# Supplementary material for: Identification of Haptic Based Guiding Using Hard Reins
Source: PLoS One. 2015 Jul 22;10(7):e0132020. doi: 10.1371/journal.pone.0132020 (PMC4511788; doi:10.1371/journal.pone.0132020)
Supplement: S2 File — (ZIP) [file pone.0132020.s002.zip › MotionData2/Subject10/T17/gc17.txt]

// Start Time: 0
// Sample rate: 25.0Hz
// Scenario: 4.9
// Firmware Version: 2.6.1
Counter	Acc_X	Acc_Y	Acc_Z	Gyr_X	Gyr_Y	Gyr_Z	Mag_X	Mag_Y	Mag_Z	Quat_w	Quat_x	Quat_y	Quat_z
31983	9.191009	0.973969	-3.346315	-0.550454	-0.178383	-0.003207	-0.711250	-0.391885	0.137421	0.468105	0.552749	-0.564376	0.396014
31984	9.327105	1.122633	-3.396482	-0.556475	-0.133506	0.021266	-0.711260	-0.390361	0.141619	0.468287	0.550240	-0.568855	0.392871
31985	9.357461	0.985573	-3.641452	-0.560654	-0.188617	-0.058061	-0.707900	-0.391645	0.147017	0.468574	0.549590	-0.573007	0.387366
31986	9.084073	1.193882	-3.454942	-0.571781	-0.201860	-0.085572	-0.705657	-0.393344	0.152419	0.468948	0.548644	-0.577020	0.382263
31987	9.130787	1.088663	-3.615720	-0.555482	-0.205342	-0.106587	-0.703409	-0.396301	0.157529	0.469309	0.548673	-0.580709	0.376144
31988	9.093125	1.248202	-3.663351	-0.542512	-0.169463	-0.093380	-0.701582	-0.400014	0.160464	0.469765	0.547801	-0.584060	0.371629
31989	9.040667	1.296501	-3.721810	-0.542473	-0.170479	-0.080990	-0.698215	-0.402414	0.165294	0.470153	0.547345	-0.587563	0.366252
31990	8.990256	1.318416	-3.746150	-0.529570	-0.138069	-0.085468	-0.696244	-0.405645	0.168870	0.470750	0.546235	-0.590571	0.362282
31991	9.012053	1.446688	-3.694452	-0.553027	-0.118314	-0.065499	-0.694271	-0.408725	0.168962	0.471721	0.545077	-0.593789	0.357471
31992	8.964087	1.437052	-3.737773	-0.546695	-0.114583	-0.083149	-0.692021	-0.411534	0.171286	0.472742	0.543576	-0.596689	0.353556
31993	8.994525	1.508388	-3.893251	-0.549182	-0.089524	-0.062078	-0.691179	-0.412525	0.174616	0.473961	0.542174	-0.599606	0.349113
31994	9.037798	1.484011	-3.883372	-0.531152	-0.102060	-0.079478	-0.688643	-0.416448	0.175671	0.474914	0.540659	-0.602286	0.345536
31995	8.878475	1.538375	-3.852354	-0.551326	-0.125295	-0.091983	-0.686816	-0.418273	0.176753	0.475903	0.539812	-0.605197	0.340377
31996	8.850524	1.610458	-3.947355	-0.554889	-0.112628	-0.095633	-0.685261	-0.422341	0.180046	0.477074	0.538308	-0.607928	0.336226
31997	8.831232	1.663895	-3.923763	-0.553001	-0.116532	-0.063738	-0.683439	-0.423332	0.182531	0.477965	0.537005	-0.611030	0.331386
31998	8.789221	1.604832	-4.135679	-0.554763	-0.123876	-0.047796	-0.680633	-0.425022	0.184305	0.478653	0.534962	-0.614343	0.327551
31999	8.756193	1.774107	-4.152021	-0.552618	-0.084536	-0.015266	-0.678943	-0.427545	0.185381	0.479580	0.532826	-0.617616	0.323495
32000	8.702897	1.692190	-4.165534	-0.559814	-0.077327	-0.012761	-0.678655	-0.429505	0.185916	0.480641	0.529967	-0.620851	0.320411
32001	8.666526	1.726493	-4.127207	-0.524222	-0.052337	-0.005426	-0.679209	-0.430904	0.186882	0.481572	0.527747	-0.623703	0.317122
32002	8.700594	1.740595	-4.156405	-0.537711	-0.028817	-0.008372	-0.678944	-0.428118	0.189419	0.482955	0.524709	-0.626342	0.314850
32003	8.765091	1.694668	-4.093156	-0.548585	-0.025182	-0.005863	-0.677678	-0.429803	0.191065	0.484460	0.522063	-0.629049	0.311522
32004	8.842366	1.686871	-4.102838	-0.539729	-0.046582	-0.033921	-0.677687	-0.427709	0.191923	0.485779	0.519413	-0.631573	0.308779
32005	8.800010	1.661936	-4.252318	-0.546915	-0.037555	-0.034057	-0.677403	-0.429043	0.194211	0.487259	0.517190	-0.634062	0.305055
32006	8.722408	1.638487	-4.215709	-0.547050	-0.051853	-0.048145	-0.675866	-0.428916	0.196849	0.488656	0.514656	-0.636502	0.302011
32007	8.713020	1.604397	-4.266057	-0.545151	-0.031896	-0.064173	-0.673759	-0.431024	0.198902	0.490339	0.512775	-0.638583	0.298062
32008	8.659478	1.566312	-4.226901	-0.559693	-0.033638	-0.064350	-0.672919	-0.431452	0.201122	0.492176	0.510188	-0.640720	0.294871
32009	8.679091	1.616845	-4.241988	-0.545093	-0.026575	-0.055365	-0.670962	-0.431042	0.202505	0.493841	0.508138	-0.642809	0.291055
32010	8.702917	1.590279	-4.215145	-0.539425	0.000284	-0.039540	-0.671793	-0.433563	0.204716	0.495743	0.505212	-0.644711	0.288700
32011	8.741574	1.570696	-4.231885	-0.548415	0.012946	-0.037956	-0.670254	-0.433362	0.205333	0.497815	0.502651	-0.646577	0.285412
32012	8.765539	1.575529	-4.207808	-0.544772	0.016551	-0.039701	-0.670529	-0.434621	0.205880	0.499963	0.499558	-0.648314	0.283138
32013	8.736671	1.599876	-4.208041	-0.548396	0.017451	-0.037982	-0.668566	-0.435185	0.205998	0.502060	0.496949	-0.650105	0.279894
32014	8.698336	1.648373	-4.220613	-0.551988	0.020089	-0.029195	-0.668005	-0.435463	0.205294	0.504247	0.493605	-0.651918	0.277653
32015	8.707520	1.638997	-4.164946	-0.541903	0.030755	-0.018529	-0.669678	-0.436427	0.201950	0.506311	0.490712	-0.653703	0.274817
32016	8.629219	1.732468	-3.982248	-0.540894	0.048669	-0.008909	-0.669115	-0.436843	0.200407	0.508629	0.487035	-0.655331	0.273195
32017	8.812827	1.866810	-3.940507	-0.555257	0.070153	0.014738	-0.669954	-0.437043	0.199368	0.511131	0.483330	-0.657076	0.270903
32018	8.831800	1.818481	-3.920664	-0.548993	0.066727	-0.008172	-0.669956	-0.436201	0.198261	0.513737	0.479438	-0.658535	0.269342
32019	8.850045	1.688327	-3.846748	-0.544418	0.077624	-0.020587	-0.671494	-0.436474	0.197155	0.516397	0.476244	-0.659764	0.266901
32020	8.864523	1.569462	-3.903431	-0.555364	0.072382	-0.033077	-0.672614	-0.436331	0.197165	0.519249	0.472561	-0.660924	0.265041
32021	8.546745	1.275106	-4.146180	-0.538343	0.032874	-0.061035	-0.670652	-0.437320	0.199091	0.521434	0.470179	-0.662176	0.261844
32022	8.377370	1.378814	-4.350076	-0.540006	0.185771	-0.031927	-0.672473	-0.436751	0.197160	0.525615	0.466024	-0.662041	0.261251
32023	8.244764	1.413482	-4.350286	-0.552010	0.255320	0.052408	-0.673862	-0.437702	0.189772	0.530208	0.460813	-0.662069	0.261143
32024	8.437926	1.426733	-4.355525	-0.544635	0.269644	0.061294	-0.678069	-0.434879	0.184257	0.535007	0.454896	-0.661873	0.262225
32025	8.610775	1.691549	-4.730815	-0.566023	0.298012	0.128189	-0.681286	-0.433439	0.173562	0.539793	0.448279	-0.662154	0.263099
32026	9.239250	1.523417	-4.319016	-0.559667	0.440119	0.157556	-0.686177	-0.432685	0.160085	0.546396	0.439958	-0.660957	0.266504
32027	9.342011	1.414029	-3.931331	-0.546357	0.316836	0.034608	-0.689957	-0.429978	0.147037	0.551635	0.434638	-0.660020	0.266764
32028	9.273653	1.681731	-3.702266	-0.535539	0.325949	0.016995	-0.689517	-0.431889	0.132655	0.557184	0.428982	-0.658596	0.267903
32029	9.309334	1.800221	-3.268708	-0.542703	0.347431	0.035359	-0.693559	-0.433234	0.119567	0.562709	0.423493	-0.657223	0.268459
32030	9.302288	1.884470	-2.943444	-0.550293	0.306020	0.034633	-0.696346	-0.432894	0.102863	0.567955	0.417493	-0.656164	0.269399
32031	9.315488	1.967834	-2.739010	-0.541578	0.255551	0.031510	-0.696343	-0.431459	0.091446	0.572226	0.412529	-0.655705	0.269126
32032	9.339037	1.873622	-2.708995	-0.558200	0.210595	0.029814	-0.698155	-0.431852	0.084903	0.576254	0.406975	-0.655663	0.269088
32033	9.334069	1.876191	-2.689687	-0.544689	0.200754	0.014992	-0.698994	-0.430708	0.077533	0.579879	0.402468	-0.655650	0.268112
32034	9.286028	1.856920	-2.728067	-0.548489	0.167358	0.023104	-0.698712	-0.429990	0.071404	0.583253	0.397316	-0.655945	0.267755
32035	9.333294	1.821070	-2.616583	-0.558487	0.161887	0.035406	-0.700950	-0.429410	0.066548	0.586327	0.392576	-0.656568	0.266502
32036	9.325999	1.796920	-2.621136	-0.554904	0.138201	0.062128	-0.702075	-0.427439	0.062813	0.589121	0.386964	-0.657493	0.266268
32037	9.364240	1.758196	-2.591760	-0.538476	0.149822	0.064019	-0.703342	-0.424908	0.059085	0.591686	0.382136	-0.658326	0.265494
32038	9.332318	1.664304	-2.566507	-0.547704	0.131049	0.051622	-0.704604	-0.423491	0.054090	0.594345	0.376758	-0.659166	0.265156
32039	9.371269	1.663786	-2.610046	-0.556708	0.152883	0.033700	-0.705453	-0.420541	0.049945	0.597204	0.372087	-0.659786	0.263782
32040	9.399427	1.758791	-2.461336	-0.551233	0.178328	0.007079	-0.708533	-0.419824	0.046631	0.600710	0.366980	-0.659696	0.263201
32041	9.427254	1.737713	-2.325827	-0.542346	0.165025	-0.021047	-0.707679	-0.421904	0.041026	0.603869	0.363135	-0.659644	0.261429
32042	9.365871	1.709858	-2.204621	-0.548087	0.124575	-0.029734	-0.705301	-0.420351	0.034332	0.606800	0.358812	-0.659869	0.260040
32043	9.400109	1.689887	-2.272099	-0.534515	0.113704	-0.029501	-0.705574	-0.420891	0.028752	0.609235	0.355440	-0.660298	0.257879
32044	9.457026	1.702457	-2.137005	-0.548286	0.104938	-0.049063	-0.705842	-0.422835	0.025109	0.611980	0.351454	-0.660587	0.256098
32045	9.434969	1.683476	-2.102936	-0.541074	0.090387	-0.038282	-0.705277	-0.423243	0.021476	0.614169	0.348238	-0.661235	0.253564
32046	9.442178	1.734359	-2.074518	-0.546672	0.059637	-0.022229	-0.705272	-0.423791	0.018124	0.616140	0.344131	-0.662223	0.251804
32047	9.483486	1.748416	-2.103726	-0.544900	0.068918	-0.052331	-0.703721	-0.425597	0.013632	0.618112	0.341166	-0.663026	0.248878
32048	9.444135	1.851066	-1.959843	-0.532371	0.045442	-0.053812	-0.703424	-0.428657	0.008997	0.619932	0.337711	-0.663867	0.246811
32049	9.477772	1.850975	-1.940557	-0.564105	0.052757	-0.048914	-0.702862	-0.428510	0.006206	0.621778	0.334546	-0.664950	0.243541
32050	9.420594	1.753866	-2.084362	-0.572351	0.024733	-0.032941	-0.702723	-0.429273	0.003993	0.623463	0.330403	-0.666349	0.241052
32051	9.437710	1.806907	-2.087393	-0.541462	0.016303	-0.013055	-0.703834	-0.431225	0.003144	0.624466	0.327222	-0.667980	0.238266
32052	9.492766	1.811771	-2.027114	-0.548606	0.045287	-0.025693	-0.702712	-0.430795	-0.001043	0.626207	0.323167	-0.669020	0.236304
32053	9.468720	1.756100	-2.065121	-0.530532	0.024425	-0.020056	-0.701595	-0.429956	-0.001740	0.627252	0.320180	-0.670422	0.233611
32054	9.342723	1.851835	-1.954873	-0.547103	0.014023	-0.058244	-0.702428	-0.430779	-0.006065	0.628693	0.316714	-0.671606	0.231048
32055	9.434181	1.953267	-1.873974	-0.561524	0.039356	-0.061194	-0.700181	-0.431325	-0.011666	0.630302	0.313828	-0.672665	0.227494
32056	9.390592	1.924574	-1.868763	-0.543330	0.042867	-0.061016	-0.699608	-0.433694	-0.014205	0.632095	0.310301	-0.673418	0.225118
32057	9.448968	1.994134	-1.893780	-0.561516	0.038411	-0.055871	-0.698479	-0.435083	-0.017854	0.633640	0.307355	-0.674482	0.221602
32058	9.516469	1.964680	-1.898374	-0.545043	0.059995	-0.059339	-0.697771	-0.436473	-0.020523	0.635643	0.303696	-0.675001	0.219319
32059	9.627233	1.937521	-1.878889	-0.565027	0.056434	-0.052456	-0.697065	-0.437305	-0.023186	0.637407	0.300587	-0.675834	0.215889
32060	9.438707	1.953481	-1.835322	-0.545044	0.064553	-0.066465	-0.695790	-0.440094	-0.026154	0.639477	0.296993	-0.676216	0.213532
32061	9.390328	1.939332	-1.827851	-0.544925	0.083467	-0.066592	-0.693687	-0.439804	-0.030629	0.641517	0.294226	-0.676496	0.210336
32062	9.375753	1.949196	-1.811027	-0.559306	0.105093	-0.059818	-0.691013	-0.442031	-0.035414	0.644165	0.290175	-0.676420	0.208101
32063	9.271204	2.052287	-1.662230	-0.537302	0.150121	-0.070468	-0.689883	-0.442563	-0.044771	0.647046	0.287293	-0.675748	0.205328
32064	9.250974	2.121030	-1.510745	-0.542644	0.173567	-0.070677	-0.689453	-0.443518	-0.052175	0.650535	0.283307	-0.674613	0.203564
32065	9.165709	2.272497	-1.335934	-0.540823	0.186226	-0.077817	-0.689576	-0.445302	-0.062232	0.653923	0.280346	-0.673392	0.200833
32066	9.358126	2.523905	-1.131198	-0.555059	0.236582	-0.057000	-0.688162	-0.446388	-0.072991	0.658234	0.275743	-0.671509	0.199423
32067	9.627888	2.372349	-1.134700	-0.523414	0.225902	-0.084836	-0.683393	-0.446506	-0.083209	0.662055	0.272964	-0.669592	0.197029
32068	9.492942	2.751177	-0.979273	-0.541574	0.196427	-0.005237	-0.682258	-0.447587	-0.095360	0.665502	0.267988	-0.668411	0.196257
32069	9.433933	2.762123	-0.834341	-0.530461	0.208541	0.042572	-0.682542	-0.444760	-0.104811	0.668599	0.263508	-0.667373	0.195327
32070	9.504661	2.835746	-0.583965	-0.551671	0.169057	0.036386	-0.684221	-0.443045	-0.114959	0.671523	0.257929	-0.666765	0.194817
32071	9.678218	2.958440	-0.498581	-0.548655	0.073534	0.039709	-0.684506	-0.440505	-0.122042	0.672910	0.253798	-0.667520	0.192863
32072	9.712184	2.945961	-0.527483	-0.529214	-0.013002	0.035166	-0.683254	-0.437272	-0.128572	0.673259	0.249230	-0.669223	0.191693
32073	9.689374	2.983731	-0.677694	-0.549722	-0.092060	0.019505	-0.684239	-0.434950	-0.131605	0.672506	0.246022	-0.672051	0.188565
32074	9.535224	2.897193	-0.758675	-0.557163	-0.131784	0.030239	-0.685083	-0.433827	-0.132424	0.671388	0.241580	-0.675390	0.186350
32075	9.433602	2.859260	-0.743618	-0.565564	-0.178755	0.046326	-0.689013	-0.431302	-0.132646	0.669417	0.238142	-0.679502	0.182883
32076	9.367002	2.897679	-0.850274	-0.548498	-0.205756	0.034303	-0.689867	-0.428655	-0.129544	0.667191	0.234011	-0.683760	0.180465
32077	9.180925	2.952379	-0.792645	-0.552310	-0.228205	0.025516	-0.690996	-0.426555	-0.129932	0.664524	0.231228	-0.688300	0.176591
32078	9.235989	2.947633	-0.739495	-0.550497	-0.236437	0.040626	-0.693114	-0.423552	-0.127935	0.661808	0.227064	-0.692932	0.174062
32079	9.516780	2.998512	-0.822592	-0.545053	-0.230930	0.030993	-0.695645	-0.421740	-0.124829	0.659019	0.224322	-0.697411	0.170271
32080	9.633930	3.074286	-0.954072	-0.554070	-0.207214	0.006012	-0.699016	-0.419782	-0.122551	0.656788	0.220467	-0.701442	0.167343
32081	9.619233	2.938811	-0.991201	-0.546287	-0.133472	0.016247	-0.700000	-0.419086	-0.121142	0.655398	0.217602	-0.704490	0.163698
32082	9.488773	2.736130	-1.070918	-0.564972	-0.070204	0.001437	-0.700283	-0.418672	-0.119183	0.655116	0.213197	-0.706685	0.161142
32083	9.160284	2.568741	-1.116936	-0.563720	-0.014263	-0.013133	-0.702111	-0.417275	-0.117621	0.655568	0.210151	-0.708034	0.157334
32084	8.971827	2.562830	-1.092455	-0.570678	0.064616	-0.066818	-0.700279	-0.420217	-0.116968	0.657405	0.206197	-0.708148	0.154363
32085	9.200877	2.445211	-1.120444	-0.548227	0.146154	-0.026329	-0.700684	-0.423145	-0.118948	0.660096	0.203069	-0.707221	0.151242
32086	9.433819	2.151372	-1.112644	-0.558755	0.191109	-0.009026	-0.698582	-0.422859	-0.122447	0.663460	0.198057	-0.705818	0.149715
32087	9.457588	1.967293	-1.154115	-0.563942	0.196006	0.049252	-0.699282	-0.422427	-0.125784	0.666659	0.193520	-0.704513	0.147572
32088	9.279248	1.885801	-1.225455	-0.551280	0.155854	0.096489	-0.700685	-0.421157	-0.128409	0.669134	0.187211	-0.703905	0.147409
32089	9.384201	1.832807	-1.092109	-0.544204	0.108659	0.131371	-0.702372	-0.418480	-0.133806	0.670742	0.182048	-0.703959	0.146306
32090	9.472109	1.484317	-1.081089	-0.540588	0.105163	0.117254	-0.703520	-0.410911	-0.139297	0.672354	0.175726	-0.704015	0.146371
32091	9.717968	1.235766	-1.160798	-0.547958	0.074474	0.129763	-0.704227	-0.407669	-0.147066	0.673456	0.170628	-0.704481	0.145081
32092	9.882314	1.355738	-1.133361	-0.557156	0.041791	0.164405	-0.706912	-0.400936	-0.152414	0.674047	0.163590	-0.705537	0.145317
32093	9.781395	1.372507	-0.872457	-0.554070	-0.039311	0.162254	-0.710289	-0.396160	-0.157079	0.673430	0.158274	-0.707606	0.143997
32094	10.013288	1.307852	-0.930036	-0.543395	-0.082663	0.171534	-0.713675	-0.389717	-0.158798	0.672143	0.151663	-0.710251	0.144105
32095	9.877994	1.408207	-0.863320	-0.552772	-0.122197	0.162802	-0.718745	-0.382429	-0.160914	0.670303	0.146583	-0.713367	0.142533
32096	9.607656	1.310561	-0.905361	-0.540142	-0.129290	0.139927	-0.721850	-0.376547	-0.162224	0.668377	0.140581	-0.716461	0.142104
32097	9.642580	1.430623	-0.993733	-0.556905	-0.155569	0.067379	-0.724393	-0.370946	-0.163401	0.666302	0.136899	-0.719695	0.139070
32098	9.658622	1.661965	-1.083321	-0.535358	-0.171521	0.028842	-0.727483	-0.368704	-0.163075	0.664024	0.132657	-0.722966	0.137093
32099	9.756638	1.665000	-1.271955	-0.549809	-0.163341	0.030422	-0.728759	-0.365775	-0.159966	0.661887	0.129634	-0.726121	0.133600
32100	9.679659	1.592566	-1.338699	-0.560685	-0.164207	0.031162	-0.727928	-0.363825	-0.158558	0.659733	0.124988	-0.729310	0.131291
32101	9.535097	1.656308	-1.339217	-0.546172	-0.177991	0.051742	-0.732417	-0.362852	-0.153772	0.657281	0.121750	-0.732640	0.128050
32102	9.491703	1.501408	-1.419583	-0.557167	-0.193151	0.039297	-0.735090	-0.360622	-0.149824	0.654626	0.117093	-0.736156	0.125812
32103	9.459321	1.424858	-1.326868	-0.546007	-0.155453	0.048021	-0.736229	-0.356997	-0.146152	0.652483	0.113855	-0.739114	0.122534
32104	9.587906	1.404110	-1.423459	-0.555003	-0.146430	0.053197	-0.739318	-0.355744	-0.142489	0.650432	0.108891	-0.741981	0.120603
32105	9.670916	1.417360	-1.539699	-0.542145	-0.144997	0.088748	-0.741571	-0.353657	-0.137988	0.648309	0.105078	-0.744818	0.117898
32106	9.447457	1.320538	-1.403008	-0.540284	-0.117673	0.051383	-0.743538	-0.352260	-0.136146	0.646617	0.100254	-0.747215	0.116210
32107	10.036530	1.391797	-1.394927	-0.547046	-0.045762	0.081069	-0.745237	-0.348490	-0.133862	0.645989	0.096265	-0.748698	0.113502
32108	10.154275	1.544655	-1.565929	-0.559760	-0.010874	0.018833	-0.747481	-0.347504	-0.134532	0.645973	0.091424	-0.749647	0.111305
32109	9.666305	1.572350	-1.493097	-0.534427	0.014881	-0.058977	-0.747200	-0.347503	-0.134952	0.646537	0.089588	-0.750002	0.107059
32110	9.043059	1.533130	-1.436251	-0.563813	-0.004274	-0.125686	-0.745922	-0.350846	-0.139459	0.646920	0.086841	-0.750571	0.102942
32111	8.989471	1.625976	-1.328483	-0.556407	0.019037	-0.117785	-0.743527	-0.353777	-0.142436	0.647699	0.085624	-0.750754	0.097585
32112	9.274246	1.672663	-1.305223	-0.560546	0.071060	-0.086243	-0.742816	-0.355587	-0.145250	0.649106	0.082173	-0.750363	0.094153
32113	9.396074	1.719439	-1.431554	-0.539121	0.183137	-0.134414	-0.741392	-0.359762	-0.151997	0.652331	0.081153	-0.748292	0.089093
32114	9.251409	1.962640	-1.332591	-0.568014	0.238539	-0.169597	-0.739137	-0.361979	-0.159289	0.656373	0.078542	-0.745537	0.084740
32115	9.540647	2.111398	-1.213825	-0.563717	0.341936	-0.144454	-0.734067	-0.366427	-0.170669	0.661975	0.077138	-0.741304	0.079418
32116	9.635458	2.450080	-1.449692	-0.536503	0.367534	-0.195528	-0.729831	-0.372407	-0.182896	0.667845	0.075110	-0.736653	0.075391
32117	9.294241	2.580977	-0.957778	-0.580111	0.420606	-0.268981	-0.724052	-0.378810	-0.195278	0.674715	0.075287	-0.731048	0.068270
32118	9.154078	2.804928	-0.824791	-0.545810	0.393358	-0.265756	-0.716578	-0.386833	-0.207113	0.680961	0.074129	-0.725811	0.063205
32119	9.791461	3.074613	-0.727170	-0.562465	0.317169	-0.191898	-0.711925	-0.392680	-0.217387	0.686081	0.073650	-0.721523	0.057214
32120	10.105891	3.096312	-0.805154	-0.540778	0.251446	-0.104475	-0.708118	-0.397130	-0.226664	0.689985	0.070401	-0.718349	0.054221
32121	9.825592	2.977162	-0.817947	-0.560896	0.184171	-0.031829	-0.704748	-0.398518	-0.232142	0.692945	0.067875	-0.716028	0.050238
32122	9.626755	2.870095	-0.748830	-0.539611	0.071888	0.015938	-0.703200	-0.399768	-0.235513	0.694106	0.063101	-0.715447	0.048683
32123	9.278647	2.851035	-0.685317	-0.563786	-0.034558	0.040109	-0.703774	-0.397874	-0.235932	0.693839	0.059788	-0.716210	0.045336
32124	9.364795	2.885019	-0.574663	-0.560402	-0.081596	0.059916	-0.704621	-0.396765	-0.232567	0.692759	0.054238	-0.717786	0.043900
32125	9.402988	2.800756	-0.870974	-0.554882	-0.107288	0.109689	-0.709396	-0.394536	-0.226790	0.691351	0.050168	-0.719579	0.041511
32126	9.386578	2.725327	-0.969177	-0.552822	-0.099641	0.159198	-0.713197	-0.390627	-0.222676	0.689874	0.043304	-0.721439	0.041531
32127	9.243015	2.853703	-1.067068	-0.532761	-0.102705	0.187752	-0.716296	-0.386857	-0.219266	0.688403	0.038463	-0.723176	0.040489
32128	9.404065	2.664137	-1.074834	-0.547602	-0.158509	0.190584	-0.720941	-0.381824	-0.216110	0.685983	0.031260	-0.725791	0.040964
32129	9.265065	2.477013	-0.978337	-0.538790	-0.214611	0.207791	-0.725304	-0.375344	-0.209854	0.682824	0.026175	-0.729019	0.039973
32130	9.380134	2.377528	-0.926640	-0.564481	-0.266899	0.225513	-0.730809	-0.365848	-0.203857	0.678722	0.018308	-0.733044	0.040601
32131	9.410190	2.298409	-0.795319	-0.547107	-0.250841	0.233569	-0.737283	-0.359145	-0.197603	0.674951	0.012782	-0.736680	0.039751
32132	9.898140	2.275577	-0.863373	-0.553239	-0.220239	0.246679	-0.740120	-0.351612	-0.191648	0.671412	0.004709	-0.739944	0.040827
32133	9.993638	2.142970	-1.103647	-0.545960	-0.225633	0.243273	-0.746046	-0.341836	-0.185366	0.667943	-0.000941	-0.743133	0.040064
32134	9.683788	1.849955	-1.124125	-0.560271	-0.174746	0.197576	-0.749157	-0.335411	-0.181929	0.665029	-0.008423	-0.745678	0.040361
32135	9.449790	1.613412	-0.942357	-0.545776	-0.165510	0.162208	-0.753410	-0.327355	-0.179177	0.662480	-0.012902	-0.747980	0.038471
32136	9.324645	1.577559	-1.004612	-0.553227	-0.179582	0.126795	-0.758338	-0.321342	-0.176706	0.659489	-0.019236	-0.750510	0.037923
32137	9.507455	1.664158	-0.885010	-0.546021	-0.168551	0.101199	-0.759338	-0.317720	-0.172059	0.656924	-0.022792	-0.752791	0.035179
32138	9.774441	1.409159	-1.201469	-0.558265	-0.114560	0.118454	-0.763279	-0.313246	-0.169611	0.654868	-0.029117	-0.754398	0.034407
32139	9.796970	1.355036	-1.331373	-0.559747	-0.056755	0.103932	-0.764705	-0.307656	-0.168287	0.653965	-0.032963	-0.755153	0.031407
32140	9.513292	1.127519	-1.270476	-0.563349	-0.082446	0.149967	-0.765687	-0.302859	-0.167103	0.652332	-0.039856	-0.756252	0.030948
32141	9.393098	1.040631	-1.373245	-0.559512	-0.053622	0.147150	-0.767963	-0.294751	-0.166165	0.651434	-0.044352	-0.756871	0.028503
32142	9.437759	1.058279	-1.211612	-0.537534	-0.026818	0.160516	-0.770787	-0.289013	-0.166641	0.650617	-0.051101	-0.757148	0.028522
32143	9.587108	1.043019	-1.182646	-0.541005	-0.012594	0.185185	-0.773894	-0.282009	-0.169611	0.650327	-0.055946	-0.757117	0.026809
32144	9.650601	0.952330	-1.321863	-0.544247	0.045086	0.185685	-0.776580	-0.275286	-0.172309	0.650531	-0.063198	-0.756365	0.026973
32145	9.668059	0.755422	-1.488827	-0.543953	0.080168	0.191652	-0.776192	-0.266883	-0.177801	0.651619	-0.068215	-0.755052	0.025198
32146	9.592607	0.766109	-1.401860	-0.547394	0.120839	0.178074	-0.778467	-0.257921	-0.181872	0.652917	-0.075424	-0.753246	0.025119
32147	9.784643	0.474853	-1.408532	-0.543729	0.073217	0.262452	-0.779899	-0.249519	-0.185817	0.653838	-0.081483	-0.751842	0.024310
32148	9.703407	0.323941	-1.276261	-0.547459	0.038686	0.294426	-0.782880	-0.239441	-0.188756	0.653771	-0.090391	-0.750829	0.025881
32149	9.957564	-0.013257	-1.224513	-0.552722	0.041976	0.333274	-0.786144	-0.228240	-0.192797	0.654123	-0.097614	-0.749614	0.025941
32150	9.826083	-0.069669	-1.102895	-0.533294	0.006722	0.234599	-0.788712	-0.216488	-0.194885	0.653554	-0.105409	-0.749018	0.027006
32151	9.810483	-0.155930	-1.000428	-0.555496	-0.036060	0.193889	-0.789306	-0.208375	-0.196748	0.652773	-0.110544	-0.749014	0.025383
32152	10.058315	-0.153991	-1.213413	-0.549369	-0.042681	0.130369	-0.792835	-0.201520	-0.196231	0.651435	-0.116953	-0.749221	0.024949
32153	9.933758	-0.153962	-1.334059	-0.568810	-0.078172	0.079031	-0.794815	-0.197189	-0.194637	0.650034	-0.120529	-0.749970	0.021733
32154	9.938680	-0.178309	-1.357957	-0.550855	-0.090485	0.036853	-0.794537	-0.196773	-0.193799	0.647988	-0.125528	-0.750964	0.020169
32155	9.869230	-0.076498	-1.378330	-0.534948	-0.126025	-0.026437	-0.797352	-0.193982	-0.190402	0.645984	-0.127076	-0.752525	0.016206
32156	9.803921	-0.105054	-1.373091	-0.558726	-0.145614	-0.040766	-0.799590	-0.194824	-0.187884	0.643091	-0.130989	-0.754380	0.013651
32157	9.714979	-0.041755	-1.388176	-0.557148	-0.168806	-0.068038	-0.799168	-0.196096	-0.183718	0.640380	-0.132202	-0.756542	0.008915
32158	9.655081	-0.104751	-1.474378	-0.553606	-0.190493	-0.063457	-0.801263	-0.198346	-0.178149	0.636797	-0.135697	-0.758971	0.006254
32159	9.655399	-0.100162	-1.513090	-0.548913	-0.156099	-0.083073	-0.801677	-0.200595	-0.173708	0.634279	-0.136604	-0.760939	0.001404
32160	9.650741	-0.095421	-1.532467	-0.547068	-0.148851	-0.088403	-0.802788	-0.203684	-0.168712	0.631317	-0.139640	-0.762848	-0.001596
32161	9.622343	-0.085999	-1.600189	-0.549847	-0.146828	-0.111450	-0.803341	-0.205928	-0.165664	0.628917	-0.140154	-0.764705	-0.006851
32162	9.796829	0.033516	-1.635584	-0.542492	-0.112325	-0.141601	-0.803476	-0.207472	-0.163588	0.626494	-0.142314	-0.766251	-0.010560
32163	9.730801	0.221756	-1.743912	-0.547965	-0.086608	-0.192231	-0.804992	-0.213202	-0.162381	0.624984	-0.141575	-0.767505	-0.016980
32164	9.911786	0.621064	-1.859758	-0.545921	-0.001231	-0.264294	-0.803150	-0.218377	-0.162589	0.624191	-0.141859	-0.767952	-0.022595
32165	9.865397	0.891327	-1.971443	-0.563430	0.119757	-0.282904	-0.800313	-0.225912	-0.167987	0.625728	-0.139813	-0.766783	-0.030989
32166	9.217295	1.037070	-1.732993	-0.555726	0.184304	-0.260335	-0.796484	-0.235673	-0.177319	0.627713	-0.140171	-0.764816	-0.037221
32167	8.568250	0.946028	-1.487066	-0.562427	0.243166	-0.200776	-0.794644	-0.238724	-0.186009	0.631139	-0.139247	-0.761747	-0.044901
32168	8.982531	1.220496	-1.251462	-0.552863	0.287418	-0.110603	-0.792538	-0.243475	-0.197802	0.634773	-0.141751	-0.757972	-0.049478
32169	10.319677	1.872231	-1.574638	-0.550520	0.377478	-0.085986	-0.787758	-0.245682	-0.210133	0.640316	-0.142210	-0.752761	-0.055890
32170	9.105987	1.978601	-1.245589	-0.530627	0.404905	-0.156943	-0.783524	-0.250963	-0.222631	0.645653	-0.143580	-0.747524	-0.061034
32171	9.241937	1.850094	-0.790079	-0.552471	0.410458	-0.162551	-0.780404	-0.257070	-0.237918	0.651503	-0.142762	-0.741935	-0.068524
32172	10.016108	2.173348	-0.876875	-0.543305	0.380789	-0.062978	-0.773515	-0.261951	-0.246528	0.656471	-0.145685	-0.736587	-0.072533
32173	10.529922	2.405901	-1.044464	-0.569371	0.283698	-0.064313	-0.772784	-0.267516	-0.254958	0.660451	-0.146604	-0.732210	-0.078612
32174	10.083245	2.255692	-0.781233	-0.558633	0.214394	0.013963	-0.769690	-0.270169	-0.258078	0.662986	-0.151076	-0.728706	-0.081320
32175	9.832182	1.913128	-0.936548	-0.549688	0.015884	0.038200	-0.769112	-0.274362	-0.258405	0.663241	-0.153592	-0.727533	-0.084950
32176	9.632454	1.809209	-0.751485	-0.539962	-0.038450	0.059816	-0.769110	-0.275210	-0.255625	0.662198	-0.158890	-0.727222	-0.086002
32177	9.701130	1.727896	-0.931889	-0.542208	-0.130587	0.088676	-0.771914	-0.275645	-0.249054	0.660415	-0.162267	-0.727808	-0.088408
32178	9.690063	1.802304	-1.024523	-0.566469	-0.220301	0.059762	-0.774998	-0.276503	-0.240812	0.656602	-0.168226	-0.729799	-0.089258
32179	9.567874	1.608436	-1.232411	-0.542929	-0.273160	0.112516	-0.780048	-0.276527	-0.229896	0.652739	-0.172209	-0.732127	-0.090920
32180	9.669621	1.413564	-1.375349	-0.553612	-0.279053	0.172585	-0.783148	-0.274040	-0.218691	0.648244	-0.179741	-0.734431	-0.089906
32181	9.544108	1.404674	-1.377498	-0.544510	-0.279143	0.176204	-0.788209	-0.271550	-0.207331	0.644332	-0.184696	-0.736537	-0.090758
32182	9.514753	1.424569	-1.317274	-0.562760	-0.275200	0.147651	-0.791179	-0.266683	-0.197357	0.639732	-0.191954	-0.738755	-0.090210
32183	9.391527	1.328503	-1.345032	-0.542625	-0.254590	0.147724	-0.795537	-0.264327	-0.188096	0.636079	-0.196421	-0.740572	-0.091518
32184	9.432109	1.246191	-1.327254	-0.556767	-0.179530	0.124094	-0.798914	-0.262112	-0.179122	0.632807	-0.203063	-0.741579	-0.091552
32185	9.523794	1.201912	-1.343808	-0.542052	-0.148958	0.122331	-0.802134	-0.257621	-0.171230	0.630644	-0.206954	-0.742089	-0.093608
32186	9.882781	1.268007	-1.233878	-0.565347	-0.089339	0.121769	-0.802428	-0.255117	-0.167577	0.628626	-0.213490	-0.741879	-0.094166
32187	10.135129	1.134426	-1.471935	-0.539527	-0.051877	0.153734	-0.805809	-0.250504	-0.165412	0.627964	-0.217615	-0.740979	-0.096206
32188	9.721830	0.739994	-1.582961	-0.551637	0.001698	0.206212	-0.807506	-0.246731	-0.164384	0.627474	-0.225039	-0.739216	-0.095882
32189	8.779413	0.514206	-1.538104	-0.547618	0.039166	0.231459	-0.811735	-0.240584	-0.160662	0.628243	-0.230247	-0.736754	-0.097426
32190	8.748404	0.273655	-1.390402	-0.550809	0.097543	0.251366	-0.813451	-0.231627	-0.163205	0.629200	-0.238113	-0.733493	-0.096940
32191	9.918724	0.235373	-1.695990	-0.547680	0.196448	0.189119	-0.814317	-0.225048	-0.166057	0.632150	-0.242390	-0.729174	-0.099687
32192	10.006453	-0.144004	-1.986658	-0.539303	0.203477	0.205081	-0.816143	-0.222793	-0.170481	0.634561	-0.249186	-0.724721	-0.100093
32193	9.774950	-0.875689	-1.741390	-0.535866	0.129055	0.255850	-0.816729	-0.215789	-0.175143	0.636658	-0.254437	-0.720869	-0.101376
32194	9.583858	-0.839718	-1.978329	-0.550885	0.086582	0.177179	-0.819826	-0.211443	-0.177165	0.637196	-0.261180	-0.717931	-0.101693
32195	9.886079	-1.230383	-1.926049	-0.565214	0.154018	0.102297	-0.821232	-0.209334	-0.180060	0.639120	-0.264601	-0.714429	-0.105378
32196	10.020950	-1.411258	-1.358795	-0.545318	0.139335	0.122051	-0.820856	-0.205009	-0.185888	0.640290	-0.270345	-0.711044	-0.106573
32197	10.290616	-1.304837	-1.846012	-0.564727	-0.012715	0.015808	-0.821707	-0.202631	-0.185717	0.639612	-0.272951	-0.710082	-0.110356
32198	9.863025	-0.658964	-1.792241	-0.563602	-0.028523	-0.131823	-0.820856	-0.205149	-0.185750	0.637717	-0.275668	-0.710137	-0.114145
32199	9.707004	-0.387177	-1.770902	-0.557330	-0.150543	-0.192038	-0.821959	-0.209343	-0.184670	0.634604	-0.275590	-0.712042	-0.119685
32200	9.623020	-0.328863	-1.805268	-0.547010	-0.223218	-0.231288	-0.822209	-0.217328	-0.179173	0.629762	-0.277121	-0.715101	-0.123429
32201	9.729583	-0.320140	-1.849001	-0.557924	-0.226771	-0.229600	-0.822605	-0.224481	-0.171436	0.625383	-0.276745	-0.718096	-0.129019
32202	9.542315	-0.319746	-1.974400	-0.548800	-0.215876	-0.245516	-0.822721	-0.231352	-0.164813	0.620542	-0.278059	-0.721055	-0.133006
32203	9.585681	-0.319959	-1.964791	-0.569419	-0.185380	-0.219397	-0.821292	-0.239485	-0.158076	0.616634	-0.277918	-0.723358	-0.138842
32204	9.716091	-0.543859	-2.083280	-0.559518	-0.229002	-0.181854	-0.821262	-0.247612	-0.151886	0.611664	-0.280308	-0.726014	-0.142119
32205	9.493983	-0.493916	-2.049712	-0.561139	-0.215826	-0.146609	-0.821244	-0.253512	-0.143162	0.607490	-0.281273	-0.728225	-0.146731
32206	9.368396	-0.517290	-2.049284	-0.554050	-0.256590	-0.127728	-0.823752	-0.258007	-0.134544	0.602254	-0.284449	-0.730852	-0.149108
32207	9.522799	-0.256430	-1.917090	-0.536708	-0.224092	-0.140935	-0.822765	-0.260823	-0.129143	0.598053	-0.285285	-0.733124	-0.153212
32208	10.241891	0.098729	-2.352121	-0.549961	-0.133397	-0.189196	-0.821730	-0.267655	-0.123364	0.594416	-0.287121	-0.734570	-0.156965
32209	10.036068	0.413753	-2.423016	-0.555027	-0.039243	-0.237602	-0.820863	-0.273807	-0.123156	0.592466	-0.286210	-0.735068	-0.163532
32210	9.093413	0.563874	-2.167306	-0.547359	0.049209	-0.271858	-0.818026	-0.281624	-0.127999	0.591229	-0.286202	-0.734769	-0.169269
32211	8.618720	0.640936	-1.916240	-0.557075	0.097815	-0.268831	-0.814632	-0.288035	-0.135760	0.591118	-0.284408	-0.733734	-0.176989
32212	8.782749	0.884788	-1.788702	-0.548230	0.203882	-0.243665	-0.810258	-0.294587	-0.143669	0.592203	-0.284261	-0.731372	-0.183269
32213	9.754852	1.313506	-1.831020	-0.541364	0.285710	-0.212878	-0.805631	-0.300476	-0.154927	0.595070	-0.282387	-0.727749	-0.191131
32214	9.970345	1.571425	-2.107224	-0.554903	0.308475	-0.227240	-0.802235	-0.306313	-0.167564	0.597640	-0.282134	-0.723928	-0.197877
32215	9.461730	1.702137	-1.813218	-0.553655	0.256691	-0.287164	-0.796735	-0.312710	-0.181478	0.599629	-0.279380	-0.720909	-0.206598
32216	9.337294	1.895987	-1.856291	-0.538128	0.134220	-0.302153	-0.791787	-0.322200	-0.189703	0.599410	-0.278515	-0.719564	-0.212990
32217	9.788029	2.490378	-1.807953	-0.562100	0.054430	-0.225698	-0.788818	-0.327639	-0.195639	0.598617	-0.277535	-0.718507	-0.219955
32218	9.943400	2.699546	-1.824993	-0.547666	0.016080	-0.173925	-0.785995	-0.332958	-0.195298	0.597164	-0.279120	-0.717766	-0.224276
32219	9.666986	2.389546	-1.806677	-0.556851	-0.038482	-0.120708	-0.783433	-0.336815	-0.198408	0.595481	-0.279958	-0.717216	-0.229406
32220	9.197443	2.226341	-1.712409	-0.564322	-0.083674	-0.108254	-0.784543	-0.339047	-0.198841	0.592778	-0.283125	-0.717179	-0.232613
32221	9.222022	2.303394	-1.732632	-0.550505	-0.089783	-0.037268	-0.784959	-0.340736	-0.195091	0.590740	-0.285308	-0.716765	-0.236375
32222	9.516181	2.447196	-1.628315	-0.550914	-0.140072	-0.051044	-0.783553	-0.342705	-0.192195	0.587548	-0.289391	-0.717088	-0.238380
32223	9.395878	2.302222	-1.744933	-0.547997	-0.140495	-0.007698	-0.784676	-0.342714	-0.188561	0.584901	-0.292194	-0.717079	-0.241477
32224	9.275850	2.258831	-1.848187	-0.541059	-0.195445	-0.013497	-0.787192	-0.344401	-0.183819	0.581123	-0.296953	-0.717828	-0.242564
32225	9.311045	2.252626	-2.031801	-0.546746	-0.265219	0.034651	-0.789443	-0.343587	-0.174871	0.576845	-0.300952	-0.718985	-0.244414
32226	9.365056	2.275786	-2.138447	-0.555687	-0.238955	0.025558	-0.791690	-0.343466	-0.167324	0.572498	-0.306631	-0.719866	-0.244984
32227	9.367075	2.285787	-2.082988	-0.555757	-0.253453	0.034491	-0.793948	-0.340692	-0.159471	0.568268	-0.310668	-0.720785	-0.247034
32228	9.364758	2.251789	-2.111600	-0.544570	-0.210291	0.037892	-0.795353	-0.340424	-0.154857	0.564417	-0.316233	-0.721242	-0.247466
32229	9.178719	2.311306	-2.056441	-0.546365	-0.203981	0.036030	-0.798169	-0.337923	-0.148535	0.560915	-0.319932	-0.721583	-0.249672
32230	9.209907	2.287020	-2.044131	-0.557048	-0.170623	0.039241	-0.799582	-0.336123	-0.142371	0.557526	-0.325438	-0.721458	-0.250506
32231	9.236507	2.325592	-2.032516	-0.568555	-0.124693	0.047681	-0.801272	-0.334739	-0.137046	0.555045	-0.329140	-0.720674	-0.253417
32232	9.287016	2.388436	-1.980127	-0.574701	-0.088649	0.050942	-0.804357	-0.334324	-0.133393	0.552751	-0.334578	-0.719411	-0.254896
32233	9.665102	2.253866	-2.249752	-0.563030	0.005564	0.093035	-0.805060	-0.334052	-0.130597	0.552385	-0.338183	-0.716863	-0.258089
32234	9.604008	1.789460	-2.374966	-0.544020	0.095938	0.149253	-0.805775	-0.330416	-0.130972	0.553423	-0.343722	-0.712995	-0.259260
32235	9.107128	1.508289	-2.235853	-0.552467	0.176729	0.177707	-0.809706	-0.327607	-0.132306	0.555972	-0.347521	-0.707979	-0.262469
32236	8.680664	1.274808	-2.128778	-0.550265	0.228840	0.185252	-0.811394	-0.324512	-0.137559	0.558993	-0.352902	-0.702269	-0.264207
32237	8.944698	1.138558	-2.009214	-0.535426	0.281065	0.183367	-0.812540	-0.317364	-0.142912	0.563098	-0.356013	-0.696054	-0.267739
32238	9.857362	1.122775	-2.068249	-0.542409	0.302349	0.236420	-0.813675	-0.312163	-0.151493	0.567400	-0.361562	-0.689081	-0.269254
32239	9.782804	0.480206	-2.099640	-0.549315	0.312662	0.291027	-0.816641	-0.304158	-0.161146	0.572329	-0.366105	-0.681544	-0.271852
32240	9.666349	0.394172	-2.062280	-0.542589	0.226180	0.284523	-0.815835	-0.294487	-0.170532	0.575749	-0.372647	-0.674950	-0.272194
32241	9.995300	0.352722	-2.175822	-0.532903	0.210552	0.219337	-0.819779	-0.287751	-0.176008	0.578919	-0.376565	-0.669103	-0.274504
32242	10.395828	0.296943	-2.190233	-0.547375	0.114034	0.145526	-0.819939	-0.282288	-0.179853	0.579970	-0.381851	-0.664724	-0.275621
32243	9.844704	0.238102	-2.106686	-0.555405	0.041020	0.046677	-0.819949	-0.279770	-0.180524	0.579690	-0.384679	-0.661985	-0.278850
32244	9.474041	0.115535	-1.984009	-0.546933	-0.032481	-0.005063	-0.820792	-0.278927	-0.181345	0.577939	-0.388747	-0.660413	-0.280565
32245	9.558186	0.187984	-1.907610	-0.550976	-0.112022	0.026363	-0.821358	-0.277670	-0.180770	0.575511	-0.392158	-0.659597	-0.282722
32246	9.558359	0.415697	-1.820749	-0.561975	-0.110000	0.008554	-0.822209	-0.275865	-0.176562	0.572668	-0.396995	-0.658687	-0.283861
32247	9.747091	0.380177	-1.900342	-0.540219	-0.120925	0.012452	-0.822927	-0.272097	-0.174566	0.570081	-0.400181	-0.658112	-0.285922
32248	9.777267	0.451726	-2.021994	-0.546939	-0.167509	-0.012089	-0.824889	-0.272102	-0.171623	0.566454	-0.404881	-0.658064	-0.286624
32249	9.532062	0.428260	-2.156715	-0.557242	-0.210507	-0.036762	-0.825311	-0.272819	-0.165493	0.562210	-0.408154	-0.658771	-0.288705
32250	9.527410	0.331189	-2.225697	-0.542560	-0.192591	-0.033172	-0.825743	-0.270876	-0.161287	0.558130	-0.412646	-0.659149	-0.289371
32251	9.454163	0.371117	-2.097982	-0.540889	-0.212433	-0.033046	-0.828125	-0.271873	-0.153751	0.553953	-0.415826	-0.659897	-0.291136
32252	9.536703	0.389596	-2.151457	-0.567999	-0.187015	-0.038805	-0.828968	-0.272310	-0.147614	0.549666	-0.420466	-0.660058	-0.292232
32253	9.527208	0.341134	-2.196802	-0.571706	-0.184889	-0.070723	-0.829138	-0.273622	-0.143171	0.545319	-0.423348	-0.660586	-0.295008
32254	9.445210	0.336758	-2.206309	-0.557928	-0.156052	-0.079603	-0.830535	-0.275595	-0.137185	0.541251	-0.427130	-0.660755	-0.296664
32255	9.529582	0.384783	-2.170714	-0.556943	-0.119661	-0.117832	-0.829691	-0.277855	-0.130800	0.537565	-0.428860	-0.661012	-0.300276
32256	9.785260	0.618888	-2.350055	-0.562094	-0.038009	-0.172266	-0.827996	-0.281780	-0.128484	0.534442	-0.430735	-0.660631	-0.303984
32257	9.811435	1.000067	-2.429248	-0.546148	0.083177	-0.228498	-0.825180	-0.285563	-0.127848	0.532810	-0.429657	-0.659689	-0.310353
32258	9.240765	1.062653	-2.255222	-0.573709	0.213446	-0.282808	-0.821188	-0.294036	-0.133541	0.532192	-0.428617	-0.657443	-0.317534
32259	8.800241	1.032537	-2.104488	-0.544860	0.310292	-0.253973	-0.817088	-0.301564	-0.142155	0.533327	-0.425722	-0.654231	-0.326044
32260	9.037522	1.292208	-2.078708	-0.524853	0.440365	-0.197841	-0.812844	-0.309355	-0.156071	0.536576	-0.423742	-0.649050	-0.333561
32261	8.959401	1.649745	-1.792642	-0.524644	0.473406	-0.166178	-0.806362	-0.316025	-0.172084	0.540468	-0.420610	-0.643360	-0.342154
32262	9.276830	1.971049	-1.492203	-0.561206	0.451947	-0.161074	-0.800607	-0.317542	-0.182460	0.543703	-0.419328	-0.637352	-0.349762
32263	10.286912	2.564782	-1.372118	-0.572399	0.476329	-0.245118	-0.794833	-0.323528	-0.193720	0.546539	-0.415534	-0.631823	-0.359758
32264	10.492219	2.634124	-1.670367	-0.564358	0.296040	-0.234121	-0.789042	-0.333856	-0.202098	0.547162	-0.414380	-0.627969	-0.366821
32265	9.938898	2.715713	-1.547308	-0.544771	0.214484	-0.199883	-0.783959	-0.342793	-0.207807	0.547134	-0.412645	-0.625054	-0.373732
32266	9.343431	2.572561	-1.078575	-0.556126	0.096518	-0.111875	-0.781964	-0.351471	-0.205124	0.546192	-0.414369	-0.622368	-0.377665
32267	9.584902	2.202485	-1.272902	-0.556757	-0.024264	-0.103167	-0.779574	-0.355273	-0.198072	0.543754	-0.415730	-0.621152	-0.381667
32268	9.547639	2.182238	-1.456262	-0.548086	-0.090874	-0.114158	-0.778430	-0.362429	-0.190069	0.540508	-0.418740	-0.620553	-0.383955
32269	9.529457	2.200838	-1.591756	-0.564901	-0.164583	-0.123628	-0.777714	-0.368475	-0.179403	0.536038	-0.421007	-0.620955	-0.387080
32270	9.492248	2.243572	-1.751656	-0.550966	-0.249067	-0.153019	-0.781487	-0.372705	-0.165337	0.530470	-0.424760	-0.622312	-0.388470
32271	9.358353	1.981616	-2.038505	-0.556692	-0.334152	-0.108378	-0.780359	-0.377225	-0.151452	0.523979	-0.428443	-0.624415	-0.389855
32272	9.127151	2.079644	-2.053787	-0.558636	-0.379633	-0.062155	-0.779654	-0.381042	-0.138392	0.517359	-0.434375	-0.626225	-0.389229
32273	9.108034	2.050524	-2.092097	-0.560122	-0.340193	-0.039419	-0.782034	-0.384020	-0.123627	0.511181	-0.438990	-0.627706	-0.389830
32274	9.271024	2.101303	-1.923743	-0.546979	-0.279230	-0.011300	-0.782882	-0.384618	-0.111219	0.506250	-0.444604	-0.628036	-0.389369
32275	9.358956	2.233219	-1.995405	-0.551009	-0.201843	0.003255	-0.783599	-0.382696	-0.099901	0.502140	-0.448564	-0.627751	-0.390609
32276	9.114475	2.344908	-2.158213	-0.557569	-0.091948	0.006898	-0.785147	-0.382724	-0.090409	0.499570	-0.453018	-0.625891	-0.391745
32277	9.128768	2.344969	-2.134070	-0.563605	-0.012196	-0.041431	-0.784445	-0.384139	-0.085550	0.497316	-0.455048	-0.623996	-0.395269
32278	9.191561	2.523910	-2.053998	-0.549000	0.160834	-0.052907	-0.784996	-0.387370	-0.080003	0.497491	-0.456651	-0.620188	-0.399174
32279	9.259882	2.265936	-2.273507	-0.528807	0.338362	-0.067039	-0.783309	-0.389476	-0.078365	0.499651	-0.455192	-0.615294	-0.405664
32280	9.184217	1.619417	-2.164709	-0.542428	0.434160	0.001996	-0.780776	-0.391704	-0.082590	0.503658	-0.455145	-0.608231	-0.411372
32281	8.584047	1.178611	-2.166225	-0.559194	0.606510	0.072209	-0.781489	-0.392444	-0.088999	0.509837	-0.453420	-0.599019	-0.419109
32282	8.295212	0.970393	-1.745501	-0.538971	0.645943	0.078290	-0.780088	-0.390737	-0.099171	0.516920	-0.452354	-0.588960	-0.425789
32283	10.821873	1.393790	-1.830928	-0.549696	0.619750	0.225751	-0.780092	-0.387484	-0.110572	0.524464	-0.452078	-0.578107	-0.431689
32284	10.704544	0.108115	-1.946902	-0.549393	0.604838	0.273433	-0.782360	-0.378349	-0.124124	0.532436	-0.453558	-0.566380	-0.435903
32285	11.255158	-0.184585	-1.823560	-0.556658	0.320414	0.252164	-0.784345	-0.370481	-0.134904	0.536561	-0.456182	-0.558225	-0.438617
32286	9.822447	0.532454	-2.206591	-0.559837	0.272708	-0.064455	-0.783200	-0.370131	-0.139088	0.537603	-0.456780	-0.552893	-0.443446
32287	9.286628	0.573702	-1.561193	-0.567816	0.198327	-0.113766	-0.781654	-0.370537	-0.144401	0.536958	-0.456535	-0.549260	-0.448960
32288	9.752895	0.455963	-1.369618	-0.553832	0.081544	-0.054428	-0.778413	-0.374724	-0.148234	0.536008	-0.458843	-0.545898	-0.451835
32289	10.122981	0.811700	-1.306428	-0.558755	-0.061653	-0.150798	-0.778119	-0.378366	-0.146044	0.532204	-0.460474	-0.545463	-0.455184
32290	9.856336	0.822080	-1.460827	-0.559095	-0.117450	-0.160236	-0.775846	-0.387333	-0.140578	0.528051	-0.463458	-0.545119	-0.457400
32291	9.653934	0.621906	-1.598466	-0.527022	-0.209187	-0.197397	-0.775266	-0.393792	-0.131727	0.522433	-0.465627	-0.546950	-0.459458
32292	9.697907	0.652711	-1.652026	-0.574410	-0.240583	-0.187128	-0.772729	-0.400125	-0.119823	0.516501	-0.469565	-0.547957	-0.460954
32293	9.500822	0.757532	-1.706090	-0.551011	-0.242869	-0.247020	-0.771302	-0.408975	-0.107100	0.509741	-0.471771	-0.550339	-0.463383
32294	9.577229	0.660752	-1.647122	-0.575897	-0.147128	-0.260283	-0.767915	-0.417970	-0.093837	0.504093	-0.474002	-0.551000	-0.466489
32295	9.516999	0.658624	-1.661515	-0.554046	-0.114385	-0.306242	-0.763668	-0.431862	-0.079515	0.498089	-0.474404	-0.552552	-0.470674
32296	9.260867	0.707027	-1.908171	-0.544734	-0.063655	-0.343634	-0.759715	-0.441972	-0.067661	0.492829	-0.474572	-0.553400	-0.475025
32297	9.095285	0.558972	-1.790317	-0.545809	0.051585	-0.337336	-0.753941	-0.452084	-0.056658	0.488376	-0.472986	-0.553629	-0.480903
32298	9.227927	0.662921	-2.038113	-0.559721	0.145304	-0.329175	-0.748308	-0.462480	-0.043984	0.485378	-0.471416	-0.552085	-0.487214
32299	9.935482	1.099748	-2.193743	-0.567919	0.333373	-0.386835	-0.741822	-0.474816	-0.036913	0.483260	-0.466757	-0.549767	-0.496341
32300	9.686043	1.684249	-2.112946	-0.529667	0.539020	-0.432747	-0.729717	-0.489935	-0.037721	0.483762	-0.459770	-0.545558	-0.506905
32301	8.713032	1.661161	-1.761028	-0.520818	0.694536	-0.512551	-0.721105	-0.505582	-0.045479	0.484573	-0.449515	-0.541216	-0.519817
32302	7.633772	2.016932	-1.219895	-0.547540	0.654983	-0.523437	-0.707877	-0.519412	-0.056460	0.485029	-0.440309	-0.536260	-0.532259
32303	8.975272	2.910551	-0.748398	-0.552099	0.614195	-0.373378	-0.698016	-0.533192	-0.066149	0.485926	-0.432453	-0.530919	-0.543125
32304	11.784044	4.293706	-1.270174	-0.546576	0.580700	-0.213981	-0.691674	-0.541290	-0.073533	0.488734	-0.427145	-0.523776	-0.551675
32305	11.283914	3.896878	-1.079024	-0.532576	0.490547	-0.224041	-0.684341	-0.551333	-0.085128	0.489918	-0.421899	-0.518491	-0.559597
32306	9.500443	2.741703	-1.327120	-0.546477	0.204942	-0.145102	-0.679828	-0.558322	-0.088304	0.489497	-0.421393	-0.514335	-0.564163
32307	8.347094	2.769640	-0.726654	-0.537652	0.121014	-0.052742	-0.676468	-0.559328	-0.082484	0.488655	-0.422093	-0.511177	-0.567232
32308	8.741948	3.073328	-0.459950	-0.559825	0.092578	-0.079259	-0.675341	-0.562148	-0.075689	0.487683	-0.423640	-0.507384	-0.570313
32309	9.158222	3.404175	-0.449714	-0.552833	0.039993	-0.041564	-0.674496	-0.564872	-0.067647	0.485962	-0.425507	-0.504780	-0.572696
32310	9.519589	3.177459	-0.785944	-0.543276	0.104866	-0.041790	-0.672394	-0.567143	-0.058486	0.485658	-0.427106	-0.500715	-0.575327
32311	9.604458	2.907539	-0.966682	-0.549301	-0.000517	-0.041221	-0.672665	-0.571370	-0.047653	0.483507	-0.429424	-0.498582	-0.577262
32312	9.439878	2.795030	-0.960374	-0.546079	-0.066241	-0.050559	-0.671830	-0.572386	-0.036796	0.481347	-0.432912	-0.496194	-0.578519
32313	9.317858	2.806584	-0.781536	-0.540743	-0.091700	-0.030026	-0.670999	-0.572706	-0.024956	0.478429	-0.436327	-0.494972	-0.579420
32314	9.472115	2.674877	-0.818933	-0.553644	-0.119459	-0.040606	-0.670440	-0.575553	-0.009376	0.475764	-0.440577	-0.492894	-0.580169
32315	9.240836	2.821448	-0.800929	-0.563025	-0.169055	-0.033363	-0.671841	-0.578254	0.005385	0.471780	-0.445072	-0.492192	-0.580587
32316	9.297340	2.662251	-0.695329	-0.546432	-0.142301	-0.012116	-0.671291	-0.579004	0.020708	0.469251	-0.449767	-0.490128	-0.580765
32317	9.330791	2.638071	-0.663692	-0.539139	-0.157072	0.023448	-0.669766	-0.578354	0.034505	0.466195	-0.454450	-0.489076	-0.580468
32318	9.390821	2.667505	-0.920225	-0.548080	-0.155475	0.052555	-0.670352	-0.575614	0.051825	0.464236	-0.459913	-0.486494	-0.579904
32319	9.321321	2.715551	-0.650047	-0.567497	-0.069135	0.077431	-0.671912	-0.573841	0.066355	0.462335	-0.464353	-0.483800	-0.580138
32320	8.789851	2.564283	-0.657300	-0.545491	-0.041312	0.072073	-0.674327	-0.568819	0.082641	0.461702	-0.468624	-0.479973	-0.580387
32321	9.853742	2.837138	-0.782582	-0.546201	0.079294	0.200740	-0.675764	-0.563556	0.098603	0.462798	-0.472308	-0.475000	-0.580619
32322	10.022704	1.797118	-1.904431	-0.529868	0.234659	0.348551	-0.683384	-0.552968	0.114947	0.468098	-0.475809	-0.466139	-0.580694
32323	9.086432	1.096594	-1.636820	-0.563640	0.319045	0.382729	-0.692840	-0.537463	0.124803	0.473283	-0.478587	-0.456962	-0.581501
32324	8.732957	0.745826	-1.661428	-0.549060	0.309838	0.390801	-0.703967	-0.524051	0.134929	0.479466	-0.481653	-0.446647	-0.581919
32325	9.216990	0.911358	-1.755741	-0.544512	0.207829	0.319066	-0.713580	-0.504774	0.145523	0.482956	-0.484948	-0.439291	-0.581895
32326	12.357871	1.110177	-2.723846	-0.547303	0.199238	0.318924	-0.719939	-0.491861	0.159870	0.487224	-0.488536	-0.430649	-0.581797
32327	11.523722	-0.086095	-2.791533	-0.550609	0.119821	0.219973	-0.725031	-0.481542	0.170194	0.488593	-0.492124	-0.425037	-0.581752
32328	10.226523	0.095650	-2.859481	-0.554465	-0.100905	0.006962	-0.728163	-0.472359	0.185091	0.486536	-0.496548	-0.422250	-0.581745
32329	8.470388	0.597193	-2.104021	-0.545618	-0.091719	-0.041092	-0.726776	-0.471276	0.194572	0.483025	-0.500402	-0.421346	-0.582024
32330	8.607437	0.116317	-1.958696	-0.568517	0.014652	-0.036746	-0.724542	-0.471446	0.202360	0.481263	-0.503216	-0.417688	-0.583692
32331	9.350504	-0.018977	-1.991997	-0.558200	-0.088131	-0.022597	-0.723028	-0.469175	0.208716	0.477820	-0.507360	-0.416404	-0.583851
32332	9.673044	-0.004824	-2.495170	-0.534123	-0.167396	-0.030583	-0.721785	-0.467538	0.220436	0.474927	-0.511988	-0.414807	-0.583308
32333	9.853490	0.145252	-2.661392	-0.557323	-0.220886	-0.077348	-0.718300	-0.466328	0.232693	0.469654	-0.517274	-0.415351	-0.582526
32334	9.536246	0.187395	-2.811246	-0.552279	-0.245396	-0.162116	-0.713128	-0.466659	0.244641	0.464347	-0.521843	-0.415596	-0.582530
32335	9.497663	0.294269	-2.764062	-0.548886	-0.246654	-0.223989	-0.706827	-0.469798	0.259620	0.457128	-0.526149	-0.417981	-0.582661
32336	9.376751	0.300076	-2.730137	-0.557620	-0.198118	-0.208492	-0.699831	-0.471255	0.272937	0.451565	-0.529767	-0.418169	-0.583584
32337	9.096522	0.156543	-2.761997	-0.550263	-0.167212	-0.248470	-0.694643	-0.474441	0.285187	0.444617	-0.532957	-0.420045	-0.584666
32338	9.259468	-0.158664	-2.763531	-0.531337	-0.073978	-0.206365	-0.685957	-0.477561	0.292895	0.440360	-0.534856	-0.419373	-0.586633
32339	9.273192	-0.070878	-2.624386	-0.540114	-0.030905	-0.182840	-0.682585	-0.481782	0.299238	0.435381	-0.536936	-0.419430	-0.588406
32340	9.475628	0.029884	-2.538795	-0.543589	0.000664	-0.182140	-0.678938	-0.483753	0.301141	0.431880	-0.538234	-0.417683	-0.591038
32341	10.327225	0.583246	-2.850559	-0.544771	0.162847	-0.266930	-0.675561	-0.487670	0.299959	0.427434	-0.537380	-0.416908	-0.595577
32342	9.844817	1.398673	-2.805845	-0.543719	0.423480	-0.395912	-0.673144	-0.495291	0.294652	0.424874	-0.531801	-0.413788	-0.604524
32343	8.643399	1.400090	-2.243680	-0.530408	0.572666	-0.479216	-0.669993	-0.508668	0.279568	0.421343	-0.524033	-0.411937	-0.614953
32344	7.608098	1.589857	-1.538863	-0.544198	0.710436	-0.479560	-0.665708	-0.524266	0.259153	0.419986	-0.514040	-0.407123	-0.627396
32345	7.906839	1.963629	-0.982860	-0.524026	0.709404	-0.373079	-0.664219	-0.539840	0.233043	0.418823	-0.505119	-0.402989	-0.637999
32346	10.259824	2.838912	-0.862882	-0.558686	0.643607	-0.218565	-0.664583	-0.548572	0.210784	0.419914	-0.497958	-0.395718	-0.647393
32347	10.794888	3.850288	-0.906295	-0.546737	0.588468	-0.292155	-0.660476	-0.555651	0.192412	0.418426	-0.491221	-0.391451	-0.656040
32348	10.498825	3.412212	-0.905855	-0.527926	0.360870	-0.248182	-0.659170	-0.563889	0.176496	0.417117	-0.487104	-0.387147	-0.662465
32349	9.616554	2.885623	-0.980951	-0.558682	0.227161	-0.007344	-0.656623	-0.568618	0.167783	0.416384	-0.487343	-0.382990	-0.665162
32350	9.586806	2.767192	-0.626816	-0.552100	0.095128	0.041277	-0.659572	-0.565381	0.163100	0.416593	-0.489143	-0.377730	-0.666716
32351	9.350150	3.025744	-0.484408	-0.557217	-0.016128	0.089649	-0.662806	-0.562447	0.165386	0.415255	-0.493319	-0.374702	-0.666182
32352	9.356292	3.005254	-0.662991	-0.543724	-0.003830	0.018967	-0.661416	-0.561206	0.169710	0.414469	-0.496172	-0.370578	-0.666859
32353	9.846627	2.817599	-0.806529	-0.531707	-0.116336	0.006612	-0.660724	-0.560245	0.174454	0.411463	-0.500829	-0.369572	-0.665796
32354	9.294587	2.898237	-0.850171	-0.555944	-0.221688	0.007751	-0.658776	-0.558418	0.182609	0.408757	-0.506565	-0.367171	-0.664451
32355	9.314213	2.907552	-0.886545	-0.559222	-0.160336	0.000266	-0.659627	-0.557607	0.191548	0.404969	-0.511943	-0.366244	-0.663159
32356	9.416143	2.799796	-1.011124	-0.528157	-0.193857	0.105235	-0.658104	-0.555119	0.199092	0.403999	-0.517749	-0.362948	-0.661052
32357	9.346912	2.588257	-0.899939	-0.539236	-0.242753	0.135437	-0.657981	-0.552771	0.207622	0.401502	-0.524995	-0.361561	-0.657610
32358	9.391328	2.596887	-1.020908	-0.546363	-0.243963	0.174301	-0.660397	-0.545797	0.214127	0.400824	-0.532042	-0.357656	-0.654487
32359	9.405819	2.616088	-1.011489	-0.537456	-0.270134	0.172811	-0.660154	-0.539868	0.224990	0.398513	-0.539831	-0.356087	-0.650363
32360	9.405709	2.419836	-1.091452	-0.553515	-0.237755	0.186557	-0.662155	-0.533202	0.239155	0.397880	-0.546861	-0.351845	-0.647178
32361	9.395657	2.354774	-1.071382	-0.550444	-0.172741	0.168489	-0.664440	-0.524563	0.248743	0.395939	-0.553385	-0.349345	-0.644170
32362	9.269489	2.307631	-1.007865	-0.547555	-0.149396	0.173652	-0.666160	-0.517327	0.259566	0.395759	-0.559064	-0.344567	-0.641946
32363	9.382126	2.193632	-0.960834	-0.536642	-0.139386	0.157801	-0.665926	-0.508979	0.270804	0.393972	-0.564908	-0.342078	-0.639256
32364	9.007623	2.048478	-0.975627	-0.553926	-0.146496	0.150471	-0.669053	-0.499781	0.280822	0.393387	-0.570379	-0.337413	-0.637234
32365	9.929790	2.027908	-1.017708	-0.554934	-0.158095	0.150719	-0.671062	-0.490875	0.293896	0.391086	-0.576487	-0.334893	-0.634476
32366	10.009080	1.744565	-1.418168	-0.532002	-0.014417	0.192566	-0.673356	-0.480563	0.304616	0.392117	-0.580330	-0.328945	-0.633448
32367	9.447841	1.240147	-1.489109	-0.547580	0.058901	0.252797	-0.676772	-0.469124	0.313266	0.392559	-0.584264	-0.323614	-0.632303
32368	8.737824	0.925052	-1.578876	-0.559845	0.070717	0.336441	-0.682718	-0.455159	0.320706	0.395582	-0.588106	-0.314922	-0.631245
32369	9.240585	0.707941	-1.782509	-0.544787	0.150015	0.333560	-0.690080	-0.437420	0.328616	0.397566	-0.591338	-0.307905	-0.630441
32370	10.383610	0.426091	-2.418786	-0.546548	0.142971	0.332926	-0.699126	-0.417987	0.332931	0.401074	-0.594031	-0.298790	-0.630072
32371	9.986271	-0.217359	-2.529471	-0.562834	0.126699	0.339755	-0.705080	-0.401214	0.336218	0.402669	-0.597718	-0.291601	-0.628935
32372	10.339721	-0.084731	-2.606328	-0.569271	0.037805	0.216469	-0.711294	-0.389760	0.342380	0.403748	-0.601137	-0.284384	-0.628290
32373	10.114773	-0.155146	-2.885528	-0.541582	-0.004855	0.135626	-0.713303	-0.379575	0.348915	0.402167	-0.605136	-0.280933	-0.627015
32374	9.634241	-0.086928	-2.508709	-0.530026	-0.006266	0.079046	-0.714736	-0.372878	0.353457	0.401700	-0.607962	-0.276194	-0.626687
32375	9.333319	-0.146711	-2.324003	-0.565034	-0.052456	0.019571	-0.713363	-0.367305	0.357826	0.398046	-0.612112	-0.274218	-0.625846
32376	9.153926	-0.188563	-2.241143	-0.537873	-0.072523	0.029697	-0.711985	-0.363274	0.363294	0.396469	-0.615518	-0.270493	-0.625126
32377	9.124325	-0.454498	-2.286462	-0.542225	-0.080221	0.084503	-0.712718	-0.357004	0.369639	0.393692	-0.620185	-0.268191	-0.623258
32378	9.499710	-0.329454	-2.394675	-0.548602	-0.092960	0.107606	-0.712478	-0.349488	0.378916	0.392807	-0.624306	-0.263509	-0.621697
32379	9.516496	-0.239785	-2.337708	-0.542204	-0.078507	0.100527	-0.712798	-0.341261	0.384720	0.390160	-0.629028	-0.260961	-0.619676
32380	9.473282	-0.268783	-2.380819	-0.557948	-0.110551	0.065143	-0.711160	-0.333043	0.391903	0.388498	-0.633166	-0.256809	-0.618238
32381	9.308266	-0.308219	-2.283508	-0.557770	-0.092749	0.086224	-0.711479	-0.325523	0.400348	0.385323	-0.638089	-0.254323	-0.616188
32382	9.374825	-0.441139	-2.216874	-0.552352	-0.110988	0.107624	-0.709696	-0.318282	0.407102	0.384214	-0.642351	-0.249677	-0.614350
32383	9.572350	-0.500260	-2.197149	-0.563188	-0.112927	0.130542	-0.710163	-0.308799	0.413477	0.381334	-0.647750	-0.246668	-0.611686
32384	9.615590	-0.607027	-2.222594	-0.553943	-0.100532	0.150032	-0.710200	-0.301840	0.422194	0.380727	-0.652042	-0.241346	-0.609623
32385	9.692261	-0.704020	-2.197452	-0.548423	-0.093395	0.155363	-0.709399	-0.293324	0.424507	0.378357	-0.657166	-0.237993	-0.606909
32386	9.613576	-0.809005	-2.060864	-0.555605	-0.082623	0.161369	-0.711383	-0.288158	0.427364	0.377900	-0.661240	-0.232337	-0.604957
32387	9.694489	-0.861922	-1.939569	-0.541196	-0.093381	0.148338	-0.709022	-0.284540	0.430590	0.375472	-0.666219	-0.229110	-0.602230
32388	9.539414	-0.845901	-1.852555	-0.552143	-0.074927	0.103831	-0.710987	-0.283420	0.431314	0.374354	-0.669846	-0.224177	-0.600758
32389	9.616509	-0.822040	-1.823929	-0.559643	-0.077939	0.043624	-0.710151	-0.282303	0.430901	0.370436	-0.674241	-0.221968	-0.599088
32390	9.674371	-0.783574	-1.797857	-0.554303	-0.041049	-0.052066	-0.708870	-0.287337	0.430978	0.367534	-0.676735	-0.218836	-0.599216
32391	9.752366	-0.760445	-1.885205	-0.533521	-0.006004	-0.150210	-0.707028	-0.292369	0.429935	0.361929	-0.679156	-0.219012	-0.599824
32392	9.740704	-0.610410	-1.865117	-0.545525	0.029332	-0.264670	-0.704343	-0.297822	0.428882	0.356883	-0.679765	-0.218348	-0.602394
32393	10.225565	-0.413564	-2.360880	-0.543769	0.079123	-0.381579	-0.701779	-0.307884	0.427084	0.348696	-0.680129	-0.220943	-0.605821
32394	9.662109	-0.008655	-2.330817	-0.539859	0.180769	-0.470686	-0.698644	-0.319896	0.422613	0.341867	-0.677864	-0.222070	-0.611811
32395	8.868210	0.158200	-1.954679	-0.547079	0.217064	-0.506538	-0.695205	-0.336645	0.413908	0.332677	-0.675843	-0.225385	-0.617871
32396	9.250258	0.793182	-2.054094	-0.547916	0.144032	-0.590860	-0.691778	-0.351170	0.408433	0.324027	-0.673383	-0.228247	-0.624072
32397	9.543127	1.193986	-2.590536	-0.533972	0.087048	-0.664520	-0.684578	-0.365158	0.407256	0.312375	-0.671921	-0.234741	-0.629159
32398	9.659433	0.950480	-2.766778	-0.571220	0.145408	-0.522886	-0.679491	-0.376351	0.407519	0.304210	-0.669697	-0.236354	-0.634901
32399	10.031421	1.027948	-2.772963	-0.567645	0.050280	-0.360294	-0.674001	-0.383412	0.407097	0.295694	-0.670158	-0.238572	-0.637602
32400	10.136647	1.387288	-2.786779	-0.565206	-0.031535	-0.278308	-0.667539	-0.389312	0.411587	0.289843	-0.671203	-0.238027	-0.639391
32401	9.598524	1.376090	-2.800431	-0.557189	-0.131905	-0.150321	-0.662493	-0.391293	0.415293	0.283213	-0.674846	-0.238647	-0.638296
32402	9.401217	1.551385	-2.792458	-0.538786	-0.134551	-0.068721	-0.661100	-0.390756	0.421005	0.279878	-0.677997	-0.236201	-0.637336
32403	9.064095	1.596540	-2.867415	-0.556754	-0.134991	-0.015025	-0.657751	-0.389104	0.426574	0.274883	-0.682265	-0.235019	-0.635389
32404	8.859164	1.415302	-2.669411	-0.545595	-0.113822	0.022949	-0.654838	-0.384874	0.432333	0.272692	-0.685573	-0.231107	-0.634207
32405	9.087392	1.536380	-2.787048	-0.556339	-0.117854	0.079533	-0.654005	-0.384050	0.436100	0.268906	-0.690007	-0.228534	-0.631943
32406	9.363244	1.735243	-2.784803	-0.539756	-0.076511	0.086632	-0.653878	-0.381685	0.439469	0.267741	-0.693051	-0.223598	-0.630872
32407	9.548877	1.879670	-2.690013	-0.555789	-0.015110	0.082581	-0.652348	-0.379597	0.440873	0.264381	-0.696142	-0.220450	-0.629993
32408	9.255928	1.775613	-2.620805	-0.539268	0.012749	0.077218	-0.654878	-0.377358	0.441753	0.263476	-0.697965	-0.215159	-0.630184
32409	9.003200	1.676801	-2.445393	-0.551615	0.067633	0.087280	-0.656012	-0.374142	0.442074	0.260532	-0.699955	-0.211582	-0.630412
32410	9.049385	1.683037	-2.174903	-0.562374	0.098314	0.086963	-0.657988	-0.369797	0.439625	0.259770	-0.700810	-0.205401	-0.631819
32411	9.155338	1.847389	-2.065731	-0.551636	0.102251	0.046408	-0.661084	-0.366297	0.439964	0.256409	-0.702121	-0.202247	-0.632753
32412	10.099895	1.722385	-2.553685	-0.574645	0.222834	-0.011018	-0.662760	-0.366563	0.437046	0.254717	-0.701005	-0.196636	-0.636431
32413	9.744526	1.053192	-2.487751	-0.540768	0.350689	0.071587	-0.667801	-0.364429	0.429022	0.252790	-0.699124	-0.192035	-0.640660
32414	8.733554	0.386506	-1.908722	-0.554770	0.409748	0.104357	-0.676206	-0.361872	0.422143	0.253549	-0.695866	-0.184095	-0.646214
32415	8.638599	0.093997	-1.632293	-0.552302	0.470232	0.185331	-0.684894	-0.357626	0.411938	0.253383	-0.692792	-0.177136	-0.651505
32416	9.415256	0.360947	-1.445426	-0.546037	0.484922	0.162498	-0.695827	-0.351973	0.400370	0.255235	-0.688559	-0.168089	-0.657638
32417	10.267728	0.046801	-1.356076	-0.526864	0.477321	0.205362	-0.703258	-0.346743	0.387796	0.255705	-0.685153	-0.161140	-0.662733
32418	10.178038	-0.500612	-1.258030	-0.541592	0.406643	0.253301	-0.711945	-0.342349	0.375083	0.258509	-0.682049	-0.151275	-0.667156
32419	9.846650	-0.596818	-1.517469	-0.569548	0.293443	0.228831	-0.722455	-0.337821	0.365173	0.258127	-0.681255	-0.144336	-0.669649
32420	10.264688	-0.770990	-0.738049	-0.533563	0.115931	0.214445	-0.729596	-0.335395	0.354937	0.259619	-0.681753	-0.136591	-0.670189
32421	10.368084	-0.613300	-0.923583	-0.535140	-0.115159	0.168126	-0.732402	-0.333139	0.350940	0.257734	-0.686004	-0.133001	-0.667295
32422	10.119886	-0.789470	-0.747314	-0.547144	-0.099924	0.079347	-0.731982	-0.332999	0.350380	0.256605	-0.689036	-0.128024	-0.665578
32423	9.920520	-0.432169	-1.007158	-0.549879	-0.239413	0.063381	-0.729458	-0.334407	0.352019	0.252764	-0.694662	-0.126248	-0.661525
32424	9.789672	-0.202110	-1.449310	-0.551554	-0.322384	-0.024569	-0.726372	-0.336949	0.357824	0.249589	-0.700328	-0.123766	-0.657213
32425	9.880469	-0.037118	-1.253139	-0.538019	-0.305875	-0.062522	-0.720495	-0.338392	0.367522	0.244001	-0.706347	-0.124181	-0.652776
32426	9.724546	-0.063083	-1.697232	-0.554564	-0.328855	-0.103281	-0.712658	-0.340122	0.378178	0.239684	-0.711815	-0.122769	-0.648691
32427	9.679641	-0.337952	-1.640947	-0.534723	-0.350464	-0.117118	-0.707344	-0.340725	0.387890	0.233241	-0.718133	-0.124152	-0.643793
32428	9.528076	-0.378111	-2.031731	-0.537207	-0.336250	-0.094251	-0.699092	-0.341341	0.399530	0.229216	-0.723527	-0.122841	-0.639437
32429	9.305670	-0.347317	-1.968954	-0.537435	-0.370482	-0.097627	-0.692110	-0.339720	0.411761	0.222861	-0.730024	-0.123920	-0.634067
32430	9.486959	-0.450499	-2.055031	-0.550928	-0.361532	-0.081888	-0.685943	-0.343683	0.422547	0.218677	-0.735714	-0.122338	-0.629236
32431	9.456709	-0.402734	-2.176336	-0.532940	-0.397735	-0.072603	-0.677829	-0.344291	0.431958	0.212567	-0.742440	-0.123135	-0.623246
32432	9.495628	-0.495337	-2.259924	-0.536253	-0.334388	-0.101339	-0.671401	-0.343497	0.440838	0.208372	-0.747557	-0.121883	-0.618777
32433	9.554803	-0.457938	-2.402980	-0.535967	-0.263663	-0.149517	-0.665794	-0.346889	0.448427	0.201539	-0.752297	-0.123141	-0.615034
32434	10.011586	-0.051217	-2.601430	-0.560991	-0.151131	-0.217579	-0.660178	-0.351386	0.452241	0.195954	-0.754878	-0.122559	-0.613792
32435	10.054578	0.621273	-2.840953	-0.558956	-0.051121	-0.313604	-0.654256	-0.361463	0.452508	0.187238	-0.756573	-0.125146	-0.613904
32436	9.281561	0.953981	-2.587508	-0.544172	0.043133	-0.391985	-0.648313	-0.375156	0.447580	0.180226	-0.756184	-0.126652	-0.616168
32437	8.387296	1.096427	-2.351107	-0.539157	0.149736	-0.438759	-0.645732	-0.388278	0.441150	0.170752	-0.754855	-0.130664	-0.619649
32438	8.180626	1.336516	-2.039396	-0.559784	0.196500	-0.421621	-0.642580	-0.403067	0.431492	0.163514	-0.752419	-0.131875	-0.624290
32439	8.855018	1.423518	-2.133087	-0.548292	0.251638	-0.338516	-0.641134	-0.412551	0.424411	0.155415	-0.749920	-0.133966	-0.628904
32440	9.301500	1.670843	-2.324913	-0.551445	0.351106	-0.369109	-0.641069	-0.425086	0.411454	0.149352	-0.745516	-0.133993	-0.635567
32441	9.441941	1.722910	-2.359509	-0.544062	0.391057	-0.404616	-0.639913	-0.432194	0.404680	0.140854	-0.740856	-0.136751	-0.642333
32442	9.540542	1.996956	-2.493177	-0.531619	0.377043	-0.452094	-0.639877	-0.438878	0.397221	0.134077	-0.735650	-0.138176	-0.649423
32443	9.741771	2.453078	-2.392221	-0.562976	0.332454	-0.482169	-0.639543	-0.449748	0.387765	0.124130	-0.731336	-0.142053	-0.655409
32444	10.090856	2.980562	-2.340574	-0.557633	0.297706	-0.419841	-0.635420	-0.460987	0.378800	0.117159	-0.727129	-0.142864	-0.661171
32445	10.359671	3.734400	-2.098054	-0.564341	0.237810	-0.362795	-0.632560	-0.473268	0.370702	0.108460	-0.724183	-0.145298	-0.665344
32446	9.525098	3.500790	-1.649738	-0.544985	0.251478	-0.304488	-0.629146	-0.483586	0.360250	0.103064	-0.720757	-0.144707	-0.670035
32447	9.289017	3.331298	-1.166694	-0.547678	0.029277	-0.147551	-0.627306	-0.487065	0.354343	0.096861	-0.721040	-0.144756	-0.670645
32448	9.060883	3.162142	-1.394046	-0.552151	-0.112055	-0.160947	-0.623656	-0.490021	0.357909	0.092226	-0.722855	-0.142725	-0.669780
32449	8.929878	3.306920	-1.545306	-0.547031	-0.151504	-0.187177	-0.618201	-0.492201	0.362761	0.084935	-0.725346	-0.143729	-0.667833
32450	8.943311	3.359061	-1.695714	-0.554362	-0.187886	-0.144560	-0.612600	-0.494052	0.369251	0.080255	-0.728159	-0.141550	-0.665813
32451	8.874409	3.397404	-1.816862	-0.547309	-0.267909	-0.067026	-0.606732	-0.493115	0.377719	0.074163	-0.732434	-0.140998	-0.661936
32452	9.139606	3.202512	-2.184731	-0.558877	-0.292071	0.024152	-0.602120	-0.492872	0.385772	0.071337	-0.737028	-0.136435	-0.658093
32453	9.036671	3.289748	-2.250805	-0.542964	-0.234811	0.059365	-0.599612	-0.491505	0.393156	0.066990	-0.741107	-0.134015	-0.654456
32454	8.940106	3.312196	-2.236429	-0.564196	-0.161160	0.094032	-0.597112	-0.488176	0.399166	0.065332	-0.744090	-0.128144	-0.652411
32455	8.861480	3.265431	-2.081151	-0.550447	-0.156093	0.124202	-0.597547	-0.482128	0.405060	0.061866	-0.747229	-0.124551	-0.649853
32456	8.803037	3.217741	-2.037048	-0.534552	-0.093286	0.143444	-0.598143	-0.475445	0.413501	0.061446	-0.749341	-0.118226	-0.648641
32457	8.922599	3.213031	-1.897012	-0.559684	-0.045500	0.153489	-0.597608	-0.470708	0.418008	0.058442	-0.751040	-0.113943	-0.647719
32458	8.816321	3.141054	-1.920229	-0.535802	0.001336	0.141066	-0.600447	-0.462893	0.423968	0.058182	-0.751854	-0.107512	-0.647898
32459	9.458721	3.223909	-1.936511	-0.545482	0.056391	0.144296	-0.603560	-0.455484	0.426021	0.055466	-0.752116	-0.103454	-0.648492
32460	9.541421	2.679804	-2.278502	-0.557998	0.209508	0.153797	-0.609069	-0.447431	0.426867	0.055467	-0.750209	-0.096304	-0.651794
32461	9.215146	1.966689	-2.250778	-0.545964	0.345868	0.204249	-0.615965	-0.438464	0.424644	0.054129	-0.746732	-0.091025	-0.656639
32462	8.380417	1.692000	-1.802004	-0.536277	0.413681	0.257682	-0.625795	-0.430321	0.420204	0.056203	-0.742181	-0.082377	-0.662739
32463	8.314800	1.522624	-1.514907	-0.527431	0.384902	0.244644	-0.635923	-0.418266	0.416226	0.055819	-0.738089	-0.076692	-0.668003
32464	9.824053	1.927361	-1.743739	-0.525459	0.417403	0.258993	-0.646331	-0.405931	0.412391	0.058077	-0.733291	-0.068164	-0.673992
32465	10.318369	1.263318	-2.316893	-0.548217	0.503659	0.302472	-0.660945	-0.391334	0.403595	0.058397	-0.727541	-0.061217	-0.680827
32466	10.810706	0.847172	-1.897312	-0.524796	0.326977	0.303859	-0.672189	-0.379266	0.396279	0.061173	-0.723829	-0.052152	-0.685281
32467	10.788702	0.843170	-2.172691	-0.543493	0.148836	0.187970	-0.679375	-0.368345	0.395193	0.059656	-0.722678	-0.047313	-0.686978
32468	9.778279	0.775717	-1.996616	-0.534049	0.092510	0.120970	-0.682209	-0.360232	0.395021	0.059546	-0.721909	-0.041052	-0.688198
32469	9.179786	0.645676	-1.752738	-0.546777	-0.062551	0.128700	-0.682929	-0.356045	0.397300	0.057019	-0.723578	-0.037218	-0.686876
32470	9.333540	0.441658	-1.760332	-0.547135	-0.142100	0.159268	-0.684792	-0.346974	0.402428	0.057048	-0.726015	-0.030492	-0.684630
32471	9.575078	0.512692	-1.751783	-0.542523	-0.125857	0.157511	-0.684829	-0.339589	0.409197	0.054944	-0.728518	-0.026285	-0.682314
32472	9.576657	0.462929	-1.978358	-0.572767	-0.161489	0.129073	-0.682766	-0.332488	0.415807	0.054163	-0.731151	-0.019660	-0.679778
32473	9.654438	0.302010	-2.126474	-0.556747	-0.204499	0.095910	-0.681272	-0.323292	0.423141	0.050980	-0.734652	-0.016154	-0.676333
32474	9.584950	0.413548	-2.137291	-0.545934	-0.196108	0.058831	-0.678213	-0.320255	0.432629	0.049609	-0.737622	-0.010951	-0.673300
32475	9.643338	0.437043	-2.185957	-0.543126	-0.178928	0.051698	-0.675165	-0.314701	0.441585	0.046032	-0.740690	-0.008170	-0.670219
32476	9.606911	0.476240	-2.138020	-0.556830	-0.173188	0.021420	-0.672667	-0.310812	0.447183	0.043987	-0.743286	-0.003344	-0.667518
32477	9.492099	0.519765	-2.249500	-0.544120	-0.176860	0.021579	-0.669605	-0.307905	0.453463	0.039992	-0.746261	-0.000922	-0.664450
32478	9.542408	0.451876	-2.234312	-0.561217	-0.152465	0.022999	-0.666818	-0.305687	0.456810	0.037889	-0.748519	0.004008	-0.662018
32479	9.484103	0.445281	-2.188252	-0.532922	-0.130092	0.024063	-0.663744	-0.304724	0.459306	0.034101	-0.750805	0.006423	-0.659612
32480	9.584555	0.438109	-2.074742	-0.545372	-0.086841	0.030743	-0.660949	-0.304323	0.462913	0.032319	-0.752127	0.011311	-0.658128
32481	9.555855	0.476864	-2.089633	-0.545494	-0.081018	-0.015296	-0.660387	-0.305167	0.464294	0.027833	-0.753725	0.013388	-0.656464
32482	9.313751	0.459618	-1.999715	-0.539235	-0.066158	-0.071102	-0.657997	-0.307690	0.464947	0.024793	-0.754751	0.016674	-0.655331
32483	9.294568	0.353069	-2.068562	-0.550215	-0.054781	-0.126171	-0.655881	-0.310819	0.465720	0.018802	-0.755979	0.017206	-0.654100
32484	9.739485	0.451380	-2.130661	-0.560047	-0.000213	-0.170747	-0.654876	-0.316410	0.464818	0.014115	-0.756137	0.019286	-0.653977
32485	10.089868	0.808040	-2.325995	-0.547127	0.068747	-0.223971	-0.653436	-0.325069	0.461370	0.006877	-0.755710	0.018369	-0.654612
32486	9.906324	1.428372	-2.632288	-0.548430	0.204657	-0.306151	-0.650457	-0.333168	0.456940	0.000518	-0.753166	0.018283	-0.657576
32487	9.136229	1.459601	-2.278831	-0.547985	0.324176	-0.383129	-0.650689	-0.342788	0.449312	-0.008891	-0.749324	0.014970	-0.661975
32488	8.241880	1.499350	-1.461381	-0.551385	0.384513	-0.393487	-0.652305	-0.355466	0.437758	-0.016491	-0.744285	0.013579	-0.667521
32489	8.667590	1.806164	-1.436379	-0.537348	0.324293	-0.409636	-0.653357	-0.368986	0.426470	-0.026038	-0.740237	0.009689	-0.671772
32490	9.142974	1.786717	-1.748496	-0.555063	0.369109	-0.367546	-0.653015	-0.380965	0.413514	-0.033316	-0.735215	0.008710	-0.676958
32491	9.954566	1.979802	-1.744488	-0.574684	0.387375	-0.273926	-0.654640	-0.391548	0.402261	-0.041528	-0.730078	0.007251	-0.682062
32492	10.496867	2.285276	-1.816278	-0.558793	0.310600	-0.251883	-0.656716	-0.395715	0.395680	-0.047263	-0.725685	0.008052	-0.686354
32493	10.807395	2.854075	-1.750553	-0.563353	0.192889	-0.277620	-0.655142	-0.402406	0.388766	-0.055298	-0.723089	0.006515	-0.688507
32494	10.466155	2.932618	-1.900781	-0.560295	0.078142	-0.246854	-0.654130	-0.408824	0.384508	-0.060937	-0.721799	0.007634	-0.689373
32495	9.454591	2.487949	-1.759154	-0.574898	0.014380	-0.178787	-0.651303	-0.414979	0.383725	-0.067741	-0.721561	0.007872	-0.688984
32496	8.866044	2.306706	-1.577541	-0.553866	-0.007195	-0.105135	-0.650882	-0.415120	0.383859	-0.071317	-0.721380	0.011051	-0.688769
32497	8.868350	2.534632	-1.454442	-0.561213	-0.022665	-0.083871	-0.647103	-0.415701	0.388007	-0.076598	-0.721606	0.012534	-0.687939
32498	9.128200	2.749847	-1.558674	-0.544145	-0.028673	-0.120704	-0.644313	-0.414327	0.393299	-0.080240	-0.721698	0.015384	-0.687369
32499	9.185882	2.767122	-1.829566	-0.547695	-0.007690	-0.145617	-0.641102	-0.413232	0.398026	-0.086180	-0.721717	0.015767	-0.686621
32500	9.404323	2.662849	-2.036503	-0.528530	-0.009748	-0.125868	-0.639720	-0.411506	0.403221	-0.089671	-0.721536	0.018294	-0.686302
32501	9.208782	2.698064	-2.012472	-0.553017	-0.020755	-0.094277	-0.637501	-0.407756	0.408540	-0.094968	-0.721682	0.019532	-0.685401
32502	9.210556	2.717960	-1.920879	-0.569249	-0.007310	-0.078627	-0.635261	-0.408328	0.411166	-0.098398	-0.721333	0.023291	-0.685167
32503	9.186098	2.820184	-1.830169	-0.556447	-0.003110	-0.051960	-0.634423	-0.408338	0.413668	-0.103162	-0.721182	0.025165	-0.684559
32504	9.204617	2.663143	-1.804278	-0.567114	0.023838	-0.038114	-0.633316	-0.405833	0.415916	-0.106018	-0.720346	0.029413	-0.684833
32505	9.224436	2.732901	-1.836495	-0.550572	0.039710	-0.007926	-0.634167	-0.403599	0.417062	-0.110097	-0.719569	0.031767	-0.684901
32506	9.245959	2.883211	-1.739134	-0.553288	0.046919	-0.006214	-0.636265	-0.403873	0.416936	-0.112326	-0.718385	0.036230	-0.685561
32507	9.153950	2.913122	-1.686187	-0.548688	0.052195	0.004406	-0.635011	-0.402618	0.417078	-0.116204	-0.717407	0.038709	-0.685803
32508	9.020436	2.917015	-1.584569	-0.557658	0.077527	-0.004733	-0.636264	-0.403725	0.414428	-0.118493	-0.715748	0.043177	-0.686877
32509	9.014786	3.051034	-1.414502	-0.544913	0.074504	0.023751	-0.636400	-0.404279	0.413029	-0.122057	-0.714425	0.045818	-0.687459
32510	9.317160	3.089289	-1.176124	-0.543408	0.033996	0.022304	-0.639885	-0.406629	0.407594	-0.123724	-0.713332	0.050577	-0.687962
32511	9.462303	2.964567	-1.281230	-0.553433	0.004956	0.054222	-0.641687	-0.408497	0.403937	-0.126916	-0.712877	0.053929	-0.687597
32512	9.419159	2.874913	-1.362325	-0.548838	-0.011627	0.091516	-0.641391	-0.411420	0.399860	-0.127657	-0.712278	0.059859	-0.687590
32513	9.625270	2.763269	-1.230877	-0.541241	0.027722	0.121462	-0.643489	-0.411264	0.396531	-0.129767	-0.711429	0.063948	-0.687707
32514	9.354193	2.649257	-1.185749	-0.566442	0.062043	0.120885	-0.645585	-0.411386	0.392363	-0.130437	-0.709679	0.070343	-0.688762
32515	8.988498	2.514425	-1.087105	-0.546357	0.094652	0.085437	-0.649796	-0.408433	0.389916	-0.133180	-0.707901	0.073818	-0.689703
32516	9.223025	2.665309	-1.069772	-0.522725	0.140233	0.018267	-0.651900	-0.407161	0.387297	-0.134748	-0.705284	0.077939	-0.691623
32517	9.565228	2.474480	-1.097096	-0.553578	0.149553	0.003742	-0.654979	-0.407006	0.384812	-0.138768	-0.702813	0.080206	-0.693083
32518	9.451712	1.948784	-1.028255	-0.538578	0.214341	0.000772	-0.657780	-0.405867	0.380383	-0.140907	-0.699102	0.084080	-0.695940
32519	9.464310	1.741759	-0.885818	-0.558338	0.217505	0.057992	-0.660584	-0.404028	0.375683	-0.144268	-0.695534	0.087009	-0.698461
32520	9.598572	1.824043	-0.732275	-0.535228	0.139889	0.062308	-0.664512	-0.401488	0.371278	-0.145357	-0.692707	0.091894	-0.700417
32521	10.068895	1.945407	-0.946890	-0.532228	0.059215	0.023152	-0.666480	-0.399668	0.371591	-0.148497	-0.691457	0.094464	-0.700652
32522	9.819147	1.785909	-1.181582	-0.560053	-0.041536	0.015432	-0.667336	-0.396248	0.372225	-0.150238	-0.691141	0.099572	-0.699884
32523	9.588122	1.762595	-1.277663	-0.563898	-0.103181	0.056413	-0.666644	-0.395144	0.375995	-0.152991	-0.691983	0.103588	-0.697870
32524	9.578631	1.874027	-1.245066	-0.547661	-0.126827	0.072683	-0.666658	-0.392638	0.379089	-0.153586	-0.692729	0.109568	-0.696084
32525	9.488839	1.872570	-1.182107	-0.549560	-0.143113	0.079816	-0.665267	-0.391825	0.385639	-0.155702	-0.694087	0.113881	-0.693564
32526	9.583899	1.861518	-1.307756	-0.563946	-0.126891	0.088419	-0.664309	-0.387364	0.388466	-0.156300	-0.694686	0.120299	-0.691744
32527	9.560233	1.718275	-1.436604	-0.545596	-0.129195	0.133747	-0.665174	-0.382628	0.393820	-0.157618	-0.695696	0.125316	-0.689536
32528	9.637192	1.621137	-1.450109	-0.549146	-0.132992	0.159378	-0.664210	-0.378926	0.396192	-0.157009	-0.696183	0.132525	-0.687833
32529	9.501286	1.433534	-1.443002	-0.547423	-0.171147	0.190543	-0.664228	-0.375018	0.398185	-0.157426	-0.697567	0.138547	-0.685144
32530	9.593977	1.601835	-1.488496	-0.562038	-0.165403	0.162956	-0.664803	-0.372233	0.401565	-0.156852	-0.698365	0.146073	-0.682895
32531	9.531566	1.631045	-1.517734	-0.541965	-0.163911	0.186174	-0.665929	-0.371116	0.402979	-0.157254	-0.699613	0.151978	-0.680232
32532	9.464567	1.570404	-1.620867	-0.552711	-0.151381	0.200109	-0.665944	-0.368046	0.404406	-0.156076	-0.700050	0.159837	-0.678249
32533	9.437346	1.508574	-1.873848	-0.561424	-0.091741	0.185485	-0.665108	-0.367354	0.406080	-0.156969	-0.700203	0.165804	-0.676451
32534	9.532057	1.257353	-1.760024	-0.541997	-0.059770	0.226191	-0.668342	-0.363848	0.404747	-0.155575	-0.699257	0.173582	-0.675800
32535	9.780728	1.236317	-1.781868	-0.551836	-0.053709	0.261474	-0.670738	-0.359638	0.401463	-0.155403	-0.698608	0.180395	-0.674726
32536	9.792278	1.086373	-1.787459	-0.544519	-0.043740	0.250866	-0.674527	-0.357389	0.400121	-0.153754	-0.697257	0.188480	-0.674290
32537	9.937117	1.109671	-1.780664	-0.566418	-0.057117	0.248955	-0.677337	-0.354580	0.398220	-0.153912	-0.696587	0.195346	-0.672992
32538	9.646043	1.066635	-1.613072	-0.543121	-0.088484	0.213962	-0.679863	-0.352888	0.395468	-0.152554	-0.695891	0.203012	-0.671750
32539	9.737217	0.942780	-1.602158	-0.546148	-0.126107	0.190283	-0.679445	-0.351994	0.395224	-0.152928	-0.696374	0.209011	-0.669321
32540	9.630953	0.815041	-1.653748	-0.552561	-0.135013	0.180496	-0.681131	-0.350876	0.396504	-0.151952	-0.696326	0.216461	-0.667223
32541	9.516231	0.649553	-1.567179	-0.547148	-0.144073	0.180566	-0.680861	-0.348642	0.396943	-0.152378	-0.697013	0.222413	-0.664445
32542	9.775475	0.632557	-1.705063	-0.554407	-0.125661	0.145040	-0.680599	-0.344734	0.398376	-0.151934	-0.696910	0.229343	-0.662295
32543	9.858558	0.679684	-1.814432	-0.545488	-0.138962	0.118715	-0.679493	-0.342233	0.402018	-0.153169	-0.697747	0.234411	-0.659348
32544	9.731060	0.704396	-1.855613	-0.542009	-0.145877	0.083392	-0.678931	-0.343082	0.404793	-0.153268	-0.698166	0.240361	-0.656734
32545	9.681080	0.704233	-1.947352	-0.547429	-0.133946	0.063779	-0.675716	-0.342308	0.405865	-0.155276	-0.699136	0.244683	-0.653627
32546	9.604374	0.762471	-1.986560	-0.557433	-0.132037	0.056566	-0.675169	-0.340084	0.409370	-0.156005	-0.699396	0.250402	-0.651004
32547	9.453501	0.713522	-1.850501	-0.539902	-0.099935	0.081301	-0.675457	-0.338837	0.412871	-0.157852	-0.699804	0.254769	-0.648421
32548	9.452655	0.590586	-1.800802	-0.552480	-0.078242	0.079233	-0.674348	-0.336751	0.415255	-0.158484	-0.699210	0.260555	-0.646606
32549	9.664622	0.516860	-1.783350	-0.554219	-0.049107	0.048989	-0.674367	-0.333271	0.419753	-0.161206	-0.699028	0.264493	-0.644528
32550	9.568926	0.511853	-1.891908	-0.552512	-0.034137	-0.015668	-0.675372	-0.328057	0.423046	-0.163289	-0.698315	0.268795	-0.642995
32551	10.072574	0.531573	-2.095768	-0.556108	0.007097	-0.082196	-0.674280	-0.322486	0.428114	-0.168019	-0.698058	0.270740	-0.641236
32552	10.160645	0.694888	-2.170196	-0.546726	0.083158	-0.126743	-0.673172	-0.320120	0.430360	-0.172075	-0.696418	0.273009	-0.640982
32553	9.325304	0.685867	-2.135150	-0.537386	0.162091	-0.203371	-0.672324	-0.322076	0.429776	-0.178922	-0.694854	0.272481	-0.641030
32554	8.838795	0.541741	-1.712461	-0.542538	0.205124	-0.186141	-0.675941	-0.326387	0.425716	-0.184333	-0.691934	0.273417	-0.642256
32555	8.776521	0.793846	-1.652368	-0.544241	0.235839	-0.194295	-0.674240	-0.330427	0.420503	-0.191515	-0.689277	0.272804	-0.643270
32556	9.083870	0.965747	-1.678860	-0.551250	0.295576	-0.215889	-0.677849	-0.336269	0.414615	-0.197899	-0.685250	0.273061	-0.645528
32557	9.796913	1.062172	-1.772709	-0.535961	0.410706	-0.192369	-0.681187	-0.339727	0.406240	-0.205843	-0.680267	0.271617	-0.648914
32558	10.166531	1.513303	-1.913548	-0.561306	0.469105	-0.253040	-0.683413	-0.340666	0.395652	-0.213745	-0.674026	0.270740	-0.653224
32559	9.673459	1.754562	-1.702949	-0.547445	0.430367	-0.365953	-0.687850	-0.348447	0.385010	-0.224144	-0.669541	0.266907	-0.655923
32560	9.421199	1.999575	-1.422643	-0.538819	0.372712	-0.374378	-0.690044	-0.357354	0.375175	-0.232748	-0.665148	0.264443	-0.658389
32561	10.058434	2.068190	-1.402515	-0.540981	0.265532	-0.269220	-0.689439	-0.365992	0.366716	-0.240850	-0.662217	0.262460	-0.659223
32562	10.260899	1.999251	-1.402017	-0.540984	0.205106	-0.160890	-0.688723	-0.369341	0.364724	-0.245748	-0.658802	0.263600	-0.660381
32563	9.848966	1.857748	-1.257327	-0.532304	0.121872	-0.133847	-0.688715	-0.371156	0.364008	-0.251159	-0.657053	0.263955	-0.659945
32564	9.312824	1.866279	-1.205963	-0.545232	0.069345	-0.104594	-0.689276	-0.370593	0.363182	-0.254638	-0.655069	0.266542	-0.659545
32565	9.312429	1.871447	-1.152863	-0.547309	0.027899	-0.103481	-0.690131	-0.367805	0.366005	-0.259326	-0.654302	0.267960	-0.657903
32566	9.458463	1.985885	-1.255818	-0.530967	0.014106	-0.078386	-0.688448	-0.368651	0.366960	-0.261971	-0.652946	0.270970	-0.656969
32567	9.441873	2.085128	-1.247239	-0.545534	0.011475	-0.078531	-0.686488	-0.369505	0.370421	-0.266209	-0.652255	0.272770	-0.655204
32568	9.525660	2.024549	-1.188684	-0.512887	0.002298	-0.076317	-0.686485	-0.370347	0.371527	-0.268518	-0.651109	0.275619	-0.654209
32569	9.528855	2.111161	-1.247645	-0.551103	-0.004673	-0.082014	-0.683686	-0.370073	0.371230	-0.272776	-0.650604	0.277530	-0.652139
32570	9.500507	2.222349	-1.273011	-0.523932	-0.015613	-0.081620	-0.683124	-0.370633	0.371220	-0.275193	-0.649632	0.280538	-0.650804
32571	9.613116	2.125341	-1.214089	-0.543797	-0.026822	-0.026928	-0.683965	-0.371206	0.375821	-0.278509	-0.649131	0.283185	-0.648743
32572	9.627197	2.217685	-1.118488	-0.534624	-0.023533	0.003247	-0.681871	-0.370236	0.376930	-0.279910	-0.647693	0.287464	-0.647694
32573	9.617510	2.149902	-1.146713	-0.547536	-0.065950	0.017501	-0.681600	-0.368427	0.379177	-0.282471	-0.647405	0.290947	-0.645311
32574	9.589005	2.220010	-1.171620	-0.542075	-0.081598	0.051282	-0.679928	-0.367465	0.383078	-0.283004	-0.646358	0.296255	-0.643711
32575	9.453805	2.296047	-1.128795	-0.534851	-0.081567	0.042500	-0.681901	-0.364954	0.385768	-0.284991	-0.646171	0.299974	-0.641295
32576	9.420327	2.308129	-1.162713	-0.557624	-0.092264	0.041411	-0.681357	-0.361892	0.389281	-0.285777	-0.645186	0.305395	-0.639375
32577	9.412386	2.262689	-1.094540	-0.547497	-0.092696	0.083099	-0.679123	-0.361068	0.392200	-0.287349	-0.644789	0.309846	-0.636925
32578	9.438435	2.224232	-1.050641	-0.550317	-0.110717	0.086705	-0.680124	-0.357220	0.395286	-0.287336	-0.643751	0.315843	-0.635032
32579	9.622824	2.261069	-1.157614	-0.560188	-0.110047	0.120249	-0.680007	-0.352762	0.399933	-0.288500	-0.643223	0.321008	-0.632444
32580	9.662033	2.180350	-1.272747	-0.567443	-0.121865	0.136164	-0.678771	-0.348310	0.405408	-0.287991	-0.641850	0.327895	-0.630535
32581	9.879100	2.108796	-1.289153	-0.541793	-0.093228	0.146940	-0.680477	-0.343010	0.410078	-0.288699	-0.640994	0.333051	-0.628377
32582	9.642084	1.776188	-1.384191	-0.541568	-0.075344	0.157361	-0.680504	-0.337569	0.413481	-0.287879	-0.638979	0.339585	-0.627307
32583	9.467210	1.555180	-1.347663	-0.538623	-0.048407	0.162472	-0.680963	-0.329051	0.416223	-0.288641	-0.637428	0.344633	-0.625780
32584	9.421021	1.405367	-1.374936	-0.555764	-0.026616	0.149735	-0.682391	-0.323142	0.421060	-0.288411	-0.634712	0.350936	-0.625143
32585	9.447328	1.337523	-1.376630	-0.548454	-0.006587	0.123155	-0.683260	-0.316437	0.422530	-0.290060	-0.632809	0.355359	-0.623809
32586	9.461268	1.260303	-1.344376	-0.546551	0.015170	0.107111	-0.684966	-0.310848	0.424135	-0.290524	-0.629872	0.360735	-0.623480
32587	9.562713	1.123853	-1.420309	-0.555437	0.038583	0.113947	-0.687509	-0.305393	0.424490	-0.292676	-0.627391	0.364860	-0.622574
32588	9.620585	0.992633	-1.476913	-0.560815	0.047655	0.110288	-0.688642	-0.302173	0.423557	-0.293498	-0.623891	0.370233	-0.622532
32589	9.625963	0.870955	-1.606040	-0.542401	0.057994	0.152894	-0.691875	-0.298665	0.421248	-0.295110	-0.620918	0.374569	-0.622149
32590	9.408150	0.732230	-1.594536	-0.543876	0.099254	0.170253	-0.695373	-0.298509	0.418907	-0.295338	-0.616372	0.380138	-0.623182
32591	9.426071	0.684754	-1.439389	-0.552866	0.115478	0.173577	-0.699864	-0.294563	0.412012	-0.297208	-0.612422	0.384517	-0.623501
32592	9.584538	0.519582	-1.413596	-0.552712	0.122439	0.201855	-0.702953	-0.291751	0.409138	-0.297300	-0.607224	0.390401	-0.624884
32593	9.811330	0.333982	-1.493981	-0.548211	0.104323	0.212661	-0.708004	-0.287950	0.404058	-0.298483	-0.603084	0.395255	-0.625276
32594	10.095044	-0.103267	-1.566802	-0.541944	0.054371	0.255509	-0.711383	-0.282760	0.400653	-0.297206	-0.598301	0.402006	-0.626176
32595	10.380228	-0.175689	-1.653361	-0.555064	-0.018594	0.264703	-0.714759	-0.278551	0.397934	-0.296774	-0.595183	0.408313	-0.625270
32596	9.898528	0.042299	-1.674479	-0.544629	-0.070588	0.225266	-0.716734	-0.274913	0.397988	-0.294866	-0.592111	0.415426	-0.624403
32597	9.757937	-0.024190	-1.627640	-0.566622	-0.086440	0.194105	-0.717308	-0.271697	0.398025	-0.294856	-0.590293	0.421445	-0.622092
32598	9.573021	-0.016967	-1.431756	-0.548762	-0.104108	0.143067	-0.716199	-0.269468	0.399295	-0.293717	-0.588232	0.427790	-0.620250
32599	9.727580	-0.187703	-1.526708	-0.559789	-0.118247	0.120038	-0.716212	-0.267103	0.402665	-0.294249	-0.587416	0.433038	-0.617121
32600	9.723304	-0.294775	-1.648736	-0.561669	-0.132622	0.116557	-0.715660	-0.265714	0.404767	-0.293327	-0.585797	0.439360	-0.614624
32601	9.752815	-0.411756	-1.775532	-0.545306	-0.143621	0.129198	-0.715398	-0.262093	0.408427	-0.293327	-0.585238	0.444695	-0.611311
32602	9.728539	-0.384825	-1.744389	-0.539088	-0.150621	0.102772	-0.714845	-0.261126	0.411500	-0.292132	-0.584035	0.450646	-0.608671
32603	9.902654	-0.318335	-1.757445	-0.551114	-0.173805	0.085126	-0.712483	-0.257789	0.415002	-0.292446	-0.584145	0.455713	-0.604629
32604	9.701191	-0.213850	-1.869490	-0.556878	-0.202223	0.040978	-0.709819	-0.259768	0.419979	-0.291723	-0.583964	0.461421	-0.600812
32605	9.614660	-0.269338	-1.941242	-0.553195	-0.171174	-0.007846	-0.706176	-0.261468	0.424395	-0.293193	-0.584821	0.465405	-0.596171
32606	9.507794	-0.377197	-1.906068	-0.529668	-0.178344	-0.026141	-0.703097	-0.262330	0.429660	-0.293163	-0.585080	0.469831	-0.592450
32607	9.507831	-0.413502	-1.929815	-0.560502	-0.165445	-0.039863	-0.701708	-0.262108	0.434789	-0.295138	-0.586066	0.473487	-0.587563
32608	9.551992	-0.402242	-2.016985	-0.553345	-0.166975	-0.072487	-0.697491	-0.266599	0.437219	-0.296025	-0.586439	0.477551	-0.583441
32609	9.572404	-0.359629	-2.138301	-0.538592	-0.097981	-0.136417	-0.693278	-0.270256	0.441332	-0.299498	-0.587627	0.479410	-0.578931
32610	9.635016	-0.296891	-2.090760	-0.552952	-0.036138	-0.191793	-0.691576	-0.275861	0.444328	-0.303008	-0.587581	0.481260	-0.575607
32611	9.859126	0.044224	-2.193933	-0.561516	0.090650	-0.254503	-0.687757	-0.284386	0.441142	-0.309905	-0.587538	0.480825	-0.572333
32612	9.782970	0.366144	-2.175687	-0.555664	0.204777	-0.325873	-0.690083	-0.295083	0.436049	-0.317279	-0.585945	0.479606	-0.570947
32613	9.247568	0.611145	-1.795936	-0.562541	0.296902	-0.354924	-0.689870	-0.309863	0.425299	-0.327270	-0.584421	0.476611	-0.569375
32614	8.853463	0.846918	-1.590241	-0.552959	0.395149	-0.369629	-0.689359	-0.328264	0.410883	-0.336871	-0.580988	0.473522	-0.569866
32615	8.970786	1.065088	-1.365704	-0.547230	0.444546	-0.353901	-0.694437	-0.348033	0.391199	-0.347989	-0.577744	0.469214	-0.570048
32616	9.311010	1.135711	-1.323454	-0.550332	0.527342	-0.337561	-0.696594	-0.363620	0.372930	-0.358340	-0.572365	0.465414	-0.572171
32617	9.690030	1.283510	-1.267621	-0.546542	0.550630	-0.318989	-0.699469	-0.375296	0.355544	-0.369916	-0.567427	0.460541	-0.573664
32618	9.542068	1.505716	-1.066924	-0.546581	0.565240	-0.340330	-0.701775	-0.389540	0.334320	-0.380479	-0.561480	0.456221	-0.576054
32619	9.616684	2.043051	-0.473787	-0.545558	0.478956	-0.362733	-0.704505	-0.402334	0.316081	-0.391758	-0.557607	0.451152	-0.576248
32620	10.230913	2.745987	-0.293984	-0.564758	0.349591	-0.383187	-0.704431	-0.416542	0.300872	-0.400945	-0.554233	0.448084	-0.575578
32621	10.598980	3.058267	-0.612076	-0.530905	0.221185	-0.341178	-0.701285	-0.429655	0.290672	-0.409435	-0.553160	0.444932	-0.573073
32622	10.113164	2.865575	-0.611691	-0.547280	0.148120	-0.231350	-0.697040	-0.438728	0.283851	-0.414824	-0.550804	0.444895	-0.571493
32623	9.738667	2.559865	-0.392744	-0.550100	0.082416	-0.147056	-0.696320	-0.441720	0.280661	-0.420052	-0.549401	0.445160	-0.568813
32624	9.472692	2.528013	-0.343708	-0.545838	0.008028	-0.097071	-0.695476	-0.443696	0.285932	-0.422624	-0.547424	0.447721	-0.566799
32625	9.359545	2.533347	-0.377443	-0.545939	-0.019166	-0.080118	-0.694924	-0.442593	0.289982	-0.426144	-0.546593	0.449477	-0.563567
32626	9.315365	2.617115	-0.552290	-0.560991	-0.105569	-0.081522	-0.691286	-0.443176	0.294967	-0.427670	-0.545599	0.453320	-0.560286
32627	9.371925	2.739533	-0.628636	-0.548546	-0.172691	-0.036702	-0.688497	-0.442088	0.302206	-0.429353	-0.546054	0.456852	-0.555668
32628	9.486212	2.810840	-0.704488	-0.543933	-0.183892	0.005920	-0.686266	-0.441560	0.310001	-0.428988	-0.545240	0.462098	-0.552402
32629	9.530006	2.853910	-0.729190	-0.543147	-0.229372	0.053995	-0.684611	-0.437680	0.318951	-0.429095	-0.545497	0.467007	-0.547918
32630	9.535471	2.848513	-0.813706	-0.541377	-0.260356	0.092249	-0.683791	-0.435200	0.329287	-0.427010	-0.544683	0.473779	-0.544532
32631	9.472181	2.820262	-0.757733	-0.565076	-0.271026	0.087595	-0.680749	-0.428535	0.340207	-0.426603	-0.544835	0.479596	-0.539585
32632	9.486776	2.781294	-0.791145	-0.561654	-0.318987	0.109161	-0.678967	-0.422149	0.352110	-0.423952	-0.544234	0.487212	-0.535443
32633	9.375694	2.646305	-0.847480	-0.556587	-0.403078	0.138008	-0.676071	-0.414938	0.367219	-0.421626	-0.545289	0.494534	-0.529460
32634	9.561041	2.667820	-1.084762	-0.533094	-0.439392	0.159789	-0.671508	-0.405225	0.385129	-0.416874	-0.545591	0.503323	-0.524607
32635	9.654746	2.500787	-1.421300	-0.547331	-0.423410	0.194923	-0.667941	-0.391875	0.403085	-0.413622	-0.546236	0.511247	-0.518816
32636	9.504928	1.910434	-1.680300	-0.570210	-0.349836	0.236573	-0.663521	-0.381318	0.419612	-0.409305	-0.544374	0.520405	-0.515077
32637	8.957954	1.527298	-1.665628	-0.556735	-0.247395	0.250093	-0.662892	-0.367669	0.433272	-0.407355	-0.542418	0.527512	-0.511444
32638	8.931364	1.309342	-1.764643	-0.552677	-0.169655	0.218672	-0.663254	-0.350937	0.445159	-0.404856	-0.538931	0.534732	-0.509615
32639	9.009515	1.087523	-1.989401	-0.539215	-0.074454	0.245667	-0.664168	-0.335878	0.456476	-0.404559	-0.535307	0.540166	-0.507936
32640	9.297641	0.743258	-2.275887	-0.553888	0.022764	0.267919	-0.667751	-0.317775	0.463787	-0.403594	-0.529246	0.546296	-0.508499
32641	9.326152	0.408931	-2.378510	-0.561907	0.028057	0.283684	-0.671731	-0.304215	0.466190	-0.404194	-0.523912	0.551502	-0.507925
32642	9.413154	0.272542	-2.459257	-0.573457	0.035747	0.336584	-0.676823	-0.292889	0.468718	-0.402825	-0.516717	0.558355	-0.508896
32643	9.751912	0.158187	-2.627573	-0.540049	-0.001296	0.335496	-0.679397	-0.280444	0.469286	-0.402261	-0.511201	0.564069	-0.508613
32644	9.627174	0.042011	-2.780751	-0.538047	0.023957	0.330023	-0.684195	-0.271627	0.469275	-0.400402	-0.504388	0.570486	-0.509722
32645	9.626092	-0.044372	-2.683135	-0.538114	0.025961	0.306993	-0.689268	-0.263782	0.467723	-0.400334	-0.498858	0.575631	-0.509433
32646	9.698391	-0.228969	-2.758492	-0.556136	0.042253	0.308446	-0.691836	-0.252025	0.464658	-0.399030	-0.491874	0.581771	-0.510272
32647	9.406996	-0.380822	-2.601766	-0.554495	0.024388	0.285488	-0.694668	-0.244894	0.466148	-0.399247	-0.486405	0.586840	-0.509540
32648	9.409941	-0.607179	-2.468766	-0.554445	0.038935	0.269441	-0.697785	-0.236217	0.465147	-0.398234	-0.479845	0.592514	-0.509986
32649	9.447662	-0.732744	-2.414258	-0.554416	0.051707	0.251659	-0.700628	-0.226143	0.464158	-0.399047	-0.474422	0.596993	-0.509200
32650	9.489934	-0.802364	-2.297557	-0.550817	0.053586	0.241069	-0.704864	-0.217462	0.462608	-0.398418	-0.468011	0.602157	-0.509545
32651	9.281168	-1.001257	-2.237067	-0.558242	0.043113	0.203820	-0.707692	-0.210741	0.461027	-0.399588	-0.463150	0.606250	-0.508215
32652	9.598805	-1.186735	-2.206428	-0.562037	0.023483	0.188013	-0.709948	-0.206960	0.460665	-0.399202	-0.457538	0.611199	-0.507674
32653	9.747273	-1.115962	-2.333062	-0.558795	-0.004745	0.122806	-0.712218	-0.200250	0.462007	-0.400565	-0.454083	0.614902	-0.505224
32654	9.575995	-1.056764	-2.314163	-0.542742	-0.027864	0.078876	-0.711388	-0.198015	0.461885	-0.400456	-0.450439	0.619018	-0.503544
32655	9.987565	-0.798615	-2.356255	-0.561483	-0.062926	-0.012127	-0.710549	-0.198021	0.463273	-0.402454	-0.449172	0.621975	-0.499423
32656	9.300217	-0.534808	-2.599905	-0.552463	-0.024312	-0.108779	-0.709138	-0.200684	0.464489	-0.404346	-0.447714	0.624434	-0.496124
32657	9.515933	-0.564141	-2.421073	-0.537743	0.035462	-0.150511	-0.709539	-0.203453	0.464338	-0.408708	-0.447349	0.625101	-0.492021
32658	9.234798	-0.512934	-2.244881	-0.555722	0.053249	-0.119928	-0.708953	-0.209040	0.462742	-0.411697	-0.445207	0.626827	-0.489269
32659	9.345206	-0.401638	-2.113376	-0.540896	0.099906	-0.104972	-0.710320	-0.216013	0.459334	-0.416418	-0.443582	0.627366	-0.486048
32660	9.697979	-0.234523	-2.086718	-0.537123	0.114086	-0.075729	-0.710571	-0.221583	0.453423	-0.419557	-0.440419	0.628762	-0.484418
32661	9.794923	-0.182137	-2.114011	-0.557116	0.105041	-0.059956	-0.711948	-0.226461	0.450316	-0.424028	-0.438016	0.629766	-0.481390
32662	9.679797	-0.068061	-2.151374	-0.556301	0.104346	-0.083835	-0.712209	-0.230083	0.446934	-0.427271	-0.434863	0.631318	-0.479346
32663	9.686542	0.012373	-2.050787	-0.544587	0.081597	-0.063213	-0.714854	-0.234847	0.442843	-0.431351	-0.432808	0.632324	-0.476215
32664	9.678336	-0.171020	-2.014902	-0.544615	0.048750	-0.018807	-0.714697	-0.238336	0.441272	-0.433153	-0.429437	0.634766	-0.474378
32665	9.668434	-0.078646	-1.938599	-0.566458	0.032411	0.005814	-0.715379	-0.241816	0.437197	-0.436126	-0.426758	0.636959	-0.471121
32666	9.678010	-0.039860	-1.910050	-0.575530	0.034225	0.009241	-0.715936	-0.242087	0.434968	-0.437725	-0.422871	0.640019	-0.468990
32667	9.634550	-0.025026	-1.900492	-0.544563	0.037500	0.029038	-0.718594	-0.242498	0.434287	-0.440350	-0.420008	0.642111	-0.466239
32668	9.605807	-0.000866	-1.915231	-0.551831	0.041167	0.023629	-0.717885	-0.241900	0.431938	-0.441684	-0.416052	0.644969	-0.464576
32669	9.706576	-0.146463	-1.908909	-0.542694	0.041950	0.032579	-0.719016	-0.239239	0.431138	-0.444307	-0.413089	0.646990	-0.461900
32670	9.639491	-0.008267	-1.905529	-0.555582	0.023184	0.021932	-0.720423	-0.237419	0.431168	-0.445436	-0.409261	0.649989	-0.460007
32671	9.605196	-0.140960	-1.904002	-0.537199	0.051871	0.027254	-0.720429	-0.236021	0.430764	-0.448184	-0.406300	0.651784	-0.457417
32672	9.450794	-0.086702	-1.885071	-0.540763	0.055331	0.043089	-0.721278	-0.233922	0.430793	-0.449397	-0.402007	0.654491	-0.456151
32673	9.359759	-0.038191	-1.948313	-0.545972	0.087689	0.053436	-0.722966	-0.231533	0.427903	-0.452429	-0.398273	0.656212	-0.453952
32674	9.240745	-0.104615	-1.884579	-0.550547	0.189780	0.123482	-0.726484	-0.228745	0.423196	-0.454727	-0.391583	0.658381	-0.454334
32675	9.079029	-0.079339	-1.870147	-0.549828	0.272071	0.186648	-0.731816	-0.225223	0.418533	-0.458961	-0.384355	0.659435	-0.454722
32676	8.923846	-0.150494	-1.811155	-0.550356	0.435276	0.268752	-0.741353	-0.219009	0.405843	-0.463094	-0.373454	0.660353	-0.458268
32677	9.693174	-0.405061	-1.553220	-0.553091	0.550078	0.335360	-0.749631	-0.211954	0.391478	-0.469532	-0.361619	0.659786	-0.462010
32678	9.962865	-0.624431	-1.580128	-0.571334	0.548644	0.306875	-0.761981	-0.201945	0.374387	-0.474789	-0.348846	0.659868	-0.466322
32679	9.708028	-0.910601	-1.223819	-0.543939	0.562714	0.324696	-0.770965	-0.193344	0.358092	-0.481232	-0.337013	0.658706	-0.470048
32680	9.858739	-1.146166	-0.854132	-0.545107	0.532167	0.313361	-0.782868	-0.183440	0.336436	-0.485832	-0.324428	0.658463	-0.474490
32681	10.404547	-1.257531	-0.336540	-0.552640	0.388638	0.253188	-0.790729	-0.175268	0.321804	-0.490545	-0.315007	0.658326	-0.476175
32682	10.928137	-1.418781	-0.088983	-0.541216	0.210682	0.204949	-0.795369	-0.168798	0.312427	-0.491795	-0.306866	0.660308	-0.477455
32683	10.223485	-1.302875	-0.041008	-0.537024	0.054627	0.115592	-0.796918	-0.165707	0.308289	-0.493268	-0.302559	0.662320	-0.475896
32684	9.606302	-1.209334	-0.389168	-0.544962	-0.053302	0.093064	-0.798186	-0.164031	0.309432	-0.492081	-0.298346	0.666190	-0.474380
32685	9.301603	-1.150687	-0.592380	-0.548422	-0.013378	0.060886	-0.798343	-0.160402	0.311144	-0.493225	-0.295277	0.668611	-0.471699
32686	9.368883	-1.247833	-0.601051	-0.553476	0.046068	0.065771	-0.797659	-0.157053	0.312010	-0.493650	-0.290381	0.671374	-0.470368
32687	9.769141	-1.511856	-0.680794	-0.529808	0.058786	0.046560	-0.799348	-0.154386	0.309820	-0.495766	-0.286984	0.672785	-0.468206
32688	9.497404	-1.739259	-0.605405	-0.551139	0.108962	0.083069	-0.800204	-0.150185	0.307918	-0.496835	-0.281266	0.674954	-0.467419
32689	9.449042	-1.409217	-0.435052	-0.558294	0.130461	0.100570	-0.801611	-0.147936	0.304885	-0.499541	-0.276163	0.676174	-0.465813
32690	9.906679	-1.215032	-0.225200	-0.548895	0.202662	0.087960	-0.804984	-0.143858	0.299377	-0.501781	-0.269503	0.677352	-0.465595
32691	9.703058	-1.409367	-0.203429	-0.558911	0.254147	-0.024005	-0.808766	-0.142011	0.293013	-0.507289	-0.264911	0.676572	-0.463390
32692	9.811989	-1.541692	0.000868	-0.552606	0.243224	-0.015022	-0.809736	-0.142683	0.285346	-0.511011	-0.259203	0.676745	-0.462275
32693	9.788100	-1.389028	0.042689	-0.565562	0.192558	0.015228	-0.811689	-0.142652	0.277275	-0.515317	-0.254561	0.676759	-0.460048
32694	9.791135	-1.385179	0.274603	-0.553345	0.138786	-0.023233	-0.814489	-0.141793	0.273124	-0.517666	-0.249898	0.677908	-0.458273
32695	9.636094	-1.626127	0.234006	-0.540621	0.102176	0.030158	-0.816725	-0.142059	0.270350	-0.520466	-0.246123	0.678620	-0.456086
32696	9.792027	-1.565278	0.073645	-0.564254	0.080402	0.061910	-0.817007	-0.140929	0.267157	-0.521268	-0.240707	0.680848	-0.454737
32697	9.881725	-1.411034	0.095967	-0.546413	0.040825	0.047360	-0.817021	-0.137430	0.265381	-0.523090	-0.237184	0.682280	-0.452343
32698	9.855327	-1.377051	0.093207	-0.555381	0.075354	0.019618	-0.817025	-0.136026	0.263444	-0.524139	-0.232466	0.684232	-0.450627
32699	9.859491	-1.289281	0.220283	-0.544730	0.064892	-0.024419	-0.817861	-0.136718	0.262049	-0.526923	-0.229717	0.685003	-0.447607
32700	9.694430	-1.360192	0.308281	-0.517546	0.046604	-0.011651	-0.820091	-0.138520	0.258981	-0.527666	-0.226067	0.686734	-0.445935
32701	9.713629	-1.437793	0.284959	-0.544885	0.032367	-0.017196	-0.818971	-0.138238	0.257581	-0.529936	-0.223500	0.687832	-0.442836
32702	9.732914	-1.384570	0.313334	-0.566721	0.014213	0.009209	-0.819391	-0.138098	0.257586	-0.530251	-0.219315	0.690399	-0.440550
32703	9.703920	-1.452231	0.285133	-0.559487	0.005148	0.011105	-0.820519	-0.136422	0.258867	-0.531956	-0.216432	0.691985	-0.437421
32704	9.718122	-1.495728	0.300097	-0.545005	-0.005766	0.014877	-0.819117	-0.136984	0.258710	-0.531829	-0.212558	0.694558	-0.435392
32705	9.693249	-1.521638	0.382572	-0.561890	-0.099526	0.029397	-0.818695	-0.137545	0.259120	-0.531929	-0.210292	0.697302	-0.431970
32706	9.820586	-1.591798	0.112563	-0.523919	-0.099057	-0.039133	-0.819392	-0.138669	0.261344	-0.530863	-0.208188	0.700422	-0.429246
32707	9.642135	-1.544729	0.117109	-0.545586	-0.072772	-0.047541	-0.816029	-0.139658	0.262423	-0.531930	-0.206921	0.702376	-0.425326
32708	9.695318	-1.370527	0.187596	-0.559821	-0.021375	-0.041809	-0.815490	-0.141912	0.263732	-0.532109	-0.203793	0.704930	-0.422376
32709	9.719099	-1.423720	0.207488	-0.559700	-0.003372	-0.040152	-0.815625	-0.143313	0.264695	-0.534149	-0.201670	0.706243	-0.418610
32710	9.710460	-1.448723	0.065219	-0.561574	-0.010455	-0.052514	-0.813937	-0.145278	0.266055	-0.534559	-0.198565	0.708615	-0.415552
32711	9.776052	-1.459181	0.004841	-0.559643	-0.010744	-0.020627	-0.814633	-0.146398	0.267165	-0.536329	-0.196213	0.710032	-0.411953
32712	9.792772	-1.371882	0.069084	-0.554306	-0.027017	-0.016915	-0.813507	-0.147796	0.266305	-0.536159	-0.192801	0.712625	-0.409300
32713	9.777842	-1.463619	0.084611	-0.567064	-0.037839	-0.011697	-0.814183	-0.146808	0.268050	-0.537499	-0.190453	0.714375	-0.405575
32714	9.697935	-1.428966	0.135073	-0.561646	-0.041479	-0.011625	-0.811798	-0.148640	0.270801	-0.537086	-0.186989	0.717163	-0.402803
32715	9.715595	-1.386063	0.057250	-0.539996	-0.052147	-0.037833	-0.811379	-0.148645	0.272192	-0.538331	-0.185408	0.718698	-0.399120
32716	9.792851	-1.384149	0.054709	-0.560026	-0.059250	-0.038007	-0.811099	-0.149070	0.273719	-0.537850	-0.182465	0.721528	-0.396006
32717	9.783526	-1.391627	0.008896	-0.550163	-0.068998	-0.060833	-0.810540	-0.149360	0.276500	-0.539075	-0.181227	0.723192	-0.391852
32718	9.967206	-1.422086	-0.039335	-0.545999	-0.111005	-0.097646	-0.808992	-0.151606	0.278416	-0.538245	-0.179686	0.726214	-0.388096
32719	9.814278	-1.223586	-0.140412	-0.555235	-0.119736	-0.124240	-0.806604	-0.154706	0.284499	-0.539250	-0.179692	0.728184	-0.382974
32720	9.983441	-1.278165	-0.195603	-0.548193	-0.148421	-0.141644	-0.804060	-0.160869	0.286925	-0.538200	-0.179033	0.731426	-0.378556
32721	9.907093	-1.234760	-0.287803	-0.559132	-0.153731	-0.147053	-0.801524	-0.165359	0.290762	-0.538893	-0.179564	0.733652	-0.372970
32722	9.854689	-1.162267	-0.341700	-0.563077	-0.191338	-0.170752	-0.798291	-0.170285	0.299051	-0.537454	-0.179469	0.737311	-0.367839
32723	9.828456	-1.084787	-0.344946	-0.561536	-0.227265	-0.183778	-0.794214	-0.175485	0.304960	-0.537334	-0.181023	0.740146	-0.361507
32724	9.822769	-1.018132	-0.512404	-0.551942	-0.280220	-0.209865	-0.790558	-0.180973	0.313797	-0.534783	-0.182239	0.744466	-0.355761
32725	9.683881	-1.008437	-0.647637	-0.569120	-0.267471	-0.217242	-0.783813	-0.188847	0.323701	-0.534308	-0.184451	0.747579	-0.348740
32726	9.593658	-0.747276	-0.713253	-0.556388	-0.243830	-0.247298	-0.779303	-0.197547	0.331382	-0.532524	-0.185887	0.751318	-0.342616
32727	9.498280	-0.611863	-0.796789	-0.548865	-0.219847	-0.213739	-0.773825	-0.203172	0.338252	-0.532638	-0.187882	0.753708	-0.336038
32728	9.288853	-0.370523	-1.060158	-0.572596	-0.144923	-0.118935	-0.770311	-0.207954	0.345146	-0.531498	-0.186510	0.756914	-0.331370
32729	9.063819	-0.414205	-1.315493	-0.559584	0.002101	-0.047185	-0.769747	-0.209076	0.345966	-0.533873	-0.184370	0.757587	-0.327185
32730	8.903757	-0.281194	-1.461739	-0.551022	0.165262	0.036829	-0.769461	-0.210048	0.343723	-0.536298	-0.178809	0.757872	-0.325641
32731	8.928782	-0.384355	-1.315646	-0.556511	0.396751	0.144139	-0.773662	-0.207913	0.334856	-0.543333	-0.171223	0.754901	-0.324956
32732	8.718948	-0.349201	-1.315757	-0.549324	0.606313	0.276477	-0.781519	-0.201000	0.320629	-0.550738	-0.159152	0.751059	-0.327519
32733	8.062025	-0.592389	-1.060873	-0.536383	0.833328	0.459946	-0.793153	-0.192366	0.295436	-0.561924	-0.144160	0.743820	-0.331949
32734	8.978765	-1.093824	-0.326794	-0.547710	0.862414	0.841002	-0.809024	-0.174061	0.264520	-0.568946	-0.121897	0.738162	-0.341407
32735	8.798297	-1.868790	-0.767329	-0.530405	1.028803	0.760450	-0.825635	-0.145396	0.228978	-0.580296	-0.101090	0.728612	-0.349517
32736	9.208305	-2.202656	0.344925	-0.537473	1.308779	0.888669	-0.840859	-0.120352	0.185925	-0.592544	-0.075027	0.716616	-0.360173
32737	9.041993	-3.113162	1.430546	-0.558686	1.145356	0.828182	-0.849050	-0.095736	0.144412	-0.604069	-0.052027	0.704688	-0.368523
32738	8.845642	-2.813552	1.995288	-0.547603	1.038792	0.846631	-0.856961	-0.072114	0.107627	-0.611691	-0.028323	0.694594	-0.377586
32739	9.765242	-2.898438	2.872108	-0.531496	0.802113	0.717482	-0.861818	-0.042634	0.072553	-0.618324	-0.009786	0.685455	-0.384357
32740	9.790197	-2.673827	2.874401	-0.535846	0.643423	0.536204	-0.868893	-0.019883	0.044956	-0.622156	0.006497	0.679247	-0.389234
32741	9.913594	-3.367209	3.432863	-0.554288	0.007417	0.532736	-0.869206	-0.000858	0.035641	-0.618998	0.016531	0.679612	-0.393314
32742	9.925668	-4.329132	2.660712	-0.547132	-0.494629	0.254505	-0.866053	0.012517	0.046072	-0.609325	0.020217	0.687431	-0.394657
32743	9.399868	-4.339658	1.994645	-0.537738	0.018343	-0.088314	-0.866062	0.012482	0.056528	-0.611167	0.021636	0.687711	-0.391228
32744	9.094822	-3.385802	1.955414	-0.522591	-0.036911	0.234272	-0.864812	0.015139	0.055152	-0.607901	0.028366	0.689666	-0.392444
32745	9.504926	-3.297097	2.640093	-0.529497	0.055212	0.215995	-0.864715	0.024494	0.057758	-0.607855	0.034120	0.689245	-0.392798
32746	9.296120	-3.299616	2.799874	-0.532758	0.142079	0.172910	-0.863888	0.028703	0.052218	-0.607469	0.041528	0.689070	-0.392989
32747	9.301963	-3.988882	2.338803	-0.530332	-0.045592	0.101486	-0.864334	0.036276	0.044354	-0.606914	0.044877	0.689895	-0.392030
32748	8.716339	-4.114325	2.171848	-0.553949	0.025189	-0.048857	-0.864051	0.035436	0.044622	-0.606604	0.048565	0.691456	-0.389309
32749	8.753987	-4.011498	2.035340	-0.544022	0.108973	0.047198	-0.864339	0.037676	0.043532	-0.608587	0.052532	0.690517	-0.387362
32750	8.991100	-3.965956	2.599920	-0.541610	0.198652	0.092704	-0.863225	0.039074	0.042702	-0.609549	0.059373	0.689684	-0.386344
32751	9.110898	-3.524846	2.923448	-0.558838	-0.191815	0.043657	-0.865478	0.042436	0.041918	-0.607383	0.061113	0.692460	-0.384512
32752	9.368074	-3.692394	2.668850	-0.556424	-0.687183	0.029079	-0.863802	0.042559	0.045809	-0.596478	0.060426	0.702479	-0.383518
32753	8.414807	-4.643312	1.897885	-0.542575	0.283082	0.115879	-0.864287	0.047463	0.050640	-0.600430	0.066594	0.699314	-0.382111
32754	9.340468	-3.868717	3.028480	-0.562910	0.511006	0.238325	-0.863877	0.053248	0.033685	-0.604572	0.078083	0.694613	-0.381980
32755	9.162708	-4.241559	2.742926	-0.553835	-0.010124	0.074365	-0.863197	0.057858	0.034007	-0.604681	0.081517	0.694994	-0.380393
32756	8.615977	-4.180826	2.629416	-0.547937	0.109575	-0.020171	-0.863340	0.058986	0.031231	-0.605172	0.086159	0.695354	-0.377924
32757	8.663716	-4.241779	2.977974	-0.554292	-0.029143	-0.021177	-0.863758	0.060130	0.023716	-0.605747	0.088108	0.696065	-0.375235
32758	8.901677	-4.118478	2.853032	-0.558497	-0.401876	-0.045397	-0.863024	0.059652	0.032040	-0.599250	0.088680	0.702686	-0.373186
32759	8.572742	-4.024704	2.059892	-0.562397	-0.692630	-0.171062	-0.861626	0.055804	0.053737	-0.591598	0.083630	0.711603	-0.369648
32760	8.315436	-3.681567	1.795452	-0.557521	-0.217333	-0.129689	-0.862186	0.052395	0.070994	-0.588268	0.084349	0.716053	-0.366189
32761	8.878292	-3.880428	2.251174	-0.547309	0.204989	-0.006477	-0.862184	0.052262	0.069040	-0.592197	0.088057	0.713879	-0.363214
32762	9.158189	-3.501106	2.130587	-0.564759	-0.232264	-0.058731	-0.860926	0.052534	0.070288	-0.588089	0.089795	0.718407	-0.360526
32763	8.817232	-4.029266	1.962966	-0.560345	-0.148015	-0.018633	-0.861485	0.050979	0.076132	-0.587054	0.090883	0.720474	-0.357805
32764	8.421822	-3.737670	1.433496	-0.578466	-0.219372	0.108078	-0.860372	0.050238	0.088384	-0.581867	0.095281	0.724587	-0.356829
32765	8.814960	-3.282301	1.993294	-0.562727	-0.166929	-0.113992	-0.859383	0.048565	0.086407	-0.581237	0.094838	0.727043	-0.352956
32766	8.684140	-3.751328	1.831981	-0.552066	0.023184	-0.024881	-0.858963	0.047998	0.088628	-0.580547	0.098727	0.728348	-0.350324
32767	8.753929	-3.672094	2.205523	-0.546552	0.099724	-0.122590	-0.858958	0.047305	0.086948	-0.583901	0.099820	0.727555	-0.346063
32768	8.411572	-3.609133	1.881500	-0.549001	-0.014750	-0.118424	-0.859362	0.043673	0.086635	-0.583300	0.102061	0.729429	-0.342460
32769	8.577298	-3.473793	2.048906	-0.546555	-0.015049	-0.183813	-0.860460	0.038079	0.088537	-0.585417	0.101446	0.730037	-0.337701
32770	8.886889	-3.338604	2.336935	-0.552773	0.046698	-0.230199	-0.860986	0.030825	0.084841	-0.586446	0.102521	0.731403	-0.332597
32771	9.115353	-3.564347	2.022618	-0.538302	0.032388	-0.245833	-0.861793	0.023281	0.084768	-0.589708	0.101197	0.731441	-0.327105
32772	9.188319	-3.198764	1.815475	-0.564040	-0.304353	-0.252840	-0.860370	0.016832	0.089849	-0.585689	0.099782	0.736997	-0.322255
32773	8.920408	-3.567443	1.331863	-0.543052	-0.224372	-0.145239	-0.860920	0.012465	0.100961	-0.584534	0.098293	0.739821	-0.318313
32774	8.723066	-3.101242	1.483982	-0.551758	0.143171	-0.136971	-0.860889	0.005056	0.101720	-0.586370	0.101301	0.739770	-0.314084
32775	9.197803	-3.169599	1.851381	-0.548370	0.247462	-0.110077	-0.861143	0.000328	0.094423	-0.591960	0.103359	0.736954	-0.309513
32776	9.347276	-3.092849	1.908314	-0.535159	0.160527	-0.066004	-0.861680	-0.003561	0.087695	-0.593608	0.107336	0.736391	-0.306328
32777	9.279018	-2.956125	2.061521	-0.542530	0.133234	-0.034079	-0.863070	-0.004798	0.082256	-0.597061	0.109688	0.734638	-0.302975
32778	9.728184	-3.086663	2.893570	-0.554180	0.001246	0.023248	-0.860554	-0.003257	0.079185	-0.595756	0.114240	0.735848	-0.300918
32779	10.384923	-3.445429	2.993345	-0.550767	0.235148	0.066166	-0.863647	0.001106	0.072005	-0.600128	0.118698	0.732605	-0.298408
32780	10.309198	-3.260984	2.268926	-0.541388	-0.230031	-0.102444	-0.861956	-0.002264	0.075860	-0.596178	0.119883	0.736765	-0.295595
