# Supplementary material for: Identification of Haptic Based Guiding Using Hard Reins
Source: PLoS One. 2015 Jul 22;10(7):e0132020. doi: 10.1371/journal.pone.0132020 (PMC4511788; doi:10.1371/journal.pone.0132020)
Supplement: S2 File — (ZIP) [file pone.0132020.s002.zip › MotionData2/Subject10/T17/gh17.txt]

// Start Time: 0
// Sample rate: 25.0Hz
// Scenario: 4.9
// Firmware Version: 2.6.1
Counter	Acc_X	Acc_Y	Acc_Z	Gyr_X	Gyr_Y	Gyr_Z	Mag_X	Mag_Y	Mag_Z	Quat_w	Quat_x	Quat_y	Quat_z
31983	-2.263034	0.848373	9.611103	0.004485	0.015236	-0.006858	-0.093775	0.273849	-0.721241	-0.294505	-0.124848	0.014080	0.947355
31984	-2.214657	0.822754	9.829620	-0.067122	-0.022327	-0.009008	-0.093778	0.273857	-0.720470	-0.294610	-0.123942	0.013022	0.947457
31985	-2.223953	0.737555	9.542706	-0.065206	-0.015057	-0.032997	-0.094181	0.276285	-0.719823	-0.294114	-0.123212	0.011943	0.947720
31986	-2.115769	0.795135	9.434111	-0.084541	0.006879	-0.034049	-0.094969	0.278711	-0.719816	-0.293833	-0.122764	0.010316	0.947885
31987	-2.073669	0.562169	9.522447	-0.070260	0.014171	-0.045974	-0.094198	0.280451	-0.719436	-0.293107	-0.122546	0.008922	0.948151
31988	-2.077716	0.401184	9.582559	-0.059442	0.010468	-0.066210	-0.095516	0.284235	-0.718524	-0.292239	-0.122318	0.007659	0.948460
31989	-2.096449	0.280544	9.489481	-0.071562	0.021394	-0.078280	-0.093829	0.283687	-0.717767	-0.290900	-0.122214	0.006084	0.948896
31990	-2.158752	0.208818	9.655913	-0.081518	0.013934	-0.123541	-0.093708	0.286903	-0.718280	-0.289056	-0.121928	0.004235	0.949506
31991	-2.256024	0.386537	9.623894	-0.146366	0.006533	-0.127562	-0.095021	0.289877	-0.717754	-0.286953	-0.121098	0.001170	0.950259
31992	-2.368201	0.652863	9.482566	-0.206048	0.008279	-0.133420	-0.094269	0.294855	-0.715959	-0.285164	-0.119981	-0.003029	0.950935
31993	-2.444080	0.900919	9.605350	-0.186936	-0.000841	-0.127788	-0.094554	0.301038	-0.715697	-0.283145	-0.118785	-0.006814	0.951668
31994	-2.417254	0.838668	9.676736	-0.110081	-0.000698	-0.103401	-0.095616	0.305094	-0.714144	-0.281693	-0.118038	-0.009063	0.952173
31995	-2.224110	0.771269	9.552778	-0.056021	0.003110	-0.080971	-0.097048	0.306980	-0.715160	-0.280251	-0.117670	-0.010243	0.952632
31996	-2.151396	0.684560	9.480232	-0.019454	-0.004086	-0.056771	-0.096928	0.309132	-0.714646	-0.279480	-0.117375	-0.010638	0.952891
31997	-2.107915	0.665377	9.473168	0.018820	0.008819	-0.032600	-0.098358	0.309414	-0.714891	-0.278785	-0.117541	-0.010289	0.953078
31998	-2.104229	0.406435	9.726401	0.092459	0.007083	-0.019294	-0.097705	0.307268	-0.713870	-0.278490	-0.118090	-0.008529	0.953114
31999	-2.231742	0.350614	9.657221	0.148486	0.007125	-0.020857	-0.097154	0.302135	-0.716318	-0.277710	-0.118939	-0.005675	0.953257
32000	-2.260119	0.742581	9.626449	0.126334	0.007114	-0.017298	-0.097264	0.298099	-0.717219	-0.277323	-0.119679	-0.003259	0.953288
32001	-2.311400	0.876809	9.512639	0.081472	-0.000215	-0.006446	-0.099207	0.295308	-0.716433	-0.276977	-0.120023	-0.001590	0.953350
32002	-2.320607	0.785427	9.528073	0.028775	-0.000216	0.017286	-0.098679	0.293153	-0.716567	-0.277443	-0.120085	-0.000906	0.953207
32003	-2.211970	0.746743	9.408531	-0.039557	0.009795	0.020624	-0.098673	0.292741	-0.717467	-0.277904	-0.119954	-0.001525	0.953089
32004	-2.192019	0.612599	9.565254	-0.028941	-0.000248	0.024390	-0.098411	0.292735	-0.717726	-0.278651	-0.119694	-0.001925	0.952902
32005	-2.256913	0.571536	9.554472	0.042880	-0.000187	0.021062	-0.098943	0.294231	-0.716436	-0.278924	-0.119830	-0.000919	0.952807
32006	-2.271192	0.535699	9.635446	0.035987	0.008917	0.013630	-0.099973	0.293290	-0.717713	-0.279352	-0.120107	-0.000164	0.952647
32007	-2.271097	0.511280	9.529491	0.014152	-0.005736	0.008007	-0.098283	0.292203	-0.717085	-0.279443	-0.119975	0.000283	0.952637
32008	-2.222888	0.511312	9.510739	-0.012905	0.017976	-0.003239	-0.097896	0.293004	-0.717087	-0.279679	-0.120151	0.000014	0.952546
32009	-2.239996	0.559279	9.477649	-0.019877	0.004246	-0.008793	-0.099062	0.293278	-0.717849	-0.279530	-0.120017	-0.000292	0.952606
32010	-2.271784	0.655554	9.509906	-0.027039	0.008831	0.002232	-0.098157	0.292744	-0.716571	-0.279905	-0.119940	-0.000766	0.952506
32011	-2.334362	0.636304	9.545056	0.013236	0.012519	0.002428	-0.096594	0.291387	-0.716199	-0.279890	-0.120154	-0.000463	0.952483
32012	-2.358099	0.559344	9.565358	0.001095	0.017964	-0.005022	-0.096598	0.293127	-0.716841	-0.280081	-0.120408	-0.000472	0.952395
32013	-2.372213	0.484678	9.547378	-0.007588	0.010634	-0.007820	-0.097130	0.294489	-0.715422	-0.279920	-0.120474	-0.000591	0.952434
32014	-2.345421	0.427042	9.561220	-0.042564	0.006944	-0.007065	-0.096601	0.294065	-0.716969	-0.280136	-0.120274	-0.001371	0.952395
32015	-2.304361	0.410284	9.561369	-0.067150	0.007860	0.002040	-0.096332	0.293245	-0.718128	-0.280303	-0.119953	-0.002603	0.952384
32016	-2.246771	0.468320	9.615526	-0.033820	0.006970	-0.005174	-0.097386	0.295952	-0.717219	-0.280502	-0.119802	-0.003207	0.952342
32017	-2.270874	0.468329	9.632103	-0.059945	0.003248	-0.018222	-0.096877	0.297566	-0.716322	-0.280265	-0.119428	-0.004332	0.952455
32018	-2.261502	0.526129	9.645002	-0.051944	0.006874	-0.033879	-0.096624	0.297978	-0.715167	-0.279948	-0.119170	-0.005348	0.952575
32019	-2.287929	0.504185	9.574841	-0.049443	-0.000404	-0.021857	-0.097925	0.299595	-0.716056	-0.279616	-0.118784	-0.006263	0.952715
32020	-2.299770	0.458360	9.547684	-0.065082	0.004120	-0.033016	-0.097153	0.302134	-0.716447	-0.279343	-0.118399	-0.007511	0.952834
32021	-2.222478	0.424728	9.516730	-0.052670	-0.007767	-0.045850	-0.098983	0.303507	-0.715403	-0.278561	-0.117850	-0.008507	0.953123
32022	-2.208219	0.468053	9.515071	-0.120821	-0.007877	-0.060963	-0.099254	0.306064	-0.715143	-0.277881	-0.116919	-0.010815	0.953412
32023	-2.203510	0.492154	9.525054	-0.146381	-0.004206	-0.044487	-0.099267	0.310090	-0.715398	-0.277342	-0.115914	-0.013608	0.953656
32024	-2.247258	0.569183	9.564130	-0.125612	0.028752	-0.027826	-0.100596	0.314961	-0.713200	-0.277326	-0.115659	-0.016137	0.953652
32025	-2.276611	0.660676	9.603543	-0.069048	0.028883	0.001986	-0.098268	0.317356	-0.712832	-0.277485	-0.115730	-0.017510	0.953573
32026	-2.309871	0.554507	9.529736	-0.037752	0.049079	0.024268	-0.096968	0.317074	-0.712714	-0.278251	-0.116366	-0.018355	0.953257
32027	-2.271099	0.511247	9.519890	-0.006522	0.047371	0.055811	-0.095674	0.319070	-0.713109	-0.279287	-0.117163	-0.018495	0.952854
32028	-2.307431	0.549831	9.568098	0.026609	0.058395	0.067032	-0.092814	0.319304	-0.713389	-0.280744	-0.118349	-0.018071	0.952287
32029	-2.300446	0.602839	9.588108	0.098316	0.065795	0.071073	-0.090979	0.316855	-0.714561	-0.281816	-0.120093	-0.016261	0.951784
32030	-2.329012	0.525746	9.572359	0.112250	0.076797	0.080358	-0.089660	0.313602	-0.716115	-0.283255	-0.122116	-0.014271	0.951131
32031	-2.386762	0.501382	9.516273	0.070172	0.080413	0.084754	-0.087964	0.311971	-0.716130	-0.284649	-0.123983	-0.013037	0.950491
32032	-2.487885	0.477292	9.565396	-0.006979	0.080347	0.099126	-0.083283	0.311380	-0.716296	-0.286724	-0.125400	-0.013288	0.949678
32033	-2.507147	0.472442	9.565148	0.040269	0.087710	0.100276	-0.082501	0.310302	-0.715788	-0.288479	-0.127245	-0.012629	0.948909
32034	-2.564842	0.438627	9.559336	0.070139	0.080399	0.091210	-0.078336	0.308109	-0.715565	-0.290177	-0.129103	-0.011433	0.948156
32035	-2.586421	0.414591	9.577999	0.058886	0.080354	0.080078	-0.075210	0.308861	-0.717518	-0.291498	-0.130913	-0.010440	0.947513
32036	-2.646497	0.376108	9.615303	0.058323	0.084836	0.050535	-0.072993	0.307223	-0.717665	-0.292451	-0.132776	-0.009601	0.946969
32037	-2.530947	0.404793	9.494370	0.011346	0.076500	0.017090	-0.069731	0.304495	-0.718334	-0.292701	-0.134221	-0.009668	0.946688
32038	-2.424932	0.409268	9.334603	-0.030412	0.036203	-0.008894	-0.068821	0.304218	-0.718085	-0.292753	-0.134633	-0.010381	0.946606
32039	-2.449217	0.442539	9.229231	-0.026823	0.005110	-0.019904	-0.068446	0.306109	-0.716545	-0.292417	-0.134487	-0.010861	0.946725
32040	-2.555208	0.433260	9.391331	0.001020	-0.007621	0.004246	-0.068442	0.306100	-0.717444	-0.292739	-0.134254	-0.010701	0.946660
32041	-2.545384	0.400009	9.510970	0.025259	0.005275	0.036651	-0.069213	0.303959	-0.717568	-0.293333	-0.134425	-0.010054	0.946459
32042	-2.537893	0.347277	9.563107	0.035604	0.019041	0.056065	-0.068442	0.305834	-0.717187	-0.294523	-0.134911	-0.009255	0.946028
32043	-2.656358	0.416511	9.476562	0.059905	0.016349	0.069106	-0.066992	0.301645	-0.718229	-0.295631	-0.135497	-0.007945	0.945611
32044	-2.627798	0.493489	9.458706	0.014499	0.021747	0.052253	-0.066342	0.302038	-0.718491	-0.296761	-0.135909	-0.007565	0.945201
32045	-2.565529	0.577654	9.412461	0.004227	0.001575	0.025467	-0.065561	0.301094	-0.717984	-0.297195	-0.135881	-0.007347	0.945070
32046	-2.548596	0.568328	9.489298	-0.004180	0.006964	-0.006885	-0.067117	0.300172	-0.717972	-0.297254	-0.135894	-0.007392	0.945049
32047	-2.628282	0.597036	9.488956	-0.000594	0.005101	-0.017943	-0.065172	0.301758	-0.718372	-0.296880	-0.135896	-0.007407	0.945166
32048	-2.536720	0.606943	9.518753	0.018371	0.019831	0.011666	-0.066597	0.300431	-0.718361	-0.297241	-0.136289	-0.007054	0.944999
32049	-2.507738	0.592312	9.444410	0.048007	0.005283	0.024761	-0.065951	0.301366	-0.718109	-0.297541	-0.136585	-0.006036	0.944869
32050	-2.604396	0.640110	9.408175	0.035579	0.001636	0.037619	-0.066719	0.298551	-0.718490	-0.298347	-0.136739	-0.005179	0.944598
32051	-2.674287	0.640273	9.496334	0.045245	0.005281	0.035813	-0.065926	0.296383	-0.719525	-0.298862	-0.137024	-0.004186	0.944398
32052	-2.575352	0.618779	9.484955	0.035765	0.003425	0.022852	-0.065537	0.296115	-0.719014	-0.299373	-0.137212	-0.003374	0.944212
32053	-2.571104	0.741616	9.525122	-0.030717	-0.013118	0.015152	-0.066317	0.296390	-0.719265	-0.299707	-0.136691	-0.003764	0.944180
32054	-2.624132	0.741607	9.553430	-0.027202	-0.005818	0.013310	-0.066969	0.295868	-0.718489	-0.300177	-0.136328	-0.004107	0.944082
32055	-2.547197	0.779845	9.434670	0.014613	-0.007541	0.028293	-0.067616	0.295870	-0.718998	-0.300636	-0.136187	-0.003634	0.943959
32056	-2.547568	0.856699	9.397340	0.035479	0.001643	0.035764	-0.065790	0.294770	-0.719527	-0.301388	-0.136342	-0.002782	0.943699
32057	-2.571701	0.861380	9.373178	0.073000	0.010846	0.045168	-0.067215	0.294244	-0.720030	-0.302005	-0.136905	-0.001261	0.943424
32058	-2.489423	0.802033	9.557935	0.112359	0.021887	0.058275	-0.066554	0.290883	-0.719651	-0.302977	-0.137908	0.000980	0.942966
32059	-2.500910	0.684281	9.601782	0.173769	0.018278	0.053059	-0.065623	0.286566	-0.720689	-0.303460	-0.139212	0.004377	0.942609
32060	-2.578530	0.785119	9.588070	0.191296	-0.010972	0.047648	-0.065329	0.279830	-0.722493	-0.303976	-0.140072	0.008279	0.942289
32061	-2.668474	0.938450	9.454965	0.154327	-0.005516	0.052980	-0.064791	0.274189	-0.721986	-0.304502	-0.140808	0.011447	0.941977
32062	-2.580034	1.097396	9.453218	0.075669	-0.018429	0.034140	-0.066074	0.270706	-0.722620	-0.305047	-0.140826	0.013183	0.941775
32063	-2.481430	1.145662	9.440414	0.044084	-0.003815	0.037650	-0.067105	0.267634	-0.722099	-0.305594	-0.140924	0.014227	0.941568
32064	-2.442984	1.177459	9.570833	0.048289	0.001721	0.057965	-0.066709	0.267751	-0.723387	-0.306679	-0.141148	0.015389	0.941163
32065	-2.394985	1.212855	9.341352	0.070147	-0.000077	0.050698	-0.067615	0.265621	-0.722610	-0.307398	-0.141467	0.016948	0.940854
32066	-2.513476	1.289453	9.298115	0.107484	-0.005471	0.074883	-0.066821	0.264651	-0.724673	-0.308671	-0.141914	0.019309	0.940324
32067	-2.478271	1.512617	9.815232	0.122381	-0.005470	0.080480	-0.065503	0.259535	-0.724557	-0.309799	-0.142442	0.021985	0.939815
32068	-2.472854	1.382352	9.707844	0.115296	-0.028282	0.095254	-0.066918	0.255524	-0.724419	-0.311356	-0.142497	0.024701	0.939224
32069	-2.505486	1.157026	9.963609	0.103483	-0.062184	0.076795	-0.067292	0.252030	-0.725061	-0.312437	-0.141833	0.027360	0.938892
32070	-2.577669	1.117501	9.703152	0.045748	-0.069579	0.065442	-0.069884	0.249379	-0.724527	-0.313561	-0.140691	0.028950	0.938641
32071	-2.337572	1.330420	9.919602	-0.199107	-0.099123	0.043940	-0.072752	0.252626	-0.725274	-0.314849	-0.137445	0.026054	0.938776
32072	-2.298065	1.107113	9.316771	-0.340955	-0.097417	0.038624	-0.075783	0.260740	-0.722933	-0.316487	-0.133359	0.020487	0.938952
32073	-2.205388	0.896967	9.717935	-0.282567	-0.132178	0.008527	-0.077646	0.271511	-0.722142	-0.317305	-0.128961	0.016121	0.939376
32074	-2.126658	0.549786	9.449770	-0.390884	-0.137783	-0.003064	-0.080805	0.280821	-0.721213	-0.318254	-0.123801	0.009758	0.939836
32075	-2.163672	0.233162	9.742619	-0.404532	-0.112268	-0.014237	-0.086332	0.296747	-0.719363	-0.318916	-0.118975	0.002874	0.940281
32076	-2.049275	0.502138	9.541035	-0.287375	-0.117606	-0.021025	-0.088982	0.306207	-0.716253	-0.319240	-0.114841	-0.001713	0.940688
32077	-1.678262	0.551152	9.588389	-0.131565	-0.097277	-0.020256	-0.092125	0.311354	-0.715326	-0.319126	-0.112009	-0.003575	0.941063
32078	-1.725280	0.290572	9.392274	-0.002014	-0.078843	-0.015923	-0.093177	0.312990	-0.714031	-0.318885	-0.110422	-0.003028	0.941334
32079	-1.813900	0.178026	9.596292	0.015924	-0.062487	-0.049082	-0.095243	0.310320	-0.714787	-0.317892	-0.109160	-0.002415	0.941819
32080	-1.874450	0.243287	9.721457	-0.121290	-0.066362	-0.070082	-0.098109	0.313299	-0.715534	-0.316865	-0.107046	-0.004311	0.942401
32081	-1.825860	0.158804	9.610313	-0.107623	-0.095705	-0.119796	-0.101254	0.317117	-0.713194	-0.314805	-0.104349	-0.005986	0.943384
32082	-1.778244	0.283921	9.588510	-0.177764	-0.088451	-0.116475	-0.103858	0.319287	-0.713944	-0.313010	-0.101456	-0.008905	0.944273
32083	-1.831607	0.343105	9.339212	-0.137643	-0.093875	-0.114420	-0.108568	0.324866	-0.711847	-0.311104	-0.098595	-0.011148	0.945182
32084	-1.773942	0.386813	9.424374	-0.078334	-0.073648	-0.093848	-0.111435	0.326247	-0.711310	-0.309530	-0.096603	-0.012236	0.945891
32085	-1.824790	0.440106	9.561461	0.030044	-0.051574	-0.078573	-0.113008	0.327625	-0.709497	-0.307961	-0.095589	-0.011487	0.946515
32086	-1.776436	0.421910	9.840090	0.149063	-0.062384	-0.062265	-0.114805	0.324135	-0.711412	-0.306552	-0.095221	-0.008281	0.947043
32087	-1.708646	0.359455	9.827846	0.016187	-0.086308	-0.073047	-0.117390	0.321335	-0.712293	-0.305116	-0.093465	-0.007563	0.947687
32088	-1.697273	0.493390	9.592202	-0.050389	-0.113797	-0.080728	-0.121558	0.323001	-0.711488	-0.303725	-0.090897	-0.007854	0.948381
32089	-1.452360	0.690505	9.405230	0.002065	-0.124673	-0.087827	-0.124421	0.323573	-0.711208	-0.302042	-0.088321	-0.007172	0.949167
32090	-1.562993	0.642674	9.552344	0.091693	-0.117366	-0.116920	-0.131160	0.319344	-0.711927	-0.299718	-0.086538	-0.004810	0.950083
32091	-1.721000	0.421874	9.797401	0.191893	-0.106394	-0.140423	-0.135037	0.314811	-0.712927	-0.296694	-0.085448	-0.000708	0.951142
32092	-1.297247	0.533611	9.865331	0.094096	-0.097364	-0.164918	-0.138269	0.310416	-0.712903	-0.293444	-0.084059	0.001496	0.952272
32093	-1.610050	0.402326	9.644546	-0.094795	-0.083042	-0.189895	-0.142435	0.310476	-0.711584	-0.289952	-0.081718	-0.000076	0.953546
32094	-1.529280	0.657801	9.735291	-0.038757	-0.091224	-0.200683	-0.146863	0.312142	-0.711034	-0.286232	-0.079659	-0.000496	0.954843
32095	-1.433228	0.724357	9.444287	-0.032428	-0.113195	-0.231992	-0.149830	0.309466	-0.713454	-0.281824	-0.077107	-0.000750	0.956362
32096	-1.636411	0.868098	9.386801	-0.179444	-0.138089	-0.245633	-0.155965	0.313053	-0.710705	-0.277467	-0.073355	-0.003666	0.957924
32097	-1.597286	0.747624	9.308667	-0.153557	-0.130861	-0.293495	-0.159893	0.316753	-0.707587	-0.272048	-0.069800	-0.006195	0.959729
32098	-1.282516	0.475795	9.833453	-0.091099	-0.110671	-0.288576	-0.164577	0.318415	-0.707806	-0.266793	-0.067046	-0.007634	0.961389
32099	-1.150634	0.110016	9.723943	-0.092094	-0.053928	-0.265572	-0.169781	0.319684	-0.707507	-0.261791	-0.065298	-0.009348	0.962868
32100	-1.110434	0.252599	9.186255	-0.131028	-0.052058	-0.251005	-0.172531	0.322421	-0.705428	-0.257278	-0.063463	-0.011816	0.964179
32101	-1.415691	0.074847	9.442544	-0.038122	-0.075768	-0.244044	-0.175792	0.324080	-0.704373	-0.252613	-0.061577	-0.012345	0.965527
32102	-1.645542	-0.241978	9.788796	-0.163935	-0.086921	-0.238201	-0.179311	0.325205	-0.703188	-0.248429	-0.058909	-0.015256	0.966737
32103	-1.564575	-0.029955	9.835731	-0.150205	-0.085020	-0.219684	-0.181668	0.328999	-0.702396	-0.244357	-0.056306	-0.017893	0.967884
32104	-1.506106	-0.154496	9.964145	-0.128920	-0.071335	-0.237126	-0.186107	0.331220	-0.700046	-0.240162	-0.054105	-0.020200	0.969013
32105	-1.205054	-0.101387	9.842884	-0.197309	-0.046668	-0.232886	-0.189504	0.334626	-0.698990	-0.235854	-0.052027	-0.023953	0.970099
32106	-1.245156	-0.289302	9.787068	-0.166170	-0.019113	-0.190309	-0.193695	0.339401	-0.696127	-0.232556	-0.050674	-0.027178	0.970882
32107	-0.926754	-0.331996	9.779840	-0.199857	-0.008014	-0.142492	-0.192930	0.343154	-0.696003	-0.229972	-0.049379	-0.031071	0.971447
32108	-0.982624	-0.740153	10.049626	-0.147436	-0.049910	-0.094157	-0.193991	0.348273	-0.695478	-0.228507	-0.047564	-0.033690	0.971796
32109	-1.238573	-0.654357	9.962031	-0.203886	-0.038955	-0.063094	-0.195059	0.352073	-0.692640	-0.227477	-0.045698	-0.037461	0.971989
32110	-1.523235	-0.622228	9.674192	-0.220013	-0.013356	-0.044767	-0.197421	0.357476	-0.692105	-0.226943	-0.044295	-0.041605	0.972010
32111	-1.220029	-0.521539	9.395202	-0.188492	0.023256	-0.063111	-0.196150	0.363383	-0.690827	-0.225842	-0.043730	-0.045364	0.972124
32112	-1.325194	-0.706540	9.526041	-0.165628	0.048843	-0.063032	-0.195524	0.367423	-0.689031	-0.224909	-0.043762	-0.048751	0.972175
32113	-1.046635	-0.987277	9.577510	-0.204032	0.041550	-0.052117	-0.195026	0.373324	-0.689161	-0.224012	-0.043501	-0.052896	0.972177
32114	-1.181969	-0.920598	9.457169	-0.179918	0.061743	-0.024346	-0.193505	0.379515	-0.686086	-0.223823	-0.043755	-0.056583	0.972002
32115	-0.902044	-0.982600	9.454110	-0.064834	0.087627	0.026047	-0.190393	0.382160	-0.686623	-0.224266	-0.045095	-0.058164	0.971745
32116	-0.822329	-1.005512	9.742566	-0.047395	0.098650	0.044577	-0.188842	0.384426	-0.686635	-0.225246	-0.046737	-0.059379	0.971367
32117	-1.334024	-0.877272	9.552368	-0.072308	0.158916	0.057254	-0.183914	0.387591	-0.686929	-0.226215	-0.049460	-0.061395	0.970882
32118	-1.109494	-0.943705	9.692748	-0.021266	0.168088	0.039974	-0.178586	0.388466	-0.687485	-0.227005	-0.052561	-0.062421	0.970469
32119	-0.955844	-1.321173	9.669686	-0.005096	0.107774	0.028176	-0.173916	0.389898	-0.686751	-0.227400	-0.054542	-0.062935	0.970234
32120	-0.968957	-1.597080	9.896121	-0.002315	0.029204	0.046780	-0.172083	0.388651	-0.688565	-0.228403	-0.055046	-0.062951	0.969969
32121	-1.305686	-1.751240	10.034833	-0.023913	-0.003821	0.031948	-0.170275	0.389720	-0.687037	-0.229027	-0.054757	-0.063361	0.969811
32122	-1.566698	-1.617600	9.871053	0.027027	0.014396	-0.004753	-0.171049	0.389716	-0.688316	-0.228956	-0.055046	-0.062794	0.969848
32123	-1.714043	-1.055824	9.618326	-0.018701	0.047187	-0.030906	-0.170404	0.391052	-0.688320	-0.228289	-0.055708	-0.063433	0.969926
32124	-1.627845	-0.935638	9.539207	0.034312	0.045288	-0.089701	-0.168589	0.391441	-0.687692	-0.226524	-0.056522	-0.062961	0.970324
32125	-1.164289	-1.080947	9.690311	-0.024339	0.010384	-0.154524	-0.168711	0.389561	-0.687821	-0.223510	-0.056292	-0.063679	0.970989
32126	-0.923434	-1.039775	9.630730	-0.038693	0.010268	-0.209962	-0.169880	0.390638	-0.688839	-0.219525	-0.055943	-0.064598	0.971857
32127	-0.523139	-1.078329	9.379496	-0.034026	0.018490	-0.243155	-0.172085	0.388388	-0.688051	-0.214781	-0.055669	-0.065625	0.972864
32128	-0.554971	-0.977645	9.294200	-0.003982	0.050406	-0.285510	-0.171045	0.387575	-0.687546	-0.209222	-0.056149	-0.066123	0.974013
32129	-0.962564	-0.924638	9.555170	0.082009	0.097882	-0.311011	-0.172850	0.384636	-0.688047	-0.202907	-0.057780	-0.065274	0.975310
32130	-1.208071	-1.007178	9.479713	0.068773	0.103115	-0.391382	-0.171000	0.379224	-0.690120	-0.195115	-0.059448	-0.064690	0.976837
32131	-1.425090	-0.987877	9.621975	0.011861	0.124720	-0.480313	-0.171241	0.374390	-0.690378	-0.185517	-0.061099	-0.065497	0.978550
32132	-1.487601	-1.005871	10.024386	0.063538	0.119060	-0.556649	-0.170315	0.371681	-0.691671	-0.174452	-0.062819	-0.065263	0.980490
32133	-1.611442	-1.318286	10.191669	0.179859	0.119007	-0.613270	-0.172358	0.364701	-0.693715	-0.162001	-0.064771	-0.062902	0.982651
32134	-1.712316	-1.400583	10.103164	0.158431	0.151974	-0.574667	-0.173484	0.356230	-0.696023	-0.150365	-0.067429	-0.060915	0.984446
32135	-1.867241	-1.287305	9.551243	0.334250	0.236422	-0.513002	-0.172003	0.344381	-0.697582	-0.139481	-0.072271	-0.055743	0.986009
32136	-1.541304	-0.887593	9.468679	0.609753	0.262593	-0.425823	-0.167748	0.328282	-0.704821	-0.129964	-0.078550	-0.044959	0.987379
32137	-1.747851	-1.046540	9.538932	0.608981	0.279224	-0.340025	-0.161682	0.308981	-0.707962	-0.121992	-0.085147	-0.034211	0.988280
32138	-1.548833	-1.314169	9.952284	0.319600	0.244405	-0.249131	-0.156145	0.293970	-0.712382	-0.116385	-0.090469	-0.028812	0.988656
32139	-1.997233	-1.310378	9.914548	-0.213212	0.105946	-0.175956	-0.151328	0.292700	-0.713192	-0.113183	-0.091770	-0.033677	0.988754
32140	-2.899907	-1.065873	10.183185	-0.089809	-0.033658	-0.081030	-0.149910	0.295506	-0.712945	-0.111782	-0.090731	-0.035423	0.988948
32141	-2.728894	-0.552851	9.558302	0.147228	-0.087995	-0.016999	-0.151459	0.293370	-0.713448	-0.111195	-0.089178	-0.032454	0.989257
32142	-1.947546	-0.634432	9.166004	0.332654	-0.100407	-0.001236	-0.154437	0.290982	-0.713811	-0.110672	-0.087812	-0.025550	0.989640
32143	-1.649621	-0.421889	9.238973	0.215491	-0.087751	-0.022152	-0.156741	0.281873	-0.714182	-0.109854	-0.086416	-0.021242	0.989956
32144	-1.480362	-0.516613	9.580063	0.233733	-0.054981	-0.081168	-0.158530	0.276769	-0.716355	-0.107884	-0.085690	-0.016532	0.990326
32145	-1.528161	-0.603254	9.597604	0.227207	-0.049627	-0.125506	-0.159777	0.265215	-0.718278	-0.104977	-0.085013	-0.012267	0.990758
32146	-1.305607	-0.761062	9.751085	-0.269492	-0.054799	-0.157532	-0.163936	0.264729	-0.717860	-0.102322	-0.083206	-0.017657	0.991108
32147	-1.378551	-0.636764	9.560125	-0.612392	-0.056178	-0.196189	-0.164785	0.281936	-0.716946	-0.099414	-0.080595	-0.030163	0.991318
32148	-1.118513	-0.579131	9.378539	-0.412643	-0.054144	-0.221012	-0.167721	0.295850	-0.711904	-0.095738	-0.078447	-0.038490	0.991564
32149	-1.369427	-0.531218	9.465680	-0.076495	-0.022769	-0.229523	-0.169309	0.302721	-0.711374	-0.091276	-0.077480	-0.040468	0.991982
32150	-1.346466	-0.293341	9.368419	0.080567	0.004910	-0.199247	-0.172439	0.305177	-0.710963	-0.087217	-0.077444	-0.039087	0.992405
32151	-1.519906	-0.322816	9.291978	0.101630	-0.007901	-0.206508	-0.173205	0.302092	-0.711472	-0.082923	-0.077106	-0.037482	0.992861
32152	-1.656038	-0.072041	9.541452	-0.101167	-0.035653	-0.237968	-0.173965	0.298864	-0.712881	-0.078395	-0.075932	-0.039699	0.993233
32153	-2.230321	0.076066	10.272655	-0.088618	-0.030337	-0.256409	-0.175803	0.301852	-0.711580	-0.073424	-0.074820	-0.041847	0.993609
32154	-2.107197	-0.461734	10.515891	0.088211	0.043952	-0.226068	-0.177095	0.299986	-0.711571	-0.068805	-0.075512	-0.040401	0.993948
32155	-1.633232	-0.794338	10.059597	0.012772	0.092677	-0.119430	-0.176316	0.302645	-0.713375	-0.066304	-0.077127	-0.040486	0.993990
32156	-1.232079	-0.500560	9.909042	0.126563	0.116812	-0.050593	-0.173577	0.302328	-0.715196	-0.065058	-0.079454	-0.038108	0.993983
32157	-1.240044	-0.372896	9.257883	0.018775	0.104130	0.020867	-0.171479	0.298002	-0.715729	-0.065331	-0.081396	-0.037843	0.993818
32158	-1.553033	-0.450054	9.388296	-0.002878	0.029313	0.102078	-0.169665	0.300926	-0.716770	-0.067384	-0.081930	-0.037678	0.993643
32159	-1.832444	-0.493661	9.461885	0.007020	-0.049133	0.176071	-0.168900	0.304146	-0.716132	-0.070877	-0.080937	-0.037172	0.993501
32160	-2.022810	-0.505795	9.541549	-0.058375	-0.116682	0.249668	-0.169685	0.306430	-0.716896	-0.076078	-0.078598	-0.037668	0.993285
32161	-1.771519	-0.123018	9.474853	0.013281	-0.187842	0.250133	-0.172569	0.311976	-0.716099	-0.081139	-0.074943	-0.036686	0.993204
32162	-1.626296	-0.237423	9.702630	-0.042017	-0.226416	0.198239	-0.177395	0.314731	-0.714517	-0.085406	-0.070399	-0.036762	0.993176
32163	-1.703041	-0.314006	9.864058	-0.083830	-0.204587	0.184149	-0.181587	0.320973	-0.712682	-0.089308	-0.066212	-0.037751	0.993084
32164	-1.351240	-0.284606	9.814948	0.055880	-0.154953	0.213403	-0.185372	0.324248	-0.711751	-0.093735	-0.063271	-0.035989	0.992933
32165	-1.173319	-0.198655	9.520180	0.195427	-0.152829	0.251028	-0.189664	0.324568	-0.711331	-0.098560	-0.060666	-0.031404	0.992784
32166	-0.945854	-0.370462	9.798325	0.419246	-0.130522	0.298286	-0.191845	0.320004	-0.713629	-0.104264	-0.058964	-0.022369	0.992548
32167	-1.280939	-0.366130	9.852865	0.495211	-0.101213	0.311532	-0.193101	0.311802	-0.716193	-0.109881	-0.057999	-0.011855	0.992180
32168	-1.136190	0.125392	9.990724	0.411495	-0.033585	0.338670	-0.193309	0.303436	-0.720436	-0.116322	-0.058199	-0.003129	0.991500
32169	-1.229664	0.530143	10.218753	0.165392	0.046519	0.326199	-0.189914	0.302035	-0.722520	-0.122571	-0.059406	0.000555	0.990680
32170	-1.464122	0.133498	9.738149	0.297662	0.093231	0.312046	-0.186764	0.297939	-0.725760	-0.128619	-0.061866	0.006686	0.989740
32171	-1.889759	0.452652	10.453934	0.159872	0.179644	0.252109	-0.182973	0.296121	-0.728747	-0.133410	-0.065714	0.009833	0.988831
32172	-1.871116	0.574237	10.119775	0.075972	0.214216	0.214714	-0.174267	0.299894	-0.731257	-0.137802	-0.070001	0.011138	0.987920
32173	-1.180556	0.334879	10.072456	-0.011134	0.136504	0.201511	-0.168422	0.302767	-0.732844	-0.141804	-0.072552	0.010959	0.987172
32174	-1.141652	0.270509	10.220734	0.034656	0.066152	0.192626	-0.165057	0.308889	-0.734539	-0.145733	-0.073805	0.011830	0.986496
32175	-1.898887	0.326078	10.027225	0.012051	0.058634	0.158346	-0.162582	0.312982	-0.738798	-0.148828	-0.074892	0.012252	0.985947
32176	-2.015153	0.435879	9.842858	-0.026165	0.025585	0.117589	-0.162460	0.318195	-0.741110	-0.151313	-0.075182	0.011935	0.985550
32177	-1.866680	0.648202	9.938432	0.052764	-0.039234	0.104240	-0.163113	0.321141	-0.742645	-0.153252	-0.074512	0.013372	0.985283
32178	-1.578730	0.906864	9.433488	0.000181	-0.093173	0.087449	-0.165060	0.323557	-0.744942	-0.155067	-0.072545	0.013891	0.985139
32179	-1.252210	1.181335	9.308369	0.082836	-0.146151	0.039960	-0.169869	0.326544	-0.747087	-0.155669	-0.069888	0.016200	0.985201
32180	-0.980307	0.772559	9.206762	0.199468	-0.171563	0.044313	-0.174269	0.326557	-0.750780	-0.156434	-0.067010	0.020820	0.985193
32181	-0.552363	0.519565	9.545647	0.411673	-0.112614	0.120076	-0.180214	0.322026	-0.753947	-0.158172	-0.065966	0.029620	0.984760
32182	-0.583693	0.527524	9.780693	0.475711	-0.020992	0.191317	-0.181984	0.314483	-0.758306	-0.161604	-0.066846	0.039394	0.983801
32183	-0.764895	0.621674	9.981946	0.325091	0.033639	0.190456	-0.183236	0.309472	-0.763953	-0.164912	-0.068303	0.046091	0.982860
32184	-1.298498	0.803503	9.998718	0.275927	0.068224	0.184586	-0.183725	0.307283	-0.768577	-0.168426	-0.070287	0.051636	0.981848
32185	-1.394678	0.745028	9.838583	0.207591	0.073634	0.186078	-0.183925	0.301303	-0.776033	-0.171831	-0.072142	0.055845	0.980893
32186	-1.294310	0.919968	9.582743	0.093595	0.038834	0.192937	-0.185724	0.301017	-0.779874	-0.175643	-0.072912	0.057926	0.980040
32187	-1.127088	1.250642	9.804965	0.180846	-0.020392	0.221145	-0.189745	0.302245	-0.782412	-0.179655	-0.072790	0.061964	0.979074
32188	-1.078541	1.183689	9.895690	0.370008	-0.094194	0.229604	-0.195426	0.295570	-0.784811	-0.183607	-0.071893	0.069981	0.977866
32189	-1.210635	1.066859	9.575982	0.221446	-0.121844	0.201212	-0.203961	0.284650	-0.785263	-0.187013	-0.069935	0.075116	0.976981
32190	-1.348654	1.186001	9.321936	0.061065	-0.087295	0.198492	-0.214065	0.278832	-0.787498	-0.190718	-0.068061	0.077021	0.976249
32191	-1.128215	1.475694	9.488874	0.040148	-0.012192	0.261019	-0.219777	0.275551	-0.786298	-0.195700	-0.067481	0.078249	0.975205
32192	-1.109687	1.660609	10.086908	0.248032	0.055752	0.309942	-0.222999	0.270336	-0.787688	-0.201539	-0.068956	0.083393	0.973485
32193	-1.330502	1.458165	10.108412	0.113359	0.104895	0.299956	-0.223488	0.261750	-0.787431	-0.207351	-0.070872	0.085607	0.971933
32194	-1.444959	1.188056	9.978742	-0.236705	0.113418	0.211428	-0.223492	0.260423	-0.785761	-0.211984	-0.071632	0.080947	0.971277
32195	-1.604977	1.390510	10.181710	-0.447081	0.076444	0.151337	-0.222479	0.263930	-0.783068	-0.215631	-0.070917	0.072117	0.971222
32196	-1.320653	1.404428	9.865322	-0.350622	0.050964	0.127883	-0.223830	0.272046	-0.778684	-0.218673	-0.070109	0.065381	0.971078
32197	-0.782037	1.673383	9.410867	-0.217877	0.014693	0.137854	-0.225031	0.276786	-0.775974	-0.221628	-0.069201	0.061246	0.970743
32198	-0.870878	2.100798	9.228810	-0.143025	-0.029045	0.154891	-0.226603	0.276293	-0.773262	-0.224801	-0.067715	0.058927	0.970261
32199	-1.016460	2.292296	9.033315	-0.137925	0.007491	0.145618	-0.228172	0.276596	-0.771579	-0.227782	-0.067018	0.056455	0.969761
32200	-1.281486	2.262956	9.049632	-0.066089	0.051365	0.132985	-0.227918	0.274739	-0.769012	-0.230531	-0.067466	0.055231	0.969151
32201	-1.246544	2.013003	9.099259	0.079173	0.093601	0.148434	-0.226991	0.271229	-0.769792	-0.233367	-0.069464	0.056641	0.968249
32202	-1.341599	1.734672	9.368100	-0.013480	0.084354	0.160907	-0.226081	0.270553	-0.769285	-0.236666	-0.070759	0.056320	0.967373
32203	-1.283379	1.673552	9.751831	-0.228418	0.040192	0.145121	-0.226096	0.274314	-0.769155	-0.239803	-0.070294	0.052043	0.966874
32204	-1.329245	1.695818	9.958138	-0.144107	-0.029231	0.131806	-0.227171	0.281059	-0.767215	-0.242598	-0.068807	0.049693	0.966407
32205	-1.279020	1.777520	9.902146	-0.086397	-0.080318	0.138637	-0.230033	0.281630	-0.767064	-0.245282	-0.066717	0.048759	0.965924
32206	-1.129685	1.799096	9.793430	-0.063498	-0.062036	0.118427	-0.233296	0.284094	-0.766009	-0.247656	-0.064998	0.048108	0.965468
32207	-0.834922	1.644636	9.477179	-0.026931	-0.005236	0.131467	-0.235252	0.285594	-0.765864	-0.250192	-0.064657	0.047977	0.964843
32208	-0.335217	1.486107	9.258793	-0.071028	0.066168	0.162541	-0.235783	0.288555	-0.765858	-0.253578	-0.065331	0.046597	0.963981
32209	-0.219470	0.976998	9.454357	0.011146	0.082821	0.209103	-0.233184	0.289861	-0.766649	-0.257642	-0.066753	0.046873	0.962791
32210	-0.531848	0.759400	9.318775	0.096837	0.064635	0.224332	-0.232385	0.285281	-0.767172	-0.262101	-0.068202	0.048808	0.961389
32211	-0.499270	1.004662	9.264913	-0.030829	0.044335	0.197866	-0.231207	0.283918	-0.767825	-0.265962	-0.068620	0.048444	0.960317
32212	-0.555486	1.168176	9.276281	-0.021681	0.058831	0.146197	-0.231609	0.285280	-0.766407	-0.269357	-0.069424	0.047998	0.959335
32213	-0.467209	1.371215	9.505579	0.111558	0.047958	0.126576	-0.231202	0.281109	-0.766798	-0.271652	-0.070708	0.050258	0.958478
32214	-0.741168	1.697573	9.425989	0.155964	0.018739	0.129589	-0.231571	0.274007	-0.765641	-0.274996	-0.071751	0.053369	0.957278
32215	-1.037081	1.598065	10.045904	0.162295	0.005877	0.136088	-0.230776	0.269170	-0.765007	-0.277350	-0.072488	0.056862	0.956342
32216	-1.903477	2.307796	9.860551	0.100542	0.067812	0.119001	-0.230881	0.264057	-0.766165	-0.280181	-0.074154	0.058653	0.955280
32217	-2.116366	2.476511	10.076955	0.099297	0.142770	0.142855	-0.228525	0.258800	-0.765544	-0.282902	-0.077233	0.060222	0.954136
32218	-1.543228	1.598521	10.473237	0.088015	0.121942	0.207493	-0.223560	0.253893	-0.767256	-0.286955	-0.079722	0.061645	0.952629
32219	-1.001776	1.268491	10.027210	-0.057444	0.113729	0.232652	-0.219796	0.254260	-0.766644	-0.291587	-0.081232	0.060502	0.951167
32220	-1.387800	1.327043	9.786801	0.103879	0.062592	0.195695	-0.217836	0.254086	-0.768458	-0.295296	-0.082706	0.062544	0.949762
32221	-1.755086	1.482745	9.101479	0.026139	0.003892	0.147388	-0.216904	0.249500	-0.769496	-0.298024	-0.082734	0.063466	0.948846
32222	-1.688640	1.725086	9.580752	-0.066860	-0.067652	0.094407	-0.218216	0.251004	-0.768200	-0.299902	-0.080847	0.062873	0.948456
32223	-1.254124	1.593316	9.486948	0.027994	-0.051094	0.069046	-0.221202	0.248898	-0.767277	-0.301067	-0.079963	0.064015	0.948086
32224	-1.074425	1.322381	9.648045	0.120807	0.020333	0.080498	-0.219886	0.244853	-0.767547	-0.302493	-0.080890	0.066429	0.947387
32225	-0.953603	1.265247	9.753983	0.135976	0.079005	0.141401	-0.219339	0.239728	-0.769096	-0.305018	-0.083003	0.068918	0.946216
32226	-1.022120	1.481697	9.775581	0.191534	0.075491	0.176745	-0.215147	0.233218	-0.770931	-0.308205	-0.085273	0.072491	0.944713
32227	-1.365421	1.687575	9.679254	0.153065	0.033321	0.158135	-0.211619	0.228077	-0.770833	-0.310938	-0.086593	0.075588	0.943454
32228	-1.621100	1.715567	9.571648	0.151579	0.000309	0.126790	-0.212108	0.221223	-0.771860	-0.313110	-0.087267	0.078784	0.942412
32229	-1.470903	1.556873	9.508417	0.022504	-0.018181	0.089264	-0.212618	0.218010	-0.771472	-0.314680	-0.086921	0.079584	0.941853
32230	-1.035256	1.192267	9.564976	0.010397	-0.024503	0.103090	-0.212100	0.217608	-0.770834	-0.316595	-0.086278	0.080233	0.941215
32231	-0.741904	1.346585	9.497869	0.025717	-0.019775	0.139157	-0.212606	0.215721	-0.772116	-0.319093	-0.085806	0.081142	0.940337
32232	-0.530235	1.443081	9.453193	0.030543	-0.005017	0.176079	-0.212082	0.214107	-0.771735	-0.322369	-0.085538	0.082171	0.939154
32233	-0.442644	1.785163	9.540417	-0.039656	0.016852	0.175675	-0.211048	0.214372	-0.770972	-0.325722	-0.085220	0.081667	0.938069
32234	-0.692174	2.060022	9.863579	-0.022296	0.068000	0.177503	-0.207677	0.215950	-0.770484	-0.329236	-0.085979	0.081228	0.936810
32235	-0.937108	1.862513	9.935332	-0.051675	0.066025	0.149670	-0.206101	0.214568	-0.772682	-0.332197	-0.086521	0.080132	0.935809
32236	-1.186409	1.568754	10.003295	-0.124608	0.089542	0.102200	-0.202735	0.218821	-0.773350	-0.334480	-0.087123	0.077505	0.935161
32237	-1.509069	1.480549	9.723015	-0.136536	0.136901	0.053148	-0.198192	0.220915	-0.773771	-0.335881	-0.088581	0.074135	0.934795
32238	-1.669319	1.725815	9.782566	-0.162734	0.140452	0.032687	-0.193782	0.224749	-0.774832	-0.336986	-0.089982	0.070331	0.934557
32239	-1.940175	1.928982	10.258142	-0.083708	0.111175	0.014649	-0.189364	0.227100	-0.776537	-0.337520	-0.091408	0.068028	0.934397
32240	-2.050078	1.706259	9.913154	-0.113092	0.058056	-0.018631	-0.186777	0.230028	-0.776299	-0.337452	-0.091672	0.065614	0.934568
32241	-1.268513	1.555394	8.958221	-0.361502	0.010365	-0.049299	-0.186803	0.238212	-0.777066	-0.337150	-0.089447	0.058662	0.935354
32242	-0.850692	1.918687	9.428068	-0.621985	-0.052101	-0.076370	-0.186217	0.253393	-0.775650	-0.336740	-0.084277	0.047364	0.936622
32243	-1.079410	1.866019	9.636419	-0.481925	-0.099488	-0.062675	-0.189148	0.271162	-0.774591	-0.336227	-0.079168	0.038908	0.937640
32244	-1.400297	1.923028	9.610222	-0.127078	-0.093546	-0.016603	-0.194114	0.279002	-0.774933	-0.336066	-0.076488	0.037252	0.937988
32245	-1.164378	1.985613	9.483686	0.056282	-0.036552	0.017469	-0.195686	0.281178	-0.774020	-0.336244	-0.076135	0.038648	0.937896
32246	-1.026778	1.926706	9.061695	0.090684	-0.025370	0.067475	-0.196191	0.279420	-0.775816	-0.337392	-0.076134	0.040746	0.937395
32247	-0.919649	2.213321	9.097919	0.011223	-0.047224	0.126162	-0.197865	0.275942	-0.776319	-0.339669	-0.075200	0.041608	0.936610
32248	-1.199837	2.341101	9.341924	0.052699	-0.090040	0.185483	-0.199152	0.275133	-0.778108	-0.343031	-0.073634	0.043608	0.935418
32249	-1.214756	2.447772	9.590508	0.167630	-0.114435	0.254388	-0.201742	0.273277	-0.778602	-0.347406	-0.072432	0.048123	0.933674
32250	-1.187972	2.392607	9.623589	0.400082	-0.095797	0.296147	-0.203924	0.265516	-0.778331	-0.352293	-0.073055	0.056810	0.931303
32251	-0.968176	2.298995	9.557119	0.494280	-0.033431	0.327920	-0.204640	0.251935	-0.780902	-0.357583	-0.075572	0.067004	0.928404
32252	-0.850951	1.976688	9.505688	0.380525	0.027709	0.333731	-0.203665	0.238334	-0.783744	-0.363219	-0.078277	0.074500	0.925416
32253	-0.561258	1.885639	9.444708	0.184612	0.077766	0.316988	-0.200652	0.231455	-0.783385	-0.368868	-0.080601	0.078133	0.922678
32254	-0.671872	1.827693	9.447663	0.067358	0.094061	0.312676	-0.198296	0.230596	-0.786103	-0.374666	-0.082266	0.079312	0.920091
32255	-0.961454	1.894634	9.493905	0.004394	0.084782	0.302205	-0.193618	0.232145	-0.787168	-0.380313	-0.083383	0.079526	0.917652
32256	-0.788378	1.995840	9.441733	-0.107470	0.082803	0.278571	-0.189984	0.236647	-0.789508	-0.385753	-0.083567	0.077514	0.915534
32257	-0.132488	1.953910	9.461667	-0.139180	0.091851	0.219359	-0.186355	0.240624	-0.790563	-0.390108	-0.083802	0.074899	0.913883
32258	-0.542670	2.040240	9.619869	-0.217927	0.118859	0.119224	-0.182490	0.248912	-0.790076	-0.392869	-0.084023	0.070314	0.913045
32259	-1.131244	2.131309	9.860481	-0.257524	0.153250	0.043263	-0.177310	0.255556	-0.791271	-0.394273	-0.084697	0.064760	0.912788
32260	-1.236713	1.995631	9.641570	-0.234665	0.201665	0.024851	-0.172931	0.266383	-0.791430	-0.395420	-0.086422	0.059054	0.912517
32261	-1.091046	1.769040	9.423727	-0.222452	0.226407	0.032277	-0.166457	0.273690	-0.791992	-0.396628	-0.088724	0.053536	0.912112
32262	-1.374501	1.535687	8.884948	-0.236530	0.239169	0.027578	-0.157647	0.282311	-0.792958	-0.397850	-0.091106	0.047497	0.911679
32263	-1.515278	1.742614	8.977746	-0.255489	0.219836	-0.010344	-0.151441	0.290836	-0.792875	-0.398302	-0.093081	0.041340	0.911582
32264	-1.491659	1.859258	9.306040	-0.172755	0.121133	-0.037467	-0.146279	0.300448	-0.792783	-0.398097	-0.093870	0.037280	0.911766
32265	-1.566879	1.481278	9.969714	0.106309	0.005273	-0.048788	-0.142625	0.298643	-0.794612	-0.396986	-0.094853	0.039358	0.912061
32266	-1.453680	0.995770	10.033570	0.244871	-0.018314	-0.040639	-0.144145	0.291252	-0.796917	-0.395821	-0.096421	0.044016	0.912190
32267	-0.909414	1.107439	10.011412	-0.039203	0.040051	-0.001545	-0.144264	0.287099	-0.796018	-0.395878	-0.096811	0.043220	0.912162
32268	-1.232206	1.058670	10.007716	-0.226538	0.098273	-0.009054	-0.141688	0.293382	-0.796036	-0.396274	-0.096743	0.038417	0.912213
32269	-1.686628	1.312325	9.877418	-0.245001	0.106380	-0.026723	-0.138205	0.300460	-0.796060	-0.396310	-0.096718	0.033260	0.912402
32270	-2.150022	1.418763	9.615355	-0.223228	0.083490	-0.033981	-0.134724	0.308474	-0.796470	-0.396255	-0.096420	0.028581	0.912616
32271	-2.198381	1.447347	9.560099	-0.097591	0.041693	0.009170	-0.132673	0.314105	-0.795070	-0.396605	-0.096405	0.026677	0.912524
32272	-1.808903	1.151693	9.405970	0.147131	0.004700	0.067718	-0.131500	0.314351	-0.795979	-0.397625	-0.097547	0.029579	0.911869
32273	-1.324819	1.243821	9.332570	0.268596	-0.010575	0.088675	-0.131196	0.304664	-0.797528	-0.398675	-0.099440	0.034916	0.911016
32274	-1.819467	1.864458	9.610290	0.230240	-0.038000	0.134616	-0.131159	0.298327	-0.800101	-0.400673	-0.100414	0.039807	0.909832
32275	-1.862059	1.698633	9.684375	0.156660	-0.039879	0.151786	-0.133459	0.288943	-0.801115	-0.403050	-0.100852	0.043473	0.908564
32276	-1.417389	1.466480	9.776480	0.146250	-0.036149	0.163753	-0.133433	0.284093	-0.802660	-0.405696	-0.101156	0.046882	0.907183
32277	-0.909682	1.141686	9.474228	0.151521	0.007831	0.169288	-0.131860	0.281516	-0.803445	-0.408430	-0.102366	0.050086	0.905648
32278	-1.024490	0.946189	9.355202	0.184820	0.068159	0.162910	-0.129506	0.277730	-0.803465	-0.411126	-0.104876	0.053333	0.903954
32279	-1.106658	0.999764	9.592813	0.072913	0.110013	0.148426	-0.125843	0.273110	-0.804782	-0.413735	-0.107258	0.054193	0.902431
32280	-1.242407	1.179137	10.066916	-0.038966	0.103417	0.138621	-0.122062	0.270911	-0.805584	-0.416495	-0.108583	0.053054	0.901070
32281	-1.513336	1.386180	10.268915	-0.152486	0.091276	0.104818	-0.118042	0.274882	-0.806899	-0.418773	-0.108769	0.049870	0.900173
32282	-2.171249	1.845896	10.014793	-0.291724	0.134813	0.061547	-0.114175	0.282899	-0.806541	-0.420692	-0.108619	0.043747	0.899614
32283	-2.245091	2.141933	9.394183	-0.373545	0.174966	0.057369	-0.109808	0.296284	-0.806055	-0.422636	-0.108543	0.035770	0.899065
32284	-1.807240	2.343757	9.768342	-0.207577	0.146060	0.104402	-0.104135	0.305906	-0.804297	-0.425096	-0.109267	0.031156	0.897988
32285	-2.156246	1.730332	9.979709	-0.100971	0.031129	0.177119	-0.101302	0.313124	-0.804445	-0.428477	-0.108857	0.029583	0.896483
32286	-2.166766	1.902421	9.657987	-0.186943	-0.036555	0.183244	-0.099761	0.317542	-0.804069	-0.432154	-0.106418	0.027074	0.895089
32287	-2.688916	2.209220	9.631013	-0.204275	-0.079692	0.146272	-0.101483	0.324290	-0.802639	-0.435120	-0.103208	0.024552	0.894101
32288	-2.588316	2.338763	9.465749	-0.184741	-0.058732	0.102962	-0.102820	0.332377	-0.801082	-0.437302	-0.100428	0.022106	0.893416
32289	-1.803218	1.473657	9.285724	-0.110860	-0.025607	0.114435	-0.103093	0.335204	-0.800693	-0.439518	-0.099063	0.020734	0.892513
32290	-1.005899	1.079885	9.045215	-0.114287	-0.007171	0.127362	-0.104424	0.342880	-0.800037	-0.442003	-0.097807	0.019144	0.891460
32291	-0.735159	0.921698	9.059924	-0.217685	-0.018151	0.152714	-0.102496	0.347566	-0.799279	-0.445107	-0.095562	0.015892	0.890222
32292	-1.102804	1.191161	9.281097	-0.210789	-0.036482	0.154594	-0.102801	0.355522	-0.796188	-0.448244	-0.092915	0.012894	0.888976
32293	-1.508265	1.296576	9.389205	-0.171900	-0.029311	0.108613	-0.102562	0.361692	-0.796702	-0.450455	-0.090875	0.010491	0.888100
32294	-1.745422	1.493652	9.471365	-0.228232	-0.014966	0.038145	-0.102861	0.369238	-0.794382	-0.451543	-0.088475	0.006777	0.887826
32295	-1.566793	1.446209	9.563577	-0.233780	0.006845	-0.015436	-0.105504	0.378683	-0.792815	-0.451655	-0.086557	0.002752	0.887980
32296	-1.310179	1.215736	9.553139	-0.291501	0.047043	-0.010232	-0.105678	0.387703	-0.790625	-0.451968	-0.084689	-0.002731	0.888001
32297	-1.111110	0.922859	9.618096	-0.305641	0.063583	0.022916	-0.103120	0.395619	-0.788456	-0.452863	-0.083109	-0.008453	0.887658
32298	-1.120120	0.788033	9.592119	-0.276322	0.076535	0.072887	-0.100050	0.405547	-0.785906	-0.454597	-0.081906	-0.013794	0.886816
32299	-1.236328	0.904148	9.847093	-0.329403	0.091211	0.129802	-0.097245	0.415486	-0.782582	-0.457390	-0.080595	-0.019981	0.885381
32300	-1.440518	0.780882	10.501134	-0.079330	0.038558	0.193897	-0.094184	0.425829	-0.778746	-0.460936	-0.080559	-0.021289	0.883513
32301	-1.200389	0.463390	10.378908	0.090448	0.001373	0.218836	-0.091303	0.423222	-0.781084	-0.464644	-0.081517	-0.019055	0.881532
32302	-0.993711	0.057085	9.631054	-0.084521	0.038688	0.201317	-0.088583	0.423877	-0.779692	-0.468307	-0.081421	-0.020438	0.879569
32303	-1.054688	0.185053	9.099418	-0.396281	0.137019	0.174665	-0.085253	0.434600	-0.777914	-0.471943	-0.080151	-0.028116	0.877528
32304	-1.486332	0.738635	9.429591	-0.606494	0.169575	0.159659	-0.078458	0.452303	-0.772562	-0.475574	-0.077418	-0.039962	0.875351
32305	-2.058220	0.389490	10.372267	-0.436338	0.105683	0.181830	-0.072960	0.469215	-0.767200	-0.479325	-0.075237	-0.048015	0.873087
32306	-2.205622	-0.548542	10.513755	-0.489018	-0.000669	0.090400	-0.070704	0.484549	-0.762071	-0.481622	-0.070553	-0.056270	0.871720
32307	-1.902237	-1.064596	8.569926	-0.561677	-0.025566	-0.035384	-0.071204	0.504633	-0.754989	-0.481793	-0.064631	-0.065615	0.871432
32308	-2.447193	0.045724	9.967771	-0.229050	-0.068352	-0.046645	-0.073997	0.515453	-0.750335	-0.481381	-0.061102	-0.068870	0.871663
32309	-2.565571	-0.453726	8.903541	-0.299776	-0.044474	0.008366	-0.076388	0.525046	-0.747099	-0.481945	-0.057487	-0.073428	0.871225
32310	-2.223915	-0.308046	9.095994	-0.195534	-0.051417	0.093814	-0.077611	0.533961	-0.743101	-0.483883	-0.054776	-0.076091	0.870096
32311	-1.973675	-0.716266	9.169413	0.254962	-0.063542	0.155209	-0.078647	0.533033	-0.743093	-0.486392	-0.056441	-0.070653	0.869048
32312	-1.667576	-0.700819	9.287700	0.479066	-0.087003	0.163773	-0.077407	0.521150	-0.748378	-0.488809	-0.059750	-0.061152	0.868191
32313	-1.896458	-0.714641	9.599806	0.147505	-0.063690	0.150971	-0.077476	0.511434	-0.753265	-0.491322	-0.060339	-0.057593	0.866975
32314	-1.728009	-0.125927	10.005679	-0.151090	-0.050319	0.143874	-0.078786	0.513602	-0.752740	-0.494045	-0.058083	-0.059403	0.865458
32315	-2.002081	-0.296021	9.669498	0.033225	-0.019905	0.172449	-0.079039	0.511725	-0.752739	-0.497006	-0.058356	-0.058236	0.863822
32316	-2.136739	-0.373821	9.508732	0.184712	-0.003100	0.250713	-0.076406	0.506696	-0.755846	-0.501111	-0.060365	-0.054579	0.861548
32317	-1.852910	-0.238226	9.599692	0.208810	-0.013895	0.293309	-0.073404	0.504772	-0.756899	-0.505906	-0.062645	-0.050308	0.858839
32318	-1.673697	-0.405655	9.779037	0.193110	-0.065033	0.312702	-0.070770	0.498809	-0.759493	-0.511083	-0.063732	-0.045798	0.855941
32319	-1.564034	-0.140293	9.930199	0.010854	-0.079812	0.325635	-0.069199	0.496103	-0.759764	-0.516693	-0.062873	-0.044209	0.852714
32320	-1.602037	-0.260694	9.918555	-0.050468	-0.107266	0.340137	-0.068268	0.493919	-0.762343	-0.522625	-0.060761	-0.043389	0.849287
32321	-1.105741	-0.207452	9.722310	-0.033086	-0.087039	0.345751	-0.066848	0.493654	-0.760298	-0.528587	-0.059315	-0.042449	0.845739
32322	-0.981863	-0.367727	10.618921	-0.012586	-0.105321	0.355114	-0.064538	0.499818	-0.759028	-0.534679	-0.057642	-0.040982	0.842091
32323	-0.790190	-0.616559	10.905253	0.060447	-0.189322	0.354707	-0.065183	0.497818	-0.758381	-0.540707	-0.055410	-0.037351	0.838552
32324	-0.834327	-0.994024	10.294679	-0.369719	-0.219128	0.305530	-0.067032	0.504427	-0.757464	-0.546364	-0.047906	-0.040696	0.835186
32325	-0.976490	-1.035062	9.632701	-0.791298	-0.190471	0.243367	-0.071026	0.523186	-0.752540	-0.551249	-0.036237	-0.051449	0.831964
32326	-0.537075	-1.199420	9.152041	-0.759545	-0.131025	0.207474	-0.072107	0.549795	-0.738125	-0.555307	-0.025838	-0.062339	0.828903
32327	-0.395376	-1.546179	10.377442	-0.216711	-0.127630	0.261908	-0.072732	0.567737	-0.730529	-0.559893	-0.021543	-0.064247	0.825790
32328	-1.287664	-1.476284	10.230880	-0.157360	-0.093886	0.254737	-0.071976	0.572041	-0.728991	-0.564290	-0.018503	-0.065537	0.822763
32329	-1.654486	-1.411403	9.719507	-0.402456	-0.080532	0.225777	-0.073080	0.582577	-0.723966	-0.568221	-0.012843	-0.071086	0.819699
32330	-1.752993	-0.989706	9.278050	-0.441270	-0.065961	0.212618	-0.072122	0.595256	-0.717156	-0.571876	-0.006997	-0.077364	0.816654
32331	-1.581303	-0.605414	8.997008	-0.156623	-0.028947	0.249986	-0.068790	0.602911	-0.713323	-0.576006	-0.005087	-0.079496	0.813555
32332	-1.186834	-0.421857	8.979261	0.180653	-0.050306	0.308031	-0.066344	0.607461	-0.712184	-0.581075	-0.006787	-0.075795	0.810284
32333	-0.623238	-0.311931	9.139680	0.141975	-0.090417	0.336521	-0.065264	0.601239	-0.715537	-0.586624	-0.007474	-0.072291	0.806592
32334	-1.120411	-0.174704	9.458602	-0.002577	-0.137235	0.353367	-0.063575	0.601220	-0.715550	-0.592491	-0.005693	-0.070518	0.802464
32335	-1.257307	0.224139	9.390909	0.120547	-0.114260	0.353931	-0.060537	0.594691	-0.720461	-0.598299	-0.005831	-0.067036	0.798442
32336	-1.284891	-0.049326	9.636445	-0.019350	-0.072390	0.356859	-0.058187	0.593446	-0.721509	-0.604068	-0.004876	-0.066286	0.794156
32337	-0.763484	-0.160500	10.590261	0.165016	-0.105094	0.354166	-0.054180	0.596110	-0.719226	-0.609798	-0.005749	-0.062163	0.790094
32338	-0.517684	-0.153673	10.333422	0.295558	-0.214581	0.349471	-0.054768	0.586932	-0.724623	-0.615516	-0.006353	-0.054683	0.786199
32339	-0.267841	-0.014772	9.300781	-0.012463	-0.212884	0.384839	-0.055924	0.584783	-0.725900	-0.621779	-0.003349	-0.051952	0.781461
32340	-0.359359	0.470509	9.157915	0.067226	-0.172461	0.431300	-0.055008	0.583962	-0.726422	-0.628653	-0.001896	-0.048575	0.776165
32341	0.029749	0.236010	8.596594	0.441308	-0.111524	0.477432	-0.050522	0.572850	-0.731604	-0.636102	-0.006256	-0.039974	0.770543
32342	-0.247065	0.692859	9.392509	0.729503	-0.027074	0.535015	-0.048106	0.560940	-0.738183	-0.644156	-0.015506	-0.028163	0.764218
32343	-0.458829	0.615543	9.418251	0.949275	0.006239	0.616363	-0.041428	0.531188	-0.751872	-0.653107	-0.028268	-0.013159	0.756623
32344	-0.727112	0.227870	8.767036	0.442932	0.095315	0.639518	-0.031156	0.507882	-0.761346	-0.662405	-0.035625	-0.007186	0.748264
32345	-1.142865	0.446805	8.310175	-0.004019	0.155155	0.650984	-0.015362	0.496907	-0.767003	-0.672058	-0.038100	-0.008481	0.739469
32346	-0.978263	0.904513	10.507181	0.292126	0.170042	0.679183	-0.002735	0.492195	-0.767620	-0.681752	-0.044620	-0.005775	0.730199
32347	-0.821236	0.277997	9.410135	0.519422	0.189634	0.702503	0.009141	0.482368	-0.770161	-0.691402	-0.054667	0.000197	0.720399
32348	-0.345988	0.280500	11.272419	0.308696	0.140822	0.671975	0.024556	0.467244	-0.774917	-0.700643	-0.060928	0.003585	0.710896
32349	-1.458079	0.951323	11.108230	0.344564	0.109517	0.620449	0.035536	0.456068	-0.779122	-0.708963	-0.067363	0.008028	0.701976
32350	-1.336742	0.799066	11.536877	0.253765	0.111009	0.533242	0.044486	0.435219	-0.786143	-0.716046	-0.072406	0.010889	0.694202
32351	-1.055938	0.512602	10.616174	-0.164415	0.156241	0.488637	0.053839	0.434857	-0.785061	-0.723041	-0.072194	0.007353	0.686983
32352	-1.331445	0.582726	8.771174	-0.144372	0.200267	0.504367	0.063543	0.442831	-0.782435	-0.730132	-0.072760	0.003356	0.679413
32353	-1.355480	0.604970	9.661764	-0.056790	0.193054	0.532496	0.076019	0.442961	-0.782406	-0.737396	-0.074599	0.000768	0.671329
32354	-1.872742	0.897328	9.629833	0.008907	0.203034	0.502324	0.087457	0.439898	-0.780442	-0.744056	-0.077428	-0.001202	0.663614
32355	-1.588462	0.941839	9.817932	-0.012017	0.150734	0.419245	0.098381	0.436830	-0.779631	-0.749581	-0.079371	-0.002778	0.657130
32356	-1.303765	0.892032	9.860695	-0.228585	0.099260	0.381325	0.106673	0.440254	-0.777125	-0.754891	-0.077253	-0.006509	0.651252
32357	-1.197111	0.769698	9.903179	-0.081091	0.081070	0.348886	0.113025	0.442881	-0.775889	-0.759506	-0.077233	-0.008092	0.645848
32358	-1.081263	0.730635	9.668486	-0.121424	0.046346	0.355205	0.117041	0.442730	-0.773093	-0.764221	-0.076031	-0.009659	0.640385
32359	-1.377038	1.080892	9.555424	-0.202152	0.026109	0.350185	0.121826	0.448055	-0.772358	-0.768961	-0.073444	-0.011966	0.634951
32360	-1.590401	1.329779	9.297693	-0.130762	0.024384	0.363453	0.126724	0.453544	-0.768539	-0.773708	-0.071818	-0.013311	0.629318
32361	-1.915777	1.319662	9.342521	-0.090505	0.017066	0.363655	0.130877	0.455243	-0.768571	-0.778364	-0.070883	-0.014067	0.623641
32362	-1.288864	1.292462	9.465603	0.293112	0.039697	0.441265	0.136500	0.446314	-0.768877	-0.783367	-0.076054	-0.010247	0.616804
32363	-1.278957	1.226728	9.231947	0.260121	0.050786	0.496460	0.142549	0.431445	-0.771888	-0.789006	-0.081029	-0.006952	0.608979
32364	-0.740750	1.101063	9.456033	0.358861	0.054709	0.535740	0.150544	0.418427	-0.775684	-0.794845	-0.087422	-0.002420	0.600478
32365	-0.592841	1.428553	9.462006	0.561574	0.020290	0.560805	0.156247	0.393879	-0.780239	-0.800465	-0.096760	0.005135	0.591496
32366	-0.391876	1.761807	9.715783	0.394594	-0.020147	0.537861	0.161553	0.371748	-0.785175	-0.805959	-0.102774	0.011322	0.582872
32367	-0.757339	1.579778	10.163472	0.591290	-0.069461	0.503853	0.163064	0.353043	-0.787509	-0.810470	-0.111487	0.020549	0.574706
32368	-1.170290	1.217431	9.967315	0.620013	-0.055027	0.437532	0.165274	0.326500	-0.793964	-0.813962	-0.120713	0.029696	0.567462
32369	-1.397909	1.430892	9.910578	0.256214	0.001065	0.378365	0.165873	0.309143	-0.796804	-0.817568	-0.124754	0.033635	0.561149
32370	-1.105869	1.890639	10.519819	0.093563	0.039226	0.357160	0.165919	0.300122	-0.799122	-0.821298	-0.126484	0.035092	0.555194
32371	-1.553169	1.671479	10.709394	0.225604	0.073849	0.291318	0.169845	0.292026	-0.798643	-0.823955	-0.130862	0.037211	0.550081
32372	-1.794549	1.717351	10.194126	-0.152049	0.120759	0.209958	0.174397	0.289570	-0.797524	-0.826691	-0.129532	0.034255	0.546470
32373	-1.216753	1.882623	10.350653	-0.617556	0.102021	0.198413	0.179915	0.304178	-0.794219	-0.830424	-0.120333	0.026367	0.543343
32374	-1.455972	1.476624	9.951482	-0.641333	0.036025	0.137499	0.181107	0.325969	-0.789078	-0.833362	-0.109999	0.019286	0.541328
32375	-1.195389	1.403039	9.386416	-0.450126	-0.025951	0.092439	0.180758	0.345610	-0.785854	-0.835277	-0.102202	0.015047	0.540037
32376	-0.660423	1.421568	8.866009	-0.203494	-0.105947	0.110450	0.179928	0.356915	-0.784300	-0.836791	-0.097632	0.015004	0.538539
32377	-0.667217	1.824574	8.533157	-0.000834	-0.158670	0.124462	0.175621	0.359930	-0.782979	-0.838051	-0.095894	0.017904	0.536801
32378	-0.394425	2.258771	8.717012	0.015098	-0.181542	0.095033	0.170821	0.358901	-0.783841	-0.838909	-0.094172	0.021452	0.535634
32379	-0.175418	2.352039	9.130812	-0.017600	-0.112252	0.041232	0.165116	0.358939	-0.786494	-0.839306	-0.092698	0.023279	0.535193
32380	0.063726	2.262291	9.479824	0.053068	-0.051067	-0.011100	0.163454	0.355570	-0.789567	-0.839001	-0.093056	0.024845	0.535538
32381	-0.001046	2.192088	9.389425	0.072236	0.023890	-0.012040	0.161776	0.352500	-0.789555	-0.838723	-0.094567	0.025301	0.535687
32382	0.184923	2.128369	9.642296	0.152528	0.014950	0.028995	0.163196	0.354236	-0.788923	-0.838683	-0.097279	0.026900	0.535186
32383	0.256458	2.286698	9.469964	0.341347	-0.019509	0.044768	0.162210	0.344544	-0.792390	-0.838445	-0.102787	0.031130	0.534299
32384	0.044941	2.145896	9.221188	0.350199	-0.028686	0.031908	0.162660	0.331359	-0.794455	-0.837974	-0.108339	0.035577	0.533663
32385	-0.085820	2.286507	9.613184	0.033361	-0.023589	0.033048	0.160495	0.321431	-0.795985	-0.838216	-0.108623	0.036596	0.533156
32386	-0.581776	2.155837	9.678732	-0.195839	-0.014807	0.021708	0.159444	0.325198	-0.796489	-0.838806	-0.105175	0.034961	0.533029
32387	-0.388054	1.978806	9.855678	-0.300784	0.018920	0.026675	0.160185	0.335263	-0.796233	-0.839701	-0.100303	0.031687	0.532764
32388	-0.511195	1.509259	9.799938	-0.218466	0.051014	0.041828	0.161709	0.342513	-0.794700	-0.840550	-0.097159	0.028746	0.532174
32389	-0.563585	1.371923	9.768720	-0.217641	0.080272	0.049175	0.163361	0.349900	-0.792653	-0.841517	-0.094290	0.025356	0.531334
32390	-0.616620	1.361298	9.506446	-0.283712	0.094913	0.080197	0.165244	0.362540	-0.788807	-0.842854	-0.090490	0.021058	0.530062
32391	-0.389774	1.316678	9.692759	-0.182046	0.085904	0.080735	0.167810	0.370174	-0.787924	-0.844054	-0.088239	0.018000	0.528642
32392	-0.851962	1.183818	9.801795	-0.117090	0.087693	0.068128	0.171562	0.372298	-0.786154	-0.844921	-0.087174	0.015567	0.527510
32393	-0.572520	1.238493	10.150809	-0.205716	0.103922	0.012284	0.174518	0.378462	-0.784118	-0.845421	-0.084713	0.011820	0.527207
32394	-0.812616	1.030829	10.064047	-0.320520	0.096279	-0.056577	0.176414	0.388144	-0.780659	-0.845279	-0.080331	0.006882	0.528208
32395	-1.169692	1.084587	9.811840	-0.468775	0.120567	-0.133057	0.177116	0.403620	-0.776545	-0.844588	-0.073612	-0.000189	0.530332
32396	-1.326747	1.140252	9.297496	-0.611772	0.124788	-0.215005	0.180129	0.425788	-0.771932	-0.843030	-0.064608	-0.008937	0.533898
32397	-0.784435	1.158320	9.341215	-0.636087	0.084606	-0.222429	0.179747	0.447893	-0.764079	-0.841371	-0.054681	-0.017321	0.537405
32398	-0.903777	0.910592	9.427837	-0.390944	0.031882	-0.204488	0.179397	0.466203	-0.759699	-0.839446	-0.048386	-0.022118	0.540832
32399	-0.951993	0.923509	9.715602	-0.186255	-0.006235	-0.175711	0.176735	0.476487	-0.754789	-0.837706	-0.045074	-0.024073	0.543725
32400	-0.784849	0.771468	10.180683	-0.076051	-0.007860	-0.138226	0.174103	0.484044	-0.753994	-0.836163	-0.043660	-0.024730	0.546181
32401	-0.639561	0.645172	10.449099	0.030711	0.036165	-0.122056	0.172800	0.484332	-0.753469	-0.834772	-0.044471	-0.024962	0.548230
32402	-0.948253	0.665577	10.264083	0.088210	0.043546	-0.107021	0.172948	0.481763	-0.755142	-0.833421	-0.046378	-0.024656	0.550137
32403	-1.278995	0.755246	9.945417	0.082570	0.016155	-0.084871	0.171787	0.479759	-0.755391	-0.832389	-0.047875	-0.023957	0.551600
32404	-1.588250	0.890816	9.670801	0.050672	-0.011267	-0.063779	0.170242	0.477481	-0.756665	-0.831578	-0.048573	-0.023111	0.552797
32405	-1.263884	0.610271	9.751504	0.047047	-0.028503	-0.025907	0.169600	0.475741	-0.756789	-0.831244	-0.049051	-0.022027	0.553300
32406	-0.987175	0.211686	9.813304	0.106670	-0.054858	-0.004308	0.167546	0.472114	-0.759216	-0.831054	-0.050224	-0.019779	0.553567
32407	-0.764469	0.020073	9.930308	0.160971	-0.056567	0.010753	0.166013	0.467947	-0.761391	-0.831014	-0.052274	-0.016939	0.553531
32408	-0.933708	0.130892	10.074300	0.146853	-0.031926	0.016167	0.165397	0.460689	-0.762803	-0.830980	-0.054374	-0.014606	0.553447
32409	-0.707544	-0.303012	9.686281	0.157594	-0.007221	0.001451	0.164130	0.456374	-0.766008	-0.830808	-0.056868	-0.012648	0.553502
32410	-0.831687	-0.053419	9.583011	0.164413	0.000086	-0.000387	0.163902	0.448582	-0.766652	-0.830532	-0.059608	-0.010667	0.553669
32411	-0.793673	0.064567	9.592221	0.186959	0.007467	0.014477	0.164718	0.442637	-0.769360	-0.830449	-0.062714	-0.008628	0.553487
32412	-0.408279	0.666685	10.273938	0.211037	-0.025279	0.058927	0.165129	0.437526	-0.769751	-0.830761	-0.065956	-0.005636	0.552678
32413	-0.563304	0.309933	10.157076	0.298439	-0.079952	0.093614	0.164019	0.427688	-0.774502	-0.831383	-0.069915	-0.000798	0.551284
32414	-1.109357	0.555011	9.682563	0.229982	-0.081946	0.073862	0.164065	0.419735	-0.777591	-0.831813	-0.072842	0.003363	0.550245
32415	-0.966233	0.849089	9.066351	0.031352	-0.069416	0.026690	0.161761	0.413292	-0.779888	-0.832043	-0.072473	0.004964	0.549934
32416	-0.161383	0.908151	8.985880	0.032447	-0.039189	0.003606	0.159695	0.413021	-0.782443	-0.831975	-0.072589	0.006138	0.550010
32417	0.320823	0.910743	9.463270	0.016447	0.014856	0.044984	0.159946	0.414769	-0.781930	-0.832439	-0.072852	0.006239	0.549272
32418	-0.271376	0.762324	10.022128	0.104381	0.102711	0.104337	0.163327	0.413529	-0.781315	-0.833380	-0.075712	0.005988	0.547457
32419	-0.560196	0.675919	10.248648	0.132118	0.152113	0.135770	0.169331	0.408612	-0.782907	-0.834670	-0.079356	0.005212	0.544978
32420	-0.754062	0.892165	10.283475	-0.141903	0.199273	0.120447	0.175956	0.409612	-0.782959	-0.836174	-0.079154	0.000688	0.542722
32421	-1.012943	1.598705	10.218959	-0.353869	0.195285	0.088880	0.183947	0.420850	-0.778134	-0.837666	-0.075151	-0.006177	0.540952
32422	-1.562189	2.004597	9.638659	-0.367838	0.140281	0.040870	0.190514	0.431295	-0.773683	-0.838580	-0.070519	-0.012288	0.540056
32423	-1.855057	2.243684	9.375248	-0.434038	0.076082	-0.011068	0.194072	0.447544	-0.769591	-0.839008	-0.063961	-0.018186	0.540041
32424	-1.722796	1.806421	9.466361	-0.289811	0.035946	-0.044397	0.196207	0.460062	-0.764205	-0.838815	-0.059479	-0.021817	0.540717
32425	-1.414364	1.326078	9.520110	-0.219640	0.025139	-0.024609	0.198605	0.473773	-0.760105	-0.838775	-0.056036	-0.024576	0.541029
32426	-1.126717	1.150198	9.275499	-0.140206	0.001597	0.005384	0.197796	0.479971	-0.758939	-0.838909	-0.053715	-0.025953	0.540992
32427	-0.838123	1.287370	9.121698	-0.003305	-0.009052	0.050400	0.199492	0.479139	-0.759596	-0.839447	-0.053604	-0.025700	0.540181
32428	-0.692658	1.114626	9.173439	0.029985	0.014780	0.057928	0.199357	0.477018	-0.757025	-0.839941	-0.054310	-0.025399	0.539355
32429	-0.668137	1.038642	9.451035	0.131586	0.007586	0.067684	0.201855	0.473602	-0.760131	-0.840506	-0.056665	-0.023922	0.538300
32430	-0.827598	1.115355	9.465024	0.208459	0.033254	0.074484	0.202146	0.467538	-0.761935	-0.840937	-0.060575	-0.021986	0.537283
32431	-0.795279	1.426493	9.680913	0.220600	0.058849	0.073566	0.203747	0.458375	-0.763366	-0.841409	-0.064998	-0.020380	0.536088
32432	-0.721811	1.181052	9.620550	0.001946	0.107944	0.061324	0.209361	0.454264	-0.765340	-0.841938	-0.066226	-0.021933	0.535046
32433	-0.798731	1.135251	9.638392	-0.244704	0.124977	0.041589	0.212194	0.456415	-0.761892	-0.842625	-0.063510	-0.026441	0.534088
32434	-0.581144	1.008741	9.801867	-0.207956	0.116857	0.060259	0.217612	0.464166	-0.759618	-0.843384	-0.061299	-0.030393	0.532937
32435	-0.526404	0.655846	9.987051	-0.142920	0.080374	0.066199	0.222002	0.467106	-0.756053	-0.844202	-0.059810	-0.032996	0.531655
32436	-0.788483	0.505605	9.821680	-0.244429	0.040026	0.067592	0.223666	0.470338	-0.753237	-0.845111	-0.056166	-0.036030	0.530410
32437	-1.147905	0.531746	9.233025	-0.232314	0.047304	0.052868	0.225973	0.475042	-0.750298	-0.845882	-0.052790	-0.039032	0.529314
32438	-1.066617	0.665979	9.043644	-0.167473	0.127749	0.021692	0.229324	0.479191	-0.747881	-0.846116	-0.051341	-0.042783	0.528792
32439	-1.470692	0.496188	9.575154	-0.058564	0.197171	-0.000027	0.235543	0.480359	-0.744974	-0.845995	-0.052461	-0.046542	0.528559
32440	-1.970898	0.263603	10.090485	-0.142399	0.264590	-0.002416	0.243445	0.482720	-0.741694	-0.845797	-0.052861	-0.052366	0.528290
32441	-2.100145	0.076395	10.293077	-0.198430	0.303824	0.010162	0.251588	0.486450	-0.735588	-0.845767	-0.052766	-0.059433	0.527600
32442	-2.471048	-0.012475	9.846719	-0.244772	0.282683	-0.008503	0.260378	0.490313	-0.728845	-0.845509	-0.051615	-0.066644	0.527265
32443	-2.625238	-0.032099	9.825802	-0.320588	0.192952	-0.032748	0.265777	0.498634	-0.723229	-0.845204	-0.048255	-0.073221	0.527201
32444	-2.248253	-0.218153	10.071539	-0.153849	0.061556	-0.034448	0.269103	0.505899	-0.718111	-0.844840	-0.046270	-0.075757	0.527603
32445	-2.113383	-0.175668	10.457438	-0.013969	-0.035064	0.009784	0.268575	0.506453	-0.716950	-0.844998	-0.045752	-0.075225	0.527472
32446	-1.702905	-0.306206	10.737870	0.316658	-0.072917	0.063218	0.267837	0.499181	-0.719904	-0.845420	-0.050444	-0.070435	0.527028
32447	-1.673799	-0.365660	10.218848	0.242976	-0.029102	0.057250	0.268288	0.486526	-0.722612	-0.845796	-0.054367	-0.067240	0.526452
32448	-1.679501	-0.198857	9.755481	0.012013	-0.000182	0.013580	0.266232	0.483305	-0.724782	-0.845890	-0.054601	-0.066938	0.526316
32449	-1.993040	-0.186796	9.243865	-0.063162	-0.005841	-0.020023	0.266479	0.484127	-0.722856	-0.845741	-0.053471	-0.067458	0.526605
32450	-2.004611	-0.287798	9.261543	-0.061447	-0.014955	-0.008921	0.266235	0.481165	-0.723883	-0.845700	-0.052276	-0.067705	0.526759
32451	-1.756794	-0.170456	9.663947	0.018854	-0.033043	0.028428	0.266495	0.480362	-0.723371	-0.846009	-0.052300	-0.066869	0.526367
32452	-1.506380	-0.091535	10.085038	0.055299	-0.042013	0.076618	0.265329	0.478501	-0.722720	-0.846774	-0.052911	-0.065338	0.525267
32453	-1.501909	-0.024771	9.908396	0.147932	-0.049194	0.082635	0.265352	0.474457	-0.724265	-0.847530	-0.054999	-0.062803	0.524141
32454	-1.333723	0.077780	9.548962	0.062252	-0.032860	0.052649	0.265253	0.469999	-0.727093	-0.848015	-0.055791	-0.061378	0.523441
32455	-1.343272	0.050697	9.373273	0.067488	-0.018235	0.047118	0.266438	0.463558	-0.725306	-0.848441	-0.056773	-0.060237	0.522778
32456	-1.362682	0.079741	9.435906	0.139791	-0.005280	0.081609	0.265436	0.457629	-0.728514	-0.849095	-0.059203	-0.058435	0.521650
32457	-1.328002	-0.107013	9.676039	0.153015	0.025809	0.088095	0.267914	0.454785	-0.728150	-0.849784	-0.062116	-0.057092	0.520335
32458	-1.342160	-0.169421	9.725437	0.207069	0.049685	0.112329	0.269379	0.446169	-0.728679	-0.850581	-0.066296	-0.055482	0.518690
32459	-1.185862	-0.082134	9.833733	0.196323	0.077163	0.134382	0.274227	0.438306	-0.730778	-0.851608	-0.070481	-0.054490	0.516554
32460	-1.224823	0.030934	10.559837	0.250743	0.058906	0.142054	0.276880	0.425240	-0.731833	-0.852610	-0.075529	-0.052544	0.514383
32461	-2.217660	-0.032999	10.732097	0.224656	0.023952	0.127172	0.280558	0.415926	-0.732637	-0.853532	-0.079597	-0.050369	0.512455
32462	-2.731971	0.107108	9.793155	-0.009845	0.021717	0.068753	0.281871	0.412685	-0.732906	-0.854209	-0.079735	-0.050575	0.511285
32463	-2.247262	0.540297	8.855643	-0.162183	0.059940	0.012557	0.283659	0.415926	-0.729063	-0.854513	-0.077472	-0.053216	0.510856
32464	-1.354851	0.946088	8.814456	-0.121932	0.061919	-0.000147	0.286228	0.421023	-0.726768	-0.854609	-0.076035	-0.055364	0.510682
32465	-1.116700	1.097019	9.898919	0.020051	-0.025634	0.028383	0.288299	0.423549	-0.727041	-0.854883	-0.076034	-0.054622	0.510304
32466	-2.177140	1.062393	10.238977	0.004265	-0.098908	0.043140	0.288051	0.421262	-0.727682	-0.855401	-0.075160	-0.052666	0.509771
32467	-2.677756	1.413353	10.450452	-0.058874	-0.088113	0.035381	0.285583	0.421153	-0.727920	-0.855923	-0.073240	-0.051673	0.509275
32468	-2.680407	1.445518	10.009228	-0.003790	-0.077088	0.021803	0.286103	0.420881	-0.727667	-0.856210	-0.072427	-0.050205	0.509057
32469	-2.110933	1.289774	9.157860	-0.048295	-0.075243	-0.008841	0.283247	0.421708	-0.728801	-0.856241	-0.070851	-0.049416	0.509302
32470	-1.478718	1.135372	8.662336	-0.083070	-0.080704	-0.034812	0.280254	0.423880	-0.729804	-0.856058	-0.068587	-0.048773	0.509983
32471	-1.207751	0.934291	8.796461	-0.042451	-0.108084	-0.047466	0.275963	0.425533	-0.730412	-0.855713	-0.066757	-0.047398	0.510932
32472	-1.240854	0.810140	9.092045	-0.025040	-0.109851	-0.019687	0.272966	0.426114	-0.729359	-0.855617	-0.065203	-0.045643	0.511454
32473	-1.482513	0.950338	9.427794	0.000877	-0.096996	0.015475	0.271675	0.425845	-0.730891	-0.855841	-0.064297	-0.043919	0.511344
32474	-1.636602	0.922134	9.711594	-0.007791	-0.047708	0.010732	0.269855	0.425600	-0.730492	-0.855969	-0.063701	-0.043011	0.511281
32475	-1.467919	0.939718	9.831028	-0.058410	-0.007572	-0.004348	0.266746	0.423749	-0.731110	-0.855985	-0.062698	-0.043446	0.511342
32476	-1.298938	0.879060	9.582126	-0.065373	0.023505	-0.016417	0.268031	0.426428	-0.730348	-0.855842	-0.061821	-0.044380	0.511609
32477	-1.159322	0.912285	9.367869	-0.066303	0.030843	-0.020118	0.268142	0.428597	-0.728163	-0.855671	-0.061071	-0.045556	0.511881
32478	-1.016456	0.777913	9.386521	-0.002308	0.016312	-0.017914	0.269566	0.430058	-0.728174	-0.855433	-0.061198	-0.045722	0.512248
32479	-1.064689	0.787899	9.520626	-0.014654	-0.009266	-0.001329	0.268402	0.429395	-0.728679	-0.855430	-0.060932	-0.045632	0.512294
32480	-1.168959	0.925452	9.706404	0.022132	-0.014745	-0.004839	0.267360	0.428343	-0.727514	-0.855309	-0.061173	-0.044999	0.512523
32481	-1.211965	0.843543	9.697653	-0.019754	-0.014822	-0.014277	0.266329	0.427138	-0.728406	-0.855185	-0.060756	-0.044862	0.512792
32482	-1.201358	0.639021	9.680482	-0.059668	0.023444	-0.044061	0.266445	0.427432	-0.725708	-0.854726	-0.059954	-0.045769	0.513571
32483	-1.278227	0.578441	9.597305	-0.104961	0.070838	-0.073895	0.267464	0.431193	-0.724430	-0.854011	-0.058899	-0.048032	0.514675
32484	-1.422274	0.466094	9.892020	-0.095846	0.135617	-0.103485	0.269779	0.434947	-0.722390	-0.852850	-0.058577	-0.051295	0.516318
32485	-1.354163	0.336318	9.890836	-0.116742	0.125544	-0.105412	0.272087	0.438983	-0.719065	-0.851751	-0.057840	-0.054647	0.517869
32486	-1.361671	0.404470	10.126948	-0.141136	0.116347	-0.111065	0.274389	0.444629	-0.715868	-0.850561	-0.056538	-0.058058	0.519595
32487	-1.792175	0.170770	9.572391	-0.081564	0.076141	-0.123621	0.275144	0.446802	-0.712531	-0.849265	-0.055856	-0.060224	0.521539
32488	-2.239448	-0.092425	8.844443	-0.083365	0.063299	-0.134681	0.275638	0.450845	-0.710477	-0.847823	-0.054954	-0.062160	0.523748
32489	-2.175338	-0.390156	8.975282	0.000483	0.094554	-0.097373	0.276657	0.453942	-0.708556	-0.846667	-0.055893	-0.063801	0.525319
32490	-2.078903	-0.358317	9.787921	-0.012089	0.092827	-0.034685	0.276912	0.453547	-0.707401	-0.846155	-0.056634	-0.065380	0.525871
32491	-2.078930	-0.332633	10.263536	-0.010221	0.127524	-0.034736	0.279373	0.454069	-0.706136	-0.845614	-0.057798	-0.067650	0.526327
32492	-1.957017	-0.105444	10.500687	-0.086992	0.128285	-0.063745	0.283251	0.456602	-0.703723	-0.844840	-0.057603	-0.070652	0.527196
32493	-1.723425	-0.062258	10.330652	-0.172015	0.077778	-0.140688	0.285556	0.461440	-0.700655	-0.843418	-0.055334	-0.073906	0.529265
32494	-1.698668	-0.196663	10.408207	-0.124674	0.002916	-0.127406	0.285531	0.467088	-0.699881	-0.842183	-0.053085	-0.075260	0.531268
32495	-1.909341	-0.533796	9.729436	-0.064569	-0.037151	-0.101182	0.282905	0.470637	-0.697031	-0.841213	-0.051435	-0.075393	0.532946
32496	-2.295219	-0.509195	9.409344	-0.139412	-0.013443	-0.077615	0.281326	0.475892	-0.697016	-0.840528	-0.048839	-0.076577	0.534101
32497	-2.243115	-0.327463	9.057137	-0.099812	0.017813	-0.036858	0.280127	0.478894	-0.693535	-0.840183	-0.047282	-0.077980	0.534581
32498	-1.871842	-0.331180	9.161362	-0.064957	0.050851	-0.016416	0.280120	0.480774	-0.693535	-0.839971	-0.046720	-0.079389	0.534755
32499	-1.659473	-0.373456	9.337971	-0.028017	0.028966	-0.019878	0.281796	0.481849	-0.691620	-0.839719	-0.046500	-0.080198	0.535050
32500	-1.683253	-0.427622	9.692230	-0.089002	0.000513	-0.029374	0.282172	0.484538	-0.690850	-0.839473	-0.044974	-0.081031	0.535440
32501	-1.710313	-0.314768	9.645555	-0.080153	0.001391	-0.047795	0.281113	0.488054	-0.689555	-0.839011	-0.043519	-0.081952	0.536145
32502	-1.678765	-0.357919	9.671647	-0.088984	0.021513	-0.038639	0.281620	0.489672	-0.688273	-0.838624	-0.042203	-0.083145	0.536671
32503	-1.657920	-0.179994	9.631132	-0.078716	0.061765	-0.031273	0.281730	0.493710	-0.687244	-0.838233	-0.041436	-0.085036	0.537045
32504	-1.629108	-0.155910	9.622137	0.011882	0.078424	0.009767	0.284973	0.493152	-0.685728	-0.838179	-0.042504	-0.086059	0.536882
32505	-1.679984	-0.103135	9.608001	0.021673	0.065812	0.079972	0.287316	0.492319	-0.685747	-0.838889	-0.043653	-0.086826	0.535557
32506	-1.800208	-0.170987	9.533919	0.061454	0.044040	0.131889	0.288616	0.490172	-0.684216	-0.840148	-0.045395	-0.086635	0.533465
32507	-1.718837	-0.045687	9.546037	0.043296	0.044187	0.192704	0.291884	0.486365	-0.685272	-0.842067	-0.046871	-0.086692	0.530293
32508	-1.863807	0.021104	9.464011	0.207286	0.066405	0.239637	0.295552	0.479203	-0.685690	-0.844258	-0.051493	-0.085229	0.526605
32509	-2.177587	0.117687	9.750471	0.375038	0.117770	0.266228	0.301847	0.465292	-0.686646	-0.846422	-0.059478	-0.082939	0.522640
32510	-2.547535	-0.149695	9.863282	0.298452	0.144039	0.232573	0.308686	0.448528	-0.690306	-0.848214	-0.066432	-0.081823	0.519062
32511	-2.862058	0.108438	10.257612	0.181485	0.119079	0.198766	0.313911	0.439753	-0.689067	-0.849807	-0.071050	-0.081677	0.515858
32512	-2.331198	-0.006297	10.164947	0.139938	0.080646	0.165418	0.316921	0.433014	-0.688194	-0.851157	-0.074544	-0.081213	0.513205
32513	-2.273119	-0.064838	9.895837	0.227965	0.097071	0.106781	0.322291	0.424475	-0.690168	-0.851721	-0.079555	-0.080358	0.511649
32514	-2.243999	-0.118791	9.578515	0.186385	0.102400	0.053042	0.324267	0.417469	-0.690316	-0.851781	-0.083876	-0.079955	0.510922
32515	-2.009269	0.172943	8.927121	0.062356	0.069293	-0.008443	0.326349	0.415307	-0.689305	-0.851455	-0.085571	-0.080513	0.511097
32516	-2.173208	0.167020	8.697482	0.015791	0.036137	-0.086154	0.327908	0.414225	-0.688290	-0.850476	-0.086084	-0.080960	0.512568
32517	-2.497012	0.369061	9.578196	-0.060698	-0.006176	-0.117887	0.327518	0.415162	-0.689057	-0.849354	-0.084729	-0.081692	0.514534
32518	-2.795790	0.360542	10.074545	0.002411	-0.011652	-0.110193	0.326991	0.418382	-0.689951	-0.848222	-0.084482	-0.081501	0.516469
32519	-2.932946	0.812115	9.949983	-0.089758	-0.008115	-0.116229	0.323851	0.422989	-0.689282	-0.847154	-0.082643	-0.082521	0.518353
32520	-2.220181	0.953618	9.408956	-0.033062	-0.006079	-0.115917	0.321228	0.428132	-0.688230	-0.846001	-0.081841	-0.082798	0.520316
32521	-1.776114	0.843725	9.375554	-0.041519	-0.017037	-0.134378	0.320434	0.431367	-0.687837	-0.844671	-0.080708	-0.083168	0.522590
32522	-1.894988	0.507844	9.712974	-0.105815	-0.042783	-0.149423	0.319517	0.433525	-0.687957	-0.843335	-0.078236	-0.083638	0.525043
32523	-2.102239	0.492851	9.670025	-0.137183	-0.052026	-0.166186	0.317159	0.438919	-0.688322	-0.841862	-0.075058	-0.084446	0.527735
32524	-2.139481	0.208611	9.584082	-0.120082	-0.055756	-0.201150	0.312322	0.445960	-0.687895	-0.839991	-0.072118	-0.084921	0.531039
32525	-2.152428	-0.103482	9.781208	-0.234375	-0.040403	-0.216507	0.307214	0.456225	-0.687592	-0.838060	-0.067326	-0.087024	0.534368
32526	-1.936545	-0.886553	10.002667	-0.303483	-0.034177	-0.255584	0.304550	0.468378	-0.683838	-0.835760	-0.061436	-0.089881	0.538193
32527	-1.950234	-1.562844	9.925848	-0.423684	-0.039861	-0.280146	0.302534	0.480928	-0.679833	-0.833272	-0.053277	-0.094106	0.542184
32528	-1.975760	-0.757309	9.831294	-0.391032	-0.043432	-0.267094	0.297523	0.497122	-0.677472	-0.830832	-0.045792	-0.097748	0.545955
32529	-2.587765	1.203269	9.464232	-0.050519	-0.043666	-0.132587	0.293446	0.506860	-0.674993	-0.829492	-0.044111	-0.097677	0.548138
32530	-2.419981	0.359323	8.796288	0.643788	-0.047173	-0.034875	0.291944	0.497566	-0.679612	-0.828555	-0.054208	-0.089705	0.550010
32531	-2.190494	0.779334	9.077950	0.578927	-0.100219	-0.029598	0.289595	0.476827	-0.688214	-0.827705	-0.062599	-0.081682	0.551647
32532	-3.166128	2.196785	9.789604	0.350180	-0.153495	0.030121	0.286042	0.463769	-0.695517	-0.827816	-0.066756	-0.075083	0.551930
32533	-2.631636	1.798517	9.090527	0.364191	-0.173452	0.034886	0.281314	0.450999	-0.702168	-0.827925	-0.071020	-0.068125	0.552137
32534	-2.543306	1.471529	9.093966	0.262176	-0.210154	0.018756	0.275792	0.441066	-0.707912	-0.828013	-0.073071	-0.061567	0.552508
32535	-2.348234	1.515573	9.197216	0.338458	-0.193400	0.096644	0.268970	0.431682	-0.714031	-0.828769	-0.076838	-0.054472	0.551607
32536	-1.864445	1.202136	10.119041	0.561285	-0.090586	0.180697	0.265937	0.415282	-0.719155	-0.829917	-0.085339	-0.046341	0.549370
32537	-1.391705	0.640327	10.173181	0.599159	-0.015304	0.275875	0.267088	0.393591	-0.725086	-0.831834	-0.095536	-0.038999	0.545347
32538	-1.270229	0.943139	10.012941	0.460451	0.033965	0.288932	0.269780	0.374183	-0.729229	-0.834005	-0.103794	-0.033832	0.540849
32539	-1.721529	1.032030	9.537123	0.383434	0.077630	0.253388	0.272854	0.355054	-0.731961	-0.835826	-0.111337	-0.030409	0.536725
32540	-1.758604	1.219059	9.378581	0.360741	0.051973	0.233001	0.276951	0.337813	-0.732644	-0.837438	-0.118072	-0.026731	0.532956
32541	-1.806669	1.185042	9.308047	0.327884	0.037208	0.192250	0.280009	0.322447	-0.734989	-0.838630	-0.124184	-0.023372	0.529841
32542	-1.662648	1.312628	9.248774	0.180887	-0.006814	0.184191	0.280301	0.315184	-0.735894	-0.840098	-0.127241	-0.020729	0.526892
32543	-2.112106	1.555881	9.591229	0.343886	-0.088787	0.258941	0.278794	0.303900	-0.737943	-0.841915	-0.132295	-0.014937	0.522928
32544	-2.419946	1.921608	9.787908	0.271854	-0.068570	0.354494	0.279634	0.290842	-0.740269	-0.844861	-0.136267	-0.009846	0.517247
32545	-2.500896	2.219962	9.848943	0.344535	-0.051877	0.423112	0.278414	0.272704	-0.742710	-0.848208	-0.141767	-0.004275	0.510320
32546	-1.817448	2.458862	9.666649	0.324803	-0.042554	0.458085	0.279663	0.254405	-0.744913	-0.851884	-0.146886	0.001214	0.502709
32547	-1.157770	2.622806	9.387072	0.236738	0.001432	0.494508	0.279461	0.239764	-0.745560	-0.856057	-0.151058	0.005012	0.494291
32548	-0.716430	2.561967	8.927083	0.261193	0.027129	0.488157	0.280304	0.224168	-0.746602	-0.860011	-0.155756	0.008757	0.485844
32549	-0.535294	2.479674	8.675591	0.075914	0.061607	0.451186	0.282687	0.213124	-0.747140	-0.864086	-0.157690	0.009877	0.477903
32550	-0.903232	2.816992	9.041729	-0.131903	0.088557	0.385455	0.287108	0.209073	-0.744478	-0.868141	-0.156195	0.008455	0.471022
32551	-0.835655	2.802907	9.104569	0.097219	0.075860	0.323880	0.289989	0.203667	-0.744761	-0.870839	-0.158643	0.009134	0.465175
32552	-0.826782	2.979699	9.443171	0.140145	0.061266	0.325031	0.292608	0.195866	-0.742986	-0.873369	-0.161612	0.010557	0.459344
32553	-0.882335	2.496297	9.517483	-0.088734	0.044507	0.310075	0.294180	0.192493	-0.742871	-0.876460	-0.160477	0.010062	0.453833
32554	-1.263038	2.451599	9.330882	0.003901	0.046408	0.316068	0.296526	0.189654	-0.742120	-0.879267	-0.160923	0.010454	0.448201
32555	-1.234966	2.629440	9.261629	0.071959	0.062964	0.323764	0.297466	0.179187	-0.740333	-0.881898	-0.162738	0.011127	0.442322
32556	-1.171106	2.878953	9.025697	0.311216	0.114513	0.354421	0.299844	0.168421	-0.740100	-0.883962	-0.169179	0.013170	0.435680
32557	-1.034788	3.099824	8.814041	0.450733	0.178748	0.381789	0.302866	0.154858	-0.736660	-0.885709	-0.178652	0.015329	0.428216
32558	-0.421390	3.390911	9.159886	0.548144	0.215413	0.355468	0.308140	0.131858	-0.734527	-0.886725	-0.190107	0.017636	0.421032
32559	-1.156915	3.446803	9.048194	0.374731	0.210315	0.260432	0.313661	0.111146	-0.731625	-0.887490	-0.198471	0.018181	0.415500
32560	-1.096637	3.447163	9.118370	0.157707	0.192491	0.170764	0.320463	0.094987	-0.728473	-0.888304	-0.202834	0.016902	0.411690
32561	-0.691104	3.337865	9.281440	0.043702	0.163048	0.124107	0.325141	0.090537	-0.725042	-0.889171	-0.204923	0.015019	0.408846
32562	-1.029935	3.116157	9.366380	0.113839	0.107335	0.131928	0.326435	0.088535	-0.722355	-0.889747	-0.207813	0.014745	0.406136
32563	-1.335853	3.064804	9.300397	0.005272	0.071543	0.136040	0.330345	0.084470	-0.721616	-0.890833	-0.208410	0.014232	0.403460
32564	-1.403881	3.167328	9.070773	-0.010780	0.051472	0.153519	0.331125	0.083395	-0.720852	-0.892076	-0.208619	0.014025	0.400601
32565	-1.233716	3.363939	8.779884	-0.075778	0.045976	0.156891	0.332035	0.081252	-0.719318	-0.893647	-0.207527	0.013399	0.397678
32566	-1.196889	3.729442	8.710945	-0.037859	0.051611	0.193974	0.332309	0.078289	-0.719836	-0.895304	-0.207239	0.013139	0.394095
32567	-1.009309	3.831449	8.884546	0.004220	0.080901	0.186759	0.332432	0.077101	-0.717652	-0.896764	-0.207841	0.012658	0.390457
32568	-1.224176	3.903526	8.981963	-0.037700	0.111849	0.169874	0.335817	0.072786	-0.715625	-0.898210	-0.208027	0.011226	0.387063
32569	-1.457747	3.860734	9.267217	-0.121654	0.140944	0.168471	0.338017	0.074113	-0.714742	-0.900032	-0.206840	0.008616	0.383517
32570	-1.591876	3.682860	9.388285	-0.205311	0.155376	0.141263	0.340085	0.074913	-0.712959	-0.901915	-0.204342	0.004993	0.380485
32571	-1.798466	3.538816	9.595561	-0.271558	0.150651	0.127088	0.344735	0.080382	-0.711451	-0.903978	-0.200517	0.000875	0.377645
32572	-2.029164	3.386833	9.605679	-0.321602	0.142165	0.060397	0.348469	0.089075	-0.710834	-0.905657	-0.195806	-0.003725	0.376073
32573	-1.510889	2.875129	9.512129	-0.256257	0.128539	0.035877	0.353619	0.097110	-0.707273	-0.906901	-0.192052	-0.007714	0.374950
32574	-1.307330	2.649378	9.506062	-0.260084	0.111098	-0.002858	0.356965	0.104868	-0.706525	-0.907810	-0.188201	-0.011538	0.374603
32575	-1.172222	2.615132	9.262014	-0.266020	0.116546	-0.028727	0.357451	0.114261	-0.706653	-0.908559	-0.184102	-0.015619	0.374677
32576	-1.273481	2.604187	8.934479	-0.323229	0.045051	-0.089817	0.360395	0.125247	-0.705901	-0.909006	-0.178571	-0.019037	0.376110
32577	-1.375927	2.859095	8.965900	-0.275733	0.008448	-0.122761	0.361133	0.135185	-0.705002	-0.909055	-0.173420	-0.021554	0.378258
32578	-1.458332	2.955350	9.021688	-0.101447	-0.013339	-0.133851	0.361245	0.142285	-0.706542	-0.908362	-0.171452	-0.022391	0.380765
32579	-1.430185	3.137214	9.425346	-0.041327	0.050743	-0.108740	0.363043	0.146439	-0.705398	-0.907658	-0.170897	-0.023837	0.382601
32580	-1.351764	2.875927	9.652841	0.041134	0.094693	-0.108377	0.363282	0.151009	-0.704755	-0.906600	-0.172352	-0.025456	0.384348
32581	-1.499784	2.572561	9.666408	-0.060189	0.094540	-0.114418	0.366518	0.151798	-0.702724	-0.905888	-0.171765	-0.027847	0.386120
32582	-1.704667	2.062426	9.748552	-0.423131	0.028085	-0.198275	0.368296	0.161859	-0.701834	-0.905731	-0.164233	-0.032154	0.389415
32583	-2.032172	1.479426	9.698915	-0.626217	-0.042006	-0.339459	0.368211	0.183354	-0.700924	-0.905095	-0.152105	-0.037218	0.395324
32584	-2.101928	1.450711	9.784272	-0.767027	-0.055215	-0.435212	0.365893	0.212385	-0.700893	-0.903867	-0.137472	-0.043451	0.402788
32585	-1.685739	1.114237	9.637020	-0.919203	-0.024237	-0.434151	0.362248	0.249618	-0.701361	-0.902745	-0.119979	-0.051450	0.409889
32586	-1.521606	1.066165	9.553868	-0.814165	-0.000335	-0.435492	0.360152	0.285252	-0.698758	-0.900956	-0.104843	-0.059002	0.416899
32587	-1.531993	1.206708	9.152496	-0.713224	0.016346	-0.399939	0.358590	0.314989	-0.694491	-0.898988	-0.091342	-0.065906	0.423242
32588	-1.608938	1.170892	9.276090	-0.511911	0.007426	-0.391525	0.355368	0.338421	-0.691370	-0.896511	-0.081708	-0.070931	0.429606
32589	-2.031433	0.812984	9.679976	-0.508258	-0.040138	-0.370210	0.353446	0.360372	-0.687232	-0.894152	-0.071434	-0.075002	0.435619
32590	-2.029810	0.484606	10.030626	-0.472366	-0.034340	-0.250049	0.347628	0.383425	-0.684605	-0.892637	-0.062336	-0.078703	0.439454
32591	-1.929021	0.562674	9.586210	-0.218395	0.006554	-0.109464	0.346139	0.395289	-0.681503	-0.891928	-0.058052	-0.080701	0.441113
32592	-1.827786	0.549602	9.222130	-0.175347	0.015248	0.040258	0.346766	0.399592	-0.680221	-0.892446	-0.055150	-0.082320	0.440139
32593	-2.184941	0.651640	9.721886	-0.116158	0.016248	0.082985	0.346749	0.404693	-0.680476	-0.893276	-0.053127	-0.083370	0.438504
32594	-2.507541	0.575061	10.027437	-0.020664	0.011722	0.087154	0.347638	0.405923	-0.677269	-0.894028	-0.053033	-0.083514	0.436952
32595	-2.193602	0.455257	9.985481	-0.045005	-0.007465	0.081542	0.349863	0.402534	-0.677931	-0.894799	-0.052116	-0.083535	0.435478
32596	-1.836867	0.450099	9.676702	-0.137496	-0.077021	0.053512	0.347258	0.404840	-0.678552	-0.895522	-0.049101	-0.083145	0.434415
32597	-1.740909	0.535860	9.373965	-0.222749	-0.080906	-0.015205	0.345283	0.411844	-0.678662	-0.895732	-0.044227	-0.083482	0.434440
32598	-1.991650	0.539861	9.282871	-0.218907	-0.059110	-0.059527	0.342390	0.417542	-0.676066	-0.895485	-0.039721	-0.084224	0.435241
32599	-1.836078	0.281554	9.633542	-0.132920	-0.021542	-0.055443	0.341061	0.425611	-0.676309	-0.895140	-0.036942	-0.084876	0.436069
32600	-1.952152	0.360900	9.688778	-0.007451	-0.013062	-0.001302	0.338710	0.426993	-0.675004	-0.895137	-0.036722	-0.084554	0.436157
32601	-1.663828	0.550631	9.427698	0.053283	-0.021972	0.037786	0.339378	0.425351	-0.677323	-0.895464	-0.037472	-0.083497	0.435625
32602	-1.496223	0.286749	9.547976	-0.094368	-0.056857	0.035264	0.338859	0.423889	-0.676420	-0.895916	-0.035375	-0.083120	0.434941
32603	-1.701435	0.364322	9.839982	-0.229939	-0.102753	0.034633	0.336369	0.428756	-0.675884	-0.896542	-0.030366	-0.083065	0.434041
32604	-2.360867	1.151768	9.748860	-0.294015	-0.146624	0.091533	0.332713	0.435228	-0.677394	-0.897702	-0.024006	-0.082777	0.432092
32605	-1.726616	0.579825	9.559537	-0.006465	-0.093254	0.072658	0.328404	0.439581	-0.676587	-0.898488	-0.023240	-0.080936	0.430847
32606	-1.511914	0.033893	9.481876	0.074490	-0.051142	0.054581	0.328424	0.435811	-0.677617	-0.898902	-0.024272	-0.079191	0.430250
32607	-1.332033	-0.280790	9.512746	0.067532	-0.021852	0.067443	0.326355	0.434347	-0.678629	-0.899486	-0.025442	-0.077986	0.429179
32608	-1.428947	-0.174925	9.573333	0.021531	-0.005361	0.109628	0.328711	0.432421	-0.680577	-0.900301	-0.026003	-0.077489	0.427525
32609	-1.274266	-0.266592	9.410273	0.061394	0.003958	0.150435	0.329239	0.428933	-0.679683	-0.901549	-0.027403	-0.076750	0.424933
32610	-1.197179	-0.251697	9.500010	0.039403	0.016767	0.163225	0.331351	0.422714	-0.681502	-0.902771	-0.028555	-0.076468	0.422306
32611	-1.674075	0.191602	9.967430	0.011466	0.070491	0.135268	0.332531	0.419083	-0.680742	-0.903800	-0.029593	-0.077350	0.419865
32612	-1.835978	0.286070	10.250477	0.145575	0.089741	0.117446	0.336955	0.416755	-0.680264	-0.904386	-0.033220	-0.077514	0.418299
32613	-1.562250	-0.005350	9.994515	0.084513	0.104318	0.104221	0.339704	0.410022	-0.679132	-0.905040	-0.035826	-0.078407	0.416499
32614	-1.424214	-0.150389	9.710537	0.031157	0.139918	0.094683	0.343736	0.406904	-0.677495	-0.905463	-0.037756	-0.080449	0.415017
32615	-1.831037	0.228070	9.467219	0.096220	0.168337	0.115241	0.349336	0.402420	-0.676513	-0.906073	-0.041124	-0.082392	0.412980
32616	-2.328809	0.477170	9.437264	0.130576	0.164769	0.161534	0.354802	0.397547	-0.674246	-0.906808	-0.045189	-0.083991	0.410613
32617	-2.415811	0.514765	9.225756	-0.049997	0.135378	0.180043	0.359093	0.394029	-0.672097	-0.908098	-0.045787	-0.086504	0.407160
32618	-2.419875	0.366565	9.506871	-0.186069	0.073004	0.158227	0.363364	0.395882	-0.670073	-0.909103	-0.043376	-0.089015	0.404631
32619	-2.418503	0.080621	9.603686	-0.069893	0.052906	0.116406	0.365945	0.396023	-0.666495	-0.910009	-0.042856	-0.090281	0.402364
32620	-1.873407	0.021872	9.694359	-0.033055	0.109677	0.114682	0.369063	0.394523	-0.665236	-0.910560	-0.043421	-0.092272	0.400600
32621	-1.617889	0.035403	9.984966	0.076805	0.120922	0.170601	0.373746	0.390997	-0.663475	-0.911631	-0.046203	-0.093535	0.397548
32622	-1.860413	-0.154251	10.241673	0.258821	0.106503	0.195537	0.376495	0.385197	-0.662986	-0.912492	-0.052221	-0.093054	0.394933
32623	-2.035620	-0.323579	10.072045	0.202586	0.080676	0.132539	0.380692	0.374145	-0.662381	-0.913168	-0.056864	-0.092607	0.392829
32624	-2.534198	-0.416328	9.972481	-0.030529	0.067398	0.068608	0.383562	0.371293	-0.662405	-0.913566	-0.057008	-0.093842	0.391589
32625	-2.580513	-0.331774	9.399569	-0.282622	0.079882	0.039626	0.385358	0.374384	-0.660105	-0.914031	-0.052575	-0.097327	0.390269
32626	-2.268437	-0.064821	9.195000	-0.319926	0.088220	0.074496	0.388560	0.381906	-0.656271	-0.914717	-0.047603	-0.101202	0.388310
32627	-2.234774	-0.042772	9.291635	-0.038384	0.076736	0.111009	0.391257	0.385939	-0.652821	-0.915456	-0.047747	-0.102669	0.386160
32628	-2.004380	0.176845	9.361671	0.116969	0.048715	0.154289	0.392970	0.381341	-0.654122	-0.916368	-0.050632	-0.102351	0.383707
32629	-1.984116	-0.024768	9.486248	0.206376	0.046071	0.158447	0.394948	0.374065	-0.654398	-0.917268	-0.055109	-0.101311	0.381208
32630	-1.969782	0.017359	9.837413	0.201380	0.036869	0.144587	0.399150	0.363001	-0.654950	-0.918020	-0.059423	-0.100135	0.379052
32631	-2.273124	-0.064912	9.874233	0.145507	0.019368	0.134171	0.398791	0.355080	-0.655208	-0.918819	-0.062502	-0.099082	0.376893
32632	-2.422683	-0.046190	9.808292	0.062992	0.036668	0.150332	0.401142	0.352500	-0.655485	-0.919759	-0.064278	-0.098937	0.374330
32633	-2.509896	0.050310	9.938447	0.076574	0.044077	0.190987	0.403107	0.347515	-0.654860	-0.920994	-0.066366	-0.098800	0.370951
32634	-2.987406	0.092535	9.900979	0.016640	0.082400	0.218291	0.404298	0.341461	-0.654744	-0.922395	-0.067757	-0.099750	0.366943
32635	-2.833422	0.150175	9.783211	-0.265165	0.098542	0.204846	0.409226	0.341960	-0.652984	-0.924032	-0.063964	-0.103144	0.362538
32636	-2.723198	0.305593	10.144060	-0.224839	0.089442	0.205980	0.412834	0.343847	-0.648256	-0.925598	-0.060923	-0.106011	0.358215
32637	-2.799332	0.067592	9.532742	0.153359	0.073397	0.192246	0.417124	0.342465	-0.647392	-0.926613	-0.064664	-0.105968	0.354934
32638	-2.711492	-0.179536	8.970832	0.108291	0.065957	0.141293	0.420277	0.333564	-0.647678	-0.927318	-0.067481	-0.106088	0.352523
32639	-2.510925	0.219594	8.791079	-0.106746	0.045527	0.086698	0.421317	0.333286	-0.647429	-0.927962	-0.065964	-0.107527	0.350676
32640	-2.450454	0.681238	8.682904	-0.057586	0.018084	0.046363	0.422099	0.332740	-0.647436	-0.928313	-0.065164	-0.108055	0.349732
32641	-2.475394	0.877726	9.172683	0.133808	-0.014766	-0.000623	0.421580	0.331145	-0.646404	-0.928151	-0.067537	-0.106806	0.350096
32642	-2.668133	0.861037	9.329068	0.235849	-0.036740	-0.044380	0.419926	0.326428	-0.649992	-0.927575	-0.071606	-0.104380	0.351543
32643	-2.456121	0.901108	9.667647	0.192439	-0.044149	-0.066736	0.418385	0.322409	-0.650752	-0.926900	-0.074748	-0.102262	0.353286
32644	-2.013425	1.092916	9.924097	0.103064	-0.051472	-0.052406	0.416848	0.320115	-0.653568	-0.926463	-0.076231	-0.100506	0.354618
32645	-2.041660	0.940833	9.787285	0.162296	-0.056803	-0.018866	0.415325	0.314462	-0.656643	-0.926180	-0.078828	-0.098253	0.355419
32646	-2.202127	1.223918	9.650541	0.189873	-0.038456	-0.000315	0.412633	0.306688	-0.658168	-0.925928	-0.082114	-0.096039	0.355937
32647	-2.401280	1.533554	9.561815	0.159752	-0.047608	0.014291	0.410562	0.304562	-0.658281	-0.925843	-0.084830	-0.093902	0.356090
32648	-2.382383	1.610135	9.433450	0.163269	-0.036655	0.002293	0.409819	0.298099	-0.660848	-0.925617	-0.087641	-0.091902	0.356519
32649	-2.267251	1.727891	9.330564	0.147521	-0.035758	-0.007940	0.407491	0.295171	-0.660831	-0.925351	-0.090223	-0.090095	0.357027
32650	-2.315057	1.641120	9.309699	0.154231	-0.005522	0.021583	0.405840	0.288848	-0.663905	-0.925194	-0.093124	-0.088695	0.357040
32651	-2.251930	1.542322	9.224893	0.153810	0.051253	0.060262	0.407553	0.283851	-0.664821	-0.925226	-0.096600	-0.088318	0.356124
32652	-2.265431	1.332471	9.070606	0.188488	0.060535	0.099197	0.409255	0.278475	-0.663423	-0.925408	-0.100742	-0.087744	0.354644
32653	-2.145494	1.473515	9.443346	0.139314	0.071497	0.121074	0.411358	0.271473	-0.662929	-0.925837	-0.104207	-0.087711	0.352524
32654	-2.207428	1.319681	9.517420	0.100197	0.069567	0.104271	0.411900	0.265693	-0.662936	-0.926189	-0.106785	-0.087914	0.350773
32655	-2.207759	1.376319	9.196574	-0.029845	0.067485	0.050088	0.414259	0.260697	-0.663085	-0.926469	-0.106955	-0.089135	0.349672
32656	-2.026217	1.759334	9.942924	-0.087367	0.081975	0.031296	0.416573	0.263120	-0.659889	-0.926681	-0.106015	-0.091039	0.348904
32657	-2.246358	1.396654	9.537338	0.050894	0.072999	0.039408	0.418248	0.265128	-0.658617	-0.926702	-0.107700	-0.091798	0.348133
32658	-2.716429	1.395605	9.504133	-0.010446	0.089311	0.037208	0.420589	0.264300	-0.658250	-0.926758	-0.108251	-0.093282	0.347418
32659	-3.245617	1.648419	9.171502	-0.219063	0.101816	0.031489	0.422640	0.268332	-0.655566	-0.927234	-0.105140	-0.096498	0.346223
32660	-3.485527	1.412821	9.357982	-0.057732	0.069023	0.025896	0.424696	0.271287	-0.653139	-0.927369	-0.104645	-0.097968	0.345598
32661	-2.767048	1.379853	9.148199	0.010384	-0.014789	0.055935	0.425480	0.270204	-0.653146	-0.927741	-0.105054	-0.097417	0.344632
32662	-2.831933	1.325874	8.878006	0.085211	-0.036528	0.096959	0.424845	0.267783	-0.654298	-0.928273	-0.106618	-0.095794	0.343169
32663	-2.897167	1.370115	9.190053	0.209422	-0.071099	0.118859	0.424096	0.261599	-0.655837	-0.928739	-0.110467	-0.092718	0.341532
32664	-2.939743	1.212452	9.540285	0.146982	-0.084088	0.082572	0.421924	0.253017	-0.656981	-0.929109	-0.112820	-0.089818	0.340531
32665	-2.780123	1.107288	9.648313	0.048879	-0.112683	0.015681	0.418197	0.246578	-0.660552	-0.929273	-0.113193	-0.087316	0.340608
32666	-2.427799	1.020783	9.472767	-0.053203	-0.115551	-0.015267	0.414698	0.247531	-0.663223	-0.929472	-0.111434	-0.085415	0.341130
32667	-2.158162	1.093338	9.428295	-0.077682	-0.079917	-0.025590	0.413913	0.251550	-0.665014	-0.929576	-0.109567	-0.084476	0.341682
32668	-2.023588	1.177403	9.310717	-0.116194	-0.047059	-0.037831	0.411047	0.253328	-0.664991	-0.929628	-0.107066	-0.084326	0.342371
32669	-1.917780	1.243493	9.581461	-0.203292	-0.035373	-0.076131	0.409989	0.259372	-0.666008	-0.929571	-0.103051	-0.085163	0.343550
32670	-2.195641	1.369709	9.367014	-0.206722	-0.035465	-0.102004	0.408400	0.266913	-0.665735	-0.929322	-0.098835	-0.085981	0.345252
32671	-2.371599	1.361791	9.264449	-0.188249	-0.008092	-0.120416	0.407325	0.274460	-0.664180	-0.928847	-0.095214	-0.087306	0.347210
32672	-2.408782	1.083898	9.627447	-0.164393	-0.044631	-0.109156	0.405617	0.279180	-0.664036	-0.928452	-0.091703	-0.087674	0.349115
32673	-2.741131	1.021004	9.719475	-0.068389	-0.072825	-0.073567	0.403378	0.285928	-0.663244	-0.928168	-0.089934	-0.086887	0.350525
32674	-2.518979	0.944713	9.792486	-0.065199	-0.079999	-0.031075	0.402214	0.288195	-0.666061	-0.928184	-0.088152	-0.085763	0.351211
32675	-2.206346	1.099005	9.706357	-0.076128	-0.078954	0.003943	0.398315	0.290773	-0.667829	-0.928458	-0.086325	-0.084781	0.351177
32676	-1.969930	1.055669	9.559138	0.041970	-0.071454	0.010080	0.396109	0.291325	-0.668839	-0.928555	-0.086663	-0.082990	0.351266
32677	-1.695463	1.117912	9.310544	0.081512	-0.067761	-0.015556	0.395347	0.288632	-0.670376	-0.928397	-0.087803	-0.081118	0.351838
32678	-1.673919	1.157032	9.481713	0.036294	-0.067885	-0.041629	0.392498	0.287043	-0.671382	-0.928127	-0.087975	-0.079523	0.352868
32679	-1.941181	1.099524	9.704039	0.008707	-0.064405	-0.076854	0.389638	0.289477	-0.672901	-0.927655	-0.087678	-0.078311	0.354452
32680	-2.070855	0.985499	9.499606	-0.012027	-0.059030	-0.108343	0.387574	0.288403	-0.675198	-0.926973	-0.086910	-0.077338	0.356633
32681	-2.109797	1.070108	9.642046	-0.085905	-0.007871	-0.079271	0.387040	0.292434	-0.675449	-0.926551	-0.085253	-0.077854	0.358013
32682	-2.187017	1.099865	9.946577	-0.093102	-0.020629	-0.048840	0.385207	0.296081	-0.675433	-0.926364	-0.083347	-0.078068	0.358899
32683	-2.331245	1.012931	9.934411	-0.009280	-0.029635	-0.023485	0.384939	0.297166	-0.674659	-0.926242	-0.083043	-0.077542	0.359399
32684	-2.244255	0.954160	9.581558	0.060719	-0.036846	-0.028646	0.383642	0.298508	-0.676191	-0.925968	-0.083901	-0.076318	0.360167
32685	-2.002919	0.886489	9.350035	-0.040885	-0.039634	-0.023603	0.382101	0.295956	-0.677979	-0.925910	-0.082936	-0.075843	0.360638
32686	-1.786394	0.978421	9.374947	-0.103934	-0.058855	-0.020198	0.380265	0.299876	-0.677448	-0.926003	-0.080598	-0.075384	0.361027
32687	-1.931239	1.021343	9.347794	-0.088305	-0.042392	-0.014614	0.378309	0.302976	-0.678459	-0.926087	-0.078747	-0.075176	0.361262
32688	-1.878581	1.108716	9.541533	-0.027321	-0.007530	0.013323	0.377005	0.304465	-0.678705	-0.926210	-0.078249	-0.075060	0.361078
32689	-1.782066	1.089656	9.539766	0.027623	0.009047	0.033884	0.378309	0.302842	-0.678460	-0.926385	-0.078998	-0.074878	0.360506
32690	-1.634897	1.066067	9.591214	0.030337	0.007230	0.030215	0.377132	0.304069	-0.677936	-0.926513	-0.079701	-0.074592	0.360079
32691	-1.598779	1.070607	9.490804	-0.002833	0.007173	0.017129	0.377529	0.302184	-0.677940	-0.926620	-0.079843	-0.074597	0.359773
32692	-1.627779	1.082266	9.399486	0.000577	0.016328	0.020823	0.379743	0.300951	-0.677958	-0.926715	-0.080046	-0.074708	0.359457
32693	-1.641856	1.003059	9.460650	0.035752	0.038261	0.008050	0.379621	0.300003	-0.678857	-0.926650	-0.081110	-0.075007	0.359326
32694	-1.826995	0.901624	9.452700	0.066238	0.052931	0.024791	0.380522	0.297879	-0.675395	-0.926597	-0.082802	-0.075314	0.359012
32695	-1.961877	0.882499	9.566386	0.067148	0.047423	0.025722	0.382091	0.296910	-0.676565	-0.926589	-0.084530	-0.075526	0.358585
32696	-2.022198	0.902272	9.755723	0.069032	0.047381	0.017420	0.382362	0.293152	-0.676054	-0.926480	-0.086222	-0.075722	0.358422
32697	-2.128268	0.901984	9.733127	0.035697	0.032727	0.024653	0.383275	0.291270	-0.675291	-0.926536	-0.087249	-0.075894	0.357992
32698	-2.071011	1.027104	9.706612	-0.003555	0.010715	0.006027	0.385356	0.290443	-0.675051	-0.926534	-0.087315	-0.075951	0.357971
32699	-1.994155	1.082199	9.592889	-0.001063	0.001619	0.014361	0.384316	0.290989	-0.675300	-0.926627	-0.087419	-0.075828	0.357730
32700	-1.931787	1.147265	9.589582	0.042657	0.019954	0.013631	0.384708	0.289913	-0.675046	-0.926575	-0.088420	-0.075711	0.357642
32701	-1.950850	1.099012	9.559924	0.032251	0.010783	0.006211	0.384331	0.288026	-0.676201	-0.926538	-0.089193	-0.075529	0.357587
32702	-2.037457	1.065435	9.640255	0.053228	0.021769	0.011835	0.385116	0.286274	-0.675951	-0.926452	-0.090400	-0.075373	0.357537
32703	-2.027780	1.055634	9.582601	0.011092	0.007138	0.024566	0.385635	0.285337	-0.675056	-0.926588	-0.090777	-0.075242	0.357117
32704	-2.080812	1.055543	9.586905	0.025227	0.007110	0.010792	0.386162	0.283718	-0.675189	-0.926570	-0.091358	-0.075017	0.357064
32705	-2.078676	1.113254	9.578134	0.033891	0.014444	0.015437	0.385388	0.282516	-0.675441	-0.926587	-0.092192	-0.074880	0.356834
32706	-2.066816	1.151558	9.516375	0.028668	0.014427	0.008026	0.385656	0.280764	-0.675829	-0.926528	-0.092885	-0.074771	0.356829
32707	-1.999272	1.142120	9.531274	0.042649	0.005326	0.013651	0.385793	0.280482	-0.676987	-0.926529	-0.093811	-0.074406	0.356662
32708	-1.950863	1.104004	9.612801	0.021756	0.010770	0.007080	0.386960	0.279409	-0.675583	-0.926480	-0.094348	-0.074280	0.356672
32709	-2.003895	1.101294	9.554661	-0.007847	0.008859	-0.011526	0.386188	0.278468	-0.676477	-0.926391	-0.094317	-0.074386	0.356891
32710	-2.038056	1.190388	9.598797	-0.015873	0.018009	-0.001436	0.386308	0.279019	-0.674935	-0.926341	-0.094196	-0.074678	0.356992
32711	-2.071779	1.185574	9.617617	0.006096	0.010697	-0.008697	0.386181	0.279147	-0.675705	-0.926242	-0.094438	-0.074715	0.357176
32712	-2.013976	1.195199	9.584687	0.000719	0.001595	0.004212	0.386305	0.280626	-0.675449	-0.926223	-0.094516	-0.074573	0.357235
32713	-1.970663	1.209533	9.530086	-0.001039	0.003427	0.002356	0.385527	0.279563	-0.675186	-0.926228	-0.094589	-0.074502	0.357217
32714	-2.019063	1.247821	9.498967	-0.020312	0.007050	-0.000519	0.386045	0.279562	-0.674676	-0.926210	-0.094309	-0.074622	0.357314
32715	-2.009414	1.247972	9.537464	0.007672	0.003436	0.004243	0.385781	0.280905	-0.674930	-0.926212	-0.094548	-0.074483	0.357273
32716	-1.965907	1.224035	9.547135	0.012885	0.001635	0.010735	0.386840	0.278456	-0.676996	-0.926216	-0.094861	-0.074243	0.357229
32717	-1.965782	1.200190	9.609209	0.025268	0.007102	0.000638	0.386057	0.278205	-0.676090	-0.926154	-0.095444	-0.074049	0.357274
32718	-1.999477	1.185416	9.529479	0.005932	0.007095	0.006078	0.385667	0.279276	-0.676858	-0.926122	-0.095663	-0.073966	0.357316
32719	-1.989755	1.165968	9.464489	-0.006208	0.014364	-0.007837	0.385923	0.279281	-0.676089	-0.926049	-0.095697	-0.074148	0.357459
32720	-1.873911	1.142554	9.585256	-0.006150	0.018030	-0.006915	0.386964	0.279001	-0.676097	-0.925935	-0.095750	-0.074379	0.357692
32721	-1.999025	1.094366	9.636219	-0.004300	0.007028	-0.012429	0.385661	0.277821	-0.674674	-0.925838	-0.095749	-0.074416	0.357938
32722	-1.982008	1.063026	9.607135	-0.025169	0.011543	-0.026382	0.387082	0.279422	-0.674042	-0.925628	-0.095375	-0.074700	0.358521
32723	-1.936048	1.026802	9.539847	-0.075834	0.010559	-0.036785	0.387987	0.281288	-0.674434	-0.925486	-0.094024	-0.075360	0.359104
32724	-1.984414	1.060484	9.568672	-0.082893	0.016036	-0.033142	0.387457	0.283979	-0.674557	-0.925320	-0.092604	-0.076153	0.359733
32725	-2.062102	1.175757	9.555161	-0.075982	0.011470	-0.031262	0.386016	0.285617	-0.673516	-0.925213	-0.091262	-0.076820	0.360211
32726	-2.050375	1.243012	9.517810	-0.030598	0.018855	-0.023663	0.385620	0.287232	-0.673513	-0.925005	-0.090846	-0.077270	0.360751
32727	-2.007035	1.252624	9.489546	-0.001047	0.032652	-0.005075	0.387563	0.287891	-0.672628	-0.924915	-0.091093	-0.077737	0.360819
32728	-2.009460	1.257571	9.530397	-0.000215	0.018960	0.002333	0.387037	0.289241	-0.672495	-0.924835	-0.091281	-0.077921	0.360938
32729	-2.002321	1.282045	9.648421	0.042523	0.012651	0.021937	0.387823	0.287622	-0.672373	-0.924891	-0.092240	-0.077648	0.360609
32730	-2.002559	1.329964	9.591484	0.035437	0.005349	0.026525	0.388091	0.284270	-0.671606	-0.924952	-0.093025	-0.077281	0.360330
32731	-1.975384	1.190465	9.584981	0.049462	0.022740	0.030269	0.388613	0.283326	-0.671353	-0.925038	-0.094203	-0.077121	0.359836
32732	-2.066715	1.137747	9.698603	0.048712	0.014478	0.024738	0.388754	0.281970	-0.672512	-0.925033	-0.095298	-0.076827	0.359623
32733	-2.084402	0.793138	9.535187	0.020012	-0.000182	0.020942	0.388363	0.280111	-0.670839	-0.925142	-0.095736	-0.076477	0.359302
32734	-2.103762	0.810005	9.554444	-0.067280	0.008791	-0.005357	0.388758	0.280630	-0.672255	-0.925158	-0.094596	-0.076972	0.359457
32735	-2.145114	0.892015	9.641619	-0.119980	-0.004026	0.012847	0.388225	0.284127	-0.672249	-0.925477	-0.092380	-0.077583	0.359080
32736	-2.002244	0.752487	9.559386	-0.068918	-0.014968	-0.009013	0.388214	0.286281	-0.671734	-0.925499	-0.091034	-0.077655	0.359352
32737	-1.940490	0.950102	9.625140	-0.082789	-0.011377	-0.031246	0.387292	0.288848	-0.671212	-0.925439	-0.089365	-0.077944	0.359863
32738	-2.081175	1.127306	9.467895	-0.124954	-0.007781	-0.034246	0.387538	0.293140	-0.671469	-0.925362	-0.086994	-0.078598	0.360498
32739	-1.949525	1.330088	9.596781	-0.147097	0.001399	-0.014075	0.386477	0.297192	-0.670302	-0.925508	-0.084267	-0.079551	0.360562
32740	-1.927969	1.358952	9.582986	-0.069344	0.010659	-0.001699	0.387509	0.300528	-0.671208	-0.925520	-0.083111	-0.080086	0.360681
32741	-1.953720	1.184663	9.282667	0.045963	-0.005589	0.022917	0.387251	0.299594	-0.670949	-0.925616	-0.083988	-0.079444	0.360374
32742	-2.012897	0.953520	9.259671	0.063457	0.036479	0.030333	0.386475	0.297729	-0.670302	-0.925567	-0.085534	-0.079440	0.360137
32743	-2.138147	0.934209	9.313437	-0.017093	0.052824	0.031741	0.389063	0.297989	-0.668266	-0.925738	-0.085680	-0.080324	0.359467
32744	-2.109594	1.021533	9.506950	-0.052002	0.049102	0.024181	0.389587	0.298507	-0.669555	-0.925811	-0.085172	-0.081393	0.359158
32745	-2.032754	1.089412	9.614232	0.035409	0.037359	0.039407	0.389850	0.293967	-0.666732	-0.925970	-0.086197	-0.081600	0.358457
32746	-2.008634	1.084493	9.568783	0.075467	0.040201	0.058987	0.390903	0.293263	-0.668797	-0.926083	-0.088042	-0.081527	0.357732
32747	-2.022583	0.973625	9.516692	0.110687	0.051160	0.040696	0.392853	0.290440	-0.666886	-0.926090	-0.090561	-0.081443	0.357102
32748	-2.042059	1.011906	9.466641	0.122926	0.051168	0.037988	0.394419	0.287211	-0.665743	-0.925925	-0.093332	-0.081263	0.356860
32749	-2.071184	1.060530	9.632670	0.147504	0.049342	0.034418	0.396781	0.282342	-0.666663	-0.925808	-0.096501	-0.080890	0.356404
32750	-2.129239	1.114269	9.904114	0.164278	0.029212	0.028989	0.396300	0.273074	-0.667435	-0.925549	-0.099856	-0.080030	0.356347
32751	-2.206321	1.099465	9.840779	0.128498	0.010859	0.017760	0.396571	0.269316	-0.666925	-0.925396	-0.102358	-0.079111	0.356239
32752	-2.156437	1.248118	9.665709	0.035660	0.001622	0.009917	0.396833	0.267976	-0.666285	-0.925312	-0.103100	-0.078698	0.356335
32753	-2.183535	1.370727	9.657575	-0.020528	-0.009380	0.020718	0.397359	0.266625	-0.666547	-0.925515	-0.102702	-0.078459	0.355977
32754	-2.246184	1.363252	9.618481	-0.001339	-0.013007	0.026356	0.397616	0.267028	-0.666291	-0.925661	-0.102677	-0.078009	0.355702
32755	-2.265517	1.372770	9.599232	0.021350	-0.027588	0.033876	0.396595	0.265402	-0.668854	-0.925897	-0.102951	-0.077115	0.355202
32756	-2.144449	1.246911	9.305762	0.017698	-0.012904	0.044924	0.396603	0.263920	-0.669369	-0.926134	-0.103308	-0.076493	0.354615
32757	-2.116134	1.376915	9.317451	-0.020887	-0.000148	0.043780	0.395558	0.264609	-0.668718	-0.926484	-0.103012	-0.076390	0.353810
32758	-2.115685	1.285807	9.407388	-0.047028	0.001634	0.039957	0.396856	0.264197	-0.668214	-0.926785	-0.102268	-0.076503	0.353211
32759	-2.117736	1.208735	9.382285	-0.027756	0.008969	0.040970	0.395822	0.262331	-0.667950	-0.927113	-0.101901	-0.076628	0.352430
32760	-2.050158	1.194683	9.454727	-0.034520	0.010742	0.020632	0.395430	0.262341	-0.667433	-0.927230	-0.101424	-0.076859	0.352208
32761	-2.052874	1.262303	9.532459	-0.043379	0.016234	0.029803	0.395551	0.265289	-0.667947	-0.927499	-0.100795	-0.077251	0.351594
32762	-2.130373	1.344436	9.676904	0.000250	0.021778	0.042927	0.396466	0.264203	-0.668083	-0.927674	-0.101078	-0.077394	0.351019
32763	-2.147372	1.373493	9.741961	0.031967	-0.000173	0.025584	0.397246	0.262861	-0.667061	-0.927785	-0.101727	-0.076960	0.350633
32764	-2.130412	1.348952	9.590557	0.026661	0.003493	0.026478	0.396223	0.259640	-0.668083	-0.927848	-0.102340	-0.076619	0.350364
32765	-2.022247	1.416649	9.626120	0.021373	-0.020247	0.032026	0.396362	0.259354	-0.669626	-0.928055	-0.102664	-0.075870	0.349882
32766	-1.986293	1.454787	9.502175	0.017647	-0.013799	0.047687	0.396102	0.258557	-0.669111	-0.928303	-0.103021	-0.075226	0.349258
32767	-1.918463	1.382594	9.456191	0.026428	-0.003726	0.046800	0.394685	0.256416	-0.669871	-0.928578	-0.103578	-0.074709	0.348473
32768	-1.973958	1.386768	9.302114	0.042135	-0.003710	0.045033	0.394828	0.253190	-0.670131	-0.928731	-0.104458	-0.074084	0.347936
32769	-1.954440	1.328304	9.078251	0.028140	0.021859	0.035700	0.395743	0.251036	-0.669625	-0.928884	-0.105209	-0.074051	0.347306
32770	-1.923299	1.371836	9.127157	0.007173	0.045581	0.028172	0.395745	0.249698	-0.669112	-0.928860	-0.105769	-0.074602	0.347084
32771	-2.086878	1.309816	9.376790	0.021409	0.061967	0.013447	0.397041	0.249691	-0.668351	-0.928811	-0.106638	-0.075408	0.346772
32772	-2.202092	1.216717	9.655242	0.063758	0.051875	-0.004784	0.398863	0.248333	-0.667852	-0.928392	-0.108251	-0.075741	0.347323
32773	-2.264514	1.166332	9.730762	0.010395	0.038101	-0.001343	0.400028	0.248729	-0.667219	-0.928299	-0.108712	-0.076223	0.347323
32774	-2.197452	1.252617	9.598182	-0.062223	0.043493	-0.014639	0.402102	0.248451	-0.665821	-0.928174	-0.107896	-0.077322	0.347668
32775	-2.099766	1.493191	9.542460	-0.085262	0.038044	0.000011	0.402092	0.250070	-0.665049	-0.928295	-0.106578	-0.078466	0.347495
32776	-2.189502	1.608530	9.555242	-0.038133	0.048151	0.005763	0.402734	0.251677	-0.664797	-0.928237	-0.106276	-0.079436	0.347522
32777	-2.227948	1.579344	9.484865	-0.017228	0.045454	0.015102	0.402724	0.252231	-0.663126	-0.928302	-0.106312	-0.080212	0.347158
32778	-2.275551	1.454466	9.576281	0.031816	0.015361	0.026475	0.403497	0.253034	-0.662489	-0.928291	-0.107114	-0.080043	0.346981
32779	-2.385654	1.296083	9.755453	-0.006519	0.001574	0.024458	0.403501	0.251960	-0.662489	-0.928467	-0.107060	-0.079917	0.346554
32780	-2.457238	1.152559	10.036005	-0.067729	-0.007633	0.037084	0.404024	0.251148	-0.662494	-0.928830	-0.105859	-0.080004	0.345931
