# Supplementary material for: Identification of Haptic Based Guiding Using Hard Reins
Source: PLoS One. 2015 Jul 22;10(7):e0132020. doi: 10.1371/journal.pone.0132020 (PMC4511788; doi:10.1371/journal.pone.0132020)
Supplement: S2 File — (ZIP) [file pone.0132020.s002.zip › MotionData2/Subject10/T17/sync17.txt]

// Start Time: 0
// Sample rate: 25.0Hz
// Scenario: 4.9
// Firmware Version: 2.6.1
Counter	Acc_X	Acc_Y	Acc_Z	Gyr_X	Gyr_Y	Gyr_Z	Mag_X	Mag_Y	Mag_Z	Quat_w	Quat_x	Quat_y	Quat_z
31983	2.559758	3.427811	8.706609	-0.125061	-0.043643	-0.024211	-0.940054	-0.098026	-0.834085	0.953435	0.199278	-0.081689	0.211133
31984	2.543648	3.277032	8.791495	-0.085170	-0.052725	-0.002918	-0.939792	-0.097179	-0.834732	0.953792	0.197823	-0.083146	0.210319
31985	2.574864	3.420818	8.841914	-0.044746	-0.046187	0.034368	-0.940867	-0.091840	-0.835086	0.953851	0.197007	-0.084492	0.210282
31986	2.454517	3.367651	8.764008	-0.018051	-0.032101	0.048718	-0.941930	-0.091001	-0.834108	0.953756	0.196657	-0.085478	0.210641
31987	2.498966	3.324765	8.756067	0.002704	-0.030103	0.047019	-0.944051	-0.090561	-0.832862	0.953596	0.196665	-0.086373	0.210990
31988	2.472886	3.445678	8.934875	0.017567	-0.028590	0.062986	-0.944583	-0.090013	-0.831899	0.953302	0.196956	-0.087194	0.211709
31989	2.447423	3.508328	8.940843	-0.018923	-0.032889	0.080528	-0.946706	-0.088712	-0.831698	0.953077	0.196516	-0.088362	0.212645
31990	2.279456	3.413033	8.864200	-0.018436	-0.032463	0.062893	-0.948036	-0.087162	-0.830963	0.952914	0.196137	-0.089409	0.213287
31991	2.259955	3.436965	8.978954	-0.052267	-0.041356	-0.020372	-0.948035	-0.087420	-0.831910	0.953232	0.195283	-0.090465	0.212202
31992	2.405404	3.425034	8.920926	-0.098857	-0.048631	-0.029436	-0.949768	-0.083762	-0.831371	0.953745	0.193602	-0.091803	0.210857
31993	2.509314	3.295827	8.780672	-0.085438	-0.037150	-0.057625	-0.949239	-0.083471	-0.832442	0.954347	0.192173	-0.092768	0.209013
31994	2.693585	3.296747	8.820017	-0.042225	-0.042064	-0.059331	-0.949771	-0.082640	-0.831604	0.954769	0.191597	-0.093629	0.207220
31995	2.666120	3.211289	8.790936	-0.039485	-0.041076	-0.026594	-0.950301	-0.082427	-0.834275	0.955046	0.191009	-0.094606	0.206038
31996	2.546262	3.155719	8.852664	-0.019322	-0.028185	-0.037915	-0.950831	-0.082610	-0.831859	0.955312	0.190773	-0.095188	0.204751
31997	2.580840	3.117505	8.817909	-0.010272	-0.028064	-0.039659	-0.951362	-0.082182	-0.831705	0.955552	0.190712	-0.095749	0.203424
31998	2.710406	3.190255	8.869475	0.029733	-0.018478	-0.053650	-0.950035	-0.083074	-0.830675	0.955711	0.191402	-0.095886	0.201958
31999	2.690180	3.236010	8.892579	0.000806	-0.026751	-0.016660	-0.950035	-0.083219	-0.830411	0.955813	0.191505	-0.096473	0.201096
32000	2.598380	3.234353	8.971611	-0.005133	-0.008762	-0.027154	-0.951360	-0.082856	-0.832800	0.956014	0.191439	-0.096666	0.200110
32001	2.623759	3.159554	8.862234	-0.042160	0.001418	-0.020133	-0.952018	-0.084539	-0.831773	0.956346	0.190613	-0.096875	0.199207
32002	2.595848	3.103220	8.876245	-0.028501	0.005217	-0.025362	-0.951489	-0.084315	-0.829893	0.956649	0.190043	-0.096897	0.198285
32003	2.625489	3.084345	8.935063	-0.027358	0.017020	0.001232	-0.950299	-0.083492	-0.830417	0.956869	0.189390	-0.096832	0.197880
32004	2.703545	3.046916	8.860718	-0.011832	0.012984	0.025996	-0.949111	-0.081827	-0.831183	0.956922	0.189007	-0.096837	0.197989
32005	2.674131	3.065802	8.874115	0.002519	0.012228	0.061404	-0.951230	-0.082009	-0.833311	0.956780	0.188824	-0.096984	0.198777
32006	2.620614	3.084255	8.925286	0.017444	0.013779	0.075616	-0.951765	-0.080007	-0.834852	0.956523	0.188902	-0.097042	0.199908
32007	2.588576	3.120090	8.981800	0.005052	0.008560	0.066707	-0.951767	-0.079321	-0.834293	0.956341	0.188767	-0.097271	0.200790
32008	2.577416	3.059196	8.900081	-0.019647	0.011512	0.082569	-0.953359	-0.078730	-0.834122	0.956186	0.188133	-0.097544	0.201989
32009	2.567792	3.054165	8.890196	-0.011120	0.022600	0.068524	-0.954025	-0.077280	-0.835812	0.956085	0.187623	-0.097575	0.202926
32010	2.591437	3.083722	8.890697	0.003655	0.012452	0.052586	-0.955221	-0.075992	-0.836026	0.955965	0.187488	-0.097625	0.203590
32011	2.596343	3.083813	8.910104	0.009112	0.004585	0.049015	-0.955225	-0.074748	-0.835449	0.955831	0.187474	-0.097845	0.204127
32012	2.555223	3.092785	8.990610	0.006552	0.005583	0.043715	-0.954429	-0.075036	-0.835870	0.955723	0.187439	-0.097982	0.204598
32013	2.571832	3.093075	8.880398	-0.001074	0.004177	0.026000	-0.956286	-0.074187	-0.834480	0.955720	0.187276	-0.098161	0.204673
32014	2.577592	3.051918	8.909769	0.022355	0.000861	0.024283	-0.956554	-0.073031	-0.835916	0.955624	0.187600	-0.098252	0.204779
32015	2.614330	3.156962	8.929359	0.009449	-0.003061	0.034814	-0.955492	-0.074114	-0.832339	0.955532	0.187651	-0.098558	0.205015
32016	2.594485	3.176018	8.904537	-0.001554	0.003739	0.043668	-0.958146	-0.072674	-0.831592	0.955448	0.187470	-0.098761	0.205474
32017	2.695148	3.240962	8.962496	-0.023827	0.012684	0.070152	-0.958415	-0.071088	-0.833551	0.955365	0.186757	-0.099034	0.206378
32018	2.744049	3.203001	8.860784	-0.026774	0.017789	0.114372	-0.958558	-0.067723	-0.833979	0.955108	0.185896	-0.099336	0.208190
32019	2.705498	3.197450	8.895747	-0.013480	0.013336	0.155061	-0.961611	-0.065410	-0.834407	0.954625	0.185220	-0.099874	0.210736
32020	2.706230	3.163483	8.912874	-0.020811	0.041482	0.164944	-0.962145	-0.064002	-0.834356	0.954160	0.184273	-0.099878	0.213651
32021	2.608200	3.215103	8.890222	-0.045093	0.028061	0.195744	-0.963752	-0.057893	-0.837364	0.953629	0.182858	-0.100414	0.216959
32022	2.530867	3.213706	8.948032	-0.056381	0.026520	0.146206	-0.966544	-0.054284	-0.839766	0.953329	0.181329	-0.100790	0.219373
32023	2.432981	3.265334	8.971116	-0.114757	0.043791	0.110789	-0.966157	-0.050634	-0.840996	0.953435	0.178699	-0.101001	0.220967
32024	2.404767	3.221130	8.965770	-0.139999	0.024836	0.041639	-0.967623	-0.047182	-0.843956	0.953878	0.175792	-0.101400	0.221207
32025	2.390983	3.177183	8.927167	-0.179660	0.011051	-0.025758	-0.967637	-0.042076	-0.847416	0.954732	0.172358	-0.102011	0.219939
32026	2.394334	3.017044	8.976617	-0.147379	0.007562	-0.089328	-0.965793	-0.038441	-0.849469	0.955732	0.169644	-0.102324	0.217547
32027	2.480069	2.819537	8.788181	-0.112301	-0.000205	-0.122869	-0.964339	-0.037182	-0.851056	0.956733	0.167749	-0.102505	0.214513
32028	2.541247	2.548785	8.801729	0.009287	-0.005357	-0.160538	-0.963011	-0.037855	-0.853508	0.957466	0.168225	-0.102153	0.211006
32029	2.561201	2.432658	9.015029	0.084988	-0.025856	-0.168394	-0.961409	-0.042265	-0.851520	0.957921	0.170287	-0.101830	0.207414
32030	2.696541	2.585618	9.099864	0.070478	-0.026051	-0.164942	-0.961792	-0.047474	-0.849266	0.958395	0.172026	-0.101596	0.203872
32031	2.758666	2.501784	9.059078	0.076407	-0.005933	-0.113527	-0.960324	-0.051166	-0.848059	0.958668	0.173706	-0.101126	0.201382
32032	2.705779	2.595486	9.018237	0.078586	-0.017854	-0.062312	-0.957935	-0.052797	-0.846260	0.958697	0.175355	-0.101055	0.199847
32033	2.690800	2.750573	9.091223	0.081007	-0.004744	-0.016253	-0.958188	-0.056986	-0.845988	0.958556	0.176905	-0.100893	0.199238
32034	2.478823	2.921490	9.037697	0.077858	0.016879	-0.029345	-0.958051	-0.058549	-0.844966	0.958514	0.178336	-0.100270	0.198476
32035	2.562757	2.845339	9.045661	0.134990	0.028229	-0.144923	-0.955525	-0.061985	-0.843762	0.958747	0.181039	-0.098797	0.195623
32036	2.806934	2.997839	9.061631	0.019499	-0.009067	-0.005899	-0.954987	-0.064676	-0.842646	0.958768	0.181403	-0.098988	0.195085
32037	2.644182	2.885648	8.994903	0.004361	-0.009020	0.022386	-0.953928	-0.064906	-0.839713	0.958736	0.181409	-0.099358	0.195047
32038	2.649393	2.846891	8.865379	0.051859	0.008834	-0.000333	-0.954723	-0.064576	-0.841170	0.958650	0.182315	-0.099097	0.194758
32039	2.593494	2.989099	8.944427	0.077037	0.008098	-0.033850	-0.955512	-0.066551	-0.839479	0.958605	0.183754	-0.098657	0.193850
32040	2.540115	2.980840	8.870644	0.158684	0.061447	-0.149937	-0.953911	-0.070127	-0.843504	0.958804	0.186793	-0.096428	0.191061
32041	2.695975	3.216715	9.071016	0.119871	0.040752	-0.116645	-0.950712	-0.077091	-0.841347	0.958963	0.189084	-0.094893	0.188766
32042	2.645044	3.186641	8.867496	0.057853	0.004355	0.111038	-0.950046	-0.078720	-0.837917	0.958411	0.189910	-0.095116	0.190618
32043	2.600443	3.122726	8.919563	0.048901	0.004321	0.109252	-0.951107	-0.078441	-0.836823	0.957903	0.190546	-0.095410	0.192383
32044	2.666551	3.206453	8.896891	0.084302	0.021674	0.067021	-0.951899	-0.079267	-0.836571	0.957444	0.191894	-0.095029	0.193510
32045	2.559296	3.223916	8.806818	0.050942	0.048711	0.040592	-0.953229	-0.077210	-0.839711	0.957272	0.192530	-0.094209	0.194134
32046	2.707324	3.246043	9.013377	0.039320	0.024975	0.134078	-0.952436	-0.076840	-0.838367	0.956727	0.192877	-0.094198	0.196465
32047	2.639015	3.375871	8.921245	0.052474	-0.013147	0.241745	-0.953498	-0.076167	-0.836186	0.955628	0.193407	-0.095336	0.200700
32048	2.123295	3.453883	8.782077	0.158334	0.190567	0.020705	-0.957510	-0.063506	-0.836272	0.955374	0.195570	-0.091246	0.201709
32049	2.450630	3.348182	8.944556	0.092897	0.217792	0.048894	-0.953531	-0.064958	-0.837841	0.955294	0.196313	-0.087041	0.203221
32050	2.434659	3.449861	9.133449	-0.028335	0.236515	0.041555	-0.949556	-0.064680	-0.841770	0.955717	0.194682	-0.082894	0.204529
32051	2.502906	3.009283	8.777823	-0.099473	0.086158	-0.015315	-0.947182	-0.060878	-0.845568	0.956402	0.192382	-0.081742	0.203969
32052	2.540764	3.187174	8.845037	0.003409	-0.040951	0.018656	-0.946123	-0.060146	-0.848106	0.956339	0.192522	-0.082693	0.203748
32053	2.565760	3.185225	9.074480	-0.015049	-0.119358	0.055217	-0.947980	-0.059592	-0.846054	0.956064	0.192553	-0.085414	0.203884
32054	2.161252	3.143880	8.867416	-0.098962	-0.122092	0.063873	-0.947953	-0.068848	-0.844337	0.956049	0.190995	-0.088493	0.204110
32055	2.452266	2.964650	8.574422	-0.091967	-0.066303	0.183553	-0.953266	-0.063971	-0.844657	0.955619	0.189101	-0.090999	0.206767
32056	2.469703	3.091208	8.756931	0.141679	-0.077024	0.193928	-0.957250	-0.061127	-0.842910	0.954216	0.191719	-0.092723	0.210046
32057	2.371834	3.186559	9.061298	0.030295	-0.074411	0.050385	-0.960163	-0.061693	-0.839673	0.953845	0.192436	-0.094364	0.210343
32058	2.115541	3.448950	9.364359	-0.092479	-0.007252	-0.262496	-0.959630	-0.062663	-0.840516	0.955368	0.191139	-0.093990	0.204703
32059	2.603145	3.440736	8.715063	-0.262855	0.009785	-0.146314	-0.955659	-0.061130	-0.844404	0.957066	0.186279	-0.094453	0.201006
32060	2.382787	3.070209	8.725539	0.046145	-0.007569	-0.058753	-0.956723	-0.059853	-0.844217	0.957206	0.187246	-0.094307	0.199504
32061	2.431015	3.372108	9.023203	-0.022230	0.014943	-0.057085	-0.955920	-0.062522	-0.844312	0.957636	0.186805	-0.094024	0.197981
32062	2.279486	3.413034	8.873828	-0.036506	0.029077	-0.058773	-0.952739	-0.063109	-0.846246	0.958145	0.186044	-0.093501	0.196478
32063	2.268114	3.466209	8.678115	0.002809	0.029023	-0.115226	-0.950619	-0.063033	-0.845597	0.958727	0.186158	-0.092615	0.193933
32064	2.307680	3.423232	8.657990	0.075486	0.043595	-0.104302	-0.950350	-0.064562	-0.846185	0.959019	0.187567	-0.091214	0.191783
32065	2.383818	3.502295	8.712684	0.043998	0.089391	-0.097057	-0.946892	-0.069071	-0.847845	0.959470	0.188227	-0.089068	0.189882
32066	2.245092	3.443971	8.920678	0.038748	0.137188	-0.162161	-0.943173	-0.072189	-0.849598	0.960263	0.188674	-0.085789	0.186916
32067	2.471533	3.542768	9.119437	-0.002752	0.129707	-0.160630	-0.937471	-0.073794	-0.852265	0.961169	0.188403	-0.082799	0.183858
32068	2.388063	3.332487	8.983673	0.037480	0.065194	-0.127291	-0.934416	-0.076332	-0.854260	0.961689	0.189026	-0.081043	0.181262
32069	2.384096	3.036272	8.925612	-0.008102	0.049870	-0.242448	-0.930439	-0.077241	-0.855140	0.962745	0.189063	-0.079306	0.176319
32070	2.456965	2.814298	9.112451	-0.031411	0.028521	-0.249741	-0.925392	-0.081893	-0.852125	0.963866	0.188679	-0.078040	0.171089
32071	2.500821	2.829676	9.284574	-0.073631	0.020132	-0.356031	-0.920346	-0.085589	-0.854314	0.965444	0.187684	-0.076696	0.163739
32072	2.622501	3.050348	9.308306	-0.115138	-0.043147	-0.363675	-0.916894	-0.088103	-0.857789	0.967064	0.186073	-0.076667	0.155839
32073	2.663540	3.133591	9.017695	-0.152807	-0.076949	-0.340145	-0.913177	-0.090389	-0.859247	0.968613	0.183800	-0.077544	0.148299
32074	2.606902	3.030597	8.848248	-0.148921	-0.107612	-0.321743	-0.911846	-0.092357	-0.859996	0.970004	0.181645	-0.079012	0.140902
32075	2.588833	2.962301	8.833767	-0.115814	-0.055338	-0.338979	-0.907602	-0.094313	-0.858095	0.971323	0.180003	-0.079403	0.133510
32076	2.663455	3.089865	8.714747	-0.096747	-0.006382	-0.370452	-0.902559	-0.097314	-0.860127	0.972695	0.178639	-0.078574	0.125611
32077	2.687524	3.012651	8.942322	-0.058178	0.031023	-0.359490	-0.897382	-0.100470	-0.861629	0.973874	0.177907	-0.077103	0.118213
32078	2.735428	3.052366	9.015700	-0.148390	0.055805	-0.313656	-0.893801	-0.101898	-0.863864	0.975269	0.175277	-0.075369	0.111572
32079	2.930754	3.288898	8.673308	-0.172365	0.134745	-0.277907	-0.888498	-0.102742	-0.868917	0.976704	0.171955	-0.072487	0.105950
32080	2.948766	3.633931	8.883070	-0.040976	0.109435	-0.215795	-0.881472	-0.103922	-0.873196	0.977506	0.171145	-0.069810	0.101575
32081	2.737612	3.809749	9.120773	-0.040725	-0.029872	-0.047793	-0.878681	-0.107037	-0.874133	0.977717	0.170449	-0.070716	0.100077
32082	2.218170	3.785714	8.693428	-0.046615	-0.090660	-0.038350	-0.879083	-0.105344	-0.874477	0.977876	0.169683	-0.072565	0.098491
32083	1.722207	3.587357	8.460673	0.026139	-0.139003	-0.073672	-0.882523	-0.106856	-0.872070	0.977730	0.170600	-0.075389	0.096207
32084	1.219900	3.563722	8.857028	0.082902	-0.160659	-0.114198	-0.884898	-0.110637	-0.869210	0.977467	0.172612	-0.078096	0.093082
32085	1.267432	3.768506	9.088009	-0.058639	-0.156002	-0.206581	-0.889659	-0.113329	-0.868839	0.977796	0.172136	-0.080887	0.087988
32086	1.612176	3.570834	8.811244	-0.042288	-0.198332	-0.286429	-0.888593	-0.115304	-0.869048	0.978146	0.172027	-0.083966	0.081154
32087	1.810535	3.571995	8.709008	0.012949	-0.184319	-0.330411	-0.887786	-0.119912	-0.863702	0.978289	0.173221	-0.086731	0.073644
32088	1.530865	3.530531	8.898110	-0.020873	-0.163850	-0.307341	-0.888044	-0.122470	-0.861499	0.978545	0.173492	-0.089014	0.066539
32089	1.332177	3.303621	9.004445	0.003124	-0.156973	-0.361984	-0.888026	-0.128934	-0.859693	0.978690	0.174501	-0.091090	0.058471
32090	1.038267	3.257050	9.255729	-0.038712	-0.176486	-0.450588	-0.888673	-0.134301	-0.856367	0.979015	0.174669	-0.093125	0.048466
32091	1.107176	2.954878	9.216798	0.007270	-0.140839	-0.581945	-0.884016	-0.141705	-0.854778	0.979207	0.176092	-0.094022	0.036136
32092	1.307664	2.909999	9.497681	-0.017117	-0.142129	-0.681096	-0.876706	-0.150172	-0.852046	0.979416	0.177023	-0.094527	0.021723
32093	1.294834	2.817522	9.454659	-0.102858	-0.134960	-0.569033	-0.873641	-0.156414	-0.850804	0.979692	0.176147	-0.095320	0.009444
32094	1.627481	2.745857	9.212677	-0.103425	-0.200997	-0.558913	-0.868860	-0.160609	-0.849248	0.979714	0.175104	-0.097421	-0.002990
32095	1.908856	3.139367	9.485514	-0.030915	-0.200511	-0.444721	-0.864331	-0.169265	-0.847697	0.979346	0.175314	-0.099897	-0.012923
32096	1.922573	2.707557	9.566215	-0.082652	-0.151741	-0.385324	-0.864056	-0.172647	-0.846601	0.979192	0.174306	-0.101616	-0.021780
32097	1.943119	2.596235	9.230711	-0.223908	-0.144803	-0.283162	-0.862467	-0.172547	-0.846482	0.979518	0.170333	-0.103470	-0.028736
32098	1.905235	2.782445	9.153528	-0.137033	-0.167266	-0.136273	-0.862869	-0.170991	-0.846964	0.979533	0.167714	-0.106328	-0.032890
32099	1.771008	3.170797	9.004471	-0.087682	-0.210261	-0.070955	-0.866980	-0.169530	-0.845662	0.979315	0.165888	-0.110252	-0.035621
32100	1.693944	3.154840	9.055179	-0.019377	-0.222009	0.031754	-0.870163	-0.168327	-0.846258	0.978884	0.165161	-0.114817	-0.036413
32101	1.608564	3.201851	9.172552	-0.071929	-0.214858	0.012199	-0.876395	-0.166251	-0.845315	0.978621	0.163445	-0.119082	-0.037503
32102	1.657543	3.275545	9.033895	-0.129293	-0.204611	-0.062188	-0.881303	-0.164390	-0.842381	0.978474	0.160792	-0.122911	-0.040332
32103	1.957044	3.188730	8.942649	-0.127503	-0.216208	-0.131275	-0.885287	-0.161406	-0.840629	0.978223	0.158329	-0.126661	-0.044369
32104	2.259141	3.203904	8.783318	-0.120366	-0.232075	-0.097823	-0.888998	-0.160628	-0.840428	0.977884	0.155897	-0.130911	-0.047968
32105	2.219911	3.479917	8.847426	-0.009545	-0.238196	-0.171781	-0.892048	-0.159610	-0.839152	0.977092	0.155839	-0.135070	-0.052557
32106	2.061739	3.627537	8.802948	-0.049414	-0.244209	-0.230264	-0.894290	-0.163569	-0.834690	0.976283	0.155118	-0.139197	-0.058597
32107	2.476579	3.761311	9.028887	-0.041224	-0.255659	-0.338272	-0.896408	-0.164262	-0.832809	0.975238	0.154902	-0.143122	-0.066577
32108	2.953566	4.294374	9.970991	0.059174	-0.031309	-0.456905	-0.894532	-0.172052	-0.829858	0.974261	0.157193	-0.142524	-0.076108
32109	2.423208	3.580676	8.636278	-0.319703	0.070185	-0.163752	-0.892416	-0.170334	-0.833853	0.975147	0.151524	-0.140192	-0.080461
32110	2.146949	3.099824	7.897308	-0.090362	0.028420	-0.195913	-0.890436	-0.167150	-0.840753	0.975124	0.150242	-0.139016	-0.085057
32111	2.534181	3.298647	8.232629	0.113211	-0.049298	-0.217975	-0.889497	-0.171412	-0.838484	0.974211	0.152981	-0.139571	-0.089612
32112	2.499356	3.664598	8.724632	0.077743	-0.066746	-0.242971	-0.891083	-0.172490	-0.838635	0.973281	0.154939	-0.140380	-0.094927
32113	2.354074	3.987201	8.496301	0.005779	-0.031817	-0.170455	-0.892665	-0.175096	-0.839102	0.972778	0.155524	-0.140548	-0.098803
32114	2.627191	3.856195	8.212022	0.122566	0.013226	-0.153935	-0.893451	-0.177866	-0.839316	0.972067	0.158259	-0.140158	-0.101958
32115	3.125663	3.729362	8.719292	0.316034	0.125522	-0.168639	-0.896868	-0.188358	-0.828875	0.970965	0.165216	-0.137937	-0.104422
32116	3.128394	4.253839	9.827431	0.352148	0.339581	-0.038130	-0.894195	-0.196597	-0.825411	0.970560	0.172755	-0.132045	-0.103596
32117	2.183385	2.442725	8.377553	0.011725	0.311647	0.143062	-0.894065	-0.195559	-0.828197	0.971542	0.173302	-0.126643	-0.100171
32118	2.132542	2.264652	8.800960	0.370622	0.312692	0.115912	-0.892992	-0.199902	-0.828616	0.971188	0.180718	-0.121804	-0.096431
32119	2.247150	2.805747	10.143474	0.263217	0.250534	0.077966	-0.891381	-0.207571	-0.824585	0.970921	0.186072	-0.117848	-0.093819
32120	2.077849	2.987123	9.857704	0.032196	0.122374	0.147185	-0.894827	-0.206364	-0.831217	0.971311	0.186458	-0.116187	-0.091042
32121	2.206263	2.790359	9.376925	-0.010303	0.004096	0.169272	-0.899866	-0.204540	-0.832711	0.971633	0.185737	-0.116841	-0.088204
32122	2.285353	2.903416	9.046339	-0.003575	-0.070771	0.106914	-0.903310	-0.204799	-0.830130	0.971616	0.185165	-0.118727	-0.087066
32123	2.150663	3.075728	8.920559	0.000261	-0.072251	0.131697	-0.908882	-0.202192	-0.828641	0.971649	0.184543	-0.120755	-0.085208
32124	1.896096	3.012888	9.250195	-0.044269	-0.072348	0.012256	-0.911262	-0.203552	-0.827851	0.971608	0.183404	-0.122249	-0.086004
32125	2.358979	3.006720	9.225933	-0.151349	-0.069867	-0.123429	-0.913920	-0.201029	-0.825593	0.971760	0.180402	-0.123027	-0.089457
32126	2.607633	3.098564	8.741852	-0.163642	-0.071422	-0.100538	-0.912595	-0.201004	-0.828023	0.971935	0.177218	-0.123871	-0.092696
32127	2.683634	3.031962	8.600269	-0.090577	-0.015722	-0.062832	-0.911271	-0.200573	-0.829904	0.972084	0.175310	-0.123966	-0.094613
32128	2.792966	3.169899	8.795139	-0.050532	0.034746	-0.004068	-0.909153	-0.200053	-0.830314	0.972292	0.174291	-0.123281	-0.095251
32129	2.536195	3.184671	8.917125	0.000935	0.052199	0.026316	-0.906372	-0.199521	-0.831940	0.972452	0.174048	-0.122581	-0.094961
32130	2.306821	3.170819	9.093120	-0.084345	0.081670	-0.044442	-0.901070	-0.200265	-0.835245	0.972814	0.172561	-0.120774	-0.096275
32131	2.601077	3.321772	8.843466	-0.204873	0.136449	-0.071057	-0.895642	-0.198489	-0.839009	0.973685	0.168695	-0.117725	-0.098081
32132	2.613776	3.885138	8.750548	-0.167899	0.177687	0.000025	-0.888627	-0.195886	-0.843838	0.974615	0.165663	-0.114028	-0.098382
32133	2.269582	3.946897	9.110192	-0.038975	0.076403	0.040514	-0.884125	-0.195069	-0.847487	0.974970	0.164687	-0.112881	-0.097827
32134	2.024352	3.791913	8.745201	-0.029604	-0.039990	0.075231	-0.879624	-0.193766	-0.847900	0.975080	0.163750	-0.113947	-0.097065
32135	1.559830	3.492189	8.620082	0.013741	-0.064455	-0.000703	-0.879880	-0.196854	-0.846922	0.974852	0.163659	-0.115505	-0.097663
32136	1.514656	3.595762	8.781587	-0.038881	-0.010599	-0.111032	-0.875905	-0.197514	-0.846452	0.974689	0.163024	-0.115371	-0.100470
32137	1.843139	3.691563	9.046081	-0.079732	0.030240	-0.193201	-0.872453	-0.200162	-0.844026	0.974581	0.161773	-0.114246	-0.104732
32138	1.795657	3.681018	9.290212	-0.124775	-0.019685	-0.167134	-0.867148	-0.202186	-0.846299	0.974530	0.159565	-0.113926	-0.108866
32139	1.804730	3.637440	8.819057	-0.132027	-0.056083	-0.136436	-0.864235	-0.201663	-0.847658	0.974470	0.157007	-0.114541	-0.112420
32140	2.165174	3.716751	8.357756	-0.015001	-0.058565	-0.103445	-0.858661	-0.204871	-0.847288	0.974092	0.156703	-0.115424	-0.115181
32141	1.927622	3.765873	8.643744	0.073229	-0.078092	-0.074959	-0.858254	-0.208266	-0.845790	0.973444	0.157999	-0.117144	-0.117134
32142	1.350732	3.847695	9.109223	-0.007138	-0.082508	-0.032692	-0.858915	-0.209458	-0.841795	0.973138	0.157627	-0.118729	-0.118575
32143	1.091674	3.964366	9.150940	-0.096872	-0.041637	-0.170577	-0.856128	-0.211193	-0.842016	0.972864	0.155974	-0.118979	-0.122687
32144	1.170243	3.878384	8.932560	-0.101655	-0.040452	-0.327959	-0.852411	-0.213479	-0.843474	0.972188	0.154553	-0.118595	-0.129999
32145	1.169656	3.645335	8.809138	-0.068687	-0.052175	-0.418094	-0.845637	-0.219474	-0.844549	0.971076	0.154041	-0.118289	-0.138892
32146	1.093328	3.597839	8.893805	-0.043049	-0.066712	-0.504730	-0.837939	-0.224386	-0.845062	0.969513	0.154077	-0.118012	-0.149593
32147	1.219972	3.573441	8.941200	-0.008268	-0.069513	-0.594842	-0.830368	-0.231136	-0.844425	0.967437	0.155103	-0.117596	-0.161804
32148	1.491783	3.233720	9.226496	0.038854	-0.089150	-0.610786	-0.820533	-0.242606	-0.841147	0.964953	0.156855	-0.117652	-0.174414
32149	1.803002	3.229691	9.532130	-0.018037	-0.070222	-0.567599	-0.812695	-0.250379	-0.838801	0.962708	0.157564	-0.117237	-0.186072
32150	1.724433	2.890846	9.368603	-0.118952	-0.062157	-0.425492	-0.805125	-0.256355	-0.841494	0.961193	0.155891	-0.116755	-0.195384
32151	1.513160	2.714618	8.879652	-0.142704	-0.124515	-0.286216	-0.799820	-0.258392	-0.843231	0.960115	0.153252	-0.117765	-0.202052
32152	1.525929	3.074116	9.055447	-0.064836	-0.149837	-0.241951	-0.796769	-0.259486	-0.847327	0.958832	0.151822	-0.119747	-0.207971
32153	1.559227	3.293227	9.473625	-0.058629	-0.156844	-0.207524	-0.796627	-0.262887	-0.845290	0.957665	0.150448	-0.121936	-0.213013
32154	1.659149	2.974598	9.175818	-0.142671	-0.144577	-0.157318	-0.796495	-0.262592	-0.846087	0.956910	0.147330	-0.123735	-0.217500
32155	1.858128	2.958788	9.162787	-0.084430	-0.129985	-0.043923	-0.798623	-0.259787	-0.844497	0.956550	0.145136	-0.125784	-0.219377
32156	1.814954	3.174035	9.128549	-0.128208	-0.139630	0.043404	-0.803133	-0.257729	-0.844514	0.956600	0.141807	-0.128132	-0.219974
32157	1.610350	3.187287	8.879068	-0.127848	-0.165786	0.093680	-0.805649	-0.257726	-0.848242	0.956848	0.138270	-0.131064	-0.219423
32158	1.486630	3.452061	8.974367	-0.085042	-0.195043	0.068887	-0.811883	-0.254931	-0.848215	0.956719	0.135458	-0.134721	-0.219521
32159	1.318244	3.536407	9.132236	-0.104202	-0.227416	0.004996	-0.817588	-0.252318	-0.846859	0.956301	0.132369	-0.138658	-0.220773
32160	1.500336	3.364920	8.927306	-0.113762	-0.231782	-0.109136	-0.822621	-0.252821	-0.844267	0.955311	0.129324	-0.142408	-0.224447
32161	1.859678	3.274309	8.577972	-0.092570	-0.269168	-0.099651	-0.826329	-0.253328	-0.842764	0.954213	0.126578	-0.146893	-0.227765
32162	2.286418	3.471362	8.368141	0.107640	-0.258109	-0.046005	-0.830169	-0.254984	-0.833647	0.952815	0.127453	-0.152293	-0.229577
32163	2.290889	4.024912	8.677006	0.273252	-0.198207	-0.038061	-0.835319	-0.261478	-0.825340	0.951198	0.131871	-0.157272	-0.230431
32164	1.675190	4.140034	9.340820	0.234688	-0.179855	-0.075081	-0.838608	-0.269980	-0.816581	0.949514	0.135613	-0.161670	-0.232155
32165	1.505400	4.743865	10.033885	0.152821	-0.007959	-0.150273	-0.838849	-0.278729	-0.812295	0.948236	0.139054	-0.162111	-0.235017
32166	1.728303	4.344862	9.037628	-0.079965	0.155869	-0.096034	-0.835653	-0.284073	-0.813844	0.948377	0.138463	-0.158596	-0.237183
32167	2.610120	3.613064	7.409410	-0.075854	0.257903	-0.193626	-0.829419	-0.286397	-0.816137	0.948322	0.139001	-0.152809	-0.240861
32168	2.625622	3.705515	6.764125	0.094320	0.125220	0.051841	-0.823443	-0.291525	-0.817712	0.948567	0.141116	-0.151113	-0.239732
32169	2.306730	4.787454	9.302361	0.857756	0.241724	-0.081203	-0.817706	-0.306756	-0.804575	0.946172	0.158969	-0.150449	-0.238438
32170	1.762555	3.814040	10.390576	0.341783	0.572470	-0.114166	-0.803883	-0.322815	-0.800012	0.946061	0.168378	-0.140945	-0.238225
32171	2.591410	2.039912	8.426808	-0.058370	0.392188	-0.116636	-0.789559	-0.327745	-0.806374	0.946631	0.169575	-0.132893	-0.239735
32172	2.804564	2.509899	9.065239	0.265644	0.249400	0.124738	-0.782128	-0.332627	-0.801784	0.946850	0.175338	-0.129937	-0.236320
32173	2.305637	3.280145	10.175386	0.306601	0.049689	0.304876	-0.782243	-0.339496	-0.794352	0.947190	0.180573	-0.131592	-0.230017
32174	2.012688	2.835434	9.750943	0.028190	-0.007098	0.275442	-0.788073	-0.339155	-0.791187	0.948206	0.180216	-0.132926	-0.225296
32175	2.554201	3.039377	9.096888	0.076317	-0.028590	0.155109	-0.793518	-0.334348	-0.794460	0.948451	0.181014	-0.134471	-0.222692
32176	2.352358	3.404648	8.876127	-0.108289	-0.097120	0.417582	-0.801481	-0.328954	-0.796478	0.950274	0.177257	-0.137431	-0.216036
32177	1.694468	3.154868	9.221274	-0.147874	-0.060459	0.322358	-0.808904	-0.327336	-0.798757	0.951918	0.173135	-0.139187	-0.210958
32178	2.152051	3.153446	9.083688	-0.260584	0.012414	0.106659	-0.811570	-0.321006	-0.804295	0.953163	0.167791	-0.138313	-0.210227
32179	2.379063	3.249761	8.680745	-0.263492	0.036034	0.085539	-0.812917	-0.312742	-0.810189	0.954415	0.162478	-0.136932	-0.209627
32180	2.687411	3.556328	8.504966	-0.184972	0.074325	0.218566	-0.815189	-0.304949	-0.819040	0.955998	0.158524	-0.135541	-0.206317
32181	2.882463	3.788071	8.812478	-0.089162	0.127026	0.278377	-0.818783	-0.298297	-0.825497	0.957672	0.156384	-0.133824	-0.201243
32182	2.408818	3.706645	8.711909	-0.160673	0.147339	0.365916	-0.820128	-0.291411	-0.826067	0.959908	0.152792	-0.131581	-0.194724
32183	2.058631	3.748825	8.585312	-0.128750	0.187744	0.323917	-0.819617	-0.284245	-0.834702	0.961943	0.150018	-0.128692	-0.188678
32184	2.067896	3.787843	8.696022	-0.159294	0.224627	0.260397	-0.821228	-0.276267	-0.840065	0.963862	0.147006	-0.124636	-0.183914
32185	1.962196	3.737375	8.669089	-0.163959	0.260663	0.239421	-0.820072	-0.263249	-0.848789	0.965758	0.144067	-0.119959	-0.179351
32186	2.014296	4.325767	8.933421	-0.101154	0.282325	0.248556	-0.816902	-0.258945	-0.857009	0.967504	0.142403	-0.114948	-0.174483
32187	1.906580	4.430650	9.249450	-0.032009	0.065120	0.282758	-0.815189	-0.255535	-0.861349	0.968617	0.141306	-0.114655	-0.169317
32188	1.642545	4.180613	8.468196	0.109812	-0.113697	0.369669	-0.821029	-0.251793	-0.860357	0.969191	0.142076	-0.118362	-0.162706
32189	1.337061	3.662873	8.217218	0.224015	-0.135196	0.270083	-0.828582	-0.251581	-0.855968	0.968978	0.145361	-0.122747	-0.157749
32190	1.006989	3.486997	8.477996	0.049003	0.011338	0.108759	-0.833748	-0.251950	-0.852968	0.969131	0.145963	-0.123090	-0.155977
32191	0.863840	3.749070	9.309246	-0.082009	-0.035683	-0.119160	-0.831627	-0.251912	-0.856749	0.968797	0.144629	-0.123376	-0.159038
32192	1.445491	3.572683	8.986637	0.130526	-0.286111	-0.201544	-0.828961	-0.257563	-0.856557	0.966967	0.146624	-0.128842	-0.163942
32193	1.947563	2.499142	8.490239	0.413022	-0.247538	-0.154494	-0.832785	-0.265007	-0.844673	0.964448	0.154257	-0.134700	-0.167033
32194	2.134962	3.694468	9.391986	0.336120	-0.151943	-0.161308	-0.829575	-0.276504	-0.833535	0.962349	0.160547	-0.138342	-0.170210
32195	1.339530	3.342704	10.044179	0.137734	-0.235665	-0.296672	-0.830212	-0.286191	-0.824442	0.960101	0.163266	-0.142515	-0.176747
32196	2.401253	2.429918	10.526522	-0.008234	-0.068254	-0.497836	-0.825154	-0.294437	-0.823019	0.958026	0.164157	-0.142254	-0.187089
32197	3.765300	2.488600	10.057659	-0.350481	0.077913	-0.158778	-0.817742	-0.292333	-0.824782	0.958680	0.158097	-0.139071	-0.191303
32198	2.446219	2.129585	9.057113	-0.279256	0.176258	0.162440	-0.815767	-0.286831	-0.835365	0.960549	0.152839	-0.135223	-0.188945
32199	1.953297	1.972514	8.513643	-0.232252	0.099154	0.346110	-0.819504	-0.276172	-0.845987	0.962726	0.147625	-0.133645	-0.183041
32200	1.765151	2.442452	8.687253	0.071294	0.000220	0.351751	-0.823103	-0.268143	-0.851594	0.963681	0.147928	-0.135036	-0.176642
32201	1.412642	3.169158	9.080137	0.166836	-0.078467	0.330367	-0.830127	-0.267505	-0.848004	0.964053	0.149768	-0.138230	-0.170482
32202	0.816166	3.486065	9.432522	-0.077507	-0.142186	0.233822	-0.838739	-0.267417	-0.843205	0.964577	0.147015	-0.141507	-0.167191
32203	1.481825	3.228673	9.110694	-0.217511	-0.183925	0.077390	-0.845385	-0.259541	-0.845158	0.964881	0.141805	-0.144595	-0.167299
32204	2.067661	3.083916	8.778347	-0.208287	-0.228105	-0.073272	-0.849108	-0.254782	-0.848050	0.964427	0.137091	-0.148209	-0.170650
32205	1.953733	3.130344	8.293111	-0.150672	-0.305242	0.116527	-0.854953	-0.249051	-0.848605	0.964244	0.132636	-0.153936	-0.170130
32206	1.936715	3.236826	8.181066	0.198536	-0.354948	-0.162947	-0.862100	-0.251790	-0.843779	0.961917	0.135621	-0.161134	-0.174238
32207	2.184934	3.984147	8.630737	0.166493	-0.348582	-0.178132	-0.866987	-0.257097	-0.838792	0.959610	0.138086	-0.167956	-0.178527
32208	2.205707	4.853658	9.958267	0.169506	-0.280134	-0.318326	-0.868158	-0.265365	-0.830185	0.956899	0.141273	-0.173164	-0.185472
32209	2.499091	4.902712	10.323128	0.037310	0.071604	-0.599470	-0.860048	-0.275704	-0.825777	0.954652	0.144323	-0.170207	-0.197079
32210	2.550816	3.874280	8.695745	-0.360841	0.209776	-0.285032	-0.847320	-0.279158	-0.827913	0.955110	0.139102	-0.164047	-0.203728
32211	2.719039	3.474238	7.259754	-0.180421	0.224151	-0.158821	-0.839373	-0.277571	-0.838153	0.955569	0.137122	-0.158598	-0.207201
32212	2.306489	3.299291	7.498738	0.136854	0.025827	0.058480	-0.836865	-0.274163	-0.843173	0.955397	0.139539	-0.158926	-0.206127
32213	2.664123	3.769607	9.383586	0.279755	0.050617	-0.172685	-0.835921	-0.279997	-0.839344	0.953926	0.145693	-0.158662	-0.208865
32214	3.178681	4.257243	10.425872	0.055755	0.326137	-0.098404	-0.827685	-0.288212	-0.836346	0.954249	0.148310	-0.152474	-0.210155
32215	2.827251	2.335453	8.241667	-0.307558	0.362039	-0.024842	-0.820801	-0.285464	-0.847476	0.956003	0.144045	-0.144261	-0.210944
32216	2.850589	1.986318	8.054867	0.113354	0.238962	0.133955	-0.817628	-0.282465	-0.853590	0.956799	0.146706	-0.140648	-0.207922
32217	2.597287	2.423671	9.642012	0.216949	0.174674	0.181608	-0.813259	-0.281918	-0.851342	0.957291	0.150985	-0.138845	-0.203762
32218	2.226249	2.844180	9.906661	0.015955	0.100182	0.212386	-0.814715	-0.282273	-0.852678	0.958256	0.150974	-0.137733	-0.199955
32219	2.003170	2.728391	9.130465	0.000535	-0.001241	0.100367	-0.817098	-0.282768	-0.853069	0.958568	0.150560	-0.138157	-0.198472
32220	2.310695	2.966986	9.032195	-0.004975	-0.054473	0.094629	-0.823063	-0.281894	-0.848678	0.958677	0.149845	-0.139576	-0.197494
32221	2.352946	2.945928	9.233428	-0.101260	-0.065042	0.057999	-0.826908	-0.280533	-0.849396	0.958947	0.147307	-0.140706	-0.197291
32222	2.266107	2.917646	9.180430	-0.168347	-0.075033	0.007354	-0.826665	-0.272749	-0.854250	0.959119	0.143618	-0.141613	-0.198519
32223	2.184720	2.857906	9.120617	-0.205412	-0.080102	-0.088254	-0.827336	-0.269305	-0.857622	0.959045	0.139401	-0.142192	-0.201450
32224	2.472170	2.984462	8.863718	-0.223173	-0.028675	-0.088042	-0.826027	-0.263344	-0.863217	0.959081	0.135112	-0.141707	-0.204517
32225	2.586878	3.047215	8.751230	-0.238488	0.028782	-0.043544	-0.824980	-0.258862	-0.864831	0.959535	0.130562	-0.140206	-0.206370
32226	2.668494	3.099679	8.837582	-0.163042	0.082412	-0.028841	-0.823405	-0.253462	-0.870582	0.959939	0.127720	-0.137980	-0.207764
32227	2.727189	3.076473	8.861220	-0.143968	0.120860	0.005047	-0.819976	-0.247366	-0.878077	0.960565	0.125232	-0.135266	-0.208170
32228	2.503587	3.106396	8.839692	-0.101783	0.130882	0.045076	-0.816539	-0.244549	-0.882589	0.961239	0.123570	-0.132541	-0.207806
32229	2.263124	3.276817	8.970632	-0.094777	0.148469	0.054978	-0.815231	-0.238521	-0.884962	0.961994	0.122029	-0.129651	-0.207046
32230	2.246976	3.208539	8.797351	-0.112963	0.188737	0.002144	-0.811665	-0.234606	-0.888770	0.962645	0.120502	-0.125656	-0.207375
32231	2.258916	3.480633	8.925640	-0.030816	0.181775	0.024442	-0.807038	-0.230870	-0.891925	0.963169	0.120451	-0.122340	-0.206956
32232	2.103211	3.710803	8.649548	-0.068698	0.280506	0.045320	-0.802275	-0.228359	-0.896597	0.964085	0.120048	-0.116857	-0.206089
32233	1.918776	4.037624	9.093929	0.081261	0.172560	0.003564	-0.796848	-0.226741	-0.899560	0.964188	0.122248	-0.114154	-0.205830
32234	1.764760	4.202300	8.938730	0.149968	-0.019373	0.093643	-0.795255	-0.227938	-0.897604	0.964056	0.124717	-0.115470	-0.204228
32235	1.379574	3.765625	8.516211	0.186153	-0.116377	0.072030	-0.799217	-0.232390	-0.894345	0.963479	0.127688	-0.118937	-0.203121
32236	0.997993	3.452852	8.482792	0.226374	-0.117397	-0.017929	-0.803178	-0.237409	-0.890702	0.962438	0.131489	-0.122164	-0.203714
32237	0.962731	3.333310	8.838840	0.156015	-0.092708	-0.177121	-0.805014	-0.244011	-0.887134	0.960932	0.134624	-0.124347	-0.207420
32238	1.115564	3.027856	9.264644	0.144556	-0.167124	-0.335031	-0.801947	-0.250827	-0.885239	0.958602	0.137412	-0.127342	-0.214440
32239	1.643466	2.804410	9.272900	0.348815	-0.374948	-0.201447	-0.807084	-0.261783	-0.877209	0.955630	0.143059	-0.135646	-0.218873
32240	1.857818	2.318012	9.620119	0.302223	-0.341380	-0.135992	-0.813143	-0.275052	-0.864813	0.953089	0.147578	-0.143184	-0.222129
32241	2.496816	2.732637	10.471810	0.096039	-0.183015	-0.243660	-0.817628	-0.281888	-0.860551	0.951055	0.149267	-0.146528	-0.227472
32242	2.180684	3.008458	10.327647	-0.240222	-0.091673	-0.206053	-0.817228	-0.282932	-0.858039	0.950416	0.144754	-0.146649	-0.232918
32243	1.465438	2.218592	9.050416	-0.303311	-0.012951	-0.250615	-0.816705	-0.279995	-0.864929	0.949947	0.139565	-0.144856	-0.239040
32244	1.867143	2.424879	8.644783	-0.044415	0.030467	-0.299121	-0.811932	-0.280842	-0.869306	0.948549	0.139586	-0.143331	-0.245411
32245	2.154100	2.920452	9.027741	0.020022	0.028324	-0.153152	-0.803452	-0.280633	-0.874765	0.947710	0.140407	-0.142562	-0.248613
32246	1.788781	2.947845	9.386996	-0.152046	-0.069618	-0.063188	-0.804778	-0.280020	-0.875804	0.947451	0.137211	-0.143049	-0.251093
32247	1.577034	2.769246	9.499786	-0.239574	-0.135160	-0.032004	-0.806506	-0.278173	-0.875457	0.947444	0.131914	-0.144380	-0.253187
32248	1.629101	2.775007	9.142705	-0.215239	-0.128912	-0.132676	-0.809175	-0.271051	-0.878957	0.946757	0.127403	-0.145494	-0.257394
32249	1.646080	2.852961	8.873059	-0.138778	-0.161024	-0.102583	-0.811836	-0.267026	-0.881347	0.946000	0.124066	-0.147601	-0.260585
32250	1.571155	2.926824	8.634322	-0.086489	-0.208224	-0.046121	-0.816617	-0.262650	-0.884776	0.945140	0.121312	-0.151093	-0.262991
32251	1.733464	3.092429	8.898004	-0.030709	-0.243026	0.014784	-0.822187	-0.260583	-0.884109	0.944441	0.119250	-0.155571	-0.263833
32252	1.944777	3.203076	8.985489	-0.027705	-0.252318	0.068610	-0.827493	-0.258592	-0.880361	0.943879	0.117025	-0.160462	-0.263914
32253	1.849493	3.104242	8.882219	-0.026787	-0.256744	0.067728	-0.835847	-0.255971	-0.876692	0.943353	0.114816	-0.165317	-0.263767
32254	2.005443	3.276968	8.712400	0.047725	-0.236079	-0.023004	-0.843803	-0.254063	-0.872782	0.942139	0.114395	-0.170077	-0.265257
32255	2.200823	3.906754	8.569228	0.220652	-0.195612	-0.089458	-0.847508	-0.256054	-0.867435	0.940357	0.117751	-0.174714	-0.267093
32256	2.255988	4.131121	9.038584	0.249473	-0.177687	-0.156476	-0.850928	-0.265078	-0.860168	0.938109	0.121897	-0.179118	-0.270204
32257	2.160321	4.702341	9.977271	0.190627	0.006581	-0.148434	-0.848252	-0.274821	-0.851920	0.936720	0.126064	-0.179626	-0.272762
32258	1.950256	4.518806	9.057569	-0.180143	0.180630	0.019568	-0.844405	-0.276546	-0.853630	0.937759	0.123480	-0.175393	-0.273125
32259	2.143941	3.701728	7.678457	-0.084206	0.250826	0.016806	-0.839771	-0.274967	-0.860209	0.938780	0.123309	-0.170227	-0.272967
32260	3.326325	3.975725	8.593615	0.341363	0.499571	-0.040679	-0.829153	-0.281740	-0.861621	0.939198	0.132453	-0.162685	-0.271841
32261	3.555558	4.387760	9.353323	0.054176	0.579779	0.142737	-0.814691	-0.288976	-0.864971	0.941490	0.136270	-0.152504	-0.267897
32262	2.009099	1.835159	8.434555	-0.179928	0.545775	0.352664	-0.808613	-0.282597	-0.875305	0.945317	0.134596	-0.142290	-0.260794
32263	1.847248	1.516716	8.884498	0.081326	0.405535	0.216475	-0.803190	-0.278788	-0.882493	0.947212	0.137627	-0.135654	-0.255825
32264	2.894932	2.599008	9.852006	0.276245	0.168160	0.250633	-0.800655	-0.285188	-0.879908	0.948016	0.142899	-0.134659	-0.250424
32265	2.525253	2.456391	10.058364	0.170582	-0.024931	0.399442	-0.807814	-0.283868	-0.875489	0.949319	0.144827	-0.137188	-0.242897
32266	2.224779	2.358634	9.443330	-0.105568	-0.116575	0.413987	-0.818030	-0.278623	-0.874802	0.951123	0.140967	-0.140185	-0.236309
32267	2.278362	2.500333	8.890306	-0.168907	-0.151209	0.354330	-0.826393	-0.273090	-0.870234	0.952723	0.135872	-0.143334	-0.230896
32268	2.276031	2.417790	9.165250	-0.166591	-0.078206	0.279654	-0.835687	-0.265994	-0.872048	0.954068	0.131386	-0.144919	-0.226916
32269	2.640358	2.186557	9.505519	-0.281503	-0.041784	0.206954	-0.839422	-0.256894	-0.875473	0.955519	0.124985	-0.145069	-0.224314
32270	2.712313	2.624728	8.970078	-0.368502	0.016330	0.307817	-0.847153	-0.239647	-0.883154	0.957675	0.116974	-0.143976	-0.220106
32271	2.333731	2.811990	8.441961	-0.328085	0.083857	0.357972	-0.851697	-0.225436	-0.889493	0.960129	0.109780	-0.141882	-0.214408
32272	2.379179	2.987600	8.596076	-0.098408	0.168162	0.263730	-0.854502	-0.217492	-0.892160	0.961801	0.107727	-0.138916	-0.209846
32273	2.257728	3.305848	8.979875	-0.221697	0.125514	0.220639	-0.853724	-0.211285	-0.895728	0.963441	0.103178	-0.136194	-0.206366
32274	2.143327	2.910503	8.623118	0.143296	0.157296	-0.364991	-0.848561	-0.210115	-0.897092	0.961892	0.107439	-0.133114	-0.213308
32275	2.529099	3.111761	9.278500	-0.177274	0.082051	-0.306469	-0.838087	-0.212978	-0.898378	0.961056	0.105032	-0.130291	-0.219917
32276	3.971004	3.589325	8.486336	0.012576	0.172238	0.284951	-0.835447	-0.209665	-0.899376	0.962593	0.105158	-0.127734	-0.214570
32277	3.103851	3.830902	8.592694	0.180216	0.369970	1.188680	-0.842484	-0.204337	-0.899394	0.967844	0.107046	-0.124152	-0.190801
32278	1.655461	4.518258	8.552695	-0.044976	0.338445	1.663698	-0.858966	-0.184851	-0.904622	0.974496	0.103163	-0.121019	-0.158330
32279	0.521088	3.822885	8.667551	0.439895	0.166574	0.866954	-0.873835	-0.173896	-0.904772	0.976444	0.110194	-0.121210	-0.140435
32280	0.679000	3.930130	8.705284	0.615967	-0.099999	0.561637	-0.888149	-0.172342	-0.897311	0.976220	0.120450	-0.126223	-0.128665
32281	0.530409	3.364291	8.721842	0.546750	-0.308647	0.489415	-0.903232	-0.179792	-0.886101	0.975156	0.129234	-0.135005	-0.118923
32282	0.433392	2.729053	9.284477	0.316745	-0.255651	0.281308	-0.912354	-0.187410	-0.873490	0.974212	0.133934	-0.141567	-0.113713
32283	0.811194	2.522484	10.977680	-0.082058	-0.379141	-0.179685	-0.920292	-0.190871	-0.872972	0.972831	0.132110	-0.148319	-0.118948
32284	2.935925	2.284223	10.101147	0.233903	-0.664553	0.004700	-0.931144	-0.195889	-0.862405	0.970089	0.134948	-0.161908	-0.120425
32285	4.208962	1.613085	9.964750	0.302382	-0.040358	-0.293695	-0.942769	-0.208007	-0.852056	0.968323	0.141688	-0.162695	-0.125720
32286	3.513838	2.255893	10.297208	0.113412	0.154827	-0.126713	-0.937979	-0.214989	-0.850723	0.968088	0.144562	-0.159743	-0.128020
32287	2.747936	1.581624	9.056062	-0.207013	0.235621	0.231961	-0.933608	-0.214386	-0.857062	0.969947	0.140320	-0.155393	-0.123959
32288	3.200185	1.429573	8.580068	0.213041	0.302509	0.152289	-0.930695	-0.213208	-0.862694	0.970546	0.144593	-0.150609	-0.120209
32289	2.357826	2.113532	10.123208	0.144422	0.242843	0.348078	-0.928970	-0.214072	-0.863279	0.971625	0.146725	-0.147320	-0.112751
32290	1.295730	1.948565	9.620100	-0.330029	0.145856	0.508892	-0.933653	-0.197603	-0.870483	0.974021	0.139002	-0.145349	-0.104089
32291	2.329089	1.532656	8.097648	-0.164691	0.131565	0.317300	-0.937131	-0.185015	-0.880241	0.975484	0.134863	-0.143353	-0.098456
32292	2.508912	2.324867	8.658009	0.241493	-0.027249	0.443896	-0.943234	-0.182484	-0.874856	0.975521	0.138127	-0.145672	-0.089775
32293	1.889941	2.794287	8.989297	0.217487	-0.064977	0.593981	-0.954111	-0.178192	-0.868420	0.975721	0.140232	-0.148975	-0.078165
32294	1.723778	3.126260	9.114077	0.201445	-0.093278	0.582276	-0.966456	-0.170525	-0.861592	0.975672	0.142171	-0.152846	-0.067004
32295	2.175216	3.056753	8.902200	0.139630	-0.066024	0.610456	-0.979062	-0.163582	-0.859481	0.975829	0.142690	-0.156013	-0.055300
32296	2.372896	3.021443	8.354933	0.165528	-0.034777	0.793713	-0.990220	-0.153636	-0.855814	0.975972	0.143301	-0.159228	-0.039883
32297	2.428574	3.544274	7.803912	0.406744	-0.015140	0.729153	-1.002699	-0.145086	-0.850835	0.975224	0.148717	-0.161876	-0.024859
32298	2.148905	4.726199	8.048773	0.621164	0.025791	0.657599	-1.013838	-0.142530	-0.841499	0.973616	0.158609	-0.163725	-0.010459
32299	2.097942	5.346848	9.643150	0.843769	0.103226	0.552650	-1.021648	-0.145524	-0.830903	0.971211	0.173218	-0.163510	0.002885
32300	2.429247	5.726823	11.060923	0.557159	0.525014	0.299713	-1.025199	-0.155118	-0.822981	0.970852	0.182935	-0.154402	0.011851
32301	2.824606	4.532238	9.004867	-0.222167	0.868273	0.568237	-1.016463	-0.151061	-0.838252	0.974012	0.176719	-0.139481	0.024839
32302	2.965556	2.381445	6.288712	-0.186798	0.875370	0.469500	-1.008809	-0.138774	-0.858213	0.976697	0.171233	-0.124249	0.036124
32303	2.862210	1.248510	7.073939	0.414112	0.582826	0.496086	-1.000741	-0.133046	-0.872617	0.976247	0.177680	-0.114178	0.048332
32304	2.115143	3.279395	12.769055	1.070772	0.751435	0.451427	-0.992225	-0.145839	-0.871244	0.973384	0.196673	-0.100146	0.061755
32305	1.423120	2.351628	11.835364	-0.398397	0.269279	0.387367	-0.988537	-0.136930	-0.886033	0.975010	0.187683	-0.096763	0.069054
32306	3.262935	1.911150	6.939226	-0.113482	-0.041445	0.393076	-0.991892	-0.121602	-0.893558	0.974821	0.184677	-0.099302	0.075882
32307	3.603154	2.932021	7.555737	0.603227	-0.128368	0.631569	-1.002480	-0.126400	-0.880705	0.971297	0.195224	-0.103198	0.088436
32308	1.923749	3.081354	9.231272	0.329468	-0.058111	0.714586	-1.015613	-0.121005	-0.871390	0.968556	0.200154	-0.106615	0.102328
32309	2.015847	2.835516	9.984513	0.086301	0.105220	0.140189	-1.021853	-0.116872	-0.868771	0.968233	0.201131	-0.104920	0.105180
32310	3.248356	3.105373	9.098433	-0.233915	0.136686	0.342463	-1.025321	-0.107857	-0.874885	0.968759	0.195516	-0.104236	0.111418
32311	3.229057	2.876783	8.449689	-0.099027	0.127342	0.549730	-1.028547	-0.091452	-0.880767	0.968217	0.191950	-0.104164	0.121904
32312	2.861113	2.889547	8.652521	-0.005656	0.182900	0.635326	-1.031225	-0.081363	-0.885782	0.967043	0.189992	-0.103159	0.134494
32313	2.643903	3.118652	8.843905	-0.043684	0.230187	0.651456	-1.033919	-0.065525	-0.891822	0.965941	0.186954	-0.101354	0.147424
32314	2.659626	3.293701	8.790114	-0.071599	0.290974	0.628762	-1.035817	-0.050266	-0.897755	0.964911	0.183365	-0.098377	0.160145
32315	2.415404	3.381504	8.743447	-0.061260	0.313633	0.650208	-1.037198	-0.030184	-0.907567	0.963675	0.179695	-0.094971	0.173265
32316	2.241993	3.368675	8.998174	-0.111627	0.364592	0.657482	-1.037117	-0.011827	-0.916645	0.962443	0.174959	-0.090778	0.186687
32317	2.292331	3.214197	8.615771	-0.165946	0.412381	0.611650	-1.033179	0.001608	-0.928072	0.961491	0.168943	-0.085662	0.199138
32318	2.744075	3.877769	8.528349	0.030487	0.454272	0.676063	-1.028981	0.016875	-0.940516	0.959402	0.166494	-0.079170	0.213448
32319	2.385354	4.065490	8.920294	0.028585	0.429816	0.944722	-1.026896	0.029957	-0.953007	0.955858	0.163627	-0.074021	0.232556
32320	1.545205	3.933668	8.313026	0.031514	0.441582	1.042260	-1.026164	0.052856	-0.965974	0.951362	0.160551	-0.068911	0.253743
32321	0.852664	4.494024	8.942241	0.086253	0.362871	0.863458	-1.024360	0.071253	-0.978559	0.947156	0.159196	-0.064346	0.270946
32322	0.856964	4.062052	9.109304	0.298719	-0.072100	0.548390	-1.025831	0.076228	-0.980934	0.943174	0.164474	-0.065957	0.281107
32323	0.919772	3.058241	8.844411	0.464214	-0.358543	0.538269	-1.039071	0.073007	-0.973369	0.938163	0.174624	-0.071800	0.290174
32324	1.312304	1.837119	8.793458	0.437547	-0.402769	0.520186	-1.054437	0.071090	-0.959564	0.933048	0.184355	-0.078748	0.298720
32325	1.874288	1.692025	9.346140	0.136262	-0.183189	0.312757	-1.068478	0.069841	-0.951927	0.930521	0.187516	-0.082404	0.303608
32326	1.583859	1.342342	11.852723	0.080590	-0.455932	-0.252303	-1.078533	0.065184	-0.945786	0.931078	0.192148	-0.089570	0.296902
32327	3.731329	1.798642	10.288075	0.329883	-0.440304	0.427099	-1.088997	0.062689	-0.929909	0.926582	0.199989	-0.097356	0.303270
32328	3.518636	3.197934	11.628514	0.163485	0.251627	-0.103023	-1.091106	0.059385	-0.929856	0.927146	0.201658	-0.091395	0.302293
32329	3.076617	2.534375	10.192635	-0.555678	0.382304	0.367815	-1.085433	0.068130	-0.939439	0.927947	0.188155	-0.089060	0.309160
32330	2.069528	0.661359	7.877223	-0.560384	0.389568	0.354056	-1.080601	0.092847	-0.950517	0.928559	0.174667	-0.086723	0.315831
32331	2.038847	1.270096	8.146082	-0.104593	0.229070	0.241271	-1.076531	0.106069	-0.958865	0.927978	0.170564	-0.083925	0.320503
32332	2.053945	1.423416	9.291098	-0.149243	0.101867	0.337529	-1.072986	0.118124	-0.970600	0.926599	0.166535	-0.084267	0.326465
32333	2.541487	1.650646	8.575037	-0.284097	0.040654	0.322470	-1.074088	0.133055	-0.975210	0.925681	0.160112	-0.086411	0.331680
32334	2.450520	1.702388	8.487613	0.106031	-0.045028	0.324933	-1.077822	0.141250	-0.975711	0.923222	0.161777	-0.087713	0.337336
32335	1.879695	2.230967	9.091917	0.329429	-0.076560	0.309608	-1.082316	0.136941	-0.965866	0.920112	0.167477	-0.087865	0.342965
32336	1.902595	2.488729	9.531148	0.196525	-0.110885	0.358453	-1.087094	0.139502	-0.963179	0.916909	0.171190	-0.089886	0.349130
32337	2.185257	2.333601	9.047566	0.037935	-0.144300	0.361235	-1.089769	0.148016	-0.960327	0.914201	0.171890	-0.093417	0.354913
32338	2.444467	2.430441	8.101636	-0.007661	-0.208930	0.441975	-1.096559	0.159162	-0.958551	0.910805	0.172376	-0.098938	0.361844
32339	1.992440	3.048458	7.755759	0.324638	-0.273202	0.456833	-1.105589	0.165620	-0.950994	0.906007	0.179064	-0.103016	0.369425
32340	1.476305	4.228554	8.308688	0.736054	-0.268355	0.078051	-1.115627	0.154932	-0.943704	0.902288	0.194182	-0.102838	0.370938
32341	1.678790	5.028575	9.955221	0.912862	-0.143069	-0.394576	-1.120849	0.128180	-0.934835	0.901454	0.212306	-0.096819	0.364600
32342	3.058529	6.199485	11.505104	0.679813	0.271837	-0.635279	-1.112930	0.092689	-0.929482	0.903717	0.223747	-0.084364	0.355127
32343	3.246988	4.163602	8.445346	-0.166830	0.496704	0.116857	-1.103500	0.085452	-0.940021	0.904670	0.216896	-0.076750	0.358660
32344	2.802501	2.490112	5.986834	0.166785	0.586476	0.119587	-1.093849	0.093653	-0.954230	0.904079	0.215478	-0.065565	0.363196
32345	3.088398	2.609464	6.726419	0.641035	0.359321	-0.022801	-1.076035	0.073301	-0.961392	0.902086	0.224399	-0.054055	0.364641
32346	3.296855	3.645245	10.217488	0.878873	0.461323	0.109269	-1.068819	0.052245	-0.963757	0.897835	0.236688	-0.039912	0.369158
32347	2.328581	3.067178	12.257303	0.250898	0.697818	0.038274	-1.053956	0.044250	-0.971028	0.897073	0.235815	-0.025481	0.372829
32348	2.192145	3.392013	8.707634	-0.326270	0.260672	0.184062	-1.043117	0.054120	-0.986137	0.897508	0.227866	-0.024204	0.376791
32349	1.977495	2.426845	8.303961	0.435267	-0.129597	0.045250	-1.044185	0.056777	-0.985235	0.895341	0.236403	-0.023276	0.376745
32350	3.702242	3.383094	9.553144	0.290144	-0.185588	0.036915	-1.045451	0.035747	-0.974081	0.893763	0.242925	-0.024691	0.376252
32351	3.351121	2.898462	8.872081	-0.113788	-0.179691	0.305444	-1.051959	0.041139	-0.971284	0.892156	0.241839	-0.030181	0.380342
32352	2.694307	3.037047	8.942346	-0.020725	-0.086809	0.139376	-1.057021	0.049943	-0.966516	0.891313	0.242000	-0.032659	0.382007
32353	2.415062	3.629079	8.664547	-0.112532	-0.053080	0.145536	-1.059417	0.054062	-0.967163	0.890959	0.240031	-0.035148	0.383852
32354	2.416662	3.789311	8.648945	-0.193764	0.020391	0.166963	-1.059975	0.063618	-0.969267	0.890784	0.236261	-0.037172	0.386398
32355	2.429133	3.687614	8.885977	-0.175710	0.039875	0.032760	-1.059739	0.073525	-0.969222	0.891634	0.232528	-0.037965	0.386624
32356	2.607797	3.690836	8.698878	-0.239390	0.031624	0.057227	-1.058170	0.080710	-0.973574	0.892492	0.227928	-0.039621	0.387217
32357	2.794224	3.565561	8.623707	-0.244794	0.081152	0.066333	-1.058054	0.086801	-0.977541	0.893385	0.222623	-0.040393	0.388163
32358	3.034450	3.548073	8.616768	-0.262689	0.113094	0.135388	-1.056758	0.096928	-0.982065	0.893744	0.216900	-0.041118	0.390493
32359	2.892715	3.725122	8.591828	-0.260228	0.133305	0.181521	-1.054139	0.107850	-0.986041	0.893769	0.210842	-0.041622	0.393689
32360	2.718002	3.707368	8.403673	-0.209495	0.172959	0.176673	-1.050074	0.122428	-0.992601	0.893548	0.205549	-0.041031	0.397037
32361	2.833712	3.758028	8.532002	-0.147317	0.193997	0.210567	-1.045726	0.131140	-0.999352	0.892834	0.201050	-0.039694	0.401062
32362	2.796967	3.684560	8.709543	-0.161445	0.211950	0.270762	-1.042436	0.139450	-1.005835	0.891600	0.196213	-0.038397	0.406294
32363	2.528764	3.517056	8.664066	-0.173983	0.273833	0.280027	-1.036767	0.149223	-1.011494	0.890389	0.190569	-0.036142	0.411807
32364	2.490832	3.458100	8.557442	-0.176287	0.370605	0.248825	-1.027915	0.158173	-1.020973	0.889365	0.184158	-0.032043	0.417240
32365	2.533271	3.786580	8.724752	-0.213404	0.452515	0.304019	-1.017083	0.169942	-1.033606	0.888039	0.176352	-0.027025	0.423740
32366	2.424873	4.391471	8.914233	-0.080481	0.221695	0.407274	-1.009697	0.182012	-1.043774	0.885058	0.172783	-0.025306	0.431484
32367	1.283591	3.929003	9.080073	0.062282	-0.090754	0.467874	-1.010117	0.189426	-1.043935	0.880913	0.174483	-0.028087	0.439044
32368	0.176731	3.360302	8.732682	-0.032980	-0.216634	0.308795	-1.018082	0.194796	-1.038706	0.878322	0.175595	-0.033390	0.443399
32369	0.878516	3.110845	8.390242	-0.158538	-0.128549	-0.130558	-1.023261	0.198795	-1.037446	0.880147	0.174091	-0.036585	0.440107
32370	2.085914	2.492029	9.284018	0.214652	-0.457157	-0.517210	-1.031850	0.190358	-1.026209	0.883712	0.182223	-0.041073	0.429139
32371	2.254498	1.490274	10.298039	0.312083	-0.535994	-0.135507	-1.047831	0.172512	-1.011294	0.883436	0.192419	-0.047382	0.424583
32372	3.303694	2.121017	10.426566	-0.148329	-0.141996	-0.150603	-1.051134	0.168988	-1.006537	0.885309	0.191117	-0.050690	0.420872
32373	3.982417	2.395514	10.695644	-0.082767	0.104128	0.132148	-1.052332	0.170981	-1.006997	0.884816	0.188579	-0.050146	0.423112
32374	2.857342	1.734138	9.366358	-0.314580	0.175175	0.339057	-1.048394	0.183590	-1.012813	0.883381	0.181162	-0.051083	0.429195
32375	1.706403	1.781173	8.926320	-0.222933	0.156510	0.546361	-1.048450	0.203248	-1.017554	0.879808	0.175183	-0.052333	0.438760
32376	1.488656	1.767515	8.948626	-0.125125	0.261811	0.204366	-1.043187	0.215839	-1.023923	0.878843	0.170449	-0.049654	0.442851
32377	2.197897	1.765793	8.696009	-0.068954	0.177681	0.175564	-1.039232	0.222991	-1.029243	0.877911	0.167312	-0.047863	0.446081
32378	2.288833	2.027225	9.216728	-0.015503	0.087505	0.245837	-1.036341	0.231104	-1.032775	0.876000	0.166002	-0.047414	0.450354
32379	2.168731	1.998361	9.369712	-0.065283	0.061208	0.285321	-1.033975	0.237664	-1.035009	0.873917	0.163839	-0.048011	0.455105
32380	1.975727	1.888010	8.943406	-0.075153	-0.022853	0.372333	-1.033607	0.247556	-1.034429	0.870892	0.162354	-0.050444	0.461133
32381	1.714419	2.113869	8.962568	-0.049590	-0.129376	0.373547	-1.038270	0.256592	-1.034087	0.867685	0.162090	-0.054485	0.466778
32382	1.660448	2.168734	9.100101	0.043188	-0.149968	0.231376	-1.042534	0.264763	-1.032972	0.865386	0.163972	-0.057569	0.470006
32383	1.944958	2.494313	9.168956	-0.039661	-0.170244	0.161066	-1.045329	0.268650	-1.029193	0.864039	0.164488	-0.061493	0.471805
32384	1.959823	2.586814	9.089285	0.003214	-0.205806	0.031893	-1.050241	0.271724	-1.024341	0.863653	0.166435	-0.065262	0.471321
32385	2.042380	2.709686	9.151065	0.093340	-0.210433	-0.109332	-1.057647	0.266871	-1.018371	0.864333	0.169982	-0.067682	0.468460
32386	2.471781	3.081601	9.353992	0.111831	-0.171003	-0.257661	-1.061339	0.260872	-1.014897	0.866306	0.173854	-0.068850	0.463194
32387	2.540431	3.243024	9.092522	-0.092998	-0.179482	-0.272519	-1.064103	0.253985	-1.010119	0.869128	0.174136	-0.071865	0.457306
32388	2.627821	2.899863	8.508089	-0.042993	-0.222199	-0.398166	-1.070189	0.250958	-1.005985	0.872751	0.175976	-0.074866	0.449148
32389	3.037495	3.237402	8.385731	0.062940	-0.215415	-0.455356	-1.074666	0.241297	-1.000337	0.876479	0.179606	-0.076442	0.440095
32390	2.851529	3.136970	8.715348	0.025283	-0.230536	-0.396301	-1.078601	0.227720	-0.994954	0.879670	0.182664	-0.078967	0.431947
32391	3.706209	3.900182	9.472343	0.119245	-0.089446	-0.457226	-1.083065	0.213470	-0.990123	0.883213	0.186246	-0.077821	0.423310
32392	3.357226	3.291783	8.686373	-0.335208	-0.030156	-0.207957	-1.082132	0.211778	-0.990322	0.886317	0.180884	-0.080540	0.418612
32393	3.468188	3.526799	8.476192	0.036693	0.047646	-0.134711	-1.082536	0.213916	-0.991859	0.887578	0.181427	-0.078906	0.416008
32394	2.943520	3.095080	9.955660	0.209718	0.234353	-0.147022	-1.077080	0.205900	-0.994862	0.888553	0.183413	-0.072591	0.414203
32395	4.876305	2.125196	9.666053	-0.457541	0.397823	0.065501	-1.068077	0.208998	-1.005066	0.890383	0.171959	-0.069616	0.415695
32396	5.212450	1.412540	7.250722	-0.567593	0.424662	0.594021	-1.055441	0.237786	-1.018788	0.887918	0.157463	-0.068904	0.426684
32397	1.085861	0.871748	8.490517	0.417755	0.284369	0.913613	-1.050586	0.254470	-1.026632	0.879192	0.161215	-0.063321	0.443871
32398	1.006656	1.943458	10.896581	0.183659	0.186231	0.418850	-1.041323	0.258289	-1.031985	0.875183	0.162247	-0.059877	0.451824
32399	2.149301	1.692284	10.490658	-0.097898	0.088935	0.160731	-1.039494	0.267418	-1.036144	0.874357	0.159497	-0.059836	0.454401
32400	1.919540	1.416162	9.655293	-0.146361	-0.046027	0.135043	-1.038463	0.277038	-1.036520	0.873682	0.157183	-0.062530	0.456139
32401	2.297704	1.386598	9.513074	-0.009074	-0.129598	-0.033115	-1.040863	0.282048	-1.033380	0.874063	0.158146	-0.064885	0.454746
32402	3.156037	1.926450	9.248911	0.015329	-0.080469	0.004203	-1.042048	0.279199	-1.029699	0.874030	0.159131	-0.066299	0.454261
32403	2.686375	1.662976	8.492740	0.008385	-0.066041	0.135249	-1.045238	0.282435	-1.027546	0.872893	0.159603	-0.067957	0.456034
32404	2.280274	1.854649	8.486053	0.174477	-0.005993	-0.007869	-1.045761	0.280357	-1.027741	0.872546	0.162706	-0.066575	0.455804
32405	3.116542	2.049505	9.030146	0.150094	0.123838	-0.086003	-1.045218	0.276049	-1.029226	0.873207	0.164222	-0.062930	0.454511
32406	3.670731	2.438219	8.952754	0.162182	0.235963	-0.048252	-1.042031	0.273842	-1.033628	0.873530	0.164960	-0.057296	0.454369
32407	3.214344	2.493058	9.039429	0.285440	0.269179	0.195565	-1.032606	0.267745	-1.039031	0.871286	0.167230	-0.050859	0.458594
32408	2.712978	2.615047	9.119402	0.257516	0.224734	0.256297	-1.026240	0.265922	-1.045067	0.868354	0.169382	-0.045535	0.463894
32409	2.790820	2.698973	8.976741	0.269518	0.240942	0.180391	-1.021996	0.264819	-1.049983	0.866159	0.171647	-0.039690	0.467686
32410	3.015909	2.916638	8.731682	0.133539	0.337837	0.099196	-1.014307	0.264015	-1.059223	0.865056	0.170707	-0.033008	0.470582
32411	2.751054	3.547707	7.885990	0.049354	0.503878	0.114192	-1.000794	0.264754	-1.068480	0.864292	0.166803	-0.024468	0.473896
32412	1.699412	3.922029	9.494845	0.515227	0.430359	-0.026093	-0.988460	0.260736	-1.076132	0.863006	0.171605	-0.012142	0.475000
32413	1.165875	4.431802	9.510734	0.415493	0.052898	0.137482	-0.982719	0.246171	-1.080018	0.860449	0.178352	-0.007931	0.477236
32414	0.737693	3.292717	7.917600	0.348710	-0.073695	0.196759	-0.985756	0.242855	-1.078478	0.857424	0.184987	-0.006679	0.480167
32415	0.795582	3.288902	7.808685	0.658706	-0.127799	-0.097907	-0.984252	0.226883	-1.077663	0.856034	0.197625	-0.002283	0.477645
32416	0.834598	3.828691	9.760255	0.626657	-0.124199	-0.251892	-0.988420	0.202601	-1.074095	0.856076	0.209497	0.002452	0.472482
32417	0.521973	3.417783	10.990935	0.070487	-0.231818	-0.476173	-0.992092	0.189106	-1.066431	0.860465	0.212890	0.001134	0.462901
32418	0.331064	2.603462	9.850325	-0.015070	-0.329423	-0.587472	-0.999748	0.178898	-1.058079	0.866100	0.215607	-0.002290	0.450975
32419	1.196470	2.519597	9.420191	0.025369	-0.160390	-0.791547	-1.002089	0.163750	-1.052764	0.873248	0.217399	-0.001397	0.436089
32420	2.204930	2.902023	9.660061	-0.114798	-0.144243	-0.698414	-1.000457	0.149271	-1.050158	0.879943	0.216602	-0.001998	0.422824
32421	2.109260	2.846891	9.710495	-0.169191	-0.165168	-0.518344	-1.000702	0.141930	-1.046363	0.885231	0.214858	-0.004107	0.412535
32422	1.965780	2.737475	9.625081	-0.188697	-0.064060	-0.443457	-1.001623	0.139718	-1.046423	0.889840	0.212021	-0.005007	0.403987
32423	2.170743	2.753307	9.404997	-0.297523	0.010815	-0.128628	-1.001364	0.142100	-1.047022	0.892359	0.206417	-0.006736	0.401301
32424	1.983496	2.529011	9.314294	-0.348976	0.033484	0.050877	-0.999539	0.152017	-1.049008	0.893545	0.199857	-0.009261	0.401931
32425	1.821404	2.550284	8.765188	-0.336740	-0.095074	0.111142	-0.998793	0.168793	-1.050628	0.894191	0.194305	-0.014214	0.403071
32426	1.226828	2.884212	9.059736	-0.252701	-0.158414	0.255215	-1.004390	0.179639	-1.049144	0.893219	0.190937	-0.020196	0.406565
32427	1.062201	2.992879	9.027389	-0.055598	-0.115202	0.228735	-1.007069	0.189710	-1.047182	0.891754	0.190492	-0.023652	0.409790
32428	1.276582	3.205539	9.196035	-0.172635	-0.151589	0.222771	-1.011992	0.196470	-1.044762	0.890675	0.188505	-0.028743	0.412721
32429	1.505380	3.097994	8.838010	-0.262607	-0.226706	0.209594	-1.017200	0.210237	-1.043190	0.890018	0.185283	-0.035777	0.415040
32430	1.348690	3.148532	8.649893	-0.144539	-0.284843	0.227311	-1.024119	0.219887	-1.036897	0.888617	0.184871	-0.043017	0.417531
32431	1.581536	3.390644	8.712978	-0.017109	-0.300322	0.034819	-1.032613	0.224531	-1.029941	0.888359	0.186782	-0.048621	0.416614
32432	1.600821	3.837596	8.435805	-0.051621	-0.344490	-0.096431	-1.038575	0.224080	-1.022506	0.889180	0.188794	-0.054941	0.413155
32433	1.682687	3.649768	8.617849	0.099011	-0.440439	-0.227431	-1.048106	0.220600	-1.013381	0.890396	0.194232	-0.061034	0.407116
32434	2.336168	4.355969	9.759027	0.347087	-0.253836	-0.458172	-1.053362	0.204850	-1.003221	0.892582	0.202995	-0.061073	0.397946
32435	2.846283	4.481783	10.178098	0.070597	-0.053207	-0.214761	-1.058615	0.189101	-0.999234	0.894163	0.204796	-0.060488	0.393538
32436	3.000170	3.795113	9.297427	-0.182718	0.243491	-0.075725	-1.051992	0.189564	-1.001711	0.895954	0.199671	-0.057378	0.392563
32437	2.561081	3.012687	8.038241	-0.260487	0.341758	0.163520	-1.043138	0.197613	-1.008401	0.896287	0.192018	-0.053869	0.396102
32438	2.419596	2.505184	7.604477	-0.067548	0.280869	0.209770	-1.034685	0.207096	-1.016382	0.895332	0.188320	-0.050295	0.400482
32439	2.399685	3.087435	8.047167	0.070151	0.174262	0.289941	-1.027814	0.213457	-1.020553	0.893117	0.187808	-0.047653	0.405955
32440	2.302453	3.209538	8.722023	0.122575	0.127168	0.271238	-1.019623	0.221371	-1.026836	0.890734	0.188671	-0.045530	0.411003
32441	3.094468	3.481296	9.550604	0.055801	0.186488	0.082011	-1.014595	0.223679	-1.028968	0.890223	0.188019	-0.042029	0.412778
32442	3.129603	3.142081	9.325581	-0.160065	0.176216	0.279313	-1.010094	0.225015	-1.030856	0.888811	0.183443	-0.041384	0.417913
32443	2.344890	2.537931	8.709136	-0.062746	0.122097	0.268875	-1.006547	0.235522	-1.035930	0.887087	0.181061	-0.040737	0.422652
32444	2.413182	2.143589	9.426663	0.284276	0.055357	0.067067	-1.004026	0.234082	-1.036542	0.885694	0.185548	-0.037721	0.423904
32445	3.169773	2.895430	11.278304	0.389490	0.171432	0.015737	-0.998307	0.226770	-1.040062	0.884424	0.190920	-0.031492	0.424679
32446	3.311121	2.373525	9.770199	-0.227205	0.064501	0.280138	-0.993011	0.228094	-1.042228	0.883090	0.186139	-0.033465	0.429399
32447	3.171124	1.870794	8.303862	0.026236	-0.108784	0.504466	-0.996220	0.238377	-1.042936	0.878748	0.187122	-0.037180	0.437499
32448	1.962617	2.295563	8.901419	0.062966	-0.103451	0.442964	-0.999019	0.243688	-1.040319	0.874667	0.188772	-0.040212	0.444642
32449	1.228641	2.194883	9.115538	-0.035115	-0.029597	0.117948	-0.999570	0.250634	-1.038212	0.873945	0.188207	-0.041605	0.446169
32450	2.177012	2.547087	9.320095	-0.149964	0.066785	-0.184379	-0.998666	0.258276	-1.037442	0.876375	0.185117	-0.041203	0.442720
32451	3.052581	2.582361	9.024163	-0.265120	0.142251	-0.037687	-0.993915	0.264484	-1.038909	0.878007	0.179116	-0.041060	0.441967
32452	3.124463	2.588496	8.804883	-0.173622	0.174814	0.114860	-0.990871	0.265723	-1.041186	0.877894	0.174402	-0.040053	0.444164
32453	3.080583	2.815851	8.623707	-0.052184	0.210568	0.292290	-0.985457	0.272117	-1.045339	0.875830	0.171300	-0.038039	0.449589
32454	2.661123	2.983032	8.835829	-0.020346	0.227078	0.281966	-0.979122	0.280607	-1.050510	0.873628	0.168663	-0.035317	0.455060
32455	2.282356	3.027139	8.879234	-0.027468	0.234091	0.246706	-0.970949	0.294674	-1.057134	0.871823	0.165846	-0.032521	0.459741
32456	2.473258	3.154383	8.746936	0.040723	0.266198	0.158673	-0.963277	0.299072	-1.061779	0.870486	0.163981	-0.028137	0.463220
32457	2.396087	3.138421	8.763944	-0.008951	0.299252	0.171123	-0.954130	0.297905	-1.068766	0.869276	0.160984	-0.023795	0.466774
32458	2.422171	3.476258	8.415594	0.093309	0.373163	0.129470	-0.944863	0.300329	-1.074163	0.867968	0.159032	-0.016945	0.470163
32459	2.361784	4.302879	8.328076	0.185037	0.417393	0.206052	-0.934395	0.300294	-1.083143	0.865728	0.158386	-0.008842	0.474711
32460	1.779742	4.248738	9.372091	0.503985	0.089250	0.065373	-0.925762	0.293031	-1.085621	0.863614	0.166211	-0.002837	0.475958
32461	1.516679	4.234200	8.851449	0.305037	-0.213277	0.184888	-0.928652	0.284682	-1.083975	0.860979	0.173715	-0.004415	0.478035
32462	0.986053	3.180758	8.354503	0.309081	-0.429884	0.134178	-0.935915	0.276182	-1.077452	0.858724	0.183091	-0.009458	0.478519
32463	0.537531	2.789155	8.878037	0.179994	-0.375840	-0.010768	-0.946761	0.269810	-1.068807	0.858258	0.189963	-0.014265	0.476555
32464	0.905975	2.456119	9.878705	-0.152912	-0.265676	-0.334771	-0.954705	0.267638	-1.063551	0.862115	0.189928	-0.019136	0.469381
32465	2.166745	1.964417	10.060702	0.143558	-0.550394	-0.365983	-0.971378	0.260570	-1.055264	0.864916	0.197780	-0.025983	0.460573
32466	2.684027	1.668041	10.849035	0.271503	-0.417630	-0.080179	-0.987110	0.248655	-1.043519	0.864511	0.206327	-0.030508	0.457296
32467	3.095205	2.894095	11.444513	-0.236390	0.025716	-0.130367	-0.986181	0.247444	-1.040347	0.866890	0.202075	-0.031822	0.454593
32468	2.285026	2.010188	9.438179	-0.442736	0.190803	-0.050128	-0.983822	0.256394	-1.043310	0.869308	0.192667	-0.032413	0.454017
32469	1.853787	1.439082	8.163198	-0.365310	0.163278	0.151658	-0.980420	0.271382	-1.048776	0.869630	0.184643	-0.033636	0.456639
32470	2.294178	1.767519	8.501579	0.093044	0.099150	0.027027	-0.975137	0.276889	-1.050674	0.869237	0.185315	-0.031267	0.457283
32471	1.950481	2.271134	9.507782	-0.045676	0.032664	0.151737	-0.973550	0.277870	-1.052406	0.868257	0.183997	-0.031860	0.459630
32472	1.617796	2.347573	9.001165	-0.239110	-0.007102	0.110290	-0.972378	0.284993	-1.053668	0.868258	0.179814	-0.034700	0.461077
32473	2.217873	2.125420	8.852767	-0.060659	-0.040854	0.027411	-0.973188	0.290007	-1.052291	0.868419	0.178959	-0.036247	0.460986
32474	2.552130	2.422798	9.149614	-0.058339	-0.078911	0.202130	-0.973999	0.295328	-1.052112	0.866866	0.178504	-0.039000	0.463852
32475	2.199896	2.596037	9.202487	-0.029198	-0.131270	0.315117	-0.978656	0.301608	-1.047295	0.864150	0.178808	-0.042860	0.468439
32476	1.690568	2.625638	9.246810	0.025983	-0.172244	0.263861	-0.982784	0.308487	-1.044747	0.861586	0.180626	-0.046657	0.472087
32477	1.816123	2.914359	9.392901	-0.067735	-0.148528	0.136369	-0.984515	0.311256	-1.041955	0.860632	0.180566	-0.050489	0.473455
32478	2.020882	2.796667	9.031808	-0.197157	-0.147816	0.063441	-0.988776	0.318253	-1.038327	0.860760	0.178494	-0.055254	0.473476
32479	2.364775	2.764040	8.760993	-0.090354	-0.159685	0.005283	-0.993294	0.322574	-1.033440	0.861083	0.178295	-0.058995	0.472511
32480	2.765754	2.873295	9.046865	0.037724	-0.148592	-0.038547	-0.997007	0.323613	-1.032425	0.861315	0.180384	-0.061188	0.471013
32481	2.630764	3.094171	9.132521	-0.056354	-0.123261	-0.016560	-0.999655	0.322726	-1.027591	0.861749	0.180484	-0.063888	0.469822
32482	2.332704	2.763439	8.577085	-0.063556	-0.119987	-0.081007	-1.002702	0.322789	-1.027286	0.862758	0.180612	-0.066386	0.467568
32483	2.066379	2.782819	8.005541	-0.094469	-0.244447	-0.021711	-1.009207	0.326405	-1.020117	0.863193	0.181209	-0.071484	0.465780
32484	3.032524	3.266456	8.529777	0.399330	-0.283255	-0.257589	-1.014213	0.316328	-1.014073	0.863881	0.191091	-0.071849	0.460470
32485	3.301358	3.941323	8.910826	0.198603	-0.146612	-0.133669	-1.018682	0.304338	-1.010378	0.864344	0.196061	-0.072106	0.457461
32486	3.472011	4.522228	9.835949	0.490936	0.118716	-0.118762	-1.020764	0.291511	-1.009153	0.863801	0.203616	-0.065208	0.456219
32487	3.246408	3.712274	10.013251	0.126396	0.405972	-0.031348	-1.013180	0.280357	-1.011341	0.864282	0.202184	-0.056952	0.457049
32488	3.224890	2.512546	7.898710	-0.304142	0.383371	0.121092	-1.004057	0.287350	-1.021019	0.864928	0.193268	-0.053687	0.460071
32489	2.103439	1.501747	7.043933	0.088484	0.231059	0.225979	-0.996920	0.293729	-1.026266	0.862946	0.192467	-0.049830	0.464540
32490	1.799926	2.234384	9.176094	0.381259	0.089437	0.014681	-0.988153	0.286430	-1.033444	0.861583	0.198181	-0.044918	0.465169
32491	2.880895	2.773576	10.346090	0.054790	0.045364	-0.108031	-0.987070	0.278610	-1.034512	0.862629	0.198785	-0.043270	0.463123
32492	3.728078	2.667558	10.144224	-0.138060	0.098493	-0.055428	-0.986409	0.278683	-1.032235	0.863922	0.195522	-0.042733	0.462151
32493	3.158222	1.822200	10.048873	-0.098064	0.157781	0.111446	-0.980855	0.282532	-1.035129	0.863620	0.192220	-0.041487	0.464210
32494	2.726436	2.217311	10.100038	-0.031318	0.130248	0.168137	-0.976623	0.285009	-1.037783	0.862393	0.190315	-0.040266	0.467372
32495	2.694046	1.769922	8.528273	0.056618	-0.033881	0.289429	-0.974532	0.294935	-1.040443	0.859653	0.191276	-0.041598	0.471890
32496	2.763127	2.212966	8.647398	0.285892	-0.071892	0.323463	-0.977712	0.295122	-1.039327	0.855555	0.196580	-0.041474	0.477139
32497	2.430127	2.439986	8.991696	0.043459	-0.039759	0.307051	-0.978379	0.296338	-1.036865	0.852632	0.197335	-0.043137	0.481889
32498	2.704344	2.284747	8.902596	0.039791	0.052842	0.157287	-0.978523	0.300249	-1.036738	0.851141	0.197358	-0.042572	0.484558
32499	3.219532	2.493164	9.147900	-0.003728	0.103660	0.210393	-0.975480	0.301882	-1.037929	0.849423	0.195991	-0.041896	0.488173
32500	2.976498	2.469295	8.772359	0.001328	0.108905	0.394394	-0.972852	0.309473	-1.042817	0.845769	0.194605	-0.041675	0.495042
32501	2.647154	2.725489	8.923993	0.088462	0.109488	0.400033	-0.968894	0.315001	-1.044297	0.841755	0.194566	-0.040742	0.501929
32502	2.437674	2.777516	8.909952	0.047248	0.119812	0.327520	-0.965472	0.322793	-1.046503	0.838501	0.193882	-0.039623	0.507696
32503	2.446211	2.738850	9.066957	0.109890	0.116270	0.204803	-0.961505	0.325245	-1.047813	0.836313	0.194268	-0.037579	0.511301
32504	2.713596	2.809234	9.007236	0.034241	0.101336	0.136335	-0.957662	0.325207	-1.050005	0.835008	0.193695	-0.036165	0.513747
32505	2.892801	2.778478	8.777086	0.085046	0.105673	0.122345	-0.955419	0.328281	-1.052349	0.833727	0.193846	-0.034239	0.515897
32506	3.026780	2.882869	8.891129	0.104298	0.121188	0.077380	-0.951970	0.327281	-1.054836	0.832749	0.194275	-0.031542	0.517485
32507	2.709934	2.949924	8.736485	0.102015	0.110060	0.094169	-0.948388	0.325384	-1.054804	0.831674	0.194708	-0.029271	0.519182
32508	2.419898	2.939826	8.910589	0.152665	0.139763	-0.011511	-0.944671	0.322970	-1.056802	0.831414	0.195793	-0.025413	0.519394
32509	2.689085	2.857359	9.222747	-0.001495	0.161073	-0.133924	-0.941488	0.322131	-1.059952	0.833117	0.194099	-0.022479	0.517432
32510	2.764631	2.897527	8.844464	-0.135557	0.235145	-0.155098	-0.935646	0.317534	-1.060166	0.835471	0.189460	-0.019457	0.515475
32511	2.903687	3.162167	8.509761	-0.085088	0.327489	-0.276385	-0.927964	0.318623	-1.066662	0.838961	0.184738	-0.014095	0.511682
32512	2.800550	3.534149	8.893717	0.117351	0.296490	-0.247660	-0.918808	0.314094	-1.073219	0.841253	0.183716	-0.007106	0.508421
32513	2.185101	3.794859	9.022097	0.069619	0.089247	-0.046560	-0.914425	0.310692	-1.075391	0.841694	0.184017	-0.005008	0.507606
32514	2.121456	3.245058	8.415333	0.249186	0.030848	-0.105553	-0.914007	0.303740	-1.077094	0.841961	0.187880	-0.001667	0.505767
32515	2.122543	3.245115	8.759560	0.342543	0.007701	-0.000211	-0.913703	0.290571	-1.075505	0.840865	0.193625	0.001646	0.505423
32516	1.925619	3.561980	9.023112	0.117219	0.044583	0.085098	-0.911045	0.287578	-1.075496	0.839662	0.195118	0.003164	0.506840
32517	1.450475	3.368908	9.277161	0.112043	-0.030585	0.029894	-0.912228	0.284693	-1.076380	0.839134	0.197365	0.003416	0.506842
32518	1.527557	3.331428	8.894696	0.187019	-0.131482	0.036550	-0.915262	0.279962	-1.074080	0.838139	0.201806	0.002879	0.506743
32519	1.550159	2.817248	8.966663	0.221102	-0.150802	0.038316	-0.919217	0.273281	-1.071027	0.837075	0.207064	0.002209	0.506383
32520	2.006889	2.577987	9.357967	0.209282	-0.150118	0.008124	-0.924899	0.268367	-1.070313	0.836261	0.212056	0.001696	0.505665
32521	1.834281	2.579775	9.959209	-0.008242	-0.192276	0.056704	-0.930056	0.265074	-1.067675	0.835954	0.213815	-0.002075	0.505430
32522	1.547339	2.826982	9.669333	-0.182119	-0.198319	0.096848	-0.934170	0.267029	-1.063539	0.835886	0.212741	-0.007735	0.505941
32523	1.957201	3.050368	8.885930	-0.161161	-0.102530	-0.029861	-0.938957	0.272797	-1.060616	0.837093	0.210990	-0.011166	0.504613
32524	2.294237	3.170575	8.943504	-0.100468	-0.053699	0.030678	-0.941617	0.276212	-1.060744	0.837357	0.209820	-0.013304	0.504610
32525	1.975335	3.167246	9.227392	-0.078851	-0.091410	0.124281	-0.942430	0.282519	-1.060937	0.836648	0.209277	-0.016358	0.505920
32526	1.773332	3.107764	9.341990	-0.164510	-0.053446	0.069486	-0.944571	0.289662	-1.059745	0.836783	0.207022	-0.019308	0.506522
32527	1.909399	3.047093	9.074637	-0.180170	-0.063718	0.048132	-0.946439	0.293678	-1.056374	0.837260	0.204493	-0.022576	0.506624
32528	1.938354	3.062189	9.130772	-0.164017	-0.049559	-0.015388	-0.948312	0.299823	-1.054546	0.838235	0.202239	-0.025110	0.505798
32529	1.802772	3.161667	9.029583	-0.177041	-0.069658	-0.070343	-0.949124	0.305404	-1.053554	0.839874	0.199855	-0.027930	0.503874
32530	1.837348	3.264252	9.116521	-0.184928	-0.090032	-0.183674	-0.952587	0.311634	-1.053852	0.842592	0.197740	-0.030686	0.499996
32531	1.965237	3.310278	9.235631	-0.273304	-0.105187	-0.247734	-0.957098	0.313908	-1.051043	0.846313	0.194175	-0.034321	0.494845
32532	1.873009	3.031857	8.965323	-0.286658	-0.111466	-0.286678	-0.960282	0.315193	-1.049087	0.850346	0.190601	-0.038049	0.489015
32533	2.073184	3.088897	9.023988	-0.255103	-0.098002	-0.388210	-0.964261	0.316483	-1.046584	0.855249	0.187351	-0.040813	0.481438
32534	2.085726	2.953198	9.068722	-0.229999	-0.135063	-0.391018	-0.967300	0.313549	-1.043422	0.859920	0.185012	-0.043997	0.473680
32535	2.294697	2.685129	9.091598	-0.157074	-0.111509	-0.455212	-0.971670	0.312446	-1.039649	0.864913	0.183601	-0.045791	0.464886
32536	2.604701	2.472307	9.227877	-0.133386	-0.083519	-0.427615	-0.974572	0.308447	-1.038938	0.869458	0.182435	-0.047034	0.456671
32537	2.760797	2.688763	9.380264	-0.119962	-0.033752	-0.349502	-0.976148	0.303377	-1.035458	0.873262	0.180825	-0.047535	0.449952
32538	2.274564	2.495441	9.191095	-0.200177	-0.018567	-0.273506	-0.977738	0.303401	-1.034902	0.876586	0.177730	-0.048798	0.444553
32539	1.761420	2.146250	8.703815	-0.186855	-0.065705	-0.306338	-0.979860	0.303988	-1.034054	0.880113	0.175153	-0.050609	0.438362
32540	1.806493	2.622871	9.105970	-0.028207	-0.083541	-0.321024	-0.983023	0.298126	-1.030983	0.883104	0.175686	-0.051334	0.432004
32541	2.229204	2.601434	9.309252	-0.041264	-0.084956	-0.338852	-0.985387	0.291160	-1.029299	0.886291	0.175848	-0.052072	0.425270
32542	2.619174	2.593935	9.208147	-0.126588	-0.170370	-0.292893	-0.988558	0.288414	-1.028143	0.889207	0.175326	-0.055272	0.418947
32543	2.635414	2.356329	9.013068	-0.110228	-0.212396	-0.170212	-0.994920	0.288851	-1.022553	0.890984	0.175151	-0.059469	0.414649
32544	2.298410	2.495861	9.071477	0.001613	-0.197080	-0.176770	-1.000482	0.287778	-1.018900	0.892373	0.176996	-0.062481	0.410413
32545	2.251134	2.698914	9.196063	0.018910	-0.149759	-0.142819	-1.004973	0.282917	-1.015514	0.893495	0.178563	-0.064577	0.406954
32546	2.349206	2.853596	9.000535	-0.033737	-0.148740	-0.058129	-1.010526	0.279080	-1.013157	0.894059	0.179221	-0.067431	0.404959
32547	2.444128	2.682957	8.821807	0.022686	-0.172387	-0.017445	-1.014499	0.278360	-1.008168	0.894090	0.180885	-0.070341	0.403653
32548	2.582207	2.559237	8.793280	0.108344	-0.168807	0.011113	-1.018999	0.276404	-1.003616	0.893531	0.184146	-0.072654	0.403006
32549	2.779468	2.621065	8.726657	0.150530	-0.151667	0.051978	-1.021641	0.273309	-0.999926	0.892536	0.187835	-0.074420	0.403185
32550	2.708679	3.287324	8.936085	0.242987	-0.140433	0.061163	-1.026530	0.269212	-0.999061	0.891074	0.193191	-0.075321	0.403721
32551	2.519717	3.601929	9.404490	0.070807	-0.067064	-0.052052	-1.030363	0.265874	-0.995769	0.891325	0.194964	-0.075794	0.402224
32552	2.506820	4.339671	9.981011	0.180111	0.089873	-0.211649	-1.029945	0.258699	-0.993855	0.892606	0.197750	-0.072034	0.398698
32553	2.680658	3.900975	9.310894	-0.071355	0.302408	-0.191632	-1.024624	0.251673	-0.997227	0.895032	0.194275	-0.066450	0.395927
32554	3.004734	2.892012	7.340307	-0.193401	0.248582	-0.072106	-1.018669	0.254499	-1.004721	0.896804	0.188916	-0.063358	0.395018
32555	2.724064	3.190308	7.057459	0.212689	0.092291	0.129793	-1.009395	0.254351	-1.007517	0.895268	0.191840	-0.060556	0.397524
32556	2.206170	3.309664	8.025111	0.455251	0.006292	0.094726	-1.010433	0.247131	-1.008272	0.892902	0.199791	-0.057305	0.399407
32557	2.854362	3.321556	9.243572	0.475734	0.016847	-0.034390	-1.010664	0.235648	-1.006622	0.891442	0.208213	-0.053102	0.398948
32558	4.429611	4.296977	10.849068	0.378606	0.306708	-0.061555	-1.005844	0.218850	-1.009629	0.890775	0.212544	-0.044450	0.399211
32559	3.063810	2.470883	8.806316	-0.233256	0.395721	0.365415	-0.998443	0.225548	-1.016882	0.889321	0.204930	-0.040910	0.406740
32560	1.997252	1.485343	7.844720	0.200530	0.225613	0.341230	-0.990639	0.230120	-1.023134	0.885938	0.206350	-0.036723	0.413744
32561	2.253067	2.747595	10.115211	0.362078	0.131156	0.264939	-0.987043	0.223802	-1.025255	0.882510	0.211440	-0.032609	0.418816
32562	2.862587	2.998929	9.809485	0.013833	-0.001778	0.273468	-0.983221	0.229894	-1.020676	0.880260	0.211488	-0.033760	0.423408
32563	2.610582	2.836469	8.787245	0.108559	-0.035476	0.228548	-0.986011	0.232742	-1.020285	0.878035	0.213483	-0.034574	0.426948
32564	2.492184	2.931408	8.727535	0.134601	-0.085728	0.255738	-0.988266	0.233600	-1.018890	0.875334	0.216371	-0.036107	0.430895
32565	2.500051	3.052939	8.917009	0.055868	-0.061254	0.174301	-0.992504	0.233465	-1.020992	0.873748	0.217676	-0.037606	0.433322
32566	2.656608	3.201406	8.785904	0.036771	-0.019199	0.121428	-0.994096	0.234047	-1.020419	0.872658	0.218368	-0.038238	0.435110
32567	2.732258	3.066857	8.871077	0.005488	0.007301	0.117951	-0.992786	0.239575	-1.025357	0.871820	0.218232	-0.038746	0.436811
32568	2.860043	3.231815	8.941148	-0.047392	0.058433	0.118075	-0.991207	0.243155	-1.024724	0.871189	0.216778	-0.038749	0.438789
32569	2.859497	3.205068	8.599545	-0.052544	0.064835	0.144632	-0.990954	0.247378	-1.026471	0.870399	0.215110	-0.038897	0.441158
32570	2.757930	3.242095	8.899426	-0.005747	0.090922	0.148495	-0.988970	0.248462	-1.026996	0.869314	0.214070	-0.038090	0.443866
32571	2.834701	3.262894	8.786091	-0.047768	0.107696	0.174978	-0.985141	0.252743	-1.028783	0.868244	0.212086	-0.037595	0.446943
32572	2.715174	3.178194	8.768620	-0.014056	0.114542	0.161013	-0.982243	0.258930	-1.033584	0.867082	0.210675	-0.036504	0.449948
32573	2.598943	3.195518	8.904527	-0.019504	0.117057	0.129207	-0.979997	0.261167	-1.035955	0.866287	0.209131	-0.035408	0.452281
32574	2.778087	3.203623	8.900334	-0.029912	0.126200	0.115932	-0.976563	0.265042	-1.037884	0.865579	0.207367	-0.034065	0.454545
32575	2.806065	3.228383	8.708450	-0.062769	0.146733	0.137175	-0.972866	0.269196	-1.040075	0.864888	0.204811	-0.032897	0.457099
32576	2.617753	3.215272	8.847188	-0.012708	0.173397	0.154339	-0.968372	0.272790	-1.042965	0.863758	0.202881	-0.030733	0.460236
32577	2.441924	3.185397	8.996063	-0.069481	0.178990	0.124174	-0.963217	0.277233	-1.047043	0.863201	0.199923	-0.029023	0.462679
32578	2.509011	3.079796	8.854501	-0.101880	0.208697	0.062370	-0.959256	0.281967	-1.050427	0.863264	0.196172	-0.026701	0.464304
32579	2.647229	3.220679	9.006910	-0.107017	0.198308	0.049871	-0.952379	0.286386	-1.055196	0.863519	0.192438	-0.024720	0.465501
32580	2.734929	3.411584	8.825233	-0.090892	0.232956	0.092556	-0.946831	0.292194	-1.058296	0.863229	0.188627	-0.021993	0.467730
32581	2.658151	3.410216	9.058768	-0.051929	0.201674	0.076576	-0.940745	0.295248	-1.063637	0.862984	0.185834	-0.019560	0.469406
32582	2.518992	3.553311	8.868084	-0.004415	0.114398	0.169908	-0.936119	0.299427	-1.067851	0.861558	0.184590	-0.018354	0.472554
32583	2.056154	3.433256	8.876451	0.048277	0.054166	0.141504	-0.932283	0.301288	-1.067567	0.860250	0.184924	-0.017760	0.474825
32584	1.834530	3.346691	8.745142	0.011959	0.038372	0.083879	-0.932286	0.302308	-1.069414	0.859533	0.184710	-0.017391	0.476217
32585	1.923907	3.253656	8.835237	0.049616	0.026068	0.019363	-0.930697	0.302693	-1.069554	0.859366	0.185392	-0.016793	0.476275
32586	2.016112	3.272337	8.991969	0.018443	0.017278	0.005039	-0.930963	0.302675	-1.068478	0.859376	0.185516	-0.016437	0.476221
32587	1.956244	3.368352	9.056803	-0.016602	-0.005977	-0.001401	-0.931361	0.303115	-1.068996	0.859641	0.185386	-0.016928	0.475777
32588	1.709595	3.339601	9.039824	-0.059653	-0.064657	-0.016885	-0.932165	0.305869	-1.066483	0.860121	0.184955	-0.018643	0.475012
32589	1.669935	3.353425	8.845946	-0.069913	-0.098845	-0.076356	-0.936404	0.305664	-1.065502	0.861257	0.184824	-0.020928	0.472905
32590	1.796071	3.321713	8.686383	0.057409	-0.166437	-0.103819	-0.941965	0.304300	-1.061321	0.862085	0.187404	-0.022971	0.470278
32591	1.607181	3.138707	9.103185	0.033407	-0.179685	-0.151680	-0.947776	0.298243	-1.059300	0.863487	0.189842	-0.025355	0.466592
32592	1.394999	2.872724	9.293643	-0.094285	-0.157770	-0.219077	-0.951752	0.298056	-1.053221	0.865937	0.189770	-0.028232	0.461891
32593	1.374600	2.454861	9.402076	-0.030728	-0.179028	-0.344534	-0.957573	0.295011	-1.048554	0.869310	0.191124	-0.030431	0.454802
32594	1.870430	2.320687	9.793786	0.018996	-0.150105	-0.416800	-0.962715	0.286212	-1.043273	0.873055	0.193040	-0.031383	0.446682
32595	2.356358	2.628072	9.840075	-0.072576	-0.097378	-0.349680	-0.968262	0.280452	-1.042319	0.876578	0.192841	-0.032504	0.439735
32596	2.441664	2.648987	9.361144	-0.093020	-0.009548	-0.241333	-0.969847	0.278644	-1.041016	0.879124	0.191425	-0.032637	0.435238
32597	2.065673	2.486774	8.980161	-0.070245	-0.015111	-0.082064	-0.969848	0.278914	-1.040605	0.880299	0.190329	-0.033336	0.433287
32598	1.887941	2.435021	9.155619	0.048945	0.000525	-0.026741	-0.970909	0.279204	-1.040047	0.880440	0.191178	-0.032886	0.432660
32599	1.808771	2.598700	9.674263	-0.042374	0.009987	-0.044650	-0.969583	0.278856	-1.038329	0.881206	0.190280	-0.033031	0.431483
32600	1.824130	2.754298	9.382319	-0.242363	0.007221	-0.037341	-0.969863	0.283898	-1.038701	0.882559	0.185942	-0.034949	0.430457
32601	2.076353	2.661724	8.863635	-0.148676	-0.068073	-0.052597	-0.970677	0.290350	-1.039157	0.883725	0.183824	-0.037355	0.428770
32602	2.074279	2.554905	9.066561	-0.036802	-0.098625	-0.001165	-0.974261	0.292457	-1.036096	0.883941	0.183991	-0.039523	0.428057
32603	2.119478	2.754792	9.295100	-0.038501	-0.103715	0.060659	-0.976389	0.294940	-1.032637	0.883693	0.184023	-0.042029	0.428318
32604	2.075482	2.768555	9.262356	-0.086359	-0.089167	0.103047	-0.979714	0.298843	-1.028986	0.883185	0.183149	-0.044833	0.429455
32605	2.090233	2.695960	8.871023	-0.119791	-0.128458	0.169890	-0.983978	0.307093	-1.025184	0.882254	0.181851	-0.048863	0.431475
32606	2.151063	2.779576	8.710993	-0.023009	-0.175111	0.076170	-0.986513	0.312652	-1.021488	0.881654	0.182859	-0.052545	0.431843
32607	2.063276	3.015840	8.494705	0.020776	-0.244151	0.042285	-0.992479	0.313827	-1.018027	0.881159	0.185179	-0.056920	0.431309
32608	2.000028	3.245273	8.332175	0.118060	-0.325696	-0.042795	-0.999501	0.313236	-1.009510	0.880874	0.190092	-0.061607	0.429105
32609	2.184268	3.753523	8.497667	0.259046	-0.343695	-0.272394	-1.008624	0.306279	-1.001441	0.881967	0.197872	-0.064454	0.422879
32610	2.129748	3.822932	8.553238	0.228889	-0.347183	-0.357375	-1.020767	0.290272	-0.991477	0.883774	0.205271	-0.067353	0.415054
32611	2.701374	4.517950	9.793080	0.401052	-0.238424	-0.522530	-1.028133	0.271816	-0.982990	0.886261	0.215013	-0.066085	0.404900
32612	3.096347	4.670778	9.986975	-0.041077	-0.014632	-0.374057	-1.029286	0.257879	-0.976845	0.889599	0.214867	-0.065182	0.397740
32613	3.021170	3.824533	8.460231	-0.152081	0.139032	-0.228345	-1.029809	0.255558	-0.978658	0.892425	0.211385	-0.062921	0.393617
32614	3.005114	3.304714	7.765643	0.020006	0.164623	-0.126815	-1.027411	0.251522	-0.981632	0.893678	0.210581	-0.059386	0.391751
32615	2.748914	3.780696	7.913050	0.149984	0.160107	-0.007936	-1.021301	0.246482	-0.987231	0.893469	0.212099	-0.055322	0.392003
32616	2.239290	3.822427	7.940423	0.211199	0.155180	-0.076625	-1.018096	0.238354	-0.989138	0.893490	0.214709	-0.050674	0.391162
32617	2.437328	4.415916	8.408972	0.302001	0.187558	-0.238883	-1.014758	0.229888	-0.994815	0.894389	0.219005	-0.043919	0.387525
32618	3.248352	4.110318	9.307478	0.486873	0.376236	-0.323922	-1.007287	0.213110	-1.001341	0.895184	0.225023	-0.032103	0.383379
32619	3.110593	2.680569	9.598057	0.251402	0.445620	-0.119028	-0.995842	0.196144	-1.009797	0.895367	0.226279	-0.021695	0.382942
32620	2.659910	1.839736	8.902183	0.081803	0.300672	0.144887	-0.986551	0.191094	-1.018118	0.894116	0.225327	-0.016412	0.386671
32621	2.466972	3.115521	9.579841	0.412374	0.191568	0.212389	-0.981501	0.186021	-1.021156	0.890814	0.231159	-0.010847	0.391022
32622	2.294627	3.423128	9.894764	0.258365	0.042517	0.290537	-0.979510	0.184872	-1.021752	0.887424	0.235311	-0.009463	0.396255
32623	2.391954	3.152944	9.081425	0.091860	-0.060839	0.241623	-0.979913	0.186509	-1.019683	0.885247	0.237338	-0.011074	0.399858
32624	2.465150	3.329013	8.817578	0.099976	-0.105080	0.199796	-0.984814	0.186001	-1.016958	0.883235	0.239856	-0.013130	0.402731
32625	2.260414	3.383551	8.786815	-0.015909	-0.098743	0.226923	-0.988133	0.188254	-1.014432	0.881647	0.240241	-0.016240	0.405856
32626	2.238572	3.504521	8.773197	-0.074534	-0.001349	0.079722	-0.989081	0.194927	-1.012196	0.881475	0.238870	-0.017313	0.406994
32627	2.737253	3.537848	8.824352	-0.144842	0.065289	0.094845	-0.987240	0.199678	-1.014213	0.881613	0.235665	-0.017969	0.408532
32628	2.984796	3.518065	8.817655	-0.141824	0.112708	0.192353	-0.986998	0.207536	-1.016112	0.880861	0.232131	-0.018113	0.412154
32629	3.083526	3.427617	8.816553	-0.161216	0.135270	0.316190	-0.982783	0.216025	-1.019111	0.879224	0.227972	-0.018758	0.417901
32630	2.880567	3.608391	8.611591	-0.161255	0.143282	0.387009	-0.978047	0.227287	-1.021758	0.876876	0.223747	-0.019426	0.425027
32631	2.401960	3.560878	8.688728	-0.113016	0.137067	0.366008	-0.973840	0.238707	-1.024664	0.874492	0.220382	-0.019880	0.431626
32632	2.325638	3.520670	8.821479	-0.145849	0.161800	0.217553	-0.970162	0.249101	-1.024911	0.873442	0.216309	-0.019351	0.435816
32633	2.612200	3.210289	8.591918	-0.165497	0.264345	0.163290	-0.963300	0.258538	-1.029252	0.873012	0.210982	-0.017160	0.439365
32634	2.886460	3.545380	8.544853	-0.156620	0.382975	0.187874	-0.952988	0.265944	-1.033698	0.872259	0.204773	-0.012733	0.443927
32635	3.227871	4.197270	8.742968	-0.070614	0.404885	0.339355	-0.940029	0.274461	-1.040554	0.869776	0.199851	-0.008012	0.451093
32636	2.812063	4.396054	8.776848	0.019292	0.221823	0.580786	-0.931047	0.283546	-1.043857	0.864570	0.198040	-0.006397	0.461798
32637	1.929747	4.095997	8.333229	0.084858	0.092138	0.667018	-0.924977	0.292152	-1.047678	0.858191	0.198629	-0.006990	0.473293
32638	0.740954	3.773499	8.917772	0.035989	0.027348	0.463372	-0.920498	0.300465	-1.049344	0.853769	0.198882	-0.008115	0.481102
32639	0.555233	3.886666	9.139880	-0.229442	0.091097	0.167696	-0.918268	0.308138	-1.051272	0.853271	0.194111	-0.009664	0.483897
32640	1.415832	3.688635	8.768227	-0.185593	0.031472	-0.136843	-0.918947	0.313726	-1.050683	0.855379	0.190636	-0.010461	0.481534
32641	1.158247	3.266475	8.941622	-0.152039	-0.091149	-0.201106	-0.922125	0.313385	-1.050926	0.858071	0.189000	-0.012896	0.477313
32642	1.211613	3.019854	8.935492	-0.102878	-0.135375	-0.229527	-0.923722	0.315602	-1.048555	0.860716	0.188555	-0.015427	0.472627
32643	1.635411	2.770313	9.576185	0.024184	-0.158911	-0.275349	-0.929273	0.311104	-1.047830	0.863372	0.190564	-0.017041	0.466887
32644	1.840207	2.793506	10.116637	-0.125958	-0.107465	-0.104922	-0.932707	0.307626	-1.044949	0.864807	0.189403	-0.019726	0.464593
32645	1.850857	2.677140	9.684590	-0.219201	-0.022982	-0.102009	-0.940664	0.310621	-1.045835	0.866782	0.185825	-0.021911	0.462253
32646	1.842543	2.541012	9.261739	-0.174301	0.054168	-0.150866	-0.940540	0.313105	-1.044684	0.868638	0.182355	-0.021994	0.460143
32647	1.630836	2.410913	8.926472	-0.084259	0.089436	-0.144993	-0.937372	0.317466	-1.049278	0.870532	0.180056	-0.020821	0.457515
32648	1.754599	2.534533	8.996732	0.002467	0.083413	-0.158939	-0.933787	0.315034	-1.050336	0.872047	0.179375	-0.018845	0.454976
32649	1.777011	2.661186	9.220310	0.023939	0.065801	-0.158116	-0.933114	0.311555	-1.051529	0.873641	0.179156	-0.017045	0.452067
32650	1.639439	2.634417	9.225919	-0.037089	0.033561	-0.169975	-0.932307	0.307023	-1.049535	0.875385	0.178230	-0.016268	0.449077
32651	1.512890	2.496160	8.948687	-0.043489	-0.038286	-0.143893	-0.933227	0.304484	-1.047458	0.877039	0.177735	-0.016942	0.446012
32652	1.693215	2.348953	9.104561	-0.017846	-0.104920	-0.172566	-0.934821	0.305435	-1.044726	0.878742	0.178380	-0.018442	0.442327
32653	2.196917	2.566898	9.609390	0.026612	-0.101399	-0.153970	-0.937063	0.302113	-1.043732	0.880187	0.179653	-0.019582	0.438876
32654	2.517954	2.359015	8.667657	-0.059336	-0.145724	0.026673	-0.940903	0.300977	-1.039027	0.880253	0.179841	-0.022879	0.438508
32655	2.244804	2.669601	8.541399	0.111633	-0.225559	0.148752	-0.944873	0.299480	-1.036748	0.878643	0.183581	-0.026587	0.439974
32656	1.919681	3.663936	10.088441	0.249223	-0.133403	-0.005832	-0.951221	0.295327	-1.031976	0.877846	0.189103	-0.026829	0.439212
32657	1.757709	3.413333	9.394566	-0.179001	0.009791	-0.119358	-0.950556	0.293993	-1.029208	0.879784	0.185818	-0.027924	0.436660
32658	1.921112	2.872487	8.611773	-0.096412	-0.000421	-0.110318	-0.951351	0.293992	-1.028393	0.881216	0.184157	-0.028460	0.434436
32659	1.971336	2.587002	8.899487	0.003537	-0.059663	-0.089172	-0.952943	0.294726	-1.028352	0.882155	0.184666	-0.029301	0.432252
32660	2.405637	2.971153	9.196342	0.014450	-0.067239	-0.029188	-0.953728	0.291225	-1.027112	0.882457	0.185488	-0.030365	0.431210
32661	2.232814	2.878199	9.131567	-0.006622	-0.074870	-0.015998	-0.953994	0.291473	-1.025491	0.882783	0.185914	-0.031845	0.430252
32662	1.843131	2.786206	9.462091	0.006620	-0.059177	-0.071471	-0.955710	0.289367	-1.023257	0.883476	0.186555	-0.032676	0.428486
32663	1.825780	2.904817	9.321061	-0.070018	-0.029028	-0.094503	-0.957562	0.288442	-1.023667	0.884737	0.185497	-0.033580	0.426267
32664	2.004201	2.747794	8.812633	-0.021185	-0.047918	-0.105100	-0.958353	0.287198	-1.023430	0.885823	0.185569	-0.034331	0.423913
32665	2.141843	2.818289	9.105159	0.068157	-0.043354	-0.114556	-0.959672	0.285274	-1.023476	0.886719	0.187089	-0.034240	0.421373
32666	2.263488	2.961313	9.394239	0.003428	-0.018062	-0.080157	-0.959664	0.282446	-1.021956	0.887520	0.187324	-0.034346	0.419569
32667	2.200403	2.799934	9.116721	-0.053213	-0.014048	-0.046687	-0.961922	0.284451	-1.021866	0.888309	0.186393	-0.035017	0.418256
32668	2.204563	2.814560	8.991577	-0.026605	-0.018622	-0.032486	-0.961920	0.283923	-1.023225	0.888814	0.186067	-0.035562	0.417283
32669	2.302436	2.913447	9.147880	0.013925	-0.028793	-0.002395	-0.962450	0.283929	-1.022950	0.888967	0.186425	-0.036107	0.416749
32670	2.243294	2.960919	9.136079	-0.031220	-0.009836	0.006437	-0.962984	0.284869	-1.020766	0.889166	0.185915	-0.036677	0.416502
32671	2.210685	3.004011	9.057731	-0.045363	-0.016808	-0.004253	-0.964581	0.287253	-1.019598	0.889561	0.185130	-0.037500	0.415935
32672	2.183659	3.154023	9.120757	-0.092310	-0.027065	-0.000932	-0.964718	0.288940	-1.019946	0.890026	0.183682	-0.038856	0.415457
32673	2.205498	3.251498	8.978683	-0.141307	-0.018114	0.015764	-0.966982	0.292891	-1.019525	0.890595	0.181208	-0.040566	0.415160
32674	2.237454	3.334597	8.880351	-0.118917	-0.038336	0.050176	-0.968320	0.297092	-1.018705	0.890683	0.179340	-0.042518	0.415587
32675	2.315942	3.316623	9.065823	-0.150461	-0.034247	0.018255	-0.968856	0.299368	-1.019968	0.891230	0.176873	-0.044596	0.415254
32676	2.209300	3.615716	9.414117	-0.260616	0.015989	0.106642	-0.970732	0.306681	-1.020384	0.891276	0.171984	-0.046915	0.416949
32677	2.186472	3.246307	9.059974	-0.286942	0.115377	0.032961	-0.970494	0.316073	-1.022235	0.892267	0.165863	-0.047500	0.417244
32678	1.758655	2.806463	8.929817	-0.181607	0.159548	0.007167	-0.967594	0.321283	-1.027067	0.892770	0.161291	-0.046191	0.418107
32679	1.738788	2.349764	8.961536	0.078385	0.247224	-0.141728	-0.962818	0.319759	-1.032405	0.894105	0.160739	-0.040780	0.416025
32680	2.314018	1.962132	9.107272	0.180078	0.312690	-0.164090	-0.956186	0.317529	-1.039263	0.895130	0.161466	-0.033238	0.414206
32681	2.657620	1.546038	9.390532	0.183536	0.259609	-0.100830	-0.949534	0.308564	-1.044725	0.895715	0.162617	-0.026909	0.412949
32682	2.223835	1.538243	10.099366	0.259005	0.247972	0.035559	-0.941688	0.298984	-1.048878	0.894757	0.165150	-0.020538	0.414384
32683	2.004588	1.857115	10.212988	0.045087	0.211238	0.153152	-0.933998	0.297255	-1.054256	0.893613	0.164021	-0.017092	0.417446
32684	1.613855	1.769761	8.706941	-0.165232	0.087477	0.193378	-0.932424	0.302877	-1.057450	0.892672	0.160228	-0.017655	0.420894
32685	1.128664	2.006097	8.492901	0.096846	-0.072253	0.125206	-0.929793	0.308963	-1.057555	0.891483	0.162362	-0.018737	0.422545
32686	1.186003	2.640748	9.173447	0.173726	-0.175661	0.055772	-0.933093	0.304475	-1.053365	0.890542	0.166880	-0.020717	0.422678
32687	1.430299	2.834548	9.487571	0.058480	-0.225411	-0.020124	-0.937724	0.302410	-1.050023	0.890624	0.169669	-0.024346	0.421199
32688	2.066945	2.972310	9.380905	0.047837	-0.172184	-0.017307	-0.943691	0.303858	-1.046284	0.890689	0.171940	-0.027082	0.419973
32689	2.222356	3.215448	9.484931	0.002936	-0.085569	0.060858	-0.947004	0.304142	-1.043150	0.890323	0.172546	-0.028972	0.420373
32690	1.983055	3.252334	9.140337	-0.108265	-0.064625	0.253432	-0.949135	0.307666	-1.042477	0.888643	0.170979	-0.032020	0.424329
32691	1.939116	3.047655	9.280136	-0.011789	0.046637	0.029905	-0.950464	0.309231	-1.042411	0.888660	0.170254	-0.031564	0.424618
32692	2.357314	2.970281	9.235785	-0.112578	0.086654	0.104020	-0.946507	0.315330	-1.044410	0.888318	0.167421	-0.031441	0.426467
32693	2.110787	2.623503	8.783143	-0.099323	0.048546	0.209987	-0.944137	0.320048	-1.045494	0.887078	0.165033	-0.032314	0.429898
32694	1.897227	2.410886	8.874473	0.094680	0.070050	0.161278	-0.940963	0.321936	-1.045739	0.885521	0.165977	-0.030897	0.432840
32695	1.965797	2.671893	9.216394	0.110375	0.019308	0.169809	-0.938041	0.319662	-1.046919	0.883890	0.167587	-0.030349	0.435583
32696	1.729783	2.869099	9.390594	0.034120	-0.017452	0.119866	-0.940431	0.321378	-1.046300	0.882822	0.168241	-0.030868	0.437455
32697	1.728293	2.679725	9.257187	0.015316	-0.018591	0.015490	-0.938180	0.322071	-1.048317	0.882828	0.168593	-0.031280	0.437280
32698	1.877212	2.750396	9.285293	0.022166	-0.008319	-0.037504	-0.938705	0.320114	-1.047702	0.883196	0.169052	-0.031219	0.436361
32699	2.289357	2.503006	9.319061	-0.004780	-0.033048	0.091248	-0.938973	0.321236	-1.047663	0.882597	0.169129	-0.032323	0.437463
32700	2.522568	2.679554	9.084189	-0.010525	-0.081105	0.163364	-0.940040	0.323289	-1.044767	0.881247	0.169520	-0.034503	0.439860
32701	2.132318	2.604535	9.342360	-0.261640	-0.038052	0.205370	-0.940327	0.330518	-1.043057	0.880482	0.165042	-0.038356	0.442766
32702	1.996387	2.519473	8.732279	0.027621	-0.009057	0.029695	-0.941002	0.334555	-1.041847	0.880217	0.165566	-0.038475	0.443087
32703	2.121332	2.652871	9.238159	0.188758	-0.009525	-0.075053	-0.938999	0.329493	-1.042300	0.880441	0.168986	-0.036904	0.441481
32704	1.919052	2.564227	9.080983	0.083990	0.026181	-0.189148	-0.940313	0.325610	-1.042140	0.881974	0.170346	-0.035179	0.438025
32705	1.827407	2.972831	9.498713	0.194870	0.102004	-0.556099	-0.939218	0.313864	-1.042527	0.886388	0.173222	-0.029939	0.428269
32706	1.950062	3.203187	9.125254	0.306717	0.331463	-0.592323	-0.932937	0.296111	-1.047997	0.890652	0.176121	-0.019504	0.418736
32707	1.584513	3.099485	9.350700	0.287216	0.371573	0.078968	-0.926564	0.291733	-1.052236	0.889282	0.178044	-0.010902	0.421140
32708	2.587717	3.272990	8.908412	0.294103	0.109570	0.179650	-0.921514	0.286511	-1.054877	0.886733	0.182266	-0.007172	0.424774
32709	2.169846	3.114933	9.103780	0.082663	-0.055700	0.317707	-0.921510	0.285410	-1.055583	0.883898	0.184146	-0.008798	0.429810
32710	1.907471	3.153869	9.138761	0.065056	-0.115703	0.292569	-0.923383	0.291446	-1.055100	0.881150	0.186195	-0.011428	0.434483
32711	1.812054	3.064744	9.054668	-0.042651	-0.210929	0.366796	-0.927107	0.296059	-1.051555	0.878237	0.187182	-0.017067	0.439739
32712	1.390286	3.027934	8.782054	-0.005601	-0.097598	0.145834	-0.928415	0.289997	-1.047708	0.876974	0.187860	-0.019438	0.441868
32713	1.546834	3.273561	9.261581	0.061268	-0.028031	-0.090501	-0.929073	0.288437	-1.046005	0.877731	0.189207	-0.019203	0.439797
32714	1.905809	3.260658	9.287135	-0.107126	0.029434	-0.313528	-0.929726	0.284954	-1.045706	0.880954	0.187151	-0.018517	0.434225
32715	2.108257	3.303160	9.206376	-0.195663	0.016206	-0.168062	-0.928401	0.285265	-1.048395	0.883336	0.183618	-0.019453	0.430841
32716	2.118665	2.982911	8.944346	-0.121483	-0.021492	0.014951	-0.928674	0.288055	-1.048035	0.883663	0.181620	-0.020994	0.430944
32717	2.183005	2.945261	9.129533	-0.058782	-0.017571	0.093839	-0.930145	0.292508	-1.045863	0.883251	0.180697	-0.022321	0.432109
32718	2.268057	2.665214	8.970583	-0.063294	0.004540	0.132863	-0.929630	0.297386	-1.045982	0.882357	0.179450	-0.023333	0.434394
32719	2.187381	2.722021	9.104875	-0.049176	0.009613	0.076371	-0.926851	0.298434	-1.045712	0.882064	0.178467	-0.024058	0.435354
32720	2.069391	2.819411	9.189577	-0.014603	-0.025158	0.055943	-0.926987	0.299586	-1.047150	0.881699	0.178371	-0.024917	0.436085
32721	2.100682	2.836975	9.233730	-0.066661	-0.004211	0.054136	-0.926465	0.302356	-1.046665	0.881652	0.177208	-0.025965	0.436593
32722	2.208537	2.882614	9.145231	-0.121224	-0.037891	0.103235	-0.926212	0.306096	-1.045609	0.881238	0.175319	-0.028149	0.438052
32723	2.152495	2.789367	9.226051	-0.213006	-0.044690	0.202819	-0.927027	0.313107	-1.046047	0.880357	0.171850	-0.031722	0.440945
32724	1.998366	2.985614	9.234283	-0.180175	-0.079320	0.247814	-0.928640	0.320775	-1.043905	0.878771	0.169196	-0.035641	0.444819
32725	1.716905	3.247516	9.238112	-0.112490	0.001709	0.085925	-0.927866	0.327443	-1.043164	0.878576	0.167174	-0.037088	0.445850
32726	1.746513	2.951899	9.072764	-0.074966	0.008822	0.098475	-0.928413	0.333319	-1.043105	0.877939	0.165694	-0.037995	0.447577
32727	1.947789	3.072067	9.111732	-0.061853	-0.010040	0.075359	-0.926827	0.334511	-1.041877	0.877652	0.164692	-0.039134	0.448411
32728	1.886688	3.233601	9.200102	-0.122431	-0.011735	0.051293	-0.926708	0.338986	-1.042273	0.877517	0.162604	-0.040654	0.449301
32729	1.952656	3.586774	9.300554	-0.189247	-0.010585	0.126206	-0.928709	0.343800	-1.043170	0.877172	0.159370	-0.043076	0.450905
32730	1.807490	3.540424	9.079823	-0.255939	-0.000646	0.132288	-0.929662	0.352491	-1.043687	0.876758	0.154767	-0.045887	0.453032
32731	1.516960	3.530300	9.097463	-0.175432	0.086204	0.098681	-0.927701	0.361425	-1.045572	0.876669	0.150970	-0.046342	0.454435
32732	1.429950	3.810326	9.403176	-0.084146	0.153606	-0.006691	-0.926388	0.366104	-1.050001	0.877249	0.148087	-0.044520	0.454448
32733	1.137334	3.392352	9.252934	-0.179410	0.189725	-0.206476	-0.922819	0.369014	-1.052633	0.880000	0.143591	-0.042203	0.450777
32734	1.239353	2.063947	8.611394	-0.105545	0.308798	-0.251406	-0.919514	0.372007	-1.058615	0.882968	0.139133	-0.037141	0.446801
32735	1.819140	2.475032	9.107473	0.291265	0.361146	-0.073167	-0.910483	0.364966	-1.065117	0.883233	0.141284	-0.027935	0.446272
32736	2.130166	1.866667	10.137340	0.247086	0.436089	-0.025154	-0.901447	0.356609	-1.075150	0.883121	0.141731	-0.018097	0.446859
32737	2.778092	1.910123	11.471088	-0.049357	0.478762	0.092480	-0.888997	0.357864	-1.081427	0.882757	0.136687	-0.010382	0.449387
32738	2.932074	1.555983	10.419426	-0.730239	0.243543	0.309866	-0.878840	0.373427	-1.088294	0.881986	0.121488	-0.013617	0.455143
32739	1.470149	-0.055978	6.915904	-0.396693	0.253231	0.203588	-0.874533	0.395136	-1.089396	0.881314	0.112224	-0.013396	0.458815
32740	0.688199	0.446979	8.029012	0.616149	0.643353	0.018423	-0.856505	0.392167	-1.099764	0.879840	0.117120	0.003429	0.460601
32741	0.267725	2.427578	10.167426	0.446062	0.680899	-0.153422	-0.837892	0.371097	-1.112997	0.880245	0.118710	0.019757	0.459007
32742	-0.696915	1.118655	9.509859	0.249933	0.454645	0.079962	-0.819993	0.366950	-1.120582	0.878697	0.118897	0.029751	0.461377
32743	1.538363	2.559818	9.743282	-0.098776	0.050117	-0.284980	-0.816930	0.361773	-1.123198	0.881724	0.116515	0.030279	0.456146
32744	0.665009	1.815723	9.332170	0.146716	0.330968	-0.055857	-0.811622	0.358960	-1.127644	0.881664	0.115973	0.037471	0.455866
32745	1.040251	2.176910	9.198950	0.340922	0.403188	-0.104388	-0.801261	0.350060	-1.133549	0.881682	0.118206	0.047776	0.454293
32746	-0.777071	2.668250	9.264643	0.426909	0.414137	-0.018800	-0.786913	0.337340	-1.141233	0.880424	0.121858	0.058880	0.454464
32747	-0.035566	2.424405	9.257944	0.279591	0.188236	-0.136674	-0.780659	0.327895	-1.143619	0.880954	0.124859	0.064951	0.451787
32748	-0.487076	2.959945	9.321886	0.338570	0.223648	-0.183043	-0.775720	0.315669	-1.145140	0.881537	0.128470	0.072276	0.448514
32749	-0.375847	2.680358	9.014504	0.305789	0.176735	-0.310759	-0.769190	0.302596	-1.147913	0.883458	0.131757	0.078839	0.442635
32750	-0.360217	2.920985	9.345328	0.476010	0.120842	-0.292923	-0.764767	0.285488	-1.149181	0.884706	0.138537	0.085814	0.436736
32751	-0.393496	2.908257	9.469564	0.399599	0.093109	-0.132432	-0.762068	0.268981	-1.150544	0.884780	0.144474	0.091229	0.433555
32752	-0.599920	3.001572	9.149623	0.597196	-0.045404	-0.073417	-0.760437	0.254802	-1.148867	0.883875	0.155193	0.095675	0.430728
32753	-0.356937	3.569203	9.874883	0.696157	-0.092180	-0.016035	-0.762494	0.233248	-1.144566	0.882165	0.168136	0.100003	0.428387
32754	-0.230817	3.804516	9.862535	0.397935	-0.182668	-0.053833	-0.766416	0.215090	-1.140403	0.881776	0.176503	0.100251	0.425755
32755	-0.240486	4.445101	9.313436	0.138249	-0.130224	0.109232	-0.773014	0.206527	-1.137915	0.880834	0.180162	0.098668	0.426542
32756	-0.027146	4.094675	10.198755	-0.065611	0.039240	0.019447	-0.775936	0.208777	-1.135663	0.880884	0.178583	0.098661	0.427103
32757	0.629271	3.640463	9.543563	-0.463086	0.127496	0.126513	-0.771324	0.217752	-1.142006	0.881387	0.169468	0.096376	0.430290
32758	0.378656	3.446499	8.762298	-0.446602	0.158209	0.326645	-0.767536	0.235867	-1.144156	0.879628	0.160697	0.094185	0.437677
32759	-0.144202	3.791493	9.583678	-0.444217	0.184655	0.408238	-0.761361	0.253689	-1.148087	0.877290	0.151928	0.092076	0.445873
32760	-0.891263	3.855633	9.764862	-0.690036	0.153156	0.373828	-0.754684	0.280389	-1.149996	0.875485	0.138967	0.087435	0.454500
32761	-0.666156	2.859542	8.763550	-0.540149	0.046414	0.138465	-0.749318	0.302642	-1.151496	0.875819	0.129216	0.082818	0.457586
32762	0.370758	3.155102	9.024204	-0.366456	0.089776	0.245131	-0.750675	0.313909	-1.154342	0.874211	0.122238	0.080333	0.462990
32763	-0.316413	2.870777	9.087100	-0.299870	0.187635	0.263808	-0.745158	0.330052	-1.157514	0.872392	0.115602	0.080039	0.468148
32764	-0.830024	2.880888	9.186798	-0.221065	0.210917	0.282880	-0.737236	0.338992	-1.159467	0.869638	0.110065	0.080936	0.474410
32765	-0.794700	2.745553	8.774907	-0.038049	0.077104	0.147342	-0.733414	0.345746	-1.159430	0.868422	0.108833	0.081470	0.476824
32766	-0.727224	3.057512	9.092342	0.052101	0.026500	-0.003912	-0.731421	0.343775	-1.160724	0.868316	0.109369	0.082314	0.476750
32767	-0.085717	2.700177	8.931793	0.129686	0.039740	-0.008127	-0.729436	0.344066	-1.157114	0.868267	0.111172	0.084146	0.476102
32768	-0.063850	3.370567	9.348623	0.142663	0.054445	-0.022180	-0.727164	0.337317	-1.157355	0.868153	0.112995	0.086363	0.475482
32769	-0.015412	2.907837	9.485983	0.004467	0.063431	-0.001333	-0.726764	0.336808	-1.159926	0.868267	0.112448	0.087385	0.475219
32770	-0.507768	2.799376	9.428369	-0.028525	0.084628	-0.008259	-0.724244	0.335999	-1.163738	0.868330	0.111029	0.088470	0.475236
32771	-0.774948	2.804220	9.261275	-0.023114	0.010282	-0.021033	-0.723979	0.335987	-1.163473	0.868783	0.110468	0.088361	0.474557
32772	-0.808778	2.769603	9.072756	0.029730	0.025465	-0.041974	-0.722393	0.337186	-1.162514	0.869177	0.110570	0.089037	0.473685
32773	-0.537944	3.009949	8.877069	0.186285	0.051554	-0.036077	-0.721057	0.333246	-1.162521	0.869228	0.113236	0.091679	0.472457
32774	-0.563050	2.577432	8.937328	0.409179	-0.056644	-0.043121	-0.721687	0.322507	-1.162454	0.868935	0.120709	0.094507	0.470583
32775	-0.697621	2.791043	9.109702	0.533701	-0.115369	0.001115	-0.725481	0.306388	-1.162119	0.868025	0.131030	0.097427	0.468905
32776	-0.468690	2.256331	9.164085	0.605965	-0.252626	-0.032278	-0.731783	0.287093	-1.160783	0.867334	0.143752	0.098657	0.466191
32777	0.161543	3.005701	9.355886	0.621586	-0.351743	0.172070	-0.738355	0.269392	-1.155635	0.864773	0.158073	0.097734	0.466507
32778	0.420429	3.027473	10.133889	0.612212	-0.379248	0.347720	-0.749297	0.250774	-1.148722	0.860383	0.172762	0.095656	0.469834
32779	0.474159	4.030979	10.467348	0.223305	-0.321503	0.325590	-0.760268	0.241970	-1.143508	0.857361	0.180165	0.090943	0.473500
32780	0.352124	4.106462	10.667624	-0.049081	-0.004181	0.200362	-0.767940	0.237908	-1.141402	0.855519	0.179583	0.089682	0.477278
