# Supplementary material for: Identification of Haptic Based Guiding Using Hard Reins
Source: PLoS One. 2015 Jul 22;10(7):e0132020. doi: 10.1371/journal.pone.0132020 (PMC4511788; doi:10.1371/journal.pone.0132020)
Supplement: S2 File — (ZIP) [file pone.0132020.s002.zip › MotionData2/Subject10/T18/fc18.txt]

// Start Time: 0
// Sample rate: 25.0Hz
// Scenario: 4.9
// Firmware Version: 2.6.1
Counter	Acc_X	Acc_Y	Acc_Z	Gyr_X	Gyr_Y	Gyr_Z	Mag_X	Mag_Y	Mag_Z	Quat_w	Quat_x	Quat_y	Quat_z
33424	7.903094	-0.582440	5.759581	0.017384	0.005551	0.023983	-0.645922	0.423202	-0.482597	-0.691641	0.309877	0.331075	0.562137
33425	7.927388	-0.587603	5.768631	0.032727	-0.004096	0.018681	-0.645267	0.422791	-0.482217	-0.691980	0.309665	0.331416	0.561636
33426	7.956779	-0.558510	5.748996	0.028816	-0.017817	0.004699	-0.646168	0.422256	-0.484185	-0.692003	0.309558	0.331957	0.561346
33427	7.929968	-0.567888	5.739797	0.022177	0.001403	0.008259	-0.645660	0.423896	-0.482847	-0.692195	0.309362	0.332168	0.561093
33428	7.932561	-0.538865	5.747414	0.022404	-0.011328	-0.014459	-0.647113	0.424284	-0.482043	-0.691983	0.309158	0.332653	0.561180
33429	7.956807	-0.553656	5.749065	0.014736	-0.012238	-0.009201	-0.647762	0.422768	-0.482330	-0.691842	0.309101	0.333078	0.561134
33430	7.939781	-0.544260	5.790753	-0.011231	-0.012015	-0.010872	-0.648003	0.421414	-0.484320	-0.691491	0.309373	0.333191	0.561349
33431	7.932649	-0.515077	5.791334	-0.008221	0.001728	0.002238	-0.646679	0.420198	-0.485008	-0.691430	0.309551	0.333093	0.561384
33432	7.932162	-0.599992	5.787714	-0.018024	0.002043	-0.012552	-0.647628	0.422219	-0.482342	-0.691090	0.309761	0.332933	0.561781
33433	7.912838	-0.573240	5.798227	-0.006201	0.002161	-0.024804	-0.647882	0.420569	-0.482634	-0.690742	0.309725	0.333017	0.562180
33434	7.937128	-0.592217	5.739285	-0.014827	-0.004821	-0.021304	-0.648935	0.420001	-0.482114	-0.690286	0.309905	0.333046	0.562624
33435	7.947080	-0.553521	5.744449	-0.005759	-0.006983	-0.000405	-0.648542	0.421250	-0.482616	-0.690154	0.310127	0.333108	0.562625
33436	7.961668	-0.553750	5.753794	0.002869	0.007040	-0.007366	-0.648147	0.419732	-0.481994	-0.690047	0.310020	0.333089	0.562827
33437	7.961724	-0.544042	5.753931	-0.004152	-0.003390	-0.007376	-0.649329	0.420690	-0.482491	-0.689871	0.310134	0.333163	0.562937
33438	7.952035	-0.534360	5.763977	0.008042	0.002607	-0.005653	-0.649465	0.421096	-0.482089	-0.689779	0.310021	0.333249	0.563061
33439	7.956919	-0.534241	5.749339	0.001296	0.019257	-0.005585	-0.649467	0.419848	-0.481327	-0.689808	0.309815	0.333059	0.563250
33440	7.961769	-0.539028	5.739473	0.007968	-0.008778	-0.003938	-0.649455	0.418483	-0.482140	-0.689665	0.309839	0.333294	0.563274
33441	7.971583	-0.522281	5.754013	0.008059	-0.010616	0.001290	-0.649470	0.419567	-0.480809	-0.689614	0.309922	0.333550	0.563138
33442	7.957138	-0.495464	5.754728	0.020195	0.001586	-0.002205	-0.649845	0.419177	-0.482910	-0.689636	0.309672	0.333770	0.563119
33443	7.962040	-0.490570	5.747421	0.008993	0.008689	-0.003897	-0.649586	0.419451	-0.482644	-0.689661	0.309488	0.333803	0.563170
33444	7.942552	-0.492915	5.755101	-0.004070	0.015910	-0.011691	-0.649721	0.419997	-0.482370	-0.689512	0.309353	0.333605	0.563543
33445	7.952226	-0.505024	5.745020	-0.003946	0.010535	-0.003854	-0.651665	0.413098	-0.482493	-0.689470	0.309326	0.333467	0.563691
33446	7.995981	-0.510403	5.758461	-0.007391	0.017580	-0.006433	-0.652456	0.413916	-0.482471	-0.689372	0.309253	0.333176	0.564024
33447	7.947309	-0.510051	5.764432	-0.028018	0.022945	-0.003749	-0.650760	0.416960	-0.482423	-0.689264	0.309418	0.332595	0.564408
33448	7.927990	-0.499326	5.687551	-0.024934	0.016180	-0.017738	-0.650503	0.417231	-0.481896	-0.688924	0.309524	0.332198	0.564998
33449	7.947099	-0.548748	5.751780	-0.024728	0.008971	-0.005538	-0.650894	0.417369	-0.482283	-0.688723	0.309790	0.331858	0.565297
33450	7.951986	-0.548601	5.734720	0.002989	0.011356	-0.003867	-0.651170	0.421361	-0.482595	-0.688678	0.309659	0.331756	0.565484
33451	7.956998	-0.524319	5.730108	-0.005682	0.005277	-0.002117	-0.649856	0.423035	-0.483357	-0.688609	0.309729	0.331661	0.565586
33452	7.937497	-0.524478	5.759611	-0.003745	0.026231	-0.002066	-0.650500	0.419727	-0.483418	-0.688649	0.309529	0.331272	0.565874
33453	7.928077	-0.470951	5.755748	0.002757	0.009762	-0.012605	-0.650763	0.420278	-0.483667	-0.688542	0.309362	0.331277	0.566092
33454	7.947252	-0.515172	5.788574	0.013069	0.010604	-0.016114	-0.648917	0.418645	-0.483713	-0.688424	0.309014	0.331380	0.566366
33455	7.937639	-0.493302	5.793950	0.001088	0.022928	-0.016048	-0.651290	0.419578	-0.483153	-0.688355	0.308696	0.331206	0.566724
33456	7.913179	-0.514941	5.794207	0.002207	0.022737	-0.004714	-0.650487	0.420301	-0.485241	-0.688369	0.308442	0.330943	0.567000
33457	7.927855	-0.502875	5.789197	0.011273	0.019475	-0.023066	-0.651677	0.418616	-0.483563	-0.688260	0.307977	0.330974	0.567366
33458	7.927942	-0.485993	5.799120	0.001045	0.003595	-0.009127	-0.651146	0.418769	-0.484349	-0.688088	0.307928	0.330988	0.567594
33459	7.932660	-0.512677	5.793789	-0.000235	0.024397	0.001406	-0.649170	0.420042	-0.485517	-0.688218	0.307727	0.330670	0.567730
33460	7.915778	-0.483572	5.809121	-0.028113	0.010690	-0.002046	-0.650463	0.415771	-0.486116	-0.688012	0.308034	0.330221	0.568074
33461	7.903557	-0.490858	5.818985	-0.004151	0.017731	-0.016053	-0.650072	0.415770	-0.485726	-0.687876	0.307847	0.330058	0.568435
33462	7.884051	-0.493363	5.841191	0.009594	0.001847	-0.012652	-0.649808	0.416328	-0.486110	-0.687714	0.307671	0.330220	0.568633
33463	7.893802	-0.495578	5.814300	0.003067	0.020973	-0.003854	-0.649153	0.416470	-0.485981	-0.687783	0.307427	0.330018	0.568799
33464	7.869575	-0.476013	5.819981	-0.006427	0.001672	0.005708	-0.649680	0.416324	-0.485718	-0.687725	0.307597	0.329884	0.568855
33465	7.884047	-0.500297	5.809616	-0.003812	-0.004525	0.009176	-0.649411	0.417444	-0.487008	-0.687732	0.307823	0.329873	0.568730
33466	7.893884	-0.485630	5.792648	0.027073	-0.005471	-0.000511	-0.649951	0.417831	-0.485424	-0.687762	0.307573	0.330257	0.568606
33467	7.898756	-0.483323	5.799832	0.013702	-0.003958	0.019594	-0.649810	0.416324	-0.485848	-0.687998	0.307620	0.330374	0.568227
33468	7.893898	-0.480909	5.804821	0.010546	0.001121	0.030956	-0.650332	0.416326	-0.486368	-0.688332	0.307728	0.330287	0.567814
33469	7.918281	-0.471458	5.809236	0.032948	0.004513	0.026542	-0.650594	0.416739	-0.486620	-0.688822	0.307459	0.330464	0.567263
33470	7.908514	-0.476284	5.814235	-0.005335	0.001481	0.016177	-0.649555	0.419914	-0.486565	-0.688886	0.307687	0.330280	0.567169
33471	7.908519	-0.471644	5.833671	-0.005378	-0.008174	0.018766	-0.649547	0.419788	-0.487485	-0.688967	0.308037	0.330243	0.566901
33472	7.903405	-0.510647	5.852604	0.005115	-0.016264	0.027439	-0.647979	0.417299	-0.485318	-0.689116	0.308391	0.330358	0.566461
33473	7.947408	-0.481569	5.822946	-0.004106	-0.017529	0.002170	-0.648101	0.418143	-0.486873	-0.688955	0.308718	0.330567	0.566357
33474	7.959435	-0.510526	5.798043	0.001134	-0.003520	-0.002162	-0.650742	0.418234	-0.485280	-0.688817	0.308793	0.330638	0.566442
33475	7.918131	-0.505007	5.770021	-0.014528	-0.008586	-0.004755	-0.650876	0.418505	-0.485011	-0.688572	0.309117	0.330649	0.566556
33476	7.920737	-0.471264	5.789811	-0.007655	0.001946	-0.010854	-0.649823	0.417965	-0.485030	-0.688330	0.309187	0.330605	0.566839
33477	7.910853	-0.500146	5.775101	0.002476	0.002060	-0.022221	-0.650624	0.418768	-0.483829	-0.688062	0.309039	0.330771	0.567148
33478	7.908568	-0.471190	5.792515	-0.009269	0.001874	-0.005617	-0.650499	0.419452	-0.483424	-0.687850	0.309177	0.330667	0.567390
33479	7.913089	-0.524969	5.823121	0.004190	0.002053	-0.023095	-0.651279	0.418764	-0.484086	-0.687583	0.308999	0.330857	0.567700
33480	7.927868	-0.495861	5.813509	-0.004322	-0.014714	-0.009162	-0.651536	0.416832	-0.483861	-0.687266	0.309225	0.331067	0.567838
33481	7.937697	-0.481274	5.803804	0.016342	-0.010415	-0.014444	-0.651536	0.415725	-0.483359	-0.687089	0.309077	0.331513	0.567872
33482	7.967033	-0.466475	5.759755	0.008112	-0.003624	0.001303	-0.651151	0.417514	-0.483064	-0.687035	0.309080	0.331644	0.567860
33483	7.957344	-0.456793	5.769802	0.002055	0.001708	-0.001284	-0.651535	0.416420	-0.483869	-0.687000	0.309078	0.331681	0.567882
33484	7.932980	-0.463764	5.760580	-0.004083	0.009754	-0.009096	-0.651282	0.416268	-0.482564	-0.686840	0.309027	0.331553	0.568177
33485	7.918324	-0.471057	5.772921	-0.004986	0.001871	-0.007373	-0.651801	0.416135	-0.483349	-0.686692	0.309080	0.331547	0.568331
33486	7.928149	-0.451910	5.789916	-0.003976	0.001745	-0.000399	-0.650754	0.416139	-0.482832	-0.686585	0.309173	0.331479	0.568450
33487	7.933053	-0.449310	5.770469	-0.015248	0.013304	-0.007311	-0.651002	0.417405	-0.485163	-0.686450	0.309235	0.331199	0.568742
33488	7.930554	-0.456784	5.789791	0.002878	0.005259	-0.004769	-0.650235	0.417656	-0.482675	-0.686351	0.309170	0.331185	0.568905
33489	7.908570	-0.466576	5.814372	0.007931	0.005324	-0.010892	-0.651793	0.416009	-0.484268	-0.686266	0.308979	0.331299	0.569045
33490	7.913367	-0.483338	5.789810	0.009968	0.008602	0.001326	-0.651673	0.417516	-0.483584	-0.686298	0.308821	0.331280	0.569103
33491	7.903673	-0.473710	5.804698	0.005079	0.015456	0.011824	-0.651795	0.416974	-0.484380	-0.686522	0.308704	0.331081	0.569012
33492	7.908559	-0.471270	5.799778	0.006756	0.008439	0.012672	-0.649834	0.419886	-0.484599	-0.686669	0.308663	0.330961	0.568927
33493	7.937776	-0.471353	5.784574	0.003186	0.006785	0.008321	-0.650882	0.419741	-0.484856	-0.686783	0.308648	0.330881	0.568844
33494	7.928096	-0.463884	5.775218	-0.003633	0.006769	0.012700	-0.650092	0.419199	-0.484872	-0.686851	0.308771	0.330663	0.568822
33495	7.918361	-0.466123	5.765727	-0.003952	-0.007947	0.004807	-0.650476	0.417272	-0.485170	-0.686783	0.308998	0.330727	0.568743
33496	7.898680	-0.495511	5.804503	-0.003485	0.022510	0.011871	-0.650075	0.417288	-0.486089	-0.686954	0.308930	0.330304	0.568820
33497	7.917916	-0.529971	5.832623	-0.017596	0.008742	0.004901	-0.650348	0.416577	-0.484529	-0.686914	0.309155	0.329981	0.568933
33498	7.869143	-0.548927	5.828638	0.020258	-0.009004	0.004735	-0.649818	0.416589	-0.485057	-0.686933	0.309078	0.330300	0.568766
33499	7.903528	-0.502619	5.784920	0.022478	-0.019966	0.032610	-0.650870	0.417408	-0.485295	-0.687268	0.309262	0.330654	0.568056
33500	7.932641	-0.515157	5.798596	0.034712	0.000957	0.029151	-0.650069	0.418682	-0.487503	-0.687729	0.309028	0.330855	0.567508
33501	7.937889	-0.456524	5.760570	0.013948	0.011691	0.024002	-0.651125	0.418110	-0.486589	-0.688122	0.308913	0.330731	0.567167
33502	7.947442	-0.481248	5.793895	0.006521	0.005969	0.003078	-0.649421	0.419643	-0.486833	-0.688132	0.308845	0.330695	0.567212
33503	7.918034	-0.510502	5.828055	0.012624	-0.006661	-0.028378	-0.650337	0.417701	-0.486341	-0.687800	0.308609	0.331132	0.567488
33504	7.825500	-0.524133	5.815471	0.011298	0.001880	-0.014407	-0.650995	0.417140	-0.485954	-0.687614	0.308407	0.331315	0.567718
33505	7.829867	-0.597728	5.882118	0.033953	-0.019561	0.002920	-0.651919	0.415877	-0.484794	-0.687686	0.308230	0.331972	0.567342
33506	7.912405	-0.632394	5.879718	0.033752	-0.050008	0.046464	-0.653630	0.414887	-0.484015	-0.687980	0.308713	0.332746	0.566268
33507	7.912692	-0.592976	5.827004	0.033037	-0.034268	0.046506	-0.651667	0.417386	-0.484242	-0.688445	0.309006	0.333319	0.565206
33508	7.881020	-0.606847	5.788798	0.036130	-0.044560	0.034252	-0.651674	0.418205	-0.483702	-0.688674	0.309298	0.334132	0.564286
33509	7.873615	-0.635321	5.735296	0.041380	-0.039350	0.034253	-0.652194	0.416824	-0.483725	-0.689018	0.309453	0.334939	0.563302
33510	7.936388	-0.713937	5.771467	0.050520	-0.043329	0.057784	-0.650890	0.419176	-0.483688	-0.689611	0.309687	0.335752	0.561962
33511	7.907310	-0.684998	5.811291	0.068297	-0.077292	0.096008	-0.651687	0.421923	-0.483890	-0.690560	0.310313	0.336992	0.559705
33512	7.931932	-0.638876	5.792009	0.111917	-0.065621	0.109869	-0.651296	0.420399	-0.482744	-0.691958	0.310296	0.338472	0.557087
33513	7.951364	-0.650852	5.762334	0.100142	-0.035844	0.110864	-0.650761	0.421803	-0.484554	-0.693541	0.310114	0.339391	0.554657
33514	7.917096	-0.689185	5.743210	0.126137	-0.057200	0.122938	-0.650234	0.422503	-0.485068	-0.695222	0.309883	0.340828	0.551793
33515	7.931405	-0.742538	5.727592	0.125292	-0.060722	0.124683	-0.648650	0.422946	-0.486250	-0.696932	0.309715	0.342268	0.548831
33516	7.970181	-0.767292	5.740872	0.116310	-0.053137	0.144801	-0.647053	0.422440	-0.488498	-0.698815	0.309708	0.343403	0.545723
33517	7.928708	-0.786309	5.736716	0.116840	-0.039441	0.162279	-0.645621	0.423541	-0.487439	-0.701014	0.309675	0.344201	0.542408
33518	7.877429	-0.815113	5.747176	0.108114	-0.050737	0.163140	-0.644558	0.424401	-0.489263	-0.703035	0.309876	0.345087	0.539105
33519	7.886991	-0.842051	5.761099	0.142566	-0.066756	0.164743	-0.643636	0.426906	-0.490792	-0.705214	0.309780	0.346506	0.535391
33520	7.935683	-0.839922	5.750319	0.160816	-0.079308	0.175128	-0.642721	0.426353	-0.489893	-0.707467	0.309615	0.348274	0.531352
33521	7.843487	-0.804481	5.690001	0.149211	-0.092992	0.164638	-0.641798	0.427200	-0.490800	-0.709478	0.309686	0.350110	0.527408
33522	7.906563	-0.834344	5.707489	0.133779	-0.096507	0.171664	-0.639171	0.425979	-0.490188	-0.711381	0.310043	0.351844	0.523466
33523	8.097048	-0.733087	5.622207	0.152335	-0.138613	0.171508	-0.638130	0.426666	-0.489265	-0.713132	0.310575	0.354295	0.519096
33524	8.141137	-0.707794	5.495643	0.149378	-0.100230	0.176863	-0.638653	0.427634	-0.490028	-0.715123	0.310773	0.356194	0.514922
33525	8.088257	-0.597924	5.479058	0.170844	-0.124283	0.143566	-0.637870	0.428741	-0.489881	-0.716765	0.310668	0.358790	0.510885
33526	7.938590	-0.417847	5.334960	0.146516	-0.125720	0.140101	-0.637610	0.427217	-0.488865	-0.718142	0.310894	0.361235	0.507077
33527	7.818324	-0.215477	5.127548	0.133098	-0.168595	0.101597	-0.639974	0.426779	-0.488726	-0.718764	0.311444	0.364340	0.503624
33528	8.403161	-0.024219	5.378258	0.100335	-0.261768	0.034337	-0.642352	0.424242	-0.485877	-0.717765	0.312920	0.368917	0.500794
33529	8.767144	-0.183703	5.469274	0.036663	-0.164108	-0.037523	-0.646857	0.424000	-0.481133	-0.716384	0.313757	0.371863	0.500069
33530	8.584146	-0.228164	5.681097	-0.016834	-0.080116	-0.072041	-0.650266	0.420238	-0.480135	-0.714887	0.314316	0.373302	0.500788
33531	8.105033	-0.189661	5.644287	-0.037683	-0.007977	-0.031730	-0.651315	0.419677	-0.480138	-0.714255	0.314663	0.373226	0.501526
33532	7.682278	-0.099750	5.524584	-0.048317	-0.011087	-0.042251	-0.652505	0.420622	-0.479587	-0.713383	0.315193	0.373182	0.502467
33533	7.858896	0.137055	5.485135	-0.079310	-0.131198	-0.057328	-0.652136	0.420034	-0.476327	-0.711312	0.317136	0.374599	0.503125
33534	8.283064	0.239434	5.336361	-0.148768	-0.105895	-0.081423	-0.656378	0.420070	-0.471580	-0.708702	0.319739	0.375147	0.504751
33535	8.477623	0.223038	5.351003	-0.162329	-0.086684	-0.077808	-0.658405	0.422178	-0.465760	-0.706204	0.322215	0.375229	0.506612
33536	8.340810	0.113443	5.270280	-0.122410	0.019049	-0.041872	-0.660663	0.423501	-0.463360	-0.705079	0.323473	0.374010	0.508276
33537	8.228733	0.080879	5.228823	-0.072454	0.069473	0.005213	-0.659745	0.423370	-0.463107	-0.705160	0.323682	0.372268	0.509310
33538	8.165069	0.050147	5.423557	-0.035812	0.145959	0.064632	-0.656317	0.426329	-0.465955	-0.706621	0.323214	0.369449	0.509634
33539	8.092247	0.125905	5.653917	-0.002607	0.184128	0.065498	-0.652093	0.429585	-0.469851	-0.708607	0.321671	0.366404	0.510052
33540	7.941546	0.206792	5.920048	0.061896	0.244820	0.064581	-0.645729	0.430017	-0.477224	-0.711402	0.318799	0.363171	0.510275
33541	7.926460	0.135786	5.987181	0.095346	0.231331	0.019093	-0.639608	0.428814	-0.486199	-0.713863	0.314978	0.360729	0.510943
33542	8.747234	-0.068239	6.459256	0.014678	0.070100	-0.038545	-0.636042	0.430678	-0.489332	-0.714024	0.313805	0.360148	0.511850
33543	8.793538	-0.644128	5.597700	-0.200278	0.109433	-0.095316	-0.633162	0.430969	-0.488299	-0.712557	0.314601	0.357133	0.515505
33544	8.589085	-0.760055	5.043880	-0.320343	0.086037	-0.203217	-0.634102	0.434527	-0.487436	-0.708996	0.316849	0.353899	0.521235
33545	8.334839	-1.016954	4.765228	-0.257286	0.056931	-0.157269	-0.635974	0.436948	-0.484493	-0.706091	0.318568	0.351420	0.525788
33546	8.147735	-1.398492	4.730220	-0.166557	0.068050	-0.129579	-0.634270	0.437790	-0.484489	-0.704095	0.319323	0.349557	0.529238
33547	8.146132	-1.670626	4.755438	-0.119888	0.060042	-0.090458	-0.634396	0.438212	-0.485265	-0.702759	0.319583	0.348040	0.531851
33548	8.408048	-1.791283	4.926844	-0.133465	-0.021773	-0.003370	-0.634693	0.441479	-0.482710	-0.701671	0.321699	0.346972	0.532708
33549	8.642756	-1.599182	4.933843	-0.134015	-0.054454	0.068081	-0.635518	0.445011	-0.479752	-0.701120	0.324533	0.345893	0.532417
33550	8.589770	-1.497180	4.970417	-0.128084	0.005668	0.076066	-0.633964	0.448039	-0.478525	-0.701088	0.326827	0.343980	0.532295
33551	8.335362	-1.305753	4.979019	-0.112688	0.065570	0.043858	-0.631482	0.451087	-0.478221	-0.701228	0.327954	0.341605	0.532946
33552	7.768301	-1.338660	4.882692	-0.161363	0.102435	0.012618	-0.629801	0.455629	-0.476964	-0.700946	0.329247	0.338384	0.534571
33553	7.581182	-1.656036	5.192419	-0.208658	0.043008	-0.071143	-0.628774	0.459894	-0.476101	-0.699062	0.331199	0.336035	0.537308
33554	7.929762	-1.942292	5.344937	-0.248283	-0.101690	-0.080947	-0.630411	0.463521	-0.470385	-0.695807	0.335248	0.335345	0.539449
33555	8.171929	-2.157272	5.280593	-0.179644	-0.120770	-0.019212	-0.630197	0.464277	-0.464739	-0.693555	0.338929	0.335208	0.540133
33556	8.216574	-2.002796	5.325345	0.001993	-0.183934	0.018450	-0.631032	0.465720	-0.459727	-0.692482	0.341045	0.337678	0.538638
33557	8.320807	-1.654012	5.313375	0.109044	-0.235156	0.002271	-0.634491	0.468109	-0.455463	-0.691636	0.342117	0.342068	0.536270
33558	8.278996	-1.322787	5.246418	0.109669	-0.157548	-0.039421	-0.639106	0.463607	-0.451327	-0.690816	0.342063	0.345705	0.535028
33559	8.278836	-1.370203	5.144053	0.076757	-0.088553	-0.074887	-0.641597	0.461098	-0.450704	-0.689910	0.341479	0.348234	0.534929
33560	8.005578	-1.491812	5.158319	0.033845	-0.063706	-0.074721	-0.644981	0.455854	-0.452224	-0.688848	0.341207	0.350009	0.535312
33561	7.768673	-1.628874	5.224793	-0.015928	-0.031822	-0.075380	-0.645641	0.453489	-0.450694	-0.687707	0.341297	0.350741	0.536242
33562	7.960326	-1.709365	5.330599	0.011017	0.030520	-0.057797	-0.647878	0.453046	-0.450031	-0.687323	0.340450	0.350855	0.537198
33563	7.856028	-1.664035	5.263436	-0.039255	0.188194	-0.057224	-0.644696	0.451461	-0.452836	-0.687770	0.338634	0.348152	0.539527
33564	8.223123	-1.580672	6.001895	-0.047305	0.153186	-0.167150	-0.642302	0.449454	-0.455513	-0.686659	0.336499	0.346687	0.543209
33565	9.478597	-0.690313	6.389923	0.008224	-0.003411	-0.305468	-0.646876	0.445570	-0.456605	-0.683384	0.334357	0.348771	0.547311
33566	8.340309	-0.029020	4.982553	0.016396	-0.021116	-0.316267	-0.650518	0.436039	-0.456636	-0.679826	0.332184	0.351373	0.551387
33567	8.499999	-0.245521	4.680387	-0.076853	0.045624	-0.189284	-0.655237	0.429226	-0.454771	-0.677549	0.331448	0.351093	0.554800
33568	8.101204	-1.047490	4.634599	-0.257409	0.034237	-0.153878	-0.656163	0.427823	-0.453351	-0.674316	0.333504	0.348810	0.558932
33569	8.170621	-0.875343	4.378791	-0.235330	-0.014054	-0.147983	-0.658967	0.430493	-0.449087	-0.670980	0.335886	0.347298	0.562450
33570	8.097733	-0.419257	4.459606	-0.244589	0.039908	-0.076336	-0.659271	0.431810	-0.444605	-0.668696	0.338221	0.344541	0.565460
33571	8.700880	-0.441035	4.643908	-0.122641	0.060281	-0.001522	-0.659812	0.435103	-0.444274	-0.668240	0.339273	0.342336	0.566706
33572	9.146491	-0.336205	4.915975	0.099273	0.054814	0.113014	-0.657987	0.436205	-0.442955	-0.670504	0.338141	0.341974	0.564924
33573	9.008738	-0.537227	5.202005	0.289966	0.083794	0.280016	-0.652562	0.437842	-0.448464	-0.676140	0.335325	0.342231	0.559705
33574	8.594188	-0.652250	5.389117	0.469480	0.071304	0.429435	-0.646572	0.438855	-0.458573	-0.684468	0.331133	0.343631	0.551156
33575	8.017453	-0.684514	5.242177	0.552354	0.092526	0.491968	-0.637283	0.440615	-0.470788	-0.694068	0.326009	0.345169	0.541152
33576	7.758286	-0.441524	5.421112	0.630831	0.017004	0.482738	-0.628235	0.437700	-0.483486	-0.703384	0.320398	0.348591	0.530170
33577	7.902836	-0.259023	5.488166	0.618946	-0.115650	0.477167	-0.619622	0.436516	-0.491955	-0.711477	0.316290	0.353693	0.518326
33578	8.163203	-0.229031	5.647225	0.565061	-0.154309	0.403983	-0.614853	0.435378	-0.496204	-0.718018	0.312718	0.359173	0.507595
33579	8.177629	-0.276703	5.556626	0.494335	-0.282177	0.349753	-0.613490	0.432562	-0.500985	-0.722530	0.311024	0.366044	0.497218
33580	8.088946	-0.506526	5.335067	0.476481	-0.273353	0.355072	-0.612667	0.427641	-0.502922	-0.726925	0.309456	0.372524	0.486871
33581	8.054105	-0.639775	5.338818	0.480373	-0.264876	0.369049	-0.611596	0.426576	-0.504916	-0.731416	0.307812	0.378757	0.476262
33582	8.101803	-0.793877	5.408160	0.521126	-0.232491	0.397831	-0.609621	0.426739	-0.505451	-0.736505	0.305447	0.384641	0.465096
33583	8.180364	-0.668647	5.437183	0.551315	-0.184085	0.414453	-0.607212	0.424618	-0.509964	-0.742206	0.302214	0.389922	0.453606
33584	8.149395	-0.547359	5.468681	0.560192	-0.126249	0.400618	-0.604270	0.422929	-0.515520	-0.748106	0.298187	0.394434	0.442543
33585	8.104084	-0.409785	5.355465	0.575926	-0.099430	0.358757	-0.599707	0.416617	-0.524323	-0.753837	0.293238	0.398848	0.432043
33586	8.250611	-0.328005	5.309662	0.600691	-0.057189	0.327417	-0.595942	0.410976	-0.532321	-0.759617	0.287292	0.402971	0.421971
33587	8.639975	-0.271247	5.582343	0.694529	-0.009164	0.330826	-0.588883	0.404829	-0.541270	-0.766213	0.279400	0.407033	0.411312
33588	9.056283	-0.644531	5.649735	0.651956	-0.020383	0.439183	-0.583527	0.398118	-0.550479	-0.773162	0.273152	0.410231	0.399148
33589	8.501472	-1.209281	4.906338	0.526660	0.019040	0.450093	-0.577270	0.395816	-0.559478	-0.779690	0.268473	0.411658	0.388000
33590	8.506967	-1.563747	4.688093	0.456743	-0.046212	0.360305	-0.569025	0.390518	-0.569335	-0.784468	0.264681	0.413995	0.378367
33591	8.833329	-1.474137	4.892480	0.568740	-0.008217	0.329601	-0.566050	0.386526	-0.577819	-0.789806	0.258512	0.416672	0.368459
33592	8.692216	-1.486561	4.808397	0.689711	0.118605	0.427280	-0.560433	0.381200	-0.587527	-0.797348	0.250315	0.417638	0.356591
33593	8.361284	-1.497565	4.743247	0.715841	0.041326	0.392043	-0.550968	0.370987	-0.599586	-0.803928	0.241865	0.420100	0.344552
33594	7.889102	-1.554436	4.545115	0.702521	-0.104470	0.400321	-0.547693	0.360690	-0.609769	-0.809067	0.234642	0.424665	0.331683
33595	7.941292	-1.792452	4.516308	0.699783	-0.152950	0.373185	-0.546658	0.352850	-0.620148	-0.813381	0.227533	0.430013	0.318949
33596	8.285893	-1.905051	4.773085	0.663678	-0.147670	0.379478	-0.545263	0.341917	-0.625090	-0.817414	0.220942	0.434902	0.306395
33597	8.718812	-1.901462	4.990736	0.625945	-0.168900	0.404020	-0.543484	0.335261	-0.630605	-0.821050	0.215342	0.439699	0.293547
33598	8.554047	-1.787912	4.947732	0.529401	-0.088637	0.458571	-0.541321	0.329564	-0.635449	-0.825123	0.211205	0.442278	0.280987
33599	8.302552	-1.940826	4.922309	0.477055	-0.036704	0.410002	-0.538372	0.325533	-0.640789	-0.829012	0.207297	0.443827	0.269784
33600	8.087363	-2.100447	5.036386	0.418104	-0.035393	0.359571	-0.533818	0.317131	-0.647537	-0.832289	0.203752	0.445190	0.259972
33601	8.003496	-2.275670	5.142365	0.468690	-0.091776	0.364503	-0.531139	0.312808	-0.651834	-0.835187	0.199851	0.447644	0.249273
33602	8.073282	-2.393764	5.231080	0.574447	-0.096363	0.379906	-0.528979	0.306138	-0.655911	-0.838399	0.194140	0.450592	0.237409
33603	8.117737	-2.282384	5.221954	0.573818	-0.126723	0.366733	-0.529302	0.296556	-0.660159	-0.841129	0.188643	0.453953	0.225482
33604	8.135547	-2.132913	5.301151	0.580810	-0.165188	0.311639	-0.529500	0.286965	-0.663621	-0.843116	0.182448	0.458170	0.214355
33605	8.159296	-1.826504	5.232327	0.508086	-0.127185	0.214237	-0.532589	0.276097	-0.666302	-0.844666	0.176637	0.461637	0.205500
33606	8.053176	-1.681303	5.135152	0.345309	-0.051322	0.089290	-0.531988	0.266946	-0.671334	-0.845725	0.171851	0.463634	0.200649
33607	7.933153	-1.813976	5.152984	0.160454	0.028845	-0.023342	-0.531694	0.261599	-0.672621	-0.846453	0.169082	0.463804	0.199535
33608	7.832130	-2.036127	5.125521	-0.010972	0.102641	-0.074089	-0.532852	0.258580	-0.674244	-0.847038	0.168187	0.462309	0.201271
33609	8.093379	-2.211221	5.610933	-0.164198	0.132686	-0.138913	-0.530741	0.258615	-0.675306	-0.847161	0.169464	0.459773	0.205446
33610	8.452641	-1.889613	5.883238	-0.153479	-0.000822	-0.213440	-0.531545	0.260382	-0.674218	-0.845713	0.170120	0.459911	0.210501
33611	8.460402	-1.137278	5.012426	-0.111183	0.118445	-0.144402	-0.531021	0.259969	-0.673837	-0.845831	0.170499	0.457830	0.214222
33612	8.414359	-0.703654	4.908285	-0.064638	0.103404	-0.098404	-0.529701	0.259993	-0.674632	-0.846100	0.170266	0.456174	0.216863
33613	8.586779	-0.334264	4.955565	-0.111430	0.072694	-0.123662	-0.528649	0.259728	-0.674645	-0.845854	0.171008	0.454805	0.220090
33614	8.489265	0.043513	4.892979	-0.160659	0.080715	-0.160185	-0.528648	0.261114	-0.675403	-0.845291	0.171930	0.453312	0.224568
33615	8.555761	0.211139	5.048791	-0.289326	0.144692	-0.220693	-0.527050	0.259641	-0.677409	-0.844590	0.174413	0.450267	0.231316
33616	8.565701	-0.151880	5.162035	-0.413691	0.088397	-0.196026	-0.527085	0.265538	-0.675851	-0.842967	0.179237	0.447562	0.238680
33617	8.536376	-0.591167	5.178250	-0.465985	0.065016	-0.133096	-0.526905	0.276485	-0.670789	-0.841190	0.185802	0.444674	0.245237
33618	8.180857	-0.664053	5.020779	-0.392176	0.051360	-0.074085	-0.526974	0.285236	-0.666425	-0.839766	0.191503	0.442184	0.250187
33619	8.069304	-0.563114	5.199124	-0.108238	0.011850	-0.033183	-0.527131	0.290454	-0.665665	-0.839270	0.193165	0.441556	0.251678
33620	8.284171	-0.434058	5.215368	0.154856	-0.052142	0.014734	-0.529403	0.294940	-0.663072	-0.839442	0.190981	0.443187	0.249899
33621	8.315339	-0.076080	5.306911	0.411525	-0.037682	-0.026129	-0.529860	0.286321	-0.667430	-0.840500	0.184176	0.445959	0.246494
33622	8.175706	0.187094	5.323568	0.529069	-0.066761	-0.009158	-0.530958	0.269692	-0.669977	-0.841727	0.175541	0.449734	0.241704
33623	8.181718	0.383740	5.316544	0.493327	-0.057260	0.014505	-0.533236	0.255963	-0.674293	-0.842953	0.167726	0.453015	0.236802
33624	8.225400	0.384574	5.426925	0.355275	-0.118912	0.053119	-0.536582	0.244409	-0.677379	-0.843264	0.162792	0.456549	0.232310
33625	8.169814	0.016824	5.360020	0.246730	-0.114280	0.139832	-0.536530	0.232863	-0.678393	-0.843641	0.160477	0.459166	0.227342
33626	8.290808	-0.096094	5.379830	0.216320	-0.095233	0.161812	-0.539661	0.229543	-0.679484	-0.844156	0.158750	0.461270	0.222326
33627	8.203477	-0.014773	5.557337	0.213559	-0.173679	0.151982	-0.539941	0.229791	-0.677512	-0.843879	0.157320	0.464661	0.217275
33628	8.179677	0.089146	5.617477	0.252657	-0.034618	0.178416	-0.540052	0.226499	-0.678493	-0.845078	0.154883	0.465809	0.211841
33629	8.043906	0.154609	5.510167	0.150901	-0.056196	0.159433	-0.539250	0.224868	-0.679448	-0.845687	0.154011	0.466887	0.207631
33630	7.931539	0.064227	5.429152	0.107806	-0.006595	0.140501	-0.539491	0.223238	-0.681312	-0.846506	0.153538	0.467049	0.204251
33631	7.974461	-0.079806	5.469693	0.054598	0.034025	0.137304	-0.537646	0.223958	-0.682359	-0.847558	0.153673	0.466245	0.201608
33632	7.822966	-0.134933	5.743590	0.055014	0.065400	0.141738	-0.534883	0.226760	-0.684158	-0.848872	0.153815	0.464957	0.198927
33633	8.007754	-0.151595	5.789931	0.087595	0.095670	0.194968	-0.530782	0.226152	-0.687343	-0.850823	0.153634	0.463024	0.195203
33634	8.949908	-0.398345	6.299756	0.059467	-0.016766	0.224564	-0.527223	0.227453	-0.689439	-0.851689	0.154779	0.462885	0.190806
33635	8.335401	-0.818810	5.286188	-0.083564	0.060574	0.120469	-0.523025	0.230669	-0.690192	-0.852480	0.156946	0.461098	0.189829
33636	8.555411	-0.668830	5.162178	-0.127890	0.026903	0.008871	-0.521468	0.235223	-0.689982	-0.852326	0.159121	0.460162	0.190973
33637	8.824650	-0.826082	5.124664	-0.040435	0.003831	-0.014070	-0.520703	0.238239	-0.688487	-0.852204	0.159527	0.459941	0.191713
33638	8.831518	-0.931217	4.968047	0.115742	0.065601	-0.016084	-0.519109	0.237036	-0.690095	-0.853080	0.157174	0.459353	0.191169
33639	8.233295	-0.908945	4.735213	0.233117	0.115675	0.030721	-0.516809	0.231488	-0.695722	-0.854993	0.152908	0.458143	0.188974
33640	7.828734	-1.044632	4.587666	0.162803	0.094410	0.140720	-0.512957	0.227439	-0.698974	-0.856848	0.151070	0.456747	0.185393
33641	7.730350	-1.200586	4.718466	0.163467	-0.046484	0.154276	-0.512922	0.225003	-0.702166	-0.857484	0.149749	0.457667	0.181209
33642	8.494380	-1.120016	5.181376	0.038735	-0.131488	0.105667	-0.512267	0.224590	-0.701655	-0.856747	0.150538	0.459783	0.178670
33643	8.819745	-1.216530	5.315341	-0.051013	0.001033	0.051414	-0.514777	0.226343	-0.700816	-0.856783	0.151802	0.459425	0.178345
33644	8.559305	-1.224229	5.335776	-0.147431	0.027087	0.056091	-0.514003	0.231312	-0.701379	-0.856751	0.154761	0.458301	0.178849
33645	7.914296	-1.284808	5.168217	-0.187875	-0.058999	0.061103	-0.516549	0.236054	-0.697468	-0.855838	0.158690	0.458442	0.179414
33646	7.767449	-1.456834	5.033569	-0.173916	-0.067909	0.068009	-0.516985	0.244012	-0.695998	-0.854871	0.162547	0.458800	0.179656
33647	7.768977	-1.584709	5.181832	-0.136982	-0.165962	0.061532	-0.518450	0.246874	-0.694883	-0.853119	0.166015	0.460924	0.179378
33648	8.143549	-1.593913	5.284427	-0.109177	-0.217699	0.053514	-0.523502	0.250331	-0.689276	-0.850903	0.169159	0.464105	0.178764
33649	8.252704	-1.666938	5.217913	-0.156377	-0.171823	0.046828	-0.528027	0.255454	-0.684427	-0.848945	0.172856	0.466278	0.178879
33650	8.098703	-1.782419	5.244039	-0.170032	-0.135698	0.036491	-0.532030	0.261410	-0.679696	-0.847183	0.176582	0.467882	0.179404
33651	7.989181	-1.781721	5.265949	-0.191790	-0.099524	-0.026162	-0.536288	0.266821	-0.675628	-0.845492	0.179953	0.468917	0.181318
33652	8.002129	-1.632155	5.340417	-0.217868	-0.097948	-0.109831	-0.537903	0.269790	-0.672283	-0.843349	0.182974	0.470211	0.184892
33653	8.000540	-1.514041	5.196859	-0.269333	-0.026113	-0.201950	-0.541894	0.273964	-0.668111	-0.841385	0.185726	0.470309	0.190755
33654	7.941747	-1.593002	5.138983	-0.351901	0.040705	-0.293981	-0.544827	0.277604	-0.664481	-0.839271	0.188736	0.469391	0.199187
33655	8.069671	-1.748467	5.269406	-0.434024	0.090379	-0.358110	-0.546715	0.283324	-0.661211	-0.837046	0.192316	0.467365	0.209615
33656	8.105913	-1.755761	5.462166	-0.560922	0.227636	-0.413167	-0.548710	0.287973	-0.660450	-0.835161	0.196886	0.462779	0.222658
33657	8.188609	-1.717757	5.693239	-0.668658	0.259397	-0.491255	-0.545881	0.297180	-0.657145	-0.832679	0.202368	0.457197	0.238041
33658	8.584533	-1.346716	6.076779	-0.726737	0.213689	-0.667385	-0.546469	0.306352	-0.653815	-0.828311	0.207328	0.452823	0.256646
33659	9.484880	-0.580705	5.691590	-0.687533	0.136215	-0.763611	-0.550996	0.311888	-0.648958	-0.822668	0.211085	0.449957	0.276043
33660	8.948587	-0.057555	4.895458	-0.766687	0.108400	-0.613576	-0.552367	0.313724	-0.642886	-0.816825	0.217557	0.446480	0.293466
33661	8.575987	-0.608149	4.487031	-0.920410	0.158213	-0.483896	-0.557725	0.325138	-0.635548	-0.811263	0.227307	0.440384	0.310235
33662	7.761036	-1.030832	4.269818	-1.030122	0.136483	-0.480234	-0.561275	0.339289	-0.625681	-0.804556	0.238902	0.433882	0.327661
33663	7.924250	-0.555404	4.393880	-0.919713	0.072921	-0.492971	-0.564042	0.353994	-0.615415	-0.797425	0.248917	0.428847	0.343866
33664	8.392719	-0.278766	4.696919	-0.881049	-0.009739	-0.381623	-0.569842	0.366992	-0.603065	-0.790148	0.259737	0.424799	0.357420
33665	8.840284	-0.274871	4.875496	-0.739580	-0.058972	-0.330641	-0.575805	0.385058	-0.589043	-0.783358	0.269004	0.422039	0.368606
33666	9.082203	-0.533509	4.808115	-0.544163	-0.122170	-0.300797	-0.581967	0.392010	-0.577726	-0.777078	0.275896	0.421557	0.377254
33667	8.809978	-0.487020	4.766639	-0.392745	-0.094102	-0.266316	-0.589528	0.392652	-0.569145	-0.772076	0.280438	0.421469	0.384209
33668	8.552929	-0.322777	4.820920	-0.276347	-0.005384	-0.238548	-0.594715	0.395685	-0.562760	-0.768586	0.282755	0.420787	0.390209
33669	8.222737	-0.205181	4.760004	-0.202591	-0.015764	-0.219667	-0.598285	0.396029	-0.560107	-0.765578	0.284090	0.420659	0.395258
33670	8.302463	0.119216	4.777308	-0.158483	-0.019075	-0.251228	-0.604475	0.393730	-0.557226	-0.762478	0.284574	0.421151	0.400347
33671	8.707096	0.264770	4.910468	-0.212359	-0.041500	-0.251086	-0.608448	0.393087	-0.553018	-0.758881	0.285924	0.421499	0.405815
33672	8.770621	0.340142	5.069877	-0.251125	-0.016059	-0.294510	-0.613866	0.393953	-0.549556	-0.754856	0.287400	0.421407	0.412323
33673	8.550772	0.207738	5.140866	-0.234649	0.028969	-0.275260	-0.619545	0.393018	-0.545342	-0.751446	0.288220	0.420611	0.418741
33674	8.135845	-0.000358	5.183807	-0.138139	0.073520	-0.155086	-0.620612	0.393259	-0.543496	-0.749919	0.288401	0.419269	0.422681
33675	7.988820	-0.192413	5.104568	-0.019248	0.067960	0.023361	-0.620346	0.392437	-0.543514	-0.750569	0.288113	0.417944	0.423037
33676	8.176391	-0.159917	5.093433	0.153151	0.081264	0.193884	-0.617706	0.394144	-0.545857	-0.753719	0.286771	0.416927	0.419336
33677	8.272709	0.095931	5.150540	0.307631	0.141588	0.278203	-0.610823	0.392770	-0.551567	-0.758965	0.283017	0.415754	0.413547
33678	8.276545	0.354708	5.234038	0.453092	0.235284	0.251851	-0.604825	0.388812	-0.560334	-0.765478	0.276298	0.414508	0.407291
33679	8.677582	0.367731	5.721320	0.504798	0.138385	0.213111	-0.595501	0.382735	-0.573096	-0.771096	0.268893	0.415302	0.400790
33680	9.058648	-0.287211	5.383585	0.380584	0.151968	0.129900	-0.587753	0.375260	-0.585351	-0.775379	0.262899	0.415328	0.396452
33681	9.625460	-0.775359	5.184369	0.312417	0.272733	0.034631	-0.582149	0.370882	-0.593861	-0.779513	0.255879	0.413409	0.394941
33682	9.424862	-0.953555	5.210678	0.304920	0.288735	0.076554	-0.576412	0.365816	-0.602255	-0.783997	0.249496	0.410941	0.392719
33683	8.122541	-1.089654	4.919216	0.281609	0.248440	0.168776	-0.567889	0.360543	-0.613948	-0.788709	0.244259	0.408448	0.389160
33684	7.469889	-1.217672	4.709712	0.279086	0.220492	0.180826	-0.561762	0.358521	-0.623333	-0.793218	0.239636	0.406278	0.385120
33685	7.576013	-1.332979	4.957431	0.276481	0.007634	0.158454	-0.555921	0.356043	-0.629580	-0.795777	0.236275	0.407562	0.380535
33686	8.244371	-1.470087	4.983624	0.223994	-0.055046	0.157675	-0.556681	0.352480	-0.631348	-0.797537	0.234436	0.409424	0.375961
33687	8.557968	-1.484706	5.184401	0.108231	0.004227	0.212313	-0.552737	0.352524	-0.631769	-0.799626	0.234281	0.409223	0.371816
33688	8.195656	-1.451762	5.120601	0.035931	0.068502	0.274576	-0.549851	0.356698	-0.633148	-0.802346	0.235467	0.407133	0.367476
33689	7.718284	-1.523077	5.135455	0.003331	0.086324	0.275527	-0.544851	0.360083	-0.635737	-0.805038	0.236939	0.404516	0.363511
33690	7.532732	-1.593893	5.317907	-0.017023	-0.010639	0.179343	-0.541182	0.364534	-0.636593	-0.806134	0.238764	0.403746	0.360733
33691	8.203088	-1.771828	5.522646	-0.042200	0.001531	0.128985	-0.541481	0.370289	-0.634905	-0.806841	0.240438	0.402831	0.359060
33692	8.180409	-1.889125	5.611087	-0.018333	-0.045925	0.134024	-0.539406	0.374004	-0.633275	-0.807301	0.242174	0.402824	0.356861
33693	8.016860	-1.966069	5.671880	0.113310	-0.096386	0.168370	-0.539939	0.374541	-0.632606	-0.808244	0.242396	0.404380	0.352794
33694	7.891664	-1.727499	5.707224	0.227182	-0.067179	0.148887	-0.538211	0.373759	-0.634729	-0.809800	0.240426	0.406373	0.348252
33695	7.893214	-1.474219	5.630892	0.212209	-0.103201	0.116528	-0.541858	0.368512	-0.636117	-0.810771	0.238680	0.408944	0.344162
33696	7.867626	-1.267816	5.644106	0.120233	-0.097425	0.021711	-0.543301	0.365870	-0.635110	-0.810656	0.237603	0.411280	0.342389
33697	7.699187	-1.328853	5.806932	-0.069056	-0.052376	-0.078809	-0.543960	0.365583	-0.634718	-0.809356	0.238460	0.411993	0.344007
33698	7.571286	-1.556409	5.850230	-0.229005	-0.049731	-0.164685	-0.546751	0.367167	-0.631523	-0.806673	0.241171	0.412037	0.348341
33699	7.531627	-1.696044	5.776520	-0.282958	-0.017300	-0.198445	-0.549282	0.370410	-0.628821	-0.803786	0.244255	0.411214	0.353795
33700	7.555492	-1.792468	5.697115	-0.327125	0.002497	-0.213076	-0.553051	0.378259	-0.621303	-0.800637	0.247763	0.409920	0.359943
33701	7.676947	-1.832205	5.684059	-0.344943	0.028765	-0.210310	-0.557053	0.383940	-0.616577	-0.797664	0.251411	0.407889	0.366266
33702	7.613563	-1.855734	5.665818	-0.395159	0.110228	-0.251808	-0.557228	0.386638	-0.612462	-0.794657	0.254867	0.404517	0.374072
33703	8.172909	-1.794479	6.278457	-0.445144	0.105782	-0.396384	-0.559643	0.392903	-0.609177	-0.790280	0.258008	0.401340	0.384468
33704	8.314474	-1.332599	6.107431	-0.495177	0.128438	-0.474704	-0.562331	0.396243	-0.603328	-0.784990	0.261038	0.397945	0.396597
33705	8.968686	-0.992555	6.019680	-0.385252	-0.011648	-0.515481	-0.568168	0.400111	-0.598232	-0.778797	0.263137	0.397566	0.407646
33706	8.402958	-0.563220	4.949288	-0.340302	0.057867	-0.388207	-0.575296	0.399157	-0.593614	-0.774219	0.264893	0.395943	0.416708
33707	8.525023	-0.952955	4.756903	-0.424019	0.076773	-0.279692	-0.579939	0.402086	-0.589462	-0.770251	0.268692	0.392554	0.424758
33708	8.130298	-1.030348	4.818187	-0.488515	0.100908	-0.277743	-0.583180	0.411330	-0.582969	-0.765968	0.273190	0.388347	0.433413
33709	8.089664	-0.483768	4.812380	-0.487896	0.104528	-0.283032	-0.584540	0.415674	-0.579336	-0.761635	0.277660	0.383940	0.442050
33710	7.941099	-0.059192	4.947762	-0.479671	0.093509	-0.251752	-0.582768	0.423200	-0.574616	-0.757378	0.282217	0.379681	0.450083
33711	8.401543	0.093628	5.258910	-0.442706	-0.008958	-0.210224	-0.587440	0.430929	-0.569190	-0.752887	0.287483	0.376939	0.456542
33712	8.863611	-0.380903	5.226953	-0.396096	-0.065655	-0.192955	-0.592017	0.437496	-0.558810	-0.748281	0.292611	0.375435	0.462065
33713	8.719994	-0.421522	5.060203	-0.254262	-0.059689	-0.192499	-0.595747	0.440839	-0.554001	-0.744532	0.295601	0.375078	0.466485
33714	8.337453	-0.462108	5.296062	-0.203692	-0.029951	-0.108006	-0.598161	0.443922	-0.549469	-0.742045	0.298131	0.374287	0.469464
33715	8.206224	-0.438744	5.260685	-0.078848	0.030913	-0.039312	-0.600308	0.445768	-0.544702	-0.741410	0.298784	0.373320	0.470821
33716	7.813025	-0.279177	5.184874	-0.000205	-0.046393	-0.042456	-0.600587	0.447678	-0.543614	-0.740612	0.298943	0.374284	0.471210
33717	8.043565	0.038896	5.217974	0.045781	-0.148923	-0.100447	-0.603737	0.444744	-0.542601	-0.738786	0.298947	0.377534	0.471481
33718	8.521480	0.211713	5.243293	-0.046452	-0.198327	-0.142130	-0.609791	0.441483	-0.539740	-0.735624	0.300452	0.380904	0.472755
33719	8.623444	0.151258	5.143226	-0.110305	-0.162052	-0.194155	-0.616928	0.440101	-0.533952	-0.731830	0.302120	0.383455	0.475511
33720	8.563699	-0.072065	5.189852	-0.176284	-0.095682	-0.162359	-0.624065	0.438994	-0.528159	-0.728425	0.304398	0.384178	0.478693
33721	8.309162	-0.336276	5.133860	-0.146549	-0.012842	-0.109887	-0.627511	0.439742	-0.524713	-0.726320	0.305785	0.383690	0.481391
33722	8.293760	-0.467635	5.171086	-0.017982	-0.007686	-0.005565	-0.627409	0.441773	-0.522054	-0.726039	0.306120	0.383681	0.481608
33723	8.201514	-0.409687	5.270893	0.079233	0.097795	0.123526	-0.624781	0.444569	-0.523459	-0.728405	0.304933	0.382326	0.479863
33724	8.071467	-0.143369	5.435071	0.206674	0.179456	0.147762	-0.618543	0.443484	-0.530730	-0.732386	0.301364	0.380807	0.477259
33725	8.058365	0.081978	5.261829	0.311259	0.169844	0.155253	-0.613617	0.440452	-0.537375	-0.736960	0.296280	0.380408	0.473705
33726	8.841933	0.218174	5.947836	0.313034	0.133092	0.140429	-0.606429	0.436515	-0.546936	-0.741092	0.291500	0.380596	0.470061
33727	8.571793	-0.303294	5.459977	0.158180	0.163049	0.149696	-0.601776	0.434571	-0.552772	-0.744592	0.288651	0.378867	0.467679
33728	8.400715	-0.492529	5.144048	0.037383	0.161751	0.076766	-0.595172	0.433861	-0.556763	-0.746703	0.287193	0.376390	0.467211
33729	8.696881	-0.611760	5.159722	-0.011768	0.130055	0.055944	-0.592929	0.436114	-0.559093	-0.748063	0.286479	0.374115	0.467301
33730	8.360875	-0.672887	5.021337	-0.031758	0.093657	-0.052309	-0.589886	0.435901	-0.561608	-0.748047	0.285719	0.372743	0.468885
33731	8.239446	-0.658190	4.883917	-0.077348	0.115682	-0.092259	-0.587791	0.436464	-0.560957	-0.747514	0.285029	0.370935	0.471581
33732	7.781399	-0.770017	4.815425	-0.203038	0.052605	-0.122660	-0.589631	0.437967	-0.561569	-0.745537	0.286687	0.368956	0.475244
33733	7.775007	-1.034509	4.811808	-0.329053	0.023560	-0.105776	-0.591526	0.441738	-0.556503	-0.742711	0.290537	0.366205	0.479439
33734	8.395342	-1.433635	5.082348	-0.418286	-0.056093	-0.122174	-0.592933	0.446423	-0.547231	-0.738625	0.296415	0.363750	0.484002
33735	8.934654	-1.538255	5.344426	-0.480638	-0.020501	-0.143600	-0.598031	0.455482	-0.538501	-0.734104	0.302658	0.360368	0.489514
33736	8.764947	-1.425359	5.364481	-0.503976	0.079405	-0.148520	-0.602333	0.461378	-0.529315	-0.730061	0.308242	0.355159	0.495842
33737	8.150226	-1.287736	5.249892	-0.491659	0.071403	-0.134734	-0.601906	0.470504	-0.521540	-0.726067	0.313772	0.350186	0.501741
33738	7.738240	-1.433710	5.160479	-0.533182	0.083358	-0.145095	-0.603305	0.476448	-0.513815	-0.721742	0.319686	0.344531	0.508121
33739	7.717635	-1.623274	5.196997	-0.561831	0.024500	-0.166096	-0.605778	0.484283	-0.504211	-0.716492	0.326434	0.339623	0.514525
33740	7.911083	-1.810783	5.320607	-0.556583	-0.042110	-0.213352	-0.608246	0.491574	-0.495011	-0.710289	0.333398	0.335899	0.521063
33741	8.295095	-1.873326	5.410119	-0.500271	-0.064116	-0.236190	-0.614414	0.495747	-0.481654	-0.703935	0.339644	0.333248	0.527317
33742	8.387906	-1.792810	5.520499	-0.417802	-0.074994	-0.252155	-0.620571	0.498693	-0.469107	-0.697768	0.344709	0.331562	0.533256
33743	8.223516	-1.629840	5.398290	-0.316762	-0.072796	-0.215852	-0.625889	0.498541	-0.461212	-0.692702	0.348555	0.330759	0.537840
33744	8.051192	-1.592128	5.194578	-0.263603	-0.058260	-0.163663	-0.632776	0.498802	-0.454608	-0.688630	0.351795	0.329871	0.541492
33745	8.061278	-1.517722	5.263199	-0.268158	-0.061598	-0.171515	-0.638082	0.497700	-0.447780	-0.684394	0.355114	0.329083	0.545163
33746	7.990805	-1.486413	5.340333	-0.314934	-0.057866	-0.216739	-0.644183	0.497550	-0.440665	-0.679328	0.358664	0.327983	0.549819
33747	8.090701	-1.451588	5.406316	-0.393832	-0.043263	-0.273152	-0.648992	0.500008	-0.432067	-0.673124	0.362772	0.326234	0.555763
33748	8.078032	-1.541149	5.393228	-0.432251	0.010165	-0.316494	-0.656416	0.501352	-0.424389	-0.666438	0.366434	0.323586	0.562919
33749	8.024080	-1.650231	5.201641	-0.476911	0.080787	-0.337968	-0.662806	0.501850	-0.414378	-0.659566	0.369759	0.319621	0.571046
33750	7.912125	-1.635725	5.294020	-0.518726	0.134187	-0.376965	-0.668377	0.498944	-0.406536	-0.652157	0.372674	0.314697	0.580321
33751	7.972653	-1.671223	5.384125	-0.568213	0.147683	-0.432592	-0.675272	0.497668	-0.398128	-0.643728	0.375698	0.309365	0.590558
33752	8.574405	-1.449069	5.901225	-0.562215	0.117406	-0.572182	-0.681239	0.494339	-0.389767	-0.633335	0.377998	0.305492	0.602228
33753	8.492574	-0.902863	5.741402	-0.563542	0.107815	-0.621123	-0.691668	0.488619	-0.380897	-0.622138	0.380060	0.301975	0.614255
33754	7.975099	-0.858720	5.223726	-0.523248	0.128697	-0.568936	-0.701427	0.480711	-0.372599	-0.611814	0.381548	0.298248	0.625422
33755	7.834753	-0.762945	5.012838	-0.532743	0.048493	-0.570914	-0.712903	0.470005	-0.361986	-0.600797	0.384072	0.295297	0.635871
33756	8.225340	-0.584567	4.822339	-0.604132	-0.043989	-0.549994	-0.723736	0.460943	-0.350298	-0.588758	0.388634	0.292338	0.645652
33757	8.441465	-0.253170	4.759111	-0.715310	0.015722	-0.518973	-0.732741	0.457005	-0.339700	-0.576455	0.393826	0.286919	0.655956
33758	8.257238	-0.153191	4.641305	-0.781949	0.055319	-0.501261	-0.741773	0.453162	-0.325826	-0.563870	0.399215	0.279929	0.666572
33759	8.373648	-0.228997	4.601218	-0.785722	0.015960	-0.498719	-0.751207	0.449028	-0.310906	-0.550877	0.405071	0.273258	0.676596
33760	8.795997	-0.393875	4.695651	-0.727268	0.009049	-0.432534	-0.758283	0.445181	-0.295212	-0.538953	0.410615	0.266740	0.685401
33761	9.205596	-0.614607	5.022024	-0.657043	0.066555	-0.253673	-0.764809	0.442072	-0.282913	-0.530299	0.415475	0.259152	0.692101
33762	8.764375	-0.751486	5.010898	-0.571115	0.147017	-0.080170	-0.766710	0.445832	-0.277062	-0.525041	0.419118	0.250306	0.697151
33763	8.305431	-0.594065	4.960787	-0.450410	0.121784	-0.080682	-0.766378	0.449200	-0.271103	-0.520638	0.421814	0.243502	0.701225
33764	8.144322	-0.280835	4.857589	-0.378594	0.049202	-0.157915	-0.768922	0.449515	-0.265315	-0.515357	0.424336	0.238994	0.705143
33765	8.636920	-0.072910	4.989604	-0.369686	0.012608	-0.281849	-0.769223	0.447377	-0.259722	-0.508174	0.426680	0.236159	0.709882
33766	8.777637	-0.112412	5.160123	-0.334938	0.079042	-0.303541	-0.774493	0.443287	-0.255966	-0.501307	0.427549	0.233195	0.715201
33767	8.486990	-0.260152	5.356014	-0.301640	0.156436	-0.241516	-0.778420	0.435793	-0.254121	-0.495861	0.427254	0.229526	0.720343
33768	7.974818	-0.443649	5.445135	-0.214436	0.146999	-0.126719	-0.780656	0.433830	-0.252964	-0.492791	0.426722	0.226055	0.723853
33769	7.783721	-0.642463	5.572625	-0.044035	0.085597	0.022630	-0.778666	0.433326	-0.255085	-0.493011	0.426049	0.224530	0.724574
33770	7.985492	-0.645961	5.732560	0.143101	0.034890	0.145835	-0.777712	0.435049	-0.260035	-0.496429	0.424829	0.225019	0.722803
33771	8.018096	-0.453461	5.860454	0.303070	-0.046340	0.228860	-0.772448	0.439269	-0.263134	-0.501978	0.423507	0.228052	0.718785
33772	8.061573	-0.158571	5.500457	0.493807	-0.121538	0.254231	-0.767836	0.439890	-0.265120	-0.509164	0.421474	0.234209	0.712922
33773	8.226254	0.043725	5.078232	0.616044	-0.143888	0.283469	-0.764748	0.438641	-0.272764	-0.517549	0.418523	0.242216	0.705913
33774	8.361302	0.210097	4.854724	0.684950	-0.055355	0.234674	-0.762315	0.438355	-0.280909	-0.526215	0.413349	0.250480	0.699643
33775	8.775013	0.331081	5.447365	0.727882	-0.075319	0.196170	-0.758250	0.434852	-0.294499	-0.534387	0.407652	0.260025	0.693281
33776	8.481047	-0.001721	5.478473	0.652394	0.017170	0.135584	-0.755505	0.430909	-0.307041	-0.541579	0.401149	0.267776	0.688526
33777	8.170975	-0.229299	5.225741	0.563664	0.046632	0.091415	-0.753431	0.425829	-0.317243	-0.547416	0.394827	0.274511	0.684902
33778	8.045914	-0.806477	5.273680	0.475045	-0.012924	0.245935	-0.750968	0.425177	-0.329063	-0.554384	0.391169	0.279220	0.679471
33779	8.180914	-1.425402	5.382814	0.529258	0.020592	0.408199	-0.745383	0.426168	-0.337729	-0.563997	0.387245	0.283161	0.672137
33780	8.090925	-1.814366	5.505261	0.739044	0.001427	0.519209	-0.737668	0.429715	-0.351076	-0.576560	0.381808	0.289027	0.662016
33781	7.959798	-1.769400	5.491982	0.960340	-0.052629	0.624801	-0.729147	0.429838	-0.365020	-0.591599	0.374951	0.297637	0.648718
33782	7.989851	-1.619309	5.505530	1.207490	-0.168971	0.678691	-0.718638	0.430284	-0.381199	-0.608156	0.366797	0.310104	0.632014
33783	8.519873	-1.682988	5.584389	1.252324	-0.329604	0.747103	-0.712617	0.428852	-0.393846	-0.624382	0.360238	0.324406	0.612483
33784	8.612606	-1.644527	5.546475	1.238605	-0.313764	0.745453	-0.704614	0.426074	-0.407320	-0.640052	0.353345	0.337987	0.592660
33785	8.390266	-1.426343	5.305326	1.165207	-0.229324	0.751081	-0.696467	0.423734	-0.422620	-0.655321	0.346147	0.349339	0.573323
33786	8.045535	-1.250651	5.490122	1.044512	-0.172255	0.741058	-0.688991	0.420670	-0.435703	-0.669551	0.339547	0.358332	0.554984
33787	7.568339	-1.272096	5.604955	0.814787	-0.098320	0.713954	-0.680616	0.421184	-0.448066	-0.682113	0.334819	0.363759	0.538794
33788	7.348132	-1.474426	5.633795	0.604477	-0.111586	0.663926	-0.670203	0.425772	-0.454469	-0.692322	0.332599	0.367300	0.524556
33789	7.575826	-1.674323	5.533681	0.438900	-0.166971	0.545680	-0.663871	0.429473	-0.459289	-0.699673	0.332293	0.370489	0.512617
33790	7.728800	-1.687818	5.757555	0.314147	-0.195833	0.388982	-0.658612	0.434931	-0.462363	-0.704215	0.332798	0.373872	0.503534
33791	8.116808	-1.515368	5.666303	0.150125	-0.233181	0.181799	-0.658527	0.436521	-0.457485	-0.705322	0.334419	0.377340	0.498296
33792	8.081963	-1.249329	5.561938	-0.016281	-0.155014	-0.028615	-0.660018	0.438926	-0.452973	-0.703707	0.336009	0.379580	0.497808
33793	8.073362	-1.103203	5.305141	-0.212758	-0.061972	-0.279007	-0.665835	0.439227	-0.448603	-0.699067	0.337512	0.380061	0.502937
33794	8.222187	-1.091607	5.018579	-0.378212	0.114084	-0.494325	-0.673747	0.434119	-0.442621	-0.692304	0.337901	0.377993	0.513478
33795	8.124294	-1.151125	5.208853	-0.540605	0.223963	-0.619152	-0.681273	0.430109	-0.436096	-0.683951	0.338375	0.373312	0.527591
33796	8.731576	-1.198128	5.915694	-0.745416	0.400160	-0.734832	-0.685891	0.426433	-0.431943	-0.673921	0.338812	0.364877	0.545804
33797	9.191392	-0.785044	5.959379	-0.730600	0.322472	-0.804847	-0.692353	0.423146	-0.427377	-0.662443	0.339196	0.357730	0.564043
33798	8.437590	-0.062472	4.858767	-0.596799	0.298334	-0.756662	-0.701552	0.417374	-0.424281	-0.651811	0.338290	0.352129	0.580265
33799	8.526451	0.104713	4.597597	-0.610371	0.149271	-0.558177	-0.707621	0.410214	-0.417829	-0.642219	0.340563	0.346672	0.592782
33800	8.799284	-0.702583	4.512005	-0.716585	0.117122	-0.315345	-0.713334	0.408397	-0.409178	-0.634282	0.346184	0.338798	0.602544
33801	8.657304	-0.856276	4.471935	-0.633385	0.104517	-0.223170	-0.717750	0.413210	-0.401453	-0.627895	0.351494	0.331223	0.610320
33802	8.396767	-0.410447	4.748219	-0.456964	0.139149	-0.070154	-0.715998	0.419876	-0.393999	-0.624666	0.355091	0.324394	0.615200
33803	8.358465	-0.271045	4.903629	-0.266348	0.178235	0.014864	-0.715515	0.424797	-0.391023	-0.624124	0.356408	0.318672	0.617973
33804	8.285203	-0.305028	4.960526	-0.082850	0.095228	0.143180	-0.713448	0.430578	-0.389483	-0.625848	0.357216	0.315452	0.617415
33805	8.389503	-0.345745	5.049546	0.130620	0.001127	0.185924	-0.709242	0.433668	-0.391155	-0.629087	0.356835	0.315637	0.614241
33806	8.498652	-0.345328	5.366639	0.299416	-0.054380	0.185294	-0.707384	0.435100	-0.394153	-0.633087	0.354935	0.318687	0.609639
33807	8.251183	-0.230822	5.301347	0.403484	-0.033146	0.232102	-0.704990	0.435169	-0.397706	-0.638543	0.351783	0.322301	0.603849
33808	8.086311	-0.141220	5.228951	0.425854	-0.049039	0.235445	-0.702577	0.432776	-0.402487	-0.643976	0.348481	0.326413	0.597755
33809	8.099273	-0.000721	5.245179	0.386180	-0.151395	0.209090	-0.700952	0.432176	-0.408143	-0.648142	0.346737	0.331465	0.591453
33810	8.378804	-0.024230	5.398191	0.316653	-0.160362	0.196231	-0.700155	0.430122	-0.408320	-0.651519	0.345859	0.335935	0.585707
33811	8.320506	-0.009022	5.385227	0.288751	-0.148503	0.179762	-0.699354	0.429042	-0.409395	-0.654589	0.345082	0.339974	0.580387
33812	8.183376	-0.149128	5.429982	0.313435	-0.131396	0.191944	-0.700009	0.428346	-0.409273	-0.657996	0.343847	0.344006	0.574865
33813	8.039387	-0.218473	5.446849	0.387945	-0.099909	0.263326	-0.698813	0.427826	-0.410733	-0.662958	0.341710	0.347930	0.568037
33814	8.007845	-0.201275	5.452665	0.449465	-0.108189	0.313708	-0.694044	0.426551	-0.414984	-0.668725	0.339192	0.352312	0.560028
33815	8.067633	0.008662	5.299311	0.504256	-0.081376	0.358967	-0.691351	0.423910	-0.421736	-0.675525	0.335856	0.356564	0.551116
33816	8.214851	0.170373	5.048822	0.535212	-0.016377	0.324175	-0.685379	0.421571	-0.427982	-0.682447	0.331144	0.360486	0.542825
33817	8.458695	0.269555	5.109975	0.563392	0.113192	0.291343	-0.681374	0.421850	-0.435996	-0.690072	0.324267	0.363103	0.535544
33818	8.327138	0.264594	5.221901	0.634919	0.292197	0.318664	-0.672306	0.416473	-0.449922	-0.699535	0.314727	0.363750	0.528472
33819	8.836879	0.296854	6.520494	0.713201	0.146001	0.334680	-0.661357	0.410766	-0.468846	-0.708501	0.305528	0.367107	0.519530
33820	8.447809	-0.622399	5.877178	0.541002	0.244051	0.304090	-0.653331	0.402903	-0.482813	-0.716643	0.297571	0.367401	0.512729
33821	8.715299	-0.741113	5.428638	0.415214	0.127636	0.215206	-0.645098	0.399108	-0.491855	-0.722193	0.291814	0.368546	0.507401
33822	8.694339	-1.012070	5.362311	0.347525	0.086629	0.295559	-0.638088	0.398697	-0.497415	-0.727770	0.288124	0.369099	0.501100
33823	8.003219	-1.068822	5.103864	0.377135	0.213710	0.323642	-0.629607	0.399172	-0.506637	-0.734688	0.282836	0.367900	0.494860
33824	7.617494	-1.307002	4.990741	0.496414	0.202403	0.324970	-0.619920	0.396650	-0.517236	-0.742069	0.275965	0.367981	0.487613
33825	7.534788	-1.280792	5.099560	0.526477	-0.021079	0.300683	-0.612470	0.392439	-0.526673	-0.747668	0.270561	0.371751	0.479156
33826	8.006254	-1.382174	5.121124	0.454615	-0.127299	0.303292	-0.609647	0.387170	-0.532168	-0.751981	0.267267	0.376365	0.470576
33827	8.408677	-1.564950	5.532948	0.382793	-0.116938	0.333273	-0.604101	0.382976	-0.533601	-0.756215	0.265166	0.379929	0.462038
33828	8.447732	-1.536578	5.571191	0.356586	-0.017505	0.354569	-0.600905	0.381139	-0.538114	-0.761154	0.262660	0.381609	0.453904
33829	7.893758	-1.381890	5.622509	0.311282	-0.016758	0.338901	-0.595883	0.381235	-0.541816	-0.765685	0.260747	0.382883	0.446249
33830	7.467908	-1.383090	5.622643	0.287896	-0.033367	0.303965	-0.592735	0.383749	-0.542313	-0.769563	0.258996	0.384386	0.439250
33831	7.386600	-1.554865	5.634182	0.223143	-0.157217	0.321253	-0.589438	0.384218	-0.544162	-0.772301	0.259523	0.387046	0.431735
33832	7.812465	-1.922979	5.885444	0.273335	-0.249762	0.284316	-0.586550	0.384797	-0.544171	-0.774167	0.259677	0.391801	0.423941
33833	7.899877	-1.989766	5.710564	0.387915	-0.307333	0.331812	-0.586953	0.383117	-0.542236	-0.776546	0.259011	0.398016	0.414092
33834	8.078382	-1.831550	5.752276	0.499393	-0.305398	0.372500	-0.588661	0.380609	-0.541095	-0.779671	0.256754	0.404957	0.402742
33835	8.062678	-1.600852	5.755923	0.507227	-0.290798	0.332368	-0.590491	0.376729	-0.540372	-0.782560	0.254026	0.411721	0.391863
33836	8.093859	-1.300182	5.541569	0.436734	-0.215313	0.240300	-0.592305	0.373704	-0.541991	-0.784802	0.250871	0.417299	0.383421
33837	7.820118	-1.100458	5.473255	0.306948	-0.123056	0.115271	-0.591344	0.368519	-0.544720	-0.786227	0.248119	0.420862	0.378364
33838	7.632279	-1.183679	5.461882	0.106193	-0.051294	-0.008693	-0.592888	0.364124	-0.546629	-0.786215	0.246790	0.422546	0.377379
33839	7.620960	-1.450985	5.497078	-0.102965	0.033754	-0.090680	-0.595528	0.366292	-0.546043	-0.785369	0.247556	0.421520	0.379779
33840	7.780244	-1.643704	5.679514	-0.308633	0.120419	-0.170035	-0.595822	0.368733	-0.543373	-0.783503	0.250076	0.418146	0.385667
33841	7.886833	-1.681190	5.913803	-0.500713	0.190189	-0.289626	-0.596387	0.375311	-0.541667	-0.780381	0.254201	0.412518	0.395242
33842	8.443344	-1.339168	6.162472	-0.621246	0.146874	-0.477752	-0.598289	0.380870	-0.536566	-0.774519	0.258789	0.407723	0.408547
33843	8.823311	-0.613775	5.243938	-0.595035	0.120413	-0.523286	-0.603353	0.385414	-0.529890	-0.768128	0.262915	0.403450	0.422000
33844	8.723903	0.207398	4.817255	-0.495749	0.088691	-0.385954	-0.608268	0.388741	-0.524812	-0.762876	0.266675	0.399930	0.432389
33845	9.255646	0.026833	4.928307	-0.578073	0.122590	-0.294801	-0.613743	0.397131	-0.517795	-0.758207	0.272237	0.394453	0.442058
33846	8.518318	-0.407942	4.866511	-0.632241	0.146638	-0.340001	-0.617765	0.404578	-0.511331	-0.752792	0.277846	0.388477	0.452980
33847	8.331070	-0.370832	4.948845	-0.674462	0.092974	-0.348785	-0.621245	0.408735	-0.505460	-0.746548	0.284602	0.382749	0.463866
33848	8.211881	-0.360239	4.961434	-0.681333	0.024363	-0.315834	-0.627399	0.418745	-0.496573	-0.739800	0.292129	0.377847	0.473908
33849	8.458881	-0.582460	4.889612	-0.564305	0.010203	-0.256841	-0.631193	0.426833	-0.486168	-0.734099	0.298606	0.373738	0.481926
33850	8.512277	-0.563521	5.111405	-0.286520	-0.031638	-0.181003	-0.637064	0.432447	-0.477631	-0.730344	0.301790	0.372540	0.486553
33851	8.222707	-0.577216	5.037997	0.000840	0.003371	-0.099793	-0.640495	0.433497	-0.476276	-0.729401	0.301185	0.373041	0.487957
33852	8.085936	-0.236587	5.072640	0.306446	-0.059899	-0.003227	-0.643093	0.429503	-0.478039	-0.730708	0.297303	0.376943	0.485376
33853	8.014460	0.021647	5.044070	0.451254	-0.093728	0.076464	-0.644475	0.422943	-0.482743	-0.733387	0.292341	0.382182	0.480227
33854	8.560964	0.273931	5.073778	0.544887	-0.152975	0.121439	-0.645450	0.416961	-0.489273	-0.736475	0.286760	0.388949	0.473384
33855	8.712083	0.348520	5.235995	0.435353	-0.094952	0.146363	-0.646392	0.404939	-0.496970	-0.739563	0.282499	0.393604	0.467244
33856	8.530648	0.125996	5.304814	0.342213	-0.041041	0.206097	-0.645028	0.402816	-0.502130	-0.743031	0.279466	0.396259	0.461284
33857	8.132078	-0.210253	5.289864	0.311842	-0.067600	0.246207	-0.644090	0.402854	-0.504363	-0.746459	0.277499	0.398749	0.454743
33858	7.932099	-0.295426	5.244845	0.332951	-0.099646	0.275689	-0.642632	0.403027	-0.506073	-0.749941	0.275659	0.401744	0.447440
33859	8.047007	-0.190289	5.306640	0.387999	-0.110041	0.348776	-0.639173	0.403128	-0.511336	-0.754253	0.273689	0.404914	0.438454
33860	8.242578	-0.015841	5.403879	0.377707	-0.103086	0.352327	-0.635216	0.405823	-0.514586	-0.758485	0.271768	0.407856	0.429530
33861	8.253029	0.119370	5.461251	0.330003	-0.052681	0.284561	-0.631758	0.405784	-0.519720	-0.762245	0.269565	0.409922	0.422235
33862	8.077563	0.070132	5.440391	0.176828	0.036508	0.194524	-0.629503	0.404456	-0.521728	-0.765079	0.268189	0.409829	0.418054
33863	8.032780	-0.076453	5.560402	0.054493	0.055196	0.123418	-0.625682	0.407003	-0.524325	-0.766838	0.267901	0.408765	0.416053
33864	8.042313	-0.099071	5.622813	-0.036566	0.113109	0.043605	-0.623295	0.406785	-0.526966	-0.767877	0.267913	0.406515	0.416332
33865	7.930418	-0.063338	5.771183	-0.100223	0.151648	-0.038112	-0.621082	0.411205	-0.526502	-0.768246	0.267832	0.403529	0.418604
33866	7.988587	-0.098121	5.798399	-0.142201	0.164649	-0.066725	-0.617515	0.412379	-0.529518	-0.768195	0.268135	0.400186	0.421701
33867	8.284037	-0.269950	6.181374	-0.171607	0.231661	-0.098655	-0.614887	0.413928	-0.530292	-0.768288	0.267938	0.395660	0.425907
33868	8.921412	-0.657671	6.504951	-0.243136	0.118088	-0.080309	-0.613594	0.416955	-0.529194	-0.767175	0.270063	0.392225	0.429730
33869	8.421528	-1.072098	5.295120	-0.319369	0.162615	-0.080005	-0.610483	0.422181	-0.526493	-0.766027	0.272848	0.387358	0.434409
33870	8.376575	-0.990893	4.570933	-0.202947	0.176137	-0.098645	-0.607587	0.424434	-0.528303	-0.765367	0.273693	0.383454	0.438484
33871	8.477088	-0.853871	4.614145	0.023365	0.216692	-0.120123	-0.606896	0.423386	-0.531997	-0.766082	0.270465	0.380982	0.441385
33872	8.047801	-1.032055	4.597311	0.091293	0.200099	-0.092504	-0.604221	0.420857	-0.536651	-0.767215	0.266638	0.379237	0.443243
33873	8.356430	-1.423923	5.112441	0.021105	0.118560	-0.106393	-0.602186	0.416685	-0.542511	-0.767256	0.264455	0.378175	0.445383
33874	8.996479	-1.336611	5.500830	-0.005829	0.024179	-0.105617	-0.603489	0.414890	-0.543061	-0.766413	0.263570	0.378333	0.447221
33875	9.031544	-0.751456	5.459926	-0.013122	0.132265	-0.085283	-0.602521	0.411376	-0.547330	-0.766540	0.261978	0.376664	0.449343
33876	8.224122	-0.660212	5.518616	-0.047496	0.151503	-0.163766	-0.602216	0.409506	-0.551560	-0.765900	0.260148	0.374791	0.453047
33877	7.247386	-0.408786	5.491489	-0.173810	0.175252	-0.257712	-0.601820	0.408129	-0.551197	-0.763915	0.259321	0.371894	0.459218
33878	6.691116	-0.638323	5.607607	-0.332605	-0.007076	-0.247361	-0.606035	0.408347	-0.549984	-0.759785	0.262660	0.370238	0.465468
33879	7.146544	-0.991822	5.611424	-0.426186	-0.254946	-0.228494	-0.613488	0.413937	-0.540781	-0.753459	0.269837	0.371327	0.470748
33880	8.020641	-1.306191	5.702979	-0.503816	-0.173250	-0.182509	-0.621484	0.419079	-0.529226	-0.747637	0.277724	0.370180	0.476314
33881	8.293899	-1.595390	5.740975	-0.375570	-0.199823	-0.119210	-0.628173	0.425747	-0.517649	-0.742886	0.284420	0.370225	0.479748
33882	8.214829	-1.376567	5.770129	-0.245847	-0.141692	-0.099397	-0.632209	0.429988	-0.507974	-0.739420	0.288729	0.370553	0.482270
33883	7.910130	-1.053180	5.738189	-0.154987	-0.071356	-0.161474	-0.637246	0.430699	-0.502815	-0.736419	0.290591	0.371011	0.485381
33884	7.643795	-0.776741	5.971034	-0.182494	-0.041797	-0.242498	-0.642123	0.428965	-0.500063	-0.732631	0.291916	0.371282	0.490088
33885	7.434011	-0.890047	5.843518	-0.274913	0.001879	-0.301440	-0.646718	0.423386	-0.497782	-0.728067	0.293742	0.370246	0.496541
33886	7.430179	-1.118931	5.910564	-0.335698	0.025476	-0.328212	-0.651227	0.422168	-0.492010	-0.722946	0.295967	0.368479	0.503961
33887	7.567385	-1.386618	5.864844	-0.376551	0.013002	-0.297550	-0.657579	0.423141	-0.486836	-0.717807	0.299140	0.366137	0.511089
33888	7.771690	-1.389202	5.939990	-0.397437	0.108720	-0.268400	-0.659851	0.423889	-0.482482	-0.713401	0.301788	0.362127	0.518504
33889	8.195682	-1.276985	5.999589	-0.450884	0.137038	-0.272471	-0.663176	0.424900	-0.477985	-0.708848	0.304888	0.356981	0.526443
33890	8.512084	-0.829130	6.083401	-0.431346	0.086556	-0.297091	-0.666346	0.422765	-0.474860	-0.703623	0.307986	0.353030	0.534256
33891	9.271704	-0.427625	5.623635	-0.370325	0.044541	-0.326973	-0.670083	0.422222	-0.467508	-0.698164	0.310485	0.350317	0.541705
33892	9.260945	0.159441	5.225468	-0.352240	0.093524	-0.227516	-0.674839	0.421441	-0.463822	-0.694094	0.312819	0.346619	0.547935
33893	8.782005	-0.236515	4.964554	-0.552083	0.197374	-0.173466	-0.677521	0.423821	-0.458254	-0.690061	0.317195	0.338818	0.555343
33894	7.754001	-0.507263	4.563144	-0.722960	0.151386	-0.148810	-0.676807	0.430771	-0.452358	-0.684722	0.324482	0.329629	0.563216
33895	7.585875	-0.106366	4.659901	-0.741887	0.074815	-0.261561	-0.679806	0.438186	-0.442497	-0.677353	0.332146	0.321872	0.572076
33896	8.214510	0.095993	4.970290	-0.731951	-0.144855	-0.255156	-0.687566	0.443151	-0.427671	-0.668506	0.342071	0.317137	0.579233
33897	8.966235	-0.341054	5.055661	-0.547680	-0.090454	-0.314689	-0.692829	0.449527	-0.413622	-0.660439	0.348533	0.314151	0.586220
33898	9.018019	-0.624196	5.156970	-0.249946	-0.041529	-0.242110	-0.700236	0.447159	-0.406280	-0.655526	0.350832	0.313466	0.590713
33899	8.110136	-0.669494	5.128870	-0.080769	0.043491	-0.057580	-0.704460	0.445841	-0.403263	-0.654487	0.351141	0.312396	0.592246
33900	7.553976	-0.498701	5.042456	0.111936	0.008538	0.075982	-0.707338	0.444169	-0.403930	-0.656161	0.350092	0.313089	0.590646
33901	7.580678	-0.074943	5.115668	0.279355	-0.169161	0.073205	-0.705735	0.440905	-0.405709	-0.657839	0.348982	0.318155	0.586718
33902	8.570554	0.267928	5.170321	0.325179	-0.245392	-0.002041	-0.707688	0.434960	-0.405026	-0.658446	0.347599	0.325221	0.582972
33903	8.742066	0.502557	5.331925	0.201906	-0.196195	-0.123654	-0.712932	0.428280	-0.403286	-0.657024	0.346496	0.331126	0.581906
33904	8.658376	0.319789	5.241670	0.040528	-0.083046	-0.128091	-0.717782	0.422712	-0.402051	-0.655186	0.346132	0.333581	0.582793
33905	8.130897	-0.010265	5.205572	-0.039521	-0.043048	-0.019632	-0.720543	0.418528	-0.399756	-0.654288	0.347076	0.333960	0.583023
33906	7.827500	-0.294234	5.218223	-0.013260	-0.046432	0.070980	-0.721619	0.418756	-0.396862	-0.654611	0.348331	0.333910	0.581940
33907	8.221767	-0.269329	5.294214	0.054726	-0.001291	0.156450	-0.718988	0.422386	-0.398905	-0.656695	0.348712	0.333611	0.579531
33908	8.291100	-0.084196	5.181449	0.099064	0.016854	0.201720	-0.715449	0.425731	-0.399520	-0.659724	0.348626	0.333115	0.576419
33909	8.313497	0.005230	5.199153	0.146125	0.116525	0.175692	-0.711212	0.426932	-0.404111	-0.663421	0.346542	0.332190	0.573960
33910	8.159530	-0.047930	5.516718	0.135278	0.214247	0.188197	-0.704849	0.429022	-0.412107	-0.667826	0.343599	0.329578	0.572125
33911	8.061171	-0.178390	5.756839	0.113739	0.319347	0.181581	-0.696896	0.431011	-0.421687	-0.672659	0.339603	0.325516	0.571173
33912	8.871272	-0.551843	6.192851	0.127235	0.250577	0.195471	-0.688038	0.435339	-0.430573	-0.677281	0.336353	0.322261	0.569477
33913	8.984955	-1.027375	6.522433	0.008478	0.254152	0.133096	-0.679975	0.439233	-0.438414	-0.680378	0.334175	0.318166	0.569372
33914	8.290623	-0.960755	5.425635	-0.044983	0.185299	0.009071	-0.675749	0.442632	-0.442700	-0.681287	0.332779	0.315081	0.570815
33915	7.645479	-0.701355	4.858283	-0.026870	0.093438	-0.028882	-0.673349	0.439389	-0.445532	-0.681256	0.331891	0.313856	0.572042
33916	7.368295	-0.720002	4.564183	0.071960	0.155320	-0.005487	-0.670429	0.438911	-0.448969	-0.682572	0.329147	0.312607	0.572743
33917	7.355330	-1.310377	4.401116	-0.030910	0.016070	0.008432	-0.669361	0.438532	-0.450818	-0.682447	0.329468	0.312157	0.572954
33918	8.650711	-1.850066	5.225482	-0.120351	-0.190919	-0.036987	-0.670433	0.439043	-0.448573	-0.679981	0.333101	0.313646	0.572971
33919	9.321230	-1.966771	5.600578	-0.235954	-0.219064	-0.092435	-0.674178	0.440702	-0.441178	-0.675836	0.338326	0.314709	0.574230
33920	9.124742	-1.488924	5.345580	-0.213748	-0.026655	-0.107737	-0.677926	0.443186	-0.433766	-0.672922	0.340879	0.313358	0.576874
33921	8.376656	-1.279219	5.181829	-0.164501	0.127472	-0.138112	-0.679750	0.442083	-0.435084	-0.670865	0.340881	0.310872	0.580602
33922	7.218849	-0.787901	5.113875	-0.191408	0.207913	-0.214796	-0.682237	0.439582	-0.435116	-0.668287	0.339731	0.307334	0.586106
33923	7.349245	-1.307901	5.500549	-0.274426	0.057582	-0.233220	-0.682748	0.438768	-0.436438	-0.663902	0.341405	0.305097	0.591264
33924	7.680004	-1.702401	5.797215	-0.350016	-0.192304	-0.259781	-0.688981	0.437647	-0.428818	-0.657192	0.346761	0.305296	0.595525
33925	8.294497	-1.924829	5.678160	-0.337785	-0.157606	-0.154057	-0.694174	0.440116	-0.421396	-0.651922	0.352268	0.304540	0.598465
33926	7.943714	-2.003570	5.607661	-0.172763	-0.211715	-0.016050	-0.697931	0.442449	-0.412939	-0.649164	0.356989	0.305362	0.598247
33927	8.013951	-1.672209	5.441267	0.021782	-0.260850	0.014620	-0.703147	0.443221	-0.401883	-0.647799	0.360074	0.309003	0.596004
33928	8.104788	-1.151337	5.243198	0.066638	-0.246243	0.010999	-0.705945	0.441611	-0.396393	-0.646826	0.362248	0.312923	0.593693
33929	8.202104	-1.152308	5.255464	-0.084357	-0.139902	-0.065002	-0.710568	0.441250	-0.393223	-0.644472	0.364755	0.314296	0.593993
33930	8.079729	-1.254346	5.358531	-0.237238	-0.035349	-0.188128	-0.711652	0.441464	-0.389281	-0.640224	0.367079	0.313322	0.597658
33931	8.010065	-1.467831	5.621020	-0.333244	0.009008	-0.292379	-0.717458	0.439427	-0.385088	-0.634237	0.369549	0.311427	0.603482
33932	7.922176	-1.495053	5.736462	-0.401941	0.073240	-0.340852	-0.723287	0.437911	-0.378526	-0.627521	0.371657	0.308168	0.610837
33933	7.836696	-1.547789	5.742528	-0.483711	0.122942	-0.349203	-0.726476	0.434223	-0.372288	-0.620317	0.374191	0.303315	0.619021
33934	7.741416	-1.619431	5.709812	-0.596501	0.198124	-0.404493	-0.730188	0.435518	-0.368830	-0.611928	0.376680	0.296486	0.629089
33935	7.935140	-1.749255	5.885084	-0.665476	0.145188	-0.452371	-0.737565	0.429600	-0.363654	-0.601975	0.380404	0.289684	0.639533
33936	8.125935	-1.548658	6.036072	-0.604840	0.070102	-0.486769	-0.743135	0.427247	-0.356063	-0.591431	0.383959	0.284792	0.649367
33937	8.679106	-1.082145	5.565052	-0.340091	-0.044316	-0.454687	-0.749773	0.421814	-0.345119	-0.582608	0.386080	0.284331	0.656252
33938	8.186077	-0.247707	4.682765	-0.181946	0.049325	-0.254435	-0.755797	0.415416	-0.344416	-0.578079	0.386137	0.283343	0.660636
33939	8.169512	-0.169717	4.667309	-0.209625	0.012377	-0.120142	-0.757632	0.410422	-0.342667	-0.574898	0.387853	0.281351	0.663253
33940	8.124450	-0.351053	4.857049	-0.265443	0.012541	-0.106009	-0.759748	0.408440	-0.339940	-0.571442	0.390174	0.278520	0.666067
33941	8.680537	-0.100238	5.012421	-0.333326	0.050804	-0.178911	-0.762141	0.406989	-0.335891	-0.566668	0.392439	0.274916	0.670299
33942	8.712578	0.038787	5.367166	-0.481066	0.124206	-0.167811	-0.763346	0.408740	-0.333883	-0.561242	0.395320	0.268378	0.675798
33943	8.343121	-0.310001	5.365891	-0.623084	0.073084	-0.123950	-0.763927	0.412801	-0.328951	-0.554916	0.400753	0.260151	0.681019
33944	8.055221	-0.459436	5.273563	-0.671699	-0.039382	-0.164281	-0.767844	0.416748	-0.317711	-0.546986	0.407889	0.252748	0.685967
33945	8.161897	-0.553535	5.139011	-0.616788	-0.143362	-0.136799	-0.771107	0.416959	-0.304322	-0.539227	0.415989	0.247022	0.689324
33946	8.420732	-0.409482	5.081815	-0.496979	-0.176921	-0.172982	-0.776093	0.417684	-0.289339	-0.531745	0.422948	0.243516	0.692143
33947	8.567037	-0.334372	5.200568	-0.239332	-0.143833	-0.181473	-0.779455	0.417253	-0.279630	-0.526400	0.426689	0.243363	0.693984
33948	8.527418	-0.042158	5.147533	-0.084763	-0.103342	-0.162657	-0.783286	0.413306	-0.275226	-0.522856	0.428260	0.244674	0.695233
33949	8.419394	0.176886	4.959445	-0.092302	-0.045991	-0.136345	-0.787385	0.410040	-0.270414	-0.519823	0.429268	0.245181	0.696706
33950	8.425567	0.395694	4.923677	-0.218791	-0.006093	-0.165542	-0.789496	0.406959	-0.267840	-0.515545	0.430850	0.243626	0.699448
33951	8.580715	0.326948	5.093446	-0.327117	-0.030863	-0.207132	-0.793730	0.404379	-0.263014	-0.509519	0.433675	0.241337	0.702903
33952	8.613087	0.058262	5.219622	-0.327047	0.037758	-0.238305	-0.795602	0.403479	-0.258564	-0.503447	0.435351	0.238429	0.707221
33953	8.371264	-0.099908	5.222956	-0.266152	0.094763	-0.170306	-0.799557	0.399819	-0.255202	-0.499006	0.435882	0.235403	0.711045
33954	8.241940	-0.152679	5.266354	-0.167017	0.087222	-0.022346	-0.799297	0.401063	-0.255442	-0.497586	0.436240	0.232364	0.712818
33955	8.138125	-0.015580	5.241649	-0.049403	0.089599	0.099403	-0.798233	0.402064	-0.257525	-0.498824	0.435899	0.230131	0.712886
33956	8.151134	0.129959	5.240999	-0.023279	0.102426	0.104583	-0.795085	0.405962	-0.258650	-0.500530	0.435190	0.227879	0.712847
33957	8.186316	0.323775	5.247788	0.044730	0.168738	0.026055	-0.792171	0.408658	-0.262810	-0.501881	0.432405	0.226864	0.713915
33958	8.269440	0.432373	5.460486	0.079566	0.195022	-0.049855	-0.790531	0.407529	-0.270179	-0.502688	0.428630	0.226487	0.715740
33959	8.360585	0.258541	5.744037	0.091293	0.212542	-0.115224	-0.789138	0.404481	-0.278371	-0.502588	0.424055	0.226941	0.718387
33960	8.737931	-0.096312	5.931234	-0.077618	0.161219	-0.113035	-0.790012	0.401775	-0.282741	-0.500985	0.422041	0.225178	0.721242
33961	8.350343	-0.347530	5.241705	-0.249694	0.293825	-0.222973	-0.789588	0.398781	-0.285030	-0.496770	0.419180	0.220820	0.727149
33962	8.448469	-0.611669	5.344635	-0.360090	0.257068	-0.277664	-0.790088	0.399507	-0.288418	-0.490774	0.417809	0.215361	0.733618
33963	8.425694	-1.188897	5.317574	-0.478552	0.299276	-0.346923	-0.792961	0.396460	-0.289112	-0.482742	0.416491	0.208591	0.741610
33964	8.324463	-1.858233	5.339438	-0.446504	0.299320	-0.470822	-0.796343	0.392049	-0.291140	-0.473193	0.414395	0.202994	0.750439
33965	7.905854	-1.846268	5.460657	-0.335519	0.308861	-0.458973	-0.801001	0.382148	-0.295362	-0.464575	0.410968	0.199081	0.758711
33966	7.828038	-1.835965	5.467443	-0.251480	0.113768	-0.321968	-0.805178	0.375088	-0.295340	-0.458010	0.410322	0.196860	0.763616
33967	7.979767	-1.693687	5.434487	-0.223891	0.035227	-0.130366	-0.807535	0.370924	-0.294358	-0.454173	0.411276	0.194394	0.766022
33968	8.062412	-1.679124	5.590168	-0.226001	-0.001043	-0.051947	-0.806778	0.370328	-0.290183	-0.451460	0.413179	0.191377	0.767360
33969	8.147030	-1.340741	5.655984	-0.192674	0.020672	-0.113062	-0.807739	0.371085	-0.285446	-0.448083	0.414148	0.189339	0.769320
33970	7.770588	-1.225214	5.598529	-0.271298	0.022011	-0.151280	-0.810007	0.373224	-0.282243	-0.443533	0.415701	0.186229	0.771874
33971	7.339202	-1.356625	5.524300	-0.417351	-0.005989	-0.180644	-0.812414	0.371473	-0.276235	-0.437126	0.418795	0.181474	0.774983
33972	7.380510	-1.802766	5.446777	-0.514449	-0.081524	-0.166567	-0.815494	0.371628	-0.269136	-0.429864	0.423968	0.175608	0.777579
33973	7.855353	-2.106373	5.753515	-0.421995	-0.145314	-0.219245	-0.819523	0.370482	-0.257864	-0.422265	0.429068	0.172227	0.779699
33974	8.120057	-1.783090	5.727790	-0.281716	-0.159923	-0.195265	-0.821966	0.367846	-0.247157	-0.416187	0.433298	0.170864	0.780927
33975	8.063063	-1.535272	5.752005	-0.212005	-0.137150	-0.176248	-0.826512	0.364631	-0.235923	-0.411059	0.436606	0.170263	0.781931
33976	7.822163	-1.152324	5.552372	-0.168910	-0.110286	-0.228712	-0.831273	0.358998	-0.229450	-0.405555	0.438978	0.170521	0.783420
33977	7.725972	-0.938774	5.632693	-0.233133	-0.115352	-0.314057	-0.834314	0.352016	-0.223802	-0.398128	0.441595	0.170583	0.785742
33978	7.657665	-0.962796	5.662984	-0.336076	-0.069153	-0.418305	-0.840645	0.343193	-0.216595	-0.388275	0.443945	0.169544	0.789563
33979	7.782949	-1.145417	5.836664	-0.443583	-0.031142	-0.452734	-0.846453	0.334509	-0.209127	-0.377013	0.446298	0.166787	0.794268
33980	7.767649	-1.259761	5.871709	-0.448726	0.040413	-0.445528	-0.853151	0.321295	-0.203183	-0.365949	0.447565	0.163306	0.799436
33981	7.602396	-1.208166	5.944057	-0.416633	0.068729	-0.374046	-0.857485	0.312809	-0.199390	-0.356428	0.448232	0.159433	0.804132
33982	7.534317	-1.209384	5.887501	-0.349724	0.091090	-0.328831	-0.860113	0.305447	-0.195979	-0.348183	0.448240	0.156082	0.808386
33983	7.704490	-1.210005	6.031259	-0.384271	0.165430	-0.321514	-0.861666	0.298132	-0.195457	-0.340049	0.447158	0.151498	0.813305
33984	8.014917	-0.937781	6.197453	-0.397492	0.169730	-0.369416	-0.865311	0.289703	-0.195598	-0.330903	0.445998	0.147165	0.818493
33985	8.645008	-0.880045	6.634077	-0.497726	0.115171	-0.418901	-0.867660	0.279184	-0.192644	-0.319944	0.446063	0.141856	0.823736
33986	9.173208	-0.456005	6.511691	-0.493842	0.061341	-0.446941	-0.871475	0.270832	-0.188066	-0.308266	0.446946	0.137305	0.828467
33987	8.445309	-0.310959	5.373202	-0.505371	0.084744	-0.356265	-0.874743	0.261136	-0.185614	-0.298075	0.447582	0.131470	0.832789
33988	7.714445	-0.625270	4.509110	-0.661181	0.128380	-0.317395	-0.879878	0.255528	-0.181496	-0.287107	0.448544	0.122514	0.837477
33989	7.288640	-1.052931	4.440219	-0.703891	0.113121	-0.373161	-0.881715	0.250254	-0.179360	-0.274806	0.449692	0.113288	0.842274
33990	7.726145	-0.257957	4.649660	-0.543464	-0.027705	-0.389742	-0.883827	0.237758	-0.172256	-0.263187	0.452267	0.107768	0.845325
33991	8.925609	0.217072	5.103285	-0.447261	-0.075141	-0.227777	-0.886218	0.231326	-0.166078	-0.255113	0.455382	0.102580	0.846772
33992	9.339705	-0.461582	5.568313	-0.257239	-0.047523	-0.095530	-0.887156	0.228382	-0.162462	-0.250851	0.457355	0.099255	0.847377
33993	8.846913	-1.139519	5.354551	-0.016652	0.057692	0.095956	-0.888737	0.228636	-0.162052	-0.252433	0.456685	0.097734	0.847446
33994	7.886273	-1.069211	5.230044	0.225677	0.007946	0.367967	-0.887435	0.234721	-0.163383	-0.260453	0.456182	0.098030	0.845253
33995	7.512997	-0.843532	5.086919	0.456968	-0.051119	0.460374	-0.882603	0.246352	-0.165284	-0.272282	0.455569	0.101730	0.841410
33996	7.870644	-0.438504	5.060211	0.676488	-0.230783	0.548207	-0.877776	0.258530	-0.166912	-0.286752	0.456899	0.109167	0.834925
33997	8.429948	-0.042629	5.265999	0.753545	-0.247849	0.373530	-0.873863	0.264339	-0.166171	-0.299269	0.457508	0.119695	0.828732
33998	8.574879	0.203132	5.319418	0.671894	-0.274979	0.253317	-0.874403	0.268739	-0.166342	-0.308595	0.458682	0.129995	0.823093
33999	8.362284	0.063360	5.392556	0.556593	-0.227982	0.213645	-0.871802	0.271354	-0.164344	-0.316554	0.459564	0.138598	0.818160
34000	8.164501	-0.072263	5.298343	0.505525	-0.173056	0.300286	-0.870260	0.274638	-0.161671	-0.325430	0.460057	0.145127	0.813253
34001	8.006803	-0.413080	5.289870	0.470808	-0.210851	0.384028	-0.867664	0.281813	-0.161155	-0.335315	0.461536	0.150633	0.807377
34002	8.138979	-0.301308	5.177029	0.487345	-0.136705	0.435661	-0.864154	0.290927	-0.160869	-0.346251	0.461808	0.155330	0.801696
34003	8.380828	-0.083191	5.460258	0.490798	-0.106308	0.386908	-0.859828	0.298847	-0.163495	-0.356564	0.461304	0.160392	0.796451
34004	8.253088	0.126811	5.446828	0.421718	-0.016487	0.273056	-0.856410	0.305113	-0.166671	-0.364641	0.459462	0.164683	0.792977
34005	8.062806	0.082571	5.644296	0.356502	0.030766	0.193982	-0.851799	0.312792	-0.171792	-0.371004	0.456996	0.168395	0.790667
34006	7.950763	0.050328	5.573787	0.391471	0.114756	0.173170	-0.848459	0.314435	-0.179381	-0.377629	0.452886	0.172145	0.789086
34007	8.186977	0.105166	5.699860	0.443818	0.177261	0.168865	-0.845222	0.315705	-0.190252	-0.384817	0.447264	0.176365	0.787887
34008	8.597216	0.028178	6.197754	0.465579	0.195489	0.208181	-0.840154	0.317673	-0.200467	-0.392866	0.441352	0.180327	0.786351
34009	9.215986	-0.649614	6.425623	0.274397	0.113126	0.190357	-0.835358	0.320316	-0.209881	-0.398591	0.438040	0.182166	0.784896
34010	8.635311	-1.097807	5.478675	0.125846	0.246655	0.123953	-0.832132	0.325169	-0.221073	-0.402478	0.433650	0.181093	0.785598
34011	7.848169	-0.971594	4.992609	0.100549	0.211009	0.088896	-0.828508	0.328092	-0.231783	-0.405426	0.429809	0.180283	0.786379
34012	7.317800	-0.993841	4.781786	0.166616	0.182246	0.117324	-0.825982	0.331210	-0.236979	-0.409296	0.426051	0.180420	0.786388
34013	7.426473	-1.548749	4.829486	0.164796	0.005874	0.107309	-0.823963	0.332135	-0.243263	-0.412339	0.424985	0.182102	0.784986
34014	8.334144	-1.890956	5.217685	0.131390	-0.092772	0.046249	-0.823183	0.334623	-0.243482	-0.413784	0.425567	0.184541	0.783339
34015	8.937368	-1.861478	5.596416	0.111358	-0.077565	0.074357	-0.822401	0.334067	-0.242450	-0.415562	0.426167	0.186305	0.781652
34016	8.837092	-1.512007	5.681189	0.159025	-0.043519	0.109153	-0.820553	0.336729	-0.244769	-0.418365	0.425980	0.188207	0.779801
34017	8.166580	-1.358502	5.490633	0.206291	-0.027172	0.168254	-0.821351	0.338505	-0.244335	-0.422607	0.425361	0.190197	0.777365
34018	7.515115	-1.319300	5.084939	0.186857	0.012517	0.168314	-0.820031	0.340328	-0.246012	-0.426679	0.424294	0.191503	0.775401
34019	7.362370	-1.565194	5.489319	0.095425	-0.109721	0.150794	-0.817398	0.345207	-0.248947	-0.429393	0.425816	0.192578	0.772797
34020	7.449037	-1.726180	5.492289	0.096878	-0.198885	0.098232	-0.817698	0.348745	-0.245993	-0.430907	0.428475	0.194950	0.769885
34021	7.904709	-1.990127	5.739502	0.140728	-0.242971	0.145181	-0.818258	0.350347	-0.242552	-0.433416	0.431623	0.197842	0.765971
34022	8.040735	-2.071587	5.536656	0.208375	-0.174538	0.201903	-0.817406	0.352880	-0.235435	-0.437527	0.433328	0.200794	0.761892
34023	7.969035	-1.829223	5.626508	0.261551	-0.155307	0.178216	-0.815582	0.355643	-0.234869	-0.441930	0.434177	0.204410	0.757895
34024	7.847353	-1.461188	5.365797	0.236455	-0.128461	0.050956	-0.814809	0.355628	-0.233041	-0.444167	0.434278	0.208692	0.755358
34025	7.897712	-1.195512	5.227982	0.120694	-0.007732	-0.115859	-0.815172	0.352627	-0.235456	-0.443501	0.432902	0.211385	0.755791
34026	8.003980	-1.256656	5.626588	-0.058803	0.120301	-0.278930	-0.818144	0.344370	-0.237693	-0.439222	0.430458	0.211850	0.759546
34027	7.810813	-1.387764	5.779303	-0.197670	0.275026	-0.377538	-0.820176	0.335599	-0.242174	-0.433019	0.426451	0.209425	0.766012
34028	7.829899	-1.361611	6.253803	-0.397051	0.355250	-0.439527	-0.821655	0.324661	-0.248929	-0.424294	0.422606	0.204005	0.774442
34029	8.647490	-0.799236	7.008045	-0.446935	0.225310	-0.553942	-0.823418	0.311751	-0.252315	-0.412923	0.420634	0.199536	0.782781
34030	8.993527	0.306370	5.756731	-0.352369	0.256400	-0.460871	-0.826640	0.295205	-0.252226	-0.403680	0.417699	0.195772	0.790091
34031	8.964841	0.366514	5.608131	-0.423300	0.150528	-0.258612	-0.826983	0.285314	-0.253859	-0.396705	0.417752	0.189781	0.795042
34032	8.049928	0.254880	4.998146	-0.540275	0.172982	-0.170246	-0.828435	0.283073	-0.251928	-0.390056	0.418655	0.181232	0.799837
34033	7.152134	-0.186502	4.780158	-0.720876	0.084708	-0.177043	-0.830572	0.282583	-0.247469	-0.381508	0.422305	0.170307	0.804429
34034	7.389478	0.103929	5.112946	-0.704054	-0.073278	-0.199337	-0.831166	0.283162	-0.239332	-0.372010	0.428172	0.161210	0.807644
34035	8.145988	0.086048	5.264705	-0.639202	-0.228324	-0.164955	-0.832048	0.282731	-0.227675	-0.363132	0.436122	0.153834	0.808868
34036	9.000141	-0.306086	5.379826	-0.387325	-0.217310	-0.116637	-0.834254	0.281855	-0.214578	-0.357126	0.442115	0.150161	0.808979
34037	8.707362	-0.467081	5.239020	-0.123658	-0.209752	-0.002277	-0.834589	0.279939	-0.204789	-0.355371	0.446486	0.149573	0.807459
34038	7.876164	-0.313040	5.124823	0.036177	-0.117584	0.071515	-0.836984	0.279592	-0.200980	-0.356425	0.448385	0.150348	0.805796
34039	7.770880	-0.015371	5.068539	0.139087	-0.178514	0.066632	-0.836214	0.278186	-0.198000	-0.358196	0.450568	0.153196	0.803253
34040	8.074778	0.369727	5.129955	0.157818	-0.292195	-0.045387	-0.837561	0.278398	-0.194056	-0.357926	0.454025	0.158231	0.800446
34041	8.783375	0.467224	5.202141	0.045388	-0.244437	-0.146004	-0.837600	0.271416	-0.186073	-0.355176	0.457240	0.162031	0.799079
34042	8.799456	0.311226	5.247974	-0.040081	-0.181113	-0.133345	-0.840252	0.264569	-0.179901	-0.351977	0.460035	0.163868	0.798516
34043	8.371789	-0.021525	5.158686	-0.082664	-0.108852	0.013491	-0.840283	0.263828	-0.175724	-0.351005	0.462486	0.163232	0.797657
34044	8.021786	-0.363702	5.203061	-0.003569	-0.046887	0.196593	-0.840307	0.267113	-0.174349	-0.353794	0.463960	0.161630	0.795894
34045	8.041064	-0.388587	5.243423	0.150811	0.005892	0.314925	-0.835737	0.274313	-0.174240	-0.360147	0.463877	0.161110	0.793194
34046	8.314866	-0.160862	5.291187	0.280080	-0.101886	0.429399	-0.831161	0.282629	-0.175418	-0.368963	0.464915	0.162187	0.788300
34047	8.391734	0.097601	5.346359	0.316569	-0.018534	0.443471	-0.824882	0.295246	-0.177966	-0.378730	0.464334	0.163261	0.783775
34048	8.273337	0.246476	5.365741	0.280028	0.014932	0.340713	-0.820289	0.305390	-0.182121	-0.386597	0.463126	0.164342	0.780416
34049	8.122555	0.264587	5.381588	0.177808	0.095809	0.253989	-0.814348	0.311723	-0.188589	-0.392406	0.461104	0.164148	0.778753
34050	8.077964	0.156539	5.528778	0.093734	0.173876	0.167236	-0.810235	0.317088	-0.196110	-0.396377	0.458247	0.162700	0.778733
34051	8.086989	0.085566	5.793899	0.066767	0.179002	0.078370	-0.805458	0.320808	-0.203668	-0.398663	0.455165	0.161767	0.779567
34052	8.289935	-0.104213	6.115801	0.046009	0.191835	-0.007832	-0.800810	0.322317	-0.210484	-0.399527	0.451819	0.161035	0.781220
34053	8.628165	-0.561493	5.936832	-0.096425	0.075051	-0.071325	-0.797888	0.322256	-0.214305	-0.397650	0.451138	0.159755	0.782832
34054	8.967387	-0.926864	5.347532	-0.298786	0.125609	-0.184771	-0.797489	0.321992	-0.214837	-0.392405	0.450985	0.155753	0.786366
34055	9.165201	-1.245383	5.241577	-0.361972	0.094690	-0.297132	-0.799020	0.317203	-0.218195	-0.384607	0.451367	0.152181	0.790687
34056	8.658506	-1.381897	5.028581	-0.344323	0.203649	-0.333576	-0.801096	0.312930	-0.219312	-0.376777	0.449796	0.148184	0.796093
34057	8.005181	-1.603446	4.936403	-0.284675	0.166686	-0.281598	-0.801857	0.308121	-0.220450	-0.370085	0.448437	0.145093	0.800556
34058	7.712599	-1.732758	4.783938	-0.220232	0.048885	-0.208884	-0.803128	0.303329	-0.223417	-0.364853	0.448710	0.143085	0.803161
34059	8.111127	-1.844438	4.695662	-0.277613	-0.018708	-0.116377	-0.804712	0.301502	-0.221608	-0.360322	0.450729	0.139934	0.804630
34060	8.524981	-1.800200	4.764212	-0.308373	-0.045292	-0.086645	-0.804203	0.299544	-0.218768	-0.355961	0.453470	0.136082	0.805692
34061	8.661839	-1.664925	4.937308	-0.310967	0.012077	-0.070766	-0.804229	0.300333	-0.215871	-0.351926	0.455361	0.131731	0.807119
34062	8.214989	-1.512887	4.925582	-0.304294	0.105626	-0.122941	-0.805299	0.299878	-0.213383	-0.347382	0.455506	0.127194	0.809730
34063	7.659128	-1.690391	4.945580	-0.330450	0.134359	-0.149890	-0.805285	0.299069	-0.214709	-0.342188	0.455322	0.122351	0.812785
34064	7.640567	-1.904274	5.204462	-0.396912	0.057104	-0.152511	-0.805288	0.297957	-0.213814	-0.336173	0.456762	0.116899	0.815286
34065	8.108840	-2.113755	5.345623	-0.402909	-0.011907	-0.159571	-0.807412	0.297624	-0.210924	-0.329789	0.459373	0.111892	0.817127
34066	8.323516	-2.018623	5.356547	-0.285921	-0.061763	-0.160031	-0.808497	0.296039	-0.206100	-0.324357	0.461941	0.109104	0.818229
34067	8.174582	-1.682453	5.364773	-0.224077	-0.074286	-0.167283	-0.808805	0.292227	-0.198707	-0.319337	0.464345	0.107459	0.819061
34068	8.151690	-1.452946	5.262033	-0.221361	-0.084324	-0.193515	-0.809487	0.285814	-0.192672	-0.313856	0.466760	0.106161	0.819976
34069	8.156988	-1.361699	5.347954	-0.275489	-0.013110	-0.248988	-0.813179	0.281187	-0.188807	-0.307125	0.468270	0.104033	0.821934
34070	8.032175	-1.454570	5.502056	-0.347801	0.050631	-0.266050	-0.814085	0.272756	-0.186609	-0.299522	0.469046	0.100488	0.824733
34071	7.780789	-1.565135	5.598297	-0.385076	0.041166	-0.307863	-0.816841	0.266642	-0.184090	-0.290876	0.470123	0.096731	0.827658
34072	7.658897	-1.593779	5.649130	-0.383124	0.037492	-0.296555	-0.818174	0.261893	-0.179590	-0.282374	0.471177	0.092959	0.830431
34073	7.729522	-1.575459	5.693763	-0.362047	0.051130	-0.286974	-0.820528	0.254688	-0.177488	-0.274278	0.471887	0.089278	0.833141
34074	7.699045	-1.376109	5.690042	-0.344565	0.059626	-0.279176	-0.821306	0.248744	-0.176028	-0.266410	0.472309	0.085838	0.835812
34075	7.663007	-1.316384	5.585188	-0.387312	0.076118	-0.304312	-0.822216	0.239337	-0.172801	-0.257795	0.472599	0.081725	0.838757
34076	7.655559	-1.342966	5.580140	-0.454700	0.101925	-0.354632	-0.823112	0.231889	-0.172156	-0.247632	0.472665	0.076912	0.842229
34077	7.922503	-1.434594	5.756686	-0.540655	0.166816	-0.441370	-0.822966	0.223331	-0.169968	-0.235347	0.471833	0.071014	0.846725
34078	8.285606	-1.283337	6.065217	-0.560312	0.191455	-0.556338	-0.824485	0.210393	-0.170998	-0.220839	0.470416	0.065871	0.851821
34079	8.571840	-0.986641	6.232318	-0.604833	0.167968	-0.599873	-0.826263	0.195521	-0.171541	-0.205153	0.469376	0.060318	0.856715
34080	9.040825	-0.675355	6.254972	-0.575254	0.057790	-0.614187	-0.829390	0.180165	-0.167630	-0.189226	0.469980	0.055984	0.860336
34081	8.419126	-0.654095	5.252701	-0.616077	0.032017	-0.498239	-0.832143	0.166995	-0.162107	-0.174898	0.471161	0.049817	0.863097
34082	7.795681	-0.869558	4.586079	-0.729102	-0.001901	-0.441389	-0.835288	0.156873	-0.158485	-0.160328	0.473277	0.041385	0.865212
34083	7.557180	-0.904639	4.431285	-0.735492	-0.073246	-0.504410	-0.836088	0.147433	-0.152640	-0.144575	0.476454	0.033540	0.866583
34084	7.774321	-0.391545	4.399676	-0.708181	-0.150152	-0.516940	-0.837540	0.133565	-0.145306	-0.128707	0.480721	0.026625	0.866968
34085	8.847662	0.088357	4.510042	-0.640286	-0.112271	-0.424453	-0.838761	0.122696	-0.135557	-0.115111	0.484111	0.019817	0.867175
34086	9.551805	-0.108532	4.866271	-0.493986	-0.172111	-0.268783	-0.840886	0.114333	-0.128764	-0.105525	0.488134	0.014232	0.866249
34087	9.536244	-0.675129	4.969942	-0.263646	-0.033681	-0.083213	-0.842100	0.111226	-0.123446	-0.101469	0.489358	0.010512	0.866096
34088	8.846618	-0.876157	4.806257	-0.049824	0.021281	0.099406	-0.841069	0.113421	-0.122100	-0.102648	0.489151	0.008621	0.866095
34089	8.034143	-0.807276	4.915593	0.129101	0.070306	0.234964	-0.842118	0.117427	-0.124109	-0.107961	0.487825	0.008378	0.866199
34090	7.729643	-0.440686	4.927845	0.323048	-0.094951	0.212909	-0.840818	0.124479	-0.125813	-0.114724	0.488834	0.012092	0.864716
34091	8.276575	-0.110928	4.975595	0.371433	-0.136486	0.158621	-0.839255	0.128072	-0.125753	-0.121012	0.490482	0.017278	0.862835
34092	8.686736	0.134891	5.037416	0.324524	-0.170026	0.088921	-0.838373	0.128991	-0.121550	-0.125616	0.492689	0.022411	0.860800
34093	8.657001	0.031391	4.980940	0.270885	-0.141368	0.071719	-0.838010	0.129777	-0.118131	-0.129370	0.494588	0.026782	0.859028
34094	8.524024	-0.221034	5.082112	0.295867	-0.072971	0.151222	-0.838165	0.131400	-0.116002	-0.134794	0.495187	0.030549	0.857722
34095	8.421024	-0.365423	5.048538	0.335764	-0.067586	0.231368	-0.837135	0.134977	-0.115153	-0.141944	0.495684	0.034285	0.856139
34096	8.425670	-0.418055	4.975043	0.396042	0.012047	0.302077	-0.836355	0.142447	-0.117631	-0.150982	0.494578	0.038026	0.855074
34097	8.453291	-0.258743	5.034783	0.485844	0.080718	0.387479	-0.834797	0.152539	-0.120063	-0.162352	0.492103	0.042365	0.854214
34098	8.490025	-0.169602	5.287016	0.574282	0.143133	0.374313	-0.832922	0.160918	-0.128294	-0.174445	0.488104	0.048015	0.853826
34099	8.669248	-0.236368	5.698384	0.650672	0.192126	0.328910	-0.828937	0.169885	-0.137839	-0.186450	0.482917	0.055382	0.853792
34100	8.634667	-0.284493	5.906727	0.707331	0.146839	0.292856	-0.828473	0.174290	-0.148497	-0.198370	0.478080	0.064074	0.853219
34101	8.213272	-0.477902	5.284177	0.681036	0.151569	0.346975	-0.826448	0.179101	-0.157324	-0.210837	0.473271	0.071929	0.852284
34102	7.785632	-0.854041	4.947301	0.523239	0.160906	0.391044	-0.822212	0.189299	-0.166061	-0.222612	0.468884	0.076458	0.851320
34103	8.006891	-1.321124	4.867745	0.400095	0.038956	0.420797	-0.820099	0.200134	-0.172412	-0.233453	0.467157	0.079279	0.849105
34104	8.088499	-1.497645	4.962619	0.377374	-0.021006	0.356178	-0.816188	0.209954	-0.173294	-0.242929	0.466333	0.082453	0.846593
34105	8.277128	-1.262384	5.053619	0.373284	-0.014021	0.249799	-0.813039	0.216901	-0.176061	-0.250504	0.465274	0.086609	0.844551
34106	8.483735	-1.289177	5.121103	0.371088	0.035576	0.206369	-0.810669	0.222054	-0.179121	-0.257447	0.463197	0.090778	0.843166
34107	8.054457	-1.469574	5.084868	0.453132	-0.078624	0.212736	-0.808277	0.222536	-0.182665	-0.264990	0.462693	0.096918	0.840418
34108	7.937185	-1.537302	5.154409	0.537491	-0.090850	0.280481	-0.806570	0.227119	-0.184683	-0.274425	0.461923	0.103830	0.836981
34109	8.326655	-1.502516	5.218545	0.637810	-0.147257	0.310615	-0.803676	0.229923	-0.186482	-0.285118	0.461635	0.112460	0.832438
34110	8.483526	-1.309500	5.203142	0.630344	-0.148166	0.367334	-0.802236	0.237127	-0.189232	-0.296634	0.461325	0.120396	0.827461
34111	8.318522	-1.216541	5.266388	0.552726	-0.133593	0.369312	-0.799477	0.242554	-0.191765	-0.307447	0.461264	0.126915	0.822559
34112	8.240858	-1.202529	5.157003	0.444960	-0.062733	0.309627	-0.797136	0.249323	-0.192041	-0.316414	0.460361	0.131760	0.818895
34113	8.223697	-1.210469	5.229924	0.368027	-0.070291	0.273194	-0.796088	0.254590	-0.194171	-0.324043	0.460048	0.135684	0.815440
34114	8.196303	-1.284976	5.403828	0.268583	-0.054764	0.223814	-0.792672	0.259469	-0.196458	-0.329957	0.459838	0.138362	0.812732
34115	8.283401	-1.368461	5.422419	0.191251	-0.008755	0.222448	-0.791900	0.267342	-0.198142	-0.335285	0.459485	0.139421	0.810568
34116	8.167000	-1.304068	5.396969	0.159358	0.025558	0.172023	-0.789805	0.272889	-0.199881	-0.339556	0.458517	0.140258	0.809192
34117	8.179016	-1.314759	5.476441	0.193687	0.007856	0.169259	-0.787830	0.276930	-0.202304	-0.344088	0.457695	0.141697	0.807490
34118	8.104745	-1.133364	5.374204	0.220590	0.004708	0.138611	-0.784938	0.279591	-0.203714	-0.348305	0.456528	0.143963	0.805941
34119	8.174024	-0.939539	5.353571	0.202536	0.010658	0.103781	-0.784134	0.279761	-0.205681	-0.351859	0.455384	0.146107	0.804658
34120	8.094668	-0.783094	5.316470	0.168405	-0.006589	0.054956	-0.783185	0.279817	-0.209354	-0.354205	0.454504	0.148368	0.803711
34121	8.087055	-0.822691	5.391141	0.099072	0.028413	0.029966	-0.781736	0.280945	-0.210391	-0.355674	0.453568	0.149393	0.803401
34122	8.086625	-0.886405	5.445933	0.031081	0.024089	0.004863	-0.781341	0.280258	-0.210145	-0.356055	0.453015	0.149683	0.803490
34123	8.149285	-0.979849	5.506109	-0.027436	0.023452	0.015519	-0.781604	0.282470	-0.211147	-0.356133	0.453005	0.148834	0.803619
34124	8.217687	-0.948065	5.432343	-0.005546	0.008747	-0.003769	-0.780809	0.282488	-0.211939	-0.356000	0.452934	0.148725	0.803739
34125	8.203414	-0.908152	5.346076	-0.016364	0.014463	-0.026407	-0.781592	0.279443	-0.211207	-0.355478	0.452861	0.148497	0.804053
34126	8.133118	-0.888973	5.202696	-0.019393	0.020142	-0.049075	-0.781197	0.279172	-0.211215	-0.354521	0.452570	0.148492	0.804640
34127	8.150287	-0.857993	5.241481	-0.049773	0.008131	-0.049021	-0.781081	0.279564	-0.209506	-0.353311	0.452770	0.147980	0.805154
34128	8.246968	-0.956734	5.315322	-0.031771	0.016230	-0.021112	-0.783049	0.279825	-0.209879	-0.352681	0.452712	0.147552	0.805541
34129	8.290321	-1.018680	5.395762	0.012678	0.046628	0.020727	-0.781455	0.278485	-0.211489	-0.353274	0.452057	0.147139	0.805724
34130	8.198112	-0.969585	5.417961	0.022442	0.056284	0.067808	-0.781049	0.279614	-0.213435	-0.354683	0.451232	0.146496	0.805685
34131	8.135091	-0.925427	5.424888	0.027598	0.031628	0.078176	-0.780254	0.281709	-0.215233	-0.356292	0.450877	0.145907	0.805281
34132	8.106082	-0.895848	5.406610	0.022289	0.046734	0.066015	-0.777897	0.282551	-0.214709	-0.357641	0.450199	0.145344	0.805164
34133	8.120389	-0.935441	5.463826	0.009624	0.039327	0.043359	-0.777481	0.282451	-0.217334	-0.358548	0.449740	0.144724	0.805129
34134	8.120113	-0.974752	5.506855	0.005326	0.031192	0.008463	-0.777603	0.283433	-0.218886	-0.358772	0.449265	0.144517	0.805331
34135	8.061617	-0.979760	5.566246	-0.018493	0.026692	0.027701	-0.776182	0.285763	-0.217016	-0.359139	0.449158	0.143674	0.805378
34136	8.012650	-1.032667	5.559360	-0.002856	0.029177	0.029405	-0.775652	0.286190	-0.217798	-0.359619	0.448835	0.143161	0.805435
34137	8.017621	-1.013372	5.566783	0.001927	0.001270	0.024077	-0.774596	0.288147	-0.219338	-0.360041	0.448971	0.142856	0.805225
34138	8.056785	-0.979399	5.537307	-0.020938	0.008773	0.003233	-0.775138	0.288115	-0.217239	-0.359880	0.449032	0.142433	0.805338
34139	8.052103	-0.950076	5.523305	-0.032518	-0.032479	-0.032617	-0.775125	0.287444	-0.218563	-0.358983	0.449791	0.142327	0.805333
34140	8.071427	-0.979120	5.500654	-0.029951	-0.014870	-0.042163	-0.776703	0.285210	-0.217285	-0.357942	0.450167	0.142337	0.805585
34141	8.103114	-0.969703	5.502477	-0.032716	-0.018251	-0.048267	-0.776965	0.284933	-0.217289	-0.356830	0.450649	0.142267	0.805821
34142	8.105573	-0.967189	5.492771	-0.008417	-0.017631	-0.043975	-0.777364	0.283259	-0.215878	-0.355945	0.450909	0.142660	0.805997
34143	8.096068	-0.925931	5.500842	0.005619	-0.022303	-0.031823	-0.777634	0.281584	-0.214206	-0.355432	0.451224	0.143090	0.805972
34144	8.081325	-0.940932	5.551816	0.016140	-0.018978	-0.026611	-0.778548	0.279924	-0.214233	-0.355042	0.451381	0.143731	0.805942
34145	8.093725	-0.913589	5.484123	-0.006255	-0.018860	-0.023058	-0.777892	0.280897	-0.214480	-0.354573	0.451743	0.143865	0.805922
34146	8.105884	-0.916064	5.478964	-0.018296	-0.017053	-0.021271	-0.779459	0.280482	-0.215525	-0.353967	0.452127	0.143891	0.805968
34147	8.101209	-0.891274	5.435842	-0.028341	-0.022500	-0.003816	-0.780531	0.280161	-0.212773	-0.353597	0.452754	0.143523	0.805844
34148	8.149989	-0.863064	5.481121	-0.012743	-0.024439	-0.000373	-0.780014	0.281261	-0.212231	-0.353354	0.453279	0.143500	0.805659
34149	8.140162	-0.873037	5.512683	0.003419	0.001387	0.015354	-0.780284	0.280970	-0.211187	-0.353648	0.453345	0.143304	0.805528
34150	8.135303	-0.882117	5.459398	-0.003625	0.006834	0.006667	-0.780797	0.279323	-0.212001	-0.353688	0.453322	0.143142	0.805553
34151	8.120597	-0.901357	5.454621	-0.004595	0.005169	0.002304	-0.780141	0.279051	-0.211749	-0.353708	0.453341	0.142912	0.805574
34152	8.120559	-0.915491	5.415680	-0.022838	-0.006935	0.003196	-0.780270	0.279054	-0.212010	-0.353480	0.453665	0.142570	0.805552
34153	8.159419	-0.925683	5.429165	0.000958	-0.008585	-0.014316	-0.780266	0.279060	-0.212534	-0.353243	0.453817	0.142680	0.805551
34154	8.144757	-0.939910	5.409931	-0.014804	0.012175	0.005850	-0.779888	0.278900	-0.210444	-0.353185	0.453783	0.142307	0.805661
34155	8.154532	-0.930417	5.421947	-0.003553	0.008549	0.008424	-0.780272	0.276421	-0.210622	-0.353320	0.453753	0.142019	0.805669
34156	8.110823	-0.917730	5.406188	-0.003580	0.017387	0.003207	-0.780658	0.277536	-0.212038	-0.353335	0.453550	0.141814	0.805814
34157	8.164308	-0.920924	5.433963	-0.014398	0.003702	-0.010747	-0.780792	0.278223	-0.212023	-0.353048	0.453617	0.141563	0.805946
34158	8.134962	-0.928923	5.521692	-0.017781	0.003665	-0.007251	-0.779890	0.279313	-0.210436	-0.352729	0.453705	0.141322	0.806078
34159	8.159163	-0.967101	5.443109	0.001246	0.003524	-0.007300	-0.780414	0.277925	-0.209936	-0.352639	0.453671	0.141293	0.806142
34160	8.137541	-0.922994	5.422445	-0.004030	0.007156	-0.012516	-0.781334	0.277916	-0.209929	-0.352366	0.453590	0.141296	0.806306
34161	8.120402	-0.944507	5.405586	-0.011933	0.009084	-0.019466	-0.781866	0.279008	-0.209642	-0.351975	0.453523	0.141128	0.806544
34162	8.113156	-0.925565	5.454448	-0.004208	-0.006790	-0.014303	-0.781721	0.276123	-0.209962	-0.351633	0.453664	0.141242	0.806594
34163	8.100912	-0.939972	5.449684	-0.003992	-0.008709	-0.003842	-0.781711	0.276692	-0.211392	-0.351515	0.453868	0.141187	0.806540
