# Supplementary material for: Identification of Haptic Based Guiding Using Hard Reins
Source: PLoS One. 2015 Jul 22;10(7):e0132020. doi: 10.1371/journal.pone.0132020 (PMC4511788; doi:10.1371/journal.pone.0132020)
Supplement: S2 File — (ZIP) [file pone.0132020.s002.zip › MotionData2/Subject10/T18/fh18.txt]

// Start Time: 0
// Sample rate: 25.0Hz
// Scenario: 4.9
// Firmware Version: 2.6.1
Counter	Acc_X	Acc_Y	Acc_Z	Gyr_X	Gyr_Y	Gyr_Z	Mag_X	Mag_Y	Mag_Z	Quat_w	Quat_x	Quat_y	Quat_z
33424	-1.698174	0.543443	9.651672	-0.023714	0.007110	-0.029710	-0.071768	-0.507612	-0.740472	-0.510526	0.055259	-0.068242	-0.855367
33425	-1.647397	0.554924	9.603305	-0.029080	-0.001642	-0.031555	-0.071782	-0.505706	-0.739295	-0.511055	0.055527	-0.067636	-0.855082
33426	-1.654735	0.540654	9.636847	-0.014772	0.001853	-0.029677	-0.072038	-0.505704	-0.740578	-0.511607	0.055672	-0.067333	-0.854766
33427	-1.615949	0.559812	9.708825	-0.007694	0.008786	-0.011987	-0.071394	-0.505299	-0.739425	-0.511810	0.055874	-0.067222	-0.854640
33428	-1.596749	0.545084	9.660429	-0.000544	0.022776	-0.004842	-0.071780	-0.505433	-0.740322	-0.511930	0.056197	-0.067404	-0.854533
33429	-1.630868	0.501965	9.628987	0.015537	0.008794	-0.003011	-0.070208	-0.507348	-0.740235	-0.512006	0.056148	-0.067698	-0.854467
33430	-1.630440	0.559866	9.689726	-0.002409	0.016621	0.009233	-0.070998	-0.505710	-0.740208	-0.511898	0.056366	-0.067802	-0.854510
33431	-1.610728	0.612843	9.762257	-0.022045	0.010502	-0.005027	-0.070340	-0.506530	-0.740998	-0.511963	0.056731	-0.067470	-0.854473
33432	-1.659670	0.521835	9.761633	-0.000551	0.015782	-0.008380	-0.070752	-0.503668	-0.739548	-0.512148	0.056940	-0.067576	-0.854339
33433	-1.650260	0.492408	9.600208	0.013775	0.021059	-0.004737	-0.071008	-0.504484	-0.739552	-0.512235	0.057120	-0.067963	-0.854245
33434	-1.674407	0.492560	9.588403	0.022682	0.001813	-0.001210	-0.069957	-0.505033	-0.741375	-0.512347	0.056842	-0.068331	-0.854166
33435	-1.640008	0.574210	9.637106	0.004816	0.001804	-0.008384	-0.069175	-0.505583	-0.740877	-0.512512	0.056790	-0.068364	-0.854068
33436	-1.572146	0.607555	9.704190	-0.004164	0.007000	-0.001397	-0.068923	-0.504495	-0.740355	-0.512598	0.056875	-0.068327	-0.854014
33437	-1.569759	0.602815	9.732951	-0.016699	0.014857	0.002063	-0.069699	-0.505444	-0.740224	-0.512542	0.057247	-0.068137	-0.854038
33438	-1.596980	0.511533	9.698494	-0.011316	0.012258	-0.001442	-0.068398	-0.504906	-0.741011	-0.512616	0.057495	-0.068032	-0.853985
33439	-1.640550	0.497356	9.669870	-0.005933	0.008787	-0.004929	-0.067360	-0.504776	-0.740253	-0.512700	0.057660	-0.067951	-0.853930
33440	-1.705769	0.493107	9.687205	0.005640	0.014897	0.009295	-0.068661	-0.504360	-0.741002	-0.512593	0.057766	-0.068175	-0.853969
33441	-1.727198	0.536455	9.651843	0.006560	0.012298	0.004021	-0.068656	-0.505177	-0.741267	-0.512534	0.057855	-0.068355	-0.853984
33442	-1.685953	0.564920	9.627784	0.004754	0.017525	0.010189	-0.068134	-0.505316	-0.741276	-0.512415	0.058012	-0.068592	-0.854026
33443	-1.659627	0.531139	9.658408	-0.014881	0.000921	-0.006772	-0.066314	-0.504508	-0.742068	-0.512531	0.058141	-0.068278	-0.853973
33444	-1.640637	0.485316	9.664927	-0.011297	0.012287	-0.004958	-0.066053	-0.504782	-0.742074	-0.512668	0.058394	-0.068170	-0.853882
33445	-1.647791	0.497434	9.677143	-0.008630	0.012278	-0.001409	-0.065933	-0.503421	-0.741291	-0.512684	0.058645	-0.068082	-0.853862
33446	-1.650025	0.521612	9.713486	-0.002371	0.012273	-0.001359	-0.065273	-0.504513	-0.742083	-0.512760	0.058801	-0.068130	-0.853802
33447	-1.688678	0.517252	9.761830	-0.013016	0.019316	-0.020787	-0.065539	-0.503968	-0.741302	-0.513093	0.059243	-0.068015	-0.853581
33448	-1.703006	0.541238	9.704556	-0.023777	0.019313	-0.013806	-0.064495	-0.503836	-0.742603	-0.513338	0.059757	-0.067754	-0.853418
33449	-1.727670	0.473634	9.555002	0.006643	0.012357	-0.011850	-0.063979	-0.503567	-0.741579	-0.513550	0.059867	-0.067915	-0.853270
33450	-1.756143	0.541411	9.625715	-0.014835	0.014093	-0.011979	-0.063709	-0.505203	-0.741856	-0.513790	0.060197	-0.067756	-0.853115
33451	-1.765581	0.570514	9.681402	-0.005871	0.007103	-0.018981	-0.063839	-0.504930	-0.742366	-0.514116	0.060358	-0.067647	-0.852916
33452	-1.715499	0.483526	9.675164	-0.002273	0.016721	-0.020715	-0.062808	-0.503437	-0.741724	-0.514505	0.060617	-0.067719	-0.852657
33453	-1.703857	0.423309	9.674371	-0.005054	0.005302	-0.003169	-0.062807	-0.503164	-0.742493	-0.514565	0.060718	-0.067621	-0.852622
33454	-1.732432	0.478878	9.684869	-0.004141	0.007066	-0.006661	-0.062557	-0.502077	-0.741328	-0.514725	0.060812	-0.067578	-0.852522
33455	-1.737070	0.507577	9.620356	0.002984	0.005311	0.002205	-0.061900	-0.502761	-0.741988	-0.514702	0.060825	-0.067626	-0.852531
33456	-1.712749	0.531503	9.642049	-0.002370	0.000060	-0.003143	-0.063330	-0.502616	-0.742866	-0.514813	0.060777	-0.067546	-0.852474
33457	-1.717789	0.502623	9.622536	-0.009567	-0.006952	0.003825	-0.062294	-0.500441	-0.744791	-0.514764	0.060707	-0.067257	-0.852531
33458	-1.717768	0.502880	9.706646	-0.000660	0.007008	0.014512	-0.061512	-0.501263	-0.743781	-0.514582	0.060735	-0.067300	-0.852636
33459	-1.737260	0.478916	9.684911	0.002965	-0.005199	0.001278	-0.062556	-0.501258	-0.742993	-0.514589	0.060570	-0.067240	-0.852648
33460	-1.751438	0.522303	9.680726	0.004793	0.014061	-0.001269	-0.063078	-0.500983	-0.742983	-0.514652	0.060685	-0.067428	-0.852587
33461	-1.780518	0.508063	9.668797	-0.023827	0.008823	-0.005015	-0.062683	-0.501393	-0.743765	-0.514714	0.061045	-0.067052	-0.852553
33462	-1.698682	0.473584	9.612425	-0.047108	0.005296	-0.000822	-0.061251	-0.500719	-0.745067	-0.514741	0.061543	-0.066267	-0.852563
33463	-1.660196	0.453969	9.587836	-0.050730	0.019256	0.013286	-0.061520	-0.498810	-0.745559	-0.514444	0.062333	-0.065560	-0.852739
33464	-1.693539	0.514694	9.699364	0.002886	-0.000884	0.019792	-0.063607	-0.498664	-0.744497	-0.514165	0.062185	-0.065588	-0.852916
33465	-1.746326	0.560846	9.714767	0.031492	0.005242	0.027097	-0.062952	-0.499348	-0.744513	-0.513753	0.061869	-0.066162	-0.853143
33466	-1.765653	0.560851	9.666873	0.045833	-0.015713	0.016558	-0.063866	-0.498526	-0.745007	-0.513612	0.061030	-0.066766	-0.853241
33467	-1.809469	0.512946	9.618639	0.047526	-0.013992	0.039492	-0.063984	-0.501659	-0.743362	-0.513031	0.060207	-0.067438	-0.853596
33468	-1.785608	0.474175	9.584345	0.070796	-0.022727	0.036091	-0.065279	-0.503696	-0.741689	-0.512614	0.058964	-0.068422	-0.853855
33469	-1.650667	0.434757	9.621177	0.047589	-0.015753	0.024442	-0.066050	-0.505327	-0.741822	-0.512292	0.058134	-0.069055	-0.854054
33470	-1.641060	0.425289	9.695479	0.009191	-0.015737	0.005651	-0.067084	-0.506820	-0.741564	-0.512298	0.057684	-0.069022	-0.854084
33471	-1.657471	0.492854	9.727638	-0.002383	-0.006969	-0.004957	-0.068390	-0.505723	-0.741791	-0.512408	0.057556	-0.068850	-0.854040
33472	-1.688724	0.512295	9.713713	-0.002360	0.002672	-0.006671	-0.068004	-0.504907	-0.741918	-0.512568	0.057558	-0.068792	-0.853949
33473	-1.708022	0.517050	9.646648	0.011069	-0.003426	-0.008349	-0.068517	-0.507358	-0.740132	-0.512747	0.057358	-0.068881	-0.853848
33474	-1.732029	0.536464	9.642272	0.006624	-0.006903	-0.015432	-0.068268	-0.505452	-0.739988	-0.513087	0.057116	-0.068869	-0.853660
33475	-1.736659	0.563073	9.681067	-0.000553	0.005321	-0.008385	-0.067744	-0.505727	-0.740642	-0.513241	0.057189	-0.068852	-0.853565
33476	-1.659698	0.521497	9.651089	-0.004205	0.000020	0.006518	-0.067216	-0.506001	-0.742198	-0.513188	0.057145	-0.068752	-0.853607
33477	-1.669523	0.497582	9.670123	0.006557	0.012278	0.003995	-0.067099	-0.504368	-0.741282	-0.513129	0.057248	-0.068939	-0.853621
33478	-1.717437	0.550809	9.651923	0.008333	0.005291	0.005771	-0.066841	-0.503824	-0.741410	-0.513085	0.057167	-0.069105	-0.853639
33479	-1.674057	0.540725	9.610581	0.006535	-0.005213	0.005706	-0.067861	-0.507360	-0.741815	-0.513021	0.056970	-0.069116	-0.853690
33480	-1.693393	0.536235	9.665967	0.013695	0.014024	0.009356	-0.068408	-0.502726	-0.741504	-0.512901	0.056979	-0.069466	-0.853733
33481	-1.640163	0.550366	9.704119	-0.003272	0.000025	-0.003169	-0.068136	-0.504089	-0.742680	-0.512971	0.056984	-0.069351	-0.853700
33482	-1.630606	0.535891	9.713483	-0.001468	0.012271	-0.003117	-0.067743	-0.504636	-0.742563	-0.513065	0.057135	-0.069412	-0.853629
33483	-1.659725	0.516775	9.679872	-0.007706	0.015794	-0.006669	-0.067879	-0.504364	-0.741399	-0.513167	0.057458	-0.069375	-0.853548
33484	-1.698321	0.521887	9.680263	-0.004104	0.009697	-0.013702	-0.067613	-0.504364	-0.743206	-0.513431	0.057608	-0.069352	-0.853381
33485	-1.732205	0.512378	9.629981	-0.011312	-0.003429	-0.004981	-0.067098	-0.503550	-0.742690	-0.513528	0.057640	-0.069058	-0.853345
33486	-1.712890	0.512219	9.627410	0.004805	0.006195	-0.004834	-0.067743	-0.504636	-0.742691	-0.513658	0.057626	-0.069160	-0.853259
33487	-1.698042	0.560410	9.695122	-0.004178	0.008781	0.002163	-0.067495	-0.503003	-0.741907	-0.513624	0.057785	-0.069123	-0.853272
33488	-1.688585	0.531549	9.718739	0.003059	0.016688	-0.013626	-0.066191	-0.503419	-0.741930	-0.513888	0.057980	-0.069293	-0.853086
33489	-1.655119	0.485488	9.684278	0.020943	0.015809	-0.010874	-0.066188	-0.503827	-0.742192	-0.514095	0.058018	-0.069738	-0.852922
33490	-1.636151	0.439394	9.601880	-0.016555	-0.003387	-0.032378	-0.065399	-0.505466	-0.741705	-0.514685	0.058098	-0.069345	-0.852593
33491	-1.655688	0.406112	9.678564	-0.068482	-0.018287	-0.031932	-0.066968	-0.502869	-0.743973	-0.515195	0.058504	-0.067881	-0.852376
33492	-1.799768	0.513399	9.791581	-0.022870	-0.029630	-0.033340	-0.066839	-0.503142	-0.743205	-0.515818	0.058204	-0.067109	-0.852080
33493	-1.609318	0.473259	9.734206	0.087203	-0.027886	-0.036121	-0.066576	-0.504234	-0.742061	-0.516592	0.056846	-0.068193	-0.851617
33494	-1.649958	0.535601	9.569462	0.070272	-0.013831	-0.042333	-0.065784	-0.506145	-0.742221	-0.517454	0.055866	-0.069161	-0.851080
33495	-1.625353	0.602493	9.485911	-0.064810	-0.012104	-0.044184	-0.067345	-0.506137	-0.742455	-0.518170	0.056360	-0.067813	-0.850720
33496	-1.481149	0.509892	9.457170	-0.254463	-0.015672	-0.051809	-0.067363	-0.501231	-0.745238	-0.518828	0.058723	-0.063224	-0.850513
33497	-1.228706	0.336811	10.125860	-0.222180	0.010439	-0.079803	-0.065318	-0.492795	-0.748533	-0.519926	0.061258	-0.059372	-0.849941
33498	-1.931203	0.002320	10.627913	0.900670	-0.048595	-0.103424	-0.064998	-0.507512	-0.741473	-0.522767	0.051107	-0.073998	-0.847718
33499	-1.364677	0.573128	9.985566	1.078835	-0.076558	-0.115483	-0.065623	-0.544568	-0.725865	-0.525840	0.038644	-0.091245	-0.844792
33500	-1.782051	0.987298	9.090375	0.464998	-0.088749	-0.081000	-0.066677	-0.572084	-0.714534	-0.527761	0.032323	-0.098061	-0.843094
33501	-2.057918	1.580737	8.981826	-0.469021	-0.060900	-0.084856	-0.069423	-0.569072	-0.715751	-0.529007	0.036385	-0.089379	-0.843113
33502	-1.475604	1.315048	8.519568	-1.109360	0.005436	-0.118580	-0.068225	-0.546054	-0.723653	-0.530146	0.048334	-0.070589	-0.843579
33503	-0.970977	0.633363	8.665981	-1.701741	-0.021138	-0.119763	-0.067104	-0.501096	-0.744983	-0.530261	0.066110	-0.041447	-0.844236
33504	-1.430721	-0.226661	10.164381	-1.837082	-0.056332	-0.124472	-0.065558	-0.438842	-0.767309	-0.529702	0.084613	-0.009625	-0.843898
33505	-1.738562	-1.081574	10.575343	-1.252640	-0.013180	-0.167731	-0.065741	-0.370176	-0.789290	-0.530258	0.097622	0.012019	-0.842111
33506	-1.527677	-1.636854	10.413343	-0.735442	-0.010417	-0.174699	-0.064729	-0.336122	-0.799012	-0.531655	0.105116	0.024903	-0.840044
33507	-1.175229	-1.963886	9.752910	-0.028663	-0.025116	-0.149492	-0.064492	-0.332991	-0.797311	-0.534102	0.104880	0.026077	-0.838484
33508	-0.845290	-1.725497	9.118394	0.089351	0.010708	-0.100075	-0.064212	-0.337216	-0.796070	-0.535987	0.103978	0.024715	-0.837434
33509	-1.156963	-1.417442	9.182298	-0.443863	0.045635	-0.100154	-0.060991	-0.330149	-0.798366	-0.536757	0.109382	0.032000	-0.836005
33510	-1.385034	-1.604887	10.220236	-0.367066	0.026261	-0.102301	-0.058339	-0.313816	-0.801721	-0.537697	0.113620	0.038117	-0.834578
33511	-1.549398	-1.623415	10.034001	0.758463	-0.001362	-0.095030	-0.058138	-0.326894	-0.800951	-0.540955	0.105281	0.025804	-0.834037
33512	-1.370349	-1.217516	9.527672	0.543782	0.021352	-0.084136	-0.058056	-0.345151	-0.794695	-0.543480	0.099630	0.016722	-0.833321
33513	-1.373258	-1.293779	9.747903	0.334345	-0.001504	-0.082240	-0.055910	-0.358240	-0.791894	-0.545518	0.095857	0.011440	-0.832521
33514	-1.314285	-1.152196	9.797083	0.651127	-0.011041	-0.095816	-0.054513	-0.377593	-0.787985	-0.548342	0.088467	0.000943	-0.831561
33515	-1.393454	-0.727412	9.302811	0.489323	0.019675	-0.102050	-0.053832	-0.411110	-0.779571	-0.550893	0.083331	-0.007128	-0.830374
33516	-1.069933	-0.730061	9.261540	-0.060821	0.000262	-0.132661	-0.052375	-0.416295	-0.778485	-0.553072	0.083950	-0.005863	-0.828872
33517	-1.085398	-0.877980	9.610822	-0.132599	-0.019139	-0.105091	-0.052436	-0.404988	-0.779145	-0.554608	0.085004	-0.003161	-0.827752
33518	-1.078117	-0.886364	10.033602	0.271670	-0.022669	-0.084547	-0.052025	-0.408532	-0.779444	-0.556467	0.081547	-0.007219	-0.826827
33519	-1.064726	-0.703553	10.078843	0.606141	-0.043662	-0.055718	-0.052984	-0.425965	-0.774708	-0.558360	0.073952	-0.016536	-0.826131
33520	-1.179539	-0.540221	9.718848	0.291213	-0.050651	-0.050913	-0.053961	-0.440674	-0.768917	-0.559671	0.069805	-0.020664	-0.825511
33521	-1.273684	-0.220079	10.357751	0.139036	-0.061299	-0.053744	-0.054854	-0.444484	-0.768040	-0.560794	0.067119	-0.022072	-0.824935
33522	-1.232012	-0.457326	9.953351	0.720837	-0.038238	-0.086481	-0.055821	-0.461509	-0.761369	-0.563159	0.058362	-0.033372	-0.823609
33523	-1.194634	0.068934	9.122811	0.191273	-0.050466	-0.090270	-0.056275	-0.477448	-0.754568	-0.564916	0.055294	-0.035726	-0.822518
33524	-1.390946	-0.037390	9.243436	-0.189916	-0.097759	-0.101115	-0.057580	-0.475942	-0.756078	-0.566489	0.055829	-0.031343	-0.821579
33525	-1.278648	-0.204121	9.271791	-0.844930	-0.150466	-0.103505	-0.059996	-0.457944	-0.764104	-0.567274	0.062855	-0.015522	-0.820980
33526	-1.181761	-0.870241	10.323050	-0.875516	-0.169958	-0.105749	-0.066142	-0.423988	-0.773334	-0.567901	0.069946	0.000958	-0.820119
33527	-0.703960	-1.587894	10.435637	0.217512	-0.137619	-0.029228	-0.067736	-0.415531	-0.777733	-0.568692	0.065088	-0.000851	-0.819971
33528	-1.156082	-1.310121	9.676152	0.737722	-0.103413	0.119408	-0.073900	-0.434845	-0.769849	-0.567637	0.054921	-0.011882	-0.821359
33529	-1.705096	-0.429964	9.830384	1.154145	-0.092968	0.239137	-0.078455	-0.464795	-0.758103	-0.564857	0.040127	-0.029896	-0.823670
33530	-1.335171	-0.347474	9.436441	1.668570	-0.070172	0.267555	-0.084595	-0.519805	-0.736409	-0.561537	0.019876	-0.056728	-0.825265
33531	-1.213362	0.487646	9.156623	0.590261	-0.086302	0.309124	-0.092004	-0.554374	-0.719517	-0.556737	0.011406	-0.065483	-0.828025
33532	-0.699652	0.734545	9.414561	0.076630	-0.132132	0.301581	-0.100181	-0.561143	-0.714570	-0.551987	0.007893	-0.065306	-0.831254
33533	-0.746245	0.629550	9.565149	0.024620	-0.149699	0.316988	-0.109290	-0.561367	-0.713921	-0.546923	0.004653	-0.063962	-0.834723
33534	-0.708350	0.523689	9.647713	0.251756	-0.139230	0.345082	-0.119962	-0.562674	-0.711200	-0.541375	-0.000941	-0.066629	-0.838136
33535	-0.611484	0.557204	9.844314	0.369652	-0.100892	0.397161	-0.130890	-0.564796	-0.708483	-0.534834	-0.007219	-0.071548	-0.841891
33536	-0.353276	0.877137	9.740029	0.308726	-0.060800	0.432099	-0.140756	-0.573056	-0.701722	-0.527598	-0.012237	-0.075988	-0.846000
33537	-0.298937	1.049669	9.674258	0.233475	-0.027653	0.465175	-0.149826	-0.585135	-0.692952	-0.519706	-0.015937	-0.079332	-0.850504
33538	-0.349404	1.079277	9.790380	0.097453	0.010768	0.478441	-0.156855	-0.585643	-0.691436	-0.511538	-0.017601	-0.080905	-0.855262
33539	-0.246605	0.938716	9.701367	0.081309	0.038711	0.496871	-0.165963	-0.586276	-0.690405	-0.502945	-0.018636	-0.082287	-0.860191
33540	-0.180470	0.733696	9.674410	-0.179217	0.056037	0.536389	-0.173044	-0.574658	-0.693790	-0.493691	-0.016826	-0.079524	-0.865830
33541	-0.066155	0.505028	9.901489	-0.105168	0.061133	0.577395	-0.181549	-0.564530	-0.696910	-0.483622	-0.015706	-0.077822	-0.871669
33542	-0.247133	0.175327	10.153986	-0.042762	0.110025	0.632640	-0.187676	-0.563136	-0.695904	-0.472425	-0.014435	-0.077899	-0.877803
33543	-0.444596	0.229288	10.781107	0.046407	0.172810	0.701424	-0.194470	-0.556832	-0.698057	-0.459810	-0.012965	-0.079778	-0.884331
33544	-0.711989	1.334692	10.599070	0.187752	0.244606	0.739152	-0.200995	-0.554346	-0.696906	-0.446265	-0.011621	-0.085112	-0.890768
33545	-1.012235	1.912282	9.964277	0.066352	0.276362	0.706883	-0.204929	-0.547513	-0.699097	-0.433169	-0.008501	-0.088262	-0.896940
33546	-1.020714	2.102342	9.178329	-0.155212	0.236363	0.645262	-0.208335	-0.540954	-0.703359	-0.421189	-0.004134	-0.087375	-0.902745
33547	-0.981892	2.135106	8.981319	-0.246210	0.185778	0.577447	-0.211511	-0.530311	-0.705524	-0.410457	0.000292	-0.084190	-0.907985
33548	-0.964561	2.542843	8.663846	-0.279233	0.081789	0.539905	-0.216774	-0.517340	-0.709952	-0.400517	0.003081	-0.079758	-0.912806
33549	-0.936702	3.048904	9.068333	-0.304929	0.000512	0.452274	-0.222053	-0.501508	-0.714352	-0.392243	0.004813	-0.074090	-0.916860
33550	-0.624445	3.144000	9.504090	-0.357414	-0.006499	0.371596	-0.228886	-0.485394	-0.721558	-0.385423	0.006866	-0.067489	-0.920243
33551	-0.382800	2.823194	9.810717	-0.272266	0.022349	0.336929	-0.233356	-0.474743	-0.725764	-0.379158	0.008886	-0.062681	-0.923164
33552	0.048331	2.338563	9.719722	-0.170090	0.068713	0.311180	-0.235231	-0.464107	-0.727820	-0.373380	0.010969	-0.060089	-0.925666
33553	0.197106	1.536329	9.646736	-0.177294	0.108900	0.330452	-0.235930	-0.453749	-0.730797	-0.367095	0.013819	-0.057710	-0.928289
33554	-0.110144	1.124154	9.346668	-0.044969	0.116029	0.359654	-0.236998	-0.447476	-0.733037	-0.360507	0.015793	-0.057802	-0.930830
33555	-0.445776	1.122043	9.373570	-0.027068	0.141488	0.365264	-0.237042	-0.439030	-0.734241	-0.353537	0.018082	-0.058451	-0.933418
33556	-0.650060	1.249262	9.559428	0.026519	0.138857	0.381589	-0.235504	-0.433588	-0.736399	-0.346705	0.019931	-0.060048	-0.935838
33557	-0.817710	1.438365	9.627931	0.083944	0.138990	0.345086	-0.236548	-0.433719	-0.735226	-0.340114	0.021412	-0.062762	-0.938043
33558	-0.858109	1.184430	9.848845	-0.010792	0.121518	0.309041	-0.236025	-0.432631	-0.737798	-0.336425	0.023143	-0.063549	-0.939279
33559	-0.630947	0.529201	10.074854	-0.116289	0.117955	0.279855	-0.235280	-0.425006	-0.740051	-0.330969	0.025659	-0.062310	-0.941232
33560	-0.155253	0.189391	10.268702	-0.077044	0.102006	0.294847	-0.235824	-0.419553	-0.742049	-0.325533	0.027623	-0.061670	-0.943113
33561	-0.383373	0.705620	10.199706	0.005207	0.047844	0.298069	-0.237932	-0.414365	-0.742997	-0.319863	0.027968	-0.062204	-0.945006
33562	-0.490369	0.950507	9.790116	-0.125123	0.028812	0.238984	-0.240030	-0.411084	-0.743834	-0.315368	0.028926	-0.060137	-0.946620
33563	-0.691997	0.787793	9.544872	-0.242979	0.034255	0.191476	-0.240332	-0.403045	-0.744652	-0.311570	0.030708	-0.055810	-0.948086
33564	-1.009125	0.681253	9.286852	-0.242008	0.054540	0.187230	-0.240643	-0.392145	-0.748016	-0.307928	0.032953	-0.051657	-0.949435
33565	-1.281642	1.384854	9.821160	-0.081894	0.074650	0.192208	-0.242238	-0.383688	-0.752029	-0.304158	0.034522	-0.050661	-0.950647
33566	-1.234348	1.916373	9.949419	0.138417	0.095752	0.152567	-0.241711	-0.383963	-0.753584	-0.301374	0.035258	-0.053962	-0.951325
33567	-0.913992	1.158627	9.132917	0.070650	0.071422	0.112099	-0.240924	-0.384784	-0.754119	-0.299223	0.035918	-0.055849	-0.951870
33568	-0.749367	0.874294	9.373341	-0.052764	-0.003853	0.068518	-0.241204	-0.381241	-0.754080	-0.298295	0.035979	-0.054865	-0.952216
33569	-0.766507	1.155595	10.090434	0.033208	-0.019638	0.028600	-0.240425	-0.381518	-0.753064	-0.297805	0.035211	-0.055438	-0.952365
33570	-0.953347	1.372717	9.835011	-0.079091	-0.015859	-0.058453	-0.241983	-0.382736	-0.752023	-0.299210	0.035344	-0.053787	-0.952014
33571	-0.986494	1.145168	9.265556	-0.119958	-0.040102	-0.115257	-0.242774	-0.379871	-0.753785	-0.301370	0.035257	-0.051249	-0.951476
33572	-1.077020	0.973279	9.449398	0.016189	-0.055723	-0.158392	-0.243305	-0.377961	-0.754016	-0.304620	0.034170	-0.051094	-0.950489
33573	-1.152590	0.855294	9.996593	0.010808	-0.054037	-0.170775	-0.243963	-0.378504	-0.750922	-0.307935	0.033097	-0.050933	-0.949466
33574	-0.996450	0.730200	10.383104	0.052947	-0.039216	-0.196930	-0.242382	-0.381099	-0.752259	-0.311950	0.032135	-0.051551	-0.948155
33575	-0.595286	0.777700	10.423445	0.052070	-0.022718	-0.196989	-0.241567	-0.388733	-0.749771	-0.315749	0.031421	-0.052335	-0.946877
33576	-0.401733	0.844727	10.028442	0.055848	-0.022615	-0.229600	-0.241686	-0.390640	-0.749788	-0.320271	0.030792	-0.053087	-0.945336
33577	-0.976843	0.790682	9.763639	0.016697	-0.055530	-0.280063	-0.240770	-0.392962	-0.747379	-0.325639	0.029762	-0.052929	-0.943542
33578	-1.716608	0.670673	9.528335	0.041818	-0.053485	-0.288481	-0.239706	-0.397326	-0.747180	-0.331270	0.028698	-0.053177	-0.941599
33579	-1.989356	0.352392	9.349202	0.082779	-0.055208	-0.242347	-0.237985	-0.402784	-0.746744	-0.335947	0.027262	-0.054295	-0.939919
33580	-2.292625	0.495825	9.079517	0.185433	-0.081412	-0.188698	-0.237045	-0.410147	-0.742969	-0.340064	0.024587	-0.057116	-0.938344
33581	-1.327336	0.416621	9.233688	0.179021	-0.111522	-0.169777	-0.239617	-0.416945	-0.740680	-0.343475	0.021431	-0.059701	-0.937017
33582	-0.814622	0.524065	9.499643	0.153845	-0.158127	-0.163218	-0.241528	-0.425927	-0.737907	-0.347036	0.017509	-0.061407	-0.935676
33583	-0.539333	0.509303	10.093060	-0.018057	-0.161023	-0.155769	-0.245034	-0.428498	-0.735563	-0.350155	0.014773	-0.059922	-0.934656
33584	-0.228489	0.752715	10.266197	-0.043149	-0.119203	-0.138224	-0.247113	-0.428895	-0.735793	-0.353114	0.012917	-0.058218	-0.933678
33585	-0.265678	0.963768	9.980577	0.035589	-0.080662	-0.118064	-0.250741	-0.432145	-0.734998	-0.355437	0.011232	-0.058279	-0.932814
33586	-0.580704	1.491805	9.619291	-0.100312	-0.029805	-0.111611	-0.249970	-0.431060	-0.733841	-0.357861	0.011419	-0.056149	-0.932015
33587	-0.598954	1.304274	9.590859	-0.043042	-0.007037	-0.106737	-0.249075	-0.428341	-0.733828	-0.359863	0.011644	-0.055296	-0.931292
33588	-0.426766	1.406645	9.689076	-0.109147	0.033153	-0.120324	-0.248811	-0.428069	-0.735374	-0.362672	0.013064	-0.053457	-0.930291
33589	-0.855728	0.820888	10.512699	-0.193446	0.076771	-0.090830	-0.244147	-0.422916	-0.737839	-0.364240	0.015917	-0.050424	-0.929803
33590	-1.004503	0.956176	10.332904	-0.177334	0.104825	-0.078198	-0.242345	-0.417203	-0.741671	-0.365697	0.019148	-0.047842	-0.929306
33591	-1.306148	0.654420	9.978786	-0.272109	0.125094	-0.078779	-0.236780	-0.409602	-0.745284	-0.366944	0.023490	-0.043714	-0.928918
33592	-1.379443	-0.149792	10.265751	-0.206300	0.113542	-0.006234	-0.233822	-0.401580	-0.748468	-0.366936	0.027036	-0.040687	-0.928963
33593	-1.190674	-0.069010	9.637851	-0.090237	0.124845	0.070407	-0.230972	-0.397643	-0.751046	-0.365491	0.029952	-0.039975	-0.929474
33594	-1.077539	0.918668	8.891263	-0.122386	0.086441	0.071981	-0.228524	-0.392752	-0.752065	-0.364077	0.032313	-0.038350	-0.930018
33595	-1.252666	1.419787	8.735126	-0.212602	0.029720	0.028980	-0.225150	-0.388545	-0.756451	-0.363386	0.034392	-0.034703	-0.930357
33596	-1.296331	1.373718	9.287678	-0.200876	-0.021010	-0.022234	-0.224804	-0.379283	-0.758553	-0.363752	0.035394	-0.030773	-0.930314
33597	-1.204264	0.720927	9.966657	-0.233052	-0.033349	-0.056174	-0.227450	-0.371368	-0.759080	-0.364656	0.036511	-0.026283	-0.930055
33598	-0.989282	0.383686	10.335804	-0.156248	-0.025639	-0.034580	-0.226945	-0.367829	-0.760340	-0.365244	0.037110	-0.023139	-0.929884
33599	-0.645975	0.452475	10.112551	-0.154385	0.013677	-0.032746	-0.226186	-0.363473	-0.761210	-0.365737	0.038503	-0.020476	-0.929696
33600	-0.556642	0.801708	9.721692	-0.070225	0.025990	-0.028510	-0.228040	-0.356924	-0.762534	-0.366229	0.039431	-0.019312	-0.929488
33601	-0.594346	0.936237	9.576977	-0.016503	0.015560	-0.035164	-0.225711	-0.354212	-0.763057	-0.366868	0.039817	-0.019260	-0.929221
33602	-0.584953	0.897807	9.617306	0.017641	0.033124	-0.063060	-0.224260	-0.357898	-0.762729	-0.368083	0.040246	-0.019755	-0.928712
33603	-0.679465	0.850387	9.598351	-0.001878	0.029738	-0.100205	-0.221387	-0.359412	-0.763301	-0.369932	0.040784	-0.020065	-0.927946
33604	-0.914834	0.684280	9.730641	0.030412	0.033339	-0.121071	-0.218521	-0.360381	-0.762839	-0.372222	0.041145	-0.020751	-0.926999
33605	-1.075577	0.488559	9.806676	-0.021358	0.022939	-0.154963	-0.217975	-0.364061	-0.764170	-0.375067	0.041722	-0.020630	-0.925828
33606	-0.975555	0.288709	9.983746	-0.071420	0.026396	-0.169489	-0.215376	-0.363666	-0.763690	-0.378161	0.042736	-0.019337	-0.924550
33607	-0.804181	0.288965	9.717933	-0.012274	0.030821	-0.181424	-0.211862	-0.363140	-0.764768	-0.381492	0.043392	-0.019421	-0.923149
33608	-0.805917	0.389447	9.541276	-0.001434	0.030027	-0.198946	-0.210154	-0.365600	-0.765589	-0.385172	0.043953	-0.019423	-0.921593
33609	-0.654427	0.642858	9.432342	-0.022706	0.028341	-0.239633	-0.208714	-0.366697	-0.766394	-0.389553	0.044647	-0.019257	-0.919720
33610	-0.746794	0.543833	9.845327	-0.078170	0.023053	-0.255038	-0.204538	-0.368626	-0.766733	-0.394183	0.045698	-0.017743	-0.917724
33611	-1.062615	0.259131	10.313377	-0.031657	0.024840	-0.266121	-0.202201	-0.367822	-0.766502	-0.399023	0.046390	-0.017370	-0.915602
33612	-1.214036	0.028513	10.011649	0.007733	0.054687	-0.255147	-0.198929	-0.370290	-0.767734	-0.403694	0.047338	-0.017681	-0.913497
33613	-1.334443	0.072790	10.027615	-0.024484	0.061701	-0.251786	-0.193714	-0.371271	-0.769109	-0.408242	0.048663	-0.017750	-0.911403
33614	-1.443190	-0.277495	10.024527	-0.079953	0.094083	-0.245063	-0.189552	-0.370476	-0.770064	-0.412610	0.051037	-0.016792	-0.909322
33615	-1.330175	-1.010233	9.779628	-0.021009	0.089697	-0.220155	-0.183815	-0.371868	-0.770936	-0.416556	0.052862	-0.017142	-0.907410
33616	-1.378533	-1.351855	9.617515	-0.004270	0.077374	-0.163734	-0.181322	-0.374878	-0.772161	-0.419516	0.054278	-0.017505	-0.905955
33617	-1.459168	-1.144699	9.519663	-0.068928	0.045788	-0.116668	-0.176382	-0.373132	-0.773634	-0.421539	0.055717	-0.016653	-0.904944
33618	-1.606088	-0.754109	9.467747	-0.032424	0.028256	-0.078450	-0.175082	-0.372322	-0.774675	-0.422939	0.056449	-0.016187	-0.904253
33619	-1.456752	-0.123427	9.252626	-0.001965	0.040494	-0.073689	-0.175084	-0.371913	-0.774671	-0.424258	0.057243	-0.016539	-0.903579
33620	-1.464358	0.162876	9.270402	-0.015331	0.047504	-0.082513	-0.171182	-0.370707	-0.776262	-0.425735	0.058180	-0.016539	-0.902824
33621	-1.319523	0.148209	9.562159	0.057145	0.055310	-0.089058	-0.170126	-0.373164	-0.776431	-0.427391	0.058747	-0.018090	-0.901975
33622	-1.148353	-0.239078	9.969557	0.128683	0.023732	-0.102890	-0.166330	-0.377680	-0.775631	-0.429409	0.058033	-0.020462	-0.901012
33623	-0.953967	-0.752021	10.240739	0.134065	0.021036	-0.117128	-0.165521	-0.382588	-0.775691	-0.431667	0.057325	-0.023033	-0.899915
33624	-0.802951	-1.243772	10.253008	0.040878	-0.005320	-0.098663	-0.165243	-0.386950	-0.773807	-0.433516	0.056843	-0.023578	-0.899042
33625	-0.860808	-1.220283	9.922153	0.092756	-0.018365	-0.089491	-0.165229	-0.389947	-0.772807	-0.435248	0.055764	-0.024994	-0.898234
33626	-0.858916	-0.938192	9.372675	0.033784	-0.022640	-0.091629	-0.165467	-0.393760	-0.773226	-0.436976	0.055030	-0.025270	-0.897433
33627	-0.915079	-0.687717	9.347202	-0.002091	-0.047164	-0.077812	-0.165460	-0.395258	-0.772726	-0.438407	0.054252	-0.024680	-0.896798
33628	-0.806766	-0.406381	9.609033	0.012280	-0.040216	-0.093524	-0.165974	-0.396345	-0.772858	-0.440161	0.053390	-0.024415	-0.895998
33629	-0.717733	-0.122268	9.943154	0.074024	-0.028038	-0.099175	-0.166230	-0.397434	-0.772221	-0.442045	0.052272	-0.025303	-0.895111
33630	-0.736045	0.019618	9.894479	0.059839	-0.012227	-0.121214	-0.165815	-0.402340	-0.771374	-0.444329	0.051506	-0.026108	-0.894001
33631	-0.929320	-0.339075	10.072253	0.076970	0.014118	-0.149211	-0.164887	-0.404797	-0.772185	-0.447084	0.051119	-0.027349	-0.892611
33632	-1.115600	-0.429940	11.341635	0.142978	0.099590	-0.114926	-0.162012	-0.408491	-0.769818	-0.449245	0.051603	-0.030641	-0.891391
33633	-1.158345	0.344833	11.355717	0.186348	0.201235	-0.173991	-0.154937	-0.416702	-0.770390	-0.452426	0.053577	-0.035472	-0.889484
33634	-1.176549	0.538530	10.161372	0.075134	0.236680	-0.268006	-0.146055	-0.423152	-0.769685	-0.457119	0.057218	-0.038628	-0.886722
33635	-1.387825	0.714972	9.910499	0.061108	0.261401	-0.316377	-0.134567	-0.428798	-0.771199	-0.462600	0.061475	-0.041651	-0.883452
33636	-1.429394	0.326043	9.238333	0.158818	0.210932	-0.355553	-0.124256	-0.434302	-0.771150	-0.468905	0.063949	-0.045935	-0.879732
33637	-0.930912	-0.201701	9.376956	0.164155	0.111088	-0.385215	-0.116025	-0.440885	-0.770050	-0.475793	0.064641	-0.049268	-0.875794
33638	-1.057783	-1.065980	9.545942	0.158681	0.035874	-0.393600	-0.108699	-0.448553	-0.768948	-0.482865	0.064068	-0.051843	-0.871808
33639	-1.472805	-1.024473	9.477908	0.036747	0.027099	-0.338872	-0.105033	-0.452796	-0.768272	-0.488809	0.064477	-0.052115	-0.868442
33640	-1.856467	-0.296853	8.932071	0.133269	0.049972	-0.288464	-0.099281	-0.459230	-0.765589	-0.493952	0.064265	-0.054508	-0.865396
33641	-1.733271	0.398411	8.535285	0.260137	0.028927	-0.239038	-0.095074	-0.467699	-0.764061	-0.498408	0.062421	-0.058802	-0.862691
33642	-1.440066	0.204008	8.626643	0.243893	-0.039443	-0.232484	-0.092430	-0.476432	-0.761869	-0.502782	0.059505	-0.062287	-0.860110
33643	-1.482968	-0.418499	9.427288	0.203390	-0.067645	-0.213628	-0.090832	-0.484888	-0.758629	-0.506805	0.056536	-0.064638	-0.857773
33644	-1.434350	-0.392904	10.056767	0.189708	-0.097620	-0.182137	-0.090806	-0.490201	-0.757394	-0.510285	0.053098	-0.066657	-0.855773
33645	-1.696155	0.133782	10.175621	0.107203	-0.151034	-0.156313	-0.093892	-0.499450	-0.752805	-0.513303	0.049613	-0.066533	-0.854185
33646	-2.012983	1.091675	9.603017	0.007167	-0.130713	-0.167239	-0.096746	-0.501205	-0.752522	-0.516360	0.047453	-0.065108	-0.852574
33647	-1.998891	1.720774	9.312147	-0.005261	-0.114908	-0.172428	-0.097525	-0.501883	-0.751873	-0.519467	0.045766	-0.063500	-0.850898
33648	-1.666904	1.558651	9.047888	-0.057139	-0.113218	-0.169403	-0.098575	-0.500242	-0.752099	-0.522460	0.044573	-0.061156	-0.849299
33649	-1.129785	1.021896	9.484055	-0.082243	-0.130943	-0.178742	-0.099234	-0.498468	-0.752586	-0.525599	0.043398	-0.058117	-0.847635
33650	-1.098905	0.601859	9.834614	-0.050176	-0.118815	-0.155657	-0.102353	-0.498178	-0.754082	-0.528351	0.042017	-0.055841	-0.846145
33651	-1.358364	0.443192	9.979212	-0.057417	-0.104810	-0.137993	-0.105093	-0.496119	-0.755308	-0.530772	0.040968	-0.053531	-0.844830
33652	-1.311349	0.603815	9.932591	0.062333	-0.088251	-0.099151	-0.104567	-0.497757	-0.754302	-0.532615	0.038846	-0.053525	-0.843770
33653	-1.327049	0.778830	9.713656	0.067716	-0.080341	-0.092869	-0.106749	-0.503194	-0.754065	-0.534337	0.036829	-0.053645	-0.842763
33654	-1.047019	0.776140	9.547801	0.057018	-0.078633	-0.096547	-0.107404	-0.503327	-0.752769	-0.536117	0.034923	-0.053654	-0.841713
33655	-1.281156	0.778706	9.790157	-0.068244	-0.089126	-0.106244	-0.110639	-0.506988	-0.751727	-0.537968	0.034220	-0.051399	-0.840701
33656	-1.201841	0.725395	9.860952	-0.015484	-0.083913	-0.100590	-0.110380	-0.506172	-0.752753	-0.539780	0.033003	-0.050126	-0.839664
33657	-0.540167	0.376200	10.605793	0.109630	-0.061514	-0.084023	-0.110758	-0.508213	-0.753024	-0.541339	0.030803	-0.051163	-0.838681
33658	-1.173754	0.245901	10.422322	0.090788	-0.014114	-0.053861	-0.110866	-0.513390	-0.750885	-0.542343	0.029564	-0.052459	-0.837997
33659	-1.334785	0.667512	11.041340	-0.057809	0.052205	-0.033434	-0.109693	-0.513668	-0.751034	-0.542831	0.031043	-0.051951	-0.837659
33660	-1.280225	0.213107	10.437282	0.078157	0.114392	0.006457	-0.108643	-0.515309	-0.751066	-0.542667	0.032031	-0.054464	-0.837568
33661	-1.211851	0.347103	9.601965	0.156844	0.124105	0.044100	-0.104716	-0.519962	-0.750140	-0.541907	0.032316	-0.058374	-0.837785
33662	-1.121007	0.910123	9.131846	0.087053	0.108372	0.055969	-0.102233	-0.522973	-0.748405	-0.540927	0.033049	-0.061002	-0.838203
33663	-1.552451	0.699856	8.479517	0.087203	0.049221	0.022372	-0.102220	-0.525425	-0.748172	-0.540566	0.032869	-0.062947	-0.838299
33664	-1.809933	0.476560	8.729090	0.087097	-0.003251	0.022208	-0.101420	-0.529243	-0.747449	-0.540287	0.031770	-0.064346	-0.838415
33665	-1.651483	0.323837	9.523786	-0.009771	-0.064766	0.033519	-0.103479	-0.533319	-0.747458	-0.539821	0.030754	-0.063453	-0.838821
33666	-1.505880	0.423894	9.583756	0.060052	-0.057789	0.026979	-0.105040	-0.533447	-0.747178	-0.539511	0.029027	-0.063812	-0.839055
33667	-1.099634	0.485414	10.289864	-0.036512	-0.028276	0.001585	-0.107122	-0.533845	-0.746636	-0.539519	0.028963	-0.062834	-0.839126
33668	-0.630887	0.529936	10.315169	-0.161576	0.036355	-0.023898	-0.106881	-0.529759	-0.747629	-0.539801	0.031273	-0.060459	-0.839036
33669	-0.601862	0.547913	9.976293	-0.151583	0.106427	-0.027093	-0.104037	-0.525005	-0.750200	-0.540049	0.034712	-0.058949	-0.838849
33670	-0.940774	0.438676	9.567036	-0.236512	0.157317	-0.016866	-0.099107	-0.520262	-0.753831	-0.540001	0.039851	-0.056626	-0.838811
33671	-0.746421	0.609848	9.413531	-0.404638	0.174763	-0.025097	-0.094075	-0.509389	-0.759206	-0.539901	0.047140	-0.051591	-0.838822
33672	-1.252762	0.045213	9.082188	-0.239106	0.166282	-0.022996	-0.088786	-0.497699	-0.764964	-0.539902	0.052460	-0.049311	-0.838643
33673	-1.159469	-0.430194	9.573353	-0.093449	0.155648	-0.001842	-0.084369	-0.494452	-0.768345	-0.539700	0.056048	-0.049281	-0.838543
33674	-1.414345	-0.613844	9.424450	-0.018602	0.104896	0.054957	-0.079700	-0.491207	-0.769155	-0.538678	0.057880	-0.050121	-0.839026
33675	-1.356692	-0.322815	9.581095	0.059927	0.055796	0.083587	-0.077092	-0.491084	-0.770995	-0.537312	0.058069	-0.051648	-0.839795
33676	-1.443864	0.317572	9.577193	-0.194113	-0.005440	0.055236	-0.078141	-0.489853	-0.770710	-0.536191	0.059931	-0.048352	-0.840577
33677	-1.508455	0.734583	9.724325	-0.496444	-0.042215	0.023041	-0.080514	-0.480710	-0.776635	-0.535246	0.064489	-0.039428	-0.841308
33678	-1.393781	0.899737	9.758878	-0.474909	-0.067578	0.001957	-0.082939	-0.462986	-0.781702	-0.534661	0.068357	-0.030675	-0.841739
33679	-0.902871	0.326334	9.889832	-0.367468	-0.040551	-0.013291	-0.083393	-0.448406	-0.787345	-0.534411	0.071536	-0.023918	-0.841852
33680	-1.363246	-0.598442	10.659363	-0.100968	0.011966	0.004635	-0.084855	-0.439813	-0.792646	-0.534190	0.072740	-0.022310	-0.841934
33681	-1.942055	-1.184893	10.873891	0.075973	0.083757	0.064391	-0.083026	-0.441458	-0.791917	-0.533196	0.073253	-0.024439	-0.842460
33682	-2.277986	-1.236758	11.145336	0.154588	0.159846	0.105858	-0.080146	-0.445152	-0.790837	-0.531573	0.074171	-0.028862	-0.843265
33683	-2.247372	-0.649731	10.507798	0.145642	0.197510	0.137776	-0.075436	-0.450354	-0.789672	-0.529363	0.075866	-0.033484	-0.844333
33684	-1.990215	0.234361	9.285373	0.015412	0.196011	0.087606	-0.070479	-0.452287	-0.790280	-0.527793	0.078879	-0.035911	-0.844940
33685	-2.052995	0.611072	8.055068	-0.068270	0.117701	0.007530	-0.065014	-0.452589	-0.789721	-0.527486	0.081588	-0.035940	-0.844873
33686	-2.160405	-0.234016	8.257750	-0.165709	0.011073	-0.053630	-0.062419	-0.449196	-0.792944	-0.528145	0.083487	-0.033130	-0.844391
33687	-2.155749	-0.621223	9.053480	-0.189904	-0.050267	-0.087611	-0.063110	-0.442109	-0.792993	-0.529347	0.084742	-0.029193	-0.843657
33688	-2.149463	-1.123370	10.016089	-0.097075	-0.055731	-0.069457	-0.063640	-0.438427	-0.796296	-0.530404	0.084796	-0.026807	-0.843067
33689	-1.778482	-1.259426	10.511163	0.033348	-0.021006	-0.027997	-0.064686	-0.437740	-0.796016	-0.530957	0.084168	-0.027011	-0.842776
33690	-1.367604	-0.500467	9.656045	0.063873	-0.006971	-0.018862	-0.064959	-0.435832	-0.795479	-0.531399	0.083308	-0.027941	-0.842552
33691	-1.388076	0.023015	9.342631	0.053303	-0.005103	-0.043485	-0.063128	-0.437204	-0.795905	-0.532237	0.082717	-0.028624	-0.842058
33692	-1.530536	0.358584	9.398182	0.049888	-0.015489	-0.082208	-0.063488	-0.443332	-0.794415	-0.533734	0.081898	-0.029123	-0.841173
33693	-1.617969	0.276157	9.746434	0.103724	-0.031158	-0.130335	-0.062430	-0.446607	-0.794206	-0.536124	0.080350	-0.030272	-0.839761
33694	-1.613388	0.233588	9.993421	0.103815	-0.038142	-0.159454	-0.062156	-0.449879	-0.792697	-0.539006	0.078619	-0.031309	-0.838040
33695	-1.394602	-0.239101	10.120671	0.155838	-0.057366	-0.199843	-0.063178	-0.454506	-0.790668	-0.542641	0.076086	-0.032948	-0.835863
33696	-1.383672	-0.397993	10.094720	0.050273	-0.060880	-0.204185	-0.060557	-0.458471	-0.789459	-0.546185	0.074582	-0.032775	-0.833694
33697	-1.612985	-0.036794	9.658686	-0.008630	-0.046709	-0.218510	-0.059504	-0.461201	-0.788471	-0.549853	0.074013	-0.031750	-0.831370
33698	-1.639894	0.269572	9.109735	0.098876	-0.027292	-0.226385	-0.058450	-0.463659	-0.788254	-0.553789	0.072542	-0.032716	-0.828846
33699	-1.361777	0.336657	8.949504	0.175849	-0.058796	-0.236578	-0.055812	-0.470757	-0.787075	-0.558004	0.069733	-0.034625	-0.826178
33700	-1.033865	0.260579	9.287036	0.251008	-0.088647	-0.255646	-0.056036	-0.478930	-0.784063	-0.562642	0.065569	-0.037382	-0.823248
33701	-0.917755	0.268914	9.949377	0.322527	-0.106278	-0.265810	-0.056487	-0.492278	-0.782256	-0.567511	0.060304	-0.041131	-0.820123
33702	-1.094769	0.494599	10.160162	0.299316	-0.106243	-0.281746	-0.055270	-0.503321	-0.777491	-0.572574	0.055322	-0.044449	-0.816776
33703	-1.209328	0.687355	9.985539	0.147374	-0.067675	-0.300259	-0.052617	-0.513143	-0.776082	-0.577700	0.052680	-0.045745	-0.813262
33704	-1.171156	0.624400	9.943634	0.015052	-0.029190	-0.309919	-0.049997	-0.517654	-0.773591	-0.582810	0.052241	-0.045281	-0.809663
33705	-1.357702	0.197917	9.990805	0.047157	-0.004692	-0.283193	-0.047631	-0.522162	-0.773284	-0.587450	0.051744	-0.045697	-0.806311
33706	-1.835919	0.177710	10.028341	-0.078291	0.016298	-0.237191	-0.042936	-0.523549	-0.774011	-0.591186	0.053072	-0.044333	-0.803565
33707	-1.389645	0.462295	9.854742	-0.271624	0.023965	-0.213090	-0.038010	-0.518261	-0.777251	-0.594296	0.056741	-0.040047	-0.801242
33708	-1.671899	0.152524	10.074698	-0.060625	0.051106	-0.177953	-0.035680	-0.515140	-0.778800	-0.597043	0.058352	-0.039433	-0.799112
33709	-1.730453	0.066533	10.117470	0.216576	0.065099	-0.138874	-0.030971	-0.520887	-0.776610	-0.599463	0.056814	-0.043550	-0.797195
33710	-1.820935	-0.415238	9.632098	0.681672	0.040769	-0.098624	-0.027511	-0.537118	-0.772315	-0.601721	0.049303	-0.054742	-0.795302
33711	-1.713863	-0.282921	9.132858	1.035685	-0.016962	-0.034566	-0.027239	-0.570772	-0.758103	-0.603190	0.036539	-0.070995	-0.793591
33712	-2.011492	-0.039648	9.282406	1.098027	-0.119339	-0.003505	-0.028276	-0.606057	-0.739125	-0.604096	0.021327	-0.086912	-0.791871
33713	-1.793871	0.299368	10.596501	0.918068	-0.082118	-0.001182	-0.031785	-0.639284	-0.723436	-0.604563	0.008927	-0.100455	-0.790147
33714	-1.984179	1.063052	9.753833	0.303797	-0.158861	-0.086773	-0.034819	-0.663795	-0.708828	-0.606323	0.002847	-0.103270	-0.788479
33715	-1.412249	2.043447	9.368469	-1.159719	-0.176746	-0.135356	-0.038895	-0.652054	-0.716118	-0.608605	0.014409	-0.082840	-0.789006
33716	-1.065014	1.295975	9.621219	-2.093831	-0.168375	-0.142396	-0.041980	-0.593856	-0.747296	-0.610029	0.037371	-0.047619	-0.790063
33717	-1.044430	-0.236443	10.309926	-1.324604	-0.112393	-0.099913	-0.042207	-0.535810	-0.776717	-0.610518	0.051835	-0.025245	-0.789901
33718	-1.549142	-0.911642	10.003732	0.416119	0.015728	0.037502	-0.042500	-0.527225	-0.781262	-0.610323	0.046912	-0.031999	-0.790115
33719	-0.704916	-0.320527	8.844966	0.739522	0.121268	0.211961	-0.043040	-0.554472	-0.768777	-0.607527	0.039677	-0.045346	-0.792010
33720	-1.097107	-0.470831	9.026852	0.732043	0.188520	0.296826	-0.041563	-0.565652	-0.763503	-0.603171	0.033425	-0.059412	-0.794694
33721	-1.057353	-0.316955	9.114788	1.419007	0.168466	0.331737	-0.039972	-0.606537	-0.742816	-0.598410	0.018613	-0.084132	-0.796543
33722	-1.367478	0.909604	8.333745	0.406166	0.050318	0.326051	-0.042042	-0.643861	-0.722555	-0.593304	0.013930	-0.091275	-0.799666
33723	-1.467761	1.702960	9.559683	-0.735567	-0.083099	0.268949	-0.047300	-0.629934	-0.730064	-0.588897	0.020869	-0.078563	-0.804110
33724	-1.044862	1.393827	10.213324	-0.373822	-0.093563	0.185869	-0.054396	-0.611365	-0.740588	-0.585919	0.023402	-0.071479	-0.806872
33725	-1.190363	0.984580	9.710036	-0.248368	-0.009361	0.180010	-0.060680	-0.601248	-0.746059	-0.582918	0.025916	-0.067422	-0.809314
33726	-1.286923	0.648776	9.755071	0.184529	0.034427	0.223816	-0.064052	-0.602864	-0.746539	-0.579354	0.023948	-0.070879	-0.811635
33727	-1.371275	0.332088	9.790606	0.101972	0.046551	0.277851	-0.064820	-0.606130	-0.745015	-0.574836	0.023153	-0.073174	-0.814662
33728	-1.180757	-0.052755	10.260346	0.186677	0.089153	0.340158	-0.067418	-0.608024	-0.743193	-0.569270	0.021887	-0.077351	-0.818211
33729	-1.233336	0.022257	10.276081	0.276670	0.049647	0.411195	-0.072334	-0.615628	-0.739075	-0.562583	0.018955	-0.082533	-0.822393
33730	-1.486574	0.388502	10.642936	0.045677	0.035525	0.432514	-0.079594	-0.623084	-0.734405	-0.555442	0.018237	-0.083802	-0.827121
33731	-1.697393	0.634172	10.224639	0.235348	0.049676	0.452575	-0.084541	-0.624694	-0.731000	-0.547959	0.015757	-0.088303	-0.831682
33732	-1.883197	1.030763	8.889889	0.033257	0.009700	0.453767	-0.090399	-0.625890	-0.728479	-0.540414	0.014678	-0.089060	-0.836544
33733	-1.982370	1.359502	8.394686	-0.016685	-0.063585	0.411831	-0.098747	-0.622167	-0.728575	-0.533644	0.013174	-0.088158	-0.840998
33734	-1.890246	1.391898	8.999837	0.115641	-0.138912	0.393983	-0.107593	-0.622528	-0.728704	-0.527303	0.008833	-0.088680	-0.844991
33735	-1.367016	1.601917	9.805167	0.122850	-0.130418	0.363975	-0.118279	-0.622337	-0.724423	-0.521418	0.004818	-0.089429	-0.848589
33736	-1.088635	1.328878	10.883410	0.131898	-0.055399	0.332427	-0.127125	-0.623243	-0.723527	-0.515900	0.001833	-0.091079	-0.851791
33737	-1.097924	0.712591	10.657727	0.226886	0.005964	0.320887	-0.132080	-0.623900	-0.719598	-0.510450	-0.000858	-0.094970	-0.854647
33738	-0.697259	1.053461	9.898820	0.126674	0.032151	0.351939	-0.137023	-0.625510	-0.717352	-0.504383	-0.002345	-0.097416	-0.857964
33739	-0.804373	1.288142	9.296868	0.055200	0.012188	0.340866	-0.142375	-0.623575	-0.715451	-0.498533	-0.003235	-0.098393	-0.861263
33740	-0.950876	1.732102	9.396955	0.151942	-0.000830	0.312578	-0.146129	-0.628460	-0.713125	-0.493158	-0.005455	-0.100941	-0.864047
33741	-0.835047	1.717258	9.556791	0.023156	-0.000893	0.295736	-0.150830	-0.627074	-0.710596	-0.488075	-0.006184	-0.101230	-0.866889
33742	-0.623686	0.861746	10.309309	0.194798	0.049645	0.317182	-0.155150	-0.623510	-0.709080	-0.482464	-0.007942	-0.105012	-0.869562
33743	-0.741663	1.260525	9.863134	0.303851	0.098674	0.369389	-0.157740	-0.628130	-0.704839	-0.475803	-0.009827	-0.111063	-0.872456
33744	-0.921444	2.140090	9.192326	0.339718	0.102346	0.376962	-0.160322	-0.634930	-0.699589	-0.468936	-0.012187	-0.117848	-0.875250
33745	-0.905863	2.641549	8.847108	0.270123	0.065734	0.335894	-0.162909	-0.642003	-0.692412	-0.462860	-0.014265	-0.123022	-0.877737
33746	-0.814536	3.923494	9.113379	0.105840	0.004557	0.241300	-0.165779	-0.641989	-0.690309	-0.458612	-0.015836	-0.124816	-0.879685
33747	-1.043079	4.377496	9.142197	0.009786	-0.051083	0.099572	-0.171248	-0.641824	-0.689453	-0.457017	-0.017016	-0.124525	-0.880534
33748	-0.844530	3.775182	9.296968	-0.125656	-0.080622	-0.040052	-0.171527	-0.638553	-0.689417	-0.457998	-0.017265	-0.121554	-0.880434
33749	-0.990859	2.227009	9.126637	-0.109392	-0.088289	-0.081645	-0.172064	-0.634735	-0.691045	-0.459716	-0.017575	-0.118930	-0.879891
33750	-1.106153	1.970880	9.225616	0.112299	-0.095302	-0.043065	-0.173365	-0.635001	-0.690642	-0.460689	-0.020259	-0.120011	-0.879177
33751	-0.669584	2.563200	9.781364	0.219483	-0.057998	-0.003400	-0.176727	-0.640706	-0.687301	-0.460825	-0.023248	-0.123420	-0.878560
33752	-0.600907	2.703066	10.080360	0.226770	-0.012530	-0.026091	-0.176206	-0.643572	-0.682703	-0.461233	-0.025570	-0.127266	-0.877732
33753	-0.507557	3.267183	9.975499	0.158964	0.032990	-0.049242	-0.174748	-0.650938	-0.678420	-0.461958	-0.026313	-0.130481	-0.876856
33754	-0.514512	2.324118	9.065970	0.071492	0.029744	-0.077378	-0.172933	-0.651494	-0.675621	-0.463233	-0.026327	-0.132015	-0.875953
33755	-0.454988	2.221259	8.612498	0.048168	-0.021830	-0.067189	-0.170063	-0.652735	-0.675676	-0.464469	-0.026974	-0.132768	-0.875165
33756	-0.544928	3.141446	8.871368	0.135878	-0.041944	-0.080512	-0.169006	-0.656692	-0.673671	-0.465954	-0.028834	-0.134764	-0.874011
33757	-0.720324	3.577819	9.562772	0.069879	-0.041042	-0.143426	-0.168344	-0.660103	-0.671398	-0.468552	-0.029836	-0.135800	-0.872426
33758	-0.839001	3.215515	8.749797	0.012010	-0.057356	-0.191511	-0.166248	-0.662566	-0.671453	-0.472073	-0.030506	-0.135550	-0.870541
33759	-0.775995	2.568455	8.869178	-0.028286	-0.101994	-0.204456	-0.163651	-0.662308	-0.670202	-0.475944	-0.031483	-0.134355	-0.868582
33760	-0.716404	2.792202	9.049063	0.064661	-0.148416	-0.198636	-0.163638	-0.665033	-0.669457	-0.479781	-0.034220	-0.134153	-0.866396
33761	-0.774356	2.779415	9.438712	0.116459	-0.158984	-0.191241	-0.163627	-0.668849	-0.666405	-0.483457	-0.037604	-0.134917	-0.864091
33762	-0.627145	2.755470	9.848092	0.064492	-0.127661	-0.177466	-0.162305	-0.673488	-0.664797	-0.486850	-0.040031	-0.134892	-0.862078
33763	-0.481821	2.471471	10.148763	0.168017	-0.091123	-0.118530	-0.163204	-0.677299	-0.661989	-0.489024	-0.042948	-0.137111	-0.860356
33764	-0.267628	2.719126	9.890231	0.185765	-0.037015	-0.061818	-0.163964	-0.683563	-0.657662	-0.490057	-0.045307	-0.139960	-0.859187
33765	-0.347427	3.050625	9.560703	0.244737	0.004991	-0.020604	-0.164457	-0.691191	-0.653095	-0.490192	-0.047612	-0.144327	-0.858263
33766	-0.380493	3.156441	9.475695	0.271584	0.029503	-0.011474	-0.162607	-0.699240	-0.648053	-0.490077	-0.049811	-0.149249	-0.857361
33767	-0.308549	3.092847	9.310935	0.171375	0.043471	-0.003373	-0.160127	-0.702797	-0.644521	-0.489851	-0.050803	-0.152702	-0.856824
33768	-0.263632	2.629912	9.038485	0.176605	0.022458	0.025565	-0.159075	-0.706210	-0.641995	-0.489208	-0.052304	-0.155884	-0.856528
33769	-0.119312	2.556294	8.925853	0.058441	-0.031840	0.025333	-0.160358	-0.711926	-0.637913	-0.488831	-0.053585	-0.156587	-0.856535
33770	-0.185537	2.744846	9.072775	-0.036571	-0.061690	0.051023	-0.163225	-0.710548	-0.639144	-0.488261	-0.054526	-0.155263	-0.857042
33771	-0.072213	3.054702	9.236365	-0.072401	-0.047798	0.061411	-0.165064	-0.708087	-0.638063	-0.487452	-0.054936	-0.153494	-0.857795
33772	0.088288	3.214540	9.222400	0.076087	-0.004108	0.083785	-0.167681	-0.705758	-0.637486	-0.486030	-0.056090	-0.154626	-0.858323
33773	-0.012607	3.296197	8.928632	0.002883	0.022259	0.064014	-0.169233	-0.707111	-0.638120	-0.484871	-0.056075	-0.154810	-0.858947
33774	-0.398133	3.409698	8.885201	-0.082921	0.033765	0.049472	-0.168842	-0.706568	-0.639279	-0.484169	-0.054942	-0.153612	-0.859631
33775	-0.552775	3.726454	9.048779	-0.238553	0.026766	0.033440	-0.168864	-0.701117	-0.641928	-0.483778	-0.052425	-0.149748	-0.860689
33776	-0.933820	3.758837	10.016068	-0.272492	0.032876	-0.004575	-0.168747	-0.694303	-0.649329	-0.484130	-0.049293	-0.145338	-0.861432
33777	-0.926881	3.046427	9.856425	-0.356413	0.078460	-0.031601	-0.166441	-0.684914	-0.654292	-0.484797	-0.044530	-0.140028	-0.862196
33778	-0.908331	2.264636	9.844875	-0.479871	0.076706	-0.039722	-0.164915	-0.672521	-0.664233	-0.485739	-0.038522	-0.132487	-0.863146
33779	-0.391808	1.924067	9.108375	-0.531651	0.050488	-0.054501	-0.161974	-0.657275	-0.674426	-0.486944	-0.032454	-0.123841	-0.864000
33780	-0.882540	1.819523	9.846745	-0.598079	0.010174	-0.039161	-0.160745	-0.638069	-0.685069	-0.488034	-0.026438	-0.113584	-0.864999
33781	-0.825811	1.641797	10.070101	-0.538282	0.001325	-0.015905	-0.159108	-0.621589	-0.696259	-0.488580	-0.021213	-0.104262	-0.866007
33782	-0.378860	1.353315	9.673632	-0.308538	0.009088	0.040246	-0.159548	-0.608370	-0.703460	-0.488061	-0.018206	-0.098950	-0.866991
33783	-0.222409	1.643427	8.995549	-0.018827	0.008244	0.100538	-0.160746	-0.602641	-0.705188	-0.486325	-0.018178	-0.098607	-0.868006
33784	-0.182102	2.547819	9.140170	0.034823	-0.002313	0.106348	-0.162571	-0.602905	-0.703876	-0.484608	-0.018855	-0.099111	-0.868894
33785	-0.325638	2.731967	9.222826	0.054570	0.019608	0.097838	-0.163618	-0.603173	-0.701546	-0.482860	-0.019373	-0.100187	-0.869732
33786	-0.341546	2.534761	9.182247	0.009863	0.041488	0.097557	-0.163736	-0.604670	-0.702589	-0.481278	-0.019038	-0.100681	-0.870559
33787	-0.274776	2.416509	9.218760	0.013533	0.043263	0.076397	-0.163865	-0.605214	-0.701949	-0.479865	-0.018732	-0.101303	-0.871273
33788	0.061484	2.170734	9.136137	-0.026707	0.032693	0.068867	-0.163610	-0.603853	-0.702712	-0.478743	-0.018134	-0.101087	-0.871927
33789	-0.056746	1.844602	9.143020	-0.080441	0.037068	0.079034	-0.163091	-0.602493	-0.704637	-0.477325	-0.017075	-0.099993	-0.872852
33790	-0.114535	1.864530	9.220646	-0.162699	0.039704	0.065246	-0.163886	-0.598264	-0.707544	-0.476276	-0.015045	-0.097471	-0.873747
33791	-0.404841	1.771951	9.664250	-0.283444	0.032721	0.040608	-0.164173	-0.590768	-0.711972	-0.475587	-0.012066	-0.092782	-0.874679
33792	-0.771475	1.140755	9.943719	-0.227931	0.053827	0.026965	-0.163305	-0.580963	-0.715622	-0.475171	-0.009091	-0.089263	-0.875307
33793	-0.892523	0.415894	10.104645	-0.367563	0.123746	0.050758	-0.159960	-0.570762	-0.721236	-0.474126	-0.003703	-0.083910	-0.876441
33794	-0.615792	-0.044096	9.813408	-0.455342	0.149006	0.084405	-0.157926	-0.557010	-0.730142	-0.472855	0.002971	-0.077297	-0.877738
33795	-0.198645	0.212503	9.851208	-0.391073	0.195152	0.131668	-0.153029	-0.543001	-0.739217	-0.470217	0.009722	-0.072109	-0.879547
33796	-0.237911	0.784201	10.314702	-0.212270	0.189805	0.152456	-0.149421	-0.532119	-0.746759	-0.467337	0.014751	-0.070155	-0.881168
33797	-0.434337	1.662628	10.802301	-0.079817	0.174077	0.132444	-0.144889	-0.526966	-0.748707	-0.464748	0.018180	-0.070222	-0.882467
33798	-0.687353	2.403462	10.978812	-0.201032	0.165568	0.026013	-0.140744	-0.521538	-0.752320	-0.464088	0.022850	-0.068189	-0.882865
33799	-0.804952	1.871195	9.640006	-0.443713	0.132879	-0.101044	-0.137661	-0.510926	-0.758184	-0.465483	0.029221	-0.061407	-0.882441
33800	-1.006016	0.775305	9.379223	-0.482871	0.093761	-0.158023	-0.131490	-0.494883	-0.762753	-0.467934	0.035483	-0.053631	-0.881421
33801	-1.203475	0.166762	9.633462	-0.241403	0.070200	-0.151132	-0.125811	-0.483060	-0.768643	-0.470361	0.038924	-0.049788	-0.880208
33802	-1.187778	0.326283	9.933141	0.127136	0.035223	-0.148552	-0.122302	-0.481307	-0.770352	-0.473083	0.038417	-0.052207	-0.878630
33803	-1.022579	0.473516	9.741163	-0.003342	0.029996	-0.177734	-0.119028	-0.484729	-0.770692	-0.476187	0.038951	-0.052156	-0.876931
33804	-1.157718	0.488577	9.603125	-0.147185	0.026628	-0.221044	-0.115003	-0.483116	-0.770736	-0.480015	0.040968	-0.049623	-0.874897
33805	-1.216121	0.422001	9.703792	-0.103237	0.021452	-0.248939	-0.112278	-0.481769	-0.770764	-0.484276	0.042380	-0.047684	-0.872587
33806	-1.386872	0.182568	9.616002	-0.110260	-0.001144	-0.284314	-0.107991	-0.480157	-0.771584	-0.489222	0.043618	-0.045473	-0.869880
33807	-1.214127	0.359778	9.808794	-0.153992	0.014556	-0.308387	-0.102555	-0.473374	-0.774302	-0.494446	0.045471	-0.042538	-0.866975
33808	-1.390296	0.384119	9.454940	-0.006165	0.013925	-0.341612	-0.097221	-0.472312	-0.775659	-0.500407	0.045985	-0.042222	-0.863536
33809	-1.438977	0.335811	9.262559	0.058213	-0.021885	-0.337739	-0.093175	-0.475059	-0.774588	-0.506317	0.045140	-0.042591	-0.860111
33810	-1.342452	0.321258	9.468223	0.092216	-0.053410	-0.353503	-0.089499	-0.481890	-0.772779	-0.512688	0.043504	-0.043285	-0.856379
33811	-1.543946	-0.187574	10.074491	0.022303	-0.081488	-0.354171	-0.086227	-0.485449	-0.772605	-0.518847	0.042042	-0.042421	-0.852778
33812	-1.551681	-0.598320	10.218825	-0.036809	-0.076294	-0.345856	-0.083377	-0.483285	-0.772498	-0.524915	0.041334	-0.040676	-0.849177
33813	-1.519590	-0.821392	9.706534	-0.036891	-0.067520	-0.312384	-0.081557	-0.483295	-0.771753	-0.530252	0.040733	-0.038946	-0.845965
33814	-1.155764	-0.238878	9.229479	0.027166	-0.083483	-0.220313	-0.081306	-0.481390	-0.772253	-0.534109	0.039128	-0.038301	-0.843641
33815	-0.813590	-0.002978	9.385438	0.284389	-0.106516	-0.128701	-0.081025	-0.487659	-0.768071	-0.536592	0.034303	-0.041708	-0.842112
33816	-0.859231	0.352338	9.853708	0.212487	-0.139995	-0.078162	-0.082811	-0.496097	-0.764522	-0.538244	0.029653	-0.043691	-0.841133
33817	-0.849514	0.337616	10.569570	0.063723	-0.143764	-0.046679	-0.085669	-0.497308	-0.763848	-0.539208	0.026494	-0.043031	-0.840655
33818	-0.409254	0.451946	10.543055	0.220208	-0.042470	0.004947	-0.087225	-0.500026	-0.761019	-0.539321	0.023325	-0.046237	-0.840506
33819	-0.449063	-0.376136	10.187838	0.305072	0.045011	0.065652	-0.086548	-0.507115	-0.756980	-0.538327	0.020619	-0.051681	-0.840897
33820	-0.833391	-0.125111	11.078367	0.262740	0.123522	0.127457	-0.086392	-0.513929	-0.753187	-0.536183	0.019660	-0.057440	-0.841916
33821	-1.398968	1.498696	10.573238	0.206755	0.206086	0.090852	-0.081949	-0.518858	-0.750727	-0.534509	0.020709	-0.062976	-0.842559
33822	-1.565046	1.935259	9.777065	-0.037904	0.211676	0.007297	-0.073244	-0.519043	-0.746483	-0.534139	0.024596	-0.064562	-0.842569
33823	-1.653027	1.454513	9.632919	-0.146770	0.180381	-0.065053	-0.065845	-0.514723	-0.748353	-0.534943	0.029200	-0.063876	-0.841964
33824	-1.031880	1.204163	9.567010	-0.264714	0.176771	-0.101409	-0.056390	-0.505237	-0.751234	-0.536308	0.035062	-0.061209	-0.841069
33825	-1.089834	0.555132	8.733394	-0.096512	0.162982	-0.084469	-0.046817	-0.494936	-0.751791	-0.537476	0.038847	-0.061180	-0.840159
33826	-1.107048	0.861871	8.330950	-0.211106	0.082528	-0.080232	-0.042171	-0.487605	-0.752561	-0.538637	0.042523	-0.058418	-0.839434
33827	-1.063816	0.821448	8.592046	-0.221897	0.021241	-0.093777	-0.038166	-0.480814	-0.755515	-0.540008	0.045274	-0.054767	-0.838655
33828	-1.322809	0.360217	9.675165	-0.238066	-0.027832	-0.126716	-0.035477	-0.472246	-0.756759	-0.542303	0.047422	-0.050336	-0.837332
33829	-1.078242	0.098262	10.359724	-0.289991	-0.003543	-0.133317	-0.032783	-0.462586	-0.761467	-0.544270	0.050532	-0.045225	-0.836165
33830	-1.020051	0.153493	9.694207	-0.166395	0.019367	-0.134968	-0.029053	-0.453615	-0.763495	-0.546468	0.052709	-0.042481	-0.834739
33831	-0.644626	0.670878	9.182660	-0.250258	-0.003315	-0.177953	-0.024782	-0.446961	-0.767741	-0.549185	0.055400	-0.037985	-0.832997
33832	-0.894759	0.805347	9.263262	-0.268026	-0.018062	-0.211520	-0.021035	-0.441668	-0.768904	-0.552594	0.058123	-0.033055	-0.830764
33833	-1.009832	0.901837	9.851712	-0.149863	-0.001443	-0.235230	-0.017938	-0.435690	-0.771209	-0.556336	0.059731	-0.030216	-0.828257
33834	-0.931265	0.747211	9.820420	-0.065618	0.012629	-0.261936	-0.014030	-0.435165	-0.773321	-0.560643	0.060753	-0.028917	-0.825319
33835	-1.426759	0.667675	10.073699	-0.022452	0.019858	-0.315219	-0.010907	-0.434909	-0.773623	-0.565809	0.061309	-0.028368	-0.821764
33836	-1.707384	0.595072	9.995984	-0.149167	0.048074	-0.379413	-0.006209	-0.436295	-0.775251	-0.571849	0.063928	-0.025952	-0.817452
33837	-1.602725	0.390650	9.476071	-0.088002	0.092029	-0.424691	0.000038	-0.435783	-0.776498	-0.578619	0.066459	-0.025062	-0.812500
33838	-1.257202	0.098291	9.126092	-0.254208	0.083310	-0.466623	0.005881	-0.433090	-0.777203	-0.585808	0.070913	-0.021229	-0.807062
33839	-1.016889	-0.407774	9.404166	-0.298844	0.083255	-0.499734	0.014177	-0.424959	-0.781495	-0.593385	0.075761	-0.016712	-0.801171
33840	-0.505240	-0.786184	9.650127	-0.211290	0.069047	-0.484404	0.020398	-0.416544	-0.787942	-0.600783	0.079461	-0.013364	-0.795341
33841	-0.757961	-1.030090	10.250270	-0.062980	0.037491	-0.464039	0.026635	-0.414124	-0.789556	-0.608042	0.080699	-0.012063	-0.789700
33842	-1.046894	-0.928120	10.614395	-0.048791	0.040955	-0.444437	0.030170	-0.417139	-0.790797	-0.614960	0.081973	-0.011024	-0.784208
33843	-1.457410	-0.938891	10.764400	0.219471	0.081265	-0.401685	0.036173	-0.420986	-0.789380	-0.621592	0.080393	-0.014777	-0.779065
33844	-1.889758	-0.598594	10.053524	0.228447	0.107734	-0.378398	0.040395	-0.432861	-0.786727	-0.627803	0.079271	-0.019017	-0.774091
33845	-2.201561	-0.292125	9.598349	-0.066774	0.076347	-0.382259	0.047452	-0.438757	-0.786118	-0.633578	0.081229	-0.018351	-0.769184
33846	-2.555318	-0.471480	9.815615	-0.011324	0.065934	-0.387115	0.051339	-0.436599	-0.784610	-0.639482	0.082458	-0.018332	-0.764151
33847	-2.526056	-0.761041	9.574130	0.033399	0.024005	-0.391409	0.055630	-0.435668	-0.785438	-0.645495	0.082399	-0.018580	-0.759079
33848	-2.072589	-1.157235	9.361403	0.064651	-0.014581	-0.385366	0.058638	-0.439227	-0.783973	-0.651443	0.081417	-0.018685	-0.754085
33849	-1.660709	-0.956426	9.230392	0.174590	-0.017340	-0.356457	0.062164	-0.441698	-0.783535	-0.657092	0.078915	-0.020592	-0.749385
33850	-1.378859	-0.717428	9.459000	0.237100	0.006098	-0.327760	0.064288	-0.450701	-0.781080	-0.662355	0.075956	-0.023653	-0.744954
33851	-1.005833	-0.569530	10.014994	0.206697	0.026889	-0.340337	0.067571	-0.457258	-0.778748	-0.667711	0.073670	-0.026633	-0.740288
33852	-0.840304	-0.383150	10.042142	0.160336	0.049637	-0.369683	0.072538	-0.463144	-0.775662	-0.673371	0.072393	-0.029069	-0.735178
33853	-0.952866	-0.580556	9.689996	0.199824	0.072535	-0.380766	0.078547	-0.468353	-0.774000	-0.679198	0.070850	-0.032462	-0.729806
33854	-1.134624	-1.007570	9.576114	0.169352	0.055096	-0.374032	0.085080	-0.474928	-0.770816	-0.684837	0.069530	-0.035095	-0.724522
33855	-1.250469	-1.684018	9.852899	0.283580	0.040997	-0.324015	0.089529	-0.480674	-0.768622	-0.689883	0.066350	-0.039288	-0.719803
33856	-0.788778	-1.956363	10.052448	0.344057	0.080890	-0.239036	0.094512	-0.489966	-0.764410	-0.693669	0.062891	-0.044979	-0.716132
33857	-0.725377	-1.522450	9.761312	0.517432	0.070350	-0.186627	0.099516	-0.504163	-0.758446	-0.696905	0.056785	-0.053001	-0.712944
33858	-1.320168	-0.625386	9.822414	0.361868	0.025040	-0.222811	0.101130	-0.517934	-0.750881	-0.700424	0.052272	-0.058196	-0.709427
33859	-1.642481	0.241143	9.244001	0.054581	0.028866	-0.311104	0.105564	-0.521501	-0.747893	-0.704867	0.052187	-0.058916	-0.704960
33860	-1.716391	0.708439	9.295670	0.026200	0.062213	-0.355132	0.110112	-0.521935	-0.745520	-0.709758	0.053055	-0.059728	-0.699901
33861	-1.577377	0.567572	9.199131	-0.034475	0.065759	-0.389115	0.115818	-0.518288	-0.745827	-0.715084	0.054827	-0.059666	-0.694326
33862	-1.429935	0.242620	9.482491	-0.014849	0.058664	-0.388233	0.121510	-0.512598	-0.745341	-0.720264	0.056264	-0.059803	-0.688824
33863	-1.578158	-0.238400	9.881956	-0.066822	-0.000849	-0.402107	0.126947	-0.507178	-0.746013	-0.725722	0.057592	-0.058313	-0.683089
33864	-1.473761	-0.498704	9.962171	-0.164452	-0.048180	-0.396908	0.129777	-0.500109	-0.748175	-0.730906	0.059728	-0.054841	-0.677644
33865	-1.193827	-0.524526	10.096434	-0.070830	-0.039680	-0.326675	0.131838	-0.493988	-0.752136	-0.735295	0.060482	-0.052776	-0.672977
33866	-0.910892	-0.123023	9.990470	0.142679	0.002097	-0.235971	0.134683	-0.491825	-0.750484	-0.738598	0.058604	-0.054378	-0.669389
33867	-0.851174	0.133005	9.716545	0.243653	0.016937	-0.193726	0.137023	-0.492792	-0.748211	-0.741466	0.055298	-0.057498	-0.666232
33868	-1.227438	0.151589	10.902314	0.232863	0.051816	-0.204161	0.139375	-0.496348	-0.745321	-0.744358	0.052712	-0.061080	-0.662889
33869	-1.582090	-0.161589	11.396806	0.190015	0.142831	-0.214686	0.146400	-0.498295	-0.741712	-0.747238	0.051878	-0.065319	-0.659301
33870	-1.959166	0.155344	10.264647	0.215183	0.201748	-0.189414	0.153171	-0.503239	-0.734782	-0.749679	0.051511	-0.070911	-0.655973
33871	-2.201476	0.375849	10.187569	0.134721	0.236810	-0.189754	0.161236	-0.505737	-0.729778	-0.751976	0.052722	-0.075882	-0.652682
33872	-2.362118	0.542275	9.936143	0.131304	0.271947	-0.207187	0.171627	-0.504978	-0.725421	-0.754390	0.054553	-0.081403	-0.649071
33873	-2.882858	0.678702	9.180431	0.203097	0.276709	-0.231118	0.183589	-0.508316	-0.717394	-0.757153	0.055341	-0.087871	-0.644931
33874	-3.375740	0.310888	8.757515	0.142356	0.251605	-0.250955	0.196076	-0.509475	-0.713988	-0.760088	0.056815	-0.093174	-0.640591
33875	-3.394986	0.001467	8.189403	0.085025	0.174708	-0.244647	0.209354	-0.514181	-0.707668	-0.762989	0.058193	-0.096635	-0.636493
33876	-2.852579	-0.142485	8.899183	0.056207	0.127128	-0.238188	0.216500	-0.514357	-0.704301	-0.765830	0.059359	-0.098948	-0.632606
33877	-2.184810	0.020723	9.707535	0.000493	0.114429	-0.210628	0.222854	-0.511669	-0.702182	-0.768270	0.061229	-0.100457	-0.629222
33878	-1.849794	0.264298	9.995813	0.052265	0.145709	-0.181116	0.230913	-0.510895	-0.701007	-0.770304	0.062571	-0.103065	-0.626174
33879	-1.954394	0.495780	9.927284	-0.003095	0.186008	-0.190986	0.238317	-0.510119	-0.698536	-0.772311	0.065324	-0.105622	-0.622986
33880	-2.216688	0.299075	9.422642	0.002269	0.205400	-0.171441	0.247277	-0.509080	-0.694927	-0.773997	0.068159	-0.108531	-0.620084
33881	-2.334770	0.687794	8.832169	-0.028043	0.205558	-0.176821	0.256225	-0.504770	-0.693088	-0.775707	0.071493	-0.111093	-0.617111
33882	-2.529032	1.211031	8.782186	-0.085129	0.177702	-0.219467	0.264270	-0.502772	-0.689713	-0.777868	0.075445	-0.112416	-0.613671
33883	-2.605416	1.334271	8.779455	-0.149337	0.141089	-0.276414	0.274129	-0.497376	-0.689808	-0.780707	0.080048	-0.112365	-0.609477
33884	-2.709242	0.985064	9.141603	-0.199280	0.097428	-0.336904	0.285034	-0.491167	-0.692613	-0.784249	0.085051	-0.110848	-0.604510
33885	-2.619214	0.750468	8.941078	-0.197417	0.036271	-0.367142	0.290718	-0.481933	-0.695826	-0.788249	0.089294	-0.108431	-0.599110
33886	-2.300695	0.043666	9.050358	-0.251054	0.009962	-0.392544	0.295880	-0.471333	-0.700691	-0.792438	0.094170	-0.104805	-0.593456
33887	-1.943795	-0.695003	9.060415	-0.249369	0.043052	-0.364473	0.302465	-0.460606	-0.703259	-0.796182	0.099278	-0.101831	-0.588105
33888	-1.623436	-0.103461	8.278648	-0.093600	0.062378	-0.352652	0.308796	-0.451649	-0.705068	-0.799986	0.102170	-0.100950	-0.582575
33889	-1.542255	0.116227	7.972881	-0.068320	0.025792	-0.403680	0.314635	-0.446775	-0.708197	-0.804486	0.104209	-0.099696	-0.576197
33890	-1.355117	-0.040188	7.633039	-0.116424	-0.100895	-0.479470	0.319515	-0.433041	-0.711868	-0.809934	0.105820	-0.095658	-0.568910
33891	-2.016784	-0.758293	8.625362	-0.125536	-0.248684	-0.517931	0.319735	-0.423778	-0.715514	-0.816002	0.105812	-0.089024	-0.561265
33892	-2.815762	-2.486225	10.924142	-0.106343	-0.241990	-0.480922	0.317371	-0.415724	-0.722608	-0.821558	0.105632	-0.082788	-0.554103
33893	-3.024823	-2.721449	12.115163	0.115047	-0.143493	-0.374985	0.316837	-0.411497	-0.725648	-0.826189	0.102657	-0.080788	-0.548039
33894	-3.302183	-2.313037	11.266759	0.113269	-0.035745	-0.319790	0.317348	-0.410138	-0.724870	-0.829895	0.100871	-0.080696	-0.542759
33895	-3.503711	-1.404961	9.640044	0.029208	-0.000499	-0.268885	0.315250	-0.405903	-0.727371	-0.832878	0.100790	-0.080359	-0.538236
33896	-3.425807	-0.616633	8.889065	0.074730	-0.047696	-0.233323	0.316805	-0.405640	-0.725847	-0.835232	0.099415	-0.079757	-0.534923
33897	-3.229600	-0.876884	9.220810	0.128253	-0.098577	-0.223544	0.318252	-0.408372	-0.725767	-0.838031	0.096599	-0.078994	-0.531162
33898	-2.750428	-0.748461	9.970313	0.148620	-0.119920	-0.203340	0.318775	-0.409192	-0.725397	-0.840532	0.093126	-0.078075	-0.527957
33899	-2.171052	-0.780333	10.462383	0.121715	-0.060744	-0.185890	0.318792	-0.411507	-0.726321	-0.842815	0.090749	-0.077949	-0.524739
33900	-1.974727	-0.326101	10.076614	0.116576	-0.016922	-0.210399	0.316472	-0.414899	-0.727349	-0.845150	0.088904	-0.078415	-0.521219
33901	-1.988909	-0.265208	9.505507	0.093492	0.002487	-0.228092	0.318553	-0.416274	-0.724819	-0.847690	0.087689	-0.078971	-0.517201
33902	-2.035509	-0.691682	9.126127	0.149018	0.003486	-0.231273	0.321926	-0.414931	-0.724084	-0.850249	0.085530	-0.080080	-0.513175
33903	-2.041004	-1.463290	9.237458	0.229361	-0.004447	-0.200915	0.325319	-0.418492	-0.721080	-0.852706	0.081907	-0.081944	-0.509380
33904	-2.033108	-1.713131	9.347462	0.297880	-0.017749	-0.126501	0.326128	-0.424764	-0.718837	-0.854399	0.076824	-0.084380	-0.506932
33905	-2.051947	-0.983161	9.714073	0.317379	-0.022282	-0.092744	0.326171	-0.435664	-0.713538	-0.855861	0.071371	-0.086979	-0.504820
33906	-2.147104	-0.100596	9.453493	0.325577	-0.016919	-0.110955	0.327508	-0.442483	-0.712595	-0.857383	0.065789	-0.089734	-0.502508
33907	-1.789933	0.554996	9.263300	0.347340	-0.043092	-0.173423	0.328057	-0.450116	-0.708301	-0.859650	0.059712	-0.092162	-0.498942
33908	-1.860297	0.839797	9.416171	0.265376	-0.102401	-0.271088	0.328875	-0.457886	-0.706330	-0.862624	0.054622	-0.092627	-0.494284
33909	-2.163220	0.342447	9.586088	0.043881	-0.119664	-0.371470	0.329398	-0.458433	-0.706343	-0.866554	0.053329	-0.090503	-0.487903
33910	-2.354166	-0.032666	9.905434	0.035020	-0.077632	-0.389032	0.330409	-0.452445	-0.707330	-0.870260	0.052670	-0.088982	-0.481617
33911	-2.134964	0.234705	9.815300	0.115724	-0.002380	-0.402279	0.333262	-0.450826	-0.707356	-0.874244	0.051306	-0.089555	-0.474389
33912	-1.751981	0.441057	9.850414	0.090892	0.048318	-0.435835	0.339086	-0.446227	-0.705596	-0.878216	0.050939	-0.090722	-0.466810
33913	-1.581581	-0.058791	10.410322	-0.023564	0.058699	-0.466757	0.346986	-0.440276	-0.704498	-0.882420	0.052672	-0.090958	-0.458571
33914	-1.994364	-1.747190	10.891909	-0.016596	0.053458	-0.449333	0.353319	-0.432137	-0.705285	-0.886351	0.054239	-0.091193	-0.450694
33915	-2.621197	-1.595040	10.288687	-0.034628	0.094745	-0.389163	0.359261	-0.425359	-0.703763	-0.889637	0.056436	-0.092017	-0.443727
33916	-2.419052	-0.988268	9.467262	0.082305	0.125281	-0.292953	0.365742	-0.420762	-0.704072	-0.892068	0.056586	-0.094566	-0.438257
33917	-2.011240	-0.648630	8.323789	0.254656	0.070983	-0.202042	0.370676	-0.420791	-0.700800	-0.893991	0.053114	-0.097720	-0.434062
33918	-1.824391	-0.163580	7.767838	0.190039	-0.038421	-0.172894	0.372259	-0.425977	-0.698557	-0.895739	0.049687	-0.098420	-0.430693
33919	-1.972880	-0.704924	8.887531	0.034906	-0.125309	-0.156806	0.372780	-0.425979	-0.698565	-0.897381	0.048378	-0.096201	-0.427916
33920	-2.117300	-1.380692	10.887570	-0.014765	-0.103058	-0.107881	0.368625	-0.427046	-0.699543	-0.898471	0.047935	-0.094042	-0.426154
33921	-2.013997	-1.130067	11.317307	0.092409	-0.000054	-0.045035	0.368115	-0.427587	-0.701600	-0.898963	0.046498	-0.094633	-0.425144
33922	-1.618052	0.275151	9.417203	0.056934	0.075416	-0.031592	0.369279	-0.427322	-0.700070	-0.899142	0.046139	-0.096367	-0.424415
33923	-1.561761	0.765624	7.942066	0.021499	0.051293	-0.073237	0.371356	-0.427470	-0.698301	-0.899706	0.046415	-0.097246	-0.422988
33924	-1.983703	0.513873	7.904363	-0.046447	-0.041245	-0.112763	0.372904	-0.425299	-0.698045	-0.900687	0.047087	-0.095929	-0.421122
33925	-2.445572	0.053435	8.729710	-0.090444	-0.115632	-0.125662	0.373416	-0.422577	-0.700086	-0.901894	0.048060	-0.092836	-0.419117
33926	-2.711266	0.001496	9.942551	-0.164830	-0.130680	-0.136790	0.370792	-0.416840	-0.703080	-0.903099	0.050158	-0.088886	-0.417127
33927	-2.817577	-0.033743	10.731269	-0.080724	-0.076529	-0.143023	0.367645	-0.410010	-0.707342	-0.904355	0.051319	-0.086591	-0.414742
33928	-2.612020	0.358150	10.431213	-0.050157	-0.025759	-0.149641	0.367890	-0.406741	-0.708472	-0.905562	0.052241	-0.085475	-0.412216
33929	-2.293602	0.334641	9.846654	0.005590	0.012863	-0.182667	0.368136	-0.404564	-0.707683	-0.907056	0.052618	-0.085497	-0.408865
33930	-2.159304	0.219333	9.445261	-0.012144	0.019960	-0.205736	0.372540	-0.400500	-0.708481	-0.908653	0.053324	-0.085461	-0.405220
33931	-1.583034	-0.225768	9.281377	0.007638	0.005896	-0.229695	0.374348	-0.397922	-0.708740	-0.910513	0.053664	-0.085318	-0.401008
33932	-0.880702	-0.610730	9.443913	-0.074576	-0.008282	-0.263242	0.375099	-0.392204	-0.709597	-0.912493	0.055381	-0.084200	-0.396484
33933	-0.573747	-0.906415	9.481121	-0.267698	-0.011845	-0.298300	0.377912	-0.381866	-0.712112	-0.914569	0.060692	-0.081391	-0.391478
33934	-0.652795	-0.477963	9.400218	-0.459220	-0.015398	-0.283735	0.379651	-0.364437	-0.716601	-0.916181	0.069400	-0.077081	-0.387111
33935	-1.063606	-0.540621	9.883656	-0.300345	-0.027745	-0.215553	0.380885	-0.350275	-0.720600	-0.917473	0.074993	-0.073754	-0.383641
33936	-1.320215	-0.652300	10.458919	-0.052064	-0.006934	-0.125510	0.379146	-0.341820	-0.720491	-0.918358	0.076047	-0.072958	-0.381461
33937	-1.936248	-1.050087	10.930661	0.185519	0.026264	-0.038972	0.382024	-0.343606	-0.721968	-0.918917	0.072849	-0.074583	-0.380423
33938	-1.881652	-2.164399	10.016230	0.170847	0.069074	0.070998	0.382573	-0.349876	-0.719978	-0.918516	0.070096	-0.077176	-0.381392
33939	-1.594970	-1.234308	9.755305	0.227766	0.060968	0.156966	0.383523	-0.359146	-0.716221	-0.917554	0.066142	-0.080021	-0.383817
33940	-1.800173	-0.878109	9.319006	0.113192	0.064523	0.182723	0.382694	-0.374943	-0.714175	-0.916188	0.064234	-0.082235	-0.386925
33941	-2.196569	-1.602109	9.059378	0.073816	0.047198	0.182351	0.383236	-0.379987	-0.712044	-0.914812	0.063004	-0.083678	-0.390062
33942	-2.468455	-1.791347	8.612576	0.175551	0.015762	0.242951	0.381313	-0.385290	-0.711553	-0.913100	0.059473	-0.085563	-0.394195
33943	-2.712837	-1.199156	8.962729	0.042964	-0.019334	0.263192	0.378876	-0.393315	-0.708763	-0.911117	0.058237	-0.085669	-0.398917
33944	-2.639039	-0.657531	8.530960	0.019741	-0.085746	0.249663	0.375258	-0.396972	-0.710032	-0.909288	0.056729	-0.084476	-0.403535
33945	-2.184284	0.128118	8.651416	-0.051545	-0.172353	0.160734	0.367739	-0.401836	-0.710224	-0.908229	0.056167	-0.080957	-0.406708
33946	-2.360865	-0.261766	8.895973	-0.153361	-0.250078	0.088304	0.360970	-0.398800	-0.714727	-0.907729	0.056739	-0.075188	-0.408847
33947	-2.492172	-0.441100	10.473860	-0.220503	-0.257299	0.049866	0.353671	-0.393309	-0.720228	-0.907446	0.058735	-0.068654	-0.410340
33948	-2.272222	-0.428944	11.077675	-0.201599	-0.197931	0.025470	0.345581	-0.386316	-0.725188	-0.907258	0.060697	-0.063359	-0.411320
33949	-1.895350	-0.074837	11.441358	-0.026106	-0.094817	0.020024	0.341137	-0.382069	-0.726367	-0.907187	0.060510	-0.061348	-0.411809
33950	-1.375045	-0.214351	10.399543	0.153088	-0.001950	0.020623	0.337260	-0.385043	-0.729170	-0.907200	0.057655	-0.062520	-0.412015
33951	-1.169556	-0.492426	9.644816	0.198861	0.040165	0.021007	0.339375	-0.393638	-0.724909	-0.907209	0.054458	-0.064795	-0.412078
33952	-1.280474	-1.132586	9.217877	0.149518	0.019213	0.052205	0.339927	-0.399226	-0.724843	-0.906911	0.051799	-0.066355	-0.412827
33953	-1.436185	-1.299529	9.279781	0.193930	-0.022871	0.108783	0.338907	-0.404807	-0.721536	-0.906248	0.048094	-0.067515	-0.414539
33954	-1.376920	-0.780305	9.350121	0.190228	-0.077191	0.120982	0.335694	-0.413509	-0.718870	-0.905525	0.043805	-0.067732	-0.416554
33955	-1.135718	-0.483467	9.514862	0.111473	-0.086069	0.119479	0.332734	-0.418805	-0.719778	-0.904754	0.041056	-0.067050	-0.418616
33956	-0.923181	-0.475510	9.513120	0.151853	-0.084311	0.094164	0.328590	-0.423824	-0.717449	-0.904200	0.037438	-0.066796	-0.420190
33957	-0.767035	-0.591748	9.649815	0.133171	-0.037107	0.080026	0.326917	-0.428175	-0.715664	-0.903692	0.034750	-0.067107	-0.421463
33958	-0.794605	-0.739961	9.871834	0.110850	0.010108	0.076483	0.326939	-0.432535	-0.714935	-0.903112	0.032691	-0.068201	-0.422691
33959	-0.906289	-0.830075	10.003930	0.185110	0.051238	0.085116	0.325269	-0.437703	-0.712643	-0.902461	0.029817	-0.070504	-0.423916
33960	-1.239163	-0.788520	10.161076	0.284345	0.039929	0.095596	0.327001	-0.447795	-0.707877	-0.901754	0.024849	-0.073616	-0.425209
33961	-1.659394	-0.804304	10.219790	0.165386	0.052274	0.088727	0.327025	-0.455154	-0.702543	-0.901027	0.022377	-0.075751	-0.426511
33962	-1.771915	-0.655655	9.782708	-0.041239	0.062834	0.091739	0.326378	-0.457331	-0.700109	-0.900136	0.023478	-0.076497	-0.428196
33963	-1.969442	-0.254726	9.837083	-0.095786	0.089105	0.093339	0.329879	-0.455989	-0.698861	-0.899180	0.026064	-0.077080	-0.429948
33964	-1.852815	-0.163262	10.159139	-0.070770	0.142345	0.108671	0.330514	-0.453268	-0.698586	-0.897992	0.028354	-0.079012	-0.431931
33965	-1.888353	0.283031	9.732024	0.045552	0.139816	0.121076	0.332329	-0.454097	-0.695275	-0.896773	0.028797	-0.081758	-0.433919
33966	-2.052592	0.968108	9.203029	0.117252	0.082294	0.096037	0.335730	-0.459157	-0.692286	-0.895877	0.027212	-0.084231	-0.435396
33967	-2.164486	1.533595	9.023056	-0.011390	0.005459	0.037699	0.335609	-0.462154	-0.689996	-0.895557	0.027585	-0.084078	-0.436060
33968	-1.864156	1.656895	9.214128	-0.057823	-0.054083	-0.005220	0.334943	-0.459563	-0.689575	-0.895667	0.028118	-0.082527	-0.436095
33969	-1.730560	1.421082	9.513051	0.031617	-0.075137	-0.013552	0.332993	-0.460097	-0.689422	-0.895945	0.027015	-0.081312	-0.435821
33970	-1.862441	1.206218	9.694351	0.235572	-0.073338	-0.009423	0.329241	-0.464300	-0.688764	-0.896266	0.022132	-0.081970	-0.435314
33971	-1.687363	1.043461	9.609266	0.321497	-0.068086	-0.013268	0.327065	-0.472054	-0.686361	-0.896633	0.015838	-0.083430	-0.434555
33972	-1.337165	1.061793	9.419017	0.371530	-0.090918	0.001015	0.326066	-0.482131	-0.682068	-0.896866	0.008346	-0.084951	-0.433987
33973	-1.183943	0.877914	9.449224	0.432447	-0.092655	-0.018017	0.322988	-0.493832	-0.675958	-0.897234	-0.000189	-0.086919	-0.432916
33974	-1.355459	1.206107	9.377578	0.313616	-0.060198	-0.041556	0.322261	-0.505545	-0.672201	-0.897668	-0.006301	-0.088478	-0.431653
33975	-1.667946	1.396674	9.555486	0.035616	-0.036470	-0.096237	0.320988	-0.511260	-0.670950	-0.898572	-0.007123	-0.088038	-0.429846
33976	-1.391420	1.222670	9.983651	-0.164625	0.005400	-0.136444	0.321870	-0.505816	-0.671682	-0.899721	-0.003908	-0.086664	-0.427756
33977	-1.094376	0.893223	9.965286	-0.243227	0.061334	-0.151069	0.325081	-0.497659	-0.672809	-0.900926	0.001192	-0.085580	-0.425449
33978	-0.959604	0.493027	9.990764	-0.218248	0.089253	-0.129761	0.330114	-0.490058	-0.673067	-0.901844	0.006073	-0.085252	-0.423524
33979	-0.983233	0.569748	9.852471	-0.103761	0.096283	-0.114777	0.333196	-0.482037	-0.674451	-0.902652	0.008879	-0.085942	-0.421610
33980	-0.973197	0.633547	9.507076	-0.050225	0.066538	-0.080992	0.337725	-0.477976	-0.673707	-0.903204	0.010451	-0.086629	-0.420248
33981	-0.934249	0.683219	9.334291	-0.065462	0.047297	-0.075884	0.339663	-0.475125	-0.674351	-0.903764	0.012056	-0.086735	-0.418977
33982	-0.529094	0.617298	9.257945	-0.109392	0.040140	-0.056978	0.341082	-0.473363	-0.673454	-0.904137	0.014434	-0.086454	-0.418155
33983	-0.712357	0.643502	9.495328	-0.068339	0.038366	-0.040769	0.342891	-0.471193	-0.673589	-0.904414	0.015910	-0.086333	-0.417526
33984	-1.153802	1.023627	9.988926	0.060470	0.055916	-0.039567	0.346006	-0.470938	-0.671573	-0.904667	0.015316	-0.087761	-0.416702
33985	-1.380403	1.073618	10.029904	0.101765	0.078790	-0.063778	0.347693	-0.471357	-0.669543	-0.905111	0.014042	-0.089775	-0.415351
33986	-1.574748	0.900349	10.284314	0.067038	0.105123	-0.100928	0.351338	-0.472195	-0.668705	-0.905776	0.013847	-0.092130	-0.413388
33987	-1.947067	0.833508	10.284355	0.003639	0.146378	-0.117003	0.356919	-0.472363	-0.664027	-0.906492	0.014990	-0.094550	-0.411228
33988	-2.136698	0.663190	9.942798	-0.011368	0.192933	-0.139825	0.362366	-0.470487	-0.662031	-0.907263	0.017012	-0.097835	-0.408671
33989	-1.726481	0.641787	9.494445	0.002984	0.208641	-0.130969	0.369372	-0.468347	-0.659283	-0.907939	0.018705	-0.101386	-0.406224
33990	-2.353684	0.736733	9.058783	0.182835	0.104013	-0.150968	0.374821	-0.468379	-0.654473	-0.909013	0.016502	-0.104626	-0.403084
33991	-2.559842	0.958376	8.659393	0.080914	0.000962	-0.186334	0.379383	-0.470856	-0.652764	-0.910550	0.015221	-0.105072	-0.399533
33992	-2.488054	0.520993	8.946920	-0.097979	-0.105783	-0.240130	0.379106	-0.468130	-0.652347	-0.912634	0.016635	-0.102211	-0.395444
33993	-2.053888	0.083405	10.091618	0.043022	-0.190156	-0.218505	0.377016	-0.464848	-0.655373	-0.914765	0.014621	-0.098864	-0.391429
33994	-1.323212	0.263110	10.950081	0.012469	-0.139864	-0.197599	0.375448	-0.462659	-0.657130	-0.916574	0.013658	-0.096267	-0.387865
33995	-1.228243	0.725313	10.553263	-0.046459	-0.012141	-0.173700	0.372822	-0.458014	-0.657817	-0.917946	0.014560	-0.095450	-0.384777
33996	-1.443517	1.039236	9.635951	-0.010439	0.079112	-0.170315	0.376454	-0.455036	-0.659387	-0.919094	0.015654	-0.096695	-0.381669
33997	-1.788340	0.785148	9.030432	0.131012	0.105623	-0.165598	0.379577	-0.457506	-0.655468	-0.920203	0.014152	-0.099403	-0.378344
33998	-2.351309	0.399480	8.881865	0.175705	0.048101	-0.170674	0.383225	-0.459707	-0.652969	-0.921434	0.011592	-0.101491	-0.374866
33999	-2.648646	-0.000875	9.326797	0.129035	-0.018405	-0.173019	0.384528	-0.462168	-0.649666	-0.922805	0.009261	-0.101939	-0.371420
34000	-2.444720	-0.200516	9.837000	-0.071434	-0.056211	-0.188829	0.385943	-0.459042	-0.649786	-0.924287	0.010520	-0.100257	-0.368145
34001	-2.137951	-0.183661	9.839354	-0.054387	-0.050152	-0.197584	0.386322	-0.455774	-0.651948	-0.925839	0.011458	-0.098759	-0.364605
34002	-1.962874	-0.005270	9.638036	-0.096361	-0.020421	-0.199556	0.385390	-0.450591	-0.654329	-0.927285	0.013462	-0.097553	-0.361171
34003	-1.893038	0.304581	9.689056	-0.063967	-0.002867	-0.234462	0.387186	-0.445561	-0.655079	-0.928973	0.015018	-0.096846	-0.356937
34004	-2.067870	0.146743	10.320757	-0.108640	0.028594	-0.257578	0.389250	-0.441757	-0.656102	-0.930692	0.017714	-0.096444	-0.352415
34005	-2.092213	0.415405	11.604891	-0.158779	0.100071	-0.262937	0.390631	-0.432092	-0.657573	-0.932295	0.021824	-0.096961	-0.347777
34006	-1.544109	0.448843	10.567227	0.113525	0.178114	-0.278429	0.397238	-0.428179	-0.655316	-0.933911	0.021458	-0.100868	-0.342308
34007	-1.660631	0.409153	9.087487	0.255190	0.133966	-0.316268	0.403612	-0.429986	-0.651696	-0.935901	0.018167	-0.104828	-0.335812
34008	-1.675481	0.369716	8.736314	-0.179406	0.094685	-0.372443	0.409043	-0.425249	-0.649672	-0.938101	0.022915	-0.105177	-0.329211
34009	-1.452213	-0.164312	9.264132	-0.386994	0.130347	-0.377540	0.413398	-0.410832	-0.653200	-0.940100	0.031752	-0.104724	-0.322857
34010	-1.546712	-0.554941	9.474331	-0.151228	0.142432	-0.284192	0.421402	-0.399432	-0.653465	-0.941517	0.036084	-0.106162	-0.317763
34011	-2.262547	-0.690919	8.796472	-0.006741	0.056858	-0.189843	0.424371	-0.395362	-0.653213	-0.942616	0.036945	-0.106866	-0.314150
34012	-2.333542	-0.495027	8.972357	-0.026871	-0.008093	-0.114387	0.423053	-0.390995	-0.655467	-0.943329	0.037620	-0.106379	-0.312086
34013	-1.916943	-0.324138	9.292739	-0.068408	-0.020716	-0.042577	0.419928	-0.389888	-0.656568	-0.943611	0.038870	-0.105344	-0.311431
34014	-1.866518	-0.024079	9.238079	0.029778	-0.013832	0.014606	0.417597	-0.391237	-0.657834	-0.943571	0.038167	-0.105198	-0.311689
34015	-2.530538	0.317190	9.041067	0.051236	-0.050345	0.014904	0.412695	-0.398293	-0.658602	-0.943645	0.036840	-0.104408	-0.311890
34016	-3.212118	0.197436	9.824164	0.035037	-0.060803	0.010505	0.406078	-0.400981	-0.659816	-0.943722	0.035756	-0.103405	-0.312118
34017	-3.059832	0.552734	10.004762	-0.036410	-0.064334	-0.022609	0.403086	-0.399601	-0.662204	-0.943985	0.036069	-0.101841	-0.311802
34018	-2.191885	1.063861	9.488894	-0.059383	-0.025037	-0.058026	0.398782	-0.397807	-0.662250	-0.944337	0.037133	-0.100873	-0.310924
34019	-1.829802	1.055689	9.312655	-0.150380	-0.011888	-0.108093	0.396538	-0.391120	-0.664082	-0.944929	0.040016	-0.099541	-0.309191
34020	-1.823038	0.647161	9.432859	-0.078742	0.005642	-0.121695	0.394441	-0.388657	-0.663641	-0.945584	0.041763	-0.098979	-0.307132
34021	-2.015843	0.364448	9.291895	-0.026722	-0.002937	-0.149541	0.392326	-0.382379	-0.664449	-0.946496	0.042399	-0.098546	-0.304362
34022	-2.276141	0.092383	9.315043	-0.110788	-0.046577	-0.173200	0.391760	-0.375158	-0.663082	-0.947526	0.044533	-0.096758	-0.301411
34023	-2.043955	0.139373	9.544275	-0.246737	-0.069425	-0.197249	0.388967	-0.363018	-0.665368	-0.948624	0.049010	-0.093703	-0.298212
34024	-1.952682	0.056040	10.051980	-0.259262	-0.067778	-0.211488	0.387329	-0.348570	-0.666875	-0.949727	0.053898	-0.090578	-0.294805
34025	-1.857829	-0.187435	10.106037	-0.268180	-0.017079	-0.206162	0.385042	-0.334799	-0.667736	-0.950679	0.059077	-0.088367	-0.291396
34026	-1.907016	-0.307758	9.956088	-0.280767	0.033640	-0.174355	0.384829	-0.319814	-0.668230	-0.951278	0.064895	-0.087078	-0.288576
34027	-2.186048	-0.493565	9.826593	-0.014264	0.049492	-0.138822	0.386838	-0.307839	-0.666727	-0.951987	0.065497	-0.087681	-0.285906
34028	-2.189270	-0.582406	9.078246	0.077812	0.047840	-0.101148	0.387854	-0.305122	-0.663883	-0.952580	0.064442	-0.088821	-0.283812
34029	-2.053682	-0.530534	9.084882	-0.016215	0.051228	-0.082466	0.388341	-0.299949	-0.662553	-0.952950	0.064997	-0.089538	-0.282214
34030	-2.327679	-1.048440	9.684462	0.175133	0.082701	-0.065133	0.389365	-0.299412	-0.658444	-0.953384	0.062220	-0.091933	-0.280599
34031	-2.074250	-1.416756	10.213925	0.677435	0.104277	0.043302	0.390171	-0.307866	-0.651974	-0.953715	0.049661	-0.097703	-0.280029
34032	-1.976189	-1.210631	10.234674	1.351544	0.121640	0.163722	0.394335	-0.335817	-0.643685	-0.953551	0.024210	-0.107634	-0.280303
34033	-2.267704	-0.074042	9.178486	0.867431	0.100698	0.207164	0.393964	-0.370148	-0.630758	-0.952449	0.007684	-0.114426	-0.282290
34034	-2.678816	0.509025	9.265634	0.301145	0.008866	0.163292	0.392853	-0.384312	-0.624830	-0.951506	0.001613	-0.116238	-0.284821
34035	-3.092766	0.699680	9.213723	0.133173	-0.074874	0.088793	0.390195	-0.399692	-0.621336	-0.951178	-0.001635	-0.115549	-0.286194
34036	-2.932244	0.870764	8.945161	-0.076824	-0.129018	0.022733	0.386823	-0.400763	-0.622970	-0.951290	-0.000966	-0.112574	-0.287008
34037	-2.499588	0.586915	9.240952	-0.086636	-0.139659	0.003043	0.382338	-0.389023	-0.624590	-0.951585	-0.000193	-0.109436	-0.287246
34038	-1.897693	0.326498	9.766247	0.043888	-0.119814	0.016157	0.379480	-0.387098	-0.629162	-0.951723	-0.001764	-0.107327	-0.287578
34039	-1.655991	0.354129	9.980756	0.049100	-0.082398	0.055911	0.374535	-0.388163	-0.627168	-0.951579	-0.003344	-0.106029	-0.288521
34040	-1.658566	0.666996	10.046854	0.043744	-0.063175	0.058649	0.370649	-0.390865	-0.628037	-0.951313	-0.004668	-0.104996	-0.289754
34041	-1.889768	0.748332	10.102652	0.106445	-0.042080	0.048693	0.370142	-0.393042	-0.628309	-0.951113	-0.007097	-0.104777	-0.290441
34042	-1.901426	0.471594	10.017866	0.117233	-0.038529	0.039040	0.368841	-0.393853	-0.627010	-0.950921	-0.009646	-0.104641	-0.291044
34043	-2.243357	-0.069564	9.918472	0.140363	-0.050702	0.064713	0.367555	-0.396843	-0.626376	-0.950627	-0.012757	-0.104445	-0.291954
34044	-1.606134	-0.074555	9.124712	0.145673	-0.029814	0.105186	0.364723	-0.402822	-0.625749	-0.949996	-0.015931	-0.104624	-0.293781
34045	-1.477735	0.327981	8.962420	0.120367	-0.070199	0.156010	0.360853	-0.409067	-0.625237	-0.949193	-0.018925	-0.103887	-0.296448
34046	-1.246430	0.934596	8.950576	0.156088	-0.103536	0.165016	0.356583	-0.414494	-0.623167	-0.948310	-0.022851	-0.102708	-0.299395
34047	-1.413656	1.183741	8.993332	0.309146	-0.105178	0.152127	0.351806	-0.421825	-0.622137	-0.947464	-0.029648	-0.102411	-0.301572
34048	-1.234760	1.178550	10.111559	0.219490	-0.096770	0.163761	0.347817	-0.430522	-0.620876	-0.946489	-0.034736	-0.101729	-0.304309
34049	-1.497901	0.868360	9.456629	0.327895	-0.054514	0.161210	0.343042	-0.439215	-0.618186	-0.945382	-0.041591	-0.102471	-0.306631
34050	-1.434023	0.658685	10.261098	0.241687	-0.044337	0.209884	0.338155	-0.451996	-0.613733	-0.943937	-0.046878	-0.102865	-0.310168
34051	-1.333649	0.174663	10.312342	0.338057	-0.074197	0.254407	0.333007	-0.463275	-0.611707	-0.942187	-0.054162	-0.103173	-0.314175
34052	-1.404717	0.378442	9.921194	0.198215	-0.063806	0.327515	0.327183	-0.470874	-0.608476	-0.940016	-0.058997	-0.102782	-0.319882
34053	-1.701897	0.682073	10.148331	0.146072	-0.007944	0.394452	0.323064	-0.480115	-0.606317	-0.937341	-0.062443	-0.102933	-0.326952
34054	-1.974491	1.054568	10.150158	0.297032	0.077724	0.477088	0.318301	-0.491261	-0.603008	-0.933635	-0.068509	-0.105654	-0.335364
34055	-2.088714	1.968849	9.988632	0.398140	0.124998	0.500250	0.310706	-0.509204	-0.597406	-0.929434	-0.075958	-0.109828	-0.343977
34056	-2.136251	2.074969	9.966232	0.369622	0.148672	0.483422	0.307397	-0.526899	-0.589807	-0.925152	-0.082890	-0.114316	-0.352357
34057	-2.122711	1.953568	9.623484	0.174752	0.100673	0.437749	0.304048	-0.537101	-0.583034	-0.921551	-0.086190	-0.116583	-0.360171
34058	-1.995787	2.166905	8.930355	-0.139969	0.036058	0.389421	0.299395	-0.542388	-0.583531	-0.918877	-0.084286	-0.115490	-0.367727
34059	-1.916550	2.453810	8.579719	-0.175648	0.001150	0.366167	0.293028	-0.543170	-0.584988	-0.916490	-0.081674	-0.113544	-0.374810
34060	-1.928237	2.852433	8.353707	-0.044891	-0.002223	0.346049	0.287446	-0.543547	-0.588255	-0.913956	-0.081683	-0.112525	-0.381248
34061	-2.103592	3.306872	8.660828	0.003495	-0.011799	0.321833	0.282666	-0.549651	-0.588244	-0.911536	-0.082399	-0.111822	-0.387052
34062	-2.424598	3.643108	9.265826	-0.015943	-0.011684	0.253113	0.277591	-0.549896	-0.587655	-0.909612	-0.082794	-0.110996	-0.391704
34063	-2.057181	3.698117	9.316156	0.020146	-0.016007	0.184529	0.272154	-0.554225	-0.588775	-0.908179	-0.083608	-0.110651	-0.394939
34064	-0.868198	3.160322	9.501575	-0.158501	-0.012761	0.110511	0.269678	-0.553395	-0.589116	-0.907572	-0.081100	-0.108914	-0.397334
34065	-0.676728	2.254044	9.330902	-0.163869	0.006471	0.115590	0.268499	-0.551072	-0.590491	-0.906910	-0.078292	-0.107602	-0.399757
34066	-1.099251	2.576534	9.900572	-0.137115	0.012583	0.123037	0.266277	-0.547244	-0.594153	-0.906077	-0.075994	-0.106474	-0.402383
34067	-1.100899	3.019237	9.958543	0.020374	0.067698	0.136810	0.266543	-0.547926	-0.594550	-0.904805	-0.076123	-0.107705	-0.404886
34068	-1.186821	2.831404	9.659144	-0.068932	0.097564	0.115994	0.263944	-0.549275	-0.593495	-0.903719	-0.074358	-0.108670	-0.407375
34069	-0.911110	2.568445	9.307701	-0.102886	0.076573	0.107612	0.265768	-0.548193	-0.595957	-0.902827	-0.072167	-0.109091	-0.409627
34070	-1.179723	2.151665	9.173059	0.009703	0.071392	0.140134	0.266809	-0.549290	-0.594053	-0.901466	-0.072086	-0.110192	-0.412335
34071	-1.122368	2.067179	9.217251	0.027427	0.039810	0.166548	0.266818	-0.551743	-0.592532	-0.899964	-0.072685	-0.110916	-0.415306
34072	-0.999815	2.332225	8.906842	0.091706	0.038007	0.207568	0.264343	-0.552002	-0.591468	-0.897943	-0.074495	-0.111999	-0.419052
34073	-0.854315	2.428841	8.627941	0.123921	0.032768	0.213053	0.262673	-0.557580	-0.588537	-0.895890	-0.077023	-0.113309	-0.422622
34074	-1.049715	2.102223	9.065634	0.197010	0.034395	0.261157	0.260882	-0.564519	-0.586004	-0.893007	-0.080813	-0.115167	-0.427486
34075	-1.062443	2.347674	9.080581	0.173585	0.079766	0.311431	0.256760	-0.574443	-0.581920	-0.889859	-0.084053	-0.117552	-0.432745
34076	-0.985534	2.959232	9.505081	0.118083	0.125101	0.322738	0.254190	-0.581513	-0.579763	-0.886177	-0.085761	-0.120257	-0.439174
34077	-0.914350	3.122166	9.489519	-0.030330	0.147829	0.305890	0.253282	-0.584780	-0.575276	-0.883164	-0.084813	-0.122049	-0.444896
34078	-0.963030	2.723934	9.689621	-0.046356	0.125129	0.273898	0.251737	-0.587087	-0.576048	-0.880397	-0.083560	-0.123327	-0.450233
34079	-1.096203	2.324297	10.000978	-0.269782	0.121709	0.205240	0.250566	-0.586263	-0.577567	-0.878677	-0.078374	-0.122627	-0.454694
34080	-1.253812	2.564092	10.156487	-0.330315	0.134109	0.137968	0.251190	-0.579317	-0.581112	-0.877520	-0.071705	-0.121701	-0.458264
34081	-1.323722	2.587910	9.902639	-0.477471	0.165849	0.049806	0.254273	-0.568433	-0.587488	-0.877302	-0.062086	-0.120077	-0.460508
34082	-1.491796	1.726427	9.307837	-0.479846	0.181911	-0.002254	0.257729	-0.555644	-0.591920	-0.877396	-0.052011	-0.118780	-0.461911
34083	-1.724427	1.616939	9.087503	-0.395691	0.184686	-0.006866	0.261317	-0.542857	-0.596740	-0.877407	-0.043474	-0.118286	-0.462899
34084	-1.914090	2.791100	8.780626	-0.325670	0.177020	-0.044851	0.266100	-0.534843	-0.600723	-0.877593	-0.036033	-0.118347	-0.463169
34085	-1.886156	2.653095	8.550508	-0.293294	0.138672	-0.087081	0.275560	-0.526038	-0.603996	-0.878264	-0.029576	-0.118094	-0.462420
34086	-1.733794	1.668851	8.737333	-0.173446	0.061693	-0.110529	0.278515	-0.517880	-0.606406	-0.879212	-0.025730	-0.117568	-0.460979
34087	-1.481734	1.101655	9.502426	0.003353	0.001929	-0.073538	0.281100	-0.514352	-0.607183	-0.879885	-0.025770	-0.117630	-0.459675
34088	-1.656365	0.957244	10.593266	0.128241	-0.021070	-0.028653	0.280590	-0.516256	-0.607065	-0.880085	-0.028179	-0.118384	-0.458958
34089	-1.789016	0.968784	10.882910	0.054767	0.033063	0.002765	0.282543	-0.518175	-0.604281	-0.879958	-0.028974	-0.119387	-0.458890
34090	-1.925989	1.083137	10.178905	-0.095570	0.089111	0.044248	0.281497	-0.518171	-0.602721	-0.879328	-0.026601	-0.119984	-0.460086
34091	-2.112607	1.351258	9.299268	-0.158125	0.117290	0.061648	0.283572	-0.515865	-0.604660	-0.878568	-0.022981	-0.120479	-0.461600
34092	-2.266057	1.517011	8.845914	-0.033839	0.103398	0.089029	0.286948	-0.514794	-0.604056	-0.877426	-0.021662	-0.121874	-0.463467
34093	-2.392160	1.443184	8.762046	0.145824	0.056189	0.116627	0.286699	-0.517517	-0.603050	-0.876148	-0.024057	-0.124120	-0.465166
34094	-2.240565	1.361115	9.050566	0.227855	0.005266	0.155743	0.285809	-0.523235	-0.599746	-0.874157	-0.028315	-0.126209	-0.468101
34095	-2.211890	1.636947	9.668674	0.209881	-0.001883	0.155620	0.283104	-0.529761	-0.596808	-0.872585	-0.032447	-0.128028	-0.470268
34096	-2.077878	1.463264	9.838543	0.131167	0.033024	0.155094	0.280786	-0.536561	-0.592721	-0.870490	-0.034734	-0.129700	-0.473518
34097	-1.988326	1.161404	9.661280	0.088108	0.045205	0.186461	0.279256	-0.542820	-0.591601	-0.868553	-0.036341	-0.131158	-0.476542
34098	-1.812402	1.459865	9.403662	0.182880	0.064409	0.216314	0.277849	-0.548262	-0.589831	-0.865909	-0.039435	-0.133812	-0.480354
34099	-1.751038	1.946682	9.105942	0.204356	0.080165	0.231595	0.273976	-0.556689	-0.584707	-0.863309	-0.042837	-0.136935	-0.483851
34100	-1.959172	2.552153	9.172372	0.211604	0.068005	0.209759	0.273481	-0.563772	-0.580650	-0.860230	-0.046253	-0.139969	-0.488134
34101	-2.359209	2.661075	9.167462	0.277938	0.066452	0.183063	0.270646	-0.571660	-0.575665	-0.857992	-0.050938	-0.143642	-0.490533
34102	-2.341042	2.156506	9.368169	0.138372	0.047166	0.166002	0.269890	-0.578742	-0.571217	-0.855828	-0.053290	-0.145597	-0.493477
34103	-1.943862	1.998300	8.978434	0.020287	0.031351	0.166704	0.267954	-0.582138	-0.570063	-0.854079	-0.053834	-0.146152	-0.496276
34104	-2.183726	2.199411	9.643658	0.134732	-0.010664	0.155148	0.264584	-0.585526	-0.568373	-0.852249	-0.056684	-0.147090	-0.498822
34105	-2.359934	2.529308	10.117569	0.067631	-0.019453	0.140638	0.260697	-0.589729	-0.566296	-0.850838	-0.058449	-0.147279	-0.500966
34106	-2.386759	2.491140	10.151004	0.005225	0.033114	0.105127	0.259412	-0.592310	-0.566817	-0.849624	-0.058538	-0.147710	-0.502885
34107	-1.796542	2.321238	9.574432	-0.126067	0.064594	0.077649	0.259023	-0.592580	-0.566943	-0.848814	-0.055969	-0.147451	-0.504620
34108	-1.702346	2.342876	9.025970	-0.044500	0.028021	0.049902	0.258626	-0.591488	-0.566669	-0.848232	-0.055104	-0.147359	-0.505718
34109	-1.417798	2.637994	8.738539	-0.057749	-0.013914	0.009101	0.257445	-0.590120	-0.566123	-0.848260	-0.054313	-0.146519	-0.506002
34110	-1.508267	2.816741	8.763001	-0.055715	-0.060112	-0.057957	0.258362	-0.587670	-0.571776	-0.848954	-0.053810	-0.144944	-0.505345
34111	-1.670028	3.154823	8.804330	-0.096727	-0.092369	-0.098790	0.257435	-0.585213	-0.571223	-0.850327	-0.052891	-0.142500	-0.503825
34112	-1.769463	3.421088	9.113438	-0.200258	-0.074801	-0.157560	0.255725	-0.580026	-0.574365	-0.852239	-0.049805	-0.139315	-0.501797
34113	-1.756873	2.815243	9.212100	-0.328858	-0.079957	-0.218565	0.256994	-0.571040	-0.579831	-0.854955	-0.044523	-0.134880	-0.498876
34114	-1.984483	2.384454	9.319653	-0.307298	-0.050113	-0.234183	0.258902	-0.559877	-0.585414	-0.857644	-0.039168	-0.131095	-0.495709
34115	-1.900397	1.976077	9.686707	-0.210722	-0.034443	-0.230015	0.261586	-0.547901	-0.591000	-0.860162	-0.035422	-0.128613	-0.492265
34116	-1.965688	1.621016	9.805746	-0.110674	-0.010005	-0.192244	0.264423	-0.542194	-0.593047	-0.862130	-0.033156	-0.127418	-0.489282
34117	-1.943726	1.313249	9.883722	-0.135846	0.012652	-0.163338	0.267141	-0.538258	-0.595108	-0.863783	-0.030371	-0.126422	-0.486800
34118	-1.948989	1.250928	9.938322	-0.050120	0.047559	-0.117659	0.270507	-0.534188	-0.596921	-0.864795	-0.028774	-0.126759	-0.485009
34119	-1.899904	1.370025	9.686946	0.063419	0.063300	-0.085038	0.273620	-0.533116	-0.595670	-0.865429	-0.029107	-0.128509	-0.483396
34120	-1.999849	1.583974	9.401899	0.053524	0.040601	-0.071013	0.274915	-0.533669	-0.593120	-0.865927	-0.029484	-0.129703	-0.482160
34121	-2.050917	1.872787	9.343180	-0.086074	0.016959	-0.070278	0.275424	-0.531902	-0.592467	-0.866618	-0.027708	-0.129204	-0.481157
34122	-1.877339	1.835332	9.334043	-0.137964	0.007281	-0.074276	0.277495	-0.529460	-0.593504	-0.867330	-0.025079	-0.127976	-0.480345
34123	-1.945523	1.749761	9.489847	-0.104056	0.008991	-0.058162	0.278650	-0.526197	-0.594004	-0.867924	-0.023107	-0.127156	-0.479589
34124	-1.984974	1.634701	9.512896	-0.061198	0.007220	-0.040245	0.278768	-0.522382	-0.596800	-0.868275	-0.021901	-0.126644	-0.479145
34125	-1.956693	1.538234	9.497124	-0.029085	0.019416	-0.015322	0.279394	-0.518299	-0.596255	-0.868393	-0.021238	-0.126702	-0.478945
34126	-1.918851	1.427343	9.507538	0.022763	0.019397	-0.006166	0.280315	-0.519393	-0.597566	-0.868352	-0.021459	-0.127190	-0.478880
34127	-2.000257	1.524130	9.492532	0.002172	0.012414	-0.004535	0.280707	-0.519804	-0.597448	-0.868373	-0.021428	-0.127415	-0.478785
34128	-1.927215	1.610015	9.452037	-0.032677	0.028148	-0.008260	0.280953	-0.517763	-0.596401	-0.868343	-0.020595	-0.127526	-0.478846
34129	-1.912786	1.602621	9.430200	-0.051413	0.023798	-0.020754	0.280688	-0.517217	-0.596006	-0.868511	-0.019486	-0.127438	-0.478611
34130	-1.927286	1.595975	9.579238	-0.073713	0.041298	-0.034952	0.283040	-0.516955	-0.599257	-0.868704	-0.017743	-0.127394	-0.478339
34131	-1.932473	1.545554	9.593122	-0.071894	0.044812	-0.041103	0.283804	-0.513826	-0.599495	-0.869017	-0.016031	-0.127474	-0.477810
34132	-1.998268	1.461848	9.578309	-0.059380	0.050954	-0.036581	0.285228	-0.513017	-0.598736	-0.869195	-0.014442	-0.127735	-0.477467
34133	-1.953134	1.360277	9.509466	-0.039690	0.042218	-0.039146	0.287427	-0.511122	-0.597978	-0.869483	-0.013317	-0.128068	-0.476887
34134	-2.043281	1.247887	9.489727	-0.050432	0.035250	-0.040126	0.289240	-0.508679	-0.599654	-0.869729	-0.012024	-0.128141	-0.476452
34135	-2.113024	1.284714	9.558038	-0.075518	0.033487	-0.035001	0.288185	-0.506085	-0.599742	-0.870005	-0.010359	-0.127974	-0.476031
34136	-2.151434	1.318435	9.477053	-0.027238	0.016890	-0.029402	0.290261	-0.504052	-0.601298	-0.870172	-0.009667	-0.127944	-0.475750
34137	-2.039902	1.384742	9.423985	-0.040739	-0.001543	-0.015487	0.290117	-0.502418	-0.600121	-0.870343	-0.008988	-0.127493	-0.475571
34138	-2.047228	1.370619	9.505590	-0.032727	-0.012064	-0.011945	0.290116	-0.501463	-0.601270	-0.870414	-0.008520	-0.126904	-0.475607
34139	-2.049950	1.322995	9.654057	0.004751	-0.008628	0.006833	0.290634	-0.501057	-0.601274	-0.870383	-0.008760	-0.126753	-0.475700
34140	-2.035560	1.312924	9.543276	0.044976	-0.001630	0.020365	0.290512	-0.502146	-0.601927	-0.870115	-0.009630	-0.127078	-0.476087
34141	-1.977940	1.268984	9.477390	0.035150	-0.006876	0.016725	0.288307	-0.503633	-0.601393	-0.869979	-0.010406	-0.127238	-0.476275
34142	-1.905846	1.220385	9.497837	0.042317	-0.003395	0.014996	0.289740	-0.504867	-0.599882	-0.869735	-0.011224	-0.127510	-0.476630
34143	-1.972987	1.283633	9.561624	0.040482	-0.008656	0.022044	0.289750	-0.505820	-0.601179	-0.869552	-0.012121	-0.127676	-0.476897
34144	-1.960506	1.341197	9.542953	0.027220	-0.006832	-0.011522	0.288712	-0.507178	-0.599761	-0.869541	-0.012634	-0.127751	-0.476884
34145	-1.977285	1.355994	9.620166	0.006620	-0.000735	-0.007238	0.288458	-0.508130	-0.600024	-0.869626	-0.012791	-0.127731	-0.476730
34146	-1.914403	1.372176	9.566942	-0.000474	0.008904	-0.016962	0.288455	-0.508539	-0.598612	-0.869623	-0.012655	-0.127818	-0.476715
34147	-1.890700	1.311732	9.522787	-0.014761	0.002795	-0.024156	0.289104	-0.506907	-0.600665	-0.869867	-0.012366	-0.127647	-0.476324
34148	-1.924604	1.297582	9.527723	-0.009373	0.000193	-0.029406	0.289093	-0.504591	-0.601414	-0.870014	-0.012129	-0.127500	-0.476101
34149	-1.968152	1.283669	9.585613	0.004862	0.000160	-0.013432	0.289882	-0.506093	-0.601312	-0.870158	-0.012231	-0.127458	-0.475846
34150	-1.982718	1.274030	9.542373	0.001329	0.006314	-0.020482	0.289361	-0.507181	-0.599384	-0.870172	-0.012136	-0.127519	-0.475806
34151	-1.996688	1.346291	9.543324	-0.000507	0.000171	-0.011687	0.289760	-0.507727	-0.600940	-0.870302	-0.012147	-0.127420	-0.475595
34152	-2.017974	1.408944	9.529809	-0.005879	0.007169	-0.008156	0.288971	-0.506907	-0.599891	-0.870214	-0.011954	-0.127423	-0.475760
34153	-2.020183	1.437815	9.527757	-0.002334	-0.001591	-0.002868	0.288191	-0.506084	-0.601415	-0.870265	-0.011975	-0.127272	-0.475708
34154	-2.039445	1.447387	9.463150	0.024485	-0.003330	0.003498	0.289234	-0.507044	-0.600411	-0.870106	-0.012446	-0.127379	-0.475958
34155	-2.030137	1.399155	9.443291	0.034375	0.005443	-0.004341	0.288974	-0.506906	-0.600920	-0.870143	-0.013037	-0.127702	-0.475788
34156	-2.045002	1.344161	9.510073	0.049556	0.005428	0.000167	0.287937	-0.508263	-0.599631	-0.869958	-0.013845	-0.128201	-0.475969
34157	-2.015855	1.365813	9.586968	0.058416	-0.001630	0.015180	0.289500	-0.509498	-0.598122	-0.869820	-0.014967	-0.128622	-0.476074
34158	-1.996060	1.430771	9.645218	0.056606	-0.004281	0.017807	0.288072	-0.510717	-0.597083	-0.869533	-0.016047	-0.129013	-0.476455
34159	-1.981418	1.456700	9.510818	0.045967	-0.006841	-0.000781	0.288467	-0.512218	-0.596073	-0.869563	-0.016963	-0.129226	-0.476312
34160	-1.957412	1.437272	9.510387	0.019157	-0.001592	-0.006255	0.286786	-0.513844	-0.596322	-0.869496	-0.017300	-0.129316	-0.476397
34161	-1.981566	1.437343	9.472148	0.012001	0.001917	-0.004524	0.287042	-0.513437	-0.595807	-0.869550	-0.017530	-0.129355	-0.476280
34162	-1.914570	1.352584	9.451371	-0.004922	0.005436	-0.020533	0.288214	-0.513443	-0.596082	-0.869631	-0.017350	-0.129342	-0.476143
34163	-2.045056	1.336917	9.500378	-0.023668	0.000238	-0.032990	0.289514	-0.513314	-0.595842	-0.869973	-0.016895	-0.129017	-0.475622
