# Supplementary material for: Identification of Haptic Based Guiding Using Hard Reins
Source: PLoS One. 2015 Jul 22;10(7):e0132020. doi: 10.1371/journal.pone.0132020 (PMC4511788; doi:10.1371/journal.pone.0132020)
Supplement: S2 File — (ZIP) [file pone.0132020.s002.zip › MotionData2/Subject10/T18/gc18.txt]

// Start Time: 0
// Sample rate: 25.0Hz
// Scenario: 4.9
// Firmware Version: 2.6.1
Counter	Acc_X	Acc_Y	Acc_Z	Gyr_X	Gyr_Y	Gyr_Z	Mag_X	Mag_Y	Mag_Z	Quat_w	Quat_x	Quat_y	Quat_z
33424	9.032248	0.097069	-3.834068	-0.542923	-0.039958	0.024218	-0.853773	0.009189	-0.056108	0.578285	0.155386	-0.794244	0.103044
33425	9.068172	0.004954	-3.842753	-0.552128	-0.057860	0.016254	-0.853495	0.008896	-0.052349	0.576525	0.151265	-0.796671	0.100262
33426	9.027633	-0.009728	-3.912606	-0.533856	-0.049037	0.027023	-0.852661	0.009726	-0.050255	0.576092	0.146889	-0.798079	0.098037
33427	9.060678	-0.140233	-3.879783	-0.542836	-0.029086	0.017053	-0.851544	0.010280	-0.049422	0.574749	0.142802	-0.800097	0.095478
33428	9.027057	-0.096523	-3.880226	-0.540887	-0.005655	0.015161	-0.852951	0.011959	-0.049254	0.575025	0.138447	-0.800942	0.093118
33429	8.969137	-0.120399	-3.891963	-0.537287	-0.005567	0.002803	-0.853091	0.011393	-0.046889	0.574064	0.134604	-0.802581	0.090537
33430	8.984049	-0.120841	-3.947552	-0.553539	0.006179	0.007854	-0.855477	0.012795	-0.046577	0.574549	0.130196	-0.803252	0.087910
33431	8.988258	-0.149457	-3.881999	-0.549863	0.008773	0.017607	-0.854916	0.012514	-0.046584	0.573820	0.125940	-0.804730	0.085322
33432	9.060369	-0.152102	-3.845822	-0.546238	0.001434	0.030976	-0.852261	0.013484	-0.045758	0.574141	0.121249	-0.805458	0.083055
33433	9.036300	-0.130186	-3.843618	-0.553491	0.005087	0.029098	-0.854369	0.015729	-0.047113	0.573336	0.116768	-0.806950	0.080518
33434	9.060251	-0.231998	-3.869093	-0.553412	0.017748	0.023706	-0.853953	0.016282	-0.045437	0.573918	0.112082	-0.807440	0.078079
33435	9.108926	-0.145370	-3.879790	-0.546196	0.012325	0.022961	-0.851715	0.017120	-0.047119	0.573217	0.107765	-0.808761	0.075596
33436	9.086658	-0.239323	-3.854549	-0.538820	0.026675	0.025595	-0.852272	0.016564	-0.047538	0.573879	0.103201	-0.809087	0.073423
33437	9.079223	-0.260934	-3.839801	-0.557079	0.013277	0.021920	-0.851999	0.018383	-0.048497	0.573214	0.098765	-0.810349	0.070748
33438	9.047802	-0.263123	-3.834902	-0.545265	0.014117	0.022046	-0.852566	0.019637	-0.046807	0.573663	0.094201	-0.810777	0.068393
33439	9.122400	-0.260995	-3.806030	-0.537064	0.015824	0.029223	-0.852857	0.022436	-0.047891	0.572986	0.089864	-0.811935	0.066125
33440	9.083637	-0.270326	-3.791377	-0.557070	0.017812	0.018351	-0.852578	0.022719	-0.049145	0.573491	0.085219	-0.812287	0.063534
33441	9.074067	-0.258213	-3.796331	-0.547955	0.023174	0.018425	-0.854257	0.022725	-0.049829	0.572966	0.080916	-0.813293	0.060971
33442	9.083806	-0.270463	-3.813122	-0.544441	0.008839	0.007939	-0.852442	0.023980	-0.050109	0.573286	0.076594	-0.813671	0.058442
33443	9.078844	-0.212148	-3.767857	-0.531741	0.010613	0.004543	-0.853562	0.023841	-0.049544	0.572548	0.072712	-0.814721	0.055957
33444	9.057137	-0.277469	-3.800926	-0.560837	0.009042	-0.006415	-0.852588	0.025377	-0.049814	0.572884	0.068435	-0.815054	0.052989
33445	9.136728	-0.217330	-3.765460	-0.551680	0.027077	-0.011704	-0.853568	0.025664	-0.051477	0.572461	0.064567	-0.815855	0.050010
33446	9.097966	-0.250902	-3.762617	-0.551701	0.023483	-0.013464	-0.853701	0.023987	-0.051354	0.572999	0.060495	-0.815961	0.047122
33447	9.097759	-0.245887	-3.733678	-0.544529	0.009032	-0.013292	-0.852721	0.023984	-0.051361	0.572275	0.056747	-0.816900	0.044217
33448	9.088462	-0.231571	-3.772485	-0.555442	0.009134	-0.018726	-0.852996	0.022726	-0.051093	0.572560	0.052732	-0.817128	0.041183
33449	9.143724	-0.217178	-3.734060	-0.555531	-0.000723	-0.023963	-0.852718	0.023286	-0.051369	0.571698	0.049037	-0.818117	0.037963
33450	9.102622	-0.226555	-3.729068	-0.570063	-0.010731	-0.006389	-0.851739	0.023566	-0.052210	0.571635	0.044670	-0.818551	0.034805
33451	9.076394	-0.221798	-3.767746	-0.568264	-0.001514	-0.030313	-0.851593	0.022024	-0.050833	0.570772	0.040931	-0.819490	0.031300
33452	9.115290	-0.227119	-3.806399	-0.544583	0.003712	-0.022097	-0.852850	0.021329	-0.051109	0.570907	0.037103	-0.819685	0.028385
33453	9.064682	-0.188074	-3.797101	-0.550001	0.012792	-0.027530	-0.853124	0.020072	-0.051399	0.570259	0.033514	-0.820394	0.025223
33454	9.093530	-0.197862	-3.787366	-0.553620	0.003609	-0.006280	-0.852569	0.020906	-0.050279	0.570364	0.029325	-0.820564	0.022335
33455	9.054822	-0.197542	-3.775236	-0.564563	0.000108	-0.012587	-0.853686	0.020066	-0.049164	0.569506	0.025326	-0.821375	0.019095
33456	9.083803	-0.226829	-3.791862	-0.545516	-0.003552	-0.015878	-0.852850	0.020903	-0.049022	0.569466	0.021391	-0.821577	0.016222
33457	9.059809	-0.200126	-3.796960	-0.564643	-0.019817	-0.000964	-0.852712	0.021320	-0.048601	0.568270	0.017201	-0.822558	0.013106
33458	9.064289	-0.207147	-3.755812	-0.544597	-0.014604	0.009852	-0.852011	0.021039	-0.048749	0.568013	0.012860	-0.822852	0.010531
33459	9.044701	-0.206797	-3.719545	-0.548305	-0.032723	0.022299	-0.852158	0.022715	-0.048172	0.566590	0.008469	-0.823918	0.007947
33460	9.064489	-0.110351	-3.735146	-0.537449	-0.074825	0.089935	-0.852169	0.024661	-0.045085	0.565294	0.002903	-0.824860	0.006380
33461	9.122596	-0.229642	-3.816045	-0.546482	-0.073916	0.094247	-0.853302	0.027455	-0.043932	0.563166	-0.002653	-0.826326	0.004628
33462	9.021328	-0.396334	-3.908284	-0.544591	-0.041955	0.044495	-0.853742	0.031217	-0.040125	0.562378	-0.007551	-0.826842	0.002424
33463	8.897048	-0.309266	-4.022653	-0.546275	-0.003814	0.011501	-0.852903	0.031494	-0.039989	0.561400	-0.011750	-0.827461	-0.000259
33464	8.964997	-0.309997	-4.071061	-0.554883	0.070988	0.014495	-0.853609	0.032752	-0.039413	0.562450	-0.016267	-0.826666	-0.003000
33465	9.059895	-0.117303	-4.078171	-0.530318	0.106415	-0.027853	-0.853188	0.033180	-0.042479	0.563287	-0.019634	-0.826007	-0.005892
33466	9.084674	-0.358432	-3.966782	-0.540298	0.084490	0.009289	-0.852763	0.032348	-0.044722	0.564538	-0.023896	-0.825018	-0.008454
33467	9.113173	-0.169169	-3.816707	-0.544136	0.064764	0.001426	-0.851787	0.034033	-0.047918	0.564680	-0.027912	-0.824761	-0.011223
33468	9.021084	-0.386439	-3.872150	-0.566033	0.024942	0.030564	-0.851231	0.035156	-0.049863	0.564910	-0.032824	-0.824382	-0.013940
33469	9.102548	-0.384052	-3.794965	-0.541657	0.016031	0.007916	-0.852490	0.035019	-0.049854	0.564243	-0.036938	-0.824615	-0.016558
33470	9.097789	-0.425285	-3.823494	-0.546237	0.008860	0.006132	-0.852212	0.035861	-0.050963	0.564185	-0.041223	-0.824395	-0.019216
33471	9.124187	-0.444723	-3.813647	-0.527085	0.023218	0.002732	-0.852636	0.036701	-0.051230	0.563643	-0.045093	-0.824503	-0.021648
33472	9.093427	-0.357761	-3.850821	-0.531754	0.001586	0.006356	-0.852073	0.035860	-0.050825	0.563450	-0.049219	-0.824331	-0.024061
33473	9.054647	-0.405862	-3.852648	-0.557211	-0.001871	0.002527	-0.851243	0.038092	-0.050111	0.562459	-0.053442	-0.824656	-0.026960
33474	9.025724	-0.415406	-3.862168	-0.537225	0.001698	-0.004345	-0.852921	0.037676	-0.049963	0.562231	-0.057449	-0.824451	-0.029587
33475	9.023708	-0.459345	-3.934163	-0.567081	0.025389	-0.018112	-0.854039	0.037261	-0.050377	0.561654	-0.061433	-0.824432	-0.032899
33476	9.141363	-0.469299	-3.861721	-0.575315	0.025559	-0.031460	-0.852627	0.034746	-0.051668	0.561730	-0.065401	-0.823924	-0.036487
33477	9.114754	-0.367274	-3.804834	-0.571910	0.004111	-0.052515	-0.852768	0.034885	-0.051387	0.560762	-0.068893	-0.824125	-0.040226
33478	9.083750	-0.280114	-3.810597	-0.557253	0.023823	-0.048036	-0.852756	0.032230	-0.051415	0.560792	-0.072377	-0.823628	-0.043703
33479	9.066833	-0.207269	-3.772727	-0.559143	0.009327	-0.038234	-0.852760	0.033070	-0.051964	0.559934	-0.075956	-0.823704	-0.047073
33480	9.015989	-0.289232	-3.791075	-0.551873	-0.010828	-0.006198	-0.852619	0.033074	-0.053080	0.559412	-0.080096	-0.823498	-0.049941
33481	9.035335	-0.308777	-3.805380	-0.553591	0.002665	-0.002761	-0.852476	0.032229	-0.051417	0.558478	-0.084205	-0.823543	-0.052804
33482	9.016140	-0.308746	-3.819853	-0.537190	0.016196	-0.013271	-0.852338	0.032790	-0.051830	0.558391	-0.088029	-0.823021	-0.055554
33483	9.102832	-0.284901	-3.783991	-0.551793	-0.003723	0.006162	-0.852059	0.032929	-0.051831	0.557357	-0.092276	-0.823070	-0.058267
33484	9.025676	-0.379007	-3.838411	-0.559024	0.004522	-0.006384	-0.852483	0.033768	-0.051680	0.557017	-0.096464	-0.822600	-0.061281
33485	9.105119	-0.362380	-3.804876	-0.551802	-0.001827	-0.004474	-0.854025	0.034188	-0.050827	0.555992	-0.100539	-0.822591	-0.064102
33486	9.001532	-0.361878	-3.828905	-0.546314	0.012713	-0.022212	-0.853741	0.033352	-0.051814	0.555764	-0.104306	-0.822037	-0.067099
33487	9.184979	-0.266101	-3.786727	-0.553689	0.001992	-0.025723	-0.852896	0.032231	-0.051692	0.554763	-0.108051	-0.821972	-0.070183
33488	9.171073	-0.302836	-3.878116	-0.544764	-0.003054	-0.069823	-0.854299	0.032791	-0.050979	0.554187	-0.111034	-0.821660	-0.073649
33489	8.865894	-0.489100	-3.827304	-0.544539	0.020197	-0.055897	-0.853724	0.029154	-0.050184	0.553456	-0.114160	-0.821422	-0.076940
33490	8.924376	-0.293578	-3.805402	-0.559830	0.019769	0.000579	-0.854275	0.027344	-0.051872	0.553303	-0.118424	-0.820636	-0.079923
33491	9.251958	-0.348459	-3.749653	-0.556968	0.039531	0.009395	-0.853160	0.028600	-0.052146	0.552954	-0.122732	-0.819960	-0.082728
33492	9.260694	-0.367166	-3.640725	-0.533502	0.010471	0.022227	-0.854841	0.029167	-0.053522	0.552718	-0.127069	-0.819225	-0.085013
33493	9.092224	-0.313152	-3.674930	-0.524460	0.005037	0.018802	-0.852751	0.031398	-0.053236	0.551897	-0.131234	-0.818904	-0.087084
33494	9.212691	-0.415557	-3.698111	-0.557238	0.003628	-0.006330	-0.853739	0.033217	-0.053209	0.551410	-0.135369	-0.818238	-0.090055
33495	9.123271	-0.507003	-3.725966	-0.562820	-0.018835	-0.011594	-0.852606	0.029996	-0.052136	0.550038	-0.139509	-0.818136	-0.093006
33496	9.005527	-0.584240	-3.828846	-0.551820	-0.022746	0.015069	-0.853730	0.030834	-0.051282	0.549144	-0.143973	-0.817666	-0.095578
33497	9.097377	-0.444342	-3.779788	-0.568168	-0.026418	0.032627	-0.853594	0.031529	-0.050021	0.547699	-0.148917	-0.817453	-0.098084
33498	9.078094	-0.516959	-3.817612	-0.539079	-0.020158	0.022302	-0.852479	0.032504	-0.050020	0.546868	-0.153344	-0.816913	-0.100373
33499	9.027196	-0.494647	-3.779133	-0.557220	-0.014671	0.022047	-0.853609	0.034881	-0.049429	0.545612	-0.157978	-0.816564	-0.102831
33500	8.981503	-0.530849	-3.817328	-0.551642	-0.005854	0.039738	-0.854321	0.037535	-0.048699	0.544980	-0.162788	-0.815742	-0.105177
33501	8.996347	-0.494876	-3.846744	-0.540543	0.033854	0.027248	-0.854602	0.037675	-0.048416	0.544563	-0.167227	-0.814826	-0.107442
33502	8.970012	-0.424585	-3.840245	-0.563184	0.059398	0.003829	-0.853481	0.037676	-0.049679	0.544848	-0.171428	-0.813342	-0.110577
33503	8.947537	-0.365660	-3.715226	-0.535145	0.077826	-0.056114	-0.853896	0.036989	-0.052750	0.544973	-0.174354	-0.812191	-0.113800
33504	9.213311	-0.263349	-3.704643	-0.567971	0.089281	-0.106041	-0.854582	0.034341	-0.054724	0.545451	-0.176744	-0.810708	-0.118311
33505	9.014808	-0.302816	-3.645946	-0.555150	0.110905	-0.115804	-0.854848	0.032123	-0.060043	0.545899	-0.178834	-0.809307	-0.122619
33506	8.627892	-0.159159	-3.477893	-0.546232	0.105675	-0.144929	-0.854545	0.027665	-0.064553	0.546596	-0.180307	-0.807792	-0.127253
33507	8.893556	-0.100390	-3.474072	-0.549613	0.158112	-0.159383	-0.853826	0.023901	-0.067944	0.547708	-0.181500	-0.805990	-0.132114
33508	9.444456	0.106496	-3.457788	-0.570385	0.177036	-0.141027	-0.852955	0.017345	-0.072340	0.549447	-0.183104	-0.803566	-0.137344
33509	9.327290	-0.012896	-3.345151	-0.554865	0.162998	-0.093918	-0.853919	0.014852	-0.078493	0.550786	-0.185376	-0.801388	-0.141590
33510	9.371349	0.301444	-3.273813	-0.556015	0.105789	-0.042225	-0.853901	0.011793	-0.083265	0.551674	-0.188595	-0.799372	-0.145231
33511	9.676727	0.308172	-3.436186	-0.538764	0.051753	0.050382	-0.854168	0.009287	-0.085938	0.551700	-0.193296	-0.797865	-0.147226
33512	9.704444	0.620225	-3.746571	-0.559167	-0.018432	0.054174	-0.852645	0.013338	-0.086465	0.550837	-0.198442	-0.796799	-0.149371
33513	9.506067	0.500664	-3.742555	-0.552194	-0.092738	0.094464	-0.853637	0.015854	-0.085874	0.548604	-0.204389	-0.796613	-0.150550
33514	9.138062	0.382733	-3.648928	-0.523995	-0.113141	0.138172	-0.853938	0.019752	-0.080951	0.546583	-0.210753	-0.796293	-0.150822
33515	8.870683	0.322934	-3.432856	-0.544922	-0.135012	0.171605	-0.853974	0.027568	-0.077942	0.543890	-0.217945	-0.796191	-0.150874
33516	9.219259	0.276256	-3.589859	-0.563105	-0.162264	0.210557	-0.855133	0.035375	-0.071160	0.541072	-0.226011	-0.795885	-0.150756
33517	9.379375	0.148528	-3.757786	-0.553869	-0.147936	0.217678	-0.854320	0.040526	-0.065815	0.538209	-0.234031	-0.795576	-0.150401
33518	9.621459	0.017928	-3.916126	-0.548613	-0.172951	0.194933	-0.854497	0.048053	-0.059601	0.535163	-0.241691	-0.795388	-0.150149
33519	9.230711	-0.311869	-4.102808	-0.548586	-0.180131	0.186018	-0.854960	0.056272	-0.051148	0.531647	-0.249213	-0.795474	-0.149887
33520	9.025867	-0.289475	-3.820081	-0.559483	-0.128933	0.105906	-0.853029	0.062121	-0.046362	0.528912	-0.255410	-0.795128	-0.150960
33521	8.768528	-0.538719	-3.744467	-0.568150	-0.042021	0.059181	-0.853049	0.066164	-0.043252	0.527073	-0.260684	-0.794239	-0.153043
33522	8.918749	-0.681213	-3.578772	-0.545186	0.019441	0.026345	-0.853192	0.066437	-0.041157	0.526492	-0.264996	-0.792722	-0.155484
33523	8.958959	-0.816550	-3.538656	-0.547464	0.091554	0.023211	-0.851230	0.066443	-0.044518	0.526766	-0.269062	-0.790610	-0.158303
33524	8.983307	-0.790212	-3.553480	-0.547222	0.111042	0.060258	-0.851940	0.069387	-0.046713	0.527700	-0.273628	-0.787891	-0.160897
33525	8.959738	-0.829303	-3.644830	-0.543351	0.130587	0.088486	-0.852648	0.072059	-0.051420	0.528807	-0.278551	-0.784954	-0.163152
33526	9.109217	-0.839821	-3.630415	-0.554115	0.141258	0.111324	-0.852241	0.076268	-0.056677	0.530300	-0.283872	-0.781549	-0.165469
33527	9.093378	-1.018000	-3.541420	-0.559475	0.122745	0.167077	-0.851555	0.080050	-0.059849	0.531425	-0.290211	-0.778108	-0.167070
33528	9.117661	-1.018274	-3.560780	-0.542772	0.130867	0.256576	-0.849769	0.088438	-0.062006	0.533242	-0.297675	-0.773922	-0.167592
33529	8.954020	-0.983683	-3.604439	-0.549994	0.114297	0.297260	-0.848830	0.098511	-0.065812	0.534662	-0.305935	-0.769715	-0.167571
33530	8.871272	-1.312264	-3.673150	-0.549788	0.135883	0.298843	-0.847895	0.109556	-0.067935	0.536560	-0.314059	-0.765067	-0.167758
33531	8.856103	-1.398876	-3.626254	-0.561312	0.171819	0.315280	-0.845418	0.120325	-0.072304	0.538758	-0.322489	-0.759941	-0.168020
33532	9.067645	-1.574064	-3.602836	-0.560443	0.140836	0.355308	-0.843087	0.132352	-0.076240	0.540747	-0.331506	-0.754688	-0.167756
33533	9.172551	-1.782154	-3.537832	-0.529496	0.144229	0.362718	-0.840618	0.144650	-0.077943	0.542785	-0.340356	-0.749482	-0.166789
33534	9.156523	-1.931091	-3.410503	-0.551600	0.084704	0.379605	-0.836483	0.160163	-0.081160	0.543946	-0.349757	-0.744536	-0.165708
33535	9.146484	-2.081004	-3.432979	-0.543189	-0.023359	0.368847	-0.835139	0.173016	-0.080758	0.543301	-0.359350	-0.740882	-0.163662
33536	9.117853	-2.250767	-3.556692	-0.537638	-0.007044	0.354636	-0.833516	0.185579	-0.077294	0.542992	-0.368455	-0.736998	-0.161972
33537	9.098267	-2.294051	-3.541685	-0.528774	-0.018386	0.308798	-0.830206	0.197026	-0.075946	0.542231	-0.376938	-0.733616	-0.160345
33538	9.063638	-2.327089	-3.449452	-0.548888	-0.004221	0.246535	-0.827874	0.207492	-0.072649	0.541434	-0.384504	-0.730349	-0.159990
33539	9.035048	-2.239944	-3.455219	-0.551031	0.003979	0.138539	-0.824824	0.213621	-0.068844	0.540226	-0.390622	-0.727842	-0.160676
33540	9.054384	-2.104347	-3.393935	-0.555866	-0.006274	0.080178	-0.823584	0.217947	-0.067694	0.538758	-0.395806	-0.725790	-0.162191
33541	8.929056	-2.069756	-3.398986	-0.551371	0.008477	0.039426	-0.824718	0.220453	-0.064034	0.537268	-0.400438	-0.723948	-0.163987
33542	8.940662	-2.062186	-3.336263	-0.567998	-0.018201	0.009318	-0.824308	0.222544	-0.062621	0.535265	-0.404739	-0.722504	-0.166333
33543	8.869884	-2.170181	-3.286638	-0.558720	0.010557	0.010988	-0.822641	0.225047	-0.060099	0.533640	-0.408998	-0.720789	-0.168562
33544	9.087100	-2.074602	-3.242086	-0.542634	-0.027335	0.011464	-0.823345	0.225603	-0.058693	0.531688	-0.413067	-0.719469	-0.170433
33545	9.218262	-2.008235	-3.317907	-0.544839	-0.055564	-0.051159	-0.824892	0.226999	-0.056994	0.529011	-0.416471	-0.718965	-0.172593
33546	9.121735	-1.808866	-3.223352	-0.566935	-0.069431	-0.100871	-0.825719	0.223640	-0.054931	0.525840	-0.419304	-0.718905	-0.175648
33547	8.992024	-2.007308	-3.397351	-0.545091	-0.082319	-0.083772	-0.827533	0.221679	-0.052289	0.522664	-0.422296	-0.718904	-0.177950
33548	8.916355	-2.027479	-3.607239	-0.555656	-0.070252	-0.018514	-0.827254	0.221246	-0.048392	0.519839	-0.426174	-0.718161	-0.179965
33549	9.037286	-2.023605	-3.638856	-0.566891	0.040013	-0.049374	-0.826977	0.221095	-0.045050	0.518344	-0.429420	-0.716473	-0.183259
33550	9.426496	-1.525303	-3.173766	-0.548183	0.122952	-0.257433	-0.828773	0.216074	-0.046761	0.517452	-0.429071	-0.715760	-0.189287
33551	9.652356	-1.196264	-2.887789	-0.552454	0.162009	-0.485000	-0.832777	0.203938	-0.051039	0.516200	-0.425391	-0.716508	-0.197980
33552	9.602008	-1.156953	-3.221604	-0.561987	0.147856	-0.607094	-0.835785	0.188169	-0.055919	0.514108	-0.420009	-0.718346	-0.208001
33553	9.188666	-0.719446	-3.238014	-0.540180	0.163134	-0.617576	-0.839611	0.167513	-0.061402	0.512344	-0.414156	-0.720070	-0.217894
33554	8.623254	-0.693513	-3.138480	-0.540220	0.137531	-0.583920	-0.844283	0.148541	-0.068534	0.510252	-0.408819	-0.721720	-0.227223
33555	8.614259	-0.570364	-3.164005	-0.549979	0.134156	-0.504381	-0.848376	0.125094	-0.075438	0.508386	-0.404709	-0.722589	-0.235837
33556	8.760406	-0.317852	-3.215343	-0.550773	0.124608	-0.441458	-0.850546	0.110026	-0.081433	0.506580	-0.401518	-0.723023	-0.243717
33557	8.841762	-0.135525	-3.347965	-0.536019	0.131253	-0.384663	-0.853721	0.100825	-0.086244	0.505283	-0.398933	-0.722912	-0.250877
33558	8.938050	0.007559	-3.557489	-0.561283	0.116299	-0.309624	-0.853944	0.088263	-0.090834	0.503865	-0.397749	-0.722232	-0.257481
33559	9.719263	0.270805	-3.957739	-0.564043	0.092682	-0.273914	-0.854316	0.077935	-0.094703	0.502283	-0.397195	-0.721427	-0.263611
33560	10.684036	0.954551	-4.174458	-0.564523	0.049859	-0.303439	-0.855388	0.067609	-0.098984	0.499866	-0.396446	-0.721287	-0.269648
33561	9.930736	1.177725	-4.026132	-0.549581	-0.002146	-0.348193	-0.857435	0.055598	-0.099930	0.496565	-0.395111	-0.722056	-0.275582
33562	8.950928	0.678744	-3.649565	-0.559895	0.010972	-0.216866	-0.857415	0.050705	-0.099284	0.494065	-0.395742	-0.721585	-0.280364
33563	8.794276	0.553032	-3.428073	-0.531534	-0.037415	-0.065907	-0.858797	0.046230	-0.097368	0.491921	-0.398468	-0.720536	-0.282957
33564	8.875037	0.796442	-3.455060	-0.545329	-0.091936	-0.005529	-0.859078	0.046084	-0.095416	0.489216	-0.402563	-0.719449	-0.284612
33565	9.057495	0.929861	-3.577606	-0.543860	-0.127630	-0.040618	-0.860465	0.042585	-0.092653	0.485779	-0.406249	-0.718989	-0.286418
33566	9.054849	0.855400	-3.893301	-0.533023	-0.162136	-0.015505	-0.860606	0.042013	-0.088754	0.482080	-0.410457	-0.718692	-0.287410
33567	9.064554	0.913472	-3.872216	-0.556494	-0.163373	0.033777	-0.860619	0.043952	-0.083436	0.478398	-0.415499	-0.717866	-0.288383
33568	8.988696	0.917694	-4.046133	-0.549102	-0.193899	0.117200	-0.862318	0.047148	-0.076419	0.474836	-0.421918	-0.716621	-0.288046
33569	8.878223	0.942193	-4.104248	-0.570823	-0.204987	0.157691	-0.861790	0.053133	-0.069390	0.471071	-0.429056	-0.715014	-0.287676
33570	8.839365	0.966876	-4.060979	-0.530716	-0.200100	0.193508	-0.861823	0.059255	-0.060962	0.467959	-0.436377	-0.713191	-0.286266
33571	8.805164	0.977121	-4.003057	-0.567816	-0.187515	0.215105	-0.862287	0.067753	-0.052505	0.464708	-0.444126	-0.710857	-0.285448
33572	8.840375	0.900129	-3.912843	-0.554057	-0.173304	0.230210	-0.862324	0.075423	-0.047406	0.461917	-0.451969	-0.708219	-0.284223
33573	8.868530	0.881209	-3.818436	-0.570214	-0.159133	0.265318	-0.860545	0.083502	-0.040644	0.459252	-0.460195	-0.705049	-0.283221
33574	8.947764	0.784079	-3.812626	-0.537380	-0.157789	0.299314	-0.859759	0.094657	-0.033564	0.457150	-0.468695	-0.701609	-0.281219
33575	9.542937	0.716105	-4.034960	-0.567969	-0.128992	0.327211	-0.859543	0.108334	-0.027846	0.455192	-0.477486	-0.697472	-0.279892
33576	9.648698	0.318250	-4.170805	-0.559307	-0.068761	0.337535	-0.855817	0.119768	-0.022738	0.454257	-0.486129	-0.692596	-0.278639
33577	8.950542	-0.106312	-3.976664	-0.543729	-0.055395	0.333891	-0.855442	0.129538	-0.019154	0.453520	-0.494272	-0.687719	-0.277590
33578	8.547572	-0.300642	-3.768574	-0.540728	0.010687	0.290940	-0.851988	0.139865	-0.016982	0.453520	-0.501573	-0.682558	-0.277235
33579	8.504962	-0.493015	-3.657639	-0.536041	0.058843	0.242005	-0.851328	0.149088	-0.017309	0.453866	-0.507668	-0.677484	-0.278018
33580	8.608465	-0.663127	-3.704205	-0.557335	0.143767	0.227966	-0.848010	0.159150	-0.019600	0.455092	-0.513450	-0.671559	-0.279764
33581	8.868493	-1.042411	-3.806636	-0.542360	0.201323	0.233990	-0.846079	0.166988	-0.024413	0.457216	-0.518624	-0.665125	-0.282119
33582	9.179774	-1.272193	-3.910804	-0.558337	0.246328	0.250374	-0.844435	0.176081	-0.028653	0.459857	-0.524052	-0.657918	-0.284683
33583	9.390465	-1.220781	-3.979315	-0.534721	0.248062	0.248923	-0.841667	0.184762	-0.035555	0.462712	-0.529000	-0.650813	-0.287225
33584	9.399607	-1.453128	-4.025059	-0.552933	0.231901	0.251438	-0.839181	0.194004	-0.042867	0.465145	-0.534379	-0.643638	-0.289499
33585	8.958581	-1.565253	-3.849247	-0.558722	0.179680	0.243616	-0.838374	0.202968	-0.049472	0.466767	-0.539793	-0.636962	-0.291599
33586	8.683254	-1.726238	-3.590959	-0.549780	0.168969	0.222466	-0.835753	0.213041	-0.054546	0.468184	-0.545048	-0.630599	-0.293382
33587	8.668630	-1.927698	-3.359146	-0.557210	0.154763	0.201195	-0.831999	0.219326	-0.056043	0.469215	-0.549990	-0.624513	-0.295519
33588	9.114730	-1.983538	-3.337374	-0.528444	0.115152	0.188588	-0.829787	0.226317	-0.058775	0.469933	-0.554863	-0.619067	-0.296724
33589	9.219806	-1.791331	-3.412147	-0.546805	0.104740	0.156640	-0.828692	0.232471	-0.060951	0.470165	-0.559394	-0.613914	-0.298551
33590	9.283141	-1.894011	-3.536731	-0.537998	0.087233	0.096701	-0.826465	0.236394	-0.065667	0.469844	-0.563336	-0.609640	-0.300397
33591	9.340964	-1.836122	-3.496378	-0.550907	0.104268	0.014192	-0.825494	0.239198	-0.068991	0.469150	-0.566125	-0.606006	-0.303575
33592	9.376805	-1.777882	-3.422172	-0.539016	-0.005353	-0.023909	-0.823813	0.239200	-0.070817	0.466943	-0.569137	-0.603919	-0.305498
33593	9.032291	-1.727713	-3.475429	-0.551896	-0.030492	-0.031044	-0.825496	0.239617	-0.068848	0.464320	-0.572182	-0.602012	-0.307565
33594	8.974081	-1.744080	-3.446173	-0.551851	-0.047113	0.012391	-0.825916	0.239333	-0.067174	0.461665	-0.575979	-0.599790	-0.308814
33595	8.916081	-1.833338	-3.478927	-0.566190	-0.043860	0.057298	-0.827740	0.239604	-0.063254	0.459247	-0.580273	-0.596860	-0.310054
33596	9.018410	-1.808577	-3.281207	-0.566146	-0.049582	0.092734	-0.825664	0.244340	-0.060154	0.456864	-0.585139	-0.593601	-0.310684
33597	9.093335	-1.780051	-3.281626	-0.546255	-0.075088	0.114373	-0.824010	0.249776	-0.056903	0.454651	-0.590078	-0.590354	-0.310776
33598	9.210031	-1.636037	-3.322049	-0.551937	-0.106527	0.109237	-0.823748	0.252691	-0.051020	0.451826	-0.595316	-0.587461	-0.310390
33599	9.187299	-1.554609	-3.463070	-0.541325	-0.137817	0.077718	-0.821535	0.257837	-0.044849	0.448687	-0.600111	-0.585191	-0.309998
33600	9.227186	-1.517103	-3.608518	-0.559781	-0.182687	0.068952	-0.821005	0.263119	-0.036573	0.444586	-0.605367	-0.583364	-0.309129
33601	9.131250	-1.487893	-3.671538	-0.536324	-0.186009	0.025002	-0.820883	0.265606	-0.028044	0.440591	-0.609742	-0.582141	-0.308556
33602	8.997148	-1.410324	-3.768875	-0.534526	-0.174957	-0.003367	-0.820890	0.265438	-0.019263	0.436405	-0.613835	-0.581232	-0.308102
33603	8.992448	-1.327981	-3.745625	-0.549952	-0.154819	-0.030201	-0.821454	0.264713	-0.010901	0.432239	-0.617442	-0.580287	-0.308548
33604	9.042204	-1.283439	-3.915327	-0.565255	-0.129407	-0.041128	-0.821744	0.265526	-0.002944	0.427942	-0.621042	-0.579218	-0.309320
33605	8.824623	-1.242979	-3.847831	-0.574101	-0.091589	-0.037083	-0.821322	0.263828	0.003169	0.424143	-0.624336	-0.577629	-0.310888
33606	8.852450	-1.273753	-3.717047	-0.546419	-0.032491	-0.011472	-0.822164	0.263537	0.007355	0.421363	-0.627482	-0.575447	-0.312380
33607	9.050682	-1.236489	-3.741891	-0.559013	-0.025439	0.014923	-0.822457	0.265759	0.011842	0.418831	-0.630787	-0.572702	-0.314166
33608	8.879610	-1.167763	-3.744845	-0.553722	-0.019561	-0.041694	-0.823011	0.263656	0.014334	0.415896	-0.633536	-0.570718	-0.316139
33609	9.148767	-1.126854	-3.888221	-0.553712	0.006116	-0.086901	-0.821885	0.262396	0.014312	0.413140	-0.635386	-0.569000	-0.319123
33610	9.422424	-0.859803	-4.191184	-0.546720	-0.002286	-0.151242	-0.822438	0.260437	0.015411	0.409778	-0.636691	-0.568278	-0.322127
33611	9.029693	-0.693018	-4.194936	-0.541307	0.037115	-0.231097	-0.826749	0.253879	0.015376	0.406577	-0.636553	-0.568201	-0.326562
33612	8.693253	-0.559210	-4.005094	-0.530430	0.047971	-0.246136	-0.828973	0.249967	0.016608	0.403358	-0.636289	-0.568350	-0.330781
33613	8.532764	-0.469963	-3.807742	-0.560440	0.041664	-0.233209	-0.831036	0.241590	0.015561	0.399916	-0.636201	-0.568108	-0.335513
33614	8.542656	-0.378106	-3.794282	-0.548457	0.061240	-0.211945	-0.832409	0.235727	0.014256	0.396823	-0.636345	-0.567561	-0.339812
33615	8.659639	-0.326436	-3.915828	-0.569929	0.097130	-0.182303	-0.834897	0.228469	0.013363	0.394198	-0.636482	-0.566133	-0.344953
33616	8.943726	-0.290833	-4.119572	-0.556976	0.118493	-0.155671	-0.836834	0.224015	0.009289	0.392008	-0.636901	-0.564323	-0.349610
33617	8.914101	-0.049658	-4.228539	-0.538733	0.149299	-0.183041	-0.838493	0.219979	0.005356	0.390317	-0.636372	-0.562686	-0.355060
33618	8.754596	0.089695	-4.133230	-0.541366	0.185601	-0.212507	-0.840140	0.213293	-0.000277	0.388656	-0.635513	-0.561143	-0.360816
33619	8.760494	0.350582	-4.145814	-0.558594	0.214816	-0.244699	-0.842070	0.208012	-0.008125	0.386943	-0.633914	-0.559609	-0.367786
33620	8.790001	0.640834	-4.076605	-0.545986	0.220399	-0.269316	-0.843708	0.199939	-0.016839	0.385163	-0.632140	-0.558429	-0.374441
33621	9.142279	0.757447	-4.010722	-0.536593	0.260654	-0.237523	-0.847029	0.192565	-0.024697	0.384217	-0.630022	-0.556577	-0.381670
33622	9.557303	0.730650	-4.013395	-0.545648	0.246892	-0.200308	-0.848113	0.185887	-0.033123	0.383220	-0.628750	-0.554261	-0.388085
33623	9.872143	0.815040	-4.113824	-0.556625	0.216943	-0.165671	-0.849205	0.180883	-0.040416	0.382021	-0.627837	-0.551649	-0.394416
33624	9.621845	0.888301	-3.858183	-0.548769	0.147082	-0.120088	-0.849470	0.178670	-0.047269	0.380480	-0.628206	-0.549017	-0.398965
33625	9.138585	0.731360	-3.548920	-0.540295	0.149798	-0.035214	-0.849590	0.175620	-0.054688	0.379732	-0.629071	-0.545387	-0.403269
33626	8.924075	0.661714	-3.308646	-0.531055	0.119920	0.071170	-0.850286	0.175353	-0.058171	0.379631	-0.631577	-0.540661	-0.405803
33627	9.078699	0.660603	-3.330587	-0.551328	0.058526	0.097882	-0.848477	0.178575	-0.061776	0.378794	-0.634656	-0.535932	-0.408050
33628	9.215178	0.697454	-3.483405	-0.570885	-0.009624	0.075111	-0.847089	0.181793	-0.063984	0.376801	-0.638514	-0.531776	-0.409311
33629	9.212360	0.652220	-3.763183	-0.548520	-0.085592	0.096193	-0.845701	0.184159	-0.061879	0.374401	-0.642676	-0.528155	-0.409687
33630	9.144856	0.730156	-3.734967	-0.559408	-0.085618	0.104022	-0.844330	0.190583	-0.061405	0.371955	-0.647327	-0.524252	-0.409606
33631	9.173374	0.604287	-3.738433	-0.546459	-0.082600	0.161647	-0.845054	0.195464	-0.057723	0.370096	-0.652077	-0.519754	-0.409487
33632	9.167573	0.580869	-3.624600	-0.553713	-0.084478	0.173064	-0.842412	0.198937	-0.053386	0.368267	-0.657336	-0.514941	-0.408808
33633	9.058614	0.610932	-3.564383	-0.541007	-0.083635	0.171417	-0.841466	0.205767	-0.048582	0.366498	-0.662081	-0.510331	-0.408522
33634	8.847234	0.482513	-3.444271	-0.541019	-0.086357	0.169599	-0.841500	0.212739	-0.043769	0.364754	-0.667157	-0.505628	-0.407672
33635	8.991111	0.402359	-3.363832	-0.553670	-0.104804	0.224427	-0.839015	0.219844	-0.038696	0.362989	-0.672620	-0.500317	-0.406821
33636	9.769903	0.534254	-3.516154	-0.530023	-0.104975	0.242581	-0.836117	0.228344	-0.033053	0.361759	-0.678421	-0.494798	-0.405032
33637	10.064487	0.168677	-3.710603	-0.544185	-0.072701	0.270548	-0.833217	0.236140	-0.025885	0.360764	-0.683901	-0.488651	-0.404165
33638	9.405894	-0.135701	-3.580679	-0.538536	-0.049397	0.270291	-0.830188	0.246735	-0.020082	0.360142	-0.689488	-0.482211	-0.402958
33639	8.593666	-0.452369	-3.252280	-0.560045	0.006673	0.244703	-0.826859	0.253287	-0.017252	0.359454	-0.694086	-0.475650	-0.403478
33640	8.536300	-0.736538	-3.149965	-0.521756	0.046482	0.204160	-0.822844	0.263476	-0.016201	0.359410	-0.698056	-0.469507	-0.403864
33641	8.693105	-0.926545	-3.232624	-0.516285	0.073998	0.149219	-0.821889	0.269343	-0.016147	0.359188	-0.700814	-0.464082	-0.405552
33642	9.024461	-1.142529	-3.428791	-0.550470	0.115581	0.155690	-0.819257	0.276191	-0.018048	0.358966	-0.703907	-0.457841	-0.407480
33643	9.474054	-1.383485	-3.634502	-0.564674	0.147927	0.178397	-0.816897	0.280655	-0.017183	0.358982	-0.706604	-0.451018	-0.410396
33644	9.961617	-1.842319	-3.861995	-0.539812	0.150849	0.245954	-0.813711	0.288333	-0.016989	0.359933	-0.710060	-0.443280	-0.412026
33645	9.314686	-1.823575	-3.834760	-0.546289	0.098047	0.300919	-0.809688	0.296991	-0.017766	0.360761	-0.714036	-0.435145	-0.413103
33646	8.751332	-1.673746	-3.630296	-0.542714	0.111766	0.268924	-0.805535	0.307459	-0.016435	0.361458	-0.717926	-0.427268	-0.413972
33647	8.529448	-1.694758	-3.349478	-0.535975	0.069075	0.200202	-0.800534	0.316247	-0.015128	0.361330	-0.721105	-0.420796	-0.415186
33648	8.909410	-1.734850	-3.194898	-0.550578	0.072030	0.184154	-0.799166	0.322940	-0.011444	0.360831	-0.724570	-0.414307	-0.416112
33649	9.204383	-1.703210	-3.248804	-0.543303	0.073820	0.186065	-0.797097	0.329636	-0.009160	0.360512	-0.727562	-0.407884	-0.417510
33650	9.340388	-1.775055	-3.393160	-0.545296	0.045096	0.177397	-0.793345	0.336057	-0.009401	0.359780	-0.731081	-0.401687	-0.418003
33651	9.182070	-1.571219	-3.419385	-0.540964	0.041912	0.127922	-0.790024	0.344709	-0.008082	0.358734	-0.733782	-0.396318	-0.419292
33652	9.220261	-1.706861	-3.430004	-0.533147	-0.006555	0.103533	-0.786815	0.346788	-0.005018	0.357126	-0.736995	-0.391640	-0.419425
33653	8.950647	-1.679049	-3.504858	-0.533446	-0.064342	0.114452	-0.786420	0.351806	-0.001344	0.355225	-0.740375	-0.387260	-0.419153
33654	8.935350	-1.675870	-3.398557	-0.540639	-0.057234	0.128470	-0.782384	0.356113	0.003828	0.353294	-0.744205	-0.382483	-0.418389
33655	9.065149	-1.715051	-3.349968	-0.544058	-0.050480	0.181486	-0.782129	0.360701	0.010705	0.351887	-0.747995	-0.376884	-0.417896
33656	8.992784	-1.666143	-3.331087	-0.532966	-0.021773	0.188507	-0.779365	0.368228	0.014944	0.350811	-0.751861	-0.370989	-0.417138
33657	9.103927	-1.628164	-3.329244	-0.543964	-0.039790	0.195594	-0.775201	0.375468	0.020145	0.349581	-0.755583	-0.365068	-0.416668
33658	9.017393	-1.630322	-3.375013	-0.562036	-0.020703	0.185519	-0.771309	0.380755	0.024771	0.348013	-0.759542	-0.358929	-0.416117
33659	8.997860	-1.610625	-3.336546	-0.529386	-0.027161	0.185052	-0.767425	0.388279	0.028862	0.346982	-0.762894	-0.353168	-0.415775
33660	9.161111	-1.707922	-3.272856	-0.558475	-0.032447	0.188301	-0.763817	0.394682	0.034059	0.345374	-0.766864	-0.347060	-0.414953
33661	9.223689	-1.698484	-3.246466	-0.551340	-0.041299	0.168105	-0.760767	0.400245	0.040227	0.343745	-0.770276	-0.341444	-0.414645
33662	9.205243	-1.655430	-3.336324	-0.573306	-0.052623	0.136961	-0.757571	0.404976	0.044434	0.341313	-0.774084	-0.336106	-0.413923
33663	9.325426	-1.713972	-3.302004	-0.551490	-0.035356	0.110587	-0.754235	0.409422	0.050031	0.339221	-0.776973	-0.331314	-0.414093
33664	9.059258	-1.639012	-3.176838	-0.557306	-0.056407	0.046903	-0.753973	0.412334	0.056612	0.336243	-0.780043	-0.327502	-0.413783
33665	9.130546	-1.684619	-3.055612	-0.533832	-0.047925	-0.005950	-0.752025	0.413281	0.064832	0.333366	-0.782082	-0.324743	-0.414436
33666	9.203051	-1.697280	-3.074898	-0.570329	-0.057364	-0.038151	-0.752030	0.413259	0.071523	0.329458	-0.784649	-0.322137	-0.414742
33667	9.097442	-1.653449	-3.128403	-0.537889	-0.091613	-0.054383	-0.751478	0.413370	0.080024	0.325828	-0.786706	-0.320378	-0.415074
33668	9.723719	-1.490645	-3.515243	-0.548679	-0.042265	-0.114801	-0.752165	0.409442	0.085147	0.321705	-0.788476	-0.319042	-0.415962
33669	9.190914	-1.040760	-3.990721	-0.560939	-0.028100	-0.282256	-0.755367	0.404264	0.089579	0.316183	-0.788645	-0.320268	-0.418922
33670	8.947338	-0.806663	-3.901190	-0.552544	0.027916	-0.306412	-0.759815	0.396581	0.091764	0.310830	-0.788575	-0.321450	-0.422143
33671	8.280886	-0.494321	-3.705650	-0.557349	0.026602	-0.365836	-0.766492	0.386672	0.092271	0.304935	-0.787651	-0.323667	-0.426450
33672	8.428867	-0.027566	-3.889860	-0.556957	-0.001400	-0.452255	-0.770932	0.377033	0.094296	0.298048	-0.786830	-0.327247	-0.430088
33673	8.756975	-0.298130	-4.314958	-0.549129	0.096284	-0.493404	-0.779268	0.362802	0.092818	0.291537	-0.784309	-0.331105	-0.436159
33674	9.082506	-0.602960	-4.425556	-0.557310	0.148999	-0.338095	-0.784817	0.351786	0.089262	0.286587	-0.782824	-0.331946	-0.441437
33675	9.473954	-0.528250	-4.451076	-0.540332	0.176497	-0.194663	-0.789254	0.343295	0.082098	0.283292	-0.781435	-0.330702	-0.446924
33676	9.527894	-0.248091	-4.425280	-0.542569	0.129897	-0.219127	-0.792308	0.338858	0.073571	0.279473	-0.780763	-0.329886	-0.451086
33677	9.233473	-0.066867	-4.339922	-0.537621	0.056009	-0.223964	-0.796622	0.333426	0.070899	0.275101	-0.780195	-0.329795	-0.454808
33678	9.107429	0.016786	-4.229539	-0.546528	0.062810	-0.176360	-0.798981	0.329247	0.068504	0.271152	-0.780386	-0.328627	-0.457689
33679	9.083137	0.157657	-4.141677	-0.582150	0.024944	-0.155304	-0.799795	0.323384	0.066915	0.266451	-0.780753	-0.327223	-0.460818
33680	8.947458	0.241356	-4.033698	-0.561300	0.004716	-0.123111	-0.802857	0.319479	0.066759	0.262367	-0.781864	-0.325380	-0.462580
33681	8.902860	0.165003	-3.921638	-0.549309	0.038949	-0.130282	-0.804803	0.316128	0.067158	0.258453	-0.782048	-0.323812	-0.465562
33682	8.733212	0.156951	-3.834336	-0.556044	-0.027821	-0.118490	-0.804937	0.314875	0.065891	0.254275	-0.783428	-0.322092	-0.466736
33683	8.911680	0.291666	-3.753925	-0.546893	-0.017150	-0.105129	-0.807303	0.311663	0.066852	0.250233	-0.784245	-0.320438	-0.468682
33684	9.173931	0.375980	-3.919522	-0.561413	-0.028978	-0.080384	-0.805890	0.309010	0.064861	0.246311	-0.785869	-0.318056	-0.469661
33685	9.169926	0.443214	-3.992755	-0.549662	-0.044443	-0.069525	-0.807419	0.306074	0.066376	0.242346	-0.787144	-0.315949	-0.471009
33686	9.068731	0.482501	-3.995474	-0.552489	-0.043249	-0.101428	-0.810495	0.305102	0.066808	0.238265	-0.788688	-0.314035	-0.471787
33687	9.145430	0.545468	-3.897213	-0.547038	-0.046099	-0.087173	-0.809784	0.302727	0.066081	0.234128	-0.789813	-0.312233	-0.473170
33688	9.051314	0.458794	-3.939612	-0.554141	-0.024470	-0.085648	-0.811736	0.300772	0.066773	0.230278	-0.791250	-0.309949	-0.474160
33689	8.942426	0.551823	-3.858352	-0.554003	-0.004774	-0.073397	-0.811165	0.298542	0.064654	0.226386	-0.792060	-0.307664	-0.476165
33690	8.895996	0.613179	-3.755075	-0.562811	0.023756	-0.036527	-0.811019	0.297428	0.063387	0.223155	-0.793342	-0.304281	-0.477728
33691	8.924193	0.669368	-3.630095	-0.548105	0.037789	-0.001933	-0.811431	0.296038	0.061284	0.220272	-0.794107	-0.300721	-0.480044
33692	9.166776	0.741499	-3.445172	-0.566371	0.016044	0.023691	-0.811584	0.299397	0.059787	0.217508	-0.795798	-0.296361	-0.481213
33693	9.112959	0.601831	-3.419379	-0.553582	0.004836	0.059265	-0.811314	0.301631	0.060226	0.214911	-0.797204	-0.291910	-0.482771
33694	9.553013	0.656569	-3.497899	-0.538846	0.011556	0.111691	-0.811052	0.305541	0.060962	0.213397	-0.799283	-0.286411	-0.483297
33695	9.551831	0.327868	-3.503894	-0.558629	0.007575	0.161866	-0.807986	0.308891	0.060276	0.211716	-0.801198	-0.280245	-0.484481
33696	9.212435	0.127624	-3.404555	-0.565943	-0.005056	0.161758	-0.805769	0.314196	0.060174	0.210146	-0.803765	-0.273726	-0.484639
33697	8.890235	0.016713	-3.301404	-0.548689	0.005861	0.136153	-0.802854	0.320062	0.059376	0.208368	-0.805424	-0.268047	-0.485825
33698	8.820076	-0.096633	-3.333872	-0.566982	0.013684	0.076593	-0.800625	0.322572	0.059525	0.206043	-0.807283	-0.262785	-0.486605
33699	8.820191	-0.135510	-3.367266	-0.545129	0.042781	0.035973	-0.800911	0.324538	0.056620	0.203551	-0.807970	-0.258576	-0.488763
33700	9.236427	-0.352362	-3.616695	-0.555803	0.066243	0.042851	-0.798679	0.327061	0.053004	0.201346	-0.809040	-0.253733	-0.490442
33701	9.391540	-0.683531	-3.859665	-0.554621	0.076734	0.079071	-0.799670	0.330712	0.048170	0.199317	-0.809596	-0.248564	-0.492993
33702	8.901877	-1.207127	-3.833838	-0.536155	0.072359	0.145493	-0.797303	0.334209	0.045539	0.198462	-0.810979	-0.242208	-0.494227
33703	8.781080	-1.254742	-3.840393	-0.543614	0.027136	0.166885	-0.794527	0.339796	0.044461	0.197280	-0.812356	-0.235870	-0.495503
33704	9.122513	-1.430401	-3.761570	-0.548110	0.036230	0.163281	-0.793428	0.345254	0.041581	0.196219	-0.814153	-0.229227	-0.496093
33705	9.818260	-1.527462	-3.896728	-0.546451	0.042258	0.103245	-0.791206	0.349869	0.038963	0.194480	-0.815030	-0.223784	-0.497820
33706	9.593340	-1.270663	-4.022522	-0.555628	-0.090583	0.051753	-0.790232	0.350977	0.041198	0.191611	-0.817547	-0.219357	-0.496774
33707	8.927277	-1.358595	-4.068975	-0.543053	-0.143336	0.091002	-0.789544	0.352778	0.045672	0.189009	-0.820156	-0.214820	-0.495452
33708	8.553615	-1.417647	-3.840687	-0.559492	-0.150432	0.081028	-0.787596	0.353865	0.053894	0.186094	-0.823345	-0.210084	-0.493291
33709	8.779543	-1.415899	-3.720196	-0.577627	-0.161481	0.118964	-0.786217	0.357189	0.062004	0.183155	-0.826319	-0.204763	-0.491654
33710	8.905110	-1.535524	-3.786685	-0.539499	-0.170685	0.122134	-0.784278	0.360229	0.071082	0.180880	-0.829724	-0.199598	-0.488877
33711	8.948227	-1.348410	-3.965217	-0.556092	-0.186418	0.079615	-0.783450	0.361319	0.079312	0.177841	-0.832634	-0.195186	-0.486822
33712	9.015295	-1.248564	-4.162138	-0.530792	-0.202609	0.065892	-0.782487	0.363382	0.088528	0.175023	-0.836020	-0.191133	-0.483639
33713	8.967748	-1.207637	-4.235019	-0.549137	-0.222168	0.046334	-0.780680	0.364605	0.098006	0.171652	-0.839059	-0.187436	-0.481023
33714	8.814606	-1.045323	-4.326027	-0.565484	-0.212959	0.031926	-0.780122	0.362893	0.108301	0.167871	-0.842459	-0.183632	-0.477872
33715	8.721023	-1.115463	-4.429018	-0.545364	-0.182206	0.007180	-0.779573	0.363984	0.116254	0.164340	-0.844898	-0.180462	-0.475996
33716	8.654618	-1.174641	-4.297791	-0.541785	-0.155547	-0.054894	-0.778453	0.362279	0.124035	0.160331	-0.847292	-0.178143	-0.473979
33717	8.706923	-1.322198	-4.267220	-0.570652	-0.125676	-0.055425	-0.778312	0.361003	0.129597	0.155997	-0.849003	-0.175577	-0.473320
33718	8.780223	-1.136738	-4.293550	-0.534191	-0.107942	-0.040913	-0.779006	0.358469	0.135432	0.152411	-0.850924	-0.172926	-0.472013
33719	8.597398	-1.048880	-4.325704	-0.554092	-0.066902	-0.089185	-0.778418	0.356127	0.139809	0.148260	-0.851871	-0.170884	-0.472371
33720	9.100863	-1.140516	-4.559731	-0.544653	0.015599	-0.143442	-0.781755	0.350254	0.143676	0.143946	-0.852265	-0.169499	-0.473491
33721	9.200580	-0.535292	-4.677766	-0.548086	0.093665	-0.201359	-0.783409	0.344674	0.142098	0.139387	-0.851251	-0.168933	-0.476869
33722	8.771201	-0.253989	-4.569183	-0.534839	0.218403	-0.257760	-0.787297	0.337986	0.139131	0.134832	-0.849247	-0.169002	-0.481704
33723	7.795721	-0.238711	-3.881831	-0.536242	0.284726	-0.234528	-0.793556	0.330053	0.133940	0.130778	-0.846176	-0.168566	-0.488333
33724	7.984015	0.167289	-3.693313	-0.550338	0.354797	-0.201426	-0.795476	0.322258	0.126208	0.126952	-0.842972	-0.167140	-0.495323
33725	8.709676	0.428018	-3.779346	-0.564889	0.387836	-0.249383	-0.804387	0.314074	0.114205	0.122561	-0.838768	-0.166378	-0.503752
33726	8.846080	0.450386	-3.929586	-0.555925	0.371695	-0.259757	-0.807981	0.305876	0.102718	0.118098	-0.835066	-0.165803	-0.511103
33727	9.597115	0.690564	-4.184562	-0.542890	0.416597	-0.238453	-0.811162	0.298786	0.094166	0.114223	-0.830378	-0.164991	-0.519811
33728	10.193735	1.183775	-4.323759	-0.543646	0.308608	-0.241145	-0.817978	0.291295	0.082433	0.109929	-0.827221	-0.164337	-0.525941
33729	9.526715	1.096621	-4.246989	-0.549118	0.157269	-0.250162	-0.819192	0.281958	0.075794	0.104898	-0.825102	-0.164228	-0.530313
33730	8.769408	0.881888	-3.794156	-0.538853	0.149005	-0.152000	-0.823636	0.274573	0.072686	0.101095	-0.823832	-0.162485	-0.533554
33731	9.013588	0.794685	-3.580879	-0.547513	0.131334	0.014348	-0.823908	0.273325	0.069887	0.098785	-0.822794	-0.158080	-0.536900
33732	9.105548	0.968428	-3.529783	-0.551341	0.089648	0.044675	-0.824191	0.274594	0.066557	0.096685	-0.822767	-0.153069	-0.538773
33733	9.136127	1.037225	-3.704562	-0.559385	0.016750	-0.057565	-0.825030	0.274882	0.064615	0.093012	-0.822721	-0.149947	-0.540366
33734	9.055434	1.009973	-3.892618	-0.541808	-0.073228	-0.079819	-0.824599	0.272085	0.065141	0.089231	-0.824011	-0.147385	-0.539742
33735	8.973773	1.015018	-3.940890	-0.571665	-0.077051	-0.041234	-0.825021	0.272361	0.066262	0.085208	-0.825021	-0.144038	-0.539752
33736	8.882845	0.845285	-4.122510	-0.556128	-0.091890	-0.003838	-0.823625	0.273195	0.066817	0.081957	-0.826715	-0.140091	-0.538703
33737	8.843328	0.737183	-4.058428	-0.546536	-0.032851	0.036580	-0.825300	0.271656	0.068626	0.079283	-0.827402	-0.135654	-0.539183
33738	9.055824	0.747866	-4.068497	-0.543063	-0.066323	0.052795	-0.825030	0.273746	0.070179	0.076931	-0.828907	-0.130856	-0.538397
33739	9.082713	0.669853	-4.149815	-0.549976	-0.027793	0.079900	-0.823081	0.275975	0.070884	0.074657	-0.829627	-0.125654	-0.538847
33740	8.906652	0.636935	-4.180624	-0.559089	-0.034971	0.078914	-0.821704	0.281848	0.068286	0.072403	-0.830831	-0.120192	-0.538546
33741	8.833649	0.691209	-4.077232	-0.533605	-0.029809	0.091553	-0.820317	0.284640	0.068304	0.070502	-0.831540	-0.114971	-0.538844
33742	8.924517	0.618594	-4.004056	-0.556970	0.009919	0.094580	-0.819908	0.287435	0.067633	0.068553	-0.832235	-0.109198	-0.539223
33743	8.870445	0.648811	-3.864178	-0.558868	0.001825	0.092824	-0.817546	0.291623	0.067101	0.066302	-0.832594	-0.103635	-0.540048
33744	8.980037	0.610484	-3.699591	-0.570632	0.011773	0.095289	-0.816718	0.294561	0.065453	0.064136	-0.833223	-0.097692	-0.540446
33745	9.399836	0.506131	-3.732816	-0.562462	0.000816	0.112334	-0.815046	0.296375	0.064901	0.062024	-0.833574	-0.091762	-0.541190
33746	9.399053	0.434049	-3.666772	-0.558936	-0.022729	0.123123	-0.813942	0.300148	0.064095	0.060288	-0.834545	-0.085515	-0.540913
33747	9.244064	0.251234	-3.686271	-0.540811	-0.042775	0.135789	-0.812282	0.304188	0.066494	0.058711	-0.835315	-0.079474	-0.540819
33748	9.073566	0.030563	-3.591763	-0.551817	-0.053382	0.115311	-0.808945	0.309208	0.067357	0.056958	-0.836528	-0.073462	-0.539981
33749	9.102293	0.008754	-3.572227	-0.551779	-0.033333	0.090421	-0.808119	0.312420	0.067105	0.054733	-0.837076	-0.068037	-0.540073
33750	9.077913	-0.104821	-3.595090	-0.544741	-0.040927	0.029491	-0.808408	0.314802	0.065459	0.052190	-0.837967	-0.063518	-0.539493
33751	9.048627	-0.307987	-3.650774	-0.551947	-0.034539	0.023146	-0.806450	0.315074	0.066283	0.049256	-0.838390	-0.059201	-0.539603
33752	8.825501	-0.470526	-3.588255	-0.551935	-0.030874	0.012438	-0.806176	0.316614	0.065182	0.046422	-0.839112	-0.054876	-0.539188
33753	8.970027	-0.558478	-3.594716	-0.533435	0.019468	0.016787	-0.807021	0.318298	0.063534	0.043829	-0.838886	-0.050789	-0.540157
33754	9.099897	-0.558934	-3.536895	-0.562355	0.050325	0.008322	-0.807158	0.318028	0.060744	0.040863	-0.838692	-0.046341	-0.541090
33755	9.127693	-0.519386	-3.368235	-0.531579	0.046710	-0.006332	-0.806453	0.318047	0.054467	0.038120	-0.838101	-0.042614	-0.542510
33756	9.185188	-0.630909	-3.367068	-0.558785	0.049513	-0.003132	-0.808972	0.318339	0.052399	0.035089	-0.837857	-0.038392	-0.543407
33757	9.263115	-0.714378	-3.496718	-0.562586	0.019857	-0.008291	-0.807706	0.317648	0.049036	0.031834	-0.837532	-0.034352	-0.544377
33758	9.225249	-0.675959	-3.574417	-0.550144	-0.016074	-0.026501	-0.807840	0.316537	0.047075	0.028646	-0.837934	-0.030655	-0.544156
33759	9.103148	-0.763243	-3.742417	-0.566594	-0.037591	-0.031013	-0.809239	0.316969	0.044302	0.025086	-0.838183	-0.026956	-0.544144
33760	9.138273	-0.651094	-3.550415	-0.537637	-0.041235	-0.041255	-0.808389	0.314875	0.043159	0.021934	-0.838804	-0.023653	-0.543477
33761	9.095514	-0.762877	-3.691670	-0.542224	-0.055634	-0.041236	-0.809224	0.313899	0.043016	0.018710	-0.839198	-0.020370	-0.543122
33762	9.057125	-0.757969	-3.718252	-0.555996	-0.084468	-0.034149	-0.809640	0.313064	0.042313	0.015310	-0.840259	-0.016762	-0.541710
33763	9.072544	-0.768519	-3.843800	-0.543333	-0.104473	-0.019716	-0.809492	0.311389	0.041737	0.012332	-0.841159	-0.013093	-0.540489
33764	9.034516	-0.851167	-3.958807	-0.552261	-0.077283	-0.033270	-0.809776	0.312228	0.041748	0.009007	-0.842097	-0.009508	-0.539166
33765	8.894472	-0.947187	-3.996209	-0.552034	-0.054030	-0.016641	-0.808931	0.310826	0.042563	0.005986	-0.842425	-0.005648	-0.538751
33766	8.843368	-1.067721	-3.999628	-0.551835	-0.039866	0.009788	-0.811173	0.311956	0.040362	0.003139	-0.842923	-0.001333	-0.538023
33767	8.980888	-1.167938	-4.042186	-0.535165	-0.004117	0.034550	-0.809772	0.312099	0.038262	0.001029	-0.842686	0.003251	-0.538395
33768	9.126283	-1.200844	-4.133831	-0.536725	0.022730	0.057397	-0.809637	0.313502	0.036324	-0.001048	-0.842463	0.008209	-0.538690
33769	9.054193	-1.069746	-4.111035	-0.538509	0.033579	0.053772	-0.808390	0.316718	0.034954	-0.002941	-0.841785	0.013190	-0.539644
33770	8.981144	-1.051795	-4.019320	-0.558418	0.046245	0.056983	-0.806988	0.317148	0.030488	-0.005389	-0.841257	0.018374	-0.540296
33771	8.883923	-1.004573	-3.908569	-0.540155	0.051316	0.082801	-0.807001	0.320225	0.029684	-0.006943	-0.840335	0.023888	-0.541496
33772	8.919349	-1.089011	-3.849684	-0.529169	0.055615	0.099705	-0.806033	0.323019	0.029008	-0.008439	-0.839636	0.029475	-0.542284
33773	8.935616	-1.134665	-3.791206	-0.543621	0.065528	0.106547	-0.805489	0.326933	0.028208	-0.009743	-0.838495	0.035451	-0.543667
33774	9.032212	-1.217739	-3.838733	-0.561476	0.108791	0.114930	-0.803821	0.330008	0.026555	-0.011648	-0.837136	0.041631	-0.545284
33775	9.137799	-1.198527	-3.752104	-0.552455	0.108871	0.102670	-0.802445	0.335596	0.026045	-0.013116	-0.835461	0.047655	-0.547322
33776	9.090936	-1.265290	-3.654646	-0.547133	0.081691	0.115261	-0.801758	0.338811	0.024958	-0.014748	-0.834329	0.053690	-0.548448
33777	9.078044	-1.264543	-3.548322	-0.548364	0.038556	0.103119	-0.799662	0.339507	0.024391	-0.016018	-0.833363	0.059718	-0.549258
33778	9.111513	-1.446296	-3.594663	-0.552997	0.033428	0.074774	-0.798417	0.342857	0.024695	-0.018136	-0.832742	0.065155	-0.549515
33779	9.184172	-1.517257	-3.661624	-0.540473	0.002806	0.068040	-0.795766	0.344523	0.026086	-0.019555	-0.832164	0.070549	-0.549676
33780	9.159422	-1.565084	-3.605483	-0.542276	-0.001810	0.080419	-0.797449	0.345365	0.025968	-0.021382	-0.831874	0.075972	-0.549325
33781	9.227618	-1.456936	-3.633360	-0.558643	0.002868	0.071381	-0.794395	0.350659	0.028648	-0.023013	-0.831235	0.081641	-0.549412
33782	9.199015	-1.314030	-3.610754	-0.542511	-0.016837	0.050471	-0.792302	0.352048	0.029761	-0.025143	-0.831105	0.086570	-0.548760
33783	9.073650	-1.289104	-3.615697	-0.537233	-0.031059	0.024944	-0.792032	0.353430	0.034234	-0.026839	-0.830886	0.091258	-0.548252
33784	9.032308	-1.351613	-3.605279	-0.553576	-0.016323	-0.002779	-0.790637	0.353977	0.036877	-0.029736	-0.830798	0.095419	-0.547528
33785	9.041701	-1.399942	-3.595087	-0.553577	-0.012640	-0.011653	-0.791755	0.353134	0.039107	-0.032105	-0.830400	0.099679	-0.547237
33786	9.017867	-1.390337	-3.628990	-0.552026	-0.026566	-0.066399	-0.791475	0.352568	0.041050	-0.035649	-0.830512	0.102770	-0.546276
33787	9.233706	-1.373152	-3.755116	-0.541020	0.009790	-0.103596	-0.792726	0.350330	0.042570	-0.038830	-0.830036	0.105360	-0.546288
33788	9.245074	-1.200081	-3.892373	-0.544755	0.030238	-0.169197	-0.795225	0.345585	0.042540	-0.043491	-0.829714	0.106620	-0.546183
33789	9.113813	-1.159712	-3.752505	-0.553737	0.084885	-0.231591	-0.798000	0.340002	0.042782	-0.048424	-0.828651	0.107173	-0.547272
33790	9.028773	-0.884327	-3.856947	-0.551755	0.155818	-0.304521	-0.801036	0.330800	0.038807	-0.054947	-0.827185	0.106146	-0.549072
33791	8.763004	-0.586685	-3.676277	-0.534969	0.265183	-0.354561	-0.806581	0.319371	0.034132	-0.061304	-0.824360	0.104271	-0.552992
33792	8.509341	-0.408404	-3.247833	-0.540434	0.309858	-0.414219	-0.810586	0.308511	0.025269	-0.069168	-0.821322	0.101125	-0.557153
33793	8.435132	-0.122873	-2.878817	-0.565760	0.364358	-0.451116	-0.817940	0.295704	0.015854	-0.077322	-0.817396	0.097862	-0.562412
33794	8.941737	0.574623	-2.517590	-0.542841	0.347380	-0.569110	-0.823316	0.278990	0.003456	-0.087026	-0.814042	0.092139	-0.566810
33795	10.520528	1.040360	-2.969491	-0.538572	0.298678	-0.540933	-0.830492	0.257527	-0.008002	-0.095684	-0.810839	0.087167	-0.570778
33796	10.145042	0.974051	-3.130138	-0.567829	0.131795	-0.309437	-0.835471	0.244273	-0.010610	-0.102434	-0.809246	0.086333	-0.571992
33797	9.715612	1.005726	-3.134750	-0.567063	0.017653	-0.147806	-0.837826	0.238408	-0.009816	-0.106621	-0.808419	0.088583	-0.572052
33798	9.368229	1.172634	-3.073324	-0.549255	-0.113467	-0.008842	-0.838379	0.235737	-0.004543	-0.109195	-0.809095	0.092909	-0.569921
33799	9.548337	1.165425	-3.271618	-0.560388	-0.202456	0.076545	-0.836718	0.238357	0.004810	-0.110356	-0.810350	0.099150	-0.566854
33800	9.316207	1.238023	-3.489581	-0.555048	-0.271730	0.160161	-0.834792	0.242911	0.020871	-0.110785	-0.812404	0.106615	-0.562459
33801	9.068429	1.389228	-3.519932	-0.531464	-0.332264	0.263397	-0.833151	0.248583	0.037086	-0.109138	-0.814694	0.115794	-0.557633
33802	8.847606	1.445399	-3.648324	-0.560509	-0.334895	0.268349	-0.829276	0.255081	0.055522	-0.108277	-0.817042	0.125188	-0.552310
33803	8.737959	1.631634	-3.734825	-0.547224	-0.271504	0.324738	-0.824840	0.261437	0.073952	-0.106415	-0.818301	0.135335	-0.548402
33804	8.732662	1.661134	-3.660243	-0.556021	-0.264964	0.402442	-0.818879	0.271432	0.089900	-0.104150	-0.819325	0.146685	-0.544373
33805	8.823285	1.598414	-3.550933	-0.534710	-0.225932	0.459074	-0.812382	0.286728	0.107849	-0.100818	-0.819509	0.158699	-0.541346
33806	8.705752	1.758555	-3.567060	-0.552713	-0.211695	0.487081	-0.806271	0.294768	0.122939	-0.097701	-0.819441	0.171236	-0.538191
33807	8.703440	1.651834	-3.631105	-0.546340	-0.208027	0.476507	-0.800588	0.304910	0.136521	-0.094519	-0.819083	0.183500	-0.535253
33808	8.965600	1.678045	-3.812968	-0.544425	-0.197233	0.481836	-0.792253	0.316438	0.151769	-0.091339	-0.818613	0.195773	-0.532169
33809	8.878738	1.358613	-3.968760	-0.556717	-0.130341	0.461768	-0.784746	0.325458	0.165603	-0.088885	-0.817208	0.207634	-0.530244
33810	9.031272	0.845317	-3.968069	-0.557767	-0.014962	0.455705	-0.778775	0.334494	0.175408	-0.086911	-0.814627	0.219229	-0.529875
33811	9.030076	0.463301	-3.997632	-0.550773	0.084206	0.443629	-0.773357	0.342281	0.182974	-0.085529	-0.810805	0.230245	-0.531288
33812	9.196121	-0.165650	-3.928013	-0.545871	0.149376	0.406966	-0.768916	0.350224	0.186506	-0.084587	-0.806496	0.240577	-0.533415
33813	9.073506	-0.861411	-4.011903	-0.542136	0.165891	0.367874	-0.765594	0.358734	0.187963	-0.084256	-0.801970	0.250055	-0.535927
33814	9.652778	-1.755193	-4.138015	-0.551050	0.156736	0.392606	-0.760865	0.365713	0.186884	-0.083558	-0.797440	0.260136	-0.537993
33815	10.114462	-1.773238	-4.239914	-0.535011	0.157569	0.299114	-0.756981	0.374375	0.184435	-0.083765	-0.793189	0.268405	-0.540179
33816	9.644063	-1.135357	-3.961284	-0.526065	0.219799	0.183806	-0.754488	0.380521	0.183086	-0.085238	-0.788976	0.274739	-0.542927
33817	9.113946	-0.868943	-3.630104	-0.555626	0.071436	0.060432	-0.754205	0.379252	0.186415	-0.087894	-0.786821	0.279550	-0.543175
33818	8.614754	-0.827313	-3.658896	-0.543751	0.084017	0.051552	-0.754197	0.376159	0.192516	-0.090331	-0.784713	0.284198	-0.543413
33819	8.303505	-1.359642	-3.304598	-0.552028	0.000096	0.161517	-0.753363	0.376418	0.198088	-0.091433	-0.782708	0.290657	-0.542703
33820	8.811227	-1.319950	-3.402371	-0.541397	0.060623	0.244539	-0.751692	0.377518	0.202407	-0.091603	-0.779673	0.298320	-0.542884
33821	9.321917	-1.025728	-3.759111	-0.548065	-0.093525	0.167719	-0.748487	0.379727	0.208120	-0.092023	-0.778577	0.304959	-0.540694
33822	9.294456	-0.997676	-3.938190	-0.559525	-0.146826	0.090955	-0.744867	0.382344	0.217040	-0.092881	-0.778601	0.310771	-0.537192
33823	9.106661	-0.948373	-3.972317	-0.554603	-0.204042	0.037371	-0.741649	0.380630	0.226196	-0.094165	-0.779419	0.315608	-0.532945
33824	8.941229	-0.657332	-3.972927	-0.535602	-0.200384	0.020766	-0.740246	0.377515	0.237861	-0.095062	-0.780430	0.320145	-0.528583
33825	8.826594	-0.444272	-4.025892	-0.554786	-0.222040	0.033950	-0.736607	0.375231	0.250075	-0.096333	-0.781399	0.324911	-0.523992
33826	8.948994	-0.337840	-3.887101	-0.535546	-0.191549	0.041097	-0.735618	0.370862	0.260754	-0.097065	-0.782117	0.329723	-0.519764
33827	8.924661	-0.449028	-3.914823	-0.566997	-0.128141	0.019091	-0.730867	0.370822	0.269777	-0.099374	-0.782119	0.334139	-0.516493
33828	9.040607	-0.328645	-3.870412	-0.546861	-0.114070	0.048470	-0.728905	0.368696	0.277545	-0.100711	-0.781901	0.339007	-0.513383
33829	8.970806	-0.304115	-3.882674	-0.544974	-0.088625	0.022671	-0.728200	0.366016	0.284899	-0.102984	-0.781462	0.343113	-0.510866
33830	8.938981	-0.284159	-3.815199	-0.552169	-0.079666	0.031371	-0.725658	0.359423	0.291083	-0.104809	-0.780943	0.347682	-0.508193
33831	8.926052	-0.193217	-3.970837	-0.566457	-0.045416	0.038087	-0.725375	0.357159	0.299420	-0.107642	-0.779859	0.352098	-0.506221
33832	8.847638	-0.109351	-3.778367	-0.548336	-0.023522	-0.002544	-0.722853	0.355318	0.305096	-0.110132	-0.778970	0.355957	-0.504352
33833	9.393665	0.080634	-3.764304	-0.541614	0.077976	-0.063109	-0.724512	0.349719	0.309511	-0.114574	-0.777359	0.358206	-0.504257
33834	9.671369	0.374952	-3.954011	-0.558850	0.099960	-0.088112	-0.725887	0.343425	0.312383	-0.118964	-0.775768	0.360548	-0.504021
33835	9.048639	0.652853	-3.811304	-0.528477	0.060714	-0.154846	-0.728923	0.332804	0.315223	-0.124123	-0.774972	0.361206	-0.503530
33836	8.457735	0.658227	-3.547201	-0.552078	0.077142	-0.174818	-0.732800	0.322465	0.317794	-0.129113	-0.774207	0.362172	-0.502757
33837	8.412704	0.720872	-3.622744	-0.544696	0.107950	-0.197919	-0.735282	0.313378	0.320925	-0.135398	-0.773156	0.362138	-0.502745
33838	8.537036	0.816038	-3.737536	-0.555574	0.122617	-0.217555	-0.740843	0.304729	0.320599	-0.141190	-0.772182	0.362335	-0.502508
33839	8.872106	0.807444	-4.001261	-0.551670	0.154971	-0.205244	-0.743874	0.293845	0.318558	-0.148082	-0.770630	0.362056	-0.503107
33840	10.353472	1.204695	-4.681812	-0.531259	0.210679	-0.174883	-0.749993	0.285485	0.315731	-0.153697	-0.768468	0.362385	-0.504492
33841	9.463520	1.592828	-4.571388	-0.542245	0.050171	-0.164432	-0.752471	0.275707	0.316624	-0.159378	-0.767652	0.362890	-0.503608
33842	8.818240	1.376572	-4.249165	-0.549122	0.058224	-0.066542	-0.754953	0.266341	0.319612	-0.163063	-0.766138	0.365511	-0.502837
33843	8.621596	1.259496	-3.846497	-0.542038	0.070714	0.136856	-0.754942	0.262976	0.323341	-0.165932	-0.762877	0.370510	-0.503197
33844	9.007472	1.552999	-3.671485	-0.551303	0.007844	0.224821	-0.753133	0.265201	0.325162	-0.166328	-0.759655	0.377747	-0.502561
33845	8.836278	1.595640	-3.981013	-0.552655	-0.033861	0.154276	-0.751053	0.269099	0.327974	-0.168483	-0.757213	0.383384	-0.501257
33846	9.063274	1.424417	-4.080889	-0.547218	-0.164999	0.110058	-0.748403	0.270479	0.331592	-0.168630	-0.756528	0.389381	-0.497607
33847	8.947609	1.313501	-4.156816	-0.563717	-0.202906	0.124218	-0.744922	0.273668	0.336616	-0.170026	-0.755899	0.395179	-0.493500
33848	8.659391	1.362681	-4.311620	-0.578244	-0.241276	0.187047	-0.739631	0.278095	0.346377	-0.169263	-0.755158	0.402861	-0.488661
33849	8.774771	1.231431	-4.315143	-0.543307	-0.202233	0.235878	-0.732940	0.282520	0.355850	-0.169317	-0.753600	0.410079	-0.485030
33850	9.011709	1.268375	-4.352116	-0.548150	-0.265506	0.264574	-0.727637	0.284151	0.365861	-0.167112	-0.752430	0.418656	-0.480260
33851	8.610135	1.376387	-4.488094	-0.571809	-0.252431	0.221692	-0.719545	0.288012	0.375874	-0.167375	-0.751258	0.426020	-0.475503
33852	8.554016	1.260883	-4.464983	-0.555989	-0.200373	0.233915	-0.713413	0.292160	0.384930	-0.166107	-0.749555	0.433924	-0.471472
33853	8.520206	1.314442	-4.436541	-0.544867	-0.169007	0.246236	-0.706856	0.295471	0.393276	-0.166505	-0.747353	0.441044	-0.468209
33854	8.379142	1.359842	-4.274970	-0.559271	-0.151985	0.261856	-0.701981	0.299062	0.402754	-0.165419	-0.744814	0.449170	-0.464903
33855	8.218619	1.405486	-4.094045	-0.548380	-0.130131	0.228197	-0.693592	0.299578	0.409664	-0.166449	-0.742287	0.455840	-0.462077
33856	9.364518	1.450003	-4.323203	-0.558378	0.014126	0.238061	-0.691366	0.301509	0.415799	-0.167058	-0.738314	0.462988	-0.461113
33857	9.148188	0.866008	-4.405798	-0.526518	0.156319	0.233906	-0.690249	0.301638	0.418440	-0.170417	-0.733053	0.468482	-0.462726
33858	8.388698	0.401433	-4.102398	-0.562234	0.255609	0.218495	-0.688009	0.301919	0.416335	-0.173478	-0.726905	0.474491	-0.465158
33859	8.252784	0.240023	-3.771805	-0.543540	0.319939	0.264255	-0.689278	0.304872	0.411358	-0.178335	-0.719636	0.479892	-0.469068
33860	8.486052	0.120445	-3.722457	-0.530927	0.320189	0.232584	-0.694174	0.305320	0.406243	-0.181384	-0.712711	0.485485	-0.472702
33861	8.921117	0.058995	-3.835918	-0.563526	0.360460	0.186041	-0.695155	0.306737	0.400690	-0.187628	-0.705572	0.489653	-0.476658
33862	9.952652	-0.253761	-4.116510	-0.538141	0.368069	0.142244	-0.697251	0.307181	0.394718	-0.192060	-0.698900	0.493742	-0.480490
33863	9.446190	-0.447664	-3.944531	-0.554907	0.277669	0.176083	-0.699620	0.305237	0.392764	-0.197418	-0.692527	0.497861	-0.483288
33864	9.325604	-0.257901	-3.864334	-0.557101	0.152174	0.304211	-0.700043	0.305653	0.393887	-0.198367	-0.686123	0.505125	-0.484494
33865	9.157356	0.178922	-3.743338	-0.540084	0.093882	0.364055	-0.698644	0.305646	0.395131	-0.199839	-0.679572	0.512296	-0.485591
33866	9.387838	0.168740	-3.593725	-0.545238	0.025894	0.315796	-0.694182	0.308272	0.400699	-0.199183	-0.674192	0.520009	-0.485162
33867	9.291443	-0.219078	-3.487786	-0.539529	0.045417	0.342208	-0.688878	0.310760	0.405144	-0.200360	-0.668205	0.526946	-0.485475
33868	9.225925	-0.371088	-3.514997	-0.545386	-0.018410	0.328345	-0.685678	0.314373	0.409059	-0.199072	-0.662998	0.534909	-0.484433
33869	9.129062	-0.505954	-3.537525	-0.554723	-0.044173	0.291204	-0.680381	0.318252	0.415470	-0.199977	-0.658242	0.541568	-0.483147
33870	9.157879	-0.627219	-3.577286	-0.558583	-0.078280	0.278975	-0.675497	0.320741	0.419919	-0.198660	-0.653976	0.549155	-0.480913
33871	9.225284	-0.617812	-3.550903	-0.542513	-0.112419	0.260809	-0.670058	0.323782	0.426180	-0.198942	-0.650151	0.555482	-0.478712
33872	9.321276	-0.651915	-3.497493	-0.546474	-0.155487	0.244232	-0.664059	0.327100	0.432719	-0.196915	-0.646954	0.562726	-0.475410
33873	9.150454	-0.775364	-3.314668	-0.546767	-0.178541	0.200079	-0.658748	0.327062	0.440762	-0.197098	-0.644320	0.568487	-0.472045
33874	9.267755	-0.714257	-3.472563	-0.563810	-0.255297	0.131389	-0.651484	0.328696	0.448668	-0.195202	-0.643181	0.574759	-0.466762
33875	9.230115	-0.705109	-3.593428	-0.554725	-0.254374	0.124411	-0.645898	0.329770	0.457974	-0.195356	-0.641994	0.579851	-0.462009
33876	9.193073	-0.638272	-3.763262	-0.553010	-0.261377	0.101483	-0.638345	0.328883	0.467524	-0.193503	-0.641207	0.585595	-0.456606
33877	9.092309	-0.589639	-3.816828	-0.549348	-0.232152	0.055333	-0.631770	0.328287	0.474157	-0.194507	-0.640555	0.589610	-0.451903
33878	9.112985	-0.576328	-3.986142	-0.545981	-0.231363	-0.032198	-0.625897	0.327402	0.484417	-0.194109	-0.641019	0.593409	-0.446410
33879	8.946822	-0.619202	-4.053096	-0.547943	-0.239152	-0.068479	-0.623366	0.323462	0.491047	-0.196153	-0.641824	0.595818	-0.441120
33880	8.831023	-0.705769	-4.100300	-0.545973	-0.204713	-0.093470	-0.617760	0.320638	0.496271	-0.196605	-0.642719	0.598687	-0.435698
33881	8.712171	-0.733625	-4.037008	-0.553227	-0.193739	-0.109577	-0.616911	0.317264	0.501804	-0.199635	-0.643521	0.600411	-0.430736
33882	8.537941	-0.766086	-3.992920	-0.556551	-0.130452	-0.134816	-0.613261	0.313462	0.508287	-0.201460	-0.644173	0.602512	-0.425951
33883	9.244038	-0.888013	-4.229297	-0.548327	0.035622	-0.162139	-0.614088	0.310106	0.509653	-0.207647	-0.643592	0.602566	-0.423776
33884	9.231946	-0.361436	-4.283482	-0.555466	0.115738	-0.247572	-0.618549	0.306208	0.508532	-0.213369	-0.643464	0.602169	-0.421688
33885	9.000783	0.061374	-4.147748	-0.584253	0.236714	-0.361001	-0.624935	0.295344	0.502475	-0.224136	-0.643327	0.599038	-0.420770
33886	8.401060	0.536382	-3.765645	-0.545889	0.302439	-0.383152	-0.636917	0.283931	0.497431	-0.233088	-0.643194	0.595913	-0.420546
33887	8.024380	1.009166	-3.514293	-0.552711	0.403542	-0.405112	-0.646950	0.274892	0.491282	-0.245798	-0.642150	0.591021	-0.421808
33888	8.322656	1.085643	-3.351240	-0.557948	0.434024	-0.382297	-0.659209	0.263779	0.480111	-0.256399	-0.640672	0.587232	-0.423033
33889	9.020915	1.015628	-3.795985	-0.533704	0.502062	-0.336275	-0.669800	0.255458	0.468398	-0.269394	-0.637865	0.582340	-0.425952
33890	10.597479	1.233505	-4.080812	-0.554956	0.456491	-0.343842	-0.684177	0.249957	0.451726	-0.279819	-0.635565	0.578738	-0.427574
33891	9.849602	1.791151	-4.158521	-0.540671	0.311901	-0.409212	-0.693784	0.240233	0.441106	-0.291282	-0.634994	0.573818	-0.427399
33892	9.028671	1.594971	-3.894278	-0.544106	0.274677	-0.289803	-0.701304	0.233008	0.433981	-0.298945	-0.633551	0.571711	-0.427072
33893	9.131017	1.219284	-3.580942	-0.558227	0.216817	-0.064072	-0.706327	0.230951	0.425914	-0.306540	-0.629626	0.571774	-0.427409
33894	9.161648	1.308899	-3.132559	-0.552649	0.174049	0.077794	-0.710252	0.233916	0.419006	-0.309985	-0.624716	0.574930	-0.427895
33895	9.388874	1.384734	-3.143374	-0.553130	0.105718	0.065880	-0.710274	0.239799	0.414607	-0.315101	-0.620217	0.577195	-0.427654
33896	9.472831	1.242080	-3.456008	-0.537608	-0.014641	0.019044	-0.710153	0.245125	0.409644	-0.316659	-0.617641	0.580628	-0.425580
33897	9.352540	1.051041	-3.596274	-0.567424	-0.160710	0.045205	-0.707242	0.251970	0.408020	-0.319010	-0.615515	0.584412	-0.421706
33898	9.084019	1.010095	-3.844333	-0.543922	-0.237327	0.133481	-0.702095	0.258370	0.412786	-0.317062	-0.613390	0.590680	-0.417518
33899	8.860345	0.915872	-3.678676	-0.536472	-0.218671	0.154619	-0.698911	0.265754	0.417019	-0.317377	-0.610605	0.595897	-0.413933
33900	8.924162	0.900063	-3.823561	-0.554247	-0.320612	0.179825	-0.689151	0.272833	0.424265	-0.314132	-0.608460	0.603270	-0.408856
33901	8.750762	0.803906	-3.916490	-0.545869	-0.264328	0.126456	-0.682326	0.279225	0.430412	-0.314184	-0.606252	0.608473	-0.404359
33902	8.704872	0.779984	-3.923410	-0.571109	-0.229911	0.118860	-0.676065	0.286878	0.435600	-0.312696	-0.603903	0.614591	-0.399751
33903	8.857683	0.773553	-4.025026	-0.545454	-0.190280	0.109221	-0.670763	0.290068	0.439216	-0.313730	-0.601238	0.619088	-0.395999
33904	8.994927	0.748704	-3.995937	-0.539769	-0.139652	0.088653	-0.666450	0.295074	0.443277	-0.313186	-0.598670	0.623969	-0.392647
33905	8.828033	0.701576	-3.971025	-0.554134	-0.099728	0.062544	-0.662398	0.296173	0.446184	-0.315776	-0.595760	0.627382	-0.389547
33906	9.280945	0.597560	-3.917313	-0.571835	-0.031273	0.078802	-0.660590	0.298966	0.445363	-0.317026	-0.592211	0.631668	-0.387008
33907	9.348945	0.531340	-4.003650	-0.533886	0.091267	0.059040	-0.658790	0.303576	0.444421	-0.321772	-0.587937	0.633635	-0.386394
33908	9.335195	0.287962	-3.904266	-0.552542	0.161716	0.047735	-0.661730	0.304715	0.439995	-0.325447	-0.583359	0.636125	-0.386163
33909	8.615623	0.110537	-3.630702	-0.566435	0.269897	0.036109	-0.662993	0.306976	0.433059	-0.332948	-0.577715	0.636848	-0.387060
33910	8.462886	0.046136	-3.262508	-0.546481	0.278890	0.023846	-0.669140	0.306183	0.423621	-0.338188	-0.572505	0.638168	-0.388082
33911	8.670250	-0.013199	-3.266956	-0.544630	0.286143	0.020319	-0.675163	0.309019	0.415195	-0.345671	-0.566992	0.638331	-0.389314
33912	9.225751	0.045978	-3.292522	-0.542994	0.284788	-0.021994	-0.678240	0.310031	0.407145	-0.351256	-0.562272	0.638979	-0.390096
33913	9.941854	-0.042362	-3.558283	-0.530982	0.302665	-0.002353	-0.684674	0.311055	0.397448	-0.358884	-0.556927	0.638559	-0.391507
33914	9.418695	-0.401150	-3.490757	-0.553633	0.256921	0.077124	-0.688314	0.312906	0.389412	-0.363407	-0.551008	0.640514	-0.392514
33915	9.107430	-0.528183	-3.249713	-0.547287	0.212884	0.155226	-0.689435	0.314323	0.384138	-0.368713	-0.544151	0.642526	-0.393841
33916	9.454547	-0.159176	-3.019918	-0.572337	0.161050	0.127050	-0.690277	0.315738	0.379281	-0.371766	-0.538138	0.645796	-0.393885
33917	9.533196	-0.250505	-3.246133	-0.552499	0.145009	0.099087	-0.690419	0.316864	0.377064	-0.376604	-0.532430	0.647663	-0.393980
33918	9.570937	-0.400325	-3.205851	-0.559800	0.125026	0.120343	-0.692098	0.317296	0.374294	-0.379066	-0.526820	0.650961	-0.393725
33919	9.574862	-0.528093	-3.151273	-0.536440	0.087162	0.110215	-0.691394	0.316175	0.374834	-0.382802	-0.521488	0.653204	-0.393494
33920	9.445185	-0.476892	-3.209661	-0.555097	0.007984	0.106927	-0.689864	0.318123	0.376236	-0.383756	-0.516960	0.657159	-0.391952
33921	9.227703	-0.509231	-3.189679	-0.541705	-0.028084	0.100178	-0.688460	0.316434	0.378996	-0.386030	-0.512583	0.660192	-0.390366
33922	9.313890	-0.514063	-3.102756	-0.551932	-0.062242	0.097628	-0.686221	0.316001	0.381622	-0.386067	-0.508708	0.664517	-0.388053
33923	9.376955	-0.500173	-3.136822	-0.546604	-0.072917	0.080964	-0.683434	0.317934	0.386638	-0.387873	-0.504856	0.667715	-0.385788
33924	9.381684	-0.584963	-3.164878	-0.548662	-0.114339	0.079416	-0.681467	0.315121	0.391054	-0.387292	-0.501607	0.672186	-0.382833
33925	9.357906	-0.585100	-3.210753	-0.572449	-0.135722	0.065112	-0.677555	0.315651	0.397023	-0.388565	-0.498207	0.675885	-0.379454
33926	9.305139	-0.538975	-3.230527	-0.558130	-0.164530	0.054837	-0.675032	0.313389	0.403252	-0.387559	-0.495550	0.680521	-0.375660
33927	9.222823	-0.572181	-3.213133	-0.545699	-0.185791	0.007321	-0.671122	0.314765	0.406999	-0.388254	-0.493473	0.683810	-0.371681
33928	9.267200	-0.553824	-3.324545	-0.546084	-0.246983	0.000632	-0.666360	0.312777	0.413354	-0.386377	-0.492214	0.688406	-0.366792
33929	9.229372	-0.510588	-3.404713	-0.540590	-0.221459	-0.034845	-0.663008	0.312603	0.421410	-0.386784	-0.490974	0.691497	-0.362181
33930	9.237027	-0.554602	-3.479136	-0.558931	-0.242824	-0.053506	-0.658526	0.310475	0.428322	-0.385450	-0.490279	0.695566	-0.356711
33931	9.172338	-0.578813	-3.551267	-0.540769	-0.246521	-0.053284	-0.654598	0.306948	0.435782	-0.385583	-0.489419	0.698650	-0.351685
33932	9.015961	-0.646095	-3.646957	-0.547808	-0.225050	-0.034956	-0.650547	0.307621	0.440636	-0.384226	-0.488374	0.702629	-0.346660
33933	9.052397	-0.663483	-3.685472	-0.542164	-0.207261	-0.011992	-0.646904	0.305212	0.448388	-0.384570	-0.486599	0.705803	-0.342301
33934	9.387506	-0.558182	-3.899726	-0.552899	-0.196603	0.016218	-0.641859	0.302386	0.454731	-0.383279	-0.484551	0.710044	-0.337854
33935	9.384922	-0.419384	-4.121151	-0.565241	-0.127894	-0.002014	-0.638478	0.295928	0.461607	-0.384844	-0.481876	0.712837	-0.333997
33936	8.979158	-0.239618	-3.994553	-0.556476	-0.026168	-0.002602	-0.636505	0.292141	0.464619	-0.386114	-0.478885	0.715566	-0.330985
33937	8.543238	-0.141112	-3.753443	-0.533131	0.080835	0.002233	-0.637042	0.285696	0.470410	-0.390271	-0.474977	0.716554	-0.329600
33938	9.053452	0.036188	-3.485483	-0.525381	0.167223	0.016062	-0.639106	0.277456	0.470619	-0.393865	-0.470650	0.717711	-0.329013
33939	9.045929	0.237654	-3.352411	-0.535667	0.276295	0.015290	-0.642845	0.268387	0.469439	-0.400721	-0.465204	0.717238	-0.329512
33940	8.826368	0.406248	-3.279094	-0.561010	0.298968	0.009519	-0.650064	0.255561	0.465737	-0.406535	-0.459765	0.717446	-0.329570
33941	9.083344	0.486109	-3.389061	-0.542862	0.300785	0.002711	-0.654926	0.247758	0.462488	-0.413827	-0.454224	0.716595	-0.330028
33942	9.325702	0.643739	-3.444302	-0.543405	0.241777	-0.042861	-0.658813	0.240649	0.460075	-0.418952	-0.449998	0.716594	-0.329355
33943	9.472328	0.864349	-3.572605	-0.536689	0.155279	-0.042187	-0.664373	0.232287	0.457661	-0.424348	-0.446076	0.716427	-0.328141
33944	9.686754	1.074653	-3.734712	-0.551734	0.054141	-0.004509	-0.665186	0.226141	0.457604	-0.426575	-0.442426	0.718354	-0.325976
33945	9.522439	1.090400	-3.700840	-0.555671	-0.026564	0.052525	-0.665588	0.221383	0.460066	-0.428880	-0.438166	0.720661	-0.323604
33946	9.121037	1.045084	-3.622477	-0.546813	-0.085561	0.090054	-0.662083	0.219409	0.463085	-0.428411	-0.434072	0.724539	-0.321075
33947	8.859964	1.013141	-3.583111	-0.556026	-0.118148	0.107780	-0.657452	0.215611	0.467749	-0.428998	-0.429591	0.728077	-0.318301
33948	8.985268	1.070680	-3.530763	-0.549670	-0.112725	0.104313	-0.656201	0.217277	0.469986	-0.428032	-0.425400	0.732270	-0.315600
33949	9.172809	1.181566	-3.387276	-0.541586	-0.118124	0.101832	-0.651726	0.216969	0.475524	-0.428504	-0.421111	0.735616	-0.312919
33950	9.193744	1.252841	-3.562070	-0.559788	-0.128878	0.106130	-0.648233	0.217508	0.479127	-0.427338	-0.416866	0.739964	-0.309931
33951	9.127024	0.973337	-3.496039	-0.561774	-0.185122	0.147093	-0.644611	0.220844	0.481921	-0.426679	-0.412128	0.744328	-0.306712
33952	9.192590	0.773831	-3.643708	-0.547032	-0.191107	0.203914	-0.639443	0.222354	0.486496	-0.423834	-0.406870	0.749854	-0.304205
33953	9.197111	0.555891	-3.708938	-0.566971	-0.231321	0.276444	-0.632474	0.227905	0.493190	-0.421676	-0.400386	0.755602	-0.301573
33954	8.932085	0.663859	-3.714620	-0.552571	-0.265880	0.301555	-0.624938	0.231216	0.500832	-0.417081	-0.393985	0.762443	-0.299165
33955	8.983239	0.747994	-3.734958	-0.546857	-0.222681	0.304917	-0.615719	0.233965	0.508316	-0.414651	-0.387121	0.768084	-0.297066
33956	8.810583	0.920293	-3.794640	-0.555794	-0.191018	0.293992	-0.606215	0.235594	0.516065	-0.411185	-0.380279	0.774106	-0.295084
33957	8.773333	0.911678	-3.664016	-0.542207	-0.154393	0.221371	-0.601329	0.237381	0.521761	-0.410216	-0.374289	0.778389	-0.292816
33958	9.069403	0.777595	-3.938369	-0.567874	-0.035918	0.189437	-0.598675	0.237498	0.526620	-0.409807	-0.367999	0.782304	-0.290921
33959	9.480290	0.326072	-4.233496	-0.572440	0.104927	0.163789	-0.599649	0.236244	0.526475	-0.413414	-0.361114	0.784113	-0.289573
33960	8.891253	0.007540	-4.364464	-0.551190	0.162661	0.136104	-0.599500	0.234290	0.525617	-0.416255	-0.354599	0.785817	-0.288934
33961	8.558626	-0.163279	-4.190558	-0.542623	0.258637	0.073592	-0.602994	0.234176	0.520068	-0.422510	-0.348459	0.785438	-0.288355
33962	8.539563	-0.272913	-3.964598	-0.542310	0.327337	0.046606	-0.608579	0.232109	0.515350	-0.428339	-0.342427	0.784976	-0.288240
33963	8.847866	-0.267573	-3.573636	-0.534907	0.351474	0.066051	-0.615285	0.231037	0.506192	-0.435957	-0.335893	0.783575	-0.288319
33964	9.241060	-0.347472	-3.587768	-0.541978	0.373916	0.083594	-0.622274	0.231086	0.495932	-0.442228	-0.328957	0.782824	-0.288806
33965	9.360837	-0.492946	-3.542813	-0.567200	0.375331	0.139911	-0.630670	0.233098	0.484728	-0.449907	-0.320788	0.781713	-0.289144
33966	9.362055	-1.051928	-3.657390	-0.539939	0.324147	0.204172	-0.635715	0.236069	0.477132	-0.454601	-0.312210	0.782014	-0.290374
33967	9.682693	-1.521504	-3.838630	-0.544057	0.239660	0.186964	-0.638387	0.240145	0.471620	-0.459607	-0.304240	0.782136	-0.290623
33968	9.109086	-0.946453	-3.663060	-0.555204	0.214417	0.188706	-0.641601	0.240170	0.466209	-0.462692	-0.296350	0.783296	-0.290759
33969	9.499596	-1.395515	-3.199483	-0.552884	0.306432	0.175784	-0.644816	0.239628	0.463440	-0.468754	-0.288042	0.782647	-0.291143
33970	9.758102	-1.128786	-2.796875	-0.541370	0.162790	0.116713	-0.647747	0.238527	0.460385	-0.471297	-0.281665	0.783677	-0.290508
33971	9.317666	-1.052319	-2.606254	-0.565876	0.014974	0.129630	-0.647033	0.235172	0.460345	-0.473074	-0.275613	0.785464	-0.288592
33972	9.302517	-0.304143	-2.781304	-0.551926	-0.051507	0.105533	-0.644376	0.235299	0.462416	-0.472338	-0.270527	0.788445	-0.286472
33973	9.097267	-0.540785	-2.570591	-0.549186	-0.153520	0.022953	-0.642421	0.235846	0.464637	-0.471955	-0.267265	0.791086	-0.282861
33974	9.078927	-0.863837	-2.849663	-0.554367	-0.106326	-0.012815	-0.639353	0.238068	0.466727	-0.471015	-0.264315	0.793908	-0.279271
33975	9.548845	-1.049990	-3.159912	-0.547696	-0.166795	-0.097204	-0.638097	0.238054	0.470062	-0.471052	-0.263019	0.795990	-0.274466
33976	9.428020	-1.080613	-3.154576	-0.543506	-0.205236	-0.134102	-0.634022	0.233561	0.473887	-0.469127	-0.262621	0.798994	-0.269369
33977	9.129463	-1.171406	-3.288474	-0.542542	-0.239190	-0.070255	-0.630366	0.228646	0.478825	-0.467797	-0.261299	0.801828	-0.264499
33978	9.043566	-0.834725	-3.253456	-0.540697	-0.261416	-0.004609	-0.624205	0.226513	0.485725	-0.464229	-0.259124	0.805956	-0.260347
33979	9.074656	-0.848758	-3.533627	-0.539749	-0.164935	0.086829	-0.619867	0.224938	0.494456	-0.463212	-0.254887	0.808851	-0.257346
33980	9.103797	-0.732737	-3.501133	-0.555591	-0.102185	0.130510	-0.613827	0.218757	0.500338	-0.461547	-0.249541	0.812202	-0.255012
33981	9.056382	-0.243482	-3.376051	-0.575010	0.016117	0.111025	-0.610453	0.214546	0.503892	-0.463479	-0.243644	0.813662	-0.252545
33982	9.277979	-0.702662	-3.540362	-0.534500	0.173186	-0.040744	-0.612526	0.208689	0.501757	-0.467019	-0.239858	0.813453	-0.250312
33983	9.737874	-0.540357	-3.016044	-0.543643	0.292170	-0.236112	-0.620027	0.195856	0.500566	-0.474997	-0.238486	0.810417	-0.246426
33984	9.611402	-0.032161	-2.647026	-0.534640	0.280969	-0.198762	-0.624992	0.179814	0.495978	-0.481031	-0.236701	0.808350	-0.243211
33985	9.344337	0.157456	-2.351585	-0.551942	0.140525	-0.205223	-0.633332	0.167130	0.492286	-0.486417	-0.235456	0.806835	-0.238699
33986	8.789029	0.158722	-2.321861	-0.571466	0.257520	-0.287672	-0.637756	0.154853	0.489684	-0.492618	-0.234842	0.804657	-0.233888
33987	9.158156	0.282057	-1.937130	-0.555824	0.179447	-0.325860	-0.640920	0.142715	0.486655	-0.499189	-0.235275	0.802096	-0.228252
33988	9.472876	0.697161	-2.483425	-0.558282	0.102529	-0.378351	-0.645344	0.130722	0.482523	-0.503192	-0.236925	0.800864	-0.221993
33989	10.371872	1.312955	-3.583647	-0.566845	0.174725	-0.367964	-0.650051	0.119568	0.478541	-0.509871	-0.237931	0.798077	-0.215622
33990	8.918618	1.074246	-3.028132	-0.532245	0.157657	-0.314730	-0.653353	0.107297	0.473421	-0.514292	-0.238545	0.796381	-0.210656
33991	9.972034	0.930903	-3.247822	-0.547759	0.282953	-0.299551	-0.659187	0.098531	0.466406	-0.522227	-0.238180	0.792613	-0.205703
33992	10.022398	1.197477	-3.079310	-0.539619	0.076435	-0.181378	-0.660142	0.093516	0.462319	-0.524793	-0.236892	0.792358	-0.201599
33993	10.219340	1.558655	-3.093269	-0.544120	-0.120101	-0.061595	-0.658876	0.092258	0.461738	-0.525307	-0.234434	0.793856	-0.197195
33994	9.342046	1.480829	-3.282110	-0.560801	-0.181292	-0.072210	-0.656242	0.096986	0.466646	-0.523417	-0.232206	0.796863	-0.192676
33995	8.808785	1.661066	-3.208504	-0.553685	-0.206677	-0.064983	-0.651635	0.099203	0.469281	-0.522565	-0.230042	0.799258	-0.187598
33996	8.641938	1.458766	-3.264014	-0.546685	-0.271834	-0.039789	-0.647038	0.103367	0.474307	-0.519001	-0.227757	0.803242	-0.183214
33997	9.204970	1.243273	-3.148798	-0.568206	-0.190008	-0.104155	-0.643127	0.104181	0.479024	-0.518574	-0.226005	0.805292	-0.177504
33998	9.047855	0.920128	-3.582325	-0.569619	-0.221913	0.034860	-0.638111	0.108771	0.481960	-0.515612	-0.222058	0.809104	-0.173739
33999	8.859009	0.989677	-3.471700	-0.557009	-0.284061	0.122933	-0.631688	0.110828	0.489179	-0.512744	-0.217062	0.813045	-0.170102
34000	8.965489	1.105120	-3.453801	-0.533187	-0.262808	0.153195	-0.626112	0.114989	0.494615	-0.508491	-0.211679	0.817570	-0.167951
34001	9.230502	1.220169	-3.339459	-0.545938	-0.251759	0.137118	-0.618861	0.119700	0.501577	-0.505989	-0.206434	0.821110	-0.164735
34002	9.053298	1.278345	-3.489679	-0.548871	-0.278611	0.117765	-0.612733	0.125817	0.506751	-0.501596	-0.201486	0.825589	-0.161890
34003	8.587328	1.359005	-3.427133	-0.558693	-0.255272	0.126265	-0.605478	0.129692	0.513007	-0.499068	-0.196282	0.829066	-0.158283
34004	8.640919	1.627806	-3.671829	-0.541885	-0.197968	0.159783	-0.599348	0.135249	0.518453	-0.495789	-0.190415	0.832773	-0.156281
34005	9.039251	1.778379	-3.925333	-0.531902	-0.050173	0.157335	-0.592512	0.139697	0.520816	-0.496421	-0.184320	0.834166	-0.154143
34006	9.078832	1.083138	-3.762988	-0.546538	0.200089	0.183846	-0.594761	0.142644	0.518355	-0.499671	-0.176747	0.833931	-0.153781
34007	8.624540	0.035931	-3.571892	-0.548813	0.370770	0.228536	-0.597869	0.150780	0.510659	-0.507084	-0.167989	0.831298	-0.153585
34008	8.515614	-0.424153	-3.440966	-0.528488	0.395511	0.267459	-0.602253	0.163401	0.499952	-0.513165	-0.158573	0.829145	-0.155031
34009	9.659557	-0.625292	-3.536903	-0.557420	0.461376	0.187311	-0.609438	0.177155	0.486212	-0.522073	-0.150093	0.825237	-0.154586
34010	10.824021	-1.150405	-3.634084	-0.524904	0.436338	0.163251	-0.619979	0.191497	0.466093	-0.529010	-0.142280	0.822096	-0.155120
34011	10.131948	-1.432523	-3.842641	-0.547978	0.293569	0.013302	-0.623220	0.198523	0.456156	-0.535512	-0.137237	0.819218	-0.152562
34012	8.905409	-1.388464	-3.442809	-0.552859	0.102575	-0.002655	-0.626738	0.203996	0.451361	-0.537492	-0.132860	0.819127	-0.149936
34013	8.518574	-1.116880	-2.913745	-0.542167	0.060581	0.046314	-0.624764	0.200923	0.449641	-0.539974	-0.128014	0.818753	-0.147254
34014	9.101068	-1.262326	-2.784840	-0.540233	0.052006	0.103101	-0.624768	0.201900	0.449930	-0.540745	-0.122183	0.819388	-0.145840
34015	9.821292	-1.313763	-2.942286	-0.544074	0.009638	0.117618	-0.624764	0.200638	0.451311	-0.542130	-0.116260	0.819689	-0.143837
34016	9.779389	-1.309891	-3.137990	-0.559997	-0.178770	0.038973	-0.622811	0.201460	0.454928	-0.539308	-0.111919	0.822666	-0.140859
34017	9.375280	-1.204189	-3.259442	-0.562446	-0.255801	-0.013724	-0.618048	0.199478	0.459749	-0.536685	-0.108674	0.825535	-0.136571
34018	9.195189	-0.934248	-3.556997	-0.535485	-0.296330	-0.029071	-0.611877	0.194543	0.468989	-0.532012	-0.106024	0.829478	-0.132996
34019	9.184130	-0.799726	-3.312025	-0.561376	-0.332686	-0.080456	-0.605716	0.191981	0.478950	-0.528208	-0.104069	0.832957	-0.127862
34020	9.100542	-0.775669	-3.413664	-0.548656	-0.330886	-0.087405	-0.599543	0.186343	0.489576	-0.523081	-0.102315	0.837078	-0.123363
34021	8.997201	-0.809303	-3.485638	-0.544693	-0.263968	-0.117869	-0.593379	0.183513	0.496050	-0.520406	-0.100950	0.839643	-0.118266
34022	8.855848	-0.991523	-3.396430	-0.543594	-0.247975	-0.096780	-0.588344	0.183487	0.500471	-0.516631	-0.099182	0.842781	-0.113911
34023	8.841723	-0.957784	-3.425783	-0.548061	-0.228002	-0.111106	-0.584417	0.180527	0.505707	-0.514491	-0.097543	0.844937	-0.108932
34024	9.398581	-0.858503	-3.606439	-0.545058	-0.314187	-0.137830	-0.579381	0.180080	0.510681	-0.509643	-0.096577	0.848600	-0.103993
34025	9.751142	-0.862363	-4.254425	-0.547109	-0.327876	-0.209323	-0.574485	0.179631	0.516213	-0.505950	-0.096783	0.851512	-0.097852
34026	9.015342	-0.331465	-4.346350	-0.563737	-0.028035	-0.287517	-0.573488	0.175150	0.518389	-0.506256	-0.097592	0.851931	-0.091617
34027	8.469159	-0.104401	-4.140354	-0.555810	0.142153	-0.387641	-0.576536	0.167890	0.518895	-0.510830	-0.099821	0.849684	-0.084417
34028	7.820914	0.402630	-3.710218	-0.569154	0.367572	-0.408732	-0.584174	0.154789	0.514358	-0.518018	-0.101923	0.845720	-0.077627
34029	7.531944	0.534357	-3.418935	-0.530210	0.500597	-0.398534	-0.594736	0.139477	0.504245	-0.528467	-0.103993	0.839529	-0.071415
34030	8.752419	0.816147	-3.503449	-0.532920	0.633603	-0.342476	-0.612016	0.125172	0.489734	-0.539794	-0.104923	0.832585	-0.066457
34031	10.979620	1.792789	-3.918426	-0.558021	0.591146	-0.380833	-0.625395	0.114772	0.474955	-0.551552	-0.106238	0.825165	-0.060054
34032	10.957692	2.714683	-3.759546	-0.564639	0.364635	-0.531570	-0.633466	0.105740	0.465585	-0.558520	-0.110235	0.820494	-0.051894
34033	9.595387	2.210332	-3.853578	-0.544667	0.257626	-0.385938	-0.640971	0.095162	0.458145	-0.564569	-0.112192	0.816496	-0.044821
34034	8.796580	1.624895	-3.208084	-0.560860	0.154591	-0.159296	-0.644598	0.093230	0.453275	-0.567631	-0.110317	0.814856	-0.040432
34035	9.025857	1.702956	-2.861321	-0.537529	0.052459	-0.034506	-0.647262	0.095491	0.447465	-0.569926	-0.106802	0.813887	-0.036955
34036	9.754115	1.941228	-2.671654	-0.548954	0.007962	-0.079312	-0.647557	0.099411	0.445278	-0.570476	-0.103864	0.814038	-0.033347
34037	8.968678	1.867550	-2.877579	-0.542171	-0.060249	-0.121437	-0.647288	0.101923	0.445999	-0.570967	-0.101800	0.814137	-0.028529
34038	8.895885	1.786388	-3.176191	-0.527899	-0.132711	-0.086335	-0.644636	0.103025	0.448917	-0.569167	-0.099292	0.815825	-0.024896
34039	8.963758	1.537995	-3.023703	-0.553273	-0.184027	0.020699	-0.640457	0.106635	0.453104	-0.567529	-0.094852	0.817596	-0.021246
34040	8.914884	1.539749	-3.564898	-0.538610	-0.187855	0.039488	-0.637535	0.109828	0.457296	-0.564751	-0.090181	0.820105	-0.018764
34041	9.298690	1.306507	-3.376757	-0.556537	-0.177427	0.094101	-0.632666	0.116093	0.460668	-0.563120	-0.084495	0.821891	-0.015905
34042	8.840939	1.323302	-3.470566	-0.536199	-0.134487	0.111681	-0.628775	0.121944	0.463208	-0.561143	-0.078636	0.823850	-0.014376
34043	9.163111	1.474964	-3.240729	-0.539309	-0.168401	0.081850	-0.626561	0.127378	0.466314	-0.559562	-0.073340	0.825455	-0.011684
34044	9.113545	1.372092	-3.123534	-0.545182	-0.125742	0.147838	-0.622811	0.133511	0.468300	-0.557691	-0.066770	0.827293	-0.010424
34045	8.988797	1.440148	-3.186950	-0.545778	-0.049639	0.100464	-0.619617	0.138947	0.470143	-0.558019	-0.061069	0.827540	-0.007999
34046	8.959389	1.401911	-3.147824	-0.561209	-0.058759	0.119789	-0.616003	0.144666	0.470593	-0.557238	-0.054762	0.828521	-0.006257
34047	9.118169	1.328596	-3.118223	-0.568204	-0.001738	0.096378	-0.614358	0.152625	0.470942	-0.558332	-0.048878	0.828169	-0.003465
34048	8.880179	1.302202	-2.941223	-0.557216	0.004304	0.115871	-0.614529	0.160177	0.469070	-0.558552	-0.042666	0.828369	-0.001820
34049	9.626681	0.894492	-3.234872	-0.545297	0.119031	0.184422	-0.614983	0.169418	0.463455	-0.561567	-0.035576	0.826666	-0.000507
34050	9.599429	0.444372	-3.360291	-0.562553	0.210307	0.259681	-0.615309	0.181174	0.457865	-0.565129	-0.026915	0.824563	-0.000557
34051	8.847470	-0.027756	-3.097893	-0.554601	0.298233	0.282892	-0.617880	0.195325	0.447718	-0.570991	-0.018082	0.820757	-0.000378
34052	8.488457	-0.220355	-2.955120	-0.540161	0.270025	0.299937	-0.619603	0.207236	0.438238	-0.575409	-0.009011	0.817815	-0.001300
34053	8.782262	-0.177593	-3.163789	-0.545643	0.256483	0.310648	-0.621479	0.222363	0.428374	-0.580421	0.000182	0.814315	-0.001655
34054	9.264818	-0.327926	-3.530028	-0.549247	0.270402	0.275231	-0.620967	0.235245	0.419723	-0.584721	0.008953	0.811182	-0.002149
34055	10.370774	-0.645681	-3.762339	-0.549313	0.268083	0.247133	-0.623673	0.248421	0.408730	-0.589755	0.017162	0.807398	-0.001788
34056	10.410321	-1.580870	-3.710880	-0.538878	0.137740	0.304558	-0.623156	0.259618	0.402431	-0.591802	0.026272	0.805650	-0.002851
34057	9.818416	-1.401624	-3.854647	-0.564958	0.083747	0.205414	-0.622209	0.268440	0.395964	-0.593698	0.034023	0.803966	-0.001942
34058	9.034689	-1.123748	-3.491845	-0.552855	0.041102	0.122520	-0.619865	0.277104	0.393946	-0.594116	0.040358	0.803366	-0.000687
34059	9.018356	-1.047009	-3.217226	-0.538411	0.077755	0.046378	-0.620857	0.280753	0.389531	-0.595833	0.045258	0.801831	0.001604
34060	9.037655	-1.163952	-2.962240	-0.548083	-0.030596	0.076100	-0.619471	0.284108	0.388161	-0.595068	0.050792	0.802062	0.003259
34061	9.041758	-1.194428	-3.193866	-0.552574	-0.027840	0.073385	-0.616976	0.289972	0.387645	-0.594997	0.056323	0.801735	0.005286
34062	9.195656	-1.287060	-3.166459	-0.539448	-0.077814	0.015478	-0.613786	0.297097	0.385743	-0.593440	0.060787	0.802544	0.007467
34063	9.284336	-1.369539	-3.126997	-0.556179	-0.129810	-0.003855	-0.613800	0.300311	0.385637	-0.591644	0.065165	0.803496	0.010276
34064	9.246791	-1.365317	-3.262305	-0.545564	-0.169327	-0.022951	-0.610036	0.303510	0.387314	-0.588568	0.069097	0.805387	0.012891
34065	9.191440	-1.309342	-3.255606	-0.569515	-0.217791	-0.031784	-0.606975	0.307553	0.388169	-0.585249	0.073232	0.807381	0.016057
34066	9.017060	-1.336833	-3.189827	-0.550171	-0.183830	-0.014116	-0.604059	0.312570	0.389871	-0.581891	0.077362	0.809365	0.018620
34067	9.109344	-1.403326	-3.295524	-0.539911	-0.164383	0.023055	-0.599460	0.316888	0.390856	-0.579422	0.082047	0.810624	0.020679
34068	9.157702	-1.360073	-3.286407	-0.547158	-0.149764	0.005202	-0.597242	0.321346	0.393115	-0.576585	0.086437	0.812126	0.023017
34069	9.114734	-1.394117	-3.363289	-0.516064	-0.113796	-0.003511	-0.596133	0.323577	0.393827	-0.574902	0.090417	0.812826	0.025017
34070	9.145735	-1.452189	-3.343353	-0.559470	-0.092116	0.012654	-0.591678	0.329439	0.392738	-0.572948	0.095038	0.813596	0.027567
34071	8.944519	-1.491396	-3.245996	-0.533917	-0.066034	0.001242	-0.589726	0.331110	0.393019	-0.571957	0.099302	0.813705	0.029824
34072	9.073509	-1.663238	-3.157265	-0.526364	-0.025600	0.009929	-0.589178	0.333764	0.392903	-0.571117	0.103456	0.813694	0.031993
34073	9.165063	-1.590972	-3.102621	-0.555344	0.005393	-0.013576	-0.587781	0.334318	0.393456	-0.571191	0.107711	0.812973	0.034844
34074	9.324289	-1.606475	-3.102661	-0.564526	0.009381	-0.049063	-0.588339	0.334043	0.392342	-0.570772	0.111316	0.812623	0.038376
34075	9.517927	-1.562099	-3.154156	-0.561215	0.019415	-0.160502	-0.589446	0.331113	0.392041	-0.570911	0.113267	0.812025	0.042975
34076	9.780062	-1.419516	-3.276911	-0.556002	0.012714	-0.214285	-0.593619	0.324971	0.393125	-0.570402	0.114085	0.811971	0.048259
34077	9.496518	-1.164205	-3.313208	-0.541539	0.018246	-0.238059	-0.595964	0.316868	0.394592	-0.570452	0.114573	0.811547	0.053382
34078	9.343476	-1.060627	-3.135356	-0.538748	0.017922	-0.206204	-0.599428	0.307921	0.398429	-0.570046	0.115317	0.811388	0.058302
34079	9.074418	-0.854369	-2.886007	-0.559511	0.069683	-0.243960	-0.603021	0.297027	0.399458	-0.570839	0.115868	0.810332	0.063878
34080	8.956373	-0.472751	-3.039915	-0.556254	0.040384	-0.292365	-0.608286	0.283892	0.403405	-0.570612	0.115387	0.810044	0.070112
34081	8.929605	-0.430718	-3.301304	-0.552854	0.033787	-0.360389	-0.613002	0.273559	0.405006	-0.570615	0.114021	0.809628	0.076819
34082	8.647795	-0.431812	-3.373403	-0.559773	0.076877	-0.343097	-0.615759	0.263784	0.405065	-0.570848	0.112694	0.808960	0.083767
34083	8.904171	-0.227842	-3.347027	-0.552357	0.111149	-0.346682	-0.621034	0.253595	0.405558	-0.572036	0.111422	0.807574	0.090466
34084	9.188203	0.108379	-3.399484	-0.545090	0.129328	-0.362528	-0.626868	0.243834	0.403550	-0.573054	0.109515	0.806293	0.097508
34085	9.899934	0.582062	-3.454047	-0.545267	0.138814	-0.403073	-0.632401	0.229328	0.399818	-0.574504	0.107184	0.804656	0.104810
34086	9.961357	0.986078	-3.709928	-0.561818	0.074360	-0.337331	-0.637664	0.216487	0.399447	-0.574592	0.105981	0.803825	0.111702
34087	10.257148	1.138251	-3.811089	-0.543083	0.130419	-0.264831	-0.640990	0.209094	0.398002	-0.576114	0.105825	0.801943	0.117389
34088	9.455745	1.124047	-3.797776	-0.552450	0.069856	-0.248811	-0.647117	0.202411	0.395192	-0.576304	0.105949	0.800934	0.123095
34089	8.849594	0.914401	-3.538503	-0.569970	0.000071	-0.204519	-0.646822	0.199059	0.394318	-0.575739	0.107359	0.800344	0.128250
34090	8.602075	0.703745	-3.465749	-0.559628	0.011936	-0.132012	-0.648493	0.197389	0.393478	-0.575246	0.109574	0.799690	0.132596
34091	8.881451	0.733958	-3.377059	-0.537790	0.000680	-0.090937	-0.648773	0.197676	0.391531	-0.574988	0.112422	0.798923	0.135913
34092	8.912398	0.741857	-3.628479	-0.539378	0.023999	-0.076925	-0.650593	0.197961	0.391130	-0.574853	0.115248	0.798029	0.139323
34093	9.144735	0.773800	-3.696802	-0.553570	0.059800	-0.040101	-0.651719	0.199928	0.388372	-0.575573	0.118920	0.796423	0.142421
34094	9.215594	0.784770	-3.803334	-0.546193	0.050349	0.006065	-0.651157	0.200076	0.385721	-0.576049	0.123070	0.794975	0.145038
34095	9.233132	0.835044	-3.861909	-0.540483	0.099087	-0.005655	-0.652288	0.203020	0.383251	-0.577441	0.127017	0.792870	0.147604
34096	9.177648	0.772352	-3.894963	-0.541233	0.131680	-0.023575	-0.655088	0.203875	0.380355	-0.579100	0.130397	0.790529	0.150678
34097	8.915693	0.741125	-3.742039	-0.556442	0.175027	-0.031161	-0.657887	0.205017	0.374952	-0.581488	0.133890	0.787555	0.153958
34098	8.688156	0.745055	-3.343096	-0.532333	0.263144	-0.028831	-0.660960	0.204762	0.369398	-0.585185	0.136670	0.783670	0.157291
34099	8.748556	0.780502	-3.024627	-0.535650	0.335414	-0.048774	-0.664318	0.205912	0.362049	-0.589999	0.139133	0.778888	0.160864
34100	9.127728	0.799228	-2.740225	-0.549778	0.409350	-0.044019	-0.672566	0.205970	0.350266	-0.595805	0.141399	0.773168	0.165029
34101	9.294728	0.843367	-2.470320	-0.562293	0.438028	-0.019545	-0.678571	0.205465	0.337902	-0.602114	0.144271	0.766880	0.168935
34102	9.386713	0.815422	-2.209176	-0.553157	0.450550	-0.014204	-0.683737	0.204530	0.328315	-0.608524	0.146874	0.760419	0.172884
34103	9.816063	0.751821	-1.899760	-0.567881	0.416210	0.008900	-0.689184	0.204729	0.314142	-0.614452	0.150294	0.754141	0.176442
34104	9.973658	0.727948	-1.694322	-0.534140	0.293490	0.013606	-0.694083	0.206303	0.306112	-0.618533	0.153612	0.749456	0.179267
34105	9.895574	0.617628	-1.637413	-0.538236	0.200434	0.042406	-0.695752	0.205493	0.298590	-0.621343	0.157919	0.745739	0.181296
34106	9.928809	0.423945	-1.659459	-0.551467	0.102140	0.058761	-0.696327	0.209416	0.295847	-0.622614	0.162803	0.743157	0.183207
34107	10.067806	0.414639	-1.848009	-0.551958	-0.001771	0.094815	-0.696186	0.209417	0.295428	-0.622504	0.168793	0.741687	0.184116
34108	9.978043	0.272570	-1.855968	-0.541547	-0.113103	0.144240	-0.695078	0.211501	0.298368	-0.620875	0.175600	0.741479	0.184087
34109	9.845857	0.180849	-1.970748	-0.536408	-0.187306	0.175685	-0.689780	0.214961	0.304636	-0.618286	0.183270	0.742034	0.183086
34110	9.761430	0.123173	-2.003819	-0.562211	-0.259418	0.191726	-0.686019	0.217156	0.314386	-0.614502	0.191550	0.743297	0.182225
34111	9.617768	0.195879	-2.115586	-0.573464	-0.302349	0.161766	-0.681693	0.217949	0.325233	-0.609896	0.199861	0.745084	0.181473
34112	9.609523	0.185100	-2.301507	-0.540869	-0.311284	0.137438	-0.674573	0.219995	0.335374	-0.605122	0.207227	0.747143	0.180725
34113	9.534017	0.142502	-2.233275	-0.541201	-0.337876	0.088034	-0.669402	0.219387	0.346896	-0.599726	0.214130	0.749668	0.180208
34114	9.508465	0.132165	-2.366020	-0.548467	-0.328612	0.064006	-0.664507	0.217939	0.358830	-0.594297	0.220516	0.752099	0.180360
34115	9.528540	0.145963	-2.458018	-0.546786	-0.363021	0.082825	-0.657515	0.217048	0.370196	-0.588370	0.227451	0.754810	0.179854
34116	9.447958	-0.014699	-2.724322	-0.573706	-0.314131	0.069800	-0.651362	0.216162	0.380175	-0.582969	0.234131	0.756837	0.180356
34117	9.266410	-0.022331	-2.968036	-0.568010	-0.301887	0.106035	-0.647031	0.215837	0.391010	-0.577837	0.241402	0.758536	0.180148
34118	9.339252	-0.035266	-3.030812	-0.531633	-0.322299	0.153488	-0.640877	0.214953	0.400710	-0.572719	0.248852	0.760286	0.178970
34119	9.248260	-0.083749	-3.146130	-0.560377	-0.288157	0.177693	-0.634311	0.215462	0.411397	-0.567967	0.257020	0.761393	0.177863
34120	9.196959	-0.048989	-3.049798	-0.554864	-0.273759	0.175889	-0.626619	0.214571	0.422200	-0.563452	0.264859	0.762263	0.176994
34121	9.185996	-0.015875	-3.175799	-0.554987	-0.271542	0.130766	-0.621028	0.213961	0.433858	-0.558707	0.272129	0.763330	0.176407
34122	9.080894	0.027544	-3.294539	-0.550906	-0.212286	0.150786	-0.615287	0.212108	0.440764	-0.554978	0.279285	0.763544	0.176070
34123	8.898661	0.018043	-3.451246	-0.539870	-0.201640	0.161434	-0.608710	0.210670	0.448782	-0.551398	0.286549	0.763625	0.175292
34124	8.616543	0.104942	-3.751454	-0.559128	-0.088909	0.156945	-0.603674	0.210080	0.454591	-0.549456	0.293421	0.762321	0.175697
34125	8.854634	-0.004490	-4.006675	-0.552418	0.120318	0.134554	-0.603949	0.208397	0.456806	-0.550527	0.299232	0.758915	0.177279
34126	9.432437	-0.055480	-3.849822	-0.576658	0.063457	0.065722	-0.605203	0.207568	0.454856	-0.550430	0.304349	0.756347	0.179825
34127	9.233553	-0.160085	-3.773485	-0.552541	0.167329	0.021077	-0.608840	0.207442	0.453210	-0.551738	0.308225	0.753065	0.182962
34128	9.362917	0.011974	-3.567780	-0.543599	0.183993	-0.031076	-0.610773	0.201868	0.450101	-0.553271	0.311060	0.749826	0.186798
34129	9.347875	0.170081	-3.419716	-0.551214	0.146371	-0.051270	-0.614676	0.198245	0.449675	-0.553957	0.313862	0.747189	0.190609
34130	9.399953	0.219051	-3.265692	-0.558869	0.103403	-0.077625	-0.617456	0.194913	0.445062	-0.553977	0.316454	0.745028	0.194675
34131	9.361541	0.291850	-3.256788	-0.567295	0.069284	-0.086360	-0.618278	0.191009	0.443077	-0.553238	0.319152	0.743372	0.198666
34132	9.351436	0.311669	-3.189340	-0.552744	0.063628	-0.066696	-0.619525	0.187934	0.444309	-0.552720	0.321977	0.741567	0.202260
34133	9.369910	0.280712	-3.097202	-0.537419	0.032693	-0.041561	-0.622314	0.185994	0.441522	-0.551780	0.325105	0.740118	0.205113
34134	9.442146	0.360380	-3.037781	-0.556446	0.041756	-0.036509	-0.622173	0.185994	0.441243	-0.551009	0.328492	0.738311	0.208278
34135	9.359298	0.325184	-2.952708	-0.552021	0.012711	-0.016843	-0.624272	0.185719	0.441395	-0.549757	0.332177	0.736826	0.210982
34136	9.383385	0.317798	-2.950242	-0.530314	-0.014621	0.005699	-0.623713	0.185999	0.440976	-0.548478	0.336119	0.735434	0.212916
34137	9.378972	0.293252	-3.015201	-0.548575	-0.041716	0.022459	-0.623579	0.187394	0.441407	-0.546589	0.340526	0.734262	0.214807
34138	9.446607	0.220058	-3.057967	-0.546112	-0.083103	0.015672	-0.621486	0.188360	0.443771	-0.544210	0.345064	0.733445	0.216390
34139	9.389472	0.248872	-3.145198	-0.531712	-0.102932	0.008881	-0.618419	0.190863	0.445167	-0.541450	0.349303	0.733067	0.217789
34140	9.332071	0.178519	-3.245819	-0.561714	-0.104467	-0.005631	-0.616744	0.191411	0.447529	-0.538523	0.353770	0.732518	0.219674
34141	9.255599	0.263232	-3.302235	-0.538116	-0.091712	-0.033744	-0.614924	0.190839	0.450157	-0.535662	0.357362	0.732255	0.221726
34142	9.231686	0.178365	-3.371328	-0.538875	-0.075559	-0.026787	-0.613809	0.191670	0.451551	-0.533198	0.361128	0.731604	0.223700
34143	9.202998	0.161358	-3.414592	-0.548820	-0.070116	-0.026058	-0.611850	0.191238	0.454040	-0.530578	0.364813	0.730975	0.225995
34144	9.179517	0.238548	-3.461331	-0.547750	-0.050417	-0.012890	-0.611009	0.190530	0.456257	-0.528454	0.368746	0.729877	0.228125
34145	9.208139	0.233792	-3.420240	-0.541166	-0.014439	-0.009492	-0.611706	0.189975	0.455699	-0.526748	0.372300	0.728541	0.230556
34146	9.169788	0.238670	-3.451654	-0.546632	-0.019854	-0.005990	-0.611567	0.190255	0.455422	-0.525085	0.376164	0.727038	0.232813
34147	9.169697	0.204809	-3.456109	-0.545615	-0.010979	0.008118	-0.610171	0.190663	0.457924	-0.523448	0.379969	0.725482	0.235162
34148	9.227335	0.214369	-3.415216	-0.542904	-0.016473	0.017040	-0.609048	0.189965	0.456793	-0.521944	0.384096	0.723747	0.237139
34149	9.210376	0.216953	-3.405557	-0.553777	-0.014669	0.022206	-0.608220	0.192616	0.457511	-0.520230	0.388167	0.722047	0.239445
34150	9.227221	0.233853	-3.391271	-0.559204	-0.012888	0.027445	-0.609333	0.190940	0.458060	-0.518673	0.392578	0.720074	0.241566
34151	9.251580	0.233518	-3.420295	-0.530175	-0.012910	0.015406	-0.608492	0.190515	0.459164	-0.517111	0.396258	0.718485	0.243629
34152	9.305233	0.290904	-3.464500	-0.553972	-0.034289	0.002010	-0.608633	0.190513	0.460001	-0.515135	0.400333	0.716919	0.245757
34153	9.266192	0.218775	-3.444313	-0.554032	-0.026775	-0.032556	-0.606953	0.190227	0.460822	-0.512924	0.403598	0.715705	0.248562
34154	9.161110	0.242786	-3.574918	-0.537903	-0.053680	-0.055215	-0.606100	0.186866	0.462453	-0.510493	0.406769	0.714838	0.250884
34155	9.114771	0.204686	-3.530938	-0.561386	-0.046610	-0.029011	-0.605255	0.185180	0.464659	-0.507928	0.410225	0.713729	0.253605
34156	9.160998	0.233181	-3.565145	-0.555789	-0.034208	-0.007775	-0.605255	0.184896	0.466050	-0.505842	0.414140	0.712146	0.255850
34157	9.170706	0.267012	-3.555871	-0.539486	-0.054331	0.017315	-0.604276	0.184751	0.467016	-0.503557	0.418039	0.710808	0.257730
34158	9.166066	0.276586	-3.575302	-0.544932	-0.059806	0.027902	-0.602740	0.185300	0.469101	-0.501352	0.422466	0.709200	0.259238
34159	9.175946	0.247254	-3.618480	-0.541231	-0.054481	0.034990	-0.601336	0.183611	0.471581	-0.499114	0.426598	0.707669	0.260969
34160	9.125883	0.271311	-3.686337	-0.532375	-0.079528	0.010473	-0.600779	0.184449	0.471586	-0.496618	0.430734	0.706428	0.262293
34161	9.061286	0.266416	-3.761100	-0.544862	-0.041584	0.004776	-0.598545	0.185559	0.472277	-0.494341	0.434373	0.704976	0.264492
34162	9.196106	0.105849	-3.795732	-0.555804	-0.046830	-0.005927	-0.598126	0.184990	0.475055	-0.491989	0.438328	0.703383	0.266585
34163	9.201647	0.243405	-3.821437	-0.568873	-0.076992	-0.050106	-0.597843	0.184146	0.476717	-0.488682	0.441588	0.702595	0.269350
