# Supplementary material for: Identification of Haptic Based Guiding Using Hard Reins
Source: PLoS One. 2015 Jul 22;10(7):e0132020. doi: 10.1371/journal.pone.0132020 (PMC4511788; doi:10.1371/journal.pone.0132020)
Supplement: S2 File — (ZIP) [file pone.0132020.s002.zip › MotionData2/Subject10/T18/gh18.txt]

// Start Time: 0
// Sample rate: 25.0Hz
// Scenario: 4.9
// Firmware Version: 2.6.1
Counter	Acc_X	Acc_Y	Acc_Z	Gyr_X	Gyr_Y	Gyr_Z	Mag_X	Mag_Y	Mag_Z	Quat_w	Quat_x	Quat_y	Quat_z
33424	-1.624784	0.460077	9.657219	-0.038680	-0.007644	-0.033762	-0.118718	-0.197745	-0.734879	-0.547767	0.050052	-0.066359	-0.832492
33425	-1.567637	0.609312	9.647843	-0.028338	0.007018	-0.027277	-0.118460	-0.197743	-0.734367	-0.548216	0.050417	-0.065905	-0.832210
33426	-1.564844	0.527454	9.627520	-0.012500	0.000630	-0.030874	-0.118198	-0.196419	-0.735911	-0.548692	0.050456	-0.065678	-0.831912
33427	-1.534159	0.667185	9.668170	-0.019656	0.003391	-0.021692	-0.117675	-0.198962	-0.734503	-0.549061	0.050655	-0.065341	-0.831683
33428	-1.504687	0.551741	9.659625	0.001257	0.014421	-0.006830	-0.115848	-0.198998	-0.736059	-0.549135	0.050740	-0.065518	-0.831615
33429	-1.538196	0.503778	9.723448	0.008263	0.005294	-0.001242	-0.117806	-0.199225	-0.734116	-0.549190	0.050634	-0.065688	-0.831572
33430	-1.535743	0.494103	9.706532	-0.000579	0.018099	0.006077	-0.117677	-0.198426	-0.734631	-0.549031	0.050785	-0.065888	-0.831652
33431	-1.528477	0.489511	9.766543	-0.031102	0.007076	-0.001444	-0.117678	-0.198423	-0.734374	-0.549046	0.051139	-0.065421	-0.831657
33432	-1.586308	0.484599	9.770735	-0.005763	0.025379	0.000500	-0.116505	-0.198043	-0.735283	-0.548973	0.051475	-0.065609	-0.831670
33433	-1.581340	0.450698	9.703098	-0.000468	0.015327	-0.003147	-0.116900	-0.196695	-0.735279	-0.549037	0.051633	-0.065741	-0.831607
33434	-1.581388	0.460272	9.688830	0.017064	0.000720	-0.004881	-0.116372	-0.198851	-0.735413	-0.549109	0.051315	-0.066032	-0.831556
33435	-1.552559	0.479429	9.646163	-0.002273	0.003462	0.000554	-0.115986	-0.199114	-0.734388	-0.549125	0.051291	-0.066008	-0.831549
33436	-1.485328	0.537452	9.690809	-0.024118	0.010743	-0.005105	-0.116242	-0.198986	-0.735285	-0.549145	0.051592	-0.065724	-0.831540
33437	-1.489946	0.494105	9.680557	-0.023191	0.014390	-0.008796	-0.115465	-0.199523	-0.734392	-0.549280	0.051986	-0.065460	-0.831447
33438	-1.518959	0.513391	9.709360	-0.000388	0.018050	-0.014226	-0.115980	-0.198726	-0.735930	-0.549462	0.052160	-0.065641	-0.831301
33439	-1.567106	0.498793	9.689504	-0.014490	0.019880	-0.005072	-0.114939	-0.198739	-0.736066	-0.549538	0.052543	-0.065587	-0.831232
33440	-1.615216	0.477044	9.688750	-0.011012	0.014403	-0.001355	-0.115339	-0.196850	-0.735548	-0.549498	0.052756	-0.065565	-0.831246
33441	-1.639398	0.493901	9.707963	0.001214	0.018072	0.000545	-0.114679	-0.198077	-0.736711	-0.549499	0.052930	-0.065761	-0.831219
33442	-1.586234	0.465032	9.676850	0.008248	0.016257	-0.001259	-0.114040	-0.196729	-0.735430	-0.549478	0.052963	-0.066079	-0.831205
33443	-1.566855	0.445882	9.693564	-0.009284	0.023559	0.002334	-0.114814	-0.198064	-0.735553	-0.549431	0.053340	-0.066162	-0.831206
33444	-1.552225	0.409743	9.669191	-0.016212	0.003439	-0.001359	-0.113387	-0.197276	-0.735693	-0.549404	0.053428	-0.065933	-0.831236
33445	-1.547550	0.441061	9.679276	-0.010952	0.015317	-0.005043	-0.114032	-0.197811	-0.736202	-0.549488	0.053695	-0.065885	-0.831167
33446	-1.545130	0.441254	9.734508	0.003101	0.021717	-0.008674	-0.112602	-0.198095	-0.736213	-0.549578	0.053885	-0.066170	-0.831073
33447	-1.605404	0.440960	9.683535	-0.019637	0.014366	-0.012471	-0.112875	-0.196067	-0.735054	-0.549778	0.054239	-0.065958	-0.830934
33448	-1.603162	0.477085	9.693664	-0.023130	0.023492	-0.016197	-0.112741	-0.195409	-0.736340	-0.549958	0.054757	-0.065818	-0.830792
33449	-1.643859	0.416824	9.682837	0.001317	0.034499	-0.008705	-0.111830	-0.197021	-0.735319	-0.550091	0.055211	-0.066179	-0.830645
33450	-1.680288	0.474556	9.702510	-0.016959	0.014339	-0.019846	-0.111951	-0.197037	-0.737118	-0.550355	0.055513	-0.066037	-0.830462
33451	-1.692295	0.464908	9.702262	-0.012683	0.010714	-0.008744	-0.110919	-0.195967	-0.736354	-0.550505	0.055729	-0.065909	-0.830358
33452	-1.629707	0.484363	9.727121	-0.019587	0.016172	-0.018938	-0.110652	-0.196650	-0.737256	-0.550750	0.056089	-0.065744	-0.830184
33453	-1.615157	0.465048	9.698183	-0.016213	0.010731	-0.005067	-0.109881	-0.195043	-0.736748	-0.550834	0.056336	-0.065563	-0.830126
33454	-1.641719	0.474617	9.698070	-0.012747	0.018047	-0.003217	-0.109614	-0.195327	-0.738035	-0.550821	0.056631	-0.065550	-0.830116
33455	-1.648978	0.479332	9.674066	-0.004082	0.019904	0.004207	-0.108057	-0.196006	-0.737020	-0.550753	0.056884	-0.065685	-0.830133
33456	-1.634416	0.460263	9.717138	-0.012819	0.008933	0.006950	-0.109617	-0.195854	-0.737007	-0.550582	0.057016	-0.065582	-0.830246
33457	-1.644180	0.484154	9.674178	-0.024192	0.001604	0.004134	-0.109358	-0.194922	-0.737523	-0.550515	0.057184	-0.065183	-0.830310
33458	-1.639380	0.488991	9.679090	-0.012804	0.008010	0.002336	-0.109754	-0.194506	-0.736620	-0.550419	0.057306	-0.065064	-0.830374
33459	-1.639182	0.448183	9.704924	0.008243	0.016251	0.000585	-0.109362	-0.194913	-0.736623	-0.550429	0.057363	-0.065364	-0.830340
33460	-1.653681	0.455347	9.697688	-0.000565	0.010770	0.006086	-0.110787	-0.194374	-0.738025	-0.550275	0.057392	-0.065483	-0.830431
33461	-1.692021	0.407186	9.706256	-0.007540	0.008928	0.006054	-0.110655	-0.195313	-0.737770	-0.550186	0.057494	-0.065447	-0.830486
33462	-1.600819	0.488921	9.636245	-0.061803	0.014353	-0.001612	-0.110143	-0.192771	-0.738158	-0.550089	0.058266	-0.064580	-0.830564
33463	-1.557742	0.553842	9.601553	-0.059357	0.007092	0.013177	-0.109625	-0.191972	-0.738290	-0.549822	0.058892	-0.063674	-0.830766
33464	-1.600968	0.525419	9.756769	-0.012968	0.005315	0.020796	-0.109757	-0.190500	-0.738931	-0.549413	0.058948	-0.063544	-0.831043
33465	-1.644411	0.537442	9.780535	0.028947	-0.004672	0.032096	-0.110408	-0.190624	-0.738669	-0.548950	0.058377	-0.064005	-0.831354
33466	-1.673515	0.573356	9.747163	0.028056	0.000803	0.029311	-0.110397	-0.192778	-0.739184	-0.548449	0.057897	-0.064517	-0.831679
33467	-1.721162	0.450267	9.658583	0.049974	0.003564	0.028500	-0.111840	-0.193137	-0.736346	-0.548057	0.057237	-0.065421	-0.831912
33468	-1.687006	0.363694	9.648086	0.057007	-0.011038	0.032256	-0.113776	-0.195541	-0.737231	-0.547546	0.056240	-0.066287	-0.832248
33469	-1.565978	0.258042	9.635733	0.041468	-0.012903	0.017424	-0.113127	-0.196213	-0.736594	-0.547350	0.055416	-0.066849	-0.832387
33470	-1.546736	0.267745	9.648049	-0.002232	-0.005656	0.009808	-0.113902	-0.197947	-0.736203	-0.547151	0.055185	-0.066764	-0.832540
33471	-1.561447	0.320709	9.667857	-0.016186	-0.007521	0.002354	-0.114297	-0.197399	-0.735557	-0.547136	0.055102	-0.066395	-0.832585
33472	-1.609972	0.388072	9.697152	-0.000400	-0.000219	-0.004966	-0.114946	-0.197793	-0.735423	-0.547176	0.054962	-0.066384	-0.832569
33473	-1.619937	0.455341	9.676400	0.006560	-0.003866	-0.004929	-0.113905	-0.197807	-0.735689	-0.547302	0.054701	-0.066423	-0.832500
33474	-1.653877	0.496196	9.683857	0.001352	0.014378	-0.014216	-0.113911	-0.197528	-0.734660	-0.547482	0.054796	-0.066591	-0.832362
33475	-1.651739	0.551337	9.627044	-0.012828	0.011659	-0.001365	-0.113904	-0.198342	-0.735432	-0.547507	0.055003	-0.066486	-0.832340
33476	-1.581941	0.575618	9.652039	-0.000539	0.008933	-0.004066	-0.114945	-0.197795	-0.735680	-0.547513	0.055015	-0.066574	-0.832328
33477	-1.596208	0.534756	9.670534	0.011574	0.007159	0.013535	-0.113766	-0.199026	-0.736590	-0.547322	0.054856	-0.066845	-0.832443
33478	-1.644219	0.493892	9.707918	0.008135	0.010791	0.009820	-0.114812	-0.198736	-0.735553	-0.547105	0.054786	-0.067113	-0.832569
33479	-1.600856	0.498692	9.679586	0.001197	0.003464	0.003338	-0.115066	-0.199012	-0.736580	-0.547077	0.054692	-0.067160	-0.832589
33480	-1.593461	0.465108	9.703187	0.001226	-0.003847	0.004274	-0.114556	-0.197664	-0.735555	-0.546963	0.054462	-0.067147	-0.832681
33481	-1.566761	0.426685	9.707698	0.001211	-0.000178	0.007962	-0.114680	-0.197807	-0.736582	-0.546863	0.054299	-0.067156	-0.832756
33482	-1.554784	0.441013	9.669606	-0.012815	0.014429	0.006023	-0.114682	-0.198603	-0.735554	-0.546682	0.054525	-0.067110	-0.832864
33483	-1.552489	0.465043	9.660364	-0.005734	0.010759	-0.003165	-0.114421	-0.198608	-0.735813	-0.546746	0.054633	-0.067106	-0.832815
33484	-1.605470	0.455428	9.693338	-0.009185	0.008908	-0.006874	-0.115200	-0.198068	-0.736321	-0.546786	0.054744	-0.067046	-0.832786
33485	-1.653960	0.512971	9.664889	-0.019799	0.015303	-0.001404	-0.114939	-0.197141	-0.737351	-0.546799	0.055080	-0.066860	-0.832771
33486	-1.629855	0.513003	9.660315	-0.000502	0.005268	-0.004059	-0.113898	-0.198353	-0.736589	-0.546812	0.055031	-0.066908	-0.832762
33487	-1.612816	0.479471	9.693607	-0.002215	0.008919	-0.004994	-0.113645	-0.197410	-0.735948	-0.546912	0.055073	-0.066943	-0.832690
33488	-1.610170	0.431508	9.736164	-0.003059	0.003436	-0.003142	-0.113383	-0.196617	-0.736978	-0.546905	0.055021	-0.066929	-0.832699
33489	-1.580589	0.291915	9.700878	0.008496	0.004339	-0.014151	-0.113900	-0.197683	-0.736717	-0.547176	0.054882	-0.067075	-0.832518
33490	-1.537062	0.268356	9.820969	-0.016668	0.008836	-0.030896	-0.112864	-0.198488	-0.735440	-0.547622	0.055105	-0.066864	-0.832228
33491	-1.573374	0.307325	9.981995	-0.082260	-0.007703	-0.031208	-0.112341	-0.196634	-0.737500	-0.548094	0.055782	-0.065333	-0.831993
33492	-1.740170	0.397794	9.801685	-0.021023	-0.032340	-0.038252	-0.112344	-0.195828	-0.737500	-0.548723	0.055375	-0.064590	-0.831664
33493	-1.523537	0.465561	9.795056	0.101572	-0.029449	-0.045013	-0.112607	-0.196218	-0.736469	-0.549653	0.053690	-0.065864	-0.831060
33494	-1.576461	0.430821	9.515643	0.068201	-0.013937	-0.045203	-0.113764	-0.199962	-0.736205	-0.550464	0.052620	-0.066800	-0.830517
33495	-1.535410	0.416518	9.530228	-0.076192	0.005092	-0.049654	-0.114933	-0.199817	-0.736453	-0.551234	0.053473	-0.065493	-0.830055
33496	-1.407135	0.303310	9.414624	-0.271249	-0.000604	-0.059850	-0.112856	-0.195171	-0.739551	-0.551903	0.056381	-0.060922	-0.829767
33497	-1.092905	0.113015	9.160459	-0.148520	0.017829	-0.075844	-0.113138	-0.187526	-0.740702	-0.553004	0.058261	-0.058503	-0.829078
33498	-1.813910	-0.287676	10.593077	0.889012	-0.061781	-0.112945	-0.111294	-0.201726	-0.735197	-0.555858	0.047381	-0.072421	-0.826760
33499	-1.259989	0.844357	10.666927	1.074013	-0.057824	-0.110203	-0.111750	-0.238102	-0.720687	-0.558686	0.034483	-0.089326	-0.823834
33500	-1.715394	1.255036	9.321882	0.435866	-0.107783	-0.091230	-0.115356	-0.261055	-0.710259	-0.560657	0.027850	-0.095242	-0.822081
33501	-1.989723	1.124650	8.638215	-0.474852	-0.063042	-0.081141	-0.115366	-0.257168	-0.711028	-0.561856	0.032160	-0.086625	-0.822058
33502	-1.406029	1.053426	8.575456	-1.129271	0.009362	-0.115919	-0.115520	-0.238325	-0.720400	-0.562867	0.045043	-0.068075	-0.822507
33503	-0.883519	0.737685	10.208092	-1.715050	-0.009556	-0.098536	-0.113261	-0.191271	-0.739418	-0.562659	0.064139	-0.039583	-0.823246
33504	-1.328990	-0.381541	10.298652	-1.819289	-0.031737	-0.115606	-0.113130	-0.129436	-0.759826	-0.561846	0.083972	-0.009116	-0.822919
33505	-1.692808	-1.459219	9.828892	-1.251415	0.001664	-0.147808	-0.111321	-0.065730	-0.779218	-0.562029	0.097916	0.011788	-0.821217
33506	-1.455257	-1.737961	9.783995	-0.739063	0.005879	-0.159963	-0.109970	-0.033599	-0.787439	-0.563108	0.106114	0.024175	-0.819186
33507	-1.104001	-1.603544	9.491524	-0.027644	-0.009697	-0.148942	-0.109346	-0.029557	-0.785386	-0.565511	0.106049	0.025153	-0.817507
33508	-0.782512	-1.296362	9.085984	0.089763	0.021700	-0.104095	-0.108940	-0.034392	-0.785006	-0.567391	0.105180	0.023662	-0.816361
33509	-1.092609	-1.490209	8.859547	-0.448699	0.035732	-0.093923	-0.108828	-0.027693	-0.786418	-0.568006	0.110636	0.030890	-0.814969
33510	-1.320535	-1.669439	10.045443	-0.346585	0.024740	-0.098940	-0.105880	-0.010315	-0.791060	-0.568827	0.114756	0.036480	-0.813595
33511	-1.446398	-1.543081	10.487691	0.753055	0.007577	-0.110896	-0.105967	-0.024795	-0.788881	-0.572329	0.106034	0.024488	-0.812771
33512	-1.327021	-1.333985	9.656442	0.535316	0.016622	-0.087090	-0.105153	-0.041399	-0.783240	-0.574817	0.099972	0.015785	-0.811999
33513	-1.293447	-1.295285	9.698102	0.341937	-0.003704	-0.091731	-0.104330	-0.053757	-0.782738	-0.577006	0.095755	0.010547	-0.811039
33514	-1.226616	-1.160958	9.544592	0.643017	-0.007032	-0.100355	-0.102990	-0.072379	-0.776845	-0.579785	0.088037	0.000394	-0.809999
33515	-1.337852	-1.094394	9.376468	0.475705	0.014713	-0.102164	-0.102379	-0.106423	-0.769668	-0.582282	0.082558	-0.007213	-0.808752
33516	-0.982708	-0.736483	9.716039	-0.075606	0.006791	-0.119718	-0.101703	-0.112747	-0.770191	-0.584080	0.083411	-0.005869	-0.807378
33517	-0.997712	-0.615697	9.871210	-0.137010	-0.011529	-0.105242	-0.102127	-0.100678	-0.772367	-0.585582	0.084614	-0.003248	-0.806178
33518	-1.055734	-0.582281	9.827932	0.261888	-0.029318	-0.081049	-0.099778	-0.104457	-0.771616	-0.587290	0.080924	-0.006985	-0.805291
33519	-0.992832	-0.625064	9.943133	0.596161	-0.043526	-0.060873	-0.101308	-0.121293	-0.764928	-0.589231	0.072976	-0.015877	-0.804505
33520	-1.080252	-0.472197	10.376511	0.287924	-0.043855	-0.042146	-0.104646	-0.137066	-0.761310	-0.590310	0.068737	-0.019928	-0.803997
33521	-1.202508	-0.629856	10.070724	0.146201	-0.062311	-0.052057	-0.105808	-0.141334	-0.759761	-0.591403	0.065771	-0.021366	-0.803405
33522	-1.137090	-0.702079	10.017515	0.696300	-0.039868	-0.091752	-0.105252	-0.157539	-0.754760	-0.593739	0.056775	-0.031956	-0.802016
33523	-1.120209	-0.204944	9.760614	0.198843	-0.065987	-0.098866	-0.106402	-0.171162	-0.748588	-0.595619	0.053160	-0.034134	-0.800779
33524	-1.301404	-0.105424	10.125161	-0.194961	-0.103022	-0.098051	-0.106666	-0.167952	-0.750127	-0.597046	0.053745	-0.029678	-0.799854
33525	-1.221704	-0.139125	10.072626	-0.863737	-0.140271	-0.090300	-0.110592	-0.153993	-0.755230	-0.597587	0.061607	-0.013978	-0.799312
33526	-1.098721	-0.648138	10.292261	-0.882437	-0.151307	-0.106963	-0.114302	-0.121820	-0.764954	-0.598153	0.069598	0.002072	-0.798351
33527	-0.592161	-0.246024	9.400124	0.194678	-0.129683	-0.027699	-0.116535	-0.112285	-0.767374	-0.598885	0.064928	0.000660	-0.798198
33528	-1.005093	0.422574	9.585668	0.735537	-0.097708	0.120757	-0.121430	-0.131245	-0.761945	-0.597828	0.054399	-0.010064	-0.799714
33529	-1.612824	-0.046458	9.258983	1.154798	-0.106211	0.220723	-0.127607	-0.162221	-0.750986	-0.595431	0.038573	-0.027452	-0.802010
33530	-1.252677	0.278184	9.715748	1.653271	-0.074452	0.267490	-0.133752	-0.214322	-0.730783	-0.592093	0.017383	-0.053259	-0.803920
33531	-1.157480	0.553961	10.106948	0.593821	-0.084672	0.299042	-0.140852	-0.246329	-0.716475	-0.587548	0.008427	-0.061881	-0.806775
33532	-0.689886	0.585172	10.519795	0.105539	-0.138145	0.309584	-0.146951	-0.256410	-0.710777	-0.582725	0.004422	-0.062013	-0.810288
33533	-0.725051	0.857114	9.865605	0.022919	-0.160131	0.306424	-0.156188	-0.255489	-0.709546	-0.577966	0.000939	-0.060506	-0.813814
33534	-0.643648	0.977799	9.935266	0.264188	-0.167093	0.337186	-0.165023	-0.258593	-0.707549	-0.572645	-0.005393	-0.062882	-0.817370
33535	-0.567035	1.062363	9.293892	0.364756	-0.100963	0.399433	-0.175164	-0.259540	-0.706055	-0.566187	-0.011962	-0.067605	-0.821413
33536	-0.355382	1.169032	9.410176	0.303160	-0.066202	0.428602	-0.183607	-0.267852	-0.700723	-0.559101	-0.017211	-0.071737	-0.825811
33537	-0.314221	1.133233	9.470065	0.213584	-0.030579	0.458551	-0.191926	-0.279088	-0.692051	-0.551487	-0.021003	-0.074714	-0.830565
33538	-0.372121	1.145343	9.527302	0.122341	0.006824	0.475563	-0.199984	-0.280598	-0.690959	-0.543477	-0.023097	-0.076628	-0.835600
33539	-0.228086	1.270572	9.482396	0.073121	0.026931	0.486357	-0.207271	-0.279432	-0.689872	-0.535266	-0.024425	-0.077854	-0.840733
33540	-0.195734	1.059172	9.551742	-0.167155	0.052398	0.542331	-0.213921	-0.268919	-0.693413	-0.526082	-0.022745	-0.075348	-0.846784
33541	-0.103380	0.900575	9.550380	-0.100928	0.063548	0.581422	-0.219661	-0.260948	-0.695035	-0.516169	-0.021717	-0.073943	-0.853013
33542	-0.303142	0.838030	9.667652	-0.034767	0.105716	0.618601	-0.226045	-0.257247	-0.694597	-0.505415	-0.020617	-0.074183	-0.859434
33543	-0.559348	0.987100	9.792166	0.049190	0.164465	0.701054	-0.232548	-0.253165	-0.696600	-0.493071	-0.019540	-0.076279	-0.866418
33544	-0.924459	1.237938	10.193123	0.189679	0.243216	0.732069	-0.237242	-0.250151	-0.695790	-0.479858	-0.018458	-0.081689	-0.873340
33545	-1.199767	1.338007	10.069543	0.056696	0.274053	0.707338	-0.240900	-0.243408	-0.697043	-0.467007	-0.015536	-0.084945	-0.880027
33546	-1.204388	1.294611	10.044888	-0.145815	0.238972	0.655610	-0.243773	-0.236150	-0.699587	-0.455045	-0.011228	-0.084422	-0.886386
33547	-1.077553	1.476543	9.707784	-0.234694	0.177549	0.600804	-0.245217	-0.228242	-0.702656	-0.444139	-0.007083	-0.081665	-0.892200
33548	-1.023114	1.688300	9.692060	-0.281363	0.085962	0.539790	-0.251869	-0.214257	-0.708252	-0.434361	-0.004079	-0.077353	-0.897402
33549	-0.976715	2.068216	9.611410	-0.312292	0.011731	0.465901	-0.255797	-0.199494	-0.713484	-0.426010	-0.001983	-0.071791	-0.901864
33550	-0.628522	2.342313	9.364074	-0.337082	-0.003048	0.386433	-0.261304	-0.181209	-0.717416	-0.418992	0.000134	-0.065697	-0.905610
33551	-0.351604	2.400086	9.213851	-0.269394	0.023485	0.347983	-0.264968	-0.168589	-0.721750	-0.412667	0.002231	-0.061073	-0.908829
33552	0.083840	2.073578	9.155728	-0.170899	0.082977	0.315199	-0.267454	-0.161730	-0.723527	-0.406671	0.004625	-0.058697	-0.911675
33553	0.245710	1.497249	9.365182	-0.159943	0.097597	0.309726	-0.269555	-0.153799	-0.725049	-0.400906	0.007163	-0.056685	-0.914336
33554	-0.167870	1.248820	8.714564	-0.055519	0.125223	0.353592	-0.269829	-0.146171	-0.727999	-0.393855	0.009374	-0.056754	-0.917371
33555	-0.413377	1.192472	9.263547	-0.032765	0.126139	0.374919	-0.268667	-0.140571	-0.730705	-0.386836	0.011324	-0.057309	-0.920296
33556	-0.644351	1.111275	9.572289	0.016460	0.137079	0.365914	-0.267246	-0.135770	-0.732513	-0.379176	0.013200	-0.058780	-0.923361
33557	-0.797814	0.948150	9.796596	0.072795	0.132490	0.350517	-0.267771	-0.134287	-0.732508	-0.372576	0.014490	-0.061321	-0.925860
33558	-0.830204	0.669740	10.006013	-0.035171	0.126777	0.315841	-0.268557	-0.133200	-0.732116	-0.365707	0.016621	-0.061728	-0.928532
33559	-0.580654	0.410967	10.165532	-0.115094	0.111995	0.279487	-0.267532	-0.125718	-0.734691	-0.360356	0.019010	-0.060566	-0.930652
33560	-0.095494	0.300672	10.694173	-0.082599	0.102979	0.301833	-0.266367	-0.121191	-0.737269	-0.354356	0.021023	-0.059920	-0.932952
33561	-0.354995	0.119531	10.636405	-0.001028	0.044528	0.297721	-0.268320	-0.118095	-0.738794	-0.348767	0.021294	-0.060326	-0.935023
33562	-0.452012	0.218212	10.003211	-0.112796	0.036982	0.239946	-0.269113	-0.113129	-0.739942	-0.344130	0.022340	-0.058618	-0.936824
33563	-0.640714	0.336109	9.415035	-0.238804	0.025810	0.206095	-0.270049	-0.104003	-0.741473	-0.340154	0.024012	-0.054348	-0.938491
33564	-0.946417	0.735990	9.045748	-0.228614	0.060506	0.193146	-0.271760	-0.093811	-0.744796	-0.336296	0.026349	-0.050603	-0.940027
33565	-1.198518	1.047128	9.427002	-0.090451	0.074321	0.199332	-0.270094	-0.085784	-0.745962	-0.332451	0.027960	-0.049469	-0.941407
33566	-1.156264	1.303527	9.810235	0.135849	0.102752	0.148737	-0.271651	-0.085906	-0.746464	-0.329511	0.028704	-0.052834	-0.942235
33567	-0.844750	0.683883	9.929267	0.063212	0.073344	0.105079	-0.268652	-0.088091	-0.746746	-0.327516	0.029373	-0.054556	-0.942812
33568	-0.698203	0.287844	10.107502	-0.049910	0.009174	0.076019	-0.268913	-0.085954	-0.748157	-0.325974	0.029648	-0.053763	-0.943383
33569	-0.698329	0.316927	10.170316	0.025961	-0.005518	0.018281	-0.269439	-0.085936	-0.746996	-0.325681	0.029165	-0.054174	-0.943476
33570	-0.879409	0.371451	10.039776	-0.083742	-0.009486	-0.051493	-0.269433	-0.087013	-0.747253	-0.326581	0.029443	-0.052546	-0.943248
33571	-0.916329	0.514248	9.609384	-0.109667	-0.029736	-0.107893	-0.270739	-0.083254	-0.748784	-0.328612	0.029528	-0.050146	-0.942670
33572	-1.025413	0.638834	9.523703	-0.007812	-0.051671	-0.148883	-0.271392	-0.080841	-0.749934	-0.331422	0.028611	-0.049615	-0.941742
33573	-1.084991	0.510171	9.922189	-0.000369	-0.038971	-0.173784	-0.270096	-0.083914	-0.746990	-0.334763	0.027881	-0.049178	-0.940605
33574	-0.935408	0.497122	10.240238	0.058504	-0.042585	-0.181783	-0.270736	-0.085794	-0.747628	-0.338228	0.026722	-0.049936	-0.939359
33575	-0.540095	0.505311	10.294448	0.054462	-0.015197	-0.213210	-0.270312	-0.094395	-0.747892	-0.342305	0.026107	-0.050652	-0.937859
33576	-0.370444	0.315791	10.350980	0.052186	-0.018889	-0.233505	-0.270310	-0.097066	-0.746351	-0.346718	0.025485	-0.051422	-0.936212
33577	-0.954355	0.414367	9.970070	0.011169	-0.044672	-0.269688	-0.267442	-0.099248	-0.746504	-0.351846	0.024668	-0.051064	-0.934338
33578	-1.683497	0.637685	9.570352	0.042475	-0.044751	-0.285253	-0.267162	-0.104355	-0.746637	-0.357232	0.023677	-0.051443	-0.932297
33579	-1.926148	0.963548	9.327828	0.062820	-0.051957	-0.247323	-0.267149	-0.109714	-0.745354	-0.361953	0.022392	-0.052053	-0.930472
33580	-2.258090	0.814012	9.409044	0.172644	-0.077335	-0.188592	-0.267001	-0.117215	-0.743302	-0.365603	0.019752	-0.054661	-0.928955
33581	-1.248176	0.340293	9.584645	0.185184	-0.106388	-0.168119	-0.268158	-0.123360	-0.741368	-0.368943	0.016542	-0.057207	-0.927542
33582	-0.751701	0.381177	9.995499	0.149482	-0.153892	-0.161754	-0.270754	-0.129602	-0.737366	-0.372156	0.012622	-0.058830	-0.926218
33583	-0.454293	0.691397	9.789000	-0.017768	-0.161359	-0.176434	-0.273864	-0.133717	-0.736058	-0.375638	0.009906	-0.057177	-0.924948
33584	-0.171210	0.977998	9.718852	-0.040160	-0.108250	-0.147099	-0.276196	-0.134905	-0.736554	-0.378469	0.008226	-0.055630	-0.923904
33585	-0.181490	1.107465	9.595757	0.026772	-0.077013	-0.115435	-0.279321	-0.136191	-0.734345	-0.380721	0.006634	-0.055440	-0.923003
33586	-0.510756	1.391761	9.207827	-0.106724	-0.025984	-0.111598	-0.278930	-0.137532	-0.733706	-0.382782	0.006943	-0.053295	-0.922274
33587	-0.525003	1.346022	9.207052	-0.042805	0.010629	-0.115944	-0.279841	-0.135120	-0.735240	-0.384931	0.007487	-0.052528	-0.921419
33588	-0.341285	1.246014	9.401786	-0.099636	0.021564	-0.108855	-0.277762	-0.135142	-0.735128	-0.386863	0.008619	-0.050878	-0.920692
33589	-0.750072	1.054685	9.968954	-0.155547	0.062553	-0.098141	-0.275175	-0.129280	-0.736945	-0.388604	0.010965	-0.048460	-0.920064
33590	-0.913358	0.932677	10.263353	-0.176537	0.101805	-0.089082	-0.271004	-0.127753	-0.740705	-0.390064	0.014150	-0.046018	-0.919528
33591	-1.197930	0.948162	10.032889	-0.252181	0.120946	-0.067355	-0.268416	-0.120028	-0.744192	-0.391140	0.018316	-0.042312	-0.919176
33592	-1.259756	0.770147	10.070621	-0.187934	0.118425	-0.002417	-0.263488	-0.112864	-0.747441	-0.390969	0.021818	-0.039817	-0.919283
33593	-1.085096	0.526527	9.780801	-0.099230	0.126036	0.060799	-0.259600	-0.109686	-0.747599	-0.389732	0.024800	-0.039035	-0.919767
33594	-1.027540	0.581287	9.580482	-0.129136	0.100458	0.068995	-0.257135	-0.105173	-0.750187	-0.388283	0.027453	-0.037511	-0.920367
33595	-1.183161	0.862240	9.520563	-0.211257	0.028999	0.041907	-0.256747	-0.098775	-0.754557	-0.387395	0.029547	-0.033931	-0.920815
33596	-1.225714	0.691899	9.680996	-0.196423	-0.022344	-0.020691	-0.257024	-0.092073	-0.756094	-0.387625	0.030523	-0.030162	-0.920818
33597	-1.124126	0.633059	10.002756	-0.243205	-0.025229	-0.053221	-0.256647	-0.087520	-0.756866	-0.388489	0.031939	-0.025548	-0.920545
33598	-0.892351	0.559046	10.032684	-0.155741	-0.017756	-0.038934	-0.258478	-0.081479	-0.759162	-0.389068	0.032693	-0.022551	-0.920352
33599	-0.540689	0.612028	9.844687	-0.161053	0.012454	-0.042686	-0.258228	-0.077462	-0.760062	-0.389761	0.034143	-0.019769	-0.920071
33600	-0.466385	0.693253	9.635295	-0.077293	0.019923	-0.027506	-0.257599	-0.070897	-0.760835	-0.390126	0.034975	-0.018516	-0.919911
33601	-0.507187	0.649373	9.490282	-0.007225	0.029120	-0.036392	-0.256421	-0.070660	-0.762643	-0.390798	0.035498	-0.018723	-0.919601
33602	-0.525836	0.517213	9.545861	0.028087	0.036405	-0.058369	-0.255123	-0.070539	-0.762525	-0.391727	0.035823	-0.019512	-0.919177
33603	-0.607861	0.534167	9.626944	-0.015299	0.045380	-0.097369	-0.252251	-0.073262	-0.763063	-0.393505	0.036709	-0.019671	-0.918379
33604	-0.860084	0.353894	9.818884	0.021979	0.036134	-0.134085	-0.250679	-0.075702	-0.763591	-0.395778	0.037106	-0.020288	-0.917372
33605	-1.006495	0.226706	9.995755	-0.021435	0.025027	-0.156438	-0.250411	-0.077720	-0.763723	-0.398637	0.037692	-0.020142	-0.916112
33606	-0.914559	0.149323	9.825109	-0.075584	0.023131	-0.169621	-0.248327	-0.076287	-0.765795	-0.401509	0.038640	-0.018840	-0.914846
33607	-0.755356	0.120167	9.648564	-0.003721	0.043315	-0.184045	-0.246245	-0.077249	-0.765683	-0.404871	0.039422	-0.019141	-0.913323
33608	-0.755462	0.141737	9.624864	0.002501	0.023194	-0.193212	-0.243108	-0.080517	-0.766738	-0.408207	0.039752	-0.019246	-0.911820
33609	-0.601601	0.225890	9.521867	-0.022619	0.019458	-0.226554	-0.242576	-0.082148	-0.768028	-0.412326	0.040254	-0.018971	-0.909949
33610	-0.708092	0.332960	9.940022	-0.062433	0.015620	-0.263680	-0.239459	-0.081377	-0.768052	-0.416791	0.041007	-0.017770	-0.907903
33611	-1.020994	0.236489	10.050963	-0.039686	0.033880	-0.258988	-0.236976	-0.082765	-0.769872	-0.421460	0.041913	-0.017287	-0.905713
33612	-1.174543	0.076984	9.927279	-0.008180	0.050352	-0.257927	-0.234628	-0.084942	-0.770020	-0.425929	0.042834	-0.017369	-0.903575
33613	-1.290490	0.119431	9.744372	-0.028528	0.059491	-0.247897	-0.229675	-0.086890	-0.771346	-0.430374	0.044122	-0.017329	-0.901405
33614	-1.376070	-0.130602	9.840878	-0.073147	0.094174	-0.238017	-0.225767	-0.086419	-0.773562	-0.434455	0.046382	-0.016633	-0.899345
33615	-1.273131	-0.486274	9.889658	-0.029404	0.106170	-0.213798	-0.221853	-0.088891	-0.774750	-0.438248	0.048528	-0.016999	-0.897382
33616	-1.291018	-0.779622	9.942984	-0.010442	0.081635	-0.161969	-0.218333	-0.089486	-0.776578	-0.441033	0.049989	-0.017392	-0.895929
33617	-1.373660	-0.640679	9.819346	-0.096846	0.070703	-0.110716	-0.215865	-0.088845	-0.776854	-0.442910	0.052087	-0.016305	-0.894903
33618	-1.495576	-0.363083	9.462060	-0.043181	0.037963	-0.075338	-0.213135	-0.086743	-0.778546	-0.444143	0.053022	-0.015812	-0.894246
33619	-1.375524	-0.272289	9.210024	-0.006698	0.041733	-0.060390	-0.212213	-0.088643	-0.779454	-0.445218	0.053810	-0.016134	-0.893658
33620	-1.386430	-0.002663	9.271310	0.002141	0.043513	-0.082511	-0.211432	-0.087855	-0.780359	-0.446623	0.054444	-0.016493	-0.892912
33621	-1.256442	0.046537	9.513241	0.070588	0.052701	-0.093254	-0.208039	-0.089785	-0.781672	-0.448361	0.054754	-0.018275	-0.891987
33622	-1.061365	-0.393177	10.257781	0.130795	0.025289	-0.103961	-0.207637	-0.093679	-0.781163	-0.450295	0.053920	-0.020743	-0.891009
33623	-0.892710	-0.873096	10.516655	0.145294	0.008829	-0.113064	-0.204631	-0.100945	-0.779263	-0.452478	0.052776	-0.023393	-0.889905
33624	-0.710765	-1.118319	10.457308	0.043893	-0.010441	-0.110760	-0.204481	-0.104984	-0.780165	-0.454469	0.052093	-0.023985	-0.888915
33625	-0.788134	-1.091362	9.943305	0.087281	-0.017634	-0.092992	-0.206424	-0.109240	-0.778224	-0.456244	0.050984	-0.025292	-0.888033
33626	-0.781470	-0.986757	9.575191	0.046798	-0.025865	-0.089493	-0.207060	-0.113794	-0.777707	-0.457868	0.049992	-0.025818	-0.887238
33627	-0.824000	-0.664940	9.440091	0.001048	-0.039611	-0.087874	-0.207054	-0.114073	-0.778735	-0.459476	0.049275	-0.025335	-0.886460
33628	-0.745463	-0.448045	9.506273	0.009681	-0.035014	-0.085077	-0.206921	-0.115146	-0.778480	-0.460992	0.048456	-0.025123	-0.885724
33629	-0.642166	-0.360266	9.789300	0.058751	-0.023997	-0.084849	-0.207823	-0.118351	-0.777703	-0.462593	0.047464	-0.025771	-0.884924
33630	-0.675871	-0.369999	9.776848	0.053835	-0.005822	-0.121818	-0.207290	-0.121847	-0.777580	-0.464786	0.046774	-0.026576	-0.883787
33631	-0.831112	-0.173594	9.614935	0.083497	0.016106	-0.133713	-0.207020	-0.124537	-0.777712	-0.467247	0.046270	-0.027961	-0.882472
33632	-1.056351	-0.441940	10.065122	0.192039	0.089319	-0.113897	-0.204015	-0.131932	-0.775297	-0.469367	0.045963	-0.032101	-0.881222
33633	-1.118503	-0.537018	10.437652	0.181322	0.189645	-0.175942	-0.198672	-0.137885	-0.773800	-0.472538	0.047640	-0.036766	-0.879253
33634	-1.182721	-0.220335	10.220668	0.072473	0.236831	-0.267026	-0.188505	-0.144723	-0.774784	-0.477117	0.051163	-0.040044	-0.876435
33635	-1.409197	0.249597	9.889106	0.058527	0.251311	-0.316983	-0.178067	-0.151850	-0.777569	-0.482554	0.055188	-0.042990	-0.873068
33636	-1.420156	0.023905	10.025055	0.162390	0.203796	-0.351444	-0.167914	-0.158392	-0.775854	-0.488683	0.057328	-0.047421	-0.869284
33637	-0.926086	-0.445175	10.450336	0.168520	0.116025	-0.380773	-0.159445	-0.164527	-0.775667	-0.495410	0.057971	-0.050859	-0.865229
33638	-1.035287	-0.817123	10.084060	0.151067	0.035613	-0.369644	-0.153195	-0.172084	-0.772378	-0.501944	0.057313	-0.053413	-0.861345
33639	-1.418308	-0.397199	9.289483	0.038247	0.030070	-0.348083	-0.150319	-0.177749	-0.771633	-0.507988	0.057734	-0.053726	-0.857746
33640	-1.779350	0.485786	8.823241	0.133176	0.054091	-0.284934	-0.143015	-0.184945	-0.771437	-0.512977	0.057461	-0.056245	-0.854628
33641	-1.654884	0.678978	8.966329	0.251745	0.023280	-0.236302	-0.139351	-0.193966	-0.769671	-0.517313	0.055465	-0.060307	-0.851865
33642	-1.373009	0.216162	9.236100	0.248816	-0.040709	-0.246339	-0.136613	-0.202013	-0.765584	-0.521836	0.052340	-0.063863	-0.849040
33643	-1.415116	-0.029620	9.846731	0.223624	-0.073639	-0.225186	-0.135560	-0.209914	-0.762254	-0.526025	0.048965	-0.066430	-0.846456
33644	-1.352281	-0.036957	10.478487	0.185770	-0.109230	-0.173646	-0.135018	-0.219695	-0.759435	-0.529302	0.045239	-0.068266	-0.844472
33645	-1.614660	0.385320	10.301940	0.066216	-0.135828	-0.152089	-0.138512	-0.227549	-0.756455	-0.532159	0.042376	-0.067560	-0.842880
33646	-1.960453	1.089238	9.521294	-0.004516	-0.117619	-0.156205	-0.140330	-0.229000	-0.755799	-0.534961	0.040500	-0.066110	-0.841312
33647	-1.948804	1.667700	9.131068	-0.043361	-0.108520	-0.171206	-0.139938	-0.227807	-0.756958	-0.537987	0.039300	-0.063915	-0.839607
33648	-1.601022	1.536658	9.300495	-0.064124	-0.112179	-0.177748	-0.141504	-0.227244	-0.756174	-0.541071	0.038181	-0.061501	-0.837856
33649	-1.025424	1.153933	9.605335	-0.078685	-0.131306	-0.167603	-0.142284	-0.226970	-0.756425	-0.544011	0.036950	-0.058520	-0.836219
33650	-1.007197	0.870281	9.659134	-0.060123	-0.132205	-0.167493	-0.144752	-0.226144	-0.757176	-0.546923	0.035436	-0.055960	-0.834559
33651	-1.270230	0.927399	9.631077	-0.081584	-0.088311	-0.134458	-0.145658	-0.227208	-0.757169	-0.549236	0.034899	-0.053447	-0.833226
33652	-1.202358	0.853366	9.750686	0.047720	-0.082601	-0.100583	-0.146306	-0.226138	-0.758320	-0.551031	0.032954	-0.053271	-0.832130
33653	-1.226311	0.822149	9.781228	0.054741	-0.077116	-0.100556	-0.147722	-0.231748	-0.756898	-0.552850	0.031060	-0.053203	-0.831000
33654	-0.960711	0.726050	9.664746	0.035528	-0.078919	-0.100634	-0.148759	-0.233607	-0.755991	-0.554622	0.029310	-0.052865	-0.829904
33655	-1.192489	0.805253	9.745303	-0.060777	-0.079068	-0.102981	-0.149532	-0.236411	-0.755215	-0.556405	0.028659	-0.050872	-0.828857
33656	-1.099969	0.623600	10.036452	-0.036079	-0.077217	-0.100081	-0.150572	-0.236133	-0.755463	-0.558112	0.027730	-0.049363	-0.827832
33657	-0.396191	0.662111	10.336394	0.119857	-0.075126	-0.095581	-0.150826	-0.237340	-0.755590	-0.559859	0.025096	-0.050403	-0.826673
33658	-1.071889	0.798969	9.947964	0.092754	-0.009302	-0.048781	-0.150303	-0.243219	-0.751999	-0.560711	0.023801	-0.051814	-0.826046
33659	-1.216998	0.905049	10.099315	-0.050995	0.047201	-0.038534	-0.149374	-0.245799	-0.753807	-0.561300	0.025047	-0.051456	-0.825632
33660	-1.173135	0.798748	9.942215	0.074576	0.109606	0.002621	-0.147939	-0.247426	-0.753819	-0.561164	0.025865	-0.053924	-0.825541
33661	-1.100390	0.696882	9.658233	0.133612	0.131743	0.045350	-0.144804	-0.252423	-0.753203	-0.560364	0.026349	-0.057623	-0.825820
33662	-1.037895	0.730296	9.544071	0.077511	0.104298	0.051571	-0.141542	-0.257150	-0.752203	-0.559418	0.026993	-0.060104	-0.826263
33663	-1.466583	0.637376	9.353947	0.077804	0.054818	0.021183	-0.141540	-0.260086	-0.750405	-0.559069	0.026870	-0.062019	-0.826362
33664	-1.706606	0.423225	9.480719	0.063915	-0.012848	0.032292	-0.141008	-0.263582	-0.750283	-0.558566	0.025753	-0.062954	-0.826666
33665	-1.585307	0.262396	9.513199	-0.009366	-0.056803	0.024618	-0.143072	-0.267589	-0.750396	-0.558253	0.024799	-0.062188	-0.826965
33666	-1.421845	0.358893	9.496876	0.050102	-0.062190	0.026775	-0.144898	-0.267290	-0.749354	-0.557901	0.023026	-0.062341	-0.827242
33667	-1.023720	0.282958	9.571534	-0.051200	-0.024820	0.009610	-0.145812	-0.268204	-0.747805	-0.557778	0.023105	-0.061218	-0.827407
33668	-0.549054	0.326893	9.480569	-0.166641	0.039058	-0.009514	-0.146845	-0.264606	-0.751779	-0.557798	0.025471	-0.058898	-0.827492
33669	-0.506060	0.403358	9.304422	-0.150972	0.103958	-0.019686	-0.145809	-0.259945	-0.754484	-0.557950	0.028805	-0.057504	-0.827378
33670	-0.877893	0.524910	9.187444	-0.247465	0.154986	-0.021196	-0.139825	-0.257090	-0.757743	-0.557963	0.034003	-0.055131	-0.827334
33671	-0.670697	0.551973	9.242562	-0.398025	0.185921	-0.022000	-0.133339	-0.246207	-0.763445	-0.557860	0.041430	-0.050547	-0.827358
33672	-1.188924	0.031352	9.254428	-0.240306	0.182372	-0.013808	-0.127367	-0.235598	-0.770171	-0.557684	0.046990	-0.048598	-0.827296
33673	-1.063399	0.019157	9.836295	-0.094838	0.149635	-0.001947	-0.123601	-0.232968	-0.771484	-0.557510	0.050411	-0.048622	-0.827210
33674	-1.332963	-0.062495	10.034258	-0.023373	0.105907	0.044618	-0.119047	-0.231831	-0.773576	-0.556641	0.052228	-0.049465	-0.827633
33675	-1.269491	-0.225536	10.157378	0.050111	0.058524	0.069991	-0.116829	-0.233338	-0.774109	-0.555509	0.052458	-0.050923	-0.828290
33676	-1.333191	-0.003919	10.279905	-0.209038	0.005228	0.073361	-0.118255	-0.230930	-0.776667	-0.554068	0.054639	-0.047600	-0.829311
33677	-1.431032	0.294090	10.249568	-0.489769	-0.039052	0.034151	-0.118138	-0.222507	-0.780263	-0.553011	0.059265	-0.038979	-0.830149
33678	-1.331476	0.629290	9.724736	-0.457491	-0.066435	0.011278	-0.120761	-0.205903	-0.787945	-0.552313	0.063058	-0.030666	-0.830682
33679	-0.837598	0.167083	9.346020	-0.373196	-0.038865	-0.001212	-0.120919	-0.192782	-0.792051	-0.551902	0.066384	-0.023954	-0.830917
33680	-1.261663	-0.366256	9.805037	-0.103280	0.011601	0.002850	-0.121457	-0.181676	-0.796668	-0.551697	0.067563	-0.022374	-0.831003
33681	-1.837742	-0.371640	9.972406	0.074668	0.084948	0.056218	-0.120795	-0.184107	-0.797317	-0.550853	0.067987	-0.024561	-0.831466
33682	-2.188112	-0.688504	10.377541	0.147831	0.151805	0.113702	-0.117402	-0.191371	-0.794777	-0.549076	0.068673	-0.028851	-0.832447
33683	-2.178547	-0.679469	10.200136	0.136893	0.197584	0.144956	-0.112435	-0.200280	-0.793792	-0.546757	0.070287	-0.033449	-0.833666
33684	-1.947908	-0.525975	9.928409	0.004131	0.191898	0.099998	-0.107623	-0.200739	-0.794088	-0.544968	0.073221	-0.035763	-0.834488
33685	-2.013008	-0.547315	9.353836	-0.068622	0.111196	0.010239	-0.101773	-0.201208	-0.794135	-0.544644	0.075761	-0.035802	-0.834471
33686	-2.087178	-0.662722	9.416333	-0.167498	0.021320	-0.063029	-0.100739	-0.197743	-0.795684	-0.545436	0.077833	-0.033150	-0.833872
33687	-2.079572	-0.739504	9.470533	-0.187326	-0.053685	-0.077776	-0.098801	-0.191610	-0.797881	-0.546499	0.079012	-0.029276	-0.833210
33688	-2.067566	-0.714157	9.840644	-0.102291	-0.051791	-0.078277	-0.099852	-0.186776	-0.799156	-0.547683	0.079159	-0.026888	-0.832499
33689	-1.676314	-0.861977	10.003040	0.033014	-0.022220	-0.025012	-0.098811	-0.185991	-0.800063	-0.548190	0.078438	-0.027104	-0.832226
33690	-1.287178	-0.583257	9.676942	0.047493	0.012643	-0.012067	-0.098293	-0.187326	-0.798654	-0.548472	0.077980	-0.028021	-0.832053
33691	-1.312495	-0.333629	9.526588	0.044127	-0.007536	-0.043442	-0.096992	-0.188144	-0.798408	-0.549296	0.077371	-0.028540	-0.831549
33692	-1.477248	-0.155751	9.580352	0.041006	-0.014084	-0.091454	-0.096210	-0.191755	-0.796103	-0.550901	0.076584	-0.028932	-0.830546
33693	-1.558948	-0.198170	9.886230	0.087085	-0.029713	-0.133654	-0.096205	-0.194431	-0.795076	-0.553297	0.075169	-0.029792	-0.829051
33694	-1.559134	-0.154521	9.987652	0.101464	-0.029797	-0.170500	-0.093595	-0.198215	-0.794584	-0.556302	0.073499	-0.030894	-0.827147
33695	-1.350294	-0.460680	10.383753	0.132600	-0.048080	-0.184140	-0.093581	-0.202507	-0.794072	-0.559595	0.071285	-0.032222	-0.825066
33696	-1.325972	-0.519438	10.071120	0.042610	-0.062835	-0.207637	-0.090975	-0.207082	-0.792038	-0.563132	0.069751	-0.031931	-0.822798
33697	-1.559423	-0.118032	9.402493	-0.012060	-0.039145	-0.220892	-0.088384	-0.207761	-0.789875	-0.566798	0.069319	-0.030919	-0.820353
33698	-1.599862	0.263278	9.076225	0.101369	-0.037164	-0.218491	-0.086296	-0.209934	-0.790021	-0.570553	0.067541	-0.031861	-0.817859
33699	-1.334517	0.233130	9.251099	0.171664	-0.048066	-0.232875	-0.084988	-0.214764	-0.788105	-0.574641	0.064866	-0.033774	-0.815132
33700	-1.015528	0.080960	9.590381	0.252589	-0.080887	-0.243473	-0.082372	-0.222024	-0.786073	-0.578986	0.060654	-0.036647	-0.812252
33701	-0.832196	0.078481	10.165723	0.317885	-0.115623	-0.268006	-0.080800	-0.233129	-0.780179	-0.583816	0.055172	-0.040100	-0.809016
33702	-1.059591	0.235902	9.901777	0.277403	-0.117504	-0.267299	-0.080262	-0.243968	-0.775818	-0.588532	0.050091	-0.042921	-0.805778
33703	-1.181564	0.522892	9.477415	0.143444	-0.062892	-0.304991	-0.078821	-0.251737	-0.772235	-0.593658	0.047510	-0.044149	-0.802100
33704	-1.124923	0.783113	9.563202	0.025158	-0.022812	-0.309355	-0.073616	-0.254474	-0.771506	-0.598658	0.046965	-0.043986	-0.798416
33705	-1.312734	0.747500	9.810578	0.033762	-0.006342	-0.287196	-0.069964	-0.258540	-0.771152	-0.603296	0.046550	-0.044171	-0.794931
33706	-1.765290	0.609216	9.734808	-0.101646	0.017359	-0.228864	-0.066066	-0.257381	-0.771825	-0.606811	0.048102	-0.042547	-0.792248
33707	-1.298607	0.827643	10.023059	-0.275192	0.022772	-0.202060	-0.059838	-0.250499	-0.774956	-0.609736	0.051810	-0.038303	-0.789981
33708	-1.595835	0.455316	9.655023	-0.063741	0.043187	-0.162248	-0.055686	-0.246265	-0.776657	-0.612184	0.053241	-0.037648	-0.788022
33709	-1.629477	0.449377	10.048270	0.219828	0.063609	-0.146083	-0.049955	-0.250353	-0.776191	-0.614682	0.051502	-0.041808	-0.785980
33710	-1.730437	0.378567	9.801507	0.674482	0.042296	-0.096677	-0.047591	-0.265758	-0.769662	-0.616775	0.043802	-0.052818	-0.784143
33711	-1.614369	0.322696	10.279462	1.054130	-0.022970	-0.040201	-0.046236	-0.298940	-0.756065	-0.618233	0.030329	-0.069110	-0.782363
33712	-1.927401	0.260440	10.546899	1.101232	-0.116107	-0.001070	-0.045677	-0.333948	-0.737835	-0.618936	0.014741	-0.084878	-0.780702
33713	-1.650345	-0.244262	9.827124	0.938621	-0.103447	-0.018481	-0.049945	-0.364999	-0.718794	-0.619592	0.001448	-0.098297	-0.778744
33714	-1.915138	0.743040	10.966628	0.286320	-0.155648	-0.099299	-0.052272	-0.385793	-0.705805	-0.621456	-0.004481	-0.100817	-0.776923
33715	-1.407567	1.438434	10.011405	-1.200432	-0.151690	-0.125295	-0.055661	-0.373471	-0.712841	-0.623661	0.008279	-0.080320	-0.777514
33716	-1.008930	1.756430	9.909172	-2.091615	-0.148953	-0.133503	-0.056507	-0.314281	-0.743781	-0.625101	0.032085	-0.045869	-0.778534
33717	-0.940411	0.974925	8.564299	-1.309556	-0.092163	-0.096349	-0.057617	-0.257878	-0.771764	-0.625648	0.047010	-0.024333	-0.778308
33718	-1.429785	0.955174	7.997790	0.418487	0.016931	0.028507	-0.057896	-0.249440	-0.774328	-0.625553	0.041869	-0.031076	-0.778437
33719	-0.567310	1.614402	8.922388	0.738842	0.118325	0.203467	-0.056558	-0.273390	-0.764068	-0.622869	0.034211	-0.044367	-0.780317
33720	-1.061611	0.086048	8.291472	0.764833	0.171508	0.281102	-0.055233	-0.288518	-0.757916	-0.618725	0.026958	-0.058616	-0.782954
33721	-1.016808	0.376494	10.187381	1.425081	0.153903	0.313971	-0.054918	-0.329286	-0.738531	-0.614148	0.011238	-0.083098	-0.784723
33722	-1.355809	0.729768	10.981263	0.393965	0.052190	0.330093	-0.056831	-0.365460	-0.718868	-0.608949	0.006517	-0.089987	-0.788062
33723	-1.442393	0.670441	10.566775	-0.722385	-0.084407	0.275741	-0.063985	-0.354037	-0.726003	-0.604611	0.013386	-0.077697	-0.792609
33724	-1.004634	0.825988	9.368103	-0.365822	-0.085895	0.196358	-0.069200	-0.337552	-0.735079	-0.601512	0.015992	-0.070906	-0.795550
33725	-1.127271	1.247193	8.796800	-0.221862	-0.005306	0.186793	-0.074670	-0.326005	-0.741328	-0.598487	0.018205	-0.067471	-0.798078
33726	-1.180281	1.242274	8.796236	0.179430	0.039101	0.230285	-0.077002	-0.329192	-0.740411	-0.594774	0.016222	-0.070884	-0.800598
33727	-1.314504	1.083589	8.900770	0.088820	0.064700	0.284238	-0.079849	-0.333450	-0.739619	-0.590169	0.015694	-0.073293	-0.803793
33728	-1.110812	0.897028	10.505839	0.201041	0.053909	0.341118	-0.081931	-0.337287	-0.736263	-0.584626	0.013538	-0.077266	-0.807502
33729	-1.249166	0.599363	10.774006	0.282941	0.048635	0.406149	-0.088155	-0.345510	-0.732876	-0.578062	0.010286	-0.082613	-0.811735
33730	-1.446836	0.593701	10.640066	0.051491	0.052095	0.435421	-0.093858	-0.355874	-0.728208	-0.570896	0.009666	-0.084140	-0.816642
33731	-1.693340	0.709864	10.281754	0.224446	0.037691	0.451075	-0.100881	-0.358052	-0.725583	-0.563507	0.006894	-0.088406	-0.821338
33732	-1.886942	0.844617	9.700970	0.050903	0.026533	0.443746	-0.106737	-0.359839	-0.722710	-0.556164	0.005820	-0.089605	-0.826207
33733	-1.989303	1.072306	9.511186	-0.006660	-0.057689	0.412193	-0.114283	-0.357339	-0.722906	-0.549468	0.004190	-0.089007	-0.830750
33734	-1.878841	1.156216	9.362176	0.110914	-0.138027	0.385228	-0.126123	-0.357449	-0.720241	-0.543314	-0.000160	-0.089371	-0.834759
33735	-1.358021	1.130911	9.397884	0.113024	-0.123404	0.355705	-0.136650	-0.360531	-0.717846	-0.537613	-0.004062	-0.090040	-0.838361
33736	-1.029987	1.111613	9.895132	0.124021	-0.064976	0.321531	-0.146017	-0.361740	-0.714944	-0.532328	-0.007215	-0.091404	-0.841558
33737	-1.033670	0.881525	10.148701	0.221220	0.011899	0.330218	-0.152514	-0.366202	-0.711810	-0.526737	-0.009940	-0.095302	-0.844610
33738	-0.658148	0.987557	9.983273	0.088827	0.042924	0.340586	-0.157331	-0.368265	-0.708560	-0.520888	-0.010951	-0.097197	-0.848003
33739	-0.769573	1.092490	9.779680	0.052034	0.008136	0.333063	-0.163194	-0.366438	-0.706970	-0.515241	-0.011971	-0.098144	-0.851323
33740	-0.925493	1.428078	9.516501	0.132517	-0.010113	0.309484	-0.169438	-0.367291	-0.705250	-0.509964	-0.014266	-0.100234	-0.854217
33741	-0.772033	1.596384	9.400280	0.036165	-0.005630	0.303451	-0.173868	-0.366686	-0.703415	-0.504813	-0.015308	-0.100752	-0.857192
33742	-0.549929	1.529651	9.454223	0.186539	0.042138	0.324454	-0.178427	-0.366616	-0.701451	-0.499111	-0.017273	-0.104291	-0.860066
33743	-0.719540	1.717306	9.556083	0.277015	0.096234	0.365419	-0.183501	-0.370548	-0.697428	-0.492552	-0.019122	-0.109916	-0.863102
33744	-0.899176	1.976345	9.433225	0.332710	0.085347	0.378620	-0.186497	-0.374900	-0.692780	-0.485691	-0.021907	-0.116368	-0.866073
33745	-0.861064	2.077843	9.545417	0.268354	0.063238	0.337716	-0.191707	-0.380949	-0.685801	-0.479606	-0.024180	-0.121514	-0.868693
33746	-0.794982	2.391948	9.905679	0.106566	0.006132	0.237296	-0.196139	-0.381408	-0.682938	-0.475429	-0.025822	-0.123330	-0.870684
33747	-1.002493	2.432313	9.870705	0.005450	-0.061966	0.107674	-0.199658	-0.379883	-0.682010	-0.473751	-0.027195	-0.122823	-0.871628
33748	-0.776263	2.496610	9.547280	-0.123577	-0.091680	-0.044278	-0.200444	-0.376264	-0.683545	-0.474832	-0.027662	-0.119847	-0.871439
33749	-0.891820	2.452087	9.257545	-0.111055	-0.093584	-0.081127	-0.202004	-0.373046	-0.685844	-0.476576	-0.028022	-0.117126	-0.870845
33750	-0.998498	2.571357	9.022994	0.109055	-0.100571	-0.048630	-0.202017	-0.370620	-0.684943	-0.477612	-0.030848	-0.118116	-0.870048
33751	-0.540772	2.642839	9.258695	0.211967	-0.076530	-0.002913	-0.204877	-0.375385	-0.681195	-0.477753	-0.034181	-0.121161	-0.869427
33752	-0.516182	2.555056	9.603333	0.222718	-0.009864	-0.018649	-0.204880	-0.380578	-0.676700	-0.477960	-0.036584	-0.124974	-0.868676
33753	-0.425201	2.685022	9.567600	0.166925	0.038437	-0.055925	-0.205143	-0.386701	-0.671560	-0.478756	-0.037371	-0.128370	-0.867708
33754	-0.399434	2.328587	9.438027	0.062189	0.038292	-0.071201	-0.202806	-0.388855	-0.669523	-0.479862	-0.037267	-0.129891	-0.866875
33755	-0.355752	2.258168	9.221423	0.042032	-0.012875	-0.065679	-0.199425	-0.389430	-0.669550	-0.481047	-0.037737	-0.130608	-0.866089
33756	-0.463079	2.525037	9.236165	0.118301	-0.043938	-0.089257	-0.198900	-0.393313	-0.667757	-0.482634	-0.039551	-0.132322	-0.864865
33757	-0.630721	2.806565	9.351361	0.055594	-0.040497	-0.135747	-0.197353	-0.391971	-0.666097	-0.485087	-0.040453	-0.133063	-0.863336
33758	-0.791888	2.726239	9.171111	0.007020	-0.064442	-0.182100	-0.195011	-0.393335	-0.665603	-0.488408	-0.041297	-0.132727	-0.861473
33759	-0.699734	2.621522	9.448935	-0.025883	-0.104734	-0.196043	-0.193453	-0.393350	-0.665358	-0.492125	-0.042349	-0.131489	-0.859495
33760	-0.652399	2.804230	9.384730	0.051117	-0.143032	-0.200214	-0.193193	-0.396019	-0.663433	-0.495909	-0.044932	-0.131147	-0.857238
33761	-0.686696	2.919599	9.374027	0.084323	-0.156707	-0.200032	-0.193715	-0.398141	-0.661374	-0.499709	-0.047954	-0.131300	-0.854840
33762	-0.513659	3.035797	9.485284	0.040199	-0.131976	-0.167070	-0.192288	-0.399885	-0.659587	-0.502884	-0.050321	-0.130846	-0.852910
33763	-0.352306	3.069854	9.501669	0.141242	-0.083291	-0.122330	-0.192546	-0.402819	-0.657787	-0.505083	-0.052881	-0.132635	-0.851177
33764	-0.143364	3.228518	9.347425	0.175612	-0.029170	-0.076093	-0.192421	-0.408143	-0.652906	-0.506277	-0.055097	-0.135427	-0.849887
33765	-0.235350	3.304957	9.242026	0.238046	0.003913	-0.029689	-0.192550	-0.415208	-0.647768	-0.506541	-0.057428	-0.139650	-0.848891
33766	-0.266428	3.249511	9.226558	0.269414	0.033222	-0.016653	-0.192030	-0.421079	-0.643405	-0.506421	-0.059693	-0.144596	-0.847978
33767	-0.186347	3.141789	9.336206	0.169577	0.048688	-0.002409	-0.189694	-0.425763	-0.639185	-0.506151	-0.060666	-0.148072	-0.847470
33768	-0.131597	2.791701	9.639044	0.182008	0.020395	0.015248	-0.189165	-0.432186	-0.636364	-0.505617	-0.062355	-0.151362	-0.847085
33769	-0.010373	2.642556	9.570875	0.062941	-0.036334	0.032280	-0.190343	-0.434289	-0.633014	-0.505136	-0.063810	-0.152077	-0.847135
33770	-0.074376	2.910893	9.286008	-0.051262	-0.065641	0.051116	-0.191770	-0.434279	-0.633646	-0.504542	-0.064706	-0.150498	-0.847703
33771	0.011471	3.092578	8.900513	-0.074482	-0.049118	0.072198	-0.195154	-0.432231	-0.634003	-0.503593	-0.065132	-0.148678	-0.848556
33772	0.194252	3.174039	8.696937	0.079457	-0.010530	0.069232	-0.196590	-0.431803	-0.633092	-0.502333	-0.066460	-0.149850	-0.848994
33773	0.078916	3.096984	8.742785	0.026935	0.029603	0.068903	-0.199183	-0.432853	-0.633586	-0.501064	-0.066595	-0.150532	-0.849612
33774	-0.297490	3.189155	9.182216	-0.082315	0.025718	0.059102	-0.198141	-0.431802	-0.634750	-0.500062	-0.065651	-0.149334	-0.850487
33775	-0.461920	3.297134	9.196597	-0.233724	0.025505	0.049095	-0.199185	-0.426450	-0.637953	-0.499478	-0.063187	-0.145573	-0.851667
33776	-0.827965	3.237776	9.638801	-0.254213	0.038092	0.010194	-0.198541	-0.419649	-0.641939	-0.499480	-0.060169	-0.141631	-0.852549
33777	-0.832498	2.672876	9.770052	-0.349720	0.068925	-0.036456	-0.196721	-0.409672	-0.649403	-0.500345	-0.055529	-0.136434	-0.853204
33778	-0.799103	2.247919	9.999632	-0.464820	0.087023	-0.050892	-0.193075	-0.399595	-0.658295	-0.501464	-0.049397	-0.129444	-0.854013
33779	-0.308843	2.051190	9.871833	-0.513797	0.057832	-0.039067	-0.190745	-0.384540	-0.667689	-0.502495	-0.043267	-0.121281	-0.854937
33780	-0.778387	1.955265	10.233349	-0.583611	0.011044	-0.041212	-0.188543	-0.367355	-0.679008	-0.503645	-0.037258	-0.111460	-0.855880
33781	-0.682767	2.108018	9.823535	-0.538595	-0.000667	-0.011432	-0.187905	-0.350009	-0.689544	-0.504248	-0.031912	-0.102223	-0.856893
33782	-0.243759	2.035556	9.483377	-0.301141	0.008971	0.048846	-0.186490	-0.337734	-0.695847	-0.503578	-0.028970	-0.097138	-0.857983
33783	-0.109114	2.092139	9.067779	-0.043538	0.005765	0.095384	-0.189095	-0.331828	-0.699037	-0.501984	-0.028734	-0.096377	-0.859010
33784	-0.086528	2.409408	8.971627	0.023471	-0.003236	0.115105	-0.189875	-0.333018	-0.698132	-0.499988	-0.029395	-0.096701	-0.860115
33785	-0.250850	2.495841	9.016911	0.048035	0.026887	0.100405	-0.191049	-0.334196	-0.696324	-0.498205	-0.029753	-0.097748	-0.861018
33786	-0.231500	2.486643	9.129775	0.000855	0.040524	0.094608	-0.192220	-0.332582	-0.697342	-0.496458	-0.029394	-0.098130	-0.861996
33787	-0.187026	2.260832	9.199032	0.006367	0.058774	0.081699	-0.193262	-0.333099	-0.696563	-0.494953	-0.028773	-0.098806	-0.862804
33788	0.141366	2.146115	9.229291	-0.018730	0.051437	0.064989	-0.194822	-0.332014	-0.697192	-0.493637	-0.027966	-0.098977	-0.863565
33789	0.050974	1.890998	9.248873	-0.073784	0.033098	0.072130	-0.194040	-0.330161	-0.698997	-0.492387	-0.027012	-0.098002	-0.864420
33790	-0.037213	1.679174	9.264281	-0.164667	0.020181	0.069851	-0.194288	-0.329381	-0.701951	-0.491063	-0.025309	-0.095340	-0.865521
33791	-0.299058	1.496673	9.513708	-0.276368	0.040967	0.048945	-0.194034	-0.321509	-0.706704	-0.490290	-0.022191	-0.090918	-0.866520
33792	-0.701937	1.053321	9.542135	-0.211214	0.061940	0.028945	-0.193129	-0.314178	-0.711206	-0.489615	-0.019233	-0.087875	-0.867286
33793	-0.784408	0.654002	9.598173	-0.353158	0.118505	0.059532	-0.190794	-0.305131	-0.717133	-0.488521	-0.014004	-0.082834	-0.868498
33794	-0.534997	0.408342	9.371429	-0.451506	0.167885	0.093129	-0.189501	-0.291004	-0.726390	-0.486692	-0.006977	-0.076623	-0.870179
33795	-0.106980	0.640608	9.508296	-0.392529	0.195548	0.142302	-0.184583	-0.275422	-0.733876	-0.483978	-0.000145	-0.071564	-0.872149
33796	-0.122400	0.876700	10.317956	-0.217431	0.195716	0.156088	-0.180956	-0.264641	-0.739555	-0.480946	0.005001	-0.069684	-0.873963
33797	-0.367664	0.777787	11.082368	-0.078640	0.184763	0.139259	-0.177059	-0.259215	-0.743182	-0.478270	0.008600	-0.069947	-0.875381
33798	-0.642411	0.765285	11.103632	-0.217570	0.167830	0.025055	-0.173689	-0.253369	-0.745648	-0.477544	0.013434	-0.067768	-0.875887
33799	-0.774481	0.617467	10.164219	-0.435501	0.141751	-0.092280	-0.169017	-0.244345	-0.751208	-0.478863	0.020009	-0.061285	-0.875519
33800	-0.921014	0.495829	9.853909	-0.492632	0.101306	-0.158951	-0.163319	-0.228772	-0.758700	-0.481304	0.026543	-0.053583	-0.874512
33801	-1.141860	0.303279	9.954761	-0.231797	0.054073	-0.139099	-0.158650	-0.218274	-0.764645	-0.483582	0.029689	-0.049785	-0.873378
33802	-1.136291	0.149696	10.063072	0.101090	0.036118	-0.150300	-0.155797	-0.215761	-0.765309	-0.486230	0.029340	-0.051830	-0.871799
33803	-0.966796	-0.013959	9.944745	-0.004590	0.035990	-0.167431	-0.153198	-0.218056	-0.763531	-0.489141	0.030019	-0.051793	-0.870148
33804	-1.120999	-0.033805	9.859018	-0.147706	0.021076	-0.214281	-0.150083	-0.215950	-0.764326	-0.492766	0.031901	-0.049318	-0.868177
33805	-1.169204	-0.039018	9.769685	-0.128915	0.011844	-0.258471	-0.145927	-0.215322	-0.764102	-0.497189	0.033484	-0.046804	-0.865732
33806	-1.332788	-0.116851	9.615849	-0.121685	0.006289	-0.284268	-0.142550	-0.211892	-0.766441	-0.502029	0.034915	-0.044585	-0.862995
33807	-1.188546	-0.032274	9.642385	-0.143376	0.024503	-0.308400	-0.137629	-0.204581	-0.768404	-0.507255	0.036927	-0.041906	-0.859984
33808	-1.373001	0.234661	9.721215	-0.009262	0.017227	-0.340955	-0.132427	-0.204112	-0.769473	-0.513100	0.037449	-0.041684	-0.856498
33809	-1.416301	0.215311	9.715739	0.059029	-0.008290	-0.338724	-0.129821	-0.205353	-0.769752	-0.518977	0.036877	-0.042142	-0.852952
33810	-1.321584	0.076802	9.959509	0.089155	-0.063129	-0.350477	-0.126697	-0.210062	-0.767208	-0.525076	0.035016	-0.042762	-0.849259
33811	-1.502562	0.120135	10.073641	0.032296	-0.057754	-0.355398	-0.124621	-0.211945	-0.765169	-0.531206	0.033914	-0.042251	-0.845509
33812	-1.481445	-0.264523	10.135652	-0.040922	-0.088923	-0.358471	-0.122405	-0.211984	-0.766601	-0.537317	0.032993	-0.040381	-0.841767
33813	-1.448662	-0.083503	9.586432	-0.025214	-0.075906	-0.296579	-0.119948	-0.209853	-0.765591	-0.542378	0.032174	-0.038744	-0.838623
33814	-1.063737	0.577889	9.311266	0.036645	-0.080128	-0.220595	-0.121380	-0.209034	-0.765836	-0.546173	0.030450	-0.038356	-0.836240
33815	-0.701201	0.904753	9.712878	0.275819	-0.097023	-0.149225	-0.121625	-0.215991	-0.763524	-0.548931	0.025860	-0.041648	-0.834429
33816	-0.757724	0.651979	10.397686	0.205531	-0.139020	-0.077528	-0.125510	-0.225572	-0.759128	-0.550453	0.021194	-0.043520	-0.833461
33817	-0.759043	0.910096	9.902036	0.078886	-0.135393	-0.050495	-0.128639	-0.225918	-0.756918	-0.551473	0.018025	-0.043172	-0.832880
33818	-0.301339	0.957602	9.458121	0.221754	-0.064646	-0.003715	-0.132006	-0.231504	-0.755223	-0.551675	0.014352	-0.046159	-0.832657
33819	-0.347885	0.601103	9.351876	0.334952	0.022461	0.061342	-0.134086	-0.238811	-0.749684	-0.550744	0.010855	-0.051853	-0.832991
33820	-0.731337	0.142147	9.730706	0.329279	0.117581	0.127618	-0.136791	-0.249758	-0.746197	-0.548559	0.008902	-0.058668	-0.834003
33821	-1.369634	0.563616	10.239519	0.210503	0.212244	0.075137	-0.133008	-0.256093	-0.744302	-0.547117	0.009953	-0.064369	-0.834518
33822	-1.510779	0.847446	10.309389	-0.024445	0.195350	0.009350	-0.128205	-0.258403	-0.741643	-0.546714	0.013316	-0.066109	-0.834599
33823	-1.588570	0.966020	9.854274	-0.138598	0.185916	-0.066894	-0.121324	-0.252465	-0.744522	-0.547577	0.017968	-0.065694	-0.833979
33824	-0.933586	1.100903	9.521439	-0.264605	0.176723	-0.082261	-0.115880	-0.243968	-0.748160	-0.548625	0.023768	-0.063193	-0.833338
33825	-1.006967	0.806474	9.290998	-0.091251	0.153167	-0.075796	-0.109782	-0.236417	-0.751675	-0.549682	0.027353	-0.063212	-0.832530
33826	-1.021045	0.724631	9.284920	-0.206701	0.116480	-0.076320	-0.105503	-0.230448	-0.754277	-0.550699	0.031508	-0.061016	-0.831874
33827	-0.988466	0.470338	9.473680	-0.216669	0.006738	-0.094647	-0.103825	-0.222578	-0.757757	-0.552158	0.034048	-0.057317	-0.831070
33828	-1.223956	0.326753	9.831910	-0.245910	-0.028161	-0.124280	-0.101769	-0.212158	-0.760853	-0.554094	0.036284	-0.052840	-0.829983
33829	-0.981539	0.048882	10.039100	-0.322713	0.001016	-0.124694	-0.101783	-0.201732	-0.765732	-0.555949	0.039934	-0.047276	-0.828909
33830	-0.945192	-0.005138	9.697842	-0.187948	0.023104	-0.133266	-0.100517	-0.188617	-0.768821	-0.557992	0.042379	-0.044317	-0.827578
33831	-0.596106	0.084008	9.534330	-0.263026	-0.000737	-0.157594	-0.098978	-0.177130	-0.773326	-0.560401	0.045346	-0.039667	-0.826027
33832	-0.815529	0.600388	9.414710	-0.273507	-0.015481	-0.194572	-0.096261	-0.171004	-0.775401	-0.563381	0.048156	-0.034804	-0.824058
33833	-0.957903	0.639225	9.598747	-0.143441	-0.004535	-0.245622	-0.093422	-0.160066	-0.779531	-0.567317	0.049741	-0.032021	-0.821372
33834	-0.881778	0.351264	9.765839	-0.069578	0.010130	-0.258176	-0.089275	-0.156091	-0.780334	-0.571483	0.050708	-0.030739	-0.818469
33835	-1.400715	-0.015041	9.880673	-0.033910	0.024576	-0.307858	-0.085900	-0.152387	-0.782158	-0.576491	0.051550	-0.030037	-0.814922
33836	-1.708659	-0.161326	9.491704	-0.154113	0.053483	-0.382343	-0.079925	-0.149514	-0.783618	-0.582521	0.054272	-0.027749	-0.810527
33837	-1.598405	-0.036806	9.259253	-0.089133	0.083648	-0.421744	-0.072399	-0.145309	-0.784447	-0.589220	0.056790	-0.026736	-0.805531
33838	-1.297489	-0.454382	9.381019	-0.259997	0.090699	-0.462274	-0.065529	-0.138019	-0.786298	-0.596300	0.061404	-0.023089	-0.800077
33839	-1.032666	-0.379078	9.439753	-0.303637	0.086089	-0.473557	-0.056314	-0.127968	-0.791507	-0.603453	0.066508	-0.018584	-0.794402
33840	-0.515776	-0.576255	9.869061	-0.212261	0.088054	-0.474918	-0.047238	-0.118029	-0.794659	-0.610664	0.070487	-0.015638	-0.788592
33841	-0.760154	-0.862860	10.618848	-0.073707	0.036074	-0.451991	-0.039966	-0.113966	-0.796515	-0.617681	0.071945	-0.014147	-0.783003
33842	-1.022225	-0.513372	10.261261	-0.033111	0.038900	-0.433355	-0.033347	-0.113088	-0.795282	-0.624401	0.072929	-0.013479	-0.777575
33843	-1.422523	-0.485344	10.248318	0.221185	0.069362	-0.400753	-0.028658	-0.116625	-0.794678	-0.630940	0.071185	-0.017075	-0.772370
33844	-1.866491	-0.405027	10.074882	0.222524	0.095873	-0.378656	-0.019807	-0.125282	-0.791025	-0.637061	0.069831	-0.021173	-0.767352
33845	-2.189429	-0.427718	9.958736	-0.103089	0.088150	-0.385841	-0.013306	-0.128560	-0.789279	-0.642807	0.072526	-0.020098	-0.762323
33846	-2.541344	-0.430440	10.070627	-0.017198	0.058007	-0.392757	-0.006823	-0.125669	-0.788301	-0.648741	0.073633	-0.020000	-0.757174
33847	-2.515416	-0.815285	10.075074	0.019786	0.020585	-0.387878	-0.001237	-0.126394	-0.787447	-0.654637	0.073771	-0.019981	-0.752070
33848	-2.067122	-0.821080	9.527113	0.040608	0.000623	-0.381257	0.002530	-0.127097	-0.786449	-0.660428	0.073246	-0.020023	-0.747040
33849	-1.609939	-0.662866	9.096747	0.162743	-0.017359	-0.356601	0.005132	-0.130864	-0.784158	-0.665998	0.070938	-0.021708	-0.742255
33850	-1.311956	-0.459716	9.236793	0.213155	-0.000737	-0.324993	0.008264	-0.138921	-0.780716	-0.671120	0.068074	-0.024385	-0.737814
33851	-0.986789	-0.890242	9.778652	0.201386	0.023004	-0.328753	0.012439	-0.146999	-0.778054	-0.676234	0.065820	-0.027206	-0.733236
33852	-0.828530	-0.717097	9.667344	0.149101	0.044817	-0.367814	0.016987	-0.151047	-0.774879	-0.681793	0.064506	-0.029495	-0.728098
33853	-0.922640	-0.695545	9.693171	0.187803	0.070373	-0.391658	0.022062	-0.156181	-0.772352	-0.687694	0.063130	-0.032634	-0.722515
33854	-1.098586	-0.697994	9.782705	0.178951	0.059397	-0.378773	0.029081	-0.163192	-0.767270	-0.693347	0.061619	-0.035537	-0.717085
33855	-1.179983	-0.823795	9.624164	0.274867	0.050459	-0.339507	0.033386	-0.169803	-0.765636	-0.698517	0.058700	-0.039681	-0.712077
33856	-0.668532	-0.909461	9.601332	0.352929	0.078239	-0.259762	0.037825	-0.178824	-0.762977	-0.702558	0.054935	-0.045471	-0.708045
33857	-0.661805	-1.287530	10.191361	0.499789	0.067550	-0.194387	0.043043	-0.194649	-0.755057	-0.705789	0.048961	-0.053127	-0.704728
33858	-1.292248	-1.545200	9.778618	0.346131	0.033387	-0.239419	0.047216	-0.206720	-0.748927	-0.709463	0.044647	-0.058217	-0.700914
33859	-1.630479	-0.390476	9.268394	0.050064	0.031985	-0.307427	0.051899	-0.211713	-0.746139	-0.713802	0.044701	-0.058910	-0.696432
33860	-1.691500	0.270277	9.065867	0.011455	0.051966	-0.346447	0.057607	-0.213090	-0.743100	-0.718581	0.045517	-0.059475	-0.691399
33861	-1.562175	0.453717	9.168057	-0.044245	0.075578	-0.387378	0.064349	-0.211399	-0.741097	-0.723820	0.047615	-0.059435	-0.685774
33862	-1.425258	0.084106	10.045053	-0.024376	0.059088	-0.391854	0.070834	-0.205848	-0.742688	-0.729100	0.049092	-0.059553	-0.680042
33863	-1.570040	-0.368735	10.666224	-0.070946	-0.001396	-0.407676	0.078102	-0.202843	-0.743002	-0.734587	0.050548	-0.057993	-0.674140
33864	-1.419987	-0.004365	10.199881	-0.164065	-0.045296	-0.404395	0.079905	-0.197766	-0.743528	-0.739920	0.052664	-0.054675	-0.668398
33865	-1.100121	0.639077	9.638223	-0.076134	-0.033012	-0.321843	0.083798	-0.192732	-0.746127	-0.744195	0.053622	-0.052655	-0.663721
33866	-0.791503	0.622507	9.537659	0.150562	0.011374	-0.235844	0.085998	-0.193005	-0.744088	-0.747485	0.051629	-0.054537	-0.660020
33867	-0.775348	0.266619	9.573623	0.248621	0.023402	-0.217813	0.088985	-0.197299	-0.740387	-0.750610	0.048318	-0.057755	-0.656441
33868	-1.145700	0.101659	10.091114	0.245236	0.048917	-0.208653	0.091208	-0.205882	-0.736810	-0.753534	0.045369	-0.061472	-0.652955
33869	-1.507226	0.096889	10.313299	0.171595	0.145653	-0.205501	0.096936	-0.211696	-0.734288	-0.756216	0.044782	-0.065527	-0.649491
33870	-1.865067	0.306547	9.924055	0.198946	0.204226	-0.176862	0.102902	-0.220802	-0.725086	-0.758427	0.044508	-0.071004	-0.646348
33871	-2.144547	0.269493	9.803313	0.136055	0.220521	-0.198440	0.111607	-0.223961	-0.722329	-0.760820	0.045439	-0.075768	-0.642921
33872	-2.343110	0.454003	9.705637	0.113007	0.278983	-0.193126	0.120691	-0.224701	-0.719060	-0.762987	0.047449	-0.081252	-0.639530
33873	-2.877956	0.374852	9.382699	0.186680	0.280761	-0.222301	0.130555	-0.229585	-0.712972	-0.765560	0.048455	-0.087607	-0.635528
33874	-3.340409	0.292021	9.348419	0.129340	0.233006	-0.262215	0.140943	-0.232348	-0.709072	-0.768612	0.049747	-0.092524	-0.631030
33875	-3.349437	0.156851	9.221624	0.085605	0.167182	-0.254021	0.152111	-0.235121	-0.705306	-0.771608	0.050994	-0.095892	-0.626758
33876	-2.786050	0.307380	9.296201	0.054764	0.108811	-0.224541	0.157820	-0.234899	-0.703552	-0.774287	0.051795	-0.097988	-0.623053
33877	-2.096506	0.292573	9.489650	-0.017862	0.117990	-0.211977	0.163773	-0.232517	-0.700386	-0.776698	0.053959	-0.099359	-0.619642
33878	-1.759774	0.454640	9.552671	0.035977	0.141954	-0.173899	0.168314	-0.230019	-0.700678	-0.778627	0.055358	-0.101780	-0.616697
33879	-1.875625	0.483160	9.518386	-0.011225	0.207642	-0.193626	0.175708	-0.228741	-0.698936	-0.780599	0.058458	-0.104624	-0.613434
33880	-2.159912	0.443748	9.414369	-0.018395	0.214939	-0.182606	0.182710	-0.227587	-0.696550	-0.782381	0.061617	-0.107497	-0.610350
33881	-2.278566	0.548724	9.227512	-0.020304	0.200322	-0.178909	0.190623	-0.225113	-0.695455	-0.784130	0.064718	-0.110123	-0.607309
33882	-2.493367	0.601070	9.183037	-0.092575	0.167208	-0.220765	0.198393	-0.221014	-0.693073	-0.786338	0.068541	-0.111291	-0.603812
33883	-2.561518	0.740584	9.217961	-0.159407	0.141377	-0.282907	0.205647	-0.214116	-0.693513	-0.789232	0.073320	-0.111174	-0.599481
33884	-2.666636	0.564328	9.795375	-0.192028	0.100993	-0.312545	0.213282	-0.204539	-0.694084	-0.792480	0.078109	-0.109960	-0.594797
33885	-2.617106	0.280083	9.657436	-0.215932	0.042380	-0.355011	0.219762	-0.196044	-0.696830	-0.796274	0.082731	-0.107482	-0.589535
33886	-2.292937	0.014177	9.095068	-0.257556	0.017644	-0.393913	0.223886	-0.184024	-0.698785	-0.800448	0.087739	-0.104023	-0.583750
33887	-1.920685	-0.222631	8.571960	-0.234251	0.047989	-0.366123	0.228798	-0.172163	-0.702289	-0.804212	0.092705	-0.101364	-0.578251
33888	-1.626496	-0.246439	8.473560	-0.094288	0.051871	-0.356177	0.234488	-0.163373	-0.703230	-0.808060	0.095397	-0.100396	-0.572591
33889	-1.549909	-0.625245	8.807402	-0.085702	0.020704	-0.389292	0.240045	-0.156175	-0.702371	-0.812325	0.097657	-0.098906	-0.566400
33890	-1.406542	-0.828793	9.701188	-0.133290	-0.092937	-0.473336	0.244050	-0.144710	-0.706254	-0.817603	0.099557	-0.094907	-0.559112
33891	-2.110062	-0.912242	9.626245	-0.127393	-0.244875	-0.525698	0.242995	-0.134271	-0.710996	-0.823680	0.099723	-0.088268	-0.551195
33892	-2.826966	-1.198095	10.167609	-0.088946	-0.246720	-0.490451	0.242588	-0.126501	-0.713302	-0.829325	0.099185	-0.082187	-0.543716
33893	-2.983736	-1.665460	10.769262	0.120282	-0.143900	-0.369565	0.240631	-0.121266	-0.715726	-0.833831	0.096103	-0.080214	-0.537639
33894	-3.253638	-1.701082	10.358197	0.066914	-0.037809	-0.313706	0.241538	-0.120738	-0.715605	-0.837404	0.094939	-0.079642	-0.532351
33895	-3.440938	-0.856306	9.873839	0.021986	-0.000252	-0.268813	0.241520	-0.116169	-0.715346	-0.840329	0.094936	-0.079242	-0.527784
33896	-3.361212	-0.395164	9.607419	0.055682	-0.054056	-0.251963	0.244115	-0.114058	-0.716136	-0.843197	0.093685	-0.078385	-0.523544
33897	-3.160379	-0.553493	9.621474	0.122988	-0.103238	-0.223844	0.245290	-0.115412	-0.716018	-0.845944	0.090847	-0.077451	-0.519738
33898	-2.675859	-0.542234	9.818176	0.133510	-0.105883	-0.212696	0.245031	-0.117946	-0.714475	-0.848577	0.087674	-0.076601	-0.516103
33899	-2.097097	-0.589345	9.774911	0.114144	-0.058260	-0.199922	0.244001	-0.119819	-0.714981	-0.850943	0.085400	-0.076387	-0.512609
33900	-1.904273	-0.589398	9.647095	0.105379	-0.018036	-0.206480	0.243503	-0.122256	-0.717549	-0.853283	0.083596	-0.076747	-0.508950
33901	-1.929172	-0.431453	9.418651	0.098319	0.010264	-0.222255	0.245312	-0.121721	-0.715764	-0.855708	0.082301	-0.077487	-0.504962
33902	-1.986824	-0.480162	9.278214	0.149129	0.008474	-0.229376	0.248815	-0.122682	-0.713864	-0.858272	0.080048	-0.078698	-0.500768
33903	-1.941925	-0.797524	9.307786	0.227755	-0.005969	-0.192023	0.251290	-0.125654	-0.712857	-0.860579	0.076313	-0.080497	-0.497092
33904	-1.994204	-0.961586	9.199385	0.300816	-0.018550	-0.138098	0.252993	-0.132098	-0.710817	-0.862450	0.071032	-0.082893	-0.494230
33905	-1.963621	-0.781852	9.682246	0.317981	-0.012968	-0.095580	0.252243	-0.144145	-0.707732	-0.863875	0.065526	-0.085589	-0.492037
33906	-2.064241	-0.412200	9.499269	0.321307	-0.014816	-0.106655	0.253936	-0.150834	-0.703379	-0.865377	0.059871	-0.088290	-0.489636
33907	-1.727341	-0.275776	9.801961	0.341278	-0.033203	-0.169279	0.255769	-0.159545	-0.699542	-0.867504	0.053879	-0.090753	-0.486104
33908	-1.827393	-0.515517	10.102500	0.274263	-0.084745	-0.267361	0.255525	-0.165973	-0.698001	-0.870552	0.048642	-0.091594	-0.481024
33909	-2.165724	-0.359231	9.571074	0.061468	-0.118163	-0.376380	0.256305	-0.166516	-0.697750	-0.874450	0.047082	-0.089647	-0.474430
33910	-2.346141	0.052776	9.157519	0.045412	-0.077997	-0.392235	0.258115	-0.163050	-0.698277	-0.878351	0.046111	-0.088275	-0.467527
33911	-2.115361	0.187951	9.156768	0.120608	-0.011176	-0.397492	0.262259	-0.160670	-0.697281	-0.882194	0.044553	-0.088744	-0.460297
33912	-1.772522	0.088659	9.468211	0.115888	0.020738	-0.434467	0.268220	-0.157368	-0.696170	-0.886251	0.043331	-0.089718	-0.452363
33913	-1.563119	-0.322181	10.206089	0.032721	0.042458	-0.471818	0.271066	-0.155241	-0.695164	-0.890460	0.043935	-0.090237	-0.443856
33914	-1.974355	-1.013817	10.797421	0.001546	0.058812	-0.451687	0.277799	-0.148869	-0.694957	-0.894352	0.045107	-0.090827	-0.435719
33915	-2.541207	-0.461921	10.010180	-0.031254	0.094552	-0.392883	0.286598	-0.141693	-0.692711	-0.897574	0.047203	-0.091765	-0.428615
33916	-2.327788	0.260583	9.415034	0.061676	0.116014	-0.292793	0.293595	-0.137196	-0.691736	-0.899938	0.047492	-0.094025	-0.423103
33917	-1.957417	0.433770	9.192893	0.255056	0.076307	-0.204991	0.297874	-0.138559	-0.688943	-0.901778	0.043908	-0.097250	-0.418820
33918	-1.724320	0.078091	9.163677	0.180697	-0.057089	-0.170065	0.299166	-0.141624	-0.685099	-0.903487	0.040367	-0.097509	-0.415420
33919	-1.862469	-0.262862	9.436039	0.055744	-0.123037	-0.155821	0.298145	-0.142849	-0.687919	-0.905087	0.038613	-0.095499	-0.412560
33920	-1.996512	-0.439127	10.027585	0.009897	-0.115679	-0.092389	0.295934	-0.144555	-0.686360	-0.906098	0.037523	-0.093339	-0.410934
33921	-1.905152	-0.396344	9.822614	0.070518	0.004246	-0.050733	0.296320	-0.142818	-0.686877	-0.906588	0.036368	-0.093822	-0.409846
33922	-1.522622	0.241757	9.069444	0.029505	0.087504	-0.045540	0.296967	-0.143487	-0.685854	-0.906840	0.036503	-0.095542	-0.408877
33923	-1.513451	0.332449	8.852376	0.005212	0.058170	-0.076997	0.300065	-0.141879	-0.682665	-0.907392	0.036995	-0.096434	-0.407397
33924	-1.918251	0.300963	9.025777	-0.071306	-0.029817	-0.114181	0.301360	-0.139085	-0.683830	-0.908348	0.038133	-0.095151	-0.405457
33925	-2.375273	0.111737	9.532517	-0.078708	-0.115874	-0.127020	0.300320	-0.137873	-0.684721	-0.909561	0.038825	-0.092176	-0.403355
33926	-2.644878	0.039774	9.749818	-0.158233	-0.145264	-0.127387	0.298749	-0.131703	-0.687148	-0.910746	0.040633	-0.088080	-0.401413
33927	-2.727028	0.088446	9.960958	-0.102110	-0.081291	-0.141976	0.297043	-0.122986	-0.690215	-0.911963	0.042069	-0.085570	-0.399039
33928	-2.510474	0.167808	9.827276	-0.056667	-0.020898	-0.149216	0.296378	-0.118684	-0.690465	-0.913162	0.043058	-0.084533	-0.396404
33929	-2.230135	0.016685	9.791769	-0.008949	0.017478	-0.189623	0.300139	-0.114843	-0.691650	-0.914641	0.043660	-0.084550	-0.392908
33930	-2.100518	0.127015	9.619306	-0.019241	0.006453	-0.221034	0.302204	-0.112306	-0.690765	-0.916366	0.044304	-0.084245	-0.388861
33931	-1.524673	-0.324435	9.524737	0.003983	-0.015412	-0.236527	0.303759	-0.109116	-0.692318	-0.918245	0.044479	-0.083712	-0.384500
33932	-0.825068	-0.943590	9.560988	-0.090757	-0.015485	-0.260022	0.305295	-0.103621	-0.691685	-0.920200	0.046330	-0.082417	-0.379859
33933	-0.524427	-0.798650	9.561026	-0.279544	-0.012075	-0.294203	0.308769	-0.092794	-0.692736	-0.922192	0.051834	-0.079651	-0.374875
33934	-0.596068	0.082103	9.680721	-0.480672	-0.001278	-0.273136	0.309633	-0.075651	-0.696334	-0.923711	0.060990	-0.075655	-0.370560
33935	-0.957667	0.596504	9.768570	-0.289076	-0.013735	-0.202046	0.311403	-0.059045	-0.698911	-0.924886	0.066405	-0.072819	-0.367252
33936	-1.200688	0.518017	10.173248	-0.048129	-0.011503	-0.119625	0.312029	-0.050873	-0.700198	-0.925741	0.067255	-0.072011	-0.365097
33937	-1.803244	-0.009853	10.225030	0.161390	0.029033	-0.042948	0.312934	-0.051808	-0.698663	-0.926259	0.064333	-0.073472	-0.364016
33938	-1.750627	-0.446406	9.866558	0.148104	0.078679	0.067683	0.314754	-0.055560	-0.695852	-0.925860	0.061933	-0.076012	-0.364924
33939	-1.508874	-0.592688	9.861962	0.212091	0.069878	0.160326	0.315034	-0.062668	-0.694572	-0.924868	0.058054	-0.078848	-0.367467
33940	-1.731849	-0.861186	9.563283	0.105155	0.069787	0.176405	0.316099	-0.074859	-0.690473	-0.923598	0.056214	-0.081033	-0.370460
33941	-2.119043	-1.064861	9.321587	0.051726	0.053245	0.179849	0.316618	-0.078062	-0.687908	-0.922265	0.055188	-0.082403	-0.373620
33942	-2.412901	-1.121298	9.169235	0.172811	0.007799	0.239591	0.315840	-0.081523	-0.685719	-0.920661	0.051532	-0.084020	-0.377714
33943	-2.654193	-1.060655	9.455867	0.034370	-0.014286	0.261058	0.312215	-0.087776	-0.683894	-0.918766	0.050256	-0.084121	-0.382449
33944	-2.606001	-1.053077	9.533232	0.010157	-0.080161	0.242580	0.309109	-0.090700	-0.684384	-0.917067	0.048916	-0.082888	-0.386943
33945	-2.167932	-0.907400	9.668978	-0.052008	-0.168098	0.168578	0.303155	-0.094680	-0.686138	-0.916006	0.048257	-0.079426	-0.390252
33946	-2.326995	-0.909667	9.801877	-0.175390	-0.247066	0.088699	0.294066	-0.093529	-0.688636	-0.915540	0.049269	-0.073536	-0.392367
33947	-2.482619	-0.618287	9.977331	-0.237216	-0.269205	0.046867	0.287691	-0.085979	-0.692823	-0.915331	0.051445	-0.066679	-0.393798
33948	-2.213979	-0.331337	10.017466	-0.220577	-0.201569	0.025616	0.280148	-0.079488	-0.696744	-0.915177	0.053728	-0.061198	-0.394740
33949	-1.795704	-0.082628	10.044059	-0.048278	-0.088013	0.017088	0.277290	-0.075459	-0.699932	-0.915112	0.053901	-0.059141	-0.395179
33950	-1.284693	-0.092754	9.599834	0.137940	0.000038	0.018844	0.273398	-0.077028	-0.700031	-0.915130	0.051222	-0.060174	-0.395338
33951	-1.078842	-0.294533	9.567722	0.186986	0.038518	0.023665	0.273405	-0.083442	-0.696821	-0.915100	0.048044	-0.062285	-0.395480
33952	-1.176499	-0.539795	9.659382	0.141434	0.029358	0.044682	0.275231	-0.088540	-0.694267	-0.914863	0.045499	-0.063906	-0.396069
33953	-1.339431	-0.736350	9.962340	0.192745	-0.027141	0.106863	0.273553	-0.094409	-0.692200	-0.914239	0.041593	-0.064919	-0.397773
33954	-1.296395	-0.669590	9.762055	0.196904	-0.081903	0.125427	0.270065	-0.102677	-0.690248	-0.913520	0.037046	-0.065013	-0.399852
33955	-1.086617	-0.689069	9.571717	0.105942	-0.078331	0.113898	0.266448	-0.109611	-0.689451	-0.912806	0.034324	-0.064378	-0.401823
33956	-0.838293	-0.706295	9.314564	0.144636	-0.080123	0.090115	0.263077	-0.113588	-0.688013	-0.912297	0.030790	-0.064062	-0.403313
33957	-0.703584	-0.651116	9.191780	0.123621	-0.049980	0.080737	0.258670	-0.118761	-0.686566	-0.911807	0.028028	-0.064022	-0.404628
33958	-0.711161	-0.573800	9.293606	0.092031	0.007555	0.080483	0.257109	-0.121539	-0.684113	-0.911213	0.026175	-0.064872	-0.405951
33959	-0.833850	-0.608608	9.738423	0.176044	0.038708	0.095618	0.256993	-0.127297	-0.682573	-0.910500	0.023169	-0.066844	-0.407412
33960	-1.165861	-0.725391	10.252148	0.288281	0.051538	0.096153	0.255198	-0.137990	-0.679607	-0.909782	0.018077	-0.070098	-0.408725
33961	-1.565886	-0.760357	10.108707	0.158852	0.054952	0.075177	0.254675	-0.145443	-0.673437	-0.909174	0.015593	-0.072196	-0.409814
33962	-1.682574	-0.572044	9.668609	-0.041193	0.074901	0.091659	0.255456	-0.147852	-0.671774	-0.908317	0.016690	-0.073173	-0.411494
33963	-1.891743	-0.190862	9.403172	-0.108040	0.102228	0.086640	0.255709	-0.146776	-0.671261	-0.907445	0.019479	-0.073960	-0.413151
33964	-1.757747	0.031680	9.681174	-0.080241	0.135205	0.103333	0.254788	-0.147542	-0.668299	-0.906373	0.021766	-0.075715	-0.415069
33965	-1.836180	0.321566	10.078153	0.044777	0.148130	0.114999	0.257256	-0.148901	-0.667162	-0.905239	0.022125	-0.078632	-0.416978
33966	-1.991359	0.508643	10.002520	0.112368	0.076838	0.089597	0.257522	-0.153847	-0.664596	-0.904435	0.020456	-0.080925	-0.418365
33967	-2.078419	1.070935	9.865576	0.000306	0.015417	0.061408	0.257008	-0.159452	-0.661639	-0.903926	0.020566	-0.081079	-0.419430
33968	-1.788021	1.340776	9.814463	-0.063852	-0.061542	-0.005247	0.254935	-0.160242	-0.662394	-0.904061	0.021078	-0.079354	-0.419442
33969	-1.627074	1.451030	9.601486	0.031580	-0.076966	-0.017657	0.252864	-0.162367	-0.662378	-0.904369	0.019897	-0.078096	-0.419073
33970	-1.764021	1.349315	9.483569	0.221335	-0.076723	0.001762	0.248726	-0.167428	-0.662861	-0.904571	0.015113	-0.078488	-0.418763
33971	-1.608806	1.157664	9.628746	0.319576	-0.085750	0.000442	0.246404	-0.176366	-0.659506	-0.904801	0.008559	-0.079516	-0.418258
33972	-1.231580	0.902778	9.443871	0.361737	-0.080165	-0.003016	0.244086	-0.185848	-0.656792	-0.905009	0.001214	-0.081014	-0.417605
33973	-1.086662	0.840273	9.372338	0.417073	-0.083777	-0.019332	0.240469	-0.198514	-0.651757	-0.905305	-0.007092	-0.082873	-0.416539
33974	-1.259671	0.719354	9.287419	0.291320	-0.063907	-0.050455	0.239196	-0.211348	-0.647383	-0.905789	-0.012948	-0.084074	-0.415103
33975	-1.596938	0.675581	9.346065	0.022948	-0.036934	-0.089707	0.236860	-0.216395	-0.644411	-0.906609	-0.013598	-0.083516	-0.413400
33976	-1.332912	0.921902	9.467196	-0.165837	0.001176	-0.130409	0.237895	-0.212931	-0.645960	-0.907738	-0.010496	-0.082127	-0.411288
33977	-0.990775	0.961349	9.547751	-0.264590	0.052248	-0.148513	0.239046	-0.206775	-0.646866	-0.908933	-0.005112	-0.080817	-0.409002
33978	-0.874659	0.885419	9.787798	-0.226987	0.079743	-0.133593	0.241368	-0.199702	-0.648680	-0.909923	-0.000251	-0.080347	-0.406920
33979	-0.883805	0.784693	9.884711	-0.111577	0.089053	-0.111793	0.243690	-0.195028	-0.648697	-0.910708	0.002559	-0.080918	-0.405039
33980	-0.881743	0.856748	9.849736	-0.057542	0.067236	-0.090262	0.245378	-0.191845	-0.650765	-0.911343	0.004166	-0.081595	-0.403460
33981	-0.841289	0.956963	9.585089	-0.059649	0.045387	-0.066244	0.246533	-0.188897	-0.650130	-0.911821	0.005558	-0.081765	-0.402326
33982	-0.421578	0.889471	9.302426	-0.100057	0.030838	-0.051637	0.245487	-0.188606	-0.648965	-0.912190	0.007583	-0.081440	-0.401522
33983	-0.632906	0.718165	9.278850	-0.077386	0.034524	-0.036761	0.245088	-0.185652	-0.649475	-0.912443	0.009111	-0.081227	-0.400958
33984	-1.071895	0.788377	9.664582	0.048784	0.073838	-0.049129	0.244427	-0.184022	-0.648312	-0.912742	0.008760	-0.082880	-0.399946
33985	-1.298380	0.776908	9.959942	0.095545	0.080157	-0.078446	0.244029	-0.185069	-0.645996	-0.913277	0.007538	-0.084868	-0.398329
33986	-1.485820	0.648709	9.865185	0.042473	0.116542	-0.114764	0.247266	-0.185880	-0.642938	-0.914012	0.007754	-0.087240	-0.396119
33987	-1.871979	0.743997	9.814912	-0.011837	0.149302	-0.127106	0.248416	-0.185187	-0.639476	-0.914778	0.009123	-0.089643	-0.393780
33988	-2.073984	0.626977	9.480147	-0.011873	0.198619	-0.138255	0.252941	-0.181193	-0.637840	-0.915516	0.011021	-0.093079	-0.391209
33989	-1.640830	0.810160	10.034021	0.002233	0.204155	-0.133577	0.256684	-0.178251	-0.634912	-0.916199	0.012574	-0.096609	-0.388700
33990	-2.304122	0.388591	10.252346	0.177612	0.111017	-0.128861	0.259775	-0.177298	-0.630053	-0.917041	0.010300	-0.099912	-0.385937
33991	-2.491678	0.276559	9.960992	0.076763	0.010204	-0.192894	0.260553	-0.177702	-0.629288	-0.918544	0.009143	-0.100484	-0.382226
33992	-2.434326	0.400833	10.390519	-0.106389	-0.105281	-0.236105	0.261575	-0.173412	-0.628909	-0.920547	0.010637	-0.097612	-0.378090
33993	-1.990872	0.423496	10.428579	0.045947	-0.204632	-0.220397	0.259351	-0.167628	-0.630431	-0.922631	0.008485	-0.093988	-0.373961
33994	-1.258755	0.542705	9.688196	0.001504	-0.141367	-0.185619	0.254802	-0.165178	-0.632193	-0.924295	0.007619	-0.091277	-0.370525
33995	-1.139635	0.815090	9.073857	-0.049880	-0.000594	-0.178715	0.254400	-0.158483	-0.634628	-0.925632	0.008649	-0.090691	-0.367295
33996	-1.367751	1.126630	8.855271	-0.022291	0.094478	-0.176898	0.255418	-0.152854	-0.634505	-0.926769	0.009947	-0.092163	-0.364015
33997	-1.710519	0.727672	9.168115	0.131178	0.105532	-0.177059	0.258646	-0.151515	-0.631317	-0.927902	0.008366	-0.094867	-0.360454
33998	-2.280512	0.473614	9.776104	0.174346	0.065254	-0.169411	0.261488	-0.150581	-0.628641	-0.929039	0.005794	-0.097223	-0.356932
33999	-2.586490	-0.060102	10.056197	0.131992	-0.018965	-0.175945	0.262772	-0.150430	-0.625566	-0.930360	0.003355	-0.097654	-0.353388
34000	-2.378122	-0.283438	10.050209	-0.052320	-0.048435	-0.196195	0.264058	-0.145352	-0.626602	-0.931851	0.004241	-0.096285	-0.349806
34001	-2.046287	-0.122809	9.695518	-0.066603	-0.051089	-0.186102	0.264043	-0.140791	-0.627114	-0.933261	0.005363	-0.094723	-0.346442
34002	-1.901740	-0.118954	9.332078	-0.103387	-0.014562	-0.201101	0.263120	-0.135423	-0.628518	-0.934681	0.007445	-0.093628	-0.342854
34003	-1.824859	-0.055541	9.540109	-0.066329	-0.008193	-0.226767	0.265179	-0.129275	-0.629046	-0.936255	0.008979	-0.092857	-0.338708
34004	-2.015599	0.022217	9.877858	-0.094067	0.009943	-0.250946	0.266458	-0.122316	-0.630081	-0.937927	0.011147	-0.092274	-0.334146
34005	-2.028854	0.292996	10.277577	-0.147567	0.104901	-0.253228	0.269283	-0.112948	-0.630099	-0.939399	0.015032	-0.093075	-0.329608
34006	-1.498908	0.381136	10.418175	0.119586	0.178322	-0.274123	0.274966	-0.106412	-0.628085	-0.940909	0.014344	-0.097042	-0.324141
34007	-1.667539	-0.174332	9.885550	0.260202	0.145468	-0.317633	0.281715	-0.108601	-0.624541	-0.942752	0.010959	-0.101222	-0.317574
34008	-1.684776	-0.134042	9.014655	-0.171932	0.108352	-0.376976	0.286373	-0.103548	-0.624319	-0.944875	0.015527	-0.101998	-0.310751
34009	-1.408153	0.496356	8.884460	-0.373700	0.117348	-0.370646	0.290997	-0.087495	-0.625248	-0.946798	0.024026	-0.101604	-0.304423
34010	-1.452270	0.686958	9.774823	-0.148496	0.137845	-0.286499	0.297453	-0.077620	-0.624267	-0.948191	0.028135	-0.103079	-0.299195
34011	-2.145756	0.527069	9.852520	-0.017973	0.061343	-0.193450	0.302098	-0.071342	-0.622373	-0.949234	0.029148	-0.103846	-0.295500
34012	-2.241823	0.439264	9.557558	-0.023219	-0.007886	-0.102922	0.302727	-0.065043	-0.622890	-0.949868	0.029632	-0.103408	-0.293564
34013	-1.798546	0.482183	9.187854	-0.075545	-0.025061	-0.042230	0.304141	-0.060495	-0.623156	-0.950151	0.030882	-0.102291	-0.292909
34014	-1.769720	0.511784	9.385361	0.028128	-0.022074	0.013662	0.303098	-0.059544	-0.623147	-0.950157	0.030067	-0.101953	-0.293092
34015	-2.428928	0.241403	9.493031	0.048374	-0.051397	0.017487	0.299337	-0.063117	-0.622091	-0.950215	0.028661	-0.101110	-0.293336
34016	-3.122996	0.217265	9.872660	0.036235	-0.057032	0.013713	0.298556	-0.062838	-0.621956	-0.950293	0.027488	-0.100154	-0.293525
34017	-2.969147	0.303807	9.764896	-0.047649	-0.054407	-0.008863	0.298165	-0.059900	-0.624008	-0.950447	0.027955	-0.098740	-0.293460
34018	-2.121719	0.520565	9.343794	-0.064875	-0.029719	-0.058797	0.298422	-0.058564	-0.624395	-0.950838	0.029006	-0.097669	-0.292449
34019	-1.760797	0.655453	9.183435	-0.159096	-0.004278	-0.103603	0.299436	-0.051727	-0.624400	-0.951373	0.032033	-0.096510	-0.290773
34020	-1.740631	0.478195	9.394762	-0.074516	0.001184	-0.141938	0.299813	-0.045840	-0.626199	-0.952172	0.033607	-0.095916	-0.288166
34021	-1.956288	0.213973	9.638673	-0.040877	-0.015320	-0.156507	0.300699	-0.041272	-0.624919	-0.953091	0.034391	-0.095195	-0.285260
34022	-2.201101	-0.002207	9.878185	-0.121087	-0.037428	-0.167955	0.303805	-0.035282	-0.626740	-0.954058	0.036681	-0.093582	-0.282259
34023	-1.964626	-0.054928	9.800444	-0.269703	-0.074137	-0.179713	0.302479	-0.026417	-0.628011	-0.955013	0.041537	-0.090429	-0.279370
34024	-1.887992	0.045770	9.656154	-0.276463	-0.059592	-0.216686	0.302976	-0.015181	-0.631865	-0.956105	0.046753	-0.087471	-0.275728
34025	-1.791723	0.074489	9.556643	-0.288914	-0.008380	-0.207596	0.303727	-0.005002	-0.633666	-0.956993	0.052360	-0.085439	-0.272256
34026	-1.823723	0.216532	9.606342	-0.301519	0.031874	-0.183735	0.305113	0.007332	-0.634186	-0.957628	0.058495	-0.084119	-0.269168
34027	-2.076125	0.069579	9.693136	-0.034053	0.050513	-0.138114	0.307681	0.016828	-0.635101	-0.958266	0.059372	-0.084673	-0.266519
34028	-2.113462	-0.211205	9.211195	0.070637	0.037945	-0.103400	0.308451	0.017106	-0.633308	-0.958865	0.058272	-0.085560	-0.264313
34029	-1.963390	-0.351301	8.958602	-0.013649	0.043440	-0.077978	0.310523	0.019231	-0.633324	-0.959207	0.058608	-0.086180	-0.262791
34030	-2.233442	-0.326869	9.225256	0.172614	0.072881	-0.057715	0.314163	0.016788	-0.631811	-0.959612	0.055656	-0.088323	-0.261240
34031	-1.950603	0.033746	9.693805	0.676792	0.103824	0.029685	0.315736	0.006348	-0.626688	-0.959953	0.042842	-0.093842	-0.260477
34032	-1.850215	0.235273	10.177624	1.339293	0.118511	0.138216	0.317879	-0.019261	-0.620290	-0.959842	0.017356	-0.103080	-0.260339
34033	-2.189017	0.006266	10.238458	0.855634	0.112597	0.198530	0.319243	-0.052462	-0.608492	-0.958729	0.000791	-0.109707	-0.262301
34034	-2.619881	-0.116316	10.520751	0.271506	0.018565	0.162478	0.319542	-0.068803	-0.604004	-0.957839	-0.004792	-0.111392	-0.264790
34035	-3.039503	-0.094305	10.166703	0.115537	-0.064102	0.080589	0.317119	-0.083530	-0.602321	-0.957544	-0.007759	-0.110752	-0.266050
34036	-2.872758	0.298106	9.448879	-0.096995	-0.117406	0.022371	0.313870	-0.082294	-0.603194	-0.957715	-0.006695	-0.107888	-0.266642
34037	-2.426086	0.649552	9.251553	-0.100551	-0.130157	0.007609	0.311138	-0.075461	-0.607796	-0.957966	-0.005676	-0.104878	-0.266962
34038	-1.809338	0.733006	9.378492	0.028881	-0.128058	0.026738	0.307500	-0.074889	-0.608409	-0.958120	-0.007095	-0.102480	-0.267309
34039	-1.534307	0.698444	9.663807	0.028775	-0.084117	0.047905	0.305171	-0.077015	-0.608777	-0.958034	-0.008397	-0.101017	-0.268133
34040	-1.567833	0.658036	9.826146	0.035751	-0.058518	0.055282	0.303635	-0.080644	-0.610823	-0.957874	-0.009630	-0.099983	-0.269051
34041	-1.799167	0.648651	10.030279	0.104094	-0.036569	0.050969	0.301307	-0.083441	-0.611063	-0.957656	-0.012121	-0.099815	-0.269788
34042	-1.808475	0.576326	9.990773	0.125217	-0.051187	0.043719	0.301051	-0.085177	-0.610419	-0.957514	-0.015007	-0.099404	-0.270296
34043	-2.145609	0.493158	9.784838	0.133716	-0.020102	0.058474	0.299624	-0.088100	-0.608867	-0.957200	-0.017964	-0.099708	-0.271116
34044	-1.482949	0.536865	9.518003	0.135842	-0.032656	0.106521	0.298474	-0.093458	-0.608860	-0.956657	-0.021077	-0.099686	-0.272810
34045	-1.370606	0.733942	9.397001	0.116968	-0.069102	0.147085	0.295388	-0.101486	-0.609353	-0.955944	-0.024144	-0.098896	-0.275331
34046	-1.183631	0.955573	9.377851	0.146514	-0.100073	0.162046	0.292023	-0.106942	-0.608172	-0.955190	-0.027939	-0.097616	-0.278033
34047	-1.367591	1.134874	9.858704	0.321691	-0.127365	0.160185	0.287496	-0.113999	-0.607240	-0.954349	-0.035275	-0.096808	-0.280359
34048	-1.126660	1.153893	9.652395	0.223710	-0.092733	0.143957	0.285703	-0.122962	-0.605816	-0.953571	-0.040467	-0.096095	-0.282541
34049	-1.455150	1.295591	9.773731	0.323114	-0.065190	0.172084	0.282091	-0.132572	-0.603992	-0.952445	-0.047501	-0.096442	-0.285114
34050	-1.319859	1.256936	10.350517	0.249414	-0.056960	0.214151	0.276406	-0.145371	-0.601125	-0.951091	-0.053111	-0.096481	-0.288610
34051	-1.231409	0.911244	10.512115	0.326369	-0.079635	0.251510	0.271885	-0.156306	-0.598524	-0.949426	-0.060405	-0.096456	-0.292641
34052	-1.304854	1.115196	9.695795	0.195650	-0.057604	0.324642	0.267486	-0.165360	-0.595665	-0.947387	-0.065204	-0.096021	-0.298306
34053	-1.630759	1.704758	9.230567	0.139977	-0.002628	0.405454	0.261277	-0.173079	-0.595619	-0.944770	-0.068767	-0.096152	-0.305673
34054	-1.978922	1.920332	9.158333	0.308701	0.075406	0.487379	0.257411	-0.185364	-0.593024	-0.941172	-0.075195	-0.098697	-0.314325
34055	-2.080833	2.080510	9.627682	0.378648	0.134860	0.495008	0.251608	-0.205651	-0.587075	-0.937160	-0.082553	-0.102791	-0.323033
34056	-2.146403	1.702681	10.329853	0.365244	0.140225	0.480173	0.248376	-0.221378	-0.578703	-0.933104	-0.089597	-0.106892	-0.331457
34057	-2.125928	1.457888	10.489830	0.166325	0.099678	0.438631	0.246442	-0.231783	-0.573937	-0.929663	-0.093002	-0.109020	-0.339400
34058	-1.975852	1.801738	9.651155	-0.154023	0.038987	0.394649	0.240605	-0.235472	-0.573378	-0.927164	-0.090857	-0.107878	-0.347095
34059	-1.879536	2.294247	8.698851	-0.189319	0.006063	0.364979	0.235692	-0.237335	-0.577195	-0.924953	-0.088085	-0.106000	-0.354214
34060	-1.895753	2.651580	8.382073	-0.057280	0.000704	0.347184	0.231023	-0.239169	-0.577801	-0.922583	-0.087882	-0.104912	-0.360709
34061	-2.072359	2.799144	8.723333	0.006924	-0.016707	0.320754	0.225840	-0.242074	-0.578661	-0.920289	-0.088824	-0.104142	-0.366514
34062	-2.369131	2.877337	9.249722	-0.023849	-0.014241	0.256893	0.220910	-0.244836	-0.578366	-0.918479	-0.089152	-0.103167	-0.371220
34063	-1.992807	2.830785	9.487807	0.017279	-0.028960	0.186999	0.216758	-0.246801	-0.578077	-0.917124	-0.090104	-0.102551	-0.374497
34064	-0.796031	2.592277	9.394819	-0.156883	-0.005390	0.115999	0.215598	-0.248408	-0.578968	-0.916555	-0.087633	-0.100989	-0.376895
34065	-0.569151	2.527352	9.271212	-0.183080	0.001920	0.110331	0.213654	-0.246130	-0.581651	-0.916040	-0.084558	-0.099537	-0.379227
34066	-0.987612	2.832357	9.362795	-0.155473	0.016562	0.130720	0.210411	-0.244106	-0.584323	-0.915284	-0.081973	-0.098361	-0.381917
34067	-0.988227	2.967508	9.489498	0.014224	0.073407	0.132406	0.210666	-0.243700	-0.583682	-0.914103	-0.082064	-0.099679	-0.384376
34068	-1.076779	2.832661	9.503583	-0.067912	0.095209	0.121808	0.209113	-0.244229	-0.584570	-0.913098	-0.080463	-0.100619	-0.386850
34069	-0.806288	2.722171	9.396545	-0.106240	0.076906	0.110584	0.211193	-0.243454	-0.585357	-0.912251	-0.078329	-0.101096	-0.389155
34070	-1.075612	2.582155	9.411270	0.016174	0.075217	0.129661	0.210140	-0.243949	-0.582264	-0.911077	-0.078432	-0.102314	-0.391559
34071	-1.015324	2.572227	9.286880	0.015862	0.052466	0.161077	0.209632	-0.246366	-0.582904	-0.909673	-0.078851	-0.103206	-0.394495
34072	-0.936115	2.628845	8.913970	0.087088	0.044462	0.202063	0.207290	-0.248467	-0.580701	-0.907857	-0.080633	-0.104305	-0.398013
34073	-0.767783	2.707937	8.729428	0.128788	0.048259	0.224422	0.206269	-0.254090	-0.580182	-0.905739	-0.083314	-0.105896	-0.401848
34074	-0.922521	2.803775	8.705325	0.180918	0.033758	0.257922	0.203417	-0.261271	-0.576307	-0.903290	-0.086996	-0.107454	-0.406143
34075	-1.014164	2.810692	8.670963	0.162808	0.088695	0.309424	0.200580	-0.271280	-0.573204	-0.900262	-0.090183	-0.109888	-0.411484
34076	-0.943184	3.110528	9.076676	0.108284	0.112439	0.331244	0.197204	-0.276982	-0.569710	-0.897081	-0.092064	-0.112131	-0.417369
34077	-0.893005	2.717972	9.626103	-0.021638	0.144216	0.319477	0.195123	-0.280022	-0.567124	-0.894088	-0.091521	-0.113981	-0.423366
34078	-0.928964	2.180154	9.956665	-0.066999	0.132093	0.258376	0.194081	-0.280538	-0.566217	-0.891720	-0.089925	-0.115230	-0.428335
34079	-1.018318	1.708804	10.057234	-0.274508	0.120739	0.205679	0.193827	-0.279480	-0.568142	-0.890141	-0.084755	-0.114647	-0.432807
34080	-1.181977	1.645265	9.862793	-0.344010	0.136033	0.144391	0.193825	-0.273878	-0.571995	-0.889147	-0.077915	-0.113773	-0.436352
34081	-1.268962	1.677950	9.622412	-0.469323	0.167659	0.053262	0.195888	-0.264005	-0.576119	-0.888990	-0.068456	-0.112529	-0.438575
34082	-1.412622	1.454978	9.224299	-0.491674	0.185795	0.005140	0.198607	-0.253351	-0.581920	-0.889165	-0.058226	-0.111437	-0.439973
34083	-1.640283	1.665031	8.874681	-0.386881	0.189553	0.001958	0.201955	-0.241464	-0.584640	-0.889153	-0.049875	-0.111356	-0.441043
34084	-1.820863	2.131624	8.946746	-0.335975	0.179432	-0.036560	0.209481	-0.232726	-0.588808	-0.889436	-0.042377	-0.111544	-0.441210
34085	-1.796858	2.166446	9.266695	-0.293300	0.138202	-0.087967	0.213361	-0.222201	-0.592819	-0.890140	-0.035951	-0.111475	-0.440376
34086	-1.631654	1.907978	9.564647	-0.180763	0.074311	-0.102049	0.215672	-0.213775	-0.593604	-0.891036	-0.031991	-0.111207	-0.438936
34087	-1.374772	1.643258	10.091393	-0.007205	-0.000389	-0.078888	0.217354	-0.210311	-0.594516	-0.891741	-0.031914	-0.111165	-0.437518
34088	-1.518663	1.497165	10.366433	0.106323	-0.020297	-0.032140	0.218396	-0.212993	-0.592983	-0.892032	-0.034055	-0.111682	-0.436631
34089	-1.701592	1.428644	10.133338	0.054962	0.036417	0.013656	0.219046	-0.215800	-0.590933	-0.891803	-0.034960	-0.112761	-0.436750
34090	-1.827173	1.455503	9.618884	-0.071588	0.092103	0.035079	0.218914	-0.215662	-0.590675	-0.891355	-0.033092	-0.113683	-0.437569
34091	-2.006684	1.677592	9.243480	-0.154564	0.133237	0.071497	0.219557	-0.213257	-0.591193	-0.890531	-0.029533	-0.114631	-0.439251
34092	-2.161968	1.888908	9.220991	-0.030561	0.104157	0.090612	0.223055	-0.211008	-0.590706	-0.889540	-0.028418	-0.116093	-0.440946
34093	-2.272562	1.833950	9.394409	0.139142	0.051372	0.117390	0.221628	-0.213663	-0.589153	-0.888307	-0.030917	-0.118178	-0.442706
34094	-2.132390	1.762346	9.478723	0.223101	0.004009	0.140046	0.220724	-0.219396	-0.586064	-0.886933	-0.035312	-0.120067	-0.444619
34095	-2.122455	1.704996	9.586023	0.197721	-0.012453	0.149174	0.220355	-0.228764	-0.583238	-0.885491	-0.039483	-0.121529	-0.446740
34096	-1.965793	1.710042	9.563553	0.138885	0.029585	0.163583	0.217112	-0.234605	-0.580131	-0.883859	-0.042211	-0.123095	-0.449288
34097	-1.881050	1.628153	9.486387	0.079184	0.036899	0.183582	0.214659	-0.240608	-0.578829	-0.882050	-0.043909	-0.124337	-0.452327
34098	-1.732074	1.718939	9.215419	0.174888	0.073708	0.224621	0.212846	-0.245133	-0.576760	-0.879685	-0.047020	-0.126952	-0.455880
34099	-1.689454	1.877448	9.112427	0.187001	0.060951	0.228389	0.209206	-0.251355	-0.571850	-0.877263	-0.050509	-0.129540	-0.459432
34100	-1.920435	2.300930	9.269828	0.192167	0.080988	0.213586	0.208691	-0.257625	-0.568250	-0.874900	-0.053824	-0.132442	-0.462721
34101	-2.289996	2.459180	9.331006	0.283383	0.077301	0.184499	0.206369	-0.267230	-0.564509	-0.872666	-0.058735	-0.136269	-0.465226
34102	-2.206226	2.089938	9.643446	0.135087	0.040532	0.170902	0.205457	-0.272814	-0.559878	-0.870816	-0.061316	-0.137966	-0.467852
34103	-1.858768	2.013063	9.472791	0.017933	0.022163	0.161127	0.203646	-0.276409	-0.558837	-0.869228	-0.062018	-0.138375	-0.470583
34104	-2.085955	2.148200	9.726995	0.117743	-0.005195	0.161656	0.199756	-0.280249	-0.557779	-0.867585	-0.064696	-0.139127	-0.473026
34105	-2.259693	2.191711	9.889202	0.040907	0.000121	0.142790	0.196907	-0.285302	-0.555960	-0.866189	-0.065923	-0.139390	-0.475333
34106	-2.295600	2.133497	9.770437	-0.000776	0.032878	0.102847	0.194957	-0.286879	-0.554660	-0.865134	-0.066018	-0.139753	-0.477131
34107	-1.709912	2.148762	9.672905	-0.123099	0.058368	0.079139	0.194958	-0.287415	-0.554531	-0.864390	-0.063644	-0.139537	-0.478862
34108	-1.646719	2.032869	9.513452	-0.040568	0.040143	0.057446	0.195219	-0.286086	-0.555689	-0.863798	-0.062855	-0.139707	-0.479984
34109	-1.311815	2.056570	9.214475	-0.058539	-0.007443	0.013145	0.194956	-0.285278	-0.555687	-0.863785	-0.062037	-0.139021	-0.480313
34110	-1.362919	2.157428	9.191409	-0.069222	-0.062475	-0.057894	0.194441	-0.283149	-0.558252	-0.864619	-0.061417	-0.137285	-0.479389
34111	-1.595965	2.493098	8.997119	-0.111051	-0.084585	-0.103316	0.193662	-0.280209	-0.560558	-0.865993	-0.060125	-0.134887	-0.477752
34112	-1.796074	2.507868	9.211483	-0.201405	-0.081237	-0.168393	0.192750	-0.275130	-0.564019	-0.868067	-0.057093	-0.131694	-0.475245
34113	-1.702159	2.524553	9.111782	-0.337488	-0.074185	-0.220771	0.193779	-0.266723	-0.568136	-0.870732	-0.051475	-0.127457	-0.472155
34114	-1.884361	2.320364	9.304041	-0.310047	-0.059618	-0.237266	0.195583	-0.255514	-0.573286	-0.873441	-0.046170	-0.123667	-0.468696
34115	-1.806588	2.190985	9.413365	-0.225201	-0.039377	-0.221170	0.197651	-0.245917	-0.578182	-0.875815	-0.042188	-0.121093	-0.465301
34116	-1.873100	1.986685	9.505891	-0.113257	-0.011805	-0.200336	0.200497	-0.239793	-0.580258	-0.877823	-0.039967	-0.119933	-0.462002
34117	-1.834293	1.941447	9.620831	-0.131047	0.012019	-0.167236	0.203744	-0.237157	-0.581696	-0.879448	-0.037287	-0.119095	-0.459344
34118	-1.833407	1.753762	9.608606	-0.058057	0.048807	-0.106926	0.205945	-0.232367	-0.583639	-0.880378	-0.035700	-0.119433	-0.457597
34119	-1.803933	1.640978	9.674508	0.062549	0.051749	-0.078627	0.207370	-0.231975	-0.583136	-0.880940	-0.036268	-0.120998	-0.456058
34120	-1.900735	1.725364	9.785201	0.043231	0.043496	-0.073184	0.210215	-0.231311	-0.580717	-0.881494	-0.036593	-0.122144	-0.454654
34121	-1.940453	1.957810	9.543262	-0.091895	0.021464	-0.060001	0.210993	-0.230517	-0.580980	-0.882065	-0.034761	-0.121760	-0.453793
34122	-1.771734	1.960343	9.482465	-0.132055	0.001321	-0.068472	0.212938	-0.227863	-0.582022	-0.882792	-0.032388	-0.120564	-0.452872
34123	-1.838755	1.859131	9.470819	-0.101551	-0.010488	-0.048916	0.212538	-0.223573	-0.583174	-0.883335	-0.030718	-0.119522	-0.452206
34124	-1.873069	1.979402	9.486587	-0.069435	0.001474	-0.029399	0.214216	-0.220637	-0.583057	-0.883664	-0.029544	-0.118869	-0.451814
34125	-1.850411	1.772252	9.397483	-0.023989	0.008879	-0.014402	0.214999	-0.218786	-0.585119	-0.883796	-0.029168	-0.118855	-0.451584
34126	-1.803828	1.608907	9.441233	0.014424	0.033645	0.004222	0.216690	-0.219342	-0.585133	-0.883693	-0.029265	-0.119509	-0.451606
34127	-1.909621	1.550961	9.441833	-0.008303	0.010760	0.005987	0.215514	-0.219449	-0.583710	-0.883627	-0.029195	-0.119656	-0.451700
34128	-1.846630	1.483652	9.419874	-0.027479	0.018960	0.000345	0.215905	-0.219456	-0.583970	-0.883616	-0.028675	-0.119675	-0.451751
34129	-1.810513	1.493414	9.439550	-0.065756	0.038049	-0.025718	0.216155	-0.217840	-0.583200	-0.883804	-0.027261	-0.119798	-0.451437
34130	-1.827579	1.536939	9.514410	-0.072683	0.036188	-0.033137	0.216679	-0.216787	-0.584746	-0.884076	-0.025706	-0.119731	-0.451014
34131	-1.842020	1.534709	9.574251	-0.067424	0.048068	-0.033130	0.219138	-0.213861	-0.584893	-0.884304	-0.024154	-0.120014	-0.450577
34132	-1.870847	1.512957	9.561675	-0.065537	0.043464	-0.046034	0.220948	-0.210664	-0.585420	-0.884671	-0.022630	-0.120145	-0.449901
34133	-1.839066	1.421814	9.623101	-0.056802	0.047152	-0.036762	0.222632	-0.209338	-0.585175	-0.884925	-0.021265	-0.120502	-0.449372
34134	-1.927855	1.334894	9.582649	-0.079505	0.036143	-0.038704	0.223015	-0.207996	-0.584921	-0.885240	-0.019576	-0.120374	-0.448861
34135	-2.014991	1.417123	9.760610	-0.083077	0.028827	-0.029491	0.224836	-0.205886	-0.586734	-0.885480	-0.017922	-0.120162	-0.448514
34136	-2.048765	1.416579	9.621071	-0.039417	0.010620	-0.021859	0.223794	-0.204005	-0.587753	-0.885688	-0.017212	-0.119936	-0.448192
34137	-1.955151	1.498327	9.553483	-0.046442	-0.003995	-0.023717	0.225608	-0.202548	-0.587766	-0.885939	-0.016518	-0.119470	-0.447847
34138	-1.943415	1.565739	9.561738	-0.055323	-0.000323	-0.014542	0.227164	-0.201759	-0.587650	-0.886113	-0.015642	-0.118904	-0.447683
34139	-1.952756	1.503275	9.591979	-0.002906	-0.000233	0.000492	0.225086	-0.201204	-0.588276	-0.886122	-0.015756	-0.118887	-0.447666
34140	-1.928273	1.421355	9.540653	0.039025	0.003503	0.011779	0.225351	-0.202018	-0.588792	-0.886019	-0.016579	-0.119226	-0.447751
34141	-1.884641	1.368334	9.487511	0.039838	0.007188	0.019166	0.225090	-0.204146	-0.586992	-0.885828	-0.017432	-0.119713	-0.447966
34142	-1.816631	1.262862	9.558674	0.028634	-0.000151	0.011744	0.224961	-0.204279	-0.586991	-0.885737	-0.018104	-0.119893	-0.448071
34143	-1.879421	1.286769	9.551223	0.035504	-0.000124	0.022850	0.224969	-0.206293	-0.586992	-0.885532	-0.018951	-0.120199	-0.448359
34144	-1.855235	1.272604	9.616057	0.025329	0.010751	-0.008596	0.223799	-0.206813	-0.586597	-0.885596	-0.019418	-0.120551	-0.448118
34145	-1.874541	1.277418	9.627946	0.000798	-0.007547	-0.004078	0.221982	-0.207065	-0.586968	-0.885665	-0.019644	-0.120413	-0.448009
34146	-1.816829	1.306281	9.592885	0.011306	-0.000222	-0.007727	0.222627	-0.207330	-0.585817	-0.885753	-0.019964	-0.120445	-0.447812
34147	-1.797679	1.332612	9.543027	-0.010496	-0.009404	-0.017975	0.223794	-0.206670	-0.585697	-0.885957	-0.019971	-0.120166	-0.447483
34148	-1.812219	1.349480	9.559930	-0.020244	0.003403	-0.007894	0.223409	-0.206410	-0.586980	-0.886052	-0.019699	-0.119980	-0.447357
34149	-1.860574	1.380740	9.583920	-0.001071	0.021706	-0.003214	0.223276	-0.205468	-0.586978	-0.886046	-0.019631	-0.120323	-0.447280
34150	-1.884703	1.385503	9.583761	-0.000870	0.001550	-0.021641	0.224052	-0.204537	-0.586984	-0.886262	-0.019686	-0.120282	-0.446861
34151	-1.913785	1.416589	9.545522	-0.009864	0.007074	-0.001394	0.223533	-0.206132	-0.585952	-0.886278	-0.019598	-0.120282	-0.446832
34152	-1.928476	1.464675	9.546059	-0.006386	0.003421	-0.001373	0.223406	-0.205737	-0.586851	-0.886307	-0.019586	-0.120217	-0.446793
34153	-1.914231	1.507762	9.474788	0.002302	0.001615	0.000519	0.222885	-0.205463	-0.586846	-0.886314	-0.019771	-0.120229	-0.446767
34154	-1.952915	1.531726	9.469962	0.018002	0.008946	0.003353	0.223667	-0.206541	-0.586339	-0.886280	-0.020154	-0.120478	-0.446751
34155	-1.914173	1.498369	9.541864	0.035505	0.014460	0.008050	0.223145	-0.207064	-0.585564	-0.886175	-0.020837	-0.121014	-0.446784
34156	-1.913820	1.426409	9.603266	0.056589	0.003511	0.008176	0.223279	-0.207608	-0.586079	-0.886093	-0.021964	-0.121509	-0.446757
34157	-1.928421	1.455249	9.603534	0.053075	-0.000151	0.008162	0.223154	-0.210148	-0.585051	-0.886013	-0.023087	-0.121939	-0.446742
34158	-1.889768	1.438552	9.622863	0.042520	-0.014758	0.017362	0.222636	-0.210945	-0.584791	-0.885898	-0.024151	-0.121980	-0.446904
34159	-1.899379	1.426028	9.483381	0.039102	-0.009304	0.003495	0.221595	-0.211998	-0.583755	-0.885887	-0.025093	-0.122121	-0.446835
34160	-1.860689	1.402163	9.517012	0.003326	0.005256	-0.006858	0.221858	-0.212008	-0.584528	-0.885957	-0.025224	-0.122178	-0.446673
34161	-1.874787	1.319942	9.400514	0.005905	0.014413	-0.003163	0.221861	-0.213612	-0.583757	-0.885965	-0.025341	-0.122440	-0.446579
34162	-1.797536	1.301246	9.516186	-0.007777	0.008851	-0.029062	0.222112	-0.212799	-0.582731	-0.886230	-0.025188	-0.122473	-0.446052
34163	-1.937512	1.339850	9.630634	-0.034033	-0.003996	-0.027338	0.222115	-0.212538	-0.583502	-0.886520	-0.024692	-0.122056	-0.445617
