# Supplementary material for: Identification of Haptic Based Guiding Using Hard Reins
Source: PLoS One. 2015 Jul 22;10(7):e0132020. doi: 10.1371/journal.pone.0132020 (PMC4511788; doi:10.1371/journal.pone.0132020)
Supplement: S2 File — (ZIP) [file pone.0132020.s002.zip › MotionData2/Subject10/T18/sync18.txt]

// Start Time: 0
// Sample rate: 25.0Hz
// Scenario: 4.9
// Firmware Version: 2.6.1
Counter	Acc_X	Acc_Y	Acc_Z	Gyr_X	Gyr_Y	Gyr_Z	Mag_X	Mag_Y	Mag_Z	Quat_w	Quat_x	Quat_y	Quat_z
33424	2.741324	3.093719	8.842269	-0.064860	0.018752	-0.009507	-0.661570	-0.325765	-0.893272	-0.393944	0.055631	0.212395	0.892526
33425	2.802839	3.170084	8.853208	-0.024395	0.022666	0.025992	-0.661174	-0.325392	-0.891654	-0.394082	0.055704	0.211622	0.892644
33426	2.691358	3.177775	8.897868	-0.058849	0.005421	0.100059	-0.663033	-0.323772	-0.893460	-0.395381	0.056622	0.210384	0.892304
33427	2.636865	3.103958	8.824545	-0.089231	0.008891	0.092930	-0.663570	-0.321400	-0.892842	-0.396581	0.057739	0.208486	0.892145
33428	2.769727	3.125788	8.830864	-0.051756	0.002671	0.069991	-0.665563	-0.319086	-0.894355	-0.397337	0.058523	0.207429	0.892004
33429	2.583898	3.234092	8.988017	-0.067139	0.020068	0.008202	-0.667817	-0.318180	-0.895106	-0.397093	0.058912	0.205939	0.892433
33430	2.766650	3.018917	8.716042	-0.026489	0.039065	-0.026937	-0.665039	-0.316140	-0.901648	-0.396299	0.058444	0.205157	0.892996
33431	2.605644	3.409290	9.307487	0.084907	0.009784	-0.026770	-0.665166	-0.318767	-0.896497	-0.395564	0.057665	0.206512	0.893060
33432	2.682841	3.085359	8.686492	-0.023556	0.004048	0.059504	-0.666093	-0.319563	-0.891278	-0.396167	0.058156	0.205959	0.892889
33433	2.606918	3.137391	8.760793	0.119490	-0.001925	0.026332	-0.665827	-0.320055	-0.888344	-0.396371	0.057533	0.207969	0.892373
33434	2.670099	3.274486	8.915742	0.127316	-0.004793	0.001561	-0.667145	-0.322758	-0.884791	-0.396080	0.056745	0.210246	0.892019
33435	2.643536	3.266719	8.895730	0.059713	0.002450	-0.026889	-0.668989	-0.325847	-0.888358	-0.395279	0.056292	0.211221	0.892172
33436	2.652547	3.288721	8.818818	0.041782	0.005898	-0.028692	-0.667129	-0.327724	-0.887500	-0.394393	0.055864	0.211920	0.892426
33437	2.708107	3.289724	8.769969	0.060146	0.013473	-0.040974	-0.664474	-0.329249	-0.890666	-0.393386	0.055153	0.212841	0.892695
33438	2.669674	3.274463	8.780940	0.085344	0.003057	-0.042721	-0.665527	-0.331761	-0.889660	-0.392284	0.054372	0.214354	0.892866
33439	2.715824	3.396672	8.819945	0.118288	0.011821	-0.062028	-0.663671	-0.332416	-0.887287	-0.390954	0.053145	0.216356	0.893040
33440	2.652637	3.410093	8.846788	0.069087	0.008192	-0.040091	-0.662605	-0.335383	-0.880684	-0.389896	0.052412	0.217534	0.893260
33441	2.633273	3.395168	8.759657	0.087921	0.009111	-0.070962	-0.661273	-0.337979	-0.878366	-0.388358	0.051433	0.219027	0.893622
33442	2.640448	3.409869	8.822347	0.022751	-0.001459	-0.025265	-0.660211	-0.339484	-0.874669	-0.387472	0.051297	0.219435	0.893914
33443	2.688293	3.435007	8.785114	0.031214	0.006032	-0.037578	-0.659281	-0.340196	-0.874970	-0.386457	0.050963	0.219907	0.894257
33444	2.669473	3.410394	8.808792	0.015836	-0.002084	-0.002311	-0.657955	-0.340809	-0.873932	-0.385970	0.050993	0.220173	0.894400
33445	2.591540	3.408966	8.676435	0.060654	0.021017	-0.058583	-0.658343	-0.344003	-0.874297	-0.384675	0.050074	0.221079	0.894786
33446	2.927991	3.745240	9.146358	-0.050014	-0.019365	0.099847	-0.657682	-0.343624	-0.873219	-0.385867	0.051372	0.220196	0.894417
33447	2.460262	3.294916	8.589025	-0.074547	-0.003142	0.080558	-0.659942	-0.340430	-0.876312	-0.386815	0.052545	0.218733	0.894298
33448	2.710560	3.415994	8.810010	0.011304	0.001393	-0.000544	-0.659405	-0.342954	-0.876399	-0.386365	0.052557	0.218889	0.894454
33449	2.628208	3.414500	8.812308	-0.028101	0.000401	0.025867	-0.659679	-0.339574	-0.877362	-0.386398	0.053070	0.218290	0.894556
33450	2.647794	3.395431	8.755286	-0.012853	0.004850	-0.005002	-0.661013	-0.336757	-0.877122	-0.385859	0.053188	0.217992	0.894854
33451	2.650032	3.410039	8.788942	-0.002286	0.011811	0.004799	-0.661011	-0.337281	-0.878615	-0.385592	0.053206	0.217793	0.895016
33452	2.666413	3.441894	8.806053	-0.026523	0.014378	0.036561	-0.660214	-0.337712	-0.878906	-0.385821	0.053440	0.217132	0.895064
33453	2.577211	3.515506	8.648716	0.014047	0.006853	0.066719	-0.662200	-0.338058	-0.880103	-0.386656	0.053689	0.217206	0.894671
33454	2.652828	3.402816	8.861291	-0.029436	0.008014	0.077182	-0.663127	-0.338013	-0.881164	-0.387576	0.054237	0.216498	0.894411
33455	2.639470	3.332173	8.789206	-0.031228	-0.002629	0.075347	-0.667903	-0.335691	-0.880230	-0.388475	0.055043	0.215826	0.894135
33456	2.632093	3.334464	8.769707	-0.018969	-0.002949	0.020573	-0.668176	-0.332854	-0.881881	-0.388346	0.055462	0.215452	0.894255
33457	2.619738	3.346376	8.769238	0.012750	0.016058	-0.018103	-0.666581	-0.335060	-0.878614	-0.387702	0.055187	0.215526	0.894534
33458	2.624471	3.363461	8.841462	-0.004916	0.017996	-0.030527	-0.665254	-0.335645	-0.878783	-0.386764	0.054901	0.215297	0.895012
33459	2.643537	3.373513	8.803460	-0.006904	0.001869	-0.026220	-0.664992	-0.334807	-0.879027	-0.385890	0.054997	0.215141	0.895421
33460	2.590252	3.374975	8.821070	-0.001678	0.005291	-0.019097	-0.663405	-0.333669	-0.881559	-0.385110	0.054961	0.215056	0.895779
33461	2.503706	3.349137	8.876376	-0.013340	-0.001027	-0.055403	-0.663402	-0.334531	-0.880513	-0.383692	0.055027	0.214837	0.896436
33462	2.693101	3.333157	8.896749	-0.044535	-0.017758	-0.036200	-0.661947	-0.334039	-0.879038	-0.382453	0.055661	0.214178	0.897084
33463	2.678553	3.318319	8.800138	-0.088986	-0.014928	-0.022169	-0.662484	-0.331615	-0.880699	-0.381484	0.056700	0.212673	0.897789
33464	2.722568	3.294842	8.777596	-0.028051	-0.019137	-0.046768	-0.662355	-0.330177	-0.882668	-0.380069	0.057189	0.212332	0.898439
33465	2.719293	3.226824	8.845403	-0.103990	-0.004049	0.036196	-0.663020	-0.328963	-0.886245	-0.380176	0.058399	0.210407	0.898768
33466	2.719319	3.217109	8.792523	-0.045524	0.003544	0.072677	-0.664612	-0.327750	-0.888872	-0.380976	0.059119	0.209441	0.898608
33467	2.625440	3.074626	8.858112	-0.071974	0.011891	0.121297	-0.667004	-0.324808	-0.893045	-0.382714	0.060159	0.207866	0.898166
33468	2.629693	3.074683	8.670501	0.067290	0.025952	0.031651	-0.668858	-0.324599	-0.894225	-0.383009	0.059442	0.208804	0.897871
33469	2.645938	3.283765	8.996767	0.068810	0.013357	0.038628	-0.667396	-0.326625	-0.892562	-0.383435	0.059033	0.209845	0.897473
33470	2.643639	3.123496	8.790908	0.032504	0.012738	0.050899	-0.669387	-0.325822	-0.889024	-0.383976	0.058901	0.210236	0.897159
33471	2.590181	3.263320	8.860421	0.130110	0.026236	-0.030040	-0.670702	-0.329193	-0.886835	-0.383295	0.057498	0.212356	0.897042
33472	2.621443	3.293027	8.971876	0.042857	0.032587	-0.064762	-0.667917	-0.330591	-0.883422	-0.381857	0.056441	0.212914	0.897590
33473	2.666265	3.235586	8.990534	-0.182892	0.020357	0.029040	-0.665806	-0.327378	-0.885625	-0.381851	0.057788	0.209387	0.898336
33474	2.714530	3.183018	8.595263	0.013670	-0.007677	0.078987	-0.668594	-0.325176	-0.887536	-0.382790	0.058284	0.209564	0.897863
33475	2.710290	3.197536	8.879045	0.055771	-0.036639	0.114290	-0.669782	-0.326529	-0.888236	-0.384348	0.059194	0.210665	0.896879
33476	2.679791	3.286806	8.992969	0.001811	-0.037045	0.112350	-0.673885	-0.327887	-0.885817	-0.385743	0.060450	0.210814	0.896162
33477	2.731563	3.076536	8.712124	-0.022796	-0.017263	0.094722	-0.676942	-0.324393	-0.889025	-0.386936	0.061535	0.210375	0.895676
33478	2.673370	3.092481	8.801682	0.101859	-0.014120	0.010272	-0.678132	-0.324949	-0.887956	-0.386728	0.061174	0.212264	0.895345
33479	2.651958	3.215903	8.939697	0.065123	-0.010773	-0.029610	-0.677991	-0.328070	-0.885910	-0.385828	0.060935	0.213496	0.895457
33480	2.641994	3.215712	8.852742	-0.010241	0.003743	-0.103127	-0.676927	-0.329817	-0.883830	-0.383523	0.060636	0.213376	0.896496
33481	2.757292	3.261493	8.819831	0.013060	-0.019052	-0.036036	-0.675208	-0.329037	-0.883020	-0.382407	0.060920	0.213744	0.896865
33482	2.732405	3.178516	8.855797	-0.029366	-0.007970	0.004577	-0.674011	-0.330751	-0.882552	-0.381961	0.061435	0.213239	0.897140
33483	2.738655	3.217458	8.778672	0.006138	-0.002821	0.024170	-0.675072	-0.330154	-0.883191	-0.381987	0.061740	0.213284	0.897098
33484	2.758278	3.217823	8.856295	0.018830	-0.001734	0.020674	-0.675871	-0.328780	-0.881394	-0.381915	0.061845	0.213576	0.897052
33485	2.708877	3.267903	8.876063	-0.010401	-0.003264	0.036495	-0.675606	-0.328537	-0.886220	-0.382139	0.062336	0.213310	0.896985
33486	2.622895	3.195943	8.818608	-0.002262	0.005570	-0.030590	-0.677196	-0.328373	-0.885660	-0.381153	0.062252	0.213232	0.897429
33487	2.389437	3.249972	8.897687	-0.007208	0.028689	-0.212531	-0.674281	-0.328597	-0.884896	-0.377043	0.061070	0.213080	0.899281
33488	1.675102	4.086592	8.975364	0.157944	0.463807	-0.458419	-0.661714	-0.323075	-0.882448	-0.370476	0.049707	0.212929	0.902739
33489	3.126287	3.690531	8.671464	0.044917	0.240075	-0.578967	-0.643029	-0.325190	-0.881926	-0.360647	0.042733	0.212476	0.907172
33490	4.109139	2.936417	8.201851	0.227058	0.204038	0.078955	-0.640635	-0.328629	-0.880453	-0.362677	0.037856	0.215007	0.905983
33491	3.120167	3.030184	8.700328	0.051915	-0.054604	0.121157	-0.641423	-0.331311	-0.878382	-0.364278	0.039244	0.216219	0.904992
33492	2.517560	3.684402	9.242536	-0.051277	-0.135555	0.194670	-0.646587	-0.332226	-0.875936	-0.366717	0.043038	0.216077	0.903868
33493	2.120851	3.123742	8.991490	-0.319123	-0.062494	0.095397	-0.650282	-0.336164	-0.883266	-0.367491	0.047170	0.210635	0.904632
33494	2.253714	3.194069	8.537716	-0.212123	-0.022863	0.039384	-0.653745	-0.329224	-0.890252	-0.367445	0.049437	0.206883	0.905395
33495	2.460872	3.071645	8.906038	0.048481	-0.088264	0.041502	-0.656928	-0.327417	-0.892842	-0.367482	0.051106	0.208317	0.904958
33496	2.414823	3.182461	8.836395	0.032761	-0.080662	0.159975	-0.659181	-0.327415	-0.890668	-0.369626	0.053118	0.209298	0.903742
33497	2.451339	3.333645	9.077070	0.008286	-0.076622	0.132497	-0.663151	-0.328675	-0.892676	-0.371310	0.055245	0.209818	0.902803
33498	2.410758	3.165411	8.976002	-0.112914	-0.072186	0.055249	-0.667133	-0.325742	-0.894818	-0.371428	0.057746	0.208215	0.902969
33499	2.641532	3.259410	8.982374	-0.217347	-0.080987	0.088406	-0.670329	-0.319439	-0.898606	-0.372034	0.061434	0.204728	0.903274
33500	2.210833	2.853421	8.153857	0.238903	0.031605	-0.427383	-0.669530	-0.321168	-0.897060	-0.364274	0.057461	0.209288	0.905649
33501	2.857749	3.758540	9.240380	0.343582	0.000259	-0.415083	-0.658104	-0.333979	-0.885522	-0.356730	0.053449	0.215925	0.907339
33502	2.775866	3.587123	9.085115	-0.165344	-0.033768	0.102971	-0.654525	-0.334773	-0.884917	-0.357824	0.055809	0.213012	0.907454
33503	2.525517	3.145580	8.358680	0.000415	0.010934	0.040213	-0.657189	-0.329331	-0.888202	-0.358200	0.056021	0.212850	0.907331
33504	2.628355	3.545592	8.919637	0.086203	0.037738	0.065355	-0.656920	-0.331212	-0.885582	-0.359193	0.055121	0.214030	0.906716
33505	2.512566	3.630868	8.857674	0.070869	0.038504	0.100699	-0.657707	-0.333712	-0.885384	-0.360859	0.054581	0.214892	0.905883
33506	2.518222	3.504691	8.317235	0.030503	0.152377	0.083636	-0.657972	-0.333719	-0.884844	-0.362604	0.052085	0.214212	0.905494
33507	2.500817	3.548082	8.451163	-0.028442	0.223137	0.078598	-0.655590	-0.332932	-0.884981	-0.364545	0.048822	0.211979	0.905422
33508	2.573561	3.729068	8.841956	-0.000919	0.170790	0.048258	-0.652543	-0.332989	-0.885554	-0.365683	0.046068	0.210627	0.905423
33509	2.575199	3.680573	9.054184	0.056616	0.127075	0.110041	-0.650556	-0.332748	-0.885838	-0.367856	0.044054	0.210622	0.904643
33510	2.619210	2.652151	8.820190	-0.024671	0.102813	-0.015870	-0.650159	-0.332254	-0.889584	-0.367528	0.042436	0.209389	0.905140
33511	2.898061	2.572287	9.139846	-0.001735	0.104185	-0.134321	-0.645655	-0.332210	-0.889903	-0.365136	0.040278	0.208667	0.906373
33512	3.560610	2.921735	9.364537	0.032774	0.030606	-0.093298	-0.640617	-0.333697	-0.890948	-0.363160	0.039220	0.209067	0.907121
33513	2.727242	2.918756	9.416011	-0.125487	-0.100649	-0.019305	-0.641943	-0.332769	-0.893587	-0.361907	0.042211	0.207476	0.907852
33514	2.381279	2.934272	8.923888	-0.164846	-0.135626	-0.201685	-0.643014	-0.328771	-0.896400	-0.357101	0.045154	0.205586	0.910041
33515	2.822192	2.888835	8.600786	-0.191619	-0.137620	-0.345090	-0.637984	-0.327156	-0.898822	-0.349690	0.047965	0.203317	0.913279
33516	3.783665	3.081079	8.874347	-0.188851	-0.097733	-0.444069	-0.630571	-0.324690	-0.904197	-0.340552	0.049387	0.200922	0.917178
33517	3.613571	3.126555	9.013202	-0.390214	-0.078640	-0.314586	-0.626481	-0.318691	-0.908079	-0.333688	0.052661	0.194561	0.920883
33518	3.180154	3.405071	8.578993	-0.409561	-0.065061	-0.260537	-0.622134	-0.309196	-0.918562	-0.327756	0.055702	0.187670	0.924258
33519	3.486392	3.798972	8.286956	-0.152819	-0.121799	-0.178836	-0.620298	-0.302403	-0.924406	-0.323437	0.058776	0.185878	0.925950
33520	2.952249	3.648522	8.543687	0.024957	-0.161338	-0.102384	-0.620303	-0.300726	-0.924487	-0.320537	0.061350	0.187456	0.926473
33521	1.721391	3.470888	9.000684	-0.057110	-0.235582	-0.007369	-0.624009	-0.301770	-0.923940	-0.319053	0.066522	0.187994	0.926520
33522	1.667410	3.469885	8.782410	-0.106461	-0.267030	-0.119102	-0.629710	-0.299964	-0.923951	-0.315259	0.071828	0.187835	0.927454
33523	1.881529	3.444654	8.899890	-0.027929	-0.215097	-0.321910	-0.630509	-0.298372	-0.925636	-0.308024	0.075185	0.189227	0.929334
33524	2.207818	3.159317	9.131086	-0.024620	-0.201300	-0.410285	-0.628118	-0.300667	-0.925334	-0.299151	0.077648	0.190575	0.931751
33525	2.455899	3.076409	8.896222	-0.114844	-0.102963	-0.282676	-0.624944	-0.298415	-0.929325	-0.292892	0.079545	0.189579	0.933781
33526	2.424439	2.939898	8.814450	-0.017436	-0.058535	-0.248477	-0.620969	-0.298614	-0.930719	-0.287560	0.079921	0.189945	0.935330
33527	2.141689	3.080447	9.177792	0.019824	-0.047972	-0.159837	-0.617523	-0.298925	-0.932782	-0.284000	0.080437	0.190926	0.936174
33528	1.609364	3.313544	9.364290	-0.059266	-0.025643	-0.227914	-0.613812	-0.299579	-0.932309	-0.279095	0.080506	0.190280	0.937773
33529	1.458290	3.330204	9.205484	-0.146227	-0.007767	-0.405736	-0.607462	-0.296285	-0.936169	-0.270781	0.080179	0.188289	0.940636
33530	1.723550	3.114103	8.964931	-0.172310	-0.035693	-0.579319	-0.600578	-0.294724	-0.938077	-0.259010	0.079719	0.186106	0.944417
33531	1.933416	2.809645	9.041061	-0.127238	-0.028263	-0.648124	-0.587336	-0.292432	-0.941646	-0.246003	0.078706	0.184902	0.948209
33532	2.345446	2.715194	9.237345	-0.122826	-0.023778	-0.611041	-0.573427	-0.291948	-0.946219	-0.233679	0.077616	0.183582	0.951666
33533	2.413218	2.366894	9.314260	-0.135877	-0.018895	-0.525298	-0.562308	-0.288635	-0.949597	-0.222955	0.076891	0.181875	0.954620
33534	2.215307	2.271025	8.959903	-0.146091	-0.082962	-0.455841	-0.554368	-0.285346	-0.954817	-0.213277	0.077585	0.180088	0.957111
33535	2.020597	2.330615	9.066606	-0.060683	-0.112322	-0.390302	-0.547221	-0.282947	-0.956970	-0.204873	0.078799	0.179936	0.958875
33536	2.104471	2.773936	9.268019	-0.028834	-0.123859	-0.271851	-0.544441	-0.282155	-0.957782	-0.198724	0.080432	0.180252	0.959973
33537	2.289577	2.978771	9.325107	0.007681	-0.141578	-0.261291	-0.541527	-0.281932	-0.958211	-0.192779	0.082383	0.181290	0.960824
33538	2.196341	3.008615	9.148720	-0.152177	-0.147840	-0.206996	-0.539147	-0.280099	-0.961401	-0.187568	0.085176	0.179210	0.962002
33539	2.085264	2.958032	8.953137	-0.077466	-0.167645	-0.243989	-0.538891	-0.277011	-0.962379	-0.181708	0.088013	0.178664	0.962972
33540	2.261168	3.160288	9.149565	-0.036503	-0.129696	-0.289641	-0.536243	-0.276457	-0.964808	-0.175157	0.089724	0.178875	0.963988
33541	2.344272	3.137531	9.231716	-0.138534	-0.111321	-0.240354	-0.534393	-0.274473	-0.967987	-0.169441	0.091683	0.176929	0.965184
33542	2.466980	2.986784	8.769670	-0.240029	-0.132232	-0.148872	-0.533085	-0.268408	-0.971968	-0.165209	0.094637	0.172948	0.966353
33543	2.550866	2.893628	8.655005	-0.127544	-0.178171	-0.122303	-0.533628	-0.263557	-0.975968	-0.161553	0.098281	0.171216	0.966916
33544	2.483080	2.892399	8.667377	-0.068876	-0.213768	-0.101114	-0.536816	-0.260060	-0.979175	-0.158285	0.102408	0.170708	0.967118
33545	2.502361	3.140338	8.666099	-0.030705	-0.234226	-0.051631	-0.542646	-0.259331	-0.980829	-0.155988	0.107064	0.170893	0.966954
33546	2.433519	3.221641	8.865557	0.052823	-0.202731	-0.074147	-0.545430	-0.258716	-0.980509	-0.153528	0.110683	0.172644	0.966630
33547	2.536242	3.417693	8.869637	0.019515	-0.193207	-0.038858	-0.547547	-0.259839	-0.978105	-0.151709	0.114415	0.173665	0.966299
33548	2.262879	3.480675	8.646555	0.003657	-0.227539	-0.023151	-0.553904	-0.260551	-0.977249	-0.150030	0.118836	0.174419	0.965892
33549	2.044739	3.491286	8.697548	0.077267	-0.244919	-0.086639	-0.559202	-0.260698	-0.977729	-0.147229	0.123180	0.176855	0.965335
33550	2.483500	3.683779	9.195764	0.180445	-0.242796	-0.279147	-0.562105	-0.264576	-0.976209	-0.140982	0.126456	0.181681	0.964948
33551	3.790499	3.780327	9.316975	0.103966	-0.081443	-0.354680	-0.560230	-0.271972	-0.972172	-0.133637	0.126587	0.184852	0.965374
33552	4.001589	4.051111	8.811135	-0.148665	0.067070	0.168808	-0.557584	-0.270703	-0.975383	-0.136313	0.126421	0.181316	0.965692
33553	3.174019	3.759385	8.874594	-0.037488	0.250008	0.285450	-0.559714	-0.266544	-0.978044	-0.142170	0.122906	0.179278	0.965682
33554	3.273520	3.474657	7.890537	-0.237495	0.263129	0.332660	-0.560251	-0.263774	-0.982647	-0.148486	0.119802	0.173060	0.966255
33555	3.095582	2.476079	6.624147	0.054683	0.152001	0.465588	-0.559467	-0.259511	-0.986680	-0.157674	0.118544	0.172670	0.965024
33556	2.595738	3.176001	8.533905	0.605746	0.139158	0.311671	-0.565925	-0.272189	-0.975334	-0.165140	0.115131	0.183110	0.962260
33557	2.798327	3.247741	9.449408	0.252797	0.134376	0.314001	-0.569079	-0.281825	-0.965943	-0.171792	0.113078	0.186932	0.960603
33558	2.991843	2.751117	8.505939	0.042819	0.085271	0.285622	-0.574372	-0.283872	-0.962726	-0.177235	0.112473	0.186757	0.959718
33559	3.899407	2.350099	8.678822	0.284234	0.117574	0.214789	-0.575678	-0.290585	-0.960912	-0.181987	0.110281	0.191402	0.958167
33560	4.367259	3.868694	11.418426	0.581069	0.472555	0.204498	-0.572197	-0.304367	-0.947837	-0.188522	0.099994	0.200289	0.956214
33561	1.840285	2.031300	9.929833	-0.361102	0.272507	0.412226	-0.569011	-0.306647	-0.949020	-0.196330	0.098055	0.191529	0.956638
33562	2.548372	1.983283	8.252615	0.253494	-0.006829	0.269031	-0.573527	-0.302465	-0.950311	-0.201487	0.098334	0.195816	0.954667
33563	3.592237	2.728076	8.948158	0.242870	-0.036707	0.219022	-0.577342	-0.312369	-0.940786	-0.205584	0.099221	0.200129	0.952806
33564	2.572672	2.340625	8.996819	-0.038679	-0.018693	0.218493	-0.584765	-0.311115	-0.939319	-0.209141	0.100722	0.198979	0.952115
33565	2.396405	2.429665	8.990740	-0.074194	0.012889	-0.064287	-0.587287	-0.308537	-0.945783	-0.207412	0.100831	0.197536	0.952782
33566	3.040982	2.800612	9.031789	-0.070609	-0.001282	-0.135250	-0.586629	-0.306971	-0.947754	-0.204237	0.100725	0.196414	0.953710
33567	3.267888	2.731915	9.087408	-0.168951	-0.015542	-0.095031	-0.582657	-0.306266	-0.945898	-0.201623	0.101665	0.193308	0.954801
33568	3.250458	2.585925	8.784699	-0.233346	-0.017521	-0.109373	-0.580551	-0.301299	-0.951535	-0.198539	0.102630	0.189088	0.956188
33569	3.551656	2.736993	8.431759	-0.146899	0.034603	-0.101760	-0.577386	-0.295813	-0.956496	-0.196030	0.102547	0.186200	0.957281
33570	3.268653	2.853240	8.561801	-0.070602	0.067756	-0.122472	-0.573153	-0.293284	-0.961430	-0.193344	0.101186	0.184778	0.958247
33571	3.108758	2.879486	8.739625	-0.085815	0.088958	-0.122355	-0.568918	-0.291639	-0.964379	-0.190766	0.099774	0.182889	0.959273
33572	2.972622	2.915863	8.831451	-0.138141	0.105945	-0.216096	-0.561906	-0.288236	-0.967572	-0.186281	0.097594	0.180206	0.960885
33573	3.028452	2.887732	8.684146	-0.183775	0.143702	-0.320327	-0.552648	-0.282772	-0.971530	-0.179892	0.094798	0.176618	0.963046
33574	3.380040	3.088278	8.486423	-0.217164	0.221107	-0.404889	-0.540209	-0.277620	-0.977280	-0.172007	0.090004	0.172336	0.965719
33575	3.426607	3.725126	8.839277	-0.202912	0.212315	-0.403177	-0.525657	-0.270313	-0.981643	-0.164191	0.085704	0.168317	0.968176
33576	3.271142	4.047611	9.222000	0.002313	-0.044177	-0.315755	-0.515856	-0.269657	-0.983480	-0.157483	0.085607	0.168976	0.969184
33577	2.634518	3.788400	8.568987	-0.017058	-0.154205	-0.010462	-0.514668	-0.267918	-0.987464	-0.156336	0.089136	0.169142	0.969023
33578	1.689880	3.268791	8.488561	0.030713	-0.210570	-0.054646	-0.518372	-0.269503	-0.987740	-0.154172	0.093054	0.170422	0.968777
33579	1.214160	3.340284	8.697271	-0.022449	-0.189122	-0.150060	-0.522484	-0.267739	-0.987503	-0.150167	0.096723	0.170871	0.968967
33580	1.311164	3.366338	8.885386	-0.009466	-0.148120	-0.293004	-0.525005	-0.266617	-0.985156	-0.143514	0.098736	0.171629	0.969638
33581	2.068689	3.329134	9.118316	-0.004903	-0.122742	-0.596237	-0.518912	-0.266179	-0.986018	-0.131089	0.099456	0.173094	0.971063
33582	2.271898	3.155660	9.448391	-0.071592	-0.161983	-0.397825	-0.510299	-0.266919	-0.986677	-0.122208	0.101522	0.172844	0.972051
33583	1.957097	3.164525	9.573454	-0.195165	-0.121634	-0.346612	-0.504747	-0.262424	-0.993442	-0.114220	0.103500	0.170078	0.973301
33584	1.587936	2.987930	9.729539	-0.106003	-0.067009	-0.440495	-0.500256	-0.257575	-0.996292	-0.104746	0.103657	0.169002	0.974537
33585	1.847022	2.803247	9.267119	-0.081575	0.022644	-0.461985	-0.491787	-0.254192	-1.000039	-0.095210	0.102098	0.168319	0.975797
33586	1.954757	2.358554	9.112514	-0.096602	0.092621	-0.492528	-0.481199	-0.250773	-1.001394	-0.085262	0.098922	0.167180	0.977239
33587	1.872132	2.051157	8.630907	-0.105678	0.025228	-0.431944	-0.469025	-0.245757	-1.007011	-0.076260	0.097417	0.165862	0.978358
33588	2.063145	2.086187	8.718340	0.049870	-0.046890	-0.338251	-0.462938	-0.243368	-1.007676	-0.069138	0.097244	0.167485	0.978628
33589	2.814687	2.631465	9.201829	0.153969	-0.024684	-0.191224	-0.457232	-0.246721	-1.007177	-0.065189	0.097148	0.170797	0.978336
33590	2.706502	2.772758	9.599404	0.077374	-0.026781	0.047232	-0.458546	-0.250829	-1.003267	-0.065723	0.097840	0.172172	0.977990
33591	1.917146	2.508425	9.659014	-0.032045	-0.028106	0.169066	-0.461061	-0.251331	-1.003254	-0.068454	0.099290	0.171096	0.977845
33592	1.647757	2.620030	9.466978	-0.038656	-0.013594	0.082558	-0.462389	-0.250819	-0.999868	-0.069494	0.099999	0.170114	0.977871
33593	1.703520	2.679257	9.083130	-0.115291	0.004923	-0.009514	-0.463188	-0.249065	-1.002487	-0.068674	0.100267	0.167680	0.978322
33594	1.687781	2.948384	8.868805	-0.064694	-0.057221	0.039753	-0.464126	-0.245073	-1.005167	-0.068681	0.101718	0.166333	0.978402
33595	1.539614	3.137490	9.185364	-0.022164	-0.089536	-0.077002	-0.466916	-0.241834	-1.009728	-0.066405	0.103439	0.165991	0.978436
33596	1.775277	3.005848	9.313935	-0.112292	-0.114507	-0.211874	-0.465862	-0.239583	-1.011548	-0.061200	0.105233	0.164303	0.978869
33597	2.288426	3.020004	9.221261	-0.217409	-0.168358	-0.262167	-0.463620	-0.235598	-1.017083	-0.054625	0.108107	0.160612	0.979557
33598	2.330197	2.574094	8.888933	-0.226268	-0.201891	-0.204043	-0.465896	-0.226750	-1.023216	-0.049044	0.111761	0.156757	0.980067
33599	2.442660	2.653815	8.939921	-0.150070	-0.233377	-0.198730	-0.467367	-0.221414	-1.029202	-0.043654	0.116046	0.154286	0.980216
33600	2.407823	2.825528	8.968848	-0.173435	-0.227176	-0.097979	-0.468708	-0.215441	-1.032620	-0.040183	0.120457	0.151231	0.980308
33601	2.453952	2.913729	8.786670	-0.118988	-0.196210	-0.109113	-0.471379	-0.207885	-1.036777	-0.036736	0.124260	0.149133	0.980290
33602	2.394684	2.978199	8.842132	-0.021841	-0.204288	-0.108851	-0.476011	-0.209467	-1.036237	-0.033492	0.128067	0.149048	0.979930
33603	2.346321	3.125410	9.036907	-0.018769	-0.204833	-0.157469	-0.478273	-0.205745	-1.037971	-0.029314	0.131802	0.149065	0.979566
33604	2.322217	3.365283	9.058428	-0.027245	-0.178786	-0.206843	-0.480391	-0.205900	-1.041307	-0.024213	0.134812	0.149106	0.979289
33605	2.476948	3.244284	8.948555	0.013785	-0.145251	-0.254266	-0.478535	-0.206503	-1.041213	-0.018395	0.137045	0.150018	0.978966
33606	2.693059	3.158350	8.546652	-0.007363	-0.150134	-0.135931	-0.479862	-0.205618	-1.041975	-0.014819	0.139686	0.150228	0.978621
33607	2.874285	2.982042	8.803865	0.209048	-0.160291	-0.153922	-0.480254	-0.207629	-1.039082	-0.011464	0.142459	0.154710	0.977568
33608	2.918792	3.087245	8.982553	0.027287	-0.150927	-0.019186	-0.482095	-0.212353	-1.038272	-0.010254	0.145449	0.155261	0.977054
33609	3.055140	2.893076	8.728250	-0.003682	-0.198420	0.021065	-0.487389	-0.213872	-1.039870	-0.009594	0.149563	0.155090	0.976466
33610	3.094952	3.520103	9.182062	0.102722	-0.073309	0.032762	-0.492945	-0.216558	-1.038952	-0.009865	0.151181	0.156943	0.975918
33611	2.800811	3.621607	9.528500	-0.019715	0.037960	-0.014598	-0.493738	-0.217250	-1.038428	-0.009187	0.150556	0.156552	0.976084
33612	3.128011	3.151714	8.882580	-0.188411	0.143953	-0.079908	-0.487783	-0.214818	-1.040835	-0.007060	0.147633	0.153018	0.977108
33613	3.011393	2.698040	8.222919	-0.215343	0.096096	0.047069	-0.485283	-0.208619	-1.045766	-0.007188	0.146105	0.148616	0.978016
33614	2.535353	2.592282	7.978043	-0.104758	0.002180	0.069916	-0.483965	-0.205749	-1.050521	-0.007806	0.146393	0.146290	0.978319
33615	2.806678	2.684650	8.536863	0.128486	-0.059587	-0.083654	-0.482630	-0.209085	-1.052521	-0.005922	0.147474	0.149020	0.977757
33616	3.727800	3.220860	8.948601	0.049586	-0.061594	-0.098294	-0.480767	-0.211957	-1.050890	-0.003515	0.148486	0.150216	0.977433
33617	3.563667	3.183896	8.919774	-0.060016	-0.016941	0.071429	-0.483546	-0.213026	-1.050221	-0.004236	0.149265	0.148814	0.977526
33618	3.040792	2.926828	9.001947	-0.060168	0.034209	0.086909	-0.483545	-0.213275	-1.051571	-0.005405	0.148968	0.147305	0.977794
33619	2.968795	2.876965	8.908650	-0.200664	0.077073	0.031066	-0.483021	-0.210532	-1.056052	-0.005195	0.147806	0.143264	0.978571
33620	2.846624	2.114931	8.378714	-0.102407	0.054924	0.024231	-0.481442	-0.206405	-1.061039	-0.005073	0.146921	0.141110	0.979018
33621	3.100885	2.097763	8.981162	0.039039	0.077473	-0.046862	-0.477997	-0.206744	-1.061894	-0.004051	0.145516	0.141948	0.979112
33622	3.396109	2.190553	9.437214	0.075135	0.088564	-0.050293	-0.473488	-0.209422	-1.053040	-0.003086	0.143743	0.143486	0.979153
33623	3.749273	2.502833	9.676762	0.163838	0.141304	0.005923	-0.469898	-0.214026	-1.050678	-0.003654	0.141266	0.146568	0.979055
33624	2.971140	2.600346	9.437931	0.111113	0.117484	0.157840	-0.468561	-0.218570	-1.048692	-0.006951	0.139528	0.148213	0.979039
33625	2.681737	2.206664	8.924154	0.214527	-0.027060	0.104286	-0.467742	-0.226378	-1.050024	-0.009091	0.140615	0.151991	0.978286
33626	3.019202	2.324464	9.102107	0.183682	-0.063896	0.038449	-0.470906	-0.232252	-1.046417	-0.009715	0.142055	0.155414	0.977534
33627	3.264579	2.107985	8.702087	-0.000840	-0.048737	0.009641	-0.472356	-0.234118	-1.048875	-0.009340	0.143337	0.155200	0.977384
33628	3.298448	2.363478	8.763780	0.036910	-0.002405	0.018877	-0.473018	-0.234571	-1.046735	-0.009354	0.143542	0.155796	0.977259
33629	3.222158	2.803883	8.873651	0.003714	0.069096	-0.007296	-0.471824	-0.235137	-1.047572	-0.009035	0.142496	0.155679	0.977434
33630	3.426947	2.705625	8.644794	0.000751	0.133391	-0.019306	-0.467586	-0.235015	-1.044933	-0.008622	0.139933	0.155651	0.977812
33631	3.569580	2.824713	8.523111	0.108341	0.139240	-0.003051	-0.463610	-0.235978	-1.043399	-0.008904	0.137560	0.157553	0.977842
33632	3.393112	3.093406	8.821352	0.137660	0.113544	0.039333	-0.460689	-0.238462	-1.041499	-0.009957	0.135543	0.160041	0.977710
33633	2.962572	2.969106	9.054588	0.022526	0.085944	-0.035374	-0.455782	-0.240581	-1.039207	-0.009209	0.134145	0.160364	0.977857
33634	2.961931	2.952070	8.744201	-0.147941	0.146723	-0.178732	-0.450357	-0.238447	-1.040275	-0.005334	0.130832	0.157844	0.978744
33635	3.360415	2.835463	8.348125	-0.174925	0.251691	-0.261322	-0.440313	-0.229949	-1.043341	-0.000166	0.125533	0.154881	0.979925
33636	3.717435	3.681828	8.578949	-0.183942	0.399492	-0.271132	-0.426290	-0.223526	-1.045176	0.004823	0.116963	0.151865	0.981445
33637	3.446382	4.271693	9.346035	-0.007965	0.187531	-0.160526	-0.413455	-0.218000	-1.049308	0.007811	0.113307	0.151982	0.981836
33638	2.618071	4.186227	8.943373	0.125139	-0.107373	0.266094	-0.415973	-0.217968	-1.048204	0.003079	0.116348	0.153728	0.981235
33639	1.310426	3.106562	8.545536	0.177185	-0.238317	0.253384	-0.427615	-0.223338	-1.045960	-0.001175	0.122291	0.156534	0.980072
33640	0.702911	2.988762	8.794956	-0.058759	-0.150714	-0.063163	-0.433700	-0.226668	-1.040762	0.001131	0.125153	0.155456	0.979882
33641	1.344089	3.160602	8.803705	-0.099100	-0.060135	-0.358141	-0.432391	-0.220697	-1.046760	0.009004	0.125577	0.154361	0.979960
33642	1.973369	3.274020	9.279479	-0.089860	-0.021873	-0.497706	-0.425514	-0.216275	-1.051664	0.019500	0.124550	0.153755	0.980034
33643	1.667085	3.387447	9.692849	-0.301008	-0.039974	-0.413560	-0.419185	-0.205673	-1.057572	0.028908	0.124237	0.148833	0.980601
33644	1.199473	3.252734	9.631378	-0.143802	-0.172703	-0.458894	-0.413386	-0.194735	-1.065477	0.039223	0.126271	0.146958	0.980266
33645	2.024427	2.905993	9.310299	0.136690	-0.093790	-0.568179	-0.404785	-0.191620	-1.063732	0.050730	0.126768	0.150962	0.979064
33646	2.208934	2.792845	9.470859	-0.021409	0.073486	-0.482772	-0.392736	-0.189653	-1.064076	0.060456	0.123942	0.151745	0.978753
33647	1.712589	2.329872	8.980138	-0.234200	0.110268	-0.391120	-0.385866	-0.183186	-1.066767	0.068796	0.120500	0.148188	0.979177
33648	1.756608	2.112157	8.499333	-0.122715	0.065121	-0.325627	-0.377410	-0.175177	-1.071306	0.075717	0.118185	0.146561	0.979193
33649	2.277344	2.570721	9.012499	0.144581	0.031361	-0.233206	-0.369996	-0.173934	-1.072023	0.080284	0.117292	0.149876	0.978435
33650	2.352087	2.807595	9.621964	0.111172	-0.027992	-0.072829	-0.363637	-0.174284	-1.069155	0.081974	0.117894	0.152079	0.977882
33651	1.397884	2.785431	9.655433	-0.132457	-0.127989	0.002008	-0.367088	-0.171816	-1.069842	0.083073	0.120344	0.149129	0.977945
33652	1.298799	2.574829	9.177405	-0.120976	-0.118689	-0.155221	-0.369746	-0.168805	-1.070654	0.087196	0.122095	0.146840	0.977715
33653	1.731397	2.687009	8.751767	-0.090037	-0.088009	-0.162089	-0.369495	-0.163987	-1.073993	0.091284	0.123299	0.145159	0.977442
33654	1.896130	2.920588	8.678038	0.026289	-0.119391	-0.075330	-0.370297	-0.161123	-1.076308	0.093477	0.125556	0.145543	0.976891
33655	1.993309	3.237966	9.227410	0.119093	-0.122026	-0.115771	-0.369770	-0.159636	-1.080830	0.096238	0.127930	0.147782	0.975978
33656	1.958653	3.310181	9.452056	-0.035086	-0.151061	-0.144731	-0.371886	-0.160680	-1.081912	0.100036	0.130475	0.147080	0.975365
33657	1.966747	3.069968	8.963098	-0.100058	-0.182708	-0.074391	-0.373615	-0.158054	-1.085164	0.102733	0.133703	0.144818	0.974986
33658	1.889311	3.046705	8.850178	-0.045817	-0.232612	-0.159392	-0.377593	-0.156204	-1.088816	0.107074	0.137773	0.143776	0.974106
33659	1.733855	3.082734	8.960670	-0.042588	-0.285268	-0.222458	-0.381178	-0.153132	-1.091361	0.112796	0.142649	0.142821	0.972898
33660	1.989254	3.364062	8.740130	-0.137087	-0.301149	-0.259166	-0.383722	-0.143471	-1.096123	0.119518	0.147544	0.140118	0.971758
33661	2.148308	3.405784	8.725441	-0.040950	-0.278500	-0.350700	-0.385853	-0.138817	-1.102124	0.127691	0.151905	0.139600	0.970119
33662	2.587159	3.573992	9.098680	0.004413	-0.278688	-0.433775	-0.387043	-0.139458	-1.103473	0.137295	0.156193	0.140195	0.968039
33663	2.608493	3.693301	8.934762	-0.131187	-0.272321	-0.342221	-0.387853	-0.134034	-1.107853	0.145553	0.160178	0.137924	0.966506
33664	2.265501	3.359361	8.710131	-0.107605	-0.250779	-0.343682	-0.390387	-0.127576	-1.112986	0.153657	0.163845	0.136121	0.964891
33665	2.486824	3.671643	8.637544	-0.152950	-0.250616	-0.365101	-0.390535	-0.121754	-1.117093	0.162350	0.167238	0.133582	0.963239
33666	2.689705	3.473862	8.710249	-0.090699	-0.299515	-0.379402	-0.393202	-0.115135	-1.123025	0.171185	0.171777	0.132036	0.961121
33667	3.117081	3.894251	8.578181	-0.231284	-0.307904	-0.374700	-0.394411	-0.109174	-1.126042	0.180458	0.175954	0.127850	0.959234
33668	2.970870	3.362377	8.028922	-0.227236	-0.321291	-0.120975	-0.402524	-0.097360	-1.133892	0.184829	0.181069	0.122665	0.958126
33669	2.987823	4.027900	9.160503	0.236218	-0.128865	-0.191728	-0.405171	-0.098089	-1.136032	0.188437	0.184009	0.127489	0.956232
33670	3.679259	3.467651	9.715474	-0.000416	0.159542	-0.211984	-0.400122	-0.103260	-1.134779	0.192518	0.180498	0.128776	0.955915
33671	4.723048	2.782502	8.260361	-0.475949	0.268040	0.128307	-0.389820	-0.092354	-1.139649	0.191539	0.174013	0.120288	0.958417
33672	3.028035	2.059835	7.159557	-0.257023	0.244820	0.560704	-0.388520	-0.083528	-1.142201	0.181523	0.169760	0.114247	0.961862
33673	0.937593	2.459044	9.167195	0.170631	0.240262	0.313101	-0.385999	-0.084975	-1.142545	0.174826	0.166583	0.117360	0.963282
33674	2.143619	2.682523	10.343410	0.113003	0.078008	-0.259536	-0.381217	-0.089918	-1.138731	0.179698	0.164955	0.120581	0.962267
33675	4.371526	2.902505	9.736165	-0.152127	0.015446	-0.116263	-0.376865	-0.082639	-1.143917	0.182852	0.163953	0.118079	0.962155
33676	3.160982	2.186281	9.386706	-0.116321	-0.056676	0.219642	-0.380059	-0.077458	-1.147473	0.179573	0.165226	0.114818	0.962949
33677	2.540381	2.087643	9.450244	-0.091031	-0.051548	-0.052403	-0.380588	-0.077437	-1.147869	0.181446	0.165890	0.112979	0.962701
33678	3.053956	1.992516	8.802402	-0.072554	-0.100547	-0.077506	-0.380598	-0.074033	-1.150176	0.183839	0.167480	0.111381	0.962158
33679	3.341336	2.165219	8.814731	0.072192	-0.105680	-0.107215	-0.382855	-0.072320	-1.149559	0.186327	0.169688	0.112617	0.961148
33680	3.472146	2.429759	8.937097	0.092277	-0.050993	0.025768	-0.386435	-0.071126	-1.149345	0.186065	0.171163	0.114022	0.960772
33681	3.341714	2.407973	8.933259	0.032944	0.022140	0.103878	-0.388283	-0.073475	-1.148593	0.184328	0.171281	0.114227	0.961061
33682	3.339961	2.204011	8.624247	0.018631	0.073510	0.178441	-0.387087	-0.074770	-1.148112	0.181103	0.170436	0.114153	0.961833
33683	3.266256	2.280366	8.787489	0.065828	0.089499	0.267108	-0.387080	-0.077157	-1.147517	0.175946	0.169775	0.114638	0.962849
33684	3.204408	2.495298	8.976525	0.012539	0.134934	0.281377	-0.386546	-0.078910	-1.144626	0.170613	0.167958	0.114306	0.964166
33685	3.160827	2.720240	8.874806	0.025815	0.149003	0.292121	-0.388405	-0.077795	-1.142691	0.164960	0.166073	0.114125	0.965496
33686	3.005616	2.722276	8.848367	0.083557	0.149607	0.287036	-0.389458	-0.080319	-1.141149	0.159235	0.164209	0.115186	0.966650
33687	2.911710	2.817669	8.873649	0.124672	0.152293	0.264212	-0.386658	-0.086956	-1.134548	0.153775	0.162514	0.117017	0.967600
33688	3.054753	2.924633	8.805022	0.161036	0.162635	0.218386	-0.386911	-0.091495	-1.131201	0.149085	0.160468	0.119831	0.968331
33689	2.923176	2.958654	8.791101	0.167770	0.143606	0.198863	-0.385569	-0.097623	-1.127117	0.144761	0.158925	0.122694	0.968883
33690	2.820633	2.985914	8.720354	0.188272	0.141758	0.172416	-0.386610	-0.104503	-1.124372	0.140914	0.157241	0.126111	0.969286
33691	2.660865	2.995164	8.830915	0.178925	0.177545	0.124024	-0.384203	-0.112457	-1.120896	0.137913	0.154880	0.129533	0.969646
33692	2.714033	3.027701	8.991160	0.072975	0.163464	0.010422	-0.381019	-0.114604	-1.115633	0.137505	0.152032	0.131275	0.969920
33693	2.862133	3.122619	8.913153	0.038745	0.216169	-0.046848	-0.377840	-0.114855	-1.113933	0.138143	0.148094	0.132620	0.970256
33694	3.060230	3.601949	8.679733	-0.045072	0.300364	-0.028064	-0.369364	-0.114273	-1.111194	0.138466	0.142157	0.132561	0.971106
33695	2.895635	3.899997	9.086431	0.144643	0.136344	-0.017895	-0.362734	-0.116992	-1.108807	0.138457	0.140175	0.135710	0.970960
33696	2.495878	3.727652	8.789038	0.062697	-0.004959	0.129571	-0.364582	-0.119229	-1.106844	0.136222	0.140889	0.136452	0.971069
33697	1.973947	3.125881	8.527239	0.100400	-0.042126	0.061523	-0.368282	-0.122515	-1.105967	0.135282	0.142454	0.138066	0.970744
33698	1.688045	3.171700	8.828617	0.016073	-0.043412	0.084290	-0.372783	-0.123709	-1.104208	0.134165	0.143665	0.137923	0.970741
33699	2.012463	2.971281	9.003757	-0.071251	0.049488	-0.033923	-0.374109	-0.123072	-1.106320	0.135323	0.142680	0.136735	0.970893
33700	2.243126	3.082278	9.082205	-0.105324	0.022793	-0.043983	-0.375314	-0.118589	-1.105760	0.136860	0.141924	0.134780	0.971062
33701	1.649582	3.144376	9.520845	-0.115693	-0.187494	-0.030214	-0.379165	-0.115362	-1.108700	0.138718	0.145384	0.132076	0.970658
33702	1.095221	2.556558	9.053356	-0.063997	-0.283262	-0.025203	-0.384343	-0.111138	-1.111189	0.140582	0.150730	0.130023	0.969851
33703	1.657413	2.590973	8.504713	0.028988	-0.149120	-0.383101	-0.386859	-0.111051	-1.112500	0.148759	0.152841	0.131284	0.968130
33704	3.027808	2.392596	9.188507	0.288700	-0.144509	-0.404668	-0.385796	-0.112531	-1.109875	0.156520	0.155518	0.137580	0.965602
33705	2.970078	2.379582	10.775422	0.097306	-0.154960	-0.118034	-0.391211	-0.118330	-1.107314	0.159361	0.158626	0.139232	0.964394
33706	2.075308	2.763853	10.711371	-0.294273	-0.008630	0.012700	-0.393346	-0.112627	-1.110328	0.160511	0.157973	0.133394	0.965136
33707	2.042212	2.500948	9.313900	-0.395634	0.071185	-0.015346	-0.389401	-0.102770	-1.111804	0.162306	0.155354	0.125878	0.966269
33708	2.208163	2.299965	8.415494	-0.301863	0.093406	0.052274	-0.387051	-0.090546	-1.117480	0.162431	0.152789	0.120088	0.967394
33709	2.044558	2.272745	8.615271	-0.128160	0.023118	0.005545	-0.386011	-0.083833	-1.119023	0.163101	0.151995	0.117491	0.967725
33710	1.899561	2.561440	9.029860	-0.103703	-0.053453	0.018403	-0.386824	-0.076983	-1.124700	0.163615	0.152829	0.115158	0.967787
33711	2.134741	2.509930	9.511635	-0.125456	-0.096422	-0.119918	-0.388167	-0.070449	-1.128234	0.166985	0.154027	0.112602	0.967322
33712	2.148717	2.240711	9.167493	-0.266772	-0.178910	0.002898	-0.390563	-0.066469	-1.128884	0.168579	0.156697	0.106737	0.967282
33713	2.274767	2.471162	9.102228	-0.126643	-0.138174	-0.014119	-0.395345	-0.061699	-1.131227	0.169988	0.158910	0.103679	0.967007
33714	2.333147	2.438224	8.964664	-0.043647	-0.138966	0.046246	-0.397998	-0.060347	-1.132764	0.169945	0.161644	0.102123	0.966727
33715	2.196842	2.450302	8.849671	-0.005443	-0.159325	0.162966	-0.404381	-0.051597	-1.136571	0.167584	0.165016	0.100777	0.966711
33716	2.225341	2.712967	8.790797	0.108954	-0.183982	0.120715	-0.411796	-0.052481	-1.139332	0.165678	0.169280	0.101779	0.966197
33717	2.221946	2.858529	8.635550	0.118152	-0.224451	0.106338	-0.417869	-0.059336	-1.138810	0.164136	0.174178	0.102832	0.965477
33718	1.972477	2.977800	8.660693	0.218858	-0.260988	0.035743	-0.425272	-0.064484	-1.138352	0.163643	0.180105	0.105990	0.964131
33719	2.072682	3.792785	8.708166	0.286096	-0.278677	-0.195845	-0.432403	-0.072476	-1.135841	0.167455	0.185901	0.111259	0.961780
33720	2.412727	3.206641	8.325874	0.244954	-0.304607	-0.275748	-0.438745	-0.078236	-1.134073	0.172945	0.192052	0.115891	0.959049
33721	3.608513	4.179981	9.462421	0.575782	-0.250750	-0.394047	-0.443210	-0.092259	-1.126953	0.179350	0.197825	0.127598	0.955206
33722	3.517051	4.785261	10.413015	0.216284	0.072791	-0.224273	-0.437746	-0.103512	-1.122678	0.183016	0.196718	0.132800	0.954029
33723	3.890827	3.126600	7.798978	-0.292819	0.146569	-0.076823	-0.433789	-0.097553	-1.124681	0.185739	0.192576	0.128116	0.954988
33724	4.075076	2.865188	6.174690	-0.044835	0.096109	0.069515	-0.431025	-0.091446	-1.125860	0.184773	0.190836	0.127268	0.955638
33725	2.470591	3.134812	7.779407	0.528552	0.046437	0.222475	-0.430717	-0.106796	-1.120448	0.178864	0.192460	0.136765	0.955124
33726	2.336030	3.608326	9.596175	0.446543	0.065607	-0.147238	-0.430141	-0.123220	-1.111047	0.180209	0.192476	0.146010	0.953498
33727	4.101620	2.674353	10.302459	0.078891	0.237002	-0.439407	-0.424430	-0.128588	-1.107929	0.188071	0.186919	0.150083	0.952452
33728	5.834196	3.761681	10.255955	-0.211369	0.452545	-0.117557	-0.405363	-0.125967	-1.107260	0.190165	0.177215	0.148109	0.954199
33729	2.497558	2.305172	8.007932	-0.280304	0.140211	0.468104	-0.402607	-0.116413	-1.112624	0.182259	0.174899	0.141578	0.957156
33730	1.432333	1.882982	8.724586	0.435584	-0.089399	0.108410	-0.405898	-0.123959	-1.109069	0.179333	0.178576	0.149119	0.955884
33731	4.140269	2.704116	9.684834	0.176017	-0.020588	-0.345265	-0.403751	-0.133933	-1.102433	0.185813	0.178598	0.153507	0.953946
33732	4.594619	2.712241	8.584295	-0.219446	-0.091377	0.368189	-0.410115	-0.131924	-1.104577	0.180279	0.180723	0.147575	0.955542
33733	2.753057	2.440931	8.433558	0.004032	0.023678	0.245390	-0.415416	-0.130621	-1.107427	0.175933	0.181097	0.146646	0.956424
33734	2.758350	2.834292	8.758098	-0.032476	0.049300	0.132252	-0.417007	-0.130324	-1.106594	0.173811	0.180505	0.145636	0.957078
33735	3.276770	3.190799	8.660596	-0.016580	0.097017	0.151047	-0.414631	-0.127562	-1.107607	0.171123	0.179127	0.144888	0.957934
33736	2.985909	2.969500	8.773688	0.017974	0.106461	0.139793	-0.413831	-0.129279	-1.106597	0.168509	0.177633	0.145011	0.958657
33737	3.093500	2.937480	8.878323	-0.035093	0.083875	0.100557	-0.414355	-0.131564	-1.103846	0.166884	0.176303	0.144019	0.959336
33738	3.524328	2.955002	8.828830	-0.047433	0.048635	0.084286	-0.414890	-0.130190	-1.102319	0.165734	0.175536	0.142888	0.959845
33739	3.276278	2.979616	8.705499	-0.019577	0.035571	0.117941	-0.415290	-0.129168	-1.103893	0.163850	0.175265	0.141948	0.960357
33740	2.980501	2.969383	8.595408	0.037494	0.033650	0.070435	-0.414628	-0.128728	-1.105497	0.162711	0.175025	0.142446	0.960521
33741	3.100289	3.051668	8.680300	0.064785	0.030525	-0.009098	-0.415150	-0.131391	-1.104502	0.162982	0.174778	0.143548	0.960356
33742	3.188565	3.002297	8.697823	0.044120	0.080797	-0.035381	-0.415014	-0.133160	-1.100534	0.163717	0.173351	0.144697	0.960317
33743	3.305277	2.989856	8.744823	-0.010529	0.095579	-0.076152	-0.411170	-0.134108	-1.099535	0.165343	0.171439	0.144782	0.960369
33744	3.404554	2.899436	8.917038	-0.067698	0.134466	-0.085829	-0.406274	-0.131965	-1.100462	0.167277	0.168465	0.144132	0.960658
33745	3.442611	3.133121	8.632422	-0.140881	0.166386	-0.035473	-0.399928	-0.127919	-1.100541	0.168348	0.164914	0.141790	0.961435
33746	3.287307	3.397319	8.697872	0.004333	0.140628	0.048826	-0.397544	-0.127360	-1.102966	0.167439	0.162446	0.142094	0.961969
33747	3.007767	3.348574	8.882219	0.033500	0.038616	0.084571	-0.395426	-0.127332	-1.100171	0.165986	0.162310	0.142296	0.962214
33748	2.917231	3.565346	8.439741	0.042144	0.048947	0.100599	-0.396747	-0.128771	-1.096981	0.164218	0.161878	0.142850	0.962508
33749	2.543078	3.296435	8.733564	0.078116	0.056179	0.035423	-0.397136	-0.131862	-1.095733	0.163519	0.161416	0.144157	0.962510
33750	2.198392	3.363026	8.967995	-0.003558	0.043353	0.058138	-0.399247	-0.134751	-1.095532	0.162731	0.160821	0.143951	0.962774
33751	2.250695	3.368800	8.685536	0.027292	0.024240	-0.021460	-0.397388	-0.136328	-1.095604	0.163391	0.160611	0.144384	0.962632
33752	2.628734	3.463025	8.518311	0.163736	0.001185	-0.012421	-0.398575	-0.138300	-1.093640	0.163544	0.161170	0.147487	0.962042
33753	2.722544	3.530288	8.722865	0.125552	0.055427	0.010764	-0.397500	-0.143827	-1.091145	0.163175	0.160781	0.149837	0.961807
33754	2.726107	3.625040	8.914816	0.042632	0.060057	0.083019	-0.398558	-0.144586	-1.087399	0.161705	0.160095	0.150493	0.962067
33755	2.446556	3.318986	9.004826	0.044077	0.038566	0.160757	-0.400402	-0.148513	-1.084819	0.158765	0.160205	0.150751	0.962498
33756	2.117589	3.050867	9.032858	-0.006067	0.006466	0.146331	-0.403044	-0.151147	-1.082994	0.156393	0.160583	0.150094	0.962926
33757	2.193268	3.139621	9.003221	-0.025414	0.010166	0.062287	-0.403707	-0.150998	-1.082713	0.155662	0.160681	0.149228	0.963162
33758	2.221126	3.188665	8.926682	-0.081516	-0.011836	0.069921	-0.406893	-0.148676	-1.083408	0.155056	0.160946	0.147305	0.963512
33759	2.472440	3.202920	8.794683	-0.020729	-0.006489	0.018816	-0.407691	-0.147529	-1.083899	0.155201	0.161228	0.146621	0.963546
33760	2.668202	3.121525	8.883141	0.007623	0.021686	0.040262	-0.409275	-0.149429	-1.084746	0.154780	0.161035	0.146615	0.963647
33761	2.494961	3.086844	9.053794	-0.010341	0.001364	0.136476	-0.411394	-0.149660	-1.084729	0.152600	0.161533	0.145770	0.964039
33762	2.278303	3.126599	8.991487	-0.039376	-0.007035	0.177930	-0.414973	-0.148529	-1.087873	0.149760	0.162151	0.144323	0.964598
33763	2.267618	3.063299	9.044589	-0.076289	-0.000276	0.179629	-0.418285	-0.148139	-1.089432	0.146969	0.162570	0.142057	0.965293
33764	2.421230	3.134050	9.024699	-0.031187	0.025836	0.146307	-0.420006	-0.148355	-1.090493	0.144616	0.162482	0.140966	0.965823
33765	2.242973	3.164773	8.787930	-0.100071	-0.035430	0.154583	-0.424519	-0.145514	-1.088069	0.142487	0.163413	0.138231	0.966378
33766	2.009865	2.845002	8.917979	0.020561	-0.036286	0.086059	-0.428228	-0.145706	-1.088167	0.141298	0.164500	0.138155	0.966379
33767	2.475157	3.142337	9.271800	0.006268	-0.031010	0.013430	-0.428092	-0.147181	-1.084860	0.141543	0.165218	0.137952	0.966249
33768	2.741503	3.135021	9.159680	-0.023661	-0.011047	0.059381	-0.430745	-0.145850	-1.085458	0.140944	0.165618	0.137181	0.966378
33769	2.603255	3.253874	9.103995	-0.045989	0.030574	0.094083	-0.431151	-0.143028	-1.086303	0.139636	0.165211	0.135886	0.966821
33770	2.279096	2.959122	8.951856	-0.008444	0.048194	0.040472	-0.432596	-0.146854	-1.088556	0.139189	0.164455	0.135638	0.967049
33771	2.250935	2.902775	8.886429	-0.004974	0.041735	-0.056798	-0.429019	-0.146965	-1.087258	0.140639	0.163504	0.135669	0.966996
33772	2.383410	3.070242	8.922928	-0.010723	-0.000272	-0.085412	-0.429156	-0.145712	-1.086949	0.142760	0.163337	0.135654	0.966715
33773	2.514539	3.067774	8.994365	-0.009870	0.012935	-0.115414	-0.428232	-0.144332	-1.087183	0.145441	0.162754	0.135711	0.966406
33774	2.483734	3.038090	9.027341	-0.046200	0.001699	-0.104983	-0.426382	-0.142675	-1.088226	0.148046	0.162390	0.135077	0.966161
33775	2.439206	2.988754	9.194833	-0.046988	0.028363	-0.104807	-0.422150	-0.140201	-1.090745	0.150601	0.161411	0.134429	0.966020
33776	2.421407	2.891325	9.081895	-0.123404	0.000333	-0.112288	-0.419777	-0.136339	-1.091052	0.153597	0.160819	0.132319	0.965939
33777	2.414301	2.692106	8.642708	-0.079191	-0.025748	-0.085774	-0.418991	-0.132783	-1.094705	0.156030	0.160828	0.130812	0.965752
33778	2.269328	2.694346	8.789881	-0.000379	-0.076786	-0.080521	-0.420319	-0.131624	-1.095190	0.158217	0.162188	0.130734	0.965179
33779	2.501212	3.028709	9.131447	-0.015617	-0.104282	-0.123253	-0.421248	-0.131015	-1.096502	0.161374	0.163798	0.130329	0.964439
33780	2.771883	2.975386	9.330303	-0.003687	-0.071121	-0.093007	-0.422180	-0.129344	-1.095364	0.163793	0.165003	0.130243	0.963837
33781	2.714111	3.051995	9.169094	-0.085695	-0.070884	0.012840	-0.424702	-0.127539	-1.098498	0.164467	0.166094	0.128143	0.963817
33782	2.600082	2.904263	8.959712	-0.006475	-0.059611	0.014965	-0.425366	-0.126486	-1.101141	0.164781	0.167349	0.127684	0.963607
33783	2.575077	2.932930	8.896148	0.033752	-0.037345	0.062980	-0.426427	-0.126202	-1.100315	0.164005	0.168310	0.127832	0.963552
33784	2.671037	2.973504	8.845833	0.040762	-0.037455	0.070052	-0.428278	-0.127564	-1.099934	0.163042	0.169433	0.128172	0.963474
33785	2.670364	2.971040	8.617170	0.087171	-0.064005	0.080643	-0.431188	-0.129079	-1.097936	0.161813	0.171130	0.129213	0.963242
33786	2.598406	3.161484	8.519654	0.101921	-0.100743	0.061014	-0.435420	-0.131665	-1.096628	0.160977	0.173646	0.130556	0.962751
33787	2.526754	3.349515	8.504003	0.044291	-0.160514	0.085214	-0.441110	-0.133754	-1.097300	0.160063	0.177071	0.130476	0.962290
33788	2.579933	3.925819	9.033223	0.141573	-0.121620	-0.015065	-0.444277	-0.137866	-1.097529	0.160594	0.179912	0.132782	0.961359
33789	2.996398	4.154243	8.837281	0.173069	-0.038534	-0.270914	-0.443734	-0.142419	-1.094325	0.165755	0.180455	0.136914	0.959800
33790	3.317822	3.859019	8.233191	0.170999	0.043644	-0.143132	-0.440417	-0.144678	-1.090409	0.168171	0.179870	0.140779	0.958930
33791	3.540946	4.018450	8.532483	0.365052	0.121367	0.017046	-0.437210	-0.154998	-1.081918	0.166660	0.178834	0.148129	0.958280
33792	4.198358	4.040044	8.128869	0.230085	0.180691	0.161856	-0.433475	-0.164729	-1.075293	0.162616	0.176690	0.152479	0.958690
33793	3.582170	3.737518	7.534575	0.126508	0.210973	0.409429	-0.433458	-0.171003	-1.069588	0.154134	0.174415	0.154174	0.960236
33794	2.293931	2.607361	8.358040	0.311443	0.341038	0.315670	-0.432375	-0.179537	-1.063834	0.146361	0.169867	0.160013	0.961311
33795	1.975726	2.582374	10.259584	0.088413	0.284766	-0.144201	-0.424933	-0.188192	-1.059096	0.148385	0.164239	0.162998	0.961478
33796	2.643579	3.138232	10.398639	-0.072249	0.066353	-0.065824	-0.417520	-0.186297	-1.057779	0.150095	0.162607	0.161937	0.961669
33797	2.862414	2.913905	9.218011	-0.243600	-0.158508	-0.020954	-0.417137	-0.181525	-1.059241	0.152259	0.164890	0.156735	0.961802
33798	2.667929	2.531677	8.906837	-0.211053	-0.292111	-0.217023	-0.421931	-0.172353	-1.064798	0.158461	0.169255	0.152411	0.960736
33799	2.740321	3.183539	9.091884	-0.401606	-0.296244	-0.329972	-0.423952	-0.160313	-1.070296	0.167501	0.172690	0.144712	0.959781
33800	3.040535	3.273914	8.811579	-0.483574	-0.261070	-0.557275	-0.428369	-0.143310	-1.082855	0.181017	0.174525	0.136379	0.958214
33801	3.066433	3.267071	8.528405	-0.441695	-0.237493	-0.705517	-0.423660	-0.122255	-1.092437	0.197139	0.175590	0.129349	0.955810
33802	2.973325	3.304209	8.438618	-0.434364	-0.228578	-0.776143	-0.419336	-0.105650	-1.096252	0.214462	0.176287	0.122764	0.952816
33803	3.451699	3.356569	8.318112	-0.387095	-0.203915	-0.857276	-0.412235	-0.087225	-1.103127	0.233053	0.176485	0.117383	0.949084
33804	3.896935	3.398637	8.382002	-0.349895	-0.165155	-0.828722	-0.408046	-0.069586	-1.109323	0.250772	0.176092	0.112786	0.945190
33805	3.745547	3.335207	8.385056	-0.399650	-0.107239	-0.707353	-0.403859	-0.051073	-1.117101	0.266174	0.174695	0.107052	0.941898
33806	3.441233	3.021398	8.257738	-0.425005	-0.035275	-0.822703	-0.397561	-0.030485	-1.120006	0.283598	0.171385	0.101615	0.938016
33807	3.719374	3.254591	8.028632	-0.418314	0.096908	-0.915614	-0.386089	-0.013066	-1.117704	0.302353	0.165582	0.097329	0.933645
33808	3.752465	3.968794	7.672845	-0.300665	0.137680	-0.798314	-0.375010	0.003489	-1.119988	0.318357	0.159692	0.095066	0.929575
33809	3.456034	4.104184	7.508684	-0.122051	0.060076	-0.692098	-0.365513	0.017370	-1.119789	0.331856	0.156873	0.095352	0.925295
33810	3.284543	4.149669	7.972434	0.241021	-0.126658	-0.639085	-0.358639	0.023085	-1.126261	0.343552	0.159656	0.100848	0.919952
33811	2.749001	3.848713	8.369861	0.301503	-0.420221	-0.325920	-0.364982	0.017932	-1.126621	0.349787	0.169266	0.104583	0.915457
33812	1.826376	3.788343	8.953372	0.314085	-0.657045	-0.130939	-0.379390	0.008066	-1.132675	0.352876	0.183265	0.106054	0.911397
33813	1.144122	3.222594	9.562512	0.234078	-0.740642	-0.554156	-0.397645	-0.000227	-1.136487	0.364023	0.197589	0.107205	0.903855
33814	1.548336	3.472734	10.227719	0.163153	-0.699484	-1.197840	-0.410087	-0.003234	-1.139123	0.386794	0.208830	0.109648	0.891492
33815	3.251889	3.270647	10.493327	0.194288	-0.568001	-0.926745	-0.427815	-0.011273	-1.136223	0.404059	0.218648	0.112651	0.881045
33816	3.962919	3.737567	11.464775	-0.164339	-0.148803	-0.739730	-0.430330	-0.012059	-1.135951	0.418504	0.218296	0.111676	0.874488
33817	2.147957	2.837875	9.629913	-0.818815	-0.040309	-0.468312	-0.421240	0.005463	-1.141938	0.430687	0.211259	0.099068	0.871816
33818	1.485042	1.218703	7.407392	-0.857721	-0.114919	-0.058432	-0.426240	0.040194	-1.153657	0.435893	0.205776	0.083252	0.872194
33819	2.048239	2.178041	7.648503	-0.076170	-0.143910	-0.485999	-0.426938	0.052613	-1.158755	0.445305	0.206930	0.082625	0.867212
33820	2.830660	2.515212	8.921582	0.151837	-0.116297	-0.801824	-0.421380	0.054717	-1.158617	0.459098	0.208997	0.087423	0.859015
33821	2.942979	2.823169	9.601466	-0.351358	-0.349919	-0.334620	-0.425642	0.062658	-1.159657	0.467290	0.211275	0.079473	0.854802
33822	2.639734	2.497189	8.968813	-0.440687	-0.405719	-0.231725	-0.435347	0.074537	-1.162656	0.474107	0.213755	0.069013	0.851333
33823	2.635103	2.584473	8.821188	-0.187461	-0.306225	-0.429211	-0.444787	0.086572	-1.166592	0.483000	0.216646	0.064622	0.845931
33824	2.846843	2.928161	8.981544	-0.194862	-0.250593	-0.379434	-0.452621	0.093231	-1.169108	0.490935	0.218552	0.060441	0.841169
33825	2.783972	3.121179	8.708581	-0.385600	-0.304858	-0.120448	-0.462477	0.112031	-1.175373	0.495380	0.219783	0.051362	0.838842
33826	2.687882	3.061167	8.595366	-0.288329	-0.279206	-0.118184	-0.471262	0.126395	-1.178035	0.499269	0.221535	0.044171	0.836482
33827	3.096315	3.262783	8.755608	-0.110070	-0.284983	-0.325523	-0.479353	0.129917	-1.177426	0.505824	0.224952	0.040829	0.831788
33828	3.231291	3.333221	8.971030	-0.152370	-0.285357	-0.360175	-0.486520	0.134575	-1.178537	0.513077	0.227908	0.036922	0.826708
33829	2.977605	3.479073	8.596289	-0.336050	-0.296556	-0.222847	-0.496217	0.143797	-1.181352	0.518879	0.229236	0.029281	0.823018
33830	2.880408	3.309781	8.209472	-0.185592	-0.294469	-0.328414	-0.507517	0.157168	-1.180796	0.525648	0.232011	0.024571	0.818084
33831	3.340916	3.568167	8.337186	-0.015644	-0.280092	-0.490575	-0.515735	0.158870	-1.179842	0.534245	0.236239	0.023642	0.811304
33832	3.390353	3.772969	8.404552	-0.047601	-0.201918	-0.426542	-0.519313	0.159434	-1.182601	0.541826	0.238850	0.022623	0.805521
33833	3.837415	3.489812	8.526312	-0.074209	-0.185918	-0.506180	-0.525542	0.160733	-1.184366	0.550778	0.240893	0.021864	0.798834
33834	4.259235	3.985458	9.411647	-0.001221	0.054895	-0.437354	-0.523681	0.158732	-1.184183	0.558086	0.239854	0.024453	0.793985
33835	3.778631	3.848050	9.056149	-0.285545	0.169868	-0.080222	-0.519588	0.163074	-1.182750	0.561021	0.234051	0.022256	0.793713
33836	3.467839	2.961154	7.861862	-0.336160	0.176024	-0.133253	-0.509943	0.171832	-1.184595	0.564972	0.227469	0.019411	0.792898
33837	3.318707	3.099201	7.550562	-0.189716	0.128354	-0.097701	-0.504008	0.181023	-1.189470	0.567707	0.223411	0.018348	0.792123
33838	3.082419	2.917800	8.314905	-0.048165	0.105759	-0.214059	-0.499246	0.183445	-1.190252	0.571626	0.221158	0.019630	0.789904
33839	3.221981	2.837879	9.032248	-0.221810	0.073379	-0.257291	-0.495281	0.186714	-1.190596	0.577005	0.217513	0.018152	0.787035
33840	4.885121	2.792970	10.537416	-0.102084	0.363709	-0.517145	-0.486822	0.192938	-1.190361	0.585761	0.210453	0.022875	0.782349
33841	3.796622	2.537743	10.310980	-0.498944	0.519204	-0.184726	-0.467763	0.198638	-1.189996	0.590805	0.196543	0.021894	0.782202
33842	1.750546	0.140980	7.938756	-0.459543	0.064407	0.161421	-0.458680	0.217825	-1.189355	0.590379	0.190212	0.014705	0.784255
33843	3.370172	1.689981	8.804759	0.315359	-0.076161	-0.175208	-0.459466	0.214439	-1.187038	0.592282	0.195186	0.019293	0.781494
33844	4.025059	2.046645	9.717548	0.091088	-0.051225	0.000884	-0.461167	0.207319	-1.185367	0.592274	0.197111	0.019981	0.780999
33845	2.551930	1.607222	9.304992	-0.313811	-0.072241	0.132443	-0.462525	0.218740	-1.188879	0.591798	0.194665	0.013512	0.782111
33846	2.499245	1.848939	8.728697	-0.204614	-0.075886	-0.114764	-0.465470	0.228990	-1.188384	0.594742	0.193444	0.009734	0.780235
33847	3.182801	2.108950	8.901754	-0.121798	-0.025716	-0.243424	-0.466532	0.229350	-1.184736	0.599344	0.192433	0.008256	0.776974
33848	3.158757	1.868214	8.975041	-0.217794	0.003118	-0.148047	-0.467613	0.236630	-1.184492	0.602809	0.189795	0.005352	0.774965
33849	3.266414	2.027924	8.777363	-0.153960	0.013175	-0.245057	-0.466843	0.245304	-1.185969	0.607506	0.187803	0.003803	0.771785
33850	3.216095	2.216326	8.613132	-0.020403	0.032331	-0.255117	-0.465273	0.252024	-1.188322	0.611844	0.187082	0.004709	0.768521
33851	3.242040	2.512946	8.727224	0.074097	0.041074	-0.288380	-0.463420	0.252494	-1.186316	0.616301	0.187460	0.007164	0.764840
33852	3.346486	2.500277	8.725711	0.027630	0.040998	-0.300926	-0.461295	0.250356	-1.186542	0.621118	0.187171	0.009088	0.760984
33853	3.495367	2.672881	8.618258	0.014918	0.092041	-0.355489	-0.459177	0.251158	-1.187078	0.626744	0.186069	0.011505	0.756596
33854	3.662142	2.772972	8.348228	-0.024015	0.195017	-0.362060	-0.452833	0.255725	-1.185529	0.632581	0.182766	0.014800	0.752475
33855	3.556161	3.457981	8.274820	0.098971	0.269323	-0.304621	-0.443033	0.256265	-1.182270	0.636991	0.180143	0.020513	0.749246
33856	2.758854	3.649884	8.699008	-0.011718	0.312802	-0.196675	-0.432179	0.259041	-1.180159	0.640170	0.175254	0.024894	0.747562
33857	2.571310	4.505816	9.199477	0.231925	-0.079970	-0.157763	-0.426068	0.252326	-1.173465	0.642032	0.179673	0.027659	0.744814
33858	1.638840	3.178069	8.634503	0.258453	-0.342229	-0.045922	-0.430555	0.246546	-1.172658	0.642292	0.188086	0.027140	0.742528
33859	1.081701	2.658200	8.484134	0.298644	-0.407056	-0.145080	-0.441387	0.236477	-1.173391	0.643807	0.198162	0.026733	0.738600
33860	1.764335	3.010465	8.947708	0.229150	-0.293868	-0.356929	-0.451158	0.226533	-1.180709	0.648630	0.205279	0.027617	0.732377
33861	2.228267	2.882984	9.256554	0.043533	-0.238457	-0.610107	-0.457639	0.223358	-1.181943	0.657767	0.209213	0.027548	0.723059
33862	1.625603	2.731432	10.827792	-0.061399	-0.462063	-0.700173	-0.466125	0.226769	-1.188313	0.668640	0.214692	0.023381	0.711534
33863	2.142177	2.585370	10.040823	-0.261285	-0.533592	-0.572271	-0.481647	0.234518	-1.188021	0.678379	0.218608	0.014892	0.701278
33864	3.418563	2.724950	9.181142	-0.215860	-0.198404	-0.697557	-0.492667	0.243190	-1.189899	0.689407	0.218250	0.012098	0.690607
33865	2.871386	2.715031	9.267925	-0.286597	-0.083408	-0.555472	-0.497344	0.256318	-1.185266	0.698599	0.215397	0.009288	0.682259
33866	2.230462	2.615992	9.032381	-0.321541	-0.029482	-0.448996	-0.496716	0.267751	-1.185177	0.706383	0.211227	0.006298	0.675549
33867	2.595368	2.185694	9.066079	-0.054526	-0.071798	-0.479436	-0.496601	0.273631	-1.185930	0.713370	0.211403	0.006434	0.668110
33868	2.427996	2.425466	9.759558	-0.224990	-0.076998	-0.434905	-0.497675	0.278699	-1.186696	0.720413	0.209169	0.004040	0.661240
33869	2.483790	2.465263	9.262731	-0.410158	-0.055263	-0.370811	-0.497715	0.291926	-1.184931	0.727295	0.203939	-0.000778	0.655325
33870	2.691205	2.138816	8.424311	-0.295311	-0.059904	-0.288273	-0.496961	0.305370	-1.181290	0.732550	0.200439	-0.004475	0.650518
33871	2.627285	2.523670	9.030812	-0.121469	-0.074111	-0.264849	-0.497509	0.311225	-1.180292	0.736759	0.199624	-0.006256	0.645986
33872	2.481768	2.542885	9.112852	-0.206277	-0.134232	-0.200049	-0.497136	0.318790	-1.175626	0.740432	0.198351	-0.010234	0.642116
33873	2.526797	2.439304	8.905610	-0.204040	-0.158512	-0.152457	-0.497952	0.325894	-1.174048	0.743446	0.197358	-0.014776	0.638843
33874	2.479707	2.639937	9.073545	-0.183624	-0.180657	-0.112753	-0.502215	0.333452	-1.170537	0.745840	0.196979	-0.019498	0.636036
33875	2.468932	2.455266	9.098678	-0.216236	-0.204155	-0.108576	-0.506481	0.342461	-1.169396	0.748270	0.196341	-0.025034	0.633179
33876	2.640525	2.584591	9.004282	-0.214589	-0.206040	-0.103319	-0.513395	0.350664	-1.167041	0.750594	0.195803	-0.030566	0.630346
33877	2.799542	2.587447	8.732341	-0.154877	-0.230771	-0.017563	-0.520175	0.358570	-1.164027	0.751556	0.196355	-0.036073	0.628734
33878	2.786819	2.735282	8.706765	-0.038647	-0.203105	-0.017909	-0.527608	0.363167	-1.162184	0.752066	0.198358	-0.039677	0.627277
33879	2.611849	2.875317	8.666643	0.030546	-0.171699	-0.042211	-0.531588	0.365192	-1.161269	0.752621	0.200982	-0.041840	0.625633
33880	2.386292	2.978008	8.485647	0.131993	-0.204022	-0.139299	-0.539537	0.365037	-1.158766	0.753935	0.205656	-0.042833	0.622457
33881	2.753324	3.169149	8.514723	0.236321	-0.242219	-0.211800	-0.548796	0.360180	-1.156936	0.755661	0.212402	-0.042753	0.618089
33882	3.104125	3.811484	8.556746	0.212788	-0.233507	-0.139428	-0.558586	0.356058	-1.156149	0.756545	0.218638	-0.043186	0.614794
33883	2.881256	3.457912	8.646445	0.026708	-0.207518	-0.176031	-0.567321	0.353498	-1.157606	0.758695	0.221773	-0.045262	0.610860
33884	3.898151	4.471657	9.406528	0.296278	-0.126625	-0.151082	-0.577765	0.346857	-1.162127	0.759372	0.227966	-0.043016	0.607894
33885	3.981522	4.206180	9.574760	0.049180	0.149911	0.051472	-0.582095	0.333700	-1.168670	0.758934	0.226942	-0.040385	0.609004
33886	3.617045	3.553745	8.208571	-0.220050	0.318441	0.260488	-0.576531	0.334248	-1.173816	0.757259	0.219521	-0.039531	0.613845
33887	2.884211	2.960204	7.206119	-0.110305	0.278612	0.395167	-0.568452	0.334933	-1.175229	0.753360	0.214252	-0.038415	0.620540
33888	2.028178	2.694700	7.629549	0.273006	0.217037	0.353728	-0.562865	0.327330	-1.178086	0.748211	0.215410	-0.033396	0.626629
33889	2.921008	2.346928	8.843788	0.473258	0.299400	0.043476	-0.556459	0.311916	-1.182141	0.746073	0.218815	-0.023171	0.628456
33890	6.206486	4.960388	11.408858	0.675756	0.782241	-0.056244	-0.537853	0.291706	-1.184073	0.744311	0.219061	-0.002881	0.630876
33891	2.714440	1.649042	9.617752	-0.456719	0.680842	0.695507	-0.510549	0.286479	-1.184286	0.737691	0.203724	-0.001628	0.643665
33892	0.745812	0.914044	7.738422	0.058753	0.195190	0.728119	-0.499568	0.291245	-1.183858	0.728293	0.202043	-0.001087	0.654803
33893	2.225964	2.441199	9.572719	0.677529	0.091140	-0.095001	-0.495270	0.271274	-1.181860	0.727038	0.210745	0.009429	0.653386
33894	3.939295	2.496601	9.957032	0.210691	0.050821	0.122141	-0.493770	0.256413	-1.180741	0.724832	0.213174	0.012281	0.655000
33895	3.386508	2.185524	9.434550	-0.209608	-0.104848	0.266731	-0.496050	0.265640	-1.178944	0.722537	0.211608	0.006725	0.658117
33896	2.460262	1.913807	9.071206	-0.161152	-0.126890	0.236907	-0.498719	0.272413	-1.179369	0.720399	0.210989	0.001643	0.660686
33897	2.466418	1.865383	9.180073	-0.186291	-0.115903	-0.000037	-0.501499	0.271784	-1.179625	0.721484	0.209819	-0.002669	0.659871
33898	3.174004	2.060241	8.877783	-0.267391	-0.095494	-0.060434	-0.506032	0.281982	-1.181395	0.723680	0.207236	-0.007448	0.658243
33899	3.570688	2.305295	8.661853	-0.174633	-0.040465	0.047974	-0.507910	0.289887	-1.183268	0.724050	0.205231	-0.010770	0.658419
33900	3.964654	2.436210	8.398561	-0.132869	0.048877	0.117549	-0.506617	0.300425	-1.181337	0.723344	0.202655	-0.012422	0.659962
33901	3.663688	2.617679	8.623838	-0.072734	0.129959	0.238545	-0.503180	0.302866	-1.181567	0.720784	0.199880	-0.012769	0.663593
33902	3.102801	2.704617	8.817784	-0.069803	0.192194	0.274430	-0.496954	0.302865	-1.181639	0.717744	0.196270	-0.012151	0.667962
33903	2.884038	2.727341	8.748320	-0.087140	0.221850	0.255165	-0.487418	0.303511	-1.182801	0.714988	0.192063	-0.011438	0.672140
33904	2.926324	3.031523	8.713625	-0.054355	0.250725	0.177632	-0.480008	0.306076	-1.180255	0.713147	0.187894	-0.009398	0.675299
33905	2.781794	2.999780	8.786452	-0.041866	0.279881	0.153135	-0.470475	0.307866	-1.182589	0.711550	0.183592	-0.006843	0.678192
33906	2.718373	3.423359	8.261410	0.018238	0.361518	0.107883	-0.459346	0.307302	-1.181259	0.710345	0.178950	-0.001984	0.680722
33907	2.659256	3.667582	9.499741	0.383762	0.171748	-0.001838	-0.450707	0.297901	-1.181793	0.709255	0.182214	0.005421	0.680975
33908	2.705442	3.746071	9.274312	0.214443	-0.084340	0.228497	-0.450147	0.287539	-1.181056	0.705662	0.186443	0.006174	0.683551
33909	1.799615	3.006211	8.582966	0.314139	-0.251141	0.244787	-0.457272	0.278233	-1.182210	0.701424	0.194501	0.005788	0.685667
33910	1.760661	3.122007	8.489433	0.248431	-0.155479	0.093137	-0.463330	0.265711	-1.178111	0.699495	0.200145	0.006518	0.686007
33911	2.157310	2.927741	8.556023	0.108987	-0.000360	-0.185758	-0.465170	0.261030	-1.179179	0.701890	0.201800	0.008579	0.683047
33912	2.348300	2.899699	9.004973	0.085160	-0.023137	-0.242611	-0.467548	0.258550	-1.178291	0.705163	0.203285	0.010266	0.679201
33913	2.019772	3.185084	9.599292	-0.007455	-0.174241	-0.240286	-0.469666	0.258009	-1.176942	0.708776	0.205611	0.008543	0.674750
33914	2.082189	3.135188	9.098531	0.121986	-0.417464	-0.140650	-0.479871	0.259669	-1.178248	0.710526	0.212956	0.004719	0.670657
33915	2.634027	2.613565	8.664484	0.288769	-0.248872	-0.356622	-0.489648	0.250908	-1.176133	0.714359	0.220446	0.006451	0.664118
33916	2.990870	2.942957	9.409475	0.085786	-0.143014	-0.390286	-0.494532	0.244987	-1.174924	0.719463	0.223525	0.007144	0.657540
33917	2.629525	2.924242	9.201159	-0.086932	-0.139758	-0.222746	-0.501289	0.244979	-1.173907	0.723085	0.224141	0.004859	0.653365
33918	2.791664	2.577650	9.244853	0.080864	-0.110639	-0.299855	-0.504204	0.245154	-1.172525	0.726936	0.226733	0.005539	0.648171
33919	2.889505	2.628038	9.851620	0.078731	-0.069288	-0.281954	-0.507111	0.242553	-1.171904	0.730525	0.228757	0.006685	0.643396
33920	2.467860	2.804821	9.432981	-0.219671	-0.007660	-0.216978	-0.506333	0.248293	-1.173340	0.734605	0.225620	0.004621	0.639866
33921	2.624919	2.729929	8.817371	-0.214487	0.009735	-0.271680	-0.504766	0.256096	-1.174183	0.739330	0.222288	0.003096	0.635586
33922	2.597825	2.467255	8.553757	-0.098206	-0.041231	-0.184978	-0.506765	0.258992	-1.164405	0.742403	0.221353	0.001940	0.632327
33923	2.632486	2.798089	9.341805	0.003500	-0.009337	-0.216322	-0.507033	0.259804	-1.163034	0.745415	0.221457	0.002640	0.628734
33924	2.879814	2.792869	9.359061	-0.211698	-0.027883	-0.114617	-0.506249	0.263706	-1.163455	0.748075	0.218647	-0.000052	0.626560
33925	2.818989	2.582945	8.723343	-0.207999	-0.048872	0.015257	-0.507336	0.273656	-1.170104	0.749081	0.216076	-0.003643	0.626239
33926	2.630179	2.586810	8.811392	-0.090016	-0.075198	0.041136	-0.509470	0.278485	-1.171536	0.749236	0.215671	-0.006200	0.626173
33927	2.616473	2.788032	8.811860	-0.071612	-0.131208	0.083266	-0.514903	0.279712	-1.177071	0.748776	0.216148	-0.009615	0.626516
33928	2.641733	2.710797	8.649546	-0.112598	-0.184095	0.194195	-0.518100	0.285630	-1.176174	0.747072	0.216736	-0.014747	0.628245
33929	2.707406	2.828507	8.703626	-0.014289	-0.206902	0.215554	-0.524854	0.285230	-1.176377	0.744647	0.218970	-0.019141	0.630228
33930	2.655838	3.026643	8.972534	0.000521	-0.206471	0.131613	-0.529231	0.286324	-1.170924	0.743187	0.221542	-0.022910	0.630926
33931	2.657611	3.162595	8.858437	-0.076150	-0.217177	0.034936	-0.536657	0.288872	-1.171160	0.743276	0.223042	-0.027411	0.630112
33932	2.777768	3.164742	8.554017	-0.024585	-0.210477	-0.074505	-0.543416	0.289853	-1.170648	0.744495	0.225384	-0.030642	0.627686
33933	2.768969	3.339336	8.405606	0.094526	-0.251787	-0.161037	-0.551891	0.288631	-1.169784	0.746223	0.229967	-0.032604	0.623861
33934	2.778234	4.113844	8.558907	0.071823	-0.306160	-0.198625	-0.559967	0.287260	-1.168930	0.748451	0.234999	-0.035488	0.619143
33935	2.464639	4.377653	9.141811	0.100460	-0.235522	-0.384580	-0.569103	0.285179	-1.166475	0.752851	0.239615	-0.036008	0.611967
33936	3.041645	4.237624	9.112433	0.131155	-0.054857	-0.559380	-0.574923	0.282052	-1.164361	0.759270	0.242662	-0.032666	0.602957
33937	3.425016	3.967778	8.334345	-0.053323	0.033123	-0.440983	-0.575174	0.277800	-1.167446	0.765142	0.241687	-0.030679	0.595989
33938	3.554494	3.644844	8.160233	0.042484	0.105319	-0.307620	-0.575451	0.281667	-1.165306	0.768932	0.241275	-0.027189	0.591432
33939	3.271426	4.013620	9.097104	0.103674	0.268804	-0.281603	-0.568678	0.275775	-1.164767	0.772180	0.239816	-0.020485	0.588054
33940	3.182906	3.371126	8.468614	-0.071095	0.322059	-0.195110	-0.558866	0.272247	-1.160698	0.775192	0.235007	-0.015523	0.586181
33941	3.427588	2.802654	7.926811	0.081910	0.248150	-0.138539	-0.551185	0.272920	-1.161168	0.776781	0.233399	-0.010115	0.584836
33942	3.109283	2.821217	8.537897	0.079822	0.201083	-0.069834	-0.546016	0.272236	-1.160846	0.777528	0.232297	-0.005847	0.584341
33943	2.871719	2.462597	9.313166	0.105992	0.154319	-0.183165	-0.540702	0.266783	-1.159739	0.779470	0.232120	-0.001444	0.581846
33944	3.307003	3.033668	9.567722	-0.096778	0.061216	-0.225190	-0.536195	0.265823	-1.158883	0.782807	0.229895	-0.000690	0.578239
33945	3.078227	2.767313	9.105392	-0.121300	-0.120493	-0.077831	-0.539650	0.269185	-1.155917	0.784538	0.229330	-0.003752	0.576102
33946	2.998428	2.814368	8.688592	-0.096131	-0.131081	-0.144985	-0.543239	0.273167	-1.155481	0.786917	0.229333	-0.006377	0.572824
33947	3.308292	2.805409	8.534495	-0.086168	-0.086663	-0.139429	-0.548818	0.278134	-1.153379	0.789162	0.228931	-0.008262	0.569864
33948	3.618841	3.063511	8.749075	-0.090062	-0.059514	-0.158801	-0.550947	0.281274	-1.154194	0.791645	0.228205	-0.009624	0.566682
33949	3.266409	3.028010	8.955154	-0.206904	-0.045991	-0.027279	-0.554143	0.286915	-1.153440	0.793139	0.225417	-0.012794	0.565645
33950	3.122141	2.967134	8.927117	-0.239121	-0.043510	-0.067113	-0.554833	0.296328	-1.155279	0.795226	0.222123	-0.016011	0.563934
33951	3.114771	3.071361	8.786502	-0.300426	-0.099960	-0.106565	-0.557640	0.304909	-1.155242	0.797959	0.218474	-0.020763	0.561337
33952	3.000558	2.950337	8.687632	-0.295662	-0.127198	-0.154432	-0.560197	0.318168	-1.152374	0.801183	0.215236	-0.025566	0.557786
33953	3.368584	3.180312	8.509447	-0.279949	-0.074476	-0.194800	-0.562605	0.325748	-1.151702	0.804738	0.211675	-0.029316	0.553834
33954	3.728196	3.225656	8.337212	-0.217540	-0.015215	-0.196070	-0.562371	0.336053	-1.150705	0.808071	0.208450	-0.031272	0.550084
33955	3.597567	3.349517	8.423733	-0.132297	0.014538	-0.147850	-0.561070	0.344286	-1.151799	0.810465	0.206311	-0.032190	0.547308
33956	3.293552	3.521194	8.389040	-0.168495	0.062774	-0.098086	-0.557115	0.350792	-1.153247	0.812526	0.202950	-0.032744	0.545473
33957	3.149589	3.700639	8.441036	-0.054779	0.140057	-0.164402	-0.552095	0.354906	-1.148880	0.814827	0.200770	-0.030721	0.542959
33958	3.072557	3.929847	8.516373	-0.122834	0.207982	-0.165943	-0.542034	0.357476	-1.149182	0.817488	0.196602	-0.028133	0.540619
33959	3.222380	4.267590	8.982964	-0.022261	0.084087	-0.046244	-0.534355	0.358370	-1.147095	0.818312	0.195565	-0.027137	0.539800
33960	3.143097	4.035501	8.500892	0.026850	-0.090058	0.108432	-0.531431	0.355247	-1.147765	0.817237	0.196908	-0.028882	0.540848
33961	1.798518	3.370256	8.233585	0.047813	-0.215585	0.046139	-0.531944	0.349658	-1.147132	0.816603	0.200243	-0.032365	0.540383
33962	0.802186	3.318229	8.550008	0.015120	-0.254581	-0.152034	-0.537901	0.348604	-1.150049	0.818261	0.203329	-0.035885	0.536487
33963	1.693194	3.120795	8.602906	0.009732	-0.140202	-0.605924	-0.543865	0.349561	-1.149279	0.824757	0.205615	-0.035809	0.525563
33964	2.613271	2.754024	9.117702	0.168721	-0.214447	-0.710422	-0.552328	0.344286	-1.148276	0.831530	0.211126	-0.034782	0.512614
33965	2.679361	2.701891	9.765185	0.107166	-0.324581	-0.447892	-0.565030	0.338420	-1.141607	0.835587	0.216689	-0.037373	0.503431
33966	2.320212	2.554553	9.439966	-0.089565	-0.202973	-0.472392	-0.576420	0.337528	-1.140028	0.840778	0.217562	-0.039748	0.494144
33967	2.741073	3.152002	9.130655	0.022524	-0.114984	-0.611272	-0.582776	0.336209	-1.137044	0.846762	0.219654	-0.038963	0.482938
33968	2.974871	3.600463	9.264421	0.117781	0.007192	-0.484725	-0.587529	0.330698	-1.135555	0.851129	0.221926	-0.035702	0.474398
33969	2.882154	2.899702	9.240387	0.002638	0.055175	-0.307913	-0.589901	0.326432	-1.135932	0.854255	0.221751	-0.033539	0.468988
33970	2.279167	2.311078	9.483869	0.076190	0.036131	-0.233391	-0.591345	0.322170	-1.137393	0.856356	0.222843	-0.031300	0.464775
33971	2.372643	2.778860	9.810554	-0.050838	0.060521	-0.327393	-0.589879	0.319037	-1.136168	0.859852	0.221609	-0.029436	0.458997
33972	2.571134	2.515350	8.846224	-0.388628	0.008779	-0.220935	-0.589625	0.322941	-1.136181	0.863815	0.214937	-0.032005	0.454535
33973	2.650705	2.276392	7.979151	-0.193564	-0.057886	-0.119952	-0.592699	0.331922	-1.135054	0.865896	0.212157	-0.034437	0.451694
33974	2.731011	2.731837	8.661754	0.064160	-0.134774	-0.013599	-0.596943	0.333067	-1.132016	0.865886	0.214465	-0.036269	0.450479
33975	2.619725	3.433820	9.317363	-0.163091	-0.205855	0.123130	-0.603586	0.339624	-1.131193	0.865516	0.213360	-0.042030	0.451214
33976	2.195305	3.518321	8.971542	-0.343983	-0.221552	0.155271	-0.611433	0.349616	-1.126758	0.865595	0.209239	-0.049763	0.452203
33977	2.159073	3.333146	8.605971	-0.296102	-0.241603	0.011212	-0.618475	0.356254	-1.122976	0.866671	0.206242	-0.056839	0.450683
33978	2.442044	3.483922	8.618330	-0.153437	-0.228797	-0.241174	-0.628157	0.359712	-1.117923	0.869429	0.205890	-0.061332	0.444906
33979	2.342449	3.598615	8.498876	-0.203392	-0.322553	-0.206547	-0.639296	0.363218	-1.113522	0.871873	0.205457	-0.068039	0.439313
33980	2.342480	3.559753	8.263288	-0.106805	-0.393364	-0.330461	-0.653090	0.368455	-1.108902	0.874864	0.207466	-0.074618	0.431282
33981	3.013107	3.727282	8.362032	0.115066	-0.343489	-0.543550	-0.666319	0.361674	-1.104403	0.878671	0.213268	-0.077492	0.420058
33982	3.488893	4.158264	8.279509	0.074403	-0.252579	-0.421214	-0.677287	0.352509	-1.101751	0.881672	0.217316	-0.079640	0.411200
33983	3.236176	3.983787	8.489696	0.014315	-0.136772	-0.307441	-0.683766	0.347835	-1.098470	0.884066	0.219280	-0.080709	0.404758
33984	3.109719	4.119929	9.206874	0.097499	-0.112527	-0.252207	-0.688257	0.343122	-1.095482	0.885684	0.222295	-0.080929	0.399498
33985	2.823235	4.136569	9.140191	-0.196494	-0.034144	-0.215433	-0.689308	0.340000	-1.092214	0.888372	0.219555	-0.082225	0.394753
33986	3.084903	3.519826	8.300812	-0.310638	0.096691	-0.296301	-0.686668	0.342986	-1.091076	0.892390	0.213728	-0.081779	0.388938
33987	3.763637	3.619436	7.468826	-0.246672	0.142589	-0.188082	-0.684428	0.346623	-1.087497	0.895267	0.208693	-0.080450	0.385321
33988	3.247138	4.265463	7.602149	-0.030486	0.185849	0.148907	-0.678607	0.349167	-1.088556	0.894719	0.206448	-0.078102	0.388275
33989	3.787960	5.421372	11.206010	0.526319	0.669920	-0.173612	-0.663206	0.338006	-1.092176	0.894938	0.211168	-0.061403	0.388232
33990	3.316869	2.966006	10.728686	-0.903709	0.888162	0.072827	-0.636445	0.338127	-1.099862	0.899171	0.187915	-0.052934	0.391635
33991	2.519586	0.271317	6.738638	-0.873194	0.445731	0.420569	-0.613488	0.369775	-1.102337	0.899578	0.168411	-0.053479	0.399420
33992	1.693659	0.970213	8.975372	0.824738	0.069024	0.055805	-0.605386	0.362797	-1.104532	0.896499	0.182579	-0.045977	0.401049
33993	2.900663	2.152537	10.380265	0.488606	-0.098300	0.204510	-0.605056	0.340856	-1.104028	0.893097	0.192013	-0.044734	0.404362
33994	2.580434	2.525304	9.551670	0.082799	-0.121361	0.097959	-0.608752	0.336338	-1.104264	0.892073	0.194348	-0.046745	0.405276
33995	2.227263	2.135296	8.819283	-0.014425	-0.147948	0.131191	-0.618419	0.335106	-1.101776	0.891092	0.195204	-0.050186	0.406610
33996	2.468969	2.290179	8.835159	-0.100210	-0.089025	-0.050881	-0.621211	0.338065	-1.100173	0.892007	0.194158	-0.052526	0.404805
33997	3.165254	2.263985	8.928930	-0.178434	-0.016120	-0.075569	-0.617516	0.342814	-1.097783	0.893457	0.191195	-0.054169	0.402795
33998	2.945540	2.560971	8.756275	-0.243930	0.044741	0.028977	-0.617805	0.350434	-1.094852	0.894396	0.186408	-0.055583	0.402764
33999	3.136417	2.676069	8.539824	-0.145261	0.077143	0.047134	-0.613580	0.355037	-1.092741	0.894800	0.183162	-0.055792	0.403326
34000	3.327101	2.839737	8.568510	-0.086457	0.113573	0.176577	-0.610420	0.361351	-1.091100	0.894005	0.180468	-0.055242	0.406368
34001	3.137907	3.093604	8.580046	-0.030102	0.124354	0.190999	-0.604338	0.364765	-1.087706	0.892842	0.178783	-0.054238	0.409791
34002	2.861596	3.088585	8.528280	0.026057	0.213659	0.193577	-0.596663	0.367352	-1.086370	0.891573	0.177253	-0.051040	0.413610
34003	2.989129	3.221954	8.319376	-0.007081	0.279040	0.199167	-0.587788	0.367431	-1.086470	0.890362	0.174745	-0.047139	0.417730
34004	3.194919	4.118895	7.789395	0.076587	0.360301	0.214025	-0.576268	0.369136	-1.087085	0.888809	0.172859	-0.040970	0.422445
34005	2.345610	5.086600	8.157995	0.235651	0.430443	0.199197	-0.558234	0.363463	-1.089084	0.886748	0.173517	-0.032330	0.427230
34006	1.187478	5.315765	9.658773	0.416489	-0.073371	0.210895	-0.552644	0.355372	-1.095043	0.883617	0.181350	-0.030945	0.430553
34007	0.986335	3.535159	8.380721	0.349458	-0.490344	0.363763	-0.559100	0.343679	-1.096281	0.878962	0.191821	-0.038145	0.434943
34008	0.699644	2.063804	8.055677	0.646795	-0.477363	0.154499	-0.574952	0.329052	-1.100322	0.874865	0.207167	-0.041633	0.435845
34009	1.674664	2.894921	10.515161	0.635833	-0.111688	-0.392516	-0.582840	0.309165	-1.102074	0.875612	0.219784	-0.036567	0.428558
34010	2.779974	3.611793	12.074490	0.173292	-0.311573	-0.300959	-0.600016	0.294083	-1.103162	0.877373	0.225666	-0.039338	0.421597
34011	2.127832	2.313316	10.685091	-0.033970	-0.228740	-0.201832	-0.611000	0.290257	-1.101950	0.879205	0.227242	-0.042852	0.416561
34012	2.028282	3.168195	9.118290	-0.414028	0.040055	-0.344500	-0.608768	0.296588	-1.100163	0.884150	0.219876	-0.044153	0.409857
34013	1.981905	2.091873	7.584537	-0.370215	0.046089	-0.360146	-0.608541	0.309727	-1.100955	0.888903	0.213287	-0.044902	0.402919
34014	2.787188	2.198823	8.503825	0.125734	0.023204	-0.268765	-0.609076	0.311122	-1.100367	0.890750	0.215535	-0.042462	0.397876
34015	2.858234	2.443039	10.290121	0.138351	0.013937	-0.175141	-0.609865	0.308853	-1.098015	0.891735	0.217995	-0.040509	0.394520
34016	1.989129	2.672451	10.468721	-0.596101	-0.101711	0.077492	-0.609631	0.318972	-1.095011	0.893792	0.208045	-0.047495	0.394458
34017	2.048650	2.292226	8.499716	-0.649854	-0.129636	0.035643	-0.609547	0.334901	-1.089404	0.896207	0.197277	-0.055226	0.393502
34018	2.399310	2.424793	8.345802	-0.217554	-0.143494	-0.046272	-0.613296	0.347719	-1.084389	0.897485	0.194515	-0.059476	0.391341
34019	2.094531	2.715451	8.820462	-0.131811	-0.219264	0.098545	-0.617562	0.356115	-1.080851	0.897145	0.193610	-0.064971	0.391694
34020	1.729400	2.966157	9.115458	-0.120438	-0.257366	0.204489	-0.623436	0.370928	-1.075480	0.895886	0.193156	-0.071478	0.393662
34021	2.078972	3.050171	9.077411	-0.137424	-0.246129	0.032917	-0.629282	0.375919	-1.068006	0.895992	0.192436	-0.077196	0.392694
34022	2.399838	2.910291	8.510643	-0.190893	-0.247682	0.149386	-0.634588	0.377233	-1.059046	0.895368	0.190692	-0.083856	0.393599
34023	2.437038	2.881764	7.833239	0.017893	-0.245993	0.151829	-0.637922	0.383969	-1.051009	0.893875	0.192575	-0.088782	0.394993
34024	2.357292	3.734754	7.920636	0.336149	-0.341162	0.010746	-0.646805	0.385218	-1.041741	0.892060	0.201224	-0.092409	0.393952
34025	1.936434	4.232040	8.240944	0.316810	-0.418781	-0.021574	-0.660467	0.390398	-1.034708	0.890331	0.210161	-0.097310	0.392012
34026	2.704771	4.852999	9.915818	0.875844	-0.169034	-0.361481	-0.675679	0.382885	-1.032894	0.889195	0.227722	-0.092055	0.386007
34027	3.169020	5.176998	10.108140	0.255023	0.157893	-0.345542	-0.682104	0.361090	-1.038212	0.891156	0.231675	-0.085636	0.380571
34028	3.267330	3.765814	7.770211	-0.468726	0.269778	0.128632	-0.682361	0.359331	-1.046586	0.892938	0.221010	-0.085101	0.382849
34029	3.354971	3.573099	6.681597	-0.156945	0.245994	0.045485	-0.677321	0.358624	-1.057402	0.893872	0.216319	-0.082072	0.384008
34030	3.645774	2.500730	7.584368	0.332309	0.226834	0.053928	-0.670659	0.347033	-1.070196	0.892551	0.220397	-0.075819	0.386044
34031	4.457361	3.467378	11.325533	0.778068	0.700821	-0.257566	-0.659972	0.318060	-1.077953	0.892143	0.229275	-0.056175	0.385173
34032	3.554909	2.465446	10.814382	-0.555479	0.566565	0.289311	-0.638891	0.312252	-1.083212	0.893155	0.214611	-0.051777	0.391836
34033	2.576359	2.000757	8.017460	-0.092585	0.038635	0.397311	-0.630978	0.324401	-1.085063	0.890642	0.212208	-0.053586	0.398564
34034	3.515333	2.158646	8.622749	0.494135	-0.118712	0.132693	-0.632127	0.309897	-1.084707	0.887533	0.221766	-0.052461	0.400442
34035	3.476873	2.478421	9.206453	0.051207	-0.192792	0.460573	-0.629979	0.300418	-1.087584	0.883564	0.223664	-0.057651	0.407388
34036	2.896926	2.365928	9.011392	-0.064784	-0.113559	0.235413	-0.634894	0.304970	-1.086309	0.882018	0.223137	-0.061372	0.410472
34037	3.362925	2.782156	8.805925	-0.170215	-0.057033	0.215880	-0.639013	0.309252	-1.086259	0.881118	0.220240	-0.064906	0.413415
34038	3.299480	2.795563	8.750924	-0.195331	-0.000414	0.290441	-0.639837	0.318914	-1.086612	0.879775	0.216391	-0.067938	0.417798
34039	3.252017	2.717007	8.571946	-0.275572	0.026143	0.267391	-0.638271	0.326977	-1.086642	0.878937	0.210856	-0.071136	0.421841
34040	3.236275	2.760403	8.465230	-0.184653	0.105657	0.246971	-0.631141	0.334578	-1.084200	0.877977	0.206341	-0.072008	0.425904
34041	3.580819	2.989976	8.522209	-0.108116	0.163878	0.220974	-0.625858	0.339746	-1.083425	0.876949	0.202651	-0.071195	0.429911
34042	3.518952	3.144183	8.321777	-0.050183	0.224966	0.286981	-0.620304	0.343595	-1.086319	0.875189	0.199404	-0.068973	0.435344
34043	2.999122	3.343513	8.415044	0.047070	0.238312	0.354665	-0.610239	0.344496	-1.086943	0.872394	0.197633	-0.066053	0.442162
34044	3.013319	3.360762	8.415349	0.094625	0.304818	0.270364	-0.599110	0.343656	-1.085756	0.870210	0.196207	-0.061096	0.447777
34045	3.103373	3.355123	8.504805	0.089433	0.352788	0.270633	-0.586132	0.345341	-1.086925	0.868014	0.194293	-0.055467	0.453570
34046	3.003027	3.532931	8.546117	0.196321	0.382768	0.317146	-0.571281	0.340589	-1.089395	0.864964	0.193847	-0.048405	0.460346
34047	2.652737	3.662549	8.938759	0.217882	0.397305	0.455285	-0.559603	0.333807	-1.091490	0.860427	0.193579	-0.041533	0.469540
34048	2.257872	3.742745	8.716633	0.048792	0.486226	0.467790	-0.546337	0.327696	-1.093985	0.856384	0.189428	-0.034646	0.479086
34049	2.227141	4.101457	8.924795	0.170312	0.365973	0.410807	-0.532410	0.322109	-1.095666	0.852193	0.188666	-0.028511	0.487195
34050	2.233758	4.252070	8.902200	0.287822	0.040104	0.469201	-0.524169	0.312890	-1.097665	0.846736	0.192880	-0.026928	0.495086
34051	1.475931	3.413051	9.176517	0.284150	-0.188489	0.433442	-0.526916	0.301262	-1.099347	0.841398	0.199463	-0.029137	0.501413
34052	1.205389	2.852258	8.975076	-0.036234	-0.196676	0.366167	-0.532338	0.298135	-1.097639	0.837964	0.200588	-0.034403	0.506357
34053	2.169263	2.762863	8.230288	-0.055554	-0.046419	0.038000	-0.536323	0.301732	-1.098284	0.837984	0.200218	-0.036013	0.506358
34054	2.462568	2.518253	9.016171	0.165610	-0.041357	-0.089539	-0.536050	0.299245	-1.099708	0.838434	0.203461	-0.034805	0.504401
34055	2.004863	2.498055	11.279255	0.031519	-0.289144	-0.037569	-0.546370	0.295043	-1.101065	0.838696	0.206970	-0.039283	0.502204
34056	2.962303	2.148751	9.924864	-0.080977	-0.271511	0.002696	-0.555654	0.298887	-1.101104	0.839034	0.208318	-0.044800	0.500619
34057	3.876899	2.609487	9.328459	0.114971	0.125260	-0.188855	-0.554459	0.297655	-1.097265	0.840769	0.209174	-0.040908	0.497674
34058	3.551543	2.693430	9.654815	0.042554	0.229831	-0.020377	-0.547966	0.296823	-1.097904	0.841217	0.207602	-0.036668	0.497906
34059	2.576549	1.665896	9.030911	-0.288227	0.227643	0.238762	-0.541370	0.306199	-1.099291	0.840397	0.200269	-0.036889	0.502258
34060	2.289445	1.908236	8.659231	-0.009152	0.217524	0.167140	-0.532378	0.311875	-1.100019	0.839142	0.197790	-0.034128	0.505525
34061	2.616531	2.054972	8.802950	-0.011763	0.165350	0.119861	-0.527353	0.314540	-1.099455	0.838315	0.195759	-0.032161	0.507810
34062	2.344784	2.093749	8.938737	-0.105972	0.084413	0.196017	-0.522995	0.319152	-1.097882	0.837026	0.192982	-0.032725	0.510955
34063	2.290855	2.087890	8.706059	-0.019314	0.014535	0.174642	-0.522610	0.323317	-1.097216	0.835559	0.192279	-0.033581	0.513559
34064	2.624210	2.402225	8.824636	0.090755	-0.071923	0.114227	-0.523015	0.325871	-1.098607	0.834233	0.194443	-0.034430	0.514841
34065	2.344023	2.627758	9.002080	0.023976	-0.157315	0.308017	-0.529243	0.326600	-1.099854	0.831080	0.196124	-0.038236	0.519017
34066	2.274716	2.704178	9.023446	0.099010	-0.177725	0.224145	-0.534019	0.328929	-1.099187	0.828464	0.199429	-0.041179	0.521708
34067	2.691563	2.969057	9.178656	0.058430	-0.159642	0.127663	-0.537069	0.330111	-1.098980	0.827004	0.201835	-0.043935	0.522874
34068	2.802556	2.975914	9.071290	-0.041994	-0.145819	0.217591	-0.540782	0.331493	-1.100773	0.825016	0.202464	-0.047802	0.525426
34069	2.578527	2.981525	8.761097	-0.034991	-0.133543	0.261951	-0.546090	0.334847	-1.101678	0.822508	0.202929	-0.051627	0.528805
34070	2.512369	3.116241	8.613634	0.124695	-0.093109	0.119502	-0.551119	0.332837	-1.100342	0.820888	0.205839	-0.052460	0.530114
34071	2.758287	3.171672	8.567809	0.206988	-0.113489	-0.034255	-0.555345	0.329086	-1.103097	0.820518	0.210392	-0.052150	0.528928
34072	2.851775	3.374859	8.761701	0.180768	-0.146485	-0.002755	-0.559442	0.325520	-1.101822	0.819893	0.214906	-0.052768	0.528022
34073	2.921374	3.283880	8.740453	0.169715	-0.178897	-0.133852	-0.566576	0.319141	-1.102748	0.820623	0.219658	-0.053469	0.524852
34074	2.975135	3.226576	8.521095	0.032864	-0.176578	-0.130734	-0.573710	0.312608	-1.103009	0.821922	0.222185	-0.055583	0.521526
34075	3.047102	3.378456	9.249057	0.122928	-0.136935	-0.263733	-0.579518	0.305432	-1.100889	0.824203	0.225874	-0.055493	0.516324
34076	3.190383	3.742741	9.346984	-0.212244	-0.145272	-0.184435	-0.584811	0.303588	-1.100484	0.827163	0.224069	-0.059382	0.511926
34077	2.931762	3.672485	9.113325	-0.181240	-0.036575	-0.111967	-0.587992	0.304073	-1.100164	0.829316	0.221541	-0.061424	0.509296
34078	3.419347	3.288105	9.150441	-0.060882	0.149725	-0.340350	-0.586798	0.303193	-1.099535	0.833481	0.219412	-0.058189	0.503768
34079	4.528062	3.065380	8.155966	-0.339020	0.183894	-0.161746	-0.584554	0.305779	-1.098807	0.837010	0.212096	-0.057956	0.501070
34080	3.473396	2.536370	6.938561	-0.218453	0.073736	0.230741	-0.579945	0.315014	-1.098163	0.835931	0.207422	-0.060018	0.504572
34081	1.894361	3.020002	7.979218	0.246137	-0.001958	0.140071	-0.581393	0.311977	-1.098243	0.833706	0.211417	-0.058278	0.506795
34082	2.529477	3.087491	9.244997	0.248322	-0.011729	-0.251804	-0.580441	0.303744	-1.099456	0.835424	0.215958	-0.055026	0.502396
34083	4.152504	3.291664	8.831123	-0.051883	-0.041066	-0.171069	-0.582421	0.301374	-1.097630	0.837535	0.215736	-0.055628	0.498898
34084	3.774630	2.775049	8.683823	-0.102049	0.001567	0.099683	-0.584151	0.303931	-1.097797	0.837222	0.213891	-0.057180	0.500040
34085	2.804089	2.444374	9.267902	-0.041914	0.069878	0.016534	-0.584275	0.300828	-1.096284	0.837533	0.212500	-0.056657	0.500172
34086	3.517449	2.207336	9.599669	0.040360	0.041731	-0.037472	-0.582943	0.298553	-1.095835	0.838023	0.212794	-0.055526	0.499352
34087	4.459816	2.709989	10.387796	0.147052	0.130245	0.090490	-0.579629	0.297674	-1.097378	0.836845	0.213859	-0.052472	0.501201
34088	2.863586	2.112892	9.132626	-0.191247	0.036534	0.414576	-0.575924	0.299262	-1.097235	0.833750	0.209841	-0.055677	0.507670
34089	2.452893	1.920874	8.317551	0.135422	-0.098398	0.192066	-0.578049	0.300963	-1.096217	0.831336	0.212831	-0.056967	0.510234
34090	3.203246	2.526815	8.807766	0.111672	-0.082112	0.103487	-0.579081	0.291635	-1.096369	0.829956	0.215402	-0.057766	0.511310
34091	3.321048	2.402696	8.494599	0.033583	0.010298	0.079065	-0.578685	0.292190	-1.096624	0.829237	0.215705	-0.057828	0.512341
34092	3.415514	2.321907	8.738802	0.057031	0.057434	0.051127	-0.578420	0.291835	-1.093552	0.828776	0.216000	-0.056640	0.513095
34093	3.613507	2.621650	8.872592	0.085109	0.081008	0.114960	-0.576297	0.290698	-1.094820	0.827537	0.216387	-0.055187	0.515086
34094	3.476835	2.648283	8.733408	0.096222	0.065646	0.236048	-0.571915	0.286935	-1.093380	0.824993	0.217037	-0.054256	0.518978
34095	3.174038	2.982601	8.577178	0.169717	0.038413	0.175159	-0.570181	0.283004	-1.094197	0.822691	0.219194	-0.052898	0.521858
34096	2.709135	3.051818	8.360207	0.251446	0.063516	0.085504	-0.568966	0.275435	-1.094184	0.820997	0.222573	-0.049728	0.523404
34097	3.114388	2.971752	8.036272	0.523414	0.099291	-0.116830	-0.565755	0.264415	-1.091754	0.820165	0.230191	-0.042359	0.522061
34098	3.760533	3.473864	8.634793	0.638392	0.092234	-0.113155	-0.561461	0.245578	-1.090525	0.818668	0.239769	-0.033780	0.520723
34099	3.556797	3.543029	9.013132	0.392054	0.080998	0.076994	-0.558235	0.229817	-1.088381	0.816235	0.245265	-0.029017	0.522267
34100	3.225268	3.820970	8.610937	0.201430	0.162717	0.085831	-0.554756	0.218029	-1.089334	0.814683	0.246790	-0.024789	0.524187
34101	3.037582	3.742308	8.533563	0.223224	0.161280	0.078864	-0.550227	0.209822	-1.089111	0.813045	0.248684	-0.020483	0.526017
34102	3.114486	3.860192	8.308780	0.251891	0.151655	0.082412	-0.546240	0.205743	-1.091837	0.811227	0.251134	-0.015888	0.527816
34103	2.595472	3.569237	8.632023	0.251700	0.156701	0.056924	-0.541970	0.195315	-1.091950	0.809627	0.253527	-0.011239	0.529246
34104	2.330489	3.554764	9.037996	0.177640	0.121164	-0.041619	-0.537319	0.190120	-1.089217	0.809444	0.255112	-0.007295	0.528834
34105	2.519229	3.660117	8.850437	0.090723	0.036634	-0.104360	-0.534123	0.183832	-1.086099	0.810330	0.256148	-0.005452	0.526995
34106	2.252590	3.563053	8.977777	0.017524	0.002807	-0.200227	-0.533588	0.182149	-1.086293	0.812607	0.256403	-0.004307	0.523364
34107	2.224235	3.547989	9.111810	-0.130850	0.000634	-0.306792	-0.532270	0.184640	-1.086632	0.816726	0.254173	-0.004313	0.518012
34108	2.900464	3.463112	8.622926	-0.131916	-0.036702	-0.306283	-0.531490	0.189685	-1.088224	0.820812	0.252396	-0.004837	0.512388
34109	3.071409	3.519616	8.630152	-0.095604	-0.046551	-0.218749	-0.530971	0.193286	-1.087444	0.823770	0.251195	-0.005728	0.508204
34110	2.826266	3.685099	8.782647	-0.124338	-0.031574	-0.151510	-0.530449	0.196095	-1.088703	0.826181	0.249458	-0.006864	0.505122
34111	2.568148	3.714376	8.569916	-0.168505	-0.031997	-0.114459	-0.531266	0.203630	-1.087648	0.828412	0.246876	-0.008784	0.502702
34112	2.566949	3.770180	8.542981	-0.052749	0.000481	-0.129803	-0.529818	0.206212	-1.085972	0.830225	0.245995	-0.008780	0.500135
34113	2.608849	3.877759	8.678245	-0.077259	-0.013955	-0.057494	-0.529165	0.209234	-1.084407	0.831419	0.244728	-0.009759	0.498753
34114	2.524847	3.718458	8.696124	-0.077541	-0.016837	-0.013285	-0.527981	0.212289	-1.084860	0.832177	0.243584	-0.010863	0.498026
34115	2.547613	3.796550	8.725118	-0.083105	-0.009943	-0.006195	-0.526662	0.214216	-1.084948	0.832883	0.242165	-0.012080	0.497510
34116	2.526068	3.776736	8.683687	-0.113760	-0.026089	0.060802	-0.525874	0.216409	-1.083947	0.833068	0.240490	-0.014057	0.497961
34117	2.517683	3.815409	8.574825	-0.100049	-0.033701	0.085554	-0.526157	0.222285	-1.084159	0.832926	0.239003	-0.016272	0.498846
34118	2.336815	3.661640	8.647458	-0.078194	-0.028094	0.009672	-0.526687	0.222121	-1.082548	0.833440	0.237955	-0.017684	0.498440
34119	2.263704	3.699162	8.753244	-0.066387	-0.042992	-0.031042	-0.528546	0.223667	-1.081135	0.834294	0.237149	-0.019140	0.497341
34120	2.359931	3.739749	8.787182	-0.067204	-0.066970	-0.139964	-0.527888	0.224896	-1.080567	0.836223	0.236724	-0.020382	0.494245
34121	2.501531	3.693776	8.830384	-0.100640	-0.064762	-0.168375	-0.529620	0.228090	-1.078029	0.838574	0.235606	-0.021871	0.490719
34122	2.597741	3.729505	8.828253	-0.135339	-0.086753	-0.153618	-0.529759	0.229132	-1.068466	0.840918	0.234230	-0.024052	0.487252
34123	2.561630	3.728857	8.899359	-0.255107	-0.114383	-0.155932	-0.531896	0.234723	-1.066519	0.843800	0.230987	-0.027931	0.483598
34124	2.593786	3.671167	8.741921	-0.274610	-0.124080	-0.202028	-0.535891	0.241477	-1.064781	0.847174	0.227636	-0.031871	0.479022
34125	2.717977	3.760804	8.733022	-0.307258	-0.115716	-0.191499	-0.539891	0.251083	-1.071810	0.850540	0.223534	-0.036098	0.474670
34126	2.812222	3.616849	8.508339	-0.304739	-0.076931	-0.177107	-0.541507	0.259914	-1.071644	0.853749	0.219180	-0.039637	0.470640
34127	2.785176	3.257101	8.413944	-0.210645	-0.055298	-0.157201	-0.544962	0.263820	-1.074163	0.856315	0.216132	-0.042077	0.467164
34128	2.900774	3.191246	8.538336	-0.054272	-0.037349	-0.146012	-0.546829	0.268048	-1.074007	0.858113	0.215650	-0.042724	0.464018
34129	2.917933	3.201280	8.663948	0.056129	-0.001428	-0.230315	-0.547490	0.267775	-1.073605	0.860208	0.216745	-0.041450	0.459724
34130	2.922738	3.235372	8.866022	0.038654	-0.000855	-0.115443	-0.546814	0.262994	-1.072826	0.861330	0.217489	-0.040739	0.457329
34131	2.749375	3.169108	8.798622	0.023883	-0.004784	-0.034137	-0.547869	0.261368	-1.073940	0.861742	0.217899	-0.040678	0.456362
34132	2.780409	3.325029	8.868199	0.034615	-0.013484	0.033900	-0.547470	0.260785	-1.073292	0.861499	0.218566	-0.040870	0.456485
34133	2.683574	3.323274	8.886904	0.015902	0.009648	0.098548	-0.546937	0.259651	-1.073066	0.860744	0.218602	-0.041212	0.457859
34134	2.590178	3.411406	9.027791	0.026295	0.004997	0.146305	-0.547722	0.256320	-1.073163	0.859515	0.218864	-0.041651	0.459997
34135	2.470792	3.304852	8.916618	-0.030838	0.019968	0.132109	-0.547991	0.257369	-1.069905	0.858661	0.217967	-0.042378	0.461948
34136	2.632833	3.166984	8.713225	-0.008873	0.004490	0.082546	-0.547329	0.257646	-1.070441	0.858167	0.217680	-0.042869	0.462954
34137	2.721324	3.236563	8.782810	0.001953	0.006448	0.115279	-0.546926	0.255844	-1.071442	0.857308	0.217484	-0.043448	0.464582
34138	2.649793	3.298375	8.775335	0.029750	0.011843	0.086240	-0.547186	0.254154	-1.070554	0.856615	0.217787	-0.043471	0.465714
34139	2.554659	3.335491	8.810648	0.148290	0.051907	-0.234919	-0.546116	0.250784	-1.070808	0.858402	0.219978	-0.040372	0.461655
34140	2.731301	3.625146	9.025695	-0.072975	0.012574	0.022231	-0.545846	0.249274	-1.072201	0.858761	0.218567	-0.041057	0.461598
34141	2.650979	3.487734	8.812455	-0.145346	-0.028926	0.164988	-0.545595	0.253866	-1.071789	0.858054	0.216143	-0.043802	0.463796
34142	2.658486	3.332505	8.674253	-0.120272	-0.051763	0.233887	-0.547856	0.257349	-1.075276	0.856579	0.214330	-0.046946	0.467046
34143	2.729069	3.192998	8.658216	-0.046402	-0.054726	0.163364	-0.549853	0.260785	-1.077022	0.855408	0.213847	-0.049200	0.469177
34144	2.772246	3.222915	8.707454	0.087057	-0.009298	0.026145	-0.551043	0.259786	-1.074893	0.855014	0.215379	-0.048786	0.469237
34145	2.818583	3.347563	8.821062	0.096994	0.016357	-0.072695	-0.551564	0.256540	-1.072843	0.855503	0.216922	-0.047460	0.467768
34146	2.780446	3.320173	8.848982	0.012820	0.012603	-0.021698	-0.551026	0.253731	-1.072670	0.855898	0.217025	-0.047161	0.467027
34147	2.738172	3.372807	8.840067	0.006132	0.005935	-0.042088	-0.549962	0.252482	-1.074065	0.856481	0.217087	-0.046989	0.465946
34148	2.853688	3.299660	8.892302	-0.062952	-0.005893	-0.018534	-0.549035	0.252443	-1.073271	0.857161	0.216060	-0.047730	0.465097
34149	2.787648	3.184360	8.737101	-0.026432	-0.008672	-0.037864	-0.549707	0.255822	-1.073827	0.857828	0.215702	-0.048130	0.463991
34150	2.792412	3.189301	8.742023	0.045798	0.003607	-0.078228	-0.551429	0.255548	-1.072340	0.858597	0.216508	-0.047440	0.462260
34151	2.845929	3.170848	8.690851	0.067401	0.002959	-0.044579	-0.550364	0.253847	-1.072272	0.858927	0.217662	-0.046745	0.461176
34152	2.388067	3.582509	9.029926	0.205014	0.119550	-0.326231	-0.550114	0.258694	-1.070778	0.861373	0.220356	-0.041516	0.455804
34153	2.688698	3.401022	8.698732	0.196371	0.146563	-0.198829	-0.547185	0.253866	-1.070161	0.862632	0.222544	-0.036477	0.452780
34154	3.053673	3.643147	9.165426	0.080912	0.005990	0.054423	-0.543992	0.248719	-1.068080	0.862021	0.223818	-0.036015	0.453351
34155	3.018907	3.241950	8.666739	-0.041919	-0.034366	0.133383	-0.546647	0.251057	-1.069988	0.861176	0.223299	-0.037757	0.455069
34156	2.743920	3.183562	8.697253	-0.066878	-0.053961	0.053675	-0.549038	0.253353	-1.070290	0.861178	0.222571	-0.039664	0.455259
34157	2.791004	3.286388	8.909735	-0.199889	-0.032695	0.083433	-0.545173	0.245339	-1.071798	0.861478	0.219342	-0.042600	0.455993
34158	2.758623	3.164403	8.628048	-0.206422	-0.027690	0.094072	-0.547047	0.252119	-1.073305	0.861723	0.215931	-0.045501	0.456877
34159	2.669540	3.157947	8.769780	-0.052095	-0.028803	-0.023901	-0.547584	0.254339	-1.072154	0.862341	0.215303	-0.046557	0.455900
34160	2.730458	3.149348	8.822260	-0.068669	-0.022196	-0.008896	-0.547456	0.256014	-1.072236	0.862931	0.214306	-0.047661	0.455140
34161	2.820638	3.102424	8.690592	0.043579	-0.018885	-0.032408	-0.548648	0.255913	-1.072762	0.863221	0.215246	-0.047642	0.454147
34162	2.865366	3.200351	8.893410	0.050376	-0.025369	-0.019185	-0.549702	0.253795	-1.070671	0.863386	0.216341	-0.047672	0.453309
34163	2.815849	3.264999	8.968425	-0.097137	-0.046783	0.041223	-0.549167	0.251805	-1.069667	0.863585	0.215035	-0.049731	0.453330
