# Supplementary material for: Identification of Haptic Based Guiding Using Hard Reins
Source: PLoS One. 2015 Jul 22;10(7):e0132020. doi: 10.1371/journal.pone.0132020 (PMC4511788; doi:10.1371/journal.pone.0132020)
Supplement: S2 File — (ZIP) [file pone.0132020.s002.zip › MotionData2/Subject10/T19/fc19.txt]

// Start Time: 0
// Sample rate: 25.0Hz
// Scenario: 4.9
// Firmware Version: 2.6.1
Counter	Acc_X	Acc_Y	Acc_Z	Gyr_X	Gyr_Y	Gyr_Z	Mag_X	Mag_Y	Mag_Z	Quat_w	Quat_x	Quat_y	Quat_z
34760	7.869297	-0.937626	5.856998	0.024619	0.029074	0.023189	-0.537724	-0.186071	-0.610551	-0.793461	-0.157707	0.421702	-0.409530
34761	7.842558	-0.932550	5.857688	0.003509	0.017197	0.011873	-0.538261	-0.185817	-0.609232	-0.793496	-0.157507	0.421479	-0.409769
34762	7.840124	-0.927943	5.882022	0.012656	0.008591	-0.000391	-0.538914	-0.184849	-0.610125	-0.793515	-0.157667	0.421272	-0.409883
34763	7.840162	-0.913809	5.920963	0.011864	0.005011	0.004834	-0.538140	-0.184170	-0.608807	-0.793480	-0.157760	0.421149	-0.410043
34764	7.832862	-0.929828	5.838581	0.005053	0.010288	0.006613	-0.537878	-0.184308	-0.608550	-0.793480	-0.157726	0.421000	-0.410209
34765	7.827841	-0.956483	5.838317	-0.012493	0.006224	-0.003812	-0.538660	-0.182645	-0.610083	-0.793602	-0.157496	0.421031	-0.410029
34766	7.847297	-0.961339	5.823271	-0.003807	0.010524	-0.003822	-0.538668	-0.182243	-0.609289	-0.793721	-0.157404	0.420919	-0.409950
34767	7.849889	-0.927730	5.855166	0.006383	0.005289	-0.009103	-0.537756	-0.180861	-0.609007	-0.793818	-0.157527	0.420795	-0.409841
34768	7.847313	-0.952005	5.857301	-0.004088	0.009850	-0.016036	-0.537751	-0.180299	-0.609913	-0.794037	-0.157534	0.420659	-0.409554
34769	7.818213	-0.932454	5.867937	0.004622	0.001814	-0.009112	-0.536964	-0.181123	-0.609411	-0.794111	-0.157658	0.420604	-0.409419
34770	7.818054	-0.956910	5.884542	0.002811	0.015975	-0.019531	-0.536156	-0.184407	-0.610267	-0.794377	-0.157765	0.420299	-0.409176
34771	7.820641	-0.932527	5.872722	-0.003902	0.019393	-0.011654	-0.537729	-0.184695	-0.610524	-0.794646	-0.157630	0.420026	-0.408985
34772	7.827994	-0.920614	5.887249	0.015661	0.009791	-0.021333	-0.536671	-0.185503	-0.611071	-0.794836	-0.158005	0.419709	-0.408797
34773	7.832814	-0.932575	5.867598	0.023772	0.015644	-0.009126	-0.535890	-0.185230	-0.610285	-0.794965	-0.158320	0.419278	-0.408867
34774	7.820738	-0.910952	5.897240	0.006836	0.024307	0.003155	-0.535089	-0.186310	-0.611360	-0.795106	-0.158227	0.418880	-0.409035
34775	7.789094	-0.913089	5.895519	0.029325	0.012688	0.009158	-0.535620	-0.186046	-0.610827	-0.795044	-0.158501	0.418507	-0.409432
34776	7.808613	-0.898984	5.921903	0.019776	0.022463	0.003109	-0.533898	-0.187115	-0.612040	-0.795130	-0.158628	0.418033	-0.409700
34777	7.799032	-0.879113	5.888510	0.027482	0.011900	0.004798	-0.533771	-0.188920	-0.610636	-0.795102	-0.158916	0.417673	-0.410009
34778	7.813626	-0.879288	5.893013	0.017085	0.009353	0.004823	-0.535089	-0.188110	-0.610479	-0.795063	-0.159103	0.417432	-0.410258
34779	7.799065	-0.869619	5.908014	0.013457	0.017433	-0.006486	-0.534029	-0.188084	-0.611665	-0.795218	-0.159218	0.417063	-0.410288
34780	7.799039	-0.872153	5.917664	0.011601	0.010500	-0.009117	-0.532187	-0.188062	-0.611940	-0.795336	-0.159410	0.416809	-0.410243
34781	7.794064	-0.889208	5.927221	0.011785	0.013003	-0.002131	-0.533502	-0.188908	-0.611423	-0.795424	-0.159498	0.416538	-0.410314
34782	7.789323	-0.869618	5.915503	0.012659	0.006827	0.001335	-0.532055	-0.190274	-0.611068	-0.795406	-0.159665	0.416361	-0.410462
34783	7.794162	-0.874513	5.915321	0.011387	-0.005180	-0.011778	-0.531136	-0.189990	-0.611069	-0.795423	-0.159977	0.416352	-0.410318
34784	7.765011	-0.860029	5.945256	0.012488	0.001676	-0.003917	-0.531131	-0.190812	-0.611347	-0.795416	-0.160217	0.416246	-0.410345
34785	7.789179	-0.889327	5.941860	0.011960	0.019030	0.003119	-0.530983	-0.192723	-0.612434	-0.795511	-0.160214	0.415893	-0.410520
34786	7.781981	-0.874545	5.927709	0.004983	0.001527	0.008320	-0.531769	-0.193419	-0.612442	-0.795416	-0.160244	0.415886	-0.410699
34787	7.813615	-0.883982	5.878418	0.006921	0.006637	0.015312	-0.531912	-0.190117	-0.612507	-0.795323	-0.160162	0.415812	-0.410986
34788	7.818450	-0.882023	5.917075	0.010315	0.008410	0.011819	-0.530866	-0.189283	-0.612367	-0.795256	-0.160175	0.415669	-0.411255
34789	7.798852	-0.903756	5.922060	-0.005551	-0.007951	0.004840	-0.530333	-0.190373	-0.612785	-0.795167	-0.160101	0.415897	-0.411226
34790	7.794100	-0.881980	5.932166	0.005490	-0.003492	-0.005649	-0.531398	-0.189299	-0.611446	-0.795150	-0.160290	0.415923	-0.411159
34791	7.781711	-0.916096	5.953757	0.004968	-0.012543	0.013518	-0.531404	-0.189031	-0.610917	-0.794917	-0.160347	0.416166	-0.411341
34792	7.779469	-0.889033	5.922718	0.005830	0.005059	0.005712	-0.530344	-0.189975	-0.611598	-0.794880	-0.160374	0.416091	-0.411478
34793	7.774602	-0.884405	5.947109	0.009056	-0.007999	0.001303	-0.531147	-0.188899	-0.610261	-0.794773	-0.160559	0.416187	-0.411515
34794	7.803679	-0.913344	5.907285	0.019404	-0.015099	0.003004	-0.532188	-0.189725	-0.611056	-0.794545	-0.160991	0.416312	-0.411660
34795	7.818400	-0.891677	5.912096	0.013953	0.001206	0.023129	-0.531135	-0.189711	-0.611325	-0.794319	-0.160996	0.416293	-0.412114
34796	7.779466	-0.889059	5.925139	0.010492	0.006526	0.020531	-0.532194	-0.189457	-0.610527	-0.794154	-0.160963	0.416203	-0.412534
34797	7.799009	-0.879327	5.907877	0.016166	-0.003801	0.008275	-0.532051	-0.189853	-0.611714	-0.794001	-0.161168	0.416197	-0.412755
34798	7.789303	-0.869805	5.932450	0.018692	0.001509	0.003047	-0.531533	-0.191520	-0.610048	-0.793911	-0.161453	0.416063	-0.412952
34799	7.808677	-0.882316	5.951194	0.016895	-0.005476	0.003037	-0.532306	-0.190951	-0.612127	-0.793785	-0.161726	0.416060	-0.413090
34800	7.794030	-0.898702	5.907716	0.024008	-0.005664	0.011737	-0.532047	-0.191230	-0.611611	-0.793556	-0.162074	0.416026	-0.413429
34801	7.798949	-0.884475	5.934439	0.010158	-0.007312	0.011773	-0.533230	-0.193735	-0.610342	-0.793364	-0.162182	0.416136	-0.413645
34802	7.801509	-0.864946	5.922552	0.017104	-0.007391	0.013495	-0.532587	-0.191259	-0.609773	-0.793119	-0.162428	0.416190	-0.413964
34803	7.796558	-0.879467	5.922460	0.011621	-0.010642	0.001291	-0.532984	-0.190991	-0.609503	-0.792981	-0.162673	0.416305	-0.414015
34804	7.794231	-0.860085	5.927632	0.002968	-0.014973	0.003046	-0.531672	-0.191810	-0.609005	-0.792810	-0.162841	0.416564	-0.414018
34805	7.811184	-0.877055	5.912471	0.001103	-0.004291	-0.008253	-0.533225	-0.191789	-0.611875	-0.792839	-0.162946	0.416634	-0.413850
34806	7.801689	-0.840303	5.889001	-0.007370	-0.011396	0.003085	-0.534688	-0.192385	-0.609387	-0.792723	-0.162926	0.416918	-0.413793
34807	7.808664	-0.893916	5.902604	-0.011736	-0.017485	0.003087	-0.533646	-0.190174	-0.609351	-0.792590	-0.162843	0.417341	-0.413655
34808	7.857446	-0.879466	5.875049	-0.019524	-0.010388	-0.000353	-0.534697	-0.190184	-0.609344	-0.792560	-0.162641	0.417702	-0.413426
34809	7.867285	-0.873972	5.809525	-0.003940	0.001805	-0.004725	-0.534169	-0.189622	-0.609861	-0.792626	-0.162589	0.417732	-0.413291
34810	7.872033	-0.884308	5.862536	-0.005556	0.003483	-0.000352	-0.534952	-0.192666	-0.609129	-0.792655	-0.162506	0.417754	-0.413246
34811	7.823367	-0.888489	5.839388	-0.003641	0.013910	0.003154	-0.534948	-0.191553	-0.610155	-0.792754	-0.162293	0.417616	-0.413277
34812	7.857452	-0.884000	5.845929	0.001748	0.015463	0.011870	-0.533899	-0.190715	-0.610277	-0.792771	-0.162113	0.417432	-0.413502
34813	7.876900	-0.888935	5.838146	0.010323	0.004882	0.013563	-0.534691	-0.190453	-0.609873	-0.792662	-0.162111	0.417359	-0.413785
34814	7.857433	-0.888773	5.838597	0.008786	0.016198	0.017086	-0.534416	-0.190430	-0.611447	-0.792615	-0.161996	0.417121	-0.414161
34815	7.840261	-0.903700	5.884786	0.010686	0.029257	0.018861	-0.534439	-0.187006	-0.610200	-0.792664	-0.161755	0.416677	-0.414608
34816	7.832853	-0.927615	5.857983	0.017568	0.032762	0.015363	-0.533121	-0.186709	-0.610859	-0.792744	-0.161652	0.416099	-0.415075
34817	7.823137	-0.911293	5.926235	-0.003079	0.025792	0.023251	-0.531267	-0.188052	-0.612077	-0.792770	-0.161185	0.415840	-0.415466
34818	7.779349	-0.910821	5.917568	-0.002864	0.022121	0.034572	-0.531798	-0.186128	-0.612298	-0.792665	-0.160689	0.415660	-0.416039
34819	7.789043	-0.918157	5.914818	0.003905	0.015136	0.031046	-0.531276	-0.186267	-0.611780	-0.792514	-0.160356	0.415537	-0.416577
34820	7.764639	-0.927795	5.927351	0.005476	0.024052	0.019725	-0.530199	-0.187323	-0.614429	-0.792521	-0.160099	0.415210	-0.416989
34821	7.764483	-0.956811	5.917257	-0.015571	0.017409	0.008431	-0.528621	-0.186059	-0.615201	-0.792640	-0.159625	0.415140	-0.417015
34822	7.754880	-0.930248	5.937227	-0.020841	0.017507	0.004953	-0.529810	-0.186219	-0.614410	-0.792796	-0.159131	0.415087	-0.416959
34823	7.769342	-0.943145	5.994820	-0.017626	0.008850	-0.002055	-0.527968	-0.185367	-0.615061	-0.792938	-0.158782	0.415135	-0.416774
34824	7.749716	-0.976612	5.963320	-0.025826	0.020919	0.011960	-0.529280	-0.185100	-0.615439	-0.793082	-0.158121	0.415093	-0.416794
34825	7.749800	-0.959757	5.975665	-0.017490	0.014040	0.001447	-0.527427	-0.186029	-0.616650	-0.793237	-0.157700	0.415067	-0.416683
34826	7.713369	-0.942732	6.000961	-0.017718	0.007175	-0.005557	-0.526897	-0.185185	-0.617685	-0.793391	-0.157422	0.415121	-0.416440
34827	7.718284	-0.956106	5.889278	-0.007306	0.015889	-0.008178	-0.527964	-0.184390	-0.616090	-0.793611	-0.157227	0.414950	-0.416267
34828	7.703396	-0.990815	5.966609	-0.027703	0.001695	0.013650	-0.526913	-0.184380	-0.616097	-0.793580	-0.156687	0.415231	-0.416248
34829	7.749882	-0.947516	5.966152	-0.018407	-0.015843	0.012703	-0.526780	-0.184238	-0.616357	-0.793397	-0.156406	0.415720	-0.416215
34830	7.744861	-0.976465	5.953749	-0.003895	-0.019330	0.005675	-0.528088	-0.186180	-0.616124	-0.793184	-0.156486	0.416111	-0.416202
34831	7.730146	-0.995785	5.956235	-0.012935	0.001520	0.017100	-0.527954	-0.185483	-0.616766	-0.793091	-0.156110	0.416292	-0.416338
34832	7.734979	-0.996146	5.985174	0.017061	-0.023173	0.016943	-0.527425	-0.187410	-0.616284	-0.792690	-0.156455	0.416606	-0.416658
34833	7.725366	-0.978863	5.966272	0.006799	-0.019652	0.020469	-0.527428	-0.187692	-0.615766	-0.792333	-0.156539	0.416966	-0.416946
34834	7.778993	-0.971548	5.921554	0.015418	-0.017949	0.018711	-0.527957	-0.187425	-0.615495	-0.791965	-0.156800	0.417216	-0.417295
34835	7.803427	-0.952442	5.930947	-0.022437	-0.008118	0.022340	-0.529535	-0.185782	-0.616106	-0.791780	-0.156311	0.417644	-0.417403
34836	7.764286	-0.981614	5.965333	0.005682	-0.014182	0.006538	-0.529007	-0.187434	-0.615618	-0.791572	-0.156491	0.417876	-0.417497
34837	7.705935	-0.969180	5.983807	-0.003834	-0.005288	0.002219	-0.530334	-0.184562	-0.615290	-0.791522	-0.156441	0.418036	-0.417451
34838	7.676808	-0.952189	6.006514	0.028949	-0.016056	0.004704	-0.531651	-0.186103	-0.614132	-0.791239	-0.157022	0.418097	-0.417707
34839	7.696223	-0.957419	6.025361	0.044864	-0.037584	0.030768	-0.531269	-0.186948	-0.612318	-0.790530	-0.157773	0.418444	-0.418419
34840	7.752246	-0.950471	6.012059	0.079598	-0.039749	0.039391	-0.532722	-0.186006	-0.611764	-0.789606	-0.159053	0.418567	-0.419555
34841	7.725671	-0.923205	5.981585	0.083229	-0.048702	0.051559	-0.536145	-0.186882	-0.610447	-0.788506	-0.160328	0.418825	-0.420879
34842	7.716212	-0.874639	5.987337	0.095702	-0.059650	0.074164	-0.536689	-0.188853	-0.607338	-0.787048	-0.161752	0.419227	-0.422659
34843	7.794034	-0.884888	5.975708	0.111342	-0.047527	0.072421	-0.538405	-0.189437	-0.606028	-0.785684	-0.163285	0.419284	-0.424545
34844	7.794283	-0.843524	5.966607	0.085121	-0.037428	0.055077	-0.540250	-0.190710	-0.604729	-0.784605	-0.164507	0.419362	-0.425992
34845	7.833410	-0.812192	5.956464	0.072193	-0.032969	0.055130	-0.539996	-0.191967	-0.603053	-0.783634	-0.165450	0.419456	-0.427319
34846	7.838202	-0.833593	5.912466	0.075802	-0.058856	0.034114	-0.541981	-0.192562	-0.601086	-0.782576	-0.166884	0.419874	-0.428287
34847	7.808991	-0.833457	5.922827	0.072063	-0.041003	0.013237	-0.544223	-0.191769	-0.600268	-0.781894	-0.168249	0.419948	-0.428926
34848	7.821206	-0.830811	5.893528	0.079395	-0.083626	0.051475	-0.545421	-0.193604	-0.597545	-0.780465	-0.169802	0.420780	-0.430100
34849	7.818959	-0.810681	5.830913	0.067143	-0.083409	0.044531	-0.548850	-0.195598	-0.594939	-0.779170	-0.171193	0.421656	-0.431037
34850	7.799672	-0.797370	5.739540	0.087878	-0.065055	0.035795	-0.551486	-0.196328	-0.593625	-0.777980	-0.172862	0.422061	-0.432122
34851	7.731664	-0.770373	5.765707	0.081016	-0.068779	0.000901	-0.553326	-0.199393	-0.592100	-0.777133	-0.174715	0.422430	-0.432541
34852	7.784441	-0.881205	5.869447	0.070569	-0.053920	-0.049597	-0.554134	-0.198186	-0.590237	-0.776846	-0.176721	0.422518	-0.432155
34853	7.740040	-0.953037	6.034096	0.102283	-0.086766	-0.086416	-0.554934	-0.201811	-0.587159	-0.776523	-0.179786	0.422659	-0.431333
34854	7.625081	-1.026494	6.180982	0.104421	-0.120524	-0.053381	-0.556005	-0.204761	-0.583279	-0.775577	-0.182917	0.423471	-0.430922
34855	7.227964	-1.160906	5.912217	0.113025	-0.200901	0.056220	-0.560746	-0.207180	-0.580673	-0.773008	-0.185887	0.425775	-0.431995
34856	7.670121	-1.263060	6.026455	0.125058	-0.341922	0.116924	-0.568420	-0.208725	-0.573313	-0.768598	-0.189787	0.430441	-0.433542
34857	8.472770	-1.314341	6.089507	0.126845	-0.307009	0.104937	-0.574136	-0.210270	-0.564395	-0.764589	-0.193421	0.434400	-0.435074
34858	8.123430	-1.120124	6.139082	0.146296	-0.143696	0.052934	-0.579954	-0.211079	-0.559391	-0.762303	-0.196464	0.435561	-0.436557
34859	7.321402	-0.978086	5.990142	0.119699	-0.103560	0.082641	-0.583794	-0.212687	-0.554941	-0.760264	-0.198369	0.436337	-0.438473
34860	7.048204	-1.115214	5.871016	-0.024846	-0.107648	0.189437	-0.588174	-0.210723	-0.550417	-0.757750	-0.197298	0.438975	-0.440669
34861	7.610150	-1.589535	5.742325	-0.142586	-0.208568	0.102404	-0.592568	-0.203659	-0.546578	-0.755640	-0.195922	0.443681	-0.440193
34862	7.780086	-1.681921	5.623284	-0.177364	-0.126972	-0.062957	-0.593649	-0.199427	-0.544784	-0.755755	-0.194929	0.446948	-0.437121
34863	7.936022	-1.676735	5.472058	-0.262080	-0.020495	-0.229859	-0.593396	-0.196532	-0.544990	-0.758656	-0.193000	0.448530	-0.431292
34864	8.175426	-1.490865	5.599923	-0.350524	0.066740	-0.396808	-0.590480	-0.197016	-0.547903	-0.763985	-0.190668	0.449021	-0.422318
34865	8.254165	-1.276697	5.928025	-0.433298	0.236117	-0.460640	-0.581775	-0.195353	-0.552911	-0.771652	-0.185942	0.447156	-0.412347
34866	8.490052	-0.853136	6.076304	-0.439520	0.216957	-0.570587	-0.572267	-0.193522	-0.559755	-0.779843	-0.182463	0.445299	-0.400327
34867	8.952136	-0.441622	6.260348	-0.446854	0.114521	-0.614439	-0.562609	-0.196504	-0.566695	-0.787401	-0.179793	0.444665	-0.387229
34868	8.957935	-0.015294	5.457579	-0.513890	0.105170	-0.432891	-0.556265	-0.194997	-0.572082	-0.793461	-0.174730	0.445430	-0.376140
34869	8.751056	-0.560303	4.854123	-0.729274	0.137409	-0.269912	-0.550186	-0.187267	-0.580094	-0.799228	-0.164309	0.447638	-0.365865
34870	8.193873	-1.078524	4.295460	-0.832508	0.173409	-0.274780	-0.543990	-0.173190	-0.589293	-0.805394	-0.152178	0.450021	-0.354490
34871	7.768222	-0.600485	4.421055	-0.740703	0.073534	-0.292891	-0.539115	-0.158725	-0.597688	-0.810317	-0.142163	0.453089	-0.343345
34872	7.950270	-0.216084	4.640237	-0.653371	-0.016462	-0.282944	-0.538479	-0.146568	-0.600858	-0.813882	-0.134244	0.457031	-0.332712
34873	8.383231	-0.225880	4.751160	-0.541306	-0.078414	-0.188301	-0.537974	-0.133722	-0.604276	-0.815837	-0.127538	0.461352	-0.324498
34874	8.834882	-0.380866	4.806316	-0.299063	-0.153408	-0.104525	-0.540627	-0.127697	-0.604006	-0.815838	-0.124619	0.465558	-0.319585
34875	8.788199	-0.448969	4.854850	-0.076069	-0.127139	0.001315	-0.543158	-0.126116	-0.600420	-0.814836	-0.124100	0.468130	-0.318582
34876	8.741817	-0.449973	4.981813	0.079301	-0.055097	0.117071	-0.547107	-0.127967	-0.598594	-0.813363	-0.124660	0.468850	-0.321060
34877	8.556672	-0.454995	5.140980	0.150246	-0.041134	0.192764	-0.547762	-0.126309	-0.599605	-0.811357	-0.125522	0.469050	-0.325479
34878	8.136309	-0.349425	5.140087	0.201981	-0.037811	0.186440	-0.551454	-0.128305	-0.596998	-0.809261	-0.127304	0.468849	-0.330260
34879	7.936124	-0.069340	4.991316	0.226713	-0.155468	0.110086	-0.555934	-0.130861	-0.594265	-0.806493	-0.130972	0.470154	-0.333723
34880	8.229647	0.190441	4.978549	0.183468	-0.283565	0.053170	-0.560689	-0.134272	-0.589451	-0.802969	-0.135325	0.473672	-0.335505
34881	8.643059	0.157071	5.041162	0.120314	-0.264250	-0.036365	-0.566519	-0.137036	-0.582128	-0.800385	-0.139443	0.477012	-0.335260
34882	8.691099	0.061269	5.106484	0.073635	-0.187738	0.005874	-0.570895	-0.138527	-0.576493	-0.798331	-0.141839	0.479572	-0.335499
34883	8.538229	-0.270762	5.177927	0.064993	-0.118014	0.126480	-0.574741	-0.138761	-0.571886	-0.796185	-0.142565	0.481375	-0.337702
34884	8.344944	-0.471873	5.075414	0.140484	-0.037920	0.218065	-0.578437	-0.137579	-0.570264	-0.793921	-0.142977	0.481681	-0.342389
34885	8.070230	-0.412111	5.152827	0.241561	0.009610	0.312933	-0.579124	-0.135972	-0.567345	-0.791192	-0.143852	0.480736	-0.349593
34886	8.474553	-0.375096	5.003581	0.354148	-0.021881	0.417244	-0.581643	-0.134648	-0.565205	-0.786990	-0.145602	0.479815	-0.359478
34887	8.526506	-0.243561	4.921930	0.471614	0.143654	0.497612	-0.585060	-0.135653	-0.564545	-0.783384	-0.147363	0.475544	-0.372091
34888	8.718370	-0.156739	5.703226	0.618140	0.213492	0.530557	-0.581648	-0.136040	-0.563922	-0.779526	-0.150407	0.469134	-0.386820
34889	8.804179	-0.454326	5.767224	0.559142	0.075018	0.422221	-0.581249	-0.139351	-0.562943	-0.775266	-0.154764	0.464818	-0.398693
34890	8.530533	-0.802318	4.959886	0.380888	0.170775	0.164811	-0.580691	-0.143448	-0.564993	-0.774325	-0.157782	0.459663	-0.405259
34891	9.414399	-1.102660	5.092576	0.134551	0.120023	-0.050765	-0.578058	-0.146182	-0.564411	-0.775460	-0.159581	0.456527	-0.405929
34892	8.667084	-1.581065	5.032811	-0.150256	0.161827	-0.060349	-0.573326	-0.141977	-0.566720	-0.777896	-0.156499	0.455079	-0.404091
34893	8.276395	-1.866033	4.764175	-0.110591	0.171492	-0.074427	-0.570150	-0.138311	-0.571255	-0.780430	-0.154269	0.453071	-0.402314
34894	7.769774	-1.976599	4.619342	0.049799	0.128482	-0.074213	-0.567763	-0.136314	-0.574900	-0.782033	-0.154693	0.450474	-0.401955
34895	7.832257	-2.113033	4.615956	0.106496	0.031484	-0.047590	-0.564072	-0.139303	-0.575117	-0.782380	-0.156691	0.449012	-0.402142
34896	8.032199	-2.041995	4.622034	0.093964	-0.012606	0.032593	-0.563291	-0.140137	-0.573829	-0.781707	-0.157980	0.448595	-0.403410
34897	8.518051	-2.122514	4.941379	0.087917	-0.077667	0.102294	-0.565544	-0.142543	-0.570324	-0.779891	-0.159182	0.449495	-0.405444
34898	8.565178	-1.949231	5.039608	0.112347	0.033932	0.104274	-0.567120	-0.143805	-0.569682	-0.778973	-0.159748	0.448418	-0.408171
34899	8.300099	-1.885872	5.223386	0.099756	0.111244	0.087038	-0.567101	-0.144052	-0.571914	-0.778910	-0.159699	0.446244	-0.410684
34900	7.594115	-1.901332	5.413805	0.057582	0.095538	0.061715	-0.567107	-0.140462	-0.572891	-0.779059	-0.159280	0.444515	-0.412435
34901	7.383168	-2.165564	5.545665	0.053081	-0.068168	0.084810	-0.566838	-0.140172	-0.573804	-0.777556	-0.159942	0.445498	-0.413953
34902	7.724464	-2.463093	5.625554	0.160522	-0.051200	0.164878	-0.566992	-0.136749	-0.572557	-0.775231	-0.161381	0.445535	-0.417699
34903	7.999588	-2.440953	5.604986	0.310898	-0.228484	0.245969	-0.569926	-0.138231	-0.566539	-0.770072	-0.165866	0.447344	-0.423510
34904	7.997675	-1.965583	5.422939	0.431580	-0.264428	0.254186	-0.577589	-0.143357	-0.558857	-0.764073	-0.172478	0.448616	-0.430335
34905	7.985012	-1.646575	5.340608	0.438332	-0.217738	0.229839	-0.586315	-0.148236	-0.549851	-0.758552	-0.178901	0.449023	-0.437003
34906	7.894359	-1.325773	5.376324	0.323410	-0.170059	0.095935	-0.590831	-0.153618	-0.541280	-0.754999	-0.184448	0.449142	-0.440711
34907	7.916494	-1.229604	5.662892	0.176782	-0.071555	-0.090026	-0.593706	-0.161653	-0.539322	-0.754469	-0.188464	0.448393	-0.440683
34908	7.593576	-1.112310	5.623596	-0.002530	0.020197	-0.267246	-0.591850	-0.167144	-0.538920	-0.757000	-0.190660	0.447133	-0.436660
34909	7.451097	-1.330357	5.696421	-0.209469	0.036871	-0.334630	-0.588678	-0.170683	-0.539536	-0.761023	-0.190030	0.447145	-0.429877
34910	7.707358	-1.600694	5.798031	-0.386044	0.029117	-0.424783	-0.585363	-0.170325	-0.543483	-0.766350	-0.187704	0.448414	-0.420000
34911	7.897393	-1.595498	5.619384	-0.556382	0.201231	-0.506634	-0.579420	-0.168695	-0.548078	-0.774407	-0.181834	0.448062	-0.408008
34912	8.031267	-1.568665	5.723209	-0.692638	0.212747	-0.615218	-0.570826	-0.165617	-0.556201	-0.783708	-0.174865	0.448138	-0.392933
34913	9.100598	-1.188394	6.725698	-0.706124	0.120870	-0.782777	-0.559211	-0.161265	-0.564845	-0.793241	-0.169612	0.448956	-0.374751
34914	8.946689	-0.231398	5.692047	-0.659270	0.170650	-0.630261	-0.550498	-0.160005	-0.570646	-0.801594	-0.163513	0.449014	-0.359301
34915	9.021289	-0.037980	5.264512	-0.589054	-0.015080	-0.417302	-0.543761	-0.154758	-0.577665	-0.806301	-0.157739	0.452095	-0.347287
34916	8.662111	-0.388654	4.766613	-0.675279	0.049523	-0.366300	-0.541770	-0.147370	-0.583559	-0.811324	-0.149806	0.454816	-0.335342
34917	8.201629	-0.592355	4.227142	-0.698242	0.057386	-0.397667	-0.539288	-0.139061	-0.585771	-0.816477	-0.141554	0.457376	-0.322699
34918	7.575234	-0.339795	4.264578	-0.679257	0.048594	-0.392637	-0.536383	-0.128351	-0.592523	-0.821272	-0.133729	0.459838	-0.310127
34919	7.746196	-0.222830	4.310719	-0.625429	-0.055954	-0.332018	-0.535602	-0.118941	-0.596010	-0.824370	-0.126745	0.463786	-0.298751
34920	8.739351	-0.101465	4.638169	-0.436269	-0.076804	-0.126631	-0.534587	-0.108190	-0.596591	-0.825481	-0.121181	0.467359	-0.292356
34921	9.424476	-0.218238	5.008084	-0.176740	-0.038483	0.064739	-0.536705	-0.101037	-0.598007	-0.825114	-0.117837	0.469296	-0.291655
34922	9.231201	-0.800183	5.101114	0.134753	0.016250	0.205324	-0.536311	-0.099926	-0.598512	-0.823735	-0.118040	0.468761	-0.296294
34923	8.485067	-0.638612	5.118228	0.314424	0.092403	0.285131	-0.536555	-0.103499	-0.599104	-0.822081	-0.119967	0.466160	-0.304115
34924	7.671465	-0.387609	5.002583	0.386532	0.084091	0.346674	-0.537988	-0.104879	-0.599907	-0.819776	-0.122580	0.463272	-0.313562
34925	7.775692	-0.034292	5.019733	0.493102	-0.142626	0.270685	-0.539419	-0.111239	-0.598713	-0.815444	-0.129046	0.463269	-0.322150
34926	8.580049	0.210509	5.086962	0.478205	-0.176555	0.203568	-0.544560	-0.119899	-0.592559	-0.811210	-0.136091	0.463605	-0.329373
34927	8.567182	0.109932	5.192363	0.340294	-0.145196	0.165689	-0.547877	-0.124828	-0.586214	-0.807775	-0.141092	0.464273	-0.334730
34928	8.445604	-0.287541	5.230674	0.261991	-0.126048	0.206119	-0.552102	-0.127809	-0.582312	-0.804456	-0.144263	0.465163	-0.340091
34929	8.183280	-0.636606	5.171232	0.305668	-0.091799	0.284587	-0.555816	-0.127487	-0.578087	-0.800715	-0.147231	0.465476	-0.347147
34930	8.202728	-0.664503	5.044480	0.445299	-0.084180	0.341775	-0.561855	-0.134739	-0.575174	-0.796183	-0.151775	0.464744	-0.356470
34931	8.344786	-0.510089	5.019184	0.533784	-0.030139	0.413202	-0.564756	-0.139490	-0.571710	-0.791227	-0.156724	0.462739	-0.367791
34932	8.359888	-0.393001	5.175463	0.583883	0.033279	0.463818	-0.567793	-0.140099	-0.569473	-0.786201	-0.161419	0.459360	-0.380554
34933	8.338023	-0.339671	5.418855	0.653346	0.115201	0.442907	-0.568576	-0.142590	-0.568993	-0.781652	-0.166836	0.454045	-0.393738
34934	8.570908	-0.362054	5.945837	0.658986	0.101220	0.432427	-0.570267	-0.150332	-0.567431	-0.776864	-0.172406	0.448697	-0.406731
34935	8.717475	-0.679216	5.976676	0.654474	0.079170	0.390565	-0.572238	-0.155890	-0.564775	-0.772037	-0.178524	0.443512	-0.418790
34936	8.072324	-0.823798	5.502844	0.502569	0.223741	0.290147	-0.569615	-0.160024	-0.562256	-0.769728	-0.181843	0.436885	-0.428467
34937	7.848670	-0.847504	5.185644	0.477215	0.001347	0.336657	-0.570268	-0.164315	-0.560764	-0.765058	-0.186339	0.434038	-0.437692
34938	8.090856	-1.048537	5.177188	0.485698	-0.006128	0.252061	-0.574754	-0.167158	-0.557120	-0.760944	-0.191637	0.430833	-0.445671
34939	8.416449	-1.147528	5.095619	0.572661	-0.024869	0.284088	-0.575675	-0.174368	-0.553588	-0.755922	-0.198221	0.427248	-0.454696
34940	8.567706	-1.076245	5.117353	0.628680	-0.027653	0.318823	-0.579216	-0.184913	-0.549448	-0.750219	-0.205249	0.423208	-0.464693
34941	8.324246	-1.112141	5.040142	0.643526	-0.070270	0.304668	-0.582381	-0.191608	-0.544842	-0.744043	-0.213070	0.419604	-0.474272
34942	7.872140	-1.044069	4.942598	0.655479	-0.127328	0.323582	-0.587803	-0.197532	-0.537715	-0.737038	-0.221302	0.416655	-0.483941
34943	7.912541	-1.193497	5.033967	0.667101	-0.121324	0.375924	-0.594798	-0.202635	-0.531347	-0.729307	-0.229248	0.413732	-0.494350
34944	8.074278	-1.402130	5.116848	0.649334	-0.155609	0.445707	-0.600771	-0.207773	-0.521450	-0.720547	-0.236555	0.411610	-0.505402
34945	8.297236	-1.536463	5.238112	0.634419	-0.140200	0.466778	-0.610306	-0.208125	-0.511956	-0.711529	-0.243309	0.409525	-0.516543
34946	8.399437	-1.560275	5.116770	0.578818	-0.201180	0.480740	-0.617188	-0.210072	-0.504871	-0.702020	-0.249672	0.408735	-0.527036
34947	8.537999	-1.599459	5.040373	0.506262	-0.156663	0.461913	-0.624610	-0.211354	-0.496329	-0.693204	-0.254674	0.408044	-0.536758
34948	8.471932	-1.662038	5.043430	0.475086	-0.096488	0.430770	-0.631364	-0.210536	-0.490107	-0.685321	-0.258778	0.406477	-0.546027
34949	8.245754	-1.610791	5.194660	0.387554	-0.052700	0.361330	-0.636258	-0.209807	-0.486259	-0.678821	-0.261729	0.405012	-0.553774
34950	8.096285	-1.768479	5.302404	0.323932	-0.024699	0.283086	-0.641821	-0.210486	-0.480468	-0.673771	-0.264118	0.403261	-0.560050
34951	8.032975	-1.766059	5.352326	0.310425	-0.021109	0.178455	-0.643406	-0.213699	-0.477900	-0.669859	-0.267066	0.401202	-0.564802
34952	8.098042	-1.852883	5.470651	0.267213	-0.032477	0.143679	-0.644085	-0.213601	-0.475274	-0.666545	-0.269874	0.399415	-0.568642
34953	8.120315	-1.792179	5.451630	0.207509	-0.063017	0.115851	-0.646087	-0.214778	-0.470829	-0.663508	-0.272361	0.398718	-0.571490
34954	8.076813	-1.727036	5.521358	0.144402	-0.051317	0.071570	-0.649120	-0.217318	-0.468237	-0.661499	-0.274312	0.398170	-0.573265
34955	7.961074	-1.548525	5.492675	0.043491	-0.039931	-0.039790	-0.649010	-0.215136	-0.466623	-0.661311	-0.275558	0.398177	-0.572879
34956	7.859235	-1.498388	5.427946	-0.104356	0.020682	-0.148240	-0.647284	-0.219658	-0.466725	-0.663754	-0.275139	0.398314	-0.570154
34957	7.804578	-1.685241	5.465289	-0.281407	0.018010	-0.222734	-0.646623	-0.220336	-0.467005	-0.667883	-0.272826	0.400236	-0.565075
34958	7.789033	-1.859269	5.409902	-0.419856	0.049824	-0.286772	-0.643314	-0.218881	-0.470668	-0.673786	-0.268956	0.402764	-0.558083
34959	7.807730	-2.008991	5.325016	-0.553926	0.109067	-0.321086	-0.639070	-0.217392	-0.476302	-0.681079	-0.262652	0.405910	-0.549893
34960	7.899287	-2.151430	5.403196	-0.639311	0.166560	-0.379957	-0.632689	-0.215829	-0.486141	-0.689895	-0.255186	0.408664	-0.540295
34961	8.223070	-2.047082	5.813661	-0.689511	0.166354	-0.458272	-0.624483	-0.212883	-0.495050	-0.699525	-0.247350	0.411627	-0.529194
34962	8.876483	-1.384056	5.933913	-0.594333	0.064407	-0.474506	-0.618533	-0.208749	-0.501692	-0.707941	-0.242248	0.414656	-0.517875
34963	8.482391	-0.663822	5.205097	-0.431579	0.203958	-0.361334	-0.612425	-0.209834	-0.509093	-0.715314	-0.236781	0.414667	-0.510208
34964	8.601353	-0.313959	5.083845	-0.287494	0.143337	-0.300887	-0.606866	-0.209991	-0.514114	-0.720911	-0.233708	0.414146	-0.504134
34965	8.057450	-0.137826	4.943955	-0.233659	0.172822	-0.301937	-0.600876	-0.213962	-0.521833	-0.726356	-0.230916	0.412795	-0.498683
34966	8.067276	-0.104892	5.031363	-0.223758	0.135651	-0.384065	-0.595052	-0.216606	-0.525857	-0.732313	-0.229489	0.411302	-0.491817
34967	8.336645	0.188908	5.034166	-0.303119	0.100801	-0.356881	-0.591319	-0.219667	-0.531184	-0.737917	-0.226865	0.411360	-0.484556
34968	8.574417	0.081710	5.104628	-0.410717	0.104552	-0.222180	-0.586284	-0.219134	-0.536712	-0.742763	-0.221623	0.412808	-0.478306
34969	8.348433	-0.255368	5.250326	-0.424792	0.094181	-0.115752	-0.583102	-0.213936	-0.542658	-0.746406	-0.215289	0.415157	-0.473468
34970	8.031359	-0.365279	5.338408	-0.295024	0.125104	-0.086423	-0.579401	-0.207219	-0.548577	-0.749521	-0.210426	0.415740	-0.470212
34971	8.050768	-0.326934	5.587897	-0.039546	0.086606	-0.043663	-0.578059	-0.205502	-0.552745	-0.750730	-0.209334	0.414833	-0.469572
34972	8.116440	-0.293295	5.787824	0.230738	0.030526	0.051347	-0.575033	-0.208094	-0.552163	-0.749531	-0.212096	0.412457	-0.472333
34973	8.124020	-0.281565	5.598957	0.509385	-0.043571	0.179416	-0.577146	-0.213393	-0.548322	-0.745196	-0.218621	0.409221	-0.478983
34974	8.105597	-0.097144	5.618957	0.683771	-0.111235	0.282493	-0.581108	-0.223986	-0.540775	-0.738512	-0.227553	0.405557	-0.488203
34975	8.164362	-0.043705	5.569935	0.799948	-0.164127	0.363127	-0.588494	-0.240854	-0.529396	-0.729814	-0.237982	0.401928	-0.499190
34976	8.101852	0.080995	5.536835	0.818365	-0.181846	0.424058	-0.596175	-0.251408	-0.516974	-0.720100	-0.248307	0.398396	-0.510961
34977	8.159629	-0.033236	5.504819	0.777551	-0.132509	0.469695	-0.602934	-0.256550	-0.507333	-0.710209	-0.257087	0.394776	-0.523127
34978	8.159862	0.003382	5.485965	0.753031	-0.132963	0.455805	-0.610479	-0.264189	-0.496819	-0.700414	-0.265550	0.391104	-0.534734
34979	8.145646	0.059910	5.433830	0.676562	-0.127659	0.435100	-0.618689	-0.269077	-0.486639	-0.691034	-0.272983	0.388049	-0.545316
34980	8.184502	0.045077	5.427879	0.611649	-0.105320	0.381280	-0.626652	-0.273158	-0.474873	-0.682651	-0.279617	0.384908	-0.554660
34981	8.179478	0.022982	5.454314	0.599018	-0.055525	0.334359	-0.632097	-0.276350	-0.466120	-0.675069	-0.285853	0.380970	-0.563411
34982	8.305583	-0.076213	5.326504	0.538226	0.033647	0.357496	-0.637245	-0.280314	-0.461315	-0.668170	-0.290014	0.376496	-0.572444
34983	8.120305	-0.114625	5.431931	0.516699	0.041943	0.395938	-0.640172	-0.281923	-0.456086	-0.660875	-0.293485	0.372388	-0.581755
34984	8.027378	-0.200823	5.396531	0.532549	0.197913	0.415519	-0.643985	-0.283350	-0.455038	-0.654329	-0.295120	0.366010	-0.592278
34985	7.803742	-0.146287	5.467847	0.600824	0.285690	0.415529	-0.646210	-0.285159	-0.455189	-0.647859	-0.296575	0.357651	-0.603663
34986	8.076081	-0.044718	6.170014	0.661094	0.287812	0.408419	-0.645140	-0.287610	-0.456424	-0.640984	-0.298727	0.348346	-0.615270
34987	8.421263	-0.445583	6.592162	0.542348	0.166280	0.405030	-0.646608	-0.288768	-0.453030	-0.633859	-0.300823	0.341986	-0.625119
34988	7.752295	-0.534621	5.942919	0.455678	0.177146	0.384279	-0.648570	-0.287944	-0.454441	-0.627485	-0.301758	0.336360	-0.634087
34989	7.907121	-0.650013	6.160457	0.355948	0.091378	0.328540	-0.650826	-0.286064	-0.452553	-0.621763	-0.302866	0.332715	-0.641080
34990	7.976547	-0.463999	5.967800	0.451105	-0.018388	0.266883	-0.653887	-0.286709	-0.447435	-0.615463	-0.306943	0.328790	-0.647216
34991	8.017478	-0.165543	5.726555	0.538840	-0.066749	0.194938	-0.657349	-0.290415	-0.440017	-0.609163	-0.313170	0.323857	-0.652657
34992	7.746312	0.014802	5.432727	0.515441	-0.095694	0.166948	-0.661336	-0.293157	-0.433100	-0.603112	-0.319622	0.319353	-0.657352
34993	7.658483	-0.064686	5.225395	0.395785	-0.101448	0.149828	-0.664528	-0.299063	-0.425596	-0.597953	-0.324814	0.316365	-0.660955
34994	7.759082	-0.310097	5.389066	0.243667	-0.124945	0.157226	-0.668520	-0.300289	-0.418780	-0.593497	-0.328406	0.315681	-0.663518
34995	8.092903	-0.643648	5.439559	0.130631	-0.141221	0.129684	-0.672521	-0.300975	-0.411167	-0.590023	-0.331066	0.316535	-0.664886
34996	8.549233	-0.791237	5.700521	-0.054751	-0.106187	0.093778	-0.676231	-0.298015	-0.408724	-0.588468	-0.331266	0.319161	-0.664909
34997	8.558718	-0.837269	5.685119	-0.188361	-0.098833	0.027031	-0.678092	-0.292808	-0.408477	-0.588710	-0.330244	0.323094	-0.663302
34998	8.388934	-0.766428	5.556880	-0.281750	-0.044550	-0.038869	-0.679154	-0.288406	-0.409168	-0.590799	-0.327790	0.327123	-0.660683
34999	7.892749	-0.753410	5.423250	-0.356060	0.005472	-0.062141	-0.680979	-0.284942	-0.412492	-0.593956	-0.323960	0.331449	-0.657577
35000	7.663035	-0.912215	5.474721	-0.394233	-0.049073	-0.125006	-0.680696	-0.280339	-0.417119	-0.597819	-0.320766	0.336425	-0.653101
35001	7.594624	-0.932612	5.616445	-0.480573	-0.094709	-0.178971	-0.680156	-0.275328	-0.421216	-0.602548	-0.317474	0.342771	-0.647035
35002	7.865213	-1.233155	5.804460	-0.552171	-0.063744	-0.229190	-0.678696	-0.272522	-0.424315	-0.608550	-0.313218	0.349236	-0.639996
35003	7.888467	-1.390389	5.956645	-0.570257	-0.105262	-0.248423	-0.677380	-0.268629	-0.426474	-0.614494	-0.309328	0.356335	-0.632249
35004	7.798407	-1.440413	5.720729	-0.521874	-0.132829	-0.238186	-0.677105	-0.264177	-0.430056	-0.619756	-0.306294	0.363100	-0.624695
35005	7.612050	-1.312330	5.477466	-0.479334	-0.044965	-0.229383	-0.675249	-0.263025	-0.432666	-0.625168	-0.302521	0.368325	-0.618047
35006	7.768123	-1.276021	5.365421	-0.489967	-0.016548	-0.253675	-0.674715	-0.258161	-0.435980	-0.631117	-0.298474	0.373063	-0.611089
35007	8.098592	-1.349692	5.405164	-0.543387	0.075193	-0.288090	-0.671934	-0.256300	-0.439500	-0.638359	-0.292761	0.377117	-0.603798
35008	8.014633	-1.491316	5.765856	-0.641956	0.236171	-0.364099	-0.665421	-0.253903	-0.449848	-0.648224	-0.284449	0.379709	-0.595580
35009	8.042769	-1.620883	6.046650	-0.761848	0.343155	-0.441929	-0.657438	-0.249929	-0.464105	-0.660274	-0.273690	0.381862	-0.585929
35010	8.547174	-1.384265	6.648528	-0.770717	0.322817	-0.593674	-0.646155	-0.245898	-0.480219	-0.673781	-0.264230	0.383334	-0.573808
35011	8.257895	-0.617299	6.002701	-0.713507	0.254971	-0.625566	-0.635020	-0.245633	-0.492477	-0.686524	-0.256319	0.384803	-0.561170
35012	7.945022	-0.090980	5.625175	-0.621210	0.133648	-0.612330	-0.625869	-0.248314	-0.501896	-0.697508	-0.250982	0.386776	-0.548540
35013	7.761051	0.442852	5.346472	-0.674605	-0.071206	-0.661690	-0.619382	-0.248173	-0.507966	-0.707457	-0.247351	0.391857	-0.533639
35014	7.858059	0.278247	4.789838	-0.911163	-0.179515	-0.605455	-0.616067	-0.246708	-0.512415	-0.716848	-0.241078	0.401064	-0.516873
35015	8.305424	-0.222378	4.714266	-1.086018	-0.176668	-0.547247	-0.615923	-0.240872	-0.516754	-0.726079	-0.231633	0.412154	-0.499285
35016	8.333456	-0.382774	4.929250	-1.092746	-0.182713	-0.498375	-0.614736	-0.229502	-0.522564	-0.734394	-0.221651	0.423320	-0.482013
35017	8.747428	-0.277733	5.206893	-0.949860	-0.222945	-0.463960	-0.615158	-0.216954	-0.524933	-0.740984	-0.213742	0.433697	-0.466009
35018	9.034871	-0.208332	5.293249	-0.744077	-0.208400	-0.385977	-0.617542	-0.209255	-0.526204	-0.745842	-0.207990	0.442041	-0.452835
35019	8.696952	-0.188817	5.107631	-0.582268	-0.096295	-0.311173	-0.618075	-0.204427	-0.527546	-0.750133	-0.202964	0.447516	-0.442533
35020	8.052545	-0.147333	4.929406	-0.489495	-0.039993	-0.206719	-0.618075	-0.196398	-0.531317	-0.753546	-0.197830	0.451620	-0.434823
35021	7.908056	0.099909	4.853940	-0.426962	-0.113325	-0.235070	-0.619006	-0.193518	-0.531254	-0.756199	-0.194581	0.456168	-0.426863
35022	8.498322	0.337695	4.843690	-0.376996	-0.162896	-0.332983	-0.618347	-0.192678	-0.531897	-0.758977	-0.193313	0.460565	-0.417690
35023	8.964939	0.289341	5.122776	-0.368549	-0.114806	-0.401699	-0.620718	-0.195203	-0.529965	-0.762644	-0.192506	0.463867	-0.407606
35024	8.925820	0.264969	5.162073	-0.397202	-0.073532	-0.348294	-0.617821	-0.194887	-0.530896	-0.766280	-0.190285	0.466895	-0.398267
35025	8.427869	-0.014043	5.096965	-0.381930	0.037944	-0.220721	-0.616639	-0.191000	-0.532662	-0.769822	-0.186354	0.468535	-0.391307
35026	8.098085	-0.236849	5.086883	-0.239978	0.051827	-0.064118	-0.615568	-0.188604	-0.536290	-0.771687	-0.182868	0.469406	-0.388222
35027	8.187999	-0.263974	5.055365	-0.076177	0.050015	0.074977	-0.615304	-0.183894	-0.538557	-0.771872	-0.180775	0.469513	-0.388705
35028	8.410131	-0.119220	5.183043	0.038596	0.110574	0.160316	-0.614895	-0.181513	-0.541526	-0.771513	-0.179019	0.468119	-0.391899
35029	8.428322	0.109592	5.331157	0.157976	0.127109	0.161740	-0.612393	-0.179817	-0.543082	-0.770896	-0.179142	0.465483	-0.396173
35030	8.400015	0.262837	5.324307	0.241400	0.250656	0.050178	-0.610496	-0.191613	-0.544639	-0.771940	-0.180424	0.459910	-0.400048
35031	8.117638	0.277934	5.495691	0.283168	0.306508	0.037959	-0.606241	-0.196753	-0.548439	-0.773463	-0.182218	0.452992	-0.404166
35032	8.663086	0.006246	5.934423	0.139879	0.155410	0.034576	-0.598706	-0.198265	-0.553501	-0.774072	-0.182823	0.449617	-0.406487
35033	8.552731	-0.303952	5.094796	-0.032544	0.201971	-0.052879	-0.595398	-0.197503	-0.556784	-0.776494	-0.181400	0.446504	-0.405938
35034	8.698449	-0.418028	4.760513	-0.229997	0.229779	-0.164714	-0.588514	-0.196937	-0.563503	-0.780694	-0.177441	0.444231	-0.402107
35035	8.736791	-0.492762	4.903840	-0.363553	0.242992	-0.270688	-0.580584	-0.191248	-0.571963	-0.786329	-0.172476	0.442346	-0.395309
35036	8.257531	-0.875602	4.994204	-0.436726	0.282910	-0.320985	-0.573155	-0.186770	-0.582931	-0.792815	-0.166208	0.440248	-0.387300
35037	8.100163	-1.121479	5.180777	-0.459348	0.270473	-0.403816	-0.564416	-0.183532	-0.592755	-0.799821	-0.160623	0.438117	-0.377546
35038	8.176122	-1.461414	5.130599	-0.494851	0.235631	-0.395914	-0.555318	-0.176607	-0.600019	-0.806388	-0.154392	0.436812	-0.367555
35039	8.316584	-1.579081	5.125680	-0.549920	0.110848	-0.329782	-0.547526	-0.170652	-0.607818	-0.811434	-0.147790	0.438020	-0.357593
35040	8.315544	-1.735739	5.244537	-0.548451	0.056034	-0.240082	-0.543571	-0.160208	-0.614451	-0.815201	-0.140588	0.440331	-0.348986
35041	8.282616	-1.550315	5.184985	-0.515186	0.055675	-0.179148	-0.541208	-0.150358	-0.618859	-0.818347	-0.133541	0.442527	-0.341533
35042	8.068172	-1.567497	5.368867	-0.456231	0.030468	-0.159359	-0.539515	-0.140953	-0.621305	-0.820880	-0.127278	0.444738	-0.334910
35043	7.654730	-1.541301	5.296468	-0.485059	0.049765	-0.143587	-0.540842	-0.131989	-0.623869	-0.823475	-0.120383	0.446831	-0.328237
35044	7.634479	-1.672459	5.319281	-0.471190	-0.013074	-0.154262	-0.540591	-0.124253	-0.626076	-0.825456	-0.114093	0.449785	-0.321402
35045	7.846099	-2.065085	5.538824	-0.399685	-0.096457	-0.170332	-0.540738	-0.114866	-0.628510	-0.826553	-0.109721	0.453596	-0.314678
35046	8.113237	-2.145723	5.599300	-0.253392	-0.176173	-0.123833	-0.543803	-0.108042	-0.626388	-0.826268	-0.107762	0.457863	-0.309886
35047	8.104109	-2.020591	5.705408	-0.154323	-0.204669	-0.084092	-0.547922	-0.105663	-0.621857	-0.825220	-0.107270	0.462073	-0.306583
35048	7.964806	-1.735972	5.538346	-0.022866	-0.183711	-0.086213	-0.551886	-0.106569	-0.618572	-0.824083	-0.108824	0.465097	-0.304514
35049	7.985361	-1.560649	5.472571	0.020130	-0.132844	-0.116739	-0.557821	-0.110264	-0.614017	-0.823493	-0.111036	0.466961	-0.302451
35050	8.102520	-1.507749	5.427035	-0.011753	-0.095082	-0.167990	-0.561515	-0.112263	-0.611148	-0.823626	-0.113004	0.468259	-0.299341
35051	7.951858	-1.486222	5.353341	-0.129921	-0.021465	-0.230265	-0.563498	-0.115071	-0.608307	-0.825069	-0.113102	0.468913	-0.294260
35052	7.780723	-1.620870	5.369905	-0.299102	0.085371	-0.271349	-0.562037	-0.113785	-0.610912	-0.828094	-0.110231	0.468670	-0.287153
35053	7.736443	-1.693874	5.420735	-0.416094	0.175202	-0.366700	-0.558463	-0.110661	-0.615723	-0.832689	-0.105671	0.467360	-0.277555
35054	8.051956	-1.727107	5.986815	-0.447435	0.233065	-0.479781	-0.551731	-0.108607	-0.620578	-0.838381	-0.101414	0.464942	-0.265822
35055	8.701709	-1.215575	6.419760	-0.368077	0.129191	-0.586671	-0.545654	-0.109325	-0.624304	-0.843358	-0.099867	0.463521	-0.252829
35056	8.341757	-0.483463	5.687904	-0.314422	0.125778	-0.496261	-0.539034	-0.112639	-0.629133	-0.847590	-0.098525	0.462004	-0.241737
35057	8.361123	-0.161033	5.270746	-0.302359	0.175053	-0.360119	-0.534538	-0.112964	-0.632578	-0.851494	-0.095762	0.459794	-0.233189
35058	8.210185	0.195243	4.998437	-0.420320	0.071555	-0.328731	-0.531501	-0.111941	-0.634937	-0.854423	-0.091305	0.459916	-0.223834
35059	8.022153	0.479681	4.885767	-0.521966	0.006284	-0.398460	-0.528210	-0.108853	-0.637127	-0.857129	-0.085957	0.461423	-0.212204
35060	8.347638	0.423329	5.119573	-0.705588	-0.007106	-0.410116	-0.529263	-0.100699	-0.640757	-0.859881	-0.077688	0.463809	-0.198619
35061	8.313840	0.052062	5.134438	-0.811740	0.037676	-0.428835	-0.528508	-0.087316	-0.642856	-0.863028	-0.067533	0.465699	-0.183703
35062	8.153894	-0.261745	5.099767	-0.880656	0.039248	-0.385009	-0.526297	-0.073348	-0.646657	-0.865820	-0.055775	0.467690	-0.168854
35063	7.977111	-0.520766	5.172801	-0.784703	0.033755	-0.306801	-0.525288	-0.060390	-0.647587	-0.867895	-0.044936	0.469413	-0.156171
35064	8.099019	-0.466708	5.238551	-0.613492	-0.121727	-0.230969	-0.526770	-0.046621	-0.649400	-0.867932	-0.036836	0.473233	-0.146247
35065	8.449939	-0.340764	5.430782	-0.373092	-0.034467	-0.182533	-0.528660	-0.036474	-0.648008	-0.868354	-0.032205	0.474843	-0.139461
35066	8.446617	-0.085203	5.371544	-0.223897	-0.189673	-0.162502	-0.532776	-0.032984	-0.644241	-0.867115	-0.030384	0.478686	-0.134342
35067	8.430593	0.055249	5.194739	-0.159205	-0.244635	-0.141931	-0.538329	-0.033648	-0.639629	-0.865201	-0.029699	0.483335	-0.130125
35068	8.599848	0.257073	5.031478	-0.130976	-0.084019	-0.146787	-0.542564	-0.034569	-0.635425	-0.864823	-0.029075	0.485078	-0.126238
35069	8.483181	0.284555	5.051513	-0.145296	0.004970	-0.130813	-0.543881	-0.034864	-0.634898	-0.865246	-0.027934	0.485359	-0.122457
35070	8.381640	0.394884	5.031217	-0.173941	-0.025740	-0.160501	-0.545739	-0.032144	-0.633783	-0.865459	-0.026544	0.486176	-0.117937
35071	8.517119	0.301443	5.254356	-0.183647	-0.042533	-0.201484	-0.546529	-0.030492	-0.634399	-0.865574	-0.025595	0.487309	-0.112498
35072	8.554871	0.133952	5.444801	-0.132182	0.029988	-0.175235	-0.545616	-0.027864	-0.634747	-0.866303	-0.024943	0.487033	-0.108147
35073	8.267311	0.068070	5.479561	-0.023491	0.120098	-0.069791	-0.544684	-0.027282	-0.636576	-0.867610	-0.025159	0.485031	-0.106609
35074	7.897546	0.035338	5.214033	0.114727	0.144810	0.071126	-0.542302	-0.028339	-0.638186	-0.868781	-0.026147	0.482345	-0.108987
35075	7.717577	0.134201	5.633635	0.273351	0.126705	0.142102	-0.538565	-0.033470	-0.643030	-0.869521	-0.029478	0.479657	-0.113986
35076	7.841269	0.450608	5.460951	0.324929	-0.086567	0.230301	-0.538289	-0.037876	-0.642595	-0.867929	-0.033113	0.480582	-0.121012
35077	8.177651	0.529021	5.352603	0.412676	-0.184307	0.179220	-0.541852	-0.041951	-0.638720	-0.865406	-0.039275	0.482914	-0.127762
35078	8.310474	0.750164	5.226778	0.483328	0.028746	0.154320	-0.543956	-0.049728	-0.634798	-0.864850	-0.046071	0.481318	-0.135073
35079	8.189089	0.868623	5.584774	0.492622	0.001721	0.198673	-0.542210	-0.059894	-0.634749	-0.863828	-0.053013	0.480144	-0.143012
35080	8.685628	0.452696	5.494744	0.331300	-0.190334	0.254543	-0.547870	-0.066336	-0.630382	-0.860870	-0.056833	0.482774	-0.150341
35081	8.773864	0.044793	4.995381	0.134520	0.047020	0.152044	-0.549582	-0.068020	-0.629093	-0.860704	-0.057909	0.481769	-0.154058
35082	9.177444	-0.439253	4.991273	0.012249	0.087616	0.069764	-0.546955	-0.065779	-0.630115	-0.861302	-0.057177	0.480343	-0.155435
35083	8.612175	-0.978519	5.025709	-0.000562	0.307723	0.086096	-0.541535	-0.060413	-0.636729	-0.863960	-0.055731	0.475195	-0.157026
35084	8.226240	-1.200274	5.184007	0.121089	0.244347	0.062847	-0.536108	-0.059742	-0.641995	-0.865922	-0.056456	0.470696	-0.159487
35085	8.050068	-1.359445	5.226972	0.257511	0.284422	0.114888	-0.530529	-0.062912	-0.648123	-0.867895	-0.059216	0.465135	-0.164017
35086	7.975279	-1.272433	5.099189	0.325691	0.160112	0.206774	-0.525494	-0.067087	-0.651386	-0.868277	-0.062416	0.461557	-0.170776
35087	8.102981	-1.439154	5.369891	0.286655	0.071778	0.278202	-0.523223	-0.072266	-0.653600	-0.867574	-0.064807	0.459751	-0.178170
35088	8.137123	-1.404290	5.483398	0.224997	0.064739	0.308021	-0.523736	-0.073637	-0.654410	-0.866741	-0.065646	0.458252	-0.185621
35089	8.151646	-1.389052	5.630977	0.182000	-0.025372	0.280853	-0.523348	-0.071150	-0.654887	-0.865174	-0.066488	0.458470	-0.191986
35090	7.908800	-1.306697	5.615968	0.139977	0.038796	0.227903	-0.527035	-0.071754	-0.653563	-0.864444	-0.066671	0.457598	-0.197219
35091	7.533014	-1.464954	5.731352	0.069721	0.028424	0.257695	-0.525192	-0.067854	-0.655857	-0.863551	-0.065515	0.457257	-0.202244
35092	7.375793	-1.709468	5.794456	0.010071	-0.012178	0.310963	-0.525995	-0.064009	-0.655775	-0.862140	-0.062895	0.457866	-0.207646
35093	7.549345	-1.988076	5.830064	0.036731	-0.093931	0.377873	-0.527737	-0.058265	-0.654339	-0.859613	-0.060488	0.459866	-0.214311
35094	7.775328	-2.057220	5.760906	0.048984	-0.166365	0.416925	-0.532512	-0.052571	-0.651310	-0.856189	-0.058211	0.463042	-0.221685
35095	7.875776	-1.932279	5.799105	0.099195	-0.223663	0.370389	-0.540197	-0.044996	-0.646914	-0.852302	-0.057435	0.466907	-0.228650
35096	7.835452	-1.756877	5.773478	0.101310	-0.149188	0.199607	-0.545486	-0.042887	-0.643690	-0.849855	-0.057983	0.469250	-0.232785
35097	7.726996	-1.590080	5.700878	-0.004959	-0.040792	0.036205	-0.547741	-0.041282	-0.641808	-0.849291	-0.057679	0.470052	-0.233301
35098	7.466771	-1.536069	5.848091	-0.111289	-0.036652	-0.162392	-0.549840	-0.041160	-0.642183	-0.849809	-0.057499	0.471043	-0.229429
35099	7.434707	-1.576559	6.022587	-0.226196	-0.043117	-0.353972	-0.550901	-0.041463	-0.640872	-0.851254	-0.057080	0.472400	-0.221240
35100	7.424713	-1.617949	6.041599	-0.352384	0.040152	-0.471119	-0.549031	-0.044719	-0.643045	-0.854005	-0.055449	0.472734	-0.210055
35101	7.468637	-1.619458	5.924342	-0.435009	0.099939	-0.561417	-0.546660	-0.043855	-0.644224	-0.857715	-0.052750	0.472160	-0.196486
35102	7.395908	-1.552019	6.028675	-0.466174	0.166000	-0.631809	-0.542694	-0.042946	-0.647772	-0.862132	-0.050066	0.470457	-0.181363
35103	7.659994	-1.340132	5.979588	-0.488508	0.081655	-0.701746	-0.539900	-0.042449	-0.652236	-0.865833	-0.047744	0.469998	-0.164789
35104	8.468816	-1.151938	6.113702	-0.452904	-0.028652	-0.717756	-0.535564	-0.044204	-0.651516	-0.868225	-0.046726	0.471275	-0.147995
35105	9.543132	-0.605541	5.697155	-0.358873	-0.158747	-0.618856	-0.535821	-0.043920	-0.652426	-0.868823	-0.046589	0.474428	-0.133770
35106	10.221721	-0.341087	5.181621	-0.375063	0.041158	-0.342535	-0.536349	-0.044345	-0.651906	-0.870418	-0.043208	0.474413	-0.124249
35107	9.310324	-0.669718	4.655630	-0.476655	0.243024	-0.228384	-0.535423	-0.040173	-0.654581	-0.873631	-0.036287	0.471163	-0.116006
35108	7.360175	-0.479841	4.364403	-0.451677	0.408335	-0.270181	-0.528792	-0.033643	-0.665241	-0.878337	-0.029998	0.464879	-0.107295
35109	6.633430	0.075575	4.311617	-0.432134	0.191791	-0.220434	-0.523504	-0.026894	-0.672482	-0.880781	-0.023881	0.462324	-0.099553
35110	7.839962	0.126104	4.952737	-0.222821	-0.284037	-0.148937	-0.522220	-0.019452	-0.672344	-0.878518	-0.021874	0.467727	-0.094652
35111	9.420357	-0.073438	5.087721	-0.071639	-0.240027	-0.053037	-0.529890	-0.018500	-0.666506	-0.876351	-0.021450	0.472130	-0.092959
35112	9.676368	-0.396632	5.140159	0.187800	0.048812	0.055261	-0.534221	-0.022689	-0.665117	-0.876604	-0.024130	0.470986	-0.095690
35113	8.298513	-0.477917	5.219255	0.304424	0.130485	0.208465	-0.534830	-0.028850	-0.668116	-0.877204	-0.027152	0.468310	-0.102278
35114	7.307775	-0.151907	5.043395	0.436947	0.136364	0.338744	-0.534769	-0.035675	-0.672443	-0.877476	-0.031371	0.465217	-0.112359
35115	7.499465	0.206306	5.208714	0.531238	-0.133739	0.353397	-0.537744	-0.045875	-0.673409	-0.874981	-0.037635	0.466653	-0.123398
35116	8.216791	0.565074	5.354634	0.418981	-0.312434	0.210242	-0.544461	-0.053998	-0.667495	-0.871157	-0.043780	0.471254	-0.130720
35117	8.849296	0.544522	5.405105	0.308046	-0.211646	0.073136	-0.550390	-0.061143	-0.662092	-0.868625	-0.049015	0.474294	-0.134659
35118	8.599757	0.304459	5.356605	0.244050	-0.225086	0.073270	-0.558022	-0.069129	-0.656824	-0.866016	-0.053170	0.477647	-0.137994
35119	8.179800	0.055841	5.336132	0.176396	-0.114153	0.164457	-0.563013	-0.072638	-0.655285	-0.864222	-0.055012	0.479411	-0.142333
35120	8.007854	-0.224155	5.326433	0.257299	-0.078296	0.285570	-0.569059	-0.076025	-0.653343	-0.862331	-0.056951	0.480370	-0.149621
35121	8.008576	-0.061262	5.522437	0.301189	-0.128505	0.341981	-0.573274	-0.077191	-0.651502	-0.859653	-0.059296	0.482140	-0.158182
35122	8.281875	0.067601	5.510695	0.333389	-0.083899	0.373444	-0.576323	-0.077818	-0.647824	-0.857207	-0.061694	0.482986	-0.167677
35123	8.064636	0.366015	5.473957	0.333608	-0.061613	0.298427	-0.579734	-0.079229	-0.647697	-0.855139	-0.064829	0.483340	-0.175835
35124	7.996864	0.452616	5.597819	0.303225	-0.085292	0.265284	-0.581571	-0.084089	-0.645683	-0.852944	-0.067753	0.484099	-0.183152
35125	8.030769	0.400302	5.472806	0.286481	-0.070159	0.203455	-0.583939	-0.088270	-0.643391	-0.851102	-0.071072	0.484550	-0.189170
35126	8.166387	0.264516	5.353940	0.335506	0.017026	0.190510	-0.585504	-0.091175	-0.643437	-0.850030	-0.074873	0.483287	-0.195644
35127	8.326861	0.289577	5.597560	0.393935	0.068903	0.192256	-0.581405	-0.095661	-0.644603	-0.849327	-0.079629	0.480864	-0.202665
35128	8.197495	0.231818	5.652994	0.427600	0.044066	0.200796	-0.579777	-0.103316	-0.647386	-0.848205	-0.084780	0.478721	-0.210206
35129	8.976504	-0.046776	6.095917	0.288257	-0.088134	0.211448	-0.577654	-0.107415	-0.648006	-0.845981	-0.088231	0.479348	-0.216233
35130	8.420508	-0.485059	4.891885	0.103989	0.145620	0.125372	-0.575023	-0.107798	-0.648295	-0.846631	-0.088161	0.476691	-0.219564
35131	8.749945	-0.715334	5.045643	0.062254	0.062388	-0.007249	-0.568947	-0.106165	-0.653022	-0.847157	-0.089222	0.475364	-0.219984
35132	8.485483	-0.992720	5.091386	0.064116	0.112140	0.050444	-0.566032	-0.103467	-0.657313	-0.847874	-0.089334	0.473311	-0.221598
35133	8.201361	-1.329175	5.005993	0.200491	0.112271	0.036953	-0.562059	-0.105592	-0.660265	-0.848407	-0.092054	0.470610	-0.224185
35134	8.243964	-1.529000	5.043326	0.322818	0.138940	0.004427	-0.555974	-0.109066	-0.663783	-0.849071	-0.096862	0.466842	-0.227497
35135	8.187519	-1.615662	5.021605	0.369723	0.056148	0.129660	-0.551198	-0.113929	-0.667189	-0.848250	-0.101769	0.464494	-0.233155
35136	8.354680	-1.706620	5.214993	0.430544	-0.114952	0.299997	-0.551453	-0.119319	-0.665591	-0.844851	-0.106813	0.465062	-0.241941
35137	8.501617	-1.547526	5.201757	0.485729	-0.144823	0.388728	-0.555161	-0.122724	-0.660391	-0.840492	-0.112120	0.466021	-0.252639
35138	8.488494	-1.278739	5.271261	0.518762	-0.120628	0.390415	-0.560821	-0.127503	-0.656908	-0.836152	-0.117801	0.466304	-0.263693
35139	8.119718	-1.093266	5.248522	0.462860	-0.045730	0.331400	-0.563575	-0.133060	-0.654902	-0.832804	-0.122665	0.465455	-0.273392
35140	7.525335	-1.236759	5.076193	0.335073	-0.012043	0.317833	-0.567794	-0.135618	-0.651778	-0.830086	-0.125355	0.464622	-0.281726
35141	7.590107	-1.750903	5.423304	0.242285	-0.189136	0.338602	-0.572023	-0.135284	-0.648859	-0.825754	-0.127204	0.467291	-0.289117
35142	7.855982	-2.045403	5.507399	0.393541	-0.272437	0.334509	-0.577184	-0.133593	-0.645121	-0.820222	-0.132127	0.470379	-0.297525
35143	8.295056	-1.859913	5.514425	0.464346	-0.316654	0.433663	-0.586433	-0.136536	-0.637253	-0.813332	-0.137362	0.473960	-0.308194
35144	8.381735	-1.621477	5.397175	0.501514	-0.291685	0.386511	-0.596722	-0.142241	-0.629431	-0.806723	-0.143646	0.476669	-0.318357
35145	8.099917	-1.165110	5.175319	0.402945	-0.235422	0.207180	-0.606225	-0.149049	-0.620852	-0.801945	-0.149452	0.478508	-0.324929
35146	7.731271	-0.985316	5.007220	0.215872	-0.164070	0.001125	-0.612934	-0.153836	-0.617492	-0.799703	-0.153976	0.479771	-0.326474
35147	7.828473	-0.991942	5.092046	-0.080946	-0.130550	-0.148799	-0.615055	-0.156655	-0.613865	-0.799662	-0.154727	0.481939	-0.323009
35148	8.217745	-1.408847	5.173969	-0.327432	0.074751	-0.254680	-0.613461	-0.157165	-0.615851	-0.803004	-0.151468	0.482091	-0.315960
35149	8.233787	-1.537646	5.394522	-0.452961	0.209195	-0.404815	-0.606563	-0.153949	-0.625400	-0.808887	-0.146474	0.480330	-0.305827
35150	8.004353	-1.230224	5.430833	-0.554487	0.342983	-0.519345	-0.596218	-0.154247	-0.637270	-0.816862	-0.140382	0.476624	-0.293016
35151	8.552140	-1.075924	5.979690	-0.605229	0.282777	-0.671939	-0.581930	-0.151181	-0.650935	-0.825060	-0.134883	0.473565	-0.277162
35152	10.005271	-0.526220	6.288085	-0.653628	0.070389	-0.721076	-0.570441	-0.150004	-0.658855	-0.831322	-0.130513	0.474031	-0.259161
35153	9.995538	0.100248	5.178601	-0.581399	0.246330	-0.498438	-0.561188	-0.145395	-0.667869	-0.837652	-0.123975	0.471598	-0.246099
35154	9.062864	-0.584972	4.427689	-0.602603	0.307291	-0.247073	-0.554037	-0.135821	-0.679390	-0.843164	-0.114688	0.468794	-0.236968
35155	7.179206	-0.727878	3.885640	-0.530114	0.376620	-0.212480	-0.542692	-0.121516	-0.691764	-0.848810	-0.105647	0.464485	-0.229375
35156	7.055868	-0.042554	4.568938	-0.221266	0.085282	-0.172424	-0.536215	-0.114469	-0.699925	-0.850839	-0.103096	0.463721	-0.224515
35157	8.228417	0.761743	4.681631	-0.125078	-0.269374	-0.025328	-0.536065	-0.115823	-0.701524	-0.848663	-0.102175	0.468880	-0.222448
35158	9.709826	0.322557	5.052774	-0.033726	-0.121513	0.050991	-0.537782	-0.113362	-0.701594	-0.847353	-0.101663	0.471236	-0.222698
35159	9.219913	-0.199684	5.245515	0.074649	0.042011	0.102582	-0.536589	-0.114441	-0.702410	-0.847086	-0.101595	0.470504	-0.225277
35160	7.745503	-0.256840	4.753344	0.141494	0.001548	0.168337	-0.542516	-0.116739	-0.699400	-0.846036	-0.102403	0.470217	-0.229419
35161	7.207855	0.237624	5.017351	0.292160	-0.057241	0.175448	-0.543827	-0.117717	-0.699279	-0.844030	-0.105808	0.470287	-0.235049
35162	8.037745	0.681710	5.043244	0.346437	-0.308761	0.132790	-0.545674	-0.122453	-0.696215	-0.839725	-0.111844	0.474172	-0.239819
35163	8.937154	0.532409	5.114772	0.235920	-0.190294	0.083886	-0.552657	-0.129199	-0.690534	-0.836933	-0.115848	0.476507	-0.243031
35164	9.092193	0.428193	5.199294	0.077242	-0.153521	0.042620	-0.556490	-0.130934	-0.686873	-0.835069	-0.117481	0.478837	-0.244075
35165	8.489197	0.079619	5.140465	-0.019294	-0.128736	0.076060	-0.563104	-0.133009	-0.680317	-0.833467	-0.117032	0.481347	-0.244827
35166	8.051674	-0.274867	5.048674	0.041628	-0.070762	0.141435	-0.566288	-0.128521	-0.678633	-0.831981	-0.116715	0.482690	-0.247377
35167	7.944370	-0.262405	5.322512	0.213725	-0.083399	0.192345	-0.566299	-0.124662	-0.679081	-0.829684	-0.118799	0.483528	-0.252412
35168	8.023263	-0.101916	5.235809	0.387685	-0.095058	0.289492	-0.569598	-0.127624	-0.675972	-0.826354	-0.122871	0.483862	-0.260614
35169	8.387658	0.192268	5.129886	0.457316	-0.026330	0.324399	-0.572223	-0.133184	-0.673574	-0.823220	-0.127419	0.482725	-0.270276
35170	8.366940	0.412444	5.210980	0.532780	-0.015945	0.296271	-0.574595	-0.141524	-0.668875	-0.820048	-0.133393	0.480871	-0.280161
35171	8.226264	0.489068	5.195951	0.562276	0.073566	0.261519	-0.576174	-0.149849	-0.664705	-0.817731	-0.139726	0.477195	-0.289960
35172	8.143247	0.523860	5.626928	0.623128	0.204812	0.219833	-0.571677	-0.156124	-0.665516	-0.816645	-0.146529	0.470870	-0.299837
35173	9.118861	0.179323	6.173328	0.541682	0.023920	0.291274	-0.570209	-0.164935	-0.664129	-0.813503	-0.152558	0.468031	-0.309655
35174	8.961287	-0.727316	5.306931	0.456870	0.155305	0.210837	-0.571003	-0.170489	-0.660827	-0.812214	-0.157042	0.463335	-0.317752
35175	9.199912	-0.379026	4.795489	0.382591	0.112215	0.157720	-0.566747	-0.179778	-0.662875	-0.811036	-0.161157	0.459565	-0.324112
35176	8.610489	-0.466584	4.829649	0.303364	0.052503	0.273710	-0.567791	-0.182268	-0.662655	-0.808742	-0.163213	0.457657	-0.331434
35177	7.868340	-0.933052	4.564126	0.375342	0.157552	0.346126	-0.569498	-0.182423	-0.662645	-0.806621	-0.165131	0.453754	-0.340883
35178	7.755168	-1.141154	4.592833	0.407495	0.036839	0.288126	-0.568952	-0.185708	-0.663631	-0.803629	-0.168802	0.451363	-0.349223
35179	8.314080	-1.249295	4.718817	0.399790	-0.080206	0.226857	-0.570529	-0.191261	-0.660979	-0.799923	-0.173765	0.450665	-0.356132
35180	8.960874	-1.302720	4.877447	0.336424	-0.069815	0.249858	-0.575941	-0.194123	-0.656542	-0.796330	-0.177373	0.450285	-0.362822
35181	8.843922	-1.268709	5.185713	0.327179	-0.100555	0.316070	-0.581327	-0.196945	-0.655249	-0.791904	-0.180459	0.450707	-0.370387
35182	8.654869	-1.149942	5.128818	0.300379	-0.032289	0.325022	-0.586081	-0.198831	-0.651322	-0.788092	-0.182522	0.450190	-0.378056
35183	8.010527	-1.117044	4.848775	0.261107	-0.010990	0.335558	-0.591072	-0.201093	-0.650414	-0.784433	-0.183663	0.449704	-0.385615
35184	7.760314	-1.423090	5.060848	0.135100	0.026899	0.322072	-0.592654	-0.197933	-0.651257	-0.781677	-0.182681	0.449452	-0.391921
35185	7.969832	-1.766677	5.237555	0.163288	-0.069731	0.229326	-0.596484	-0.194681	-0.650248	-0.778599	-0.183628	0.450200	-0.396718
35186	8.173876	-1.845186	5.154243	0.264396	-0.146459	0.223619	-0.600316	-0.195584	-0.647095	-0.774517	-0.186892	0.451232	-0.401975
35187	8.353931	-1.814632	5.324851	0.385992	-0.159376	0.258144	-0.606514	-0.199281	-0.642538	-0.769474	-0.191668	0.451653	-0.408880
35188	8.282859	-1.488338	5.287555	0.435809	-0.207086	0.270030	-0.615488	-0.205248	-0.634732	-0.763679	-0.197625	0.452323	-0.416103
35189	8.304144	-1.163828	5.340108	0.435851	-0.207645	0.198473	-0.623920	-0.213398	-0.628020	-0.758339	-0.204028	0.452729	-0.422293
35190	8.103960	-0.865369	5.286029	0.323021	-0.152281	0.076780	-0.632100	-0.224054	-0.618740	-0.754973	-0.209525	0.452649	-0.425705
35191	7.970014	-0.874496	5.337418	0.173135	-0.108371	-0.077939	-0.635778	-0.230734	-0.615702	-0.753892	-0.213573	0.452554	-0.425708
35192	7.896241	-1.025768	5.244960	-0.021698	-0.070668	-0.154019	-0.637631	-0.234512	-0.612226	-0.754653	-0.215252	0.453182	-0.422838
35193	7.963428	-1.207392	5.153657	-0.157641	-0.011309	-0.195294	-0.636049	-0.236703	-0.611888	-0.756851	-0.214508	0.453896	-0.418499
35194	8.079899	-1.275731	5.096725	-0.258835	0.052890	-0.228810	-0.632739	-0.236353	-0.615180	-0.760338	-0.212231	0.454307	-0.412856
35195	8.260353	-1.181757	5.239172	-0.354731	0.136899	-0.302415	-0.628625	-0.234447	-0.621197	-0.765529	-0.208179	0.453902	-0.405709
35196	8.227345	-0.964921	5.412510	-0.570224	0.237951	-0.397474	-0.619896	-0.231778	-0.629591	-0.773204	-0.201116	0.453219	-0.395348
35197	8.354786	-0.773799	5.591461	-0.654353	0.190924	-0.582280	-0.611045	-0.226631	-0.637937	-0.782033	-0.194443	0.453067	-0.381244
35198	9.290728	-0.404354	6.139257	-0.663655	0.022008	-0.683802	-0.600610	-0.225055	-0.645579	-0.789882	-0.190065	0.455080	-0.364505
35199	9.412290	0.268273	5.363955	-0.611506	0.101941	-0.620983	-0.592160	-0.222967	-0.651755	-0.797528	-0.185023	0.455540	-0.349570
35200	8.740934	-0.217340	4.798707	-0.669651	0.152960	-0.390451	-0.584352	-0.216156	-0.661894	-0.804025	-0.176815	0.456319	-0.337717
35201	7.875071	-0.644741	4.388901	-0.749129	0.124473	-0.306657	-0.580643	-0.205828	-0.670494	-0.809744	-0.166455	0.458304	-0.326442
35202	7.456323	-0.303650	4.161303	-0.656704	0.047102	-0.309866	-0.578153	-0.190864	-0.676635	-0.814294	-0.158342	0.460788	-0.315480
35203	7.965412	0.243279	4.355874	-0.573487	-0.060292	-0.201357	-0.576194	-0.181726	-0.679481	-0.816721	-0.151018	0.464812	-0.306775
35204	8.961331	0.402148	4.582100	-0.486906	-0.060329	-0.150007	-0.575952	-0.172342	-0.681393	-0.818502	-0.144827	0.468346	-0.299553
35205	9.491275	0.392869	5.010398	-0.399998	-0.119691	-0.098878	-0.577823	-0.159675	-0.683357	-0.819043	-0.139787	0.472520	-0.293859
35206	9.157269	-0.156614	4.911019	-0.207800	-0.061767	-0.039956	-0.581010	-0.151177	-0.683166	-0.819262	-0.137124	0.474677	-0.291013
35207	8.602139	-0.244640	4.740993	-0.077238	0.040196	0.031399	-0.582992	-0.151215	-0.681711	-0.819605	-0.135230	0.474689	-0.290913
35208	8.182843	-0.351593	4.860535	0.028500	0.028291	0.126953	-0.581285	-0.146355	-0.683855	-0.819049	-0.134332	0.474441	-0.293292
35209	8.062089	-0.185924	4.899580	0.209845	-0.033722	0.150635	-0.581660	-0.151450	-0.683821	-0.817209	-0.136460	0.474289	-0.297654
35210	8.321722	0.117131	4.951166	0.306572	-0.116868	0.111747	-0.583248	-0.158405	-0.679232	-0.814573	-0.141107	0.474707	-0.302014
35211	8.676485	0.458278	4.996253	0.291324	-0.158103	0.071570	-0.587202	-0.165386	-0.674363	-0.811745	-0.146104	0.475833	-0.305460
35212	8.712371	0.323643	4.850652	0.288351	-0.141681	0.083856	-0.591950	-0.172106	-0.668960	-0.809019	-0.150854	0.476646	-0.309096
35213	8.449330	0.286842	4.870732	0.278557	-0.113340	0.174643	-0.596173	-0.177715	-0.664063	-0.805951	-0.154421	0.477384	-0.314167
35214	8.407870	-0.122184	5.013564	0.289128	-0.128453	0.342080	-0.601452	-0.181404	-0.659382	-0.801640	-0.156624	0.478712	-0.321988
35215	8.620749	-0.328549	5.071083	0.368088	-0.029178	0.426796	-0.608573	-0.180963	-0.656309	-0.797371	-0.158656	0.478213	-0.332175
35216	8.574646	-0.271841	5.247287	0.449806	-0.005092	0.517329	-0.612792	-0.181858	-0.654069	-0.792379	-0.160907	0.476942	-0.344632
35217	8.368647	-0.106183	5.353676	0.554098	-0.004556	0.545763	-0.616634	-0.183746	-0.649232	-0.786675	-0.164546	0.474964	-0.358436
35218	8.072626	0.046544	5.382059	0.601657	0.011616	0.501995	-0.621640	-0.189493	-0.644855	-0.781104	-0.169153	0.472100	-0.372002
35219	8.029948	0.222714	5.288702	0.592511	-0.001364	0.447879	-0.625992	-0.193438	-0.640972	-0.775676	-0.174254	0.469206	-0.384459
35220	8.051950	0.248747	5.332147	0.572296	-0.026076	0.365877	-0.629562	-0.203754	-0.633290	-0.770508	-0.179942	0.466462	-0.395413
35221	8.210622	0.309545	5.198598	0.565556	0.088675	0.244123	-0.630878	-0.210553	-0.629878	-0.767341	-0.185790	0.461459	-0.404629
35222	8.289596	0.528196	5.340321	0.579596	0.114273	0.167387	-0.629814	-0.218689	-0.627689	-0.764838	-0.192202	0.455645	-0.412878
35223	9.119494	0.249520	5.970926	0.487384	-0.000654	0.113413	-0.631107	-0.229052	-0.625395	-0.762037	-0.198791	0.452003	-0.418897
35224	8.229510	-0.292824	4.777970	0.252084	0.042388	0.070517	-0.631902	-0.233500	-0.622465	-0.760817	-0.201649	0.449557	-0.422367
35225	9.004114	-0.548704	4.925923	0.088669	0.128184	-0.090855	-0.629509	-0.240077	-0.622874	-0.762421	-0.202919	0.446459	-0.422152
35226	8.951860	-1.125986	5.146511	-0.066255	0.047970	-0.033008	-0.629626	-0.239364	-0.624955	-0.763392	-0.201815	0.446188	-0.421212
35227	8.272695	-1.616292	5.012364	0.050809	0.111126	-0.091666	-0.626588	-0.239169	-0.627069	-0.764980	-0.202622	0.443682	-0.420590
35228	8.178061	-1.548723	5.122048	0.209425	0.114619	-0.110457	-0.625644	-0.244381	-0.627702	-0.766074	-0.205844	0.439754	-0.421159
35229	7.981601	-1.472217	4.941237	0.323285	-0.045988	-0.008359	-0.625507	-0.252678	-0.624462	-0.764413	-0.211350	0.437700	-0.423583
35230	8.283874	-1.396215	4.857856	0.311949	-0.080216	0.160833	-0.626824	-0.257402	-0.621925	-0.761052	-0.215356	0.437010	-0.428304
35231	8.434034	-1.498203	4.964314	0.318823	-0.162578	0.274008	-0.633722	-0.259512	-0.612748	-0.755883	-0.219250	0.437952	-0.434474
35232	8.614760	-1.374145	5.020016	0.415302	-0.180766	0.270202	-0.641276	-0.261351	-0.603822	-0.750090	-0.224733	0.438274	-0.441334
35233	8.594392	-1.093296	5.101966	0.378171	-0.124880	0.289626	-0.649754	-0.264175	-0.593861	-0.744696	-0.228979	0.438145	-0.448359
35234	7.900136	-1.234653	5.033667	0.318954	-0.047689	0.309114	-0.655821	-0.266210	-0.590059	-0.740006	-0.231464	0.437424	-0.455494
35235	7.620216	-1.660012	5.082503	0.268113	-0.129359	0.307287	-0.664262	-0.266345	-0.585940	-0.734799	-0.233878	0.438355	-0.461753
35236	7.929516	-2.022670	5.150097	0.374870	-0.167305	0.380225	-0.670371	-0.265539	-0.578282	-0.728026	-0.237597	0.439141	-0.469767
35237	8.341393	-1.900671	5.212537	0.543126	-0.258100	0.451053	-0.677931	-0.266695	-0.568950	-0.718845	-0.243836	0.439946	-0.479847
35238	8.574306	-1.601553	5.201730	0.618777	-0.254970	0.436018	-0.689714	-0.269446	-0.556475	-0.709316	-0.251323	0.439781	-0.490204
35239	8.334593	-0.968717	5.233226	0.596595	-0.190377	0.349809	-0.697675	-0.273800	-0.544845	-0.701133	-0.258414	0.438390	-0.499449
35240	8.282486	-0.711553	5.286516	0.457965	-0.175916	0.174024	-0.707485	-0.279020	-0.531516	-0.695450	-0.265072	0.437192	-0.504925
35241	8.059895	-0.516387	5.151581	0.253708	-0.102801	-0.027593	-0.710540	-0.284361	-0.525050	-0.693487	-0.269731	0.435916	-0.506259
35242	8.004653	-0.807437	5.172926	0.040622	0.031948	-0.153917	-0.708290	-0.287775	-0.525396	-0.695106	-0.271328	0.434264	-0.504602
35243	7.885773	-1.163433	5.189974	-0.132912	0.134890	-0.276088	-0.702478	-0.290712	-0.527985	-0.699797	-0.270329	0.432208	-0.500403
35244	8.045689	-1.256116	5.325395	-0.254336	0.233569	-0.380089	-0.692946	-0.293826	-0.535451	-0.706962	-0.267721	0.429441	-0.494076
35245	8.470128	-0.976663	5.847406	-0.310374	0.266617	-0.460910	-0.678903	-0.297379	-0.548197	-0.715452	-0.264403	0.426205	-0.486383
35246	9.720963	-0.146155	5.723800	-0.387779	0.161651	-0.539379	-0.665959	-0.299080	-0.555922	-0.724066	-0.261869	0.424808	-0.476121
35247	9.561567	0.763779	4.999527	-0.494825	0.145251	-0.438058	-0.654700	-0.301594	-0.566008	-0.732033	-0.256829	0.425056	-0.466362
35248	9.166294	0.479175	4.481612	-0.735616	0.187394	-0.330857	-0.647677	-0.296584	-0.575785	-0.740392	-0.247105	0.427451	-0.456120
35249	8.456380	-0.734657	4.165964	-0.885096	0.185469	-0.347858	-0.639988	-0.283388	-0.590382	-0.749395	-0.235086	0.430994	-0.444281
35250	7.743701	-0.709967	4.022974	-0.766501	0.177608	-0.337001	-0.629923	-0.270704	-0.606185	-0.757418	-0.224902	0.433532	-0.433345
35251	7.781912	-0.320000	4.509476	-0.611956	0.038851	-0.156447	-0.623848	-0.256752	-0.616563	-0.761795	-0.216495	0.437553	-0.425847
35252	8.929105	-0.062140	4.886158	-0.502808	-0.086720	0.075926	-0.622530	-0.246072	-0.622126	-0.762530	-0.208905	0.443501	-0.422153
35253	9.234673	-0.235058	4.920220	-0.291743	-0.051115	0.145258	-0.624275	-0.231059	-0.624568	-0.762032	-0.203498	0.447407	-0.421572
35254	8.703897	-0.286351	4.922066	-0.020259	-0.125744	0.104054	-0.625881	-0.226830	-0.622900	-0.760112	-0.203324	0.449955	-0.422409
35255	8.348649	-0.276325	4.949785	0.080393	-0.034713	0.158915	-0.631440	-0.223628	-0.619260	-0.758106	-0.203342	0.450512	-0.425401
35256	7.920585	-0.280062	4.741705	0.219726	-0.010451	0.115769	-0.634197	-0.223513	-0.619631	-0.756126	-0.205727	0.449305	-0.429039
35257	8.107474	0.081099	4.863593	0.259182	-0.180135	0.106442	-0.634610	-0.228392	-0.615009	-0.752500	-0.210196	0.450288	-0.432207
35258	8.608186	-0.015513	4.870022	0.273128	-0.222716	0.130791	-0.641230	-0.231583	-0.607295	-0.748202	-0.215053	0.451857	-0.435627
35259	8.871084	0.010780	4.922434	0.226061	-0.149512	0.159087	-0.646009	-0.232538	-0.600730	-0.744472	-0.218303	0.452849	-0.439356
35260	8.563375	-0.169245	4.977826	0.256703	-0.122416	0.200915	-0.650784	-0.236395	-0.593305	-0.740460	-0.221389	0.453319	-0.444080
35261	8.260769	-0.319547	4.975412	0.348894	-0.094820	0.290535	-0.656090	-0.236111	-0.587236	-0.735448	-0.224778	0.452925	-0.451054
35262	8.139083	-0.327894	4.946628	0.456752	-0.035811	0.373235	-0.662165	-0.235945	-0.583390	-0.729667	-0.228424	0.451021	-0.460422
35263	8.309521	-0.296190	5.020622	0.602154	-0.034934	0.461807	-0.665886	-0.238125	-0.577118	-0.722284	-0.233375	0.448055	-0.472322
35264	8.484969	-0.217245	5.208974	0.742048	0.070071	0.489630	-0.670922	-0.241150	-0.570330	-0.714724	-0.239012	0.442291	-0.486232
35265	8.363232	-0.216899	5.272323	0.873974	0.147889	0.479853	-0.675417	-0.247606	-0.563876	-0.707082	-0.245824	0.433867	-0.501364
35266	8.281622	0.010130	5.439665	1.072578	0.239340	0.512645	-0.677638	-0.258406	-0.560405	-0.698539	-0.254090	0.422157	-0.518908
35267	9.194266	-0.262221	6.092662	1.115985	0.080945	0.593364	-0.679646	-0.265959	-0.552287	-0.687231	-0.263815	0.412277	-0.536789
35268	8.532820	-1.219095	5.111282	1.033695	0.118580	0.589339	-0.685742	-0.274270	-0.541928	-0.676246	-0.271828	0.402582	-0.553831
35269	8.965547	-1.293083	5.100233	1.089075	0.041381	0.470406	-0.690110	-0.284469	-0.533191	-0.665304	-0.282295	0.392383	-0.568960
35270	8.321470	-1.560561	5.203311	1.099129	0.089323	0.586452	-0.696467	-0.296516	-0.521331	-0.652936	-0.291228	0.381916	-0.585663
35271	7.635283	-1.579992	5.078452	1.208011	0.046052	0.681854	-0.703488	-0.304428	-0.510565	-0.638050	-0.301170	0.370994	-0.603781
35272	7.597485	-1.403756	4.975298	1.350499	-0.072255	0.693289	-0.712630	-0.313637	-0.496795	-0.620767	-0.313989	0.359669	-0.621850
35273	7.946281	-1.254240	5.012952	1.395366	-0.260205	0.621139	-0.721185	-0.323641	-0.474138	-0.602137	-0.329932	0.349303	-0.637623
35274	8.454322	-1.341444	5.041137	1.323299	-0.357480	0.610694	-0.733456	-0.332357	-0.447369	-0.582907	-0.346010	0.340660	-0.651496
35275	8.622924	-1.616199	5.171343	1.332976	-0.286180	0.622264	-0.749951	-0.341146	-0.418212	-0.563369	-0.360868	0.330850	-0.665528
35276	8.672272	-1.504620	5.140315	1.382100	-0.196889	0.694767	-0.763271	-0.344885	-0.394087	-0.542600	-0.374306	0.319563	-0.680706
35277	8.403677	-1.235731	5.179403	1.437409	-0.135665	0.670287	-0.774341	-0.345807	-0.373329	-0.521563	-0.387234	0.306425	-0.695791
35278	7.957302	-0.920803	5.584023	1.332662	-0.099295	0.689786	-0.786611	-0.347737	-0.349962	-0.500835	-0.398134	0.294157	-0.710018
35279	8.064167	-0.992473	5.396517	1.117878	-0.080119	0.737591	-0.799668	-0.342891	-0.329861	-0.480800	-0.405904	0.284947	-0.723104
35280	8.132244	-1.002748	5.394798	1.006328	-0.112036	0.709925	-0.810881	-0.333866	-0.312311	-0.461609	-0.413056	0.277177	-0.734489
35281	8.212739	-0.997014	5.252586	0.946364	-0.155141	0.596595	-0.823934	-0.325692	-0.294240	-0.444035	-0.420547	0.269663	-0.743811
35282	8.247990	-0.774983	5.342099	0.781874	-0.165208	0.434789	-0.832761	-0.318962	-0.278325	-0.430054	-0.427562	0.263138	-0.750336
35283	8.069365	-0.500552	5.468774	0.513998	-0.202198	0.260958	-0.838799	-0.316728	-0.263828	-0.420635	-0.433473	0.259456	-0.753558
35284	7.939400	-0.247246	5.492332	0.198199	-0.164577	0.035152	-0.843095	-0.315806	-0.253038	-0.417553	-0.437463	0.258179	-0.753406
35285	7.896122	-0.184606	5.348947	-0.120227	-0.116080	-0.160926	-0.841926	-0.321629	-0.248707	-0.420433	-0.438868	0.259598	-0.750494
35286	7.976697	-0.598106	5.142654	-0.375059	-0.031420	-0.357019	-0.840823	-0.328735	-0.251737	-0.428923	-0.438045	0.262368	-0.745188
35287	8.131075	-0.830200	5.157576	-0.625083	0.105131	-0.472737	-0.834581	-0.334521	-0.257267	-0.441944	-0.433348	0.266663	-0.738773
35288	8.363847	-0.922532	5.424488	-0.809579	0.225359	-0.585203	-0.823900	-0.344252	-0.273780	-0.458736	-0.425923	0.271528	-0.731043
35289	8.649158	-0.333870	5.750729	-0.995273	0.267130	-0.706673	-0.811348	-0.352256	-0.294856	-0.478845	-0.416368	0.277589	-0.721311
35290	9.538236	0.197449	5.524683	-1.112824	0.189807	-0.742232	-0.795341	-0.362793	-0.319675	-0.499715	-0.406971	0.285566	-0.709304
35291	9.265458	0.851383	4.770330	-0.987141	0.216195	-0.692050	-0.779093	-0.372256	-0.342248	-0.518644	-0.397679	0.291757	-0.698382
35292	9.375043	0.440464	4.747421	-0.912875	0.178999	-0.487332	-0.771086	-0.372675	-0.357247	-0.533660	-0.388493	0.298737	-0.689229
35293	8.422396	0.620509	4.571024	-0.971757	0.195917	-0.304106	-0.761610	-0.370688	-0.376401	-0.546445	-0.377011	0.307692	-0.681605
35294	7.917912	0.071109	4.596647	-0.973761	0.080636	-0.194544	-0.757696	-0.360105	-0.394035	-0.556846	-0.366419	0.318585	-0.673917
35295	7.736025	-0.254382	4.538105	-0.873095	-0.012979	-0.177653	-0.753009	-0.353276	-0.408081	-0.565446	-0.357820	0.329234	-0.666213
35296	8.345630	0.007320	4.765033	-0.658625	-0.082997	-0.173174	-0.750876	-0.344901	-0.415791	-0.571886	-0.352608	0.337709	-0.659217
35297	9.022805	-0.267004	4.900447	-0.360316	-0.130655	-0.029249	-0.750215	-0.340180	-0.418584	-0.573886	-0.350304	0.343838	-0.655528
35298	8.665762	-0.193614	4.686982	0.174305	-0.156121	0.005690	-0.751150	-0.340491	-0.416488	-0.571532	-0.354330	0.343415	-0.655643
35299	8.326445	0.044553	4.705475	0.459270	-0.087612	0.123603	-0.754222	-0.345721	-0.407923	-0.566004	-0.359801	0.339352	-0.659563
35300	8.372094	0.353074	4.648281	0.635750	-0.134468	0.235451	-0.760112	-0.348304	-0.393261	-0.557375	-0.367163	0.334182	-0.665468
35301	8.647940	0.505945	4.658613	0.702697	-0.157171	0.305871	-0.765198	-0.352930	-0.379692	-0.547015	-0.374973	0.328866	-0.672322
35302	8.927916	0.560071	4.815142	0.705757	-0.120045	0.272861	-0.771187	-0.356709	-0.368458	-0.537226	-0.382491	0.322732	-0.678920
35303	8.757498	0.556101	4.867447	0.681699	-0.022642	0.313306	-0.775495	-0.360236	-0.354088	-0.527556	-0.388066	0.316135	-0.686402
35304	8.383314	0.249997	4.961319	0.602343	0.008377	0.379891	-0.782130	-0.361374	-0.345417	-0.517688	-0.391890	0.310724	-0.694170
35305	8.275429	0.135329	5.097770	0.577462	0.028929	0.416653	-0.789553	-0.363074	-0.336489	-0.507526	-0.394850	0.305672	-0.702194
35306	8.181391	0.291121	5.131216	0.595707	-0.006500	0.439148	-0.795288	-0.358143	-0.328229	-0.496588	-0.398284	0.300839	-0.710117
35307	8.316022	0.444420	5.212612	0.527320	0.022193	0.423733	-0.799966	-0.352776	-0.321016	-0.486501	-0.400635	0.296470	-0.717575
35308	8.226357	0.517496	5.259306	0.478253	0.053008	0.380330	-0.805155	-0.347393	-0.315501	-0.477517	-0.402268	0.292147	-0.724436
35309	8.109933	0.577089	5.228946	0.424932	0.091525	0.296833	-0.809522	-0.345548	-0.312420	-0.470377	-0.403265	0.287433	-0.730414
35310	7.976441	0.622716	5.157620	0.333189	0.074312	0.220267	-0.813792	-0.337664	-0.308042	-0.464903	-0.404064	0.283659	-0.734939
35311	8.128843	0.530411	5.484499	0.291796	0.195947	0.169306	-0.813269	-0.337386	-0.307910	-0.461252	-0.402950	0.278803	-0.739694
35312	8.133496	0.542154	5.736372	0.274574	0.255839	0.145977	-0.811387	-0.338547	-0.312531	-0.458318	-0.400899	0.273577	-0.744567
35313	8.767618	0.082521	6.419770	0.137661	0.166025	0.127957	-0.810311	-0.336836	-0.316434	-0.456334	-0.398996	0.270875	-0.747789
35314	8.339741	0.002439	5.651285	0.130357	0.186681	0.057319	-0.810265	-0.337457	-0.321687	-0.455470	-0.397107	0.267705	-0.750458
35315	8.559038	0.007980	5.418699	0.013783	0.157091	-0.003452	-0.807580	-0.339832	-0.327648	-0.456380	-0.394909	0.265874	-0.751715
35316	8.644763	-0.322542	5.387801	0.005899	0.121177	0.003495	-0.806372	-0.338950	-0.331176	-0.456951	-0.393149	0.264735	-0.752692
35317	8.426396	-0.668210	5.206328	0.074711	0.141306	-0.026305	-0.802658	-0.340794	-0.334776	-0.457621	-0.391869	0.261969	-0.753919
35318	7.811383	-0.574645	5.125016	0.182573	0.107993	-0.058221	-0.802630	-0.343658	-0.336797	-0.457656	-0.392241	0.257797	-0.755142
35319	7.646771	-0.872755	4.991404	0.127872	0.000680	0.013163	-0.801295	-0.347903	-0.337415	-0.456556	-0.393357	0.255849	-0.755889
35320	8.007391	-1.151114	5.298719	0.089680	-0.061293	0.070756	-0.801554	-0.349837	-0.337058	-0.454504	-0.394764	0.255642	-0.756462
35321	8.429965	-1.240414	5.583081	0.039039	-0.182813	0.142161	-0.804747	-0.349101	-0.332436	-0.451180	-0.397165	0.257767	-0.756474
35322	8.600749	-1.187105	5.458832	0.133316	-0.171500	0.258821	-0.808253	-0.341248	-0.325051	-0.445347	-0.399644	0.259381	-0.758071
35323	8.220688	-1.266325	5.454377	0.177731	-0.095810	0.316424	-0.814487	-0.336418	-0.320064	-0.438672	-0.401027	0.260037	-0.761002
35324	7.607970	-1.213103	5.287693	0.246377	-0.081447	0.325757	-0.820343	-0.328844	-0.314239	-0.431333	-0.402747	0.259637	-0.764418
35325	7.412881	-1.263648	5.400437	0.246217	-0.204092	0.294857	-0.826999	-0.322678	-0.306472	-0.423805	-0.406416	0.259996	-0.766562
35326	7.721490	-1.350550	5.336381	0.237434	-0.269577	0.238928	-0.833545	-0.319036	-0.294825	-0.416829	-0.411331	0.260603	-0.767559
35327	8.272840	-1.500101	5.481320	0.232350	-0.218723	0.220001	-0.837835	-0.317413	-0.285069	-0.410410	-0.415411	0.260685	-0.768791
35328	8.327062	-1.374721	5.515751	0.161691	-0.174826	0.133101	-0.842380	-0.314674	-0.276730	-0.406135	-0.418755	0.260764	-0.769221
35329	8.060683	-1.190551	5.311454	0.075768	-0.076326	0.034131	-0.844263	-0.315176	-0.271093	-0.404588	-0.420287	0.260543	-0.769275
35330	7.930419	-1.022717	5.161891	-0.027728	0.043605	-0.087382	-0.845083	-0.312741	-0.268420	-0.406416	-0.419877	0.259905	-0.768751
35331	7.981304	-1.043519	5.247585	-0.201189	0.123255	-0.229689	-0.841342	-0.317867	-0.273656	-0.412276	-0.417434	0.260110	-0.766890
35332	7.832187	-1.158881	5.259073	-0.430137	0.310746	-0.313109	-0.835449	-0.322617	-0.285189	-0.422278	-0.410749	0.261535	-0.764569
35333	8.063437	-1.467479	5.767489	-0.634175	0.411494	-0.403743	-0.826471	-0.326821	-0.304855	-0.435745	-0.401024	0.264470	-0.761158
35334	9.014306	-1.060657	6.216201	-0.604412	0.249199	-0.500130	-0.813293	-0.330713	-0.324151	-0.449489	-0.394584	0.267478	-0.755459
35335	10.126504	0.154829	5.849466	-0.369763	0.226813	-0.373485	-0.802233	-0.340328	-0.338699	-0.459229	-0.389690	0.268132	-0.751902
35336	9.626271	0.205366	5.178942	-0.473375	0.279787	-0.081788	-0.793975	-0.341177	-0.352137	-0.465649	-0.381577	0.272057	-0.750704
35337	7.794933	-0.121526	4.771077	-0.468512	0.362989	-0.065247	-0.789144	-0.339032	-0.365622	-0.472140	-0.372022	0.275268	-0.750274
35338	7.043339	-0.458919	4.914384	-0.451015	0.199643	-0.065842	-0.786836	-0.332804	-0.377566	-0.477582	-0.365141	0.279675	-0.748578
35339	7.501966	-0.219963	5.120264	-0.313611	0.000069	-0.167070	-0.781007	-0.331009	-0.384385	-0.482359	-0.363014	0.283211	-0.745213
35340	8.799112	-0.157882	5.304256	-0.156932	-0.114421	-0.099619	-0.777569	-0.328725	-0.388163	-0.484363	-0.363790	0.285961	-0.742479
35341	8.878294	-0.288382	5.629862	0.008931	-0.066599	-0.007479	-0.778639	-0.328766	-0.385798	-0.484028	-0.364892	0.286487	-0.741954
35342	7.952008	-0.217980	5.250330	0.136593	-0.045019	0.126383	-0.778154	-0.331729	-0.379573	-0.480923	-0.366182	0.285848	-0.743583
35343	7.342769	0.021799	5.112855	0.266758	-0.090716	0.094351	-0.779894	-0.332075	-0.375375	-0.477050	-0.369553	0.283487	-0.745311
35344	7.881320	0.580116	5.132576	0.321827	-0.247703	0.045797	-0.782458	-0.335805	-0.365344	-0.472609	-0.376066	0.281420	-0.745666
35345	8.596385	0.527405	5.173419	0.288904	-0.227580	-0.005397	-0.786755	-0.336269	-0.353795	-0.469256	-0.382256	0.279227	-0.745461
35346	8.843877	0.438366	5.350451	0.217684	-0.177566	-0.044249	-0.787324	-0.340910	-0.346285	-0.467291	-0.387210	0.277341	-0.744842
35347	8.482150	0.187685	5.471459	0.117265	-0.128984	0.079141	-0.787386	-0.342668	-0.337936	-0.464533	-0.389858	0.277397	-0.745165
35348	8.047235	-0.142232	5.350902	0.183270	-0.029143	0.199569	-0.792429	-0.339476	-0.333121	-0.459998	-0.390906	0.276523	-0.747749
35349	7.760260	-0.083250	5.508490	0.319237	-0.052129	0.262733	-0.795219	-0.335123	-0.331312	-0.453329	-0.393225	0.274238	-0.751439
35350	8.107392	0.167606	5.382979	0.411994	-0.103122	0.341720	-0.801734	-0.330601	-0.323971	-0.444417	-0.396630	0.271696	-0.755883
35351	8.249861	0.417707	5.484942	0.383217	-0.045368	0.347198	-0.806022	-0.324408	-0.316482	-0.435940	-0.398894	0.268976	-0.760587
35352	8.138793	0.580574	5.550358	0.296881	-0.020589	0.263750	-0.811209	-0.321236	-0.310225	-0.429466	-0.400392	0.266765	-0.764252
35353	8.104336	0.526691	5.620604	0.188681	0.019757	0.197889	-0.812570	-0.316616	-0.306588	-0.425140	-0.400738	0.265168	-0.767040
35354	7.957543	0.394214	5.641479	0.158594	0.140298	0.109340	-0.813093	-0.314125	-0.308106	-0.422958	-0.399380	0.262442	-0.769887
35355	8.142380	0.419339	5.860324	0.186252	0.262345	0.055554	-0.813564	-0.315429	-0.314154	-0.422121	-0.396705	0.257618	-0.773351
35356	8.238913	0.335289	6.142607	0.175332	0.207318	0.055456	-0.811943	-0.315344	-0.319666	-0.420962	-0.394717	0.253620	-0.776316
35357	8.840156	-0.014255	6.334393	-0.002182	0.126686	0.034070	-0.809833	-0.313511	-0.321479	-0.421247	-0.392643	0.252642	-0.777531
35358	8.409330	-0.223126	5.360756	-0.144881	0.206316	-0.052568	-0.809912	-0.313154	-0.328021	-0.424265	-0.388506	0.252767	-0.777928
35359	8.362817	-0.271279	5.361145	-0.180567	0.126014	-0.146025	-0.805108	-0.316035	-0.335841	-0.428723	-0.385850	0.253161	-0.776676
35360	8.282321	-0.740649	5.283684	-0.168016	0.169058	-0.112758	-0.804374	-0.320891	-0.343016	-0.432649	-0.382378	0.253476	-0.776113
35361	7.861013	-1.231505	5.218632	-0.128005	0.148761	-0.060612	-0.802741	-0.319957	-0.350345	-0.435451	-0.379374	0.253540	-0.776000
35362	7.635260	-1.559539	5.204649	-0.100745	0.048627	-0.038297	-0.802307	-0.320029	-0.355196	-0.437083	-0.377964	0.254417	-0.775483
35363	8.205006	-1.496756	5.231122	-0.125987	-0.161844	0.011852	-0.803394	-0.316774	-0.352242	-0.437125	-0.379413	0.257764	-0.773644
35364	8.783379	-1.205797	5.250960	-0.162325	-0.112466	-0.007032	-0.804729	-0.315851	-0.350118	-0.437913	-0.379795	0.261233	-0.771845
35365	8.713640	-1.059702	5.264336	-0.129979	-0.057768	-0.052354	-0.806575	-0.314634	-0.349819	-0.439481	-0.379944	0.263285	-0.770182
35366	8.048492	-0.818922	5.079742	-0.083864	0.009391	-0.106508	-0.806830	-0.318361	-0.349105	-0.441833	-0.379652	0.263712	-0.768833
35367	7.511681	-1.048701	5.202671	-0.137798	0.032477	-0.097621	-0.808115	-0.320406	-0.351625	-0.444613	-0.378572	0.264762	-0.767400
35368	7.616179	-1.445556	5.448840	-0.188795	0.004040	-0.050392	-0.806783	-0.320088	-0.353986	-0.446865	-0.377123	0.267271	-0.765935
35369	7.965504	-1.600866	5.612891	-0.158394	-0.143422	0.022443	-0.808896	-0.319019	-0.353163	-0.446990	-0.377882	0.271142	-0.764125
35370	8.267121	-1.636608	5.537620	-0.067983	-0.132683	0.119952	-0.810510	-0.313971	-0.350956	-0.445007	-0.378666	0.274317	-0.763761
35371	8.078261	-1.465518	5.578316	0.075520	-0.169000	0.140318	-0.815685	-0.311196	-0.345886	-0.441386	-0.381230	0.275757	-0.764068
35372	7.963284	-1.167394	5.488365	0.133335	-0.140553	0.087845	-0.819301	-0.307740	-0.339111	-0.438296	-0.384089	0.275667	-0.764448
35373	7.967188	-0.901095	5.550177	0.114607	-0.111209	0.012942	-0.821573	-0.309208	-0.333622	-0.436625	-0.386793	0.275021	-0.764273
35374	7.891930	-0.862090	5.593632	0.016859	-0.063961	-0.051201	-0.821993	-0.311743	-0.329347	-0.436966	-0.388223	0.274961	-0.763374
35375	7.820319	-1.041174	5.600000	-0.091769	-0.051412	-0.125855	-0.824238	-0.311230	-0.328141	-0.439340	-0.388948	0.275861	-0.761315
35376	7.736305	-1.236133	5.734757	-0.132172	-0.025933	-0.169270	-0.824225	-0.314531	-0.328207	-0.442811	-0.389146	0.276803	-0.758857
35377	7.692912	-1.153894	5.795041	-0.163400	0.014872	-0.191756	-0.820931	-0.315868	-0.328781	-0.447093	-0.388547	0.277682	-0.756328
35378	7.748528	-1.189779	5.923994	-0.188351	0.066000	-0.209842	-0.819317	-0.317178	-0.332748	-0.452105	-0.387057	0.278328	-0.753872
35379	7.637438	-1.031712	5.984499	-0.224072	0.150991	-0.259249	-0.814920	-0.320638	-0.338612	-0.458601	-0.384162	0.278345	-0.751417
35380	7.423208	-1.053797	5.952815	-0.312048	0.248433	-0.296254	-0.808380	-0.328165	-0.347715	-0.466829	-0.379228	0.278491	-0.748798
35381	7.825795	-1.182223	6.498579	-0.342713	0.197044	-0.408751	-0.800398	-0.330698	-0.358826	-0.476645	-0.375258	0.278676	-0.744534
35382	8.356101	-0.793409	6.487022	-0.312571	0.072752	-0.468463	-0.792579	-0.337712	-0.363868	-0.486361	-0.373811	0.279129	-0.738786
35383	9.498764	-0.615051	6.153244	-0.225586	0.018543	-0.414635	-0.785181	-0.343666	-0.366135	-0.494283	-0.373562	0.279184	-0.733616
35384	8.846079	-0.064175	5.135016	-0.091505	0.080697	-0.198698	-0.781729	-0.348006	-0.368472	-0.498347	-0.372607	0.278268	-0.731698
35385	8.285480	-0.307050	4.703836	-0.200896	0.229484	0.058422	-0.778526	-0.346233	-0.375534	-0.500274	-0.366877	0.279386	-0.732851
35386	7.411386	-0.841793	4.568717	-0.218072	0.081569	0.042270	-0.779279	-0.338989	-0.383114	-0.501726	-0.363287	0.282102	-0.732607
35387	7.625427	0.069028	5.012569	-0.076848	-0.024207	-0.075382	-0.780589	-0.333874	-0.386016	-0.503261	-0.363278	0.282972	-0.731221
35388	8.907939	0.174537	5.451751	-0.108218	-0.161124	0.058840	-0.782202	-0.331594	-0.382554	-0.502294	-0.364236	0.286632	-0.729983
35389	9.388394	-0.445694	5.630367	0.053592	-0.070345	0.137271	-0.784997	-0.326833	-0.380344	-0.499500	-0.365036	0.287612	-0.731114
35390	8.443398	-0.664059	5.256841	0.215082	-0.031684	0.225752	-0.790821	-0.322805	-0.376947	-0.494457	-0.366370	0.286454	-0.734322
35391	7.466066	-0.578938	4.902911	0.328479	0.007948	0.331786	-0.795744	-0.318245	-0.371451	-0.487202	-0.367621	0.284042	-0.739466
35392	7.271796	-0.463389	5.141485	0.603308	-0.123558	0.393373	-0.803294	-0.315371	-0.365183	-0.476238	-0.373073	0.279224	-0.745686
35393	8.270500	-0.310454	5.023742	0.835820	-0.257924	0.420365	-0.811590	-0.314582	-0.347031	-0.462207	-0.382510	0.272371	-0.752240
35394	8.809643	-0.031122	5.247707	0.858733	-0.235796	0.436118	-0.819371	-0.312695	-0.328205	-0.447760	-0.391561	0.264960	-0.758938
35395	8.710002	0.012218	5.357162	0.805683	-0.170198	0.509709	-0.829123	-0.310552	-0.309361	-0.432740	-0.398661	0.258259	-0.766230
35396	8.018094	-0.111587	5.456126	0.737798	-0.103520	0.533554	-0.839623	-0.305447	-0.296871	-0.418110	-0.403836	0.252092	-0.773660
35397	7.672198	-0.178689	5.426842	0.700800	-0.089159	0.532783	-0.846434	-0.295443	-0.287979	-0.403715	-0.408398	0.246296	-0.780745
35398	7.764595	-0.175513	5.507076	0.702759	-0.154985	0.495098	-0.854192	-0.288123	-0.274417	-0.389495	-0.414008	0.240631	-0.786758
35399	8.013524	-0.060555	5.454537	0.690928	-0.108753	0.449060	-0.860633	-0.279954	-0.261634	-0.376170	-0.418948	0.234302	-0.792516
35400	8.165502	0.150635	5.555727	0.656069	-0.057313	0.416165	-0.867593	-0.268871	-0.251148	-0.363765	-0.422831	0.227804	-0.798119
35401	8.092680	0.168979	5.489874	0.570092	0.022914	0.360805	-0.871376	-0.260904	-0.242056	-0.353316	-0.424997	0.221540	-0.803409
35402	7.854013	0.143842	5.533770	0.541058	0.111619	0.296560	-0.875622	-0.256028	-0.239178	-0.344433	-0.425716	0.214575	-0.808758
35403	7.781287	0.202108	5.589547	0.507617	0.208506	0.265514	-0.875637	-0.253284	-0.238600	-0.336766	-0.424730	0.207105	-0.814432
35404	8.903794	0.103519	6.610625	0.494215	0.062306	0.315923	-0.877240	-0.248082	-0.237699	-0.327691	-0.425738	0.201329	-0.819044
35405	8.825294	-0.493960	6.262533	0.229707	0.191315	0.245583	-0.879107	-0.241775	-0.237299	-0.322566	-0.423158	0.198304	-0.823143
35406	8.668045	-0.532337	5.243842	0.173221	0.134327	0.135652	-0.880406	-0.237336	-0.241132	-0.319419	-0.421556	0.195750	-0.825799
35407	8.337112	-0.550248	5.144696	0.253371	0.161521	0.151146	-0.882669	-0.232974	-0.239589	-0.315495	-0.419979	0.191729	-0.829048
35408	7.473692	-1.002843	4.596462	0.252446	0.107234	0.280869	-0.884903	-0.227460	-0.242083	-0.309142	-0.418739	0.189238	-0.832633
35409	7.769408	-1.585290	4.794410	0.363689	0.163991	0.276453	-0.885044	-0.218895	-0.244795	-0.302153	-0.417278	0.184458	-0.836994
35410	8.626665	-1.736951	5.552098	0.323033	-0.132070	0.214829	-0.888360	-0.212056	-0.244112	-0.295392	-0.420669	0.181655	-0.838321
35411	9.033744	-1.187408	5.589259	0.328583	-0.046343	0.201106	-0.889605	-0.208289	-0.238265	-0.289102	-0.422744	0.178148	-0.840220
35412	8.494622	-1.016704	5.497607	0.313523	0.047307	0.260627	-0.890562	-0.204758	-0.235307	-0.282263	-0.422854	0.174824	-0.843184
35413	7.918427	-1.002613	5.109186	0.211298	0.205203	0.175797	-0.893596	-0.198994	-0.236481	-0.278230	-0.420073	0.171660	-0.846557
35414	6.975921	-1.089556	5.362162	0.054037	0.183284	0.106278	-0.893032	-0.195607	-0.242706	-0.276570	-0.416950	0.170605	-0.848856
35415	7.299577	-1.491353	5.445817	-0.017127	0.018716	0.045053	-0.894041	-0.192229	-0.249443	-0.276003	-0.416477	0.171276	-0.849137
35416	7.969656	-1.704012	5.717863	-0.017411	0.009691	-0.003689	-0.894052	-0.191692	-0.248385	-0.276250	-0.416269	0.171496	-0.849114
35417	8.129169	-1.873928	5.813453	-0.002052	0.001339	0.067811	-0.894325	-0.188389	-0.248579	-0.275081	-0.416085	0.172255	-0.849430
35418	8.120670	-1.657959	5.826408	0.056963	0.013869	0.076373	-0.893148	-0.184648	-0.249693	-0.273379	-0.415936	0.171862	-0.850132
35419	7.932263	-1.418354	5.817223	0.065152	0.086347	0.025910	-0.893011	-0.184083	-0.250731	-0.272633	-0.414809	0.170705	-0.851155
35420	7.816699	-1.176213	5.961352	-0.054832	0.155979	-0.113146	-0.892839	-0.185126	-0.255206	-0.275560	-0.412277	0.169860	-0.851611
35421	7.631168	-1.249136	6.114718	-0.213539	0.138478	-0.248825	-0.888684	-0.187864	-0.263936	-0.281954	-0.409636	0.170904	-0.850583
35422	7.508411	-1.446594	6.066318	-0.382712	0.180830	-0.300546	-0.885337	-0.188978	-0.271186	-0.290820	-0.405445	0.173936	-0.848990
35423	7.356193	-1.660027	6.168489	-0.499414	0.201172	-0.314104	-0.882090	-0.192675	-0.280976	-0.300795	-0.400223	0.178945	-0.846949
35424	7.129697	-1.696706	6.148986	-0.596230	0.157989	-0.296531	-0.875416	-0.195906	-0.292353	-0.311154	-0.395020	0.185723	-0.844186
35425	7.345512	-1.820336	6.185823	-0.682113	0.139700	-0.264884	-0.870597	-0.196826	-0.302886	-0.321395	-0.389367	0.194554	-0.840980
35426	8.571803	-1.689163	6.982596	-0.530368	-0.109987	-0.318187	-0.865828	-0.195887	-0.308141	-0.330452	-0.389050	0.201711	-0.835916
35427	8.115944	-0.777605	5.902004	-0.356842	0.147415	-0.199511	-0.860795	-0.195497	-0.313279	-0.337036	-0.385033	0.205453	-0.834234
35428	7.357065	-0.343721	5.669056	-0.188620	-0.022459	-0.132613	-0.858384	-0.196507	-0.318556	-0.340632	-0.384711	0.207751	-0.832350
35429	7.240146	-0.006556	5.342422	-0.216351	-0.106660	-0.094448	-0.859178	-0.197770	-0.317265	-0.343329	-0.385436	0.211624	-0.829927
35430	7.896485	-0.075586	5.587775	-0.347081	-0.126191	-0.134135	-0.857619	-0.198197	-0.314927	-0.347714	-0.385737	0.217235	-0.826505
35431	8.349028	0.011979	6.099142	-0.474175	-0.064490	-0.278318	-0.855237	-0.198700	-0.316788	-0.355599	-0.384760	0.223591	-0.821898
35432	8.478310	-0.272937	6.520664	-0.582518	-0.015733	-0.277811	-0.854023	-0.197947	-0.320973	-0.364567	-0.382122	0.231142	-0.817096
35433	7.786602	-0.484447	5.988845	-0.590220	0.022689	-0.258579	-0.850180	-0.198411	-0.324809	-0.373326	-0.378689	0.238816	-0.812520
35434	7.491968	-0.559653	5.774244	-0.521564	-0.098807	-0.227763	-0.848326	-0.197123	-0.327286	-0.380501	-0.377498	0.246310	-0.807493
35435	7.915825	-0.512985	5.614999	-0.308408	-0.214085	-0.227780	-0.846084	-0.199165	-0.327342	-0.385401	-0.379805	0.251351	-0.802519
35436	8.331217	-0.224775	5.570767	-0.143905	-0.178757	-0.225508	-0.845585	-0.205014	-0.321436	-0.389234	-0.382723	0.253347	-0.798646
35437	8.115990	0.042120	5.749027	0.045342	-0.115713	-0.211985	-0.846395	-0.211009	-0.315916	-0.391668	-0.386109	0.252013	-0.796245
35438	7.881750	0.340969	5.686054	0.048614	-0.057470	-0.243299	-0.845607	-0.219307	-0.312025	-0.394874	-0.388666	0.249820	-0.794105
35439	7.981549	0.351926	5.715382	0.083357	-0.033255	-0.245933	-0.844545	-0.226477	-0.310078	-0.397980	-0.391208	0.246893	-0.792220
35440	8.097649	0.218114	5.652684	0.066186	-0.093069	-0.215493	-0.842971	-0.235601	-0.305554	-0.400419	-0.394306	0.244912	-0.790067
35441	8.485717	0.010183	5.715819	0.096998	-0.146411	-0.128425	-0.841936	-0.240600	-0.301206	-0.401003	-0.398168	0.243547	-0.788254
35442	8.105443	-0.144507	5.511750	0.160744	0.001353	-0.051478	-0.840356	-0.244178	-0.299979	-0.400561	-0.399716	0.240615	-0.788595
35443	8.196770	-0.302870	5.713194	0.150041	-0.046740	0.110689	-0.842747	-0.245765	-0.296063	-0.397438	-0.401267	0.239499	-0.789726
35444	7.957153	-0.522877	5.599376	0.174404	-0.023579	0.182194	-0.844618	-0.243618	-0.293125	-0.393067	-0.402181	0.238414	-0.791775
35445	8.132942	-0.431580	5.548190	0.274263	-0.043468	0.174885	-0.845949	-0.240336	-0.292527	-0.387928	-0.404325	0.235803	-0.793996
35446	8.109785	-0.248184	5.444800	0.293871	-0.048047	0.127690	-0.847052	-0.237105	-0.287739	-0.383312	-0.406790	0.232559	-0.795933
35447	8.150580	0.069684	5.424170	0.278109	-0.039486	0.040507	-0.849447	-0.240776	-0.282293	-0.380277	-0.409506	0.228730	-0.797105
35448	8.227983	0.002707	5.494067	0.112363	-0.022998	-0.037446	-0.849973	-0.244658	-0.280401	-0.379870	-0.410931	0.226828	-0.797109
35449	8.269739	-0.331319	5.594882	-0.012639	0.007449	-0.080566	-0.848679	-0.246336	-0.277300	-0.381361	-0.411233	0.226267	-0.796401
35450	8.112777	-0.561936	5.498374	-0.093422	0.066805	-0.090630	-0.846014	-0.251789	-0.279260	-0.383895	-0.409899	0.226520	-0.795799
35451	7.912503	-0.693487	5.476915	-0.065077	0.073196	-0.064545	-0.847561	-0.252728	-0.282412	-0.385850	-0.408667	0.226429	-0.795513
35452	7.881033	-0.652661	5.541176	-0.004103	0.065317	-0.038586	-0.846114	-0.249526	-0.284193	-0.386804	-0.407807	0.225691	-0.795701
35453	7.947303	-0.530771	5.662444	0.018090	0.006315	-0.022246	-0.843860	-0.251686	-0.285693	-0.387098	-0.408074	0.225144	-0.795575
35454	7.920996	-0.452780	5.654477	-0.004061	0.022964	-0.014296	-0.843477	-0.252806	-0.283884	-0.387484	-0.407775	0.224936	-0.795600
35455	7.967553	-0.392733	5.676048	0.009687	0.021130	-0.016085	-0.844908	-0.254737	-0.284697	-0.387817	-0.407701	0.224455	-0.795611
35456	8.040761	-0.345471	5.735562	0.006130	0.001826	-0.010889	-0.844644	-0.255563	-0.284454	-0.387967	-0.407803	0.224275	-0.795537
35457	8.072658	-0.297356	5.750038	-0.015534	-0.050149	-0.028418	-0.843221	-0.254060	-0.282469	-0.388384	-0.408713	0.224642	-0.794762
35458	8.187131	-0.283534	5.728220	-0.099188	-0.028550	-0.029842	-0.843216	-0.254884	-0.282617	-0.389557	-0.408564	0.226215	-0.793818
35459	8.118921	-0.347982	5.462538	-0.175369	-0.055307	-0.064592	-0.844275	-0.255736	-0.281316	-0.391827	-0.408468	0.228861	-0.791990
35460	8.026172	-0.414150	5.371730	-0.230741	-0.049500	-0.071400	-0.843220	-0.257659	-0.280837	-0.394629	-0.407800	0.232337	-0.789928
35461	8.073677	-0.599909	5.450312	-0.235384	-0.023463	-0.060818	-0.843736	-0.258479	-0.281636	-0.397456	-0.406690	0.235711	-0.788081
35462	8.231413	-0.658060	5.537848	-0.179302	-0.015724	-0.029527	-0.842824	-0.255575	-0.282109	-0.399314	-0.405685	0.238437	-0.786839
35463	8.161316	-0.572717	5.557631	-0.125513	0.032355	-0.001655	-0.842678	-0.253751	-0.284694	-0.400568	-0.404273	0.240115	-0.786418
35464	8.024822	-0.605853	5.586946	-0.124291	0.020672	0.019225	-0.842279	-0.251664	-0.286227	-0.401380	-0.402894	0.242077	-0.786110
35465	7.978373	-0.639631	5.604487	-0.114152	0.002300	0.016523	-0.843991	-0.248503	-0.287201	-0.402106	-0.401942	0.243962	-0.785644
35466	8.016738	-0.741699	5.585199	-0.130131	-0.021897	0.006923	-0.843317	-0.248470	-0.289301	-0.402949	-0.401239	0.246257	-0.784854
35467	8.096773	-0.797652	5.534129	-0.096852	-0.006641	0.019098	-0.843712	-0.246953	-0.289923	-0.403445	-0.400539	0.247966	-0.784419
35468	8.096564	-0.822562	5.591889	-0.075899	0.014160	0.019099	-0.842131	-0.244714	-0.291593	-0.403833	-0.399645	0.249213	-0.784280
35469	8.006597	-0.818905	5.550436	-0.048329	0.005246	0.018979	-0.844247	-0.243926	-0.290252	-0.403996	-0.399138	0.250068	-0.784183
35470	8.004135	-0.823738	5.550425	-0.018641	0.003030	0.033714	-0.844512	-0.242825	-0.290491	-0.403618	-0.398815	0.250610	-0.784368
35471	8.033415	-0.818647	5.506238	-0.003864	-0.009472	0.043234	-0.844248	-0.242544	-0.290749	-0.402969	-0.398766	0.251084	-0.784575
35472	8.016460	-0.808584	5.487402	-0.002749	0.007943	0.046766	-0.843986	-0.241573	-0.291125	-0.402308	-0.398420	0.251454	-0.784971
35473	8.047979	-0.830582	5.476676	-0.008055	0.001029	0.044152	-0.845953	-0.241034	-0.291755	-0.401727	-0.398162	0.251920	-0.785250
35474	8.133059	-0.839000	5.513331	-0.010181	0.015399	0.019790	-0.845048	-0.238279	-0.291314	-0.401550	-0.397786	0.252114	-0.785469
35475	8.130740	-0.819538	5.511241	-0.012098	0.006751	0.015407	-0.845839	-0.236631	-0.291669	-0.401479	-0.397547	0.252372	-0.785544
35476	8.116016	-0.836645	5.533129	-0.015674	0.017435	0.004981	-0.846354	-0.236066	-0.293226	-0.401587	-0.397170	0.252517	-0.785633
35477	8.077204	-0.819118	5.514904	0.006339	0.010582	-0.012556	-0.845306	-0.236474	-0.292717	-0.401827	-0.397155	0.252235	-0.785609
35478	8.091682	-0.834149	5.545833	0.018463	0.026309	-0.018648	-0.845567	-0.238136	-0.292093	-0.402066	-0.397036	0.251577	-0.785757
35479	8.106314	-0.831683	5.531003	0.007988	0.015902	-0.018646	-0.844785	-0.236338	-0.292194	-0.402413	-0.396977	0.251180	-0.785736
35480	8.092033	-0.780356	5.510272	-0.007969	0.013685	-0.035186	-0.842799	-0.238094	-0.293291	-0.403065	-0.396924	0.250912	-0.785514
