# Supplementary material for: Identification of Haptic Based Guiding Using Hard Reins
Source: PLoS One. 2015 Jul 22;10(7):e0132020. doi: 10.1371/journal.pone.0132020 (PMC4511788; doi:10.1371/journal.pone.0132020)
Supplement: S2 File — (ZIP) [file pone.0132020.s002.zip › MotionData2/Subject10/T19/fh19.txt]

// Start Time: 0
// Sample rate: 25.0Hz
// Scenario: 4.9
// Firmware Version: 2.6.1
Counter	Acc_X	Acc_Y	Acc_Z	Gyr_X	Gyr_Y	Gyr_Z	Mag_X	Mag_Y	Mag_Z	Quat_w	Quat_x	Quat_y	Quat_z
34760	-2.554453	-0.340194	9.495105	-0.021996	0.009998	-0.013746	-0.009760	0.162063	-0.686578	0.388340	0.113909	0.068966	-0.911845
34761	-2.535258	-0.357179	9.494744	-0.018423	0.005619	-0.013745	-0.009505	0.162742	-0.686060	0.388120	0.113711	0.069312	-0.911937
34762	-2.581236	-0.373456	9.559836	-0.011324	0.009966	-0.001332	-0.008595	0.163828	-0.687608	0.388074	0.113728	0.069559	-0.911935
34763	-2.564503	-0.395394	9.506573	-0.016691	0.006472	-0.001392	-0.008728	0.163828	-0.686705	0.388075	0.113579	0.069854	-0.911931
34764	-2.525923	-0.400697	9.443699	0.009261	-0.001390	-0.003005	-0.007561	0.164912	-0.687355	0.387971	0.113546	0.069641	-0.911996
34765	-2.511453	-0.405407	9.513209	0.022622	0.009061	0.011222	-0.007551	0.162732	-0.686604	0.388108	0.113767	0.069211	-0.911943
34766	-2.561485	-0.313419	9.581985	0.035073	0.005530	0.025431	-0.007808	0.162734	-0.687630	0.388444	0.114100	0.068515	-0.911810
34767	-2.573873	-0.354487	9.490302	0.031578	0.012586	0.011330	-0.007930	0.160827	-0.686875	0.388558	0.114457	0.067949	-0.911759
34768	-2.521103	-0.400845	9.407610	0.013708	0.005597	0.005864	-0.007142	0.160279	-0.688179	0.388586	0.114599	0.067687	-0.911749
34769	-2.511300	-0.381593	9.436584	-0.013168	0.005564	0.012717	-0.007156	0.161776	-0.686362	0.388837	0.114482	0.067882	-0.911642
34770	-2.515915	-0.352608	9.465794	-0.007747	0.005589	0.000427	-0.007679	0.162733	-0.687375	0.388823	0.114449	0.068026	-0.911642
34771	-2.506279	-0.357332	9.518523	-0.005989	-0.004056	0.003044	-0.008584	0.161921	-0.687627	0.388894	0.114198	0.068037	-0.911642
34772	-2.486827	-0.338259	9.513768	-0.014899	-0.001421	-0.004063	-0.008974	0.161378	-0.686854	0.388813	0.113976	0.068265	-0.911687
34773	-2.491692	-0.343046	9.508949	-0.025663	-0.001436	0.002027	-0.008975	0.161378	-0.686596	0.388907	0.113616	0.068656	-0.911663
34774	-2.506283	-0.357384	9.501701	-0.036323	0.002104	-0.013897	-0.008075	0.163553	-0.687103	0.388704	0.113278	0.069326	-0.911741
34775	-2.486894	-0.347849	9.523272	-0.014856	-0.006646	-0.015539	-0.010033	0.163835	-0.685655	0.388460	0.112882	0.069517	-0.911879
34776	-2.549915	-0.381100	9.499402	-0.013153	-0.001421	0.005653	-0.008999	0.164646	-0.685019	0.388565	0.112686	0.069693	-0.911845
34777	-2.525812	-0.386172	9.475105	-0.013095	0.016093	-0.001340	-0.008872	0.165872	-0.685910	0.388544	0.112741	0.069998	-0.911824
34778	-2.487345	-0.410421	9.508138	-0.014901	-0.001419	-0.004077	-0.009260	0.165602	-0.686164	0.388473	0.112518	0.070227	-0.911865
34779	-2.535875	-0.443726	9.503367	-0.019425	0.005565	0.009140	-0.009265	0.165601	-0.684877	0.388672	0.112346	0.070543	-0.911777
34780	-2.544950	-0.361921	9.492371	-0.007794	0.009067	0.011020	-0.008999	0.165328	-0.686042	0.388843	0.112391	0.070690	-0.911686
34781	-2.465804	-0.434845	9.440385	0.002045	0.009054	0.012816	-0.009271	0.166691	-0.684866	0.389056	0.112454	0.070633	-0.911592
34782	-2.468139	-0.425075	9.483772	0.027968	0.007294	0.016525	-0.009393	0.165465	-0.685134	0.389255	0.112753	0.070103	-0.911511
34783	-2.497105	-0.424767	9.510460	0.035099	0.014282	0.023660	-0.008865	0.164919	-0.686435	0.389584	0.113182	0.069460	-0.911367
34784	-2.533297	-0.419799	9.469976	0.053052	0.012585	0.011461	-0.008338	0.164371	-0.687478	0.389629	0.113765	0.068525	-0.911346
34785	-2.573800	-0.342624	9.437571	0.009205	0.000343	0.010245	-0.008328	0.162464	-0.687239	0.389790	0.113722	0.068278	-0.911301
34786	-2.670161	-0.312899	9.474790	-0.026411	-0.003053	-0.029646	-0.009110	0.162196	-0.686586	0.389275	0.113345	0.068762	-0.911531
34787	-2.612398	-0.337541	9.428349	-0.075553	0.019694	-0.036992	-0.009128	0.164647	-0.685404	0.388740	0.112940	0.070320	-0.911691
34788	-2.292529	-0.513309	9.389927	-0.093409	0.017878	-0.046072	-0.009278	0.167507	-0.684086	0.388055	0.112399	0.072226	-0.911901
34789	-2.255139	-0.691164	9.522131	-0.063087	0.026554	-0.026484	-0.009944	0.169690	-0.683282	0.387670	0.112211	0.073590	-0.911979
34790	-2.473881	-0.554704	9.547215	-0.038109	0.037071	-0.006785	-0.007866	0.170360	-0.683307	0.387552	0.112506	0.074548	-0.911915
34791	-2.660932	-0.375275	9.548488	-0.034493	0.037139	-0.013715	-0.007615	0.172402	-0.683806	0.387319	0.112753	0.075443	-0.911910
34792	-2.680125	-0.356075	9.486395	-0.057719	0.040664	-0.019148	-0.007757	0.173355	-0.682121	0.387009	0.112943	0.076814	-0.911903
34793	-2.661260	-0.418783	9.475899	-0.065769	0.017927	-0.026356	-0.006724	0.174439	-0.681353	0.386645	0.112588	0.078154	-0.911988
34794	-2.570051	-0.496311	9.522282	-0.079221	0.000389	-0.026562	-0.007788	0.177304	-0.679507	0.386312	0.111865	0.079622	-0.912091
34795	-2.604221	-0.548837	9.560422	-0.088307	-0.015418	-0.002014	-0.008315	0.178533	-0.679616	0.386494	0.110766	0.081057	-0.912021
34796	-2.560795	-0.553972	9.564795	-0.032974	-0.011117	0.030113	-0.007282	0.180162	-0.680002	0.387109	0.110282	0.081467	-0.911783
34797	-2.536801	-0.573547	9.516301	0.040348	-0.003251	0.043883	-0.007809	0.181118	-0.679727	0.387823	0.110474	0.080543	-0.911538
34798	-2.555683	-0.511038	9.461912	0.092147	-0.005023	0.066303	-0.007792	0.178667	-0.680395	0.388814	0.111128	0.078638	-0.911203
34799	-2.546105	-0.520872	9.416058	0.109177	0.001996	0.062924	-0.007908	0.177034	-0.681825	0.389712	0.111982	0.076455	-0.910901
34800	-2.546174	-0.530492	9.415948	0.101113	0.005486	0.066401	-0.007757	0.173492	-0.682248	0.390659	0.112895	0.074466	-0.910546
34801	-2.582170	-0.501188	9.469462	0.084171	-0.006728	0.048625	-0.007086	0.171037	-0.684213	0.391361	0.113373	0.072705	-0.910328
34802	-2.603555	-0.452905	9.475009	0.056455	0.007269	0.048490	-0.006290	0.168036	-0.683739	0.392078	0.113943	0.071583	-0.910037
34803	-2.540838	-0.460684	9.450347	0.024376	0.019555	0.023608	-0.005113	0.167485	-0.684406	0.392421	0.114395	0.071177	-0.909865
34804	-2.473574	-0.509253	9.468433	0.035167	0.009073	0.007757	-0.005634	0.167079	-0.683501	0.392444	0.114772	0.070550	-0.909856
34805	-2.497623	-0.494737	9.435164	0.024421	0.009951	0.011218	-0.006410	0.167357	-0.685418	0.392574	0.115026	0.070102	-0.909802
34806	-2.511832	-0.458315	9.512604	0.008347	0.012577	0.003189	-0.005107	0.166668	-0.684929	0.392572	0.115249	0.070001	-0.909783
34807	-2.593645	-0.419180	9.518566	0.012000	0.020508	-0.010821	-0.004061	0.165573	-0.684569	0.392314	0.115565	0.069916	-0.909861
34808	-2.549787	-0.361978	9.461171	0.003015	0.012611	-0.002985	-0.005364	0.166397	-0.685443	0.392210	0.115738	0.069927	-0.909883
34809	-2.581135	-0.356864	9.480725	0.004829	0.014378	-0.008243	-0.004320	0.165847	-0.685464	0.392024	0.115890	0.069918	-0.909944
34810	-2.626907	-0.344290	9.543744	-0.004122	0.017001	-0.008283	-0.003021	0.165703	-0.684583	0.391839	0.116080	0.070107	-0.909985
34811	-2.641263	-0.325025	9.515253	-0.000531	0.014393	-0.010901	-0.003273	0.164888	-0.685489	0.391617	0.116190	0.070201	-0.910059
34812	-2.612302	-0.323200	9.399677	0.004736	0.002109	0.011116	-0.003535	0.165025	-0.685355	0.391779	0.116205	0.070065	-0.909998
34813	-2.554487	-0.342804	9.427790	-0.009551	0.009095	0.005728	-0.002492	0.164475	-0.684861	0.391888	0.116174	0.070242	-0.909941
34814	-2.578740	-0.361502	9.543131	-0.016741	-0.001426	0.006520	-0.003015	0.165159	-0.685361	0.392024	0.115950	0.070480	-0.909893
34815	-2.588336	-0.354094	9.581748	0.016272	-0.003216	0.025262	-0.003535	0.165434	-0.685866	0.392446	0.115924	0.070044	-0.909748
34816	-2.665137	-0.288616	9.563939	0.044025	0.012561	0.027321	-0.003271	0.164479	-0.685364	0.392801	0.116461	0.069238	-0.909588
34817	-2.638541	-0.279586	9.438853	0.035028	0.005549	0.039563	-0.003521	0.162437	-0.684994	0.393428	0.116766	0.068493	-0.909334
34818	-2.629022	-0.296716	9.366483	0.044017	0.012576	0.034362	-0.002475	0.162160	-0.686171	0.393908	0.117313	0.067671	-0.909118
34819	-2.602530	-0.308714	9.443014	0.035026	0.002040	0.038652	-0.002855	0.160800	-0.686822	0.394522	0.117556	0.066902	-0.908877
34820	-2.571484	-0.357013	9.456610	0.034994	-0.004981	0.043013	-0.002849	0.159574	-0.686706	0.395200	0.117724	0.066085	-0.908620
34821	-2.561957	-0.376240	9.485144	0.049315	-0.010227	0.039566	-0.002724	0.160799	-0.687082	0.395812	0.117856	0.064963	-0.908418
34822	-2.600067	-0.303746	9.500724	0.070794	-0.008463	0.038873	-0.001662	0.157798	-0.688414	0.396343	0.118237	0.063478	-0.908242
34823	-2.616856	-0.289082	9.534680	0.083310	-0.015461	0.038066	-0.001259	0.154798	-0.687033	0.396851	0.118541	0.061705	-0.908102
34824	-2.599497	-0.224355	9.511244	0.077111	-0.025051	0.022133	-0.002537	0.151537	-0.688462	0.397074	0.118649	0.060013	-0.908104
34825	-2.558286	-0.202900	9.554390	0.106642	-0.041673	0.015230	-0.004859	0.148689	-0.689743	0.397140	0.118633	0.057664	-0.908229
34826	-2.505129	-0.198432	9.578013	0.191626	-0.055668	0.014021	-0.006257	0.144476	-0.692337	0.396977	0.119084	0.053667	-0.908487
34827	-2.444294	-0.136046	9.686344	0.360711	-0.057416	0.015239	-0.007260	0.138625	-0.693795	0.396439	0.120786	0.046579	-0.908888
34828	-2.426210	0.027509	9.738533	0.568185	-0.074920	0.032575	-0.009887	0.122977	-0.699058	0.395688	0.123875	0.035537	-0.909298
34829	-2.105917	0.250740	9.627794	0.756160	-0.078409	0.018023	-0.011178	0.101465	-0.704398	0.394146	0.128284	0.021072	-0.909806
34830	-2.283423	0.415554	9.592772	0.772302	-0.104565	0.004035	-0.015026	0.073158	-0.712083	0.392204	0.132378	0.006143	-0.910282
34831	-2.273810	0.747316	9.577278	0.756293	-0.076550	-0.006489	-0.017617	0.050562	-0.716127	0.390041	0.136742	-0.008246	-0.910550
34832	-1.879829	0.806573	9.512080	0.681229	-0.099363	-0.031896	-0.019823	0.029328	-0.721064	0.387519	0.140162	-0.021377	-0.910893
34833	-2.055949	1.159492	9.649826	0.314251	-0.127493	-0.011640	-0.023506	0.014229	-0.722702	0.386356	0.140090	-0.028086	-0.911216
34834	-2.194519	1.369440	9.530878	0.033459	-0.099458	-0.032883	-0.027113	0.008528	-0.723991	0.385574	0.138477	-0.029411	-0.911752
34835	-2.207689	1.567795	9.086302	-0.345819	-0.050485	-0.024842	-0.029606	0.010992	-0.721870	0.386032	0.134716	-0.023451	-0.912295
34836	-2.268181	1.903431	8.586038	-0.978308	-0.040912	-0.025794	-0.030917	0.033472	-0.718026	0.388064	0.126328	-0.005886	-0.912915
34837	-1.893774	1.233472	9.089362	-1.360233	-0.075213	-0.081832	-0.034536	0.069992	-0.709505	0.389844	0.114192	0.018513	-0.913586
34838	-2.352064	0.617277	9.321733	-1.471209	-0.066396	-0.082602	-0.036910	0.114131	-0.696810	0.391525	0.101357	0.045007	-0.913460
34839	-2.049695	0.005382	9.754254	-1.429116	-0.054255	-0.103625	-0.038764	0.157722	-0.683226	0.392408	0.088880	0.070817	-0.912744
34840	-1.954275	-0.838858	9.964808	-1.188494	-0.076989	-0.107447	-0.041842	0.208673	-0.666206	0.392568	0.077894	0.092037	-0.911785
34841	-2.289680	-1.841919	10.619418	0.026375	-0.083716	-0.093449	-0.046765	0.223951	-0.659804	0.390964	0.076222	0.091014	-0.912718
34842	-1.881294	-1.447001	10.252766	0.915712	-0.083568	-0.074665	-0.049364	0.203400	-0.664986	0.388298	0.081628	0.073709	-0.914947
34843	-1.571376	-0.970291	9.642790	0.633007	-0.049543	-0.051912	-0.051015	0.178896	-0.674340	0.386345	0.085348	0.061797	-0.916316
34844	-1.894417	-0.559171	9.563792	0.420095	-0.013640	-0.044339	-0.054825	0.165570	-0.679820	0.384800	0.088209	0.054028	-0.917185
34845	-1.773991	-0.253282	9.234646	0.299521	0.048524	-0.062582	-0.052577	0.141044	-0.687817	0.383053	0.091127	0.048989	-0.917914
34846	-1.517451	-0.173187	9.341492	0.157113	0.019462	-0.041759	-0.053583	0.135602	-0.689142	0.381955	0.092570	0.046291	-0.918367
34847	-1.757447	-0.317039	9.661516	0.183648	0.005348	0.012170	-0.051905	0.137363	-0.687991	0.381821	0.093857	0.042902	-0.918457
34848	-1.922838	-0.156190	9.933936	0.421469	0.056038	0.059984	-0.050801	0.127823	-0.690804	0.382062	0.098075	0.035437	-0.918234
34849	-1.960139	0.379280	9.565535	0.333570	0.076062	0.126514	-0.047464	0.115003	-0.694198	0.383660	0.101886	0.029600	-0.917359
34850	-2.034623	0.439166	9.297722	0.184844	0.069858	0.176556	-0.046208	0.102467	-0.698201	0.386454	0.104612	0.026346	-0.915978
34851	-2.361331	0.679190	9.096636	-0.052319	0.044524	0.188986	-0.043336	0.101363	-0.699155	0.389993	0.104926	0.027197	-0.914416
34852	-2.338599	0.131852	9.479445	0.005429	-0.017799	0.247211	-0.040629	0.105570	-0.698640	0.394494	0.104699	0.026402	-0.912533
34853	-1.723821	-0.343582	9.718595	0.179521	-0.054873	0.310622	-0.038791	0.102018	-0.697415	0.399796	0.105074	0.022015	-0.910295
34854	-1.921240	0.089394	9.242259	0.196256	-0.063634	0.382245	-0.036670	0.096287	-0.699434	0.406343	0.105572	0.017091	-0.907440
34855	-1.922971	0.863471	9.133422	0.453918	-0.056588	0.396646	-0.036463	0.083755	-0.701233	0.412565	0.108166	0.007527	-0.904452
34856	-1.463321	1.667455	8.970485	0.684888	-0.081077	0.370073	-0.033879	0.066172	-0.704919	0.417725	0.112317	-0.006370	-0.901582
34857	-1.549665	2.407941	9.457952	0.318312	-0.123953	0.289869	-0.035495	0.052832	-0.705154	0.422206	0.112513	-0.013916	-0.899383
34858	-2.172805	1.659731	10.927807	-0.049330	-0.114398	0.227307	-0.035855	0.048748	-0.707248	0.426346	0.109898	-0.014547	-0.897742
34859	-1.862669	1.474345	10.865327	-0.318392	-0.058455	0.188410	-0.036932	0.054747	-0.706658	0.430401	0.105894	-0.009875	-0.896350
34860	-0.789247	2.026428	10.110253	-0.369689	-0.004168	0.096398	-0.039611	0.066474	-0.703414	0.432880	0.102540	-0.003529	-0.895594
34861	-0.285138	1.637885	9.382920	-0.379839	0.081793	0.010066	-0.036819	0.078036	-0.701798	0.433844	0.100478	0.003732	-0.895360
34862	-0.740095	0.838795	8.798520	-0.275812	0.094429	-0.027034	-0.034043	0.090687	-0.697468	0.433888	0.099697	0.009504	-0.895383
34863	-0.823854	0.608353	8.726904	-0.198749	0.097175	-0.051156	-0.033290	0.094905	-0.696408	0.433362	0.099423	0.013752	-0.895613
34864	-1.610657	0.644442	9.084954	-0.394014	0.057841	-0.025169	-0.029977	0.106328	-0.694544	0.433653	0.096959	0.021319	-0.895595
34865	-2.105080	0.370706	9.537849	-0.200952	-0.017321	-0.016902	-0.029767	0.113545	-0.691902	0.433757	0.094633	0.024559	-0.895710
34866	-2.600132	0.010276	9.951304	-0.252228	-0.103072	0.005390	-0.031096	0.118456	-0.691834	0.434364	0.090524	0.028131	-0.895735
34867	-2.012156	-0.157499	10.064457	-0.237019	-0.113744	-0.001800	-0.034282	0.128006	-0.689119	0.434825	0.086184	0.031202	-0.895838
34868	-1.755921	-0.116243	10.053108	-0.074197	-0.077935	0.013546	-0.036914	0.131833	-0.686725	0.435234	0.084075	0.031789	-0.895819
34869	-1.740823	-0.025483	9.885807	0.060029	-0.019290	0.032378	-0.037948	0.131158	-0.687746	0.435728	0.084029	0.030323	-0.895634
34870	-1.585070	0.148558	9.785535	0.119970	0.019160	0.048806	-0.038714	0.129392	-0.689039	0.436377	0.085372	0.028217	-0.895260
34871	-1.616378	0.843052	9.529451	0.171158	0.040281	0.024740	-0.037895	0.123395	-0.690397	0.436509	0.087364	0.025277	-0.895092
34872	-2.173516	0.942422	9.146103	0.114211	0.009168	-0.042561	-0.036951	0.118760	-0.692387	0.435529	0.088428	0.023345	-0.895517
34873	-2.276531	0.719456	9.110785	0.026581	-0.065982	-0.076970	-0.037463	0.116583	-0.691371	0.434139	0.087261	0.022242	-0.896334
34874	-2.275989	0.111799	9.372939	0.056955	-0.118481	-0.092930	-0.041616	0.115789	-0.693248	0.432412	0.085514	0.020312	-0.897382
34875	-2.129016	-0.282544	9.770854	0.114081	-0.127370	-0.078580	-0.047062	0.113094	-0.694351	0.430855	0.084029	0.017165	-0.898336
34876	-1.644583	-0.419796	10.164006	0.109455	-0.099665	-0.048736	-0.050937	0.109030	-0.696135	0.429812	0.083089	0.014380	-0.898972
34877	-1.419261	-0.319820	10.401115	0.097696	-0.036883	-0.008113	-0.052878	0.106588	-0.695100	0.429508	0.083084	0.012240	-0.899149
34878	-1.450556	0.040263	10.105141	0.131735	0.013028	0.008266	-0.053378	0.103867	-0.696664	0.429419	0.084376	0.009928	-0.899100
34879	-1.565837	0.153991	9.251951	0.124707	0.040355	0.011915	-0.052295	0.097596	-0.698801	0.429407	0.085988	0.007959	-0.898973
34880	-1.865823	0.083173	8.922101	0.058505	0.021244	0.013209	-0.050445	0.093228	-0.699644	0.429523	0.086799	0.007025	-0.898847
34881	-2.184268	0.115142	9.127073	0.067391	-0.024191	0.007920	-0.050433	0.091049	-0.699665	0.429539	0.086787	0.005591	-0.898851
34882	-2.359711	-0.113804	9.310991	-0.030273	-0.060982	0.021175	-0.050559	0.089550	-0.698262	0.429962	0.085357	0.005533	-0.898786
34883	-1.777979	-0.478781	9.409915	-0.086870	-0.110254	0.052055	-0.053688	0.090929	-0.698845	0.431037	0.082494	0.006134	-0.898535
34884	-1.210024	-0.414825	9.751793	0.089913	-0.182317	0.104025	-0.057589	0.089860	-0.697768	0.432761	0.079929	0.002734	-0.897954
34885	-0.893523	0.280771	9.956513	0.032616	-0.191238	0.107142	-0.061736	0.086886	-0.697992	0.434619	0.076603	0.000420	-0.897350
34886	-1.066242	0.440642	9.890152	-0.015559	-0.168389	0.085812	-0.066169	0.087999	-0.697143	0.436167	0.073371	-0.000938	-0.896869
34887	-0.858468	0.453829	10.013471	0.166982	-0.128189	0.090750	-0.069146	0.084882	-0.696743	0.437525	0.072324	-0.005094	-0.896278
34888	-0.769765	0.681244	10.680969	0.202730	-0.051387	0.105392	-0.069098	0.077527	-0.698489	0.439097	0.073090	-0.009372	-0.895413
34889	-1.236900	0.818790	12.001059	0.349399	0.077963	0.122930	-0.067224	0.069072	-0.699887	0.440775	0.077306	-0.015048	-0.894156
34890	-1.482078	0.987687	11.555741	0.419318	0.186604	0.139812	-0.063997	0.053529	-0.704721	0.442647	0.084219	-0.021159	-0.892481
34891	-1.432633	1.207768	9.724304	-0.011413	0.194880	0.076854	-0.057177	0.045594	-0.707217	0.444101	0.087353	-0.019286	-0.891500
34892	-1.902151	1.074827	9.094820	-0.275954	0.140112	0.011411	-0.052512	0.048292	-0.705973	0.444815	0.087319	-0.013183	-0.891258
34893	-1.965044	0.732730	8.740582	-0.193696	0.047501	0.004583	-0.050850	0.054686	-0.707995	0.445224	0.086275	-0.009218	-0.891206
34894	-1.855999	0.129037	8.216042	-0.265433	-0.048717	0.022072	-0.050240	0.060403	-0.705631	0.446044	0.082964	-0.005001	-0.891143
34895	-1.457287	0.493100	8.745462	-0.312301	-0.129555	0.061033	-0.052020	0.073623	-0.701357	0.447603	0.077715	-0.000557	-0.890849
34896	-1.207327	0.983948	9.460257	-0.228331	-0.098318	0.082916	-0.054146	0.079490	-0.698307	0.449416	0.073843	0.002460	-0.890262
34897	-1.293344	1.424573	10.196596	-0.094138	-0.061664	0.079720	-0.054938	0.081673	-0.698531	0.450956	0.071767	0.003551	-0.889649
34898	-1.421166	1.444872	10.217157	0.020554	-0.019543	0.055197	-0.056761	0.081683	-0.698246	0.451894	0.071534	0.002887	-0.889194
34899	-1.512805	1.475444	9.756910	-0.015935	-0.001871	0.030366	-0.057282	0.081140	-0.697214	0.452441	0.071256	0.003140	-0.888937
34900	-1.566893	1.693241	9.274461	-0.127633	-0.012239	0.010200	-0.057171	0.084681	-0.697438	0.452784	0.069810	0.005240	-0.888868
34901	-1.237530	1.511016	8.721625	-0.202790	-0.026259	0.020052	-0.059167	0.091638	-0.696053	0.453411	0.067446	0.008546	-0.888705
34902	-1.159384	1.294186	8.795357	-0.115176	-0.071766	0.018694	-0.059820	0.091505	-0.695015	0.453877	0.065055	0.009872	-0.888631
34903	-1.031237	1.299801	9.385470	-0.050897	-0.070197	0.034097	-0.062186	0.095059	-0.693915	0.454556	0.063306	0.010001	-0.888409
34904	-0.959705	1.160939	9.772553	0.067106	-0.035317	0.055292	-0.063220	0.094247	-0.694809	0.455432	0.063226	0.008373	-0.887983
34905	-0.968417	0.954321	9.818316	0.061586	-0.009163	0.094077	-0.064132	0.093979	-0.694025	0.457021	0.063594	0.006934	-0.887152
34906	-0.952561	0.805349	9.902976	-0.036934	0.039712	0.126984	-0.063474	0.093432	-0.695070	0.459284	0.063904	0.007746	-0.885954
34907	-0.957193	0.497363	9.841802	-0.022714	0.067667	0.156207	-0.060095	0.094367	-0.695627	0.462065	0.064861	0.008410	-0.884431
34908	-0.945160	0.501183	9.548568	0.018297	0.047531	0.190802	-0.058012	0.093538	-0.694379	0.465383	0.065829	0.008233	-0.882620
34909	-0.926210	0.459267	9.259555	0.016467	0.026563	0.201279	-0.054628	0.094884	-0.696733	0.468905	0.066412	0.007758	-0.880714
34910	-0.791111	0.445920	9.171725	-0.020253	0.008146	0.206190	-0.052030	0.095551	-0.696765	0.472543	0.066323	0.007872	-0.878773
34911	-0.845080	0.317411	9.478306	-0.103569	-0.005947	0.216089	-0.052434	0.097187	-0.695456	0.476472	0.065178	0.009179	-0.876722
34912	-0.783962	0.409588	9.892166	0.008169	-0.028786	0.221218	-0.049846	0.100034	-0.695982	0.480326	0.064718	0.008427	-0.874659
34913	-0.725639	0.787803	10.249262	-0.074018	0.011399	0.197025	-0.050117	0.102215	-0.696343	0.483863	0.064118	0.009384	-0.872741
34914	-1.432431	1.192656	11.074653	-0.156186	0.088470	0.167022	-0.046769	0.107645	-0.695052	0.486940	0.064108	0.012706	-0.870987
34915	-1.270288	0.925084	10.498248	-0.098646	0.159499	0.141173	-0.043420	0.114302	-0.696067	0.489484	0.065858	0.015576	-0.869383
34916	-1.505666	0.446257	9.819512	-0.273840	0.200821	0.131222	-0.036438	0.121755	-0.695326	0.492037	0.066636	0.022084	-0.867739
34917	-1.341489	0.455925	9.467360	-0.330045	0.199145	0.104332	-0.031289	0.129763	-0.691978	0.494188	0.066797	0.029418	-0.866285
34918	-2.029486	0.139047	9.474458	-0.065368	0.099662	0.109567	-0.025741	0.137496	-0.690956	0.496103	0.067869	0.031342	-0.865039
34919	-2.268155	0.193575	9.395439	0.262108	0.035128	0.092419	-0.023896	0.134355	-0.692559	0.497319	0.071090	0.026856	-0.864233
34920	-1.759789	0.057955	8.810355	0.331817	-0.010420	0.111980	-0.022801	0.126450	-0.695484	0.498765	0.074197	0.020810	-0.863305
34921	-1.924895	-0.088147	9.372418	0.399433	-0.061344	0.165166	-0.023245	0.115830	-0.700215	0.501027	0.077162	0.012927	-0.861888
34922	-1.908424	0.489998	10.513170	0.435067	-0.057234	0.172578	-0.024067	0.102215	-0.703812	0.503298	0.080505	0.004539	-0.860343
34923	-1.532983	1.326788	10.639704	0.113298	0.027513	0.124774	-0.024525	0.093093	-0.706983	0.505252	0.082118	0.002535	-0.859052
34924	-1.249001	1.221174	9.857447	0.040404	0.076739	0.055600	-0.021145	0.093620	-0.707029	0.506109	0.083776	0.002476	-0.858388
34925	-1.463739	0.594986	9.015833	0.090631	0.069152	0.046201	-0.019712	0.093612	-0.707436	0.506740	0.085870	0.001406	-0.857810
34926	-1.934506	-0.065549	8.872923	0.138692	-0.005109	0.080658	-0.019041	0.090476	-0.708121	0.507861	0.087118	-0.001213	-0.857022
34927	-2.209816	-0.094950	9.567043	0.338860	-0.064664	0.099586	-0.018465	0.081893	-0.710144	0.508949	0.089449	-0.007899	-0.856100
34928	-1.964651	0.405137	10.145010	0.140253	-0.060506	0.082308	-0.020494	0.074278	-0.713149	0.510006	0.089754	-0.011119	-0.855403
34929	-1.674153	0.513210	10.050027	0.104684	-0.063099	0.036156	-0.020867	0.070601	-0.712149	0.510402	0.089737	-0.013613	-0.855133
34930	-0.832656	0.697883	9.670012	-0.104295	-0.036919	-0.030686	-0.024891	0.069125	-0.712619	0.509957	0.087976	-0.012207	-0.855602
34931	-0.823289	0.659138	9.607006	-0.057694	-0.029865	-0.043547	-0.024906	0.071713	-0.712593	0.509288	0.086843	-0.011444	-0.856127
34932	-0.665782	1.071867	9.706514	0.026589	0.002528	-0.073622	-0.026092	0.074443	-0.712549	0.507955	0.087102	-0.011795	-0.856887
34933	-0.991259	1.460793	10.228050	0.034744	0.031444	-0.099727	-0.026341	0.072947	-0.713589	0.506179	0.087943	-0.011931	-0.857850
34934	-1.009004	2.359962	10.089549	-0.072088	0.064916	-0.198883	-0.026345	0.073901	-0.713837	0.502871	0.088302	-0.009737	-0.859784
34935	-1.856558	2.675834	10.557075	-0.036766	0.100290	-0.293355	-0.026206	0.072265	-0.713855	0.497895	0.089670	-0.007697	-0.862555
34936	-2.583056	1.013785	10.991206	0.076128	0.119838	-0.343700	-0.025816	0.072400	-0.713860	0.491809	0.092473	-0.007248	-0.865748
34937	-2.600656	0.615954	9.828506	0.026279	0.095664	-0.377686	-0.025291	0.072125	-0.714772	0.485206	0.094449	-0.006116	-0.869263
34938	-2.210317	-0.822878	9.032408	-0.157290	0.064107	-0.340760	-0.027387	0.074861	-0.715228	0.479543	0.094004	-0.002163	-0.872466
34939	-1.509219	-0.707398	9.260785	-0.031620	0.065396	-0.238698	-0.026356	0.076898	-0.715481	0.475411	0.094837	-0.000466	-0.874637
34940	-1.240517	-0.278557	9.407580	0.117234	0.091262	-0.107984	-0.025039	0.074167	-0.715656	0.473273	0.097475	-0.001491	-0.875505
34941	-1.474136	0.830629	8.975376	0.296034	0.091332	-0.057028	-0.021857	0.065298	-0.718236	0.471666	0.101832	-0.005608	-0.875859
34942	-1.839295	1.427458	8.961356	0.250564	0.026789	-0.107588	-0.021302	0.060119	-0.719840	0.469242	0.104602	-0.009571	-0.876800
34943	-2.361883	1.614711	9.092977	0.032576	-0.021938	-0.196396	-0.021918	0.054402	-0.720659	0.465696	0.104554	-0.009864	-0.878692
34944	-2.382703	1.409939	8.924991	-0.060286	-0.049808	-0.243027	-0.025044	0.054418	-0.719582	0.461461	0.103089	-0.008811	-0.881106
34945	-2.059513	1.361545	8.866376	-0.024506	-0.066501	-0.244695	-0.028153	0.051983	-0.719817	0.457154	0.101767	-0.008415	-0.883506
34946	-2.025591	1.364934	9.274644	0.012987	-0.091962	-0.244532	-0.033104	0.053100	-0.719732	0.452694	0.100226	-0.009039	-0.885969
34947	-1.886461	1.216702	9.915762	0.043219	-0.094806	-0.222379	-0.037536	0.054076	-0.719013	0.448617	0.099025	-0.010152	-0.888163
34948	-1.688452	1.211085	10.156698	0.046725	-0.069579	-0.205586	-0.041040	0.052461	-0.719234	0.444787	0.098174	-0.011247	-0.890169
34949	-1.678605	1.574236	10.182416	0.021706	-0.043355	-0.203840	-0.044791	0.048940	-0.719984	0.441077	0.097684	-0.011578	-0.892062
34950	-1.771978	1.687753	10.102822	0.085283	-0.018793	-0.204997	-0.047890	0.045279	-0.721004	0.437161	0.098072	-0.012914	-0.893927
34951	-1.815470	1.696479	9.699582	0.107818	0.009352	-0.222331	-0.048391	0.042149	-0.721413	0.432949	0.099296	-0.014318	-0.895819
34952	-1.786793	1.661916	9.480259	0.091812	0.030408	-0.232075	-0.050210	0.041069	-0.720495	0.428566	0.100625	-0.015283	-0.897759
34953	-1.897686	1.686812	9.474292	0.034594	0.016459	-0.245721	-0.050838	0.037804	-0.721805	0.424063	0.101366	-0.015292	-0.899812
34954	-1.856023	1.436288	9.447022	-0.018023	0.027026	-0.281376	-0.052929	0.039722	-0.722270	0.418995	0.101708	-0.014211	-0.902162
34955	-1.790372	1.166101	9.342421	0.004320	0.013033	-0.278693	-0.052648	0.036997	-0.723845	0.413935	0.102138	-0.013642	-0.904455
34956	-1.600949	1.327295	9.059078	0.045376	0.000732	-0.251140	-0.054200	0.035098	-0.723454	0.409253	0.102518	-0.013987	-0.906535
34957	-1.373542	1.392504	8.942518	0.017569	-0.029092	-0.240929	-0.055763	0.035516	-0.723684	0.404818	0.102274	-0.014105	-0.908550
34958	-1.203914	1.473360	9.076556	-0.018219	-0.057153	-0.252784	-0.059924	0.034993	-0.723627	0.400198	0.101081	-0.013761	-0.910733
34959	-1.188642	1.575016	9.327512	-0.047665	-0.078149	-0.283024	-0.062674	0.037323	-0.722534	0.395099	0.099402	-0.013050	-0.913152
34960	-1.109660	1.810504	9.464109	-0.063571	-0.067609	-0.326258	-0.067753	0.037758	-0.721939	0.389205	0.097671	-0.011814	-0.915882
34961	-1.206832	1.724977	9.560087	-0.070618	-0.045677	-0.347368	-0.071404	0.038595	-0.721103	0.382955	0.096393	-0.010367	-0.918666
34962	-1.462450	1.079173	10.064319	-0.099245	-0.013310	-0.356337	-0.074284	0.042016	-0.721542	0.376557	0.095382	-0.007997	-0.921435
34963	-1.949713	0.454421	10.570791	-0.073477	0.014671	-0.326081	-0.077559	0.044757	-0.719793	0.370677	0.095167	-0.006061	-0.923853
34964	-1.934077	0.635157	9.943130	-0.042266	0.021703	-0.282605	-0.078994	0.044900	-0.718869	0.365499	0.095209	-0.004619	-0.925918
34965	-2.110276	0.989313	9.698802	-0.092360	-0.004459	-0.283815	-0.080828	0.047226	-0.719076	0.360407	0.094507	-0.002534	-0.927992
34966	-2.325430	0.279030	9.668463	-0.129995	-0.000912	-0.273582	-0.083192	0.051052	-0.719003	0.355538	0.093488	0.000352	-0.929975
34967	-2.157369	-0.186950	9.500650	-0.062216	0.014722	-0.218541	-0.084377	0.052556	-0.717555	0.351574	0.093365	0.001958	-0.931490
34968	-1.954905	-0.227875	9.217275	-0.062338	0.023386	-0.181565	-0.086331	0.053385	-0.718290	0.348263	0.093276	0.003585	-0.932738
34969	-1.924927	-0.092927	9.381976	-0.057110	0.039017	-0.149733	-0.084527	0.055826	-0.717263	0.345555	0.093643	0.005200	-0.933700
34970	-1.899993	0.013089	9.510342	-0.121565	0.021464	-0.150255	-0.084813	0.060050	-0.716703	0.342936	0.093109	0.007863	-0.934700
34971	-1.945119	0.447136	9.772849	-0.218085	0.035447	-0.175484	-0.086136	0.063326	-0.715621	0.340033	0.092293	0.012532	-0.935790
34972	-1.731371	0.614728	10.070912	-0.166084	0.100108	-0.187244	-0.086051	0.070544	-0.714393	0.336759	0.092910	0.016630	-0.936848
34973	-1.417092	0.685275	9.561965	-0.058636	0.119396	-0.184697	-0.083324	0.071210	-0.713655	0.333351	0.094719	0.018867	-0.937843
34974	-1.541328	0.866897	9.654037	-0.015556	0.105503	-0.219608	-0.080468	0.072557	-0.714071	0.329176	0.096432	0.020242	-0.939114
34975	-1.913016	0.211044	9.721797	-0.031561	0.066322	-0.258662	-0.081254	0.073378	-0.713794	0.324337	0.097381	0.021736	-0.940665
34976	-2.039503	0.073283	9.964014	-0.053015	0.021739	-0.283648	-0.083082	0.074069	-0.713116	0.319039	0.097242	0.023390	-0.942449
34977	-2.113547	-0.152146	9.983689	-0.101268	0.016538	-0.300785	-0.083869	0.074890	-0.712710	0.313542	0.096778	0.025977	-0.944273
34978	-1.983449	-0.191696	9.965291	-0.018179	0.019961	-0.272897	-0.084403	0.077072	-0.712423	0.308367	0.096818	0.026939	-0.945944
34979	-1.870424	0.090377	9.693608	0.090036	0.027833	-0.250902	-0.086997	0.075997	-0.712910	0.303415	0.097765	0.025889	-0.947476
34980	-1.755965	0.226577	9.696589	0.107997	0.021714	-0.266661	-0.087999	0.069464	-0.713731	0.298080	0.098613	0.024460	-0.949118
34981	-1.828301	-0.088689	9.441268	0.113443	0.007834	-0.282570	-0.091100	0.065940	-0.714234	0.292471	0.099283	0.022905	-0.950831
34982	-1.639003	-0.648657	10.050786	0.088378	0.018185	-0.296999	-0.090429	0.062531	-0.714664	0.286573	0.099929	0.021885	-0.952581
34983	-1.612057	-0.256890	10.040639	0.093702	0.042628	-0.277413	-0.091450	0.060222	-0.716602	0.281061	0.101102	0.020924	-0.954120
34984	-1.500220	0.193810	9.857415	0.143944	0.042692	-0.299895	-0.093748	0.053015	-0.717668	0.274942	0.102519	0.018987	-0.955791
34985	-1.266006	0.196567	9.783335	0.171022	0.063749	-0.343748	-0.093468	0.050290	-0.718986	0.267975	0.104450	0.016778	-0.957600
34986	-0.860465	0.214374	8.775558	0.128336	0.049912	-0.377690	-0.094721	0.042670	-0.720458	0.260347	0.105884	0.015339	-0.959569
34987	-1.392102	0.116253	9.937296	0.062097	0.041122	-0.406287	-0.094169	0.037628	-0.721416	0.252386	0.106721	0.015208	-0.961603
34988	-1.490497	-0.463636	9.590242	0.185401	0.030674	-0.365855	-0.097775	0.031381	-0.721938	0.244853	0.108051	0.012544	-0.963439
34989	-1.673507	-0.047072	9.289018	0.299745	-0.007777	-0.326243	-0.098886	0.021035	-0.722538	0.237897	0.109104	0.007447	-0.965114
34990	-1.501750	-0.354777	9.769418	0.161828	-0.038595	-0.322198	-0.101307	0.012467	-0.723358	0.231268	0.108997	0.004813	-0.966753
34991	-1.939992	0.149084	9.839067	0.190371	-0.020169	-0.296136	-0.103871	0.006897	-0.725305	0.225107	0.109251	0.001722	-0.968188
34992	-2.056733	0.373232	9.700871	0.296776	0.000857	-0.269647	-0.105644	-0.000993	-0.726771	0.219195	0.110508	-0.003457	-0.969396
34993	-2.100616	0.335487	9.042375	0.368224	-0.021814	-0.229536	-0.107910	-0.013511	-0.728276	0.213905	0.111511	-0.010140	-0.970416
34994	-2.207081	0.302774	9.083769	0.279531	-0.063841	-0.217973	-0.111476	-0.026295	-0.729892	0.208978	0.111427	-0.015379	-0.971430
34995	-1.928939	0.018037	9.481812	0.354523	-0.101636	-0.205378	-0.113248	-0.035276	-0.729696	0.204138	0.110796	-0.022151	-0.972400
34996	-1.947206	0.160482	9.615775	0.223777	-0.097377	-0.181611	-0.117877	-0.045195	-0.729338	0.200027	0.109811	-0.026522	-0.973256
34997	-2.076466	0.304640	10.027069	0.178851	-0.090519	-0.148370	-0.119787	-0.052540	-0.729510	0.196670	0.108640	-0.029911	-0.973973
34998	-1.871929	0.539219	10.186604	0.216382	-0.048654	-0.128576	-0.122354	-0.058792	-0.729661	0.193633	0.108536	-0.034061	-0.974457
34999	-1.767764	0.936451	9.800975	0.212928	-0.022345	-0.135497	-0.123870	-0.066957	-0.729461	0.190487	0.108801	-0.037861	-0.974907
35000	-1.804989	1.140480	9.577753	0.161149	-0.027508	-0.155221	-0.125913	-0.074030	-0.728985	0.187055	0.108912	-0.040793	-0.975441
35001	-1.847399	1.294102	9.373221	0.171084	-0.022174	-0.167417	-0.126640	-0.082197	-0.731371	0.183373	0.109039	-0.043723	-0.975999
35002	-1.925129	1.234114	9.219406	0.071870	-0.039588	-0.191099	-0.128705	-0.085456	-0.730986	0.179416	0.108613	-0.044876	-0.976729
35003	-1.835040	1.339209	9.212627	0.003856	-0.072869	-0.197007	-0.129730	-0.088447	-0.730742	0.175470	0.107170	-0.044675	-0.977614
35004	-1.797655	1.154691	9.524985	-0.040049	-0.088704	-0.197441	-0.132992	-0.087067	-0.730422	0.171581	0.105387	-0.043801	-0.978537
35005	-1.735175	1.113302	9.519165	-0.032962	-0.087005	-0.181549	-0.136896	-0.087319	-0.729852	0.167998	0.103516	-0.042965	-0.979395
35006	-1.717334	1.588714	9.313006	-0.067879	-0.085267	-0.167602	-0.141591	-0.086069	-0.728739	0.164746	0.101678	-0.041595	-0.980199
35007	-1.840158	1.628582	9.453902	0.014353	-0.097515	-0.156431	-0.142762	-0.086881	-0.727443	0.161551	0.099737	-0.041818	-0.980921
35008	-1.886257	1.256506	9.562966	0.028684	-0.092249	-0.163421	-0.147819	-0.089850	-0.727782	0.158170	0.098072	-0.042373	-0.981615
35009	-1.682345	1.065478	9.744047	0.042992	-0.059103	-0.158015	-0.149245	-0.090932	-0.727643	0.154916	0.096979	-0.043039	-0.982214
35010	-1.770275	0.926512	9.690341	0.064337	-0.031145	-0.120749	-0.151554	-0.096368	-0.728176	0.152350	0.096586	-0.044185	-0.982603
35011	-1.910344	0.581664	9.812545	0.064309	0.005598	-0.109192	-0.151813	-0.097184	-0.727408	0.150065	0.096793	-0.045137	-0.982891
35012	-1.838505	0.514593	9.296898	0.083904	0.002991	-0.076480	-0.153624	-0.099354	-0.726759	0.148368	0.097089	-0.046649	-0.983049
35013	-1.604261	0.200717	8.704920	0.089121	-0.032033	-0.038800	-0.153598	-0.103577	-0.727573	0.147378	0.096570	-0.048284	-0.983170
35014	-1.601123	-0.043835	8.959209	0.374968	-0.050590	0.050395	-0.155124	-0.109834	-0.727611	0.147565	0.096545	-0.055920	-0.982739
35015	-2.238364	-0.023692	9.202843	0.415597	-0.061195	0.157465	-0.156607	-0.123175	-0.728492	0.149750	0.096215	-0.064342	-0.981925
35016	-2.197459	0.980193	8.853570	0.315133	-0.081455	0.222948	-0.157852	-0.133794	-0.727290	0.153385	0.095185	-0.071220	-0.980990
35017	-2.665504	1.692378	9.336796	0.105801	-0.112053	0.196914	-0.161204	-0.139497	-0.727167	0.156847	0.092915	-0.073771	-0.980471
35018	-2.598782	2.222934	9.986341	-0.107080	-0.119203	0.165451	-0.164210	-0.137438	-0.726716	0.160081	0.089913	-0.072371	-0.980333
35019	-1.961655	2.848585	10.156252	-0.194378	-0.109640	0.081952	-0.167889	-0.132515	-0.724295	0.161841	0.086956	-0.068877	-0.980562
35020	-1.421177	2.791799	10.266284	-0.238695	-0.047527	0.004135	-0.172893	-0.122409	-0.723607	0.162232	0.085161	-0.064376	-0.980961
35021	-1.067653	2.950746	9.666698	-0.236388	-0.000062	-0.078567	-0.171897	-0.114241	-0.724057	0.161066	0.084420	-0.059535	-0.981523
35022	-1.211884	2.023932	9.789456	-0.236173	0.047318	-0.120839	-0.171529	-0.110566	-0.723511	0.159073	0.084644	-0.054565	-0.982117
35023	-1.449652	1.527860	9.756968	-0.221582	0.093021	-0.169942	-0.168443	-0.104180	-0.723238	0.156188	0.085870	-0.049595	-0.982737
35024	-1.144990	0.912265	9.771294	-0.285867	0.159455	-0.184486	-0.165623	-0.096431	-0.723461	0.153132	0.088206	-0.043183	-0.983314
35025	-0.815383	-0.259716	9.574747	-0.237663	0.201349	-0.149070	-0.159677	-0.087471	-0.726809	0.150767	0.091440	-0.037542	-0.983615
35026	-1.015499	-0.560767	9.709988	-0.125283	0.201244	-0.076000	-0.153714	-0.082871	-0.727626	0.149620	0.094993	-0.034350	-0.983570
35027	-0.911049	0.544207	9.548768	-0.060996	0.197653	-0.036575	-0.148782	-0.081264	-0.726783	0.149124	0.098544	-0.032342	-0.983364
35028	-0.847795	1.286738	9.513503	0.052566	0.160888	-0.026936	-0.143044	-0.081293	-0.730344	0.148568	0.101798	-0.032861	-0.983100
35029	-1.158113	1.436982	9.880771	0.310200	0.082270	-0.048137	-0.137279	-0.088134	-0.730497	0.147021	0.104139	-0.038525	-0.982881
35030	-1.638039	1.504422	10.262968	0.202048	0.077133	-0.084041	-0.137474	-0.099848	-0.730352	0.144976	0.106229	-0.042113	-0.982814
35031	-1.854750	1.596671	9.991948	-0.107309	0.119235	-0.112488	-0.133813	-0.102046	-0.731973	0.143077	0.108119	-0.039369	-0.983000
35032	-2.224900	1.152743	10.158253	-0.042995	0.166510	-0.081872	-0.129015	-0.099757	-0.730863	0.141658	0.111249	-0.037888	-0.982915
35033	-2.505542	1.082126	9.943586	0.046254	0.198012	-0.017589	-0.121976	-0.100201	-0.733805	0.141342	0.115072	-0.038147	-0.982510
35034	-2.302226	1.161337	9.625538	0.024682	0.182202	0.008594	-0.117802	-0.101313	-0.734908	0.141562	0.118631	-0.038155	-0.982055
35035	-2.919026	1.020729	9.259170	-0.075507	0.133460	-0.000960	-0.110005	-0.098902	-0.735773	0.141804	0.120863	-0.036242	-0.981820
35036	-2.876124	0.589021	9.756078	-0.269868	0.084264	0.013195	-0.107833	-0.091831	-0.735737	0.142741	0.121657	-0.030754	-0.981773
35037	-2.694245	0.370329	9.485254	-0.127594	0.068563	0.012319	-0.104988	-0.088168	-0.736644	0.143309	0.122490	-0.027989	-0.981670
35038	-2.392276	0.750679	8.802148	-0.009485	0.044989	0.025433	-0.103557	-0.086812	-0.738712	0.143826	0.123248	-0.027755	-0.981506
35039	-2.173030	1.031767	8.479074	0.003258	0.012728	-0.021294	-0.102003	-0.086004	-0.737955	0.143381	0.123394	-0.027647	-0.981556
35040	-1.950480	0.401183	8.888039	0.024784	-0.017074	-0.056697	-0.103048	-0.085317	-0.737675	0.142166	0.123077	-0.028061	-0.981760
35041	-1.937527	0.176037	9.221767	0.073948	-0.036367	-0.062634	-0.103298	-0.086814	-0.738330	0.140705	0.122465	-0.029345	-0.982010
35042	-2.056282	0.438003	9.648744	0.097951	-0.050467	-0.043044	-0.104308	-0.092393	-0.738112	0.139559	0.121690	-0.031323	-0.982209
35043	-1.879310	0.528819	9.912599	0.212435	-0.050551	-0.040489	-0.105583	-0.096745	-0.738779	0.138184	0.121144	-0.035398	-0.982332
35044	-1.830217	0.993558	9.441710	0.171389	-0.074947	-0.056646	-0.108141	-0.104632	-0.738689	0.136574	0.120101	-0.038852	-0.982555
35045	-2.189617	1.381265	9.478105	0.182338	-0.108847	-0.112017	-0.110707	-0.112111	-0.737050	0.133822	0.118366	-0.042345	-0.982999
35046	-2.260267	1.636238	9.313430	0.127075	-0.125329	-0.157342	-0.114838	-0.118491	-0.736150	0.130288	0.116290	-0.044824	-0.983612
35047	-2.337597	1.616241	9.655103	0.044914	-0.141038	-0.205569	-0.117812	-0.121335	-0.736777	0.125989	0.113653	-0.045521	-0.984448
35048	-2.173226	1.641440	9.663587	0.016528	-0.112989	-0.251539	-0.121326	-0.122271	-0.735189	0.120859	0.111613	-0.045576	-0.985321
35049	-1.787488	1.565646	9.455127	-0.010941	-0.111189	-0.304730	-0.125349	-0.124702	-0.734252	0.114757	0.109508	-0.044914	-0.986317
35050	-1.244234	1.211604	9.886132	0.024877	-0.113125	-0.325869	-0.127291	-0.125371	-0.736160	0.108134	0.107539	-0.044966	-0.987279
35051	-1.763536	0.863238	9.463667	0.063373	-0.116375	-0.321982	-0.132352	-0.128478	-0.734827	0.101517	0.105469	-0.045743	-0.988169
35052	-1.758627	0.859785	9.920168	0.183115	-0.094631	-0.294607	-0.134143	-0.134871	-0.733447	0.095187	0.104152	-0.048946	-0.988785
35053	-1.972479	1.018913	9.505709	0.174040	-0.067475	-0.246005	-0.136194	-0.140445	-0.733214	0.089876	0.103187	-0.051959	-0.989229
35054	-2.065727	1.158106	9.171683	0.359821	-0.076263	-0.167076	-0.138735	-0.150919	-0.733793	0.085715	0.102411	-0.058882	-0.989292
35055	-2.154350	1.605211	8.874802	0.384598	-0.118313	-0.107885	-0.142039	-0.166704	-0.731066	0.082635	0.100680	-0.066443	-0.989252
35056	-2.225713	1.737332	9.429642	0.232290	-0.174484	-0.094182	-0.146409	-0.175943	-0.731606	0.080023	0.097649	-0.071151	-0.989444
35057	-1.970972	1.562822	9.636908	0.166801	-0.190430	-0.067518	-0.150675	-0.183005	-0.728265	0.078073	0.094094	-0.074607	-0.989689
35058	-1.863036	1.775899	10.383377	0.117407	-0.185440	-0.044955	-0.154953	-0.186388	-0.727204	0.076636	0.090587	-0.077149	-0.989934
35059	-1.976492	2.107233	10.700563	0.097722	-0.129510	-0.035108	-0.159620	-0.189905	-0.726396	0.075549	0.088086	-0.079215	-0.990080
35060	-1.988730	1.772927	9.877379	0.002038	-0.069915	-0.008320	-0.165995	-0.190143	-0.726561	0.075219	0.086631	-0.079360	-0.990222
35061	-1.959165	1.196399	9.382674	0.119197	-0.026109	0.026061	-0.165473	-0.190691	-0.726059	0.075467	0.086140	-0.081783	-0.990048
35062	-1.901516	1.179152	8.608191	0.176137	-0.046273	0.112754	-0.166869	-0.196268	-0.726994	0.077272	0.085219	-0.085548	-0.989671
35063	-1.879983	1.491404	8.534697	0.302935	-0.078727	0.162965	-0.168915	-0.202932	-0.726514	0.079820	0.083773	-0.091899	-0.989022
35064	-2.138670	0.798131	7.663855	0.354584	-0.132826	0.221258	-0.172772	-0.212992	-0.723723	0.083303	0.081215	-0.099506	-0.988212
35065	-1.976756	2.150129	8.211481	0.239651	-0.218926	0.278481	-0.178981	-0.221952	-0.719727	0.087945	0.076717	-0.104997	-0.987601
35066	-2.022863	3.078897	9.815789	0.141170	-0.217487	0.253265	-0.186522	-0.224910	-0.716425	0.092207	0.072048	-0.108569	-0.987178
35067	-0.780372	3.588678	10.601540	0.061786	-0.154921	0.197993	-0.192896	-0.225693	-0.715952	0.095660	0.068664	-0.110377	-0.986890
35068	-0.562577	3.302376	11.120238	-0.084511	-0.030702	0.121461	-0.195507	-0.224317	-0.715770	0.097902	0.067525	-0.108960	-0.986906
35069	-0.189763	2.776360	10.716872	-0.315866	0.097058	0.083018	-0.195289	-0.217235	-0.714932	0.100157	0.068564	-0.102707	-0.987278
35070	-0.489757	2.025341	10.518581	-0.423086	0.189929	0.078989	-0.191717	-0.201314	-0.720236	0.102599	0.071213	-0.094095	-0.987699
35071	-0.844107	1.781690	10.155974	-0.605601	0.242513	0.100824	-0.185427	-0.184865	-0.722486	0.105885	0.074444	-0.081811	-0.988207
35072	-1.181922	1.485159	9.845484	-0.972442	0.249563	0.109680	-0.176977	-0.158074	-0.726340	0.109826	0.077035	-0.062231	-0.989005
35073	-1.340255	0.296632	9.285288	-0.804466	0.176205	0.148345	-0.170636	-0.126504	-0.729988	0.114186	0.078431	-0.046142	-0.989283
35074	-1.251251	-0.416721	9.026401	-0.599449	0.100700	0.299198	-0.167889	-0.105814	-0.730341	0.121099	0.078686	-0.034533	-0.988914
35075	-1.365258	-0.146994	8.857464	-0.283586	0.074153	0.490067	-0.162055	-0.078875	-0.730423	0.131258	0.078989	-0.029412	-0.987759
35076	-0.667035	0.924900	8.830119	0.848932	0.109090	0.554852	-0.159404	-0.086243	-0.732594	0.140915	0.082946	-0.046777	-0.985431
35077	-0.576848	1.731069	8.439699	0.983274	0.141553	0.550807	-0.156771	-0.114590	-0.732653	0.150218	0.087794	-0.066604	-0.982492
35078	-1.240492	2.451000	8.597885	0.010100	0.155581	0.489477	-0.150854	-0.124019	-0.735151	0.159966	0.090139	-0.067212	-0.980698
35079	-1.846976	2.683631	9.985152	-0.027320	0.147749	0.415357	-0.146200	-0.117778	-0.736446	0.168343	0.092234	-0.066983	-0.979115
35080	-1.759597	1.385400	10.353965	-0.109512	0.193218	0.383782	-0.139380	-0.126258	-0.738176	0.176245	0.095046	-0.064917	-0.977594
35081	-1.874523	0.173944	10.271340	-0.233167	0.222904	0.427716	-0.133709	-0.115936	-0.739447	0.185312	0.097870	-0.060342	-0.975930
35082	-1.508167	0.749060	10.527114	-0.260348	0.250538	0.506925	-0.125087	-0.098410	-0.740177	0.195979	0.101093	-0.055341	-0.973812
35083	-1.862327	1.190033	10.693841	-0.170943	0.229608	0.513862	-0.115897	-0.089196	-0.741125	0.206552	0.104151	-0.052061	-0.971483
35084	-1.991531	1.372196	10.163568	-0.310410	0.193014	0.494297	-0.109456	-0.076426	-0.743027	0.216963	0.106014	-0.046282	-0.969302
35085	-1.735054	0.804353	9.155152	-0.213749	0.088221	0.481233	-0.101947	-0.068019	-0.746018	0.226791	0.106184	-0.042669	-0.967197
35086	-1.419827	1.007178	8.650120	-0.301375	-0.009727	0.454644	-0.099914	-0.059858	-0.745067	0.236178	0.104153	-0.037872	-0.965369
35087	-1.479246	1.463445	9.064399	-0.317281	-0.016681	0.399972	-0.101046	-0.043778	-0.745022	0.244515	0.101854	-0.032571	-0.963731
35088	-1.612737	1.689569	9.529539	-0.256242	0.004386	0.351224	-0.099156	-0.032346	-0.745839	0.251781	0.100372	-0.028350	-0.962148
35089	-1.671443	1.579778	9.653743	-0.113796	0.039496	0.317135	-0.096987	-0.025138	-0.745158	0.258113	0.100214	-0.026564	-0.960536
35090	-1.677874	1.358329	9.574355	0.015254	0.060644	0.278458	-0.097267	-0.022141	-0.744094	0.263436	0.101226	-0.027129	-0.958968
35091	-1.465404	1.367679	9.241006	0.161097	0.043184	0.282046	-0.093351	-0.023251	-0.745966	0.268525	0.102586	-0.030562	-0.957307
35092	-1.463129	1.687355	9.186988	0.212213	0.011777	0.250649	-0.091512	-0.025712	-0.746918	0.272870	0.103715	-0.035103	-0.955800
35093	-1.439261	1.653072	9.047009	0.240879	-0.028404	0.234840	-0.090172	-0.031848	-0.748286	0.276826	0.104156	-0.040398	-0.954404
35094	-1.443824	1.691470	9.009042	0.227562	-0.072067	0.200230	-0.090914	-0.037155	-0.750643	0.280083	0.103795	-0.045586	-0.953259
35095	-1.542146	2.098623	9.778746	0.267006	-0.079110	0.162697	-0.094249	-0.045582	-0.750934	0.282549	0.103471	-0.051550	-0.952262
35096	-1.703123	2.199489	10.108111	0.292196	-0.038815	0.135772	-0.095757	-0.054700	-0.751515	0.284442	0.104159	-0.057645	-0.951273
35097	-1.591247	1.983720	9.828313	0.158268	-0.011585	0.088121	-0.096121	-0.058920	-0.752323	0.285771	0.104583	-0.061028	-0.950617
35098	-1.438614	1.726805	9.566915	0.176265	-0.014149	0.070527	-0.096355	-0.062596	-0.753772	0.286688	0.105154	-0.064638	-0.950039
35099	-1.495273	1.570817	9.531967	0.183379	-0.022886	0.077582	-0.094498	-0.067917	-0.755396	0.287742	0.105508	-0.068528	-0.949408
35100	-1.305799	1.395863	9.427392	0.304963	-0.035181	0.097719	-0.096022	-0.073902	-0.756462	0.288873	0.106378	-0.074755	-0.948498
35101	-1.373824	1.673137	9.484034	0.380879	-0.082444	0.114038	-0.097643	-0.085062	-0.758606	0.290090	0.106660	-0.082781	-0.947427
35102	-1.306692	2.274534	9.706644	0.245833	-0.089517	0.096384	-0.100982	-0.092262	-0.759656	0.291208	0.106149	-0.088193	-0.946653
35103	-1.364100	2.358381	9.453379	0.006312	-0.054417	0.055153	-0.103830	-0.094290	-0.760792	0.292141	0.104872	-0.088838	-0.946448
35104	-1.194040	2.844936	9.346964	0.035155	-0.021997	0.023809	-0.105396	-0.093191	-0.761273	0.292444	0.104538	-0.089712	-0.946309
35105	-1.254827	3.124279	9.312250	0.128427	-0.000858	-0.015892	-0.106421	-0.095092	-0.762821	0.291874	0.105123	-0.092262	-0.946175
35106	-1.340164	3.348395	9.243470	0.141198	-0.001575	-0.066837	-0.106392	-0.099177	-0.764663	0.290278	0.105960	-0.094833	-0.946318
35107	-1.418868	2.821234	8.887241	0.084042	0.005552	-0.081402	-0.105606	-0.099863	-0.764810	0.288572	0.106552	-0.096420	-0.946613
35108	-1.591477	1.950190	9.873588	0.092590	-0.013957	-0.031332	-0.106635	-0.100946	-0.766608	0.287727	0.106802	-0.098217	-0.946657
35109	-1.525715	1.716485	9.115770	0.078027	-0.035848	0.036282	-0.108436	-0.102569	-0.769943	0.288175	0.106347	-0.100123	-0.946373
35110	-1.298186	2.465489	9.256989	0.191453	-0.043903	0.079457	-0.108922	-0.108287	-0.770764	0.289149	0.106379	-0.104198	-0.945632
35111	-1.482538	2.351108	9.132305	0.166189	-0.026456	0.134003	-0.111748	-0.113719	-0.772320	0.291269	0.106409	-0.107913	-0.944560
35112	-1.321038	1.963749	9.491726	0.055990	0.010074	0.164919	-0.112928	-0.111805	-0.773056	0.294252	0.106489	-0.109293	-0.943467
35113	-1.750597	1.980590	9.971433	0.209441	0.037921	0.257902	-0.113157	-0.116298	-0.774770	0.298741	0.107720	-0.113640	-0.941401
35114	-1.412944	2.607526	9.797899	0.128841	0.084986	0.296287	-0.113154	-0.116434	-0.775286	0.304198	0.109335	-0.116224	-0.939149
35115	-1.443356	3.099107	9.251107	0.118175	0.100832	0.303437	-0.113134	-0.118612	-0.777624	0.309857	0.111099	-0.118560	-0.936797
35116	-1.357371	3.320649	8.777105	0.044950	0.088683	0.282623	-0.110512	-0.121077	-0.779232	0.315214	0.112287	-0.119512	-0.934745
35117	-1.370965	3.109023	8.745953	-0.069451	0.081737	0.252647	-0.110002	-0.119173	-0.779479	0.320273	0.112652	-0.118364	-0.933126
35118	-1.478117	2.947191	9.816785	0.080632	0.053556	0.265069	-0.108709	-0.115909	-0.782298	0.325127	0.113460	-0.120154	-0.931119
35119	-1.443267	3.115567	9.128739	0.018011	0.055379	0.283163	-0.108185	-0.116184	-0.783081	0.330474	0.113819	-0.120868	-0.929098
35120	-0.991760	3.125348	8.759690	0.025169	0.074539	0.299020	-0.108725	-0.112639	-0.783038	0.336106	0.114566	-0.121556	-0.926894
35121	-0.686691	3.225568	9.279676	0.067952	0.071674	0.320387	-0.107415	-0.112918	-0.785120	0.342049	0.115442	-0.123193	-0.924391
35122	-0.348137	2.962940	9.196838	-0.062642	0.088193	0.317579	-0.106246	-0.111970	-0.786029	0.348238	0.115780	-0.122197	-0.922168
35123	-0.692691	2.745057	8.634989	0.143080	0.041187	0.333078	-0.106262	-0.108973	-0.786515	0.354143	0.116544	-0.125458	-0.919381
35124	-1.073001	2.874201	9.788421	0.060690	0.090029	0.332770	-0.105208	-0.110067	-0.788472	0.360313	0.117715	-0.126743	-0.916654
35125	-1.493846	2.780697	9.596328	-0.032283	0.137416	0.334138	-0.103915	-0.106667	-0.791676	0.366854	0.118971	-0.126049	-0.913989
35126	-1.388566	2.651899	9.428127	-0.089558	0.176739	0.352313	-0.100162	-0.102191	-0.792975	0.373911	0.120576	-0.123986	-0.911197
35127	-1.261121	2.248540	9.186890	0.046359	0.172372	0.373439	-0.097824	-0.101932	-0.792235	0.381016	0.122949	-0.124490	-0.907862
35128	-1.366267	2.398732	9.273631	-0.030577	0.172370	0.369414	-0.092879	-0.101686	-0.792822	0.388184	0.124846	-0.123563	-0.904687
35129	-1.335810	2.603180	9.359826	-0.046749	0.203781	0.392351	-0.090540	-0.100063	-0.794386	0.395883	0.127006	-0.122112	-0.901241
35130	-1.625684	3.592029	9.541909	0.000873	0.191684	0.345357	-0.084956	-0.098322	-0.793937	0.402531	0.129545	-0.121522	-0.898009
35131	-2.032097	3.819135	9.632133	-0.174986	0.158717	0.245431	-0.080286	-0.096032	-0.793470	0.407756	0.130246	-0.117751	-0.896050
35132	-2.074707	3.259468	9.748623	-0.516311	0.141389	0.131750	-0.078535	-0.082828	-0.794654	0.411725	0.128175	-0.107724	-0.895795
35133	-1.907089	2.383272	9.917335	-0.344268	0.125781	0.061339	-0.075748	-0.069766	-0.794053	0.413946	0.127346	-0.100647	-0.895713
35134	-1.516386	1.650937	9.725315	-0.532137	0.139670	0.060639	-0.073478	-0.057111	-0.793963	0.416609	0.125237	-0.090148	-0.895894
35135	-1.315364	1.421218	9.043276	-0.297614	0.156448	0.060554	-0.070442	-0.041735	-0.793858	0.418689	0.125306	-0.083559	-0.895553
35136	-1.449129	2.306556	8.804688	-0.247527	0.122399	0.066309	-0.068143	-0.035210	-0.792027	0.420670	0.125238	-0.078306	-0.895109
35137	-1.332265	3.105174	9.158902	-0.216982	0.096129	0.026023	-0.065187	-0.029233	-0.791240	0.421805	0.124957	-0.073609	-0.895013
35138	-1.534280	3.213039	9.313278	-0.200578	0.075335	-0.049634	-0.065730	-0.025689	-0.790425	0.421492	0.124610	-0.069300	-0.895553
35139	-1.527820	2.761304	9.459423	-0.286321	0.052647	-0.096259	-0.064476	-0.018068	-0.789210	0.420529	0.123154	-0.063475	-0.896638
35140	-1.076562	2.057215	9.221547	-0.236126	0.028149	-0.120929	-0.066336	-0.011248	-0.789116	0.418935	0.121749	-0.058748	-0.897897
35141	-1.117520	1.739387	8.994761	0.012392	-0.015560	-0.081434	-0.068441	-0.007695	-0.788406	0.417412	0.121519	-0.058904	-0.898627
35142	-1.567904	1.914508	8.488807	0.307291	-0.004974	0.016983	-0.070093	-0.013951	-0.789472	0.416933	0.123897	-0.064549	-0.898137
35143	-1.441023	2.431166	8.678688	0.506368	-0.005233	0.113663	-0.070769	-0.031382	-0.791435	0.417680	0.127733	-0.073988	-0.896523
35144	-0.707992	2.968831	8.632887	0.283713	-0.057037	0.072972	-0.073161	-0.044990	-0.792562	0.418137	0.128894	-0.079779	-0.895647
35145	-0.955607	2.761196	9.310301	0.152298	-0.105127	0.014581	-0.078563	-0.055858	-0.793103	0.417833	0.128093	-0.083510	-0.895563
35146	-1.517238	2.862487	10.330405	0.101420	-0.140042	-0.050074	-0.083998	-0.061278	-0.792817	0.416401	0.126439	-0.086410	-0.896190
35147	-1.830939	2.891191	10.266155	-0.150552	-0.075129	-0.104444	-0.086745	-0.059493	-0.791728	0.414774	0.123857	-0.084164	-0.897518
35148	-1.678183	2.662115	9.671049	-0.044779	-0.007623	-0.112320	-0.089883	-0.057570	-0.790247	0.412813	0.123461	-0.083187	-0.898567
35149	-1.762477	2.376878	8.981220	0.096742	0.021484	-0.120013	-0.089861	-0.059475	-0.793613	0.410445	0.124705	-0.084535	-0.899354
35150	-1.578377	2.457444	9.057457	-0.007172	-0.015400	-0.105083	-0.093225	-0.062726	-0.793980	0.408500	0.124469	-0.084313	-0.900293
35151	-1.354789	2.644743	9.533488	-0.066355	-0.006881	-0.086138	-0.095054	-0.061354	-0.794068	0.407096	0.123811	-0.083048	-0.901137
35152	-1.655484	3.796005	10.106829	-0.012678	0.021078	-0.085332	-0.094535	-0.060539	-0.795098	0.405578	0.124151	-0.082479	-0.901826
35153	-1.998521	4.445748	10.150900	-0.049812	0.100065	-0.157338	-0.092454	-0.060005	-0.795510	0.403022	0.125724	-0.080555	-0.902927
35154	-2.111509	2.847803	9.518320	-0.117768	0.157080	-0.142044	-0.090507	-0.057834	-0.797706	0.400939	0.127760	-0.076849	-0.903891
35155	-1.737822	1.434085	9.027843	0.033805	0.162974	-0.017945	-0.085957	-0.055814	-0.799685	0.400769	0.130933	-0.076250	-0.903563
35156	-1.420536	1.584261	8.613505	0.181693	0.131170	0.125712	-0.079937	-0.060886	-0.801627	0.402709	0.134489	-0.078853	-0.901954
35157	-1.404699	2.451946	8.488771	0.245738	0.068025	0.198381	-0.077171	-0.065531	-0.803515	0.405718	0.137292	-0.083400	-0.899771
35158	-1.365402	2.886540	8.358856	0.120485	0.015528	0.186784	-0.075437	-0.072895	-0.803871	0.408722	0.138158	-0.085997	-0.898033
35159	-1.467291	3.130384	9.194000	0.090065	0.004927	0.161913	-0.076061	-0.076432	-0.805698	0.411384	0.138614	-0.088192	-0.896533
35160	-1.824306	3.159005	9.778951	0.009730	0.057484	0.119322	-0.073970	-0.077124	-0.807281	0.413549	0.139437	-0.088268	-0.895401
35161	-1.929599	2.618503	9.711166	-0.070623	0.117941	0.097730	-0.072544	-0.076723	-0.806526	0.415698	0.140708	-0.086466	-0.894383
35162	-2.097970	2.383024	9.349452	-0.095676	0.135531	0.111720	-0.067756	-0.071709	-0.806935	0.418137	0.142064	-0.083987	-0.893266
35163	-2.340630	2.557557	9.180531	-0.148452	0.148730	0.118545	-0.062189	-0.065608	-0.808760	0.420911	0.143219	-0.080560	-0.892094
35164	-2.294893	2.535774	9.251978	-0.228088	0.150431	0.117951	-0.056893	-0.058417	-0.809027	0.423829	0.143712	-0.075609	-0.891066
35165	-2.109061	2.187825	9.191104	-0.274569	0.148659	0.106906	-0.051349	-0.048639	-0.810301	0.426724	0.143826	-0.069864	-0.890135
35166	-1.551506	1.490260	8.998045	-0.398134	0.146716	0.127722	-0.045048	-0.035869	-0.809498	0.430253	0.142778	-0.061939	-0.889191
35167	-1.450579	1.085408	8.987714	-0.342063	0.123829	0.184330	-0.040700	-0.022952	-0.808407	0.434634	0.141711	-0.055365	-0.887663
35168	-1.525596	1.385558	9.429170	-0.360957	0.113225	0.193921	-0.034784	-0.011270	-0.807351	0.439175	0.140289	-0.048564	-0.886051
35169	-1.497813	1.562719	9.236319	-0.452066	0.148269	0.176674	-0.030713	0.004781	-0.806740	0.443685	0.138630	-0.039771	-0.884502
35170	-1.656002	1.723005	9.342857	-0.269708	0.102790	0.198183	-0.024035	0.020273	-0.806431	0.447991	0.137820	-0.034678	-0.882670
35171	-1.881788	1.905864	8.794202	0.016501	-0.001971	0.207056	-0.021191	0.024073	-0.807337	0.451589	0.137642	-0.035596	-0.880826
35172	-1.900782	1.945052	8.977449	-0.224910	-0.106898	0.134433	-0.022777	0.027758	-0.806119	0.454473	0.133556	-0.033012	-0.880072
35173	-2.232525	0.743319	10.735154	-0.399403	-0.100086	0.085418	-0.024680	0.041389	-0.804928	0.456950	0.127944	-0.027125	-0.879824
35174	-2.665786	0.892471	12.004620	-0.392357	0.020457	0.111592	-0.023717	0.054732	-0.804039	0.459893	0.124580	-0.020363	-0.878956
35175	-2.990258	1.480248	10.706907	-0.277614	0.150276	0.141342	-0.024568	0.066724	-0.803394	0.463102	0.124465	-0.014398	-0.877404
35176	-3.310290	1.656218	10.024414	-0.126246	0.211794	0.144578	-0.016538	0.073764	-0.804089	0.465983	0.126895	-0.010625	-0.875582
35177	-3.234255	1.836952	9.550028	0.125913	0.208326	0.192248	-0.006149	0.077113	-0.803311	0.469039	0.131617	-0.011304	-0.873242
35178	-2.307855	2.419655	8.996029	0.417644	0.173248	0.189694	-0.000356	0.067413	-0.807096	0.471259	0.138438	-0.017515	-0.870887
35179	-2.246530	2.250046	7.953022	0.145867	0.093862	0.145100	0.005832	0.056348	-0.810129	0.473385	0.141385	-0.019557	-0.869215
35180	-2.243464	2.658391	8.584890	0.073454	0.014198	0.093245	0.010292	0.051285	-0.812047	0.474725	0.142217	-0.021018	-0.868314
35181	-2.499927	1.879352	9.558599	0.088694	0.010675	0.054468	0.009523	0.049792	-0.813080	0.475398	0.143238	-0.022633	-0.867737
35182	-2.667962	1.324372	10.101568	0.117367	0.050912	0.038887	0.011746	0.048009	-0.813259	0.475684	0.145145	-0.024352	-0.867217
35183	-2.294169	0.926624	9.964005	0.149572	0.054339	0.042468	0.013984	0.043502	-0.813594	0.475981	0.147488	-0.026525	-0.866594
35184	-1.590991	1.361608	9.294887	0.106776	0.042044	0.026143	0.014530	0.040095	-0.815438	0.476099	0.149146	-0.028101	-0.866196
35185	-1.593547	1.692282	8.892592	-0.007497	0.010716	-0.025834	0.016644	0.035181	-0.816547	0.475657	0.149226	-0.027777	-0.866436
35186	-1.681351	1.581198	8.519597	-0.083380	-0.029354	-0.065292	0.016890	0.038176	-0.817294	0.474715	0.147887	-0.026466	-0.867223
35187	-1.890560	1.694113	8.734170	-0.064614	-0.095789	-0.084700	0.013736	0.043369	-0.816810	0.473365	0.145587	-0.026001	-0.868363
35188	-2.535765	1.934728	9.487453	-0.118391	-0.155239	-0.100942	0.009820	0.046115	-0.817754	0.471841	0.141748	-0.025167	-0.869851
35189	-2.931589	2.287261	9.725615	-0.250618	-0.165597	-0.151103	0.003273	0.052688	-0.816820	0.469807	0.136540	-0.021939	-0.871870
35190	-2.613534	2.197853	9.611301	-0.365054	-0.176148	-0.171472	-0.004866	0.064172	-0.814784	0.467622	0.130034	-0.016816	-0.874150
35191	-2.458843	2.216265	9.735139	-0.293585	-0.197234	-0.156974	-0.011982	0.077285	-0.810430	0.465540	0.123890	-0.013143	-0.876214
35192	-2.152593	1.835153	9.360446	-0.316859	-0.204264	-0.148519	-0.019199	0.087812	-0.810090	0.463542	0.117321	-0.009181	-0.878226
35193	-1.791142	1.060131	9.290745	-0.376078	-0.195693	-0.112176	-0.027221	0.100930	-0.807139	0.462383	0.110417	-0.004160	-0.879769
35194	-0.972053	0.466584	9.175927	-0.193799	-0.171493	-0.051205	-0.033270	0.110632	-0.804508	0.461770	0.105537	-0.002279	-0.880696
35195	-0.730407	0.150184	9.350435	-0.152198	-0.163057	0.044153	-0.041110	0.115032	-0.802159	0.462844	0.101181	-0.001226	-0.880645
35196	-1.179570	0.137318	9.503152	0.018293	-0.140376	0.135486	-0.045802	0.116283	-0.802077	0.465140	0.098800	-0.003169	-0.879701
35197	-1.438088	1.118957	9.766586	-0.038307	-0.123892	0.190038	-0.045543	0.116008	-0.801311	0.468535	0.096145	-0.004048	-0.878188
35198	-1.690110	1.649286	10.315547	-0.227033	-0.075843	0.178435	-0.046875	0.121464	-0.801238	0.472057	0.092596	-0.001160	-0.876691
35199	-2.050465	1.887069	10.869288	-0.370108	-0.044345	0.155622	-0.046955	0.133722	-0.798028	0.475446	0.088239	0.004552	-0.875297
35200	-1.744773	1.420130	10.738727	-0.432395	0.032705	0.103273	-0.046251	0.145567	-0.795090	0.477935	0.084633	0.012200	-0.874223
35201	-1.426141	0.426248	9.770535	-0.607604	0.088781	0.105447	-0.043253	0.164209	-0.789418	0.480743	0.080319	0.023406	-0.872862
35202	-1.014153	0.331121	8.811870	-0.810627	0.050319	0.101943	-0.039911	0.189659	-0.781238	0.483695	0.073370	0.037825	-0.871335
35203	-1.256602	0.208774	8.293492	-1.190835	-0.037042	0.077767	-0.038452	0.223289	-0.768831	0.486685	0.061153	0.057987	-0.869503
35204	-2.095251	-0.265683	9.078672	-1.477979	-0.105144	0.019171	-0.039193	0.272863	-0.747998	0.488727	0.044868	0.082560	-0.867362
35205	-2.710731	-0.604050	10.108605	-0.856324	-0.162742	0.013012	-0.043505	0.312379	-0.731843	0.489918	0.033657	0.095718	-0.865844
35206	-2.639636	-1.487626	10.763484	-0.561397	-0.112212	0.078572	-0.047570	0.334461	-0.721011	0.492071	0.026260	0.104241	-0.863893
35207	-2.152460	-2.215383	9.955501	-0.209724	-0.060094	0.299577	-0.047661	0.345354	-0.712408	0.497471	0.023786	0.107088	-0.860517
35208	-0.924197	-1.944709	8.799350	0.637778	-0.041191	0.494103	-0.041086	0.336604	-0.718255	0.505731	0.030400	0.095408	-0.856860
35209	-1.318591	-1.705155	8.272025	1.169018	0.028969	0.582119	-0.032522	0.304148	-0.733632	0.514761	0.043793	0.075285	-0.852898
35210	-1.372030	-0.412098	8.657423	0.640951	0.098606	0.637833	-0.017964	0.271116	-0.750649	0.524777	0.052958	0.064745	-0.847120
35211	-1.923585	0.435804	9.267889	0.369055	0.151093	0.618743	-0.004321	0.255518	-0.757184	0.534611	0.060194	0.059381	-0.840857
35212	-1.846170	0.091518	10.128367	0.374309	0.122917	0.609755	0.006418	0.245655	-0.761045	0.544190	0.066911	0.053610	-0.834569
35213	-1.928251	-0.594426	10.532115	0.620883	0.003861	0.641838	0.015407	0.225997	-0.769868	0.553972	0.074423	0.042388	-0.828118
35214	-1.700644	-1.178367	10.477780	0.258260	-0.038380	0.683795	0.024094	0.211514	-0.774773	0.564881	0.077150	0.036613	-0.820741
35215	-1.848849	-1.630634	10.055726	0.269704	-0.041851	0.733173	0.032598	0.203568	-0.774978	0.576443	0.080001	0.030631	-0.812635
35216	-1.608189	-1.060697	9.870359	0.364377	0.010489	0.794020	0.041411	0.189903	-0.780392	0.588667	0.084778	0.023503	-0.803574
35217	-1.386539	-0.447394	9.661625	0.364438	0.091785	0.813764	0.052709	0.174726	-0.786759	0.600966	0.090832	0.017451	-0.793905
35218	-1.428475	0.442609	9.609737	0.352104	0.126849	0.788443	0.064234	0.162269	-0.787826	0.612702	0.097273	0.011896	-0.784215
35219	-1.172487	1.123653	9.620165	0.273740	0.137415	0.713073	0.077339	0.148580	-0.792404	0.623226	0.102844	0.007984	-0.775209
35220	-1.116573	1.510751	9.729867	0.198923	0.112169	0.629666	0.088584	0.139666	-0.793560	0.632503	0.107089	0.004947	-0.767103
35221	-1.256852	1.480348	9.653830	0.252961	0.093183	0.548080	0.096729	0.126683	-0.794581	0.640298	0.111656	0.001108	-0.759967
35222	-1.382190	1.184450	9.305468	0.099278	0.040885	0.493885	0.103939	0.119154	-0.797723	0.647546	0.113491	-0.001037	-0.753527
35223	-1.774180	0.719591	9.649547	-0.008065	0.028706	0.472807	0.109418	0.116809	-0.798085	0.654647	0.113681	-0.001567	-0.747337
35224	-1.963232	0.923819	10.677233	-0.013656	0.044226	0.499334	0.113977	0.115558	-0.797394	0.662103	0.114080	-0.001978	-0.740676
35225	-2.016150	1.659466	9.667245	0.058122	0.056731	0.491279	0.119605	0.110080	-0.797789	0.669201	0.115551	-0.003137	-0.734036
35226	-1.560342	2.948387	9.211935	0.115705	0.027077	0.431808	0.125374	0.102966	-0.798974	0.675243	0.117405	-0.005531	-0.728170
35227	-1.904386	3.447561	9.561877	-0.028761	0.041310	0.323502	0.129679	0.101309	-0.799312	0.679996	0.117540	-0.005315	-0.723714
35228	-2.109151	1.845582	8.949266	-0.141305	0.011850	0.280027	0.132143	0.102521	-0.798822	0.684369	0.115699	-0.003827	-0.719887
35229	-1.727349	1.872896	9.417288	-0.130758	-0.014658	0.301036	0.134460	0.105913	-0.797150	0.688971	0.113666	-0.002840	-0.715815
35230	-1.173736	2.297441	9.672118	0.051694	-0.007865	0.314641	0.134972	0.107136	-0.796503	0.693346	0.114187	-0.004463	-0.711486
35231	-1.048304	1.958270	9.181717	0.234244	-0.030490	0.314031	0.137626	0.098268	-0.797144	0.697241	0.116960	-0.008986	-0.707174
35232	-1.593042	1.746724	9.395454	0.109055	-0.002372	0.299238	0.139230	0.092676	-0.800183	0.701225	0.118334	-0.011318	-0.702959
35233	-1.413712	1.819265	9.981090	0.057144	0.065666	0.306984	0.144065	0.088836	-0.800036	0.705392	0.119975	-0.011979	-0.698488
35234	-1.010463	1.475476	10.262027	0.012379	0.182658	0.337725	0.149287	0.085266	-0.798861	0.710107	0.122560	-0.010446	-0.693266
35235	-0.692372	1.399683	9.881130	0.074740	0.213978	0.416614	0.158685	0.079630	-0.798285	0.715707	0.126422	-0.009538	-0.686797
35236	-1.101298	1.623419	9.649326	0.293719	0.196577	0.470310	0.168115	0.068819	-0.798274	0.721424	0.133172	-0.012006	-0.679462
35237	-1.182481	1.729498	10.314492	0.325048	0.214002	0.454772	0.178462	0.056913	-0.798288	0.726738	0.140534	-0.014633	-0.672227
35238	-1.329591	2.093620	10.257468	0.224807	0.233236	0.470973	0.187896	0.045284	-0.798156	0.732460	0.146736	-0.015650	-0.664625
35239	-1.806193	2.986141	9.920992	0.183804	0.236964	0.452516	0.198243	0.033105	-0.797658	0.737969	0.152308	-0.016051	-0.657226
35240	-1.879725	4.184274	9.884935	-0.041228	0.259854	0.370159	0.209358	0.023510	-0.797789	0.743015	0.154937	-0.012864	-0.650967
35241	-1.682347	3.471113	8.392342	-0.368096	0.219167	0.261717	0.217520	0.027278	-0.793627	0.747581	0.152195	-0.005775	-0.646472
35242	-2.121940	2.803343	7.535368	-0.671971	0.142588	0.185222	0.223914	0.044404	-0.789050	0.751974	0.143903	0.004420	-0.643278
35243	-2.285071	1.613028	7.165035	-0.936884	-0.015645	0.157859	0.226072	0.072993	-0.782237	0.756559	0.129610	0.015659	-0.640761
35244	-1.786121	1.137080	7.727189	-0.726061	-0.152377	0.172740	0.223826	0.098883	-0.777188	0.760726	0.116656	0.022162	-0.638119
35245	-1.230559	0.077155	10.146922	-0.304633	-0.163700	0.291648	0.221638	0.116602	-0.775308	0.765197	0.110012	0.022776	-0.633918
35246	-0.837003	1.416832	10.401638	0.285618	-0.079936	0.377470	0.220099	0.113069	-0.776092	0.769448	0.113482	0.017051	-0.628316
35247	-1.585475	1.427020	10.252012	0.688153	0.015672	0.431207	0.223347	0.093848	-0.780963	0.773200	0.124317	0.007534	-0.621812
35248	-1.822596	2.028142	10.395540	0.815077	0.102233	0.484625	0.229916	0.062895	-0.786255	0.777110	0.138190	-0.002278	-0.614001
35249	-1.671304	2.609326	9.728057	0.561979	0.179204	0.504295	0.237895	0.034385	-0.789485	0.781665	0.149016	-0.007920	-0.605584
35250	-1.797821	2.834303	9.049264	0.079941	0.186314	0.477115	0.245585	0.010917	-0.792404	0.787279	0.152391	-0.007442	-0.597423
35251	-1.849033	3.127953	8.212008	-0.152455	0.125296	0.432117	0.253130	0.010603	-0.791362	0.792884	0.151399	-0.005101	-0.590244
35252	-1.677600	2.787765	8.293128	-0.086271	0.023820	0.403912	0.257255	0.015619	-0.788156	0.797995	0.150219	-0.004968	-0.583620
35253	-1.602557	2.452809	9.052806	0.074660	0.008813	0.403160	0.260925	0.010832	-0.788001	0.802443	0.151473	-0.007050	-0.577141
35254	-1.549687	2.396687	9.710145	0.124719	0.044542	0.405375	0.262925	0.002512	-0.788369	0.806787	0.153880	-0.009053	-0.570380
35255	-1.494568	2.668731	9.943491	0.155140	0.110944	0.419970	0.266116	-0.008128	-0.790581	0.811080	0.157556	-0.010468	-0.563220
35256	-1.488706	2.821770	9.671250	0.047980	0.182756	0.403623	0.273827	-0.015117	-0.789091	0.815535	0.160258	-0.009369	-0.555997
35257	-1.237620	2.839409	9.001234	0.030212	0.189836	0.396413	0.282308	-0.020613	-0.786568	0.819846	0.162767	-0.008037	-0.548904
35258	-1.145681	3.221696	8.416084	0.059137	0.144575	0.336604	0.287801	-0.025955	-0.785930	0.823380	0.165222	-0.007471	-0.542855
35259	-1.465859	3.347600	8.663004	-0.230438	0.078262	0.240966	0.293005	-0.026938	-0.783958	0.826745	0.162251	-0.004662	-0.538652
35260	-1.906008	2.563292	9.018245	-0.368043	0.051315	0.178148	0.295932	-0.016057	-0.782737	0.829855	0.156653	-0.000491	-0.535538
35261	-1.510876	2.099145	9.242598	-0.425241	0.074806	0.161737	0.299374	-0.004635	-0.780875	0.832881	0.150392	0.004629	-0.532607
35262	-1.174718	2.180111	9.050786	-0.444808	0.107141	0.151057	0.302941	0.007741	-0.779005	0.835795	0.144088	0.010630	-0.529691
35263	-1.223468	2.106811	9.336329	-0.496597	0.111528	0.120729	0.306467	0.025699	-0.774119	0.838439	0.136960	0.017221	-0.527225
35264	-1.393627	1.947041	9.347976	-0.467856	0.102902	0.092728	0.310014	0.040389	-0.770296	0.840633	0.130183	0.023555	-0.525199
35265	-1.799340	1.935917	9.394603	-0.533968	0.101298	0.069449	0.312761	0.058352	-0.766042	0.842660	0.122261	0.030498	-0.523494
35266	-2.311505	1.201147	10.037000	-0.466032	0.075130	0.053977	0.316026	0.076039	-0.760512	0.844295	0.115178	0.036440	-0.522085
35267	-2.341688	0.694000	10.057864	-0.323270	0.074985	0.137752	0.319080	0.086510	-0.757881	0.846405	0.110546	0.040625	-0.519353
35268	-2.731493	1.197098	10.787930	-0.112432	0.067873	0.188812	0.322551	0.092074	-0.754531	0.848617	0.109452	0.042465	-0.515817
35269	-3.141816	1.228199	10.474623	-0.076649	0.051432	0.194437	0.325795	0.093146	-0.753540	0.850735	0.108815	0.043627	-0.512353
35270	-3.005169	1.437869	10.180277	-0.212510	0.012116	0.161591	0.326045	0.094506	-0.753015	0.852876	0.105418	0.045594	-0.509325
35271	-2.648231	0.712829	9.928556	-0.271606	0.022526	0.176809	0.329639	0.101841	-0.750680	0.855200	0.101165	0.048354	-0.506023
35272	-1.707605	0.596768	8.977105	-0.071214	0.009319	0.204371	0.331302	0.105781	-0.748736	0.857415	0.100196	0.048749	-0.502418
35273	-1.492693	0.951976	8.501123	0.002085	-0.038792	0.220611	0.331835	0.103463	-0.748509	0.859648	0.100026	0.047604	-0.498732
35274	-1.180700	2.030002	8.707876	0.070261	-0.093049	0.166401	0.331083	0.099381	-0.750082	0.861301	0.100419	0.044905	-0.496045
35275	-1.215571	2.532713	9.430071	0.040101	-0.103527	0.088697	0.329283	0.096395	-0.751629	0.862183	0.100173	0.042477	-0.494774
35276	-1.500328	2.191135	10.252852	-0.000710	-0.075406	-0.004023	0.327721	0.097222	-0.752885	0.862276	0.099365	0.041130	-0.494889
35277	-1.474659	1.396800	10.089704	-0.000408	-0.031490	-0.057780	0.325246	0.098189	-0.753611	0.861725	0.099019	0.040611	-0.495960
35278	-1.149732	1.272088	9.458266	0.048065	-0.013906	-0.070690	0.324344	0.096968	-0.754253	0.860981	0.099609	0.039968	-0.497184
35279	-0.940606	1.140594	9.459757	0.103461	-0.010491	-0.053621	0.322658	0.096569	-0.755261	0.860247	0.101230	0.038741	-0.498223
35280	-0.886258	1.645610	9.590053	0.169652	-0.008785	-0.049524	0.321647	0.092762	-0.757729	0.859440	0.103980	0.036930	-0.499186
35281	-0.954756	1.853465	9.751636	0.150177	-0.015688	-0.100739	0.320632	0.088818	-0.758782	0.858133	0.106304	0.035199	-0.501068
35282	-1.084209	1.643142	9.851263	-0.080514	-0.054115	-0.149268	0.319079	0.088146	-0.760181	0.856862	0.104232	0.035324	-0.503662
35283	-2.070189	1.173590	10.291730	-0.379972	-0.027584	-0.217251	0.315499	0.098789	-0.758350	0.855457	0.097249	0.038958	-0.507167
35284	-2.309756	1.109602	9.990274	-0.536357	0.039043	-0.232183	0.314852	0.118950	-0.754411	0.854074	0.088239	0.045444	-0.510595
35285	-1.721288	0.703263	9.163484	-0.355545	0.067074	-0.220431	0.315233	0.139376	-0.747266	0.852362	0.082615	0.050466	-0.513914
35286	-1.449175	0.281011	8.617994	-0.068482	-0.014228	-0.199404	0.313097	0.148377	-0.746373	0.850452	0.081056	0.051185	-0.517244
35287	-1.513505	0.725335	9.046597	-0.107194	-0.060762	-0.169794	0.310853	0.154110	-0.746670	0.848928	0.078379	0.051400	-0.520131
35288	-1.622054	1.055386	9.743411	-0.133224	-0.067013	-0.170803	0.305745	0.160131	-0.746792	0.847466	0.075197	0.051848	-0.522932
35289	-1.678141	1.306787	10.020735	-0.107262	-0.060910	-0.178460	0.303101	0.167092	-0.746041	0.845820	0.072527	0.052062	-0.525945
35290	-1.494770	1.284075	10.139046	-0.057116	-0.083679	-0.197625	0.296705	0.172168	-0.748856	0.843919	0.070430	0.051462	-0.529332
35291	-1.844242	1.025629	10.456294	-0.032073	-0.043393	-0.193727	0.292649	0.176549	-0.749525	0.841954	0.069223	0.051190	-0.532636
35292	-1.559669	0.979891	10.381222	0.014320	0.005446	-0.148365	0.291848	0.179140	-0.747943	0.840353	0.069326	0.051262	-0.535138
35293	-1.522158	0.829853	10.172509	0.121630	0.040444	-0.120178	0.289764	0.180514	-0.749443	0.838856	0.071679	0.050646	-0.537232
35294	-1.725906	0.727820	9.317602	0.110918	0.040643	-0.102572	0.288614	0.177525	-0.750742	0.837552	0.073829	0.050209	-0.539014
35295	-2.034504	0.810316	8.768507	0.062531	-0.004706	-0.084463	0.288637	0.173711	-0.751037	0.836552	0.074765	0.049444	-0.540505
35296	-2.194870	1.013036	8.589587	-0.025275	-0.059812	-0.067585	0.286937	0.175082	-0.750998	0.835931	0.073583	0.048746	-0.541690
35297	-2.163801	0.956218	8.963545	0.005080	-0.111488	-0.079036	0.283150	0.177827	-0.751559	0.835169	0.072457	0.046842	-0.543184
35298	-1.692239	0.703962	9.466027	-0.000408	-0.125746	-0.072282	0.278735	0.177579	-0.753812	0.834507	0.070971	0.044778	-0.544569
35299	-1.364510	0.592720	10.101137	-0.101718	-0.099834	-0.037815	0.273507	0.181967	-0.754463	0.834321	0.068217	0.044174	-0.545256
35300	-1.283657	0.418954	10.108054	-0.037356	-0.029916	-0.005431	0.271687	0.182795	-0.756230	0.834344	0.067217	0.044017	-0.545357
35301	-1.314213	0.206712	9.831928	0.035104	0.012123	0.016369	0.269724	0.183894	-0.754645	0.834462	0.067982	0.043713	-0.545107
35302	-1.548108	-0.089405	9.921859	0.009912	0.029596	0.047979	0.271294	0.182796	-0.755581	0.834956	0.068467	0.043962	-0.544268
35303	-1.611158	-0.127392	9.921966	-0.087737	0.055757	0.082620	0.274784	0.185773	-0.753544	0.835920	0.067674	0.045658	-0.542746
35304	-1.567514	-0.094753	9.696076	-0.129933	0.072304	0.125548	0.276199	0.187535	-0.751617	0.837432	0.066352	0.048039	-0.540368
35305	-1.235064	0.138208	9.652631	-0.144390	0.050270	0.152628	0.280995	0.189824	-0.749993	0.839214	0.064580	0.050170	-0.537618
35306	-1.502386	0.231984	9.752138	-0.074721	0.019684	0.168102	0.283981	0.190080	-0.748491	0.841249	0.063647	0.051031	-0.534458
35307	-1.482178	0.356852	9.741384	-0.058610	0.009191	0.164676	0.286831	0.191835	-0.747486	0.843067	0.062871	0.051537	-0.531629
35308	-1.386390	0.245522	9.756099	-0.156976	0.054633	0.164953	0.289284	0.194818	-0.746850	0.845068	0.060919	0.053858	-0.528440
35309	-1.364016	0.002041	9.623342	-0.160601	0.090479	0.187914	0.293021	0.198609	-0.742493	0.847138	0.059282	0.056789	-0.524993
35310	-1.051061	-0.123550	9.460595	0.009226	0.127096	0.240275	0.297579	0.197495	-0.741799	0.849560	0.060995	0.058493	-0.520679
35311	-0.930911	-0.206085	9.516284	0.155644	0.090207	0.297550	0.303995	0.191195	-0.742987	0.852344	0.064790	0.057956	-0.515706
35312	-2.068736	0.052780	9.476208	0.175206	0.043263	0.313779	0.308854	0.183814	-0.743904	0.855322	0.068539	0.056409	-0.510435
35313	-1.745924	0.609649	9.946020	-0.112836	0.057026	0.294113	0.314859	0.180376	-0.743770	0.858398	0.067393	0.058068	-0.505213
35314	-1.630227	-0.102296	10.215593	-0.024389	0.070920	0.315769	0.320578	0.180617	-0.742180	0.861554	0.068011	0.059034	-0.499615
35315	-1.893530	0.221746	10.125467	0.205509	0.061420	0.328132	0.324428	0.168611	-0.744800	0.864454	0.072400	0.057540	-0.494132
35316	-2.257397	0.657809	10.234548	0.055335	0.069398	0.299065	0.327723	0.160965	-0.744409	0.867247	0.074344	0.057685	-0.488904
35317	-2.252709	0.636303	10.291934	-0.069737	0.095685	0.262995	0.335652	0.160921	-0.741825	0.869795	0.074243	0.059611	-0.484139
35318	-1.839952	0.642748	9.519465	0.034274	0.111560	0.239913	0.341004	0.158032	-0.741934	0.871933	0.076164	0.060788	-0.479829
35319	-1.367304	0.929284	8.478153	0.066772	0.065382	0.193220	0.345435	0.155419	-0.739837	0.873596	0.078073	0.060964	-0.476464
35320	-1.433060	1.191603	8.368793	0.023963	-0.028090	0.139775	0.349624	0.151719	-0.740966	0.874955	0.078351	0.059955	-0.474047
35321	-1.850616	1.522313	9.279750	-0.033172	-0.085771	0.071473	0.347542	0.152003	-0.741575	0.875782	0.076968	0.058615	-0.472912
35322	-2.162142	1.497587	9.837261	-0.038402	-0.082194	0.026585	0.345851	0.153103	-0.743341	0.876274	0.075501	0.057435	-0.472383
35323	-1.853998	1.363464	10.018098	-0.074039	-0.075242	-0.010783	0.343493	0.155022	-0.741871	0.876363	0.073455	0.056791	-0.472617
35324	-1.149085	1.354597	9.701919	-0.132859	-0.038573	-0.043008	0.341648	0.159663	-0.742828	0.876314	0.070660	0.057375	-0.473063
35325	-0.839528	1.096300	9.388686	-0.098697	-0.012285	-0.063951	0.338223	0.165947	-0.741042	0.875860	0.068718	0.058096	-0.474101
35326	-0.845959	0.881442	9.105113	0.035628	0.030705	-0.069901	0.338739	0.167579	-0.742450	0.875190	0.069504	0.058326	-0.475194
35327	-1.018760	1.024956	9.194764	0.035601	0.040342	-0.062738	0.339780	0.166483	-0.740674	0.874500	0.070406	0.058653	-0.476291
35328	-1.356800	1.009756	9.654088	0.127645	0.036843	-0.051417	0.341095	0.165115	-0.742252	0.873823	0.072886	0.058083	-0.477229
35329	-1.726863	1.244799	10.073310	0.227006	0.042178	-0.069909	0.341916	0.158573	-0.743229	0.872770	0.077161	0.056611	-0.478659
35330	-1.306076	1.337606	10.037104	0.125095	0.047322	-0.086601	0.340918	0.152313	-0.745464	0.871711	0.079658	0.056300	-0.480214
35331	-1.385888	0.641076	10.130714	0.168088	0.005419	-0.115639	0.340937	0.149453	-0.746522	0.870326	0.082484	0.054796	-0.482418
35332	-1.596345	0.589518	10.035814	0.175308	-0.031194	-0.137693	0.338884	0.145106	-0.747821	0.868749	0.085043	0.052715	-0.485040
35333	-1.606037	0.600150	9.555407	0.032285	-0.015352	-0.149236	0.336561	0.143622	-0.750890	0.867266	0.085246	0.052224	-0.487705
35334	-1.583793	1.352225	9.390840	0.005589	0.028430	-0.159696	0.335776	0.144171	-0.750486	0.865681	0.085412	0.052862	-0.490416
35335	-1.784232	2.009228	9.813449	0.154422	0.061831	-0.225274	0.334210	0.144997	-0.750712	0.863135	0.088444	0.052626	-0.494375
35336	-1.637428	0.912968	10.318643	0.234926	0.037275	-0.247966	0.332692	0.137922	-0.751660	0.860215	0.092564	0.051310	-0.498829
35337	-2.393103	0.564976	10.989215	0.085376	0.042547	-0.238321	0.332973	0.134925	-0.752595	0.857630	0.094182	0.051472	-0.502943
35338	-2.331211	1.143852	10.125424	-0.160399	0.098676	-0.255652	0.332682	0.139557	-0.751386	0.855251	0.092116	0.055185	-0.506966
35339	-2.679540	1.099098	8.758166	-0.158511	0.056187	-0.252141	0.331830	0.149639	-0.747285	0.852910	0.089702	0.058100	-0.511002
35340	-2.846705	0.703995	8.106238	-0.097801	-0.005788	-0.225504	0.332069	0.152906	-0.746227	0.850797	0.087668	0.059333	-0.514722
35341	-2.414813	0.305474	8.650637	-0.064199	-0.070883	-0.174610	0.328666	0.156466	-0.746398	0.849182	0.085672	0.059042	-0.517749
35342	-1.948716	-0.053298	9.697438	0.017679	-0.087979	-0.114393	0.325118	0.161660	-0.744879	0.848115	0.084879	0.057493	-0.519799
35343	-1.696974	0.018434	10.203138	0.060218	-0.059475	-0.029459	0.322533	0.159223	-0.746022	0.847768	0.085226	0.055870	-0.520485
35344	-1.890338	0.673340	9.957610	0.056572	-0.006975	0.011435	0.320726	0.157054	-0.746789	0.847861	0.086076	0.055079	-0.520277
35345	-2.040373	0.978587	9.515443	-0.045303	0.007152	0.002050	0.320209	0.156784	-0.747299	0.847946	0.085366	0.055637	-0.520198
35346	-2.234343	0.534584	9.319767	-0.070452	-0.000675	0.023839	0.321759	0.159228	-0.748070	0.848374	0.084142	0.056253	-0.519632
35347	-2.226442	0.284809	9.451399	-0.044761	0.001809	0.075968	0.323837	0.158807	-0.746046	0.849225	0.083466	0.056624	-0.518309
35348	-1.950156	0.429267	9.421840	-0.015398	-0.000097	0.113131	0.324878	0.158529	-0.745678	0.850466	0.083284	0.056525	-0.516310
35349	-1.644497	0.635468	9.210103	-0.011985	-0.028227	0.148256	0.326845	0.156067	-0.746118	0.852035	0.082923	0.055930	-0.513840
35350	-1.353352	0.826064	9.363579	-0.031748	-0.023140	0.163939	0.325421	0.154985	-0.746364	0.853843	0.082280	0.055523	-0.510978
35351	-1.329986	0.706628	9.688821	-0.105973	-0.005704	0.151087	0.327756	0.155789	-0.745619	0.855556	0.080526	0.056241	-0.508308
35352	-1.506301	0.352914	9.965032	-0.201849	0.034441	0.183992	0.331633	0.159718	-0.744223	0.857789	0.077576	0.058524	-0.504732
35353	-1.689294	0.089563	9.889088	-0.132154	0.078203	0.218146	0.336177	0.160646	-0.742737	0.860088	0.076260	0.060840	-0.500731
35354	-1.453167	-0.316442	9.846337	-0.068170	0.042969	0.302924	0.340979	0.160618	-0.738947	0.863187	0.075840	0.061728	-0.495324
35355	-2.125870	-0.529185	10.128451	0.047724	0.011467	0.377825	0.346862	0.155547	-0.738827	0.866815	0.077086	0.060877	-0.488860
35356	-2.264085	-0.281996	10.392016	-0.070503	0.076070	0.417818	0.353136	0.151018	-0.739480	0.870894	0.077073	0.062165	-0.481392
35357	-1.851536	0.019159	10.045877	-0.121462	0.166934	0.446799	0.362766	0.149330	-0.736809	0.875128	0.076924	0.065575	-0.473216
35358	-1.632530	0.266585	9.724822	0.107595	0.214191	0.469779	0.373859	0.140687	-0.732039	0.879086	0.081407	0.067504	-0.464784
35359	-1.353611	0.796559	9.151772	0.065750	0.151318	0.424344	0.384708	0.131774	-0.731774	0.882681	0.084331	0.068868	-0.457187
35360	-2.307817	1.064276	9.328893	-0.016568	-0.004975	0.375933	0.393566	0.127911	-0.728211	0.886139	0.084470	0.068220	-0.450520
35361	-2.846182	1.379500	10.372883	-0.145246	-0.042530	0.301925	0.396438	0.126124	-0.727757	0.889136	0.081771	0.068296	-0.445068
35362	-2.627279	1.288913	9.620196	-0.243066	-0.022960	0.195475	0.398774	0.127065	-0.727654	0.891298	0.077472	0.069654	-0.441287
35363	-2.417296	1.303969	8.787096	-0.316067	-0.022729	0.137626	0.400025	0.133594	-0.723618	0.893001	0.071744	0.071881	-0.438446
35364	-2.393662	1.227322	8.949420	-0.238933	-0.026138	0.090567	0.402310	0.142707	-0.721890	0.894174	0.067340	0.073302	-0.436514
35365	-2.281945	0.972292	9.200250	-0.033150	-0.050629	0.076025	0.401504	0.146525	-0.720811	0.894941	0.066391	0.072658	-0.435194
35366	-2.188759	0.823553	9.558196	0.068816	-0.097911	0.058908	0.400487	0.143262	-0.722630	0.895510	0.066820	0.070151	-0.434368
35367	-1.710467	0.853459	9.547204	-0.056341	-0.094532	0.036722	0.401406	0.142032	-0.722784	0.896020	0.065038	0.068967	-0.433775
35368	-1.484144	0.764968	9.498576	-0.126024	-0.103296	0.011425	0.397745	0.144912	-0.722573	0.896435	0.061863	0.068118	-0.433518
35369	-1.443045	0.769691	9.575174	-0.038272	-0.091019	-0.002003	0.396962	0.146552	-0.724604	0.896576	0.060384	0.066864	-0.433630
35370	-1.468828	0.880327	9.511786	0.097703	-0.083987	0.007857	0.393585	0.146298	-0.726101	0.896648	0.061381	0.064424	-0.433709
35371	-1.429179	1.019751	9.592348	0.214077	-0.074335	-0.003582	0.391554	0.139637	-0.729997	0.896431	0.064587	0.061257	-0.434151
35372	-1.404225	1.126024	9.804824	0.224951	-0.048946	-0.031598	0.390291	0.134060	-0.731964	0.895937	0.068118	0.058391	-0.435025
35373	-1.308880	0.945620	10.037428	0.178547	-0.022720	-0.058347	0.389296	0.127256	-0.734075	0.895198	0.071074	0.056500	-0.436322
35374	-1.006565	0.676413	10.070174	0.244638	-0.000115	-0.027971	0.389071	0.120855	-0.733877	0.894629	0.075382	0.054329	-0.437042
35375	-0.661451	0.658754	9.893973	0.341142	-0.001978	0.004345	0.388510	0.107920	-0.738758	0.894130	0.081448	0.051248	-0.437345
35376	-1.255451	0.995106	9.840485	0.321546	-0.014008	-0.014979	0.389499	0.096748	-0.743129	0.893542	0.087015	0.048144	-0.437829
35377	-1.069406	1.358409	9.578719	0.082008	0.029749	-0.048264	0.388621	0.090214	-0.741893	0.892945	0.088660	0.047957	-0.438735
35378	-0.995491	1.564693	9.590065	-0.023421	0.058622	-0.071819	0.390438	0.090340	-0.740889	0.892429	0.088637	0.049285	-0.439642
35379	-0.876285	1.365298	9.178223	0.042984	0.075386	-0.099539	0.392132	0.089513	-0.740150	0.891403	0.089930	0.050301	-0.441341
35380	-0.623291	1.969052	9.072439	0.054785	0.098134	-0.123994	0.394095	0.086641	-0.738663	0.890225	0.091599	0.051737	-0.443207
35381	-0.840273	2.346480	9.256477	0.129277	0.089553	-0.179738	0.396188	0.084177	-0.737689	0.888300	0.094500	0.052320	-0.446380
35382	-1.469408	2.827997	9.397205	0.011412	0.072305	-0.238533	0.395409	0.083909	-0.737937	0.886084	0.095059	0.053880	-0.450463
35383	-2.047131	1.717356	9.644147	-0.077929	0.039290	-0.290470	0.395125	0.086906	-0.735715	0.883563	0.093776	0.055621	-0.455444
35384	-2.151062	0.310472	10.957767	-0.073068	0.061643	-0.216620	0.393019	0.091140	-0.735900	0.881664	0.092766	0.057708	-0.459056
35385	-1.931786	0.257347	10.659687	-0.016110	0.147172	-0.116394	0.392988	0.094816	-0.732774	0.880458	0.093694	0.060483	-0.460823
35386	-1.722435	0.863607	9.689205	-0.025116	0.201414	-0.057142	0.398178	0.094786	-0.728218	0.879744	0.094999	0.064294	-0.461402
35387	-2.087485	0.838739	8.490535	-0.041160	0.182489	-0.043098	0.402467	0.093671	-0.724946	0.879192	0.095891	0.067795	-0.461768
35388	-2.680905	0.587653	8.233236	-0.082503	0.094289	-0.022438	0.406222	0.095011	-0.721643	0.879068	0.095235	0.070193	-0.461782
35389	-3.328761	0.792477	9.072641	-0.165990	0.021610	-0.004587	0.406458	0.097869	-0.719430	0.879307	0.092529	0.072017	-0.461597
35390	-3.118023	1.197396	9.899731	-0.111518	0.009131	-0.005115	0.407747	0.099905	-0.719301	0.879547	0.090592	0.073158	-0.461344
35391	-2.343146	1.508718	9.870191	-0.292120	0.043896	-0.022335	0.408220	0.105621	-0.714618	0.879786	0.085888	0.076593	-0.461229
35392	-1.819391	1.150404	9.640471	-0.268636	0.070139	-0.059304	0.407767	0.114748	-0.711561	0.879620	0.081672	0.080335	-0.461676
35393	-1.718495	0.417188	9.208232	-0.247128	0.087707	-0.053967	0.411231	0.122084	-0.709225	0.879372	0.078095	0.084155	-0.462086
35394	-2.245294	-0.312684	9.055396	-0.247304	0.068579	-0.020540	0.412206	0.130248	-0.703367	0.879517	0.074293	0.087612	-0.461795
35395	-2.664887	-0.268011	10.011144	-0.313862	0.042131	0.022170	0.413714	0.137321	-0.699330	0.880096	0.069204	0.091159	-0.460795
35396	-2.669102	-0.188046	10.197136	-0.369431	0.084007	0.051009	0.415997	0.145479	-0.695551	0.881012	0.063507	0.095907	-0.458896
35397	-2.115522	0.249262	9.906616	-0.320282	0.111837	0.083119	0.420236	0.152401	-0.690656	0.881945	0.059037	0.100659	-0.456678
35398	-2.020864	0.668177	9.509303	-0.202181	0.108387	0.096370	0.423576	0.156602	-0.685130	0.882927	0.056597	0.104236	-0.454281
35399	-2.548100	0.560413	9.101688	-0.279662	0.119263	0.030783	0.428731	0.162701	-0.680642	0.883260	0.052827	0.108785	-0.453020
35400	-2.682624	-0.015928	9.036146	-0.265345	0.131575	0.032619	0.432298	0.171941	-0.673525	0.883608	0.049348	0.113407	-0.451597
35401	-2.354077	-0.667794	9.047446	-0.115096	0.159484	0.051206	0.436179	0.174098	-0.670473	0.883816	0.048885	0.117172	-0.450278
35402	-2.087747	-1.255297	9.499784	-0.169067	0.110230	0.083909	0.439397	0.177483	-0.665596	0.884574	0.047022	0.120492	-0.448107
35403	-2.330026	-1.382165	9.863278	-0.151471	0.099609	0.136026	0.444058	0.179090	-0.661403	0.885686	0.045494	0.123442	-0.445256
35404	-2.397714	-0.713525	9.710544	-0.076487	0.103059	0.183448	0.449522	0.177833	-0.659051	0.887223	0.045447	0.125712	-0.441550
35405	-2.504845	-0.501014	9.723523	-0.190933	0.127575	0.173966	0.453800	0.178217	-0.654992	0.888597	0.043530	0.129455	-0.437882
35406	-3.773103	-0.602718	10.194684	-0.060394	0.131364	0.182330	0.459376	0.178320	-0.649411	0.889947	0.044030	0.132085	-0.434293
35407	-3.954996	-0.355648	9.521428	-0.097673	0.107171	0.129221	0.464320	0.176930	-0.647053	0.890857	0.043511	0.134741	-0.431653
35408	-3.723579	-0.410222	9.566866	-0.228132	0.107152	0.089417	0.467931	0.180177	-0.642956	0.891552	0.040571	0.138464	-0.429322
35409	-3.161224	-0.097884	9.327702	-0.130493	0.117590	0.075968	0.471022	0.183291	-0.638595	0.891966	0.039449	0.141664	-0.427517
35410	-3.048851	0.436188	8.883498	0.013732	0.115112	0.052422	0.477002	0.182440	-0.635604	0.892097	0.040788	0.143482	-0.426513
35411	-3.158008	-0.306352	8.799006	0.063989	0.061934	0.001371	0.478314	0.179980	-0.634618	0.891866	0.042496	0.144094	-0.426623
35412	-3.472985	-1.162108	9.702647	0.085226	0.033823	0.015423	0.481187	0.178194	-0.634678	0.891846	0.044310	0.143879	-0.426552
35413	-3.369195	-0.848464	10.294109	0.099466	0.075631	0.029796	0.481981	0.175329	-0.633946	0.891775	0.046825	0.144430	-0.426244
35414	-3.194142	0.014130	9.696942	0.183841	0.117773	0.004266	0.484347	0.170548	-0.632998	0.891306	0.051082	0.144880	-0.426584
35415	-3.059519	0.646563	8.443844	0.103929	0.098958	-0.098484	0.484900	0.165915	-0.634854	0.890052	0.053553	0.145929	-0.428536
35416	-3.175801	0.259849	8.305830	0.089957	0.041489	-0.189595	0.486068	0.166181	-0.634354	0.888219	0.054918	0.146022	-0.432120
35417	-3.093071	-0.008296	8.912413	0.118703	0.006475	-0.243357	0.485401	0.168499	-0.633420	0.885938	0.056461	0.145455	-0.436771
35418	-2.994797	0.196030	9.918396	0.245775	0.001090	-0.275945	0.481764	0.168247	-0.634655	0.883238	0.059983	0.143559	-0.442361
35419	-3.139240	0.254983	9.953962	0.215500	0.013434	-0.305145	0.478522	0.167449	-0.636674	0.880204	0.063135	0.142308	-0.448334
35420	-3.159814	0.083938	9.805587	0.058233	0.085230	-0.326323	0.475521	0.169645	-0.637895	0.876955	0.063956	0.143618	-0.454128
35421	-3.014241	0.196809	9.337030	0.081504	0.148219	-0.295976	0.476536	0.173453	-0.636586	0.873706	0.065992	0.145897	-0.459344
35422	-3.106068	0.205340	8.746766	0.113659	0.178041	-0.258582	0.477307	0.174129	-0.634788	0.870656	0.068818	0.148226	-0.463952
35423	-3.241631	0.138403	9.319096	0.221926	0.112452	-0.295026	0.477941	0.175895	-0.632979	0.867243	0.072977	0.148567	-0.469566
35424	-2.817086	0.073226	9.535767	0.634533	0.052146	-0.348777	0.477343	0.168817	-0.636772	0.862810	0.083386	0.143932	-0.477378
35425	-3.474025	0.722888	9.539289	0.409219	0.021736	-0.388971	0.474290	0.159846	-0.642220	0.858285	0.089665	0.141059	-0.485189
35426	-3.349734	0.530952	10.007012	0.434334	0.045284	-0.409938	0.468323	0.158382	-0.645234	0.853352	0.096355	0.138273	-0.493343
35427	-3.333803	-0.264291	9.521926	0.684501	0.057499	-0.318348	0.466959	0.149129	-0.649810	0.848622	0.107826	0.133115	-0.500495
35428	-3.547448	-0.058740	8.560099	0.594735	0.095994	-0.214757	0.466795	0.134149	-0.653301	0.844877	0.118257	0.129171	-0.505484
35429	-3.098583	0.582314	8.568401	0.682047	0.016980	-0.152729	0.467424	0.117802	-0.657846	0.841572	0.129644	0.122947	-0.509738
35430	-3.148271	1.107463	7.152251	0.200826	-0.052818	-0.163385	0.467496	0.107043	-0.661299	0.839520	0.132037	0.120362	-0.513113
35431	-2.937421	0.157898	8.605388	0.098667	-0.110884	-0.191064	0.462307	0.106664	-0.665345	0.837532	0.132181	0.118037	-0.516851
35432	-2.872381	-0.583824	10.018916	0.219878	-0.093812	-0.125114	0.458162	0.105463	-0.669027	0.835880	0.134553	0.114451	-0.519713
35433	-3.296637	-0.810189	9.625871	0.198066	-0.050085	-0.028097	0.454430	0.099491	-0.671089	0.835141	0.137242	0.111694	-0.520796
35434	-3.556877	-0.042708	9.060203	0.269315	-0.003758	0.078578	0.453577	0.091324	-0.674761	0.835226	0.141831	0.108538	-0.520097
35435	-3.552836	1.202514	8.891849	0.269258	-0.020416	0.098160	0.452982	0.081929	-0.675487	0.835488	0.146277	0.105210	-0.519128
35436	-3.503921	1.971121	8.696002	0.267675	-0.043053	0.055917	0.451874	0.071993	-0.677499	0.835373	0.150374	0.101476	-0.518885
35437	-3.587573	1.737595	9.189071	0.099658	-0.049160	-0.003520	0.452178	0.065727	-0.680010	0.835105	0.151517	0.099727	-0.519323
35438	-3.453905	1.839420	9.797064	0.060286	-0.039686	-0.016142	0.451669	0.063550	-0.679766	0.834844	0.152035	0.098417	-0.519841
35439	-3.397030	1.361836	9.483491	0.049720	-0.009828	-0.039129	0.450117	0.062742	-0.681038	0.834276	0.152684	0.097946	-0.520652
35440	-3.448177	0.971752	9.195886	0.131836	0.009398	0.016114	0.448050	0.061119	-0.682825	0.834026	0.154969	0.096609	-0.520626
35441	-3.292706	1.100650	9.275328	0.224533	-0.010058	0.087190	0.447307	0.055403	-0.684415	0.834218	0.158753	0.093939	-0.519667
35442	-3.237711	1.360193	9.352332	0.213691	-0.015397	0.108275	0.449186	0.045995	-0.685693	0.834691	0.162316	0.091045	-0.518319
35443	-2.894412	2.098025	9.280954	0.106482	-0.003215	0.082914	0.450273	0.038634	-0.686811	0.835181	0.164181	0.089707	-0.517175
35444	-2.907421	2.304931	9.273832	0.022534	0.009083	0.053314	0.450545	0.036180	-0.686196	0.835651	0.164703	0.089381	-0.516306
35445	-3.191260	1.793643	8.866688	0.080974	-0.001089	-0.003583	0.450819	0.034273	-0.687248	0.835323	0.166020	0.088608	-0.516548
35446	-3.387398	1.374618	8.969298	0.022722	-0.008094	0.010037	0.449537	0.030738	-0.687006	0.835374	0.166290	0.088134	-0.516460
35447	-3.376046	0.930199	9.161143	0.022582	-0.014305	0.031063	0.449137	0.031965	-0.686216	0.835617	0.166529	0.087654	-0.516071
35448	-3.226233	0.939264	9.361813	0.006244	0.021346	0.087421	0.450440	0.032504	-0.687518	0.836466	0.166964	0.087584	-0.514565
35449	-3.152100	1.176747	9.351888	0.032865	0.030830	0.140546	0.451245	0.027868	-0.687189	0.837720	0.167986	0.087399	-0.512218
35450	-3.173223	1.604488	9.186369	0.052563	0.054469	0.151446	0.451007	0.024328	-0.687863	0.839000	0.169646	0.087193	-0.509604
35451	-3.143018	2.118490	9.047833	0.052629	0.051001	0.142721	0.454949	0.016951	-0.686707	0.840159	0.171209	0.087129	-0.507178
35452	-3.122658	2.273762	8.756269	0.023236	0.035355	0.117810	0.457040	0.015169	-0.686370	0.841218	0.172120	0.087013	-0.505130
35453	-2.986873	2.349992	8.864111	-0.045522	0.012615	0.078427	0.458074	0.015435	-0.684838	0.842120	0.171555	0.087497	-0.503733
35454	-2.821916	2.115802	8.987359	-0.036577	-0.008428	0.067742	0.458601	0.014342	-0.684985	0.842950	0.170930	0.087421	-0.502570
35455	-2.906256	1.801452	9.001294	-0.036622	-0.029404	0.069389	0.456896	0.016803	-0.685065	0.843804	0.170067	0.087117	-0.501481
35456	-3.062839	1.503149	9.359676	0.029439	-0.028587	0.091000	0.456260	0.014491	-0.685464	0.844672	0.170394	0.085958	-0.500107
35457	-3.223736	1.629154	9.259180	0.034655	-0.028606	0.128123	0.456145	0.012722	-0.687153	0.845865	0.170818	0.084755	-0.498148
35458	-3.375182	1.717427	9.427314	-0.015457	-0.011993	0.130521	0.456822	0.009041	-0.688744	0.847242	0.170616	0.084189	-0.495967
35459	-3.523165	1.958964	9.390514	0.020339	0.007298	0.137115	0.457352	0.006859	-0.687743	0.848498	0.171170	0.083721	-0.493703
35460	-3.401711	2.067941	9.160025	0.027517	0.010802	0.140695	0.457512	0.001955	-0.688566	0.849778	0.171938	0.083079	-0.491338
35461	-3.081913	2.217089	9.202236	-0.017057	0.012519	0.105063	0.458047	0.000045	-0.689622	0.850826	0.171866	0.083176	-0.489529
35462	-2.466671	2.152120	9.186569	-0.026000	0.015841	0.104812	0.459221	-0.001733	-0.687469	0.851920	0.171712	0.083268	-0.487661
35463	-2.550757	2.214957	9.072670	-0.000826	0.029940	0.085702	0.460527	-0.002830	-0.686984	0.852695	0.172040	0.083530	-0.486144
35464	-2.695755	2.192511	9.227459	0.042068	0.023823	0.091315	0.461843	-0.005289	-0.687285	0.853405	0.173101	0.083142	-0.484585
35465	-2.647958	2.133475	8.918776	0.019802	0.012537	0.073469	0.463159	-0.008293	-0.686562	0.854020	0.173583	0.082921	-0.483366
35466	-2.812918	2.028665	8.827677	0.033214	0.010852	0.077115	0.464467	-0.009390	-0.686979	0.854641	0.174342	0.082447	-0.482074
35467	-2.956441	2.208584	9.100127	0.045598	-0.010207	0.095708	0.462925	-0.012378	-0.687628	0.855415	0.175081	0.081500	-0.480593
35468	-2.975865	2.185457	9.352351	0.120733	-0.010229	0.093607	0.463608	-0.017012	-0.689486	0.855915	0.177160	0.079765	-0.479231
35469	-2.940613	2.380672	9.577776	0.136853	0.012467	0.092069	0.463243	-0.022732	-0.687477	0.856285	0.179665	0.078328	-0.477871
35470	-2.965960	2.560279	9.262855	0.101187	0.023061	0.077800	0.463028	-0.029949	-0.688832	0.856638	0.181699	0.077406	-0.476619
35471	-2.934710	2.551784	8.923655	0.063800	0.014448	0.042246	0.465390	-0.033640	-0.688388	0.856783	0.182906	0.076867	-0.475982
35472	-2.873521	2.332211	8.843704	0.028007	0.023181	0.046361	0.464492	-0.036087	-0.688141	0.857100	0.183638	0.076759	-0.475148
35473	-2.911843	2.377979	8.770066	0.013743	0.002239	0.031224	0.467116	-0.038688	-0.690137	0.857341	0.183858	0.076522	-0.474666
35474	-2.926712	2.314158	9.096278	0.001216	-0.020540	0.015173	0.466068	-0.037593	-0.689853	0.857526	0.183666	0.076034	-0.474483
35475	-2.912611	2.252266	9.340558	-0.002404	-0.015354	0.018668	0.462432	-0.038390	-0.690707	0.857737	0.183412	0.075689	-0.474256
35476	-3.008713	2.315887	9.452660	-0.014844	0.016174	0.006395	0.463345	-0.039076	-0.690342	0.857840	0.183281	0.076014	-0.474069
35477	-2.984882	2.276750	9.298207	-0.023688	0.031981	-0.007723	0.463987	-0.037718	-0.689952	0.857807	0.183060	0.076776	-0.474090
35478	-2.974704	2.366445	8.770476	-0.039675	0.009376	-0.025518	0.465418	-0.037317	-0.690484	0.857709	0.182389	0.077338	-0.474434
35479	-2.950055	2.433873	8.862355	-0.082540	-0.001109	-0.048774	0.464875	-0.034045	-0.689285	0.857549	0.180792	0.078239	-0.475186
35480	-2.907692	2.279678	8.879441	-0.123618	0.014650	-0.063160	0.464447	-0.027777	-0.688832	0.857384	0.178671	0.079824	-0.476023
