# Supplementary material for: Identification of Haptic Based Guiding Using Hard Reins
Source: PLoS One. 2015 Jul 22;10(7):e0132020. doi: 10.1371/journal.pone.0132020 (PMC4511788; doi:10.1371/journal.pone.0132020)
Supplement: S2 File — (ZIP) [file pone.0132020.s002.zip › MotionData2/Subject10/T19/gc19.txt]

// Start Time: 0
// Sample rate: 25.0Hz
// Scenario: 4.9
// Firmware Version: 2.6.1
Counter	Acc_X	Acc_Y	Acc_Z	Gyr_X	Gyr_Y	Gyr_Z	Mag_X	Mag_Y	Mag_Z	Quat_w	Quat_x	Quat_y	Quat_z
34760	8.993124	0.391335	-3.933964	-0.548255	0.009993	-0.019447	-0.679544	-0.330142	0.240272	0.593810	-0.043808	-0.801857	-0.049954
34761	9.063353	0.434330	-3.944203	-0.549056	0.023434	-0.009787	-0.679545	-0.330002	0.240134	0.592081	-0.047083	-0.802752	-0.053029
34762	9.043721	0.369268	-3.933785	-0.551719	0.031542	-0.008996	-0.678427	-0.329728	0.241103	0.592390	-0.051233	-0.802081	-0.055807
34763	9.121589	0.487035	-3.959366	-0.549025	0.026999	-0.004482	-0.679834	-0.327625	0.239882	0.590748	-0.054602	-0.802854	-0.058829
34764	9.024776	0.444239	-3.944262	-0.557131	0.037852	-0.006438	-0.679133	-0.328046	0.239733	0.591131	-0.058840	-0.802059	-0.061676
34765	9.008854	0.401870	-3.779462	-0.560834	0.032502	-0.011773	-0.680384	-0.329431	0.237220	0.589580	-0.062237	-0.802683	-0.064985
34766	9.076262	0.333707	-3.790873	-0.515312	0.041188	0.001096	-0.681227	-0.328873	0.238068	0.590053	-0.066088	-0.801854	-0.067083
34767	9.009503	0.522541	-3.804972	-0.531756	0.023134	0.013411	-0.680105	-0.329293	0.237358	0.588449	-0.069575	-0.802522	-0.069619
34768	9.096020	0.338068	-3.846522	-0.568104	0.027109	-0.008274	-0.681083	-0.329569	0.236945	0.588587	-0.073908	-0.801763	-0.072662
34769	9.081059	0.360364	-3.774263	-0.548147	0.008717	0.022147	-0.682071	-0.327752	0.237390	0.586765	-0.077766	-0.802486	-0.075337
34770	9.081388	0.347977	-3.822451	-0.529941	0.023208	0.004579	-0.680675	-0.326775	0.236692	0.586890	-0.081853	-0.801770	-0.077618
34771	9.105533	0.340545	-3.827233	-0.526399	0.005125	0.010043	-0.681793	-0.327052	0.236698	0.585049	-0.085287	-0.802516	-0.080080
34772	9.105092	0.328783	-3.776359	-0.544545	0.010632	0.008024	-0.682217	-0.326072	0.236433	0.584929	-0.089610	-0.801882	-0.082539
34773	9.031007	0.372294	-3.849233	-0.546263	0.019549	0.018559	-0.682357	-0.326072	0.236573	0.583318	-0.093406	-0.802339	-0.085245
34774	9.098711	0.391154	-3.856783	-0.528202	0.005088	0.015337	-0.683053	-0.326910	0.236849	0.583127	-0.097657	-0.801745	-0.087350
34775	9.056586	0.242018	-3.787408	-0.553654	0.003458	0.007941	-0.683762	-0.324530	0.236043	0.581241	-0.101413	-0.802325	-0.090266
34776	9.013403	0.329346	-3.778659	-0.560996	-0.005502	0.006143	-0.682362	-0.324956	0.237142	0.580773	-0.105907	-0.801773	-0.092988
34777	9.090962	0.425548	-3.775004	-0.555515	0.001676	0.007960	-0.682085	-0.324116	0.236313	0.578870	-0.109698	-0.802292	-0.095932
34778	9.047567	0.290043	-3.845922	-0.558981	0.023309	0.007764	-0.682927	-0.323555	0.236046	0.578842	-0.114128	-0.801362	-0.098668
34779	8.960649	0.300317	-3.836255	-0.544412	0.030461	0.005219	-0.683216	-0.321602	0.237184	0.577433	-0.117705	-0.801504	-0.101524
34780	8.933331	0.335047	-3.720626	-0.551547	0.061212	-0.004791	-0.684606	-0.323406	0.234667	0.577978	-0.121761	-0.800138	-0.104378
34781	8.993979	0.426523	-3.716895	-0.544195	0.090220	-0.026975	-0.685722	-0.323818	0.233278	0.577478	-0.124704	-0.799600	-0.107742
34782	8.969352	0.189526	-3.767375	-0.555907	0.124946	-0.076013	-0.684323	-0.323539	0.232295	0.578853	-0.127524	-0.797623	-0.111646
34783	9.099537	0.428788	-3.634909	-0.558814	0.106976	-0.077655	-0.685435	-0.324644	0.229226	0.578492	-0.129797	-0.796918	-0.115853
34784	9.259827	0.137556	-3.283933	-0.551849	0.061911	-0.079972	-0.684867	-0.326316	0.227532	0.578837	-0.132637	-0.795649	-0.119574
34785	9.079578	-0.029648	-3.151349	-0.537780	-0.039487	-0.036787	-0.683890	-0.326043	0.228642	0.576329	-0.135686	-0.796500	-0.122564
34786	8.668563	0.095699	-3.616118	-0.566498	0.013002	-0.050760	-0.684587	-0.327453	0.233371	0.575901	-0.139262	-0.795647	-0.126054
34787	8.863535	0.267461	-3.777768	-0.542030	0.029542	-0.094738	-0.681227	-0.328163	0.234313	0.574342	-0.141288	-0.795791	-0.129941
34788	8.862529	0.151928	-3.703990	-0.531823	0.065557	-0.098397	-0.681790	-0.327464	0.234743	0.574705	-0.143560	-0.794520	-0.133575
34789	9.010180	0.053686	-3.806990	-0.551901	0.045849	-0.098488	-0.681502	-0.329138	0.233748	0.573377	-0.145625	-0.794405	-0.137669
34790	8.895522	0.043760	-3.963783	-0.548221	0.023797	-0.054095	-0.680098	-0.330117	0.233169	0.573128	-0.148890	-0.793406	-0.140933
34791	9.462005	0.193428	-3.806738	-0.539161	0.016355	-0.025507	-0.680659	-0.329555	0.232622	0.571575	-0.152078	-0.793396	-0.143863
34792	8.939521	0.378018	-4.185034	-0.554936	0.062599	0.044730	-0.679955	-0.330392	0.231632	0.572178	-0.156864	-0.791596	-0.146221
34793	9.489528	0.449886	-4.118917	-0.554688	0.080185	0.099591	-0.682749	-0.330366	0.225801	0.571935	-0.162046	-0.790371	-0.148139
34794	9.463261	0.522067	-3.810407	-0.557501	0.242673	0.064933	-0.684988	-0.329082	0.219143	0.575391	-0.166633	-0.786380	-0.150884
34795	9.505170	0.573941	-3.588747	-0.550463	0.213822	0.063428	-0.688189	-0.331138	0.209113	0.577153	-0.170796	-0.783671	-0.153569
34796	9.402864	0.701395	-3.406397	-0.546808	0.236508	0.042087	-0.690835	-0.332078	0.199648	0.580423	-0.174898	-0.779785	-0.156381
34797	9.406000	0.731825	-3.174780	-0.550580	0.239528	0.008401	-0.692642	-0.333162	0.190453	0.582409	-0.178103	-0.776882	-0.159794
34798	9.390609	0.601762	-3.120151	-0.529030	0.219980	-0.033712	-0.693475	-0.333418	0.184047	0.585199	-0.180850	-0.773447	-0.163142
34799	9.361134	0.575699	-3.066663	-0.538369	0.174904	-0.026479	-0.695142	-0.334788	0.176799	0.586117	-0.183566	-0.771387	-0.166530
34800	9.411164	0.621963	-2.960931	-0.533170	0.104041	0.035953	-0.696536	-0.335618	0.175268	0.587299	-0.187804	-0.768994	-0.168697
34801	9.332435	0.447199	-3.161840	-0.560422	0.108008	0.009042	-0.697376	-0.334765	0.171521	0.587220	-0.191546	-0.767452	-0.171756
34802	9.477342	0.295436	-2.938046	-0.545969	0.080630	0.040341	-0.698782	-0.332798	0.169044	0.587980	-0.196065	-0.765227	-0.173973
34803	9.390764	0.390272	-2.931739	-0.559295	0.006282	-0.000942	-0.697947	-0.331540	0.168215	0.586312	-0.199997	-0.764858	-0.176725
34804	9.449533	0.340739	-3.064159	-0.555622	-0.001086	0.015966	-0.698797	-0.329163	0.168107	0.585668	-0.204528	-0.763611	-0.179053
34805	9.422741	0.345953	-3.030354	-0.552154	-0.029070	0.019711	-0.699639	-0.328605	0.168955	0.583557	-0.208821	-0.763535	-0.181299
34806	9.355558	0.389692	-3.059747	-0.545037	-0.058931	0.029702	-0.699371	-0.326376	0.170648	0.582091	-0.213632	-0.762902	-0.183063
34807	9.331686	0.413872	-3.081731	-0.546807	-0.056301	0.038510	-0.699928	-0.327500	0.173149	0.579645	-0.218247	-0.763017	-0.184889
34808	9.389365	0.379768	-3.066930	-0.549572	-0.056170	0.026099	-0.698261	-0.325139	0.176087	0.578155	-0.223031	-0.762306	-0.186772
34809	9.359575	0.118835	-3.085725	-0.555989	-0.055863	-0.005863	-0.700224	-0.324724	0.178755	0.575502	-0.227076	-0.762510	-0.189243
34810	9.349901	0.162545	-3.062037	-0.556899	-0.048555	-0.016532	-0.699946	-0.324731	0.180564	0.573904	-0.231249	-0.761831	-0.191759
34811	9.320783	0.141040	-3.052094	-0.568782	-0.051954	-0.033468	-0.698833	-0.323623	0.182797	0.571141	-0.235008	-0.761999	-0.194745
34812	9.225876	0.370603	-3.151178	-0.523149	-0.028994	-0.005636	-0.697997	-0.323637	0.186552	0.570015	-0.238870	-0.761136	-0.196711
34813	9.324400	0.239429	-3.159511	-0.561192	-0.012555	-0.009717	-0.697577	-0.323638	0.186410	0.567975	-0.242747	-0.760713	-0.199486
34814	9.216488	0.331665	-3.203889	-0.552033	-0.005494	0.000954	-0.698838	-0.323358	0.187119	0.567068	-0.246931	-0.759397	-0.201927
34815	9.327094	0.253730	-3.188669	-0.542850	0.008871	0.002755	-0.697715	-0.324199	0.187241	0.565488	-0.250700	-0.758686	-0.204375
34816	9.286141	0.268472	-3.191195	-0.556691	-0.023455	-0.002523	-0.697721	-0.323086	0.188507	0.564243	-0.254943	-0.757532	-0.206830
34817	9.264514	0.273381	-3.200886	-0.561105	-0.001796	-0.004480	-0.696742	-0.322949	0.188780	0.562373	-0.258847	-0.756845	-0.209574
34818	9.293534	0.214975	-3.236517	-0.522724	0.027660	0.006404	-0.697869	-0.321272	0.189363	0.562087	-0.262614	-0.755173	-0.211672
34819	9.303298	0.253608	-3.232129	-0.551831	0.023313	0.004327	-0.698421	-0.322944	0.188514	0.560676	-0.266441	-0.754142	-0.214292
34820	9.332341	0.275173	-3.232408	-0.564614	0.018053	-0.004628	-0.698143	-0.322384	0.187960	0.559951	-0.270537	-0.752421	-0.217089
34821	9.462633	0.291343	-3.220682	-0.559119	0.041709	-0.031220	-0.697441	-0.322378	0.185586	0.558618	-0.273821	-0.751288	-0.220307
34822	9.472333	0.460923	-3.145267	-0.539188	0.041651	-0.034505	-0.698692	-0.324470	0.185434	0.558230	-0.277064	-0.749538	-0.223177
34823	9.210500	0.303551	-3.068257	-0.566520	0.012717	-0.013493	-0.698127	-0.325304	0.183749	0.556497	-0.280813	-0.748542	-0.226142
34824	9.360559	0.469512	-3.043731	-0.557284	0.008513	0.050386	-0.697703	-0.326001	0.182902	0.555867	-0.285659	-0.746566	-0.228147
34825	9.113669	0.384391	-2.991709	-0.545381	0.013699	0.064584	-0.700092	-0.323620	0.182667	0.554615	-0.290318	-0.745151	-0.229931
34826	9.233582	0.323646	-2.923537	-0.564325	0.024418	0.085541	-0.701215	-0.322353	0.180599	0.554305	-0.295673	-0.742713	-0.231733
34827	9.257591	0.355106	-2.892509	-0.575079	0.029540	0.122546	-0.701647	-0.319275	0.179380	0.553372	-0.301429	-0.740568	-0.233408
34828	9.369143	0.293369	-2.991035	-0.570514	0.040522	0.103090	-0.703067	-0.314381	0.179023	0.553299	-0.307012	-0.737759	-0.235191
34829	9.364173	0.196558	-3.018944	-0.541479	0.036856	0.094593	-0.704200	-0.311304	0.178646	0.552531	-0.311927	-0.735783	-0.236717
34830	9.465142	0.152606	-2.989593	-0.535176	0.022322	0.105385	-0.707840	-0.310737	0.178680	0.552380	-0.317216	-0.733272	-0.237828
34831	9.494493	0.224826	-3.004936	-0.553345	0.024226	0.104293	-0.707439	-0.305982	0.176776	0.551382	-0.322444	-0.731248	-0.239339
34832	9.421652	0.208672	-2.956333	-0.536999	0.022311	0.107130	-0.710104	-0.304296	0.175838	0.551190	-0.327754	-0.728665	-0.240446
34833	9.285883	0.086406	-2.935457	-0.538921	0.015316	0.082336	-0.710122	-0.300247	0.176438	0.550036	-0.332523	-0.726884	-0.241927
34834	9.164844	0.019597	-2.920052	-0.549822	0.024553	0.060887	-0.710970	-0.298289	0.176186	0.549533	-0.337267	-0.724471	-0.243734
34835	9.280076	-0.150316	-2.923143	-0.547715	0.046721	0.099701	-0.711965	-0.294654	0.175953	0.548850	-0.342215	-0.722117	-0.245355
34836	9.338283	-0.233329	-2.999614	-0.562185	0.065927	0.076418	-0.715189	-0.292965	0.174602	0.548898	-0.347093	-0.719035	-0.247439
34837	9.343526	-0.306417	-3.088207	-0.559216	0.110208	0.060254	-0.715204	-0.289048	0.172692	0.548838	-0.351273	-0.716133	-0.250076
34838	9.338365	-0.354594	-3.068332	-0.572668	0.130879	0.072346	-0.717307	-0.287495	0.169380	0.549684	-0.355855	-0.712257	-0.252792
34839	9.425200	-0.362376	-3.065946	-0.551718	0.137949	0.077872	-0.719269	-0.285938	0.164534	0.550139	-0.360051	-0.708896	-0.255298
34840	9.439085	-0.311082	-2.965054	-0.559827	0.145984	0.090117	-0.720526	-0.285218	0.158837	0.551336	-0.364635	-0.704732	-0.257726
34841	9.404024	-0.324377	-2.807802	-0.545232	0.153916	0.100839	-0.724036	-0.281421	0.153609	0.552157	-0.368977	-0.700990	-0.259982
34842	9.402154	-0.434360	-2.620521	-0.545216	0.157492	0.102563	-0.725854	-0.280843	0.148751	0.553640	-0.373482	-0.696622	-0.262131
34843	9.284215	-0.470708	-2.368667	-0.550883	0.139683	0.079565	-0.726421	-0.277748	0.142517	0.554093	-0.377637	-0.693086	-0.264580
34844	9.497504	-0.495084	-2.187462	-0.553158	0.059338	0.100410	-0.729359	-0.277028	0.138088	0.554100	-0.382684	-0.689721	-0.266105
34845	9.954089	-0.677708	-2.333426	-0.540592	0.000290	0.153190	-0.730349	-0.273800	0.134227	0.553091	-0.388450	-0.687138	-0.266531
34846	9.978825	-0.697740	-2.420221	-0.541189	-0.067647	0.095221	-0.731757	-0.271559	0.133425	0.551367	-0.393941	-0.685231	-0.266951
34847	9.837235	-0.576294	-2.464879	-0.538035	-0.119512	0.049564	-0.730784	-0.270450	0.135380	0.548169	-0.398866	-0.684716	-0.267544
34848	9.666851	-0.372383	-2.491089	-0.546069	-0.196231	-0.031453	-0.731620	-0.271995	0.138576	0.543928	-0.403334	-0.685152	-0.268387
34849	9.474641	-0.294296	-2.564191	-0.533686	-0.226523	-0.077149	-0.728681	-0.273279	0.144671	0.538600	-0.407007	-0.686769	-0.269451
34850	9.431739	-0.369603	-2.669608	-0.562880	-0.238777	-0.102198	-0.727133	-0.276939	0.152146	0.533211	-0.410877	-0.688087	-0.270929
34851	9.388819	-0.435199	-2.767885	-0.531933	-0.240859	-0.087682	-0.722366	-0.280041	0.157373	0.527616	-0.414424	-0.689865	-0.271956
34852	9.439933	-0.474654	-2.842417	-0.548187	-0.233663	-0.077292	-0.721379	-0.283136	0.163464	0.522504	-0.418412	-0.690939	-0.272989
34853	9.387233	-0.469792	-2.890726	-0.543823	-0.249665	-0.103689	-0.719692	-0.285952	0.168996	0.516576	-0.421872	-0.692788	-0.274259
34854	9.341400	-0.513151	-2.914343	-0.562243	-0.288246	-0.112528	-0.715482	-0.290457	0.176720	0.510345	-0.425774	-0.694575	-0.275371
34855	9.511516	-0.495784	-3.057324	-0.543106	-0.278368	-0.115859	-0.711256	-0.297746	0.181211	0.503931	-0.429168	-0.696720	-0.276496
34856	9.921025	-0.104113	-3.390853	-0.558111	-0.200701	-0.119901	-0.709007	-0.301120	0.186314	0.498859	-0.432396	-0.697635	-0.278351
34857	9.966666	0.121679	-3.564987	-0.562743	-0.158295	-0.221018	-0.706742	-0.307840	0.189014	0.493338	-0.433800	-0.699290	-0.281831
34858	9.103381	0.398044	-3.523423	-0.551941	-0.130734	-0.295513	-0.700821	-0.317910	0.188585	0.488272	-0.434084	-0.701004	-0.285928
34859	8.465750	0.703044	-3.313343	-0.533447	-0.065989	-0.299335	-0.695588	-0.330485	0.185627	0.483818	-0.433519	-0.702532	-0.290570
34860	8.441497	0.819644	-3.242124	-0.562230	-0.024567	-0.282226	-0.693852	-0.342766	0.180747	0.480192	-0.433438	-0.702978	-0.295582
34861	8.573405	0.929035	-3.393329	-0.554444	0.047292	-0.259528	-0.689754	-0.351709	0.178672	0.477352	-0.432908	-0.702887	-0.301122
34862	8.646986	0.961555	-3.529101	-0.552279	0.094020	-0.245610	-0.686081	-0.358829	0.174668	0.475664	-0.432508	-0.701888	-0.306650
34863	8.847085	1.123347	-3.734139	-0.546456	0.125984	-0.192588	-0.684646	-0.366079	0.169286	0.474375	-0.432313	-0.700470	-0.312116
34864	9.781903	1.468723	-3.985702	-0.542450	0.179901	-0.164317	-0.683770	-0.373322	0.162236	0.474448	-0.432395	-0.697965	-0.317456
34865	9.916007	1.781890	-4.011122	-0.559125	0.127623	-0.149968	-0.680660	-0.378748	0.153237	0.473303	-0.432850	-0.696047	-0.322714
34866	9.183810	1.661225	-3.948390	-0.553910	0.062295	-0.112519	-0.679238	-0.383204	0.148024	0.471945	-0.434487	-0.694094	-0.326686
34867	8.610865	1.428078	-3.935356	-0.559408	0.005738	-0.041612	-0.677824	-0.386420	0.147979	0.469762	-0.437203	-0.692366	-0.329858
34868	8.677588	1.549542	-3.767663	-0.557496	-0.003821	0.018645	-0.679498	-0.387530	0.146587	0.468293	-0.441100	-0.689834	-0.332056
34869	8.685064	1.670503	-3.740028	-0.541402	-0.059144	0.051036	-0.679223	-0.385989	0.145207	0.465943	-0.445321	-0.687998	-0.333535
34870	8.821558	1.746124	-3.876365	-0.552141	-0.054917	0.089853	-0.681186	-0.385575	0.148014	0.464262	-0.450459	-0.685303	-0.334525
34871	8.796367	1.562914	-3.828378	-0.566326	-0.015443	0.114183	-0.682311	-0.384313	0.147478	0.462657	-0.455441	-0.682295	-0.336148
34872	8.858553	1.529039	-3.772509	-0.563309	0.011215	0.153869	-0.684419	-0.381647	0.145432	0.462173	-0.461075	-0.678273	-0.337272
34873	8.958942	1.471014	-3.675346	-0.540467	-0.005774	0.227674	-0.686962	-0.375913	0.145233	0.461650	-0.467238	-0.674251	-0.337569
34874	9.078898	1.451440	-3.593135	-0.565819	-0.011402	0.266354	-0.691887	-0.369048	0.142555	0.461538	-0.474513	-0.669295	-0.337439
34875	9.098935	1.474965	-3.675577	-0.553345	-0.058404	0.277416	-0.694014	-0.362193	0.140971	0.460459	-0.481735	-0.665118	-0.336938
34876	9.143052	1.454749	-3.772061	-0.558930	-0.074442	0.261536	-0.700201	-0.355052	0.140257	0.459467	-0.489235	-0.660733	-0.336112
34877	9.031118	1.451348	-3.655893	-0.555409	-0.094363	0.268748	-0.700921	-0.350444	0.141425	0.457756	-0.496511	-0.656866	-0.335355
34878	8.977485	1.379402	-3.621191	-0.546287	-0.082592	0.256376	-0.705442	-0.340374	0.141007	0.456679	-0.503808	-0.652591	-0.334286
34879	8.846209	1.356760	-3.509615	-0.566245	-0.079862	0.261398	-0.708822	-0.335624	0.143034	0.454927	-0.510894	-0.648503	-0.333875
34880	8.980689	1.220708	-3.488947	-0.553483	-0.070839	0.254424	-0.711925	-0.330031	0.143673	0.453854	-0.518077	-0.643994	-0.332993
34881	9.192318	1.152104	-3.425642	-0.545295	-0.080078	0.277609	-0.715738	-0.321918	0.143229	0.452362	-0.525082	-0.639786	-0.332161
34882	9.148827	1.070005	-3.458495	-0.533898	-0.133926	0.247977	-0.718427	-0.314931	0.144438	0.450578	-0.532348	-0.635951	-0.330380
34883	9.758863	1.142218	-3.663082	-0.535488	-0.089574	0.235445	-0.719569	-0.310043	0.145752	0.448730	-0.538688	-0.632252	-0.329717
34884	9.574182	0.683849	-3.720543	-0.551765	-0.079406	0.211213	-0.722676	-0.303612	0.146400	0.447147	-0.545219	-0.628117	-0.329037
34885	8.848951	0.432467	-3.685356	-0.567789	-0.034336	0.206144	-0.725220	-0.297459	0.146065	0.445407	-0.551036	-0.623948	-0.329638
34886	8.596183	0.239154	-3.549967	-0.558250	0.035838	0.207511	-0.728892	-0.289628	0.146175	0.445121	-0.556752	-0.618704	-0.330302
34887	8.748692	-0.005060	-3.416968	-0.537911	0.100761	0.191420	-0.731846	-0.285421	0.143315	0.445265	-0.561159	-0.613614	-0.332140
34888	8.855616	-0.093591	-3.553850	-0.552373	0.130054	0.149510	-0.734805	-0.279669	0.137824	0.445778	-0.565423	-0.608150	-0.334265
34889	9.432767	-0.298709	-3.697308	-0.573006	0.163499	0.155354	-0.737751	-0.276993	0.133276	0.446032	-0.569215	-0.602595	-0.337533
34890	9.240952	-0.980123	-3.875499	-0.535397	0.154427	0.237118	-0.741416	-0.269419	0.126555	0.447578	-0.574149	-0.595958	-0.338911
34891	9.312468	-1.084092	-3.811612	-0.564613	0.111015	0.270658	-0.744524	-0.261574	0.122201	0.448046	-0.579547	-0.589513	-0.340375
34892	9.501785	-1.044945	-3.930699	-0.551888	0.116469	0.261976	-0.747626	-0.255266	0.117553	0.449056	-0.585091	-0.582727	-0.341242
34893	9.419149	-1.034259	-3.850971	-0.543217	0.069877	0.227843	-0.752544	-0.249794	0.113885	0.448961	-0.590008	-0.577200	-0.342293
34894	8.804193	-1.130606	-3.646108	-0.518015	0.009860	0.266399	-0.753830	-0.242797	0.110763	0.449109	-0.595943	-0.571469	-0.341433
34895	8.666813	-1.300043	-3.441068	-0.550475	0.042308	0.278145	-0.757491	-0.236912	0.107926	0.448910	-0.601634	-0.565452	-0.341731
34896	9.221587	-1.342083	-3.422011	-0.543052	0.060179	0.297691	-0.760608	-0.227394	0.104565	0.449484	-0.607713	-0.558636	-0.341430
34897	9.147472	-1.534152	-3.294124	-0.546974	0.036268	0.251745	-0.763712	-0.220527	0.100062	0.449051	-0.613037	-0.552914	-0.341796
34898	9.271378	-1.516206	-3.391140	-0.551262	-0.041581	0.197358	-0.763597	-0.214377	0.098871	0.447654	-0.618686	-0.548103	-0.341199
34899	9.204602	-1.375838	-3.426445	-0.551637	-0.064412	0.132036	-0.765294	-0.210466	0.100318	0.445213	-0.623360	-0.544647	-0.341419
34900	9.261114	-1.231566	-3.486120	-0.534671	-0.078379	0.075737	-0.768244	-0.207946	0.100646	0.442753	-0.627728	-0.541738	-0.341244
34901	9.198687	-1.255670	-3.538925	-0.548646	-0.106636	0.019117	-0.767693	-0.205994	0.101358	0.439104	-0.631392	-0.540039	-0.341890
34902	9.117004	-1.197280	-3.558797	-0.541519	-0.117296	-0.001974	-0.767549	-0.207398	0.103294	0.435580	-0.635207	-0.538367	-0.341968
34903	9.098824	-1.198072	-3.703739	-0.553375	-0.111541	-0.033992	-0.766569	-0.207968	0.106206	0.431438	-0.638336	-0.537308	-0.343057
34904	9.103776	-1.115791	-3.680502	-0.547038	-0.087740	-0.078285	-0.766426	-0.209093	0.108284	0.427616	-0.641141	-0.536282	-0.344216
34905	9.043639	-1.113146	-3.704613	-0.567995	-0.069127	-0.133503	-0.763052	-0.214009	0.114060	0.423043	-0.642998	-0.535989	-0.346849
34906	8.992781	-1.119954	-3.685139	-0.525241	-0.049356	-0.150830	-0.762471	-0.219184	0.115674	0.419393	-0.644543	-0.535689	-0.348871
34907	8.974463	-1.147778	-3.515666	-0.548613	-0.011508	-0.140735	-0.760361	-0.222128	0.117299	0.415632	-0.645722	-0.535094	-0.352092
34908	9.166061	-1.079451	-3.603670	-0.541299	0.004832	-0.154852	-0.758519	-0.227299	0.116673	0.412309	-0.646951	-0.534254	-0.355005
34909	8.937748	-0.996845	-3.377159	-0.544954	0.015758	-0.169163	-0.758218	-0.232330	0.117037	0.408689	-0.647563	-0.533780	-0.358768
34910	9.387650	-1.073221	-3.543630	-0.555486	0.075379	-0.174870	-0.758767	-0.234844	0.117294	0.405775	-0.648156	-0.532492	-0.362894
34911	9.495678	-0.794205	-3.645955	-0.535805	0.057727	-0.222239	-0.755799	-0.241551	0.115807	0.402337	-0.647781	-0.532380	-0.367526
34912	9.283920	-0.463709	-3.567206	-0.550201	0.099388	-0.240361	-0.755355	-0.246857	0.114634	0.399248	-0.647416	-0.531752	-0.372416
34913	9.018063	-0.229018	-3.405164	-0.537344	0.144574	-0.265290	-0.751111	-0.256911	0.110316	0.396376	-0.645890	-0.531444	-0.378523
34914	8.524601	-0.040769	-3.169812	-0.558866	0.195025	-0.260632	-0.750654	-0.264724	0.107026	0.394011	-0.644602	-0.530204	-0.384873
34915	8.361223	0.031913	-2.919114	-0.540190	0.274005	-0.239703	-0.750617	-0.271821	0.098730	0.392640	-0.642293	-0.528463	-0.392453
34916	8.431244	-0.053394	-2.964164	-0.543845	0.381586	-0.178477	-0.747773	-0.280315	0.088447	0.393038	-0.640221	-0.524747	-0.400349
34917	10.757704	0.102586	-3.503010	-0.543567	0.537953	-0.101064	-0.747752	-0.282930	0.076296	0.395448	-0.637157	-0.519028	-0.410196
34918	9.698574	0.926351	-3.462460	-0.543219	0.382209	-0.224066	-0.747578	-0.287912	0.061750	0.395408	-0.634495	-0.515781	-0.418376
34919	9.615493	1.170100	-3.213778	-0.542272	0.309246	-0.326222	-0.744306	-0.298223	0.051445	0.393499	-0.630821	-0.514670	-0.427010
34920	9.796025	1.274048	-3.413313	-0.551829	0.198879	-0.268095	-0.743137	-0.307688	0.040050	0.391048	-0.629225	-0.513279	-0.433246
34921	9.934730	1.186935	-3.291714	-0.545004	0.073608	-0.167270	-0.740586	-0.314386	0.036059	0.387977	-0.629146	-0.511962	-0.437658
34922	9.376379	1.225088	-3.163331	-0.531031	-0.036772	-0.131159	-0.737486	-0.319281	0.035566	0.384539	-0.630804	-0.510831	-0.439621
34923	9.039869	1.281387	-3.001620	-0.550455	-0.068805	-0.170182	-0.737750	-0.323339	0.037756	0.379866	-0.631945	-0.510600	-0.442306
34924	9.228798	1.400840	-3.032201	-0.573677	-0.147938	-0.171682	-0.734654	-0.328388	0.041720	0.374378	-0.634462	-0.510419	-0.443589
34925	9.206182	1.581557	-3.140502	-0.558985	-0.131974	-0.150353	-0.734079	-0.332310	0.044602	0.369071	-0.636375	-0.510323	-0.445403
34926	9.361647	1.475532	-3.320746	-0.539705	-0.132496	-0.100558	-0.732951	-0.335259	0.048464	0.364782	-0.639187	-0.509385	-0.445983
34927	9.102875	1.567766	-3.517145	-0.547577	-0.131399	-0.021071	-0.730417	-0.339325	0.051329	0.360721	-0.642289	-0.507723	-0.446724
34928	8.971474	1.596129	-3.365062	-0.542845	-0.277951	0.040010	-0.730846	-0.337798	0.054692	0.356146	-0.647806	-0.505965	-0.444418
34929	8.961102	1.521630	-3.308643	-0.567921	-0.251322	0.096155	-0.730581	-0.335585	0.061123	0.351581	-0.653244	-0.503439	-0.442959
34930	8.973843	1.550094	-3.381465	-0.553190	-0.244581	0.140528	-0.732839	-0.332244	0.066192	0.348060	-0.659472	-0.499975	-0.440427
34931	8.991803	1.578208	-3.505032	-0.536573	-0.201373	0.136931	-0.733701	-0.328212	0.072651	0.344701	-0.664576	-0.496794	-0.438993
34932	8.927764	1.550566	-3.352414	-0.554412	-0.150942	0.147005	-0.735683	-0.323892	0.077310	0.342113	-0.669975	-0.492523	-0.437621
34933	8.888608	1.517314	-3.298833	-0.539489	-0.102625	0.175176	-0.736686	-0.318868	0.079600	0.339978	-0.674531	-0.488087	-0.437258
34934	9.138966	1.409591	-3.268971	-0.548550	-0.108108	0.191063	-0.740205	-0.314256	0.081347	0.338243	-0.679874	-0.482926	-0.436057
34935	9.496166	1.315208	-3.316721	-0.546572	-0.093838	0.210524	-0.742471	-0.307965	0.081709	0.336367	-0.684651	-0.477842	-0.435633
34936	9.750969	1.004151	-3.335337	-0.555262	-0.058092	0.249140	-0.744455	-0.301949	0.080114	0.335489	-0.690075	-0.471430	-0.434738
34937	9.435969	0.631439	-3.352503	-0.561622	-0.068893	0.245482	-0.747702	-0.295521	0.082018	0.333925	-0.694966	-0.465503	-0.434538
34938	8.860494	0.623832	-3.216337	-0.558729	-0.025458	0.215046	-0.749414	-0.288115	0.082387	0.332965	-0.699717	-0.459250	-0.434304
34939	8.674984	0.639289	-3.250089	-0.551420	0.011041	0.158256	-0.752519	-0.281820	0.081919	0.331503	-0.702951	-0.454040	-0.435675
34940	8.778666	0.609622	-3.252313	-0.531300	0.069215	0.092688	-0.756312	-0.278177	0.081429	0.330702	-0.705512	-0.449069	-0.437295
34941	9.194897	0.627899	-3.388384	-0.550683	0.163003	0.099057	-0.757580	-0.275367	0.077287	0.330089	-0.706806	-0.443657	-0.441175
34942	9.503340	0.105177	-3.578681	-0.566713	0.180833	0.130612	-0.758423	-0.273534	0.072714	0.330099	-0.708891	-0.437059	-0.444397
34943	9.016774	-0.220221	-3.545403	-0.553758	0.176565	0.189033	-0.763484	-0.267078	0.066967	0.330353	-0.710793	-0.430201	-0.447847
34944	8.844653	-0.155490	-3.415418	-0.564429	0.205216	0.211700	-0.765741	-0.261322	0.059798	0.331290	-0.713252	-0.422252	-0.450801
34945	9.312827	-0.182667	-3.425406	-0.560944	0.196461	0.188002	-0.768842	-0.254585	0.052367	0.331585	-0.714916	-0.415149	-0.454530
34946	9.486193	-0.464621	-3.509477	-0.548493	0.160639	0.159178	-0.771104	-0.247851	0.045209	0.331866	-0.717133	-0.408333	-0.457001
34947	9.363517	-0.762801	-3.394838	-0.557718	0.131821	0.159178	-0.773354	-0.244199	0.040665	0.331406	-0.719046	-0.402038	-0.459900
34948	9.657143	-0.827028	-3.322026	-0.533838	0.158460	0.192958	-0.775048	-0.239706	0.035012	0.332158	-0.721371	-0.394839	-0.461949
34949	9.778144	-0.745644	-3.325513	-0.552529	0.088498	0.170204	-0.776755	-0.232424	0.030781	0.331532	-0.723666	-0.388662	-0.464042
34950	9.308206	-0.702489	-3.081324	-0.554555	0.088944	0.115228	-0.779283	-0.229333	0.027070	0.330687	-0.726087	-0.382815	-0.465721
34951	9.211130	-0.745072	-3.032394	-0.547906	0.009978	0.075070	-0.780553	-0.226529	0.024879	0.328643	-0.728291	-0.378533	-0.467224
34952	9.316854	-0.847172	-3.021731	-0.549935	-0.022376	0.068176	-0.780422	-0.223865	0.021840	0.326559	-0.731307	-0.374119	-0.467530
34953	9.326938	-0.813647	-3.060779	-0.541271	-0.089055	0.065156	-0.782674	-0.221638	0.025922	0.323778	-0.734280	-0.370650	-0.467568
34954	9.307879	-0.896142	-3.132320	-0.543293	-0.128724	0.068904	-0.782686	-0.219129	0.027481	0.320986	-0.738202	-0.366950	-0.466234
34955	9.391050	-0.752129	-3.206526	-0.552626	-0.157333	0.051317	-0.783257	-0.217184	0.031407	0.317399	-0.741740	-0.363976	-0.465404
34956	9.426952	-0.781202	-3.182087	-0.562004	-0.185796	0.015999	-0.782843	-0.216923	0.036702	0.313397	-0.745868	-0.361218	-0.463664
34957	9.242714	-0.708604	-3.351788	-0.547495	-0.178421	-0.011321	-0.783838	-0.214709	0.043701	0.309137	-0.749067	-0.359312	-0.462848
34958	9.129892	-0.805340	-3.476203	-0.560182	-0.171012	-0.028353	-0.783423	-0.214728	0.049411	0.304835	-0.752669	-0.357109	-0.461560
34959	9.098537	-0.810005	-3.480942	-0.540166	-0.173026	-0.015728	-0.782578	-0.217264	0.055231	0.300671	-0.755701	-0.355259	-0.460764
34960	9.107300	-0.964476	-3.440570	-0.561761	-0.140461	-0.019739	-0.782295	-0.218958	0.060506	0.296621	-0.759040	-0.352699	-0.459867
34961	9.180021	-0.836723	-3.420346	-0.547286	-0.136768	-0.035486	-0.781458	-0.219114	0.064957	0.292426	-0.761599	-0.350820	-0.459760
34962	9.166301	-0.834825	-3.516999	-0.549000	-0.115923	-0.048017	-0.782295	-0.220380	0.068156	0.288465	-0.764391	-0.348639	-0.459287
34963	9.401714	-0.762228	-3.651018	-0.534190	-0.057167	-0.072910	-0.781298	-0.225000	0.070469	0.284682	-0.765847	-0.346953	-0.460499
34964	9.608220	-0.464063	-3.683617	-0.531847	0.054873	-0.105336	-0.781426	-0.227653	0.070303	0.281632	-0.766536	-0.344809	-0.462831
34965	9.154488	-0.250299	-3.579080	-0.533629	0.093125	-0.155202	-0.778889	-0.231421	0.067318	0.278129	-0.765994	-0.343515	-0.466792
34966	8.863972	-0.034422	-3.358804	-0.559741	0.143728	-0.162053	-0.778857	-0.237404	0.059870	0.274725	-0.765580	-0.341463	-0.470974
34967	8.655760	0.083776	-3.217286	-0.571412	0.210167	-0.232518	-0.776444	-0.244376	0.054344	0.270692	-0.763552	-0.340326	-0.477382
34968	8.717527	0.156895	-3.056296	-0.530974	0.293771	-0.232544	-0.775290	-0.250209	0.043126	0.268062	-0.760997	-0.338774	-0.484002
34969	9.362377	0.210615	-3.091585	-0.550098	0.425263	-0.208665	-0.773565	-0.258557	0.031599	0.266009	-0.756814	-0.336268	-0.493351
34970	9.490596	0.517401	-2.984033	-0.572184	0.430556	-0.281436	-0.772113	-0.267871	0.016580	0.263147	-0.752680	-0.334252	-0.502496
34971	9.211180	0.855664	-2.890783	-0.543911	0.380191	-0.407318	-0.769395	-0.279010	0.003484	0.258827	-0.747387	-0.334978	-0.512065
34972	9.118219	1.223758	-2.863355	-0.542572	0.344686	-0.466328	-0.763881	-0.290307	-0.006013	0.253906	-0.742545	-0.336403	-0.520568
34973	9.440035	1.613735	-2.783569	-0.555428	0.321115	-0.437913	-0.759473	-0.304812	-0.016231	0.248605	-0.737507	-0.337709	-0.529369
34974	9.749553	1.810060	-2.766844	-0.546403	0.282670	-0.371136	-0.753958	-0.316815	-0.023366	0.244157	-0.733814	-0.337921	-0.536389
34975	9.754037	1.878178	-2.690289	-0.553772	0.235283	-0.308115	-0.750818	-0.329649	-0.031049	0.239597	-0.730403	-0.337719	-0.543185
34976	9.611960	1.589893	-2.558821	-0.556552	0.154881	-0.187416	-0.746863	-0.337754	-0.033115	0.236096	-0.729288	-0.335704	-0.547450
34977	9.554240	1.687054	-2.538082	-0.559590	0.073255	-0.126795	-0.744476	-0.339289	-0.035240	0.232292	-0.728820	-0.333545	-0.551008
34978	9.399699	1.882015	-2.433735	-0.548111	0.010759	-0.097980	-0.743479	-0.343767	-0.033482	0.228921	-0.729804	-0.330973	-0.552665
34979	9.433682	1.736205	-2.528804	-0.552758	-0.030052	-0.065944	-0.742211	-0.346154	-0.030869	0.225165	-0.730808	-0.328477	-0.554367
34980	9.332338	1.761070	-2.519281	-0.547458	-0.040675	-0.090604	-0.742063	-0.349388	-0.024494	0.221537	-0.732374	-0.326021	-0.555212
34981	9.305079	1.713815	-2.760342	-0.556526	-0.091840	-0.007240	-0.741367	-0.349402	-0.020737	0.217940	-0.734432	-0.322893	-0.555745
34982	9.343666	1.677233	-2.774483	-0.569318	-0.135522	0.047730	-0.741096	-0.347875	-0.017797	0.214902	-0.738000	-0.318559	-0.554701
34983	9.247903	1.643280	-2.889956	-0.534570	-0.117933	0.076318	-0.743351	-0.345094	-0.012176	0.212351	-0.740751	-0.314549	-0.554305
34984	9.175888	1.774317	-2.876825	-0.545600	-0.150562	0.102930	-0.745320	-0.343567	-0.008104	0.210168	-0.744675	-0.309697	-0.552609
34985	9.233271	1.672582	-2.856436	-0.559972	-0.128915	0.107935	-0.748707	-0.337706	-0.003697	0.207478	-0.747803	-0.304973	-0.552028
34986	9.213339	1.622308	-2.800275	-0.556422	-0.158028	0.136450	-0.751237	-0.336037	0.000242	0.205445	-0.751988	-0.299497	-0.550099
34987	9.227433	1.634650	-2.744857	-0.567107	-0.151267	0.191133	-0.751680	-0.331299	0.004057	0.203388	-0.755821	-0.293519	-0.548831
34988	9.540545	1.429567	-2.762318	-0.543165	-0.130195	0.242631	-0.755073	-0.323616	0.006532	0.202866	-0.760178	-0.286433	-0.546745
34989	9.682508	1.302967	-2.768344	-0.549283	-0.117942	0.286730	-0.758749	-0.315372	0.008737	0.202286	-0.764023	-0.279034	-0.545425
34990	9.471211	1.038739	-2.724036	-0.556415	-0.109031	0.297128	-0.762147	-0.306148	0.009695	0.202251	-0.768389	-0.270840	-0.543432
34991	9.360011	1.000806	-2.718632	-0.548355	-0.119736	0.279567	-0.765548	-0.296502	0.010100	0.201573	-0.772089	-0.263529	-0.542032
34992	9.185826	0.861655	-2.731344	-0.537464	-0.121535	0.270806	-0.770056	-0.290080	0.014383	0.201450	-0.776246	-0.255951	-0.539768
34993	9.278276	0.681100	-2.913088	-0.549145	-0.094181	0.242198	-0.773460	-0.279737	0.015074	0.200461	-0.779371	-0.249075	-0.538848
34994	9.282901	0.608515	-2.921949	-0.552651	-0.079823	0.250022	-0.775170	-0.272753	0.016414	0.200065	-0.782920	-0.241448	-0.537321
34995	9.224919	0.376229	-3.025594	-0.534107	-0.034994	0.263197	-0.778287	-0.263804	0.016113	0.199807	-0.785352	-0.234138	-0.537102
34996	9.166478	0.294602	-2.998027	-0.556509	-0.000894	0.288356	-0.781824	-0.254433	0.015262	0.200116	-0.788134	-0.225518	-0.536600
34997	9.137279	0.217412	-3.004375	-0.570763	0.036922	0.297673	-0.785916	-0.246033	0.012455	0.199964	-0.789986	-0.216954	-0.537464
34998	9.289626	0.109549	-3.095193	-0.561439	0.071116	0.299363	-0.787353	-0.236521	0.009499	0.200607	-0.791927	-0.207781	-0.537992
34999	9.296095	-0.166202	-3.128368	-0.546703	0.087110	0.315328	-0.792712	-0.226016	0.004912	0.201223	-0.793088	-0.198964	-0.539382
35000	9.117136	-0.237494	-3.115252	-0.553748	0.118622	0.318544	-0.795824	-0.216910	-0.000822	0.202359	-0.794421	-0.189344	-0.540459
35001	9.294315	-0.528352	-3.073583	-0.560830	0.135654	0.332508	-0.798536	-0.203193	-0.007348	0.203111	-0.795041	-0.179872	-0.542496
35002	9.269158	-0.667958	-3.009169	-0.544331	0.149852	0.346742	-0.799970	-0.193949	-0.013790	0.204786	-0.795936	-0.169744	-0.543815
35003	9.450805	-0.890683	-2.888531	-0.557079	0.131708	0.367938	-0.802392	-0.182182	-0.022010	0.205962	-0.796546	-0.159729	-0.545509
35004	9.550920	-1.074531	-2.816542	-0.544516	0.110122	0.357596	-0.806215	-0.170415	-0.029244	0.207586	-0.797737	-0.149555	-0.546038
35005	9.670320	-1.195459	-2.711453	-0.553774	0.114307	0.299079	-0.807662	-0.158384	-0.033428	0.208000	-0.798155	-0.140712	-0.547618
35006	9.839829	-1.192227	-2.781797	-0.550483	0.085914	0.249800	-0.807819	-0.147181	-0.037508	0.208255	-0.799178	-0.132268	-0.548133
35007	9.472666	-1.267210	-2.775636	-0.551131	0.007097	0.193574	-0.810362	-0.140740	-0.040765	0.207258	-0.800365	-0.125567	-0.548354
35008	9.448659	-1.184746	-2.752362	-0.540483	-0.005134	0.146008	-0.810946	-0.134587	-0.042787	0.206279	-0.801987	-0.119256	-0.547763
35009	9.427049	-1.145915	-2.747934	-0.546320	-0.051702	0.117918	-0.811668	-0.129276	-0.043562	0.204376	-0.803549	-0.114053	-0.547295
35010	9.393526	-1.165308	-2.791165	-0.555790	-0.114698	0.114648	-0.815746	-0.124806	-0.040837	0.202540	-0.806291	-0.108515	-0.545066
35011	9.393451	-1.155551	-2.776776	-0.577799	-0.143344	0.105721	-0.816325	-0.121185	-0.037311	0.199770	-0.808893	-0.103529	-0.543200
35012	9.411600	-1.142134	-2.931590	-0.558134	-0.159906	0.035294	-0.816060	-0.118261	-0.034636	0.196923	-0.811897	-0.099417	-0.540520
35013	9.301033	-1.093319	-2.965814	-0.557192	-0.149928	0.026383	-0.817742	-0.117987	-0.031973	0.193581	-0.814268	-0.095959	-0.538782
35014	9.276807	-1.112483	-2.963152	-0.554341	-0.117301	0.003208	-0.817752	-0.116746	-0.026805	0.190519	-0.816675	-0.092232	-0.536877
35015	9.204009	-1.058377	-2.886338	-0.554289	-0.088189	-0.028829	-0.819987	-0.118007	-0.024014	0.186722	-0.818220	-0.089464	-0.536328
35016	9.203336	-1.101461	-2.820618	-0.537953	-0.077250	-0.051715	-0.819145	-0.118993	-0.022081	0.183405	-0.819990	-0.086651	-0.535229
35017	9.372478	-1.117239	-2.854496	-0.546988	-0.068152	-0.054496	-0.819425	-0.119280	-0.019713	0.179470	-0.821204	-0.084303	-0.535078
35018	9.276810	-1.165813	-2.989136	-0.541439	-0.048212	-0.071381	-0.819976	-0.121232	-0.020147	0.175928	-0.822605	-0.081662	-0.534511
35019	9.529319	-0.868059	-3.041121	-0.539546	0.002777	-0.126427	-0.819954	-0.126256	-0.021314	0.171443	-0.822874	-0.080325	-0.535755
35020	9.574817	-0.773046	-3.259705	-0.566256	0.111429	-0.169838	-0.818811	-0.131281	-0.023186	0.166689	-0.822450	-0.078478	-0.538175
35021	9.313912	-0.446378	-3.069701	-0.544413	0.152206	-0.209662	-0.818780	-0.137405	-0.029659	0.161428	-0.820945	-0.077960	-0.542138
35022	8.951694	-0.136077	-2.893876	-0.548009	0.222448	-0.307488	-0.818467	-0.144093	-0.034886	0.155648	-0.818971	-0.078199	-0.546758
35023	8.656816	0.009158	-2.767041	-0.573536	0.268511	-0.409851	-0.817840	-0.157748	-0.045064	0.147848	-0.815858	-0.080287	-0.553236
35024	9.034225	0.047239	-2.867037	-0.525757	0.373090	-0.436387	-0.815388	-0.172663	-0.055687	0.141230	-0.811800	-0.082413	-0.560574
35025	9.574547	0.417819	-2.963713	-0.541831	0.430945	-0.440306	-0.812233	-0.187847	-0.070080	0.133791	-0.806516	-0.084881	-0.569586
35026	9.645840	1.019884	-2.842465	-0.556312	0.345109	-0.501787	-0.807955	-0.204298	-0.082266	0.125849	-0.802529	-0.087758	-0.576548
35027	9.691296	1.364600	-2.935774	-0.560656	0.251706	-0.529515	-0.803542	-0.220343	-0.090548	0.116657	-0.798953	-0.091938	-0.582764
35028	10.136561	1.651783	-2.954063	-0.559806	0.165674	-0.373160	-0.800143	-0.234603	-0.098241	0.109810	-0.797101	-0.093133	-0.586428
35029	9.980295	1.513638	-2.788007	-0.547170	0.076031	-0.234516	-0.797168	-0.242422	-0.101551	0.103854	-0.795964	-0.093193	-0.589043
35030	9.477628	1.434948	-2.738131	-0.571126	0.003792	-0.211467	-0.793768	-0.252349	-0.101262	0.098417	-0.796268	-0.092012	-0.589751
35031	9.225381	1.461792	-2.564123	-0.547896	-0.057654	-0.207335	-0.794576	-0.260038	-0.098827	0.092452	-0.796709	-0.091926	-0.590133
35032	9.124872	1.636264	-2.590098	-0.546359	-0.113753	-0.182200	-0.792740	-0.264806	-0.094432	0.087532	-0.798354	-0.090785	-0.588836
35033	9.241499	1.673679	-2.672824	-0.570150	-0.155276	-0.159190	-0.792577	-0.271108	-0.089761	0.081527	-0.800025	-0.089864	-0.587570
35034	9.353279	1.730533	-2.743680	-0.550167	-0.177347	-0.118094	-0.791449	-0.274199	-0.085063	0.077178	-0.802483	-0.087747	-0.585120
35035	9.266691	1.536925	-2.874297	-0.548145	-0.212589	-0.009964	-0.791439	-0.277855	-0.077855	0.073106	-0.805001	-0.084792	-0.582615
35036	9.247790	1.643371	-2.875460	-0.551548	-0.220575	0.077634	-0.792291	-0.275914	-0.072672	0.070939	-0.808233	-0.079565	-0.579134
35037	9.234222	1.763920	-2.934777	-0.538705	-0.215506	0.108731	-0.794696	-0.271179	-0.066612	0.068330	-0.810902	-0.074822	-0.576343
35038	9.257944	1.744710	-2.891102	-0.531262	-0.197715	0.129940	-0.797929	-0.268390	-0.062657	0.067125	-0.813835	-0.068938	-0.573074
35039	9.099126	1.837449	-2.906421	-0.545676	-0.174186	0.124300	-0.798380	-0.262826	-0.055070	0.064574	-0.815987	-0.063825	-0.570896
35040	9.146754	1.699497	-2.890448	-0.545567	-0.150616	0.108224	-0.802602	-0.258367	-0.048860	0.062945	-0.818289	-0.058056	-0.568394
35041	9.254020	1.714920	-3.021242	-0.574893	-0.199176	0.115286	-0.803465	-0.254195	-0.042399	0.059723	-0.820670	-0.052806	-0.565813
35042	9.186201	1.562834	-3.062946	-0.547453	-0.172266	0.112757	-0.804467	-0.249738	-0.037607	0.058083	-0.823139	-0.046957	-0.562906
35043	9.365240	1.551646	-3.125884	-0.559934	-0.146247	0.133720	-0.806310	-0.245278	-0.033087	0.055309	-0.824841	-0.041523	-0.561118
35044	9.413254	1.401262	-3.165346	-0.534208	-0.093041	0.115110	-0.807873	-0.240681	-0.028011	0.053981	-0.826329	-0.035686	-0.559458
35045	9.163165	1.139846	-3.096855	-0.532179	-0.064245	0.113099	-0.808461	-0.234683	-0.025157	0.051461	-0.826996	-0.030825	-0.558999
35046	9.049136	0.993187	-3.090234	-0.549986	-0.013787	0.119616	-0.810722	-0.229795	-0.022998	0.049974	-0.827550	-0.024648	-0.558620
35047	9.044019	0.986182	-3.056321	-0.562622	0.009858	0.101626	-0.810732	-0.227844	-0.021445	0.046846	-0.827349	-0.019569	-0.559390
35048	9.193949	0.965602	-3.104617	-0.542583	0.029796	0.080537	-0.812571	-0.222947	-0.022495	0.045065	-0.827326	-0.014076	-0.559735
35049	9.268392	0.740003	-3.165022	-0.547480	0.094388	0.113689	-0.811889	-0.218897	-0.022876	0.042339	-0.826099	-0.008900	-0.561861
35050	9.119493	0.354464	-3.133942	-0.541540	0.129802	0.175384	-0.814153	-0.212174	-0.026551	0.041667	-0.824900	-0.001761	-0.563739
35051	9.032112	0.304429	-3.092199	-0.568570	0.151283	0.201457	-0.815970	-0.205149	-0.029827	0.039612	-0.822968	0.005150	-0.566681
35052	9.130658	0.267772	-3.058095	-0.547535	0.180104	0.192694	-0.817253	-0.198563	-0.035461	0.039037	-0.821096	0.012677	-0.569312
35053	9.391068	0.072400	-3.121501	-0.526656	0.170987	0.196564	-0.819243	-0.190303	-0.040097	0.037643	-0.818800	0.019042	-0.572527
35054	9.274589	-0.226922	-3.183244	-0.543072	0.129258	0.233724	-0.821094	-0.181479	-0.046400	0.037634	-0.817380	0.027149	-0.574227
35055	9.338919	-0.626613	-3.268271	-0.539522	0.071042	0.292475	-0.823227	-0.172804	-0.049776	0.037228	-0.816088	0.035168	-0.575654
35056	9.396309	-0.864096	-3.314023	-0.533133	0.027987	0.367107	-0.823561	-0.159668	-0.052006	0.038981	-0.815602	0.045255	-0.575521
35057	9.670762	-0.957397	-3.272273	-0.554031	0.023545	0.374009	-0.828230	-0.147079	-0.054347	0.039373	-0.814667	0.054758	-0.575994
35058	9.772279	-1.055121	-3.338974	-0.566795	0.007318	0.382817	-0.831083	-0.133940	-0.055581	0.040781	-0.814252	0.065461	-0.575366
35059	9.437921	-1.022866	-3.155251	-0.552603	-0.017572	0.333524	-0.833238	-0.120949	-0.054872	0.040829	-0.813685	0.074267	-0.575095
35060	9.190537	-1.143944	-3.056919	-0.524073	-0.074872	0.274868	-0.834554	-0.107110	-0.057505	0.041809	-0.814178	0.082641	-0.573182
35061	9.223482	-1.334966	-3.040334	-0.544398	-0.121406	0.250127	-0.834875	-0.098462	-0.053929	0.041238	-0.814812	0.089927	-0.571221
35062	9.232265	-1.513692	-3.014189	-0.544469	-0.126650	0.231559	-0.836307	-0.091346	-0.050779	0.041474	-0.815873	0.097777	-0.568393
35063	9.271408	-1.591933	-3.119683	-0.560180	-0.144075	0.174869	-0.838166	-0.082978	-0.045662	0.039878	-0.816822	0.104021	-0.566030
35064	9.276051	-1.649989	-3.123874	-0.566679	-0.149130	0.139432	-0.838749	-0.078243	-0.041150	0.038750	-0.818240	0.110592	-0.562806
35065	9.261563	-1.686251	-3.140364	-0.549580	-0.153333	0.097188	-0.841011	-0.073783	-0.036628	0.036510	-0.819370	0.115467	-0.560328
35066	9.334946	-1.641450	-3.244861	-0.547200	-0.170691	0.024808	-0.841440	-0.072685	-0.030483	0.034462	-0.821198	0.119920	-0.556835
35067	9.190205	-1.713306	-3.287358	-0.552872	-0.185581	-0.021205	-0.842005	-0.072702	-0.024767	0.030952	-0.822904	0.122895	-0.553866
35068	9.113495	-1.735055	-3.364332	-0.567507	-0.176025	-0.074528	-0.842559	-0.075094	-0.019075	0.027476	-0.824982	0.125933	-0.550264
35069	9.077463	-1.725267	-3.381307	-0.547519	-0.152312	-0.116908	-0.841856	-0.077070	-0.013249	0.022948	-0.826495	0.127325	-0.547876
35070	9.026608	-1.775709	-3.383092	-0.538471	-0.140329	-0.152278	-0.843089	-0.084348	-0.007742	0.019005	-0.828307	0.128777	-0.544944
35071	8.929287	-1.813245	-3.300391	-0.552942	-0.119384	-0.171182	-0.842510	-0.089531	-0.003482	0.013752	-0.829541	0.129381	-0.543078
35072	9.030575	-1.833216	-3.300303	-0.545594	-0.090318	-0.199565	-0.842628	-0.095409	0.000359	0.009046	-0.830881	0.130141	-0.540942
35073	8.905174	-1.847045	-3.319311	-0.525615	-0.061074	-0.257038	-0.842316	-0.103519	0.002920	0.003218	-0.831635	0.129077	-0.540104
35074	9.432195	-1.834133	-3.428892	-0.552482	0.012264	-0.275381	-0.841713	-0.113861	0.004619	-0.002691	-0.832006	0.128658	-0.539635
35075	9.427224	-1.358410	-3.492184	-0.543121	0.078174	-0.293306	-0.839424	-0.125598	0.004758	-0.009517	-0.831271	0.127210	-0.541032
35076	9.022799	-0.808865	-3.360049	-0.550405	0.107283	-0.323667	-0.837975	-0.137050	0.003513	-0.016156	-0.830665	0.125951	-0.542099
35077	8.561080	-0.504764	-3.116367	-0.562950	0.172590	-0.371168	-0.838621	-0.148484	-0.001895	-0.024387	-0.828992	0.123398	-0.544931
35078	8.660706	-0.329466	-2.809176	-0.551674	0.251904	-0.379456	-0.837299	-0.162157	-0.007063	-0.032010	-0.826839	0.121153	-0.548302
35079	8.757184	-0.339726	-2.806775	-0.551513	0.268872	-0.361848	-0.833745	-0.173733	-0.014456	-0.040177	-0.823938	0.118568	-0.552679
35080	9.091555	-0.284730	-2.950394	-0.565782	0.314987	-0.367523	-0.835064	-0.190600	-0.023538	-0.048046	-0.820902	0.116612	-0.556969
35081	9.908040	-0.057320	-3.248807	-0.538610	0.293141	-0.343860	-0.832490	-0.202033	-0.031478	-0.055840	-0.817534	0.114149	-0.561686
35082	10.611045	0.522801	-3.681481	-0.546176	0.266494	-0.368316	-0.829355	-0.214313	-0.036785	-0.063276	-0.814913	0.111996	-0.565127
35083	10.692791	1.092644	-3.678284	-0.555865	0.202006	-0.401560	-0.827048	-0.229102	-0.043226	-0.071825	-0.812537	0.108867	-0.568131
35084	9.822680	1.101605	-3.508082	-0.547437	0.070834	-0.359263	-0.823499	-0.240838	-0.044630	-0.078737	-0.811994	0.107132	-0.568322
35085	9.258497	0.852153	-3.388564	-0.555090	-0.053541	-0.260547	-0.820231	-0.252579	-0.043941	-0.085137	-0.812130	0.106661	-0.567292
35086	8.972857	0.874042	-3.267613	-0.548812	-0.096478	-0.202769	-0.818798	-0.261539	-0.038472	-0.089931	-0.813084	0.107751	-0.564975
35087	8.896337	1.300573	-3.153874	-0.557308	-0.113191	-0.242541	-0.816534	-0.268829	-0.031878	-0.096048	-0.813807	0.107705	-0.562932
35088	8.997565	1.314585	-3.130004	-0.548516	-0.130775	-0.293618	-0.815101	-0.278072	-0.025158	-0.101781	-0.815280	0.107375	-0.559847
35089	9.133339	1.196874	-3.266598	-0.533800	-0.147722	-0.219013	-0.812698	-0.285364	-0.017869	-0.107193	-0.816325	0.107525	-0.557280
35090	9.031430	1.050575	-3.576525	-0.561763	-0.158905	-0.164449	-0.811139	-0.291822	-0.008752	-0.111632	-0.817742	0.109505	-0.553936
35091	9.116595	0.991300	-3.694374	-0.544111	-0.156322	-0.059855	-0.809733	-0.294920	-0.001829	-0.115407	-0.818475	0.112415	-0.551491
35092	8.938686	0.933699	-3.809473	-0.555188	-0.219833	-0.007439	-0.810717	-0.295504	0.006671	-0.117856	-0.820169	0.117028	-0.547483
35093	8.991321	0.931314	-3.751527	-0.552983	-0.184290	0.046339	-0.811839	-0.295939	0.012248	-0.120512	-0.820903	0.121864	-0.544742
35094	8.927908	0.920130	-3.671581	-0.561683	-0.164260	0.125713	-0.812974	-0.293300	0.017578	-0.121733	-0.821577	0.128595	-0.541901
35095	8.902841	0.858018	-3.581453	-0.570272	-0.117038	0.187230	-0.813841	-0.287727	0.022241	-0.123269	-0.821115	0.135782	-0.540498
35096	9.013307	0.768077	-3.554019	-0.562703	-0.094057	0.233188	-0.818072	-0.280322	0.024440	-0.123508	-0.820639	0.144103	-0.539011
35097	8.872214	0.796531	-3.397091	-0.541506	-0.053860	0.257926	-0.819358	-0.274459	0.026183	-0.123939	-0.819269	0.151982	-0.538832
35098	9.038174	0.781394	-3.331906	-0.540427	-0.025041	0.260445	-0.822759	-0.263828	0.023812	-0.123698	-0.817908	0.160318	-0.538539
35099	9.518939	0.758562	-3.407198	-0.550567	0.087491	0.281850	-0.826987	-0.255990	0.021558	-0.124430	-0.814799	0.168316	-0.540638
35100	9.652816	0.356365	-3.436717	-0.546274	0.171956	0.304359	-0.830516	-0.247723	0.015819	-0.124429	-0.811018	0.176914	-0.543570
35101	9.139271	-0.101832	-3.411587	-0.545726	0.232916	0.328596	-0.834339	-0.235540	0.008591	-0.124994	-0.806028	0.185236	-0.548072
35102	8.712266	-0.196705	-3.168331	-0.560072	0.285526	0.289955	-0.837307	-0.226422	-0.001461	-0.125750	-0.800850	0.193429	-0.552640
35103	8.706170	-0.302297	-3.055998	-0.552425	0.354061	0.278103	-0.841673	-0.217436	-0.012759	-0.127339	-0.794511	0.200679	-0.558807
35104	8.972776	-0.618065	-3.043166	-0.554016	0.384721	0.277909	-0.842819	-0.208307	-0.027423	-0.128478	-0.788089	0.208308	-0.564815
35105	9.475163	-0.997756	-2.967114	-0.534102	0.349206	0.313796	-0.844810	-0.197495	-0.043596	-0.129227	-0.781493	0.215898	-0.570927
35106	9.963530	-1.246355	-3.196953	-0.538464	0.229595	0.298635	-0.849324	-0.186552	-0.055569	-0.129181	-0.776592	0.224023	-0.574483
35107	9.839794	-1.336680	-3.466400	-0.547584	0.093144	0.248034	-0.850331	-0.178849	-0.061472	-0.129641	-0.773038	0.231407	-0.576243
35108	9.573599	-1.426527	-3.416716	-0.549333	-0.040120	0.236379	-0.852046	-0.169612	-0.066100	-0.129226	-0.771372	0.239353	-0.575323
35109	9.112955	-1.334662	-3.103012	-0.514853	-0.025722	0.213596	-0.853470	-0.163602	-0.066444	-0.128928	-0.769357	0.246158	-0.575216
35110	9.328587	-1.412322	-2.938129	-0.546093	-0.072280	0.199388	-0.857145	-0.154934	-0.066326	-0.128707	-0.768159	0.253550	-0.573653
35111	9.633149	-1.288583	-2.939917	-0.555389	-0.075364	0.151606	-0.859413	-0.147804	-0.067070	-0.129427	-0.766851	0.260003	-0.572352
35112	9.454020	-1.221092	-3.148228	-0.559668	-0.163283	0.111385	-0.858872	-0.143900	-0.065222	-0.129933	-0.767031	0.266410	-0.569041
35113	9.278092	-1.292901	-3.214846	-0.530861	-0.189217	0.072915	-0.861128	-0.140699	-0.060156	-0.130527	-0.767444	0.271676	-0.565848
35114	9.143617	-1.234420	-3.273309	-0.562132	-0.232890	0.035645	-0.861698	-0.139600	-0.054289	-0.131540	-0.768741	0.277104	-0.561202
35115	9.157878	-1.331292	-3.291577	-0.576899	-0.263278	0.016189	-0.862268	-0.139356	-0.042996	-0.133026	-0.770117	0.282215	-0.556397
35116	9.162444	-1.369894	-3.276655	-0.555295	-0.281162	-0.009993	-0.863957	-0.138822	-0.034200	-0.134157	-0.772140	0.286963	-0.550866
35117	9.057150	-1.416006	-3.413726	-0.553362	-0.257585	-0.028713	-0.864524	-0.138567	-0.026391	-0.135764	-0.773700	0.291101	-0.546092
35118	9.030895	-1.442740	-3.464134	-0.542279	-0.219630	-0.047400	-0.864941	-0.140827	-0.018331	-0.137445	-0.775224	0.294935	-0.541434
35119	8.989139	-1.475824	-3.386389	-0.540312	-0.190760	-0.053764	-0.864379	-0.142526	-0.011805	-0.139466	-0.776182	0.298364	-0.537652
35120	8.936680	-1.422678	-3.442485	-0.552955	-0.167074	-0.076174	-0.864093	-0.145624	-0.004176	-0.141924	-0.777223	0.301701	-0.533627
35121	9.358977	-1.291512	-3.683722	-0.542555	-0.069237	-0.133156	-0.863517	-0.150389	0.000367	-0.145526	-0.777310	0.303580	-0.531460
35122	9.564663	-0.812829	-3.834314	-0.532109	0.037450	-0.174272	-0.862659	-0.154862	0.001011	-0.149935	-0.776787	0.304569	-0.530434
35123	8.917188	-0.616693	-3.652002	-0.575314	0.133514	-0.222369	-0.861506	-0.162261	-0.001025	-0.156226	-0.775128	0.304798	-0.530913
35124	8.402252	-0.552607	-3.197773	-0.556562	0.221349	-0.190076	-0.860489	-0.169926	-0.006686	-0.162291	-0.772618	0.305218	-0.532509
35125	8.518944	-0.340719	-3.205126	-0.541564	0.273060	-0.135320	-0.859755	-0.175756	-0.018177	-0.167980	-0.768978	0.305965	-0.535575
35126	9.682487	0.079273	-3.660792	-0.555656	0.345266	-0.123229	-0.858321	-0.181589	-0.029394	-0.174056	-0.764651	0.306966	-0.539245
35127	9.152444	0.493967	-3.577725	-0.537908	0.316798	-0.177754	-0.855927	-0.183662	-0.037654	-0.180438	-0.760729	0.306824	-0.542763
35128	9.202477	0.654155	-3.417691	-0.563927	0.268001	-0.246737	-0.853928	-0.190896	-0.047916	-0.187476	-0.757864	0.306269	-0.544696
35129	9.896922	1.084629	-3.442754	-0.529822	0.220250	-0.252923	-0.853741	-0.200368	-0.055817	-0.194008	-0.755407	0.305184	-0.546428
35130	9.753160	0.968348	-3.632147	-0.545525	0.146058	-0.211993	-0.849644	-0.208742	-0.060534	-0.199624	-0.753652	0.305394	-0.546712
35131	9.233483	0.843325	-3.279701	-0.562697	0.132956	-0.158290	-0.848354	-0.215438	-0.063679	-0.205120	-0.751400	0.306393	-0.547218
35132	9.410229	0.601300	-3.158840	-0.557453	0.067575	-0.103865	-0.847359	-0.219074	-0.063027	-0.209238	-0.749745	0.308663	-0.546652
35133	9.361913	0.785865	-3.064185	-0.542873	-0.038356	-0.153459	-0.845375	-0.225510	-0.061159	-0.213350	-0.749392	0.310202	-0.544672
35134	9.252135	0.962509	-3.138497	-0.531639	-0.110164	-0.189153	-0.845914	-0.231111	-0.056198	-0.216902	-0.750276	0.311649	-0.541216
35135	9.194794	0.858174	-3.262901	-0.548043	-0.140983	-0.160866	-0.843931	-0.238121	-0.049320	-0.220563	-0.751034	0.313547	-0.537576
35136	9.214907	0.852549	-3.369180	-0.555408	-0.175437	-0.132424	-0.844757	-0.242752	-0.042117	-0.223438	-0.752114	0.316371	-0.533206
35137	9.118098	0.732182	-3.391870	-0.553359	-0.174191	-0.074055	-0.841814	-0.245719	-0.033950	-0.226046	-0.752623	0.319757	-0.529356
35138	9.123068	0.867778	-3.345064	-0.549861	-0.219720	-0.022410	-0.843908	-0.248113	-0.026157	-0.227368	-0.753439	0.324356	-0.524812
35139	9.261833	1.013316	-3.119747	-0.551635	-0.198009	-0.029604	-0.843492	-0.248271	-0.021007	-0.229340	-0.753872	0.328467	-0.520759
35140	9.210885	0.776304	-3.199186	-0.559620	-0.092743	0.088160	-0.845755	-0.243533	-0.016064	-0.230472	-0.752529	0.334229	-0.518531
35141	9.141852	0.814754	-3.303422	-0.563066	-0.085875	0.126997	-0.845776	-0.239354	-0.012676	-0.231727	-0.750649	0.340269	-0.516764
35142	9.102524	0.849513	-3.195026	-0.555405	-0.046749	0.179032	-0.848448	-0.236706	-0.009284	-0.232144	-0.748164	0.347109	-0.515631
35143	9.121711	0.660420	-3.270261	-0.558499	0.010533	0.221974	-0.850157	-0.229859	-0.008921	-0.233010	-0.744580	0.354029	-0.515723
35144	9.681451	0.630355	-3.263426	-0.574429	0.076351	0.232109	-0.852145	-0.222443	-0.011894	-0.233995	-0.740271	0.361242	-0.516478
35145	9.379339	0.224911	-3.091776	-0.546300	0.190231	0.270541	-0.855537	-0.213199	-0.017344	-0.235447	-0.734428	0.367847	-0.519489
35146	8.821594	-0.077260	-2.894358	-0.541795	0.301447	0.313980	-0.856832	-0.203394	-0.025035	-0.236695	-0.727204	0.374803	-0.524092
35147	8.807313	-0.223247	-2.680080	-0.558302	0.283586	0.303250	-0.857988	-0.192883	-0.035366	-0.238597	-0.719926	0.381486	-0.528437
35148	9.887434	-0.555957	-3.011255	-0.538148	0.357531	0.200607	-0.860391	-0.184739	-0.046966	-0.241363	-0.712820	0.386409	-0.533216
35149	9.503310	-1.200890	-2.960052	-0.555071	0.246731	0.199157	-0.860831	-0.178284	-0.055951	-0.243933	-0.706599	0.391672	-0.536477
35150	9.938742	-1.446860	-3.209180	-0.551040	0.175045	0.159905	-0.861566	-0.168622	-0.062951	-0.245858	-0.701582	0.396976	-0.538282
35151	9.986262	-1.404872	-3.403012	-0.541732	0.127479	0.037366	-0.861855	-0.165534	-0.067653	-0.248945	-0.697908	0.400394	-0.539107
35152	9.502247	-1.192276	-3.129284	-0.538898	0.037821	-0.018752	-0.861156	-0.164828	-0.070438	-0.251508	-0.695797	0.403714	-0.538168
35153	9.270006	-1.358093	-2.827508	-0.556756	-0.037486	-0.055736	-0.861156	-0.165252	-0.068770	-0.254418	-0.694540	0.406831	-0.536073
35154	9.110002	-1.181976	-2.650457	-0.549635	-0.065679	-0.032498	-0.860871	-0.166512	-0.068228	-0.256430	-0.693563	0.410579	-0.533516
35155	9.319187	-1.276726	-2.905802	-0.546327	-0.131517	-0.023165	-0.861153	-0.166521	-0.065161	-0.258024	-0.693060	0.414522	-0.530342
35156	9.402312	-1.144795	-2.979873	-0.545566	-0.147625	-0.033636	-0.861990	-0.167929	-0.060990	-0.259301	-0.692946	0.418609	-0.526646
35157	9.345716	-1.191562	-3.172575	-0.560540	-0.219522	-0.045763	-0.861728	-0.165584	-0.052329	-0.260540	-0.693443	0.422844	-0.521976
35158	9.283179	-1.244664	-3.225057	-0.571664	-0.242629	-0.075846	-0.861027	-0.167426	-0.044830	-0.261800	-0.694487	0.427078	-0.516480
35159	9.147387	-1.012533	-3.341029	-0.553676	-0.241350	-0.126945	-0.860463	-0.170678	-0.033165	-0.263541	-0.695881	0.430218	-0.511086
35160	9.013083	-1.131619	-3.196962	-0.546272	-0.198727	-0.164324	-0.860585	-0.176997	-0.022502	-0.265711	-0.697304	0.432691	-0.505908
35161	8.975616	-1.275800	-3.103485	-0.569713	-0.155107	-0.194975	-0.858750	-0.182336	-0.014212	-0.269057	-0.698262	0.434577	-0.501180
35162	8.909021	-1.453597	-3.004762	-0.547788	-0.122553	-0.221498	-0.855654	-0.188235	-0.006078	-0.272464	-0.699352	0.435832	-0.496710
35163	8.913566	-1.586716	-3.032278	-0.553169	-0.080506	-0.285528	-0.854788	-0.195801	0.000525	-0.277065	-0.700379	0.435876	-0.492662
35164	9.053654	-1.607082	-3.056400	-0.540461	-0.056706	-0.331500	-0.851951	-0.206164	0.007082	-0.282011	-0.701762	0.435126	-0.488534
35165	9.232529	-1.433438	-3.319532	-0.557364	0.045065	-0.413638	-0.851067	-0.217921	0.014198	-0.288942	-0.702569	0.432697	-0.485472
35166	9.476295	-0.575949	-3.529976	-0.570473	0.190050	-0.490591	-0.845971	-0.232466	0.016655	-0.297959	-0.702662	0.428534	-0.483574
35167	9.055492	-0.129001	-3.203374	-0.537556	0.287897	-0.572238	-0.842130	-0.246712	0.013969	-0.308171	-0.702453	0.422191	-0.483059
35168	8.683683	0.079503	-3.084390	-0.560930	0.335754	-0.576399	-0.835900	-0.263193	0.009570	-0.319044	-0.701729	0.415739	-0.482648
35169	9.643104	0.409801	-3.403472	-0.536900	0.373925	-0.510635	-0.830086	-0.280083	0.002662	-0.329272	-0.699972	0.409602	-0.483576
35170	11.179655	1.437190	-3.740771	-0.546169	0.381566	-0.527137	-0.823693	-0.301020	-0.005964	-0.339747	-0.698274	0.403284	-0.484095
35171	10.324882	1.685335	-3.566009	-0.539723	0.284652	-0.584119	-0.816344	-0.317788	-0.008703	-0.349932	-0.697761	0.396631	-0.483074
35172	9.054667	0.878571	-3.233946	-0.549160	0.150237	-0.482934	-0.812513	-0.330935	-0.005526	-0.358083	-0.697746	0.392451	-0.480531
35173	8.710227	1.034859	-2.935614	-0.557101	0.134768	-0.367994	-0.804486	-0.344241	0.000125	-0.365149	-0.696733	0.389979	-0.478692
35174	8.917779	1.448045	-2.737537	-0.540738	0.045266	-0.437938	-0.801505	-0.356431	0.010146	-0.371877	-0.697332	0.387057	-0.474997
35175	9.097442	1.363632	-2.915638	-0.558881	0.047244	-0.445205	-0.794868	-0.372962	0.020930	-0.378965	-0.697663	0.384124	-0.471275
35176	9.285808	1.163579	-3.027222	-0.524229	0.065165	-0.450199	-0.788664	-0.386137	0.030776	-0.385679	-0.698197	0.380674	-0.467825
35177	9.447680	0.912269	-2.860329	-0.553447	-0.038693	-0.308368	-0.783458	-0.394838	0.039701	-0.390670	-0.698248	0.380247	-0.463939
35178	9.251595	1.234433	-2.938565	-0.553309	-0.039168	-0.257049	-0.778958	-0.402142	0.049343	-0.395156	-0.698000	0.380536	-0.460262
35179	9.204528	0.966648	-2.911352	-0.541937	-0.013850	-0.175730	-0.776432	-0.405809	0.058202	-0.398878	-0.696870	0.381666	-0.457821
35180	8.993136	1.037004	-2.694392	-0.538141	-0.002539	-0.136876	-0.773348	-0.408634	0.065951	-0.402307	-0.695454	0.383183	-0.455701
35181	9.033276	1.139273	-2.531282	-0.548777	0.018656	-0.084039	-0.772782	-0.411167	0.071215	-0.405479	-0.693244	0.385401	-0.454384
35182	9.396245	1.181783	-2.324444	-0.555625	0.066897	-0.031267	-0.771384	-0.412592	0.078852	-0.408705	-0.690214	0.387965	-0.453926
35183	9.452406	1.277382	-2.052550	-0.545589	0.062892	0.007810	-0.771406	-0.408276	0.083216	-0.411300	-0.686870	0.391060	-0.453997
35184	9.349535	1.281672	-1.856744	-0.539143	0.080845	0.009514	-0.772814	-0.407030	0.087559	-0.414015	-0.683495	0.393902	-0.454167
35185	9.257658	1.306628	-1.823072	-0.558902	0.140765	-0.031795	-0.773659	-0.406907	0.093139	-0.417737	-0.679586	0.395916	-0.454873
35186	9.549185	1.314880	-1.755899	-0.551253	0.196446	-0.012528	-0.775355	-0.403564	0.097228	-0.421701	-0.675189	0.397577	-0.456312
35187	10.079231	0.851704	-1.862588	-0.537819	0.254207	0.074023	-0.775374	-0.400088	0.102001	-0.425021	-0.669503	0.399855	-0.459607
35188	10.058388	0.193756	-1.980863	-0.546718	0.243992	0.109284	-0.778759	-0.394505	0.105429	-0.428140	-0.663667	0.402674	-0.462705
35189	10.150931	-0.211826	-2.592604	-0.545327	0.168657	0.072604	-0.783276	-0.386700	0.113765	-0.430764	-0.658635	0.405747	-0.464770
35190	11.016634	-1.110692	-3.243369	-0.563891	0.119217	-0.019219	-0.784430	-0.379875	0.120114	-0.434253	-0.654789	0.408064	-0.464930
35191	10.275215	-1.627229	-3.115800	-0.534949	-0.033690	-0.074782	-0.783608	-0.378383	0.133220	-0.436284	-0.652895	0.410938	-0.463157
35192	9.300362	-1.266342	-3.582443	-0.560998	-0.276670	-0.101149	-0.781258	-0.375515	0.151343	-0.437221	-0.653376	0.415577	-0.457420
35193	9.033398	-1.040449	-3.282575	-0.546579	-0.227194	-0.203057	-0.777629	-0.377262	0.170663	-0.438809	-0.654221	0.418632	-0.451872
35194	8.747978	-1.261136	-3.306309	-0.557543	-0.254350	-0.188065	-0.773443	-0.378168	0.188315	-0.440637	-0.655184	0.421866	-0.445648
35195	8.709046	-1.275178	-3.272273	-0.563807	-0.296730	-0.082618	-0.768424	-0.377960	0.206669	-0.440608	-0.655447	0.427303	-0.440076
35196	8.964676	-1.453588	-3.333447	-0.542798	-0.308043	-0.035384	-0.766215	-0.374672	0.224798	-0.440377	-0.655651	0.432830	-0.434567
35197	9.051882	-1.408345	-3.353398	-0.559058	-0.286232	-0.046300	-0.762328	-0.370964	0.241247	-0.439872	-0.655496	0.438628	-0.429468
35198	9.226076	-1.434032	-3.421000	-0.557460	-0.300256	-0.087737	-0.759280	-0.367255	0.257981	-0.440293	-0.655888	0.443473	-0.423420
35199	8.923049	-1.510539	-3.593710	-0.535681	-0.300191	-0.109662	-0.754277	-0.363280	0.277488	-0.439723	-0.656558	0.448378	-0.417771
35200	9.063175	-1.540633	-3.627389	-0.548359	-0.288296	-0.121358	-0.749270	-0.359996	0.294760	-0.440362	-0.657160	0.452543	-0.411615
35201	9.010182	-1.666426	-3.700819	-0.568031	-0.212929	-0.176922	-0.744807	-0.359494	0.308941	-0.441393	-0.657378	0.456079	-0.406226
35202	8.950694	-1.638124	-3.486008	-0.555229	-0.184027	-0.192892	-0.739085	-0.358848	0.321025	-0.443610	-0.657659	0.458398	-0.400707
35203	8.848557	-1.840467	-3.483614	-0.545895	-0.144368	-0.201919	-0.734047	-0.361412	0.332802	-0.445038	-0.657700	0.460841	-0.396229
35204	8.614520	-1.715417	-3.431539	-0.564050	-0.118740	-0.239478	-0.728311	-0.363270	0.341516	-0.448307	-0.657769	0.462002	-0.391043
35205	8.659296	-1.722102	-3.296214	-0.549307	-0.046159	-0.302559	-0.723542	-0.367209	0.347011	-0.451355	-0.657892	0.462294	-0.386964
35206	10.016357	-1.461250	-3.885673	-0.548439	0.110136	-0.328824	-0.717927	-0.372401	0.350257	-0.457195	-0.657104	0.460059	-0.384099
35207	9.403944	-0.387930	-4.065968	-0.540492	0.286527	-0.412950	-0.714816	-0.380231	0.350987	-0.463924	-0.655697	0.455826	-0.383482
35208	8.851770	0.351567	-3.464586	-0.544016	0.393752	-0.518084	-0.712238	-0.392499	0.342202	-0.473678	-0.654384	0.448389	-0.382568
35209	8.235597	0.881594	-2.802791	-0.564108	0.433914	-0.573503	-0.708259	-0.405333	0.334514	-0.483161	-0.652907	0.440774	-0.382083
35210	8.457996	1.262879	-2.667201	-0.559118	0.382715	-0.588966	-0.707347	-0.419962	0.322931	-0.493407	-0.651945	0.432495	-0.380087
35211	9.903260	1.267114	-3.239417	-0.557974	0.470557	-0.419318	-0.702800	-0.434043	0.312161	-0.501801	-0.648710	0.426370	-0.381549
35212	11.866915	1.586486	-3.907661	-0.567263	0.366934	-0.283851	-0.702355	-0.438774	0.306396	-0.509575	-0.644985	0.422187	-0.382212
35213	10.220381	1.551316	-3.847075	-0.559905	0.092185	-0.314268	-0.698127	-0.445763	0.305176	-0.513860	-0.643637	0.421271	-0.379750
35214	8.690048	1.252379	-3.339112	-0.549147	-0.031290	-0.140370	-0.693345	-0.452207	0.307580	-0.516904	-0.641869	0.422827	-0.376871
35215	8.474423	1.491483	-2.807500	-0.529825	0.139161	-0.073998	-0.693628	-0.451506	0.307032	-0.519322	-0.638456	0.424291	-0.377697
35216	9.177960	1.640694	-2.585395	-0.541524	0.001992	-0.034215	-0.694209	-0.447756	0.314042	-0.521722	-0.635591	0.426799	-0.376395
35217	9.411870	1.710142	-2.837773	-0.538270	0.017767	-0.181055	-0.690026	-0.445691	0.320161	-0.523986	-0.633912	0.428231	-0.374451
35218	9.680495	1.628338	-3.281810	-0.560543	-0.050204	-0.219757	-0.686950	-0.447122	0.328482	-0.527550	-0.632799	0.429053	-0.370366
35219	9.192873	1.520010	-3.318609	-0.538794	-0.095917	-0.164486	-0.682194	-0.448558	0.337207	-0.528656	-0.631828	0.431900	-0.367123
35220	9.019922	1.338171	-3.200368	-0.558612	-0.097173	-0.118773	-0.677453	-0.446925	0.346801	-0.531016	-0.630187	0.434456	-0.363503
35221	9.185561	1.342686	-3.084660	-0.539015	-0.184214	-0.066671	-0.673696	-0.444312	0.356830	-0.530568	-0.629006	0.439476	-0.360153
35222	9.242990	1.420287	-2.984120	-0.540572	-0.169422	-0.007493	-0.670216	-0.442260	0.367274	-0.531231	-0.627077	0.444037	-0.356931
35223	9.237945	1.313841	-3.007088	-0.554903	-0.145119	0.001908	-0.667588	-0.437272	0.377755	-0.530757	-0.624819	0.449600	-0.354625
35224	9.242987	1.311211	-3.036061	-0.542099	-0.130747	0.000202	-0.664686	-0.430887	0.387830	-0.531688	-0.622494	0.453827	-0.351924
35225	9.153500	1.251332	-3.040105	-0.560086	-0.104561	0.001574	-0.664175	-0.421987	0.399343	-0.531576	-0.619871	0.458976	-0.350039
35226	9.111237	1.213812	-2.899487	-0.552653	-0.086781	0.022763	-0.662539	-0.413925	0.409863	-0.532846	-0.616885	0.463060	-0.347999
35227	9.202257	1.092593	-2.869262	-0.554332	-0.081619	0.051022	-0.661742	-0.406421	0.421081	-0.532467	-0.613671	0.468521	-0.346950
35228	9.526458	1.007480	-3.013721	-0.555875	-0.041944	0.052592	-0.660249	-0.397233	0.429245	-0.533949	-0.610028	0.472488	-0.345716
35229	9.699795	0.580112	-3.163824	-0.551543	0.042482	0.080420	-0.661282	-0.386788	0.439115	-0.534431	-0.605662	0.476962	-0.346503
35230	9.243489	0.042112	-3.089555	-0.545735	0.072801	0.103137	-0.663586	-0.372411	0.443183	-0.536488	-0.600813	0.480218	-0.347268
35231	8.739256	-0.180742	-2.907591	-0.529182	0.103313	0.099464	-0.667844	-0.359294	0.449761	-0.537065	-0.596020	0.484132	-0.349195
35232	8.478049	-0.159249	-2.825329	-0.571274	0.082323	0.047737	-0.669850	-0.349533	0.456008	-0.539861	-0.591324	0.486775	-0.349195
35233	8.856107	-0.133814	-3.014586	-0.560466	0.114671	-0.041594	-0.669339	-0.339072	0.460014	-0.541834	-0.587435	0.489125	-0.349418
35234	10.626964	-0.235693	-3.610216	-0.574480	0.220841	-0.092457	-0.673276	-0.334879	0.461899	-0.546962	-0.583066	0.488608	-0.349469
35235	9.392960	-1.102815	-3.618219	-0.556338	0.114900	0.035430	-0.675818	-0.329286	0.461559	-0.548241	-0.578421	0.491878	-0.350595
35236	9.209787	-1.087312	-3.642309	-0.560441	0.017270	0.071333	-0.675295	-0.321337	0.464981	-0.550024	-0.573987	0.495370	-0.350173
35237	9.545234	-0.810184	-3.817404	-0.536828	0.052868	0.014886	-0.677703	-0.314775	0.467297	-0.550493	-0.570161	0.498997	-0.350536
35238	9.747005	-0.907648	-3.741683	-0.557393	-0.015975	-0.030907	-0.676457	-0.312272	0.469682	-0.552591	-0.566982	0.501642	-0.348612
35239	9.381453	-0.897157	-3.591503	-0.554161	-0.055281	-0.074940	-0.673803	-0.312009	0.473008	-0.552697	-0.564601	0.505602	-0.346581
35240	9.094308	-0.854175	-3.577101	-0.547401	-0.149227	-0.054876	-0.671993	-0.310911	0.477603	-0.553473	-0.562676	0.509353	-0.342961
35241	8.915043	-0.823411	-3.475722	-0.547017	-0.116447	0.003276	-0.668913	-0.311764	0.479800	-0.552237	-0.559986	0.514835	-0.341167
35242	8.876873	-0.707178	-3.476968	-0.556067	-0.126620	0.036856	-0.666956	-0.312057	0.482847	-0.552671	-0.556844	0.519391	-0.338694
35243	9.171353	-0.626661	-3.444433	-0.539841	-0.157552	0.065613	-0.663462	-0.312079	0.486999	-0.550396	-0.553835	0.525968	-0.337177
35244	9.186738	-0.695358	-3.593494	-0.567163	-0.182773	0.079604	-0.659981	-0.309311	0.492156	-0.550022	-0.550464	0.531646	-0.334392
35245	9.091124	-0.700344	-3.714123	-0.552674	-0.195488	0.082491	-0.657767	-0.305149	0.499287	-0.547250	-0.547345	0.538886	-0.332464
35246	8.951786	-0.685436	-3.789007	-0.552687	-0.197255	0.077171	-0.653035	-0.300429	0.504594	-0.546513	-0.544210	0.544541	-0.329598
35247	8.937181	-0.801594	-3.828768	-0.561661	-0.191947	0.092056	-0.650967	-0.294730	0.511464	-0.543686	-0.540820	0.551867	-0.327662
35248	8.994524	-0.869361	-3.787012	-0.537850	-0.161441	0.093917	-0.647495	-0.290010	0.518034	-0.543009	-0.537380	0.557158	-0.325482
35249	9.042069	-1.033908	-3.773158	-0.566530	-0.100005	0.089654	-0.646270	-0.283045	0.522556	-0.541157	-0.533315	0.563456	-0.324410
35250	9.070208	-1.091598	-3.695232	-0.540801	-0.058812	0.103851	-0.646290	-0.279148	0.526915	-0.541547	-0.529024	0.567711	-0.323364
35251	9.094196	-1.183743	-3.720814	-0.555425	-0.078596	0.107334	-0.644913	-0.274692	0.529877	-0.539607	-0.524687	0.573870	-0.322802
35252	9.101119	-1.212619	-3.693923	-0.547857	-0.039151	0.124870	-0.644370	-0.271490	0.532832	-0.540115	-0.519914	0.578135	-0.322065
35253	9.021099	-1.291799	-3.683267	-0.542955	-0.101775	0.072206	-0.643113	-0.271361	0.535192	-0.537911	-0.516212	0.584072	-0.320993
35254	9.073940	-1.308896	-3.658985	-0.555326	-0.034876	0.053965	-0.642145	-0.268993	0.536463	-0.538963	-0.512124	0.587562	-0.319405
35255	8.948421	-1.196582	-3.602080	-0.535678	-0.045119	-0.020066	-0.640744	-0.269271	0.535056	-0.537871	-0.509179	0.591874	-0.317987
35256	9.223172	-1.270734	-3.589539	-0.527367	0.024119	-0.105273	-0.641019	-0.270675	0.537273	-0.540323	-0.506880	0.592898	-0.315587
35257	9.230951	-0.916840	-3.798880	-0.552018	0.063018	-0.206592	-0.638623	-0.274726	0.535819	-0.541823	-0.505265	0.594246	-0.313059
35258	9.327182	-0.868724	-3.736723	-0.549207	0.087455	-0.219071	-0.639021	-0.279329	0.534381	-0.545941	-0.503667	0.593545	-0.309793
35259	9.091413	-0.635611	-3.410399	-0.560923	0.123649	-0.233619	-0.638981	-0.287693	0.529278	-0.548396	-0.501883	0.594000	-0.307472
35260	8.753006	-0.429431	-3.243109	-0.549165	0.144632	-0.272585	-0.640055	-0.296887	0.522782	-0.553488	-0.500545	0.592103	-0.304171
35261	8.862513	-0.202999	-3.250615	-0.546414	0.171944	-0.302746	-0.639178	-0.304836	0.518513	-0.556780	-0.499425	0.591211	-0.301730
35262	8.979199	-0.061402	-3.291011	-0.555611	0.190584	-0.363964	-0.638293	-0.314600	0.514225	-0.562985	-0.498779	0.587880	-0.297766
35263	8.994360	0.008248	-3.344966	-0.556368	0.239642	-0.407607	-0.637416	-0.321842	0.507177	-0.567770	-0.498348	0.585190	-0.294686
35264	9.275583	0.024840	-3.500167	-0.544215	0.302839	-0.423710	-0.638630	-0.331316	0.500957	-0.575451	-0.497803	0.579842	-0.291258
35265	9.699239	0.511225	-3.745370	-0.560025	0.313008	-0.534376	-0.637455	-0.343030	0.494557	-0.581788	-0.498311	0.575000	-0.287374
35266	9.579350	0.976754	-3.622344	-0.556441	0.225585	-0.631963	-0.634175	-0.356287	0.488960	-0.589773	-0.500360	0.568413	-0.280560
35267	9.242661	1.484534	-3.530909	-0.540350	0.178328	-0.597876	-0.629779	-0.368989	0.483500	-0.594618	-0.502539	0.564264	-0.274756
35268	9.641941	1.565509	-3.319717	-0.545282	0.175885	-0.420909	-0.626923	-0.381267	0.477499	-0.600632	-0.502512	0.560188	-0.270023
35269	9.597391	1.610316	-3.155853	-0.554597	0.069280	-0.285910	-0.623258	-0.387415	0.475874	-0.602640	-0.501581	0.560482	-0.266649
35270	9.313379	1.698753	-3.212033	-0.553149	-0.021337	-0.232302	-0.619870	-0.394971	0.477720	-0.605459	-0.500375	0.560672	-0.262091
35271	9.058427	1.704513	-3.320487	-0.546422	-0.126113	-0.209510	-0.614977	-0.395138	0.482556	-0.604756	-0.499744	0.564005	-0.257730
35272	9.136436	1.790653	-3.379543	-0.554924	-0.202135	-0.165766	-0.609261	-0.391962	0.489511	-0.605172	-0.498690	0.567016	-0.252127
35273	8.930747	1.756515	-3.635009	-0.546519	-0.199006	-0.119720	-0.604237	-0.390318	0.495759	-0.603126	-0.497442	0.572062	-0.248064
35274	8.945770	1.780223	-3.693284	-0.564610	-0.228422	-0.045432	-0.599774	-0.388961	0.504934	-0.602682	-0.495003	0.576583	-0.243514
35275	8.881301	1.823703	-3.761338	-0.562651	-0.228805	-0.004718	-0.592249	-0.383841	0.514124	-0.599804	-0.492399	0.583133	-0.240280
35276	8.811120	1.921260	-3.689845	-0.566177	-0.207171	-0.004897	-0.587799	-0.379270	0.522497	-0.599360	-0.489335	0.587748	-0.236371
35277	8.781992	1.916732	-3.670425	-0.549488	-0.145890	-0.015701	-0.585733	-0.373436	0.531040	-0.597308	-0.486629	0.593053	-0.233889
35278	8.795795	1.926885	-3.578740	-0.552783	-0.079057	-0.032074	-0.582548	-0.367038	0.536933	-0.598327	-0.483421	0.595762	-0.231034
35279	8.727391	1.852843	-3.507751	-0.553427	-0.055963	0.003135	-0.581752	-0.358265	0.544124	-0.597262	-0.480030	0.600135	-0.229537
35280	8.755817	1.845823	-3.442472	-0.546807	-0.016431	0.011818	-0.579827	-0.351583	0.549473	-0.598737	-0.476064	0.602461	-0.227856
35281	9.684221	1.736812	-3.708285	-0.559038	0.061262	0.007848	-0.581819	-0.344894	0.555549	-0.599091	-0.472009	0.605461	-0.227407
35282	9.260983	1.019812	-3.627230	-0.567493	0.182590	-0.063065	-0.582128	-0.338191	0.556039	-0.603473	-0.467773	0.604760	-0.226439
35283	8.599218	0.456226	-3.214126	-0.547212	0.233002	-0.081942	-0.585093	-0.332040	0.556404	-0.606176	-0.464133	0.604782	-0.226651
35284	8.714520	0.378367	-3.182000	-0.562014	0.222833	-0.143966	-0.589871	-0.326999	0.555936	-0.611316	-0.460725	0.602781	-0.225121
35285	9.261144	0.291534	-3.377479	-0.548422	0.238563	-0.188910	-0.592402	-0.323637	0.554597	-0.614549	-0.458292	0.601740	-0.224069
35286	9.419636	0.162702	-3.337594	-0.536374	0.246128	-0.133954	-0.594931	-0.320834	0.553392	-0.619646	-0.454942	0.599386	-0.223167
35287	9.666506	0.238141	-3.391923	-0.558484	0.173794	-0.090358	-0.597449	-0.320541	0.551046	-0.621710	-0.451439	0.600095	-0.222634
35288	9.673497	0.272711	-3.653273	-0.551479	0.095804	-0.036700	-0.599974	-0.318859	0.550805	-0.624672	-0.447382	0.600524	-0.221373
35289	9.609728	0.424223	-3.449497	-0.555523	-0.001236	0.034616	-0.600812	-0.318851	0.549139	-0.623999	-0.443162	0.604531	-0.220852
35290	9.179999	0.341737	-3.160468	-0.554022	-0.093017	0.112933	-0.601370	-0.318846	0.547750	-0.624005	-0.438082	0.608626	-0.219719
35291	9.158133	0.283818	-3.169458	-0.527826	-0.187993	0.239430	-0.600529	-0.319410	0.548853	-0.619834	-0.432486	0.616592	-0.220400
35292	9.289454	0.190074	-3.342557	-0.581348	-0.235440	0.334660	-0.599147	-0.316210	0.551801	-0.617246	-0.424912	0.624410	-0.220384
35293	9.310061	0.067696	-3.568347	-0.545060	-0.285717	0.396432	-0.597768	-0.312034	0.555038	-0.611121	-0.417460	0.634854	-0.221855
35294	9.137031	-0.074816	-3.730830	-0.537713	-0.279425	0.392010	-0.597935	-0.306741	0.559553	-0.607168	-0.409780	0.643324	-0.222624
35295	8.973619	-0.265840	-3.912115	-0.548809	-0.317146	0.382332	-0.592238	-0.298953	0.565580	-0.600479	-0.402456	0.653844	-0.223479
35296	8.789821	-0.186328	-4.135051	-0.535226	-0.318854	0.363907	-0.591148	-0.293250	0.571901	-0.595928	-0.395223	0.662349	-0.223523
35297	8.981440	-0.151953	-4.242006	-0.563657	-0.332591	0.307091	-0.587951	-0.289643	0.577069	-0.589243	-0.388666	0.672307	-0.223014
35298	8.800891	-0.199660	-4.323384	-0.538857	-0.272942	0.271590	-0.584612	-0.286034	0.581539	-0.585586	-0.382313	0.679381	-0.222187
35299	8.981272	-0.166361	-4.227347	-0.548456	-0.147606	0.168126	-0.582116	-0.281581	0.584770	-0.581741	-0.376923	0.685871	-0.221554
35300	8.859208	-0.353535	-4.138110	-0.555477	-0.091414	0.132260	-0.582119	-0.281310	0.587420	-0.581217	-0.371421	0.689742	-0.220202
35301	8.844266	-0.464571	-4.132019	-0.539531	-0.139813	0.095572	-0.580443	-0.281180	0.589080	-0.577658	-0.367063	0.695474	-0.218843
35302	8.653283	-0.470374	-4.093039	-0.539621	-0.128591	0.047690	-0.577653	-0.279231	0.589218	-0.576820	-0.363056	0.699022	-0.216418
35303	8.694882	-0.478370	-4.170325	-0.546806	-0.080185	-0.019913	-0.575131	-0.280643	0.591971	-0.574601	-0.359953	0.703185	-0.214006
35304	9.314403	-0.391537	-4.346093	-0.555516	0.017827	-0.084165	-0.573440	-0.283720	0.592204	-0.576467	-0.356972	0.704123	-0.210873
35305	9.225058	-0.048675	-4.485109	-0.563341	0.114859	-0.148514	-0.575652	-0.288727	0.587293	-0.577640	-0.354667	0.705148	-0.208112
35306	8.833157	0.269668	-4.212685	-0.542019	0.226912	-0.201199	-0.576732	-0.296523	0.580393	-0.582816	-0.352606	0.702745	-0.205288
35307	8.292537	0.648335	-3.718439	-0.544437	0.313634	-0.232808	-0.580888	-0.304588	0.572540	-0.587000	-0.350896	0.700729	-0.203177
35308	8.117929	0.884764	-3.186853	-0.534387	0.342387	-0.232897	-0.586989	-0.314872	0.561055	-0.593814	-0.348865	0.696653	-0.200880
35309	8.337893	0.909282	-2.909552	-0.543123	0.387142	-0.194316	-0.592529	-0.325716	0.549840	-0.598866	-0.346323	0.693930	-0.199703
35310	10.521482	1.074301	-3.692348	-0.560571	0.486356	-0.164546	-0.601997	-0.333331	0.535902	-0.607497	-0.342400	0.688608	-0.198820
35311	9.764302	1.156146	-3.733324	-0.556192	0.346337	-0.234549	-0.607561	-0.338161	0.522241	-0.612201	-0.340387	0.686064	-0.196629
35312	9.202978	1.056126	-3.289283	-0.525727	0.277532	-0.223303	-0.611178	-0.341767	0.516937	-0.617870	-0.338483	0.682649	-0.194053
35313	9.218323	1.450917	-3.520837	-0.529689	0.194122	-0.160847	-0.613671	-0.346491	0.511056	-0.620012	-0.336397	0.682305	-0.192048
35314	9.735908	1.422505	-3.678268	-0.557639	0.042358	-0.094669	-0.613384	-0.347600	0.508534	-0.622153	-0.333232	0.682752	-0.189026
35315	9.537092	1.553449	-3.807525	-0.567974	-0.020773	-0.083804	-0.612275	-0.346220	0.512720	-0.621310	-0.330484	0.685695	-0.185947
35316	9.115334	1.608969	-3.855905	-0.532864	-0.076881	-0.079587	-0.610622	-0.341215	0.518471	-0.621571	-0.327863	0.687602	-0.182644
35317	8.792380	1.418682	-3.693877	-0.527703	-0.134750	-0.065115	-0.607717	-0.335100	0.525757	-0.618801	-0.325827	0.691877	-0.179524
35318	8.988391	1.353996	-3.792483	-0.562437	-0.188877	-0.036844	-0.603281	-0.327317	0.534441	-0.617517	-0.322647	0.695514	-0.175590
35319	8.935638	1.295879	-3.864252	-0.571560	-0.199659	-0.036015	-0.596614	-0.318432	0.545907	-0.613976	-0.319927	0.700850	-0.171724
35320	8.868729	1.169719	-4.010146	-0.558951	-0.256104	0.021073	-0.591348	-0.308983	0.557110	-0.611469	-0.316190	0.705602	-0.168090
35321	9.422776	1.031309	-3.944104	-0.553740	-0.326904	0.082702	-0.585515	-0.301213	0.568570	-0.605536	-0.312452	0.713066	-0.165034
35322	8.860459	0.921411	-4.306979	-0.532147	-0.390352	0.107117	-0.578001	-0.293719	0.578064	-0.600568	-0.308228	0.719784	-0.161942
35323	8.591694	1.047917	-4.443341	-0.557306	-0.345163	0.102090	-0.570609	-0.290414	0.587236	-0.594197	-0.304215	0.727429	-0.158841
35324	8.682046	1.135704	-4.226979	-0.567974	-0.309243	0.121226	-0.564342	-0.285287	0.595182	-0.590463	-0.299047	0.733237	-0.155848
35325	8.634995	1.178651	-4.362705	-0.552886	-0.228336	0.133293	-0.556529	-0.281554	0.601430	-0.585577	-0.294249	0.739507	-0.153774
35326	8.546971	1.165584	-4.222299	-0.555563	-0.213859	0.126069	-0.552631	-0.278655	0.608954	-0.583068	-0.288825	0.744073	-0.151549
35327	8.599638	1.102573	-4.197504	-0.554217	-0.143593	0.126539	-0.548728	-0.275882	0.612296	-0.579416	-0.283843	0.749186	-0.149766
35328	8.734700	1.266620	-4.107697	-0.530483	-0.107494	0.109831	-0.546633	-0.275616	0.615069	-0.578339	-0.278607	0.752268	-0.148305
35329	8.941814	1.428549	-4.283751	-0.539557	-0.085467	0.074276	-0.544264	-0.273953	0.617297	-0.575616	-0.274413	0.756266	-0.146370
35330	9.326530	1.301701	-4.471318	-0.558895	0.008280	0.084161	-0.543709	-0.273118	0.617859	-0.576480	-0.268880	0.757897	-0.144795
35331	9.053597	0.682588	-4.430217	-0.555635	0.063827	0.110260	-0.543710	-0.272556	0.616750	-0.575996	-0.263521	0.760338	-0.143773
35332	8.330839	0.302196	-4.154386	-0.533145	0.142463	0.157601	-0.547647	-0.267797	0.616412	-0.578506	-0.256764	0.760679	-0.144122
35333	7.998026	0.126681	-3.958682	-0.517305	0.199901	0.167949	-0.552707	-0.261911	0.613726	-0.579711	-0.250545	0.761666	-0.145008
35334	8.149715	0.043594	-3.953125	-0.549692	0.257863	0.153080	-0.559163	-0.256299	0.610491	-0.584010	-0.243301	0.760616	-0.145607
35335	9.378149	-0.145499	-4.356173	-0.529122	0.347132	0.151249	-0.569117	-0.250249	0.603943	-0.587533	-0.236723	0.759748	-0.146799
35336	8.975467	-0.747287	-4.380330	-0.552308	0.360060	0.219742	-0.579203	-0.245875	0.597658	-0.593105	-0.228095	0.757705	-0.148600
35337	9.205984	-1.048373	-4.374862	-0.544774	0.359412	0.288844	-0.589415	-0.244003	0.587725	-0.596391	-0.219120	0.757259	-0.151203
35338	9.293759	-0.618181	-4.283130	-0.528905	0.296306	0.287717	-0.599643	-0.238930	0.581169	-0.600561	-0.209879	0.756051	-0.153832
35339	9.325266	-0.766828	-4.061635	-0.557273	0.151048	0.224560	-0.606792	-0.234566	0.575697	-0.600852	-0.202287	0.757745	-0.154527
35340	8.954174	-1.003448	-3.628405	-0.561282	0.105256	0.201667	-0.612381	-0.234949	0.568491	-0.602443	-0.194514	0.758462	-0.154795
35341	9.107073	-1.017701	-3.435151	-0.544484	0.183565	0.202288	-0.616015	-0.234504	0.563090	-0.603210	-0.187250	0.759536	-0.155498
35342	9.570564	-0.967399	-3.426667	-0.559012	0.069738	0.150724	-0.619795	-0.233369	0.560484	-0.604339	-0.180367	0.760399	-0.155030
35343	9.205172	-1.002614	-3.628751	-0.557063	-0.046216	0.116004	-0.620354	-0.233367	0.560071	-0.601904	-0.174930	0.763880	-0.153617
35344	9.047938	-0.903891	-3.844688	-0.570374	-0.141569	0.105809	-0.617833	-0.234072	0.560462	-0.599937	-0.169234	0.767097	-0.151651
35345	8.648259	-1.054837	-4.038185	-0.552711	-0.215243	0.069221	-0.615744	-0.232549	0.562969	-0.594988	-0.165054	0.772341	-0.149117
35346	9.056031	-1.002067	-3.691380	-0.540599	-0.283459	0.038894	-0.611276	-0.231742	0.569352	-0.590872	-0.161156	0.776849	-0.146303
35347	9.072845	-0.982239	-3.981573	-0.558788	-0.294170	0.038766	-0.603875	-0.230107	0.576696	-0.584749	-0.157579	0.782807	-0.143007
35348	8.927086	-0.946612	-3.841633	-0.531648	-0.273928	-0.023882	-0.597033	-0.228329	0.583349	-0.580859	-0.154725	0.786877	-0.139598
35349	8.810947	-0.984423	-3.821726	-0.553884	-0.185330	-0.047716	-0.591168	-0.226967	0.589727	-0.576632	-0.152231	0.791147	-0.135674
35350	8.820166	-1.088361	-3.815746	-0.569365	-0.186941	-0.061169	-0.586705	-0.225181	0.595841	-0.574279	-0.149280	0.794123	-0.131486
35351	8.767176	-1.095382	-3.832510	-0.551165	-0.158709	-0.104487	-0.580552	-0.225348	0.599693	-0.570603	-0.147624	0.797800	-0.127022
35352	8.613825	-1.046826	-3.951243	-0.521036	-0.103357	-0.164650	-0.576926	-0.223557	0.604699	-0.569666	-0.146657	0.799330	-0.122651
35353	10.072906	-0.840477	-4.651378	-0.535383	0.110182	-0.234773	-0.573699	-0.225799	0.604650	-0.570565	-0.146588	0.799439	-0.117748
35354	9.346033	0.139384	-4.434212	-0.559739	0.093494	-0.374762	-0.573688	-0.228172	0.604347	-0.573354	-0.148056	0.798147	-0.110932
35355	8.179246	0.241713	-3.931213	-0.549198	0.223566	-0.434073	-0.572812	-0.235839	0.599245	-0.576542	-0.150801	0.796288	-0.103846
35356	7.683178	0.584790	-3.286822	-0.551615	0.291905	-0.425763	-0.576138	-0.242241	0.594746	-0.582497	-0.152736	0.792420	-0.097157
35357	7.976603	0.647729	-3.747005	-0.563210	0.304403	-0.401115	-0.577219	-0.250183	0.589517	-0.586899	-0.154660	0.789587	-0.090457
35358	9.235284	0.421048	-4.333308	-0.569403	0.424637	-0.325591	-0.583201	-0.256004	0.580168	-0.594710	-0.154547	0.784347	-0.085059
35359	11.357150	1.002552	-5.048182	-0.552244	0.408461	-0.305286	-0.593393	-0.259164	0.571158	-0.600465	-0.154920	0.780415	-0.079966
35360	10.046333	1.051839	-4.670042	-0.548217	0.221574	-0.382219	-0.594064	-0.264590	0.565255	-0.605020	-0.156249	0.777254	-0.073578
35361	8.577479	0.999314	-4.500769	-0.544721	0.121091	-0.252719	-0.594036	-0.270445	0.561850	-0.606135	-0.156384	0.776836	-0.068333
35362	8.317992	0.926343	-4.064683	-0.548593	0.036382	-0.155017	-0.594178	-0.269886	0.561857	-0.607444	-0.154440	0.776563	-0.064107
35363	8.626956	1.263706	-3.909389	-0.559656	0.021097	-0.147877	-0.591681	-0.265147	0.563280	-0.606892	-0.152934	0.777654	-0.059563
35364	8.989813	1.100749	-4.096523	-0.548560	0.061890	-0.176243	-0.590990	-0.263759	0.565240	-0.608596	-0.151292	0.776968	-0.055150
35365	8.931721	0.834617	-4.202207	-0.527171	-0.046860	-0.118749	-0.589469	-0.260425	0.569721	-0.606843	-0.149818	0.778890	-0.051246
35366	8.663068	0.975577	-4.345979	-0.556894	-0.044647	-0.051908	-0.586948	-0.261557	0.572476	-0.606759	-0.146259	0.779846	-0.047884
35367	8.771976	1.044458	-4.042446	-0.523883	-0.173435	0.025364	-0.584717	-0.260171	0.574006	-0.602852	-0.142708	0.783674	-0.045383
35368	9.381628	1.124255	-4.193960	-0.552340	-0.098885	0.074256	-0.581654	-0.257678	0.578327	-0.601752	-0.137285	0.785595	-0.043440
35369	8.990788	1.267210	-4.141874	-0.552467	-0.128853	0.095605	-0.579431	-0.254619	0.580850	-0.598526	-0.132246	0.789026	-0.041420
35370	8.745129	1.164123	-4.256375	-0.557924	-0.128711	0.079559	-0.576094	-0.251015	0.586992	-0.596918	-0.126691	0.791258	-0.039353
35371	8.858820	1.211195	-3.957438	-0.549602	-0.106414	0.100766	-0.574147	-0.248652	0.588952	-0.594001	-0.121587	0.794341	-0.037444
35372	8.502739	1.124815	-3.830352	-0.535879	-0.098534	0.113173	-0.570940	-0.246571	0.591178	-0.592742	-0.115730	0.796212	-0.036187
35373	8.796996	1.186122	-3.778273	-0.544789	-0.077025	0.134234	-0.570676	-0.243226	0.593161	-0.590237	-0.110126	0.798927	-0.034768
35374	9.607409	1.067948	-4.082486	-0.540626	0.009650	0.123299	-0.569566	-0.241277	0.594148	-0.590662	-0.103968	0.799480	-0.033780
35375	9.117215	0.503580	-4.007877	-0.557963	0.110257	0.155919	-0.574033	-0.242929	0.589985	-0.591150	-0.097715	0.799949	-0.032774
35376	8.798899	0.085085	-3.621014	-0.546644	0.165835	0.173265	-0.579208	-0.242206	0.585993	-0.594000	-0.090576	0.798686	-0.032584
35377	8.822018	-0.052409	-3.556688	-0.538952	0.223288	0.191564	-0.582567	-0.240925	0.581156	-0.596218	-0.083854	0.797769	-0.032521
35378	8.995707	-0.082532	-3.561417	-0.557410	0.207701	0.133974	-0.591238	-0.240323	0.573984	-0.599709	-0.077176	0.795855	-0.031754
35379	9.049656	-0.115074	-3.686771	-0.557527	0.222754	0.064891	-0.597241	-0.242248	0.568995	-0.602009	-0.072208	0.794656	-0.029885
35380	9.429242	-0.479672	-3.639718	-0.550018	0.264322	0.050598	-0.602681	-0.244021	0.559823	-0.606383	-0.066907	0.791847	-0.028307
35381	9.389461	-0.716029	-3.603200	-0.531156	0.219086	0.059903	-0.609104	-0.245520	0.552891	-0.608577	-0.062281	0.790592	-0.026835
35382	9.728407	-0.515420	-3.644552	-0.547743	0.192273	0.050240	-0.614539	-0.249541	0.547876	-0.611754	-0.057050	0.788586	-0.025187
35383	9.461787	-0.578259	-3.527514	-0.543553	0.158370	0.007082	-0.619282	-0.251465	0.541623	-0.613020	-0.053089	0.787951	-0.022834
35384	9.331021	-0.497085	-3.431595	-0.580258	0.102684	0.005204	-0.620664	-0.254236	0.535614	-0.614802	-0.048212	0.786952	-0.020016
35385	9.102723	-0.528418	-3.261802	-0.558831	0.032076	0.027061	-0.623432	-0.260361	0.531531	-0.614081	-0.043762	0.787833	-0.017568
35386	9.109742	-0.596155	-3.265888	-0.546109	0.015538	0.055613	-0.625096	-0.263141	0.528590	-0.614405	-0.038546	0.787890	-0.015816
35387	9.207797	-0.722099	-3.211457	-0.541739	-0.020631	0.068272	-0.623122	-0.266493	0.527146	-0.612817	-0.033624	0.789383	-0.014129
35388	9.183893	-0.804549	-3.280576	-0.559003	-0.029626	0.075190	-0.624226	-0.269838	0.525866	-0.612393	-0.027957	0.789962	-0.012370
35389	9.234829	-0.674181	-3.250688	-0.552701	-0.035068	0.077093	-0.624786	-0.269272	0.523787	-0.610567	-0.022713	0.791567	-0.010634
35390	9.494179	-0.599153	-3.358187	-0.539200	-0.030188	0.033056	-0.624502	-0.270675	0.525720	-0.610095	-0.017956	0.792077	-0.008662
35391	9.455784	-0.502129	-3.339888	-0.541587	-0.102870	0.001632	-0.623367	-0.274310	0.525952	-0.607193	-0.014020	0.794407	-0.006172
35392	9.413662	-0.432632	-3.475917	-0.549317	-0.145499	-0.061884	-0.619298	-0.277114	0.526449	-0.604873	-0.010668	0.796246	-0.002839
35393	9.240497	-0.521707	-3.595504	-0.560315	-0.165240	-0.067240	-0.616773	-0.279365	0.529750	-0.600967	-0.007583	0.799237	0.000786
35394	9.157740	-0.527891	-3.508339	-0.553021	-0.154396	-0.076090	-0.611438	-0.284416	0.533000	-0.598465	-0.004417	0.801125	0.004359
35395	8.824717	-0.545199	-3.519782	-0.542568	-0.211844	-0.109301	-0.606387	-0.288347	0.535428	-0.593780	-0.002189	0.804583	0.008184
35396	9.318969	-0.324441	-3.660633	-0.533421	-0.160780	-0.173065	-0.599370	-0.293958	0.538102	-0.591119	-0.000825	0.806485	0.012604
35397	9.768505	0.121589	-4.149461	-0.545585	-0.046745	-0.213544	-0.596278	-0.298026	0.541240	-0.589049	-0.000275	0.807903	0.017698
35398	8.992777	0.564112	-4.114701	-0.565359	0.046021	-0.307336	-0.594141	-0.306543	0.539045	-0.589645	-0.000771	0.807299	0.024216
35399	7.951814	1.116239	-3.438087	-0.563443	0.124884	-0.375205	-0.590158	-0.320924	0.534685	-0.590247	-0.002739	0.806602	0.031521
35400	7.853966	1.452423	-3.108265	-0.558739	0.285616	-0.319513	-0.589807	-0.335697	0.524776	-0.594644	-0.003661	0.803080	0.038058
35401	8.612887	1.398249	-3.277814	-0.552811	0.339355	-0.277155	-0.592962	-0.348226	0.514639	-0.598724	-0.004380	0.799731	0.044048
35402	9.661242	1.672047	-3.267774	-0.550325	0.396032	-0.155145	-0.598520	-0.354597	0.502216	-0.604941	-0.002870	0.794789	0.048467
35403	9.659957	2.357605	-3.393819	-0.529994	0.256826	-0.309655	-0.601559	-0.362108	0.494638	-0.607623	-0.004355	0.792338	0.054551
35404	9.081268	2.511123	-3.387509	-0.544992	0.193974	-0.332544	-0.600957	-0.370889	0.488691	-0.610382	-0.005532	0.789733	0.061034
35405	9.269323	2.500393	-3.368311	-0.549372	0.177975	-0.252843	-0.602040	-0.377988	0.482217	-0.611845	-0.005887	0.788131	0.066794
35406	9.349803	2.476915	-3.177273	-0.537745	0.082142	-0.122957	-0.602303	-0.381046	0.478007	-0.613064	-0.003706	0.786863	0.070608
35407	9.146640	2.328266	-3.192256	-0.559631	0.093544	-0.179960	-0.599205	-0.385802	0.477934	-0.613275	-0.002738	0.786229	0.075700
35408	8.996858	2.397205	-3.139667	-0.542366	0.069568	-0.130095	-0.598632	-0.388878	0.478733	-0.614264	-0.000600	0.785068	0.079673
35409	8.986740	2.324925	-3.114685	-0.545111	0.035757	-0.076854	-0.597785	-0.390269	0.476483	-0.613717	0.001845	0.785116	0.083319
35410	8.927609	2.275848	-3.292860	-0.549527	0.009888	-0.004216	-0.598621	-0.391389	0.477871	-0.613950	0.006139	0.784638	0.085858
35411	9.060342	2.304100	-3.278856	-0.552427	-0.038189	0.035000	-0.597649	-0.389998	0.478853	-0.612409	0.010515	0.785526	0.088283
35412	9.050426	2.304374	-3.245018	-0.542373	-0.045753	0.068776	-0.597361	-0.391529	0.477024	-0.611865	0.015961	0.785685	0.089809
35413	8.973274	2.295104	-3.259309	-0.544976	-0.040568	0.093468	-0.597352	-0.393199	0.475056	-0.610365	0.021131	0.786539	0.091451
35414	8.828896	2.298098	-3.312306	-0.543186	-0.070711	0.136110	-0.598460	-0.395852	0.475594	-0.609509	0.027688	0.786917	0.092156
35415	8.788419	2.387117	-3.030544	-0.552257	-0.088281	0.189179	-0.600148	-0.393187	0.473406	-0.607391	0.034502	0.788212	0.092782
35416	9.220559	2.556374	-2.967773	-0.559270	-0.052393	0.215523	-0.602113	-0.391217	0.470237	-0.606896	0.042468	0.788203	0.092790
35417	9.352990	2.284299	-3.059148	-0.560907	-0.043560	0.236678	-0.603505	-0.392324	0.468007	-0.605519	0.050009	0.788786	0.093079
35418	9.564845	1.890701	-3.180684	-0.558436	0.022650	0.287608	-0.608553	-0.389374	0.466405	-0.606263	0.058955	0.787690	0.092271
35419	8.763806	1.072913	-2.979603	-0.541980	0.028003	0.269796	-0.613611	-0.383626	0.463578	-0.606040	0.066650	0.787285	0.091955
35420	8.883904	1.346523	-2.775019	-0.554523	0.100667	0.213521	-0.619505	-0.379140	0.462416	-0.607798	0.074230	0.785234	0.092084
35421	9.148041	1.035665	-2.752574	-0.561595	0.138762	0.191101	-0.623998	-0.374366	0.457764	-0.609110	0.080714	0.783444	0.093200
35422	9.480980	0.888211	-2.809364	-0.555411	0.109984	0.186095	-0.627932	-0.370017	0.454774	-0.610895	0.087847	0.781226	0.093682
35423	9.629311	0.616838	-2.772707	-0.543870	0.072278	0.166108	-0.631435	-0.368044	0.451896	-0.611126	0.093856	0.780222	0.094707
35424	9.497345	0.512341	-2.611892	-0.555163	0.016572	0.152116	-0.634510	-0.367740	0.446490	-0.611332	0.100621	0.779129	0.095427
35425	9.515728	0.547384	-2.786277	-0.560537	0.036615	0.131600	-0.638411	-0.370369	0.441755	-0.610892	0.106375	0.778508	0.097061
35426	9.369641	0.666170	-2.874392	-0.559126	-0.020920	0.116036	-0.640935	-0.368253	0.437060	-0.610389	0.112688	0.777871	0.098200
35427	9.443308	0.662261	-3.038752	-0.568285	-0.033412	0.108951	-0.641628	-0.369930	0.437744	-0.608771	0.118321	0.778062	0.100083
35428	9.420834	0.573324	-2.984572	-0.559120	-0.015347	0.098313	-0.643857	-0.371453	0.435238	-0.608275	0.124337	0.777335	0.101453
35429	9.432243	0.588326	-2.892937	-0.544970	-0.073048	0.095294	-0.644141	-0.370189	0.433303	-0.606048	0.129554	0.778012	0.103042
35430	9.394714	0.631319	-3.011763	-0.555810	-0.076784	0.115540	-0.643572	-0.372000	0.431468	-0.604596	0.135912	0.777931	0.103997
35431	9.411620	0.747553	-2.957509	-0.546721	-0.067756	0.109415	-0.644398	-0.374929	0.430887	-0.602450	0.141351	0.778427	0.105471
35432	9.362120	0.780849	-3.093124	-0.550586	-0.103697	0.100744	-0.644251	-0.376319	0.428921	-0.600516	0.147460	0.778656	0.106445
35433	9.337484	0.856552	-2.992454	-0.564216	-0.092703	0.087248	-0.644801	-0.377984	0.425843	-0.597856	0.152796	0.779402	0.108414
35434	9.241699	0.875944	-3.079527	-0.559615	-0.063538	0.047301	-0.645352	-0.380080	0.426383	-0.596362	0.158082	0.779229	0.110289
35435	9.230938	0.743587	-3.000715	-0.546631	-0.035003	0.072024	-0.644783	-0.381608	0.423576	-0.594607	0.162822	0.779297	0.112371
35436	9.264751	0.770016	-2.991391	-0.550298	-0.040402	0.073794	-0.644506	-0.380766	0.422050	-0.593526	0.168347	0.778732	0.113857
35437	9.269795	0.747993	-3.029812	-0.544606	-0.006255	0.080728	-0.645615	-0.382855	0.421201	-0.592233	0.173110	0.778366	0.115925
35438	9.302923	0.782251	-2.928756	-0.528199	-0.001971	0.096823	-0.647008	-0.383681	0.418277	-0.591845	0.178633	0.777264	0.116922
35439	9.442709	0.810610	-2.890599	-0.559099	-0.000890	0.094716	-0.648693	-0.381995	0.416636	-0.590609	0.183743	0.776682	0.119097
35440	9.410109	0.717748	-3.087652	-0.570067	-0.031665	0.115999	-0.650099	-0.380458	0.417359	-0.589616	0.190114	0.775701	0.120406
35441	9.284052	0.723844	-3.012648	-0.542659	0.023614	0.064643	-0.652201	-0.379616	0.417524	-0.588733	0.194476	0.774914	0.122801
35442	9.302838	0.641730	-2.985178	-0.556328	0.028399	0.040560	-0.652205	-0.378494	0.416003	-0.588506	0.199356	0.773493	0.125011
35443	9.350991	0.660910	-2.961294	-0.551882	0.017628	0.034497	-0.654302	-0.378484	0.414626	-0.587417	0.203348	0.772808	0.127900
35444	9.345549	0.608114	-2.907540	-0.524499	0.029953	0.051539	-0.654446	-0.377363	0.413524	-0.587342	0.208005	0.771359	0.129493
35445	9.359767	0.588843	-2.883181	-0.547956	0.062606	0.039563	-0.655842	-0.377632	0.411303	-0.586974	0.211888	0.770076	0.132465
35446	9.185964	0.509982	-2.915896	-0.553335	0.064315	0.050061	-0.658082	-0.377065	0.410490	-0.587277	0.216758	0.768107	0.134660
35447	9.225859	0.574145	-3.049559	-0.567615	0.104039	0.049673	-0.657663	-0.376359	0.407847	-0.587478	0.220891	0.766180	0.138003
35448	9.398737	0.593158	-2.926774	-0.573153	0.117066	0.008867	-0.662984	-0.374662	0.404980	-0.588355	0.225201	0.763664	0.141210
35449	9.490856	0.616486	-2.968234	-0.557031	0.080979	0.007532	-0.662843	-0.374091	0.401223	-0.588126	0.228596	0.762160	0.144791
35450	9.480692	0.684832	-2.869917	-0.538195	0.053068	-0.004459	-0.664234	-0.375761	0.400381	-0.588118	0.232457	0.760511	0.147325
35451	9.496891	0.685290	-2.780542	-0.530140	0.034075	-0.000711	-0.664931	-0.376315	0.399545	-0.587272	0.235517	0.759621	0.150395
35452	9.484466	0.724441	-2.715724	-0.537542	0.023441	-0.016656	-0.665495	-0.375337	0.399698	-0.586758	0.239262	0.758343	0.152920
35453	9.474667	0.647053	-2.734177	-0.544828	0.009828	-0.002515	-0.664657	-0.374638	0.398863	-0.585472	0.242512	0.757648	0.156137
35454	9.438502	0.686036	-2.720066	-0.546747	-0.003649	-0.005996	-0.664945	-0.372965	0.399998	-0.584513	0.246597	0.756570	0.158543
35455	9.402174	0.623345	-2.733816	-0.550257	0.003393	0.013367	-0.666075	-0.370732	0.401423	-0.583152	0.250147	0.755799	0.161641
35456	9.397331	0.584605	-2.750291	-0.546578	-0.001308	0.032896	-0.666087	-0.368363	0.403119	-0.582328	0.254796	0.754459	0.163597
35457	9.421296	0.574894	-2.733300	-0.530206	-0.002366	0.041943	-0.666651	-0.367529	0.404526	-0.581072	0.258542	0.753620	0.166039
35458	9.420999	0.526656	-2.718264	-0.557352	0.008485	0.051283	-0.666110	-0.363481	0.404981	-0.580373	0.263547	0.751991	0.167988
35459	9.401843	0.507263	-2.747017	-0.559222	-0.005996	0.059307	-0.667245	-0.360135	0.407672	-0.578963	0.267884	0.750944	0.170652
35460	9.412095	0.535804	-2.810172	-0.562709	0.010130	0.071560	-0.668102	-0.356367	0.409111	-0.578297	0.273231	0.749119	0.172450
35461	9.402821	0.467685	-2.891552	-0.558636	0.065771	0.093375	-0.670919	-0.351891	0.408901	-0.578069	0.277802	0.746995	0.175102
35462	9.185387	0.428036	-2.881154	-0.539449	-0.033821	0.034891	-0.671498	-0.347848	0.411594	-0.576714	0.282470	0.745911	0.176717
35463	9.498381	0.448477	-2.775486	-0.561168	-0.009259	0.023932	-0.671921	-0.347008	0.411328	-0.575093	0.286276	0.744975	0.179794
35464	9.416140	0.439450	-2.755945	-0.544922	-0.016387	0.005569	-0.670814	-0.344783	0.413571	-0.573838	0.290492	0.743794	0.181921
35465	9.551291	0.380420	-2.784462	-0.564078	-0.011454	-0.030049	-0.670954	-0.345210	0.416076	-0.571965	0.293517	0.743127	0.185651
35466	9.446702	0.202363	-2.765421	-0.566863	-0.030454	-0.022048	-0.671522	-0.343112	0.415684	-0.570247	0.297610	0.742143	0.188332
35467	9.295337	0.345786	-2.783733	-0.538535	-0.027440	0.026908	-0.670546	-0.342841	0.417351	-0.568496	0.301239	0.741359	0.190932
35468	9.454403	0.337685	-2.759693	-0.566654	-0.022839	0.032774	-0.671399	-0.339771	0.418783	-0.567071	0.306097	0.739917	0.193024
35469	9.504620	0.245631	-2.744235	-0.532294	-0.054609	0.041330	-0.669867	-0.338381	0.419900	-0.565008	0.309961	0.739316	0.195198
35470	9.357942	0.377018	-2.750338	-0.552144	-0.032942	0.045375	-0.671133	-0.337551	0.423262	-0.563541	0.314860	0.737922	0.196865
35471	9.435191	0.313490	-2.783560	-0.550388	-0.034576	0.026838	-0.670861	-0.336162	0.425225	-0.561598	0.318621	0.737055	0.199593
35472	9.507726	0.278989	-2.817099	-0.552372	-0.058812	0.019014	-0.668497	-0.333100	0.426911	-0.559617	0.323219	0.736071	0.201387
35473	9.416937	0.273973	-2.937734	-0.552381	-0.079799	0.047437	-0.669344	-0.331991	0.429994	-0.557068	0.327475	0.735510	0.203619
35474	9.503554	0.293031	-2.894570	-0.545193	-0.092470	0.051156	-0.667123	-0.328516	0.433635	-0.554738	0.332582	0.734673	0.204721
35475	9.450893	0.268774	-2.961884	-0.538089	-0.128662	0.063835	-0.666579	-0.325311	0.435336	-0.551617	0.337105	0.734539	0.206233
35476	9.351999	0.312986	-2.947748	-0.563551	-0.134898	0.067984	-0.665472	-0.323232	0.439529	-0.548572	0.342812	0.733927	0.207125
35477	9.325526	0.342181	-2.943206	-0.567185	-0.138559	0.075924	-0.663671	-0.320178	0.444005	-0.545137	0.347852	0.733622	0.208864
35478	9.354624	0.230384	-3.014484	-0.563445	-0.134207	0.090975	-0.662565	-0.317821	0.448479	-0.542156	0.353864	0.732775	0.209496
35479	9.313322	0.119364	-3.032520	-0.529077	-0.155899	0.079988	-0.660068	-0.314074	0.453932	-0.538731	0.358604	0.732708	0.210502
35480	9.326132	0.092021	-3.140964	-0.556225	-0.150487	0.093795	-0.658966	-0.310736	0.457442	-0.535530	0.364618	0.731980	0.210871
