# Supplementary material for: Identification of Haptic Based Guiding Using Hard Reins
Source: PLoS One. 2015 Jul 22;10(7):e0132020. doi: 10.1371/journal.pone.0132020 (PMC4511788; doi:10.1371/journal.pone.0132020)
Supplement: S2 File — (ZIP) [file pone.0132020.s002.zip › MotionData2/Subject10/T19/gh19.txt]

// Start Time: 0
// Sample rate: 25.0Hz
// Scenario: 4.9
// Firmware Version: 2.6.1
Counter	Acc_X	Acc_Y	Acc_Z	Gyr_X	Gyr_Y	Gyr_Z	Mag_X	Mag_Y	Mag_Z	Quat_w	Quat_x	Quat_y	Quat_z
34760	-2.479500	-0.278281	9.506873	-0.022946	0.017901	-0.008799	-0.042083	0.420967	-0.668765	0.372062	0.111102	0.062960	-0.919381
34761	-2.448016	-0.306923	9.554771	-0.020365	0.017926	-0.000478	-0.042857	0.421499	-0.670172	0.372058	0.111140	0.063324	-0.919354
34762	-2.469582	-0.345150	9.635765	-0.017839	0.014220	-0.003187	-0.041586	0.421582	-0.669918	0.372222	0.111167	0.063661	-0.919261
34763	-2.464884	-0.321263	9.583338	-0.021384	0.008742	-0.001351	-0.042236	0.421590	-0.669913	0.372215	0.111029	0.063977	-0.919258
34764	-2.436179	-0.278229	9.488198	0.003797	0.010647	0.013540	-0.041593	0.422130	-0.668889	0.372637	0.111173	0.063852	-0.919078
34765	-2.421779	-0.263682	9.512539	0.008181	0.006996	0.013567	-0.041327	0.421981	-0.670049	0.372842	0.111244	0.063573	-0.919006
34766	-2.469820	-0.297247	9.574027	0.036296	0.008824	0.006322	-0.041844	0.420648	-0.669659	0.373060	0.111588	0.062853	-0.918925
34767	-2.498392	-0.374456	9.524673	0.041499	0.007019	0.013738	-0.040151	0.421156	-0.670701	0.373193	0.111910	0.061963	-0.918893
34768	-2.440559	-0.355065	9.542164	0.015465	0.003370	0.009881	-0.039863	0.420921	-0.670839	0.373551	0.112002	0.061580	-0.918762
34769	-2.426104	-0.355192	9.496692	0.003230	0.004266	0.006127	-0.040380	0.421055	-0.671477	0.373632	0.111977	0.061394	-0.918744
34770	-2.416476	-0.350213	9.540056	-0.003819	-0.003950	0.013487	-0.040899	0.419593	-0.670574	0.374068	0.111798	0.061297	-0.918595
34771	-2.421281	-0.355149	9.506339	-0.012533	-0.000316	0.007900	-0.040252	0.419459	-0.669808	0.374223	0.111570	0.061366	-0.918555
34772	-2.411635	-0.355064	9.525632	-0.026426	0.010605	-0.004185	-0.041302	0.420157	-0.668257	0.374374	0.111467	0.061834	-0.918475
34773	-2.411751	-0.331039	9.516367	-0.019446	-0.005830	-0.001356	-0.041683	0.420544	-0.670310	0.374380	0.111074	0.062011	-0.918508
34774	-2.397398	-0.306903	9.531240	-0.043918	0.003270	-0.007032	-0.041042	0.421353	-0.669287	0.374524	0.110701	0.062752	-0.918444
34775	-2.402332	-0.297275	9.526651	-0.024793	0.015116	-0.014297	-0.042633	0.422808	-0.669395	0.374278	0.110635	0.063210	-0.918521
34776	-2.450320	-0.345538	9.511125	-0.007376	0.011501	-0.003128	-0.043153	0.422548	-0.669134	0.374393	0.110692	0.063331	-0.918459
34777	-2.445564	-0.331052	9.523374	-0.021378	0.014225	-0.004127	-0.041992	0.424017	-0.668628	0.374327	0.110650	0.063699	-0.918465
34778	-2.399747	-0.333275	9.550174	-0.023157	-0.000378	0.002349	-0.041993	0.425221	-0.669142	0.374617	0.110376	0.064011	-0.918358
34779	-2.445385	-0.369586	9.510834	-0.019565	-0.000402	-0.006862	-0.042780	0.424976	-0.667593	0.374516	0.110075	0.064242	-0.918420
34780	-2.450642	-0.278241	9.492864	-0.014518	0.001471	0.007923	-0.042773	0.423629	-0.667979	0.374856	0.109908	0.064394	-0.918290
34781	-2.382815	-0.336055	9.439757	0.013686	0.007035	0.008023	-0.041706	0.424588	-0.668766	0.374945	0.110014	0.064033	-0.918266
34782	-2.368275	-0.350313	9.482899	0.015392	0.005226	0.015418	-0.041187	0.423783	-0.668128	0.375400	0.110147	0.063653	-0.918091
34783	-2.430622	-0.420240	9.471735	0.036394	0.016212	0.017354	-0.041569	0.422973	-0.669025	0.375599	0.110603	0.062927	-0.918005
34784	-2.459297	-0.470557	9.547570	0.029610	0.014324	0.000711	-0.041951	0.420830	-0.668894	0.375706	0.110994	0.062382	-0.917951
34785	-2.502659	-0.475342	9.580703	0.006921	0.010620	-0.004937	-0.040514	0.420798	-0.670448	0.375565	0.111097	0.062216	-0.918007
34786	-2.608512	-0.526570	9.434979	-0.026301	0.006904	-0.012483	-0.041564	0.421363	-0.668897	0.375563	0.110916	0.062671	-0.917999
34787	-2.536649	-0.447249	9.364876	-0.068189	0.015879	-0.051430	-0.043547	0.422959	-0.668745	0.374727	0.110500	0.064043	-0.918296
34788	-2.214076	-0.350217	9.412452	-0.092983	0.014144	-0.022013	-0.040699	0.425484	-0.668252	0.374703	0.109938	0.065800	-0.918249
34789	-2.175224	-0.410317	9.402370	-0.068443	0.016004	-0.021887	-0.041749	0.427516	-0.667729	0.374407	0.109546	0.067105	-0.918322
34790	-2.406362	-0.465789	9.495447	-0.038826	0.030660	-0.005155	-0.041758	0.428066	-0.666443	0.374541	0.109715	0.067953	-0.918185
34791	-2.560719	-0.446608	9.566284	-0.056316	0.044313	-0.008964	-0.041627	0.428596	-0.666958	0.374417	0.109953	0.069221	-0.918113
34792	-2.599420	-0.412480	9.720019	-0.054445	0.032399	-0.016324	-0.039689	0.430332	-0.665816	0.374370	0.110021	0.070392	-0.918035
34793	-2.565790	-0.388436	9.696668	-0.068413	0.017759	-0.020063	-0.040743	0.432237	-0.664521	0.374105	0.109671	0.071704	-0.918083
34794	-2.484171	-0.316104	9.696043	-0.103423	0.006761	-0.022070	-0.040485	0.434104	-0.665551	0.374062	0.108894	0.073590	-0.918044
34795	-2.496392	-0.282620	9.645993	-0.094023	-0.000486	-0.001709	-0.040512	0.437359	-0.662464	0.374217	0.108047	0.075178	-0.917952
34796	-2.450930	-0.215543	9.536945	-0.044530	-0.000331	0.031765	-0.041828	0.440070	-0.661424	0.375058	0.107659	0.075815	-0.917602
34797	-2.450698	-0.266212	9.493032	0.042874	-0.005679	0.046986	-0.040915	0.440721	-0.662459	0.375822	0.107821	0.074722	-0.917360
34798	-2.464710	-0.365158	9.409904	0.081269	-0.009252	0.061957	-0.040898	0.437354	-0.663360	0.376971	0.108257	0.072919	-0.916982
34799	-2.459293	-0.490168	9.432204	0.107504	-0.000064	0.071311	-0.040752	0.434522	-0.664391	0.378032	0.109048	0.070625	-0.916631
34800	-2.458946	-0.547797	9.472082	0.102605	-0.005550	0.059259	-0.039932	0.431988	-0.665307	0.379088	0.109709	0.068466	-0.916280
34801	-2.530856	-0.634577	9.462994	0.072910	0.000794	0.055408	-0.040171	0.427818	-0.666335	0.379926	0.110229	0.066859	-0.915989
34802	-2.533470	-0.591253	9.470778	0.062588	0.004384	0.034122	-0.039126	0.426995	-0.666858	0.380584	0.110736	0.065563	-0.915748
34803	-2.449267	-0.554954	9.484074	0.022400	0.011640	0.024679	-0.039379	0.426185	-0.667627	0.380953	0.111028	0.065048	-0.915596
34804	-2.420403	-0.542982	9.450907	0.008458	0.000648	0.018167	-0.040157	0.425925	-0.667621	0.381433	0.111034	0.064749	-0.915417
34805	-2.434884	-0.538101	9.479644	0.020839	0.018898	0.003434	-0.038848	0.424826	-0.668660	0.381404	0.111415	0.064378	-0.915409
34806	-2.437611	-0.470694	9.494965	0.008568	0.014312	0.002452	-0.038323	0.424275	-0.669436	0.381579	0.111652	0.064216	-0.915318
34807	-2.515042	-0.410853	9.451877	-0.012479	0.014277	0.000494	-0.038593	0.425365	-0.668148	0.381575	0.111690	0.064434	-0.915300
34808	-2.469422	-0.369632	9.520088	-0.005495	0.019776	0.002366	-0.036773	0.425076	-0.668162	0.381781	0.111918	0.064573	-0.915177
34809	-2.493954	-0.278146	9.554746	-0.008969	0.023404	-0.005046	-0.038068	0.424549	-0.668666	0.381656	0.112144	0.064807	-0.915184
34810	-2.556656	-0.273527	9.535024	-0.000421	0.028936	0.013444	-0.038066	0.423878	-0.668538	0.382006	0.112596	0.064894	-0.914977
34811	-2.556626	-0.278207	9.573362	0.005011	0.014279	-0.001272	-0.037805	0.424273	-0.669054	0.381931	0.112772	0.064792	-0.914994
34812	-2.522884	-0.278254	9.540072	-0.013356	0.017915	-0.004138	-0.036896	0.423598	-0.668419	0.382024	0.112899	0.065074	-0.914919
34813	-2.465096	-0.263669	9.550418	-0.012596	0.003336	0.009733	-0.036893	0.424259	-0.669447	0.382205	0.112755	0.065180	-0.914854
34814	-2.499120	-0.206048	9.536507	-0.019603	0.003316	0.006002	-0.036638	0.423600	-0.667907	0.382510	0.112580	0.065441	-0.914729
34815	-2.508839	-0.189161	9.555855	0.013508	0.005215	0.020932	-0.037416	0.424137	-0.668800	0.382837	0.112688	0.065049	-0.914607
34816	-2.561975	-0.167632	9.550860	0.030930	0.012553	0.026543	-0.037275	0.422781	-0.669959	0.383388	0.113097	0.064409	-0.914371
34817	-2.547401	-0.191727	9.531456	0.051864	0.005291	0.035891	-0.037149	0.421988	-0.668546	0.383902	0.113526	0.063275	-0.914181
34818	-2.552103	-0.218299	9.502236	0.044817	0.014433	0.039534	-0.037134	0.420093	-0.670090	0.384662	0.114091	0.062367	-0.913854
34819	-2.503765	-0.244649	9.507118	0.036096	-0.000191	0.040439	-0.036091	0.419809	-0.670484	0.385301	0.114307	0.061467	-0.913618
34820	-2.498829	-0.268680	9.511628	0.024667	0.001641	0.046840	-0.035564	0.417655	-0.670360	0.386261	0.114493	0.060813	-0.913234
34821	-2.488928	-0.321440	9.554186	0.045648	0.001680	0.054331	-0.036857	0.417390	-0.671507	0.387128	0.114832	0.059725	-0.912896
34822	-2.537215	-0.304599	9.582774	0.057210	-0.003847	0.035938	-0.036982	0.416447	-0.671892	0.387802	0.115157	0.058457	-0.912651
34823	-2.527139	-0.393364	9.648831	0.081798	-0.007480	0.036072	-0.036450	0.413885	-0.672411	0.388260	0.115584	0.056691	-0.912513
34824	-2.515490	-0.306616	9.683761	0.078426	-0.022144	0.021307	-0.036966	0.412951	-0.672407	0.388621	0.115724	0.054926	-0.912450
34825	-2.457792	-0.272769	9.699175	0.101277	-0.029446	0.012205	-0.038376	0.409463	-0.673683	0.388618	0.115869	0.052698	-0.912564
34826	-2.429540	-0.128231	9.739870	0.192318	-0.043979	0.007145	-0.040429	0.404902	-0.675468	0.388436	0.116482	0.048711	-0.912785
34827	-2.364674	-0.079828	9.786759	0.362028	-0.062034	0.020030	-0.040908	0.396962	-0.677781	0.387985	0.118052	0.041450	-0.913134
34828	-2.336648	0.107628	9.715241	0.561545	-0.072786	0.014589	-0.043431	0.382444	-0.682137	0.387048	0.121001	0.030476	-0.913577
34829	-2.018403	0.109125	9.967861	0.742039	-0.072573	0.009975	-0.045148	0.361467	-0.687017	0.385411	0.125264	0.016208	-0.914059
34830	-2.179072	0.425087	9.596350	0.761070	-0.099981	0.002714	-0.049703	0.336480	-0.693161	0.383577	0.129208	0.001395	-0.914424
34831	-2.198324	0.415195	9.528823	0.757672	-0.098187	-0.010226	-0.052187	0.313089	-0.698550	0.381362	0.133047	-0.013289	-0.914705
34832	-1.758849	1.303524	10.159853	0.679743	-0.112906	-0.027244	-0.054815	0.291991	-0.703036	0.379011	0.136082	-0.026634	-0.914944
34833	-1.984125	1.003057	9.659080	0.323363	-0.112361	-0.019809	-0.058659	0.278196	-0.703783	0.377671	0.136290	-0.033450	-0.915244
34834	-2.105793	1.243376	9.656514	0.017746	-0.105404	-0.023230	-0.061881	0.272313	-0.704788	0.377121	0.134431	-0.034634	-0.915701
34835	-2.122648	1.706614	8.652337	-0.350583	-0.047239	-0.025196	-0.062940	0.276361	-0.704007	0.377529	0.130745	-0.028599	-0.916275
34836	-2.189258	1.555487	9.520896	-0.993687	-0.033361	-0.013714	-0.063809	0.297075	-0.701549	0.379776	0.122536	-0.010730	-0.916864
34837	-1.823867	0.736984	9.143185	-1.372448	-0.087809	-0.085629	-0.065933	0.333566	-0.693804	0.381374	0.110284	0.013881	-0.917714
34838	-2.276826	0.685432	9.104631	-1.493385	-0.060570	-0.078916	-0.068221	0.375456	-0.683486	0.383090	0.097634	0.040859	-0.917627
34839	-1.969893	0.036227	9.727263	-1.447142	-0.053247	-0.089731	-0.069879	0.416980	-0.668802	0.384123	0.085278	0.067058	-0.916886
34840	-1.875647	-1.000283	10.476895	-1.180054	-0.058527	-0.101246	-0.072854	0.463350	-0.654363	0.384313	0.074894	0.088270	-0.915916
34841	-2.201713	-1.402426	9.848942	0.020911	-0.088307	-0.102486	-0.075542	0.479017	-0.648295	0.382532	0.073065	0.087281	-0.916904
34842	-1.785490	-1.217725	10.153050	0.899568	-0.090904	-0.077725	-0.078822	0.458998	-0.653033	0.379954	0.078044	0.070066	-0.919040
34843	-1.479877	-0.622764	9.492168	0.630911	-0.065444	-0.054216	-0.080896	0.434761	-0.662024	0.378009	0.081343	0.057959	-0.920399
34844	-1.826633	-0.742261	8.517546	0.427444	-0.007160	-0.056256	-0.083286	0.420769	-0.667409	0.376287	0.084290	0.049998	-0.921305
34845	-1.713348	-0.200781	9.212675	0.299691	0.036510	-0.069921	-0.083293	0.398399	-0.675387	0.374423	0.086941	0.044783	-0.922086
34846	-1.407371	0.364358	9.679508	0.140146	0.021771	-0.055038	-0.083914	0.393284	-0.677312	0.373148	0.088259	0.042328	-0.922594
34847	-1.643936	0.420618	9.385256	0.197056	0.018346	0.016310	-0.083280	0.395041	-0.675389	0.373061	0.089870	0.038665	-0.922634
34848	-1.806176	0.579468	9.501183	0.409148	0.044271	0.069010	-0.082059	0.385197	-0.678230	0.373607	0.093705	0.031196	-0.922314
34849	-1.877719	0.925826	9.524574	0.320079	0.073525	0.112793	-0.080568	0.373195	-0.681718	0.375017	0.097327	0.025444	-0.921543
34850	-1.950461	1.017248	9.568382	0.174233	0.071655	0.163732	-0.076995	0.362233	-0.686249	0.377671	0.099954	0.022325	-0.920258
34851	-2.291963	0.848274	9.598830	-0.060613	0.034884	0.201355	-0.073216	0.361238	-0.687565	0.381467	0.100063	0.023081	-0.918661
34852	-2.266129	0.500953	10.023850	-0.005443	-0.007030	0.240474	-0.071553	0.365804	-0.685648	0.385947	0.099919	0.022523	-0.916817
34853	-1.642631	0.682764	10.065822	0.165633	-0.050484	0.294950	-0.070500	0.362300	-0.685658	0.391027	0.100241	0.018272	-0.914722
34854	-1.876386	0.641746	9.462996	0.182972	-0.050245	0.378098	-0.069944	0.357424	-0.689263	0.397609	0.100807	0.013646	-0.911898
34855	-1.925263	0.760131	8.936140	0.452138	-0.068148	0.397945	-0.070034	0.348016	-0.690167	0.403934	0.103112	0.003813	-0.908951
34856	-1.434939	1.081153	9.655821	0.683635	-0.085383	0.354881	-0.069849	0.330187	-0.694544	0.408970	0.107020	-0.010161	-0.906194
34857	-1.513497	1.405361	10.240502	0.322836	-0.128943	0.290339	-0.069011	0.316997	-0.696357	0.413489	0.107096	-0.017960	-0.904010
34858	-2.119967	1.208156	10.611322	-0.058774	-0.116876	0.213615	-0.072366	0.313786	-0.698902	0.417428	0.104344	-0.018452	-0.902511
34859	-1.809698	0.821816	10.013530	-0.317570	-0.057759	0.178103	-0.073437	0.320260	-0.697348	0.421259	0.100423	-0.013817	-0.901258
34860	-0.749207	0.833771	9.375518	-0.357220	0.007078	0.094790	-0.074515	0.329414	-0.696564	0.423673	0.097438	-0.007641	-0.900527
34861	-0.271439	0.709938	8.763768	-0.386415	0.094694	0.015169	-0.073010	0.340970	-0.694257	0.424692	0.095641	-0.000175	-0.900272
34862	-0.652025	0.660987	8.749808	-0.292983	0.105613	-0.036109	-0.069527	0.352167	-0.690811	0.424603	0.094978	0.005935	-0.900364
34863	-0.733926	0.659335	9.017852	-0.191352	0.100210	-0.035592	-0.068128	0.358344	-0.689277	0.424305	0.094883	0.010009	-0.900479
34864	-1.534337	0.716220	9.937687	-0.389008	0.057797	-0.025498	-0.066618	0.368821	-0.687228	0.424560	0.092541	0.017420	-0.900489
34865	-2.011183	0.653034	10.731643	-0.203158	-0.025272	-0.015224	-0.067050	0.375574	-0.683880	0.424662	0.090090	0.020599	-0.900623
34866	-2.519810	0.134272	10.578005	-0.259070	-0.101218	0.001230	-0.069670	0.381509	-0.684114	0.425188	0.085990	0.024270	-0.900684
34867	-1.892015	-0.106897	10.038019	-0.238122	-0.105619	0.008768	-0.071797	0.390025	-0.680880	0.425791	0.081824	0.027397	-0.900698
34868	-1.661515	0.039986	9.231058	-0.058301	-0.084361	0.002315	-0.074964	0.393909	-0.680977	0.425982	0.079733	0.027592	-0.900789
34869	-1.682238	0.340376	9.148667	0.056626	-0.023821	0.036936	-0.076269	0.393399	-0.679682	0.426559	0.079580	0.026070	-0.900575
34870	-1.493630	0.225934	9.340845	0.112676	0.018312	0.044548	-0.075723	0.391741	-0.683672	0.427181	0.080819	0.023993	-0.900227
34871	-1.551498	0.243906	9.705400	0.137562	0.034682	0.016032	-0.075577	0.387443	-0.683546	0.427218	0.082403	0.021549	-0.900128
34872	-2.096547	0.300922	9.811525	0.108301	-0.003953	-0.035764	-0.074125	0.384050	-0.685488	0.426408	0.083166	0.019492	-0.900488
34873	-2.214882	0.343791	9.753416	0.001933	-0.059023	-0.077753	-0.076842	0.381388	-0.686110	0.425013	0.081905	0.018871	-0.901277
34874	-2.215950	0.062513	9.809468	0.056625	-0.117508	-0.094908	-0.079828	0.381814	-0.687114	0.423275	0.080156	0.016875	-0.902291
34875	-2.037240	0.007484	9.803041	0.119786	-0.117353	-0.085390	-0.085238	0.376962	-0.686177	0.421560	0.078868	0.013690	-0.903260
34876	-1.545413	-0.011269	9.660951	0.105384	-0.106216	-0.044851	-0.089626	0.372153	-0.688586	0.420630	0.077750	0.010830	-0.903830
34877	-1.309249	0.000917	9.569715	0.099697	-0.036636	-0.010831	-0.090917	0.369884	-0.688705	0.420265	0.077760	0.008598	-0.904023
34878	-1.343807	0.171627	9.562185	0.132591	0.021939	0.008616	-0.091802	0.365979	-0.690756	0.420231	0.079197	0.006240	-0.903933
34879	-1.469016	0.132126	9.339638	0.134246	0.023771	0.010467	-0.090341	0.360302	-0.692827	0.420179	0.080589	0.003882	-0.903847
34880	-1.796763	0.112274	9.353103	0.071292	0.010839	0.002773	-0.089038	0.359215	-0.692709	0.420142	0.081309	0.002549	-0.903805
34881	-2.100628	0.151130	9.636445	0.064363	-0.023958	0.004621	-0.090584	0.356940	-0.693598	0.420093	0.081276	0.001111	-0.903834
34882	-2.257032	0.101162	9.888714	-0.030194	-0.051479	0.020790	-0.090322	0.355867	-0.693215	0.420549	0.080017	0.001060	-0.903734
34883	-1.681346	0.206580	10.130792	-0.079331	-0.106226	0.050173	-0.092407	0.357234	-0.693069	0.421550	0.077311	0.001503	-0.903502
34884	-1.120826	-0.056746	10.185136	0.083222	-0.180766	0.110210	-0.096044	0.356204	-0.692783	0.423434	0.074674	-0.001827	-0.902842
34885	-0.827412	0.077776	9.956933	0.028854	-0.199956	0.109972	-0.101999	0.352759	-0.694794	0.425332	0.071146	-0.004202	-0.902227
34886	-1.016805	0.350367	9.582145	-0.011533	-0.164414	0.085701	-0.105644	0.352012	-0.692966	0.426878	0.067999	-0.005649	-0.901731
34887	-0.767377	0.615084	9.463370	0.154460	-0.131253	0.097564	-0.110056	0.350047	-0.692932	0.428378	0.066766	-0.009691	-0.901078
34888	-0.676663	0.805507	9.519693	0.210193	-0.043417	0.107855	-0.111712	0.344134	-0.695235	0.430030	0.067690	-0.014129	-0.900163
34889	-1.116287	1.026192	10.291574	0.346595	0.070885	0.119407	-0.109201	0.335494	-0.697058	0.431689	0.071734	-0.019947	-0.898944
34890	-1.401687	0.743962	10.937829	0.423859	0.175977	0.118708	-0.106663	0.321068	-0.700040	0.433259	0.078434	-0.026352	-0.897463
34891	-1.388253	0.424139	10.266192	0.007598	0.208340	0.066738	-0.100904	0.314260	-0.703045	0.434517	0.082030	-0.024777	-0.896578
34892	-1.794263	0.634505	10.111735	-0.261641	0.142070	0.015616	-0.095849	0.317561	-0.702955	0.435273	0.082223	-0.019011	-0.896335
34893	-1.884388	0.821123	9.863883	-0.188053	0.043416	0.001366	-0.093663	0.323982	-0.702970	0.435581	0.081219	-0.015215	-0.896349
34894	-1.751538	0.742582	9.331161	-0.245232	-0.047000	0.027995	-0.093693	0.330706	-0.702067	0.436456	0.078159	-0.011408	-0.896252
34895	-1.381423	0.968582	9.076153	-0.323723	-0.112684	0.078465	-0.096094	0.343117	-0.698958	0.438294	0.073174	-0.006657	-0.895823
34896	-1.121841	1.132907	9.140887	-0.238081	-0.098824	0.087184	-0.099252	0.350959	-0.697130	0.440185	0.069232	-0.003521	-0.895227
34897	-1.194355	1.191945	9.563487	-0.094351	-0.058524	0.075842	-0.100440	0.353941	-0.695705	0.441635	0.067243	-0.002440	-0.894668
34898	-1.324128	1.115354	9.753223	0.000378	-0.009144	0.059629	-0.101738	0.355020	-0.696723	0.442706	0.067008	-0.002743	-0.894156
34899	-1.402290	1.336990	9.890018	-0.032742	-0.000120	0.035437	-0.102513	0.354886	-0.697488	0.443353	0.066637	-0.002233	-0.893864
34900	-1.456605	1.576002	9.456135	-0.136244	-0.014930	0.010049	-0.102702	0.358472	-0.696455	0.443727	0.065090	-0.000078	-0.893795
34901	-1.157594	1.541726	9.108003	-0.194084	-0.039594	0.012581	-0.101684	0.363437	-0.695819	0.444175	0.062618	0.002934	-0.893744
34902	-1.070303	1.430972	9.030456	-0.118836	-0.055008	0.022224	-0.103785	0.367102	-0.694258	0.444808	0.060508	0.004411	-0.893569
34903	-0.921239	1.523434	9.249168	-0.057704	-0.073158	0.043787	-0.105871	0.368737	-0.694240	0.445646	0.058670	0.004578	-0.893273
34904	-0.887239	1.475846	9.383234	0.050707	-0.032791	0.059965	-0.107952	0.369696	-0.694737	0.446897	0.058470	0.003188	-0.892667
34905	-0.852851	1.341222	9.391269	0.061726	0.002056	0.100582	-0.108478	0.369980	-0.693705	0.448604	0.059054	0.001757	-0.891776
34906	-0.847216	1.187654	9.513860	-0.022262	0.045914	0.122204	-0.105834	0.369860	-0.694370	0.450997	0.059606	0.002298	-0.890530
34907	-0.875130	0.981338	9.697927	-0.039157	0.060608	0.165479	-0.103753	0.369301	-0.694258	0.453973	0.060330	0.003073	-0.888965
34908	-0.869281	0.764909	9.718950	0.013163	0.068055	0.198044	-0.101547	0.370882	-0.694789	0.457548	0.061601	0.003086	-0.887043
34909	-0.853713	0.526354	9.595737	0.013215	0.033354	0.206417	-0.098168	0.371111	-0.694945	0.461176	0.062303	0.002618	-0.885115
34910	-0.728260	0.499700	9.466918	-0.037610	0.015064	0.212656	-0.095184	0.373354	-0.695610	0.465068	0.062164	0.003026	-0.883085
34911	-0.776313	0.476399	9.715772	-0.095276	-0.016090	0.216100	-0.093127	0.377241	-0.694082	0.468987	0.060960	0.004000	-0.881089
34912	-0.732054	0.293712	9.732825	-0.011180	-0.015983	0.221151	-0.093388	0.377912	-0.694337	0.472947	0.060523	0.003643	-0.879002
34913	-0.689714	0.520297	9.839609	-0.079339	0.007648	0.197686	-0.090281	0.379902	-0.693333	0.476503	0.059848	0.004578	-0.877121
34914	-1.363349	0.750157	9.913356	-0.152932	0.076873	0.176865	-0.088228	0.385263	-0.692061	0.479818	0.059688	0.007646	-0.875302
34915	-1.206593	0.736014	9.907419	-0.112386	0.171891	0.138168	-0.083182	0.390315	-0.691457	0.482330	0.061585	0.010803	-0.873755
34916	-1.445786	0.333136	9.717116	-0.273324	0.200926	0.134552	-0.076334	0.398849	-0.689836	0.485015	0.062420	0.017216	-0.872105
34917	-1.266442	0.144588	10.052184	-0.337646	0.193493	0.114869	-0.069749	0.408059	-0.688085	0.487349	0.062509	0.024564	-0.870621
34918	-1.969696	0.029462	10.562467	-0.088620	0.093055	0.101492	-0.065363	0.414872	-0.686703	0.489259	0.063247	0.026754	-0.869431
34919	-2.192145	0.136839	9.731401	0.251738	0.022128	0.085786	-0.063002	0.410272	-0.687495	0.490403	0.066132	0.022253	-0.868698
34920	-1.659447	0.647160	9.513103	0.320444	-0.017858	0.105575	-0.062061	0.405133	-0.690076	0.491944	0.068942	0.016241	-0.867741
34921	-1.853341	0.373770	9.877102	0.390196	-0.072519	0.167848	-0.062650	0.392758	-0.692904	0.494309	0.071594	0.008304	-0.866293
34922	-1.842880	0.211033	10.119745	0.432398	-0.070666	0.167142	-0.063100	0.379962	-0.697276	0.496656	0.074605	-0.000258	-0.864735
34923	-1.455597	0.374491	9.856821	0.105266	0.022147	0.115515	-0.063836	0.370819	-0.699330	0.498472	0.076059	-0.002210	-0.863560
34924	-1.173493	0.860116	9.597432	0.044185	0.065866	0.056064	-0.061496	0.371059	-0.699606	0.499434	0.077572	-0.002536	-0.862868
34925	-1.356481	0.816688	9.667124	0.084522	0.065866	0.051648	-0.060178	0.368343	-0.701160	0.500174	0.079574	-0.003598	-0.862254
34926	-1.812220	0.329333	9.521622	0.147670	-0.010863	0.065937	-0.058088	0.365366	-0.701049	0.501212	0.080797	-0.006485	-0.861520
34927	-2.115289	0.205030	9.929897	0.329602	-0.063649	0.105691	-0.058968	0.358386	-0.701817	0.502449	0.083031	-0.013086	-0.860511
34928	-1.872864	-0.075320	10.115450	0.137439	-0.065708	0.089976	-0.058928	0.350441	-0.704005	0.503838	0.083198	-0.016391	-0.859626
34929	-1.593141	-0.096571	10.069757	0.092421	-0.036599	0.038033	-0.060987	0.348293	-0.706303	0.504287	0.083519	-0.018437	-0.859290
34930	-0.746088	0.199586	9.652165	-0.110290	-0.049603	-0.020169	-0.062803	0.346438	-0.705776	0.504126	0.081501	-0.017145	-0.859605
34931	-0.709545	0.614774	9.339091	-0.068427	-0.029472	-0.042153	-0.063853	0.349404	-0.705766	0.503466	0.080300	-0.016208	-0.860123
34932	-0.592258	0.795849	9.460339	0.033351	0.001640	-0.074915	-0.064645	0.351835	-0.705244	0.502183	0.080628	-0.016779	-0.860831
34933	-0.913201	0.872753	9.624042	0.040721	0.038035	-0.119251	-0.065281	0.348883	-0.705755	0.500042	0.081678	-0.016928	-0.861975
34934	-0.962863	1.199064	10.103409	-0.056665	0.076093	-0.191813	-0.064249	0.351420	-0.706019	0.496900	0.082427	-0.015011	-0.863754
34935	-1.879545	1.342086	10.250478	-0.028027	0.088575	-0.271100	-0.065547	0.350763	-0.706009	0.492248	0.083713	-0.013232	-0.866319
34936	-2.531745	0.630798	10.863289	0.101046	0.123094	-0.349867	-0.064486	0.348045	-0.708075	0.486063	0.086868	-0.013320	-0.869494
34937	-2.583560	0.349714	10.301999	0.036616	0.093712	-0.387045	-0.063055	0.346293	-0.707187	0.479235	0.088954	-0.012322	-0.873080
34938	-2.126107	0.429160	9.349672	-0.125186	0.057232	-0.341638	-0.063198	0.349520	-0.706928	0.473505	0.088770	-0.009115	-0.876259
34939	-1.382765	0.737169	8.940881	-0.028559	0.066921	-0.223015	-0.064764	0.351282	-0.707043	0.469607	0.089719	-0.007501	-0.878273
34940	-1.102154	1.040951	8.971762	0.124329	0.087502	-0.118912	-0.063311	0.346421	-0.708085	0.467311	0.092374	-0.008786	-0.879210
34941	-1.395864	0.974210	9.323326	0.274555	0.091370	-0.072025	-0.061723	0.339682	-0.708743	0.465499	0.096551	-0.012566	-0.879676
34942	-1.755396	0.564207	9.933493	0.250953	0.043604	-0.116371	-0.059866	0.332790	-0.711074	0.462985	0.099615	-0.016484	-0.880596
34943	-2.315599	0.752264	9.676473	0.009937	-0.026372	-0.193188	-0.061133	0.327408	-0.713637	0.459498	0.099308	-0.016418	-0.882457
34944	-2.303609	1.255933	9.222795	-0.074085	-0.041157	-0.237909	-0.064524	0.329336	-0.712581	0.455426	0.097910	-0.015152	-0.884744
34945	-1.996082	1.472963	9.195104	-0.024986	-0.073989	-0.251451	-0.067377	0.328023	-0.712816	0.450943	0.096486	-0.014791	-0.887199
34946	-1.924253	1.594918	9.641536	0.015151	-0.083041	-0.226324	-0.072570	0.326737	-0.712904	0.446872	0.095146	-0.015506	-0.889389
34947	-1.793330	1.436391	9.638134	0.051903	-0.108537	-0.211319	-0.075830	0.328527	-0.712106	0.442924	0.093801	-0.016922	-0.891478
34948	-1.581174	1.442501	9.894629	0.048445	-0.079273	-0.207685	-0.081014	0.326690	-0.713608	0.439111	0.092816	-0.018231	-0.893440
34949	-1.572347	1.615803	9.916344	0.027166	-0.048183	-0.193083	-0.084130	0.324052	-0.712299	0.435541	0.092321	-0.018738	-0.895226
34950	-1.681362	1.718114	9.647930	0.072633	-0.007959	-0.210456	-0.086961	0.320030	-0.714849	0.431637	0.092818	-0.019852	-0.897040
34951	-1.727258	1.729344	9.441236	0.083111	0.021281	-0.220600	-0.087993	0.317627	-0.714585	0.427482	0.094080	-0.020743	-0.898876
34952	-1.714260	1.532323	9.505802	0.086817	0.023088	-0.227958	-0.089546	0.315766	-0.714445	0.423241	0.095259	-0.021808	-0.900731
34953	-1.819590	1.378286	9.545863	0.029437	0.028408	-0.259632	-0.090176	0.312267	-0.715855	0.418468	0.096220	-0.021611	-0.902862
34954	-1.788985	1.526999	9.399418	-0.030090	0.028327	-0.272859	-0.090437	0.312271	-0.715724	0.413618	0.096523	-0.020436	-0.905089
34955	-1.702195	1.527322	9.443437	-0.004766	0.024732	-0.263493	-0.092129	0.311764	-0.714683	0.408817	0.097137	-0.019665	-0.907219
34956	-1.495097	1.570881	9.397975	0.034588	0.010196	-0.259573	-0.093284	0.308815	-0.715446	0.404055	0.097630	-0.019834	-0.909293
34957	-1.325502	1.390788	9.397032	0.010036	-0.010780	-0.240269	-0.095491	0.308300	-0.715686	0.399615	0.097696	-0.019697	-0.911249
34958	-1.142195	1.369490	9.393643	-0.026565	-0.048285	-0.248694	-0.098087	0.308323	-0.716308	0.395145	0.096625	-0.019239	-0.913320
34959	-1.151297	1.256505	9.423178	-0.075170	-0.072186	-0.280277	-0.102252	0.309181	-0.715632	0.390099	0.094875	-0.017989	-0.915695
34960	-1.070387	1.475310	9.342992	-0.076762	-0.066763	-0.311678	-0.105640	0.309769	-0.714319	0.384573	0.093087	-0.016635	-0.918238
34961	-1.186186	1.494339	9.346978	-0.080043	-0.065933	-0.336620	-0.109551	0.310903	-0.712745	0.378478	0.091404	-0.015187	-0.920961
34962	-1.406711	1.244953	9.711065	-0.111973	-0.023144	-0.363612	-0.111774	0.314022	-0.712212	0.372101	0.090159	-0.012751	-0.923715
34963	-1.863933	1.093875	10.117528	-0.088659	0.028076	-0.319290	-0.115416	0.315267	-0.712568	0.366333	0.090131	-0.010481	-0.926049
34964	-1.921748	1.091878	10.270577	-0.039936	0.028199	-0.283977	-0.115292	0.316211	-0.712055	0.361228	0.090337	-0.009142	-0.928046
34965	-2.031950	0.936878	10.032148	-0.110054	0.006214	-0.273218	-0.117247	0.316909	-0.711525	0.356323	0.089754	-0.006710	-0.930018
34966	-2.233592	0.737593	9.559419	-0.139970	0.002546	-0.265973	-0.119345	0.321235	-0.710992	0.351668	0.088754	-0.003733	-0.931901
34967	-2.056695	0.530024	9.258123	-0.074859	0.017426	-0.210272	-0.118965	0.323249	-0.710609	0.347850	0.088641	-0.001963	-0.933348
34968	-1.869722	0.221849	9.068446	-0.067447	0.024848	-0.169574	-0.120574	0.324153	-0.710083	0.344841	0.088557	-0.000354	-0.934474
34969	-1.839989	0.069381	9.489036	-0.069131	0.050445	-0.154852	-0.120327	0.326308	-0.709185	0.342035	0.089100	0.001482	-0.935452
34970	-1.830117	0.031811	9.752631	-0.142550	0.019287	-0.149639	-0.120204	0.327655	-0.708671	0.339517	0.088394	0.004424	-0.936427
34971	-1.874820	0.295228	9.424669	-0.217911	0.028313	-0.170349	-0.120745	0.333302	-0.708664	0.336671	0.087502	0.008951	-0.937505
34972	-1.621033	0.661278	9.388966	-0.174408	0.086898	-0.170227	-0.120523	0.338972	-0.705449	0.333797	0.087838	0.012981	-0.938454
34973	-1.372050	0.522818	9.557367	-0.069145	0.110774	-0.178945	-0.118185	0.341351	-0.706752	0.330499	0.089467	0.015261	-0.939433
34974	-1.488987	0.288092	9.927428	-0.010655	0.099706	-0.224774	-0.117019	0.341079	-0.705733	0.326312	0.091111	0.016402	-0.940718
34975	-1.858601	-0.024046	10.327526	-0.034429	0.061185	-0.247951	-0.117360	0.341527	-0.707272	0.321656	0.091991	0.017834	-0.942209
34976	-1.949682	-0.137550	10.253077	-0.054952	0.013525	-0.288586	-0.118926	0.341556	-0.706103	0.316353	0.091698	0.019367	-0.944001
34977	-2.042324	0.070649	9.986300	-0.109484	0.008003	-0.284250	-0.119592	0.343328	-0.704169	0.311148	0.091074	0.021960	-0.945733
34978	-1.917615	0.197670	9.773221	-0.027521	0.020966	-0.267242	-0.121409	0.344144	-0.705182	0.306170	0.091089	0.022978	-0.947330
34979	-1.804542	0.243429	9.722112	0.084341	0.021147	-0.251906	-0.121916	0.341725	-0.705950	0.301201	0.091912	0.021914	-0.948868
34980	-1.709747	0.080189	9.768712	0.107358	0.017489	-0.265616	-0.122686	0.337449	-0.704661	0.295996	0.092680	0.020352	-0.950464
34981	-1.747571	-0.088001	9.842933	0.103953	0.011912	-0.281268	-0.125578	0.334601	-0.705025	0.290416	0.093410	0.018919	-0.952142
34982	-1.596179	-0.491446	9.963502	0.081511	0.018283	-0.285059	-0.126461	0.330824	-0.707591	0.284866	0.094028	0.017888	-0.953777
34983	-1.534759	-0.231986	9.823697	0.104096	0.033858	-0.288669	-0.126968	0.327071	-0.707460	0.279112	0.095133	0.016617	-0.955390
34984	-1.453351	-0.119092	9.725228	0.130504	0.044809	-0.314394	-0.126940	0.321950	-0.709134	0.272882	0.096515	0.014856	-0.957079
34985	-1.221727	-0.174993	9.424170	0.158790	0.063083	-0.350257	-0.129639	0.316320	-0.711043	0.265808	0.098410	0.012825	-0.958904
34986	-0.896989	-0.024946	9.496512	0.120517	0.052055	-0.375347	-0.130527	0.310154	-0.710782	0.258405	0.099853	0.011416	-0.960794
34987	-1.367585	0.112238	9.796358	0.077228	0.031774	-0.405137	-0.131227	0.303358	-0.712576	0.250414	0.100640	0.010885	-0.962832
34988	-1.484424	0.373686	10.341396	0.194299	0.022781	-0.376867	-0.132239	0.296916	-0.713342	0.242813	0.101867	0.007906	-0.964677
34989	-1.681655	0.263630	9.929965	0.298794	-0.011712	-0.328291	-0.133888	0.287792	-0.714490	0.235829	0.102878	0.002718	-0.966330
34990	-1.445882	-0.149916	9.861559	0.162306	-0.030056	-0.308620	-0.138011	0.278969	-0.715104	0.229569	0.102944	-0.000036	-0.967833
34991	-1.871066	0.541106	9.576848	0.191358	-0.026357	-0.291913	-0.138106	0.270903	-0.716135	0.223484	0.103130	-0.003287	-0.969231
34992	-1.973651	0.822231	9.536628	0.304754	-0.018877	-0.271064	-0.140546	0.263943	-0.716633	0.217649	0.104041	-0.008827	-0.970426
34993	-2.025973	0.667825	9.437963	0.355202	-0.033349	-0.232018	-0.142831	0.250264	-0.717392	0.212359	0.104804	-0.015427	-0.971433
34994	-2.117568	0.670407	9.542757	0.297330	-0.073600	-0.213796	-0.145643	0.239806	-0.718916	0.207601	0.104600	-0.021174	-0.972375
34995	-1.846323	0.411677	9.702478	0.360467	-0.093575	-0.198658	-0.148451	0.227739	-0.720185	0.202900	0.104187	-0.028185	-0.973233
34996	-1.855866	0.387329	9.622839	0.223783	-0.097344	-0.186422	-0.150749	0.216754	-0.720171	0.198779	0.103203	-0.032654	-0.974048
34997	-1.992672	0.774758	9.735007	0.183889	-0.091847	-0.155280	-0.153965	0.209793	-0.721563	0.195272	0.102075	-0.036280	-0.974748
34998	-1.795107	0.796777	9.727559	0.198532	-0.055192	-0.134952	-0.155248	0.203775	-0.720527	0.192221	0.101770	-0.040197	-0.975232
34999	-1.660346	0.845067	9.700690	0.182773	-0.025955	-0.140611	-0.156777	0.195867	-0.720776	0.189042	0.101901	-0.043559	-0.975696
35000	-1.724463	1.128225	9.519363	0.152800	-0.013278	-0.162906	-0.158106	0.191886	-0.722185	0.185559	0.102259	-0.046366	-0.976197
35001	-1.763440	1.214805	9.534616	0.154558	-0.027914	-0.166571	-0.158608	0.186390	-0.721669	0.181921	0.102262	-0.049132	-0.976746
35002	-1.831150	1.263056	9.613870	0.061942	-0.048174	-0.181781	-0.157809	0.181010	-0.721550	0.178214	0.101622	-0.050252	-0.977439
35003	-1.778717	1.390719	9.630551	-0.008109	-0.079314	-0.181169	-0.159229	0.179139	-0.722182	0.174567	0.100048	-0.050001	-0.978272
35004	-1.686887	1.340153	9.563491	-0.050040	-0.097633	-0.185961	-0.163264	0.179462	-0.721250	0.170952	0.098045	-0.049096	-0.979159
35005	-1.658434	1.436090	9.461890	-0.046761	-0.092100	-0.173035	-0.165086	0.180419	-0.721621	0.167524	0.096073	-0.048164	-0.979993
35006	-1.630929	1.748703	9.418404	-0.078465	-0.086556	-0.154800	-0.168157	0.182020	-0.721591	0.164595	0.094159	-0.046722	-0.980744
35007	-1.765806	1.724438	9.436007	0.009159	-0.101122	-0.161721	-0.169460	0.182041	-0.720938	0.161276	0.092187	-0.046984	-0.981470
35008	-1.803407	1.522503	9.500031	0.030232	-0.091959	-0.156084	-0.173614	0.180878	-0.721034	0.158139	0.090523	-0.047686	-0.982102
35009	-1.566766	1.431002	9.337738	0.028384	-0.057168	-0.148748	-0.174266	0.180223	-0.720129	0.155078	0.089473	-0.048233	-0.982659
35010	-1.674189	1.204343	9.247147	0.052758	-0.031517	-0.130199	-0.173601	0.176719	-0.720650	0.152492	0.089041	-0.049232	-0.983054
35011	-1.786003	0.901937	9.520295	0.058055	0.006875	-0.113612	-0.172683	0.175361	-0.721172	0.150127	0.089319	-0.050217	-0.983342
35012	-1.723827	0.993484	9.512679	0.057506	0.003278	-0.080347	-0.173643	0.173670	-0.721041	0.148547	0.089534	-0.051291	-0.983507
35013	-1.492805	1.059852	9.088516	0.095528	-0.025767	-0.043183	-0.173500	0.170045	-0.720787	0.147464	0.089215	-0.053223	-0.983597
35014	-1.464644	1.223636	9.129480	0.355365	-0.050819	0.055991	-0.173080	0.164247	-0.722593	0.148001	0.089102	-0.060556	-0.983102
35015	-2.105745	1.203636	9.281635	0.410508	-0.057948	0.145777	-0.174594	0.151641	-0.722329	0.150022	0.088876	-0.069102	-0.982252
35016	-2.115861	1.307361	9.369406	0.285521	-0.079845	0.216234	-0.174948	0.140375	-0.721046	0.153715	0.087763	-0.075432	-0.981315
35017	-2.627367	1.415608	9.663785	0.103604	-0.102107	0.202398	-0.177017	0.137442	-0.721159	0.157303	0.085707	-0.078148	-0.980716
35018	-2.560845	1.650238	10.008413	-0.099013	-0.111509	0.175492	-0.179568	0.138519	-0.720235	0.160775	0.082831	-0.076960	-0.980494
35019	-1.892047	1.930130	9.862562	-0.192765	-0.095290	0.079948	-0.182712	0.144467	-0.719821	0.162464	0.080205	-0.073624	-0.980690
35020	-1.342848	2.009827	9.633577	-0.249913	-0.058888	0.004868	-0.184836	0.154710	-0.718386	0.162917	0.078128	-0.069024	-0.981116
35021	-1.002963	1.999873	9.338976	-0.250989	0.001291	-0.078274	-0.184606	0.163563	-0.719155	0.161729	0.077420	-0.064016	-0.981709
35022	-1.129031	1.638491	9.258323	-0.244254	0.044103	-0.129974	-0.184496	0.168667	-0.718897	0.159685	0.077561	-0.058977	-0.982348
35023	-1.368573	1.310258	9.088265	-0.214975	0.090624	-0.166805	-0.182054	0.174825	-0.718014	0.156805	0.078825	-0.054260	-0.982983
35024	-1.072915	0.978755	9.057572	-0.298681	0.157238	-0.187608	-0.178965	0.183381	-0.718420	0.153852	0.081079	-0.047697	-0.983606
35025	-0.728428	0.533209	9.416981	-0.236596	0.209525	-0.144890	-0.171458	0.192157	-0.718733	0.151542	0.084547	-0.042193	-0.983924
35026	-0.914804	0.191872	9.604877	-0.152141	0.222540	-0.076181	-0.166020	0.197467	-0.718773	0.150579	0.088424	-0.038493	-0.983883
35027	-0.828793	0.871011	9.768822	-0.072305	0.204466	-0.034251	-0.160046	0.199009	-0.719077	0.150148	0.092141	-0.036400	-0.983687
35028	-0.741735	1.339294	10.179447	0.046606	0.164395	-0.025305	-0.154198	0.201345	-0.720665	0.149777	0.095429	-0.036873	-0.983413
35029	-1.069094	1.248148	10.448746	0.299123	0.082293	-0.046060	-0.149627	0.194850	-0.720447	0.148323	0.097802	-0.042464	-0.983174
35030	-1.550650	1.113672	10.096726	0.201316	0.080225	-0.080707	-0.148548	0.186497	-0.722002	0.146496	0.099941	-0.046123	-0.983068
35031	-1.774240	1.474676	9.566841	-0.096480	0.121877	-0.110909	-0.144393	0.188325	-0.722548	0.144585	0.101976	-0.043705	-0.983253
35032	-2.094276	1.858656	9.480429	-0.039138	0.163970	-0.101485	-0.139206	0.190822	-0.722203	0.142940	0.105073	-0.042345	-0.983227
35033	-2.398077	1.883011	9.744366	0.042408	0.208052	-0.027325	-0.132446	0.191676	-0.723284	0.142458	0.109159	-0.042640	-0.982839
35034	-2.184201	1.533722	10.187915	0.025020	0.175205	0.004037	-0.124648	0.193057	-0.724245	0.142869	0.112572	-0.042717	-0.982391
35035	-2.842354	1.031703	10.093123	-0.076293	0.132956	0.003589	-0.119715	0.196211	-0.725568	0.143192	0.114842	-0.040960	-0.982156
35036	-2.778374	0.752462	10.003395	-0.265068	0.079728	-0.006497	-0.116364	0.204360	-0.726105	0.143860	0.115549	-0.035599	-0.982184
35037	-2.565820	0.636345	9.682235	-0.115013	0.076329	0.023859	-0.113054	0.210425	-0.725235	0.144611	0.116608	-0.033250	-0.982031
35038	-2.307507	0.533967	9.140746	0.002330	0.030809	0.013471	-0.111235	0.212940	-0.726919	0.144989	0.117107	-0.033330	-0.981913
35039	-2.078684	0.567635	9.004138	0.008117	0.003300	-0.041822	-0.108120	0.213981	-0.726815	0.144110	0.117137	-0.033428	-0.982036
35040	-1.851248	0.397872	9.176700	0.013720	-0.020473	-0.055586	-0.107486	0.217871	-0.726561	0.143082	0.116707	-0.033717	-0.982227
35041	-1.824422	0.348734	9.565106	0.071667	-0.044190	-0.052488	-0.109949	0.218018	-0.728084	0.141809	0.115968	-0.035137	-0.982450
35042	-1.946378	0.656999	9.733911	0.089104	-0.058828	-0.056090	-0.110193	0.213591	-0.727827	0.140525	0.114998	-0.037020	-0.982679
35043	-1.794651	0.705792	9.853502	0.208210	-0.054953	-0.040765	-0.112998	0.210080	-0.727800	0.139157	0.114395	-0.041161	-0.982779
35044	-1.765441	0.648309	9.910575	0.162843	-0.076954	-0.047418	-0.115058	0.206732	-0.729199	0.137841	0.113268	-0.044564	-0.982947
35045	-2.109279	0.964590	9.738982	0.159571	-0.100877	-0.096337	-0.118153	0.200455	-0.729177	0.135448	0.111657	-0.047731	-0.983315
35046	-2.206149	1.055544	9.660144	0.107551	-0.123021	-0.153793	-0.122562	0.198886	-0.729914	0.132100	0.109568	-0.049934	-0.983896
35047	-2.271706	1.151357	9.576866	0.018734	-0.117782	-0.211477	-0.128142	0.196530	-0.729999	0.127730	0.107371	-0.050113	-0.984706
35048	-2.115403	1.228249	9.459390	0.010239	-0.117844	-0.244740	-0.132814	0.196304	-0.730991	0.122802	0.105212	-0.050188	-0.985561
35049	-1.739158	1.190696	9.515181	-0.017185	-0.112471	-0.296554	-0.137888	0.196637	-0.730179	0.116831	0.103108	-0.049470	-0.986546
35050	-1.227405	1.058302	9.897343	0.020131	-0.117939	-0.324021	-0.145550	0.196044	-0.730889	0.110315	0.101038	-0.049571	-0.987504
35051	-1.806258	1.129914	10.070565	0.073557	-0.136269	-0.329288	-0.149965	0.194219	-0.730341	0.103481	0.098659	-0.050627	-0.988431
35052	-1.723091	1.348462	9.210307	0.134875	-0.079375	-0.295838	-0.155396	0.189161	-0.731971	0.097321	0.097557	-0.052969	-0.989043
35053	-1.853534	1.921275	9.361139	0.160302	-0.057298	-0.242251	-0.159274	0.182498	-0.731172	0.092115	0.096823	-0.055791	-0.989458
35054	-1.948318	2.089983	9.506638	0.338035	-0.073369	-0.160124	-0.163660	0.175017	-0.732168	0.088275	0.096061	-0.062396	-0.989488
35055	-2.046369	1.926370	9.556233	0.364086	-0.117136	-0.123006	-0.168543	0.160300	-0.732136	0.084957	0.094390	-0.069638	-0.989456
35056	-2.123846	2.008931	9.825500	0.225773	-0.183083	-0.108848	-0.175003	0.151499	-0.733246	0.082194	0.091194	-0.074301	-0.989650
35057	-1.868439	2.033456	9.813826	0.160612	-0.193975	-0.066699	-0.179397	0.142435	-0.731415	0.080257	0.087591	-0.077777	-0.989867
35058	-1.767672	2.139942	9.941073	0.102534	-0.186643	-0.036552	-0.186009	0.139279	-0.732135	0.079141	0.084011	-0.080133	-0.990080
35059	-1.878922	2.216736	9.950713	0.091754	-0.117177	-0.022879	-0.192889	0.137605	-0.732596	0.078312	0.081765	-0.082230	-0.990162
35060	-1.883539	2.152435	9.440909	-0.006563	-0.071534	-0.016055	-0.197300	0.137505	-0.734103	0.077974	0.080259	-0.082276	-0.990308
35061	-1.832679	2.088895	9.121257	0.111946	-0.027402	0.025093	-0.198851	0.136441	-0.734862	0.078212	0.079776	-0.084739	-0.990120
35062	-1.748036	2.026063	8.989150	0.172532	-0.032620	0.095556	-0.202075	0.131761	-0.736509	0.079904	0.079136	-0.088445	-0.989712
35063	-1.805811	2.011725	9.050817	0.289333	-0.085363	0.155292	-0.205698	0.125505	-0.734941	0.082330	0.077590	-0.094732	-0.989054
35064	-2.167247	1.964118	8.705937	0.351617	-0.116232	0.220250	-0.208782	0.116540	-0.735178	0.086087	0.075356	-0.102302	-0.988152
35065	-1.918203	2.329016	9.039816	0.247103	-0.218577	0.264166	-0.215900	0.109095	-0.735638	0.090440	0.070933	-0.108146	-0.987468
35066	-1.992252	2.710233	9.409313	0.113181	-0.218777	0.255156	-0.223045	0.106503	-0.734297	0.094954	0.066167	-0.111228	-0.987033
35067	-0.729379	2.775632	9.508426	0.059546	-0.165793	0.198551	-0.229293	0.106192	-0.732063	0.098379	0.062592	-0.113202	-0.986706
35068	-0.487605	2.627124	9.556604	-0.097410	-0.021704	0.131100	-0.231905	0.109178	-0.731784	0.101164	0.061580	-0.111579	-0.986673
35069	-0.103235	2.396811	9.518558	-0.316670	0.099551	0.085530	-0.232058	0.118956	-0.734477	0.103424	0.062683	-0.105471	-0.987041
35070	-0.374836	2.238332	9.763429	-0.422553	0.193509	0.084843	-0.229246	0.135413	-0.737320	0.106277	0.065363	-0.096917	-0.987441
35071	-0.743959	1.789973	9.715292	-0.673008	0.252643	0.107486	-0.223327	0.155058	-0.740185	0.109728	0.068636	-0.083449	-0.988071
35072	-1.142217	1.413623	10.339971	-1.001884	0.271399	0.119631	-0.216525	0.183678	-0.744339	0.114094	0.071488	-0.063293	-0.988871
35073	-1.251490	1.074380	10.391801	-0.799747	0.183953	0.157717	-0.211841	0.217196	-0.744361	0.118547	0.073008	-0.047464	-0.989123
35074	-1.105557	1.783840	9.539012	-0.643337	0.080409	0.307236	-0.208023	0.240772	-0.745923	0.125822	0.072670	-0.035081	-0.988765
35075	-1.331426	1.600583	8.843055	-0.267120	0.052049	0.489158	-0.204491	0.270003	-0.746195	0.135893	0.072598	-0.030622	-0.987585
35076	-0.717924	1.323298	8.302429	0.845661	0.090102	0.552921	-0.201840	0.264006	-0.752131	0.146138	0.076237	-0.047938	-0.985157
35077	-0.672584	1.429985	8.520373	0.982222	0.141410	0.547990	-0.200038	0.239504	-0.756397	0.155517	0.081235	-0.067983	-0.982137
35078	-1.290805	1.685591	9.055850	0.012866	0.143749	0.493198	-0.197012	0.234067	-0.759637	0.165731	0.083343	-0.068662	-0.980241
35079	-1.853636	1.961278	9.803350	-0.045925	0.141550	0.424565	-0.193003	0.242992	-0.762364	0.174300	0.085285	-0.068295	-0.978612
35080	-1.744556	1.321306	9.723385	-0.108269	0.188914	0.383605	-0.189606	0.243986	-0.766631	0.182614	0.088000	-0.066244	-0.976995
35081	-1.840051	1.134247	9.950297	-0.238204	0.238222	0.434556	-0.184847	0.259359	-0.768333	0.191805	0.091127	-0.061733	-0.975241
35082	-1.519711	1.213654	10.472860	-0.249206	0.243879	0.503711	-0.178166	0.279698	-0.768120	0.202936	0.094231	-0.056906	-0.972985
35083	-1.907804	1.228832	10.915902	-0.175683	0.238418	0.516068	-0.173779	0.293574	-0.772133	0.213542	0.097478	-0.053701	-0.970574
35084	-2.017887	1.060358	10.958117	-0.283904	0.208984	0.497111	-0.167838	0.304778	-0.773074	0.224107	0.099689	-0.048359	-0.968246
35085	-1.755539	0.616519	10.457484	-0.208193	0.095757	0.477404	-0.163700	0.312771	-0.774903	0.233818	0.100050	-0.045002	-0.966071
35086	-1.451787	0.570298	9.427552	-0.287066	0.006196	0.466094	-0.161901	0.320524	-0.776456	0.243458	0.098308	-0.040464	-0.964068
35087	-1.501472	0.862098	8.960727	-0.318349	-0.028673	0.412451	-0.163914	0.335067	-0.774634	0.251969	0.095757	-0.035393	-0.962336
35088	-1.577194	1.073804	9.006194	-0.254835	-0.005016	0.348120	-0.165504	0.342609	-0.774233	0.259275	0.094034	-0.031283	-0.960706
35089	-1.618814	1.218890	9.247868	-0.111832	0.037062	0.310006	-0.165009	0.347985	-0.773206	0.265430	0.093870	-0.029650	-0.959091
35090	-1.609265	1.248584	9.483601	-0.000481	0.044448	0.297634	-0.164485	0.347171	-0.773468	0.271357	0.094453	-0.030062	-0.957361
35091	-1.397251	1.278226	9.586806	0.143213	0.051913	0.287281	-0.165240	0.342332	-0.774749	0.276586	0.095948	-0.033210	-0.955610
35092	-1.383233	1.374652	9.636294	0.197849	0.006187	0.252554	-0.164833	0.338962	-0.775653	0.281273	0.096907	-0.037535	-0.953984
35093	-1.372999	1.246959	9.574593	0.245487	-0.034040	0.225178	-0.166089	0.328626	-0.776676	0.285036	0.097353	-0.043005	-0.952590
35094	-1.349419	1.354997	9.497119	0.222975	-0.067030	0.195579	-0.170602	0.319674	-0.777158	0.288478	0.097096	-0.048113	-0.951335
35095	-1.473430	1.586115	9.619216	0.251199	-0.085376	0.166200	-0.176654	0.308034	-0.779686	0.291039	0.096638	-0.053874	-0.950292
35096	-1.626212	1.783445	9.726170	0.282988	-0.047091	0.123832	-0.179468	0.296780	-0.780311	0.292968	0.097176	-0.059866	-0.949285
35097	-1.514718	1.653592	9.677383	0.146837	-0.019899	0.086196	-0.181776	0.288213	-0.780168	0.294266	0.097442	-0.063106	-0.948647
35098	-1.340959	1.610474	9.630395	0.194363	-0.018052	0.062448	-0.184471	0.280976	-0.781692	0.295219	0.098087	-0.067123	-0.948008
35099	-1.379771	1.658233	9.549093	0.190712	-0.012550	0.070724	-0.188203	0.270549	-0.781153	0.296138	0.098759	-0.071109	-0.947361
35100	-1.187489	1.774973	9.797476	0.276148	-0.038921	0.096155	-0.189646	0.258539	-0.781293	0.297477	0.099441	-0.076867	-0.946420
35101	-1.254566	1.693663	9.978130	0.365537	-0.085444	0.102216	-0.192582	0.242734	-0.780249	0.298516	0.099696	-0.084635	-0.945403
35102	-1.221425	1.808052	9.641604	0.237671	-0.087409	0.090497	-0.196826	0.231624	-0.781120	0.299671	0.099228	-0.089943	-0.944596
35103	-1.273167	2.022673	9.118469	0.004831	-0.058474	0.054197	-0.197974	0.223861	-0.779700	0.300549	0.097905	-0.090613	-0.944391
35104	-1.084162	2.315728	8.879515	0.031192	-0.020109	0.015505	-0.200313	0.220686	-0.777497	0.300845	0.097609	-0.091463	-0.944245
35105	-1.163266	2.729221	8.841370	0.122345	0.010954	-0.026557	-0.202488	0.211574	-0.777741	0.300095	0.098458	-0.093809	-0.944166
35106	-1.212334	2.937102	9.170144	0.111531	0.021815	-0.067292	-0.203702	0.203760	-0.776562	0.298854	0.099600	-0.095749	-0.944245
35107	-1.443817	2.951102	9.177781	0.070547	-0.011203	-0.082225	-0.203555	0.198392	-0.776051	0.297110	0.099848	-0.097182	-0.944623
35108	-1.408959	2.738894	9.712792	0.084431	-0.005629	-0.037859	-0.204183	0.192491	-0.776049	0.296485	0.100259	-0.098825	-0.944605
35109	-1.394042	2.632165	9.447405	0.081965	-0.027363	0.034157	-0.205339	0.186612	-0.774372	0.296881	0.100054	-0.100813	-0.944292
35110	-1.192737	2.872275	9.195821	0.195145	-0.021600	0.075328	-0.207913	0.178993	-0.773712	0.298018	0.100584	-0.104880	-0.943434
35111	-1.365978	2.796761	9.022726	0.136828	-0.008757	0.124848	-0.208925	0.171619	-0.773707	0.300048	0.100879	-0.107997	-0.942407
35112	-1.197391	2.841343	9.298555	0.064713	-0.005062	0.168777	-0.209694	0.168673	-0.773703	0.303204	0.100736	-0.109693	-0.941216
35113	-1.621471	2.804677	9.375693	0.191650	0.040912	0.250547	-0.209157	0.164369	-0.773837	0.307585	0.102042	-0.113794	-0.939164
35114	-1.335473	2.990750	9.452980	0.133290	0.088538	0.300016	-0.206408	0.160834	-0.775146	0.313247	0.103770	-0.116470	-0.936773
35115	-1.376331	2.956280	9.245691	0.129706	0.104993	0.299975	-0.204429	0.153555	-0.775679	0.318799	0.105790	-0.119107	-0.934339
35116	-1.299331	2.977398	9.045083	0.052859	0.088423	0.275620	-0.200918	0.152179	-0.775065	0.324083	0.107046	-0.120228	-0.932232
35117	-1.290111	3.066415	9.041616	-0.076539	0.077270	0.256520	-0.198972	0.154830	-0.776365	0.329173	0.107326	-0.119100	-0.930560
35118	-1.287013	3.437450	9.202867	0.052844	0.081065	0.258073	-0.196763	0.155606	-0.776896	0.334106	0.108494	-0.120217	-0.928521
35119	-1.296130	3.329425	9.275676	0.030042	0.070102	0.272744	-0.195200	0.155183	-0.777166	0.339230	0.109309	-0.121176	-0.926440
35120	-0.915126	3.293328	9.050698	0.014002	0.059261	0.301309	-0.193904	0.158242	-0.778717	0.344944	0.109696	-0.121809	-0.924199
35121	-0.606361	3.245482	8.949697	0.055948	0.068519	0.309829	-0.192991	0.157692	-0.778981	0.350674	0.110541	-0.123360	-0.921732
35122	-0.287734	3.170355	9.306858	-0.050719	0.092200	0.315724	-0.189882	0.158209	-0.777463	0.356821	0.111027	-0.122597	-0.919414
35123	-0.782635	2.802768	9.033054	0.115428	0.081414	0.338733	-0.187803	0.159120	-0.778122	0.362957	0.112421	-0.125211	-0.916486
35124	-1.037642	2.707170	9.365373	0.054256	0.118754	0.338357	-0.185703	0.156524	-0.780196	0.369325	0.114067	-0.126225	-0.913595
35125	-1.438146	2.773247	9.223346	-0.037005	0.135990	0.345234	-0.180899	0.158479	-0.780748	0.376021	0.115310	-0.125615	-0.910787
35126	-1.335216	2.922221	9.111182	-0.070443	0.172541	0.346852	-0.175064	0.162174	-0.780793	0.382940	0.116978	-0.123953	-0.907915
35127	-1.224608	2.485720	9.437331	0.062700	0.170918	0.376160	-0.170637	0.162373	-0.782755	0.390003	0.119531	-0.124905	-0.904438
35128	-1.330177	2.363869	9.040992	-0.033826	0.183653	0.389501	-0.164265	0.162029	-0.783192	0.397605	0.121546	-0.123908	-0.900990
35129	-1.331736	2.696082	9.108044	-0.027017	0.210165	0.389478	-0.159079	0.164662	-0.782718	0.405160	0.124054	-0.122891	-0.897415
35130	-1.620672	2.659895	9.949737	0.006197	0.190773	0.337975	-0.150890	0.167767	-0.785352	0.411881	0.126656	-0.122387	-0.894055
35131	-2.010608	2.544285	10.136498	-0.175693	0.162844	0.242950	-0.144790	0.170648	-0.785913	0.417017	0.127442	-0.118639	-0.892065
35132	-2.025215	2.057689	9.956718	-0.498359	0.138482	0.143552	-0.139375	0.182804	-0.786208	0.421308	0.125361	-0.109058	-0.891566
35133	-1.825231	2.072020	9.809969	-0.326980	0.122075	0.071545	-0.135265	0.196450	-0.786749	0.423611	0.124550	-0.102402	-0.891378
35134	-1.427336	1.515734	9.412235	-0.504419	0.157580	0.062333	-0.130899	0.210769	-0.786777	0.426339	0.122890	-0.092344	-0.891407
35135	-1.225427	1.628345	9.161270	-0.289325	0.162459	0.072649	-0.126285	0.228040	-0.786806	0.428587	0.123079	-0.085934	-0.890944
35136	-1.391137	2.008293	9.213057	-0.256290	0.116796	0.080244	-0.121115	0.235503	-0.786715	0.430885	0.122759	-0.080685	-0.890370
35137	-1.243118	2.322120	9.444466	-0.212054	0.102095	0.026951	-0.116457	0.241491	-0.787006	0.431998	0.122587	-0.076045	-0.890262
35138	-1.441386	2.457167	9.655733	-0.195633	0.074484	-0.039388	-0.113879	0.247368	-0.787281	0.431913	0.122216	-0.071947	-0.890695
35139	-1.455398	2.366079	9.759937	-0.291186	0.046793	-0.101660	-0.112350	0.255676	-0.787290	0.430828	0.120556	-0.066071	-0.891901
35140	-0.962632	2.150174	9.651095	-0.217356	0.035944	-0.116928	-0.113678	0.263345	-0.787276	0.429334	0.119410	-0.061728	-0.893086
35141	-0.996432	2.149129	9.365132	0.008203	-0.024965	-0.091694	-0.112917	0.266439	-0.785867	0.427608	0.118989	-0.061867	-0.893961
35142	-1.496257	3.809371	8.339630	0.295447	0.025917	0.016650	-0.113411	0.262527	-0.788178	0.427342	0.121895	-0.067080	-0.893320
35143	-1.321928	2.667782	9.268557	0.496016	-0.019378	0.112845	-0.113589	0.246372	-0.792553	0.428068	0.125506	-0.076469	-0.891717
35144	-0.627993	2.231745	9.391332	0.267389	-0.058001	0.083184	-0.113799	0.234547	-0.793585	0.428934	0.126577	-0.082049	-0.890652
35145	-0.885249	2.115623	10.054579	0.147595	-0.109570	0.016196	-0.117907	0.223563	-0.795485	0.428641	0.125680	-0.085758	-0.890571
35146	-1.437701	2.208686	10.153940	0.106165	-0.140937	-0.047672	-0.122951	0.217971	-0.796347	0.427292	0.124094	-0.088864	-0.891137
35147	-1.749554	2.369525	9.531614	-0.145822	-0.064585	-0.105375	-0.124653	0.219881	-0.795176	0.425630	0.121699	-0.086626	-0.892482
35148	-1.587168	2.665842	8.855607	-0.053332	-0.018751	-0.121590	-0.126747	0.223799	-0.795158	0.423606	0.121057	-0.085660	-0.893625
35149	-1.683174	2.589680	9.151277	0.092027	0.008802	-0.116285	-0.127775	0.222721	-0.796692	0.421287	0.122037	-0.087026	-0.894455
35150	-1.461331	2.580932	9.278039	-0.021746	-0.020520	-0.106657	-0.128010	0.219210	-0.799005	0.419477	0.121612	-0.086668	-0.895398
35151	-1.226698	2.925832	9.400278	-0.058844	-0.006770	-0.086572	-0.127617	0.219197	-0.799780	0.418027	0.120996	-0.085560	-0.896266
35152	-1.552040	3.418563	9.461759	-0.039846	0.011471	-0.092078	-0.128788	0.220414	-0.800284	0.416613	0.120968	-0.084639	-0.897016
35153	-1.924912	3.756373	9.270994	-0.053771	0.094462	-0.142142	-0.125666	0.221172	-0.801594	0.414319	0.122356	-0.082706	-0.898070
35154	-1.977386	3.633160	9.148763	-0.097589	0.163867	-0.144312	-0.122555	0.223820	-0.801874	0.412467	0.124679	-0.079337	-0.898906
35155	-1.589964	3.268210	9.132859	0.032790	0.164362	-0.025489	-0.117102	0.227236	-0.803330	0.412154	0.127891	-0.078730	-0.898651
35156	-1.285004	2.997072	9.151226	0.189861	0.132002	0.119393	-0.112184	0.221059	-0.803137	0.414160	0.131582	-0.081465	-0.896951
35157	-1.298494	2.792665	9.181837	0.241898	0.073736	0.188973	-0.108508	0.215081	-0.805868	0.416999	0.134535	-0.085951	-0.894777
35158	-1.312392	2.667042	9.035929	0.102805	0.023323	0.188354	-0.107435	0.208471	-0.807551	0.420178	0.135421	-0.088222	-0.892932
35159	-1.389613	2.686313	9.088285	0.075186	0.007645	0.150395	-0.105615	0.206185	-0.805767	0.422646	0.135847	-0.090178	-0.891506
35160	-1.713087	2.781925	9.096209	0.012355	0.058621	0.114911	-0.104950	0.203481	-0.806802	0.424804	0.136725	-0.090336	-0.890330
35161	-1.823197	2.620808	9.179332	-0.064361	0.113277	0.086754	-0.102749	0.206140	-0.807075	0.426700	0.137973	-0.088724	-0.889392
35162	-1.996784	2.637080	9.125012	-0.111773	0.146203	0.110410	-0.097128	0.208575	-0.807481	0.429288	0.139361	-0.085911	-0.888206
35163	-2.232964	2.627226	9.194678	-0.131214	0.151673	0.128752	-0.091944	0.212545	-0.807521	0.432163	0.140668	-0.082870	-0.886893
35164	-2.207935	2.435042	9.259424	-0.235973	0.154258	0.113461	-0.086650	0.221085	-0.807045	0.435195	0.141117	-0.077780	-0.885800
35165	-2.023442	2.160987	9.209297	-0.281404	0.167957	0.118768	-0.080449	0.230553	-0.806704	0.438306	0.141431	-0.071865	-0.884715
35166	-1.448526	1.912125	9.263979	-0.390752	0.153337	0.136728	-0.074648	0.243246	-0.806616	0.442289	0.140469	-0.064079	-0.883484
35167	-1.359544	1.455939	9.474437	-0.347935	0.124246	0.183158	-0.070931	0.255836	-0.805740	0.446614	0.139275	-0.057511	-0.881947
35168	-1.450671	1.344184	9.207989	-0.365524	0.124240	0.186765	-0.066561	0.267747	-0.804870	0.451626	0.137947	-0.050513	-0.880030
35169	-1.417736	1.512346	9.119444	-0.453206	0.133302	0.188147	-0.060649	0.283007	-0.803111	0.456270	0.135887	-0.041988	-0.878402
35170	-1.554734	1.969510	9.926269	-0.248322	0.104210	0.189193	-0.056548	0.296806	-0.801724	0.460620	0.135236	-0.037277	-0.876442
35171	-1.759732	1.496513	10.316169	-0.006379	-0.007048	0.207213	-0.053708	0.299611	-0.800074	0.464236	0.134749	-0.037928	-0.874579
35172	-1.854423	1.114972	9.949893	-0.208670	-0.096983	0.145436	-0.054113	0.303245	-0.799684	0.467363	0.130942	-0.035687	-0.873586
35173	-2.161391	0.777455	9.918292	-0.380525	-0.099160	0.100275	-0.057012	0.314685	-0.800298	0.469996	0.125405	-0.030302	-0.873189
35174	-2.534648	1.210191	10.050492	-0.387280	0.037921	0.122141	-0.057599	0.328687	-0.797331	0.473125	0.122284	-0.023620	-0.872148
35175	-2.898599	1.704725	9.958020	-0.293467	0.155025	0.144547	-0.055954	0.339286	-0.796440	0.476389	0.122015	-0.017420	-0.870553
35176	-3.203788	2.001625	9.724109	-0.113585	0.208226	0.152735	-0.050264	0.346743	-0.796353	0.479402	0.124438	-0.013964	-0.868616
35177	-3.156838	2.266162	9.670650	0.116086	0.214071	0.190795	-0.041302	0.347720	-0.796039	0.482435	0.129186	-0.014436	-0.866233
35178	-2.235005	2.053382	9.522651	0.411353	0.176134	0.185014	-0.035022	0.338638	-0.797506	0.484663	0.136084	-0.020466	-0.863808
35179	-2.137685	1.847738	9.127029	0.145744	0.095353	0.143205	-0.030806	0.326483	-0.799859	0.486729	0.139074	-0.022510	-0.862117
35180	-2.152821	1.992253	9.186522	0.055217	0.022013	0.094861	-0.028312	0.322140	-0.801680	0.488233	0.139886	-0.023643	-0.861105
35181	-2.397528	1.734807	9.307964	0.094132	0.016379	0.052655	-0.027283	0.318843	-0.801840	0.488837	0.141065	-0.025320	-0.860522
35182	-2.593033	1.300937	9.878523	0.126223	0.040052	0.034330	-0.026628	0.318692	-0.802745	0.489136	0.142911	-0.027324	-0.859986
35183	-2.157676	1.004193	10.082448	0.145590	0.054783	0.051047	-0.025298	0.312486	-0.804044	0.489573	0.145234	-0.029459	-0.859277
35184	-1.497471	1.052289	9.693237	0.108217	0.029193	0.017701	-0.023465	0.309240	-0.804317	0.489587	0.146723	-0.031216	-0.858954
35185	-1.507386	1.099531	9.444178	-0.021083	0.014356	-0.018001	-0.023699	0.304126	-0.805603	0.489301	0.146692	-0.030665	-0.859142
35186	-1.614157	1.238007	9.197895	-0.088158	-0.026043	-0.064431	-0.024224	0.307608	-0.807140	0.488431	0.145359	-0.029350	-0.859909
35187	-1.808311	1.541904	9.548264	-0.080822	-0.095539	-0.077274	-0.027088	0.310956	-0.804136	0.487236	0.142848	-0.028668	-0.861031
35188	-2.459382	1.602146	9.955880	-0.120712	-0.143302	-0.105122	-0.032816	0.314770	-0.805117	0.485685	0.139201	-0.027818	-0.862531
35189	-2.872418	1.771812	9.863194	-0.258783	-0.154572	-0.145511	-0.038698	0.321700	-0.803525	0.483751	0.133998	-0.024424	-0.864542
35190	-2.554766	2.397982	9.879740	-0.370064	-0.165651	-0.163611	-0.045767	0.331476	-0.800637	0.481807	0.127565	-0.019324	-0.866727
35191	-2.390410	2.312181	10.019287	-0.292052	-0.202096	-0.157613	-0.053615	0.343393	-0.799413	0.479683	0.121242	-0.015816	-0.868881
35192	-2.085243	1.983440	9.383851	-0.332369	-0.201131	-0.154092	-0.061329	0.353968	-0.797933	0.477734	0.114539	-0.011730	-0.870927
35193	-1.698297	1.709072	9.124385	-0.378098	-0.194633	-0.122924	-0.068286	0.368042	-0.794787	0.476357	0.107514	-0.006770	-0.872628
35194	-0.877126	1.370830	8.928082	-0.209692	-0.168546	-0.050075	-0.075735	0.375938	-0.792282	0.475924	0.102515	-0.004741	-0.873478
35195	-0.615610	1.128782	9.047142	-0.142983	-0.152683	0.039780	-0.080966	0.381925	-0.790310	0.476866	0.098386	-0.003883	-0.873443
35196	-1.057360	1.268371	9.321009	0.004843	-0.127690	0.133675	-0.084866	0.382237	-0.790278	0.479221	0.096125	-0.005581	-0.872397
35197	-1.353830	1.268395	9.500664	-0.040378	-0.114846	0.194323	-0.087353	0.385232	-0.788972	0.482649	0.093602	-0.006492	-0.870774
35198	-1.605169	1.423584	10.004552	-0.232028	-0.076748	0.191425	-0.088669	0.388745	-0.788318	0.486423	0.089935	-0.003685	-0.869075
35199	-1.976674	1.491050	10.251660	-0.368195	-0.046000	0.149137	-0.088994	0.403272	-0.786252	0.489637	0.085457	0.001837	-0.867726
35200	-1.661275	1.033187	9.830657	-0.438914	0.040691	0.114577	-0.088962	0.414150	-0.782024	0.492368	0.081802	0.009520	-0.866482
35201	-1.331236	0.556451	9.519815	-0.625222	0.101779	0.111733	-0.085805	0.433095	-0.777670	0.495249	0.077346	0.021007	-0.865046
35202	-0.963022	0.182412	9.671624	-0.830711	0.068726	0.125541	-0.081775	0.458371	-0.770620	0.498623	0.070285	0.035722	-0.863226
35203	-1.235202	-0.371263	9.723727	-1.201911	-0.014091	0.083197	-0.080144	0.491255	-0.757507	0.501599	0.057987	0.056036	-0.861334
35204	-2.004782	-0.274023	9.060232	-1.511560	-0.111493	0.033762	-0.081975	0.539272	-0.739217	0.503856	0.040854	0.080741	-0.859035
35205	-2.646941	-0.562016	9.635869	-0.873901	-0.156652	0.027815	-0.085593	0.579512	-0.721558	0.505214	0.029347	0.094000	-0.857357
35206	-2.491798	0.305741	10.052610	-0.589405	-0.103120	0.095540	-0.089344	0.602645	-0.709176	0.507458	0.021726	0.102862	-0.855239
35207	-2.005671	0.459086	9.588843	-0.197698	-0.058217	0.293124	-0.087724	0.612627	-0.702758	0.512675	0.019374	0.105311	-0.851880
35208	-0.959111	-0.714594	7.661930	0.651364	-0.047409	0.478415	-0.084030	0.604748	-0.707803	0.520643	0.026183	0.093388	-0.848248
35209	-1.369642	-0.550982	7.907622	1.136142	0.024560	0.569330	-0.075518	0.574811	-0.724464	0.529496	0.039540	0.073807	-0.844170
35210	-1.452763	-0.290041	8.284948	0.616409	0.095389	0.625633	-0.062337	0.545375	-0.739490	0.539328	0.048536	0.063761	-0.838275
35211	-2.047502	0.111070	9.146722	0.366041	0.142495	0.624240	-0.049379	0.530388	-0.746669	0.549197	0.055759	0.058301	-0.831790
35212	-1.909117	0.498398	11.179278	0.384364	0.105780	0.602202	-0.038926	0.521233	-0.750869	0.558587	0.062382	0.052246	-0.825445
35213	-2.004001	-0.312989	11.743081	0.604437	0.009180	0.644103	-0.029331	0.501718	-0.758022	0.568363	0.070054	0.041296	-0.818749
35214	-1.801930	-0.772888	10.802409	0.281105	-0.040347	0.677653	-0.022103	0.488952	-0.764383	0.579011	0.073090	0.035134	-0.811276
35215	-2.004081	-0.884817	9.846044	0.282013	-0.023726	0.729323	-0.014776	0.480242	-0.767787	0.590361	0.076555	0.029019	-0.802976
35216	-1.800377	-0.658021	9.217452	0.358118	0.024098	0.783167	-0.005873	0.469085	-0.772489	0.602240	0.081566	0.022200	-0.793827
35217	-1.640474	-0.321154	9.144460	0.364451	0.097351	0.821838	0.003816	0.455505	-0.776814	0.614524	0.087913	0.016111	-0.783818
35218	-1.648752	-0.098582	9.505266	0.353074	0.131037	0.799603	0.015315	0.440929	-0.781299	0.626192	0.094509	0.010620	-0.773847
35219	-1.367536	0.090831	9.858587	0.277856	0.126178	0.710630	0.027329	0.429356	-0.783585	0.636532	0.100108	0.006463	-0.764699
35220	-1.239002	0.448006	10.114426	0.187461	0.125897	0.636325	0.037912	0.418465	-0.786374	0.645719	0.104455	0.003765	-0.756387
35221	-1.330817	0.485739	9.946078	0.254838	0.076389	0.546296	0.045890	0.409616	-0.789398	0.653367	0.108915	-0.000324	-0.749166
35222	-1.409212	0.750155	9.929852	0.094159	0.052312	0.493822	0.051896	0.402430	-0.789449	0.660453	0.110886	-0.002284	-0.742631
35223	-1.794761	0.715472	9.860960	-0.010773	0.030178	0.480392	0.057101	0.401295	-0.789619	0.667552	0.111118	-0.002841	-0.736220
35224	-1.951233	1.189998	10.127785	-0.014581	0.048443	0.490464	0.062187	0.398806	-0.791075	0.674717	0.111572	-0.003225	-0.729588
35225	-2.043966	1.426655	9.750872	0.058856	0.059539	0.487999	0.068442	0.395424	-0.790978	0.681642	0.113169	-0.004394	-0.722867
35226	-1.573121	1.763682	9.543967	0.108150	0.032147	0.442151	0.073013	0.389730	-0.791274	0.687716	0.115036	-0.006675	-0.716777
35227	-1.884016	2.258750	9.576812	-0.010068	0.046304	0.325209	0.076530	0.386476	-0.790532	0.692356	0.115517	-0.006680	-0.712218
35228	-2.036529	1.877699	9.387624	-0.122366	0.015889	0.278557	0.079513	0.388455	-0.790684	0.696550	0.113983	-0.005515	-0.708375
35229	-1.647165	2.129265	9.562804	-0.129622	-0.006853	0.304398	0.081699	0.392476	-0.789028	0.701104	0.112080	-0.004511	-0.704181
35230	-1.112663	2.270063	9.622573	0.039135	-0.013854	0.324657	0.083528	0.390970	-0.789815	0.705525	0.112378	-0.006140	-0.699691
35231	-1.028552	1.802438	9.304765	0.235505	-0.026440	0.311857	0.085641	0.383416	-0.790863	0.709301	0.115320	-0.010598	-0.695328
35232	-1.558631	1.732756	8.933998	0.097158	0.008046	0.295401	0.086572	0.379365	-0.792158	0.713115	0.116723	-0.012673	-0.691146
35233	-1.361654	1.879949	8.949903	0.048003	0.068344	0.295982	0.090237	0.374341	-0.793603	0.717062	0.118319	-0.013145	-0.686768
35234	-0.946606	2.307151	9.115785	0.015831	0.181792	0.335322	0.096742	0.371723	-0.793013	0.721580	0.120930	-0.011709	-0.681587
35235	-0.669201	2.300748	9.895972	0.071294	0.213128	0.421385	0.104816	0.366135	-0.792180	0.727140	0.124787	-0.010772	-0.674967
35236	-1.129130	1.683799	9.844625	0.274268	0.200581	0.461207	0.114986	0.357693	-0.792522	0.732580	0.131356	-0.012874	-0.667762
35237	-1.186921	1.662525	9.978325	0.328500	0.200562	0.452290	0.124402	0.346505	-0.794164	0.737732	0.138709	-0.015667	-0.660505
35238	-1.330085	2.387816	10.404809	0.229925	0.235203	0.475687	0.134461	0.333498	-0.794250	0.743311	0.145033	-0.016719	-0.652821
35239	-1.851050	2.428746	10.014076	0.176463	0.224093	0.460649	0.143723	0.324263	-0.794071	0.748820	0.150400	-0.017189	-0.645255
35240	-1.877032	2.817820	9.839269	-0.040970	0.249243	0.374585	0.153254	0.313676	-0.794537	0.753762	0.152855	-0.014216	-0.638965
35241	-1.663368	2.475033	9.370801	-0.356593	0.216671	0.255860	0.162837	0.318440	-0.790884	0.758122	0.150160	-0.007339	-0.634547
35242	-2.074030	2.131361	9.006907	-0.662168	0.145748	0.185210	0.169506	0.334810	-0.785016	0.762353	0.141919	0.002560	-0.631404
35243	-2.169427	1.914711	9.022182	-0.929753	-0.006263	0.189634	0.173146	0.363025	-0.780019	0.767223	0.127661	0.013527	-0.628401
35244	-1.667218	1.731734	8.688263	-0.702001	-0.150307	0.195657	0.170804	0.389575	-0.773432	0.771365	0.115033	0.019381	-0.625610
35245	-1.114331	1.576087	9.281709	-0.303372	-0.151434	0.287221	0.167603	0.407503	-0.770571	0.775665	0.108568	0.020021	-0.621414
35246	-0.790536	1.917981	9.176712	0.262716	-0.075598	0.373028	0.167232	0.404536	-0.772240	0.779607	0.111844	0.014601	-0.616028
35247	-1.555934	2.181346	9.252472	0.680271	0.018100	0.426636	0.168754	0.385407	-0.776246	0.783217	0.122797	0.005348	-0.609478
35248	-1.822297	2.451729	9.683428	0.802219	0.096887	0.475094	0.175145	0.353039	-0.782482	0.786789	0.136565	-0.004250	-0.601909
35249	-1.702662	2.634230	9.516684	0.547885	0.186266	0.497660	0.182669	0.326866	-0.785767	0.791181	0.147419	-0.009474	-0.593473
35250	-1.822506	2.498930	9.427136	0.082650	0.191206	0.473110	0.191582	0.303839	-0.788143	0.796476	0.150896	-0.008987	-0.585470
35251	-1.871261	2.614360	9.442701	-0.160320	0.126868	0.436901	0.198332	0.301914	-0.785113	0.802032	0.149809	-0.006595	-0.578152
35252	-1.667965	2.430829	9.120388	-0.082829	0.022731	0.404251	0.202598	0.305910	-0.783603	0.806857	0.148685	-0.006648	-0.571690
35253	-1.576599	2.473710	8.944221	0.079973	0.005558	0.399568	0.204960	0.301307	-0.784652	0.811131	0.150056	-0.008845	-0.565219
35254	-1.519714	2.680906	9.000464	0.120852	0.041287	0.412632	0.208107	0.292685	-0.783910	0.815333	0.152407	-0.010946	-0.558466
35255	-1.485420	2.570726	9.121654	0.139137	0.118100	0.423686	0.211789	0.281896	-0.784458	0.819599	0.155979	-0.012051	-0.551165
35256	-1.495298	2.609433	9.179832	0.068112	0.187401	0.408490	0.219389	0.274614	-0.785440	0.823820	0.159062	-0.011172	-0.543962
35257	-1.205084	2.412915	9.230190	0.039509	0.192856	0.395437	0.226552	0.269042	-0.783957	0.827977	0.161785	-0.009872	-0.536826
35258	-1.118148	2.389788	9.451503	0.048133	0.129655	0.338360	0.233450	0.262548	-0.780930	0.831377	0.163911	-0.009504	-0.530900
35259	-1.435665	2.234320	9.196731	-0.228452	0.068781	0.250300	0.236046	0.262527	-0.780179	0.834753	0.160823	-0.006948	-0.526570
35260	-1.840090	2.107727	8.994358	-0.371378	0.051044	0.183148	0.239514	0.272437	-0.779174	0.837755	0.155140	-0.002947	-0.523535
35261	-1.434497	1.973344	8.857042	-0.425560	0.082111	0.177312	0.241540	0.283854	-0.776871	0.840879	0.148867	0.002163	-0.520343
35262	-1.110588	1.800843	8.886329	-0.439933	0.104055	0.155959	0.244184	0.294388	-0.774686	0.843641	0.142565	0.007846	-0.517575
35263	-1.153349	1.681615	9.220296	-0.497970	0.120295	0.110418	0.248912	0.311289	-0.771246	0.846125	0.135388	0.014535	-0.515297
35264	-1.321487	1.564261	9.471511	-0.459070	0.123883	0.084765	0.253136	0.325233	-0.768703	0.848054	0.128931	0.020957	-0.513558
35265	-1.712942	1.773745	9.754027	-0.520188	0.099932	0.066006	0.256426	0.343100	-0.764223	0.849975	0.121102	0.027645	-0.511970
35266	-2.196699	1.609164	9.744805	-0.464185	0.094451	0.071825	0.261282	0.360404	-0.760655	0.851623	0.114233	0.033652	-0.510448
35267	-2.218348	1.620476	10.251220	-0.315903	0.087446	0.144565	0.264869	0.370729	-0.758108	0.853729	0.109803	0.037886	-0.507598
35268	-2.631600	1.362489	11.026236	-0.116316	0.073020	0.184347	0.265876	0.376380	-0.755800	0.855642	0.108721	0.039727	-0.504458
35269	-3.063998	1.038957	10.936054	-0.081341	0.049277	0.201173	0.270032	0.376873	-0.755576	0.857785	0.107965	0.040861	-0.500879
35270	-2.920074	1.167331	10.403935	-0.211684	0.019874	0.171031	0.271580	0.378746	-0.754560	0.859872	0.104689	0.042792	-0.497825
35271	-2.567546	1.011288	9.591344	-0.275746	0.029047	0.168878	0.273102	0.385734	-0.752384	0.862065	0.100383	0.045646	-0.494656
35272	-1.646281	0.916194	9.387383	-0.083342	0.009370	0.197612	0.274642	0.387622	-0.749825	0.864125	0.099237	0.046076	-0.491239
35273	-1.434628	1.001918	9.006516	0.003822	-0.024226	0.223032	0.274248	0.387634	-0.749050	0.866302	0.099257	0.045132	-0.487474
35274	-1.126895	1.186153	9.237597	0.041090	-0.080011	0.180854	0.274791	0.383051	-0.750214	0.867998	0.099372	0.042825	-0.484635
35275	-1.180492	1.314292	9.454919	0.041168	-0.094897	0.085809	0.271945	0.380922	-0.751349	0.868810	0.099209	0.040531	-0.483409
35276	-1.412019	1.351053	9.786913	-0.002422	-0.078810	-0.015970	0.268323	0.380264	-0.754147	0.868661	0.098414	0.039054	-0.483959
35277	-1.397029	1.235234	9.677416	-0.019613	-0.022251	-0.053052	0.266629	0.381357	-0.754133	0.868189	0.097776	0.038868	-0.484950
35278	-1.037849	1.225499	9.435802	0.043437	-0.020302	-0.060102	0.266508	0.381608	-0.756060	0.867475	0.098308	0.038050	-0.486184
35279	-0.844733	1.168052	9.407996	0.099478	-0.017465	-0.057966	0.265087	0.381074	-0.757334	0.866718	0.099750	0.036763	-0.487339
35280	-0.799673	1.332346	9.588341	0.171193	-0.007330	-0.054858	0.263797	0.378004	-0.756940	0.865765	0.102627	0.034912	-0.488570
35281	-0.891310	1.352474	9.899804	0.144568	-0.014812	-0.096520	0.260969	0.374107	-0.760389	0.864527	0.104815	0.033268	-0.490408
35282	-1.014700	0.954231	10.293914	-0.092546	-0.040866	-0.156736	0.259153	0.373854	-0.760889	0.863151	0.102729	0.033637	-0.493241
35283	-2.006944	0.739036	9.849586	-0.392553	-0.012173	-0.200776	0.256371	0.385453	-0.758934	0.861949	0.095554	0.037544	-0.496491
35284	-2.254620	1.097733	9.362649	-0.531199	0.054358	-0.216368	0.254195	0.405928	-0.754923	0.860668	0.086787	0.044007	-0.499783
35285	-1.636860	0.967064	9.484196	-0.340262	0.064715	-0.209851	0.254362	0.424237	-0.750032	0.859070	0.081270	0.048742	-0.503008
35286	-1.384097	0.532147	9.487656	-0.073961	-0.000728	-0.193604	0.252895	0.433658	-0.749502	0.857184	0.079821	0.049628	-0.506361
35287	-1.433781	0.839703	9.407495	-0.119975	-0.055517	-0.156852	0.251045	0.439603	-0.747943	0.855831	0.076914	0.049991	-0.509057
35288	-1.564764	1.028537	9.831370	-0.140875	-0.068396	-0.162495	0.246863	0.445561	-0.747650	0.854409	0.073660	0.050345	-0.511884
35289	-1.584611	1.151522	9.928921	-0.105815	-0.062906	-0.171563	0.243977	0.452310	-0.747367	0.852860	0.070925	0.050445	-0.514835
35290	-1.411086	1.169502	10.161219	-0.068863	-0.064708	-0.180599	0.237473	0.455327	-0.748342	0.851103	0.068918	0.050146	-0.518034
35291	-1.763074	1.168027	9.934688	-0.042766	-0.050086	-0.178654	0.232915	0.458462	-0.748818	0.849351	0.067412	0.049810	-0.521132
35292	-1.455432	1.366278	10.043550	0.004128	-0.011535	-0.148943	0.232236	0.463992	-0.747140	0.847745	0.067229	0.049612	-0.523782
35293	-1.420170	1.038518	9.852061	0.114332	0.030679	-0.133664	0.228747	0.462526	-0.749940	0.846151	0.069306	0.048922	-0.526148
35294	-1.612906	1.003561	9.590543	0.108738	0.036208	-0.109708	0.230575	0.459689	-0.749570	0.844749	0.071434	0.048382	-0.528163
35295	-1.926236	0.982860	9.347301	0.036706	-0.007717	-0.089710	0.229424	0.455399	-0.750206	0.843748	0.071870	0.047810	-0.529753
35296	-2.100353	1.097839	9.304084	-0.024750	-0.055292	-0.075193	0.226567	0.456226	-0.751211	0.842974	0.070809	0.047087	-0.531192
35297	-2.061579	1.059852	9.428727	0.008531	-0.113718	-0.062012	0.222794	0.458543	-0.752079	0.842396	0.069721	0.045010	-0.532430
35298	-1.588148	0.863909	9.540810	-0.024651	-0.141072	-0.045499	0.218122	0.457782	-0.752813	0.841992	0.067777	0.042797	-0.533502
35299	-1.231320	0.850031	9.495940	-0.117602	-0.095385	-0.031259	0.214746	0.458879	-0.754328	0.841884	0.064795	0.042327	-0.534080
35300	-1.153921	0.777718	9.399758	-0.051566	-0.044086	-0.005115	0.212165	0.460896	-0.753804	0.841841	0.063467	0.041978	-0.534335
35301	-1.229442	0.438607	9.471107	0.028791	-0.011031	0.029401	0.211648	0.460098	-0.753672	0.842118	0.063894	0.041278	-0.533902
35302	-1.455391	0.306257	9.591957	0.014637	0.029171	0.048644	0.212298	0.458091	-0.752136	0.842485	0.064509	0.041385	-0.533240
35303	-1.508286	0.282544	9.723146	-0.073250	0.054746	0.086919	0.215419	0.458053	-0.752417	0.843448	0.063953	0.042823	-0.531669
35304	-1.469901	0.321074	9.712044	-0.133216	0.076724	0.127188	0.219821	0.460705	-0.750909	0.844794	0.062648	0.045206	-0.529485
35305	-1.156642	0.361366	10.056372	-0.133273	0.047561	0.151234	0.221631	0.461504	-0.749637	0.846503	0.061040	0.047077	-0.526773
35306	-1.416419	0.255019	10.071536	-0.071845	0.022058	0.160768	0.225486	0.462985	-0.747986	0.848163	0.060225	0.047847	-0.524121
35307	-1.392475	0.272967	9.678366	-0.050965	0.016625	0.159041	0.228215	0.460955	-0.746466	0.849863	0.059676	0.048322	-0.521380
35308	-1.291740	0.360511	9.190877	-0.175597	0.042153	0.167605	0.230145	0.464171	-0.744938	0.851674	0.057312	0.050505	-0.518474
35309	-1.287170	0.405574	8.999530	-0.162070	0.100754	0.198961	0.234023	0.466036	-0.742141	0.853801	0.055782	0.053523	-0.514827
35310	-0.964478	0.494379	9.455038	0.007576	0.122965	0.229321	0.241044	0.463418	-0.740912	0.855891	0.057447	0.055121	-0.510991
35311	-0.871816	0.304892	10.269340	0.164994	0.081206	0.292020	0.246535	0.455429	-0.741474	0.858572	0.061382	0.054305	-0.506099
35312	-2.046835	-0.007364	9.687531	0.187456	0.037272	0.309714	0.252292	0.446624	-0.742680	0.861316	0.065337	0.052501	-0.501108
35313	-1.701823	0.440847	9.706636	-0.099761	0.058919	0.297142	0.256988	0.442005	-0.742720	0.864339	0.064482	0.053972	-0.495830
35314	-1.561259	0.303285	10.200476	-0.027909	0.071822	0.315950	0.263214	0.442227	-0.740456	0.867325	0.065076	0.054918	-0.490404
35315	-1.830249	0.096187	10.295873	0.206778	0.051933	0.320860	0.266906	0.429819	-0.741776	0.870114	0.069469	0.053229	-0.485019
35316	-2.221669	0.274896	10.021095	0.050835	0.053527	0.308972	0.271618	0.421703	-0.742331	0.872909	0.071223	0.053077	-0.479729
35317	-2.197824	0.322436	9.839563	-0.047148	0.099082	0.288102	0.277853	0.420041	-0.740454	0.875608	0.071609	0.054748	-0.474537
35318	-1.794694	0.197541	9.663953	0.025125	0.117388	0.240473	0.283309	0.417185	-0.737928	0.877667	0.073450	0.056061	-0.470279
35319	-1.303388	0.286892	9.477769	0.081605	0.062584	0.194717	0.288516	0.413911	-0.737200	0.879291	0.075617	0.056010	-0.466897
35320	-1.374102	0.454976	9.426661	0.026059	-0.019861	0.144716	0.291408	0.407684	-0.739025	0.880586	0.076075	0.055042	-0.464490
35321	-1.781289	0.926119	9.554281	-0.032084	-0.073175	0.073401	0.291407	0.408219	-0.739282	0.881386	0.074837	0.053841	-0.463313
35322	-2.080799	1.063647	9.846249	-0.057037	-0.080687	0.029889	0.289966	0.410124	-0.738370	0.881796	0.073141	0.052745	-0.462930
35323	-1.776801	1.003706	9.728231	-0.075940	-0.054246	-0.007148	0.288398	0.413091	-0.738870	0.881885	0.071249	0.052415	-0.463093
35324	-1.063474	1.032638	9.332047	-0.139532	-0.035095	-0.048999	0.285792	0.416065	-0.739748	0.881620	0.068437	0.053000	-0.463955
35325	-0.778687	0.945224	8.930233	-0.100212	0.001563	-0.053451	0.285757	0.422799	-0.737816	0.881249	0.066583	0.053905	-0.464824
35326	-0.759214	0.901647	8.838593	0.020594	0.040071	-0.060278	0.286794	0.423193	-0.737567	0.880556	0.067281	0.054340	-0.465985
35327	-0.921580	1.100033	9.259909	0.039967	0.054636	-0.071298	0.286665	0.422792	-0.737438	0.879772	0.068372	0.054857	-0.467244
35328	-1.270334	0.951637	9.684222	0.129388	0.029083	-0.061588	0.288754	0.420085	-0.737327	0.878915	0.070880	0.054082	-0.468572
35329	-1.637124	1.045938	10.037362	0.218881	0.038194	-0.080552	0.289826	0.413876	-0.739267	0.877795	0.074966	0.052634	-0.470197
35330	-1.227114	1.016624	10.372016	0.128177	0.043575	-0.095773	0.288557	0.407698	-0.740801	0.876584	0.077552	0.052175	-0.472085
35331	-1.296577	0.425704	10.670316	0.163061	-0.005846	-0.121338	0.287529	0.405555	-0.741437	0.875184	0.080167	0.050517	-0.474421
35332	-1.518040	0.336808	10.129341	0.174365	-0.029608	-0.128625	0.287681	0.400177	-0.741955	0.873665	0.082830	0.048392	-0.476977
35333	-1.528760	0.526099	9.210190	0.014687	-0.000498	-0.140552	0.285869	0.399384	-0.742712	0.872296	0.082855	0.048278	-0.479483
35334	-1.525947	0.938944	8.935173	0.002308	0.036007	-0.166529	0.285342	0.399402	-0.741422	0.870615	0.083101	0.049002	-0.482414
35335	-1.739680	1.301396	9.526329	0.142911	0.054219	-0.225866	0.283278	0.397530	-0.742949	0.868130	0.085820	0.048747	-0.486425
35336	-1.585832	0.932878	10.713134	0.226886	0.035928	-0.239246	0.282914	0.392150	-0.744234	0.865316	0.089894	0.047415	-0.490814
35337	-2.304471	0.471110	10.464725	0.080763	0.052126	-0.239091	0.283049	0.390807	-0.744107	0.862760	0.091490	0.047776	-0.494967
35338	-2.254095	1.013301	9.997543	-0.161227	0.090267	-0.251469	0.282500	0.396334	-0.742558	0.860431	0.089378	0.051232	-0.499044
35339	-2.612096	1.251377	9.476682	-0.168598	0.076544	-0.249659	0.283227	0.404295	-0.737933	0.858137	0.086935	0.054537	-0.503059
35340	-2.795134	1.201766	9.145439	-0.095339	-0.004653	-0.223322	0.283196	0.410488	-0.736388	0.856019	0.085025	0.055648	-0.506859
35341	-2.316710	0.961905	9.074533	-0.071063	-0.070234	-0.174153	0.280839	0.415082	-0.736110	0.854430	0.082907	0.055365	-0.509911
35342	-1.848425	0.848948	9.538172	0.009125	-0.080913	-0.108187	0.276794	0.418491	-0.735434	0.853351	0.082135	0.053910	-0.511996
35343	-1.563320	0.725605	9.884742	0.059174	-0.046794	-0.015684	0.273687	0.417169	-0.736823	0.853128	0.082648	0.052430	-0.512439
35344	-1.794899	0.748292	9.618869	0.029016	-0.012969	0.006254	0.274743	0.413660	-0.737476	0.853109	0.083033	0.051741	-0.512478
35345	-1.945891	1.070169	9.564367	-0.042958	0.016170	0.000286	0.272540	0.412604	-0.738101	0.853150	0.082476	0.052362	-0.512436
35346	-2.119282	1.025890	9.379706	-0.078286	0.000652	0.027815	0.273185	0.412874	-0.737207	0.853505	0.081194	0.052969	-0.511987
35347	-2.125818	0.881790	9.454433	-0.041813	-0.000127	0.068614	0.276417	0.414604	-0.735175	0.854256	0.080589	0.053209	-0.510804
35348	-1.838737	0.839345	9.538127	-0.014136	-0.010916	0.113082	0.276932	0.414475	-0.734023	0.855389	0.080374	0.052824	-0.508979
35349	-1.549474	0.825297	9.473543	-0.028618	-0.019977	0.146300	0.278291	0.411054	-0.734814	0.856923	0.079875	0.052460	-0.506508
35350	-1.276897	0.784678	9.396308	-0.042646	-0.023589	0.151786	0.276082	0.408944	-0.733383	0.858476	0.079085	0.052082	-0.504036
35351	-1.250338	0.772416	9.312374	-0.121541	-0.003541	0.158741	0.279071	0.407845	-0.732507	0.860251	0.077149	0.052894	-0.501218
35352	-1.414197	0.762773	9.401920	-0.209315	0.032946	0.180382	0.280476	0.411879	-0.730460	0.862237	0.074092	0.055114	-0.498016
35353	-1.606655	0.685899	9.545464	-0.141409	0.080603	0.219409	0.285652	0.413600	-0.727158	0.864518	0.072715	0.057476	-0.493982
35354	-1.370372	0.723876	10.664332	-0.068316	0.053449	0.310259	0.291374	0.410733	-0.725405	0.867507	0.072443	0.058457	-0.488637
35355	-2.076176	0.082994	10.089493	0.037855	0.002507	0.386563	0.293073	0.406428	-0.724135	0.871190	0.073571	0.057458	-0.481990
35356	-2.264791	0.182920	9.179306	-0.067828	0.072011	0.419103	0.298898	0.399697	-0.723537	0.875144	0.073588	0.058586	-0.474631
35357	-1.860580	0.342176	9.084499	-0.110431	0.161701	0.459364	0.304867	0.396315	-0.719345	0.879421	0.073721	0.061709	-0.466237
35358	-1.671782	0.205122	9.698811	0.105125	0.205796	0.464086	0.315542	0.388964	-0.717377	0.883229	0.078086	0.063498	-0.458014
35359	-1.373659	0.413519	10.669426	0.068891	0.150850	0.445520	0.325446	0.378937	-0.715275	0.886960	0.081205	0.064744	-0.450017
35360	-2.307630	0.125110	10.589458	-0.028151	0.007831	0.364936	0.330926	0.370835	-0.713652	0.890230	0.081273	0.064387	-0.443554
35361	-2.815318	0.418817	10.243199	-0.142354	-0.040058	0.287802	0.332760	0.366520	-0.713411	0.893033	0.078700	0.064421	-0.438347
35362	-2.583805	0.371292	9.577416	-0.246798	-0.016540	0.204196	0.334174	0.368535	-0.711751	0.895196	0.074436	0.065813	-0.434456
35363	-2.372927	0.610107	8.941859	-0.319053	-0.027693	0.130019	0.335176	0.374597	-0.708672	0.896797	0.068620	0.067892	-0.431783
35364	-2.321439	0.942682	9.083819	-0.247098	-0.027691	0.098990	0.336170	0.382273	-0.705335	0.897998	0.064112	0.069239	-0.429761
35365	-2.200259	0.821535	9.464895	-0.022644	-0.051252	0.087248	0.336155	0.387368	-0.706103	0.898826	0.063398	0.068417	-0.428266
35366	-2.107231	0.536786	9.857816	0.052416	-0.080514	0.056308	0.336428	0.384274	-0.706364	0.899332	0.063757	0.066296	-0.427483
35367	-1.622813	0.556617	9.747401	-0.072510	-0.095252	0.033568	0.334239	0.380925	-0.708019	0.899815	0.061700	0.065175	-0.426941
35368	-1.379547	0.589937	9.500510	-0.133665	-0.100798	0.013897	0.331369	0.385244	-0.709022	0.900209	0.058481	0.064332	-0.426691
35369	-1.380056	0.690389	9.329094	-0.044450	-0.086995	0.006941	0.329803	0.386875	-0.708880	0.900413	0.056964	0.063130	-0.426646
35370	-1.390481	0.859037	9.408171	0.085054	-0.072246	0.002950	0.326178	0.385688	-0.710780	0.900408	0.057913	0.060946	-0.426845
35371	-1.342132	0.830265	9.408218	0.214823	-0.075805	-0.016687	0.324125	0.380593	-0.712308	0.900084	0.061146	0.057735	-0.427524
35372	-1.313006	0.797398	9.628855	0.211538	-0.051182	-0.031508	0.322603	0.373737	-0.714741	0.899581	0.064509	0.054889	-0.428461
35373	-1.202766	0.937388	9.699055	0.175693	-0.014684	-0.044670	0.321586	0.368372	-0.715249	0.898967	0.067531	0.053122	-0.429507
35374	-0.889097	0.880627	9.801997	0.236056	0.001901	-0.032379	0.321104	0.361772	-0.717819	0.898325	0.071787	0.051016	-0.430414
35375	-0.572752	0.786939	10.360499	0.327264	0.002036	-0.019909	0.320900	0.350201	-0.720393	0.897652	0.077664	0.048155	-0.431127
35376	-1.182290	0.687381	9.741344	0.321657	-0.010778	-0.007009	0.319135	0.338650	-0.722569	0.897047	0.083367	0.045042	-0.431657
35377	-0.991924	1.191246	9.241329	0.088735	0.020011	-0.047932	0.319666	0.334223	-0.721547	0.896456	0.085072	0.044584	-0.432598
35378	-0.919997	1.275734	9.283990	-0.019549	0.067339	-0.082702	0.321475	0.336089	-0.720918	0.895665	0.085261	0.045943	-0.434055
35379	-0.794338	1.205793	9.159367	0.062991	0.065562	-0.108113	0.322000	0.335540	-0.721565	0.894550	0.086832	0.046586	-0.435970
35380	-0.521013	1.513780	9.017420	0.057614	0.098485	-0.119268	0.323020	0.335302	-0.717332	0.893227	0.088645	0.047886	-0.438172
35381	-0.789265	1.670831	9.372359	0.138678	0.084671	-0.170541	0.325625	0.333661	-0.717354	0.891395	0.091673	0.048258	-0.441227
35382	-1.429006	1.879928	9.686158	0.001068	0.075986	-0.247863	0.325365	0.333131	-0.716966	0.889027	0.092156	0.049888	-0.445702
35383	-1.978095	1.783941	10.075733	-0.074567	0.051940	-0.284223	0.325725	0.338650	-0.715167	0.886561	0.091022	0.051764	-0.450604
35384	-2.031737	1.409026	10.216393	-0.061886	0.064903	-0.214024	0.325563	0.345381	-0.713621	0.884512	0.090328	0.053681	-0.454530
35385	-1.802235	1.287803	9.808787	-0.008727	0.138385	-0.116022	0.325550	0.346740	-0.712078	0.883317	0.091336	0.056189	-0.456347
35386	-1.637948	1.195483	9.448984	-0.033920	0.200694	-0.060858	0.331243	0.348059	-0.708010	0.882427	0.092542	0.059972	-0.457342
35387	-2.011084	1.073272	9.102949	-0.051745	0.171464	-0.035066	0.334731	0.349395	-0.704824	0.881989	0.093192	0.063312	-0.457605
35388	-2.590495	0.760544	9.443597	-0.086475	0.103689	-0.031457	0.339113	0.352351	-0.699717	0.881444	0.092637	0.065784	-0.458418
35389	-3.219053	1.144549	9.543927	-0.168258	0.006696	-0.005924	0.338708	0.355583	-0.699198	0.881679	0.089795	0.067291	-0.458313
35390	-3.010471	0.891153	9.892761	-0.112878	0.010427	-0.000096	0.340118	0.359071	-0.697922	0.881716	0.087943	0.068331	-0.458447
35391	-2.260014	1.223186	9.469971	-0.291457	0.039552	-0.028714	0.341374	0.365810	-0.694074	0.881883	0.083228	0.071621	-0.458503
35392	-1.733268	0.954068	9.257487	-0.283278	0.077978	-0.050846	0.341848	0.373758	-0.690989	0.881650	0.078911	0.075507	-0.459092
35393	-1.645066	0.650867	9.182051	-0.248844	0.090783	-0.067284	0.342574	0.383587	-0.687521	0.881267	0.075348	0.079351	-0.459777
35394	-2.142149	0.261385	9.541593	-0.250695	0.065196	-0.023882	0.347069	0.391640	-0.682798	0.881103	0.071548	0.082657	-0.460116
35395	-2.560944	0.136521	9.852770	-0.300091	0.050571	0.030327	0.347412	0.400127	-0.679712	0.881703	0.066852	0.086140	-0.459032
35396	-2.564174	0.304494	9.730281	-0.367923	0.083475	0.055767	0.349701	0.407266	-0.674972	0.882427	0.061268	0.090746	-0.457531
35397	-2.029910	0.493203	9.730712	-0.321963	0.125734	0.090093	0.353419	0.415187	-0.670885	0.883389	0.056986	0.095679	-0.455216
35398	-1.942422	0.344244	9.736640	-0.206236	0.116710	0.082397	0.358048	0.421899	-0.665907	0.884025	0.054609	0.099358	-0.453481
35399	-2.486347	0.134192	9.128550	-0.279480	0.116474	0.035878	0.359962	0.426746	-0.662450	0.884405	0.050890	0.103789	-0.452179
35400	-2.587862	0.170838	8.648061	-0.252319	0.129254	0.010155	0.365483	0.435616	-0.655550	0.884381	0.047660	0.108184	-0.451547
35401	-2.277036	-0.288858	9.110168	-0.101683	0.127695	0.049711	0.368567	0.439116	-0.651203	0.884642	0.047227	0.111207	-0.450345
35402	-1.975900	-0.728505	9.812494	-0.153088	0.124048	0.080859	0.371796	0.441252	-0.648786	0.885119	0.045867	0.114540	-0.448711
35403	-2.193318	-0.622399	10.013577	-0.104660	0.094970	0.143890	0.376449	0.441251	-0.643682	0.886280	0.045252	0.116907	-0.445861
35404	-2.295563	-0.437062	9.398351	-0.071337	0.102471	0.191109	0.379951	0.440692	-0.641911	0.887663	0.045409	0.119019	-0.442523
35405	-2.455999	-0.652966	9.669858	-0.140169	0.118764	0.176893	0.383967	0.439074	-0.638088	0.889061	0.044425	0.122085	-0.438967
35406	-3.716035	-0.783702	10.160323	-0.028038	0.128719	0.177397	0.389413	0.438504	-0.635304	0.890255	0.045533	0.124303	-0.435800
35407	-3.908254	-0.924210	9.986139	-0.095811	0.105654	0.128178	0.394079	0.437543	-0.632128	0.891180	0.045108	0.126853	-0.433211
35408	-3.654416	-0.596482	9.297025	-0.209735	0.112860	0.098982	0.397168	0.440634	-0.628425	0.891913	0.042630	0.130438	-0.430882
35409	-3.077555	-0.241842	9.254575	-0.122058	0.109319	0.069905	0.400262	0.443048	-0.625235	0.892314	0.041643	0.133373	-0.429247
35410	-2.962863	-0.030202	9.169803	0.014646	0.105765	0.041065	0.404930	0.442485	-0.622574	0.892359	0.042952	0.134948	-0.428531
35411	-3.086506	-0.383434	9.360518	0.097671	0.058181	-0.002730	0.406750	0.440330	-0.621175	0.892077	0.045275	0.135155	-0.428815
35412	-3.361836	-0.784648	9.669281	0.099434	0.032525	0.012131	0.407862	0.439348	-0.620653	0.891993	0.047390	0.134719	-0.428899
35413	-3.287481	-0.702462	9.740736	0.106224	0.077359	0.026860	0.409691	0.435710	-0.619769	0.891889	0.050098	0.135193	-0.428657
35414	-3.143791	-0.515609	9.425460	0.167492	0.118535	0.001266	0.413094	0.430559	-0.620699	0.891400	0.054134	0.135717	-0.429018
35415	-3.013957	-0.458839	9.067425	0.103485	0.110965	-0.091329	0.414145	0.427326	-0.620451	0.890172	0.056751	0.136950	-0.430833
35416	-3.124653	-0.499994	9.056213	0.087044	0.046702	-0.190988	0.415180	0.427590	-0.619688	0.888290	0.058206	0.137096	-0.434462
35417	-3.033774	-0.337898	9.270559	0.113860	0.006388	-0.242479	0.415297	0.430415	-0.619174	0.885992	0.059675	0.136556	-0.439100
35418	-2.914108	-0.124670	9.656189	0.233432	-0.011805	-0.271428	0.411333	0.430615	-0.620702	0.883337	0.062991	0.134466	-0.444598
35419	-3.116750	-0.091258	9.695571	0.214447	0.022782	-0.306658	0.409277	0.427526	-0.623129	0.880226	0.066207	0.133392	-0.450584
35420	-3.109815	0.449908	8.954339	0.045945	0.092063	-0.329785	0.406145	0.432917	-0.624644	0.876923	0.066987	0.134880	-0.456427
35421	-2.966331	0.685278	8.757356	0.071555	0.156204	-0.290997	0.405072	0.438860	-0.622319	0.873702	0.068975	0.137396	-0.461530
35422	-3.065946	0.354191	9.078220	0.080363	0.170849	-0.268817	0.407274	0.437784	-0.620024	0.870618	0.071238	0.139855	-0.466252
35423	-3.183731	-0.196962	9.777473	0.214273	0.123330	-0.293892	0.406858	0.442505	-0.618348	0.867173	0.075391	0.140454	-0.471804
35424	-2.814641	-0.743141	10.241312	0.624211	0.047790	-0.348883	0.407292	0.433882	-0.620797	0.862714	0.085699	0.135753	-0.479533
35425	-3.455768	0.240732	9.893886	0.407744	0.031843	-0.397091	0.402033	0.425007	-0.627956	0.858034	0.092013	0.133086	-0.487441
35426	-3.268634	1.448780	9.898171	0.389725	0.009907	-0.408275	0.398405	0.424226	-0.629598	0.853252	0.097720	0.130047	-0.495480
35427	-3.239249	1.297643	8.597777	0.665093	0.058944	-0.328486	0.396783	0.413980	-0.635502	0.848419	0.108905	0.125088	-0.502671
35428	-3.372973	1.061890	9.380513	0.604884	0.080094	-0.219925	0.397365	0.402522	-0.639239	0.844611	0.119427	0.120683	-0.507745
35429	-2.877953	0.353947	8.897551	0.665842	0.029247	-0.153030	0.396792	0.387315	-0.643225	0.841283	0.130698	0.114760	-0.511851
35430	-3.188107	0.695275	8.995454	0.214276	-0.059076	-0.171822	0.395296	0.376009	-0.647588	0.839079	0.133313	0.111869	-0.515422
35431	-2.920911	0.253275	9.020673	0.090314	-0.106785	-0.188916	0.391219	0.376111	-0.650501	0.837085	0.133372	0.109642	-0.519114
35432	-2.667210	0.657004	9.451152	0.226196	-0.097325	-0.125501	0.387850	0.376659	-0.653173	0.835365	0.135882	0.105845	-0.522014
35433	-3.149506	0.681558	9.173363	0.181200	-0.033196	-0.026172	0.384895	0.371292	-0.655980	0.834631	0.138533	0.103452	-0.522970
35434	-3.463688	0.843944	9.004688	0.242981	-0.003651	0.077441	0.383641	0.363349	-0.659316	0.834746	0.142720	0.100480	-0.522240
35435	-3.460326	1.157085	9.119524	0.258468	-0.009997	0.092279	0.383675	0.354082	-0.659192	0.834942	0.147144	0.097354	-0.521290
35436	-3.431996	1.287385	9.217628	0.239642	-0.040289	0.048848	0.382942	0.345598	-0.662275	0.834798	0.150829	0.093886	-0.521103
35437	-3.481179	1.494334	9.263275	0.101758	-0.055199	-0.002599	0.383495	0.339928	-0.664596	0.834523	0.151986	0.091931	-0.521556
35438	-3.356693	1.682650	9.387092	0.068597	-0.040643	-0.019407	0.380379	0.338622	-0.664315	0.834170	0.152681	0.090445	-0.522177
35439	-3.289597	1.761693	9.247211	0.055362	0.001395	-0.023230	0.380645	0.337940	-0.665088	0.833711	0.153630	0.089980	-0.522711
35440	-3.323054	1.701620	9.286860	0.129428	-0.000261	0.015910	0.380665	0.334835	-0.666632	0.833460	0.155824	0.088422	-0.522728
35441	-3.174126	1.809854	9.193756	0.230249	0.001872	0.081022	0.381226	0.327282	-0.669211	0.833531	0.159888	0.085810	-0.521822
35442	-3.144111	1.589351	9.416571	0.198606	0.000083	0.115943	0.380350	0.320158	-0.670750	0.834078	0.163407	0.083215	-0.520276
35443	-2.797067	1.615997	9.278445	0.106279	0.007311	0.084060	0.381345	0.313636	-0.669868	0.834547	0.165441	0.081964	-0.519079
35444	-2.822180	1.827551	9.249974	0.019156	0.011646	0.028227	0.382133	0.312011	-0.670389	0.834739	0.165938	0.081715	-0.518650
35445	-3.091835	1.749429	9.073542	0.061428	-0.005775	-0.001069	0.380581	0.310414	-0.670635	0.834492	0.166937	0.080983	-0.518843
35446	-3.255377	1.667145	9.025257	0.017629	-0.000352	0.002391	0.381115	0.309313	-0.672696	0.834438	0.167242	0.080634	-0.518885
35447	-3.254905	1.565995	8.992640	0.016412	0.004316	0.041144	0.380206	0.307589	-0.671532	0.834760	0.167657	0.080411	-0.518268
35448	-3.091166	1.604819	8.994712	0.019392	0.014528	0.092830	0.380865	0.306231	-0.672309	0.835612	0.168292	0.079989	-0.516752
35449	-3.043432	1.711198	9.121463	0.037336	0.040240	0.133483	0.382292	0.304888	-0.670779	0.836755	0.169563	0.079842	-0.514504
35450	-3.077356	1.749738	9.155291	0.040665	0.058551	0.147312	0.383996	0.300574	-0.670538	0.838014	0.171092	0.079751	-0.511956
35451	-3.059392	2.028832	9.154572	0.026566	0.047563	0.142630	0.387529	0.294623	-0.670825	0.839262	0.172265	0.079800	-0.509505
35452	-3.040236	2.057889	9.198363	0.023242	0.038378	0.126014	0.388830	0.292873	-0.669808	0.840383	0.173259	0.079622	-0.507345
35453	-2.895976	2.134953	9.138383	-0.039412	0.010820	0.086980	0.389355	0.290191	-0.668914	0.841344	0.172858	0.079900	-0.505843
35454	-2.731825	2.089837	9.216091	-0.043588	-0.003818	0.075915	0.388834	0.289800	-0.668268	0.842247	0.172220	0.079863	-0.504562
35455	-2.808839	2.057978	9.090111	-0.049694	-0.022115	0.072221	0.388064	0.289923	-0.670318	0.843147	0.171277	0.079717	-0.503402
35456	-2.929467	2.062426	9.043564	0.019904	-0.027517	0.094767	0.388007	0.287977	-0.670183	0.844053	0.171500	0.078576	-0.501984
35457	-3.116849	1.932716	9.210416	0.030316	-0.023840	0.115115	0.388145	0.286360	-0.670570	0.845106	0.171954	0.077446	-0.500229
35458	-3.276377	2.023897	9.234208	-0.031185	-0.018405	0.131396	0.388415	0.283405	-0.670317	0.846533	0.171460	0.076843	-0.498075
35459	-3.432906	1.989915	9.237072	0.019562	0.012696	0.129755	0.387126	0.281530	-0.671207	0.847699	0.172127	0.076405	-0.495924
35460	-3.309975	1.989983	9.185413	0.021267	0.016384	0.133455	0.389617	0.275328	-0.670844	0.848901	0.172868	0.075861	-0.493689
35461	-2.973126	2.125406	9.195257	-0.029360	0.009026	0.116604	0.389108	0.273445	-0.671612	0.850100	0.172648	0.075894	-0.491694
35462	-2.385512	2.250757	8.938347	-0.037872	0.029219	0.098051	0.390987	0.272435	-0.670092	0.851128	0.172456	0.076273	-0.489922
35463	-2.460167	2.246763	9.220827	-0.008062	0.031060	0.102808	0.391393	0.268400	-0.670354	0.852083	0.172780	0.076481	-0.488111
35464	-2.587923	2.246604	9.248436	0.041160	0.029212	0.081828	0.392551	0.269742	-0.669077	0.852671	0.173908	0.076142	-0.486735
35465	-2.565923	2.176403	9.108440	0.006175	0.014558	0.079834	0.394256	0.266627	-0.669863	0.853378	0.174265	0.075981	-0.485390
35466	-2.698664	2.204594	8.987583	0.020104	-0.000055	0.081767	0.394268	0.264339	-0.670379	0.854078	0.174749	0.075348	-0.484082
35467	-2.868141	2.365967	9.141882	0.056755	-0.010997	0.089337	0.393102	0.261945	-0.669342	0.854737	0.175736	0.074213	-0.482736
35468	-2.887237	2.318382	9.297176	0.117868	-0.007311	0.095218	0.394495	0.256474	-0.670377	0.855225	0.177839	0.072463	-0.481366
35469	-2.844022	2.357086	9.334126	0.135402	0.010977	0.089741	0.393996	0.250438	-0.670119	0.855565	0.180378	0.070933	-0.480042
35470	-2.853956	2.414444	9.229226	0.089925	0.023696	0.076568	0.394155	0.244514	-0.671408	0.855915	0.182270	0.070047	-0.478833
35471	-2.817799	2.409246	9.095075	0.051623	0.023603	0.050537	0.395332	0.240887	-0.670134	0.856156	0.183438	0.069671	-0.478010
35472	-2.786177	2.341290	8.902394	0.032416	0.018097	0.043072	0.396770	0.238188	-0.669761	0.856400	0.184244	0.069362	-0.477307
35473	-2.772417	2.490528	8.919017	0.009628	-0.017568	0.043004	0.396523	0.236298	-0.671045	0.856780	0.184289	0.068703	-0.476704
35474	-2.839267	2.378120	9.161525	-0.003914	-0.011215	0.028119	0.396186	0.236531	-0.669378	0.857051	0.184172	0.068292	-0.476319
35475	-2.805585	2.387417	9.046756	-0.003990	-0.000230	0.029950	0.395029	0.235186	-0.670912	0.857333	0.184124	0.068105	-0.475857
35476	-2.881938	2.229136	9.235846	-0.017589	0.011538	0.002178	0.393855	0.235741	-0.670388	0.857374	0.183955	0.068308	-0.475820
35477	-2.901361	2.250076	9.039135	-0.021083	0.023399	-0.008932	0.395156	0.235857	-0.670784	0.857317	0.183774	0.068836	-0.475916
35478	-2.906610	2.341577	9.066772	-0.031449	0.010549	-0.025581	0.394760	0.236140	-0.669753	0.857149	0.183319	0.069258	-0.476333
35479	-2.886957	2.259457	8.960193	-0.102108	0.006767	-0.049000	0.395392	0.240699	-0.669756	0.857028	0.181531	0.070422	-0.477064
35480	-2.815022	2.341483	8.986016	-0.134450	0.014031	-0.057482	0.394586	0.246358	-0.668719	0.856917	0.179298	0.072001	-0.477871
