# Supplementary material for: Identification of Haptic Based Guiding Using Hard Reins
Source: PLoS One. 2015 Jul 22;10(7):e0132020. doi: 10.1371/journal.pone.0132020 (PMC4511788; doi:10.1371/journal.pone.0132020)
Supplement: S2 File — (ZIP) [file pone.0132020.s002.zip › MotionData2/Subject10/T19/sync19.txt]

// Start Time: 0
// Sample rate: 25.0Hz
// Scenario: 4.9
// Firmware Version: 2.6.1
Counter	Acc_X	Acc_Y	Acc_Z	Gyr_X	Gyr_Y	Gyr_Z	Mag_X	Mag_Y	Mag_Z	Quat_w	Quat_x	Quat_y	Quat_z
34760	3.083354	2.709120	8.826781	0.013739	-0.000611	0.010007	-0.979505	-0.019974	-0.812621	-0.448551	0.082215	0.205612	0.865890
34761	3.169658	2.759235	8.848307	-0.009011	-0.012584	-0.016685	-0.980300	-0.019677	-0.812603	-0.447795	0.082556	0.205524	0.866270
34762	3.252490	2.741322	8.875053	-0.008981	0.005159	-0.014821	-0.979373	-0.019395	-0.813678	-0.447101	0.082622	0.205337	0.866667
34763	3.193823	2.759672	8.829789	0.008532	0.011931	0.004740	-0.978581	-0.018575	-0.813661	-0.446845	0.082472	0.205302	0.866821
34764	3.131612	2.719705	8.828182	0.001574	0.022711	-0.002270	-0.978312	-0.019977	-0.813709	-0.446455	0.082191	0.205119	0.867092
34765	3.135845	2.748909	8.818464	0.005054	0.017319	0.001241	-0.978576	-0.020614	-0.809968	-0.446154	0.081962	0.204981	0.867301
34766	3.155244	2.758978	8.886378	0.017686	0.015694	-0.000505	-0.978312	-0.020311	-0.811304	-0.445790	0.081667	0.205137	0.867479
34767	3.136039	2.739203	8.818543	-0.000101	0.008648	-0.009440	-0.978580	-0.019018	-0.812602	-0.445260	0.081590	0.205005	0.867790
34768	3.170170	2.725256	8.795626	0.014472	0.005391	-0.016494	-0.978844	-0.019125	-0.813810	-0.444573	0.081436	0.205224	0.868105
34769	3.178628	2.803095	8.896391	-0.012798	-0.000386	-0.007783	-0.976857	-0.019330	-0.812900	-0.444013	0.081637	0.204951	0.868437
34770	3.180160	2.715731	8.829701	0.003435	0.005081	-0.007692	-0.977249	-0.021099	-0.814562	-0.443457	0.081624	0.204966	0.868719
34771	3.167405	2.744626	8.809837	-0.012693	0.010323	-0.009475	-0.978047	-0.019843	-0.813708	-0.442912	0.081633	0.204604	0.869081
34772	3.147667	2.763688	8.818715	0.003543	-0.001901	-0.013036	-0.977383	-0.020741	-0.811731	-0.442232	0.081718	0.204691	0.869399
34773	3.174707	2.754476	8.882195	-0.014421	-0.003782	-0.014879	-0.976853	-0.020723	-0.813078	-0.441532	0.081967	0.204434	0.869792
34774	3.178951	2.773964	8.814784	-0.014196	-0.001806	-0.022823	-0.977646	-0.021281	-0.812282	-0.440652	0.082168	0.204228	0.870267
34775	3.176189	2.790905	8.814571	-0.019581	-0.003608	-0.023735	-0.976855	-0.019849	-0.814661	-0.439788	0.082424	0.203898	0.870757
34776	3.194726	2.715997	8.839774	0.009199	-0.007810	-0.023674	-0.976853	-0.020395	-0.815215	-0.438908	0.082520	0.204153	0.871133
34777	3.214046	2.716345	8.821109	-0.017245	-0.001269	-0.009573	-0.977382	-0.020647	-0.815888	-0.438304	0.082776	0.203821	0.871490
34778	3.215427	2.774631	8.859223	-0.014437	-0.007335	-0.014911	-0.976723	-0.019254	-0.816388	-0.437536	0.083107	0.203645	0.871886
34779	3.222564	2.769898	8.787270	-0.025246	-0.000359	-0.013132	-0.977652	-0.018663	-0.816895	-0.436859	0.083407	0.203176	0.872306
34780	3.159713	2.768762	8.828674	-0.014598	-0.002183	-0.007793	-0.976589	-0.020143	-0.814271	-0.436230	0.083680	0.202940	0.872649
34781	3.274680	2.843673	8.874962	-0.030057	-0.004211	-0.002579	-0.976192	-0.020170	-0.813471	-0.435712	0.084134	0.202410	0.872987
34782	3.318528	2.820187	8.799462	-0.032338	0.023649	0.020571	-0.976463	-0.017737	-0.815806	-0.435650	0.084226	0.201590	0.873199
34783	3.284790	2.809865	8.793691	-0.027455	0.032999	0.075467	-0.976467	-0.016330	-0.816298	-0.436648	0.084328	0.200662	0.872904
34784	3.180164	2.706016	8.769602	-0.011366	0.027703	0.079048	-0.975810	-0.014649	-0.817191	-0.437650	0.084403	0.200074	0.872530
34785	3.240475	2.614882	8.875638	0.024880	0.031788	0.070335	-0.977397	-0.015122	-0.819335	-0.438641	0.084053	0.200079	0.872065
34786	3.268274	2.688213	8.933705	0.026269	0.036744	0.086274	-0.976609	-0.012892	-0.819944	-0.439864	0.083670	0.200055	0.871491
34787	3.059324	2.684401	8.734766	-0.009022	0.019464	0.125003	-0.977012	-0.011246	-0.818277	-0.441699	0.084051	0.199488	0.870656
34788	2.980206	2.784928	8.871183	-0.008287	0.007768	0.094881	-0.979135	-0.009775	-0.819413	-0.442892	0.084512	0.199101	0.870094
34789	2.982253	2.712165	9.059538	-0.045837	-0.006576	0.015103	-0.979797	-0.009878	-0.820348	-0.442645	0.085221	0.198304	0.870332
34790	3.060202	2.674730	8.951491	-0.073405	-0.007445	-0.030974	-0.979935	-0.007752	-0.821621	-0.441483	0.086021	0.197132	0.871110
34791	2.941582	2.517207	8.761298	-0.071266	-0.021317	-0.045164	-0.979410	-0.006089	-0.821574	-0.440082	0.086964	0.196120	0.871953
34792	2.874270	2.380062	8.832476	-0.034005	-0.034008	-0.094619	-0.978616	-0.006131	-0.820511	-0.437779	0.087627	0.195978	0.873077
34793	2.890621	2.443492	9.039497	-0.001298	-0.053006	-0.177752	-0.978080	-0.007963	-0.820307	-0.434055	0.087977	0.196673	0.874743
34794	2.931723	2.449093	9.045529	-0.035308	-0.053113	-0.184942	-0.977672	-0.011749	-0.820030	-0.430093	0.088624	0.196827	0.876599
34795	3.046602	2.388059	8.972492	-0.014738	-0.039834	-0.211335	-0.976731	-0.016409	-0.818713	-0.425795	0.088720	0.197207	0.878599
34796	3.258962	2.435606	8.993092	-0.020366	-0.025904	-0.200704	-0.974871	-0.018401	-0.818932	-0.421674	0.088694	0.197411	0.880541
34797	3.316426	2.470632	8.994591	-0.013812	0.008140	-0.136826	-0.973005	-0.022380	-0.817738	-0.418866	0.088241	0.197254	0.881961
34798	3.220711	2.522291	8.938312	-0.019490	0.022928	-0.089873	-0.973000	-0.023776	-0.817783	-0.416876	0.087785	0.196860	0.883037
34799	3.122133	2.467089	8.834611	-0.016149	0.029831	-0.044704	-0.971679	-0.022680	-0.818166	-0.415772	0.087339	0.196311	0.883724
34800	3.115930	2.534943	8.833909	0.005907	0.005707	-0.032413	-0.972198	-0.026269	-0.819482	-0.414771	0.087201	0.196407	0.884186
34801	3.207034	2.604575	8.963747	-0.009176	0.013826	-0.005912	-0.971140	-0.025771	-0.817868	-0.414303	0.087138	0.196045	0.884492
34802	3.084428	2.675170	8.952231	-0.052319	0.004654	-0.009618	-0.971406	-0.025174	-0.819322	-0.413597	0.087592	0.195079	0.884991
34803	3.126837	2.457454	8.728922	-0.006623	0.005759	0.032973	-0.970617	-0.023262	-0.818197	-0.413789	0.087807	0.194760	0.884950
34804	3.145377	2.525774	8.892649	0.083813	0.024653	0.019221	-0.970088	-0.022983	-0.818731	-0.413911	0.086892	0.195988	0.884712
34805	3.128200	2.651680	8.852660	0.116176	0.028435	0.021115	-0.971407	-0.024889	-0.819582	-0.414195	0.085647	0.197676	0.884325
34806	3.108762	2.661041	8.895318	0.064602	0.028688	0.065161	-0.969814	-0.026363	-0.817768	-0.415106	0.085002	0.198450	0.883787
34807	3.022190	2.751711	8.911234	0.120883	0.033148	0.047700	-0.969677	-0.027740	-0.818753	-0.415884	0.083736	0.200136	0.883162
34808	3.020205	2.741974	8.988269	0.048545	0.041084	0.061668	-0.970207	-0.027612	-0.817669	-0.416752	0.082993	0.200529	0.882733
34809	3.111617	2.763043	8.909079	0.027327	-0.002898	0.107273	-0.970999	-0.028590	-0.816886	-0.418278	0.083380	0.200763	0.881922
34810	3.077918	2.745436	8.869666	0.031672	-0.005721	0.078987	-0.972598	-0.025447	-0.818378	-0.419234	0.083673	0.201218	0.881336
34811	3.139107	2.719849	8.900620	0.015916	-0.010535	0.196476	-0.973398	-0.023746	-0.818717	-0.422278	0.084650	0.201165	0.879800
34812	3.026254	2.649823	8.786965	0.077328	0.018271	0.058967	-0.974064	-0.022827	-0.815459	-0.423050	0.084053	0.202253	0.879237
34813	3.044569	2.727847	8.940984	0.025802	0.019311	-0.000432	-0.974460	-0.023376	-0.815472	-0.422764	0.083625	0.202449	0.879370
34814	3.059775	2.815507	8.938382	-0.029265	0.013387	0.004655	-0.974323	-0.024790	-0.814848	-0.422384	0.083795	0.201796	0.879687
34815	3.106175	2.792072	8.903878	-0.004170	-0.017378	0.070835	-0.974198	-0.022272	-0.815171	-0.423152	0.084550	0.201657	0.879277
34816	3.136202	2.729496	8.808993	-0.000305	-0.017995	0.061116	-0.977776	-0.021924	-0.814582	-0.423685	0.085256	0.201683	0.878946
34817	3.168959	2.798063	8.872062	0.029425	-0.009683	0.094846	-0.977518	-0.019524	-0.815985	-0.424962	0.085689	0.202033	0.878207
34818	3.068515	2.720985	8.806981	-0.001845	0.007899	0.055988	-0.978976	-0.018900	-0.817424	-0.425506	0.085933	0.201821	0.877968
34819	3.001313	2.688210	8.805166	0.008479	0.018940	0.008367	-0.979111	-0.018533	-0.814996	-0.425343	0.085687	0.201707	0.878098
34820	2.938238	2.924939	8.743678	0.113119	0.049050	-0.130792	-0.978175	-0.021211	-0.814823	-0.422969	0.083475	0.203483	0.879047
34821	2.583606	3.166065	8.466213	0.515791	0.139457	-0.162471	-0.977253	-0.019928	-0.810767	-0.421107	0.076095	0.211553	0.878706
34822	3.429298	2.873184	8.913181	0.199206	0.165942	0.170704	-0.973131	-0.025145	-0.812725	-0.424642	0.072357	0.213373	0.876878
34823	3.346182	2.995446	8.688269	0.226156	0.043048	0.151455	-0.973518	-0.028658	-0.811357	-0.427398	0.070447	0.216681	0.874882
34824	3.191030	3.177148	9.047995	0.013115	-0.016963	0.096492	-0.976035	-0.028759	-0.810526	-0.428553	0.071187	0.216897	0.874203
34825	2.719972	2.925828	8.693649	-0.116287	0.022547	-0.037035	-0.970704	-0.039778	-0.810268	-0.427432	0.071743	0.214646	0.875261
34826	2.936980	3.012317	8.897025	-0.347178	-0.073548	0.031412	-0.972308	-0.034354	-0.813834	-0.426683	0.076268	0.209125	0.876579
34827	2.897177	3.011560	8.566057	-0.292583	-0.058513	-0.054943	-0.974578	-0.028297	-0.813883	-0.424615	0.079673	0.204501	0.878370
34828	3.000747	2.824122	8.717473	-0.185646	-0.081597	-0.019411	-0.974459	-0.023531	-0.814806	-0.423175	0.082741	0.201943	0.879373
34829	3.077700	2.864363	8.784518	-0.053801	-0.046629	-0.165551	-0.974593	-0.023255	-0.814527	-0.419575	0.083463	0.201597	0.881107
34830	3.234427	2.959484	9.137618	-0.082702	-0.008068	-0.223791	-0.975386	-0.023601	-0.816945	-0.414992	0.083534	0.200561	0.883504
34831	3.355690	3.408295	8.935769	-0.210137	0.046100	-0.228305	-0.970874	-0.026014	-0.819758	-0.410369	0.083663	0.196800	0.886491
34832	2.790143	2.800874	8.638978	-0.062692	0.020848	-0.021857	-0.969282	-0.026581	-0.821002	-0.409479	0.083865	0.195532	0.887164
34833	2.796530	2.864113	8.759045	-0.057172	-0.001996	-0.030834	-0.969685	-0.024745	-0.821476	-0.408411	0.084355	0.194548	0.887826
34834	2.852746	2.831145	8.703251	-0.072895	-0.022937	-0.052245	-0.969286	-0.025046	-0.820953	-0.406793	0.085298	0.193507	0.888706
34835	2.878224	2.787928	8.824707	-0.051622	-0.050545	-0.078884	-0.969958	-0.021930	-0.822188	-0.404687	0.086410	0.193104	0.889647
34836	2.962427	2.969099	9.008852	-0.053921	-0.060782	-0.096668	-0.970356	-0.021666	-0.821101	-0.402168	0.087696	0.192781	0.890733
34837	2.997481	2.882330	8.818026	-0.098307	-0.034051	-0.114318	-0.969421	-0.024029	-0.822529	-0.399402	0.088744	0.191486	0.892152
34838	3.003525	2.807182	8.722500	-0.036991	-0.040521	-0.119467	-0.968890	-0.024754	-0.821888	-0.396573	0.089448	0.191339	0.893375
34839	2.989517	2.797229	8.828052	0.014014	-0.028899	-0.140450	-0.968620	-0.026152	-0.822070	-0.393549	0.089405	0.192062	0.894560
34840	3.060897	2.893211	9.017260	0.038372	0.005863	-0.171118	-0.967027	-0.027930	-0.819192	-0.390103	0.088482	0.192984	0.895962
34841	2.902048	2.832068	8.974336	-0.009354	0.023952	-0.200288	-0.965166	-0.029925	-0.819277	-0.386157	0.087434	0.192978	0.897774
34842	2.750165	2.795331	8.989208	-0.034960	0.017927	-0.253417	-0.961447	-0.033522	-0.818361	-0.381137	0.086543	0.192628	0.900077
34843	2.625967	2.356166	9.089802	-0.102187	0.000710	-0.299667	-0.959314	-0.037592	-0.819589	-0.375131	0.086223	0.191268	0.902917
34844	2.738700	2.222232	8.644172	-0.185481	-0.049021	-0.187093	-0.957064	-0.037070	-0.820269	-0.370773	0.087921	0.188578	0.905116
34845	2.824547	2.629221	9.240660	-0.039756	-0.108076	-0.264863	-0.957460	-0.037297	-0.822151	-0.365067	0.089244	0.189069	0.907202
34846	3.519960	2.532623	9.380667	-0.093916	-0.151938	-0.233639	-0.957313	-0.042336	-0.821777	-0.359620	0.091937	0.188860	0.909149
34847	3.500413	2.226374	8.929871	-0.126403	-0.103453	-0.084877	-0.958106	-0.042885	-0.821382	-0.357029	0.094516	0.187396	0.910209
34848	3.054139	2.492569	8.950273	-0.056570	-0.095150	-0.002299	-0.958909	-0.040596	-0.816871	-0.356045	0.096784	0.187020	0.910433
34849	2.794976	2.601948	8.912612	-0.130202	-0.104383	0.057582	-0.961827	-0.039553	-0.816804	-0.356027	0.099935	0.185209	0.910470
34850	2.666666	2.691842	8.751545	-0.153807	-0.152598	0.057227	-0.965554	-0.033451	-0.817372	-0.355715	0.104161	0.183351	0.910494
34851	2.769357	2.654874	8.807928	-0.129371	-0.206415	-0.058877	-0.969275	-0.029521	-0.814520	-0.353187	0.108712	0.182519	0.911113
34852	2.870617	3.083951	9.053308	-0.096140	-0.210620	-0.092441	-0.972058	-0.029649	-0.812210	-0.350056	0.113029	0.182430	0.911814
34853	2.890203	2.919224	8.843339	-0.160191	-0.247785	-0.193657	-0.975108	-0.028798	-0.809732	-0.344815	0.118021	0.181636	0.913336
34854	2.974626	2.978957	8.330392	-0.224623	-0.266723	-0.277092	-0.979213	-0.029621	-0.806222	-0.337783	0.123566	0.179998	0.915551
34855	2.982240	2.835878	8.302821	-0.028954	-0.335722	-0.404223	-0.981324	-0.033032	-0.801475	-0.328637	0.128489	0.182720	0.917661
34856	3.823041	3.863457	9.403996	0.152811	-0.182135	-0.652234	-0.980490	-0.047181	-0.794152	-0.315923	0.128561	0.188362	0.920969
34857	3.824033	4.601429	9.776352	-0.103259	0.093538	-0.453279	-0.975161	-0.057560	-0.791324	-0.307176	0.125790	0.187108	0.924560
34858	3.263429	3.372607	8.654001	-0.243250	0.280290	-0.362146	-0.968130	-0.060358	-0.798204	-0.300421	0.120873	0.181762	0.928493
34859	3.600512	2.747527	7.855510	-0.101522	0.291591	-0.339556	-0.959771	-0.063682	-0.807801	-0.294443	0.114854	0.179052	0.931693
34860	3.110723	2.525037	7.890299	0.011722	0.181124	-0.149715	-0.949417	-0.070225	-0.812960	-0.291852	0.111008	0.178513	0.933077
34861	2.603556	2.761051	8.388044	0.110208	0.100830	-0.213484	-0.946618	-0.075641	-0.817057	-0.287994	0.107746	0.180570	0.934262
34862	2.785817	2.849393	9.110242	0.105180	0.075334	-0.369322	-0.943299	-0.078249	-0.816239	-0.281128	0.104526	0.182855	0.936272
34863	3.582004	2.800741	9.236131	-0.152514	0.092441	-0.356051	-0.937718	-0.083793	-0.817554	-0.273998	0.102382	0.180325	0.939109
34864	4.353348	2.101142	9.659816	-0.063478	0.173919	-0.238703	-0.932673	-0.087012	-0.822277	-0.269527	0.098735	0.178622	0.941117
34865	3.961648	2.545606	10.438739	-0.075807	0.188722	0.021322	-0.925238	-0.092124	-0.826015	-0.269995	0.095777	0.176198	0.941745
34866	2.373709	1.302910	8.497897	-0.115839	-0.063409	0.272876	-0.927644	-0.084395	-0.831915	-0.274133	0.098705	0.173778	0.940696
34867	2.773623	1.985023	8.996040	0.127492	-0.125089	-0.023934	-0.929508	-0.081672	-0.826975	-0.273054	0.100401	0.176903	0.940248
34868	2.893803	1.924100	9.067582	-0.054104	-0.070755	-0.089603	-0.933209	-0.084385	-0.826750	-0.270513	0.101848	0.176405	0.940920
34869	3.028139	2.013854	8.435592	-0.094933	0.038170	-0.158011	-0.929500	-0.084329	-0.826791	-0.267044	0.101232	0.174687	0.942297
34870	3.253231	2.433043	8.696880	0.070102	0.104622	-0.127082	-0.927374	-0.086598	-0.827425	-0.264661	0.098580	0.175658	0.943070
34871	2.870183	2.540245	9.317347	-0.025647	0.061241	0.012089	-0.926970	-0.088700	-0.827497	-0.264623	0.097770	0.174769	0.943330
34872	2.807149	2.286649	9.240303	-0.123351	0.065959	-0.068612	-0.923398	-0.086441	-0.832163	-0.262807	0.097079	0.172176	0.944385
34873	3.070179	2.194310	9.075769	-0.158505	0.026555	-0.140635	-0.920091	-0.084781	-0.834832	-0.259508	0.097113	0.169227	0.945826
34874	3.218720	2.250387	8.892162	-0.145780	-0.020143	-0.153301	-0.918899	-0.084195	-0.837243	-0.255767	0.097869	0.166820	0.947194
34875	3.061839	2.354353	8.980435	-0.150874	0.018165	-0.158349	-0.918373	-0.083109	-0.836409	-0.252110	0.097989	0.164083	0.948639
34876	3.104642	2.372106	8.834790	-0.145733	0.065660	-0.207544	-0.914931	-0.081967	-0.840975	-0.247614	0.096935	0.161341	0.950400
34877	3.326999	2.499919	8.691419	-0.082981	0.096074	-0.193058	-0.908302	-0.082996	-0.845379	-0.243673	0.095157	0.159578	0.951895
34878	3.199900	2.473367	8.945263	-0.042226	0.123330	-0.130847	-0.904325	-0.084019	-0.847336	-0.241014	0.092737	0.158368	0.953012
34879	2.890264	2.462905	9.048967	-0.117306	0.131178	-0.115053	-0.899292	-0.083065	-0.851390	-0.238601	0.090728	0.155639	0.954261
34880	2.853236	2.345701	8.860973	-0.176476	0.162627	-0.184862	-0.893469	-0.080900	-0.854206	-0.234773	0.088030	0.151771	0.956085
34881	3.065038	2.402935	8.765948	-0.143069	0.183330	-0.219150	-0.888168	-0.081168	-0.860046	-0.230468	0.084857	0.148495	0.957932
34882	3.283728	2.586507	8.581124	-0.081350	0.237461	-0.229271	-0.880481	-0.081647	-0.865116	-0.226168	0.080141	0.146169	0.959719
34883	2.960946	3.318632	9.213167	0.015040	0.212813	-0.206115	-0.870670	-0.083697	-0.870796	-0.222439	0.075757	0.145818	0.960999
34884	2.478881	3.659413	9.113969	0.132405	-0.054695	-0.064143	-0.868272	-0.088226	-0.870566	-0.220788	0.076172	0.148639	0.960915
34885	1.926708	3.057053	8.480577	0.207810	-0.167699	-0.073309	-0.868518	-0.095301	-0.866226	-0.218770	0.078619	0.153547	0.960407
34886	2.136275	3.002602	8.506673	0.249443	-0.216797	-0.158409	-0.871148	-0.102631	-0.860524	-0.214998	0.081338	0.159469	0.960067
34887	2.233093	2.955859	8.943248	0.241861	-0.273825	-0.155291	-0.873380	-0.110301	-0.852557	-0.211100	0.085401	0.165634	0.959536
34888	1.086761	2.842903	9.717662	0.070542	-0.282579	-0.077847	-0.878136	-0.115217	-0.846486	-0.208335	0.090396	0.168250	0.959227
34889	0.318999	2.506168	10.019176	-0.165099	-0.260014	-0.281605	-0.881314	-0.115892	-0.844323	-0.201308	0.095340	0.166710	0.960517
34890	2.324284	2.445378	9.272429	0.047826	-0.330432	-0.448899	-0.883147	-0.123465	-0.841054	-0.191233	0.100115	0.169748	0.961557
34891	2.606867	1.996667	9.977686	0.193116	-0.251601	-0.349866	-0.884046	-0.133807	-0.833590	-0.183590	0.103232	0.175101	0.961758
34892	1.824561	2.681615	10.593577	-0.228364	-0.101351	-0.314735	-0.881263	-0.134653	-0.829891	-0.176259	0.105033	0.171667	0.963551
34893	1.752947	2.716622	9.623522	-0.344000	0.049229	-0.404272	-0.875701	-0.133225	-0.836888	-0.167461	0.104045	0.165634	0.966280
34894	1.942969	1.984450	8.388075	-0.235259	0.064800	-0.458627	-0.868546	-0.133261	-0.842474	-0.157879	0.102175	0.161756	0.968746
34895	2.298589	2.199698	8.792103	0.013007	0.040351	-0.426274	-0.861120	-0.135598	-0.845453	-0.149332	0.100106	0.162633	0.970170
34896	1.777294	2.248601	9.772217	-0.141958	-0.051254	-0.370676	-0.857658	-0.141221	-0.847282	-0.141258	0.100433	0.160704	0.971665
34897	2.003485	2.490531	9.262244	-0.248588	-0.059648	-0.355198	-0.851568	-0.139805	-0.848113	-0.133219	0.101253	0.156590	0.973386
34898	2.632782	2.220333	8.855154	-0.067028	-0.033441	-0.273243	-0.848655	-0.139246	-0.851081	-0.127228	0.101345	0.155859	0.974295
34899	2.399365	2.342376	9.376601	-0.084125	-0.059060	-0.177947	-0.846533	-0.140137	-0.850865	-0.122971	0.102277	0.154544	0.974953
34900	2.289448	2.141337	9.365117	-0.112055	-0.083090	-0.079138	-0.847068	-0.138147	-0.851869	-0.120495	0.104049	0.152654	0.975372
34901	2.298732	2.017696	9.221917	-0.152217	-0.078551	0.010947	-0.849462	-0.134683	-0.854415	-0.119723	0.106105	0.149625	0.975715
34902	2.104957	2.215622	8.964156	-0.041262	-0.117192	0.028770	-0.852249	-0.132612	-0.856733	-0.119395	0.108701	0.148969	0.975570
34903	2.153297	2.461659	8.944528	0.097380	-0.124710	0.092790	-0.855165	-0.132316	-0.854542	-0.120616	0.111291	0.150732	0.974857
34904	2.194952	2.576512	9.048438	0.170253	-0.126702	0.126585	-0.859669	-0.132870	-0.850214	-0.122631	0.113854	0.154007	0.973797
34905	2.174488	2.644115	9.133950	0.124230	-0.133338	0.163529	-0.865630	-0.133731	-0.843194	-0.125255	0.116740	0.156155	0.972779
34906	1.966461	2.650067	9.288788	0.118317	-0.140116	0.147595	-0.870409	-0.130638	-0.839283	-0.127510	0.119751	0.158398	0.971757
34907	2.160124	2.779802	9.279310	0.135702	-0.098179	0.076260	-0.872783	-0.134892	-0.834023	-0.128569	0.121603	0.160881	0.970979
34908	2.424291	2.949606	8.828815	0.096809	-0.090621	0.153047	-0.875174	-0.133258	-0.829783	-0.131027	0.123726	0.162560	0.970102
34909	2.182905	2.850524	8.499623	0.198938	-0.107019	0.202836	-0.879149	-0.133257	-0.825845	-0.134661	0.125966	0.166000	0.968733
34910	2.261262	3.087423	8.719274	0.245830	-0.179302	0.050426	-0.883251	-0.135525	-0.820234	-0.135211	0.129060	0.171059	0.967368
34911	2.432066	3.864919	9.399817	0.306860	-0.119610	-0.003899	-0.886016	-0.142058	-0.812626	-0.135058	0.130514	0.177176	0.966092
34912	2.412621	4.134017	9.546421	0.145096	-0.024234	0.003266	-0.885211	-0.146584	-0.804728	-0.134960	0.130714	0.179981	0.965560
34913	2.322668	3.787622	8.800118	-0.051585	0.067401	0.040419	-0.886402	-0.146794	-0.806600	-0.135374	0.129632	0.178605	0.965904
34914	2.343879	3.482098	8.215778	0.009704	0.109431	-0.020983	-0.884015	-0.147715	-0.805315	-0.134922	0.127530	0.178493	0.966267
34915	2.489859	3.407040	7.927176	0.055521	0.065512	0.008916	-0.882684	-0.149668	-0.806734	-0.134985	0.126067	0.179320	0.966297
34916	2.405467	3.230717	7.714104	0.079801	-0.018388	0.029704	-0.883736	-0.152496	-0.804128	-0.135237	0.126427	0.180779	0.965943
34917	4.157282	3.425344	9.653439	0.503302	0.222512	-0.427587	-0.882521	-0.160550	-0.801178	-0.128557	0.119165	0.190938	0.965824
34918	4.583413	4.756212	11.808290	0.218593	0.668626	-0.008540	-0.863528	-0.177520	-0.798583	-0.130991	0.105753	0.193382	0.966572
34919	2.515552	0.875762	7.744874	-0.676157	0.345607	0.367453	-0.863963	-0.162873	-0.815960	-0.137517	0.102257	0.178512	0.968899
34920	2.591275	1.537433	8.278957	0.561333	0.126488	0.088738	-0.863168	-0.162872	-0.816774	-0.140361	0.098688	0.188780	0.966913
34921	3.522624	3.023090	10.253179	0.299598	-0.091946	0.136599	-0.863665	-0.175396	-0.805895	-0.142797	0.100203	0.194400	0.965286
34922	3.269017	2.569314	9.184948	0.023600	-0.105498	0.228575	-0.870297	-0.172322	-0.805452	-0.146368	0.103171	0.194627	0.964392
34923	3.378669	2.413440	8.392787	-0.000345	-0.113467	0.182478	-0.874006	-0.172842	-0.803413	-0.149016	0.106201	0.194373	0.963709
34924	3.351844	2.820771	8.610331	0.029634	-0.073129	0.143914	-0.879448	-0.169562	-0.800964	-0.151100	0.108192	0.194791	0.963078
34925	2.987664	2.950160	9.207139	-0.057174	-0.022755	0.234201	-0.884338	-0.173525	-0.799826	-0.154980	0.109886	0.193029	0.962625
34926	2.721153	2.675868	9.022916	-0.244498	-0.037116	0.102752	-0.887797	-0.168096	-0.801761	-0.155793	0.111868	0.188145	0.963232
34927	2.948472	2.876564	8.609568	-0.166133	-0.031248	0.000434	-0.888075	-0.163227	-0.806836	-0.154899	0.113179	0.184799	0.963870
34928	2.901518	3.045627	8.621293	-0.134655	-0.011573	-0.029397	-0.887820	-0.159550	-0.809137	-0.153528	0.113823	0.182246	0.964500
34929	2.936140	3.002558	8.569728	-0.137931	0.032959	-0.033548	-0.887429	-0.156962	-0.812817	-0.152275	0.113698	0.179331	0.965259
34930	3.456595	3.162504	8.642258	-0.097813	0.088620	-0.111871	-0.884115	-0.157589	-0.813144	-0.149749	0.112000	0.177366	0.966216
34931	3.315535	3.201219	8.724288	-0.064874	0.093042	-0.063972	-0.880938	-0.156787	-0.814765	-0.148288	0.110427	0.175778	0.966912
34932	3.094080	3.131665	8.754122	-0.080870	0.084222	-0.072869	-0.877625	-0.156652	-0.817886	-0.146536	0.108899	0.174063	0.967662
34933	3.046832	3.070124	8.750729	-0.130363	0.118168	-0.168274	-0.872452	-0.158516	-0.820957	-0.142996	0.106695	0.171382	0.968915
34934	3.072105	2.995319	8.607652	-0.144334	0.178630	-0.173235	-0.867549	-0.158474	-0.827722	-0.139482	0.103170	0.168376	0.970335
34935	3.156406	3.360935	8.453435	-0.139351	0.247248	-0.213478	-0.859464	-0.159530	-0.832412	-0.135472	0.098371	0.165280	0.971933
34936	3.251469	4.076393	9.312644	-0.001067	0.096094	-0.164574	-0.853753	-0.163911	-0.835839	-0.132131	0.096081	0.165251	0.972626
34937	2.573937	3.714120	8.861506	-0.007133	-0.088475	0.034284	-0.853550	-0.163225	-0.837175	-0.132076	0.098288	0.165217	0.972419
34938	1.904374	3.182461	8.334697	0.044291	-0.148373	-0.045324	-0.857259	-0.163615	-0.834728	-0.130340	0.101025	0.166488	0.972156
34939	1.955968	3.261067	8.287547	0.094655	-0.088821	-0.134974	-0.857517	-0.166315	-0.832395	-0.127185	0.102376	0.168808	0.972032
34940	2.343412	3.360395	8.828217	0.089008	-0.025372	-0.184197	-0.859895	-0.169150	-0.828163	-0.123257	0.102135	0.170910	0.972196
34941	2.136511	3.371263	9.370572	-0.085956	-0.037883	-0.241374	-0.857233	-0.173130	-0.827784	-0.117825	0.102551	0.169821	0.973017
34942	1.776069	3.427812	9.156901	-0.113430	-0.286375	-0.198764	-0.855381	-0.172143	-0.830056	-0.112314	0.107825	0.168623	0.973307
34943	1.624530	2.905540	8.515942	0.184828	-0.342890	-0.185743	-0.859885	-0.173338	-0.822122	-0.107494	0.113691	0.173394	0.972345
34944	2.147121	2.774283	8.958998	0.089296	-0.255530	-0.369493	-0.860133	-0.179629	-0.815474	-0.099219	0.117284	0.176450	0.972248
34945	2.314991	2.932727	9.403426	-0.037511	-0.237912	-0.405195	-0.860772	-0.187739	-0.814383	-0.089962	0.120749	0.177118	0.972602
34946	2.046547	2.641414	9.267411	-0.102637	-0.180496	-0.449161	-0.857055	-0.190081	-0.813427	-0.079933	0.122945	0.176461	0.973323
34947	2.698488	2.609532	9.095099	0.035199	-0.103970	-0.474899	-0.852137	-0.195866	-0.809641	-0.069960	0.123407	0.178405	0.973677
34948	3.230417	2.986159	9.570545	0.086390	-0.047633	-0.363209	-0.847422	-0.202523	-0.808289	-0.062533	0.123007	0.180982	0.973758
34949	2.596157	2.904305	10.018649	-0.036732	0.018135	-0.189763	-0.843441	-0.205055	-0.805329	-0.058375	0.122190	0.180596	0.974190
34950	2.007929	2.534320	9.411282	-0.223517	0.057532	-0.195242	-0.840132	-0.203291	-0.812558	-0.053802	0.120720	0.176578	0.975373
34951	2.138775	2.196800	8.811291	-0.212083	0.070543	-0.214573	-0.834707	-0.200470	-0.819241	-0.048918	0.118959	0.172696	0.976541
34952	2.273502	2.500244	8.885344	-0.045935	0.053121	-0.171772	-0.830606	-0.199119	-0.815219	-0.045208	0.117473	0.172081	0.977008
34953	2.262179	2.601606	9.004749	-0.039112	0.006959	-0.097707	-0.828538	-0.199881	-0.816484	-0.042801	0.117176	0.171314	0.977287
34954	2.405373	2.735297	9.152552	-0.114353	-0.079960	-0.059640	-0.826949	-0.199765	-0.817036	-0.040651	0.118734	0.169209	0.977557
34955	2.354094	2.768359	9.237379	-0.105612	-0.106573	0.012720	-0.829338	-0.197150	-0.825247	-0.039862	0.121082	0.166948	0.977690
34956	2.207147	2.692850	9.036070	-0.067490	-0.135097	0.063974	-0.832528	-0.193859	-0.825508	-0.040058	0.124094	0.165505	0.977550
34957	2.180598	2.818597	9.096888	-0.026596	-0.134323	0.082672	-0.836243	-0.192388	-0.825016	-0.040737	0.127131	0.164620	0.977281
34958	2.259984	2.956355	9.021091	-0.065605	-0.128828	0.060380	-0.839768	-0.190888	-0.824111	-0.040879	0.130006	0.163215	0.977133
34959	2.361471	2.948472	8.879848	-0.053661	-0.145274	0.082396	-0.845866	-0.189380	-0.822919	-0.041446	0.133255	0.161811	0.976905
34960	2.389879	2.963539	8.762666	-0.031671	-0.192433	0.127247	-0.850381	-0.186318	-0.817938	-0.042776	0.137558	0.160940	0.976395
34961	2.336871	2.923723	8.607294	0.034549	-0.213601	0.070755	-0.856214	-0.185112	-0.815953	-0.043131	0.142005	0.161359	0.975673
34962	2.499692	3.504384	8.586247	0.133621	-0.227805	-0.003347	-0.861378	-0.185975	-0.815787	-0.042274	0.146427	0.164106	0.974598
34963	2.332337	3.685468	8.909668	0.079704	-0.268167	-0.148661	-0.865803	-0.190011	-0.807686	-0.038282	0.151140	0.166134	0.973699
34964	3.175704	4.263982	9.520886	0.188702	-0.123838	-0.299681	-0.866056	-0.194441	-0.802992	-0.032189	0.152504	0.170747	0.972909
34965	3.552728	4.261077	9.185875	-0.041411	0.052586	-0.177346	-0.862991	-0.200901	-0.798401	-0.028332	0.150950	0.170337	0.973343
34966	3.010223	3.789892	7.839330	-0.141465	0.139252	-0.016031	-0.860477	-0.199039	-0.802935	-0.027629	0.148362	0.167488	0.974255
34967	1.911865	3.660705	7.589976	0.105262	0.098052	0.041312	-0.861144	-0.197091	-0.808100	-0.028603	0.146570	0.169320	0.974182
34968	2.119683	3.545603	8.213402	0.372955	0.031322	-0.223555	-0.857945	-0.203997	-0.802451	-0.025063	0.145073	0.177160	0.973108
34969	3.474333	4.065863	9.223284	0.398205	0.081150	-0.357961	-0.853217	-0.215537	-0.795083	-0.019058	0.142048	0.185893	0.972061
34970	4.187135	4.535139	9.236801	0.077178	0.221792	-0.040860	-0.849495	-0.219986	-0.793523	-0.018945	0.137629	0.187365	0.972416
34971	3.060737	2.669735	7.555514	0.096581	0.299442	0.199648	-0.848435	-0.219639	-0.797550	-0.023747	0.132611	0.188578	0.972774
34972	2.954906	2.570763	7.947753	0.516416	0.285707	0.179677	-0.846037	-0.224362	-0.794910	-0.029271	0.127561	0.197930	0.971440
34973	3.003391	3.173788	9.461072	0.507302	0.300810	0.215036	-0.844691	-0.232389	-0.787130	-0.035478	0.122390	0.206990	0.970009
34974	2.497033	3.290823	9.463907	0.253234	0.251618	0.318353	-0.846670	-0.235487	-0.783985	-0.042860	0.118728	0.210861	0.969332
34975	2.279102	3.252866	9.274578	0.266966	0.187124	0.197802	-0.850513	-0.235437	-0.782329	-0.047668	0.115811	0.215280	0.968488
34976	2.697860	3.406111	9.329597	0.148421	0.046535	0.162836	-0.852892	-0.237695	-0.778884	-0.050926	0.115550	0.217657	0.967822
34977	3.003615	3.302372	8.810231	0.035379	-0.012438	0.208026	-0.854221	-0.236145	-0.778148	-0.054545	0.116793	0.217698	0.967467
34978	2.785494	3.295981	8.760262	0.050778	-0.032655	0.167327	-0.857666	-0.235794	-0.777829	-0.057310	0.118181	0.218250	0.967014
34979	2.690759	3.449627	8.890985	-0.019898	-0.019622	0.119460	-0.861385	-0.232959	-0.775951	-0.059063	0.119256	0.217389	0.966970
34980	2.763760	3.649975	8.718413	-0.119467	-0.010469	0.074982	-0.865899	-0.229166	-0.778596	-0.059734	0.120009	0.214839	0.967406
34981	2.851205	3.622422	8.610584	-0.091063	0.005336	0.092838	-0.867761	-0.226284	-0.780630	-0.060916	0.120585	0.212616	0.967751
34982	2.938557	3.609438	8.565224	-0.104765	0.012950	0.068072	-0.868700	-0.222644	-0.780101	-0.061585	0.120838	0.210337	0.968176
34983	3.076096	3.752715	8.517817	-0.067890	0.031792	0.038215	-0.868702	-0.221479	-0.782211	-0.061881	0.120673	0.208659	0.968540
34984	2.896247	3.768863	8.452003	-0.065023	0.045282	0.068409	-0.868445	-0.218448	-0.786814	-0.062790	0.120249	0.207107	0.968868
34985	2.727280	3.760960	8.610551	-0.046290	0.063824	0.043866	-0.870572	-0.215564	-0.788711	-0.063382	0.119476	0.205802	0.969203
34986	2.594523	3.612910	8.607594	-0.116317	0.084512	-0.026028	-0.867797	-0.213036	-0.792151	-0.062500	0.117967	0.203430	0.969945
34987	2.619354	3.615810	8.815332	-0.146406	0.113860	-0.108165	-0.864219	-0.213220	-0.793809	-0.060107	0.115728	0.200478	0.970980
34988	3.007826	4.047634	8.713275	-0.220454	0.129876	-0.096902	-0.861047	-0.210069	-0.800455	-0.057786	0.113172	0.196188	0.972298
34989	3.096269	3.986127	8.706824	-0.199236	0.087212	-0.090053	-0.855889	-0.206424	-0.806303	-0.055515	0.111620	0.192225	0.973401
34990	2.626673	3.933896	8.538765	-0.098690	-0.018255	0.037004	-0.856021	-0.206047	-0.810450	-0.055499	0.112322	0.190164	0.973725
34991	1.975833	3.669662	8.722972	-0.091779	-0.130172	-0.038687	-0.857348	-0.205141	-0.812150	-0.053628	0.115071	0.188447	0.973843
34992	1.696429	3.742292	8.949732	-0.179919	-0.155755	-0.113337	-0.859339	-0.203973	-0.812359	-0.049980	0.117964	0.185293	0.974296
34993	2.107804	3.706020	8.539004	-0.188744	-0.076210	-0.240242	-0.858549	-0.202147	-0.813651	-0.044142	0.118961	0.182123	0.975054
34994	2.579145	3.903917	8.645845	-0.120717	-0.054775	-0.291283	-0.854042	-0.202764	-0.815602	-0.037554	0.119165	0.180434	0.975619
34995	2.467924	3.770823	8.650658	-0.138628	-0.091938	-0.233198	-0.851655	-0.203801	-0.815394	-0.031907	0.120439	0.178260	0.976063
34996	2.204451	3.858280	8.644320	-0.147310	-0.084653	-0.243733	-0.850599	-0.202223	-0.818308	-0.026079	0.121406	0.175949	0.976536
34997	2.216381	3.751697	8.679188	-0.193071	-0.085852	-0.282782	-0.848741	-0.203220	-0.819301	-0.019341	0.122385	0.172855	0.977123
34998	2.051847	3.617635	8.677558	-0.167816	-0.096234	-0.286264	-0.844366	-0.204098	-0.821929	-0.012599	0.123429	0.170235	0.977561
34999	1.878456	3.556228	8.631783	-0.090891	-0.147499	-0.344659	-0.843308	-0.203558	-0.822193	-0.004681	0.125324	0.169321	0.977549
35000	1.774824	3.554365	8.799510	-0.060828	-0.155031	-0.461292	-0.840111	-0.209496	-0.822150	0.005372	0.126875	0.169225	0.977362
35001	1.823413	3.421739	8.768304	-0.065085	-0.154016	-0.503739	-0.834537	-0.212989	-0.821521	0.016368	0.128282	0.169202	0.977060
35002	2.014436	3.320829	8.767706	0.012230	-0.148225	-0.567151	-0.828029	-0.218757	-0.820035	0.028235	0.129326	0.170769	0.976379
35003	2.299535	3.122106	8.780359	0.092220	-0.149461	-0.597022	-0.822966	-0.229304	-0.815733	0.040627	0.130341	0.174005	0.975235
35004	2.550780	3.100005	9.163720	0.156641	-0.141243	-0.582685	-0.815654	-0.238506	-0.811413	0.052382	0.131250	0.178382	0.973760
35005	2.724082	3.217275	9.534010	0.079160	-0.102856	-0.506704	-0.809140	-0.246570	-0.807183	0.062864	0.131619	0.181080	0.972592
35006	2.359232	3.424273	9.641601	-0.149255	-0.123781	-0.314755	-0.805031	-0.247506	-0.806991	0.070148	0.132755	0.178773	0.972366
35007	2.074418	3.181181	9.230328	-0.175307	-0.062898	-0.270161	-0.802375	-0.249610	-0.809236	0.076547	0.132841	0.175893	0.972397
35008	2.045619	3.238881	8.916105	-0.148860	-0.012700	-0.206092	-0.797609	-0.248274	-0.811396	0.081341	0.132199	0.173447	0.972534
35009	1.926956	3.117791	8.942261	-0.140543	-0.027548	-0.250334	-0.795489	-0.248249	-0.814640	0.087133	0.131692	0.171205	0.972499
35010	2.318436	3.180729	8.997123	-0.104469	-0.070456	-0.227600	-0.792446	-0.246267	-0.818907	0.092412	0.132164	0.169569	0.972234
35011	2.346111	3.205474	8.708951	-0.129294	-0.148035	-0.119432	-0.792582	-0.244826	-0.820738	0.096029	0.134465	0.166953	0.972021
35012	2.078404	3.244296	8.589725	-0.034568	-0.190277	-0.033590	-0.793773	-0.245202	-0.821407	0.097779	0.138056	0.165922	0.971519
35013	1.940448	3.620473	8.717443	0.021912	-0.189149	-0.059916	-0.797351	-0.245188	-0.818413	0.099965	0.141628	0.166013	0.970767
35014	2.037014	3.663507	8.874126	0.005037	-0.187340	-0.102420	-0.800394	-0.246551	-0.816811	0.102913	0.145002	0.165948	0.969971
35015	2.078784	3.739501	8.768929	-0.103888	-0.251866	-0.011240	-0.806751	-0.247597	-0.813550	0.104729	0.149667	0.163341	0.969511
35016	2.035714	3.682871	8.585106	-0.123294	-0.305639	-0.001020	-0.813124	-0.242734	-0.812248	0.106471	0.155398	0.160236	0.968937
35017	2.067434	3.792676	8.580438	-0.032175	-0.311952	-0.145775	-0.817366	-0.242304	-0.808428	0.110865	0.160911	0.159334	0.967693
35018	2.242631	4.242488	8.582420	0.067628	-0.306003	-0.243614	-0.821729	-0.245683	-0.802849	0.116636	0.166263	0.160684	0.965885
35019	2.494496	4.247056	8.563637	0.026452	-0.280557	-0.315246	-0.824760	-0.251900	-0.796571	0.124020	0.170715	0.161588	0.964036
35020	2.958099	4.401156	9.012358	0.202459	-0.143007	-0.278569	-0.828192	-0.256397	-0.791843	0.129394	0.173115	0.166039	0.962143
35021	3.249280	4.901642	9.229329	0.035028	0.071848	-0.106298	-0.829901	-0.261188	-0.788219	0.131571	0.171474	0.167332	0.961918
35022	3.170357	4.317533	8.172255	-0.240185	0.218281	-0.083171	-0.827917	-0.259755	-0.791819	0.133524	0.166406	0.163516	0.963194
35023	2.668871	4.138402	7.079905	-0.183381	0.195895	0.047851	-0.827520	-0.258750	-0.799576	0.133059	0.162348	0.160469	0.964463
35024	2.298212	3.456909	7.408238	0.298310	0.164579	-0.032072	-0.830561	-0.260932	-0.798805	0.132526	0.159925	0.166690	0.963885
35025	3.677601	3.906966	9.663971	0.681696	0.356978	-0.411937	-0.824953	-0.276742	-0.790785	0.137557	0.153537	0.182189	0.961411
35026	3.570851	3.198680	9.752688	-0.035249	0.374968	0.052774	-0.816973	-0.287891	-0.787475	0.135612	0.146467	0.182302	0.962768
35027	2.588727	2.136932	8.190113	-0.005802	0.185660	0.306567	-0.818690	-0.289527	-0.787507	0.129504	0.144107	0.181799	0.964060
35028	2.790005	2.980612	9.730373	0.492947	0.108566	0.145736	-0.820264	-0.295677	-0.779499	0.125222	0.143866	0.191075	0.962867
35029	3.259838	3.265874	9.911125	0.115041	-0.092448	0.308468	-0.825547	-0.302010	-0.771990	0.119743	0.147250	0.192078	0.962853
35030	2.750161	2.868118	8.680569	0.072363	-0.152603	0.350543	-0.839206	-0.296757	-0.774349	0.113743	0.151760	0.191988	0.962898
35031	2.339721	3.258349	8.549666	0.084230	-0.169311	0.241006	-0.846953	-0.295674	-0.767917	0.109928	0.156279	0.192342	0.962547
35032	2.313202	3.422962	8.865329	-0.041674	-0.140363	0.106407	-0.851854	-0.296993	-0.760252	0.108948	0.159358	0.190821	0.962457
35033	2.809689	3.558193	8.865102	-0.157466	-0.067685	0.005610	-0.855039	-0.295259	-0.759623	0.110031	0.160472	0.187444	0.962812
35034	3.007633	3.556903	8.616048	-0.221397	-0.017746	0.049895	-0.855575	-0.292904	-0.764374	0.110250	0.160575	0.182904	0.963642
35035	3.164626	3.537875	8.332173	-0.165976	0.010688	0.069674	-0.855329	-0.285324	-0.772457	0.109823	0.160425	0.179308	0.964392
35036	3.213949	3.633841	8.448328	-0.111478	0.045335	0.123012	-0.857267	-0.281374	-0.775664	0.108050	0.159815	0.176786	0.965159
35037	3.077384	3.806138	8.495791	-0.128978	0.073149	0.142607	-0.856612	-0.278843	-0.777067	0.105867	0.158833	0.173807	0.966103
35038	2.951426	3.682485	8.497673	-0.111216	0.072122	0.117935	-0.857417	-0.274809	-0.781760	0.104112	0.157688	0.171356	0.966919
35039	2.917329	3.706150	8.592727	-0.123542	0.063320	0.038277	-0.852923	-0.270930	-0.784909	0.103960	0.156564	0.168799	0.967567
35040	2.962578	3.629299	8.623578	-0.160690	0.092771	-0.014704	-0.851214	-0.265988	-0.789066	0.104848	0.154460	0.165848	0.968320
35041	3.050787	3.567387	8.535456	-0.196890	0.146268	-0.030322	-0.845181	-0.264474	-0.796742	0.105970	0.151368	0.162267	0.969292
35042	3.187865	3.696065	8.249857	-0.168119	0.221726	-0.015632	-0.839885	-0.262527	-0.801707	0.106486	0.146742	0.159439	0.970416
35043	3.197980	3.963289	8.536986	-0.032538	0.257093	-0.032683	-0.830878	-0.260952	-0.806325	0.106805	0.141889	0.159318	0.971122
35044	2.936292	3.999831	8.774190	-0.037208	0.133224	0.120390	-0.824517	-0.261028	-0.809353	0.104575	0.139688	0.158448	0.971826
35045	2.519760	3.926694	8.396104	0.038707	0.080131	0.134538	-0.821071	-0.260736	-0.813411	0.102009	0.138975	0.158908	0.972126
35046	2.416335	3.764611	8.384525	0.081743	0.064335	0.104542	-0.818954	-0.259971	-0.812337	0.099972	0.138307	0.160247	0.972213
35047	2.332436	3.874770	8.602560	0.066230	0.053350	0.076142	-0.816169	-0.260840	-0.813739	0.098554	0.137984	0.161391	0.972214
35048	1.922027	3.852797	8.951176	0.007726	0.055449	0.042459	-0.812592	-0.260666	-0.812701	0.097956	0.137142	0.161444	0.972385
35049	1.903093	3.808747	8.816138	-0.044236	-0.008633	-0.044744	-0.809277	-0.261384	-0.815178	0.099404	0.137377	0.160686	0.972331
35050	2.276326	3.990248	8.445922	0.059091	-0.118624	-0.091177	-0.805827	-0.263350	-0.812059	0.101815	0.139590	0.161759	0.971588
35051	2.049994	3.699731	8.604841	0.046443	-0.141815	-0.093075	-0.806085	-0.265905	-0.809990	0.104388	0.142421	0.162671	0.970751
35052	2.085746	3.404663	8.858318	-0.016075	-0.153545	-0.181837	-0.802320	-0.268225	-0.807415	0.108878	0.144856	0.162467	0.969931
35053	1.887267	3.206912	9.214763	-0.082251	-0.186358	-0.136239	-0.800591	-0.270496	-0.807507	0.112806	0.148084	0.160887	0.969258
35054	1.507611	2.821370	9.331183	-0.127098	-0.202683	-0.211534	-0.799265	-0.271242	-0.806741	0.118339	0.151120	0.158505	0.968522
35055	1.739132	2.849825	9.159959	-0.105036	-0.143848	-0.353473	-0.797670	-0.272291	-0.811356	0.126407	0.152687	0.157182	0.967472
35056	2.067269	2.923747	9.176690	-0.052418	-0.107677	-0.430951	-0.789185	-0.274745	-0.810190	0.135590	0.153345	0.157129	0.966132
35057	2.424115	3.046757	9.386489	-0.012260	-0.051769	-0.375743	-0.782157	-0.277431	-0.809686	0.143498	0.153245	0.157849	0.964888
35058	2.726847	3.236769	9.765015	-0.027258	-0.020398	-0.281961	-0.775788	-0.280923	-0.809870	0.149415	0.152729	0.158051	0.964038
35059	2.212004	3.057518	9.813150	-0.175202	0.040058	-0.189974	-0.768366	-0.281861	-0.812938	0.153933	0.150923	0.155274	0.964063
35060	2.002482	2.738071	8.973919	-0.340405	0.062037	-0.130155	-0.762283	-0.277041	-0.822249	0.157612	0.148335	0.149211	0.964827
35061	2.022617	2.634015	8.554105	-0.158504	0.069873	-0.097697	-0.758849	-0.273084	-0.827799	0.160205	0.146262	0.146525	0.965128
35062	2.155299	3.085521	8.915813	-0.090558	0.012611	-0.059008	-0.755673	-0.271393	-0.831673	0.161899	0.145621	0.144908	0.965186
35063	2.083025	3.064791	8.918566	-0.114672	-0.023565	0.029110	-0.754890	-0.267164	-0.834231	0.162187	0.145845	0.142390	0.965479
35064	2.246018	3.058056	9.077662	-0.057352	-0.039246	0.036223	-0.756220	-0.264992	-0.836294	0.162102	0.146590	0.140967	0.965589
35065	2.180220	3.115145	9.320723	-0.100328	-0.030423	0.096268	-0.757281	-0.264695	-0.836004	0.161071	0.147170	0.138501	0.966030
35066	1.884288	2.973820	9.100896	-0.172078	-0.050116	0.219764	-0.762597	-0.258799	-0.838170	0.157830	0.148267	0.134280	0.966993
35067	1.713896	2.842046	8.793386	-0.049158	-0.053961	0.200726	-0.765257	-0.254447	-0.842698	0.154692	0.149705	0.132420	0.967535
35068	1.884122	3.080605	8.955668	0.082329	-0.077513	0.192095	-0.771885	-0.253053	-0.842040	0.151265	0.152043	0.133117	0.967616
35069	1.909471	3.183039	9.189148	0.040362	-0.073935	0.213189	-0.778771	-0.254236	-0.838375	0.147675	0.154140	0.132907	0.967868
35070	1.966915	3.062690	8.970379	0.058475	-0.043547	0.248801	-0.783550	-0.251216	-0.837419	0.143138	0.155893	0.133064	0.968247
35071	2.063962	3.001302	8.619998	0.152900	-0.042847	0.252627	-0.788057	-0.250690	-0.831445	0.138352	0.157782	0.135015	0.968367
35072	2.193784	3.265791	8.429430	0.262674	-0.057762	0.318263	-0.796010	-0.249780	-0.826627	0.131859	0.160560	0.138859	0.968273
35073	1.963509	3.863586	8.348053	0.319446	-0.080951	0.412033	-0.804098	-0.248230	-0.819104	0.123558	0.164040	0.143469	0.968112
35074	1.706975	3.674501	8.791708	0.389408	-0.061309	0.288661	-0.812450	-0.246835	-0.810642	0.117221	0.167087	0.149833	0.967415
35075	2.126568	4.546360	9.813740	0.470439	0.061653	0.236504	-0.820653	-0.251316	-0.801833	0.111393	0.167571	0.158320	0.966668
35076	2.420473	4.673005	9.299494	0.085818	0.181306	0.372154	-0.822504	-0.252912	-0.797300	0.103731	0.165507	0.159058	0.967754
35077	2.383569	3.684292	8.249168	-0.045432	0.245684	0.382838	-0.826751	-0.250800	-0.793829	0.096208	0.161729	0.157515	0.969421
35078	2.823781	3.723834	8.240715	0.065278	0.337800	0.364226	-0.831522	-0.249827	-0.794950	0.088304	0.156532	0.158166	0.970919
35079	3.027987	3.712990	8.379444	-0.022332	0.394401	0.419079	-0.832320	-0.248335	-0.798383	0.079500	0.150055	0.157240	0.972851
35080	2.910441	3.482653	8.069486	-0.156723	0.285877	0.446297	-0.835505	-0.245562	-0.806578	0.070842	0.145731	0.153211	0.974818
35081	2.731373	3.095958	8.774551	-0.002906	0.283532	0.414091	-0.839489	-0.241704	-0.812583	0.062413	0.141412	0.152481	0.976144
35082	4.214527	3.810051	11.026663	0.185145	0.607951	0.058295	-0.836559	-0.246102	-0.818662	0.059319	0.130035	0.156595	0.977267
35083	3.462510	2.157868	10.306000	-0.549211	0.452366	0.306327	-0.829410	-0.243159	-0.832473	0.053819	0.121515	0.145647	0.980370
35084	2.502634	1.060022	7.887505	-0.175722	-0.069202	0.629816	-0.836604	-0.227904	-0.845190	0.042608	0.124618	0.140483	0.981284
35085	2.697708	2.352578	8.764685	0.512681	-0.151313	0.376717	-0.846930	-0.231561	-0.833646	0.034825	0.129156	0.149451	0.979679
35086	3.464678	2.298533	8.812696	0.242296	-0.038903	0.342826	-0.856196	-0.234564	-0.827328	0.027993	0.131201	0.153202	0.979046
35087	3.046867	2.635665	9.086166	0.121611	0.035203	0.324427	-0.862301	-0.231339	-0.821786	0.021665	0.131716	0.154695	0.978903
35088	2.800745	2.572936	9.021321	-0.038034	0.017676	0.402556	-0.866827	-0.223793	-0.823641	0.014263	0.132694	0.152812	0.979202
35089	2.704756	2.702309	9.368814	-0.058809	0.057140	0.309922	-0.871615	-0.216929	-0.825917	0.008621	0.132663	0.150767	0.979589
35090	2.873610	2.329101	9.068721	-0.146693	0.012391	0.291664	-0.873495	-0.207835	-0.830973	0.003693	0.133376	0.147040	0.980090
35091	2.829366	2.568582	8.848931	-0.152578	0.025941	0.244881	-0.875633	-0.201307	-0.833424	-0.000338	0.133760	0.143282	0.980601
35092	2.537931	2.597275	8.825331	-0.142720	0.070949	0.153319	-0.878702	-0.193178	-0.837827	-0.002730	0.132916	0.139994	0.981187
35093	2.603550	2.683405	8.663022	-0.111629	0.098945	0.038652	-0.876460	-0.189388	-0.840953	-0.003031	0.131280	0.137585	0.981747
35094	2.666698	2.944294	8.821851	-0.037064	0.110003	-0.022958	-0.871705	-0.184885	-0.841132	-0.002377	0.129167	0.136836	0.982134
35095	2.638701	2.890385	8.823805	-0.002857	0.124351	-0.088172	-0.862958	-0.186387	-0.839133	-0.000538	0.126686	0.136917	0.982448
35096	2.906772	3.174391	8.796191	0.033862	0.111201	-0.118270	-0.855806	-0.185838	-0.839735	0.001798	0.124283	0.137804	0.982629
35097	2.732759	3.188250	9.029035	0.016876	0.096173	-0.091865	-0.850899	-0.187760	-0.839987	0.003737	0.122370	0.138323	0.982791
35098	2.351210	3.424020	8.635251	-0.103555	0.177587	-0.082797	-0.845334	-0.187797	-0.843944	0.005545	0.118749	0.136421	0.983492
35099	2.233592	3.977750	8.651534	0.076178	0.206113	-0.204052	-0.838703	-0.189797	-0.848647	0.009265	0.114374	0.138463	0.983698
35100	2.378761	3.812943	9.073634	0.219852	-0.030399	-0.369588	-0.830195	-0.199420	-0.851602	0.016502	0.114087	0.143541	0.982908
35101	2.450821	4.246261	8.540641	0.215036	-0.219048	-0.221422	-0.828183	-0.208317	-0.849225	0.021451	0.118062	0.148326	0.981632
35102	1.663482	3.591130	8.304798	0.274807	-0.289262	-0.312538	-0.830005	-0.219997	-0.843403	0.028203	0.123024	0.154242	0.979938
35103	1.041965	3.249791	8.846715	0.148362	-0.290979	-0.431275	-0.833420	-0.230200	-0.839529	0.037662	0.127635	0.158205	0.978398
35104	1.653284	2.760870	9.037647	0.137956	-0.301603	-0.650746	-0.831928	-0.242185	-0.835902	0.051386	0.131656	0.162241	0.976578
35105	2.522749	2.237816	9.419687	0.168737	-0.340047	-0.665219	-0.831751	-0.257787	-0.831571	0.065504	0.136418	0.167019	0.974271
35106	2.857733	2.321645	10.132163	0.014750	-0.342052	-0.563256	-0.827081	-0.269735	-0.826637	0.077941	0.141284	0.168304	0.972439
35107	2.544455	2.599962	10.139707	-0.206795	-0.250334	-0.609278	-0.819917	-0.273450	-0.824020	0.091671	0.143870	0.165587	0.971328
35108	2.341915	2.511221	9.132870	-0.231125	-0.170179	-0.624683	-0.813411	-0.278268	-0.827470	0.105302	0.144726	0.162503	0.970339
35109	2.617049	2.700223	8.434817	-0.206360	-0.094066	-0.491477	-0.805911	-0.277442	-0.831032	0.116189	0.144614	0.159641	0.969588
35110	3.014988	2.717182	8.709258	0.102846	-0.118155	-0.381130	-0.800729	-0.281809	-0.834586	0.123922	0.145977	0.162392	0.967968
35111	2.574484	3.024890	10.050944	-0.006825	-0.117652	-0.186922	-0.798998	-0.285113	-0.832296	0.128384	0.147746	0.162383	0.967120
35112	2.262506	2.951234	9.781976	-0.359932	-0.075827	-0.166465	-0.795295	-0.282171	-0.836406	0.133208	0.147800	0.155643	0.967567
35113	2.299937	2.590112	8.611254	-0.392355	-0.083332	-0.163044	-0.793203	-0.271666	-0.846028	0.138216	0.147952	0.148126	0.968021
35114	2.322022	2.665739	8.409176	-0.123329	-0.118215	-0.098773	-0.790569	-0.266075	-0.848833	0.141126	0.149668	0.145633	0.967716
35115	2.128092	2.968105	8.761989	-0.008403	-0.171307	0.002054	-0.792442	-0.260232	-0.845940	0.142047	0.153058	0.144789	0.967177
35116	2.069445	3.236477	8.767792	-0.053467	-0.219327	0.130683	-0.797495	-0.254585	-0.843554	0.140628	0.157592	0.142659	0.966973
35117	1.957644	3.283016	8.956567	-0.032037	-0.232571	0.134220	-0.801220	-0.249689	-0.840133	0.139240	0.162438	0.140795	0.966645
35118	2.010292	3.305810	8.890615	-0.001695	-0.224692	0.077773	-0.807335	-0.243347	-0.836505	0.138678	0.167063	0.139818	0.966079
35119	2.324750	3.292069	8.625976	0.074263	-0.225701	-0.070582	-0.811053	-0.241233	-0.833576	0.140878	0.171455	0.140729	0.964859
35120	2.543447	3.684763	8.234815	0.092848	-0.271799	-0.000229	-0.816712	-0.236960	-0.829201	0.141604	0.177022	0.141699	0.963604
35121	2.281440	4.413141	8.904855	0.123175	-0.270047	-0.060228	-0.822010	-0.238097	-0.823003	0.143563	0.182405	0.143469	0.962047
35122	2.546446	5.000612	9.823196	0.111117	-0.080318	-0.220059	-0.821855	-0.246164	-0.818430	0.147912	0.183698	0.146126	0.960741
35123	2.637751	4.730361	9.404413	-0.110288	0.185999	-0.171308	-0.817462	-0.253258	-0.817902	0.151558	0.179256	0.145236	0.961147
35124	3.046103	3.169510	7.613876	-0.287652	0.249673	-0.183816	-0.810566	-0.254881	-0.827159	0.155758	0.173117	0.141048	0.962224
35125	3.208256	3.205976	7.007376	-0.053396	0.187584	0.000468	-0.803585	-0.256796	-0.838454	0.155887	0.169363	0.140665	0.962927
35126	3.552150	3.513410	8.883407	0.370906	0.346529	-0.094566	-0.802770	-0.263207	-0.839876	0.155821	0.163643	0.149129	0.962653
35127	3.413615	3.880006	10.301309	0.164558	0.604140	-0.010480	-0.789881	-0.275962	-0.838552	0.154144	0.152545	0.154257	0.963937
35128	2.898671	1.943143	8.422693	-0.393617	0.505190	0.056333	-0.779284	-0.273408	-0.850942	0.153081	0.141827	0.147955	0.966727
35129	3.092569	2.402987	8.271129	0.130475	0.248088	0.134072	-0.773852	-0.272220	-0.859557	0.149833	0.137942	0.150815	0.967356
35130	2.642278	2.885714	9.926333	0.349112	0.010229	0.189775	-0.773384	-0.282375	-0.852889	0.145495	0.139424	0.156987	0.966823
35131	2.963586	2.522554	9.623622	0.076854	-0.072299	0.126460	-0.776818	-0.286615	-0.847214	0.143502	0.141578	0.157795	0.966676
35132	3.512076	2.595530	8.816724	-0.062556	-0.123824	0.149459	-0.782925	-0.281997	-0.847668	0.141519	0.144328	0.155724	0.966898
35133	3.062093	2.769395	8.613863	-0.034835	-0.101512	0.262063	-0.789429	-0.277655	-0.847857	0.137287	0.147212	0.153835	0.967376
35134	2.558262	2.711756	9.080228	-0.032261	-0.067351	0.103257	-0.794747	-0.271162	-0.845575	0.135956	0.148816	0.152639	0.967508
35135	2.858587	2.843430	9.095671	-0.182354	-0.023189	0.136592	-0.798475	-0.265284	-0.842393	0.134340	0.149400	0.148430	0.968298
35136	2.873182	2.894623	8.669703	-0.217421	0.030459	0.112076	-0.801691	-0.252878	-0.844375	0.133112	0.148635	0.143881	0.969271
35137	2.880560	2.999125	8.596931	-0.163683	0.067852	0.128393	-0.803043	-0.243498	-0.844061	0.131323	0.147501	0.140288	0.970215
35138	2.930387	3.303453	8.649117	-0.088664	0.133488	0.160850	-0.802803	-0.235459	-0.841660	0.128485	0.145213	0.138355	0.971217
35139	2.682851	3.318378	8.626968	-0.096369	0.155950	0.184010	-0.805475	-0.228696	-0.835508	0.125167	0.142723	0.136158	0.972329
35140	2.628694	3.375662	8.721152	-0.033084	0.161961	0.106456	-0.804177	-0.220008	-0.832025	0.123150	0.139868	0.135527	0.973090
35141	2.659601	3.517002	8.658454	-0.064249	0.132745	0.054883	-0.804719	-0.216860	-0.822525	0.122315	0.137577	0.134303	0.973691
35142	2.396799	3.939532	9.446310	0.484884	0.096609	-1.243201	-0.779221	-0.239716	-0.813214	0.145246	0.133577	0.147262	0.969213
35143	1.445749	4.072658	8.390763	0.083155	0.190224	-1.142848	-0.750299	-0.255070	-0.805716	0.166993	0.127000	0.152374	0.965798
35144	3.143504	6.322153	9.263507	-0.360391	0.102059	0.550374	-0.735470	-0.251749	-0.813162	0.157374	0.125569	0.144238	0.968845
35145	1.924553	4.748879	8.511073	-0.111608	-0.384536	2.077849	-0.750590	-0.245389	-0.813590	0.118830	0.138877	0.135604	0.973758
35146	1.087418	3.177644	7.438180	0.139211	-0.306199	0.251135	-0.770493	-0.233949	-0.817693	0.114839	0.145945	0.136787	0.973037
35147	1.335626	3.289062	8.470318	0.633671	-0.197651	-0.659074	-0.774998	-0.234749	-0.808675	0.126787	0.149685	0.150703	0.968921
35148	1.609600	3.415574	10.083206	0.094164	-0.320499	-0.331894	-0.769553	-0.239677	-0.806211	0.134274	0.155203	0.152620	0.966742
35149	2.115335	2.453711	9.150420	0.183700	-0.490653	-0.036584	-0.781993	-0.243561	-0.807131	0.136364	0.165245	0.155058	0.964394
35150	2.759720	2.111100	9.993547	0.418052	-0.275571	-0.453674	-0.777161	-0.265626	-0.799570	0.144955	0.170349	0.163779	0.960805
35151	3.014776	3.853842	11.222994	-0.042614	-0.147028	-0.341292	-0.774218	-0.275849	-0.795098	0.152594	0.172059	0.163705	0.959329
35152	1.974474	2.744886	9.355714	-0.595197	-0.109309	-0.191287	-0.780065	-0.268967	-0.803266	0.159005	0.171759	0.152529	0.960183
35153	2.205156	2.217387	8.476199	-0.216034	0.073596	-0.267618	-0.776616	-0.269727	-0.810175	0.165115	0.168911	0.149470	0.960138
35154	2.722225	2.586051	8.794967	-0.025413	0.086913	-0.092024	-0.771297	-0.275901	-0.814191	0.166964	0.166934	0.149523	0.960156
35155	2.287532	2.942312	9.214599	-0.155772	0.054414	0.098391	-0.761221	-0.278264	-0.818676	0.165884	0.165714	0.146276	0.961054
35156	1.995462	2.873893	9.143573	-0.286425	-0.018523	0.125874	-0.760685	-0.279203	-0.827033	0.164839	0.165557	0.140210	0.962164
35157	2.401112	2.386024	8.671088	-0.091446	-0.055224	0.166861	-0.766126	-0.275452	-0.833024	0.162538	0.166805	0.137571	0.962721
35158	2.204732	2.799995	8.953181	0.060369	-0.026780	0.147204	-0.767303	-0.280588	-0.833174	0.159852	0.167983	0.138094	0.962891
35159	1.720428	2.999942	8.789989	0.068188	-0.031074	0.393961	-0.772462	-0.283184	-0.830514	0.152578	0.169853	0.137838	0.963779
35160	1.800308	3.132473	8.832358	0.152269	-0.035923	0.547116	-0.777359	-0.285094	-0.827566	0.142032	0.172594	0.138712	0.964778
35161	2.065505	3.171247	8.647647	0.186466	-0.044375	0.613419	-0.787819	-0.287194	-0.822949	0.130140	0.175586	0.139944	0.965737
35162	2.037139	2.981377	8.441211	0.206845	0.005875	0.601447	-0.800668	-0.287944	-0.820007	0.118218	0.177772	0.141750	0.966607
35163	1.936956	3.479573	8.256264	0.303006	-0.038214	0.834869	-0.813925	-0.285607	-0.811191	0.101585	0.181439	0.144462	0.967415
35164	1.905086	3.862516	8.257212	0.538628	0.019246	0.749327	-0.829563	-0.284363	-0.801040	0.085511	0.184389	0.152105	0.967240
35165	1.982288	4.893141	8.521384	0.489109	0.094932	0.693009	-0.840698	-0.283294	-0.787726	0.070531	0.185285	0.159211	0.967133
35166	2.421655	5.697443	10.006667	0.606321	0.257254	0.572247	-0.853172	-0.277062	-0.779063	0.056825	0.183048	0.169092	0.966784
35167	2.834196	4.947602	10.061086	0.256299	0.779850	0.425907	-0.859147	-0.272653	-0.776572	0.045568	0.169422	0.173524	0.969076
35168	3.456759	3.201212	7.404798	-0.222639	0.815993	0.380431	-0.860092	-0.264206	-0.797093	0.036567	0.154787	0.168566	0.972774
35169	4.180880	2.602650	7.325626	0.223995	0.585721	0.534056	-0.862359	-0.257520	-0.812555	0.024036	0.145206	0.171832	0.974069
35170	4.463494	4.370461	11.299653	0.969442	0.683477	0.796708	-0.865517	-0.264379	-0.814751	0.003794	0.135133	0.188582	0.972708
35171	1.876072	2.036871	10.554290	-0.154752	0.555550	0.686957	-0.869745	-0.267538	-0.818963	-0.010730	0.126765	0.183796	0.974697
35172	3.226720	1.769698	6.854939	0.134798	0.129471	0.900657	-0.881427	-0.258966	-0.821910	-0.028549	0.127614	0.183991	0.974190
35173	3.685069	3.312251	8.272654	0.759149	0.075682	1.027612	-0.899186	-0.257905	-0.807715	-0.050280	0.129444	0.196088	0.970704
35174	2.202984	3.168946	9.195853	0.315904	0.174838	0.926381	-0.916424	-0.253434	-0.796637	-0.069191	0.129457	0.199524	0.968836
35175	1.948977	3.057556	9.395898	0.189275	0.237835	0.420749	-0.926256	-0.243056	-0.801024	-0.078287	0.126212	0.201750	0.968111
35176	2.850841	3.445251	8.910372	-0.046470	0.204295	0.547784	-0.931567	-0.238731	-0.801631	-0.089075	0.124640	0.199060	0.967939
35177	3.114879	3.233944	8.313516	0.045575	0.200933	0.607249	-0.938343	-0.231853	-0.802541	-0.101253	0.123065	0.198030	0.967154
35178	3.023268	3.467744	8.405219	0.059310	0.226902	0.568567	-0.944985	-0.225479	-0.806019	-0.112703	0.120925	0.197224	0.966322
35179	2.664527	3.944268	8.313595	0.082200	0.262908	0.593685	-0.950573	-0.216586	-0.810771	-0.124922	0.118003	0.196772	0.965272
35180	2.288738	3.937438	8.210651	0.117792	0.370687	0.560977	-0.955907	-0.203314	-0.824109	-0.136950	0.112868	0.196708	0.964267
35181	2.666771	3.915154	8.073188	0.207164	0.404308	0.455304	-0.958042	-0.197105	-0.830999	-0.147291	0.106298	0.198609	0.963099
35182	2.846776	4.054388	8.402599	0.261808	0.405633	0.565056	-0.959376	-0.194308	-0.829821	-0.159803	0.100068	0.201165	0.961240
35183	2.750800	4.261406	8.477522	0.231262	0.367635	0.724746	-0.962573	-0.187687	-0.835343	-0.175168	0.095199	0.203070	0.958653
35184	2.399422	4.138516	8.465261	0.294302	0.370768	0.690567	-0.968423	-0.179886	-0.840932	-0.189932	0.089973	0.206004	0.955716
35185	2.129661	4.478262	8.062087	0.214291	0.394089	0.725884	-0.972690	-0.169232	-0.850743	-0.205295	0.084632	0.207444	0.952711
35186	1.955793	4.960595	8.231229	0.247094	0.322282	0.764441	-0.978537	-0.162117	-0.856890	-0.221092	0.080755	0.209441	0.949069
35187	1.559404	4.749645	9.522818	0.401315	0.025668	0.731265	-0.987566	-0.155364	-0.856168	-0.235185	0.081517	0.215983	0.944137
35188	1.484309	3.520035	9.435918	0.277487	-0.295436	0.765139	-1.005594	-0.152040	-0.849144	-0.248297	0.089198	0.221275	0.938845
35189	0.652581	2.985521	9.717706	0.170524	-0.263751	0.631708	-1.023373	-0.143774	-0.838611	-0.258750	0.095963	0.224808	0.934506
35190	1.317103	2.653018	10.862243	0.250468	-0.333916	0.047858	-1.041263	-0.142597	-0.829376	-0.258146	0.101230	0.231071	0.932588
35191	4.344372	2.101004	9.885795	0.333922	-0.079273	0.068580	-1.047197	-0.153239	-0.815958	-0.259229	0.101176	0.237582	0.930655
35192	4.083132	2.707971	10.032060	-0.068414	0.221134	0.223099	-1.046540	-0.151048	-0.820861	-0.263764	0.098592	0.234657	0.930400
35193	3.320631	2.257100	8.977075	-0.279208	0.219299	0.437469	-1.048817	-0.141450	-0.829252	-0.271902	0.097980	0.227336	0.929940
35194	2.331702	2.224561	8.691839	-0.258571	0.342619	0.632161	-1.053239	-0.123188	-0.841905	-0.284023	0.096032	0.219338	0.928439
35195	2.511323	2.397698	8.347036	-0.104841	0.319693	0.533441	-1.050373	-0.105212	-0.855456	-0.294661	0.092979	0.214366	0.926594
35196	2.496573	2.533447	9.137447	-0.074839	0.197518	0.667113	-1.055191	-0.087962	-0.860084	-0.307101	0.092762	0.210501	0.923458
35197	2.149756	2.692229	9.279653	-0.259341	0.087220	0.748998	-1.059613	-0.070274	-0.865911	-0.320347	0.095818	0.203535	0.920201
35198	1.931183	2.377497	8.673582	-0.164876	0.093822	0.584973	-1.067752	-0.049827	-0.872680	-0.330600	0.097668	0.198721	0.917428
35199	2.163263	2.852588	8.431610	-0.024745	-0.001713	0.577664	-1.072570	-0.033186	-0.875046	-0.340693	0.100046	0.196896	0.913866
35200	2.022946	2.918060	8.917830	0.162310	-0.041005	0.540884	-1.079499	-0.019835	-0.871857	-0.350225	0.101952	0.199016	0.909583
35201	1.829336	3.181578	9.126526	0.079401	-0.092302	0.501423	-1.087217	-0.008398	-0.869658	-0.358687	0.104879	0.199837	0.905764
35202	2.158969	3.102551	8.651032	0.088816	-0.059103	0.492766	-1.093609	0.002421	-0.866153	-0.367073	0.107411	0.200803	0.901886
35203	2.369870	3.118445	8.009914	0.290958	-0.057820	0.473927	-1.097875	0.011383	-0.863000	-0.375546	0.107972	0.205244	0.897319
35204	2.131021	3.393231	7.776666	0.477189	-0.060710	0.509902	-1.103721	0.016392	-0.856331	-0.384987	0.107691	0.213126	0.891496
35205	1.827233	4.327130	8.025064	0.567982	-0.126651	0.331203	-1.110624	0.020285	-0.848612	-0.391065	0.106637	0.223371	0.886455
35206	1.827621	4.637897	8.576331	0.567229	-0.041890	0.068261	-1.115116	0.015450	-0.840259	-0.392833	0.103362	0.233583	0.883424
35207	3.583901	5.835107	10.590075	1.145171	0.337643	-0.117174	-1.115334	-0.001290	-0.834617	-0.394065	0.087368	0.251292	0.879734
35208	4.553633	4.787060	10.247438	0.089375	0.813246	0.209506	-1.104813	-0.018580	-0.846295	-0.401489	0.073508	0.246037	0.879129
35209	4.235326	3.215290	6.952004	-0.742995	0.856735	0.462003	-1.092155	0.004670	-0.874419	-0.412105	0.066284	0.225347	0.880338
35210	2.281499	2.242858	6.723681	0.020581	0.566251	0.670772	-1.081059	0.017449	-0.894940	-0.425979	0.059284	0.220096	0.875548
35211	1.435571	1.349102	9.445985	0.421237	0.250566	0.198952	-1.078677	0.019240	-0.902426	-0.430557	0.051830	0.224996	0.872532
35212	4.763826	4.516790	12.176674	0.520187	0.424037	-0.224914	-1.071761	0.010203	-0.904941	-0.428601	0.039059	0.230608	0.872694
35213	3.926692	2.986601	9.062377	-0.456644	0.360258	0.431460	-1.063686	0.013179	-0.915004	-0.436926	0.038425	0.219095	0.871560
35214	2.800157	1.905096	6.152441	0.143192	-0.029120	0.627477	-1.066123	0.032027	-0.924709	-0.447358	0.040561	0.221316	0.865589
35215	3.614749	3.296481	8.925306	0.959067	-0.027215	0.260200	-1.069503	0.008866	-0.909841	-0.451981	0.033451	0.237836	0.859086
35216	4.212047	3.380237	9.828760	0.026573	-0.003414	0.671021	-1.074538	0.008779	-0.907102	-0.462995	0.036592	0.237826	0.853074
35217	2.741077	2.596092	8.689563	-0.044703	0.083798	0.530285	-1.080561	0.030095	-0.911184	-0.471957	0.038026	0.235789	0.848655
35218	2.269389	2.674917	8.686530	-0.086275	0.104073	0.270466	-1.081647	0.039098	-0.913031	-0.476480	0.038487	0.233110	0.846844
35219	2.961240	3.211772	8.631500	-0.001049	0.136552	0.318508	-1.080608	0.046561	-0.916831	-0.482086	0.037620	0.231415	0.844171
35220	3.113597	3.100447	8.598504	-0.059692	0.177429	0.263745	-1.078649	0.056704	-0.922704	-0.486817	0.036562	0.228473	0.842302
35221	3.320820	3.150321	8.541905	-0.061777	0.227732	0.350654	-1.077484	0.066415	-0.927239	-0.493300	0.034929	0.224836	0.839573
35222	3.482707	3.294043	8.533753	-0.001388	0.264749	0.420881	-1.075387	0.074600	-0.933175	-0.501002	0.032545	0.221876	0.835888
35223	3.177966	3.506975	8.530018	0.011043	0.263019	0.494346	-1.071183	0.087371	-0.940198	-0.510015	0.030275	0.219015	0.831265
35224	2.770033	3.548120	8.526818	0.058846	0.285617	0.494728	-1.069090	0.097152	-0.948767	-0.518940	0.027259	0.216749	0.826425
35225	2.632692	3.652446	8.666234	0.056572	0.288654	0.478850	-1.065675	0.107838	-0.955444	-0.527709	0.024018	0.214376	0.821577
35226	2.482586	3.659441	8.753039	0.038805	0.278092	0.468148	-1.062254	0.116595	-0.963257	-0.536042	0.021213	0.211826	0.816908
35227	2.597693	3.693067	8.583017	0.019524	0.319907	0.388765	-1.059227	0.124383	-0.971095	-0.543333	0.017452	0.208539	0.813017
35228	2.775914	4.179306	8.238217	0.017409	0.376269	0.410286	-1.052359	0.132271	-0.980988	-0.551030	0.013020	0.204566	0.808918
35229	2.485792	4.261505	8.967629	0.264029	0.218289	0.447223	-1.049193	0.137378	-0.987706	-0.558788	0.008416	0.206381	0.803176
35230	2.092306	4.052887	8.892141	0.297789	0.009293	0.495597	-1.050523	0.139379	-0.988432	-0.566333	0.007141	0.210954	0.796689
35231	1.634512	3.367304	8.459642	0.245894	-0.116803	0.397518	-1.056354	0.140014	-0.985929	-0.571773	0.007855	0.216219	0.791368
35232	1.930046	3.338661	8.247487	0.103575	-0.006885	0.219132	-1.060063	0.139637	-0.984019	-0.574780	0.007874	0.217894	0.788726
35233	2.154689	3.556385	8.628222	-0.058370	0.120852	0.069081	-1.059140	0.141024	-0.984523	-0.575970	0.006872	0.215662	0.788480
35234	1.687112	3.596561	9.682259	-0.079511	-0.123446	-0.162333	-1.059142	0.142064	-0.987308	-0.572438	0.009177	0.215844	0.790975
35235	1.563276	2.550495	9.132751	0.342824	-0.476183	0.006561	-1.072104	0.134187	-0.977881	-0.570096	0.012709	0.226722	0.789574
35236	3.034446	2.011590	8.883495	0.366843	-0.259751	-0.248657	-1.080808	0.119871	-0.965891	-0.564633	0.011637	0.235522	0.790938
35237	4.099182	3.048126	10.357331	0.212866	-0.084603	-0.188214	-1.083551	0.105949	-0.958788	-0.560900	0.009667	0.239858	0.792317
35238	3.270900	3.008813	10.255191	-0.338209	0.056014	0.118804	-1.083555	0.107341	-0.958609	-0.562486	0.013292	0.233831	0.792941
35239	2.585341	2.282578	8.805090	-0.157232	0.142360	0.136936	-1.080939	0.118985	-0.963636	-0.564898	0.013475	0.229604	0.792458
35240	2.193710	2.656604	9.160922	0.008894	0.152185	0.083653	-1.078427	0.121143	-0.968964	-0.566414	0.011507	0.227994	0.791872
35241	2.322353	2.802175	9.380397	-0.139565	0.174859	0.051467	-1.075646	0.122015	-0.973263	-0.567622	0.010590	0.223631	0.792264
35242	2.620329	2.567194	8.637937	-0.246429	0.166309	0.144751	-1.071170	0.132076	-0.978094	-0.570086	0.011561	0.217795	0.792107
35243	2.428814	2.464208	8.729115	-0.122094	0.081704	0.192384	-1.068810	0.140784	-0.982674	-0.573101	0.012566	0.214695	0.790762
35244	2.197203	2.707630	9.054739	-0.049375	0.009530	0.151516	-1.069360	0.147512	-0.983259	-0.575030	0.013793	0.213760	0.789593
35245	2.159523	2.881706	8.965619	-0.062832	-0.032207	0.108774	-1.066465	0.154150	-0.983349	-0.576241	0.015552	0.212892	0.788912
35246	2.202179	2.901880	8.788662	-0.054536	-0.063005	0.062625	-1.069653	0.156995	-0.982416	-0.576476	0.017596	0.212733	0.788739
35247	2.252265	2.927052	8.693730	0.032942	-0.096578	0.083892	-1.072572	0.158441	-0.981665	-0.577049	0.019146	0.214113	0.787911
35248	2.451761	3.056926	8.997334	0.043668	-0.105354	0.083813	-1.074826	0.158977	-0.978401	-0.577479	0.020812	0.215981	0.787043
35249	2.536392	3.204114	9.102320	-0.039685	-0.124143	0.168276	-1.077348	0.160377	-0.976046	-0.579219	0.023986	0.216496	0.785531
35250	2.613752	3.195796	8.991630	-0.079631	-0.130115	0.180476	-1.080814	0.167387	-0.973770	-0.580997	0.027883	0.216664	0.784042
35251	2.459977	3.241546	8.928799	-0.072633	-0.121513	0.122237	-1.083884	0.174933	-0.970944	-0.581990	0.031175	0.216655	0.783184
35252	2.371823	3.137979	8.751167	-0.039174	-0.086748	0.021807	-1.086410	0.177614	-0.969621	-0.581491	0.033230	0.217040	0.783363
35253	2.560254	3.146239	8.619691	0.071133	-0.137680	-0.073692	-1.088791	0.176205	-0.966686	-0.579424	0.034226	0.219599	0.784139
35254	2.798379	3.342310	8.529241	0.105902	-0.134181	-0.094837	-1.091694	0.172011	-0.963566	-0.576987	0.034828	0.222882	0.784982
35255	2.818278	3.652960	8.347155	0.146122	-0.127804	-0.048629	-1.091648	0.163910	-0.962120	-0.575381	0.034894	0.226515	0.785118
35256	2.737210	3.250995	8.528221	0.060704	-0.141903	-0.155047	-1.094283	0.158915	-0.960907	-0.571917	0.035858	0.229211	0.786821
35257	3.307577	4.426560	9.335964	0.121258	-0.129397	-0.133752	-1.096784	0.152681	-0.954499	-0.568918	0.035831	0.232559	0.788013
35258	3.033499	4.091478	9.440802	-0.092858	0.014129	-0.043258	-1.098101	0.149901	-0.953767	-0.567802	0.036599	0.230968	0.789249
35259	3.220639	3.560762	8.564787	-0.177847	0.126270	-0.005674	-1.094669	0.154369	-0.957154	-0.567771	0.036520	0.226623	0.790534
35260	3.558059	3.406988	7.786652	-0.150488	0.165797	0.056420	-1.089134	0.157387	-0.961646	-0.568861	0.036002	0.222319	0.790996
35261	2.897533	3.448385	7.602399	-0.009172	0.108824	0.249376	-1.087433	0.165154	-0.967189	-0.572880	0.035433	0.220711	0.788568
35262	2.216205	3.460373	8.317930	0.199931	0.136338	0.106235	-1.084256	0.166275	-0.970544	-0.574861	0.031602	0.222228	0.786861
35263	2.829292	3.796826	8.911873	0.150620	0.194336	-0.096166	-1.078147	0.161454	-0.973453	-0.573895	0.026289	0.222396	0.787714
35264	4.059913	3.639494	8.565707	0.002645	0.239833	-0.006418	-1.072311	0.159320	-0.977614	-0.574427	0.022591	0.219687	0.788201
35265	4.792228	4.133502	9.542418	0.285634	0.515649	0.157816	-1.062755	0.154440	-0.987542	-0.578863	0.011851	0.218244	0.785587
35266	2.308601	2.122245	9.170886	-0.126068	0.530385	0.419829	-1.049523	0.161168	-1.001974	-0.587223	0.006962	0.210001	0.781678
35267	1.845302	1.822503	8.665505	0.123987	0.285936	0.249432	-1.040014	0.172077	-1.012338	-0.591941	0.002088	0.208521	0.778537
35268	2.736969	2.547627	10.150823	0.383906	0.124290	0.119876	-1.034824	0.164328	-1.014524	-0.593868	-0.003736	0.213012	0.775843
35269	3.471570	2.556037	9.552306	-0.027586	0.003382	0.411179	-1.034301	0.166561	-1.014995	-0.599880	-0.001641	0.212520	0.771347
35270	2.764391	2.159594	8.710420	-0.026027	-0.027199	0.351062	-1.036064	0.180415	-1.014533	-0.604659	0.000753	0.212449	0.767628
35271	2.180984	2.508265	8.798202	0.062520	-0.057297	0.231024	-1.038734	0.187155	-1.013482	-0.607605	0.001959	0.214019	0.764858
35272	2.429974	2.707003	9.095583	0.040173	0.022074	0.035126	-1.038466	0.186333	-1.014451	-0.607733	0.001454	0.214365	0.764661
35273	3.056759	2.834864	8.873156	-0.129496	0.050348	0.057624	-1.039269	0.189151	-1.014754	-0.608478	0.002630	0.211684	0.764812
35274	3.310265	2.946229	8.514237	-0.085814	0.095529	0.115463	-1.038757	0.195318	-1.016308	-0.610085	0.002886	0.209203	0.764213
35275	3.359856	3.112175	8.384532	0.064669	0.143113	0.184299	-1.034126	0.197562	-1.021390	-0.613155	0.000856	0.208397	0.761978
35276	3.340424	3.356984	8.382089	0.150345	0.195466	0.253855	-1.031089	0.201479	-1.024789	-0.617185	-0.002699	0.208285	0.758744
35277	3.087140	3.466505	8.671953	0.181531	0.192848	0.298184	-1.027252	0.203268	-1.027460	-0.622142	-0.006420	0.208692	0.754550
35278	2.843282	3.554327	8.740830	0.106604	0.205221	0.275091	-1.023413	0.204850	-1.033359	-0.626413	-0.009465	0.207784	0.751228
35279	2.788403	3.606715	8.575079	0.032888	0.217778	0.173284	-1.020642	0.208943	-1.038092	-0.629563	-0.012223	0.205643	0.749141
35280	2.862333	3.981835	8.266428	-0.055813	0.277597	0.168944	-1.014024	0.211573	-1.043720	-0.632572	-0.014766	0.201356	0.747724
35281	2.758017	4.601347	8.306693	0.077281	0.264491	0.169274	-1.007686	0.219290	-1.051734	-0.635781	-0.018824	0.199360	0.745442
35282	2.801200	4.956585	8.878193	0.434407	-0.053984	0.083447	-1.005677	0.212307	-1.053724	-0.636119	-0.023030	0.206551	0.743074
35283	2.335808	3.962535	7.927886	0.278390	-0.250069	0.370079	-1.014680	0.210178	-1.049260	-0.640058	-0.021162	0.214249	0.737547
35284	1.177566	2.790988	8.218902	0.361904	-0.353366	0.293945	-1.025800	0.206482	-1.041332	-0.642238	-0.019162	0.224224	0.732726
35285	1.279755	3.200764	9.403167	0.234850	-0.347780	0.026523	-1.036510	0.198806	-1.030717	-0.640588	-0.016860	0.232272	0.731718
35286	2.379321	3.429520	9.897314	0.301513	-0.400118	0.011989	-1.048808	0.190234	-1.022125	-0.638321	-0.014656	0.241809	0.730658
35287	2.311214	3.144330	10.316186	-0.019194	-0.293427	-0.025449	-1.057552	0.189812	-1.013181	-0.636163	-0.010163	0.245321	0.731444
35288	2.041168	3.170967	10.146433	-0.259106	-0.161616	-0.117240	-1.061804	0.193748	-1.010054	-0.633192	-0.004913	0.243564	0.734657
35289	1.840719	2.948823	9.725555	-0.413993	0.058139	-0.141010	-1.061303	0.203528	-1.010821	-0.631065	-0.001164	0.236673	0.738743
35290	2.249514	2.237650	8.838449	-0.324824	0.025172	-0.179880	-1.062904	0.207514	-1.012554	-0.628005	0.001880	0.231552	0.742961
35291	1.981985	2.611518	9.356950	-0.320317	-0.086334	-0.235362	-1.062120	0.211118	-1.012180	-0.623730	0.006144	0.227748	0.747699
35292	1.790700	2.734276	9.412735	-0.510695	-0.142444	-0.261036	-1.061756	0.222115	-1.011028	-0.618620	0.013605	0.221910	0.753578
35293	2.378685	2.837142	9.023226	-0.480351	-0.167297	-0.323110	-1.064561	0.229337	-1.006471	-0.612490	0.020663	0.216625	0.759936
35294	2.743940	2.615590	8.951861	-0.573533	-0.172997	-0.339421	-1.068818	0.235263	-1.004891	-0.605847	0.028993	0.210154	0.766775
35295	2.766809	2.232425	8.401855	-0.430695	-0.209288	-0.333877	-1.071621	0.241884	-0.998474	-0.599214	0.036066	0.206068	0.772773
35296	2.636646	2.196079	8.390914	-0.225513	-0.210188	-0.299614	-1.077065	0.245221	-0.992400	-0.593096	0.040932	0.205318	0.777435
35297	2.784342	2.786162	8.244171	-0.023264	-0.207845	-0.324657	-1.079967	0.241237	-0.992360	-0.586811	0.043162	0.207494	0.781496
35298	3.306219	2.887887	8.399020	0.182316	-0.217764	-0.139425	-1.084850	0.234540	-0.987686	-0.583439	0.043995	0.213023	0.782486
35299	2.829731	2.898780	9.515584	0.186808	-0.269743	-0.049490	-1.089865	0.227212	-0.979675	-0.581316	0.045877	0.218961	0.782319
35300	2.728250	3.168830	9.780012	-0.123728	-0.203422	-0.104848	-1.096470	0.219907	-0.971109	-0.578217	0.050185	0.219490	0.784200
35301	2.935304	2.774353	8.398123	-0.298940	-0.179983	-0.107012	-1.099401	0.225245	-0.969563	-0.575079	0.056020	0.216804	0.786856
35302	2.940399	2.601995	7.388660	0.042796	-0.227020	-0.102674	-1.102987	0.227704	-0.963538	-0.572087	0.058796	0.220212	0.787887
35303	2.900625	3.688770	7.798051	0.364107	-0.301267	-0.153465	-1.107866	0.219256	-0.955565	-0.568375	0.058710	0.229434	0.787948
35304	3.065068	4.102080	8.767573	0.335816	-0.274773	-0.441670	-1.114307	0.201635	-0.947866	-0.560082	0.057325	0.238360	0.791332
35305	3.759575	4.857518	9.399364	0.305463	-0.059670	-0.518387	-1.115833	0.179489	-0.942650	-0.551511	0.052332	0.244359	0.795855
35306	3.900265	4.277448	8.849645	0.075593	0.152422	-0.329435	-1.111816	0.165029	-0.943292	-0.546633	0.047592	0.244223	0.799552
35307	3.337728	3.689058	8.086021	-0.021518	0.276766	-0.069662	-1.104361	0.159957	-0.947468	-0.546438	0.043018	0.240874	0.800958
35308	2.757693	3.134730	7.374388	0.022824	0.275655	0.059713	-1.095886	0.162297	-0.954471	-0.548282	0.038775	0.238172	0.800723
35309	2.685379	3.439319	7.884960	0.219144	0.176350	-0.099450	-1.088452	0.158194	-0.959654	-0.547284	0.033027	0.239790	0.801180
35310	3.804500	3.394289	9.770588	0.292862	0.307765	-0.349746	-1.080742	0.150985	-0.969772	-0.542879	0.023344	0.241327	0.804052
35311	4.007634	5.701766	11.937710	0.032296	0.757201	-0.128627	-1.062417	0.138837	-0.982183	-0.544009	0.010157	0.233633	0.805833
35312	2.433165	1.405490	8.017725	-0.952948	0.442465	0.098516	-1.047480	0.152336	-0.995079	-0.546862	0.013998	0.213379	0.809454
35313	2.348998	0.685412	7.510299	0.102538	0.152797	0.091192	-1.040637	0.169130	-1.003482	-0.548636	0.010833	0.213231	0.808340
35314	3.666920	2.321362	10.070516	0.192226	0.072064	-0.057988	-1.035971	0.159255	-1.003850	-0.547576	0.007463	0.215546	0.808483
35315	3.893922	2.267161	9.480965	-0.159686	0.123630	0.324896	-1.029526	0.176325	-1.011702	-0.552962	0.008750	0.211435	0.805885
35316	3.395809	2.321143	8.627652	-0.066701	0.026345	0.333533	-1.029029	0.187819	-1.014026	-0.557885	0.010646	0.209992	0.802841
35317	2.637138	2.501994	8.944628	0.063272	-0.041898	0.508623	-1.032121	0.190761	-1.012906	-0.565513	0.012938	0.211238	0.797124
35318	2.118320	2.827602	9.388387	-0.114059	-0.013577	0.344783	-1.034402	0.200576	-1.012433	-0.570355	0.016078	0.209469	0.794078
35319	2.760875	2.179007	9.254137	-0.152320	-0.051928	0.086155	-1.034032	0.209486	-1.011616	-0.571113	0.019196	0.207462	0.793991
35320	3.204230	2.269557	9.028769	-0.261944	-0.096826	0.139357	-1.035926	0.222918	-1.010898	-0.572313	0.024467	0.204344	0.793790
35321	3.016011	2.438461	8.812315	-0.260489	-0.079560	0.088235	-1.038875	0.234396	-1.009155	-0.572917	0.029307	0.200928	0.794063
35322	3.087037	2.689715	8.336022	-0.230695	0.022510	0.069517	-1.040752	0.241542	-1.008369	-0.573455	0.032042	0.196960	0.794563
35323	3.389003	2.884545	8.502677	-0.083877	0.109839	0.112894	-1.040902	0.247703	-1.008976	-0.575285	0.031968	0.194199	0.793922
35324	3.279852	3.052507	8.762826	-0.040267	0.142588	0.169832	-1.034823	0.252960	-1.012905	-0.577941	0.031011	0.191805	0.792612
35325	2.852855	3.069027	8.706274	-0.012924	0.164340	0.161311	-1.029021	0.262724	-1.018296	-0.580771	0.029447	0.189553	0.791143
35326	2.906045	3.191356	8.673286	0.000441	0.175687	0.066813	-1.024131	0.266909	-1.023051	-0.581879	0.027113	0.187475	0.790908
35327	2.716907	2.954899	8.674080	0.043068	0.178921	0.021930	-1.021612	0.266452	-1.023899	-0.582568	0.024134	0.186057	0.790832
35328	2.805109	3.024462	8.652192	0.082811	0.266936	-0.035753	-1.015249	0.265293	-1.028438	-0.582349	0.019028	0.184267	0.791552
35329	2.910392	3.511798	8.237751	0.074764	0.339563	0.008857	-1.008887	0.264810	-1.032016	-0.583401	0.013088	0.181544	0.791526
35330	2.660468	4.342412	9.542826	0.340969	0.164726	-0.019728	-0.998797	0.258006	-1.037718	-0.583027	0.006660	0.185015	0.791078
35331	2.603560	4.159246	8.781865	0.125437	-0.073580	0.193825	-0.998525	0.255343	-1.037537	-0.585468	0.007325	0.187960	0.788571
35332	1.704804	3.431653	8.105085	0.225663	-0.190308	0.198941	-1.000640	0.253679	-1.035956	-0.587263	0.008642	0.193707	0.785828
35333	1.298807	3.429177	8.439247	0.308478	-0.253659	-0.015955	-1.005918	0.245981	-1.029833	-0.585690	0.009125	0.201663	0.784995
35334	1.470238	3.410490	8.892342	0.067981	-0.241139	-0.243885	-1.012794	0.240973	-1.023740	-0.580375	0.011303	0.205589	0.787890
35335	1.412043	3.042984	9.627448	-0.152683	-0.359351	-0.428327	-1.022059	0.237663	-1.016224	-0.571690	0.017085	0.207515	0.793609
35336	1.965418	3.014197	9.724074	0.065992	-0.667159	-0.381109	-1.037540	0.230185	-1.003400	-0.562369	0.025489	0.216289	0.797691
35337	3.327618	2.485460	9.562862	0.188282	-0.393701	-0.464121	-1.044916	0.214772	-0.993607	-0.552925	0.027747	0.223977	0.802084
35338	3.413368	2.865725	9.959772	-0.232418	-0.179724	-0.379244	-1.049399	0.207046	-0.987092	-0.545343	0.031667	0.222426	0.807543
35339	2.629562	2.448408	8.509141	-0.292790	-0.052112	-0.314739	-1.051792	0.209448	-0.985914	-0.539437	0.034421	0.218461	0.812464
35340	2.746655	2.275755	8.432199	0.174647	-0.061192	-0.362856	-1.055349	0.202290	-0.980733	-0.532796	0.032123	0.222190	0.815922
35341	2.761472	2.518933	10.055512	0.146120	-0.087570	-0.382617	-1.056498	0.187128	-0.975970	-0.525860	0.030425	0.225696	0.819516
35342	2.520097	2.728170	10.142806	-0.361993	-0.019426	-0.148566	-1.052526	0.188160	-0.976251	-0.522530	0.034050	0.220034	0.823036
35343	2.633170	1.967506	8.910196	-0.407206	0.050708	-0.122504	-1.051993	0.197607	-0.979086	-0.520070	0.037065	0.212754	0.826371
35344	3.056650	1.805228	8.467093	-0.300095	-0.025358	-0.101513	-1.050688	0.204750	-0.981289	-0.517523	0.040335	0.208114	0.828994
35345	2.937709	2.220602	8.725075	-0.029140	-0.142332	-0.024494	-1.054940	0.208426	-0.978975	-0.516138	0.043073	0.208980	0.829502
35346	2.326220	2.495928	8.665724	-0.044625	-0.187666	0.076077	-1.059452	0.210706	-0.976435	-0.516080	0.047120	0.210097	0.829036
35347	2.235342	2.955499	8.880908	-0.000911	-0.181364	0.123990	-1.060921	0.213818	-0.970546	-0.517007	0.050808	0.211671	0.827839
35348	2.434866	3.182453	9.039364	-0.064857	-0.209291	0.153613	-1.066764	0.217760	-0.966058	-0.518110	0.055745	0.212593	0.826595
35349	2.605573	3.074249	8.703461	-0.087914	-0.225061	0.205494	-1.071319	0.224981	-0.961574	-0.520077	0.061367	0.213078	0.824834
35350	2.748645	3.105916	8.168455	0.037620	-0.249256	0.219859	-1.077969	0.233059	-0.953993	-0.522202	0.066172	0.216012	0.822353
35351	2.849334	3.369874	7.957742	0.296301	-0.212346	0.110368	-1.082601	0.231101	-0.949171	-0.523105	0.067139	0.222830	0.819878
35352	2.951447	4.456758	8.024884	0.394351	-0.195601	0.078887	-1.086425	0.224507	-0.943969	-0.523570	0.066713	0.231228	0.817287
35353	2.603191	4.098502	8.281666	0.165533	-0.196985	0.019896	-1.091714	0.220413	-0.936657	-0.522806	0.068323	0.235906	0.816305
35354	4.207940	5.295429	10.651806	0.868795	0.266727	-0.362617	-1.089806	0.202191	-0.935516	-0.518750	0.053307	0.247751	0.816503
35355	5.005510	4.508764	9.623154	-0.369223	0.565158	0.018099	-1.077823	0.183218	-0.948337	-0.520998	0.048025	0.235822	0.818927
35356	3.793880	2.391612	6.220180	-0.772365	0.459515	0.620420	-1.063209	0.215370	-0.964658	-0.531816	0.051646	0.217719	0.816763
35357	2.254572	1.999625	6.635633	0.169709	0.324560	0.571579	-1.055847	0.235370	-0.973499	-0.542298	0.047114	0.216463	0.810455
35358	2.690105	1.879186	9.504550	0.482830	0.271801	0.084052	-1.047488	0.231706	-0.980423	-0.544739	0.037997	0.221244	0.808002
35359	5.881163	4.949850	13.449678	0.435987	0.717907	-0.159937	-1.032070	0.215349	-0.988906	-0.545199	0.021059	0.220579	0.808492
35360	3.016751	1.542859	9.526737	-0.940008	0.334231	0.668728	-1.021674	0.240326	-1.004736	-0.556000	0.029109	0.201369	0.805895
35361	2.188076	0.685201	6.434103	0.210328	-0.090023	0.666376	-1.018984	0.271888	-1.007652	-0.566086	0.031086	0.205305	0.797766
35362	2.822323	2.456811	8.981941	0.755105	-0.135914	0.197187	-1.021192	0.256655	-1.004892	-0.568487	0.025703	0.218738	0.792664
35363	2.762341	2.237380	10.086547	0.120093	0.066215	0.148744	-1.020382	0.251456	-1.004261	-0.570842	0.024122	0.219722	0.790746
35364	2.910635	2.048198	9.043093	-0.220764	0.046377	-0.029267	-1.020659	0.255524	-1.004799	-0.569905	0.025959	0.215707	0.792468
35365	3.384054	2.331053	8.809977	-0.000459	0.038516	0.077353	-1.023833	0.253281	-1.001211	-0.570956	0.025911	0.215111	0.791875
35366	3.223210	2.255314	8.810427	-0.016871	0.052328	0.088037	-1.023579	0.256903	-1.001098	-0.572033	0.025825	0.214196	0.791348
35367	3.230191	2.374369	8.703836	-0.101887	0.072470	0.107345	-1.017770	0.264332	-1.008175	-0.573653	0.026566	0.211585	0.790853
35368	3.366265	2.561292	8.468313	0.009473	0.117348	0.056673	-1.015527	0.267976	-1.011037	-0.574563	0.025001	0.210356	0.790571
35369	3.491397	2.866993	8.587788	0.018424	0.160745	0.031297	-1.012616	0.269063	-1.012647	-0.575408	0.022682	0.208705	0.790464
35370	3.355077	2.917935	8.713196	0.027474	0.176079	0.133118	-1.009568	0.269019	-1.013757	-0.577750	0.020304	0.207048	0.789255
35371	3.206742	3.043879	8.577719	0.012467	0.208907	0.094412	-1.005737	0.272973	-1.019580	-0.579773	0.017584	0.204747	0.788437
35372	3.099243	3.068616	8.456293	0.075183	0.196548	-0.031868	-0.998317	0.272866	-1.022353	-0.579600	0.013648	0.203661	0.788923
35373	2.940127	3.490499	8.311032	-0.024647	0.311686	-0.048221	-0.991820	0.271458	-1.028377	-0.579755	0.009162	0.199673	0.789893
35374	2.704467	4.634373	8.439590	0.002642	0.329844	-0.125817	-0.982676	0.271119	-1.034935	-0.578537	0.003595	0.195903	0.791773
35375	2.267513	4.558566	9.249931	0.268780	-0.044202	-0.082208	-0.980000	0.262426	-1.036049	-0.576723	0.001165	0.200752	0.791889
35376	1.875917	3.386230	8.288793	0.197949	-0.266741	0.009132	-0.984758	0.257958	-1.031305	-0.575228	0.003328	0.206950	0.791374
35377	1.931615	3.246441	8.161581	0.351361	-0.241496	-0.204176	-0.989896	0.248410	-1.029940	-0.570638	0.002527	0.215374	0.792451
35378	1.887058	3.672939	9.023499	0.310899	-0.246180	-0.243261	-0.994757	0.234129	-1.023361	-0.565190	0.002003	0.223104	0.794217
35379	1.729524	3.383703	9.490203	0.133235	-0.211761	-0.257708	-1.000422	0.222969	-1.018149	-0.559778	0.002918	0.227658	0.796751
35380	1.824450	3.006765	9.544098	0.002877	-0.277526	-0.375242	-1.009004	0.211890	-1.007399	-0.551933	0.005780	0.230809	0.801289
35381	2.048674	2.653982	9.257584	0.226635	-0.312330	-0.401314	-1.018118	0.202282	-0.999414	-0.543690	0.006611	0.237880	0.804842
35382	2.702231	3.061586	10.071264	0.045601	-0.217275	-0.349292	-1.018090	0.191892	-0.990754	-0.536509	0.008106	0.240999	0.808710
35383	2.834178	3.549489	10.430267	-0.133567	-0.074423	-0.289765	-1.020062	0.186446	-0.988758	-0.531072	0.009526	0.239578	0.812696
35384	2.339206	2.484443	8.873037	-0.385772	-0.013045	-0.129070	-1.021936	0.192894	-0.987994	-0.528290	0.013374	0.233444	0.816232
35385	2.279513	2.616820	8.456212	-0.130466	0.029420	-0.177489	-1.022734	0.194010	-0.987144	-0.525138	0.013633	0.230891	0.818983
35386	1.870283	2.815782	9.039078	-0.060429	-0.049677	-0.119358	-1.021143	0.193107	-0.985849	-0.522460	0.014675	0.230437	0.820804
35387	1.990591	2.856801	9.028018	-0.166654	-0.096726	-0.194283	-1.021158	0.198458	-0.987825	-0.518419	0.017279	0.228545	0.823839
35388	2.388270	3.070331	8.927890	-0.090445	-0.040593	-0.207924	-1.021149	0.195333	-0.985509	-0.514326	0.018071	0.227527	0.826664
35389	2.522502	2.873705	8.755378	-0.124882	-0.097565	-0.073149	-1.020891	0.197251	-0.984109	-0.512277	0.020811	0.226249	0.828221
35390	2.591258	2.865268	8.988619	-0.060144	-0.157034	0.053076	-1.027516	0.197127	-0.978132	-0.511973	0.024405	0.226821	0.828155
35391	2.472757	2.761189	9.173510	-0.057119	-0.190242	0.102407	-1.031641	0.202819	-0.972535	-0.512432	0.028785	0.227499	0.827544
35392	1.971268	2.858881	9.061107	-0.087770	-0.225176	0.065065	-1.035371	0.209073	-0.967461	-0.511997	0.033838	0.228300	0.827402
35393	1.911518	2.913609	8.902409	0.010663	-0.223221	0.019429	-1.040144	0.210029	-0.961739	-0.510962	0.037654	0.230429	0.827286
35394	2.599664	2.884809	8.704709	0.146292	-0.238220	0.026686	-1.043853	0.209136	-0.955551	-0.509986	0.040350	0.235249	0.826404
35395	3.022883	3.110909	8.330877	0.189712	-0.268353	0.182134	-1.048753	0.207668	-0.947490	-0.511537	0.043848	0.240653	0.823707
35396	2.656996	4.283934	8.074920	0.005687	-0.363912	0.315363	-1.055533	0.214900	-0.939397	-0.514537	0.051424	0.244174	0.820357
35397	2.729864	5.193213	9.268959	0.434962	-0.179344	-0.095941	-1.059511	0.215026	-0.928611	-0.512158	0.049499	0.252987	0.819293
35398	3.246730	5.338564	9.647171	0.299429	0.150804	-0.762746	-1.057321	0.190876	-0.924978	-0.500212	0.040217	0.257062	0.825888
35399	2.991849	3.954993	7.673680	-0.191678	0.125460	-0.161346	-1.053852	0.182617	-0.927563	-0.497656	0.039279	0.252547	0.828864
35400	3.122681	2.670741	6.459837	0.108522	0.061156	-0.084732	-1.051477	0.185903	-0.927083	-0.496190	0.036883	0.253789	0.829473
35401	4.117096	3.727467	8.039844	0.392629	0.102580	-0.073186	-1.049823	0.174722	-0.926820	-0.495399	0.031017	0.259158	0.828526
35402	4.850206	4.294304	8.960671	0.298685	0.201018	0.087845	-1.046485	0.166267	-0.926859	-0.497590	0.025313	0.262037	0.826499
35403	4.022962	3.755001	9.098215	0.187301	0.349124	0.242474	-1.038796	0.165511	-0.932073	-0.503140	0.019117	0.261395	0.823503
35404	3.120939	3.058896	8.353702	0.084521	0.293009	0.243806	-1.032442	0.167868	-0.937709	-0.508211	0.014852	0.259718	0.821004
35405	3.149334	3.224478	8.415905	0.153883	0.184834	0.255694	-1.027529	0.164748	-0.940549	-0.513055	0.011783	0.260131	0.817904
35406	3.658053	3.777868	8.797842	0.226649	0.115408	0.211049	-1.024246	0.162418	-0.941029	-0.516685	0.008797	0.262581	0.814868
35407	3.528654	3.547325	8.569357	0.102019	0.013095	0.278121	-1.021873	0.166144	-0.941474	-0.520959	0.009236	0.263912	0.811706
35408	2.966856	3.658505	8.628303	0.091660	0.002648	0.192383	-1.020949	0.167197	-0.939572	-0.523662	0.009376	0.265317	0.809504
35409	3.157152	3.574560	8.504800	0.028597	-0.021173	0.055850	-1.021082	0.167157	-0.937693	-0.524130	0.009975	0.265838	0.809023
35410	3.500646	3.590492	8.414127	-0.041458	0.001303	-0.013258	-1.023593	0.164617	-0.933988	-0.523473	0.010439	0.265139	0.809671
35411	3.529647	3.586159	8.362097	-0.046696	0.004947	-0.018561	-1.023325	0.163479	-0.933356	-0.522865	0.011047	0.264193	0.810365
35412	3.326918	3.791234	8.383213	-0.059178	-0.019841	-0.027564	-1.022529	0.163173	-0.932972	-0.521870	0.011960	0.263430	0.811242
35413	3.176925	3.754513	8.229656	-0.031750	-0.018517	-0.144130	-1.022655	0.160622	-0.931173	-0.519101	0.012151	0.263012	0.813149
35414	3.337467	3.815662	8.041565	-0.038048	0.045066	-0.200357	-1.019467	0.157914	-0.931967	-0.515639	0.010876	0.261954	0.815707
35415	3.506520	3.765357	8.309489	0.005363	0.118257	-0.196258	-1.017189	0.149396	-0.934278	-0.512731	0.008212	0.260756	0.817952
35416	3.568874	4.099075	8.677149	-0.128171	0.200203	-0.103360	-1.010955	0.147102	-0.937913	-0.511626	0.005830	0.256599	0.819977
35417	3.379831	4.289796	8.337750	-0.162852	0.206617	-0.015862	-1.005926	0.149306	-0.941658	-0.512077	0.004405	0.251741	0.821209
35418	3.013903	4.438525	8.503515	-0.088751	0.190021	0.104569	-1.003416	0.152193	-0.948305	-0.514303	0.002844	0.248304	0.820872
35419	2.437285	4.134315	8.151143	0.075883	0.009819	0.111153	-1.003026	0.154708	-0.948766	-0.515851	0.002827	0.249397	0.819567
35420	1.974612	3.635593	8.121453	0.075528	0.082732	0.037478	-1.001434	0.154511	-0.954025	-0.516450	0.001002	0.249757	0.819085
35421	2.146431	3.742759	8.720603	0.019588	0.072245	-0.128947	-0.999796	0.152885	-0.956550	-0.514367	-0.000686	0.249260	0.820546
35422	2.325902	3.510574	8.836175	0.145917	0.027382	-0.284468	-0.998714	0.145321	-0.956669	-0.509396	-0.003932	0.251340	0.823000
35423	2.429132	3.760091	9.338107	-0.114849	-0.006084	-0.098120	-0.998041	0.141653	-0.955720	-0.507429	-0.002822	0.249391	0.824810
35424	2.544332	3.728139	8.783468	-0.232358	-0.053306	0.116914	-1.002287	0.144036	-0.958011	-0.508667	0.001122	0.246075	0.825047
35425	2.395768	3.385603	8.685216	-0.263566	-0.119792	0.061627	-1.005225	0.151955	-0.959336	-0.508752	0.006419	0.242808	0.825938
35426	2.176512	3.813697	8.718584	-0.042925	-0.043019	-0.235095	-1.006815	0.151802	-0.957175	-0.504226	0.006548	0.242540	0.828787
35427	2.301227	3.522649	8.777390	-0.134237	-0.066293	-0.190540	-1.006859	0.153212	-0.958969	-0.500390	0.008395	0.240858	0.831581
35428	2.400496	3.667677	8.899690	-0.123206	-0.094285	-0.204861	-1.008709	0.151570	-0.958597	-0.496081	0.010331	0.239759	0.834454
35429	2.270792	3.582775	8.727863	0.079082	-0.062087	-0.359582	-1.011599	0.143096	-0.957627	-0.489449	0.009165	0.241601	0.837845
35430	2.460746	3.702766	9.016808	-0.131865	-0.101054	-0.185499	-1.012109	0.136173	-0.953547	-0.485398	0.011375	0.240384	0.840521
35431	2.502560	3.620960	8.696176	-0.142670	-0.123932	-0.019470	-1.015821	0.137103	-0.953877	-0.484101	0.015053	0.239021	0.841599
35432	2.323932	3.600738	8.787126	-0.183707	-0.093127	-0.128990	-1.019146	0.141176	-0.951562	-0.480997	0.017905	0.236840	0.843936
35433	2.448645	3.653967	8.713529	-0.115791	-0.065922	-0.342578	-1.019667	0.138112	-0.951385	-0.474505	0.018802	0.235460	0.847968
35434	2.518371	3.558137	8.701949	-0.144640	-0.082820	-0.208407	-1.022573	0.135020	-0.947558	-0.470093	0.020720	0.233841	0.850824
35435	2.643322	3.616236	8.734228	-0.107974	-0.080885	-0.165875	-1.024693	0.135417	-0.950608	-0.466497	0.022632	0.232658	0.853076
35436	2.510360	3.601688	8.742292	-0.121319	-0.074616	-0.136672	-1.026808	0.134057	-0.950090	-0.463331	0.024524	0.231317	0.855111
35437	2.465566	3.552337	8.825534	-0.122213	-0.067535	-0.135736	-1.027733	0.133043	-0.947562	-0.460285	0.026474	0.229746	0.857120
35438	2.648389	3.487681	8.759423	-0.126922	-0.073073	-0.128749	-1.029453	0.132099	-0.947304	-0.457240	0.028428	0.228281	0.859076
35439	2.662247	3.400548	8.760506	-0.102168	-0.057345	-0.109121	-1.031176	0.132226	-0.944999	-0.454691	0.030146	0.226944	0.860723
35440	2.658396	3.356791	8.799229	-0.091527	-0.050319	-0.101968	-1.034092	0.132725	-0.945620	-0.452218	0.031507	0.225859	0.862261
35441	2.797652	3.417571	8.774159	-0.062209	-0.035309	-0.051420	-1.034887	0.132707	-0.944001	-0.450780	0.032750	0.224977	0.863198
35442	2.644509	3.322555	8.789433	-0.066240	-0.033103	-0.034584	-1.035288	0.134163	-0.946231	-0.449557	0.033889	0.224126	0.864012
35443	2.565163	3.423070	8.853635	-0.045591	-0.010839	-0.029060	-1.035420	0.133866	-0.945300	-0.448622	0.034659	0.223296	0.864683
35444	2.648282	3.380883	8.817992	-0.088429	-0.017008	-0.009800	-1.037275	0.134205	-0.946073	-0.447879	0.035830	0.221897	0.865380
35445	2.624231	3.361020	8.750010	-0.034876	-0.011667	0.008091	-1.038345	0.137444	-0.946226	-0.447587	0.036682	0.221238	0.865664
35446	2.575344	3.394124	8.825282	-0.036429	-0.002594	0.000195	-1.039933	0.137080	-0.947024	-0.447117	0.037182	0.220603	0.866047
35447	2.676819	3.410136	8.826037	-0.036669	-0.024014	0.006304	-1.039774	0.139157	-0.945252	-0.446735	0.038253	0.220031	0.866343
35448	2.589565	3.410981	8.825760	-0.067439	-0.031521	0.011483	-1.040309	0.140667	-0.943587	-0.446308	0.039581	0.219108	0.866738
35449	2.619728	3.336266	8.697274	-0.021862	-0.019992	-0.007750	-1.041504	0.141538	-0.943814	-0.445709	0.040383	0.218775	0.867093
35450	2.680073	3.235418	8.752839	-0.005671	-0.021630	-0.007721	-1.042165	0.141286	-0.944351	-0.445040	0.040904	0.218849	0.867393
35451	2.704341	3.226144	8.705515	0.029250	0.012969	-0.028611	-1.041896	0.140048	-0.945467	-0.444263	0.040589	0.219131	0.867735
35452	2.777598	3.212919	8.799327	0.050565	0.025295	-0.016106	-1.041892	0.138510	-0.945382	-0.443699	0.039759	0.219770	0.867900
35453	2.716020	3.138980	8.783553	0.066704	0.031559	-0.012462	-1.042155	0.137645	-0.943930	-0.443315	0.038865	0.220524	0.867946
35454	2.691499	3.410408	8.872217	0.046804	0.021690	0.056362	-1.042946	0.136568	-0.944895	-0.443987	0.038451	0.221072	0.867481
35455	2.658503	3.351544	8.794626	0.059313	0.015501	0.059026	-1.042147	0.135120	-0.943474	-0.444765	0.038214	0.221789	0.866910
35456	2.618336	3.413922	8.747191	0.070311	0.012231	0.051090	-1.042416	0.136243	-0.943435	-0.445321	0.037732	0.222833	0.866378
35457	2.569465	3.427594	8.704671	0.050921	0.008013	0.035100	-1.042545	0.135430	-0.944399	-0.445642	0.037587	0.223494	0.866049
35458	2.656039	3.487440	8.872955	0.114751	-0.002108	0.035210	-1.043332	0.132620	-0.942869	-0.445890	0.036885	0.225446	0.865445
35459	2.641132	3.460438	8.586274	0.113341	-0.005278	0.054646	-1.043463	0.131755	-0.941553	-0.446532	0.036498	0.227298	0.864646
35460	2.701056	3.609590	8.553290	0.251604	-0.023001	0.063788	-1.042784	0.126454	-0.942535	-0.447272	0.035064	0.231778	0.863132
35461	2.644995	3.730011	9.210168	-0.001689	-0.031637	0.075308	-1.044636	0.125197	-0.940674	-0.448060	0.036250	0.231869	0.862650
35462	2.732163	3.547070	8.800226	-0.226226	-0.017160	0.095912	-1.045710	0.129676	-0.939982	-0.449023	0.039144	0.228020	0.863049
35463	2.640566	3.222531	8.438820	-0.194946	0.011895	0.009599	-1.046793	0.137531	-0.940390	-0.448722	0.041009	0.224430	0.864059
35464	1.915437	3.571019	8.153990	0.191409	0.165183	-0.377936	-1.047479	0.145665	-0.941197	-0.442636	0.034865	0.226530	0.866915
35465	2.450017	3.250596	8.129485	0.416545	0.512197	0.049245	-1.035923	0.136934	-0.949662	-0.445693	0.022772	0.229057	0.865085
35466	3.276747	3.790037	9.363889	0.412383	0.258992	0.223310	-1.026876	0.125135	-0.955781	-0.450459	0.015767	0.233736	0.861514
35467	2.969314	3.580513	8.908342	0.080936	-0.007720	0.323204	-1.025153	0.125129	-0.957277	-0.455648	0.016966	0.234993	0.858414
35468	2.585827	3.569064	8.646170	0.025029	-0.079533	0.112169	-1.028379	0.128202	-0.955090	-0.456771	0.018755	0.236076	0.857483
35469	2.550175	3.699524	8.923298	-0.170872	-0.097029	-0.037971	-1.030237	0.129673	-0.956498	-0.455234	0.022089	0.233944	0.858804
35470	2.459312	3.612900	8.762304	-0.348635	-0.049252	0.089996	-1.033420	0.130542	-0.954689	-0.455946	0.026654	0.228328	0.859808
35471	2.511529	3.373506	8.438367	-0.230656	-0.052029	-0.081157	-1.035030	0.137901	-0.957388	-0.453822	0.029571	0.224777	0.861769
35472	2.684306	3.498035	8.688238	-0.029753	-0.049160	-0.055804	-1.032636	0.134662	-0.958593	-0.452191	0.030564	0.224715	0.862608
35473	2.775307	3.591559	8.931190	-0.118954	-0.061278	0.047328	-1.036586	0.137821	-0.957278	-0.452294	0.033206	0.223100	0.862875
35474	2.728701	3.508190	8.992970	-0.248414	-0.074427	0.175041	-1.039258	0.145114	-0.955940	-0.454370	0.037647	0.219338	0.862567
35475	2.268912	3.111470	8.986668	-0.541122	-0.144226	0.307290	-1.045940	0.164537	-0.955781	-0.458227	0.046685	0.210969	0.862172
35476	2.639304	3.249184	8.207512	0.082820	0.053377	-0.206744	-1.044356	0.166953	-0.959212	-0.454525	0.044266	0.212078	0.863985
35477	2.782544	3.256735	9.107239	0.052395	0.020730	-0.154056	-1.042749	0.160857	-0.956874	-0.451625	0.043066	0.212853	0.865375
35478	2.691312	3.293889	8.844208	-0.135695	-0.024771	0.074948	-1.043156	0.163937	-0.956771	-0.452259	0.045172	0.210638	0.865478
35479	2.743296	3.222394	8.745081	-0.042908	-0.007297	-0.027289	-1.043853	0.164767	-0.957101	-0.451344	0.045858	0.209920	0.866094
35480	2.850321	3.219492	8.854292	-0.078858	-0.007429	0.037993	-1.044104	0.159895	-0.957522	-0.451456	0.046993	0.208563	0.866303
