# Supplementary material for: Identification of Haptic Based Guiding Using Hard Reins
Source: PLoS One. 2015 Jul 22;10(7):e0132020. doi: 10.1371/journal.pone.0132020 (PMC4511788; doi:10.1371/journal.pone.0132020)
Supplement: S2 File — (ZIP) [file pone.0132020.s002.zip › MotionData2/Subject10/T1/fc1.txt]

// Start Time: 0
// Sample rate: 25.0Hz
// Scenario: 4.9
// Firmware Version: 2.6.1
Counter	Acc_X	Acc_Y	Acc_Z	Gyr_X	Gyr_Y	Gyr_Z	Mag_X	Mag_Y	Mag_Z	Quat_w	Quat_x	Quat_y	Quat_z
7850	7.761750	-0.474680	6.017005	-0.028716	0.014223	-0.010992	-0.482976	-0.156371	-0.662404	0.866724	0.085113	-0.440670	0.217613
7851	7.813099	-0.436060	5.996998	-0.021833	-0.010472	-0.000611	-0.482964	-0.156630	-0.663724	0.866664	0.084767	-0.440981	0.217357
7852	7.825573	-0.396555	5.927053	-0.022737	-0.017475	0.001113	-0.482726	-0.155279	-0.661201	0.866514	0.084480	-0.441419	0.217178
7853	7.862050	-0.406273	5.899437	-0.024199	-0.027579	-0.021584	-0.482456	-0.154711	-0.662244	0.866398	0.084355	-0.441998	0.216507
7854	7.883717	-0.454568	5.859508	-0.039577	-0.034629	-0.011084	-0.482211	-0.153488	-0.660512	0.866180	0.083954	-0.442786	0.215928
7855	7.893237	-0.488787	5.873328	-0.039545	-0.017047	-0.018007	-0.482461	-0.158052	-0.660075	0.866167	0.083485	-0.443254	0.215201
7856	7.910097	-0.518106	5.877364	-0.027634	-0.013476	-0.028493	-0.482996	-0.156541	-0.659910	0.866180	0.083372	-0.443591	0.214497
7857	7.859200	-0.488209	5.847488	-0.034422	-0.019665	-0.019779	-0.483800	-0.156015	-0.658448	0.866142	0.083015	-0.444077	0.213782
7858	7.912702	-0.511937	5.756324	-0.029757	-0.034267	-0.037269	-0.483671	-0.155046	-0.658561	0.866018	0.083015	-0.444771	0.212839
7859	7.961953	-0.433423	5.642500	-0.053812	-0.029797	-0.031955	-0.484731	-0.153954	-0.658400	0.865969	0.082475	-0.445500	0.211722
7860	8.020299	-0.461992	5.546312	-0.049916	0.016502	-0.033568	-0.486334	-0.152057	-0.656774	0.866308	0.081887	-0.445403	0.210764
7861	7.932733	-0.437954	5.635847	-0.022028	0.017879	-0.023193	-0.484741	-0.151747	-0.658225	0.866587	0.081623	-0.445195	0.210157
7862	7.927764	-0.429674	5.769254	-0.027467	0.012806	-0.031915	-0.483274	-0.153650	-0.659456	0.866843	0.081433	-0.445068	0.209441
7863	7.946910	-0.451202	5.945264	-0.022217	0.017963	-0.031037	-0.482328	-0.153604	-0.662354	0.867156	0.081236	-0.444845	0.208696
7864	7.910118	-0.488051	6.013388	0.004030	0.028089	-0.021491	-0.484567	-0.153902	-0.662344	0.867457	0.081428	-0.444339	0.208450
7865	7.800619	-0.493993	5.977091	-0.004397	0.033312	-0.014490	-0.482722	-0.152773	-0.662861	0.867812	0.081322	-0.443792	0.208179
7866	7.781415	-0.450038	5.968475	0.012730	0.011293	-0.011121	-0.483229	-0.155108	-0.664218	0.867908	0.081637	-0.443559	0.208150
7867	7.840199	-0.391849	5.929204	0.022870	-0.019439	-0.006874	-0.482315	-0.154834	-0.663299	0.867722	0.082155	-0.443819	0.208167
7868	7.893942	-0.362797	5.894477	0.014198	-0.015844	-0.009450	-0.482588	-0.155130	-0.661988	0.867571	0.082586	-0.444055	0.208123
7869	7.874492	-0.362475	5.880403	0.019076	-0.023563	-0.019957	-0.482583	-0.156510	-0.662015	0.867410	0.083175	-0.444377	0.207871
7870	7.884613	-0.303827	5.837419	0.008667	-0.006735	-0.028606	-0.483139	-0.155172	-0.659093	0.867428	0.083644	-0.444446	0.207463
7871	7.952903	-0.284578	5.799795	-0.013905	-0.024107	-0.025092	-0.485515	-0.156450	-0.658181	0.867338	0.083716	-0.444905	0.206824
7872	7.986837	-0.311372	5.781681	-0.009143	0.003690	-0.018041	-0.484189	-0.156564	-0.658982	0.867428	0.083751	-0.444881	0.206481
7873	7.971977	-0.357309	5.776527	-0.019536	0.003799	-0.019753	-0.484729	-0.155755	-0.657910	0.867572	0.083566	-0.444891	0.205929
7874	7.918471	-0.361183	5.729280	-0.021946	0.021311	-0.019704	-0.483156	-0.156032	-0.656613	0.867846	0.083324	-0.444611	0.205477
7875	7.938102	-0.341449	5.685524	-0.036036	0.014574	-0.028404	-0.483413	-0.156163	-0.657402	0.868146	0.082888	-0.444492	0.204644
7876	8.006453	-0.303264	5.691752	-0.034508	0.007643	-0.033655	-0.482608	-0.156826	-0.658867	0.868370	0.082618	-0.444475	0.203836
7877	8.025759	-0.323297	5.732184	-0.051413	0.037405	-0.030027	-0.482085	-0.155995	-0.658723	0.868899	0.081844	-0.444025	0.202872
7878	7.986711	-0.347002	5.710957	-0.042319	0.054619	-0.017797	-0.481284	-0.155138	-0.660289	0.869484	0.081112	-0.443248	0.202360
7879	7.898973	-0.342941	5.851059	0.001993	0.063784	-0.010935	-0.482189	-0.155675	-0.662265	0.870079	0.080992	-0.442155	0.202242
7880	7.757815	-0.328165	5.941699	-0.023637	0.024818	-0.018844	-0.480453	-0.154929	-0.665286	0.870374	0.080709	-0.441819	0.201818
7881	7.738413	-0.299840	6.029719	0.000024	-0.013704	-0.025133	-0.480458	-0.153686	-0.665261	0.870348	0.080994	-0.442051	0.201310
7882	7.733365	-0.319857	6.087664	0.003356	-0.064697	-0.007841	-0.481770	-0.155218	-0.665282	0.869767	0.081435	-0.443183	0.201154
7883	7.854969	-0.353646	5.975412	0.020692	-0.079842	0.000810	-0.482311	-0.156911	-0.662814	0.869020	0.082113	-0.444512	0.201174
7884	7.952584	-0.319704	5.903421	0.037953	-0.077336	-0.000967	-0.485081	-0.158053	-0.662028	0.868237	0.083147	-0.445733	0.201426
7885	7.957706	-0.298993	5.782530	0.043203	-0.063323	-0.004434	-0.486545	-0.160034	-0.659428	0.867617	0.084199	-0.446673	0.201580
7886	7.967564	-0.284139	5.748614	0.015831	-0.058045	0.006128	-0.489184	-0.160481	-0.658892	0.867010	0.084712	-0.447657	0.201795
7887	7.962793	-0.274016	5.714970	0.012457	-0.043992	0.003559	-0.489734	-0.159549	-0.656635	0.866578	0.085084	-0.448400	0.201843
7888	8.006680	-0.264406	5.689879	0.016131	-0.035391	0.009684	-0.490410	-0.159304	-0.654653	0.866160	0.085472	-0.448997	0.202147
7889	8.026338	-0.235230	5.670469	-0.004390	-0.020444	0.013275	-0.490552	-0.159600	-0.653212	0.865927	0.085376	-0.449419	0.202249
7890	8.036213	-0.220215	5.622028	-0.007972	-0.021199	0.008049	-0.492918	-0.159752	-0.653987	0.865673	0.085326	-0.449859	0.202375
7891	8.099144	-0.269816	5.668295	-0.014477	0.003171	0.015131	-0.493985	-0.159365	-0.652657	0.865659	0.084950	-0.449922	0.202454
7892	8.079762	-0.264266	5.620395	-0.040191	0.027867	0.013527	-0.491879	-0.159487	-0.652280	0.865872	0.084110	-0.449650	0.202499
7893	7.994527	-0.282545	5.583362	-0.065833	0.047249	0.017134	-0.492131	-0.157945	-0.654351	0.866329	0.082654	-0.449165	0.202222
7894	8.006371	-0.338467	5.582292	-0.062471	0.043780	0.013633	-0.491615	-0.156290	-0.653796	0.866711	0.081378	-0.448703	0.202126
7895	8.057217	-0.371139	5.643608	-0.050247	0.055896	0.013644	-0.489225	-0.156239	-0.655915	0.867226	0.080191	-0.448004	0.201941
7896	8.035018	-0.415069	5.682237	-0.024686	0.073817	0.027578	-0.488816	-0.154131	-0.658506	0.867757	0.079323	-0.446891	0.202472
7897	7.915406	-0.440536	5.883189	-0.018594	0.078142	0.027558	-0.487350	-0.153674	-0.660742	0.868360	0.078468	-0.445698	0.202847
7898	7.873704	-0.491533	5.917325	-0.015416	0.064259	0.020531	-0.485248	-0.152276	-0.660466	0.868819	0.077852	-0.444702	0.203305
7899	7.791142	-0.461666	5.914815	0.017938	0.066277	0.043102	-0.484165	-0.155555	-0.662379	0.869196	0.077535	-0.443583	0.204259
7900	7.747162	-0.479038	5.983381	0.024308	0.017574	0.079575	-0.485484	-0.152235	-0.663881	0.868935	0.077271	-0.443327	0.206017
7901	7.837200	-0.488962	5.932733	0.037317	-0.012504	0.095167	-0.485747	-0.153904	-0.663124	0.868367	0.077146	-0.443569	0.207927
7902	7.898342	-0.447569	5.873797	0.032337	-0.019678	0.108250	-0.488140	-0.152847	-0.661245	0.867632	0.076931	-0.443966	0.210213
7903	7.888328	-0.493734	5.885478	0.021939	-0.014288	0.103938	-0.489735	-0.153023	-0.659528	0.867029	0.076469	-0.444312	0.212134
7904	7.839705	-0.492901	5.847871	-0.004775	-0.031954	0.076045	-0.488944	-0.153432	-0.659279	0.866369	0.075949	-0.445027	0.213512
7905	7.890578	-0.534506	5.838840	-0.012791	-0.018515	0.058674	-0.491331	-0.153338	-0.657683	0.865970	0.075306	-0.445520	0.214330
7906	7.928957	-0.641057	5.785588	-0.031463	-0.020601	0.034316	-0.494234	-0.153512	-0.657140	0.865620	0.074660	-0.446086	0.214790
7907	7.848436	-0.681460	5.769923	-0.024516	-0.028567	0.038626	-0.494260	-0.149524	-0.655877	0.865231	0.074032	-0.446775	0.215144
7908	7.882211	-0.737298	5.744134	-0.019624	-0.023096	0.022065	-0.495445	-0.149256	-0.656126	0.864910	0.073675	-0.447321	0.215423
7909	7.872910	-0.671180	5.699285	-0.026481	-0.019567	0.023831	-0.494538	-0.148715	-0.654545	0.864665	0.073101	-0.447842	0.215518
7910	7.892423	-0.670915	5.660096	-0.014728	-0.015872	0.006365	-0.495075	-0.146791	-0.654240	0.864458	0.072960	-0.448216	0.215621
7911	7.946006	-0.670907	5.617695	0.005343	-0.021460	0.017637	-0.497434	-0.148044	-0.655299	0.864172	0.073000	-0.448629	0.215892
7912	8.101784	-0.644282	5.723437	0.001830	-0.003856	0.008125	-0.496511	-0.145812	-0.656313	0.864035	0.073091	-0.448724	0.216215
7913	8.042742	-0.727836	5.861629	0.028890	0.021268	0.008118	-0.495982	-0.145386	-0.656834	0.864137	0.073438	-0.448287	0.216595
7914	7.879095	-0.842386	5.810508	0.039809	0.031185	-0.012833	-0.493607	-0.144804	-0.657366	0.864368	0.074180	-0.447587	0.216868
7915	7.827927	-0.860949	5.772684	0.061326	0.021431	-0.012930	-0.492541	-0.142831	-0.659701	0.864513	0.075261	-0.446973	0.217182
7916	7.938310	-0.708987	5.774719	0.071887	0.003541	0.006179	-0.491742	-0.145311	-0.659493	0.864371	0.076491	-0.446641	0.217998
7917	7.991777	-0.716954	5.795163	0.079350	0.016255	0.025393	-0.490820	-0.144470	-0.659745	0.864271	0.077559	-0.446096	0.219129
7918	7.945357	-0.745854	5.810352	0.083315	0.035223	0.039387	-0.489516	-0.144201	-0.658172	0.864249	0.078542	-0.445216	0.220653
7919	7.850549	-0.725807	5.827355	0.101938	0.016031	0.030539	-0.489243	-0.144461	-0.659231	0.864083	0.079946	-0.444581	0.222076
7920	7.860814	-0.633663	5.828430	0.111827	0.009258	0.013038	-0.489760	-0.147784	-0.658899	0.863889	0.081778	-0.443976	0.223370
7921	7.861035	-0.576483	5.926094	0.122431	-0.014795	0.035612	-0.489625	-0.150000	-0.658286	0.863385	0.083626	-0.443782	0.225012
7922	7.907041	-0.615754	5.929315	0.087960	-0.011973	0.038349	-0.490434	-0.149898	-0.656044	0.862924	0.084907	-0.443689	0.226479
7923	7.868376	-0.576170	5.892029	0.075683	-0.011733	0.030524	-0.491219	-0.153091	-0.655313	0.862544	0.085974	-0.443637	0.227623
7924	7.773233	-0.623545	5.859654	0.063168	-0.011281	0.010490	-0.490438	-0.154349	-0.653503	0.862247	0.087082	-0.443592	0.228411
7925	7.746757	-0.593050	5.756581	0.042265	-0.021541	0.007897	-0.492036	-0.153001	-0.652150	0.861940	0.087812	-0.443818	0.228855
7926	7.791095	-0.510336	5.705886	0.014294	-0.031670	-0.000775	-0.493098	-0.152883	-0.651352	0.861605	0.088255	-0.444330	0.228949
7927	8.034715	-0.459236	5.725199	0.001796	-0.064809	-0.002545	-0.494703	-0.153352	-0.648326	0.861029	0.088582	-0.445471	0.228774
7928	8.292398	-0.505124	5.723436	-0.011702	-0.043897	0.002832	-0.496935	-0.154054	-0.649113	0.860602	0.088625	-0.446314	0.228722
7929	8.175383	-0.563544	5.609082	-0.031833	0.028925	-0.003893	-0.495493	-0.151831	-0.649079	0.860919	0.087962	-0.446005	0.228387
7930	7.932639	-0.503132	5.383099	-0.052496	0.093387	-0.029864	-0.495480	-0.150838	-0.651163	0.861940	0.086957	-0.444614	0.227632
7931	7.966106	-0.559534	5.628502	-0.084247	0.100454	-0.022760	-0.492558	-0.150358	-0.654066	0.863060	0.085236	-0.443286	0.226627
7932	7.712476	-0.603943	5.890393	-0.068370	0.095496	-0.045531	-0.490179	-0.149353	-0.655246	0.864177	0.084108	-0.441896	0.225505
7933	7.775448	-0.641676	5.961041	-0.047339	0.070444	-0.021226	-0.488571	-0.149018	-0.658669	0.864957	0.083137	-0.440909	0.224805
7934	7.678103	-0.622572	6.065259	-0.018259	0.010599	-0.007541	-0.488695	-0.147757	-0.660220	0.865077	0.082896	-0.440828	0.224591
7935	7.744334	-0.526333	6.091735	0.008874	-0.003339	-0.023360	-0.488945	-0.146766	-0.662302	0.865128	0.083241	-0.440847	0.224229
7936	7.708084	-0.480049	6.105338	-0.005319	-0.034645	-0.025162	-0.487888	-0.148557	-0.661819	0.864912	0.083572	-0.441463	0.223728
7937	7.751809	-0.504097	6.050715	-0.005332	-0.075126	-0.007823	-0.489486	-0.148737	-0.659708	0.864288	0.083855	-0.442800	0.223391
7938	7.849051	-0.533337	5.985097	0.010076	-0.083065	-0.011362	-0.489366	-0.148477	-0.658390	0.863556	0.084541	-0.444206	0.223172
7939	7.951163	-0.576378	5.846529	0.006537	-0.066248	-0.023496	-0.491361	-0.147412	-0.656777	0.863058	0.085126	-0.445305	0.222684
7940	7.985755	-0.507478	5.735329	0.007087	-0.036740	-0.011205	-0.493888	-0.149417	-0.653118	0.862734	0.085563	-0.445921	0.222539
7941	8.005549	-0.467846	5.648267	0.003809	-0.029803	-0.005944	-0.493629	-0.150811	-0.651833	0.862482	0.085787	-0.446439	0.222389
7942	8.010280	-0.494423	5.633251	0.007552	-0.009796	-0.002406	-0.493503	-0.149847	-0.651552	0.862359	0.086032	-0.446603	0.222443
7943	7.993137	-0.515964	5.618812	0.009778	0.031196	0.001192	-0.491783	-0.151487	-0.651596	0.862606	0.086028	-0.446063	0.222572
7944	7.976057	-0.516250	5.657945	0.013557	0.052048	0.006472	-0.492427	-0.150359	-0.653935	0.862980	0.086030	-0.445147	0.222953
7945	7.985973	-0.468699	5.740719	0.036006	0.059788	0.002936	-0.491218	-0.152811	-0.655570	0.863425	0.086338	-0.444003	0.223393
7946	8.034397	-0.471375	5.945378	0.034916	0.086550	0.020470	-0.489875	-0.153593	-0.658224	0.863999	0.086437	-0.442417	0.224281
7947	7.829630	-0.495999	6.136202	0.030206	0.114424	0.029258	-0.487635	-0.153155	-0.658363	0.864818	0.086165	-0.440389	0.225217
7948	7.493452	-0.544863	6.206228	0.011951	0.078420	0.000378	-0.486806	-0.153921	-0.662591	0.865454	0.086060	-0.439012	0.225501
7949	7.352060	-0.594280	6.174891	-0.011380	0.003601	-0.005889	-0.484962	-0.153071	-0.662850	0.865537	0.085861	-0.439002	0.225280
7950	7.468743	-0.633124	6.084474	-0.005392	-0.080262	-0.010484	-0.487715	-0.154742	-0.663915	0.864863	0.086253	-0.440433	0.224925
7951	7.600841	-0.549670	5.898587	-0.024861	-0.144929	-0.001006	-0.490508	-0.155641	-0.660495	0.863640	0.086436	-0.443047	0.224418
7952	7.985719	-0.494037	5.837218	0.015957	-0.177419	-0.015120	-0.493564	-0.154877	-0.657829	0.862080	0.087669	-0.446048	0.223993
7953	8.243981	-0.440365	5.832016	-0.005082	-0.108883	0.020061	-0.497811	-0.154407	-0.654634	0.861034	0.087849	-0.447987	0.224080
7954	8.136462	-0.528631	5.775131	-0.021518	-0.031877	0.022064	-0.500194	-0.153615	-0.653681	0.860660	0.087459	-0.448706	0.224228
7955	7.859352	-0.477620	5.767730	-0.047873	-0.020715	-0.002300	-0.502066	-0.150618	-0.651899	0.860575	0.086709	-0.449278	0.223699
7956	7.815252	-0.521369	5.806868	-0.051347	-0.033213	-0.037217	-0.501285	-0.149099	-0.651349	0.860510	0.086333	-0.450052	0.222536
7957	7.970494	-0.603077	5.831175	-0.068412	-0.049357	-0.059859	-0.502591	-0.148954	-0.652914	0.860458	0.085870	-0.451102	0.220783
7958	8.033013	-0.739195	5.798736	-0.060977	-0.009303	-0.056254	-0.502330	-0.148676	-0.652779	0.860704	0.085395	-0.451472	0.219246
7959	7.955393	-0.697181	5.791442	-0.041879	-0.011257	-0.051099	-0.501821	-0.147033	-0.651304	0.860907	0.085127	-0.451760	0.217955
7960	7.897401	-0.628578	5.779230	-0.036841	-0.016458	-0.054633	-0.501289	-0.149105	-0.650823	0.861038	0.085082	-0.452149	0.216647
7961	7.887788	-0.611295	5.760327	-0.025430	-0.019542	-0.084336	-0.501812	-0.150770	-0.650589	0.861280	0.085426	-0.452446	0.214922
7962	7.889854	-0.672150	5.773942	-0.034218	-0.028161	-0.087817	-0.501818	-0.149668	-0.650436	0.861442	0.085769	-0.452966	0.213033
7963	7.853388	-0.671526	5.745737	-0.037562	-0.044050	-0.075646	-0.502744	-0.149266	-0.650159	0.861442	0.085916	-0.453744	0.211311
7964	7.853231	-0.698249	5.747781	-0.030489	-0.065346	-0.059152	-0.502102	-0.149842	-0.647809	0.861133	0.086218	-0.454935	0.209880
7965	7.877572	-0.705279	5.705956	-0.008928	-0.085494	-0.013038	-0.504352	-0.150851	-0.646235	0.860440	0.086445	-0.456407	0.209434
7966	7.839135	-0.617636	5.712934	-0.006255	-0.120792	0.007773	-0.506200	-0.151428	-0.645707	0.859296	0.086787	-0.458563	0.209278
7967	8.029161	-0.594199	5.641080	0.014104	-0.098471	0.020015	-0.508194	-0.152446	-0.643215	0.858301	0.087152	-0.460211	0.209594
7968	8.075818	-0.530948	5.592475	-0.010069	-0.078955	0.013163	-0.511367	-0.153048	-0.641758	0.857519	0.087205	-0.461669	0.209567
7969	8.029852	-0.505091	5.484944	0.010411	-0.097370	0.009551	-0.512827	-0.152800	-0.640691	0.856578	0.087596	-0.463292	0.209671
7970	7.981464	-0.479107	5.367785	0.012972	-0.098867	0.047908	-0.516284	-0.149548	-0.638499	0.855422	0.087799	-0.465054	0.210405
7971	8.103467	-0.415019	5.404621	0.052295	-0.093159	0.105391	-0.518944	-0.150722	-0.635085	0.854033	0.088004	-0.466592	0.212542
7972	8.245419	-0.268522	5.437327	0.084214	-0.080001	0.138488	-0.521863	-0.148420	-0.633835	0.852528	0.088504	-0.467880	0.215526
7973	8.379449	-0.196643	5.638648	0.091038	-0.069512	0.131535	-0.524508	-0.148876	-0.632642	0.851164	0.089045	-0.468882	0.218497
7974	8.246367	-0.048390	5.726160	0.064038	-0.068498	0.084479	-0.528498	-0.148277	-0.628527	0.850018	0.089659	-0.469955	0.220392
7975	8.193154	0.007877	5.728190	0.028371	-0.088517	0.044388	-0.530609	-0.151079	-0.626989	0.848968	0.090067	-0.471375	0.221238
7976	8.149016	-0.066087	5.645830	0.004619	-0.073895	0.017459	-0.532990	-0.151114	-0.626053	0.848167	0.090326	-0.472678	0.221425
7977	7.983619	-0.075508	5.528449	-0.022621	-0.080317	-0.000823	-0.534188	-0.151007	-0.624596	0.847492	0.090285	-0.474083	0.221022
7978	7.998747	0.005075	5.473555	-0.030493	-0.120034	-0.025342	-0.537117	-0.152608	-0.620400	0.846501	0.090556	-0.476243	0.220064
7979	8.135985	0.141562	5.317361	-0.067782	-0.157768	-0.051503	-0.539790	-0.150747	-0.616795	0.845392	0.090607	-0.479048	0.218210
7980	8.384349	0.154724	5.251277	-0.126805	-0.129018	-0.075636	-0.543504	-0.149432	-0.614507	0.844693	0.089764	-0.481680	0.215452
7981	8.598294	0.105202	5.172989	-0.117410	-0.106812	-0.052011	-0.544315	-0.147666	-0.612889	0.844146	0.088798	-0.483826	0.213176
7982	8.617363	0.009455	5.035589	-0.069656	0.026297	0.013658	-0.547233	-0.145917	-0.611519	0.844448	0.087393	-0.483742	0.212753
7983	8.367949	-0.188025	5.086967	0.043109	0.158825	0.086958	-0.544322	-0.143232	-0.614116	0.845583	0.086689	-0.480961	0.214826
7984	8.022417	-0.180453	5.109584	0.198108	0.261186	0.171351	-0.539808	-0.143970	-0.617712	0.846977	0.087278	-0.476017	0.220045
7985	8.245781	-0.102081	5.972387	0.304479	0.214758	0.278231	-0.534653	-0.144730	-0.619079	0.847289	0.088943	-0.471423	0.227925
7986	8.503962	-0.455394	6.111517	0.273849	0.171452	0.315783	-0.532125	-0.146334	-0.621232	0.846931	0.089832	-0.467853	0.236120
7987	8.225900	-0.236679	5.646468	0.291993	0.169889	0.199645	-0.528820	-0.148788	-0.621173	0.847096	0.092220	-0.463845	0.242430
7988	8.123299	-0.335998	5.487614	0.182941	0.112592	0.177115	-0.528148	-0.150983	-0.621748	0.846918	0.093140	-0.461410	0.247297
7989	8.059782	-0.406679	5.342793	0.190433	0.107528	0.164863	-0.525634	-0.151776	-0.622570	0.846794	0.094442	-0.458857	0.251935
7990	8.223650	-0.671027	5.412728	0.183774	0.106917	0.095154	-0.523136	-0.153151	-0.621038	0.846927	0.096151	-0.456336	0.255395
7991	8.228331	-0.727927	5.285899	0.199386	0.113830	0.093389	-0.521136	-0.156429	-0.622301	0.847152	0.098224	-0.453492	0.258904
7992	8.170156	-0.706956	5.190687	0.148045	0.083936	0.130077	-0.518624	-0.157226	-0.622860	0.846929	0.099127	-0.451595	0.262578
7993	8.100920	-0.900361	5.172583	0.061158	0.076657	0.187888	-0.519149	-0.156810	-0.623374	0.846548	0.098188	-0.450300	0.266357
7994	8.055799	-1.100613	5.316056	-0.003855	0.125964	0.193466	-0.517843	-0.153760	-0.623323	0.846635	0.095726	-0.448602	0.269819
7995	8.045109	-1.219672	5.554323	-0.096736	0.115289	0.139639	-0.516243	-0.146910	-0.628720	0.847125	0.092311	-0.447411	0.271442
7996	8.007524	-1.385632	5.664211	-0.188009	0.117056	0.073631	-0.513604	-0.141046	-0.631777	0.848097	0.087846	-0.446620	0.271193
7997	7.814668	-1.486232	5.691447	-0.241451	0.065916	0.023032	-0.509662	-0.134499	-0.633254	0.848998	0.083247	-0.446832	0.269468
7998	7.779716	-1.636582	5.704642	-0.279859	0.072694	0.000495	-0.508608	-0.126156	-0.637039	0.850081	0.078114	-0.447140	0.267070
7999	7.676684	-1.765163	5.777833	-0.287148	0.071538	0.021445	-0.507048	-0.118117	-0.638206	0.851058	0.072669	-0.447473	0.264928
8000	7.442479	-1.853764	5.849779	-0.272763	0.020675	0.029083	-0.505220	-0.108127	-0.640650	0.851457	0.067672	-0.448643	0.262986
8001	7.534696	-1.893633	5.871295	-0.215142	-0.065188	0.015606	-0.506305	-0.102074	-0.639734	0.851089	0.064169	-0.450885	0.261214
8002	7.663373	-1.950261	5.843303	-0.155458	-0.112587	-0.000378	-0.507649	-0.096988	-0.638966	0.850253	0.062129	-0.453652	0.259634
8003	7.714377	-1.990637	5.722903	-0.043197	-0.168592	0.059333	-0.510719	-0.093189	-0.636108	0.848476	0.061643	-0.456797	0.260048
8004	7.806854	-2.005114	5.643077	-0.004127	-0.198965	0.080954	-0.515903	-0.091085	-0.631822	0.846220	0.061880	-0.460333	0.261106
8005	7.792863	-1.907459	5.603627	0.028766	-0.164049	0.068733	-0.521470	-0.089799	-0.628733	0.844317	0.062467	-0.463027	0.262358
8006	7.803134	-1.815261	5.599860	0.049887	-0.102242	0.019992	-0.525849	-0.089472	-0.625277	0.843186	0.063674	-0.464557	0.263000
8007	7.708223	-1.800763	5.679742	0.003659	-0.103773	-0.076713	-0.527842	-0.090071	-0.623172	0.842627	0.064843	-0.466169	0.261651
8008	7.666651	-1.816102	5.782182	-0.039178	-0.053132	-0.161058	-0.527970	-0.093122	-0.622180	0.843007	0.065973	-0.467099	0.258467
8009	7.686201	-1.792528	5.830493	-0.101322	-0.069037	-0.228084	-0.529571	-0.093168	-0.619803	0.843680	0.066566	-0.468442	0.253644
8010	7.773992	-1.745573	5.906617	-0.128969	-0.050622	-0.274172	-0.529705	-0.095117	-0.618658	0.844739	0.067223	-0.469619	0.247700
8011	7.699056	-1.666800	5.865885	-0.153384	-0.037933	-0.288913	-0.529565	-0.097048	-0.618697	0.846027	0.067311	-0.470564	0.241406
8012	7.667174	-1.726250	5.778606	-0.193748	0.013275	-0.301733	-0.528656	-0.096366	-0.617375	0.847836	0.066814	-0.470898	0.234449
8013	7.485101	-1.713816	5.453684	-0.298205	0.082759	-0.329176	-0.525206	-0.094768	-0.620918	0.850552	0.064205	-0.470364	0.226266
8014	7.829565	-1.832396	5.812085	-0.383692	0.110922	-0.416876	-0.520186	-0.091368	-0.623779	0.853905	0.061099	-0.469689	0.215651
8015	8.031598	-1.374478	5.954377	-0.484367	0.116672	-0.509913	-0.514244	-0.090736	-0.625387	0.857738	0.056808	-0.469037	0.202639
8016	9.222082	-1.151916	6.637082	-0.554489	-0.091223	-0.609568	-0.510545	-0.088326	-0.627469	0.859851	0.053381	-0.472133	0.186809
8017	8.771519	-0.098431	5.892497	-0.515403	-0.005964	-0.588693	-0.507381	-0.084822	-0.629131	0.862474	0.049823	-0.473400	0.171899
8018	8.285595	-0.213652	4.613917	-0.569711	-0.031857	-0.459589	-0.507136	-0.080126	-0.629040	0.864212	0.044455	-0.475440	0.158487
8019	7.664999	-0.672831	4.471591	-0.682748	0.011414	-0.479248	-0.505312	-0.070418	-0.630964	0.866341	0.036936	-0.476880	0.143789
8020	7.911428	-0.505713	4.753999	-0.633415	-0.064676	-0.555471	-0.504803	-0.064053	-0.631630	0.867649	0.031441	-0.479384	0.128015
8021	8.519259	-0.143860	4.926711	-0.646631	-0.025474	-0.499438	-0.503252	-0.055612	-0.631868	0.868974	0.024873	-0.481098	0.113184
8022	8.810264	-0.284261	5.104435	-0.618317	0.019066	-0.412107	-0.501952	-0.048129	-0.633044	0.870284	0.018048	-0.481949	0.100031
8023	8.532205	-0.441888	4.866478	-0.547123	-0.020729	-0.304297	-0.503810	-0.039554	-0.635621	0.870807	0.011333	-0.483278	0.089494
8024	8.330673	-0.399343	4.687716	-0.491377	-0.060129	-0.267101	-0.502800	-0.031279	-0.634018	0.870741	0.005464	-0.485155	0.080035
8025	8.387613	-0.227706	4.708215	-0.372730	-0.115195	-0.267612	-0.503774	-0.020535	-0.632747	0.870024	0.001622	-0.487755	0.071772
8026	8.577988	-0.118340	4.768330	-0.301768	-0.125577	-0.256491	-0.504315	-0.017090	-0.632675	0.869127	-0.000951	-0.490389	0.064313
8027	8.788267	0.063834	4.814493	-0.228359	-0.110129	-0.223501	-0.507642	-0.015089	-0.629719	0.868270	-0.002668	-0.492661	0.058189
8028	8.774032	0.140845	4.886137	-0.195999	-0.069087	-0.184237	-0.509642	-0.012922	-0.627953	0.867758	-0.004175	-0.494132	0.053027
8029	8.622839	0.065613	4.782019	-0.147138	-0.064452	-0.166938	-0.512427	-0.011309	-0.626718	0.867230	-0.005039	-0.495500	0.048651
8030	8.559411	0.037096	4.775815	-0.091455	-0.049288	-0.157469	-0.512828	-0.012849	-0.625300	0.866857	-0.005011	-0.496497	0.044993
8031	8.505696	0.008312	4.786331	0.000057	-0.042397	-0.087069	-0.513360	-0.013834	-0.624264	0.866462	-0.004097	-0.497334	0.043436
8032	8.617647	0.048848	4.985295	0.063453	-0.018089	-0.004305	-0.513748	-0.014104	-0.625055	0.866268	-0.002932	-0.497633	0.043969
8033	8.475927	-0.033482	5.076987	0.142643	0.026283	0.077569	-0.514519	-0.017137	-0.626029	0.866417	-0.001214	-0.497135	0.046660
8034	8.267381	0.082971	5.025350	0.188270	0.039779	0.142849	-0.513196	-0.018366	-0.626063	0.866649	0.000628	-0.496301	0.051035
8035	8.267794	0.185569	5.186611	0.182425	-0.025521	0.183667	-0.514756	-0.024459	-0.625910	0.866155	0.002072	-0.496632	0.055936
8036	8.535539	0.211555	5.263122	0.151345	-0.043012	0.194215	-0.515034	-0.023512	-0.624575	0.865453	0.002970	-0.497249	0.061037
8037	8.710136	0.121762	5.344979	0.084563	0.004279	0.161435	-0.515708	-0.022153	-0.623360	0.865257	0.002943	-0.497146	0.064556
8038	8.420860	-0.221842	5.470259	0.118252	0.030137	0.222461	-0.516508	-0.020231	-0.623185	0.865226	0.002775	-0.496519	0.069607
8039	8.123410	-0.316582	5.487888	0.167652	0.082147	0.281742	-0.514931	-0.018555	-0.623426	0.865606	0.002899	-0.494912	0.076027
8040	7.816988	-0.261756	5.597444	0.343951	0.005390	0.355971	-0.514900	-0.021424	-0.625849	0.865032	0.005343	-0.494333	0.085589
8041	7.919909	-0.143391	5.570117	0.478803	-0.097820	0.405880	-0.517808	-0.024937	-0.623268	0.863257	0.009938	-0.495219	0.097193
8042	8.111151	0.091168	5.503662	0.523164	-0.090309	0.458112	-0.518464	-0.032024	-0.620249	0.861262	0.014620	-0.495845	0.110237
8043	8.141114	0.194488	5.356738	0.542383	-0.071244	0.459847	-0.520577	-0.036773	-0.617568	0.859319	0.019767	-0.495951	0.123340
8044	8.204503	0.213457	5.348279	0.580516	-0.063287	0.383007	-0.523215	-0.043191	-0.614390	0.857414	0.026105	-0.495751	0.135610
8045	8.185580	0.264616	5.126680	0.657411	0.044230	0.294108	-0.527426	-0.053222	-0.610615	0.856656	0.034609	-0.493294	0.146982
8046	8.418526	0.228952	5.537265	0.758772	0.188604	0.280309	-0.524216	-0.063119	-0.611623	0.857033	0.044287	-0.488000	0.159340
8047	9.374127	-0.157553	6.381377	0.687337	-0.077095	0.295661	-0.522872	-0.075148	-0.609242	0.854677	0.053736	-0.487303	0.170809
8048	8.061532	-0.996128	5.082540	0.674317	0.093493	0.158238	-0.525752	-0.084035	-0.607557	0.854225	0.063397	-0.483566	0.180125
8049	8.789400	-1.366766	5.106454	0.658428	-0.073997	0.137027	-0.524681	-0.097888	-0.603107	0.852134	0.073850	-0.482567	0.188528
8050	8.234703	-2.214805	4.954648	0.725631	0.006121	0.234753	-0.528363	-0.112078	-0.597578	0.850123	0.083925	-0.480058	0.199480
8051	8.555085	-2.346913	5.018007	1.080682	-0.171506	0.346671	-0.533102	-0.128505	-0.590771	0.845069	0.099776	-0.479122	0.215278
8052	8.534347	-1.824044	4.507760	1.286141	-0.165991	0.770815	-0.540894	-0.142217	-0.582574	0.837201	0.114796	-0.477751	0.240147
8053	8.788975	-1.559049	4.493544	1.271309	-0.150444	0.996828	-0.550171	-0.155166	-0.570407	0.827608	0.127286	-0.476254	0.268413
8054	8.465658	-1.814844	5.047019	1.102948	-0.081242	1.009709	-0.560756	-0.162277	-0.562322	0.818203	0.136352	-0.474063	0.295323
8055	8.380625	-1.780718	5.100318	0.935592	0.029820	0.816854	-0.568571	-0.171859	-0.553254	0.810840	0.143688	-0.470194	0.317506
8056	7.610992	-1.429502	5.328913	0.754411	0.114692	0.639529	-0.575041	-0.175691	-0.550128	0.805479	0.149222	-0.465309	0.335296
8057	7.399956	-1.722067	5.387735	0.567402	0.201178	0.463250	-0.575046	-0.175697	-0.549602	0.802452	0.152605	-0.459628	0.348603
8058	7.265253	-2.247767	5.615813	0.397156	0.069382	0.320358	-0.573981	-0.178727	-0.549407	0.799588	0.155566	-0.456735	0.357564
8059	7.687995	-2.335629	5.769449	0.353554	-0.110841	0.188339	-0.576633	-0.180861	-0.546538	0.796103	0.160099	-0.456559	0.363514
8060	8.243536	-1.787195	5.793480	0.301221	-0.135447	0.108203	-0.579672	-0.188820	-0.541942	0.793088	0.164904	-0.456899	0.367506
8061	8.296898	-1.385327	5.851239	0.222367	-0.053598	-0.050119	-0.580616	-0.195390	-0.536282	0.792235	0.169042	-0.455938	0.368659
8062	7.923465	-1.186256	5.700469	0.170359	-0.082711	-0.160035	-0.581823	-0.199184	-0.532010	0.792068	0.173824	-0.455484	0.367352
8063	7.597139	-1.263948	5.515614	0.013292	0.023442	-0.161064	-0.582603	-0.204730	-0.530800	0.793438	0.175047	-0.454423	0.365122
8064	7.424550	-1.692291	5.310108	-0.195005	0.079585	-0.076545	-0.579671	-0.206597	-0.533750	0.795388	0.172081	-0.454349	0.362370
8065	7.392771	-2.157016	5.212214	-0.356523	0.143580	-0.068871	-0.576876	-0.199166	-0.540458	0.798414	0.165626	-0.454367	0.358684
8066	8.025703	-2.391657	5.964244	-0.483187	0.056597	-0.051174	-0.571715	-0.191166	-0.546647	0.800853	0.157974	-0.456777	0.353602
8067	8.834746	-1.712731	6.284526	-0.318403	-0.099138	-0.020638	-0.572923	-0.183711	-0.547542	0.801096	0.153318	-0.460502	0.350253
8068	8.069571	-0.433800	5.153315	-0.258156	0.046083	0.071795	-0.572386	-0.179524	-0.550617	0.801791	0.148207	-0.461825	0.349118
8069	8.808155	-0.267435	4.901329	-0.148874	-0.064851	0.064279	-0.571998	-0.173976	-0.552351	0.801187	0.145293	-0.464065	0.348759
8070	8.984537	-0.032865	5.065247	-0.184882	-0.126141	-0.125938	-0.573996	-0.173611	-0.549963	0.801415	0.144389	-0.467043	0.344610
8071	8.881585	0.190390	4.712442	-0.383434	0.015655	-0.256710	-0.574259	-0.172086	-0.550719	0.804402	0.140237	-0.468672	0.337071
8072	8.535665	0.120859	4.683123	-0.665443	0.117372	-0.355955	-0.571192	-0.166583	-0.557599	0.809665	0.132076	-0.470256	0.325359
8073	8.143898	-0.279688	4.768796	-0.860996	0.058245	-0.385228	-0.566167	-0.155814	-0.564520	0.814838	0.121136	-0.473831	0.311206
8074	8.417180	-0.522815	5.030214	-0.809094	0.001387	-0.359302	-0.564855	-0.142893	-0.569794	0.818910	0.111341	-0.477939	0.297598
8075	8.660421	-0.498202	5.250132	-0.584055	-0.025350	-0.330341	-0.562742	-0.131198	-0.575756	0.821846	0.104897	-0.481077	0.286583
8076	8.457913	-0.602560	5.185526	-0.319999	0.018150	-0.331008	-0.559823	-0.126973	-0.580031	0.824546	0.102720	-0.481939	0.278042
8077	8.099714	-0.278288	5.116091	-0.033759	0.022512	-0.242950	-0.559560	-0.131138	-0.578012	0.826166	0.104241	-0.481270	0.273792
8078	8.034137	0.152605	5.055943	0.115209	-0.050865	-0.150317	-0.557693	-0.135669	-0.578510	0.826242	0.107880	-0.481203	0.272269
8079	8.323236	0.487673	5.044349	0.196447	-0.117221	-0.193473	-0.559269	-0.142898	-0.575882	0.825734	0.113562	-0.481651	0.270700
8080	8.669567	0.659775	5.237351	0.109764	-0.110597	-0.243755	-0.559248	-0.155089	-0.572706	0.825710	0.118337	-0.482360	0.267447
8081	8.658009	0.358081	5.308385	0.033237	-0.056342	-0.215435	-0.559771	-0.161198	-0.570457	0.826250	0.121274	-0.482591	0.264026
8082	8.368819	-0.009977	5.229920	0.076684	0.007600	-0.082805	-0.559386	-0.162739	-0.568387	0.826557	0.123318	-0.481896	0.263387
8083	8.023626	0.028322	5.107686	0.163778	0.084921	0.068875	-0.559506	-0.163693	-0.569457	0.826631	0.124947	-0.479772	0.266250
8084	8.035130	0.315722	5.012236	0.328926	0.046395	0.211305	-0.558046	-0.167970	-0.568632	0.825089	0.128123	-0.477804	0.272978
8085	8.284483	0.508054	4.987422	0.457962	0.087816	0.286079	-0.558431	-0.171012	-0.568558	0.823180	0.132542	-0.474525	0.282193
8086	8.329246	0.686593	5.051886	0.585180	0.211457	0.358445	-0.556313	-0.176812	-0.566848	0.821514	0.137584	-0.468681	0.294148
8087	9.028650	0.658386	6.183052	0.505396	0.101595	0.361105	-0.555914	-0.179996	-0.565862	0.818937	0.142039	-0.464942	0.304951
8088	8.022510	-0.073940	5.576000	0.428590	0.274518	0.312888	-0.553257	-0.182438	-0.567245	0.818296	0.144479	-0.458727	0.314782
8089	8.287594	0.243628	5.189401	0.290358	0.061088	0.180107	-0.552595	-0.185205	-0.566253	0.816921	0.147360	-0.456346	0.320428
8090	9.109177	-0.290440	5.431590	0.136196	0.035453	0.093443	-0.551546	-0.185203	-0.565603	0.816231	0.148517	-0.455206	0.323260
8091	8.966987	-0.494277	5.315747	0.015741	0.195394	0.041911	-0.550606	-0.184056	-0.568216	0.817731	0.147309	-0.451994	0.324525
8092	8.471536	-0.802413	5.027399	-0.001331	0.275724	0.008996	-0.546764	-0.182459	-0.571367	0.820147	0.145430	-0.447551	0.325433
8093	7.735325	-0.604485	5.042381	0.007677	0.185316	-0.010612	-0.540663	-0.181784	-0.576261	0.821881	0.144613	-0.444407	0.325732
8094	7.602723	-0.830433	4.942951	-0.063318	0.110348	0.013808	-0.538546	-0.178974	-0.578456	0.822944	0.142743	-0.443083	0.325676
8095	7.924584	-1.116130	5.064623	-0.128625	-0.023763	0.010210	-0.537606	-0.176436	-0.581830	0.823053	0.140829	-0.444340	0.324519
8096	8.147581	-1.250174	5.159261	-0.154037	-0.068914	0.052946	-0.536961	-0.171036	-0.582516	0.822517	0.138283	-0.446659	0.323788
8097	8.569161	-1.541769	5.297916	-0.143587	0.037815	0.083844	-0.538848	-0.165008	-0.580280	0.822709	0.135024	-0.447227	0.323893
8098	8.209332	-1.473828	5.360466	-0.111612	0.059888	0.113408	-0.537397	-0.159158	-0.583198	0.822785	0.131815	-0.447302	0.324915
8099	8.045909	-1.510504	5.511422	-0.000943	0.018542	0.133882	-0.539244	-0.155567	-0.584690	0.822076	0.130530	-0.447400	0.327089
8100	7.884172	-1.304103	5.411557	0.092555	-0.019233	0.160495	-0.539784	-0.151149	-0.585125	0.820592	0.130761	-0.447564	0.330479
8101	7.849853	-1.347505	5.411732	0.095910	-0.061417	0.174320	-0.541784	-0.148704	-0.583484	0.818622	0.131195	-0.448441	0.333985
8102	7.985713	-1.407583	5.470693	0.155374	-0.101623	0.145276	-0.544173	-0.150559	-0.580612	0.816300	0.133147	-0.449477	0.337484
8103	8.092523	-1.438453	5.545270	0.160650	-0.098252	0.147908	-0.547500	-0.149807	-0.577155	0.813967	0.135083	-0.450442	0.341046
8104	8.140967	-1.477691	5.543592	0.177099	-0.084974	0.181927	-0.551870	-0.151687	-0.573875	0.811449	0.136937	-0.451136	0.345363
8105	8.070641	-1.442698	5.506973	0.247334	-0.095347	0.197379	-0.553724	-0.152137	-0.572556	0.808513	0.139774	-0.451564	0.350515
8106	8.053928	-1.384441	5.520296	0.248277	-0.108625	0.207797	-0.560750	-0.152267	-0.567775	0.805350	0.142691	-0.452188	0.355778
8107	8.112557	-1.350656	5.492787	0.219764	-0.139468	0.183374	-0.563810	-0.154009	-0.563450	0.802122	0.145485	-0.453441	0.360314
8108	8.071628	-1.286515	5.431691	0.163451	-0.088973	0.115632	-0.566215	-0.154916	-0.559113	0.799986	0.147719	-0.454060	0.363360
8109	8.152676	-1.160820	5.417079	0.068485	-0.067694	0.033977	-0.569124	-0.156347	-0.557411	0.798903	0.148906	-0.454798	0.364334
8110	8.195983	-1.239276	5.453704	-0.065103	-0.026041	-0.047493	-0.570968	-0.159419	-0.556144	0.799190	0.148512	-0.455582	0.362882
8111	8.059924	-1.194829	5.491379	-0.118231	0.006815	-0.158919	-0.572019	-0.159703	-0.556405	0.800734	0.147913	-0.455905	0.359301
8112	8.021058	-1.189277	5.458457	-0.234173	0.059528	-0.228219	-0.568729	-0.154956	-0.557912	0.803584	0.145829	-0.455988	0.353642
8113	7.991138	-1.317451	5.437952	-0.338570	0.114350	-0.325443	-0.565531	-0.153620	-0.562773	0.807863	0.142411	-0.455619	0.345671
8114	8.378862	-1.473579	6.085383	-0.404663	0.080169	-0.406385	-0.559967	-0.151161	-0.567233	0.812494	0.139025	-0.455972	0.335582
8115	8.449486	-1.090410	5.844649	-0.376826	0.013303	-0.441577	-0.556795	-0.151949	-0.567929	0.816561	0.136673	-0.457061	0.325030
8116	8.169379	-0.856575	5.111091	-0.355844	0.045740	-0.288104	-0.553605	-0.151878	-0.571106	0.819780	0.133206	-0.457859	0.317146
8117	7.771829	-1.063802	4.841290	-0.288415	0.026504	-0.204661	-0.551749	-0.148925	-0.573821	0.822049	0.130020	-0.458747	0.311258
8118	8.026323	-1.185605	5.121818	-0.216319	-0.082929	-0.178087	-0.551756	-0.147269	-0.573788	0.822937	0.128623	-0.461026	0.306083
8119	8.519691	-0.874189	5.114855	-0.204773	-0.088079	-0.195536	-0.553346	-0.147020	-0.572852	0.823805	0.127429	-0.463284	0.300793
8120	8.558502	-0.875662	5.218056	-0.265744	-0.016410	-0.170725	-0.552544	-0.146718	-0.574297	0.825330	0.124741	-0.464747	0.295432
8121	8.335218	-0.801705	5.069300	-0.251620	0.009748	-0.168991	-0.553717	-0.142542	-0.577886	0.826995	0.121940	-0.465722	0.290367
8122	8.218441	-0.834947	4.872972	-0.187645	0.022752	-0.136011	-0.552924	-0.141002	-0.578913	0.828436	0.119980	-0.466138	0.286381
8123	8.125616	-0.878824	4.961661	-0.021370	-0.012206	-0.105203	-0.551600	-0.142091	-0.579076	0.828930	0.120522	-0.466302	0.284451
8124	8.181913	-0.816509	4.990304	0.106566	0.014733	0.002663	-0.551589	-0.144990	-0.579133	0.828784	0.122190	-0.465497	0.285483
8125	8.097522	-0.675354	5.023320	0.248906	-0.000447	0.117315	-0.552501	-0.146371	-0.579811	0.827443	0.125074	-0.464461	0.289778
8126	8.132551	-0.480654	5.170564	0.404212	-0.048591	0.209172	-0.553820	-0.152636	-0.576771	0.824724	0.130106	-0.463466	0.296819
8127	8.304482	-0.193955	5.233630	0.519949	-0.102349	0.234846	-0.556728	-0.159345	-0.572677	0.820933	0.136977	-0.462740	0.305252
8128	8.641414	0.002021	5.250429	0.563350	-0.140811	0.264300	-0.560694	-0.170236	-0.566160	0.816396	0.144642	-0.462337	0.314357
8129	8.775268	0.024028	5.351768	0.529072	-0.131150	0.274041	-0.568373	-0.177171	-0.558881	0.811833	0.151477	-0.462000	0.323323
8130	8.720924	-0.125439	5.300047	0.505476	-0.059191	0.266471	-0.572877	-0.184194	-0.552941	0.807965	0.157615	-0.460505	0.332091
8131	8.207152	-0.165516	5.371879	0.526971	0.005362	0.270005	-0.574333	-0.192413	-0.548361	0.804476	0.163537	-0.457815	0.341291
8132	7.747215	-0.177979	5.319371	0.599504	-0.033728	0.283568	-0.576986	-0.198577	-0.543469	0.800188	0.170822	-0.455189	0.351172
8133	7.959744	-0.018202	5.413591	0.698842	-0.172988	0.308196	-0.579374	-0.208625	-0.536947	0.793953	0.180346	-0.454096	0.361817
8134	8.296041	0.029463	5.232163	0.730316	-0.240476	0.355932	-0.587989	-0.218785	-0.526439	0.786436	0.190443	-0.453884	0.373149
8135	8.548669	-0.096231	4.987244	0.755447	-0.236097	0.394301	-0.596089	-0.229236	-0.514363	0.778345	0.200453	-0.453433	0.385221
8136	8.529255	-0.146097	4.681891	0.699941	-0.148733	0.422623	-0.603810	-0.234431	-0.502711	0.770807	0.208668	-0.452016	0.397486
8137	8.486645	0.035308	4.554705	0.712313	-0.040527	0.427228	-0.610842	-0.238044	-0.495502	0.763957	0.216084	-0.448752	0.410242
8138	8.803041	0.044647	4.562057	0.806236	0.046899	0.375788	-0.614045	-0.244803	-0.487595	0.757661	0.224655	-0.442997	0.423360
8139	9.013178	-0.488182	5.387407	0.698296	-0.182451	0.440094	-0.621477	-0.251344	-0.478469	0.749062	0.232869	-0.441823	0.435282
8140	8.609208	-1.393936	5.069067	0.483504	-0.169565	0.398918	-0.629064	-0.253340	-0.468596	0.741753	0.238085	-0.441998	0.444698
8141	8.890818	-1.186897	4.566709	0.407249	-0.227860	0.261176	-0.636796	-0.253690	-0.457899	0.735409	0.243815	-0.443056	0.451031
8142	9.029595	-1.198852	4.442265	0.245226	-0.211139	0.273929	-0.643455	-0.251086	-0.450701	0.729834	0.246920	-0.445299	0.456160
8143	8.662876	-1.569989	4.043506	0.086737	-0.048565	0.138759	-0.647713	-0.249801	-0.446439	0.727651	0.247356	-0.446023	0.458697
8144	8.602213	-1.905206	4.330698	-0.093996	0.059204	0.041927	-0.648371	-0.246472	-0.448208	0.728250	0.245097	-0.446260	0.458729
8145	8.072352	-1.819201	4.208567	-0.240636	0.208162	-0.013140	-0.645691	-0.243877	-0.454749	0.731319	0.239709	-0.445521	0.457410
8146	8.329457	-1.895739	4.564742	-0.240403	0.217510	-0.163091	-0.642210	-0.242648	-0.461848	0.735878	0.235673	-0.443779	0.453874
8147	8.134040	-1.988320	4.747118	-0.377995	0.240514	-0.221957	-0.636865	-0.241927	-0.470942	0.741684	0.229741	-0.442784	0.448405
8148	7.912112	-2.027765	4.974449	-0.592731	0.186602	-0.137776	-0.629682	-0.238143	-0.480646	0.747233	0.220497	-0.444698	0.441892
8149	7.750745	-2.226448	4.626672	-0.770540	0.205996	-0.062195	-0.625546	-0.227469	-0.491637	0.752812	0.207473	-0.448296	0.435039
8150	8.024967	-2.919564	6.068128	-0.893883	-0.039305	0.016099	-0.622222	-0.207389	-0.504539	0.755907	0.194197	-0.456697	0.426990
8151	10.284906	-1.081443	5.364112	-0.170317	-0.330385	0.145899	-0.629693	-0.197881	-0.497987	0.752165	0.192847	-0.463898	0.426446
8152	8.984078	1.087354	4.742216	-0.206887	-0.045762	0.736025	-0.632488	-0.186839	-0.499851	0.746171	0.183293	-0.469172	0.435327
8153	9.905372	-0.311062	4.921368	-0.187234	0.068404	0.617956	-0.640339	-0.168976	-0.499178	0.741950	0.173941	-0.472197	0.443041
8154	8.015014	-0.700103	4.690725	-0.206859	0.023376	0.051535	-0.641767	-0.162843	-0.504829	0.742422	0.170196	-0.473895	0.441889
8155	8.017550	-0.212574	4.944587	-0.399470	-0.116982	-0.460365	-0.643896	-0.159841	-0.503703	0.746599	0.169557	-0.477719	0.430841
8156	8.138551	0.521432	4.988562	-0.370056	-0.090139	-0.617439	-0.640983	-0.164653	-0.503031	0.752229	0.170708	-0.480147	0.417694
8157	8.646050	-0.149444	4.674303	-0.396099	-0.051748	-0.610130	-0.637525	-0.168598	-0.504974	0.758043	0.171015	-0.482229	0.404451
8158	8.863404	-0.396318	4.878847	-0.115424	-0.033522	-0.473018	-0.633528	-0.177659	-0.505971	0.761896	0.174110	-0.482066	0.395994
8159	8.660779	-0.067986	4.980214	-0.050180	0.024448	-0.200965	-0.631394	-0.182321	-0.506868	0.763851	0.175128	-0.481492	0.392463
8160	8.560823	0.307478	4.910385	0.024934	0.033820	-0.164578	-0.629256	-0.192673	-0.505511	0.765345	0.176876	-0.480227	0.390313
8161	8.561292	0.366954	4.799838	0.008077	-0.014353	-0.201307	-0.629241	-0.196400	-0.505585	0.766725	0.179146	-0.479743	0.387152
8162	8.525447	0.038342	4.689448	-0.048758	-0.003423	-0.201955	-0.627778	-0.200949	-0.505029	0.768342	0.180473	-0.479447	0.383682
8163	8.681661	-0.321103	4.583867	-0.012475	0.062396	-0.080569	-0.626689	-0.203106	-0.508234	0.769591	0.180711	-0.478357	0.382425
8164	8.841904	-0.725136	4.995730	0.150654	0.176401	0.128692	-0.623500	-0.202479	-0.511662	0.769659	0.180554	-0.474950	0.386584
8165	8.706388	-0.569982	5.119716	0.280891	0.253316	0.280267	-0.622290	-0.203541	-0.514058	0.768848	0.180386	-0.469923	0.394342
8166	8.391192	-0.377534	5.083731	0.343205	0.266924	0.280054	-0.618426	-0.203995	-0.518827	0.767795	0.181013	-0.464104	0.402905
8167	8.129754	-0.160487	4.976635	0.313812	0.211730	0.149953	-0.615898	-0.204766	-0.521358	0.767401	0.182885	-0.458887	0.408744
8168	8.078677	-0.173608	4.885617	0.238753	0.093147	0.012883	-0.615075	-0.208596	-0.523543	0.767235	0.185716	-0.455571	0.411480
8169	7.918175	-0.602800	4.747618	0.103297	0.100516	-0.104437	-0.612942	-0.214373	-0.523673	0.768636	0.187597	-0.452816	0.411051
8170	8.847127	-1.447027	5.295266	-0.019351	-0.064129	-0.152283	-0.611485	-0.218235	-0.522840	0.769330	0.189268	-0.453405	0.408329
8171	8.520444	-1.573979	5.175094	0.025103	0.011545	-0.093796	-0.610554	-0.219880	-0.523011	0.770109	0.190543	-0.452706	0.407041
8172	8.800231	-1.540069	5.403986	0.010972	-0.047655	-0.000549	-0.610048	-0.218102	-0.521271	0.769592	0.191170	-0.453365	0.406992
8173	8.541530	-1.260502	5.348565	0.006855	0.077061	0.073017	-0.611636	-0.216462	-0.521227	0.769670	0.190078	-0.452444	0.408379
8174	8.167535	-1.144750	5.269262	-0.071606	0.077398	0.042647	-0.611626	-0.214778	-0.523296	0.770220	0.188050	-0.452004	0.408768
8175	7.603198	-1.124284	5.173629	-0.152977	0.036474	-0.024487	-0.611357	-0.211017	-0.525721	0.771327	0.185674	-0.452630	0.407070
8176	7.791917	-1.237033	5.564767	-0.257708	-0.080931	-0.174498	-0.612143	-0.208379	-0.527504	0.772906	0.184002	-0.455336	0.401782
8177	8.399668	-1.371716	5.418057	-0.330696	-0.218437	-0.287962	-0.613747	-0.207457	-0.525239	0.774421	0.183275	-0.460306	0.393448
8178	8.598487	-1.471954	5.547633	-0.349724	-0.183135	-0.305209	-0.616653	-0.207496	-0.524430	0.776355	0.182140	-0.464780	0.384807
8179	8.505104	-1.663420	5.372726	-0.417582	-0.176450	-0.253525	-0.619854	-0.204252	-0.521451	0.778155	0.179328	-0.469797	0.376307
8180	7.848477	-1.672662	4.961604	-0.339932	-0.019072	-0.176651	-0.625383	-0.203880	-0.522455	0.780480	0.175872	-0.472034	0.370276
8181	7.572001	-1.549132	4.761512	-0.322519	0.161281	-0.095127	-0.624828	-0.198969	-0.528145	0.783828	0.170447	-0.471565	0.366317
8182	7.634334	-1.689280	4.874302	-0.332580	0.276652	-0.095617	-0.619398	-0.190958	-0.534992	0.788228	0.164125	-0.469355	0.362581
8183	8.163182	-1.791594	5.814645	-0.403087	0.267998	-0.190411	-0.611683	-0.188411	-0.544725	0.793416	0.157453	-0.467397	0.356706
8184	8.938684	-1.387380	6.417511	-0.472709	0.157111	-0.231436	-0.603200	-0.182560	-0.553083	0.797969	0.151001	-0.467557	0.349048
8185	8.306938	-0.579304	5.395160	-0.448004	0.328008	-0.200685	-0.594952	-0.177917	-0.564355	0.803754	0.143261	-0.464786	0.342680
8186	8.006255	-0.498024	4.863300	-0.359980	0.204370	-0.151634	-0.588570	-0.173878	-0.572997	0.807684	0.137493	-0.463554	0.337431
8187	7.627760	-0.314516	4.806858	-0.355743	0.031703	-0.271714	-0.583523	-0.172380	-0.578261	0.810776	0.133909	-0.464656	0.329856
8188	8.039050	0.095576	4.720870	-0.446587	-0.131239	-0.313760	-0.581694	-0.169470	-0.577691	0.812761	0.130456	-0.468899	0.320209
8189	8.925057	0.163992	4.870872	-0.640417	-0.159157	-0.348033	-0.580404	-0.163807	-0.576800	0.815091	0.124248	-0.474623	0.308096
8190	9.010954	-0.105257	5.005493	-0.776309	-0.013802	-0.308802	-0.579621	-0.150478	-0.582062	0.818662	0.114614	-0.478834	0.295592
8191	8.527882	-0.315059	5.035457	-0.790156	-0.046960	-0.298441	-0.579370	-0.139106	-0.585782	0.821679	0.104777	-0.483526	0.282962
8192	8.556864	-0.335707	5.124084	-0.681128	-0.115042	-0.300690	-0.578096	-0.125272	-0.586832	0.823586	0.097151	-0.488624	0.271136
8193	8.668599	-0.370670	5.125848	-0.537921	-0.090439	-0.323695	-0.580228	-0.116995	-0.587966	0.825449	0.091953	-0.492364	0.260302
8194	8.578538	-0.374748	5.125449	-0.366094	-0.061448	-0.304938	-0.578654	-0.112824	-0.588947	0.827049	0.089246	-0.494739	0.251512
8195	8.144284	-0.156662	5.058681	-0.231347	-0.052179	-0.232125	-0.579841	-0.113671	-0.588429	0.828117	0.088027	-0.496328	0.245216
8196	8.272092	0.065407	5.073418	-0.132179	-0.134715	-0.201251	-0.579978	-0.112848	-0.588149	0.827964	0.088524	-0.498882	0.240322
8197	8.499046	0.188978	5.137733	-0.106020	-0.184713	-0.204935	-0.583036	-0.115140	-0.583966	0.827316	0.089799	-0.502048	0.235441
8198	8.686737	0.213343	4.983619	-0.159026	-0.172905	-0.262291	-0.586880	-0.117989	-0.580051	0.827059	0.090639	-0.505211	0.229174
8199	8.714596	-0.070401	4.717429	-0.168879	-0.089930	-0.202681	-0.587282	-0.118559	-0.579008	0.827415	0.090446	-0.507058	0.223822
8200	8.466333	-0.156126	4.319998	-0.051128	0.065237	-0.070034	-0.588230	-0.116247	-0.576984	0.828463	0.090034	-0.506117	0.222234
8201	8.291160	-0.135998	4.392129	0.124990	0.162688	0.034371	-0.583473	-0.118265	-0.577452	0.829765	0.091202	-0.502890	0.224218
8202	8.895817	0.232771	5.259944	0.374150	0.075905	0.133771	-0.581591	-0.122217	-0.580042	0.829204	0.095734	-0.500219	0.230295
8203	9.352151	0.006986	5.127542	0.276480	0.110265	0.154309	-0.580270	-0.126645	-0.578299	0.829095	0.098474	-0.497360	0.235661
8204	9.131570	-0.373313	4.565467	0.296335	0.200811	0.065538	-0.577994	-0.130178	-0.581014	0.830164	0.101799	-0.492789	0.240050
8205	9.139138	-0.742644	4.591511	0.121802	0.133504	0.092936	-0.573468	-0.136176	-0.583532	0.830810	0.102481	-0.490158	0.242894
8206	8.355268	-0.826313	4.424404	0.153395	0.214617	0.153145	-0.571207	-0.134733	-0.586675	0.831825	0.102498	-0.486190	0.247346
8207	8.334746	-1.001322	4.461128	0.225592	0.151017	0.161492	-0.568285	-0.135364	-0.589074	0.832035	0.104132	-0.482890	0.252373
8208	7.983873	-1.057827	4.574969	0.224779	0.069637	0.121092	-0.567475	-0.137828	-0.590181	0.831603	0.106363	-0.480881	0.256666
8209	8.317745	-1.354267	4.780959	0.095187	0.047619	0.130215	-0.566678	-0.138365	-0.590723	0.831195	0.106614	-0.479896	0.259709
8210	8.526150	-1.460562	5.011924	-0.017116	-0.039022	0.132086	-0.567213	-0.137549	-0.590177	0.830147	0.105290	-0.480950	0.261644
8211	8.831846	-1.586442	5.182251	-0.059783	0.007672	0.174274	-0.569998	-0.133435	-0.590075	0.829430	0.102698	-0.481533	0.263866
8212	8.362123	-1.569464	5.328940	-0.055204	0.002269	0.188128	-0.568693	-0.127887	-0.591026	0.828540	0.099994	-0.482204	0.266463
8213	7.955843	-1.578932	5.183223	-0.063516	0.120189	0.148299	-0.567777	-0.122889	-0.592511	0.829032	0.096937	-0.480870	0.268466
8214	7.721601	-1.674760	5.250225	-0.063362	-0.032171	0.065848	-0.567916	-0.119290	-0.593359	0.828454	0.095480	-0.481902	0.268921
8215	7.943370	-1.609236	5.299305	-0.055878	-0.128723	-0.019901	-0.570575	-0.116574	-0.591840	0.827430	0.095455	-0.484308	0.267756
8216	8.069542	-1.705554	5.130367	-0.077815	-0.171201	0.021939	-0.573099	-0.115935	-0.589706	0.825765	0.094919	-0.487629	0.267059
8217	8.263439	-1.840714	5.128806	-0.102208	-0.190268	0.020256	-0.576706	-0.114101	-0.584780	0.823993	0.094018	-0.491360	0.266011
8218	8.256252	-1.846491	4.998136	-0.103099	-0.153895	0.041295	-0.580169	-0.112801	-0.581049	0.822416	0.092778	-0.494552	0.265408
8219	8.285966	-1.782244	4.872454	-0.118865	-0.055020	-0.012462	-0.583093	-0.108423	-0.580152	0.822158	0.091165	-0.496072	0.263928
8220	8.263253	-1.922827	4.870977	-0.175833	0.054546	-0.060820	-0.583492	-0.104128	-0.581641	0.823316	0.088610	-0.496027	0.261259
8221	8.227134	-1.856968	4.870327	-0.293629	0.184814	-0.170024	-0.579904	-0.102103	-0.586096	0.826531	0.084377	-0.494211	0.255895
8222	8.348416	-1.845506	5.276899	-0.375642	0.319486	-0.303709	-0.574070	-0.097685	-0.592361	0.831804	0.079547	-0.490346	0.247658
8223	9.479387	-1.722373	6.436572	-0.366171	0.233225	-0.454709	-0.563210	-0.095970	-0.599372	0.836864	0.076597	-0.487511	0.236906
8224	8.082767	-0.603178	5.533174	-0.367742	0.326817	-0.480076	-0.554440	-0.097163	-0.607346	0.842795	0.073575	-0.483043	0.225725
8225	8.007796	-0.272390	4.653397	-0.405274	0.203621	-0.400123	-0.546187	-0.101123	-0.615240	0.847112	0.069559	-0.480806	0.215380
8226	7.633861	-0.151491	4.547531	-0.530788	0.124960	-0.333760	-0.540095	-0.096851	-0.620720	0.850402	0.063249	-0.480511	0.204757
8227	8.190913	-0.612428	4.528100	-0.550941	-0.069528	-0.302718	-0.539725	-0.089526	-0.620972	0.851601	0.056977	-0.483537	0.194220
8228	8.629601	-0.439844	4.825515	-0.564716	0.002078	-0.250086	-0.539879	-0.079978	-0.622753	0.853151	0.049783	-0.485413	0.184468
8229	8.782568	-0.889525	4.980232	-0.570506	0.074793	-0.159076	-0.537407	-0.067920	-0.624372	0.854959	0.041248	-0.486079	0.176272
8230	8.489918	-0.980333	5.077711	-0.429050	0.023407	-0.071571	-0.535592	-0.054893	-0.626756	0.855742	0.034534	-0.487155	0.170859
8231	8.461242	-0.862663	5.215645	-0.258509	-0.057374	-0.019978	-0.538515	-0.047180	-0.627502	0.855402	0.030444	-0.489034	0.167945
8232	8.651408	-0.778208	5.333523	-0.052707	-0.078715	-0.042423	-0.537997	-0.047189	-0.626455	0.854784	0.030239	-0.490572	0.166640
8233	8.542084	-0.759559	5.268516	0.104655	-0.040315	-0.056749	-0.540113	-0.049443	-0.624512	0.854499	0.032689	-0.490909	0.166647
8234	8.068362	-0.642576	5.155213	0.216282	-0.017137	-0.021333	-0.540612	-0.056071	-0.624903	0.854229	0.036677	-0.490503	0.168390
8235	8.045132	-0.452960	5.148764	0.274341	-0.110378	-0.008706	-0.544032	-0.063872	-0.622141	0.852954	0.041816	-0.491472	0.170809
8236	8.343227	-0.241964	5.154568	0.297475	-0.208466	-0.009028	-0.547063	-0.071817	-0.618596	0.850635	0.047733	-0.494029	0.173427
8237	8.630421	-0.239288	5.128601	0.286220	-0.197883	-0.014154	-0.551046	-0.075375	-0.613380	0.848436	0.053465	-0.496395	0.175757
8238	8.829954	-0.277752	4.939420	0.260782	-0.130066	0.015802	-0.554208	-0.083598	-0.609839	0.846770	0.058223	-0.497731	0.178480
8239	8.619475	-0.475557	4.989893	0.239293	-0.052639	0.100682	-0.557387	-0.088238	-0.605702	0.845596	0.061523	-0.497899	0.182423
8240	8.322304	-0.530958	4.962070	0.287856	0.035450	0.145235	-0.559504	-0.091326	-0.603382	0.845016	0.064863	-0.496453	0.187818
8241	8.153191	-0.306843	5.022438	0.389709	0.033889	0.143140	-0.560541	-0.095754	-0.603462	0.844287	0.069976	-0.494597	0.194056
8242	8.270696	-0.200227	4.948600	0.511482	0.042895	0.175963	-0.557858	-0.105656	-0.604466	0.843240	0.076726	-0.492142	0.202127
8243	9.004831	-0.240921	5.425020	0.597753	0.029302	0.256043	-0.557705	-0.115344	-0.602556	0.841517	0.084264	-0.489590	0.212253
8244	8.904489	-0.764181	5.405360	0.529203	-0.021099	0.376510	-0.560866	-0.123427	-0.599144	0.838725	0.089595	-0.488328	0.223715
8245	7.754314	-1.261064	4.252916	0.444555	0.077439	0.399579	-0.563246	-0.125267	-0.597455	0.836843	0.092876	-0.485736	0.234792
8246	8.174915	-1.708761	4.459591	0.464194	-0.117185	0.315346	-0.564837	-0.129603	-0.594243	0.833277	0.098169	-0.486105	0.244365
8247	8.789550	-1.429674	4.647918	0.589280	-0.248967	0.291997	-0.571056	-0.133313	-0.589671	0.828181	0.106393	-0.487940	0.254383
8248	9.276312	-1.396231	4.758218	0.455247	-0.095089	0.338255	-0.576895	-0.138571	-0.582503	0.824474	0.111162	-0.487916	0.264241
8249	8.831820	-1.582096	5.228319	0.324397	0.016057	0.230746	-0.579126	-0.142606	-0.581778	0.822645	0.114168	-0.486490	0.271197
8250	8.342665	-1.215814	4.973641	0.157418	-0.006852	0.118530	-0.584276	-0.149061	-0.577663	0.821525	0.115710	-0.486042	0.274719
8251	7.710423	-1.178856	4.756322	-0.015826	0.165765	0.020856	-0.582932	-0.150674	-0.580070	0.823037	0.114303	-0.483501	0.275267
8252	7.726781	-1.658102	5.056634	-0.130461	0.127895	-0.071321	-0.579092	-0.146025	-0.584344	0.824932	0.112178	-0.481980	0.273127
8253	7.609358	-1.773144	5.014124	-0.168663	0.027575	-0.114241	-0.577233	-0.146958	-0.585559	0.826180	0.110247	-0.482224	0.269690
8254	8.400322	-1.838453	4.597819	-0.446685	0.147765	-0.078945	-0.577902	-0.139201	-0.588029	0.828956	0.102856	-0.482031	0.264385
8255	8.068860	-1.904827	4.711071	-0.462559	0.241324	-0.019364	-0.572465	-0.132569	-0.595035	0.832260	0.093941	-0.480469	0.260130
8256	8.774983	-2.037268	5.823649	-0.545887	0.021967	-0.051011	-0.568242	-0.120853	-0.601011	0.833697	0.085241	-0.482858	0.254031
8257	8.710927	-1.380927	5.570545	-0.591815	0.163434	-0.073235	-0.565625	-0.110716	-0.603459	0.836560	0.075054	-0.483030	0.247420
8258	8.285175	-1.036879	5.081635	-0.517125	0.259152	-0.019208	-0.561504	-0.100621	-0.612358	0.839862	0.065318	-0.481232	0.242449
8259	8.086947	-0.853055	4.856381	-0.433890	0.190574	-0.131346	-0.557528	-0.092909	-0.618544	0.842822	0.058199	-0.480000	0.236355
8260	7.539347	-0.387936	5.149267	-0.400085	0.140291	-0.215456	-0.554748	-0.086057	-0.623160	0.845599	0.052872	-0.479295	0.229006
8261	8.022873	-0.084335	5.198111	-0.516178	-0.114122	-0.264642	-0.554766	-0.081918	-0.622946	0.846176	0.047096	-0.483326	0.219462
8262	8.820059	-0.233245	5.313172	-0.690237	-0.090983	-0.330220	-0.554786	-0.074727	-0.623855	0.847271	0.039033	-0.487566	0.207095
8263	8.948853	-0.690401	5.284317	-0.695791	-0.001707	-0.393557	-0.556261	-0.063948	-0.625734	0.849291	0.031046	-0.490165	0.193593
8264	8.628096	-0.632996	5.171476	-0.593228	0.039430	-0.385946	-0.554170	-0.055899	-0.627299	0.851428	0.024635	-0.491544	0.181243
8265	8.175095	-0.655793	5.389853	-0.484404	0.049112	-0.276398	-0.554440	-0.048828	-0.629785	0.853078	0.018931	-0.492347	0.171740
8266	8.024092	-0.639684	5.587279	-0.296356	-0.096641	-0.265171	-0.554975	-0.045650	-0.630376	0.853082	0.016885	-0.494937	0.164326
8267	8.119440	-0.165801	5.465913	-0.295792	-0.060641	-0.327909	-0.554438	-0.045212	-0.631817	0.853625	0.015340	-0.496835	0.155703
8268	8.106308	0.045500	5.246459	-0.360009	-0.139623	-0.380308	-0.556566	-0.044153	-0.629940	0.853446	0.013472	-0.500234	0.145648
8269	8.301311	0.079111	5.128629	-0.408597	-0.173053	-0.451760	-0.559234	-0.042283	-0.626992	0.853087	0.011650	-0.504220	0.133675
8270	8.436464	-0.148318	4.955195	-0.386559	-0.154803	-0.404628	-0.562170	-0.040703	-0.623259	0.852617	0.009568	-0.507807	0.122817
8271	8.649343	-0.359358	4.995700	-0.293908	-0.161159	-0.278383	-0.566672	-0.039112	-0.621617	0.851709	0.007951	-0.511199	0.114905
8272	8.705587	-0.742802	4.942936	-0.172203	-0.073176	-0.056014	-0.567213	-0.038583	-0.620157	0.851088	0.005776	-0.512870	0.112163
8273	8.612682	-0.805802	5.004719	-0.041338	-0.017378	0.208922	-0.567241	-0.032654	-0.619514	0.850466	0.003147	-0.513264	0.115144
8274	8.556321	-0.469375	4.918799	0.100444	0.073937	0.330839	-0.567375	-0.028631	-0.621142	0.850414	0.001302	-0.511825	0.121781
8275	8.469397	-0.356683	4.893355	0.189061	0.097115	0.264329	-0.566187	-0.026533	-0.622292	0.850776	0.001792	-0.509688	0.128044
8276	8.505164	-0.079327	4.809309	0.246552	0.139399	0.112485	-0.563378	-0.029359	-0.625917	0.851864	0.004490	-0.506722	0.132440
8277	8.539057	-0.067453	5.026618	0.281451	0.272179	-0.010223	-0.557281	-0.031886	-0.628772	0.854640	0.008949	-0.501301	0.134935
8278	8.951574	-0.141426	5.689173	0.323302	0.185053	-0.109079	-0.550614	-0.041701	-0.633484	0.856688	0.015071	-0.497273	0.136301
8279	8.181695	-0.396248	5.182737	0.165193	0.229925	-0.251639	-0.546616	-0.047427	-0.636124	0.859636	0.020098	-0.492754	0.133473
8280	8.301978	-0.740900	4.644774	0.014867	0.073334	-0.380689	-0.540611	-0.055864	-0.641198	0.861326	0.023911	-0.491327	0.127058
8281	8.656227	-1.318119	4.761547	-0.087689	0.049451	-0.324517	-0.537422	-0.059960	-0.642354	0.862693	0.025760	-0.490507	0.120413
8282	8.688494	-2.023881	4.898457	0.046829	0.020372	-0.216751	-0.535571	-0.060767	-0.642646	0.863365	0.028645	-0.489968	0.117099
8283	8.388904	-1.698173	4.653350	0.211805	0.100957	0.020168	-0.534490	-0.065993	-0.643415	0.864193	0.032078	-0.487730	0.119416
8284	8.253124	-1.605186	4.691710	0.318085	0.048269	0.201107	-0.532890	-0.069837	-0.643897	0.863937	0.035503	-0.486292	0.125988
8285	8.516871	-1.396524	4.935567	0.352733	0.013682	0.263732	-0.533415	-0.072061	-0.643148	0.863126	0.039141	-0.485351	0.133853
8286	8.488659	-1.207937	5.026073	0.303171	0.035599	0.282233	-0.534984	-0.076225	-0.642694	0.862429	0.041549	-0.484170	0.141667
8287	8.325535	-1.186712	5.209323	0.229562	0.027254	0.240529	-0.534590	-0.076640	-0.642311	0.861801	0.043204	-0.483262	0.147956
8288	7.678894	-1.384018	5.773522	0.145060	0.243766	0.188108	-0.531655	-0.079611	-0.645283	0.863433	0.043186	-0.478823	0.152801
8289	8.046617	-1.788404	5.616410	0.111600	0.183514	0.142775	-0.531261	-0.077664	-0.646035	0.864655	0.043217	-0.475429	0.156431
8290	7.852787	-1.677884	5.431174	0.163879	-0.000032	0.128102	-0.530601	-0.079879	-0.645033	0.864082	0.044858	-0.475063	0.160204
8291	8.155369	-1.530191	5.450500	0.120760	-0.044559	0.194425	-0.533514	-0.080067	-0.643438	0.862928	0.045212	-0.475610	0.164642
8292	8.296337	-1.551317	5.495370	0.163233	-0.119422	0.155734	-0.534044	-0.080632	-0.642788	0.861096	0.046968	-0.477307	0.168776
8293	8.152925	-1.135535	5.325422	0.128606	-0.089409	0.105261	-0.536841	-0.081539	-0.638842	0.859768	0.048418	-0.478503	0.171724
8294	8.002118	-1.106116	5.416494	0.068149	-0.065642	0.018254	-0.539090	-0.082962	-0.637277	0.858986	0.049667	-0.479454	0.172628
8295	8.091299	-1.266407	5.354039	-0.063295	-0.033330	-0.080679	-0.541340	-0.082721	-0.636204	0.859016	0.049382	-0.480152	0.170609
8296	8.053829	-1.435885	5.342806	-0.221180	0.015901	-0.132402	-0.541485	-0.080103	-0.635888	0.859805	0.046820	-0.480536	0.166216
8297	7.921304	-1.619777	5.391676	-0.288809	0.058670	-0.203610	-0.539095	-0.078804	-0.638509	0.861305	0.043479	-0.480266	0.160025
8298	7.965712	-1.527221	5.329013	-0.350570	0.181786	-0.276353	-0.535662	-0.072649	-0.642092	0.864181	0.039522	-0.478035	0.152023
8299	8.213769	-1.484755	5.687091	-0.436686	0.239706	-0.364871	-0.528507	-0.068353	-0.648631	0.867871	0.034548	-0.474873	0.141780
8300	8.638186	-1.207933	6.228456	-0.446618	0.171365	-0.464431	-0.523747	-0.062033	-0.653273	0.871030	0.030721	-0.472844	0.129545
8301	8.394511	-0.516004	5.749979	-0.463797	0.239013	-0.521873	-0.515288	-0.057468	-0.658238	0.874845	0.026766	-0.469482	0.116262
8302	7.808024	-0.217769	5.138219	-0.552241	0.194598	-0.474767	-0.508403	-0.054853	-0.663100	0.877954	0.021110	-0.467095	0.102828
8303	7.889293	-0.493933	5.023448	-0.622590	0.162218	-0.440595	-0.502340	-0.046598	-0.666924	0.880535	0.013792	-0.465273	0.089379
8304	8.132128	-0.546610	5.208376	-0.657146	0.062675	-0.433754	-0.498669	-0.036870	-0.668992	0.881946	0.006146	-0.465208	0.075601
8305	8.225845	-0.345138	5.136439	-0.741681	0.122355	-0.411539	-0.494983	-0.026008	-0.673404	0.883657	-0.003442	-0.464067	0.061483
8306	8.181050	-0.501010	5.217581	-0.752423	0.149605	-0.364318	-0.490919	-0.010723	-0.677863	0.885294	-0.013536	-0.462349	0.048016
8307	8.141622	-0.581070	5.243987	-0.639251	0.068916	-0.291605	-0.489130	0.003651	-0.677591	0.885926	-0.022358	-0.461813	0.036947
8308	8.161056	-0.567765	5.343003	-0.510414	0.031339	-0.192647	-0.488238	0.015558	-0.679465	0.886055	-0.029646	-0.461735	0.028770
8309	8.309761	-0.511395	5.398483	-0.317702	-0.011985	-0.093877	-0.487355	0.022311	-0.677760	0.885757	-0.034516	-0.462231	0.024194
8310	8.564820	-0.549851	5.605124	-0.156876	-0.005882	-0.014035	-0.488691	0.028382	-0.678419	0.885575	-0.037159	-0.462461	0.022477
8311	8.319201	-0.495826	5.739899	-0.014308	0.003002	0.020422	-0.490282	0.030295	-0.678106	0.885546	-0.037688	-0.462463	0.022704
8312	7.932944	-0.394642	5.670357	0.063999	0.039743	-0.011175	-0.488560	0.027270	-0.677785	0.885944	-0.036457	-0.461782	0.023063
8313	7.656065	-0.318506	5.585825	0.098465	-0.021324	-0.027201	-0.490130	0.025329	-0.678337	0.885799	-0.034500	-0.462189	0.023487
8314	7.836651	-0.223354	5.621750	0.137853	-0.105277	-0.043236	-0.491312	0.021573	-0.677089	0.884913	-0.031589	-0.464060	0.024075
8315	8.114361	-0.167737	5.645184	0.153240	-0.132424	0.002037	-0.494343	0.015850	-0.674551	0.883745	-0.028838	-0.466378	0.025575
8316	8.274743	-0.212494	5.616628	0.153921	-0.138260	0.035193	-0.497912	0.012742	-0.671827	0.882492	-0.026293	-0.468765	0.027837
8317	8.191424	-0.313685	5.612269	0.128165	-0.128893	0.115540	-0.502805	0.010864	-0.669068	0.881254	-0.025016	-0.470956	0.031086
8318	8.069727	-0.340487	5.496052	0.135957	-0.091475	0.176665	-0.507037	0.009411	-0.666700	0.880312	-0.024132	-0.472437	0.035670
8319	8.064929	-0.321431	5.532754	0.168744	-0.095868	0.215806	-0.510477	0.009357	-0.665099	0.879298	-0.023079	-0.473940	0.041036
8320	8.074666	-0.307698	5.600523	0.217877	-0.050161	0.228877	-0.512056	0.005735	-0.663845	0.878689	-0.021308	-0.474573	0.047241
8321	8.069566	-0.319021	5.750604	0.290669	-0.044728	0.235660	-0.514159	0.004889	-0.664109	0.878129	-0.018311	-0.475006	0.054069
8322	7.958906	-0.099499	5.741758	0.314061	-0.032630	0.235586	-0.514820	0.001546	-0.662330	0.877630	-0.014987	-0.475181	0.061187
8323	8.007565	-0.118359	5.653196	0.332660	-0.026945	0.253001	-0.515872	-0.002072	-0.660948	0.877133	-0.011393	-0.475175	0.068682
8324	7.978950	-0.034583	5.563038	0.325383	0.053502	0.200901	-0.515061	-0.005782	-0.661685	0.877393	-0.007661	-0.473772	0.075260
8325	8.023334	0.062346	5.544022	0.365352	0.116389	0.183515	-0.514215	-0.016383	-0.663479	0.878250	-0.002987	-0.471147	0.081782
8326	8.340924	-0.038625	6.087318	0.379948	0.076332	0.159000	-0.511677	-0.021583	-0.665177	0.878681	0.002069	-0.469201	0.088122
8327	8.210790	-0.282647	5.864085	0.281583	0.036139	0.101607	-0.511134	-0.025998	-0.665006	0.878828	0.006212	-0.468066	0.092392
8328	7.894937	-0.367316	4.983958	0.177129	0.085309	0.040945	-0.510051	-0.028999	-0.667045	0.879504	0.008784	-0.466283	0.094742
8329	8.463453	-0.894608	5.249038	0.121833	-0.005957	0.077628	-0.509516	-0.030787	-0.667216	0.879279	0.010424	-0.466192	0.097086
8330	8.615563	-1.508443	5.321533	0.196642	0.023084	0.078453	-0.510701	-0.030657	-0.667467	0.879275	0.013104	-0.465458	0.100263
8331	8.334641	-1.681524	5.386092	0.348889	-0.008013	0.096214	-0.511352	-0.035374	-0.666242	0.878881	0.018501	-0.464958	0.105077
8332	8.077682	-1.559995	5.132251	0.525904	-0.023427	0.214226	-0.512107	-0.043521	-0.666792	0.877944	0.025800	-0.464356	0.113676
8333	7.983356	-1.457377	5.145576	0.582277	-0.125004	0.309696	-0.514455	-0.055173	-0.664377	0.875675	0.033504	-0.465409	0.124360
8334	8.122270	-1.383086	5.344398	0.581686	-0.240842	0.337297	-0.521312	-0.063995	-0.660033	0.872091	0.041176	-0.468398	0.135519
8335	8.479112	-1.088994	5.473517	0.497427	-0.224865	0.355059	-0.530011	-0.076720	-0.654175	0.868506	0.047159	-0.471300	0.146113
8336	8.255915	-0.982073	5.417240	0.405236	-0.116923	0.319825	-0.535294	-0.081233	-0.650809	0.865994	0.051615	-0.472453	0.155495
8337	7.748963	-1.143798	5.288630	0.297488	-0.043929	0.295860	-0.539407	-0.082288	-0.647120	0.864289	0.054097	-0.472650	0.163339
8338	7.368910	-1.619869	5.389907	0.185357	-0.105138	0.248031	-0.542189	-0.081782	-0.645643	0.862214	0.055407	-0.474150	0.169411
8339	7.894664	-1.586217	5.450882	0.134847	-0.210723	0.201728	-0.546956	-0.082696	-0.642604	0.859339	0.056452	-0.477597	0.173931
8340	8.380553	-1.707888	5.539623	0.134790	-0.200255	0.193996	-0.551620	-0.078932	-0.638158	0.856560	0.057635	-0.480818	0.178319
8341	8.603908	-1.411716	5.364342	0.147190	-0.153580	0.112103	-0.556801	-0.079879	-0.632881	0.854475	0.059495	-0.483103	0.181505
8342	8.305550	-0.879313	5.085830	0.119523	-0.118554	0.023208	-0.561696	-0.082039	-0.629734	0.853078	0.061763	-0.484759	0.182900
8343	8.150064	-0.822836	5.148338	0.010003	-0.061337	-0.108923	-0.565123	-0.085406	-0.628198	0.852839	0.063081	-0.485686	0.181094
8344	8.112664	-0.936551	5.363084	-0.133796	-0.005873	-0.228710	-0.564200	-0.088174	-0.626945	0.853745	0.063064	-0.486014	0.175875
8345	8.031555	-1.072007	5.382400	-0.259568	0.077342	-0.289163	-0.562996	-0.088135	-0.629056	0.855796	0.061013	-0.485265	0.168551
8346	8.109913	-1.435283	5.244665	-0.387481	0.169284	-0.297203	-0.558888	-0.084449	-0.633482	0.858849	0.056704	-0.483325	0.159875
8347	8.304563	-1.400370	5.448902	-0.402757	0.250072	-0.319580	-0.553994	-0.080484	-0.637383	0.862669	0.051863	-0.479958	0.150839
8348	8.906645	-1.115586	6.010489	-0.376542	0.179325	-0.345956	-0.547095	-0.076319	-0.644711	0.865758	0.048148	-0.477653	0.141396
8349	8.186059	-0.433125	5.441197	-0.269533	0.178403	-0.267956	-0.541681	-0.073750	-0.647065	0.868433	0.045317	-0.475080	0.134424
8350	8.139384	-0.198278	4.874178	-0.255789	0.123438	-0.167007	-0.535566	-0.073053	-0.653668	0.870250	0.042134	-0.473503	0.129168
8351	8.323205	-0.389364	4.889003	-0.381852	0.079393	-0.144037	-0.532795	-0.067188	-0.656727	0.871637	0.036455	-0.473022	0.123166
8352	8.424634	-0.530634	4.853171	-0.426281	0.011112	-0.170238	-0.534145	-0.058084	-0.657062	0.872418	0.030611	-0.473775	0.116136
8353	8.390512	-0.521658	4.946099	-0.548893	0.079309	-0.117357	-0.533366	-0.048650	-0.660036	0.873676	0.021787	-0.473645	0.108978
8354	8.135476	-0.845568	5.020020	-0.539002	0.068725	-0.060725	-0.530746	-0.036705	-0.663499	0.874622	0.012801	-0.473606	0.102810
8355	8.024074	-0.761584	4.975361	-0.420597	-0.039322	0.028440	-0.532380	-0.018885	-0.665500	0.874211	0.005084	-0.475245	0.099356
8356	8.614264	-0.478722	5.280532	-0.180949	-0.156060	0.098999	-0.536115	-0.012185	-0.663237	0.872519	0.001288	-0.478379	0.099309
8357	8.913318	-0.497380	5.418640	-0.006062	-0.150925	0.072386	-0.539843	-0.009919	-0.659747	0.870863	0.000660	-0.481133	0.100534
8358	8.574849	-0.544888	5.367669	0.110426	-0.095218	0.037266	-0.544204	-0.010952	-0.657896	0.869847	0.002420	-0.482610	0.102212
8359	8.021098	-0.390243	5.203482	0.101772	-0.089466	0.073839	-0.545521	-0.014712	-0.656383	0.868765	0.003570	-0.484066	0.104477
8360	7.855524	-0.412788	5.175508	0.158719	-0.149631	0.096157	-0.552672	-0.017335	-0.651126	0.867072	0.005726	-0.486377	0.107664
8361	8.006904	-0.303658	5.287369	0.202451	-0.249489	0.088781	-0.558747	-0.020469	-0.648252	0.864362	0.008860	-0.490358	0.111123
8362	8.416144	-0.247961	5.201225	0.210830	-0.358850	0.088503	-0.566301	-0.022830	-0.642197	0.860555	0.012450	-0.496132	0.114639
8363	8.615416	-0.302643	5.161944	0.271755	-0.307516	0.123398	-0.574536	-0.026064	-0.633132	0.857079	0.016603	-0.500899	0.119334
8364	8.447545	-0.337672	4.947401	0.313654	-0.253903	0.194929	-0.580357	-0.032682	-0.627569	0.853897	0.020698	-0.504586	0.125796
8365	8.381963	-0.352084	4.764687	0.365660	-0.187003	0.249037	-0.588562	-0.037120	-0.621551	0.851154	0.024931	-0.507019	0.133591
8366	8.467986	-0.200160	4.789077	0.436759	-0.101055	0.301406	-0.592527	-0.041620	-0.618194	0.848998	0.029726	-0.507726	0.143293
8367	8.555915	-0.119760	4.914101	0.580076	0.007508	0.325726	-0.594225	-0.045780	-0.618132	0.847691	0.036324	-0.506158	0.154612
8368	8.841106	0.029350	5.258312	0.697349	0.041849	0.301963	-0.593136	-0.055717	-0.617680	0.846549	0.044991	-0.503491	0.166815
8369	9.185565	-0.057122	5.786665	0.695410	0.013667	0.306317	-0.593085	-0.067165	-0.618564	0.844928	0.053765	-0.501210	0.178871
8370	8.438961	-0.604497	4.716192	0.558093	0.163700	0.191065	-0.591180	-0.081081	-0.619380	0.845195	0.060726	-0.496652	0.187868
8371	9.005797	-1.076529	4.594681	0.500998	0.106869	0.051645	-0.588766	-0.090437	-0.620108	0.845387	0.068412	-0.493068	0.193714
8372	8.724894	-1.671740	4.636280	0.426909	0.158491	0.030220	-0.585020	-0.099065	-0.622804	0.846196	0.074728	-0.488795	0.198616
8373	8.640532	-1.943408	4.682788	0.476626	0.228053	0.133215	-0.581146	-0.106447	-0.625607	0.847094	0.080645	-0.483306	0.205777
8374	8.292538	-1.903922	4.894783	0.604846	0.081222	0.292863	-0.576468	-0.117134	-0.628482	0.845600	0.087740	-0.479907	0.216682
8375	8.401069	-1.285184	4.615365	0.806526	-0.041011	0.409633	-0.579083	-0.129489	-0.625290	0.841827	0.097609	-0.477859	0.231196
8376	8.308363	-0.903355	4.622942	0.807036	-0.034398	0.434891	-0.582104	-0.142003	-0.620784	0.837749	0.107208	-0.475511	0.246115
8377	8.297077	-1.103761	4.973869	0.707930	-0.100585	0.358256	-0.586338	-0.151653	-0.614372	0.833346	0.116117	-0.474545	0.258570
8378	8.265926	-0.997938	5.087478	0.553797	-0.039356	0.318740	-0.591878	-0.161576	-0.609271	0.829949	0.122543	-0.473073	0.269017
8379	8.213159	-0.847953	5.175580	0.373191	0.029535	0.251403	-0.594004	-0.166901	-0.604760	0.827872	0.126142	-0.471293	0.276767
8380	8.007442	-1.051374	5.291239	0.194184	0.083873	0.218924	-0.595021	-0.169630	-0.608093	0.826925	0.126855	-0.469407	0.282419
8381	8.160484	-1.142366	5.058801	0.052307	-0.047645	0.152704	-0.595582	-0.166772	-0.605272	0.825424	0.126465	-0.470399	0.285319
8382	7.967150	-1.270387	5.371378	0.035790	0.001216	0.164216	-0.595458	-0.162755	-0.606245	0.824391	0.125518	-0.470625	0.288334
8383	8.122192	-1.381513	5.421906	0.043850	-0.110690	0.108959	-0.598106	-0.161411	-0.605410	0.822559	0.125715	-0.472567	0.290298
8384	8.162078	-1.214509	5.435469	0.067792	-0.094224	0.053100	-0.601032	-0.161202	-0.602362	0.821175	0.126888	-0.473894	0.291538
8385	8.221952	-0.976215	5.352731	0.062444	-0.089929	0.007754	-0.604738	-0.160985	-0.600622	0.820077	0.128200	-0.475108	0.292079
8386	8.143630	-1.039496	5.428701	0.027503	-0.052390	-0.026932	-0.607914	-0.162703	-0.598267	0.819654	0.129227	-0.475776	0.291728
8387	8.094417	-1.115369	5.523191	-0.051039	-0.019516	-0.077200	-0.608826	-0.164778	-0.598696	0.820020	0.129045	-0.476253	0.289994
8388	7.963680	-0.990925	5.566725	-0.128619	-0.007851	-0.110992	-0.609355	-0.164786	-0.598429	0.820905	0.128052	-0.476877	0.286891
8389	7.963493	-1.024823	5.558982	-0.192272	0.028279	-0.153441	-0.608020	-0.164191	-0.600793	0.822524	0.125971	-0.477148	0.282694
8390	7.904554	-1.102828	5.634295	-0.190705	0.084744	-0.187303	-0.606934	-0.165938	-0.603727	0.824847	0.124153	-0.476391	0.277965
8391	7.933970	-1.064320	5.641428	-0.236352	0.078567	-0.215972	-0.603722	-0.165969	-0.609666	0.827367	0.121612	-0.475864	0.272447
8392	8.021622	-1.041634	5.717210	-0.277072	0.109947	-0.194818	-0.601728	-0.162729	-0.613166	0.830117	0.118289	-0.475108	0.266806
8393	8.294657	-0.981894	5.590685	-0.320136	0.046262	-0.236706	-0.599070	-0.161556	-0.616448	0.832562	0.114684	-0.475455	0.260059
8394	8.421932	-0.546885	5.007969	-0.251268	0.012488	-0.229183	-0.597199	-0.161777	-0.619357	0.834418	0.112621	-0.476057	0.253835
8395	8.678380	-0.452995	4.659549	-0.261829	0.046591	-0.174077	-0.596892	-0.161150	-0.624999	0.836317	0.109408	-0.476214	0.248645
8396	8.954548	-0.613839	4.941442	-0.377505	0.022618	-0.158045	-0.595674	-0.158588	-0.630084	0.838104	0.104492	-0.477391	0.242409
8397	8.954363	-0.643123	4.955558	-0.435476	0.112249	-0.162852	-0.595526	-0.152312	-0.634955	0.840817	0.097956	-0.477295	0.235839
8398	8.361716	-0.480900	4.794798	-0.488717	0.204577	-0.110209	-0.591652	-0.144971	-0.644565	0.844185	0.089830	-0.475956	0.229671
8399	7.734606	-0.390989	4.614435	-0.489844	0.140954	-0.054671	-0.587008	-0.134738	-0.653071	0.846583	0.081214	-0.475757	0.224403
8400	8.299469	-0.257280	5.036714	-0.384372	-0.090354	-0.022411	-0.587416	-0.122955	-0.657041	0.846409	0.075329	-0.479001	0.220172
8401	8.790984	-0.250201	5.112629	-0.230538	-0.147599	-0.073537	-0.590211	-0.118303	-0.655877	0.845617	0.072617	-0.482462	0.216540
8402	9.030841	-0.395190	5.305997	-0.097270	-0.085450	-0.094629	-0.592326	-0.116806	-0.655832	0.845324	0.072263	-0.484229	0.213838
8403	8.148688	-0.266662	4.904467	0.015011	-0.006260	-0.056507	-0.594162	-0.119309	-0.655868	0.845447	0.072974	-0.484259	0.213041
8404	7.765475	-0.058764	4.841217	0.007455	-0.104219	-0.039399	-0.595863	-0.120417	-0.656930	0.844577	0.073937	-0.485971	0.212263
8405	8.024681	0.180532	4.952440	0.050737	-0.275089	-0.033016	-0.601157	-0.123281	-0.653005	0.841928	0.076224	-0.490406	0.211778
8406	8.467161	0.122594	5.018878	0.023997	-0.275285	-0.069498	-0.606729	-0.125753	-0.647492	0.839453	0.078491	-0.494865	0.210396
8407	8.982508	0.012257	4.937603	0.070397	-0.253972	-0.013658	-0.612974	-0.126448	-0.641152	0.836850	0.080877	-0.498864	0.210417
8408	8.913891	-0.124869	4.658780	0.169808	-0.106510	0.113822	-0.615625	-0.127747	-0.638792	0.835002	0.083058	-0.500147	0.213834
8409	8.656102	-0.107518	4.606869	0.256350	-0.011199	0.232425	-0.615896	-0.129705	-0.636989	0.833424	0.085106	-0.499680	0.220184
8410	8.563490	-0.128751	4.623235	0.354870	0.156242	0.312849	-0.616139	-0.133149	-0.637844	0.832912	0.087289	-0.496047	0.229292
8411	8.273727	-0.089033	4.988855	0.499689	0.298488	0.311040	-0.609752	-0.137715	-0.642976	0.833483	0.091235	-0.489346	0.239838
8412	8.889258	0.060885	5.882360	0.584309	0.140379	0.306943	-0.603903	-0.142859	-0.646537	0.832206	0.097344	-0.484750	0.250946
8413	8.032582	-0.566657	4.902878	0.551146	0.247056	0.230508	-0.599910	-0.149009	-0.648397	0.832296	0.103144	-0.478324	0.260480
8414	8.492979	-0.914794	4.855808	0.454784	0.106525	0.152866	-0.593546	-0.156667	-0.649252	0.831480	0.108789	-0.474495	0.267695
8415	9.172185	-1.629180	5.270635	0.413349	0.001015	0.195612	-0.589837	-0.167435	-0.646469	0.829490	0.113877	-0.472735	0.274772
8416	8.587910	-1.672642	5.264143	0.489709	0.152471	0.256791	-0.588225	-0.172372	-0.647893	0.828319	0.118773	-0.468100	0.284013
8417	7.985239	-1.558984	5.112608	0.622182	0.070477	0.304912	-0.586509	-0.177351	-0.645901	0.825665	0.125834	-0.464150	0.294973
8418	8.157568	-1.215743	5.111093	0.651591	-0.145118	0.330373	-0.590214	-0.187688	-0.639375	0.820626	0.134383	-0.463521	0.306044
8419	8.434891	-1.202774	5.259839	0.516579	-0.108846	0.306489	-0.595240	-0.195821	-0.633454	0.816263	0.140663	-0.463014	0.315510
8420	8.240211	-1.175951	5.400314	0.416043	-0.081429	0.281533	-0.598565	-0.197983	-0.628872	0.812507	0.145374	-0.462523	0.323685
8421	7.700990	-1.024389	5.284174	0.316114	-0.057869	0.286152	-0.602412	-0.201254	-0.624440	0.809147	0.148185	-0.462299	0.331063
8422	7.653291	-1.258118	5.383646	0.194056	0.016086	0.201254	-0.604917	-0.204891	-0.622653	0.807358	0.149382	-0.461378	0.336138
8423	7.495707	-1.549609	5.523575	0.161899	-0.132910	0.139002	-0.605861	-0.203823	-0.620522	0.804690	0.151499	-0.462888	0.339494
8424	8.050597	-1.569617	5.365191	0.148514	-0.231864	0.204266	-0.613299	-0.203984	-0.613636	0.800680	0.153582	-0.466258	0.343405
8425	8.490991	-1.580674	5.364545	0.128760	-0.262092	0.185118	-0.619413	-0.203290	-0.607794	0.796536	0.155561	-0.470167	0.346805
8426	8.584921	-1.340477	5.302840	0.101519	-0.201970	0.101620	-0.625510	-0.203125	-0.603804	0.793600	0.157635	-0.473029	0.348703
8427	8.411942	-0.957712	5.288072	0.091764	-0.076067	-0.000987	-0.627656	-0.203759	-0.599069	0.792585	0.159460	-0.473622	0.349375
8428	8.081174	-0.918871	5.325322	0.000382	0.034124	-0.119090	-0.628699	-0.206808	-0.598990	0.793729	0.160370	-0.472735	0.347559
8429	7.889932	-1.167217	5.321361	-0.111347	0.031512	-0.171983	-0.626048	-0.207591	-0.600471	0.795575	0.159812	-0.472460	0.343949
8430	7.923325	-1.302398	5.226653	-0.228554	0.099089	-0.189749	-0.622416	-0.212165	-0.607160	0.798524	0.157298	-0.471878	0.339039
8431	7.976077	-1.406594	5.388604	-0.266922	0.206353	-0.215480	-0.615383	-0.210077	-0.613873	0.802756	0.153424	-0.469692	0.333818
8432	8.209795	-1.306453	5.810790	-0.334156	0.259156	-0.267440	-0.607957	-0.206184	-0.621079	0.807953	0.148845	-0.466957	0.327120
8433	8.488659	-1.019607	5.997298	-0.346844	0.269213	-0.293527	-0.598271	-0.203073	-0.630158	0.813395	0.143933	-0.463946	0.320041
8434	8.565084	-0.510646	5.571777	-0.323851	0.168033	-0.257291	-0.590711	-0.199869	-0.637379	0.817494	0.139981	-0.462566	0.313276
8435	8.407537	-0.113376	4.890985	-0.323914	0.151262	-0.131806	-0.583279	-0.193606	-0.646378	0.820618	0.134706	-0.461718	0.308637
8436	8.764693	-0.631086	4.892313	-0.467792	0.071671	-0.121035	-0.579292	-0.185460	-0.654132	0.823240	0.127707	-0.463121	0.302464
8437	8.451659	-0.907115	4.852029	-0.499782	0.107938	-0.181917	-0.577836	-0.178491	-0.658080	0.826563	0.120278	-0.463890	0.295182
8438	7.918277	-0.560503	4.874128	-0.515818	0.156505	-0.143472	-0.571482	-0.167830	-0.666327	0.830042	0.112161	-0.464014	0.288342
8439	8.006787	-0.369050	5.053990	-0.476289	0.015436	-0.086424	-0.569097	-0.157232	-0.672707	0.831701	0.104769	-0.466314	0.282574
8440	8.804653	-0.383009	5.258126	-0.343568	-0.131041	-0.074015	-0.570442	-0.146175	-0.674581	0.831585	0.100489	-0.470309	0.277811
8441	8.877715	-0.396844	5.135173	-0.129866	-0.160586	-0.128791	-0.573368	-0.143189	-0.672792	0.831020	0.100292	-0.473482	0.274157
8442	8.840946	-0.449560	5.101373	0.000583	-0.075022	-0.131545	-0.575094	-0.145169	-0.670452	0.831016	0.101967	-0.474501	0.271781
8443	8.141704	-0.245289	4.733016	0.080418	0.042776	-0.091453	-0.575608	-0.149043	-0.670263	0.831727	0.103848	-0.473224	0.271118
8444	7.902010	-0.025280	4.780427	0.165269	-0.059424	-0.074605	-0.574809	-0.153329	-0.669170	0.831209	0.107634	-0.473198	0.271275
8445	8.385216	0.256955	5.005734	0.184658	-0.244750	-0.085608	-0.577973	-0.162111	-0.665115	0.828921	0.112811	-0.476132	0.271039
8446	8.818683	0.318342	5.045022	0.197041	-0.181825	-0.099360	-0.584589	-0.168883	-0.658892	0.827257	0.118021	-0.477885	0.270820
8447	8.886215	0.201920	4.983692	0.227259	-0.064263	-0.038034	-0.585921	-0.174612	-0.654527	0.826280	0.122529	-0.477689	0.272142
8448	8.389376	0.087269	4.761086	0.210410	0.040525	0.087850	-0.586571	-0.179049	-0.653558	0.825646	0.124968	-0.476120	0.275682
8449	8.106879	0.027854	4.645698	0.289130	0.119011	0.171542	-0.586150	-0.183449	-0.654700	0.825067	0.127525	-0.473050	0.281471
8450	8.078843	0.268606	4.848324	0.418511	0.143246	0.231391	-0.582966	-0.188942	-0.654569	0.823980	0.131473	-0.468927	0.289619
8451	8.997241	0.194814	5.760704	0.488411	0.024402	0.284216	-0.584015	-0.194222	-0.652826	0.821211	0.136824	-0.466476	0.298818
8452	8.273092	-0.544802	5.374641	0.502142	0.149132	0.249601	-0.583994	-0.201689	-0.651922	0.819643	0.141896	-0.461703	0.308027
8453	8.024692	-0.673144	4.879752	0.502744	0.051578	0.238826	-0.583192	-0.207776	-0.650340	0.817155	0.147711	-0.458474	0.316609
8454	8.537206	-1.200290	5.175184	0.454917	-0.087689	0.322444	-0.585319	-0.213797	-0.645449	0.812894	0.152763	-0.457983	0.325759
8455	8.392572	-1.014058	4.909985	0.489767	-0.102191	0.343192	-0.589539	-0.221621	-0.641499	0.808139	0.158309	-0.457552	0.335404
8456	8.523367	-1.069057	5.172530	0.496349	-0.113512	0.333574	-0.596953	-0.224522	-0.636244	0.803218	0.164050	-0.457115	0.344926
8457	8.847198	-1.005694	5.337868	0.410510	-0.181247	0.235984	-0.602803	-0.229519	-0.627889	0.798511	0.169773	-0.458041	0.351789
8458	8.403156	-0.806409	5.222631	0.279325	-0.026868	0.214907	-0.607431	-0.233060	-0.624508	0.795770	0.172474	-0.457257	0.357656
8459	7.896235	-0.974747	5.033392	0.207861	-0.001662	0.211636	-0.609943	-0.234625	-0.622812	0.793478	0.173874	-0.456610	0.362860
8460	7.700359	-1.186434	5.010690	0.066710	0.007874	0.230383	-0.611668	-0.232159	-0.622619	0.791625	0.172792	-0.456832	0.367120
8461	7.966319	-1.454969	5.160532	0.034874	-0.079878	0.156156	-0.615782	-0.230022	-0.620181	0.789590	0.172473	-0.458465	0.369608
8462	8.341164	-1.418113	5.268623	-0.036784	-0.010210	0.090326	-0.616456	-0.225606	-0.620483	0.788947	0.171155	-0.459246	0.370622
8463	8.315874	-1.560012	5.388255	-0.095950	-0.038498	0.083452	-0.617508	-0.222974	-0.622000	0.788267	0.169082	-0.460934	0.370927
8464	8.311684	-1.434248	5.433727	-0.063050	0.063717	-0.036738	-0.615787	-0.219334	-0.624569	0.789333	0.167967	-0.460311	0.369937
8465	8.140855	-1.093190	5.457057	-0.070919	0.055229	-0.150195	-0.613944	-0.220708	-0.623690	0.791158	0.167709	-0.459529	0.367118
8466	8.143820	-1.000984	5.458302	-0.078706	0.091796	-0.244282	-0.609817	-0.223938	-0.627070	0.794041	0.168047	-0.457866	0.362791
8467	8.050616	-1.121885	5.487790	-0.171108	0.170835	-0.278680	-0.604903	-0.224665	-0.631195	0.798160	0.166499	-0.455504	0.357400
8468	7.831418	-1.144811	5.536111	-0.230374	0.261085	-0.264326	-0.596938	-0.225332	-0.637707	0.803159	0.163370	-0.452123	0.351896
8469	7.811677	-1.142599	5.790842	-0.307402	0.352609	-0.270821	-0.586707	-0.223992	-0.648270	0.809199	0.158208	-0.447751	0.345957
8470	8.031253	-0.973767	6.158641	-0.345562	0.368683	-0.280239	-0.573570	-0.222615	-0.659511	0.815473	0.152576	-0.443298	0.339428
8471	8.139750	-0.690356	6.349036	-0.376745	0.282135	-0.317912	-0.561758	-0.219456	-0.670707	0.821231	0.147114	-0.440268	0.331815
8472	8.006942	-0.232107	5.622535	-0.388747	0.155036	-0.330524	-0.553027	-0.215570	-0.676345	0.825881	0.142611	-0.439344	0.323356
8473	8.062076	-0.031639	5.231855	-0.398027	0.087404	-0.248713	-0.547856	-0.210472	-0.682328	0.829353	0.137473	-0.439768	0.316037
8474	8.304547	-0.174966	5.272640	-0.489857	0.032985	-0.196211	-0.544676	-0.203192	-0.687728	0.832176	0.130867	-0.441793	0.308505
8475	8.181545	-0.411424	5.238216	-0.519586	0.038185	-0.178659	-0.543490	-0.194431	-0.691769	0.834910	0.123411	-0.443915	0.301055
8476	7.940922	-0.372318	5.181376	-0.528202	0.086295	-0.120970	-0.542966	-0.182625	-0.696797	0.837648	0.115149	-0.445369	0.294503
8477	7.991948	-0.380345	5.209139	-0.450318	-0.025311	-0.065681	-0.539811	-0.170940	-0.701188	0.838787	0.108222	-0.448340	0.289337
8478	8.454680	-0.256584	5.512568	-0.287836	-0.130643	-0.014056	-0.541158	-0.161553	-0.702044	0.838295	0.104280	-0.452199	0.286187
8479	8.648973	-0.312268	5.567821	-0.130301	-0.088726	0.017041	-0.545669	-0.156087	-0.701115	0.837632	0.102382	-0.454543	0.285099
8480	8.407686	-0.382697	5.538493	0.037603	-0.011528	0.030696	-0.547536	-0.155028	-0.698977	0.837265	0.102808	-0.454625	0.285892
8481	7.700140	-0.307133	5.400946	0.070275	0.008392	0.091597	-0.547263	-0.156401	-0.699400	0.836643	0.103073	-0.454345	0.288054
8482	7.569050	-0.236510	5.482463	0.161022	-0.093750	0.099738	-0.549778	-0.157969	-0.697442	0.834866	0.105412	-0.455228	0.290953
8483	8.241773	-0.022851	5.615247	0.180040	-0.209049	0.078504	-0.554550	-0.162225	-0.692233	0.832094	0.108929	-0.457892	0.293408
8484	8.445768	-0.081202	5.684766	0.146948	-0.173459	0.050828	-0.560116	-0.164827	-0.687381	0.829865	0.111943	-0.460061	0.295191
8485	8.459750	-0.208806	5.578507	0.123349	-0.089841	0.077316	-0.564607	-0.167942	-0.684781	0.828287	0.113863	-0.461051	0.297333
8486	8.093446	-0.433690	5.564396	0.119110	-0.061752	0.182046	-0.568453	-0.168155	-0.681866	0.826330	0.114559	-0.461810	0.301308
8487	7.917812	-0.507414	5.562562	0.149411	-0.040377	0.251779	-0.571485	-0.169157	-0.681469	0.824080	0.115013	-0.462187	0.306672
8488	8.020137	-0.477275	5.611475	0.242219	-0.066030	0.279361	-0.574813	-0.169102	-0.677501	0.821142	0.116872	-0.462451	0.313380
8489	8.154297	-0.408782	5.679571	0.336732	-0.027438	0.277465	-0.578783	-0.170694	-0.674875	0.818338	0.120091	-0.461446	0.320886
8490	8.017003	-0.176314	5.618254	0.410286	-0.013320	0.238865	-0.580621	-0.174035	-0.674139	0.815640	0.124709	-0.459620	0.328524
8491	8.041815	-0.103172	5.570295	0.483187	0.038699	0.230073	-0.584047	-0.181567	-0.670846	0.813254	0.130339	-0.456368	0.336689
8492	8.149542	0.053634	5.795226	0.549525	0.096121	0.158520	-0.581535	-0.189864	-0.667874	0.811548	0.137213	-0.451519	0.344519
8493	8.371132	-0.295616	6.034534	0.482489	0.025422	0.125442	-0.581913	-0.199284	-0.665692	0.809583	0.143884	-0.448088	0.350841
8494	7.954271	-0.551747	5.372222	0.485158	0.103102	0.087231	-0.582150	-0.210914	-0.663423	0.808440	0.150255	-0.443277	0.356867
8495	7.834554	-0.679248	5.140721	0.453898	0.011351	0.158580	-0.581842	-0.225565	-0.662007	0.806038	0.156258	-0.440301	0.363348
8496	8.143411	-1.105849	5.282480	0.516856	0.012487	0.264909	-0.584486	-0.231991	-0.658171	0.802527	0.162194	-0.437172	0.372189
8497	8.171395	-1.268999	5.526490	0.603740	0.009690	0.285605	-0.587387	-0.241049	-0.653861	0.798475	0.169428	-0.433420	0.381940
8498	8.409914	-1.247596	5.601189	0.728228	-0.125179	0.349442	-0.594010	-0.251722	-0.644954	0.792121	0.179000	-0.431012	0.393361
8499	8.184000	-0.785306	5.460444	0.750074	-0.148175	0.415520	-0.600630	-0.265166	-0.635183	0.784781	0.188544	-0.428907	0.405721
8500	7.848380	-0.780746	5.308452	0.623842	-0.179615	0.426212	-0.610435	-0.273121	-0.625280	0.777267	0.196196	-0.428227	0.417115
8501	8.254219	-1.245898	5.568490	0.488554	-0.256891	0.395972	-0.622379	-0.276976	-0.613702	0.769781	0.202600	-0.429694	0.426326
8502	8.420194	-1.150731	5.614438	0.411923	-0.169449	0.371165	-0.630218	-0.280067	-0.604768	0.763382	0.207254	-0.430276	0.434920
8503	8.138094	-1.135257	5.531584	0.304606	-0.029762	0.378806	-0.638566	-0.280497	-0.599196	0.758536	0.208935	-0.429669	0.443118
8504	7.670106	-1.292451	5.402140	0.219827	0.003482	0.317160	-0.642290	-0.279473	-0.595731	0.754767	0.209569	-0.428997	0.449856
8505	7.644710	-1.453712	5.516655	0.173789	-0.095022	0.270799	-0.646807	-0.275407	-0.593251	0.750775	0.210710	-0.430024	0.454993
8506	8.092405	-1.460216	5.537699	0.170558	-0.122166	0.215849	-0.651862	-0.275389	-0.587694	0.747018	0.212549	-0.431241	0.459150
8507	8.208832	-1.512931	5.604478	0.146053	-0.098018	0.190718	-0.656508	-0.272153	-0.585230	0.743793	0.213933	-0.432199	0.462826
8508	8.066624	-1.292343	5.523735	0.111239	-0.090079	0.100081	-0.661163	-0.271707	-0.580455	0.741602	0.215578	-0.432970	0.464854
8509	7.943730	-1.103202	5.417884	0.053823	-0.058097	-0.007860	-0.662103	-0.271883	-0.578217	0.740946	0.216907	-0.433318	0.464958
8510	8.011889	-1.092062	5.455210	-0.010956	-0.040283	-0.052968	-0.663688	-0.273848	-0.576930	0.741132	0.217601	-0.433821	0.463867
8511	8.069279	-1.235184	5.621342	-0.108155	0.026761	-0.103060	-0.663958	-0.273861	-0.576140	0.742798	0.216539	-0.433986	0.461538
8512	7.937948	-1.208141	5.692559	-0.177463	0.071453	-0.130666	-0.660895	-0.273364	-0.580227	0.745381	0.214397	-0.434027	0.458325
8513	7.714508	-1.126452	5.723097	-0.230119	0.127083	-0.191456	-0.657566	-0.271057	-0.585332	0.749231	0.211318	-0.433400	0.454051
8514	7.836200	-1.118078	5.749461	-0.261258	0.180769	-0.255741	-0.650131	-0.269789	-0.592459	0.754198	0.207990	-0.432005	0.448662
8515	8.001909	-1.078197	5.746201	-0.329239	0.186718	-0.322669	-0.643066	-0.272652	-0.600716	0.760066	0.203954	-0.430752	0.441764
8516	8.426085	-0.893197	6.029600	-0.385841	0.145661	-0.358334	-0.632464	-0.271348	-0.608128	0.766013	0.199894	-0.430497	0.433519
8517	8.277413	-0.644082	5.348914	-0.367292	0.138304	-0.335785	-0.627819	-0.269169	-0.612982	0.771569	0.195774	-0.430172	0.425801
8518	8.281150	-0.464314	5.114094	-0.406693	0.121425	-0.192688	-0.620911	-0.266795	-0.620609	0.775810	0.190132	-0.431025	0.419745
8519	8.597756	-0.822486	5.208221	-0.526889	0.083837	-0.143510	-0.619587	-0.257050	-0.625815	0.779705	0.182326	-0.433576	0.413314
8520	8.492736	-0.903277	5.132013	-0.543663	0.142617	-0.148537	-0.615198	-0.245140	-0.636126	0.784095	0.173962	-0.435313	0.406736
8521	7.780285	-0.841808	4.955637	-0.562714	0.189906	-0.133637	-0.608446	-0.232665	-0.645524	0.788732	0.164606	-0.436442	0.400408
8522	7.605626	-0.708947	5.150430	-0.457176	0.088664	-0.081064	-0.605394	-0.223991	-0.652078	0.791620	0.157400	-0.438456	0.395373
8523	8.433035	-0.616606	5.597532	-0.297074	-0.129843	-0.007014	-0.606589	-0.216517	-0.654418	0.791448	0.153668	-0.442862	0.392262
8524	8.676068	-0.635278	5.780518	-0.089973	-0.125778	0.016858	-0.608202	-0.210887	-0.653243	0.790471	0.153093	-0.445649	0.391299
8525	8.500529	-0.747163	5.497260	0.033242	-0.093514	0.021806	-0.611679	-0.207943	-0.648559	0.789357	0.154073	-0.446969	0.391658
8526	7.774848	-0.507463	5.018636	0.023677	0.003044	0.014988	-0.613911	-0.209896	-0.648713	0.789185	0.154308	-0.446820	0.392081
8527	7.467190	-0.260029	5.053479	0.058794	-0.094228	-0.030822	-0.615108	-0.211452	-0.646764	0.788400	0.156205	-0.447781	0.391814
8528	8.374231	-0.330775	5.259127	0.064610	-0.290267	-0.029500	-0.620160	-0.213791	-0.640464	0.785809	0.159776	-0.451790	0.390975
8529	8.755940	-0.355457	5.438824	0.138331	-0.122354	0.024905	-0.623232	-0.214579	-0.635200	0.784062	0.162681	-0.452741	0.392183
8530	8.856931	-0.542148	5.559744	0.181319	-0.009603	0.157719	-0.627297	-0.223060	-0.633761	0.782116	0.164206	-0.452009	0.396257
8531	8.087461	-0.646156	5.464655	0.250027	-0.011498	0.253352	-0.628887	-0.222809	-0.632956	0.779170	0.165935	-0.451053	0.402382
8532	7.881368	-0.501989	5.539267	0.269810	-0.003406	0.286417	-0.633540	-0.221807	-0.628564	0.775897	0.167609	-0.449904	0.409240
8533	7.782031	-0.416747	5.591202	0.283930	-0.072846	0.253881	-0.636991	-0.222433	-0.625397	0.772212	0.170359	-0.449546	0.415421
8534	8.074586	-0.345194	5.478923	0.371355	-0.086471	0.189077	-0.640580	-0.223765	-0.621191	0.768562	0.175129	-0.448461	0.421338
8535	8.138422	-0.243974	5.495839	0.471552	-0.030242	0.123525	-0.644691	-0.226900	-0.616754	0.765598	0.181584	-0.445341	0.427267
8536	8.105696	-0.047474	5.312948	0.581668	-0.002520	0.090110	-0.646290	-0.238749	-0.609091	0.762627	0.189725	-0.440739	0.433767
8537	8.509673	0.041326	5.750411	0.688620	-0.015716	0.089818	-0.647608	-0.250845	-0.603537	0.759072	0.199662	-0.435264	0.441010
8538	8.434326	-0.356547	5.787650	0.687009	-0.031553	0.096786	-0.649462	-0.266017	-0.595412	0.755122	0.209529	-0.430064	0.448257
8539	8.115608	-0.491151	5.035210	0.694815	0.031353	0.103877	-0.651828	-0.278253	-0.590511	0.751525	0.218946	-0.423712	0.455786
8540	8.149842	-0.909883	4.897704	0.611585	-0.035933	0.194692	-0.654346	-0.292189	-0.582356	0.746697	0.226825	-0.419526	0.463672
8541	8.188229	-1.385843	5.103120	0.653165	-0.018231	0.263587	-0.656886	-0.300325	-0.574218	0.741098	0.234611	-0.414882	0.472868
8542	8.380849	-1.266766	5.381244	0.779633	-0.030108	0.285011	-0.663124	-0.306981	-0.566024	0.734386	0.244078	-0.409268	0.483324
8543	8.474398	-1.053082	5.522564	0.946795	-0.124406	0.308672	-0.667385	-0.321814	-0.553799	0.725640	0.256673	-0.403375	0.494828
8544	8.370166	-0.630741	5.167781	1.020970	-0.117338	0.381682	-0.675772	-0.335360	-0.537445	0.715494	0.269537	-0.396866	0.507854
8545	8.068996	-0.544801	5.093636	0.916010	-0.123399	0.484841	-0.686029	-0.345350	-0.519823	0.704514	0.280042	-0.391878	0.521217
8546	8.343833	-0.922449	5.445114	0.756743	-0.191622	0.500898	-0.698004	-0.348560	-0.504684	0.693394	0.288780	-0.389438	0.533056
8547	8.491042	-0.685075	5.597639	0.574267	-0.127098	0.430959	-0.707182	-0.351418	-0.493370	0.684433	0.294732	-0.387554	0.542666
8548	8.019114	-0.684314	5.456006	0.419664	0.081268	0.378719	-0.713053	-0.348672	-0.485912	0.678408	0.296685	-0.384109	0.551544
8549	7.643189	-0.857539	5.607505	0.260927	0.041430	0.328439	-0.718618	-0.345993	-0.483715	0.673550	0.297212	-0.382621	0.558209
8550	7.753267	-1.162861	5.692627	0.181617	-0.043072	0.293590	-0.723684	-0.341131	-0.479113	0.668842	0.297917	-0.382936	0.563256
8551	8.074759	-1.146838	5.530461	0.144216	-0.081633	0.261363	-0.728209	-0.336799	-0.475840	0.664419	0.298684	-0.383966	0.567367
8552	8.275105	-1.012375	5.508377	0.103010	-0.007236	0.164018	-0.730230	-0.332859	-0.472329	0.661885	0.298900	-0.383900	0.570252
8553	8.120050	-0.931223	5.314562	0.021453	0.097114	0.024084	-0.730486	-0.332017	-0.473625	0.662242	0.297791	-0.382530	0.571338
8554	8.052624	-0.758690	5.570398	-0.079254	0.180461	-0.109739	-0.725974	-0.331508	-0.477591	0.665344	0.295544	-0.380417	0.570311
8555	7.827827	-0.884845	5.738447	-0.232291	0.289782	-0.203207	-0.719830	-0.330905	-0.487614	0.671237	0.290551	-0.378001	0.567571
8556	7.769704	-0.826645	5.789046	-0.374790	0.360106	-0.268898	-0.710239	-0.329821	-0.500280	0.679146	0.283472	-0.375864	0.563144
8557	8.596560	-0.847411	6.147381	-0.502900	0.229739	-0.373432	-0.698676	-0.329697	-0.511929	0.687890	0.276675	-0.376260	0.555596
8558	8.147370	-0.368500	5.554393	-0.480311	0.275414	-0.384832	-0.689088	-0.326672	-0.525215	0.696839	0.269901	-0.375678	0.548120
8559	8.266168	-0.082202	5.255476	-0.518629	0.138574	-0.332788	-0.678982	-0.325045	-0.536691	0.704286	0.263493	-0.377622	0.540329
8560	8.496087	-0.699540	5.364866	-0.590742	0.063527	-0.206212	-0.672085	-0.316577	-0.545775	0.710057	0.256043	-0.382029	0.533212
8561	8.178608	-0.934854	5.158191	-0.553581	0.153007	-0.133695	-0.667015	-0.308933	-0.556701	0.715430	0.247425	-0.385103	0.527861
8562	7.656420	-0.767353	5.124211	-0.432320	0.131339	-0.032155	-0.664218	-0.300943	-0.563924	0.718892	0.240112	-0.387648	0.524661
8563	7.776701	-0.512878	5.507631	-0.212369	-0.044462	0.032991	-0.662483	-0.294225	-0.569719	0.719199	0.237148	-0.390737	0.523294
8564	8.547482	-0.169292	5.669055	-0.053460	-0.156170	0.046252	-0.664495	-0.290549	-0.567134	0.717751	0.237669	-0.393798	0.522752
8565	8.678493	-0.254423	5.582490	0.024687	-0.098952	0.035748	-0.666890	-0.289496	-0.564993	0.716462	0.238700	-0.395204	0.522990
8566	8.162986	-0.260414	5.206896	0.049753	-0.032672	0.042759	-0.669931	-0.291623	-0.562910	0.715517	0.239440	-0.395389	0.523804
8567	7.768706	-0.266946	5.225596	0.025583	-0.073769	0.061842	-0.671006	-0.290972	-0.560654	0.714145	0.240047	-0.396551	0.524521
8568	7.856685	-0.172305	5.379879	0.082137	-0.186154	0.014261	-0.673800	-0.292151	-0.556977	0.712120	0.243080	-0.398448	0.524439
8569	8.519108	-0.071778	5.433805	0.079455	-0.200374	0.019555	-0.677010	-0.293366	-0.550800	0.709912	0.246147	-0.400632	0.524338
8570	8.800818	-0.175850	5.406445	0.064524	-0.088771	0.035670	-0.679549	-0.291223	-0.547584	0.708504	0.247734	-0.401423	0.524890
8571	8.400735	-0.367910	5.303992	0.013814	-0.012267	0.088328	-0.682467	-0.289474	-0.546214	0.707395	0.247372	-0.401965	0.526140
8572	7.994480	-0.351883	5.267599	0.008175	-0.026494	0.112662	-0.684207	-0.287171	-0.544053	0.705933	0.246900	-0.402834	0.527658
8573	8.006875	-0.299338	5.335858	0.044236	-0.047742	0.112494	-0.687247	-0.284158	-0.544497	0.704132	0.247162	-0.403664	0.529306
8574	8.270032	-0.215598	5.461725	0.115540	-0.045211	0.133260	-0.687529	-0.283636	-0.542381	0.701769	0.248223	-0.403762	0.531867
8575	8.396729	-0.173820	5.536877	0.158362	0.002687	0.173411	-0.689248	-0.285605	-0.540830	0.699152	0.249078	-0.402951	0.535516
8576	8.318759	-0.187894	5.553006	0.183151	0.007356	0.197765	-0.692967	-0.282908	-0.538647	0.696116	0.250029	-0.401873	0.539821
8577	8.068000	-0.202982	5.575533	0.208738	0.067803	0.232715	-0.693892	-0.285836	-0.537121	0.693102	0.250410	-0.399867	0.544986
8578	8.055265	-0.293134	5.615707	0.253620	0.025264	0.248172	-0.696284	-0.283668	-0.535746	0.689255	0.251726	-0.397992	0.550602
8579	8.040201	-0.375423	5.605198	0.332598	0.039168	0.216586	-0.699079	-0.282627	-0.532945	0.685510	0.254243	-0.394885	0.556330
8580	8.096699	-0.269903	5.678036	0.394152	0.053242	0.181554	-0.701343	-0.283797	-0.529534	0.681847	0.257661	-0.390695	0.562186
8581	8.280126	-0.051558	5.986841	0.487345	0.026082	0.191681	-0.700822	-0.287968	-0.526860	0.677385	0.262614	-0.385818	0.568619
8582	8.216461	-0.096053	6.108747	0.480304	-0.044642	0.139161	-0.702964	-0.294152	-0.520000	0.672903	0.268567	-0.381704	0.573911
8583	7.734191	-0.291496	5.497236	0.472081	-0.060902	0.081510	-0.706436	-0.300923	-0.511434	0.668987	0.275105	-0.377494	0.578162
8584	7.550038	-0.220634	5.158666	0.450994	-0.065656	0.067563	-0.710164	-0.307686	-0.503654	0.665194	0.281410	-0.373540	0.582060
8585	8.020264	-0.517435	5.291281	0.449851	-0.149602	0.168615	-0.711532	-0.312638	-0.495330	0.659599	0.287990	-0.371194	0.586691
8586	8.651011	-0.825549	5.444241	0.559638	-0.033518	0.271683	-0.718165	-0.314853	-0.489148	0.652893	0.293752	-0.366637	0.594152
8587	8.382435	-0.946539	5.618217	0.778598	0.078884	0.350711	-0.721780	-0.319420	-0.480274	0.644675	0.300487	-0.358354	0.604718
8588	7.906109	-0.840312	5.601676	0.913987	0.018795	0.443392	-0.725386	-0.325363	-0.471690	0.633824	0.308832	-0.349679	0.616939
8589	7.676957	-0.966259	5.314614	0.999884	-0.034335	0.558104	-0.732711	-0.331664	-0.459669	0.620392	0.318043	-0.341139	0.630545
8590	8.079210	-1.194380	5.655592	1.004383	-0.147976	0.655551	-0.743652	-0.333089	-0.442924	0.604552	0.327834	-0.334408	0.644371
8591	8.564129	-1.455993	5.887645	1.018875	-0.273730	0.740737	-0.757254	-0.332358	-0.424146	0.586317	0.338679	-0.329367	0.658062
8592	8.468048	-1.282729	5.659880	1.002678	-0.104920	0.793564	-0.770059	-0.328553	-0.407547	0.568208	0.346508	-0.322695	0.673008
8593	8.122602	-1.265155	5.656003	0.902991	-0.023501	0.781819	-0.781269	-0.323182	-0.393426	0.551123	0.351974	-0.316193	0.687313
8594	7.739958	-1.308890	5.957205	0.731145	0.020676	0.728313	-0.791659	-0.313454	-0.384745	0.535970	0.355109	-0.310990	0.699942
8595	7.450318	-1.334641	5.876360	0.579695	-0.024362	0.620424	-0.803651	-0.301829	-0.374438	0.522946	0.357737	-0.307553	0.709904
8596	7.399232	-1.320294	5.935857	0.414709	0.014233	0.528546	-0.810325	-0.291190	-0.369315	0.512510	0.358630	-0.305286	0.717997
8597	7.400887	-1.440092	6.011597	0.260179	-0.043715	0.404113	-0.813966	-0.281770	-0.363713	0.504556	0.359374	-0.304929	0.723389
8598	7.589839	-1.603507	5.934686	0.127774	-0.064620	0.246607	-0.818506	-0.275100	-0.359736	0.499679	0.360123	-0.305524	0.726146
8599	7.694345	-1.233826	5.789832	-0.003794	-0.049700	0.039412	-0.820256	-0.273368	-0.356140	0.498833	0.360465	-0.306405	0.726186
8600	7.758175	-1.114285	5.906285	-0.104000	0.031927	-0.150218	-0.818543	-0.273352	-0.356021	0.501967	0.359917	-0.306535	0.724241
8601	8.414353	-1.194200	6.258036	-0.152172	-0.015685	-0.273960	-0.814679	-0.279361	-0.358271	0.506932	0.360163	-0.306955	0.720473
8602	8.012815	-0.885931	5.692995	-0.099849	0.073523	-0.291404	-0.810688	-0.285237	-0.359994	0.512306	0.359906	-0.305569	0.717383
8603	7.776341	-0.658624	5.076983	-0.069299	0.118783	-0.179782	-0.805622	-0.290654	-0.364344	0.516113	0.358462	-0.304087	0.716005
8604	8.044632	-0.535692	5.166969	-0.144877	0.061891	-0.090723	-0.805067	-0.293383	-0.366505	0.518838	0.356662	-0.304897	0.714589
8605	7.986351	-0.511122	5.185615	-0.159645	-0.008351	-0.062106	-0.800546	-0.296055	-0.370009	0.520817	0.355395	-0.306863	0.712937
8606	8.424535	-0.412123	5.552213	-0.230243	-0.064571	-0.021003	-0.800275	-0.294097	-0.371812	0.522370	0.354071	-0.310695	0.710796
8607	8.476639	-0.678524	5.455204	-0.198839	-0.057485	0.063570	-0.802141	-0.289563	-0.371446	0.522518	0.352323	-0.314613	0.709832
8608	8.451645	-0.799297	5.420163	-0.096443	-0.059852	0.160094	-0.803085	-0.283216	-0.371839	0.520559	0.351186	-0.317760	0.710433
8609	8.123817	-0.670784	5.468307	0.050235	-0.095480	0.244982	-0.808136	-0.278888	-0.368693	0.516117	0.351425	-0.319799	0.712638
8610	8.109836	-0.582222	5.373037	0.170200	-0.162512	0.229601	-0.811876	-0.275389	-0.364390	0.510616	0.354052	-0.320686	0.714898
8611	8.259587	-0.396683	5.161561	0.190569	-0.196327	0.151817	-0.815912	-0.272779	-0.355634	0.505841	0.357766	-0.321062	0.716274
8612	8.231050	-0.280024	5.171145	0.195880	-0.214535	0.088931	-0.820601	-0.270998	-0.347284	0.501790	0.362277	-0.321082	0.716846
8613	8.255313	-0.303856	5.112133	0.179380	-0.210166	0.043640	-0.823172	-0.272238	-0.338614	0.498535	0.366769	-0.320937	0.716898
8614	8.454222	-0.410146	5.130238	0.182982	-0.220911	0.054108	-0.826663	-0.271818	-0.330957	0.495004	0.371440	-0.320932	0.716942
8615	8.600749	-0.316923	5.147552	0.189523	-0.178034	0.097837	-0.829624	-0.274998	-0.322060	0.491082	0.375221	-0.320689	0.717779
8616	8.508246	-0.307272	5.224888	0.195071	-0.088097	0.152141	-0.832579	-0.274279	-0.315715	0.486872	0.377456	-0.319913	0.719818
8617	8.282224	-0.249914	5.262403	0.172291	-0.068273	0.129544	-0.835124	-0.272006	-0.311840	0.483321	0.379279	-0.319034	0.721641
8618	8.105013	-0.168664	5.296710	0.152323	-0.048654	0.117411	-0.836871	-0.271242	-0.308131	0.480169	0.380736	-0.318216	0.723337
8619	8.065961	-0.192396	5.277904	0.125099	-0.039298	0.093090	-0.838473	-0.269901	-0.306253	0.477695	0.381909	-0.317414	0.724708
8620	8.168796	-0.109287	5.145958	0.172890	-0.043625	0.068521	-0.840338	-0.267172	-0.305134	0.475117	0.383789	-0.315870	0.726082
8621	8.339233	-0.102890	5.093685	0.245694	0.052678	0.073841	-0.841419	-0.266807	-0.302095	0.472583	0.384897	-0.312255	0.728709
8622	8.565557	-0.015037	5.535237	0.338952	0.065293	0.106780	-0.841417	-0.270415	-0.300721	0.468829	0.386506	-0.307535	0.732280
8623	9.159684	-0.241271	6.215644	0.369097	0.049685	0.070135	-0.839829	-0.273446	-0.300004	0.465362	0.388808	-0.302046	0.735550
8624	7.962275	-0.526890	4.873590	0.252353	0.196760	0.028857	-0.840214	-0.275517	-0.300305	0.464172	0.388113	-0.296744	0.738820
8625	8.154931	-0.529205	4.493796	0.098092	0.080743	-0.017225	-0.838854	-0.277520	-0.304561	0.464262	0.387958	-0.294266	0.739836
8626	8.381064	-0.890687	4.958013	0.131297	0.039204	0.093414	-0.838982	-0.277794	-0.304828	0.462110	0.388077	-0.292707	0.741736
8627	8.637108	-1.163144	5.250889	0.184995	0.129746	0.133709	-0.837663	-0.274307	-0.306609	0.459549	0.387103	-0.289677	0.745019
8628	8.711465	-1.313903	5.435891	0.321696	0.131199	0.138577	-0.838962	-0.273179	-0.309469	0.455760	0.387325	-0.284767	0.749113
8629	8.397186	-0.995781	5.229758	0.440875	0.084657	0.158947	-0.839231	-0.275690	-0.307677	0.450515	0.389179	-0.278513	0.753662
8630	7.950308	-0.882913	5.028608	0.433157	0.119379	0.185153	-0.840559	-0.274747	-0.306860	0.445017	0.390266	-0.272360	0.758599
8631	7.807497	-1.140762	5.188046	0.377561	-0.058196	0.170861	-0.841109	-0.275760	-0.303590	0.439224	0.393588	-0.268400	0.761664
8632	8.147707	-1.212250	5.242124	0.291413	-0.146328	0.144755	-0.843544	-0.275464	-0.296205	0.433956	0.397622	-0.266405	0.763288
8633	8.376385	-1.196369	5.384771	0.149536	-0.088444	0.191598	-0.848347	-0.272269	-0.290586	0.429428	0.399259	-0.266366	0.765006
8634	8.311338	-1.465028	5.583421	0.041255	-0.056363	0.201620	-0.849577	-0.266375	-0.288095	0.425728	0.399433	-0.267847	0.766464
8635	7.922216	-1.434447	5.534733	0.020109	-0.042346	0.215613	-0.853705	-0.261898	-0.285084	0.422078	0.399085	-0.269600	0.768047
8636	7.727262	-1.495153	5.468153	-0.010937	-0.077290	0.233025	-0.857702	-0.256448	-0.282450	0.418184	0.398954	-0.272299	0.769293
8637	7.687977	-1.548623	5.504619	-0.000879	-0.153927	0.213588	-0.859848	-0.251111	-0.280357	0.414096	0.400106	-0.275298	0.769838
8638	7.848170	-1.620397	5.504740	-0.032736	-0.218297	0.208297	-0.863884	-0.243915	-0.273875	0.409969	0.402074	-0.279297	0.769581
8639	8.091516	-1.640745	5.399553	-0.053232	-0.228513	0.145565	-0.868188	-0.239230	-0.265602	0.406897	0.404270	-0.283169	0.768646
8640	8.204762	-1.427381	5.334598	-0.069449	-0.184387	0.020127	-0.870641	-0.236602	-0.256988	0.406119	0.406458	-0.285917	0.766883
8641	8.313311	-1.207813	5.151193	-0.094618	-0.160183	-0.110578	-0.870949	-0.237091	-0.251343	0.407685	0.408699	-0.287784	0.764159
8642	8.306557	-1.133767	5.045863	-0.100771	-0.101751	-0.258687	-0.872401	-0.241275	-0.249181	0.411885	0.410951	-0.288053	0.760589
8643	8.191186	-1.316678	4.992654	-0.171321	0.014820	-0.300018	-0.867236	-0.245631	-0.250093	0.417950	0.410948	-0.288085	0.757263
8644	8.009730	-1.557718	4.978886	-0.236753	0.149484	-0.275025	-0.864119	-0.254913	-0.256084	0.424927	0.408313	-0.288171	0.754768
8645	8.215373	-1.715280	5.238242	-0.253358	0.184226	-0.260871	-0.859550	-0.262787	-0.263108	0.431985	0.404760	-0.288333	0.752610
8646	8.364469	-1.508282	5.722017	-0.208465	0.243607	-0.285251	-0.854447	-0.268146	-0.272058	0.439374	0.400957	-0.287068	0.750850
8647	8.424638	-1.168486	5.899803	-0.137311	0.290272	-0.287968	-0.847465	-0.275934	-0.283962	0.446452	0.396889	-0.284303	0.749888
8648	8.587858	-0.743550	5.761643	-0.139309	0.190044	-0.249015	-0.840658	-0.282402	-0.291237	0.452385	0.394234	-0.282737	0.748323
8649	8.423635	-0.650175	5.127527	-0.166373	0.179619	-0.179226	-0.837290	-0.286978	-0.297924	0.457392	0.390906	-0.282225	0.747218
8650	8.442832	-0.763094	4.786486	-0.293531	0.125296	-0.162425	-0.831929	-0.291927	-0.306342	0.462832	0.387288	-0.284213	0.744995
8651	8.199198	-0.837288	4.660304	-0.368441	0.100664	-0.219004	-0.829754	-0.293608	-0.313621	0.469495	0.383490	-0.287131	0.741664
8652	7.972247	-0.547715	4.553444	-0.347846	0.110565	-0.187701	-0.826292	-0.293796	-0.317856	0.475583	0.379683	-0.289826	0.738690
8653	8.362266	-0.370139	4.876268	-0.257107	0.006904	-0.097500	-0.823997	-0.294245	-0.324191	0.478997	0.377607	-0.292892	0.736335
8654	9.057390	-0.434191	5.299986	0.003703	-0.056382	0.002860	-0.824147	-0.293442	-0.322334	0.478617	0.378488	-0.293425	0.735917
8655	8.993625	-0.509489	5.353657	0.210213	0.005278	0.089657	-0.824415	-0.293451	-0.321806	0.475721	0.379833	-0.291036	0.738048
8656	8.296983	-0.650190	5.227307	0.331628	0.041713	0.166943	-0.825499	-0.292118	-0.318880	0.470987	0.381422	-0.287030	0.741824
8657	7.921486	-0.390237	5.060502	0.364623	0.029999	0.181555	-0.827369	-0.292315	-0.315716	0.465662	0.383307	-0.282788	0.745832
8658	7.760684	-0.012080	5.013909	0.408769	-0.089692	0.165320	-0.831511	-0.292999	-0.308601	0.459555	0.387534	-0.278806	0.748928
8659	8.287085	0.151615	5.168732	0.382667	-0.223177	0.104026	-0.833816	-0.295344	-0.299693	0.453777	0.393771	-0.275970	0.750248
8660	8.617852	0.151816	5.333011	0.358703	-0.220233	0.036121	-0.837875	-0.298879	-0.285406	0.449197	0.400150	-0.272884	0.750757
8661	8.553447	-0.058057	5.263712	0.360573	-0.171417	0.095579	-0.839539	-0.301246	-0.274268	0.443948	0.405420	-0.269793	0.752168
8662	8.305178	-0.091006	5.143067	0.345496	-0.163186	0.190686	-0.842650	-0.299039	-0.265658	0.437402	0.409932	-0.267603	0.754336
8663	8.241862	-0.118481	5.042442	0.287362	-0.108148	0.272124	-0.846162	-0.295595	-0.256889	0.430378	0.412608	-0.266449	0.757320
8664	8.329867	-0.028187	5.150656	0.277006	-0.102861	0.272174	-0.852165	-0.290766	-0.250440	0.423426	0.415121	-0.265396	0.760230
8665	8.480901	0.022588	5.271379	0.264246	-0.077692	0.232178	-0.856312	-0.288123	-0.244311	0.417324	0.417304	-0.263946	0.762909
8666	8.441834	0.017097	5.359372	0.264479	-0.019776	0.216636	-0.858724	-0.283208	-0.241830	0.411719	0.418695	-0.261899	0.765893
8667	8.329872	-0.000585	5.289066	0.261943	0.064757	0.180233	-0.860611	-0.281208	-0.237702	0.407157	0.418916	-0.258816	0.769251
8668	8.204115	0.085818	5.036537	0.271845	0.072148	0.155771	-0.861695	-0.279181	-0.235025	0.402863	0.419241	-0.255363	0.772481
8669	8.157923	0.091190	5.025574	0.285028	0.170488	0.121113	-0.862212	-0.279309	-0.236207	0.399540	0.418295	-0.250528	0.776294
8670	8.384054	0.161173	5.546782	0.351271	0.202831	0.135001	-0.861641	-0.277013	-0.242606	0.395531	0.417296	-0.244595	0.780764
8671	8.712943	-0.122535	5.922563	0.254174	0.087031	0.093171	-0.860732	-0.275637	-0.241534	0.392467	0.417503	-0.240614	0.783432
8672	8.197164	-0.287231	4.970852	0.218716	0.179883	0.004496	-0.861364	-0.278657	-0.243430	0.391450	0.416409	-0.235828	0.785975
8673	8.303698	-0.407951	4.828655	0.114582	0.092334	0.062148	-0.859745	-0.280249	-0.247285	0.390041	0.415593	-0.233733	0.787730
8674	8.763776	-0.722304	5.239711	0.133698	0.055434	0.159789	-0.860809	-0.277497	-0.247354	0.386696	0.415046	-0.232543	0.790017
8675	8.354972	-0.737193	5.147245	0.269296	0.151891	0.189261	-0.862239	-0.275535	-0.250722	0.382241	0.413883	-0.228618	0.793931
8676	7.868754	-0.682890	5.004283	0.369692	0.043329	0.165899	-0.863017	-0.275523	-0.252294	0.376765	0.415281	-0.223807	0.797182
8677	7.989224	-0.860437	5.161204	0.282914	-0.002204	0.207930	-0.865305	-0.270480	-0.248891	0.371143	0.416555	-0.220998	0.799934
8678	8.055715	-1.096800	5.410545	0.182781	-0.097733	0.214966	-0.867075	-0.265030	-0.244564	0.365767	0.418553	-0.220605	0.801474
8679	8.590559	-1.142709	5.634830	0.058075	-0.117908	0.213618	-0.870822	-0.260710	-0.239719	0.361376	0.419958	-0.222317	0.802258
8680	8.517749	-1.117350	5.593288	0.001290	-0.000992	0.250735	-0.876416	-0.255855	-0.234982	0.357353	0.418900	-0.224424	0.804024
8681	7.880333	-1.124545	5.421466	-0.025528	0.055140	0.261340	-0.877088	-0.246854	-0.237559	0.353638	0.416678	-0.226644	0.806196
8682	7.407716	-1.208279	5.457827	-0.065420	-0.022223	0.209709	-0.879870	-0.239818	-0.239240	0.350727	0.415654	-0.229623	0.807153
8683	7.620907	-1.338323	5.637495	-0.055235	-0.189516	0.119411	-0.881764	-0.234635	-0.235706	0.348406	0.417770	-0.232865	0.806136
8684	8.184652	-1.506699	5.498586	-0.052295	-0.189258	0.094211	-0.883952	-0.231723	-0.227482	0.346465	0.420051	-0.235832	0.804924
8685	8.392851	-1.734336	5.287141	-0.078146	-0.122626	0.142504	-0.886882	-0.227911	-0.225545	0.344249	0.420793	-0.239196	0.804494
8686	8.335227	-1.637033	5.093727	-0.104174	-0.062455	0.111329	-0.887978	-0.223541	-0.222559	0.343062	0.420582	-0.242259	0.804196
8687	8.207310	-1.495243	4.883200	-0.095165	0.087353	0.139604	-0.889958	-0.219121	-0.224297	0.342023	0.417830	-0.244454	0.805407
8688	8.155582	-1.537388	5.222785	-0.231418	0.235560	0.007838	-0.888335	-0.215291	-0.231068	0.344988	0.412446	-0.246644	0.806250
8689	7.926555	-1.538154	5.470201	-0.372552	0.402549	-0.197163	-0.883733	-0.216169	-0.245315	0.353179	0.404302	-0.248336	0.806308
8690	8.381653	-1.304918	6.637369	-0.545949	0.385151	-0.402503	-0.877488	-0.223741	-0.263913	0.365968	0.396226	-0.251150	0.803739
8691	7.760927	-0.670675	5.740621	-0.578484	0.455152	-0.533219	-0.868910	-0.232047	-0.277284	0.381337	0.387243	-0.252932	0.800406
8692	7.434251	-0.067799	5.037606	-0.533623	0.104189	-0.450729	-0.860863	-0.243141	-0.288998	0.393187	0.383786	-0.257180	0.794966
8693	8.373689	-0.827024	5.353771	-0.662089	-0.027083	-0.345828	-0.855937	-0.246350	-0.293435	0.403584	0.380727	-0.265301	0.788532
8694	8.087280	-1.533783	5.389067	-0.615067	0.016080	-0.281266	-0.851131	-0.248153	-0.299947	0.412767	0.377003	-0.272725	0.783015
8695	8.113139	-1.244189	5.523346	-0.570391	0.022499	-0.056360	-0.849232	-0.246661	-0.307160	0.418037	0.372210	-0.281110	0.779540
8696	8.248992	-1.258397	5.825097	-0.442541	-0.070077	-0.015975	-0.848954	-0.241358	-0.311395	0.421196	0.369710	-0.288492	0.776325
8697	8.464032	-1.111707	5.783476	-0.277303	0.006572	-0.079896	-0.848181	-0.235822	-0.311817	0.424513	0.367716	-0.292218	0.774069
8698	7.950078	-0.825340	5.530654	-0.108317	-0.065590	-0.220267	-0.847618	-0.239234	-0.314517	0.428340	0.369134	-0.292848	0.771042
8699	7.849011	-0.643956	5.450824	-0.042066	-0.097549	-0.217097	-0.844455	-0.245177	-0.311635	0.431434	0.371544	-0.292769	0.768184
8700	7.863980	-0.571749	5.495091	0.071415	-0.167303	-0.172273	-0.843678	-0.252134	-0.306783	0.432585	0.375769	-0.291856	0.765825
8701	8.452452	-0.640210	5.521685	0.153661	-0.178968	-0.042481	-0.844638	-0.257479	-0.299784	0.431059	0.380095	-0.290743	0.764974
8702	8.590980	-0.656782	5.595733	0.207417	-0.153353	0.071725	-0.845608	-0.259369	-0.293111	0.427513	0.383839	-0.289459	0.765581
8703	8.282909	-0.530321	5.374620	0.190760	-0.045968	0.091205	-0.848026	-0.259463	-0.287574	0.424424	0.385667	-0.287619	0.767072
8704	7.958508	-0.245592	5.342584	0.182517	-0.100306	0.058720	-0.848838	-0.259504	-0.284940	0.421554	0.388449	-0.286144	0.767803
8705	7.895801	-0.152572	5.321143	0.185239	-0.094483	0.023819	-0.850210	-0.260712	-0.277856	0.419271	0.391356	-0.284227	0.768288
8706	8.038977	-0.240125	5.224577	0.283952	-0.068099	0.019275	-0.850777	-0.261892	-0.272355	0.416372	0.394704	-0.280600	0.769485
8707	8.275831	-0.094418	5.255079	0.402689	-0.033922	0.060916	-0.851051	-0.267049	-0.268775	0.412139	0.398274	-0.275072	0.771916
8708	8.456854	0.131121	5.573729	0.482418	0.032507	0.123682	-0.852524	-0.268767	-0.265118	0.406572	0.401082	-0.268353	0.775770
8709	8.634214	-0.327402	5.630901	0.361897	0.067643	0.162589	-0.854385	-0.269365	-0.263013	0.401605	0.402151	-0.263362	0.779505
8710	8.345373	-0.717482	5.128377	0.331710	0.152582	0.119297	-0.856240	-0.270231	-0.261439	0.397889	0.401832	-0.257938	0.783379
8711	8.129982	-0.989171	4.838921	0.349287	0.086371	0.157429	-0.856761	-0.268560	-0.262980	0.393149	0.402508	-0.252931	0.787050
8712	8.590339	-1.261892	5.216664	0.473784	-0.023048	0.207450	-0.858101	-0.267913	-0.260591	0.385964	0.405558	-0.247337	0.790809
8713	8.391173	-1.208515	5.154227	0.629172	0.001062	0.267214	-0.861581	-0.265530	-0.255261	0.376686	0.409120	-0.239453	0.795859
8714	8.352284	-1.203176	5.140673	0.665360	-0.118836	0.316480	-0.866933	-0.264596	-0.246002	0.365627	0.414495	-0.232347	0.800328
8715	8.352752	-1.139113	5.054406	0.554901	-0.105788	0.318576	-0.872322	-0.259830	-0.234039	0.355469	0.418819	-0.226827	0.804227
8716	8.662911	-1.310135	5.352319	0.422963	-0.104466	0.291121	-0.876621	-0.255277	-0.226294	0.346775	0.422199	-0.223211	0.807262
8717	8.449344	-1.197378	5.419392	0.332665	-0.038291	0.243554	-0.880102	-0.250811	-0.221842	0.339896	0.424108	-0.220155	0.810022
8718	7.861547	-1.053729	5.178351	0.207585	0.034210	0.260589	-0.883440	-0.245077	-0.219338	0.334081	0.423845	-0.218783	0.812945
8719	7.754310	-1.086548	5.156147	0.124653	0.020320	0.189253	-0.886634	-0.240989	-0.217525	0.330068	0.423590	-0.218240	0.814861
8720	7.787457	-1.228613	5.245370	0.040876	-0.052829	0.105573	-0.887968	-0.236860	-0.217565	0.327794	0.424296	-0.218834	0.815252
8721	8.168396	-1.407447	5.316351	-0.013205	-0.067979	0.088321	-0.890116	-0.233331	-0.214456	0.326187	0.424992	-0.220287	0.815143
8722	8.408300	-1.554302	5.458842	0.010935	-0.041783	0.072679	-0.891195	-0.230324	-0.212812	0.324722	0.425468	-0.221002	0.815286
8723	8.205920	-1.214499	5.400557	0.002934	-0.035606	0.024678	-0.891618	-0.228148	-0.210531	0.324143	0.426009	-0.221461	0.815109
8724	8.222347	-0.892151	5.433824	0.011240	0.004556	-0.082551	-0.891217	-0.230914	-0.209931	0.325401	0.426420	-0.220544	0.814642
8725	8.037335	-0.884398	5.535062	-0.088361	0.028825	-0.181658	-0.890643	-0.235558	-0.213445	0.329246	0.426212	-0.220306	0.813268
8726	7.977606	-1.107569	5.567163	-0.181930	0.057706	-0.247580	-0.887054	-0.241865	-0.214122	0.335065	0.425203	-0.220772	0.811291
8727	7.991753	-1.167034	5.665266	-0.231668	0.071865	-0.236919	-0.884385	-0.245677	-0.216320	0.341192	0.423537	-0.222098	0.809244
8728	7.923638	-1.152492	5.720316	-0.220375	0.099257	-0.207229	-0.881558	-0.249723	-0.221679	0.346841	0.421384	-0.223230	0.807654
8729	7.816668	-1.125411	5.769179	-0.183517	0.098570	-0.181189	-0.877274	-0.254578	-0.227458	0.351747	0.419308	-0.224056	0.806383
8730	7.682975	-1.111466	5.709510	-0.176423	0.131226	-0.148867	-0.875894	-0.259469	-0.232691	0.356233	0.416649	-0.224744	0.805600
8731	7.626865	-1.126096	5.759026	-0.148803	0.154167	-0.121849	-0.873188	-0.261555	-0.240245	0.360118	0.413604	-0.225106	0.805341
8732	7.903543	-1.199515	6.037309	-0.178454	0.126303	-0.120916	-0.868528	-0.261299	-0.245925	0.364127	0.410861	-0.226086	0.804668
8733	8.094150	-1.065024	6.020293	-0.133374	0.175954	-0.134847	-0.865577	-0.264522	-0.250743	0.368172	0.407591	-0.225928	0.804534
8734	8.163261	-0.870474	6.154641	-0.152685	0.153359	-0.134864	-0.861030	-0.264377	-0.258660	0.372297	0.404640	-0.226172	0.804057
8735	7.950419	-0.730290	5.716023	-0.112962	0.135596	-0.128103	-0.855965	-0.265351	-0.265025	0.375870	0.402112	-0.226026	0.803704
8736	7.990714	-0.580160	5.278964	-0.103807	0.083247	-0.080318	-0.853674	-0.266638	-0.270588	0.378397	0.400390	-0.226443	0.803260
8737	8.190520	-0.528803	5.308979	-0.204494	0.055221	-0.086184	-0.851682	-0.264928	-0.273197	0.381653	0.398280	-0.228711	0.802126
8738	8.443346	-0.556195	5.394760	-0.345448	0.041082	-0.122405	-0.848757	-0.264027	-0.276618	0.386563	0.395570	-0.232976	0.799885
8739	8.088364	-0.527524	5.272614	-0.433408	0.159687	-0.168100	-0.846053	-0.263062	-0.285294	0.393391	0.390394	-0.237433	0.797786
8740	7.645376	-0.570772	5.136950	-0.459665	0.088118	-0.152592	-0.841896	-0.262355	-0.294248	0.399831	0.386114	-0.242890	0.795019
8741	7.757158	-0.561653	5.323364	-0.369708	-0.039456	-0.090396	-0.840287	-0.258407	-0.299440	0.403905	0.384195	-0.248479	0.792157
8742	8.443546	-0.476242	5.628344	-0.172642	-0.120475	-0.049231	-0.838984	-0.257029	-0.298239	0.405431	0.384985	-0.251829	0.789933
8743	8.574728	-0.488594	5.765577	0.001601	-0.101794	0.006161	-0.839544	-0.255975	-0.294665	0.404799	0.386580	-0.252765	0.789179
8744	8.374791	-0.559528	5.749815	0.134388	-0.046590	0.044286	-0.839295	-0.256272	-0.292832	0.402843	0.388214	-0.251384	0.789819
8745	7.855006	-0.431383	5.540881	0.144440	-0.056818	0.034537	-0.840396	-0.255939	-0.287297	0.400889	0.390115	-0.249898	0.790347
8746	7.677071	-0.099941	5.341473	0.178123	-0.088942	0.012477	-0.840435	-0.256417	-0.282311	0.398852	0.392927	-0.247901	0.790614
8747	7.954933	-0.008454	5.413841	0.145350	-0.200225	-0.010388	-0.841654	-0.257592	-0.277725	0.396895	0.397330	-0.247154	0.789631
8748	8.397615	-0.032360	5.475915	0.115301	-0.217237	-0.032083	-0.843302	-0.258822	-0.269062	0.395420	0.401868	-0.246816	0.788180
8749	8.548355	-0.053220	5.489085	0.088900	-0.144084	-0.008222	-0.844412	-0.260725	-0.261468	0.394156	0.404934	-0.246499	0.787342
8750	8.236343	-0.142878	5.497438	0.036716	-0.095341	0.031281	-0.847622	-0.260413	-0.255918	0.392863	0.406622	-0.246918	0.786987
8751	8.068834	-0.101045	5.356621	-0.046029	-0.060905	0.103986	-0.849498	-0.257978	-0.253359	0.391348	0.406765	-0.248953	0.787027
8752	8.128605	-0.276830	5.401165	-0.069221	-0.091868	0.083060	-0.850299	-0.256197	-0.252923	0.390166	0.407290	-0.251457	0.786546
8753	8.281756	-0.309390	5.372950	-0.012482	-0.056896	0.053364	-0.853757	-0.253778	-0.250353	0.389203	0.407885	-0.252498	0.786382
8754	8.267238	-0.301614	5.339497	0.052472	0.025715	0.100507	-0.854555	-0.250741	-0.250944	0.387322	0.407423	-0.252301	0.787612
8755	8.128219	-0.344732	5.395364	0.144044	0.074606	0.115191	-0.857194	-0.250495	-0.250657	0.384779	0.406851	-0.250337	0.789778
8756	8.026021	-0.307079	5.582285	0.226822	0.174911	0.140511	-0.857177	-0.246718	-0.254526	0.381590	0.405162	-0.246560	0.793373
8757	8.076708	0.101740	5.892026	0.172401	0.197823	0.098835	-0.857409	-0.246254	-0.258590	0.379687	0.402913	-0.243017	0.796518
8758	8.434701	-0.196880	6.276608	0.086067	0.105829	-0.014478	-0.856843	-0.246744	-0.263073	0.379757	0.401986	-0.240744	0.797643
8759	7.892159	-0.315378	5.558624	-0.035229	0.148645	-0.209467	-0.855468	-0.251503	-0.267777	0.384200	0.400412	-0.238366	0.797021
8760	7.943032	-0.432773	5.158674	-0.162746	0.033407	-0.259996	-0.853561	-0.258193	-0.272262	0.389818	0.399898	-0.238635	0.794467
8761	8.286415	-0.800262	5.196358	-0.164704	0.019920	-0.190156	-0.853534	-0.262597	-0.273401	0.394347	0.399274	-0.239464	0.792293
8762	8.694310	-0.927047	5.369154	-0.040847	0.033177	-0.105792	-0.851138	-0.264203	-0.275553	0.396523	0.398969	-0.239021	0.791494
8763	8.451369	-0.870771	5.298084	0.099506	0.099275	-0.041511	-0.850851	-0.266802	-0.277184	0.396942	0.398472	-0.236250	0.792365
8764	8.224332	-0.598080	5.181300	0.139320	0.037350	-0.007850	-0.852417	-0.270128	-0.277501	0.396146	0.399059	-0.233700	0.793224
8765	8.010343	-0.585707	5.106515	0.046211	0.066131	-0.011021	-0.851622	-0.270391	-0.277907	0.396335	0.398532	-0.232298	0.793806
8766	7.969731	-0.823766	5.372835	-0.025996	-0.004485	-0.042391	-0.852137	-0.270098	-0.279606	0.397202	0.398633	-0.232423	0.793285
8767	8.021566	-1.060516	5.668515	-0.096423	-0.076949	-0.070268	-0.852664	-0.271077	-0.279096	0.398786	0.399510	-0.233972	0.791592
8768	8.275767	-1.272327	5.746797	-0.116461	-0.059776	-0.048292	-0.854119	-0.272764	-0.277804	0.400205	0.399792	-0.235919	0.790155
8769	8.176274	-1.236771	5.681803	-0.062088	-0.051495	0.062330	-0.856255	-0.269217	-0.276141	0.399513	0.399895	-0.237815	0.789884
8770	7.880225	-1.114066	5.571742	-0.004626	-0.011220	0.142464	-0.857189	-0.264799	-0.276835	0.397233	0.399402	-0.239121	0.790889
8771	7.719365	-1.154148	5.589416	0.012634	-0.095788	0.178788	-0.861430	-0.261265	-0.275683	0.393870	0.400220	-0.241136	0.791546
8772	7.874870	-1.194357	5.592515	0.046463	-0.143061	0.166372	-0.863202	-0.256374	-0.270841	0.390184	0.402082	-0.242873	0.791896
8773	8.030862	-1.145061	5.623512	-0.003178	-0.157647	0.117648	-0.867482	-0.251374	-0.265585	0.387595	0.404023	-0.245143	0.791480
8774	8.054399	-1.292776	5.572438	-0.016838	-0.096022	0.095203	-0.869880	-0.248521	-0.263802	0.385721	0.404996	-0.246916	0.791347
8775	7.942952	-1.218393	5.517959	-0.007607	-0.074074	0.034155	-0.871507	-0.245272	-0.259914	0.384883	0.405966	-0.247945	0.790936
8776	8.023213	-1.214849	5.574268	-0.021690	-0.062365	0.017669	-0.872730	-0.242008	-0.256948	0.384405	0.406761	-0.248887	0.790464
8777	8.026086	-1.137285	5.582570	-0.060236	-0.012398	-0.027442	-0.872462	-0.243250	-0.256844	0.385268	0.406636	-0.249780	0.789826
8778	7.904065	-1.208441	5.526263	-0.143577	0.084530	-0.089739	-0.871383	-0.243201	-0.259874	0.388256	0.404688	-0.250666	0.789082
8779	7.841260	-1.123209	5.550720	-0.202903	0.159347	-0.147813	-0.869091	-0.244904	-0.265313	0.393020	0.401319	-0.251504	0.788178
8780	7.986989	-1.110909	5.862305	-0.275252	0.194365	-0.229471	-0.864934	-0.245308	-0.273764	0.399790	0.397282	-0.252464	0.786510
8781	8.518198	-0.934028	6.138273	-0.294251	0.193806	-0.302620	-0.860077	-0.252169	-0.284188	0.407847	0.393359	-0.253198	0.784105
8782	8.043772	-0.564372	5.786448	-0.313657	0.241929	-0.339177	-0.853246	-0.258045	-0.294607	0.416841	0.388743	-0.253475	0.781584
8783	7.716384	-0.479989	5.214086	-0.371642	0.194434	-0.283383	-0.848267	-0.262560	-0.304853	0.425128	0.383994	-0.255507	0.778801
8784	7.664518	-0.629075	5.125993	-0.434685	0.082261	-0.232920	-0.843442	-0.264610	-0.313604	0.432499	0.380228	-0.259792	0.775165
8785	8.257271	-0.792604	5.185034	-0.450273	-0.038125	-0.141519	-0.840476	-0.265450	-0.321266	0.437897	0.377633	-0.266088	0.771257
8786	8.378325	-0.902699	5.168563	-0.484934	0.056412	-0.032960	-0.841772	-0.260567	-0.326287	0.442353	0.372713	-0.272828	0.768748
8787	8.140786	-1.135167	5.301494	-0.389838	0.096696	0.025307	-0.839246	-0.252591	-0.332588	0.445369	0.367637	-0.278243	0.767509
8788	7.974516	-0.792420	5.608042	-0.207362	0.007116	0.076797	-0.840816	-0.247032	-0.336672	0.445739	0.365296	-0.281934	0.767066
8789	8.301253	-0.623624	5.895883	-0.035835	-0.101421	0.109170	-0.843749	-0.241557	-0.335228	0.443747	0.365933	-0.284263	0.767057
8790	8.619391	-0.737868	5.882064	0.075256	-0.094346	0.047870	-0.844723	-0.234425	-0.332188	0.441892	0.367828	-0.284296	0.767209
8791	8.179495	-0.650987	5.830507	0.120975	0.029842	0.027077	-0.846695	-0.235963	-0.332204	0.440762	0.368314	-0.282432	0.768314
8792	7.620572	-0.547375	5.675399	0.082479	-0.011587	0.024356	-0.846330	-0.236146	-0.328399	0.439666	0.369140	-0.281437	0.768910
8793	7.348167	-0.534649	5.614074	0.122203	-0.139871	0.002025	-0.848470	-0.237604	-0.323943	0.437967	0.372377	-0.280825	0.768543
8794	7.889150	-0.385023	5.712669	0.163652	-0.303671	-0.000236	-0.850642	-0.239113	-0.315544	0.435040	0.378511	-0.280977	0.767152
8795	8.298009	-0.388001	5.664440	0.180708	-0.271596	0.053949	-0.855081	-0.241240	-0.303724	0.431352	0.383972	-0.280961	0.766526
8796	8.317668	-0.386374	5.501778	0.165006	-0.256803	0.118585	-0.858200	-0.240295	-0.293562	0.426806	0.388703	-0.281560	0.766466
8797	8.133223	-0.320529	5.398015	0.073075	-0.220131	0.166023	-0.863834	-0.236059	-0.283578	0.422507	0.391804	-0.283568	0.766529
8798	8.128070	-0.387456	5.307590	0.009836	-0.144454	0.162938	-0.868654	-0.232752	-0.275986	0.419089	0.393223	-0.285914	0.766807
8799	8.361118	-0.458907	5.441629	-0.010002	-0.089184	0.100395	-0.869623	-0.228249	-0.272472	0.417194	0.393983	-0.287538	0.766843
8800	8.383154	-0.418792	5.528860	0.041573	-0.040101	0.066366	-0.872028	-0.225128	-0.270027	0.415617	0.394605	-0.287769	0.767293
8801	8.259327	-0.387620	5.440153	0.102153	0.157513	0.137380	-0.873233	-0.221420	-0.269418	0.413702	0.392297	-0.285871	0.770215
8802	7.854692	-0.480243	5.569249	0.139144	0.219318	0.139140	-0.873999	-0.219999	-0.273197	0.411714	0.389311	-0.283012	0.773843
8803	8.813184	-0.350653	6.498126	0.234006	0.177548	0.116210	-0.872263	-0.219113	-0.276346	0.409212	0.387870	-0.278677	0.777458
8804	7.493154	-0.761225	5.355678	0.030370	0.242233	-0.027980	-0.871442	-0.219614	-0.279780	0.410767	0.384542	-0.276020	0.779237
8805	8.204344	-0.784202	4.685154	-0.029939	0.006075	-0.148739	-0.869819	-0.223145	-0.283148	0.413470	0.385078	-0.275140	0.777853
8806	8.390404	-1.413203	4.785705	-0.103866	0.008134	-0.139699	-0.869529	-0.225602	-0.285170	0.416501	0.384896	-0.275632	0.776150
8807	9.041730	-1.885368	5.270001	-0.033990	-0.003267	-0.026387	-0.868873	-0.228240	-0.283518	0.417248	0.384881	-0.275887	0.775665
8808	8.537615	-1.951501	5.275862	0.131126	0.103246	0.121646	-0.869531	-0.228383	-0.283648	0.414926	0.383739	-0.273941	0.778163
8809	7.916158	-1.709612	5.177437	0.305596	0.069159	0.212505	-0.871788	-0.225235	-0.283175	0.409708	0.384090	-0.270186	0.782057
8810	8.048717	-1.536894	5.041237	0.337197	0.036815	0.251574	-0.874180	-0.221401	-0.282556	0.403369	0.384946	-0.266546	0.786170
8811	8.267241	-1.582247	5.241359	0.325089	-0.079831	0.226023	-0.877398	-0.218183	-0.277474	0.396923	0.387678	-0.263799	0.789030
8812	8.331361	-1.414086	5.351233	0.165348	0.018040	0.190998	-0.879586	-0.212494	-0.270510	0.392676	0.387750	-0.262516	0.791544
8813	7.820441	-1.395161	5.353620	0.061889	0.157219	0.177657	-0.882478	-0.208066	-0.273556	0.390242	0.384879	-0.261685	0.794418
8814	7.560705	-1.685320	5.452343	0.005351	0.033233	0.095468	-0.881156	-0.204713	-0.275602	0.388801	0.383954	-0.262060	0.795448
8815	7.609375	-1.699486	5.378376	-0.006143	-0.046815	0.080455	-0.884606	-0.199505	-0.275211	0.387345	0.384281	-0.263173	0.795633
8816	8.095162	-1.831293	5.505717	-0.040947	-0.065882	0.077976	-0.885560	-0.197897	-0.272149	0.385904	0.384700	-0.264864	0.795570
8817	8.244987	-1.984680	5.650197	-0.010160	-0.005603	0.112988	-0.885330	-0.191836	-0.270848	0.384159	0.384152	-0.266003	0.796299
8818	7.944733	-1.747839	5.539436	-0.029255	0.010518	0.104294	-0.886655	-0.187971	-0.271813	0.382633	0.383296	-0.267130	0.797068
8819	7.901485	-1.650448	5.546665	-0.004669	0.002536	0.048359	-0.889308	-0.186078	-0.270705	0.381907	0.382991	-0.267636	0.797393
8820	7.867613	-1.611599	5.572214	-0.051624	0.011458	-0.046564	-0.887990	-0.184954	-0.271218	0.382971	0.382752	-0.267962	0.796888
8821	7.932763	-1.686185	5.681030	-0.119968	0.006922	-0.165858	-0.888244	-0.186470	-0.271640	0.386557	0.382626	-0.268638	0.794987
8822	7.864376	-1.729304	5.681995	-0.171177	0.019603	-0.221504	-0.886637	-0.190719	-0.272788	0.391393	0.382251	-0.269474	0.792514
8823	7.798416	-1.772496	5.687747	-0.206694	0.026778	-0.268487	-0.884213	-0.196867	-0.276082	0.397346	0.381646	-0.270582	0.789460
8824	7.783823	-1.781494	5.634686	-0.244966	0.060722	-0.295321	-0.881140	-0.200799	-0.279337	0.404157	0.380384	-0.271698	0.786222
8825	7.948915	-1.836934	5.690617	-0.282847	0.030468	-0.353706	-0.878441	-0.207897	-0.283703	0.411990	0.379505	-0.273316	0.782009
8826	7.931052	-1.615137	5.403624	-0.371456	0.100172	-0.403869	-0.874020	-0.215244	-0.288876	0.421629	0.377111	-0.275222	0.777347
8827	7.955845	-1.503114	5.571720	-0.399184	0.177845	-0.440209	-0.869452	-0.222008	-0.296272	0.432392	0.373347	-0.276723	0.772705
8828	7.565757	-1.580286	5.829033	-0.441142	0.231420	-0.487087	-0.864303	-0.229239	-0.309992	0.444436	0.368663	-0.277883	0.767688
8829	7.877186	-1.576428	5.896956	-0.558380	0.162867	-0.520037	-0.857720	-0.237871	-0.320989	0.457343	0.363995	-0.281287	0.761067
8830	7.775926	-1.350911	6.217283	-0.594211	0.057084	-0.446999	-0.852716	-0.244708	-0.333254	0.468751	0.360202	-0.286543	0.753936
8831	7.975794	-1.363289	5.863813	-0.559768	0.008085	-0.353006	-0.849999	-0.245527	-0.342754	0.478062	0.356755	-0.292489	0.747417
8832	7.489081	-1.052070	5.317732	-0.491265	0.021468	-0.229420	-0.848491	-0.248895	-0.348221	0.485104	0.353094	-0.297995	0.742427
8833	7.666660	-1.040324	5.434865	-0.409922	-0.158886	-0.142044	-0.849003	-0.246375	-0.351322	0.489090	0.352240	-0.304757	0.737456
8834	8.065975	-1.025377	5.309628	-0.321368	-0.176260	-0.193755	-0.849926	-0.246246	-0.351313	0.493133	0.352899	-0.309870	0.732299
8835	8.251746	-0.488928	5.167693	-0.387460	-0.122750	-0.229201	-0.848081	-0.248312	-0.350315	0.498395	0.352238	-0.315269	0.726730
8836	8.457987	-0.592692	5.171137	-0.448756	-0.099716	-0.276888	-0.848456	-0.249117	-0.352432	0.504924	0.350979	-0.320836	0.720368
8837	8.259993	-0.397504	4.795915	-0.477792	-0.030120	-0.291489	-0.845416	-0.249213	-0.353376	0.512210	0.348434	-0.326095	0.714071
8838	8.497616	-0.513055	4.963118	-0.470624	-0.088546	-0.254118	-0.842217	-0.249404	-0.357609	0.518502	0.346557	-0.331948	0.707718
8839	8.707456	-0.403878	5.025202	-0.438653	-0.040237	-0.234863	-0.841013	-0.249643	-0.359594	0.524539	0.344158	-0.337057	0.702002
8840	8.706020	-0.605562	5.264500	-0.469219	0.018780	-0.199693	-0.838590	-0.251485	-0.364906	0.530642	0.340353	-0.342062	0.696831
8841	8.394437	-0.617743	5.290895	-0.407643	0.019997	-0.191194	-0.834063	-0.249425	-0.371339	0.536172	0.337102	-0.346325	0.692055
8842	8.277422	-0.641708	5.353791	-0.319852	-0.008541	-0.195035	-0.832321	-0.252420	-0.373383	0.540914	0.335190	-0.349521	0.687674
8843	8.297269	-0.569434	5.388260	-0.197530	-0.016239	-0.208501	-0.828603	-0.254423	-0.375815	0.544975	0.334798	-0.351092	0.683847
8844	8.229799	-0.447838	5.420606	-0.104306	-0.030956	-0.205349	-0.827267	-0.259382	-0.375660	0.548159	0.335612	-0.351450	0.680712
8845	8.252478	-0.312162	5.426857	-0.047284	-0.049015	-0.195982	-0.824477	-0.264738	-0.375787	0.550807	0.337216	-0.351359	0.677822
8846	8.196867	-0.260141	5.375612	-0.055911	-0.077113	-0.182095	-0.823282	-0.269157	-0.374831	0.552958	0.339037	-0.351683	0.674989
8847	8.309073	-0.219521	5.346963	-0.080047	-0.096376	-0.169855	-0.821308	-0.273865	-0.372179	0.555144	0.340736	-0.352685	0.671809
8848	8.291944	-0.252422	5.262143	-0.129499	-0.098243	-0.139187	-0.821059	-0.276106	-0.369464	0.557095	0.341688	-0.354533	0.668730
8849	8.386856	-0.276093	5.133703	-0.102219	-0.066022	-0.092929	-0.820530	-0.279988	-0.367836	0.558614	0.342193	-0.355984	0.666431
8850	8.473408	-0.474929	5.046546	-0.088330	-0.058653	-0.017901	-0.819740	-0.281788	-0.366826	0.559002	0.342170	-0.357696	0.665199
8851	8.443598	-0.586007	5.016597	-0.023405	0.026873	0.064151	-0.821861	-0.280716	-0.365870	0.558555	0.341204	-0.358121	0.665842
8852	8.395067	-0.542984	5.115185	0.057962	0.074358	0.166964	-0.822008	-0.276158	-0.366172	0.556425	0.339720	-0.357657	0.668628
8853	8.886483	-0.456435	5.688613	0.207834	0.027781	0.208336	-0.822535	-0.274634	-0.366927	0.552483	0.340282	-0.355932	0.672520
8854	8.603452	-0.635678	5.433514	0.093801	0.115047	0.167020	-0.823609	-0.271480	-0.366068	0.550401	0.338621	-0.354549	0.675788
8855	8.257607	-0.768811	5.008605	-0.003181	0.196665	0.039269	-0.822543	-0.266174	-0.369914	0.551355	0.335767	-0.352634	0.677434
8856	8.042306	-0.998310	4.855345	-0.138878	0.118816	-0.047793	-0.821451	-0.265549	-0.374773	0.553752	0.333006	-0.352896	0.676705
8857	7.871056	-1.177633	4.740522	-0.214830	0.111926	-0.121742	-0.818659	-0.265485	-0.377684	0.557679	0.330086	-0.353703	0.674486
8858	8.138907	-1.136872	4.797870	-0.233276	0.043079	-0.181159	-0.814923	-0.266488	-0.382726	0.561939	0.328224	-0.355181	0.671073
8859	8.316298	-1.152142	4.943679	-0.271518	0.047630	-0.231595	-0.812759	-0.271103	-0.387302	0.567210	0.326292	-0.356733	0.666744
8860	8.756233	-1.188140	5.223567	-0.328430	0.024450	-0.292478	-0.806368	-0.276775	-0.392324	0.573394	0.324357	-0.358931	0.661197
8861	8.535575	-1.094039	5.007239	-0.423268	0.051045	-0.372420	-0.802760	-0.280551	-0.396632	0.581440	0.321606	-0.361492	0.654080
8862	8.338062	-1.178861	4.928268	-0.473927	0.062487	-0.403664	-0.798213	-0.283043	-0.403418	0.590145	0.318222	-0.364349	0.646307
8863	8.229795	-1.384344	4.935108	-0.582952	0.057321	-0.410334	-0.792073	-0.287587	-0.410519	0.599550	0.313677	-0.368568	0.637421
8864	8.422991	-1.601812	5.133364	-0.631462	0.037473	-0.408450	-0.786462	-0.288525	-0.419253	0.608889	0.308658	-0.373571	0.628036
8865	8.393971	-1.549350	5.241322	-0.684387	0.076091	-0.395111	-0.781371	-0.286681	-0.430032	0.618586	0.302377	-0.378785	0.618418
8866	8.187638	-1.474016	5.174520	-0.694020	0.106476	-0.374975	-0.774432	-0.286202	-0.440589	0.628082	0.295351	-0.383730	0.609124
8867	8.019958	-1.442959	5.130408	-0.699642	0.074332	-0.380313	-0.765799	-0.285599	-0.448789	0.637346	0.288610	-0.389068	0.599267
8868	8.214509	-1.470984	5.098880	-0.722717	0.015713	-0.420503	-0.762037	-0.283229	-0.458496	0.646454	0.282564	-0.395011	0.588406
8869	8.330563	-1.609841	5.053059	-0.741387	0.028571	-0.451782	-0.754851	-0.281801	-0.467458	0.656083	0.276222	-0.400815	0.576718
8870	8.320608	-1.666940	4.955621	-0.726041	0.011039	-0.454489	-0.748984	-0.279693	-0.476660	0.665211	0.270284	-0.406449	0.565013
8871	8.237375	-1.762743	4.902910	-0.687325	-0.000290	-0.419747	-0.744051	-0.279557	-0.483529	0.673560	0.264551	-0.411984	0.553714
8872	8.298195	-1.790958	4.772771	-0.613327	0.013942	-0.363215	-0.739133	-0.277085	-0.489562	0.680796	0.259187	-0.416619	0.543845
8873	8.466040	-1.808998	4.737160	-0.581672	0.029550	-0.267287	-0.734344	-0.273774	-0.496498	0.686867	0.253162	-0.421242	0.535423
8874	8.738015	-1.850986	5.030528	-0.579678	-0.014809	-0.234223	-0.732470	-0.269544	-0.501948	0.692105	0.247357	-0.426454	0.527201
8875	8.631293	-1.796326	4.999872	-0.558535	-0.031091	-0.208186	-0.729803	-0.266415	-0.507032	0.696692	0.241702	-0.431854	0.519329
8876	8.390366	-1.395176	4.911873	-0.455781	-0.038177	-0.243476	-0.727694	-0.261810	-0.509190	0.701043	0.237874	-0.435947	0.511767
8877	8.182343	-1.239407	4.596856	-0.403991	-0.069239	-0.231555	-0.725047	-0.257739	-0.512415	0.704637	0.234915	-0.440080	0.504610
8878	8.243167	-1.244607	4.580848	-0.355787	-0.107326	-0.223072	-0.724009	-0.255532	-0.511459	0.707580	0.232969	-0.444149	0.497782
8879	8.392443	-1.086463	4.652292	-0.392599	-0.171883	-0.214418	-0.724799	-0.254427	-0.512088	0.709917	0.231012	-0.449624	0.490397
8880	8.539649	-0.865197	4.724683	-0.436272	-0.164255	-0.235202	-0.725626	-0.249493	-0.509881	0.712714	0.228562	-0.455153	0.482322
8881	8.545761	-0.665316	4.645061	-0.483986	-0.136713	-0.292575	-0.725247	-0.247292	-0.508920	0.716392	0.225643	-0.460546	0.473038
8882	8.609784	-0.562360	4.504609	-0.498676	-0.091946	-0.350848	-0.724191	-0.244918	-0.510195	0.721044	0.222619	-0.464990	0.462948
