# Supplementary material for: Identification of Haptic Based Guiding Using Hard Reins
Source: PLoS One. 2015 Jul 22;10(7):e0132020. doi: 10.1371/journal.pone.0132020 (PMC4511788; doi:10.1371/journal.pone.0132020)
Supplement: S2 File — (ZIP) [file pone.0132020.s002.zip › MotionData2/Subject10/T1/fh1.txt]

// Start Time: 0
// Sample rate: 25.0Hz
// Scenario: 4.9
// Firmware Version: 2.6.1
Counter	Acc_X	Acc_Y	Acc_Z	Gyr_X	Gyr_Y	Gyr_Z	Mag_X	Mag_Y	Mag_Z	Quat_w	Quat_x	Quat_y	Quat_z
7850	-0.886140	0.390566	9.494252	0.019119	0.016039	-0.020602	-0.169505	0.072521	-0.700605	-0.607503	-0.054116	-0.012026	0.792381
7851	-0.936481	0.439267	9.562533	0.033328	0.002001	-0.002902	-0.170152	0.071706	-0.700732	-0.607414	-0.054474	-0.011484	0.792433
7852	-1.008664	0.469222	9.736523	-0.000695	-0.003272	-0.004026	-0.170020	0.071160	-0.700353	-0.607211	-0.054350	-0.011392	0.792597
7853	-0.994285	0.450236	9.856335	0.015372	-0.008555	-0.000414	-0.168973	0.071292	-0.701913	-0.607183	-0.054324	-0.011004	0.792626
7854	-1.001545	0.450087	9.789109	0.017200	-0.006774	-0.006559	-0.170020	0.071160	-0.700224	-0.606930	-0.054360	-0.010590	0.792823
7855	-1.023297	0.449993	9.702785	-0.000689	-0.005008	-0.004912	-0.170794	0.070892	-0.702019	-0.606847	-0.054196	-0.010506	0.792899
7856	-0.998811	0.495674	9.760773	-0.011433	-0.003283	-0.004103	-0.170792	0.070620	-0.702279	-0.606648	-0.053941	-0.010585	0.793068
7857	-0.964932	0.507331	9.726972	-0.002462	-0.003273	-0.008450	-0.170531	0.069936	-0.701130	-0.606511	-0.053784	-0.010554	0.793184
7858	-0.940919	0.487976	9.750572	0.002869	-0.005050	-0.001380	-0.171444	0.070214	-0.701243	-0.606333	-0.053676	-0.010381	0.793330
7859	-0.960773	0.411317	9.797924	-0.014940	0.005484	-0.019106	-0.171188	0.070757	-0.700726	-0.606037	-0.053503	-0.010665	0.793563
7860	-0.999766	0.358909	9.862541	-0.030178	0.008966	-0.013918	-0.172753	0.071312	-0.701341	-0.605697	-0.053213	-0.011200	0.793835
7861	-1.082020	0.335612	9.899030	-0.002504	0.008961	-0.001361	-0.171714	0.071442	-0.700582	-0.605669	-0.053252	-0.011318	0.793852
7862	-1.115326	0.407774	9.818441	0.013594	0.012478	0.004083	-0.171587	0.071987	-0.700579	-0.605590	-0.053552	-0.011183	0.793894
7863	-1.080750	0.517924	9.749720	0.006443	0.008979	0.004032	-0.171318	0.071168	-0.701622	-0.605638	-0.053708	-0.011159	0.793848
7864	-0.867734	0.593168	9.731926	0.006454	0.001927	0.000434	-0.170795	0.070892	-0.701632	-0.605495	-0.053753	-0.011013	0.793956
7865	-0.790537	0.582995	9.747964	-0.023849	-0.001542	-0.027142	-0.170011	0.069524	-0.700111	-0.605083	-0.053363	-0.011361	0.794291
7866	-0.741286	0.380504	9.718778	-0.050583	0.014242	-0.046721	-0.171063	0.071984	-0.701489	-0.604244	-0.052904	-0.012320	0.794946
7867	-0.827168	0.188771	9.717315	-0.041655	0.012516	-0.044032	-0.171205	0.074030	-0.701338	-0.603578	-0.052504	-0.013136	0.795465
7868	-0.947523	0.240277	9.738170	-0.025592	0.012530	-0.035057	-0.171209	0.074439	-0.700947	-0.602924	-0.052321	-0.013667	0.795964
7869	-1.033624	0.354106	9.778670	-0.014956	0.010748	-0.013789	-0.170436	0.075389	-0.699790	-0.602710	-0.052222	-0.014010	0.796126
7870	-1.124530	0.470452	9.843272	-0.002453	0.009003	-0.010130	-0.169904	0.073750	-0.700329	-0.602432	-0.052270	-0.014104	0.796332
7871	-1.076243	0.470059	9.838045	0.004676	0.001982	-0.005712	-0.170681	0.073482	-0.701222	-0.602328	-0.052279	-0.014022	0.796411
7872	-1.042630	0.441141	9.904709	-0.013190	0.015089	-0.010218	-0.170299	0.074570	-0.700444	-0.602047	-0.052294	-0.014359	0.796617
7873	-1.004537	0.364043	9.956363	0.012721	0.024679	-0.001211	-0.170040	0.075115	-0.700958	-0.602000	-0.052764	-0.014419	0.796620
7874	-0.995230	0.324578	9.657845	0.045853	0.021247	-0.000105	-0.169777	0.074841	-0.701094	-0.601827	-0.053591	-0.013879	0.796706
7875	-0.995696	0.266213	9.445706	-0.011399	0.021270	0.002995	-0.167662	0.069921	-0.702075	-0.601874	-0.053717	-0.014282	0.796655
7876	-0.991191	0.218319	9.524419	-0.044579	-0.003271	0.009701	-0.167282	0.071282	-0.701295	-0.601950	-0.053068	-0.014877	0.796630
7877	-1.058241	0.282676	9.951084	-0.029422	-0.001592	0.010722	-0.165992	0.073866	-0.701804	-0.602145	-0.052612	-0.015290	0.796505
7878	-1.074496	0.374100	9.921035	-0.029374	0.012430	0.005511	-0.166250	0.073322	-0.701548	-0.602149	-0.052395	-0.015837	0.796505
7879	-1.139818	0.355429	9.940609	-0.027559	0.028199	0.003834	-0.165747	0.076455	-0.701525	-0.602222	-0.052439	-0.016590	0.796432
7880	-1.075460	0.250399	9.575979	-0.018556	0.019525	-0.001452	-0.164981	0.078632	-0.700484	-0.602107	-0.052463	-0.017059	0.796507
7881	-0.986379	0.218083	9.459492	-0.065110	-0.006741	-0.000154	-0.165505	0.079590	-0.701240	-0.602167	-0.051496	-0.017999	0.796504
7882	-1.028772	0.363130	9.596097	-0.072313	-0.019020	0.003313	-0.166555	0.080004	-0.699674	-0.602174	-0.050261	-0.018853	0.796558
7883	-1.008240	0.527072	9.780439	-0.052639	-0.018184	0.001720	-0.166178	0.082047	-0.698886	-0.602253	-0.049267	-0.019447	0.796546
7884	-0.935862	0.514863	9.904635	-0.043679	-0.008596	-0.001732	-0.167617	0.083418	-0.699496	-0.602118	-0.048542	-0.019975	0.796679
7885	-0.920736	0.266994	9.892043	-0.002447	0.015941	-0.011971	-0.167365	0.083962	-0.697948	-0.601917	-0.048689	-0.020182	0.796817
7886	-0.943407	0.141549	9.708162	0.017203	0.012469	-0.001281	-0.166843	0.083549	-0.697444	-0.601730	-0.049032	-0.019994	0.796942
7887	-1.040257	0.103855	9.718177	0.004638	0.014222	0.007466	-0.166578	0.083276	-0.698224	-0.601832	-0.049242	-0.020054	0.796851
7888	-1.078495	0.157235	9.774391	0.015263	0.001053	0.026903	-0.166189	0.084365	-0.699765	-0.602113	-0.049391	-0.019731	0.796637
7889	-1.116305	0.270716	9.824083	0.022459	0.001949	0.018180	-0.166838	0.083550	-0.698991	-0.602373	-0.049627	-0.019355	0.796436
7890	-1.101406	0.326114	9.889476	0.013485	-0.006826	0.019851	-0.166071	0.085727	-0.698208	-0.602550	-0.049626	-0.018973	0.796311
7891	-1.044229	0.219704	9.842100	-0.008021	-0.004232	0.028477	-0.167108	0.085188	-0.698970	-0.603006	-0.049404	-0.019000	0.795979
7892	-1.005983	0.164228	9.886791	-0.002548	0.001928	0.005605	-0.166070	0.086410	-0.699747	-0.602979	-0.049343	-0.018994	0.796003
7893	-1.005975	0.166516	9.848368	0.002844	0.007193	0.003022	-0.166586	0.085322	-0.699492	-0.603014	-0.049421	-0.019014	0.795971
7894	-0.991461	0.175523	9.684937	-0.012447	-0.000703	0.023150	-0.166075	0.087092	-0.699354	-0.603292	-0.049205	-0.019117	0.795772
7895	-1.044394	0.200134	9.733738	-0.040146	0.010684	0.016841	-0.167382	0.087371	-0.698430	-0.603587	-0.048825	-0.019854	0.795553
7896	-1.121127	0.270834	9.850560	-0.019686	0.000139	0.037253	-0.166734	0.087913	-0.698434	-0.604094	-0.048541	-0.020069	0.795180
7897	-1.139821	0.355393	9.928593	-0.002627	0.021150	0.028663	-0.166088	0.088045	-0.697154	-0.604536	-0.048793	-0.020326	0.794822
7898	-1.059892	0.397368	9.702496	-0.004337	0.028194	0.019854	-0.163736	0.086942	-0.697457	-0.604742	-0.049134	-0.020653	0.794636
7899	-0.980025	0.425413	9.639648	-0.034751	0.014185	0.016040	-0.162429	0.086116	-0.697356	-0.605017	-0.048885	-0.021341	0.794424
7900	-0.942052	0.333679	9.623848	-0.047242	-0.001545	0.003526	-0.162185	0.089524	-0.698229	-0.604987	-0.048229	-0.022004	0.794469
7901	-1.000800	0.218990	9.719160	-0.045448	0.007208	0.001801	-0.161416	0.091838	-0.698217	-0.605049	-0.047733	-0.022786	0.794430
7902	-1.025148	0.185965	9.867982	-0.027598	-0.005065	0.003646	-0.162079	0.092113	-0.695499	-0.604992	-0.047259	-0.023094	0.794492
7903	-1.121905	0.162568	9.834905	0.009978	0.002847	0.007498	-0.161300	0.093473	-0.696786	-0.605093	-0.047369	-0.022939	0.794413
7904	-1.124039	0.205524	9.720068	0.006339	0.000208	0.023335	-0.162346	0.093341	-0.695354	-0.605320	-0.047398	-0.022753	0.794244
7905	-1.071416	0.137623	9.670772	0.024072	0.001872	0.060451	-0.160763	0.090334	-0.696309	-0.606248	-0.047691	-0.022318	0.793530
7906	-1.020934	0.103792	9.746846	0.067052	0.005373	0.051941	-0.161023	0.090472	-0.696819	-0.606869	-0.048550	-0.021204	0.793034
7907	-0.993666	0.200046	9.834229	0.068801	0.005329	0.059013	-0.159844	0.089238	-0.696720	-0.607727	-0.049436	-0.020102	0.792351
7908	-1.014896	0.272158	9.767955	0.055450	0.005375	0.045721	-0.159842	0.089238	-0.697236	-0.608269	-0.050152	-0.019178	0.791913
7909	-1.058406	0.267498	9.705796	0.051034	-0.008564	0.030672	-0.158789	0.087870	-0.698296	-0.608698	-0.050591	-0.018218	0.791578
7910	-1.159447	0.321030	9.652012	0.029579	-0.001530	0.030583	-0.160339	0.085424	-0.698039	-0.609014	-0.050876	-0.017634	0.791330
7911	-1.178930	0.297191	9.671130	0.017055	-0.006775	0.027830	-0.160858	0.085427	-0.698546	-0.609431	-0.050938	-0.017244	0.791013
7912	-1.140438	0.273243	9.802693	0.034981	-0.014653	0.014695	-0.160077	0.085149	-0.697787	-0.609503	-0.051075	-0.016431	0.790966
7913	-1.028895	0.335284	9.927404	0.034989	-0.001586	0.013838	-0.159288	0.084328	-0.698838	-0.609678	-0.051435	-0.015838	0.790820
7914	-0.868209	0.523711	9.824852	0.004655	0.005408	0.000417	-0.160862	0.085426	-0.697258	-0.609549	-0.051515	-0.015764	0.790916
7915	-0.797866	0.568835	9.817554	-0.022113	-0.001577	-0.017439	-0.161888	0.083251	-0.698552	-0.609289	-0.051163	-0.016088	0.791133
7916	-0.830448	0.400853	9.854354	-0.022083	0.009815	-0.022709	-0.161884	0.082978	-0.699070	-0.608788	-0.050980	-0.016513	0.791521
7917	-0.922586	0.348530	9.811292	0.024465	0.012497	-0.025867	-0.162017	0.084070	-0.700088	-0.608342	-0.051407	-0.016271	0.791841
7918	-0.999399	0.413877	9.750225	0.053881	0.019473	0.002608	-0.161872	0.081479	-0.700374	-0.608165	-0.052310	-0.015584	0.791932
7919	-1.051807	0.512939	9.766234	0.049497	0.014281	-0.018556	-0.160694	0.080655	-0.700657	-0.607807	-0.053076	-0.014956	0.792168
7920	-1.090478	0.508358	9.742485	0.045887	0.012530	-0.011528	-0.160683	0.079428	-0.701829	-0.607399	-0.053767	-0.014325	0.792446
7921	-1.068962	0.479240	9.713127	0.031513	0.002003	-0.001108	-0.161472	0.079977	-0.700394	-0.607340	-0.054131	-0.013813	0.792475
7922	-1.011158	0.459489	9.693177	0.026207	-0.006724	-0.017061	-0.159749	0.074786	-0.700600	-0.606844	-0.054276	-0.013264	0.792855
7923	-0.945608	0.507283	9.760448	0.015508	-0.003240	-0.025949	-0.159749	0.075059	-0.700855	-0.606409	-0.054355	-0.012964	0.793187
7924	-0.970119	0.454710	9.808116	0.011951	0.006390	-0.029469	-0.159998	0.073698	-0.702024	-0.605707	-0.054532	-0.012812	0.793714
7925	-1.009602	0.341452	9.634132	0.024480	-0.004931	-0.029426	-0.160129	0.073425	-0.701381	-0.605207	-0.054689	-0.012354	0.794091
7926	-1.092166	0.281443	9.461132	0.028024	-0.004897	-0.017048	-0.159997	0.073289	-0.701771	-0.604678	-0.054884	-0.011796	0.794489
7927	-1.169259	0.301661	9.584587	0.045883	-0.025892	-0.018731	-0.161540	0.070298	-0.702679	-0.604327	-0.054974	-0.010747	0.794765
7928	-1.254175	0.568227	10.028150	0.052129	-0.038189	-0.029234	-0.161788	0.068254	-0.703082	-0.603598	-0.054928	-0.009418	0.795339
7929	-1.074751	0.663856	10.299251	0.006513	-0.003313	-0.029481	-0.161262	0.067842	-0.703738	-0.603114	-0.054908	-0.009281	0.795709
7930	-0.926137	0.513410	10.240968	0.047821	0.029971	-0.052044	-0.161502	0.064298	-0.703769	-0.602090	-0.055888	-0.008872	0.796421
7931	-0.916022	0.252394	9.848579	0.044216	0.023025	-0.038925	-0.161233	0.063207	-0.704557	-0.601407	-0.056731	-0.008465	0.796881
7932	-1.036652	0.276404	9.527882	0.009279	-0.001407	-0.027765	-0.161631	0.064026	-0.703770	-0.600846	-0.056751	-0.008267	0.797305
7933	-1.030197	0.506916	9.424740	-0.022116	-0.018938	-0.011267	-0.161115	0.063750	-0.701718	-0.600685	-0.056132	-0.008389	0.797469
7934	-1.078948	0.776958	9.524388	-0.031095	-0.041699	-0.012229	-0.162156	0.064301	-0.702986	-0.600394	-0.055027	-0.008331	0.797766
7935	-1.010611	0.877561	9.565808	-0.074837	-0.038192	-0.033684	-0.164779	0.067861	-0.703685	-0.599935	-0.053476	-0.009076	0.798208
7936	-0.925200	0.660930	9.723588	-0.229622	-0.055760	-0.045523	-0.164419	0.071130	-0.700050	-0.599234	-0.049759	-0.012051	0.798935
7937	-0.874346	0.343174	9.755543	-0.308400	-0.055813	-0.039129	-0.167466	0.079463	-0.699021	-0.598910	-0.045121	-0.016315	0.799378
7938	-0.820093	0.160325	9.870724	-0.201045	-0.057566	-0.041052	-0.168832	0.088331	-0.695177	-0.598218	-0.041718	-0.018808	0.800025
7939	-0.731533	0.044821	10.075298	0.131650	-0.029624	-0.006859	-0.170776	0.086842	-0.695549	-0.598001	-0.042765	-0.016317	0.800187
7940	-0.768362	0.301966	9.919968	0.278350	0.008895	0.018208	-0.171397	0.082756	-0.697513	-0.597865	-0.046178	-0.011886	0.800178
7941	-0.844411	0.473210	9.886546	0.345448	0.022922	0.025856	-0.169638	0.072385	-0.699573	-0.597932	-0.050626	-0.006564	0.799919
7942	-0.897730	0.451416	9.701717	0.260554	0.029117	0.009414	-0.170095	0.062844	-0.702753	-0.597624	-0.054143	-0.002665	0.799942
7943	-0.988686	0.564952	9.634118	-0.050773	0.019469	0.000113	-0.169155	0.059295	-0.704992	-0.597671	-0.053796	-0.003671	0.799926
7944	-1.110257	0.441391	9.813978	-0.086546	-0.022490	-0.021441	-0.168796	0.063382	-0.702380	-0.597248	-0.052335	-0.004742	0.800333
7945	-1.107300	0.513843	9.920522	0.040444	-0.015511	-0.008142	-0.170874	0.062303	-0.702488	-0.597068	-0.052527	-0.003893	0.800460
7946	-0.954234	0.645056	9.963964	0.117380	-0.005059	-0.003158	-0.171776	0.059853	-0.701210	-0.596750	-0.053782	-0.001890	0.800621
7947	-0.731997	0.655622	10.053487	0.228337	0.016757	-0.001456	-0.170059	0.056162	-0.702303	-0.596465	-0.056730	0.001596	0.800630
7948	-0.613187	0.739864	9.592037	0.183702	0.035190	-0.005247	-0.170013	0.049073	-0.703791	-0.596042	-0.059418	0.004178	0.800741
7949	-0.651946	0.734211	9.217424	0.163158	0.019531	-0.007197	-0.168942	0.044704	-0.705009	-0.595723	-0.061619	0.006596	0.800796
7950	-0.755729	0.748660	8.958952	0.117552	0.000363	-0.011084	-0.167579	0.035972	-0.708337	-0.595111	-0.062958	0.008539	0.801128
7951	-0.827763	0.797986	9.176418	-0.115229	-0.062745	-0.002408	-0.168621	0.035978	-0.708450	-0.595196	-0.060521	0.007484	0.801263
7952	-0.900755	0.703927	9.690228	-0.269217	-0.087369	-0.003628	-0.171018	0.043352	-0.705249	-0.594906	-0.055847	0.004299	0.801841
7953	-0.935310	0.576469	10.390763	-0.194133	-0.083979	-0.006624	-0.173941	0.051547	-0.702033	-0.594995	-0.052129	0.002217	0.802034
7954	-0.795889	0.821224	10.565396	-0.111780	-0.054282	-0.009437	-0.175394	0.054827	-0.701721	-0.594726	-0.049862	0.001130	0.802380
7955	-0.654334	0.708205	10.144738	-0.054353	-0.020932	-0.024815	-0.177138	0.062607	-0.699557	-0.594373	-0.048815	0.000533	0.802707
7956	-0.577149	0.376491	9.611580	-0.029291	-0.020854	-0.014137	-0.178045	0.061658	-0.699553	-0.594008	-0.048066	0.000363	0.803022
7957	-0.590157	0.248831	9.514101	-0.031158	-0.043606	-0.001917	-0.178688	0.060844	-0.700582	-0.593999	-0.046915	0.000426	0.803097
7958	-0.509344	0.398165	9.793879	-0.040263	-0.049005	0.024432	-0.180260	0.061533	-0.699005	-0.594262	-0.045583	0.000450	0.802979
7959	-0.480852	0.660799	10.027349	0.015976	-0.049982	0.047789	-0.180669	0.063580	-0.697175	-0.595007	-0.044876	0.001404	0.802465
7960	-0.605653	0.767495	9.996009	0.120731	-0.031517	0.038987	-0.182725	0.060320	-0.700011	-0.595381	-0.045739	0.003816	0.802131
7961	-0.508633	0.837992	9.702806	-0.025949	-0.012279	0.040623	-0.182853	0.059502	-0.699244	-0.596049	-0.045136	0.003659	0.801670
7962	-0.565407	0.667427	9.619629	-0.008110	-0.035003	0.047704	-0.183775	0.060870	-0.698573	-0.596652	-0.044408	0.004055	0.801260
7963	-0.543576	0.688255	9.408208	-0.240782	-0.043807	0.060077	-0.183802	0.064687	-0.696989	-0.597811	-0.040732	0.000858	0.800601
7964	-0.539276	0.609324	9.561062	-0.682788	-0.043951	0.056835	-0.185613	0.082829	-0.692531	-0.598961	-0.031798	-0.009435	0.800091
7965	-0.387399	0.215859	10.259334	-0.172905	-0.075486	0.051483	-0.188173	0.095249	-0.688119	-0.599899	-0.028427	-0.011170	0.799492
7966	-0.650426	0.578404	10.176856	0.292386	-0.047287	0.057775	-0.188795	0.091163	-0.690212	-0.600504	-0.031126	-0.005831	0.798994
7967	-0.582198	1.016644	9.739137	0.316641	-0.013972	0.060794	-0.189799	0.084760	-0.690517	-0.601263	-0.034628	-0.000449	0.798300
7968	-0.170279	0.885527	9.594697	0.625452	0.024554	0.047176	-0.189714	0.071535	-0.693740	-0.601375	-0.042471	0.009339	0.797782
7969	-0.192585	0.467265	9.604500	0.831445	0.071950	0.013523	-0.187874	0.049030	-0.699400	-0.600811	-0.053511	0.021889	0.797298
7970	-0.201746	0.548036	9.254656	0.427016	0.075385	0.026476	-0.186021	0.024752	-0.705851	-0.600616	-0.059759	0.027889	0.796813
7971	-0.761090	0.660978	9.371322	-0.009681	-0.001570	0.016154	-0.184684	0.019428	-0.707212	-0.600879	-0.059498	0.027894	0.796634
7972	-1.020201	0.891640	9.426674	-0.431960	-0.033083	-0.001012	-0.184869	0.027473	-0.704424	-0.601081	-0.053707	0.021481	0.797092
7973	-0.832383	0.804948	9.868629	-0.517901	-0.050735	-0.008836	-0.186810	0.045479	-0.699966	-0.601435	-0.046579	0.013916	0.797441
7974	-0.452222	0.597108	10.506988	-0.047505	-0.067541	0.019033	-0.187641	0.053118	-0.697946	-0.601520	-0.044856	0.014059	0.797474
7975	-0.566058	0.547536	10.521818	0.032987	-0.064881	0.026703	-0.192719	0.052054	-0.696979	-0.601890	-0.044107	0.015473	0.797210
7976	-0.855861	0.214354	10.145606	-0.065386	-0.060361	0.026029	-0.194169	0.054516	-0.696031	-0.602209	-0.042282	0.015244	0.797073
7977	-0.461460	0.012187	9.529495	-0.097638	-0.056037	0.052099	-0.194691	0.055337	-0.697175	-0.603095	-0.040089	0.014450	0.796530
7978	-0.114366	-0.067888	9.395813	-0.096002	-0.085924	0.080082	-0.195499	0.059432	-0.696092	-0.604342	-0.037472	0.014082	0.795719
7979	0.199438	-0.086583	9.587542	-0.051493	-0.072158	0.128818	-0.197343	0.062168	-0.694749	-0.606400	-0.035515	0.014266	0.794238
7980	0.002267	0.014868	10.015756	0.041301	-0.042547	0.183424	-0.196868	0.069528	-0.693266	-0.609226	-0.035222	0.015628	0.792060
7981	-0.221118	0.169016	10.307825	0.141300	-0.005887	0.233723	-0.197517	0.068576	-0.692364	-0.612812	-0.036601	0.018126	0.789173
7982	-0.297454	0.638394	10.246593	0.143090	0.022110	0.246294	-0.194731	0.059835	-0.692749	-0.616558	-0.038549	0.020353	0.786102
7983	-0.183495	1.054779	9.856290	0.204071	0.050190	0.237207	-0.191707	0.056002	-0.694636	-0.620133	-0.041583	0.023159	0.783052
7984	0.074382	1.335552	9.528069	0.144347	0.045007	0.197087	-0.189215	0.053125	-0.694959	-0.623079	-0.043921	0.025085	0.780522
7985	0.093065	1.253053	9.337116	0.046965	0.020598	0.162786	-0.185822	0.053517	-0.697325	-0.625581	-0.044564	0.025781	0.778458
7986	0.196723	0.869592	10.038322	0.014793	0.025733	0.134248	-0.184638	0.051329	-0.697107	-0.627635	-0.045016	0.025869	0.776774
7987	-0.091506	0.381264	10.837827	0.089954	0.097436	0.129738	-0.182815	0.051592	-0.697518	-0.629614	-0.047381	0.026242	0.775018
7988	-0.553289	-0.023210	10.303675	0.166781	0.152707	0.185198	-0.178224	0.047205	-0.699563	-0.632370	-0.051686	0.027140	0.772464
7989	-0.664709	-0.053014	9.710731	0.247117	0.149254	0.242206	-0.172202	0.042810	-0.700984	-0.635918	-0.056762	0.029344	0.769107
7990	-0.560347	0.364173	9.558425	0.203995	0.120277	0.278853	-0.166162	0.035143	-0.702438	-0.640009	-0.060979	0.031328	0.765303
7991	-0.724872	0.990894	9.605498	0.175324	0.069556	0.275113	-0.161833	0.030894	-0.704091	-0.644033	-0.063895	0.033451	0.761590
7992	-0.698026	1.361695	9.816195	0.193228	0.032792	0.258431	-0.158290	0.027058	-0.705599	-0.647712	-0.066647	0.036363	0.758093
7993	-0.792138	1.704207	9.905053	0.164748	0.011881	0.218591	-0.156039	0.021865	-0.707488	-0.650802	-0.068608	0.038989	0.755136
7994	-0.993240	1.946147	9.863911	0.201630	0.008552	0.176663	-0.156015	0.017502	-0.707531	-0.653168	-0.071161	0.042227	0.752678
7995	-0.997821	1.993109	9.479996	0.131136	0.016557	0.148000	-0.155467	0.012999	-0.707841	-0.655212	-0.072852	0.044182	0.750625
7996	-0.718898	1.840799	9.144212	0.125833	0.006944	0.139007	-0.154267	0.008357	-0.708162	-0.657089	-0.074420	0.046245	0.748703
7997	-0.563899	1.898072	9.393455	0.156152	-0.004551	0.151483	-0.152685	0.005076	-0.708475	-0.659107	-0.076140	0.048862	0.746588
7998	-0.303898	1.781432	9.663823	0.223244	-0.021265	0.141229	-0.152121	-0.001334	-0.710222	-0.660816	-0.078564	0.052754	0.744558
7999	-0.586725	2.067986	9.847385	0.157977	-0.028205	0.125007	-0.152602	-0.007467	-0.711950	-0.662386	-0.079983	0.055680	0.742797
8000	-0.460585	2.503163	9.341845	-0.002746	-0.033301	0.067484	-0.154170	-0.008005	-0.709483	-0.663318	-0.079315	0.056253	0.741994
8001	-0.411033	2.350441	9.072919	0.011708	-0.059427	0.035733	-0.154947	-0.009501	-0.708584	-0.663752	-0.078454	0.057303	0.741616
8002	-0.236352	2.471298	8.931019	0.029691	-0.071652	0.017290	-0.157810	-0.009759	-0.708802	-0.663819	-0.077702	0.058789	0.741519
8003	-0.149346	2.480458	9.002466	0.001161	-0.085634	-0.011191	-0.158850	-0.010435	-0.708277	-0.663539	-0.076381	0.059996	0.741810
8004	-0.107259	2.274602	9.427486	-0.027482	-0.096208	-0.024720	-0.161979	-0.010692	-0.707202	-0.662980	-0.074550	0.060900	0.742423
8005	-0.002277	2.091672	9.645562	-0.056068	-0.074390	-0.035497	-0.164588	-0.010132	-0.706900	-0.662435	-0.072663	0.061097	0.743080
8006	-0.062595	1.755890	9.791214	-0.086514	-0.064787	-0.033094	-0.167471	-0.007663	-0.705802	-0.661861	-0.070525	0.060694	0.743830
8007	-0.089234	1.405180	9.859505	-0.125985	-0.057847	-0.012274	-0.167885	-0.005208	-0.703194	-0.661775	-0.067911	0.059662	0.744233
8008	-0.079347	1.443018	9.674817	0.034891	-0.050876	0.033872	-0.170362	-0.005195	-0.702513	-0.662090	-0.067510	0.060969	0.743883
8009	0.011339	1.638811	9.443186	0.156381	-0.050942	0.084120	-0.170607	-0.007648	-0.703178	-0.663057	-0.068606	0.064177	0.742651
8010	0.074953	2.095069	9.380595	0.222564	-0.042218	0.097046	-0.172266	-0.012956	-0.704493	-0.664059	-0.070740	0.068243	0.741192
8011	0.217606	2.455132	9.520480	0.120554	-0.040575	0.098099	-0.170807	-0.016644	-0.705969	-0.665277	-0.071491	0.070832	0.739783
8012	0.439899	2.481761	9.357862	0.099271	-0.039650	0.060880	-0.173663	-0.020040	-0.703253	-0.665907	-0.072074	0.072983	0.738950
8013	0.245046	2.247442	9.308787	0.018711	-0.057980	0.062882	-0.174687	-0.022488	-0.704293	-0.666718	-0.071251	0.074284	0.738169
8014	0.436882	2.058640	9.401085	0.093862	-0.058027	0.060688	-0.176376	-0.023024	-0.704788	-0.667336	-0.071492	0.076596	0.737350
8015	0.362183	2.069815	9.719066	0.115196	-0.039757	0.088243	-0.177537	-0.025199	-0.704534	-0.668404	-0.072164	0.079135	0.736047
8016	0.031934	2.135900	10.039883	0.235007	-0.007368	0.107844	-0.179724	-0.030369	-0.704037	-0.669583	-0.074963	0.082913	0.734278
8017	-0.298607	2.482503	10.863769	0.183069	0.048520	0.113107	-0.176039	-0.036388	-0.705053	-0.671038	-0.077807	0.085288	0.732379
8018	-0.583067	2.564767	10.300039	0.066030	0.095957	0.105491	-0.174728	-0.038032	-0.704960	-0.672594	-0.079856	0.085198	0.730740
8019	-0.273111	2.388144	9.170690	0.043850	0.061154	0.083951	-0.173669	-0.040218	-0.706286	-0.673845	-0.081098	0.085295	0.729439
8020	-0.263230	2.436883	8.618454	0.026005	-0.036678	0.059694	-0.172753	-0.039540	-0.708483	-0.674546	-0.080747	0.086333	0.728707
8021	-0.348419	2.332623	8.911167	-0.015117	-0.068163	0.033724	-0.174187	-0.039669	-0.707819	-0.674931	-0.079420	0.087221	0.728390
8022	-0.318862	1.709868	9.816927	0.016021	-0.089355	0.038124	-0.176280	-0.038840	-0.706877	-0.675196	-0.078197	0.088794	0.728088
8023	-0.028922	1.723323	10.237524	0.063342	-0.015219	0.070366	-0.176528	-0.040475	-0.707663	-0.676081	-0.078626	0.090126	0.727055
8024	0.091972	2.437528	9.735236	-0.009932	0.032918	0.081582	-0.176798	-0.038837	-0.707643	-0.677245	-0.078755	0.089736	0.726005
8025	-0.200179	2.785305	9.467803	-0.002637	0.026110	0.058865	-0.177069	-0.037336	-0.706980	-0.678136	-0.078930	0.089532	0.725179
8026	-0.470777	2.772022	9.152777	-0.122335	-0.015666	0.012106	-0.176304	-0.034477	-0.706834	-0.678330	-0.076948	0.088066	0.725391
8027	-0.618696	2.340811	9.326924	-0.124268	-0.062926	0.022448	-0.178537	-0.031329	-0.706641	-0.678714	-0.074291	0.087221	0.725410
8028	-0.649674	2.046598	9.770783	-0.029676	-0.050835	0.067179	-0.178815	-0.028327	-0.706608	-0.679259	-0.072930	0.087681	0.724983
8029	-0.481832	1.872994	10.053308	0.062324	-0.035238	0.097773	-0.181543	-0.030768	-0.704787	-0.680500	-0.073103	0.089226	0.723612
8030	-0.052452	1.818798	9.940842	0.097018	-0.007459	0.152621	-0.182585	-0.029944	-0.706051	-0.682390	-0.073966	0.091032	0.721517
8031	0.252579	1.936099	9.754520	0.075522	0.009071	0.168322	-0.183091	-0.032122	-0.706838	-0.684698	-0.074816	0.092250	0.719084
8032	0.214847	2.065893	9.633780	0.034360	0.018701	0.176028	-0.179181	-0.032962	-0.706132	-0.687119	-0.075163	0.092823	0.716660
8033	0.364294	2.035363	9.468730	0.018248	0.034413	0.186494	-0.178268	-0.032421	-0.707429	-0.689804	-0.075539	0.092895	0.714027
8034	0.179939	1.920966	9.339239	0.068272	0.051949	0.212511	-0.176835	-0.032701	-0.707067	-0.692737	-0.076760	0.093546	0.710966
8035	0.279416	1.642024	9.604320	0.136854	0.041254	0.269274	-0.175778	-0.034888	-0.707748	-0.696403	-0.078697	0.095323	0.706925
8036	0.071381	2.255301	9.863086	0.203778	0.035936	0.304290	-0.172886	-0.038175	-0.709885	-0.700377	-0.081399	0.098250	0.702277
8037	-0.174915	2.248151	10.042957	0.179609	0.047336	0.305105	-0.170123	-0.043235	-0.709590	-0.704427	-0.083944	0.100574	0.697582
8038	0.078645	1.923125	9.787112	0.212756	0.104175	0.317752	-0.166970	-0.046796	-0.711476	-0.708651	-0.087693	0.102673	0.692519
8039	0.777354	2.410772	9.024911	0.003479	0.140782	0.332127	-0.164089	-0.049539	-0.711675	-0.713501	-0.088951	0.101281	0.687566
8040	1.006378	2.695418	9.103106	-0.098216	0.117217	0.257270	-0.156828	-0.044260	-0.710572	-0.717398	-0.088581	0.098782	0.683912
8041	0.672807	2.651685	8.894010	-0.318006	0.109580	0.191411	-0.153738	-0.037459	-0.711196	-0.720764	-0.085051	0.093218	0.681599
8042	0.411015	2.505023	9.026752	-0.548581	0.081737	0.120063	-0.151733	-0.022743	-0.712112	-0.723385	-0.077970	0.084832	0.680763
8043	0.282823	2.115993	9.674623	-0.360682	0.083493	0.099354	-0.148181	-0.007219	-0.709952	-0.725411	-0.073625	0.078900	0.679804
8044	0.105408	1.262846	10.211846	-0.067305	0.130738	0.114748	-0.144446	-0.000832	-0.708141	-0.727229	-0.074187	0.076327	0.678092
8045	0.235910	1.615458	10.243611	-0.067414	0.165603	0.150153	-0.141599	0.003108	-0.709176	-0.729604	-0.075102	0.073240	0.675777
8046	0.460837	2.016631	9.881014	-0.205948	0.176111	0.132461	-0.135763	0.007440	-0.708963	-0.731916	-0.074226	0.068154	0.673902
8047	-0.313861	2.066262	9.979585	-0.342816	0.149192	0.116627	-0.129683	0.014907	-0.708723	-0.734171	-0.070936	0.061539	0.672438
8048	-0.203068	2.354958	10.294350	-0.335574	0.146526	0.090254	-0.125854	0.027702	-0.706980	-0.735992	-0.067811	0.055070	0.671330
8049	-0.282267	2.444810	9.589557	-0.276078	0.118916	0.004291	-0.122521	0.035864	-0.704631	-0.736533	-0.065251	0.049646	0.671414
8050	-0.351006	1.282910	9.317260	-0.319844	0.063079	-0.028163	-0.119195	0.046482	-0.704319	-0.736587	-0.061358	0.044454	0.672085
8051	-0.444821	1.644408	10.110437	-0.190343	0.064640	0.004593	-0.118719	0.053432	-0.702841	-0.736925	-0.059344	0.040963	0.672118
8052	-0.329707	1.552793	9.543666	-0.043498	0.068286	-0.003176	-0.117429	0.055880	-0.703094	-0.736953	-0.059568	0.039438	0.672158
8053	-0.260485	1.784918	9.341475	-0.016581	0.042104	-0.020667	-0.115473	0.055324	-0.702871	-0.736717	-0.059849	0.038590	0.672441
8054	-0.157764	1.966987	9.371518	-0.087082	0.017657	-0.067966	-0.115216	0.056414	-0.703637	-0.735873	-0.058800	0.037149	0.673538
8055	-0.054756	1.514133	9.399067	-0.064559	-0.007635	-0.112957	-0.116937	0.059694	-0.701002	-0.734409	-0.057782	0.036301	0.675268
8056	0.347641	1.384743	9.795424	-0.002053	-0.015724	-0.099469	-0.119158	0.060933	-0.701214	-0.732980	-0.057554	0.036462	0.676830
8057	0.195592	0.715310	9.916404	0.012333	-0.025255	-0.125047	-0.119272	0.058480	-0.701623	-0.731245	-0.057395	0.036920	0.678693
8058	0.002219	0.709772	9.185066	-0.016305	-0.027724	-0.104043	-0.121108	0.060398	-0.701190	-0.729780	-0.056801	0.037055	0.680310
8059	-0.255400	0.821604	8.921831	-0.130908	-0.067906	-0.090819	-0.125543	0.061513	-0.701500	-0.728632	-0.053925	0.036217	0.681818
8060	-0.187654	0.831591	9.214539	-0.144529	-0.118790	-0.069979	-0.128290	0.062891	-0.700285	-0.727697	-0.050193	0.035971	0.683114
8061	0.036077	0.703607	9.614856	-0.204568	-0.143457	-0.068846	-0.132625	0.068231	-0.698493	-0.726843	-0.045178	0.035243	0.684410
8062	0.003869	0.909876	10.136573	-0.226144	-0.140092	-0.058377	-0.136189	0.073155	-0.692850	-0.726105	-0.039958	0.034200	0.685570
8063	-0.154076	1.117065	9.851946	0.026223	-0.095322	-0.047468	-0.141403	0.074821	-0.694560	-0.725360	-0.038938	0.035952	0.686326
8064	0.033662	1.738069	8.927470	0.152335	-0.104867	-0.011246	-0.143732	0.071287	-0.693400	-0.724965	-0.039659	0.039625	0.686500
8065	0.229918	2.176080	8.740968	0.297184	-0.125907	0.011798	-0.148624	0.063407	-0.697141	-0.724769	-0.042134	0.045624	0.686187
8066	-0.148491	2.596247	9.119139	0.238950	-0.160896	0.010557	-0.153002	0.054704	-0.697676	-0.724469	-0.043319	0.051315	0.686028
8067	-0.065472	3.368260	10.122176	0.190767	-0.175026	-0.046130	-0.156750	0.047769	-0.694982	-0.723467	-0.043709	0.056552	0.686649
8068	-0.150600	2.941133	10.218930	0.276851	-0.169635	-0.091367	-0.163473	0.040307	-0.697274	-0.721613	-0.045420	0.062804	0.687944
8069	0.578361	2.583116	9.824032	0.191170	-0.179310	-0.132844	-0.168374	0.031880	-0.697798	-0.719355	-0.045904	0.068058	0.689775
8070	1.020344	2.579192	10.454589	0.092985	-0.167195	-0.198870	-0.176953	0.027698	-0.696165	-0.716233	-0.045146	0.071632	0.692706
8071	1.059011	1.886046	11.172020	0.050179	-0.082415	-0.229004	-0.182414	0.025818	-0.695844	-0.712869	-0.045054	0.073502	0.695978
8072	0.783524	0.516214	10.798186	0.120013	0.022731	-0.205393	-0.183292	0.021325	-0.698323	-0.709886	-0.047324	0.074731	0.698740
8073	0.363580	-0.108095	10.049674	0.046369	0.085776	-0.108757	-0.183662	0.018327	-0.699377	-0.708434	-0.049285	0.074211	0.700132
8074	-0.022227	-0.017742	9.513346	0.155094	0.068283	-0.003023	-0.181564	0.015589	-0.698920	-0.708276	-0.052381	0.075481	0.699931
8075	-0.139947	0.403940	9.478356	0.151986	0.038361	0.085085	-0.177620	0.010114	-0.700579	-0.709351	-0.054857	0.077231	0.698460
8076	-0.158425	1.193195	9.569294	0.133063	-0.000218	0.105239	-0.178890	0.006032	-0.703177	-0.710608	-0.056518	0.079277	0.696819
8077	0.032571	1.912264	9.263512	0.027615	-0.007207	0.086919	-0.179649	0.003447	-0.705511	-0.711764	-0.056601	0.079910	0.695559
8078	0.164017	2.410290	8.876399	-0.019566	-0.029826	0.040743	-0.180828	0.003998	-0.704715	-0.712197	-0.055777	0.080181	0.695151
8079	0.258722	2.140866	9.095972	-0.138448	-0.033347	0.006291	-0.180994	0.009316	-0.702856	-0.712368	-0.053285	0.078796	0.695330
8080	0.143666	1.575009	9.364411	-0.133166	-0.019388	0.018629	-0.182571	0.010823	-0.701271	-0.712465	-0.051005	0.077325	0.695566
8081	0.140031	1.047776	9.963961	-0.015319	-0.005571	0.059952	-0.184545	0.014379	-0.701336	-0.713292	-0.050567	0.077281	0.694755
8082	0.326675	0.815077	9.844327	0.034421	0.027451	0.151975	-0.182859	0.015870	-0.701733	-0.715315	-0.051140	0.077593	0.692595
8083	0.447922	0.899564	9.469371	0.116420	0.039568	0.236316	-0.180377	0.015175	-0.702550	-0.718511	-0.052907	0.078883	0.689000
8084	0.500317	1.156873	8.808623	0.041019	0.025506	0.305380	-0.177757	0.012980	-0.703384	-0.722659	-0.053307	0.079473	0.684548
8085	0.511072	1.638639	9.088021	-0.023567	-0.023621	0.322444	-0.175944	0.014879	-0.703393	-0.727037	-0.052035	0.079838	0.679953
8086	0.405424	1.712484	9.373346	-0.046867	-0.035901	0.319626	-0.175319	0.019103	-0.702587	-0.731323	-0.050297	0.080122	0.675438
8087	0.432703	1.458921	9.889263	-0.039830	-0.034289	0.331067	-0.174028	0.020868	-0.702074	-0.735756	-0.048624	0.080416	0.670695
8088	0.285878	1.155176	10.853080	0.008231	0.023212	0.375645	-0.172745	0.024133	-0.701803	-0.740772	-0.048396	0.080617	0.665143
8089	0.250797	0.981801	10.692786	0.153047	0.124650	0.437847	-0.168579	0.025066	-0.702630	-0.746609	-0.051507	0.081185	0.658279
8090	0.632932	1.085599	10.219677	0.115288	0.185709	0.509084	-0.161520	0.022575	-0.705724	-0.753425	-0.054790	0.080519	0.650282
8091	0.782292	1.699000	10.643578	-0.038663	0.239724	0.529377	-0.151637	0.026068	-0.706610	-0.760683	-0.056338	0.076935	0.642081
8092	0.542940	1.989788	10.749915	-0.056414	0.280060	0.508375	-0.140967	0.028329	-0.707263	-0.767635	-0.058239	0.072588	0.634095
8093	0.312032	2.151568	9.585865	-0.014191	0.290886	0.507087	-0.129642	0.031406	-0.710109	-0.774447	-0.060853	0.068494	0.625970
8094	0.244959	2.255167	8.688879	-0.006931	0.244748	0.496460	-0.120675	0.035585	-0.710717	-0.780938	-0.063076	0.065288	0.617976
8095	0.101150	2.403075	8.715851	-0.157089	0.147766	0.433406	-0.110546	0.041531	-0.711584	-0.786641	-0.061803	0.061567	0.611217
8096	-0.019544	2.384593	9.442413	-0.189150	0.093552	0.364261	-0.104067	0.048041	-0.712133	-0.791394	-0.059471	0.058303	0.605607
8097	-0.025417	2.222637	9.945251	-0.075322	0.102360	0.308686	-0.099803	0.053062	-0.710472	-0.795312	-0.059124	0.056128	0.600693
8098	0.102664	1.903844	9.834745	-0.134175	0.102436	0.265860	-0.095645	0.054676	-0.710003	-0.798736	-0.057872	0.053274	0.596518
8099	0.178694	1.730173	9.860929	-0.158982	0.090294	0.206538	-0.091513	0.061745	-0.711027	-0.801456	-0.056167	0.050172	0.593293
8100	0.169322	1.777642	9.630859	-0.020143	0.067713	0.172238	-0.088681	0.066910	-0.709859	-0.803552	-0.056426	0.049116	0.590515
8101	0.252141	1.550088	9.355980	0.034624	0.053858	0.132869	-0.085815	0.066895	-0.709902	-0.805119	-0.057471	0.048822	0.588299
8102	0.252162	1.559127	9.166240	0.049027	0.029452	0.111744	-0.084239	0.065251	-0.710843	-0.806365	-0.058450	0.049129	0.586468
8103	-0.032482	1.923216	9.533344	-0.031407	0.015506	0.079537	-0.082676	0.065515	-0.711251	-0.807336	-0.058043	0.048627	0.585214
8104	-0.027872	1.887589	9.691499	-0.022280	0.022573	0.037321	-0.081642	0.066737	-0.710868	-0.807770	-0.057862	0.048122	0.584675
8105	-0.076979	1.442441	9.492155	0.033342	0.022721	0.007695	-0.083455	0.064974	-0.711244	-0.807828	-0.058670	0.048176	0.584509
8106	0.102124	1.164458	9.487414	0.034240	-0.000054	-0.001303	-0.081629	0.064965	-0.711916	-0.807718	-0.059174	0.048653	0.584571
8107	0.116473	1.142913	9.556732	-0.014993	-0.005339	0.000071	-0.081241	0.065099	-0.711405	-0.807718	-0.058862	0.048583	0.584608
8108	0.196282	0.809337	9.994377	-0.004397	-0.008983	0.015895	-0.081643	0.066464	-0.710355	-0.807858	-0.058622	0.048772	0.584424
8109	0.144106	1.278725	9.997821	0.119104	0.012050	0.018745	-0.082668	0.063879	-0.710880	-0.807935	-0.060634	0.050008	0.584006
8110	0.077211	1.723443	9.760798	0.042212	0.020842	0.018332	-0.081601	0.060465	-0.712734	-0.808081	-0.061493	0.050262	0.583693
8111	0.141833	1.980352	9.787225	0.004799	0.010394	-0.020717	-0.081343	0.060463	-0.711836	-0.807831	-0.061689	0.050150	0.584028
8112	0.190045	1.974651	9.618527	-0.108580	-0.005234	-0.076244	-0.081343	0.060600	-0.712221	-0.807020	-0.059901	0.048949	0.585435
8113	0.183084	1.680891	9.485443	-0.281024	-0.047097	-0.139389	-0.082433	0.068241	-0.710584	-0.805650	-0.054933	0.046291	0.588020
8114	0.732674	1.205926	9.713148	-0.336376	-0.061218	-0.179764	-0.085367	0.078618	-0.707861	-0.803757	-0.048908	0.043201	0.591368
8115	0.432659	1.097462	10.442625	-0.132172	-0.045335	-0.240729	-0.090098	0.084914	-0.706182	-0.800979	-0.046400	0.042193	0.595399
8116	0.435937	1.224317	10.251808	-0.164156	-0.010228	-0.274290	-0.093113	0.088203	-0.705976	-0.797775	-0.043829	0.040224	0.600013
8117	0.526771	1.124656	9.351124	-0.106519	-0.020403	-0.335617	-0.095611	0.091215	-0.704234	-0.793797	-0.042079	0.039059	0.605466
8118	0.313802	1.067542	9.006259	-0.170855	-0.074473	-0.360894	-0.101360	0.093427	-0.702838	-0.789409	-0.038693	0.037944	0.611471
8119	0.190681	1.383500	9.775136	-0.215587	-0.078067	-0.382297	-0.106084	0.098906	-0.701682	-0.784802	-0.034549	0.036337	0.617715
8120	0.173105	1.270031	10.374756	-0.072400	-0.032626	-0.392575	-0.112745	0.100440	-0.698990	-0.779836	-0.033239	0.035760	0.624077
8121	0.157105	0.730541	10.080321	-0.077737	0.012922	-0.381093	-0.115223	0.101408	-0.699846	-0.775109	-0.032385	0.034427	0.630057
8122	0.114159	0.824949	9.384881	-0.072385	0.039258	-0.350070	-0.117562	0.100739	-0.700204	-0.770662	-0.031944	0.032754	0.635600
8123	0.242911	1.273490	9.324043	-0.077766	0.039208	-0.343006	-0.119271	0.102657	-0.698871	-0.766350	-0.031397	0.031042	0.640904
8124	0.205688	1.468760	9.381880	-0.066952	0.018262	-0.366745	-0.120961	0.102393	-0.699364	-0.761476	-0.030772	0.029752	0.646779
8125	-0.036843	1.658046	9.318862	0.007477	0.027186	-0.397779	-0.121614	0.101851	-0.698071	-0.756309	-0.031433	0.029309	0.652801
8126	-0.111455	1.687844	9.435196	0.035389	0.025539	-0.439852	-0.125369	0.097917	-0.698182	-0.749753	-0.032472	0.029214	0.660275
8127	-0.289061	1.164739	9.368235	-0.041339	-0.012764	-0.500521	-0.129913	0.095896	-0.699165	-0.743114	-0.031969	0.028653	0.667786
8128	-0.257664	0.138942	9.817565	-0.350950	-0.046134	-0.521632	-0.135422	0.099605	-0.694149	-0.735543	-0.026354	0.024413	0.676525
8129	-0.129950	-0.247979	10.234959	-0.344029	-0.018362	-0.474905	-0.141202	0.107134	-0.692443	-0.729230	-0.021247	0.019857	0.683651
8130	0.024104	-0.333944	10.828608	-0.272762	0.011095	-0.414437	-0.145291	0.115064	-0.690758	-0.723255	-0.017520	0.015866	0.690177
8131	-0.104395	0.290188	10.120770	-0.228220	0.046105	-0.338023	-0.148835	0.118081	-0.687711	-0.718651	-0.014912	0.011989	0.695107
8132	-0.222098	1.068600	9.558799	-0.088678	0.056710	-0.306801	-0.150434	0.123679	-0.686344	-0.714181	-0.014440	0.009921	0.699741
8133	-0.359592	0.769596	8.950970	-0.043116	0.013981	-0.289007	-0.152262	0.124507	-0.686566	-0.710131	-0.014060	0.009097	0.703870
8134	-0.606490	0.667292	9.470990	-0.056787	-0.034245	-0.262804	-0.155130	0.123976	-0.684982	-0.705873	-0.012755	0.008786	0.708169
8135	-0.660102	0.578259	10.104845	-0.062249	-0.043113	-0.262892	-0.159810	0.122638	-0.685569	-0.702138	-0.011334	0.008486	0.711900
8136	-0.603543	0.372113	10.472063	-0.158926	-0.004754	-0.252951	-0.163459	0.123203	-0.685896	-0.698400	-0.009019	0.006300	0.715623
8137	-0.351463	-0.177302	10.761556	-0.118811	0.045794	-0.216542	-0.163760	0.128248	-0.682492	-0.695309	-0.008078	0.003931	0.718655
8138	-0.224987	-0.700033	10.019110	-0.119690	0.058132	-0.199009	-0.164553	0.130844	-0.683485	-0.692398	-0.007207	0.001436	0.721478
8139	0.190419	-0.684205	9.962840	-0.173529	0.040437	-0.168745	-0.165371	0.135210	-0.680080	-0.689973	-0.005392	-0.001665	0.723813
8140	0.170367	-0.120470	10.229028	-0.196832	0.042108	-0.163506	-0.166168	0.138214	-0.680296	-0.687561	-0.003222	-0.005048	0.726102
8141	-0.123672	-0.052549	10.455832	-0.173584	0.099866	-0.148932	-0.165549	0.143118	-0.679098	-0.685384	-0.002256	-0.008957	0.728124
8142	-0.342593	-0.283562	10.640103	0.008968	0.127953	-0.152772	-0.163218	0.144605	-0.677443	-0.683093	-0.004156	-0.010522	0.730244
8143	-0.048267	-0.306281	10.252809	0.139606	0.154194	-0.135949	-0.163053	0.139833	-0.679812	-0.681047	-0.008263	-0.010610	0.732116
8144	0.075835	0.190584	9.466833	0.012769	0.133351	-0.165064	-0.159256	0.137359	-0.681568	-0.678559	-0.010295	-0.012203	0.734372
8145	-0.181788	-0.047583	9.572054	-0.062256	0.107235	-0.206213	-0.156913	0.138029	-0.681983	-0.675502	-0.010939	-0.014604	0.737132
8146	-0.260996	-0.307768	9.223701	-0.012102	0.047898	-0.226351	-0.156378	0.136117	-0.683041	-0.672106	-0.011356	-0.015415	0.740207
8147	0.163891	-0.333681	9.697952	-0.049834	0.033625	-0.210079	-0.159245	0.136406	-0.683124	-0.668984	-0.011057	-0.016632	0.743009
8148	-0.701991	0.821655	9.372659	0.036024	0.009413	-0.193176	-0.160812	0.137096	-0.683093	-0.666035	-0.011555	-0.016202	0.745655
8149	-0.797138	1.028625	9.176403	0.100592	-0.027167	-0.229772	-0.162865	0.132199	-0.684142	-0.662578	-0.012403	-0.014355	0.748752
8150	-1.039537	0.895933	9.208209	-0.033391	-0.059368	-0.290739	-0.165193	0.128802	-0.683238	-0.658129	-0.010928	-0.014076	0.752695
8151	-0.517879	0.902354	9.492153	0.035559	-0.097114	-0.322257	-0.170648	0.124739	-0.681392	-0.653275	-0.009880	-0.012283	0.756956
8152	-0.209585	0.059165	11.378241	0.065050	-0.043255	-0.355638	-0.175465	0.124629	-0.681836	-0.647792	-0.009926	-0.010740	0.761677
8153	0.296984	-1.334797	10.612888	-0.038880	0.026603	-0.291357	-0.179620	0.122197	-0.681798	-0.643338	-0.009759	-0.011688	0.765431
8154	0.381693	-0.278761	10.124454	0.111327	0.065949	-0.236167	-0.180378	0.118384	-0.682340	-0.639605	-0.012084	-0.010816	0.768533
8155	-0.115064	-1.192070	9.834677	0.007391	0.072182	-0.199043	-0.181391	0.114709	-0.684680	-0.636515	-0.013191	-0.011631	0.771064
8156	-0.456236	-1.946559	9.184918	0.238480	0.061637	-0.045873	-0.180851	0.112253	-0.686258	-0.635671	-0.017104	-0.008689	0.771722
8157	-0.423909	-2.127241	8.379930	0.392797	-0.025888	0.053597	-0.180391	0.100797	-0.687666	-0.636339	-0.021605	-0.002327	0.771104
8158	-0.287274	-1.274934	9.037384	0.104124	-0.099871	0.143866	-0.180740	0.095074	-0.690423	-0.638488	-0.021334	0.000673	0.769336
8159	-0.096382	0.415859	9.555017	-0.030027	-0.129790	0.117503	-0.185040	0.094414	-0.688819	-0.640293	-0.018828	0.001854	0.767897
8160	0.295951	0.578842	9.587149	-0.092306	-0.140242	0.036740	-0.188176	0.094702	-0.686449	-0.640858	-0.015428	0.002307	0.767501
8161	0.210804	1.483192	10.182230	-0.193831	-0.110386	-0.070316	-0.192373	0.098951	-0.685056	-0.639818	-0.011124	0.000726	0.768446
8162	0.194064	0.468384	10.956519	-0.130823	-0.057790	-0.165052	-0.195021	0.104963	-0.682638	-0.637266	-0.008501	-0.000521	0.770597
8163	-0.000808	0.238229	10.696021	-0.030330	0.017682	-0.199276	-0.198411	0.105527	-0.682453	-0.634188	-0.008250	-0.001221	0.773134
8164	0.017433	0.115233	9.843756	-0.015877	0.019630	-0.206225	-0.199190	0.105122	-0.682574	-0.630958	-0.008284	-0.001689	0.775771
8165	0.129801	-0.380839	9.918789	-0.030235	0.030943	-0.198495	-0.201912	0.103365	-0.683582	-0.627870	-0.008226	-0.002550	0.778271
8166	0.204927	-0.679670	9.909899	0.118063	0.033477	-0.149024	-0.202793	0.098871	-0.685159	-0.625493	-0.010158	-0.001097	0.780163
8167	0.130428	-0.635325	10.064849	0.150004	0.037716	-0.092353	-0.201862	0.095730	-0.685719	-0.624010	-0.012436	0.000772	0.781317
8168	-0.071271	-0.129742	9.726357	0.178662	0.056192	-0.080451	-0.200768	0.087817	-0.687875	-0.622681	-0.015481	0.002902	0.782317
8169	-0.326268	0.006554	9.605163	0.116084	0.068532	-0.084280	-0.200475	0.083453	-0.689983	-0.621321	-0.017819	0.003847	0.783344
8170	-0.504683	0.052735	9.309250	0.095705	0.030252	-0.131199	-0.198879	0.078810	-0.691857	-0.619207	-0.019428	0.004983	0.784972
8171	-0.546794	0.225367	9.816246	-0.050898	0.005731	-0.180784	-0.200166	0.076090	-0.691993	-0.616377	-0.018739	0.004032	0.787218
8172	-0.380553	-0.174101	10.161071	-0.108862	-0.011760	-0.240447	-0.201095	0.078139	-0.690413	-0.612600	-0.017166	0.002432	0.790203
8173	0.034769	-0.172467	10.181538	-0.150922	0.002091	-0.235541	-0.202924	0.078830	-0.689863	-0.608911	-0.015183	-0.000084	0.793093
8174	0.504144	-0.036910	10.092535	-0.160510	0.029197	-0.280564	-0.204252	0.082791	-0.689031	-0.604477	-0.013625	-0.003012	0.796500
8175	0.626372	-0.158693	9.902640	-0.013668	0.033659	-0.298040	-0.206987	0.082260	-0.688480	-0.599713	-0.013751	-0.003704	0.800088
8176	0.378226	-0.071139	9.588579	0.043631	0.054794	-0.290397	-0.206052	0.079529	-0.690583	-0.595022	-0.015064	-0.003685	0.803560
8177	-0.307110	-0.017478	9.659992	0.235042	0.084731	-0.269293	-0.206654	0.071215	-0.691299	-0.590595	-0.018962	-0.000972	0.806745
8178	-0.358150	0.271683	9.714221	0.524762	0.110949	-0.222954	-0.205132	0.057710	-0.695191	-0.586738	-0.026878	0.006156	0.809307
8179	-0.160649	0.557129	9.187119	0.558707	0.087333	-0.201634	-0.201354	0.037376	-0.699699	-0.583140	-0.034636	0.014101	0.811511
8180	-0.053250	1.049929	9.388911	0.315268	0.025073	-0.207094	-0.200971	0.018014	-0.703374	-0.579529	-0.038710	0.018838	0.813814
8181	-0.357507	1.710008	9.764394	0.143530	-0.027397	-0.240040	-0.204312	0.010396	-0.704172	-0.575489	-0.039796	0.021384	0.816561
8182	-0.542954	2.110949	9.852308	0.182969	-0.020326	-0.253690	-0.205831	0.003588	-0.705891	-0.571151	-0.041610	0.024460	0.819424
8183	-0.499129	2.180921	9.251962	0.091929	-0.027157	-0.287848	-0.207235	-0.001723	-0.705664	-0.566331	-0.042176	0.026171	0.822682
8184	-0.700705	2.355619	9.241291	0.134943	-0.058533	-0.310462	-0.210459	-0.007432	-0.705543	-0.561016	-0.042834	0.028849	0.826192
8185	-0.915926	1.954957	9.796058	-0.093967	-0.048036	-0.356180	-0.214871	-0.010272	-0.705891	-0.555164	-0.041066	0.027697	0.830265
8186	-0.718534	0.870047	9.426226	-0.196768	-0.047985	-0.373063	-0.216194	-0.007402	-0.704683	-0.548988	-0.038219	0.024713	0.834590
8187	-0.439836	0.334325	9.542624	-0.126251	-0.097100	-0.357062	-0.220108	-0.006699	-0.704103	-0.543053	-0.035276	0.023536	0.838627
8188	-0.103242	0.110152	10.234039	-0.038835	-0.088664	-0.316023	-0.223244	-0.006957	-0.700708	-0.537636	-0.033444	0.023680	0.842181
8189	-0.308379	-0.554107	10.338715	0.014412	-0.050337	-0.215119	-0.226616	-0.009393	-0.700939	-0.533967	-0.032718	0.024409	0.844519
8190	-0.336744	-0.804203	10.273603	0.071242	0.008938	-0.101742	-0.229479	-0.010469	-0.700133	-0.532153	-0.033609	0.025503	0.845596
8191	-0.548102	0.038201	9.951082	0.130827	0.040328	0.001265	-0.228150	-0.014020	-0.701992	-0.532097	-0.035538	0.027306	0.845496
8192	-0.658667	0.799906	9.448935	0.106598	0.026377	0.031197	-0.227728	-0.019067	-0.702821	-0.532523	-0.037031	0.028902	0.845111
8193	-0.597996	1.177305	9.544066	-0.040041	-0.004259	0.000115	-0.225898	-0.019076	-0.704652	-0.532542	-0.036413	0.028283	0.845147
8194	-0.415996	1.314390	9.222058	-0.283902	-0.011997	-0.081015	-0.227248	-0.012526	-0.701476	-0.531313	-0.033160	0.023606	0.846197
8195	-0.259304	0.597117	9.428740	-0.431472	-0.050532	-0.115913	-0.228882	-0.001064	-0.699793	-0.529582	-0.027662	0.016784	0.847641
8196	-0.016647	0.081380	9.697072	-0.284726	-0.034843	-0.123783	-0.230891	0.007399	-0.697618	-0.527569	-0.024026	0.012310	0.849083
8197	0.015107	-0.209462	9.830431	-0.223123	-0.019176	-0.095151	-0.231714	0.013538	-0.695613	-0.526041	-0.021233	0.008685	0.850150
8198	-0.016095	-0.528356	10.067343	-0.174261	0.006872	-0.018981	-0.231619	0.019537	-0.695169	-0.525757	-0.019449	0.005693	0.850394
8199	0.119665	-0.450242	10.004589	-0.013372	0.047020	0.030777	-0.230089	0.024710	-0.694110	-0.526282	-0.019939	0.004964	0.850062
8200	0.032518	0.203632	9.690845	0.145838	0.068073	0.061259	-0.228219	0.017747	-0.696010	-0.527243	-0.022554	0.006803	0.849388
8201	-0.227540	0.993116	9.240770	0.117484	0.056085	0.013675	-0.227023	0.014469	-0.697607	-0.527420	-0.024577	0.008222	0.849209
8202	-0.349358	1.194536	8.734682	-0.209667	0.037030	-0.047727	-0.226007	0.018963	-0.697320	-0.526682	-0.022932	0.004299	0.849742
8203	-0.313300	0.477066	9.355732	-0.410021	0.024689	-0.087293	-0.225815	0.030415	-0.696180	-0.525362	-0.018886	-0.002933	0.850664
8204	-0.514204	0.030321	10.606742	-0.277757	0.061256	-0.079206	-0.225099	0.039954	-0.693005	-0.524073	-0.016935	-0.008280	0.851465
8205	-0.563357	-0.787282	11.297067	-0.100922	0.117035	-0.015320	-0.223312	0.045943	-0.691942	-0.523816	-0.017718	-0.011227	0.851573
8206	-0.214226	-0.581302	11.123400	0.106464	0.153633	0.043541	-0.219521	0.044833	-0.694071	-0.524455	-0.021389	-0.010956	0.851099
8207	-0.141466	-0.512019	10.371402	0.145906	0.146775	0.046456	-0.214028	0.041532	-0.695088	-0.525137	-0.025254	-0.010001	0.850584
8208	-0.357263	-0.281282	9.775144	0.002915	0.096252	0.012753	-0.210628	0.041106	-0.698235	-0.525312	-0.026854	-0.010904	0.850416
8209	-0.877675	-0.105692	9.243360	-0.014984	0.026520	0.009049	-0.208549	0.042323	-0.698770	-0.525458	-0.026981	-0.011459	0.850314
8210	-0.933415	0.193839	9.530849	0.047625	-0.010235	-0.002893	-0.207489	0.038499	-0.697792	-0.525364	-0.027236	-0.010492	0.850377
8211	-0.852392	0.028725	10.008869	0.056599	-0.013805	-0.024057	-0.210086	0.037286	-0.698281	-0.524916	-0.027444	-0.009436	0.850659
8212	-0.673809	0.010926	10.148906	0.088890	0.007158	-0.039667	-0.209688	0.036329	-0.698812	-0.524167	-0.028421	-0.007969	0.851104
8213	-0.357782	0.320061	9.806092	0.160728	0.021250	-0.081413	-0.209923	0.031967	-0.699109	-0.522673	-0.030308	-0.005532	0.851976
8214	-0.341738	0.549675	9.433711	0.169966	0.026692	-0.132383	-0.211178	0.025431	-0.701989	-0.520281	-0.032454	-0.002944	0.853373
8215	-0.588811	0.445242	9.256813	0.207655	0.023363	-0.153212	-0.210347	0.017382	-0.703368	-0.517514	-0.034860	0.000249	0.854965
8216	-0.750628	0.778274	9.218782	0.197010	-0.008027	-0.179721	-0.211204	0.008934	-0.705242	-0.514265	-0.036691	0.003627	0.856839
8217	-0.864436	1.074590	9.093404	0.134581	-0.055988	-0.233122	-0.213391	0.003082	-0.703592	-0.510150	-0.037015	0.006348	0.859265
8218	-0.407269	1.169068	9.696124	-0.010229	-0.106021	-0.294409	-0.216495	-0.000992	-0.703328	-0.505029	-0.035054	0.007088	0.862361
8219	-0.300687	0.855456	10.438960	-0.027928	-0.129664	-0.366992	-0.222227	-0.002054	-0.701448	-0.498677	-0.032468	0.007709	0.866145
8220	-0.477279	0.806603	10.528836	-0.074226	-0.088424	-0.407673	-0.227681	-0.005297	-0.701141	-0.491574	-0.030186	0.007091	0.870283
8221	-0.440537	0.893951	10.087356	-0.114342	-0.018356	-0.406814	-0.231853	-0.006367	-0.698383	-0.484535	-0.028687	0.005109	0.874287
8222	-0.196113	0.641207	9.851645	0.067208	0.037582	-0.367518	-0.233394	-0.009085	-0.700190	-0.477995	-0.029959	0.005759	0.877832
8223	0.000632	0.466518	9.852745	0.161954	0.074230	-0.336830	-0.231653	-0.016593	-0.701707	-0.471973	-0.032721	0.007789	0.880971
8224	-0.379161	0.005302	10.634127	0.192175	0.084637	-0.313659	-0.230958	-0.024368	-0.701665	-0.466271	-0.036001	0.010219	0.883850
8225	-0.989044	0.507909	9.854549	0.053540	0.083154	-0.300273	-0.230249	-0.032825	-0.704593	-0.460925	-0.037911	0.010248	0.886570
8226	-0.935299	0.620515	9.064764	0.043704	0.034287	-0.293448	-0.228531	-0.036924	-0.704917	-0.455626	-0.038907	0.010533	0.889258
8227	-0.892899	0.479940	8.817667	0.043528	-0.010369	-0.261925	-0.230598	-0.040049	-0.704788	-0.450916	-0.039078	0.011257	0.891639
8228	-0.970985	0.343173	9.508859	0.046909	-0.062134	-0.253295	-0.233059	-0.043309	-0.703494	-0.446249	-0.038374	0.012504	0.893998
8229	-1.029904	0.200065	9.748031	0.096818	-0.098959	-0.228409	-0.236157	-0.049020	-0.702473	-0.442049	-0.037450	0.014965	0.896084
8230	-1.070305	0.624025	9.868601	-0.039207	-0.109521	-0.226699	-0.239923	-0.050636	-0.703077	-0.437865	-0.035132	0.015109	0.898227
8231	-0.820638	1.089344	10.097687	-0.069560	-0.085132	-0.238272	-0.244355	-0.051158	-0.701340	-0.433590	-0.033016	0.014457	0.900389
8232	-0.402296	0.836209	10.177679	-0.103483	-0.072987	-0.255397	-0.245660	-0.051152	-0.700676	-0.428871	-0.030801	0.013107	0.902745
8233	-0.524342	0.654174	10.109353	-0.157020	-0.010793	-0.268778	-0.249058	-0.049907	-0.699325	-0.424093	-0.029281	0.010233	0.905087
8234	-0.091246	0.443700	10.021492	-0.164275	-0.022319	-0.249658	-0.250900	-0.047034	-0.698754	-0.419506	-0.027458	0.007349	0.907307
8235	-0.223589	0.188109	9.466985	-0.209059	-0.009986	-0.221743	-0.252218	-0.044436	-0.698451	-0.415579	-0.025489	0.003558	0.909193
8236	-0.389711	-0.088902	9.686317	-0.245037	-0.006571	-0.186758	-0.254078	-0.038700	-0.697336	-0.412164	-0.023270	-0.000893	0.910812
8237	-0.568361	-0.091690	9.892089	-0.136105	0.002108	-0.140063	-0.253966	-0.036247	-0.696025	-0.409664	-0.022117	-0.003437	0.911962
8238	-0.742008	0.257547	10.404654	-0.164751	0.020419	-0.143618	-0.254766	-0.032288	-0.697134	-0.406999	-0.021053	-0.006628	0.913162
8239	-0.975931	0.300065	10.342278	-0.193255	0.052031	-0.160373	-0.253224	-0.029024	-0.696481	-0.404131	-0.020366	-0.010634	0.914413
8240	-0.927754	0.291746	10.103860	-0.250280	0.089758	-0.195028	-0.253250	-0.024661	-0.696051	-0.400525	-0.019868	-0.015973	0.915931
8241	-0.527390	0.243853	9.619238	-0.253654	0.097689	-0.225103	-0.251333	-0.018399	-0.695503	-0.396454	-0.019526	-0.021463	0.917596
8242	-0.141345	-0.807804	9.594206	-0.167911	0.054713	-0.209985	-0.250451	-0.013223	-0.695337	-0.392517	-0.019034	-0.025017	0.919207
8243	-0.134254	-0.836059	9.810098	-0.110874	0.047583	-0.168193	-0.249938	-0.011316	-0.696356	-0.389433	-0.018897	-0.027486	0.920451
8244	-0.203484	-1.063880	9.846525	-0.179073	0.054479	-0.124633	-0.249830	-0.008454	-0.694526	-0.387086	-0.018362	-0.031212	0.921332
8245	0.145733	-0.865640	10.287960	-0.022784	0.113656	-0.054622	-0.247370	-0.005331	-0.695305	-0.386007	-0.020149	-0.032540	0.921702
8246	-0.145266	-1.008334	9.284339	0.156912	0.120862	0.006713	-0.244479	-0.008754	-0.696928	-0.385937	-0.023516	-0.030537	0.921720
8247	-0.513952	-0.554517	8.893824	0.113787	0.066698	0.043424	-0.241975	-0.012038	-0.699962	-0.386632	-0.025535	-0.028956	0.921426
8248	-0.934719	-0.658028	9.362463	0.006243	0.019419	0.054900	-0.240279	-0.011911	-0.701017	-0.387578	-0.025897	-0.028922	0.921019
8249	-0.837624	-0.604179	9.917357	-0.188819	-0.013977	0.032179	-0.240043	-0.008231	-0.699953	-0.388263	-0.024088	-0.032322	0.920667
8250	-0.291822	-0.597940	10.203495	-0.036601	-0.012331	-0.000359	-0.241599	-0.010132	-0.698918	-0.388231	-0.023501	-0.032860	0.920676
8251	-0.168111	-0.504086	9.751726	0.149796	0.029868	-0.039389	-0.241322	-0.012860	-0.699206	-0.387404	-0.025054	-0.030386	0.921069
8252	-0.282409	-0.255446	8.976969	0.008684	0.026605	-0.073812	-0.241064	-0.012726	-0.698565	-0.385982	-0.025490	-0.030428	0.921652
8253	-0.027530	-0.738717	8.882704	0.014138	-0.004873	-0.102257	-0.241062	-0.012862	-0.699082	-0.384081	-0.025287	-0.030206	0.922458
8254	-0.146735	-1.201859	8.912051	0.010439	-0.029374	-0.086571	-0.241696	-0.015176	-0.700383	-0.382464	-0.024696	-0.029791	0.923160
8255	-0.384989	-1.446100	9.439979	-0.030178	-0.074161	-0.037673	-0.242873	-0.015034	-0.699076	-0.381813	-0.022882	-0.029873	0.923473
8256	-0.587854	-0.797972	10.098013	0.061785	-0.090908	-0.013974	-0.244819	-0.017206	-0.697779	-0.381557	-0.021589	-0.028004	0.923669
8257	-0.737653	-0.828810	10.642049	0.054320	-0.102471	0.035301	-0.246773	-0.018014	-0.696598	-0.382228	-0.019937	-0.026300	0.923478
8258	-0.709207	-0.236565	10.917758	0.125939	-0.061402	0.034316	-0.248584	-0.020732	-0.695825	-0.382820	-0.019706	-0.023451	0.923315
8259	-0.866282	0.126112	9.575150	0.117178	-0.048835	0.036211	-0.250520	-0.023312	-0.696594	-0.383452	-0.019545	-0.020980	0.923116
8260	-0.800780	1.172631	9.858164	0.052252	-0.081971	-0.061123	-0.252707	-0.028345	-0.696353	-0.382304	-0.018330	-0.019370	0.923652
8261	-0.725458	0.900343	9.878415	-0.004349	-0.077289	-0.207871	-0.255041	-0.029969	-0.696849	-0.378483	-0.016650	-0.018936	0.925265
8262	-1.136255	-0.480646	9.443139	-0.214405	-0.104118	-0.257231	-0.258194	-0.027500	-0.693041	-0.373775	-0.012926	-0.022161	0.927165
8263	-0.858137	-1.467776	10.582875	-0.035758	-0.078212	-0.220899	-0.261066	-0.026530	-0.692731	-0.369708	-0.010996	-0.022364	0.928814
8264	-0.660880	-1.552803	10.020276	0.057111	-0.048524	-0.156735	-0.264692	-0.030601	-0.692330	-0.366768	-0.010370	-0.020939	0.930019
8265	-0.079414	-1.276085	9.977589	0.031717	-0.050629	-0.079502	-0.267019	-0.033588	-0.692711	-0.365291	-0.009499	-0.020131	0.930627
8266	0.279223	-1.113745	10.500235	0.245264	-0.043040	-0.026016	-0.269599	-0.037665	-0.693228	-0.364749	-0.010401	-0.015218	0.930923
8267	0.127326	-0.731489	10.068577	0.299707	-0.026386	0.023039	-0.270327	-0.046387	-0.694591	-0.365105	-0.011936	-0.009594	0.930840
8268	-0.197605	-0.243683	9.894353	0.237003	-0.012345	0.051032	-0.270549	-0.053476	-0.693884	-0.365974	-0.013368	-0.005041	0.930515
8269	-0.542795	-0.563694	9.751870	0.311916	0.008666	0.113377	-0.270893	-0.060564	-0.696010	-0.367979	-0.015660	0.000559	0.929702
8270	-0.277752	0.057234	8.999748	0.361997	0.005183	0.141990	-0.270043	-0.071748	-0.697420	-0.370473	-0.018340	0.007334	0.928633
8271	-0.282869	0.001081	9.498989	0.234823	-0.035205	0.142659	-0.270514	-0.079926	-0.698524	-0.373013	-0.019244	0.011836	0.927551
8272	-0.301253	0.804655	9.554045	0.084728	-0.082376	0.083406	-0.271039	-0.080607	-0.696333	-0.374483	-0.018250	0.014094	0.926947
8273	0.046954	1.215403	9.490879	0.001886	-0.091932	0.003443	-0.274167	-0.080590	-0.695770	-0.374508	-0.016403	0.014705	0.926962
8274	0.228809	1.326578	9.346403	0.099679	-0.084808	-0.048718	-0.277803	-0.083025	-0.695224	-0.373516	-0.015514	0.017211	0.927334
8275	0.287842	1.132114	9.607998	0.196457	-0.057650	-0.081462	-0.280485	-0.091737	-0.696300	-0.371911	-0.015775	0.021227	0.927892
8276	0.448394	0.958002	9.705541	0.063206	-0.029729	-0.091229	-0.281888	-0.097184	-0.696075	-0.370146	-0.015653	0.022631	0.928566
8277	0.198173	0.726108	10.308209	-0.089927	-0.000119	-0.071076	-0.282028	-0.095820	-0.695415	-0.368844	-0.014834	0.020947	0.929137
8278	-0.113337	0.727950	10.116267	0.017326	0.027076	-0.032207	-0.281380	-0.094732	-0.696445	-0.368216	-0.015400	0.021099	0.929373
8279	-0.638233	-0.434908	10.727425	0.097639	0.029710	-0.007914	-0.280325	-0.096919	-0.696482	-0.368041	-0.016503	0.022666	0.929387
8280	-0.356064	-0.804111	10.254547	0.195535	0.032962	0.119550	-0.279791	-0.098012	-0.698563	-0.370181	-0.018422	0.026136	0.928409
8281	-0.159606	0.686176	9.707662	0.129263	0.006658	0.149189	-0.278726	-0.101426	-0.699643	-0.372894	-0.019254	0.028471	0.927237
8282	-0.283471	1.253004	9.933927	-0.291024	0.002280	0.092507	-0.278350	-0.098564	-0.699878	-0.374683	-0.016995	0.023131	0.926708
8283	-0.104818	1.251430	9.874694	-0.448237	-0.012536	0.032216	-0.278164	-0.085748	-0.699498	-0.375401	-0.013235	0.014904	0.926648
8284	-0.111679	0.972063	9.729759	-0.215313	0.019188	-0.020656	-0.277575	-0.074843	-0.699142	-0.375044	-0.011902	0.010803	0.926867
8285	-0.258637	0.682082	9.689243	-0.133753	0.019340	-0.051797	-0.278024	-0.065569	-0.697498	-0.374109	-0.011130	0.008179	0.927282
8286	-0.154302	0.410038	9.863045	-0.075601	0.026300	-0.054963	-0.278413	-0.064066	-0.700570	-0.373071	-0.010983	0.006607	0.927714
8287	-0.241239	-0.276204	10.158695	-0.131256	0.019199	-0.029080	-0.275162	-0.064084	-0.698815	-0.372551	-0.010228	0.004023	0.927947
8288	-0.346529	-0.145323	10.221186	-0.083170	0.037473	0.026026	-0.274644	-0.061767	-0.701635	-0.373016	-0.010223	0.002244	0.927766
8289	-0.474590	0.204444	9.450113	0.063500	0.022754	0.059772	-0.274273	-0.059862	-0.699045	-0.374103	-0.010996	0.003252	0.927316
8290	-0.132949	0.720104	9.073405	0.145805	0.010470	0.071793	-0.272566	-0.061234	-0.700888	-0.375362	-0.012198	0.005933	0.926779
8291	-0.200153	0.778190	9.021785	0.034939	0.002638	0.053367	-0.272943	-0.063140	-0.701674	-0.376333	-0.012395	0.006604	0.926378
8292	-0.022924	0.902851	9.343703	-0.027683	-0.029829	0.033372	-0.274376	-0.063269	-0.701396	-0.376884	-0.011551	0.006363	0.926166
8293	-0.298898	0.453975	9.706194	-0.095644	-0.043776	0.008137	-0.274779	-0.061085	-0.701497	-0.377042	-0.009919	0.004987	0.926130
8294	-0.313676	0.395654	10.258361	0.011631	-0.015891	0.021336	-0.275303	-0.060537	-0.701484	-0.377348	-0.009632	0.005367	0.926006
8295	-0.150760	0.227490	9.947427	-0.000904	0.008587	0.037999	-0.275592	-0.056718	-0.699510	-0.378043	-0.009690	0.005361	0.925722
8296	-0.035864	0.087112	9.949628	-0.013399	0.001575	0.028127	-0.275605	-0.054127	-0.700000	-0.378486	-0.009537	0.005146	0.925543
8297	0.146832	-0.025053	9.913119	0.034769	0.004965	0.061898	-0.275194	-0.056992	-0.701322	-0.379616	-0.009782	0.005829	0.925074
8298	-0.030326	0.192304	9.758543	-0.052984	0.006722	0.083395	-0.274682	-0.055359	-0.701314	-0.381091	-0.009416	0.004853	0.924477
8299	0.076622	0.287978	9.859650	-0.083460	-0.000358	0.091063	-0.274309	-0.052225	-0.701289	-0.382780	-0.008653	0.003404	0.923793
8300	-0.029956	0.236327	9.999354	-0.113844	0.025896	0.086549	-0.273832	-0.045410	-0.699683	-0.384329	-0.008177	0.001157	0.923159
8301	-0.328275	0.037870	10.403365	-0.117432	0.052156	0.084014	-0.273595	-0.040639	-0.700671	-0.385890	-0.008129	-0.001326	0.922508
8302	-0.254171	-0.055190	10.046000	-0.031500	0.083710	0.094414	-0.269449	-0.036980	-0.700053	-0.387569	-0.009355	-0.002497	0.921790
8303	-0.252764	0.166119	9.279543	-0.051069	0.078624	0.089909	-0.266074	-0.034407	-0.700980	-0.389223	-0.010314	-0.003962	0.921077
8304	-0.439854	0.334112	9.472932	-0.188896	0.052356	0.086252	-0.264670	-0.029233	-0.701208	-0.390756	-0.009738	-0.007791	0.920410
8305	-0.556113	0.273467	9.792849	-0.081551	0.029628	0.075513	-0.262737	-0.024333	-0.702993	-0.392149	-0.009583	-0.009428	0.919804
8306	-0.514925	-0.039924	9.654318	-0.098602	0.010379	0.083176	-0.263014	-0.020513	-0.704498	-0.393568	-0.008941	-0.011266	0.919183
8307	-0.361301	-0.170632	9.771645	-0.096056	-0.010735	0.103309	-0.261879	-0.015202	-0.702401	-0.395478	-0.007948	-0.012856	0.918351
8308	-0.316444	0.021672	9.855173	-0.094263	-0.022131	0.098018	-0.260857	-0.011799	-0.702125	-0.397153	-0.006746	-0.014355	0.917615
8309	-0.147228	0.044810	9.988552	-0.054888	-0.016066	0.094753	-0.260888	-0.006618	-0.701558	-0.398897	-0.005983	-0.015136	0.916852
8310	-0.077028	0.068429	10.026668	0.055293	0.020727	0.076287	-0.261677	-0.004977	-0.702175	-0.400129	-0.006752	-0.014236	0.916323
8311	0.064449	-0.071878	10.119958	0.045587	0.038231	0.048009	-0.258020	-0.005814	-0.703784	-0.400984	-0.007762	-0.013592	0.915951
8312	0.007383	-0.624478	10.152547	0.006165	0.065328	0.063584	-0.256723	-0.004867	-0.703537	-0.402022	-0.008950	-0.013951	0.915480
8313	0.078233	-0.837501	9.880341	0.054527	0.088999	0.066607	-0.254373	-0.004333	-0.705886	-0.403198	-0.010936	-0.013578	0.914946
8314	-0.047333	-0.832325	9.679624	0.142020	0.057513	0.105064	-0.251235	-0.005303	-0.707746	-0.405007	-0.013086	-0.011378	0.914149
8315	-0.076463	-0.851573	9.602755	0.123122	0.022497	0.120667	-0.249125	-0.009814	-0.708080	-0.407165	-0.014393	-0.009240	0.913194
8316	-0.165817	-0.525324	9.890841	0.009348	-0.019605	0.133871	-0.247820	-0.009547	-0.709128	-0.409560	-0.014060	-0.008829	0.912132
8317	-0.322483	-0.159876	10.242438	0.097880	-0.014376	0.138174	-0.246782	-0.008325	-0.710033	-0.412044	-0.014485	-0.006866	0.911023
8318	-0.396980	0.243215	9.743066	0.111403	0.002377	0.136687	-0.247551	-0.010230	-0.710556	-0.414455	-0.015389	-0.004774	0.909927
8319	-0.193396	0.367386	9.185221	-0.028000	0.015564	0.118072	-0.245985	-0.009146	-0.713146	-0.416601	-0.015322	-0.005334	0.908945
8320	-0.250447	0.495095	9.119894	-0.001104	0.012124	0.107726	-0.244458	-0.003701	-0.711569	-0.418502	-0.015469	-0.005379	0.908068
8321	-0.092746	0.254207	9.394524	0.177890	0.010369	0.087773	-0.242096	-0.005621	-0.713556	-0.420029	-0.017028	-0.002139	0.907348
8322	-0.032516	-0.115358	9.810296	0.091866	-0.000281	0.099341	-0.242082	-0.007939	-0.713708	-0.421738	-0.017723	-0.000392	0.906544
8323	0.111619	-0.237358	10.391601	0.125810	0.015314	0.099564	-0.240509	-0.009584	-0.713747	-0.423488	-0.018909	0.001857	0.905702
8324	0.283543	-0.510108	10.507136	0.298311	0.039690	0.142215	-0.238523	-0.013957	-0.716139	-0.425906	-0.022072	0.007022	0.904471
8325	0.044021	-0.564741	10.119274	0.304506	0.046781	0.169671	-0.237024	-0.023507	-0.719606	-0.428828	-0.025288	0.012233	0.902949
8326	0.051086	-0.586721	10.027643	0.096745	0.076371	0.221130	-0.235321	-0.024334	-0.721057	-0.432756	-0.027367	0.013480	0.900995
8327	-0.352404	-0.626510	10.143612	0.148429	0.111353	0.274614	-0.231794	-0.024488	-0.723559	-0.437635	-0.030353	0.015305	0.898510
8328	-0.346099	-0.078609	10.017686	0.046304	0.154980	0.321723	-0.226586	-0.022742	-0.725811	-0.443402	-0.033369	0.015020	0.895576
8329	-0.690984	0.335717	9.357366	0.083989	0.174466	0.324915	-0.222945	-0.020442	-0.727904	-0.449195	-0.036915	0.015129	0.892542
8330	-0.905846	0.670031	9.603372	0.033785	0.130699	0.328924	-0.217219	-0.017881	-0.730542	-0.455048	-0.039376	0.014845	0.889472
8331	-1.102343	0.878477	9.631494	-0.074460	0.085258	0.312210	-0.214250	-0.011896	-0.732590	-0.460664	-0.039940	0.012923	0.886581
8332	-0.914505	1.489725	9.449459	-0.114630	0.017047	0.280021	-0.212181	-0.009043	-0.732722	-0.465690	-0.039039	0.011004	0.884018
8333	-0.551151	1.659445	9.251222	-0.182458	-0.016191	0.238803	-0.212492	-0.000588	-0.731990	-0.470032	-0.036862	0.008113	0.881842
8334	-0.695289	1.759444	9.340126	-0.239599	-0.033605	0.204900	-0.214362	0.006921	-0.730857	-0.473762	-0.033910	0.004402	0.879989
8335	-0.841417	1.569579	9.795792	-0.146401	-0.025654	0.161545	-0.215993	0.017973	-0.729178	-0.476689	-0.031968	0.002248	0.878487
8336	-0.960486	1.123470	9.890217	-0.013936	-0.007199	0.151946	-0.216024	0.023973	-0.730150	-0.479280	-0.031628	0.002219	0.877089
8337	-0.711248	0.870519	9.599191	0.041549	-0.001954	0.157536	-0.214080	0.025462	-0.729649	-0.482007	-0.031934	0.003164	0.875580
8338	-0.442325	0.665817	9.407077	0.019034	-0.043175	0.181777	-0.213439	0.027914	-0.730666	-0.485001	-0.031276	0.004083	0.873945
8339	-0.158600	0.499965	9.373885	0.016252	-0.044174	0.202783	-0.214624	0.029556	-0.729859	-0.488520	-0.030587	0.005042	0.872002
8340	-0.081298	0.495461	9.671150	-0.027664	-0.042541	0.211249	-0.215952	0.034199	-0.730051	-0.492033	-0.029479	0.005158	0.870062
8341	-0.346980	0.465640	10.252244	0.016098	0.002015	0.225889	-0.215182	0.037196	-0.731451	-0.495942	-0.029577	0.005684	0.867833
8342	-0.528312	0.428893	10.356718	0.054496	0.046618	0.252811	-0.212728	0.040455	-0.730811	-0.500161	-0.030825	0.006371	0.865360
8343	-0.584947	0.279782	10.211308	0.042926	0.076419	0.251061	-0.208569	0.042888	-0.732138	-0.504475	-0.032475	0.006626	0.862790
8344	-0.441897	0.034811	9.899662	-0.082293	0.093907	0.253651	-0.204430	0.048320	-0.732534	-0.508802	-0.033159	0.004476	0.860233
8345	-0.219947	0.013349	9.738896	-0.068120	0.085927	0.287142	-0.199635	0.053476	-0.733715	-0.513779	-0.033827	0.002722	0.857251
8346	-0.324546	0.247047	9.607912	0.116124	0.050133	0.297249	-0.197297	0.056192	-0.736300	-0.518712	-0.035791	0.004451	0.854188
8347	-0.228184	0.895263	9.484766	-0.118151	0.027381	0.265606	-0.194848	0.061088	-0.736804	-0.523321	-0.034909	0.002460	0.851417
8348	-0.368736	1.480195	10.083863	-0.170630	0.022216	0.182523	-0.192827	0.072122	-0.736726	-0.526463	-0.033421	-0.000497	0.849541
8349	-0.690838	1.662600	10.713542	0.057977	0.081963	0.084954	-0.189468	0.077831	-0.738009	-0.527861	-0.035356	-0.000126	0.848595
8350	-0.653253	0.879436	9.517088	0.059308	0.075383	0.015182	-0.186839	0.075637	-0.741163	-0.528007	-0.037191	0.000149	0.848425
8351	-0.567345	0.406740	9.304247	-0.113209	0.010740	-0.037535	-0.185561	0.080267	-0.741652	-0.527449	-0.036120	-0.001714	0.848817
8352	-0.676456	-0.348414	9.815575	-0.111512	-0.020806	-0.044819	-0.186771	0.088593	-0.744645	-0.526686	-0.034519	-0.003365	0.849352
8353	-0.852997	-0.729012	9.952102	0.034930	-0.034865	0.009921	-0.187446	0.093505	-0.745618	-0.526827	-0.034220	-0.002265	0.849281
8354	-0.624511	-0.532144	10.423399	0.163566	0.001645	0.054129	-0.186780	0.092140	-0.747703	-0.527557	-0.035903	0.000587	0.848760
8355	-0.542844	0.104862	9.742734	0.229742	0.033180	0.093618	-0.188323	0.089422	-0.749252	-0.528969	-0.038796	0.004300	0.847743
8356	-0.335519	0.737795	9.623260	0.183249	0.015634	0.087998	-0.190112	0.085343	-0.752616	-0.530232	-0.040921	0.007365	0.846832
8357	-0.537398	0.860509	9.914783	0.083175	0.020936	0.052121	-0.188120	0.080698	-0.755913	-0.531042	-0.042056	0.008712	0.846256
8358	-0.608206	0.409293	10.035169	0.233526	0.005273	0.033700	-0.189146	0.080160	-0.759897	-0.531342	-0.044548	0.012691	0.845890
8359	-0.492667	0.364569	9.860635	0.317614	0.021019	0.046667	-0.190386	0.070760	-0.762677	-0.531836	-0.048163	0.017985	0.845285
8360	-0.455645	0.147104	9.622313	0.206655	0.014894	0.052835	-0.191909	0.065589	-0.765668	-0.532462	-0.050522	0.021426	0.844673
8361	-0.502105	0.411231	9.366217	0.188737	-0.005191	0.060636	-0.194473	0.059058	-0.766982	-0.533282	-0.052294	0.024804	0.843955
8362	-0.736963	0.662783	9.236562	0.123458	-0.008607	0.056748	-0.196139	0.054704	-0.767773	-0.534035	-0.053365	0.027095	0.843341
8363	-0.595109	0.894565	9.894046	0.231668	-0.039354	0.042435	-0.199361	0.049541	-0.769580	-0.534468	-0.055030	0.031525	0.842806
8364	-0.495657	1.297639	9.832938	0.334636	-0.064678	0.022881	-0.205414	0.038394	-0.771402	-0.534359	-0.057429	0.037937	0.842450
8365	-0.262316	1.507958	9.996753	0.112900	-0.096233	-0.024701	-0.210842	0.030514	-0.770883	-0.533730	-0.056908	0.040919	0.842745
8366	-0.245254	1.194976	9.930527	-0.136444	-0.045423	-0.073104	-0.217630	0.033141	-0.770755	-0.532538	-0.054673	0.039076	0.843734
8367	-0.601391	1.033659	9.749110	-0.177352	0.019534	-0.104811	-0.218553	0.034236	-0.769313	-0.530966	-0.053064	0.035834	0.844971
8368	-0.648637	0.854850	9.353355	-0.033324	0.061609	-0.077187	-0.222728	0.035349	-0.769240	-0.529666	-0.053734	0.034590	0.845795
8369	-0.236370	0.428524	9.407378	0.035291	0.064865	-0.018730	-0.223229	0.032626	-0.770548	-0.529348	-0.055074	0.034527	0.845911
8370	-0.384631	0.594233	10.525596	-0.088619	0.081967	0.052738	-0.223500	0.033171	-0.768476	-0.530337	-0.055414	0.032272	0.845358
8371	-0.480395	0.703680	10.681478	0.272771	0.137984	0.083820	-0.222932	0.025670	-0.769847	-0.531523	-0.060417	0.035535	0.844139
8372	-1.059319	0.802575	10.086837	0.242326	0.174941	0.117423	-0.219878	0.015836	-0.770633	-0.533284	-0.065791	0.037962	0.842520
8373	-1.149068	1.097674	9.624804	-0.119002	0.195988	0.106152	-0.214914	0.013628	-0.771116	-0.535361	-0.067597	0.033990	0.841228
8374	-1.113786	1.328382	8.872581	-0.160106	0.154128	0.103992	-0.212193	0.016068	-0.770875	-0.537377	-0.068334	0.029840	0.840039
8375	-1.085661	1.881591	8.965210	-0.065277	0.071917	0.083340	-0.207371	0.015633	-0.770951	-0.538896	-0.068686	0.028081	0.839098
8376	-0.953017	2.193549	9.078194	-0.058901	0.022946	0.042697	-0.207887	0.014818	-0.770952	-0.539629	-0.068340	0.026961	0.838691
8377	-0.991445	2.213884	9.338293	-0.222452	-0.022498	-0.018569	-0.208190	0.020681	-0.768184	-0.539593	-0.065509	0.023501	0.839044
8378	-0.736786	1.329679	10.258330	-0.381501	0.015859	-0.085074	-0.209550	0.029140	-0.765503	-0.538476	-0.061624	0.016880	0.840215
8379	-0.872933	0.518436	10.447232	-0.322409	0.044788	-0.095241	-0.211043	0.038556	-0.763327	-0.537266	-0.058863	0.010911	0.841286
8380	-0.828195	0.040157	9.876622	-0.176703	0.070200	-0.044841	-0.212264	0.047153	-0.763482	-0.536625	-0.058085	0.007189	0.841789
8381	-0.644702	0.393003	9.333594	-0.181296	0.057911	-0.005237	-0.210988	0.050690	-0.761276	-0.536742	-0.057020	0.003533	0.841810
8382	-0.868563	0.493068	9.240552	-0.167162	0.015927	0.025645	-0.209838	0.053955	-0.760231	-0.537277	-0.055422	0.000634	0.841582
8383	-0.910028	0.765767	9.441098	-0.131548	0.000081	0.055870	-0.210770	0.056550	-0.758645	-0.538352	-0.053918	-0.001493	0.840992
8384	-0.729755	0.981495	9.665510	-0.029706	-0.008809	0.083000	-0.212995	0.058608	-0.759107	-0.539668	-0.053383	-0.001750	0.840182
8385	-0.729335	1.034910	9.831933	-0.022502	0.005181	0.072537	-0.213643	0.056974	-0.757309	-0.540902	-0.053143	-0.002044	0.839402
8386	-0.672077	0.940459	9.763067	-0.242494	0.013920	0.051544	-0.213675	0.061336	-0.755204	-0.541866	-0.050686	-0.006150	0.838912
8387	-0.742954	0.477425	9.950603	-0.255974	0.019139	0.058437	-0.212937	0.068285	-0.753730	-0.543090	-0.048148	-0.010509	0.838227
8388	-0.792716	0.266668	10.112020	-0.128238	-0.008918	0.090957	-0.213624	0.073469	-0.751865	-0.544611	-0.046557	-0.012415	0.837303
8389	-0.637291	0.405969	9.660500	-0.162226	-0.022020	0.097703	-0.213915	0.078789	-0.751808	-0.546395	-0.044343	-0.014708	0.836224
8390	-0.559747	0.454907	9.345588	-0.151436	-0.042078	0.088891	-0.216156	0.082481	-0.750063	-0.547906	-0.041943	-0.016644	0.835322
8391	-0.462945	0.483238	9.419575	-0.019977	-0.064851	0.095028	-0.217349	0.084805	-0.747961	-0.549527	-0.040560	-0.016065	0.834336
8392	-1.024695	0.250758	9.823064	-0.062061	-0.047279	0.094898	-0.219445	0.087134	-0.748294	-0.551064	-0.039052	-0.016446	0.833386
8393	-1.025635	0.127351	9.574135	-0.103303	-0.036801	0.122813	-0.220646	0.090138	-0.745025	-0.553196	-0.037244	-0.017557	0.832033
8394	-0.769115	0.521993	10.302192	0.030959	-0.017696	0.099175	-0.221686	0.090417	-0.746037	-0.554689	-0.037260	-0.016713	0.831055
8395	-0.729371	0.347761	10.052328	0.134825	0.005137	0.094686	-0.221541	0.088508	-0.747218	-0.556154	-0.038781	-0.014331	0.830050
8396	-1.046278	-0.073080	10.040611	0.240426	-0.017450	0.081284	-0.221235	0.081417	-0.748709	-0.557178	-0.041121	-0.010022	0.829314
8397	-1.117976	-0.006490	11.185866	0.263533	-0.008930	0.086781	-0.221315	0.073646	-0.750459	-0.558389	-0.043842	-0.005384	0.828403
8398	-1.293433	-0.213635	10.634691	0.263469	0.008663	0.120351	-0.222817	0.063838	-0.752337	-0.560045	-0.046871	-0.000952	0.827134
8399	-1.102601	0.162285	9.791479	0.107814	0.012190	0.140415	-0.221480	0.058104	-0.752929	-0.562255	-0.048209	0.000874	0.825557
8400	-0.725681	0.888844	9.263094	0.190211	0.012200	0.141063	-0.220401	0.053464	-0.756083	-0.564302	-0.050478	0.004073	0.824014
8401	-0.487105	1.165553	9.129643	0.215353	-0.007042	0.120897	-0.220221	0.045829	-0.757964	-0.566062	-0.052714	0.007903	0.822638
8402	-0.413372	1.343274	9.236787	0.142220	-0.008732	0.066619	-0.220580	0.040513	-0.758397	-0.566835	-0.054100	0.010477	0.821986
8403	-0.586516	1.427724	9.671807	0.090518	-0.012160	0.011657	-0.221972	0.033976	-0.759600	-0.566919	-0.054861	0.012241	0.821854
8404	-0.448486	1.149731	9.559281	-0.000491	0.008916	-0.036609	-0.220799	0.033970	-0.759618	-0.566146	-0.054941	0.012157	0.822382
8405	-0.459371	0.642223	9.512689	-0.057647	0.021223	-0.058229	-0.222877	0.033163	-0.760110	-0.565251	-0.054575	0.011046	0.823038
8406	-0.687434	0.140076	9.878960	-0.032697	0.013336	-0.051068	-0.222354	0.033297	-0.761148	-0.564289	-0.054366	0.010366	0.823720
8407	-1.059700	0.084885	9.756576	0.110313	0.021296	-0.012885	-0.221840	0.033703	-0.759605	-0.563953	-0.055877	0.012024	0.823827
8408	-0.866511	0.083799	9.894276	0.120824	0.033347	0.036520	-0.221284	0.028383	-0.760954	-0.564280	-0.057710	0.013743	0.823449
8409	-0.573877	0.479117	10.148620	0.106413	0.047149	0.056719	-0.218907	0.023871	-0.762967	-0.565095	-0.059565	0.015095	0.822734
8410	-0.487091	0.802599	9.980970	0.145756	0.040141	0.066717	-0.215740	0.017720	-0.764749	-0.565936	-0.061783	0.017179	0.821951
8411	-0.585390	0.904014	9.862830	0.163780	0.015772	0.035090	-0.216226	0.013088	-0.767365	-0.566306	-0.063760	0.019810	0.821486
8412	-0.590750	0.836111	9.665043	-0.058067	-0.001718	0.024591	-0.215565	0.011721	-0.768032	-0.566702	-0.062995	0.018967	0.821292
8413	-0.749525	0.573487	9.889283	-0.113556	0.029758	0.029576	-0.214932	0.015536	-0.769035	-0.567334	-0.062049	0.016864	0.820973
8414	-0.911354	0.565207	9.914616	0.024135	0.028040	0.050006	-0.215055	0.014310	-0.769045	-0.568068	-0.062697	0.017063	0.820413
8415	-1.098430	0.748735	9.682837	0.034852	0.042106	0.066095	-0.213756	0.014029	-0.767650	-0.569114	-0.063630	0.017276	0.819611
8416	-1.309484	0.938877	9.980020	-0.061807	0.061314	0.070843	-0.213240	0.015936	-0.769314	-0.570305	-0.063838	0.015714	0.818798
8417	-1.224127	1.399511	9.830781	-0.084989	0.050840	0.056609	-0.210775	0.017150	-0.768308	-0.571346	-0.063585	0.013840	0.818126
8418	-1.077979	1.594018	9.319899	-0.215463	0.005444	0.023779	-0.210799	0.021240	-0.768139	-0.571908	-0.061136	0.010344	0.817971
8419	-1.063550	1.573442	9.706434	-0.317358	-0.026067	-0.019391	-0.210987	0.031741	-0.768549	-0.571952	-0.057017	0.005480	0.818285
8420	-1.270504	0.995515	9.725607	-0.208213	-0.025969	-0.020414	-0.212610	0.040884	-0.766116	-0.571680	-0.054144	0.002411	0.818684
8421	-0.984998	0.410522	9.476110	-0.004467	-0.027822	0.038140	-0.214858	0.046350	-0.765384	-0.572298	-0.053588	0.002737	0.818288
8422	-0.567339	0.411197	9.188951	0.029376	-0.015732	0.084132	-0.213672	0.043752	-0.764912	-0.573420	-0.053594	0.003557	0.817499
8423	-0.430724	0.607299	9.175608	-0.010119	-0.035963	0.107562	-0.214462	0.045393	-0.765142	-0.575177	-0.052814	0.003969	0.816313
8424	-0.625201	0.758229	9.275144	0.018392	-0.035105	0.132533	-0.215764	0.045673	-0.765893	-0.577068	-0.052373	0.004883	0.815001
8425	-0.801780	1.044113	9.510651	-0.010299	-0.028141	0.143029	-0.214712	0.043349	-0.764900	-0.579396	-0.051718	0.005256	0.813386
8426	-0.839022	1.221575	10.036885	0.075558	-0.001978	0.145548	-0.215744	0.042673	-0.766696	-0.581286	-0.052476	0.006739	0.811978
8427	-0.794622	1.344650	10.287838	-0.006575	0.047006	0.113411	-0.213817	0.047163	-0.766423	-0.583131	-0.053101	0.006298	0.810616
8428	-0.620379	1.064138	10.230243	-0.149538	0.075888	0.078881	-0.210582	0.051236	-0.766818	-0.584207	-0.052509	0.003151	0.809898
8429	-0.475921	0.686151	9.679150	-0.287039	0.106654	0.037348	-0.209192	0.058182	-0.765740	-0.585104	-0.050822	-0.002591	0.809360
8430	-0.356959	0.448635	9.384619	-0.390678	0.106719	0.010961	-0.203788	0.071108	-0.767498	-0.585413	-0.047913	-0.010083	0.809256
8431	-0.543624	0.003150	9.510875	-0.303156	0.076106	0.031717	-0.201264	0.084456	-0.765859	-0.586186	-0.045515	-0.015731	0.808744
8432	-0.543250	0.047225	9.768509	-0.328373	0.010396	0.041873	-0.200803	0.093997	-0.764097	-0.586992	-0.041783	-0.021062	0.808239
8433	-0.686455	0.268352	10.147168	-0.408840	0.015630	0.021118	-0.198802	0.107211	-0.761420	-0.587646	-0.037139	-0.027707	0.807790
8434	-1.091653	0.331590	10.132166	-0.356835	0.040303	0.004979	-0.198241	0.121251	-0.758457	-0.587836	-0.033536	-0.033881	0.807574
8435	-1.155153	0.235443	9.987423	-0.240455	0.085878	0.007757	-0.196599	0.129422	-0.756855	-0.588056	-0.032020	-0.038634	0.807262
8436	-1.159249	-0.336922	9.983282	-0.066945	0.103396	0.024831	-0.193372	0.134313	-0.756340	-0.588278	-0.032861	-0.040854	0.806958
8437	-1.462256	-0.507290	10.123317	0.163543	0.070123	0.088125	-0.189865	0.137022	-0.757912	-0.589529	-0.035921	-0.038875	0.806011
8438	-1.732064	-0.414345	9.944078	0.072120	0.012409	0.112027	-0.187499	0.133465	-0.758240	-0.591111	-0.036999	-0.037715	0.804858
8439	-1.700225	-0.330054	9.276713	-0.144404	-0.008547	0.124494	-0.188300	0.137560	-0.759219	-0.593219	-0.035217	-0.039788	0.803286
8440	-1.646619	-0.254276	9.027201	-0.165965	-0.015574	0.148989	-0.185986	0.142456	-0.758432	-0.595152	-0.033080	-0.042084	0.801828
8441	-1.392674	-0.535103	9.069843	0.016511	-0.008627	0.159021	-0.185612	0.145454	-0.758408	-0.597690	-0.033268	-0.041591	0.799956
8442	-0.806733	-0.665348	9.654451	0.195249	-0.031674	0.181172	-0.184317	0.146401	-0.757774	-0.599341	-0.035233	-0.037861	0.798822
8443	-0.584214	-0.301412	10.478572	0.170026	-0.023223	0.200394	-0.183371	0.141488	-0.759641	-0.602425	-0.037018	-0.034696	0.796561
8444	-0.776090	-0.130660	10.775367	-0.001624	-0.012698	0.165783	-0.181279	0.140932	-0.760966	-0.604757	-0.036859	-0.034375	0.794814
8445	-0.911415	-0.131026	10.310331	-0.102552	0.025947	0.151140	-0.180624	0.140793	-0.761750	-0.607207	-0.036086	-0.036166	0.792899
8446	-1.298204	-0.514530	9.746936	-0.160646	0.020926	0.148986	-0.178183	0.147462	-0.763010	-0.609502	-0.034517	-0.038795	0.791082
8447	-1.225265	-0.777649	9.613516	-0.058840	-0.003623	0.186575	-0.176149	0.155768	-0.761928	-0.612485	-0.033841	-0.039548	0.788767
8448	-1.006682	-0.596853	9.522390	0.012435	-0.044038	0.245079	-0.173946	0.157256	-0.761174	-0.616262	-0.033432	-0.038584	0.785884
8449	-0.872973	-0.138018	9.694728	-0.055614	-0.051155	0.251656	-0.173174	0.159160	-0.761424	-0.620278	-0.032083	-0.038656	0.782772
8450	-0.561389	0.215376	9.657654	-0.156619	-0.079208	0.224363	-0.174128	0.165437	-0.759673	-0.623801	-0.029015	-0.039917	0.780024
8451	-0.621524	-0.091825	9.712315	-0.286161	-0.084369	0.176652	-0.172373	0.176334	-0.757402	-0.626769	-0.024204	-0.043187	0.777631
8452	-0.808353	-0.576637	10.347575	-0.230669	-0.059886	0.159465	-0.173083	0.185473	-0.755369	-0.629276	-0.020462	-0.045884	0.775557
8453	-0.780541	-0.731498	10.110052	-0.100045	-0.000366	0.184389	-0.171832	0.193646	-0.753891	-0.632166	-0.019287	-0.047319	0.773146
8454	-1.001533	-0.560068	9.767884	0.014455	-0.022972	0.194063	-0.169627	0.195271	-0.753650	-0.635092	-0.019239	-0.046668	0.770785
8455	-1.382688	-0.176851	9.852477	-0.191254	-0.008909	0.180469	-0.170052	0.200181	-0.751791	-0.637942	-0.016784	-0.049407	0.768315
8456	-1.526362	-0.346494	9.849363	-0.083843	-0.004439	0.171584	-0.167500	0.208620	-0.750201	-0.640504	-0.015759	-0.050518	0.766129
8457	-1.555785	-0.406633	9.769624	0.256039	-0.069963	0.179990	-0.166051	0.205749	-0.750250	-0.643233	-0.018135	-0.045641	0.764093
8458	-1.534963	-0.199630	9.879963	-0.073013	-0.099701	0.122885	-0.168381	0.203717	-0.751266	-0.645136	-0.015726	-0.045367	0.762557
8459	-1.232488	-0.433992	9.511792	-0.167743	-0.099696	0.107084	-0.168954	0.211763	-0.749375	-0.646901	-0.012160	-0.046624	0.761050
8460	-0.717891	-0.713752	8.994682	-0.060255	-0.131148	0.083762	-0.172468	0.210964	-0.748686	-0.648214	-0.009405	-0.045761	0.760023
8461	-0.507128	-0.955731	9.047756	-0.088043	-0.139988	0.089582	-0.174045	0.212881	-0.747999	-0.649711	-0.006220	-0.045292	0.758806
8462	-0.715077	-1.010547	9.467057	-0.077537	-0.161088	0.122227	-0.178536	0.221493	-0.744111	-0.651604	-0.002823	-0.044298	0.757260
8463	-0.653268	-0.480991	9.775401	0.189625	-0.138550	0.203644	-0.179824	0.219319	-0.744628	-0.654782	-0.003375	-0.039636	0.754770
8464	-0.805025	-0.108014	10.242392	0.230714	-0.067786	0.228984	-0.181618	0.214693	-0.745678	-0.658144	-0.005497	-0.035187	0.752049
8465	-0.541983	0.216326	10.017961	0.212884	-0.022343	0.236060	-0.181315	0.208693	-0.748060	-0.661669	-0.008150	-0.031668	0.749083
8466	-0.208492	0.265673	9.703249	0.128945	-0.026705	0.207152	-0.179461	0.205140	-0.751215	-0.664594	-0.009532	-0.029284	0.746570
8467	-0.177137	-0.076128	9.687034	0.009108	-0.026704	0.192982	-0.175918	0.201986	-0.753619	-0.667480	-0.009379	-0.028720	0.744015
8468	0.038402	-0.331957	9.941767	-0.067882	-0.028588	0.193173	-0.175942	0.205531	-0.752553	-0.670067	-0.008110	-0.029245	0.741680
8469	0.046512	-0.211687	9.969514	-0.055350	0.006383	0.202224	-0.174148	0.209883	-0.750991	-0.673062	-0.007558	-0.030048	0.738937
8470	-0.191703	-0.094542	9.920048	0.032362	0.071198	0.217293	-0.168430	0.212307	-0.751053	-0.675818	-0.009133	-0.030426	0.736383
8471	-0.502833	-0.035385	9.596591	-0.015967	0.107165	0.240094	-0.163883	0.214737	-0.751355	-0.679280	-0.010616	-0.031974	0.733106
8472	-0.703786	-0.106450	9.438904	-0.025047	0.095811	0.269996	-0.157518	0.217703	-0.751163	-0.682608	-0.011819	-0.033513	0.729920
8473	-0.925822	-0.088230	9.325681	0.160836	0.036370	0.304693	-0.150724	0.215213	-0.753093	-0.686974	-0.014744	-0.031502	0.725849
8474	-1.075481	-0.088825	9.536034	0.153579	-0.007389	0.308046	-0.146013	0.213280	-0.756146	-0.690939	-0.016899	-0.029005	0.722133
8475	-1.486747	-0.218461	10.136460	0.155396	-0.017831	0.281670	-0.143632	0.208087	-0.758166	-0.694946	-0.018982	-0.026366	0.718328
8476	-1.307689	-0.158021	9.909720	0.083911	-0.028315	0.264333	-0.139194	0.207246	-0.759658	-0.698575	-0.019827	-0.024597	0.714839
8477	-0.949650	-0.042480	9.283156	-0.098443	-0.064141	0.233725	-0.137491	0.206692	-0.761364	-0.701972	-0.017706	-0.024989	0.711546
8478	-0.806178	-0.240597	9.351734	-0.188797	-0.091310	0.219666	-0.138067	0.214329	-0.757930	-0.705097	-0.013811	-0.026248	0.708490
8479	-0.424969	-0.303951	10.054225	-0.107449	-0.103780	0.212140	-0.137721	0.220052	-0.754271	-0.708173	-0.010985	-0.026226	0.705466
8480	-0.199401	-0.511441	10.412761	0.071314	-0.121427	0.236171	-0.138903	0.221149	-0.753470	-0.711425	-0.010352	-0.023380	0.702297
8481	-0.069702	-0.626113	10.994274	-0.020938	-0.083148	0.251423	-0.138395	0.223328	-0.753198	-0.714984	-0.009012	-0.022402	0.698724
8482	-0.244767	-0.773598	10.292387	-0.080846	-0.034019	0.275875	-0.137097	0.223456	-0.751928	-0.718747	-0.007451	-0.022927	0.694854
8483	-0.608545	-0.972628	9.555489	-0.121962	-0.009305	0.293373	-0.134018	0.230393	-0.749587	-0.722825	-0.005684	-0.024428	0.690575
8484	-0.912393	-0.913066	9.383369	0.090839	0.001282	0.333841	-0.130376	0.231873	-0.750529	-0.727326	-0.007124	-0.023085	0.685867
8485	-0.731445	-0.933678	9.395989	0.146230	0.008195	0.353597	-0.124244	0.231433	-0.752686	-0.732123	-0.009504	-0.021174	0.680777
8486	-0.543285	-0.622345	9.446008	0.253541	-0.009365	0.361371	-0.120678	0.224870	-0.756025	-0.736919	-0.013188	-0.017446	0.675628
8487	-0.173734	-0.280136	9.831247	0.233815	-0.035799	0.354032	-0.116857	0.218715	-0.758591	-0.741618	-0.016233	-0.013694	0.670486
8488	-0.201975	-0.176586	9.803844	0.174741	-0.057676	0.353553	-0.112651	0.213376	-0.761026	-0.746250	-0.018094	-0.010311	0.665340
8489	-0.210117	0.021957	10.219528	0.063811	-0.051642	0.341345	-0.109772	0.212135	-0.762627	-0.750753	-0.018373	-0.008584	0.660272
8490	0.029987	-0.167473	10.229698	0.210470	0.004253	0.373346	-0.108449	0.209401	-0.764220	-0.755527	-0.021600	-0.005660	0.654736
8491	-0.004185	-0.206832	9.854658	0.319600	0.060295	0.406077	-0.101612	0.200504	-0.768018	-0.760651	-0.027171	-0.002213	0.648588
8492	-0.015808	0.192572	9.883381	0.346356	0.093470	0.436436	-0.094782	0.192970	-0.772060	-0.766032	-0.033618	0.001167	0.641922
8493	-0.152583	0.632936	10.403885	0.355340	0.110929	0.421704	-0.086633	0.181883	-0.775254	-0.771154	-0.040366	0.004331	0.635353
8494	-0.264123	0.903308	10.451210	0.376857	0.091738	0.406900	-0.079261	0.170938	-0.779595	-0.775945	-0.047255	0.008105	0.628976
8495	-0.289409	1.094639	10.037893	0.132933	0.081417	0.341696	-0.070598	0.162714	-0.785346	-0.780102	-0.050181	0.008874	0.623573
8496	-1.002990	1.269372	9.519782	-0.030374	0.046899	0.252526	-0.065120	0.161593	-0.785568	-0.783250	-0.050197	0.008090	0.619624
8497	-1.144873	1.021865	9.224983	-0.146407	0.047106	0.197047	-0.062937	0.166763	-0.784777	-0.785828	-0.048400	0.005748	0.616522
8498	-0.842554	0.759268	9.060753	-0.035488	0.012090	0.195825	-0.060232	0.170974	-0.782972	-0.788226	-0.047919	0.005385	0.613494
8499	-0.680161	0.840262	9.221290	0.079734	-0.037020	0.221124	-0.058657	0.169739	-0.784296	-0.790840	-0.048663	0.007159	0.610043
8500	-0.486951	1.171817	9.605526	0.104623	-0.063453	0.240597	-0.058376	0.166602	-0.785104	-0.793602	-0.049459	0.009749	0.606345
8501	-0.808174	1.487870	9.900301	0.041115	-0.072164	0.227921	-0.057842	0.164964	-0.786417	-0.796291	-0.049188	0.011623	0.602799
8502	-0.681901	1.583503	10.037287	0.019691	-0.047721	0.220782	-0.056789	0.163185	-0.786450	-0.798866	-0.048826	0.012914	0.599385
8503	-0.680065	1.180396	9.559229	-0.015824	-0.017778	0.180026	-0.056274	0.163864	-0.785936	-0.801017	-0.048345	0.013188	0.596541
8504	-0.244119	0.697717	9.333641	-0.015885	-0.015265	0.197433	-0.055499	0.164814	-0.785680	-0.803325	-0.047808	0.013511	0.593465
8505	0.011728	0.683734	9.345692	0.094880	-0.033767	0.231578	-0.053675	0.164941	-0.785964	-0.805953	-0.048876	0.015418	0.589758
8506	-0.107221	0.923596	9.621024	0.075113	-0.051316	0.238498	-0.053128	0.161121	-0.787298	-0.808599	-0.049359	0.017442	0.586027
8507	-0.168130	1.175132	9.929634	0.014237	-0.030401	0.245243	-0.050505	0.159199	-0.789160	-0.811427	-0.049148	0.018375	0.582093
8508	-0.104652	1.262232	10.261714	0.001863	-0.000667	0.211767	-0.048949	0.160554	-0.789299	-0.813808	-0.049045	0.018695	0.578759
8509	-0.119576	0.871949	10.002628	0.016293	0.039672	0.203137	-0.045699	0.161081	-0.788183	-0.816141	-0.049685	0.018483	0.575416
8510	-0.250570	0.462857	9.588127	-0.009696	0.024017	0.216954	-0.043481	0.161070	-0.789247	-0.818568	-0.049675	0.018275	0.571965
8511	-0.120470	0.418923	9.709058	-0.037648	0.023843	0.260758	-0.040891	0.163783	-0.789517	-0.821577	-0.049197	0.017753	0.567693
8512	-0.356458	0.507425	9.736141	-0.032405	0.032586	0.290876	-0.035950	0.164711	-0.788293	-0.824845	-0.048884	0.017214	0.562979
8513	-0.410638	0.699945	9.637893	-0.019994	0.036052	0.320996	-0.031396	0.164958	-0.787328	-0.828465	-0.048798	0.016735	0.557659
8514	0.002285	0.706188	9.586340	-0.093529	0.035833	0.359109	-0.027381	0.169300	-0.787732	-0.832497	-0.047482	0.015527	0.551772
8515	0.035224	0.581257	9.711984	-0.013206	0.019987	0.394846	-0.022196	0.173090	-0.786613	-0.836841	-0.047281	0.015462	0.545182
8516	-0.225497	0.583745	9.860849	-0.013387	0.011203	0.428373	-0.017512	0.174155	-0.786673	-0.841450	-0.047001	0.015612	0.538061
8517	-0.092250	0.982075	9.907535	-0.256790	0.039041	0.445245	-0.012189	0.177263	-0.786722	-0.846444	-0.042871	0.012652	0.530599
8518	-0.183557	1.045247	9.885018	-0.074247	0.056615	0.447561	-0.005342	0.184860	-0.782626	-0.851191	-0.042058	0.011368	0.523045
8519	-0.196646	1.238004	9.969052	-0.013412	0.081096	0.455183	0.001437	0.184824	-0.784017	-0.855940	-0.042503	0.010282	0.515223
8520	-0.538003	1.443259	10.156991	-0.046415	0.098693	0.433999	0.010805	0.186955	-0.784394	-0.860387	-0.042594	0.008563	0.507786
8521	-0.609905	0.855781	9.756751	-0.164221	0.144382	0.389158	0.019115	0.190455	-0.782422	-0.864462	-0.041131	0.004785	0.500989
8522	-0.856736	0.137844	8.717299	-0.129409	0.106998	0.420949	0.027163	0.194501	-0.780957	-0.868721	-0.039885	0.002065	0.493689
8523	-0.514768	1.357352	8.862941	0.104059	0.004570	0.406561	0.033680	0.193921	-0.781060	-0.872614	-0.041710	0.003363	0.486614
8524	-0.593813	2.441820	9.390351	0.071362	-0.033790	0.297153	0.035531	0.189002	-0.781136	-0.875391	-0.042568	0.004976	0.481512
8525	0.026820	1.410625	10.363215	-0.144747	-0.047042	0.168223	0.037596	0.192809	-0.781645	-0.877111	-0.039617	0.004599	0.478629
8526	0.292905	0.124630	10.473500	-0.137384	-0.012887	0.122234	0.036263	0.197725	-0.781061	-0.878325	-0.037035	0.003689	0.476613
8527	0.112669	-0.090651	10.395681	0.010988	-0.002363	0.160375	0.040164	0.198385	-0.780083	-0.879835	-0.037177	0.004023	0.473807
8528	-0.118832	0.627663	10.338650	0.075440	0.009966	0.162869	0.041484	0.195515	-0.780517	-0.881242	-0.038549	0.004769	0.471066
8529	-0.340034	0.767998	10.051397	0.028902	0.011798	0.174974	0.042536	0.194692	-0.782087	-0.882858	-0.039132	0.005041	0.467980
8530	-0.559001	0.543019	9.848840	0.001169	0.023261	0.181887	0.045537	0.193858	-0.782140	-0.884498	-0.039315	0.004867	0.464860
8531	-0.413457	0.301197	9.787130	0.125422	0.029330	0.209158	0.048296	0.190025	-0.782477	-0.886330	-0.041756	0.005736	0.461133
8532	-0.352911	0.333719	9.565898	0.136071	0.044166	0.239243	0.052618	0.186594	-0.783864	-0.888366	-0.044512	0.006491	0.456928
8533	-0.146652	0.480800	9.428833	0.209361	0.046724	0.261786	0.055524	0.180034	-0.784744	-0.890552	-0.048572	0.007861	0.452212
8534	-0.365386	0.617378	9.492368	0.128684	0.039679	0.292106	0.060267	0.172647	-0.788109	-0.893012	-0.051141	0.008686	0.447034
8535	-0.337270	0.488167	9.779011	0.255555	0.037824	0.322943	0.066056	0.163345	-0.789704	-0.895609	-0.055915	0.010672	0.441185
8536	-0.168856	0.737314	9.890964	0.337651	0.046404	0.372034	0.069777	0.152828	-0.793986	-0.898442	-0.062256	0.013320	0.434451
8537	-0.033622	1.064564	10.292472	0.339300	0.044474	0.393204	0.075449	0.142983	-0.798162	-0.901397	-0.068538	0.016013	0.427235
8538	-0.295838	1.529188	10.562012	0.428848	0.037564	0.370208	0.080239	0.127415	-0.801866	-0.903898	-0.076434	0.019591	0.420408
8539	-0.534813	1.881645	10.387894	0.123139	0.075314	0.324206	0.085522	0.116207	-0.804632	-0.906439	-0.079090	0.019811	0.414393
8540	-0.553230	1.350927	9.810017	-0.014382	0.060658	0.273715	0.089305	0.114823	-0.804058	-0.908722	-0.079191	0.019108	0.409375
8541	-0.421151	1.590150	9.729921	-0.092912	0.058086	0.230849	0.093338	0.114800	-0.802572	-0.910766	-0.077819	0.017698	0.405138
8542	-0.198046	1.723250	9.782395	-0.141071	0.050207	0.193419	0.095909	0.119967	-0.801013	-0.912540	-0.075557	0.016024	0.401628
8543	-0.225628	1.927029	9.501411	-0.097869	0.029409	0.139963	0.098500	0.122953	-0.801796	-0.913811	-0.073912	0.014964	0.399077
8544	-0.390835	1.795073	9.184112	-0.373149	0.012100	0.077124	0.099475	0.132490	-0.797852	-0.914933	-0.067133	0.011962	0.397804
8545	-0.224232	1.452707	9.327730	-0.495661	-0.005446	0.051371	0.101197	0.148296	-0.794372	-0.915954	-0.057977	0.008242	0.396987
8546	-0.136193	1.264996	9.512254	-0.188801	-0.026412	0.046413	0.100079	0.159891	-0.791278	-0.916491	-0.054271	0.007367	0.396289
8547	-0.379032	1.402248	9.734608	0.052666	-0.025496	0.065896	0.099931	0.162345	-0.790092	-0.916945	-0.055013	0.008386	0.395115
8548	-0.475658	1.395811	9.742577	-0.058349	-0.003675	0.087223	0.100714	0.161795	-0.789594	-0.917657	-0.053869	0.008174	0.393620
8549	-0.391823	0.977786	9.314104	-0.566580	-0.007269	0.100147	0.100388	0.171886	-0.787300	-0.918987	-0.043399	0.004011	0.391872
8550	0.384826	0.856634	9.426166	-0.595397	-0.014608	0.134896	0.101561	0.190556	-0.780176	-0.920455	-0.032299	-0.000186	0.389512
8551	0.251358	0.420486	9.595325	0.077411	-0.022284	0.132670	0.102568	0.195594	-0.778080	-0.921430	-0.033530	0.001002	0.387094
8552	0.498404	0.533365	9.387826	0.285009	-0.017891	0.135914	0.103732	0.196815	-0.777828	-0.921999	-0.038609	0.003738	0.385245
8553	-0.504963	0.667968	9.950740	0.220504	0.039963	0.157118	0.105882	0.186715	-0.780278	-0.923024	-0.042937	0.004921	0.382307
8554	-0.130203	1.063076	10.346156	0.361857	0.050306	0.154621	0.109069	0.177427	-0.782737	-0.923714	-0.049954	0.006994	0.379748
8555	-0.200751	0.661130	10.063385	0.399699	0.134467	0.126949	0.111832	0.155055	-0.792017	-0.924258	-0.058298	0.007774	0.377211
8556	-0.282553	0.035660	9.797367	0.263721	0.152012	0.131211	0.118035	0.142206	-0.794297	-0.924897	-0.064270	0.007196	0.374678
8557	-0.587041	0.340779	9.704975	-0.008426	0.151955	0.168155	0.124411	0.142580	-0.793101	-0.926180	-0.065129	0.004622	0.371387
8558	-0.941337	1.103734	9.776879	-0.217892	0.155415	0.193337	0.130634	0.147182	-0.791989	-0.927860	-0.062200	0.000463	0.367705
8559	-0.935646	1.223958	9.783018	-0.196480	0.137895	0.202264	0.137880	0.154505	-0.789964	-0.929572	-0.059488	-0.003236	0.363794
8560	-0.755374	1.455052	9.526989	-0.103432	0.120408	0.206402	0.145154	0.156373	-0.786962	-0.931150	-0.058428	-0.005895	0.359876
8561	-0.660702	1.860950	9.590916	-0.227770	0.092360	0.192230	0.150072	0.159617	-0.782880	-0.932766	-0.054849	-0.008979	0.356171
8562	-0.449694	1.998235	9.408039	-0.370800	0.041634	0.154845	0.153903	0.171594	-0.780372	-0.934206	-0.048230	-0.012141	0.353251
8563	-0.551493	1.617966	9.056098	-0.380541	0.006802	0.129936	0.155900	0.184125	-0.775640	-0.935453	-0.041241	-0.014766	0.350726
8564	-0.528445	0.785994	9.164086	-0.247369	-0.035203	0.141149	0.157402	0.193115	-0.772482	-0.936601	-0.036383	-0.015639	0.348153
8565	-0.639268	0.120650	9.940801	-0.103682	-0.003937	0.205633	0.156065	0.198575	-0.771378	-0.938095	-0.034509	-0.016075	0.344280
8566	-0.744677	0.223736	10.351420	0.162586	0.043131	0.288856	0.160525	0.193234	-0.771755	-0.939886	-0.037926	-0.015477	0.339023
8567	-0.698104	0.663057	10.211884	0.322530	0.093772	0.357252	0.167357	0.184062	-0.773751	-0.941984	-0.044758	-0.014727	0.332334
8568	-1.110051	1.152560	9.584246	0.229554	0.104477	0.363900	0.173949	0.170938	-0.775009	-0.944105	-0.049860	-0.014757	0.325518
8569	-1.085792	1.175723	9.356009	0.303877	0.074824	0.348476	0.181057	0.159720	-0.778318	-0.945999	-0.056255	-0.013813	0.318953
8570	-1.150071	0.973495	9.123543	0.351357	0.024213	0.325712	0.187952	0.140869	-0.782600	-0.947621	-0.063122	-0.011577	0.312883
8571	-1.184911	0.816224	9.511335	0.439824	-0.018707	0.326171	0.191972	0.123123	-0.786055	-0.949042	-0.071491	-0.008058	0.306827
8572	-1.107389	0.845140	9.727278	0.412881	-0.051174	0.332884	0.191404	0.110311	-0.789265	-0.950438	-0.079041	-0.003991	0.300673
8573	-0.746036	1.059430	9.942902	0.205292	-0.072365	0.324176	0.194882	0.096659	-0.793445	-0.952027	-0.082587	-0.000887	0.294657
8574	-0.279315	1.148177	10.269118	0.082774	-0.072554	0.302005	0.193110	0.089171	-0.796198	-0.953644	-0.083719	0.001565	0.289052
8575	-0.080317	1.281928	10.473202	0.141064	-0.051577	0.274271	0.191600	0.081136	-0.798445	-0.954965	-0.086112	0.003824	0.283922
8576	0.012178	1.395678	10.156504	0.146743	-0.026917	0.222415	0.191908	0.073226	-0.799300	-0.955948	-0.088724	0.005640	0.279748
8577	0.115711	1.697399	9.993266	-0.044525	-0.009390	0.188516	0.194640	0.072801	-0.797412	-0.957068	-0.087782	0.005933	0.276187
8578	-0.047967	1.775061	9.805727	-0.071151	0.013521	0.153227	0.196855	0.072789	-0.797574	-0.958024	-0.086457	0.005637	0.273284
8579	-0.007369	1.716610	9.670132	0.048898	0.048618	0.133060	0.197900	0.072238	-0.797595	-0.958663	-0.087624	0.005253	0.270665
8580	0.028816	1.718144	9.477590	0.147372	0.073173	0.133860	0.200540	0.066771	-0.798719	-0.959106	-0.090812	0.004972	0.268037
8581	-0.038180	1.807303	9.363845	0.325358	0.075844	0.152831	0.203215	0.055576	-0.800544	-0.959313	-0.097419	0.005612	0.264947
8582	-0.384758	1.955126	9.632874	0.532069	0.075971	0.140368	0.207077	0.041375	-0.801772	-0.958935	-0.107989	0.007344	0.262162
8583	-0.847906	2.016574	9.671219	0.360371	0.069979	0.118097	0.209531	0.023092	-0.803534	-0.958753	-0.115231	0.008208	0.259707
8584	-0.920812	1.954304	9.570202	-0.303444	0.058510	0.100012	0.212389	0.024167	-0.803051	-0.959954	-0.109680	0.005825	0.257729
8585	-0.777954	1.665285	9.796344	-0.457469	0.010244	0.106538	0.214131	0.036700	-0.799861	-0.961462	-0.100902	0.003539	0.255729
8586	-0.918602	1.579898	9.827816	-0.165716	-0.015833	0.082159	0.214340	0.045152	-0.798751	-0.962196	-0.097611	0.003249	0.254246
8587	-0.883888	1.018187	10.260824	0.435297	0.022617	0.133246	0.215514	0.044873	-0.798771	-0.961985	-0.106021	0.005292	0.251628
8588	-1.163568	1.104209	9.365471	1.242175	0.077169	0.212582	0.217805	0.011048	-0.803389	-0.960107	-0.130227	0.010596	0.247231
8589	0.291896	2.071479	8.510938	1.376196	0.061914	0.278489	0.220322	-0.039413	-0.808560	-0.957541	-0.156738	0.016930	0.241373
8590	0.180151	3.334291	8.290915	0.886187	0.017372	0.211609	0.222588	-0.092602	-0.812078	-0.955630	-0.173677	0.021617	0.236941
8591	0.352309	4.776767	8.563144	0.199702	-0.092774	0.031973	0.220887	-0.112635	-0.814569	-0.955034	-0.177009	0.024497	0.236595
8592	0.430919	4.944056	9.203610	-0.498188	-0.120602	-0.190866	0.218732	-0.100761	-0.813647	-0.955781	-0.166992	0.023843	0.240890
8593	-0.225184	4.012317	9.559023	-0.700611	-0.123634	-0.357132	0.212977	-0.073732	-0.813425	-0.956207	-0.153189	0.021724	0.248455
8594	0.142122	2.705702	9.475950	-0.535623	-0.104224	-0.435540	0.207366	-0.048613	-0.813739	-0.955503	-0.142585	0.019823	0.257469
8595	0.327271	2.265995	9.293873	-0.698714	-0.081676	-0.371582	0.202481	-0.015590	-0.811152	-0.955424	-0.128932	0.016843	0.265064
8596	-0.282269	1.452058	8.967760	-1.432731	-0.011846	-0.272677	0.198707	0.026970	-0.806427	-0.957117	-0.101518	0.008902	0.271188
8597	0.588142	1.250635	9.808629	-1.581706	0.018987	-0.189380	0.198658	0.076052	-0.797054	-0.958819	-0.071257	-0.000284	0.274932
8598	-0.150793	0.891831	10.132893	-0.880689	0.038357	-0.094180	0.198130	0.116682	-0.785953	-0.959302	-0.054554	-0.005892	0.277001
8599	-0.350432	0.658079	10.256888	-0.104530	0.104824	0.024516	0.200630	0.132483	-0.781326	-0.959539	-0.053014	-0.008312	0.276416
8600	-0.280191	1.029932	10.135597	0.624361	0.127578	0.106630	0.203744	0.135739	-0.783144	-0.959243	-0.065698	-0.007083	0.274747
8601	-0.654079	1.437542	9.564363	0.822333	0.148919	0.079280	0.210964	0.105569	-0.787671	-0.958448	-0.082192	-0.005175	0.273121
8602	-0.584512	1.719964	9.295461	0.282105	0.110410	0.034712	0.214925	0.076371	-0.792913	-0.958161	-0.088185	-0.005615	0.272250
8603	-0.690487	1.759084	9.234344	-0.619541	0.043879	-0.037265	0.216296	0.085498	-0.790009	-0.958974	-0.076465	-0.009759	0.272812
8604	-0.925577	1.288169	9.572198	-1.002301	0.010679	-0.100127	0.216609	0.117671	-0.782225	-0.959739	-0.057251	-0.015494	0.274560
8605	-0.899447	0.877919	9.966169	-0.519165	0.009871	-0.109046	0.214833	0.150401	-0.774147	-0.959679	-0.047230	-0.018545	0.276481
8606	-1.079932	0.646431	9.306619	-0.161309	0.028467	-0.078152	0.215029	0.160625	-0.771988	-0.959226	-0.044255	-0.019949	0.278441
8607	-1.084435	0.694347	9.235116	-0.070266	-0.003963	-0.037059	0.214612	0.164444	-0.770656	-0.959082	-0.042808	-0.020217	0.279143
8608	-0.864003	1.121569	9.514481	0.226657	-0.027677	-0.020868	0.214251	0.159675	-0.771728	-0.958720	-0.046977	-0.018346	0.279843
8609	-0.691966	1.543492	9.510637	0.062158	-0.036459	-0.050261	0.212721	0.154911	-0.773298	-0.958390	-0.047936	-0.017270	0.280878
8610	-0.612098	1.226001	9.703352	-0.084555	-0.047022	-0.065560	0.211549	0.155737	-0.774818	-0.958083	-0.046011	-0.016817	0.282270
8611	-0.518960	0.726739	10.259132	-0.021996	-0.006914	-0.056290	0.208403	0.159026	-0.774610	-0.957785	-0.045533	-0.016780	0.283362
8612	-0.506712	0.413970	10.250625	0.214080	0.029812	-0.017495	0.208275	0.158481	-0.774356	-0.957349	-0.049784	-0.016048	0.284161
8613	-0.551434	0.240877	10.157703	0.296183	0.052490	0.037798	0.208600	0.149209	-0.777931	-0.957233	-0.055725	-0.015254	0.283491
8614	-0.711093	0.209846	9.827098	0.258348	0.075178	0.109910	0.212052	0.138556	-0.779247	-0.957476	-0.061113	-0.015011	0.281565
8615	-0.829162	0.583363	9.769930	0.242155	0.068165	0.131027	0.215133	0.125588	-0.782641	-0.957883	-0.066093	-0.014734	0.279060
8616	-0.756448	0.960316	9.749605	0.235038	0.044546	0.117728	0.220011	0.116700	-0.784992	-0.958185	-0.070859	-0.014032	0.276883
8617	-0.582171	1.032348	9.369242	-0.042121	0.027968	0.077729	0.219375	0.113976	-0.785138	-0.958666	-0.070140	-0.014637	0.275363
8618	-1.007192	1.025892	9.319965	-0.697110	-0.019316	0.074674	0.219542	0.128427	-0.781648	-0.959957	-0.056666	-0.017914	0.273771
8619	-0.499556	0.749617	9.925199	-0.802833	-0.047629	0.079747	0.221183	0.156093	-0.773928	-0.961195	-0.040917	-0.021258	0.271991
8620	-0.196699	0.224856	9.755546	-0.414545	-0.042338	0.088569	0.218717	0.174511	-0.768814	-0.961976	-0.032738	-0.022539	0.270226
8621	-0.008321	-0.110539	9.875026	0.068412	-0.037127	0.128989	0.219729	0.179687	-0.768521	-0.962643	-0.033768	-0.021299	0.267816
8622	-0.131352	0.241636	9.904166	0.125570	0.008323	0.166688	0.220524	0.177501	-0.768812	-0.963419	-0.036284	-0.020587	0.264733
8623	-0.339471	0.506144	10.146909	0.272183	0.057281	0.203291	0.224877	0.169162	-0.771021	-0.964255	-0.041755	-0.020010	0.260898
8624	-0.470730	0.030158	10.664040	0.368601	0.107888	0.248167	0.230171	0.156454	-0.774446	-0.965147	-0.049507	-0.019873	0.256212
8625	-0.569884	0.024565	10.155375	0.169897	0.169107	0.296325	0.237065	0.136375	-0.776679	-0.966410	-0.053557	-0.021887	0.250406
8626	-0.834093	0.560204	10.048464	-0.032312	0.183119	0.306549	0.245938	0.134146	-0.777349	-0.967873	-0.053966	-0.025174	0.244286
8627	-1.124218	0.848338	9.943737	-0.098523	0.174448	0.308827	0.253584	0.138465	-0.773040	-0.969381	-0.052854	-0.028636	0.238088
8628	-1.122655	1.078131	9.593111	-0.112641	0.129123	0.262793	0.260864	0.139379	-0.770176	-0.970654	-0.051420	-0.031312	0.232824
8629	-0.851088	1.569500	9.745409	-0.098134	0.139601	0.222419	0.267620	0.141114	-0.768070	-0.971692	-0.050144	-0.034193	0.228321
8630	-0.793144	1.569010	9.732888	0.030980	0.142385	0.163433	0.273870	0.141080	-0.767133	-0.972294	-0.051493	-0.036568	0.225069
8631	-0.957146	1.603214	9.489581	0.202966	0.132998	0.124180	0.280423	0.133954	-0.767172	-0.972535	-0.056037	-0.038044	0.222683
8632	-0.832516	1.485650	9.112272	0.094914	0.132226	0.087209	0.285399	0.128746	-0.766266	-0.972698	-0.058526	-0.040007	0.220980
8633	-1.185972	1.349510	9.306004	-0.002499	0.124468	0.053942	0.289313	0.126815	-0.764797	-0.972838	-0.059025	-0.042305	0.219801
8634	-1.404652	1.145590	9.699653	-0.047424	0.091144	0.073776	0.292686	0.128978	-0.764311	-0.973116	-0.058556	-0.044109	0.218338
8635	-1.346462	1.178835	9.709145	-0.131466	0.098130	0.061723	0.296314	0.132231	-0.763947	-0.973446	-0.056459	-0.046466	0.216923
8636	-1.082591	0.953896	9.178006	-0.083028	0.078977	0.042507	0.299288	0.134668	-0.761519	-0.973626	-0.055216	-0.048224	0.216053
8637	-0.933515	0.870553	9.043592	-0.115328	0.029936	0.050847	0.300826	0.137794	-0.759321	-0.973941	-0.053135	-0.049188	0.214935
8638	-0.893600	1.043949	9.223070	-0.115248	0.019442	0.026156	0.302094	0.142286	-0.756719	-0.974126	-0.050992	-0.049942	0.214439
8639	-1.154366	1.037119	9.470356	-0.133144	-0.006755	0.011904	0.302849	0.147327	-0.757196	-0.974316	-0.048387	-0.050296	0.214095
8640	-1.236343	1.039141	9.922867	-0.129393	-0.003211	-0.037386	0.302057	0.149240	-0.757424	-0.974253	-0.045807	-0.050732	0.214847
8641	-1.281485	0.799459	10.074299	-0.165039	0.038822	-0.062206	0.300712	0.155246	-0.755025	-0.974091	-0.042717	-0.052182	0.215868
8642	-1.174095	0.284053	10.105897	-0.186509	0.065904	-0.058878	0.303397	0.162729	-0.752673	-0.973871	-0.039305	-0.054227	0.217000
8643	-0.890951	0.038677	10.018929	-0.218826	0.080642	-0.030114	0.304891	0.172127	-0.747964	-0.973816	-0.035344	-0.056689	0.217298
8644	-0.646872	0.074601	9.805764	-0.082941	0.082327	0.001662	0.307733	0.176612	-0.748220	-0.973721	-0.034092	-0.058556	0.217432
8645	-0.643440	0.562053	9.566223	-0.079383	0.058728	0.008755	0.308617	0.179878	-0.745496	-0.973748	-0.032778	-0.059918	0.217142
8646	-0.998660	1.190809	9.792793	-0.107910	0.007237	-0.031943	0.310555	0.182322	-0.745114	-0.973551	-0.030688	-0.060446	0.218179
8647	-1.243248	1.078441	10.173300	-0.207869	-0.015375	-0.104967	0.307913	0.187516	-0.742704	-0.973235	-0.026469	-0.060974	0.219989
8648	-1.169477	0.926433	10.199753	-0.161136	0.021448	-0.141556	0.306029	0.196251	-0.739627	-0.972480	-0.023291	-0.062071	0.223356
8649	-1.013053	0.518518	10.116816	-0.078747	0.048593	-0.149797	0.306256	0.201703	-0.738933	-0.971789	-0.021844	-0.063273	0.226155
8650	-1.090133	-0.125847	9.975500	-0.003612	0.068775	-0.138708	0.304936	0.204983	-0.739010	-0.971012	-0.021912	-0.064595	0.229092
8651	-1.545361	-0.313955	10.217573	0.014108	0.072291	-0.106751	0.304668	0.205529	-0.737969	-0.970428	-0.022402	-0.065822	0.231160
8652	-1.770028	0.014266	10.019022	0.074879	0.067109	-0.085040	0.307279	0.204697	-0.738145	-0.969871	-0.024050	-0.066727	0.233066
8653	-1.941505	0.369301	9.286835	0.075012	0.037596	-0.100867	0.306507	0.201837	-0.736358	-0.969316	-0.025579	-0.067034	0.235112
8654	-1.776483	0.492412	9.070548	0.027737	-0.006081	-0.139279	0.305466	0.202388	-0.737368	-0.968595	-0.025903	-0.066765	0.238108
8655	-1.406945	0.158739	9.428794	-0.035730	-0.028952	-0.170853	0.302334	0.204315	-0.738977	-0.967836	-0.024893	-0.066359	0.241392
8656	-1.214522	0.034169	10.079342	-0.016034	-0.000234	-0.183920	0.299976	0.206373	-0.738535	-0.966861	-0.024345	-0.066429	0.245305
8657	-1.204933	0.020083	10.216074	0.093162	0.047884	-0.182078	0.298922	0.208287	-0.738243	-0.965855	-0.026169	-0.066870	0.248934
8658	-1.320153	0.127963	9.809783	0.161287	0.091776	-0.184881	0.297375	0.205159	-0.737735	-0.964639	-0.029498	-0.067842	0.252979
8659	-1.266988	0.152276	9.244878	0.089794	0.100612	-0.185369	0.297901	0.204748	-0.738391	-0.963507	-0.031508	-0.069318	0.256624
8660	-1.922850	0.273291	9.396112	0.110974	-0.006918	-0.155426	0.297002	0.203254	-0.739810	-0.962506	-0.033415	-0.068610	0.260304
8661	-2.078309	0.131386	9.782720	0.128848	-0.055021	-0.176608	0.293246	0.200684	-0.741712	-0.961568	-0.035392	-0.066920	0.263926
8662	-2.123642	-0.123791	9.585526	-0.071484	-0.054979	-0.192201	0.288818	0.201527	-0.743441	-0.960621	-0.033463	-0.066284	0.267757
8663	-1.248298	0.061090	9.359016	0.007231	-0.021971	-0.170580	0.285139	0.205636	-0.741026	-0.959726	-0.033263	-0.065884	0.271070
8664	-1.060332	0.011342	9.299149	0.205585	-0.050085	-0.116432	0.282432	0.202653	-0.744365	-0.958912	-0.036788	-0.063787	0.273979
8665	-1.386379	0.320900	9.817378	0.203616	-0.076401	-0.097006	0.277138	0.196684	-0.748210	-0.958318	-0.040139	-0.061214	0.276167
8666	-1.399593	0.492380	10.021323	-0.079025	-0.043233	-0.113010	0.275324	0.196149	-0.749992	-0.957728	-0.038245	-0.060817	0.278562
8667	-1.158155	0.486041	10.136919	-0.044985	-0.013562	-0.116255	0.273096	0.197524	-0.748528	-0.957129	-0.037155	-0.060822	0.280757
8668	-1.043586	0.306568	9.936813	0.049835	0.005691	-0.101463	0.271796	0.198214	-0.750306	-0.956409	-0.038021	-0.060628	0.283127
8669	-1.081756	0.378343	9.716884	-0.016383	0.030193	-0.085964	0.270490	0.197947	-0.749000	-0.955899	-0.037753	-0.061268	0.284742
8670	-1.184977	0.469874	9.500145	-0.079901	0.024993	-0.082867	0.269558	0.200951	-0.747926	-0.955296	-0.036281	-0.062159	0.286759
8671	-1.547367	0.093672	9.813751	-0.206158	-0.013494	-0.083020	0.269910	0.206402	-0.745559	-0.954979	-0.032135	-0.063050	0.288110
8672	-1.467897	-0.968070	10.428067	-0.236823	0.016020	-0.043738	0.269352	0.211858	-0.743693	-0.954812	-0.027637	-0.064660	0.288773
8673	-1.469786	-0.537062	9.805832	-0.169071	0.052713	0.041583	0.269294	0.220174	-0.740518	-0.955072	-0.024670	-0.066549	0.287749
8674	-1.743498	-0.318663	9.745820	-0.103082	0.064940	0.096869	0.272134	0.223840	-0.739236	-0.955568	-0.023189	-0.068248	0.285823
8675	-1.622872	-0.333941	9.775844	-0.008399	0.077086	0.134572	0.275487	0.227365	-0.735128	-0.956231	-0.023538	-0.069663	0.283224
8676	-1.476365	-0.095551	9.460113	0.011268	0.048224	0.139909	0.280447	0.225702	-0.735219	-0.956934	-0.024206	-0.070369	0.280607
8677	-1.435646	0.201799	9.280545	-0.144325	0.017631	0.117569	0.283192	0.223778	-0.734892	-0.957631	-0.021600	-0.071418	0.278164
8678	-1.476176	-0.073496	9.594937	-0.169254	-0.029554	0.066058	0.282895	0.227731	-0.730597	-0.958100	-0.018272	-0.071679	0.276717
8679	-1.552969	-0.690224	9.840835	-0.124554	-0.069778	0.052031	0.282601	0.233869	-0.731048	-0.958528	-0.015445	-0.070979	0.275587
8680	-1.800180	-0.827071	10.074494	-0.183711	-0.047072	0.074633	0.281772	0.241372	-0.729544	-0.959046	-0.011753	-0.070981	0.273960
8681	-1.470536	0.021955	10.151100	0.105071	-0.028878	0.130628	0.281782	0.239872	-0.729946	-0.959770	-0.013657	-0.069802	0.271631
8682	-1.213990	0.804191	9.434549	0.247429	-0.014793	0.137983	0.284700	0.231540	-0.731617	-0.960449	-0.018503	-0.068050	0.269378
8683	-1.231342	1.087294	9.166405	0.242275	-0.005030	0.102803	0.286834	0.224576	-0.734681	-0.960907	-0.023211	-0.066562	0.267748
8684	-1.560738	0.952143	8.958624	0.185270	0.002214	0.053144	0.287674	0.215983	-0.737613	-0.961071	-0.026842	-0.065500	0.267080
8685	-1.493970	0.820695	9.398705	0.256954	-0.010909	0.013029	0.288669	0.204664	-0.743279	-0.961003	-0.031747	-0.063863	0.267181
8686	-1.570954	0.848825	9.750544	0.090546	-0.015349	-0.000515	0.288065	0.198260	-0.746297	-0.960935	-0.033393	-0.062997	0.267434
8687	-1.698706	0.528810	10.161298	-0.084761	0.005607	-0.021139	0.288822	0.201255	-0.744217	-0.960868	-0.031808	-0.063532	0.267740
8688	-1.873337	0.415145	10.296071	-0.056193	0.033596	-0.003180	0.288429	0.201802	-0.744463	-0.960822	-0.030892	-0.064394	0.267808
8689	-1.746726	0.230826	10.115031	-0.087554	0.075530	0.023107	0.290485	0.205335	-0.742140	-0.960896	-0.029694	-0.066283	0.267214
8690	-1.596570	-0.040024	10.009692	-0.022408	0.110415	0.072074	0.294390	0.204222	-0.739246	-0.961133	-0.029934	-0.068395	0.265799
8691	-1.543116	-0.342378	10.366219	0.170565	0.096269	0.120046	0.298845	0.200381	-0.740768	-0.961524	-0.033906	-0.069258	0.263677
8692	-1.361989	-0.299338	9.173219	0.177722	0.033437	0.134831	0.303580	0.192447	-0.740916	-0.962050	-0.037671	-0.068785	0.261360
8693	-1.485560	-0.017398	9.040550	-0.079938	-0.043519	0.112505	0.303464	0.190403	-0.741708	-0.962751	-0.036042	-0.068278	0.259134
8694	-1.773441	0.229132	9.492842	-0.222874	-0.088901	0.039170	0.303050	0.194086	-0.740892	-0.963220	-0.031327	-0.067607	0.258177
8695	-1.844498	0.422071	9.488464	-0.194077	-0.088793	0.004195	0.299617	0.201057	-0.738968	-0.963469	-0.027129	-0.066915	0.257902
8696	-1.817782	0.791286	9.180077	-0.046274	-0.118367	-0.031770	0.297126	0.204344	-0.739672	-0.963477	-0.025569	-0.064804	0.258569
8697	-1.238907	1.369708	9.484521	0.001318	-0.129864	-0.078229	0.291242	0.208057	-0.739290	-0.963231	-0.024889	-0.062347	0.260152
8698	-0.864872	0.979263	10.164089	-0.040560	-0.099380	-0.128858	0.287989	0.209439	-0.742578	-0.962689	-0.023415	-0.060621	0.262690
8699	-0.553363	-0.041671	10.558190	-0.044849	-0.017211	-0.162387	0.284578	0.213002	-0.741461	-0.961872	-0.022335	-0.060557	0.265776
8700	-0.664790	-0.753888	10.161664	0.028529	0.040636	-0.140598	0.282374	0.211105	-0.741318	-0.961041	-0.022915	-0.061163	0.268577
8701	-0.919326	-0.541721	9.685681	0.135792	0.089713	-0.088401	0.284351	0.207550	-0.742284	-0.960389	-0.025896	-0.062131	0.270412
8702	-1.184115	-0.424559	9.573964	0.146426	0.096749	-0.059994	0.286443	0.206448	-0.742713	-0.959831	-0.029146	-0.063140	0.271823
8703	-1.428761	-0.200865	9.746862	0.192703	0.084430	-0.012003	0.287772	0.202078	-0.743291	-0.959539	-0.033247	-0.063659	0.272262
8704	-1.338941	0.198202	9.923697	0.240916	0.068587	0.003321	0.291479	0.192787	-0.745242	-0.959278	-0.038234	-0.063573	0.272547
8705	-1.434668	0.327854	9.608806	0.264158	0.066030	0.016761	0.293899	0.181595	-0.748995	-0.959071	-0.043637	-0.063325	0.272524
8706	-0.943211	0.179059	9.391384	0.324069	0.028322	0.018650	0.297092	0.171080	-0.750950	-0.958818	-0.050015	-0.061997	0.272624
8707	-0.983154	-0.010048	9.579398	0.292576	-0.019005	0.037604	0.295705	0.163862	-0.752418	-0.958741	-0.055479	-0.059914	0.272301
8708	-1.063693	0.193893	10.002978	0.251304	-0.012125	0.054127	0.296946	0.154040	-0.756269	-0.958741	-0.060281	-0.058164	0.271658
8709	-1.237684	0.164856	10.287710	0.247740	0.026364	0.054281	0.296616	0.144771	-0.758932	-0.958702	-0.065098	-0.057161	0.270896
8710	-1.023792	0.360544	10.336176	0.163741	0.096270	0.051253	0.300605	0.132207	-0.761821	-0.958646	-0.068799	-0.057968	0.270007
8711	-1.215285	0.608404	9.896106	0.274763	0.103448	0.050444	0.303646	0.124691	-0.762584	-0.958416	-0.074504	-0.058285	0.269240
8712	-1.956293	0.990981	9.640154	0.128095	0.052972	0.030113	0.308220	0.122076	-0.762678	-0.958317	-0.077262	-0.058479	0.268773
8713	-2.237995	1.440512	9.642945	-0.199114	0.024233	-0.033881	0.309507	0.125478	-0.763566	-0.958414	-0.073386	-0.059995	0.269180
8714	-1.905000	1.417961	9.409117	-0.180094	0.019923	-0.079679	0.309968	0.133245	-0.758858	-0.958214	-0.069927	-0.061378	0.270497
8715	-1.790239	1.267155	9.146860	-0.096957	-0.018555	-0.068698	0.310453	0.139105	-0.758035	-0.958001	-0.067777	-0.061591	0.271746
8716	-2.196355	1.189692	9.519548	-0.062185	-0.050021	-0.061411	0.309396	0.141702	-0.757994	-0.957805	-0.066220	-0.060968	0.272961
8717	-2.561173	1.154506	9.666476	-0.079372	-0.074518	-0.031566	0.307151	0.146349	-0.756755	-0.957823	-0.064189	-0.060019	0.273593
8718	-2.200208	1.324553	9.569194	-0.011450	-0.053652	-0.004632	0.306366	0.147445	-0.757635	-0.957870	-0.063653	-0.058974	0.273780
8719	-1.690709	1.343199	9.101216	0.054554	-0.046826	0.055655	0.303248	0.147190	-0.759394	-0.958152	-0.064493	-0.057734	0.272860
8720	-1.497898	1.302379	8.827535	0.013369	-0.069600	0.062261	0.302610	0.145285	-0.760177	-0.958546	-0.064424	-0.056160	0.271819
8721	-1.586380	1.073280	9.183724	0.043507	-0.084622	0.109100	0.300933	0.142567	-0.760436	-0.959165	-0.064936	-0.054191	0.269904
8722	-1.728425	1.118851	9.567565	0.032487	-0.127632	0.148560	0.300430	0.139980	-0.761613	-0.960050	-0.065014	-0.051288	0.267294
8723	-1.538938	1.263245	10.081852	0.223776	-0.106826	0.181713	0.299444	0.131805	-0.764514	-0.960812	-0.068963	-0.047842	0.264188
8724	-1.267598	1.384353	10.268344	0.103933	-0.067595	0.177396	0.297152	0.124183	-0.767131	-0.961656	-0.070755	-0.045663	0.261008
8725	-1.063110	1.279350	10.270179	0.065641	-0.019477	0.150773	0.295628	0.119148	-0.770379	-0.962354	-0.072101	-0.044750	0.258214
8726	-0.941263	1.109029	9.935543	0.034576	0.013889	0.113594	0.297601	0.115183	-0.769288	-0.962870	-0.072923	-0.044589	0.256076
8727	-0.873639	1.126300	9.464153	0.024037	0.033273	0.088909	0.299435	0.113673	-0.770103	-0.963252	-0.073671	-0.044968	0.254356
8728	-0.889288	1.317314	8.971448	-0.112680	0.035148	0.065063	0.302043	0.112841	-0.769377	-0.963708	-0.071721	-0.046036	0.252991
8729	-0.802762	1.593719	9.137289	-0.229706	0.030781	0.020163	0.302779	0.119108	-0.766492	-0.964095	-0.067523	-0.047721	0.252358
8730	-0.731993	1.696722	9.183521	-0.261620	0.027398	-0.047052	0.304292	0.127280	-0.765146	-0.964158	-0.062556	-0.049545	0.253044
8731	-0.778052	1.659696	9.541553	-0.300876	0.009920	-0.087055	0.303443	0.137373	-0.762199	-0.964062	-0.056814	-0.051281	0.254415
8732	-0.894391	1.593691	9.681177	-0.248786	0.016171	-0.132456	0.302076	0.146514	-0.758610	-0.963624	-0.051948	-0.052920	0.256768
8733	-1.246215	1.355805	9.638222	-0.359380	0.047917	-0.200939	0.302524	0.157008	-0.754391	-0.962881	-0.045193	-0.055786	0.260204
8734	-1.156314	0.749952	9.933270	-0.290550	0.058344	-0.195270	0.302182	0.169144	-0.750788	-0.962030	-0.039667	-0.058510	0.263631
8735	-1.178053	0.413237	9.871914	-0.231536	0.053120	-0.188751	0.298987	0.178567	-0.746266	-0.961141	-0.035402	-0.060782	0.266946
8736	-1.309582	0.250972	9.952888	-0.207402	0.037407	-0.191271	0.297095	0.188938	-0.743302	-0.960192	-0.031367	-0.062656	0.270412
8737	-1.477059	-0.209387	9.982684	-0.152056	0.023424	-0.170696	0.297853	0.192615	-0.742504	-0.959328	-0.028461	-0.063924	0.273485
8738	-1.663786	-0.664403	10.137668	-0.161132	0.042637	-0.143416	0.295983	0.198622	-0.738809	-0.958560	-0.025403	-0.065618	0.276065
8739	-1.718665	-0.909364	10.111294	-0.035979	0.080241	-0.108917	0.296469	0.203664	-0.736834	-0.957869	-0.025042	-0.067337	0.278074
8740	-1.524757	-0.785345	9.479034	0.097265	0.075900	-0.076258	0.297276	0.199296	-0.737018	-0.957271	-0.027211	-0.068202	0.279713
8741	-1.395620	-0.270648	9.032057	0.009568	0.035661	-0.069918	0.298328	0.197381	-0.736795	-0.956825	-0.027479	-0.068815	0.281059
8742	-1.508299	0.175530	9.155910	0.074993	-0.046456	-0.118961	0.296896	0.197253	-0.736903	-0.956158	-0.028474	-0.067483	0.283543
8743	-1.550951	0.280104	9.426625	-0.089511	-0.087561	-0.166101	0.291684	0.197554	-0.737080	-0.955377	-0.026031	-0.066364	0.286659
8744	-1.408893	0.195173	10.327985	-0.165531	-0.086862	-0.198455	0.287202	0.206167	-0.735769	-0.954409	-0.022091	-0.065670	0.290351
8745	-1.457424	0.153070	10.592259	-0.126912	-0.013352	-0.216412	0.281307	0.212472	-0.736263	-0.953213	-0.019301	-0.066193	0.294330
8746	-1.172509	-0.168199	10.071847	-0.049765	0.047981	-0.229866	0.280229	0.217931	-0.734905	-0.951783	-0.018315	-0.067403	0.298716
8747	-1.281800	-0.569009	9.275163	0.045012	0.063874	-0.191259	0.279558	0.220388	-0.733067	-0.950530	-0.019260	-0.068363	0.302406
8748	-1.515250	-0.793832	9.087152	0.050207	0.021919	-0.161385	0.279166	0.221072	-0.733956	-0.949478	-0.020110	-0.068452	0.305616
8749	-1.564291	-0.907995	9.379439	0.213500	-0.013266	-0.082794	0.277884	0.218216	-0.735125	-0.948892	-0.023880	-0.066900	0.307503
8750	-1.484023	-0.826777	9.403711	0.189245	-0.008106	-0.060050	0.276387	0.208136	-0.737778	-0.948429	-0.027321	-0.065526	0.308938
8751	-1.424940	-0.342705	9.774035	0.166752	-0.004766	-0.038981	0.276677	0.204045	-0.739884	-0.948095	-0.030270	-0.064415	0.309921
8752	-1.290185	0.264986	9.866370	0.246525	0.017117	-0.062911	0.276839	0.200500	-0.743143	-0.947513	-0.034949	-0.063164	0.311460
8753	-1.298434	0.471019	9.585245	0.160105	0.033935	-0.130398	0.275314	0.194783	-0.744851	-0.946536	-0.037911	-0.062876	0.314131
8754	-1.159466	0.316404	9.712036	0.142487	0.042762	-0.193134	0.273765	0.192883	-0.745749	-0.945141	-0.040613	-0.062851	0.317975
8755	-1.043200	0.029380	9.736570	0.173948	0.037570	-0.229146	0.273799	0.188521	-0.748627	-0.943480	-0.043716	-0.062593	0.322515
8756	-0.961878	-0.416170	9.737956	0.120270	0.013066	-0.240315	0.271987	0.186485	-0.748620	-0.941789	-0.045746	-0.062189	0.327219
8757	-1.252533	-0.539312	9.623700	0.111092	-0.021925	-0.197267	0.269787	0.184998	-0.750534	-0.940417	-0.047245	-0.061176	0.331122
8758	-1.468990	0.229579	10.415410	0.148453	-0.016858	-0.165049	0.268250	0.182554	-0.754143	-0.939191	-0.049700	-0.059948	0.334451
8759	-1.725088	0.539959	10.594210	0.100295	0.030465	-0.188884	0.266166	0.182565	-0.753983	-0.937785	-0.051355	-0.059987	0.338118
8760	-1.474711	0.786922	10.200783	0.143344	0.072477	-0.186672	0.265265	0.181207	-0.755014	-0.936271	-0.054285	-0.060484	0.341746
8761	-1.480518	1.010824	9.477674	-0.011246	0.062147	-0.212445	0.265792	0.180932	-0.756313	-0.934750	-0.054068	-0.061895	0.345671
8762	-1.759337	0.849594	9.521481	-0.103474	0.049924	-0.202538	0.267192	0.184877	-0.753202	-0.933387	-0.052203	-0.063679	0.349298
8763	-1.684826	0.442288	10.215455	-0.064379	0.014707	-0.174304	0.266114	0.189927	-0.751075	-0.932212	-0.050727	-0.064534	0.352481
8764	-1.384492	0.589760	9.659446	-0.083310	0.014618	-0.126907	0.265310	0.194159	-0.751537	-0.931373	-0.049088	-0.065439	0.354757
8765	-1.450466	0.136381	9.871080	-0.114831	0.026747	-0.086636	0.264737	0.201796	-0.749005	-0.930833	-0.046866	-0.066777	0.356222
8766	-1.509308	0.011763	9.865350	0.004732	0.028379	-0.013511	0.265500	0.204518	-0.748088	-0.930688	-0.047113	-0.067200	0.356489
8767	-1.863424	0.147285	9.237950	0.009893	0.009229	0.044762	0.267728	0.201506	-0.746862	-0.930985	-0.047254	-0.067216	0.355690
8768	-1.834454	0.488173	9.109449	-0.076118	-0.039820	0.061645	0.265893	0.204107	-0.748098	-0.931544	-0.045611	-0.066875	0.354505
8769	-1.676610	0.612134	9.152768	-0.181714	-0.071391	0.055451	0.267168	0.207781	-0.746019	-0.932188	-0.041655	-0.066753	0.353318
8770	-1.551147	0.924912	9.515744	-0.163811	-0.102960	0.036100	0.264778	0.214064	-0.742958	-0.932706	-0.037896	-0.065877	0.352540
8771	-1.385996	1.060576	9.472624	-0.088466	-0.074909	0.005008	0.263460	0.217344	-0.744066	-0.932903	-0.035645	-0.065051	0.352405
8772	-1.685316	1.070339	9.542604	-0.068531	-0.041470	-0.042219	0.260703	0.220768	-0.743476	-0.932692	-0.033996	-0.064706	0.353191
8773	-1.763004	1.004281	9.763599	0.030936	-0.041373	-0.082022	0.258611	0.221324	-0.742022	-0.932142	-0.034168	-0.063722	0.354801
8774	-1.704803	0.709673	9.519403	-0.091525	-0.027327	-0.098797	0.256786	0.222152	-0.743017	-0.931515	-0.032119	-0.063844	0.356612
8775	-1.444381	0.318479	9.664053	-0.080745	-0.039629	-0.118310	0.254947	0.225571	-0.743987	-0.930768	-0.030204	-0.063712	0.358746
8776	-1.150800	0.172532	9.873717	-0.102200	-0.039737	-0.129164	0.252062	0.228177	-0.742630	-0.929925	-0.027830	-0.063698	0.361120
8777	-0.969156	-0.088555	9.895583	-0.168398	-0.024933	-0.129701	0.249277	0.235144	-0.739685	-0.929106	-0.024359	-0.064453	0.363339
8778	-0.907958	-0.312418	9.986202	-0.216605	0.009187	-0.147618	0.247528	0.243879	-0.738027	-0.928069	-0.020192	-0.066184	0.365922
8779	-1.076897	-0.297062	9.858069	-0.227253	0.063509	-0.147443	0.246305	0.250974	-0.734847	-0.926986	-0.016219	-0.068994	0.368339
8780	-1.279308	-0.235712	9.742769	-0.098322	0.091645	-0.155137	0.247043	0.256695	-0.731452	-0.925697	-0.014838	-0.071383	0.371174
8781	-1.431550	-0.253703	9.763101	-0.060730	0.135423	-0.145851	0.247537	0.259418	-0.728082	-0.924433	-0.014483	-0.074292	0.373756
8782	-1.742786	-0.230962	10.114495	0.100213	0.143317	-0.128698	0.250129	0.260766	-0.726561	-0.923177	-0.017197	-0.076145	0.376366
8783	-1.697880	-0.011723	9.568724	0.207721	0.129489	-0.147307	0.252496	0.256799	-0.726636	-0.921787	-0.021772	-0.076941	0.379362
8784	-1.894364	-0.131100	9.352768	0.204222	0.032567	-0.188178	0.251111	0.250537	-0.730026	-0.920173	-0.025473	-0.075989	0.383222
8785	-2.195620	-0.065007	9.750234	0.218402	-0.027805	-0.186435	0.251153	0.244265	-0.732150	-0.918659	-0.029002	-0.073850	0.387003
8786	-1.751190	-0.031208	9.352681	0.216606	-0.046242	-0.179584	0.246785	0.236929	-0.737826	-0.917181	-0.032332	-0.071343	0.390697
8787	-1.259261	-0.125964	9.505952	0.150391	-0.041180	-0.181981	0.242241	0.235045	-0.739194	-0.915709	-0.034509	-0.069483	0.394283
8788	-1.169602	0.244802	9.865098	0.279331	-0.024572	-0.206494	0.238899	0.229475	-0.742936	-0.913859	-0.039120	-0.066886	0.398569
8789	-1.150915	0.153565	9.962415	0.333195	0.006122	-0.240382	0.234014	0.220641	-0.747201	-0.911643	-0.044924	-0.064453	0.403403
8790	-1.390658	-0.286628	10.110817	0.263534	0.027216	-0.269032	0.232122	0.210834	-0.749202	-0.909143	-0.049575	-0.062978	0.408699
8791	-1.270990	-0.456274	10.778296	0.145444	0.038430	-0.288442	0.228885	0.209217	-0.752262	-0.906574	-0.052094	-0.062697	0.414100
8792	-1.059035	-0.510297	10.167866	0.140058	0.062058	-0.261141	0.227998	0.205678	-0.753572	-0.904158	-0.054790	-0.062851	0.418983
8793	-1.164602	-0.391562	9.403556	0.053150	0.058616	-0.214131	0.227217	0.204454	-0.751897	-0.902224	-0.055822	-0.063616	0.422880
8794	-1.305547	0.179800	8.709638	0.014637	0.069203	-0.179833	0.226438	0.204868	-0.753299	-0.900584	-0.056411	-0.064860	0.426099
8795	-1.770408	0.674392	8.825069	0.093102	0.002735	-0.139611	0.226945	0.207319	-0.753282	-0.899282	-0.057790	-0.064195	0.428755
8796	-2.043333	0.990185	9.157874	0.101758	-0.098820	-0.112460	0.222795	0.205570	-0.755557	-0.898306	-0.058597	-0.061593	0.431068
8797	-2.216644	1.046267	9.753577	-0.075445	-0.130408	-0.127914	0.218752	0.206137	-0.755233	-0.897443	-0.055881	-0.059994	0.433444
8798	-2.066138	1.153773	9.902507	0.006879	-0.112963	-0.128159	0.213539	0.206984	-0.755791	-0.896436	-0.054840	-0.057967	0.435930
8799	-1.889417	0.887187	9.686445	0.049805	-0.094612	-0.113784	0.208341	0.205649	-0.757272	-0.895491	-0.054753	-0.055918	0.438145
8800	-1.887488	0.458870	10.402431	-0.145373	-0.064220	-0.099339	0.202574	0.211952	-0.757253	-0.894813	-0.051445	-0.056066	0.439909
8801	-1.747607	0.416351	11.011121	-0.097197	0.010789	-0.063534	0.200725	0.215780	-0.756157	-0.894335	-0.049709	-0.057151	0.440940
8802	-1.804919	1.172709	11.255813	-0.039792	0.110514	-0.067875	0.204092	0.218351	-0.754507	-0.893634	-0.049862	-0.059465	0.442037
8803	-1.838579	1.894339	10.428124	-0.096435	0.177381	-0.157749	0.206939	0.221199	-0.753749	-0.892109	-0.049580	-0.063595	0.444565
8804	-2.224206	1.330917	10.016449	-0.242733	0.198744	-0.239796	0.209732	0.230180	-0.747518	-0.889931	-0.046676	-0.069454	0.448353
8805	-2.329482	0.125879	9.700715	-0.149573	0.233914	-0.251533	0.214103	0.237517	-0.742615	-0.887461	-0.045871	-0.075171	0.452392
8806	-2.043334	-0.330544	8.241533	-0.115622	0.183330	-0.218132	0.218492	0.242673	-0.739537	-0.885296	-0.045115	-0.079590	0.455939
8807	-1.569014	-0.191416	8.546637	-0.343068	0.125277	-0.202497	0.218683	0.251804	-0.734296	-0.883524	-0.039948	-0.085122	0.458850
8808	-1.319215	-1.069374	9.137564	-0.279094	0.091704	-0.135451	0.220665	0.266107	-0.728001	-0.882319	-0.035594	-0.089330	0.460723
8809	-1.148229	-0.800749	9.333827	-0.109469	0.052997	-0.068268	0.219715	0.271565	-0.725871	-0.881666	-0.034035	-0.091312	0.461701
8810	-1.007707	-0.743253	9.619244	-0.013166	0.023039	-0.012198	0.219433	0.274702	-0.724806	-0.881498	-0.033962	-0.091767	0.461939
8811	-0.955655	-0.888368	9.484956	0.043865	0.026441	0.042820	0.220762	0.270059	-0.724742	-0.881813	-0.034990	-0.091745	0.461263
8812	-1.200803	-0.727863	9.440854	-0.167367	0.029916	0.062549	0.223208	0.274135	-0.722935	-0.882431	-0.032397	-0.093692	0.459877
8813	-1.476393	-0.782605	9.711748	-0.170122	0.021178	0.067850	0.225508	0.280257	-0.720203	-0.883120	-0.029595	-0.095509	0.458368
8814	-1.418358	-0.751240	9.106030	-0.151180	0.012589	0.048573	0.226529	0.282705	-0.717875	-0.883614	-0.027100	-0.097008	0.457255
8815	-1.646904	-0.288474	8.853787	-0.215392	-0.002969	0.007684	0.229350	0.288415	-0.714382	-0.883799	-0.023144	-0.098832	0.456724
8816	-1.768089	-0.354647	8.926166	-0.403099	-0.048364	-0.049341	0.227323	0.298649	-0.709999	-0.883592	-0.015446	-0.101599	0.456842
8817	-2.213576	-0.548401	9.706382	-0.356566	-0.094669	-0.086982	0.224100	0.312026	-0.703635	-0.883073	-0.007983	-0.103126	0.457693
8818	-2.415587	-0.458034	10.430090	-0.133051	-0.095621	-0.069432	0.220926	0.319132	-0.701456	-0.882630	-0.004584	-0.102586	0.458715
8819	-2.511659	-0.385263	10.388500	-0.057804	-0.050055	-0.073962	0.217784	0.321739	-0.701255	-0.882058	-0.002886	-0.102174	0.459920
8820	-2.476644	-0.192939	9.667079	-0.157825	0.013061	-0.076180	0.213825	0.328849	-0.697776	-0.881295	-0.000040	-0.103781	0.461030
8821	-2.593563	-0.314297	9.005843	-0.252547	0.041213	-0.076743	0.214047	0.334028	-0.695280	-0.880492	0.004184	-0.106801	0.461856
8822	-2.575267	-0.462974	9.193820	-0.143406	0.051698	-0.075950	0.213735	0.340982	-0.691728	-0.879637	0.006423	-0.108950	0.462955
8823	-2.470434	-0.656500	9.092164	0.003248	-0.000777	-0.071615	0.213992	0.340980	-0.690701	-0.878978	0.006464	-0.108898	0.464216
8824	-2.035394	-0.601815	9.209194	-0.136313	-0.041173	-0.090524	0.211897	0.342490	-0.690011	-0.878196	0.009473	-0.109349	0.465537
8825	-1.475052	-1.257589	9.321782	-0.014639	-0.067537	-0.103255	0.208732	0.348097	-0.687975	-0.877382	0.010514	-0.108272	0.467298
8826	-1.106378	-1.698385	9.251054	0.002265	-0.104389	-0.093772	0.204047	0.348123	-0.689194	-0.876707	0.011684	-0.106321	0.468981
8827	-0.942825	-1.819288	10.240729	-0.054192	-0.088902	-0.097747	0.199619	0.347328	-0.688104	-0.875966	0.013679	-0.105205	0.470561
8828	-0.920112	-2.030090	10.572140	0.071094	-0.008462	-0.089551	0.196758	0.347753	-0.690248	-0.875117	0.012728	-0.104285	0.472370
8829	-0.935798	-1.493982	9.679683	0.145542	0.038115	-0.088706	0.194038	0.345587	-0.691002	-0.874232	0.010077	-0.103472	0.474246
8830	-1.391770	-1.092247	9.337383	0.178808	0.027012	-0.115593	0.192643	0.341233	-0.695147	-0.873048	0.006957	-0.102146	0.476765
8831	-1.847019	-1.280605	9.497749	0.105354	-0.018405	-0.115317	0.188891	0.338255	-0.697697	-0.871998	0.005606	-0.100722	0.479003
8832	-1.883674	-0.988414	9.006388	0.117752	-0.058615	-0.083569	0.188255	0.337033	-0.700019	-0.871283	0.004311	-0.098483	0.480780
8833	-1.788077	-0.122517	9.284663	0.141018	-0.076190	-0.092132	0.184514	0.332146	-0.702588	-0.870556	0.002806	-0.095714	0.482663
8834	-1.807480	0.182598	9.917948	0.207320	-0.077971	-0.128610	0.179998	0.327537	-0.707591	-0.869361	0.000213	-0.092269	0.485488
8835	-1.940840	0.102089	9.990265	0.189595	-0.069114	-0.165695	0.173773	0.324026	-0.709851	-0.867876	-0.002146	-0.089133	0.488715
8836	-1.822375	-0.566049	10.438149	0.076874	-0.058724	-0.182522	0.169630	0.321596	-0.713292	-0.866072	-0.002563	-0.087290	0.492233
8837	-1.750897	-1.379107	10.562759	0.098173	-0.017726	-0.140112	0.165737	0.318481	-0.712491	-0.864719	-0.003879	-0.085944	0.494833
8838	-1.473058	-1.680729	10.157982	0.295648	0.017155	-0.062902	0.163183	0.312088	-0.716768	-0.863964	-0.009025	-0.083239	0.496543
8839	-1.392045	-1.476276	9.587698	0.308815	0.021454	0.011257	0.163522	0.300908	-0.721393	-0.863969	-0.014566	-0.080478	0.496859
8840	-1.492157	-1.638427	9.786154	0.292422	0.012562	0.065731	0.162937	0.291914	-0.725853	-0.864468	-0.019816	-0.077689	0.496252
8841	-1.365029	-1.418222	9.765962	0.295753	0.024635	0.125725	0.167575	0.280438	-0.729901	-0.865539	-0.025273	-0.075089	0.494535
8842	-1.389445	-0.778549	9.687015	0.331388	0.030684	0.167562	0.169864	0.270066	-0.734547	-0.866946	-0.031527	-0.072177	0.492140
8843	-1.569836	-0.341939	9.655140	0.256328	0.028135	0.148645	0.173336	0.258597	-0.740638	-0.868187	-0.036348	-0.070012	0.489927
8844	-1.432625	-0.074926	10.024698	0.136373	0.033215	0.154844	0.175582	0.253131	-0.740983	-0.869540	-0.039221	-0.069061	0.487435
8845	-1.528887	-0.022033	9.773812	0.177733	0.047384	0.121757	0.179162	0.243568	-0.743450	-0.870510	-0.042826	-0.068014	0.485544
8846	-1.576241	0.121450	9.386570	0.152776	0.055363	0.114607	0.184132	0.240406	-0.744071	-0.871400	-0.046143	-0.067316	0.483737
8847	-1.714979	0.305203	9.351430	0.158201	0.051936	0.103259	0.184957	0.234130	-0.746593	-0.872173	-0.049442	-0.066556	0.482121
8848	-1.827065	0.166292	9.254677	0.215399	0.024863	0.111516	0.188142	0.225934	-0.750071	-0.872976	-0.053551	-0.064721	0.480474
8849	-1.563343	0.573560	9.410881	0.200981	0.008955	0.127215	0.189226	0.219657	-0.751953	-0.873959	-0.057228	-0.062774	0.478519
8850	-1.367017	1.010216	9.568005	0.120568	-0.015584	0.093082	0.190059	0.211199	-0.753208	-0.874708	-0.059268	-0.061160	0.477109
8851	-1.278587	1.212342	9.829099	0.049155	0.001899	0.055625	0.191380	0.209011	-0.754924	-0.875176	-0.060166	-0.060584	0.476210
8852	-1.275834	1.255965	9.944925	-0.040967	0.014223	0.002148	0.192143	0.212826	-0.755671	-0.875168	-0.059557	-0.061135	0.476231
8853	-1.410793	1.292979	9.908066	-0.082812	0.044966	-0.033243	0.193173	0.213910	-0.754001	-0.874896	-0.058485	-0.062638	0.476669
8854	-1.724501	0.969491	10.281935	-0.095135	0.070471	-0.082566	0.196010	0.218257	-0.752841	-0.874072	-0.057359	-0.064789	0.478027
8855	-2.030187	0.093851	10.214429	-0.086229	0.086317	-0.071956	0.196234	0.223436	-0.750732	-0.873370	-0.056584	-0.067100	0.479083
8856	-1.995218	-0.407667	9.883945	-0.032716	0.096790	-0.024931	0.196614	0.224524	-0.749181	-0.872998	-0.056874	-0.069049	0.479449
8857	-2.043582	-0.399432	9.307715	0.001132	0.070589	0.016664	0.200007	0.223006	-0.748602	-0.873058	-0.057561	-0.070187	0.479094
8858	-1.928187	-0.459085	8.969602	-0.030357	0.053021	0.058628	0.202864	0.223808	-0.747220	-0.873559	-0.057587	-0.071255	0.478017
8859	-1.904403	-0.511954	9.043284	-0.026131	0.009159	0.098133	0.203901	0.224347	-0.746714	-0.874509	-0.057288	-0.071523	0.476274
8860	-1.897095	-0.165675	9.049605	0.018434	-0.025907	0.127478	0.206508	0.224880	-0.748037	-0.875720	-0.057511	-0.070668	0.474145
8861	-1.871908	-0.030234	9.363346	-0.022792	-0.045247	0.128883	0.207038	0.223513	-0.748573	-0.877023	-0.056781	-0.069934	0.471928
8862	-1.697402	0.051180	9.692000	0.016419	-0.055038	0.152000	0.206783	0.223106	-0.749347	-0.878499	-0.056727	-0.068561	0.469384
8863	-1.430551	0.229141	9.583605	0.086981	-0.056023	0.182429	0.207588	0.220103	-0.751450	-0.880177	-0.057880	-0.066535	0.466381
8864	-1.292176	0.672789	9.520225	-0.006847	-0.064776	0.157973	0.207339	0.217650	-0.750697	-0.881727	-0.057330	-0.065195	0.463703
8865	-1.507739	0.906375	9.856396	-0.130138	-0.050719	0.114053	0.206805	0.220653	-0.751948	-0.882992	-0.054632	-0.065331	0.461598
8866	-1.799888	0.904233	9.983852	-0.044138	-0.041831	0.090124	0.206531	0.223382	-0.752433	-0.883899	-0.053552	-0.064820	0.460057
8867	-1.715281	0.926769	9.704623	-0.027928	-0.031264	0.077929	0.206796	0.222290	-0.752061	-0.884683	-0.052833	-0.064387	0.458692
8868	-1.459746	0.876052	9.499976	-0.062699	-0.046991	0.051101	0.205488	0.222978	-0.751519	-0.885242	-0.051327	-0.063993	0.457840
8869	-1.421667	0.794393	9.633282	-0.081376	-0.057459	0.019174	0.204439	0.224620	-0.752261	-0.885572	-0.049374	-0.063627	0.457467
8870	-1.460001	0.833431	9.718169	-0.116101	-0.067876	-0.023395	0.201812	0.227906	-0.751158	-0.885470	-0.046643	-0.063422	0.457978
8871	-1.427490	0.650598	9.783073	-0.116819	-0.057306	-0.062182	0.200218	0.232550	-0.749800	-0.885080	-0.043983	-0.063443	0.458993
8872	-1.363974	0.755725	9.718851	-0.136368	-0.048510	-0.086962	0.197718	0.236927	-0.749720	-0.884323	-0.040997	-0.063822	0.460672
8873	-1.275867	0.918801	9.792058	-0.100352	-0.053671	-0.139583	0.194159	0.242671	-0.747033	-0.883185	-0.038594	-0.063794	0.463060
8874	-1.257501	1.116519	10.005644	-0.141264	-0.039608	-0.194432	0.190476	0.248281	-0.745892	-0.881472	-0.035457	-0.064469	0.466470
8875	-1.416496	0.824859	10.171880	-0.073055	-0.028084	-0.243255	0.185757	0.252942	-0.744874	-0.879285	-0.033684	-0.064682	0.470679
8876	-1.417506	0.694017	9.850773	-0.049574	-0.035783	-0.285427	0.181045	0.257331	-0.745405	-0.876640	-0.032072	-0.064630	0.475707
8877	-1.498325	0.212233	9.386942	0.049041	-0.047790	-0.321825	0.175435	0.258724	-0.745307	-0.873596	-0.032177	-0.063384	0.481432
8878	-1.297390	-0.049306	9.310109	-0.022659	-0.082886	-0.304963	0.168396	0.259717	-0.745450	-0.870743	-0.030561	-0.062269	0.486822
8879	-1.279127	-0.202770	9.505240	-0.035299	-0.111833	-0.294627	0.160829	0.262895	-0.747110	-0.868024	-0.028592	-0.060701	0.491968
8880	-1.209400	-0.250770	9.715559	-0.051476	-0.109301	-0.284197	0.151159	0.266900	-0.744864	-0.865343	-0.026242	-0.059392	0.496956
8881	-1.583775	-0.275879	9.987646	0.036016	-0.114553	-0.250874	0.144906	0.267888	-0.746307	-0.862958	-0.025519	-0.057053	0.501395
8882	-1.588095	-0.199398	9.820346	0.197062	-0.098749	-0.239930	0.139193	0.264920	-0.746895	-0.860518	-0.027619	-0.053415	0.505858
