# Supplementary material for: Identification of Haptic Based Guiding Using Hard Reins
Source: PLoS One. 2015 Jul 22;10(7):e0132020. doi: 10.1371/journal.pone.0132020 (PMC4511788; doi:10.1371/journal.pone.0132020)
Supplement: S2 File — (ZIP) [file pone.0132020.s002.zip › MotionData2/Subject10/T1/gc1.txt]

// Start Time: 0
// Sample rate: 25.0Hz
// Scenario: 4.9
// Firmware Version: 2.6.1
Counter	Acc_X	Acc_Y	Acc_Z	Gyr_X	Gyr_Y	Gyr_Z	Mag_X	Mag_Y	Mag_Z	Quat_w	Quat_x	Quat_y	Quat_z
7850	8.897759	-0.396018	-4.178652	-0.544233	0.019912	0.002415	-0.711374	-0.274037	0.224925	0.508690	-0.310162	-0.778703	-0.196607
7851	8.914052	-0.376243	-4.091908	-0.566034	0.029131	-0.009395	-0.711098	-0.272631	0.223400	0.507570	-0.314171	-0.777128	-0.199350
7852	8.926713	-0.422859	-4.190473	-0.553289	0.023563	0.002290	-0.711945	-0.271650	0.223976	0.506854	-0.318021	-0.775293	-0.202194
7853	8.926626	-0.396124	-4.166608	-0.553421	0.011078	-0.011787	-0.710820	-0.272213	0.223961	0.505503	-0.321919	-0.773921	-0.204649
7854	8.953099	-0.396231	-4.156977	-0.557031	0.018354	-0.017177	-0.710539	-0.271930	0.222984	0.504574	-0.325508	-0.772210	-0.207707
7855	8.941339	-0.355195	-4.176750	-0.556186	0.007523	-0.015327	-0.710811	-0.273891	0.222686	0.503118	-0.329374	-0.770840	-0.210217
7856	8.921855	-0.381595	-4.166764	-0.551687	0.005792	-0.025888	-0.711093	-0.273752	0.223249	0.501966	-0.332809	-0.769297	-0.213189
7857	8.902408	-0.393479	-4.154524	-0.553429	0.011091	-0.013562	-0.710392	-0.273615	0.223944	0.500575	-0.336641	-0.767846	-0.215661
7858	8.912034	-0.405638	-4.156817	-0.569764	0.009303	-0.006664	-0.710952	-0.273893	0.223665	0.499410	-0.340519	-0.766024	-0.218732
7859	8.897667	-0.415335	-4.176021	-0.535205	0.009032	0.005239	-0.711514	-0.273464	0.221437	0.498175	-0.344448	-0.764500	-0.220718
7860	8.936356	-0.405943	-4.181010	-0.555194	0.012809	-0.002971	-0.711092	-0.273889	0.222268	0.497150	-0.348203	-0.762644	-0.223543
7861	8.972556	-0.401323	-4.178693	-0.560684	0.003782	0.002336	-0.711512	-0.273885	0.221433	0.495628	-0.352346	-0.761033	-0.225907
7862	8.999533	-0.363054	-4.215401	-0.524412	-0.001719	-0.005155	-0.711093	-0.273608	0.222271	0.494561	-0.355808	-0.759438	-0.228174
7863	8.989803	-0.343539	-4.196276	-0.537169	-0.010726	0.000943	-0.710670	-0.274029	0.221984	0.492962	-0.359744	-0.758045	-0.230088
7864	8.946640	-0.280466	-4.201754	-0.529919	-0.010739	-0.001627	-0.711085	-0.275856	0.223926	0.491711	-0.363338	-0.756457	-0.232330
7865	8.898219	-0.231556	-4.158741	-0.567226	-0.025078	0.008635	-0.710535	-0.273055	0.223950	0.489694	-0.367728	-0.754967	-0.234522
7866	8.849545	-0.199410	-4.091378	-0.537304	-0.025124	-0.002524	-0.711654	-0.274175	0.224507	0.488142	-0.371429	-0.753457	-0.236770
7867	8.837719	-0.303764	-4.172353	-0.560833	-0.021506	0.007782	-0.709835	-0.273063	0.225902	0.486202	-0.375699	-0.751920	-0.238902
7868	8.845222	-0.304023	-4.206188	-0.562525	-0.008995	0.020074	-0.709833	-0.273340	0.224921	0.484784	-0.379887	-0.749925	-0.241420
7869	8.960497	-0.374589	-4.166894	-0.533488	-0.009044	0.011580	-0.710400	-0.272221	0.225915	0.483237	-0.383865	-0.748322	-0.243195
7870	8.850019	-0.415534	-4.255693	-0.562552	-0.010686	0.007688	-0.710965	-0.271664	0.227463	0.481704	-0.387855	-0.746397	-0.245808
7871	8.797243	-0.425155	-4.301425	-0.558874	-0.005302	0.007688	-0.709985	-0.271106	0.227741	0.479978	-0.391981	-0.744619	-0.248020
7872	8.816606	-0.420474	-4.306335	-0.558833	0.009245	-0.006550	-0.708863	-0.270967	0.227035	0.478671	-0.395602	-0.742593	-0.250858
7873	8.980026	-0.474276	-4.243130	-0.547886	0.017300	-0.004679	-0.709704	-0.271245	0.227039	0.477289	-0.399306	-0.740705	-0.253193
7874	8.893715	-0.462072	-4.310807	-0.540816	-0.018813	-0.000849	-0.709990	-0.270126	0.227891	0.475713	-0.402960	-0.738955	-0.255472
7875	8.907713	-0.396323	-4.217323	-0.551851	-0.019379	-0.031930	-0.709418	-0.272083	0.226049	0.473600	-0.406466	-0.737574	-0.257824
7876	8.898245	-0.352779	-4.220213	-0.566342	-0.013943	-0.027706	-0.708005	-0.274330	0.226434	0.471727	-0.409919	-0.735828	-0.260764
7877	8.864568	-0.323568	-4.220494	-0.540891	-0.025121	-0.000803	-0.708144	-0.275034	0.227686	0.469767	-0.413786	-0.734259	-0.262608
7878	8.941589	-0.299646	-4.182203	-0.530030	-0.012269	-0.031701	-0.708004	-0.274751	0.226569	0.468171	-0.416808	-0.732689	-0.265054
7879	8.953282	-0.328507	-4.148068	-0.551999	-0.026364	-0.055759	-0.706736	-0.276160	0.228083	0.465803	-0.419957	-0.731486	-0.267567
7880	8.816883	-0.343130	-4.304782	-0.548400	-0.031701	-0.066322	-0.705885	-0.278408	0.229311	0.463563	-0.422728	-0.730258	-0.270433
7881	8.750363	-0.268416	-4.404596	-0.544605	-0.022067	-0.038028	-0.705600	-0.279248	0.229020	0.461400	-0.426023	-0.728869	-0.272699
7882	8.885117	-0.225313	-4.332768	-0.546388	-0.004796	-0.052279	-0.704750	-0.281072	0.228995	0.459623	-0.428814	-0.727254	-0.275621
7883	8.885160	-0.174444	-4.314005	-0.557180	-0.003238	-0.019678	-0.703340	-0.282618	0.229527	0.457715	-0.432364	-0.725425	-0.278059
7884	8.855953	-0.120732	-4.256574	-0.548056	0.006634	-0.020518	-0.703345	-0.281779	0.230095	0.456241	-0.435547	-0.723391	-0.280800
7885	8.850738	-0.202802	-4.245986	-0.567245	-0.015836	-0.017078	-0.703349	-0.281083	0.231360	0.454063	-0.439271	-0.721553	-0.283246
7886	8.860338	-0.108283	-4.193895	-0.531747	-0.010774	0.002779	-0.703771	-0.281087	0.232762	0.452588	-0.442718	-0.719531	-0.285377
7887	8.819440	-0.231755	-4.269784	-0.527909	-0.003937	0.040801	-0.702936	-0.279265	0.232355	0.451245	-0.446825	-0.717254	-0.286833
7888	8.850860	-0.219871	-4.269959	-0.544338	-0.012808	0.034479	-0.703924	-0.278570	0.234606	0.449784	-0.450830	-0.714861	-0.288824
7889	8.829376	-0.251438	-4.315488	-0.536933	-0.002194	0.052187	-0.704076	-0.276050	0.235473	0.448435	-0.455144	-0.712367	-0.290315
7890	8.913171	-0.275664	-4.240424	-0.544111	0.013147	0.053789	-0.706199	-0.271840	0.234974	0.447430	-0.459247	-0.709528	-0.292350
7891	8.893525	-0.423133	-4.267748	-0.564121	-0.009514	0.078442	-0.708182	-0.268060	0.237545	0.445864	-0.464193	-0.706644	-0.293912
7892	8.806690	-0.429896	-4.277221	-0.556933	-0.016654	0.066167	-0.707218	-0.264145	0.239536	0.444358	-0.468730	-0.703836	-0.295725
7893	8.753412	-0.506982	-4.290788	-0.552353	-0.027738	0.092807	-0.707797	-0.260505	0.240976	0.442708	-0.473850	-0.700988	-0.296803
7894	8.642697	-0.683482	-4.414318	-0.553075	0.001202	0.079312	-0.708655	-0.257147	0.243255	0.441531	-0.478398	-0.697873	-0.298594
7895	8.791545	-0.771055	-4.355549	-0.534835	0.011915	0.082130	-0.708669	-0.253783	0.243010	0.440518	-0.482957	-0.694821	-0.299868
7896	8.905215	-0.871351	-4.434320	-0.537517	0.023798	0.066116	-0.708961	-0.251544	0.243875	0.439695	-0.487017	-0.691683	-0.301757
7897	8.924429	-0.713834	-4.346700	-0.545903	0.008735	0.043130	-0.711352	-0.250134	0.242929	0.438281	-0.491133	-0.688916	-0.303469
7898	8.917821	-0.774903	-4.457160	-0.540558	-0.001916	0.022908	-0.712477	-0.249570	0.242944	0.436786	-0.494749	-0.686371	-0.305511
7899	8.849322	-0.710702	-4.307973	-0.557153	-0.026915	0.005161	-0.710931	-0.249851	0.241811	0.434525	-0.498638	-0.684173	-0.307336
7900	8.849900	-0.638449	-4.347441	-0.544586	-0.041234	-0.011401	-0.711354	-0.249857	0.244051	0.432216	-0.502034	-0.682252	-0.309327
7901	8.820230	-0.695867	-4.283937	-0.562768	-0.039281	-0.019603	-0.710228	-0.250703	0.244732	0.429566	-0.505684	-0.680328	-0.311304
7902	8.796463	-0.569964	-4.270812	-0.539349	-0.062729	-0.028906	-0.709524	-0.251409	0.245838	0.426887	-0.508905	-0.678768	-0.313142
7903	8.668812	-0.549497	-4.604321	-0.551925	-0.051907	-0.023819	-0.708125	-0.250858	0.247930	0.424132	-0.512458	-0.677023	-0.314863
7904	8.657294	-0.474722	-4.638968	-0.552478	-0.000673	-0.009977	-0.708119	-0.252262	0.248614	0.422255	-0.515631	-0.674627	-0.317338
7905	8.716497	-0.592483	-4.860034	-0.547516	0.064266	-0.019157	-0.708105	-0.254914	0.245650	0.421117	-0.518457	-0.671849	-0.320127
7906	8.828563	-0.674507	-4.723955	-0.521939	0.082958	-0.006582	-0.709238	-0.252241	0.243171	0.420684	-0.520859	-0.668875	-0.323012
7907	8.846446	-0.387435	-4.403397	-0.547619	0.068827	-0.024463	-0.708383	-0.254900	0.241319	0.419555	-0.523566	-0.666077	-0.325874
7908	8.844829	-0.633373	-4.313663	-0.551283	0.053409	-0.012947	-0.709225	-0.254331	0.239374	0.418358	-0.526295	-0.663195	-0.328881
7909	8.782692	-0.507424	-4.331899	-0.555033	0.052790	-0.042176	-0.711047	-0.254883	0.238264	0.416809	-0.528909	-0.660627	-0.331808
7910	8.741930	-0.393451	-4.311370	-0.551330	0.070848	-0.048430	-0.709918	-0.256004	0.237405	0.415586	-0.531026	-0.657941	-0.335280
7911	8.729854	-0.405488	-4.316052	-0.534905	0.074235	-0.033224	-0.710612	-0.257397	0.235159	0.414580	-0.533422	-0.655198	-0.338083
7912	8.847160	-0.512119	-4.244946	-0.540366	0.066971	-0.023505	-0.709774	-0.256559	0.235580	0.413569	-0.535776	-0.652322	-0.341147
7913	8.837599	-0.483044	-4.242841	-0.552197	0.061581	-0.019186	-0.711322	-0.255430	0.234206	0.412298	-0.538560	-0.649376	-0.343910
7914	8.875785	-0.541117	-4.215665	-0.538566	0.054181	-0.004828	-0.710479	-0.255431	0.233920	0.411245	-0.541204	-0.646385	-0.346643
7915	8.878331	-0.560632	-4.242030	-0.558634	0.041703	-0.009410	-0.713574	-0.253456	0.232007	0.409702	-0.544282	-0.643411	-0.349176
7916	8.815750	-0.536132	-4.251885	-0.548586	0.041497	0.007508	-0.713017	-0.252334	0.231456	0.408441	-0.547225	-0.640289	-0.351782
7917	8.863426	-0.528684	-4.172294	-0.558696	0.032666	-0.006703	-0.712589	-0.253732	0.230040	0.406786	-0.550376	-0.637317	-0.354174
7918	8.887085	-0.579355	-4.135515	-0.553168	0.045253	-0.006719	-0.712878	-0.251629	0.229924	0.405398	-0.553118	-0.634254	-0.356979
7919	8.925289	-0.618049	-4.101306	-0.562326	0.030843	-0.002313	-0.715261	-0.252607	0.230911	0.403702	-0.556342	-0.631176	-0.359341
7920	8.939826	-0.618186	-4.108573	-0.542266	0.039703	0.004063	-0.714135	-0.253169	0.230337	0.402418	-0.559143	-0.628084	-0.361842
7921	8.949368	-0.632701	-4.101175	-0.547794	0.031701	-0.004800	-0.714840	-0.252179	0.228116	0.400868	-0.562187	-0.625086	-0.364030
7922	8.944334	-0.617958	-4.067504	-0.555112	0.023609	-0.003067	-0.714149	-0.250086	0.230369	0.399164	-0.565090	-0.622079	-0.366551
7923	8.944222	-0.646956	-4.067181	-0.546075	0.016373	-0.004690	-0.715278	-0.248398	0.229277	0.397437	-0.568208	-0.619171	-0.368524
7924	8.905682	-0.617684	-4.062623	-0.558874	0.001990	-0.002102	-0.715560	-0.247975	0.228725	0.395407	-0.571280	-0.616267	-0.370819
7925	9.002048	-0.613307	-4.038638	-0.546175	0.001964	-0.004588	-0.713875	-0.248404	0.230105	0.393494	-0.574481	-0.613429	-0.372611
7926	9.098380	-0.490123	-3.953154	-0.517331	-0.008651	-0.039539	-0.715560	-0.248403	0.231097	0.391509	-0.576820	-0.611319	-0.374551
7927	8.906713	-0.603977	-4.188426	-0.532140	-0.051637	-0.062492	-0.714301	-0.247852	0.232910	0.388665	-0.579578	-0.609637	-0.375994
7928	8.989075	-0.716250	-4.281519	-0.561250	-0.043960	-0.098258	-0.712896	-0.248706	0.235966	0.385282	-0.581783	-0.608129	-0.378504
7929	8.810387	-0.666564	-4.245590	-0.544795	-0.029707	-0.091108	-0.711768	-0.250396	0.237897	0.382337	-0.584108	-0.606479	-0.380552
7930	8.865675	-0.596438	-4.183622	-0.546441	-0.015566	-0.059350	-0.710907	-0.254887	0.239242	0.379748	-0.586429	-0.604385	-0.382898
7931	8.721517	-0.564537	-4.251442	-0.544543	-0.013947	-0.041667	-0.709920	-0.256011	0.239502	0.377366	-0.589212	-0.602006	-0.384725
7932	8.797511	-0.631895	-4.125144	-0.560556	0.007160	0.023480	-0.709372	-0.252929	0.239250	0.375502	-0.592434	-0.598629	-0.386864
7933	8.816740	-0.573775	-4.087157	-0.540571	0.005185	0.032582	-0.709086	-0.253908	0.238678	0.373962	-0.595906	-0.595216	-0.388285
7934	8.848749	-0.535705	-4.150449	-0.544154	0.005082	0.046710	-0.710221	-0.251388	0.240112	0.372423	-0.599267	-0.591672	-0.390007
7935	9.018421	-0.571303	-4.261429	-0.522323	0.013206	0.036335	-0.711084	-0.246909	0.242122	0.371214	-0.602557	-0.588256	-0.391255
7936	8.951621	-0.668468	-4.407650	-0.562346	-0.003745	0.037721	-0.711656	-0.244666	0.242430	0.369258	-0.605982	-0.584710	-0.393127
7937	8.754999	-0.806907	-4.328520	-0.545822	0.032362	0.018169	-0.711247	-0.242293	0.244828	0.367831	-0.609060	-0.581149	-0.394984
7938	8.611546	-0.902107	-4.237863	-0.554504	0.102754	0.006973	-0.711813	-0.240883	0.242750	0.366942	-0.611195	-0.577218	-0.398264
7939	8.784798	-0.800976	-4.123240	-0.563306	0.147737	0.020791	-0.713366	-0.238636	0.242226	0.366647	-0.613490	-0.572589	-0.401675
7940	8.893023	-0.752873	-4.051432	-0.557931	0.164352	-0.024340	-0.715197	-0.236662	0.239744	0.366143	-0.614758	-0.568521	-0.405950
7941	9.000808	-0.878943	-4.006676	-0.543421	0.177200	-0.056977	-0.715763	-0.235110	0.237109	0.365787	-0.615748	-0.564737	-0.410033
7942	9.042624	-0.989402	-3.850856	-0.536208	0.170869	-0.058636	-0.717162	-0.235658	0.234038	0.365319	-0.616375	-0.561182	-0.414365
7943	9.130929	-1.061882	-3.758345	-0.545184	0.180683	-0.042873	-0.719133	-0.233399	0.230442	0.365097	-0.617478	-0.557123	-0.418377
7944	9.194512	-1.174940	-3.609774	-0.541709	0.149925	-0.031152	-0.720251	-0.234087	0.227368	0.364531	-0.618589	-0.553301	-0.422284
7945	9.116804	-1.157095	-3.539796	-0.516325	0.118748	0.014436	-0.721653	-0.233936	0.225004	0.364468	-0.620611	-0.549164	-0.424763
7946	9.092854	-1.089219	-3.530856	-0.540045	0.098959	0.023130	-0.722503	-0.231543	0.222379	0.363794	-0.622707	-0.545023	-0.427598
7947	9.090588	-1.050539	-3.531284	-0.572835	0.090187	0.013959	-0.722928	-0.230274	0.220299	0.362711	-0.625351	-0.540562	-0.430313
7948	9.228612	-1.068749	-3.598923	-0.540230	0.083002	-0.003280	-0.723490	-0.229706	0.218492	0.361610	-0.627262	-0.536833	-0.433118
7949	9.170528	-1.012499	-3.551146	-0.527719	0.066967	-0.030465	-0.723767	-0.230262	0.217090	0.360455	-0.629278	-0.533436	-0.435348
7950	9.208731	-1.022103	-3.502764	-0.569563	0.078311	-0.067290	-0.724049	-0.229837	0.215978	0.358356	-0.630725	-0.530265	-0.438846
7951	9.275943	-0.910729	-3.402612	-0.553375	0.073086	-0.094470	-0.724454	-0.232910	0.213153	0.356385	-0.632167	-0.527363	-0.441863
7952	9.309054	-0.910393	-3.315673	-0.546236	0.065112	-0.112912	-0.724300	-0.235989	0.211862	0.354020	-0.633050	-0.525041	-0.445251
7953	9.320876	-0.886029	-3.272467	-0.559202	0.036512	-0.131462	-0.722040	-0.238792	0.210417	0.351267	-0.634443	-0.522772	-0.448112
7954	9.318535	-0.837592	-3.258506	-0.544798	0.018448	-0.133831	-0.721455	-0.244398	0.210354	0.348225	-0.635487	-0.521034	-0.451021
7955	9.279490	-0.832149	-3.200523	-0.539392	-0.011719	-0.089361	-0.719894	-0.248042	0.209325	0.345607	-0.637588	-0.518704	-0.452752
7956	9.289121	-0.769167	-3.167411	-0.555756	-0.029964	-0.055815	-0.720595	-0.248604	0.210303	0.342610	-0.639929	-0.516190	-0.454595
7957	9.271688	-0.860736	-3.142202	-0.543082	-0.057367	-0.021899	-0.718909	-0.249456	0.212658	0.340094	-0.643140	-0.513235	-0.455300
7958	9.385938	-0.765156	-3.201413	-0.546781	-0.068174	-0.018299	-0.717226	-0.249466	0.214322	0.337139	-0.646124	-0.510558	-0.456280
7959	9.352923	-0.838293	-3.335866	-0.541499	-0.104290	-0.012717	-0.717222	-0.250876	0.217104	0.334251	-0.649812	-0.507772	-0.456277
7960	9.174723	-0.784155	-3.360395	-0.558044	-0.131170	-0.022505	-0.716370	-0.253407	0.219028	0.330449	-0.653366	-0.505445	-0.456554
7961	9.581434	-0.860457	-3.558226	-0.565436	-0.137076	-0.056973	-0.714963	-0.255104	0.222914	0.326511	-0.657025	-0.503192	-0.456626
7962	9.354858	-0.893194	-3.610716	-0.547402	-0.157831	-0.065529	-0.712994	-0.256945	0.227213	0.322164	-0.660278	-0.501668	-0.456698
7963	9.316875	-0.767413	-3.631399	-0.542075	-0.139240	-0.131035	-0.709477	-0.259348	0.231075	0.317833	-0.663023	-0.500579	-0.456950
7964	9.284111	-0.637134	-3.700466	-0.556505	-0.108324	-0.154381	-0.707209	-0.265249	0.234212	0.313030	-0.664952	-0.499803	-0.458310
7965	9.009805	-0.563345	-3.770995	-0.556284	-0.068619	-0.164397	-0.705220	-0.271143	0.235533	0.308906	-0.666773	-0.498551	-0.459823
7966	8.574184	-0.419030	-3.547306	-0.535124	-0.000001	-0.197383	-0.702100	-0.278863	0.237106	0.305056	-0.667114	-0.497847	-0.462653
7967	8.366334	-0.289004	-3.446993	-0.557363	0.077504	-0.191073	-0.699264	-0.285025	0.234223	0.302119	-0.667296	-0.496018	-0.466269
7968	8.511498	-0.215066	-3.457678	-0.540438	0.171100	-0.186103	-0.698945	-0.292856	0.228967	0.299983	-0.666156	-0.494050	-0.471340
7969	8.767447	-0.163454	-3.448931	-0.546992	0.279091	-0.165553	-0.699757	-0.297866	0.218855	0.299398	-0.664591	-0.490721	-0.477360
7970	9.821095	-0.066519	-3.891191	-0.546577	0.386235	-0.241151	-0.698854	-0.309172	0.204750	0.298733	-0.660834	-0.488081	-0.485628
7971	8.701918	0.140739	-3.565804	-0.564896	0.408478	-0.315145	-0.699785	-0.318517	0.192077	0.297678	-0.656575	-0.485703	-0.494357
7972	8.927706	0.489241	-3.260708	-0.540090	0.365816	-0.388826	-0.697911	-0.327450	0.179807	0.295386	-0.651415	-0.485095	-0.503078
7973	10.009355	1.089029	-3.648209	-0.537298	0.214150	-0.338006	-0.695612	-0.338216	0.171009	0.292509	-0.648599	-0.484370	-0.509061
7974	10.244703	1.317300	-4.008686	-0.545038	0.090978	-0.257627	-0.692206	-0.346201	0.167963	0.288778	-0.647438	-0.483560	-0.513421
7975	9.630397	1.157389	-3.919092	-0.552566	0.042277	-0.257567	-0.689645	-0.353768	0.166187	0.284797	-0.647200	-0.482634	-0.516804
7976	8.749128	0.787045	-3.739805	-0.518344	-0.026649	-0.239287	-0.686107	-0.361072	0.168879	0.280443	-0.647241	-0.482508	-0.519247
7977	8.731707	0.993624	-3.572946	-0.562105	-0.068304	-0.193527	-0.682164	-0.365018	0.172722	0.275894	-0.648795	-0.481281	-0.520881
7978	8.872919	1.088221	-3.376053	-0.563985	-0.101233	-0.136698	-0.680474	-0.367422	0.178276	0.271279	-0.650821	-0.479740	-0.522197
7979	8.961667	1.260688	-3.532740	-0.557279	-0.074726	-0.080118	-0.677249	-0.367444	0.182724	0.267874	-0.653469	-0.477126	-0.523042
7980	9.121272	1.067924	-3.666116	-0.556209	-0.100683	0.001455	-0.675567	-0.368311	0.189552	0.264794	-0.656734	-0.473833	-0.523514
7981	8.993563	1.012815	-3.718489	-0.529058	-0.135307	0.028494	-0.675296	-0.366927	0.194737	0.262282	-0.660867	-0.470407	-0.522667
7982	9.013518	0.995198	-3.810139	-0.523617	-0.159993	0.065870	-0.676442	-0.363022	0.201218	0.259725	-0.665143	-0.466890	-0.521672
7983	9.040337	1.006931	-3.839301	-0.537941	-0.133919	0.079705	-0.675199	-0.359400	0.206838	0.257598	-0.669742	-0.462671	-0.520599
7984	8.958523	0.883626	-3.929636	-0.543066	-0.102628	0.107733	-0.677042	-0.356050	0.212060	0.255727	-0.673856	-0.458059	-0.520292
7985	8.996417	0.852455	-3.852016	-0.559340	-0.092704	0.114559	-0.678616	-0.350178	0.217167	0.254011	-0.678406	-0.452914	-0.519725
7986	8.967269	0.843093	-3.832542	-0.537424	-0.076643	0.120016	-0.679202	-0.345426	0.221555	0.252557	-0.682273	-0.448024	-0.519609
7987	8.884557	0.853841	-3.743148	-0.563626	-0.045800	0.108885	-0.678939	-0.341652	0.224108	0.251098	-0.686248	-0.442649	-0.519688
7988	8.953279	0.704138	-3.652166	-0.531574	-0.006343	0.112547	-0.681206	-0.337168	0.225850	0.250250	-0.689233	-0.437532	-0.520479
7989	9.061900	0.698590	-3.657082	-0.562459	-0.013511	0.125521	-0.681773	-0.336048	0.226426	0.249228	-0.692954	-0.431749	-0.520858
7990	9.192597	0.716857	-3.696122	-0.570606	-0.016286	0.139628	-0.684033	-0.332537	0.225921	0.248011	-0.696413	-0.425864	-0.521669
7991	9.564089	0.610420	-3.724427	-0.544198	-0.010121	0.146155	-0.686573	-0.329306	0.225135	0.247447	-0.700117	-0.419933	-0.521788
7992	9.566258	0.448192	-3.770946	-0.555019	0.000795	0.139751	-0.688281	-0.323836	0.224926	0.246566	-0.703257	-0.414087	-0.522654
7993	9.215032	0.272062	-3.691189	-0.529636	-0.011984	0.139143	-0.688859	-0.319912	0.225251	0.246087	-0.706786	-0.408379	-0.522610
7994	9.015515	0.037069	-3.596479	-0.525986	-0.006503	0.124923	-0.690281	-0.315707	0.225725	0.245373	-0.709680	-0.403048	-0.523162
7995	8.854934	0.092456	-3.403578	-0.577122	-0.018462	0.076593	-0.694353	-0.315417	0.225620	0.243491	-0.712949	-0.397725	-0.523671
7996	8.986381	0.119810	-3.534540	-0.549122	-0.019943	0.029195	-0.692682	-0.312339	0.225919	0.241319	-0.715279	-0.393553	-0.524650
7997	9.388192	0.024206	-3.732148	-0.567286	-0.005067	-0.006415	-0.693809	-0.312065	0.228726	0.238792	-0.717656	-0.389427	-0.525637
7998	9.049047	-0.394416	-3.770516	-0.555293	-0.005445	0.022800	-0.694793	-0.311500	0.228181	0.236563	-0.719772	-0.385189	-0.526873
7999	8.852531	-0.416586	-3.649190	-0.544216	0.008624	0.051987	-0.695927	-0.308977	0.228495	0.235081	-0.722316	-0.380368	-0.527557
8000	9.038567	-0.379139	-3.657106	-0.558722	0.012273	0.057146	-0.696216	-0.307298	0.229634	0.233282	-0.724481	-0.375493	-0.528878
8001	9.193715	-0.317649	-3.715991	-0.551654	-0.022024	0.062790	-0.696516	-0.303098	0.231078	0.231566	-0.727426	-0.370545	-0.529079
8002	9.066332	-0.351207	-3.800017	-0.546555	-0.068673	0.036570	-0.696950	-0.300868	0.235019	0.229104	-0.730192	-0.366451	-0.529193
8003	9.010603	-0.428248	-3.808748	-0.560874	-0.049001	0.059262	-0.698644	-0.299190	0.237286	0.227001	-0.733397	-0.361550	-0.529039
8004	9.025198	-0.452672	-3.835075	-0.539179	-0.076277	0.075608	-0.698099	-0.295553	0.238998	0.224989	-0.736444	-0.356974	-0.528772
8005	9.030735	-0.419343	-3.910360	-0.566389	-0.070736	0.075264	-0.699239	-0.292623	0.243511	0.222799	-0.739972	-0.351847	-0.528210
8006	8.977473	-0.452810	-3.905082	-0.544605	-0.073535	0.073752	-0.698691	-0.289970	0.246051	0.220689	-0.742948	-0.347203	-0.527991
8007	8.899982	-0.461806	-3.875883	-0.551655	-0.049370	0.093849	-0.698563	-0.287455	0.248313	0.219041	-0.746263	-0.341830	-0.527508
8008	8.943218	-0.466761	-3.851722	-0.556819	-0.013494	0.114807	-0.699982	-0.283949	0.248500	0.217575	-0.748884	-0.336158	-0.528045
8009	8.953058	-0.457277	-3.871171	-0.529327	0.023277	0.119330	-0.701958	-0.281424	0.248821	0.217002	-0.751452	-0.330289	-0.528336
8010	9.001630	-0.511157	-3.935876	-0.572824	0.031504	0.129392	-0.701697	-0.276513	0.246634	0.215728	-0.753702	-0.324007	-0.529541
8011	8.945542	-0.539424	-3.875077	-0.541720	0.058214	0.147267	-0.706629	-0.272017	0.246719	0.215465	-0.756073	-0.317403	-0.530267
8012	8.996283	-0.588273	-3.906012	-0.550504	0.094117	0.167296	-0.708332	-0.267243	0.244825	0.215304	-0.757734	-0.310484	-0.532056
8013	8.995776	-0.597558	-3.845500	-0.570403	0.105866	0.173179	-0.710582	-0.265543	0.240945	0.215146	-0.759809	-0.302939	-0.533507
8014	8.963249	-0.770954	-3.780698	-0.535677	0.113410	0.215970	-0.714538	-0.258797	0.237691	0.215817	-0.761406	-0.295320	-0.535228
8015	9.008301	-0.833616	-3.707569	-0.544710	0.126131	0.208706	-0.718486	-0.253728	0.233021	0.216512	-0.763277	-0.287375	-0.536606
8016	9.147065	-0.945019	-3.605027	-0.528349	0.115024	0.233745	-0.721873	-0.248659	0.228068	0.217463	-0.764828	-0.279518	-0.538161
8017	9.224003	-1.090711	-3.637332	-0.528419	0.104297	0.224962	-0.724000	-0.242899	0.224929	0.218421	-0.766856	-0.271544	-0.538970
8018	9.151165	-1.184439	-3.626524	-0.532067	0.109885	0.205396	-0.727385	-0.238250	0.219831	0.218946	-0.768224	-0.264068	-0.540521
8019	9.228971	-1.260539	-3.736929	-0.535779	0.095545	0.200144	-0.731331	-0.233743	0.215854	0.219442	-0.770153	-0.256389	-0.541270
8020	9.172844	-1.274231	-3.664212	-0.552227	0.088534	0.185824	-0.732742	-0.231065	0.211839	0.219301	-0.771650	-0.249058	-0.542618
8021	9.169693	-1.319673	-3.591211	-0.544356	0.058163	0.152476	-0.736120	-0.228241	0.207840	0.218925	-0.773697	-0.242150	-0.542980
8022	9.023736	-1.339640	-3.453063	-0.543753	0.024124	0.127884	-0.736689	-0.225847	0.204654	0.217943	-0.775496	-0.236064	-0.543490
8023	9.136812	-1.378852	-3.426198	-0.560455	-0.013305	0.092550	-0.738098	-0.224013	0.201748	0.216298	-0.778033	-0.230197	-0.543037
8024	9.304165	-1.429056	-3.556342	-0.546186	-0.037300	0.051320	-0.737262	-0.222613	0.201756	0.214139	-0.780095	-0.225525	-0.542895
8025	9.222896	-1.400089	-3.643544	-0.555526	-0.077749	0.045258	-0.738386	-0.222617	0.203582	0.211742	-0.783036	-0.220710	-0.541578
8026	9.068979	-1.360770	-3.694519	-0.561170	-0.091840	0.010753	-0.738662	-0.224020	0.204409	0.208648	-0.785522	-0.216730	-0.540786
8027	8.972910	-1.321756	-3.735903	-0.546814	-0.115238	-0.000448	-0.737962	-0.224029	0.206640	0.205705	-0.788577	-0.212875	-0.538995
8028	8.936708	-1.311832	-3.731133	-0.541403	-0.123409	0.003198	-0.736131	-0.226004	0.209261	0.202688	-0.791239	-0.209348	-0.537617
8029	8.891457	-1.350817	-3.827290	-0.542222	-0.111679	0.001337	-0.736556	-0.225450	0.211647	0.199830	-0.794192	-0.205494	-0.535816
8030	8.935246	-1.378038	-3.885036	-0.537477	-0.060918	-0.034296	-0.735153	-0.226312	0.217080	0.196718	-0.795968	-0.202345	-0.535531
8031	8.982889	-1.423891	-3.826596	-0.549234	-0.050933	-0.036263	-0.733191	-0.226327	0.220419	0.193578	-0.798099	-0.198765	-0.534844
8032	8.886271	-1.454728	-3.830956	-0.537262	-0.024858	-0.038076	-0.733048	-0.227172	0.221668	0.190562	-0.799436	-0.195531	-0.535122
8033	8.827944	-1.432217	-3.768305	-0.538093	0.002377	-0.061266	-0.732070	-0.226337	0.222508	0.187533	-0.800815	-0.192258	-0.535316
8034	9.409100	-1.253219	-3.930557	-0.544147	0.073040	-0.091699	-0.732622	-0.228720	0.223326	0.184200	-0.800889	-0.189433	-0.537366
8035	9.481582	-0.906624	-4.084332	-0.545375	0.192295	-0.124226	-0.732329	-0.230954	0.220504	0.181077	-0.799973	-0.186392	-0.540844
8036	8.532596	-0.777074	-3.647156	-0.524770	0.325808	-0.167466	-0.735398	-0.234006	0.213227	0.178169	-0.796906	-0.184054	-0.547102
8037	8.259161	-0.858142	-2.974151	-0.549830	0.399733	-0.166543	-0.735081	-0.240563	0.204348	0.175249	-0.793495	-0.180886	-0.554016
8038	8.698332	-0.819648	-2.946172	-0.553611	0.390053	-0.184127	-0.736180	-0.244173	0.194812	0.171901	-0.789645	-0.178239	-0.561375
8039	9.739659	-0.705462	-3.347532	-0.533397	0.441697	-0.210500	-0.736430	-0.249182	0.184137	0.168852	-0.785403	-0.175791	-0.568972
8040	9.432279	-0.321763	-3.361067	-0.564705	0.400718	-0.247782	-0.738502	-0.254319	0.170958	0.164615	-0.781102	-0.173946	-0.576650
8041	9.390297	-0.374058	-3.263775	-0.526536	0.302171	-0.329906	-0.740013	-0.260882	0.165170	0.159750	-0.777888	-0.173912	-0.582344
8042	9.266925	-0.242149	-3.163597	-0.544170	0.248214	-0.333333	-0.736757	-0.266625	0.161869	0.154291	-0.774865	-0.174111	-0.587762
8043	9.767814	-0.079587	-2.943781	-0.557525	0.138091	-0.297314	-0.734474	-0.274748	0.158970	0.148713	-0.773688	-0.173732	-0.590854
8044	9.894414	-0.018250	-3.055785	-0.556242	0.046132	-0.288734	-0.731636	-0.282327	0.160547	0.142871	-0.773163	-0.173697	-0.592989
8045	9.575695	-0.016119	-3.036052	-0.562159	-0.047847	-0.259098	-0.729075	-0.290751	0.163655	0.136998	-0.774270	-0.173229	-0.593068
8046	9.294334	0.091501	-3.114198	-0.536768	-0.073512	-0.226837	-0.726246	-0.296513	0.166788	0.131767	-0.775272	-0.172798	-0.593070
8047	9.408435	0.172658	-3.161166	-0.547760	-0.104365	-0.194893	-0.722722	-0.301022	0.172026	0.126655	-0.777181	-0.171674	-0.592010
8048	9.380565	0.128322	-3.322527	-0.564243	-0.138636	-0.182494	-0.720607	-0.304125	0.176731	0.121290	-0.779130	-0.170391	-0.590941
8049	9.293697	0.182186	-3.298849	-0.547807	-0.159140	-0.116724	-0.716802	-0.308919	0.183082	0.116888	-0.781903	-0.168195	-0.588792
8050	9.287671	0.268510	-3.413370	-0.547614	-0.174306	-0.033458	-0.714560	-0.309507	0.189769	0.113409	-0.784683	-0.164856	-0.586714
8051	9.079122	0.443215	-3.511693	-0.560182	-0.187501	0.035462	-0.714418	-0.310641	0.193671	0.110472	-0.788263	-0.160207	-0.583756
8052	9.131841	0.448033	-3.461075	-0.534257	-0.132201	0.084090	-0.714435	-0.307572	0.197757	0.108703	-0.790839	-0.155071	-0.581988
8053	9.058790	0.313271	-3.442559	-0.539416	-0.098114	0.101480	-0.714445	-0.306044	0.201967	0.107105	-0.793468	-0.149435	-0.580177
8054	9.014483	0.357880	-3.310101	-0.566416	-0.062106	0.117741	-0.715303	-0.302401	0.202711	0.105418	-0.795335	-0.143229	-0.579495
8055	9.352081	0.302647	-3.300271	-0.548006	-0.028031	0.130194	-0.717426	-0.298475	0.203467	0.104184	-0.797173	-0.136895	-0.578723
8056	9.592534	0.059442	-3.302711	-0.540209	0.045704	0.144005	-0.719416	-0.292583	0.202985	0.103504	-0.797740	-0.130338	-0.579578
8057	9.367663	-0.155015	-3.041472	-0.556208	0.097913	0.152257	-0.720979	-0.288092	0.201926	0.102708	-0.798106	-0.123289	-0.580756
8058	9.176933	-0.316644	-2.800199	-0.568867	0.116085	0.137772	-0.723520	-0.284153	0.198911	0.101664	-0.797821	-0.116342	-0.582761
8059	9.232446	-0.384870	-2.833340	-0.540341	0.062504	0.071207	-0.726619	-0.281055	0.196590	0.100086	-0.798283	-0.110831	-0.583475
8060	9.443130	-0.493436	-2.977389	-0.513282	0.046521	0.034503	-0.729717	-0.278808	0.197337	0.098554	-0.798403	-0.106313	-0.584412
8061	9.442644	-0.837255	-3.079869	-0.543999	0.048234	0.058863	-0.730567	-0.276842	0.196525	0.096746	-0.798951	-0.100969	-0.584912
8062	9.272414	-1.036336	-3.009763	-0.551274	0.022689	0.094257	-0.730864	-0.272917	0.196289	0.095249	-0.799498	-0.095094	-0.585396
8063	9.128654	-0.910220	-3.083467	-0.547747	0.002792	0.099719	-0.731431	-0.271940	0.197981	0.093782	-0.800600	-0.089112	-0.585068
8064	9.205522	-0.728133	-3.259577	-0.544232	-0.006051	0.082169	-0.733689	-0.268844	0.195514	0.092191	-0.801390	-0.083560	-0.585058
8065	9.115923	-0.846102	-3.277471	-0.554979	0.015626	0.080108	-0.734538	-0.267017	0.194422	0.090394	-0.802258	-0.077771	-0.584946
8066	9.090745	-0.961456	-3.198828	-0.541016	0.053118	0.110095	-0.737068	-0.265459	0.191382	0.089267	-0.802336	-0.071695	-0.585789
8067	9.129027	-1.048694	-3.197906	-0.554169	0.110556	0.141432	-0.737919	-0.263210	0.189874	0.088343	-0.802112	-0.064741	-0.587044
8068	9.309595	-1.124626	-3.177969	-0.550571	0.098747	0.152188	-0.740741	-0.259129	0.186583	0.087610	-0.801654	-0.057791	-0.588503
8069	9.331531	-1.107969	-3.197515	-0.557803	0.092278	0.174267	-0.744832	-0.253359	0.181922	0.086989	-0.801602	-0.050278	-0.589355
8070	9.359519	-1.155842	-3.095533	-0.545172	0.066770	0.198451	-0.745820	-0.251241	0.177618	0.086840	-0.801472	-0.042700	-0.590151
8071	9.397479	-1.199187	-3.032276	-0.557990	0.050605	0.199285	-0.748085	-0.246039	0.173915	0.086463	-0.801834	-0.034841	-0.590231
8072	9.324322	-1.268414	-2.968582	-0.550631	0.057644	0.212570	-0.751614	-0.241122	0.172596	0.086369	-0.801734	-0.026982	-0.590791
8073	9.306908	-1.355150	-2.943428	-0.576097	0.050551	0.212300	-0.752191	-0.237048	0.169846	0.085847	-0.802025	-0.018689	-0.590794
8074	9.338013	-1.396338	-2.928512	-0.530655	0.050271	0.219911	-0.755577	-0.232262	0.165868	0.086141	-0.801878	-0.010958	-0.591144
8075	9.318894	-1.425458	-2.966822	-0.536093	0.050295	0.219841	-0.758125	-0.226213	0.160359	0.086336	-0.801995	-0.003009	-0.591051
8076	9.273096	-1.425215	-2.974013	-0.552649	0.028954	0.196769	-0.762070	-0.222132	0.157916	0.085988	-0.802040	0.004574	-0.591031
8077	9.103416	-1.568989	-2.948018	-0.534693	0.004755	0.170534	-0.763627	-0.218331	0.153913	0.085608	-0.802593	0.011638	-0.590238
8078	9.235727	-1.656745	-2.935134	-0.551207	-0.017591	0.160762	-0.762514	-0.215809	0.153092	0.084852	-0.803107	0.018547	-0.589471
8079	9.545938	-1.683986	-3.114052	-0.549663	-0.038737	0.112324	-0.764775	-0.212157	0.152029	0.083546	-0.804132	0.024777	-0.588029
8080	9.392293	-1.627920	-3.191794	-0.553556	-0.054483	0.061045	-0.765910	-0.209353	0.152347	0.081584	-0.805062	0.030045	-0.586785
8081	9.223159	-1.638816	-3.172116	-0.562903	-0.057388	-0.013393	-0.764507	-0.209359	0.153175	0.078582	-0.806335	0.034367	-0.585207
8082	9.155528	-1.643192	-3.167144	-0.564806	-0.062641	-0.030205	-0.764644	-0.210485	0.154842	0.075367	-0.807385	0.038283	-0.583938
8083	9.121740	-1.642979	-3.167101	-0.561313	-0.082427	-0.036242	-0.766041	-0.212592	0.157487	0.072132	-0.808910	0.042170	-0.581965
8084	9.122171	-1.633633	-3.217948	-0.564023	-0.082436	-0.033616	-0.763507	-0.214705	0.159123	0.068898	-0.810145	0.045989	-0.580347
8085	9.192463	-1.677953	-3.277956	-0.552180	-0.067883	-0.053902	-0.762378	-0.216824	0.163286	0.065585	-0.811450	0.049494	-0.578617
8086	9.141857	-1.687391	-3.292281	-0.554157	-0.091241	-0.060870	-0.762382	-0.216554	0.166644	0.062200	-0.812755	0.052741	-0.576870
8087	9.089259	-1.694733	-3.359785	-0.568579	-0.076784	-0.058482	-0.760280	-0.216285	0.168448	0.058572	-0.814135	0.056342	-0.574960
8088	8.953424	-1.686052	-3.267880	-0.555727	-0.029627	-0.101115	-0.759433	-0.217979	0.171779	0.054627	-0.814735	0.059021	-0.574230
8089	9.208888	-1.697072	-3.227022	-0.553640	0.028241	-0.121744	-0.759141	-0.221070	0.173982	0.050395	-0.814910	0.061531	-0.574104
8090	9.335070	-1.543281	-3.240988	-0.551962	0.054206	-0.201455	-0.758003	-0.224436	0.173938	0.045256	-0.814625	0.062617	-0.574819
8091	9.374443	-1.359913	-3.250336	-0.529975	0.130473	-0.275944	-0.756013	-0.230042	0.172745	0.039505	-0.813736	0.062419	-0.576521
8092	8.933359	-1.244139	-2.958664	-0.555076	0.193620	-0.278484	-0.754865	-0.235503	0.170862	0.033251	-0.811881	0.062399	-0.579526
8093	9.076903	-1.195548	-2.773343	-0.545420	0.282592	-0.257659	-0.754835	-0.241372	0.165628	0.027266	-0.809127	0.062761	-0.583636
8094	9.244887	-0.819633	-2.780179	-0.529104	0.274215	-0.232564	-0.753113	-0.248920	0.158825	0.021861	-0.806172	0.063230	-0.587887
8095	9.378803	-0.452974	-2.755454	-0.541896	0.276156	-0.237960	-0.753633	-0.257023	0.151755	0.016142	-0.803360	0.063824	-0.591843
8096	9.109505	-0.100598	-2.715532	-0.551184	0.274765	-0.280535	-0.752476	-0.263732	0.145524	0.009809	-0.800372	0.063774	-0.596021
8097	9.500998	0.102556	-2.684494	-0.554979	0.256809	-0.279480	-0.750063	-0.268621	0.139024	0.003361	-0.797740	0.063789	-0.599609
8098	9.733288	0.190294	-2.719613	-0.555393	0.180974	-0.258612	-0.750028	-0.276461	0.136845	-0.002657	-0.795754	0.064118	-0.602211
8099	9.873833	0.278641	-2.749783	-0.551903	0.148349	-0.237098	-0.749302	-0.281497	0.133851	-0.008461	-0.794284	0.064705	-0.604032
8100	9.766707	0.236437	-2.650100	-0.573875	0.095760	-0.191063	-0.745906	-0.287668	0.132921	-0.013849	-0.793172	0.066336	-0.605215
8101	9.780127	0.091765	-2.583263	-0.559533	0.030282	-0.132125	-0.743928	-0.290757	0.133433	-0.018388	-0.792930	0.068661	-0.605152
8102	9.625834	0.165327	-2.569379	-0.556299	-0.058458	-0.086449	-0.742526	-0.291194	0.137472	-0.022021	-0.793505	0.071784	-0.603913
8103	9.468143	0.198974	-2.758016	-0.574766	-0.117934	-0.076587	-0.741824	-0.292051	0.141931	-0.025955	-0.794920	0.075196	-0.601476
8104	9.504629	0.125792	-2.829737	-0.554618	-0.090932	-0.083593	-0.741116	-0.294877	0.148467	-0.029482	-0.795840	0.078354	-0.599692
8105	9.454550	0.086837	-2.925888	-0.538426	-0.138155	-0.051277	-0.739433	-0.295459	0.153900	-0.032526	-0.797425	0.081721	-0.596974
8106	9.281353	0.009902	-3.035948	-0.545605	-0.145605	-0.023047	-0.738742	-0.294362	0.160616	-0.035098	-0.798860	0.085761	-0.594337
8107	9.344978	0.091212	-3.109430	-0.565608	-0.149116	-0.021464	-0.737902	-0.294657	0.164661	-0.038221	-0.800454	0.089916	-0.591378
8108	9.292141	0.016192	-3.178595	-0.556282	-0.135105	0.017466	-0.738327	-0.294673	0.169697	-0.040502	-0.801627	0.094719	-0.588882
8109	9.169250	0.111350	-3.157746	-0.572388	-0.100930	0.031208	-0.736786	-0.294971	0.174296	-0.043221	-0.802489	0.099739	-0.586681
8110	9.301234	0.130516	-3.051818	-0.542905	-0.047304	0.064865	-0.736793	-0.293288	0.173754	-0.044900	-0.802492	0.105065	-0.585621
8111	9.363511	0.174136	-2.970234	-0.537225	-0.026031	0.101085	-0.737369	-0.289926	0.174353	-0.046412	-0.802299	0.110699	-0.584729
8112	9.382621	0.191144	-2.936621	-0.555259	-0.006178	0.106949	-0.738503	-0.287402	0.174807	-0.047884	-0.801661	0.116799	-0.584299
8113	9.430483	0.237226	-2.862293	-0.522650	-0.024461	0.119840	-0.739640	-0.284035	0.174292	-0.048976	-0.801349	0.122523	-0.583463
8114	9.662267	0.158116	-2.912463	-0.540780	-0.042738	0.160473	-0.742466	-0.279683	0.174080	-0.049501	-0.800956	0.129339	-0.582487
8115	9.725728	0.166838	-2.999633	-0.566414	-0.087832	0.179930	-0.744442	-0.276873	0.173006	-0.050467	-0.801101	0.136554	-0.580554
8116	9.764171	-0.114455	-3.112528	-0.564646	-0.104029	0.176489	-0.744448	-0.275329	0.172183	-0.051024	-0.801266	0.143953	-0.578487
8117	9.428996	-0.323944	-2.940600	-0.552826	-0.113278	0.190735	-0.747692	-0.271535	0.171269	-0.051592	-0.801581	0.151174	-0.576153
8118	9.197060	-0.378033	-2.934854	-0.533569	-0.071713	0.164111	-0.749524	-0.269707	0.170883	-0.051890	-0.801351	0.157968	-0.574621
8119	9.028523	-0.450493	-2.711519	-0.556016	-0.024760	0.160852	-0.750225	-0.268990	0.166143	-0.053138	-0.800637	0.164624	-0.573633
8120	9.224017	-0.606872	-2.787358	-0.551509	-0.017257	0.128150	-0.753749	-0.264766	0.162579	-0.054304	-0.799804	0.170977	-0.572828
8121	9.271527	-0.785939	-2.775758	-0.551354	0.009867	0.117356	-0.754877	-0.263214	0.160228	-0.056093	-0.798753	0.176818	-0.572348
8122	9.348432	-1.018870	-2.845751	-0.544308	-0.027910	0.107044	-0.754739	-0.261942	0.156745	-0.057342	-0.798056	0.182750	-0.571332
8123	9.281892	-1.072614	-3.004538	-0.537038	-0.033354	0.107150	-0.757266	-0.261650	0.155090	-0.058850	-0.797475	0.188301	-0.570187
8124	9.309479	-1.056658	-3.130402	-0.566302	-0.054605	0.082182	-0.759370	-0.261355	0.152034	-0.060632	-0.797088	0.194108	-0.568592
8125	9.406395	-1.144841	-3.221367	-0.551661	-0.040231	0.080508	-0.758242	-0.261908	0.148943	-0.062637	-0.796597	0.199398	-0.567230
8126	9.177470	-1.150950	-3.269319	-0.558933	-0.054815	0.099930	-0.760063	-0.262175	0.146159	-0.064095	-0.796088	0.205392	-0.565641
8127	9.230906	-1.229132	-3.350672	-0.534195	-0.020633	0.093821	-0.760485	-0.260896	0.141142	-0.065736	-0.795278	0.210664	-0.564653
8128	9.172665	-1.194570	-3.292989	-0.540607	-0.027826	0.094665	-0.761462	-0.261443	0.137509	-0.067068	-0.794449	0.216320	-0.563523
8129	9.436106	-1.293500	-3.388890	-0.522417	-0.042547	0.122438	-0.763143	-0.261853	0.135561	-0.068090	-0.793713	0.221934	-0.562254
8130	9.451443	-1.078069	-3.705435	-0.555346	-0.083838	0.125006	-0.765966	-0.257916	0.133667	-0.069064	-0.793299	0.228297	-0.560167
8131	9.267439	-0.903852	-3.856944	-0.552822	-0.092459	0.079964	-0.766393	-0.256374	0.133686	-0.070825	-0.793213	0.233628	-0.557867
8132	9.018746	-0.902193	-3.842131	-0.555737	-0.104759	0.043683	-0.766541	-0.254692	0.133705	-0.072611	-0.793344	0.238716	-0.555291
8133	8.873960	-0.862509	-3.825466	-0.531296	-0.110170	0.029823	-0.765975	-0.255958	0.134666	-0.074516	-0.793671	0.243021	-0.552698
8134	8.892838	-0.925308	-3.800628	-0.572264	-0.118864	0.016122	-0.767663	-0.255398	0.136083	-0.076798	-0.794011	0.247859	-0.549741
8135	8.774413	-0.914729	-3.774008	-0.546638	-0.075560	-0.005099	-0.766247	-0.258773	0.138553	-0.079511	-0.794056	0.251709	-0.547537
8136	8.835044	-0.847477	-3.779672	-0.559298	-0.050028	-0.031037	-0.766670	-0.258496	0.139957	-0.082442	-0.793847	0.255532	-0.545631
8137	9.444121	-0.861739	-3.901144	-0.575433	0.009993	-0.075698	-0.765551	-0.258368	0.143025	-0.086833	-0.793222	0.258412	-0.544501
8138	9.459657	-0.625132	-3.923135	-0.566319	0.035431	-0.102252	-0.764422	-0.259774	0.143421	-0.091083	-0.792393	0.261020	-0.543770
8139	9.043026	-0.500073	-3.667844	-0.544269	0.100425	-0.133437	-0.763560	-0.264114	0.141552	-0.096106	-0.791092	0.262446	-0.544113
8140	9.056404	-0.256864	-3.409615	-0.553163	0.149196	-0.141781	-0.764657	-0.268999	0.136477	-0.101169	-0.789208	0.264060	-0.545149
8141	9.108443	-0.178772	-3.236581	-0.531218	0.154073	-0.094656	-0.763242	-0.270668	0.131695	-0.105882	-0.787086	0.265795	-0.546478
8142	9.140144	0.004991	-3.190348	-0.536914	0.107041	-0.070521	-0.764073	-0.272475	0.127628	-0.109678	-0.785271	0.268426	-0.547053
8143	9.277382	-0.189534	-3.241520	-0.560591	0.065284	-0.022765	-0.763775	-0.275829	0.124795	-0.113632	-0.783617	0.271747	-0.546979
8144	9.321839	-0.081552	-3.320106	-0.565996	0.052354	0.016202	-0.765463	-0.274696	0.122303	-0.116634	-0.781822	0.276162	-0.546705
8145	9.297269	-0.156190	-3.299910	-0.555327	0.008984	0.023654	-0.764903	-0.274135	0.121746	-0.119721	-0.780485	0.280235	-0.545874
8146	9.257969	-0.295984	-3.278967	-0.556190	0.005245	0.037795	-0.764067	-0.272593	0.120917	-0.122065	-0.779059	0.284972	-0.544939
8147	9.249429	-0.102905	-3.329436	-0.553617	-0.025554	0.055732	-0.764768	-0.272872	0.121199	-0.124604	-0.777864	0.289568	-0.543646
8148	9.296576	-0.060611	-3.474950	-0.539293	-0.052479	0.038394	-0.766044	-0.270212	0.122914	-0.126338	-0.777057	0.294255	-0.541881
8149	9.149715	-0.069669	-3.525395	-0.530348	-0.063108	0.011996	-0.765903	-0.270354	0.123191	-0.128803	-0.776536	0.297975	-0.540011
8150	9.135314	-0.142363	-3.570474	-0.546534	-0.041442	0.015202	-0.766326	-0.269791	0.122921	-0.130960	-0.775685	0.302335	-0.538290
8151	9.173910	-0.147440	-3.570469	-0.544734	-0.032243	-0.006057	-0.765347	-0.269662	0.125431	-0.134052	-0.774859	0.305818	-0.536749
8152	9.135334	-0.156924	-3.579977	-0.546344	-0.015386	0.023005	-0.765762	-0.270921	0.125001	-0.136275	-0.773636	0.310211	-0.535430
8153	9.091892	-0.156650	-3.579922	-0.546331	-0.005344	0.007895	-0.765764	-0.270360	0.125007	-0.139427	-0.772388	0.313824	-0.534315
8154	9.207642	-0.162152	-3.570350	-0.546131	0.008763	0.043219	-0.765351	-0.268396	0.123906	-0.141573	-0.770735	0.318442	-0.533403
8155	9.180615	-0.149475	-3.502799	-0.529668	0.019330	0.061032	-0.767741	-0.267408	0.123655	-0.144075	-0.768885	0.322593	-0.532908
8156	9.138994	-0.097829	-3.401834	-0.562390	0.024974	0.050877	-0.767182	-0.266422	0.121704	-0.146483	-0.766917	0.327437	-0.532134
8157	9.197178	-0.098408	-3.435734	-0.532414	0.023013	0.053907	-0.767749	-0.264591	0.119071	-0.149149	-0.765011	0.331456	-0.531648
8158	9.255615	-0.091920	-3.498709	-0.553243	0.044955	0.030544	-0.767755	-0.263188	0.118527	-0.151754	-0.762943	0.335810	-0.531149
8159	9.048127	-0.073695	-3.498635	-0.551432	0.037626	0.040301	-0.770007	-0.261356	0.117165	-0.154971	-0.760864	0.339741	-0.530703
8160	9.081587	0.086345	-3.379650	-0.545934	0.057500	0.032303	-0.769447	-0.260509	0.114653	-0.157521	-0.758626	0.343984	-0.530422
8161	9.357601	0.311750	-3.384951	-0.558882	0.032456	0.023545	-0.770426	-0.261205	0.114095	-0.161027	-0.756640	0.347707	-0.529779
8162	9.338972	0.257991	-3.497893	-0.565988	0.039457	0.049953	-0.771691	-0.260355	0.112016	-0.163559	-0.754357	0.352464	-0.529116
8163	9.375396	0.310911	-3.500948	-0.553292	0.037601	0.050127	-0.773097	-0.259361	0.109102	-0.166770	-0.752096	0.356462	-0.528653
8164	9.328907	0.238994	-3.454174	-0.540549	0.028311	0.073313	-0.774219	-0.259356	0.108551	-0.168580	-0.749797	0.361313	-0.528051
8165	9.248989	0.157304	-3.457988	-0.551462	0.000950	0.114020	-0.778171	-0.254016	0.106680	-0.170851	-0.747415	0.366327	-0.527243
8166	9.299567	0.149795	-3.448306	-0.538627	0.000565	0.150451	-0.778604	-0.250930	0.105877	-0.171604	-0.744794	0.372379	-0.526468
8167	9.281167	0.190389	-3.545387	-0.553126	-0.009507	0.176004	-0.779322	-0.247143	0.105503	-0.173190	-0.741992	0.378319	-0.525670
8168	9.126349	0.254680	-3.468575	-0.566059	-0.039149	0.170700	-0.780885	-0.242513	0.104724	-0.173819	-0.739467	0.385060	-0.524122
8169	9.130624	0.405389	-3.325284	-0.546147	-0.024521	0.137240	-0.782880	-0.235499	0.103974	-0.175629	-0.737071	0.390342	-0.522985
8170	9.202876	0.395358	-3.310771	-0.544472	-0.040635	0.125871	-0.784989	-0.234225	0.101487	-0.176378	-0.734915	0.396166	-0.521387
8171	9.304593	0.433216	-3.337909	-0.560155	-0.060054	0.091333	-0.785003	-0.231572	0.104311	-0.178639	-0.733140	0.400982	-0.519429
8172	9.257113	0.437728	-3.436965	-0.555007	-0.099515	0.068631	-0.785439	-0.227928	0.104352	-0.179653	-0.731955	0.406253	-0.516648
8173	9.557782	0.420154	-3.625643	-0.548639	-0.084815	0.038606	-0.785866	-0.227092	0.106322	-0.182144	-0.730850	0.410213	-0.514205
8174	9.745760	0.171931	-3.710112	-0.548255	-0.030757	0.040058	-0.787266	-0.227647	0.105488	-0.183906	-0.729162	0.414722	-0.512354
8175	9.096422	-0.204919	-3.564892	-0.536963	0.015832	0.052101	-0.788958	-0.225678	0.104683	-0.186940	-0.726905	0.418355	-0.511509
8176	8.556643	-0.510988	-3.198307	-0.532714	0.092854	0.090434	-0.789521	-0.224540	0.099666	-0.188979	-0.723541	0.422952	-0.511750
8177	8.624249	-0.671904	-2.969469	-0.543381	0.127948	0.099807	-0.792186	-0.223957	0.094940	-0.192537	-0.719645	0.426885	-0.512649
8178	9.138181	-0.997444	-3.109086	-0.530438	0.146708	0.116722	-0.792758	-0.220007	0.087156	-0.194712	-0.715451	0.431595	-0.513753
8179	9.612078	-1.308988	-3.369622	-0.554068	0.115967	0.146781	-0.794740	-0.214656	0.080517	-0.197789	-0.711149	0.436316	-0.514564
8180	9.748942	-1.427586	-3.646357	-0.543255	0.083356	0.163058	-0.797551	-0.212382	0.073013	-0.199101	-0.707080	0.442024	-0.514793
8181	9.284740	-1.360966	-3.508750	-0.530830	0.040023	0.159838	-0.800088	-0.209141	0.069152	-0.200986	-0.703458	0.446963	-0.514758
8182	9.239917	-1.446834	-3.372418	-0.556497	0.000448	0.164177	-0.801648	-0.204498	0.064599	-0.201712	-0.700110	0.453111	-0.513662
8183	9.104725	-1.378075	-3.334343	-0.567701	-0.039938	0.151004	-0.804190	-0.200563	0.062842	-0.203433	-0.697164	0.458601	-0.512116
8184	9.134259	-1.247826	-3.345502	-0.572951	-0.002946	0.148969	-0.803081	-0.197058	0.061612	-0.204497	-0.693851	0.464672	-0.510716
8185	9.177992	-1.260457	-3.388913	-0.536766	-0.011850	0.119379	-0.805629	-0.191435	0.058056	-0.206331	-0.690965	0.469261	-0.509696
8186	9.246469	-1.133142	-3.443584	-0.553484	-0.047433	0.079626	-0.807041	-0.189754	0.059203	-0.207397	-0.688774	0.474319	-0.507541
8187	9.059299	-1.215245	-3.621224	-0.548307	-0.092398	0.065768	-0.807751	-0.187935	0.060345	-0.209149	-0.687110	0.478598	-0.505055
8188	9.001828	-1.224942	-3.683863	-0.545544	-0.092480	0.072868	-0.807477	-0.186679	0.061754	-0.209732	-0.685421	0.483639	-0.502298
8189	9.098998	-1.163041	-3.735427	-0.519111	-0.078199	0.075774	-0.808615	-0.183458	0.063195	-0.211094	-0.683593	0.487690	-0.500298
8190	9.130684	-1.042290	-3.717486	-0.544654	-0.083330	0.059604	-0.808906	-0.181788	0.066849	-0.211870	-0.681899	0.492472	-0.497591
8191	9.089446	-0.978836	-3.660147	-0.544480	-0.049049	0.054085	-0.810031	-0.181225	0.066864	-0.214071	-0.679841	0.496336	-0.495622
8192	9.053300	-0.959260	-3.657901	-0.567975	-0.019963	0.037703	-0.810740	-0.179541	0.066887	-0.215994	-0.677588	0.500751	-0.493427
8193	9.098631	-0.988212	-3.604480	-0.560685	-0.018242	0.043088	-0.811442	-0.179540	0.066893	-0.218822	-0.675215	0.504467	-0.491645
8194	9.074329	-1.002468	-3.589791	-0.573571	-0.034210	0.021797	-0.812990	-0.178554	0.066635	-0.220817	-0.673190	0.508754	-0.489105
8195	9.204692	-1.032410	-3.608961	-0.542498	0.005454	0.005132	-0.810461	-0.178977	0.065493	-0.224007	-0.671002	0.511646	-0.487643
8196	9.243042	-1.003350	-3.561011	-0.538904	0.016502	-0.022308	-0.811999	-0.180090	0.064095	-0.226469	-0.669048	0.514750	-0.485922
8197	9.247655	-0.882005	-3.475384	-0.546203	0.044019	-0.072090	-0.812840	-0.180084	0.062843	-0.230857	-0.667218	0.516439	-0.484579
8198	9.134010	-0.721128	-3.370709	-0.557151	0.067905	-0.118373	-0.811276	-0.183856	0.058318	-0.235013	-0.665635	0.518178	-0.482898
8199	9.584633	-0.497505	-3.484958	-0.553611	0.093761	-0.182058	-0.811248	-0.189874	0.056018	-0.241091	-0.664377	0.518199	-0.481609
8200	9.153114	-0.359425	-3.481089	-0.560999	0.112390	-0.250447	-0.810922	-0.199388	0.051163	-0.247017	-0.663668	0.517975	-0.479822
8201	8.790710	-0.184715	-3.347240	-0.542973	0.132704	-0.318536	-0.810040	-0.207639	0.045478	-0.254672	-0.663434	0.515841	-0.478440
8202	8.902142	-0.062125	-3.341508	-0.548394	0.168329	-0.367435	-0.807179	-0.219120	0.040443	-0.262104	-0.663386	0.513609	-0.476892
8203	9.010255	0.228950	-3.448802	-0.553932	0.178609	-0.402000	-0.805714	-0.232279	0.035402	-0.271164	-0.663415	0.510163	-0.475483
8204	9.002129	0.569560	-3.481588	-0.530654	0.164642	-0.461753	-0.801585	-0.244883	0.030345	-0.279181	-0.664356	0.506456	-0.473488
8205	9.327616	1.213041	-3.440878	-0.549768	0.159068	-0.426410	-0.799119	-0.262389	0.025250	-0.288215	-0.664721	0.502657	-0.471607
8206	9.637524	1.392089	-3.481952	-0.552340	0.129297	-0.316474	-0.796113	-0.275134	0.021040	-0.294751	-0.664307	0.501215	-0.469683
8207	9.738062	1.367880	-3.387580	-0.543212	0.048477	-0.151315	-0.793145	-0.279619	0.019432	-0.300019	-0.662913	0.501589	-0.467913
8208	9.472370	1.258225	-3.412580	-0.560596	-0.070133	0.017224	-0.794257	-0.281714	0.018021	-0.301516	-0.660923	0.505808	-0.465216
8209	9.457022	1.131025	-3.672102	-0.564565	-0.177121	0.093907	-0.794830	-0.279761	0.021121	-0.302511	-0.658999	0.510957	-0.461660
8210	9.022801	1.075432	-3.724059	-0.552787	-0.232930	0.175680	-0.795422	-0.273896	0.027618	-0.300754	-0.656884	0.518131	-0.457812
8211	8.948417	1.090098	-3.772449	-0.554489	-0.250626	0.239452	-0.797983	-0.266901	0.032884	-0.299498	-0.654121	0.525497	-0.454179
8212	8.886250	1.070628	-3.856720	-0.545363	-0.272725	0.286569	-0.799985	-0.259489	0.038848	-0.296163	-0.651136	0.534206	-0.450482
8213	8.790869	1.220589	-3.933171	-0.550613	-0.241207	0.290741	-0.802556	-0.250534	0.044833	-0.294460	-0.647660	0.542070	-0.447204
8214	8.819777	1.157424	-3.956668	-0.537565	-0.168850	0.253293	-0.806526	-0.242133	0.049705	-0.292386	-0.644020	0.549563	-0.444667
8215	8.760642	1.066662	-3.844426	-0.553932	-0.158667	0.230009	-0.809094	-0.233025	0.051777	-0.292147	-0.640356	0.556109	-0.441970
8216	8.796435	0.979500	-3.833836	-0.537532	-0.140532	0.208854	-0.811376	-0.225185	0.055511	-0.290739	-0.636860	0.562789	-0.439487
8217	9.252195	0.918749	-3.814438	-0.567699	-0.172821	0.214092	-0.810422	-0.219456	0.059758	-0.290652	-0.633334	0.569260	-0.436293
8218	9.543105	0.627404	-4.120863	-0.555456	-0.106010	0.196169	-0.810724	-0.214977	0.061485	-0.289943	-0.629489	0.575663	-0.433922
8219	9.271248	0.152838	-4.149033	-0.522413	-0.048273	0.165123	-0.812721	-0.207404	0.061299	-0.291123	-0.625628	0.580338	-0.432488
8220	8.611034	-0.189023	-3.830214	-0.554949	0.000884	0.114707	-0.814148	-0.202079	0.062205	-0.292318	-0.621738	0.585038	-0.430956
8221	8.470921	-0.095916	-3.768241	-0.541287	0.044622	0.051769	-0.814158	-0.199268	0.059718	-0.295764	-0.618232	0.587883	-0.429776
8222	8.687738	-0.193932	-3.765021	-0.552033	0.096511	0.000932	-0.813602	-0.197578	0.056655	-0.299003	-0.614824	0.590544	-0.428773
8223	9.228464	-0.405909	-3.881778	-0.534195	0.185676	0.001567	-0.815007	-0.195872	0.050253	-0.304426	-0.610689	0.591825	-0.429100
8224	9.115114	-0.759647	-3.752031	-0.546576	0.214214	0.036557	-0.815009	-0.193887	0.043004	-0.308656	-0.605831	0.594117	-0.429797
8225	8.950484	-0.692741	-3.653489	-0.550327	0.192491	0.047233	-0.814734	-0.191059	0.035203	-0.313904	-0.600928	0.595993	-0.430282
8226	8.998749	-0.649411	-3.632290	-0.557704	0.189138	0.024181	-0.815289	-0.190748	0.026263	-0.318045	-0.596304	0.598329	-0.430431
8227	9.414392	-0.560352	-3.658003	-0.551513	0.171222	0.015615	-0.816414	-0.188901	0.019301	-0.323273	-0.591889	0.599912	-0.430428
8228	9.370502	-0.574257	-3.607047	-0.576025	0.186858	-0.007782	-0.816409	-0.188882	0.013429	-0.327849	-0.587494	0.601985	-0.430092
8229	9.563178	-0.541216	-3.540017	-0.538180	0.138913	-0.003466	-0.817811	-0.188014	0.006319	-0.332649	-0.583613	0.603386	-0.429729
8230	9.224245	-0.426721	-3.349952	-0.545895	0.082321	-0.022734	-0.816402	-0.188282	0.001412	-0.335715	-0.580450	0.605673	-0.428408
8231	8.996919	-0.458848	-3.305796	-0.559133	-0.005059	-0.020636	-0.817241	-0.188838	0.000574	-0.339129	-0.577826	0.607984	-0.425987
8232	9.254473	-0.607312	-3.599274	-0.574158	-0.107875	0.002868	-0.816960	-0.188839	0.000712	-0.339976	-0.575747	0.612058	-0.422275
8233	9.296571	-0.618136	-3.741772	-0.552201	-0.104671	0.036736	-0.818237	-0.186608	0.004939	-0.341566	-0.573272	0.615630	-0.419157
8234	9.192572	-0.651237	-3.729182	-0.541326	-0.104649	0.027106	-0.817264	-0.184656	0.007189	-0.341847	-0.571051	0.619647	-0.416028
8235	9.181548	-0.540504	-3.810141	-0.541365	-0.099052	0.006740	-0.818675	-0.183826	0.011682	-0.343587	-0.568932	0.622731	-0.412881
8236	9.063273	-0.539743	-3.807575	-0.535035	-0.091679	-0.016256	-0.818672	-0.185379	0.015021	-0.344298	-0.567149	0.626080	-0.409663
8237	8.904101	-0.538830	-3.821870	-0.524920	-0.077402	-0.008296	-0.819101	-0.184129	0.018812	-0.346205	-0.565119	0.628700	-0.406841
8238	9.010781	-0.578683	-3.903722	-0.535752	-0.066484	-0.012892	-0.820508	-0.183853	0.021063	-0.347196	-0.563052	0.631891	-0.403907
8239	8.821127	-0.542414	-3.705736	-0.555707	-0.037263	-0.048734	-0.819661	-0.185260	0.022160	-0.350242	-0.560960	0.634015	-0.400849
8240	8.951147	-0.494509	-3.643620	-0.541415	-0.051379	-0.087374	-0.819091	-0.187793	0.025065	-0.352070	-0.559644	0.636281	-0.397482
8241	9.735498	-0.331714	-3.873620	-0.548723	-0.027360	-0.136955	-0.820482	-0.191444	0.028393	-0.355841	-0.558604	0.637270	-0.393987
8242	9.394291	-0.233807	-4.019234	-0.531071	0.042964	-0.154923	-0.819488	-0.194108	0.028357	-0.359277	-0.557447	0.638003	-0.391312
8243	8.803207	-0.208902	-3.723931	-0.563386	0.106036	-0.147859	-0.816793	-0.199992	0.025759	-0.364963	-0.555354	0.638009	-0.389010
8244	8.505385	-0.029763	-3.203609	-0.542158	0.161484	-0.118821	-0.817050	-0.204459	0.020681	-0.369732	-0.552695	0.638335	-0.387756
8245	8.824850	0.045070	-3.282193	-0.527412	0.142521	-0.017604	-0.817594	-0.207807	0.016456	-0.374442	-0.548872	0.639191	-0.387257
8246	9.387434	0.160568	-3.569360	-0.543366	0.192910	0.006813	-0.818709	-0.208059	0.008913	-0.378625	-0.544316	0.640632	-0.387240
8247	9.257690	0.185159	-3.632284	-0.555233	0.193147	-0.014579	-0.818005	-0.207624	0.003879	-0.384224	-0.539806	0.641304	-0.386924
8248	8.920073	0.164785	-3.365811	-0.537917	0.218435	-0.035848	-0.817719	-0.207604	-0.002414	-0.388972	-0.535595	0.641987	-0.386900
8249	8.994725	0.368065	-3.247364	-0.523260	0.225216	0.005011	-0.818548	-0.209118	-0.010252	-0.394443	-0.530785	0.642311	-0.387451
8250	9.357696	0.459539	-3.326192	-0.560901	0.167861	-0.003833	-0.819100	-0.209509	-0.018920	-0.398501	-0.526324	0.643858	-0.386816
8251	9.469628	0.659290	-3.347902	-0.580132	0.168313	-0.041166	-0.818252	-0.209774	-0.023962	-0.404166	-0.522057	0.644524	-0.385611
8252	9.431421	0.765861	-3.349040	-0.555080	0.140793	-0.099084	-0.817536	-0.212710	-0.026794	-0.408518	-0.519036	0.645194	-0.383978
8253	9.328897	0.590489	-3.284122	-0.551808	0.086840	-0.114685	-0.817521	-0.215502	-0.029899	-0.413372	-0.516540	0.645495	-0.381637
8254	9.352409	0.615082	-3.192608	-0.530196	0.033144	-0.066328	-0.817780	-0.220263	-0.030646	-0.415806	-0.514094	0.647162	-0.379466
8255	9.701120	0.674478	-3.005265	-0.512259	-0.014063	-0.032142	-0.817635	-0.221812	-0.028566	-0.418305	-0.511604	0.648822	-0.377244
8256	9.511005	0.680086	-3.072730	-0.545868	-0.041354	0.011829	-0.816936	-0.221682	-0.026054	-0.419324	-0.508553	0.652003	-0.374745
8257	9.386748	0.655630	-3.243849	-0.534249	-0.106758	0.063656	-0.817648	-0.219298	-0.025884	-0.420102	-0.505304	0.655556	-0.372059
8258	9.286518	0.691709	-3.372181	-0.525298	-0.141205	0.081655	-0.818790	-0.215806	-0.021644	-0.419060	-0.502223	0.660089	-0.369383
8259	9.298747	0.645444	-3.415175	-0.541664	-0.153868	0.095694	-0.819512	-0.212035	-0.017405	-0.419022	-0.498810	0.664381	-0.366343
8260	9.279762	0.587127	-3.484572	-0.554227	-0.145009	0.118485	-0.821349	-0.210512	-0.010665	-0.417914	-0.494979	0.669470	-0.363529
8261	9.125418	0.583161	-3.501235	-0.546961	-0.150532	0.125650	-0.822503	-0.203937	-0.006393	-0.417713	-0.491056	0.674025	-0.360653
8262	9.031087	0.617860	-3.458003	-0.565006	-0.121496	0.111089	-0.823925	-0.200726	-0.001595	-0.417041	-0.487014	0.678859	-0.357833
8263	8.972293	0.458948	-3.422322	-0.543264	-0.128726	0.100738	-0.825907	-0.197366	0.000832	-0.417240	-0.483260	0.682912	-0.354968
8264	9.102544	0.419400	-3.431721	-0.543094	-0.105351	0.107696	-0.825792	-0.192054	0.004521	-0.416565	-0.479286	0.687363	-0.352548
8265	9.363740	0.334894	-3.542277	-0.542918	-0.081010	0.109366	-0.828195	-0.188693	0.006812	-0.417322	-0.475039	0.691051	-0.350184
8266	9.522902	0.164305	-3.608243	-0.546197	-0.035141	0.121444	-0.829621	-0.183790	0.008272	-0.417517	-0.470315	0.695012	-0.348484
8267	9.187338	-0.117588	-3.421009	-0.574835	0.026142	0.127696	-0.830486	-0.178462	0.007915	-0.419893	-0.464757	0.698145	-0.346821
8268	8.978493	-0.139469	-3.265842	-0.538655	0.022655	0.092702	-0.832602	-0.175936	0.008517	-0.420987	-0.460053	0.701245	-0.345509
8269	9.128910	-0.111963	-3.353337	-0.559584	0.037547	0.053481	-0.832339	-0.171444	0.005905	-0.423855	-0.455541	0.703434	-0.343526
8270	9.230216	-0.274967	-3.424143	-0.544282	0.030628	0.014781	-0.832627	-0.169195	0.003834	-0.425623	-0.451797	0.705747	-0.341535
8271	9.350090	-0.612022	-3.483366	-0.536902	0.026783	0.037876	-0.833473	-0.168066	0.002035	-0.428201	-0.447735	0.707688	-0.339640
8272	9.160483	-0.740627	-3.370527	-0.553336	0.014264	0.032392	-0.833899	-0.166803	0.001912	-0.429674	-0.443748	0.710320	-0.337510
8273	9.126951	-0.614572	-3.342893	-0.544513	-0.010781	0.007887	-0.835312	-0.164411	-0.000010	-0.431944	-0.440264	0.712333	-0.334923
8274	9.275401	-0.534084	-3.462389	-0.571950	-0.041259	0.007800	-0.835597	-0.163433	0.000842	-0.432933	-0.436809	0.715309	-0.331812
8275	9.230511	-0.493370	-3.566685	-0.546765	-0.068152	-0.020048	-0.836866	-0.162596	0.003097	-0.434548	-0.434054	0.717558	-0.328445
8276	9.083654	-0.565456	-3.647839	-0.559423	-0.070015	-0.008719	-0.837853	-0.161897	0.004230	-0.435102	-0.431105	0.720515	-0.325104
8277	9.096031	-0.577904	-3.693626	-0.550435	-0.082597	-0.016496	-0.837989	-0.163305	0.006454	-0.436469	-0.428330	0.722919	-0.321584
8278	9.038386	-0.662606	-3.769926	-0.523957	-0.072032	-0.003885	-0.837434	-0.162195	0.009257	-0.436637	-0.425607	0.725668	-0.318767
8279	9.043618	-0.689629	-3.834872	-0.542875	-0.059502	0.015280	-0.837444	-0.160238	0.010815	-0.438018	-0.422260	0.728072	-0.315828
8280	8.985883	-0.660327	-3.844786	-0.534494	-0.049121	0.057769	-0.838289	-0.159677	0.011387	-0.438195	-0.418378	0.731172	-0.313580
8281	8.904111	-0.693976	-3.897460	-0.546001	-0.016873	0.083072	-0.838864	-0.156878	0.012679	-0.439740	-0.413718	0.733763	-0.311542
8282	9.082679	-0.779925	-3.935401	-0.556763	0.003012	0.083736	-0.841125	-0.153511	0.013291	-0.440674	-0.408903	0.736711	-0.309615
8283	9.072325	-0.825351	-3.867224	-0.587767	-0.013015	0.078153	-0.841698	-0.150423	0.011929	-0.442585	-0.403886	0.739444	-0.306950
8284	9.042598	-0.877875	-3.794109	-0.544195	-0.022322	0.087550	-0.843119	-0.146782	0.013656	-0.442988	-0.399248	0.742513	-0.305020
8285	9.170861	-0.992899	-3.894482	-0.535210	-0.040323	0.082474	-0.844534	-0.143974	0.013137	-0.443983	-0.394764	0.745156	-0.302956
8286	9.062975	-0.883714	-3.934217	-0.553539	-0.054473	0.061994	-0.845390	-0.140890	0.013316	-0.444107	-0.390590	0.748314	-0.300390
8287	9.042664	-1.047612	-3.884034	-0.562662	-0.046951	0.030851	-0.844560	-0.138661	0.016827	-0.445474	-0.386641	0.750740	-0.297406
8288	9.023355	-1.003855	-3.862750	-0.535529	-0.059615	0.022400	-0.845968	-0.137963	0.018523	-0.445591	-0.383225	0.753482	-0.294706
8289	9.091396	-0.965876	-3.904342	-0.555429	-0.051497	0.032754	-0.845406	-0.138389	0.019913	-0.446772	-0.379308	0.755886	-0.291816
8290	9.071901	-0.970450	-3.882518	-0.559273	-0.088471	0.038238	-0.844861	-0.134892	0.021343	-0.446513	-0.375582	0.759101	-0.288668
8291	8.936903	-0.993962	-3.913487	-0.546465	-0.075934	0.038282	-0.846278	-0.132661	0.025851	-0.447175	-0.371773	0.761675	-0.285780
8292	8.979072	-0.946667	-4.037303	-0.564648	-0.073929	0.026577	-0.845860	-0.132387	0.027248	-0.447215	-0.368066	0.764655	-0.282539
8293	8.943097	-0.966015	-4.075700	-0.570961	-0.063002	0.016697	-0.846844	-0.132109	0.028657	-0.448325	-0.364264	0.767056	-0.279179
8294	8.841585	-0.970102	-4.058605	-0.566389	-0.052120	0.005161	-0.848391	-0.132114	0.031465	-0.448803	-0.360720	0.769646	-0.275865
8295	8.817002	-0.998674	-4.014759	-0.548041	-0.018820	-0.001032	-0.844882	-0.131983	0.031579	-0.450475	-0.357122	0.771360	-0.273018
8296	8.821475	-1.037201	-3.987756	-0.553272	0.010840	0.009335	-0.846421	-0.132672	0.029207	-0.451781	-0.353263	0.773299	-0.270385
8297	8.900827	-1.049588	-3.956312	-0.536694	0.057765	-0.006669	-0.847261	-0.133231	0.029347	-0.454540	-0.349413	0.774187	-0.268213
8298	9.017984	-1.027624	-3.804486	-0.552989	0.071351	-0.005155	-0.846844	-0.131964	0.027400	-0.456832	-0.345433	0.775431	-0.265869
8299	9.163106	-1.004555	-3.833933	-0.549278	0.101359	-0.035339	-0.846003	-0.131684	0.026837	-0.460468	-0.341650	0.775748	-0.263551
8300	9.172135	-0.911995	-3.709330	-0.560037	0.144900	-0.062264	-0.849348	-0.135860	0.020668	-0.464223	-0.338078	0.775915	-0.261066
8301	9.132974	-0.853130	-3.610866	-0.538536	0.119892	-0.098134	-0.848485	-0.140054	0.016983	-0.468366	-0.335238	0.775529	-0.258463
8302	9.101267	-0.787213	-3.536654	-0.551268	0.127262	-0.109830	-0.847073	-0.141022	0.012069	-0.472007	-0.332554	0.775446	-0.255538
8303	9.040767	-0.687312	-3.467614	-0.553199	0.114684	-0.113317	-0.848308	-0.147179	0.010337	-0.476211	-0.329807	0.775035	-0.252528
8304	8.958020	-0.739563	-3.404096	-0.573238	0.113092	-0.127722	-0.846886	-0.150532	0.006097	-0.479838	-0.327242	0.775032	-0.248985
8305	9.117395	-0.687312	-3.390395	-0.542411	0.120398	-0.152138	-0.847553	-0.157802	0.001413	-0.484216	-0.325139	0.774208	-0.245807
8306	9.379683	-0.501212	-3.511222	-0.547738	0.156716	-0.175340	-0.846969	-0.162275	-0.002134	-0.488556	-0.323317	0.773296	-0.242470
8307	9.226354	-0.249056	-3.535577	-0.551236	0.205741	-0.215489	-0.845672	-0.168843	-0.008783	-0.494576	-0.321660	0.771216	-0.239070
8308	8.814792	-0.090287	-3.295167	-0.552046	0.243769	-0.241462	-0.843946	-0.177376	-0.014338	-0.500561	-0.320364	0.768972	-0.235557
8309	8.935052	0.018367	-3.190223	-0.533966	0.241992	-0.251822	-0.842080	-0.185484	-0.021846	-0.507139	-0.319226	0.766135	-0.232255
8310	9.158711	0.265322	-3.280265	-0.542137	0.243800	-0.243885	-0.841049	-0.194843	-0.031459	-0.513016	-0.318027	0.763743	-0.228846
8311	9.284841	0.508845	-3.244490	-0.552945	0.261806	-0.234336	-0.840441	-0.204353	-0.037854	-0.519870	-0.316302	0.760814	-0.225502
8312	9.423914	0.734133	-3.020057	-0.580531	0.229680	-0.252107	-0.837032	-0.212609	-0.043698	-0.525751	-0.314852	0.758602	-0.221307
8313	9.906118	0.823589	-2.915383	-0.571713	0.160656	-0.189550	-0.836724	-0.218347	-0.046277	-0.530935	-0.312669	0.757007	-0.217454
8314	10.008519	0.715449	-3.100369	-0.541377	0.025641	-0.118464	-0.835855	-0.223660	-0.050533	-0.532849	-0.310470	0.757560	-0.213967
8315	9.680308	0.528434	-3.192080	-0.561625	-0.069610	-0.041239	-0.835275	-0.228432	-0.048630	-0.533804	-0.307126	0.759254	-0.210381
8316	9.545273	0.500104	-3.220578	-0.554515	-0.140646	0.037099	-0.835280	-0.227882	-0.045269	-0.532588	-0.303115	0.762555	-0.207318
8317	9.331954	0.521599	-3.090052	-0.532968	-0.198764	0.073046	-0.836132	-0.226778	-0.039379	-0.530874	-0.298859	0.766162	-0.204580
8318	9.241874	0.583879	-3.269433	-0.560390	-0.253981	0.115526	-0.838964	-0.222595	-0.031065	-0.527584	-0.294022	0.771089	-0.201561
8319	9.228313	0.558982	-3.399618	-0.531147	-0.235294	0.126369	-0.840818	-0.217432	-0.023168	-0.525012	-0.289090	0.775321	-0.199166
8320	9.021757	0.535241	-3.539223	-0.534320	-0.179662	0.150721	-0.840983	-0.213538	-0.013899	-0.522516	-0.283651	0.779474	-0.197332
8321	8.823372	0.517491	-3.485600	-0.552003	-0.111297	0.168626	-0.843817	-0.208220	-0.009767	-0.521749	-0.277332	0.782659	-0.195730
8322	8.634610	0.373656	-3.488575	-0.538464	0.003706	0.193676	-0.845244	-0.203037	-0.008304	-0.521918	-0.270426	0.785069	-0.195291
8323	9.233939	0.374075	-3.590867	-0.542816	0.165676	0.226374	-0.846120	-0.195188	-0.008215	-0.525138	-0.262195	0.785557	-0.195917
8324	9.114450	-0.026568	-3.624897	-0.541770	0.294904	0.278596	-0.850220	-0.186603	-0.016622	-0.529482	-0.252740	0.785257	-0.197845
8325	8.673148	-0.456504	-3.257063	-0.544761	0.390261	0.286659	-0.851534	-0.173117	-0.025838	-0.535857	-0.242609	0.783528	-0.200205
8326	8.929548	-0.968593	-2.956901	-0.549517	0.478227	0.324960	-0.852964	-0.163957	-0.040690	-0.542773	-0.231545	0.781299	-0.203363
8327	8.957951	-1.584985	-2.561035	-0.532855	0.501167	0.365615	-0.854544	-0.153121	-0.053567	-0.550288	-0.219764	0.778409	-0.207284
8328	9.457417	-1.799418	-2.339426	-0.511401	0.475428	0.316549	-0.855284	-0.141585	-0.067002	-0.556812	-0.209173	0.775722	-0.210859
8329	9.801534	-2.133353	-2.060701	-0.548510	0.388869	0.245890	-0.857137	-0.132002	-0.082126	-0.562936	-0.199443	0.773346	-0.212747
8330	10.215057	-2.372242	-1.971601	-0.536637	0.282159	0.188348	-0.859405	-0.124673	-0.093496	-0.566969	-0.191323	0.772200	-0.213656
8331	10.029974	-2.332894	-2.049115	-0.564776	0.174816	0.116108	-0.859981	-0.119885	-0.100152	-0.570279	-0.184253	0.771654	-0.213034
8332	9.724038	-2.222339	-2.069270	-0.545441	0.115081	0.033498	-0.858025	-0.116934	-0.103911	-0.572361	-0.179115	0.771773	-0.211395
8333	9.420881	-1.947262	-2.057436	-0.551697	0.003602	0.007543	-0.858869	-0.116367	-0.105576	-0.573375	-0.174555	0.772674	-0.209155
8334	9.377995	-1.811693	-2.063724	-0.546695	-0.042887	-0.034566	-0.860268	-0.117773	-0.103063	-0.573276	-0.171109	0.774326	-0.206146
8335	9.319733	-2.077695	-2.147665	-0.553853	-0.187092	-0.026729	-0.862791	-0.120033	-0.095658	-0.571437	-0.167814	0.777269	-0.202856
8336	9.237258	-2.285305	-2.193564	-0.556279	-0.133744	-0.048358	-0.863207	-0.122859	-0.088275	-0.569984	-0.164840	0.779909	-0.199218
8337	9.169628	-2.309074	-2.198040	-0.572530	-0.111022	-0.062859	-0.862499	-0.125547	-0.081038	-0.569476	-0.161549	0.781901	-0.195525
8338	9.186521	-2.389651	-1.926537	-0.565371	-0.098035	-0.108876	-0.864031	-0.129487	-0.075056	-0.568812	-0.159264	0.783928	-0.191164
8339	9.074368	-2.538319	-1.852239	-0.501652	-0.074871	-0.115395	-0.865127	-0.137070	-0.069255	-0.568810	-0.157416	0.785030	-0.188161
8340	9.261937	-2.529261	-1.760771	-0.556364	-0.086899	-0.149542	-0.863982	-0.143258	-0.063456	-0.568418	-0.155821	0.786732	-0.183507
8341	9.537923	-2.444427	-1.829744	-0.545518	-0.044662	-0.238068	-0.863381	-0.153935	-0.055464	-0.569455	-0.155241	0.787230	-0.178577
8342	9.457130	-2.231620	-1.890002	-0.550087	0.001183	-0.323315	-0.860822	-0.162505	-0.050400	-0.571022	-0.156120	0.787318	-0.172307
8343	8.821539	-2.139647	-1.735534	-0.547181	0.040865	-0.337804	-0.859505	-0.175692	-0.046913	-0.573723	-0.156735	0.786477	-0.166524
8344	9.505908	-1.970542	-1.830156	-0.559366	0.127398	-0.325927	-0.858324	-0.189433	-0.045388	-0.577263	-0.157106	0.785072	-0.160458
8345	9.911630	-1.249997	-2.138362	-0.542970	0.171025	-0.366507	-0.854335	-0.203172	-0.046122	-0.582030	-0.157740	0.782552	-0.154827
8346	9.545533	-0.916193	-2.073941	-0.539486	0.154758	-0.366401	-0.851190	-0.216067	-0.047399	-0.586000	-0.158862	0.780553	-0.148672
8347	9.609381	-0.791431	-2.155157	-0.548919	0.109946	-0.385666	-0.848191	-0.227842	-0.048244	-0.589817	-0.159871	0.778620	-0.142507
8348	10.087632	-0.709926	-2.166372	-0.549869	0.077060	-0.328749	-0.845187	-0.241307	-0.046730	-0.592438	-0.160488	0.777602	-0.136369
8349	10.460523	-0.533888	-2.238908	-0.555016	-0.033975	-0.296178	-0.844024	-0.251128	-0.043906	-0.593727	-0.160398	0.777613	-0.130688
8350	10.106299	-0.575728	-2.329787	-0.549621	-0.086009	-0.228636	-0.841735	-0.261795	-0.040120	-0.593499	-0.159885	0.778793	-0.125208
8351	9.833863	-0.501513	-2.330251	-0.561164	-0.183162	-0.242375	-0.839176	-0.271077	-0.031988	-0.592290	-0.159244	0.780725	-0.119591
8352	9.651683	-0.506211	-2.491847	-0.539796	-0.277282	-0.208845	-0.836763	-0.279527	-0.020631	-0.588950	-0.158990	0.784150	-0.113879
8353	9.519842	-0.428532	-2.569859	-0.565361	-0.320763	-0.170851	-0.836472	-0.284046	-0.010196	-0.585356	-0.157486	0.787884	-0.108603
8354	9.241896	-0.542807	-2.573045	-0.541787	-0.346366	-0.145720	-0.834491	-0.289690	0.000076	-0.580721	-0.156350	0.792232	-0.103374
8355	9.316587	-0.259088	-2.730955	-0.555219	-0.357860	-0.060822	-0.832788	-0.296032	0.010062	-0.576185	-0.153283	0.796637	-0.099426
8356	9.380616	-0.175682	-2.855203	-0.562165	-0.342188	0.004494	-0.833636	-0.296194	0.017197	-0.571291	-0.149498	0.801333	-0.095616
8357	9.224946	-0.018106	-2.934075	-0.553712	-0.319198	0.046906	-0.833360	-0.295931	0.022370	-0.567059	-0.144641	0.805523	-0.093040
8358	9.353352	0.007349	-2.985273	-0.560492	-0.272842	0.106729	-0.833098	-0.292299	0.025761	-0.562998	-0.139082	0.809616	-0.090613
8359	9.122486	0.248123	-2.975570	-0.547438	-0.226295	0.131349	-0.836194	-0.290614	0.026921	-0.560006	-0.132760	0.812888	-0.089338
8360	9.157662	0.285088	-2.826218	-0.561928	-0.208110	0.120457	-0.836075	-0.285853	0.027809	-0.556896	-0.126833	0.816195	-0.087214
8361	9.250778	0.345914	-2.667545	-0.541775	-0.172126	0.116952	-0.837349	-0.283042	0.026171	-0.554740	-0.120715	0.818718	-0.085979
8362	9.551216	0.430337	-2.777623	-0.567155	-0.162968	0.118446	-0.838488	-0.279256	0.026079	-0.552318	-0.114673	0.821440	-0.083854
8363	9.730252	0.205838	-2.942083	-0.548330	-0.074910	0.136718	-0.840742	-0.276858	0.023046	-0.551698	-0.107998	0.822855	-0.082918
8364	9.594872	-0.050072	-3.035698	-0.545530	-0.054827	0.103840	-0.842715	-0.273751	0.017082	-0.550974	-0.102244	0.824242	-0.081230
8365	9.171831	-0.318336	-3.075632	-0.544513	-0.040346	0.089490	-0.844679	-0.272886	0.010815	-0.550949	-0.096328	0.825101	-0.079895
8366	8.567452	-0.347632	-2.958513	-0.551548	-0.006184	0.092603	-0.844689	-0.269222	0.004562	-0.551014	-0.090607	0.825880	-0.078076
8367	8.826520	-0.495380	-3.136019	-0.566174	-0.005712	0.051779	-0.845670	-0.268073	-0.003107	-0.551610	-0.085014	0.826268	-0.076030
8368	9.231554	-0.744850	-3.201433	-0.551469	0.003043	0.076721	-0.847637	-0.266225	-0.009783	-0.551813	-0.079536	0.826857	-0.074051
8369	9.487712	-0.746737	-3.245249	-0.531551	0.004982	0.054880	-0.848486	-0.262970	-0.018970	-0.552480	-0.074243	0.827029	-0.072637
8370	9.619579	-0.688212	-3.415220	-0.562704	-0.030716	0.036200	-0.849323	-0.262381	-0.027066	-0.552162	-0.069353	0.827896	-0.069973
8371	9.730849	-0.386114	-3.302757	-0.554143	-0.065232	-0.034203	-0.851145	-0.261651	-0.034733	-0.551790	-0.065382	0.828705	-0.067093
8372	9.400702	-0.265169	-3.617785	-0.539883	-0.134989	-0.001797	-0.849882	-0.260945	-0.037252	-0.549735	-0.061510	0.830591	-0.064247
8373	9.019333	-0.030015	-3.499084	-0.545754	-0.187098	-0.019292	-0.851282	-0.260928	-0.041435	-0.547261	-0.057561	0.832713	-0.061486
8374	9.093766	0.205434	-3.646789	-0.556522	-0.178270	0.008888	-0.852128	-0.259228	-0.046444	-0.544454	-0.053380	0.835049	-0.058424
8375	9.066401	0.485508	-3.717535	-0.560458	-0.223307	0.010922	-0.851710	-0.258104	-0.047833	-0.541298	-0.048842	0.837564	-0.055653
8376	9.038897	0.620255	-3.839817	-0.571099	-0.166245	-0.016075	-0.851860	-0.255576	-0.049204	-0.538687	-0.044906	0.839694	-0.052084
8377	8.904229	0.688587	-3.869395	-0.552877	-0.145428	-0.037238	-0.852414	-0.256971	-0.050752	-0.536829	-0.041213	0.841263	-0.048920
8378	8.908335	0.839433	-3.704358	-0.554601	-0.109171	-0.060469	-0.850736	-0.255573	-0.051030	-0.535171	-0.038141	0.842671	-0.045198
8379	8.923061	0.953072	-3.681483	-0.541711	-0.069454	-0.074700	-0.851152	-0.256124	-0.053549	-0.534589	-0.035171	0.843345	-0.041795
8380	9.000539	1.032376	-3.675223	-0.567806	-0.014155	-0.097435	-0.851274	-0.260184	-0.054569	-0.534546	-0.032496	0.843680	-0.037524
8381	9.038440	1.052105	-3.574009	-0.563043	0.031879	-0.109157	-0.849706	-0.264653	-0.060359	-0.535695	-0.029841	0.843224	-0.033372
8382	8.990055	1.115529	-3.528742	-0.570113	0.058810	-0.095255	-0.846888	-0.266753	-0.062920	-0.536856	-0.027049	0.842737	-0.029131
8383	8.955379	1.223121	-3.363170	-0.559985	0.094908	-0.107745	-0.845190	-0.268842	-0.068267	-0.539044	-0.024404	0.841553	-0.024990
8384	9.096845	1.324785	-3.195353	-0.548029	0.130053	-0.113094	-0.845034	-0.271346	-0.073887	-0.541372	-0.022109	0.840231	-0.020967
8385	9.227549	1.451651	-2.873158	-0.533275	0.190551	-0.134497	-0.843462	-0.276656	-0.079686	-0.545158	-0.020202	0.837919	-0.016933
8386	9.652425	1.676737	-2.779585	-0.551602	0.183614	-0.148712	-0.840211	-0.281134	-0.083812	-0.548363	-0.018439	0.835944	-0.012488
8387	9.566591	1.705521	-2.900607	-0.547920	0.212827	-0.193088	-0.836679	-0.285471	-0.088498	-0.552531	-0.017395	0.833278	-0.007468
8388	9.125628	1.670906	-2.696661	-0.558857	0.207396	-0.191518	-0.833971	-0.294150	-0.092944	-0.556099	-0.016257	0.830954	-0.002441
8389	9.101666	1.627286	-2.739635	-0.544309	0.187171	-0.154962	-0.832403	-0.299188	-0.096224	-0.559805	-0.014664	0.828492	0.002193
8390	9.375422	1.775011	-2.802058	-0.545870	0.210267	-0.113466	-0.828165	-0.304508	-0.100786	-0.563370	-0.012375	0.826089	0.006131
8391	9.210711	2.191522	-2.835481	-0.558648	0.197520	-0.092284	-0.826739	-0.309412	-0.101967	-0.567220	-0.009638	0.823444	0.010392
8392	8.999518	2.439149	-2.869374	-0.558957	0.170799	-0.127519	-0.824478	-0.312632	-0.104255	-0.570089	-0.007424	0.821418	0.014711
8393	9.096867	2.503330	-2.942710	-0.555456	0.141839	-0.113115	-0.822067	-0.318525	-0.103776	-0.572972	-0.005126	0.819332	0.019277
8394	9.590529	2.528234	-3.100708	-0.559276	0.089302	-0.072916	-0.821213	-0.321331	-0.103252	-0.574487	-0.001983	0.818189	0.022984
8395	9.641454	2.389546	-3.198298	-0.553932	0.056692	-0.055848	-0.818390	-0.325837	-0.098568	-0.575957	0.001202	0.817034	0.026974
8396	9.314756	2.198400	-3.176397	-0.541538	-0.006549	-0.048330	-0.819788	-0.327949	-0.094665	-0.575890	0.004592	0.816960	0.030102
8397	9.039093	2.059975	-3.174484	-0.561790	-0.080783	-0.003068	-0.819507	-0.329514	-0.087693	-0.575101	0.008756	0.817342	0.033675
8398	9.229952	1.883601	-2.974633	-0.552854	-0.117090	0.022921	-0.820219	-0.328983	-0.078175	-0.573242	0.013512	0.818477	0.036150
8399	9.168421	1.769078	-3.185908	-0.549636	-0.203767	0.041166	-0.820511	-0.328742	-0.066008	-0.570429	0.018313	0.820215	0.039035
8400	9.120080	1.730657	-3.195080	-0.553092	-0.213378	0.108403	-0.824323	-0.325402	-0.056297	-0.567011	0.024545	0.822348	0.040506
8401	9.024129	1.667765	-3.300568	-0.562382	-0.263993	0.129814	-0.826173	-0.322073	-0.044504	-0.563205	0.030966	0.824637	0.042599
8402	9.032685	1.618169	-3.493330	-0.547793	-0.262271	0.131748	-0.827321	-0.318322	-0.033831	-0.558936	0.037562	0.827207	0.043686
8403	9.001684	1.661697	-3.520354	-0.545895	-0.240520	0.116598	-0.829454	-0.314151	-0.022307	-0.555439	0.043529	0.829158	0.045708
8404	8.924064	1.614020	-3.493139	-0.563949	-0.218749	0.108268	-0.830602	-0.310399	-0.011914	-0.551791	0.049876	0.831142	0.047353
8405	9.023467	1.545154	-3.584323	-0.536348	-0.159306	0.097626	-0.831609	-0.306504	-0.002359	-0.549577	0.055318	0.832136	0.049540
8406	8.754810	1.557165	-3.480196	-0.548772	-0.110636	0.098008	-0.832476	-0.302325	0.005800	-0.547685	0.061220	0.832873	0.051153
8407	8.870308	1.534899	-3.446274	-0.559236	-0.033000	0.087697	-0.835303	-0.299116	0.012286	-0.547496	0.066588	0.832404	0.054015
8408	8.980404	1.387080	-3.398862	-0.542362	0.051635	0.085606	-0.836444	-0.295907	0.017082	-0.548267	0.072039	0.831321	0.055857
8409	9.296685	1.152276	-3.527146	-0.559754	0.156026	0.111342	-0.836885	-0.291422	0.017412	-0.551212	0.077568	0.828672	0.058750
8410	9.123431	0.655550	-3.521371	-0.553333	0.281790	0.144161	-0.835920	-0.286510	0.014240	-0.555800	0.083836	0.824865	0.060465
8411	8.763272	0.548715	-3.191078	-0.536480	0.351671	0.172134	-0.840156	-0.279614	0.008333	-0.562012	0.089858	0.819849	0.062577
8412	9.200036	0.313303	-3.295354	-0.532943	0.346568	0.142193	-0.841296	-0.274550	0.003222	-0.567602	0.095769	0.815200	0.064071
8413	9.191280	-0.073267	-3.286196	-0.523889	0.324771	0.154766	-0.842574	-0.269617	-0.004545	-0.573272	0.101380	0.810381	0.066057
8414	9.223096	-0.343370	-3.162409	-0.558605	0.277896	0.174076	-0.843722	-0.262871	-0.009779	-0.577642	0.108172	0.806275	0.067446
8415	9.715200	-0.612933	-3.261544	-0.553547	0.224136	0.144459	-0.846275	-0.255133	-0.017507	-0.581515	0.114101	0.802470	0.069733
8416	10.306486	-0.565280	-3.547992	-0.530834	0.111195	0.078326	-0.846848	-0.252469	-0.017475	-0.583067	0.119246	0.800447	0.071400
8417	9.884480	-0.662755	-3.328871	-0.544557	-0.025303	0.029355	-0.847282	-0.249526	-0.017301	-0.582737	0.123604	0.799770	0.074220
8418	9.362161	-0.779838	-3.254377	-0.565037	-0.078804	-0.029067	-0.845463	-0.248984	-0.012976	-0.580976	0.127697	0.800123	0.077221
8419	9.168970	-0.834278	-3.265592	-0.558131	-0.145616	-0.019775	-0.845469	-0.248724	-0.006821	-0.578564	0.131654	0.800911	0.080447
8420	9.174191	-0.824932	-3.311613	-0.557549	-0.217994	0.013412	-0.845195	-0.248750	0.001005	-0.574624	0.136552	0.802720	0.082466
8421	9.247408	-0.828475	-3.417989	-0.538674	-0.248633	0.005879	-0.844502	-0.248641	0.010088	-0.570589	0.140905	0.804609	0.084728
8422	9.112619	-0.910334	-3.503883	-0.548237	-0.287508	-0.075415	-0.843810	-0.248680	0.021546	-0.565353	0.144372	0.807399	0.087411
8423	8.980727	-0.924728	-3.619529	-0.543636	-0.250987	-0.132226	-0.842693	-0.249564	0.033831	-0.560954	0.146601	0.809639	0.091235
8424	8.936369	-0.848085	-3.774968	-0.519179	-0.237135	-0.181556	-0.840014	-0.254366	0.043546	-0.556377	0.147927	0.812145	0.094782
8425	8.852330	-0.823662	-3.818622	-0.546275	-0.205349	-0.196235	-0.836491	-0.259734	0.053948	-0.552520	0.149102	0.814006	0.099421
8426	8.707138	-0.914547	-3.812581	-0.547792	-0.125511	-0.258709	-0.835069	-0.265935	0.063798	-0.549477	0.149264	0.815384	0.104612
8427	8.679094	-1.000430	-3.661774	-0.545568	-0.036899	-0.296406	-0.831534	-0.272968	0.069430	-0.548100	0.148504	0.815638	0.110756
8428	8.556645	-1.041856	-3.453345	-0.553469	0.031929	-0.334116	-0.828970	-0.282229	0.071270	-0.547402	0.147152	0.815433	0.117328
8429	8.870059	-0.893277	-3.339439	-0.559601	0.108180	-0.389426	-0.823867	-0.294015	0.072506	-0.548077	0.144749	0.814261	0.125054
8430	9.637439	-0.581968	-3.798207	-0.544662	0.237184	-0.501289	-0.819589	-0.309435	0.071193	-0.550261	0.140057	0.812200	0.133895
8431	9.282387	-0.120879	-3.851203	-0.533097	0.387220	-0.562242	-0.815306	-0.324840	0.065128	-0.554961	0.133846	0.808350	0.143786
8432	8.682458	0.174921	-3.529915	-0.538145	0.486637	-0.601936	-0.808768	-0.341777	0.054974	-0.560745	0.126722	0.803558	0.154275
8433	8.381216	0.682618	-3.032585	-0.559880	0.497109	-0.557158	-0.801951	-0.357584	0.041615	-0.566921	0.120545	0.798080	0.164733
8434	9.060278	1.800422	-2.920319	-0.543916	0.464605	-0.544110	-0.795132	-0.374236	0.029645	-0.572286	0.114437	0.793048	0.174550
8435	10.137712	2.516097	-3.330855	-0.544888	0.442714	-0.495001	-0.787737	-0.393399	0.013730	-0.577602	0.109187	0.787802	0.183906
8436	10.480174	2.460803	-3.325864	-0.551246	0.389632	-0.396491	-0.780935	-0.406270	0.002499	-0.582118	0.105728	0.783026	0.191912
8437	9.829697	1.992764	-3.078139	-0.546196	0.257016	-0.292320	-0.775852	-0.412721	0.000435	-0.585109	0.104341	0.779331	0.198502
8438	9.454907	1.886142	-2.728499	-0.546952	0.101391	-0.226016	-0.772311	-0.420584	0.002981	-0.585712	0.104612	0.777466	0.203822
8439	8.769925	2.360384	-2.556484	-0.531370	0.035346	-0.310441	-0.767227	-0.429878	0.013051	-0.585123	0.103643	0.776419	0.209912
8440	9.132245	2.183318	-2.680641	-0.537083	-0.031566	-0.276424	-0.764112	-0.438046	0.023147	-0.583438	0.103559	0.776201	0.215378
8441	9.253500	1.971191	-2.857243	-0.542661	-0.078653	-0.246116	-0.759179	-0.445668	0.036590	-0.581260	0.104204	0.776277	0.220619
8442	9.210274	1.816151	-2.959356	-0.543314	-0.081070	-0.178900	-0.753699	-0.449648	0.049787	-0.579185	0.105915	0.776358	0.224932
8443	9.594151	1.442256	-2.846964	-0.565870	-0.071202	-0.159737	-0.751455	-0.452226	0.065401	-0.577399	0.108167	0.776049	0.229475
8444	9.175732	1.417011	-3.053925	-0.538984	-0.140766	-0.157305	-0.747809	-0.454813	0.082262	-0.574472	0.110437	0.776751	0.233331
8445	9.170285	1.427241	-2.969461	-0.544278	-0.097239	-0.185947	-0.746133	-0.456703	0.102081	-0.572148	0.112187	0.776891	0.237699
8446	9.099378	1.423581	-2.853342	-0.553572	-0.131486	-0.181442	-0.742488	-0.459149	0.118804	-0.569186	0.114207	0.777424	0.242067
8447	9.154084	1.331768	-2.794399	-0.546031	-0.082795	-0.189618	-0.737589	-0.459215	0.135681	-0.567016	0.115888	0.777382	0.246455
8448	9.209369	1.302511	-2.779649	-0.547527	-0.032359	-0.186400	-0.734793	-0.459976	0.152148	-0.565551	0.117276	0.776785	0.251003
8449	9.100317	1.293865	-2.726248	-0.556351	-0.003733	-0.161051	-0.731722	-0.459053	0.167512	-0.564690	0.119174	0.775713	0.255328
8450	9.060410	1.266070	-2.573657	-0.554032	0.053450	-0.110969	-0.728937	-0.456868	0.182892	-0.564896	0.121368	0.773897	0.259317
8451	8.891191	1.247971	-2.546649	-0.575262	0.112449	-0.051463	-0.729813	-0.451439	0.194699	-0.566318	0.124628	0.771127	0.262896
8452	9.634428	0.965071	-2.979423	-0.532613	0.203645	0.014075	-0.730829	-0.445725	0.204832	-0.569512	0.127721	0.767368	0.265498
8453	9.441203	0.275083	-2.981130	-0.533390	0.283531	0.140836	-0.735781	-0.437603	0.209988	-0.574619	0.132643	0.762349	0.266537
8454	8.894365	0.175434	-2.848805	-0.542297	0.297723	0.161745	-0.740877	-0.427785	0.210969	-0.579934	0.137594	0.756982	0.267808
8455	10.067402	0.321608	-3.412590	-0.528289	0.227857	0.128122	-0.745420	-0.416861	0.215871	-0.584028	0.142651	0.752606	0.268601
8456	10.709379	-0.550257	-3.831407	-0.542824	0.169861	0.178772	-0.749962	-0.405935	0.220494	-0.587420	0.148535	0.748571	0.269288
8457	10.542284	-0.832834	-3.583983	-0.532709	0.067516	0.129013	-0.753655	-0.397117	0.226207	-0.588990	0.154665	0.746032	0.269454
8458	9.420650	-0.343382	-3.737755	-0.554047	-0.076296	-0.008516	-0.753964	-0.392385	0.236325	-0.587603	0.159199	0.745342	0.271742
8459	9.242459	-0.444390	-3.837874	-0.569127	-0.269116	-0.100440	-0.752015	-0.390742	0.246672	-0.582689	0.164252	0.747306	0.273914
8460	8.611360	-0.677476	-3.486480	-0.587943	-0.238666	-0.081561	-0.747812	-0.390926	0.256983	-0.578317	0.168954	0.748506	0.277025
8461	8.673043	-0.902442	-3.457473	-0.560970	-0.311248	-0.040124	-0.745585	-0.389291	0.269845	-0.573018	0.175132	0.750780	0.278043
8462	8.834852	-0.779448	-3.722440	-0.547688	-0.354268	-0.067951	-0.740274	-0.387399	0.287298	-0.567047	0.180187	0.753402	0.279957
8463	9.075659	-0.850355	-3.997430	-0.530880	-0.420746	-0.093832	-0.734129	-0.383973	0.306579	-0.559768	0.185888	0.757233	0.280540
8464	8.919570	-1.068165	-4.202593	-0.544277	-0.373479	-0.135022	-0.728686	-0.380688	0.326423	-0.553047	0.189958	0.760224	0.283044
8465	8.585892	-1.111133	-4.452963	-0.532535	-0.364058	-0.189852	-0.719748	-0.374613	0.347667	-0.545935	0.193961	0.763725	0.284708
8466	8.626120	-1.217399	-4.401089	-0.557666	-0.320772	-0.181574	-0.711061	-0.374408	0.364518	-0.539616	0.197130	0.766132	0.288090
8467	8.439425	-1.210678	-4.287347	-0.553203	-0.183875	-0.181520	-0.705462	-0.373626	0.378603	-0.535120	0.200516	0.767503	0.290482
8468	8.532801	-1.278538	-4.223891	-0.556460	-0.140919	-0.147314	-0.699305	-0.371436	0.390042	-0.531710	0.203134	0.767782	0.294163
8469	8.575569	-1.326746	-4.160586	-0.549275	-0.138909	-0.173782	-0.695109	-0.369795	0.399393	-0.527900	0.206417	0.768665	0.296425
8470	8.657769	-1.230420	-4.132776	-0.552651	-0.075521	-0.206030	-0.691186	-0.369830	0.407471	-0.525126	0.207685	0.768478	0.300919
8471	9.520888	-1.098451	-4.575172	-0.537685	0.042482	-0.296598	-0.687822	-0.370141	0.414292	-0.523369	0.207957	0.768036	0.304893
8472	9.212488	-0.597569	-4.401542	-0.547984	0.179846	-0.340032	-0.684297	-0.374506	0.418413	-0.523687	0.205551	0.765706	0.311761
8473	8.495129	-0.391861	-3.919615	-0.550446	0.366882	-0.309506	-0.684544	-0.381496	0.413589	-0.526714	0.203814	0.761813	0.317292
8474	7.878069	-0.159265	-3.288311	-0.542733	0.438509	-0.273712	-0.685903	-0.389300	0.401215	-0.531338	0.200716	0.756412	0.324398
8475	7.930745	0.114658	-3.102966	-0.546064	0.464978	-0.209298	-0.689789	-0.396528	0.386071	-0.536422	0.199860	0.750989	0.329125
8476	8.550107	0.364041	-3.179067	-0.553214	0.437151	-0.108200	-0.695099	-0.399842	0.374754	-0.541958	0.199348	0.744723	0.334558
8477	9.422927	0.508031	-3.621611	-0.561544	0.424952	-0.135428	-0.698178	-0.400369	0.366944	-0.546747	0.200076	0.739228	0.338497
8478	10.792121	1.025729	-4.093152	-0.541292	0.383576	-0.230109	-0.700413	-0.401603	0.359958	-0.550609	0.197966	0.733987	0.344824
8479	10.840356	1.224702	-4.303239	-0.552315	0.249972	-0.292181	-0.701220	-0.408448	0.354021	-0.551674	0.197519	0.731061	0.349560
8480	9.585432	0.916497	-3.839021	-0.539298	0.112217	-0.229577	-0.701033	-0.417813	0.346932	-0.551514	0.197256	0.728751	0.354746
8481	8.905787	0.955434	-3.321456	-0.544847	0.053613	-0.133899	-0.698906	-0.422721	0.346305	-0.550785	0.200432	0.727435	0.356792
8482	8.942321	1.238070	-2.918719	-0.570362	-0.008643	-0.011711	-0.695830	-0.420495	0.348960	-0.550258	0.204533	0.725340	0.359533
8483	9.317665	1.203168	-3.097638	-0.559469	0.057385	-0.139296	-0.694998	-0.419539	0.355954	-0.549413	0.207759	0.723912	0.361847
8484	9.460775	1.085332	-3.246326	-0.549676	-0.078760	-0.230326	-0.690369	-0.419847	0.361227	-0.546345	0.208963	0.723606	0.366383
8485	9.147301	1.114235	-3.577264	-0.561070	-0.157824	-0.251250	-0.685191	-0.418491	0.371547	-0.541495	0.212134	0.725002	0.368992
8486	9.233550	1.041481	-3.530658	-0.557397	-0.212910	-0.139398	-0.679284	-0.422734	0.379286	-0.537076	0.215700	0.725668	0.372061
8487	8.997748	0.952226	-3.355372	-0.564321	-0.191878	-0.075098	-0.672959	-0.425994	0.385913	-0.532934	0.221684	0.726644	0.372593
8488	9.178531	1.022041	-3.602856	-0.527754	-0.187103	-0.020679	-0.669743	-0.424908	0.394288	-0.529852	0.226439	0.726688	0.374041
8489	8.956059	1.145000	-3.487948	-0.547623	-0.170937	-0.007776	-0.666820	-0.421021	0.403393	-0.526495	0.233039	0.727245	0.373645
8490	8.632804	1.006331	-3.572955	-0.561921	-0.142101	-0.005546	-0.664610	-0.415040	0.415601	-0.523972	0.238016	0.726442	0.375611
8491	8.819410	1.117981	-3.308656	-0.563298	-0.048197	-0.025561	-0.661834	-0.409327	0.423468	-0.522107	0.243574	0.725653	0.376169
8492	9.027184	1.021955	-3.382769	-0.557425	0.000163	0.006091	-0.659344	-0.402777	0.432744	-0.521718	0.247586	0.723301	0.378613
8493	9.434968	0.619482	-3.564879	-0.558218	0.122212	0.063759	-0.662474	-0.393958	0.437613	-0.522950	0.253103	0.720305	0.378975
8494	9.322768	-0.084730	-3.440888	-0.564549	0.232585	0.110658	-0.666734	-0.383308	0.440693	-0.526615	0.256923	0.714892	0.381571
8495	8.699653	-0.469235	-2.947668	-0.538848	0.271950	0.115824	-0.674657	-0.368433	0.439931	-0.530413	0.261907	0.710127	0.381820
8496	8.888191	-0.373699	-2.939322	-0.543022	0.226688	0.045333	-0.678081	-0.355961	0.442045	-0.533531	0.264599	0.705203	0.384735
8497	9.672792	-0.628042	-3.401465	-0.545004	0.203661	0.013754	-0.683312	-0.347545	0.443292	-0.535474	0.268793	0.701583	0.385746
8498	9.624067	-1.146111	-3.591340	-0.541750	0.122536	0.014223	-0.684889	-0.340259	0.444778	-0.536844	0.271822	0.697896	0.388397
8499	9.745537	-1.346293	-3.789822	-0.542319	0.019839	0.014856	-0.685473	-0.335645	0.448046	-0.536173	0.277526	0.696235	0.388271
8500	9.332450	-1.214418	-3.986462	-0.544510	-0.034054	-0.006128	-0.686621	-0.330468	0.451325	-0.535143	0.281503	0.694290	0.390308
8501	9.114676	-1.110776	-3.864095	-0.528543	-0.072578	-0.041127	-0.683836	-0.326288	0.456659	-0.532754	0.287069	0.694035	0.389975
8502	9.104602	-0.984324	-3.749510	-0.549425	-0.060702	-0.048513	-0.682014	-0.326301	0.459301	-0.530957	0.290699	0.692551	0.392368
8503	9.146099	-1.099372	-3.554977	-0.539539	-0.054095	-0.087378	-0.680192	-0.326034	0.462086	-0.528340	0.295640	0.692268	0.392708
8504	9.099180	-1.071075	-3.714706	-0.547273	-0.165394	-0.030166	-0.675979	-0.327600	0.466790	-0.525211	0.300303	0.691768	0.394243
8505	9.004631	-1.042993	-3.956524	-0.532909	-0.203370	-0.022692	-0.672053	-0.327767	0.472070	-0.520997	0.307265	0.692701	0.392830
8506	8.961329	-1.030712	-3.968685	-0.552760	-0.176153	-0.033713	-0.667424	-0.328216	0.477622	-0.517603	0.311987	0.692252	0.394384
8507	9.015087	-0.980681	-4.029723	-0.560273	-0.206580	-0.051287	-0.663785	-0.327126	0.484455	-0.512859	0.318863	0.693136	0.393527
8508	8.940431	-0.973066	-4.046622	-0.545718	-0.206706	-0.045822	-0.659018	-0.327160	0.491548	-0.508935	0.323548	0.693086	0.394884
8509	8.797754	-1.051930	-4.047967	-0.560125	-0.186794	-0.050575	-0.652154	-0.325519	0.498921	-0.504383	0.330262	0.693718	0.394057
8510	8.725129	-1.080380	-4.033055	-0.549109	-0.178000	-0.033711	-0.648369	-0.325547	0.504764	-0.500876	0.334888	0.693223	0.395494
8511	8.714743	-1.055483	-3.927001	-0.548979	-0.160097	-0.021439	-0.644447	-0.324733	0.510054	-0.496921	0.341669	0.693426	0.394326
8512	8.815866	-1.123801	-3.928791	-0.556067	-0.125712	-0.033221	-0.640538	-0.321260	0.516631	-0.494044	0.345925	0.692313	0.396181
8513	9.410013	-1.152151	-3.999342	-0.534131	-0.082167	-0.069381	-0.639423	-0.320157	0.521247	-0.490839	0.351275	0.692136	0.395767
8514	9.559037	-0.831672	-4.387311	-0.548433	-0.029538	-0.098090	-0.636338	-0.320175	0.524578	-0.488795	0.353771	0.690563	0.398808
8515	8.887295	-0.642550	-4.192801	-0.558801	0.084312	-0.137957	-0.633383	-0.321577	0.522863	-0.487128	0.357087	0.689022	0.400553
8516	8.256197	-0.579905	-3.699729	-0.544721	0.165180	-0.131356	-0.634062	-0.326189	0.519465	-0.487500	0.357512	0.685792	0.405237
8517	8.589981	-0.473519	-3.742440	-0.556329	0.192150	-0.113881	-0.636852	-0.329390	0.514840	-0.487498	0.360259	0.683015	0.407491
8518	9.027286	-0.226508	-3.994662	-0.539508	0.265926	-0.103389	-0.640472	-0.334967	0.508658	-0.489468	0.360174	0.678608	0.412538
8519	8.990115	-0.017025	-3.769816	-0.555323	0.387102	-0.145003	-0.644944	-0.337588	0.499159	-0.491812	0.360875	0.674109	0.416495
8520	8.709540	0.224746	-3.264713	-0.546205	0.436088	-0.191249	-0.652491	-0.342431	0.485746	-0.495231	0.358216	0.668525	0.423676
8521	8.942568	0.435033	-3.025741	-0.543038	0.382184	-0.206741	-0.658359	-0.347012	0.476657	-0.497018	0.357959	0.664531	0.428062
8522	9.528939	0.543388	-3.271782	-0.555037	0.239668	-0.272208	-0.658757	-0.350911	0.469489	-0.496988	0.355943	0.661313	0.434709
8523	9.847608	0.859326	-3.442460	-0.544552	0.193989	-0.300884	-0.659433	-0.356222	0.465804	-0.495408	0.356011	0.659815	0.438715
8524	9.798931	0.939955	-3.351474	-0.546936	0.091956	-0.275519	-0.656592	-0.363507	0.463190	-0.493413	0.355128	0.658113	0.444202
8525	9.683617	1.097341	-3.034123	-0.525531	0.014848	-0.230582	-0.655023	-0.369112	0.462001	-0.490198	0.357444	0.658045	0.446000
8526	9.691071	1.133482	-3.044202	-0.567709	-0.081902	-0.170319	-0.651090	-0.370680	0.467266	-0.486671	0.359669	0.657094	0.449464
8527	9.596392	1.127733	-3.285642	-0.521751	-0.173528	-0.124995	-0.644774	-0.371691	0.471960	-0.481910	0.364943	0.658126	0.448832
8528	9.380301	1.006996	-3.486975	-0.540970	-0.233359	-0.077132	-0.639307	-0.371446	0.479050	-0.477375	0.369457	0.658174	0.449913
8529	9.134744	1.000780	-3.568732	-0.570234	-0.295849	-0.029367	-0.633700	-0.371203	0.486419	-0.471422	0.377450	0.659190	0.448064
8530	8.874098	0.983030	-3.577851	-0.555506	-0.291863	0.016726	-0.627255	-0.370408	0.495744	-0.466781	0.383808	0.658894	0.447957
8531	8.893896	1.081895	-3.593478	-0.540734	-0.263304	0.039742	-0.622769	-0.370158	0.502003	-0.461987	0.392017	0.659260	0.445272
8532	8.924041	1.046813	-3.762269	-0.547671	-0.242089	0.089080	-0.618705	-0.369763	0.506589	-0.458632	0.398753	0.657933	0.444721
8533	8.846948	0.984166	-3.809793	-0.545361	-0.159121	0.077960	-0.615354	-0.366847	0.512465	-0.455407	0.406471	0.656919	0.442542
8534	8.826861	1.154603	-3.628028	-0.546199	-0.139313	0.079607	-0.614114	-0.362382	0.517535	-0.453269	0.412111	0.654678	0.442842
8535	9.058590	1.065842	-3.675674	-0.548751	-0.114063	0.081230	-0.611758	-0.356664	0.524147	-0.450552	0.419403	0.653128	0.441054
8536	9.411198	0.774956	-3.846874	-0.540978	-0.067646	0.128849	-0.610945	-0.350651	0.527419	-0.449774	0.424966	0.649822	0.441406
8537	9.244689	0.232529	-3.799521	-0.531346	-0.015863	0.171000	-0.614340	-0.344907	0.530161	-0.449201	0.432340	0.646695	0.439417
8538	8.895269	0.158687	-3.592843	-0.563804	0.023868	0.172055	-0.616065	-0.335941	0.532225	-0.449728	0.437822	0.641936	0.440425
8539	8.778484	-0.091918	-3.592307	-0.551062	0.029334	0.156191	-0.617784	-0.328377	0.534414	-0.449365	0.444733	0.638252	0.439225
8540	8.831205	-0.116189	-3.555862	-0.555672	0.026786	0.142004	-0.623425	-0.321915	0.533267	-0.449672	0.449691	0.633742	0.440391
8541	9.111921	-0.302800	-3.742627	-0.533590	0.061804	0.147398	-0.625136	-0.315885	0.533344	-0.449736	0.456002	0.629898	0.439350
8542	9.423700	-0.629950	-3.956862	-0.563332	0.067046	0.184205	-0.627548	-0.309713	0.533007	-0.450790	0.461165	0.624516	0.440562
8543	9.120805	-0.927638	-3.943469	-0.539751	0.035994	0.212879	-0.632900	-0.305356	0.532954	-0.450978	0.468554	0.620135	0.438758
8544	8.820684	-0.992926	-3.865017	-0.538010	0.044423	0.172081	-0.634611	-0.299041	0.531356	-0.451806	0.473490	0.615227	0.439517
8545	8.861418	-1.089908	-3.873655	-0.565620	0.030011	0.086917	-0.636590	-0.295673	0.531127	-0.450499	0.479585	0.611754	0.439097
8546	9.055489	-1.174354	-4.042114	-0.554894	0.012231	0.057996	-0.638852	-0.291741	0.530347	-0.449717	0.483518	0.608026	0.440761
8547	9.323545	-1.190725	-4.071285	-0.560607	-0.021811	0.043153	-0.639850	-0.288382	0.532067	-0.447393	0.489470	0.605408	0.440159
8548	9.116547	-1.025031	-4.063192	-0.535444	-0.045086	0.011722	-0.639163	-0.285163	0.532934	-0.445656	0.493140	0.602784	0.441425
8549	8.937841	-1.014117	-4.043744	-0.548293	-0.043759	-0.030935	-0.638610	-0.283628	0.534344	-0.442493	0.498249	0.601140	0.441110
8550	8.936834	-1.110260	-3.960515	-0.548320	-0.044602	-0.038024	-0.636370	-0.282518	0.536295	-0.440162	0.501401	0.598866	0.442960
8551	8.929090	-1.153438	-3.916530	-0.530125	-0.057597	-0.005893	-0.636658	-0.281547	0.539383	-0.437213	0.506740	0.597194	0.442062
8552	8.931356	-1.192118	-3.916101	-0.546440	-0.070424	0.025837	-0.633855	-0.281141	0.541882	-0.435121	0.510836	0.594495	0.443049
8553	8.878875	-1.090471	-3.946161	-0.532078	-0.092037	0.017295	-0.632595	-0.280872	0.544392	-0.431916	0.516735	0.592799	0.441614
8554	8.860069	-1.018036	-3.975940	-0.537460	-0.072976	0.004737	-0.629939	-0.278359	0.545376	-0.429660	0.520491	0.590391	0.442629
8555	8.879736	-1.062083	-4.043131	-0.563797	-0.054489	-0.032838	-0.629810	-0.276407	0.548331	-0.426096	0.525689	0.588548	0.442384
8556	8.829372	-1.057174	-4.081779	-0.530317	-0.053367	-0.074924	-0.627432	-0.275019	0.550564	-0.423409	0.528242	0.586845	0.444182
8557	8.793917	-1.127848	-4.211424	-0.542825	-0.017140	-0.089457	-0.626172	-0.274749	0.552794	-0.419983	0.532225	0.585419	0.444561
8558	8.895548	-1.058408	-4.212335	-0.533606	0.030052	-0.130302	-0.626035	-0.273908	0.552662	-0.417722	0.533391	0.583556	0.447734
8559	9.035037	-1.058894	-4.149693	-0.553684	0.037708	-0.167714	-0.625324	-0.276153	0.553192	-0.414116	0.536027	0.582368	0.449478
8560	8.942471	-0.997018	-4.010113	-0.556483	0.041497	-0.188134	-0.623060	-0.280077	0.551735	-0.411200	0.536576	0.580807	0.453501
8561	9.116836	-0.831342	-4.007362	-0.551885	0.055910	-0.187227	-0.621098	-0.279525	0.552844	-0.407650	0.538762	0.579656	0.455583
8562	9.182625	-0.667429	-4.009280	-0.548190	0.079478	-0.203218	-0.620522	-0.282605	0.551550	-0.405098	0.538692	0.578003	0.460021
8563	9.073277	-0.443127	-3.806250	-0.531770	0.108332	-0.215591	-0.620510	-0.285121	0.549706	-0.402113	0.539854	0.576883	0.462676
8564	8.642593	-0.408013	-3.649005	-0.558867	0.133602	-0.212616	-0.621616	-0.288473	0.547163	-0.399957	0.539227	0.574773	0.467872
8565	8.956375	-0.448808	-3.673133	-0.560259	0.183780	-0.177495	-0.624401	-0.292371	0.541132	-0.397887	0.540298	0.572335	0.471377
8566	9.336941	-0.173783	-3.754033	-0.558121	0.231372	-0.154644	-0.626347	-0.295711	0.535381	-0.397368	0.539371	0.568795	0.477127
8567	8.991621	0.100051	-3.597150	-0.550668	0.271862	-0.156618	-0.628436	-0.298632	0.530473	-0.396583	0.539705	0.565482	0.481321
8568	8.805799	0.151641	-3.264026	-0.559682	0.300850	-0.172872	-0.634589	-0.302236	0.522794	-0.396613	0.537867	0.561525	0.487941
8569	9.093010	0.183754	-3.250271	-0.539786	0.277154	-0.149431	-0.638078	-0.305284	0.514541	-0.396054	0.538069	0.558149	0.492029
8570	9.538296	0.322981	-3.339408	-0.545554	0.228573	-0.147318	-0.642282	-0.305817	0.508976	-0.395632	0.537064	0.554582	0.497469
8571	9.536899	0.431252	-3.417936	-0.536817	0.187334	-0.173484	-0.645648	-0.305513	0.504392	-0.393842	0.537799	0.552174	0.500763
8572	9.431066	0.421936	-3.468433	-0.534432	0.144304	-0.199752	-0.645642	-0.306629	0.502703	-0.392051	0.536931	0.549920	0.505559
8573	9.387469	0.514449	-3.404167	-0.556737	0.072439	-0.211956	-0.644794	-0.307607	0.501148	-0.388377	0.538495	0.548613	0.508143
8574	9.596739	0.647491	-3.560575	-0.554170	0.027075	-0.174425	-0.643669	-0.308456	0.502948	-0.385317	0.539213	0.546782	0.511673
8575	9.374349	0.683119	-3.497851	-0.537987	-0.012899	-0.149265	-0.641145	-0.308471	0.505724	-0.381528	0.542128	0.545647	0.512644
8576	9.262684	0.534055	-3.486373	-0.552552	-0.042919	-0.112138	-0.639184	-0.307920	0.507392	-0.378334	0.544201	0.543680	0.514899
8577	9.160454	0.622664	-3.332581	-0.523636	-0.080318	-0.077971	-0.636657	-0.308354	0.509745	-0.374678	0.548417	0.542412	0.514437
8578	9.024086	0.700129	-3.449246	-0.547363	-0.105530	-0.068375	-0.633724	-0.305569	0.512827	-0.371283	0.551540	0.540473	0.515598
8579	9.181867	0.848691	-3.494609	-0.545655	-0.134593	-0.040699	-0.631624	-0.305025	0.516451	-0.367148	0.556809	0.538949	0.514490
8580	9.167278	0.776149	-3.515527	-0.554494	-0.116857	-0.005537	-0.628404	-0.304208	0.521468	-0.364166	0.560739	0.536298	0.515111
8581	9.210853	0.746679	-3.546668	-0.530991	-0.152360	0.023271	-0.625323	-0.303386	0.524947	-0.360623	0.566691	0.534300	0.513162
8582	9.244869	0.678406	-3.608776	-0.549095	-0.162463	0.054084	-0.622538	-0.299205	0.530142	-0.357786	0.571642	0.531328	0.512743
8583	9.139076	0.635121	-3.680640	-0.541850	-0.177045	0.067504	-0.621018	-0.294600	0.534792	-0.354260	0.578306	0.528837	0.510287
8584	9.086826	0.620225	-3.796387	-0.567075	-0.152697	0.077668	-0.618236	-0.289860	0.540272	-0.351512	0.583477	0.525295	0.509959
8585	9.091258	0.477497	-3.814131	-0.559637	-0.133896	0.086470	-0.614462	-0.287366	0.546140	-0.348372	0.589933	0.522036	0.508029
8586	9.028163	0.470902	-3.772896	-0.553887	-0.099952	0.114621	-0.614620	-0.283731	0.548976	-0.346661	0.594803	0.517779	0.507879
8587	8.892750	0.486512	-3.731811	-0.545035	-0.117710	0.079421	-0.611836	-0.278984	0.552359	-0.343740	0.600830	0.514580	0.506016
8588	8.965560	0.553597	-3.751988	-0.530364	-0.092524	0.077693	-0.611577	-0.274936	0.557012	-0.341970	0.605028	0.510910	0.505933
8589	9.206019	0.638110	-3.907897	-0.555789	-0.085052	0.065917	-0.609338	-0.273687	0.558965	-0.339072	0.610572	0.507498	0.504657
8590	9.357423	0.366180	-3.955807	-0.556366	-0.041849	0.071835	-0.608526	-0.267394	0.562380	-0.337405	0.614327	0.503255	0.505464
8591	9.196842	0.096745	-3.918757	-0.538775	0.001220	0.078785	-0.608543	-0.263898	0.564653	-0.335682	0.618942	0.499222	0.504980
8592	8.930981	-0.117484	-3.662298	-0.545939	0.033914	0.048328	-0.609413	-0.257877	0.566680	-0.334631	0.621586	0.494835	0.506745
8593	8.836653	-0.140964	-3.647412	-0.546189	0.024522	-0.010026	-0.608576	-0.256760	0.567244	-0.332134	0.625077	0.491620	0.507223
8594	9.108169	-0.066086	-3.767010	-0.540798	0.045758	-0.064870	-0.609432	-0.253676	0.567563	-0.330090	0.626416	0.488599	0.509819
8595	8.995878	-0.255851	-3.694669	-0.560791	0.043175	-0.070447	-0.611403	-0.252554	0.568708	-0.326975	0.629173	0.485828	0.511077
8596	8.966515	-0.420175	-3.721792	-0.540836	0.031326	-0.066628	-0.610552	-0.254235	0.567845	-0.324751	0.630611	0.482908	0.513485
8597	8.996195	-0.370038	-3.790048	-0.562606	0.003877	-0.008312	-0.609994	-0.253820	0.568964	-0.321867	0.634342	0.479544	0.513857
8598	9.079099	-0.296100	-3.863473	-0.564490	-0.010579	-0.001138	-0.608722	-0.255784	0.568933	-0.319586	0.636961	0.475805	0.515515
8599	9.079114	-0.390649	-3.910745	-0.544393	-0.004515	0.014973	-0.608423	-0.260130	0.569165	-0.317079	0.640837	0.472337	0.515447
8600	8.925088	-0.385178	-3.963758	-0.542396	-0.024233	0.100015	-0.608280	-0.260264	0.567206	-0.315966	0.644372	0.467593	0.516049
8601	8.940487	-0.371471	-4.075082	-0.542299	-0.022618	0.121247	-0.609968	-0.259418	0.566808	-0.314382	0.649372	0.462839	0.515034
8602	8.892089	-0.404998	-4.074643	-0.542343	-0.026149	0.112408	-0.608705	-0.259421	0.566938	-0.313344	0.652990	0.457913	0.515496
8603	8.915814	-0.472691	-4.054589	-0.560264	-0.005646	0.145684	-0.608986	-0.259422	0.567360	-0.311893	0.658087	0.452483	0.514687
8604	9.050363	-0.434269	-3.958546	-0.545646	0.005898	0.158197	-0.610960	-0.256887	0.565025	-0.311534	0.661753	0.446681	0.515272
8605	9.115340	-0.502404	-3.967537	-0.543955	-0.023049	0.170784	-0.612084	-0.256605	0.565176	-0.310360	0.667077	0.441124	0.513902
8606	9.089412	-0.497891	-4.044875	-0.567838	-0.056980	0.149481	-0.611815	-0.253517	0.563389	-0.309014	0.671382	0.435558	0.513853
8607	8.949700	-0.555402	-4.106871	-0.547875	-0.047809	0.119547	-0.613079	-0.253803	0.566192	-0.306996	0.676454	0.430735	0.512475
8608	9.027190	-0.517316	-4.121897	-0.544414	-0.073927	0.118000	-0.612238	-0.253808	0.567024	-0.305455	0.680452	0.425898	0.512145
8609	9.000418	-0.531510	-4.099956	-0.531670	-0.071322	0.121664	-0.611411	-0.250591	0.568170	-0.303437	0.685605	0.421302	0.510272
8610	8.901279	-0.501644	-4.061496	-0.544326	-0.064129	0.128530	-0.610579	-0.248211	0.568468	-0.302050	0.689530	0.416228	0.509970
8611	8.969099	-0.502268	-4.092991	-0.544244	-0.057009	0.139119	-0.610860	-0.248355	0.569866	-0.300114	0.694672	0.411126	0.508270
8612	8.944088	-0.583821	-4.019558	-0.551267	-0.028329	0.158303	-0.610173	-0.244853	0.569478	-0.299189	0.698453	0.405315	0.508300
8613	8.910842	-0.540415	-4.068325	-0.544045	-0.028235	0.144234	-0.611015	-0.245135	0.570880	-0.297500	0.703251	0.399920	0.506947
8614	8.960971	-0.566951	-4.010104	-0.567407	0.007806	0.156128	-0.611578	-0.244712	0.570189	-0.296573	0.706674	0.393721	0.507583
8615	8.987367	-0.690621	-4.049837	-0.555476	0.029470	0.145511	-0.615797	-0.242311	0.567451	-0.295151	0.710869	0.387801	0.507111
8616	9.006002	-0.767767	-4.000675	-0.545472	0.022066	0.161588	-0.616931	-0.239502	0.566511	-0.294662	0.713988	0.381624	0.507699
8617	8.802138	-0.847980	-3.893189	-0.558260	0.003980	0.172108	-0.617354	-0.238654	0.564566	-0.293232	0.718566	0.375396	0.506711
8618	8.834905	-1.031591	-3.850107	-0.567551	-0.010011	0.129604	-0.620717	-0.239765	0.563881	-0.291817	0.721826	0.369607	0.507149
8619	9.197861	-1.012825	-3.961952	-0.545727	-0.001886	0.121930	-0.621003	-0.238502	0.563617	-0.289981	0.725919	0.364209	0.506265
8620	9.156793	-1.131312	-4.013734	-0.560406	-0.020584	0.104159	-0.619883	-0.237517	0.561521	-0.288300	0.728994	0.358893	0.506603
8621	9.072172	-1.111265	-3.984848	-0.562458	-0.038275	0.067957	-0.622138	-0.235840	0.564492	-0.285383	0.733075	0.354279	0.505612
8622	8.925154	-0.984448	-3.949822	-0.559011	-0.041515	0.024655	-0.620312	-0.236123	0.563916	-0.282738	0.735731	0.350236	0.506057
8623	8.911220	-1.023585	-4.038770	-0.546433	-0.059458	0.009870	-0.619044	-0.237248	0.564174	-0.279299	0.739446	0.346729	0.504966
8624	8.870308	-1.081598	-4.081562	-0.542016	-0.070088	-0.013028	-0.619044	-0.237815	0.566405	-0.276301	0.741987	0.343558	0.505055
8625	8.918375	-1.164156	-4.095203	-0.559401	-0.087024	-0.023743	-0.616509	-0.239785	0.566924	-0.272128	0.745747	0.340545	0.503823
8626	8.822775	-1.125523	-4.196991	-0.555589	-0.055433	-0.032748	-0.615098	-0.241753	0.567731	-0.268806	0.748035	0.337436	0.504305
8627	8.909821	-1.034090	-4.173965	-0.540956	-0.037502	-0.029120	-0.613966	-0.243858	0.568120	-0.265180	0.751090	0.334398	0.503709
8628	8.868530	-1.043314	-4.144811	-0.559076	-0.026561	-0.034718	-0.612828	-0.247220	0.566958	-0.261959	0.753051	0.331116	0.504632
8629	8.938835	-0.990683	-4.159990	-0.560922	-0.019157	-0.054226	-0.612254	-0.249882	0.566366	-0.257894	0.755791	0.328139	0.504575
8630	8.957968	-0.898550	-4.093387	-0.530071	-0.004627	-0.082250	-0.611675	-0.253661	0.564365	-0.254759	0.757029	0.325743	0.505862
8631	8.899910	-0.820505	-4.038605	-0.544716	-0.007974	-0.103636	-0.610534	-0.257581	0.562638	-0.250510	0.759181	0.323610	0.506127
8632	9.267802	-0.590968	-4.063406	-0.556573	0.037942	-0.187107	-0.609115	-0.260945	0.561893	-0.246172	0.759406	0.322316	0.508738
8633	9.268775	-0.385714	-4.089860	-0.546809	0.049440	-0.266653	-0.607823	-0.267677	0.562651	-0.240605	0.759854	0.322357	0.510702
8634	9.019727	-0.240749	-3.960664	-0.554404	0.022772	-0.305541	-0.605970	-0.273840	0.560615	-0.234979	0.759405	0.322943	0.513611
8635	8.718085	-0.161304	-3.927319	-0.557362	0.002303	-0.335581	-0.603122	-0.282805	0.557704	-0.228237	0.759841	0.324154	0.515241
8636	8.756403	-0.061921	-3.841492	-0.556635	-0.014694	-0.348721	-0.600421	-0.290802	0.558438	-0.221870	0.759437	0.325527	0.517747
8637	8.864489	0.078888	-4.017182	-0.564077	-0.033386	-0.367222	-0.596475	-0.294452	0.557950	-0.214461	0.759949	0.327308	0.518992
8638	8.774387	0.247927	-4.144589	-0.555052	-0.029581	-0.391909	-0.591520	-0.300965	0.560786	-0.207552	0.759325	0.329394	0.521389
8639	8.635490	0.383678	-4.218407	-0.556780	0.002227	-0.422210	-0.585308	-0.308968	0.560794	-0.199905	0.758950	0.331934	0.523310
8640	8.617284	0.484715	-4.311330	-0.560167	0.063871	-0.461539	-0.581060	-0.317529	0.561231	-0.192785	0.756803	0.334612	0.527369
8641	8.466383	0.824111	-4.295585	-0.567427	0.080231	-0.474097	-0.576946	-0.327063	0.559282	-0.184934	0.755163	0.337508	0.530675
8642	8.727944	1.338526	-4.475650	-0.556443	0.118304	-0.498845	-0.573662	-0.339399	0.557450	-0.177813	0.752045	0.340541	0.535578
8643	8.665403	1.792049	-4.284906	-0.576273	0.136028	-0.455802	-0.568832	-0.351588	0.552531	-0.170369	0.749801	0.342869	0.539642
8644	9.221296	2.105352	-4.235994	-0.547106	0.113447	-0.358736	-0.567956	-0.363426	0.546943	-0.164837	0.747544	0.343874	0.543836
8645	9.279610	2.133756	-4.272634	-0.539640	0.079891	-0.238114	-0.567493	-0.371956	0.540979	-0.159887	0.747158	0.343550	0.546044
8646	9.027267	2.126740	-4.103076	-0.546977	0.007665	-0.122814	-0.566632	-0.376302	0.540927	-0.156190	0.747621	0.341356	0.547853
8647	8.750887	2.047074	-3.981002	-0.552493	-0.037045	-0.062521	-0.563543	-0.376591	0.541459	-0.152141	0.749685	0.338661	0.547845
8648	8.697678	2.086287	-3.947540	-0.566958	-0.055516	-0.005968	-0.561455	-0.373526	0.545390	-0.148983	0.751656	0.334681	0.548458
8649	8.784678	1.983833	-4.011753	-0.539577	-0.076088	0.063488	-0.560217	-0.368500	0.550186	-0.146215	0.754877	0.330363	0.547396
8650	8.760812	1.891654	-4.090431	-0.547004	-0.134170	0.113285	-0.559263	-0.362914	0.555549	-0.144125	0.758386	0.325014	0.546300
8651	8.740467	1.784015	-4.318752	-0.535977	-0.165563	0.191448	-0.558873	-0.356766	0.560503	-0.142182	0.763312	0.319040	0.543463
8652	8.564450	1.595920	-4.429984	-0.553876	-0.151423	0.228252	-0.556942	-0.349638	0.565036	-0.141099	0.767675	0.311879	0.541755
8653	8.632490	1.667837	-4.455041	-0.537331	-0.122738	0.237140	-0.556408	-0.344047	0.568725	-0.139848	0.772300	0.305032	0.539398
8654	8.593202	1.654085	-4.375096	-0.551647	-0.100394	0.263361	-0.556443	-0.337059	0.574391	-0.139462	0.776204	0.297163	0.538286
8655	8.636665	1.590767	-4.408277	-0.532322	-0.059906	0.259802	-0.556073	-0.326143	0.578696	-0.138854	0.780139	0.289811	0.536761
8656	8.539132	1.478256	-4.334401	-0.538488	-0.029245	0.257734	-0.558500	-0.317320	0.581882	-0.139000	0.783092	0.281929	0.536620
8657	8.574430	1.355135	-4.277499	-0.536518	0.023483	0.204344	-0.558964	-0.307654	0.583245	-0.138157	0.785707	0.275142	0.536539
8658	8.696328	1.270482	-4.165567	-0.552800	0.050839	0.177455	-0.561678	-0.297574	0.587845	-0.137641	0.787297	0.268113	0.537898
8659	9.422003	1.029440	-4.492467	-0.535834	0.166593	0.131074	-0.566908	-0.289297	0.588810	-0.136765	0.787871	0.262075	0.540251
8660	9.006692	0.163461	-4.262363	-0.554567	0.200796	0.133977	-0.570595	-0.280175	0.587117	-0.136533	0.787532	0.255272	0.544047
8661	8.235329	-0.119414	-3.898144	-0.545982	0.271939	0.120159	-0.578208	-0.272308	0.586559	-0.135931	0.786842	0.248957	0.548109
8662	8.204230	-0.136887	-3.632113	-0.558904	0.284351	0.048255	-0.581891	-0.263883	0.583879	-0.135095	0.785074	0.243200	0.553410
8663	9.462786	-0.249525	-4.144799	-0.552940	0.374827	0.021497	-0.589076	-0.256987	0.580092	-0.133819	0.782669	0.238026	0.559344
8664	9.383357	-0.795083	-4.124107	-0.544179	0.284267	0.064531	-0.596106	-0.253029	0.574317	-0.133387	0.780833	0.232149	0.564459
8665	9.207764	-1.114899	-4.042981	-0.559136	0.207717	0.064746	-0.602880	-0.244038	0.572226	-0.131753	0.780442	0.226590	0.567633
8666	9.116814	-0.935558	-4.054526	-0.536046	0.142104	0.035346	-0.606277	-0.237583	0.572040	-0.130446	0.779985	0.221622	0.570518
8667	9.170723	-0.762024	-4.075865	-0.543511	0.116974	0.030140	-0.607829	-0.235049	0.569422	-0.128290	0.780383	0.216952	0.572255
8668	9.177463	-0.815471	-3.727329	-0.543689	0.108151	0.008054	-0.611342	-0.233631	0.566948	-0.126389	0.780163	0.212399	0.574681
8669	9.341626	-0.753523	-3.704077	-0.547485	0.088425	0.001979	-0.614000	-0.235725	0.566387	-0.123765	0.780732	0.208136	0.576037
8670	9.209991	-0.819030	-3.877144	-0.567336	-0.048493	0.007868	-0.612585	-0.237397	0.562445	-0.120828	0.782326	0.203694	0.576086
8671	8.825259	-0.857006	-3.767471	-0.568420	-0.092020	0.033689	-0.611036	-0.239090	0.564931	-0.117527	0.785109	0.199076	0.574595
8672	8.864733	-0.790074	-3.845593	-0.543087	-0.098269	0.015466	-0.608640	-0.241335	0.563911	-0.114844	0.787197	0.194904	0.573711
8673	9.237007	-0.657168	-3.859656	-0.559658	-0.116868	-0.005751	-0.606387	-0.243734	0.567643	-0.111159	0.790034	0.191008	0.571844
8674	9.228854	-0.500764	-3.977373	-0.552958	-0.183146	-0.051243	-0.603155	-0.245154	0.570958	-0.107220	0.792804	0.187953	0.569771
8675	9.055348	-0.594416	-4.055834	-0.549667	-0.209634	-0.114779	-0.595845	-0.248545	0.574221	-0.102120	0.796199	0.186055	0.566588
8676	8.921088	-0.424605	-4.088961	-0.550320	-0.184733	-0.079558	-0.590775	-0.253050	0.577211	-0.097880	0.798810	0.183471	0.564500
8677	8.865175	-0.545127	-4.094790	-0.523968	-0.184838	-0.082815	-0.585585	-0.253218	0.582062	-0.093672	0.801926	0.181258	0.561503
8678	8.848707	-0.458102	-4.107821	-0.562142	-0.180036	-0.095667	-0.581077	-0.257868	0.586452	-0.089068	0.804387	0.178783	0.559522
8679	8.707969	-0.587499	-4.072361	-0.554834	-0.173738	-0.100975	-0.575443	-0.262791	0.588314	-0.084235	0.807303	0.176448	0.556805
8680	9.219759	-0.581150	-4.087614	-0.547289	-0.139716	-0.074451	-0.570357	-0.270654	0.589451	-0.080241	0.809304	0.173718	0.555347
8681	9.377548	-0.034095	-4.562694	-0.545079	-0.054677	-0.107554	-0.568649	-0.275980	0.588683	-0.075941	0.810799	0.171370	0.554499
8682	8.849850	0.424277	-4.451120	-0.555988	0.018444	-0.222303	-0.565240	-0.284808	0.586048	-0.070705	0.810506	0.170687	0.555830
8683	8.233587	0.520481	-3.987437	-0.555456	0.141310	-0.269189	-0.564468	-0.300209	0.581408	-0.065115	0.809230	0.170562	0.558405
8684	8.151105	0.606186	-3.891631	-0.560574	0.193478	-0.258079	-0.565798	-0.315165	0.570917	-0.059998	0.806806	0.170157	0.562594
8685	8.342910	0.618119	-3.722879	-0.538041	0.271895	-0.172455	-0.572314	-0.330935	0.555704	-0.056227	0.804292	0.168505	0.567062
8686	8.845437	0.835102	-3.687312	-0.552141	0.342131	-0.153460	-0.575890	-0.345742	0.544114	-0.052920	0.800446	0.166320	0.573432
8687	9.315593	1.373546	-3.679451	-0.535999	0.357061	-0.209815	-0.580751	-0.355074	0.530214	-0.049027	0.796726	0.165198	0.579253
8688	9.053849	1.511826	-3.472842	-0.542088	0.314709	-0.308751	-0.584598	-0.371982	0.518324	-0.043991	0.792557	0.165613	0.585226
8689	8.858454	2.325518	-3.404338	-0.553398	0.266052	-0.301446	-0.585378	-0.383992	0.506461	-0.038424	0.789482	0.165868	0.589687
8690	9.397104	2.867636	-3.512594	-0.552064	0.184755	-0.268900	-0.587561	-0.396282	0.495166	-0.033263	0.786881	0.165628	0.593531
8691	9.919526	2.814952	-3.681847	-0.564981	0.134169	-0.240323	-0.585278	-0.404123	0.491571	-0.027740	0.785477	0.164943	0.595861
8692	9.449903	2.537395	-3.322923	-0.563372	0.063208	-0.174554	-0.583567	-0.409578	0.487307	-0.023119	0.784580	0.163153	0.597730
8693	9.032374	2.542459	-3.320005	-0.542011	-0.035554	-0.129551	-0.582435	-0.412112	0.490068	-0.018681	0.785488	0.161136	0.597240
8694	9.036301	2.543160	-3.204035	-0.549690	-0.126973	-0.079544	-0.578234	-0.410732	0.493684	-0.014791	0.787122	0.158093	0.596009
8695	8.849895	2.528308	-3.447667	-0.546207	-0.163099	-0.073117	-0.572083	-0.406287	0.501232	-0.010509	0.789669	0.155221	0.593481
8696	8.667400	2.451145	-3.603622	-0.549895	-0.197636	-0.040257	-0.567886	-0.404639	0.508487	-0.006858	0.792210	0.151566	0.591088
8697	8.678986	2.468907	-3.843050	-0.555791	-0.302547	0.008105	-0.562852	-0.401590	0.515470	-0.002915	0.796572	0.147340	0.586307
8698	8.668554	2.409477	-4.081588	-0.557022	-0.217890	0.012880	-0.556988	-0.396313	0.525685	0.000295	0.799431	0.142752	0.583552
8699	8.656349	2.363609	-4.085892	-0.538501	-0.156633	0.003866	-0.553222	-0.392424	0.533805	0.003630	0.801986	0.138806	0.580980
8700	8.448928	2.202400	-4.180468	-0.543508	-0.097251	0.012231	-0.550044	-0.382369	0.541993	0.006296	0.803376	0.134381	0.580077
8701	8.562784	2.174195	-3.938675	-0.539761	-0.066535	0.001478	-0.547839	-0.374552	0.549607	0.009461	0.804826	0.130482	0.578913
8702	8.669017	2.086226	-3.986161	-0.556576	-0.014475	0.032822	-0.546605	-0.368685	0.554412	0.011885	0.805259	0.125583	0.579349
8703	8.631091	2.068463	-3.773277	-0.542756	0.010481	0.054041	-0.547753	-0.363510	0.558110	0.014310	0.805896	0.120830	0.579419
8704	8.714500	2.066367	-3.638052	-0.555146	0.040728	0.103261	-0.550049	-0.352586	0.561597	0.015762	0.805808	0.114822	0.580724
8705	9.152703	2.069766	-3.812651	-0.552874	0.089028	0.147321	-0.554015	-0.345021	0.565062	0.017102	0.805677	0.108481	0.582086
8706	8.966431	1.925853	-3.825294	-0.539850	0.122999	0.166670	-0.557289	-0.334649	0.566593	0.017388	0.804702	0.101648	0.584653
8707	9.045987	1.350445	-3.780318	-0.557748	0.159206	0.155563	-0.562525	-0.324829	0.567156	0.018564	0.803683	0.095132	0.587111
8708	8.783864	1.261174	-3.633992	-0.553948	0.200836	0.128741	-0.566362	-0.314175	0.568415	0.019372	0.801625	0.088765	0.590883
8709	8.719481	1.158665	-3.473286	-0.543480	0.159788	0.077773	-0.571873	-0.305473	0.567989	0.021213	0.800380	0.083646	0.593249
8710	9.242755	0.969542	-3.817408	-0.550822	0.162111	0.031771	-0.576684	-0.296493	0.567841	0.023188	0.798540	0.078851	0.596304
8711	9.207909	0.304003	-4.000823	-0.555738	0.203170	0.073840	-0.582318	-0.291141	0.563746	0.025156	0.796708	0.073629	0.599335
8712	8.808311	-0.146133	-3.729471	-0.557260	0.209747	0.135554	-0.586121	-0.287766	0.562832	0.025919	0.794372	0.067119	0.603155
8713	8.841492	-0.177365	-3.666343	-0.562814	0.158739	0.199496	-0.590910	-0.283258	0.559002	0.026472	0.793173	0.059712	0.605484
8714	9.588267	-0.250781	-3.833249	-0.540366	0.111823	0.205506	-0.596545	-0.278197	0.557980	0.026250	0.792019	0.052238	0.607691
8715	9.756239	-0.153622	-3.972287	-0.556330	0.043734	0.174828	-0.601326	-0.275655	0.555248	0.027058	0.792117	0.045160	0.608094
8716	9.548485	-0.067308	-3.905316	-0.541178	0.012320	0.151279	-0.603021	-0.272984	0.553891	0.027611	0.792034	0.038478	0.608637
8717	9.117537	-0.007739	-3.702434	-0.567095	-0.044070	0.117616	-0.602756	-0.269341	0.553927	0.029310	0.793087	0.032069	0.607556
8718	8.977196	-0.033225	-3.668133	-0.544578	-0.055572	0.080761	-0.604592	-0.266819	0.555086	0.030827	0.793711	0.026424	0.606939
8719	8.842233	-0.180391	-3.762963	-0.550132	-0.087219	0.094118	-0.601098	-0.264318	0.559279	0.032524	0.795231	0.020517	0.605086
8720	9.074446	-0.211368	-3.845082	-0.526566	-0.109128	0.116692	-0.600419	-0.259280	0.560724	0.033348	0.796468	0.014484	0.603587
8721	9.021670	-0.225838	-3.893176	-0.543140	-0.163371	0.145129	-0.599328	-0.252569	0.564700	0.034297	0.798868	0.007747	0.600478
8722	8.964017	-0.312956	-3.969449	-0.555714	-0.154469	0.162601	-0.596687	-0.247691	0.570742	0.035049	0.800557	0.000601	0.598231
8723	8.738052	-0.372853	-4.113457	-0.540769	-0.093280	0.160584	-0.595320	-0.240425	0.576259	0.035731	0.802041	-0.006358	0.596165
8724	8.786131	-0.343915	-4.075183	-0.551308	-0.028288	0.152996	-0.595920	-0.231742	0.578172	0.036536	0.802141	-0.013206	0.595869
8725	8.974787	-0.483607	-4.194692	-0.550963	0.004779	0.184670	-0.595680	-0.222779	0.579662	0.037075	0.802374	-0.020648	0.595311
8726	8.905568	-0.598199	-4.038677	-0.558119	0.027384	0.177334	-0.597673	-0.216331	0.580443	0.037721	0.801715	-0.027924	0.595861
8727	8.976442	-0.781641	-3.930407	-0.549088	0.032084	0.150858	-0.600385	-0.206241	0.582247	0.038602	0.801566	-0.034827	0.595641
8728	9.013320	-0.906523	-3.767170	-0.563835	0.028134	0.096730	-0.600415	-0.199092	0.581483	0.040302	0.800871	-0.040874	0.596080
8729	9.099006	-0.978820	-3.648079	-0.541053	0.071766	0.042768	-0.602698	-0.190968	0.584242	0.042325	0.800274	-0.045964	0.596370
8730	9.476914	-0.865993	-3.775492	-0.545587	0.124920	-0.047746	-0.604690	-0.184373	0.582788	0.045541	0.798515	-0.049394	0.598214
8731	9.314685	-0.753035	-3.653303	-0.543745	0.174206	-0.120592	-0.608054	-0.185057	0.580011	0.049612	0.796805	-0.051846	0.599960
8732	8.818464	-0.717206	-3.447653	-0.538306	0.212568	-0.188104	-0.609309	-0.186306	0.577352	0.054483	0.794093	-0.052860	0.603037
8733	8.778262	-0.669615	-3.220997	-0.556487	0.230889	-0.213212	-0.613917	-0.190760	0.571329	0.059883	0.791727	-0.053956	0.605534
8734	8.917461	-0.529272	-3.053607	-0.551099	0.223566	-0.201565	-0.617538	-0.196340	0.566266	0.065128	0.788813	-0.054889	0.608703
8735	9.590963	-0.336824	-3.291039	-0.554500	0.276121	-0.222100	-0.621154	-0.202331	0.558123	0.070615	0.785835	-0.055773	0.611854
8736	9.381487	0.074244	-3.466903	-0.554970	0.261754	-0.326387	-0.627019	-0.208609	0.553909	0.077483	0.782504	-0.054730	0.615377
8737	9.120144	0.267952	-3.285075	-0.539019	0.237867	-0.386246	-0.627260	-0.216149	0.545864	0.084678	0.780115	-0.052892	0.617618
8738	9.052337	0.542483	-3.123739	-0.537409	0.230906	-0.414479	-0.630171	-0.223550	0.540077	0.092310	0.777173	-0.050289	0.620445
8739	9.570601	0.930461	-3.167423	-0.561500	0.151570	-0.387577	-0.629567	-0.232931	0.537179	0.099770	0.775717	-0.048833	0.621228
8740	9.794071	1.354524	-3.148291	-0.558267	0.081013	-0.353390	-0.630072	-0.245108	0.533141	0.106806	0.774438	-0.047712	0.621741
8741	9.872401	1.277997	-3.326349	-0.549318	-0.017483	-0.225278	-0.626667	-0.253664	0.533305	0.111902	0.774890	-0.048929	0.620185
8742	9.471784	1.173860	-3.377810	-0.527629	-0.107913	-0.106020	-0.623007	-0.256197	0.533810	0.115202	0.775735	-0.051664	0.618300
8743	9.242325	1.303930	-3.291967	-0.567745	-0.174283	-0.022076	-0.619354	-0.258044	0.539075	0.117915	0.777847	-0.056594	0.614693
8744	9.216957	1.351620	-3.420530	-0.546902	-0.201691	0.009306	-0.614866	-0.258068	0.543234	0.119985	0.779625	-0.061569	0.611553
8745	8.950616	1.313356	-3.639623	-0.546148	-0.243260	0.021897	-0.609110	-0.256741	0.550896	0.121750	0.782518	-0.067060	0.606914
8746	8.833739	1.291163	-3.827691	-0.544081	-0.227365	0.055422	-0.601681	-0.255236	0.556727	0.123177	0.784479	-0.072774	0.603427
8747	8.811216	1.171228	-4.092117	-0.547348	-0.199778	0.095016	-0.601271	-0.253427	0.560378	0.124142	0.786671	-0.079303	0.599541
8748	8.784143	1.162126	-4.029155	-0.568620	-0.148928	0.160793	-0.598756	-0.251770	0.566109	0.124802	0.787377	-0.086763	0.597440
8749	8.760522	1.227311	-4.063679	-0.549356	-0.125730	0.175920	-0.594977	-0.249545	0.568900	0.124960	0.788464	-0.094389	0.594811
8750	8.778241	1.301593	-4.132196	-0.549091	-0.069686	0.154372	-0.596126	-0.247264	0.568505	0.125528	0.788197	-0.101305	0.593907
8751	8.802327	1.318448	-4.117918	-0.544661	-0.093235	0.166076	-0.594454	-0.245037	0.572010	0.125815	0.788855	-0.108612	0.591677
8752	8.657559	1.338723	-4.113118	-0.542700	-0.053343	0.135749	-0.594882	-0.243354	0.571612	0.126537	0.788373	-0.115106	0.590937
8753	8.623306	1.443549	-4.003092	-0.566416	-0.064046	0.135538	-0.594469	-0.241819	0.573442	0.127631	0.788631	-0.122076	0.588955
8754	8.878879	1.505162	-3.941297	-0.555424	-0.062571	0.169331	-0.593903	-0.243225	0.574402	0.128132	0.788067	-0.129261	0.588069
8755	9.148054	1.613932	-4.054022	-0.515648	-0.111697	0.205558	-0.594743	-0.243644	0.574683	0.127533	0.788757	-0.136806	0.585562
8756	9.218520	1.462812	-4.187743	-0.552473	-0.059400	0.220731	-0.594731	-0.246587	0.574653	0.127395	0.787935	-0.144743	0.584790
8757	9.062407	0.793194	-3.986757	-0.542101	-0.010848	0.220427	-0.596681	-0.249659	0.572818	0.127359	0.787240	-0.152535	0.583752
8758	8.984484	0.374408	-3.788675	-0.543600	0.026839	0.234253	-0.599757	-0.252029	0.571140	0.127173	0.785291	-0.160343	0.584325
8759	9.132514	-0.263236	-3.578787	-0.552248	0.073483	0.259458	-0.600871	-0.253132	0.566384	0.127095	0.783349	-0.168647	0.584610
8760	9.049622	-0.822471	-3.429873	-0.553920	0.084242	0.261931	-0.607602	-0.253519	0.561119	0.126925	0.780499	-0.176840	0.586037
8761	9.493558	-1.174227	-3.581186	-0.561304	0.066494	0.240775	-0.610400	-0.254616	0.555817	0.127125	0.778550	-0.185001	0.586066
8762	9.565010	-1.180705	-3.772098	-0.552411	0.058824	0.189640	-0.614039	-0.256561	0.553309	0.127681	0.776157	-0.192090	0.586839
8763	9.163054	-1.082082	-3.864480	-0.559806	0.051885	0.159453	-0.616406	-0.260043	0.548258	0.128703	0.774589	-0.199035	0.586372
8764	9.042271	-1.052140	-3.835657	-0.554487	0.043945	0.136542	-0.620586	-0.266181	0.542914	0.129852	0.772493	-0.205342	0.586710
8765	9.182366	-1.169474	-3.907025	-0.547250	0.046821	0.115394	-0.622237	-0.272605	0.537267	0.131132	0.771121	-0.211495	0.586042
8766	9.361681	-1.336022	-4.079381	-0.526778	0.090427	0.166698	-0.625313	-0.274829	0.534053	0.131693	0.768354	-0.217800	0.587241
8767	8.896901	-1.234913	-3.852746	-0.566641	0.097543	0.192626	-0.629785	-0.276387	0.529877	0.132534	0.765929	-0.225265	0.587403
8768	8.672652	-1.083367	-3.805811	-0.557468	0.109994	0.203244	-0.633578	-0.274676	0.523632	0.133218	0.762600	-0.232410	0.588795
8769	8.741625	-1.024806	-3.647080	-0.555756	0.113836	0.176715	-0.638203	-0.275347	0.517787	0.134130	0.759993	-0.239461	0.589134
8770	8.735848	-1.154903	-3.587629	-0.535816	0.119380	0.150354	-0.641852	-0.274907	0.514464	0.135148	0.756772	-0.245494	0.590562
8771	9.202872	-1.249012	-3.480886	-0.550490	0.110664	0.130853	-0.648454	-0.273482	0.512013	0.136486	0.754355	-0.251792	0.590695
8772	9.193102	-1.338546	-3.508869	-0.559568	0.147387	0.059738	-0.650846	-0.271356	0.506601	0.139070	0.751124	-0.256635	0.592124
8773	9.351507	-1.317102	-3.383680	-0.552911	0.097620	-0.019458	-0.653911	-0.276904	0.503357	0.142135	0.749554	-0.260729	0.591597
8774	9.388041	-1.249728	-3.394146	-0.545921	0.085495	-0.075902	-0.655152	-0.281372	0.499125	0.145798	0.747749	-0.263528	0.591749
8775	9.764091	-1.001590	-3.527899	-0.568049	0.082804	-0.158301	-0.655950	-0.290317	0.492607	0.150647	0.746995	-0.265746	0.590494
8776	9.185636	-0.513747	-3.392423	-0.553796	0.097894	-0.245868	-0.655473	-0.302068	0.486330	0.156497	0.745879	-0.266040	0.590250
8777	8.757302	-0.314240	-2.838325	-0.544632	0.175144	-0.331249	-0.653718	-0.316903	0.479311	0.163539	0.744971	-0.265053	0.589933
8778	9.196566	0.320971	-2.846001	-0.552134	0.170993	-0.357679	-0.653091	-0.330609	0.470635	0.171056	0.743519	-0.263396	0.590374
8779	8.748813	1.054936	-2.640957	-0.566638	0.220055	-0.398850	-0.650501	-0.343764	0.463628	0.179503	0.742273	-0.261386	0.590328
8780	9.164162	1.883088	-1.964522	-0.549888	0.157493	-0.357418	-0.652669	-0.359982	0.453689	0.186890	0.740891	-0.259716	0.590508
8781	9.929935	2.409018	-2.113978	-0.556227	0.158252	-0.325419	-0.650224	-0.372581	0.448226	0.194104	0.739925	-0.258702	0.589837
8782	10.416895	2.229912	-2.438833	-0.553948	0.104075	-0.108231	-0.648503	-0.380136	0.443241	0.198316	0.737799	-0.260944	0.590111
8783	10.204796	1.825730	-2.359133	-0.561354	-0.014479	0.048008	-0.648765	-0.383200	0.437759	0.200405	0.736845	-0.266051	0.588315
8784	9.847384	1.571219	-2.452467	-0.546857	-0.107746	0.185768	-0.649042	-0.383752	0.435518	0.199924	0.735639	-0.273366	0.586631
8785	9.352134	1.526267	-2.410225	-0.547028	-0.180570	0.261299	-0.651003	-0.384590	0.435805	0.198476	0.735441	-0.282004	0.583273
8786	9.138048	1.624008	-2.454523	-0.556356	-0.238507	0.294248	-0.651569	-0.383466	0.435401	0.196115	0.735001	-0.291502	0.579947
8787	9.006658	1.868580	-2.510235	-0.545649	-0.274747	0.310526	-0.650730	-0.383050	0.436098	0.193615	0.735448	-0.301084	0.575307
8788	8.975918	1.759180	-2.644287	-0.556382	-0.267716	0.335113	-0.651847	-0.384448	0.436092	0.190580	0.734926	-0.311233	0.571574
8789	9.348310	1.475055	-2.873580	-0.544765	-0.185224	0.377256	-0.652949	-0.387785	0.428796	0.187933	0.733743	-0.321299	0.568392
8790	9.052031	1.122077	-2.806421	-0.552124	-0.079212	0.408257	-0.656586	-0.389441	0.423495	0.185161	0.730439	-0.331686	0.567590
8791	9.482127	0.711714	-3.068211	-0.547222	0.000693	0.342408	-0.661641	-0.387725	0.416562	0.184208	0.727186	-0.340452	0.566887
8792	9.283826	0.056373	-3.331260	-0.530421	0.074889	0.294266	-0.667675	-0.386424	0.408793	0.183419	0.722831	-0.348293	0.567948
8793	9.092444	-0.349554	-3.123504	-0.550414	0.080569	0.269126	-0.673990	-0.385123	0.400887	0.183893	0.719035	-0.355665	0.568044
8794	9.643394	-0.525694	-3.296250	-0.557958	0.029304	0.270336	-0.679467	-0.383268	0.394797	0.183428	0.715149	-0.363585	0.568087
8795	10.050259	-0.640905	-3.532307	-0.543755	-0.027410	0.263853	-0.682003	-0.380164	0.390096	0.183091	0.712524	-0.371142	0.566604
8796	9.474704	-0.597552	-3.362879	-0.569628	-0.079319	0.231018	-0.685232	-0.379731	0.388448	0.182420	0.710012	-0.378977	0.564785
8797	9.190101	-0.746192	-3.457492	-0.555305	-0.093365	0.179005	-0.685371	-0.379581	0.385655	0.182719	0.708622	-0.385649	0.561911
8798	8.929583	-0.696172	-3.450453	-0.562626	-0.107864	0.188692	-0.686768	-0.380409	0.382581	0.182193	0.706685	-0.392862	0.559519
8799	8.958915	-0.633631	-3.468104	-0.537304	-0.148008	0.231712	-0.688734	-0.379837	0.380505	0.181225	0.705461	-0.400229	0.556147
8800	9.135572	-0.714647	-3.878209	-0.548002	-0.078652	0.143627	-0.687609	-0.380116	0.379515	0.181216	0.703529	-0.406491	0.554051
8801	9.512532	-0.516685	-3.532974	-0.535409	-0.044725	0.076420	-0.689286	-0.380939	0.375046	0.182796	0.702339	-0.411224	0.551543
8802	9.237260	-0.482842	-3.808442	-0.560908	-0.163661	-0.010766	-0.688314	-0.379273	0.379110	0.183963	0.702504	-0.415738	0.547547
8803	9.098164	-0.468131	-3.914738	-0.569462	-0.175361	-0.108126	-0.683401	-0.380707	0.385767	0.186995	0.704096	-0.418688	0.542201
8804	8.872040	-0.540020	-4.044114	-0.558493	-0.170016	-0.109849	-0.680316	-0.381153	0.391471	0.189149	0.705106	-0.421773	0.537731
8805	8.569884	-0.606078	-3.704689	-0.563677	-0.123223	-0.106745	-0.674567	-0.381048	0.397998	0.192529	0.706082	-0.424448	0.533128
8806	8.918955	-0.719560	-3.336611	-0.543287	-0.045779	-0.110481	-0.672746	-0.381351	0.403573	0.195518	0.705780	-0.426859	0.530507
8807	9.288454	-0.714341	-3.675447	-0.526434	0.075687	-0.194094	-0.671071	-0.379683	0.406513	0.201002	0.705470	-0.427085	0.528686
8808	9.516179	-0.587999	-3.725488	-0.544425	0.082597	-0.148280	-0.670352	-0.383463	0.404930	0.205497	0.704087	-0.428446	0.527700
8809	8.809815	-0.572519	-3.507247	-0.558760	0.136972	-0.186090	-0.668780	-0.389057	0.400386	0.211876	0.702874	-0.428824	0.526486
8810	8.450780	-0.483920	-3.227463	-0.529894	0.235493	-0.142201	-0.669564	-0.400227	0.388672	0.217402	0.699839	-0.429441	0.527771
8811	8.969015	0.068917	-3.188416	-0.528492	0.309933	-0.096465	-0.671485	-0.407744	0.374768	0.223894	0.696087	-0.429938	0.529611
8812	9.400700	0.718993	-3.145505	-0.541426	0.324969	-0.149618	-0.673677	-0.417077	0.359309	0.230405	0.692043	-0.430133	0.531955
8813	9.079642	1.313022	-3.161370	-0.555036	0.286019	-0.319377	-0.673616	-0.428524	0.346048	0.239465	0.690253	-0.427797	0.532163
8814	9.166349	1.581686	-3.009840	-0.544557	0.232890	-0.325960	-0.669759	-0.441948	0.334694	0.247070	0.688593	-0.425948	0.532320
8815	9.618710	1.825235	-3.027661	-0.553178	0.150698	-0.291815	-0.670410	-0.451864	0.325089	0.254703	0.687929	-0.424486	0.530747
8816	10.109232	1.940435	-3.048934	-0.556279	0.047274	-0.204406	-0.667708	-0.458433	0.317730	0.259575	0.687081	-0.425320	0.528813
8817	10.051012	1.744695	-3.104663	-0.545636	-0.071979	-0.076195	-0.662911	-0.464046	0.316935	0.262992	0.686930	-0.427787	0.525320
8818	9.549554	1.541387	-3.270865	-0.542237	-0.174714	0.017242	-0.660380	-0.465459	0.318718	0.263429	0.686562	-0.432651	0.521586
8819	8.945302	1.422298	-3.213152	-0.538751	-0.243936	0.089222	-0.658408	-0.467716	0.321615	0.263581	0.686764	-0.438166	0.516615
8820	8.960063	1.436523	-3.242326	-0.560535	-0.249363	0.103161	-0.659124	-0.465490	0.327236	0.262706	0.686252	-0.444749	0.512096
8821	8.981105	1.442264	-3.462303	-0.531340	-0.236009	0.106974	-0.656465	-0.464387	0.330722	0.262675	0.686164	-0.450328	0.507332
8822	8.870587	1.415894	-3.539182	-0.547809	-0.251130	0.092698	-0.655209	-0.463135	0.332682	0.261691	0.685742	-0.456596	0.502789
8823	9.520032	1.924067	-2.395559	-0.551017	-0.400136	0.039756	-0.654930	-0.463145	0.335476	0.261166	0.687698	-0.462216	0.495197
8824	9.010900	1.458372	-3.561591	-0.573569	0.016079	0.050097	-0.654790	-0.463003	0.334778	0.263424	0.684798	-0.466705	0.493807
8825	9.321623	1.314360	-3.862439	-0.535183	0.030112	0.077059	-0.655628	-0.463411	0.331704	0.266321	0.682155	-0.470371	0.492432
8826	8.989841	0.964934	-3.263683	-0.564691	-0.022740	0.050358	-0.657173	-0.462985	0.331022	0.268073	0.679634	-0.474949	0.490569
8827	9.059422	1.369639	-3.016996	-0.560087	-0.135244	0.037003	-0.658581	-0.461572	0.328391	0.270171	0.678793	-0.479135	0.486494
8828	8.950758	1.237529	-3.382656	-0.544823	0.016819	-0.048700	-0.657033	-0.462701	0.329765	0.272995	0.676900	-0.481928	0.484795
8829	9.283512	1.158100	-3.382215	-0.546595	-0.038226	0.064909	-0.655349	-0.462565	0.329893	0.275597	0.674855	-0.485785	0.482317
8830	9.119770	1.098234	-3.458649	-0.546166	0.048604	0.025419	-0.658579	-0.462278	0.330061	0.278020	0.671897	-0.489388	0.481414
8831	9.133755	1.076729	-3.405269	-0.548058	0.024984	0.047656	-0.658730	-0.459896	0.330227	0.281438	0.669345	-0.492627	0.479675
8832	9.017006	1.003050	-3.324553	-0.560620	-0.010203	0.156498	-0.660845	-0.457651	0.330966	0.282202	0.665530	-0.498416	0.478553
8833	9.132353	0.990602	-3.266577	-0.531250	0.054765	0.131692	-0.663673	-0.453021	0.331176	0.284899	0.661894	-0.502391	0.477842
8834	9.420452	0.805775	-3.160998	-0.556122	-0.000939	0.130004	-0.667893	-0.450196	0.327463	0.285921	0.658217	-0.507689	0.476709
8835	9.170462	0.656252	-3.361965	-0.553226	-0.004931	0.168041	-0.669872	-0.446260	0.325003	0.287964	0.654582	-0.512631	0.475193
8836	8.973067	0.538312	-3.483617	-0.531851	0.073451	0.154491	-0.673823	-0.441486	0.324944	0.289175	0.650026	-0.517543	0.475388
8837	8.992837	0.477213	-3.572365	-0.551316	0.146400	0.167970	-0.677757	-0.439925	0.321496	0.292725	0.644889	-0.521537	0.475845
8838	9.421608	0.448502	-3.480798	-0.545197	0.115847	0.161232	-0.680295	-0.436260	0.316800	0.294453	0.639712	-0.526361	0.476456
8839	9.315332	0.466209	-3.461524	-0.565458	0.070881	0.161250	-0.686761	-0.433148	0.312409	0.297432	0.635204	-0.530779	0.475735
8840	9.135804	0.458401	-3.345213	-0.560076	0.067322	0.150676	-0.689293	-0.431023	0.307418	0.298913	0.630444	-0.535837	0.475468
8841	9.324001	0.622087	-3.260304	-0.538297	0.089157	0.119005	-0.694353	-0.428616	0.303288	0.302133	0.626307	-0.539291	0.474996
8842	9.390100	0.215622	-3.265522	-0.529602	-0.001266	0.149702	-0.696052	-0.424822	0.301384	0.302473	0.622332	-0.544409	0.474164
8843	9.343658	0.585321	-3.322745	-0.534061	0.029554	0.132693	-0.697746	-0.421724	0.297934	0.304858	0.618581	-0.548304	0.473056
8844	9.462478	0.636969	-3.060102	-0.539007	0.012215	0.061104	-0.701119	-0.420306	0.295179	0.306279	0.615340	-0.552290	0.471726
8845	9.361404	0.496778	-3.164720	-0.559161	-0.008184	0.034421	-0.702245	-0.419462	0.294917	0.309493	0.612819	-0.555388	0.469267
8846	9.307828	0.395695	-3.151439	-0.541952	-0.005349	0.009810	-0.702809	-0.418901	0.295207	0.311225	0.610255	-0.558846	0.467354
8847	8.990336	0.256233	-3.357260	-0.559116	0.020279	-0.029545	-0.701822	-0.420027	0.295887	0.315343	0.608131	-0.560953	0.464830
8848	9.245983	0.337179	-3.295682	-0.548135	0.019944	0.005146	-0.701688	-0.418626	0.296180	0.317464	0.605307	-0.564221	0.463114
8849	9.226623	0.293712	-3.309669	-0.555487	0.001916	0.009585	-0.700851	-0.417933	0.297858	0.320953	0.602889	-0.566856	0.460640
8850	9.421743	0.428521	-3.197867	-0.571954	-0.001457	-0.004689	-0.702117	-0.417089	0.297597	0.323195	0.600183	-0.570328	0.458313
8851	9.356794	0.322102	-3.276331	-0.539265	-0.011581	0.001040	-0.703660	-0.417367	0.298166	0.326406	0.598040	-0.572763	0.455795
8852	9.225763	0.318735	-3.189123	-0.553752	-0.008899	0.010545	-0.702686	-0.417303	0.299507	0.328190	0.595309	-0.576267	0.453668
8853	9.308138	0.322807	-3.227939	-0.553775	-0.011566	0.007927	-0.701845	-0.416744	0.299226	0.331499	0.592943	-0.578886	0.451019
8854	9.360970	0.312989	-3.198905	-0.531875	0.010947	-0.001678	-0.701007	-0.415907	0.299788	0.333349	0.590283	-0.581883	0.449284
8855	9.249378	0.222043	-3.168745	-0.560889	0.010964	0.009446	-0.701292	-0.415068	0.300638	0.336973	0.587599	-0.584403	0.446821
8856	9.295418	0.260388	-3.174067	-0.537185	0.023423	0.014970	-0.702976	-0.415061	0.299672	0.338868	0.584564	-0.587528	0.445268
8857	9.314649	0.279721	-3.154978	-0.542704	0.010798	0.019411	-0.702414	-0.414633	0.297015	0.342169	0.581839	-0.589971	0.443078
8858	9.365870	0.361381	-3.184953	-0.559235	-0.010632	0.007872	-0.704095	-0.415471	0.297299	0.343967	0.579003	-0.593410	0.440802
8859	9.380292	0.390425	-3.163550	-0.563872	-0.015869	-0.008068	-0.703252	-0.415470	0.296454	0.347427	0.576645	-0.595869	0.437852
8860	9.390073	0.305420	-3.220606	-0.563063	-0.017370	-0.041672	-0.702408	-0.416178	0.298118	0.349607	0.574395	-0.598781	0.435093
8861	9.131831	0.280390	-3.232063	-0.552118	-0.030357	-0.009673	-0.701842	-0.417300	0.297822	0.352754	0.572213	-0.601192	0.432094
8862	9.168882	0.335223	-3.314879	-0.570247	-0.028523	-0.002800	-0.700997	-0.418005	0.298507	0.354527	0.569507	-0.604656	0.429376
8863	9.342870	0.428399	-3.296829	-0.544925	-0.033915	-0.016570	-0.701560	-0.416535	0.299276	0.357587	0.567443	-0.606927	0.426357
8864	9.400841	0.549196	-3.245096	-0.577639	-0.013637	-0.048899	-0.700426	-0.419344	0.300357	0.360001	0.565079	-0.609788	0.423372
8865	9.313351	0.351465	-3.262103	-0.557976	-0.064985	-0.061666	-0.697893	-0.421037	0.301997	0.363195	0.563683	-0.611855	0.419505
8866	9.210251	0.341874	-3.353678	-0.543304	-0.060809	-0.034114	-0.697049	-0.422171	0.305613	0.364507	0.561749	-0.614900	0.416498
8867	9.208867	0.374989	-3.470028	-0.568627	-0.049951	-0.025621	-0.694536	-0.419664	0.308276	0.367677	0.559660	-0.617332	0.412911
8868	9.319600	0.408456	-3.417391	-0.552396	-0.071728	-0.015542	-0.694257	-0.419673	0.310791	0.368785	0.557485	-0.620709	0.409791
8869	9.184743	0.372710	-3.472387	-0.552387	-0.073546	-0.015560	-0.693139	-0.419265	0.314002	0.371370	0.555537	-0.623271	0.406198
8870	9.189880	0.350610	-3.522890	-0.559535	-0.069222	0.008216	-0.691462	-0.418018	0.316937	0.372378	0.552955	-0.626917	0.403176
8871	9.155853	0.278297	-3.526870	-0.570369	-0.068405	0.022222	-0.693431	-0.417741	0.319332	0.374887	0.550308	-0.629981	0.399679
8872	9.194711	0.297249	-3.548880	-0.546620	-0.063379	0.052558	-0.692460	-0.415366	0.321027	0.375451	0.547178	-0.633929	0.397198
8873	9.190088	0.326201	-3.561279	-0.562846	-0.041661	0.050469	-0.693865	-0.415085	0.321740	0.377954	0.543967	-0.637015	0.394286
8874	9.199988	0.439870	-3.538397	-0.541419	-0.099430	0.051975	-0.692187	-0.414258	0.324811	0.377984	0.541126	-0.641147	0.391460
8875	9.205034	0.374212	-3.598079	-0.546749	-0.092350	0.068672	-0.692472	-0.413703	0.326497	0.379494	0.538153	-0.644656	0.388322
8876	9.210067	0.393407	-3.615214	-0.539537	-0.105060	0.075916	-0.693328	-0.410620	0.327095	0.379221	0.535019	-0.649031	0.385622
8877	9.171327	0.301639	-3.643134	-0.544783	-0.092718	0.107608	-0.692074	-0.409093	0.330596	0.380374	0.531507	-0.652911	0.382783
8878	9.123145	0.265513	-3.671662	-0.546451	-0.078429	0.121641	-0.693770	-0.406570	0.331754	0.380142	0.527475	-0.657574	0.380603
8879	9.094084	0.219720	-3.680777	-0.549231	-0.092901	0.128763	-0.695188	-0.403204	0.331800	0.381139	0.523596	-0.661672	0.377851
8880	9.098932	0.166343	-3.709184	-0.559258	-0.103713	0.134016	-0.694505	-0.399288	0.333793	0.380583	0.519443	-0.666695	0.375305
8881	9.017612	0.093541	-3.838743	-0.533581	-0.080595	0.153617	-0.695502	-0.396207	0.334951	0.381354	0.515198	-0.670795	0.373061
8882	9.085093	0.127130	-3.810213	-0.539138	-0.093126	0.148337	-0.697053	-0.394809	0.336935	0.380589	0.510876	-0.675673	0.370977
