# Supplementary material for: Identification of Haptic Based Guiding Using Hard Reins
Source: PLoS One. 2015 Jul 22;10(7):e0132020. doi: 10.1371/journal.pone.0132020 (PMC4511788; doi:10.1371/journal.pone.0132020)
Supplement: S2 File — (ZIP) [file pone.0132020.s002.zip › MotionData2/Subject10/T1/gh1.txt]

// Start Time: 0
// Sample rate: 25.0Hz
// Scenario: 4.9
// Firmware Version: 2.6.1
Counter	Acc_X	Acc_Y	Acc_Z	Gyr_X	Gyr_Y	Gyr_Z	Mag_X	Mag_Y	Mag_Z	Quat_w	Quat_x	Quat_y	Quat_z
7850	-0.800208	0.401539	9.628333	0.013353	0.018106	-0.012195	-0.188530	0.336923	-0.684981	-0.481023	-0.050996	-0.002976	0.875218
7851	-0.858137	0.418361	9.656832	0.017578	0.012657	0.003520	-0.188525	0.337980	-0.686780	-0.481041	-0.051315	-0.002714	0.875191
7852	-0.918405	0.423429	9.766754	-0.002328	-0.005705	-0.014091	-0.188011	0.337185	-0.685113	-0.480772	-0.051125	-0.002569	0.875350
7853	-0.911137	0.418878	9.838766	0.007146	0.003485	0.003477	-0.190611	0.337080	-0.685093	-0.480800	-0.051182	-0.002399	0.875332
7854	-0.891627	0.370760	9.826272	0.025587	0.011722	-0.001053	-0.189048	0.337191	-0.685619	-0.480727	-0.051567	-0.001920	0.875351
7855	-0.944809	0.399301	9.761369	-0.002286	0.003419	-0.018719	-0.190212	0.335592	-0.685611	-0.480376	-0.051531	-0.001938	0.875546
7856	-0.910945	0.375344	9.770949	-0.000612	0.001622	-0.008554	-0.189699	0.337733	-0.685871	-0.480201	-0.051487	-0.001829	0.875645
7857	-0.877200	0.375346	9.752062	-0.014635	-0.000210	-0.006775	-0.190215	0.336664	-0.685867	-0.480071	-0.051267	-0.002016	0.875728
7858	-0.838555	0.361121	9.790628	-0.009188	0.016200	-0.026151	-0.189445	0.336141	-0.683559	-0.479594	-0.051395	-0.002215	0.875981
7859	-0.872369	0.375537	9.804916	-0.024067	0.003385	-0.025286	-0.190487	0.337758	-0.684322	-0.479150	-0.051142	-0.002620	0.876238
7860	-0.925561	0.409127	9.809691	-0.026925	0.003429	-0.004078	-0.190485	0.337486	-0.684579	-0.479078	-0.050877	-0.002984	0.876291
7861	-0.997918	0.418735	9.847556	-0.006033	0.016259	0.006156	-0.190361	0.338030	-0.683808	-0.479166	-0.051027	-0.003165	0.876234
7862	-1.041213	0.399484	9.870885	0.000945	0.010787	0.010813	-0.189962	0.337342	-0.684969	-0.479326	-0.051159	-0.003096	0.876139
7863	-0.978477	0.385028	9.828062	-0.009479	0.005285	0.003390	-0.188930	0.339480	-0.684976	-0.479369	-0.051089	-0.003237	0.876119
7864	-0.814362	0.341841	9.766581	-0.002350	-0.000189	-0.006708	-0.189704	0.338276	-0.685356	-0.479230	-0.050996	-0.003139	0.876201
7865	-0.712852	0.284150	9.721113	-0.040723	0.010721	-0.019833	-0.190352	0.337480	-0.685095	-0.478897	-0.050709	-0.003900	0.876397
7866	-0.688616	0.255206	9.684930	-0.054473	0.014301	-0.045746	-0.189963	0.337610	-0.685098	-0.478120	-0.050368	-0.004893	0.876836
7867	-0.736817	0.255322	9.746889	-0.042170	0.010640	-0.048450	-0.189718	0.340171	-0.683941	-0.477286	-0.050049	-0.005704	0.877303
7868	-0.872094	0.315211	9.751266	-0.028460	0.012528	-0.023473	-0.190243	0.340453	-0.683165	-0.476878	-0.049928	-0.006202	0.877528
7869	-0.956927	0.413769	9.778260	-0.014612	0.021693	-0.014197	-0.190235	0.339904	-0.684323	-0.476616	-0.050071	-0.006597	0.877660
7870	-1.041336	0.425997	9.885657	0.015164	0.012571	-0.012191	-0.190109	0.340178	-0.683681	-0.476359	-0.050367	-0.006319	0.877784
7871	-0.993134	0.428516	9.890943	0.001110	-0.000214	-0.004858	-0.190229	0.340960	-0.686251	-0.476249	-0.050284	-0.006216	0.877850
7872	-0.956925	0.413810	9.790262	-0.027773	0.007069	-0.008704	-0.189720	0.340442	-0.683684	-0.476098	-0.050076	-0.006636	0.877940
7873	-0.925482	0.389651	9.742211	0.018488	0.016297	0.003517	-0.188149	0.340004	-0.685497	-0.476115	-0.050452	-0.006372	0.877912
7874	-0.905654	0.274162	9.726375	0.046521	0.023648	0.006423	-0.188667	0.339604	-0.685750	-0.476153	-0.051243	-0.005629	0.877850
7875	-0.910280	0.230651	9.668115	-0.000760	0.023604	0.008032	-0.186715	0.337846	-0.684738	-0.476267	-0.051562	-0.005772	0.877768
7876	-0.900572	0.218822	9.720846	-0.044442	-0.005697	0.006011	-0.186723	0.340529	-0.685122	-0.476397	-0.050972	-0.006347	0.877729
7877	-0.982268	0.168619	9.860996	-0.025200	0.003459	0.013475	-0.187116	0.341339	-0.685118	-0.476633	-0.050702	-0.006729	0.877613
7878	-1.006778	0.250047	9.768298	-0.040927	0.008899	0.001385	-0.186082	0.342273	-0.684612	-0.476674	-0.050402	-0.007387	0.877603
7879	-1.054811	0.216630	9.872993	-0.031250	0.032650	-0.001373	-0.185053	0.344017	-0.683719	-0.476651	-0.050588	-0.008177	0.877598
7880	-0.962939	0.159002	9.851440	-0.014464	0.023515	-0.012342	-0.186084	0.342943	-0.684740	-0.476418	-0.050794	-0.008523	0.877709
7881	-0.905115	0.163774	9.806441	-0.077479	0.001526	-0.011701	-0.184534	0.346148	-0.685008	-0.476265	-0.049987	-0.009843	0.877824
7882	-0.925196	0.326919	9.688528	-0.091695	-0.017648	-0.001599	-0.184805	0.347905	-0.684234	-0.476312	-0.048736	-0.011143	0.877854
7883	-0.930507	0.430343	9.685128	-0.055029	-0.017598	0.002273	-0.187033	0.350366	-0.682415	-0.476384	-0.047813	-0.011862	0.877856
7884	-0.838893	0.428105	9.681151	-0.037458	-0.003874	-0.005039	-0.187946	0.351314	-0.682664	-0.476306	-0.047319	-0.012343	0.877919
7885	-0.828532	0.279228	9.755969	-0.011081	0.005283	-0.006759	-0.188471	0.352798	-0.682660	-0.476173	-0.047212	-0.012503	0.877994
7886	-0.876336	0.192489	9.744705	0.024706	0.029105	0.004463	-0.188600	0.351996	-0.682402	-0.476196	-0.047892	-0.012197	0.877949
7887	-0.933939	0.142080	9.810669	-0.005906	0.018099	0.008016	-0.186000	0.351035	-0.681523	-0.476315	-0.048061	-0.012374	0.877873
7888	-0.991788	0.142070	9.841332	0.004408	0.014496	0.028375	-0.186771	0.349959	-0.682546	-0.476779	-0.048297	-0.012263	0.877609
7889	-1.035245	0.159094	9.920376	0.018455	-0.007435	0.028477	-0.184952	0.349675	-0.682046	-0.477239	-0.048257	-0.011754	0.877369
7890	-1.006252	0.144652	9.901241	0.011593	-0.014781	0.015535	-0.187023	0.348879	-0.683316	-0.477480	-0.048045	-0.011250	0.877256
7891	-0.960488	0.149293	9.824924	-0.019934	0.007121	0.011652	-0.186244	0.349940	-0.683836	-0.477677	-0.047891	-0.011575	0.877153
7892	-0.928984	0.115790	9.858353	-0.012934	0.007140	0.015382	-0.186641	0.349691	-0.682290	-0.477934	-0.047829	-0.011711	0.877015
7893	-0.914707	0.154230	9.835022	-0.007774	0.014476	0.020933	-0.186376	0.349945	-0.683449	-0.478281	-0.047920	-0.011887	0.876818
7894	-0.919726	0.192417	9.749100	-0.009596	-0.000134	0.024637	-0.185600	0.350345	-0.682941	-0.478699	-0.047765	-0.011886	0.876598
7895	-0.958491	0.230586	9.677265	-0.041073	0.003464	0.015240	-0.187041	0.351849	-0.681900	-0.478980	-0.047343	-0.012545	0.876458
7896	-1.035597	0.225816	9.734085	-0.020259	0.010835	0.035634	-0.186653	0.353449	-0.682674	-0.479595	-0.047281	-0.012826	0.876121
7897	-1.052649	0.264365	9.760870	-0.020199	0.023602	0.026383	-0.184572	0.353157	-0.682691	-0.480047	-0.047424	-0.013302	0.875859
7898	-0.997069	0.235591	9.756185	-0.015042	0.029128	0.037479	-0.183402	0.352877	-0.682443	-0.480686	-0.047733	-0.013665	0.875486
7899	-0.886065	0.211798	9.768888	-0.027023	0.023585	0.013437	-0.183400	0.353407	-0.683214	-0.480916	-0.047806	-0.014269	0.875346
7900	-0.876173	0.158873	9.763438	-0.059300	0.003430	0.007770	-0.181986	0.355424	-0.681424	-0.481086	-0.047231	-0.015188	0.875269
7901	-0.900396	0.182833	9.749146	-0.061997	-0.000217	0.013298	-0.182120	0.356632	-0.681680	-0.481353	-0.046548	-0.016171	0.875140
7902	-0.943909	0.211878	9.825956	-0.039183	0.018057	0.005998	-0.181484	0.358653	-0.680398	-0.481466	-0.046422	-0.016880	0.875072
7903	-1.035570	0.226325	9.882911	0.000902	0.018130	0.024654	-0.182786	0.359472	-0.680516	-0.481868	-0.046673	-0.016923	0.874836
7904	-1.069566	0.273995	9.772849	-0.000103	0.007185	0.032046	-0.182521	0.357992	-0.680519	-0.482397	-0.046742	-0.016819	0.874543
7905	-0.968314	0.269092	9.687315	0.003077	0.004547	0.063450	-0.181216	0.357569	-0.681044	-0.483480	-0.046796	-0.016649	0.873945
7906	-0.936427	0.153726	9.700396	0.061746	0.000058	0.069298	-0.180959	0.357972	-0.680788	-0.484609	-0.047351	-0.015360	0.873313
7907	-0.914560	0.120311	9.764939	0.049545	0.021967	0.065513	-0.181344	0.357433	-0.681300	-0.485676	-0.048157	-0.014543	0.872690
7908	-0.943230	0.067464	9.804735	0.054116	0.014616	0.050782	-0.181466	0.354484	-0.680786	-0.486472	-0.048887	-0.013546	0.872222
7909	-0.991476	0.077212	9.869229	0.048070	0.003616	0.045228	-0.180929	0.352045	-0.682334	-0.487190	-0.049349	-0.012603	0.871810
7910	-1.090372	0.086331	9.779624	0.018440	-0.009262	0.028482	-0.179369	0.351361	-0.681833	-0.487645	-0.049309	-0.012018	0.871565
7911	-1.102919	0.187055	9.694510	0.002701	-0.007473	0.017321	-0.180924	0.350968	-0.682592	-0.487922	-0.049134	-0.011796	0.871423
7912	-1.073795	0.148892	9.773455	0.030745	-0.020230	0.021176	-0.179755	0.350957	-0.682344	-0.488241	-0.049021	-0.010896	0.871263
7913	-0.953405	0.183186	9.883073	0.036057	-0.011084	0.017499	-0.180790	0.349492	-0.682208	-0.488488	-0.049110	-0.010064	0.871129
7914	-0.804457	0.289171	9.835543	0.010668	0.003519	0.009966	-0.182347	0.349370	-0.682710	-0.488620	-0.049213	-0.009757	0.871053
7915	-0.727576	0.342098	9.791397	-0.019701	-0.013936	-0.018770	-0.182597	0.348286	-0.683994	-0.488292	-0.048691	-0.009892	0.871265
7916	-0.734952	0.370806	9.748526	-0.028534	0.001600	-0.016071	-0.183122	0.348568	-0.683218	-0.488010	-0.048371	-0.010275	0.871436
7917	-0.853150	0.384821	9.694813	0.015132	0.018095	-0.012188	-0.181566	0.349091	-0.682845	-0.487757	-0.048744	-0.010095	0.871559
7918	-0.930484	0.428158	9.749906	0.064016	0.026388	-0.000885	-0.180774	0.347593	-0.684009	-0.487652	-0.049763	-0.009092	0.871571
7919	-0.983415	0.409010	9.809150	0.043150	0.021755	-0.012060	-0.181286	0.345983	-0.684391	-0.487372	-0.050477	-0.008452	0.871693
7920	-0.997826	0.399505	9.852087	0.027376	0.008951	-0.006583	-0.181022	0.344639	-0.684137	-0.487198	-0.050833	-0.007923	0.871775
7921	-0.983251	0.375427	9.837484	0.027528	0.010744	-0.021349	-0.180231	0.343008	-0.685173	-0.486774	-0.051206	-0.007455	0.871994
7922	-0.915674	0.356104	9.775436	0.031039	0.014413	-0.023179	-0.180874	0.341535	-0.685425	-0.486306	-0.051690	-0.006932	0.872231
7923	-0.881973	0.365762	9.766285	0.018014	-0.000242	-0.032450	-0.180616	0.341802	-0.685299	-0.485699	-0.051774	-0.006531	0.872567
7924	-0.879543	0.360890	9.747037	0.008411	0.005224	-0.036198	-0.181129	0.340195	-0.685424	-0.485031	-0.051877	-0.006328	0.872934
7925	-0.917963	0.326950	9.693397	0.021509	0.010724	-0.034294	-0.182171	0.339941	-0.685030	-0.484386	-0.052183	-0.005973	0.873276
7926	-0.987779	0.307571	9.694874	0.017064	-0.003891	-0.025067	-0.181376	0.337504	-0.686066	-0.483903	-0.052211	-0.005518	0.873546
7927	-1.084338	0.341533	9.833665	0.049368	-0.029434	-0.011027	-0.181512	0.338051	-0.685293	-0.483638	-0.052092	-0.004270	0.873706
7928	-1.168821	0.365446	9.840413	0.039831	-0.024918	-0.023084	-0.182540	0.335505	-0.685800	-0.483171	-0.051974	-0.003213	0.873976
7929	-1.007592	0.431205	9.982057	0.000661	-0.005808	-0.044538	-0.182669	0.335504	-0.686057	-0.482368	-0.051803	-0.003086	0.874430
7930	-0.862712	0.381074	10.011509	0.036542	0.021675	-0.041622	-0.183433	0.331346	-0.686181	-0.481570	-0.052465	-0.002554	0.874832
7931	-0.823970	0.342462	9.953722	0.034841	0.036289	-0.048109	-0.182121	0.330375	-0.687863	-0.480666	-0.053352	-0.002239	0.875276
7932	-0.925564	0.411681	9.852933	0.008287	0.007071	-0.023287	-0.181079	0.329559	-0.687615	-0.480227	-0.053488	-0.002042	0.875509
7933	-0.954872	0.485677	9.700078	-0.028514	-0.027696	-0.025268	-0.182778	0.330930	-0.686829	-0.479792	-0.052647	-0.002196	0.875799
7934	-0.989369	0.641821	9.653940	-0.035656	-0.031349	-0.021615	-0.183035	0.330393	-0.687085	-0.479426	-0.051688	-0.002398	0.876056
7935	-0.921800	0.630208	9.736018	-0.086392	-0.035052	-0.020018	-0.184084	0.331489	-0.686047	-0.479142	-0.050171	-0.003479	0.876295
7936	-0.834616	0.554112	9.944590	-0.238365	-0.048065	-0.039221	-0.186196	0.337709	-0.684356	-0.478663	-0.046974	-0.007090	0.876713
7937	-0.799815	0.327714	9.848128	-0.313507	-0.057285	-0.042343	-0.186492	0.344184	-0.682036	-0.478192	-0.042884	-0.011951	0.877126
7938	-0.717704	0.288796	9.675528	-0.224364	-0.053482	-0.031738	-0.189403	0.353517	-0.678923	-0.477816	-0.039725	-0.015259	0.877429
7939	-0.631039	0.315591	9.722318	0.118443	-0.029258	-0.000505	-0.191218	0.353260	-0.679809	-0.477701	-0.040260	-0.012757	0.877507
7940	-0.674627	0.351090	9.575992	0.286243	-0.010750	0.016003	-0.191196	0.347882	-0.680197	-0.477732	-0.042742	-0.007473	0.877433
7941	-0.771308	0.411565	9.729555	0.340485	0.025840	0.015290	-0.191142	0.337641	-0.683288	-0.477675	-0.046367	-0.001574	0.877311
7942	-0.814434	0.364060	9.932511	0.254860	0.023882	0.009320	-0.191092	0.327141	-0.685350	-0.477551	-0.049153	0.002823	0.877224
7943	-0.927319	0.279931	10.019089	-0.068812	0.014334	-0.003380	-0.189783	0.326042	-0.686390	-0.477538	-0.048664	0.001622	0.877261
7944	-1.036101	0.344702	10.028583	-0.110789	-0.007676	-0.009104	-0.189281	0.329539	-0.685364	-0.477458	-0.047405	-0.000113	0.877375
7945	-1.017489	0.481428	9.901058	0.042976	-0.005622	0.008280	-0.190579	0.329282	-0.685611	-0.477540	-0.047644	0.000837	0.877317
7946	-0.873669	0.649741	9.791947	0.111258	-0.005549	-0.004297	-0.191088	0.326467	-0.685608	-0.477329	-0.048542	0.002982	0.877378
7947	-0.642302	0.654486	9.638155	0.231065	0.018402	0.000898	-0.191194	0.322020	-0.687152	-0.477095	-0.050999	0.007009	0.877343
7948	-0.541181	0.678552	9.581829	0.190034	0.036615	-0.015024	-0.190123	0.315012	-0.688192	-0.476610	-0.053389	0.010123	0.877433
7949	-0.550840	0.680839	9.552967	0.165490	0.026545	-0.011441	-0.190358	0.310566	-0.689735	-0.476214	-0.055350	0.012924	0.877491
7950	-0.662053	0.750466	9.576909	0.111177	-0.014644	-0.006123	-0.189287	0.303824	-0.691033	-0.475940	-0.056086	0.015152	0.877557
7951	-0.748500	0.688478	9.791259	-0.135568	-0.058795	0.000076	-0.191116	0.305195	-0.690246	-0.476051	-0.053671	0.013496	0.877674
7952	-0.822976	0.640688	9.929110	-0.271976	-0.084566	-0.004269	-0.192575	0.311670	-0.689203	-0.476200	-0.049531	0.009666	0.877888
7953	-0.858906	0.597770	10.062589	-0.191399	-0.083574	-0.002017	-0.193909	0.317218	-0.686747	-0.476312	-0.046151	0.007255	0.878035
7954	-0.699921	0.622117	10.054812	-0.114404	-0.044171	-0.003529	-0.195235	0.322085	-0.685063	-0.476328	-0.044218	0.005808	0.878136
7955	-0.559828	0.559520	9.959230	-0.067035	-0.013052	-0.016248	-0.197856	0.327222	-0.684782	-0.476079	-0.043258	0.004903	0.878324
7956	-0.496834	0.487029	9.829186	-0.042626	-0.020291	-0.005031	-0.198508	0.328299	-0.685291	-0.476000	-0.042429	0.004487	0.878410
7957	-0.496681	0.453233	9.795110	-0.040959	-0.034882	0.006077	-0.198773	0.326845	-0.683232	-0.476118	-0.041321	0.004274	0.878400
7958	-0.420076	0.569089	9.862257	-0.048123	-0.045811	0.020820	-0.200210	0.328742	-0.683220	-0.476489	-0.039989	0.004027	0.878261
7959	-0.382026	0.679900	9.883368	0.026868	-0.046576	0.045192	-0.200736	0.330626	-0.683472	-0.477239	-0.039308	0.005168	0.877879
7960	-0.519537	0.701200	9.860782	0.096786	-0.034622	0.051059	-0.202022	0.327279	-0.683720	-0.478028	-0.039552	0.007383	0.877423
7961	-0.418841	0.814198	9.781696	-0.034534	-0.020140	0.042988	-0.204093	0.325283	-0.684219	-0.478788	-0.038746	0.007214	0.877045
7962	-0.488109	0.679381	9.793561	-0.038839	-0.034776	0.044838	-0.203976	0.326640	-0.682677	-0.479557	-0.037691	0.007046	0.876672
7963	-0.459048	0.650521	9.779026	-0.251737	-0.049567	0.067781	-0.207115	0.331647	-0.682521	-0.480904	-0.034282	0.003382	0.876096
7964	-0.425759	0.731007	9.377217	-0.644074	-0.037168	0.065777	-0.205640	0.348467	-0.678153	-0.482409	-0.027363	-0.007355	0.875488
7965	-0.332558	0.415433	9.901724	-0.164672	-0.080586	0.049827	-0.206871	0.360334	-0.674924	-0.483365	-0.024254	-0.009187	0.875035
7966	-0.573897	0.462109	9.621694	0.283210	-0.050843	0.059424	-0.209589	0.357540	-0.675289	-0.484272	-0.026047	-0.003566	0.874522
7967	-0.503135	0.778795	9.326759	0.307374	-0.012390	0.061323	-0.210728	0.352159	-0.677340	-0.485162	-0.028713	0.002230	0.873950
7968	-0.125313	0.383155	8.784673	0.621826	0.033684	0.040735	-0.210406	0.338564	-0.679663	-0.485459	-0.035265	0.012939	0.873452
7969	-0.096148	0.353630	9.278990	0.829691	0.068542	0.014967	-0.210038	0.317544	-0.685590	-0.485070	-0.044392	0.027048	0.872929
7970	-0.106869	0.613643	10.045827	0.435021	0.058932	0.019421	-0.208092	0.291006	-0.690760	-0.484900	-0.049559	0.034238	0.872493
7971	-0.703530	0.372462	10.214498	-0.020016	0.010823	0.024561	-0.207818	0.288174	-0.691535	-0.485336	-0.049406	0.034048	0.872266
7972	-0.950996	0.687979	9.762959	-0.454257	-0.035406	0.000264	-0.207337	0.295979	-0.689607	-0.485665	-0.044310	0.026614	0.872615
7973	-0.728110	0.970477	9.934620	-0.517401	-0.062845	0.009209	-0.209756	0.311496	-0.685466	-0.486204	-0.038068	0.018414	0.872821
7974	-0.368064	0.811969	10.507026	-0.047900	-0.064149	0.011603	-0.211087	0.317706	-0.683910	-0.486402	-0.036413	0.018355	0.872783
7975	-0.477507	0.503588	10.439272	0.034330	-0.064027	0.030489	-0.213453	0.323117	-0.682860	-0.486866	-0.035503	0.019807	0.872530
7976	-0.756287	0.309434	10.105108	-0.079612	-0.058662	0.040058	-0.215010	0.324729	-0.684647	-0.487574	-0.033623	0.019163	0.872224
7977	-0.379901	0.222099	9.672944	-0.118183	-0.065931	0.039898	-0.216185	0.323417	-0.682710	-0.488301	-0.031193	0.017944	0.871933
7978	-0.013999	0.323276	9.500156	-0.101200	-0.078520	0.087082	-0.217899	0.326684	-0.680380	-0.489806	-0.028739	0.017146	0.871189
7979	0.284720	0.362101	9.424279	-0.043011	-0.072810	0.131678	-0.219601	0.329926	-0.680494	-0.492078	-0.026861	0.017365	0.869963
7980	0.081614	0.499455	9.609132	0.032543	-0.041559	0.185523	-0.219102	0.333297	-0.678696	-0.495240	-0.026329	0.018585	0.868158
7981	-0.144809	0.470842	9.815443	0.131958	-0.005754	0.225646	-0.219614	0.331820	-0.679207	-0.499061	-0.027298	0.021235	0.865876
7982	-0.215463	0.632193	9.905857	0.145715	0.030839	0.239491	-0.217387	0.328695	-0.680255	-0.503083	-0.029120	0.023729	0.863421
7983	-0.136231	0.699708	9.905143	0.205198	0.037315	0.239782	-0.215537	0.323548	-0.682329	-0.507093	-0.031562	0.027220	0.860883
7984	0.109486	0.728541	9.751822	0.145985	0.046343	0.202562	-0.212133	0.319598	-0.684029	-0.510460	-0.033667	0.029539	0.858734
7985	0.157445	0.776278	9.613722	0.060612	0.026043	0.156018	-0.212126	0.318383	-0.684544	-0.513093	-0.034469	0.030616	0.857094
7986	0.288025	0.689892	9.601727	0.013598	0.031442	0.135477	-0.209261	0.318876	-0.685852	-0.515383	-0.035003	0.030767	0.855692
7987	-0.000693	0.584478	9.897591	0.097604	0.097291	0.143174	-0.207559	0.316433	-0.686381	-0.517804	-0.037390	0.031735	0.854093
7988	-0.456265	0.578927	9.946068	0.146088	0.148566	0.187621	-0.204688	0.314513	-0.687177	-0.520940	-0.041260	0.032980	0.851958
7989	-0.583653	0.501880	10.001406	0.236690	0.139629	0.237928	-0.198674	0.308780	-0.689541	-0.524859	-0.045760	0.035917	0.849199
7990	-0.521166	0.545615	10.091413	0.196091	0.117752	0.276517	-0.193450	0.304675	-0.691128	-0.529407	-0.049559	0.038412	0.846048
7991	-0.667367	0.882668	10.250793	0.169732	0.081138	0.276416	-0.190296	0.300042	-0.694241	-0.533947	-0.052336	0.040825	0.842909
7992	-0.653458	1.000631	10.266979	0.180496	0.029907	0.250704	-0.187285	0.295032	-0.694781	-0.537956	-0.054504	0.043959	0.840059
7993	-0.741079	1.175915	10.220613	0.157958	0.007859	0.218311	-0.186357	0.290586	-0.695048	-0.541429	-0.055979	0.046869	0.837570
7994	-0.945124	1.486848	9.810221	0.180706	0.004147	0.184267	-0.186457	0.286928	-0.698263	-0.544268	-0.057775	0.050206	0.835413
7995	-0.926935	1.699443	9.357318	0.131740	0.011354	0.148933	-0.184626	0.281820	-0.696480	-0.546585	-0.059128	0.052546	0.833659
7996	-0.618671	1.754793	9.183350	0.112409	0.009569	0.150695	-0.183697	0.277237	-0.697004	-0.548924	-0.060303	0.054643	0.831902
7997	-0.469102	1.746719	9.549476	0.156461	-0.006867	0.139871	-0.182900	0.273596	-0.697526	-0.551023	-0.061653	0.057591	0.830214
7998	-0.212815	1.599135	9.859434	0.230102	-0.019536	0.153198	-0.184308	0.268366	-0.698160	-0.553199	-0.063632	0.061966	0.828301
7999	-0.526055	1.569690	9.872900	0.146430	-0.019771	0.114925	-0.183890	0.262040	-0.698938	-0.554861	-0.064682	0.064855	0.826886
8000	-0.378238	1.905901	9.614963	-0.000393	-0.036459	0.066209	-0.184526	0.261352	-0.701247	-0.555857	-0.063934	0.065489	0.826224
8001	-0.330546	2.000999	9.256699	0.019014	-0.062071	0.035893	-0.186485	0.261658	-0.699689	-0.556315	-0.062984	0.066651	0.825896
8002	-0.167225	2.121045	9.091887	0.022703	-0.067587	0.006390	-0.188171	0.259934	-0.699290	-0.556246	-0.062058	0.067937	0.825908
8003	-0.075515	2.102280	9.178889	-0.001593	-0.078612	-0.008479	-0.189995	0.260096	-0.698633	-0.555972	-0.060669	0.068919	0.826114
8004	-0.012411	2.021381	9.403971	-0.008355	-0.082309	-0.018656	-0.192466	0.259591	-0.698099	-0.555494	-0.059187	0.069825	0.826467
8005	0.094059	1.942729	9.557480	-0.058751	-0.078774	-0.045674	-0.197534	0.259509	-0.698573	-0.554670	-0.057204	0.069844	0.827158
8006	0.046255	1.863848	9.733548	-0.095528	-0.056878	-0.036665	-0.198713	0.260604	-0.697792	-0.554008	-0.055198	0.069005	0.827809
8007	0.002763	1.882826	9.680602	-0.132645	-0.055011	-0.004557	-0.200687	0.264274	-0.695717	-0.553975	-0.052727	0.067597	0.828108
8008	0.012534	1.848590	9.512194	0.027014	-0.041908	0.043303	-0.200816	0.265340	-0.696744	-0.554539	-0.052218	0.068705	0.827671
8009	0.108430	1.959353	9.485838	0.150051	-0.047154	0.077157	-0.202359	0.260790	-0.696734	-0.555566	-0.052897	0.071996	0.826659
8010	0.170859	2.012465	9.503967	0.239180	-0.054321	0.092385	-0.203901	0.255170	-0.696210	-0.556663	-0.054465	0.076804	0.825386
8011	0.300543	2.118805	9.571477	0.096433	-0.039830	0.095331	-0.203883	0.251135	-0.696726	-0.558043	-0.054631	0.079173	0.824218
8012	0.536830	2.104470	9.463068	0.099335	-0.039857	0.066747	-0.204914	0.249127	-0.697105	-0.558894	-0.054921	0.081480	0.823397
8013	0.326619	2.204884	9.402507	0.025813	-0.058263	0.058085	-0.206983	0.247261	-0.697989	-0.559702	-0.054036	0.082883	0.822766
8014	0.526653	2.214903	9.402114	0.087128	-0.058173	0.055634	-0.207371	0.246462	-0.697729	-0.560363	-0.053908	0.085179	0.822090
8015	0.473171	2.305905	9.311680	0.111196	-0.032474	0.088012	-0.209314	0.243268	-0.696815	-0.561610	-0.054338	0.087763	0.820938
8016	0.140491	2.318033	9.534372	0.225739	-0.008618	0.101459	-0.211375	0.238720	-0.697187	-0.562937	-0.056499	0.091828	0.819437
8017	-0.196930	2.331663	10.198694	0.172419	0.047904	0.106617	-0.209534	0.233858	-0.697718	-0.564548	-0.058915	0.094527	0.817851
8018	-0.476246	2.268892	10.296020	0.058680	0.109854	0.096708	-0.206659	0.232197	-0.699413	-0.566195	-0.061137	0.094512	0.816549
8019	-0.185973	2.042017	9.911501	0.043164	0.064165	0.080115	-0.206648	0.229775	-0.699800	-0.567542	-0.062433	0.094845	0.815477
8020	-0.186280	2.093894	9.604989	0.020532	-0.018133	0.063516	-0.204043	0.229735	-0.700849	-0.568446	-0.062197	0.095617	0.814775
8021	-0.254267	2.189317	9.408869	-0.014236	-0.073081	0.032042	-0.207689	0.230187	-0.700048	-0.568814	-0.060711	0.096489	0.814527
8022	-0.205488	2.069091	9.398037	0.025884	-0.076630	0.054408	-0.208468	0.229394	-0.699657	-0.569426	-0.059596	0.098002	0.814001
8023	0.069839	1.958881	9.370257	0.055433	-0.016181	0.076630	-0.210805	0.228213	-0.699382	-0.570543	-0.059750	0.099390	0.813039
8024	0.198679	2.248448	9.553142	-0.018337	0.029472	0.087249	-0.208988	0.229399	-0.699653	-0.571918	-0.059787	0.099016	0.812115
8025	-0.105274	2.301402	9.738271	-0.008408	0.022953	0.057760	-0.209243	0.228992	-0.700422	-0.572878	-0.059894	0.098888	0.811446
8026	-0.390589	2.481066	9.680520	-0.117533	-0.011120	0.016634	-0.208605	0.231276	-0.699655	-0.573135	-0.058274	0.097284	0.811577
8027	-0.513540	2.478017	9.564116	-0.128171	-0.034875	0.027688	-0.210317	0.236538	-0.699253	-0.573626	-0.056172	0.095815	0.811553
8028	-0.530328	2.463876	9.659773	-0.046032	-0.063984	0.050298	-0.212285	0.239128	-0.697693	-0.574207	-0.054446	0.096017	0.811235
8029	-0.360742	2.291460	9.793354	0.076169	-0.036297	0.098877	-0.212541	0.238591	-0.697949	-0.575615	-0.054570	0.097933	0.809999
8030	0.044888	2.152512	9.727983	0.096914	-0.006883	0.132184	-0.214494	0.239950	-0.698576	-0.577493	-0.055254	0.099883	0.808376
8031	0.349189	2.038008	9.834829	0.070475	0.016960	0.161562	-0.213695	0.236837	-0.699998	-0.580015	-0.056044	0.101151	0.806356
8032	0.334062	2.164337	9.500420	0.028188	0.005995	0.170591	-0.212655	0.236027	-0.699235	-0.582601	-0.056062	0.101884	0.804396
8033	0.440205	2.137168	9.232197	0.021764	0.027094	0.190838	-0.211996	0.235736	-0.700783	-0.585657	-0.056375	0.102283	0.802101
8034	0.275585	2.286128	9.271154	0.056515	0.049080	0.205733	-0.209664	0.237592	-0.700672	-0.588787	-0.057336	0.103008	0.799645
8035	0.376955	2.278187	9.704041	0.130547	0.035580	0.263347	-0.209142	0.237449	-0.700934	-0.592871	-0.058909	0.105132	0.796229
8036	0.116746	2.259285	9.955777	0.209934	0.031130	0.298814	-0.206261	0.233642	-0.702244	-0.597244	-0.061199	0.108618	0.792311
8037	-0.100427	2.291411	9.627762	0.172235	0.056637	0.284734	-0.204295	0.230123	-0.702647	-0.601611	-0.063557	0.111149	0.788461
8038	0.136200	2.191756	9.191721	0.208557	0.092467	0.317183	-0.202452	0.226190	-0.704335	-0.606334	-0.066751	0.113890	0.784176
8039	0.796945	2.137330	9.072309	0.010561	0.141753	0.334591	-0.197625	0.224772	-0.706431	-0.611832	-0.068344	0.112912	0.779898
8040	1.011731	1.585098	9.263392	-0.107459	0.126854	0.273139	-0.192311	0.229013	-0.706343	-0.616196	-0.068310	0.110231	0.776843
8041	0.736631	1.641953	9.165611	-0.313256	0.102615	0.186293	-0.188186	0.237171	-0.705344	-0.619694	-0.065578	0.104476	0.775090
8042	0.451344	1.814284	9.074155	-0.547563	0.094904	0.141723	-0.185770	0.252186	-0.705742	-0.622586	-0.059906	0.095154	0.774431
8043	0.354470	1.920913	9.357980	-0.358067	0.080358	0.103932	-0.183372	0.267905	-0.702925	-0.624730	-0.056422	0.088850	0.773715
8044	0.203922	1.657249	9.727322	-0.071746	0.124516	0.116391	-0.180011	0.273373	-0.703206	-0.626710	-0.057197	0.086474	0.772324
8045	0.312788	1.588801	10.049016	-0.074640	0.170299	0.155071	-0.177291	0.277765	-0.704255	-0.629452	-0.058539	0.083465	0.770323
8046	0.544029	1.635717	10.267858	-0.184793	0.172010	0.148977	-0.172242	0.283751	-0.704549	-0.632142	-0.058569	0.078784	0.768608
8047	-0.237256	1.687116	10.275689	-0.324617	0.146073	0.116898	-0.166158	0.290139	-0.703823	-0.634507	-0.056429	0.072169	0.767469
8048	-0.133628	1.692039	10.247922	-0.324375	0.140546	0.092916	-0.161527	0.301387	-0.702312	-0.636422	-0.054295	0.065666	0.766621
8049	-0.219751	1.541817	9.985781	-0.274720	0.132210	0.026739	-0.158975	0.310521	-0.699500	-0.637267	-0.052703	0.059870	0.766504
8050	-0.235894	1.382638	9.877786	-0.318008	0.078150	-0.010304	-0.156408	0.322294	-0.701572	-0.637469	-0.049821	0.054143	0.766955
8051	-0.357430	1.596634	9.915656	-0.188767	0.065532	0.010659	-0.155409	0.330364	-0.699519	-0.637861	-0.048336	0.050483	0.766974
8052	-0.236438	1.487672	9.639225	-0.050390	0.051988	0.002165	-0.153852	0.330487	-0.698889	-0.637939	-0.048450	0.049205	0.766985
8053	-0.158814	1.384297	9.614496	-0.015096	0.045584	-0.019788	-0.153850	0.330749	-0.699531	-0.637668	-0.048914	0.048438	0.767229
8054	-0.081516	1.353374	9.672391	-0.091537	0.021613	-0.071816	-0.151521	0.333547	-0.699292	-0.636623	-0.048109	0.046843	0.768247
8055	0.020014	1.296053	9.734942	-0.063145	-0.005837	-0.100234	-0.152443	0.336914	-0.699411	-0.635111	-0.047242	0.045926	0.769606
8056	0.449719	1.172278	9.871633	-0.013806	-0.018562	-0.113786	-0.154001	0.336127	-0.699271	-0.633301	-0.046846	0.045998	0.771115
8057	0.253658	0.835379	9.956289	0.012721	-0.018592	-0.121027	-0.155558	0.334804	-0.699002	-0.631382	-0.046727	0.046409	0.772671
8058	0.065513	0.843259	9.556196	-0.027795	-0.028664	-0.111991	-0.157374	0.333215	-0.698731	-0.629602	-0.045997	0.046391	0.774167
8059	-0.161659	0.957737	9.397263	-0.124366	-0.068040	-0.093051	-0.159463	0.335656	-0.698713	-0.628187	-0.043347	0.045322	0.775531
8060	-0.103835	0.978250	9.734130	-0.150641	-0.110076	-0.073741	-0.164164	0.339083	-0.697131	-0.627024	-0.039773	0.044458	0.776713
8061	0.095119	0.719858	10.034800	-0.212603	-0.135698	-0.061078	-0.168615	0.343326	-0.694265	-0.626095	-0.034924	0.042885	0.777783
8062	0.060342	0.925752	9.763730	-0.237303	-0.128405	-0.064914	-0.171637	0.349689	-0.692695	-0.625092	-0.029970	0.040909	0.778902
8063	-0.072102	1.391000	9.413775	0.018614	-0.104320	-0.052604	-0.175421	0.352957	-0.692535	-0.624155	-0.028501	0.042557	0.779620
8064	0.152445	1.813992	9.162572	0.147539	-0.111348	-0.018725	-0.178404	0.348976	-0.690970	-0.623635	-0.028581	0.046391	0.779814
8065	0.295200	2.213779	9.207915	0.297670	-0.129372	0.007890	-0.182786	0.340947	-0.692739	-0.623434	-0.030175	0.052793	0.779508
8066	-0.047659	2.344158	9.544985	0.223344	-0.164260	0.005698	-0.187427	0.332387	-0.694120	-0.623107	-0.030347	0.058482	0.779356
8067	0.004865	2.476158	10.125794	0.182872	-0.188226	-0.044317	-0.190907	0.325297	-0.694996	-0.622051	-0.029702	0.063834	0.779805
8068	-0.081446	2.380046	10.210052	0.264026	-0.153583	-0.104871	-0.197764	0.316638	-0.695331	-0.619859	-0.030670	0.069958	0.780986
8069	0.624212	2.000662	10.009692	0.184209	-0.182922	-0.151326	-0.201503	0.308617	-0.695562	-0.617085	-0.030293	0.075218	0.782707
8070	1.087738	1.852125	9.920724	0.093644	-0.153807	-0.192411	-0.209557	0.304424	-0.693957	-0.613669	-0.029281	0.078621	0.785094
8071	1.132122	1.640346	9.872563	0.041480	-0.079004	-0.227848	-0.214751	0.301535	-0.693145	-0.609906	-0.028860	0.080354	0.787861
8072	0.863683	1.310033	9.815020	0.100720	0.030763	-0.200025	-0.215636	0.298028	-0.695583	-0.606664	-0.030848	0.081604	0.790157
8073	0.483748	1.109517	9.789460	0.035027	0.074741	-0.106295	-0.214833	0.292640	-0.696106	-0.605055	-0.032559	0.081415	0.791341
8074	0.107892	1.067965	9.816574	0.144335	0.082364	-0.007939	-0.211706	0.291126	-0.696260	-0.604889	-0.035574	0.082852	0.791189
8075	-0.036578	1.036734	9.913199	0.152361	0.042342	0.075219	-0.211030	0.286934	-0.698196	-0.606009	-0.037901	0.084977	0.789997
8076	-0.066412	1.229205	9.934822	0.131060	0.000338	0.100083	-0.209318	0.283138	-0.699754	-0.607406	-0.039277	0.087274	0.788605
8077	0.115703	1.444833	9.569901	0.031202	-0.018028	0.085763	-0.210083	0.280184	-0.700521	-0.608672	-0.039173	0.088182	0.787533
8078	0.263882	1.693540	9.049109	-0.028056	-0.043761	0.030129	-0.210092	0.281667	-0.700006	-0.609004	-0.038041	0.088451	0.787301
8079	0.315512	1.986884	8.974496	-0.136562	-0.042091	0.007416	-0.212448	0.284125	-0.698572	-0.609118	-0.035665	0.086948	0.787492
8080	0.244036	1.824433	9.348395	-0.144372	-0.022000	0.020267	-0.211168	0.288684	-0.698066	-0.609369	-0.033472	0.085113	0.787594
8081	0.270338	1.872840	9.418928	-0.011014	0.009355	0.074419	-0.212225	0.292196	-0.697284	-0.610532	-0.033338	0.085001	0.786711
8082	0.460371	1.959916	9.445926	0.049450	0.033408	0.152214	-0.211962	0.293122	-0.698443	-0.612678	-0.034141	0.085635	0.784938
8083	0.552973	1.750977	9.496666	0.119666	0.059288	0.233758	-0.210131	0.291880	-0.699744	-0.616327	-0.036120	0.087081	0.781827
8084	0.560887	1.606627	9.489915	0.030812	0.019127	0.292442	-0.207527	0.291043	-0.699894	-0.620515	-0.036209	0.087706	0.778433
8085	0.587026	1.686023	9.476871	-0.034312	-0.017404	0.328159	-0.205318	0.292621	-0.700811	-0.625573	-0.034913	0.087760	0.774427
8086	0.451822	1.734211	9.577096	-0.032561	-0.043012	0.330968	-0.205463	0.296921	-0.700936	-0.630237	-0.033177	0.088192	0.770663
8087	0.490628	1.686321	9.619992	-0.025612	-0.035667	0.340224	-0.205099	0.300968	-0.698751	-0.635389	-0.031686	0.088602	0.766437
8088	0.347763	1.820726	9.610943	0.019381	0.030256	0.375408	-0.201859	0.303619	-0.698776	-0.640746	-0.031648	0.088920	0.761929
8089	0.277849	1.825708	9.701571	0.148206	0.129245	0.438660	-0.196649	0.304345	-0.701003	-0.647504	-0.034740	0.089917	0.755941
8090	0.616366	1.615254	9.869799	0.121447	0.182426	0.504912	-0.188832	0.301291	-0.702095	-0.654938	-0.038082	0.089909	0.749348
8091	0.731853	1.674180	10.150136	-0.025824	0.224368	0.529940	-0.181031	0.304806	-0.704598	-0.663228	-0.040148	0.087098	0.742247
8092	0.499693	1.827445	10.080510	-0.050464	0.275476	0.522337	-0.171423	0.308992	-0.705187	-0.671185	-0.042598	0.083277	0.735365
8093	0.234100	1.907959	9.860735	-0.004990	0.283697	0.509623	-0.160519	0.313974	-0.705272	-0.679078	-0.045862	0.079937	0.728258
8094	0.190819	1.875874	9.648656	-0.015303	0.238860	0.489339	-0.149338	0.315716	-0.706646	-0.686373	-0.048303	0.077080	0.721539
8095	0.076427	1.599137	9.691713	-0.159754	0.150790	0.429687	-0.142079	0.323148	-0.707729	-0.692895	-0.047647	0.073218	0.715727
8096	-0.029494	1.567614	9.680681	-0.195830	0.095740	0.366830	-0.135082	0.329918	-0.708039	-0.698308	-0.045729	0.069599	0.710937
8097	-0.009854	1.498361	9.819110	-0.083080	0.092040	0.304652	-0.132118	0.333805	-0.705617	-0.702796	-0.045494	0.067492	0.706720
8098	0.164575	1.321126	9.947868	-0.147260	0.099182	0.260031	-0.125896	0.338306	-0.705279	-0.706615	-0.044444	0.064414	0.703257
8099	0.232392	1.253925	9.954760	-0.153769	0.089931	0.215720	-0.121501	0.345244	-0.705182	-0.709860	-0.043293	0.061243	0.700338
8100	0.237498	1.191178	9.893920	-0.025648	0.069894	0.186871	-0.117876	0.349500	-0.705338	-0.712494	-0.043652	0.060213	0.697725
8101	0.338804	1.163687	9.534437	0.034296	0.051591	0.135530	-0.117364	0.350043	-0.704185	-0.714385	-0.044720	0.060145	0.695727
8102	0.353123	1.195058	9.554213	0.034605	0.029583	0.106032	-0.114101	0.348250	-0.705240	-0.715779	-0.045472	0.060460	0.694217
8103	0.039259	1.300575	9.639174	-0.043878	0.018390	0.070564	-0.112803	0.349840	-0.706021	-0.716791	-0.045030	0.059718	0.693266
8104	0.042933	1.535754	9.467285	-0.012213	0.014697	0.035650	-0.112292	0.350384	-0.704739	-0.717234	-0.044992	0.059531	0.692826
8105	0.010839	1.189546	9.548541	0.016219	0.011005	0.015511	-0.113199	0.349322	-0.704475	-0.717418	-0.045381	0.059670	0.692598
8106	0.158706	1.027127	9.804474	0.035703	0.005538	0.013783	-0.110716	0.348737	-0.706553	-0.717514	-0.045930	0.060258	0.692411
8107	0.233266	1.060779	9.752835	-0.014843	-0.020148	-0.008581	-0.111248	0.349831	-0.705133	-0.717356	-0.045456	0.060382	0.692595
8108	0.286621	0.990954	9.704349	-0.007933	-0.010963	0.002521	-0.111765	0.349832	-0.705644	-0.717323	-0.045164	0.060591	0.692631
8109	0.237191	1.248277	9.707496	0.103787	0.022091	0.015941	-0.111498	0.347682	-0.705390	-0.717448	-0.046931	0.061771	0.692279
8110	0.153902	1.532251	9.785110	0.045743	0.029358	0.028539	-0.111611	0.344716	-0.706547	-0.717773	-0.047935	0.062169	0.691837
8111	0.203356	1.278006	9.978828	0.002754	0.018192	-0.027023	-0.110443	0.344707	-0.706171	-0.717392	-0.048249	0.061963	0.692229
8112	0.266270	1.230222	10.038754	-0.108690	-0.005820	-0.079228	-0.110440	0.344568	-0.706685	-0.716339	-0.046685	0.060623	0.693544
8113	0.247136	1.191099	9.865205	-0.291986	-0.033566	-0.133638	-0.112283	0.350100	-0.706282	-0.714678	-0.042170	0.056968	0.695854
8114	0.785220	0.571369	9.827932	-0.350583	-0.064759	-0.183672	-0.114419	0.360236	-0.702661	-0.712277	-0.036444	0.053016	0.698944
8115	0.476802	0.549799	10.031176	-0.125974	-0.046425	-0.234258	-0.117961	0.366603	-0.701215	-0.709015	-0.034170	0.051787	0.702459
8116	0.466500	0.691935	10.095480	-0.165118	0.000958	-0.271453	-0.120703	0.369458	-0.700935	-0.705263	-0.032100	0.049425	0.706492
8117	0.525714	0.395383	9.871048	-0.118026	-0.024710	-0.330221	-0.122416	0.373122	-0.699120	-0.700614	-0.030296	0.047933	0.711284
8118	0.330655	0.845954	9.486700	-0.175016	-0.077839	-0.356293	-0.127622	0.375591	-0.699848	-0.695523	-0.027053	0.046474	0.716489
8119	0.196686	1.141863	9.566408	-0.222995	-0.081648	-0.387929	-0.133772	0.380538	-0.695683	-0.689963	-0.023023	0.044250	0.722124
8120	0.194006	1.202282	9.648841	-0.081253	-0.033976	-0.388212	-0.139116	0.382223	-0.694354	-0.684310	-0.021727	0.043523	0.727567
8121	0.175870	0.959257	9.645264	-0.087473	0.035505	-0.374497	-0.142238	0.382526	-0.694329	-0.678891	-0.021264	0.041655	0.732748
8122	0.155771	1.116802	9.296844	-0.087033	0.035587	-0.352349	-0.144587	0.384303	-0.693924	-0.673743	-0.020868	0.039902	0.737592
8123	0.281384	1.069580	9.484575	-0.073018	0.042941	-0.343056	-0.145492	0.383370	-0.694174	-0.668712	-0.020692	0.038172	0.742252
8124	0.218890	1.030960	9.483451	-0.072742	0.021850	-0.367018	-0.146665	0.384722	-0.694678	-0.663262	-0.020291	0.036803	0.747206
8125	-0.027965	1.226984	9.263070	-0.007902	0.022743	-0.396240	-0.149921	0.382769	-0.692082	-0.657321	-0.020734	0.036304	0.752450
8126	-0.122928	0.934661	9.661332	0.024351	0.015307	-0.440358	-0.152761	0.378626	-0.693090	-0.650636	-0.021569	0.036442	0.758208
8127	-0.342579	0.497375	9.950786	-0.049895	-0.012426	-0.508976	-0.157173	0.376658	-0.693313	-0.642876	-0.021035	0.035687	0.764849
8128	-0.250523	0.406517	10.060783	-0.359597	-0.036529	-0.512346	-0.161629	0.381311	-0.689675	-0.635087	-0.016180	0.030593	0.771665
8129	-0.127242	0.329336	9.931236	-0.340705	-0.027249	-0.475339	-0.168163	0.388117	-0.688077	-0.627781	-0.011660	0.025557	0.777883
8130	0.086065	0.607784	10.330779	-0.281802	0.016841	-0.416054	-0.171454	0.395168	-0.685219	-0.621325	-0.008556	0.021018	0.783224
8131	-0.031218	0.926372	9.998112	-0.237367	0.049991	-0.342065	-0.173946	0.398304	-0.683398	-0.615987	-0.006479	0.016663	0.787553
8132	-0.148348	1.213784	9.693812	-0.098881	0.079492	-0.304508	-0.175659	0.401168	-0.680940	-0.611188	-0.006572	0.014241	0.791330
8133	-0.267752	0.972746	9.626911	-0.049012	0.015607	-0.283845	-0.176709	0.401867	-0.679388	-0.606676	-0.006280	0.013304	0.794813
8134	-0.505923	0.881730	9.882643	-0.059514	-0.035592	-0.265369	-0.181125	0.401639	-0.680253	-0.602417	-0.005018	0.012910	0.798061
8135	-0.603721	0.665255	9.950703	-0.050683	-0.048382	-0.257915	-0.185279	0.400339	-0.680606	-0.598264	-0.003725	0.012719	0.801190
8136	-0.549657	0.448955	9.981778	-0.159267	-0.015560	-0.243738	-0.189187	0.401465	-0.679803	-0.594320	-0.001586	0.010487	0.804159
8137	-0.264394	0.286657	10.193389	-0.129461	0.043009	-0.235355	-0.189347	0.405660	-0.676971	-0.590519	-0.000836	0.007931	0.806985
8138	-0.127041	-0.208386	10.269339	-0.112018	0.066889	-0.199282	-0.190263	0.408348	-0.677863	-0.587283	-0.000577	0.005482	0.809363
8139	0.269259	-0.414831	10.169330	-0.152531	0.034113	-0.156957	-0.191066	0.409201	-0.673999	-0.584723	0.000615	0.002640	0.811229
8140	0.248908	-0.204375	9.816849	-0.170256	0.052384	-0.162619	-0.191594	0.412690	-0.675022	-0.582051	0.001796	-0.000581	0.813150
8141	-0.051257	0.064931	9.952240	-0.167079	0.094414	-0.148851	-0.191099	0.417802	-0.673738	-0.579599	0.002188	-0.004356	0.814888
8142	-0.267366	-0.108232	10.091812	0.027318	0.125656	-0.147916	-0.189671	0.417523	-0.673106	-0.577150	-0.000115	-0.005208	0.816622
8143	0.022470	-0.228036	10.064034	0.135831	0.151429	-0.139083	-0.186394	0.413568	-0.675448	-0.574836	-0.004158	-0.004705	0.818244
8144	0.104856	-0.314184	10.150004	-0.007351	0.147550	-0.167483	-0.185979	0.409781	-0.677511	-0.572050	-0.006422	-0.006384	0.820169
8145	-0.137252	-0.098592	10.021153	-0.085999	0.112639	-0.196455	-0.181950	0.410805	-0.678057	-0.568798	-0.007260	-0.009070	0.822395
8146	-0.184765	-0.263680	9.610346	-0.012204	0.068799	-0.224612	-0.180122	0.409302	-0.678586	-0.565072	-0.008160	-0.009935	0.824941
8147	0.267564	-0.069463	9.862120	-0.070032	0.059676	-0.213811	-0.182333	0.409062	-0.678183	-0.561520	-0.008288	-0.011747	0.827339
8148	-0.646566	0.533973	9.574018	0.037759	-0.000558	-0.185547	-0.184288	0.408826	-0.677139	-0.558416	-0.008606	-0.010996	0.829443
8149	-0.757873	0.620177	9.521381	0.101093	-0.025269	-0.222111	-0.187115	0.403458	-0.679690	-0.554694	-0.009279	-0.009009	0.831954
8150	-1.021652	0.336594	9.759772	-0.041663	-0.052131	-0.278166	-0.189842	0.400549	-0.678127	-0.550053	-0.007845	-0.009025	0.835044
8151	-0.505207	0.217461	9.796525	0.032382	-0.094104	-0.310925	-0.195291	0.397652	-0.678342	-0.544842	-0.006615	-0.007438	0.838480
8152	-0.173953	0.032611	10.421098	0.029711	-0.033926	-0.365467	-0.199189	0.395555	-0.677412	-0.538684	-0.006259	-0.006468	0.842460
8153	0.383747	-0.170338	9.842587	-0.037548	0.026601	-0.302184	-0.201257	0.392354	-0.677397	-0.533565	-0.006281	-0.007349	0.845704
8154	0.459637	0.094489	9.856610	0.133148	0.072673	-0.233106	-0.203324	0.391151	-0.679181	-0.529568	-0.008839	-0.005752	0.848202
8155	-0.030736	-0.205202	9.737418	0.031301	0.078073	-0.195795	-0.203807	0.382149	-0.679824	-0.526208	-0.010460	-0.005984	0.850271
8156	-0.338834	-0.312437	9.512213	0.232993	0.067642	-0.059096	-0.204048	0.378913	-0.681238	-0.525109	-0.013996	-0.002598	0.850916
8157	-0.321531	-0.908718	9.600024	0.367131	-0.016012	0.057103	-0.201013	0.369858	-0.683324	-0.525942	-0.017559	0.003896	0.850330
8158	-0.218280	-0.811340	9.875986	0.110917	-0.107481	0.138080	-0.203061	0.363549	-0.685110	-0.528212	-0.016828	0.007110	0.848916
8159	-0.063673	-0.378620	9.696275	-0.014256	-0.131404	0.111630	-0.205150	0.364523	-0.684065	-0.530068	-0.014387	0.008319	0.847792
8160	0.344474	-0.042178	9.354360	-0.108271	-0.127966	0.030860	-0.209578	0.364720	-0.682743	-0.530569	-0.011006	0.007997	0.847533
8161	0.240725	-0.512287	9.826857	-0.202290	-0.095485	-0.072094	-0.214012	0.368263	-0.682707	-0.529349	-0.007176	0.005590	0.848355
8162	0.243887	-0.147885	10.158435	-0.143839	-0.040819	-0.156811	-0.215482	0.374491	-0.679478	-0.526679	-0.004919	0.003708	0.850042
8163	0.083919	0.037188	10.202743	-0.060463	0.006673	-0.196162	-0.218093	0.376409	-0.678684	-0.523327	-0.004316	0.002622	0.852117
8164	0.074752	-0.079640	9.812172	-0.031587	0.028638	-0.206192	-0.219760	0.373714	-0.681373	-0.519792	-0.004425	0.001914	0.854279
8165	0.212137	-0.069246	9.957618	-0.031614	0.028671	-0.196960	-0.220935	0.373737	-0.680335	-0.516407	-0.004484	0.001097	0.856331
8166	0.296430	-0.057449	9.840956	0.104485	0.036257	-0.155671	-0.221442	0.370516	-0.680589	-0.513710	-0.006127	0.002646	0.857938
8167	0.238445	-0.031209	9.809579	0.149455	0.040087	-0.103770	-0.221940	0.367011	-0.682387	-0.511891	-0.008226	0.004839	0.858997
8168	0.016910	-0.084766	9.753954	0.175385	0.058440	-0.074140	-0.221376	0.358650	-0.684967	-0.510567	-0.010971	0.007389	0.859736
8169	-0.241635	-0.460104	9.890295	0.112709	0.066510	-0.087384	-0.219667	0.355128	-0.686010	-0.509027	-0.013143	0.008659	0.860606
8170	-0.458757	-0.427009	9.845528	0.090334	0.038020	-0.128993	-0.218727	0.349457	-0.687821	-0.506767	-0.014677	0.009940	0.861901
8171	-0.516191	-0.503052	10.153562	-0.036024	0.007594	-0.167426	-0.219752	0.346372	-0.688457	-0.503868	-0.014348	0.009172	0.863613
8172	-0.328247	-0.483286	10.196398	-0.097513	-0.004490	-0.230470	-0.219123	0.348274	-0.685632	-0.499889	-0.013267	0.007613	0.865955
8173	0.076410	-0.423079	9.980192	-0.144777	0.021098	-0.240886	-0.221724	0.349771	-0.686639	-0.495728	-0.012078	0.004778	0.868381
8174	0.524223	-0.309592	9.841946	-0.181382	0.040265	-0.266005	-0.224083	0.353701	-0.685847	-0.491126	-0.010940	0.001311	0.871019
8175	0.644779	-0.319333	9.737322	-0.037590	0.046775	-0.292968	-0.225131	0.355462	-0.685581	-0.486002	-0.011200	0.000099	0.873886
8176	0.402117	0.001112	9.317101	0.032088	0.062379	-0.296350	-0.224467	0.352225	-0.686102	-0.480790	-0.012536	0.000133	0.876746
8177	-0.256039	0.516575	9.183771	0.234572	0.081753	-0.280638	-0.226002	0.345527	-0.685964	-0.475777	-0.016021	0.003387	0.879414
8178	-0.252398	0.774711	9.393849	0.524564	0.107783	-0.227542	-0.225927	0.331775	-0.690857	-0.471563	-0.022854	0.011658	0.881459
8179	-0.116890	0.690329	9.965199	0.549158	0.084994	-0.205230	-0.222448	0.312339	-0.696037	-0.467661	-0.029378	0.020475	0.883182
8180	0.017189	0.896081	10.257370	0.307727	0.018000	-0.211895	-0.221852	0.294582	-0.697849	-0.463708	-0.032591	0.025761	0.885013
8181	-0.288516	1.301194	10.010569	0.141345	-0.015166	-0.236710	-0.223118	0.287328	-0.699257	-0.459391	-0.033553	0.028319	0.887148
8182	-0.489518	1.992614	9.711152	0.158488	-0.024321	-0.251413	-0.225826	0.281713	-0.699495	-0.454779	-0.034650	0.031328	0.889378
8183	-0.454899	1.804718	9.617629	0.090699	-0.019010	-0.294206	-0.226964	0.274994	-0.701032	-0.449442	-0.035146	0.033040	0.892006
8184	-0.667147	1.823092	9.486291	0.120507	-0.051924	-0.303241	-0.230325	0.269926	-0.701007	-0.443883	-0.035432	0.035585	0.894677
8185	-0.896961	1.491264	9.666715	-0.092347	-0.041374	-0.356012	-0.233686	0.265658	-0.701754	-0.437514	-0.033989	0.034203	0.897918
8186	-0.689153	0.886147	9.873794	-0.202034	-0.054321	-0.371279	-0.236566	0.268661	-0.700187	-0.430911	-0.031425	0.030937	0.901316
8187	-0.360649	0.747298	9.882113	-0.146008	-0.094385	-0.354302	-0.238535	0.270720	-0.697985	-0.424521	-0.028561	0.029038	0.904501
8188	-0.018748	0.824203	9.660755	-0.036349	-0.079438	-0.300230	-0.242177	0.269430	-0.696670	-0.419048	-0.026915	0.029022	0.907101
8189	-0.208808	0.752334	9.859598	0.002278	-0.035364	-0.218894	-0.244512	0.268514	-0.696909	-0.415029	-0.026289	0.029392	0.908953
8190	-0.224503	0.502023	9.834338	0.072009	0.016207	-0.093095	-0.246587	0.265992	-0.696123	-0.413288	-0.027160	0.030657	0.909679
8191	-0.418259	0.694155	9.852027	0.113033	0.029241	-0.006172	-0.247095	0.262639	-0.696120	-0.413109	-0.028505	0.032604	0.909651
8192	-0.560794	0.756172	9.779558	0.095149	0.023803	0.025116	-0.244605	0.259107	-0.697299	-0.413504	-0.029631	0.034292	0.909374
8193	-0.535922	0.597717	9.859178	-0.059360	0.003452	-0.003314	-0.243944	0.258810	-0.699361	-0.413457	-0.029096	0.033294	0.909449
8194	-0.359466	0.489244	9.693684	-0.285337	-0.009734	-0.074564	-0.245785	0.263672	-0.698830	-0.412227	-0.026532	0.028280	0.910256
8195	-0.156585	0.402667	9.583949	-0.436371	-0.030057	-0.109431	-0.246884	0.274202	-0.694959	-0.410408	-0.022337	0.020618	0.911395
8196	0.065457	0.342617	9.481967	-0.293549	-0.037203	-0.120682	-0.248490	0.285778	-0.694427	-0.408304	-0.019221	0.015658	0.912509
8197	0.135060	0.413003	9.622820	-0.225637	-0.021497	-0.083449	-0.248389	0.290902	-0.692368	-0.406835	-0.016882	0.011785	0.913270
8198	0.097356	0.232728	9.689548	-0.173616	0.008857	-0.024160	-0.248682	0.296303	-0.689921	-0.406437	-0.015559	0.008673	0.913505
8199	0.232715	0.150801	9.572049	-0.035937	0.045745	0.036479	-0.247523	0.298980	-0.689671	-0.407102	-0.015945	0.007767	0.913210
8200	0.103261	0.006863	9.765646	0.140783	0.059667	0.058578	-0.246599	0.298143	-0.691736	-0.408120	-0.018094	0.010010	0.912694
8201	-0.158771	0.344011	9.316674	0.104198	0.058567	0.001154	-0.244370	0.294880	-0.693170	-0.408094	-0.019853	0.011548	0.912651
8202	-0.304162	0.499817	9.235893	-0.217546	0.037058	-0.048445	-0.242302	0.296215	-0.691643	-0.407281	-0.018687	0.007394	0.913082
8203	-0.225061	0.612033	9.643853	-0.378084	0.021226	-0.089848	-0.242599	0.306160	-0.691636	-0.405753	-0.015854	0.000413	0.913845
8204	-0.414231	0.352568	9.856875	-0.282540	0.057845	-0.087572	-0.240824	0.316096	-0.690103	-0.404227	-0.014540	-0.005110	0.914529
8205	-0.451906	0.191179	10.521540	-0.105275	0.107514	-0.016613	-0.237215	0.320119	-0.686787	-0.403923	-0.015513	-0.007772	0.914629
8206	-0.141000	-0.287995	10.916169	0.104602	0.157256	0.043469	-0.233567	0.320331	-0.688358	-0.404651	-0.019162	-0.006977	0.914244
8207	-0.072069	-0.590990	10.912563	0.141572	0.146330	0.041845	-0.227566	0.317291	-0.690208	-0.405319	-0.022827	-0.005437	0.913874
8208	-0.288711	-0.689142	10.467636	-0.028228	0.105823	0.013403	-0.225021	0.317314	-0.692412	-0.405550	-0.024455	-0.006666	0.913721
8209	-0.793483	0.006314	10.117435	-0.023428	0.021705	0.011662	-0.222416	0.316209	-0.692433	-0.405751	-0.024501	-0.007174	0.913627
8210	-0.863046	-0.081652	9.760310	0.036172	-0.027596	0.000971	-0.221115	0.316993	-0.693215	-0.405742	-0.024212	-0.006150	0.913646
8211	-0.777467	-0.336480	9.762336	0.048779	-0.013921	-0.021120	-0.222404	0.314851	-0.693848	-0.405312	-0.024207	-0.005094	0.913844
8212	-0.604334	-0.239438	9.899728	0.101576	0.007099	-0.050417	-0.222795	0.313658	-0.692688	-0.404325	-0.025077	-0.003181	0.914266
8213	-0.281857	-0.133767	9.659389	0.161218	0.023616	-0.075971	-0.222639	0.310137	-0.695263	-0.402828	-0.026659	-0.000416	0.914887
8214	-0.268414	0.086892	9.465664	0.167755	0.047325	-0.122168	-0.223202	0.305229	-0.695905	-0.400485	-0.028796	0.002345	0.915848
8215	-0.524908	0.293439	9.514173	0.208971	0.029007	-0.140409	-0.220941	0.294436	-0.697985	-0.397766	-0.030855	0.005911	0.916949
8216	-0.703385	0.317547	9.632859	0.193558	-0.004935	-0.169977	-0.220647	0.287165	-0.699277	-0.394508	-0.032245	0.009533	0.918277
8217	-0.815168	0.515305	9.841014	0.136341	-0.062740	-0.223722	-0.222584	0.283294	-0.699006	-0.390269	-0.032075	0.012435	0.920058
8218	-0.418658	0.286625	10.273559	-0.016586	-0.101462	-0.300092	-0.226222	0.281196	-0.697949	-0.384713	-0.030072	0.012866	0.922456
8219	-0.292022	0.020228	10.386219	-0.026261	-0.136346	-0.359136	-0.231420	0.278179	-0.696366	-0.378033	-0.027296	0.013249	0.925295
8220	-0.487773	0.607109	9.763747	-0.099917	-0.077132	-0.413157	-0.235308	0.276198	-0.697365	-0.370393	-0.025140	0.011893	0.928459
8221	-0.437058	1.077078	9.281153	-0.116213	-0.007636	-0.411516	-0.239474	0.277056	-0.696817	-0.362771	-0.024095	0.009650	0.931517
8222	-0.148290	1.180825	9.201292	0.072404	0.044799	-0.377411	-0.240764	0.275049	-0.697451	-0.355698	-0.025442	0.010627	0.934194
8223	0.053575	0.824448	9.690237	0.147550	0.079726	-0.327229	-0.239695	0.268313	-0.698105	-0.349495	-0.027900	0.012774	0.936436
8224	-0.321767	0.198659	10.522860	0.177755	0.083331	-0.310463	-0.238364	0.261036	-0.698890	-0.343588	-0.030696	0.015480	0.938491
8225	-0.935739	0.535260	10.118602	0.037199	0.090457	-0.301993	-0.237026	0.254814	-0.701732	-0.337895	-0.032601	0.015482	0.940492
8226	-0.893684	0.793155	9.532141	0.035121	0.047560	-0.299172	-0.235456	0.252109	-0.701746	-0.332247	-0.033737	0.015758	0.942457
8227	-0.835336	0.687285	9.492796	0.027922	-0.006278	-0.266816	-0.235443	0.249284	-0.702133	-0.327168	-0.033771	0.016262	0.944222
8228	-0.909687	0.623499	9.877654	0.056089	-0.054707	-0.259220	-0.237262	0.248234	-0.701734	-0.322220	-0.033100	0.017634	0.945922
8229	-0.964074	0.412736	10.183827	0.087594	-0.086623	-0.231319	-0.239064	0.243418	-0.701721	-0.317726	-0.032013	0.019797	0.947435
8230	-1.018317	0.654465	9.850671	-0.038810	-0.095853	-0.220881	-0.243212	0.240772	-0.702204	-0.313522	-0.029947	0.019659	0.948905
8231	-0.811036	0.659548	9.809471	-0.073748	-0.105925	-0.226571	-0.247119	0.240828	-0.701016	-0.309194	-0.027495	0.018882	0.950414
8232	-0.349179	0.867349	9.807095	-0.122542	-0.059386	-0.261952	-0.248949	0.242869	-0.700486	-0.304264	-0.025616	0.016905	0.952093
8233	-0.415020	0.526361	10.027326	-0.150403	-0.025614	-0.254751	-0.252330	0.245041	-0.702001	-0.299452	-0.024230	0.014176	0.953698
8234	-0.024728	0.570044	9.911566	-0.167013	-0.030145	-0.258505	-0.253395	0.248567	-0.699805	-0.294599	-0.022634	0.011174	0.955288
8235	-0.145989	0.708007	9.523522	-0.207094	-0.011785	-0.214445	-0.255752	0.250894	-0.698114	-0.290565	-0.021152	0.007327	0.956593
8236	-0.291882	0.467425	9.605198	-0.244021	-0.015430	-0.182320	-0.256037	0.258015	-0.698365	-0.287191	-0.019371	0.002798	0.957673
8237	-0.471923	0.313597	9.750178	-0.137563	0.001208	-0.138431	-0.255139	0.261229	-0.698371	-0.284570	-0.018530	0.000252	0.958476
8238	-0.673105	0.047006	9.996592	-0.151269	0.021220	-0.149604	-0.254891	0.264450	-0.698372	-0.281786	-0.017981	-0.002698	0.959305
8239	-0.899830	0.072971	9.982839	-0.189711	0.043043	-0.164609	-0.254911	0.269023	-0.697855	-0.278670	-0.017671	-0.006506	0.960202
8240	-0.877951	0.024061	9.737528	-0.264931	0.094114	-0.183521	-0.252849	0.275304	-0.698897	-0.275253	-0.017880	-0.012056	0.961130
8241	-0.388599	0.027645	9.797352	-0.259421	0.108758	-0.203801	-0.251046	0.281053	-0.699680	-0.271377	-0.018449	-0.017581	0.962136
8242	-0.087884	-0.343969	9.994170	-0.171589	0.061373	-0.195872	-0.248471	0.286542	-0.698670	-0.267691	-0.018531	-0.021163	0.963094
8243	-0.038751	-0.541377	9.924652	-0.119343	0.046915	-0.156811	-0.248477	0.289220	-0.699569	-0.264675	-0.018656	-0.023641	0.963867
8244	-0.098349	-0.197046	9.348056	-0.163924	0.037873	-0.114582	-0.247449	0.291899	-0.699190	-0.262537	-0.018364	-0.026919	0.964372
8245	0.239368	-0.233904	9.629124	-0.012043	0.105828	-0.063148	-0.243949	0.294815	-0.699216	-0.261249	-0.020203	-0.027576	0.964666
8246	-0.050394	-0.128420	9.690306	0.141218	0.124411	0.008646	-0.239511	0.292864	-0.701310	-0.261339	-0.023245	-0.025374	0.964633
8247	-0.444842	-0.322028	9.583098	0.109341	0.074174	0.054702	-0.235205	0.290919	-0.702888	-0.262288	-0.025155	-0.023455	0.964377
8248	-0.866924	-0.769067	9.952135	0.010786	0.018234	0.059828	-0.233905	0.292372	-0.703926	-0.263469	-0.025491	-0.023188	0.964052
8249	-0.745977	-0.855317	9.985659	-0.180375	-0.011316	0.016461	-0.232091	0.294765	-0.704454	-0.263863	-0.024217	-0.026471	0.963893
8250	-0.234096	-1.037733	9.810256	-0.040084	-0.005633	0.001504	-0.230281	0.298765	-0.705495	-0.263940	-0.023797	-0.027088	0.963865
8251	-0.111662	-0.947460	9.404616	0.142187	0.031059	-0.042846	-0.229747	0.297532	-0.707300	-0.263008	-0.024979	-0.024440	0.964161
8252	-0.187988	-0.616120	9.259732	0.002192	0.030832	-0.074028	-0.227276	0.297370	-0.707320	-0.261587	-0.025449	-0.024472	0.964534
8253	0.070002	-0.630296	9.185132	0.016400	-0.000223	-0.089585	-0.227408	0.298975	-0.708089	-0.259828	-0.025308	-0.024117	0.965022
8254	-0.084332	-1.120739	9.368837	0.023782	-0.044127	-0.089464	-0.226631	0.301107	-0.708995	-0.258128	-0.024437	-0.023350	0.965519
8255	-0.312865	-0.691289	9.862385	0.005780	-0.075166	-0.043399	-0.225332	0.299762	-0.707720	-0.257299	-0.022789	-0.022820	0.965794
8256	-0.499518	-0.454401	10.300817	0.045679	-0.095181	-0.002582	-0.227931	0.301654	-0.709498	-0.257278	-0.021084	-0.021325	0.965872
8257	-0.642314	-0.329193	10.416454	0.041752	-0.093286	0.036144	-0.228859	0.304099	-0.707818	-0.257975	-0.019311	-0.019974	0.965752
8258	-0.642383	-0.314775	10.411856	0.108152	-0.047502	0.041946	-0.230158	0.304779	-0.708450	-0.258771	-0.018868	-0.017499	0.965596
8259	-0.796940	-0.278392	9.885261	0.088905	-0.039347	0.015993	-0.230929	0.304769	-0.710373	-0.259038	-0.018391	-0.015527	0.965567
8260	-0.779281	-0.444358	9.883098	0.028475	-0.071584	-0.056240	-0.233920	0.304403	-0.709964	-0.257969	-0.017039	-0.014503	0.965894
8261	-0.718909	-0.460576	10.029851	-0.026069	-0.066528	-0.200494	-0.236909	0.305501	-0.710968	-0.254099	-0.015399	-0.014709	0.966944
8262	-1.085213	-0.493331	9.809948	-0.219897	-0.106219	-0.256798	-0.240443	0.310654	-0.710166	-0.249235	-0.012051	-0.018376	0.968194
8263	-0.790073	-0.706237	9.989738	-0.046659	-0.077604	-0.230104	-0.247473	0.313150	-0.710238	-0.244795	-0.010102	-0.018961	0.969337
8264	-0.556494	-0.658067	9.870178	0.038258	-0.031574	-0.152214	-0.250455	0.309965	-0.709572	-0.241852	-0.009518	-0.017972	0.970100
8265	0.018726	-0.459282	9.979146	0.034060	-0.040456	-0.080225	-0.256179	0.309770	-0.708627	-0.240282	-0.008735	-0.017156	0.970512
8266	0.390178	-0.491105	10.306205	0.240241	-0.047361	-0.020092	-0.260309	0.304421	-0.710782	-0.239864	-0.008861	-0.012145	0.970690
8267	0.239809	-0.314683	9.925631	0.288566	-0.032568	0.022573	-0.262218	0.296494	-0.713085	-0.240233	-0.009448	-0.006399	0.970648
8268	-0.097773	0.200738	9.593668	0.245832	-0.005153	0.046275	-0.265043	0.288721	-0.714352	-0.241079	-0.010433	-0.001470	0.970448
8269	-0.437706	0.201964	9.446496	0.297559	0.029763	0.112920	-0.267601	0.279597	-0.716136	-0.243180	-0.012288	0.004192	0.969894
8270	-0.215444	0.084387	9.396637	0.355009	0.010692	0.137291	-0.266584	0.267543	-0.717567	-0.245742	-0.014109	0.011183	0.969168
8271	-0.194969	-0.136843	10.116213	0.225874	-0.037929	0.141330	-0.270188	0.261108	-0.720113	-0.248382	-0.014292	0.015783	0.968428
8272	-0.229008	-0.079500	10.020688	0.067010	-0.076606	0.093514	-0.273699	0.259012	-0.718672	-0.250139	-0.013012	0.017612	0.967962
8273	0.084545	0.371590	9.492274	-0.023604	-0.085964	0.010006	-0.279411	0.256655	-0.718885	-0.250284	-0.011059	0.017574	0.967950
8274	0.287466	0.774866	9.115777	0.108891	-0.083187	-0.057629	-0.284218	0.254433	-0.718076	-0.249106	-0.009915	0.020210	0.968215
8275	0.354472	0.881039	9.170697	0.186937	-0.051162	-0.079436	-0.289267	0.247373	-0.717524	-0.247486	-0.009701	0.024107	0.968543
8276	0.532973	0.867851	9.431410	0.053160	-0.029380	-0.084757	-0.293674	0.242058	-0.716463	-0.245810	-0.009336	0.025390	0.968941
8277	0.305683	1.041810	9.791650	-0.098266	-0.000281	-0.069942	-0.295287	0.243095	-0.716317	-0.244450	-0.008674	0.023561	0.969337
8278	-0.031171	0.922020	10.132467	0.004813	0.040049	-0.038115	-0.296201	0.243912	-0.716181	-0.243728	-0.009393	0.023575	0.969512
8279	-0.503262	0.849770	10.383879	0.105183	0.043820	-0.000714	-0.296970	0.242834	-0.717461	-0.243692	-0.010570	0.025513	0.969459
8280	-0.221641	0.426684	10.313366	0.187341	0.049753	0.125238	-0.298129	0.241490	-0.718739	-0.246108	-0.012284	0.029053	0.968729
8281	-0.089217	0.455386	10.187789	0.145091	0.020548	0.148147	-0.299276	0.235856	-0.719246	-0.248930	-0.013131	0.031897	0.967907
8282	-0.197845	0.489021	10.237653	-0.272725	0.007127	0.087903	-0.300452	0.239082	-0.720393	-0.250688	-0.011755	0.026729	0.967627
8283	-0.053258	0.483147	9.842873	-0.440373	-0.000454	0.033548	-0.302460	0.251485	-0.718185	-0.251408	-0.009345	0.018305	0.967663
8284	-0.058597	0.572948	9.373627	-0.216111	0.003375	-0.007774	-0.303282	0.260645	-0.716632	-0.251297	-0.008227	0.014228	0.967770
8285	-0.145380	0.577987	9.490501	-0.133474	0.028941	-0.044316	-0.304212	0.267362	-0.717650	-0.250447	-0.007962	0.011600	0.968028
8286	-0.062872	0.478414	9.871520	-0.070154	0.040846	-0.055085	-0.306945	0.267799	-0.717371	-0.249407	-0.008315	0.010152	0.968310
8287	-0.138387	0.152514	10.288695	-0.133135	0.025273	-0.023993	-0.306560	0.268870	-0.717245	-0.248947	-0.007981	0.007557	0.968455
8288	-0.250132	0.324802	10.083644	-0.090086	0.043732	0.027868	-0.306702	0.272229	-0.717371	-0.249508	-0.008275	0.005723	0.968320
8289	-0.372388	0.669351	9.607278	0.035242	0.020223	0.065439	-0.308129	0.272239	-0.718002	-0.250751	-0.008692	0.006450	0.967991
8290	-0.053854	0.584576	9.253819	0.138471	0.013101	0.067839	-0.308382	0.271161	-0.718644	-0.252055	-0.009532	0.009201	0.967622
8291	-0.145511	0.601724	9.397222	0.028261	-0.007155	0.065461	-0.309278	0.268209	-0.719281	-0.253294	-0.009387	0.009962	0.967293
8292	0.052961	0.439055	9.550411	-0.035052	-0.025589	0.025498	-0.310450	0.269026	-0.719528	-0.253802	-0.008610	0.009543	0.967171
8293	-0.217356	0.516168	9.745793	-0.097936	-0.043105	0.013192	-0.312809	0.271622	-0.717708	-0.254044	-0.007143	0.008053	0.967133
8294	-0.217290	0.506923	9.856077	0.007831	-0.021935	0.030307	-0.313851	0.273505	-0.718728	-0.254662	-0.006654	0.008445	0.966970
8295	-0.076357	0.271486	9.868492	-0.011283	-0.000010	0.028347	-0.317248	0.276509	-0.717671	-0.255191	-0.006467	0.008424	0.966832
8296	0.053971	0.240621	9.912481	-0.002588	0.012833	0.037606	-0.318293	0.279197	-0.718690	-0.255964	-0.006597	0.008438	0.966627
8297	0.247021	0.200260	9.956922	0.020052	0.011101	0.056190	-0.317242	0.277297	-0.719470	-0.257029	-0.006765	0.008973	0.966338
8298	0.067394	0.459480	9.886872	-0.064361	0.007387	0.076053	-0.317771	0.279722	-0.719336	-0.258530	-0.006465	0.007827	0.965950
8299	0.150212	0.274037	9.779431	-0.092505	0.000118	0.098085	-0.321435	0.284876	-0.718533	-0.260416	-0.005826	0.006262	0.965459
8300	0.049351	0.189367	9.700494	-0.108016	0.025611	0.070281	-0.320925	0.290624	-0.720849	-0.261815	-0.005650	0.004177	0.965092
8301	-0.248948	0.066757	9.897614	-0.122055	0.036535	0.083106	-0.320430	0.296936	-0.720465	-0.263415	-0.005566	0.001844	0.964665
8302	-0.181493	0.059436	9.819055	-0.036607	0.084151	0.090892	-0.320008	0.300221	-0.720857	-0.265208	-0.006895	0.000830	0.964166
8303	-0.162232	0.059023	9.687213	-0.066391	0.080471	0.088904	-0.320008	0.302222	-0.722399	-0.266913	-0.007956	-0.000664	0.963688
8304	-0.370322	0.227372	9.793244	-0.190689	0.038253	0.086476	-0.319518	0.310813	-0.722656	-0.268640	-0.007578	-0.004404	0.963201
8305	-0.481335	0.256248	9.859821	-0.090768	0.025514	0.074075	-0.319021	0.317255	-0.722914	-0.270059	-0.007476	-0.006070	0.962796
8306	-0.427414	0.073932	9.980183	-0.102108	0.008169	0.087897	-0.318906	0.322618	-0.723942	-0.271837	-0.006994	-0.007941	0.962285
8307	-0.239215	0.040853	10.046283	-0.095954	-0.010979	0.094427	-0.320229	0.327745	-0.723286	-0.273651	-0.006178	-0.009503	0.961762
8308	-0.241189	-0.058340	9.884054	-0.097789	-0.020086	0.103667	-0.322071	0.333678	-0.723268	-0.275724	-0.005178	-0.011135	0.961158
8309	-0.079754	-0.051593	9.652827	-0.050519	-0.007222	0.094666	-0.325342	0.338821	-0.723240	-0.277533	-0.004686	-0.011840	0.960632
8310	-0.002617	-0.051486	9.639147	0.042357	0.020277	0.082177	-0.325989	0.340824	-0.725292	-0.279177	-0.005232	-0.011004	0.960162
8311	0.145301	-0.223439	9.921350	0.028764	0.038483	0.059941	-0.326498	0.341207	-0.727860	-0.280299	-0.006034	-0.010439	0.959837
8312	0.081916	-0.587159	9.824447	0.013150	0.066785	0.057989	-0.326513	0.344304	-0.727215	-0.281452	-0.007305	-0.010427	0.959491
8313	0.165740	-0.468907	9.884495	0.059342	0.082420	0.072962	-0.324808	0.344257	-0.730058	-0.282808	-0.009098	-0.009546	0.959086
8314	0.038302	-0.516654	10.074535	0.153011	0.066145	0.101103	-0.324309	0.343066	-0.733271	-0.284739	-0.011156	-0.006840	0.958516
8315	0.009581	-0.554746	10.208150	0.129238	0.015909	0.128746	-0.325461	0.338775	-0.733778	-0.287155	-0.012052	-0.004258	0.957799
8316	-0.084844	-0.468368	10.196478	0.005695	-0.019853	0.139243	-0.326624	0.337708	-0.734283	-0.289821	-0.011621	-0.003874	0.957002
8317	-0.250117	-0.195448	9.903528	0.089468	-0.010630	0.135945	-0.328954	0.336513	-0.735422	-0.292381	-0.011777	-0.001926	0.956227
8318	-0.321486	0.101778	9.628597	0.098007	0.018614	0.125777	-0.329975	0.332619	-0.736445	-0.294759	-0.012617	-0.000003	0.955488
8319	-0.134065	0.211248	9.171026	-0.021028	0.014836	0.103961	-0.331788	0.331025	-0.736688	-0.296730	-0.012613	-0.000317	0.954878
8320	-0.192831	0.391681	9.197132	-0.004746	0.013000	0.111458	-0.332663	0.330986	-0.735660	-0.298854	-0.012740	-0.000328	0.954214
8321	-0.015687	0.157294	9.495535	0.160222	0.007661	0.097550	-0.333171	0.328167	-0.736043	-0.300653	-0.013681	0.002876	0.953631
8322	0.055327	-0.060172	9.879595	0.100162	0.000248	0.091729	-0.334054	0.322388	-0.737067	-0.302375	-0.014190	0.004939	0.953071
8323	0.202184	-0.016291	9.963190	0.119423	0.015822	0.091805	-0.335090	0.320123	-0.736289	-0.304071	-0.015016	0.007305	0.952503
8324	0.397509	-0.014673	10.322680	0.304821	0.038952	0.122244	-0.335316	0.311122	-0.736419	-0.306300	-0.017500	0.013041	0.951685
8325	0.152050	-0.117240	10.018914	0.293781	0.046351	0.167398	-0.335253	0.298860	-0.739769	-0.309368	-0.019911	0.018552	0.950553
8326	0.144337	-0.029373	9.688834	0.092696	0.081907	0.209700	-0.335219	0.291056	-0.740802	-0.313313	-0.021872	0.020021	0.949187
8327	-0.287692	0.094842	9.691222	0.154346	0.122295	0.261568	-0.329915	0.288105	-0.741094	-0.318232	-0.024814	0.022413	0.947423
8328	-0.312634	0.270319	9.664647	0.057351	0.168940	0.316369	-0.325870	0.284298	-0.741128	-0.324239	-0.028147	0.022712	0.945284
8329	-0.675100	0.457471	9.731097	0.095649	0.170779	0.325765	-0.319873	0.281265	-0.742206	-0.330390	-0.031620	0.023689	0.943017
8330	-0.892453	0.554332	10.042464	0.028300	0.132276	0.329159	-0.313367	0.280383	-0.742515	-0.336606	-0.034057	0.023689	0.940731
8331	-1.074042	0.732915	10.312106	-0.066066	0.085486	0.315814	-0.309732	0.281955	-0.742543	-0.342602	-0.034888	0.022163	0.938571
8332	-0.875189	0.987924	10.197524	-0.115752	0.024164	0.286121	-0.306879	0.284204	-0.742822	-0.348026	-0.034333	0.020157	0.936639
8333	-0.505959	1.371379	9.546390	-0.177141	-0.007019	0.241603	-0.305300	0.289106	-0.741170	-0.352641	-0.032722	0.017169	0.935029
8334	-0.645439	1.288321	9.258289	-0.225837	-0.034584	0.204485	-0.304946	0.296911	-0.739626	-0.356569	-0.030325	0.013457	0.933680
8335	-0.775816	1.341857	9.512254	-0.157094	-0.024605	0.160509	-0.306161	0.305547	-0.737297	-0.359629	-0.028594	0.010967	0.932593
8336	-0.869110	1.198024	9.715792	-0.029125	0.007474	0.153725	-0.307073	0.308229	-0.738832	-0.362498	-0.028405	0.010592	0.931491
8337	-0.634591	1.056899	9.816813	0.026097	-0.005215	0.162345	-0.305521	0.307961	-0.737044	-0.365483	-0.028395	0.011420	0.930315
8338	-0.368771	0.915139	9.714093	0.023447	-0.036212	0.176241	-0.306823	0.309047	-0.737419	-0.368717	-0.027768	0.012356	0.929045
8339	-0.083365	0.717641	9.490638	0.022561	-0.043365	0.202995	-0.306870	0.310313	-0.738053	-0.372442	-0.027006	0.013451	0.927565
8340	-0.005890	0.645500	9.454345	-0.016936	-0.043358	0.217568	-0.308313	0.311419	-0.736498	-0.376438	-0.025934	0.013714	0.925977
8341	-0.266163	0.635868	9.602999	0.026671	-0.003111	0.231559	-0.309234	0.313718	-0.735975	-0.380687	-0.025930	0.014612	0.924225
8342	-0.475721	0.612355	9.883947	0.054674	0.046230	0.235305	-0.308068	0.317581	-0.738040	-0.384992	-0.027050	0.015529	0.922393
8343	-0.505752	0.343450	10.057517	0.054664	0.077329	0.253725	-0.305210	0.318220	-0.738063	-0.389641	-0.028743	0.016330	0.920373
8344	-0.396773	0.227353	9.812078	-0.085466	0.075398	0.260414	-0.303922	0.322498	-0.738714	-0.394447	-0.029298	0.014457	0.918338
8345	-0.166132	0.382070	9.888531	-0.066664	0.088266	0.283603	-0.300376	0.326023	-0.739134	-0.399693	-0.030222	0.012938	0.916059
8346	-0.280832	0.180750	10.177472	0.103155	0.048262	0.309445	-0.296993	0.327048	-0.740318	-0.405262	-0.031771	0.014767	0.913529
8347	-0.191949	0.227503	9.727703	-0.107502	0.019633	0.264130	-0.295056	0.329854	-0.739689	-0.410135	-0.031069	0.013029	0.911402
8348	-0.333121	0.510843	9.653549	-0.167352	0.029413	0.186270	-0.292488	0.337895	-0.738935	-0.413598	-0.030106	0.009992	0.909907
8349	-0.656012	0.502176	10.120872	0.054206	0.076865	0.095012	-0.290928	0.338679	-0.739461	-0.415289	-0.031830	0.010616	0.909070
8350	-0.589263	0.153712	10.188617	0.058757	0.083965	0.010136	-0.289869	0.336497	-0.741528	-0.415421	-0.033766	0.011133	0.908934
8351	-0.494444	-0.019595	10.105461	-0.126115	0.014184	-0.044207	-0.289482	0.337032	-0.741274	-0.414683	-0.032874	0.008874	0.909329
8352	-0.590805	-0.027663	9.921904	-0.111930	-0.029638	-0.045955	-0.289672	0.338445	-0.740234	-0.413887	-0.031338	0.007194	0.909760
8353	-0.764655	0.026860	9.786631	0.015214	-0.025717	0.010049	-0.290453	0.337121	-0.739200	-0.414035	-0.030885	0.007835	0.909703
8354	-0.514039	0.049306	9.873294	0.168800	0.009334	0.058771	-0.290692	0.334948	-0.741771	-0.414974	-0.032366	0.011005	0.909191
8355	-0.463895	0.150428	9.867979	0.242054	0.038717	0.077551	-0.289495	0.327414	-0.741526	-0.416208	-0.034945	0.015257	0.908469
8356	-0.264895	0.382011	9.937891	0.186052	0.034090	0.068042	-0.289071	0.321476	-0.743847	-0.417286	-0.037016	0.018541	0.907832
8357	-0.463502	0.584052	10.042084	0.087193	0.011069	0.055560	-0.287486	0.315808	-0.744633	-0.418211	-0.037796	0.020192	0.907339
8358	-0.525974	0.526103	10.007207	0.228213	0.007456	0.029557	-0.285188	0.308980	-0.746851	-0.418544	-0.039752	0.024433	0.906997
8359	-0.397732	0.420112	9.891704	0.306869	0.013089	0.044725	-0.286196	0.301191	-0.747618	-0.419086	-0.042401	0.030030	0.906459
8360	-0.361178	0.333280	9.804416	0.200097	0.003847	0.046051	-0.284846	0.290674	-0.749691	-0.419714	-0.044044	0.033804	0.905957
8361	-0.416817	0.360954	9.487447	0.173541	0.000220	0.062534	-0.285723	0.283684	-0.750973	-0.420666	-0.045309	0.037073	0.905325
8362	-0.651727	0.591661	9.553298	0.138568	-0.012689	0.046667	-0.283745	0.277071	-0.751635	-0.421338	-0.046134	0.039871	0.904852
8363	-0.498461	0.829647	10.114933	0.229749	-0.036373	0.044384	-0.284110	0.270758	-0.751892	-0.421869	-0.047223	0.044423	0.904336
8364	-0.406824	0.827845	10.238177	0.329834	-0.058249	0.022778	-0.285106	0.260012	-0.752661	-0.421877	-0.048856	0.051040	0.903896
8365	-0.179931	0.757885	10.049691	0.096675	-0.069565	-0.032822	-0.288849	0.253328	-0.753405	-0.421090	-0.048274	0.053368	0.904159
8366	-0.218426	0.712064	9.335803	-0.154345	-0.046152	-0.081188	-0.290936	0.253229	-0.752103	-0.419681	-0.046151	0.051027	0.905060
8367	-0.526257	1.051789	8.963248	-0.177310	0.015896	-0.105420	-0.292104	0.253772	-0.752865	-0.417923	-0.044878	0.047594	0.906124
8368	-0.534565	1.288275	9.180114	-0.048922	0.073642	-0.089184	-0.289904	0.255636	-0.752110	-0.416386	-0.045813	0.046151	0.906859
8369	-0.139301	1.319085	9.517875	0.030223	0.060229	-0.019535	-0.288075	0.253065	-0.751868	-0.416033	-0.047000	0.046207	0.906958
8370	-0.258907	1.151633	9.874331	-0.096363	0.084991	0.072033	-0.286452	0.257022	-0.751483	-0.417472	-0.047597	0.043959	0.906377
8371	-0.384366	1.180799	10.034389	0.251845	0.131987	0.086637	-0.282395	0.253592	-0.754088	-0.418886	-0.051834	0.047540	0.905311
8372	-0.988678	1.015547	9.899217	0.233996	0.179477	0.112300	-0.277153	0.243850	-0.755163	-0.420803	-0.056860	0.050528	0.903957
8373	-1.097037	0.980891	9.676893	-0.123348	0.197395	0.123383	-0.270632	0.241739	-0.757530	-0.423338	-0.059115	0.046778	0.902830
8374	-1.045460	1.288941	9.681694	-0.163684	0.168103	0.117674	-0.265322	0.248655	-0.758598	-0.425766	-0.060578	0.042678	0.901794
8375	-1.010091	1.457535	9.717993	-0.074157	0.091378	0.095166	-0.260506	0.250857	-0.761335	-0.427616	-0.061392	0.040680	0.900955
8376	-0.877482	1.450421	9.671124	-0.070063	0.025471	0.043613	-0.258948	0.252313	-0.761861	-0.428473	-0.061142	0.039393	0.900622
8377	-0.943531	1.150052	9.810313	-0.240648	-0.004174	-0.031026	-0.258973	0.258096	-0.761216	-0.428167	-0.058923	0.035065	0.901095
8378	-0.658152	0.958475	9.901501	-0.401017	0.013822	-0.086298	-0.258370	0.267649	-0.759030	-0.427045	-0.055722	0.027757	0.902085
8379	-0.782573	0.766135	10.008056	-0.336087	0.035784	-0.091537	-0.258810	0.279620	-0.757993	-0.425746	-0.053434	0.021290	0.903013
8380	-0.719449	0.664660	9.844002	-0.198334	0.067160	-0.039196	-0.257788	0.284445	-0.757999	-0.425244	-0.052899	0.017234	0.903367
8381	-0.572724	0.727015	9.702229	-0.205856	0.050856	0.008785	-0.255990	0.290472	-0.757882	-0.425605	-0.051941	0.013102	0.903322
8382	-0.768906	0.918855	9.635880	-0.176435	0.011629	0.032974	-0.254062	0.296227	-0.757894	-0.426355	-0.050565	0.009990	0.903086
8383	-0.808500	1.120799	9.609661	-0.133255	-0.012957	0.064639	-0.254415	0.301140	-0.757516	-0.427625	-0.049071	0.007804	0.902589
8384	-0.649240	1.082201	9.485791	-0.042454	-0.014595	0.088183	-0.253909	0.303830	-0.756747	-0.429224	-0.048356	0.007390	0.901872
8385	-0.638473	0.851870	9.660283	-0.021059	-0.003673	0.067057	-0.256514	0.306268	-0.757754	-0.430428	-0.047993	0.007192	0.901319
8386	-0.597448	0.847552	9.780620	-0.234611	0.021680	0.065937	-0.253927	0.310534	-0.758159	-0.431798	-0.046279	0.002981	0.900777
8387	-0.659540	0.737900	10.112143	-0.260752	0.025286	0.071336	-0.252136	0.317644	-0.757398	-0.433297	-0.044371	-0.001754	0.900157
8388	-0.675337	0.517098	10.274519	-0.136373	-0.000152	0.084933	-0.252041	0.325180	-0.756109	-0.434912	-0.043115	-0.003991	0.899431
8389	-0.540075	0.443817	9.871505	-0.162857	-0.010149	0.099595	-0.251416	0.331891	-0.756111	-0.436820	-0.041408	-0.006611	0.898571
8390	-0.501518	0.438418	9.677365	-0.164606	-0.032989	0.095934	-0.252490	0.338105	-0.754042	-0.438649	-0.039316	-0.009060	0.897753
8391	-0.400312	0.443114	9.584764	-0.021144	-0.056548	0.105930	-0.254321	0.341614	-0.754541	-0.440557	-0.038007	-0.008697	0.896878
8392	-0.940297	0.441867	9.534102	-0.072001	-0.049368	0.105641	-0.254590	0.343101	-0.753895	-0.442477	-0.036432	-0.009331	0.895991
8393	-0.958671	0.244149	9.413544	-0.087914	-0.031966	0.125848	-0.255905	0.346346	-0.753368	-0.444781	-0.035001	-0.010367	0.894895
8394	-0.697977	0.183093	9.698355	0.027912	-0.010840	0.111645	-0.255389	0.348215	-0.754015	-0.446717	-0.035006	-0.009550	0.893939
8395	-0.659082	0.131656	10.110847	0.128147	0.007449	0.082591	-0.254078	0.346981	-0.755054	-0.448082	-0.036197	-0.007100	0.893231
8396	-0.961868	-0.055412	10.455840	0.235192	-0.027240	0.081334	-0.254821	0.340380	-0.757624	-0.449327	-0.037757	-0.002453	0.892566
8397	-1.020418	0.114782	11.014547	0.259730	-0.025413	0.088822	-0.254528	0.333243	-0.758787	-0.450690	-0.039550	0.002620	0.891800
8398	-1.185136	0.261903	10.515813	0.255503	-0.006103	0.131216	-0.252932	0.325820	-0.760346	-0.452787	-0.041665	0.007478	0.890613
8399	-1.026370	0.303082	9.802586	0.100982	0.009387	0.148880	-0.252916	0.323786	-0.762147	-0.455330	-0.042656	0.009429	0.889251
8400	-0.656854	0.648774	9.374029	0.197852	0.007752	0.147530	-0.252625	0.318388	-0.764210	-0.457738	-0.044497	0.013146	0.887876
8401	-0.406472	0.716578	9.358114	0.207888	-0.010580	0.107008	-0.251288	0.313232	-0.767695	-0.459421	-0.046113	0.017156	0.886855
8402	-0.353350	0.697389	9.343939	0.138338	-0.018077	0.060526	-0.251018	0.310142	-0.767313	-0.460322	-0.046972	0.019975	0.886283
8403	-0.534693	0.817733	9.466349	0.082857	-0.020149	0.001169	-0.252304	0.306526	-0.767561	-0.460232	-0.047298	0.021768	0.886271
8404	-0.405918	0.601247	9.399707	-0.002467	0.008925	-0.038053	-0.252286	0.303689	-0.769106	-0.459513	-0.047380	0.021750	0.886639
8405	-0.361821	0.457430	9.527718	-0.061622	0.025239	-0.064212	-0.252284	0.303552	-0.769363	-0.458419	-0.047189	0.020495	0.887246
8406	-0.574369	0.554005	9.752716	-0.049406	0.016082	-0.058614	-0.251251	0.307290	-0.770656	-0.457398	-0.046975	0.019558	0.887805
8407	-0.946243	0.687931	9.736722	0.084845	0.032732	-0.017374	-0.251249	0.305951	-0.770142	-0.456997	-0.048244	0.020865	0.887914
8408	-0.757604	0.572833	9.746346	0.107375	0.026552	0.034404	-0.250885	0.301548	-0.773089	-0.457470	-0.049612	0.022706	0.887550
8409	-0.480381	0.578697	9.893033	0.100192	0.049484	0.058337	-0.247755	0.299361	-0.773372	-0.458402	-0.051278	0.024193	0.886935
8410	-0.381749	0.637950	10.278831	0.130098	0.058633	0.054779	-0.245905	0.293681	-0.775061	-0.459227	-0.053414	0.026162	0.886326
8411	-0.507179	0.651934	10.220249	0.154790	0.022043	0.036498	-0.244836	0.288545	-0.777001	-0.459692	-0.055082	0.028839	0.885899
8412	-0.531011	0.573208	9.724463	-0.063971	0.003508	0.016969	-0.244569	0.288129	-0.778032	-0.460026	-0.054477	0.027835	0.885796
8413	-0.652532	0.784881	9.786305	-0.099122	0.026299	0.016740	-0.243803	0.291615	-0.777907	-0.460418	-0.053885	0.025939	0.885686
8414	-0.807444	0.902248	9.717019	0.014201	0.021848	0.035808	-0.243360	0.294357	-0.778698	-0.461015	-0.054314	0.026171	0.885342
8415	-0.990500	0.860175	9.479492	0.033025	0.038394	0.069100	-0.242569	0.293794	-0.780377	-0.462196	-0.055142	0.026551	0.884664
8416	-1.220246	1.034474	9.931047	-0.068551	0.061995	0.074064	-0.240871	0.293495	-0.781548	-0.463570	-0.055496	0.024991	0.883967
8417	-1.126286	1.057219	10.196276	-0.099788	0.050946	0.057310	-0.238286	0.297498	-0.781438	-0.464690	-0.055353	0.022883	0.883445
8418	-0.976990	1.078057	9.871521	-0.215054	0.003256	0.023585	-0.237528	0.304470	-0.782084	-0.465307	-0.053332	0.019223	0.883332
8419	-0.973233	1.299072	9.778645	-0.316401	-0.018861	-0.009205	-0.238745	0.313378	-0.779498	-0.465438	-0.049990	0.013880	0.883559
8420	-1.156627	1.346333	9.645457	-0.209454	-0.015088	-0.017024	-0.239382	0.325693	-0.777413	-0.465308	-0.047709	0.010445	0.883801
8421	-0.863929	1.124989	9.469864	-0.001492	-0.016518	0.030200	-0.239907	0.327842	-0.778051	-0.465813	-0.047362	0.010712	0.883550
8422	-0.469685	0.841373	9.315948	0.020873	-0.032734	0.087589	-0.239786	0.330125	-0.777922	-0.467299	-0.046890	0.011613	0.882779
8423	-0.353982	0.841491	9.283424	-0.003867	-0.034509	0.111467	-0.239648	0.329842	-0.779209	-0.469237	-0.046173	0.012111	0.881781
8424	-0.544957	0.956749	9.331264	-0.002525	-0.023486	0.144667	-0.240051	0.330671	-0.777405	-0.471711	-0.045631	0.012567	0.880482
8425	-0.707306	1.134518	9.351445	-0.014921	-0.027168	0.148286	-0.239394	0.330384	-0.778439	-0.474303	-0.044937	0.012865	0.879120
8426	-0.749968	0.990969	9.608265	0.083331	0.004877	0.139508	-0.237835	0.329703	-0.777681	-0.476563	-0.045708	0.014558	0.877831
8427	-0.735165	0.914752	9.813881	-0.016292	0.051254	0.110364	-0.237520	0.332053	-0.778342	-0.478506	-0.046395	0.014067	0.876745
8428	-0.531383	0.646023	9.903225	-0.140059	0.093082	0.071854	-0.234416	0.336186	-0.778107	-0.479741	-0.046598	0.010940	0.876103
8429	-0.404688	0.351930	9.655454	-0.283261	0.116644	0.041582	-0.229768	0.344338	-0.777369	-0.480729	-0.045870	0.005077	0.875654
8430	-0.274514	0.352209	9.661473	-0.409058	0.101847	0.019746	-0.228256	0.356153	-0.776604	-0.481315	-0.043651	-0.002899	0.875456
8431	-0.447254	0.194455	10.060898	-0.324809	0.061682	0.024845	-0.225835	0.367162	-0.774818	-0.482000	-0.041530	-0.008972	0.875140
8432	-0.441849	0.074437	10.136074	-0.344048	0.023302	0.037733	-0.223164	0.378588	-0.771362	-0.482884	-0.038561	-0.015041	0.874706
8433	-0.610810	0.111916	9.938199	-0.426346	0.021350	0.028084	-0.221542	0.392044	-0.767639	-0.483663	-0.034730	-0.022492	0.874276
8434	-0.997276	0.259114	9.591015	-0.356495	0.061576	0.014514	-0.221731	0.403898	-0.764803	-0.484062	-0.032299	-0.029164	0.873951
8435	-1.045663	0.292410	9.507020	-0.237522	0.091859	0.012299	-0.218404	0.413571	-0.761224	-0.484358	-0.031542	-0.033992	0.873640
8436	-1.069068	0.169321	10.107549	-0.057068	0.105750	0.026110	-0.215945	0.418637	-0.762527	-0.484725	-0.032790	-0.035851	0.873316
8437	-1.362231	-0.002373	10.721680	0.146727	0.065797	0.077030	-0.211134	0.419119	-0.762694	-0.485912	-0.035374	-0.033662	0.872642
8438	-1.619741	-0.099669	10.559493	0.065795	0.014613	0.120994	-0.210200	0.414792	-0.764375	-0.487921	-0.036284	-0.032424	0.871531
8439	-1.602598	-0.187531	9.487770	-0.162892	-0.014740	0.130933	-0.210804	0.417942	-0.763070	-0.490313	-0.034522	-0.034837	0.870165
8440	-1.583776	-0.112378	8.941734	-0.163234	-0.007361	0.140153	-0.209007	0.423302	-0.762439	-0.492761	-0.032828	-0.037360	0.868742
8441	-1.303438	-0.253074	9.141601	0.010033	0.000221	0.163183	-0.207467	0.426791	-0.761035	-0.495574	-0.033087	-0.036914	0.867150
8442	-0.733315	-0.480484	9.844616	0.185288	-0.025073	0.193668	-0.207463	0.425849	-0.761164	-0.498720	-0.034570	-0.033175	0.865438
8443	-0.525953	-0.468643	10.372379	0.173333	-0.036080	0.186242	-0.206006	0.421780	-0.763492	-0.501826	-0.035802	-0.029518	0.863723
8444	-0.704677	-0.391550	10.508609	-0.010323	0.002012	0.163091	-0.205998	0.419896	-0.763750	-0.504538	-0.035769	-0.029450	0.862146
8445	-0.840208	-0.291888	10.184703	-0.090951	0.016524	0.151580	-0.204042	0.418531	-0.763766	-0.507188	-0.035212	-0.030912	0.860561
8446	-1.211533	-0.283877	9.929320	-0.164637	0.016412	0.153041	-0.203025	0.423099	-0.762615	-0.509837	-0.033859	-0.033655	0.858946
8447	-1.139300	-0.269616	9.836583	-0.058291	-0.005276	0.197915	-0.199044	0.432354	-0.759557	-0.513260	-0.033306	-0.034321	0.856899
8448	-0.941894	-0.211297	9.892050	0.004426	-0.041644	0.235209	-0.198016	0.434899	-0.759178	-0.517275	-0.032738	-0.033513	0.854536
8449	-0.821468	-0.186831	9.941523	-0.065716	-0.061771	0.251499	-0.197634	0.436911	-0.759051	-0.521636	-0.031166	-0.033679	0.851933
8450	-0.526537	-0.364365	9.912981	-0.158997	-0.075601	0.227074	-0.196472	0.438781	-0.758803	-0.525576	-0.028314	-0.035308	0.849542
8451	-0.557264	-0.502265	9.704336	-0.288882	-0.078616	0.171978	-0.196917	0.449029	-0.755451	-0.528690	-0.024033	-0.039134	0.847571
8452	-0.732984	-0.558085	9.663509	-0.236205	-0.064919	0.153762	-0.197231	0.459674	-0.752616	-0.531399	-0.020498	-0.042228	0.845820
8453	-0.718705	-0.509127	9.901958	-0.087781	-0.012581	0.192267	-0.196750	0.466547	-0.749916	-0.534681	-0.019478	-0.043343	0.843717
8454	-0.921045	-0.540754	9.916428	0.012065	-0.019827	0.187240	-0.197145	0.468162	-0.750041	-0.537787	-0.019379	-0.042705	0.841776
8455	-1.336158	-0.448603	9.669017	-0.203374	-0.007334	0.176883	-0.194964	0.473929	-0.748513	-0.540830	-0.017204	-0.045840	0.839706
8456	-1.447101	-0.423669	9.989969	-0.077107	0.001867	0.162732	-0.193186	0.481993	-0.746209	-0.543536	-0.016495	-0.046949	0.837909
8457	-1.482572	-0.541791	10.643260	0.229539	-0.075506	0.175476	-0.191993	0.477268	-0.747120	-0.546450	-0.017917	-0.042104	0.836241
8458	-1.464883	-0.750490	10.095757	-0.070510	-0.109752	0.133460	-0.193997	0.475650	-0.747244	-0.548760	-0.015368	-0.041886	0.834789
8459	-1.185329	-0.756625	9.546212	-0.156992	-0.106199	0.097964	-0.196373	0.481348	-0.744393	-0.550515	-0.012006	-0.043231	0.833619
8460	-0.645123	-0.814111	9.305617	-0.065706	-0.117032	0.074475	-0.198459	0.484049	-0.745404	-0.551839	-0.009341	-0.042870	0.832796
8461	-0.443187	-0.695768	9.323564	-0.079768	-0.149902	0.080917	-0.202647	0.487881	-0.743054	-0.553315	-0.006071	-0.042452	0.831868
8462	-0.637686	-0.342077	9.451524	-0.091799	-0.163527	0.131610	-0.205541	0.492513	-0.739943	-0.555610	-0.002393	-0.042003	0.830378
8463	-0.636950	0.006294	9.317199	0.172604	-0.144802	0.188278	-0.208527	0.489603	-0.738634	-0.558831	-0.002119	-0.037417	0.828434
8464	-0.716822	0.081304	9.490327	0.229978	-0.079789	0.221683	-0.209152	0.485958	-0.741074	-0.562486	-0.003481	-0.032554	0.826158
8465	-0.494831	0.046486	9.731939	0.221202	-0.026753	0.230793	-0.209758	0.478277	-0.744031	-0.566279	-0.005756	-0.028453	0.823702
8466	-0.135078	-0.070410	9.810466	0.128684	-0.026842	0.217423	-0.208434	0.474748	-0.746101	-0.569777	-0.006844	-0.025852	0.821364
8467	-0.131763	-0.262968	9.778994	0.010012	-0.027043	0.189145	-0.205707	0.475658	-0.746122	-0.572881	-0.006674	-0.025198	0.819224
8468	0.094637	-0.224313	9.695238	-0.061786	-0.014292	0.186924	-0.203633	0.477782	-0.746395	-0.575883	-0.005777	-0.025869	0.817102
8469	0.122775	-0.071432	9.361604	-0.062250	0.018696	0.209018	-0.202605	0.480863	-0.746144	-0.579281	-0.005508	-0.026887	0.814666
8470	-0.126949	0.226009	9.253031	0.024754	0.075488	0.231497	-0.198980	0.483923	-0.745143	-0.582857	-0.007103	-0.027179	0.812089
8471	-0.442559	0.186845	9.239935	-0.024474	0.111982	0.245948	-0.193776	0.485729	-0.746855	-0.586777	-0.008811	-0.028623	0.809195
8472	-0.636064	0.352267	9.888528	-0.028048	0.104648	0.267144	-0.188843	0.488224	-0.747151	-0.590911	-0.010284	-0.030104	0.806109
8473	-0.890397	0.106949	10.055535	0.141515	0.037279	0.318866	-0.182459	0.487064	-0.748488	-0.595978	-0.012819	-0.027957	0.802411
8474	-1.037692	-0.350440	10.052547	0.145280	-0.012088	0.322670	-0.178542	0.484188	-0.749549	-0.601044	-0.014492	-0.025245	0.798686
8475	-1.370212	-0.369340	10.346815	0.159684	-0.021361	0.291363	-0.175913	0.480636	-0.752530	-0.605638	-0.016318	-0.022154	0.795264
8476	-1.234305	-0.561491	10.357389	0.093613	-0.034293	0.259685	-0.173426	0.477508	-0.753451	-0.609687	-0.016977	-0.020010	0.792208
8477	-0.907651	-0.331702	9.828396	-0.109423	-0.056435	0.229166	-0.171090	0.480161	-0.754369	-0.613356	-0.014957	-0.020823	0.789390
8478	-0.746694	-0.223903	9.600982	-0.191781	-0.091213	0.228806	-0.170616	0.487583	-0.750640	-0.617005	-0.011217	-0.022509	0.786557
8479	-0.373255	-0.161524	10.037394	-0.112822	-0.114860	0.231095	-0.170776	0.492044	-0.748064	-0.620696	-0.008236	-0.022664	0.783681
8480	-0.135034	-0.563925	10.413219	0.054684	-0.105522	0.237491	-0.172614	0.495032	-0.746891	-0.624397	-0.007328	-0.020303	0.780809
8481	-0.007529	-0.508251	10.439193	-0.021623	-0.087277	0.249998	-0.173013	0.496656	-0.746244	-0.628319	-0.005875	-0.019357	0.777693
8482	-0.183350	-0.565977	9.841471	-0.085104	-0.039756	0.268987	-0.170935	0.497304	-0.746260	-0.632460	-0.004252	-0.019994	0.774323
8483	-0.559638	-0.539674	9.310264	-0.099678	-0.014125	0.297474	-0.167840	0.502657	-0.744996	-0.637057	-0.002958	-0.021194	0.770520
8484	-0.877329	-0.651222	9.236127	0.089029	0.000749	0.332547	-0.163687	0.505295	-0.745285	-0.642098	-0.004207	-0.019656	0.766359
8485	-0.710548	-0.736764	9.450109	0.155499	-0.006428	0.354130	-0.158208	0.504134	-0.747773	-0.647482	-0.006322	-0.017064	0.761863
8486	-0.525245	-0.655848	9.789014	0.243116	-0.009065	0.356423	-0.153745	0.496532	-0.750513	-0.652798	-0.009418	-0.013041	0.757361
8487	-0.150403	-0.387107	10.069914	0.239812	-0.037404	0.339836	-0.151630	0.490573	-0.752847	-0.657871	-0.012132	-0.008775	0.752982
8488	-0.174722	-0.338777	10.147174	0.180324	-0.063068	0.339570	-0.147702	0.486744	-0.755195	-0.662865	-0.013580	-0.004990	0.748599
8489	-0.164863	0.112505	9.851158	0.066067	-0.048517	0.348180	-0.147420	0.483495	-0.757256	-0.668031	-0.013811	-0.003178	0.743999
8490	0.078269	0.169480	9.486981	0.228566	-0.002551	0.360017	-0.143239	0.480477	-0.758834	-0.673214	-0.016817	0.000514	0.739256
8491	0.015342	0.219653	9.422290	0.317364	0.059780	0.395436	-0.137470	0.472583	-0.762485	-0.678901	-0.021999	0.004641	0.733886
8492	-0.030286	0.194017	9.690337	0.339864	0.090936	0.428723	-0.130921	0.464416	-0.765627	-0.684890	-0.027876	0.008743	0.728060
8493	-0.144480	0.412733	10.400425	0.358492	0.096342	0.415865	-0.124109	0.455973	-0.769286	-0.690699	-0.034129	0.012990	0.722220
8494	-0.264892	0.404237	10.800030	0.377290	0.105380	0.386404	-0.117536	0.444825	-0.775002	-0.695904	-0.040731	0.017408	0.716767
8495	-0.273773	0.229916	10.480664	0.136329	0.070250	0.324339	-0.110720	0.434906	-0.778404	-0.700427	-0.043514	0.018751	0.712150
8496	-1.002659	0.384781	9.760747	-0.029688	0.053383	0.251512	-0.105003	0.437121	-0.778963	-0.703980	-0.043738	0.017958	0.708644
8497	-1.066645	0.648193	9.442205	-0.150178	0.036674	0.194619	-0.102029	0.440188	-0.777957	-0.706850	-0.042093	0.015539	0.705939
8498	-0.759460	0.942587	9.526010	-0.038205	0.003942	0.196156	-0.100220	0.443393	-0.777970	-0.709586	-0.041523	0.015268	0.703229
8499	-0.596129	1.073292	9.663783	0.070222	-0.039750	0.213384	-0.098403	0.443646	-0.777470	-0.712484	-0.041942	0.017049	0.700226
8500	-0.428126	1.237869	9.854881	0.096244	-0.053351	0.239374	-0.099310	0.442049	-0.776949	-0.715666	-0.042461	0.019517	0.696878
8501	-0.756238	1.295011	9.871823	0.045664	-0.080015	0.216994	-0.097871	0.441216	-0.777989	-0.718585	-0.041991	0.021543	0.693835
8502	-0.613946	1.270354	9.613574	0.024617	-0.043461	0.209457	-0.097862	0.439865	-0.778762	-0.721393	-0.041629	0.022844	0.690896
8503	-0.610813	1.105795	9.328061	-0.022511	-0.019778	0.190735	-0.097083	0.439192	-0.777997	-0.724005	-0.041050	0.023034	0.688187
8504	-0.175863	0.893064	9.477955	-0.026805	-0.021524	0.205508	-0.095006	0.440910	-0.778527	-0.726786	-0.040250	0.023305	0.685288
8505	0.084530	0.886611	9.549903	0.092918	-0.035912	0.233833	-0.095788	0.442923	-0.779677	-0.729862	-0.041092	0.025363	0.681886
8506	-0.021967	0.983105	9.689479	0.082268	-0.060582	0.250419	-0.092658	0.439804	-0.779060	-0.733108	-0.041320	0.027734	0.678290
8507	-0.118556	1.016484	9.657842	-0.007053	-0.032369	0.246226	-0.091343	0.437759	-0.780486	-0.736400	-0.040726	0.028404	0.674722
8508	-0.041154	0.963943	9.725036	0.003831	0.002284	0.209317	-0.090312	0.439633	-0.780108	-0.739149	-0.040676	0.028753	0.671697
8509	-0.052384	0.796021	9.871394	0.019856	0.040627	0.191810	-0.087071	0.440951	-0.778976	-0.741701	-0.041479	0.028669	0.668832
8510	-0.175285	0.786034	9.836503	-0.010145	0.035153	0.214735	-0.085106	0.439033	-0.780535	-0.744527	-0.041658	0.028351	0.665688
8511	-0.045434	0.848364	9.696972	-0.024566	0.022466	0.251601	-0.079656	0.441664	-0.780063	-0.747875	-0.041512	0.027993	0.661949
8512	-0.306309	0.958398	9.664877	-0.032080	0.037148	0.291209	-0.076807	0.444725	-0.779827	-0.751696	-0.041344	0.027415	0.657642
8513	-0.349680	0.948211	9.525112	-0.025424	0.062817	0.317968	-0.072253	0.446270	-0.781535	-0.755892	-0.041686	0.026486	0.652831
8514	0.044901	1.123345	9.857690	-0.093911	0.046407	0.349027	-0.068371	0.449066	-0.779764	-0.760459	-0.040673	0.025010	0.647629
8515	0.059886	1.017904	9.969165	-0.011974	0.010059	0.399339	-0.062787	0.451553	-0.780064	-0.765597	-0.040485	0.025133	0.641553
8516	-0.207033	0.867341	9.712532	-0.010583	0.017429	0.430713	-0.057456	0.451762	-0.780107	-0.771041	-0.040317	0.025240	0.635006
8517	-0.089674	1.015689	9.408470	-0.260377	0.039163	0.442336	-0.052667	0.455623	-0.778343	-0.776824	-0.036641	0.021796	0.628272
8518	-0.186914	1.199263	9.681370	-0.081076	0.063114	0.452420	-0.047246	0.463112	-0.775810	-0.782486	-0.035967	0.020289	0.621298
8519	-0.229992	1.136953	9.776106	-0.012775	0.077803	0.454589	-0.039181	0.463818	-0.776774	-0.788119	-0.036636	0.019361	0.614126
8520	-0.523291	0.967928	9.763798	-0.036123	0.110564	0.426731	-0.031129	0.466685	-0.776709	-0.793333	-0.037253	0.017648	0.607390
8521	-0.647442	0.707322	9.605366	-0.166190	0.132265	0.394670	-0.022431	0.468753	-0.775234	-0.798244	-0.036193	0.013926	0.601085
8522	-0.834795	0.565065	9.620825	-0.129606	0.101273	0.423512	-0.014257	0.473100	-0.774782	-0.803369	-0.035220	0.011218	0.594333
8523	-0.521686	0.615629	9.451634	0.096363	0.010166	0.416503	-0.007757	0.472631	-0.774063	-0.808202	-0.036922	0.012571	0.587612
8524	-0.598712	0.612369	9.950130	0.064647	-0.041434	0.283517	-0.003563	0.468119	-0.777185	-0.811414	-0.037409	0.014371	0.583096
8525	0.058255	0.349597	10.110996	-0.137017	-0.054656	0.169959	-0.003063	0.470289	-0.774616	-0.813453	-0.034611	0.013860	0.580435
8526	0.384853	0.104961	10.139417	-0.126834	-0.018154	0.127526	-0.003080	0.474057	-0.774099	-0.814958	-0.032303	0.012932	0.578475
8527	0.222807	0.225566	10.326818	-0.007253	-0.003358	0.158549	0.000162	0.476040	-0.773738	-0.816773	-0.032161	0.013098	0.575914
8528	-0.043872	0.539788	10.211122	0.055405	0.007678	0.168977	0.001093	0.473588	-0.776062	-0.818620	-0.033113	0.013880	0.573212
8529	-0.264020	0.694926	9.978415	0.015006	0.029532	0.159497	0.003173	0.473833	-0.776078	-0.820424	-0.033703	0.013769	0.570595
8530	-0.476531	0.765982	9.775804	0.005994	0.024056	0.172371	0.007072	0.473528	-0.775338	-0.822333	-0.034032	0.013720	0.567823
8531	-0.341293	0.707973	9.617833	0.117679	0.037089	0.206150	0.009045	0.470394	-0.777541	-0.824575	-0.036396	0.014671	0.564391
8532	-0.271157	0.654760	9.492927	0.134872	0.049082	0.235758	0.011789	0.466337	-0.777050	-0.827079	-0.039109	0.015717	0.560503
8533	-0.083483	0.732323	9.553372	0.206358	0.048346	0.265657	0.016243	0.460620	-0.779403	-0.829871	-0.043040	0.017525	0.556017
8534	-0.310613	0.847606	9.629679	0.127402	0.040944	0.278173	0.020314	0.454363	-0.782525	-0.832792	-0.045517	0.018663	0.551396
8535	-0.277841	1.054607	9.642488	0.259858	0.035740	0.328680	0.024390	0.445960	-0.785133	-0.836142	-0.050183	0.021318	0.545797
8536	-0.123602	1.075117	9.922649	0.343601	0.034109	0.369715	0.029916	0.434036	-0.789041	-0.839741	-0.056148	0.025031	0.539496
8537	0.011409	1.096673	10.519484	0.350620	0.026838	0.391909	0.034003	0.422677	-0.791651	-0.843519	-0.062182	0.028898	0.532704
8538	-0.267944	1.033229	10.419975	0.431323	0.032320	0.370153	0.037064	0.407565	-0.794511	-0.846825	-0.069593	0.033569	0.526229
8539	-0.509478	1.126009	10.255802	0.127029	0.077529	0.316848	0.043362	0.397516	-0.798038	-0.849990	-0.072390	0.034112	0.520686
8540	-0.509072	1.031485	10.050456	-0.012629	0.059009	0.276492	0.046493	0.394927	-0.798193	-0.852862	-0.072613	0.033538	0.515974
8541	-0.379231	1.093618	9.853315	-0.098093	0.058844	0.234533	0.049860	0.396652	-0.796547	-0.855429	-0.071417	0.031920	0.511979
8542	-0.124134	1.185637	9.880989	-0.141425	0.051409	0.190032	0.053216	0.402267	-0.795671	-0.857549	-0.069416	0.030024	0.508813
8543	-0.167496	1.175606	9.786832	-0.100688	0.036705	0.140424	0.055278	0.405749	-0.794528	-0.859113	-0.067988	0.028623	0.506442
8544	-0.316982	1.169548	9.509318	-0.380338	0.022546	0.083654	0.056393	0.416782	-0.791832	-0.860415	-0.061646	0.024657	0.505250
8545	-0.124743	1.299917	9.532144	-0.492117	-0.006862	0.056370	0.056703	0.433609	-0.788354	-0.861526	-0.053085	0.019930	0.504536
8546	-0.067407	1.410799	9.563037	-0.198080	-0.014749	0.060637	0.056636	0.445480	-0.783718	-0.862283	-0.049514	0.018410	0.503664
8547	-0.287409	1.539859	9.442780	0.046819	-0.025454	0.067418	0.055190	0.448192	-0.782806	-0.862886	-0.050072	0.019461	0.502536
8548	-0.366800	1.516494	9.691340	-0.067092	0.004597	0.085247	0.057015	0.447898	-0.783335	-0.863757	-0.048943	0.018953	0.501167
8549	-0.288060	1.179985	9.730562	-0.581748	0.001344	0.102968	0.056177	0.457623	-0.779208	-0.865280	-0.038923	0.013272	0.499599
8550	0.474739	0.970634	9.974773	-0.660557	-0.009530	0.137693	0.057880	0.481045	-0.773038	-0.867039	-0.027375	0.007103	0.497437
8551	0.332454	0.438223	9.135479	0.090573	-0.021505	0.126780	0.057973	0.487653	-0.770592	-0.868229	-0.028746	0.008556	0.495257
8552	0.525634	0.881533	9.215508	0.272395	-0.008473	0.130434	0.059283	0.485617	-0.771118	-0.869266	-0.033386	0.011638	0.493079
8553	-0.398062	0.989464	9.657255	0.230052	0.026116	0.158729	0.061018	0.476708	-0.773322	-0.870654	-0.037649	0.013687	0.490263
8554	-0.061147	0.608184	9.820672	0.370490	0.049122	0.148360	0.063545	0.466700	-0.776948	-0.871737	-0.044557	0.016739	0.487657
8555	-0.135376	0.496922	9.688804	0.391692	0.126751	0.118819	0.068760	0.440618	-0.786132	-0.872540	-0.052605	0.018581	0.485347
8556	-0.193262	0.506708	9.770011	0.258412	0.148584	0.141179	0.071283	0.428616	-0.787572	-0.873603	-0.058521	0.018808	0.482741
8557	-0.502499	0.650515	9.793144	0.001465	0.153836	0.177689	0.077903	0.431500	-0.787366	-0.875349	-0.059964	0.016453	0.479477
8558	-0.861709	1.169793	9.897886	-0.213506	0.165486	0.198691	0.085165	0.435729	-0.786393	-0.877472	-0.057766	0.011909	0.475987
8559	-0.857652	1.333562	9.948227	-0.225966	0.142665	0.215267	0.091096	0.442967	-0.781550	-0.879778	-0.055138	0.007586	0.472116
8560	-0.722714	1.343261	9.892015	-0.110351	0.117212	0.210360	0.096550	0.443988	-0.780822	-0.881833	-0.054293	0.004875	0.468400
8561	-0.607629	1.478467	9.966994	-0.227512	0.089646	0.196886	0.100947	0.448257	-0.778926	-0.883897	-0.051167	0.001455	0.464871
8562	-0.390743	1.490696	9.899581	-0.376862	0.049233	0.167591	0.105420	0.461165	-0.773040	-0.885762	-0.044981	-0.002588	0.461948
8563	-0.472687	1.477738	9.675407	-0.391444	0.010750	0.133429	0.107703	0.473258	-0.770480	-0.887299	-0.038255	-0.006180	0.459564
8564	-0.447242	1.180739	9.340240	-0.256639	-0.032924	0.143428	0.109601	0.481879	-0.766248	-0.888756	-0.033441	-0.007686	0.457095
8565	-0.509637	1.117790	9.259565	-0.096167	-0.017983	0.201439	0.109176	0.487019	-0.763284	-0.890640	-0.031737	-0.008006	0.453530
8566	-0.673765	1.173835	9.563657	0.169004	0.040989	0.294967	0.113490	0.482391	-0.764349	-0.893134	-0.035192	-0.006856	0.448360
8567	-0.663436	1.042677	9.895554	0.307713	0.090623	0.356506	0.118493	0.471412	-0.768381	-0.896042	-0.041731	-0.005360	0.441972
8568	-1.077669	0.957529	9.859290	0.220974	0.095969	0.362508	0.125562	0.458837	-0.768314	-0.898980	-0.046604	-0.004665	0.435479
8569	-1.072722	0.928455	9.796521	0.306939	0.079573	0.345436	0.131603	0.448384	-0.772225	-0.901631	-0.053061	-0.003022	0.429228
8570	-1.120394	0.815384	9.823295	0.347563	0.026540	0.322654	0.138210	0.427831	-0.777817	-0.903958	-0.059602	-0.000017	0.423446
8571	-1.124900	0.761059	10.120127	0.431892	-0.035559	0.314871	0.139595	0.410044	-0.781308	-0.906028	-0.067325	0.004707	0.417801
8572	-1.048106	0.835926	10.160297	0.410845	-0.061148	0.320340	0.140700	0.395498	-0.783510	-0.908064	-0.074256	0.009836	0.412080
8573	-0.725557	0.940340	10.255983	0.209524	-0.067718	0.322105	0.141556	0.381202	-0.787896	-0.910333	-0.077635	0.013296	0.406312
8574	-0.247590	0.796628	10.162416	0.082036	-0.077886	0.302121	0.141580	0.375553	-0.788413	-0.912589	-0.078447	0.016006	0.400963
8575	-0.026168	0.869004	10.093489	0.145261	-0.055914	0.274727	0.142397	0.366668	-0.789195	-0.914500	-0.080696	0.018657	0.396018
8576	0.072404	0.916655	9.900654	0.138508	-0.021262	0.235881	0.141925	0.358043	-0.792282	-0.916087	-0.083006	0.020680	0.391749
8577	0.175084	1.118550	9.786829	-0.047704	-0.005090	0.195224	0.143868	0.357636	-0.790497	-0.917663	-0.082086	0.020780	0.388233
8578	0.038774	1.386955	9.563693	-0.067623	0.009387	0.146172	0.141651	0.357940	-0.789450	-0.918867	-0.080892	0.020480	0.385644
8579	0.081063	1.607343	9.264742	0.052967	0.044262	0.139340	0.144643	0.356570	-0.788703	-0.919848	-0.082207	0.020376	0.383022
8580	0.132969	1.842973	9.196522	0.145555	0.063577	0.141616	0.148177	0.352218	-0.790019	-0.920664	-0.085350	0.020713	0.380347
8581	0.048943	1.775949	9.343616	0.341535	0.088480	0.156412	0.150954	0.341427	-0.791075	-0.921259	-0.092302	0.022048	0.377196
8582	-0.295314	1.689612	9.622427	0.545027	0.062969	0.128860	0.155052	0.326577	-0.793429	-0.921139	-0.102792	0.025397	0.374556
8583	-0.739887	1.921036	10.019972	0.349039	0.059893	0.116764	0.156043	0.308801	-0.796274	-0.921277	-0.109663	0.027235	0.372131
8584	-0.821239	1.796081	10.108671	-0.301948	0.065517	0.098694	0.157333	0.309342	-0.794484	-0.922647	-0.104569	0.024154	0.370412
8585	-0.665917	1.574984	10.085418	-0.447021	0.021501	0.094353	0.158575	0.320780	-0.791402	-0.924231	-0.096463	0.020703	0.368867
8586	-0.818216	1.653043	9.785055	-0.154710	-0.000140	0.084786	0.159318	0.330449	-0.791147	-0.925107	-0.093605	0.019885	0.367450
8587	-0.763699	1.826956	9.255137	0.439760	0.034482	0.128350	0.160884	0.327886	-0.790389	-0.925179	-0.101984	0.022755	0.364863
8588	-1.054715	2.202285	9.435307	1.258237	0.052851	0.193346	0.162842	0.296650	-0.794405	-0.923700	-0.125561	0.031502	0.360582
8589	0.402947	2.374345	9.657748	1.382066	0.057002	0.256769	0.165151	0.244557	-0.801134	-0.921724	-0.151329	0.041086	0.354734
8590	0.200551	2.344294	9.429811	0.892343	0.008804	0.206369	0.165220	0.194946	-0.803987	-0.920300	-0.167684	0.048025	0.350176
8591	0.382055	2.211264	9.818486	0.178438	-0.076517	0.025699	0.163226	0.174658	-0.806038	-0.919785	-0.170368	0.050834	0.349838
8592	0.447791	2.581731	9.776289	-0.500666	-0.125294	-0.184408	0.160318	0.186253	-0.805366	-0.919974	-0.160500	0.049158	0.354218
8593	-0.241103	2.454283	9.489639	-0.716325	-0.111391	-0.343354	0.155005	0.214941	-0.804539	-0.919608	-0.146740	0.045103	0.361599
8594	0.156700	2.950409	9.418698	-0.544308	-0.098526	-0.417265	0.151147	0.239163	-0.805269	-0.917957	-0.136418	0.041909	0.370119
8595	0.410823	3.249426	9.478070	-0.727203	-0.080230	-0.347162	0.146716	0.274299	-0.803675	-0.917178	-0.122638	0.037163	0.377311
8596	-0.184466	2.672516	8.552314	-1.442693	-0.000345	-0.242914	0.144200	0.315352	-0.799392	-0.918431	-0.096347	0.025836	0.382798
8597	0.743095	2.348330	10.294234	-1.578122	0.032580	-0.177172	0.143317	0.363170	-0.788561	-0.919660	-0.067565	0.012961	0.386642
8598	-0.046574	2.082832	9.092597	-0.895785	0.053625	-0.087000	0.143111	0.405326	-0.778895	-0.919986	-0.051554	0.005091	0.388514
8599	-0.214225	1.862010	9.337566	-0.089592	0.102238	0.014836	0.144721	0.418938	-0.772986	-0.920192	-0.050657	0.002704	0.388168
8600	-0.178304	1.426127	9.888657	0.619084	0.117790	0.094094	0.150573	0.420875	-0.774318	-0.920095	-0.062990	0.005610	0.386556
8601	-0.585953	0.957587	9.590247	0.818058	0.139844	0.073852	0.152796	0.392160	-0.781293	-0.919514	-0.079078	0.009627	0.384901
8602	-0.519018	1.104338	10.255409	0.280433	0.118072	0.022237	0.157088	0.363712	-0.786227	-0.919182	-0.085175	0.009813	0.384386
8603	-0.596222	1.118707	10.281294	-0.611726	0.057525	-0.040334	0.158206	0.373141	-0.782631	-0.919847	-0.074318	0.004143	0.385151
8604	-0.840845	0.832748	9.814145	-0.999944	0.013121	-0.082829	0.159484	0.404104	-0.775296	-0.920457	-0.056057	-0.003765	0.386786
8605	-0.812916	1.034090	9.582001	-0.514198	0.006330	-0.095131	0.158293	0.432955	-0.766915	-0.920238	-0.046576	-0.007829	0.388500
8606	-0.972400	1.102527	9.286237	-0.170582	0.034169	-0.075905	0.158240	0.443731	-0.764337	-0.919722	-0.043728	-0.009693	0.390007
8607	-0.991313	1.033524	9.520321	-0.069263	0.001457	-0.036580	0.158088	0.447111	-0.762405	-0.919485	-0.042449	-0.010178	0.390693
8608	-0.779215	1.046376	9.637694	0.196817	-0.029274	-0.024104	0.156554	0.442674	-0.764453	-0.919068	-0.045872	-0.007963	0.391339
8609	-0.601419	1.174499	9.715559	0.042926	-0.044085	-0.041472	0.155941	0.437273	-0.767794	-0.918698	-0.046335	-0.006744	0.392176
8610	-0.508414	0.881430	9.786726	-0.110637	-0.049807	-0.070834	0.151389	0.437991	-0.768272	-0.918194	-0.043939	-0.006604	0.393631
8611	-0.412643	1.016046	9.700697	-0.026927	-0.024053	-0.051071	0.151112	0.442296	-0.768011	-0.917805	-0.043286	-0.006304	0.394614
8612	-0.381127	0.977534	9.676448	0.217814	0.014686	-0.018510	0.149946	0.440031	-0.767359	-0.917392	-0.047434	-0.004709	0.395120
8613	-0.443378	0.891094	9.761065	0.299551	0.055118	0.039062	0.150780	0.430180	-0.770714	-0.917380	-0.053415	-0.003194	0.394398
8614	-0.584959	0.761460	9.923547	0.265960	0.078003	0.081309	0.152904	0.419267	-0.771250	-0.917653	-0.058950	-0.002279	0.392979
8615	-0.710623	0.823454	9.834433	0.249774	0.060705	0.119085	0.156623	0.406269	-0.776944	-0.918262	-0.064055	-0.001179	0.390756
8616	-0.685632	0.646286	10.069810	0.234335	0.046021	0.107962	0.158362	0.396017	-0.779021	-0.918737	-0.068756	0.000106	0.388838
8617	-0.488558	0.755981	9.672338	-0.043073	0.031094	0.083515	0.160332	0.392490	-0.780195	-0.919429	-0.068214	-0.000586	0.387293
8618	-0.884963	0.997142	10.075270	-0.712712	-0.004441	0.085684	0.161555	0.407034	-0.775569	-0.920925	-0.055106	-0.005750	0.385782
8619	-0.411849	0.852821	9.806429	-0.812418	-0.022747	0.083390	0.161421	0.433976	-0.768868	-0.922331	-0.039973	-0.011414	0.384157
8620	-0.101660	0.496383	9.511489	-0.414977	-0.040504	0.094692	0.161969	0.451376	-0.761534	-0.923310	-0.032066	-0.013621	0.382473
8621	0.077419	0.342115	9.318974	0.045131	-0.021602	0.128388	0.161825	0.455273	-0.761660	-0.924257	-0.032748	-0.012674	0.380154
8622	-0.039811	0.669580	9.471290	0.121584	0.005980	0.169318	0.163125	0.454726	-0.761156	-0.925373	-0.035124	-0.011589	0.377250
8623	-0.247549	0.760713	9.509034	0.267351	0.050052	0.199507	0.165514	0.444335	-0.762980	-0.926649	-0.040480	-0.010215	0.373602
8624	-0.382221	0.708867	9.903098	0.369462	0.110533	0.238685	0.171310	0.431186	-0.768048	-0.927984	-0.048241	-0.009146	0.369370
8625	-0.515766	0.405767	9.986412	0.171190	0.172577	0.294813	0.177127	0.411196	-0.771961	-0.929930	-0.052720	-0.010657	0.363781
8626	-0.832129	0.527973	10.028378	-0.041086	0.168737	0.331564	0.185201	0.406815	-0.770999	-0.932261	-0.053296	-0.013584	0.357581
8627	-1.075579	0.527883	10.143720	-0.101990	0.168534	0.295252	0.194144	0.410376	-0.767725	-0.934404	-0.052643	-0.017026	0.351893
8628	-1.095320	0.610955	9.825462	-0.114215	0.142910	0.278616	0.202322	0.409782	-0.764189	-0.936362	-0.051653	-0.020049	0.346636
8629	-0.802083	0.789292	9.746689	-0.094519	0.150154	0.223335	0.207777	0.410535	-0.763460	-0.937924	-0.050983	-0.023187	0.342289
8630	-0.720886	0.948003	9.680064	0.026813	0.141003	0.159357	0.214919	0.410743	-0.761460	-0.938861	-0.052572	-0.025328	0.339314
8631	-0.880710	1.101735	9.704732	0.205658	0.140165	0.121489	0.221185	0.404492	-0.761512	-0.939375	-0.057438	-0.026334	0.337018
8632	-0.755840	1.192481	9.435937	0.102620	0.139078	0.082211	0.225752	0.399875	-0.761293	-0.939677	-0.060395	-0.028002	0.335523
8633	-1.126733	1.124787	9.553941	-0.014411	0.107765	0.063196	0.229397	0.397694	-0.760295	-0.940045	-0.060899	-0.029944	0.334230
8634	-1.324288	1.110839	9.811133	-0.065123	0.098532	0.066635	0.233559	0.396046	-0.759171	-0.940459	-0.060422	-0.031992	0.332961
8635	-1.265849	0.985723	9.771520	-0.130623	0.103016	0.057076	0.237716	0.397875	-0.759718	-0.940914	-0.058725	-0.034643	0.331712
8636	-0.995344	0.870215	9.604403	-0.084945	0.072933	0.048143	0.240034	0.401363	-0.757677	-0.941232	-0.057693	-0.036365	0.330805
8637	-0.850009	0.715977	9.440377	-0.118859	0.045471	0.033263	0.241696	0.406068	-0.755630	-0.941542	-0.055813	-0.037874	0.330073
8638	-0.797328	0.793284	9.504360	-0.127529	0.012550	0.027730	0.242985	0.407810	-0.754611	-0.941803	-0.053566	-0.038763	0.329600
8639	-1.074024	0.687328	9.634708	-0.141257	-0.011324	0.010155	0.244006	0.412238	-0.754103	-0.942017	-0.050868	-0.039365	0.329343
8640	-1.143700	0.639136	9.652585	-0.139095	0.005012	-0.031390	0.243077	0.414954	-0.752294	-0.941891	-0.048307	-0.040250	0.329981
8641	-1.172224	0.557592	9.742386	-0.165225	0.041502	-0.041728	0.243972	0.419642	-0.752813	-0.941728	-0.045464	-0.042064	0.330625
8642	-1.072592	0.392013	9.805801	-0.198235	0.065196	-0.057610	0.245749	0.427044	-0.749609	-0.941412	-0.042164	-0.044498	0.331642
8643	-0.785592	0.366367	9.877728	-0.222962	0.096344	-0.031931	0.248176	0.434841	-0.746538	-0.941284	-0.038589	-0.047708	0.331992
8644	-0.544502	0.364777	9.975968	-0.091019	0.083802	0.000143	0.251921	0.438851	-0.744380	-0.941213	-0.037486	-0.049732	0.332025
8645	-0.558949	0.367671	10.127092	-0.086647	0.050918	0.010365	0.253213	0.442055	-0.745032	-0.941291	-0.036196	-0.051108	0.331737
8646	-0.930246	0.386709	10.282313	-0.087832	0.014160	-0.042206	0.252285	0.443967	-0.742966	-0.940987	-0.034649	-0.051830	0.332651
8647	-1.168977	0.395185	10.085781	-0.197715	0.004751	-0.093514	0.252775	0.449889	-0.741424	-0.940486	-0.030857	-0.053137	0.334231
8648	-1.095284	0.601151	9.772518	-0.176445	0.028440	-0.146052	0.251310	0.457043	-0.739866	-0.939512	-0.027628	-0.054785	0.336975
8649	-0.930638	0.447445	9.752697	-0.075660	0.048666	-0.151096	0.252321	0.462025	-0.737685	-0.938476	-0.026383	-0.056113	0.339732
8650	-1.032787	0.142880	10.093115	0.000690	0.072482	-0.145202	0.253077	0.465398	-0.735375	-0.937329	-0.026781	-0.057388	0.342643
8651	-1.439812	0.067773	10.174673	0.017928	0.074337	-0.115598	0.253468	0.465793	-0.735763	-0.936438	-0.027508	-0.058541	0.344819
8652	-1.676135	0.081451	10.091050	0.052611	0.074415	-0.088667	0.255422	0.464964	-0.735908	-0.935648	-0.028955	-0.059464	0.346681
8653	-1.873711	0.051377	9.853556	0.085942	0.037852	-0.100443	0.255696	0.461333	-0.735912	-0.934851	-0.030732	-0.059485	0.348670
8654	-1.719235	-0.002232	9.563810	0.015399	-0.004318	-0.137639	0.253873	0.462691	-0.736540	-0.933834	-0.030876	-0.059225	0.351416
8655	-1.352329	-0.107503	9.520153	-0.046348	-0.022684	-0.167436	0.252169	0.465403	-0.735882	-0.932703	-0.029672	-0.059101	0.354531
8656	-1.154820	-0.073456	9.512872	-0.021699	-0.004390	-0.183945	0.249442	0.466228	-0.737146	-0.931358	-0.029068	-0.059126	0.358095
8657	-1.140803	0.022970	9.562361	0.099028	0.054222	-0.188044	0.248647	0.467999	-0.735596	-0.929877	-0.031084	-0.059400	0.361711
8658	-1.252080	0.101883	9.488020	0.146095	0.094493	-0.181414	0.249442	0.465026	-0.736375	-0.928279	-0.034320	-0.060054	0.365395
8659	-1.218675	0.187181	9.789564	0.093694	0.098976	-0.187231	0.250228	0.463940	-0.736639	-0.926714	-0.036559	-0.061194	0.368944
8660	-1.888174	0.077574	10.487465	0.114876	-0.006202	-0.166686	0.249193	0.461406	-0.735860	-0.925339	-0.038486	-0.060194	0.372348
8661	-1.998183	-0.131422	9.936241	0.106197	-0.057399	-0.177713	0.247525	0.459913	-0.739191	-0.923987	-0.039809	-0.058372	0.375840
8662	-2.047018	-0.022724	9.390043	-0.077802	-0.042970	-0.188820	0.241407	0.461861	-0.739399	-0.922629	-0.037871	-0.058156	0.379393
8663	-1.186459	0.485890	9.184381	-0.001232	-0.022586	-0.170917	0.239947	0.467802	-0.738098	-0.921345	-0.037487	-0.057791	0.382594
8664	-0.960107	0.562956	9.780445	0.221634	-0.055101	-0.110675	0.238281	0.464038	-0.740145	-0.920327	-0.041065	-0.055003	0.385080
8665	-1.331561	0.100392	9.801696	0.187644	-0.080764	-0.099725	0.232605	0.458409	-0.745117	-0.919475	-0.043793	-0.052050	0.387218
8666	-1.316049	0.383950	9.700204	-0.066343	-0.035358	-0.111245	0.229753	0.457889	-0.746510	-0.918648	-0.042226	-0.051852	0.389377
8667	-1.066632	0.661536	9.826439	-0.048890	-0.006078	-0.117668	0.228055	0.458456	-0.745467	-0.917768	-0.041172	-0.052108	0.391524
8668	-0.937949	0.461668	9.695221	0.050702	0.006918	-0.091326	0.227798	0.458453	-0.746108	-0.916935	-0.042105	-0.051753	0.393420
8669	-0.983553	0.418132	9.653380	-0.026412	0.036088	-0.086224	0.227781	0.460087	-0.743921	-0.916233	-0.041825	-0.052560	0.394974
8670	-1.101792	0.452330	9.873583	-0.075318	0.015886	-0.090141	0.226598	0.464393	-0.744681	-0.915475	-0.040522	-0.053359	0.396757
8671	-1.450347	0.250061	10.021112	-0.203090	-0.000737	-0.077847	0.226049	0.469391	-0.742617	-0.915008	-0.036725	-0.054881	0.397994
8672	-1.347726	-0.043481	9.948345	-0.248991	0.021294	-0.026412	0.225886	0.474793	-0.740041	-0.914877	-0.032352	-0.057112	0.398362
8673	-1.367904	0.128302	9.542517	-0.192061	0.045293	0.031054	0.227145	0.481263	-0.736576	-0.915184	-0.029239	-0.059320	0.397573
8674	-1.653010	0.267379	9.575410	-0.098396	0.065653	0.107156	0.229327	0.484763	-0.733505	-0.915933	-0.028133	-0.061082	0.395657
8675	-1.545401	-0.049218	9.792802	-0.012701	0.073142	0.142665	0.234894	0.487152	-0.730205	-0.916969	-0.028675	-0.062328	0.393015
8676	-1.409379	-0.262766	9.877486	-0.001925	0.060346	0.133525	0.237371	0.485245	-0.729968	-0.917874	-0.029326	-0.063214	0.390707
8677	-1.351596	-0.245661	9.921471	-0.159188	0.014426	0.110651	0.241277	0.483191	-0.729486	-0.918800	-0.026659	-0.064548	0.388495
8678	-1.407946	-0.558048	10.058182	-0.177766	-0.035073	0.070038	0.240602	0.487915	-0.728063	-0.919431	-0.023253	-0.065090	0.387128
8679	-1.469658	-0.762726	10.037933	-0.145929	-0.057034	0.049937	0.241876	0.492088	-0.725885	-0.919948	-0.020158	-0.065052	0.386079
8680	-1.713864	-0.112397	9.706333	-0.183543	-0.054249	0.083852	0.239240	0.497388	-0.722904	-0.920694	-0.016513	-0.065281	0.384433
8681	-1.369437	0.461010	9.753593	0.090499	-0.021775	0.135934	0.239760	0.497518	-0.722780	-0.921726	-0.018189	-0.064048	0.382084
8682	-1.150361	0.508403	9.415461	0.251453	-0.014239	0.133056	0.241624	0.489674	-0.725756	-0.922605	-0.022930	-0.061658	0.380096
8683	-1.176618	0.437251	9.025371	0.241203	0.000298	0.094227	0.242451	0.480503	-0.728210	-0.923192	-0.027539	-0.059676	0.378678
8684	-1.476309	0.602845	9.082503	0.185459	-0.007216	0.056098	0.243531	0.472143	-0.729894	-0.923450	-0.031022	-0.057948	0.378046
8685	-1.417685	0.455000	9.431419	0.252520	-0.010899	0.024147	0.242813	0.461493	-0.734266	-0.923469	-0.035709	-0.055715	0.377922
8686	-1.485497	0.538008	9.825599	0.082986	0.003448	0.002951	0.243886	0.455146	-0.736206	-0.923362	-0.037317	-0.054990	0.378135
8687	-1.598963	0.576568	9.911490	-0.093640	-0.000471	-0.016402	0.242703	0.457852	-0.735681	-0.923298	-0.035672	-0.055603	0.378360
8688	-1.780214	0.667180	9.781454	-0.050192	0.039812	-0.001488	0.243212	0.459470	-0.734527	-0.923220	-0.035090	-0.056560	0.378464
8689	-1.664219	0.602063	9.666409	-0.090708	0.088281	0.018544	0.244896	0.459331	-0.733126	-0.923311	-0.034249	-0.058781	0.377979
8690	-1.481023	0.615324	9.920336	-0.024530	0.109493	0.062226	0.247864	0.462810	-0.731219	-0.923620	-0.034741	-0.060788	0.376861
8691	-1.464411	0.189443	10.593801	0.177539	0.107080	0.126023	0.252307	0.457384	-0.731386	-0.924296	-0.039136	-0.061252	0.374692
8692	-1.292817	-0.424649	10.308356	0.175187	0.044068	0.132609	0.256887	0.449541	-0.731297	-0.925052	-0.042910	-0.060493	0.372530
8693	-1.446587	-0.548987	9.916330	-0.083749	-0.034847	0.116658	0.258210	0.445614	-0.732852	-0.926021	-0.041333	-0.060291	0.370328
8694	-1.717496	-0.359877	9.798841	-0.252999	-0.073625	0.045703	0.254800	0.449978	-0.730251	-0.926612	-0.036200	-0.060607	0.369333
8695	-1.772100	-0.035848	9.613252	-0.205509	-0.095613	-0.000183	0.253607	0.455637	-0.729982	-0.926855	-0.031753	-0.060301	0.369182
8696	-1.740578	0.425330	9.384785	-0.062943	-0.106452	-0.021612	0.249571	0.457424	-0.730464	-0.926831	-0.029817	-0.058651	0.369669
8697	-1.191497	0.542067	9.434752	-0.012468	-0.117428	-0.077621	0.246294	0.462581	-0.729020	-0.926388	-0.028725	-0.056561	0.371188
8698	-0.791004	0.478379	9.572012	-0.060807	-0.082857	-0.137890	0.242136	0.463153	-0.730273	-0.925453	-0.026871	-0.055401	0.373825
8699	-0.474656	-0.148936	9.556565	-0.042773	-0.006092	-0.162793	0.237305	0.467912	-0.729975	-0.924253	-0.025933	-0.055601	0.376818
8700	-0.580160	-0.272175	9.457841	0.030444	0.072634	-0.139469	0.237309	0.466972	-0.729976	-0.923044	-0.026933	-0.056629	0.379550
8701	-0.831793	-0.072704	9.544701	0.138410	0.094760	-0.094678	0.238495	0.464928	-0.731529	-0.922131	-0.030145	-0.057256	0.381429
8702	-1.090243	0.040225	9.654286	0.146805	0.092977	-0.063271	0.240056	0.461708	-0.729228	-0.921364	-0.033537	-0.057728	0.382923
8703	-1.334161	0.138749	9.763804	0.193528	0.087634	-0.011359	0.244114	0.456809	-0.730935	-0.921032	-0.037798	-0.057740	0.383323
8704	-1.257914	0.336937	9.988122	0.251186	0.074928	0.000018	0.245708	0.450855	-0.733265	-0.920658	-0.043048	-0.057032	0.383775
8705	-1.354804	0.427538	9.806067	0.263194	0.067664	0.013004	0.247585	0.437120	-0.734186	-0.920434	-0.048468	-0.056111	0.383803
8706	-0.838252	0.289438	9.924165	0.315845	0.033994	0.022577	0.249978	0.427120	-0.737168	-0.920165	-0.054614	-0.054126	0.383905
8707	-0.898176	0.219770	9.987436	0.298266	-0.007120	0.041010	0.249890	0.418369	-0.738972	-0.920141	-0.060094	-0.051496	0.383508
8708	-0.991890	0.149245	9.819952	0.252648	-0.023600	0.050035	0.250202	0.409326	-0.742708	-0.920133	-0.064661	-0.048894	0.383124
8709	-1.137033	0.244216	9.536695	0.236754	0.033019	0.038785	0.251544	0.399759	-0.743880	-0.920077	-0.069264	-0.047466	0.382632
8710	-0.959393	0.411332	9.761523	0.181348	0.091514	0.058714	0.252892	0.389514	-0.745696	-0.920092	-0.073403	-0.047513	0.381818
8711	-1.133503	0.555289	10.453201	0.264632	0.110724	0.059084	0.255262	0.382495	-0.746232	-0.920034	-0.079086	-0.047257	0.380855
8712	-1.889590	0.370557	10.337942	0.115357	0.043649	0.023343	0.259316	0.376004	-0.745882	-0.919931	-0.081606	-0.046983	0.380604
8713	-2.166390	0.767444	9.779257	-0.206583	0.019385	-0.039184	0.261644	0.378271	-0.744999	-0.919940	-0.077813	-0.048838	0.381144
8714	-1.826027	1.171704	9.610480	-0.191546	0.013883	-0.079711	0.263157	0.387551	-0.742435	-0.919570	-0.074356	-0.050520	0.382504
8715	-1.691966	1.374483	9.736990	-0.090896	-0.018894	-0.079157	0.261713	0.390261	-0.741779	-0.919110	-0.072393	-0.050859	0.383939
8716	-2.077852	1.419948	9.890045	-0.051600	-0.057270	-0.065997	0.261047	0.394034	-0.741386	-0.918693	-0.070978	-0.050139	0.385293
8717	-2.430724	1.603614	9.634897	-0.081082	-0.059067	-0.029248	0.259596	0.397691	-0.740087	-0.918628	-0.069009	-0.049630	0.385872
8718	-2.082082	1.783934	9.400650	-0.033368	-0.051561	-0.001323	0.257904	0.400380	-0.741873	-0.918674	-0.068037	-0.048783	0.386043
8719	-1.582793	1.714460	9.195510	0.055581	-0.058594	0.036079	0.256477	0.399055	-0.741605	-0.918917	-0.068726	-0.047145	0.385546
8720	-1.389664	1.652011	9.112427	0.013338	-0.064023	0.062649	0.255189	0.396779	-0.742239	-0.919396	-0.068577	-0.045620	0.384613
8721	-1.490667	1.614447	9.442198	0.032335	-0.091349	0.106157	0.252346	0.394773	-0.744403	-0.920230	-0.068708	-0.043451	0.382841
8722	-1.620486	1.552733	9.761760	0.039099	-0.108647	0.146820	0.252488	0.391947	-0.744663	-0.921345	-0.068763	-0.040791	0.380435
8723	-1.455745	1.379846	9.760872	0.233164	-0.105576	0.184729	0.248888	0.384169	-0.747210	-0.922477	-0.072587	-0.036722	0.377384
8724	-1.179559	1.094537	9.884264	0.109194	-0.072817	0.171153	0.249705	0.376886	-0.749020	-0.923616	-0.074218	-0.034147	0.374513
8725	-0.986380	1.019904	9.755404	0.064806	-0.016246	0.139475	0.247914	0.369911	-0.749780	-0.924550	-0.075558	-0.033049	0.372029
8726	-0.874674	0.841646	9.621931	0.041405	0.007463	0.119030	0.247146	0.368295	-0.751061	-0.925320	-0.076499	-0.032540	0.369961
8727	-0.797432	0.807045	9.307729	0.013446	0.048543	0.099453	0.249360	0.366263	-0.750179	-0.925984	-0.077305	-0.033067	0.368082
8728	-0.836377	0.878509	9.123545	-0.114187	0.040118	0.072053	0.251829	0.365173	-0.748914	-0.926606	-0.075577	-0.034378	0.366753
8729	-0.728177	0.939013	9.166208	-0.224009	0.026185	0.025374	0.251800	0.371099	-0.747625	-0.927089	-0.071741	-0.036329	0.366113
8730	-0.677959	1.033665	9.379230	-0.261860	0.028714	-0.039429	0.255266	0.379152	-0.744562	-0.927050	-0.067115	-0.038668	0.366849
8731	-0.700153	1.150003	9.644686	-0.299763	0.028502	-0.098696	0.254561	0.389806	-0.741465	-0.926679	-0.061785	-0.041355	0.368427
8732	-0.846448	0.985700	9.521002	-0.253814	0.022951	-0.139058	0.253736	0.397638	-0.738497	-0.925787	-0.057189	-0.043649	0.371137
8733	-1.193616	0.994737	9.551493	-0.361998	0.031815	-0.180241	0.253808	0.409623	-0.735792	-0.924799	-0.050667	-0.046943	0.374134
8734	-1.074530	0.798324	9.732272	-0.286534	0.061136	-0.183584	0.253220	0.422967	-0.732309	-0.923479	-0.045709	-0.050232	0.377590
8735	-1.109200	0.496153	10.030148	-0.240709	0.062059	-0.187035	0.252124	0.432160	-0.727923	-0.922204	-0.041645	-0.053168	0.380762
8736	-1.214241	0.289943	10.290307	-0.202043	0.041062	-0.179420	0.251291	0.442143	-0.724826	-0.920800	-0.038098	-0.055445	0.384189
8737	-1.381493	-0.038664	9.969701	-0.158254	0.028318	-0.175474	0.251903	0.449013	-0.722384	-0.919529	-0.035288	-0.057122	0.387244
8738	-1.573182	-0.289676	9.841976	-0.151419	0.044810	-0.153309	0.250435	0.456305	-0.720440	-0.918256	-0.032730	-0.059062	0.390187
8739	-1.633160	-0.352513	9.792530	-0.039896	0.072471	-0.102950	0.251333	0.458187	-0.719289	-0.917387	-0.032496	-0.060609	0.392009
8740	-1.451152	-0.609684	9.757018	0.110435	0.065449	-0.063396	0.252112	0.457647	-0.718652	-0.916614	-0.035012	-0.060820	0.393564
8741	-1.335875	-0.515394	9.826624	0.021325	0.021463	-0.076701	0.254197	0.456281	-0.718541	-0.915964	-0.035484	-0.060954	0.395013
8742	-1.442509	-0.390047	9.961803	0.047990	-0.038945	-0.113400	0.252240	0.457517	-0.718139	-0.914990	-0.035964	-0.059780	0.397399
8743	-1.505624	-0.301511	9.859243	-0.087965	-0.094090	-0.176765	0.248596	0.458896	-0.718624	-0.913746	-0.033369	-0.058754	0.400627
8744	-1.350005	-0.077693	9.794226	-0.178934	-0.088727	-0.197542	0.243751	0.466486	-0.717553	-0.912309	-0.029198	-0.058539	0.404245
8745	-1.386875	0.071304	9.769567	-0.124679	-0.011945	-0.215852	0.238526	0.472992	-0.717765	-0.910633	-0.026545	-0.059329	0.408073
8746	-1.116009	-0.121231	9.589374	-0.068595	0.050295	-0.223026	0.237319	0.480279	-0.715952	-0.908702	-0.025484	-0.060763	0.412213
8747	-1.188117	-0.169822	9.492008	0.034359	0.061448	-0.192065	0.236005	0.481654	-0.714269	-0.907013	-0.026342	-0.061562	0.415745
8748	-1.424031	-0.237530	9.527262	0.044570	0.032267	-0.155982	0.236391	0.484059	-0.715171	-0.905570	-0.027269	-0.061699	0.418799
8749	-1.466975	-0.328760	9.607191	0.191221	-0.007662	-0.101648	0.234975	0.481378	-0.716190	-0.904608	-0.030494	-0.059896	0.420912
8750	-1.399369	-0.352772	9.581082	0.182903	-0.007543	-0.055541	0.234238	0.473298	-0.718760	-0.903967	-0.033711	-0.058093	0.422294
8751	-1.331651	-0.406121	9.417747	0.148563	-0.007513	-0.037250	0.232966	0.468054	-0.720553	-0.903548	-0.036217	-0.056624	0.423182
8752	-1.216158	-0.352311	9.609201	0.225864	0.018100	-0.062740	0.232727	0.465215	-0.722610	-0.902765	-0.040417	-0.054924	0.424694
8753	-1.252460	-0.323629	9.575661	0.146041	0.036092	-0.140697	0.233278	0.459814	-0.724674	-0.901396	-0.043099	-0.054351	0.427404
8754	-1.105310	-0.342365	9.639179	0.138646	0.037816	-0.185031	0.231732	0.457534	-0.725949	-0.899603	-0.045754	-0.053848	0.430954
8755	-0.994550	-0.302646	9.933605	0.171681	0.033137	-0.240231	0.231367	0.454554	-0.728777	-0.897315	-0.048714	-0.053079	0.435471
8756	-0.903282	-0.224917	10.098766	0.126246	0.013890	-0.243202	0.228387	0.452698	-0.729525	-0.895014	-0.050872	-0.052307	0.440030
8757	-1.186713	0.062750	9.965739	0.113273	-0.024401	-0.189704	0.226441	0.451644	-0.729639	-0.893238	-0.052292	-0.050948	0.443616
8758	-1.400091	0.324489	9.948216	0.128728	-0.006105	-0.179523	0.223994	0.449222	-0.732707	-0.891479	-0.054382	-0.049726	0.447029
8759	-1.651597	0.500132	10.101951	0.105942	0.032186	-0.188947	0.222184	0.447889	-0.733722	-0.889626	-0.056186	-0.049447	0.450515
8760	-1.403999	0.644752	10.039082	0.139044	0.069746	-0.185142	0.221672	0.446543	-0.734490	-0.887692	-0.059132	-0.049484	0.453936
8761	-1.419130	0.773635	9.747912	-0.012363	0.068635	-0.206214	0.222711	0.446534	-0.734241	-0.885750	-0.059164	-0.050941	0.457550
8762	-1.661061	0.976861	10.223763	-0.104213	0.052017	-0.206679	0.222036	0.451794	-0.733076	-0.883890	-0.057609	-0.052902	0.461109
8763	-1.560107	1.034444	10.119899	-0.066101	0.022935	-0.167677	0.220972	0.456919	-0.732294	-0.882381	-0.056349	-0.053985	0.464020
8764	-1.289544	0.899082	9.774883	-0.099736	0.030361	-0.132768	0.220699	0.459616	-0.731647	-0.881189	-0.054753	-0.055437	0.466298
8765	-1.333177	0.952086	9.823226	-0.145713	0.024935	-0.086852	0.219619	0.467708	-0.729835	-0.880499	-0.052226	-0.057182	0.467680
8766	-1.390477	0.836655	9.869078	0.004195	0.033494	-0.014118	0.219344	0.469076	-0.727774	-0.880279	-0.052623	-0.057587	0.468000
8767	-1.789754	0.648144	9.848307	0.005448	0.008910	0.044986	0.221558	0.468243	-0.727921	-0.880676	-0.052792	-0.057493	0.467244
8768	-1.760358	0.541739	9.669467	-0.102316	-0.040503	0.061137	0.221557	0.468512	-0.727921	-0.881358	-0.050708	-0.057511	0.466187
8769	-1.594334	0.604396	9.604687	-0.188944	-0.077130	0.058913	0.220499	0.472028	-0.726882	-0.882171	-0.046690	-0.057708	0.465041
8770	-1.485873	0.599048	9.384797	-0.164243	-0.095410	0.035078	0.219425	0.479308	-0.725584	-0.882703	-0.042973	-0.057359	0.464433
8771	-1.307231	0.530897	9.049468	-0.090541	-0.058798	0.005877	0.217725	0.481746	-0.725569	-0.882894	-0.040826	-0.057007	0.464307
8772	-1.621299	0.690221	9.392013	-0.058655	-0.040656	-0.034621	0.216151	0.484323	-0.724913	-0.882587	-0.039404	-0.056700	0.465051
8773	-1.692849	0.536850	9.607621	0.041677	-0.035194	-0.074727	0.213278	0.486513	-0.724117	-0.881890	-0.039763	-0.055609	0.466473
8774	-1.612723	0.416852	9.645090	-0.098025	-0.036320	-0.101265	0.212241	0.487320	-0.725266	-0.880971	-0.037614	-0.055800	0.468360
8775	-1.360946	0.196525	9.790769	-0.095847	-0.040007	-0.123379	0.209623	0.490849	-0.724600	-0.879920	-0.035462	-0.055951	0.470482
8776	-1.063720	0.045632	9.813028	-0.125531	-0.028109	-0.119837	0.207001	0.494120	-0.722906	-0.878819	-0.032886	-0.056560	0.472648
8777	-0.895630	-0.332277	9.653278	-0.165517	-0.011705	-0.132959	0.204629	0.501678	-0.722241	-0.877671	-0.029736	-0.057856	0.474829
8778	-0.847432	-0.332451	9.574516	-0.224896	0.015609	-0.153603	0.204068	0.508433	-0.719147	-0.876217	-0.025791	-0.060194	0.477446
8779	-1.013944	-0.299500	9.458211	-0.232004	0.063101	-0.157411	0.202200	0.517084	-0.716042	-0.874739	-0.022129	-0.063432	0.479915
8780	-1.216566	-0.276155	9.367836	-0.097421	0.088844	-0.145702	0.203205	0.522210	-0.712961	-0.873142	-0.021129	-0.065824	0.482538
8781	-1.371474	-0.141585	9.413883	-0.065987	0.118091	-0.149293	0.203304	0.526538	-0.710002	-0.871563	-0.020914	-0.068423	0.485034
8782	-1.684740	-0.145322	9.910168	0.098584	0.136497	-0.137431	0.206292	0.526778	-0.709511	-0.869849	-0.023807	-0.069738	0.487784
8783	-1.640421	-0.326877	10.258478	0.205719	0.132909	-0.147951	0.207352	0.523260	-0.710807	-0.868103	-0.028483	-0.069962	0.490603
8784	-1.832673	-0.441793	10.533506	0.206297	0.046865	-0.181044	0.208024	0.518407	-0.711586	-0.866050	-0.032299	-0.068692	0.494161
8785	-2.134816	0.219980	10.064710	0.219725	-0.025296	-0.171674	0.204292	0.513170	-0.715417	-0.864225	-0.035646	-0.066065	0.497473
8786	-1.694245	-0.189911	9.539809	0.202373	-0.049905	-0.175372	0.200962	0.506304	-0.720538	-0.862330	-0.038438	-0.063152	0.500921
8787	-1.217230	-0.136692	9.348184	0.141119	-0.055385	-0.181193	0.197586	0.504332	-0.719997	-0.860457	-0.040105	-0.060799	0.504291
8788	-1.115853	-0.160217	9.444811	0.269098	-0.026033	-0.197199	0.194766	0.498679	-0.724093	-0.858194	-0.044255	-0.057632	0.508156
8789	-1.105483	-0.303708	9.687725	0.336202	0.006806	-0.243050	0.191051	0.491141	-0.729597	-0.855379	-0.049795	-0.054413	0.512724
8790	-1.335865	-0.504744	10.126810	0.266658	0.023046	-0.269272	0.187194	0.482827	-0.732270	-0.852243	-0.054318	-0.052177	0.517697
8791	-1.196330	-0.431130	10.467586	0.147783	0.044823	-0.279139	0.184482	0.479351	-0.733536	-0.849116	-0.056930	-0.051588	0.522589
8792	-1.005077	-0.114947	9.955341	0.119271	0.070485	-0.266405	0.181505	0.477890	-0.735185	-0.846068	-0.059431	-0.051680	0.527225
8793	-1.083408	0.113982	9.410554	0.037967	0.074195	-0.222531	0.181903	0.477203	-0.736217	-0.843580	-0.060506	-0.052659	0.530979
8794	-1.240579	0.708997	9.033385	0.005560	0.066970	-0.180262	0.180078	0.478033	-0.735945	-0.841542	-0.061134	-0.053787	0.534020
8795	-1.678508	1.076081	9.701727	0.089131	-0.006933	-0.124393	0.181108	0.479776	-0.735181	-0.840098	-0.062339	-0.052715	0.536255
8796	-1.969042	0.850873	10.142312	0.099058	-0.084670	-0.118691	0.176965	0.477649	-0.737464	-0.838735	-0.062983	-0.050216	0.538549
8797	-2.129350	1.095040	9.880208	-0.082319	-0.117776	-0.121419	0.174104	0.479417	-0.738598	-0.837631	-0.060178	-0.049139	0.540683
8798	-1.990483	1.287073	9.675371	-0.009029	-0.106676	-0.115529	0.166684	0.481247	-0.738538	-0.836431	-0.058772	-0.047425	0.542845
8799	-1.812705	0.902179	9.578022	0.040145	-0.102930	-0.111567	0.163058	0.480456	-0.741082	-0.835252	-0.058247	-0.045267	0.544896
8800	-1.780995	0.833263	9.807779	-0.138408	-0.064735	-0.105146	0.158105	0.483202	-0.740784	-0.834249	-0.055147	-0.045653	0.546720
8801	-1.645730	0.783605	9.981166	-0.082950	0.019559	-0.047770	0.155740	0.488877	-0.740248	-0.833785	-0.053994	-0.046815	0.547444
8802	-1.703339	0.735725	10.083169	-0.026897	0.109146	-0.056855	0.157937	0.490214	-0.738464	-0.833017	-0.054700	-0.048828	0.548367
8803	-1.799556	0.687028	9.968775	-0.103156	0.181940	-0.147797	0.160526	0.491275	-0.736941	-0.831307	-0.054924	-0.053037	0.550545
8804	-2.171316	0.786435	9.707468	-0.226902	0.196196	-0.225985	0.164243	0.500144	-0.732723	-0.828791	-0.053081	-0.058883	0.553914
8805	-2.294663	0.357553	9.585089	-0.145243	0.234622	-0.238534	0.167971	0.507125	-0.729148	-0.825989	-0.053128	-0.064552	0.557451
8806	-1.951350	0.125670	9.112184	-0.134085	0.190917	-0.210693	0.171829	0.513569	-0.725318	-0.823482	-0.052777	-0.069263	0.560620
8807	-1.502900	0.117519	9.281874	-0.342399	0.124990	-0.191327	0.172945	0.522334	-0.720950	-0.821484	-0.048407	-0.075284	0.563163
8808	-1.209679	-0.188324	9.721975	-0.258556	0.075895	-0.128048	0.171831	0.533427	-0.714635	-0.820115	-0.044830	-0.079405	0.564887
8809	-1.043661	-0.120543	9.748478	-0.106838	0.044257	-0.064472	0.173874	0.539349	-0.711434	-0.819401	-0.043568	-0.081279	0.565754
8810	-0.928038	-0.111441	9.528857	-0.006780	0.032660	-0.008567	0.172560	0.543924	-0.712193	-0.819175	-0.043827	-0.081735	0.565996
8811	-0.873732	-0.380834	9.511185	0.051603	0.029181	0.034203	0.173611	0.542158	-0.712973	-0.819465	-0.045101	-0.081430	0.565520
8812	-1.113863	-0.570789	9.679101	-0.165653	0.040853	0.064461	0.175421	0.541891	-0.710802	-0.820141	-0.042975	-0.083747	0.564366
8813	-1.406444	-0.891339	9.676676	-0.172558	0.034414	0.069978	0.177073	0.548484	-0.707983	-0.821013	-0.040635	-0.086014	0.562928
8814	-1.362940	-0.931042	9.297279	-0.153272	0.021641	0.057183	0.178604	0.552260	-0.704907	-0.821608	-0.038483	-0.087881	0.561921
8815	-1.608885	-0.919608	9.266341	-0.232607	0.006808	0.021724	0.180274	0.555750	-0.703375	-0.822007	-0.034715	-0.090408	0.561183
8816	-1.719439	-0.973811	9.660597	-0.405835	-0.047537	-0.052907	0.179552	0.566838	-0.697191	-0.821671	-0.027430	-0.094053	0.561478
8817	-2.147908	-0.578692	10.079790	-0.347888	-0.092404	-0.076580	0.176100	0.579553	-0.692528	-0.821149	-0.020462	-0.096311	0.562157
8818	-2.342259	-0.261523	10.080024	-0.139764	-0.095854	-0.075544	0.172424	0.586731	-0.690952	-0.820457	-0.016960	-0.096178	0.563305
8819	-2.435812	-0.373563	9.731937	-0.076991	-0.047309	-0.064220	0.169284	0.589471	-0.689254	-0.819845	-0.015029	-0.096141	0.564256
8820	-2.403038	-0.192706	9.134707	-0.152548	0.010209	-0.075767	0.165873	0.594636	-0.687167	-0.818913	-0.012518	-0.097891	0.565369
8821	-2.535870	-0.150490	8.894031	-0.254220	0.032025	-0.078166	0.165824	0.601936	-0.682791	-0.818018	-0.008628	-0.101191	0.566156
8822	-2.479459	-0.341775	9.203913	-0.138591	0.040393	-0.064665	0.166449	0.606780	-0.681379	-0.817129	-0.006707	-0.103272	0.567089
8823	-2.409622	-0.811124	9.798055	0.005662	-0.000658	-0.080464	0.167350	0.607589	-0.680100	-0.816218	-0.006746	-0.103118	0.568427
8824	-1.902951	-0.906572	9.731836	-0.132438	-0.029083	-0.088478	0.164729	0.610057	-0.678020	-0.815231	-0.004083	-0.104002	0.569706
8825	-1.409932	-1.170160	9.749542	0.009791	-0.073685	-0.104269	0.160803	0.615618	-0.677215	-0.814196	-0.003297	-0.102598	0.571443
8826	-1.055959	-1.597731	9.732449	0.048628	-0.113809	-0.103975	0.156254	0.616197	-0.678207	-0.813155	-0.002591	-0.100036	0.573381
8827	-0.869632	-1.756912	9.506328	-0.014407	-0.110172	-0.100591	0.152115	0.613264	-0.680490	-0.812218	-0.000931	-0.098289	0.575013
8828	-0.842899	-1.799949	9.568380	0.069396	-0.007683	-0.085557	0.149774	0.613557	-0.680729	-0.811139	-0.001821	-0.097208	0.576716
8829	-0.872791	-1.598084	9.522927	0.141914	0.048130	-0.092669	0.147187	0.612359	-0.682509	-0.809963	-0.004467	-0.096205	0.578520
8830	-1.313552	-1.160333	9.752980	0.174394	0.021517	-0.120191	0.146703	0.605757	-0.684823	-0.808394	-0.007328	-0.094386	0.580979
8831	-1.752971	-1.014342	9.786931	0.093637	0.001292	-0.106750	0.143607	0.602407	-0.687372	-0.807130	-0.008617	-0.093182	0.582910
8832	-1.807383	-0.733857	9.531125	0.096720	-0.064429	-0.081728	0.142062	0.601460	-0.689804	-0.806173	-0.009291	-0.090868	0.584587
8833	-1.712727	-0.363480	9.445992	0.137004	-0.088177	-0.103650	0.138968	0.597572	-0.692353	-0.805087	-0.010273	-0.087713	0.586546
8834	-1.744945	-0.167884	9.678862	0.182735	-0.079072	-0.129287	0.133277	0.593174	-0.695139	-0.803498	-0.012083	-0.084160	0.589204
8835	-1.891507	-0.255981	10.031502	0.167560	-0.073764	-0.172753	0.129409	0.588616	-0.698454	-0.801534	-0.013655	-0.080890	0.592295
8836	-1.746165	-0.399610	10.155659	0.062893	-0.044691	-0.200081	0.123184	0.587185	-0.700720	-0.799084	-0.013824	-0.079321	0.595803
8837	-1.668634	-0.486408	10.054353	0.093859	-0.013430	-0.146436	0.121119	0.585708	-0.702891	-0.797328	-0.014995	-0.077881	0.598312
8838	-1.368863	-0.674073	9.874497	0.284817	0.008056	-0.066111	0.119074	0.579793	-0.705449	-0.796330	-0.019538	-0.074458	0.599945
8839	-1.281848	-0.732401	9.651264	0.302532	0.009179	-0.002334	0.118880	0.568594	-0.710339	-0.796151	-0.024514	-0.070824	0.600439
8840	-1.378058	-0.775703	9.707366	0.279145	0.025752	0.063045	0.118396	0.561727	-0.712396	-0.796609	-0.029365	-0.067686	0.599976
8841	-1.253053	-0.703391	9.675942	0.285578	0.038709	0.115664	0.121580	0.552364	-0.717956	-0.797753	-0.034563	-0.064662	0.598510
8842	-1.321210	-0.558735	9.806951	0.327021	0.029739	0.171250	0.124633	0.541537	-0.722358	-0.799406	-0.040364	-0.060937	0.596328
8843	-1.490775	-0.380677	9.915878	0.257089	0.016797	0.155210	0.127164	0.528852	-0.724956	-0.801004	-0.044871	-0.057875	0.594163
8844	-1.351531	-0.265400	9.777178	0.125725	0.036778	0.148978	0.130192	0.523679	-0.728326	-0.802522	-0.047501	-0.056671	0.592022
8845	-1.458030	-0.184671	9.527685	0.171354	0.056863	0.119640	0.133614	0.516357	-0.731186	-0.803692	-0.051052	-0.055309	0.590266
8846	-1.526301	-0.023832	9.466896	0.141569	0.045839	0.111191	0.135727	0.511602	-0.734034	-0.804708	-0.053999	-0.054094	0.588730
8847	-1.638713	0.306197	9.662498	0.138129	0.063120	0.089897	0.138736	0.506599	-0.733803	-0.805531	-0.057060	-0.053262	0.587391
8848	-1.736047	0.495864	9.606643	0.207840	0.044049	0.110571	0.140074	0.500373	-0.736774	-0.806435	-0.061050	-0.051236	0.585927
8849	-1.480521	0.499024	9.678680	0.181592	0.007519	0.119733	0.142455	0.491866	-0.738340	-0.807586	-0.064202	-0.048958	0.584197
8850	-1.298086	0.663030	9.694684	0.111723	-0.007205	0.099097	0.143137	0.486060	-0.740406	-0.808499	-0.066027	-0.047241	0.582870
8851	-1.201840	0.701776	9.712928	0.050743	0.003629	0.067395	0.143152	0.483362	-0.741436	-0.809199	-0.066963	-0.046473	0.581853
8852	-1.192406	0.745026	9.692019	-0.041549	0.021669	0.011524	0.143285	0.483223	-0.741823	-0.809219	-0.066565	-0.047118	0.581819
8853	-1.327812	0.836576	9.809654	-0.069118	0.040678	-0.038492	0.145614	0.484553	-0.740555	-0.808812	-0.065893	-0.048463	0.582351
8854	-1.645589	0.754825	10.007167	-0.087160	0.065197	-0.068165	0.146248	0.487512	-0.739530	-0.807934	-0.065187	-0.050451	0.583480
8855	-1.933403	0.446355	10.016957	-0.077502	0.096252	-0.060777	0.147261	0.492090	-0.737478	-0.807213	-0.065021	-0.052830	0.584284
8856	-1.903440	0.219627	9.826835	-0.027915	0.098243	-0.023599	0.148802	0.495046	-0.735689	-0.806760	-0.065703	-0.054604	0.584671
8857	-1.912709	0.132333	9.631101	0.004016	0.087438	0.021808	0.151009	0.495430	-0.735192	-0.806899	-0.066839	-0.055803	0.584236
8858	-1.849502	0.014074	9.483614	-0.027745	0.050946	0.054014	0.154651	0.494719	-0.734964	-0.807426	-0.067054	-0.056711	0.583396
8859	-1.806077	0.006936	9.481519	-0.015821	0.018162	0.092889	0.154516	0.494064	-0.733420	-0.808493	-0.067130	-0.056950	0.581884
8860	-1.825879	0.112441	9.391603	0.010164	-0.025612	0.117079	0.156475	0.493360	-0.734465	-0.809783	-0.067138	-0.056094	0.580170
8861	-1.792761	0.252604	9.557096	-0.011016	-0.042044	0.135447	0.157005	0.491468	-0.734984	-0.811397	-0.066635	-0.055258	0.578050
8862	-1.598041	0.373839	9.721434	0.018518	-0.051067	0.161452	0.157012	0.490786	-0.736013	-0.813205	-0.066531	-0.053834	0.575650
8863	-1.359457	0.388773	9.728670	0.060373	-0.057334	0.181063	0.157150	0.489301	-0.736529	-0.815249	-0.067049	-0.051854	0.572874
8864	-1.209998	0.383869	9.614782	-0.021676	-0.062027	0.155744	0.159251	0.484303	-0.736806	-0.817037	-0.066155	-0.050716	0.570527
8865	-1.427652	0.532706	9.648442	-0.130107	-0.035735	0.131142	0.157159	0.486883	-0.736531	-0.818722	-0.063743	-0.051316	0.568329
8866	-1.722557	0.708130	9.763365	-0.061679	-0.029377	0.105617	0.157670	0.488630	-0.735891	-0.819916	-0.062520	-0.051233	0.566749
8867	-1.616194	0.648412	9.825927	-0.028084	-0.038535	0.079966	0.156622	0.489989	-0.735496	-0.820881	-0.061713	-0.050692	0.565487
8868	-1.374824	0.578729	9.709588	-0.073197	-0.051431	0.042856	0.156750	0.491326	-0.736011	-0.821402	-0.059985	-0.050455	0.564938
8869	-1.330984	0.485097	9.739888	-0.111419	-0.055182	0.020525	0.155697	0.494431	-0.735744	-0.821808	-0.057559	-0.050644	0.564583
8870	-1.405517	0.446699	9.810662	-0.112683	-0.066280	-0.023765	0.153089	0.495408	-0.735080	-0.821626	-0.054947	-0.050687	0.565104
8871	-1.351915	0.326516	9.809478	-0.131604	-0.059054	-0.051551	0.152811	0.499713	-0.734818	-0.821232	-0.052069	-0.051114	0.565910
8872	-1.286630	0.283220	9.773475	-0.126040	-0.048148	-0.082913	0.149267	0.505421	-0.732344	-0.820365	-0.049382	-0.051670	0.567356
8873	-1.214578	0.341228	9.810966	-0.114228	-0.055551	-0.127141	0.146780	0.509480	-0.732322	-0.819077	-0.046746	-0.052023	0.569404
8874	-1.210133	0.423241	9.872164	-0.144388	-0.048406	-0.178991	0.143639	0.514890	-0.732295	-0.817113	-0.043654	-0.052876	0.572386
8875	-1.344663	0.332147	10.044852	-0.089357	-0.030279	-0.248884	0.138790	0.520619	-0.729167	-0.814353	-0.041590	-0.053452	0.576404
8876	-1.383051	0.288337	9.919065	-0.066203	-0.021224	-0.293077	0.133963	0.525238	-0.729513	-0.810945	-0.039962	-0.053948	0.581257
8877	-1.464226	0.114329	9.733445	0.032059	-0.052235	-0.310059	0.129273	0.526639	-0.728960	-0.807347	-0.039556	-0.052808	0.586377
8878	-1.256691	0.071772	9.830796	-0.016611	-0.087052	-0.332392	0.123287	0.528314	-0.729426	-0.803467	-0.037920	-0.051697	0.591887
8879	-1.242304	0.080833	9.658237	-0.045020	-0.103428	-0.296516	0.115478	0.531482	-0.730391	-0.800073	-0.035681	-0.050621	0.596697
8880	-1.158151	0.139778	9.962286	-0.062567	-0.114385	-0.281824	0.108580	0.533436	-0.730850	-0.796777	-0.033033	-0.049576	0.601329
8881	-1.514521	0.057506	10.029815	0.038675	-0.117904	-0.248093	0.101677	0.535668	-0.730280	-0.793864	-0.032012	-0.047228	0.605413
8882	-1.515103	-0.337741	9.822642	0.202438	-0.099427	-0.243579	0.096239	0.533147	-0.733195	-0.790800	-0.033791	-0.043192	0.609613
