# Supplementary material for: Identification of Haptic Based Guiding Using Hard Reins
Source: PLoS One. 2015 Jul 22;10(7):e0132020. doi: 10.1371/journal.pone.0132020 (PMC4511788; doi:10.1371/journal.pone.0132020)
Supplement: S2 File — (ZIP) [file pone.0132020.s002.zip › MotionData2/Subject10/T1/sync1.txt]

// Start Time: 0
// Sample rate: 25.0Hz
// Scenario: 4.9
// Firmware Version: 2.6.1
Counter	Acc_X	Acc_Y	Acc_Z	Gyr_X	Gyr_Y	Gyr_Z	Mag_X	Mag_Y	Mag_Z	Quat_w	Quat_x	Quat_y	Quat_z
7850	3.455302	2.747742	8.721186	0.010353	0.011688	-0.002950	-0.916281	-0.037552	-0.818270	0.768799	0.004378	-0.236300	-0.594215
7851	3.499365	2.721839	8.698664	-0.006351	-0.017247	0.010950	-0.915750	-0.038545	-0.818040	0.768581	0.003817	-0.236486	-0.594427
7852	3.543124	2.715351	8.702462	-0.002656	0.004123	0.011089	-0.916018	-0.037488	-0.815189	0.768400	0.003647	-0.236441	-0.594680
7853	3.530728	2.729691	8.704381	0.018815	-0.002897	0.014650	-0.916418	-0.036189	-0.816751	0.768292	0.003627	-0.236707	-0.594714
7854	3.518135	2.763451	8.766319	0.004592	-0.004618	0.007521	-0.916678	-0.038016	-0.815868	0.768026	0.003481	-0.236883	-0.594988
7855	3.515912	2.748844	8.737478	0.009955	-0.002840	0.009319	-0.915758	-0.035804	-0.815942	0.767855	0.003353	-0.237041	-0.595146
7856	3.484588	2.733707	8.698121	0.008129	0.011277	0.012949	-0.916946	-0.036892	-0.815963	0.767728	0.003424	-0.237015	-0.595319
7857	3.450039	2.767064	8.711250	0.005015	0.004619	-0.006548	-0.915888	-0.036770	-0.816239	0.767404	0.003389	-0.236997	-0.595745
7858	3.465268	2.733359	8.716785	-0.005650	-0.007741	-0.013735	-0.915625	-0.036231	-0.815689	0.766870	0.003149	-0.237097	-0.596394
7859	3.477254	2.738430	8.707488	-0.016551	-0.009697	-0.010248	-0.916416	-0.037043	-0.815974	0.766433	0.002633	-0.237038	-0.596981
7860	3.543647	2.691089	8.714696	-0.027157	-0.019342	-0.019196	-0.915358	-0.036773	-0.816648	0.765780	0.001951	-0.237059	-0.597814
7861	3.587762	2.672475	8.754701	-0.007188	-0.011927	-0.024401	-0.916812	-0.037295	-0.816781	0.765162	0.001616	-0.237146	-0.598570
7862	3.552934	2.710675	8.710019	-0.005388	0.008444	-0.020721	-0.915622	-0.037167	-0.817461	0.764619	0.001607	-0.237001	-0.599322
7863	3.562556	2.730280	8.811257	-0.002016	0.033061	-0.008181	-0.915226	-0.036625	-0.817180	0.764407	0.001812	-0.236462	-0.599803
7864	3.510073	2.671060	8.699375	-0.005146	0.040533	-0.024040	-0.915095	-0.036325	-0.818244	0.763973	0.002207	-0.235829	-0.600604
7865	3.457422	2.772060	8.778833	-0.012671	0.033096	-0.013497	-0.914297	-0.037439	-0.819093	0.763697	0.002277	-0.235160	-0.601217
7866	3.408663	2.654657	8.710829	-0.053923	0.020472	-0.020762	-0.913771	-0.036300	-0.820671	0.763209	0.001671	-0.234246	-0.602194
7867	3.497520	2.690248	8.681997	-0.017619	0.026379	-0.031240	-0.912183	-0.036623	-0.820297	0.762686	0.001668	-0.233618	-0.603101
7868	3.456314	2.689500	8.673517	-0.028821	0.004662	-0.019912	-0.910860	-0.036314	-0.822983	0.762132	0.001250	-0.233246	-0.603944
7869	3.569824	2.710980	8.688873	-0.041070	-0.000416	-0.034154	-0.911392	-0.035502	-0.821343	0.761446	0.000578	-0.232748	-0.605003
7870	3.553196	2.700973	8.731763	-0.025133	-0.000523	-0.024377	-0.909933	-0.036901	-0.822610	0.760811	0.000175	-0.232499	-0.605896
7871	3.523671	2.712567	8.663376	-0.053890	0.012545	-0.023492	-0.910070	-0.035235	-0.822154	0.760311	-0.000587	-0.231653	-0.606848
7872	3.513522	2.734228	8.655680	-0.030978	-0.006304	-0.008510	-0.909543	-0.034375	-0.823740	0.759839	-0.001224	-0.231421	-0.607526
7873	3.514395	2.702697	8.732966	-0.011082	-0.014895	-0.013807	-0.908489	-0.033005	-0.823709	0.759326	-0.001713	-0.231517	-0.608129
7874	3.514801	2.680857	8.723516	-0.002017	-0.000595	-0.013687	-0.909543	-0.034360	-0.824410	0.758817	-0.001816	-0.231550	-0.608751
7875	3.490214	2.690115	8.669739	0.010122	0.011468	0.005885	-0.909805	-0.035220	-0.823094	0.758665	-0.001754	-0.231507	-0.608957
7876	3.437062	2.696442	8.759523	0.019099	-0.002638	0.004064	-0.910335	-0.035078	-0.822682	0.758361	-0.001644	-0.231827	-0.609214
7877	3.417730	2.693664	8.758951	-0.000356	-0.005141	-0.009270	-0.908881	-0.034550	-0.822816	0.757947	-0.001869	-0.231907	-0.609698
7878	3.517432	2.671196	8.728483	0.008775	-0.002283	-0.013664	-0.909146	-0.034678	-0.823085	0.757429	-0.001829	-0.232097	-0.610270
7879	3.525485	2.637364	8.762682	-0.000003	0.004100	0.012871	-0.908620	-0.033423	-0.823587	0.757327	-0.002040	-0.232043	-0.610417
7880	3.493446	2.661053	8.742265	0.016974	0.008554	0.018263	-0.910209	-0.033136	-0.822353	0.757247	-0.001893	-0.232167	-0.610468
7881	3.402736	2.707950	8.705431	0.004046	-0.002491	0.028780	-0.909674	-0.034805	-0.823083	0.757309	-0.002195	-0.232261	-0.610355
7882	3.371106	2.726803	8.783747	0.000845	-0.011881	0.011917	-0.909810	-0.033702	-0.822376	0.757057	-0.002511	-0.232498	-0.610576
7883	3.403212	2.690972	8.748899	-0.000410	-0.001653	-0.006592	-0.910081	-0.031455	-0.822837	0.756690	-0.002699	-0.232523	-0.611021
7884	3.422687	2.688900	8.763953	-0.007300	-0.005847	-0.019022	-0.909815	-0.032018	-0.822858	0.756086	-0.002922	-0.232570	-0.611749
7885	3.490642	2.675563	8.713186	-0.012435	0.004977	-0.026939	-0.911007	-0.031434	-0.822826	0.755498	-0.003113	-0.232347	-0.612558
7886	3.529486	2.676271	8.740849	-0.000305	0.001111	-0.010137	-0.910606	-0.032997	-0.821942	0.755034	-0.003186	-0.232375	-0.613120
7887	3.553651	2.676708	8.722332	-0.019043	0.014435	0.019943	-0.910476	-0.032297	-0.822189	0.755063	-0.003582	-0.231928	-0.613250
7888	3.586369	2.745271	8.773364	-0.007334	0.017263	0.053582	-0.910874	-0.031407	-0.824167	0.755454	-0.003859	-0.231621	-0.612883
7889	3.515630	2.642037	8.740683	-0.012984	0.032904	0.066062	-0.910479	-0.031022	-0.823087	0.756133	-0.004152	-0.230971	-0.612289
7890	3.468913	2.689745	8.827945	-0.028883	0.038367	0.055444	-0.912073	-0.028881	-0.823670	0.756640	-0.004506	-0.230080	-0.611996
7891	3.437969	2.655197	8.786339	-0.034079	0.050896	0.050213	-0.911020	-0.026918	-0.825228	0.757203	-0.004820	-0.228898	-0.611740
7892	3.404810	2.625473	8.840904	-0.064009	0.031787	0.021713	-0.909966	-0.025072	-0.827727	0.757262	-0.005632	-0.227679	-0.612116
7893	3.410927	2.552758	8.783875	-0.081448	0.033919	0.001341	-0.910236	-0.023058	-0.830206	0.757141	-0.006645	-0.226176	-0.612812
7894	3.378888	2.576448	8.763457	-0.072647	0.005478	0.003846	-0.909715	-0.020271	-0.830660	0.756855	-0.007828	-0.225250	-0.613491
7895	3.416768	2.494603	8.731541	-0.101109	-0.005078	-0.010461	-0.909319	-0.019838	-0.831722	0.756404	-0.009562	-0.224096	-0.614445
7896	3.416252	2.412074	8.813982	-0.068169	-0.009610	-0.031603	-0.909459	-0.017175	-0.832172	0.755612	-0.010703	-0.223458	-0.615632
7897	3.451217	2.468528	8.732794	-0.049127	-0.009318	-0.036854	-0.909195	-0.016745	-0.832965	0.754821	-0.011585	-0.223011	-0.616747
7898	3.448602	2.368968	8.810486	-0.030781	-0.005302	-0.049145	-0.909591	-0.016857	-0.833768	0.753836	-0.012030	-0.222772	-0.618029
7899	3.448511	2.368964	8.781600	-0.021212	-0.016153	-0.038574	-0.908798	-0.016875	-0.833778	0.752998	-0.012572	-0.222771	-0.619039
7900	3.472755	2.379120	8.849661	-0.019450	-0.023246	-0.038622	-0.908799	-0.016281	-0.835367	0.752064	-0.013114	-0.222939	-0.620102
7901	3.498385	2.418414	8.773129	-0.012886	-0.018470	-0.013822	-0.907741	-0.016323	-0.834577	0.751522	-0.013673	-0.223071	-0.620700
7902	3.491224	2.430433	8.883537	-0.042901	-0.023484	-0.036936	-0.909065	-0.016084	-0.831472	0.750597	-0.014578	-0.222950	-0.621840
7903	3.435704	2.402713	8.776139	-0.053461	-0.025138	-0.045804	-0.908802	-0.015491	-0.833332	0.749613	-0.015687	-0.222686	-0.623093
7904	3.486610	2.389065	8.695969	-0.011940	-0.019368	-0.049182	-0.907341	-0.017501	-0.832207	0.748562	-0.016022	-0.222892	-0.624274
7905	3.471878	2.534446	8.785883	0.026087	0.013103	-0.018801	-0.908268	-0.017178	-0.833258	0.748106	-0.015581	-0.223041	-0.624778
7906	3.510004	2.450185	8.816571	-0.039924	0.069695	-0.064624	-0.908525	-0.019331	-0.836406	0.747242	-0.015154	-0.221568	-0.626345
7907	3.609063	2.337894	8.781947	0.045829	0.028372	0.053831	-0.905222	-0.018352	-0.833732	0.747767	-0.014556	-0.221720	-0.625678
7908	3.443149	2.368849	8.617766	0.130192	0.049146	0.033050	-0.907468	-0.019119	-0.834535	0.748082	-0.012276	-0.222652	-0.625018
7909	3.507604	2.603085	9.022339	0.162761	0.054946	0.026083	-0.906667	-0.021809	-0.833558	0.748402	-0.009474	-0.223877	-0.624247
7910	3.410364	2.591593	8.850958	0.034433	0.040955	0.044182	-0.904285	-0.022462	-0.831730	0.748791	-0.008779	-0.223732	-0.623842
7911	3.349018	2.488518	8.724693	-0.000200	0.024304	0.058133	-0.905874	-0.021687	-0.833563	0.749338	-0.008941	-0.223374	-0.623311
7912	3.353728	2.512889	8.835372	0.070837	0.020378	0.025615	-0.905475	-0.022272	-0.832782	0.749409	-0.007874	-0.223994	-0.623017
7913	3.446663	2.466026	8.809694	0.047086	0.014544	0.037863	-0.905610	-0.021269	-0.833821	0.749667	-0.007359	-0.224374	-0.622576
7914	3.491240	2.544513	8.841760	0.029506	0.025419	0.023718	-0.905472	-0.023238	-0.833215	0.749731	-0.006840	-0.224403	-0.622495
7915	3.458839	2.585186	8.813983	0.011035	0.014201	0.039508	-0.906531	-0.023241	-0.831997	0.750002	-0.006881	-0.224342	-0.622190
7916	3.434658	2.572604	8.750756	0.001635	0.018170	0.055425	-0.906535	-0.021533	-0.833551	0.750423	-0.007013	-0.224129	-0.621757
7917	3.390756	2.591229	8.778152	0.008718	0.008382	0.058045	-0.905879	-0.020027	-0.832974	0.750898	-0.007243	-0.224126	-0.621183
7918	3.405878	2.557518	8.749987	0.086636	0.014828	0.039763	-0.906672	-0.020161	-0.832433	0.751120	-0.006070	-0.225020	-0.620603
7919	3.419860	2.601474	8.851174	0.034634	-0.003120	0.028869	-0.907465	-0.020564	-0.832303	0.751182	-0.005922	-0.225518	-0.620348
7920	3.434985	2.553189	8.731657	0.022693	0.015081	0.007732	-0.907065	-0.021397	-0.832870	0.750999	-0.005562	-0.225618	-0.620537
7921	3.537957	2.654605	8.984371	-0.041250	0.008396	0.041051	-0.908519	-0.021588	-0.835272	0.751256	-0.006469	-0.225002	-0.620441
7922	3.448709	2.597132	8.751002	-0.024875	0.021942	0.037680	-0.906546	-0.018040	-0.833841	0.751468	-0.006874	-0.224405	-0.620395
7923	3.435978	2.497375	8.693598	0.004923	0.009931	0.065995	-0.908130	-0.018789	-0.836125	0.752046	-0.007182	-0.224338	-0.619716
7924	3.405584	2.562360	8.687362	0.055000	-0.007649	0.074885	-0.908132	-0.018259	-0.834902	0.752597	-0.006919	-0.225171	-0.618747
7925	3.332191	2.614441	8.795435	0.082148	0.006888	0.071538	-0.909192	-0.017672	-0.835139	0.753238	-0.006124	-0.226104	-0.617635
7926	2.948261	3.481368	9.330706	0.290346	0.273637	0.070397	-0.909212	-0.011020	-0.833319	0.754993	0.001173	-0.225600	-0.615702
7927	3.205698	2.748068	8.718338	0.367618	0.368359	0.364748	-0.908292	-0.008899	-0.835540	0.760794	0.009448	-0.224573	-0.608827
7928	4.203992	2.450673	9.121878	0.303588	0.018279	0.408063	-0.909347	-0.010038	-0.833420	0.765390	0.012315	-0.228103	-0.601661
7929	3.232206	2.243649	8.554472	0.172198	-0.013393	0.202577	-0.912790	-0.008879	-0.831870	0.767440	0.013661	-0.230454	-0.598114
7930	3.103889	2.906448	8.940269	0.069534	-0.000409	0.002528	-0.914248	-0.008038	-0.830620	0.767103	0.014578	-0.231338	-0.598183
7931	3.452301	2.679740	8.875648	-0.156354	-0.033439	-0.104547	-0.913850	-0.008586	-0.831446	0.765463	0.012060	-0.229968	-0.600862
7932	3.240738	2.564223	8.677476	-0.348626	-0.080839	-0.123962	-0.911578	-0.016270	-0.833057	0.763325	0.006192	-0.227024	-0.604778
7933	3.429059	2.587050	8.603653	-0.358513	-0.065690	-0.020500	-0.912124	-0.009712	-0.838872	0.762526	-0.000196	-0.223704	-0.607051
7934	3.454787	2.264681	8.575584	-0.003628	-0.104304	0.367601	-0.915315	-0.004042	-0.839727	0.766164	-0.003294	-0.225291	-0.601851
7935	3.024543	2.589427	8.668244	0.330955	-0.128352	0.303153	-0.919032	-0.000127	-0.836477	0.768951	-0.001345	-0.231232	-0.596023
7936	2.399466	2.947202	10.194015	-0.077291	0.116476	-0.819255	-0.918481	-0.007594	-0.833639	0.759265	0.002511	-0.228560	-0.609320
7937	3.598794	2.832868	8.657553	-0.380137	0.079326	0.005066	-0.917037	-0.003474	-0.838483	0.759408	-0.002492	-0.222698	-0.611309
7938	3.566315	2.443857	8.192549	-0.048180	0.022880	0.171103	-0.917850	0.003575	-0.841063	0.761247	-0.003842	-0.221800	-0.609338
7939	3.219793	2.665806	8.825295	0.021224	0.021002	0.198767	-0.919183	0.006970	-0.841878	0.763481	-0.004325	-0.221718	-0.606564
7940	3.061093	2.609529	8.859361	-0.030587	0.034082	0.119157	-0.917862	0.008140	-0.845608	0.764725	-0.005043	-0.220866	-0.605300
7941	3.163188	2.587104	8.819339	0.024060	0.021867	0.092707	-0.919716	0.008770	-0.846907	0.765668	-0.004983	-0.220801	-0.604131
7942	3.130435	2.669052	8.940468	0.039496	0.035363	0.055712	-0.921182	0.012371	-0.844363	0.766148	-0.004336	-0.220782	-0.603535
7943	3.202491	2.345104	8.993261	-0.006690	0.031991	0.032555	-0.921584	0.014209	-0.845104	0.766405	-0.004348	-0.220186	-0.603426
7944	3.322694	2.376402	8.888402	-0.000683	0.029117	0.043140	-0.920788	0.013534	-0.846877	0.766703	-0.004335	-0.219778	-0.603195
7945	3.213051	2.379249	8.716532	0.028538	0.004940	0.023655	-0.920391	0.013225	-0.845953	0.766738	-0.004095	-0.220019	-0.603066
7946	3.149794	2.281015	8.782725	0.075756	-0.016412	0.004233	-0.921448	0.012970	-0.845949	0.766374	-0.003288	-0.221234	-0.603088
7947	3.244683	2.396830	8.869006	0.064612	-0.046953	-0.022547	-0.924753	0.012048	-0.845002	0.765624	-0.002916	-0.222700	-0.603503
7948	3.259084	2.414090	8.934304	0.014914	-0.068848	-0.052907	-0.924484	0.010431	-0.841573	0.764332	-0.003419	-0.223987	-0.604660
7949	3.257317	2.501440	8.926371	-0.025344	-0.087604	-0.099129	-0.925799	0.007504	-0.840311	0.762462	-0.004571	-0.224983	-0.606641
7950	3.446221	2.480577	8.761433	-0.049950	-0.083721	-0.120436	-0.925271	0.007777	-0.840576	0.760271	-0.005940	-0.225713	-0.609103
7951	3.668567	2.494310	8.662247	-0.007784	-0.071084	-0.113197	-0.926321	0.004977	-0.839045	0.758290	-0.006573	-0.226679	-0.611203
7952	3.670940	2.649723	8.860922	0.032265	-0.060511	-0.095334	-0.927642	0.004429	-0.838109	0.756503	-0.006525	-0.228052	-0.612905
7953	3.588005	2.672488	8.831729	-0.011920	-0.029934	-0.052823	-0.926845	0.002817	-0.835490	0.755437	-0.006997	-0.228344	-0.614105
7954	3.513877	2.729388	8.737562	-0.023564	-0.009577	-0.017350	-0.926845	0.002839	-0.836427	0.754825	-0.007525	-0.228250	-0.614886
7955	3.407327	2.717740	8.686243	0.002873	-0.009890	0.003974	-0.926973	0.001454	-0.836738	0.754546	-0.007781	-0.228419	-0.615162
7956	3.365439	2.639312	8.738502	0.008005	-0.017180	0.012795	-0.927366	0.000327	-0.835831	0.754271	-0.008065	-0.228822	-0.615346
7957	3.281801	2.710620	8.793163	0.022036	-0.013860	0.027020	-0.928036	0.003129	-0.835734	0.754260	-0.008176	-0.229280	-0.615187
7958	3.353313	2.777460	8.840585	0.004753	-0.031033	-0.003222	-0.930684	0.003734	-0.835148	0.753719	-0.008607	-0.229855	-0.615630
7959	3.329802	2.706617	8.621368	0.033618	-0.008677	-0.034802	-0.929227	0.003119	-0.834113	0.752970	-0.008183	-0.230385	-0.616353
7960	3.191827	2.541459	8.392130	0.080608	-0.019604	-0.009044	-0.930679	0.002056	-0.834934	0.752420	-0.007305	-0.231723	-0.616534
7961	3.522038	3.093665	9.019081	0.246989	0.017844	-0.170180	-0.930131	-0.004590	-0.831400	0.750139	-0.002701	-0.234500	-0.618300
7962	3.527128	3.079192	9.004906	0.083138	0.073176	-0.090772	-0.927868	-0.009724	-0.828641	0.748987	-0.000262	-0.234480	-0.619707
7963	3.291340	3.191393	8.712808	0.006898	0.089710	0.004629	-0.927997	-0.010505	-0.830942	0.749172	0.000827	-0.233201	-0.619966
7964	3.238167	3.481744	9.055582	0.137396	0.158756	-0.153663	-0.924816	-0.012806	-0.831052	0.747605	0.005425	-0.232564	-0.622070
7965	3.148952	3.795657	8.877179	-0.037731	0.225836	-0.121945	-0.918709	-0.019947	-0.835906	0.746832	0.008172	-0.228682	-0.624403
7966	2.958170	3.525112	8.141663	-0.095818	0.205317	-0.104506	-0.913815	-0.019248	-0.840898	0.746053	0.009626	-0.224440	-0.626849
7967	2.819302	3.396341	7.859171	-0.024712	0.171297	-0.143358	-0.910770	-0.019498	-0.845230	0.744713	0.012010	-0.221541	-0.629427
7968	2.655119	3.650686	8.119382	0.056420	0.083602	-0.164863	-0.907185	-0.023880	-0.846215	0.742554	0.014468	-0.221005	-0.632108
7969	2.705754	3.433237	8.967404	0.074691	0.062512	-0.383331	-0.902401	-0.031360	-0.847044	0.737621	0.018059	-0.220899	-0.637803
7970	4.333206	4.176933	10.306479	0.057914	0.326331	-0.627087	-0.892513	-0.042152	-0.847887	0.730456	0.025656	-0.216614	-0.647190
7971	3.911405	3.042890	9.228609	-0.546489	0.422326	-0.044710	-0.880601	-0.043843	-0.859064	0.731596	0.023278	-0.203370	-0.650282
7972	2.564089	0.556941	7.328629	-0.335564	0.284297	0.065138	-0.875469	-0.033910	-0.871937	0.733230	0.021615	-0.194902	-0.651091
7973	2.960751	0.933321	9.470486	0.234962	0.243060	-0.082016	-0.866991	-0.038347	-0.875391	0.732690	0.028389	-0.194372	-0.651597
7974	3.428408	1.539007	10.221595	0.165076	0.053777	0.072006	-0.865135	-0.039939	-0.874659	0.733348	0.031070	-0.195804	-0.650305
7975	2.877411	1.727584	9.577640	0.123700	-0.088871	0.217931	-0.868786	-0.033528	-0.877517	0.735464	0.030636	-0.198848	-0.647004
7976	2.420139	1.942523	8.859167	0.168048	-0.137937	0.201951	-0.874078	-0.033927	-0.873047	0.737055	0.030372	-0.203199	-0.643846
7977	2.354367	2.111263	9.048429	0.083533	-0.122828	0.065637	-0.878559	-0.039629	-0.869157	0.737072	0.029496	-0.206096	-0.642946
7978	2.790131	1.934724	9.337521	-0.074610	-0.044196	0.069086	-0.879094	-0.037836	-0.867753	0.737476	0.027404	-0.205856	-0.642652
7979	3.232529	2.064087	9.056476	-0.103967	-0.003277	0.131045	-0.881482	-0.035390	-0.868720	0.738934	0.024980	-0.204604	-0.641475
7980	3.027124	2.152595	9.027843	-0.117058	0.021869	0.187788	-0.885214	-0.025801	-0.869712	0.741147	0.022624	-0.202901	-0.639547
7981	2.930259	2.393570	9.035088	-0.128104	0.032179	0.198440	-0.888142	-0.019247	-0.872953	0.743605	0.019989	-0.200843	-0.637428
7982	2.947843	2.447266	8.804158	-0.118735	0.048517	0.187964	-0.888288	-0.014312	-0.875207	0.745905	0.017948	-0.198714	-0.635465
7983	2.940521	2.587929	8.908776	-0.069457	0.088530	0.168918	-0.889095	-0.009775	-0.877733	0.748163	0.017008	-0.196554	-0.633506
7984	2.911646	2.582553	8.939221	-0.038479	0.079404	0.153049	-0.887781	-0.006403	-0.880187	0.750094	0.016697	-0.194965	-0.631719
7985	2.978287	2.632302	8.871090	0.005907	0.103010	0.112657	-0.888850	-0.002262	-0.883393	0.751654	0.017283	-0.193532	-0.630288
7986	3.038930	2.764487	8.958603	0.002011	0.123971	0.126903	-0.888063	0.000168	-0.886809	0.753400	0.018243	-0.191774	-0.628712
7987	2.813497	2.639025	8.909307	0.034092	0.123915	0.139436	-0.886347	0.001353	-0.885451	0.755350	0.019411	-0.190406	-0.626750
7988	2.703406	2.578778	8.964150	-0.008282	0.155244	0.080296	-0.885296	0.003898	-0.888062	0.756619	0.020784	-0.188024	-0.625893
7989	2.762518	2.516730	8.874969	-0.047135	0.209549	0.028353	-0.879742	0.005281	-0.893174	0.757514	0.022215	-0.184304	-0.625868
7990	2.771351	2.599446	9.124935	-0.002285	0.234606	0.037483	-0.875252	0.008082	-0.898229	0.758515	0.024834	-0.180772	-0.625587
7991	2.706405	2.928376	9.053068	-0.028007	0.225061	0.055025	-0.870226	0.008938	-0.904156	0.759761	0.026653	-0.177082	-0.625056
7992	2.462697	3.021062	9.198934	0.117266	0.093006	0.051146	-0.867052	0.009266	-0.903378	0.760338	0.029267	-0.177197	-0.624204
7993	2.225942	2.977925	9.153483	0.187541	-0.037380	0.025833	-0.868630	0.005925	-0.901992	0.760149	0.031213	-0.180177	-0.623487
7994	2.400508	2.709218	9.021266	0.152039	-0.070980	-0.065578	-0.869937	-0.000004	-0.897475	0.758647	0.032727	-0.183144	-0.624373
7995	2.711210	2.656582	8.857899	0.087231	-0.039656	-0.059454	-0.870717	-0.004451	-0.897340	0.757435	0.033425	-0.184865	-0.625300
7996	2.368706	2.630986	9.198992	0.026235	0.015896	0.009736	-0.870448	-0.006441	-0.895932	0.757269	0.033839	-0.184992	-0.625442
7997	1.648424	2.608254	9.634377	-0.059120	-0.004138	0.034243	-0.870316	-0.006005	-0.896858	0.757455	0.032440	-0.184377	-0.625471
7998	1.785559	2.484487	9.307364	-0.060097	-0.109645	-0.014192	-0.871780	-0.003064	-0.895943	0.756580	0.030064	-0.185309	-0.626373
7999	2.538907	2.265057	8.605246	0.078320	-0.083870	-0.001356	-0.874424	-0.003889	-0.893795	0.755938	0.029884	-0.187583	-0.626480
8000	2.351140	2.339417	9.467820	0.042741	-0.087253	-0.020037	-0.875208	-0.007409	-0.891486	0.755004	0.029367	-0.189458	-0.627066
8001	2.126294	2.454289	9.587622	-0.132091	-0.073011	-0.008960	-0.878123	-0.005675	-0.891263	0.754425	0.026179	-0.188895	-0.628074
8002	1.944564	2.273758	9.217556	-0.115306	-0.045832	-0.024590	-0.878261	-0.003851	-0.891606	0.753672	0.023812	-0.188159	-0.629291
8003	2.239280	2.303368	9.115657	-0.041291	-0.037907	-0.031444	-0.878395	-0.003270	-0.892524	0.752889	0.022531	-0.188165	-0.630274
8004	2.399213	2.447069	9.256675	-0.074999	-0.071342	-0.056562	-0.880245	-0.003979	-0.890113	0.751610	0.020572	-0.188302	-0.631824
8005	2.164264	2.549599	9.169264	-0.109040	-0.059111	-0.060077	-0.881049	-0.000423	-0.892403	0.750404	0.018126	-0.187742	-0.633497
8006	2.296640	2.576261	9.052778	-0.083696	-0.069385	-0.067164	-0.882378	0.001860	-0.893387	0.748990	0.016099	-0.187733	-0.635226
8007	2.576013	2.659002	9.031843	-0.055581	-0.061785	-0.040569	-0.881317	0.000834	-0.892225	0.747988	0.014360	-0.187895	-0.636398
8008	2.475121	2.628053	9.115630	-0.062889	-0.064606	-0.037052	-0.882908	0.001954	-0.890831	0.746957	0.012592	-0.188086	-0.637589
8009	2.339453	2.630449	9.140332	-0.086059	-0.076992	-0.047784	-0.883176	0.003099	-0.891864	0.745803	0.010250	-0.188079	-0.638982
8010	2.400451	2.718931	9.064515	-0.082144	-0.080205	-0.060184	-0.885557	0.003168	-0.892504	0.744409	0.008081	-0.188249	-0.640587
8011	2.486884	2.521462	9.097540	-0.069051	-0.086722	-0.079646	-0.887146	0.003752	-0.892065	0.742792	0.006007	-0.188593	-0.642383
8012	2.414943	2.476460	9.052347	-0.080526	-0.085739	-0.087614	-0.887414	0.004527	-0.889090	0.741008	0.003894	-0.188858	-0.644380
8013	2.392993	2.592565	8.973777	-0.037319	-0.097817	-0.123801	-0.887410	0.003279	-0.889397	0.738759	0.002335	-0.189761	-0.646700
8014	2.430826	2.403925	9.019685	0.012474	-0.094527	-0.167829	-0.889521	0.001476	-0.887688	0.735877	0.001788	-0.191347	-0.649514
8015	2.628469	2.480347	9.167181	-0.004707	-0.086797	-0.197943	-0.888454	-0.001953	-0.885130	0.732680	0.001149	-0.192493	-0.652783
8016	2.873091	2.353703	9.096214	-0.048585	-0.103722	-0.175249	-0.889242	-0.004219	-0.882781	0.729637	-0.000388	-0.193409	-0.655914
8017	2.756466	2.371006	9.106947	-0.063309	-0.139565	-0.169312	-0.889104	-0.005994	-0.884581	0.726578	-0.002692	-0.194556	-0.658957
8018	2.573936	2.314310	9.265444	-0.023259	-0.137045	-0.185929	-0.890418	-0.008772	-0.883716	0.723234	-0.004256	-0.196284	-0.662108
8019	2.773755	2.507271	9.303817	-0.045085	-0.088768	-0.203423	-0.889883	-0.011217	-0.880986	0.719888	-0.005479	-0.196918	-0.665549
8020	2.896835	2.159965	9.252447	-0.057985	-0.033450	-0.215498	-0.888556	-0.012828	-0.878909	0.716517	-0.006054	-0.196683	-0.669240
8021	2.883516	2.310195	9.053537	-0.122461	-0.079741	-0.235444	-0.888022	-0.014678	-0.877768	0.712731	-0.008154	-0.196140	-0.673407
8022	2.927921	1.985712	8.787773	-0.051939	-0.066494	-0.243969	-0.886560	-0.017241	-0.876928	0.708809	-0.008976	-0.196459	-0.677431
8023	2.869559	1.814782	9.177193	-0.091414	-0.104705	-0.222225	-0.886154	-0.020491	-0.875428	0.705066	-0.011043	-0.196662	-0.681237
8024	2.859719	2.137486	9.634177	-0.141457	-0.034639	-0.123823	-0.885361	-0.020109	-0.874621	0.702850	-0.013164	-0.195281	-0.683881
8025	3.009873	1.972693	9.334350	-0.235905	0.007240	-0.016012	-0.885102	-0.017443	-0.881775	0.702295	-0.016557	-0.191863	-0.685343
8026	2.836334	1.865129	8.949543	-0.145846	-0.008717	0.047873	-0.885781	-0.011245	-0.883848	0.702511	-0.019051	-0.190003	-0.685576
8027	2.656382	2.007495	8.880367	-0.027396	-0.074397	0.083223	-0.887640	-0.008835	-0.883750	0.703065	-0.021017	-0.190543	-0.684800
8028	2.554480	2.008070	8.843539	0.142147	-0.098386	0.032348	-0.890948	-0.009124	-0.879969	0.702834	-0.020632	-0.193894	-0.684108
8029	2.522860	2.386163	8.892670	0.124116	-0.142807	0.024925	-0.894520	-0.009110	-0.876979	0.702375	-0.021159	-0.197479	-0.683537
8030	2.419039	2.505657	8.999301	0.177648	-0.134971	-0.057946	-0.896891	-0.013046	-0.873191	0.700763	-0.020421	-0.201861	-0.683935
8031	2.744311	2.463002	8.908512	0.215579	-0.146073	-0.098633	-0.899518	-0.020120	-0.866016	0.698606	-0.019188	-0.206775	-0.684708
8032	2.873224	2.766699	8.683758	0.239560	-0.138177	-0.052651	-0.900751	-0.027414	-0.862463	0.697037	-0.017652	-0.212036	-0.684740
8033	2.611390	3.264406	8.717701	0.282783	-0.127157	-0.052409	-0.902720	-0.032809	-0.856181	0.695565	-0.015379	-0.217582	-0.684552
8034	2.573142	3.780769	9.076076	0.245201	-0.084931	-0.190195	-0.903495	-0.039914	-0.849431	0.692284	-0.012438	-0.222206	-0.686449
8035	2.603327	4.538696	9.610434	0.440033	0.118952	-0.241375	-0.901341	-0.053481	-0.843457	0.689256	-0.003703	-0.226535	-0.688182
8036	3.073072	4.173400	9.492815	0.268572	0.334758	-0.252994	-0.894424	-0.067047	-0.842361	0.686873	0.005610	-0.225650	-0.690837
8037	3.337415	3.177575	7.869498	-0.135852	0.294863	-0.071410	-0.885887	-0.069421	-0.845364	0.686893	0.008084	-0.219622	-0.692733
8038	2.776963	2.196365	6.822321	0.096554	0.205059	0.112821	-0.883651	-0.064450	-0.851663	0.688932	0.011611	-0.218180	-0.691112
8039	3.282509	3.210694	9.107125	0.635356	0.219694	-0.254264	-0.877528	-0.077806	-0.846799	0.685835	0.024416	-0.223791	-0.692063
8040	3.727766	3.694671	10.436128	0.292248	0.378610	0.215857	-0.872481	-0.084895	-0.846681	0.689932	0.032552	-0.222753	-0.687979
8041	2.941298	2.660673	8.080273	-0.049674	0.302847	0.209268	-0.868257	-0.080910	-0.854509	0.693861	0.034965	-0.217974	-0.685435
8042	2.592983	2.445644	8.453907	0.340927	0.270833	0.270481	-0.867985	-0.083421	-0.854726	0.698087	0.042083	-0.219083	-0.680372
8043	2.993878	2.273463	10.005527	0.240152	0.194042	0.251874	-0.868773	-0.085681	-0.852645	0.701845	0.046784	-0.219778	-0.675960
8044	3.412771	2.397566	9.921166	-0.031572	0.101555	0.232654	-0.867593	-0.081770	-0.854142	0.705096	0.046554	-0.218153	-0.673114
8045	3.167717	2.635755	9.026105	-0.112162	0.043778	0.310780	-0.870662	-0.072402	-0.858364	0.709280	0.043939	-0.216246	-0.669498
8046	3.075451	2.954450	8.679088	-0.000032	0.030198	0.322553	-0.875178	-0.065879	-0.858641	0.713367	0.042813	-0.216111	-0.665259
8047	2.622826	2.892895	9.219255	-0.093618	0.047132	0.324225	-0.879160	-0.061128	-0.861258	0.717677	0.040404	-0.214413	-0.661312
8048	2.649828	2.864249	9.148092	-0.209874	0.021938	0.224680	-0.882219	-0.054982	-0.864779	0.720558	0.036584	-0.211517	-0.659332
8049	2.460826	2.807380	8.791312	-0.149927	-0.017048	0.130958	-0.885553	-0.045348	-0.868186	0.722048	0.033334	-0.209821	-0.658415
8050	2.752121	3.031129	8.832259	-0.084754	0.011228	0.053470	-0.887421	-0.039690	-0.869861	0.722516	0.031899	-0.208600	-0.658361
8051	2.844643	3.226976	8.674764	-0.155050	0.040651	0.062254	-0.887169	-0.035310	-0.872672	0.723329	0.029615	-0.205972	-0.658403
8052	2.751505	3.145176	8.590688	-0.049115	0.057108	0.007905	-0.886642	-0.034492	-0.872384	0.723357	0.029487	-0.204526	-0.658828
8053	3.050491	3.155494	8.951194	-0.000659	0.096398	0.018842	-0.882936	-0.034932	-0.875121	0.723725	0.030342	-0.203124	-0.658819
8054	2.892802	2.989966	8.615450	-0.054695	0.131263	0.027786	-0.882413	-0.032957	-0.876672	0.724314	0.031029	-0.200543	-0.658930
8055	3.030131	3.414826	8.746432	-0.077861	0.221633	0.033545	-0.878184	-0.030671	-0.883348	0.725410	0.032345	-0.196351	-0.658924
8056	3.001201	3.703188	9.080338	-0.000237	0.204164	0.155666	-0.875415	-0.027129	-0.888628	0.727912	0.034279	-0.193507	-0.656905
8057	2.608921	3.431482	8.986109	0.077285	0.061616	0.228476	-0.873962	-0.026432	-0.890096	0.730813	0.034990	-0.193841	-0.653540
8058	2.257209	3.007549	8.499538	0.089344	0.001747	0.207019	-0.878466	-0.024113	-0.889435	0.733114	0.035372	-0.195150	-0.650546
8059	1.885413	2.772688	8.985727	0.110813	0.017529	0.079075	-0.878863	-0.024438	-0.887028	0.733853	0.036599	-0.196438	-0.649256
8060	1.681775	3.118594	9.607482	-0.042968	0.056079	-0.021930	-0.880184	-0.024644	-0.888896	0.733475	0.036640	-0.195065	-0.650094
8061	1.990530	2.903280	9.334563	-0.043534	-0.043613	-0.017317	-0.879784	-0.025743	-0.890007	0.732832	0.035221	-0.195135	-0.650876
8062	2.266781	2.789277	8.617010	0.033775	-0.073193	-0.017303	-0.880052	-0.024820	-0.887429	0.731953	0.034687	-0.196659	-0.651435
8063	2.146117	2.806535	8.882752	0.053390	-0.055584	-0.075459	-0.878459	-0.026815	-0.887109	0.730432	0.034770	-0.198117	-0.652694
8064	2.226938	2.939113	9.223608	-0.065981	-0.060720	-0.123637	-0.879912	-0.027643	-0.886046	0.728274	0.033361	-0.198079	-0.655185
8065	2.264323	2.990753	9.111240	-0.094180	-0.034680	-0.107653	-0.879645	-0.028188	-0.886871	0.726502	0.031702	-0.197268	-0.657476
8066	2.177331	2.957605	8.978848	-0.046998	-0.025930	-0.086208	-0.878588	-0.027927	-0.887142	0.724946	0.030875	-0.196994	-0.659312
8067	2.036105	2.775439	9.146779	-0.024141	-0.070617	-0.141201	-0.877789	-0.029793	-0.885603	0.722531	0.029908	-0.197584	-0.661827
8068	1.920767	2.739373	9.227755	-0.104288	-0.113004	-0.180598	-0.877522	-0.030786	-0.885102	0.719398	0.027476	-0.197748	-0.665287
8069	2.054398	2.586440	9.141545	-0.084076	-0.101003	-0.227335	-0.876990	-0.031934	-0.884206	0.715721	0.025596	-0.197895	-0.669272
8070	2.389037	2.573092	9.132659	-0.018346	-0.075604	-0.224387	-0.876981	-0.035015	-0.883635	0.712068	0.025067	-0.198636	-0.672959
8071	2.355305	2.824934	9.250070	-0.015599	-0.082543	-0.194370	-0.876970	-0.038656	-0.882947	0.708835	0.024279	-0.199431	-0.676158
8072	2.096312	2.922175	9.188437	-0.059314	-0.063049	-0.171341	-0.874578	-0.042154	-0.884828	0.705937	0.023127	-0.199458	-0.679216
8073	2.078334	2.955820	9.079321	-0.083930	-0.060956	-0.192618	-0.873783	-0.042892	-0.883788	0.702814	0.021677	-0.198998	-0.682629
8074	2.038629	2.906570	9.239738	-0.076196	-0.075493	-0.249261	-0.874043	-0.044413	-0.884102	0.698775	0.020425	-0.198926	-0.686822
8075	2.058413	2.899656	9.322232	-0.118855	-0.058576	-0.300569	-0.870860	-0.047326	-0.881819	0.694147	0.018971	-0.197871	-0.691843
8076	2.202688	2.686224	9.154971	-0.187688	-0.043745	-0.348449	-0.867411	-0.050421	-0.884101	0.688840	0.016996	-0.195760	-0.697774
8077	2.285898	2.350302	8.827904	-0.153302	-0.053011	-0.321875	-0.863708	-0.050034	-0.886410	0.683872	0.015214	-0.194107	-0.703143
8078	2.472278	2.142523	8.984418	-0.108596	-0.118292	-0.254998	-0.862906	-0.052833	-0.886776	0.679486	0.012912	-0.194132	-0.707421
8079	2.572936	2.527925	9.530970	-0.026055	-0.090147	-0.141448	-0.862906	-0.053160	-0.884642	0.676836	0.011619	-0.194814	-0.709792
8080	2.439918	2.777966	9.657383	-0.144264	-0.066468	-0.024953	-0.862379	-0.052179	-0.885421	0.675891	0.008677	-0.193673	-0.711046
8081	2.308603	2.479397	9.159781	-0.156034	-0.001144	0.024989	-0.862387	-0.049198	-0.887738	0.675964	0.006242	-0.191327	-0.711638
8082	2.279315	2.216695	8.968310	-0.046624	0.002924	0.041294	-0.863057	-0.046257	-0.887637	0.676205	0.005352	-0.190645	-0.711599
8083	2.493625	2.422061	9.069613	-0.004958	-0.038825	0.090608	-0.864254	-0.044270	-0.887962	0.677046	0.004166	-0.190957	-0.710723
8084	2.366172	2.235261	8.966022	0.076773	-0.069255	0.126071	-0.866771	-0.043144	-0.885887	0.678203	0.003596	-0.193014	-0.709065
8085	2.178476	2.433338	9.098370	0.076567	-0.080062	0.131335	-0.871931	-0.042743	-0.886083	0.679451	0.002776	-0.195029	-0.707321
8086	2.211113	2.727627	9.015316	0.141604	-0.074908	0.089119	-0.874847	-0.040791	-0.883173	0.680048	0.003151	-0.198073	-0.705898
8087	2.195113	2.999166	8.733574	0.155001	-0.109427	0.087171	-0.876563	-0.042673	-0.878389	0.680531	0.003181	-0.201586	-0.704436
8088	2.088915	2.965675	8.655953	0.282433	-0.116677	0.099928	-0.879728	-0.046466	-0.873917	0.681077	0.004839	-0.207174	-0.702274
8089	2.196600	3.336623	9.034346	0.277044	-0.143309	0.025430	-0.883150	-0.053271	-0.865518	0.680499	0.006350	-0.212843	-0.701127
8090	2.264178	4.012681	9.382730	0.244573	-0.076395	-0.029992	-0.886309	-0.059192	-0.859506	0.679347	0.008598	-0.217324	-0.700845
8091	1.771214	4.202787	9.481702	0.116293	0.042348	-0.058711	-0.886561	-0.063851	-0.856703	0.678372	0.010962	-0.218181	-0.701490
8092	1.990243	3.561021	8.795258	0.150197	0.159965	-0.057857	-0.881792	-0.065854	-0.859234	0.677843	0.015360	-0.218120	-0.701937
8093	3.061302	3.099779	8.186546	0.080893	0.045078	-0.143883	-0.879139	-0.068458	-0.857739	0.675673	0.017660	-0.218424	-0.703879
8094	3.564816	3.759455	8.355876	0.266115	0.047783	0.063448	-0.878067	-0.073553	-0.855502	0.676291	0.021514	-0.221558	-0.702196
8095	3.011544	3.322215	8.414406	0.332064	0.134639	0.239396	-0.875678	-0.076445	-0.853343	0.679763	0.026747	-0.224379	-0.697755
8096	3.265807	3.268612	8.788464	0.380339	0.214583	0.331941	-0.876731	-0.078417	-0.851384	0.684729	0.033282	-0.226947	-0.691761
8097	3.250143	2.841121	8.800835	0.228425	0.246254	0.365283	-0.880034	-0.080103	-0.847513	0.690407	0.038025	-0.226877	-0.685872
8098	3.145298	2.965420	8.613754	0.232935	0.182594	0.387898	-0.881101	-0.077298	-0.847144	0.695971	0.041847	-0.227848	-0.679676
8099	2.720908	3.234523	9.441124	0.279318	0.128548	0.324106	-0.882156	-0.078571	-0.845296	0.700404	0.045838	-0.230031	-0.674106
8100	2.788625	3.255180	9.529696	0.045807	0.088870	0.231158	-0.884015	-0.075954	-0.848139	0.703517	0.046482	-0.229625	-0.670951
8101	3.092364	3.226635	8.848445	-0.018954	0.002448	0.216208	-0.886934	-0.072793	-0.849345	0.706153	0.045059	-0.229449	-0.668334
8102	3.391782	2.989303	8.548930	-0.008630	0.026866	0.239334	-0.888799	-0.068171	-0.848373	0.709122	0.044067	-0.229181	-0.665342
8103	3.190957	3.034247	8.927536	0.001775	0.060251	0.259063	-0.892116	-0.064877	-0.848900	0.712556	0.043457	-0.228516	-0.661933
8104	2.973666	3.117689	8.939494	-0.042512	0.071146	0.234283	-0.893723	-0.057807	-0.851604	0.715665	0.042593	-0.227156	-0.659098
8105	2.910950	3.335002	8.868537	-0.102173	0.035770	0.170223	-0.895065	-0.051016	-0.854589	0.717879	0.040557	-0.225388	-0.657423
8106	2.880193	3.378108	8.609728	-0.132772	0.085842	0.112109	-0.895474	-0.046470	-0.857923	0.719498	0.039144	-0.222518	-0.656716
8107	2.876675	3.310078	8.600506	-0.079469	0.069601	0.067972	-0.895222	-0.042423	-0.858333	0.720487	0.038330	-0.220491	-0.656364
8108	3.001232	3.385159	8.615796	-0.074628	0.106218	0.027523	-0.894965	-0.039245	-0.863461	0.721027	0.038395	-0.218021	-0.656592
8109	3.074473	3.333071	8.459579	-0.039927	0.130919	0.047230	-0.891263	-0.038465	-0.864685	0.721970	0.039032	-0.215641	-0.656304
8110	3.004136	3.496879	8.706505	-0.011439	0.121106	0.022505	-0.888357	-0.036476	-0.869211	0.722451	0.040225	-0.213779	-0.656312
8111	2.924097	3.403205	8.858798	-0.000345	0.125015	0.011973	-0.886242	-0.035621	-0.872157	0.722864	0.041497	-0.212001	-0.656354
8112	2.920606	3.325460	8.796698	-0.089859	0.115738	-0.075001	-0.882402	-0.036598	-0.875984	0.722096	0.041899	-0.209104	-0.658101
8113	2.721071	3.122799	8.787291	-0.136441	0.090514	-0.222013	-0.878570	-0.034619	-0.881057	0.719377	0.041719	-0.205853	-0.662103
8114	2.931735	3.303851	9.114916	-0.160019	0.031569	-0.362211	-0.873538	-0.036343	-0.883850	0.714475	0.041187	-0.202988	-0.668300
8115	2.833572	3.353034	9.034511	-0.281961	-0.025816	-0.456651	-0.868507	-0.037517	-0.886358	0.708173	0.038316	-0.199269	-0.676251
8116	3.205143	3.636464	8.783827	-0.299345	-0.071400	-0.488027	-0.863741	-0.038508	-0.890464	0.701120	0.034913	-0.195858	-0.684728
8117	3.082547	3.668195	8.529507	-0.191346	-0.164255	-0.436090	-0.859634	-0.040706	-0.889912	0.694305	0.031317	-0.195361	-0.691950
8118	2.457817	3.404419	8.541210	-0.164634	-0.204098	-0.363619	-0.859096	-0.043820	-0.888409	0.688195	0.027483	-0.195693	-0.698096
8119	2.433235	3.156371	8.397912	-0.119638	-0.261295	-0.372666	-0.858164	-0.046107	-0.886884	0.681694	0.023285	-0.197565	-0.704073
8120	2.239745	3.220882	8.921011	-0.031244	-0.272620	-0.315853	-0.859075	-0.051435	-0.884631	0.675799	0.020126	-0.200699	-0.708950
8121	1.909022	3.244067	9.464279	-0.174266	-0.292378	-0.357037	-0.862772	-0.053939	-0.881184	0.669280	0.014733	-0.202167	-0.714826
8122	2.136145	3.053934	8.822814	-0.302568	-0.301166	-0.405262	-0.863304	-0.053242	-0.880620	0.661939	0.007875	-0.201749	-0.721853
8123	2.115324	2.861784	8.688838	-0.200617	-0.290308	-0.378335	-0.864622	-0.054782	-0.879046	0.654970	0.002260	-0.202750	-0.727944
8124	2.209479	2.817413	9.065133	-0.153642	-0.275543	-0.383425	-0.865013	-0.056899	-0.877501	0.647866	-0.002350	-0.204106	-0.733897
8125	2.070925	2.776102	9.434266	-0.093568	-0.226482	-0.333391	-0.865675	-0.057078	-0.875087	0.641682	-0.005786	-0.205763	-0.738832
8126	2.078812	2.994708	9.476184	-0.171084	-0.188274	-0.322793	-0.864876	-0.059120	-0.871945	0.635705	-0.009576	-0.205692	-0.743961
8127	1.824698	2.708510	9.304468	-0.203448	-0.139100	-0.381741	-0.864475	-0.060689	-0.870793	0.629042	-0.012873	-0.204534	-0.749871
8128	1.794941	2.368139	9.241136	-0.221253	-0.163887	-0.392542	-0.861031	-0.062278	-0.871822	0.621997	-0.016650	-0.203378	-0.755963
8129	2.293822	2.304400	9.512057	-0.149583	-0.140504	-0.377252	-0.859969	-0.063683	-0.872415	0.615302	-0.019283	-0.202956	-0.761472
8130	2.704646	2.166248	9.819348	-0.180912	-0.038587	-0.265396	-0.857188	-0.064236	-0.875412	0.610617	-0.021162	-0.200781	-0.765759
8131	2.719047	2.113067	9.439898	-0.250983	0.042456	-0.187290	-0.854414	-0.062524	-0.879946	0.607456	-0.023017	-0.196428	-0.769339
8132	2.632608	1.985218	8.884620	-0.143045	0.018561	-0.119877	-0.850719	-0.059357	-0.881898	0.605211	-0.024142	-0.194062	-0.771671
8133	2.521606	1.949213	8.804464	-0.019644	-0.032501	-0.098571	-0.850195	-0.057388	-0.883181	0.603212	-0.024706	-0.194111	-0.773205
8134	2.432099	2.005806	8.442660	0.204001	-0.123972	-0.063066	-0.852302	-0.061029	-0.880325	0.601451	-0.024061	-0.198797	-0.773407
8135	2.540545	2.444721	8.724286	0.321824	-0.129129	-0.029183	-0.852946	-0.067412	-0.874892	0.600288	-0.022278	-0.205237	-0.772681
8136	2.332545	2.710409	8.992696	0.254399	-0.169497	-0.073829	-0.854646	-0.074922	-0.867875	0.598157	-0.021678	-0.211238	-0.772734
8137	2.383893	3.361908	9.417788	0.106608	-0.199274	-0.141721	-0.857140	-0.081821	-0.862438	0.594820	-0.023054	-0.215209	-0.774172
8138	2.557620	3.794717	9.614814	0.056752	-0.100087	-0.213798	-0.857395	-0.085977	-0.857207	0.590693	-0.023144	-0.217378	-0.776720
8139	3.182858	3.842423	9.166697	-0.030529	0.034392	-0.359213	-0.853938	-0.091792	-0.856360	0.584880	-0.021553	-0.216560	-0.781379
8140	2.844486	2.925941	8.258226	-0.095187	0.044855	-0.087802	-0.850102	-0.091539	-0.859076	0.583241	-0.021723	-0.214586	-0.783142
8141	2.889083	2.664620	8.451713	0.217972	0.043927	-0.086830	-0.849033	-0.095016	-0.860539	0.581805	-0.018279	-0.217435	-0.783512
8142	2.741312	2.958190	9.552146	0.124383	0.053879	-0.088834	-0.845320	-0.098480	-0.859084	0.580274	-0.015738	-0.218788	-0.784325
8143	2.714795	2.947915	8.764348	-0.175843	0.007560	0.026652	-0.844666	-0.095829	-0.859812	0.580314	-0.017936	-0.215829	-0.785068
8144	2.831103	2.916021	8.561162	0.081688	-0.020360	-0.050538	-0.844400	-0.095920	-0.862230	0.579047	-0.017226	-0.217364	-0.785596
8145	2.746248	3.116001	9.043247	0.077612	-0.022555	-0.034652	-0.846379	-0.098668	-0.855862	0.578078	-0.016696	-0.218759	-0.785933
8146	2.852606	2.989270	8.927121	-0.041451	-0.067971	0.035395	-0.845587	-0.097838	-0.856381	0.577908	-0.018534	-0.218879	-0.785984
8147	3.297628	2.900245	8.864426	0.026548	-0.036914	-0.045621	-0.848105	-0.096076	-0.857770	0.576688	-0.018792	-0.219652	-0.786658
8148	3.057816	3.012402	8.832152	-0.086954	-0.050219	0.057424	-0.847580	-0.094991	-0.856937	0.576925	-0.020972	-0.218839	-0.786656
8149	2.683421	3.063858	8.769732	-0.009150	-0.028863	0.046393	-0.849439	-0.092284	-0.857634	0.577174	-0.021925	-0.218926	-0.786423
8150	2.682862	3.226487	8.852730	-0.067126	-0.045724	-0.010486	-0.851558	-0.091533	-0.857853	0.576364	-0.023508	-0.218402	-0.787116
8151	2.763560	3.181827	8.802590	-0.062686	-0.037828	-0.040495	-0.852620	-0.090246	-0.858202	0.575178	-0.024830	-0.217792	-0.788112
8152	2.934081	3.146090	8.861044	-0.043376	-0.022270	-0.087228	-0.851427	-0.091300	-0.855971	0.573267	-0.025436	-0.217407	-0.789590
8153	3.022908	3.040883	8.700893	-0.077674	-0.012874	-0.047504	-0.850636	-0.090322	-0.856887	0.572065	-0.026510	-0.216287	-0.790733
8154	3.014113	3.016464	8.830781	-0.033523	-0.019525	-0.050944	-0.850108	-0.089912	-0.857014	0.570739	-0.027118	-0.216006	-0.791746
8155	2.969462	3.064197	8.804981	-0.040839	-0.003763	-0.043785	-0.848915	-0.090287	-0.860122	0.569650	-0.027650	-0.215373	-0.792685
8156	2.861731	3.125356	8.839725	-0.040874	-0.000257	-0.041974	-0.849047	-0.090424	-0.860125	0.568542	-0.028075	-0.214750	-0.793634
8157	2.835421	3.229254	8.838135	-0.058684	0.005969	-0.048178	-0.847200	-0.088806	-0.859559	0.567409	-0.028632	-0.213734	-0.794698
8158	2.838084	3.314242	8.683532	-0.035902	0.032033	-0.087723	-0.845084	-0.088526	-0.861718	0.565707	-0.028293	-0.212848	-0.796160
8159	2.895117	3.339529	8.487724	-0.060669	-0.000543	-0.109236	-0.844289	-0.088804	-0.862540	0.563563	-0.028710	-0.211931	-0.797908
8160	3.171538	3.096964	8.546174	-0.005171	0.019032	-0.162034	-0.842164	-0.091584	-0.865065	0.560626	-0.027917	-0.211723	-0.800058
8161	3.007600	2.887718	9.024105	-0.004637	0.047876	-0.177728	-0.839385	-0.091598	-0.867242	0.557611	-0.026653	-0.211208	-0.802341
8162	3.094938	2.911168	9.204720	-0.066638	0.039556	-0.149709	-0.836207	-0.092609	-0.868919	0.554911	-0.026268	-0.209771	-0.804599
8163	3.195400	2.932379	8.923627	-0.083807	0.019023	-0.116316	-0.832633	-0.093186	-0.871658	0.552706	-0.026628	-0.208279	-0.806491
8164	3.040144	2.929555	8.851490	-0.035357	-0.056862	-0.123686	-0.831966	-0.094849	-0.872791	0.550031	-0.027559	-0.208396	-0.808256
8165	2.860429	2.970000	8.980458	-0.069642	-0.041402	-0.185545	-0.830383	-0.093467	-0.873837	0.546447	-0.028456	-0.207842	-0.810794
8166	3.092880	2.915919	8.583636	-0.132201	-0.011550	-0.263389	-0.827995	-0.095447	-0.875000	0.541622	-0.029131	-0.205964	-0.814479
8167	3.575131	2.990176	8.297009	-0.041501	0.048419	-0.211546	-0.824024	-0.096039	-0.877477	0.537974	-0.028191	-0.204941	-0.817183
8168	3.721308	3.116651	8.577335	0.037496	0.093315	-0.129720	-0.821900	-0.098407	-0.879721	0.535836	-0.025868	-0.204612	-0.818746
8169	3.515070	3.166335	8.806511	-0.046359	0.121738	-0.085560	-0.817136	-0.099023	-0.881939	0.534535	-0.024339	-0.202701	-0.820117
8170	3.289676	3.021444	8.646645	-0.128474	0.141110	-0.106852	-0.812908	-0.096804	-0.885669	0.532870	-0.023102	-0.199124	-0.822110
8171	3.324968	3.184707	8.576695	-0.148431	0.161058	-0.165149	-0.808680	-0.094561	-0.890471	0.530347	-0.021732	-0.195194	-0.824718
8172	3.270027	3.283242	8.682578	-0.114811	0.163366	-0.210995	-0.803919	-0.094035	-0.893859	0.527032	-0.019571	-0.191642	-0.827724
8173	3.433340	3.863921	8.817996	-0.182557	0.128050	-0.243324	-0.797305	-0.093484	-0.900216	0.523035	-0.018829	-0.187587	-0.831199
8174	3.409262	3.853774	8.802893	-0.230983	0.016358	-0.201748	-0.793607	-0.090938	-0.905537	0.519237	-0.020358	-0.183631	-0.834421
8175	2.585204	3.557210	8.409180	-0.089046	-0.250789	-0.067545	-0.794668	-0.089618	-0.907359	0.516757	-0.025623	-0.185074	-0.835496
8176	1.669176	3.300274	8.301175	0.090248	-0.436881	-0.105975	-0.804054	-0.091872	-0.903035	0.512989	-0.031738	-0.191128	-0.836245
8177	0.879334	2.868484	8.679746	0.122347	-0.384151	-0.287475	-0.812252	-0.094435	-0.892436	0.506364	-0.036131	-0.197556	-0.838607
8178	1.510550	2.829060	9.573122	-0.063337	-0.313571	-0.469884	-0.815280	-0.099798	-0.886541	0.496751	-0.040308	-0.199981	-0.843577
8179	2.088396	2.684218	9.782091	-0.188132	-0.306367	-0.514560	-0.815006	-0.103200	-0.884375	0.486244	-0.045544	-0.200446	-0.849302
8180	2.092729	2.269256	10.066964	-0.079049	-0.202476	-0.435744	-0.819751	-0.109326	-0.879959	0.477510	-0.048138	-0.201443	-0.853867
8181	2.121316	2.514919	9.928794	-0.175800	-0.063831	-0.394506	-0.816037	-0.112712	-0.881986	0.469920	-0.049533	-0.199530	-0.858434
8182	2.022610	2.216897	9.018198	-0.228487	-0.029427	-0.366989	-0.813396	-0.110751	-0.885036	0.462819	-0.050856	-0.196221	-0.862966
8183	2.297216	2.513138	8.836650	-0.096292	-0.024681	-0.261407	-0.809953	-0.111864	-0.888595	0.457698	-0.051344	-0.195106	-0.865916
8184	2.450914	2.625185	9.105282	-0.002398	-0.059654	-0.144683	-0.808894	-0.112045	-0.887809	0.454512	-0.051973	-0.195737	-0.867413
8185	2.255015	2.310981	9.542107	-0.088765	-0.083366	-0.150364	-0.811929	-0.114321	-0.888919	0.451076	-0.053820	-0.195120	-0.869231
8186	2.199234	2.399756	9.320696	-0.174879	-0.098014	-0.163091	-0.812061	-0.114258	-0.891595	0.447210	-0.056605	-0.193114	-0.871496
8187	2.314544	2.362952	8.770921	-0.130353	-0.146032	-0.219850	-0.814185	-0.111529	-0.892958	0.442255	-0.059633	-0.192363	-0.873986
8188	2.435014	2.394263	8.750312	-0.038033	-0.155277	-0.173675	-0.816428	-0.113126	-0.894055	0.438123	-0.062154	-0.193255	-0.875692
8189	2.537941	2.609756	8.941991	0.065496	-0.162250	-0.143372	-0.817350	-0.115171	-0.889017	0.434657	-0.064027	-0.195952	-0.876685
8190	2.625187	2.880790	9.123142	0.058118	-0.158895	-0.137220	-0.818670	-0.116641	-0.884359	0.431249	-0.065907	-0.198504	-0.877654
8191	2.363437	2.883323	9.124720	0.049762	-0.158392	-0.161056	-0.821041	-0.120292	-0.880829	0.427447	-0.067757	-0.200894	-0.878829
8192	2.269280	2.973844	9.039312	0.049673	-0.166561	-0.226512	-0.824207	-0.123810	-0.876215	0.422397	-0.069485	-0.203472	-0.880541
8193	2.514122	3.075369	8.944968	-0.058927	-0.175981	-0.205750	-0.825128	-0.125659	-0.873717	0.417556	-0.072353	-0.204132	-0.882464
8194	2.514364	3.043805	8.822461	-0.094710	-0.193801	-0.216581	-0.828698	-0.126578	-0.872633	0.412332	-0.075814	-0.204365	-0.884573
8195	2.614850	3.210673	8.701533	-0.071302	-0.220253	-0.289198	-0.830677	-0.128235	-0.871323	0.405777	-0.079204	-0.205284	-0.887091
8196	2.955935	3.515444	8.907067	0.043376	-0.205748	-0.403768	-0.832123	-0.131789	-0.866863	0.397359	-0.080973	-0.208331	-0.890026
8197	3.259272	3.545256	9.233863	-0.039034	-0.124578	-0.405351	-0.833435	-0.135700	-0.865231	0.389119	-0.081891	-0.209234	-0.893365
8198	3.436856	3.439200	8.782797	-0.139023	-0.055335	-0.219588	-0.832106	-0.137963	-0.865184	0.384245	-0.083176	-0.207510	-0.895755
8199	3.247737	3.455195	8.849081	-0.125923	0.001993	-0.160792	-0.835289	-0.134750	-0.868395	0.380726	-0.083533	-0.205496	-0.897687
8200	3.278239	3.642663	8.949694	-0.052417	0.067876	-0.138939	-0.836346	-0.134808	-0.870931	0.377917	-0.082281	-0.204239	-0.899275
8201	3.348355	3.168100	8.204467	-0.121458	0.082649	-0.041790	-0.837412	-0.131782	-0.874173	0.376863	-0.081651	-0.201529	-0.900385
8202	3.238566	3.311737	8.108551	-0.069907	0.086017	-0.016832	-0.839663	-0.130368	-0.878926	0.376292	-0.080699	-0.199618	-0.901135
8203	3.183820	3.444287	8.490978	0.148651	0.121571	0.094588	-0.843234	-0.130548	-0.879695	0.378277	-0.077895	-0.201306	-0.900175
8204	2.827127	2.874686	8.575793	0.112542	0.145116	0.171640	-0.849851	-0.129587	-0.878516	0.381621	-0.075261	-0.201933	-0.898846
8205	3.128787	2.091284	8.605400	0.154129	0.182696	0.104786	-0.853810	-0.132260	-0.879628	0.384036	-0.071367	-0.203205	-0.897848
8206	2.925302	2.044035	9.860738	0.300615	0.122908	0.200360	-0.858434	-0.134597	-0.876433	0.388054	-0.067803	-0.207335	-0.895449
8207	2.819289	2.294579	10.101101	0.035035	0.016989	0.150233	-0.862789	-0.138300	-0.874758	0.390442	-0.067997	-0.207595	-0.894335
8208	2.825211	2.129553	9.399708	-0.161786	-0.051048	0.028968	-0.866895	-0.136202	-0.877057	0.390029	-0.070431	-0.205027	-0.894920
8209	2.446468	2.564394	8.848063	-0.229484	-0.069886	-0.168436	-0.868758	-0.132210	-0.879052	0.385985	-0.072928	-0.201614	-0.897245
8210	3.026253	2.531221	8.842034	-0.158993	-0.034606	-0.275089	-0.870075	-0.133807	-0.881098	0.380193	-0.073801	-0.199394	-0.900138
8211	3.738031	2.774710	8.643008	-0.241165	-0.006225	-0.226703	-0.866635	-0.133797	-0.885023	0.375313	-0.075028	-0.195353	-0.902966
8212	3.478791	2.748144	8.488432	-0.188360	0.008127	-0.178643	-0.863727	-0.132647	-0.889442	0.371367	-0.075729	-0.192124	-0.905229
8213	3.447783	2.888395	8.763218	-0.134809	0.051574	-0.155217	-0.859491	-0.133197	-0.894065	0.368138	-0.075430	-0.189486	-0.907127
8214	3.749570	3.024918	8.506687	-0.187017	0.066293	-0.084626	-0.855522	-0.133086	-0.896787	0.366108	-0.075417	-0.185698	-0.908732
8215	3.444257	2.800933	8.628983	-0.176880	0.105574	-0.052442	-0.848383	-0.131366	-0.899897	0.364867	-0.074877	-0.181786	-0.910066
8216	3.289006	2.832114	8.773212	-0.219091	0.168988	-0.078662	-0.839649	-0.132151	-0.904846	0.363259	-0.073249	-0.176647	-0.911852
8217	3.498851	3.195131	8.456793	-0.282565	0.294514	-0.106402	-0.829731	-0.130393	-0.912409	0.361519	-0.069871	-0.169554	-0.914152
8218	3.426398	3.509425	8.984128	-0.225426	0.171685	-0.045133	-0.816373	-0.129022	-0.918683	0.360504	-0.068348	-0.164216	-0.915641
8219	2.956620	3.437753	8.633286	-0.038138	-0.046953	0.049651	-0.810550	-0.129807	-0.920651	0.360787	-0.069992	-0.163921	-0.915458
8220	2.314877	2.756132	8.291395	0.151055	-0.151540	0.026766	-0.808684	-0.135314	-0.913344	0.360546	-0.071906	-0.167706	-0.914719
8221	1.726297	2.910542	8.580256	0.220906	-0.146190	-0.094868	-0.807069	-0.145588	-0.904577	0.358206	-0.072982	-0.173087	-0.914551
8222	1.928064	3.089030	9.143506	0.077979	-0.054360	-0.188506	-0.802941	-0.155911	-0.896243	0.354233	-0.072903	-0.175141	-0.915713
8223	2.186758	3.045210	9.447824	-0.038015	-0.133931	-0.173528	-0.797768	-0.161246	-0.893658	0.350092	-0.075283	-0.175795	-0.916986
8224	2.309735	2.625029	8.903584	0.202000	-0.323240	-0.059052	-0.798541	-0.168907	-0.887059	0.347722	-0.079723	-0.181811	-0.916340
8225	2.014939	2.597845	8.995834	0.296774	-0.226701	-0.119959	-0.797179	-0.182762	-0.880011	0.344723	-0.081608	-0.189139	-0.915823
8226	2.247513	2.924953	9.510769	0.114395	-0.143914	-0.220864	-0.796102	-0.190226	-0.871685	0.339863	-0.082749	-0.192549	-0.916826
8227	2.467194	2.856127	9.580608	-0.030888	-0.122403	-0.169068	-0.792384	-0.195256	-0.868806	0.335796	-0.084745	-0.193184	-0.918008
8228	2.408796	2.733693	9.497905	-0.017384	-0.055077	-0.190677	-0.790521	-0.199539	-0.866283	0.331588	-0.085265	-0.193521	-0.919418
8229	2.332889	2.329409	9.763387	-0.050369	-0.005602	-0.261163	-0.782834	-0.204583	-0.866800	0.326235	-0.084853	-0.193103	-0.921456
8230	2.293203	2.085925	9.470362	-0.139100	0.055913	-0.262790	-0.774755	-0.207606	-0.870742	0.320896	-0.083843	-0.190579	-0.923946
8231	2.329445	1.829192	8.582851	-0.206043	-0.009585	-0.190901	-0.766682	-0.208248	-0.875143	0.316551	-0.084765	-0.187099	-0.926069
8232	2.444981	2.195443	9.115562	-0.065304	-0.026378	-0.073922	-0.765096	-0.207863	-0.875283	0.314497	-0.085523	-0.186141	-0.926892
8233	2.546201	2.474082	9.932511	-0.037655	0.031429	0.044064	-0.763369	-0.210419	-0.874983	0.314942	-0.085484	-0.185066	-0.926960
8234	2.833942	2.144253	9.188056	-0.211851	-0.020920	0.123602	-0.765900	-0.203846	-0.879434	0.316296	-0.087800	-0.181014	-0.927082
8235	2.638969	2.133388	8.765759	-0.056211	-0.050596	0.189376	-0.769351	-0.199182	-0.884874	0.319106	-0.089934	-0.179820	-0.926147
8236	2.247916	2.359355	9.134755	0.133162	-0.061032	0.172289	-0.774115	-0.198869	-0.881594	0.321833	-0.090971	-0.182325	-0.924611
8237	2.263253	2.444592	9.158651	0.162554	-0.042522	0.153042	-0.777157	-0.199758	-0.876227	0.324385	-0.091397	-0.185158	-0.923113
8238	2.605034	2.421653	9.048966	0.243872	-0.031006	0.075501	-0.780453	-0.203976	-0.871365	0.325619	-0.090803	-0.189684	-0.921817
8239	2.780202	2.550999	8.552726	0.170039	-0.068758	0.138649	-0.785072	-0.208197	-0.865014	0.327806	-0.091613	-0.192834	-0.920307
8240	2.427888	2.928099	8.332076	0.241457	-0.144856	0.147294	-0.790751	-0.211807	-0.859971	0.329909	-0.093396	-0.197918	-0.918295
8241	1.960620	3.914929	9.323607	0.258058	-0.162151	-0.010092	-0.795762	-0.217862	-0.852334	0.329134	-0.094704	-0.203588	-0.917199
8242	2.044861	4.838952	10.375858	0.166186	0.043899	-0.246077	-0.796409	-0.223718	-0.845545	0.324586	-0.091938	-0.206772	-0.918388
8243	2.647247	3.966206	9.154142	-0.092549	0.229176	-0.564039	-0.785007	-0.232140	-0.848356	0.314535	-0.085993	-0.204489	-0.922961
8244	2.975567	2.809309	7.594005	-0.257387	0.096040	-0.271880	-0.774543	-0.236126	-0.855304	0.308873	-0.084872	-0.199545	-0.926054
8245	2.960297	2.826010	7.468251	0.162279	-0.020260	-0.099791	-0.770562	-0.240414	-0.854682	0.306774	-0.083888	-0.202749	-0.926145
8246	2.989167	3.605896	9.258814	0.417222	-0.021824	0.052979	-0.771987	-0.251892	-0.845115	0.307834	-0.082081	-0.210468	-0.924231
8247	2.707487	4.035299	9.482810	0.101728	0.052875	0.016259	-0.772109	-0.256097	-0.837877	0.308075	-0.080576	-0.211925	-0.923951
8248	2.657792	3.276929	8.139132	0.074679	0.078983	0.027908	-0.773687	-0.259111	-0.838625	0.308451	-0.078923	-0.212720	-0.923785
8249	3.097084	2.867394	8.073865	0.234941	0.080508	0.093765	-0.772747	-0.264527	-0.834386	0.310447	-0.076438	-0.216350	-0.922482
8250	3.582727	3.148125	8.630612	0.288927	0.049300	0.153720	-0.772856	-0.272894	-0.828085	0.313394	-0.074533	-0.221086	-0.920516
8251	3.478682	3.233684	9.218876	0.288620	0.082811	0.237042	-0.777342	-0.277855	-0.820017	0.318110	-0.072349	-0.225454	-0.918010
8252	2.900171	3.140617	8.831161	0.170605	0.096664	0.245742	-0.780250	-0.278486	-0.820003	0.322766	-0.070727	-0.227564	-0.915988
8253	2.662833	3.354754	8.692291	0.143098	0.079848	0.160723	-0.782758	-0.280404	-0.818963	0.325844	-0.069183	-0.229353	-0.914569
8254	2.697423	3.389411	9.121522	0.112543	0.077800	0.089868	-0.783685	-0.280153	-0.816801	0.327478	-0.067566	-0.230733	-0.913759
8255	3.091164	3.348021	9.235006	-0.048128	0.047614	0.034271	-0.784734	-0.283558	-0.813145	0.327837	-0.067291	-0.229379	-0.913991
8256	3.359270	3.212061	8.868779	-0.180301	0.065240	0.067520	-0.783157	-0.279880	-0.817066	0.328605	-0.067717	-0.225515	-0.914645
8257	3.220706	3.292033	8.466783	-0.141679	0.052224	0.102957	-0.782771	-0.275775	-0.820156	0.330117	-0.068324	-0.222320	-0.914838
8258	2.685584	3.432844	8.716469	-0.065841	0.037966	0.057238	-0.783707	-0.272059	-0.823243	0.330748	-0.068442	-0.220742	-0.914983
8259	2.724458	3.452985	8.876367	-0.128731	0.019690	-0.051832	-0.781465	-0.269529	-0.826404	0.329296	-0.068875	-0.218205	-0.916082
8260	3.313641	3.638415	8.623471	-0.151734	0.040265	-0.063396	-0.780679	-0.266026	-0.834074	0.327615	-0.068983	-0.215202	-0.917387
8261	3.356015	3.532350	8.327113	-0.114159	0.067009	0.018230	-0.778570	-0.262602	-0.839618	0.327667	-0.068792	-0.212560	-0.917998
8262	3.247660	3.525548	8.501952	-0.065396	0.095074	0.050410	-0.775668	-0.259836	-0.841573	0.328428	-0.067814	-0.210622	-0.918245
8263	3.077297	3.473933	8.708922	-0.107580	0.147944	0.055071	-0.772763	-0.257702	-0.846363	0.329504	-0.066279	-0.207546	-0.918673
8264	2.886144	3.565119	8.606093	-0.146874	0.208073	0.054489	-0.768802	-0.254595	-0.852072	0.330690	-0.063776	-0.203356	-0.919360
8265	2.908669	4.014582	8.603394	-0.192746	0.276738	0.030891	-0.762739	-0.245990	-0.862588	0.331716	-0.060345	-0.197933	-0.920405
8266	2.995637	3.732210	9.036624	-0.130846	0.147078	0.082398	-0.755869	-0.242195	-0.870855	0.333185	-0.058961	-0.194401	-0.920717
8267	2.874028	3.649831	8.374018	-0.063877	0.058653	0.156351	-0.752569	-0.239192	-0.877497	0.335798	-0.059198	-0.192694	-0.920111
8268	2.172508	3.154100	8.693201	0.045146	0.012652	0.110593	-0.751781	-0.237095	-0.878512	0.337473	-0.059219	-0.193263	-0.919377
8269	1.826545	3.410001	8.950230	-0.106635	0.067287	0.006205	-0.750731	-0.234314	-0.879239	0.337299	-0.058979	-0.190889	-0.919952
8270	1.970322	3.390778	9.084761	-0.095452	0.081924	-0.006078	-0.746241	-0.231568	-0.881883	0.336916	-0.058226	-0.188541	-0.920625
8271	2.110974	3.267112	9.104450	-0.087009	-0.010582	-0.001365	-0.742278	-0.229331	-0.886146	0.336323	-0.059230	-0.187065	-0.921079
8272	1.931013	2.909440	8.942770	-0.010003	-0.028160	-0.055991	-0.739761	-0.229869	-0.889542	0.334708	-0.059740	-0.187090	-0.921628
8273	2.225256	2.725441	8.876165	-0.013083	-0.040091	-0.077350	-0.735665	-0.228550	-0.890351	0.332689	-0.060491	-0.187245	-0.922279
8274	2.363637	2.747394	9.096868	-0.062411	-0.073017	-0.056534	-0.735930	-0.228256	-0.890741	0.330831	-0.062175	-0.186601	-0.922966
8275	2.193598	2.666648	9.222233	-0.047319	-0.088086	-0.017646	-0.736327	-0.228441	-0.888330	0.329691	-0.064259	-0.186341	-0.923283
8276	2.197042	2.720100	9.116032	-0.036267	-0.065582	0.010823	-0.736591	-0.228565	-0.888733	0.329125	-0.065885	-0.186044	-0.923430
8277	2.251574	2.786632	9.155713	-0.060911	-0.046618	0.026765	-0.735674	-0.225351	-0.889981	0.328940	-0.067447	-0.185180	-0.923557
8278	2.184974	2.841249	9.129189	-0.072304	-0.042842	0.049752	-0.736209	-0.223340	-0.892055	0.329126	-0.069034	-0.184013	-0.923607
8279	2.126814	2.830477	9.060092	-0.055452	-0.035026	0.026884	-0.736744	-0.220765	-0.894379	0.328990	-0.070327	-0.183159	-0.923728
8280	2.077474	2.887846	9.144794	-0.017744	-0.021507	0.032400	-0.737541	-0.219408	-0.898079	0.329003	-0.071098	-0.182882	-0.923719
8281	2.080884	2.754431	9.381783	-0.016847	-0.002950	0.001577	-0.738600	-0.218963	-0.898187	0.328569	-0.071424	-0.182548	-0.923914
8282	2.104235	2.533954	9.244561	-0.077184	0.020331	-0.025862	-0.735162	-0.218256	-0.902090	0.327558	-0.071602	-0.180979	-0.924568
8283	2.178957	2.399357	9.036060	-0.073414	0.022270	-0.031148	-0.733176	-0.218528	-0.904400	0.326530	-0.071701	-0.179446	-0.925222
8284	2.222603	2.405009	9.080682	-0.006241	-0.005786	-0.024055	-0.733443	-0.217801	-0.905446	0.325556	-0.071904	-0.179357	-0.925567
8285	2.076486	2.615998	9.416389	-0.029886	-0.021284	-0.052504	-0.733046	-0.217683	-0.904910	0.324039	-0.072433	-0.178915	-0.926144
8286	2.156612	2.617458	9.476603	-0.068730	0.005658	-0.076342	-0.731330	-0.216298	-0.906226	0.322039	-0.072643	-0.177668	-0.927064
8287	2.281919	2.483770	9.178185	-0.141883	-0.006674	-0.034230	-0.729223	-0.213122	-0.906953	0.320748	-0.073676	-0.175003	-0.927937
8288	2.397246	2.408185	9.155817	-0.051166	0.010801	0.009465	-0.728300	-0.211956	-0.910143	0.320377	-0.073982	-0.173923	-0.928244
8289	2.371800	2.495125	9.320457	-0.071761	0.004598	0.037649	-0.728304	-0.210256	-0.911295	0.320563	-0.074607	-0.172362	-0.928420
8290	2.213747	2.380587	9.191313	-0.050334	-0.006037	0.042995	-0.731352	-0.207861	-0.915472	0.320751	-0.075337	-0.171354	-0.928483
8291	2.221188	2.482662	9.123377	-0.025784	-0.024136	0.064170	-0.731093	-0.206198	-0.915288	0.321400	-0.076283	-0.170776	-0.928288
8292	2.135517	2.519941	9.086770	-0.031932	-0.021454	0.025287	-0.731887	-0.205556	-0.918206	0.321238	-0.077119	-0.170236	-0.928374
8293	2.071262	2.683819	8.958403	0.039628	-0.043449	0.004163	-0.732416	-0.205547	-0.918066	0.320805	-0.077778	-0.171086	-0.928313
8294	2.099478	2.713449	8.872396	0.068829	-0.080016	-0.017203	-0.735585	-0.207729	-0.917027	0.319809	-0.078910	-0.172858	-0.928232
8295	2.145609	2.850230	8.997939	0.121499	-0.095101	-0.071966	-0.736110	-0.210147	-0.908253	0.317906	-0.079718	-0.175687	-0.928286
8296	2.172915	2.675944	8.870118	0.106086	-0.113947	-0.070362	-0.736628	-0.214225	-0.906233	0.315861	-0.081055	-0.178447	-0.928342
8297	2.223108	2.851635	8.993086	0.167878	-0.124306	-0.061415	-0.739397	-0.217446	-0.902820	0.314113	-0.082130	-0.182304	-0.928091
8298	2.393427	3.092625	9.201082	0.224976	-0.132260	-0.079021	-0.739910	-0.223735	-0.895510	0.312027	-0.083023	-0.187393	-0.927702
8299	2.665030	3.201927	9.189336	0.128826	-0.088640	-0.077339	-0.742014	-0.228546	-0.890278	0.310033	-0.083606	-0.190337	-0.927718
8300	2.424742	3.476717	9.266540	0.062135	-0.018462	-0.062031	-0.743322	-0.233878	-0.887485	0.308358	-0.083475	-0.191658	-0.928016
8301	2.274828	3.172979	8.985028	0.012219	0.031966	-0.069769	-0.742259	-0.235577	-0.887417	0.306760	-0.082545	-0.191693	-0.928622
8302	2.430120	3.132084	8.792734	0.041391	0.018386	-0.085706	-0.739611	-0.236548	-0.884128	0.304741	-0.081769	-0.192438	-0.929201
8303	2.406698	3.323410	8.723179	0.055681	0.014088	-0.014963	-0.739212	-0.237411	-0.883356	0.304157	-0.081106	-0.193317	-0.929268
8304	2.503608	3.286305	8.483334	0.076576	-0.030668	0.004252	-0.740133	-0.239547	-0.880466	0.303677	-0.081374	-0.194867	-0.929078
8305	2.484299	3.302960	8.612589	0.094012	-0.038113	0.023709	-0.741447	-0.242110	-0.882944	0.303666	-0.081594	-0.196738	-0.928667
8306	2.749367	3.681619	9.000566	0.189830	0.015451	0.049023	-0.741702	-0.245515	-0.880102	0.304392	-0.080491	-0.200038	-0.927821
8307	2.821662	4.110168	9.278753	0.105588	0.122301	0.086534	-0.742746	-0.251529	-0.872107	0.306192	-0.077910	-0.201090	-0.927221
8308	2.630183	3.223041	8.263851	0.095044	0.191441	0.161309	-0.743272	-0.252317	-0.873734	0.309431	-0.074593	-0.201366	-0.926359
8309	2.843611	3.149195	7.856967	0.258414	0.154439	0.239349	-0.744324	-0.254892	-0.869784	0.314402	-0.071104	-0.204839	-0.924195
8310	3.095079	3.299481	8.633763	0.449299	0.200658	0.342717	-0.745628	-0.261641	-0.865963	0.321598	-0.066119	-0.211328	-0.920621
8311	3.139661	3.310039	9.005716	0.377060	0.245069	0.392264	-0.749050	-0.268137	-0.858895	0.329879	-0.060884	-0.216174	-0.916920
8312	2.862710	2.892392	9.212178	0.254701	0.219149	0.319293	-0.752883	-0.269681	-0.854611	0.336352	-0.056723	-0.218947	-0.914173
8313	2.761980	2.929462	9.776840	0.088657	0.158847	0.256508	-0.754602	-0.269969	-0.852457	0.341393	-0.054424	-0.219164	-0.912390
8314	2.650310	3.121580	9.391671	-0.084006	0.054787	0.234109	-0.756063	-0.267931	-0.854787	0.345162	-0.055187	-0.216943	-0.911457
8315	2.554302	3.032425	9.119823	-0.113825	0.035636	0.134907	-0.760707	-0.262744	-0.857517	0.347219	-0.056007	-0.214395	-0.911228
8316	2.883598	2.989816	8.769211	-0.162405	0.005032	0.062002	-0.761644	-0.258252	-0.864063	0.347595	-0.057461	-0.211278	-0.911722
8317	2.917818	2.990447	8.866533	-0.140784	-0.008918	0.058434	-0.762580	-0.255053	-0.862744	0.348039	-0.058988	-0.208616	-0.912068
8318	2.697574	3.326265	8.770593	-0.201952	0.025059	0.029322	-0.763657	-0.247947	-0.867598	0.347881	-0.060205	-0.204673	-0.912942
8319	2.802025	3.536897	8.647049	-0.143277	0.050515	0.026988	-0.763005	-0.244227	-0.872445	0.347985	-0.060547	-0.201608	-0.913562
8320	2.860556	3.630191	8.587969	-0.113184	0.063638	0.081964	-0.761689	-0.240833	-0.882001	0.349059	-0.060647	-0.198949	-0.913728
8321	2.789285	3.565792	8.631999	-0.102738	0.104169	0.136202	-0.761707	-0.234490	-0.885015	0.351412	-0.060177	-0.196161	-0.913460
8322	2.825479	3.692668	8.617711	-0.114127	0.157540	0.167438	-0.762380	-0.229719	-0.891824	0.354397	-0.058907	-0.192717	-0.913122
8323	2.861597	4.314719	8.638196	-0.107556	0.196116	0.264036	-0.761206	-0.223500	-0.896731	0.359410	-0.057288	-0.189109	-0.912020
8324	2.342766	4.543164	8.461697	-0.023625	0.126433	0.412487	-0.762940	-0.218036	-0.902300	0.366831	-0.056861	-0.187243	-0.909473
8325	1.351303	3.898888	8.108794	0.226513	0.056515	0.337931	-0.767578	-0.215469	-0.900154	0.372988	-0.055566	-0.190701	-0.906325
8326	0.637686	3.308291	8.601620	0.422737	-0.031698	0.051709	-0.771134	-0.221689	-0.892807	0.373754	-0.053328	-0.198494	-0.904469
8327	1.311843	3.063243	8.749313	0.529801	0.014062	-0.142301	-0.770440	-0.233269	-0.887020	0.371320	-0.048583	-0.208224	-0.903550
8328	2.118515	2.956597	9.530642	0.528335	0.043551	-0.253703	-0.765110	-0.248038	-0.874419	0.366910	-0.042950	-0.217637	-0.903419
8329	2.457819	3.089066	10.384881	0.269994	0.012288	-0.226523	-0.758991	-0.260507	-0.865640	0.362641	-0.039790	-0.222651	-0.904066
8330	2.582237	3.139851	10.202983	-0.144628	0.024143	-0.200366	-0.754739	-0.267555	-0.860419	0.358353	-0.039677	-0.219963	-0.906436
8331	2.640511	2.793735	9.588804	-0.267689	0.135841	-0.085975	-0.750248	-0.264730	-0.866545	0.356734	-0.038817	-0.214163	-0.908498
8332	2.817455	2.415766	8.752256	-0.155627	0.194000	0.044705	-0.746964	-0.255735	-0.879161	0.357553	-0.036773	-0.209856	-0.909266
8333	2.411217	2.352553	8.624737	-0.111295	0.195901	0.341118	-0.748305	-0.248574	-0.886154	0.364065	-0.035564	-0.206085	-0.907591
8334	1.760026	2.699992	8.722481	0.051860	0.101045	0.348222	-0.753350	-0.242284	-0.887905	0.370208	-0.034952	-0.205983	-0.905149
8335	1.539849	3.081964	8.939094	0.098316	0.063962	0.353462	-0.756802	-0.237696	-0.889998	0.376513	-0.034634	-0.206912	-0.902345
8336	1.670529	3.312489	8.806578	0.154127	0.016652	0.344459	-0.763814	-0.237323	-0.887091	0.382302	-0.034758	-0.209273	-0.899357
8337	1.690025	3.439071	8.873614	0.179194	0.011445	0.348029	-0.772021	-0.235966	-0.883335	0.388305	-0.034720	-0.212030	-0.896134
8338	1.903459	3.544887	8.836040	0.170237	0.021222	0.381608	-0.778508	-0.234345	-0.880663	0.394736	-0.034799	-0.214596	-0.892705
8339	1.947769	3.438840	8.385699	0.171623	-0.028663	0.457330	-0.788313	-0.229196	-0.876500	0.402460	-0.035980	-0.217437	-0.888512
8340	1.835742	3.847035	8.485087	0.259212	-0.061273	0.439719	-0.798634	-0.228370	-0.871799	0.409590	-0.037052	-0.222164	-0.884029
8341	1.628228	4.505993	9.089920	0.183281	-0.024181	0.388446	-0.807897	-0.227855	-0.866717	0.416040	-0.037707	-0.225217	-0.880208
8342	1.317944	4.767377	9.169890	0.080359	0.065619	0.280895	-0.813599	-0.223468	-0.863832	0.420717	-0.037315	-0.225829	-0.877842
8343	1.462287	4.483509	8.579546	0.031069	0.202609	0.332888	-0.819566	-0.218445	-0.864139	0.427037	-0.034911	-0.224357	-0.875262
8344	2.406879	3.665574	7.873368	0.170113	0.203949	0.183767	-0.819430	-0.219393	-0.865511	0.430706	-0.030869	-0.225423	-0.873340
8345	3.852569	4.342506	9.544511	0.446142	0.322594	0.375967	-0.821530	-0.225555	-0.862199	0.438518	-0.023038	-0.230179	-0.868440
8346	3.506377	3.151638	9.030198	0.107957	0.520177	0.609705	-0.822191	-0.225377	-0.863258	0.450700	-0.016076	-0.227141	-0.863144
8347	2.613882	2.780942	7.982670	-0.056694	0.403492	0.558286	-0.825120	-0.218668	-0.867165	0.461685	-0.012187	-0.222309	-0.858648
8348	2.585316	2.824245	9.184925	0.238674	0.309812	0.565661	-0.828580	-0.210957	-0.871704	0.472012	-0.007395	-0.223353	-0.852797
8349	2.646262	3.325485	10.165036	0.095630	0.075849	0.451380	-0.835736	-0.206646	-0.870144	0.479639	-0.007292	-0.224132	-0.848326
8350	2.460591	2.928817	9.483581	-0.113226	-0.016583	0.305218	-0.842378	-0.196622	-0.875109	0.483869	-0.010264	-0.222285	-0.846377
8351	3.003017	2.826920	8.723558	-0.074177	-0.034711	0.189314	-0.847291	-0.189750	-0.878049	0.486512	-0.012542	-0.221238	-0.845105
8352	2.785724	3.039015	8.780278	-0.143114	-0.057144	0.137715	-0.852986	-0.187705	-0.876445	0.487848	-0.015708	-0.219306	-0.844785
8353	2.542811	3.007948	9.162980	-0.208818	-0.091597	-0.037714	-0.854197	-0.180353	-0.879681	0.486358	-0.019295	-0.216581	-0.846272
8354	2.424977	2.937828	9.005851	-0.243106	-0.048832	-0.161286	-0.853151	-0.175812	-0.884238	0.482721	-0.021958	-0.212970	-0.849201
8355	2.634899	3.160051	8.591812	-0.265742	-0.032495	-0.254127	-0.849725	-0.170440	-0.890941	0.477757	-0.024180	-0.208771	-0.852982
8356	2.896962	3.257040	8.550982	-0.228490	-0.018603	-0.299069	-0.845768	-0.166249	-0.895275	0.471904	-0.025592	-0.205160	-0.857065
8357	2.829918	3.474292	8.643563	-0.189396	0.009604	-0.275777	-0.839690	-0.163669	-0.898345	0.466726	-0.026300	-0.201894	-0.860648
8358	2.947993	3.374479	8.570918	-0.159927	0.031716	-0.296781	-0.834926	-0.163670	-0.903090	0.461110	-0.026208	-0.198965	-0.864352
8359	3.013349	3.501888	8.586404	-0.132061	0.020479	-0.264075	-0.830168	-0.161714	-0.908041	0.456162	-0.026272	-0.196616	-0.867507
8360	2.554239	3.483880	8.882945	-0.165436	-0.009153	-0.300522	-0.821703	-0.161299	-0.910269	0.450304	-0.026911	-0.193950	-0.871140
8361	2.272914	3.692348	8.591131	-0.248254	0.032372	-0.426879	-0.812972	-0.160781	-0.917322	0.442441	-0.027172	-0.189584	-0.876108
8362	2.338866	4.096525	9.008909	-0.266709	0.067064	-0.540802	-0.805163	-0.161935	-0.923479	0.432530	-0.026459	-0.184561	-0.882131
8363	2.830115	3.760756	8.980784	-0.330323	-0.114619	-0.549330	-0.794568	-0.165530	-0.929343	0.421796	-0.029556	-0.180099	-0.888132
8364	2.591757	3.741824	8.581285	-0.191102	-0.319871	-0.472345	-0.791509	-0.170993	-0.931294	0.411644	-0.035292	-0.179629	-0.892769
8365	1.990774	3.230874	8.412657	-0.097554	-0.444939	-0.490376	-0.791619	-0.178542	-0.930327	0.400763	-0.042516	-0.182035	-0.896908
8366	1.389390	2.763624	8.392916	0.010173	-0.456865	-0.548312	-0.792908	-0.190616	-0.925337	0.388784	-0.048768	-0.186288	-0.900981
8367	1.319122	2.742999	9.031155	-0.082822	-0.363413	-0.691226	-0.792347	-0.202076	-0.918606	0.374412	-0.053557	-0.188394	-0.906341
8368	2.084968	2.324882	9.495867	-0.097391	-0.411624	-0.829658	-0.787819	-0.212691	-0.916182	0.357200	-0.058746	-0.190526	-0.912500
8369	2.581002	2.217438	10.123254	-0.127568	-0.395244	-0.709533	-0.783289	-0.224328	-0.911780	0.342115	-0.064334	-0.191876	-0.917607
8370	2.769739	2.133495	10.274094	-0.387028	-0.317036	-0.652422	-0.777986	-0.227706	-0.915701	0.327905	-0.070421	-0.187711	-0.923192
8371	2.574945	2.372658	9.953413	-0.468549	-0.170451	-0.640207	-0.770050	-0.226934	-0.920860	0.314316	-0.074416	-0.181027	-0.928923
8372	2.274821	1.973893	9.080722	-0.509907	-0.131835	-0.563955	-0.762391	-0.221627	-0.928954	0.302068	-0.078158	-0.173153	-0.934165
8373	2.120777	2.221068	8.669769	-0.359693	-0.142138	-0.528153	-0.756713	-0.217380	-0.937460	0.290695	-0.081340	-0.168028	-0.938428
8374	2.144875	2.182720	9.152181	-0.229915	-0.196605	-0.545792	-0.748644	-0.217065	-0.941027	0.278933	-0.084661	-0.165683	-0.942114
8375	2.287547	2.318811	9.150719	-0.298335	-0.252954	-0.555245	-0.742554	-0.218354	-0.945694	0.266675	-0.089424	-0.162294	-0.945806
8376	2.392602	2.107081	8.852267	-0.165732	-0.273664	-0.535519	-0.738186	-0.218961	-0.947908	0.254890	-0.093871	-0.161516	-0.948753
8377	2.497535	2.308022	8.820274	-0.051671	-0.280817	-0.494570	-0.736591	-0.221799	-0.947347	0.244058	-0.098042	-0.162768	-0.950963
8378	2.424689	2.442634	8.855535	0.004373	-0.256989	-0.432346	-0.733797	-0.227523	-0.943675	0.234548	-0.101625	-0.164897	-0.952611
8379	2.400574	2.692219	8.934747	0.039776	-0.269615	-0.412873	-0.732063	-0.232908	-0.941588	0.225431	-0.105375	-0.167636	-0.953926
8380	2.432016	2.615143	9.196240	0.089929	-0.257004	-0.402036	-0.729400	-0.239520	-0.935531	0.216635	-0.108644	-0.171302	-0.954946
8381	2.537493	2.901043	9.105857	0.030235	-0.195791	-0.380647	-0.727795	-0.245932	-0.931064	0.208315	-0.111087	-0.173435	-0.956130
8382	2.628047	2.907493	8.663307	0.080871	-0.161432	-0.314856	-0.725397	-0.251759	-0.928597	0.201451	-0.112864	-0.176298	-0.956869
8383	2.764484	2.960922	8.467317	0.198906	-0.133595	-0.213550	-0.725381	-0.257715	-0.924230	0.196896	-0.114000	-0.181026	-0.956800
8384	2.755453	3.337023	8.750626	0.325588	-0.110385	-0.101631	-0.725621	-0.266930	-0.917285	0.194831	-0.114577	-0.187868	-0.955834
8385	2.696003	3.617577	9.346007	0.260527	-0.049918	-0.015705	-0.726131	-0.274370	-0.908403	0.194487	-0.114569	-0.193008	-0.954880
8386	2.680843	3.796942	9.515080	0.115786	0.013604	-0.044935	-0.726251	-0.279062	-0.904263	0.193435	-0.113808	-0.195212	-0.954737
8387	2.358629	3.873596	9.254296	0.061462	0.144704	-0.008830	-0.723993	-0.282570	-0.899442	0.193510	-0.110843	-0.195799	-0.954951
8388	2.039592	3.268207	8.760469	0.020055	0.193812	0.002955	-0.720551	-0.283750	-0.900056	0.193781	-0.107211	-0.195358	-0.955401
8389	2.722043	3.248991	8.357937	0.089719	0.191378	0.090542	-0.718961	-0.284300	-0.901968	0.195985	-0.103612	-0.196089	-0.955198
8390	3.175471	3.631047	8.561522	0.155123	0.206948	0.203889	-0.715250	-0.286577	-0.903691	0.200454	-0.099979	-0.197750	-0.954315
8391	3.550136	3.652474	9.169771	0.157996	0.353455	0.322320	-0.715506	-0.289358	-0.903776	0.207850	-0.093963	-0.198679	-0.953151
8392	2.631455	2.655059	8.147829	0.051992	0.374795	0.425829	-0.716572	-0.286641	-0.905688	0.216904	-0.088437	-0.197227	-0.951963
8393	2.724517	2.414050	8.470216	0.322024	0.275375	0.440167	-0.719482	-0.286575	-0.905652	0.226477	-0.083651	-0.201318	-0.949306
8394	3.222259	2.942672	9.819746	0.199602	0.286917	0.437925	-0.722917	-0.288706	-0.900454	0.235682	-0.079198	-0.202996	-0.947087
8395	3.277608	2.788293	9.490455	0.052707	0.158918	0.457865	-0.729543	-0.284350	-0.901445	0.244642	-0.077967	-0.202413	-0.945040
8396	2.711354	2.676021	9.026240	0.018862	0.068561	0.430799	-0.736566	-0.280114	-0.902838	0.252517	-0.078457	-0.201690	-0.943080
8397	2.535063	2.964070	8.734642	0.015709	0.020179	0.372164	-0.745042	-0.276909	-0.900360	0.259214	-0.079687	-0.201170	-0.941270
8398	2.429174	2.971888	9.015350	-0.004266	-0.020238	0.202116	-0.750080	-0.272889	-0.900442	0.262395	-0.081036	-0.200812	-0.940349
8399	2.864027	2.800160	9.046837	-0.111686	-0.006520	0.115138	-0.754323	-0.269419	-0.901623	0.263936	-0.082408	-0.198411	-0.940308
8400	3.213048	2.743346	8.713785	-0.155911	0.001008	0.155648	-0.758185	-0.259681	-0.909041	0.266106	-0.083956	-0.195161	-0.940240
8401	2.986889	2.926161	8.847475	-0.140457	0.048258	0.191401	-0.763094	-0.254169	-0.913499	0.269246	-0.084784	-0.191789	-0.939966
8402	2.932682	3.146017	8.418129	-0.131605	0.120757	0.210472	-0.765756	-0.248218	-0.915021	0.272933	-0.084160	-0.188252	-0.939673
8403	3.113450	3.343501	8.590670	-0.048156	0.139918	0.255892	-0.766170	-0.241987	-0.918838	0.277773	-0.083025	-0.186038	-0.938796
8404	2.681841	3.413382	8.942751	-0.049027	0.139104	0.287794	-0.769889	-0.236524	-0.922373	0.283107	-0.081888	-0.183812	-0.937741
8405	2.651482	3.422503	8.595155	-0.105753	0.170330	0.227713	-0.772559	-0.227395	-0.928752	0.287410	-0.080395	-0.180419	-0.937220
8406	2.665159	3.454298	8.523127	0.036363	0.184782	0.267148	-0.773896	-0.222261	-0.932460	0.292638	-0.077822	-0.179555	-0.935984
8407	2.606765	3.620747	8.731889	0.048924	0.191959	0.269003	-0.773908	-0.217835	-0.937009	0.298011	-0.075172	-0.178915	-0.934627
8408	2.507379	4.114120	8.768442	0.001095	0.218957	0.311462	-0.775770	-0.214146	-0.937942	0.304101	-0.072327	-0.177106	-0.933234
8409	2.266352	4.155856	8.674083	0.023088	0.200002	0.293782	-0.776181	-0.208733	-0.942589	0.309884	-0.069731	-0.175971	-0.931742
8410	2.164586	4.277803	8.679667	0.113015	-0.001151	0.260967	-0.779759	-0.206908	-0.939542	0.314397	-0.070112	-0.177668	-0.929878
8411	1.938237	3.540607	8.312432	0.258927	-0.123853	0.237742	-0.787159	-0.210031	-0.935804	0.318285	-0.071830	-0.183077	-0.927372
8412	1.376679	3.098406	8.784735	0.278669	-0.194808	0.092491	-0.792567	-0.216079	-0.928028	0.319200	-0.074142	-0.189303	-0.925623
8413	1.372868	2.787711	9.451270	0.251457	-0.348451	0.004781	-0.797839	-0.223436	-0.918017	0.317873	-0.079123	-0.196286	-0.924212
8414	2.631882	1.805602	9.054437	0.373749	-0.240597	-0.105766	-0.803368	-0.233877	-0.907029	0.315075	-0.080905	-0.204840	-0.923159
8415	3.300205	1.980461	10.007508	0.330303	-0.129486	-0.080614	-0.807565	-0.247158	-0.895075	0.313141	-0.081030	-0.211900	-0.922212
8416	3.143890	2.800589	10.961699	0.030203	-0.041028	-0.020010	-0.808874	-0.252524	-0.890809	0.312094	-0.081652	-0.212697	-0.922329
8417	2.262224	2.551495	10.274624	-0.330968	0.071431	-0.020202	-0.804788	-0.247082	-0.895105	0.311048	-0.082444	-0.206092	-0.924109
8418	2.503515	2.046005	9.058312	-0.369101	0.167120	-0.020597	-0.801637	-0.237708	-0.905831	0.310134	-0.081714	-0.198205	-0.926204
8419	2.974893	2.003516	8.428042	-0.223375	0.153372	0.082239	-0.800068	-0.230734	-0.913668	0.311480	-0.080747	-0.192830	-0.926972
8420	2.732953	2.181227	8.903069	-0.141652	0.093115	0.245699	-0.800100	-0.218966	-0.922271	0.315634	-0.080990	-0.189176	-0.926298
8421	2.532835	2.148480	9.015115	-0.122633	-0.002960	0.325637	-0.804883	-0.211409	-0.924789	0.321044	-0.083230	-0.186196	-0.924843
8422	2.557936	2.216894	8.955195	-0.082119	-0.005207	0.358454	-0.811782	-0.204563	-0.924626	0.326992	-0.085329	-0.184065	-0.922992
8423	2.344806	2.319820	8.873265	0.076201	-0.025210	0.357983	-0.820663	-0.198238	-0.924054	0.333229	-0.086788	-0.184800	-0.920475
8424	2.029932	2.799572	8.879240	0.077793	-0.036010	0.363272	-0.828351	-0.193073	-0.922729	0.339405	-0.088415	-0.185797	-0.917860
8425	1.892986	2.840764	8.744754	0.168567	-0.062879	0.329822	-0.837765	-0.185671	-0.919973	0.345110	-0.089769	-0.188511	-0.915043
8426	2.074184	3.084338	8.577585	0.270113	-0.050693	0.303650	-0.845180	-0.184123	-0.913138	0.350446	-0.090116	-0.193218	-0.911994
8427	2.244721	3.269474	8.501993	0.363957	-0.076214	0.289592	-0.852580	-0.187640	-0.904321	0.355659	-0.090137	-0.199672	-0.908577
8428	2.310396	3.251243	8.465635	0.404164	-0.099994	0.330221	-0.859185	-0.191644	-0.893250	0.361456	-0.090534	-0.207088	-0.904582
8429	2.205896	4.128044	8.537650	0.360873	-0.079145	0.335508	-0.867647	-0.194016	-0.884651	0.367403	-0.090744	-0.213431	-0.900682
8430	2.311889	4.770865	9.330336	0.380786	0.002484	0.206948	-0.875308	-0.198481	-0.876799	0.371278	-0.088925	-0.219856	-0.897724
8431	2.091252	4.949028	10.414963	0.373655	0.290968	0.116843	-0.875420	-0.206018	-0.870203	0.374843	-0.081322	-0.224099	-0.895912
8432	2.207286	4.230051	8.854636	-0.001231	0.653679	0.204669	-0.868142	-0.206675	-0.873122	0.380800	-0.070684	-0.218786	-0.895616
8433	3.819602	2.924083	7.026936	-0.029116	0.675322	0.112520	-0.858091	-0.204987	-0.883905	0.385233	-0.059198	-0.212897	-0.895972
8434	4.190838	2.663900	7.839386	0.415358	0.720415	0.527861	-0.848557	-0.207934	-0.886520	0.397525	-0.045501	-0.214081	-0.891108
8435	2.953562	2.340690	9.941202	0.535723	0.636614	0.720666	-0.842991	-0.211046	-0.890168	0.413048	-0.032975	-0.217789	-0.883669
8436	2.308257	2.758711	10.813622	0.372734	0.292654	0.695072	-0.849341	-0.211412	-0.886086	0.426030	-0.027954	-0.221424	-0.876749
8437	2.990823	2.273304	9.037853	0.186571	0.067150	0.689422	-0.858616	-0.206538	-0.882608	0.438065	-0.028283	-0.223566	-0.870240
8438	3.566974	2.895350	8.184349	0.323807	0.025449	0.733657	-0.873320	-0.199928	-0.876466	0.450414	-0.028464	-0.228495	-0.862616
8439	2.607547	2.979952	8.768036	0.330277	0.085781	0.703314	-0.886037	-0.194365	-0.869174	0.462679	-0.027323	-0.232849	-0.854964
8440	2.199374	3.093953	9.146979	0.083733	0.127808	0.572926	-0.896114	-0.186336	-0.868803	0.472481	-0.027198	-0.232737	-0.849621
8441	2.770191	3.104281	8.877993	-0.014490	0.207398	0.557979	-0.903028	-0.173834	-0.872077	0.482504	-0.026516	-0.230037	-0.844730
8442	3.377522	3.241502	8.695819	-0.080651	0.253538	0.684355	-0.907684	-0.164718	-0.875888	0.494565	-0.026319	-0.225815	-0.838880
8443	3.353006	3.027463	8.788144	-0.005124	0.275561	0.826198	-0.914880	-0.146182	-0.880575	0.509225	-0.025642	-0.222379	-0.831011
8444	3.147746	3.305273	8.466851	0.027218	0.290021	0.898927	-0.922726	-0.131208	-0.887378	0.524815	-0.024704	-0.219358	-0.822095
8445	3.040914	3.529055	8.278959	0.046608	0.355302	0.925947	-0.928213	-0.108570	-0.896376	0.541155	-0.022622	-0.215787	-0.812450
8446	2.640700	3.832518	8.538779	0.143414	0.380551	0.944163	-0.934481	-0.090727	-0.902168	0.557511	-0.019134	-0.213514	-0.802015
8447	2.216837	3.832116	8.597983	0.113593	0.373905	0.914060	-0.939681	-0.075965	-0.908473	0.573338	-0.015922	-0.210713	-0.791600
8448	2.130465	3.840293	8.922613	0.103574	0.376230	0.816805	-0.943157	-0.062605	-0.916182	0.587145	-0.012420	-0.207738	-0.782273
8449	2.463178	3.899714	8.763889	0.037088	0.336840	0.805664	-0.946901	-0.048232	-0.925196	0.600703	-0.010165	-0.204107	-0.772912
8450	2.245262	4.111776	8.623222	0.046849	0.314695	0.840959	-0.950914	-0.031579	-0.936144	0.614168	-0.008397	-0.200846	-0.763143
8451	1.535586	4.433852	8.457009	-0.042720	0.248767	0.813880	-0.957040	-0.016744	-0.944713	0.627117	-0.008413	-0.197008	-0.753553
8452	1.091546	4.362699	8.585930	0.032178	0.152790	0.620869	-0.962103	-0.003636	-0.952010	0.636435	-0.008350	-0.195463	-0.746106
8453	1.592288	3.823227	8.742558	0.286590	-0.145465	0.545404	-0.971373	-0.000452	-0.947782	0.643613	-0.008912	-0.201546	-0.738283
8454	1.807759	2.875637	8.833339	0.431935	-0.261545	0.543339	-0.984334	-0.002663	-0.935642	0.650124	-0.009569	-0.211183	-0.729828
8455	1.841010	2.436987	9.684903	0.272150	-0.262774	0.323569	-1.001264	-0.004202	-0.924508	0.653373	-0.011104	-0.218508	-0.724731
8456	2.858030	2.594044	11.982240	0.501472	-0.589073	0.298929	-1.016857	-0.011157	-0.909541	0.654709	-0.014550	-0.233392	-0.718800
8457	4.845089	1.510947	10.525394	0.066073	-0.021019	0.192984	-1.026776	-0.013357	-0.894757	0.657041	-0.014838	-0.234490	-0.716304
8458	4.256965	1.709019	10.467344	-0.170584	0.450655	0.308544	-1.022826	-0.006282	-0.903287	0.662930	-0.012252	-0.226037	-0.713640
8459	2.720368	1.554803	9.400826	-0.615571	0.418389	0.592870	-1.020364	0.013006	-0.920122	0.672685	-0.017155	-0.211375	-0.708888
8460	1.971420	0.975497	7.986204	-0.459391	0.396901	0.576647	-1.017928	0.040927	-0.936414	0.681809	-0.020310	-0.199319	-0.703559
8461	2.822511	1.007889	7.598084	-0.108139	0.220376	0.502177	-1.015604	0.061490	-0.947846	0.689364	-0.020780	-0.194385	-0.697539
8462	2.491710	1.332180	9.251075	0.095800	0.036940	0.512271	-1.018018	0.072921	-0.951475	0.696236	-0.021094	-0.195018	-0.690491
8463	2.620960	1.616067	9.002580	-0.126938	-0.044184	0.480961	-1.021492	0.085030	-0.953193	0.702330	-0.025463	-0.193436	-0.684592
8464	2.657630	1.674957	8.709617	0.113120	-0.061151	0.386121	-1.028931	0.095333	-0.951172	0.707021	-0.026358	-0.195677	-0.679071
8465	2.305026	2.168633	9.133132	0.207576	-0.040932	0.355651	-1.034485	0.094379	-0.946582	0.711496	-0.025469	-0.198633	-0.673551
8466	2.046083	2.515895	9.132195	0.123237	-0.068123	0.239441	-1.037668	0.096886	-0.943249	0.714123	-0.025733	-0.201176	-0.669995
8467	2.305335	2.595817	8.860345	0.196572	-0.066214	0.223716	-1.040593	0.101850	-0.943995	0.716661	-0.024747	-0.204373	-0.666345
8468	2.407145	2.544229	8.546144	0.276495	-0.055156	0.199270	-1.043377	0.103666	-0.941359	0.718844	-0.022476	-0.208786	-0.662696
8469	2.427896	2.947531	8.457089	0.370039	-0.059817	0.132324	-1.046405	0.098631	-0.937599	0.720205	-0.018478	-0.214229	-0.659598
8470	1.865211	3.711644	8.520710	0.420318	-0.151571	0.119608	-1.051411	0.090435	-0.927752	0.720898	-0.015073	-0.221944	-0.656369
8471	1.679209	3.434061	9.253613	0.400010	-0.065846	-0.117689	-1.055488	0.081742	-0.921549	0.718854	-0.009503	-0.227893	-0.656676
8472	2.771087	5.041490	10.656561	0.544823	0.195578	-0.279457	-1.053194	0.066628	-0.921387	0.715765	0.002042	-0.232309	-0.658566
8473	3.156831	3.939048	9.208493	0.066858	0.448928	-0.226295	-1.044302	0.057083	-0.927556	0.714502	0.010190	-0.226477	-0.661884
8474	2.997012	2.683462	7.451198	-0.024683	0.517510	-0.013835	-1.033446	0.055452	-0.940329	0.716274	0.016619	-0.218770	-0.662431
8475	3.192732	2.888519	7.802252	0.194610	0.476188	0.258825	-1.022317	0.050664	-0.949454	0.721346	0.024765	-0.214378	-0.658095
8476	3.942342	3.178813	7.601626	0.032317	0.333179	0.379232	-1.016513	0.057198	-0.960569	0.727359	0.027851	-0.210199	-0.652679
8477	2.725303	2.860691	8.471684	0.292937	0.338525	0.393605	-1.014417	0.064826	-0.967051	0.733380	0.035005	-0.209152	-0.645898
8478	2.633859	3.531712	11.376186	0.380036	0.640570	0.005854	-1.002884	0.057200	-0.974395	0.735428	0.048680	-0.204675	-0.644115
8479	2.835137	2.023032	10.334700	-0.167958	0.553588	0.026608	-0.987393	0.054120	-0.989412	0.737840	0.053305	-0.194182	-0.644240
8480	3.269229	2.438414	7.697277	0.147228	0.013209	0.268096	-0.985020	0.057259	-0.994967	0.740820	0.054455	-0.196187	-0.640102
8481	2.939914	2.371884	8.886318	0.619805	-0.082420	0.414001	-0.990297	0.051610	-0.986510	0.744743	0.060932	-0.205623	-0.631953
8482	3.566210	2.380864	9.295388	0.327803	-0.007259	0.440825	-0.993206	0.051261	-0.986622	0.749472	0.063754	-0.210423	-0.624460
8483	3.630527	2.362645	9.595957	0.038169	0.066720	0.514632	-0.997983	0.056221	-0.985337	0.755821	0.062854	-0.210423	-0.616851
8484	2.595469	2.741860	8.810379	-0.071397	0.053581	0.573669	-1.001202	0.071411	-0.987898	0.762782	0.059862	-0.209468	-0.608854
8485	2.064042	2.656971	8.804341	0.076917	0.117198	0.423484	-1.008103	0.079045	-0.985566	0.768052	0.060522	-0.208983	-0.602295
8486	2.583663	3.018394	9.120831	-0.029966	0.138673	0.383366	-1.008393	0.087914	-0.989032	0.772893	0.059975	-0.206983	-0.596823
8487	2.857907	3.071885	8.825570	-0.050334	0.166305	0.409945	-1.004853	0.099402	-0.995005	0.778257	0.059293	-0.204177	-0.590857
8488	3.056697	3.274507	8.599077	-0.017685	0.209419	0.475699	-1.003035	0.111204	-1.000815	0.784348	0.059391	-0.201299	-0.583737
8489	2.953819	3.316323	8.513769	0.043759	0.250978	0.541602	-1.002009	0.122570	-1.005021	0.791330	0.060615	-0.198436	-0.575105
8490	2.856483	3.600995	8.648237	0.102203	0.275398	0.580848	-0.997010	0.132496	-1.011194	0.798530	0.062923	-0.195987	-0.565668
8491	2.504680	3.837325	8.467175	0.066406	0.307119	0.579242	-0.995716	0.143232	-1.018640	0.805890	0.064995	-0.192527	-0.556103
8492	2.020025	4.343136	8.588090	0.046395	0.361536	0.528334	-0.990720	0.154432	-1.025711	0.812625	0.067545	-0.187942	-0.547499
8493	1.883894	4.573748	9.140578	0.086916	0.251344	0.540140	-0.985190	0.163986	-1.034449	0.819056	0.069577	-0.185531	-0.538409
8494	1.754419	4.280050	8.488954	0.133973	-0.020672	0.552748	-0.986802	0.172255	-1.034703	0.824309	0.069317	-0.188126	-0.529452
8495	1.578328	3.189363	7.991139	0.462430	-0.146484	0.501792	-0.991314	0.176718	-1.030221	0.828093	0.073464	-0.196128	-0.519998
8496	1.219046	3.280058	9.125124	0.381207	-0.140640	0.238168	-0.999758	0.168681	-1.023947	0.829087	0.077219	-0.202818	-0.515283
8497	1.540190	3.179141	9.660446	-0.043894	-0.192562	0.036621	-1.004252	0.167147	-1.019388	0.828491	0.074374	-0.205557	-0.515575
8498	1.828858	2.310541	9.642159	0.079583	-0.302204	-0.089259	-1.012446	0.163824	-1.012163	0.825883	0.072798	-0.211297	-0.517659
8499	2.734868	1.705579	9.573432	0.159932	-0.224398	-0.185931	-1.019836	0.157290	-1.005586	0.822522	0.073854	-0.216268	-0.520800
8500	3.319746	2.709017	10.055564	0.108683	-0.083812	-0.133213	-1.024298	0.144535	-0.998168	0.820289	0.075202	-0.218629	-0.523137
8501	3.013704	2.623279	9.286235	-0.186989	0.084168	0.018202	-1.024306	0.147056	-0.998624	0.820896	0.072822	-0.215191	-0.523946
8502	2.707341	2.387094	8.999413	0.011861	0.063035	0.220344	-1.023265	0.153360	-1.000981	0.823135	0.072586	-0.214648	-0.520679
8503	1.886783	2.340733	9.759241	0.018532	0.028851	0.165497	-1.022344	0.155005	-1.000672	0.824741	0.072330	-0.214433	-0.518255
8504	2.055844	2.756460	9.905707	-0.248676	0.103699	0.140326	-1.020645	0.162303	-1.004479	0.826692	0.068566	-0.210391	-0.517315
8505	2.594465	2.217563	9.016484	-0.416396	0.167428	0.166656	-1.016983	0.177511	-1.014757	0.829454	0.062531	-0.203321	-0.516484
8506	2.549793	1.964269	8.617476	-0.234533	0.069921	0.216140	-1.015705	0.193172	-1.018025	0.831963	0.058348	-0.200055	-0.514209
8507	2.348546	2.380574	8.906618	-0.050877	-0.000928	0.267560	-1.016123	0.199978	-1.016464	0.834568	0.056208	-0.199637	-0.510374
8508	1.940253	2.448419	8.956159	0.065393	-0.043248	0.219999	-1.019048	0.205090	-1.017607	0.836283	0.055846	-0.201326	-0.506932
8509	1.813964	2.722853	9.065745	0.101887	-0.067361	0.128913	-1.020108	0.205635	-1.015970	0.837014	0.056163	-0.203373	-0.504869
8510	1.921537	2.673831	9.057382	0.141820	-0.100458	0.043049	-1.022485	0.204271	-1.014914	0.836607	0.057217	-0.206588	-0.504120
8511	2.310850	2.758516	8.565642	0.096917	-0.158297	0.030084	-1.025390	0.202007	-1.010530	0.835955	0.056958	-0.209970	-0.503834
8512	2.191669	3.001498	8.425365	0.198336	-0.239986	0.059957	-1.030541	0.198655	-1.005083	0.835042	0.057477	-0.216098	-0.502695
8513	2.093262	3.674584	9.139344	0.187722	-0.262044	-0.021576	-1.035684	0.192767	-0.998511	0.833271	0.057967	-0.222040	-0.502989
8514	2.272707	4.881872	9.901142	0.167616	-0.129030	-0.227770	-1.041350	0.184389	-0.992281	0.829928	0.060353	-0.225661	-0.506611
8515	2.834139	4.338565	9.301483	0.060171	0.102886	-0.509615	-1.039467	0.173721	-0.991034	0.824899	0.064682	-0.223635	-0.515117
8516	2.673643	3.408261	7.849798	-0.194575	0.084143	-0.200997	-1.033092	0.165563	-0.994315	0.823168	0.063117	-0.220025	-0.519615
8517	2.694271	3.233792	7.141706	0.085924	0.039399	-0.094295	-1.030311	0.164743	-0.997858	0.822028	0.065355	-0.219883	-0.521201
8518	2.822619	4.012977	8.201218	0.569317	0.005606	-0.142590	-1.029347	0.151831	-0.995064	0.819488	0.075271	-0.225570	-0.521433
8519	3.546837	4.633111	9.715863	0.390192	0.140860	0.011323	-1.024532	0.133573	-0.994093	0.819390	0.083109	-0.227112	-0.519724
8520	3.396759	3.639867	8.096489	0.016016	0.240479	0.094887	-1.020300	0.134556	-0.998666	0.821151	0.085316	-0.223533	-0.518137
8521	3.487055	2.631737	8.068354	0.292899	0.315168	0.189084	-1.011829	0.133226	-1.003898	0.823754	0.092511	-0.221529	-0.513611
8522	3.621381	2.920665	8.691280	0.298460	0.297959	0.312706	-1.004937	0.128994	-1.008669	0.827408	0.098970	-0.220294	-0.507023
8523	3.169148	3.077572	9.200929	0.309325	0.245118	0.367296	-1.000434	0.128051	-1.014647	0.831342	0.104838	-0.219942	-0.499506
8524	2.586048	3.450545	9.536448	0.194969	0.156301	0.251543	-0.996203	0.128707	-1.017087	0.833837	0.108404	-0.219853	-0.494599
8525	2.725271	3.433596	9.011325	0.051829	0.086690	0.141006	-0.994621	0.130834	-1.020253	0.835297	0.109362	-0.219069	-0.492268
8526	3.086881	3.296954	9.090845	0.040194	0.059292	0.167241	-0.992511	0.133525	-1.024212	0.836840	0.109757	-0.218878	-0.489638
8527	2.874848	3.232421	9.065571	-0.137398	-0.043425	0.160772	-0.992262	0.138777	-1.022439	0.838331	0.106127	-0.218467	-0.488067
8528	2.687056	3.180473	9.122780	-0.129982	-0.097339	0.042026	-0.994663	0.145395	-1.022871	0.838320	0.102688	-0.218958	-0.488602
8529	2.764982	3.325045	8.623442	-0.235035	-0.058351	-0.060618	-0.997325	0.151059	-1.024000	0.837762	0.098207	-0.217374	-0.491181
8530	3.042088	3.594616	8.297756	-0.228766	0.029274	-0.077784	-0.997475	0.156902	-1.023276	0.837292	0.094872	-0.214524	-0.493884
8531	3.222165	3.677985	8.297839	-0.164259	0.059775	0.005674	-0.996033	0.161664	-1.025687	0.837722	0.092434	-0.211819	-0.494783
8532	3.393120	3.863142	8.354640	-0.129661	0.129625	0.069836	-0.992730	0.163662	-1.031022	0.838915	0.091115	-0.208538	-0.494401
8533	3.405535	3.984743	8.450380	-0.096307	0.184136	0.178138	-0.990109	0.172350	-1.035600	0.841412	0.090313	-0.204792	-0.491864
8534	2.853436	3.761148	8.695073	-0.160016	0.212117	0.210068	-0.985369	0.180446	-1.040757	0.844321	0.088701	-0.200074	-0.489106
8535	2.274245	4.090438	8.458196	-0.161560	0.255666	0.208693	-0.980638	0.191619	-1.046352	0.847447	0.087404	-0.194538	-0.486157
8536	2.385459	4.031807	8.774949	-0.140393	0.221627	0.082973	-0.973521	0.201100	-1.053502	0.849041	0.086703	-0.189616	-0.485447
8537	2.556672	4.216978	8.913593	-0.051599	0.086739	0.103558	-0.970758	0.206778	-1.060723	0.850250	0.086086	-0.187842	-0.484128
8538	2.155465	3.510598	8.617782	-0.116889	-0.004777	0.041006	-0.970763	0.208747	-1.061465	0.850504	0.083738	-0.186922	-0.484449
8539	1.749346	3.449821	8.543199	-0.112558	-0.021924	-0.056245	-0.972623	0.211279	-1.060559	0.849845	0.081669	-0.186126	-0.486263
8540	1.661421	3.302628	8.929125	-0.090890	0.014585	-0.086870	-0.973952	0.213253	-1.060212	0.848880	0.080430	-0.184912	-0.488612
8541	2.001306	3.277244	8.971035	-0.165743	0.028840	-0.112727	-0.971837	0.214072	-1.061551	0.847921	0.078193	-0.182616	-0.491495
8542	1.882084	3.073623	9.065189	-0.076013	-0.092834	-0.123800	-0.972896	0.214050	-1.059529	0.846167	0.076287	-0.183306	-0.494550
8543	1.726179	2.997978	9.094673	0.082624	-0.237309	-0.124191	-0.976593	0.211256	-1.055555	0.843703	0.075690	-0.187918	-0.497115
8544	1.924892	2.744281	9.030477	0.083829	-0.179637	-0.226403	-0.982793	0.205150	-1.050586	0.840329	0.076017	-0.191492	-0.501397
8545	2.222850	2.540961	9.250555	0.022433	-0.152080	-0.282178	-0.985546	0.196501	-1.047614	0.836639	0.075835	-0.193785	-0.506687
8546	2.580411	2.513494	9.504832	-0.033564	-0.115392	-0.201751	-0.989237	0.191768	-1.044238	0.833886	0.074738	-0.195119	-0.510859
8547	2.634256	2.480484	9.465816	-0.127466	-0.114589	-0.122483	-0.989761	0.189938	-1.042950	0.832149	0.071758	-0.195479	-0.513971
8548	2.461219	2.860838	9.253049	-0.068484	-0.071890	-0.031821	-0.991883	0.191633	-1.041800	0.831336	0.069858	-0.195975	-0.515358
8549	2.231710	2.689178	9.155839	-0.012636	0.017222	0.050319	-0.994001	0.192269	-1.043095	0.831721	0.069456	-0.195553	-0.514952
8550	2.291687	2.882053	9.416171	-0.040667	0.063984	0.163665	-0.992698	0.198897	-1.041559	0.833408	0.068653	-0.194347	-0.512783
8551	2.174242	2.690587	9.382722	-0.144100	0.066742	0.196104	-0.993249	0.206494	-1.043991	0.835653	0.065996	-0.191926	-0.510385
8552	2.091839	2.611364	8.877746	-0.118037	-0.006663	0.152430	-0.992343	0.213155	-1.043521	0.837044	0.063227	-0.191084	-0.508770
8553	1.915187	2.693096	8.703224	0.029293	-0.063345	0.085378	-0.993415	0.217611	-1.042161	0.837421	0.062579	-0.192436	-0.507720
8554	2.124129	2.942069	8.914752	0.065763	-0.066090	0.065964	-0.994605	0.217307	-1.039879	0.837468	0.062614	-0.194346	-0.506909
8555	2.187858	2.880098	8.753505	0.043173	-0.088563	0.032147	-0.995802	0.219618	-1.042203	0.837181	0.062167	-0.196182	-0.506730
8556	2.268348	2.939790	8.529274	0.151788	-0.129580	0.002152	-0.999494	0.215491	-1.040952	0.836217	0.063248	-0.199945	-0.506717
8557	2.472096	2.933780	8.554827	0.272133	-0.193352	0.033903	-1.001459	0.208135	-1.034330	0.835211	0.065569	-0.205853	-0.505715
8558	2.483169	3.162186	8.900040	0.299442	-0.200703	0.053371	-1.006998	0.202296	-1.029494	0.834229	0.068186	-0.212351	-0.504301
8559	2.538361	3.381694	9.347764	0.280885	-0.187256	0.007395	-1.011214	0.195985	-1.023616	0.832892	0.070839	-0.218180	-0.503656
8560	2.759259	3.443931	9.096532	0.099127	-0.153341	0.012301	-1.016752	0.188952	-1.015334	0.831919	0.070763	-0.221799	-0.503695
8561	2.803955	3.592781	8.844054	0.044575	-0.122453	0.038840	-1.019922	0.187160	-1.013076	0.831484	0.070004	-0.224207	-0.503453
8562	2.774920	3.842274	8.899047	0.119946	-0.008800	-0.000869	-1.019127	0.186255	-1.010836	0.830981	0.071787	-0.225610	-0.503405
8563	2.391338	4.126596	8.933271	0.094604	0.075827	0.019114	-1.019121	0.184474	-1.012233	0.831153	0.073992	-0.225189	-0.502991
8564	2.104851	3.577617	8.360590	0.075633	0.094133	0.061707	-1.014095	0.184936	-1.013080	0.831800	0.075792	-0.224525	-0.501949
8565	2.713621	3.622612	8.051589	0.150231	0.045740	-0.111776	-1.010641	0.180048	-1.016223	0.830418	0.079238	-0.224957	-0.503509
8566	2.748148	3.989869	9.027086	0.307877	0.068678	-0.049296	-1.008504	0.172991	-1.014597	0.829443	0.085136	-0.226882	-0.503290
8567	2.949551	3.913462	9.399693	0.257202	0.287433	-0.102918	-1.002386	0.162376	-1.019963	0.829013	0.092760	-0.224373	-0.503776
8568	3.154957	3.358757	8.018982	-0.054027	0.252381	0.092158	-0.992067	0.162605	-1.028115	0.830878	0.093864	-0.219855	-0.502489
8569	3.062007	2.891007	7.858395	0.111970	0.164898	0.198252	-0.987711	0.166226	-1.032338	0.833145	0.096456	-0.218498	-0.498822
8570	2.995747	3.462765	8.903872	0.302230	0.145771	0.211069	-0.980684	0.161088	-1.034191	0.834996	0.101889	-0.219530	-0.494172
8571	2.797085	3.400947	9.292977	0.183574	0.127212	0.201775	-0.978565	0.160541	-1.036779	0.836944	0.105235	-0.219522	-0.490164
8572	2.854873	3.246612	8.968574	0.112495	0.122223	0.235116	-0.976062	0.164140	-1.038167	0.839255	0.107151	-0.219115	-0.485961
8573	3.122149	3.423781	8.782885	-0.004637	0.059991	0.195390	-0.974746	0.166686	-1.041049	0.841215	0.106663	-0.218390	-0.482996
8574	2.925312	3.378978	9.090082	0.034120	0.014345	0.184648	-0.973438	0.171702	-1.042245	0.842707	0.106437	-0.218915	-0.480201
8575	2.836672	3.440474	9.033947	-0.044626	-0.049651	0.156603	-0.974770	0.174916	-1.041189	0.843888	0.104348	-0.219572	-0.478281
8576	2.760555	3.293403	8.556150	-0.065791	-0.076153	0.069762	-0.976633	0.178256	-1.039051	0.844081	0.102073	-0.220419	-0.478041
8577	2.986805	3.370327	8.557699	-0.066785	-0.036438	0.046090	-0.979024	0.181478	-1.037313	0.844304	0.100192	-0.220420	-0.478045
8578	3.036309	3.448906	8.616391	-0.060318	-0.008718	0.078099	-0.976251	0.183124	-1.038900	0.844856	0.098616	-0.220194	-0.477501
8579	3.003575	3.521139	8.682236	-0.081621	0.037419	0.074794	-0.976663	0.188443	-1.039396	0.845704	0.097041	-0.218879	-0.476928
8580	3.029106	3.458494	8.697933	-0.167897	0.062478	0.074680	-0.976950	0.196340	-1.043028	0.846728	0.094337	-0.216414	-0.476778
8581	2.991458	3.404411	8.711627	-0.117794	0.059965	0.085440	-0.974713	0.200651	-1.044792	0.847831	0.092301	-0.214403	-0.476125
8582	3.075819	3.420501	8.670770	-0.141965	0.066967	0.081855	-0.974067	0.205959	-1.045837	0.848872	0.090045	-0.212117	-0.475725
8583	3.097888	3.389334	8.556150	-0.121928	0.087653	0.043149	-0.972498	0.212384	-1.047928	0.849679	0.088365	-0.209540	-0.475742
8584	3.038629	3.458661	8.645271	-0.087661	0.084471	0.039708	-0.970391	0.215741	-1.050526	0.850274	0.087372	-0.207395	-0.475802
8585	2.985151	3.457684	8.585872	-0.088028	0.064642	0.050202	-0.970139	0.220230	-1.051994	0.850977	0.086014	-0.205566	-0.475586
8586	3.075248	3.561269	8.611924	-0.069897	0.082532	-0.019493	-0.967762	0.222085	-1.056250	0.850950	0.085543	-0.203521	-0.476599
8587	2.934334	3.340256	8.633337	-0.101135	0.099360	0.007962	-0.965389	0.224994	-1.057793	0.851402	0.084465	-0.200927	-0.477084
8588	2.873667	3.348867	8.660294	-0.110970	0.146201	-0.020047	-0.963814	0.229193	-1.060089	0.851667	0.083898	-0.197404	-0.478179
8589	2.942568	3.655957	8.631208	-0.138673	0.213453	-0.016194	-0.959856	0.233381	-1.064290	0.852374	0.083371	-0.192489	-0.479016
8590	3.093358	3.886871	8.730370	-0.092563	0.169916	0.034903	-0.955107	0.237975	-1.068754	0.853171	0.083120	-0.188828	-0.479098
8591	2.995307	3.569534	8.671989	0.018995	0.020395	0.078536	-0.953528	0.241168	-1.069743	0.853758	0.083081	-0.188914	-0.478023
8592	2.646760	3.395703	8.465239	0.098500	-0.054740	0.122598	-0.955379	0.240328	-1.067738	0.854181	0.083593	-0.191066	-0.476319
8593	2.224253	3.366224	8.770210	0.054943	-0.057326	0.067718	-0.957232	0.240900	-1.066493	0.854301	0.083486	-0.192811	-0.475420
8594	1.864089	3.393720	9.225893	-0.039120	-0.038334	-0.013723	-0.960672	0.240654	-1.064451	0.853703	0.082321	-0.193145	-0.476561
8595	2.023687	3.144159	9.078630	-0.069403	-0.087055	-0.067196	-0.965566	0.240752	-1.063855	0.852621	0.080358	-0.193953	-0.478500
8596	2.375655	2.915043	8.590519	-0.061217	-0.075480	-0.100747	-0.968080	0.240784	-1.062753	0.851086	0.078803	-0.194563	-0.481237
8597	2.426342	2.862602	8.963136	-0.003079	-0.085079	-0.123630	-0.969140	0.241335	-1.061383	0.849348	0.078202	-0.195873	-0.483866
8598	2.300734	2.887053	9.243114	-0.086508	-0.096971	-0.102730	-0.972048	0.240371	-1.058969	0.847744	0.076023	-0.196588	-0.486727
8599	1.972835	2.808287	9.269750	-0.125354	-0.089552	-0.129252	-0.975362	0.242487	-1.056719	0.846100	0.073328	-0.196741	-0.489929
8600	2.113944	2.772005	9.218994	-0.131036	-0.077568	-0.184035	-0.978662	0.240029	-1.055687	0.843831	0.070910	-0.196560	-0.494251
8601	2.371389	2.711117	9.020358	-0.175122	-0.077094	-0.217814	-0.980254	0.241428	-1.054284	0.841391	0.067840	-0.195845	-0.499103
8602	2.380950	2.691854	8.857126	-0.085952	-0.095662	-0.155765	-0.981316	0.242848	-1.054361	0.839239	0.065890	-0.196444	-0.502739
8603	2.571059	2.673483	9.089349	-0.010072	-0.080507	-0.130723	-0.983426	0.240197	-1.052143	0.837398	0.065206	-0.197538	-0.505461
8604	2.581901	2.664003	9.393024	-0.010766	-0.057223	-0.101411	-0.984746	0.238742	-1.048154	0.835830	0.064693	-0.198313	-0.507813
8605	2.512571	2.614197	9.376831	-0.118649	-0.040331	-0.102507	-0.988180	0.237166	-1.048969	0.834561	0.062472	-0.197648	-0.510431
8606	2.277508	2.571065	9.100369	-0.125900	-0.036948	-0.098912	-0.987394	0.239607	-1.046756	0.833238	0.060233	-0.196911	-0.513139
8607	2.354150	2.616147	9.099974	-0.093993	-0.049572	-0.116593	-0.988588	0.240900	-1.047237	0.831739	0.058380	-0.196609	-0.515895
8608	2.541056	2.716628	9.068847	-0.114158	-0.044801	-0.136120	-0.989250	0.240870	-1.045220	0.829970	0.056405	-0.196071	-0.519157
8609	2.556799	2.780025	9.083293	-0.091151	-0.046734	-0.121921	-0.989515	0.240891	-1.045886	0.828400	0.054645	-0.195734	-0.521972
8610	2.566440	2.916138	9.159584	-0.098638	-0.034653	-0.109500	-0.991099	0.239812	-1.045903	0.826908	0.052929	-0.195213	-0.524703
8611	2.623671	2.941436	9.026361	-0.136818	-0.032677	-0.094588	-0.991639	0.243422	-1.044709	0.825705	0.050460	-0.194190	-0.527215
8612	2.559788	2.979109	8.985606	-0.151943	-0.011349	-0.063543	-0.991513	0.245313	-1.042104	0.824816	0.047927	-0.192765	-0.529362
8613	2.515625	3.012294	9.022511	-0.144794	-0.011335	-0.061745	-0.991255	0.247557	-1.042974	0.824023	0.045442	-0.191337	-0.531329
8614	2.438736	2.976915	9.005978	-0.144315	0.010349	-0.075731	-0.991266	0.251325	-1.043122	0.823053	0.043309	-0.189619	-0.533623
8615	2.485012	2.948616	8.901707	-0.152837	0.009826	-0.093449	-0.992333	0.254130	-1.042752	0.821984	0.041062	-0.187726	-0.536111
8616	2.392665	2.859570	9.022298	-0.093622	0.013641	-0.119740	-0.990221	0.255760	-1.042993	0.820482	0.039960	-0.186455	-0.538932
8617	2.395438	2.478531	9.027664	-0.088544	0.001801	-0.142771	-0.990354	0.256248	-1.045924	0.818776	0.038880	-0.185333	-0.541983
8618	2.575385	2.188080	8.927065	-0.090507	-0.030141	-0.074049	-0.989163	0.256221	-1.045938	0.817589	0.037187	-0.184843	-0.544057
8619	2.696066	2.505855	9.248491	-0.051600	-0.048098	-0.052871	-0.991548	0.257341	-1.043731	0.816633	0.035822	-0.185008	-0.545527
8620	2.757488	2.621078	9.475757	-0.092281	-0.001603	-0.004984	-0.991549	0.257641	-1.044659	0.816292	0.034157	-0.184080	-0.546457
8621	2.674033	2.374366	9.114019	-0.131020	0.029123	0.104754	-0.990241	0.263097	-1.046779	0.817388	0.031751	-0.182229	-0.545583
8622	2.437566	2.292380	8.914829	-0.058208	-0.008509	0.068554	-0.988538	0.268474	-1.045823	0.817796	0.030296	-0.181834	-0.545186
8623	2.406718	2.393776	8.994953	0.008471	-0.007861	0.065232	-0.988279	0.269968	-1.044305	0.818233	0.029917	-0.182078	-0.544470
8624	2.471782	2.283295	8.949644	-0.014727	-0.075157	0.046154	-0.991458	0.271724	-1.044748	0.818126	0.028530	-0.183233	-0.544318
8625	2.390349	2.466286	8.873558	0.091413	-0.106189	0.042764	-0.993048	0.272299	-1.043908	0.817905	0.028529	-0.185971	-0.543721
8626	2.383033	2.602091	8.949330	0.159144	-0.143509	-0.006776	-0.995153	0.268075	-1.039998	0.816858	0.029438	-0.190102	-0.543817
8627	2.418262	2.787212	8.997153	0.149136	-0.142843	-0.036879	-0.996996	0.264672	-1.035663	0.815574	0.030309	-0.194010	-0.544317
8628	2.442175	2.807067	9.021807	0.139483	-0.159563	-0.082995	-1.001084	0.260057	-1.030938	0.813612	0.031012	-0.198136	-0.545725
8629	2.304946	2.882250	9.012215	0.124402	-0.183453	-0.129140	-1.005036	0.254070	-1.027331	0.811138	0.031432	-0.202357	-0.547832
8630	2.722892	3.074314	9.057286	0.134877	-0.196112	-0.187638	-1.008719	0.246502	-1.021902	0.807839	0.032075	-0.206950	-0.550944
8631	2.999960	3.229804	8.766157	0.010601	-0.198890	-0.117380	-1.011882	0.241993	-1.016649	0.805448	0.030454	-0.210173	-0.553311
8632	3.109660	3.256108	9.139990	0.131592	-0.133720	-0.121922	-1.015705	0.236988	-1.013414	0.803080	0.031448	-0.213762	-0.555318
8633	3.409936	3.470362	9.662668	0.014270	0.038382	-0.216756	-1.014631	0.231330	-1.010926	0.800554	0.032960	-0.213152	-0.559101
8634	3.196213	3.141148	8.965402	-0.238852	0.074374	0.037372	-1.013971	0.232360	-1.013983	0.801032	0.029639	-0.209366	-0.560031
8635	3.188000	2.451552	8.147185	-0.103678	0.041138	0.095983	-1.012012	0.240836	-1.014674	0.802070	0.027950	-0.207611	-0.559285
8636	3.357685	2.721657	8.338094	0.012967	-0.006846	0.099525	-1.010438	0.245259	-1.014551	0.802729	0.027491	-0.207978	-0.558226
8637	3.224454	3.097911	8.427444	-0.032189	-0.070986	0.160870	-1.011374	0.247733	-1.005885	0.803971	0.025416	-0.208893	-0.556191
8638	3.041764	3.288797	8.564814	0.093905	-0.025668	0.097046	-1.011781	0.251062	-1.004702	0.804444	0.026046	-0.210459	-0.554886
8639	3.208725	3.194744	8.662109	0.062456	-0.028578	0.060647	-1.013370	0.251334	-1.002799	0.804685	0.026405	-0.211716	-0.554040
8640	3.411003	3.477539	8.512140	0.051874	0.008844	0.126222	-1.014023	0.249259	-1.009022	0.805593	0.026595	-0.212277	-0.552496
8641	3.533217	3.409354	8.415314	0.183360	0.111061	0.208602	-1.013108	0.253200	-1.011587	0.807973	0.029831	-0.212741	-0.548663
8642	3.485041	2.925455	8.518577	0.230449	0.254904	0.088580	-1.007150	0.251888	-1.015048	0.809270	0.035725	-0.211272	-0.546965
8643	2.870912	2.727485	9.232929	0.282749	0.319286	0.162660	-0.998406	0.247935	-1.021707	0.811883	0.043035	-0.209430	-0.543261
8644	2.691880	1.816470	9.706063	0.143143	0.280073	0.261938	-0.990465	0.247069	-1.028392	0.815165	0.047059	-0.206732	-0.539029
8645	3.289821	2.191404	9.586795	0.026426	0.130686	0.224225	-0.985441	0.248080	-1.028819	0.817826	0.047842	-0.205187	-0.535508
8646	3.288685	2.409787	9.072439	0.006146	0.005318	0.288785	-0.983607	0.254063	-1.030124	0.820390	0.046586	-0.205511	-0.531559
8647	2.761654	2.540975	8.754414	0.021095	0.019056	0.204166	-0.983230	0.261276	-1.034991	0.822359	0.046133	-0.205707	-0.528472
8648	2.578771	2.765856	9.045564	0.014557	-0.003486	0.106776	-0.983240	0.264608	-1.034349	0.822956	0.045680	-0.206087	-0.527432
8649	2.645028	2.655437	9.378178	-0.180365	-0.011109	-0.010600	-0.982720	0.267673	-1.034793	0.822707	0.042481	-0.204429	-0.528732
8650	2.950517	2.573547	8.914005	-0.259871	-0.021983	-0.101148	-0.984068	0.276033	-1.033171	0.821280	0.038182	-0.202020	-0.532192
8651	3.390621	2.576648	8.643470	-0.239366	0.039888	-0.150287	-0.983019	0.279353	-1.033078	0.819758	0.035099	-0.198790	-0.535955
8652	3.539858	2.848774	8.511209	-0.168953	0.077985	-0.084441	-0.981714	0.285524	-1.035978	0.818772	0.033289	-0.195707	-0.538705
8653	3.318369	2.924875	8.681951	-0.116386	0.103663	-0.026605	-0.978150	0.288418	-1.038071	0.818705	0.032405	-0.192874	-0.539881
8654	3.092975	2.906208	8.552423	-0.109207	0.153247	-0.016487	-0.973270	0.293240	-1.040386	0.818627	0.032105	-0.189244	-0.541300
8655	3.171626	2.859094	8.605737	-0.033267	0.189624	-0.023106	-0.969305	0.294771	-1.044269	0.818846	0.033501	-0.185935	-0.542030
8656	3.157455	2.858850	8.720836	0.009402	0.200126	-0.001686	-0.964280	0.295878	-1.048982	0.818967	0.035588	-0.182832	-0.542770
8657	3.100090	3.047129	8.626193	-0.023125	0.281177	0.017303	-0.957272	0.297362	-1.053839	0.819920	0.037996	-0.178196	-0.542710
8658	3.043258	3.449022	8.515512	0.028254	0.369389	0.063115	-0.948939	0.298168	-1.060878	0.821282	0.042001	-0.172566	-0.542174
8659	2.987280	3.938401	9.227365	0.060077	0.194037	0.118649	-0.940481	0.301764	-1.068097	0.822906	0.044510	-0.170392	-0.540195
8660	2.645515	3.470936	8.546468	0.146979	-0.049012	0.195276	-0.937439	0.302326	-1.071330	0.824172	0.045506	-0.173031	-0.537335
8661	1.873848	2.777272	8.422119	0.371183	-0.160408	0.207845	-0.940874	0.300683	-1.069199	0.825202	0.049043	-0.180121	-0.533097
8662	1.217607	2.680440	8.718019	0.289682	-0.090985	0.103853	-0.945619	0.294102	-1.063190	0.825195	0.052265	-0.184881	-0.531169
8663	1.349486	2.539726	9.688301	0.089582	-0.141869	-0.098716	-0.946003	0.289933	-1.063452	0.823245	0.052520	-0.188265	-0.532978
8664	2.075770	2.599040	9.849740	0.271051	-0.436136	-0.071906	-0.955771	0.281875	-1.054886	0.819972	0.052369	-0.198323	-0.534389
8665	2.282099	1.707087	9.699129	0.328706	-0.272970	-0.178543	-0.968693	0.267191	-1.046092	0.816330	0.055452	-0.206254	-0.536647
8666	2.832700	2.649166	9.682441	-0.050215	-0.103615	-0.251302	-0.970788	0.259442	-1.040419	0.812565	0.054273	-0.207210	-0.542085
8667	3.053897	2.810923	9.387143	-0.096455	-0.002352	-0.119119	-0.970918	0.258593	-1.039774	0.811095	0.053052	-0.206193	-0.544789
8668	2.448839	2.049906	9.417643	-0.065602	-0.021324	-0.062399	-0.971452	0.260150	-1.040255	0.809660	0.051713	-0.205845	-0.547179
8669	2.110383	2.068078	9.782600	-0.028155	-0.005394	-0.047086	-0.971190	0.260656	-1.038231	0.808893	0.051240	-0.205635	-0.548435
8670	2.366587	2.587319	9.786545	-0.356192	0.018823	-0.094893	-0.970670	0.264191	-1.040939	0.807679	0.045831	-0.201391	-0.552264
8671	2.569369	2.207362	8.678823	-0.446727	0.078645	0.006872	-0.967796	0.276436	-1.042726	0.808193	0.039284	-0.195215	-0.554231
8672	2.859536	1.926156	8.242161	-0.231381	-0.039633	0.045649	-0.968220	0.285808	-1.043629	0.808225	0.034721	-0.193385	-0.555129
8673	2.670406	2.092746	9.255634	-0.045262	-0.101773	0.105962	-0.969690	0.290545	-1.041987	0.808786	0.032239	-0.194633	-0.554025
8674	2.364373	2.247395	9.240263	-0.145880	-0.147623	0.091269	-0.972356	0.297244	-1.039599	0.808872	0.027701	-0.195519	-0.553833
8675	2.130544	2.379048	8.924010	-0.066257	-0.159934	0.040217	-0.975817	0.303886	-1.033853	0.808475	0.024507	-0.197396	-0.553898
8676	2.318123	2.469848	9.044613	0.031410	-0.153385	-0.010759	-0.979390	0.304324	-1.031118	0.807315	0.023178	-0.200277	-0.554612
8677	2.456542	2.567019	8.985547	0.023509	-0.180752	-0.056964	-0.984280	0.302380	-1.026567	0.805692	0.021617	-0.203407	-0.555895
8678	2.386705	2.616691	8.670131	0.032954	-0.206852	-0.077414	-0.988246	0.300803	-1.020676	0.803564	0.019990	-0.207129	-0.557658
8679	2.493148	2.832202	8.440706	0.098509	-0.233822	-0.042929	-0.994323	0.297614	-1.015347	0.801811	0.019018	-0.211932	-0.558410
8680	2.395839	3.626629	8.735000	0.162005	-0.282548	-0.207499	-0.999732	0.292338	-1.010897	0.797804	0.019168	-0.218244	-0.561703
8681	2.926722	4.345121	9.501641	0.359168	-0.180997	-0.432720	-1.006970	0.278956	-1.003735	0.791686	0.024721	-0.224948	-0.567468
8682	3.328847	4.634014	9.752493	0.221076	0.087082	-0.676434	-1.006376	0.256849	-1.000962	0.783683	0.032039	-0.225781	-0.577787
8683	2.741454	3.477502	8.274974	-0.257483	0.060622	-0.277404	-1.005299	0.250446	-1.002518	0.780602	0.029980	-0.221637	-0.583643
8684	2.268625	2.997934	7.450545	-0.029020	0.067590	-0.267659	-1.001853	0.248457	-1.004363	0.777276	0.031302	-0.220132	-0.588561
8685	3.073735	3.289310	7.949620	0.290124	0.008636	-0.504169	-0.995578	0.228922	-1.003852	0.770844	0.038165	-0.223060	-0.595473
8686	3.771178	3.911300	8.671556	0.227338	-0.015893	-0.250104	-0.996188	0.211168	-1.001194	0.767099	0.042397	-0.225867	-0.598954
8687	3.912290	4.202764	9.157476	0.264814	0.173757	-0.139202	-0.994581	0.204416	-1.000221	0.765662	0.049186	-0.226286	-0.600114
8688	3.419001	3.077177	8.515406	0.147362	0.273203	-0.032675	-0.987688	0.199894	-1.004465	0.765619	0.054589	-0.223904	-0.600595
8689	3.368256	2.163546	8.159702	0.244012	0.262795	-0.011163	-0.979865	0.194271	-1.010362	0.766076	0.061472	-0.222850	-0.599738
8690	3.231364	2.695228	9.605269	0.400456	0.193518	0.112629	-0.973614	0.183514	-1.015735	0.767065	0.069150	-0.224890	-0.596871
8691	3.048357	3.221130	10.223893	0.134102	0.032140	0.147896	-0.973076	0.180755	-1.017571	0.768501	0.070804	-0.226236	-0.594315
8692	3.154480	2.858859	9.312846	-0.029159	-0.060802	0.182166	-0.972031	0.184545	-1.013576	0.769723	0.068532	-0.227150	-0.592649
8693	3.157851	2.820007	8.600795	-0.072802	-0.098831	0.194181	-0.975226	0.191262	-1.011449	0.771399	0.065171	-0.228112	-0.590476
8694	2.748841	2.909674	8.561093	-0.055910	-0.103395	0.167770	-0.979210	0.196350	-1.010437	0.772411	0.062098	-0.229318	-0.589015
8695	2.925506	3.102251	8.938133	-0.102056	-0.047451	0.083940	-0.982669	0.203097	-1.009379	0.773044	0.059364	-0.228985	-0.588596
8696	3.209312	3.160769	8.633501	-0.178007	0.021521	0.109724	-0.982957	0.210937	-1.010466	0.774128	0.056160	-0.226734	-0.588357
8697	3.323624	3.235645	8.472773	-0.244453	0.118588	0.188795	-0.982182	0.217692	-1.014012	0.776885	0.052666	-0.222287	-0.586741
8698	3.567105	3.395394	8.315369	-0.122011	0.176443	0.264640	-0.979166	0.227229	-1.019505	0.780394	0.051467	-0.218437	-0.583628
8699	3.295307	3.448741	8.525656	-0.058995	0.171784	0.330282	-0.976680	0.236847	-1.021908	0.784779	0.050833	-0.215505	-0.578874
8700	3.041838	3.531532	8.587054	-0.049351	0.190155	0.309262	-0.971952	0.248705	-1.026945	0.788704	0.050722	-0.212313	-0.574714
8701	2.905708	3.538762	8.496174	-0.037335	0.207295	0.267006	-0.965626	0.257195	-1.032643	0.792414	0.051115	-0.209008	-0.570774
8702	2.895675	3.545855	8.433232	-0.001627	0.217838	0.212376	-0.962067	0.261813	-1.036959	0.795209	0.052473	-0.205811	-0.567918
8703	2.990340	3.443216	8.602989	-0.010169	0.227060	0.196474	-0.956393	0.267380	-1.042208	0.798111	0.053823	-0.202442	-0.564924
8704	3.081332	3.503126	8.636619	-0.003068	0.280160	0.209190	-0.950452	0.271844	-1.048298	0.801061	0.055874	-0.198220	-0.562039
8705	3.134816	3.727403	8.573988	-0.046145	0.302940	0.208297	-0.942401	0.278490	-1.054343	0.804371	0.057456	-0.193272	-0.558866
8706	2.796745	3.728592	8.953526	0.001800	0.155894	0.273877	-0.937125	0.284078	-1.060122	0.807507	0.057954	-0.191159	-0.555007
8707	2.704899	3.899224	8.571535	0.031124	0.059212	0.238010	-0.931979	0.289084	-1.064712	0.810063	0.057973	-0.191049	-0.551305
8708	2.304543	3.319113	8.575662	0.122941	-0.026825	0.223714	-0.933043	0.291071	-1.065173	0.811796	0.058607	-0.193159	-0.547943
8709	1.959217	3.138081	8.576059	0.080161	-0.019863	0.142372	-0.934503	0.292482	-1.064441	0.812914	0.058944	-0.194742	-0.545685
8710	1.702020	3.252419	9.190697	0.013397	-0.043767	0.007667	-0.936092	0.292711	-1.060663	0.812312	0.058442	-0.195674	-0.546302
8711	1.895811	3.272938	9.299986	-0.006423	-0.252958	-0.096333	-0.940856	0.293331	-1.058579	0.809992	0.055803	-0.199768	-0.548536
8712	2.004905	2.561216	8.656427	0.182055	-0.308600	-0.083700	-0.946532	0.288760	-1.054237	0.807081	0.055473	-0.206733	-0.550277
8713	2.183395	2.180982	9.061913	0.169182	-0.257797	-0.200147	-0.954314	0.280236	-1.045574	0.803332	0.056046	-0.212652	-0.553440
8714	2.766259	2.274194	10.061117	0.021213	-0.227474	-0.251849	-0.960248	0.273422	-1.040363	0.798973	0.054706	-0.216322	-0.558439
8715	3.170159	2.703894	10.229125	-0.174290	-0.049470	-0.180708	-0.966585	0.268715	-1.035481	0.796658	0.051961	-0.215050	-0.562485
8716	3.159796	2.611382	9.432816	-0.191702	0.062604	-0.045640	-0.966068	0.272907	-1.036426	0.795955	0.049546	-0.211918	-0.564882
8717	2.452660	2.302389	9.153502	-0.088300	0.067759	-0.005324	-0.962371	0.275568	-1.040672	0.796011	0.048707	-0.209898	-0.565629
8718	2.036632	2.265713	9.162675	-0.149737	0.079376	0.006143	-0.961197	0.281445	-1.042776	0.796000	0.046970	-0.207008	-0.566856
8719	2.323617	2.334030	9.158931	-0.183468	0.088514	0.057307	-0.958566	0.286544	-1.042778	0.796932	0.044587	-0.203584	-0.566979
8720	2.585719	2.163999	8.978109	-0.229591	0.033079	0.090356	-0.957665	0.295087	-1.045331	0.797816	0.040740	-0.200586	-0.567094
8721	2.298258	2.226739	8.891794	-0.111413	-0.004594	0.107346	-0.957949	0.301506	-1.045257	0.798858	0.038232	-0.199473	-0.566193
8722	2.164618	2.374814	8.944343	-0.024742	-0.081514	0.083277	-0.957831	0.306498	-1.044161	0.799073	0.036403	-0.200612	-0.565607
8723	2.236421	2.686830	9.098235	0.014063	-0.143957	0.033458	-0.961540	0.307780	-1.041666	0.798618	0.034636	-0.203056	-0.565488
8724	2.230607	2.735271	9.097692	0.049424	-0.162059	-0.013403	-0.964710	0.305962	-1.038203	0.797363	0.033474	-0.206246	-0.566175
8725	2.293240	2.726680	8.926380	0.058363	-0.139140	-0.074239	-0.969068	0.303216	-1.035694	0.795661	0.032939	-0.209009	-0.567586
8726	2.665434	2.743120	8.721053	0.120535	-0.132390	-0.109442	-0.973819	0.299037	-1.031082	0.793372	0.033641	-0.212463	-0.569463
8727	2.846551	2.838606	8.360039	0.199124	-0.134906	-0.052666	-0.976050	0.292756	-1.028577	0.791809	0.035300	-0.216771	-0.569915
8728	2.742887	3.181408	8.392783	0.309247	-0.172561	-0.038408	-0.979997	0.285064	-1.023550	0.789979	0.038228	-0.223048	-0.569843
8729	2.709660	3.710013	8.883601	0.243570	-0.183803	-0.144802	-0.985657	0.275353	-1.020042	0.787051	0.040480	-0.228551	-0.571556
8730	2.781317	4.201683	9.358661	0.134674	-0.116631	-0.236705	-0.986817	0.264096	-1.014357	0.783245	0.042169	-0.231782	-0.575348
8731	3.076183	4.100219	9.243314	0.161769	0.062415	-0.276200	-0.987844	0.253512	-1.013878	0.779937	0.046609	-0.232364	-0.579253
8732	3.020747	3.856408	8.564701	-0.066668	0.074931	-0.142418	-0.985586	0.250033	-1.010263	0.778138	0.046879	-0.230345	-0.582447
8733	3.148310	3.188712	7.909343	0.060949	0.072207	-0.133179	-0.984256	0.247970	-1.012890	0.776585	0.049191	-0.229762	-0.584555
8734	3.313465	3.410166	7.893485	0.180814	0.007162	-0.050161	-0.983183	0.242754	-1.011460	0.775291	0.052091	-0.231771	-0.585229
8735	3.667983	3.812302	8.363457	0.261678	0.045001	-0.040930	-0.979056	0.234368	-1.014723	0.774460	0.056752	-0.234095	-0.584970
8736	3.551821	4.021435	8.964858	0.278430	0.152266	0.157845	-0.978110	0.227714	-1.017358	0.776042	0.061849	-0.235236	-0.581891
8737	3.605512	3.386364	8.143317	0.196999	0.264384	0.197240	-0.974799	0.226758	-1.021580	0.779042	0.066914	-0.233705	-0.577925
8738	3.526558	2.957713	8.057479	0.407467	0.271524	0.339436	-0.967656	0.227251	-1.025935	0.783027	0.074562	-0.234694	-0.571164
8739	3.023795	2.827345	9.167066	0.366834	0.245382	0.303867	-0.960898	0.223552	-1.029481	0.786805	0.081479	-0.235529	-0.564646
8740	2.899176	3.218374	9.774056	0.182693	0.199026	0.246409	-0.957057	0.222745	-1.034643	0.789711	0.085234	-0.234915	-0.560274
8741	2.468160	3.305207	9.654272	-0.043045	0.092655	0.154938	-0.952042	0.226570	-1.036187	0.791713	0.084638	-0.233236	-0.558237
8742	2.913267	3.213675	8.835827	-0.145320	0.047678	0.069384	-0.952714	0.230520	-1.037528	0.792521	0.082368	-0.231023	-0.558350
8743	3.458918	3.000214	8.392051	-0.055432	-0.003851	0.099294	-0.953261	0.236402	-1.038138	0.793472	0.080707	-0.230646	-0.557396
8744	3.048404	3.034101	9.057950	-0.082474	-0.046584	0.091936	-0.954197	0.240058	-1.038547	0.794029	0.078296	-0.230657	-0.556942
8745	2.715494	3.404268	8.799438	-0.187099	-0.033755	-0.032017	-0.954621	0.248972	-1.037722	0.793579	0.074789	-0.229069	-0.558718
8746	2.920224	3.301151	8.522481	-0.240328	-0.022157	-0.159451	-0.955954	0.252480	-1.037327	0.791672	0.071305	-0.226533	-0.562897
8747	3.453920	3.534161	8.647817	-0.252428	0.023372	-0.205300	-0.955429	0.253528	-1.034887	0.789581	0.068168	-0.223061	-0.567590
8748	3.844433	3.308166	8.107913	-0.185329	0.038749	-0.084820	-0.955049	0.259383	-1.035241	0.788672	0.065908	-0.220267	-0.570206
8749	3.933855	3.455437	8.196195	-0.084626	0.083905	-0.006444	-0.954657	0.261398	-1.038398	0.788846	0.065169	-0.218081	-0.570891
8750	3.679446	3.378032	8.482616	-0.028340	0.109723	0.046995	-0.950436	0.265216	-1.038861	0.789542	0.065622	-0.216127	-0.570619
8751	3.337511	3.269881	8.482569	-0.042127	0.117219	0.025861	-0.949120	0.267749	-1.041207	0.790166	0.065756	-0.213985	-0.570547
8752	3.342873	3.231132	8.401190	-0.089150	0.152690	-0.094292	-0.945422	0.270125	-1.045195	0.789511	0.066347	-0.210467	-0.572690
8753	3.422941	2.970426	8.321371	-0.125286	0.174162	-0.219812	-0.940527	0.270536	-1.049794	0.787647	0.066821	-0.206186	-0.576744
8754	3.736554	2.961581	8.588601	-0.145089	0.192476	-0.318848	-0.934834	0.269090	-1.053256	0.784603	0.067926	-0.201082	-0.582538
8755	4.110663	3.623732	8.465112	-0.224044	0.167362	-0.299914	-0.929672	0.268832	-1.059354	0.781827	0.067032	-0.195711	-0.588175
8756	3.355615	3.639204	8.875072	-0.143157	0.080484	-0.176289	-0.925445	0.271033	-1.062280	0.779933	0.066287	-0.192560	-0.591803
8757	3.383208	4.416429	8.711200	-0.198450	-0.128300	-0.165456	-0.925184	0.271938	-1.059440	0.777486	0.061771	-0.192339	-0.595572
8758	1.673059	3.368322	8.425941	-0.191670	-0.278433	-0.137679	-0.931411	0.274768	-1.054990	0.774674	0.055859	-0.194240	-0.599192
8759	1.601583	3.087900	8.575092	-0.080926	-0.515713	-0.248452	-0.939477	0.273120	-1.047982	0.769469	0.048912	-0.201286	-0.604159
8760	1.695680	3.536277	8.976552	0.016209	-0.664386	-0.206711	-0.960100	0.267396	-1.033052	0.763881	0.041821	-0.211514	-0.608275
8761	1.755945	3.090843	9.898797	0.149851	-0.491252	-0.329857	-0.974888	0.256707	-1.020224	0.757330	0.039133	-0.220805	-0.613323
8762	2.339078	3.351503	10.506824	-0.213332	-0.184174	-0.429085	-0.981349	0.248701	-1.011158	0.751024	0.035396	-0.220662	-0.621303
8763	2.899810	2.339699	9.795146	-0.213283	0.105493	-0.241639	-0.979759	0.248296	-1.013333	0.748342	0.034194	-0.216446	-0.626072
8764	2.115760	2.194335	9.213780	-0.390590	0.171509	0.009498	-0.977135	0.255667	-1.015139	0.749075	0.030308	-0.209019	-0.627917
8765	1.472873	2.347724	9.180862	-0.103612	0.134199	0.176502	-0.970813	0.265590	-1.022534	0.751633	0.029351	-0.205924	-0.625924
8766	0.987551	2.707928	9.704810	-0.058135	0.127863	0.088275	-0.967654	0.271295	-1.025203	0.752915	0.029561	-0.203360	-0.625212
8767	1.609022	2.558938	9.123274	-0.044086	0.162795	-0.060099	-0.964091	0.274313	-1.026621	0.752576	0.030894	-0.200339	-0.626529
8768	2.365260	2.184206	8.355021	-0.017840	0.135679	-0.068279	-0.958798	0.273830	-1.029110	0.751882	0.032440	-0.198066	-0.628006
8769	2.184237	2.263446	8.315172	0.200858	0.026177	0.047558	-0.957602	0.272326	-1.031584	0.752180	0.035308	-0.200226	-0.626808
8770	1.878767	2.563779	8.630875	0.310050	-0.066449	0.019064	-0.955467	0.265856	-1.031278	0.751545	0.038908	-0.205155	-0.625761
8771	1.720929	2.536695	9.122062	0.307779	-0.129888	-0.076806	-0.955976	0.258840	-1.028816	0.749532	0.041960	-0.210847	-0.626087
8772	1.803310	2.895084	9.848775	0.199238	-0.139335	-0.162128	-0.955829	0.253288	-1.023902	0.746365	0.043736	-0.215321	-0.628222
8773	2.420191	3.003325	9.438455	-0.031452	-0.146947	-0.219612	-0.957144	0.250125	-1.018359	0.742728	0.042127	-0.216827	-0.632113
8774	3.012568	2.778592	9.140614	-0.036678	-0.102555	-0.217690	-0.957275	0.249225	-1.015438	0.739185	0.041085	-0.217727	-0.636013
8775	3.020817	3.778767	8.863747	0.002266	-0.116855	-0.129288	-0.955145	0.244055	-1.010937	0.736760	0.039941	-0.219299	-0.638355
8776	2.195365	4.482289	8.975121	-0.110381	-0.193478	-0.306797	-0.954220	0.243891	-1.004655	0.731685	0.037043	-0.220515	-0.643924
8777	1.632293	3.697689	8.340370	-0.114360	-0.109970	-0.307872	-0.953030	0.243019	-0.998130	0.727019	0.035133	-0.220329	-0.649356
8778	3.153135	3.572246	7.256730	0.329676	-0.006625	-0.233627	-0.949573	0.236534	-0.992346	0.723294	0.040714	-0.224563	-0.651736
8779	3.763021	4.170774	7.728243	0.569480	-0.023354	-0.119990	-0.942654	0.222018	-0.986321	0.720821	0.048984	-0.232209	-0.651227
8780	3.054318	3.478334	8.366403	0.489034	0.100692	0.084059	-0.933881	0.206945	-0.982212	0.721463	0.056802	-0.237220	-0.648068
8781	2.415532	3.937740	9.262779	0.530813	0.105983	0.135600	-0.926703	0.194846	-0.978526	0.722790	0.064993	-0.242702	-0.643775
8782	1.693293	4.320379	10.104222	0.070867	-0.038260	-0.193752	-0.920723	0.184831	-0.973285	0.719593	0.066313	-0.243933	-0.646750
8783	1.816152	3.902622	9.538297	-0.118305	-0.192673	-0.414581	-0.924794	0.174175	-0.966609	0.713125	0.063997	-0.244529	-0.653883
8784	3.300038	4.349310	8.040030	-0.281434	-0.390158	-0.607626	-0.927159	0.167061	-0.951800	0.703121	0.057695	-0.245619	-0.664803
8785	3.875408	4.342708	7.571538	-0.095550	-0.282784	-0.606471	-0.931373	0.159044	-0.938338	0.693411	0.055385	-0.247598	-0.674395
8786	3.718723	4.602055	7.935439	-0.187405	-0.153439	-0.582930	-0.930810	0.147088	-0.934303	0.684510	0.053452	-0.246543	-0.683963
8787	3.788948	4.627618	8.081816	-0.441387	-0.157395	-0.509509	-0.933173	0.141348	-0.937005	0.676854	0.047546	-0.242173	-0.693513
8788	2.924756	4.626449	7.588367	-0.483394	-0.041683	-0.531685	-0.936735	0.138751	-0.941871	0.669235	0.042849	-0.235509	-0.703438
8789	3.523924	5.086379	7.627351	-0.509577	0.043037	-0.549058	-0.938705	0.135118	-0.951880	0.661737	0.038994	-0.227439	-0.713341
8790	3.726681	4.558502	7.878246	-0.355624	-0.158846	-0.350094	-0.943862	0.135750	-0.962253	0.655843	0.033467	-0.224184	-0.720064
8791	2.461334	4.360792	8.023838	-0.237906	-0.374758	-0.211139	-0.956020	0.132172	-0.964372	0.650896	0.025664	-0.225768	-0.724365
8792	1.154816	3.487659	9.280443	-0.068697	-0.550534	-0.310457	-0.968189	0.131158	-0.956625	0.643485	0.018052	-0.231763	-0.729306
8793	1.457915	3.119356	9.318997	-0.032609	-0.465366	-0.433622	-0.981924	0.122877	-0.946547	0.634598	0.012700	-0.237251	-0.735415
8794	1.941278	3.014092	9.784717	-0.243335	-0.251600	-0.662889	-0.987461	0.115914	-0.941344	0.623179	0.008905	-0.236673	-0.745356
8795	2.816892	3.420835	10.318782	-0.191332	-0.151153	-0.641087	-0.990605	0.105335	-0.938965	0.612515	0.007173	-0.235638	-0.754485
8796	2.252023	2.546435	10.081796	-0.416380	-0.047875	-0.617980	-0.991647	0.099731	-0.936719	0.602404	0.004088	-0.229826	-0.764377
8797	2.145835	2.306482	8.703590	-0.473794	-0.014595	-0.547155	-0.984631	0.098107	-0.939800	0.593586	0.000542	-0.222671	-0.773352
8798	2.420963	2.826051	8.563698	-0.276886	-0.052638	-0.378884	-0.981457	0.098644	-0.942098	0.586934	-0.002041	-0.218993	-0.779453
8799	2.602535	2.732266	8.685509	-0.262876	-0.036710	-0.226715	-0.981195	0.099774	-0.943003	0.582851	-0.004852	-0.215292	-0.783524
8800	2.403772	2.767519	8.888546	-0.196217	-0.099723	-0.172943	-0.980941	0.103100	-0.942364	0.579154	-0.008126	-0.213385	-0.786754
8801	2.661970	2.718815	9.005147	-0.063438	-0.090000	-0.088535	-0.982005	0.104766	-0.940958	0.577004	-0.010059	-0.213386	-0.788309
8802	2.777335	2.910254	9.146844	-0.042704	-0.048876	0.017846	-0.980947	0.105181	-0.941895	0.576552	-0.011564	-0.213266	-0.788652
8803	2.382273	3.242887	8.920404	-0.021214	-0.054710	0.223945	-0.983076	0.109279	-0.942142	0.579481	-0.013786	-0.213447	-0.786417
8804	1.993718	3.099863	8.517233	0.058214	-0.071508	0.281653	-0.984951	0.116945	-0.940134	0.583073	-0.015611	-0.215104	-0.783270
8805	1.844744	3.216056	8.117051	0.085868	-0.164660	0.174207	-0.989463	0.121563	-0.936317	0.584751	-0.018059	-0.218240	-0.781096
8806	1.893806	3.690286	8.232918	0.165626	-0.299087	-0.006788	-0.997138	0.121748	-0.930595	0.582851	-0.020935	-0.224319	-0.780722
8807	2.399156	4.498142	9.152145	0.145020	-0.352589	-0.328282	-1.005459	0.116925	-0.924756	0.575799	-0.023336	-0.230761	-0.784003
8808	2.293923	5.010890	9.761219	-0.027154	-0.276013	-0.678440	-1.012027	0.100911	-0.919027	0.563184	-0.025035	-0.233797	-0.792172
8809	1.734545	4.185026	8.501095	-0.301125	-0.200878	-0.577846	-1.017026	0.091173	-0.914991	0.552489	-0.028880	-0.231489	-0.800209
8810	2.833563	3.066416	7.221857	0.088348	-0.176235	-0.864842	-1.020143	0.071398	-0.912905	0.537142	-0.026912	-0.235299	-0.809561
8811	4.879274	3.647336	7.992692	0.496588	-0.079097	-0.907636	-1.018726	0.038856	-0.905783	0.521822	-0.018624	-0.244627	-0.817015
8812	4.840974	4.056987	9.194292	0.227326	-0.045318	0.080099	-1.016300	0.022742	-0.898552	0.522388	-0.017558	-0.248762	-0.815426
8813	3.088796	3.255596	7.902198	0.113351	0.066284	0.195835	-1.016824	0.021072	-0.898197	0.525546	-0.016369	-0.249889	-0.813074
8814	2.669202	3.184894	8.101665	0.441423	0.084572	0.214753	-1.017481	0.019376	-0.896501	0.528994	-0.011597	-0.256079	-0.808983
8815	2.902808	3.361626	9.527582	0.321567	0.117948	0.120786	-1.017993	0.013529	-0.896414	0.531223	-0.007012	-0.260001	-0.806320
8816	2.799824	3.347652	9.822985	0.007566	0.034684	0.000818	-1.017601	0.015205	-0.896901	0.530799	-0.006554	-0.259736	-0.806689
8817	3.136916	3.256623	9.333376	-0.137709	-0.057316	-0.067475	-1.017082	0.018673	-0.896662	0.529014	-0.008711	-0.258069	-0.808375
8818	3.472392	3.316023	8.515242	-0.140922	-0.110040	-0.021907	-1.019883	0.026233	-0.895183	0.527502	-0.012027	-0.256937	-0.809679
8819	3.648848	3.625015	8.027314	-0.074470	-0.146702	0.045217	-1.025458	0.032756	-0.894375	0.527087	-0.015592	-0.257227	-0.809796
8820	3.610858	3.634067	8.331758	-0.044137	-0.132502	0.056897	-1.028396	0.041493	-0.889373	0.526803	-0.018638	-0.257873	-0.809711
8821	3.396538	3.710295	8.471430	-0.155647	-0.076705	0.063133	-1.030800	0.049483	-0.888823	0.526999	-0.022049	-0.256116	-0.810056
8822	3.211419	3.689899	8.039879	-0.207250	-0.017280	0.086389	-1.031885	0.058243	-0.886655	0.527717	-0.025094	-0.252885	-0.810515
8823	3.535502	3.758915	8.277960	-0.098778	0.078694	-0.017057	-1.029651	0.063245	-0.888130	0.527417	-0.025000	-0.250469	-0.811463
8824	3.688568	3.897648	8.515080	-0.172153	0.089348	0.102970	-1.026883	0.066902	-0.892333	0.528960	-0.026018	-0.246666	-0.811591
8825	3.736044	4.160639	8.329221	-0.125715	0.052226	0.109934	-1.022673	0.075604	-0.899073	0.530561	-0.027298	-0.244071	-0.811289
8826	3.141343	3.591557	8.247872	0.119386	-0.033942	0.152743	-1.020026	0.075290	-0.900185	0.532473	-0.027461	-0.246272	-0.809363
8827	2.655755	3.684725	8.535542	0.034707	-0.052340	0.219646	-1.019901	0.077013	-0.896380	0.535412	-0.029265	-0.247326	-0.807036
8828	2.550026	3.634256	8.498981	-0.052842	0.010927	0.004087	-1.019381	0.080060	-0.896021	0.535024	-0.029811	-0.246344	-0.807574
8829	3.009682	3.710587	8.743573	-0.049232	0.046447	0.008636	-1.014360	0.082177	-0.896011	0.534986	-0.029853	-0.245092	-0.807978
8830	2.526149	3.138572	7.782320	0.365374	0.042941	-0.213605	-1.010387	0.080057	-0.892640	0.531475	-0.024337	-0.250646	-0.808776
8831	3.376257	4.146946	9.411025	0.249399	0.013736	0.140977	-1.006793	0.072083	-0.888915	0.533562	-0.022382	-0.254497	-0.806252
8832	3.011826	4.089288	8.745597	-0.242784	0.064583	0.215888	-1.002459	0.082420	-0.887966	0.536759	-0.025168	-0.249778	-0.805523
8833	2.468671	3.555087	8.326191	-0.182025	0.039620	0.129430	-0.999314	0.092238	-0.887555	0.538568	-0.027321	-0.246378	-0.805292
8834	2.864131	3.936097	8.583364	-0.134899	0.046281	-0.086203	-0.996148	0.094920	-0.886032	0.536831	-0.027748	-0.243742	-0.807237
8835	2.877736	3.603791	8.490011	-0.083443	0.013244	-0.063254	-0.993770	0.095648	-0.883624	0.535446	-0.028299	-0.242315	-0.808567
8836	3.116542	3.678530	8.617121	-0.084760	-0.002165	-0.051039	-0.992437	0.092286	-0.884283	0.534055	-0.029142	-0.240984	-0.809853
8837	3.152199	3.582078	8.556362	-0.139213	-0.000450	-0.067114	-0.991107	0.090045	-0.885173	0.532498	-0.030494	-0.238810	-0.811471
8838	3.014136	3.453349	8.529028	-0.090456	0.001856	-0.072215	-0.991366	0.088421	-0.887098	0.530774	-0.031230	-0.237354	-0.812998
8839	2.903970	3.417388	8.713658	-0.027210	-0.013313	-0.084469	-0.988966	0.082285	-0.889465	0.528935	-0.031515	-0.237140	-0.814248
8840	2.987097	3.380059	8.711678	-0.081924	-0.016200	-0.058154	-0.989484	0.078705	-0.890913	0.527354	-0.032516	-0.236001	-0.815564
8841	3.001116	3.380296	8.548435	-0.082879	0.001379	-0.086334	-0.988683	0.076185	-0.891271	0.525511	-0.033142	-0.234723	-0.817096
8842	2.835413	2.780224	9.067772	-0.248746	-0.013338	0.056321	-0.987748	0.073592	-0.894714	0.525687	-0.036387	-0.230744	-0.817977
8843	2.590703	3.384958	8.295115	0.041169	-0.007831	-0.283942	-0.985622	0.070213	-0.895383	0.520642	-0.034945	-0.231712	-0.820988
8844	2.757776	3.521581	9.117563	0.021468	-0.025405	-0.225829	-0.982425	0.062538	-0.892180	0.516325	-0.034239	-0.232471	-0.823525
8845	2.995681	3.428756	8.668248	-0.129637	-0.029949	-0.093757	-0.979787	0.064459	-0.887325	0.514162	-0.035800	-0.230710	-0.825305
8846	3.104527	3.425868	8.587368	0.008190	-0.002213	-0.161244	-0.977396	0.060588	-0.885063	0.510981	-0.035158	-0.230967	-0.827235
8847	3.268986	3.987093	8.195853	0.049117	0.019274	0.062644	-0.975807	0.059816	-0.883364	0.511748	-0.034801	-0.231576	-0.826605
8848	3.204208	3.655847	8.610354	0.106930	0.029657	0.022242	-0.971819	0.052999	-0.881885	0.511816	-0.033468	-0.233009	-0.826215
8849	3.075174	3.585555	8.741713	0.048439	0.019483	0.053849	-0.971153	0.051576	-0.881268	0.512436	-0.033082	-0.233629	-0.825671
8850	2.794417	3.541605	8.569759	-0.181661	0.000173	0.107884	-0.973944	0.055816	-0.880967	0.513576	-0.035594	-0.230537	-0.825727
8851	2.630353	3.346844	8.332724	0.152315	0.027379	-0.159605	-0.973271	0.052187	-0.881492	0.510775	-0.033012	-0.232938	-0.826897
8852	2.952862	3.646448	8.761569	0.075085	0.029786	-0.066213	-0.968893	0.047445	-0.879683	0.509366	-0.031590	-0.233902	-0.827549
8853	2.897695	3.616318	8.750476	-0.027117	0.008143	-0.017149	-0.969548	0.045212	-0.878943	0.508706	-0.031817	-0.233440	-0.828077
8854	2.721121	3.588833	8.677872	0.020700	0.023627	-0.052222	-0.967429	0.044013	-0.877397	0.507449	-0.031120	-0.233557	-0.828841
8855	2.880933	3.591731	8.658685	0.001769	0.026160	-0.016937	-0.963711	0.039319	-0.877053	0.506893	-0.030749	-0.233390	-0.829243
8856	2.812551	3.631763	8.742933	-0.019746	0.009241	-0.023290	-0.962911	0.037205	-0.876862	0.506020	-0.030836	-0.232965	-0.829891
8857	2.808431	3.570989	8.589223	0.033061	-0.001173	0.020136	-0.963840	0.038541	-0.879489	0.505969	-0.030770	-0.233574	-0.829754
8858	2.314173	3.693099	8.616461	0.048563	0.098988	-0.071016	-0.964930	0.049155	-0.879138	0.504762	-0.028454	-0.233403	-0.830620
8859	2.449011	3.724666	8.543339	0.141487	0.256629	-0.085658	-0.960425	0.046872	-0.881407	0.504204	-0.022489	-0.233259	-0.831181
8860	3.096197	3.799577	9.077711	0.106002	0.085386	-0.002152	-0.954859	0.043394	-0.881180	0.504073	-0.020147	-0.234139	-0.831074
8861	3.198122	3.728563	8.677012	-0.036906	-0.029825	0.005494	-0.955660	0.045947	-0.882295	0.503608	-0.021188	-0.233891	-0.831399
8862	2.737450	3.511464	8.755978	-0.075523	-0.074332	0.029067	-0.954185	0.039368	-0.882656	0.503193	-0.023470	-0.233349	-0.831742
8863	2.805054	3.524828	8.762765	-0.358959	-0.028907	0.001046	-0.957244	0.044902	-0.883784	0.502492	-0.027719	-0.227726	-0.833591
8864	2.738731	3.074481	7.936148	-0.114029	-0.002041	0.003808	-0.959506	0.049763	-0.886820	0.501962	-0.029067	-0.225822	-0.834382
8865	2.845428	3.421170	8.615558	0.204646	-0.006162	0.064844	-0.960554	0.046442	-0.886913	0.502731	-0.027574	-0.229331	-0.833012
8866	2.869376	3.635262	9.110502	-0.045961	-0.047439	0.138915	-0.960428	0.048378	-0.886317	0.504294	-0.029611	-0.228944	-0.832103
8867	2.649928	3.502578	8.608945	-0.052177	0.010780	0.046505	-0.960175	0.052080	-0.883790	0.504685	-0.030331	-0.228011	-0.832096
8868	2.680281	3.459451	8.740174	-0.017913	0.012027	0.043960	-0.960975	0.054327	-0.883709	0.504947	-0.030663	-0.227545	-0.832053
8869	2.668710	3.425254	8.696754	-0.025716	0.009519	-0.001163	-0.960588	0.057674	-0.884143	0.504554	-0.030913	-0.227089	-0.832407
8870	2.744137	3.419347	8.756878	-0.039388	-0.017302	0.000373	-0.961521	0.060131	-0.887002	0.503949	-0.031749	-0.226588	-0.832877
8871	2.726417	3.472437	8.852211	-0.079335	-0.029512	-0.022817	-0.961264	0.062760	-0.886386	0.502982	-0.033087	-0.225642	-0.833667
8872	2.627056	3.557993	8.622266	-0.163987	0.010210	-0.148344	-0.959559	0.067422	-0.884649	0.499932	-0.034045	-0.222881	-0.836201
8873	2.666261	3.301414	8.673543	0.035243	-0.010667	-0.062981	-0.959300	0.069367	-0.884590	0.498449	-0.033734	-0.223684	-0.836885
8874	2.695767	3.420901	8.796300	-0.037451	-0.015495	-0.072095	-0.957063	0.073187	-0.883154	0.496644	-0.034191	-0.223240	-0.838057
8875	2.754823	3.361279	8.704692	-0.007485	-0.020315	-0.082649	-0.957603	0.076531	-0.882505	0.494756	-0.034377	-0.223435	-0.839114
8876	2.792367	3.439646	8.811157	-0.023683	-0.007153	-0.080861	-0.957088	0.081366	-0.881017	0.492845	-0.034517	-0.223143	-0.840309
8877	2.758454	3.424457	8.718768	-0.029220	0.002400	-0.073735	-0.955510	0.084065	-0.878671	0.491188	-0.034575	-0.222743	-0.841383
8878	2.739657	3.399846	8.749667	-0.018556	-0.011801	-0.071135	-0.956584	0.089384	-0.878489	0.489420	-0.034786	-0.222575	-0.842448
8879	2.746869	3.414549	8.824391	-0.050534	-0.006360	-0.086234	-0.955544	0.095482	-0.877905	0.487494	-0.035141	-0.221909	-0.843725
8880	2.705637	3.404083	8.746184	-0.064405	-0.006001	-0.105714	-0.957425	0.105293	-0.878241	0.485139	-0.035547	-0.220933	-0.845319
8881	2.714882	3.433383	8.789572	-0.073403	-0.025544	-0.109408	-0.958494	0.109270	-0.880380	0.482712	-0.036343	-0.220083	-0.846896
8882	2.745580	3.356269	8.815165	-0.091038	-0.028896	-0.123634	-0.959828	0.113743	-0.885716	0.479928	-0.037311	-0.218886	-0.848744
