# Supplementary material for: Identification of Haptic Based Guiding Using Hard Reins
Source: PLoS One. 2015 Jul 22;10(7):e0132020. doi: 10.1371/journal.pone.0132020 (PMC4511788; doi:10.1371/journal.pone.0132020)
Supplement: S2 File — (ZIP) [file pone.0132020.s002.zip › MotionData2/Subject10/T20/fc20.txt]

// Start Time: 0
// Sample rate: 25.0Hz
// Scenario: 4.9
// Firmware Version: 2.6.1
Counter	Acc_X	Acc_Y	Acc_Z	Gyr_X	Gyr_Y	Gyr_Z	Mag_X	Mag_Y	Mag_Z	Quat_w	Quat_x	Quat_y	Quat_z
36030	8.058852	-0.592697	5.688041	0.045249	0.028264	0.062370	-0.582961	0.386551	-0.582150	-0.758055	0.267001	0.375210	0.461823
36031	7.976187	-0.586780	5.656137	0.031373	0.009723	0.029198	-0.581632	0.385759	-0.583747	-0.758539	0.266636	0.375203	0.461245
36032	7.932726	-0.530436	5.643415	0.029142	0.045336	-0.009086	-0.580580	0.386739	-0.584259	-0.758903	0.265743	0.374858	0.461441
36033	7.976466	-0.533655	5.681100	-0.004146	0.012458	-0.014309	-0.579787	0.386755	-0.584920	-0.758816	0.265565	0.374715	0.461803
36034	8.034787	-0.544063	5.698975	-0.034926	0.030028	-0.007181	-0.581632	0.386173	-0.583870	-0.758740	0.265801	0.373999	0.462373
36035	7.952003	-0.553028	5.695917	-0.054459	0.046442	-0.038490	-0.580575	0.386747	-0.584914	-0.758414	0.265892	0.373004	0.463658
36036	7.927783	-0.533410	5.696755	-0.068861	0.024102	-0.054218	-0.581111	0.387002	-0.583726	-0.757677	0.266344	0.372313	0.465156
36037	8.015166	-0.568303	5.711189	-0.103863	0.007067	-0.066359	-0.581000	0.388633	-0.581992	-0.756528	0.267342	0.371602	0.467017
36038	8.010242	-0.582584	5.689308	-0.125288	0.018546	-0.063646	-0.581542	0.389017	-0.580146	-0.755352	0.268626	0.370515	0.469044
36039	8.024811	-0.592173	5.667044	-0.153341	0.028092	-0.046962	-0.582620	0.392563	-0.578497	-0.754262	0.270319	0.368915	0.471081
36040	7.998109	-0.598242	5.577987	-0.171825	0.032032	-0.064346	-0.580809	0.394890	-0.576106	-0.752910	0.272169	0.367183	0.473526
36041	8.073172	-0.641356	5.687017	-0.180197	0.018426	-0.085277	-0.583987	0.396342	-0.573697	-0.751219	0.274076	0.365677	0.476269
36042	7.951195	-0.716722	5.572541	-0.193978	0.008003	-0.080045	-0.584416	0.398637	-0.570504	-0.749396	0.276364	0.364168	0.478968
36043	8.018656	-0.829194	5.593595	-0.202796	-0.024145	-0.035603	-0.585768	0.402579	-0.567666	-0.747717	0.279382	0.362801	0.480874
36044	7.986574	-0.920379	5.522820	-0.213614	-0.045466	-0.008588	-0.586338	0.405411	-0.563545	-0.746060	0.282982	0.361498	0.482322
36045	7.938237	-0.875568	5.459201	-0.225577	-0.065705	0.007077	-0.587456	0.411387	-0.558179	-0.744332	0.287054	0.360280	0.483495
36046	7.911495	-0.852144	5.557003	-0.254155	-0.100897	-0.018241	-0.590287	0.416645	-0.551768	-0.741908	0.291716	0.359446	0.485050
36047	7.941372	-0.731256	5.577404	-0.265754	-0.113998	-0.066226	-0.591931	0.420537	-0.545260	-0.738845	0.296309	0.358962	0.487293
36048	8.280268	-0.594701	5.697426	-0.264593	-0.106682	-0.092337	-0.595684	0.425229	-0.538329	-0.735553	0.300624	0.358527	0.489944
36049	8.338769	-0.580466	5.681749	-0.243609	-0.066549	-0.099255	-0.599700	0.428394	-0.530640	-0.732587	0.304157	0.357742	0.492774
36050	8.302381	-0.579120	5.588180	-0.206119	0.034405	-0.091234	-0.601052	0.428875	-0.526167	-0.730617	0.306223	0.355777	0.495831
36051	8.187920	-0.599716	5.563896	-0.128613	0.053884	-0.034724	-0.602265	0.431999	-0.523870	-0.729821	0.307321	0.353966	0.497618
36052	7.927565	-0.597441	5.560257	-0.035983	0.112796	0.062826	-0.600422	0.433962	-0.525285	-0.730967	0.307208	0.351595	0.497686
36053	7.922484	-0.606283	5.705525	0.014857	0.180960	0.143120	-0.595161	0.435408	-0.526736	-0.733703	0.306176	0.348256	0.496642
36054	7.971189	-0.555807	5.932718	0.002021	0.187283	0.186792	-0.587645	0.439955	-0.532202	-0.736816	0.305620	0.344404	0.495060
36055	7.801427	-0.434245	6.047328	-0.006814	0.213912	0.167666	-0.580917	0.444772	-0.537919	-0.739857	0.304705	0.340196	0.493998
36056	7.732994	-0.450242	6.230276	-0.072526	0.203408	0.092806	-0.575382	0.448454	-0.541816	-0.741663	0.304431	0.335927	0.494379
36057	7.596292	-0.512874	6.293074	-0.129980	0.146526	0.020401	-0.570661	0.454024	-0.543312	-0.742019	0.304954	0.332377	0.495919
36058	7.635065	-0.514694	6.427744	-0.214358	0.138517	-0.039554	-0.566352	0.457349	-0.541705	-0.741188	0.306528	0.328460	0.498794
36059	7.406040	-0.579808	6.347363	-0.269066	0.072524	-0.140793	-0.565471	0.459650	-0.537999	-0.738571	0.308729	0.325584	0.503184
36060	7.387224	-0.472541	6.320269	-0.206991	0.007868	-0.273755	-0.569852	0.461889	-0.533469	-0.734529	0.309952	0.325095	0.508636
36061	7.403047	-0.277549	6.235514	-0.156782	-0.130832	-0.361540	-0.576717	0.459000	-0.527975	-0.728982	0.311047	0.327674	0.514261
36062	8.185661	-0.444197	6.210221	-0.209637	-0.339830	-0.391497	-0.584788	0.453571	-0.518461	-0.721339	0.315045	0.332916	0.519214
36063	7.480415	-0.569916	5.173890	-0.195578	-0.290390	-0.409821	-0.597746	0.450819	-0.506895	-0.713846	0.317948	0.337672	0.524700
36064	8.179852	-0.836470	5.028032	-0.216079	-0.255764	-0.338874	-0.610693	0.446702	-0.496141	-0.707112	0.321447	0.341221	0.529369
36065	8.552813	-1.111008	5.199525	-0.113615	-0.136380	-0.216630	-0.620085	0.444016	-0.486957	-0.703102	0.322860	0.343388	0.532441
36066	8.365984	-1.416487	5.310870	0.026943	-0.002192	-0.099772	-0.623905	0.441194	-0.484365	-0.702150	0.321854	0.344373	0.533669
36067	8.286969	-1.591884	5.428841	0.122045	0.034967	0.039624	-0.623089	0.438616	-0.486649	-0.703555	0.319924	0.344970	0.532592
36068	7.927315	-1.510930	5.411667	0.220139	0.005163	0.112459	-0.620550	0.436077	-0.490647	-0.706144	0.317577	0.346544	0.529540
36069	7.815072	-1.586376	5.296965	0.286396	-0.055568	0.164418	-0.619858	0.435171	-0.494600	-0.709271	0.315172	0.349331	0.524947
36070	7.960886	-1.616876	5.307690	0.368305	-0.114838	0.221606	-0.616379	0.430320	-0.500091	-0.713045	0.312722	0.353442	0.518508
36071	8.524888	-1.681640	5.458386	0.476801	-0.221182	0.252485	-0.615667	0.425983	-0.504767	-0.717007	0.309939	0.359944	0.510175
36072	8.705837	-1.555498	5.325253	0.517896	-0.156538	0.285708	-0.616034	0.422561	-0.506535	-0.721901	0.306181	0.365698	0.501375
36073	8.428201	-1.619699	5.200004	0.449645	-0.091858	0.373279	-0.612305	0.420739	-0.511837	-0.727650	0.303322	0.369223	0.492134
36074	8.062863	-1.679518	5.185800	0.350242	-0.044085	0.388482	-0.609902	0.420269	-0.516318	-0.733177	0.301553	0.370954	0.483643
36075	7.818411	-1.873937	5.176572	0.238807	-0.038992	0.346063	-0.603563	0.423428	-0.521803	-0.737634	0.301027	0.371714	0.476558
36076	7.838281	-1.808332	5.155256	0.150397	-0.020984	0.248675	-0.599872	0.425699	-0.524404	-0.740690	0.300890	0.371976	0.471676
36077	8.090867	-1.865434	5.293885	0.092058	-0.062355	0.130147	-0.597379	0.430287	-0.526166	-0.741999	0.301156	0.372940	0.468677
36078	8.417607	-1.728672	5.404505	0.048250	-0.065687	0.029121	-0.596341	0.431385	-0.525104	-0.741987	0.301337	0.374192	0.467580
36079	8.511456	-1.500698	5.349894	0.012205	-0.022100	-0.054397	-0.596862	0.430279	-0.525122	-0.741385	0.301055	0.374911	0.468142
36080	8.224814	-1.459286	5.119820	-0.041401	0.054152	-0.090710	-0.600771	0.424200	-0.526261	-0.740634	0.300523	0.374285	0.470168
36081	8.150990	-1.611039	5.070940	-0.179614	0.130918	-0.124975	-0.601818	0.424196	-0.526778	-0.739348	0.301140	0.371348	0.474109
36082	8.178033	-1.918438	5.409759	-0.310385	0.151468	-0.149792	-0.599343	0.427926	-0.525936	-0.737115	0.303207	0.367081	0.479561
36083	8.253438	-1.503938	5.404233	-0.337969	0.171551	-0.188938	-0.599123	0.432430	-0.522836	-0.734490	0.305299	0.362373	0.485800
36084	8.512288	-1.283963	5.725836	-0.301331	0.139148	-0.154226	-0.599020	0.435985	-0.520933	-0.732090	0.307286	0.358356	0.491122
36085	7.964850	-0.927741	5.327095	-0.233645	0.161487	-0.149252	-0.597720	0.437639	-0.520123	-0.730333	0.308198	0.354538	0.495915
36086	7.814178	-0.913201	5.226667	-0.190031	0.067147	-0.167118	-0.600226	0.438013	-0.519050	-0.727921	0.309155	0.352721	0.500141
36087	7.948166	-0.878420	5.270072	-0.209690	-0.002918	-0.203005	-0.601318	0.440291	-0.515067	-0.724559	0.310951	0.351856	0.504501
36088	8.130772	-0.878952	5.176259	-0.264205	0.007197	-0.210640	-0.604498	0.440218	-0.511771	-0.720779	0.313251	0.350414	0.509472
36089	8.295850	-0.911509	5.358420	-0.321288	0.011109	-0.213921	-0.610194	0.442441	-0.506970	-0.716631	0.316416	0.348267	0.514813
36090	8.257169	-0.872087	5.335662	-0.302334	0.021581	-0.220935	-0.612103	0.446329	-0.500330	-0.712518	0.319019	0.346253	0.520244
36091	8.220861	-0.856207	5.244719	-0.266508	0.035774	-0.248919	-0.615828	0.446219	-0.494542	-0.708436	0.320868	0.344521	0.525802
36092	8.211317	-0.813029	5.298821	-0.206336	0.028503	-0.259588	-0.619647	0.444644	-0.492711	-0.704510	0.321734	0.343626	0.531106
36093	8.223909	-0.735683	5.319002	-0.154782	0.058700	-0.207323	-0.622160	0.442516	-0.489592	-0.701678	0.322016	0.342471	0.535414
36094	8.126826	-0.682015	5.370434	-0.162499	0.051026	-0.161113	-0.625717	0.442188	-0.488262	-0.699190	0.322685	0.341066	0.539149
36095	8.049304	-0.618453	5.390079	-0.120929	0.055934	-0.158622	-0.628593	0.439413	-0.488689	-0.697042	0.322833	0.339997	0.542506
36096	8.044719	-0.560675	5.437011	-0.100334	0.066434	-0.169126	-0.629653	0.438973	-0.487381	-0.694949	0.322399	0.339089	0.546007
36097	8.134468	-0.568655	5.650318	-0.064236	0.029272	-0.160597	-0.629785	0.438279	-0.487000	-0.692940	0.322013	0.339017	0.548825
36098	8.225027	-0.474943	5.666509	0.021389	0.003223	-0.105092	-0.631237	0.435485	-0.484818	-0.691881	0.321014	0.339897	0.550200
36099	8.157972	-0.328837	5.457066	0.147605	-0.020168	-0.013094	-0.632521	0.433027	-0.487346	-0.692505	0.319220	0.341897	0.549219
36100	8.187919	-0.227975	5.312534	0.229185	-0.006509	0.075670	-0.633002	0.428661	-0.490704	-0.694680	0.316679	0.344029	0.546606
36101	8.222277	-0.163533	5.385296	0.252174	-0.001830	0.098294	-0.631123	0.426943	-0.494812	-0.697280	0.313972	0.346217	0.543466
36102	8.217819	-0.054045	5.585502	0.189109	-0.000770	0.061835	-0.631075	0.423557	-0.499071	-0.699068	0.311814	0.347907	0.541329
36103	8.140275	0.016209	5.658510	0.116304	0.035805	-0.002414	-0.629348	0.424020	-0.501694	-0.699959	0.309862	0.348727	0.540770
36104	7.973369	-0.227771	5.680684	0.098986	0.045506	-0.051183	-0.630232	0.420051	-0.504124	-0.700262	0.307678	0.349486	0.541135
36105	7.981951	-0.440672	5.609659	0.128017	0.030208	0.015004	-0.630047	0.415153	-0.508414	-0.701367	0.305728	0.350401	0.540216
36106	8.074188	-0.484913	5.587528	0.160193	-0.008482	0.119490	-0.629095	0.411753	-0.510845	-0.703514	0.304451	0.351534	0.537403
36107	8.176861	-0.417063	5.518327	0.165895	0.000965	0.178822	-0.627110	0.412625	-0.512938	-0.706390	0.303424	0.352258	0.533723
36108	8.165804	-0.216009	5.565027	0.181813	0.012854	0.192743	-0.623421	0.412541	-0.514277	-0.709554	0.302128	0.352849	0.529859
36109	8.087713	-0.231230	5.685257	0.137253	-0.029798	0.150874	-0.620496	0.412485	-0.518491	-0.711709	0.301610	0.353866	0.526575
36110	8.072495	-0.347093	5.637955	0.104518	-0.021247	0.071627	-0.620744	0.414167	-0.521075	-0.712894	0.300887	0.354860	0.524713
36111	8.151459	-0.589865	5.579406	0.085622	-0.000034	0.063929	-0.618888	0.412826	-0.522425	-0.714021	0.300167	0.355429	0.523206
36112	8.024128	-0.731731	5.556115	0.142396	0.033705	0.112701	-0.617700	0.412848	-0.523219	-0.716218	0.298632	0.355768	0.520845
36113	7.984132	-0.902065	5.624831	0.228132	-0.002918	0.174290	-0.615055	0.414562	-0.526086	-0.719312	0.296684	0.357186	0.516708
36114	8.047431	-0.906885	5.572453	0.277974	0.010793	0.272758	-0.611353	0.414913	-0.529250	-0.723749	0.294576	0.358275	0.510932
36115	8.008687	-0.868051	5.602957	0.245435	-0.002166	0.332120	-0.607233	0.414750	-0.534916	-0.728501	0.293480	0.358882	0.504340
36116	7.990411	-0.650108	5.664592	0.199197	-0.015615	0.321724	-0.600513	0.416094	-0.537951	-0.732735	0.293072	0.359244	0.498148
36117	7.959228	-0.581357	5.617866	0.178544	-0.045248	0.222251	-0.596806	0.416452	-0.541638	-0.735613	0.292555	0.360413	0.493343
36118	7.990799	-0.591381	5.621836	0.141379	-0.078221	0.119345	-0.596140	0.416334	-0.542693	-0.737001	0.292140	0.362282	0.490137
36119	8.019110	-0.751480	5.589848	0.125293	-0.067110	0.088043	-0.595604	0.415249	-0.543504	-0.738062	0.291639	0.364017	0.487548
36120	8.091064	-0.927172	5.617161	0.129579	-0.043117	0.112552	-0.597443	0.415784	-0.543742	-0.739514	0.291027	0.365262	0.484774
36121	8.064033	-0.979941	5.580715	0.158075	-0.049228	0.152576	-0.597439	0.416622	-0.544643	-0.741506	0.290334	0.366659	0.481079
36122	8.003474	-0.930949	5.587654	0.227306	-0.049817	0.157592	-0.594391	0.414479	-0.546934	-0.743890	0.288651	0.368672	0.476854
36123	7.979293	-0.894877	5.637151	0.239853	-0.011527	0.161146	-0.591464	0.412489	-0.550531	-0.746678	0.286432	0.370213	0.472621
36124	8.003979	-0.832087	5.647160	0.187668	-0.019702	0.150805	-0.589865	0.410602	-0.552414	-0.748951	0.284985	0.371422	0.468937
36125	8.042686	-0.878149	5.611712	0.164863	-0.008709	0.129979	-0.586950	0.412330	-0.556200	-0.751006	0.283614	0.372367	0.465720
36126	8.023084	-0.888442	5.679814	0.108899	0.006292	0.093548	-0.584832	0.411685	-0.557931	-0.752472	0.282667	0.372768	0.463605
36127	8.042258	-0.937249	5.688362	0.068136	0.003844	0.048311	-0.585075	0.411575	-0.560289	-0.753306	0.282018	0.373071	0.462401
36128	8.015037	-1.000981	5.765564	0.058826	0.000903	0.018676	-0.584798	0.408968	-0.560735	-0.753752	0.281312	0.373511	0.461748
36129	7.963612	-1.058694	5.756245	0.019559	0.037606	-0.015997	-0.585313	0.408289	-0.561793	-0.753975	0.280603	0.373204	0.462064
36130	7.895075	-1.126187	5.766552	-0.026352	0.062714	-0.033241	-0.584382	0.407484	-0.562732	-0.753923	0.280221	0.372216	0.463176
36131	7.761003	-1.161743	5.793356	-0.068960	0.069439	-0.048815	-0.582923	0.406966	-0.564194	-0.753590	0.280310	0.370772	0.464819
36132	7.714442	-1.212643	5.822762	-0.130897	0.036913	-0.060940	-0.582288	0.410261	-0.563086	-0.752511	0.281523	0.369363	0.466950
36133	7.738607	-1.241969	5.821786	-0.161128	0.052974	-0.067778	-0.583893	0.412138	-0.560417	-0.751359	0.283013	0.367386	0.469458
36134	7.777442	-1.256988	5.832782	-0.185215	0.004420	-0.080049	-0.583663	0.413336	-0.556989	-0.749535	0.285203	0.366054	0.472082
36135	7.799442	-1.251649	5.771818	-0.178186	-0.018604	-0.064432	-0.585792	0.414795	-0.554325	-0.747779	0.287645	0.364943	0.474240
36136	7.834173	-1.160775	5.648825	-0.164369	-0.009901	-0.067942	-0.586339	0.417387	-0.552960	-0.746070	0.289731	0.363949	0.476421
36137	7.934099	-1.153230	5.547351	-0.171340	-0.019499	-0.066190	-0.587964	0.421171	-0.548813	-0.744313	0.292067	0.362908	0.478532
36138	7.924570	-1.121386	5.528655	-0.185119	-0.006226	-0.069606	-0.589831	0.422631	-0.546020	-0.742468	0.294410	0.361659	0.480902
36139	7.977790	-1.177570	5.519361	-0.218939	0.032193	-0.053684	-0.591447	0.426292	-0.542923	-0.740902	0.297046	0.359305	0.483453
36140	7.929132	-1.177085	5.513229	-0.208361	0.037253	-0.046730	-0.592264	0.430253	-0.541267	-0.739428	0.299469	0.357039	0.485889
36141	7.831884	-1.150219	5.573968	-0.182178	0.035111	-0.033746	-0.592031	0.433531	-0.539108	-0.738270	0.301670	0.354862	0.487878
36142	7.796277	-0.992326	5.591566	-0.145341	0.011516	0.003565	-0.592052	0.436959	-0.538124	-0.737464	0.303761	0.353278	0.488949
36143	7.930905	-0.820680	5.770074	-0.121210	-0.018650	0.017369	-0.591824	0.439260	-0.534936	-0.736780	0.305932	0.352174	0.489423
36144	8.184404	-0.699340	6.015337	-0.116251	-0.053870	0.026006	-0.592380	0.442668	-0.532769	-0.735898	0.308388	0.351697	0.489552
36145	8.257930	-0.589405	6.114476	-0.123093	-0.040301	-0.053310	-0.594509	0.442882	-0.529606	-0.734348	0.310267	0.351328	0.490955
36146	8.136308	-0.574204	6.151400	-0.128155	-0.037262	-0.127449	-0.597432	0.443494	-0.525905	-0.731988	0.311652	0.351431	0.493520
36147	7.897423	-0.658785	6.083075	-0.136182	-0.008746	-0.153541	-0.599954	0.444813	-0.523371	-0.729579	0.312663	0.351080	0.496688
36148	7.426305	-0.540384	5.838989	-0.158243	-0.050322	-0.155427	-0.602737	0.444194	-0.520089	-0.726640	0.314411	0.351237	0.499772
36149	7.315571	-0.335378	5.825095	-0.144021	-0.108401	-0.187073	-0.607640	0.444356	-0.514941	-0.723124	0.316240	0.352446	0.502858
36150	7.657098	-0.178628	5.872705	-0.102079	-0.187577	-0.284204	-0.615693	0.443937	-0.509914	-0.718234	0.317625	0.355947	0.506513
36151	8.111054	0.078266	5.996625	-0.082955	-0.182954	-0.315603	-0.624803	0.440178	-0.502718	-0.713219	0.318335	0.359635	0.510533
36152	8.261202	-0.035322	6.054493	-0.098999	-0.150128	-0.236052	-0.630606	0.434271	-0.497160	-0.709041	0.319610	0.362287	0.513672
36153	7.895149	-0.262568	5.815165	-0.017992	-0.066496	-0.093035	-0.636409	0.432795	-0.493741	-0.707521	0.319754	0.363540	0.514790
36154	7.666564	-0.309808	5.434791	0.084238	-0.093926	0.046116	-0.638256	0.432209	-0.492430	-0.707802	0.319898	0.365465	0.512949
36155	7.754487	-0.263892	5.384988	0.232288	-0.067310	0.164395	-0.637736	0.433313	-0.492281	-0.710508	0.318351	0.367644	0.508595
36156	7.974660	-0.064176	5.373060	0.371761	0.017346	0.261935	-0.634787	0.429558	-0.497747	-0.715591	0.314839	0.369521	0.502255
36157	8.100006	0.203612	5.645160	0.506538	0.104698	0.303652	-0.627877	0.426982	-0.506231	-0.722584	0.308575	0.371087	0.494922
36158	9.219286	-0.067718	6.484678	0.436260	0.002234	0.377918	-0.619919	0.426348	-0.515208	-0.728942	0.305065	0.373044	0.486228
36159	9.192158	-0.718206	5.621335	0.263564	0.107140	0.247065	-0.613811	0.426232	-0.522983	-0.733757	0.301815	0.372458	0.481440
36160	9.349791	-0.513499	4.986235	0.277110	0.150848	0.137242	-0.606624	0.421881	-0.532421	-0.737816	0.297341	0.372104	0.478283
36161	8.953306	-0.903535	5.004368	0.265076	0.235579	0.095629	-0.601273	0.418345	-0.542485	-0.742040	0.291709	0.370558	0.476413
36162	7.638852	-1.466101	4.653847	0.200377	0.258315	0.039909	-0.597552	0.419833	-0.548377	-0.745442	0.286598	0.368419	0.475863
36163	7.481857	-2.015953	5.109687	0.240835	0.097972	0.098686	-0.593533	0.417779	-0.556961	-0.748474	0.282682	0.368642	0.473266
36164	8.227430	-1.831658	5.206467	0.341661	-0.137003	0.196388	-0.591389	0.415651	-0.561080	-0.751187	0.280334	0.372832	0.467041
36165	8.454330	-1.304617	5.223256	0.286160	-0.144947	0.277628	-0.589236	0.411323	-0.565372	-0.754274	0.279386	0.376081	0.459976
36166	8.375935	-1.357124	5.422864	0.230150	-0.070053	0.211707	-0.588433	0.411907	-0.567463	-0.756925	0.278175	0.378094	0.454675
36167	7.600660	-1.238402	5.166438	0.158539	-0.082772	0.182960	-0.587256	0.410941	-0.566311	-0.758833	0.277874	0.379730	0.450293
36168	7.474565	-1.536122	5.407239	0.038372	-0.167851	0.098474	-0.588585	0.413119	-0.565473	-0.758609	0.279580	0.382101	0.447599
36169	7.230255	-1.740700	5.218689	0.001767	-0.268429	0.126189	-0.592309	0.415227	-0.560950	-0.757697	0.282910	0.385414	0.444200
36170	7.787074	-1.841055	5.080914	0.035860	-0.414804	0.131003	-0.597378	0.418517	-0.552989	-0.755797	0.287079	0.391292	0.439598
36171	8.297022	-2.013569	5.139316	0.111177	-0.346945	0.104906	-0.603486	0.420708	-0.546090	-0.754642	0.289299	0.396821	0.435149
36172	8.621046	-1.927644	5.239591	0.233650	-0.224581	0.040392	-0.607973	0.417034	-0.541939	-0.754501	0.288075	0.402028	0.431410
36173	8.274942	-1.588181	5.322635	0.290353	-0.152548	-0.003271	-0.612429	0.413129	-0.541329	-0.754934	0.285042	0.406747	0.428232
36174	7.982572	-1.201372	5.472908	0.210784	-0.070494	-0.116284	-0.616712	0.406801	-0.544828	-0.754512	0.281545	0.410303	0.427896
36175	7.900664	-1.073576	5.394297	0.044674	-0.001749	-0.232514	-0.616780	0.397209	-0.548161	-0.752799	0.279034	0.411889	0.431023
36176	7.885676	-1.168928	5.248009	-0.159941	0.029178	-0.317304	-0.623862	0.392451	-0.547418	-0.749352	0.278595	0.411862	0.437293
36177	7.938616	-1.275944	5.225892	-0.327531	0.125706	-0.320011	-0.624828	0.394583	-0.542653	-0.745792	0.279828	0.408725	0.445460
36178	7.805437	-1.589974	5.190600	-0.511881	0.280384	-0.289366	-0.624323	0.398709	-0.542051	-0.742535	0.282605	0.401597	0.455518
36179	8.579395	-1.470921	5.678041	-0.529232	0.226527	-0.263188	-0.624103	0.406120	-0.540335	-0.738980	0.286365	0.394683	0.464897
36180	9.491513	-0.995477	6.317484	-0.508542	0.232552	-0.179397	-0.622291	0.408726	-0.538201	-0.736143	0.290311	0.387547	0.472885
36181	9.736184	-0.076186	5.530743	-0.341887	0.180049	-0.033558	-0.619194	0.419052	-0.536185	-0.735278	0.293473	0.381676	0.477036
36182	9.254853	-0.132114	4.814684	-0.379858	0.214516	0.184640	-0.614395	0.428831	-0.533145	-0.736371	0.298439	0.373825	0.478484
36183	7.802894	-0.503265	4.382898	-0.533102	0.374265	0.129525	-0.605257	0.440737	-0.531666	-0.737196	0.303758	0.362283	0.482725
36184	7.464540	-0.097668	4.406173	-0.574662	0.127478	-0.031645	-0.600625	0.454197	-0.525932	-0.734230	0.310780	0.355052	0.488119
36185	7.992050	0.333722	4.937652	-0.606916	-0.087242	-0.251928	-0.602872	0.468622	-0.514890	-0.727324	0.318810	0.351870	0.495528
36186	9.188370	-0.214646	5.086227	-0.692232	-0.056932	-0.376953	-0.608815	0.476892	-0.498834	-0.718639	0.326782	0.348224	0.505481
36187	9.223735	-0.820045	5.147008	-0.612827	0.002938	-0.338566	-0.615767	0.480927	-0.485997	-0.711141	0.333254	0.344146	0.514571
36188	8.068882	-0.707149	4.833892	-0.513364	0.009345	-0.222150	-0.621133	0.486237	-0.474851	-0.705401	0.338947	0.340211	0.521326
36189	7.754129	-0.421100	4.893661	-0.364209	-0.103511	-0.222983	-0.626749	0.492119	-0.465524	-0.699842	0.343705	0.339379	0.526222
36190	8.145549	-0.055827	4.923717	-0.251761	-0.123794	-0.321039	-0.634458	0.490242	-0.453717	-0.693799	0.346388	0.340668	0.531605
36191	8.771313	0.006971	4.905314	-0.270061	-0.096018	-0.416764	-0.643589	0.487141	-0.444149	-0.686750	0.348342	0.342051	0.538547
36192	8.901457	0.237331	5.046021	-0.381236	-0.066688	-0.451250	-0.651245	0.484794	-0.438639	-0.678655	0.351236	0.341987	0.546906
36193	8.846159	-0.081800	4.972538	-0.464946	0.000874	-0.324312	-0.659211	0.484861	-0.428363	-0.671723	0.355313	0.339242	0.554487
36194	8.381833	-0.427210	4.958976	-0.394904	0.051593	-0.194442	-0.663495	0.485524	-0.418887	-0.666943	0.358803	0.335502	0.560255
36195	8.337042	-0.573876	5.086250	-0.282141	0.070256	-0.107483	-0.666186	0.489136	-0.412771	-0.664085	0.361055	0.332277	0.564112
36196	8.233220	-0.432243	5.090665	-0.142279	0.087364	-0.041581	-0.665015	0.491206	-0.412345	-0.663070	0.361743	0.329802	0.566313
36197	8.322109	-0.218871	5.043224	-0.072358	0.225723	0.012678	-0.663182	0.489831	-0.410945	-0.664077	0.360209	0.326019	0.568298
36198	8.018776	-0.066190	5.081460	0.023241	0.315543	0.037015	-0.658798	0.492165	-0.418004	-0.666622	0.356606	0.321818	0.569983
36199	8.922360	-0.153061	6.090812	0.070959	0.231396	0.008883	-0.651112	0.490130	-0.425173	-0.668611	0.353023	0.319618	0.571120
36200	8.646850	-0.727403	5.779077	-0.056444	0.200736	-0.081533	-0.651465	0.489360	-0.429902	-0.668507	0.350998	0.316882	0.574008
36201	8.253271	-0.649443	5.619789	-0.112467	0.058548	-0.167325	-0.651039	0.486784	-0.432575	-0.666061	0.350701	0.316127	0.577438
36202	8.267933	-0.848793	4.536726	-0.221622	0.223118	-0.181354	-0.654211	0.485061	-0.429443	-0.663753	0.349960	0.311878	0.582831
36203	7.574619	-1.249796	4.459866	-0.371759	0.171100	-0.232594	-0.653964	0.484625	-0.427357	-0.659367	0.351402	0.307051	0.589467
36204	8.051378	-1.666180	4.646312	-0.351038	-0.207268	-0.301645	-0.662309	0.484296	-0.418789	-0.651992	0.356640	0.307773	0.594130
36205	9.262722	-1.324832	4.666773	-0.421792	-0.108190	-0.255647	-0.669357	0.480495	-0.406631	-0.645122	0.361856	0.306158	0.599287
36206	9.159883	-1.357484	5.065772	-0.452944	0.185199	-0.232926	-0.672694	0.480933	-0.400311	-0.640087	0.364076	0.300021	0.606403
36207	8.713430	-1.194854	4.753950	-0.430486	0.045662	-0.248305	-0.675644	0.481364	-0.393207	-0.634047	0.367586	0.296204	0.612477
36208	8.148981	-1.207751	4.602158	-0.441874	0.227200	-0.221677	-0.678837	0.482655	-0.388967	-0.629335	0.369112	0.289538	0.619565
36209	7.936945	-1.663548	4.716788	-0.388208	0.068824	-0.230990	-0.683089	0.483369	-0.383421	-0.623840	0.371888	0.285752	0.625195
36210	8.126355	-1.689428	4.934801	-0.361974	-0.004111	-0.222516	-0.683897	0.479177	-0.379044	-0.618272	0.375208	0.282942	0.630002
36211	8.608189	-1.667867	5.025671	-0.311045	-0.018247	-0.138895	-0.688700	0.481506	-0.371104	-0.613931	0.378620	0.280474	0.633301
36212	8.754496	-1.615691	5.023035	-0.182220	0.091394	-0.067417	-0.689273	0.484610	-0.366715	-0.612146	0.379360	0.277566	0.635862
36213	8.372202	-1.633313	5.157521	0.004081	0.096082	-0.008690	-0.688726	0.485202	-0.369590	-0.612461	0.378201	0.276692	0.636630
36214	8.141819	-1.490894	5.189083	0.121356	-0.007996	0.106633	-0.687927	0.485780	-0.371156	-0.614637	0.377445	0.277544	0.634607
36215	8.045075	-1.401914	5.119946	0.187588	-0.037060	0.145584	-0.684230	0.487508	-0.374292	-0.617553	0.376593	0.279453	0.631436
36216	8.013221	-1.417493	5.236681	0.217838	0.013101	0.162208	-0.682104	0.488535	-0.377693	-0.621256	0.374677	0.280835	0.628323
36217	8.122147	-1.538576	5.125906	0.299064	-0.050880	0.188859	-0.679452	0.485416	-0.379215	-0.625440	0.372847	0.283966	0.623838
36218	7.951339	-1.592098	5.269523	0.397937	-0.058907	0.207718	-0.675586	0.486372	-0.386559	-0.630588	0.369808	0.288126	0.618534
36219	8.232938	-1.701714	5.305040	0.495419	-0.026337	0.301785	-0.671708	0.484995	-0.394343	-0.637673	0.365814	0.292477	0.611564
36220	8.595327	-1.637482	5.801208	0.593345	-0.220053	0.444054	-0.667448	0.485401	-0.401308	-0.646031	0.363531	0.299276	0.600768
36221	8.313405	-1.228024	5.430989	0.723816	-0.295541	0.520128	-0.661089	0.487208	-0.408654	-0.655549	0.361000	0.308080	0.587385
36222	8.018568	-0.967811	4.957250	0.955959	-0.396823	0.630735	-0.654449	0.486417	-0.417101	-0.667174	0.356946	0.319888	0.570211
36223	7.913066	-0.750254	4.681917	0.974426	-0.288004	0.597803	-0.649216	0.482209	-0.428487	-0.678803	0.351176	0.330614	0.553711
36224	8.282241	-0.874600	4.664355	0.894222	-0.371459	0.603104	-0.644805	0.482370	-0.437816	-0.689081	0.347082	0.341260	0.536882
36225	8.526304	-0.727440	4.777033	0.692573	-0.268368	0.585691	-0.638933	0.478973	-0.447488	-0.698100	0.344578	0.348411	0.522047
36226	8.493431	-0.468015	5.050247	0.499501	-0.160433	0.486220	-0.633888	0.482565	-0.455575	-0.705386	0.342664	0.352507	0.510638
36227	8.117392	-0.279841	5.008345	0.310215	-0.180270	0.299974	-0.628212	0.483356	-0.459268	-0.709146	0.342419	0.356303	0.502901
36228	8.425395	-0.374671	5.442972	0.248936	-0.208898	0.042817	-0.629116	0.481572	-0.460345	-0.709736	0.341317	0.361498	0.499096
36229	8.923162	-0.090488	5.699439	0.259705	-0.173463	-0.106220	-0.635533	0.475310	-0.459898	-0.709052	0.338720	0.367433	0.497501
36230	9.022944	0.317330	5.620616	0.176756	-0.095010	-0.056936	-0.639560	0.469666	-0.462862	-0.708933	0.336770	0.370948	0.496384
36231	8.573339	-0.059241	5.339931	0.112212	-0.007299	0.065584	-0.640198	0.468166	-0.464459	-0.710154	0.335809	0.371898	0.494576
36232	7.843669	-0.052382	5.066331	0.066519	0.035058	0.127651	-0.639522	0.465572	-0.465563	-0.712075	0.335499	0.371225	0.492526
36233	7.761456	0.047302	5.115654	-0.010904	0.124738	0.183061	-0.635580	0.468381	-0.466977	-0.714600	0.335800	0.368285	0.490869
36234	8.084112	0.310636	5.210870	-0.079695	0.032755	0.165482	-0.632430	0.471613	-0.466730	-0.715879	0.337867	0.365947	0.489332
36235	8.669238	0.518377	5.287477	-0.222100	0.104547	0.106858	-0.629846	0.479045	-0.464900	-0.716049	0.340754	0.361748	0.490203
36236	8.733887	0.764967	5.328234	-0.411737	0.182106	-0.058986	-0.626610	0.484816	-0.461797	-0.713909	0.344456	0.355518	0.495269
36237	8.416380	0.591316	5.473530	-0.616436	0.340985	-0.324006	-0.625469	0.487670	-0.458082	-0.708654	0.347407	0.346964	0.506689
36238	7.738546	0.363727	5.507739	-0.749993	0.323168	-0.655207	-0.632336	0.486160	-0.452824	-0.698849	0.350170	0.339290	0.523329
36239	7.562727	0.226216	5.347618	-0.758534	0.350523	-0.822592	-0.639599	0.481875	-0.446046	-0.686984	0.351222	0.332351	0.542438
36240	9.263418	0.031471	6.700564	-0.660014	0.134316	-0.875436	-0.651071	0.471850	-0.437848	-0.673535	0.352960	0.329440	0.559677
36241	7.527291	-1.704849	5.258343	-0.837803	0.350737	-0.798517	-0.662182	0.468715	-0.427088	-0.660684	0.354722	0.321076	0.578429
36242	9.755043	-1.908928	5.300828	-0.709041	0.080619	-0.831565	-0.674181	0.462436	-0.418742	-0.646350	0.357767	0.317655	0.594415
36243	8.938744	-2.516406	5.332827	-0.573668	0.200362	-0.674676	-0.684987	0.453971	-0.410710	-0.635284	0.358289	0.313185	0.608242
36244	8.131154	-2.513994	5.082755	-0.365101	0.175101	-0.495799	-0.694425	0.446018	-0.409488	-0.627634	0.357699	0.310067	0.618050
36245	8.044668	-2.277831	5.306030	-0.116869	0.121774	-0.184442	-0.697827	0.439916	-0.408405	-0.625183	0.356408	0.308515	0.622043
36246	7.542667	-1.996006	5.234472	0.214920	-0.100174	0.150544	-0.695700	0.437207	-0.410177	-0.627910	0.355928	0.311383	0.618131
36247	8.213937	-1.665064	5.078402	0.311852	-0.165931	0.270514	-0.695429	0.436116	-0.410725	-0.632351	0.355676	0.315452	0.611651
36248	8.029911	-1.508095	5.075202	0.346119	-0.088470	0.223487	-0.693029	0.433703	-0.413933	-0.636912	0.353818	0.319221	0.606015
36249	7.884572	-1.408868	4.995227	0.249537	-0.052643	0.217731	-0.689323	0.432260	-0.416609	-0.640912	0.352636	0.321415	0.601309
36250	7.869166	-1.494333	5.272813	0.129074	-0.026203	0.151002	-0.686957	0.437407	-0.419144	-0.643407	0.352306	0.322252	0.598383
36251	7.818336	-1.821804	5.511452	0.170396	-0.041108	0.185758	-0.686170	0.439351	-0.419897	-0.646523	0.351798	0.323515	0.594629
36252	7.969065	-1.842716	5.529464	0.203739	-0.092189	0.192520	-0.684848	0.439101	-0.420829	-0.649508	0.351582	0.325742	0.590273
36253	8.072865	-1.576046	5.480016	0.210106	-0.071418	0.201271	-0.680631	0.440270	-0.422932	-0.652870	0.351022	0.327700	0.585796
36254	7.870177	-1.248367	5.639482	0.281776	-0.080094	0.167827	-0.679564	0.439475	-0.424527	-0.656090	0.349487	0.330801	0.581356
36255	8.040824	-1.175674	5.738268	0.348903	0.016557	-0.004782	-0.679522	0.436911	-0.428508	-0.658569	0.344695	0.334607	0.579233
36256	7.784828	-0.875306	5.554756	0.375305	-0.175447	-0.128465	-0.682872	0.427428	-0.432077	-0.658364	0.340981	0.342126	0.577268
36257	7.839696	-0.606102	5.753445	0.200768	0.003571	-0.203352	-0.687535	0.417933	-0.435767	-0.657413	0.336903	0.345698	0.578617
36258	7.761516	-0.635938	5.878311	0.033520	-0.044758	-0.162886	-0.690922	0.410747	-0.436015	-0.655372	0.335899	0.347780	0.580266
36259	7.883706	-0.510355	6.061293	-0.082496	0.090647	-0.270316	-0.694840	0.405621	-0.436350	-0.652332	0.334022	0.347330	0.585024
36260	7.737052	-0.609390	6.131066	-0.098579	0.159224	-0.287531	-0.698745	0.396227	-0.436508	-0.649335	0.331485	0.346024	0.590549
36261	7.314491	-0.490116	5.989985	-0.157888	0.197642	-0.250694	-0.702247	0.391832	-0.439975	-0.646733	0.329416	0.343089	0.596249
36262	7.413922	-0.514739	6.164090	-0.267268	0.107236	-0.231422	-0.701597	0.391413	-0.438940	-0.642879	0.330034	0.340049	0.601789
36263	8.110448	-0.781120	6.444446	-0.193967	-0.005011	-0.306830	-0.705285	0.387761	-0.435973	-0.637932	0.330437	0.339593	0.607068
36264	8.869060	-0.070077	6.311140	-0.254831	-0.086885	-0.196938	-0.708758	0.384592	-0.427496	-0.633203	0.333434	0.338921	0.610744
36265	9.233417	-0.476413	4.795750	-0.285152	-0.090950	-0.090360	-0.713293	0.383610	-0.418706	-0.629637	0.337506	0.337000	0.613252
36266	9.393600	-0.578078	4.645326	-0.301165	0.031903	-0.011427	-0.716120	0.387905	-0.412313	-0.627611	0.340864	0.332992	0.615656
36267	8.103930	-0.650058	4.252790	-0.147352	0.205964	-0.017684	-0.715626	0.391877	-0.410404	-0.627801	0.340081	0.328556	0.618274
36268	8.182591	0.403353	4.638846	-0.062035	0.148879	0.013212	-0.715070	0.391929	-0.414075	-0.628453	0.339148	0.325840	0.619559
36269	8.685407	-0.081878	5.104578	-0.167420	0.032640	0.103165	-0.714048	0.395493	-0.412178	-0.628829	0.341557	0.322542	0.619580
36270	8.492675	-1.035130	4.969553	0.117503	-0.020332	0.218263	-0.709597	0.402157	-0.413389	-0.632138	0.341777	0.322773	0.615960
36271	8.695572	-1.321819	4.834878	0.501778	-0.035282	0.520706	-0.705894	0.405416	-0.417936	-0.641709	0.339283	0.325703	0.605817
36272	8.162786	-0.866489	4.902093	0.885532	0.125619	0.768507	-0.696623	0.406178	-0.427419	-0.657591	0.331362	0.329520	0.590923
36273	7.570128	-0.238637	4.999781	1.115270	-0.052028	0.850041	-0.684008	0.407898	-0.444767	-0.674436	0.322880	0.337526	0.571805
36274	7.673396	0.355792	4.945327	1.141940	-0.452419	0.642055	-0.677347	0.403401	-0.453942	-0.685785	0.316901	0.352427	0.552330
36275	8.535059	0.424569	5.081363	0.935973	-0.491677	0.454264	-0.674395	0.399375	-0.459676	-0.693084	0.312687	0.366482	0.536239
36276	8.867807	-0.052173	5.350178	0.782635	-0.313133	0.390775	-0.675139	0.392792	-0.462027	-0.699694	0.308051	0.376724	0.523080
36277	8.809350	-0.492869	5.296829	0.761364	-0.202405	0.467074	-0.676814	0.388535	-0.464064	-0.707620	0.303051	0.384542	0.509472
36278	8.435014	-0.430941	5.255511	0.807087	-0.191339	0.575939	-0.670446	0.384265	-0.469696	-0.716678	0.298011	0.391904	0.493937
36279	8.052668	-0.123224	4.944273	0.839728	-0.195720	0.571376	-0.665912	0.382477	-0.477100	-0.725632	0.292381	0.399478	0.477901
36280	8.020503	0.142798	4.619511	0.881279	-0.194103	0.458703	-0.661095	0.377262	-0.485359	-0.733391	0.285113	0.407960	0.463052
36281	8.194741	0.361757	4.439429	0.876532	-0.115455	0.406607	-0.657300	0.370144	-0.496268	-0.741054	0.276625	0.415363	0.449211
36282	8.430518	0.306880	4.389619	0.934646	0.013747	0.435631	-0.653793	0.361185	-0.503282	-0.749864	0.266423	0.420970	0.435325
36283	9.077318	0.490072	5.762254	1.073074	0.069994	0.542768	-0.645209	0.349364	-0.519427	-0.760649	0.254221	0.426255	0.418439
36284	9.151548	-0.940176	5.970197	0.769028	0.023079	0.552407	-0.637998	0.342280	-0.530361	-0.769158	0.247066	0.429458	0.403634
36285	9.056397	-0.776665	4.865781	0.813092	0.028896	0.508640	-0.627865	0.332784	-0.544114	-0.777366	0.238673	0.432984	0.388924
36286	8.540246	-0.839333	4.787224	0.721774	0.012598	0.487852	-0.621473	0.328830	-0.552883	-0.784537	0.231592	0.436027	0.375163
36287	7.401841	-0.789441	4.671376	0.591801	0.035321	0.460200	-0.613919	0.326100	-0.559672	-0.790934	0.226070	0.437726	0.362921
36288	7.577984	-1.387834	5.087353	0.444234	-0.145991	0.388684	-0.608862	0.323068	-0.566187	-0.794376	0.223529	0.441494	0.352255
36289	8.754235	-1.604335	5.313755	0.498888	-0.169151	0.369477	-0.606483	0.321038	-0.567030	-0.797648	0.220117	0.445976	0.341192
36290	8.735023	-1.532914	5.455649	0.430704	0.069851	0.423552	-0.600638	0.320088	-0.574427	-0.802951	0.216568	0.445929	0.330930
36291	7.927207	-1.557865	5.265725	0.391857	0.091519	0.413135	-0.593762	0.319672	-0.579725	-0.808159	0.213449	0.445173	0.321153
36292	7.572542	-1.462043	5.217171	0.329289	0.060209	0.333788	-0.586759	0.318421	-0.584123	-0.812168	0.210732	0.444901	0.313111
36293	7.466909	-1.612868	5.328843	0.314606	-0.029238	0.255074	-0.583308	0.316987	-0.587713	-0.814838	0.208198	0.446158	0.305999
36294	8.208334	-1.699435	5.557453	0.281872	-0.089203	0.131265	-0.579863	0.316237	-0.591027	-0.815964	0.205343	0.448814	0.301004
36295	8.400736	-1.639753	5.718505	0.169189	0.037689	0.060454	-0.579020	0.308301	-0.593941	-0.817406	0.203053	0.448837	0.298600
36296	8.204320	-1.542180	5.608210	0.030267	0.173100	-0.029513	-0.575586	0.308641	-0.596448	-0.818865	0.201282	0.446338	0.299546
36297	7.639095	-1.252548	5.538224	-0.025386	0.171699	-0.120189	-0.573059	0.306361	-0.599131	-0.819634	0.199768	0.443695	0.302370
36298	7.525103	-1.220549	5.366982	-0.105234	0.232483	-0.163419	-0.569223	0.306994	-0.602683	-0.820237	0.198657	0.439926	0.306941
36299	7.426774	-1.394369	5.357093	-0.275220	0.342139	-0.164354	-0.565516	0.309428	-0.607246	-0.821184	0.199810	0.433073	0.313336
36300	7.598789	-1.848041	5.859971	-0.518669	0.460378	-0.131828	-0.557478	0.317990	-0.614209	-0.822155	0.204305	0.422780	0.321834
36301	9.033023	-1.822792	7.294490	-0.459462	0.192142	-0.139507	-0.550566	0.330437	-0.613751	-0.821052	0.209658	0.416986	0.328694
36302	8.348783	-0.458514	6.060973	-0.230696	0.305282	0.125053	-0.546651	0.339573	-0.614909	-0.823390	0.212501	0.409952	0.329867
36303	9.228576	-0.269435	5.839955	-0.381263	0.161303	0.224636	-0.539203	0.352180	-0.615762	-0.824613	0.219749	0.403603	0.329890
36304	7.841251	-0.453837	5.152680	-0.419029	0.264932	0.025091	-0.533887	0.366105	-0.613691	-0.824999	0.225130	0.396373	0.334038
36305	7.293550	-0.106952	4.940249	-0.600164	-0.008969	-0.223875	-0.532673	0.380773	-0.608302	-0.820719	0.233475	0.393318	0.342359
36306	7.741978	0.079518	5.290894	-0.683171	-0.117746	-0.485566	-0.540688	0.391562	-0.597158	-0.813124	0.241668	0.392817	0.355133
36307	8.673627	-0.381031	5.386301	-0.817119	-0.163401	-0.586293	-0.548188	0.401093	-0.584079	-0.803596	0.251604	0.392300	0.370175
36308	9.233685	-1.132450	5.512785	-0.725960	0.018885	-0.462886	-0.558058	0.408239	-0.569195	-0.796506	0.259490	0.388925	0.383379
36309	8.135101	-0.957481	5.250100	-0.468090	-0.037989	-0.344492	-0.565261	0.412980	-0.558046	-0.791104	0.264694	0.387612	0.392235
36310	7.480480	-0.562422	5.154625	-0.214817	-0.093287	-0.274006	-0.575059	0.412210	-0.548298	-0.787031	0.266726	0.388873	0.397767
36311	7.732768	0.102834	4.945197	-0.063385	-0.135456	-0.276344	-0.583380	0.411782	-0.542744	-0.783433	0.266765	0.391901	0.401849
36312	8.341422	0.247747	5.417454	-0.123076	-0.057105	-0.192127	-0.587459	0.410762	-0.541425	-0.780732	0.267677	0.392855	0.405552
36313	8.569036	0.088437	5.598788	-0.102279	-0.153357	-0.304056	-0.594321	0.406770	-0.535822	-0.776489	0.268191	0.396001	0.410270
36314	8.443377	0.196385	5.373206	-0.219312	-0.030398	-0.179538	-0.601710	0.405817	-0.531464	-0.773537	0.270457	0.395655	0.414669
36315	8.164114	-0.114910	5.423651	-0.318056	-0.048263	-0.107786	-0.605708	0.410395	-0.526629	-0.770510	0.274947	0.394321	0.418604
36316	8.035618	-0.467436	5.353805	-0.180628	-0.090356	-0.054210	-0.609705	0.413037	-0.521047	-0.768289	0.278099	0.394517	0.420417
36317	8.212090	-0.222793	5.483960	-0.025268	0.037042	0.039905	-0.609492	0.416006	-0.516274	-0.768761	0.278490	0.393501	0.420245
36318	8.178610	-0.076952	5.711987	0.075039	0.037510	0.123332	-0.606065	0.416612	-0.517990	-0.770438	0.278046	0.392878	0.418045
36319	8.101880	0.124890	5.738425	0.087071	0.014111	0.055162	-0.603687	0.414718	-0.518699	-0.771481	0.276966	0.393074	0.416654
36320	8.015338	0.312304	5.760041	0.035412	0.100160	-0.050892	-0.602357	0.413372	-0.520045	-0.771976	0.275233	0.392121	0.417781
36321	7.738182	0.351339	5.737944	0.023606	0.102721	-0.195692	-0.603897	0.407046	-0.521600	-0.771258	0.272353	0.391801	0.421281
36322	7.650503	0.309987	5.594104	0.029223	0.229173	-0.234612	-0.601771	0.405582	-0.523871	-0.771161	0.268172	0.389802	0.425968
36323	7.799583	0.112968	6.173803	0.143965	0.196867	-0.190504	-0.599080	0.398647	-0.528350	-0.771824	0.262607	0.388995	0.428962
36324	8.940546	-0.231749	6.827760	0.141844	0.033927	-0.134917	-0.599307	0.391919	-0.529660	-0.771621	0.259111	0.390419	0.430157
36325	7.830841	-0.446272	5.794665	0.076496	0.052339	-0.136578	-0.599514	0.383143	-0.532321	-0.771246	0.256214	0.390951	0.432078
36326	8.333860	-0.319300	4.896246	-0.043436	-0.087541	-0.181925	-0.602422	0.380873	-0.529201	-0.768715	0.256249	0.392882	0.434807
36327	8.497441	-0.659751	4.824668	-0.035562	-0.044289	-0.162575	-0.604540	0.378058	-0.525835	-0.766746	0.255734	0.394092	0.437484
36328	7.895979	-1.120067	4.991812	-0.132231	0.162565	-0.257698	-0.604921	0.375168	-0.526152	-0.765028	0.254341	0.391774	0.443345
36329	7.848236	-1.374881	5.023185	-0.186715	0.078101	-0.303117	-0.605564	0.372276	-0.526466	-0.761962	0.254009	0.390457	0.449931
36330	8.861800	-1.481164	5.506726	-0.189347	-0.069002	-0.196939	-0.609684	0.369115	-0.519163	-0.758620	0.256016	0.390819	0.454106
36331	8.891069	-1.444019	5.637327	-0.124752	0.005031	-0.161153	-0.613270	0.370127	-0.514926	-0.756530	0.256551	0.390428	0.457613
36332	8.314573	-0.962216	5.759197	-0.042507	0.093949	-0.071436	-0.611700	0.371931	-0.514901	-0.756317	0.255833	0.388994	0.459585
36333	7.740253	-0.992394	5.641285	0.045303	-0.004856	-0.044148	-0.610910	0.371666	-0.515043	-0.756093	0.254825	0.389686	0.459927
36334	6.953779	-1.119190	5.425205	0.037840	-0.007156	0.006347	-0.612213	0.370285	-0.515716	-0.756229	0.254414	0.390128	0.459556
36335	7.231107	-1.523777	5.577685	0.027679	-0.170784	0.124626	-0.614086	0.374644	-0.513652	-0.756186	0.256542	0.392264	0.456617
36336	7.741220	-1.685569	5.544228	0.043033	-0.188243	0.161263	-0.616767	0.378687	-0.508968	-0.756341	0.258911	0.394694	0.452913
36337	8.496342	-1.955207	5.634325	0.134636	-0.131884	0.290396	-0.619572	0.381909	-0.504823	-0.758635	0.260420	0.396300	0.446766
36338	8.703700	-1.876254	5.577391	0.339987	-0.318118	0.360818	-0.619593	0.384921	-0.503585	-0.761008	0.260981	0.402283	0.436948
36339	8.516910	-1.357475	5.564879	0.383948	-0.109545	0.307118	-0.618894	0.384994	-0.508828	-0.764811	0.258661	0.405570	0.428568
36340	8.120277	-0.975523	5.356722	0.255448	-0.015171	0.162862	-0.618206	0.383665	-0.512003	-0.767348	0.256232	0.407170	0.423953
36341	7.385961	-0.801231	5.751462	0.034529	0.051919	-0.085898	-0.617085	0.380185	-0.518891	-0.767266	0.254668	0.406969	0.425233
36342	7.392863	-0.887673	5.660485	-0.312373	0.008825	-0.279513	-0.620631	0.379598	-0.518746	-0.763302	0.257131	0.405616	0.432123
36343	7.476185	-1.245454	5.462186	-0.519797	0.103797	-0.328308	-0.622760	0.382166	-0.516715	-0.758639	0.261600	0.401028	0.441824
36344	7.594677	-1.818016	5.342340	-0.695263	0.210023	-0.228853	-0.626494	0.391040	-0.514024	-0.754534	0.268456	0.392878	0.451947
36345	8.903364	-2.122133	6.365877	-0.691500	0.210796	-0.096034	-0.627240	0.400030	-0.507292	-0.751610	0.276368	0.383715	0.459855
36346	9.852878	-0.842471	6.042200	-0.374482	0.051964	0.103997	-0.626140	0.410884	-0.500977	-0.750829	0.282340	0.378931	0.461466
36347	9.744557	0.020874	5.100594	-0.234465	0.084454	0.412345	-0.619868	0.420306	-0.501361	-0.753965	0.288365	0.372997	0.457444
36348	8.328994	-0.340102	4.818231	-0.217909	0.203797	0.237999	-0.613858	0.429174	-0.501622	-0.756342	0.291585	0.366576	0.456669
36349	7.357216	-0.094769	4.679525	-0.391620	0.060119	0.147205	-0.610225	0.437720	-0.500039	-0.755842	0.298183	0.361105	0.457595
36350	7.883503	-0.340476	4.978635	-0.451448	-0.079039	-0.192214	-0.610866	0.448884	-0.491170	-0.750740	0.304359	0.359326	0.463292
36351	8.596771	-0.270089	5.084224	-0.477749	-0.198118	-0.387756	-0.619628	0.450865	-0.480591	-0.742755	0.310688	0.360139	0.471262
36352	9.180799	-1.082488	5.218971	-0.399995	-0.071079	-0.299348	-0.627990	0.451338	-0.470175	-0.736853	0.315161	0.359294	0.478151
36353	8.171741	-1.020971	4.829119	-0.117173	-0.035812	-0.111831	-0.633544	0.451086	-0.465425	-0.734767	0.316567	0.359372	0.480369
36354	7.713296	-0.734903	4.998743	0.266342	-0.168355	0.020902	-0.636169	0.448433	-0.464411	-0.735381	0.314451	0.364289	0.477105
36355	7.770354	0.254851	4.791181	0.469632	-0.284865	0.056517	-0.642681	0.438766	-0.466650	-0.736727	0.310763	0.372575	0.471007
36356	8.417567	0.680454	4.874298	0.350230	-0.239010	0.076242	-0.647118	0.433509	-0.467769	-0.737762	0.308449	0.378931	0.465808
36357	8.925598	0.184655	4.974145	0.165720	-0.162993	-0.061562	-0.650913	0.427957	-0.466935	-0.736916	0.307112	0.383301	0.464455
36358	8.914886	0.049307	5.149219	0.060619	-0.035692	-0.105365	-0.653400	0.424346	-0.466202	-0.735959	0.305797	0.385044	0.465395
36359	8.358147	-0.274009	5.172355	-0.053752	0.047139	-0.082074	-0.654454	0.421402	-0.466590	-0.735166	0.305546	0.384417	0.467328
36360	8.142645	-0.473289	5.360934	-0.063884	0.089806	-0.014771	-0.655635	0.421668	-0.466838	-0.735210	0.305622	0.382570	0.468724
36361	7.969058	-0.176628	5.449069	-0.114140	0.075760	0.068143	-0.654317	0.423626	-0.468250	-0.735672	0.307103	0.380028	0.469100
36362	8.071045	-0.236870	5.329635	-0.233479	0.118982	0.044212	-0.650528	0.427368	-0.467417	-0.735428	0.309844	0.375788	0.471090
36363	8.175260	-0.299055	5.384452	-0.299614	0.141352	-0.065413	-0.647659	0.430410	-0.466330	-0.733946	0.312379	0.371346	0.475231
36364	8.110015	-0.229967	5.333675	-0.377106	0.243854	-0.098060	-0.646904	0.434103	-0.463905	-0.732310	0.314951	0.364752	0.481128
36365	7.885989	-0.202024	5.615273	-0.286710	0.309230	-0.181910	-0.643487	0.436215	-0.465066	-0.730926	0.314752	0.358661	0.487894
36366	8.419563	-0.356057	6.399775	-0.241488	0.277556	-0.310247	-0.642410	0.433498	-0.466962	-0.728257	0.313391	0.354190	0.495961
36367	8.649357	-0.990548	6.525867	-0.401631	0.294183	-0.298291	-0.640304	0.433802	-0.467626	-0.724777	0.314068	0.347812	0.505060
36368	8.256977	-0.912917	5.296345	-0.311366	0.168540	-0.227465	-0.639123	0.434919	-0.468005	-0.721614	0.315327	0.343660	0.511605
36369	8.723185	-1.144214	4.996572	-0.239718	0.159013	-0.112469	-0.641114	0.435006	-0.465500	-0.719978	0.316289	0.339681	0.515955
36370	7.720206	-1.732255	4.512587	-0.193067	0.229383	-0.039234	-0.637315	0.437657	-0.465476	-0.719806	0.316494	0.334625	0.519362
36371	7.986577	-2.233126	5.259583	-0.138350	0.136626	-0.067469	-0.635848	0.439644	-0.469115	-0.719085	0.316581	0.331705	0.522173
36372	8.861007	-1.628644	5.453798	-0.098014	-0.053355	-0.022694	-0.634021	0.440336	-0.467935	-0.717782	0.318460	0.331589	0.522897
36373	9.184025	-1.308942	5.487206	-0.095044	0.066551	-0.093871	-0.635614	0.439740	-0.465578	-0.716565	0.318518	0.330319	0.525328
36374	8.081303	-1.005440	5.238554	-0.127435	0.240620	-0.229560	-0.635704	0.434682	-0.468297	-0.714792	0.316373	0.326966	0.531105
36375	7.152620	-0.893337	5.041266	-0.301136	0.263982	-0.436742	-0.640397	0.429709	-0.470457	-0.709851	0.315018	0.322828	0.540978
36376	6.988267	-1.533237	5.084378	-0.476225	0.105645	-0.397388	-0.647786	0.427371	-0.465472	-0.702856	0.318240	0.318518	0.550693
36377	7.163850	-2.132251	5.996720	-0.443356	0.026455	-0.443840	-0.650695	0.427173	-0.462966	-0.695203	0.321376	0.316117	0.559893
36378	7.642111	-1.880413	6.120006	-0.437129	-0.171318	-0.223689	-0.656820	0.428231	-0.453470	-0.688701	0.327987	0.315037	0.564683
36379	8.163956	-1.690678	6.117917	-0.366807	-0.161919	-0.092095	-0.660727	0.431363	-0.443031	-0.684171	0.334343	0.313737	0.567181
36380	7.911702	-1.630478	5.698457	-0.292753	-0.144529	-0.113245	-0.666494	0.435413	-0.430465	-0.679924	0.339325	0.313146	0.569650
36381	7.506984	-1.414239	5.335587	-0.227165	-0.169910	-0.183378	-0.670755	0.435283	-0.423495	-0.675180	0.343275	0.314108	0.572390
36382	7.555750	-1.386163	5.392971	-0.231840	-0.079195	-0.279050	-0.676578	0.434742	-0.417962	-0.669818	0.345593	0.314446	0.577091
36383	7.711676	-1.713784	5.704313	-0.331157	-0.030350	-0.340491	-0.683317	0.431015	-0.411437	-0.663356	0.348312	0.313347	0.583482
36384	7.773127	-1.999915	5.848938	-0.390117	0.024827	-0.377629	-0.690848	0.429213	-0.405392	-0.656290	0.350852	0.311094	0.591106
36385	7.705225	-1.969637	5.797670	-0.414017	0.150261	-0.342327	-0.697575	0.426335	-0.400685	-0.650233	0.352464	0.306541	0.599165
36386	7.575032	-1.759802	5.801244	-0.437440	0.225559	-0.338598	-0.701127	0.423663	-0.398878	-0.644374	0.353389	0.300748	0.607823
36387	8.309371	-1.646809	6.868198	-0.476445	0.118763	-0.328208	-0.702980	0.422931	-0.396914	-0.637710	0.356189	0.295609	0.615687
36388	8.947645	-0.855771	5.959160	-0.271657	0.001531	-0.306451	-0.708301	0.421113	-0.387873	-0.631938	0.357850	0.294437	0.621212
36389	8.402075	-0.192798	5.477577	-0.154679	0.121425	0.012636	-0.709598	0.421127	-0.389960	-0.631706	0.358469	0.290802	0.622801
36390	8.202782	-0.255507	4.936502	-0.141655	-0.110289	0.078203	-0.710041	0.422153	-0.384435	-0.630965	0.362125	0.289885	0.621865
36391	7.879488	-0.671935	4.649909	-0.278682	-0.124959	-0.022630	-0.710773	0.425906	-0.377020	-0.627912	0.367173	0.288114	0.622817
36392	8.188750	-0.220230	4.610456	-0.355280	-0.110948	-0.203796	-0.716749	0.425884	-0.369117	-0.622049	0.371869	0.286585	0.626609
36393	8.924850	0.072205	5.033445	-0.455122	-0.185696	-0.301323	-0.723280	0.424013	-0.356794	-0.613730	0.378224	0.285440	0.631511
36394	9.156863	-0.192541	5.087269	-0.412183	-0.100889	-0.276720	-0.729537	0.422023	-0.345785	-0.606447	0.383002	0.283562	0.636494
36395	8.721892	-0.520671	5.024850	-0.249355	-0.031324	-0.219462	-0.736022	0.420083	-0.338965	-0.601472	0.385295	0.282519	0.640283
36396	8.107888	-0.245463	4.979998	-0.008794	-0.043808	-0.197645	-0.741811	0.416414	-0.336244	-0.598544	0.384892	0.284457	0.642408
36397	7.886045	0.117424	5.043557	0.205422	-0.140861	-0.075628	-0.745199	0.408810	-0.336108	-0.598248	0.383909	0.289469	0.641031
36398	8.089161	0.298694	4.956701	0.262253	-0.164980	-0.071490	-0.749133	0.403798	-0.334607	-0.598293	0.382518	0.295346	0.639137
36399	8.322989	0.344806	4.995539	0.277616	-0.198912	0.014755	-0.749900	0.398288	-0.334710	-0.599298	0.381893	0.301305	0.635779
36400	8.643644	0.256681	5.032882	0.023469	-0.163990	0.074096	-0.752392	0.395639	-0.333958	-0.599358	0.384188	0.303008	0.633526
36401	8.725222	0.070693	5.105830	-0.174119	-0.057752	0.077623	-0.753229	0.397908	-0.329061	-0.598513	0.387532	0.301078	0.633209
36402	8.465237	-0.279274	5.126224	-0.259614	-0.136041	-0.006963	-0.753964	0.403593	-0.322132	-0.595514	0.392360	0.299475	0.633823
36403	8.406301	-0.389586	5.062710	-0.256874	0.003985	-0.027602	-0.754766	0.406463	-0.317049	-0.593023	0.395240	0.296576	0.635729
36404	8.348340	-0.306932	5.096702	-0.233731	-0.014310	0.012385	-0.755848	0.408758	-0.314377	-0.591174	0.398308	0.293681	0.636879
36405	8.267381	-0.408861	5.157653	-0.160995	0.031289	0.075104	-0.753270	0.413551	-0.310634	-0.590885	0.400272	0.290858	0.637212
36406	8.334257	-0.214722	5.110446	-0.150316	0.081332	0.108350	-0.751829	0.415220	-0.310873	-0.591464	0.401684	0.287120	0.637481
36407	8.351303	-0.164223	5.360162	-0.182025	0.091875	0.117195	-0.748444	0.421020	-0.309997	-0.591870	0.403325	0.282980	0.637920
36408	8.379701	-0.272985	5.515340	-0.229813	0.110218	-0.021286	-0.747676	0.424041	-0.308896	-0.590301	0.404555	0.278925	0.640375
36409	8.281318	-0.034211	5.511327	-0.291493	0.247788	-0.173401	-0.747408	0.424882	-0.309929	-0.586934	0.403789	0.273884	0.646103
36410	8.129503	-0.184170	5.580494	-0.354315	0.284641	-0.258601	-0.747911	0.424082	-0.312298	-0.582204	0.402872	0.268054	0.653360
36411	7.886076	-0.205985	5.547067	-0.310215	0.367768	-0.335289	-0.749690	0.418345	-0.316982	-0.577108	0.399758	0.262633	0.661939
36412	8.289982	-0.108549	6.081487	-0.257492	0.306159	-0.342538	-0.748983	0.414969	-0.321507	-0.572040	0.396895	0.258432	0.669670
36413	9.114228	-0.621838	6.200416	-0.353301	0.250510	-0.277687	-0.749486	0.412508	-0.323123	-0.566635	0.395998	0.253261	0.676735
36414	8.307607	-0.559917	5.396699	-0.458620	0.220340	-0.340407	-0.753142	0.409184	-0.324210	-0.559420	0.396498	0.247251	0.684621
36415	8.405500	-0.566986	4.861659	-0.595440	0.193039	-0.420322	-0.756284	0.404463	-0.323233	-0.549679	0.398275	0.240499	0.693823
36416	7.881646	-1.152089	4.618461	-0.721852	0.254340	-0.468648	-0.760784	0.402151	-0.318007	-0.538514	0.400402	0.231399	0.704369
36417	7.833469	-1.863077	4.853999	-0.791658	0.186354	-0.555794	-0.765292	0.398856	-0.311230	-0.524955	0.403571	0.222884	0.715454
36418	8.913146	-1.901740	5.317605	-0.832402	0.059799	-0.618661	-0.772456	0.393969	-0.300274	-0.509493	0.408648	0.215308	0.725993
36419	9.013611	-1.354365	5.349711	-0.798882	0.161919	-0.469354	-0.778033	0.391882	-0.291893	-0.496610	0.412306	0.206085	0.735467
36420	8.732870	-1.098975	5.301721	-0.783066	0.186525	-0.426661	-0.782788	0.383489	-0.284690	-0.484512	0.415554	0.196211	0.744355
36421	7.841669	-1.202820	5.286932	-0.731526	0.217463	-0.458252	-0.787809	0.378965	-0.278981	-0.472241	0.417522	0.187218	0.753401
36422	7.022996	-1.398935	5.218306	-0.689356	0.224607	-0.474163	-0.793487	0.378583	-0.275019	-0.460061	0.418851	0.178653	0.762227
36423	7.026083	-1.649805	5.512479	-0.757672	0.070870	-0.448203	-0.799056	0.373742	-0.266430	-0.446939	0.423053	0.170362	0.769577
36424	7.448074	-1.850154	5.742005	-0.746547	-0.139879	-0.398154	-0.803615	0.369953	-0.253245	-0.433904	0.430500	0.163477	0.774385
36425	8.089510	-2.029814	5.685890	-0.594758	-0.219716	-0.299268	-0.810684	0.366532	-0.238463	-0.423284	0.438028	0.158868	0.776996
36426	8.372890	-1.838067	5.686917	-0.324876	-0.185300	-0.183051	-0.815526	0.364507	-0.223538	-0.416927	0.443105	0.156988	0.777936
36427	8.116692	-1.562557	5.556324	-0.126814	-0.116450	-0.204437	-0.818076	0.360246	-0.214960	-0.412158	0.445321	0.157904	0.779026
36428	7.748127	-1.317521	5.621946	-0.058245	-0.102748	-0.153993	-0.823149	0.356072	-0.209394	-0.408844	0.446958	0.159213	0.779568
36429	7.563710	-1.228505	5.617789	-0.069700	-0.019482	-0.161612	-0.824881	0.352418	-0.204738	-0.405556	0.447294	0.159816	0.780968
36430	7.465441	-1.387977	5.627473	-0.154459	-0.002888	-0.174400	-0.828807	0.348527	-0.204786	-0.401369	0.448074	0.158984	0.782852
36431	7.712164	-1.651830	5.588963	-0.202710	0.053688	-0.196712	-0.831446	0.345991	-0.202197	-0.396575	0.448196	0.157189	0.785583
36432	7.688094	-1.589462	5.675151	-0.275988	0.110200	-0.252172	-0.833298	0.344015	-0.199734	-0.390404	0.447892	0.154232	0.789424
36433	7.826050	-1.285501	5.739245	-0.371190	0.129609	-0.380071	-0.836424	0.335720	-0.199089	-0.381412	0.447501	0.150771	0.794692
36434	8.056046	-1.004637	6.064802	-0.403701	0.166601	-0.494127	-0.841385	0.325753	-0.198333	-0.370351	0.446448	0.147493	0.801105
36435	8.256921	-0.754969	6.160567	-0.424828	0.302041	-0.647193	-0.847091	0.311691	-0.200797	-0.356992	0.442722	0.144213	0.809788
36436	9.301583	-0.857310	7.142228	-0.476972	0.093527	-0.718976	-0.853070	0.296228	-0.201452	-0.341297	0.442512	0.142174	0.816998
36437	8.803032	-0.561464	6.237873	-0.574060	0.223078	-0.673084	-0.858526	0.278136	-0.200591	-0.325763	0.440723	0.137204	0.825117
36438	7.937456	-0.726962	4.751902	-0.661844	0.153867	-0.437645	-0.866264	0.267835	-0.197332	-0.313023	0.441281	0.129117	0.831034
36439	7.159702	-0.689022	4.119086	-0.617154	0.264121	-0.345134	-0.871644	0.260732	-0.194814	-0.302447	0.439776	0.120240	0.837058
36440	7.419892	-0.151130	4.885855	-0.321971	-0.055509	-0.285853	-0.871879	0.253990	-0.195076	-0.294613	0.441994	0.117686	0.839044
36441	9.500271	0.367550	5.537667	-0.328471	-0.209316	-0.105438	-0.874042	0.249167	-0.185332	-0.289371	0.447168	0.114386	0.838583
36442	9.466192	-0.465357	5.591971	-0.272145	0.004221	-0.049962	-0.876332	0.249056	-0.178375	-0.286021	0.448597	0.110227	0.839525
36443	8.380905	-0.862726	5.710655	-0.048357	-0.038427	0.116612	-0.875281	0.250728	-0.179135	-0.287386	0.449788	0.108649	0.838627
36444	7.355766	-0.681932	5.083166	0.079089	0.027842	0.299419	-0.875994	0.257278	-0.175333	-0.293081	0.449556	0.107099	0.836979
36445	6.761188	-0.418753	5.013482	0.384222	-0.213621	0.295979	-0.873383	0.260324	-0.174768	-0.300941	0.451499	0.112181	0.832466
36446	7.834887	0.137982	5.199993	0.557243	-0.250533	0.213487	-0.871992	0.265238	-0.170489	-0.308863	0.452803	0.121017	0.827604
36447	8.529932	0.435966	5.372197	0.515783	-0.317226	0.133250	-0.870714	0.267132	-0.166924	-0.314841	0.455170	0.130420	0.822610
36448	8.814304	0.393803	5.452193	0.420459	-0.155731	0.127057	-0.869430	0.266961	-0.163269	-0.320279	0.455439	0.137155	0.819259
36449	8.401052	0.029353	5.364542	0.337515	-0.081823	0.245237	-0.867873	0.269575	-0.162050	-0.327004	0.455292	0.141138	0.816001
36450	7.876775	-0.174149	5.296275	0.292370	-0.037080	0.368423	-0.865788	0.271784	-0.160973	-0.335491	0.455049	0.142786	0.812397
36451	7.906377	-0.101745	5.311150	0.304283	-0.072265	0.377008	-0.861610	0.280645	-0.162007	-0.344023	0.455247	0.144961	0.808322
36452	8.194958	0.166555	5.409997	0.286145	-0.028499	0.323123	-0.857809	0.290498	-0.165508	-0.351701	0.454701	0.146839	0.804979
36453	8.235194	0.440174	5.659932	0.291957	0.044366	0.244789	-0.853594	0.294710	-0.168861	-0.358256	0.452635	0.149225	0.802811
36454	8.025097	0.351504	5.939548	0.233522	0.151979	0.210354	-0.848562	0.298974	-0.175625	-0.364139	0.449180	0.149983	0.801963
36455	7.839008	0.167745	6.018711	0.236438	0.207016	0.158157	-0.845625	0.302676	-0.183170	-0.369240	0.444562	0.151101	0.801995
36456	8.023170	0.057978	6.143643	0.244383	0.193339	0.131969	-0.841873	0.304765	-0.193112	-0.374054	0.440086	0.152423	0.801982
36457	8.837523	-0.537128	5.985610	0.089625	0.096064	0.048595	-0.837100	0.304741	-0.198386	-0.375737	0.437968	0.152987	0.802247
36458	8.981831	-0.960589	5.312820	-0.044350	0.212348	-0.051806	-0.836399	0.302741	-0.202885	-0.375113	0.434773	0.151139	0.804624
36459	8.878571	-1.167116	5.191201	-0.073415	0.194358	-0.111081	-0.836352	0.301570	-0.208148	-0.373094	0.431843	0.149738	0.807398
36460	7.965714	-1.642544	5.210362	-0.160529	0.187091	-0.147574	-0.835527	0.301220	-0.212483	-0.369829	0.429612	0.147029	0.810581
36461	7.552178	-2.028011	5.267694	-0.139667	0.014030	-0.148150	-0.836015	0.298505	-0.215808	-0.366116	0.429994	0.146150	0.812222
36462	7.978475	-1.907816	5.482316	-0.097586	-0.148902	-0.044009	-0.837075	0.298342	-0.214625	-0.364077	0.433037	0.146040	0.811541
36463	8.600204	-1.738484	5.271821	-0.049001	-0.177303	0.058773	-0.837927	0.299755	-0.207386	-0.363957	0.436491	0.146195	0.809715
36464	8.231800	-1.891440	5.341106	-0.003463	-0.109971	0.091936	-0.837568	0.300120	-0.203321	-0.365035	0.438607	0.146138	0.808094
36465	7.482635	-1.896180	5.033893	0.028380	-0.093987	0.076069	-0.839094	0.307039	-0.196624	-0.366135	0.440216	0.146730	0.806613
36466	7.224291	-1.948385	5.126284	0.059827	-0.131384	0.107239	-0.838353	0.309741	-0.192122	-0.367942	0.442254	0.147712	0.804495
36467	7.315660	-2.120134	5.221000	0.064511	-0.252535	0.137443	-0.838656	0.312444	-0.188399	-0.369903	0.446325	0.149436	0.801021
36468	7.997296	-2.063270	5.256911	0.122984	-0.332201	0.162442	-0.838613	0.317291	-0.179920	-0.372524	0.451256	0.152403	0.796472
36469	8.443833	-2.220512	5.520382	0.189475	-0.305759	0.108332	-0.838414	0.320515	-0.173570	-0.374979	0.455132	0.156704	0.792269
36470	8.605958	-1.950437	5.556801	0.334601	-0.218009	0.069776	-0.837678	0.320304	-0.167161	-0.378318	0.456335	0.162969	0.788717
36471	8.093018	-1.473543	5.427390	0.399673	-0.169617	0.024139	-0.839069	0.318974	-0.166250	-0.381765	0.456147	0.170276	0.785615
36472	7.696603	-1.032148	5.331452	0.355836	-0.075442	-0.041866	-0.839826	0.315970	-0.168661	-0.383930	0.454525	0.176767	0.784065
36473	7.663293	-0.905399	5.309813	0.209915	-0.049591	-0.163502	-0.841363	0.310479	-0.170854	-0.383093	0.453184	0.181846	0.784089
36474	7.847836	-0.963399	5.362835	-0.047905	0.052654	-0.261862	-0.842646	0.303594	-0.171374	-0.378501	0.451850	0.182964	0.786824
36475	7.788076	-1.184562	5.433705	-0.312906	0.190920	-0.313018	-0.845729	0.294815	-0.175846	-0.371448	0.450111	0.179304	0.792008
36476	8.226417	-1.439650	5.991367	-0.498115	0.262763	-0.358404	-0.848292	0.286308	-0.179663	-0.362042	0.448387	0.172623	0.798797
36477	8.722784	-0.973563	6.262561	-0.504097	0.264892	-0.387134	-0.848123	0.280002	-0.181360	-0.352260	0.446473	0.165950	0.805627
36478	10.147309	-0.406569	6.126349	-0.403207	0.060681	-0.255264	-0.848236	0.272832	-0.180191	-0.344658	0.447514	0.161291	0.809276
36479	8.920630	0.130933	4.787058	-0.408039	0.074659	-0.009492	-0.848486	0.271188	-0.181008	-0.341099	0.449146	0.154136	0.811272
36480	8.391788	-0.576986	4.019233	-0.592450	0.261851	0.073554	-0.845752	0.275191	-0.179901	-0.337641	0.449178	0.142038	0.814900
36481	7.170414	-0.537795	4.057689	-0.560585	0.178613	-0.013322	-0.843883	0.279547	-0.185590	-0.332870	0.450101	0.131721	0.818081
36482	7.635097	0.006155	4.776237	-0.409337	0.049192	-0.139714	-0.843779	0.281721	-0.183322	-0.326963	0.451678	0.125952	0.820499
36483	8.889506	-0.086534	5.380312	-0.517898	-0.001758	-0.098336	-0.841984	0.281671	-0.177966	-0.320616	0.454947	0.118317	0.822332
36484	9.386979	-1.094886	5.741868	-0.419150	0.132416	-0.082356	-0.841196	0.281402	-0.177846	-0.315674	0.455289	0.111311	0.825029
36485	8.571400	-1.193011	5.589822	-0.235362	0.020182	0.030065	-0.839340	0.277294	-0.177941	-0.314030	0.456644	0.107002	0.825477
36486	7.318340	-0.851205	5.066742	-0.081058	-0.020326	0.109513	-0.838322	0.279468	-0.175024	-0.314960	0.457769	0.104771	0.824785
36487	7.110722	-0.558528	5.102338	0.121555	-0.077840	0.117419	-0.836242	0.284991	-0.174930	-0.317801	0.458657	0.106181	0.823020
36488	8.119210	-0.336286	5.295278	0.198086	-0.151141	0.060426	-0.834155	0.284021	-0.172738	-0.320217	0.460053	0.109839	0.820821
36489	8.786072	-0.276317	5.501063	0.139436	-0.093385	-0.035961	-0.834690	0.283447	-0.171305	-0.320633	0.460739	0.113098	0.819831
36490	8.745131	-0.574704	5.723291	0.145595	-0.055332	-0.011325	-0.833559	0.283799	-0.171841	-0.321605	0.460727	0.115945	0.819059
36491	8.053368	-0.722427	5.570100	0.135606	-0.033705	0.070665	-0.833818	0.282696	-0.171861	-0.323852	0.460685	0.117793	0.817933
36492	7.716968	-0.835454	5.515729	0.254520	-0.042567	0.134799	-0.831974	0.285905	-0.173907	-0.328223	0.460088	0.120980	0.816059
36493	7.764338	-0.627739	5.573282	0.396125	-0.055479	0.216328	-0.829460	0.288173	-0.177155	-0.335171	0.458992	0.125878	0.813106
36494	8.103944	-0.397306	5.544505	0.478692	-0.006192	0.258124	-0.824561	0.291880	-0.183536	-0.343655	0.456552	0.131320	0.810072
36495	8.186015	-0.064558	5.682938	0.523362	0.032296	0.233659	-0.821633	0.294737	-0.189526	-0.352185	0.453093	0.137532	0.807315
36496	8.031276	0.125130	5.771536	0.511413	0.079804	0.221574	-0.817362	0.296267	-0.198434	-0.360528	0.448828	0.143208	0.805025
36497	7.766242	0.142969	5.681061	0.495706	0.176308	0.209638	-0.812549	0.297553	-0.209316	-0.368720	0.443036	0.148165	0.803624
36498	7.664164	0.246010	6.101345	0.466542	0.251348	0.227358	-0.807179	0.298063	-0.223623	-0.377168	0.436244	0.151787	0.802743
36499	8.532313	-0.177135	6.595840	0.366824	0.202132	0.271306	-0.798812	0.301885	-0.236445	-0.385196	0.431048	0.153942	0.801327
36500	8.553951	-0.742132	6.086093	0.033922	0.116706	0.096768	-0.793627	0.305078	-0.245458	-0.387349	0.429253	0.152761	0.801478
36501	8.403929	-0.806518	4.999070	-0.121185	0.160912	-0.064048	-0.790674	0.305759	-0.253456	-0.385641	0.427447	0.150297	0.803729
36502	8.161141	-1.182652	4.737826	-0.304918	0.165076	-0.174278	-0.790937	0.306170	-0.253577	-0.380671	0.426650	0.145617	0.807375
36503	7.696910	-1.901413	4.914718	-0.435023	0.185936	-0.216671	-0.789033	0.305326	-0.255674	-0.373860	0.426385	0.139175	0.811822
36504	8.553204	-2.204423	5.750174	-0.357234	0.001852	-0.289646	-0.789415	0.303127	-0.256108	-0.366060	0.428242	0.135836	0.814958
36505	8.812270	-1.594599	5.718974	-0.313045	0.009856	-0.161554	-0.791763	0.294410	-0.254036	-0.360659	0.430038	0.132161	0.817023
36506	8.500087	-1.309609	5.652762	-0.290668	0.034460	-0.173840	-0.793615	0.292295	-0.251445	-0.355344	0.431146	0.128657	0.819324
36507	7.456775	-1.290879	5.207403	-0.207896	0.108309	-0.219397	-0.792704	0.288554	-0.248645	-0.350128	0.430409	0.126475	0.822291
36508	6.721505	-1.352844	5.235611	-0.231041	0.024711	-0.214441	-0.795826	0.283864	-0.250155	-0.344617	0.431112	0.124350	0.824572
36509	7.045930	-1.563548	5.586239	-0.313288	-0.137676	-0.186578	-0.796559	0.279718	-0.244627	-0.338408	0.435190	0.121798	0.825382
36510	7.711884	-1.721035	5.481448	-0.368066	-0.361202	-0.179956	-0.801384	0.281735	-0.233811	-0.331295	0.443219	0.119737	0.824296
36511	8.192455	-1.904135	5.642072	-0.348636	-0.224682	-0.106260	-0.801464	0.280780	-0.223612	-0.325846	0.449100	0.116432	0.823758
36512	8.280292	-1.854434	5.689176	-0.170553	-0.162741	-0.131018	-0.802574	0.278047	-0.215144	-0.321720	0.452623	0.115861	0.823532
36513	8.033065	-1.694030	5.643902	0.036844	-0.090963	-0.123624	-0.804166	0.273438	-0.211032	-0.319770	0.453735	0.118146	0.823355
36514	7.894516	-1.232436	5.716627	0.132538	-0.099717	-0.163249	-0.806264	0.267057	-0.208654	-0.317986	0.454182	0.122446	0.823171
36515	7.643417	-0.918055	5.579206	0.100772	-0.040610	-0.177018	-0.808606	0.260977	-0.208495	-0.315861	0.453895	0.125928	0.823622
36516	7.832411	-1.041970	5.662663	-0.000467	0.055049	-0.266250	-0.809344	0.250667	-0.209872	-0.311541	0.452357	0.127984	0.825794
36517	7.690593	-1.148219	5.722537	-0.114365	0.158823	-0.306630	-0.809838	0.245313	-0.211284	-0.305831	0.449755	0.127807	0.829369
36518	7.515438	-1.084331	6.008360	-0.176172	0.210901	-0.309823	-0.810296	0.234338	-0.214379	-0.299563	0.446572	0.126369	0.833586
36519	7.592794	-1.147148	6.141270	-0.293662	0.347742	-0.291627	-0.809172	0.227265	-0.220029	-0.292954	0.441848	0.121874	0.839104
36520	8.277080	-0.888485	7.025016	-0.433248	0.296564	-0.320062	-0.807200	0.218078	-0.232014	-0.284379	0.438641	0.115675	0.844596
36521	8.231749	-0.322091	6.999873	-0.444655	0.011154	-0.388166	-0.807000	0.209762	-0.230583	-0.273950	0.440093	0.111368	0.847860
36522	7.853868	0.156090	5.756351	-0.439768	-0.084572	-0.395549	-0.807170	0.203195	-0.222723	-0.263128	0.443063	0.107856	0.850191
36523	8.331133	0.120762	5.287205	-0.541803	-0.183043	-0.315210	-0.811173	0.195585	-0.211582	-0.252548	0.448358	0.102309	0.851309
36524	8.105433	-0.291752	4.790186	-0.724585	-0.222693	-0.363632	-0.814802	0.189606	-0.198577	-0.239263	0.455049	0.094315	0.852519
36525	7.710663	-0.023085	4.507735	-0.930076	-0.299071	-0.396488	-0.817688	0.182737	-0.179833	-0.223400	0.463830	0.083435	0.853225
36526	7.743464	0.162058	4.422448	-0.970316	-0.365324	-0.386106	-0.821749	0.179187	-0.163373	-0.207098	0.473680	0.072072	0.852962
36527	9.250087	0.313947	4.883747	-0.836583	-0.460497	-0.424923	-0.825401	0.170959	-0.146614	-0.191154	0.484391	0.063747	0.851329
36528	9.352413	-0.075694	4.905241	-0.617217	-0.308972	-0.386601	-0.829487	0.162505	-0.131432	-0.178132	0.491498	0.058159	0.850480
36529	9.273834	-0.260819	4.584814	-0.436858	-0.233645	-0.318872	-0.831003	0.154629	-0.119132	-0.168037	0.496758	0.054766	0.849703
36530	8.544512	-0.149687	4.540289	-0.263093	-0.172052	-0.148367	-0.833176	0.148958	-0.107701	-0.162657	0.500432	0.052342	0.848747
36531	8.403386	0.273844	4.544737	-0.113737	-0.115205	-0.057993	-0.834006	0.147501	-0.101960	-0.160292	0.502834	0.051487	0.847829
36532	8.432547	0.688622	4.549968	-0.000636	-0.137844	-0.007834	-0.835191	0.144716	-0.100304	-0.159960	0.505204	0.051994	0.846451
36533	8.855246	0.584417	4.645257	-0.050015	-0.133329	-0.054702	-0.834181	0.145217	-0.095586	-0.158222	0.507701	0.052324	0.845262
36534	8.923051	0.532564	4.672007	0.002152	-0.064863	0.006414	-0.833543	0.143810	-0.092605	-0.158238	0.508837	0.052501	0.844564
36535	8.741483	0.281238	4.711364	0.060566	0.048632	0.092046	-0.833146	0.143679	-0.092873	-0.160259	0.508056	0.052689	0.844642
36536	8.384702	0.040438	4.813028	0.240171	0.067783	0.229364	-0.831695	0.147440	-0.095298	-0.166592	0.506412	0.054195	0.844309
36537	8.355440	0.030920	4.818411	0.391017	0.179871	0.356588	-0.829946	0.156381	-0.104565	-0.176541	0.502554	0.056870	0.844416
36538	8.584712	0.226946	5.353428	0.594806	0.247359	0.401563	-0.826090	0.165490	-0.114499	-0.189513	0.496717	0.061998	0.844697
36539	8.524625	-0.031716	5.523044	0.593454	0.195605	0.360443	-0.822336	0.172011	-0.126711	-0.201489	0.491666	0.068016	0.844417
36540	8.188752	-0.158378	4.957228	0.510315	0.099658	0.233796	-0.819497	0.183121	-0.135416	-0.210533	0.488254	0.073932	0.843693
36541	9.095481	-0.718333	5.061480	0.411260	0.136716	0.187288	-0.816815	0.185724	-0.143373	-0.217668	0.484585	0.078794	0.843558
36542	9.059616	-1.843455	5.201252	0.326034	0.171851	0.210429	-0.815993	0.191597	-0.150204	-0.224594	0.480621	0.081506	0.843752
36543	8.442722	-2.474463	5.230731	0.432482	0.165280	0.249322	-0.813311	0.195584	-0.158788	-0.233037	0.476398	0.085897	0.843422
36544	7.961540	-2.379746	5.160871	0.695809	-0.039053	0.447635	-0.811069	0.203372	-0.163627	-0.247067	0.474559	0.093540	0.839644
36545	8.276978	-1.732168	4.964260	0.819348	-0.185801	0.599483	-0.807520	0.214760	-0.169190	-0.264377	0.474791	0.102651	0.833151
36546	8.273230	-1.544709	4.904414	0.709682	-0.163846	0.597324	-0.803265	0.226980	-0.171086	-0.280633	0.474952	0.109654	0.826826
36547	8.229922	-1.422629	5.093590	0.550078	-0.076418	0.454969	-0.798420	0.235032	-0.172927	-0.293079	0.474226	0.114946	0.822193
36548	7.870472	-1.298444	5.118189	0.388891	-0.024628	0.255771	-0.797889	0.240307	-0.176102	-0.300852	0.472961	0.119057	0.819525
36549	7.704620	-1.351179	5.186644	0.173790	0.023841	0.119571	-0.797366	0.244738	-0.177852	-0.304428	0.471940	0.120690	0.818554
36550	7.508199	-1.618520	5.368970	-0.004144	-0.009592	0.057192	-0.795763	0.248394	-0.182769	-0.305257	0.472300	0.120148	0.818117
36551	7.647551	-1.902686	5.494875	-0.087921	-0.054130	0.037300	-0.794480	0.250712	-0.180113	-0.304864	0.473921	0.118678	0.817540
36552	7.997697	-1.903368	5.724062	-0.093790	-0.048433	0.005117	-0.794252	0.254675	-0.177678	-0.303898	0.475336	0.117399	0.817263
36553	8.121018	-1.604365	5.821968	-0.054967	-0.136696	-0.072113	-0.794235	0.253468	-0.173499	-0.301868	0.477813	0.117946	0.816492
36554	7.943382	-1.180638	5.836946	-0.072272	-0.084209	-0.169678	-0.795960	0.249825	-0.169629	-0.298158	0.479261	0.118901	0.816868
36555	7.852420	-0.940803	5.731084	-0.116689	-0.064042	-0.309093	-0.800438	0.240767	-0.164013	-0.291842	0.480298	0.120242	0.818343
36556	8.009113	-0.795364	5.627841	-0.210640	-0.036959	-0.425617	-0.801882	0.230927	-0.159483	-0.282680	0.481130	0.121085	0.820941
36557	8.003685	-0.883226	5.675141	-0.272901	-0.001238	-0.444514	-0.805004	0.218487	-0.157348	-0.272761	0.481597	0.120769	0.824063
36558	7.867248	-0.872200	5.881836	-0.318561	0.061727	-0.426778	-0.808388	0.205631	-0.155220	-0.262581	0.481323	0.119196	0.827751
36559	7.380114	-0.975862	5.756022	-0.290876	0.146641	-0.388304	-0.810314	0.195855	-0.156054	-0.253737	0.479434	0.117186	0.831882
36560	7.369318	-1.173985	5.680813	-0.294842	0.188508	-0.276507	-0.812244	0.187871	-0.157246	-0.246643	0.477174	0.113946	0.835756
36561	7.937674	-1.294078	6.002531	-0.320510	0.186113	-0.184748	-0.811927	0.181454	-0.160911	-0.240994	0.475132	0.109211	0.839192
36562	9.092154	-0.962891	6.767489	-0.353719	0.006950	-0.189369	-0.809278	0.176394	-0.161292	-0.234404	0.476333	0.105034	0.840910
36563	9.214197	-0.230659	5.869541	-0.326924	-0.153262	-0.226602	-0.809985	0.170910	-0.152489	-0.227236	0.479859	0.102182	0.841224
36564	9.229124	-0.048905	4.346386	-0.415564	-0.103976	-0.194833	-0.813173	0.166671	-0.146133	-0.219690	0.483118	0.097525	0.841915
36565	8.713742	-0.469275	3.906794	-0.681780	0.114481	-0.381884	-0.812909	0.157957	-0.142247	-0.206932	0.483351	0.089037	0.845945
36566	7.800028	-0.236754	4.003849	-0.652674	0.178941	-0.422076	-0.815099	0.149145	-0.143453	-0.193709	0.482253	0.081315	0.850468
36567	8.503356	0.345933	4.765860	-0.547400	-0.055467	-0.311344	-0.819041	0.144812	-0.141152	-0.183063	0.484770	0.075078	0.851968
36568	9.308437	-0.104682	4.939392	-0.622055	-0.010371	-0.272445	-0.818667	0.138973	-0.136032	-0.172303	0.486811	0.067147	0.853708
36569	9.026038	-0.966508	4.948173	-0.365187	0.076040	-0.119385	-0.820104	0.135649	-0.135432	-0.166831	0.486622	0.061687	0.855313
36570	8.242666	-0.949313	4.879347	-0.102310	0.046903	0.055838	-0.819313	0.135108	-0.135580	-0.166743	0.486273	0.059202	0.855705
36571	7.631857	-0.517765	4.962554	0.191596	0.093144	0.199767	-0.820087	0.138720	-0.138908	-0.172161	0.484293	0.060097	0.855692
36572	7.685096	-0.149195	4.956886	0.338318	-0.114996	0.251054	-0.817492	0.144786	-0.137890	-0.179459	0.485426	0.063801	0.853279
36573	8.302059	0.101513	5.074531	0.395955	-0.105145	0.200394	-0.816457	0.147539	-0.137188	-0.186587	0.486052	0.068900	0.850995
36574	8.676916	0.163862	5.291937	0.380542	-0.110807	0.172564	-0.814641	0.150290	-0.135707	-0.192677	0.486808	0.073915	0.848782
36575	8.519883	-0.049050	5.350644	0.413950	-0.017002	0.191921	-0.813472	0.154710	-0.136152	-0.199911	0.485774	0.079096	0.847233
36576	8.086344	-0.122729	5.325712	0.479424	0.021335	0.280749	-0.812686	0.158037	-0.137532	-0.208996	0.483981	0.084229	0.845570
36577	7.924810	-0.254100	5.477691	0.527273	0.043461	0.401034	-0.810588	0.166355	-0.140919	-0.220906	0.481661	0.089054	0.843370
36578	8.007957	-0.156782	5.612747	0.581964	0.035976	0.456682	-0.807169	0.175668	-0.145737	-0.234074	0.479299	0.094229	0.840596
36579	8.116149	0.029652	5.571741	0.663389	0.080053	0.447844	-0.805191	0.184420	-0.150817	-0.248037	0.475589	0.100709	0.837944
36580	8.108222	0.377257	5.753625	0.732894	0.094545	0.384843	-0.800563	0.196969	-0.160424	-0.261550	0.471122	0.108842	0.835338
36581	7.830712	0.350979	5.711236	0.785973	0.195421	0.393657	-0.797883	0.202337	-0.169374	-0.275843	0.464454	0.117283	0.833329
36582	7.860455	0.468319	5.833282	0.890097	0.312672	0.439909	-0.792789	0.205178	-0.183368	-0.292039	0.455311	0.126269	0.831541
36583	8.292219	0.293516	6.159798	0.901314	0.175771	0.461383	-0.787982	0.211991	-0.196103	-0.308205	0.448092	0.136108	0.828068
36584	9.547513	-0.476893	6.793300	0.716760	0.104623	0.388826	-0.780478	0.218849	-0.206779	-0.321258	0.442982	0.143833	0.824544
36585	8.451411	-0.902915	5.558336	0.602773	0.104493	0.263417	-0.779345	0.222586	-0.218503	-0.331124	0.438012	0.150852	0.822038
36586	8.171000	-1.105770	5.021981	0.483830	0.147630	0.253392	-0.777468	0.227094	-0.225239	-0.339898	0.433160	0.155602	0.820140
36587	7.144189	-1.909126	5.150484	0.327092	0.127698	0.274652	-0.775879	0.232944	-0.229589	-0.347561	0.429617	0.157752	0.818379
36588	7.641239	-2.111310	5.707544	0.495935	-0.111522	0.279690	-0.772184	0.238544	-0.234220	-0.355965	0.428892	0.164231	0.813861
36589	8.520673	-1.505587	5.785440	0.538591	-0.213012	0.467759	-0.768802	0.244339	-0.232820	-0.367438	0.429972	0.170444	0.806884
36590	8.884161	-0.944703	5.721723	0.440703	-0.124992	0.463834	-0.765786	0.250889	-0.230200	-0.378146	0.430349	0.174446	0.800858
36591	7.818554	-0.975397	5.373026	0.410445	-0.043636	0.226734	-0.763935	0.254386	-0.233288	-0.385130	0.428695	0.179336	0.797330
36592	6.788570	-1.060488	5.526355	0.307374	-0.133738	0.136786	-0.762884	0.257165	-0.234681	-0.389386	0.428985	0.184086	0.794017
36593	7.100403	-1.380897	5.722819	0.142980	-0.057791	0.208218	-0.762789	0.262092	-0.232489	-0.393724	0.429508	0.184901	0.791401
36594	7.175242	-1.841488	6.048668	0.142206	-0.194301	0.268953	-0.760732	0.268133	-0.229896	-0.398400	0.432493	0.186362	0.787081
36595	7.726904	-2.004208	5.847171	0.206730	-0.355532	0.366101	-0.759747	0.273022	-0.224045	-0.404677	0.437724	0.189061	0.780314
36596	8.426320	-1.839302	5.744128	0.391097	-0.360155	0.346547	-0.759488	0.279854	-0.215551	-0.412054	0.441497	0.195033	0.772822
36597	8.459249	-1.244469	5.487917	0.453650	-0.268089	0.248874	-0.757603	0.285968	-0.207846	-0.418932	0.442792	0.201797	0.766622
36598	8.083051	-0.690610	5.303527	0.368447	-0.167106	0.107985	-0.756162	0.285561	-0.207210	-0.423106	0.442729	0.207890	0.762728
36599	7.687752	-0.468190	5.252872	0.051900	0.028555	-0.106941	-0.757726	0.284042	-0.208014	-0.422151	0.441344	0.209143	0.763717
36600	7.464378	-0.796752	5.284831	-0.346980	0.125803	-0.255530	-0.761372	0.281703	-0.210916	-0.415643	0.441305	0.205038	0.768408
36601	7.348524	-1.479967	5.255989	-0.602648	0.285370	-0.331038	-0.761499	0.278941	-0.210184	-0.406483	0.440452	0.196017	0.776113
36602	8.095239	-1.837935	5.877702	-0.742556	0.355629	-0.359928	-0.762792	0.275221	-0.210903	-0.395633	0.439526	0.184749	0.784958
36603	10.371232	-1.050365	7.099888	-0.689631	0.196349	-0.417045	-0.762478	0.272418	-0.211071	-0.383839	0.440235	0.175675	0.792464
36604	9.584866	-0.088472	5.894480	-0.500767	0.272573	-0.226588	-0.763403	0.270185	-0.209275	-0.376718	0.438971	0.167637	0.798302
36605	8.573732	-0.182053	4.383842	-0.566674	0.067861	-0.152124	-0.765098	0.267558	-0.209577	-0.369619	0.441595	0.159133	0.801905
36606	7.248081	-0.586234	3.987410	-0.718315	0.403964	-0.096815	-0.764971	0.270459	-0.210437	-0.362904	0.440099	0.145467	0.808364
36607	7.628211	-1.180973	4.793392	-0.462418	0.031816	-0.125529	-0.766860	0.274653	-0.206281	-0.356969	0.442575	0.138609	0.810856
36608	8.480213	-0.230125	5.072958	-0.315172	-0.054983	-0.134020	-0.768323	0.270734	-0.202157	-0.351794	0.445377	0.135079	0.812179
36609	9.465528	-0.561101	5.689895	-0.237184	-0.023859	-0.059728	-0.768805	0.272374	-0.197161	-0.348696	0.447318	0.131741	0.812996
36610	8.509388	-1.010690	5.381131	-0.084959	-0.036987	0.099310	-0.769346	0.276774	-0.197332	-0.349399	0.448814	0.129734	0.812191
36611	7.674186	-0.825608	4.657307	0.028800	0.043752	0.203723	-0.768583	0.281033	-0.196206	-0.353116	0.448500	0.127908	0.811046
36612	7.188594	-0.627829	4.710080	0.371774	-0.136284	0.163737	-0.767411	0.282552	-0.195660	-0.358683	0.448532	0.133427	0.807690
36613	8.373840	-0.082512	5.184404	0.480684	-0.265757	0.156205	-0.766503	0.282128	-0.194103	-0.364797	0.449844	0.141584	0.802819
36614	8.800021	0.061868	5.626972	0.410192	-0.223484	0.158330	-0.765596	0.283778	-0.193292	-0.370317	0.450910	0.148369	0.798456
36615	8.973113	-0.336016	5.486207	0.314644	-0.143630	0.171891	-0.765841	0.284650	-0.190899	-0.375439	0.451451	0.152864	0.794903
36616	8.448208	-0.657901	5.367844	0.276841	-0.111787	0.279330	-0.765981	0.287956	-0.191357	-0.381925	0.452039	0.155556	0.790946
36617	7.852977	-0.935622	5.261419	0.343008	-0.130246	0.265064	-0.763640	0.293896	-0.191388	-0.388769	0.452363	0.159547	0.786620
36618	7.823785	-0.933005	5.266973	0.521220	-0.180149	0.295799	-0.762606	0.298861	-0.191559	-0.397444	0.452102	0.166444	0.780985
36619	8.176794	-0.509720	5.129254	0.670941	-0.192816	0.356394	-0.760115	0.304139	-0.193568	-0.408352	0.450980	0.175198	0.774062
36620	8.251170	-0.283932	5.067798	0.778948	-0.044224	0.408824	-0.754838	0.311424	-0.199749	-0.421358	0.446726	0.183867	0.767520
36621	8.164891	-0.050433	5.092485	0.863212	0.058006	0.424531	-0.751342	0.314352	-0.210979	-0.435663	0.440102	0.192829	0.761134
36622	8.296560	0.123225	5.750500	0.993952	0.077761	0.431192	-0.745085	0.318835	-0.223377	-0.450596	0.432001	0.203150	0.754366
36623	8.841774	-0.637220	6.046687	0.845697	-0.191965	0.523485	-0.740559	0.322989	-0.232757	-0.464860	0.429350	0.213123	0.744407
36624	8.672791	-1.398890	5.250414	0.797407	0.018190	0.576605	-0.733940	0.330054	-0.242357	-0.480098	0.424120	0.219771	0.735750
36625	8.753640	-1.701904	5.370138	0.753321	-0.085107	0.658477	-0.725461	0.339386	-0.255592	-0.495650	0.421012	0.226069	0.725240
36626	8.031674	-1.670700	4.864266	0.882601	-0.041053	0.698229	-0.718617	0.351654	-0.262995	-0.512794	0.415966	0.233325	0.713844
36627	7.597009	-1.539271	4.730902	0.998899	-0.053196	0.648055	-0.710542	0.357092	-0.273292	-0.529917	0.409478	0.242673	0.701873
36628	7.675059	-1.464715	4.952917	0.905618	-0.210203	0.566767	-0.703104	0.360893	-0.285188	-0.544056	0.405538	0.252907	0.689623
36629	8.413281	-1.677835	5.213697	0.720740	-0.462198	0.448103	-0.700736	0.364521	-0.287360	-0.553613	0.406368	0.264173	0.677193
36630	9.176508	-1.880320	4.931687	0.680659	-0.302679	0.319716	-0.696810	0.368137	-0.287317	-0.561748	0.404607	0.274123	0.667524
36631	8.355083	-1.712226	4.856204	0.604682	0.022922	0.332928	-0.695160	0.368407	-0.296491	-0.571136	0.399440	0.279182	0.660537
36632	8.048593	-1.671910	4.960709	0.549728	0.049316	0.298222	-0.692104	0.370843	-0.301835	-0.579633	0.394188	0.283485	0.654430
36633	7.788327	-2.008413	5.300907	0.489701	0.044635	0.239068	-0.685706	0.370222	-0.313025	-0.586843	0.389416	0.287394	0.649134
36634	8.058681	-1.948578	5.387522	0.458892	0.024714	0.185057	-0.684711	0.367305	-0.320948	-0.592883	0.384792	0.291624	0.644500
36635	8.225790	-2.026229	5.694900	0.397804	0.015423	0.241071	-0.677132	0.367386	-0.332264	-0.599148	0.381432	0.294566	0.639345
36636	7.939716	-1.862407	5.590041	0.385297	0.115601	0.217778	-0.673909	0.366836	-0.340679	-0.605482	0.376640	0.296455	0.635334
36637	7.643526	-1.766377	5.477186	0.310056	0.135673	0.206658	-0.669549	0.365950	-0.343348	-0.611288	0.372541	0.297000	0.631927
36638	7.364883	-1.610587	5.214659	0.246810	0.175111	0.182469	-0.664115	0.366633	-0.349660	-0.616408	0.368423	0.296630	0.629537
36639	7.375883	-1.837428	5.085269	0.026620	0.215439	0.169294	-0.660121	0.368002	-0.356864	-0.620080	0.366558	0.292836	0.628795
36640	8.662039	-2.216119	6.285015	-0.131882	0.151427	0.066026	-0.655337	0.368552	-0.363960	-0.620779	0.366709	0.288834	0.629867
36641	8.889038	-1.265870	6.225504	-0.105073	0.141079	0.045791	-0.650877	0.367758	-0.362960	-0.621482	0.366683	0.285175	0.630856
36642	8.037041	-0.263748	5.165040	-0.030055	0.356411	0.223878	-0.643889	0.370220	-0.367284	-0.626049	0.363862	0.278734	0.630852
36643	8.522107	0.288587	5.108430	0.006209	0.146397	0.169113	-0.640854	0.373179	-0.370391	-0.629084	0.363052	0.275570	0.629688
36644	8.022060	0.579690	5.513949	-0.205149	0.003549	-0.019188	-0.636627	0.372566	-0.373053	-0.627322	0.365516	0.273101	0.631095
36645	8.135508	-0.067980	5.165552	-0.500002	-0.030320	-0.373351	-0.640880	0.372169	-0.366743	-0.618750	0.370255	0.269779	0.638184
36646	8.888320	0.560955	5.437984	-0.875195	-0.074891	-0.582544	-0.649901	0.370834	-0.355180	-0.604250	0.378851	0.263811	0.649428
36647	8.710482	-0.300118	5.516998	-0.973878	-0.005169	-0.633459	-0.658046	0.370546	-0.338756	-0.588424	0.387382	0.255938	0.661958
36648	8.347206	-0.469057	5.271173	-0.951510	0.090899	-0.528621	-0.666036	0.369465	-0.324838	-0.574326	0.394617	0.246322	0.673612
36649	7.946723	-0.715490	5.257545	-0.731384	0.074839	-0.497944	-0.673458	0.368458	-0.316292	-0.562070	0.399632	0.239524	0.683373
36650	8.051607	-0.179202	5.630790	-0.517075	0.057181	-0.482083	-0.680620	0.365096	-0.306222	-0.551505	0.402357	0.235654	0.691678
36651	8.087528	0.113371	5.486428	-0.385018	-0.015914	-0.453045	-0.688534	0.359567	-0.299464	-0.541949	0.404767	0.234202	0.698287
36652	8.231599	0.199544	5.484327	-0.351301	-0.007434	-0.454850	-0.693547	0.352149	-0.293419	-0.532608	0.406569	0.233045	0.704784
36653	8.311395	0.093133	5.386539	-0.507207	-0.048225	-0.453616	-0.699368	0.347320	-0.286007	-0.521712	0.410582	0.230201	0.711510
36654	8.294843	-0.223471	5.493793	-0.645955	0.013540	-0.428582	-0.704685	0.343016	-0.276232	-0.510233	0.415154	0.224359	0.719008
36655	8.190723	-0.557425	5.481758	-0.628811	-0.024672	-0.344113	-0.710793	0.338425	-0.266063	-0.499785	0.420404	0.218549	0.725060
36656	8.161669	-0.514486	5.572628	-0.579704	-0.028666	-0.230882	-0.714949	0.338113	-0.255562	-0.491300	0.425626	0.212339	0.729643
36657	8.112889	-0.542696	5.527349	-0.444255	-0.020236	-0.167583	-0.717378	0.339372	-0.248186	-0.484844	0.429601	0.207628	0.732980
36658	8.123255	-0.431246	5.538381	-0.348404	-0.029734	-0.165283	-0.720057	0.338296	-0.241378	-0.479208	0.432765	0.204217	0.735778
36659	8.031720	-0.286301	5.452972	-0.361534	0.014524	-0.191317	-0.720097	0.336710	-0.235646	-0.473177	0.435241	0.200582	0.739213
36660	8.056321	-0.231192	5.499192	-0.310184	0.035615	-0.222809	-0.722616	0.336095	-0.232497	-0.467251	0.436787	0.197598	0.742866
36661	8.165732	-0.255893	5.452731	-0.269477	0.044022	-0.222885	-0.726065	0.333794	-0.227279	-0.461606	0.437754	0.195324	0.746418
36662	8.338272	-0.259442	5.639975	-0.224037	0.118916	-0.233243	-0.726723	0.330879	-0.225760	-0.456556	0.437169	0.192925	0.750480
36663	8.274065	-0.405463	5.724123	-0.143731	0.114208	-0.196850	-0.728400	0.327866	-0.228165	-0.452630	0.435971	0.191659	0.753871
36664	8.268659	-0.522979	5.599090	-0.174019	0.122665	-0.165326	-0.731412	0.324528	-0.227685	-0.449027	0.435099	0.189372	0.757101
36665	8.427818	-0.806421	5.424311	-0.167679	0.105934	-0.109514	-0.730750	0.324266	-0.228219	-0.446156	0.434547	0.187055	0.759687
36666	8.099861	-1.174991	5.203883	-0.177335	0.181827	-0.039505	-0.731929	0.324259	-0.228604	-0.444632	0.433255	0.183086	0.762281
36667	7.826132	-1.390555	5.153869	-0.179401	0.138212	-0.038771	-0.730872	0.326078	-0.230147	-0.442848	0.432575	0.179659	0.764518
36668	7.820706	-1.487590	5.152613	-0.086349	0.046188	-0.011382	-0.729817	0.326788	-0.231057	-0.442037	0.432634	0.178036	0.765333
36669	8.261305	-1.457549	5.167076	-0.059092	0.038221	-0.024502	-0.731407	0.328825	-0.230220	-0.441156	0.432483	0.177187	0.766123
36670	8.263315	-1.509736	5.275243	-0.023832	0.037418	0.006801	-0.730080	0.328722	-0.231934	-0.441128	0.432187	0.176439	0.766479
36671	8.208998	-1.642731	5.258008	0.007766	0.034293	0.029480	-0.729195	0.330181	-0.232329	-0.441647	0.431721	0.176161	0.766507
36672	8.021646	-1.627250	5.320666	0.007749	0.009699	0.039847	-0.729454	0.329769	-0.232597	-0.442292	0.431689	0.175851	0.766224
36673	8.150004	-1.707481	5.452150	-0.003991	0.004187	0.058213	-0.729979	0.330872	-0.233226	-0.443057	0.431906	0.175382	0.765767
36674	8.140718	-1.609072	5.560302	-0.002829	0.035608	0.059160	-0.729721	0.333358	-0.233703	-0.443989	0.431639	0.174509	0.765577
36675	7.897325	-1.623686	5.534239	-0.032553	0.049602	0.075823	-0.727594	0.331896	-0.236105	-0.444948	0.431482	0.173019	0.765447
36676	7.828763	-1.691419	5.566335	-0.072072	0.013432	0.062748	-0.726033	0.334379	-0.235412	-0.445246	0.432183	0.171245	0.765277
36677	7.760359	-1.780644	5.346309	-0.141148	0.012882	0.024565	-0.726207	0.338603	-0.232184	-0.444367	0.433382	0.168828	0.765647
36678	7.864827	-1.810784	5.369749	-0.192220	0.022677	-0.024181	-0.725270	0.340455	-0.231213	-0.442309	0.434709	0.165877	0.766730
36679	7.935748	-1.762139	5.305851	-0.214077	0.043036	-0.083367	-0.726345	0.341792	-0.228953	-0.439242	0.435731	0.162984	0.768532
36680	8.349912	-1.641522	5.491702	-0.237681	0.143366	-0.177164	-0.728319	0.340105	-0.227662	-0.434799	0.435082	0.159591	0.772130
36681	8.798905	-1.399256	5.625213	-0.154806	0.118382	-0.243723	-0.730007	0.337351	-0.228752	-0.429989	0.433901	0.158338	0.775737
36682	8.761757	-1.083755	5.659618	-0.097929	0.257560	-0.231321	-0.730225	0.333128	-0.232239	-0.426288	0.430049	0.156607	0.780263
36683	7.731206	-0.912609	5.470367	-0.041312	0.387613	-0.231296	-0.731159	0.327487	-0.243868	-0.423443	0.423704	0.154708	0.785644
36684	7.268710	-0.864360	5.857034	-0.158845	0.251665	-0.247114	-0.732516	0.322074	-0.252085	-0.418913	0.420363	0.152171	0.790348
36685	6.974406	-1.237060	5.984432	-0.255478	0.174943	-0.210420	-0.734825	0.318816	-0.257371	-0.413893	0.419156	0.148483	0.794326
36686	7.319371	-1.309520	6.123129	-0.246906	0.129920	-0.193066	-0.735344	0.317991	-0.257776	-0.409056	0.418600	0.145094	0.797744
36687	7.830997	-1.193099	6.173500	-0.249305	0.103430	-0.130263	-0.735075	0.317587	-0.258310	-0.405125	0.418663	0.141392	0.800377
36688	7.887133	-1.173616	6.124055	-0.200564	0.065816	-0.097360	-0.734562	0.316328	-0.256243	-0.401970	0.419006	0.138443	0.802302
36689	7.703483	-0.969521	6.029510	-0.222389	-0.022070	-0.104575	-0.735896	0.316697	-0.253869	-0.398304	0.420910	0.135962	0.803557
36690	7.633508	-0.869270	6.018026	-0.263100	0.011539	-0.161951	-0.737504	0.315525	-0.249428	-0.393420	0.422421	0.132988	0.805665
36691	7.750139	-0.899366	6.014903	-0.288896	0.016436	-0.236855	-0.739218	0.311623	-0.246873	-0.387132	0.423838	0.130247	0.808410
36692	7.632829	-0.981228	6.045503	-0.327782	-0.030110	-0.256073	-0.742531	0.310023	-0.242559	-0.380052	0.426226	0.127343	0.810972
36693	7.705043	-1.140729	5.925343	-0.318588	-0.034089	-0.231661	-0.744924	0.306631	-0.237370	-0.373417	0.428642	0.124451	0.813226
36694	7.809353	-1.208913	5.863853	-0.307865	-0.066134	-0.202104	-0.748385	0.304312	-0.230712	-0.367223	0.431551	0.121650	0.814931
36695	7.901978	-1.194428	5.798966	-0.260432	-0.081176	-0.160404	-0.753134	0.300080	-0.226177	-0.362093	0.434437	0.119427	0.816021
36696	8.128445	-1.162603	5.818401	-0.210003	-0.090669	-0.141356	-0.755541	0.298329	-0.220170	-0.357637	0.437144	0.117860	0.816768
36697	8.011577	-1.148484	5.949628	-0.238004	0.047591	-0.140901	-0.757392	0.296907	-0.217959	-0.353296	0.437782	0.114909	0.818734
36698	7.792635	-1.127752	6.000985	-0.216459	0.127856	-0.140771	-0.758572	0.294685	-0.217208	-0.349290	0.436935	0.111673	0.821348
36699	7.637190	-1.096211	5.903332	-0.246200	0.087919	-0.139082	-0.759096	0.292883	-0.216585	-0.344981	0.436935	0.108272	0.823622
36700	7.480398	-1.265544	5.972338	-0.284185	0.021338	-0.109509	-0.760915	0.289158	-0.217169	-0.340631	0.438348	0.104376	0.825183
36701	7.567351	-1.384818	5.934734	-0.241565	-0.098255	-0.083780	-0.762008	0.287699	-0.211428	-0.336866	0.441465	0.101821	0.825386
36702	7.825159	-1.431769	5.809468	-0.183594	-0.113530	-0.035102	-0.762447	0.288177	-0.206046	-0.334313	0.444552	0.099831	0.825010
36703	8.009850	-1.522834	5.559358	-0.067141	-0.109616	-0.009226	-0.763010	0.288667	-0.201710	-0.333293	0.446828	0.099559	0.824226
36704	8.147237	-1.338991	5.510376	0.022813	-0.145632	0.013090	-0.765287	0.288990	-0.196449	-0.333300	0.449152	0.100754	0.822814
36705	8.101733	-1.207793	5.535086	0.043701	-0.040935	0.013305	-0.764916	0.288543	-0.193448	-0.333772	0.449610	0.101655	0.822261
36706	7.958685	-1.096135	5.646516	0.030137	-0.047418	-0.009385	-0.766233	0.289216	-0.193295	-0.333693	0.450219	0.102529	0.821852
36707	7.904840	-1.139934	5.697983	0.000191	-0.039709	-0.038936	-0.767660	0.284247	-0.193121	-0.332913	0.450836	0.103184	0.821748
36708	7.923816	-1.220451	5.720611	-0.037362	-0.025692	-0.024819	-0.768714	0.283264	-0.192347	-0.331991	0.451508	0.102929	0.821784
36709	7.889426	-1.271399	5.744893	-0.033794	-0.004662	-0.030003	-0.769109	0.282012	-0.191583	-0.331124	0.451786	0.102710	0.822008
36710	7.835947	-1.284233	5.629725	-0.036259	0.012252	0.006679	-0.770053	0.283902	-0.189443	-0.330816	0.451890	0.101941	0.822171
36711	7.943239	-1.237094	5.673921	-0.020776	0.001578	0.009232	-0.770317	0.285144	-0.189940	-0.330726	0.452056	0.101537	0.822165
36712	7.952757	-1.259845	5.748436	0.016698	-0.047599	0.006371	-0.770983	0.284569	-0.188506	-0.330775	0.452791	0.102041	0.821679
