# Supplementary material for: Identification of Haptic Based Guiding Using Hard Reins
Source: PLoS One. 2015 Jul 22;10(7):e0132020. doi: 10.1371/journal.pone.0132020 (PMC4511788; doi:10.1371/journal.pone.0132020)
Supplement: S2 File — (ZIP) [file pone.0132020.s002.zip › MotionData2/Subject10/T20/fh20.txt]

// Start Time: 0
// Sample rate: 25.0Hz
// Scenario: 4.9
// Firmware Version: 2.6.1
Counter	Acc_X	Acc_Y	Acc_Z	Gyr_X	Gyr_Y	Gyr_Z	Mag_X	Mag_Y	Mag_Z	Quat_w	Quat_x	Quat_y	Quat_z
36030	-0.899298	0.841840	9.388680	-0.211190	0.035052	-0.105167	-0.125024	-0.514127	-0.757374	-0.519841	0.026653	-0.039167	-0.852949
36031	-0.918366	0.206595	9.230148	-0.254026	0.054382	-0.123153	-0.122200	-0.505696	-0.759780	-0.521767	0.030158	-0.035294	-0.851824
36032	-0.750697	0.004546	9.646916	-0.259473	0.104950	-0.103725	-0.118181	-0.500811	-0.763653	-0.523308	0.034652	-0.031866	-0.850842
36033	-1.065068	-0.067110	9.792989	-0.164688	0.152236	-0.081638	-0.112478	-0.494301	-0.767665	-0.524493	0.038870	-0.030548	-0.849978
36034	-1.199657	0.022694	9.718284	-0.162106	0.199448	-0.042616	-0.106251	-0.489293	-0.770541	-0.524977	0.043912	-0.029810	-0.849460
36035	-1.088147	0.086552	9.650770	-0.123657	0.222154	-0.028174	-0.098484	-0.480070	-0.773914	-0.525221	0.048866	-0.029972	-0.849033
36036	-1.479710	0.033903	9.523777	-0.107663	0.206498	-0.005094	-0.090424	-0.477797	-0.775557	-0.525087	0.053432	-0.030267	-0.848830
36037	-1.421972	0.008967	9.381211	-0.277709	0.195940	0.005945	-0.084460	-0.472515	-0.777783	-0.524571	0.059556	-0.027588	-0.848833
36038	-2.196568	-0.281383	9.978113	-0.342296	0.173250	0.017889	-0.079047	-0.460828	-0.781868	-0.523764	0.066002	-0.023574	-0.848976
36039	-1.409511	-0.279258	9.533990	-0.269011	0.160821	0.044587	-0.075707	-0.449945	-0.787218	-0.522575	0.071446	-0.020741	-0.849341
36040	-1.677179	-0.565975	9.465717	-0.373056	0.163381	0.102019	-0.071080	-0.436618	-0.792563	-0.520237	0.078001	-0.016216	-0.850298
36041	-1.559717	-0.367748	10.098989	-0.306163	0.181518	0.137810	-0.065942	-0.422750	-0.795851	-0.517350	0.084155	-0.013109	-0.851525
36042	-1.623820	-0.552471	10.085403	0.269888	0.211347	0.180869	-0.060340	-0.422642	-0.798122	-0.514667	0.084837	-0.020155	-0.852945
36043	-1.549607	-0.292063	9.708072	0.657168	0.274361	0.242116	-0.055447	-0.439426	-0.793339	-0.511491	0.082567	-0.034600	-0.854612
36044	-1.407611	0.326519	9.449620	0.871991	0.284934	0.236760	-0.049591	-0.468477	-0.783284	-0.508611	0.078264	-0.052761	-0.855807
36045	-1.846387	0.766802	9.174906	0.485630	0.292064	0.213050	-0.040642	-0.491686	-0.774635	-0.505386	0.077993	-0.064406	-0.856944
36046	-2.242032	0.804509	9.486344	0.274688	0.248468	0.144506	-0.034993	-0.503297	-0.770971	-0.503024	0.079212	-0.071809	-0.857634
36047	-2.569629	0.230648	9.739702	0.349929	0.203140	0.102569	-0.031697	-0.513124	-0.767255	-0.501515	0.078947	-0.080070	-0.857810
36048	-2.692656	-0.077492	9.326297	0.355355	0.149940	0.083895	-0.026701	-0.525414	-0.762044	-0.500402	0.077743	-0.087762	-0.857818
36049	-2.631128	-0.264406	9.703301	0.084927	0.105093	0.107251	-0.023939	-0.532241	-0.759320	-0.498518	0.078478	-0.090464	-0.858567
36050	-2.427320	-0.476453	10.088403	0.111536	0.061152	0.133607	-0.023036	-0.531429	-0.758296	-0.496309	0.078098	-0.093159	-0.859593
36051	-2.031597	-0.176441	10.112469	0.061287	0.062684	0.166673	-0.023274	-0.536877	-0.756029	-0.493441	0.078245	-0.095047	-0.861023
36052	-1.628751	0.095699	10.477387	-0.294897	0.071110	0.178133	-0.023169	-0.531292	-0.757649	-0.489794	0.081963	-0.090909	-0.863203
36053	-1.342813	0.587770	10.110505	-0.155340	0.095575	0.203053	-0.024763	-0.523109	-0.761664	-0.485881	0.084708	-0.089378	-0.865307
36054	-1.519602	0.523335	9.822922	0.095216	0.132479	0.214752	-0.024242	-0.523520	-0.761161	-0.482104	0.085615	-0.092638	-0.866985
36055	-1.590388	0.072387	10.029819	0.108321	0.151559	0.281810	-0.023318	-0.526250	-0.760687	-0.477147	0.086579	-0.096282	-0.869232
36056	-1.923869	-0.302654	10.009159	0.375618	0.190098	0.342078	-0.023409	-0.535651	-0.756401	-0.471480	0.085560	-0.105176	-0.871392
36057	-2.270944	0.136339	9.546199	0.212492	0.214546	0.427537	-0.022721	-0.545328	-0.751486	-0.463962	0.086301	-0.111384	-0.874577
36058	-2.756174	0.823255	9.587118	-0.057105	0.209196	0.491044	-0.022982	-0.546009	-0.750073	-0.454814	0.089314	-0.113132	-0.878845
36059	-3.444424	1.513602	8.658989	-0.010576	0.183295	0.512806	-0.025069	-0.544908	-0.750417	-0.445385	0.091417	-0.115322	-0.883163
36060	-3.023552	2.311712	8.049348	-0.147278	0.113349	0.471073	-0.027693	-0.540807	-0.750852	-0.436545	0.093561	-0.114552	-0.887441
36061	-2.387130	2.832179	8.424719	-0.003822	0.041586	0.376599	-0.031359	-0.536701	-0.751144	-0.429775	0.093411	-0.115467	-0.890638
36062	-2.685058	1.707201	7.842427	0.068123	-0.015707	0.288672	-0.035906	-0.537493	-0.751856	-0.424818	0.091799	-0.117051	-0.892973
36063	-2.454277	0.852801	9.008118	0.203809	-0.073754	0.303279	-0.042399	-0.541001	-0.749991	-0.419963	0.087991	-0.120558	-0.895184
36064	-2.597272	1.096224	9.600901	0.352199	-0.049355	0.325677	-0.048864	-0.551321	-0.744846	-0.414883	0.083281	-0.126985	-0.897113
36065	-2.854013	1.638909	10.246167	0.214439	-0.028429	0.310824	-0.056886	-0.562178	-0.740327	-0.409753	0.080159	-0.131043	-0.899169
36066	-2.936681	1.566655	10.000937	0.089292	0.010132	0.303017	-0.061821	-0.565695	-0.737327	-0.404450	0.078734	-0.133185	-0.901378
36067	-2.633401	0.415260	10.177330	-0.132621	0.041461	0.304708	-0.063546	-0.559828	-0.737373	-0.398666	0.079721	-0.131495	-0.904112
36068	-2.188852	0.813647	9.464363	-0.028935	0.048394	0.351273	-0.068775	-0.554623	-0.738917	-0.392168	0.079821	-0.131885	-0.906884
36069	-1.883538	1.651840	9.084471	-0.055724	0.041360	0.352903	-0.073592	-0.554189	-0.738970	-0.385601	0.080040	-0.131610	-0.909717
36070	-1.677844	2.732103	8.965349	-0.023301	0.025664	0.310948	-0.075313	-0.548458	-0.739789	-0.379868	0.079787	-0.131852	-0.912113
36071	-1.521779	3.620792	8.988638	-0.073815	0.008337	0.203148	-0.078451	-0.545171	-0.740740	-0.376044	0.079862	-0.130821	-0.913838
36072	-1.847502	3.993555	8.942865	-0.097354	-0.006998	0.065634	-0.082103	-0.544063	-0.740031	-0.374737	0.080214	-0.129066	-0.914593
36073	-2.126767	3.426436	9.164643	-0.088027	-0.020723	-0.031313	-0.081463	-0.540796	-0.742325	-0.375227	0.080423	-0.127301	-0.914621
36074	-2.144097	2.345184	9.440731	0.001553	0.000339	-0.062528	-0.081733	-0.539160	-0.742305	-0.376399	0.080497	-0.127204	-0.914146
36075	-2.482787	1.571710	9.665456	0.072973	0.021351	-0.032033	-0.081219	-0.537118	-0.743580	-0.377051	0.080260	-0.128705	-0.913688
36076	-2.561240	1.408517	9.577746	0.122797	0.024757	0.032660	-0.081196	-0.541887	-0.742597	-0.376613	0.079623	-0.131160	-0.913575
36077	-2.728233	1.693427	9.519982	0.119074	0.035223	0.070671	-0.079493	-0.545848	-0.739443	-0.375424	0.079043	-0.133759	-0.913738
36078	-2.610119	2.004975	9.462468	0.072533	0.014182	0.071166	-0.079746	-0.548027	-0.737788	-0.374230	0.078488	-0.135276	-0.914052
36079	-2.657237	2.173278	9.327834	-0.000725	0.019494	0.053079	-0.081684	-0.550196	-0.738295	-0.373211	0.078576	-0.135557	-0.914420
36080	-2.453492	2.297231	9.486104	0.073642	0.012486	0.024478	-0.082591	-0.551008	-0.738032	-0.372874	0.078108	-0.137008	-0.914381
36081	-2.092373	2.156569	9.236259	0.021042	0.028244	-0.006821	-0.082061	-0.553736	-0.736264	-0.372957	0.078345	-0.137671	-0.914227
36082	-1.887824	2.056729	9.353500	-0.032548	0.035199	-0.029300	-0.080109	-0.553338	-0.737062	-0.373375	0.079232	-0.137265	-0.914041
36083	-2.039896	2.399508	9.382783	0.063358	0.029222	-0.067279	-0.078153	-0.554165	-0.736842	-0.374624	0.079307	-0.138613	-0.913320
36084	-2.333769	2.834730	9.395127	-0.001726	0.040761	-0.112474	-0.077362	-0.555940	-0.737128	-0.376589	0.080297	-0.138680	-0.912415
36085	-2.665233	2.408726	9.229681	-0.042647	0.027017	-0.166557	-0.075149	-0.554725	-0.739209	-0.379476	0.081397	-0.137958	-0.911230
36086	-2.586479	1.272430	9.052530	-0.053427	0.023532	-0.159851	-0.071763	-0.554743	-0.740032	-0.382263	0.082593	-0.136874	-0.910120
36087	-2.564994	0.901782	9.014441	-0.033093	0.005935	-0.112265	-0.068661	-0.551900	-0.738506	-0.384237	0.083111	-0.136205	-0.909342
36088	-2.886770	1.481980	9.177684	0.035551	-0.015110	-0.064046	-0.068659	-0.551899	-0.739150	-0.385529	0.082659	-0.136601	-0.908777
36089	-2.971345	2.142138	9.354217	0.058892	-0.017708	-0.083115	-0.068123	-0.554490	-0.739569	-0.387188	0.081987	-0.137481	-0.907999
36090	-2.926804	2.291078	9.413218	0.012487	-0.027302	-0.113431	-0.067464	-0.556674	-0.738442	-0.389372	0.081627	-0.137281	-0.907127
36091	-2.760507	1.909883	9.441045	-0.021405	-0.018553	-0.137567	-0.066545	-0.557905	-0.738596	-0.391884	0.081728	-0.136627	-0.906135
36092	-2.588300	1.338953	9.567568	-0.021434	-0.008127	-0.135057	-0.063436	-0.555742	-0.738107	-0.394348	0.082038	-0.135925	-0.905143
36093	-2.522836	1.370323	9.769221	0.030333	0.005762	-0.108212	-0.062645	-0.557381	-0.738392	-0.396348	0.082098	-0.136405	-0.904191
36094	-2.356394	1.695159	9.461524	0.035738	0.028502	-0.099256	-0.059650	-0.558487	-0.737418	-0.398153	0.082522	-0.137084	-0.903256
36095	-2.321671	1.835631	9.085558	0.025037	0.011072	-0.101132	-0.058470	-0.558492	-0.739881	-0.399998	0.082692	-0.137509	-0.902360
36096	-2.448947	1.939412	8.881185	0.035732	-0.011617	-0.092261	-0.057686	-0.560132	-0.738236	-0.401783	0.082372	-0.137878	-0.901540
36097	-2.537011	1.781251	8.841677	0.035704	-0.015092	-0.086992	-0.057554	-0.561087	-0.737089	-0.403459	0.081948	-0.138317	-0.900763
36098	-2.630809	1.825936	9.059276	0.063316	-0.040512	-0.072751	-0.055854	-0.563549	-0.735465	-0.405016	0.080829	-0.138981	-0.900063
36099	-2.612952	1.951608	9.305679	0.096314	-0.039730	-0.054870	-0.056879	-0.566813	-0.734838	-0.406276	0.079387	-0.140369	-0.899408
36100	-2.429640	1.921593	9.395070	0.056931	-0.036316	-0.053445	-0.058037	-0.569668	-0.733819	-0.407459	0.078342	-0.140983	-0.898868
36101	-2.331224	2.180332	9.320297	0.040854	-0.027588	-0.053506	-0.057633	-0.571985	-0.733976	-0.408569	0.077554	-0.141475	-0.898355
36102	-2.420579	2.863079	9.006906	-0.017919	-0.036152	-0.104900	-0.056981	-0.572261	-0.734117	-0.410558	0.077269	-0.140664	-0.897600
36103	-2.625532	2.570746	8.834695	-0.064156	-0.070896	-0.175850	-0.057253	-0.570353	-0.733837	-0.413810	0.076898	-0.138781	-0.896431
36104	-2.798532	0.640745	9.566161	-0.064302	-0.065723	-0.173548	-0.056739	-0.568039	-0.735496	-0.417030	0.076655	-0.136785	-0.895265
36105	-2.936991	-1.533864	10.614125	0.017248	-0.020675	-0.033110	-0.057784	-0.566807	-0.736369	-0.417729	0.076173	-0.136844	-0.894972
36106	-2.878872	-1.505869	10.479374	0.108527	0.047099	0.184559	-0.059466	-0.569387	-0.735082	-0.414495	0.075525	-0.139430	-0.896130
36107	-2.898632	0.137571	9.921700	0.103617	0.088880	0.318085	-0.059192	-0.572931	-0.733190	-0.408744	0.075378	-0.142318	-0.898327
36108	-2.816816	2.138818	9.448968	0.062463	0.088854	0.341972	-0.062576	-0.574140	-0.731091	-0.402495	0.075405	-0.144651	-0.900771
36109	-2.505280	4.529804	8.820132	0.000664	0.073457	0.185026	-0.064654	-0.574537	-0.731322	-0.398983	0.076177	-0.145456	-0.902137
36110	-1.904234	5.203496	8.092159	-0.186143	0.023164	-0.045648	-0.063110	-0.570731	-0.732595	-0.399499	0.078132	-0.142184	-0.902264
36111	-1.793486	4.501116	7.544843	-0.342603	-0.068969	-0.285202	-0.060547	-0.560934	-0.737171	-0.404291	0.080342	-0.135119	-0.901020
36112	-1.870408	2.843972	8.093580	-0.249315	-0.137031	-0.382025	-0.060187	-0.552352	-0.742499	-0.411154	0.080839	-0.128868	-0.898783
36113	-2.091537	0.231776	9.754815	-0.117404	-0.160091	-0.337593	-0.059694	-0.546360	-0.744378	-0.417435	0.079686	-0.124985	-0.896536
36114	-2.463122	-1.805018	11.234120	0.028222	-0.076732	-0.120680	-0.059304	-0.546907	-0.743489	-0.419863	0.078298	-0.124627	-0.895574
36115	-2.488769	-1.347176	11.463090	0.129247	0.045165	0.126439	-0.062521	-0.552474	-0.744911	-0.417722	0.077645	-0.127375	-0.896245
36116	-2.464005	0.117017	10.600185	0.133397	0.137757	0.257529	-0.061858	-0.556566	-0.741614	-0.412995	0.078262	-0.131284	-0.897817
36117	-2.393396	1.239335	9.732956	-0.030391	0.148252	0.302421	-0.061085	-0.556026	-0.740204	-0.407167	0.080332	-0.132221	-0.900155
36118	-2.608340	2.950439	8.783641	-0.146150	0.104939	0.203165	-0.061880	-0.552752	-0.741448	-0.403041	0.082791	-0.130740	-0.902003
36119	-2.489758	4.020250	8.170118	-0.630225	0.007350	0.005623	-0.061682	-0.538584	-0.746718	-0.401873	0.087911	-0.119362	-0.903617
36120	-2.439643	3.592510	8.409883	-0.876442	-0.105171	-0.197593	-0.061796	-0.510924	-0.759061	-0.404132	0.093430	-0.102285	-0.904149
36121	-2.197139	2.375057	8.850377	-0.288105	-0.179176	-0.348109	-0.061483	-0.492942	-0.766098	-0.410243	0.093120	-0.095024	-0.902219
36122	-2.226203	1.018333	8.669220	-0.163690	-0.182539	-0.362459	-0.063587	-0.486253	-0.770892	-0.416829	0.091776	-0.089863	-0.899864
36123	-2.352193	0.239419	10.016683	0.234807	-0.189850	-0.283952	-0.065665	-0.487877	-0.769203	-0.422707	0.086807	-0.092012	-0.897395
36124	-2.002863	-0.223488	10.529814	0.961053	-0.125257	-0.220479	-0.067903	-0.512935	-0.758474	-0.428494	0.076747	-0.107765	-0.893806
36125	-2.099095	-0.157069	9.983508	0.354299	-0.078162	-0.163875	-0.069083	-0.541541	-0.746637	-0.432146	0.072569	-0.113100	-0.891736
36126	-2.327525	0.300491	10.389647	-0.440457	-0.059268	-0.115694	-0.068987	-0.533912	-0.749138	-0.433740	0.075496	-0.104530	-0.891764
36127	-2.096496	0.881801	9.966591	-0.347210	-0.057416	-0.143147	-0.067855	-0.523971	-0.754077	-0.435906	0.077693	-0.097494	-0.891316
36128	-2.176271	1.222369	9.456938	-0.515212	-0.050271	-0.170675	-0.068955	-0.510341	-0.759463	-0.438257	0.081538	-0.087570	-0.890850
36129	-2.248489	1.260680	9.217694	-0.461234	-0.055296	-0.230185	-0.067728	-0.493044	-0.766391	-0.441704	0.084903	-0.078389	-0.889688
36130	-1.742862	1.064041	9.119756	-0.149760	-0.069274	-0.256353	-0.066768	-0.475338	-0.771896	-0.446127	0.085317	-0.074641	-0.887761
36131	-1.431159	0.751970	9.315337	0.220538	-0.097327	-0.245106	-0.065707	-0.479158	-0.771434	-0.451012	0.081858	-0.077175	-0.885399
36132	-1.416745	0.726812	9.776312	0.590766	-0.165599	-0.235625	-0.067186	-0.497406	-0.765284	-0.456389	0.073877	-0.085715	-0.882555
36133	-1.826052	0.880053	10.084392	0.778547	-0.223246	-0.235199	-0.070334	-0.523141	-0.753646	-0.462028	0.063067	-0.096951	-0.879291
36134	-2.074497	1.252417	10.105233	0.673021	-0.237180	-0.249086	-0.074654	-0.548051	-0.743013	-0.467690	0.053077	-0.106234	-0.875879
36135	-2.096905	1.510838	9.618172	0.331409	-0.256347	-0.278891	-0.078219	-0.568061	-0.732600	-0.473466	0.045926	-0.109249	-0.872803
36136	-1.844808	1.654941	9.410990	-0.244707	-0.273990	-0.298175	-0.080816	-0.569410	-0.732060	-0.479060	0.044032	-0.102068	-0.870715
36137	-1.418052	1.571913	9.300619	-0.462053	-0.286357	-0.315808	-0.084914	-0.555492	-0.736367	-0.484716	0.043955	-0.090916	-0.868823
36138	-1.320643	1.345525	9.443763	-0.568508	-0.305656	-0.330831	-0.089407	-0.539390	-0.742836	-0.490493	0.044676	-0.077739	-0.866820
36139	-1.215459	1.182621	9.919193	-0.469289	-0.279543	-0.315990	-0.093369	-0.524654	-0.749970	-0.495962	0.044742	-0.066501	-0.864637
36140	-0.723787	1.049652	10.158536	-0.014865	-0.270904	-0.298728	-0.098607	-0.515087	-0.756363	-0.501473	0.040526	-0.063249	-0.861906
36141	-0.874647	0.559351	9.875445	0.465435	-0.274259	-0.256517	-0.104288	-0.525957	-0.751235	-0.506594	0.031239	-0.068220	-0.858913
36142	-0.891280	0.947805	9.457114	0.429387	-0.214890	-0.168354	-0.107590	-0.546104	-0.741729	-0.510041	0.023351	-0.073271	-0.856705
36143	-1.006979	1.318558	9.289354	0.345206	-0.158945	-0.128117	-0.112492	-0.556978	-0.736227	-0.512623	0.017070	-0.077424	-0.854945
36144	-1.040192	1.409416	9.031154	0.175266	-0.125689	-0.123914	-0.113496	-0.566511	-0.731285	-0.515011	0.013241	-0.079050	-0.853428
36145	-1.077131	0.963146	9.281067	-0.213009	-0.109172	-0.137344	-0.117509	-0.570576	-0.730750	-0.517473	0.013575	-0.074185	-0.852370
36146	-1.432524	0.539959	9.976158	-0.585432	-0.127731	-0.117210	-0.117969	-0.553815	-0.738045	-0.519487	0.017555	-0.062807	-0.851986
36147	-1.110500	-0.024047	10.389836	-0.213414	-0.106881	-0.083803	-0.119062	-0.541956	-0.742418	-0.520982	0.017887	-0.057931	-0.851412
36148	-0.652504	-0.448076	9.736988	-0.011380	-0.092078	-0.025211	-0.122576	-0.541392	-0.743003	-0.521532	0.016392	-0.056729	-0.851186
36149	-0.231729	-0.344442	9.309207	0.016975	-0.082658	0.050714	-0.125436	-0.541648	-0.743478	-0.520784	0.014595	-0.055991	-0.851725
36150	-0.143221	0.210761	9.422964	0.011452	-0.060940	0.091371	-0.129337	-0.541763	-0.744193	-0.519321	0.013260	-0.055538	-0.852670
36151	-0.069323	0.740438	9.803294	0.131341	-0.030401	0.094195	-0.132186	-0.545700	-0.741615	-0.517797	0.011090	-0.057266	-0.853512
36152	-0.042995	0.706694	9.845934	0.040071	0.027267	0.111346	-0.133476	-0.548554	-0.740079	-0.515895	0.010938	-0.058217	-0.854601
36153	0.152886	0.744105	9.996068	0.006080	0.098881	0.126283	-0.133479	-0.547464	-0.741098	-0.513638	0.012195	-0.059112	-0.855881
36154	0.169693	0.747219	9.484105	0.027636	0.121734	0.129174	-0.131651	-0.548291	-0.741519	-0.511307	0.013767	-0.060827	-0.857132
36155	0.260302	0.931096	9.288385	-0.083266	0.125221	0.126630	-0.129442	-0.546121	-0.744363	-0.508976	0.016338	-0.060426	-0.858502
36156	-0.090980	1.100218	9.432738	-0.120826	0.124422	0.119441	-0.127496	-0.543679	-0.746556	-0.506751	0.019485	-0.059617	-0.859808
36157	-0.116647	1.540238	10.125296	-0.322987	0.134777	0.095177	-0.126233	-0.534966	-0.749708	-0.504834	0.024639	-0.055182	-0.861099
36158	-0.307235	1.875932	10.885362	-0.219806	0.183851	0.027485	-0.120541	-0.525458	-0.755621	-0.504059	0.029919	-0.053226	-0.861508
36159	-0.422386	2.642812	11.279661	-0.182616	0.275884	-0.063370	-0.113783	-0.520860	-0.760826	-0.504753	0.036184	-0.052610	-0.860899
36160	-1.603258	2.303755	10.641929	-0.432207	0.390418	-0.219560	-0.101861	-0.508389	-0.767061	-0.507786	0.047422	-0.048908	-0.858786
36161	-2.357475	0.190037	9.583609	-0.501638	0.406765	-0.276584	-0.085262	-0.492944	-0.775911	-0.511631	0.059410	-0.044033	-0.856017
36162	-2.166538	-2.828940	9.823609	-0.299921	0.410065	-0.191189	-0.069670	-0.485260	-0.782119	-0.514173	0.069589	-0.042825	-0.853785
36163	-2.096011	-3.739191	8.832085	-0.073430	0.345177	-0.018131	-0.058501	-0.480143	-0.784166	-0.514108	0.076040	-0.044809	-0.853172
36164	-1.543026	-2.032302	8.462445	-0.029246	0.183859	0.076083	-0.050422	-0.480457	-0.787122	-0.512617	0.079334	-0.046276	-0.853691
36165	-2.022705	-0.929617	9.209792	-0.009885	0.061280	0.097281	-0.045234	-0.477488	-0.786913	-0.510926	0.080237	-0.046540	-0.854606
36166	-2.508893	-0.714066	9.250108	0.188467	-0.033114	0.131178	-0.047565	-0.480473	-0.785363	-0.509033	0.077547	-0.049594	-0.855811
36167	-2.339751	-0.009497	8.867451	0.175813	-0.092656	0.156525	-0.050915	-0.488631	-0.781531	-0.506753	0.073920	-0.051579	-0.857367
36168	-1.867252	1.237208	8.805614	0.144715	-0.148679	0.100696	-0.057921	-0.493771	-0.779031	-0.505413	0.069724	-0.052663	-0.858442
36169	-1.469789	2.116896	8.860359	0.063603	-0.161809	0.032267	-0.062336	-0.497426	-0.775783	-0.505144	0.066140	-0.051950	-0.858928
36170	-1.341104	2.547068	9.085277	-0.107506	-0.146724	-0.116918	-0.066877	-0.498354	-0.778041	-0.507182	0.064751	-0.048427	-0.858038
36171	-1.515721	2.420384	9.681288	-0.096268	-0.125510	-0.238347	-0.068454	-0.494804	-0.779270	-0.511277	0.063610	-0.045118	-0.855871
36172	-1.622650	1.616271	10.701479	0.043578	-0.073840	-0.314838	-0.067411	-0.493718	-0.781720	-0.516793	0.062108	-0.044667	-0.852686
36173	-1.593612	0.265394	11.007710	0.077628	-0.009987	-0.323462	-0.064136	-0.498368	-0.780528	-0.522414	0.061211	-0.045457	-0.849276
36174	-0.979617	-0.298614	10.592215	0.192959	0.063345	-0.274182	-0.059674	-0.505475	-0.779763	-0.527254	0.060445	-0.049019	-0.846136
36175	-0.555323	-0.362439	9.677058	0.263606	0.096584	-0.231371	-0.053639	-0.515589	-0.777506	-0.531395	0.059286	-0.054125	-0.843312
36176	-1.075129	-0.100487	9.076577	0.279678	0.067075	-0.214396	-0.047210	-0.528431	-0.771807	-0.535276	0.057602	-0.059258	-0.840625
36177	-1.248870	0.586560	9.167679	0.165295	0.016419	-0.259281	-0.043909	-0.537303	-0.771171	-0.539812	0.056169	-0.061808	-0.837632
36178	-0.922776	0.951128	8.890301	0.217550	-0.039406	-0.345474	-0.039191	-0.545776	-0.766948	-0.545893	0.053512	-0.064595	-0.833646
36179	-1.190768	1.290077	8.944571	0.302130	-0.084546	-0.462949	-0.035621	-0.557511	-0.764284	-0.554021	0.049119	-0.068131	-0.828255
36180	-1.078987	1.355025	10.020926	0.218402	-0.063582	-0.569268	-0.028795	-0.570218	-0.760649	-0.563726	0.046345	-0.070437	-0.821647
36181	-1.299247	0.203653	12.016152	0.273902	-0.024401	-0.625329	-0.020290	-0.580481	-0.757530	-0.574248	0.043429	-0.073983	-0.814174
36182	-1.791199	-0.388618	12.121726	0.105723	0.071024	-0.610324	-0.007243	-0.588726	-0.754073	-0.584144	0.044200	-0.075939	-0.806880
36183	-2.804530	-0.242378	10.959452	-0.066852	0.102099	-0.591723	0.004995	-0.590018	-0.753625	-0.593453	0.047293	-0.075399	-0.799933
36184	-3.357226	-0.138970	8.761796	0.080893	0.063334	-0.566760	0.018396	-0.590227	-0.752926	-0.602478	0.048127	-0.076857	-0.792968
36185	-2.689111	-0.185357	7.092576	0.000222	-0.020651	-0.514074	0.029867	-0.594103	-0.752363	-0.610647	0.048481	-0.076040	-0.786751
36186	-3.062336	-1.114592	8.985940	0.187120	-0.168152	-0.395289	0.036133	-0.598496	-0.750955	-0.617303	0.044079	-0.076496	-0.781756
36187	-2.954879	-0.960026	9.472210	0.229243	-0.312072	-0.268626	0.032766	-0.603520	-0.747478	-0.622177	0.036816	-0.075905	-0.778318
36188	-2.157803	-0.295421	10.991713	0.052380	-0.263942	-0.160613	0.030437	-0.606368	-0.746699	-0.625145	0.032228	-0.073268	-0.776394
36189	-1.640069	0.529548	10.761229	0.042277	-0.190775	-0.070524	0.024976	-0.608247	-0.744834	-0.626565	0.028910	-0.071393	-0.775554
36190	-1.081623	1.006802	9.389746	0.264152	-0.087524	0.004564	0.018619	-0.612845	-0.742724	-0.626778	0.024167	-0.074345	-0.775267
36191	-1.220161	1.236897	8.780804	0.292653	-0.045490	0.064064	0.016842	-0.624554	-0.736376	-0.626005	0.019744	-0.078260	-0.775631
36192	-2.082289	0.856332	9.538429	0.276188	-0.033287	0.124072	0.015960	-0.633407	-0.730142	-0.624293	0.015502	-0.082126	-0.776707
36193	-2.006780	0.610471	9.549371	0.360007	-0.078896	0.172028	0.011832	-0.643195	-0.724642	-0.621867	0.009594	-0.086733	-0.778246
36194	-2.073574	0.728429	9.416731	0.096718	-0.098290	0.222956	0.004827	-0.649698	-0.720224	-0.618712	0.006393	-0.087009	-0.780759
36195	-1.290901	0.418996	10.103312	0.166023	-0.104088	0.306838	-0.003990	-0.656736	-0.717587	-0.614138	0.002315	-0.088295	-0.784241
36196	-0.756266	0.911467	9.715063	0.181965	-0.071056	0.366060	-0.013094	-0.659958	-0.713620	-0.608648	-0.001763	-0.090241	-0.788290
36197	-0.907662	0.346585	9.421508	0.208550	-0.039599	0.436798	-0.020511	-0.661691	-0.710695	-0.601833	-0.005579	-0.092928	-0.793178
36198	-0.314356	0.933054	9.250111	0.172479	-0.020684	0.512329	-0.030381	-0.666270	-0.708790	-0.593811	-0.009016	-0.095304	-0.798889
36199	-0.124877	1.768453	9.234049	0.202901	0.017719	0.528665	-0.038706	-0.669497	-0.704320	-0.585292	-0.012062	-0.098520	-0.804725
36200	-1.364609	2.931304	10.416389	0.071482	0.087841	0.500348	-0.048834	-0.674893	-0.701905	-0.577135	-0.012552	-0.100525	-0.810341
36201	-1.757411	3.026907	10.793353	-0.057895	0.067063	0.405174	-0.055617	-0.671587	-0.702286	-0.570460	-0.011534	-0.100210	-0.815108
36202	-2.534533	1.771028	9.437499	-0.175619	0.099171	0.361262	-0.058637	-0.665304	-0.704754	-0.564543	-0.008724	-0.098346	-0.819477
36203	-1.500244	0.897792	8.851414	-0.145507	-0.014839	0.406413	-0.067002	-0.657357	-0.706997	-0.557949	-0.007982	-0.095717	-0.824298
36204	-1.293330	1.114332	9.409630	0.140432	-0.062322	0.461165	-0.076119	-0.654855	-0.708767	-0.550652	-0.011556	-0.097212	-0.828975
36205	-0.769559	2.048372	11.045129	-0.018969	-0.033130	0.460107	-0.086550	-0.651530	-0.708063	-0.543104	-0.012651	-0.096416	-0.834016
36206	-1.069521	2.012978	9.716010	-0.034525	0.026892	0.393354	-0.093851	-0.648494	-0.708954	-0.536607	-0.012670	-0.095986	-0.838259
36207	-0.661009	2.413829	9.717094	-0.223807	0.070635	0.319836	-0.100128	-0.641512	-0.711366	-0.531180	-0.009581	-0.092932	-0.842092
36208	-0.924579	2.043523	9.063880	0.005518	0.067525	0.274812	-0.103017	-0.636456	-0.712046	-0.526539	-0.009098	-0.093646	-0.844928
36209	-0.524840	1.889260	9.183618	-0.167860	0.056960	0.223129	-0.105640	-0.631946	-0.713507	-0.522712	-0.006693	-0.091411	-0.847568
36210	-0.374577	1.967473	9.190430	-0.120196	0.041312	0.165233	-0.105397	-0.625406	-0.719368	-0.520110	-0.005137	-0.089741	-0.849356
36211	-0.709962	2.313906	9.947062	-0.074389	0.004667	0.096858	-0.107377	-0.620491	-0.719290	-0.518485	-0.004405	-0.088575	-0.850475
36212	-0.174760	2.188046	10.263009	-0.144741	-0.004124	0.011528	-0.107656	-0.616812	-0.719894	-0.518424	-0.003079	-0.086028	-0.850780
36213	-1.089182	1.628251	9.687726	-0.079213	-0.003627	-0.022185	-0.107658	-0.614903	-0.722449	-0.518831	-0.002257	-0.084708	-0.850667
36214	-0.890530	2.072610	9.224926	-0.012804	-0.040234	-0.061445	-0.107924	-0.614357	-0.721668	-0.520028	-0.002785	-0.084035	-0.850001
36215	-1.161272	2.026833	9.294021	-0.078919	-0.089097	-0.099042	-0.107151	-0.612318	-0.722689	-0.521880	-0.003294	-0.081879	-0.849074
36216	-1.358595	1.450681	9.130498	0.110727	-0.123942	-0.099604	-0.109490	-0.613259	-0.722020	-0.523832	-0.006471	-0.082430	-0.847799
36217	-0.812560	1.180121	8.555552	0.192957	-0.120532	-0.065714	-0.112067	-0.618967	-0.719978	-0.525133	-0.010392	-0.084564	-0.846745
36218	-0.447385	2.562343	10.067806	0.213354	-0.147225	-0.067285	-0.115671	-0.628895	-0.715129	-0.526541	-0.015091	-0.086602	-0.845593
36219	-0.529224	0.538868	11.136244	0.110367	-0.091411	-0.071771	-0.116444	-0.632707	-0.711036	-0.527898	-0.017655	-0.087615	-0.844592
36220	-0.430745	0.818136	10.696440	0.262327	-0.044201	-0.012298	-0.118226	-0.641962	-0.707367	-0.528163	-0.021230	-0.091540	-0.843928
36221	-0.454112	0.941948	10.229466	0.273831	0.027507	0.050651	-0.119890	-0.649856	-0.702400	-0.527158	-0.023726	-0.096448	-0.843943
36222	-0.821834	0.843703	10.195463	0.247682	0.044999	0.100842	-0.119745	-0.655717	-0.697182	-0.525323	-0.025853	-0.101012	-0.844490
36223	-0.611484	1.261465	8.929632	0.149260	-0.001257	0.124680	-0.121943	-0.659521	-0.695126	-0.523168	-0.027649	-0.103431	-0.845478
36224	-0.586510	1.363582	9.355933	0.154527	-0.009251	0.133505	-0.123754	-0.664554	-0.689871	-0.520989	-0.029788	-0.105828	-0.846453
36225	-0.536925	1.517306	10.205555	0.075689	0.001898	0.136493	-0.126478	-0.666992	-0.688181	-0.518660	-0.030782	-0.106987	-0.847702
36226	-0.534142	1.878295	11.079592	-0.011907	0.081347	0.118573	-0.128311	-0.665757	-0.687112	-0.516553	-0.029613	-0.107514	-0.848962
36227	-0.906214	1.519406	10.737440	-0.045672	0.135840	0.090372	-0.125978	-0.663181	-0.688666	-0.514786	-0.026967	-0.107995	-0.850062
36228	-1.237085	1.547167	9.534274	-0.043783	0.144909	0.104649	-0.123253	-0.661560	-0.689206	-0.512763	-0.024356	-0.108645	-0.851280
36229	-0.992421	2.679551	9.256813	-0.070548	0.106404	0.090380	-0.122496	-0.656933	-0.689815	-0.511061	-0.021936	-0.108427	-0.852396
36230	-0.723666	2.792038	8.977032	-0.050469	0.050613	-0.004893	-0.119649	-0.653133	-0.691365	-0.511108	-0.020625	-0.108046	-0.852449
36231	-0.652978	1.540393	8.808237	-0.014766	-0.012335	-0.006897	-0.119137	-0.650138	-0.694047	-0.511292	-0.020602	-0.107625	-0.852392
36232	-0.572865	1.247850	9.294409	0.142321	-0.037061	0.055746	-0.120833	-0.651356	-0.690558	-0.510424	-0.022889	-0.109608	-0.852601
36233	-0.501459	1.437642	9.411322	0.252930	-0.040747	0.127047	-0.123689	-0.655567	-0.685665	-0.508259	-0.026379	-0.113356	-0.853303
36234	-0.439938	2.280699	9.213819	0.192017	-0.046061	0.151415	-0.126798	-0.660183	-0.682060	-0.505755	-0.029542	-0.116043	-0.854326
36235	-0.300116	2.932968	8.955773	0.190374	-0.057376	0.126786	-0.130445	-0.662619	-0.676880	-0.503637	-0.032711	-0.118569	-0.855115
36236	-0.417112	3.455653	8.921939	0.156703	-0.082549	0.050811	-0.133816	-0.666552	-0.674036	-0.503013	-0.035915	-0.120339	-0.855106
36237	-0.114380	4.263292	8.767606	0.089135	-0.092927	-0.038639	-0.136925	-0.670215	-0.671966	-0.503856	-0.038334	-0.120966	-0.854416
36238	-0.466805	2.561224	9.652230	-0.014507	-0.073618	-0.099505	-0.136273	-0.670627	-0.671851	-0.505965	-0.039307	-0.120005	-0.853260
36239	-1.502450	2.247396	9.770501	-0.105926	-0.055941	-0.064616	-0.135886	-0.669402	-0.672746	-0.507311	-0.039037	-0.117705	-0.852794
36240	-0.999891	0.940328	9.880905	-0.025681	-0.040449	-0.008882	-0.135108	-0.668044	-0.674289	-0.507791	-0.039546	-0.116816	-0.852607
36241	-0.281532	-0.287000	11.451430	0.066647	0.004267	0.113052	-0.138367	-0.668027	-0.672696	-0.505835	-0.040367	-0.117803	-0.853595
36242	-0.250010	-0.263652	11.302437	0.119839	0.084482	0.249429	-0.139405	-0.668294	-0.673069	-0.501319	-0.040802	-0.120461	-0.855864
36243	-0.325889	0.270568	11.213110	0.092722	0.122824	0.327047	-0.140468	-0.666656	-0.669304	-0.495383	-0.040332	-0.122744	-0.859013
36244	-0.437930	1.153463	11.017562	0.025549	0.210243	0.378200	-0.143868	-0.663368	-0.669865	-0.488362	-0.037976	-0.124918	-0.862819
36245	-0.737074	2.587058	9.546721	-0.017010	0.232551	0.348426	-0.144139	-0.661323	-0.670098	-0.481815	-0.034567	-0.126333	-0.866429
36246	-0.628186	3.685051	7.900287	-0.053169	0.204135	0.276032	-0.142863	-0.656153	-0.671096	-0.476576	-0.031291	-0.127148	-0.869327
36247	-0.110925	4.460351	7.154980	-0.102776	0.113379	0.164334	-0.143148	-0.650157	-0.673736	-0.473530	-0.028714	-0.126172	-0.871221
36248	0.093343	4.665315	7.066661	-0.209737	-0.014152	0.040593	-0.142918	-0.642664	-0.677271	-0.473040	-0.027158	-0.122322	-0.872086
36249	0.367457	4.145804	7.752810	-0.114716	-0.106884	-0.048252	-0.145022	-0.638157	-0.678482	-0.474226	-0.027872	-0.119289	-0.871839
36250	0.261887	3.861861	9.004858	-0.066474	-0.119295	-0.071791	-0.144774	-0.634752	-0.680512	-0.476198	-0.029277	-0.116989	-0.871029
36251	0.430797	3.815421	9.978513	-0.102214	-0.074003	-0.096642	-0.146599	-0.633515	-0.681503	-0.478124	-0.029505	-0.114560	-0.870289
36252	-0.057043	3.130970	9.835475	-0.073493	-0.009060	-0.097069	-0.145824	-0.631203	-0.683809	-0.479954	-0.028821	-0.113213	-0.869480
36253	0.232528	2.435677	9.702428	-0.100384	0.032834	-0.074429	-0.144005	-0.629849	-0.685238	-0.481237	-0.027301	-0.111824	-0.869000
36254	0.013638	2.202834	10.074115	-0.241865	0.050241	-0.056001	-0.140638	-0.624144	-0.689867	-0.482286	-0.024055	-0.108095	-0.868986
36255	-0.054351	2.801947	10.778478	-0.381274	0.097405	-0.095490	-0.137929	-0.617072	-0.694730	-0.483907	-0.018697	-0.102431	-0.868903
36256	0.144860	1.643941	10.100201	-0.586787	0.162274	-0.125232	-0.131091	-0.601303	-0.703430	-0.485976	-0.010019	-0.093807	-0.868865
36257	-0.308347	-0.267956	9.745703	-0.524468	0.202594	-0.045574	-0.124635	-0.586076	-0.714062	-0.486472	-0.001540	-0.086550	-0.869397
36258	-0.146771	-1.299379	9.470517	-0.288922	0.183978	0.096809	-0.118437	-0.573846	-0.720213	-0.484509	0.004224	-0.083274	-0.870803
36259	-0.977230	-1.938881	8.996925	-0.001687	0.148090	0.287472	-0.117677	-0.568536	-0.723005	-0.479268	0.006172	-0.084408	-0.873579
36260	-1.032326	-1.206928	9.133178	0.169174	0.077680	0.471909	-0.117399	-0.571125	-0.723806	-0.470929	0.005032	-0.088125	-0.877744
36261	-0.863816	0.408038	9.181529	0.276283	0.018012	0.519454	-0.125454	-0.575852	-0.719613	-0.461803	0.001713	-0.092813	-0.882111
36262	-0.518331	2.120432	9.296760	-0.020453	-0.005685	0.449599	-0.132119	-0.573776	-0.714859	-0.453901	0.000888	-0.092377	-0.886250
36263	-0.312283	1.890877	9.467767	-0.247982	0.037344	0.317571	-0.135930	-0.564763	-0.718576	-0.448210	0.003072	-0.087974	-0.889584
36264	-0.564541	2.442491	8.325215	-0.414700	0.015099	0.214273	-0.140411	-0.550841	-0.725066	-0.444363	0.006602	-0.080707	-0.892179
36265	-0.293614	3.137704	9.861624	-0.469747	0.014977	0.081723	-0.143098	-0.531207	-0.732814	-0.442818	0.010729	-0.072207	-0.893635
36266	-0.262130	4.166500	9.769847	-0.325886	0.032839	-0.059710	-0.142118	-0.516361	-0.739635	-0.443787	0.014209	-0.066626	-0.893539
36267	-0.268240	4.613711	11.291376	-0.203477	0.102960	-0.238263	-0.136031	-0.508491	-0.744154	-0.447848	0.017903	-0.063759	-0.891654
36268	-0.304194	5.726276	9.321945	-0.502797	0.147542	-0.453244	-0.128774	-0.500354	-0.748945	-0.455546	0.025535	-0.055913	-0.888088
36269	-0.817163	4.913657	8.884478	-0.671863	0.085262	-0.669710	-0.118427	-0.482696	-0.759611	-0.466915	0.033559	-0.044601	-0.882539
36270	-1.454608	-0.542544	10.617538	-0.623948	0.058936	-0.668655	-0.105217	-0.466416	-0.768145	-0.478185	0.040939	-0.033648	-0.876659
36271	-1.449962	-5.340748	12.100304	-0.256966	0.112324	-0.358393	-0.097952	-0.458278	-0.775125	-0.484173	0.045347	-0.029924	-0.873284
36272	-0.693721	-4.228920	11.123706	0.118985	0.162188	0.048125	-0.091975	-0.456403	-0.775839	-0.483362	0.046922	-0.033579	-0.873517
36273	-0.898755	-1.097495	9.082819	0.345971	0.155376	0.181795	-0.086598	-0.465833	-0.772536	-0.480409	0.045956	-0.041116	-0.874874
36274	-1.577788	0.534032	8.453798	0.278003	0.101404	0.186061	-0.085650	-0.474285	-0.769544	-0.477351	0.044828	-0.047088	-0.876304
36275	-1.908606	0.875056	8.239491	0.425144	0.021327	0.081277	-0.083895	-0.489554	-0.762769	-0.476286	0.040893	-0.054700	-0.876634
36276	-2.061880	1.036354	8.689637	-0.200775	-0.073097	-0.045158	-0.084268	-0.493503	-0.761257	-0.477072	0.041492	-0.050413	-0.876436
36277	-1.840688	-0.501645	10.424288	-0.333103	-0.078605	-0.124105	-0.084186	-0.482740	-0.765015	-0.479054	0.043299	-0.043630	-0.875630
36278	-1.126263	-0.565053	11.171959	-0.304505	0.008506	-0.112370	-0.083840	-0.472797	-0.768527	-0.480797	0.046384	-0.038246	-0.874768
36279	-0.555287	-0.370788	10.092692	-0.426836	0.078538	-0.115759	-0.079988	-0.460419	-0.773869	-0.482367	0.051825	-0.031273	-0.873875
36280	-0.556513	-0.862980	9.572788	-0.368741	0.113589	-0.080051	-0.075656	-0.439870	-0.780684	-0.483329	0.057339	-0.025804	-0.873178
36281	-0.902200	-0.235846	9.294612	-0.162332	0.108379	-0.009596	-0.070634	-0.429407	-0.782716	-0.483274	0.060668	-0.023810	-0.873040
36282	-0.722728	-0.117659	9.078146	-0.247415	0.080308	0.007280	-0.065578	-0.425347	-0.783782	-0.482844	0.064381	-0.020240	-0.873102
36283	-0.975526	-1.042632	9.526277	-0.117145	-0.014239	0.041249	-0.063527	-0.418546	-0.786063	-0.482002	0.065100	-0.017884	-0.873565
36284	-1.693402	-1.521786	10.656403	-0.041532	-0.059856	0.091073	-0.065109	-0.414860	-0.786003	-0.480412	0.064345	-0.016664	-0.874521
36285	-1.865739	0.009542	11.583853	-0.037160	0.039639	0.126175	-0.067870	-0.409396	-0.786938	-0.478166	0.065237	-0.016332	-0.875691
36286	-1.852067	0.611582	10.307418	0.097560	0.124044	0.077383	-0.064096	-0.411188	-0.783923	-0.476922	0.066374	-0.019292	-0.876223
36287	-2.071128	0.748549	8.924313	0.010386	0.126297	0.004624	-0.059153	-0.411215	-0.783354	-0.476823	0.068393	-0.020559	-0.876093
36288	-1.803279	0.742432	8.393256	-0.050158	0.052112	-0.068411	-0.053957	-0.409200	-0.784055	-0.477991	0.069735	-0.020051	-0.875363
36289	-1.743344	0.327573	8.938272	-0.180617	-0.027488	-0.147308	-0.053189	-0.407024	-0.784045	-0.480337	0.070962	-0.016371	-0.874056
36290	-1.682102	-0.247883	9.661661	-0.193979	-0.060794	-0.193499	-0.050092	-0.401728	-0.785198	-0.483580	0.071746	-0.012093	-0.872271
36291	-1.533915	0.199765	10.146143	-0.203641	-0.020611	-0.232159	-0.048806	-0.397102	-0.788262	-0.487343	0.073339	-0.007993	-0.870089
36292	-1.094790	0.481168	10.486825	-0.079841	0.026620	-0.298136	-0.046376	-0.388941	-0.789505	-0.492458	0.074550	-0.006392	-0.867114
36293	-1.250245	0.365649	10.063898	-0.233325	0.089857	-0.358913	-0.041039	-0.388152	-0.791251	-0.498311	0.078342	-0.002730	-0.863447
36294	-0.690186	-0.656646	9.857472	-0.537425	0.159680	-0.363011	-0.032376	-0.376345	-0.794740	-0.503750	0.086392	0.005561	-0.859501
36295	-0.759202	-1.201073	10.171417	-0.124285	0.177153	-0.319501	-0.022788	-0.367132	-0.798011	-0.509043	0.090508	0.006470	-0.855945
36296	-1.435317	-1.205536	10.133944	0.400013	0.210716	-0.304781	-0.013878	-0.379577	-0.795434	-0.515010	0.089923	-0.001933	-0.852452
36297	-1.741246	-0.756855	9.798101	0.183704	0.219638	-0.337857	-0.004341	-0.387667	-0.793082	-0.521082	0.091648	-0.006715	-0.848545
36298	-1.357434	-0.406491	8.955341	-0.291904	0.205723	-0.403080	0.006066	-0.386905	-0.793487	-0.527376	0.098156	-0.003129	-0.843938
36299	-0.640429	-0.085029	8.948046	-0.572548	0.163615	-0.480327	0.016404	-0.371429	-0.798124	-0.534299	0.106799	0.005749	-0.838502
36300	-1.086964	-0.425489	9.724174	-0.454149	0.139342	-0.575552	0.026255	-0.362490	-0.801531	-0.542972	0.113836	0.013143	-0.831896
36301	-1.400498	-0.381577	9.914824	-0.341041	0.174602	-0.652044	0.035323	-0.352183	-0.806715	-0.553041	0.120040	0.018373	-0.824256
36302	-1.631387	-0.934843	10.071461	0.081426	0.192344	-0.687719	0.047243	-0.341349	-0.809747	-0.564595	0.121972	0.016597	-0.816137
36303	-2.157769	-2.969363	10.326563	0.675084	0.174966	-0.613225	0.057085	-0.358294	-0.805812	-0.576222	0.116779	0.005079	-0.808891
36304	-1.817789	-3.369186	10.210896	0.794331	0.144865	-0.478709	0.067773	-0.388868	-0.798806	-0.585751	0.109829	-0.008276	-0.802973
36305	-1.739573	-3.219845	9.700085	0.736650	0.078229	-0.391235	0.074961	-0.422829	-0.789720	-0.593574	0.102358	-0.020070	-0.797991
36306	-1.901871	-3.592567	8.514891	0.623278	-0.035565	-0.254131	0.080272	-0.446700	-0.781280	-0.598903	0.094413	-0.029028	-0.794707
36307	-1.781140	-4.236177	7.550030	0.532733	-0.150560	-0.028894	0.076694	-0.462077	-0.775199	-0.600446	0.085619	-0.035399	-0.794280
36308	-1.824449	-3.525342	7.101992	0.418690	-0.243018	0.248558	0.068663	-0.472662	-0.768231	-0.597381	0.076479	-0.039508	-0.797324
36309	-1.489209	-2.601136	8.186298	0.422945	-0.280603	0.458235	0.053098	-0.485659	-0.761303	-0.590922	0.066653	-0.043250	-0.802806
36310	-1.522992	-1.929299	8.379350	0.168117	-0.281084	0.616011	0.035192	-0.497007	-0.757414	-0.581466	0.059543	-0.043398	-0.810227
36311	-1.322208	-1.206519	8.527707	-0.065721	-0.339121	0.667933	0.017481	-0.494051	-0.758279	-0.570830	0.054349	-0.038783	-0.818349
36312	-2.065179	0.189609	10.189058	0.245533	-0.414363	0.633391	-0.001782	-0.492994	-0.758495	-0.561002	0.044195	-0.038710	-0.825727
36313	-2.804652	2.399760	12.234615	0.608770	-0.316039	0.427305	-0.020452	-0.508426	-0.752961	-0.554683	0.031957	-0.045330	-0.830211
36314	-2.135425	4.162696	11.614698	-0.176967	-0.187035	0.133195	-0.032548	-0.511632	-0.749336	-0.552546	0.030620	-0.040358	-0.831941
36315	-0.440680	3.115108	11.535168	-0.397479	-0.040811	-0.132955	-0.040548	-0.496465	-0.756019	-0.554543	0.034499	-0.033142	-0.830779
36316	0.082175	2.336613	9.954908	-0.233685	0.065629	-0.272644	-0.036683	-0.486812	-0.760745	-0.558865	0.038288	-0.029754	-0.827840
36317	0.479685	2.571891	9.262100	-0.375332	0.089496	-0.381149	-0.031283	-0.474036	-0.762631	-0.564812	0.044113	-0.024244	-0.823683
36318	0.370747	2.862069	9.501876	-0.357834	0.108982	-0.490129	-0.023136	-0.462499	-0.766759	-0.572497	0.050111	-0.019103	-0.818151
36319	-0.214610	2.691159	10.317198	-0.409236	0.149500	-0.610073	-0.015379	-0.450278	-0.772291	-0.581954	0.057254	-0.013602	-0.811089
36320	-1.422597	1.901199	10.799151	-0.509759	0.175436	-0.747983	-0.001903	-0.436180	-0.778919	-0.593365	0.066153	-0.006471	-0.802184
36321	-1.820120	-1.021775	11.047735	-0.508749	0.209766	-0.787106	0.012196	-0.417727	-0.784870	-0.605186	0.075436	0.000076	-0.792502
36322	-1.846735	-2.697299	10.432742	-0.038581	0.223795	-0.673803	0.026606	-0.410448	-0.787074	-0.615753	0.079371	-0.000956	-0.783931
36323	-1.180956	-3.436006	9.644719	0.184390	0.211191	-0.503373	0.038982	-0.413511	-0.786259	-0.623896	0.080297	-0.005715	-0.777350
36324	-0.725985	-4.633187	9.391531	0.542991	0.189685	-0.271228	0.048673	-0.427733	-0.780751	-0.628926	0.076426	-0.016037	-0.773534
36325	-0.531496	-4.436207	9.026852	0.674254	0.191737	-0.004161	0.053972	-0.450652	-0.770242	-0.629914	0.070872	-0.028720	-0.772891
36326	-1.116176	-3.804607	8.813268	0.576608	0.166012	0.221804	0.057964	-0.472201	-0.760601	-0.627180	0.065972	-0.039987	-0.775044
36327	-1.151307	-2.977071	8.799053	0.382669	0.167346	0.376542	0.055542	-0.483632	-0.756300	-0.621707	0.063515	-0.048213	-0.779180
36328	-1.405870	-2.104909	8.662286	0.351924	0.134012	0.446949	0.052058	-0.492743	-0.749901	-0.615036	0.060723	-0.055878	-0.784169
36329	-1.624760	-0.627574	8.330309	0.167537	0.081530	0.465175	0.043856	-0.494472	-0.745934	-0.607862	0.059522	-0.059728	-0.789553
36330	-2.578742	1.698586	8.442178	-0.009257	0.008412	0.374503	0.034186	-0.487883	-0.744695	-0.601925	0.059248	-0.060080	-0.794082
36331	-2.780776	3.113754	9.844356	0.108507	0.009412	0.222360	0.026592	-0.479397	-0.745013	-0.598529	0.057920	-0.062020	-0.796593
36332	-2.212446	3.571722	10.056188	-0.025368	-0.043537	-0.067913	0.023308	-0.473521	-0.745679	-0.599636	0.057546	-0.060968	-0.795869
36333	-1.491766	4.376999	10.982005	-0.503577	-0.036337	-0.388665	0.023222	-0.455538	-0.750136	-0.605247	0.063462	-0.052095	-0.791792
36334	-1.005920	3.444250	10.770041	-0.436185	0.028914	-0.629710	0.031070	-0.435689	-0.757010	-0.614541	0.069781	-0.044681	-0.784521
36335	-1.516888	2.928224	9.807289	-0.562419	0.016494	-0.790097	0.042043	-0.415720	-0.764187	-0.626018	0.077511	-0.035108	-0.775152
36336	-2.008899	0.964019	10.336853	-0.491505	0.047361	-0.857583	0.057314	-0.398228	-0.768878	-0.638405	0.084916	-0.026696	-0.764536
36337	-1.366991	-1.800552	10.770535	-0.220017	0.052251	-0.771762	0.069395	-0.392161	-0.772732	-0.649718	0.088795	-0.022836	-0.754626
36338	-0.027649	-2.901764	10.337801	-0.104852	0.108691	-0.693794	0.083425	-0.388695	-0.771621	-0.659899	0.092039	-0.021380	-0.745389
36339	-0.707639	-2.754066	9.715761	-0.051587	0.156866	-0.568738	0.096689	-0.387404	-0.771291	-0.668180	0.095162	-0.021617	-0.737572
36340	-0.754926	-1.253934	9.411404	0.200593	0.193600	-0.510926	0.109969	-0.389792	-0.769454	-0.675982	0.095486	-0.026135	-0.730238
36341	-1.836673	-0.544512	8.212938	0.168545	0.152177	-0.521387	0.123010	-0.397356	-0.765604	-0.683807	0.095557	-0.029624	-0.722772
36342	-2.137191	0.655007	8.051494	0.088375	0.084212	-0.608233	0.133165	-0.399319	-0.763715	-0.692678	0.095854	-0.030833	-0.714184
36343	-2.468521	0.243807	8.008773	-0.007728	-0.016854	-0.755557	0.143575	-0.398830	-0.764767	-0.703390	0.096048	-0.029096	-0.703684
36344	-2.011258	-0.010451	9.393281	-0.211478	-0.066075	-0.864943	0.152401	-0.393427	-0.767163	-0.715087	0.098518	-0.023467	-0.691661
36345	-1.051392	-0.206617	10.608310	-0.111012	-0.034892	-0.947283	0.159657	-0.385018	-0.771823	-0.727861	0.099883	-0.019639	-0.678126
36346	-0.523801	-1.410863	11.375718	-0.024927	0.050689	-0.992588	0.170569	-0.381398	-0.772595	-0.741102	0.101243	-0.017990	-0.663471
36347	-0.768685	-3.276551	12.507452	-0.087631	0.180005	-0.980573	0.184827	-0.370713	-0.773991	-0.753737	0.105069	-0.017475	-0.648487
36348	-1.280169	-3.162647	10.701262	0.067896	0.287927	-0.863399	0.201580	-0.366446	-0.771367	-0.764849	0.108006	-0.020814	-0.634750
36349	-1.481376	-2.191385	8.503340	0.232369	0.317097	-0.753403	0.218591	-0.363544	-0.765930	-0.774690	0.108635	-0.026895	-0.622359
36350	-2.027479	-2.223282	7.690642	0.314174	0.243688	-0.640108	0.237725	-0.368418	-0.759441	-0.783125	0.107077	-0.033122	-0.611680
36351	-1.960173	-2.953648	8.104605	0.264994	0.119009	-0.501872	0.249319	-0.373795	-0.754519	-0.789713	0.104670	-0.037047	-0.603345
36352	-1.902647	-2.692708	8.645395	0.373447	-0.014336	-0.399324	0.252595	-0.380081	-0.750639	-0.795269	0.098836	-0.040420	-0.596778
36353	-2.089038	-1.442263	9.699503	0.272934	-0.116087	-0.384276	0.255491	-0.386499	-0.749844	-0.800462	0.093437	-0.040954	-0.590637
36354	-1.837679	-0.752160	10.301229	-0.013381	-0.109353	-0.395098	0.254973	-0.386359	-0.750736	-0.805150	0.092629	-0.038235	-0.584544
36355	-1.623857	-0.563901	10.279921	0.097608	-0.044663	-0.383506	0.252356	-0.384439	-0.749905	-0.809834	0.090819	-0.037836	-0.578350
36356	-1.732331	-0.193433	10.037600	0.289906	0.016616	-0.341235	0.257317	-0.387735	-0.748982	-0.814244	0.086521	-0.040765	-0.572589
36357	-1.797724	-0.545336	9.615984	0.265863	0.051736	-0.346613	0.262008	-0.391168	-0.745224	-0.818611	0.083030	-0.043965	-0.566612
36358	-2.066492	-1.318325	9.390738	0.151229	0.002820	-0.335362	0.266436	-0.394054	-0.741586	-0.822626	0.080829	-0.045095	-0.560998
36359	-1.857607	-1.833426	9.779520	0.032862	-0.018435	-0.297706	0.269564	-0.394888	-0.741898	-0.826030	0.080371	-0.044593	-0.556081
36360	-1.423751	-1.596860	9.600670	0.157716	-0.013474	-0.199928	0.270875	-0.398166	-0.739118	-0.828497	0.077744	-0.045731	-0.552682
36361	-1.042262	-1.240969	8.986285	0.150296	-0.013643	-0.123349	0.270896	-0.402934	-0.737620	-0.830111	0.075253	-0.046855	-0.550506
36362	-0.774309	-1.252421	9.070353	0.074850	-0.022646	-0.064978	0.271276	-0.401029	-0.737607	-0.830953	0.073773	-0.047134	-0.549412
36363	-0.804070	-1.360577	9.016499	0.121137	-0.033230	-0.014464	0.271814	-0.404574	-0.736749	-0.831335	0.071442	-0.047721	-0.549092
36364	-1.037905	-0.975846	9.186347	0.052032	-0.056060	0.022985	0.269353	-0.406741	-0.736605	-0.831209	0.069891	-0.047322	-0.549515
36365	-1.413131	0.531965	10.557441	-0.059679	-0.028182	-0.026683	0.265458	-0.407536	-0.737842	-0.831462	0.070589	-0.045986	-0.549157
36366	-2.148907	0.947887	10.996316	-0.127182	0.056135	-0.120859	0.266480	-0.403182	-0.739616	-0.832536	0.073384	-0.045278	-0.547219
36367	-2.559414	1.566843	12.597803	-0.200054	0.184769	-0.232618	0.274384	-0.397367	-0.739291	-0.834614	0.078849	-0.045730	-0.543241
36368	-2.925577	0.368852	11.558678	-0.129501	0.350737	-0.330306	0.284993	-0.387345	-0.738065	-0.837637	0.085072	-0.049583	-0.537279
36369	-2.453631	-0.413957	9.224244	-0.016356	0.317983	-0.370384	0.297175	-0.380602	-0.734448	-0.841242	0.089031	-0.054081	-0.530528
36370	-2.387941	-1.988997	7.886287	-0.215245	0.178122	-0.326831	0.310916	-0.372776	-0.732389	-0.844109	0.094845	-0.054139	-0.524932
36371	-1.371138	-1.618772	8.074017	-0.135309	0.107553	-0.220998	0.316573	-0.361093	-0.731587	-0.846048	0.098476	-0.054088	-0.521134
36372	-0.675258	-2.227625	8.145122	0.018162	0.075703	-0.142787	0.318774	-0.359061	-0.731728	-0.847476	0.099066	-0.055202	-0.518577
36373	-0.163008	-3.538756	8.524539	0.173085	0.097921	0.013078	0.321376	-0.360984	-0.728439	-0.847583	0.097157	-0.058543	-0.518398
36374	0.097365	-2.955364	9.644023	0.227795	0.088539	0.150922	0.322198	-0.369435	-0.726475	-0.846345	0.093990	-0.062625	-0.520523
36375	-1.329401	-1.236592	9.685702	0.201808	0.106356	0.174486	0.322771	-0.380882	-0.722991	-0.844787	0.091479	-0.066617	-0.522999
36376	-1.767968	0.247273	9.355696	0.204892	0.089207	0.099108	0.322808	-0.388375	-0.721263	-0.843997	0.088771	-0.070375	-0.524247
36377	-2.401481	0.126645	9.189157	0.047986	0.052947	-0.032410	0.326077	-0.393162	-0.718141	-0.844373	0.088530	-0.071511	-0.523529
36378	-3.405327	-0.457708	9.006063	-0.129673	0.000977	-0.132397	0.327878	-0.390039	-0.717107	-0.845519	0.090873	-0.069862	-0.521497
36379	-3.691615	0.012359	9.422458	-0.069721	-0.054957	-0.158425	0.326934	-0.383632	-0.718060	-0.847129	0.091711	-0.067816	-0.519002
36380	-3.162204	-0.259097	10.085226	-0.043747	-0.049933	-0.183120	0.326271	-0.379813	-0.720845	-0.848953	0.092143	-0.066096	-0.516159
36381	-2.422940	-0.211051	10.379784	0.010043	-0.029140	-0.208425	0.326263	-0.377360	-0.722365	-0.851162	0.091946	-0.065266	-0.512650
36382	-1.876588	-0.114652	10.265637	0.081787	0.021533	-0.226365	0.328198	-0.374510	-0.722238	-0.853553	0.091030	-0.065974	-0.508732
36383	-1.699694	-0.029175	10.356411	0.172325	0.068794	-0.252007	0.333921	-0.374814	-0.721039	-0.856335	0.089052	-0.068382	-0.504067
36384	-1.803961	-0.082108	10.082752	0.206566	0.105724	-0.286844	0.337569	-0.377559	-0.717774	-0.859412	0.086928	-0.071687	-0.498714
36385	-1.898104	0.268802	9.772797	0.273025	0.150526	-0.317813	0.343957	-0.381682	-0.714434	-0.862821	0.084061	-0.076385	-0.492585
36386	-1.810110	0.434887	9.257287	0.259029	0.128873	-0.379656	0.351238	-0.384176	-0.708518	-0.866752	0.081396	-0.080444	-0.485432
36387	-1.877786	0.780082	8.718746	0.264870	0.104724	-0.473883	0.358004	-0.385440	-0.706314	-0.871577	0.078381	-0.084014	-0.476605
36388	-2.097617	-0.265077	9.270946	0.100557	0.060266	-0.578498	0.364742	-0.382481	-0.702911	-0.877079	0.078129	-0.085034	-0.466258
36389	-2.732215	-1.580446	10.059117	-0.053461	0.038411	-0.586845	0.371595	-0.374617	-0.703322	-0.882354	0.080261	-0.084253	-0.455973
36390	-2.482831	-1.835995	10.491386	0.145110	0.055792	-0.581947	0.376893	-0.367562	-0.704105	-0.887724	0.079147	-0.085542	-0.445380
36391	-2.050461	-1.782176	9.531855	0.195257	0.048846	-0.566724	0.383893	-0.365014	-0.700580	-0.892945	0.076998	-0.087191	-0.434877
36392	-1.958146	-2.016148	8.754580	0.195133	-0.002712	-0.534367	0.388284	-0.359862	-0.699437	-0.897820	0.074384	-0.087930	-0.425034
36393	-1.663388	-2.669794	8.883902	0.140135	-0.084345	-0.473607	0.391660	-0.357973	-0.700241	-0.902170	0.072004	-0.086803	-0.416376
36394	-1.527971	-2.663898	9.584496	0.221854	-0.098764	-0.365615	0.391384	-0.355111	-0.700338	-0.905649	0.067780	-0.086257	-0.409592
36395	-1.282738	-1.471894	9.930111	0.302962	-0.063214	-0.288953	0.390624	-0.359330	-0.699596	-0.908521	0.062359	-0.087041	-0.403887
36396	-0.985330	-0.397151	9.812537	0.328059	-0.024814	-0.277924	0.390652	-0.365324	-0.697853	-0.911176	0.056647	-0.088811	-0.398325
36397	-1.180692	-0.012447	9.285164	0.251343	-0.017597	-0.310030	0.393264	-0.368200	-0.695989	-0.913957	0.052510	-0.089933	-0.392221
36398	-0.935960	-0.217510	8.913026	-0.002612	-0.063067	-0.347400	0.393002	-0.367108	-0.697004	-0.916764	0.052655	-0.088313	-0.385969
36399	-1.403049	-1.404501	9.641152	-0.099433	-0.077990	-0.336822	0.393486	-0.360300	-0.697588	-0.919401	0.054507	-0.085510	-0.380024
36400	-1.726293	-2.058838	10.328502	-0.035570	-0.060759	-0.231487	0.393194	-0.352941	-0.700730	-0.921218	0.055062	-0.083790	-0.375905
36401	-1.649701	-2.142222	9.995259	0.202914	-0.050385	-0.129291	0.393080	-0.355119	-0.701651	-0.922516	0.051294	-0.083959	-0.373208
36402	-1.947444	-1.917894	10.240713	0.135409	-0.036576	-0.042367	0.392704	-0.358932	-0.699623	-0.923036	0.048560	-0.084173	-0.372239
36403	-2.037324	-1.305206	9.823189	0.044112	-0.006820	-0.011041	0.391281	-0.359741	-0.700639	-0.923200	0.047925	-0.084073	-0.371935
36404	-1.766170	-0.851772	9.367077	0.076082	-0.031444	0.049924	0.390904	-0.362736	-0.699633	-0.922961	0.046169	-0.084028	-0.372761
36405	-1.671961	-0.508588	9.370209	-0.031410	-0.031576	0.079142	0.388583	-0.368038	-0.697205	-0.922422	0.046607	-0.082991	-0.374269
36406	-1.804971	0.145772	9.100123	-0.043992	-0.057781	0.094996	0.387291	-0.368438	-0.699120	-0.921771	0.046794	-0.081606	-0.376151
36407	-1.798079	0.762276	9.390713	0.004353	-0.082299	0.076873	0.384557	-0.367060	-0.701125	-0.921355	0.046140	-0.079920	-0.377609
36408	-1.963452	0.923346	9.735227	0.011714	-0.076953	0.025032	0.382229	-0.369227	-0.701498	-0.921305	0.045269	-0.078535	-0.378126
36409	-1.522040	0.862024	9.682652	0.033357	-0.061241	-0.006620	0.380403	-0.368945	-0.700824	-0.921506	0.044286	-0.077400	-0.377987
36410	-1.345555	1.230976	9.670953	-0.041538	-0.041950	-0.056419	0.377032	-0.370016	-0.702715	-0.921963	0.044788	-0.076184	-0.377061
36411	-1.325910	0.583268	10.254492	-0.035983	-0.032306	-0.114651	0.377277	-0.366475	-0.703971	-0.922868	0.045370	-0.074959	-0.375017
36412	-1.221976	0.286601	9.452367	-0.111191	-0.036627	-0.084449	0.376856	-0.360751	-0.704424	-0.923455	0.047241	-0.073294	-0.373667
36413	-1.891740	-0.228021	10.903681	-0.175780	0.033216	-0.069622	0.378780	-0.355449	-0.705044	-0.923781	0.050793	-0.072272	-0.372594
36414	-2.456053	-1.487990	11.112744	-0.024121	0.106648	0.037397	0.381757	-0.352741	-0.704934	-0.923326	0.051946	-0.074022	-0.373218
36415	-2.266133	-1.226344	9.862116	0.120708	0.139974	0.109090	0.383727	-0.357384	-0.702691	-0.922445	0.050638	-0.077389	-0.374889
36416	-1.629188	-1.952161	9.283556	0.061288	0.109961	0.192814	0.386737	-0.361487	-0.700975	-0.920888	0.049999	-0.079994	-0.378241
36417	-0.923511	-2.530854	9.018494	0.042870	0.074561	0.301492	0.387539	-0.367078	-0.697823	-0.918540	0.049437	-0.081718	-0.383616
36418	-0.971200	-3.122062	9.031334	0.074372	0.060244	0.449599	0.386016	-0.374972	-0.696076	-0.915037	0.047762	-0.083759	-0.391676
36419	-1.436256	-3.336357	9.335669	0.239959	0.040719	0.618247	0.382701	-0.389395	-0.692306	-0.910310	0.042968	-0.086633	-0.402473
36420	-2.049274	-1.937636	9.030219	0.252629	0.003793	0.789629	0.377062	-0.408574	-0.685715	-0.904052	0.036989	-0.089326	-0.416345
36421	-2.704123	-0.004178	9.678086	0.110044	-0.050588	0.838316	0.366349	-0.425954	-0.682636	-0.897151	0.033464	-0.089641	-0.431236
36422	-2.606604	1.819899	9.505968	-0.084335	-0.051227	0.705069	0.357040	-0.436938	-0.681961	-0.891027	0.033229	-0.088382	-0.444022
36423	-2.156199	4.030934	9.368897	-0.303286	-0.074479	0.460506	0.347302	-0.440018	-0.683132	-0.886838	0.037378	-0.084464	-0.452755
36424	-1.639528	5.360623	9.817084	-0.360831	-0.049491	0.130726	0.342717	-0.431818	-0.687618	-0.885448	0.043068	-0.080339	-0.455712
36425	-1.068909	5.493462	9.097575	-0.439575	-0.031169	-0.236476	0.341741	-0.417507	-0.692097	-0.887247	0.050808	-0.075457	-0.452236
36426	-0.999209	4.439229	8.993538	-0.632307	-0.068931	-0.565165	0.344625	-0.394908	-0.697583	-0.891673	0.062212	-0.067852	-0.443220
36427	-1.778612	2.793339	9.858460	-0.712890	-0.098098	-0.791558	0.347863	-0.364954	-0.704675	-0.897755	0.074725	-0.058734	-0.430119
36428	-1.812996	-0.699680	11.010524	-0.683988	-0.070022	-0.895072	0.353161	-0.330925	-0.712144	-0.904283	0.087395	-0.050165	-0.414871
36429	-1.571412	-4.727839	10.887638	-0.554240	-0.000421	-0.700029	0.357033	-0.298387	-0.718578	-0.909005	0.097830	-0.044248	-0.402717
36430	-0.744186	-5.181036	10.288944	-0.287025	0.072338	-0.399430	0.361176	-0.270075	-0.720937	-0.911556	0.103942	-0.042389	-0.395555
36431	-0.134807	-5.009606	8.918312	0.091099	0.120782	-0.072346	0.366730	-0.263158	-0.720437	-0.912233	0.103230	-0.044959	-0.393896
36432	-0.176360	-4.027122	7.651533	0.489199	0.061109	0.160565	0.367702	-0.277060	-0.715439	-0.911881	0.094600	-0.050179	-0.396241
36433	-0.668274	-2.926318	7.752539	0.654797	-0.016122	0.323117	0.367294	-0.300217	-0.709996	-0.910500	0.082252	-0.055395	-0.401442
36434	-1.474459	-1.237808	8.917958	0.577264	-0.075017	0.412779	0.363906	-0.325538	-0.704787	-0.908133	0.070636	-0.059259	-0.408404
36435	-1.911587	0.386503	10.478365	0.468183	-0.051551	0.369321	0.356631	-0.352335	-0.702108	-0.905798	0.061294	-0.062401	-0.414584
36436	-2.110141	1.624958	11.513215	0.483314	0.013445	0.187555	0.352561	-0.372203	-0.696836	-0.904770	0.052376	-0.066801	-0.417356
36437	-2.299047	2.216039	11.641793	0.257173	0.101419	-0.033892	0.355315	-0.379577	-0.690642	-0.905195	0.048485	-0.070550	-0.416285
36438	-2.117111	1.355246	10.592203	0.122234	0.182501	-0.219835	0.360387	-0.381241	-0.687130	-0.906871	0.048065	-0.074580	-0.411962
36439	-1.601106	0.290943	9.119258	0.274883	0.170681	-0.308985	0.368063	-0.384418	-0.681612	-0.909411	0.044756	-0.079480	-0.405773
36440	-1.143184	-0.814102	8.331220	0.262403	0.146236	-0.311273	0.377698	-0.388423	-0.676775	-0.911908	0.041628	-0.083911	-0.399563
36441	-1.224833	-0.746622	8.169291	0.237045	0.063925	-0.263249	0.381338	-0.390352	-0.672343	-0.914101	0.038107	-0.086562	-0.394303
36442	-1.791877	-1.057219	8.966027	0.406491	-0.039433	-0.195331	0.383689	-0.394181	-0.668812	-0.915985	0.030667	-0.088817	-0.390054
36443	-2.430722	-0.976700	10.861276	0.379149	-0.074770	-0.147027	0.383355	-0.406441	-0.664807	-0.917488	0.023335	-0.090125	-0.386715
36444	-2.135981	0.048888	11.178115	0.157272	0.040433	-0.119915	0.383624	-0.409986	-0.661757	-0.918409	0.020945	-0.091949	-0.384229
36445	-1.687557	0.667002	9.975013	0.155770	0.135041	-0.118684	0.386882	-0.413547	-0.657206	-0.919150	0.019273	-0.095391	-0.381697
36446	-1.103917	0.949611	8.718825	0.263260	0.129893	-0.110960	0.391833	-0.418618	-0.650637	-0.919836	0.015604	-0.099666	-0.379110
36447	-1.584912	0.874500	8.883117	0.317648	-0.017843	-0.117141	0.394329	-0.425172	-0.646748	-0.920860	0.009744	-0.101514	-0.376320
36448	-2.645278	0.461631	9.582005	0.236030	-0.125295	-0.126718	0.392804	-0.433338	-0.643973	-0.922100	0.004680	-0.100879	-0.373542
36449	-2.474252	0.052832	10.032413	0.005008	-0.083584	-0.089624	0.391249	-0.434556	-0.643704	-0.922955	0.004082	-0.099210	-0.371880
36450	-1.643994	0.000979	10.135195	0.035075	-0.019312	0.003969	0.386835	-0.436166	-0.644169	-0.922965	0.003252	-0.099037	-0.371908
36451	-1.454843	0.134720	9.524721	0.210125	0.044432	0.110319	0.388675	-0.441627	-0.640388	-0.922083	-0.000545	-0.101245	-0.373514
36452	-1.824164	0.497352	9.200453	0.279754	0.047136	0.157730	0.388713	-0.450347	-0.637127	-0.920793	-0.005703	-0.104124	-0.375854
36453	-2.080807	0.735193	9.251060	0.184690	0.015578	0.197582	0.385897	-0.460413	-0.634095	-0.919264	-0.009411	-0.105607	-0.379094
36454	-1.921905	1.003778	9.404169	0.105892	0.006704	0.205791	0.385150	-0.468857	-0.630047	-0.917662	-0.011773	-0.106417	-0.382667
36455	-1.483431	0.861458	9.595802	0.059325	0.002146	0.207032	0.381322	-0.482867	-0.629097	-0.916074	-0.013299	-0.106691	-0.386328
36456	-1.585913	0.713029	9.556531	0.019826	0.016098	0.240280	0.378228	-0.490072	-0.625775	-0.914165	-0.014082	-0.106998	-0.390712
36457	-1.988901	1.077556	9.766055	0.095031	0.027586	0.229606	0.376049	-0.495645	-0.626054	-0.912298	-0.016099	-0.108008	-0.394700
36458	-2.383540	1.250458	10.249659	0.025173	0.073037	0.246147	0.372966	-0.504484	-0.623262	-0.910178	-0.016546	-0.109383	-0.399172
36459	-2.478924	1.415012	10.338883	-0.033689	0.118597	0.215983	0.372213	-0.509929	-0.622275	-0.908216	-0.015453	-0.111065	-0.403198
36460	-2.320935	1.225940	10.256045	-0.165999	0.167556	0.207182	0.373152	-0.515928	-0.620545	-0.906206	-0.011579	-0.112628	-0.407397
36461	-2.015071	1.480735	9.420069	-0.180161	0.190391	0.204496	0.374338	-0.518795	-0.620205	-0.904153	-0.007224	-0.114445	-0.411531
36462	-2.219401	1.970508	8.624837	-0.197830	0.173177	0.174524	0.374345	-0.519067	-0.621881	-0.902325	-0.002652	-0.115846	-0.415189
36463	-2.439969	2.197573	8.389043	-0.193990	0.113948	0.107487	0.374087	-0.518792	-0.622904	-0.901180	0.001487	-0.116225	-0.417569
36464	-2.852629	1.877502	8.840700	-0.256532	0.047588	0.053969	0.373821	-0.516201	-0.625449	-0.900562	0.006359	-0.114864	-0.419231
36465	-2.326995	1.765978	9.101624	-0.259066	0.000260	-0.001039	0.373047	-0.514696	-0.630057	-0.900529	0.010930	-0.112691	-0.419795
36466	-1.625324	1.293932	9.097354	-0.270562	0.027243	-0.026006	0.372775	-0.509925	-0.634640	-0.900545	0.016074	-0.110825	-0.420092
36467	-1.185768	0.627378	9.306981	-0.136330	0.062127	-0.030461	0.370138	-0.503235	-0.635565	-0.900623	0.018980	-0.110752	-0.419824
36468	-1.365624	0.462808	9.297029	-0.183747	0.071793	-0.028988	0.370132	-0.501328	-0.636962	-0.900586	0.022934	-0.110412	-0.419796
36469	-1.790290	0.493570	9.623057	-0.231076	0.085893	-0.053828	0.371150	-0.496156	-0.638600	-0.900742	0.027786	-0.109923	-0.419295
36470	-1.950944	0.303327	9.917833	-0.198037	0.056148	-0.057217	0.368270	-0.492871	-0.639040	-0.900944	0.031925	-0.109162	-0.418765
36471	-2.470388	0.587250	10.211543	-0.165061	-0.006765	-0.053472	0.365921	-0.489315	-0.642832	-0.901308	0.034808	-0.107550	-0.418168
36472	-1.964004	0.835392	10.070649	-0.169239	-0.018990	-0.117089	0.361709	-0.480029	-0.644222	-0.902181	0.037923	-0.105631	-0.416502
36473	-1.554350	0.395713	9.682377	-0.160910	-0.043376	-0.177241	0.359345	-0.474566	-0.646965	-0.903631	0.040651	-0.103278	-0.413681
36474	-1.392323	0.113565	9.057744	-0.343271	-0.055528	-0.201617	0.356691	-0.463380	-0.650292	-0.905091	0.046779	-0.099188	-0.410834
36475	-1.156456	-0.009321	9.582972	-0.450699	-0.063600	-0.206061	0.351255	-0.441689	-0.656563	-0.906465	0.054611	-0.093996	-0.408048
36476	-0.968866	-0.127313	10.012548	-0.083176	-0.057605	-0.169967	0.347428	-0.430088	-0.659996	-0.907861	0.055934	-0.092008	-0.405209
36477	-1.868727	0.308618	10.284854	0.028654	-0.022396	-0.161621	0.345171	-0.422721	-0.659247	-0.909266	0.055276	-0.091476	-0.402260
36478	-2.733647	1.213462	11.415338	0.061026	0.026719	-0.208371	0.343307	-0.415765	-0.658379	-0.910954	0.054727	-0.092144	-0.398343
36479	-3.520699	0.896587	11.170969	0.074894	0.105924	-0.278299	0.344561	-0.408826	-0.655755	-0.913060	0.054411	-0.094263	-0.393034
36480	-2.888256	0.242841	9.769025	-0.041940	0.113998	-0.324354	0.350221	-0.399732	-0.651632	-0.915332	0.056649	-0.095582	-0.387069
36481	-2.366080	-0.301551	8.455799	-0.034785	0.079956	-0.300873	0.354045	-0.385995	-0.651040	-0.917466	0.058193	-0.096378	-0.381552
36482	-2.190138	-0.652251	7.469798	0.131384	0.006528	-0.241873	0.356327	-0.376201	-0.649691	-0.919444	0.056264	-0.097139	-0.376856
36483	-2.750353	-1.337645	7.620548	0.311580	-0.110707	-0.165179	0.356574	-0.375659	-0.646857	-0.921238	0.049826	-0.097240	-0.373340
36484	-2.955261	-1.690899	9.547918	0.210804	-0.158456	-0.109745	0.354500	-0.377283	-0.646327	-0.922555	0.044941	-0.095704	-0.371096
36485	-2.711053	-1.360543	11.243772	0.299920	-0.078505	-0.052454	0.349443	-0.382706	-0.642701	-0.923352	0.038851	-0.096416	-0.369615
36486	-1.749831	0.030790	10.963106	0.232256	0.027167	-0.079879	0.347500	-0.386239	-0.639360	-0.924042	0.034891	-0.098491	-0.367735
36487	-1.282703	0.571069	9.521044	0.261567	0.065184	-0.175574	0.351279	-0.388849	-0.636738	-0.925378	0.030771	-0.101441	-0.363922
36488	-1.894321	0.155048	8.759765	0.126914	0.000981	-0.275363	0.353087	-0.387225	-0.635205	-0.927431	0.028960	-0.102132	-0.358612
36489	-2.496595	-0.330737	8.802631	-0.145771	-0.046017	-0.339121	0.353821	-0.380147	-0.633345	-0.929855	0.031948	-0.099995	-0.352632
36490	-2.777067	-1.075012	9.286720	-0.256974	-0.012919	-0.290545	0.358316	-0.367638	-0.636636	-0.931703	0.037196	-0.097670	-0.347859
36491	-1.980797	-1.172775	10.018872	-0.023261	-0.029298	-0.160526	0.359166	-0.357563	-0.635521	-0.932863	0.037757	-0.096800	-0.344920
36492	-1.860023	-0.495153	10.138564	0.148130	-0.098607	-0.092459	0.357082	-0.356189	-0.637021	-0.933780	0.034467	-0.095830	-0.343051
36493	-1.475614	0.256325	9.915595	-0.144441	-0.120645	-0.090222	0.354472	-0.353586	-0.639273	-0.934534	0.036519	-0.092451	-0.341711
36494	-0.936748	0.319098	9.796321	-0.247402	-0.064888	-0.055670	0.353388	-0.344179	-0.642125	-0.934823	0.040778	-0.089423	-0.341242
36495	-0.666683	-0.063556	9.611766	-0.016856	-0.005561	0.029780	0.350382	-0.342120	-0.641674	-0.934634	0.040957	-0.089090	-0.341826
36496	-1.116240	-0.455288	9.341997	0.120499	0.008426	0.134871	0.348828	-0.344156	-0.640641	-0.933785	0.038495	-0.090101	-0.344160
36497	-1.700384	-0.435803	9.505863	0.018082	0.001333	0.220629	0.347908	-0.343198	-0.639331	-0.932289	0.037733	-0.090250	-0.348235
36498	-1.964794	-0.287705	10.074567	-0.012613	0.001172	0.266323	0.345691	-0.343323	-0.637754	-0.930412	0.037465	-0.090305	-0.353234
36499	-2.022048	-0.191019	10.088188	0.014072	0.018598	0.306270	0.343751	-0.346310	-0.636467	-0.928229	0.036759	-0.090811	-0.358878
36500	-2.454708	-0.613674	10.759920	-0.004070	0.081461	0.358383	0.340677	-0.355284	-0.635737	-0.925478	0.036738	-0.092475	-0.365498
36501	-3.094300	-0.898760	10.276741	0.078937	0.146349	0.434267	0.342003	-0.361014	-0.633753	-0.922070	0.035592	-0.095941	-0.373250
36502	-3.462041	-0.284189	8.979710	0.045698	0.136059	0.500340	0.340981	-0.365368	-0.632107	-0.918062	0.034770	-0.099064	-0.382283
36503	-2.853340	0.431768	8.723158	0.070562	0.092087	0.539983	0.338157	-0.373527	-0.629828	-0.913755	0.033195	-0.101614	-0.391949
36504	-2.617996	0.925557	8.789284	0.038512	0.064087	0.497381	0.335858	-0.381824	-0.628845	-0.909698	0.031951	-0.103333	-0.400939
36505	-3.039762	1.030272	8.926294	-0.127548	0.044217	0.409008	0.334584	-0.388494	-0.625802	-0.906215	0.033838	-0.103393	-0.408581
36506	-3.255275	0.945237	8.881518	-0.266727	0.013855	0.312766	0.331727	-0.387523	-0.628839	-0.903374	0.038115	-0.101591	-0.414900
36507	-2.680151	0.667077	9.041574	-0.343389	-0.029921	0.230748	0.329360	-0.381788	-0.631064	-0.901223	0.043644	-0.098464	-0.419759
36508	-1.728753	0.337505	9.077639	-0.334234	-0.086044	0.165051	0.326076	-0.373322	-0.636081	-0.899644	0.048594	-0.094167	-0.423571
36509	-1.315882	-0.008985	9.286370	-0.291963	-0.110543	0.101627	0.320984	-0.368798	-0.638535	-0.898687	0.052726	-0.089859	-0.426037
36510	-1.426915	-0.009948	9.474756	-0.384904	-0.089521	0.078144	0.317810	-0.357473	-0.642238	-0.897530	0.058746	-0.084944	-0.428688
36511	-1.739185	0.222777	9.283073	-0.675392	-0.067473	0.025145	0.316310	-0.342752	-0.646706	-0.896553	0.070209	-0.078001	-0.430324
36512	-2.145423	-0.195163	9.204876	-1.314003	-0.090992	-0.032426	0.314105	-0.316446	-0.654010	-0.894513	0.093014	-0.064849	-0.432422
36513	-2.059854	-0.735644	9.630476	-1.830125	-0.176819	-0.103612	0.311507	-0.264119	-0.665688	-0.891629	0.124225	-0.045684	-0.432988
36514	-1.746321	-2.194691	11.466167	-1.199322	-0.225924	-0.180693	0.307370	-0.218870	-0.672263	-0.890155	0.143737	-0.030735	-0.431300
36515	-0.877086	-2.861274	11.189071	-0.273500	-0.156033	-0.106235	0.300193	-0.188315	-0.678679	-0.890368	0.147247	-0.025281	-0.430029
36516	-0.892930	-3.022579	10.305428	0.956336	-0.008884	0.053932	0.298189	-0.201653	-0.679423	-0.892571	0.130049	-0.033426	-0.430449
36517	-0.918201	-2.472344	9.290668	2.437824	0.132333	0.169360	0.300787	-0.251799	-0.671457	-0.896303	0.087377	-0.057071	-0.430986
36518	-1.366789	-1.650995	6.985019	1.847286	0.121245	0.237626	0.302173	-0.323738	-0.653645	-0.896689	0.054965	-0.075449	-0.432706
36519	-2.144897	-1.087095	7.733553	0.112845	-0.029748	0.274117	0.301761	-0.347032	-0.646916	-0.894481	0.052267	-0.076121	-0.437467
36520	-1.880361	-0.595259	8.808693	-0.170290	-0.222645	0.278402	0.299263	-0.364590	-0.648467	-0.891948	0.052939	-0.070833	-0.443406
36521	-2.259343	0.353116	11.257172	0.452340	-0.236801	0.235559	0.288643	-0.373114	-0.649035	-0.890626	0.042426	-0.070815	-0.447181
36522	-2.570209	0.785147	10.969243	0.767600	-0.162985	0.198659	0.282019	-0.377166	-0.645886	-0.889625	0.026969	-0.074861	-0.449706
36523	-1.984940	0.948409	10.012053	0.565802	-0.085917	0.157693	0.275877	-0.398113	-0.641623	-0.888584	0.015851	-0.078505	-0.451669
36524	-1.406423	0.809473	10.094378	0.367313	-0.087823	0.122552	0.271908	-0.412806	-0.636172	-0.887632	0.008311	-0.080223	-0.453437
36525	-1.922284	0.959645	9.127313	0.279832	-0.073463	0.109837	0.269693	-0.437860	-0.632137	-0.886787	0.002440	-0.081494	-0.454930
36526	-1.575220	0.857278	9.567709	0.448143	-0.078775	0.073019	0.266239	-0.450102	-0.629373	-0.886146	-0.006367	-0.084102	-0.455666
36527	-2.078916	1.351842	8.789534	0.416124	-0.106418	0.047401	0.261938	-0.449808	-0.627761	-0.885809	-0.014855	-0.086054	-0.455759
36528	-2.204578	2.005224	9.004792	0.514586	-0.134366	0.027917	0.258092	-0.462048	-0.624476	-0.885571	-0.025280	-0.088278	-0.455336
36529	-1.977180	2.052750	9.397480	0.532601	-0.209621	-0.031330	0.253214	-0.477009	-0.619144	-0.885895	-0.036655	-0.089547	-0.453682
36530	-1.501035	1.093199	9.834119	0.477080	-0.241312	-0.048059	0.247592	-0.500003	-0.611561	-0.886337	-0.047242	-0.089561	-0.451834
36531	-0.963817	0.225268	10.501978	0.369367	-0.206773	0.014372	0.242693	-0.510331	-0.607856	-0.886201	-0.055710	-0.089304	-0.451186
36532	-0.863264	0.432314	10.830308	0.404764	-0.100376	0.124285	0.238805	-0.514125	-0.606162	-0.884761	-0.064045	-0.090966	-0.452571
36533	-0.686529	1.517364	10.629786	0.695362	-0.023506	0.200872	0.234582	-0.532497	-0.596367	-0.882017	-0.076897	-0.096608	-0.454752
36534	-0.821684	2.227713	9.788433	0.404902	0.009953	0.165596	0.232048	-0.549924	-0.587747	-0.879812	-0.084299	-0.100142	-0.456942
36535	-0.668333	2.065155	9.713149	0.170651	0.037929	0.137478	0.229628	-0.561083	-0.584602	-0.878201	-0.087209	-0.102142	-0.459048
36536	-0.911661	1.806976	9.601739	0.141957	0.032738	0.151371	0.228348	-0.566526	-0.581675	-0.876463	-0.089743	-0.103691	-0.461526
36537	-0.894953	2.125886	9.333714	0.048887	0.027482	0.163077	0.226791	-0.568835	-0.579358	-0.874830	-0.090641	-0.104318	-0.464300
36538	-0.736047	2.398906	9.364319	-0.097829	0.061495	0.169187	0.224445	-0.567732	-0.579827	-0.873281	-0.088745	-0.104112	-0.467616
36539	-0.883132	2.433161	9.180945	-0.122842	0.081688	0.171777	0.224842	-0.568006	-0.581380	-0.871735	-0.086159	-0.104060	-0.470985
36540	-0.994160	2.438840	9.181969	-0.119276	0.117564	0.185185	0.224865	-0.572365	-0.580908	-0.869902	-0.083388	-0.104603	-0.474736
36541	-1.216156	2.464113	9.015960	-0.076459	0.118471	0.219060	0.224208	-0.571272	-0.580888	-0.867710	-0.081363	-0.105558	-0.478870
36542	-1.280008	2.975731	9.430913	-0.058547	0.113180	0.205187	0.221985	-0.568671	-0.582116	-0.865558	-0.079728	-0.106563	-0.482801
36543	-1.233441	3.399609	9.747783	-0.108434	0.111457	0.150251	0.222112	-0.567990	-0.582369	-0.864048	-0.077111	-0.107219	-0.485777
36544	-1.119706	3.113396	9.243673	-0.181567	0.090624	0.104621	0.223276	-0.565680	-0.583908	-0.863084	-0.073352	-0.106794	-0.488160
36545	-1.031309	2.995925	8.804202	-0.272648	0.056635	0.065903	0.223001	-0.561863	-0.585926	-0.862711	-0.068303	-0.105045	-0.489928
36546	-1.016239	3.064383	9.208574	-0.247546	0.040862	0.039594	0.224790	-0.553425	-0.590376	-0.862548	-0.063752	-0.103202	-0.491218
36547	-1.072298	2.988146	9.301901	-0.145545	0.030403	0.033250	0.222947	-0.549056	-0.591464	-0.862339	-0.061141	-0.102303	-0.492106
36548	-1.026837	2.595497	9.208082	-0.041846	0.024276	0.051515	0.222940	-0.547966	-0.591196	-0.861824	-0.060325	-0.102179	-0.493133
36549	-0.872079	2.630097	9.120634	-0.018646	0.019845	0.066610	0.223727	-0.548788	-0.591473	-0.861141	-0.060117	-0.102308	-0.494323
36550	-0.772161	3.100315	8.997815	-0.075902	-0.000303	0.065308	0.221923	-0.550138	-0.594548	-0.860584	-0.058988	-0.101405	-0.495614
36551	-0.901193	3.284570	9.152439	0.013727	-0.026421	0.020118	0.221395	-0.548910	-0.594271	-0.860406	-0.059782	-0.101125	-0.495885
36552	-1.191534	2.533417	8.934839	0.048662	-0.043738	0.007913	0.220353	-0.549177	-0.593743	-0.860363	-0.061112	-0.100776	-0.495868
36553	-1.199259	1.099313	9.456707	-0.024269	-0.066758	0.079251	0.219578	-0.549172	-0.595276	-0.859726	-0.061749	-0.099349	-0.497180
36554	-1.105109	-0.292543	10.684684	0.280892	-0.023555	0.234615	0.215431	-0.553782	-0.592685	-0.857076	-0.067321	-0.101375	-0.500611
36555	-1.170521	0.013483	10.712796	0.298211	0.009384	0.372405	0.208184	-0.563826	-0.587783	-0.852895	-0.073169	-0.104003	-0.506359
36556	-0.755490	0.663188	10.317776	0.126205	0.063354	0.450668	0.202373	-0.573331	-0.585086	-0.847941	-0.075650	-0.105635	-0.513921
36557	-0.668648	1.341688	9.851422	-0.090285	0.107055	0.472282	0.197835	-0.577122	-0.583640	-0.842975	-0.074023	-0.105731	-0.522240
36558	-0.490815	1.565923	9.705878	-0.070561	0.119285	0.472466	0.192646	-0.579818	-0.583846	-0.837822	-0.072621	-0.106238	-0.530560
36559	0.000351	1.024173	9.964557	-0.092926	0.126111	0.463252	0.186919	-0.580197	-0.582734	-0.832760	-0.070694	-0.106540	-0.538668
36560	0.028987	0.315581	9.535627	-0.063701	0.165387	0.548936	0.181473	-0.583027	-0.583710	-0.826531	-0.069062	-0.107759	-0.548147
36561	0.072505	1.002649	9.401369	-0.142689	0.144237	0.605690	0.176808	-0.585453	-0.585338	-0.819747	-0.066369	-0.107487	-0.558620
36562	-0.370366	3.881712	9.952543	-0.192587	0.120681	0.554843	0.169522	-0.586368	-0.584079	-0.813499	-0.063101	-0.106504	-0.568238
36563	-0.535316	6.462355	10.358511	-0.461499	0.164906	0.285736	0.166001	-0.581715	-0.589387	-0.810444	-0.054457	-0.103385	-0.574044
36564	-0.405453	3.710450	9.696152	-0.648282	0.181313	0.047694	0.166853	-0.565914	-0.598256	-0.810152	-0.042010	-0.098756	-0.576313
36565	-0.905218	2.046122	9.176686	-0.533612	0.172948	0.018361	0.172123	-0.549319	-0.606925	-0.810005	-0.031607	-0.095210	-0.577779
36566	-1.291758	2.019948	9.069180	-0.355735	0.149427	0.053170	0.174808	-0.538161	-0.611233	-0.809315	-0.024269	-0.093418	-0.579390
36567	-0.954101	2.631562	9.390502	-0.126859	0.150108	0.086579	0.179218	-0.533006	-0.615625	-0.808091	-0.020879	-0.094191	-0.581103
36568	-1.167465	2.875665	8.453146	0.067517	0.117240	0.056289	0.182080	-0.533976	-0.614004	-0.807196	-0.020764	-0.096780	-0.581926
36569	-1.367811	2.204306	8.605760	0.060278	0.047303	0.045329	0.182867	-0.535479	-0.613258	-0.806548	-0.021568	-0.098134	-0.582567
36570	-1.138477	1.147878	9.764334	0.091180	0.022410	0.090974	0.182614	-0.538749	-0.610068	-0.805412	-0.023007	-0.099453	-0.583859
36571	-0.957684	0.742532	10.582366	0.323429	0.081572	0.167625	0.181081	-0.545008	-0.607789	-0.803122	-0.027859	-0.104333	-0.585946
36572	-1.043203	1.624771	10.239995	0.293938	0.151580	0.195194	0.183976	-0.554016	-0.602515	-0.800344	-0.031262	-0.110035	-0.588527
36573	-0.974292	2.498110	9.739990	0.092051	0.193689	0.155272	0.184635	-0.558927	-0.596909	-0.798021	-0.031083	-0.113979	-0.590936
36574	-1.120289	2.364712	8.999571	-0.056041	0.160803	0.069515	0.187383	-0.561666	-0.596719	-0.796873	-0.028498	-0.115774	-0.592265
36575	-1.320351	2.086278	8.666473	-0.079921	0.126081	0.005781	0.190375	-0.562500	-0.595227	-0.796552	-0.026052	-0.116706	-0.592626
36576	-1.396155	1.617697	8.599260	0.134028	0.058040	-0.038798	0.193240	-0.563606	-0.594123	-0.796815	-0.027460	-0.119174	-0.591717
36577	-1.277210	0.688890	8.741353	0.198120	-0.000723	0.007048	0.193246	-0.565786	-0.592213	-0.796619	-0.030915	-0.121361	-0.591366
36578	-0.959121	0.591119	9.037868	0.242413	-0.050914	0.081085	0.192237	-0.573820	-0.588286	-0.795636	-0.035627	-0.123300	-0.592023
36579	-1.355488	1.196972	9.536076	0.431810	-0.064977	0.130230	0.190181	-0.582394	-0.581517	-0.793920	-0.043812	-0.127094	-0.592974
36580	-1.523850	1.941158	10.238167	0.249425	-0.086016	0.077904	0.184767	-0.595446	-0.575128	-0.792995	-0.049040	-0.128552	-0.593489
36581	-1.585706	2.058215	10.610118	-0.005162	-0.056184	-0.013688	0.181917	-0.599382	-0.572164	-0.793316	-0.049785	-0.127418	-0.593242
36582	-1.864201	1.612439	10.405539	-0.166986	-0.001827	-0.021723	0.183452	-0.593259	-0.574701	-0.793749	-0.047152	-0.125365	-0.593315
36583	-1.875008	1.112466	10.462364	-0.081236	0.045348	0.019506	0.183581	-0.592170	-0.576108	-0.793499	-0.045488	-0.124899	-0.593877
36584	-1.992603	1.203283	10.762403	-0.055591	0.109890	0.097517	0.183572	-0.591080	-0.575325	-0.792121	-0.043595	-0.125830	-0.595659
36585	-2.812291	2.038478	11.252480	0.052484	0.151934	0.142921	0.184095	-0.591355	-0.575593	-0.790012	-0.043004	-0.128557	-0.597917
36586	-2.708081	2.139025	9.794074	-0.055593	0.134695	0.137687	0.186712	-0.595457	-0.573098	-0.788075	-0.040921	-0.129837	-0.600338
36587	-1.737161	1.547508	8.370701	-0.233691	0.083854	0.168427	0.184227	-0.592583	-0.574191	-0.786043	-0.036645	-0.128078	-0.603646
36588	-1.415408	2.318474	8.069196	-0.209004	0.031136	0.246026	0.183825	-0.589310	-0.576084	-0.783146	-0.033666	-0.125797	-0.608050
36589	-1.382192	3.574719	8.434198	-0.026479	0.026710	0.242292	0.179806	-0.591331	-0.577073	-0.780162	-0.033572	-0.125637	-0.611911
36590	-1.769036	4.176660	8.463679	0.097320	0.013012	0.169365	0.177083	-0.592542	-0.577817	-0.777989	-0.035407	-0.126854	-0.614318
36591	-1.560818	3.576602	8.594363	0.042240	0.007018	0.073588	0.176321	-0.595807	-0.577837	-0.777043	-0.036286	-0.127419	-0.615347
36592	-0.817858	2.123262	8.672175	-0.143669	-0.043829	0.004558	0.173724	-0.597565	-0.576657	-0.777197	-0.034655	-0.124904	-0.615762
36593	-0.151993	1.363648	8.912424	-0.152014	-0.070420	0.049861	0.172677	-0.594697	-0.579574	-0.776867	-0.033440	-0.121832	-0.616860
36594	-0.196612	1.856544	9.545676	-0.095909	-0.060144	0.096228	0.168771	-0.593040	-0.581816	-0.775898	-0.032980	-0.119587	-0.618542
36595	-0.594914	2.870872	9.918829	-0.038583	-0.032086	0.086492	0.166940	-0.591259	-0.581900	-0.774932	-0.033209	-0.118434	-0.619960
36596	-0.916891	3.094303	9.808828	-0.118751	0.004905	0.022742	0.164333	-0.589746	-0.583005	-0.774727	-0.031415	-0.116960	-0.620590
36597	-1.084230	2.648788	9.973365	-0.188324	0.015529	-0.028878	0.163679	-0.587698	-0.585421	-0.775160	-0.028517	-0.114765	-0.620599
36598	-1.186046	1.913965	10.071531	-0.230250	0.048847	-0.053858	0.167050	-0.583901	-0.588266	-0.775851	-0.024271	-0.112631	-0.620307
36599	-1.101858	1.202996	9.793489	-0.318860	0.064584	-0.038750	0.167664	-0.575730	-0.591027	-0.776328	-0.018705	-0.109554	-0.620454
36600	-1.169203	0.911616	9.497545	-0.269877	0.071548	0.019757	0.169062	-0.565108	-0.598667	-0.776027	-0.013724	-0.107243	-0.621363
36601	-1.174662	0.838119	9.042568	-0.258514	0.044377	0.083182	0.170344	-0.560210	-0.601213	-0.774968	-0.009580	-0.104526	-0.623224
36602	-1.206999	1.047221	8.917888	-0.162993	-0.005527	0.120762	0.167731	-0.556380	-0.604612	-0.773513	-0.007430	-0.102321	-0.625422
36603	-1.174935	2.137954	9.420376	-0.088892	-0.026692	0.142575	0.163957	-0.555269	-0.606218	-0.771802	-0.006933	-0.100607	-0.627815
36604	-2.214780	3.880943	11.290133	-0.008083	0.005802	0.048743	0.163187	-0.557035	-0.606352	-0.771192	-0.006889	-0.100525	-0.628578
36605	-2.006499	3.301419	11.058188	-0.100218	0.142645	-0.110219	0.161866	-0.553078	-0.607195	-0.772297	-0.003643	-0.101406	-0.627105
36606	-1.461616	1.225435	9.136006	-0.112308	0.173659	-0.156561	0.168224	-0.549024	-0.608795	-0.773915	0.000533	-0.102627	-0.624918
36607	-1.581007	0.434246	8.058576	-0.178639	0.084610	-0.131034	0.172104	-0.544686	-0.608939	-0.775371	0.004347	-0.101629	-0.623259
36608	-1.804864	0.842557	8.887050	-0.202178	0.005697	-0.113736	0.174410	-0.536524	-0.611854	-0.776763	0.007730	-0.099123	-0.621895
36609	-2.267264	0.972344	10.041197	-0.200613	0.033523	-0.087048	0.176733	-0.531086	-0.615183	-0.777746	0.011205	-0.097082	-0.620935
36610	-2.241822	1.467427	10.782007	-0.193415	0.148832	-0.079452	0.178010	-0.525643	-0.616950	-0.778398	0.016162	-0.096912	-0.620035
36611	-1.785587	1.830281	9.489392	-0.221502	0.189373	-0.150038	0.184997	-0.517507	-0.618906	-0.779806	0.022013	-0.097046	-0.618061
36612	-1.602730	1.079486	9.022601	-0.233872	0.144021	-0.189262	0.190818	-0.510318	-0.620596	-0.781756	0.027753	-0.096251	-0.615485
36613	-1.910170	0.299709	8.838463	-0.173108	0.089927	-0.187315	0.194428	-0.502980	-0.623024	-0.783786	0.031709	-0.095407	-0.612838
36614	-2.405724	0.195291	9.605713	-0.078561	0.076719	-0.147792	0.200003	-0.498105	-0.624991	-0.785406	0.034109	-0.095487	-0.610620
36615	-2.968884	0.436904	10.108380	-0.121583	0.110853	-0.133676	0.204931	-0.495680	-0.624268	-0.786741	0.037475	-0.095669	-0.608672
36616	-2.668160	0.624278	10.019027	-0.194750	0.173812	-0.156060	0.209708	-0.488077	-0.625810	-0.788153	0.042901	-0.095849	-0.606454
36617	-2.074077	0.649860	9.675364	-0.247322	0.198269	-0.187362	0.215794	-0.482797	-0.625978	-0.789815	0.049430	-0.095848	-0.603789
36618	-2.062684	0.558070	9.573281	-0.097938	0.114364	-0.201576	0.222273	-0.477383	-0.626794	-0.791929	0.052691	-0.096205	-0.600680
36619	-1.882971	0.377553	9.197180	-0.203400	0.019972	-0.245947	0.226402	-0.470866	-0.627436	-0.794619	0.056487	-0.093848	-0.597145
36620	-1.848113	-0.169226	9.793763	-0.221460	-0.044904	-0.248211	0.229475	-0.459166	-0.632130	-0.797407	0.059883	-0.090140	-0.593659
36621	-1.700669	-0.487573	9.877746	-0.253813	-0.024047	-0.214998	0.231649	-0.450867	-0.634527	-0.799690	0.063904	-0.086474	-0.590707
36622	-2.060710	-0.860229	9.782848	-0.130645	0.042412	-0.127471	0.232924	-0.445833	-0.635398	-0.800951	0.066663	-0.085377	-0.588849
36623	-2.435794	-0.308291	10.006302	0.046124	0.114018	-0.023487	0.236035	-0.443125	-0.636319	-0.801102	0.067214	-0.087692	-0.588241
36624	-2.793773	1.282646	10.292016	0.098015	0.145522	-0.011995	0.237590	-0.444362	-0.632364	-0.801118	0.067326	-0.091092	-0.587689
36625	-3.148530	1.663676	9.729930	0.041447	0.146040	-0.147027	0.244631	-0.447669	-0.631085	-0.802630	0.068517	-0.093773	-0.585061
36626	-3.214870	0.486195	9.870763	-0.036908	0.118270	-0.250138	0.249289	-0.443472	-0.630213	-0.805280	0.070910	-0.094828	-0.580951
36627	-2.760069	-1.071770	9.603816	-0.038720	0.118213	-0.247076	0.255262	-0.441325	-0.630153	-0.807857	0.073298	-0.096006	-0.576868
36628	-2.181515	-1.166346	8.463490	-0.057644	0.094532	-0.193716	0.260444	-0.438357	-0.628270	-0.809824	0.075641	-0.096515	-0.573715
36629	-1.738863	-0.363405	7.916196	-0.189258	0.011311	-0.179073	0.264062	-0.432655	-0.630199	-0.811560	0.079136	-0.094301	-0.571152
36630	-1.977311	-0.647352	8.828155	-0.278995	-0.050111	-0.165857	0.266474	-0.420952	-0.631923	-0.813095	0.083354	-0.089967	-0.569064
36631	-2.280286	-0.520101	10.346164	-0.284605	-0.043382	-0.151691	0.265001	-0.411134	-0.636053	-0.814412	0.087718	-0.085786	-0.567167
36632	-2.079627	-0.164138	10.867587	-0.110944	0.044873	-0.156273	0.267836	-0.404473	-0.638862	-0.815903	0.090253	-0.084913	-0.564753
36633	-2.305954	0.278633	10.374792	0.225774	0.081093	-0.194934	0.270695	-0.405716	-0.635827	-0.818365	0.087722	-0.088436	-0.561037
36634	-2.534223	0.790856	9.781882	0.249500	0.069235	-0.280972	0.274082	-0.408870	-0.631790	-0.821812	0.084861	-0.091803	-0.555874
36635	-2.897262	1.010003	9.739472	0.301680	0.066879	-0.342127	0.281518	-0.413679	-0.629374	-0.825971	0.081129	-0.095717	-0.549571
36636	-2.747125	1.082282	9.378548	0.345059	0.062749	-0.428203	0.287639	-0.416983	-0.625378	-0.831074	0.076886	-0.099776	-0.541709
36637	-2.739329	0.826839	9.228957	0.262154	0.015695	-0.506572	0.292453	-0.418509	-0.622634	-0.836876	0.073527	-0.102179	-0.532721
36638	-2.548125	0.520591	10.235478	0.647719	-0.007162	-0.528659	0.298435	-0.420723	-0.617853	-0.843367	0.063634	-0.108098	-0.522491
36639	-2.039396	0.752496	10.296235	1.526351	0.020892	-0.521380	0.304518	-0.445827	-0.604803	-0.850262	0.038996	-0.123751	-0.510118
36640	-1.833196	1.279556	8.584725	1.379884	0.015921	-0.532075	0.311668	-0.479385	-0.585544	-0.856362	0.016959	-0.137554	-0.497428
36641	-2.456300	1.260204	8.532205	0.367162	-0.040062	-0.572958	0.317946	-0.490867	-0.575839	-0.862203	0.011611	-0.140395	-0.486580
36642	-3.173142	-0.472196	11.152235	0.563507	-0.063123	-0.552421	0.325890	-0.495407	-0.570338	-0.867789	0.002789	-0.144572	-0.475430
36643	-2.421625	-0.670988	9.403646	0.232266	-0.040532	-0.457172	0.329012	-0.499924	-0.562449	-0.872218	-0.000414	-0.146092	-0.466791
36644	-2.112190	-0.602786	8.901922	0.330054	-0.084569	-0.316581	0.332655	-0.500489	-0.561350	-0.875386	-0.006074	-0.147622	-0.460294
36645	-2.258474	-0.094682	7.957411	-0.006827	-0.130200	-0.199193	0.333523	-0.489593	-0.566920	-0.877604	-0.006576	-0.145316	-0.456784
36646	-2.285065	-0.455784	8.559062	0.259938	-0.193546	-0.068907	0.331969	-0.491220	-0.566527	-0.878748	-0.012744	-0.144227	-0.454794
36647	-2.352359	-0.772894	9.286530	0.285185	-0.169495	0.070528	0.327344	-0.504956	-0.561186	-0.878527	-0.019393	-0.143802	-0.455122
36648	-2.249420	-0.233839	9.661911	0.119974	-0.127972	0.203483	0.320097	-0.513091	-0.559355	-0.876864	-0.023249	-0.142499	-0.458545
36649	-2.351241	0.378346	9.835639	0.112492	-0.084437	0.286568	0.315057	-0.518920	-0.559980	-0.874443	-0.026619	-0.141867	-0.463158
36650	-2.694677	0.985906	9.453886	0.165890	-0.032844	0.379021	0.305332	-0.525407	-0.559255	-0.870877	-0.030926	-0.142553	-0.469356
36651	-2.816783	1.467884	9.465286	0.215791	-0.015429	0.431572	0.299007	-0.535726	-0.557201	-0.866737	-0.035821	-0.144014	-0.476175
36652	-2.787839	2.158400	8.848177	0.172838	-0.023252	0.451643	0.293469	-0.548640	-0.552354	-0.862337	-0.040374	-0.144857	-0.483489
36653	-2.180733	2.644190	8.819687	-0.188573	-0.033999	0.438314	0.285696	-0.554319	-0.553065	-0.858346	-0.038505	-0.142102	-0.491494
36654	-2.516876	2.867227	10.118001	-0.195654	-0.014825	0.392629	0.279723	-0.554284	-0.557095	-0.854642	-0.036444	-0.139548	-0.498784
36655	-2.296105	2.673376	10.205185	-0.009249	0.023782	0.334100	0.271675	-0.556556	-0.558799	-0.851261	-0.036806	-0.139653	-0.504478
36656	-1.648336	2.784494	9.657781	-0.075187	0.074507	0.304565	0.267277	-0.560754	-0.559546	-0.848007	-0.035661	-0.139868	-0.509950
36657	-1.329249	2.837182	9.612378	0.026300	0.086011	0.225075	0.265583	-0.561155	-0.558366	-0.845466	-0.035766	-0.141451	-0.513711
36658	-1.444292	2.300023	9.040071	-0.099540	0.088898	0.168593	0.264818	-0.564556	-0.557359	-0.843534	-0.033683	-0.141742	-0.516937
36659	-1.651769	1.645467	9.164103	-0.129976	0.055719	0.154959	0.264422	-0.562374	-0.559391	-0.841878	-0.031288	-0.141227	-0.519921
36660	-2.051115	1.161719	9.604151	-0.185548	0.060966	0.163396	0.262992	-0.560730	-0.562443	-0.840087	-0.028026	-0.140153	-0.523283
36661	-1.945560	1.066994	9.568509	-0.132036	0.069612	0.204301	0.261420	-0.557996	-0.563937	-0.837846	-0.025551	-0.139798	-0.527085
36662	-1.878147	1.046594	9.361029	-0.035426	0.060895	0.212003	0.258562	-0.558934	-0.563517	-0.835421	-0.024943	-0.140268	-0.530824
36663	-1.631042	1.496971	9.416942	-0.183931	0.030168	0.199371	0.256231	-0.560011	-0.565038	-0.833331	-0.021998	-0.138664	-0.534647
36664	-1.870140	1.480409	9.683151	-0.292253	0.017024	0.201240	0.253886	-0.556317	-0.570373	-0.831196	-0.017535	-0.135664	-0.538889
36665	-1.861056	1.726696	10.027140	-0.094571	0.032727	0.209827	0.251533	-0.553716	-0.571599	-0.828901	-0.016078	-0.135041	-0.542612
36666	-1.874775	2.160725	10.363872	0.127400	0.078235	0.199358	0.250248	-0.556979	-0.570840	-0.826460	-0.017919	-0.137588	-0.545631
36667	-2.114825	2.374932	9.806087	0.284136	0.125721	0.195514	0.248838	-0.563785	-0.565994	-0.823886	-0.021719	-0.142620	-0.548087
36668	-2.217242	2.251460	9.276876	0.205674	0.117210	0.146464	0.248613	-0.573049	-0.561061	-0.821818	-0.024277	-0.146674	-0.550012
36669	-2.116707	2.143470	8.822990	0.029501	0.064787	0.122919	0.247460	-0.577130	-0.559410	-0.820286	-0.024363	-0.147946	-0.551951
36670	-2.186578	1.826602	8.836772	-0.079629	0.029825	0.104329	0.248123	-0.580404	-0.557650	-0.819039	-0.023069	-0.147440	-0.553989
36671	-2.361145	1.709310	9.358396	-0.076200	0.027977	0.121988	0.247340	-0.579854	-0.557890	-0.817665	-0.021810	-0.146949	-0.556196
36672	-2.170815	1.986924	9.398394	-0.086975	0.040126	0.134288	0.245904	-0.577393	-0.560548	-0.816059	-0.020373	-0.146513	-0.558718
36673	-2.038154	2.303484	9.444144	-0.079823	0.040069	0.136126	0.245123	-0.577116	-0.561049	-0.814475	-0.018979	-0.146172	-0.561163
36674	-2.071354	2.385714	9.510259	-0.038617	0.027861	0.120547	0.243305	-0.578061	-0.560516	-0.813021	-0.018426	-0.146081	-0.563309
36675	-1.944884	2.514501	9.479408	-0.038467	0.033149	0.090596	0.241749	-0.578460	-0.561397	-0.811938	-0.017687	-0.146110	-0.564886
36676	-1.718720	2.406498	9.341643	-0.059746	0.029703	0.049808	0.241231	-0.577912	-0.563058	-0.811269	-0.016562	-0.145834	-0.565951
36677	-1.832039	2.094509	9.266943	-0.047133	0.015815	0.026911	0.241745	-0.576279	-0.563822	-0.810953	-0.015731	-0.145493	-0.566515
36678	-1.933519	2.085609	9.243685	-0.066784	0.001870	0.016173	0.241223	-0.575459	-0.564836	-0.810748	-0.014710	-0.144696	-0.567040
36679	-2.171334	1.914747	9.387957	-0.054148	-0.006760	-0.015455	0.241219	-0.573823	-0.566364	-0.810976	-0.013911	-0.143921	-0.566931
36680	-2.390367	1.662599	9.737795	-0.043535	-0.026037	-0.004867	0.240970	-0.576274	-0.565612	-0.811076	-0.013521	-0.142941	-0.567046
36681	-2.424950	1.539189	10.188452	-0.007743	0.015891	-0.006241	0.240968	-0.575865	-0.565865	-0.811123	-0.013221	-0.143057	-0.566955
36682	-2.472622	1.619516	10.382031	-0.000591	0.077080	0.008157	0.241212	-0.572870	-0.565969	-0.810794	-0.012402	-0.144233	-0.567147
36683	-2.352020	1.619332	9.842702	0.035271	0.124388	0.020902	0.242773	-0.572878	-0.565863	-0.810209	-0.011627	-0.146587	-0.567396
36684	-1.979017	1.821832	8.592217	0.071137	0.124506	0.039625	0.245640	-0.574802	-0.563865	-0.809365	-0.011526	-0.149336	-0.567885
36685	-1.888958	2.265531	8.423520	0.001304	0.056248	0.036293	0.248242	-0.576316	-0.561087	-0.808804	-0.011046	-0.150199	-0.568467
36686	-2.031427	2.594393	8.644806	-0.025407	-0.006648	-0.015132	0.249022	-0.576729	-0.560202	-0.808983	-0.010705	-0.149740	-0.568339
36687	-2.268253	1.863028	9.529979	0.035368	-0.015449	-0.031561	0.249426	-0.577820	-0.562536	-0.809397	-0.011413	-0.149852	-0.567707
36688	-2.485501	1.174236	10.230437	0.099587	0.019421	-0.000217	0.249159	-0.578092	-0.560089	-0.809289	-0.012841	-0.151232	-0.567465
36689	-2.706615	1.324395	10.010586	0.103015	0.063156	0.052939	0.249433	-0.581909	-0.557684	-0.808490	-0.013960	-0.153352	-0.568007
36690	-2.658855	1.947216	9.325250	0.095952	0.075512	0.058347	0.249702	-0.584363	-0.556425	-0.807551	-0.014873	-0.155581	-0.568713
36691	-2.518553	1.997656	8.875245	0.046903	0.056370	0.029701	0.250745	-0.585732	-0.554652	-0.807045	-0.015078	-0.156980	-0.569042
36692	-2.456025	1.959046	8.992013	0.092434	0.023069	0.038695	0.251787	-0.587237	-0.552494	-0.806494	-0.016471	-0.158327	-0.569411
36693	-2.234181	1.912158	9.167387	0.135223	0.007171	0.063541	0.250626	-0.590092	-0.550703	-0.805722	-0.018766	-0.159928	-0.569985
36694	-2.113096	1.957362	9.315852	0.185220	0.012316	0.085042	0.248694	-0.595805	-0.547126	-0.804610	-0.021919	-0.162141	-0.570818
36695	-2.184009	2.169619	9.338128	0.166442	0.012328	0.083207	0.247946	-0.602613	-0.545379	-0.803565	-0.024729	-0.164156	-0.571598
36696	-2.138507	2.457589	9.249730	0.119172	0.026374	0.058288	0.248086	-0.606566	-0.541816	-0.802722	-0.026570	-0.165849	-0.572211
36697	-2.200744	2.521709	9.611464	0.042298	0.040344	0.036654	0.247711	-0.610106	-0.540429	-0.802168	-0.026933	-0.166908	-0.572662
36698	-2.144336	2.309345	9.517220	-0.030949	0.047386	0.013177	0.249270	-0.609842	-0.540192	-0.801851	-0.025975	-0.167243	-0.573053
36699	-2.064937	2.287794	8.963581	-0.058605	0.061469	0.014773	0.249009	-0.609296	-0.540698	-0.801528	-0.024417	-0.167484	-0.573503
36700	-2.105030	2.424842	8.850155	-0.088089	0.024783	-0.001393	0.249153	-0.609158	-0.545075	-0.801445	-0.022744	-0.166809	-0.573884
36701	-2.283000	2.524724	8.814389	0.024645	-0.003988	-0.007651	0.251097	-0.607670	-0.545089	-0.801554	-0.023216	-0.166970	-0.573666
36702	-2.437740	2.488159	9.045999	0.035343	-0.034596	-0.014699	0.250438	-0.607668	-0.542634	-0.801791	-0.024166	-0.166765	-0.573356
36703	-2.447915	2.402891	9.448822	0.074584	-0.041700	-0.000363	0.248105	-0.609290	-0.542615	-0.801915	-0.025900	-0.166898	-0.573068
36704	-2.258771	2.507998	9.698318	0.097027	-0.011147	-0.014229	0.248761	-0.611474	-0.540586	-0.802026	-0.027570	-0.167776	-0.572578
36705	-2.162668	2.448790	9.456501	0.078382	0.002921	-0.035497	0.248889	-0.611884	-0.539563	-0.802395	-0.028750	-0.168678	-0.571737
36706	-2.144956	2.227152	9.376902	0.065913	0.024821	-0.040845	0.248642	-0.614880	-0.538301	-0.802701	-0.029419	-0.169790	-0.570944
36707	-2.150952	2.070284	9.182905	0.126811	0.017032	-0.051029	0.250067	-0.614616	-0.536775	-0.803167	-0.031161	-0.171463	-0.569694
36708	-2.188253	2.255808	9.199778	0.133928	0.017890	-0.041233	0.251378	-0.618166	-0.533998	-0.803449	-0.032998	-0.173240	-0.568656
36709	-2.258895	2.502101	9.342596	0.169676	-0.001367	-0.040092	0.253985	-0.620634	-0.531229	-0.803813	-0.035678	-0.175086	-0.567413
36710	-2.219110	2.669526	9.142321	0.169732	0.024906	-0.038208	0.252957	-0.624989	-0.527652	-0.803987	-0.038019	-0.177378	-0.566301
36711	-2.219562	2.602563	9.264111	0.177768	0.019638	-0.039947	0.254405	-0.630175	-0.524120	-0.804249	-0.040600	-0.179644	-0.565034
36712	-2.263552	2.530579	9.205989	0.148290	0.026674	-0.047186	0.255321	-0.633179	-0.520430	-0.804515	-0.042542	-0.181726	-0.563845
