# Supplementary material for: Identification of Haptic Based Guiding Using Hard Reins
Source: PLoS One. 2015 Jul 22;10(7):e0132020. doi: 10.1371/journal.pone.0132020 (PMC4511788; doi:10.1371/journal.pone.0132020)
Supplement: S2 File — (ZIP) [file pone.0132020.s002.zip › MotionData2/Subject10/T20/gc20.txt]

// Start Time: 0
// Sample rate: 25.0Hz
// Scenario: 4.9
// Firmware Version: 2.6.1
Counter	Acc_X	Acc_Y	Acc_Z	Gyr_X	Gyr_Y	Gyr_Z	Mag_X	Mag_Y	Mag_Z	Quat_w	Quat_x	Quat_y	Quat_z
36030	8.755896	-1.911402	-2.153771	-0.565417	-0.113206	-0.060880	-0.824469	0.215002	-0.181981	0.655603	-0.219981	-0.719378	-0.065483
36031	9.188495	-1.969894	-2.569292	-0.552071	-0.039645	-0.025689	-0.824468	0.213730	-0.177537	0.653023	-0.224532	-0.720155	-0.067250
36032	9.267598	-2.081461	-2.553655	-0.548312	-0.014318	-0.038185	-0.826011	0.214709	-0.176957	0.651786	-0.228426	-0.719812	-0.069766
36033	9.249680	-2.359278	-2.555364	-0.552389	-0.082595	-0.059083	-0.827396	0.211359	-0.176285	0.648499	-0.232550	-0.721261	-0.071780
36034	9.314249	-2.302898	-2.763867	-0.565306	-0.098362	-0.098040	-0.827697	0.208337	-0.172983	0.645850	-0.235902	-0.722228	-0.074933
36035	9.222386	-2.372489	-2.777465	-0.541723	-0.083694	-0.139459	-0.829070	0.202052	-0.172062	0.642430	-0.238720	-0.724044	-0.077821
36036	9.417657	-2.400692	-2.453635	-0.533472	-0.067594	-0.129710	-0.831707	0.196886	-0.170702	0.640295	-0.241139	-0.724777	-0.081069
36037	9.938211	-1.903092	-2.740169	-0.554546	-0.065221	-0.171365	-0.833651	0.192687	-0.166412	0.637001	-0.243603	-0.726445	-0.084647
36038	10.223186	-1.220533	-3.057446	-0.549841	-0.059661	-0.380842	-0.836549	0.183195	-0.165931	0.634436	-0.242549	-0.728226	-0.091369
36039	9.476927	-0.999188	-3.194227	-0.537649	-0.087629	-0.490341	-0.839566	0.168384	-0.161882	0.630266	-0.240107	-0.731694	-0.098679
36040	9.096070	-0.607456	-2.753509	-0.548700	-0.080238	-0.511787	-0.844345	0.148785	-0.159253	0.627066	-0.237114	-0.734257	-0.106924
36041	8.722987	-0.159891	-2.666186	-0.557395	-0.010028	-0.503497	-0.849034	0.132872	-0.157571	0.623815	-0.234430	-0.736649	-0.115087
36042	9.211030	0.117772	-2.602283	-0.569882	0.035067	-0.494941	-0.850082	0.116256	-0.156900	0.622136	-0.231642	-0.737512	-0.123952
36043	9.396466	0.507654	-2.674536	-0.560737	0.056720	-0.498414	-0.851404	0.098810	-0.158743	0.619776	-0.228766	-0.738917	-0.132460
36044	9.305302	0.856842	-2.576828	-0.551502	0.070730	-0.458562	-0.855525	0.081934	-0.161811	0.618700	-0.226146	-0.739094	-0.140743
36045	9.131127	1.178236	-2.369968	-0.550840	0.149299	-0.382078	-0.855184	0.068545	-0.167107	0.618008	-0.224453	-0.738741	-0.148152
36046	9.517464	1.597408	-2.193944	-0.547122	0.141470	-0.309321	-0.854280	0.054879	-0.173385	0.618355	-0.223748	-0.737295	-0.154824
36047	9.557186	1.891988	-2.194869	-0.565521	0.098101	-0.284454	-0.855914	0.044977	-0.176121	0.617107	-0.223675	-0.737013	-0.161118
36048	9.591955	2.084893	-2.228479	-0.560177	0.090977	-0.294930	-0.856560	0.033404	-0.180694	0.616643	-0.223474	-0.736025	-0.167565
36049	9.506102	2.162173	-2.323460	-0.549410	0.056491	-0.273364	-0.855533	0.022514	-0.181929	0.614868	-0.223347	-0.736196	-0.173404
36050	9.467114	2.138480	-2.286900	-0.545261	0.108184	-0.214375	-0.854940	0.015684	-0.186045	0.614958	-0.224060	-0.734634	-0.178706
36051	9.467056	2.269511	-2.218281	-0.572401	-0.025135	-0.200600	-0.855080	0.007047	-0.186426	0.612118	-0.225446	-0.735346	-0.183718
36052	9.332641	2.264920	-2.314699	-0.558858	-0.061574	-0.164855	-0.854641	0.001870	-0.183976	0.609797	-0.227646	-0.735555	-0.187841
36053	9.356752	2.155707	-2.364254	-0.553439	-0.112747	-0.088405	-0.856447	-0.001770	-0.180099	0.606149	-0.230658	-0.736844	-0.190896
36054	9.318132	2.105053	-2.387800	-0.547802	-0.105926	-0.049471	-0.856862	-0.003313	-0.177604	0.603630	-0.234571	-0.737064	-0.193245
36055	9.313329	1.874788	-2.501204	-0.567662	-0.113350	-0.016066	-0.857428	-0.002343	-0.175081	0.600160	-0.238731	-0.737913	-0.195707
36056	9.189203	2.036872	-2.599496	-0.539328	-0.110320	0.032017	-0.860508	-0.002913	-0.169212	0.597898	-0.243745	-0.737786	-0.196923
36057	9.275815	1.818386	-2.669662	-0.543401	-0.056494	0.059940	-0.861221	-0.000406	-0.166673	0.595651	-0.248431	-0.737629	-0.198459
36058	9.268762	1.847368	-2.679641	-0.554005	-0.026114	0.093249	-0.859830	0.001404	-0.165968	0.594764	-0.254173	-0.736087	-0.199568
36059	9.376740	1.595097	-2.720463	-0.559252	0.000962	0.091243	-0.860119	0.003642	-0.166639	0.593381	-0.259211	-0.734972	-0.201308
36060	9.227220	1.506266	-2.777261	-0.557282	0.029910	0.075126	-0.862085	0.005461	-0.166466	0.593190	-0.264480	-0.732792	-0.202960
36061	9.258212	1.445778	-2.757298	-0.562594	0.068051	0.044749	-0.861243	0.005328	-0.169121	0.592558	-0.268545	-0.731061	-0.205690
36062	9.346706	1.242165	-2.750321	-0.553493	0.063423	0.051962	-0.859805	0.005450	-0.170373	0.592751	-0.273273	-0.728571	-0.207730
36063	9.447686	1.009135	-2.813094	-0.548115	0.046315	0.048585	-0.860356	0.003642	-0.171920	0.591874	-0.277272	-0.727091	-0.210104
36064	9.437308	0.903131	-2.770821	-0.562587	0.051735	0.053673	-0.861195	0.003926	-0.173025	0.591821	-0.282161	-0.724646	-0.212184
36065	9.514333	0.839785	-2.775050	-0.527881	0.074898	0.065444	-0.859237	0.004489	-0.175541	0.591524	-0.286015	-0.722771	-0.214235
36066	9.369328	0.777840	-2.778997	-0.559024	0.052880	0.023600	-0.858108	0.002256	-0.176827	0.591345	-0.290404	-0.720455	-0.216614
36067	9.332940	0.797613	-2.745342	-0.569640	0.104347	0.016076	-0.857408	0.002540	-0.178919	0.590998	-0.293883	-0.718291	-0.220027
36068	9.430737	0.686509	-2.652406	-0.556819	0.118691	0.019669	-0.857166	0.003550	-0.183382	0.591730	-0.297880	-0.715183	-0.222794
36069	9.546950	0.733955	-2.677254	-0.582442	0.088180	0.021357	-0.856869	0.000067	-0.186207	0.591077	-0.301630	-0.713070	-0.226227
36070	9.459131	0.735265	-2.556338	-0.544763	0.017771	0.015130	-0.857429	0.000495	-0.188706	0.590388	-0.305852	-0.711192	-0.228260
36071	9.494179	0.666156	-2.751330	-0.542728	0.053931	0.001669	-0.856296	-0.002439	-0.189163	0.589376	-0.308983	-0.709741	-0.231155
36072	9.380846	0.647403	-2.772716	-0.551958	0.047067	-0.032922	-0.855445	-0.004949	-0.191007	0.588814	-0.312455	-0.707743	-0.234028
36073	9.334614	0.604282	-2.743187	-0.551972	0.063565	-0.066647	-0.854837	-0.007197	-0.192133	0.587541	-0.314665	-0.706527	-0.237910
36074	9.353590	0.497775	-2.751689	-0.552015	0.069227	-0.095000	-0.854257	-0.011662	-0.193577	0.586975	-0.317137	-0.704622	-0.241645
36075	9.439611	0.434902	-2.671366	-0.535646	0.069081	-0.086841	-0.853670	-0.017802	-0.195317	0.585767	-0.318835	-0.703510	-0.245549
36076	9.501837	0.376756	-2.632141	-0.559282	0.069254	-0.093307	-0.854208	-0.022260	-0.197866	0.585140	-0.321397	-0.701524	-0.249358
36077	9.511934	0.320583	-2.716096	-0.551875	0.067065	-0.054284	-0.853638	-0.024490	-0.199566	0.583944	-0.323750	-0.700108	-0.253070
36078	9.511491	0.357302	-2.641601	-0.570796	0.063936	0.002132	-0.853913	-0.024898	-0.202911	0.583621	-0.327789	-0.697471	-0.255881
36079	9.436575	0.345737	-2.634123	-0.544311	0.066165	0.039565	-0.853351	-0.025175	-0.204032	0.582917	-0.331369	-0.695451	-0.258361
36080	9.501456	0.469175	-2.538938	-0.558800	0.051361	0.090820	-0.851968	-0.020980	-0.206646	0.582921	-0.336546	-0.692392	-0.259873
36081	9.516695	0.480587	-2.630903	-0.560532	0.045680	0.122691	-0.851425	-0.017070	-0.207027	0.582223	-0.341563	-0.689922	-0.261456
36082	9.439749	0.490542	-2.662322	-0.534157	0.050968	0.121185	-0.852011	-0.010640	-0.208628	0.582505	-0.346847	-0.686736	-0.262258
36083	9.504225	0.483415	-2.577760	-0.558485	0.110973	0.074539	-0.850907	-0.006444	-0.211657	0.582425	-0.350819	-0.683802	-0.264807
36084	9.595659	0.500026	-2.534576	-0.558804	0.066014	0.065984	-0.850079	-0.003365	-0.214417	0.582416	-0.355527	-0.680644	-0.266676
36085	9.597600	0.396165	-2.523754	-0.542422	0.065884	0.071470	-0.850088	-0.000701	-0.217733	0.581787	-0.359488	-0.678297	-0.268712
36086	9.529816	0.469481	-2.461659	-0.564487	0.052000	0.023520	-0.849534	0.000837	-0.218696	0.581284	-0.363736	-0.675532	-0.271038
36087	9.572800	0.413826	-2.429685	-0.548163	0.046501	0.025514	-0.848002	0.002795	-0.220777	0.580078	-0.367223	-0.673670	-0.273540
36088	9.582066	0.464984	-2.355364	-0.553848	0.023296	0.004363	-0.848288	0.004051	-0.220344	0.579132	-0.371224	-0.671398	-0.275724
36089	9.693098	0.469117	-2.355559	-0.557500	0.013287	0.018560	-0.848437	0.006287	-0.220737	0.577352	-0.374883	-0.669881	-0.278185
36090	9.563107	0.392190	-2.436669	-0.548519	0.001718	-0.001652	-0.849586	0.004628	-0.219514	0.576095	-0.378839	-0.667896	-0.280195
36091	9.514857	0.407023	-2.431938	-0.581185	-0.005556	0.021887	-0.849032	0.006166	-0.220338	0.573877	-0.382900	-0.666397	-0.282786
36092	9.509600	0.402556	-2.378723	-0.537436	0.005712	0.047980	-0.849601	0.008260	-0.219615	0.573009	-0.387345	-0.664012	-0.284099
36093	9.558185	0.426233	-2.408047	-0.546680	-0.014871	0.038282	-0.847928	0.009229	-0.218225	0.570997	-0.391259	-0.662649	-0.285965
36094	9.504681	0.388118	-2.373723	-0.541251	-0.013007	0.027701	-0.848770	0.009787	-0.217377	0.569708	-0.395562	-0.660577	-0.287406
36095	9.569880	0.368284	-2.388087	-0.555830	-0.023791	0.032916	-0.850463	0.012861	-0.216774	0.567452	-0.399537	-0.659263	-0.289381
36096	9.516919	0.324879	-2.426191	-0.552125	-0.011145	0.026675	-0.849625	0.012853	-0.214830	0.566066	-0.403916	-0.657078	-0.290982
36097	9.490149	0.296140	-2.411337	-0.557658	-0.029207	0.033788	-0.849490	0.013970	-0.214680	0.563704	-0.407932	-0.655764	-0.292921
36098	9.548035	0.257020	-2.425476	-0.541205	-0.015805	0.038329	-0.848934	0.014522	-0.213286	0.562385	-0.412343	-0.653562	-0.294200
36099	9.519429	0.281154	-2.459534	-0.564732	-0.002187	0.038853	-0.850341	0.016483	-0.213812	0.560323	-0.416323	-0.651818	-0.296390
36100	9.581638	0.179389	-2.439152	-0.544730	0.012353	0.015112	-0.849238	0.020110	-0.213225	0.559177	-0.420279	-0.649434	-0.298198
36101	9.538306	0.155250	-2.462997	-0.570291	-0.009172	0.014943	-0.848501	0.019808	-0.213492	0.556813	-0.424030	-0.647890	-0.300660
36102	9.542739	0.160388	-2.409903	-0.546640	-0.002078	0.015175	-0.849342	0.020086	-0.212508	0.555438	-0.428070	-0.645618	-0.302361
36103	9.537949	0.179780	-2.405280	-0.542842	0.030420	0.006174	-0.849905	0.020926	-0.212634	0.553747	-0.431138	-0.643833	-0.304898
36104	9.494845	0.174932	-2.451077	-0.533784	0.032304	-0.007893	-0.849905	0.020785	-0.212357	0.552763	-0.434507	-0.641424	-0.306973
36105	9.523806	0.179597	-2.448751	-0.568234	0.052439	-0.024336	-0.849897	0.019536	-0.214738	0.550930	-0.437307	-0.639467	-0.310356
36106	9.483002	0.218458	-2.458796	-0.555440	0.071393	-0.034922	-0.849335	0.019546	-0.218224	0.550068	-0.440302	-0.636695	-0.313336
36107	9.577016	0.268854	-2.420824	-0.548210	0.072335	-0.041896	-0.849060	0.020522	-0.217799	0.548536	-0.442504	-0.634761	-0.316821
36108	9.905703	0.394872	-2.420254	-0.541049	0.090863	-0.096690	-0.848767	0.018159	-0.221308	0.547634	-0.444409	-0.632380	-0.320457
36109	9.412294	0.335834	-2.310204	-0.555905	0.014832	-0.057587	-0.848330	0.014251	-0.222187	0.545194	-0.446832	-0.631130	-0.323695
36110	9.364529	0.427842	-2.330496	-0.544888	-0.009388	0.024081	-0.848470	0.014251	-0.222186	0.543748	-0.450924	-0.628712	-0.325156
36111	9.668180	0.421427	-2.277673	-0.544817	-0.001358	0.036476	-0.847926	0.017596	-0.220763	0.541792	-0.454487	-0.626832	-0.327084
36112	9.489094	0.277520	-2.283077	-0.539519	-0.042132	0.056195	-0.848079	0.020526	-0.219896	0.540168	-0.459112	-0.624476	-0.327818
36113	9.258689	0.355596	-2.411691	-0.539596	-0.071175	0.079334	-0.848550	0.023470	-0.216261	0.537641	-0.463584	-0.622954	-0.328574
36114	9.653574	0.441099	-2.253701	-0.538508	-0.035136	0.083633	-0.848852	0.027931	-0.213426	0.536259	-0.468465	-0.620235	-0.329053
36115	9.460308	0.282495	-2.304830	-0.566625	-0.040523	0.093010	-0.849153	0.032818	-0.212815	0.533926	-0.473157	-0.618028	-0.330282
36116	9.417268	0.180637	-2.405118	-0.552083	-0.064346	0.128695	-0.849868	0.036024	-0.210547	0.532317	-0.478897	-0.615058	-0.330153
36117	9.444157	0.269879	-2.406150	-0.560061	-0.028237	0.125743	-0.849201	0.043140	-0.208946	0.530376	-0.483802	-0.612400	-0.331063
36118	9.567163	0.305436	-2.377726	-0.559086	-0.011994	0.122153	-0.848772	0.048829	-0.206085	0.529259	-0.489149	-0.608835	-0.331571
36119	9.481159	0.397383	-2.446292	-0.535289	0.003881	0.147101	-0.849495	0.054415	-0.205742	0.528061	-0.493789	-0.605742	-0.332266
36120	9.429684	0.624254	-2.545405	-0.553379	0.023869	0.138829	-0.848562	0.065307	-0.206472	0.527503	-0.498999	-0.601621	-0.332856
36121	9.445752	0.729527	-2.698824	-0.547965	0.029470	0.115881	-0.849709	0.071873	-0.206674	0.526236	-0.503170	-0.598453	-0.334290
36122	9.807639	0.885374	-2.918510	-0.553652	0.010038	0.082422	-0.847625	0.075221	-0.206934	0.525096	-0.507758	-0.594993	-0.335318
36123	9.602998	0.794156	-3.025949	-0.548351	-0.029800	0.098604	-0.847090	0.080236	-0.203821	0.522947	-0.512074	-0.592604	-0.336345
36124	9.254970	0.782214	-2.967360	-0.544671	-0.057455	0.160666	-0.846285	0.087484	-0.200409	0.521586	-0.517909	-0.589064	-0.335740
36125	9.062124	1.027592	-2.568743	-0.539124	-0.072697	0.245723	-0.847039	0.099340	-0.195823	0.519946	-0.524090	-0.585637	-0.334686
36126	9.368343	1.101027	-2.497485	-0.558929	-0.095139	0.350085	-0.845293	0.115096	-0.190101	0.519192	-0.532478	-0.580334	-0.331843
36127	9.517879	1.243173	-2.417119	-0.551523	-0.095652	0.405067	-0.845366	0.130571	-0.182278	0.518115	-0.540667	-0.575296	-0.329044
36128	9.603792	1.059669	-2.690639	-0.564219	-0.132085	0.456458	-0.842105	0.150919	-0.172899	0.517456	-0.550451	-0.569053	-0.324686
36129	9.579812	0.843964	-2.813844	-0.558911	-0.181045	0.486872	-0.838997	0.173772	-0.160567	0.515703	-0.560033	-0.563828	-0.320174
36130	9.768182	0.571189	-2.960860	-0.556812	-0.176147	0.543494	-0.838121	0.195230	-0.146839	0.515013	-0.570827	-0.556923	-0.314252
36131	9.787485	0.304434	-3.088386	-0.548765	-0.192157	0.516239	-0.833477	0.218069	-0.131594	0.513249	-0.580499	-0.551380	-0.309154
36132	9.559785	-0.103577	-2.866066	-0.558358	-0.096038	0.447309	-0.830205	0.235902	-0.121405	0.512649	-0.589556	-0.544560	-0.305073
36133	9.507984	-0.614281	-2.657334	-0.547171	-0.032645	0.401848	-0.826085	0.251783	-0.112915	0.511828	-0.596801	-0.538580	-0.302972
36134	9.216292	-1.119789	-2.631973	-0.555805	0.015826	0.419902	-0.821106	0.264327	-0.109201	0.512180	-0.604704	-0.530813	-0.300403
36135	9.204499	-1.738524	-2.654047	-0.553612	0.073679	0.394721	-0.815028	0.281622	-0.107397	0.512301	-0.611159	-0.523660	-0.299687
36136	9.286872	-1.896857	-2.770787	-0.544507	0.092017	0.355793	-0.808924	0.293904	-0.109824	0.513105	-0.617675	-0.515838	-0.298518
36137	9.238026	-2.407538	-2.941409	-0.539823	0.123044	0.307820	-0.803940	0.305337	-0.108211	0.513332	-0.622677	-0.509212	-0.299110
36138	9.042651	-2.743802	-2.806918	-0.564138	0.140978	0.325028	-0.800075	0.317052	-0.106448	0.514123	-0.628663	-0.501051	-0.299012
36139	9.060129	-2.897570	-2.645753	-0.549682	0.120948	0.339451	-0.792858	0.329735	-0.104004	0.514359	-0.633994	-0.493871	-0.299295
36140	9.295717	-2.874074	-2.515853	-0.568495	0.020133	0.341665	-0.789007	0.343814	-0.099291	0.513904	-0.640788	-0.486619	-0.297483
36141	9.306078	-2.787447	-2.565159	-0.534623	-0.091875	0.356918	-0.784037	0.357176	-0.089719	0.512309	-0.647286	-0.481373	-0.294688
36142	9.034341	-2.618786	-2.919449	-0.551598	-0.172430	0.305889	-0.777946	0.369692	-0.078214	0.509897	-0.654579	-0.476564	-0.290547
36143	8.724198	-2.683707	-2.792665	-0.540826	-0.154763	0.235057	-0.774645	0.380258	-0.066429	0.506837	-0.660250	-0.473412	-0.288215
36144	8.657391	-2.640272	-2.870380	-0.564193	-0.108591	0.222111	-0.771333	0.388023	-0.052027	0.504302	-0.666406	-0.468905	-0.285850
36145	8.955066	-2.611309	-2.962919	-0.545996	-0.108726	0.232125	-0.766491	0.397461	-0.037897	0.501549	-0.671756	-0.465216	-0.284194
36146	9.214296	-2.419834	-2.999230	-0.560238	-0.045388	0.213956	-0.762758	0.405514	-0.026421	0.499548	-0.677352	-0.460143	-0.282692
36147	9.254953	-2.249637	-3.179986	-0.540241	-0.012522	0.158294	-0.759719	0.412034	-0.015511	0.497308	-0.681332	-0.456472	-0.283028
36148	8.999536	-2.034560	-3.438166	-0.546089	-0.045264	0.094720	-0.757513	0.417580	-0.005024	0.494786	-0.685631	-0.453051	-0.282562
36149	8.817241	-2.094913	-3.611218	-0.542423	-0.027859	0.059234	-0.755010	0.418513	0.006806	0.491770	-0.688769	-0.450855	-0.283707
36150	8.954441	-2.022768	-3.530054	-0.533591	-0.041939	0.019649	-0.752791	0.420845	0.017957	0.489000	-0.692207	-0.448472	-0.283902
36151	9.041406	-2.025808	-3.542218	-0.538699	0.012124	0.022813	-0.753361	0.421093	0.027993	0.486150	-0.694709	-0.446399	-0.285947
36152	9.024980	-1.939297	-3.250796	-0.539205	-0.026972	-0.037999	-0.753652	0.421475	0.039560	0.483091	-0.697570	-0.444611	-0.286949
36153	9.059360	-1.666084	-3.195901	-0.548266	0.002189	-0.068322	-0.754072	0.420054	0.047210	0.479473	-0.699351	-0.443840	-0.289861
36154	9.250919	-1.687891	-3.012279	-0.526564	0.013266	-0.107033	-0.754628	0.417798	0.054434	0.476534	-0.701215	-0.442680	-0.291970
36155	9.140274	-1.575989	-3.006131	-0.561190	0.010020	-0.129542	-0.756851	0.413033	0.061367	0.472432	-0.702461	-0.442604	-0.295734
36156	9.217382	-1.474573	-2.942127	-0.566797	0.010403	-0.167624	-0.760748	0.407154	0.068300	0.468528	-0.704151	-0.442060	-0.298723
36157	9.314979	-1.349998	-3.018551	-0.545209	0.012700	-0.231040	-0.762973	0.402669	0.075235	0.464046	-0.704248	-0.443462	-0.303378
36158	9.531405	-0.886805	-3.316375	-0.543524	0.077137	-0.376379	-0.768116	0.394284	0.080760	0.459769	-0.703412	-0.445339	-0.309026
36159	9.349526	-0.356049	-3.259232	-0.543700	0.152497	-0.539589	-0.775606	0.379074	0.082888	0.454565	-0.699745	-0.449762	-0.318500
36160	8.749002	-0.406391	-3.025907	-0.552822	0.192858	-0.623240	-0.785730	0.359133	0.081924	0.449550	-0.695903	-0.453881	-0.328049
36161	8.784039	-0.038700	-3.320006	-0.557049	0.161518	-0.738032	-0.795146	0.337519	0.079265	0.442760	-0.690226	-0.460759	-0.339491
36162	8.850557	0.367967	-3.919030	-0.528376	0.146094	-0.834817	-0.807076	0.314505	0.079675	0.436061	-0.684251	-0.468199	-0.349916
36163	9.013978	0.799913	-4.243013	-0.552859	0.238870	-0.715259	-0.817729	0.287725	0.077947	0.429933	-0.677849	-0.473928	-0.362037
36164	9.750731	1.590256	-4.260067	-0.553888	0.289547	-0.527786	-0.825057	0.268482	0.075018	0.426253	-0.673692	-0.475572	-0.371858
36165	9.744720	1.906843	-4.266007	-0.563485	0.277394	-0.373857	-0.830290	0.249509	0.073468	0.422628	-0.670087	-0.476187	-0.381595
36166	9.556257	2.055593	-3.856653	-0.545523	0.244890	-0.081556	-0.834433	0.237658	0.070870	0.421940	-0.670313	-0.472193	-0.386886
36167	8.892851	2.226336	-3.500067	-0.552881	-0.025847	-0.136726	-0.836374	0.232332	0.078212	0.417278	-0.671108	-0.472274	-0.390449
36168	8.318781	2.003801	-3.337343	-0.544672	0.006356	0.073562	-0.837075	0.231474	0.084895	0.415542	-0.674590	-0.468184	-0.391226
36169	8.603533	2.294846	-2.884301	-0.561957	0.100799	0.202011	-0.835137	0.235650	0.087430	0.414518	-0.677580	-0.462595	-0.393785
36170	9.134219	2.408053	-2.796874	-0.556816	0.090541	0.145636	-0.833756	0.238702	0.092745	0.413941	-0.681115	-0.456694	-0.395179
36171	9.198835	2.832755	-2.833111	-0.527497	0.022417	0.095158	-0.834603	0.240094	0.094437	0.411755	-0.683344	-0.453498	-0.397289
36172	9.699308	2.573873	-2.763237	-0.559212	0.002278	0.151593	-0.832239	0.243157	0.095565	0.410366	-0.687591	-0.448184	-0.397429
36173	9.115211	2.417627	-2.830783	-0.569058	-0.112754	0.116663	-0.829749	0.248583	0.099920	0.406498	-0.691336	-0.445488	-0.397937
36174	8.668859	2.552197	-3.401921	-0.562791	0.029942	0.072465	-0.829198	0.250393	0.101328	0.404643	-0.694625	-0.440976	-0.399124
36175	10.159132	2.004197	-2.581109	-0.555300	0.177536	-0.098008	-0.831289	0.250424	0.093265	0.401759	-0.693951	-0.439023	-0.405316
36176	9.132942	2.318925	-2.365786	-0.534602	-0.025912	-0.040964	-0.830863	0.249599	0.089075	0.398898	-0.696426	-0.436723	-0.406379
36177	8.630019	2.243346	-2.591397	-0.539675	-0.044186	0.082836	-0.830312	0.252545	0.084504	0.395705	-0.698919	-0.434167	-0.407957
36178	8.943696	2.447453	-2.485363	-0.552576	-0.109712	0.166329	-0.829219	0.258972	0.082612	0.393534	-0.703978	-0.429458	-0.406340
36179	8.697995	2.751625	-2.399027	-0.536158	-0.106480	0.196563	-0.826174	0.266789	0.080999	0.390713	-0.707839	-0.425828	-0.406173
36180	9.300098	2.432243	-3.012412	-0.555754	-0.042889	0.158016	-0.822567	0.273624	0.080763	0.388968	-0.712239	-0.420641	-0.405562
36181	9.341155	1.927776	-3.258127	-0.529450	0.088679	0.140662	-0.820490	0.279073	0.078436	0.387376	-0.713906	-0.416337	-0.408585
36182	8.885008	1.001337	-3.080458	-0.558068	0.303422	0.109595	-0.820776	0.283027	0.065107	0.388072	-0.715019	-0.409089	-0.413272
36183	8.642973	-0.231325	-2.962480	-0.536070	0.353860	0.288911	-0.818554	0.289632	0.050533	0.389808	-0.715644	-0.400501	-0.418930
36184	8.852132	-0.251867	-2.559018	-0.541441	0.329665	0.377482	-0.812721	0.302944	0.032100	0.393120	-0.718411	-0.389267	-0.421678
36185	9.882830	-0.848024	-2.558577	-0.555635	0.338213	0.446399	-0.807857	0.314167	0.012817	0.395769	-0.720334	-0.378265	-0.425913
36186	11.132683	-1.691480	-3.237052	-0.556014	0.294125	0.356613	-0.801327	0.327325	-0.001723	0.398328	-0.723137	-0.367379	-0.428300
36187	10.864566	-2.054151	-2.761478	-0.553754	0.218350	0.358750	-0.795362	0.341318	-0.014856	0.399379	-0.725201	-0.358486	-0.431355
36188	9.266978	-1.636895	-2.570697	-0.557058	0.201356	0.227607	-0.789794	0.349294	-0.023870	0.400068	-0.727715	-0.350124	-0.433347
36189	8.729511	-1.700004	-2.383222	-0.550571	0.065973	0.242541	-0.785905	0.356844	-0.029394	0.399119	-0.730133	-0.344071	-0.435001
36190	9.056581	-1.509649	-2.144160	-0.552761	0.057654	0.171876	-0.784533	0.363126	-0.030036	0.398345	-0.733380	-0.337664	-0.435268
36191	9.496948	-1.554550	-2.310969	-0.566407	-0.089876	0.160330	-0.781199	0.368849	-0.031673	0.395419	-0.736652	-0.333845	-0.435356
36192	9.566336	-1.784302	-2.654021	-0.555622	-0.076529	0.075450	-0.779674	0.371630	-0.029288	0.392830	-0.740379	-0.329865	-0.434410
36193	9.427289	-1.767205	-2.765173	-0.537583	-0.109200	0.090879	-0.779822	0.373019	-0.026765	0.389609	-0.743099	-0.327400	-0.434533
36194	9.378024	-1.751068	-2.939257	-0.546821	-0.130642	0.075864	-0.777606	0.377048	-0.022005	0.386776	-0.747178	-0.323884	-0.432699
36195	9.443007	-1.453188	-2.773530	-0.552426	-0.135887	0.062605	-0.779295	0.378288	-0.015850	0.382908	-0.750035	-0.321855	-0.432710
36196	9.418083	-1.561472	-2.723964	-0.541458	-0.139770	0.086621	-0.777771	0.380497	-0.009153	0.380166	-0.754166	-0.318261	-0.430601
36197	9.159013	-1.593095	-2.631447	-0.537376	-0.054938	0.064855	-0.775688	0.382282	-0.001489	0.377064	-0.756193	-0.315653	-0.431692
36198	9.224150	-1.511072	-2.588957	-0.563906	-0.214930	0.038125	-0.777793	0.382400	0.006607	0.373073	-0.760781	-0.313129	-0.428928
36199	9.278272	-1.458915	-2.695926	-0.543721	-0.171573	0.016887	-0.776128	0.383766	0.014966	0.368721	-0.763519	-0.312012	-0.428639
36200	9.316393	-1.538749	-2.670924	-0.561695	-0.113365	-0.034109	-0.777941	0.381374	0.021781	0.364754	-0.766712	-0.309823	-0.427921
36201	9.486929	-1.495060	-2.855274	-0.558346	-0.140012	-0.074550	-0.778500	0.379957	0.028317	0.359592	-0.768679	-0.309683	-0.428863
36202	9.540553	-1.277670	-2.819112	-0.542590	-0.189870	-0.146563	-0.779607	0.375607	0.035524	0.354461	-0.771644	-0.309907	-0.427645
36203	9.632232	-0.879738	-3.244102	-0.571490	-0.115019	-0.233965	-0.782944	0.369588	0.042452	0.347852	-0.772448	-0.311878	-0.430181
36204	9.565882	-0.637910	-3.285371	-0.535763	-0.042809	-0.266703	-0.788082	0.360516	0.044765	0.342684	-0.773302	-0.312948	-0.432013
36205	9.128924	-0.479909	-3.192316	-0.552767	0.022425	-0.303647	-0.789995	0.349906	0.045505	0.336569	-0.772284	-0.315152	-0.437010
36206	8.690994	-0.212039	-2.921684	-0.542487	0.066233	-0.277324	-0.795270	0.340421	0.045866	0.331866	-0.772108	-0.315551	-0.440615
36207	8.706520	0.026992	-2.941285	-0.548685	0.105130	-0.289986	-0.799571	0.332757	0.044008	0.326406	-0.770336	-0.316973	-0.446732
36208	8.740609	-0.002553	-2.994159	-0.542928	0.161098	-0.304411	-0.802048	0.323837	0.040870	0.322029	-0.769074	-0.317125	-0.451945
36209	9.021615	0.208132	-3.028297	-0.560727	0.200420	-0.255235	-0.807873	0.313538	0.034401	0.317256	-0.766636	-0.317233	-0.459327
36210	9.851211	0.531574	-3.414783	-0.542402	0.260422	-0.310007	-0.810335	0.302401	0.025668	0.313428	-0.764334	-0.316799	-0.466042
36211	10.274504	1.115211	-3.566837	-0.546084	0.158464	-0.381796	-0.815037	0.291261	0.019599	0.307355	-0.761263	-0.319195	-0.473420
36212	9.518870	1.189997	-3.189726	-0.563650	0.117034	-0.385448	-0.819601	0.280116	0.014922	0.301550	-0.759842	-0.320554	-0.478490
36213	9.226984	1.263973	-2.861551	-0.545427	0.074460	-0.275344	-0.823471	0.269516	0.013728	0.295880	-0.758126	-0.321804	-0.483882
36214	9.544696	1.226297	-2.769739	-0.548927	0.015454	-0.121924	-0.826247	0.264498	0.013140	0.292162	-0.759217	-0.319874	-0.485707
36215	9.625434	1.384884	-2.834439	-0.554986	-0.058003	-0.163082	-0.826782	0.258771	0.013920	0.286536	-0.759503	-0.320081	-0.488467
36216	9.332479	1.191626	-3.117007	-0.542845	-0.131396	-0.226255	-0.829691	0.251932	0.015264	0.280940	-0.761277	-0.320616	-0.488605
36217	9.132398	1.163617	-3.159919	-0.553240	-0.064905	-0.203827	-0.830230	0.247045	0.015357	0.274844	-0.761313	-0.321461	-0.491454
36218	9.263783	1.244345	-3.257646	-0.543762	-0.029370	-0.150814	-0.832586	0.242024	0.015323	0.270613	-0.762530	-0.320239	-0.492710
36219	9.275863	0.911697	-3.108975	-0.572705	-0.058821	-0.069632	-0.833417	0.239784	0.017535	0.265550	-0.763436	-0.318767	-0.495011
36220	9.335160	1.104130	-3.193354	-0.560010	-0.071687	-0.046363	-0.835075	0.234617	0.018887	0.261823	-0.765786	-0.315994	-0.495145
36221	9.290661	1.035448	-3.400326	-0.546416	-0.111846	0.003574	-0.833964	0.235860	0.022513	0.257530	-0.767514	-0.313899	-0.496052
36222	9.214787	0.886495	-3.335739	-0.561885	-0.118998	0.003400	-0.834109	0.236692	0.024194	0.253959	-0.770610	-0.310564	-0.495191
36223	9.211112	1.074659	-3.393408	-0.559914	-0.102989	0.026351	-0.833129	0.235840	0.027800	0.249723	-0.772435	-0.307894	-0.496169
36224	9.157681	1.084964	-3.345126	-0.556434	-0.009824	0.082424	-0.833141	0.238492	0.028245	0.247683	-0.774856	-0.302818	-0.496540
36225	9.024973	1.097899	-3.342677	-0.552347	-0.070902	0.058052	-0.831897	0.240846	0.033414	0.244071	-0.776489	-0.299534	-0.497768
36226	9.337542	1.016879	-3.231044	-0.553987	-0.058572	0.093391	-0.832328	0.243357	0.034557	0.241874	-0.779392	-0.294526	-0.497292
36227	9.199608	0.964721	-3.208531	-0.559295	-0.035108	0.089610	-0.831091	0.247814	0.036962	0.238677	-0.780849	-0.290471	-0.498933
36228	9.498589	1.018809	-3.146712	-0.557506	-0.035089	0.090581	-0.829841	0.249763	0.038087	0.236529	-0.783460	-0.285331	-0.498830
36229	9.429947	0.833458	-3.098644	-0.563173	-0.069229	0.080953	-0.829154	0.252269	0.039779	0.232995	-0.785176	-0.281496	-0.499972
36230	9.279731	0.788824	-3.044787	-0.552534	-0.110715	0.077755	-0.826937	0.256159	0.044399	0.230361	-0.788386	-0.276934	-0.498687
36231	9.326151	0.729900	-3.145674	-0.556960	-0.090785	0.068741	-0.825830	0.258381	0.047339	0.226683	-0.790175	-0.273409	-0.499485
36232	9.319233	0.671508	-3.215084	-0.563305	-0.099893	0.082871	-0.824718	0.259626	0.049990	0.223982	-0.793294	-0.268580	-0.498379
36233	9.159594	0.554030	-3.225641	-0.559494	-0.078359	0.088044	-0.823341	0.264366	0.051561	0.220531	-0.795031	-0.264620	-0.499267
36234	9.207975	0.514849	-3.259096	-0.563256	-0.099944	0.086370	-0.822511	0.265892	0.053938	0.217859	-0.798107	-0.259708	-0.498112
36235	9.227420	0.393417	-3.335087	-0.546825	-0.092830	0.088280	-0.822811	0.270499	0.054545	0.214548	-0.799891	-0.255885	-0.498666
36236	9.217904	0.449117	-3.326030	-0.552240	-0.088347	0.093501	-0.820583	0.272442	0.056638	0.212174	-0.802777	-0.250891	-0.497578
36237	9.179064	0.325923	-3.356015	-0.530267	-0.058630	0.082938	-0.818922	0.276059	0.059448	0.209262	-0.804085	-0.247127	-0.498583
36238	9.154931	0.311531	-3.363071	-0.577570	-0.061867	0.066475	-0.817680	0.279684	0.060452	0.206339	-0.806622	-0.242180	-0.498131
36239	9.115952	0.152090	-3.392651	-0.537632	-0.072896	0.068752	-0.817546	0.281080	0.060326	0.203119	-0.807994	-0.238582	-0.498965
36240	9.202441	0.093684	-3.370368	-0.548536	-0.056329	0.036685	-0.816853	0.282898	0.058946	0.200388	-0.810160	-0.234363	-0.498557
36241	9.333196	0.058575	-3.442639	-0.541237	-0.049075	0.029674	-0.816858	0.283872	0.059932	0.196857	-0.811092	-0.231216	-0.499917
36242	9.403880	0.013937	-3.553383	-0.551956	-0.032955	0.047156	-0.816035	0.287356	0.061494	0.194280	-0.813038	-0.226680	-0.499841
36243	9.287928	-0.014331	-3.552912	-0.569886	-0.012435	0.076871	-0.815200	0.288474	0.060663	0.190951	-0.813894	-0.222289	-0.501699
36244	9.125580	-0.066107	-3.494127	-0.547987	-0.012820	0.105395	-0.814093	0.290983	0.061238	0.189110	-0.815827	-0.216747	-0.501682
36245	9.072365	0.079763	-3.408699	-0.566262	-0.006124	0.071528	-0.813824	0.293780	0.059872	0.185841	-0.816539	-0.212410	-0.503596
36246	9.053032	0.053243	-3.418042	-0.551583	0.042891	0.023621	-0.813274	0.296438	0.057945	0.183354	-0.817518	-0.207940	-0.504784
36247	9.159362	0.020946	-3.451652	-0.556793	0.091759	0.003817	-0.812022	0.298398	0.055588	0.179993	-0.816878	-0.204403	-0.508460
36248	9.286803	-0.032809	-3.417395	-0.530241	0.133203	-0.008494	-0.813696	0.298559	0.050170	0.177901	-0.816680	-0.200331	-0.511128
36249	9.380350	-0.154133	-3.401669	-0.543764	0.140361	0.004576	-0.813972	0.298719	0.044184	0.174990	-0.815450	-0.196700	-0.515489
36250	9.095674	-0.244529	-3.458269	-0.543684	0.138370	0.021330	-0.814519	0.296919	0.039712	0.173005	-0.815308	-0.191970	-0.518160
36251	9.070086	-0.403177	-3.347733	-0.559793	0.146961	0.074137	-0.815078	0.297917	0.033877	0.170617	-0.814281	-0.186971	-0.522377
36252	9.126493	-0.479878	-3.189897	-0.555848	0.188185	0.096040	-0.813272	0.301698	0.029305	0.169395	-0.813871	-0.180707	-0.525608
36253	9.263519	-0.649989	-3.202680	-0.557574	0.173361	0.143003	-0.811886	0.305623	0.023764	0.167920	-0.812734	-0.174470	-0.529930
36254	9.465194	-0.708591	-3.095981	-0.552479	0.110155	0.157634	-0.810924	0.310379	0.020463	0.167123	-0.813266	-0.167484	-0.531618
36255	9.340608	-0.796279	-2.945028	-0.521984	0.035911	0.179634	-0.807035	0.316511	0.021471	0.166204	-0.813519	-0.161442	-0.533385
36256	9.271570	-0.942525	-2.827324	-0.551223	0.001714	0.188310	-0.806780	0.321953	0.022501	0.165391	-0.815220	-0.154314	-0.533151
36257	9.585421	-0.973683	-2.856391	-0.562256	-0.024406	0.197249	-0.803030	0.327803	0.024204	0.163874	-0.816235	-0.147704	-0.533938
36258	9.495699	-0.935936	-3.093485	-0.556223	-0.092155	0.213657	-0.798865	0.333634	0.031754	0.162963	-0.818936	-0.140398	-0.532049
36259	9.466980	-0.892318	-3.103598	-0.551805	-0.101011	0.194302	-0.796097	0.338768	0.039587	0.161401	-0.820655	-0.134154	-0.531486
36260	9.417403	-0.672314	-3.139814	-0.568332	-0.103269	0.154333	-0.793331	0.344174	0.049929	0.159620	-0.823258	-0.127709	-0.529583
36261	9.348088	-0.461535	-3.125160	-0.546003	-0.127164	0.095482	-0.790557	0.347767	0.059278	0.157051	-0.824920	-0.123201	-0.528832
36262	9.295927	-0.374695	-3.203379	-0.528930	-0.132233	0.049716	-0.789163	0.346753	0.069564	0.154733	-0.827374	-0.118974	-0.526645
36263	9.278139	-0.370960	-3.396696	-0.541696	-0.120953	0.005272	-0.788612	0.347286	0.077087	0.151289	-0.828708	-0.115961	-0.526220
36264	9.166697	-0.423239	-3.366969	-0.542590	-0.091666	-0.046258	-0.789726	0.345036	0.082644	0.147825	-0.830505	-0.113043	-0.525005
36265	9.132710	-0.519822	-3.387592	-0.543569	-0.083174	-0.088803	-0.789859	0.342793	0.085408	0.143441	-0.831211	-0.111429	-0.525449
36266	9.049845	-0.455623	-3.252887	-0.537846	-0.015333	-0.122784	-0.792216	0.337343	0.088434	0.139420	-0.831982	-0.109601	-0.525696
36267	9.387732	-0.433528	-3.243921	-0.564187	0.012266	-0.167422	-0.792202	0.333846	0.090208	0.134075	-0.831537	-0.108775	-0.527956
36268	9.301115	-0.452586	-3.287085	-0.561319	0.026546	-0.155109	-0.795959	0.329103	0.091581	0.129410	-0.831817	-0.107109	-0.529019
36269	9.304809	-0.335346	-3.085434	-0.557750	0.019230	-0.145286	-0.796630	0.322116	0.093463	0.124423	-0.831287	-0.105931	-0.531282
36270	9.189508	-0.281728	-3.129370	-0.563081	0.029921	-0.130389	-0.800524	0.316820	0.093160	0.119995	-0.831542	-0.103815	-0.532318
36271	9.261360	-0.194476	-3.016876	-0.544720	0.056694	-0.110857	-0.800780	0.310664	0.096998	0.115672	-0.830611	-0.102083	-0.535055
36272	9.378886	0.014309	-3.132927	-0.546539	0.042941	-0.080659	-0.800489	0.307584	0.099332	0.112076	-0.830749	-0.099273	-0.536134
36273	9.363471	0.124238	-2.960163	-0.541025	0.025205	-0.015905	-0.802016	0.304509	0.101401	0.108765	-0.830300	-0.096058	-0.538094
36274	9.545360	0.454937	-3.225051	-0.552081	0.035760	-0.076162	-0.802143	0.300868	0.104429	0.105110	-0.830499	-0.093120	-0.539028
36275	9.217292	0.500518	-3.222705	-0.561716	-0.003932	-0.168979	-0.805485	0.296817	0.107477	0.099723	-0.830086	-0.092279	-0.540831
36276	9.101525	0.515732	-3.225136	-0.570436	0.073897	-0.204082	-0.807128	0.288582	0.107543	0.094449	-0.829623	-0.091183	-0.542670
36277	8.975899	0.846289	-3.049854	-0.517943	0.097763	-0.280570	-0.809199	0.282445	0.106799	0.088723	-0.827770	-0.092456	-0.546240
36278	9.054736	0.892973	-3.234115	-0.563679	0.064116	-0.319791	-0.811946	0.270723	0.106281	0.082279	-0.827118	-0.093349	-0.548080
36279	9.071932	0.963394	-3.549036	-0.547376	0.044136	-0.308834	-0.817497	0.261110	0.103577	0.075602	-0.825788	-0.094845	-0.550784
36280	8.999860	0.961159	-3.592407	-0.532553	0.079937	-0.291201	-0.821219	0.248555	0.102361	0.070009	-0.824892	-0.095569	-0.552737
36281	9.436939	1.215610	-3.813293	-0.552421	0.087053	-0.263036	-0.824112	0.239220	0.098108	0.063785	-0.823132	-0.096172	-0.556001
36282	10.013516	1.452598	-3.981014	-0.548924	0.061747	-0.246760	-0.826887	0.234204	0.096824	0.058376	-0.822482	-0.095991	-0.557586
36283	10.286148	1.594433	-4.212505	-0.530941	0.015500	-0.217872	-0.829507	0.225696	0.095641	0.052813	-0.821542	-0.096172	-0.559491
36284	9.038419	1.303695	-4.040870	-0.539949	-0.013036	-0.165025	-0.830459	0.219556	0.095167	0.048319	-0.821826	-0.094819	-0.559711
36285	8.549134	1.305319	-3.501410	-0.556530	0.047220	-0.054250	-0.831693	0.213836	0.094420	0.044194	-0.820858	-0.091984	-0.561942
36286	8.634900	1.283862	-3.368392	-0.544970	-0.012675	-0.012161	-0.831692	0.213840	0.093306	0.041338	-0.821390	-0.088050	-0.562012
36287	8.965549	1.510091	-3.571908	-0.563586	-0.077306	-0.022491	-0.830302	0.215365	0.095540	0.037208	-0.821867	-0.084714	-0.562115
36288	8.926573	1.578979	-3.802168	-0.554672	-0.118941	-0.005311	-0.832809	0.212004	0.100260	0.034087	-0.823566	-0.080632	-0.560425
36289	8.880400	1.693931	-4.016018	-0.560207	-0.169926	0.056878	-0.830303	0.213655	0.106108	0.030711	-0.825192	-0.076088	-0.558861
36290	8.847017	1.681696	-4.073827	-0.530716	-0.143715	0.131366	-0.829198	0.215869	0.111416	0.029474	-0.827299	-0.070027	-0.556600
36291	8.844251	1.618975	-4.058626	-0.554301	-0.158327	0.164786	-0.825308	0.220585	0.118400	0.027381	-0.828914	-0.063759	-0.555056
36292	8.834654	1.614142	-4.068224	-0.543118	-0.126171	0.189487	-0.824633	0.225035	0.123734	0.026609	-0.830821	-0.056576	-0.553017
36293	8.716371	1.627031	-4.058545	-0.546487	-0.092992	0.206914	-0.821581	0.229896	0.129332	0.025154	-0.831701	-0.049663	-0.552426
36294	8.662343	1.560254	-3.970742	-0.558813	-0.050960	0.246297	-0.819369	0.235045	0.133269	0.024832	-0.832739	-0.041315	-0.551564
36295	8.674458	1.438462	-3.725358	-0.558694	-0.056854	0.298503	-0.816895	0.244236	0.139196	0.024193	-0.833221	-0.032733	-0.551440
36296	8.808815	1.491580	-3.598070	-0.538609	-0.060975	0.346562	-0.812179	0.252308	0.144258	0.025311	-0.834292	-0.022935	-0.550264
36297	8.707654	1.603559	-3.570189	-0.559597	-0.086320	0.369465	-0.808719	0.259397	0.151687	0.025386	-0.835002	-0.013196	-0.549503
36298	9.278472	1.734680	-3.669066	-0.540278	-0.055935	0.395297	-0.805681	0.266337	0.162322	0.027012	-0.835854	-0.002558	-0.548281
36299	9.371046	1.240856	-3.707172	-0.552438	-0.005879	0.444345	-0.799013	0.275230	0.170999	0.027993	-0.835509	0.008362	-0.548700
36300	8.875815	0.926359	-3.485538	-0.543287	0.008567	0.427403	-0.792350	0.285523	0.178576	0.029926	-0.835443	0.019602	-0.548412
36301	8.616028	0.638378	-3.423987	-0.553841	0.070050	0.403808	-0.787347	0.291630	0.186262	0.030399	-0.834083	0.029878	-0.549990
36302	8.822373	0.356867	-3.404208	-0.538900	0.135845	0.394738	-0.784582	0.298030	0.191600	0.031988	-0.832423	0.040593	-0.551725
36303	9.577884	0.027188	-3.577926	-0.549466	0.192918	0.374922	-0.782939	0.305411	0.196400	0.032139	-0.829536	0.050389	-0.555246
36304	9.665756	-0.680017	-3.734457	-0.549389	0.150929	0.433502	-0.779612	0.311676	0.199783	0.033986	-0.827461	0.061855	-0.557070
36305	10.070367	-0.870965	-3.718370	-0.572952	0.134477	0.475847	-0.772103	0.320858	0.204834	0.034983	-0.824905	0.073532	-0.559376
36306	9.768900	-0.638951	-3.633571	-0.538803	0.085710	0.467664	-0.768781	0.327813	0.210731	0.037480	-0.823256	0.085374	-0.559961
36307	9.127810	-0.577908	-3.406267	-0.550288	-0.002550	0.460860	-0.762248	0.334879	0.223151	0.038922	-0.822015	0.096416	-0.559892
36308	8.837159	-0.594621	-3.280047	-0.579944	-0.070474	0.411323	-0.753459	0.338318	0.232870	0.040393	-0.822022	0.107648	-0.557728
36309	8.792796	-0.535423	-3.133257	-0.543613	-0.057914	0.397509	-0.745788	0.341195	0.244401	0.041334	-0.821330	0.117496	-0.556689
36310	9.149419	-0.577954	-3.391798	-0.543682	-0.062159	0.374613	-0.739379	0.344492	0.256226	0.042975	-0.821103	0.127701	-0.554649
36311	9.399813	-0.576151	-3.624113	-0.561401	-0.103756	0.305722	-0.733533	0.349192	0.266816	0.042688	-0.821017	0.136158	-0.552784
36312	9.269454	-0.575299	-3.619115	-0.539137	-0.159450	0.274451	-0.727688	0.353749	0.278379	0.043552	-0.821971	0.144562	-0.549154
36313	9.155142	-0.401285	-3.732051	-0.561227	-0.180553	0.228325	-0.721400	0.352574	0.291412	0.042571	-0.822842	0.151636	-0.546009
36314	9.065785	-0.303713	-3.677447	-0.549449	-0.171431	0.208936	-0.717358	0.353079	0.305037	0.042579	-0.824002	0.159049	-0.542135
36315	9.009972	-0.186764	-3.582027	-0.564695	-0.122517	0.187225	-0.712479	0.354989	0.315327	0.040831	-0.824285	0.165487	-0.539908
36316	9.146236	-0.047934	-3.658663	-0.564506	-0.075416	0.162218	-0.710525	0.354120	0.323660	0.039774	-0.824469	0.172358	-0.537551
36317	9.204237	-0.135627	-3.710919	-0.544481	-0.049916	0.122490	-0.705213	0.353099	0.333220	0.037326	-0.824105	0.177515	-0.536606
36318	9.181710	-0.139683	-3.609361	-0.522764	-0.035185	0.075758	-0.702692	0.351121	0.338473	0.035888	-0.824058	0.182534	-0.535090
36319	9.171350	-0.231157	-3.562418	-0.562620	-0.026119	0.089374	-0.702133	0.350264	0.343753	0.032615	-0.823520	0.187307	-0.534479
36320	9.023125	-0.263343	-3.448297	-0.556943	0.006170	0.099818	-0.701985	0.347454	0.349015	0.030719	-0.822904	0.193106	-0.533474
36321	9.080779	-0.215014	-3.390924	-0.553223	0.034267	0.080242	-0.700986	0.341284	0.356326	0.027199	-0.821689	0.197617	-0.533886
36322	9.148454	-0.007060	-3.303933	-0.538647	0.042199	0.093669	-0.697767	0.339440	0.362689	0.025402	-0.820639	0.203129	-0.533521
36323	9.186903	0.063124	-3.249194	-0.558464	0.072933	0.093263	-0.697328	0.333834	0.368896	0.021689	-0.818898	0.207864	-0.534535
36324	9.096244	0.164179	-3.025490	-0.554887	0.083914	0.071105	-0.697453	0.329635	0.372057	0.019219	-0.817438	0.213185	-0.534769
36325	9.167713	0.210535	-2.883544	-0.538424	0.127410	0.035659	-0.696880	0.326136	0.374106	0.014895	-0.815276	0.216708	-0.536787
36326	9.131496	0.334398	-2.822056	-0.541632	0.095687	-0.041142	-0.700926	0.323489	0.375085	0.011395	-0.814111	0.220050	-0.537281
36327	9.441985	0.420854	-2.982908	-0.542759	0.107330	-0.126954	-0.700910	0.319858	0.375186	0.005234	-0.812810	0.220886	-0.539001
36328	9.174781	0.807880	-3.194666	-0.562901	0.167351	-0.277942	-0.706612	0.313185	0.370146	-0.001474	-0.811859	0.220602	-0.540571
36329	9.121870	0.728075	-3.256527	-0.548188	0.237390	-0.359605	-0.713713	0.306940	0.363311	-0.010928	-0.810074	0.217634	-0.544331
36330	8.609759	0.591101	-3.261562	-0.553696	0.259618	-0.430699	-0.722610	0.296099	0.354213	-0.019546	-0.808658	0.214733	-0.547339
36331	10.111423	0.868167	-3.817568	-0.563737	0.382074	-0.394044	-0.730532	0.286092	0.345256	-0.030335	-0.805239	0.211223	-0.553222
36332	10.693622	1.990181	-4.282705	-0.538265	0.179550	-0.512528	-0.739995	0.276790	0.335621	-0.039274	-0.804880	0.206858	-0.554829
36333	9.777729	1.317761	-4.138666	-0.567465	0.225404	-0.403737	-0.748048	0.264546	0.327756	-0.049684	-0.803042	0.203206	-0.557999
36334	8.945082	1.052549	-3.332399	-0.562077	0.263082	-0.205989	-0.753604	0.257041	0.320756	-0.055926	-0.800330	0.203923	-0.561034
36335	9.241083	0.898174	-2.987966	-0.545426	0.207109	-0.001959	-0.758910	0.257093	0.308818	-0.061440	-0.796959	0.206429	-0.564330
36336	9.237958	0.721818	-2.981161	-0.554076	0.024118	-0.086770	-0.759047	0.257243	0.305756	-0.065224	-0.796392	0.209236	-0.563672
36337	9.253084	0.952434	-3.573318	-0.560897	-0.089817	-0.033895	-0.759753	0.258641	0.305637	-0.070131	-0.796428	0.211759	-0.562087
36338	9.026792	1.268522	-3.494390	-0.550803	-0.161768	0.143583	-0.756827	0.260150	0.311759	-0.070485	-0.796925	0.218442	-0.558772
36339	8.793087	1.223147	-3.256779	-0.545798	-0.222970	0.129798	-0.751391	0.262762	0.320659	-0.072780	-0.797722	0.223574	-0.555299
36340	8.940105	1.367816	-3.161941	-0.541933	-0.238382	0.239677	-0.745254	0.264383	0.333025	-0.071582	-0.798548	0.231782	-0.550885
36341	9.235964	1.459333	-3.301084	-0.553208	-0.295900	0.234670	-0.738000	0.266562	0.344692	-0.072552	-0.799560	0.238738	-0.546301
36342	8.879329	1.676878	-3.266790	-0.557003	-0.294630	0.192108	-0.732844	0.268465	0.357069	-0.071840	-0.801060	0.246400	-0.540767
36343	8.766552	1.659618	-3.048985	-0.565856	-0.266003	0.216563	-0.725859	0.268132	0.368434	-0.073438	-0.801684	0.253114	-0.536510
36344	8.998423	1.805866	-3.002602	-0.547564	-0.241780	0.222000	-0.718601	0.269473	0.380232	-0.072503	-0.802337	0.261047	-0.531840
36345	9.061704	1.807460	-3.070359	-0.560318	-0.229674	0.186407	-0.711897	0.269278	0.392436	-0.074613	-0.802612	0.267103	-0.528112
36346	9.889072	1.558233	-3.445620	-0.546992	-0.142255	0.187951	-0.705193	0.269934	0.400609	-0.074550	-0.802270	0.274311	-0.524937
36347	9.278432	0.933850	-3.428170	-0.555351	-0.056010	0.208349	-0.699479	0.273249	0.407842	-0.077351	-0.800500	0.280357	-0.524039
36348	8.720324	0.595615	-3.201355	-0.575132	-0.003311	0.159855	-0.697252	0.275048	0.411187	-0.078786	-0.798720	0.287172	-0.522850
36349	8.676954	0.348587	-3.329017	-0.563179	0.025711	0.131474	-0.695160	0.276438	0.411742	-0.082969	-0.796421	0.291913	-0.523084
36350	8.827392	0.293659	-3.459083	-0.543952	0.058269	0.110297	-0.691379	0.275594	0.410729	-0.084768	-0.794255	0.297486	-0.522948
36351	9.244127	0.153967	-3.735950	-0.539979	0.108816	0.103921	-0.692220	0.275731	0.412269	-0.089335	-0.791209	0.301379	-0.524574
36352	9.847338	-0.223022	-3.899271	-0.557660	0.130708	0.189473	-0.691233	0.273916	0.411407	-0.090937	-0.787703	0.308195	-0.525614
36353	9.719080	-0.433294	-3.645464	-0.540321	0.100136	0.269415	-0.688453	0.277816	0.412401	-0.093655	-0.783631	0.314680	-0.527377
36354	9.551420	-0.275708	-3.733983	-0.552651	0.011822	0.276881	-0.687624	0.280047	0.412836	-0.093488	-0.780728	0.322993	-0.526687
36355	9.111428	-0.226264	-3.613134	-0.544283	-0.046806	0.174631	-0.684274	0.280863	0.417276	-0.096279	-0.778704	0.328282	-0.525911
36356	8.881106	-0.175484	-3.453920	-0.551870	-0.071643	0.132184	-0.680920	0.280560	0.421983	-0.097065	-0.777529	0.334453	-0.523610
36357	8.935198	-0.349209	-3.355404	-0.544598	-0.074417	0.135809	-0.676590	0.281236	0.425717	-0.100053	-0.775975	0.339186	-0.522307
36358	9.311130	-0.545051	-3.377884	-0.551834	-0.086283	0.160620	-0.672959	0.281633	0.430011	-0.100428	-0.774685	0.345804	-0.519804
36359	9.326385	-0.637882	-3.521843	-0.539298	-0.114142	0.146782	-0.670173	0.283425	0.435162	-0.102904	-0.773400	0.350726	-0.517933
36360	9.250382	-0.415386	-3.572549	-0.545981	-0.127028	0.081335	-0.666409	0.285358	0.439332	-0.103713	-0.773025	0.356112	-0.514645
36361	9.285067	-0.367849	-3.664943	-0.552759	-0.164298	0.023116	-0.662910	0.283939	0.443748	-0.107299	-0.773033	0.359366	-0.511627
36362	9.169618	-0.328654	-3.696637	-0.561908	-0.167740	0.008859	-0.658723	0.284887	0.449715	-0.108802	-0.773494	0.363864	-0.507417
36363	9.169860	-0.299763	-3.713874	-0.561936	-0.158503	-0.015964	-0.654800	0.282204	0.455925	-0.112959	-0.773637	0.366602	-0.504310
36364	9.116674	-0.347834	-3.725348	-0.563747	-0.159403	-0.015996	-0.650889	0.282177	0.461605	-0.114797	-0.774124	0.370700	-0.500135
36365	9.038527	-0.307815	-3.587964	-0.572822	-0.140227	-0.041007	-0.648356	0.278538	0.462383	-0.119495	-0.774170	0.373127	-0.497150
36366	8.767576	-0.344363	-3.521955	-0.543765	-0.116541	-0.088646	-0.648078	0.277964	0.466833	-0.122059	-0.774759	0.375787	-0.493593
36367	8.849987	-0.345170	-3.567965	-0.556594	-0.101489	-0.150794	-0.644998	0.276829	0.470140	-0.127865	-0.775210	0.376270	-0.491041
36368	9.374716	-0.234905	-3.956496	-0.572668	-0.017740	-0.228320	-0.647506	0.274887	0.467911	-0.132989	-0.775751	0.376786	-0.488423
36369	9.533617	0.208941	-4.314434	-0.552337	0.092971	-0.320659	-0.649448	0.271690	0.464828	-0.141850	-0.775497	0.374077	-0.488415
36370	8.803378	0.377084	-4.054378	-0.555530	0.208845	-0.389665	-0.656958	0.262789	0.459361	-0.149972	-0.774985	0.371266	-0.488947
36371	7.613809	0.808127	-3.567098	-0.540373	0.322076	-0.381548	-0.665716	0.251519	0.453044	-0.160917	-0.772825	0.366772	-0.492266
36372	7.625430	0.931556	-3.140816	-0.559399	0.451210	-0.306487	-0.676012	0.240680	0.444235	-0.170033	-0.769136	0.364452	-0.496683
36373	9.436436	1.062831	-3.511973	-0.550688	0.647065	-0.224027	-0.687444	0.235171	0.428805	-0.181888	-0.762307	0.361258	-0.505269
36374	10.990057	2.254797	-3.793140	-0.566931	0.471012	-0.346501	-0.701108	0.228700	0.410457	-0.191617	-0.758432	0.358250	-0.509627
36375	9.562173	1.668311	-3.562391	-0.556347	0.434383	-0.408455	-0.711111	0.216066	0.395080	-0.203860	-0.754773	0.352898	-0.514024
36376	8.972254	1.699550	-3.412142	-0.547076	0.383350	-0.258654	-0.721410	0.206071	0.384470	-0.211699	-0.751045	0.351254	-0.517432
36377	9.417542	1.592987	-3.000787	-0.558197	0.271174	-0.099686	-0.726708	0.204302	0.374046	-0.219571	-0.746709	0.351158	-0.520483
36378	9.540397	1.611786	-2.962502	-0.558868	0.147480	-0.068831	-0.727550	0.206141	0.367385	-0.223930	-0.743945	0.353455	-0.521029
36379	9.330676	1.651697	-2.974748	-0.541465	0.054201	-0.126478	-0.729651	0.207978	0.362127	-0.230264	-0.742063	0.353718	-0.520773
36380	9.179509	1.472573	-3.173095	-0.541819	0.006785	-0.165159	-0.732302	0.207158	0.358518	-0.234363	-0.741474	0.355026	-0.518891
36381	9.101065	1.697531	-3.218993	-0.553117	-0.076421	-0.124072	-0.730901	0.206598	0.358083	-0.239877	-0.740840	0.356069	-0.516556
36382	9.121843	1.708333	-3.402776	-0.548103	-0.169528	-0.091580	-0.731450	0.204083	0.358758	-0.242041	-0.741474	0.359357	-0.512342
36383	8.987480	1.609166	-3.551296	-0.533205	-0.158576	-0.017197	-0.726710	0.206567	0.364597	-0.245528	-0.740989	0.362207	-0.509370
36384	9.051931	1.541460	-3.492637	-0.556409	-0.121119	0.037151	-0.726585	0.209631	0.366996	-0.246834	-0.740104	0.367235	-0.506416
36385	9.058974	1.548846	-3.463734	-0.552682	-0.106753	0.040646	-0.722820	0.211566	0.370469	-0.250338	-0.738543	0.370911	-0.504292
36386	9.121325	1.582708	-3.396541	-0.539902	-0.099704	0.052266	-0.720040	0.215183	0.372575	-0.251387	-0.737355	0.375870	-0.501831
36387	9.053982	1.505381	-3.463243	-0.549558	-0.041882	0.038508	-0.719908	0.217139	0.372176	-0.255292	-0.735141	0.379172	-0.500621
36388	9.000232	1.501401	-3.380974	-0.552123	-0.013031	0.036516	-0.717675	0.218250	0.372449	-0.257315	-0.733089	0.383565	-0.499247
36389	8.955629	1.483227	-3.240569	-0.555655	-0.002358	0.052315	-0.717124	0.220205	0.372047	-0.261412	-0.730308	0.386935	-0.498594
36390	9.194038	1.583943	-3.126032	-0.568382	-0.016106	0.087692	-0.717836	0.222856	0.373195	-0.263116	-0.727752	0.392230	-0.497295
36391	9.446932	1.626391	-3.039860	-0.557472	-0.031817	0.128663	-0.715743	0.223541	0.375554	-0.266200	-0.724606	0.396873	-0.496564
36392	9.693162	1.578728	-3.071068	-0.553774	-0.070452	0.217453	-0.712672	0.224646	0.377213	-0.265944	-0.721567	0.404159	-0.495247
36393	9.426467	1.530494	-2.937280	-0.562580	-0.029075	0.224990	-0.709887	0.227145	0.379725	-0.268117	-0.717525	0.410198	-0.494984
36394	9.169387	1.358610	-2.857698	-0.538946	-0.016381	0.199456	-0.706412	0.231737	0.382253	-0.268228	-0.714086	0.416741	-0.494430
36395	9.168004	1.262775	-2.726149	-0.568078	-0.028913	0.204481	-0.707414	0.237047	0.381758	-0.270618	-0.710102	0.422501	-0.493977
36396	9.211047	1.010732	-2.795882	-0.540692	-0.021951	0.217123	-0.704637	0.241644	0.383178	-0.270499	-0.706474	0.429294	-0.493387
36397	9.147762	0.895214	-2.782427	-0.553116	0.013992	0.232652	-0.701581	0.246807	0.381954	-0.272689	-0.701827	0.435037	-0.493784
36398	9.352987	0.646604	-2.912821	-0.540200	0.015381	0.273505	-0.699658	0.255327	0.380078	-0.272286	-0.697250	0.442357	-0.493986
36399	9.191112	0.541117	-2.940422	-0.536370	0.035034	0.287538	-0.697440	0.259928	0.380526	-0.273787	-0.691916	0.448543	-0.495078
36400	9.374085	0.375489	-2.962981	-0.541606	0.056538	0.305054	-0.693840	0.268297	0.380724	-0.273408	-0.686533	0.456018	-0.495952
36401	9.363215	0.008096	-2.983029	-0.521090	0.102778	0.359809	-0.692747	0.275010	0.376886	-0.274476	-0.679849	0.462613	-0.498454
36402	9.299195	-0.186814	-2.913114	-0.560857	0.117125	0.385754	-0.689138	0.281424	0.377064	-0.274043	-0.672878	0.470954	-0.500337
36403	9.456868	-0.431332	-2.823611	-0.558995	0.109721	0.407049	-0.689451	0.289813	0.374228	-0.275066	-0.665332	0.478433	-0.502766
36404	9.568666	-0.799165	-2.790662	-0.539061	0.091571	0.410906	-0.685008	0.297341	0.374690	-0.273768	-0.658332	0.486909	-0.504549
36405	9.729327	-1.080524	-2.792570	-0.561194	0.037737	0.398590	-0.679155	0.302494	0.374698	-0.274042	-0.651429	0.494597	-0.505881
36406	9.865380	-1.164526	-2.948870	-0.516285	-0.021443	0.346425	-0.675129	0.308758	0.377796	-0.271921	-0.646181	0.502503	-0.505965
36407	9.348212	-1.194628	-2.872939	-0.542128	-0.064198	0.298502	-0.671095	0.313063	0.382267	-0.271802	-0.641302	0.509194	-0.505546
36408	9.117969	-1.092530	-3.009079	-0.546240	-0.121475	0.256315	-0.665237	0.315822	0.388380	-0.269915	-0.637706	0.516703	-0.503483
36409	9.181025	-0.923499	-2.967558	-0.519212	-0.099099	0.160986	-0.660759	0.313835	0.395289	-0.270437	-0.634650	0.521568	-0.502046
36410	9.504785	-0.843424	-2.976133	-0.539481	-0.122065	0.125581	-0.656845	0.312682	0.403326	-0.269737	-0.632381	0.527294	-0.499297
36411	9.635448	-0.936635	-3.064669	-0.541191	-0.092035	0.095318	-0.652928	0.310972	0.411078	-0.271214	-0.629784	0.531496	-0.497320
36412	9.423339	-0.983991	-3.121847	-0.537903	-0.150609	0.092131	-0.649007	0.308851	0.416458	-0.270499	-0.628105	0.536899	-0.494019
36413	9.048235	-0.832453	-3.226934	-0.543392	-0.155982	0.087624	-0.645639	0.304626	0.425164	-0.271340	-0.626176	0.541369	-0.491120
36414	9.039421	-0.865064	-3.040508	-0.537837	-0.121563	0.063578	-0.641429	0.299842	0.433300	-0.271196	-0.624466	0.546217	-0.487998
36415	9.161794	-0.942831	-2.986646	-0.557568	-0.085508	0.072869	-0.639165	0.292272	0.440586	-0.273079	-0.621889	0.550246	-0.485706
36416	9.310866	-0.902116	-2.895483	-0.556482	-0.063157	0.093123	-0.636351	0.287080	0.446500	-0.273498	-0.619135	0.555290	-0.483243
36417	9.318918	-0.827678	-2.963979	-0.546568	-0.062072	0.068476	-0.633114	0.281187	0.452821	-0.275509	-0.616397	0.559007	-0.481311
36418	9.351410	-0.712435	-3.052293	-0.574687	-0.027237	0.018419	-0.632394	0.275443	0.458188	-0.277253	-0.613983	0.563071	-0.478651
36419	9.634559	-0.433196	-3.328824	-0.537173	0.056142	-0.048780	-0.632637	0.265932	0.463106	-0.281582	-0.611448	0.564580	-0.477590
36420	9.460588	-0.225894	-3.202843	-0.580140	0.197385	-0.105012	-0.634399	0.252669	0.463539	-0.287085	-0.608203	0.565891	-0.476906
36421	8.739495	0.124398	-2.790193	-0.558174	0.264269	-0.149520	-0.639231	0.238445	0.461200	-0.294965	-0.604653	0.565139	-0.477502
36422	8.602839	0.242825	-2.540042	-0.545255	0.327611	-0.188707	-0.646166	0.225344	0.458610	-0.302280	-0.601238	0.564278	-0.478257
36423	8.763480	0.420090	-2.629220	-0.558010	0.335995	-0.209195	-0.653791	0.210295	0.454195	-0.311502	-0.597590	0.562284	-0.479258
36424	9.045027	0.363700	-2.860927	-0.535992	0.371157	-0.218823	-0.662542	0.197916	0.445358	-0.319435	-0.594058	0.560614	-0.480383
36425	11.241149	0.819136	-3.564826	-0.551235	0.429487	-0.250665	-0.671440	0.187783	0.433343	-0.329969	-0.589921	0.557351	-0.482156
36426	10.479325	1.909709	-3.455164	-0.548873	0.208663	-0.445692	-0.678374	0.175536	0.425469	-0.338365	-0.590282	0.554095	-0.479641
36427	9.946561	1.730320	-3.307475	-0.567531	0.108408	-0.417125	-0.683774	0.163694	0.421069	-0.347096	-0.590902	0.551045	-0.476140
36428	9.189387	1.367621	-2.942394	-0.560172	0.025637	-0.248668	-0.686529	0.154069	0.419876	-0.351678	-0.590672	0.551405	-0.472632
36429	9.328068	1.358094	-2.780585	-0.529095	-0.024587	-0.090511	-0.687355	0.151566	0.417349	-0.355368	-0.589195	0.552744	-0.470145
36430	9.422817	1.502427	-2.791987	-0.545932	-0.103841	-0.083106	-0.686937	0.151843	0.417906	-0.356770	-0.588423	0.555817	-0.466412
36431	9.209811	1.502333	-3.021244	-0.549760	-0.148986	-0.072290	-0.684134	0.150015	0.419537	-0.359148	-0.587761	0.558438	-0.462272
36432	8.989921	1.363830	-3.362511	-0.557577	-0.306626	0.025850	-0.678559	0.153615	0.424964	-0.357390	-0.587516	0.564316	-0.456777
36433	8.937533	1.465397	-3.404651	-0.541016	-0.323793	0.121695	-0.672414	0.154273	0.433002	-0.355882	-0.586320	0.570368	-0.451948
36434	9.003040	1.467128	-3.448250	-0.533326	-0.293821	0.191503	-0.665303	0.157437	0.442730	-0.352429	-0.584159	0.577798	-0.447998
36435	9.158504	1.443042	-3.279052	-0.517040	-0.313034	0.216602	-0.659020	0.158230	0.451883	-0.349858	-0.581885	0.584605	-0.444124
36436	9.126522	1.521778	-3.473187	-0.554856	-0.265150	0.222070	-0.650368	0.161255	0.460205	-0.346660	-0.578858	0.592283	-0.440398
36437	9.062395	1.530567	-3.291981	-0.558608	-0.274060	0.211445	-0.645349	0.164019	0.465349	-0.345038	-0.575936	0.599045	-0.436339
36438	8.849516	1.493532	-3.245374	-0.550949	-0.209220	0.207547	-0.638936	0.167472	0.472439	-0.342538	-0.572515	0.606039	-0.433140
36439	9.023742	1.564777	-3.270565	-0.563552	-0.176506	0.186014	-0.633084	0.171771	0.477314	-0.342351	-0.568954	0.611800	-0.429871
36440	8.903557	1.504548	-3.361550	-0.541495	-0.127778	0.164713	-0.630295	0.173151	0.480511	-0.341064	-0.565337	0.617589	-0.427379
36441	9.667416	1.302391	-3.616438	-0.547602	0.065334	0.144136	-0.625550	0.175374	0.480636	-0.344032	-0.560289	0.621018	-0.426679
36442	9.190070	0.428992	-3.480408	-0.546489	0.201815	0.183788	-0.628915	0.177902	0.478460	-0.346683	-0.553521	0.624737	-0.427936
36443	8.414455	0.022080	-3.247703	-0.545760	0.291474	0.218409	-0.631019	0.180299	0.472929	-0.351742	-0.545563	0.627322	-0.430239
36444	8.373506	-0.116368	-3.014143	-0.514820	0.291114	0.239967	-0.634102	0.182840	0.466572	-0.354615	-0.537453	0.630648	-0.433214
36445	9.203981	-0.470882	-3.219096	-0.556434	0.305756	0.246602	-0.640539	0.185399	0.457316	-0.359615	-0.528844	0.633396	-0.435672
36446	11.304867	-1.018422	-3.641057	-0.558037	0.303786	0.292976	-0.641945	0.188779	0.449422	-0.362570	-0.519533	0.637424	-0.438542
36447	10.992125	-1.594632	-3.735691	-0.549990	0.112646	0.297650	-0.641544	0.193676	0.446127	-0.364475	-0.511904	0.641909	-0.439392
36448	9.206838	-0.885277	-3.784710	-0.543857	-0.020140	0.213340	-0.638908	0.198272	0.448104	-0.363778	-0.506468	0.647234	-0.438455
36449	7.903974	-0.482714	-3.328372	-0.546323	-0.112186	0.213640	-0.636109	0.197275	0.452112	-0.363389	-0.501872	0.652414	-0.436381
36450	8.370603	-0.936210	-2.724707	-0.556017	0.085999	0.222933	-0.632480	0.197950	0.456548	-0.364082	-0.495234	0.657092	-0.436369
36451	9.452299	-1.093730	-2.864539	-0.543162	0.102186	0.233808	-0.630810	0.200751	0.452803	-0.366216	-0.488459	0.660809	-0.436606
36452	9.914697	-1.251000	-2.815078	-0.567816	-0.041392	0.188472	-0.628590	0.204793	0.453385	-0.365590	-0.483237	0.666100	-0.434898
36453	9.313273	-1.168283	-3.332273	-0.557963	-0.197763	0.134612	-0.624407	0.207002	0.458251	-0.364694	-0.480224	0.671112	-0.431268
36454	9.045017	-1.076126	-3.550404	-0.532596	-0.173819	0.062189	-0.619095	0.206839	0.461691	-0.363024	-0.478045	0.675782	-0.427791
36455	9.201972	-1.065544	-3.246285	-0.553641	-0.167951	0.023002	-0.615743	0.207236	0.465987	-0.363397	-0.476268	0.679439	-0.423644
36456	9.220119	-1.113202	-3.120133	-0.568149	-0.160662	0.021010	-0.612948	0.206797	0.470279	-0.362570	-0.474231	0.683873	-0.419483
36457	9.206067	-1.069828	-3.154425	-0.552665	-0.138869	-0.005478	-0.608890	0.205088	0.477473	-0.363540	-0.472558	0.687006	-0.415392
36458	9.230386	-1.021651	-3.154996	-0.536408	-0.133215	-0.040697	-0.605103	0.202280	0.479643	-0.363282	-0.471329	0.690348	-0.411455
36459	9.134224	-0.977714	-3.181936	-0.534794	-0.138170	-0.091969	-0.602022	0.200303	0.484056	-0.364786	-0.470934	0.692483	-0.406963
36460	9.078829	-0.972607	-3.194000	-0.554745	-0.119836	-0.117095	-0.599486	0.195967	0.484549	-0.365495	-0.470486	0.695121	-0.402323
36461	9.052805	-0.934081	-3.242720	-0.556340	-0.071874	-0.139522	-0.598922	0.194136	0.488983	-0.368487	-0.470016	0.696471	-0.397783
36462	8.952134	-0.851588	-3.291831	-0.552620	-0.019922	-0.207923	-0.598065	0.189803	0.489767	-0.371272	-0.470015	0.697468	-0.393424
36463	9.716679	-0.588900	-3.411765	-0.559518	0.085328	-0.273918	-0.601261	0.185065	0.488907	-0.377527	-0.470107	0.696369	-0.389285
36464	9.568143	-0.074487	-3.615438	-0.559459	0.152848	-0.366289	-0.603608	0.178519	0.485514	-0.383991	-0.470859	0.694578	-0.385233
36465	8.727524	0.209713	-3.071413	-0.550123	0.239674	-0.419953	-0.610275	0.168918	0.479615	-0.393389	-0.471792	0.690751	-0.381471
36466	8.533574	0.531610	-2.804126	-0.560804	0.281006	-0.404419	-0.619182	0.160027	0.472070	-0.401869	-0.471991	0.687497	-0.378251
36467	8.867226	0.688996	-2.806329	-0.544409	0.289903	-0.395347	-0.623605	0.148887	0.465720	-0.411649	-0.472153	0.683304	-0.375116
36468	8.811290	0.760468	-3.026930	-0.551712	0.287368	-0.409563	-0.629722	0.141947	0.457199	-0.420089	-0.472348	0.679746	-0.371964
36469	9.338810	0.697830	-3.237150	-0.529513	0.331190	-0.377615	-0.639472	0.134180	0.448139	-0.430062	-0.471998	0.675111	-0.369446
36470	11.473008	1.407031	-3.615190	-0.538732	0.334263	-0.380735	-0.647835	0.129342	0.438960	-0.438716	-0.471462	0.671195	-0.367082
36471	10.217547	2.153204	-3.812719	-0.554985	0.118053	-0.485906	-0.650164	0.119314	0.432467	-0.446781	-0.473834	0.667441	-0.361097
36472	8.994016	1.631508	-3.450072	-0.545395	0.116646	-0.356078	-0.654745	0.111514	0.429914	-0.452333	-0.474428	0.665608	-0.356761
36473	8.914906	1.320356	-3.047814	-0.546632	0.098508	-0.148166	-0.656264	0.108041	0.425432	-0.457560	-0.472468	0.665098	-0.353635
36474	9.305391	1.463716	-2.917042	-0.545015	0.032967	-0.069804	-0.658514	0.111266	0.422976	-0.459928	-0.469813	0.666692	-0.351091
36475	9.287449	1.535448	-3.057961	-0.549014	-0.021856	-0.081887	-0.657956	0.111827	0.421863	-0.463072	-0.467784	0.667897	-0.347355
36476	9.175550	1.231926	-3.399948	-0.554935	-0.142092	-0.035262	-0.656004	0.112933	0.423809	-0.462936	-0.465765	0.671467	-0.343346
36477	9.029627	1.122727	-3.618412	-0.557564	-0.191663	0.065827	-0.654072	0.118506	0.426220	-0.462809	-0.462831	0.675664	-0.339225
36478	9.076549	1.351368	-3.335909	-0.552903	-0.190410	0.124285	-0.649189	0.120576	0.430383	-0.460876	-0.458965	0.681090	-0.336245
36479	9.148118	1.290988	-3.258012	-0.558158	-0.168943	0.144442	-0.645422	0.121664	0.436494	-0.460476	-0.454764	0.685757	-0.332999
36480	9.231994	1.303056	-3.176106	-0.556125	-0.149437	0.178862	-0.640531	0.121354	0.442582	-0.458719	-0.449789	0.691247	-0.330823
36481	9.007346	1.290094	-3.156331	-0.535319	-0.165798	0.180926	-0.636485	0.122864	0.447581	-0.457862	-0.445228	0.695996	-0.328214
36482	9.132703	1.391221	-3.089972	-0.544840	-0.084662	0.182121	-0.634252	0.123549	0.449939	-0.456836	-0.439830	0.700766	-0.326769
36483	8.938049	1.568252	-2.801738	-0.553282	0.023343	0.195482	-0.631465	0.125209	0.452859	-0.458654	-0.433622	0.703951	-0.325671
36484	9.039335	1.400420	-2.872488	-0.529820	-0.017467	0.213703	-0.628959	0.127429	0.455370	-0.458184	-0.427427	0.708206	-0.325298
36485	9.176672	1.438040	-2.515487	-0.536777	0.046574	0.209705	-0.630073	0.126313	0.455924	-0.460073	-0.420982	0.711100	-0.324721
36486	9.051853	1.438283	-2.602308	-0.553892	0.216048	0.206674	-0.630359	0.128138	0.453160	-0.463117	-0.413094	0.713214	-0.325887
36487	9.664169	1.119852	-2.667228	-0.544156	0.262932	0.303897	-0.631913	0.132765	0.448484	-0.467484	-0.403782	0.714796	-0.327850
36488	9.057164	0.484286	-2.502268	-0.523815	0.327073	0.262834	-0.635427	0.138241	0.441464	-0.471410	-0.394568	0.715996	-0.330816
36489	8.678269	0.352877	-2.256254	-0.543826	0.328091	0.253642	-0.638249	0.145819	0.432232	-0.476924	-0.385472	0.716376	-0.332805
36490	10.336832	0.253215	-2.996732	-0.565585	0.373384	0.163238	-0.644004	0.152286	0.422732	-0.482398	-0.376896	0.716475	-0.334523
36491	10.574477	-0.682903	-3.281387	-0.558603	0.268377	0.214331	-0.646250	0.155951	0.413734	-0.487302	-0.368557	0.717059	-0.335454
36492	10.587157	-1.016038	-3.210031	-0.544745	0.136509	0.241799	-0.649065	0.161141	0.408516	-0.488612	-0.360579	0.719765	-0.336421
36493	8.971422	-0.541427	-3.140678	-0.573187	0.012333	0.120760	-0.646576	0.168263	0.406621	-0.490454	-0.355116	0.722191	-0.334347
36494	9.167501	-0.293956	-2.788514	-0.559098	-0.053665	0.140848	-0.645183	0.168808	0.409959	-0.489760	-0.349686	0.726047	-0.332732
36495	9.444221	-0.569429	-2.505526	-0.554339	0.157576	0.093612	-0.644626	0.169649	0.408570	-0.493695	-0.343804	0.726679	-0.331665
36496	9.747281	-0.873510	-2.519452	-0.542018	-0.093459	0.152824	-0.645339	0.172719	0.409722	-0.492177	-0.338593	0.730834	-0.330149
36497	9.463270	-0.847618	-2.915625	-0.537835	-0.169270	0.163033	-0.641145	0.172561	0.412195	-0.490708	-0.333987	0.735002	-0.327765
36498	9.232882	-0.942221	-2.817611	-0.547486	-0.235474	0.112839	-0.633896	0.176709	0.419704	-0.487357	-0.330203	0.740242	-0.324793
36499	9.310120	-0.802126	-2.751623	-0.562462	-0.283747	0.080259	-0.630552	0.178639	0.424992	-0.484827	-0.327269	0.745080	-0.320457
36500	9.368104	-0.943134	-2.827447	-0.540578	-0.258338	0.049394	-0.624270	0.179994	0.433315	-0.481450	-0.324595	0.749994	-0.316785
36501	9.377491	-0.879955	-2.762926	-0.538455	-0.218936	0.074838	-0.619248	0.181918	0.439285	-0.479707	-0.321503	0.753954	-0.313161
36502	9.222836	-0.956384	-2.773947	-0.560394	-0.212915	0.016118	-0.616601	0.183573	0.443461	-0.477302	-0.318817	0.758269	-0.309139
36503	8.911971	-1.085688	-2.895317	-0.548952	-0.113575	-0.019819	-0.611295	0.184805	0.447333	-0.477762	-0.316353	0.760635	-0.305122
36504	8.921570	-1.234044	-2.649633	-0.554260	-0.051701	-0.085753	-0.609761	0.185635	0.448723	-0.478361	-0.314255	0.762677	-0.301229
36505	9.197266	-1.090807	-2.654017	-0.558072	-0.057662	-0.117533	-0.607949	0.186883	0.449975	-0.480288	-0.312804	0.763911	-0.296509
36506	9.366816	-1.201451	-2.785903	-0.546910	0.017716	-0.186840	-0.609903	0.186336	0.447895	-0.482482	-0.311887	0.764571	-0.292181
36507	9.671408	-0.722881	-3.241072	-0.544662	0.150305	-0.295409	-0.611850	0.184113	0.445937	-0.488501	-0.312019	0.762561	-0.287246
36508	9.228643	-0.042422	-3.081352	-0.560643	0.286433	-0.399061	-0.619658	0.179970	0.437318	-0.496061	-0.312612	0.759281	-0.282294
36509	8.396689	0.402979	-2.643035	-0.551374	0.369763	-0.463292	-0.629264	0.171365	0.428110	-0.506306	-0.313924	0.753949	-0.276888
36510	8.160833	0.362255	-2.436885	-0.544443	0.467017	-0.465641	-0.640822	0.161939	0.415008	-0.516735	-0.314592	0.748144	-0.272575
36511	9.388605	0.661393	-2.830881	-0.545099	0.500304	-0.440775	-0.650560	0.152511	0.401195	-0.528584	-0.314815	0.741326	-0.268191
36512	12.089336	1.869748	-3.200751	-0.561615	0.521615	-0.454528	-0.659460	0.142939	0.388350	-0.539686	-0.314726	0.734847	-0.263984
36513	11.016290	1.863193	-3.010775	-0.542944	0.286834	-0.420366	-0.668086	0.134618	0.377047	-0.548092	-0.315734	0.730184	-0.258338
36514	9.247496	1.357407	-2.971352	-0.541384	0.141125	-0.275685	-0.671557	0.129615	0.372007	-0.552442	-0.315169	0.728695	-0.253927
36515	9.118621	1.423968	-2.505587	-0.548787	0.071657	-0.165690	-0.675326	0.128801	0.367292	-0.556341	-0.313489	0.727961	-0.249564
36516	9.228139	1.671728	-2.194387	-0.546586	-0.004123	-0.154544	-0.677854	0.131750	0.363999	-0.557962	-0.311809	0.728826	-0.245491
36517	9.500533	1.697405	-2.451160	-0.560751	-0.101401	-0.145194	-0.676182	0.133568	0.362194	-0.559272	-0.310551	0.730172	-0.240046
36518	9.612383	1.531198	-2.637922	-0.539301	-0.182838	-0.116124	-0.676615	0.136356	0.363898	-0.558025	-0.309234	0.733196	-0.235384
36519	9.077386	1.558191	-2.724492	-0.557713	-0.269996	-0.039827	-0.672440	0.140237	0.369617	-0.556289	-0.307252	0.737027	-0.230063
36520	9.005329	1.461410	-2.815133	-0.555174	-0.213270	0.060680	-0.669101	0.143569	0.373387	-0.553828	-0.303269	0.741488	-0.226929
36521	9.094000	1.318818	-3.113275	-0.552269	-0.104295	0.164446	-0.663395	0.149404	0.378279	-0.553499	-0.297551	0.744656	-0.224923
36522	9.308910	1.367790	-2.795165	-0.559515	-0.093497	0.171407	-0.661049	0.156657	0.379172	-0.552285	-0.291299	0.748401	-0.223658
36523	9.256600	1.602612	-2.783217	-0.545408	-0.165786	0.187959	-0.658710	0.165021	0.381887	-0.550823	-0.285564	0.752285	-0.221618
36524	9.224488	1.132683	-2.603961	-0.565619	0.007789	0.328123	-0.655257	0.175065	0.382383	-0.550407	-0.276398	0.755735	-0.222533
36525	9.156650	1.172108	-2.551153	-0.552033	-0.123477	0.290152	-0.650549	0.186227	0.381905	-0.549073	-0.268834	0.759653	-0.221752
36526	9.329045	1.099403	-2.410430	-0.562421	0.007053	0.209631	-0.648350	0.195155	0.382816	-0.549079	-0.261459	0.762332	-0.221362
36527	9.440112	1.171380	-2.382387	-0.542510	-0.043274	0.286283	-0.644757	0.205341	0.382616	-0.548869	-0.253676	0.765186	-0.221091
36528	9.809690	0.773195	-2.305951	-0.547370	0.014808	0.344276	-0.640605	0.215947	0.381580	-0.548241	-0.244333	0.768287	-0.222415
36529	9.623810	0.277019	-2.227678	-0.558005	0.049109	0.337643	-0.638699	0.229087	0.376130	-0.549216	-0.235147	0.770309	-0.222917
36530	9.019238	-0.110857	-2.256368	-0.543192	0.101572	0.297513	-0.635958	0.243341	0.370685	-0.550016	-0.226138	0.772068	-0.224176
36531	9.297713	-0.242318	-2.129629	-0.537950	0.096614	0.248100	-0.635727	0.255647	0.365100	-0.551940	-0.218301	0.772933	-0.224235
36532	10.068005	-0.467625	-2.601730	-0.524827	0.136070	0.272932	-0.633957	0.267948	0.359921	-0.553224	-0.209687	0.773993	-0.225634
36533	9.550076	-1.272776	-2.799849	-0.536074	0.039470	0.290887	-0.630092	0.280941	0.355151	-0.553958	-0.201428	0.775558	-0.225981
36534	9.197393	-1.997473	-3.105403	-0.558050	-0.020883	0.294388	-0.627628	0.294072	0.351786	-0.552766	-0.192790	0.778468	-0.226429
36535	9.835045	-2.341271	-3.336795	-0.555401	-0.005774	0.224538	-0.622366	0.307482	0.346591	-0.553041	-0.185491	0.780280	-0.225614
36536	9.617352	-1.951669	-3.087146	-0.559150	-0.122327	0.161509	-0.619038	0.314745	0.343716	-0.550800	-0.179343	0.783709	-0.224180
36537	9.113258	-1.909948	-3.106267	-0.556000	-0.186990	0.130884	-0.614877	0.322551	0.344879	-0.548562	-0.174266	0.787123	-0.221693
36538	9.021651	-2.125662	-2.912853	-0.543015	-0.141989	0.126281	-0.608332	0.328808	0.348237	-0.546062	-0.168914	0.790488	-0.220030
36539	9.121891	-2.040551	-2.727887	-0.555662	-0.089107	0.064791	-0.605696	0.333972	0.347155	-0.545576	-0.164401	0.792553	-0.217206
36540	9.176158	-2.049111	-2.882503	-0.559496	-0.099454	0.017056	-0.604739	0.338852	0.348870	-0.544242	-0.160393	0.795099	-0.214222
36541	9.098353	-2.120873	-2.842939	-0.564176	-0.130192	0.029548	-0.602376	0.342339	0.348331	-0.543219	-0.156474	0.797495	-0.210788
36542	9.105070	-2.049721	-3.051539	-0.560113	-0.185628	-0.017814	-0.598761	0.346931	0.350580	-0.540623	-0.153366	0.800813	-0.207132
36543	9.072962	-2.153157	-3.006849	-0.559865	-0.145062	-0.021621	-0.597654	0.349440	0.351154	-0.539498	-0.150327	0.803153	-0.203198
36544	9.108839	-2.237961	-3.005951	-0.556233	-0.142295	-0.030445	-0.595144	0.351534	0.349764	-0.537600	-0.147269	0.805892	-0.199589
36545	9.087750	-2.136531	-3.038465	-0.554293	-0.124346	-0.023445	-0.594866	0.351668	0.351156	-0.536741	-0.144189	0.807942	-0.195830
36546	9.190374	-2.039292	-2.843972	-0.552506	-0.118907	-0.026972	-0.593760	0.354456	0.352012	-0.535163	-0.141009	0.810375	-0.192379
36547	9.180743	-2.092576	-2.872360	-0.556216	-0.127805	-0.037584	-0.591529	0.355983	0.353125	-0.534264	-0.138105	0.812384	-0.188469
36548	9.166429	-2.039293	-2.868103	-0.546275	-0.142397	-0.023220	-0.589440	0.357364	0.356327	-0.532244	-0.135006	0.815005	-0.185084
36549	9.145535	-2.159079	-2.721763	-0.549080	-0.156845	-0.019652	-0.586223	0.356788	0.359221	-0.530746	-0.131949	0.817297	-0.181448
36550	9.256418	-2.164520	-2.707353	-0.574359	-0.138828	-0.004998	-0.584826	0.356352	0.363524	-0.528759	-0.128230	0.819975	-0.177797
36551	9.160881	-2.008632	-3.380681	-0.555780	-0.088481	-0.000635	-0.583699	0.353400	0.368638	-0.528288	-0.124503	0.821566	-0.174473
36552	9.393787	-1.997501	-2.912365	-0.542041	-0.099429	-0.189692	-0.582992	0.350447	0.374592	-0.527475	-0.124009	0.823203	-0.169496
36553	9.566234	-1.739631	-3.239251	-0.550895	-0.028503	-0.252073	-0.584218	0.342199	0.378276	-0.528820	-0.124226	0.823466	-0.163774
36554	9.336407	-1.380931	-3.305768	-0.542525	0.037686	-0.303688	-0.587946	0.330189	0.381384	-0.530612	-0.125134	0.823320	-0.157913
36555	8.775277	-1.158244	-3.041715	-0.537127	0.164264	-0.263808	-0.593622	0.316090	0.383928	-0.535089	-0.125045	0.821403	-0.152774
36556	8.750216	-1.007052	-2.850069	-0.547488	0.252463	-0.248542	-0.600141	0.303256	0.384681	-0.540205	-0.124307	0.819048	-0.147943
36557	8.912252	-0.503688	-2.962218	-0.538552	0.241684	-0.251807	-0.606107	0.292101	0.384054	-0.545856	-0.123745	0.816245	-0.143083
36558	9.281478	-0.263127	-3.153863	-0.565916	0.264110	-0.319382	-0.615001	0.279284	0.381343	-0.551345	-0.123911	0.813538	-0.137190
36559	9.295918	-0.066845	-3.054590	-0.569551	0.280496	-0.335425	-0.621943	0.267578	0.379186	-0.557849	-0.124253	0.810072	-0.130955
36560	9.984766	0.325979	-3.308769	-0.560699	0.261817	-0.354466	-0.631107	0.252813	0.374367	-0.563294	-0.125026	0.807163	-0.124730
36561	9.709798	0.579680	-3.207333	-0.543199	0.135148	-0.307510	-0.635809	0.240822	0.372329	-0.567218	-0.125580	0.805220	-0.118802
36562	10.092833	0.585571	-3.425374	-0.545291	0.061813	-0.260994	-0.641094	0.234137	0.370768	-0.569112	-0.125492	0.804681	-0.113367
36563	9.968678	0.769494	-3.509412	-0.546223	-0.089571	-0.258303	-0.642885	0.227718	0.370715	-0.569243	-0.125748	0.805377	-0.107324
36564	9.338999	0.797538	-3.523380	-0.553737	-0.132840	-0.260019	-0.642867	0.223103	0.372757	-0.567982	-0.125970	0.807015	-0.101267
36565	8.754061	0.703053	-3.763168	-0.556347	-0.289907	-0.232666	-0.640336	0.218745	0.379935	-0.564763	-0.126115	0.810032	-0.094792
36566	8.810137	0.633891	-3.559506	-0.539816	-0.292387	-0.167001	-0.638092	0.215927	0.386157	-0.560649	-0.125290	0.813601	-0.089599
36567	8.658969	0.626868	-3.675205	-0.546648	-0.269666	-0.087630	-0.635564	0.212269	0.392785	-0.557373	-0.123147	0.816674	-0.084926
36568	8.935414	0.655092	-3.521250	-0.555062	-0.192755	-0.017377	-0.632624	0.210425	0.399290	-0.554608	-0.119525	0.819450	-0.081397
36569	9.047018	0.833286	-3.511307	-0.547149	-0.121352	0.054863	-0.628431	0.210403	0.403158	-0.553462	-0.114797	0.821169	-0.078632
36570	9.166189	0.880275	-3.606225	-0.544992	-0.081039	0.081214	-0.626484	0.211920	0.407755	-0.552307	-0.109479	0.822861	-0.076622
36571	9.115696	0.890138	-3.625597	-0.539336	-0.060557	0.104147	-0.624539	0.214700	0.409998	-0.552015	-0.103942	0.823957	-0.074638
36572	9.021765	0.846946	-3.670898	-0.535443	-0.031931	0.123456	-0.623011	0.216646	0.411677	-0.551544	-0.097950	0.825120	-0.073354
36573	9.125065	0.933940	-3.568108	-0.558510	0.080188	0.092447	-0.621627	0.220274	0.411565	-0.553574	-0.092202	0.824615	-0.071170
36574	9.107249	0.988123	-3.423714	-0.569516	0.060285	0.106592	-0.622765	0.224748	0.410645	-0.554673	-0.085967	0.824707	-0.069320
36575	9.123703	0.857001	-3.120243	-0.538490	0.085302	0.112081	-0.621665	0.230066	0.406235	-0.556681	-0.080129	0.824080	-0.067655
36576	9.227868	1.071762	-3.067205	-0.516660	0.095996	0.115855	-0.621813	0.232306	0.404588	-0.558226	-0.074272	0.823651	-0.066838
36577	9.308922	1.173864	-2.889650	-0.540241	0.121537	0.094213	-0.621686	0.235519	0.404063	-0.560824	-0.068686	0.822520	-0.064952
36578	9.483484	0.939417	-3.104730	-0.550517	0.165883	0.178761	-0.623236	0.238462	0.402016	-0.563438	-0.061318	0.821360	-0.064382
36579	9.226898	0.550920	-2.882589	-0.551597	0.253698	0.225867	-0.623954	0.243926	0.396785	-0.567990	-0.053288	0.818817	-0.063927
36580	8.731291	0.246425	-2.607909	-0.556001	0.391926	0.276122	-0.629008	0.250114	0.387138	-0.574086	-0.043963	0.815056	-0.064618
36581	8.876564	-0.223174	-2.583533	-0.551995	0.433206	0.291807	-0.631274	0.258529	0.377214	-0.581346	-0.034620	0.810309	-0.065094
36582	8.706784	-0.374132	-2.547794	-0.555479	0.416366	0.359046	-0.633823	0.267640	0.368414	-0.587554	-0.023917	0.806071	-0.066769
36583	9.245309	-0.957612	-2.561334	-0.562253	0.429955	0.457999	-0.635535	0.277592	0.358223	-0.594329	-0.011766	0.801166	-0.069044
36584	10.845860	-1.744250	-2.690007	-0.540295	0.440800	0.461076	-0.636699	0.290199	0.346940	-0.600548	0.000435	0.796327	-0.072153
36585	10.875061	-2.340923	-3.007165	-0.544612	0.307505	0.457366	-0.635909	0.303633	0.337323	-0.605108	0.012221	0.792530	-0.074775
36586	9.895618	-2.068418	-2.926743	-0.578397	0.171233	0.388636	-0.633161	0.315504	0.334918	-0.606932	0.023334	0.790727	-0.076419
36587	9.101605	-1.823902	-2.498317	-0.531733	0.135610	0.307863	-0.629415	0.323466	0.331350	-0.608819	0.032355	0.788848	-0.077531
36588	8.805223	-1.781675	-2.227772	-0.530383	0.089094	0.265634	-0.628042	0.329329	0.331122	-0.609442	0.040808	0.787881	-0.078480
36589	9.088449	-1.903409	-2.086651	-0.557966	0.062637	0.219508	-0.625270	0.335186	0.331440	-0.610189	0.048653	0.786885	-0.078188
36590	9.327096	-2.006498	-2.100317	-0.554518	0.050353	0.184275	-0.623618	0.341184	0.332325	-0.610234	0.056053	0.786398	-0.077792
36591	9.518310	-2.265094	-2.295820	-0.526376	0.047712	0.165173	-0.621403	0.347194	0.329028	-0.610787	0.062648	0.785510	-0.077384
36592	9.376490	-2.351920	-2.410641	-0.533951	0.034941	0.085511	-0.619458	0.350971	0.325570	-0.610711	0.068215	0.785229	-0.076122
36593	9.325706	-2.201232	-2.325270	-0.548427	0.051241	0.083477	-0.619192	0.354182	0.325601	-0.611353	0.073816	0.784388	-0.074396
36594	9.273757	-2.306535	-2.212878	-0.540299	0.053150	0.065838	-0.619472	0.354606	0.324214	-0.611543	0.079176	0.783869	-0.072767
36595	9.210704	-2.199236	-2.122173	-0.569478	0.040685	0.063801	-0.617528	0.357672	0.324510	-0.611960	0.084722	0.783170	-0.070514
36596	9.231728	-2.317582	-2.089470	-0.538611	0.038780	0.058853	-0.616827	0.357392	0.324223	-0.611901	0.089926	0.782784	-0.068848
36597	9.284563	-2.228020	-2.013220	-0.573185	0.053690	0.022990	-0.617397	0.360048	0.323837	-0.612520	0.094906	0.781954	-0.066036
36598	9.303421	-2.252016	-1.967069	-0.558383	0.089514	0.038866	-0.615438	0.360047	0.322847	-0.613210	0.100102	0.780957	-0.063719
36599	9.572290	-2.247714	-1.781426	-0.551269	0.087977	0.008927	-0.617954	0.359352	0.323556	-0.614384	0.104642	0.779653	-0.061026
36600	9.479756	-2.222224	-1.663190	-0.540254	0.118689	-0.007077	-0.621855	0.356154	0.322020	-0.615586	0.108929	0.778320	-0.058366
36601	9.489314	-2.197968	-1.639311	-0.553108	0.104448	-0.019521	-0.622116	0.351402	0.323505	-0.617018	0.113069	0.776820	-0.055270
36602	9.545848	-2.216598	-1.470042	-0.533181	0.102598	-0.024583	-0.622525	0.348887	0.324318	-0.617972	0.116972	0.775672	-0.052538
36603	9.552297	-2.167522	-1.344953	-0.567032	0.088688	-0.062932	-0.625310	0.345394	0.327089	-0.619152	0.120591	0.774425	-0.048732
36604	9.573753	-2.143205	-1.299345	-0.546639	0.018467	-0.079065	-0.625016	0.341331	0.330945	-0.618797	0.123728	0.774421	-0.045320
36605	9.641193	-2.257448	-1.336820	-0.554130	-0.011966	-0.096657	-0.627496	0.331262	0.337267	-0.618468	0.126568	0.774437	-0.041545
36606	9.626708	-2.017381	-1.221084	-0.552586	-0.018711	-0.147884	-0.629425	0.323711	0.341939	-0.617553	0.128676	0.775036	-0.037281
36607	9.607430	-1.852452	-1.145578	-0.571005	-0.040021	-0.172725	-0.629396	0.315873	0.347569	-0.616801	0.130515	0.775548	-0.032365
36608	9.569622	-1.857712	-1.251784	-0.547984	-0.104408	-0.237527	-0.630479	0.306364	0.352493	-0.614595	0.131115	0.777391	-0.027289
36609	9.410921	-1.823244	-1.309946	-0.548452	-0.170903	-0.258381	-0.632401	0.296854	0.358259	-0.611902	0.131260	0.779656	-0.021997
36610	9.672413	-1.502713	-1.574827	-0.557746	-0.162953	-0.329202	-0.633478	0.285661	0.365952	-0.608749	0.130511	0.782395	-0.015797
36611	9.832808	-1.053288	-1.812016	-0.543280	-0.108853	-0.435420	-0.636787	0.273649	0.369335	-0.607049	0.127821	0.784274	-0.008224
36612	9.631280	-0.764528	-1.827050	-0.565060	-0.058530	-0.510297	-0.638556	0.261349	0.374235	-0.605471	0.124336	0.786095	0.000567
36613	9.112115	-0.423608	-1.936474	-0.555971	-0.083410	-0.458786	-0.643811	0.246829	0.377189	-0.604049	0.121402	0.787598	0.008751
36614	9.331615	-0.390964	-1.905721	-0.561040	-0.041399	-0.416593	-0.647528	0.232162	0.381245	-0.602663	0.119321	0.788854	0.016388
36615	8.979366	0.033901	-2.335250	-0.570074	-0.021301	-0.443359	-0.648711	0.213580	0.385239	-0.602090	0.116746	0.789457	0.024813
36616	9.192778	0.373977	-2.614782	-0.557407	-0.008401	-0.475921	-0.653682	0.198224	0.387626	-0.601117	0.113662	0.790340	0.033184
36617	11.076830	1.217871	-3.346761	-0.552959	0.128621	-0.454951	-0.656704	0.184958	0.390018	-0.602822	0.110529	0.789071	0.041912
36618	10.785410	2.146137	-3.598354	-0.583962	-0.071395	-0.635364	-0.659147	0.167366	0.390969	-0.600543	0.105308	0.790888	0.052488
36619	9.557872	1.123991	-3.271194	-0.544406	-0.087356	-0.507813	-0.663554	0.150608	0.394450	-0.598640	0.101336	0.792211	0.061352
36620	8.818184	1.158711	-3.101454	-0.556897	-0.053857	-0.232313	-0.664893	0.136362	0.396541	-0.597058	0.102135	0.792869	0.066697
36621	9.191792	1.388949	-2.621274	-0.566260	-0.124827	-0.146978	-0.664590	0.130207	0.399540	-0.594876	0.104151	0.793822	0.071570
36622	9.143617	1.709621	-2.789093	-0.541671	-0.185894	-0.278972	-0.663181	0.126977	0.404231	-0.591114	0.104206	0.796118	0.076948
36623	8.984721	1.788356	-3.111119	-0.558262	-0.200605	-0.337469	-0.661756	0.119412	0.410828	-0.587377	0.103151	0.798319	0.083872
36624	8.903680	1.797747	-3.236760	-0.540651	-0.183277	-0.271031	-0.660875	0.109065	0.414474	-0.583616	0.103313	0.800482	0.089141
36625	9.066718	1.807277	-3.094527	-0.531888	-0.137361	-0.171219	-0.659173	0.102620	0.419687	-0.581145	0.104450	0.801589	0.093886
36626	9.231782	1.820010	-3.210869	-0.549590	-0.114678	-0.077753	-0.657764	0.099534	0.422987	-0.578781	0.107685	0.802478	0.097185
36627	9.139510	1.840438	-3.128821	-0.541775	-0.063130	-0.005458	-0.656493	0.095887	0.427258	-0.577743	0.111413	0.802325	0.100372
36628	9.153016	1.826595	-3.010289	-0.545368	-0.061443	0.008639	-0.655655	0.095882	0.428226	-0.576383	0.115878	0.802374	0.102712
36629	9.017714	1.909987	-2.950632	-0.548061	-0.052419	0.006763	-0.654252	0.094193	0.431262	-0.575487	0.119807	0.802022	0.105930
36630	9.041789	1.943818	-2.926880	-0.528900	-0.045444	0.022876	-0.651740	0.095583	0.431536	-0.574428	0.124273	0.801843	0.107873
36631	8.900340	1.972562	-2.724046	-0.546781	0.013296	0.009887	-0.653125	0.092516	0.430957	-0.574559	0.128046	0.800693	0.111248
36632	9.231599	2.105707	-2.740473	-0.562957	0.026596	0.046856	-0.652291	0.093487	0.432215	-0.574596	0.133126	0.799502	0.113633
36633	9.433956	1.762947	-2.857731	-0.545833	0.109791	0.104934	-0.653692	0.094050	0.431814	-0.576455	0.138135	0.796942	0.116199
36634	9.480943	1.736541	-2.395997	-0.551231	0.104881	0.150887	-0.655092	0.094617	0.430298	-0.577971	0.144550	0.794527	0.117393
36635	9.185656	1.508819	-2.395477	-0.557915	0.180360	0.171487	-0.656787	0.099100	0.427154	-0.581032	0.150537	0.790844	0.119609
36636	9.573341	1.101792	-2.169159	-0.555232	0.156701	0.198219	-0.659327	0.105267	0.421945	-0.583411	0.157605	0.787582	0.120445
36637	9.608027	0.972379	-2.346563	-0.548735	0.136275	0.262113	-0.659069	0.110718	0.419910	-0.585970	0.164975	0.784032	0.121308
36638	9.531132	1.059858	-2.347437	-0.534332	0.097135	0.297903	-0.660770	0.116455	0.417475	-0.587640	0.173483	0.781076	0.120433
36639	9.592669	1.043477	-2.199945	-0.542030	0.042405	0.276922	-0.660236	0.122741	0.416422	-0.588719	0.181179	0.778472	0.120689
36640	9.636093	0.856572	-2.287319	-0.555257	-0.043962	0.270209	-0.659150	0.130279	0.416492	-0.587964	0.189813	0.777099	0.119939
36641	9.650880	0.739881	-2.382686	-0.556200	-0.049267	0.259608	-0.656099	0.135849	0.419034	-0.587458	0.197582	0.775492	0.120278
36642	9.660284	0.359461	-2.533093	-0.558904	-0.061909	0.263153	-0.653465	0.141002	0.421295	-0.586316	0.206164	0.774230	0.119576
36643	9.636205	0.226251	-2.604062	-0.544475	-0.054276	0.208409	-0.650681	0.143358	0.424920	-0.585591	0.212987	0.772820	0.120286
36644	9.466886	0.077343	-2.626337	-0.549857	-0.080018	0.265068	-0.648464	0.147389	0.428845	-0.584140	0.221507	0.771671	0.119326
36645	9.412792	0.013043	-2.528897	-0.546452	-0.103248	0.240457	-0.645690	0.152401	0.431522	-0.582663	0.228943	0.770598	0.119446
36646	9.242373	0.020641	-2.644733	-0.553047	-0.055535	0.345330	-0.641228	0.154184	0.438332	-0.581682	0.238643	0.768663	0.117694
36647	9.516465	0.085668	-2.790800	-0.559398	-0.027341	0.026684	-0.639413	0.154451	0.440688	-0.580735	0.242731	0.767613	0.120829
36648	9.236912	0.172429	-3.110339	-0.541122	0.057852	0.158155	-0.638152	0.153889	0.440951	-0.581066	0.249119	0.765189	0.121608
36649	9.151782	-0.106212	-2.539298	-0.563956	0.026078	0.191619	-0.638721	0.156122	0.441536	-0.581259	0.255634	0.762644	0.123134
36650	9.490319	-0.302802	-2.718776	-0.531488	0.045960	0.073388	-0.638867	0.157944	0.439745	-0.581203	0.260623	0.760746	0.124681
36651	9.766982	-0.344572	-2.936142	-0.551112	0.094667	0.081767	-0.639018	0.160883	0.437688	-0.582190	0.265124	0.757943	0.127618
36652	9.785895	-0.521323	-2.970439	-0.562840	0.001803	-0.004512	-0.638607	0.163119	0.436872	-0.581070	0.269394	0.756840	0.130298
36653	9.608804	-0.606252	-3.203630	-0.566525	-0.001558	-0.031109	-0.640856	0.165638	0.436915	-0.580179	0.272610	0.755683	0.134236
36654	9.224052	-0.331513	-2.940394	-0.556274	-0.086184	-0.048218	-0.638899	0.165629	0.438154	-0.577623	0.276366	0.755810	0.136836
36655	9.414510	-0.334979	-2.916447	-0.575868	-0.007465	-0.072779	-0.638895	0.164508	0.439257	-0.576433	0.279069	0.754895	0.141350
36656	9.008829	-0.109225	-2.778281	-0.559782	-0.033546	-0.091068	-0.637919	0.165348	0.438143	-0.574508	0.282064	0.754599	0.144779
36657	9.397167	-0.128948	-2.449972	-0.557746	-0.014151	-0.041563	-0.638772	0.168702	0.437906	-0.573379	0.285032	0.753595	0.148621
36658	9.728951	0.280581	-2.711107	-0.554761	0.174981	-0.028403	-0.641029	0.173887	0.433799	-0.574782	0.288283	0.750522	0.152433
36659	9.235243	0.049684	-2.645048	-0.534068	0.201134	-0.148766	-0.642975	0.172092	0.428781	-0.576661	0.288691	0.747687	0.158380
36660	9.218264	0.124525	-2.288256	-0.567894	0.192531	-0.177428	-0.647711	0.168488	0.424183	-0.577751	0.289783	0.745166	0.164189
36661	9.776821	0.262674	-2.048920	-0.555099	0.150861	-0.053052	-0.651044	0.163761	0.420120	-0.579039	0.291976	0.742216	0.169054
36662	9.855970	0.425455	-2.217564	-0.546647	0.032554	-0.023873	-0.652292	0.161393	0.419409	-0.578348	0.295625	0.740672	0.171824
36663	9.413665	0.320177	-2.493665	-0.570857	0.049389	0.014573	-0.652293	0.161531	0.419689	-0.578236	0.299309	0.738403	0.175551
36664	9.731113	0.388413	-1.697490	-0.548461	0.017661	0.025682	-0.652425	0.160284	0.416752	-0.577462	0.303749	0.736687	0.177673
36665	9.547535	0.683958	-2.154797	-0.540786	0.088063	0.008553	-0.653120	0.158885	0.418275	-0.578064	0.306809	0.734062	0.181284
36666	9.494062	0.417964	-2.233910	-0.568086	0.073819	0.002087	-0.654506	0.156098	0.417421	-0.577884	0.310913	0.731724	0.184293
36667	9.581409	0.460669	-2.273163	-0.564862	0.029121	-0.036499	-0.654640	0.154559	0.418381	-0.577277	0.313771	0.729930	0.188415
36668	9.402791	0.345470	-2.324796	-0.556427	0.081572	-0.065080	-0.656727	0.152052	0.417953	-0.577005	0.316710	0.727921	0.192069
36669	9.438707	0.389103	-2.267341	-0.544611	0.107102	-0.104012	-0.657972	0.149270	0.415566	-0.577370	0.318027	0.725693	0.197160
36670	9.595362	0.509486	-2.181909	-0.533687	0.114221	-0.097692	-0.659489	0.144670	0.414276	-0.577567	0.320085	0.723560	0.201054
36671	9.571997	0.513861	-2.278576	-0.557372	0.098077	-0.093447	-0.661713	0.141890	0.411897	-0.577724	0.321708	0.721279	0.206144
36672	9.780523	0.520976	-2.090468	-0.559394	0.063746	-0.079955	-0.663096	0.138265	0.411034	-0.577074	0.324508	0.719469	0.209868
36673	9.705920	0.606115	-2.076820	-0.571389	0.034957	-0.079039	-0.666721	0.136046	0.409089	-0.576259	0.326731	0.717723	0.214584
36674	9.684317	0.686147	-2.053522	-0.541439	0.018347	-0.051158	-0.666439	0.135487	0.408941	-0.575172	0.329915	0.716286	0.217411
36675	9.744493	0.664080	-2.043691	-0.554209	-0.003428	-0.027280	-0.666015	0.134510	0.408510	-0.574114	0.332817	0.714681	0.221034
36676	9.590073	0.713505	-2.024706	-0.555985	0.001938	-0.023821	-0.666015	0.134649	0.408651	-0.572793	0.336617	0.713151	0.223636
36677	9.594135	0.631680	-1.965809	-0.573971	0.028100	-0.018897	-0.665880	0.135626	0.408799	-0.572062	0.339696	0.711003	0.227654
36678	9.651999	0.636209	-1.956272	-0.570381	0.023616	-0.022354	-0.667141	0.136469	0.407982	-0.570934	0.343567	0.709106	0.230575
36679	9.656610	0.471524	-2.007598	-0.561216	0.008782	0.018520	-0.667708	0.138431	0.406335	-0.570161	0.347093	0.706938	0.233841
36680	9.651907	0.444791	-2.036288	-0.563030	-0.005851	0.043356	-0.666875	0.140110	0.404675	-0.568943	0.351928	0.704912	0.235688
36681	9.646727	0.401478	-2.011635	-0.552193	-0.016718	0.043541	-0.665757	0.139960	0.407172	-0.567961	0.355804	0.702863	0.238343
36682	9.622382	0.326659	-2.020433	-0.556043	-0.055464	0.045489	-0.663946	0.141632	0.406897	-0.566076	0.360804	0.701372	0.239699
36683	9.569470	0.414108	-2.002008	-0.552296	-0.025608	0.029426	-0.663254	0.142877	0.409829	-0.564870	0.364506	0.699487	0.242435
36684	9.705223	0.335197	-2.117289	-0.537939	-0.048924	0.012067	-0.661858	0.143431	0.410242	-0.563022	0.368784	0.698208	0.243946
36685	9.559052	0.451628	-2.195712	-0.554380	-0.055935	-0.002247	-0.662145	0.144539	0.413460	-0.561191	0.372198	0.696857	0.246829
36686	9.585679	0.373829	-2.243205	-0.532540	-0.048765	-0.009115	-0.659897	0.142017	0.414252	-0.559259	0.376104	0.695720	0.248493
36687	9.552301	0.417340	-2.275057	-0.546199	-0.052272	-0.012792	-0.658643	0.142423	0.417311	-0.557452	0.379250	0.694421	0.251387
36688	9.561576	0.480610	-2.196039	-0.548804	-0.030667	-0.009410	-0.658645	0.142559	0.418566	-0.555627	0.383224	0.692968	0.253405
36689	9.636358	0.392902	-2.233820	-0.544990	0.001854	-0.020175	-0.659054	0.140186	0.418544	-0.554512	0.385965	0.691101	0.256763
36690	9.455281	0.394104	-2.223926	-0.550721	-0.058733	0.004863	-0.657800	0.140874	0.420770	-0.552336	0.390286	0.689798	0.258417
36691	9.620009	0.378022	-2.310952	-0.570653	-0.074303	0.045454	-0.657528	0.142405	0.422038	-0.550273	0.394593	0.688101	0.260791
36692	9.625035	0.489331	-2.283206	-0.570730	-0.070485	0.022443	-0.655856	0.143514	0.423569	-0.547840	0.399415	0.686642	0.262417
36693	9.528936	0.426564	-2.369362	-0.549052	-0.101338	0.034363	-0.652779	0.143219	0.426188	-0.545481	0.403453	0.685404	0.264382
36694	9.470957	0.490000	-2.331332	-0.552975	-0.124389	-0.005356	-0.651104	0.143205	0.429240	-0.542272	0.407959	0.684805	0.265617
36695	9.664444	0.372092	-2.441423	-0.561640	-0.083249	0.035013	-0.650006	0.147661	0.432342	-0.540025	0.412027	0.683261	0.267882
36696	9.515677	0.396575	-2.540563	-0.547088	-0.085166	0.038711	-0.647772	0.148209	0.434002	-0.537609	0.416841	0.681861	0.268862
36697	9.520680	0.437609	-2.543444	-0.538264	-0.113829	0.015997	-0.647089	0.151267	0.437650	-0.534995	0.420544	0.680900	0.270737
36698	9.545219	0.400768	-2.613137	-0.549874	-0.068462	-0.012723	-0.644863	0.153770	0.439330	-0.532477	0.424574	0.679695	0.272434
36699	9.463598	0.376694	-2.680414	-0.569326	-0.105769	-0.062277	-0.642357	0.155991	0.441563	-0.529245	0.427488	0.679111	0.275612
36700	9.530376	0.192694	-2.666368	-0.545615	-0.106075	-0.040777	-0.640680	0.155983	0.442943	-0.526076	0.431276	0.678525	0.277217
36701	9.543012	0.410312	-2.634986	-0.542358	-0.171122	-0.021733	-0.638725	0.155965	0.446828	-0.522373	0.434807	0.678395	0.279016
36702	9.560321	0.509250	-2.640946	-0.531460	-0.171209	-0.017166	-0.635515	0.156641	0.451546	-0.518546	0.439104	0.678322	0.279603
36703	9.406227	0.594769	-2.646527	-0.553427	-0.240302	0.060830	-0.630211	0.158431	0.455563	-0.514224	0.444229	0.678078	0.280078
36704	9.507219	0.487775	-2.650300	-0.538773	-0.196682	0.012970	-0.628814	0.157568	0.462229	-0.510116	0.449119	0.677908	0.280205
36705	9.377657	0.347391	-2.815281	-0.554828	-0.195445	0.081739	-0.621841	0.161164	0.467784	-0.506463	0.454259	0.676946	0.280871
36706	9.272348	0.395825	-2.905082	-0.538535	-0.217331	0.101515	-0.618079	0.163656	0.471681	-0.502532	0.460423	0.676121	0.279879
36707	9.315825	0.090103	-3.056368	-0.562078	-0.219054	0.104766	-0.612366	0.167533	0.477806	-0.498567	0.466049	0.675084	0.280162
36708	9.269028	0.140116	-3.221169	-0.544029	-0.240746	0.103346	-0.606789	0.170574	0.483366	-0.494231	0.472377	0.674364	0.278979
36709	9.226608	0.171072	-3.337437	-0.546484	-0.215779	0.133242	-0.601769	0.173058	0.488647	-0.490553	0.478180	0.673047	0.278764
36710	9.198152	0.214477	-3.381376	-0.536505	-0.225866	0.147577	-0.595077	0.176932	0.495043	-0.486684	0.484894	0.671718	0.277151
36711	9.125906	0.137241	-3.438407	-0.539086	-0.200539	0.136754	-0.590473	0.178296	0.501707	-0.483238	0.490548	0.670195	0.276914
36712	9.106920	0.103166	-3.495991	-0.552707	-0.184869	0.104646	-0.585723	0.178829	0.506133	-0.479475	0.496564	0.668719	0.276302
