# Supplementary material for: Identification of Haptic Based Guiding Using Hard Reins
Source: PLoS One. 2015 Jul 22;10(7):e0132020. doi: 10.1371/journal.pone.0132020 (PMC4511788; doi:10.1371/journal.pone.0132020)
Supplement: S2 File — (ZIP) [file pone.0132020.s002.zip › MotionData2/Subject10/T20/gh20.txt]

// Start Time: 0
// Sample rate: 25.0Hz
// Scenario: 4.9
// Firmware Version: 2.6.1
Counter	Acc_X	Acc_Y	Acc_Z	Gyr_X	Gyr_Y	Gyr_Z	Mag_X	Mag_Y	Mag_Z	Quat_w	Quat_x	Quat_y	Quat_z
36030	-0.834537	0.532198	9.183149	-0.218323	0.046923	-0.122398	-0.169102	-0.250563	-0.755451	-0.534725	0.021369	-0.040200	-0.843799
36031	-0.843420	0.357829	8.849383	-0.258624	0.068829	-0.124470	-0.165601	-0.243122	-0.759460	-0.536677	0.025232	-0.036444	-0.842623
36032	-0.688700	0.282617	9.277021	-0.258620	0.109074	-0.107915	-0.162088	-0.237570	-0.764369	-0.538256	0.029772	-0.033211	-0.841600
36033	-0.968338	0.271427	8.981421	-0.174198	0.153091	-0.078030	-0.155599	-0.230559	-0.767759	-0.539384	0.034116	-0.031814	-0.840767
36034	-1.142547	0.410858	9.053760	-0.151160	0.208955	-0.031870	-0.150920	-0.225413	-0.771649	-0.539644	0.039128	-0.031511	-0.840393
36035	-1.021304	0.293538	9.850137	-0.118545	0.223604	-0.018806	-0.142352	-0.218691	-0.774799	-0.539745	0.044022	-0.031875	-0.840072
36036	-1.401514	0.142838	9.618850	-0.098465	0.213537	-0.016847	-0.134551	-0.216120	-0.777559	-0.539776	0.048531	-0.032517	-0.839779
36037	-1.329226	0.168618	10.080739	-0.282254	0.197817	-0.001145	-0.128193	-0.208971	-0.780691	-0.539406	0.054756	-0.029889	-0.839732
36038	-2.061172	-0.023364	9.941601	-0.336801	0.165745	0.028143	-0.121978	-0.196332	-0.785618	-0.538426	0.061002	-0.026057	-0.840058
36039	-1.348645	0.176527	9.591012	-0.281286	0.167856	0.063513	-0.118617	-0.185804	-0.789881	-0.536940	0.066693	-0.023229	-0.840659
36040	-1.617139	-0.152224	9.286263	-0.386766	0.164189	0.112830	-0.114617	-0.169663	-0.796203	-0.534395	0.073400	-0.018644	-0.841836
36041	-1.482953	0.021479	9.352358	-0.315453	0.197280	0.150052	-0.110091	-0.155938	-0.801888	-0.531336	0.079914	-0.015703	-0.843237
36042	-1.492642	0.093946	10.851055	0.265865	0.205219	0.191723	-0.104119	-0.154391	-0.801678	-0.528420	0.080335	-0.022679	-0.844869
36043	-1.503356	0.257159	9.341070	0.658667	0.271654	0.228689	-0.098878	-0.170930	-0.798000	-0.525451	0.077707	-0.037119	-0.846454
36044	-1.369016	0.397082	9.377891	0.866852	0.282888	0.237107	-0.093349	-0.199788	-0.790474	-0.522473	0.073046	-0.055134	-0.847730
36045	-1.854998	0.204555	9.639486	0.492527	0.289653	0.218577	-0.088110	-0.222588	-0.781658	-0.519150	0.072406	-0.066913	-0.848978
36046	-2.240573	0.198184	10.111053	0.272833	0.243445	0.147375	-0.082621	-0.234172	-0.779137	-0.516707	0.073357	-0.074295	-0.849772
36047	-2.489380	-0.185837	10.516193	0.371719	0.204975	0.099949	-0.076116	-0.242390	-0.774437	-0.515256	0.072718	-0.082946	-0.849908
36048	-2.644939	0.083168	10.480110	0.350782	0.150054	0.081452	-0.071806	-0.254209	-0.769850	-0.514114	0.071369	-0.090581	-0.849934
36049	-2.524659	0.133736	10.424335	0.094198	0.105963	0.094990	-0.070224	-0.262269	-0.768324	-0.512471	0.071932	-0.093451	-0.850568
36050	-2.316929	0.042472	10.348185	0.099984	0.069559	0.139387	-0.070745	-0.263060	-0.767420	-0.510103	0.071682	-0.096075	-0.851719
36051	-1.956143	0.211477	10.315517	0.057562	0.076969	0.173314	-0.069321	-0.264931	-0.764991	-0.507121	0.071981	-0.098078	-0.853245
36052	-1.508906	0.458258	10.464767	-0.305043	0.102263	0.188977	-0.070765	-0.259155	-0.766390	-0.503244	0.076300	-0.094191	-0.855600
36053	-1.276100	0.649092	9.855145	-0.180310	0.111651	0.201599	-0.071029	-0.251146	-0.771525	-0.499345	0.079505	-0.092465	-0.857778
36054	-1.448604	0.916742	9.432441	0.098389	0.128463	0.220505	-0.069870	-0.251139	-0.769478	-0.495469	0.080171	-0.095798	-0.859596
36055	-1.509050	0.968233	9.751835	0.126772	0.154196	0.276897	-0.069472	-0.252758	-0.769868	-0.490652	0.080847	-0.099854	-0.861831
36056	-1.852099	0.608524	9.582771	0.379165	0.185665	0.341812	-0.068544	-0.261069	-0.767308	-0.484974	0.079493	-0.108772	-0.864089
36057	-2.273712	1.075122	9.796604	0.213476	0.213056	0.429487	-0.067481	-0.273922	-0.762310	-0.477452	0.079968	-0.115094	-0.867409
36058	-2.767125	1.420333	9.729633	-0.046446	0.212854	0.485355	-0.068659	-0.274826	-0.759988	-0.468460	0.082835	-0.117109	-0.871762
36059	-3.501486	1.730472	9.395891	-0.008468	0.176312	0.505868	-0.071388	-0.275064	-0.759966	-0.459234	0.084635	-0.119388	-0.876178
36060	-3.081718	1.637863	8.803241	-0.141398	0.121391	0.488695	-0.074252	-0.270623	-0.762255	-0.450125	0.086744	-0.118866	-0.880758
36061	-2.376655	1.399281	8.974494	-0.006744	0.035400	0.364957	-0.079720	-0.266278	-0.763495	-0.443633	0.086409	-0.119677	-0.883969
36062	-2.646445	1.355283	8.928155	0.072795	-0.021398	0.292531	-0.082715	-0.266500	-0.762186	-0.438625	0.084540	-0.121299	-0.886424
36063	-2.380700	1.240965	9.111452	0.207687	-0.083336	0.308090	-0.089588	-0.271252	-0.761619	-0.433747	0.080348	-0.124756	-0.888731
36064	-2.544455	1.222783	9.517716	0.347663	-0.052118	0.326275	-0.095691	-0.279725	-0.756305	-0.428605	0.075446	-0.131025	-0.890751
36065	-2.815457	1.449417	9.820800	0.216409	-0.026761	0.313549	-0.102439	-0.288201	-0.752014	-0.423450	0.072163	-0.135101	-0.892877
36066	-2.896873	1.328502	9.683929	0.095635	0.022436	0.305482	-0.109066	-0.293462	-0.748365	-0.418061	0.070785	-0.137463	-0.895164
36067	-2.533579	0.978792	9.917643	-0.138629	0.058757	0.300576	-0.111153	-0.290758	-0.748862	-0.412367	0.072066	-0.135844	-0.897946
36068	-2.119685	1.117868	9.544211	-0.028073	0.055428	0.346377	-0.114539	-0.286441	-0.750632	-0.405942	0.072208	-0.136320	-0.900785
36069	-1.856340	1.492837	9.297499	-0.048489	0.045421	0.349052	-0.118450	-0.283174	-0.750599	-0.399508	0.072352	-0.136226	-0.903660
36070	-1.650705	1.844222	9.222735	-0.023746	0.031673	0.306738	-0.121197	-0.278044	-0.750961	-0.393828	0.072137	-0.136520	-0.906123
36071	-1.469567	2.282512	9.249775	-0.082453	0.007620	0.204945	-0.125226	-0.276133	-0.752342	-0.390024	0.072204	-0.135286	-0.907946
36072	-1.805331	2.426018	9.200648	-0.107488	-0.010163	0.068238	-0.127312	-0.273297	-0.753095	-0.388656	0.072532	-0.133384	-0.908787
36073	-2.059142	2.569567	9.116282	-0.083832	-0.009521	-0.037792	-0.129393	-0.270339	-0.755005	-0.389293	0.072922	-0.131677	-0.908733
36074	-2.039073	2.406201	9.169386	-0.011697	-0.005855	-0.063265	-0.128092	-0.269555	-0.755786	-0.390439	0.072932	-0.131358	-0.908286
36075	-2.366062	2.232946	9.346326	0.070353	0.021671	-0.030598	-0.126798	-0.268759	-0.755282	-0.391080	0.072656	-0.132743	-0.907831
36076	-2.437732	2.103527	9.531063	0.132862	0.043808	0.032443	-0.126788	-0.273844	-0.753485	-0.390568	0.072185	-0.135576	-0.907670
36077	-2.624970	1.945071	9.733518	0.109896	0.034692	0.069255	-0.126134	-0.277192	-0.751821	-0.389413	0.071576	-0.137940	-0.907858
36078	-2.513797	1.882564	9.680872	0.069740	0.021856	0.062619	-0.128201	-0.282259	-0.750521	-0.388325	0.071115	-0.139498	-0.908123
36079	-2.564678	1.927367	9.445799	-0.012578	0.010792	0.055757	-0.127686	-0.281455	-0.750140	-0.387305	0.071073	-0.139435	-0.908571
36080	-2.340891	2.006768	9.319386	0.069099	0.014492	0.021102	-0.128716	-0.283596	-0.750518	-0.386985	0.070601	-0.140865	-0.908524
36081	-1.997514	1.781364	9.333831	0.010906	0.021710	-0.008713	-0.127410	-0.285489	-0.750401	-0.387138	0.070749	-0.141214	-0.908393
36082	-1.804778	1.805861	9.350374	-0.036096	0.025276	-0.034791	-0.127937	-0.284002	-0.750010	-0.387655	0.071445	-0.140736	-0.908192
36083	-1.954946	1.957223	9.379899	0.063849	0.025298	-0.060140	-0.126243	-0.285097	-0.750153	-0.388809	0.071370	-0.141981	-0.907511
36084	-2.278625	2.098742	9.446071	-0.012717	0.032330	-0.117778	-0.124550	-0.285656	-0.750423	-0.390844	0.072248	-0.141865	-0.906585
36085	-2.586743	2.001591	9.355423	-0.043747	0.040350	-0.169636	-0.121296	-0.287034	-0.750322	-0.393781	0.073598	-0.141124	-0.905320
36086	-2.493981	1.751114	9.218361	-0.061296	0.024856	-0.153071	-0.117522	-0.285219	-0.752664	-0.396401	0.074820	-0.140015	-0.904248
36087	-2.435689	1.659909	9.246429	-0.037132	0.007635	-0.108617	-0.115704	-0.286304	-0.751651	-0.398330	0.075363	-0.139217	-0.903478
36088	-2.775737	1.695637	9.339768	0.021912	-0.007771	-0.060320	-0.116224	-0.286031	-0.751775	-0.399479	0.075074	-0.139490	-0.902952
36089	-2.923554	1.861603	9.417524	0.032443	-0.015121	-0.070421	-0.115960	-0.287641	-0.751392	-0.400886	0.074572	-0.139835	-0.902317
36090	-2.846034	1.785094	9.510786	0.003135	-0.025295	-0.106541	-0.114390	-0.290079	-0.751663	-0.402888	0.074246	-0.139559	-0.901495
36091	-2.633621	1.722684	9.427883	-0.024582	-0.018962	-0.134366	-0.114132	-0.289812	-0.751536	-0.405371	0.074330	-0.138750	-0.900499
36092	-2.495810	1.638915	9.473600	-0.033148	-0.018070	-0.145477	-0.111791	-0.290108	-0.751684	-0.407991	0.074535	-0.137819	-0.899441
36093	-2.416273	1.641457	9.467177	0.029558	0.006762	-0.115662	-0.109195	-0.289063	-0.751704	-0.410144	0.074591	-0.138207	-0.898397
36094	-2.267502	1.786041	9.451390	0.025754	0.041562	-0.096355	-0.108934	-0.291201	-0.750422	-0.411796	0.075252	-0.138894	-0.897480
36095	-2.236672	1.886589	9.289869	0.006569	0.017757	-0.112107	-0.104632	-0.292874	-0.751742	-0.413815	0.075673	-0.138958	-0.896505
36096	-2.350261	1.943763	9.191200	0.029042	0.006862	-0.089833	-0.105034	-0.292180	-0.749939	-0.415450	0.075664	-0.139427	-0.895676
36097	-2.437129	1.957669	9.087373	0.036048	-0.026041	-0.091595	-0.104379	-0.294864	-0.749046	-0.417263	0.074995	-0.139698	-0.894847
36098	-2.538697	2.029999	9.193051	0.058597	-0.036037	-0.070247	-0.102561	-0.295547	-0.748161	-0.418708	0.073915	-0.140366	-0.894157
36099	-2.495221	2.015964	9.284471	0.095233	-0.049657	-0.050659	-0.103330	-0.299825	-0.747129	-0.419937	0.072215	-0.141576	-0.893529
36100	-2.345635	1.992504	9.371947	0.051522	-0.042379	-0.050885	-0.106442	-0.301670	-0.747105	-0.421033	0.071028	-0.142092	-0.893026
36101	-2.244216	1.954052	9.324349	0.034167	-0.020488	-0.067613	-0.104356	-0.304641	-0.746352	-0.422389	0.070401	-0.142432	-0.892381
36102	-2.350574	2.016470	9.348235	-0.019777	-0.035276	-0.102940	-0.104490	-0.304764	-0.745451	-0.424301	0.070090	-0.141662	-0.891621
36103	-2.576692	1.909730	9.219813	-0.068049	-0.055650	-0.177910	-0.105260	-0.305308	-0.746987	-0.427574	0.070015	-0.139732	-0.890367
36104	-2.709424	1.438530	9.389587	-0.055399	-0.073971	-0.184262	-0.104222	-0.303983	-0.747638	-0.430975	0.069545	-0.137878	-0.889052
36105	-2.752479	0.869201	9.654833	0.015250	-0.018712	-0.034458	-0.104749	-0.303297	-0.746733	-0.431708	0.069045	-0.137913	-0.888730
36106	-2.720570	0.756865	9.850378	0.084957	0.051361	0.181748	-0.105520	-0.305038	-0.747114	-0.428437	0.068582	-0.140140	-0.890000
36107	-2.830733	1.107432	9.719851	0.095546	0.091936	0.320153	-0.107853	-0.307690	-0.746325	-0.422660	0.068408	-0.142991	-0.892319
36108	-2.801555	1.559390	9.611248	0.053037	0.097444	0.340214	-0.110459	-0.307915	-0.744891	-0.416369	0.068583	-0.145249	-0.894895
36109	-2.498111	2.116970	9.276259	0.011252	0.067850	0.190528	-0.112023	-0.308822	-0.743336	-0.412834	0.069072	-0.146209	-0.896337
36110	-1.899111	2.367350	8.982925	-0.200953	0.028730	-0.052270	-0.110991	-0.304685	-0.744757	-0.413406	0.071257	-0.142798	-0.896452
36111	-1.774121	2.434161	8.749802	-0.345795	-0.070665	-0.276186	-0.109703	-0.294547	-0.750160	-0.418104	0.073518	-0.135570	-0.895212
36112	-1.864926	2.270842	8.881080	-0.255398	-0.136628	-0.367913	-0.108425	-0.284787	-0.752993	-0.424640	0.074063	-0.129332	-0.893011
36113	-2.040730	1.747899	9.421768	-0.116861	-0.169381	-0.339461	-0.105564	-0.280824	-0.756356	-0.431001	0.072757	-0.125264	-0.890648
36114	-2.279544	1.291880	9.871597	0.018806	-0.095660	-0.129384	-0.106470	-0.279755	-0.757890	-0.433552	0.071074	-0.124608	-0.889637
36115	-2.300278	1.095103	10.027063	0.123924	0.048579	0.128420	-0.107640	-0.282541	-0.755826	-0.431369	0.070395	-0.127348	-0.890364
36116	-2.403799	1.065992	10.016088	0.117223	0.135728	0.264837	-0.108545	-0.286405	-0.753764	-0.426460	0.070982	-0.131000	-0.892150
36117	-2.360178	1.012782	9.907736	-0.035333	0.161220	0.286180	-0.108026	-0.287342	-0.752869	-0.420930	0.073273	-0.132039	-0.894435
36118	-2.606740	1.142240	9.909774	-0.159049	0.105973	0.205372	-0.108335	-0.283511	-0.754162	-0.416750	0.075820	-0.130412	-0.896417
36119	-2.497832	1.550587	9.664487	-0.628357	0.002678	0.022255	-0.107832	-0.270017	-0.760844	-0.415420	0.080918	-0.119069	-0.898165
36120	-2.439214	1.360712	8.978291	-0.867814	-0.093134	-0.197516	-0.107361	-0.241929	-0.772147	-0.417735	0.086766	-0.102398	-0.898601
36121	-2.196201	1.473102	9.342177	-0.305836	-0.184307	-0.355113	-0.108173	-0.225058	-0.778304	-0.423997	0.086603	-0.094635	-0.896533
36122	-2.208179	1.443059	9.005605	-0.193855	-0.196966	-0.358213	-0.108703	-0.217698	-0.781638	-0.430431	0.085245	-0.088890	-0.894182
36123	-2.282624	0.880538	9.169842	0.231162	-0.198166	-0.280359	-0.111045	-0.220069	-0.779564	-0.436224	0.080073	-0.090758	-0.891661
36124	-1.909293	0.479365	9.834855	0.943821	-0.135084	-0.231639	-0.111741	-0.244097	-0.770042	-0.442011	0.069692	-0.106043	-0.887989
36125	-2.005392	0.417161	9.991505	0.339188	-0.097205	-0.161854	-0.114809	-0.274021	-0.757821	-0.445604	0.065171	-0.110851	-0.885947
36126	-2.237807	0.638962	10.266077	-0.433488	-0.051349	-0.108642	-0.113920	-0.266792	-0.759110	-0.447091	0.068213	-0.102592	-0.885963
36127	-2.025185	0.522846	9.954397	-0.344950	-0.048500	-0.124792	-0.112635	-0.255981	-0.764256	-0.448977	0.070565	-0.095702	-0.885596
36128	-2.121909	0.569403	9.555702	-0.513675	-0.043289	-0.166264	-0.113319	-0.241777	-0.768100	-0.451270	0.074577	-0.085999	-0.885098
36129	-2.219434	0.789507	9.255444	-0.460906	-0.036040	-0.217701	-0.111005	-0.224957	-0.775565	-0.454531	0.078354	-0.077015	-0.883929
36130	-1.699092	0.867873	9.357409	-0.145299	-0.074111	-0.256635	-0.109458	-0.210019	-0.784053	-0.458948	0.078610	-0.073390	-0.881930
36131	-1.371485	0.917768	9.678125	0.215430	-0.113967	-0.265775	-0.109763	-0.212181	-0.781884	-0.464181	0.074856	-0.075561	-0.879331
36132	-1.337263	0.845523	10.339909	0.577924	-0.168388	-0.239862	-0.110649	-0.230350	-0.773016	-0.469491	0.066737	-0.083816	-0.876413
36133	-1.790057	0.765675	10.468979	0.765323	-0.234053	-0.235135	-0.112170	-0.254141	-0.762988	-0.475008	0.055646	-0.094531	-0.873118
36134	-2.017554	0.942146	10.147694	0.658538	-0.241549	-0.259673	-0.116560	-0.280284	-0.749596	-0.480700	0.045508	-0.103455	-0.869571
36135	-2.052453	1.192889	10.328505	0.301540	-0.254798	-0.279934	-0.120430	-0.300031	-0.740704	-0.486395	0.038579	-0.105814	-0.866449
36136	-1.830084	1.546903	9.605859	-0.252801	-0.293730	-0.293756	-0.124592	-0.300247	-0.740028	-0.491916	0.036418	-0.098364	-0.864301
36137	-1.392867	1.372177	9.621768	-0.472001	-0.279298	-0.313362	-0.126393	-0.289720	-0.742571	-0.497543	0.036668	-0.087059	-0.862280
36138	-1.316248	1.475191	9.451108	-0.584118	-0.290368	-0.315758	-0.129533	-0.275250	-0.749351	-0.503035	0.037867	-0.073874	-0.860270
36139	-1.199848	1.341735	9.752758	-0.482550	-0.288393	-0.298628	-0.134237	-0.259551	-0.755861	-0.508229	0.037998	-0.062302	-0.858124
36140	-0.693272	1.268129	9.742051	-0.008089	-0.267687	-0.294388	-0.138419	-0.247330	-0.760449	-0.513602	0.033701	-0.059232	-0.855318
36141	-0.800066	1.419283	9.685568	0.453717	-0.285401	-0.266191	-0.142693	-0.260372	-0.753481	-0.518790	0.024226	-0.063768	-0.852176
36142	-0.811749	1.810512	8.726034	0.420696	-0.217512	-0.179720	-0.146829	-0.277967	-0.744973	-0.522321	0.016230	-0.068604	-0.849830
36143	-0.944077	1.227612	8.582330	0.316781	-0.160853	-0.115666	-0.151673	-0.290263	-0.738908	-0.524618	0.010084	-0.072205	-0.848210
36144	-0.953779	1.252668	8.880225	0.162787	-0.117181	-0.118364	-0.153751	-0.298777	-0.732982	-0.526831	0.006408	-0.073725	-0.846742
36145	-1.014801	0.929976	9.523206	-0.218324	-0.108552	-0.132299	-0.154382	-0.305206	-0.731952	-0.529218	0.006817	-0.068815	-0.845663
36146	-1.347300	0.921922	10.175267	-0.587709	-0.114479	-0.111109	-0.157396	-0.289392	-0.738862	-0.531147	0.011101	-0.057656	-0.845243
36147	-1.007804	0.488879	9.973139	-0.232424	-0.099338	-0.081609	-0.157155	-0.276825	-0.744386	-0.532605	0.011769	-0.052604	-0.844645
36148	-0.542140	0.385023	9.582382	-0.028161	-0.086092	-0.028886	-0.159364	-0.275202	-0.745782	-0.533176	0.010493	-0.051215	-0.844387
36149	-0.124765	0.312478	9.239498	0.001025	-0.076617	0.043216	-0.163206	-0.278048	-0.744458	-0.532547	0.008920	-0.050341	-0.844855
36150	-0.063065	0.514314	9.132491	0.003901	-0.069160	0.091204	-0.165809	-0.276012	-0.745207	-0.531077	0.007465	-0.049698	-0.845832
36151	0.012852	0.777046	9.237696	0.133184	-0.026941	0.102857	-0.168797	-0.278247	-0.743771	-0.529402	0.005239	-0.051572	-0.846786
36152	0.056116	0.803564	9.228870	0.052562	0.023248	0.104217	-0.169826	-0.283722	-0.741837	-0.527622	0.004817	-0.052731	-0.847828
36153	0.239294	0.813902	9.331536	-0.002688	0.092684	0.111219	-0.170860	-0.284257	-0.742729	-0.525657	0.006007	-0.053541	-0.848989
36154	0.244235	0.789961	9.362451	0.013864	0.117395	0.118648	-0.168514	-0.285628	-0.743005	-0.523523	0.007576	-0.055038	-0.850198
36155	0.333039	0.866675	9.232340	-0.072077	0.124655	0.125586	-0.167730	-0.284046	-0.745067	-0.521258	0.009972	-0.054971	-0.851569
36156	-0.017307	1.049860	9.538875	-0.129858	0.124516	0.123422	-0.165904	-0.283545	-0.746624	-0.519002	0.013158	-0.054095	-0.852958
36157	-0.098298	0.853101	9.734583	-0.301026	0.146170	0.097608	-0.162391	-0.278260	-0.751404	-0.517111	0.018296	-0.050326	-0.854242
36158	-0.236783	1.094462	10.046310	-0.200715	0.193603	0.034342	-0.158370	-0.269492	-0.756445	-0.516263	0.023492	-0.048925	-0.854709
36159	-0.412576	1.066074	10.289100	-0.175344	0.279267	-0.056114	-0.149652	-0.266677	-0.760625	-0.516881	0.029724	-0.048619	-0.854159
36160	-1.635863	0.773623	9.899140	-0.417366	0.388109	-0.218120	-0.136903	-0.259112	-0.768820	-0.519960	0.040725	-0.045382	-0.852011
36161	-2.406215	0.030041	9.579089	-0.484945	0.416130	-0.272024	-0.120530	-0.247294	-0.777299	-0.523805	0.052763	-0.041107	-0.849208
36162	-2.128275	-1.120042	10.074413	-0.280085	0.417466	-0.187867	-0.105590	-0.236383	-0.784224	-0.526341	0.062786	-0.040534	-0.846983
36163	-1.980319	-1.814415	10.243676	-0.095553	0.343138	-0.024351	-0.091945	-0.232534	-0.786901	-0.526384	0.069371	-0.042327	-0.846355
36164	-1.456795	-1.389639	10.340929	-0.040516	0.180867	0.083233	-0.084146	-0.231823	-0.787734	-0.524781	0.072636	-0.043672	-0.847007
36165	-1.946842	-0.733841	10.345552	-0.010315	0.070293	0.099195	-0.080254	-0.227321	-0.789691	-0.523071	0.073629	-0.044158	-0.847954
36166	-2.431293	-0.252089	10.102959	0.174567	-0.027239	0.139928	-0.080506	-0.232133	-0.787763	-0.520993	0.071064	-0.047051	-0.849295
36167	-2.268455	-0.044195	9.598536	0.168043	-0.108466	0.162172	-0.084520	-0.240116	-0.784779	-0.518617	0.067146	-0.048817	-0.850967
36168	-1.831982	0.414638	9.152990	0.147294	-0.153315	0.103994	-0.089584	-0.245399	-0.781657	-0.517208	0.062754	-0.049885	-0.852097
36169	-1.448151	0.799506	8.917142	0.063878	-0.168171	0.016841	-0.093484	-0.248287	-0.779314	-0.517205	0.059038	-0.049111	-0.852409
36170	-1.304274	0.963680	9.004796	-0.114287	-0.154071	-0.119752	-0.096344	-0.247986	-0.779291	-0.519275	0.057558	-0.045440	-0.851455
36171	-1.493702	1.272268	9.307390	-0.094969	-0.130605	-0.226772	-0.098935	-0.244775	-0.783381	-0.523171	0.056331	-0.042125	-0.849320
36172	-1.588714	0.994734	9.809070	0.030484	-0.074092	-0.318509	-0.095959	-0.243982	-0.781348	-0.528673	0.054868	-0.041519	-0.846032
36173	-1.509320	0.534316	10.194599	0.086809	0.006371	-0.318328	-0.091780	-0.249135	-0.781641	-0.534165	0.054120	-0.042672	-0.842566
36174	-0.891441	0.361328	9.900305	0.171236	0.072494	-0.271822	-0.084887	-0.253887	-0.779128	-0.538868	0.053590	-0.046046	-0.839422
36175	-0.480712	0.154305	9.622803	0.252323	0.083721	-0.234483	-0.077454	-0.265349	-0.775593	-0.543014	0.052250	-0.050875	-0.836551
36176	-1.029127	-0.096679	9.710176	0.286378	0.061790	-0.212138	-0.070542	-0.276536	-0.772055	-0.546806	0.050235	-0.056123	-0.833865
36177	-1.175860	-0.169668	9.556566	0.173934	0.008534	-0.256924	-0.065982	-0.283275	-0.769395	-0.551277	0.048520	-0.058764	-0.830835
36178	-0.916580	-0.458211	9.446927	0.217093	-0.033662	-0.352596	-0.060766	-0.291497	-0.766613	-0.557387	0.045827	-0.061663	-0.826690
36179	-1.251740	0.062648	9.297486	0.303628	-0.091451	-0.461006	-0.054133	-0.299712	-0.761529	-0.565399	0.041258	-0.065100	-0.821209
36180	-1.172129	0.566166	9.463708	0.184510	-0.058031	-0.568740	-0.046051	-0.310647	-0.758256	-0.574951	0.038804	-0.067005	-0.814516
36181	-1.372358	0.126236	10.374976	0.252926	-0.021633	-0.620129	-0.036812	-0.317437	-0.755506	-0.585260	0.036134	-0.070237	-0.806989
36182	-1.824066	-0.166371	10.897119	0.083244	0.089581	-0.617478	-0.022388	-0.321726	-0.752024	-0.595138	0.037316	-0.072178	-0.799505
36183	-2.827532	-0.062863	10.092314	-0.102195	0.109463	-0.592642	-0.010709	-0.317822	-0.751472	-0.604373	0.040973	-0.071247	-0.792451
36184	-3.447192	0.440745	9.284700	0.060523	0.068585	-0.554878	0.002660	-0.313938	-0.750934	-0.613103	0.041964	-0.072573	-0.785542
36185	-2.814942	0.318463	9.740138	0.037865	-0.063804	-0.516001	0.013683	-0.311615	-0.748065	-0.621336	0.041183	-0.071872	-0.779153
36186	-2.999364	0.567680	9.561891	0.157404	-0.182189	-0.395253	0.019393	-0.311128	-0.746696	-0.627894	0.036801	-0.071726	-0.774113
36187	-2.917357	0.589678	10.319052	0.207293	-0.304303	-0.260999	0.017181	-0.315365	-0.743082	-0.632530	0.029878	-0.070912	-0.770704
36188	-2.048295	0.345047	10.736579	0.087634	-0.283980	-0.161000	0.012497	-0.316369	-0.741246	-0.635476	0.024467	-0.068565	-0.768681
36189	-1.485096	1.493817	9.368184	0.008403	-0.181249	-0.060060	0.006641	-0.315888	-0.740043	-0.636677	0.021684	-0.066382	-0.767962
36190	-0.989960	1.766248	8.548530	0.248004	-0.080167	0.000078	0.003133	-0.320517	-0.736804	-0.636886	0.017143	-0.069160	-0.767658
36191	-1.071627	1.703491	8.534886	0.285916	-0.047085	0.059284	0.000026	-0.330371	-0.731900	-0.636154	0.012680	-0.073039	-0.767993
36192	-1.805641	2.017546	10.049416	0.328602	-0.085493	0.115794	-0.000756	-0.338621	-0.725214	-0.634575	0.006865	-0.077017	-0.768983
36193	-1.842510	1.683952	10.997428	0.377448	-0.109175	0.172419	-0.005703	-0.348786	-0.719786	-0.632145	0.000118	-0.081592	-0.770542
36194	-1.976439	1.418138	10.025137	0.089609	-0.116620	0.224520	-0.012849	-0.355111	-0.715618	-0.628880	-0.003330	-0.081491	-0.773213
36195	-1.195687	1.466781	9.725869	0.165862	-0.099766	0.296897	-0.023102	-0.363031	-0.713098	-0.624451	-0.007436	-0.082947	-0.776612
36196	-0.689715	1.507562	9.397524	0.175728	-0.062968	0.348594	-0.030900	-0.368812	-0.708925	-0.619100	-0.011338	-0.084829	-0.780635
36197	-0.862653	1.372265	9.329205	0.197704	-0.037174	0.428035	-0.037670	-0.370450	-0.705658	-0.612435	-0.015104	-0.087517	-0.785517
36198	-0.318865	1.571831	8.981836	0.170523	-0.018630	0.501715	-0.048187	-0.377423	-0.702878	-0.604498	-0.018512	-0.089809	-0.791312
36199	-0.160599	1.764861	9.067509	0.208938	0.027208	0.518406	-0.057002	-0.380440	-0.699467	-0.596156	-0.021595	-0.093389	-0.797126
36200	-1.362484	2.118460	10.458212	0.095585	0.030399	0.490983	-0.067654	-0.388063	-0.694759	-0.588182	-0.023314	-0.095059	-0.802784
36201	-1.786486	2.043967	10.025962	-0.047437	0.088502	0.411715	-0.073892	-0.386927	-0.695609	-0.581433	-0.022144	-0.095333	-0.807686
36202	-2.407517	1.865831	10.353707	-0.163976	0.055210	0.353938	-0.077016	-0.382884	-0.697638	-0.575676	-0.020171	-0.093170	-0.812102
36203	-1.447921	1.795144	9.526375	-0.124351	0.009897	0.409633	-0.084296	-0.378000	-0.700791	-0.569065	-0.019312	-0.091340	-0.816976
36204	-1.261405	1.626433	10.029807	0.136340	-0.050012	0.464583	-0.094697	-0.376677	-0.700965	-0.561495	-0.022680	-0.092820	-0.821945
36205	-0.786647	1.661640	10.200351	-0.026375	-0.020894	0.460960	-0.103681	-0.374012	-0.699607	-0.553977	-0.023545	-0.092183	-0.827077
36206	-1.076308	1.707358	9.658348	-0.045569	0.045610	0.400805	-0.111396	-0.373189	-0.699159	-0.547279	-0.023175	-0.091751	-0.831583
36207	-0.642692	1.755136	9.307823	-0.237583	0.069987	0.329674	-0.117894	-0.368586	-0.702833	-0.541793	-0.019978	-0.088659	-0.835584
36208	-0.911494	1.499182	9.186512	-0.018151	0.084671	0.273546	-0.121032	-0.363848	-0.702678	-0.537079	-0.019002	-0.089173	-0.838590
36209	-0.471696	1.279146	9.307545	-0.160179	0.069839	0.231346	-0.124669	-0.361015	-0.705476	-0.533159	-0.016488	-0.087381	-0.841329
36210	-0.324862	1.335696	9.578539	-0.125314	0.055095	0.167865	-0.124932	-0.353805	-0.710098	-0.530283	-0.014668	-0.085816	-0.843339
36211	-0.652273	1.272400	10.253876	-0.098054	0.016459	0.096060	-0.125712	-0.351662	-0.711633	-0.528693	-0.013494	-0.084505	-0.844488
36212	-0.115972	1.561493	10.764593	-0.126909	-0.011147	0.016588	-0.127795	-0.349101	-0.713030	-0.528476	-0.012519	-0.082252	-0.844861
36213	-0.953778	1.299848	10.013820	-0.072524	-0.000286	-0.020080	-0.127153	-0.344826	-0.714575	-0.528865	-0.011717	-0.081197	-0.844732
36214	-0.789274	1.174922	9.967998	-0.002767	-0.038695	-0.069490	-0.125731	-0.344027	-0.713687	-0.530116	-0.012380	-0.080770	-0.843979
36215	-1.070911	1.584590	9.632674	-0.106907	-0.086433	-0.105041	-0.126510	-0.340553	-0.716378	-0.532083	-0.012518	-0.078241	-0.842976
36216	-1.293273	1.685752	9.094355	0.076525	-0.080716	-0.094899	-0.127677	-0.342146	-0.715856	-0.533801	-0.014696	-0.078708	-0.841811
36217	-0.762871	1.677652	9.231207	0.193735	-0.153559	-0.064641	-0.130150	-0.345846	-0.712495	-0.535099	-0.019219	-0.080544	-0.840721
36218	-0.315778	1.983394	9.748404	0.169563	-0.153538	-0.073113	-0.133219	-0.353483	-0.707460	-0.536519	-0.023649	-0.081791	-0.839583
36219	-0.395269	1.479515	10.179846	0.126132	-0.084176	-0.072501	-0.133996	-0.357480	-0.705142	-0.537843	-0.026289	-0.083223	-0.838515
36220	-0.270244	1.528656	9.704047	0.225011	-0.005256	-0.009358	-0.134760	-0.366567	-0.701541	-0.537899	-0.028934	-0.086955	-0.838013
36221	-0.349698	1.511950	9.789481	0.269163	0.018663	0.040662	-0.135278	-0.373496	-0.696657	-0.537055	-0.031591	-0.091799	-0.837942
36222	-0.549422	1.444882	9.990701	0.222412	0.058883	0.080963	-0.134895	-0.379485	-0.690879	-0.535457	-0.033293	-0.096118	-0.838415
36223	-0.535403	1.515147	9.425351	0.143042	0.011421	0.122169	-0.138272	-0.383183	-0.688412	-0.533324	-0.034866	-0.098688	-0.839411
36224	-0.500884	1.356794	9.529065	0.136063	-0.010490	0.136019	-0.140613	-0.387954	-0.684668	-0.530975	-0.036912	-0.100777	-0.840563
36225	-0.438640	1.458851	9.790307	0.074903	-0.003273	0.128309	-0.142826	-0.389787	-0.682467	-0.528807	-0.038013	-0.102000	-0.841733
36226	-0.441253	1.517899	10.175155	-0.014214	0.082468	0.111105	-0.144517	-0.389632	-0.682196	-0.526790	-0.036851	-0.102561	-0.842980
36227	-0.819931	1.565513	10.249098	-0.035108	0.143558	0.086892	-0.143352	-0.386837	-0.683489	-0.525096	-0.034214	-0.103479	-0.844035
36228	-1.119789	1.751493	9.936872	-0.046044	0.155451	0.103413	-0.141407	-0.385651	-0.683504	-0.523072	-0.031471	-0.104277	-0.845300
36229	-0.947042	1.925126	9.960120	-0.086277	0.106985	0.099591	-0.140497	-0.380996	-0.686979	-0.521262	-0.028917	-0.103942	-0.846550
36230	-0.629048	1.958596	9.713929	-0.069650	0.047438	0.011183	-0.138304	-0.375655	-0.687637	-0.521031	-0.027562	-0.103264	-0.846820
36231	-0.556815	1.962372	9.369016	-0.036112	-0.023855	-0.019908	-0.137921	-0.373247	-0.688153	-0.521481	-0.027507	-0.102477	-0.846640
36232	-0.429636	2.082673	9.299882	0.140030	-0.043583	0.043771	-0.140131	-0.374821	-0.686851	-0.520766	-0.029946	-0.104383	-0.846764
36233	-0.383636	2.044585	9.390987	0.251437	-0.026837	0.112606	-0.142870	-0.378771	-0.681947	-0.518800	-0.033234	-0.108351	-0.847350
36234	-0.359922	2.131571	9.488440	0.191557	-0.035951	0.149228	-0.146125	-0.383788	-0.677040	-0.516231	-0.036304	-0.111138	-0.848431
36235	-0.202296	2.434266	9.273330	0.177663	-0.061592	0.117813	-0.150276	-0.389356	-0.674439	-0.514277	-0.039452	-0.113483	-0.849167
36236	-0.318662	2.568371	9.161311	0.130861	-0.072768	0.058518	-0.154447	-0.393284	-0.669010	-0.513356	-0.042316	-0.114925	-0.849392
36237	-0.035342	2.804426	9.083256	0.056472	-0.087679	-0.043353	-0.156011	-0.394190	-0.667327	-0.514283	-0.044324	-0.115084	-0.848707
36238	-0.408500	2.707998	9.241640	-0.021747	-0.087960	-0.093597	-0.156280	-0.392037	-0.667195	-0.516102	-0.045527	-0.113909	-0.847697
36239	-1.377443	2.182475	9.489259	-0.103918	-0.044321	-0.083021	-0.155762	-0.390441	-0.668098	-0.517743	-0.045036	-0.111853	-0.846996
36240	-0.880790	2.182173	9.815526	0.006681	-0.043959	-0.006769	-0.155762	-0.389240	-0.668869	-0.517964	-0.045984	-0.111532	-0.846853
36241	-0.100854	1.423290	10.450636	0.082381	-0.010618	0.111753	-0.158110	-0.387997	-0.668079	-0.516059	-0.047274	-0.112767	-0.847781
36242	-0.142192	0.995497	10.597869	0.141586	0.084824	0.250357	-0.160318	-0.390241	-0.666648	-0.511493	-0.048010	-0.115820	-0.850091
36243	-0.253327	1.043011	10.487085	0.115315	0.136160	0.325816	-0.162934	-0.389512	-0.663800	-0.505561	-0.047620	-0.118815	-0.853243
36244	-0.403999	1.287073	10.189068	0.021715	0.209295	0.372283	-0.164757	-0.389219	-0.663400	-0.498690	-0.045300	-0.120960	-0.857103
36245	-0.735263	1.981783	9.521240	-0.013794	0.242112	0.349864	-0.165553	-0.385447	-0.663006	-0.492154	-0.041827	-0.122738	-0.860796
36246	-0.627491	2.604540	8.662080	-0.048624	0.205401	0.269437	-0.166082	-0.379290	-0.665698	-0.487059	-0.038622	-0.123714	-0.863700
36247	-0.090232	3.172832	8.509443	-0.107288	0.113770	0.162221	-0.166358	-0.372324	-0.667620	-0.484102	-0.036008	-0.122803	-0.865603
36248	0.164421	3.350843	8.358298	-0.212868	-0.021857	0.043768	-0.166114	-0.366030	-0.669162	-0.483563	-0.034581	-0.118894	-0.866507
36249	0.443101	3.544321	8.483746	-0.112371	-0.107869	-0.038610	-0.167468	-0.360353	-0.673383	-0.484601	-0.035344	-0.115933	-0.866298
36250	0.370427	3.631802	8.781929	-0.085758	-0.117085	-0.068004	-0.169427	-0.357247	-0.673881	-0.486103	-0.036530	-0.113382	-0.865745
36251	0.530106	3.527738	9.211611	-0.116006	-0.066004	-0.090379	-0.171121	-0.354819	-0.674766	-0.487925	-0.036495	-0.110839	-0.865050
36252	0.068993	3.171475	9.415936	-0.078105	-0.000280	-0.103213	-0.169433	-0.352434	-0.676192	-0.489726	-0.035651	-0.109583	-0.864227
36253	0.344213	2.578016	9.474990	-0.109544	0.025375	-0.074763	-0.167740	-0.350727	-0.678133	-0.491059	-0.034181	-0.108040	-0.863725
36254	0.111969	2.261530	9.922037	-0.245907	0.043460	-0.064406	-0.165002	-0.347306	-0.682267	-0.492214	-0.031020	-0.104283	-0.863648
36255	0.014017	2.076207	9.954529	-0.366403	0.099904	-0.091862	-0.162660	-0.339738	-0.688452	-0.493823	-0.025729	-0.099013	-0.863524
36256	0.225302	1.743307	9.574866	-0.593572	0.190153	-0.120851	-0.155471	-0.324132	-0.697630	-0.495773	-0.016488	-0.090715	-0.863544
36257	-0.196266	1.169674	9.505280	-0.514399	0.204066	-0.048473	-0.149763	-0.309647	-0.706537	-0.496399	-0.008031	-0.083841	-0.863999
36258	-0.006030	0.713849	9.762294	-0.278359	0.201984	0.109644	-0.142760	-0.298498	-0.711857	-0.494170	-0.002108	-0.081035	-0.865578
36259	-0.919365	0.139132	9.661701	-0.001403	0.157790	0.276306	-0.142237	-0.294510	-0.715329	-0.489144	-0.000055	-0.082466	-0.868295
36260	-0.987363	0.260549	10.032413	0.180772	0.077996	0.460995	-0.144313	-0.294228	-0.716341	-0.480958	-0.001376	-0.086383	-0.872477
36261	-0.891733	0.418714	9.797895	0.265976	0.017017	0.511356	-0.151840	-0.299763	-0.714227	-0.471994	-0.004727	-0.091024	-0.876877
36262	-0.566263	0.903975	9.406892	-0.010415	0.017561	0.450884	-0.158870	-0.302328	-0.709931	-0.464038	-0.005290	-0.090983	-0.881115
36263	-0.319446	0.699388	9.233506	-0.247144	0.041685	0.316773	-0.163563	-0.293451	-0.713746	-0.458421	-0.003040	-0.086789	-0.884482
36264	-0.561405	0.873235	8.856843	-0.426845	0.009279	0.230993	-0.166969	-0.279495	-0.718596	-0.454323	0.000488	-0.079331	-0.887297
36265	-0.203508	1.661193	9.027250	-0.442427	-0.011144	0.092485	-0.168037	-0.263167	-0.725263	-0.452706	0.003951	-0.071183	-0.888805
36266	-0.235474	2.324419	9.530709	-0.335245	0.022369	-0.060263	-0.168302	-0.251157	-0.733224	-0.453693	0.007322	-0.065445	-0.888722
36267	-0.284389	2.489245	9.921410	-0.195225	0.112504	-0.242441	-0.163899	-0.242778	-0.736340	-0.457841	0.011153	-0.062836	-0.886741
36268	-0.373217	2.922129	9.931452	-0.501782	0.166513	-0.434218	-0.155571	-0.235824	-0.743471	-0.465143	0.019097	-0.055383	-0.883295
36269	-0.971293	2.971278	9.878554	-0.672913	0.098039	-0.660190	-0.144810	-0.216566	-0.752802	-0.476377	0.027517	-0.044150	-0.877701
36270	-1.483296	1.660495	10.270642	-0.615912	0.052253	-0.670866	-0.133781	-0.199991	-0.761621	-0.487666	0.034739	-0.033481	-0.871696
36271	-1.245597	-0.145644	10.994018	-0.246631	0.106418	-0.355207	-0.125995	-0.189258	-0.767333	-0.493618	0.038959	-0.030012	-0.868287
36272	-0.509525	-0.837524	10.847168	0.106848	0.168265	0.052625	-0.119488	-0.188813	-0.769312	-0.492666	0.040643	-0.033586	-0.868620
36273	-0.843711	-0.573444	9.474794	0.320220	0.167053	0.181980	-0.119206	-0.198725	-0.766492	-0.489660	0.039994	-0.040914	-0.870034
36274	-1.526730	0.097966	9.233007	0.276047	0.110253	0.175327	-0.116854	-0.207573	-0.762402	-0.486709	0.038914	-0.046953	-0.871433
36275	-1.870472	-0.604060	9.560794	0.402658	0.042446	0.085647	-0.117467	-0.225233	-0.756493	-0.485498	0.035435	-0.054418	-0.871822
36276	-2.030758	-0.343768	9.793375	-0.174621	-0.064560	-0.042647	-0.119539	-0.227890	-0.755964	-0.486184	0.035900	-0.050734	-0.871644
36277	-1.783189	-0.688769	10.064479	-0.332874	-0.068566	-0.117250	-0.120339	-0.218378	-0.759037	-0.488075	0.037911	-0.044123	-0.870861
36278	-1.032376	-0.423401	9.844780	-0.309437	0.002867	-0.120915	-0.119584	-0.206608	-0.762894	-0.489920	0.040937	-0.038686	-0.869946
36279	-0.490787	-0.261741	9.669681	-0.440188	0.099725	-0.109714	-0.117912	-0.194729	-0.768299	-0.491402	0.046914	-0.031807	-0.869087
36280	-0.441771	0.064425	9.345874	-0.383102	0.120024	-0.072550	-0.114176	-0.178044	-0.774234	-0.492195	0.052658	-0.026275	-0.868493
36281	-0.813687	0.210625	9.402061	-0.170192	0.110296	-0.013337	-0.111064	-0.168466	-0.779909	-0.492217	0.056074	-0.024276	-0.868325
36282	-0.607964	0.058834	9.917911	-0.250657	0.083764	0.013993	-0.108090	-0.162337	-0.781343	-0.491632	0.059837	-0.020779	-0.868496
36283	-0.884919	-0.483494	10.476586	-0.120822	-0.012980	0.046187	-0.107332	-0.154438	-0.782888	-0.490722	0.060572	-0.018476	-0.869012
36284	-1.599494	-0.773497	10.506656	-0.019657	-0.058543	0.099361	-0.108888	-0.153762	-0.784161	-0.488992	0.059558	-0.017697	-0.870073
36285	-1.795146	-0.203131	9.979967	-0.050381	0.029262	0.131342	-0.114102	-0.150741	-0.783347	-0.486665	0.060337	-0.017147	-0.871334
36286	-1.805498	-0.064550	9.708182	0.088131	0.117040	0.080221	-0.113065	-0.151280	-0.782327	-0.485317	0.061339	-0.019935	-0.871956
36287	-2.031876	-0.118527	9.532494	0.001337	0.116717	-0.001436	-0.110200	-0.150924	-0.783892	-0.485324	0.063226	-0.021024	-0.871792
36288	-1.749548	-0.180655	9.491052	-0.064251	0.048851	-0.082864	-0.107085	-0.150417	-0.783402	-0.486662	0.064584	-0.020290	-0.870964
36289	-1.686231	-0.315171	9.513759	-0.190480	-0.022700	-0.135066	-0.107491	-0.145582	-0.783783	-0.488799	0.065986	-0.016535	-0.869740
36290	-1.614743	-0.638974	9.754713	-0.199368	-0.044768	-0.179360	-0.105546	-0.139730	-0.787265	-0.491661	0.067062	-0.012409	-0.868112
36291	-1.531560	-0.396558	9.542864	-0.216640	-0.032992	-0.225616	-0.104659	-0.132764	-0.787912	-0.495310	0.068581	-0.007987	-0.865968
36292	-1.032659	-0.371097	9.663091	-0.094226	0.017285	-0.298889	-0.102854	-0.126356	-0.789723	-0.500330	0.069707	-0.006130	-0.863002
36293	-1.247802	-0.257054	9.369848	-0.234848	0.095566	-0.360644	-0.098188	-0.120385	-0.791685	-0.506220	0.073643	-0.002507	-0.859251
36294	-0.648030	-0.154585	9.439289	-0.530746	0.164784	-0.362232	-0.091336	-0.105595	-0.795588	-0.511586	0.081706	0.005468	-0.855321
36295	-0.755911	-0.784650	9.568663	-0.093070	0.189076	-0.326804	-0.080572	-0.094472	-0.799267	-0.517055	0.085707	0.005691	-0.851632
36296	-1.405048	-1.141267	9.778430	0.393640	0.209634	-0.311460	-0.070937	-0.103412	-0.796264	-0.522984	0.085013	-0.002654	-0.848088
36297	-1.746774	-1.262051	9.831154	0.169761	0.205639	-0.327362	-0.063256	-0.109522	-0.794400	-0.528822	0.086606	-0.007086	-0.844273
36298	-1.404271	-1.315264	9.547971	-0.300423	0.206823	-0.407249	-0.052734	-0.105364	-0.796538	-0.535111	0.093175	-0.003503	-0.839620
36299	-0.787028	-1.316817	10.141777	-0.551508	0.164385	-0.474886	-0.043418	-0.088857	-0.800589	-0.542018	0.101707	0.004972	-0.834174
36300	-1.182039	-1.411015	9.558303	-0.456284	0.151448	-0.564831	-0.032663	-0.077716	-0.802468	-0.550479	0.108958	0.012084	-0.827620
36301	-1.540384	-1.079860	9.523599	-0.342060	0.175108	-0.636305	-0.022951	-0.062292	-0.807037	-0.560280	0.115287	0.017301	-0.820059
36302	-1.787229	-0.862702	9.855578	0.090801	0.185449	-0.685835	-0.011553	-0.051147	-0.807765	-0.571732	0.116907	0.015314	-0.811924
36303	-2.203292	-1.559702	10.288373	0.678891	0.164222	-0.618209	-0.001116	-0.066537	-0.804257	-0.583336	0.111434	0.003919	-0.804541
36304	-1.796663	-1.889405	10.719593	0.807605	0.128157	-0.488269	0.008438	-0.092635	-0.798175	-0.592906	0.103863	-0.009479	-0.798489
36305	-1.686055	-1.847289	10.308369	0.718113	0.087232	-0.388979	0.015521	-0.124165	-0.787579	-0.600545	0.096639	-0.021073	-0.793449
36306	-1.751218	-1.338800	9.902044	0.581701	-0.040493	-0.252907	0.018800	-0.143323	-0.779388	-0.605675	0.088956	-0.029323	-0.790180
36307	-1.579864	-0.921541	8.709356	0.509970	-0.145020	-0.042688	0.017655	-0.157488	-0.773731	-0.607342	0.080357	-0.035430	-0.789571
36308	-1.712201	-0.488343	8.133329	0.407818	-0.225697	0.250380	0.009213	-0.168603	-0.766600	-0.604187	0.071504	-0.039524	-0.792643
36309	-1.480487	-0.537313	8.451642	0.431399	-0.279967	0.459165	-0.003638	-0.181020	-0.760334	-0.597722	0.061354	-0.043520	-0.798167
36310	-1.591224	-0.558286	8.714344	0.179773	-0.297278	0.601883	-0.019207	-0.193428	-0.756232	-0.588544	0.053778	-0.043568	-0.805497
36311	-1.514295	-0.988304	9.549129	-0.081190	-0.329422	0.674456	-0.036488	-0.193377	-0.756994	-0.577845	0.048741	-0.038973	-0.813757
36312	-2.301993	-1.073533	10.409483	0.253907	-0.415233	0.640257	-0.054162	-0.195049	-0.755955	-0.567931	0.038392	-0.038928	-0.821258
36313	-2.926894	-0.433724	10.741461	0.591672	-0.327767	0.430430	-0.072074	-0.210891	-0.748622	-0.561528	0.025961	-0.045154	-0.825817
36314	-2.184260	0.528222	10.212218	-0.197663	-0.175650	0.143780	-0.082985	-0.215047	-0.746738	-0.559211	0.024996	-0.039996	-0.827682
36315	-0.420354	0.653137	9.836785	-0.415842	-0.025475	-0.121438	-0.087822	-0.199209	-0.752861	-0.561040	0.029344	-0.032706	-0.826622
36316	0.107420	1.169352	9.234479	-0.255712	0.066776	-0.262893	-0.083812	-0.189618	-0.756231	-0.565181	0.033335	-0.029078	-0.823780
36317	0.477991	1.304391	9.112617	-0.387918	0.101177	-0.361433	-0.077335	-0.178318	-0.760390	-0.570809	0.039516	-0.023534	-0.819793
36318	0.323440	1.374923	9.426600	-0.355109	0.108156	-0.488650	-0.066709	-0.165845	-0.763553	-0.578449	0.045416	-0.018561	-0.814242
36319	-0.336318	1.238281	9.951387	-0.406331	0.136913	-0.605264	-0.058022	-0.154438	-0.767987	-0.587844	0.052391	-0.012952	-0.807172
36320	-1.630023	0.588453	10.619081	-0.516698	0.178256	-0.735119	-0.045444	-0.141859	-0.771808	-0.599008	0.061370	-0.005933	-0.798366
36321	-2.005802	-0.484906	10.715735	-0.492172	0.209189	-0.770076	-0.032750	-0.123655	-0.776913	-0.610587	0.070537	0.000326	-0.788802
36322	-1.942970	-1.044299	10.307631	-0.036951	0.221849	-0.669929	-0.019132	-0.114820	-0.777917	-0.621040	0.074322	-0.000849	-0.780247
36323	-1.170999	-1.183787	9.871228	0.185504	0.207126	-0.500771	-0.007946	-0.118827	-0.776723	-0.629102	0.075136	-0.005614	-0.773663
36324	-0.434824	-1.431797	8.674482	0.543711	0.155289	-0.268098	0.000517	-0.130017	-0.771654	-0.634003	0.070568	-0.015567	-0.769946
36325	-0.401950	-1.238584	8.876721	0.677680	0.195376	-0.012774	0.009282	-0.156752	-0.763125	-0.635055	0.064843	-0.028429	-0.769215
36326	-1.035014	-1.921185	9.425305	0.577982	0.191118	0.209148	0.011142	-0.178047	-0.755310	-0.632433	0.060165	-0.040006	-0.771238
36327	-1.038059	-1.292083	9.078858	0.390477	0.154781	0.362351	0.011171	-0.193434	-0.749662	-0.627182	0.057209	-0.048315	-0.775265
36328	-1.384272	-1.479944	9.217010	0.356558	0.121990	0.445284	0.010406	-0.205186	-0.744007	-0.620537	0.054042	-0.055871	-0.780315
36329	-1.666647	-0.898160	9.265738	0.181051	0.094381	0.459165	0.005609	-0.214086	-0.739603	-0.613469	0.052688	-0.060210	-0.785655
36330	-2.616931	0.220504	9.118940	0.009624	0.011617	0.375274	-0.001014	-0.216954	-0.738395	-0.607564	0.052147	-0.060892	-0.790214
36331	-2.784457	0.981520	9.445007	0.096418	0.011246	0.220662	-0.004662	-0.218707	-0.739146	-0.604190	0.050878	-0.062721	-0.792737
36332	-2.239510	0.007254	11.251042	-0.046556	-0.028077	-0.060514	-0.004921	-0.220972	-0.737602	-0.605153	0.050919	-0.061578	-0.792089
36333	-1.567835	0.680205	10.671478	-0.495529	-0.045690	-0.385773	-0.003128	-0.209340	-0.740954	-0.610799	0.056661	-0.052724	-0.787994
36334	-1.127828	1.416109	10.345064	-0.446487	0.016005	-0.623742	0.003603	-0.193891	-0.746656	-0.620050	0.062865	-0.045166	-0.780734
36335	-1.754420	1.376021	10.242643	-0.577974	0.015349	-0.792394	0.011097	-0.174154	-0.752363	-0.631585	0.070915	-0.035327	-0.771248
36336	-2.226449	1.289197	10.453046	-0.493277	0.027992	-0.854758	0.021191	-0.153378	-0.758861	-0.643939	0.078013	-0.026844	-0.760616
36337	-1.447714	-0.274014	10.145557	-0.243014	0.075212	-0.765779	0.031566	-0.142913	-0.761896	-0.655100	0.082607	-0.022966	-0.750661
36338	-0.165920	-2.187606	9.794644	-0.095590	0.102237	-0.695711	0.041548	-0.135637	-0.761843	-0.665292	0.085552	-0.021705	-0.741347
36339	-0.740411	-1.036371	9.104546	-0.062884	0.153768	-0.565567	0.051415	-0.133057	-0.761406	-0.673482	0.088794	-0.021795	-0.733527
36340	-0.787973	-1.176202	9.044534	0.188715	0.183414	-0.513574	0.062316	-0.130208	-0.759821	-0.681245	0.089009	-0.026102	-0.726155
36341	-2.068228	-0.625795	8.939493	0.142930	0.105476	-0.526681	0.071934	-0.136446	-0.755015	-0.689077	0.088747	-0.028611	-0.718664
36342	-2.274724	-0.789003	9.170506	0.082752	0.076794	-0.619233	0.081544	-0.134935	-0.754320	-0.698051	0.088905	-0.029737	-0.709884
36343	-2.685806	-1.016125	9.129759	0.000409	-0.031501	-0.752424	0.089075	-0.134182	-0.753468	-0.708693	0.088828	-0.027939	-0.699345
36344	-2.301755	-1.163360	9.467317	-0.224017	-0.080439	-0.864214	0.094109	-0.124573	-0.753761	-0.720339	0.091195	-0.022102	-0.687245
36345	-1.387169	-0.850661	9.626654	-0.119126	-0.035620	-0.944949	0.102265	-0.113005	-0.756134	-0.733009	0.092776	-0.018205	-0.673616
36346	-0.905888	-1.657665	10.433521	-0.013592	0.042919	-1.012782	0.110558	-0.105984	-0.756454	-0.746486	0.093753	-0.016738	-0.658551
36347	-1.109993	-2.315595	10.912046	-0.109897	0.184491	-0.976554	0.122867	-0.097116	-0.755648	-0.758949	0.098076	-0.016121	-0.643520
36348	-1.528721	-1.500304	9.678630	0.028004	0.299195	-0.869942	0.138421	-0.087344	-0.754739	-0.769999	0.101615	-0.019277	-0.629606
36349	-1.703850	-0.703060	8.653657	0.211497	0.316221	-0.746327	0.154638	-0.085468	-0.750498	-0.779616	0.102557	-0.025207	-0.617289
36350	-2.144511	-0.789262	9.027579	0.283402	0.239690	-0.646189	0.169441	-0.090274	-0.744449	-0.787999	0.101264	-0.031074	-0.606496
36351	-1.958469	-1.372145	9.417187	0.259183	0.119333	-0.520582	0.180091	-0.093311	-0.740808	-0.794727	0.098902	-0.034983	-0.597832
36352	-1.840937	-1.722713	10.246264	0.360363	-0.021077	-0.412784	0.184896	-0.098555	-0.736093	-0.800376	0.093058	-0.038094	-0.591006
36353	-2.097123	-1.581140	10.289063	0.244578	-0.107084	-0.386491	0.185956	-0.106473	-0.734434	-0.805463	0.088154	-0.038481	-0.584788
36354	-1.836404	-0.655622	9.939632	-0.021962	-0.114650	-0.403549	0.184533	-0.105003	-0.736736	-0.810228	0.087328	-0.035617	-0.578477
36355	-1.603402	0.001809	9.298152	0.091768	-0.046733	-0.375407	0.185424	-0.101510	-0.735584	-0.814757	0.085520	-0.035218	-0.572378
36356	-1.675862	0.035656	9.389160	0.290081	0.013867	-0.343123	0.187631	-0.104729	-0.732776	-0.819166	0.081045	-0.038126	-0.566520
36357	-1.762139	-0.564642	9.768782	0.241585	0.041159	-0.352619	0.192439	-0.108913	-0.729475	-0.823508	0.077748	-0.040942	-0.560459
36358	-2.023598	-0.831576	9.949821	0.140167	0.009946	-0.342009	0.196982	-0.110820	-0.727070	-0.827559	0.075683	-0.042093	-0.554658
36359	-1.768070	-0.833597	9.913772	0.025917	-0.011029	-0.290862	0.198535	-0.109757	-0.726439	-0.830835	0.075320	-0.041749	-0.549815
36360	-1.307326	-0.410909	9.436743	0.143781	-0.007837	-0.207207	0.200113	-0.115143	-0.726197	-0.833351	0.072872	-0.042833	-0.546243
36361	-0.940691	-0.468819	9.172922	0.149853	-0.033105	-0.111136	0.201420	-0.118371	-0.725181	-0.834823	0.070018	-0.043732	-0.544294
36362	-0.684775	-0.555248	9.075686	0.082997	-0.022074	-0.074561	0.201280	-0.116750	-0.724408	-0.835801	0.068312	-0.044109	-0.542977
36363	-0.708131	-0.706229	9.258173	0.112412	-0.046601	-0.020842	0.200254	-0.120231	-0.724530	-0.836241	0.065819	-0.044458	-0.542579
36364	-0.943957	-0.785391	9.461286	0.050850	-0.051188	0.018530	0.198969	-0.123578	-0.724906	-0.836179	0.064253	-0.044123	-0.542890
36365	-1.329393	-0.318391	9.771473	-0.050604	-0.029514	-0.012514	0.197408	-0.125425	-0.723353	-0.836298	0.064648	-0.042985	-0.542751
36366	-2.103908	-0.160450	9.977684	-0.119892	0.065084	-0.110878	0.197143	-0.122878	-0.724120	-0.837301	0.067312	-0.042573	-0.540910
36367	-2.536191	0.022996	10.408273	-0.202852	0.183397	-0.235180	0.202570	-0.114080	-0.724545	-0.839412	0.072759	-0.043114	-0.536875
36368	-2.938656	-0.011221	10.476169	-0.153265	0.357658	-0.334845	0.214645	-0.104020	-0.723999	-0.842461	0.079314	-0.046928	-0.530817
36369	-2.454399	-0.465205	10.397512	-0.019449	0.312980	-0.378355	0.225785	-0.097934	-0.720743	-0.846125	0.083202	-0.051442	-0.523931
36370	-2.327296	-0.869512	9.576934	-0.212454	0.190511	-0.324658	0.236926	-0.089715	-0.719157	-0.848980	0.088982	-0.051841	-0.518293
36371	-1.272766	-0.635354	8.495530	-0.140191	0.116132	-0.227231	0.243923	-0.079217	-0.722678	-0.850963	0.092689	-0.052007	-0.514359
36372	-0.558107	-0.890536	8.028166	0.016542	0.091083	-0.134063	0.245986	-0.076406	-0.721279	-0.852320	0.093341	-0.053422	-0.511844
36373	-0.024309	-1.599741	8.560864	0.164616	0.109904	0.005140	0.249094	-0.077484	-0.718091	-0.852472	0.091502	-0.056958	-0.511541
36374	0.203708	-1.835727	9.776503	0.253492	0.088361	0.130180	0.251280	-0.085789	-0.714638	-0.851545	0.087790	-0.061240	-0.513238
36375	-1.266875	-1.315142	9.503649	0.201807	0.117446	0.162095	0.252219	-0.096255	-0.712723	-0.850111	0.085182	-0.065472	-0.515528
36376	-1.724541	-0.867584	9.798489	0.206685	0.104399	0.092880	0.253272	-0.104689	-0.709008	-0.849382	0.082481	-0.069475	-0.516643
36377	-2.373084	-1.354491	9.896021	0.034139	0.058054	-0.045436	0.257041	-0.107930	-0.706597	-0.849859	0.082411	-0.070614	-0.515714
36378	-3.361430	-0.856933	9.644146	-0.138875	-0.000929	-0.118266	0.258463	-0.103132	-0.708663	-0.850882	0.084786	-0.068912	-0.513870
36379	-3.617272	-0.274775	9.786738	-0.066994	-0.052158	-0.152933	0.258838	-0.098176	-0.709435	-0.852428	0.085507	-0.067036	-0.511430
36380	-3.086339	-0.393393	9.965250	-0.050829	-0.057615	-0.174045	0.257280	-0.095095	-0.711991	-0.854232	0.085875	-0.065178	-0.508590
36381	-2.334555	-0.341634	9.881904	-0.003461	-0.022831	-0.204246	0.257441	-0.091364	-0.713407	-0.856343	0.085880	-0.064405	-0.505128
36382	-1.814087	-0.302844	9.666478	0.079060	0.010169	-0.237082	0.259510	-0.089766	-0.712395	-0.858895	0.084790	-0.064911	-0.500896
36383	-1.659822	-0.300176	9.653554	0.168453	0.072391	-0.255178	0.264451	-0.091423	-0.711406	-0.861644	0.082825	-0.067405	-0.496152
36384	-1.775607	-0.280884	9.734353	0.205455	0.108894	-0.283663	0.269125	-0.093865	-0.708617	-0.864685	0.080601	-0.070791	-0.490725
36385	-1.872119	-0.267006	9.628035	0.267118	0.130766	-0.332301	0.275867	-0.094972	-0.704300	-0.868177	0.077575	-0.075127	-0.484362
36386	-1.809447	-0.274819	9.417286	0.248289	0.126987	-0.382221	0.282107	-0.099041	-0.701267	-0.872106	0.074918	-0.079083	-0.477036
36387	-1.934103	-0.407331	9.440545	0.250433	0.079231	-0.480003	0.289073	-0.101620	-0.697725	-0.876904	0.071887	-0.082115	-0.468112
36388	-2.177645	-0.893034	9.654687	0.116004	0.038586	-0.569207	0.295419	-0.099115	-0.695203	-0.882360	0.070996	-0.082996	-0.457726
36389	-2.802121	-1.362297	9.973516	-0.035769	0.034586	-0.592124	0.302022	-0.090473	-0.696537	-0.887627	0.072805	-0.082421	-0.447240
36390	-2.509659	-1.512090	10.319785	0.148169	0.064070	-0.582917	0.309276	-0.083709	-0.696849	-0.892940	0.071563	-0.083963	-0.436448
36391	-2.096044	-1.325866	9.663780	0.189723	0.056960	-0.565146	0.316523	-0.080929	-0.692793	-0.898002	0.069558	-0.085796	-0.425903
36392	-1.999277	-1.397796	9.678077	0.187799	-0.017888	-0.531809	0.321309	-0.076939	-0.691287	-0.902809	0.066803	-0.086258	-0.415972
36393	-1.667949	-1.631016	9.524280	0.126204	-0.087222	-0.478460	0.324163	-0.075095	-0.691694	-0.907082	0.064614	-0.085028	-0.407183
36394	-1.467181	-1.272653	9.382362	0.203736	-0.099620	-0.372846	0.325711	-0.073091	-0.690934	-0.910551	0.060604	-0.084320	-0.400144
36395	-1.247505	-0.829638	9.361821	0.295489	-0.068208	-0.294920	0.324155	-0.076413	-0.689124	-0.913374	0.055176	-0.084974	-0.394313
36396	-0.907110	-0.419518	9.500364	0.310871	-0.053465	-0.272723	0.324944	-0.080437	-0.687847	-0.915956	0.049404	-0.086067	-0.388813
36397	-1.133602	-0.444215	9.445098	0.228818	-0.028070	-0.302718	0.326104	-0.082431	-0.684516	-0.918587	0.045487	-0.086871	-0.382861
36398	-0.901965	-0.481517	9.657961	-0.015624	-0.075963	-0.350018	0.327654	-0.079630	-0.684655	-0.921388	0.045668	-0.084956	-0.376484
36399	-1.335375	-0.590934	9.570772	-0.082375	-0.084264	-0.328204	0.326849	-0.071308	-0.685930	-0.923937	0.047071	-0.082275	-0.370615
36400	-1.614723	-0.638596	9.865131	-0.021929	-0.066661	-0.235648	0.328247	-0.063931	-0.685167	-0.925789	0.047238	-0.080577	-0.366321
36401	-1.521706	-0.926187	10.130797	0.189146	-0.036941	-0.134938	0.327600	-0.065795	-0.684263	-0.927038	0.043662	-0.080924	-0.363519
36402	-1.840035	-0.905703	9.974496	0.117201	-0.051429	-0.037465	0.327204	-0.066844	-0.682204	-0.927517	0.041046	-0.080707	-0.362649
36403	-1.954771	-0.613361	9.703894	0.054269	-0.034913	0.012012	0.324857	-0.068403	-0.679616	-0.927561	0.039782	-0.080240	-0.362780
36404	-1.649695	-0.391853	9.580233	0.069515	-0.023778	0.048990	0.323947	-0.069726	-0.678581	-0.927321	0.038112	-0.080259	-0.363569
36405	-1.571246	-0.160884	9.540998	-0.041027	-0.034814	0.062283	0.321087	-0.072891	-0.675989	-0.926923	0.038534	-0.079138	-0.364783
36406	-1.708532	0.324920	9.577733	-0.060864	-0.049389	0.095400	0.317453	-0.072327	-0.677374	-0.926277	0.039022	-0.077769	-0.366661
36407	-1.711220	0.382563	9.552114	0.004118	-0.084098	0.074553	0.314450	-0.070133	-0.676192	-0.925892	0.038187	-0.076088	-0.368072
36408	-1.890471	0.562391	9.480954	0.002645	-0.076919	0.030221	0.311595	-0.070643	-0.676684	-0.925811	0.037396	-0.074625	-0.368656
36409	-1.456041	0.455204	9.541112	0.022343	-0.049512	-0.004770	0.309525	-0.071304	-0.677953	-0.925964	0.036553	-0.073674	-0.368546
36410	-1.313043	0.812424	9.801886	-0.043821	-0.064310	-0.048473	0.306656	-0.072853	-0.674846	-0.926405	0.036832	-0.072043	-0.367731
36411	-1.208459	0.623118	9.958625	-0.065038	-0.029741	-0.103073	0.306384	-0.068028	-0.676127	-0.927184	0.037823	-0.070738	-0.365917
36412	-1.114292	0.561947	9.593925	-0.111819	-0.035241	-0.090330	0.306279	-0.062255	-0.675604	-0.927833	0.039636	-0.069116	-0.364388
36413	-1.779085	0.460594	9.888736	-0.164511	0.028603	-0.072262	0.305743	-0.057151	-0.676240	-0.928212	0.042802	-0.068199	-0.363235
36414	-2.311536	-0.097425	10.228783	-0.026953	0.120294	0.029814	0.308321	-0.053137	-0.674845	-0.927832	0.044005	-0.070179	-0.363683
36415	-2.156055	-0.362696	9.950481	0.101854	0.137127	0.109831	0.310656	-0.055553	-0.672037	-0.926949	0.042783	-0.073408	-0.365439
36416	-1.532025	-0.814550	9.709940	0.055841	0.109959	0.188135	0.312998	-0.060518	-0.668972	-0.925479	0.042144	-0.075933	-0.368709
36417	-0.832197	-0.987603	9.349201	0.047066	0.082911	0.287845	0.312605	-0.064373	-0.665372	-0.923283	0.041304	-0.077873	-0.373870
36418	-0.921036	-1.055716	9.188878	0.065891	0.083343	0.436486	0.310755	-0.073181	-0.662670	-0.919931	0.039898	-0.080181	-0.381714
36419	-1.454015	-0.987886	9.636107	0.236582	0.060135	0.624705	0.308452	-0.087357	-0.659445	-0.915205	0.034900	-0.083368	-0.392723
36420	-2.198691	-0.512268	9.861453	0.234699	0.012925	0.795449	0.299144	-0.107079	-0.654624	-0.908996	0.029244	-0.085913	-0.406804
36421	-2.951253	-0.412334	9.975845	0.119672	-0.036586	0.828132	0.290237	-0.125227	-0.653020	-0.902295	0.025310	-0.086523	-0.421588
36422	-2.813043	-0.080701	9.792165	-0.103456	-0.042581	0.707027	0.280658	-0.137192	-0.651664	-0.896283	0.025458	-0.085158	-0.434485
36423	-2.279382	0.727229	9.369224	-0.306411	-0.072543	0.464233	0.271326	-0.140605	-0.654290	-0.892186	0.029518	-0.081314	-0.443307
36424	-1.683646	1.171135	9.390610	-0.364654	-0.046847	0.134427	0.266254	-0.135476	-0.657332	-0.890846	0.035255	-0.077251	-0.446298
36425	-1.127924	1.410434	9.399152	-0.442538	-0.026764	-0.234224	0.265453	-0.124229	-0.661561	-0.892645	0.043162	-0.072555	-0.442784
36426	-1.165960	1.323460	10.016848	-0.646468	-0.086352	-0.558181	0.267093	-0.102288	-0.667990	-0.897049	0.054604	-0.064726	-0.433741
36427	-2.011049	0.590073	9.907467	-0.712129	-0.094468	-0.796604	0.270651	-0.075241	-0.671862	-0.903121	0.067396	-0.055888	-0.420366
36428	-2.072532	-0.157061	10.246856	-0.670652	-0.080025	-0.867449	0.275903	-0.045292	-0.679087	-0.909423	0.079651	-0.047553	-0.405393
36429	-1.611325	-1.347533	10.080848	-0.545690	-0.002633	-0.699814	0.278942	-0.016108	-0.684753	-0.914110	0.090028	-0.041891	-0.393119
36430	-0.627191	-1.504352	9.377351	-0.291505	0.082695	-0.394050	0.283398	0.010950	-0.686447	-0.916620	0.096198	-0.040328	-0.385910
36431	0.028653	-1.560249	8.830624	0.075708	0.120541	-0.096888	0.287791	0.017618	-0.686222	-0.917441	0.095622	-0.042799	-0.383831
36432	-0.024746	-1.499120	8.446939	0.483617	0.061338	0.159987	0.287818	0.003966	-0.681602	-0.917073	0.086945	-0.047863	-0.386170
36433	-0.570184	-1.355126	8.662292	0.653574	-0.011261	0.327050	0.285406	-0.018247	-0.676452	-0.915629	0.074338	-0.053070	-0.391510
36434	-1.464056	-0.908966	9.505105	0.582784	-0.067067	0.407927	0.280798	-0.043661	-0.671543	-0.913303	0.062570	-0.056927	-0.398399
36435	-1.912243	-0.924742	10.076767	0.462628	-0.050068	0.357432	0.271251	-0.069019	-0.666595	-0.911058	0.053116	-0.059957	-0.404423
36436	-2.101917	-0.552651	10.658682	0.483432	0.016180	0.189436	0.266883	-0.088666	-0.662199	-0.909984	0.044077	-0.064282	-0.407252
36437	-2.300940	-0.281199	10.651155	0.245320	0.103941	-0.035226	0.267187	-0.095888	-0.657440	-0.910366	0.040335	-0.067993	-0.406183
36438	-2.113637	-0.150356	10.112274	0.136429	0.189345	-0.214944	0.270817	-0.098577	-0.653614	-0.911968	0.039548	-0.072297	-0.401899
36439	-1.597358	-0.267354	9.366563	0.251003	0.171083	-0.307513	0.276526	-0.101551	-0.649161	-0.914382	0.036635	-0.077061	-0.395760
36440	-1.071753	-0.306443	8.886064	0.258102	0.135522	-0.322161	0.284177	-0.106400	-0.641897	-0.916906	0.033350	-0.081266	-0.389317
36441	-1.155059	-0.012297	9.124639	0.241652	0.067114	-0.251096	0.286903	-0.109889	-0.638578	-0.918917	0.029690	-0.084052	-0.384247
36442	-1.694241	-0.139951	10.097131	0.416679	-0.046032	-0.194687	0.287034	-0.116292	-0.633954	-0.920726	0.021872	-0.086209	-0.379939
36443	-2.319735	-0.397784	10.337308	0.374312	-0.069813	-0.139505	0.284719	-0.127781	-0.630342	-0.922065	0.014569	-0.087552	-0.376721
36444	-2.033150	0.146954	9.773954	0.159019	0.034291	-0.116770	0.282646	-0.133372	-0.627628	-0.922942	0.011970	-0.089268	-0.374253
36445	-1.582888	0.747685	9.308925	0.147870	0.142246	-0.111463	0.283943	-0.136847	-0.624427	-0.923573	0.010386	-0.092832	-0.371870
36446	-1.017743	1.053595	9.796144	0.266112	0.113191	-0.107126	0.285512	-0.143550	-0.621357	-0.924218	0.006381	-0.096796	-0.369339
36447	-1.481516	0.776472	10.632829	0.314120	-0.020365	-0.123303	0.286672	-0.149009	-0.615327	-0.925213	0.000500	-0.098552	-0.366427
36448	-2.550976	0.575433	10.151975	0.228361	-0.115656	-0.132845	0.283309	-0.154871	-0.614274	-0.926423	-0.004441	-0.098000	-0.363479
36449	-2.321702	0.994025	9.315085	-0.012490	-0.095589	-0.085184	0.278101	-0.154264	-0.613076	-0.927249	-0.004879	-0.096017	-0.361892
36450	-1.493537	1.213741	9.066665	0.031963	0.000779	-0.001100	0.275259	-0.156933	-0.614597	-0.927271	-0.005593	-0.096180	-0.361784
36451	-1.327237	1.223963	9.145169	0.221816	0.049689	0.095772	0.272914	-0.158763	-0.612137	-0.926466	-0.009711	-0.098563	-0.363114
36452	-1.719742	1.147300	9.466869	0.286041	0.044367	0.164384	0.271882	-0.164635	-0.609432	-0.925135	-0.015144	-0.101346	-0.365547
36453	-1.993995	1.041941	9.770068	0.179169	0.022317	0.189709	0.268122	-0.171676	-0.605934	-0.923654	-0.018864	-0.102891	-0.368675
36454	-1.840122	1.118450	9.542150	0.110589	-0.006903	0.213407	0.265010	-0.177125	-0.603598	-0.922062	-0.021526	-0.103416	-0.372348
36455	-1.396697	1.143174	9.479427	0.052832	0.016859	0.210326	0.258530	-0.184556	-0.601750	-0.920448	-0.022994	-0.103908	-0.376099
36456	-1.502449	1.075524	9.455889	0.026366	0.022355	0.232332	0.255156	-0.187065	-0.601210	-0.918646	-0.023923	-0.104330	-0.380305
36457	-1.917354	1.132261	9.404807	0.111985	0.034285	0.237344	0.251768	-0.185943	-0.600283	-0.916721	-0.026391	-0.105579	-0.384421
36458	-2.308745	1.329872	9.732764	0.022568	0.071594	0.242342	0.249821	-0.188861	-0.598726	-0.914709	-0.026898	-0.106857	-0.388799
36459	-2.385515	1.258068	9.884659	-0.043645	0.124431	0.212391	0.248009	-0.190189	-0.599226	-0.912821	-0.025736	-0.108599	-0.392812
36460	-2.233641	1.253251	9.794798	-0.157478	0.164543	0.209914	0.247480	-0.189899	-0.597680	-0.910895	-0.022154	-0.110178	-0.397039
36461	-1.932905	1.360659	9.371861	-0.183901	0.193822	0.204209	0.248761	-0.186143	-0.596660	-0.908925	-0.017856	-0.112097	-0.401213
36462	-2.167560	1.529371	8.906261	-0.204641	0.179122	0.167158	0.249100	-0.180619	-0.597839	-0.907265	-0.013206	-0.113572	-0.404719
36463	-2.379808	1.568699	9.274475	-0.207442	0.118603	0.112773	0.251687	-0.176892	-0.598244	-0.906139	-0.008891	-0.113991	-0.407234
36464	-2.786201	1.379691	9.815295	-0.252165	0.047051	0.067422	0.252966	-0.170200	-0.599022	-0.905564	-0.004231	-0.112700	-0.408944
36465	-2.260405	1.294415	9.194934	-0.267270	0.010410	-0.006397	0.252304	-0.161638	-0.602997	-0.905614	0.000557	-0.110717	-0.409397
36466	-1.526841	1.118615	8.714458	-0.289773	0.014115	-0.032315	0.253709	-0.153875	-0.604033	-0.905897	0.005848	-0.108523	-0.409315
36467	-1.106198	0.877413	8.988633	-0.139032	0.060025	-0.027907	0.253954	-0.146249	-0.606602	-0.905989	0.008733	-0.108454	-0.409080
36468	-1.258131	0.382788	9.345243	-0.184355	0.072677	-0.028101	0.256837	-0.140412	-0.608144	-0.906120	0.012577	-0.108183	-0.408760
36469	-1.682307	0.370518	9.521132	-0.233225	0.088962	-0.043158	0.258362	-0.131562	-0.607895	-0.906229	0.017441	-0.107823	-0.408435
36470	-1.841618	0.468399	10.800368	-0.194206	0.048662	-0.048462	0.260937	-0.125407	-0.607399	-0.906505	0.021321	-0.107027	-0.407848
36471	-2.375830	0.259738	10.593234	-0.180090	-0.000759	-0.055705	0.262219	-0.117120	-0.609976	-0.906899	0.024525	-0.105449	-0.407201
36472	-1.883947	0.218437	10.189198	-0.167321	-0.018155	-0.112807	0.263240	-0.110429	-0.611267	-0.907813	0.027512	-0.103626	-0.405439
36473	-1.492205	-0.048532	9.980285	-0.162283	-0.033754	-0.166255	0.265569	-0.103767	-0.614110	-0.909157	0.030360	-0.101499	-0.402753
36474	-1.299693	0.003160	9.507550	-0.359074	-0.052265	-0.198590	0.265278	-0.092236	-0.616416	-0.910648	0.036736	-0.097456	-0.399841
36475	-1.079450	0.331075	9.595814	-0.446790	-0.059623	-0.191649	0.266802	-0.077784	-0.620150	-0.911956	0.044572	-0.092496	-0.397232
36476	-0.890960	0.230133	9.514547	-0.081148	-0.053635	-0.162106	0.266775	-0.065464	-0.623872	-0.913300	0.045791	-0.090651	-0.394423
36477	-1.783733	0.421927	9.840144	0.030697	-0.017092	-0.156107	0.269102	-0.061731	-0.624017	-0.914619	0.045134	-0.090254	-0.391521
36478	-2.699098	0.306831	10.482864	0.057533	0.022855	-0.200369	0.269863	-0.058237	-0.622994	-0.916222	0.044489	-0.090863	-0.387687
36479	-3.470159	0.243395	10.671602	0.056504	0.106597	-0.283593	0.274790	-0.055999	-0.622003	-0.918287	0.044561	-0.092885	-0.382277
36480	-2.838961	0.295152	9.962935	-0.051874	0.124798	-0.324747	0.279709	-0.053748	-0.619728	-0.920499	0.046938	-0.094409	-0.376253
36481	-2.298918	0.259574	9.103253	-0.038155	0.093988	-0.296951	0.286392	-0.045223	-0.619666	-0.922525	0.048672	-0.095498	-0.370754
36482	-2.113241	0.227032	8.624475	0.117088	-0.000688	-0.240630	0.289096	-0.040138	-0.618400	-0.924453	0.046832	-0.096039	-0.366020
36483	-2.642789	-0.439644	8.845411	0.300896	-0.117433	-0.184136	0.289236	-0.043892	-0.617632	-0.926301	0.040546	-0.095851	-0.362127
36484	-2.847930	-0.870807	9.509527	0.227092	-0.160347	-0.103223	0.288342	-0.048712	-0.617241	-0.927574	0.035239	-0.094360	-0.359806
36485	-2.615954	-0.969863	9.954354	0.292459	-0.073344	-0.060565	0.284733	-0.057528	-0.616574	-0.928352	0.029274	-0.095040	-0.358153
36486	-1.691814	-0.650945	9.816234	0.240727	0.030895	-0.077579	0.284740	-0.060875	-0.615547	-0.929015	0.025041	-0.097209	-0.356166
36487	-1.219413	-0.630465	9.902538	0.245183	0.072762	-0.172663	0.287074	-0.063688	-0.612226	-0.930229	0.021254	-0.100149	-0.352410
36488	-1.864826	-0.766692	9.836998	0.111502	-0.004516	-0.279370	0.289157	-0.065452	-0.611729	-0.932270	0.019576	-0.100647	-0.346928
36489	-2.478660	-0.479932	8.927987	-0.161636	-0.037861	-0.329643	0.291221	-0.060512	-0.612257	-0.934566	0.022977	-0.098614	-0.341077
36490	-2.694494	0.301456	8.917728	-0.262314	-0.019606	-0.288697	0.293788	-0.050080	-0.613687	-0.936459	0.028185	-0.096238	-0.336137
36491	-1.830697	0.203027	10.585401	-0.024798	-0.020823	-0.150885	0.294539	-0.042568	-0.613561	-0.937514	0.028784	-0.095536	-0.333336
36492	-1.773232	-0.214681	10.810505	0.150285	-0.099140	-0.109250	0.294417	-0.042847	-0.614845	-0.938544	0.025384	-0.094529	-0.330991
36493	-1.374330	0.513552	9.672308	-0.141255	-0.112970	-0.092254	0.291826	-0.041235	-0.617651	-0.939309	0.027425	-0.091335	-0.329550
36494	-0.837544	1.167261	9.172825	-0.233333	-0.055241	-0.042978	0.289468	-0.033174	-0.619942	-0.939583	0.031395	-0.088648	-0.329150
36495	-0.536234	1.167591	9.094032	-0.013441	-0.012745	0.022685	0.290499	-0.032636	-0.618665	-0.939472	0.031370	-0.088196	-0.329590
36496	-0.989919	0.773106	9.372299	0.115333	0.007673	0.126668	0.289607	-0.036128	-0.619688	-0.938723	0.028901	-0.089093	-0.331703
36497	-1.586633	0.551846	9.738071	-0.000858	0.000337	0.212826	0.288572	-0.037858	-0.619295	-0.937327	0.028327	-0.089058	-0.335684
36498	-1.889257	0.325860	9.957704	-0.008259	-0.006897	0.271862	0.287277	-0.039452	-0.619028	-0.935526	0.027822	-0.088940	-0.340743
36499	-1.942828	0.428298	9.694611	0.003474	0.020632	0.305099	0.285737	-0.044272	-0.619275	-0.933420	0.027127	-0.089373	-0.346416
36500	-2.390106	0.189874	9.869637	-0.012831	0.082755	0.349252	0.282293	-0.052012	-0.617819	-0.930845	0.027187	-0.090932	-0.352873
36501	-3.064267	0.020318	9.923374	0.075679	0.146910	0.423414	0.283868	-0.058459	-0.616035	-0.927613	0.025849	-0.094337	-0.360508
36502	-3.467299	0.604718	9.399747	0.044529	0.139768	0.508135	0.284002	-0.062869	-0.613596	-0.923693	0.024938	-0.097427	-0.369698
36503	-2.893129	0.499012	9.108388	0.065450	0.094240	0.524955	0.283638	-0.071448	-0.612311	-0.919620	0.023228	-0.099907	-0.379181
36504	-2.646426	0.326332	9.120270	0.051806	0.075925	0.503705	0.278978	-0.080500	-0.609450	-0.915657	0.021711	-0.101845	-0.388239
36505	-3.069670	0.116778	9.291002	-0.136241	0.048003	0.416036	0.278877	-0.088023	-0.609710	-0.912242	0.023597	-0.101897	-0.396074
36506	-3.237536	-0.049166	9.411802	-0.268858	0.026584	0.315684	0.275722	-0.087455	-0.611375	-0.909556	0.027937	-0.100321	-0.402323
36507	-2.632104	-0.114304	9.709372	-0.333493	-0.022049	0.240701	0.272595	-0.081273	-0.614432	-0.907451	0.033265	-0.097466	-0.407340
36508	-1.669597	-0.254171	9.754797	-0.333563	-0.078714	0.187304	0.269076	-0.075217	-0.616972	-0.905861	0.038177	-0.093366	-0.411388
36509	-1.254142	-0.449877	9.266273	-0.293516	-0.117126	0.122995	0.264792	-0.070246	-0.621562	-0.904833	0.042233	-0.088971	-0.414218
36510	-1.355705	-0.390578	9.078936	-0.398355	-0.077122	0.085482	0.261145	-0.061925	-0.626156	-0.903930	0.048514	-0.084271	-0.416479
36511	-1.687670	-0.527452	9.345149	-0.693630	-0.052049	0.035948	0.259547	-0.046102	-0.630249	-0.902971	0.060495	-0.077598	-0.418285
36512	-2.066723	-0.879057	10.159976	-1.360564	-0.080430	-0.010769	0.259359	-0.020927	-0.637561	-0.901234	0.084245	-0.064652	-0.420119
36513	-1.988519	-1.554949	11.552989	-1.821878	-0.187230	-0.082138	0.257412	0.027466	-0.648063	-0.898504	0.115499	-0.045800	-0.421014
36514	-1.705202	-1.847344	11.006670	-1.199533	-0.206801	-0.167522	0.252348	0.072024	-0.656228	-0.897099	0.135292	-0.031516	-0.419424
36515	-0.796621	-1.352587	9.536316	-0.273077	-0.143242	-0.105680	0.246554	0.099164	-0.661310	-0.897333	0.138958	-0.026336	-0.418079
36516	-0.788046	-1.225939	7.171500	0.946324	-0.024377	0.044305	0.245569	0.086271	-0.662593	-0.899502	0.121589	-0.033863	-0.418290
36517	-0.827981	-0.895405	8.176678	2.408935	0.112648	0.141914	0.244804	0.036941	-0.654770	-0.903061	0.078853	-0.056270	-0.418446
36518	-1.339709	-0.719390	9.285819	1.821720	0.119340	0.223835	0.245667	-0.031401	-0.639372	-0.903485	0.046506	-0.073915	-0.419630
36519	-2.100154	-0.958356	10.197080	0.125330	-0.021459	0.280036	0.246370	-0.053913	-0.633217	-0.901285	0.043514	-0.074783	-0.424499
36520	-1.887848	-0.986099	10.402696	-0.158720	-0.217351	0.273370	0.240451	-0.069698	-0.633434	-0.899100	0.043993	-0.069674	-0.429917
36521	-2.176577	-0.087341	10.285390	0.440758	-0.239677	0.230242	0.232688	-0.078482	-0.634148	-0.897805	0.033584	-0.069306	-0.433607
36522	-2.496463	0.265406	10.210543	0.755919	-0.155395	0.188304	0.223602	-0.083341	-0.633178	-0.896839	0.018258	-0.073118	-0.435890
36523	-1.890047	0.485183	10.108871	0.561677	-0.104387	0.164183	0.218719	-0.104463	-0.628649	-0.895716	0.006941	-0.076195	-0.437994
36524	-1.317206	0.663608	9.893493	0.350065	-0.071710	0.126161	0.215622	-0.117272	-0.623617	-0.894765	-0.000287	-0.077921	-0.439686
36525	-1.882013	0.821719	10.027255	0.295935	-0.078318	0.101870	0.211673	-0.144052	-0.619741	-0.893984	-0.006526	-0.079130	-0.441009
36526	-1.453350	0.903677	9.825981	0.434453	-0.079990	0.073057	0.208181	-0.154849	-0.615348	-0.893385	-0.015249	-0.081448	-0.441585
36527	-2.009051	1.156503	9.512304	0.420318	-0.116655	0.058246	0.205830	-0.153333	-0.614171	-0.892909	-0.023974	-0.083091	-0.441854
36528	-2.112082	1.541900	9.713570	0.520416	-0.156889	0.016337	0.202095	-0.168026	-0.610163	-0.892751	-0.034817	-0.084803	-0.441125
36529	-1.880463	1.514696	10.065791	0.517650	-0.208193	-0.034351	0.197971	-0.182983	-0.606152	-0.893001	-0.045916	-0.085754	-0.439417
36530	-1.430670	1.212242	9.998539	0.463728	-0.240202	-0.045616	0.190081	-0.202306	-0.599671	-0.893351	-0.056363	-0.085507	-0.437533
36531	-0.838141	1.307996	9.525233	0.370454	-0.211689	0.002764	0.186314	-0.212941	-0.596712	-0.893252	-0.064892	-0.085029	-0.436646
36532	-0.729532	1.789305	9.511395	0.391662	-0.101672	0.119890	0.181640	-0.217298	-0.594492	-0.891856	-0.073113	-0.086403	-0.437929
36533	-0.568184	1.844225	10.000926	0.695643	-0.020745	0.191442	0.177893	-0.235428	-0.585345	-0.889120	-0.086086	-0.091877	-0.440015
36534	-0.751314	1.816455	9.725196	0.408613	0.020000	0.166850	0.174804	-0.251449	-0.579416	-0.886888	-0.093613	-0.095468	-0.442213
36535	-0.590790	2.020913	9.623949	0.168889	0.031586	0.139775	0.173779	-0.262662	-0.573887	-0.885287	-0.096637	-0.097273	-0.444373
36536	-0.813127	2.143513	9.726806	0.144195	0.040691	0.151617	0.172220	-0.268244	-0.569764	-0.883584	-0.099257	-0.098913	-0.446814
36537	-0.765598	2.274853	9.414655	0.058046	0.024231	0.172432	0.170144	-0.271161	-0.568335	-0.881898	-0.100433	-0.099514	-0.449740
36538	-0.641367	2.495060	9.015656	-0.096171	0.053325	0.158684	0.168071	-0.270351	-0.570246	-0.880565	-0.098708	-0.099203	-0.452793
36539	-0.777485	2.725136	8.839992	-0.114082	0.078934	0.175152	0.167426	-0.269819	-0.571526	-0.879060	-0.096376	-0.099207	-0.456206
36540	-0.909881	2.686457	8.862216	-0.109082	0.117360	0.197264	0.166516	-0.270075	-0.571262	-0.877240	-0.093913	-0.099827	-0.460070
36541	-1.134211	2.725219	9.071891	-0.072420	0.133831	0.208485	0.166778	-0.271683	-0.570622	-0.875198	-0.091888	-0.101127	-0.464068
36542	-1.206545	2.750954	9.604438	-0.061752	0.113697	0.212252	0.165605	-0.270196	-0.570998	-0.873116	-0.090317	-0.102088	-0.468069
36543	-1.177608	2.747207	9.888011	-0.115566	0.098830	0.160359	0.164840	-0.269300	-0.571091	-0.871631	-0.087767	-0.102470	-0.471228
36544	-1.037440	2.659822	9.578457	-0.194782	0.087696	0.111998	0.164580	-0.266497	-0.573145	-0.870743	-0.083911	-0.101901	-0.473690
36545	-0.941461	2.738086	9.194005	-0.288183	0.062857	0.070960	0.165621	-0.263310	-0.575722	-0.870425	-0.078529	-0.100180	-0.475560
36546	-0.908513	2.911733	9.302360	-0.271364	0.029009	0.050786	0.165357	-0.256899	-0.579574	-0.870314	-0.073767	-0.097959	-0.476987
36547	-0.967204	3.087124	9.270668	-0.130549	0.036467	0.049631	0.165610	-0.252490	-0.581631	-0.869966	-0.071387	-0.097324	-0.478112
36548	-0.903960	2.969563	9.327216	-0.054295	0.014624	0.051904	0.165214	-0.250873	-0.581627	-0.869536	-0.070542	-0.096921	-0.479100
36549	-0.737010	2.837450	9.288517	-0.013254	0.025704	0.068720	0.164562	-0.250329	-0.581621	-0.868847	-0.070400	-0.097200	-0.480313
36550	-0.672111	2.881214	9.385748	-0.064827	0.000055	0.066652	0.165097	-0.251696	-0.583426	-0.868314	-0.069541	-0.096421	-0.481558
36551	-0.812194	2.928292	9.164275	0.009013	-0.018254	0.024596	0.163800	-0.251421	-0.584315	-0.868095	-0.070181	-0.096214	-0.481902
36552	-1.052744	2.829988	9.400680	0.055654	-0.054837	0.015653	0.162629	-0.251939	-0.583664	-0.867987	-0.071844	-0.095713	-0.481950
36553	-1.046126	2.452485	9.453054	-0.028656	-0.071251	0.069720	0.160034	-0.252187	-0.584543	-0.867482	-0.072449	-0.094170	-0.483071
36554	-0.951423	1.819346	9.973121	0.274851	-0.032151	0.234577	0.157436	-0.256427	-0.581567	-0.864873	-0.078107	-0.095862	-0.486523
36555	-1.079538	1.391459	10.143545	0.296430	0.024859	0.376738	0.150186	-0.270405	-0.577145	-0.860653	-0.083943	-0.098633	-0.492444
36556	-0.717393	1.266406	9.945949	0.125861	0.085244	0.449634	0.145774	-0.278771	-0.572486	-0.855817	-0.086290	-0.100521	-0.500027
36557	-0.646004	1.453408	9.716410	-0.071577	0.107067	0.478130	0.141630	-0.282622	-0.572712	-0.850909	-0.085122	-0.100812	-0.508473
36558	-0.492390	1.582697	9.446024	-0.081292	0.110737	0.470694	0.136050	-0.285111	-0.572669	-0.846008	-0.083696	-0.101007	-0.516781
36559	-0.028825	1.429686	9.455405	-0.081272	0.151034	0.478041	0.130587	-0.284244	-0.572625	-0.840869	-0.081864	-0.101863	-0.525225
36560	0.015301	1.275926	9.489665	-0.072236	0.171325	0.546358	0.126186	-0.287965	-0.573620	-0.834851	-0.080096	-0.103030	-0.534783
36561	-0.019333	1.479266	9.878638	-0.141815	0.147583	0.595863	0.120216	-0.288185	-0.575372	-0.828357	-0.077493	-0.102882	-0.545192
36562	-0.465989	2.154913	10.044641	-0.201080	0.127273	0.553048	0.114754	-0.290344	-0.574586	-0.822325	-0.074047	-0.101883	-0.554904
36563	-0.590324	2.960742	10.093185	-0.468520	0.162843	0.282109	0.111379	-0.285782	-0.578799	-0.819524	-0.065249	-0.098794	-0.560681
36564	-0.370040	2.232627	9.499363	-0.637764	0.174967	0.065327	0.111884	-0.271496	-0.586507	-0.819212	-0.053100	-0.094369	-0.563175
36565	-0.808953	2.259723	9.236418	-0.555332	0.180412	0.032497	0.115506	-0.255374	-0.595140	-0.819060	-0.042200	-0.090882	-0.564890
36566	-1.159755	2.523391	9.160032	-0.361521	0.150508	0.066723	0.119386	-0.244715	-0.599278	-0.818335	-0.034843	-0.089154	-0.566715
36567	-0.844154	2.565043	9.197165	-0.137596	0.148104	0.086329	0.121461	-0.238865	-0.602762	-0.817195	-0.031291	-0.089848	-0.568454
36568	-1.092298	2.533266	9.194405	0.062367	0.139044	0.046740	0.123536	-0.240080	-0.601109	-0.816390	-0.030957	-0.092751	-0.569163
36569	-1.238861	2.437254	9.342908	0.057491	0.043914	0.030248	0.126519	-0.241034	-0.599205	-0.815937	-0.031725	-0.094034	-0.569560
36570	-0.995495	1.962413	9.636154	0.079294	0.023970	0.082100	0.123287	-0.245830	-0.598924	-0.814921	-0.033044	-0.095228	-0.570740
36571	-0.829956	1.621163	9.644915	0.324729	0.075612	0.151580	0.122506	-0.251418	-0.594551	-0.812817	-0.038050	-0.099988	-0.572610
36572	-0.955526	1.663951	9.567534	0.285712	0.148760	0.186333	0.122636	-0.259416	-0.588515	-0.810163	-0.041506	-0.105486	-0.575139
36573	-0.955530	1.663885	9.548331	0.109265	0.185017	0.142931	0.125235	-0.265043	-0.584297	-0.808036	-0.041735	-0.109529	-0.577356
36574	-1.065671	1.499550	9.393782	-0.054461	0.190102	0.059039	0.127577	-0.266942	-0.583546	-0.806992	-0.038932	-0.111876	-0.578561
36575	-1.241879	1.544560	9.291956	-0.076671	0.127770	0.002719	0.129916	-0.268167	-0.582537	-0.806744	-0.036487	-0.112943	-0.578859
36576	-1.307353	1.628836	9.352534	0.133711	0.049327	-0.021020	0.132253	-0.269387	-0.581142	-0.806795	-0.038170	-0.115255	-0.578223
36577	-1.155214	1.560878	9.088970	0.201696	0.001084	0.010790	0.132632	-0.270169	-0.578318	-0.806521	-0.041688	-0.117480	-0.577914
36578	-0.848595	1.476087	9.441083	0.248540	-0.039796	0.081242	0.132116	-0.275770	-0.574975	-0.805486	-0.046492	-0.119594	-0.578557
36579	-1.280991	1.184035	10.114631	0.418424	-0.072543	0.115366	0.129014	-0.287233	-0.569815	-0.803922	-0.054567	-0.123001	-0.579312
36580	-1.468840	1.150319	10.213217	0.252401	-0.083789	0.090541	0.123305	-0.300252	-0.562064	-0.802800	-0.059960	-0.124432	-0.580028
36581	-1.525290	1.347352	10.167571	-0.007747	-0.047828	-0.017859	0.121240	-0.303764	-0.560605	-0.803164	-0.060492	-0.123417	-0.579687
36582	-1.747466	1.930638	9.916847	-0.155223	0.003164	-0.027024	0.122137	-0.299215	-0.561381	-0.803670	-0.058038	-0.121655	-0.579608
36583	-1.747639	1.956215	9.657973	-0.063943	0.045444	0.020442	0.119928	-0.297325	-0.562905	-0.803429	-0.056633	-0.121460	-0.580122
36584	-1.854962	2.231025	9.884052	-0.037854	0.105994	0.110904	0.122012	-0.297890	-0.563308	-0.801940	-0.055207	-0.122552	-0.582087
36585	-2.712625	2.170797	11.060943	0.040791	0.157161	0.155478	0.122914	-0.298819	-0.561130	-0.799730	-0.054454	-0.125262	-0.584616
36586	-2.616536	2.206603	10.219843	-0.060900	0.142464	0.140231	0.122924	-0.301371	-0.561131	-0.797811	-0.052309	-0.126630	-0.587133
36587	-1.615158	2.479076	9.128758	-0.254000	0.092342	0.174398	0.123312	-0.302132	-0.562065	-0.795818	-0.047624	-0.124871	-0.590604
36588	-1.323403	2.943939	8.420318	-0.211330	0.029608	0.244849	0.118763	-0.298082	-0.564983	-0.793054	-0.044664	-0.122566	-0.595019
36589	-1.336406	3.140861	8.326946	-0.039832	0.018818	0.238342	0.115262	-0.297790	-0.566625	-0.790227	-0.044464	-0.122154	-0.598868
36590	-1.723832	3.011396	8.681557	0.088808	0.016869	0.168843	0.113451	-0.300986	-0.565970	-0.788093	-0.046221	-0.123291	-0.601308
36591	-1.499988	2.589689	9.047375	0.043862	0.003757	0.063451	0.110855	-0.302564	-0.565436	-0.787303	-0.047123	-0.123840	-0.602161
36592	-0.707679	2.247373	9.083571	-0.144387	-0.033021	0.014611	0.109293	-0.303875	-0.564010	-0.787343	-0.045424	-0.121526	-0.602710
36593	-0.031882	2.063806	9.169035	-0.154352	-0.069429	0.057145	0.106700	-0.299640	-0.567429	-0.786979	-0.044122	-0.118486	-0.603886
36594	-0.087959	2.203739	9.319291	-0.105806	-0.063796	0.101670	0.104884	-0.298293	-0.569085	-0.785996	-0.043610	-0.116073	-0.605669
36595	-0.515468	2.386325	9.495482	-0.039185	-0.039176	0.079792	0.101252	-0.296802	-0.571755	-0.785169	-0.043869	-0.114831	-0.606958
36596	-0.823838	2.352546	9.645749	-0.129655	-0.009317	0.022056	0.100218	-0.295602	-0.573803	-0.785034	-0.042139	-0.113051	-0.607590
36597	-0.977756	2.275175	9.621626	-0.199136	0.017857	-0.035559	0.098649	-0.293301	-0.573789	-0.785602	-0.038958	-0.110849	-0.607474
36598	-1.077378	1.938742	9.786398	-0.221535	0.036041	-0.050456	0.099939	-0.287028	-0.576368	-0.786306	-0.035070	-0.108721	-0.607184
36599	-0.963323	1.775048	9.689156	-0.323227	0.057937	-0.030688	0.102274	-0.279845	-0.580754	-0.786778	-0.029465	-0.105621	-0.607417
36600	-1.037460	1.653801	9.461015	-0.265737	0.065462	0.012933	0.103429	-0.269654	-0.586311	-0.786645	-0.024661	-0.103372	-0.608190
36601	-1.049641	1.682802	9.506913	-0.259345	0.040041	0.078528	0.101993	-0.264561	-0.588867	-0.785741	-0.020512	-0.100692	-0.609960
36602	-1.090576	1.667866	9.383907	-0.165257	0.000051	0.125211	0.102248	-0.259756	-0.591566	-0.784291	-0.018312	-0.098583	-0.612236
36603	-1.129700	1.783093	9.334753	-0.072763	-0.034513	0.150645	0.098874	-0.259728	-0.592567	-0.782553	-0.018162	-0.096983	-0.614716
36604	-2.167828	2.144429	10.079019	-0.012363	0.010794	0.050218	0.097055	-0.259975	-0.592425	-0.781929	-0.018078	-0.096941	-0.615518
36605	-1.952492	1.971145	9.932181	-0.100175	0.132800	-0.109134	0.098343	-0.255167	-0.593589	-0.783059	-0.014918	-0.097775	-0.614032
36606	-1.406761	1.234772	9.538224	-0.111865	0.174766	-0.157147	0.104059	-0.252199	-0.594510	-0.784681	-0.010857	-0.099144	-0.611824
36607	-1.477450	0.888019	9.482296	-0.173081	0.090662	-0.135162	0.108730	-0.248366	-0.595574	-0.786202	-0.006990	-0.098425	-0.610042
36608	-1.711965	1.026582	9.335633	-0.215459	0.010248	-0.103888	0.110413	-0.243838	-0.597513	-0.787486	-0.003418	-0.095929	-0.608812
36609	-2.164723	1.428638	8.984205	-0.189818	0.033137	-0.085369	0.112215	-0.235557	-0.600223	-0.788486	-0.000056	-0.094127	-0.607808
36610	-2.168037	1.139998	9.702611	-0.194737	0.149129	-0.091105	0.115846	-0.229714	-0.602821	-0.789309	0.004855	-0.094068	-0.606728
36611	-1.723583	0.948291	9.663266	-0.237920	0.189233	-0.141195	0.122077	-0.224700	-0.604925	-0.790645	0.011006	-0.094157	-0.604892
36612	-1.530820	0.965415	9.634101	-0.236389	0.130623	-0.200155	0.127523	-0.218335	-0.607022	-0.792758	0.016557	-0.093274	-0.602130
36613	-1.824128	0.785724	9.316808	-0.172762	0.088700	-0.172080	0.132697	-0.210209	-0.607959	-0.794617	0.020524	-0.092548	-0.599665
36614	-2.300943	0.683847	9.349334	-0.071389	0.075992	-0.152180	0.135804	-0.205552	-0.608882	-0.796289	0.022706	-0.092792	-0.597326
36615	-2.868655	0.437865	9.503805	-0.110043	0.116121	-0.130300	0.140208	-0.202903	-0.607630	-0.797592	0.025984	-0.093317	-0.595369
36616	-2.617460	0.332368	9.461465	-0.202584	0.190932	-0.157633	0.147222	-0.198970	-0.609484	-0.799009	0.031639	-0.093821	-0.593111
36617	-1.991814	0.590440	9.994184	-0.232061	0.196397	-0.174398	0.151619	-0.192709	-0.609773	-0.800561	0.037932	-0.094160	-0.590591
36618	-1.989598	0.157930	10.847440	-0.098025	0.110482	-0.206799	0.157966	-0.187935	-0.608793	-0.802732	0.041051	-0.094567	-0.587361
36619	-1.860661	-0.094782	10.739487	-0.199027	0.025318	-0.238539	0.162897	-0.182907	-0.610887	-0.805328	0.044931	-0.092467	-0.583847
36620	-1.767587	0.076359	10.080277	-0.204440	-0.048670	-0.245832	0.165478	-0.173033	-0.614502	-0.808118	0.047964	-0.089026	-0.580275
36621	-1.612221	0.324235	9.312313	-0.248929	-0.024799	-0.216558	0.166763	-0.164350	-0.617851	-0.810441	0.052008	-0.085531	-0.577205
36622	-1.921752	0.514884	8.964058	-0.120587	0.052311	-0.131139	0.169871	-0.160095	-0.618645	-0.811760	0.054646	-0.084801	-0.575212
36623	-2.271766	0.630962	9.344064	0.054187	0.109380	-0.015927	0.169864	-0.158748	-0.618258	-0.811833	0.054960	-0.087207	-0.574718
36624	-2.716835	0.473955	10.120200	0.111370	0.149527	-0.017564	0.174804	-0.162805	-0.615471	-0.811913	0.054757	-0.090846	-0.574062
36625	-3.099078	0.271415	10.216882	0.044609	0.138143	-0.141599	0.182309	-0.163367	-0.612466	-0.813345	0.055807	-0.093515	-0.571499
36626	-3.174500	-0.094659	10.141436	-0.038204	0.124978	-0.247192	0.186721	-0.161804	-0.612372	-0.815909	0.058174	-0.094784	-0.567384
36627	-2.671975	-0.350261	9.674487	-0.052224	0.116855	-0.241675	0.191902	-0.158495	-0.611383	-0.818370	0.060792	-0.095906	-0.563362
36628	-2.102533	-0.485643	9.149842	-0.064093	0.091493	-0.193671	0.195389	-0.154492	-0.609995	-0.820319	0.063099	-0.096394	-0.560182
36629	-1.659783	-0.316415	9.134745	-0.196512	0.022947	-0.164694	0.199028	-0.150266	-0.613107	-0.821877	0.066885	-0.094415	-0.557790
36630	-1.891025	-0.350251	9.223323	-0.269896	-0.039331	-0.168669	0.202253	-0.140390	-0.615570	-0.823486	0.071056	-0.090479	-0.555549
36631	-2.190646	-0.180775	9.712560	-0.275310	-0.028395	-0.148435	0.202365	-0.130759	-0.619293	-0.824797	0.075523	-0.086773	-0.553603
36632	-1.983352	-0.164969	9.993148	-0.103660	0.035764	-0.153199	0.205340	-0.126365	-0.619701	-0.826298	0.077751	-0.085930	-0.551183
36633	-2.235433	-0.381845	10.033360	0.220705	0.076173	-0.197763	0.209094	-0.126111	-0.616903	-0.828693	0.075243	-0.089328	-0.547381
36634	-2.480883	0.031032	9.912045	0.230676	0.079651	-0.264194	0.214167	-0.129376	-0.615403	-0.831800	0.072619	-0.092720	-0.542437
36635	-2.882573	0.336760	9.502136	0.296861	0.063019	-0.354303	0.219107	-0.135965	-0.610818	-0.835938	0.068970	-0.096509	-0.535851
36636	-2.766466	0.260649	9.689373	0.320534	0.053706	-0.433531	0.224815	-0.139608	-0.606110	-0.840904	0.064878	-0.100183	-0.527859
36637	-2.771408	0.280640	9.900954	0.277421	0.005899	-0.505624	0.230304	-0.143688	-0.602664	-0.846548	0.061233	-0.102607	-0.518728
36638	-2.603945	0.529377	9.377944	0.697656	-0.015606	-0.542224	0.235493	-0.147725	-0.597565	-0.852957	0.050223	-0.108841	-0.508030
36639	-2.068235	0.930467	9.575789	1.546654	-0.012788	-0.543467	0.241505	-0.173187	-0.585027	-0.859612	0.024796	-0.123786	-0.495106
36640	-1.873470	1.031592	9.487815	1.366331	-0.005655	-0.550848	0.248029	-0.205840	-0.565683	-0.865411	0.002473	-0.136823	-0.482013
36641	-2.543917	1.092723	9.463213	0.389650	-0.037956	-0.578845	0.254003	-0.217628	-0.555837	-0.871045	-0.003141	-0.139924	-0.470841
36642	-3.222681	0.890593	9.842890	0.536738	-0.059817	-0.561475	0.259449	-0.223262	-0.548942	-0.876386	-0.011619	-0.143889	-0.459466
36643	-2.359992	0.954674	9.789432	0.229382	-0.059751	-0.455945	0.265151	-0.225424	-0.543846	-0.880667	-0.014915	-0.145089	-0.450724
36644	-1.993995	1.031448	9.515491	0.312057	-0.084843	-0.324423	0.269827	-0.226800	-0.541956	-0.883736	-0.020370	-0.146430	-0.444021
36645	-2.154537	1.302661	8.720903	-0.008251	-0.135998	-0.193080	0.270607	-0.221476	-0.545945	-0.885865	-0.020896	-0.144045	-0.440519
36646	-2.144687	1.259425	8.734791	0.231418	-0.179313	-0.077358	0.269834	-0.222149	-0.546967	-0.886980	-0.026488	-0.142866	-0.438354
36647	-2.201796	1.110904	8.953001	0.285205	-0.169752	0.076103	0.265166	-0.233186	-0.541022	-0.886652	-0.033265	-0.142316	-0.438734
36648	-2.124258	1.039970	9.269567	0.112394	-0.127560	0.214522	0.260384	-0.241453	-0.540345	-0.885067	-0.037121	-0.140826	-0.442093
36649	-2.242513	1.573446	9.165531	0.093763	-0.087181	0.288167	0.253900	-0.245145	-0.540680	-0.882708	-0.040350	-0.139895	-0.446798
36650	-2.603486	1.952910	9.189087	0.143361	-0.035773	0.375981	0.247426	-0.251789	-0.540760	-0.879327	-0.044386	-0.140168	-0.452954
36651	-2.788131	2.260818	9.290092	0.194203	-0.012738	0.438936	0.241211	-0.260701	-0.539044	-0.875202	-0.049124	-0.141346	-0.460033
36652	-2.790723	2.299306	9.290608	0.140638	-0.008190	0.453422	0.234721	-0.270380	-0.533598	-0.870897	-0.053075	-0.141979	-0.467507
36653	-2.208145	2.458578	9.096655	-0.176257	-0.021241	0.448163	0.226694	-0.275955	-0.535979	-0.866941	-0.051454	-0.139552	-0.475701
36654	-2.450887	2.332943	9.783909	-0.192981	-0.019646	0.398228	0.218915	-0.276175	-0.539902	-0.863391	-0.049540	-0.136897	-0.483074
36655	-2.255270	2.256237	9.751055	-0.020910	0.030703	0.345506	0.212425	-0.277722	-0.540622	-0.859995	-0.049805	-0.136974	-0.489047
36656	-1.629961	2.030719	8.875104	-0.092172	0.091909	0.290605	0.208768	-0.279649	-0.541272	-0.856996	-0.048253	-0.137300	-0.494347
36657	-1.265837	2.023301	9.308047	0.018139	0.080908	0.221973	0.207347	-0.283383	-0.540234	-0.854577	-0.048374	-0.138721	-0.498111
36658	-1.350947	2.187373	9.499176	-0.099590	0.084289	0.173367	0.205792	-0.284706	-0.539965	-0.852726	-0.046450	-0.138940	-0.501395
36659	-1.568207	1.739231	9.426057	-0.141232	0.067719	0.157507	0.204489	-0.282819	-0.540725	-0.851108	-0.043818	-0.138570	-0.504474
36660	-1.958115	1.608422	9.389380	-0.193784	0.069444	0.161844	0.202939	-0.282421	-0.543026	-0.849462	-0.040404	-0.137595	-0.507788
36661	-1.856214	1.479502	9.618950	-0.134398	0.065930	0.193536	0.201903	-0.279352	-0.546101	-0.847445	-0.037979	-0.137218	-0.511436
36662	-1.787619	1.229092	9.505787	-0.029619	0.051451	0.214450	0.201153	-0.280202	-0.546061	-0.845148	-0.037678	-0.137565	-0.515152
36663	-1.559427	1.410704	9.719288	-0.183710	0.036696	0.220150	0.198807	-0.278030	-0.546427	-0.842939	-0.034777	-0.136119	-0.519342
36664	-1.794795	1.727083	9.512704	-0.292334	0.020067	0.202068	0.195438	-0.275616	-0.550513	-0.840990	-0.030329	-0.133221	-0.523516
36665	-1.776098	1.849686	9.476193	-0.084175	0.041338	0.208622	0.194535	-0.274551	-0.552562	-0.838773	-0.029021	-0.132892	-0.527217
36666	-1.782660	2.225621	9.668626	0.122227	0.091812	0.205877	0.192589	-0.277738	-0.551005	-0.836299	-0.030790	-0.135544	-0.530361
36667	-2.031131	2.253184	9.431466	0.279752	0.123003	0.191852	0.192589	-0.283204	-0.546894	-0.833770	-0.034697	-0.140438	-0.532823
36668	-2.114731	2.094617	9.541275	0.212102	0.097194	0.143562	0.192596	-0.292283	-0.541499	-0.831831	-0.037741	-0.144163	-0.534650
36669	-2.036840	1.925521	9.292402	0.025120	0.087796	0.111266	0.192857	-0.296556	-0.538675	-0.830400	-0.037550	-0.145803	-0.536439
36670	-2.094983	1.982848	9.206253	-0.074689	0.023719	0.114547	0.191559	-0.298411	-0.537509	-0.829178	-0.036529	-0.145255	-0.538545
36671	-2.256769	2.042847	9.258391	-0.081709	0.025508	0.112653	0.190399	-0.298685	-0.539428	-0.827982	-0.035228	-0.144719	-0.540612
36672	-2.076861	2.233484	9.325150	-0.099611	0.048441	0.143902	0.189744	-0.296001	-0.540321	-0.826375	-0.033611	-0.144289	-0.543282
36673	-1.932511	2.296508	9.380188	-0.092548	0.044797	0.138408	0.189625	-0.295755	-0.542763	-0.824832	-0.032012	-0.143937	-0.545811
36674	-1.965939	2.234349	9.513420	-0.054637	0.049341	0.118289	0.188068	-0.296809	-0.542494	-0.823454	-0.031053	-0.144027	-0.547918
36675	-1.850000	2.186516	9.528233	-0.046490	0.043826	0.096196	0.186637	-0.298926	-0.540812	-0.822332	-0.030121	-0.144181	-0.549613
36676	-1.647253	2.128874	9.438106	-0.077517	0.037312	0.049916	0.187152	-0.297854	-0.540559	-0.821745	-0.028720	-0.143861	-0.550649
36677	-1.747889	1.998666	9.408937	-0.042083	0.029017	0.013196	0.187544	-0.295463	-0.542746	-0.821571	-0.027807	-0.143849	-0.550959
36678	-1.834728	2.013130	9.468337	-0.057736	-0.005760	0.007628	0.188325	-0.295207	-0.543138	-0.821560	-0.027085	-0.143062	-0.551215
36679	-2.072849	1.902080	9.493361	-0.050480	-0.014982	-0.012629	0.187282	-0.293055	-0.544028	-0.821800	-0.026449	-0.142241	-0.551101
36680	-2.301559	1.844338	9.624832	-0.041680	-0.009532	-0.012600	0.186243	-0.293847	-0.543763	-0.822011	-0.025975	-0.141580	-0.550979
36681	-2.313509	1.839730	9.701343	-0.008361	0.010673	0.000416	0.186479	-0.292992	-0.544185	-0.822013	-0.025769	-0.141646	-0.550970
36682	-2.373962	1.877969	9.662910	0.000261	0.080136	0.000349	0.188683	-0.293005	-0.543046	-0.821806	-0.025033	-0.142915	-0.550984
36683	-2.258693	1.964245	9.499578	0.026165	0.127770	0.020712	0.190108	-0.292745	-0.542286	-0.821229	-0.024152	-0.145286	-0.551264
36684	-1.883048	2.035931	9.139246	0.069588	0.124301	0.043102	0.194139	-0.294926	-0.541034	-0.820381	-0.024191	-0.148023	-0.551796
36685	-1.775026	2.127135	9.014318	-0.000266	0.060231	0.025314	0.195181	-0.297875	-0.539373	-0.819954	-0.023658	-0.148979	-0.552196
36686	-1.956103	2.194821	9.215201	-0.029590	-0.007559	-0.008890	0.195307	-0.298136	-0.538474	-0.820114	-0.023371	-0.148482	-0.552105
36687	-2.158366	2.142325	9.447927	0.033632	-0.022267	-0.036201	0.194286	-0.297103	-0.538044	-0.820593	-0.024140	-0.148486	-0.551358
36688	-2.364348	1.868269	9.624582	0.087622	0.007103	0.008329	0.194286	-0.296837	-0.538301	-0.820462	-0.025666	-0.149514	-0.551206
36689	-2.609917	1.800295	9.587733	0.104692	0.054708	0.046175	0.196748	-0.299248	-0.534851	-0.819765	-0.026975	-0.151533	-0.551630
36690	-2.548079	1.968056	9.365037	0.086921	0.094941	0.050634	0.196235	-0.302989	-0.533435	-0.818894	-0.027647	-0.153970	-0.552215
36691	-2.418535	2.097969	9.291258	0.034438	0.058334	0.043041	0.196623	-0.304324	-0.532153	-0.818251	-0.027741	-0.155287	-0.552794
36692	-2.337103	2.208695	9.262367	0.085213	0.030978	0.039647	0.197537	-0.307275	-0.530747	-0.817694	-0.029057	-0.156664	-0.553162
36693	-2.105825	2.252422	9.262617	0.122012	0.004633	0.058298	0.195688	-0.309319	-0.528200	-0.816992	-0.031234	-0.158062	-0.553683
36694	-2.018581	2.156497	9.300490	0.181452	0.029416	0.071489	0.195954	-0.313866	-0.526020	-0.816014	-0.034240	-0.160456	-0.554259
36695	-2.095963	2.209417	9.343716	0.169097	0.019359	0.080665	0.194404	-0.318933	-0.524210	-0.814969	-0.037102	-0.162585	-0.554992
36696	-2.057745	2.281471	9.287476	0.111377	0.022020	0.069293	0.193102	-0.323446	-0.520347	-0.814067	-0.039039	-0.164078	-0.555742
36697	-2.096451	2.315502	9.412406	0.041672	0.030988	0.037543	0.193496	-0.326525	-0.518937	-0.813548	-0.039560	-0.164999	-0.556192
36698	-2.052970	2.296327	9.407743	-0.025521	0.051885	0.015023	0.194140	-0.326122	-0.518171	-0.813256	-0.038758	-0.165498	-0.556528
36699	-1.990185	2.261836	9.134213	-0.077255	0.050948	0.016616	0.195322	-0.326958	-0.519980	-0.812995	-0.037060	-0.165421	-0.557047
36700	-1.988590	2.423295	9.203821	-0.091327	0.025266	0.001850	0.194947	-0.322197	-0.521478	-0.812984	-0.035440	-0.164763	-0.557364
36701	-2.201199	2.521340	9.155207	0.006644	-0.010294	0.003311	0.196506	-0.322479	-0.521105	-0.813009	-0.035759	-0.164629	-0.557346
36702	-2.353327	2.579002	9.221804	0.033019	-0.028600	-0.008534	0.194943	-0.321523	-0.521221	-0.813202	-0.036728	-0.164489	-0.557043
36703	-2.348272	2.531019	9.257182	0.062827	-0.034967	-0.008371	0.194170	-0.324993	-0.519931	-0.813395	-0.038203	-0.164598	-0.556630
36704	-2.135877	2.478742	9.323238	0.076988	-0.024896	-0.017534	0.194167	-0.325921	-0.518646	-0.813638	-0.039816	-0.165014	-0.556038
36705	-2.048513	2.353635	9.269493	0.063139	-0.000254	-0.030552	0.194431	-0.328198	-0.517749	-0.813958	-0.040845	-0.165699	-0.555290
36706	-2.043010	2.209281	9.262720	0.091371	0.014357	-0.047037	0.195339	-0.329806	-0.516343	-0.814382	-0.042157	-0.166936	-0.554199
36707	-2.057875	2.293405	9.249359	0.119340	0.010730	-0.047817	0.196628	-0.330999	-0.513268	-0.814806	-0.043920	-0.168421	-0.552989
36708	-2.097122	2.435154	9.217377	0.138388	0.007124	-0.035725	0.198062	-0.334755	-0.511225	-0.815079	-0.046117	-0.170049	-0.551908
36709	-2.165452	2.607956	9.137552	0.156636	0.007143	-0.035643	0.197405	-0.336600	-0.508392	-0.815333	-0.048573	-0.171869	-0.550758
36710	-2.127500	2.735278	9.062883	0.180118	0.009024	-0.029993	0.200001	-0.340088	-0.505072	-0.815479	-0.051448	-0.173978	-0.549617
36711	-2.122622	2.723259	9.062760	0.176780	0.014462	-0.046630	0.200648	-0.344355	-0.501223	-0.815786	-0.054122	-0.176145	-0.548213
36712	-2.170696	2.708756	9.081189	0.143670	0.030909	-0.045019	0.201779	-0.346543	-0.497035	-0.816037	-0.056108	-0.178222	-0.546966
