# Supplementary material for: Identification of Haptic Based Guiding Using Hard Reins
Source: PLoS One. 2015 Jul 22;10(7):e0132020. doi: 10.1371/journal.pone.0132020 (PMC4511788; doi:10.1371/journal.pone.0132020)
Supplement: S2 File — (ZIP) [file pone.0132020.s002.zip › MotionData2/Subject10/T20/sync20.txt]

// Start Time: 0
// Sample rate: 25.0Hz
// Scenario: 4.9
// Firmware Version: 2.6.1
Counter	Acc_X	Acc_Y	Acc_Z	Gyr_X	Gyr_Y	Gyr_Z	Mag_X	Mag_Y	Mag_Z	Quat_w	Quat_x	Quat_y	Quat_z
36030	1.358077	3.026931	8.547768	0.421540	0.078518	-0.247674	-0.468715	-0.346379	-0.976179	0.843373	0.208467	-0.003849	0.495226
36031	1.635557	3.396196	9.735312	0.106992	-0.096599	0.004729	-0.468431	-0.353977	-0.967834	0.843123	0.211094	-0.004575	0.494533
36032	1.114730	2.867269	9.516323	-0.182335	-0.276434	0.092989	-0.473461	-0.355742	-0.965013	0.843154	0.210710	-0.011556	0.494530
36033	1.455446	2.761771	9.313354	-0.099814	-0.217881	-0.088563	-0.480354	-0.354391	-0.968381	0.844656	0.210996	-0.015942	0.491714
36034	1.829859	3.302579	9.284658	-0.213645	-0.196054	-0.002245	-0.484608	-0.349155	-0.973266	0.845729	0.209286	-0.021470	0.490388
36035	0.935719	3.038752	9.162935	-0.197156	-0.257617	0.045363	-0.496560	-0.338240	-0.986740	0.846258	0.208210	-0.028002	0.489604
36036	2.106442	2.123002	8.844722	0.157671	-0.155772	-0.281961	-0.500535	-0.338320	-0.985354	0.848477	0.212534	-0.028046	0.483868
36037	4.260283	3.069964	9.324884	0.191577	-0.066404	0.077129	-0.497599	-0.346843	-0.975861	0.847140	0.216144	-0.027751	0.484628
36038	3.194436	3.958576	10.452850	-0.059907	-0.000065	0.471235	-0.507527	-0.350042	-0.972627	0.843018	0.214838	-0.030490	0.492175
36039	2.018421	3.684664	9.253865	-0.291250	0.258918	0.557337	-0.518810	-0.342560	-0.977091	0.839137	0.206796	-0.031470	0.502090
36040	2.123506	3.295615	7.844734	0.118194	0.290136	0.332523	-0.522789	-0.340995	-0.980485	0.835681	0.205633	-0.026912	0.508554
36041	2.269136	3.582296	8.196048	0.220930	0.168245	0.371796	-0.523831	-0.347689	-0.973707	0.831321	0.207224	-0.023455	0.515183
36042	2.336686	3.598086	8.200409	0.063022	0.095099	0.543213	-0.534297	-0.348132	-0.974406	0.825690	0.207010	-0.023600	0.524239
36043	2.522600	3.800534	8.498235	0.456603	0.122164	0.231600	-0.541167	-0.355703	-0.966246	0.821659	0.213021	-0.017816	0.528376
36044	2.525758	4.208441	9.005529	0.269256	0.097501	0.230825	-0.543779	-0.369874	-0.954587	0.818323	0.216313	-0.014474	0.532304
36045	2.757661	3.625139	8.160169	0.247757	-0.031614	0.410277	-0.553837	-0.375209	-0.943231	0.813110	0.220498	-0.014186	0.538545
36046	3.254285	3.551648	8.419065	0.378299	0.004631	0.177409	-0.562818	-0.386173	-0.931128	0.809745	0.226529	-0.010936	0.541182
36047	3.390978	3.539589	8.656824	0.269387	-0.021727	0.307707	-0.567574	-0.392462	-0.919999	0.805427	0.231025	-0.009861	0.545727
36048	3.374178	3.680089	8.828549	0.238796	-0.054869	0.199535	-0.577228	-0.399244	-0.912990	0.802359	0.235414	-0.009171	0.548375
36049	3.398787	3.607679	8.490470	0.116585	-0.093049	0.119346	-0.583049	-0.402878	-0.906998	0.800733	0.238293	-0.010078	0.549492
36050	3.708840	3.613304	8.487906	0.088667	-0.053490	0.092921	-0.586739	-0.410116	-0.904368	0.799511	0.240270	-0.010508	0.550402
36051	3.540560	3.450063	8.650055	0.038145	-0.039042	0.066373	-0.591506	-0.411304	-0.902606	0.798829	0.241343	-0.011209	0.550909
36052	3.353157	3.502500	8.723338	-0.047990	-0.019117	0.093674	-0.594827	-0.408462	-0.901403	0.798246	0.240755	-0.012593	0.551979
36053	3.158505	3.506226	8.495897	-0.081156	-0.021914	0.122775	-0.599737	-0.405824	-0.901933	0.797508	0.239730	-0.014632	0.553441
36054	2.949387	3.541268	8.489217	-0.086760	0.005277	0.135353	-0.604514	-0.403286	-0.904348	0.796644	0.238239	-0.016254	0.555280
36055	2.925929	3.628230	8.516725	-0.030117	0.027788	0.107385	-0.604783	-0.401532	-0.907510	0.795837	0.237484	-0.016863	0.556742
36056	3.050940	3.674188	8.491330	-0.045745	0.050328	0.089770	-0.607836	-0.399311	-0.909955	0.795295	0.236159	-0.017098	0.558070
36057	3.157391	3.802341	8.479188	-0.021532	0.063801	0.128803	-0.608364	-0.399849	-0.910368	0.794209	0.235151	-0.017143	0.560038
36058	3.074412	3.854252	8.620667	-0.013404	0.062133	0.127062	-0.609161	-0.398957	-0.911941	0.793095	0.234193	-0.017006	0.562019
36059	3.266377	3.930543	8.503227	-0.004533	0.045226	0.095112	-0.611813	-0.398193	-0.912155	0.792287	0.233703	-0.017000	0.563361
36060	3.123550	3.801729	8.502224	0.038359	0.031225	0.172109	-0.615386	-0.399954	-0.910962	0.790406	0.233894	-0.016981	0.565919
36061	2.907902	3.589085	8.699395	0.011840	0.004095	0.216992	-0.618964	-0.399882	-0.910516	0.788114	0.234097	-0.018011	0.568990
36062	2.817495	3.368973	8.606817	-0.016436	0.021130	0.201130	-0.623479	-0.396740	-0.909021	0.786140	0.233521	-0.018911	0.571921
36063	2.987529	3.323494	8.448705	0.016983	0.057764	0.169610	-0.626527	-0.396526	-0.909248	0.784367	0.233198	-0.018814	0.574485
36064	3.048594	3.445987	8.608513	0.083579	0.062777	0.169829	-0.630766	-0.396709	-0.909205	0.782283	0.233722	-0.017766	0.577141
36065	3.056303	3.458287	8.825283	0.081765	0.031785	0.164313	-0.634734	-0.399190	-0.906688	0.780242	0.234712	-0.017307	0.579512
36066	3.049320	3.416877	8.654488	0.040029	0.047038	0.180201	-0.638451	-0.397185	-0.905104	0.778217	0.234728	-0.017060	0.582228
36067	2.844156	3.384032	8.703800	0.033242	0.054430	0.166127	-0.641494	-0.399147	-0.901776	0.776376	0.234686	-0.016815	0.584705
36068	2.916019	3.317378	8.785937	0.029970	0.054715	0.153726	-0.642822	-0.398006	-0.901456	0.774694	0.234460	-0.016441	0.587033
36069	3.026415	3.353352	8.673519	0.003032	0.066940	0.153697	-0.647060	-0.398460	-0.901824	0.773132	0.233795	-0.016297	0.589356
36070	3.054984	3.373286	8.638142	0.058804	0.062075	0.153834	-0.650377	-0.396940	-0.903885	0.771302	0.233923	-0.015468	0.591721
36071	3.086449	3.398146	8.783337	0.046447	0.053466	0.210310	-0.652099	-0.397266	-0.900117	0.768847	0.234066	-0.015287	0.594856
36072	3.031477	3.343735	8.680968	0.055615	0.057222	0.205075	-0.656207	-0.396778	-0.905155	0.766404	0.234179	-0.014810	0.597969
36073	3.079782	3.339749	8.605458	0.067925	0.075646	0.219368	-0.660181	-0.397314	-0.902174	0.763720	0.234374	-0.014077	0.601334
36074	3.048971	3.314923	8.667280	0.060348	0.076120	0.233499	-0.663627	-0.396981	-0.901049	0.760888	0.234317	-0.013387	0.604951
36075	3.025883	3.392189	8.750233	0.031021	0.086019	0.254688	-0.670120	-0.397181	-0.898028	0.757922	0.233800	-0.013106	0.608867
36076	2.943486	3.262038	8.693326	0.042976	0.078314	0.210497	-0.674893	-0.396229	-0.898211	0.755417	0.233447	-0.012483	0.612121
36077	2.808418	3.363971	8.770249	0.032915	0.045274	0.176683	-0.677014	-0.395966	-0.895359	0.753362	0.233458	-0.012421	0.614646
36078	2.719531	3.333236	8.820707	0.036456	0.023891	0.107619	-0.681126	-0.394803	-0.893261	0.752121	0.233694	-0.012219	0.616078
36079	2.842773	3.340320	8.757040	0.007743	0.013005	0.034939	-0.680596	-0.394815	-0.893268	0.751919	0.233739	-0.012274	0.616307
36080	2.815512	3.242727	8.716022	-0.016020	-0.005357	-0.021823	-0.681919	-0.395106	-0.897557	0.752511	0.233578	-0.012554	0.615639
36081	2.785401	3.305299	8.784428	-0.016465	-0.027117	-0.076774	-0.680327	-0.395849	-0.897197	0.753791	0.233765	-0.012975	0.613991
36082	2.888313	3.248910	8.788011	-0.040243	-0.025998	-0.129907	-0.678998	-0.397165	-0.895912	0.755811	0.233518	-0.013357	0.611589
36083	3.038122	3.261331	8.729933	-0.015810	-0.028262	-0.101586	-0.677409	-0.396916	-0.896190	0.757384	0.233725	-0.013669	0.609554
36084	2.951932	3.211222	8.744514	-0.039773	-0.028994	-0.080428	-0.675159	-0.396117	-0.896728	0.758786	0.233504	-0.014320	0.607876
36085	3.022360	3.188216	8.648164	0.015090	-0.025967	-0.112075	-0.672909	-0.395367	-0.895119	0.760334	0.234146	-0.014173	0.605695
36086	3.014686	3.229356	8.780001	-0.003133	-0.021001	-0.103263	-0.671049	-0.397066	-0.896000	0.761836	0.234388	-0.014149	0.603712
36087	3.048406	3.222674	8.672773	-0.008204	-0.013612	-0.080250	-0.668794	-0.397645	-0.897387	0.763102	0.234509	-0.014247	0.602061
36088	3.029616	3.203315	8.744382	0.010678	-0.010850	-0.080251	-0.667846	-0.397589	-0.896967	0.764256	0.234830	-0.014010	0.600476
36089	3.021431	3.251715	8.760614	-0.011325	-0.006094	-0.064377	-0.665725	-0.398189	-0.897279	0.765344	0.234801	-0.014106	0.599098
36090	2.969525	3.294460	8.708154	0.020009	-0.011301	-0.058996	-0.665720	-0.399909	-0.895321	0.766191	0.235263	-0.013863	0.597839
36091	2.998351	3.309549	8.723366	-0.022905	-0.001603	-0.034322	-0.665988	-0.398760	-0.896489	0.766972	0.234988	-0.014170	0.596938
36092	2.976578	3.309155	8.732328	0.057588	0.030158	-0.212446	-0.662411	-0.398992	-0.896001	0.769473	0.235572	-0.012122	0.593523
36093	2.972919	3.359662	8.654982	0.066650	0.001380	-0.049849	-0.660704	-0.400904	-0.891141	0.770013	0.236637	-0.011244	0.592416
36094	2.906375	3.297773	8.677476	0.052553	-0.011691	-0.029627	-0.660436	-0.402057	-0.889838	0.770347	0.237592	-0.010761	0.591607
36095	2.847503	3.335544	8.689827	0.016115	0.010611	-0.009254	-0.658843	-0.402727	-0.892697	0.770647	0.237750	-0.010530	0.591158
36096	2.950496	3.407814	8.764650	-0.067818	0.010646	0.032892	-0.658583	-0.401183	-0.893322	0.770818	0.236572	-0.011424	0.591391
36097	2.752803	3.382315	8.157038	0.122109	0.051205	0.074474	-0.661632	-0.400249	-0.894465	0.769632	0.237865	-0.009708	0.592446
36098	3.149385	3.606062	9.313060	0.040742	0.008579	0.008319	-0.659350	-0.404525	-0.889100	0.769576	0.238389	-0.009231	0.592315
36099	2.962622	3.376851	8.577345	-0.075169	-0.000240	0.036258	-0.661477	-0.401759	-0.891939	0.769770	0.237258	-0.010466	0.592498
36100	2.908784	3.434151	8.772631	-0.101237	-0.011036	0.032575	-0.662276	-0.400315	-0.893226	0.770091	0.235824	-0.012088	0.592622
36101	2.900960	3.283475	8.412484	0.002209	0.005573	-0.028863	-0.663079	-0.397336	-0.894464	0.770689	0.235828	-0.012009	0.591844
36102	2.888698	3.465340	8.747709	0.110356	-0.014583	-0.039275	-0.662407	-0.400752	-0.892299	0.770863	0.237712	-0.010842	0.590886
36103	2.951969	3.464068	8.824276	-0.021845	-0.005804	-0.007822	-0.662673	-0.400473	-0.892019	0.771324	0.237470	-0.011317	0.590372
36104	2.946809	3.454248	8.662926	-0.072274	-0.002625	0.061888	-0.662148	-0.398486	-0.893974	0.771167	0.236372	-0.012603	0.590991
36105	2.884214	3.322042	8.724584	-0.069161	-0.033157	0.074981	-0.665592	-0.398381	-0.895139	0.770865	0.235700	-0.014450	0.591612
36106	2.794780	3.291278	8.601724	-0.053820	-0.007497	-0.022915	-0.667451	-0.396770	-0.896543	0.771616	0.234968	-0.015193	0.590904
36107	2.617144	3.470120	8.729713	0.054745	0.041436	-0.238833	-0.664405	-0.396706	-0.896307	0.774453	0.235405	-0.012933	0.587060
36108	1.844968	4.079968	9.009509	0.351161	0.363228	-0.567236	-0.651302	-0.393538	-0.889110	0.779685	0.236697	-0.000609	0.579711
36109	2.799074	3.092324	8.704448	0.062815	0.264044	0.038426	-0.642814	-0.397133	-0.886907	0.779212	0.234591	0.003936	0.581188
36110	3.419052	3.375451	8.841683	0.014293	0.035495	0.061415	-0.640023	-0.400266	-0.887039	0.778651	0.234396	0.004270	0.582016
36111	3.170004	3.205859	8.710159	-0.060718	-0.104406	0.083335	-0.642149	-0.398271	-0.886683	0.778241	0.234666	0.001382	0.582470
36112	2.914059	3.405114	8.724873	-0.049967	-0.122183	0.014345	-0.645862	-0.396791	-0.886593	0.778539	0.235303	-0.001268	0.581815
36113	2.354072	3.356157	9.112427	-0.382138	-0.138083	0.183060	-0.647700	-0.401943	-0.891567	0.778444	0.230926	-0.008890	0.583626
36114	2.615343	3.312306	8.697151	-0.412514	-0.134717	0.108678	-0.655684	-0.388038	-0.905526	0.779250	0.226045	-0.016404	0.584298
36115	2.643378	3.138057	8.800418	-0.240612	-0.209608	-0.039789	-0.660206	-0.381047	-0.913705	0.780987	0.224728	-0.022462	0.582282
36116	2.445110	3.600509	8.790846	-0.177901	0.112036	-1.087796	-0.645770	-0.379306	-0.918782	0.794528	0.221080	-0.017995	0.565265
36117	3.050234	3.679485	9.073582	-0.098346	-0.033444	-0.317703	-0.630400	-0.380451	-0.920740	0.798785	0.219987	-0.018378	0.559652
36118	2.482037	3.445826	8.764262	-0.320681	-0.070699	-0.219480	-0.628035	-0.373084	-0.927779	0.802820	0.215723	-0.022240	0.555381
36119	2.700549	3.430376	8.799967	-0.231109	-0.074071	-0.339503	-0.623014	-0.368031	-0.933983	0.807782	0.212969	-0.024666	0.549112
36120	3.321446	3.356653	8.509078	-0.283263	-0.065699	-0.406930	-0.608843	-0.366261	-0.940129	0.813603	0.209298	-0.027218	0.541760
36121	3.630652	2.636459	8.256826	-0.166108	-0.020236	-0.335577	-0.600510	-0.361273	-0.946776	0.818133	0.207025	-0.028128	0.535731
36122	2.899438	2.754369	9.191467	-0.059640	-0.063429	-0.422910	-0.596148	-0.357380	-0.950460	0.823065	0.206950	-0.028173	0.528149
36123	2.440115	2.712060	9.269156	-0.203323	-0.080640	-0.639970	-0.585026	-0.355356	-0.952402	0.830773	0.204807	-0.029187	0.516738
36124	3.269369	2.809160	8.504558	-0.148140	-0.096950	-0.820340	-0.569535	-0.352035	-0.957748	0.839902	0.203783	-0.029089	0.502187
36125	3.622674	2.623833	8.714167	-0.167267	-0.112384	-0.848864	-0.549395	-0.351876	-0.960391	0.849116	0.202602	-0.029438	0.486916
36126	3.310560	2.773556	9.045248	-0.301906	-0.150357	-0.869809	-0.532717	-0.345383	-0.967893	0.858789	0.199394	-0.031531	0.470881
36127	2.894719	2.986912	9.160854	-0.461402	-0.143312	-1.030203	-0.516984	-0.332288	-0.982288	0.870196	0.193465	-0.034499	0.451819
36128	3.071972	3.038640	8.833743	-0.522392	-0.102037	-1.030163	-0.496622	-0.316551	-0.994638	0.881421	0.185926	-0.037132	0.432609
36129	3.451749	2.569759	8.728585	-0.443903	-0.133233	-1.143340	-0.475205	-0.299163	-1.006948	0.892744	0.180128	-0.039386	0.411110
36130	3.907824	3.340186	8.385352	-0.376352	-0.107613	-1.040535	-0.452729	-0.281533	-1.018725	0.902532	0.175031	-0.040781	0.391327
36131	3.934753	3.911087	8.242269	-0.262667	-0.035117	-0.769212	-0.436871	-0.266317	-1.028221	0.909433	0.171375	-0.041176	0.376652
36132	2.816802	4.150580	8.721248	-0.035712	-0.224457	-0.336289	-0.429203	-0.259805	-1.033605	0.912046	0.172643	-0.044513	0.369303
36133	1.365974	3.808739	9.081271	-0.074754	-0.319784	-0.237680	-0.432662	-0.254751	-1.037431	0.913839	0.174121	-0.050450	0.363366
36134	0.921208	3.778840	9.243557	-0.034084	-0.301870	-0.409739	-0.433469	-0.250470	-1.040641	0.916748	0.176051	-0.054922	0.354349
36135	1.314906	3.696154	9.080553	-0.020000	-0.137899	-0.706659	-0.430562	-0.247429	-1.042188	0.921669	0.177704	-0.055383	0.340411
36136	1.667597	3.333642	9.510513	-0.034908	-0.074917	-0.812465	-0.417329	-0.241544	-1.044032	0.927271	0.178399	-0.054241	0.324655
36137	1.559543	2.953037	9.721881	-0.213710	-0.049447	-0.717348	-0.402117	-0.233402	-1.042740	0.932621	0.175767	-0.054208	0.310462
36138	1.379339	2.231246	9.485915	-0.205234	0.051866	-0.677699	-0.387569	-0.223529	-1.049304	0.937653	0.172279	-0.052260	0.297314
36139	1.584020	2.108692	9.069495	-0.194017	0.048777	-0.692742	-0.374094	-0.209488	-1.053844	0.942487	0.169226	-0.050302	0.283815
36140	1.374590	1.934990	9.179914	-0.119721	0.005686	-0.651183	-0.361005	-0.198915	-1.065201	0.946643	0.167515	-0.048801	0.270969
36141	1.581740	1.958140	8.930958	-0.064784	-0.074220	-0.564923	-0.350823	-0.191517	-1.069109	0.949882	0.167319	-0.048841	0.259504
36142	1.436996	2.567230	9.148175	-0.003729	-0.191430	-0.514203	-0.344077	-0.186748	-1.076820	0.952443	0.168665	-0.050908	0.248622
36143	1.037019	2.831846	9.239813	-0.112002	-0.251089	-0.548445	-0.340117	-0.181157	-1.080983	0.955313	0.168379	-0.054540	0.236750
36144	1.176443	3.081933	8.929299	-0.209120	-0.277562	-0.589620	-0.339083	-0.171799	-1.088213	0.958528	0.166253	-0.058974	0.223842
36145	1.780003	2.971530	9.054558	-0.132723	-0.270916	-0.686717	-0.336469	-0.159540	-1.089463	0.961698	0.165765	-0.062594	0.209144
36146	2.146869	2.890862	9.615210	-0.091864	-0.256720	-0.598181	-0.332913	-0.151725	-1.092745	0.964199	0.165732	-0.066058	0.196187
36147	1.814774	2.671241	9.727024	-0.319918	-0.327792	-0.427760	-0.331487	-0.140237	-1.101925	0.966503	0.161427	-0.072331	0.185961
36148	1.875841	2.861664	9.549347	-0.425463	-0.319331	-0.518230	-0.333249	-0.125724	-1.111912	0.969321	0.155048	-0.078534	0.173807
36149	2.109115	2.681317	8.614338	-0.457424	-0.347390	-0.401833	-0.335293	-0.105012	-1.123980	0.971558	0.148030	-0.085725	0.163749
36150	1.634308	2.762491	8.406600	-0.216228	-0.401078	-0.342965	-0.342223	-0.090680	-1.133107	0.972644	0.145646	-0.093339	0.155043
36151	1.775965	3.000549	8.726870	0.008921	-0.360242	-0.478195	-0.347275	-0.084160	-1.138344	0.973409	0.147876	-0.099019	0.144232
36152	2.232035	3.154505	9.091118	0.012237	-0.369352	-0.538475	-0.349275	-0.079081	-1.144737	0.974173	0.150160	-0.104704	0.132196
36153	2.538684	3.092105	9.115439	-0.068417	-0.360622	-0.414966	-0.352732	-0.074695	-1.149926	0.974696	0.150730	-0.110751	0.122403
36154	2.492704	3.183492	8.944852	-0.115424	-0.336438	-0.402572	-0.356725	-0.068081	-1.154233	0.975278	0.150115	-0.116498	0.112810
36155	2.201932	3.178213	8.916715	-0.107797	-0.383600	-0.291391	-0.363371	-0.060597	-1.157274	0.975341	0.149674	-0.123421	0.105234
36156	3.079134	3.223288	9.198427	-0.067844	-0.328367	-0.566946	-0.369347	-0.055353	-1.160796	0.975881	0.150359	-0.128384	0.092548
36157	3.287659	3.023125	8.741794	-0.415940	-0.370621	-0.343778	-0.371640	-0.041001	-1.169305	0.976739	0.143952	-0.135438	0.083160
36158	3.111491	3.490847	8.858022	-0.206339	-0.289968	-0.225890	-0.379364	-0.026675	-1.177350	0.976917	0.140942	-0.140913	0.076884
36159	3.279749	3.401719	9.395794	-0.096277	-0.111892	-0.341150	-0.381238	-0.019691	-1.181669	0.977361	0.140402	-0.142386	0.069133
36160	4.650441	2.809940	8.455464	-0.271585	0.058493	-0.349705	-0.377955	-0.009637	-1.184876	0.978755	0.135935	-0.140753	0.061222
36161	4.519131	2.428782	7.438575	-0.292009	0.100958	0.225224	-0.372695	0.004143	-1.188122	0.979500	0.129691	-0.139952	0.064595
36162	2.806023	2.395334	8.031326	0.106304	0.102469	0.476156	-0.375347	0.005265	-1.191814	0.978873	0.130234	-0.139162	0.074025
36163	2.529449	2.300676	9.631401	0.351872	0.078495	0.236330	-0.376644	-0.004408	-1.188886	0.977768	0.136568	-0.137924	0.079349
36164	3.030009	2.518623	10.675293	0.233614	0.059349	0.073906	-0.377413	-0.013755	-1.182464	0.977194	0.140771	-0.136718	0.081141
36165	2.677317	2.101921	9.926272	-0.001851	-0.054782	0.112334	-0.382166	-0.020031	-1.178045	0.976854	0.140689	-0.138291	0.082697
36166	2.399982	2.138537	9.818629	0.143136	-0.134590	-0.209546	-0.384585	-0.021964	-1.176249	0.976438	0.144219	-0.140216	0.078158
36167	2.874038	2.047525	8.960138	-0.062994	-0.192336	-0.317616	-0.385258	-0.018169	-1.176657	0.976543	0.144298	-0.143309	0.070746
36168	3.291926	1.872975	8.204053	0.007010	-0.165518	-0.371220	-0.388316	-0.014303	-1.177841	0.976563	0.145662	-0.145577	0.062568
36169	3.699937	2.084285	8.292001	0.006675	-0.077244	-0.344234	-0.388987	-0.011345	-1.178276	0.976709	0.146974	-0.146268	0.055171
36170	3.604055	2.111727	8.796719	0.046094	-0.017565	-0.227022	-0.388455	-0.012076	-1.177366	0.976779	0.148488	-0.146009	0.050351
36171	3.635161	2.335664	9.318293	-0.066337	0.078995	-0.214409	-0.385813	-0.009609	-1.177988	0.977393	0.147781	-0.144121	0.045748
36172	3.730672	2.560652	8.756299	-0.259002	0.099728	-0.004486	-0.382923	-0.001439	-1.177895	0.978450	0.142568	-0.142510	0.044743
36173	3.747183	2.648298	8.399916	-0.063433	0.179560	0.033771	-0.379759	0.003504	-1.177372	0.979079	0.141111	-0.139428	0.045288
36174	3.955016	2.778278	8.275337	-0.090331	0.214394	0.306158	-0.376582	0.004397	-1.176843	0.979644	0.138219	-0.136291	0.051175
36175	3.690069	2.613291	8.509148	0.050970	0.320200	0.425804	-0.373140	0.004695	-1.174994	0.979856	0.137778	-0.131484	0.060099
36176	3.360415	2.907938	8.800255	0.114831	0.327950	0.496030	-0.368711	-0.000849	-1.169132	0.979761	0.138249	-0.126399	0.070565
36177	2.788333	2.873255	8.518197	0.116763	0.272182	0.448957	-0.366303	-0.009417	-1.163258	0.979413	0.139094	-0.122511	0.079969
36178	2.871061	3.348093	8.555665	0.125324	0.294481	0.198009	-0.361781	-0.015760	-1.159083	0.979476	0.140517	-0.117214	0.084518
36179	3.399714	3.816457	8.568354	0.014231	0.438389	0.202866	-0.355414	-0.018520	-1.154681	0.980046	0.139738	-0.109574	0.089313
36180	2.992715	4.066380	8.645444	-0.003468	0.489071	0.267750	-0.346401	-0.020216	-1.150543	0.980630	0.138126	-0.100861	0.095464
36181	2.422510	4.473934	8.687285	0.131013	0.247204	0.310854	-0.340474	-0.025232	-1.144385	0.980103	0.139878	-0.097044	0.102057
36182	1.226395	3.714329	8.795918	0.237199	-0.046075	0.194672	-0.340846	-0.034267	-1.139703	0.978981	0.144162	-0.098132	0.105754
36183	-0.226674	2.233996	8.926171	0.214700	-0.229990	-0.002463	-0.352487	-0.039928	-1.136931	0.977869	0.149147	-0.102486	0.104997
36184	1.004785	2.156782	8.584241	0.282670	-0.093939	-0.300458	-0.356975	-0.045754	-1.134113	0.977474	0.155406	-0.102952	0.098964
36185	2.020606	2.306491	10.450785	0.521522	-0.067686	-0.484587	-0.360905	-0.061494	-1.125712	0.976552	0.166942	-0.101974	0.089880
36186	1.465754	2.485568	12.365368	-0.024606	-0.252961	-0.222996	-0.363630	-0.066396	-1.123092	0.976537	0.167288	-0.106325	0.084172
36187	1.676381	2.615446	10.823177	-0.137601	-0.109625	-0.378046	-0.363119	-0.059814	-1.124365	0.977367	0.165692	-0.107587	0.075659
36188	2.035446	2.146061	9.528352	-0.308081	0.182273	-0.375857	-0.355465	-0.049319	-1.126803	0.979329	0.160115	-0.103351	0.067791
36189	2.552944	1.951384	7.959515	-0.207907	0.268725	-0.062978	-0.348342	-0.038248	-1.129485	0.980621	0.155841	-0.098334	0.066531
36190	1.745113	1.664885	8.167956	0.005276	0.133449	0.120898	-0.344909	-0.034260	-1.130203	0.980734	0.155444	-0.096202	0.068871
36191	1.101593	2.053858	9.425777	0.149339	-0.004234	0.056910	-0.347016	-0.038582	-1.128437	0.980203	0.158230	-0.096393	0.069809
36192	1.313627	2.541185	9.823177	0.051556	-0.069614	-0.138470	-0.344138	-0.043118	-1.121696	0.980128	0.159519	-0.097363	0.066515
36193	1.637013	2.396496	9.256523	-0.107480	-0.124696	-0.122575	-0.346528	-0.041068	-1.123482	0.980416	0.157730	-0.099652	0.063050
36194	1.567924	2.448637	9.193835	-0.029167	-0.131945	-0.090534	-0.348919	-0.038444	-1.125920	0.980384	0.157418	-0.102105	0.060338
36195	1.597758	2.478353	9.620558	-0.031685	-0.161907	-0.137608	-0.356611	-0.034955	-1.130417	0.980351	0.157147	-0.104942	0.056610
36196	1.665404	2.717451	9.531773	-0.125430	-0.142459	-0.128959	-0.360066	-0.031055	-1.132669	0.980608	0.155033	-0.107586	0.052903
36197	1.948029	2.586216	9.182968	-0.166393	-0.153777	-0.077851	-0.361362	-0.025866	-1.132698	0.980906	0.151952	-0.110568	0.050084
36198	1.950888	2.659070	9.014020	-0.149471	-0.164380	-0.038966	-0.364823	-0.020099	-1.137172	0.981048	0.149185	-0.113939	0.048023
36199	1.958994	2.707743	8.818937	-0.112693	-0.212941	-0.076292	-0.370135	-0.015743	-1.139120	0.981001	0.147206	-0.118016	0.045175
36200	2.040262	2.505309	8.719460	0.049474	-0.271523	-0.024888	-0.378882	-0.014481	-1.142872	0.980240	0.148396	-0.123340	0.043539
36201	2.273041	2.752276	8.792133	0.173014	-0.265630	0.067418	-0.387353	-0.017620	-1.143680	0.979033	0.151712	-0.128605	0.044038
36202	2.414613	3.180021	8.754570	0.179655	-0.265158	0.120358	-0.395584	-0.024749	-1.140916	0.977695	0.155073	-0.134115	0.045588
36203	1.800643	3.144635	9.015204	0.000980	-0.299947	0.098487	-0.406305	-0.027540	-1.142492	0.976820	0.154995	-0.140259	0.046115
36204	2.609883	4.011407	9.849454	0.336795	-0.151209	-0.188836	-0.414098	-0.035215	-1.141037	0.975508	0.162168	-0.142425	0.042438
36205	3.447527	3.747419	9.465558	-0.061972	-0.011928	-0.059399	-0.412623	-0.041749	-1.137639	0.975756	0.161090	-0.142488	0.040582
36206	3.371321	2.884117	7.505660	-0.219631	0.019265	0.060640	-0.411319	-0.034122	-1.142778	0.976474	0.156543	-0.142593	0.040742
36207	2.329854	3.054522	7.212468	0.143470	-0.075299	0.266509	-0.414892	-0.035230	-1.145725	0.975597	0.158635	-0.144788	0.045638
36208	2.277148	3.209042	8.379463	0.428735	-0.089168	-0.008541	-0.418173	-0.045858	-1.141732	0.973965	0.167032	-0.146215	0.045969
36209	3.114606	3.615117	9.100112	0.332936	-0.029362	-0.155434	-0.419463	-0.058239	-1.136341	0.972902	0.174017	-0.145951	0.043325
36210	4.342751	2.780543	9.062256	0.248979	0.117535	-0.153224	-0.419965	-0.068447	-1.129011	0.972509	0.179136	-0.143016	0.041018
36211	4.888842	4.174109	9.699121	0.272842	0.345415	0.134558	-0.412516	-0.079318	-1.125149	0.972374	0.183783	-0.136644	0.045180
36212	2.561321	2.369510	8.654467	0.085609	0.216227	0.324717	-0.405617	-0.083162	-1.122667	0.972350	0.184289	-0.133650	0.052063
36213	2.993151	2.173497	9.107261	0.469088	0.139721	0.171502	-0.403725	-0.096516	-1.114526	0.970791	0.192727	-0.131171	0.056707
36214	4.419659	3.092664	9.298142	0.216584	0.056195	0.374926	-0.404753	-0.108090	-1.108039	0.969673	0.195807	-0.131372	0.064308
36215	3.223116	2.733492	8.732201	0.008502	0.007434	0.545765	-0.413479	-0.114078	-1.106116	0.968934	0.194397	-0.133516	0.074504
36216	2.138041	2.827889	8.729485	0.094211	0.059234	0.311434	-0.418509	-0.115685	-1.104097	0.968278	0.195232	-0.133534	0.080560
36217	2.976980	3.182950	8.829571	0.059587	0.103592	0.198246	-0.419825	-0.119110	-1.099494	0.968040	0.195537	-0.132357	0.084528
36218	3.349146	3.228537	8.797321	-0.012610	0.115334	0.274927	-0.419821	-0.120500	-1.099806	0.967955	0.194302	-0.131317	0.089808
36219	3.124764	3.059407	8.806154	-0.048602	0.085014	0.337446	-0.422204	-0.121010	-1.099527	0.967789	0.192147	-0.131246	0.096116
36220	3.168517	3.065064	8.884477	-0.012552	0.064023	0.264034	-0.422337	-0.120540	-1.101658	0.967530	0.191022	-0.131146	0.100981
36221	3.155135	3.198291	8.558123	-0.050916	0.059613	0.285109	-0.425386	-0.119779	-1.101330	0.967342	0.188986	-0.131383	0.106170
36222	2.978127	3.328585	8.578184	0.001154	0.050968	0.220712	-0.429088	-0.122068	-1.101360	0.967043	0.188257	-0.131332	0.110179
36223	2.820355	3.237956	8.684916	0.029857	0.069583	0.127325	-0.428662	-0.121825	-1.101426	0.966883	0.188177	-0.130600	0.112560
36224	3.135149	3.248522	8.680054	0.002487	0.085699	0.042401	-0.427597	-0.123673	-1.101095	0.967052	0.187860	-0.129202	0.113253
36225	3.186155	3.120798	8.677768	0.029907	0.068610	0.023807	-0.425739	-0.124698	-1.100881	0.967114	0.188055	-0.128116	0.113630
36226	2.990554	3.245924	8.916332	-0.027109	0.065140	0.000652	-0.423889	-0.123095	-1.099508	0.967432	0.187319	-0.127026	0.113361
36227	3.055587	3.130582	8.830140	-0.068363	0.070122	-0.071064	-0.421901	-0.122928	-1.102747	0.968076	0.185849	-0.125784	0.111658
36228	3.165236	3.230065	8.887945	-0.108861	0.097259	-0.033996	-0.418367	-0.119076	-1.102462	0.968847	0.183545	-0.124124	0.110630
36229	3.220942	3.337869	8.792562	-0.087285	0.074510	0.030449	-0.415856	-0.116836	-1.105237	0.969328	0.181453	-0.123236	0.110862
36230	2.952004	3.167898	8.499166	-0.025998	0.059218	0.093386	-0.416655	-0.115460	-1.103574	0.969410	0.180522	-0.122593	0.112367
36231	2.728489	3.265838	8.934447	0.016503	0.008390	0.041952	-0.416126	-0.115365	-1.102101	0.969320	0.180573	-0.122799	0.112835
36232	2.612818	3.239469	8.972015	-0.065584	-0.015448	0.078699	-0.417186	-0.115533	-1.099813	0.969391	0.179078	-0.123640	0.113688
36233	2.627904	3.186324	8.809207	-0.067268	-0.001315	0.009829	-0.417853	-0.113640	-1.102563	0.969650	0.177614	-0.124093	0.113287
36234	2.663341	3.109291	8.801248	-0.058280	0.005830	0.011667	-0.417598	-0.110467	-1.101122	0.969895	0.176377	-0.124264	0.112933
36235	2.681387	3.177585	8.808507	-0.086749	0.037772	0.004702	-0.418394	-0.109496	-1.106182	0.970325	0.174468	-0.123973	0.112518
36236	2.783160	3.164859	8.727482	-0.055720	0.054366	-0.008375	-0.418269	-0.106957	-1.107445	0.970722	0.173220	-0.123126	0.111950
36237	2.875064	3.200527	8.896112	-0.049112	0.062754	0.014659	-0.416283	-0.106131	-1.108917	0.971053	0.171977	-0.122300	0.111905
36238	2.638206	3.176816	8.941977	-0.102912	0.076737	0.077402	-0.415361	-0.104165	-1.110341	0.971468	0.169551	-0.121419	0.112964
36239	2.563615	2.990958	8.702802	-0.072343	0.053909	0.075613	-0.414843	-0.100558	-1.109830	0.971711	0.167738	-0.121012	0.114010
36240	2.714409	3.100508	8.802880	-0.026407	0.078210	0.044046	-0.414581	-0.099429	-1.110602	0.971937	0.166874	-0.119816	0.114608
36241	2.783128	3.096928	9.055339	-0.042679	0.097511	0.049402	-0.412463	-0.098640	-1.110601	0.972237	0.165616	-0.118405	0.115359
36242	2.572145	3.097949	9.010346	-0.065628	0.067718	0.095159	-0.411673	-0.097642	-1.106150	0.972443	0.163891	-0.117671	0.116823
36243	2.500221	3.038374	8.878613	-0.004476	0.034527	0.091623	-0.412729	-0.098673	-1.108855	0.972363	0.163436	-0.117520	0.118271
36244	2.660179	3.257295	8.735046	0.069399	0.006906	0.083681	-0.413523	-0.099274	-1.106181	0.972005	0.164506	-0.117613	0.119629
36245	2.653069	3.366393	8.707528	0.056729	0.007623	0.086295	-0.414838	-0.102305	-1.106665	0.971663	0.165356	-0.117821	0.121023
36246	2.402487	3.298738	8.734047	0.031133	0.022067	0.104046	-0.415099	-0.103989	-1.106044	0.971412	0.165596	-0.117778	0.122736
36247	2.378644	3.308035	8.916174	0.049771	0.022723	0.012165	-0.417344	-0.106025	-1.106352	0.971305	0.166480	-0.117438	0.122715
36248	2.543313	3.354743	9.176011	0.069448	0.024482	-0.051460	-0.415481	-0.109137	-1.106472	0.971311	0.167823	-0.116737	0.121504
36249	2.457545	3.275508	9.140280	-0.019334	0.047965	-0.025043	-0.415479	-0.110023	-1.104354	0.971582	0.167410	-0.115929	0.120677
36250	2.111441	3.206084	8.834128	-0.019041	0.042863	-0.035597	-0.412307	-0.107808	-1.100562	0.971884	0.166952	-0.115140	0.119628
36251	2.151418	3.002898	8.699692	-0.007711	0.053113	-0.086770	-0.409925	-0.107146	-1.101373	0.972274	0.166906	-0.113963	0.117638
36252	2.288948	2.704426	8.927603	0.077531	0.042880	-0.146709	-0.407800	-0.108735	-1.101180	0.972505	0.168577	-0.112573	0.114647
36253	2.391950	2.686906	9.205288	0.082844	0.012779	-0.149565	-0.404884	-0.109692	-1.098829	0.972631	0.170499	-0.111741	0.111505
36254	2.192121	2.785258	9.470400	-0.009670	0.018433	-0.122379	-0.401302	-0.111305	-1.099055	0.973026	0.170471	-0.111101	0.108706
36255	1.926476	2.833821	9.298210	-0.117798	-0.005653	-0.121044	-0.401704	-0.109740	-1.099940	0.973719	0.168431	-0.111129	0.105605
36256	1.718245	2.927123	9.173176	-0.188764	-0.077914	-0.172076	-0.399598	-0.104849	-1.102224	0.974578	0.165227	-0.112578	0.101109
36257	1.501105	3.129513	9.217939	-0.224761	-0.136753	-0.250327	-0.399628	-0.095491	-1.096155	0.975545	0.161645	-0.114879	0.094796
36258	1.935421	2.974757	9.184295	-0.200157	-0.163063	-0.435279	-0.400449	-0.086293	-1.100683	0.976631	0.158966	-0.117144	0.084846
36259	2.741559	2.872857	9.055754	-0.161027	-0.174729	-0.487561	-0.399410	-0.078654	-1.106088	0.977546	0.157209	-0.119275	0.073911
36260	2.822001	2.947121	8.908431	-0.274765	-0.200580	-0.343995	-0.400231	-0.068145	-1.119164	0.978423	0.152870	-0.122633	0.065426
36261	2.540969	2.908015	8.681070	-0.166035	-0.158205	-0.295574	-0.401450	-0.058798	-1.123683	0.978932	0.150518	-0.125061	0.058276
36262	2.543111	2.806109	8.715602	-0.148170	-0.221816	-0.234037	-0.404644	-0.053354	-1.126559	0.979093	0.148381	-0.128986	0.052186
36263	2.518560	2.829942	8.765215	-0.125000	-0.240154	-0.059914	-0.408901	-0.047045	-1.129530	0.978915	0.146315	-0.133667	0.049503
36264	2.632661	2.955817	8.859230	-0.050298	-0.205960	-0.122264	-0.414999	-0.045463	-1.131556	0.978637	0.145785	-0.137507	0.045906
36265	2.824453	3.068534	8.917218	-0.065403	-0.192546	-0.093983	-0.420306	-0.042541	-1.131939	0.978391	0.144944	-0.141092	0.042847
36266	2.781352	3.077485	9.137267	-0.082842	-0.190386	-0.115238	-0.426147	-0.038332	-1.133079	0.978193	0.143737	-0.144670	0.039340
36267	2.789097	3.300945	9.164702	-0.226054	-0.173145	-0.142110	-0.429336	-0.034225	-1.138548	0.978443	0.139897	-0.147848	0.034924
36268	3.132512	3.166358	8.865759	-0.215730	-0.134658	-0.184330	-0.432935	-0.026257	-1.141473	0.978764	0.136241	-0.150233	0.029837
36269	3.013027	3.154447	8.554092	-0.188837	-0.118529	-0.108962	-0.435741	-0.018024	-1.144534	0.978971	0.133022	-0.152408	0.026326
36270	2.727701	3.326439	8.300938	-0.106368	-0.147338	-0.067274	-0.438668	-0.013617	-1.145030	0.978835	0.131151	-0.155288	0.023830
36271	2.408479	2.492954	8.610334	0.045137	-0.212488	-0.258080	-0.442121	-0.010263	-1.147836	0.978147	0.133050	-0.158769	0.017863
36272	3.378665	3.559267	9.491342	0.171772	-0.083436	-0.467546	-0.443166	-0.015287	-1.146911	0.977537	0.137849	-0.159205	0.008576
36273	3.008713	2.855785	8.370878	-0.292051	-0.164268	-0.092763	-0.444243	-0.009047	-1.150054	0.977789	0.132611	-0.162233	0.004876
36274	2.946914	2.844905	7.916557	0.008960	-0.198576	-0.113232	-0.450093	-0.001896	-1.151638	0.977112	0.133102	-0.165929	0.001703
36275	2.618040	3.972722	9.886100	0.323841	-0.040417	-0.358796	-0.452182	-0.012927	-1.143376	0.976051	0.140820	-0.165745	-0.004859
36276	3.162476	3.176648	9.210794	-0.289860	0.076489	-0.406015	-0.446096	-0.010231	-1.145239	0.977016	0.136438	-0.163183	-0.013990
36277	4.153504	2.684797	8.383224	-0.220063	0.126261	-0.380017	-0.439899	0.000082	-1.150618	0.977836	0.133610	-0.159648	-0.022298
36278	3.714505	2.259273	7.872319	-0.149846	0.083132	0.019657	-0.435675	0.005493	-1.153313	0.978486	0.130578	-0.158119	-0.022630
36279	2.953849	2.090179	8.413481	0.185634	0.091986	0.062479	-0.433553	0.004580	-1.152158	0.978264	0.134221	-0.156653	-0.021075
36280	3.905682	2.622144	9.314804	0.245701	0.124083	-0.096514	-0.427704	-0.002793	-1.146959	0.977919	0.139304	-0.154180	-0.022321
36281	3.926647	2.035091	9.175459	-0.000898	0.120662	0.208605	-0.424255	-0.004724	-1.145315	0.978326	0.138812	-0.152551	-0.018385
36282	3.762170	2.083124	9.574418	0.135512	0.152518	0.261422	-0.425166	-0.010804	-1.141070	0.978478	0.140642	-0.150450	-0.012894
36283	3.948919	3.098835	10.670055	0.248163	0.263671	0.337524	-0.421294	-0.021300	-1.137826	0.978570	0.144611	-0.146495	-0.005262
36284	2.356003	2.263869	8.961867	-0.036602	0.052801	0.491305	-0.420623	-0.024451	-1.134982	0.978831	0.142377	-0.146982	0.003938
36285	1.954619	1.921574	8.610346	0.260522	-0.167242	0.213339	-0.428967	-0.025276	-1.133301	0.977530	0.146878	-0.150994	0.007941
36286	2.835669	2.328441	9.327513	0.112132	-0.115638	-0.122974	-0.433984	-0.031533	-1.129417	0.976859	0.149384	-0.152987	0.005064
36287	3.623132	2.131495	8.823631	-0.125214	-0.021681	-0.047239	-0.436097	-0.033712	-1.129731	0.977148	0.147053	-0.153451	0.003241
36288	3.506612	2.109941	8.622849	-0.105742	0.028557	-0.059203	-0.437434	-0.029186	-1.130913	0.977542	0.145091	-0.152837	0.001372
36289	3.387970	2.384530	8.853019	-0.040000	0.087608	-0.051537	-0.433734	-0.026176	-1.131933	0.977902	0.144395	-0.151185	0.000056
36290	3.017783	2.469653	8.797861	-0.026060	0.062521	-0.037348	-0.429874	-0.022347	-1.132602	0.978159	0.143921	-0.149968	-0.001049
36291	3.334780	2.460819	8.600657	-0.010053	0.085291	-0.160988	-0.425370	-0.021878	-1.133176	0.978410	0.144120	-0.148067	-0.004417
36292	3.484102	2.740240	8.540550	0.072154	0.115562	-0.134057	-0.422583	-0.024172	-1.127241	0.978517	0.145860	-0.145537	-0.006967
36293	3.268605	2.889278	8.768695	0.112384	0.082855	-0.164163	-0.418737	-0.025739	-1.123577	0.978367	0.148464	-0.143723	-0.010038
36294	2.979682	2.799080	8.789393	0.071976	0.030178	-0.277723	-0.415026	-0.026108	-1.123363	0.978157	0.150592	-0.142430	-0.015649
36295	2.906923	2.802615	8.791948	-0.000718	0.026827	-0.454772	-0.409998	-0.023661	-1.125490	0.978015	0.151788	-0.140810	-0.024891
36296	2.980136	3.008227	8.725080	-0.153916	0.032191	-0.582629	-0.402235	-0.017111	-1.126236	0.978192	0.150337	-0.138431	-0.037095
36297	3.230982	3.260335	8.413157	-0.238935	0.067956	-0.763077	-0.395369	-0.009759	-1.124873	0.978351	0.147736	-0.134927	-0.052895
36298	3.256720	3.685598	8.507017	-0.290308	0.068323	-0.795089	-0.385608	0.004605	-1.127748	0.978378	0.144160	-0.131018	-0.069493
36299	3.433164	4.336916	8.642307	-0.132735	-0.176159	-0.741415	-0.379549	0.016863	-1.132527	0.977062	0.143250	-0.132508	-0.085265
36300	2.288265	3.602459	8.246861	-0.113479	-0.377216	-0.482430	-0.382764	0.029610	-1.137183	0.975444	0.141559	-0.138392	-0.096530
36301	1.621037	3.279652	8.243265	-0.027411	-0.484986	-0.555184	-0.391657	0.035890	-1.140369	0.972892	0.141670	-0.146561	-0.109228
36302	1.848555	3.633385	8.858943	0.030611	-0.498277	-0.643575	-0.401198	0.036970	-1.141433	0.969750	0.142948	-0.154575	-0.123518
36303	1.677949	3.334246	9.727282	-0.134079	-0.477851	-0.878212	-0.409955	0.042300	-1.145993	0.966167	0.141947	-0.161229	-0.142750
36304	1.614315	2.915612	9.952333	-0.208938	-0.575083	-0.855173	-0.418460	0.051802	-1.150021	0.962172	0.138898	-0.169369	-0.162009
36305	2.272007	2.735779	9.899255	-0.118174	-0.442652	-0.928440	-0.427230	0.061331	-1.154984	0.957664	0.138359	-0.175045	-0.181924
36306	2.893983	2.960714	10.301755	-0.055403	-0.196438	-1.081537	-0.429111	0.070805	-1.158284	0.952861	0.140237	-0.175657	-0.203801
36307	2.296890	2.687673	9.801696	-0.541823	-0.113090	-0.845441	-0.425960	0.080416	-1.160429	0.950221	0.132384	-0.173291	-0.222543
36308	1.821439	2.144809	7.750108	-0.522153	-0.087425	-0.693862	-0.426290	0.102670	-1.162400	0.947948	0.124352	-0.170847	-0.238206
36309	2.302617	2.126873	8.073097	0.033896	-0.173095	-0.705156	-0.427375	0.111231	-1.163188	0.943690	0.126504	-0.172583	-0.252311
36310	2.710180	2.809220	9.459639	-0.056052	-0.288685	-0.732851	-0.425533	0.115676	-1.164007	0.938884	0.126390	-0.175954	-0.267513
36311	2.635551	2.674370	9.530575	-0.371389	-0.403834	-0.571002	-0.432988	0.128515	-1.168477	0.935103	0.119136	-0.180126	-0.280968
36312	2.523174	2.643150	9.045972	-0.428890	-0.408659	-0.540233	-0.444681	0.141022	-1.172506	0.931343	0.110636	-0.184127	-0.294035
36313	2.532876	2.873917	8.972321	-0.340135	-0.335008	-0.683598	-0.453735	0.157097	-1.176452	0.926579	0.104694	-0.186855	-0.309154
36314	2.494486	3.077103	8.842041	-0.445829	-0.311161	-0.461870	-0.461595	0.172311	-1.180573	0.923227	0.096107	-0.188958	-0.320483
36315	2.874124	2.938311	8.476846	-0.417487	-0.358114	-0.350756	-0.471991	0.193804	-1.181915	0.920202	0.087290	-0.192235	-0.329628
36316	3.098799	2.913302	8.869040	-0.226134	-0.325938	-0.434879	-0.484472	0.203911	-1.183999	0.916229	0.082528	-0.196053	-0.339525
36317	3.341120	3.189584	9.078982	-0.247846	-0.223474	-0.414028	-0.491904	0.207858	-1.178151	0.912735	0.077967	-0.197829	-0.348856
36318	3.089871	3.126753	8.924923	-0.306909	-0.182873	-0.351122	-0.499886	0.219255	-1.180111	0.909800	0.072357	-0.198550	-0.357219
36319	2.942709	3.167742	8.624043	-0.251634	-0.166995	-0.327823	-0.505080	0.228867	-1.180013	0.906944	0.067794	-0.199383	-0.364833
36320	2.754154	3.363347	8.469958	-0.176376	-0.166801	-0.382362	-0.510132	0.235522	-1.185111	0.903492	0.064784	-0.200676	-0.373140
36321	2.708843	3.333401	8.512118	-0.150402	-0.224296	-0.421538	-0.516110	0.240953	-1.184600	0.899398	0.062053	-0.203132	-0.382060
36322	2.839378	3.554205	8.271357	-0.166001	-0.231058	-0.512722	-0.522352	0.246879	-1.187158	0.894483	0.059267	-0.205448	-0.392656
36323	3.016047	3.212735	8.344340	-0.024441	-0.279303	-0.598369	-0.530048	0.250968	-1.187341	0.888366	0.059122	-0.209625	-0.404187
36324	3.548917	3.387492	8.604882	0.005994	-0.232249	-0.619321	-0.536664	0.248637	-1.188682	0.882090	0.059830	-0.213124	-0.415832
36325	3.354486	3.131491	8.340897	-0.251091	-0.292084	-0.302182	-0.544359	0.252733	-1.189133	0.878349	0.054313	-0.215948	-0.422989
36326	3.452178	3.337162	8.347157	-0.097775	-0.233923	-0.372085	-0.552587	0.257666	-1.189015	0.874044	0.052111	-0.218889	-0.430604
36327	3.858201	3.616379	8.234754	-0.095984	-0.193045	-0.297654	-0.558424	0.260640	-1.191135	0.870449	0.050163	-0.221305	-0.436837
36328	3.924022	4.035128	8.702971	-0.001542	-0.014231	-0.232603	-0.560281	0.261680	-1.192020	0.868123	0.050932	-0.221374	-0.441319
36329	3.880414	4.048911	8.792993	-0.183052	0.154590	-0.146329	-0.556311	0.263137	-1.192556	0.867404	0.049910	-0.217167	-0.444924
36330	3.841030	3.183947	7.739250	-0.071783	0.380250	0.112801	-0.545993	0.268219	-1.193049	0.869882	0.051445	-0.210107	-0.443300
36331	5.004079	1.428354	8.892971	0.288350	0.682319	-0.110672	-0.528354	0.261408	-1.193738	0.871098	0.063027	-0.200973	-0.443651
36332	4.538155	4.410747	12.175364	0.587307	1.141111	0.354591	-0.494791	0.245477	-1.196243	0.877564	0.081811	-0.186752	-0.433949
36333	-0.808837	0.866586	9.308549	-0.362621	0.315628	0.888777	-0.476251	0.247273	-1.195594	0.886635	0.074880	-0.179668	-0.419513
36334	1.534637	1.370240	8.721966	0.754615	-0.141534	-0.119017	-0.476220	0.236953	-1.196192	0.883684	0.087364	-0.188376	-0.419506
36335	4.558223	2.070901	9.887770	0.577053	-0.162386	-0.154024	-0.476125	0.203972	-1.188925	0.880486	0.096694	-0.195973	-0.420701
36336	3.655401	1.770434	9.087296	-0.221651	-0.139987	0.173607	-0.479566	0.202793	-1.188923	0.881596	0.090809	-0.196963	-0.419222
36337	3.060388	1.674571	8.063656	-0.000657	-0.068040	0.069714	-0.487400	0.208961	-1.188233	0.881713	0.089753	-0.198461	-0.418497
36338	2.931409	2.337425	9.007852	0.014849	-0.053384	0.094589	-0.491367	0.206518	-1.187326	0.882034	0.089063	-0.199762	-0.417348
36339	2.440021	2.352811	9.271864	-0.117131	-0.034798	0.051959	-0.491245	0.209861	-1.187086	0.882348	0.086248	-0.199631	-0.417337
36340	3.316216	2.936659	8.803327	-0.077608	0.000627	-0.142393	-0.488756	0.219305	-1.187351	0.881051	0.085319	-0.198794	-0.420655
36341	3.329703	3.184460	8.501002	-0.091681	-0.004407	-0.087663	-0.488239	0.223771	-1.187751	0.880258	0.083750	-0.198130	-0.422939
36342	2.700943	3.139082	8.619248	-0.076565	-0.003665	-0.113996	-0.490626	0.224458	-1.184883	0.879168	0.082693	-0.197422	-0.425734
36343	2.958879	3.072967	8.536366	-0.153187	0.102481	-0.258517	-0.488374	0.230033	-1.184684	0.877409	0.081635	-0.194074	-0.431073
36344	3.665097	3.631938	8.565853	-0.234823	0.193158	-0.355620	-0.482301	0.237265	-1.183315	0.875204	0.080427	-0.188136	-0.438355
36345	3.584881	3.703260	8.170520	-0.330560	0.275321	-0.259890	-0.472804	0.251751	-1.184976	0.874233	0.077787	-0.180271	-0.444037
36346	3.093844	4.077909	8.513671	-0.207771	0.207784	-0.220070	-0.463436	0.265222	-1.184922	0.873102	0.076660	-0.174507	-0.448736
36347	2.633853	4.224946	8.808945	0.094222	-0.051663	0.018891	-0.461583	0.265566	-1.183456	0.872710	0.077602	-0.176627	-0.448508
36348	1.688181	3.348859	8.456614	0.102957	-0.235865	0.201800	-0.467822	0.261984	-1.181668	0.873290	0.076438	-0.182036	-0.445404
36349	1.242521	2.855305	8.475547	0.150083	-0.299293	-0.022897	-0.477085	0.258550	-1.181000	0.871507	0.076361	-0.188851	-0.446072
36350	1.604330	3.255150	8.936139	0.127704	-0.147374	-0.239586	-0.482361	0.250677	-1.179445	0.868378	0.078050	-0.192249	-0.450408
36351	1.733024	2.966264	9.495866	0.031724	-0.109157	-0.414719	-0.485532	0.247976	-1.180300	0.863897	0.079141	-0.193990	-0.458024
36352	1.736392	2.913002	10.225677	0.030316	-0.391819	-0.345822	-0.491766	0.250749	-1.179335	0.858881	0.077286	-0.200536	-0.464905
36353	2.243376	2.684265	9.715837	0.105048	-0.380550	-0.343837	-0.507379	0.244526	-1.178548	0.853708	0.076854	-0.207632	-0.471344
36354	2.909036	2.871132	9.898524	-0.009628	-0.086415	-0.482158	-0.512150	0.244900	-1.177944	0.848522	0.077746	-0.208321	-0.480174
36355	2.333606	2.714988	9.323633	-0.385811	-0.034697	-0.403293	-0.515754	0.254051	-1.177611	0.844816	0.072439	-0.204642	-0.489041
36356	1.864834	2.507345	8.434686	-0.274180	-0.013449	-0.363774	-0.516712	0.264720	-1.179138	0.841290	0.069026	-0.201706	-0.496770
36357	2.263959	2.344702	8.717738	0.018666	-0.092049	-0.391737	-0.517654	0.269613	-1.178435	0.836741	0.069881	-0.202921	-0.503790
36358	2.738825	2.809726	9.325725	-0.093741	-0.196204	-0.315095	-0.523612	0.268334	-1.177602	0.832589	0.067473	-0.204867	-0.510169
36359	2.703721	2.634325	9.378923	-0.232230	-0.138638	-0.173695	-0.528404	0.275965	-1.176766	0.830314	0.062747	-0.204574	-0.514578
36360	2.611392	2.351042	9.046068	-0.290738	-0.120552	-0.134823	-0.532269	0.284163	-1.177266	0.828468	0.057082	-0.203464	-0.518637
36361	2.693568	2.575829	8.863966	-0.240477	-0.173263	-0.071372	-0.537464	0.293763	-1.176631	0.827054	0.051403	-0.203746	-0.521370
36362	2.588847	2.627348	9.024036	-0.097610	-0.180070	0.036907	-0.542113	0.298105	-1.178720	0.826480	0.047610	-0.205800	-0.521834
36363	2.484139	2.870593	8.864944	-0.097337	-0.186694	0.160654	-0.548221	0.302978	-1.178092	0.827242	0.043213	-0.207998	-0.520135
36364	2.395475	2.939376	8.847262	0.030163	-0.155800	0.177182	-0.552993	0.303766	-1.177207	0.828089	0.041207	-0.211100	-0.517694
36365	2.596200	3.088664	8.895620	0.106974	-0.155664	0.198590	-0.557486	0.300069	-1.175931	0.829159	0.040389	-0.214911	-0.514467
36366	2.621022	3.205562	8.286542	0.029411	-0.204217	0.265230	-0.562515	0.298514	-1.176191	0.830676	0.037499	-0.218870	-0.510556
36367	2.429839	3.444751	7.576041	0.048792	-0.287620	0.335533	-0.569538	0.298940	-1.175560	0.832537	0.033831	-0.224370	-0.505368
36368	2.372567	3.980220	8.169576	0.281617	-0.326247	-0.035321	-0.581446	0.294149	-1.173965	0.830224	0.035258	-0.232679	-0.505318
36369	3.548324	5.038189	9.637029	0.618927	-0.103417	-0.368241	-0.590665	0.275450	-1.171368	0.825233	0.046248	-0.240367	-0.508995
36370	3.710449	5.128486	9.366930	0.208332	0.198245	-0.374704	-0.588759	0.258044	-1.169261	0.821868	0.053388	-0.238915	-0.514395
36371	3.120646	3.248489	7.163060	-0.219098	0.208296	0.074276	-0.581350	0.261377	-1.169777	0.823565	0.051675	-0.233343	-0.514414
36372	2.731873	2.755842	6.018766	0.204170	0.143994	0.192024	-0.577767	0.258912	-1.169360	0.825723	0.055508	-0.233319	-0.510551
36373	4.135028	2.815493	7.962862	0.914820	0.198036	-0.198290	-0.573464	0.237074	-1.165141	0.823173	0.073611	-0.239211	-0.509653
36374	5.635561	5.098223	12.581741	1.105592	0.801113	-0.312835	-0.553740	0.196427	-1.159820	0.821596	0.101319	-0.236786	-0.508573
36375	3.002053	2.795125	9.714210	-0.592693	0.577656	0.508651	-0.532154	0.198752	-1.160934	0.830292	0.095010	-0.222319	-0.502158
36376	1.828367	1.477361	7.261930	0.172983	0.139251	0.551054	-0.524899	0.209363	-1.162021	0.835790	0.096697	-0.222820	-0.492398
36377	3.388390	2.814237	9.398575	0.629139	0.057500	-0.042590	-0.519813	0.191469	-1.160101	0.834114	0.107849	-0.227989	-0.490554
36378	3.747224	3.325661	9.622353	-0.054024	-0.088206	0.439590	-0.520319	0.183327	-1.157670	0.837815	0.103936	-0.229917	-0.484150
36379	3.110184	2.563956	8.732422	-0.016670	-0.016536	0.068161	-0.525632	0.187906	-1.157195	0.838226	0.102981	-0.230207	-0.483505
36380	3.558099	2.892455	8.385052	-0.105018	-0.013637	0.209252	-0.530921	0.184361	-1.155637	0.840053	0.099964	-0.229909	-0.481104
36381	3.583460	3.067677	8.314706	-0.049433	0.076938	0.232981	-0.530667	0.188262	-1.155515	0.842542	0.098525	-0.228668	-0.477626
36382	3.038135	3.261726	8.741796	-0.074667	0.084719	0.268416	-0.524719	0.192277	-1.153845	0.845317	0.096700	-0.227110	-0.473824
36383	2.800146	3.262245	8.582851	-0.085522	0.113595	0.174910	-0.522744	0.196279	-1.153740	0.847460	0.095236	-0.224771	-0.471401
36384	3.664928	3.389588	8.521775	-0.022903	0.120826	0.121914	-0.519567	0.197221	-1.155357	0.848894	0.095296	-0.222797	-0.469743
36385	3.595343	3.475709	8.516583	-0.042739	0.129689	0.259837	-0.517185	0.198301	-1.156155	0.851796	0.094294	-0.220783	-0.465625
36386	2.990328	3.445319	8.575272	-0.042848	0.113602	0.261635	-0.513209	0.197350	-1.155158	0.854527	0.093331	-0.218995	-0.461643
36387	2.919878	3.575117	8.572130	0.010885	0.092351	0.132602	-0.508442	0.197530	-1.149436	0.855948	0.093455	-0.217870	-0.459513
36388	3.051898	3.507113	8.511706	-0.049050	0.090254	0.017445	-0.505135	0.199148	-1.150228	0.856322	0.093236	-0.215963	-0.459760
36389	3.140366	3.450465	8.543732	-0.061513	0.112308	-0.051429	-0.501561	0.200050	-1.150509	0.856260	0.093102	-0.213501	-0.461051
36390	3.105910	3.500830	8.693933	-0.118105	0.107465	-0.090535	-0.497724	0.202148	-1.154512	0.855834	0.092325	-0.210458	-0.463391
36391	3.021455	3.720183	8.658397	-0.168777	0.100537	-0.115482	-0.493097	0.205110	-1.154337	0.855298	0.090521	-0.207102	-0.466241
36392	3.003696	3.659191	8.788287	-0.100328	0.107205	-0.217774	-0.488879	0.212738	-1.156289	0.853617	0.090572	-0.203990	-0.470663
36393	3.070372	3.820593	8.668768	-0.107244	0.011291	-0.008901	-0.485179	0.215742	-1.157041	0.853570	0.088563	-0.202944	-0.471580
36394	2.287490	3.597644	8.737892	-0.091630	-0.068146	-0.101125	-0.485187	0.218527	-1.156684	0.852238	0.086633	-0.203116	-0.474266
36395	1.953615	3.698393	8.775026	-0.174911	-0.106601	-0.157261	-0.489704	0.222518	-1.155699	0.850395	0.083008	-0.203149	-0.478194
36396	2.389371	3.444124	8.568875	-0.162165	-0.055116	-0.220626	-0.491046	0.228560	-1.156028	0.848042	0.080480	-0.202221	-0.483171
36397	2.717365	3.542328	8.693732	-0.158552	-0.010762	-0.214221	-0.490004	0.234561	-1.156922	0.845951	0.078307	-0.200677	-0.487815
36398	2.669505	3.745350	8.632965	-0.183787	-0.057765	-0.120001	-0.490550	0.240191	-1.158347	0.844553	0.074977	-0.199725	-0.491140
36399	2.208195	3.775808	8.541558	-0.155288	-0.055142	-0.073821	-0.490303	0.246016	-1.156822	0.843602	0.071909	-0.199179	-0.493450
36400	1.900658	3.680440	8.773537	-0.127637	-0.050989	-0.232776	-0.491643	0.251524	-1.158241	0.840994	0.070039	-0.198497	-0.498420
36401	1.973891	3.674501	8.905804	-0.067330	-0.159397	-0.286344	-0.493775	0.255595	-1.157013	0.837337	0.068322	-0.200233	-0.504089
36402	2.026572	3.427844	8.683027	-0.040853	-0.195206	-0.339531	-0.498019	0.257104	-1.157722	0.832879	0.066889	-0.202673	-0.510649
36403	1.941319	3.135049	8.995524	0.005676	-0.173247	-0.528414	-0.501992	0.256757	-1.156882	0.826465	0.067263	-0.204992	-0.520009
36404	2.047853	2.971973	9.471786	-0.018586	-0.171762	-0.631946	-0.507029	0.257674	-1.155318	0.818842	0.067613	-0.206820	-0.531179
36405	2.457689	2.838626	9.494995	-0.145226	-0.169852	-0.607662	-0.512070	0.259690	-1.152914	0.811554	0.065845	-0.207263	-0.542298
36406	2.727166	3.013400	9.222738	-0.154326	-0.208964	-0.610653	-0.518443	0.264754	-1.154290	0.803864	0.063450	-0.208204	-0.553559
36407	2.724261	3.023047	9.131112	-0.156718	-0.173296	-0.615734	-0.522563	0.269176	-1.154235	0.796191	0.061454	-0.208489	-0.564655
36408	2.769331	2.815021	8.277190	-0.320436	-0.088448	-0.364607	-0.527629	0.280143	-1.152485	0.791706	0.056716	-0.205863	-0.572368
36409	2.961097	2.886444	8.065909	-0.103348	-0.129658	-0.277590	-0.530825	0.285536	-1.153082	0.787827	0.054587	-0.206470	-0.577684
36410	2.847282	2.942758	9.212515	0.099012	-0.213690	-0.189090	-0.536792	0.287588	-1.151337	0.784295	0.054307	-0.210812	-0.580939
36411	2.295238	3.389154	9.873377	-0.264096	-0.293069	-0.088096	-0.544348	0.289105	-1.149054	0.782028	0.046980	-0.212273	-0.584094
36412	2.171237	3.284871	9.083285	-0.437514	-0.249215	-0.088309	-0.550872	0.299993	-1.148498	0.779953	0.037448	-0.211007	-0.588002
36413	2.276203	3.223566	8.172327	-0.219807	-0.190265	-0.241078	-0.558320	0.309610	-1.146361	0.776179	0.032684	-0.211226	-0.593180
36414	2.461861	3.391995	8.174346	-0.086762	-0.270703	-0.250064	-0.566283	0.314792	-1.145164	0.771756	0.029035	-0.214272	-0.598028
36415	2.699546	3.430323	8.482219	0.000924	-0.311214	-0.306690	-0.575832	0.318153	-1.142129	0.766431	0.026564	-0.218936	-0.603278
36416	2.808418	3.558520	8.470151	-0.027460	-0.364170	-0.331901	-0.588155	0.318807	-1.140087	0.760478	0.023065	-0.224040	-0.609054
36417	2.693748	3.959377	8.453980	0.005291	-0.370638	-0.346860	-0.599540	0.315748	-1.135357	0.754240	0.020158	-0.229620	-0.614809
36418	2.382458	4.123634	8.370981	-0.057550	-0.341055	-0.414879	-0.610659	0.312577	-1.132109	0.747231	0.016875	-0.233914	-0.621809
36419	3.234181	4.420738	9.083262	0.098123	-0.270871	-0.607771	-0.623112	0.312646	-1.128742	0.737970	0.017862	-0.239014	-0.630835
36420	3.528985	4.807250	9.727235	-0.052828	0.024603	-0.669220	-0.629448	0.304592	-1.124363	0.729263	0.020466	-0.237758	-0.641270
36421	3.510542	3.799408	8.263624	-0.441694	0.195104	-0.292650	-0.625228	0.310776	-1.124215	0.726223	0.017989	-0.229198	-0.647877
36422	3.605549	3.252444	7.269373	-0.244285	0.266930	-0.254414	-0.621126	0.312328	-1.122870	0.723873	0.018937	-0.222085	-0.652937
36423	3.069306	3.694229	7.533607	-0.102729	0.180211	-0.044021	-0.615306	0.315278	-1.123380	0.723777	0.020045	-0.218265	-0.654298
36424	2.644686	3.147676	7.741326	0.081343	0.140436	-0.135532	-0.612384	0.312707	-1.123764	0.722248	0.023521	-0.217268	-0.656201
36425	4.717834	3.010804	10.352526	0.446868	0.451393	-0.567875	-0.604413	0.305013	-1.125041	0.716092	0.038351	-0.216491	-0.662475
36426	4.751101	3.487386	12.386232	-0.218882	0.763066	-0.021683	-0.583705	0.290559	-1.124264	0.718837	0.045278	-0.202641	-0.663446
36427	2.001250	0.834828	7.303372	-0.624110	0.192096	0.550648	-0.570633	0.305118	-1.126768	0.727060	0.036493	-0.192217	-0.658107
36428	1.633397	1.983708	8.573545	0.802678	-0.108305	0.243775	-0.572997	0.298182	-1.126426	0.728812	0.045644	-0.204530	-0.651857
36429	3.664862	2.952860	10.344724	0.243595	-0.062810	-0.053498	-0.574663	0.279346	-1.125397	0.727317	0.048423	-0.208698	-0.652005
36430	3.298103	2.113520	9.377021	-0.255898	-0.065108	0.153702	-0.574568	0.291760	-1.124868	0.728916	0.043060	-0.206474	-0.651302
36431	2.756830	2.271098	8.555302	-0.246859	-0.108649	0.045726	-0.574991	0.300430	-1.124989	0.728969	0.037607	-0.205002	-0.652046
36432	2.716756	2.605363	8.720037	-0.190732	-0.044100	0.043654	-0.579892	0.300419	-1.125738	0.729125	0.033921	-0.203213	-0.652633
36433	2.821430	2.714073	8.789824	-0.212085	0.062098	-0.014996	-0.579115	0.306219	-1.123683	0.729025	0.031419	-0.199656	-0.653967
36434	2.987163	2.911269	8.803049	-0.215620	0.069238	-0.016775	-0.576488	0.313531	-1.122407	0.728844	0.029097	-0.195840	-0.655429
36435	3.300805	3.198516	8.646833	-0.159570	0.094868	0.045374	-0.570431	0.325448	-1.118339	0.729602	0.027526	-0.192562	-0.655625
36436	3.108021	3.127040	8.535551	-0.100804	0.108910	0.072218	-0.566338	0.330085	-1.117567	0.730673	0.027056	-0.189717	-0.655281
36437	2.913935	3.368672	8.455564	-0.101358	0.145459	0.031817	-0.562622	0.327094	-1.112605	0.731392	0.027039	-0.186503	-0.655402
36438	2.861998	3.304622	8.485744	-0.041756	0.153899	-0.109381	-0.556406	0.330279	-1.111502	0.730214	0.028706	-0.183671	-0.657441
36439	3.139694	3.681020	8.253138	-0.093123	0.224197	-0.128613	-0.548863	0.332862	-1.109896	0.729082	0.030444	-0.179385	-0.659798
36440	3.180936	4.380826	8.085452	0.055447	0.258357	-0.092600	-0.537472	0.333455	-1.110545	0.728420	0.034847	-0.176314	-0.661138
36441	2.614542	4.856117	8.988757	0.117305	0.130300	-0.142650	-0.529780	0.330169	-1.108859	0.726584	0.038502	-0.176250	-0.662970
36442	2.042989	4.292269	8.599988	0.178655	-0.201712	-0.001203	-0.527498	0.319761	-1.107876	0.725396	0.038281	-0.181567	-0.662849
36443	1.077768	3.284346	8.125467	0.264902	-0.447317	0.033124	-0.535020	0.309833	-1.105824	0.723633	0.035867	-0.191964	-0.661981
36444	0.342978	2.304988	8.668722	0.304978	-0.452137	-0.119538	-0.548237	0.299809	-1.106126	0.719737	0.034613	-0.202466	-0.663165
36445	1.391336	2.450300	9.301532	0.209882	-0.275974	-0.440765	-0.560657	0.289215	-1.106723	0.712242	0.035621	-0.209167	-0.669097
36446	2.261717	2.262412	11.322611	0.334431	-0.325231	-0.738857	-0.570960	0.278785	-1.104387	0.700321	0.038984	-0.217732	-0.678693
36447	2.486309	2.921963	12.176588	0.252218	-0.461717	-0.315727	-0.580330	0.266489	-1.100780	0.693444	0.037474	-0.227500	-0.682624
36448	2.119285	3.538936	10.350645	-0.403142	-0.027122	-0.498791	-0.586698	0.269530	-1.099133	0.686405	0.033650	-0.221991	-0.691691
36449	1.903797	2.825927	7.439407	-0.521112	0.183223	-0.348259	-0.585414	0.283309	-1.098440	0.682357	0.030449	-0.212105	-0.698908
36450	2.702293	2.046598	6.750108	-0.022049	0.043951	-0.117851	-0.582252	0.289280	-1.100165	0.680539	0.031121	-0.211136	-0.700941
36451	2.225827	2.441192	9.529389	0.472336	-0.052343	-0.187621	-0.584872	0.279068	-1.096703	0.677033	0.037434	-0.218416	-0.701797
36452	1.869809	3.417984	11.157452	-0.106389	-0.160492	-0.109678	-0.585786	0.274183	-1.095909	0.674485	0.034077	-0.219019	-0.704229
36453	1.863186	3.053536	9.061136	-0.610956	-0.156751	-0.148301	-0.590857	0.286841	-1.094775	0.671744	0.024130	-0.212408	-0.709268
36454	2.248199	2.611317	7.713951	-0.242029	-0.136116	-0.138205	-0.595398	0.299222	-1.094328	0.668907	0.019385	-0.210743	-0.712584
36455	2.235269	3.135471	8.465384	-0.029609	-0.188983	-0.083985	-0.602551	0.298452	-1.090110	0.666591	0.016500	-0.212815	-0.714209
36456	2.124203	3.216054	9.101617	-0.013978	-0.228169	-0.003730	-0.607975	0.295711	-1.086914	0.665166	0.012922	-0.215666	-0.714755
36457	2.250908	3.407675	8.998153	-0.051559	-0.221188	-0.010909	-0.611701	0.301334	-1.084813	0.663730	0.009001	-0.217849	-0.715488
36458	2.353597	3.346416	8.900674	-0.073722	-0.233408	0.008375	-0.619122	0.302032	-1.083498	0.662445	0.004502	-0.219904	-0.716092
36459	2.252954	3.461054	8.449028	-0.142308	-0.224253	0.153236	-0.624959	0.304320	-1.080002	0.663316	-0.001356	-0.220825	-0.715015
36460	2.177093	3.313994	8.053070	0.053829	-0.246876	-0.016005	-0.632903	0.302461	-1.076212	0.661606	-0.004241	-0.224885	-0.715323
36461	2.433751	3.838123	8.230291	0.263980	-0.294400	-0.178403	-0.640574	0.297780	-1.071442	0.657378	-0.004198	-0.232552	-0.716768
36462	2.472487	4.368017	8.497062	0.262862	-0.281218	-0.135923	-0.647713	0.292751	-1.070312	0.653760	-0.004267	-0.240038	-0.717609
36463	2.868277	4.656829	9.041370	0.185756	-0.235460	-0.141288	-0.654725	0.289658	-1.068451	0.650235	-0.004514	-0.245795	-0.718859
36464	3.292792	4.715561	9.554600	0.182282	0.046962	-0.199718	-0.660676	0.286122	-1.066617	0.647230	-0.000609	-0.247835	-0.720882
36465	3.494154	3.964219	8.719198	-0.090388	0.282933	-0.020472	-0.662115	0.280045	-1.068136	0.647949	0.002444	-0.242893	-0.721913
36466	3.320006	3.111332	7.271304	-0.157011	0.300118	0.158121	-0.655906	0.286579	-1.073099	0.651295	0.003846	-0.236751	-0.720936
36467	3.047809	3.305458	7.478113	0.148012	0.284306	0.326114	-0.650225	0.291792	-1.074743	0.656935	0.008333	-0.235266	-0.716252
36468	2.718075	3.469495	8.458423	0.301068	0.270620	0.284997	-0.643843	0.284180	-1.078011	0.661835	0.014693	-0.236073	-0.711356
36469	3.205717	2.847241	8.545474	0.226515	0.311588	0.185925	-0.636935	0.277782	-1.079906	0.665500	0.021229	-0.235283	-0.708026
36470	6.025948	4.694902	10.880606	0.557291	0.671800	-0.018359	-0.625239	0.265160	-1.083127	0.667679	0.038105	-0.234203	-0.705622
36471	2.356155	2.754370	10.573236	-0.332772	0.523316	0.672796	-0.605352	0.260028	-1.086204	0.679425	0.037791	-0.223072	-0.697992
36472	0.763788	1.598887	7.781947	-0.154475	0.056337	0.733601	-0.599037	0.274564	-1.087021	0.689554	0.033052	-0.220691	-0.688998
36473	3.039546	2.698602	8.700355	0.599328	0.029545	-0.074591	-0.597142	0.260822	-1.086407	0.687886	0.041932	-0.228502	-0.687635
36474	3.960514	3.307674	9.523128	0.072168	-0.012804	0.310465	-0.597915	0.253238	-1.083688	0.691609	0.041177	-0.229940	-0.683454
36475	2.193154	2.702725	9.276092	-0.130820	-0.048101	0.225150	-0.600319	0.260330	-1.086118	0.694252	0.037508	-0.229013	-0.681293
36476	2.610710	2.812186	8.674305	-0.223890	-0.086691	0.064511	-0.600999	0.265872	-1.083518	0.694451	0.032761	-0.227229	-0.681932
36477	2.925885	3.016926	8.482655	-0.137107	-0.022833	-0.006492	-0.599942	0.266181	-1.079762	0.694039	0.030381	-0.225682	-0.682975
36478	2.780339	3.300735	8.692674	-0.193834	0.005955	0.032429	-0.598894	0.270368	-1.080714	0.694194	0.027469	-0.222988	-0.683825
36479	2.908154	3.414686	8.450227	-0.192467	0.035555	-0.013376	-0.600094	0.272858	-1.078474	0.693961	0.025138	-0.219880	-0.685156
36480	3.269763	3.727077	8.295293	-0.114239	0.077741	-0.037704	-0.597469	0.280533	-1.074770	0.693424	0.024629	-0.217235	-0.686561
36481	2.882544	3.720063	8.408626	-0.080761	0.110760	-0.139858	-0.593365	0.281272	-1.074525	0.691703	0.025426	-0.214595	-0.689093
36482	2.533431	3.924876	8.114756	-0.038626	0.111856	-0.098976	-0.590183	0.280187	-1.072986	0.690449	0.026711	-0.212481	-0.690955
36483	2.534656	4.138527	8.317772	0.086270	0.132018	-0.224009	-0.587000	0.278983	-1.072390	0.687532	0.030495	-0.211838	-0.693898
36484	2.637092	4.137980	8.523104	0.007951	0.096063	-0.162626	-0.581164	0.276513	-1.074012	0.685306	0.032485	-0.210540	-0.696400
36485	2.484282	4.487158	8.380991	-0.049403	0.085283	-0.106271	-0.578787	0.279429	-1.075691	0.683877	0.033288	-0.208764	-0.698299
36486	2.470799	4.603376	7.915159	-0.023181	0.151816	-0.199467	-0.575617	0.282616	-1.077774	0.681377	0.035784	-0.206239	-0.701363
36487	2.398005	4.667634	8.290332	0.179510	-0.098514	-0.218110	-0.575217	0.282091	-1.079674	0.677419	0.037630	-0.210147	-0.703936
36488	2.475839	4.169014	8.301295	0.352586	-0.337297	-0.067030	-0.581155	0.274405	-1.079582	0.674422	0.037805	-0.219626	-0.703911
36489	1.656742	2.998762	8.566604	0.288262	-0.424011	0.071236	-0.593983	0.266863	-1.078870	0.672949	0.035315	-0.229641	-0.702252
36490	0.973214	2.724344	9.845047	0.013567	-0.360605	-0.250010	-0.604705	0.264023	-1.078300	0.667402	0.031455	-0.234504	-0.706111
36491	2.162965	3.270360	10.975004	0.303507	-0.488910	-0.351018	-0.619667	0.261825	-1.077124	0.659543	0.030196	-0.245142	-0.709927
36492	3.415984	2.501677	10.022773	0.104297	-0.290106	-0.402752	-0.628521	0.254304	-1.075249	0.651947	0.029305	-0.250198	-0.715197
36493	2.871000	3.443215	9.142074	-0.087683	0.011432	-0.439338	-0.631435	0.254109	-1.076027	0.645396	0.030435	-0.248552	-0.721636
36494	2.845364	3.224257	8.849290	-0.152932	0.114161	-0.301831	-0.630914	0.257000	-1.074733	0.641270	0.031472	-0.244684	-0.726575
36495	2.651014	2.317784	9.105302	0.014044	0.088059	-0.052974	-0.629596	0.259352	-1.075076	0.640584	0.033063	-0.243703	-0.727439
36496	1.846596	2.924675	9.899219	0.010832	0.013129	-0.116985	-0.627470	0.256744	-1.073036	0.638448	0.033799	-0.243618	-0.729309
36497	2.288613	3.073451	9.618011	-0.419689	0.010881	-0.172374	-0.623781	0.263300	-1.070319	0.635916	0.029313	-0.237121	-0.733843
36498	2.826817	2.539301	7.857410	-0.432996	-0.019089	-0.044470	-0.623818	0.275549	-1.068586	0.634900	0.023569	-0.230976	-0.736883
36499	2.411078	2.958962	7.774093	-0.045751	-0.177405	0.053056	-0.623825	0.277891	-1.067170	0.634557	0.019963	-0.232475	-0.736814
36500	1.845514	3.788682	8.876934	0.159247	-0.214655	0.083582	-0.626719	0.270288	-1.061474	0.634299	0.018289	-0.237578	-0.735450
36501	1.897854	3.891617	9.219551	0.009403	-0.172962	0.072746	-0.630151	0.265663	-1.057287	0.634212	0.015407	-0.239799	-0.734870
36502	2.276582	3.694564	8.965487	-0.240558	-0.241818	0.255341	-0.633467	0.266930	-1.054390	0.636425	0.007432	-0.239405	-0.733208
36503	2.107555	3.672001	8.245605	-0.296811	-0.256960	0.271921	-0.640376	0.273456	-1.051955	0.638867	-0.001490	-0.238204	-0.731509
36504	2.139410	3.458922	7.778835	-0.040778	-0.206858	0.130721	-0.646221	0.278741	-1.051317	0.639382	-0.005796	-0.240254	-0.730367
36505	2.544552	4.029409	7.693091	0.276434	-0.192332	0.048594	-0.648860	0.275258	-1.048982	0.638846	-0.005340	-0.246613	-0.728718
36506	2.402606	5.201759	8.517511	0.350860	-0.161775	0.026000	-0.650959	0.267694	-1.045844	0.638066	-0.003467	-0.253796	-0.726943
36507	2.635099	5.587163	9.373799	0.284320	-0.068317	0.036911	-0.652412	0.265813	-1.041458	0.637904	-0.000960	-0.258692	-0.725367
36508	2.915998	5.186944	9.852386	0.204800	0.404846	-0.138952	-0.649763	0.266038	-1.041750	0.637560	0.008119	-0.256501	-0.726401
36509	3.425203	3.792982	8.056463	-0.295542	0.620227	0.039430	-0.642370	0.275159	-1.045034	0.640934	0.013237	-0.244191	-0.727598
36510	3.939989	2.823892	6.108275	-0.169210	0.527778	0.152371	-0.632080	0.290155	-1.051653	0.645314	0.017864	-0.234996	-0.726655
36511	3.412783	2.214888	7.199077	0.409515	0.453459	0.406672	-0.622542	0.290577	-1.055238	0.652787	0.027796	-0.235195	-0.719569
36512	4.611804	3.543031	11.599279	0.964673	0.706742	0.034760	-0.610311	0.275996	-1.058797	0.655436	0.050226	-0.239815	-0.714401
36513	4.027015	3.459599	11.589186	-0.169633	0.493278	0.618766	-0.595705	0.264673	-1.060668	0.666404	0.051944	-0.231486	-0.706840
36514	2.559352	2.837791	7.153749	-0.186926	-0.035452	0.987096	-0.594163	0.280994	-1.061507	0.679584	0.044140	-0.230315	-0.695106
36515	2.480627	2.668968	8.014297	0.676504	-0.048949	0.462810	-0.596774	0.267591	-1.058952	0.684797	0.050340	-0.240747	-0.685974
36516	3.223797	3.313728	9.543801	0.240010	-0.051657	0.355108	-0.599265	0.258650	-1.056256	0.688609	0.051012	-0.245117	-0.680538
36517	3.092856	2.993314	9.027113	-0.120222	-0.028542	0.302904	-0.597679	0.259882	-1.056772	0.692408	0.047261	-0.244151	-0.677294
36518	2.959495	3.299124	8.630788	-0.153013	0.018488	0.258924	-0.595011	0.253664	-1.056196	0.695680	0.043965	-0.242080	-0.674902
36519	2.965537	3.427847	8.288216	-0.151627	0.048193	0.280338	-0.593559	0.254975	-1.053889	0.699530	0.040901	-0.239587	-0.671999
36520	2.862747	3.535251	8.645294	-0.111331	0.112842	0.196900	-0.587190	0.250806	-1.048862	0.702364	0.039759	-0.236690	-0.670136
36521	2.883823	3.666692	8.476462	-0.204673	0.124679	0.189604	-0.581909	0.256486	-1.046057	0.705359	0.037405	-0.232335	-0.668648
36522	3.146115	3.608320	8.292395	-0.105915	0.151744	0.136108	-0.576883	0.259111	-1.043750	0.707530	0.037151	-0.228899	-0.667552
36523	3.181108	3.584702	8.481389	-0.050721	0.155317	0.226468	-0.571319	0.258977	-1.043416	0.711006	0.037197	-0.226216	-0.664766
36524	3.115853	3.797110	8.342995	-0.053492	0.194901	0.134778	-0.565491	0.258808	-1.041878	0.713301	0.038263	-0.222854	-0.663381
36525	3.143845	3.753942	8.493410	-0.058214	0.234347	0.048367	-0.556612	0.257461	-1.040681	0.714735	0.040044	-0.218842	-0.663068
36526	3.099054	3.796810	8.393027	-0.130033	0.235881	0.177238	-0.549598	0.260124	-1.042019	0.717815	0.040386	-0.213905	-0.661328
36527	2.988957	4.202600	8.321601	-0.072618	0.314108	0.197377	-0.540734	0.263640	-1.039727	0.721516	0.042367	-0.208708	-0.658833
36528	2.707913	4.750980	8.732464	-0.018832	0.277336	0.264530	-0.530143	0.266282	-1.043791	0.725774	0.044492	-0.204699	-0.655264
36529	2.666434	4.381257	8.608819	0.060445	0.083171	0.161010	-0.526974	0.270525	-1.049329	0.727866	0.045548	-0.204592	-0.652900
36530	2.304664	3.466797	7.978809	0.154966	0.006149	0.285602	-0.524864	0.274403	-1.056208	0.731109	0.046568	-0.206804	-0.648493
36531	1.659951	3.464885	8.690755	0.144977	0.004009	0.152185	-0.525390	0.273542	-1.060792	0.732657	0.047891	-0.208923	-0.645966
36532	1.169553	3.567766	9.820640	-0.105823	-0.117543	-0.051757	-0.527910	0.275598	-1.068884	0.731236	0.044891	-0.209250	-0.647683
36533	1.385718	2.726912	9.270389	-0.063619	-0.245884	-0.169143	-0.535869	0.279646	-1.073092	0.727754	0.041325	-0.211940	-0.650959
36534	2.574314	1.724075	8.691024	0.207089	-0.145997	-0.446346	-0.543811	0.277945	-1.076276	0.720728	0.044174	-0.216405	-0.657090
36535	3.072236	2.495448	10.094109	0.192606	-0.161696	-0.316707	-0.550410	0.270056	-1.078867	0.715378	0.045980	-0.221023	-0.661263
36536	2.661673	2.944362	10.299564	-0.219963	-0.028027	-0.111089	-0.553861	0.272669	-1.079818	0.713559	0.042793	-0.218431	-0.664296
36537	1.931124	2.680954	9.037148	-0.308933	0.128722	-0.083641	-0.550968	0.279763	-1.081504	0.712967	0.040237	-0.212406	-0.667040
36538	3.105264	2.714297	8.124585	0.052142	0.198404	-0.043400	-0.547277	0.285980	-1.082287	0.712749	0.043645	-0.210260	-0.667738
36539	2.673027	2.815805	9.246637	0.271747	0.129940	0.211529	-0.542888	0.280275	-1.081446	0.715582	0.048096	-0.212223	-0.663770
36540	1.737839	3.029504	9.885463	-0.111998	0.181576	0.435393	-0.538127	0.282667	-1.080888	0.721789	0.046891	-0.208568	-0.658272
36541	1.928982	2.649348	8.926600	-0.248380	0.164460	0.217369	-0.534042	0.289943	-1.079495	0.725274	0.044310	-0.203077	-0.656333
36542	1.979586	2.596819	8.504927	-0.104096	0.065088	0.257855	-0.530605	0.292377	-1.079457	0.728612	0.042448	-0.201015	-0.653388
36543	1.880397	2.968842	8.604982	0.121980	-0.000930	0.272291	-0.530339	0.291652	-1.078544	0.731778	0.042873	-0.202788	-0.649261
36544	1.810808	3.103543	8.905107	0.115066	-0.046729	0.252529	-0.531658	0.289537	-1.076314	0.734377	0.042769	-0.205205	-0.645563
36545	1.944473	3.203060	8.889202	0.042178	-0.109180	0.308448	-0.535377	0.292997	-1.077369	0.737589	0.040501	-0.207529	-0.641291
36546	1.971375	3.087048	9.001622	0.121845	-0.169207	0.246425	-0.540678	0.293805	-1.076880	0.739559	0.038951	-0.211812	-0.637708
36547	2.167293	3.255682	9.184476	0.070464	-0.179569	0.145358	-0.547156	0.289341	-1.076679	0.740318	0.036907	-0.215372	-0.635753
36548	2.099293	3.443739	8.791045	-0.032159	-0.233606	0.137634	-0.554976	0.290628	-1.076280	0.740705	0.032718	-0.218550	-0.634446
36549	2.192900	3.413831	8.317566	0.074675	-0.282776	0.005035	-0.563051	0.288899	-1.078120	0.739196	0.030076	-0.223574	-0.634586
36550	2.526697	3.567957	8.331460	0.189846	-0.342147	-0.106458	-0.574172	0.286899	-1.077251	0.735814	0.028873	-0.231001	-0.635911
36551	2.692371	4.056465	8.631320	0.182146	-0.316930	-0.085167	-0.585810	0.280204	-1.078136	0.732855	0.027819	-0.237825	-0.636859
36552	2.648322	4.082370	8.658657	-0.006692	-0.283070	-0.152724	-0.594802	0.274962	-1.078065	0.729179	0.024702	-0.241829	-0.639693
36553	2.979096	4.561741	9.002163	0.047557	-0.199287	-0.284731	-0.602205	0.270003	-1.079748	0.724230	0.024179	-0.245104	-0.644073
36554	2.749107	4.763955	9.580877	-0.073492	-0.069763	-0.314312	-0.605371	0.265755	-1.080116	0.719450	0.023608	-0.245041	-0.649453
36555	2.965004	4.012877	8.745920	-0.265532	0.047762	-0.243432	-0.605639	0.266780	-1.081959	0.716315	0.021606	-0.240684	-0.654597
36556	3.595702	3.776593	7.462487	-0.349122	0.019582	-0.282872	-0.604593	0.271373	-1.082361	0.712401	0.018068	-0.235728	-0.660750
36557	3.104635	3.423036	7.799095	-0.069966	0.022369	-0.085599	-0.604600	0.274377	-1.085486	0.711077	0.017753	-0.234407	-0.662652
36558	3.396492	3.379957	9.399370	-0.012850	0.153280	-0.251774	-0.600749	0.271232	-1.086168	0.708008	0.020621	-0.231992	-0.666692
36559	4.507775	3.439047	10.229723	-0.452554	0.336959	-0.203619	-0.592417	0.275946	-1.086919	0.706673	0.019583	-0.221061	-0.671834
36560	4.030080	2.138879	8.821621	-0.796467	0.240494	0.196249	-0.582947	0.298768	-1.086837	0.709948	0.010468	-0.207034	-0.673053
36561	2.940731	1.097189	8.728659	-0.192272	-0.068306	0.302542	-0.580605	0.312984	-1.088021	0.713456	0.005398	-0.205457	-0.669880
36562	3.126775	1.680832	9.940661	-0.194936	-0.155932	0.179876	-0.581017	0.317807	-1.084775	0.714789	-0.000382	-0.205116	-0.668584
36563	3.265128	1.624973	8.893490	-0.270123	-0.112117	0.107423	-0.585020	0.327525	-1.084419	0.715455	-0.006404	-0.203072	-0.668464
36564	3.266132	1.547297	8.720806	-0.069839	-0.105678	0.023228	-0.588474	0.330509	-1.083211	0.714931	-0.009066	-0.203680	-0.668809
36565	2.918490	1.963345	8.692559	-0.079431	-0.100897	0.113465	-0.594831	0.330143	-1.085296	0.715730	-0.012268	-0.204008	-0.667804
36566	3.069797	2.157855	8.724618	-0.079646	0.012813	-0.061782	-0.596960	0.333236	-1.084100	0.714553	-0.013136	-0.202812	-0.669409
36567	3.436562	2.210612	8.562173	-0.077224	0.093104	-0.071065	-0.594195	0.338546	-1.080875	0.713666	-0.012980	-0.200450	-0.671068
36568	3.641482	2.275021	8.635369	0.014665	0.124304	0.065522	-0.590234	0.342770	-1.080250	0.714669	-0.011516	-0.198892	-0.670490
36569	3.614841	2.573140	8.988532	-0.051648	0.126148	0.256272	-0.584145	0.344300	-1.080002	0.718293	-0.011890	-0.196358	-0.667351
36570	3.198602	2.536453	8.932712	-0.071912	0.134356	0.275805	-0.580974	0.347341	-1.081821	0.722098	-0.012364	-0.193436	-0.664082
36571	3.039545	2.446151	8.639679	-0.020561	0.183427	0.249803	-0.574358	0.349958	-1.080740	0.725815	-0.011502	-0.190492	-0.660888
36572	3.207758	2.614247	8.487120	0.126585	0.203631	0.202613	-0.567480	0.353434	-1.080842	0.728912	-0.007900	-0.189199	-0.657898
36573	3.216309	2.696949	8.648025	0.239077	0.252294	0.143151	-0.558460	0.349296	-1.079871	0.731476	-0.001952	-0.188721	-0.655228
36574	3.076274	2.971164	9.007516	0.228032	0.212121	0.110159	-0.549438	0.344336	-1.079596	0.733344	0.003592	-0.188636	-0.653154
36575	2.749609	2.790444	8.782230	0.143471	0.250228	0.049221	-0.537765	0.338669	-1.075482	0.734616	0.008477	-0.186942	-0.652165
36576	3.094215	3.087950	8.520981	0.211643	0.331850	-0.063287	-0.526364	0.335603	-1.074906	0.734606	0.015995	-0.184846	-0.652633
36577	3.304056	3.647638	8.677242	0.214757	0.443040	-0.027276	-0.513500	0.330990	-1.075336	0.735490	0.024730	-0.181282	-0.652365
36578	2.717149	4.338532	9.051169	0.217671	0.308106	0.108110	-0.496526	0.324740	-1.075462	0.737526	0.031401	-0.179669	-0.650222
36579	2.060096	4.200365	8.832273	0.276556	0.155771	0.102171	-0.487485	0.313962	-1.077252	0.738924	0.036891	-0.181223	-0.647911
36580	1.306705	3.531277	8.515742	0.303426	0.029925	0.020315	-0.481087	0.300750	-1.079894	0.738710	0.041533	-0.184752	-0.646877
36581	0.796570	3.339962	8.443766	0.239417	-0.009008	-0.082566	-0.480000	0.291832	-1.081802	0.737092	0.045099	-0.188062	-0.647529
36582	0.930535	3.106970	8.724026	0.404438	0.042903	-0.255023	-0.477985	0.282444	-1.082393	0.733193	0.052418	-0.192453	-0.650109
36583	1.550186	2.909551	9.558078	0.425977	0.094069	-0.516463	-0.474781	0.274136	-1.082561	0.726016	0.061758	-0.196140	-0.656214
36584	1.414599	2.693671	11.298180	0.197887	0.025578	-0.484025	-0.470514	0.264675	-1.082240	0.719085	0.066701	-0.197776	-0.662836
36585	1.715783	2.621436	11.064863	0.082925	-0.086612	-0.444493	-0.473425	0.263594	-1.080899	0.712404	0.068379	-0.199506	-0.669330
36586	2.082242	2.540582	9.962299	-0.010856	0.140542	-0.530024	-0.471970	0.264241	-1.080090	0.705304	0.072017	-0.196648	-0.677266
36587	2.170893	2.772664	8.807932	-0.121804	0.250215	-0.329870	-0.465632	0.271208	-1.079673	0.701670	0.074810	-0.190950	-0.682349
36588	1.839931	2.475293	8.020167	-0.077112	0.211554	-0.119462	-0.458496	0.276580	-1.077436	0.700496	0.076892	-0.186761	-0.684480
36589	1.179648	2.606575	8.480308	0.149875	0.166044	-0.000446	-0.452270	0.276578	-1.077508	0.700581	0.081064	-0.186429	-0.684003
36590	1.044788	3.342158	9.556156	0.195389	0.097101	-0.036134	-0.446562	0.272652	-1.076357	0.699723	0.085099	-0.187687	-0.684046
36591	1.081961	3.299139	9.545587	-0.018890	0.023403	-0.113315	-0.443382	0.271985	-1.074804	0.698000	0.085389	-0.186811	-0.686008
36592	1.028021	3.264132	9.125385	-0.075191	-0.012994	-0.099556	-0.443252	0.272783	-1.073170	0.696328	0.084373	-0.185790	-0.688107
36593	1.149021	3.246892	8.965556	-0.073918	0.011206	-0.142739	-0.443261	0.275829	-1.071999	0.694233	0.083841	-0.184252	-0.690697
36594	1.333438	3.201669	8.759744	0.001792	-0.014510	-0.083466	-0.440219	0.276797	-1.068514	0.692651	0.083816	-0.184336	-0.692264
36595	1.228903	3.345417	8.793963	0.046475	-0.049621	0.057034	-0.437962	0.275029	-1.066718	0.692887	0.083371	-0.185634	-0.691734
36596	0.981135	3.508416	8.866967	0.048162	-0.111580	0.117690	-0.438220	0.272001	-1.062248	0.693656	0.081903	-0.188038	-0.690488
36597	0.975547	3.666092	8.860792	0.094078	-0.152158	-0.059246	-0.436875	0.264736	-1.057262	0.691812	0.081163	-0.191205	-0.691556
36598	1.103167	3.848045	8.986091	0.097815	-0.167122	-0.135400	-0.437918	0.258838	-1.054754	0.688784	0.080574	-0.194644	-0.693685
36599	1.140082	3.950670	9.046623	0.066617	-0.181309	-0.183343	-0.441611	0.252684	-1.050613	0.685115	0.079552	-0.197612	-0.696591
36600	1.134746	3.986991	9.120801	0.027504	-0.198000	-0.204792	-0.443446	0.246313	-1.051063	0.681069	0.077832	-0.200373	-0.699955
36601	1.234910	4.049479	9.005462	-0.001167	-0.177088	-0.340918	-0.445810	0.239074	-1.049657	0.675258	0.076592	-0.202065	-0.705216
36602	1.479731	3.879122	8.720611	0.005006	-0.201018	-0.305729	-0.448573	0.232852	-1.049555	0.669753	0.074915	-0.204368	-0.709966
36603	1.462281	4.009480	8.618169	-0.017683	-0.249151	-0.306026	-0.454094	0.226764	-1.050683	0.664077	0.072290	-0.206827	-0.714842
36604	1.251344	3.889136	8.588535	0.013143	-0.304536	-0.357508	-0.460830	0.220333	-1.055911	0.657306	0.069448	-0.210522	-0.720282
36605	1.321042	4.070045	8.781865	0.059745	-0.329184	-0.422969	-0.471548	0.215582	-1.057282	0.649378	0.067193	-0.214939	-0.726357
36606	1.649570	4.141559	8.906940	-0.001561	-0.320797	-0.350691	-0.480158	0.214969	-1.058545	0.642520	0.063882	-0.218588	-0.731647
36607	2.055362	3.923150	8.646646	0.021434	-0.327954	-0.268519	-0.488233	0.212196	-1.057466	0.636773	0.060453	-0.222606	-0.735739
36608	1.999697	3.875990	8.370901	-0.031847	-0.376923	-0.032930	-0.494983	0.209527	-1.056131	0.634275	0.054517	-0.226876	-0.737055
36609	1.603159	3.880883	7.911003	0.022402	-0.437238	0.050056	-0.507302	0.208573	-1.057094	0.632644	0.048055	-0.232654	-0.737106
36610	1.952367	4.727171	8.736106	0.125072	-0.423858	-0.022163	-0.519220	0.206355	-1.058101	0.629842	0.043366	-0.239819	-0.737499
36611	2.068305	5.108023	9.487761	-0.155157	-0.346963	-0.134003	-0.529824	0.207653	-1.055387	0.625966	0.036905	-0.241647	-0.740548
36612	2.190328	4.483915	8.887253	-0.302177	-0.156425	-0.051896	-0.536872	0.216040	-1.054770	0.624264	0.030928	-0.239079	-0.743088
36613	2.722815	4.178349	8.299175	-0.271539	-0.030808	-0.233288	-0.542747	0.229506	-1.053408	0.620446	0.028169	-0.235171	-0.747628
36614	2.999724	3.867795	8.081354	-0.279426	-0.070159	-0.010819	-0.546092	0.240802	-1.055559	0.619688	0.023564	-0.231849	-0.749452
36615	2.825115	3.553873	7.589754	-0.138291	-0.032850	0.037666	-0.548254	0.255108	-1.056152	0.619807	0.021120	-0.230147	-0.749950
36616	3.356219	3.706759	7.920208	0.092290	-0.023352	0.165626	-0.549335	0.262094	-1.055245	0.621734	0.021013	-0.231887	-0.747819
36617	4.502743	3.487530	10.477119	0.223840	0.176316	0.052082	-0.553704	0.261358	-1.055353	0.622880	0.026050	-0.233067	-0.746339
36618	3.355817	4.024709	11.328621	-0.294429	0.290120	0.235364	-0.549331	0.262791	-1.059041	0.627304	0.025429	-0.225173	-0.745077
36619	1.674729	2.246151	7.968856	-0.287969	-0.181732	0.397327	-0.552283	0.275503	-1.062360	0.632182	0.017159	-0.223318	-0.741741
36620	3.372717	2.243034	8.495151	0.621409	-0.249654	-0.207120	-0.558874	0.264511	-1.063708	0.627332	0.022098	-0.235600	-0.741929
36621	4.746611	3.170988	8.961152	-0.056862	-0.236408	0.251976	-0.562561	0.256476	-1.062848	0.629643	0.016433	-0.237843	-0.739398
36622	3.093396	2.606901	8.286465	-0.025607	-0.190526	0.307583	-0.570780	0.257757	-1.061773	0.632897	0.011702	-0.239961	-0.736018
36623	2.658419	2.963542	8.624082	0.050509	-0.068575	0.037181	-0.573277	0.251391	-1.064034	0.632786	0.010875	-0.241584	-0.735596
36624	3.059544	3.388326	8.647627	-0.058282	0.005973	0.078763	-0.574864	0.250923	-1.066446	0.633609	0.009720	-0.240673	-0.735202
36625	2.923844	3.269353	8.663616	-0.025796	0.024014	0.079014	-0.575923	0.250692	-1.067515	0.634575	0.009081	-0.240006	-0.734595
36626	3.131644	3.409047	8.589509	0.001854	0.016741	-0.048303	-0.576185	0.249885	-1.068612	0.633569	0.009457	-0.239818	-0.735519
36627	3.414952	3.525835	8.493822	0.034918	-0.004314	0.024096	-0.576443	0.247844	-1.070687	0.633581	0.009417	-0.240413	-0.735315
36628	3.290726	3.674073	8.460009	0.004453	-0.018510	0.084049	-0.575910	0.246691	-1.069656	0.634357	0.008673	-0.240734	-0.734550
36629	3.002505	3.532510	8.372972	0.076410	-0.023361	0.018974	-0.576696	0.243273	-1.069953	0.634193	0.008898	-0.242198	-0.734208
36630	3.111449	3.563633	8.537346	0.045120	-0.002317	-0.087108	-0.578676	0.240530	-1.070152	0.632522	0.009735	-0.242880	-0.735412
36631	3.292909	3.571776	8.499527	0.009525	0.054481	-0.058605	-0.577477	0.238546	-1.070094	0.631605	0.010623	-0.242376	-0.736353
36632	3.211184	3.541167	8.516506	-0.037446	0.107974	-0.008883	-0.576673	0.235782	-1.072205	0.631631	0.011660	-0.240463	-0.736942
36633	3.451673	4.123243	8.543564	-0.033319	0.170525	-0.019156	-0.575083	0.236104	-1.075703	0.631854	0.013513	-0.237898	-0.737552
36634	2.952169	4.126700	8.470276	-0.025612	0.109423	0.220977	-0.572564	0.235748	-1.076888	0.635256	0.013624	-0.236198	-0.735169
36635	1.915606	3.855449	8.474214	0.048305	0.026724	0.136047	-0.572436	0.237729	-1.078168	0.637043	0.013691	-0.236689	-0.733462
36636	1.751781	3.651065	9.019513	-0.011526	0.014902	-0.053378	-0.572568	0.237462	-1.078578	0.635957	0.013888	-0.236320	-0.734519
36637	2.748502	3.707970	8.857111	-0.106738	0.061055	-0.187979	-0.572970	0.239015	-1.078926	0.633179	0.014059	-0.233973	-0.737661
36638	3.007185	3.314538	8.482904	-0.059929	0.068611	-0.117973	-0.570864	0.243427	-1.078541	0.631394	0.014735	-0.232189	-0.739739
36639	2.735979	3.346056	8.743923	-0.010687	-0.042701	-0.094609	-0.571399	0.245423	-1.079814	0.629470	0.014139	-0.232594	-0.741261
36640	2.500658	3.536011	9.091498	-0.080089	-0.007115	-0.119317	-0.572739	0.250415	-1.076955	0.627313	0.013452	-0.231463	-0.743453
36641	2.452419	3.255973	8.928458	-0.202436	0.039563	-0.179493	-0.572757	0.256622	-1.079709	0.624543	0.012077	-0.227933	-0.746891
36642	2.664057	3.303483	8.720375	-0.173772	0.029057	-0.175978	-0.572110	0.261913	-1.079682	0.621704	0.011012	-0.224930	-0.750179
36643	2.466790	3.532969	9.090483	-0.235819	-0.037729	-0.157125	-0.571204	0.268875	-1.079739	0.618886	0.007971	-0.221843	-0.753460
36644	2.331564	3.321719	8.673931	-0.270678	-0.045054	-0.233264	-0.573613	0.277016	-1.079183	0.614825	0.004846	-0.218279	-0.757840
36645	2.370021	3.215613	8.671098	-0.126030	-0.045006	-0.257568	-0.573108	0.285711	-1.081327	0.610388	0.003500	-0.216905	-0.761817
36646	2.556718	3.359806	8.849039	-0.154411	-0.073978	-0.245517	-0.575899	0.288862	-1.082000	0.605958	0.001423	-0.215434	-0.765768
36647	2.360848	3.176600	8.589273	-0.158186	-0.080315	-0.171249	-0.580018	0.292971	-1.080479	0.602643	-0.001217	-0.213989	-0.768784
36648	2.130561	3.201564	8.721622	-0.073318	-0.046708	-0.243216	-0.581353	0.296662	-1.081822	0.598318	-0.001911	-0.213426	-0.772309
36649	2.329479	2.811933	8.629574	0.043315	-0.044413	-0.295906	-0.583733	0.295345	-1.082911	0.593202	-0.001033	-0.214628	-0.775916
36650	2.718894	2.760765	8.844092	0.006747	-0.136326	-0.257798	-0.585853	0.295381	-1.082348	0.588239	-0.002091	-0.216348	-0.779208
36651	3.166797	2.739819	9.353826	0.087436	-0.093971	-0.071727	-0.589290	0.292959	-1.082923	0.586372	-0.002461	-0.218805	-0.779927
36652	2.547877	2.917927	9.396071	0.039886	-0.038129	0.169078	-0.590614	0.292561	-1.082518	0.588461	-0.003459	-0.219861	-0.778051
36653	2.396231	2.771980	9.563414	0.169178	0.125138	-0.061065	-0.587952	0.288612	-1.083479	0.587729	0.000508	-0.220970	-0.778297
36654	3.184975	2.526521	9.158623	0.081126	0.135384	0.071183	-0.585952	0.284406	-1.084710	0.589045	0.003123	-0.220636	-0.777390
36655	2.941837	2.822944	7.704755	0.015043	-0.046565	0.428824	-0.585157	0.284424	-1.086329	0.595155	0.000402	-0.221394	-0.772512
36656	1.834342	3.730133	8.039413	0.308391	-0.167980	0.475137	-0.588456	0.279994	-1.084688	0.601331	-0.000757	-0.228144	-0.765735
36657	2.224394	4.023751	9.098598	0.401941	-0.135639	0.208522	-0.591474	0.270322	-1.086169	0.603552	0.000821	-0.235874	-0.761635
36658	2.998816	4.736999	10.214550	0.203505	0.076630	0.189582	-0.591585	0.263184	-1.085322	0.606404	0.003424	-0.238048	-0.758680
36659	2.684704	3.585500	9.366351	-0.283125	0.135074	-0.041294	-0.588543	0.264942	-1.085838	0.606091	0.002037	-0.232056	-0.760789
36660	2.823155	2.374103	7.189412	-0.286484	0.004513	0.272664	-0.589631	0.274461	-1.085790	0.609865	-0.002762	-0.227646	-0.759101
36661	3.329202	3.145570	8.096912	0.432050	-0.033516	0.045533	-0.592264	0.268663	-1.086079	0.610073	0.001550	-0.234582	-0.756822
36662	2.945562	3.913099	9.631835	0.159764	-0.044641	0.259455	-0.590797	0.265572	-1.086731	0.613399	0.001481	-0.237551	-0.753199
36663	2.466332	3.528087	8.914798	-0.057852	-0.003223	0.161927	-0.591191	0.264477	-1.087299	0.615490	-0.000263	-0.236687	-0.751766
36664	2.678120	3.298864	8.540319	0.006673	0.008280	0.006577	-0.593443	0.264382	-1.087007	0.615245	-0.000214	-0.236689	-0.751965
36665	2.865584	3.406269	8.723545	-0.016243	-0.010862	-0.014805	-0.594613	0.255218	-1.085876	0.614639	-0.000719	-0.236538	-0.752508
36666	2.889696	3.426134	8.810785	-0.047578	-0.034918	-0.059269	-0.595008	0.254116	-1.086175	0.613203	-0.001674	-0.236255	-0.753766
36667	3.046251	3.455663	8.695019	-0.093732	-0.029394	-0.082397	-0.595820	0.259863	-1.086250	0.611483	-0.003092	-0.235169	-0.755497
36668	3.105250	3.495545	8.446205	-0.063030	-0.021867	-0.016840	-0.596354	0.261258	-1.085663	0.610746	-0.004239	-0.234488	-0.756298
36669	3.118618	3.583192	8.628882	-0.034289	-0.009261	-0.013143	-0.598731	0.258809	-1.086116	0.610164	-0.004959	-0.234070	-0.756893
36670	2.984922	3.483672	8.635159	-0.065849	-0.015745	0.022113	-0.599257	0.257134	-1.085627	0.610036	-0.006231	-0.233267	-0.757234
36671	2.927925	3.426810	8.643467	-0.057178	-0.015983	0.034530	-0.601377	0.257491	-1.086933	0.610138	-0.007553	-0.232587	-0.757349
36672	3.085925	3.398118	8.617241	-0.022814	-0.010220	0.029337	-0.599533	0.260562	-1.082561	0.610152	-0.008250	-0.232367	-0.757399
36673	3.007622	3.319025	8.644319	-0.023819	0.006539	0.070129	-0.601390	0.261329	-1.083723	0.610900	-0.008994	-0.231921	-0.756923
36674	2.917900	3.331968	8.706455	0.004882	0.017312	0.075610	-0.600332	0.262006	-1.083848	0.611743	-0.009151	-0.231775	-0.756285
36675	2.861936	3.345518	8.719078	0.016856	0.005270	0.063205	-0.601653	0.260919	-1.083868	0.612386	-0.009378	-0.231960	-0.755705
36676	2.930349	3.322883	8.759689	0.013727	0.020749	0.080880	-0.601244	0.259192	-1.084265	0.613322	-0.009400	-0.231904	-0.754963
36677	2.895527	3.356226	8.686161	0.021593	0.010799	0.054326	-0.600848	0.259917	-1.085856	0.613855	-0.009439	-0.232094	-0.754470
36678	2.775740	3.431744	8.831147	0.003946	0.018066	0.041960	-0.600842	0.257988	-1.086992	0.614190	-0.009441	-0.231931	-0.754247
36679	2.742868	3.542834	9.098879	-0.087305	0.007209	0.018615	-0.601639	0.258564	-1.086964	0.614144	-0.010686	-0.230519	-0.754701
36680	2.927470	3.177158	8.462238	-0.158937	0.031666	0.011464	-0.601655	0.264176	-1.088127	0.614039	-0.012343	-0.227734	-0.755606
36681	2.894922	3.137750	8.649280	-0.015775	-0.049067	0.197057	-0.603246	0.264782	-1.088626	0.616441	-0.014372	-0.228049	-0.753517
36682	2.776964	3.227854	8.697933	0.087610	-0.024610	0.070251	-0.603911	0.265316	-1.086857	0.617026	-0.014114	-0.229661	-0.752553
36683	2.917817	3.235280	8.841803	0.073137	-0.004518	0.008414	-0.603635	0.261648	-1.085501	0.616808	-0.013503	-0.230812	-0.752391
36684	3.009578	3.244222	8.796412	-0.043874	-0.031186	0.004321	-0.605224	0.261420	-1.086161	0.616331	-0.014663	-0.230544	-0.752841
36685	3.047960	3.257051	8.754168	-0.047440	-0.047013	0.067854	-0.607868	0.259818	-1.086718	0.616776	-0.016451	-0.230388	-0.752488
36686	2.970909	3.216805	8.655828	-0.006901	-0.038739	0.034460	-0.607872	0.260934	-1.086683	0.616729	-0.017408	-0.230760	-0.752391
36687	2.804462	3.298740	8.645289	0.038220	0.037559	-0.159374	-0.607746	0.263476	-1.088079	0.614167	-0.015807	-0.230925	-0.754469
36688	2.103489	3.555527	9.290977	0.154727	0.156410	-0.324327	-0.609490	0.270468	-1.086762	0.609628	-0.010180	-0.231442	-0.758079
36689	3.088968	3.068409	8.270644	0.221157	0.178448	-0.041245	-0.604042	0.265025	-1.086194	0.609515	-0.004735	-0.232602	-0.757869
36690	3.357288	3.335508	8.982100	0.121003	0.037759	0.042326	-0.600840	0.257424	-1.086741	0.609944	-0.003017	-0.233975	-0.757110
36691	3.029633	3.222354	8.864756	-0.064607	-0.033946	0.039677	-0.599920	0.257464	-1.087219	0.610035	-0.004671	-0.233390	-0.757209
36692	3.066308	3.290961	8.634295	-0.099456	-0.033191	-0.002868	-0.599003	0.260878	-1.084705	0.609443	-0.006501	-0.232292	-0.758009
36693	2.967497	3.201823	9.009829	-0.214575	-0.088848	0.051244	-0.598588	0.255323	-1.086498	0.609427	-0.010878	-0.230095	-0.758641
36694	3.002380	3.085897	8.580928	-0.310504	-0.105914	0.204671	-0.601668	0.265999	-1.086122	0.611578	-0.017339	-0.226629	-0.757833
36695	3.075506	2.788637	8.373602	-0.077290	-0.108243	0.234563	-0.604865	0.271963	-1.087237	0.614263	-0.021179	-0.226689	-0.755543
36696	3.008966	2.760755	8.612467	0.009959	-0.147535	0.127622	-0.607258	0.274517	-1.086591	0.615146	-0.023993	-0.228607	-0.754160
36697	3.060316	3.562696	8.453947	0.375819	0.107826	-0.724542	-0.607368	0.266941	-1.084952	0.604461	-0.014613	-0.233268	-0.761577
36698	3.136825	3.258326	9.272142	-0.130989	-0.010139	0.169546	-0.605494	0.260494	-1.085850	0.606572	-0.017268	-0.231350	-0.760428
36699	2.902627	3.205440	8.442176	0.017734	0.016682	0.033225	-0.604179	0.263816	-1.085894	0.606812	-0.017135	-0.231400	-0.760223
36700	2.942216	3.213474	8.751421	0.065066	-0.005412	0.008462	-0.605219	0.257265	-1.085420	0.606552	-0.016595	-0.232459	-0.760120
36701	2.971502	3.211584	8.805286	0.039422	0.012507	-0.005657	-0.604156	0.256125	-1.085468	0.606189	-0.016078	-0.232898	-0.760286
36702	3.014757	3.226931	8.787242	0.048713	0.014628	-0.016233	-0.604418	0.255369	-1.088845	0.605643	-0.015316	-0.233474	-0.760560
36703	3.019167	3.241570	8.741535	0.023570	-0.010322	-0.022660	-0.604153	0.255376	-1.089385	0.604909	-0.015258	-0.233951	-0.760998
36704	2.971657	3.197018	8.762075	0.026249	0.000299	-0.019920	-0.604282	0.254541	-1.089410	0.604234	-0.014969	-0.234359	-0.761415
36705	3.029337	3.222339	8.770876	-0.006820	-0.011268	-0.030721	-0.604145	0.252481	-1.084913	0.603363	-0.015255	-0.234383	-0.762093
36706	3.169718	3.224882	8.734245	-0.014577	-0.030430	-0.013216	-0.604940	0.252380	-1.085847	0.602631	-0.015958	-0.234538	-0.762610
36707	3.087568	3.218540	8.770284	-0.098262	-0.030189	0.020136	-0.606277	0.256136	-1.083833	0.602416	-0.017879	-0.233380	-0.763092
36708	3.011515	3.144340	8.773324	-0.085651	-0.038936	0.018371	-0.607337	0.256287	-1.083279	0.602099	-0.019718	-0.232542	-0.763552
36709	3.005179	3.221903	8.791800	-0.139479	-0.053391	0.009266	-0.609997	0.259724	-1.084347	0.601586	-0.022436	-0.231031	-0.764340
36710	2.952173	3.206377	8.790291	-0.166439	-0.064317	-0.061602	-0.612400	0.265929	-1.084524	0.599888	-0.025263	-0.229294	-0.766107
36711	2.994915	3.231413	8.671065	-0.190598	-0.075959	-0.102428	-0.616122	0.270115	-1.086763	0.597515	-0.028417	-0.227316	-0.768437
36712	3.187914	3.288326	8.758395	-0.214527	-0.063448	-0.148441	-0.618652	0.274347	-1.086062	0.594436	-0.031407	-0.224867	-0.771423
