# Supplementary material for: Identification of Haptic Based Guiding Using Hard Reins
Source: PLoS One. 2015 Jul 22;10(7):e0132020. doi: 10.1371/journal.pone.0132020 (PMC4511788; doi:10.1371/journal.pone.0132020)
Supplement: S2 File — (ZIP) [file pone.0132020.s002.zip › MotionData2/Subject10/T2/fc2.txt]

// Start Time: 0
// Sample rate: 25.0Hz
// Scenario: 4.9
// Firmware Version: 2.6.1
Counter	Acc_X	Acc_Y	Acc_Z	Gyr_X	Gyr_Y	Gyr_Z	Mag_X	Mag_Y	Mag_Z	Quat_w	Quat_x	Quat_y	Quat_z
9638	8.049085	-0.567328	5.403357	0.253235	-0.011860	0.163389	-0.511475	-0.115735	-0.631575	0.846628	0.096966	-0.461058	0.247476
9639	7.981180	-0.537049	5.352087	0.239697	0.003893	0.169565	-0.513585	-0.116870	-0.630793	0.845348	0.099426	-0.460143	0.252526
9640	8.238896	-0.552775	5.476663	0.243906	-0.053596	0.151987	-0.515437	-0.117594	-0.629612	0.843579	0.102424	-0.460153	0.257182
9641	8.170750	-0.572982	5.381095	0.232978	-0.013210	0.146891	-0.516491	-0.121908	-0.627718	0.842214	0.105063	-0.459491	0.261734
9642	8.359853	-0.663777	5.542507	0.201323	0.004323	0.153179	-0.517417	-0.124839	-0.625930	0.841003	0.107040	-0.458719	0.266147
9643	8.243545	-0.575513	5.553715	0.180532	0.037986	0.136735	-0.518061	-0.127323	-0.626500	0.840230	0.108615	-0.457428	0.270141
9644	8.073902	-0.457385	5.539945	0.117238	0.041070	0.088043	-0.518970	-0.129116	-0.627317	0.839857	0.109573	-0.456332	0.272753
9645	7.971776	-0.437438	5.571644	0.036485	0.032083	0.035900	-0.518435	-0.130070	-0.627866	0.839880	0.109689	-0.455688	0.273714
9646	8.049201	-0.501936	5.636735	-0.050254	-0.000946	-0.042425	-0.516318	-0.130035	-0.628932	0.840201	0.109248	-0.455925	0.272506
9647	8.082781	-0.584845	5.644464	-0.111903	0.017351	-0.064858	-0.515803	-0.128938	-0.627994	0.840964	0.107872	-0.456109	0.270386
9648	8.072584	-0.671761	5.609563	-0.130422	0.019557	-0.083980	-0.515804	-0.125885	-0.629248	0.841862	0.106349	-0.456342	0.267789
9649	8.004246	-0.700638	5.639787	-0.169522	-0.006375	-0.082203	-0.513957	-0.124197	-0.630279	0.842609	0.104281	-0.457183	0.264800
9650	8.101852	-0.666777	5.575059	-0.155655	-0.014683	-0.115401	-0.513187	-0.120056	-0.629677	0.843395	0.102797	-0.458051	0.261357
9651	8.116568	-0.661243	5.502158	-0.157313	-0.027039	-0.106708	-0.512655	-0.117960	-0.631216	0.844033	0.101262	-0.459111	0.258016
9652	8.164969	-0.707761	5.500377	-0.153646	-0.036035	-0.093648	-0.512800	-0.115760	-0.630646	0.844480	0.099721	-0.460360	0.254910
9653	8.101961	-0.677256	5.424784	-0.138297	-0.020122	-0.110234	-0.511887	-0.112849	-0.630858	0.845136	0.098500	-0.461188	0.251692
9654	8.126444	-0.655402	5.405159	-0.127711	-0.024774	-0.098065	-0.512420	-0.111337	-0.630824	0.845637	0.097376	-0.462095	0.248763
9655	8.095089	-0.620386	5.336162	-0.113820	-0.006425	-0.103296	-0.512401	-0.112279	-0.632682	0.846316	0.096436	-0.462577	0.245909
9656	8.009980	-0.619115	5.287298	-0.106375	-0.007730	-0.078912	-0.511352	-0.111582	-0.632413	0.846821	0.095415	-0.463117	0.243541
9657	7.907811	-0.634024	5.178063	-0.081806	0.008581	-0.070230	-0.512275	-0.108676	-0.633663	0.847401	0.094637	-0.463250	0.241568
9658	8.495588	-0.752578	5.564743	-0.045200	-0.056644	-0.065182	-0.512147	-0.107847	-0.633648	0.847266	0.094750	-0.464346	0.239887
9659	8.549840	-0.631514	5.550684	-0.020135	0.031611	-0.024885	-0.511222	-0.108945	-0.633413	0.847717	0.094486	-0.463880	0.239297
9660	8.272866	-0.574634	5.451353	-0.017233	0.087130	0.003127	-0.511212	-0.107124	-0.635480	0.848529	0.093758	-0.462530	0.239321
9661	7.902805	-0.605425	5.449778	-0.006855	0.062512	0.013440	-0.509623	-0.107514	-0.636156	0.849057	0.093216	-0.461546	0.239561
9662	8.072979	-0.622153	5.513406	-0.017773	0.027738	0.004679	-0.507904	-0.107487	-0.636957	0.849309	0.092749	-0.461208	0.239495
9663	8.184736	-0.640822	5.578357	-0.003877	0.031061	0.006412	-0.507509	-0.106234	-0.637461	0.849575	0.092472	-0.460728	0.239586
9664	8.091850	-0.710542	5.589196	0.017543	0.042745	0.030799	-0.505796	-0.106912	-0.637092	0.849776	0.092291	-0.460014	0.240314
9665	8.087359	-0.651879	5.556235	0.022646	0.009316	0.042894	-0.506041	-0.109246	-0.638319	0.849617	0.092228	-0.459840	0.241231
9666	8.218832	-0.650040	5.507219	0.043581	0.009860	0.051577	-0.506035	-0.110070	-0.638599	0.849362	0.092461	-0.459596	0.242499
9667	8.199404	-0.647210	5.485916	0.057591	0.029871	0.050717	-0.504857	-0.107571	-0.638820	0.849285	0.092822	-0.458921	0.243906
9668	8.065595	-0.641241	5.489092	0.059311	0.022861	0.053287	-0.504851	-0.107978	-0.639354	0.849114	0.093232	-0.458383	0.245352
9669	8.007075	-0.655637	5.519295	0.050393	0.006425	0.048026	-0.504056	-0.108937	-0.639379	0.848845	0.093610	-0.458134	0.246602
9670	8.004738	-0.629454	5.568149	0.072289	-0.018849	0.033931	-0.506163	-0.108399	-0.639879	0.848357	0.094626	-0.458202	0.247764
9671	8.016943	-0.631502	5.524253	0.074540	-0.024537	0.060078	-0.505635	-0.110060	-0.639127	0.847696	0.095457	-0.458378	0.249380
9672	7.953782	-0.636867	5.399725	0.097230	-0.024834	0.069596	-0.507208	-0.112422	-0.639162	0.846919	0.096603	-0.458485	0.251372
9673	7.873642	-0.632382	5.275730	0.076433	-0.033390	0.070490	-0.507084	-0.112989	-0.637860	0.846111	0.097416	-0.458820	0.253161
9674	8.208956	-0.676549	5.497384	0.075417	-0.052766	0.073114	-0.507750	-0.113006	-0.637067	0.845096	0.098295	-0.459514	0.254946
9675	8.641368	-0.769665	5.679778	0.064085	-0.031627	0.059329	-0.510661	-0.114164	-0.635098	0.844375	0.098992	-0.459862	0.256434
9676	8.413486	-0.654115	5.505085	0.034815	0.072691	0.057045	-0.509475	-0.114985	-0.634728	0.844663	0.098701	-0.458606	0.257842
9677	7.919316	-0.683925	5.511234	0.009608	0.070502	0.050060	-0.509211	-0.113316	-0.635486	0.845030	0.098040	-0.457490	0.258873
9678	7.863253	-0.686633	5.580288	-0.021319	0.027894	-0.000569	-0.506829	-0.113278	-0.636685	0.845318	0.097551	-0.457168	0.258687
9679	8.125792	-0.712001	5.694930	-0.053587	0.032439	-0.054498	-0.504983	-0.112702	-0.637081	0.846002	0.096971	-0.456809	0.257299
9680	8.100717	-0.828935	5.751957	-0.056532	0.053219	-0.042210	-0.503771	-0.113483	-0.639865	0.846801	0.096138	-0.456157	0.256138
9681	7.949797	-0.864881	5.607229	-0.033002	0.031843	-0.024915	-0.503380	-0.111402	-0.640353	0.847286	0.095628	-0.455754	0.255442
9682	7.911316	-0.786839	5.604386	-0.028789	0.019567	-0.023232	-0.502194	-0.111252	-0.640358	0.847626	0.095260	-0.455566	0.254785
9683	7.959964	-0.769057	5.714898	0.000533	0.003507	-0.018122	-0.502600	-0.110162	-0.639545	0.847756	0.095393	-0.455478	0.254459
9684	8.003520	-0.803854	5.754560	-0.004646	0.003527	-0.018097	-0.502585	-0.111250	-0.640881	0.847877	0.095470	-0.455448	0.254080
9685	7.949964	-0.812795	5.726613	0.005355	-0.003289	-0.032109	-0.501929	-0.111246	-0.640623	0.848010	0.095836	-0.455418	0.253554
9686	7.852295	-0.870206	5.725631	-0.000563	-0.044024	-0.047917	-0.502466	-0.111824	-0.639053	0.847841	0.096493	-0.456116	0.252611
9687	7.886116	-0.909535	5.743660	-0.005744	-0.071284	-0.035758	-0.503132	-0.109897	-0.639142	0.847395	0.097031	-0.457278	0.251800
9688	8.002228	-1.031777	5.731974	0.020714	-0.056053	-0.020061	-0.504464	-0.110071	-0.637296	0.846935	0.097850	-0.458126	0.251491
9689	7.963384	-1.026011	5.679683	0.043665	-0.060092	0.003405	-0.506712	-0.111494	-0.635731	0.846296	0.098784	-0.458918	0.251830
9690	7.917274	-1.010691	5.647068	0.068803	-0.071540	0.051264	-0.509889	-0.111825	-0.633874	0.845232	0.099847	-0.459923	0.253149
9691	7.933992	-1.073480	5.604624	0.071558	-0.065281	0.094023	-0.512256	-0.114340	-0.633381	0.844027	0.100419	-0.460832	0.255279
9692	7.967496	-1.166283	5.629164	0.101666	-0.062535	0.124487	-0.512787	-0.115600	-0.632351	0.842594	0.101317	-0.461656	0.258154
9693	7.889494	-1.194438	5.601509	0.076450	-0.069889	0.159421	-0.514645	-0.115917	-0.630635	0.840985	0.101360	-0.462734	0.261435
9694	7.942621	-1.272174	5.565276	0.108685	-0.067458	0.208196	-0.518105	-0.113781	-0.627546	0.839030	0.101622	-0.463757	0.265764
9695	8.050220	-1.194654	5.496096	0.101639	-0.072618	0.205594	-0.521798	-0.113268	-0.627377	0.837068	0.101645	-0.464819	0.270054
9696	8.118753	-1.136386	5.442072	0.121093	-0.032627	0.208271	-0.523410	-0.110831	-0.624820	0.835373	0.101919	-0.465170	0.274556
9697	8.133929	-1.046175	5.394579	0.124301	-0.039517	0.201257	-0.526581	-0.111848	-0.623372	0.833656	0.102171	-0.465524	0.279044
9698	8.061572	-0.938512	5.373570	0.152241	-0.042579	0.216844	-0.527913	-0.110356	-0.622281	0.831716	0.102936	-0.465861	0.283946
9699	8.144671	-0.876100	5.372539	0.169094	-0.067944	0.209752	-0.529503	-0.111218	-0.620841	0.829551	0.104020	-0.466426	0.288916
9700	8.074637	-0.780966	5.385197	0.174684	-0.076441	0.193990	-0.532408	-0.110561	-0.620544	0.827332	0.105556	-0.467123	0.293558
9701	8.126450	-0.655348	5.400316	0.138190	-0.105331	0.160864	-0.534942	-0.111605	-0.616341	0.825126	0.106820	-0.468354	0.297323
9702	8.369678	-0.644630	5.559503	0.139763	-0.160360	0.101427	-0.539970	-0.110992	-0.614190	0.822704	0.109138	-0.470421	0.299917
9703	8.589346	-0.534652	5.541466	0.131994	-0.145650	0.057901	-0.543144	-0.113680	-0.611592	0.820721	0.111535	-0.472108	0.301813
9704	8.545389	-0.572478	5.483830	0.132148	-0.082357	0.035398	-0.546597	-0.116255	-0.607150	0.819421	0.113877	-0.472779	0.303416
9705	8.270523	-0.580666	5.339939	0.172158	-0.047534	0.030104	-0.548699	-0.121958	-0.605408	0.818427	0.116628	-0.472532	0.305433
9706	8.132595	-0.466641	5.233366	0.217241	-0.069071	0.047322	-0.551081	-0.124913	-0.602821	0.816960	0.120169	-0.472481	0.308055
9707	8.094622	-0.326456	5.098222	0.237415	-0.114558	0.043623	-0.552920	-0.131310	-0.600568	0.815068	0.124300	-0.472935	0.310718
9708	8.443488	-0.187868	5.026760	0.229830	-0.126431	0.020972	-0.557401	-0.138854	-0.597006	0.813149	0.128645	-0.473653	0.312877
9709	8.602125	-0.115948	4.985377	0.183705	-0.060520	0.016949	-0.557926	-0.142744	-0.595502	0.812033	0.131861	-0.473481	0.314691
9710	8.494395	-0.231445	4.976536	0.145809	0.026445	0.060043	-0.560026	-0.149140	-0.593511	0.811506	0.133508	-0.472328	0.317080
9711	8.293673	-0.419943	5.055973	0.087240	0.116181	0.104070	-0.558432	-0.150215	-0.594595	0.811748	0.133246	-0.470120	0.319840
9712	8.224904	-0.510242	5.153130	0.109573	0.195810	0.139121	-0.556704	-0.147814	-0.597451	0.812387	0.132475	-0.466644	0.323608
9713	8.032813	-0.459036	5.281785	0.152222	0.298500	0.146232	-0.551530	-0.147154	-0.601944	0.813847	0.131706	-0.461134	0.328118
9714	8.054697	-0.390469	5.650302	0.177559	0.282821	0.128668	-0.544364	-0.148534	-0.607280	0.815116	0.131561	-0.455733	0.332545
9715	8.796472	-0.781452	6.186933	0.039009	0.119644	0.109580	-0.541715	-0.145849	-0.610137	0.815425	0.130468	-0.453743	0.334929
9716	8.470131	-0.923600	5.683963	-0.071273	0.191520	0.049007	-0.538264	-0.143832	-0.614064	0.817007	0.127588	-0.451261	0.335536
9717	8.196828	-1.068522	5.610730	-0.183326	0.136130	-0.032843	-0.535764	-0.140757	-0.615073	0.818967	0.124032	-0.450117	0.333622
9718	7.877587	-1.201107	5.335340	-0.121619	0.127418	-0.055765	-0.532192	-0.136119	-0.618818	0.820776	0.121702	-0.448740	0.331886
9719	7.456673	-1.242935	5.053905	-0.057023	0.064551	-0.078874	-0.529019	-0.135377	-0.620403	0.822059	0.121085	-0.447817	0.330178
9720	7.806740	-1.262819	5.263457	-0.067366	-0.068027	-0.094862	-0.527035	-0.133262	-0.622347	0.822232	0.121283	-0.449190	0.327801
9721	8.437856	-1.493990	5.482880	-0.118723	-0.102103	-0.136553	-0.528222	-0.135497	-0.621200	0.822523	0.121244	-0.451283	0.324191
9722	8.492882	-1.645624	5.542405	-0.181865	-0.014209	-0.141328	-0.527176	-0.134807	-0.620405	0.823733	0.119631	-0.452388	0.320150
9723	8.115287	-1.733640	5.453020	-0.243780	-0.017348	-0.128123	-0.529290	-0.131502	-0.621376	0.824987	0.116861	-0.453911	0.315761
9724	7.711256	-1.767825	5.345642	-0.235907	-0.026790	-0.082003	-0.528779	-0.125829	-0.622056	0.825794	0.113892	-0.455686	0.312160
9725	7.590804	-1.954992	5.461985	-0.169030	-0.048631	-0.059580	-0.527994	-0.119304	-0.624298	0.826114	0.111864	-0.457399	0.309528
9726	7.841714	-1.860404	5.714199	-0.120326	-0.140268	-0.040761	-0.531031	-0.117121	-0.624627	0.825342	0.111121	-0.460409	0.307387
9727	7.977874	-1.894716	5.637924	-0.096072	-0.131712	-0.042528	-0.533045	-0.114839	-0.621150	0.824610	0.110598	-0.463066	0.305543
9728	7.968267	-1.930208	5.342236	-0.057602	-0.128755	-0.025187	-0.535974	-0.113247	-0.618338	0.823687	0.110676	-0.465524	0.304265
9729	7.851179	-2.060499	4.921770	-0.105518	-0.105729	-0.017140	-0.539168	-0.111661	-0.615260	0.823036	0.109551	-0.467872	0.302830
9730	8.015882	-2.229790	4.736374	-0.157296	-0.064003	-0.035146	-0.541812	-0.111839	-0.614193	0.822980	0.107690	-0.469838	0.300599
9731	8.273837	-2.172096	5.026642	-0.153591	-0.011543	-0.045438	-0.542087	-0.109776	-0.613756	0.823450	0.105416	-0.470882	0.298475
9732	8.935822	-2.002132	5.827345	-0.158690	-0.016348	-0.033133	-0.541696	-0.106307	-0.614873	0.823815	0.103221	-0.472067	0.296356
9733	8.515714	-1.441916	5.762700	-0.116080	0.088149	-0.022618	-0.541282	-0.105442	-0.617487	0.824996	0.100732	-0.471282	0.295175
9734	7.739617	-1.078281	5.311219	-0.053411	0.084065	0.001448	-0.540619	-0.104733	-0.618398	0.825876	0.099350	-0.470253	0.294824
9735	7.541801	-0.807941	5.164671	-0.028862	-0.061621	-0.070623	-0.540610	-0.104165	-0.619701	0.825754	0.099648	-0.471315	0.293363
9736	7.966859	-0.520549	5.188000	-0.044787	-0.141080	-0.124846	-0.542480	-0.106443	-0.615659	0.825231	0.100920	-0.473697	0.290552
9737	8.405797	-0.354816	5.226226	-0.114186	-0.133477	-0.136782	-0.543804	-0.108132	-0.614106	0.824975	0.100905	-0.476296	0.287013
9738	8.362398	-0.318550	5.053407	-0.270723	-0.094083	-0.120525	-0.546974	-0.105954	-0.614171	0.825290	0.098135	-0.479190	0.282210
9739	8.128581	-0.350716	5.070457	-0.309589	-0.130052	-0.143226	-0.548843	-0.099343	-0.614421	0.825432	0.094982	-0.482804	0.276660
9740	8.454646	-0.335164	5.167265	-0.305724	-0.243637	-0.150487	-0.552734	-0.094213	-0.608377	0.824453	0.092741	-0.488256	0.270707
9741	9.032774	-0.496491	5.258152	-0.253949	-0.207160	-0.171361	-0.559491	-0.092114	-0.605001	0.823804	0.091250	-0.492728	0.265026
9742	8.862110	-0.567000	5.181186	-0.161556	-0.118591	-0.177505	-0.562663	-0.092438	-0.603670	0.823847	0.090976	-0.495247	0.260251
9743	8.443928	-0.495825	5.216074	-0.049694	-0.056896	-0.148944	-0.563588	-0.093562	-0.602897	0.824151	0.091868	-0.496172	0.257196
9744	7.756609	-0.266379	5.196476	0.065664	-0.012801	-0.109162	-0.564769	-0.096064	-0.602413	0.824450	0.094107	-0.495883	0.255981
9745	7.960125	0.012722	5.263546	0.142862	-0.083492	-0.099118	-0.566086	-0.102742	-0.599381	0.823884	0.097851	-0.496305	0.255579
9746	8.420332	0.075939	5.336141	0.096181	-0.099587	-0.168742	-0.567666	-0.107755	-0.597235	0.823550	0.101628	-0.497159	0.253514
9747	8.408172	0.071507	5.307303	-0.025425	-0.096653	-0.237290	-0.567661	-0.112607	-0.595623	0.823883	0.104082	-0.498330	0.249101
9748	8.290508	-0.112369	5.123380	-0.072264	-0.109923	-0.203173	-0.569370	-0.115673	-0.594620	0.823928	0.105471	-0.500112	0.244757
9749	8.284613	-0.317127	4.985005	-0.053445	-0.105882	-0.138650	-0.570707	-0.116827	-0.591742	0.823718	0.106538	-0.501742	0.241649
9750	8.517906	-0.393188	4.876836	0.032126	-0.007079	-0.026927	-0.571775	-0.118248	-0.589397	0.823696	0.107379	-0.501685	0.241470
9751	8.499036	-0.297892	4.835044	0.107126	0.095509	0.076058	-0.569131	-0.118208	-0.590466	0.824120	0.107974	-0.499666	0.243930
9752	8.359062	-0.069995	4.969854	0.198250	0.181225	0.136177	-0.568064	-0.119288	-0.591547	0.824811	0.109003	-0.496037	0.248500
9753	8.476305	0.047951	5.189168	0.327592	0.278756	0.198887	-0.562748	-0.122777	-0.595334	0.825915	0.111128	-0.490117	0.255540
9754	9.314134	-0.567072	5.715549	0.245914	0.170770	0.301072	-0.560079	-0.122976	-0.599300	0.825463	0.111370	-0.486731	0.263250
9755	8.407575	-0.957785	4.871346	0.356367	0.190371	0.353034	-0.555037	-0.125511	-0.602278	0.824693	0.112886	-0.482366	0.272875
9756	9.454732	-1.202263	5.093076	0.313255	0.052991	0.419252	-0.554776	-0.124263	-0.602518	0.822154	0.113721	-0.480743	0.282873
9757	8.651445	-1.276115	4.931400	0.455016	0.064949	0.490279	-0.555458	-0.122363	-0.600504	0.818958	0.116174	-0.478095	0.295359
9758	8.027020	-1.170114	4.610765	0.536027	0.062316	0.519581	-0.557561	-0.125151	-0.600019	0.815139	0.119613	-0.475102	0.309062
9759	7.829619	-1.194184	4.745736	0.436382	-0.037072	0.395702	-0.559799	-0.127809	-0.599004	0.811294	0.123238	-0.473861	0.319485
9760	8.260403	-1.522936	5.164526	0.273548	-0.155454	0.273830	-0.567461	-0.131941	-0.594825	0.807359	0.126083	-0.475333	0.326086
9761	8.408073	-1.655336	5.168916	0.209142	-0.096998	0.146871	-0.571303	-0.131732	-0.592558	0.804988	0.128712	-0.475844	0.330152
9762	8.247957	-1.598922	5.020872	0.090767	-0.062599	0.132453	-0.572901	-0.132468	-0.590196	0.803271	0.129337	-0.476630	0.332942
9763	7.808749	-1.817702	4.950420	0.070347	-0.022665	0.163981	-0.575553	-0.131131	-0.588836	0.801818	0.129032	-0.476897	0.336166
9764	7.787487	-2.109847	5.043606	0.060386	-0.118384	0.143705	-0.579535	-0.128437	-0.586651	0.799553	0.129437	-0.478796	0.338696
9765	8.028556	-2.041448	5.256933	0.078630	-0.167361	0.133077	-0.583243	-0.128225	-0.584517	0.796877	0.130470	-0.481225	0.341155
9766	8.252842	-1.965970	5.281883	0.087347	-0.152603	0.131377	-0.588289	-0.128473	-0.579755	0.794268	0.131651	-0.483439	0.343647
9767	8.405728	-2.053817	5.204460	0.060701	-0.062509	0.135231	-0.592134	-0.129102	-0.576717	0.792609	0.131607	-0.484309	0.346259
9768	7.958426	-1.977064	5.196514	0.073133	-0.063189	0.072313	-0.592945	-0.129420	-0.574089	0.791293	0.132517	-0.485032	0.347905
9769	7.715278	-1.959460	5.110370	0.099155	-0.025749	0.019968	-0.596103	-0.132499	-0.573207	0.790682	0.133895	-0.484728	0.349188
9770	7.814586	-2.024301	5.189479	0.046406	0.030981	-0.007607	-0.598082	-0.134466	-0.572049	0.790903	0.134500	-0.483933	0.349559
9771	8.084129	-2.091522	5.351790	-0.041964	0.073974	-0.036834	-0.597666	-0.135957	-0.573921	0.792035	0.133445	-0.482868	0.348873
9772	8.322581	-2.029399	5.695842	-0.196535	0.184719	-0.118027	-0.594090	-0.137143	-0.575548	0.795144	0.130195	-0.481029	0.345551
9773	8.662049	-1.736024	6.123178	-0.299857	0.178793	-0.248556	-0.590487	-0.136344	-0.581340	0.799389	0.126304	-0.479482	0.339295
9774	8.489019	-1.066951	5.461143	-0.315095	0.114895	-0.276708	-0.585728	-0.135024	-0.583714	0.803127	0.123148	-0.479106	0.332084
9775	8.171978	-0.524802	4.534278	-0.345813	0.099615	-0.169488	-0.581470	-0.132696	-0.589744	0.806086	0.118312	-0.479266	0.326391
9776	8.594460	-0.647228	4.740697	-0.431512	0.030916	-0.105678	-0.578695	-0.128769	-0.592446	0.808053	0.112173	-0.481355	0.320569
9777	8.576670	-0.374228	4.652984	-0.538652	-0.062530	-0.215567	-0.580437	-0.122443	-0.591914	0.810029	0.105759	-0.485224	0.311810
9778	8.779662	-0.205647	4.616796	-0.675773	-0.034073	-0.290960	-0.579934	-0.113034	-0.593308	0.812843	0.097849	-0.489362	0.300393
9779	9.045721	-0.470953	4.694041	-0.761348	-0.044473	-0.368301	-0.582193	-0.103503	-0.595469	0.816026	0.089229	-0.493817	0.286853
9780	8.759339	-0.759767	4.691702	-0.730981	-0.032789	-0.451235	-0.582475	-0.093952	-0.597774	0.819462	0.081943	-0.497707	0.272130
9781	8.568402	-0.936371	4.785610	-0.627760	-0.002101	-0.450587	-0.584865	-0.087893	-0.598425	0.822851	0.076077	-0.500324	0.258465
9782	8.272053	-0.853220	4.740370	-0.420141	0.012544	-0.369213	-0.583412	-0.086763	-0.599333	0.825459	0.072799	-0.501736	0.248151
9783	8.224363	-0.696713	4.673481	-0.301815	0.030864	-0.261371	-0.582883	-0.085506	-0.600101	0.827507	0.070248	-0.502292	0.240830
9784	8.327800	-0.474788	4.720256	-0.136951	-0.009702	-0.209638	-0.582336	-0.087692	-0.601462	0.828587	0.070144	-0.502852	0.235931
9785	8.792601	-0.065357	4.652393	-0.009600	-0.038617	-0.215296	-0.583410	-0.091898	-0.597201	0.829251	0.072354	-0.503198	0.232160
9786	9.104154	-0.028188	4.781322	-0.037688	-0.028943	-0.159317	-0.583269	-0.094382	-0.597120	0.829735	0.073477	-0.503660	0.229059
9787	9.098107	-0.229748	4.793119	-0.088294	0.004439	-0.042172	-0.584205	-0.095802	-0.594776	0.830131	0.072502	-0.503905	0.227387
9788	8.697743	-0.440506	4.845373	-0.106596	0.143724	0.001850	-0.583938	-0.094404	-0.595933	0.831704	0.070074	-0.502043	0.226521
9789	8.381087	-0.472944	4.951502	-0.033031	0.131946	0.050404	-0.582590	-0.092400	-0.600502	0.832879	0.068538	-0.500037	0.227106
9790	8.202038	-0.259819	5.135431	0.022108	0.064736	0.076172	-0.580742	-0.092794	-0.600655	0.833133	0.067861	-0.499002	0.228649
9791	8.343843	-0.172101	4.995387	0.035112	0.061707	0.041246	-0.579935	-0.092066	-0.603012	0.833560	0.067911	-0.497826	0.229641
9792	8.609552	-0.103340	4.936958	0.034013	0.108242	-0.028365	-0.577443	-0.090533	-0.602211	0.834706	0.068271	-0.495866	0.229613
9793	8.519804	-0.063170	4.886333	0.074152	0.151235	-0.108627	-0.575166	-0.094758	-0.604677	0.836648	0.070107	-0.492805	0.228579
9794	8.109368	0.078701	4.888149	0.116363	0.352924	-0.165825	-0.568512	-0.098340	-0.610973	0.840680	0.072080	-0.486160	0.227398
9795	7.932380	0.265372	5.267784	0.154662	0.428078	-0.184084	-0.559718	-0.107824	-0.618189	0.845476	0.074791	-0.477912	0.226225
9796	9.116697	-0.056634	6.468311	-0.024093	0.023629	-0.188844	-0.554661	-0.111864	-0.622249	0.846573	0.076087	-0.477376	0.222794
9797	8.431672	-0.037514	5.489231	-0.237821	0.234240	-0.339513	-0.549608	-0.112854	-0.627299	0.850716	0.074557	-0.473852	0.214916
9798	8.726613	-0.455315	5.064839	-0.328979	0.285263	-0.427115	-0.542725	-0.110655	-0.632036	0.855669	0.071780	-0.469781	0.204899
9799	7.566052	-0.900789	4.760844	-0.573118	0.488428	-0.430324	-0.532641	-0.104756	-0.643031	0.862774	0.064295	-0.463015	0.192627
9800	7.016929	-1.572341	4.889878	-0.628499	0.262244	-0.458731	-0.525884	-0.092413	-0.653086	0.867647	0.056683	-0.460300	0.179161
9801	7.842775	-1.698941	5.600248	-0.542627	-0.043835	-0.499826	-0.521262	-0.084020	-0.658210	0.869610	0.052225	-0.462316	0.165274
9802	8.953584	-1.508903	5.553080	-0.499718	-0.167071	-0.374543	-0.520106	-0.077668	-0.657436	0.869738	0.047545	-0.466485	0.153906
9803	9.245634	-1.483387	5.653236	-0.418973	-0.039302	-0.218238	-0.522790	-0.068882	-0.655665	0.870439	0.042557	-0.468186	0.146037
9804	8.335603	-1.502793	5.480274	-0.332190	0.119428	-0.119617	-0.520818	-0.062760	-0.657924	0.872149	0.037546	-0.467004	0.140902
9805	7.459573	-1.500137	5.481177	-0.283366	0.177544	-0.049950	-0.522533	-0.057920	-0.659918	0.874175	0.032648	-0.464614	0.137430
9806	7.274429	-1.509693	5.611228	-0.234798	-0.000314	-0.040156	-0.520185	-0.051962	-0.659817	0.874409	0.028920	-0.465275	0.134508
9807	7.262796	-1.435714	5.515697	-0.268356	-0.120106	-0.017730	-0.519143	-0.043502	-0.662154	0.873518	0.024732	-0.468019	0.131580
9808	7.550306	-1.765105	5.664175	-0.219298	-0.214799	-0.026784	-0.522885	-0.035287	-0.659730	0.871653	0.021715	-0.472369	0.128906
9809	7.881224	-1.774982	5.641861	-0.058097	-0.278537	-0.055294	-0.527152	-0.033462	-0.654538	0.869216	0.021892	-0.477273	0.127259
9810	7.823668	-1.681652	5.368485	0.056625	-0.270588	0.049043	-0.536972	-0.032277	-0.646821	0.866453	0.023097	-0.481888	0.128490
9811	8.077711	-1.541526	5.231437	0.098576	-0.223346	0.129326	-0.543733	-0.033239	-0.641534	0.863949	0.024033	-0.485487	0.131593
9812	8.375242	-1.455212	5.097461	-0.066050	-0.129420	0.069051	-0.546145	-0.032632	-0.636905	0.862520	0.022565	-0.487969	0.132044
9813	8.725410	-1.467281	5.258696	-0.230338	0.007299	-0.152450	-0.547470	-0.030711	-0.636989	0.863116	0.019931	-0.488316	0.127202
9814	9.298926	-1.387325	6.365252	-0.279638	0.015861	-0.348450	-0.544695	-0.027339	-0.639439	0.864217	0.018466	-0.488637	0.118415
9815	8.180629	-0.530365	5.471064	-0.188485	0.109171	-0.404547	-0.544965	-0.027630	-0.638523	0.866314	0.018771	-0.486953	0.109652
9816	7.832515	-0.299375	4.608284	-0.181112	0.192647	-0.264856	-0.541088	-0.030560	-0.643866	0.868797	0.017789	-0.483941	0.103328
9817	7.833141	-0.220055	4.459275	-0.284208	0.059182	-0.175973	-0.538437	-0.028983	-0.646482	0.869844	0.014332	-0.483373	0.097553
9818	8.466473	-0.099870	4.514154	-0.420514	-0.205173	-0.198918	-0.540304	-0.025009	-0.645601	0.868305	0.009341	-0.487722	0.089927
9819	9.078872	-0.220542	4.633885	-0.551354	-0.074019	-0.156187	-0.544587	-0.013071	-0.643231	0.867918	0.001366	-0.489923	0.081807
9820	8.999617	-0.418830	4.845973	-0.551430	-0.010109	-0.112383	-0.545188	0.003055	-0.641724	0.867943	-0.007090	-0.491008	0.074406
9821	8.798320	-0.686167	5.030839	-0.460344	0.068035	-0.018224	-0.546006	0.013975	-0.643473	0.868531	-0.015037	-0.490502	0.069533
9822	8.451751	-0.816857	5.264592	-0.296519	0.004228	0.070049	-0.546039	0.025309	-0.644694	0.868349	-0.020881	-0.490853	0.067801
9823	8.345803	-0.637860	5.184840	-0.136604	-0.038600	0.053725	-0.544866	0.029189	-0.644889	0.867835	-0.023745	-0.491690	0.067377
9824	8.219491	-0.618642	5.081492	-0.042283	-0.043984	0.022010	-0.545292	0.033026	-0.642970	0.867331	-0.024637	-0.492542	0.067327
9825	7.987538	-0.367033	4.899146	-0.021458	-0.031623	-0.094962	-0.548461	0.031873	-0.641656	0.867136	-0.024013	-0.493170	0.065432
9826	8.045586	-0.400673	5.042607	0.018525	-0.142401	-0.073572	-0.550439	0.029908	-0.640629	0.865811	-0.022779	-0.495690	0.064371
9827	8.589996	-0.505628	5.110863	0.057843	-0.199518	-0.028396	-0.555994	0.026350	-0.636585	0.863894	-0.021185	-0.499082	0.064470
9828	8.788874	-0.577756	5.332849	0.112318	-0.125645	0.017925	-0.558908	0.024910	-0.634096	0.862637	-0.019260	-0.501139	0.065919
9829	8.482871	-0.493776	5.220046	0.218850	-0.019340	0.098107	-0.561273	0.023509	-0.634369	0.862400	-0.016360	-0.501135	0.069723
9830	8.137712	-0.425316	5.224151	0.296941	0.050796	0.159075	-0.562298	0.018406	-0.635514	0.862744	-0.012903	-0.499823	0.075387
9831	7.997918	-0.191149	5.230714	0.342950	0.032031	0.219028	-0.561478	0.013600	-0.636929	0.862819	-0.009105	-0.498657	0.082475
9832	8.195659	-0.081229	5.234975	0.385398	-0.045258	0.221320	-0.561592	0.009598	-0.637139	0.862018	-0.004586	-0.498783	0.090104
9833	8.339922	0.029670	5.192059	0.467323	0.094389	0.190959	-0.560107	0.001198	-0.637579	0.862647	0.001569	-0.496238	0.097905
9834	8.283979	0.053338	5.290542	0.545918	0.104386	0.184642	-0.559387	-0.007726	-0.640915	0.863227	0.008950	-0.493381	0.106465
9835	8.883415	-0.051670	6.200158	0.479884	0.059050	0.191797	-0.556957	-0.018305	-0.642982	0.863316	0.015441	-0.491296	0.114348
9836	7.891180	-0.104488	5.379695	0.431377	0.109255	0.158779	-0.554811	-0.026418	-0.643816	0.863836	0.021079	-0.488492	0.121317
9837	8.809093	-0.497423	5.076862	0.297936	0.027191	0.097186	-0.552396	-0.032160	-0.646312	0.863771	0.025460	-0.487280	0.125735
9838	9.102627	-1.031678	5.307032	0.227232	0.014138	0.065185	-0.551175	-0.035427	-0.649014	0.863603	0.028714	-0.486534	0.129038
9839	8.628113	-1.459216	5.263479	0.254956	0.074410	0.112348	-0.553268	-0.037366	-0.650089	0.863913	0.032042	-0.484611	0.133341
9840	7.843273	-1.735655	4.967740	0.354609	0.056860	0.243623	-0.550998	-0.040909	-0.652015	0.863539	0.035655	-0.482862	0.140976
9841	7.593642	-2.031623	4.705365	0.390033	-0.082086	0.339935	-0.551638	-0.045608	-0.652104	0.861491	0.039461	-0.483368	0.150436
9842	8.250848	-1.980237	4.816825	0.454717	-0.267788	0.381186	-0.556662	-0.049293	-0.648461	0.857308	0.044415	-0.486915	0.161134
9843	8.546602	-1.713244	5.029295	0.418400	-0.194153	0.430367	-0.561157	-0.053387	-0.644829	0.853607	0.048072	-0.489231	0.172330
9844	8.481641	-1.577186	5.069053	0.410959	-0.152763	0.467989	-0.568562	-0.054610	-0.641252	0.850018	0.051038	-0.490873	0.184143
9845	8.086461	-1.739098	5.090405	0.396419	-0.044579	0.383685	-0.574244	-0.053995	-0.639753	0.847723	0.054174	-0.490526	0.194459
9846	7.698570	-1.905764	5.096992	0.306976	-0.000525	0.302036	-0.575709	-0.053757	-0.637898	0.846165	0.056420	-0.489692	0.202543
9847	7.482111	-2.260885	5.329387	0.176729	-0.122227	0.324755	-0.574913	-0.052907	-0.638938	0.843447	0.056646	-0.491369	0.209632
9848	7.871001	-2.337259	5.348372	0.204275	-0.208074	0.319266	-0.580085	-0.050508	-0.636225	0.839787	0.057830	-0.494407	0.216739
9849	8.180757	-2.229844	5.272527	0.283322	-0.190163	0.252831	-0.585395	-0.052010	-0.630828	0.836475	0.060759	-0.496604	0.223612
9850	8.270465	-1.868765	5.258646	0.348996	-0.155987	0.163742	-0.590950	-0.054179	-0.627414	0.833727	0.065672	-0.497876	0.229577
9851	8.102450	-1.464466	5.268283	0.343727	-0.091219	0.057458	-0.594633	-0.062398	-0.624396	0.832114	0.071068	-0.497820	0.233903
9852	7.927924	-1.355631	5.220594	0.206970	-0.060502	-0.043277	-0.595534	-0.069316	-0.623869	0.831399	0.075233	-0.497833	0.235114
9853	7.907564	-1.492395	5.311129	0.034288	-0.010456	-0.138568	-0.596959	-0.073181	-0.624987	0.831937	0.077028	-0.497550	0.233221
9854	7.913655	-1.705818	5.288579	-0.111736	0.105763	-0.231993	-0.596141	-0.076740	-0.626771	0.834218	0.076990	-0.495987	0.228366
9855	7.823174	-1.796492	5.216738	-0.211617	0.222498	-0.269755	-0.592136	-0.079398	-0.631716	0.838008	0.074859	-0.492706	0.222217
9856	7.754729	-1.803396	5.455513	-0.294832	0.326516	-0.288415	-0.584955	-0.077283	-0.640531	0.842889	0.071311	-0.488126	0.214912
9857	8.066936	-1.613144	5.789999	-0.306077	0.354136	-0.375498	-0.577628	-0.077088	-0.650173	0.848397	0.067974	-0.482776	0.206228
9858	9.083759	-1.122101	6.475695	-0.280226	0.147241	-0.470251	-0.568601	-0.080368	-0.656612	0.852071	0.067152	-0.480804	0.195686
9859	9.447781	-0.205076	5.584440	-0.279077	0.080471	-0.337908	-0.564603	-0.081231	-0.661652	0.854571	0.065033	-0.479930	0.187473
9860	9.003248	-0.251518	4.640034	-0.409269	0.094554	-0.217190	-0.562441	-0.080570	-0.668488	0.856773	0.059769	-0.479586	0.179905
9861	8.082893	-0.831842	4.270458	-0.522799	0.193158	-0.248066	-0.559386	-0.072449	-0.675183	0.860114	0.052229	-0.477753	0.170964
9862	7.684858	-0.538622	4.845582	-0.444256	0.043601	-0.219150	-0.557532	-0.064640	-0.679904	0.861686	0.046532	-0.478310	0.162945
9863	8.324309	-0.154179	5.146217	-0.333100	-0.169231	-0.090922	-0.561228	-0.058158	-0.682246	0.860676	0.041987	-0.482155	0.158115
9864	9.204068	-0.342021	5.205546	-0.235305	-0.040236	-0.026137	-0.562821	-0.052361	-0.683434	0.860542	0.038317	-0.483606	0.155319
9865	8.817056	-0.752850	5.339391	-0.076514	-0.037139	0.034451	-0.562663	-0.050930	-0.687349	0.860151	0.036595	-0.484471	0.155209
9866	7.836183	-0.466748	4.814054	0.017280	0.002207	0.116094	-0.564361	-0.049257	-0.689932	0.859781	0.035763	-0.484504	0.157334
9867	7.535654	-0.241646	4.887156	0.156511	-0.132916	0.144892	-0.567416	-0.046685	-0.688282	0.857933	0.037321	-0.486357	0.161288
9868	8.145535	0.052310	5.051590	0.255684	-0.205956	0.174117	-0.570979	-0.050895	-0.685711	0.855138	0.040679	-0.489225	0.166561
9869	8.494103	-0.280091	4.985536	0.258568	-0.243230	0.043253	-0.576389	-0.055402	-0.682870	0.852404	0.045403	-0.492513	0.169638
9870	9.563587	-0.493224	4.989274	0.390345	-0.153704	0.099136	-0.579956	-0.061700	-0.678895	0.850153	0.051602	-0.493922	0.174982
9871	9.019158	-0.455046	4.593184	0.493671	-0.027158	0.336356	-0.582845	-0.070044	-0.676279	0.848145	0.056725	-0.492966	0.185519
9872	8.470647	-0.207419	4.577903	0.633040	0.003020	0.570561	-0.584136	-0.077792	-0.675898	0.845201	0.061826	-0.491182	0.201379
9873	8.436784	-0.099580	4.950688	0.677707	0.084501	0.798308	-0.584379	-0.085678	-0.674738	0.841799	0.065100	-0.487912	0.221538
9874	8.184305	0.032089	5.093991	0.687636	0.159182	0.824607	-0.581987	-0.087290	-0.676364	0.838589	0.067923	-0.483185	0.242255
9875	8.252230	0.052533	5.388118	0.658751	0.154517	0.693850	-0.580392	-0.086420	-0.678461	0.835688	0.071592	-0.478254	0.260332
9876	8.179149	0.047806	5.433323	0.515339	0.216297	0.511259	-0.575890	-0.091202	-0.678852	0.834250	0.074190	-0.472675	0.274046
9877	8.008057	-0.095593	5.362594	0.428269	0.235998	0.313554	-0.568867	-0.094961	-0.681737	0.834104	0.077235	-0.466813	0.283533
9878	7.824837	-0.197181	5.471920	0.390748	0.281473	0.118390	-0.561687	-0.101595	-0.686388	0.835406	0.081057	-0.460104	0.289535
9879	9.105648	-0.282397	6.477459	0.291765	0.015469	-0.051950	-0.552697	-0.108544	-0.686591	0.835405	0.086542	-0.458041	0.291218
9880	7.888166	-0.982018	5.711103	0.148995	0.140298	-0.326935	-0.546840	-0.117005	-0.689693	0.838304	0.091212	-0.454292	0.287308
9881	8.693668	-1.006674	5.558970	0.044624	0.018123	-0.457690	-0.539303	-0.125500	-0.688864	0.841019	0.096234	-0.452857	0.279904
9882	8.301571	-1.476908	5.580704	0.014837	0.009619	-0.400942	-0.537184	-0.128380	-0.688674	0.843288	0.100062	-0.451868	0.273256
9883	7.457720	-1.861888	5.267833	0.112915	0.118338	-0.243134	-0.530828	-0.131880	-0.690760	0.845471	0.103675	-0.448751	0.270283
9884	7.579782	-2.157526	5.565895	0.144734	-0.058962	-0.055270	-0.527121	-0.135983	-0.690869	0.844929	0.106939	-0.448891	0.270473
9885	7.872775	-1.985429	5.580948	0.214183	-0.201117	0.104647	-0.530581	-0.137040	-0.686396	0.842100	0.110763	-0.451344	0.273656
9886	8.354960	-1.499383	5.596100	0.162213	-0.066152	0.202899	-0.534820	-0.139200	-0.682729	0.840013	0.112030	-0.452055	0.278342
9887	7.932779	-1.314443	5.443833	0.136670	0.020795	0.142948	-0.535762	-0.138823	-0.680480	0.839101	0.112926	-0.451272	0.281977
9888	7.602826	-1.132516	5.492787	0.030775	0.017377	0.086480	-0.535627	-0.137984	-0.681253	0.838691	0.112571	-0.451042	0.283701
9889	7.389875	-1.335261	5.552933	-0.121961	-0.024256	0.034461	-0.534852	-0.133557	-0.681434	0.838558	0.110316	-0.452221	0.283101
9890	7.784443	-1.647277	5.803303	-0.154379	-0.003765	-0.036816	-0.533813	-0.127460	-0.682372	0.839063	0.108085	-0.453116	0.281029
9891	8.081018	-1.698477	5.812673	-0.102070	-0.044428	-0.037032	-0.534609	-0.124422	-0.683095	0.839095	0.106857	-0.454354	0.279399
9892	8.398608	-1.473616	5.866651	0.014353	-0.046378	-0.082708	-0.535556	-0.121969	-0.681331	0.839097	0.108112	-0.454916	0.277991
9893	8.202076	-0.970845	5.774230	0.101614	0.024721	-0.031382	-0.534489	-0.125550	-0.681146	0.839282	0.109839	-0.453868	0.278469
9894	7.745636	-0.778210	5.831101	0.044184	0.098836	-0.041561	-0.532364	-0.127030	-0.682505	0.840303	0.110413	-0.451912	0.278343
9895	7.360785	-0.833603	5.870680	-0.055733	0.099887	-0.106740	-0.530090	-0.129038	-0.685716	0.841938	0.109742	-0.450283	0.276301
9896	7.476417	-1.008548	6.015643	-0.166687	0.062220	-0.106486	-0.527561	-0.128558	-0.688878	0.843437	0.107556	-0.449959	0.273097
9897	7.722545	-1.340022	6.165047	-0.119118	0.054091	-0.065577	-0.524531	-0.123807	-0.691040	0.844564	0.105655	-0.449509	0.271092
9898	7.586155	-1.349182	6.221337	-0.049314	0.123963	0.011156	-0.520159	-0.121645	-0.694840	0.845712	0.104053	-0.447746	0.271051
9899	7.329248	-1.190424	6.113307	0.057307	0.113521	0.070944	-0.517240	-0.119920	-0.697981	0.846261	0.103539	-0.445588	0.273082
9900	7.101272	-1.034420	6.232177	0.109845	0.119663	0.101287	-0.514048	-0.121787	-0.700670	0.846533	0.103846	-0.443211	0.275975
9901	7.325193	-1.049618	6.115405	0.098073	0.128921	0.072598	-0.512704	-0.123677	-0.702951	0.847121	0.103888	-0.440530	0.278438
9902	7.786446	-1.173891	6.458920	0.100243	0.114079	0.060426	-0.507680	-0.125546	-0.704076	0.847569	0.104423	-0.438204	0.280535
9903	8.190950	-1.077883	6.463049	0.140826	0.067659	0.042783	-0.504488	-0.128385	-0.706258	0.847684	0.105770	-0.436235	0.282743
9904	8.073997	-0.816790	5.772118	0.124172	0.044995	0.161343	-0.504086	-0.128927	-0.706797	0.846887	0.106218	-0.435150	0.286609
9905	8.737431	-1.030374	5.472875	-0.040801	0.041903	0.203807	-0.504485	-0.125881	-0.707785	0.846205	0.103244	-0.435020	0.289891
9906	8.022005	-1.047429	5.375355	-0.035850	0.186642	0.125590	-0.501559	-0.122200	-0.712727	0.847159	0.100467	-0.432365	0.292042
9907	7.028270	-0.418897	5.065848	-0.076129	0.145335	0.126239	-0.498487	-0.121967	-0.717870	0.847852	0.096993	-0.430540	0.293896
9908	7.569674	-0.476344	5.890312	-0.107513	-0.101459	0.150151	-0.496133	-0.115722	-0.718552	0.846290	0.094478	-0.433222	0.295272
9909	8.643606	-1.157043	6.025308	0.041201	-0.084807	0.217167	-0.498528	-0.110505	-0.718169	0.844206	0.093579	-0.434778	0.299212
9910	8.414239	-1.275819	5.968381	0.301648	-0.034313	0.323815	-0.500631	-0.112322	-0.718058	0.841366	0.096063	-0.434184	0.307180
9911	7.865224	-1.145405	5.796476	0.460700	-0.073657	0.421705	-0.504838	-0.116932	-0.717068	0.837198	0.100395	-0.433342	0.318175
9912	7.449472	-0.709404	5.545938	0.530790	-0.020238	0.445090	-0.509737	-0.123542	-0.711249	0.833039	0.105551	-0.431198	0.330111
9913	7.407114	-0.442978	5.633036	0.597317	-0.227021	0.345711	-0.514740	-0.133583	-0.707206	0.827469	0.113848	-0.431693	0.340551
9914	7.814757	-0.585874	5.946046	0.567213	-0.222881	0.311001	-0.522922	-0.144513	-0.700793	0.822054	0.122064	-0.432229	0.350009
9915	8.294745	-0.852620	6.207195	0.550204	-0.209673	0.354806	-0.530055	-0.156273	-0.693352	0.816361	0.129371	-0.432619	0.360081
9916	7.880481	-0.985536	6.035692	0.612131	-0.167689	0.436684	-0.535602	-0.165235	-0.687707	0.810082	0.136789	-0.432068	0.371985
9917	7.613050	-0.953488	5.979371	0.640430	-0.226406	0.492214	-0.545004	-0.172341	-0.678975	0.802631	0.144453	-0.432214	0.384849
9918	7.521773	-0.785439	5.780478	0.667778	-0.222825	0.478155	-0.554538	-0.181394	-0.669228	0.794978	0.152744	-0.432011	0.397551
9919	7.734972	-0.516074	5.842344	0.682753	-0.194452	0.443307	-0.563790	-0.191804	-0.661088	0.787620	0.161192	-0.430908	0.409866
9920	7.927745	-0.457584	5.671650	0.700952	-0.155278	0.389308	-0.571222	-0.199458	-0.651198	0.780726	0.170142	-0.428846	0.421437
9921	7.924777	-0.125233	5.693400	0.692573	-0.086159	0.335413	-0.577013	-0.213111	-0.645907	0.774764	0.178729	-0.425374	0.432266
9922	8.143592	-0.098979	6.003495	0.664835	-0.046627	0.276327	-0.580060	-0.220804	-0.640387	0.769523	0.187076	-0.421333	0.441945
9923	8.365203	-0.457214	6.177299	0.534260	-0.099988	0.175448	-0.584274	-0.232367	-0.635329	0.765147	0.194668	-0.418691	0.448723
9924	7.876006	-1.043866	5.386042	0.392675	0.037818	0.108194	-0.587038	-0.240860	-0.631797	0.762940	0.199440	-0.415035	0.453754
9925	8.391953	-1.029175	5.413074	0.338995	-0.084219	0.160418	-0.587811	-0.251671	-0.628983	0.759463	0.204016	-0.413809	0.458645
9926	7.906409	-1.241624	5.464850	0.448721	-0.108401	0.205334	-0.592844	-0.255371	-0.624158	0.754817	0.210130	-0.412196	0.464963
9927	7.492951	-0.818419	5.272190	0.489569	-0.188252	0.217090	-0.599874	-0.263149	-0.615061	0.749188	0.217430	-0.411321	0.471440
9928	8.256247	-0.921733	5.461323	0.330767	-0.368815	0.152625	-0.608099	-0.269286	-0.605661	0.743242	0.224611	-0.414409	0.474770
9929	9.110087	-1.333114	5.779575	0.162748	-0.152263	0.113784	-0.617127	-0.271701	-0.596445	0.740194	0.227483	-0.415608	0.477110
9930	8.648222	-1.333976	5.337439	0.085200	-0.061838	0.081045	-0.624541	-0.276687	-0.590050	0.738514	0.228681	-0.416113	0.478698
9931	7.783111	-1.132040	5.309449	0.082876	0.022510	0.173595	-0.625851	-0.277799	-0.590457	0.736678	0.228174	-0.415772	0.482053
9932	7.228629	-1.055410	5.395990	0.033447	0.034818	0.199848	-0.627439	-0.272271	-0.592176	0.734886	0.226684	-0.415883	0.485385
9933	7.488851	-1.058994	5.518259	-0.010963	-0.166956	0.159323	-0.630894	-0.269572	-0.589995	0.732021	0.226713	-0.419142	0.486895
9934	8.140610	-1.146170	5.431743	-0.119408	-0.215072	0.044474	-0.638322	-0.265832	-0.585924	0.730321	0.226701	-0.423687	0.485518
9935	8.499201	-1.411659	5.453578	-0.169926	-0.023860	0.015591	-0.639387	-0.263360	-0.585736	0.730753	0.224196	-0.425746	0.484227
9936	8.272288	-1.502694	5.520479	-0.142627	0.113596	-0.064371	-0.637266	-0.260820	-0.588461	0.732980	0.221577	-0.425212	0.482534
9937	7.875215	-1.170657	5.437525	-0.097633	0.144324	-0.033111	-0.636453	-0.259249	-0.591984	0.734972	0.218886	-0.423883	0.481901
9938	7.622177	-1.156735	5.472625	-0.101603	0.228662	-0.055579	-0.630080	-0.259251	-0.597681	0.737883	0.215676	-0.421289	0.481174
9939	8.125224	-1.199289	5.857501	-0.200402	0.280466	-0.089948	-0.624087	-0.258262	-0.605721	0.741977	0.210602	-0.418665	0.479412
9940	8.638712	-1.143482	6.120047	-0.244799	0.231086	-0.157919	-0.617699	-0.253103	-0.615653	0.746440	0.206087	-0.416944	0.475935
9941	8.327160	-0.443996	5.449537	-0.183119	0.286384	-0.083055	-0.609870	-0.254330	-0.621648	0.750373	0.201162	-0.414049	0.474382
9942	8.324929	-0.834528	5.424658	-0.299320	0.094632	-0.058797	-0.604440	-0.249235	-0.627237	0.752904	0.196272	-0.415262	0.471349
9943	7.897465	-1.183662	5.059094	-0.424369	0.105324	-0.058435	-0.604297	-0.241996	-0.631957	0.755969	0.189233	-0.417449	0.467374
9944	7.483727	-0.799822	4.914308	-0.419759	0.049469	-0.055224	-0.601898	-0.234015	-0.638913	0.758459	0.182896	-0.420439	0.463163
9945	8.321375	-0.585709	5.537243	-0.378095	-0.071106	0.014206	-0.603241	-0.219763	-0.642564	0.759086	0.177598	-0.425093	0.459939
9946	8.937609	-0.853831	5.817018	-0.230635	-0.069759	-0.041918	-0.604048	-0.213965	-0.643231	0.759691	0.175107	-0.428160	0.457042
9947	8.568999	-1.047650	5.849408	0.023988	0.041159	0.007337	-0.604451	-0.213563	-0.642563	0.759884	0.174970	-0.427385	0.457497
9948	7.619938	-0.714234	5.411179	0.100376	0.003657	0.040839	-0.606289	-0.218710	-0.640944	0.759186	0.176132	-0.426591	0.458950
9949	7.358876	-0.420192	5.365705	0.080755	0.023240	0.086238	-0.606552	-0.218017	-0.641322	0.758308	0.176377	-0.425831	0.461008
9950	7.987819	-0.153125	5.752080	0.091361	-0.119503	0.089364	-0.608140	-0.220958	-0.639266	0.756139	0.178119	-0.427153	0.462674
9951	8.112760	-0.428562	5.757379	0.057308	-0.171588	-0.024030	-0.612665	-0.221767	-0.633467	0.754702	0.180794	-0.429142	0.462142
9952	8.482045	-0.508349	5.880887	0.086366	-0.196329	-0.027607	-0.616120	-0.221429	-0.630150	0.752955	0.184163	-0.431243	0.461706
9953	7.956302	-0.583257	5.598982	0.116084	-0.173246	0.052543	-0.621559	-0.223899	-0.624640	0.750566	0.187104	-0.432970	0.462796
9954	7.718321	-0.535341	5.401767	0.172123	-0.101487	0.131043	-0.625929	-0.225225	-0.621481	0.747821	0.189508	-0.433424	0.465826
9955	7.918485	-0.409467	5.498211	0.262859	-0.088840	0.166595	-0.629881	-0.232205	-0.618436	0.744524	0.192893	-0.432909	0.470177
9956	8.114972	-0.501843	5.577105	0.370839	-0.041041	0.181286	-0.634251	-0.236447	-0.613889	0.741007	0.197243	-0.430755	0.475871
9957	8.074550	-0.350304	5.514819	0.550110	0.058766	0.194107	-0.636365	-0.240504	-0.611326	0.737493	0.203254	-0.425352	0.483598
9958	7.980100	-0.212086	5.821638	0.686106	0.150096	0.208772	-0.635699	-0.250207	-0.607712	0.733886	0.210141	-0.417345	0.493027
9959	8.215257	-0.304950	6.134503	0.728929	0.044971	0.199675	-0.637008	-0.262982	-0.602830	0.729209	0.218831	-0.410228	0.502076
9960	7.990564	-0.581724	5.433560	0.755652	0.006987	0.168076	-0.638862	-0.276622	-0.595465	0.724190	0.228393	-0.403263	0.510652
9961	8.219028	-1.095768	5.203042	0.791858	-0.041343	0.217639	-0.641762	-0.291650	-0.588382	0.717973	0.238630	-0.396673	0.519828
9962	8.570614	-2.074432	5.624094	0.743748	-0.105894	0.326789	-0.647076	-0.301768	-0.578425	0.710098	0.247803	-0.392006	0.529798
9963	8.048114	-2.394162	5.527494	0.945259	-0.200820	0.488124	-0.656649	-0.310881	-0.563949	0.698530	0.259538	-0.387177	0.542946
9964	8.116061	-1.574847	5.581173	1.089867	-0.364479	0.704355	-0.672058	-0.320249	-0.544836	0.682166	0.273186	-0.383989	0.559081
9965	8.289150	-1.089028	5.637362	1.099209	-0.427952	0.732908	-0.689367	-0.326111	-0.520645	0.664439	0.287267	-0.381419	0.574907
9966	8.088843	-0.872031	5.267347	1.056185	-0.109666	0.637932	-0.703485	-0.331898	-0.499894	0.650006	0.297631	-0.374315	0.590590
9967	7.600055	-0.818990	5.240652	0.893805	-0.089902	0.476140	-0.714926	-0.337457	-0.484151	0.638273	0.306708	-0.367711	0.602766
9968	7.480275	-0.910329	5.251803	0.607835	-0.198458	0.410365	-0.724385	-0.340764	-0.470218	0.628072	0.313832	-0.365422	0.611149
9969	7.805773	-1.363692	5.605875	0.278500	-0.050512	0.375211	-0.732259	-0.335163	-0.460851	0.621357	0.315175	-0.365015	0.617530
9970	8.116302	-1.494520	5.780863	0.213547	-0.109676	0.277604	-0.735994	-0.334993	-0.455432	0.615773	0.317176	-0.365510	0.621792
9971	8.609356	-1.273301	5.588600	0.139483	-0.061068	0.114025	-0.741063	-0.330138	-0.450305	0.613029	0.318765	-0.365280	0.623823
9972	8.428945	-0.508457	5.492274	0.081781	-0.003650	-0.049737	-0.742937	-0.330620	-0.446490	0.613105	0.320206	-0.364013	0.623751
9973	8.104683	-0.194872	5.484859	-0.049171	0.035558	-0.241224	-0.741340	-0.332522	-0.447591	0.616702	0.320861	-0.362653	0.620653
9974	7.820978	-0.405646	5.667592	-0.261409	0.136885	-0.351987	-0.735478	-0.339587	-0.451978	0.623721	0.318506	-0.361964	0.615231
9975	7.672029	-0.881989	5.833745	-0.460095	0.210611	-0.387805	-0.727210	-0.342131	-0.462602	0.632931	0.312873	-0.362486	0.608370
9976	7.818300	-1.254796	5.846851	-0.562957	0.306298	-0.319136	-0.718401	-0.341039	-0.476575	0.642498	0.304329	-0.363454	0.602065
9977	7.635390	-1.335125	5.789399	-0.627450	0.370684	-0.217604	-0.708925	-0.335898	-0.493494	0.651585	0.293213	-0.364870	0.596936
9978	7.819261	-1.057519	6.007025	-0.620126	0.353449	-0.186271	-0.699616	-0.325399	-0.508598	0.659960	0.282266	-0.366567	0.591952
9979	8.212296	-0.791844	6.263235	-0.673257	0.248976	-0.191611	-0.689225	-0.319151	-0.525108	0.667808	0.271643	-0.370115	0.585882
9980	8.541646	-0.378251	5.484261	-0.671153	0.182406	-0.179593	-0.683619	-0.307460	-0.539110	0.674848	0.261867	-0.374563	0.579403
9981	8.799117	-0.508787	5.234319	-0.727831	0.180598	-0.046798	-0.676191	-0.294535	-0.550998	0.680490	0.250157	-0.380288	0.574227
9982	8.332212	-1.309868	5.158637	-0.762469	0.228741	-0.084057	-0.674435	-0.278344	-0.563701	0.686925	0.237787	-0.385495	0.568318
9983	7.354373	-1.247578	5.114315	-0.752580	0.213017	-0.178493	-0.668587	-0.263765	-0.576596	0.694077	0.226272	-0.390275	0.561020
9984	7.081532	-0.825796	5.380865	-0.645401	-0.000682	-0.192581	-0.664995	-0.252569	-0.585862	0.699095	0.218826	-0.396655	0.553214
9985	8.547606	-0.987618	5.705476	-0.593644	-0.176872	-0.154605	-0.664861	-0.238956	-0.592427	0.701932	0.213618	-0.405042	0.545527
9986	9.281243	-1.177633	5.855318	-0.381629	-0.000640	-0.144120	-0.663034	-0.228967	-0.594871	0.705115	0.209446	-0.408625	0.540344
9987	8.273819	-1.212844	5.650481	-0.144766	0.048252	-0.127382	-0.661986	-0.228411	-0.594342	0.707470	0.207884	-0.409043	0.537544
9988	7.056390	-0.970919	5.352744	-0.025708	0.055371	-0.061634	-0.660375	-0.229321	-0.597525	0.708690	0.207454	-0.408314	0.536657
9989	7.030444	-0.816063	5.418504	0.130237	-0.061029	-0.067672	-0.659976	-0.232505	-0.596540	0.708369	0.210479	-0.407550	0.536484
9990	8.087789	-0.565202	5.620415	0.229099	-0.189194	0.012063	-0.662514	-0.237304	-0.590177	0.705727	0.215672	-0.407854	0.537672
9991	8.603488	-0.580383	5.714826	0.230904	-0.144965	0.075069	-0.665709	-0.240996	-0.584576	0.702733	0.219891	-0.407778	0.539937
9992	8.412245	-0.803474	5.841978	0.272521	-0.088521	0.130927	-0.669056	-0.244166	-0.576730	0.699382	0.223631	-0.406681	0.543566
9993	7.794928	-0.703909	5.659104	0.223376	-0.045554	0.155507	-0.673546	-0.246725	-0.574383	0.696324	0.226020	-0.405609	0.547293
9994	7.459501	-0.610275	5.794096	0.202870	-0.042877	0.165981	-0.674881	-0.247043	-0.572145	0.693234	0.227989	-0.404766	0.551010
9995	7.761253	-0.601215	5.838103	0.220247	-0.043179	0.171209	-0.678060	-0.249183	-0.569142	0.690013	0.230177	-0.403710	0.554904
9996	7.941953	-0.502701	5.789326	0.268241	-0.022174	0.144978	-0.679135	-0.250058	-0.566260	0.686981	0.232973	-0.401735	0.558918
9997	7.843324	-0.330484	5.658460	0.346368	-0.000347	0.113377	-0.681412	-0.249165	-0.562284	0.684124	0.236894	-0.398359	0.563174
9998	7.831763	-0.196128	5.810764	0.411272	0.126684	0.062070	-0.680080	-0.255934	-0.560850	0.682465	0.240614	-0.392308	0.567839
9999	8.466543	-0.114992	6.543033	0.460832	0.090303	0.057558	-0.676900	-0.263237	-0.559441	0.680338	0.245518	-0.386039	0.572569
10000	7.763367	-0.657029	5.834838	0.377147	0.129772	-0.004075	-0.677135	-0.272220	-0.558829	0.679521	0.249209	-0.379958	0.576002
10001	8.133861	-0.590071	5.638367	0.300463	0.044028	-0.071210	-0.673554	-0.281177	-0.557324	0.679233	0.253437	-0.375469	0.577439
10002	8.364017	-1.184523	5.653644	0.196666	0.011269	0.049470	-0.673425	-0.286179	-0.554664	0.677752	0.255627	-0.373328	0.579597
10003	8.329756	-1.635894	5.667379	0.236310	0.036238	0.105291	-0.674999	-0.286738	-0.555321	0.675635	0.257727	-0.370599	0.582882
10004	7.673216	-1.566251	5.586683	0.375288	0.027150	0.179764	-0.674218	-0.288967	-0.553137	0.671794	0.261161	-0.366808	0.588167
10005	7.358298	-1.368919	5.327997	0.480009	-0.143774	0.226004	-0.679530	-0.293526	-0.546092	0.665569	0.267709	-0.364245	0.593864
10006	8.136022	-1.492331	5.567359	0.440698	-0.297685	0.238029	-0.687781	-0.296788	-0.534795	0.658183	0.275379	-0.364260	0.598562
10007	8.546350	-1.238182	5.534864	0.436050	-0.211948	0.227856	-0.693136	-0.299887	-0.523253	0.651489	0.282055	-0.363094	0.603464
10008	8.497949	-1.203131	5.475947	0.342080	-0.087695	0.260744	-0.698322	-0.302234	-0.516428	0.645759	0.285691	-0.361598	0.608788
10009	7.715048	-1.117017	5.320921	0.258684	-0.002635	0.241035	-0.703637	-0.301798	-0.511387	0.641316	0.287382	-0.359906	0.613672
10010	7.321496	-1.387500	5.500499	0.093746	0.060046	0.175371	-0.704181	-0.299747	-0.510291	0.639045	0.286617	-0.359016	0.616912
10011	7.459918	-1.428021	5.545151	-0.035151	-0.102678	0.086341	-0.707363	-0.297725	-0.508914	0.637440	0.286847	-0.361319	0.617121
10012	7.931250	-1.503221	5.833441	-0.050988	-0.090856	0.108311	-0.708960	-0.293739	-0.508823	0.635751	0.286556	-0.363762	0.617563
10013	8.440059	-1.854141	6.000714	0.038112	-0.058922	0.133554	-0.710178	-0.290744	-0.506389	0.633439	0.286796	-0.364883	0.619163
10014	8.018942	-1.466375	5.945743	0.190135	-0.044986	0.127811	-0.712716	-0.289157	-0.502923	0.630438	0.288854	-0.363859	0.621867
10015	7.622198	-1.092225	5.785898	0.213711	-0.090387	0.124022	-0.716571	-0.291469	-0.497815	0.626983	0.291741	-0.363126	0.624435
10016	7.501466	-0.926309	5.803155	0.167503	-0.070587	0.059630	-0.717525	-0.292082	-0.493747	0.624752	0.294315	-0.362296	0.625944
10017	7.440629	-0.976339	5.544764	0.011690	-0.095997	-0.020242	-0.717268	-0.295284	-0.491446	0.624237	0.295765	-0.363286	0.625200
10018	7.743229	-1.255362	5.516851	-0.123871	-0.078594	-0.065079	-0.718082	-0.293523	-0.489434	0.625218	0.295699	-0.365461	0.622979
10019	8.110292	-1.363020	5.308288	-0.210648	0.064237	-0.107967	-0.716083	-0.293190	-0.492333	0.628261	0.292994	-0.366708	0.620458
10020	8.225299	-1.167421	5.751524	-0.240861	0.214817	-0.170253	-0.711146	-0.292492	-0.499978	0.633346	0.288573	-0.366019	0.617761
10021	8.518682	-0.812562	6.362402	-0.304500	0.204664	-0.222418	-0.703950	-0.293963	-0.508995	0.639319	0.283739	-0.365952	0.613875
10022	8.149223	-0.426920	5.800145	-0.387370	0.172773	-0.357569	-0.694010	-0.290027	-0.517663	0.647142	0.279289	-0.366480	0.607369
10023	8.041975	-0.196017	4.977806	-0.513346	0.126193	-0.326853	-0.686808	-0.289546	-0.528219	0.654850	0.273451	-0.369287	0.600019
10024	8.102218	-0.723094	4.959225	-0.572868	0.080639	-0.347679	-0.680143	-0.287001	-0.538599	0.662704	0.267545	-0.373205	0.591575
10025	8.182864	-1.041803	5.180432	-0.610007	-0.013296	-0.307665	-0.672184	-0.281704	-0.547356	0.669429	0.261876	-0.379002	0.582789
10026	8.109979	-1.017139	5.201838	-0.593021	0.043406	-0.150561	-0.668458	-0.273278	-0.555759	0.674594	0.254564	-0.384559	0.576399
10027	8.138559	-1.055313	5.558994	-0.429027	0.070442	-0.014879	-0.666860	-0.265322	-0.561395	0.677441	0.248065	-0.388563	0.573199
10028	8.468733	-1.106563	5.986482	-0.203670	-0.038229	0.104587	-0.667272	-0.255352	-0.564086	0.676960	0.244947	-0.391968	0.572789
10029	8.510948	-1.007157	5.744786	-0.011111	0.013261	0.074509	-0.667268	-0.253541	-0.565364	0.676240	0.244066	-0.392379	0.573734
10030	8.003450	-0.836657	5.647554	0.058631	0.030444	0.016688	-0.668865	-0.250666	-0.564770	0.676004	0.244404	-0.391410	0.574529
10031	7.429588	-0.800399	5.448248	0.097149	-0.033854	-0.011614	-0.669149	-0.252644	-0.561390	0.675380	0.246212	-0.390779	0.574921
10032	7.357041	-0.676125	5.681722	0.179082	-0.102404	-0.025153	-0.669403	-0.255548	-0.561183	0.674011	0.250010	-0.390021	0.575402
10033	7.874069	-0.490609	5.626414	0.293343	-0.177530	0.020591	-0.671942	-0.261182	-0.554311	0.670903	0.255866	-0.389193	0.577018
10034	8.288558	-0.325741	5.762046	0.360159	-0.201961	0.086666	-0.674620	-0.266830	-0.546518	0.666500	0.262349	-0.388224	0.579856
10035	8.359526	-0.285868	5.613272	0.342055	-0.176102	0.116455	-0.681535	-0.275326	-0.535072	0.661974	0.268090	-0.387246	0.583060
10036	8.104745	-0.185111	5.480153	0.320160	-0.085391	0.141148	-0.685525	-0.279172	-0.528811	0.657924	0.272259	-0.385416	0.586912
10037	7.914862	-0.184251	5.549929	0.319525	-0.030486	0.204951	-0.688966	-0.284228	-0.524681	0.653546	0.275306	-0.383191	0.591818
10038	8.055185	-0.275683	5.806891	0.399433	0.003314	0.285968	-0.693219	-0.284048	-0.520441	0.647964	0.278307	-0.380010	0.598565
10039	8.152358	-0.278016	5.942631	0.471082	-0.012842	0.329343	-0.696289	-0.285250	-0.515186	0.641299	0.282124	-0.376336	0.606229
10040	7.958712	-0.108371	5.898671	0.589326	0.016568	0.349967	-0.700537	-0.285618	-0.511220	0.633811	0.286842	-0.370954	0.615141
10041	7.851965	-0.079207	5.758692	0.683576	0.029070	0.346218	-0.704531	-0.288498	-0.504940	0.625831	0.292639	-0.364075	0.624618
10042	8.127667	0.049293	5.778367	0.788441	0.010762	0.291810	-0.709985	-0.295713	-0.495450	0.617574	0.300231	-0.355782	0.633942
10043	8.631063	0.060507	6.130101	0.830881	-0.083838	0.223462	-0.713733	-0.304866	-0.484171	0.609138	0.310036	-0.347501	0.641928
10044	7.904501	-0.293358	5.546193	0.796750	-0.084857	0.157186	-0.719060	-0.313894	-0.473141	0.601526	0.319722	-0.339269	0.648723
10045	7.661476	-0.341222	5.013585	0.709412	-0.075397	0.108583	-0.723199	-0.325821	-0.461125	0.595081	0.328588	-0.331561	0.654198
10046	8.095654	-0.904207	5.537923	0.715373	-0.153623	0.173894	-0.728548	-0.332243	-0.448729	0.587037	0.337946	-0.325168	0.659884
10047	7.590350	-1.617299	5.437747	0.965450	-0.182083	0.307407	-0.734976	-0.339272	-0.432920	0.575206	0.349704	-0.316533	0.668320
10048	8.334206	-1.685756	5.782792	1.079723	-0.340916	0.546620	-0.746329	-0.346145	-0.411422	0.558042	0.363129	-0.309785	0.678793
10049	8.504495	-1.742752	5.535911	1.245821	-0.330377	0.783450	-0.761691	-0.346203	-0.386211	0.536099	0.376543	-0.302120	0.692485
10050	9.030894	-1.562976	5.773289	1.237196	-0.224014	0.897235	-0.780769	-0.341477	-0.360090	0.512784	0.387331	-0.294036	0.707510
10051	8.634471	-1.142206	5.568094	1.199713	-0.120183	0.879215	-0.796670	-0.335170	-0.336458	0.490137	0.396008	-0.285021	0.722293
10052	7.653500	-0.772048	5.564547	1.087108	0.075410	0.742962	-0.807889	-0.327737	-0.321773	0.471066	0.401237	-0.274384	0.736084
10053	6.851834	-0.525354	5.610792	0.749971	0.092514	0.615622	-0.816294	-0.321453	-0.312257	0.456429	0.403460	-0.267387	0.746590
10054	6.755268	-1.136887	6.107957	0.422012	0.081483	0.477039	-0.821629	-0.309940	-0.309888	0.446321	0.403544	-0.264193	0.753759
10055	7.380131	-1.624370	6.241549	0.155898	-0.103994	0.284669	-0.826161	-0.302426	-0.307209	0.440235	0.404890	-0.265081	0.756299
10056	8.251734	-1.609113	5.940755	0.120153	-0.132767	0.127816	-0.828617	-0.296472	-0.299714	0.436646	0.407307	-0.265489	0.756939
10057	8.328031	-1.128902	5.480929	0.035666	-0.012581	0.088238	-0.831434	-0.294911	-0.294406	0.434962	0.407212	-0.265818	0.757844
10058	8.178284	-0.961007	5.341497	0.031146	0.118581	-0.017834	-0.828808	-0.293233	-0.293997	0.435624	0.405814	-0.264188	0.758783
10059	7.861429	-0.591373	5.528417	-0.100135	0.267600	-0.194183	-0.826358	-0.297392	-0.301588	0.440797	0.401756	-0.261836	0.758770
10060	7.672111	-0.865161	5.848511	-0.395624	0.351022	-0.349217	-0.815403	-0.305245	-0.316016	0.451098	0.394771	-0.261941	0.756342
10061	8.276623	-0.984340	6.498723	-0.650389	0.256565	-0.453301	-0.806545	-0.311019	-0.332753	0.464379	0.387166	-0.265891	0.750837
10062	8.714215	-0.721179	6.068624	-0.777162	0.333393	-0.394235	-0.798377	-0.309904	-0.348955	0.478027	0.377005	-0.271389	0.745457
10063	8.816974	-0.744424	5.455738	-0.800789	0.129232	-0.238599	-0.791265	-0.308107	-0.365398	0.488247	0.368498	-0.280321	0.739759
10064	8.381615	-1.206978	5.035472	-0.755101	0.186932	-0.200212	-0.786587	-0.302127	-0.376090	0.497780	0.359465	-0.288181	0.734814
10065	7.547134	-0.792160	4.830626	-0.663027	0.155708	-0.239995	-0.780386	-0.299349	-0.394346	0.506890	0.351778	-0.294725	0.729693
10066	7.909237	-0.372711	5.254391	-0.532068	-0.082494	-0.220975	-0.775864	-0.297019	-0.400378	0.513363	0.348894	-0.301783	0.723642
10067	8.832070	-0.664134	5.427475	-0.348599	-0.152119	-0.179664	-0.776259	-0.295911	-0.401011	0.517427	0.348478	-0.307240	0.718635
10068	8.755707	-1.252911	5.386958	-0.042398	-0.003310	-0.126005	-0.774797	-0.296711	-0.402088	0.519531	0.348889	-0.307033	0.717004
10069	8.125589	-0.856277	5.131126	0.250488	0.066021	-0.001199	-0.774275	-0.301435	-0.399295	0.518156	0.350456	-0.302881	0.718998
10070	7.590508	-0.436218	4.878276	0.523749	-0.041232	0.137132	-0.775901	-0.307630	-0.390995	0.512252	0.355655	-0.296748	0.723221
10071	8.286977	0.122876	5.146182	0.687012	-0.118022	0.256861	-0.779916	-0.313043	-0.380954	0.502859	0.362775	-0.289944	0.729013
10072	8.399585	0.279775	5.358893	0.707048	-0.060751	0.162765	-0.783151	-0.315131	-0.371247	0.494976	0.369817	-0.281427	0.734188
10073	8.400678	0.515029	5.597089	0.628587	-0.039905	0.204899	-0.786640	-0.319429	-0.361582	0.487035	0.375413	-0.274181	0.739383
10074	8.079680	0.106565	5.465514	0.547780	-0.065833	0.229476	-0.790387	-0.321916	-0.353456	0.479160	0.380466	-0.268455	0.744032
10075	7.951207	0.167383	5.333752	0.537490	-0.084249	0.241637	-0.795097	-0.324752	-0.340336	0.470986	0.385534	-0.263161	0.748520
10076	8.015224	0.302447	5.363252	0.489686	-0.078219	0.267958	-0.800050	-0.325477	-0.330590	0.462773	0.389916	-0.258638	0.752936
10077	8.127772	0.422036	5.437417	0.455708	-0.049426	0.283845	-0.803788	-0.324617	-0.325158	0.454675	0.393394	-0.254482	0.757464
10078	8.071718	0.435488	5.581763	0.383500	-0.025414	0.291093	-0.807950	-0.321167	-0.317437	0.447130	0.395795	-0.251212	0.761783
10079	8.071323	0.385880	5.677920	0.310656	-0.024681	0.279101	-0.812744	-0.319070	-0.312367	0.440310	0.397548	-0.248917	0.765587
10080	8.075971	0.360821	5.745255	0.205654	0.067331	0.256994	-0.816210	-0.314721	-0.309627	0.435085	0.397073	-0.247235	0.769356
10081	7.834847	0.347037	5.862010	0.108375	0.079054	0.229364	-0.820192	-0.308418	-0.309079	0.431131	0.395675	-0.246676	0.772475
10082	7.797830	0.301198	6.084978	-0.008849	0.105643	0.153023	-0.820437	-0.305893	-0.312444	0.429377	0.393243	-0.247134	0.774545
10083	7.759037	0.321206	6.061945	-0.086093	0.111320	0.057308	-0.819764	-0.303641	-0.315296	0.429788	0.390499	-0.247894	0.775462
10084	7.634590	0.273112	6.117405	-0.185051	0.106049	-0.000001	-0.819074	-0.300531	-0.320496	0.431777	0.387294	-0.249873	0.775329
10085	7.629370	0.196370	6.036528	-0.241062	0.121120	-0.039912	-0.818088	-0.302367	-0.327373	0.434957	0.383523	-0.252142	0.774691
10086	7.920973	0.158010	6.206005	-0.247203	0.124645	-0.045067	-0.814880	-0.299488	-0.334173	0.438199	0.379695	-0.254564	0.773958
10087	8.035972	-0.181299	6.067764	-0.270538	0.167128	-0.069250	-0.811664	-0.296596	-0.342024	0.442275	0.375074	-0.256617	0.773215
10088	8.615086	-0.163483	6.202343	-0.317163	0.102536	-0.114565	-0.807785	-0.295635	-0.349393	0.446965	0.371294	-0.259774	0.771285
10089	8.292428	-0.534873	5.572535	-0.332000	0.138022	-0.184219	-0.803762	-0.296320	-0.357583	0.453081	0.367149	-0.262148	0.768894
10090	8.331467	-0.580158	5.246527	-0.200704	0.189947	-0.212358	-0.800127	-0.295470	-0.367317	0.458826	0.363547	-0.261973	0.767256
10091	8.270754	-0.913535	5.587015	-0.114538	0.208010	-0.079074	-0.796344	-0.298759	-0.377135	0.462048	0.359745	-0.261137	0.767400
10092	7.459903	-1.464903	5.367867	-0.016106	0.248225	0.045415	-0.792596	-0.300715	-0.383246	0.462783	0.355575	-0.259442	0.769472
10093	7.127217	-1.731012	5.543680	0.040300	0.022153	0.115240	-0.791780	-0.297890	-0.387664	0.460903	0.355026	-0.259378	0.770875
10094	8.442353	-1.883018	5.976036	0.063399	-0.162041	0.229139	-0.793933	-0.294648	-0.383773	0.456112	0.356940	-0.261552	0.772105
10095	8.836193	-1.517993	6.027826	0.036396	-0.053363	0.215594	-0.799389	-0.287285	-0.380828	0.452277	0.356989	-0.263014	0.773840
10096	8.141301	-1.369106	5.835340	0.094918	0.087437	0.140684	-0.801100	-0.283966	-0.382590	0.449895	0.355786	-0.261780	0.776197
10097	7.087574	-0.993750	5.637419	0.148788	0.065059	0.009419	-0.802408	-0.286879	-0.382506	0.449056	0.356086	-0.258969	0.777487
10098	6.622220	-1.105466	5.564252	-0.007671	0.007241	-0.007795	-0.801877	-0.288813	-0.382023	0.449291	0.355978	-0.258994	0.777393
10099	7.127662	-1.598252	5.831280	-0.076687	-0.127804	-0.063669	-0.801886	-0.289106	-0.380715	0.450181	0.357603	-0.260916	0.775487
10100	8.076594	-1.604745	5.901278	-0.137123	-0.093123	-0.035333	-0.802169	-0.288166	-0.378854	0.451254	0.358024	-0.263657	0.773740
10101	8.178338	-1.630538	6.179438	-0.072350	-0.055582	-0.014460	-0.803623	-0.286103	-0.379328	0.451702	0.358299	-0.265246	0.772808
10102	7.824558	-1.374798	6.157352	0.018547	-0.046870	-0.047928	-0.802059	-0.287920	-0.376353	0.452085	0.359477	-0.265066	0.772098
10103	7.558969	-1.031614	6.061834	0.095324	-0.057222	-0.084895	-0.803390	-0.292121	-0.372747	0.452402	0.361648	-0.263576	0.771408
10104	7.433064	-0.946600	5.935200	0.037465	-0.061397	-0.119658	-0.803921	-0.296576	-0.370203	0.453671	0.363597	-0.262712	0.770041
10105	7.505432	-1.049569	5.970804	-0.013274	-0.052635	-0.152608	-0.802571	-0.302483	-0.371381	0.455835	0.365050	-0.262358	0.768193
10106	7.711376	-1.195125	6.022087	-0.065353	-0.021302	-0.178488	-0.798862	-0.306721	-0.371755	0.458973	0.365744	-0.262283	0.766018
10107	7.660276	-1.169419	6.151965	-0.086704	0.037859	-0.153844	-0.798461	-0.309763	-0.371030	0.462150	0.365116	-0.262222	0.764426
10108	7.565126	-1.166338	6.386657	-0.082335	0.091697	-0.136271	-0.794608	-0.312455	-0.373476	0.465330	0.363699	-0.261660	0.763364
10109	7.319765	-1.096148	6.376375	-0.079514	0.138447	-0.107408	-0.790998	-0.315949	-0.378171	0.468261	0.361314	-0.260886	0.762970
10110	7.188764	-1.026991	6.370700	-0.088453	0.135246	-0.118758	-0.786709	-0.322183	-0.383977	0.471441	0.359069	-0.260137	0.762327
10111	7.614068	-1.095296	6.510027	-0.074186	0.145228	-0.102996	-0.782455	-0.322222	-0.388477	0.474288	0.356566	-0.259238	0.762042
10112	7.870872	-0.917690	6.274173	-0.055532	0.103042	-0.097918	-0.779138	-0.324515	-0.390123	0.476730	0.355006	-0.258435	0.761519
10113	8.416986	-0.699031	6.492278	-0.062266	-0.006438	-0.035342	-0.775962	-0.325574	-0.391218	0.477666	0.354570	-0.259280	0.760848
10114	8.292040	-0.536186	5.911515	-0.060076	0.013135	0.055380	-0.775564	-0.323066	-0.392749	0.477343	0.353538	-0.260491	0.761117
10115	8.063743	-0.585290	5.259902	-0.133790	0.114240	0.112543	-0.776492	-0.318918	-0.393974	0.477148	0.349842	-0.262336	0.762312
10116	7.449170	-0.852322	5.079010	-0.268605	0.184188	0.075558	-0.774864	-0.313830	-0.402033	0.478851	0.344099	-0.265223	0.762859
10117	6.952598	-0.851949	5.211555	-0.314717	0.142840	-0.037894	-0.773904	-0.305430	-0.410547	0.482312	0.339027	-0.268517	0.761797
10118	6.915769	-0.414026	5.591529	-0.248287	-0.095192	-0.045790	-0.772706	-0.301234	-0.413889	0.484198	0.338354	-0.272933	0.759326
10119	8.374770	-0.477219	6.222798	-0.159919	-0.382233	0.019668	-0.774080	-0.298002	-0.408559	0.482854	0.342441	-0.279302	0.756027
10120	9.790538	-0.539345	6.351440	0.001088	-0.212861	0.035608	-0.776239	-0.297685	-0.402623	0.481151	0.345494	-0.281617	0.754864
10121	9.000475	-0.855804	6.166634	0.165148	-0.074141	0.038049	-0.778393	-0.297361	-0.397213	0.478988	0.347977	-0.280222	0.755618
10122	7.507619	-0.730641	5.665360	0.216199	-0.043025	0.063034	-0.781585	-0.301742	-0.391625	0.476304	0.350374	-0.277829	0.757089
10123	6.379405	-0.628019	5.382950	0.278332	-0.049649	0.138532	-0.784253	-0.301819	-0.387665	0.471952	0.352986	-0.275159	0.759572
10124	7.090570	-0.515710	5.431077	0.487186	-0.397664	0.207687	-0.789350	-0.303259	-0.376092	0.463174	0.362474	-0.272993	0.761286
10125	8.823672	-0.428849	5.450390	0.557280	-0.487053	0.217957	-0.794528	-0.303714	-0.355168	0.453087	0.373826	-0.270668	0.762696
10126	9.024045	-0.284945	5.452653	0.623414	-0.325558	0.246151	-0.800746	-0.304850	-0.335696	0.442903	0.383092	-0.265956	0.765732
10127	8.401528	-0.243561	5.266650	0.505739	-0.193609	0.257233	-0.807862	-0.304847	-0.319743	0.434017	0.389182	-0.261973	0.769115
10128	7.839126	-0.305846	5.189165	0.379537	-0.102195	0.290924	-0.813487	-0.302266	-0.309926	0.426047	0.392541	-0.259294	0.772762
10129	7.959160	-0.143246	5.319460	0.341327	-0.119912	0.215102	-0.816201	-0.298388	-0.302207	0.419406	0.396224	-0.256797	0.775346
10130	8.149422	-0.048709	5.403580	0.328893	-0.133737	0.208141	-0.820193	-0.298488	-0.297449	0.413004	0.399971	-0.254540	0.777599
10131	8.246778	-0.012585	5.573761	0.270951	-0.081624	0.144796	-0.823155	-0.298476	-0.289806	0.408177	0.402793	-0.252200	0.779451
10132	8.241990	0.015752	5.649337	0.163311	-0.059335	0.113769	-0.825205	-0.294860	-0.282623	0.404776	0.404518	-0.251059	0.780699
10133	8.017479	-0.093972	5.648119	0.066177	0.047381	0.048040	-0.826930	-0.294618	-0.281291	0.403763	0.404130	-0.250042	0.781750
10134	7.909686	-0.210056	5.692541	-0.018967	0.095949	0.003937	-0.827445	-0.292382	-0.283871	0.404331	0.402499	-0.249604	0.782438
10135	7.958290	-0.206462	5.768952	-0.046039	0.091710	-0.045707	-0.825017	-0.291160	-0.291224	0.405924	0.400966	-0.249196	0.782530
10136	8.309378	-0.074458	5.852312	-0.032934	0.125464	-0.090966	-0.821829	-0.293034	-0.293387	0.408268	0.399218	-0.247989	0.782588
10137	8.687888	-0.246338	5.954925	-0.097741	0.098333	-0.118688	-0.819297	-0.294215	-0.296189	0.411454	0.397515	-0.247725	0.781869
10138	8.733747	-0.378841	5.608146	-0.175555	0.082728	-0.194374	-0.817283	-0.297609	-0.299161	0.416307	0.395771	-0.248258	0.780014
10139	8.239937	-0.462702	5.013021	-0.086463	0.149166	-0.225047	-0.814839	-0.303166	-0.305335	0.421295	0.393902	-0.246545	0.778824
10140	7.952400	-0.505331	5.140124	0.045581	0.168186	-0.164359	-0.809752	-0.310074	-0.311816	0.424353	0.392503	-0.243148	0.778939
10141	7.683736	-0.686859	5.080790	0.155322	0.142637	-0.039170	-0.807601	-0.315126	-0.314560	0.424484	0.391860	-0.239191	0.780415
10142	7.429500	-0.934433	4.836160	0.283813	0.103101	0.078954	-0.808122	-0.316649	-0.314587	0.421553	0.392303	-0.234532	0.783190
10143	7.934101	-1.106920	5.335375	0.250698	-0.107920	0.162289	-0.809590	-0.317247	-0.312091	0.416559	0.395412	-0.232807	0.784811
10144	9.300789	-1.179367	5.777359	0.219607	-0.208527	0.212037	-0.813897	-0.312153	-0.303548	0.410748	0.399487	-0.232899	0.785783
10145	9.083244	-0.925083	5.781161	0.226225	-0.049429	0.208048	-0.818968	-0.308690	-0.297529	0.405439	0.401230	-0.231476	0.788069
10146	8.445411	-0.575890	5.650743	0.176918	-0.018284	0.155808	-0.823222	-0.306012	-0.294291	0.401491	0.402263	-0.230102	0.789964
10147	7.671418	-0.256683	5.263958	0.087120	0.020410	-0.013196	-0.823634	-0.307292	-0.291685	0.401096	0.402787	-0.228527	0.790354
10148	6.946683	-0.590949	5.321947	-0.078306	-0.040524	-0.046982	-0.824942	-0.307430	-0.292730	0.402295	0.403051	-0.229726	0.789262
10149	7.682354	-0.839820	5.524174	-0.167284	-0.189535	-0.096722	-0.826279	-0.306638	-0.290864	0.404294	0.405202	-0.233185	0.786118
10150	8.278446	-1.265637	5.591510	-0.258267	-0.092145	-0.038473	-0.825628	-0.307338	-0.289569	0.406643	0.404751	-0.237730	0.783775
10151	8.467688	-1.373525	5.542018	-0.191128	-0.079702	0.020720	-0.825777	-0.303201	-0.289354	0.407462	0.404397	-0.241656	0.782330
10152	8.381413	-1.165219	5.430752	-0.063136	-0.047935	0.051802	-0.827121	-0.300200	-0.287577	0.406957	0.404414	-0.243477	0.782019
10153	8.105642	-0.878950	5.441198	-0.011829	0.031797	0.072740	-0.827524	-0.298689	-0.287281	0.406036	0.403512	-0.244128	0.782761
10154	7.868274	-0.696725	5.391163	-0.112903	0.150541	0.022725	-0.827754	-0.296417	-0.292491	0.407346	0.400159	-0.244877	0.783567
10155	7.989559	-0.774815	5.333980	-0.245254	0.282567	-0.082903	-0.825838	-0.294622	-0.301931	0.411946	0.394168	-0.245887	0.783882
10156	8.382210	-0.907461	6.049428	-0.310720	0.336799	-0.174937	-0.820708	-0.295213	-0.316568	0.418783	0.387208	-0.246609	0.783501
10157	9.042378	-1.112689	6.534897	-0.349416	0.374974	-0.261813	-0.812946	-0.296619	-0.330319	0.427377	0.379701	-0.247046	0.782396
10158	7.791585	-0.446234	5.628951	-0.177314	0.511774	-0.236031	-0.804350	-0.301419	-0.347824	0.434929	0.371354	-0.243657	0.783303
10159	6.495292	0.016445	5.186055	-0.187278	0.349304	-0.102389	-0.798296	-0.304084	-0.361588	0.439588	0.364774	-0.242911	0.784026
10160	6.939223	-0.156306	5.536544	-0.305431	0.079377	-0.008517	-0.792937	-0.302783	-0.372903	0.442395	0.360897	-0.246982	0.782969
10161	8.288482	-0.732671	5.901536	-0.511426	-0.115064	-0.016917	-0.794125	-0.294743	-0.376414	0.445738	0.358284	-0.255995	0.779369
10162	8.465501	-0.820298	6.005160	-0.536598	0.014129	-0.002484	-0.794136	-0.284901	-0.379636	0.449680	0.353309	-0.264221	0.776626
10163	8.235305	-1.011090	6.315273	-0.467104	-0.000712	0.018193	-0.793313	-0.275540	-0.387867	0.452652	0.349065	-0.271727	0.774225
10164	7.989042	-0.701539	6.172824	-0.249664	0.057798	-0.020726	-0.792248	-0.271345	-0.391209	0.455052	0.346049	-0.274951	0.773033
10165	7.522409	-0.637129	5.978705	-0.133496	-0.002203	-0.134710	-0.793021	-0.268272	-0.394691	0.458032	0.345669	-0.276206	0.770993
10166	7.222466	-0.319294	6.007108	-0.010649	-0.117670	-0.229679	-0.793020	-0.272991	-0.392681	0.461000	0.348687	-0.275878	0.767976
10167	7.446838	-0.233840	6.007985	0.000449	-0.110463	-0.198264	-0.790920	-0.278677	-0.388998	0.463437	0.351543	-0.275566	0.765315
10168	7.805799	-0.431587	6.050147	0.036662	-0.145966	-0.187926	-0.790542	-0.283977	-0.384375	0.465286	0.355174	-0.275068	0.762691
10169	7.922739	-0.426691	5.955504	0.083509	-0.131937	-0.107759	-0.792668	-0.289303	-0.379734	0.465629	0.358625	-0.274292	0.761145
10170	7.825354	-0.428628	5.986782	0.096650	-0.093616	0.000457	-0.793225	-0.292687	-0.374540	0.464454	0.360972	-0.273730	0.760956
10171	7.582305	-0.377954	5.983433	0.117265	-0.101962	0.077089	-0.795893	-0.293042	-0.370454	0.461908	0.363256	-0.273459	0.761516
10172	7.685878	-0.143281	5.974696	0.121536	-0.118525	0.124995	-0.799096	-0.291052	-0.366580	0.458547	0.365509	-0.273662	0.762396
10173	7.871039	-0.096815	6.019507	0.094103	-0.092147	0.124302	-0.801645	-0.288926	-0.362052	0.455510	0.367162	-0.273953	0.763317
10174	7.814633	-0.169319	6.034306	0.120464	0.002421	0.100069	-0.803519	-0.285935	-0.359876	0.453120	0.367709	-0.272846	0.764871
10175	7.675830	-0.192060	6.003290	0.151862	0.037228	0.096568	-0.806701	-0.285997	-0.357489	0.450798	0.368052	-0.270831	0.766792
10176	7.623211	-0.075141	5.788248	0.190260	0.130000	0.072274	-0.808539	-0.287947	-0.357514	0.448993	0.367417	-0.267287	0.769394
10177	8.085015	-0.104708	6.128256	0.231999	0.080650	0.068601	-0.806559	-0.287645	-0.358048	0.446748	0.367958	-0.263397	0.771780
10178	8.528741	-0.805011	6.110456	0.176206	0.121700	-0.019948	-0.808129	-0.289865	-0.358343	0.446411	0.367791	-0.259463	0.773386
10179	7.810462	-0.587398	5.427954	0.226353	0.106186	-0.090932	-0.806780	-0.292858	-0.360778	0.446782	0.368717	-0.254255	0.774460
10180	8.139594	-0.871128	5.585806	0.229546	-0.046886	-0.036341	-0.806253	-0.299379	-0.357757	0.445435	0.371706	-0.250875	0.774909
10181	8.173412	-0.915071	5.581978	0.297845	-0.035756	-0.001608	-0.807053	-0.304540	-0.354174	0.443128	0.375006	-0.246506	0.776043
10182	7.779567	-0.823405	5.720713	0.395454	-0.024717	0.031215	-0.809336	-0.308100	-0.347394	0.439560	0.378763	-0.240837	0.778026
10183	7.841439	-0.646608	5.709694	0.378255	-0.171278	0.025606	-0.812947	-0.312663	-0.338785	0.435516	0.384703	-0.236607	0.778683
10184	8.534698	-0.691563	5.724517	0.211392	-0.177199	0.026189	-0.815386	-0.315567	-0.329363	0.432661	0.389206	-0.235081	0.778498
10185	8.412617	-0.754079	5.765189	0.081670	-0.102815	0.026766	-0.818605	-0.314020	-0.323263	0.431168	0.391479	-0.234903	0.778241
10186	7.878150	-0.631174	5.602526	0.002997	-0.046343	0.039270	-0.819691	-0.313108	-0.319821	0.430310	0.392083	-0.235572	0.778210
10187	7.328424	-0.619923	5.450733	-0.088815	0.006211	0.083212	-0.821402	-0.312428	-0.320320	0.429775	0.390909	-0.237563	0.778490
10188	7.434114	-0.821992	5.641544	-0.181021	-0.044831	0.038017	-0.823780	-0.307600	-0.321916	0.430385	0.389907	-0.241076	0.777576
10189	7.876409	-0.913800	5.697818	-0.206146	-0.158728	0.008189	-0.825141	-0.303793	-0.318414	0.431120	0.390617	-0.245737	0.775350
10190	8.228264	-1.052254	5.871742	-0.206061	-0.096405	-0.016859	-0.828050	-0.300782	-0.318596	0.432407	0.390489	-0.249588	0.773465
10191	8.078880	-1.199919	5.950573	-0.136336	-0.070917	-0.003913	-0.828855	-0.298313	-0.318016	0.433189	0.390464	-0.252330	0.772149
10192	7.895478	-0.961304	5.808084	-0.034744	-0.122415	0.004313	-0.830333	-0.298371	-0.314589	0.432766	0.392074	-0.253968	0.771033
10193	7.925645	-0.798672	5.785489	-0.015863	-0.107527	-0.006180	-0.832739	-0.298448	-0.310368	0.432447	0.393644	-0.255150	0.770021
10194	7.930485	-0.808153	5.761028	-0.023365	-0.093816	-0.039263	-0.833164	-0.297109	-0.307447	0.432725	0.395137	-0.256007	0.768815
10195	7.901142	-0.839087	5.727366	-0.082606	-0.050733	-0.080838	-0.833562	-0.298506	-0.306421	0.434367	0.395614	-0.257134	0.767266
10196	7.866607	-0.918947	5.731870	-0.123564	0.017867	-0.089244	-0.832770	-0.299330	-0.306180	0.436788	0.394769	-0.258171	0.765977
10197	7.681178	-1.000058	5.747106	-0.152226	0.063381	-0.078584	-0.830903	-0.299416	-0.308823	0.439522	0.392843	-0.259389	0.764992
10198	7.612511	-1.077929	5.817802	-0.203194	0.105146	-0.097508	-0.830092	-0.297848	-0.312084	0.443143	0.389992	-0.260813	0.763876
10199	7.695665	-0.996635	5.865466	-0.227912	0.154095	-0.141778	-0.826856	-0.299091	-0.320411	0.447882	0.386289	-0.261884	0.762626
10200	8.469376	-0.912251	6.415391	-0.292763	0.200042	-0.159659	-0.822313	-0.298255	-0.328312	0.453624	0.381477	-0.263335	0.761154
10201	8.407254	-0.708124	6.443946	-0.256069	0.207790	-0.220833	-0.816955	-0.300288	-0.337985	0.460022	0.377058	-0.263714	0.759382
10202	7.695156	-0.303776	5.553302	-0.209306	0.209431	-0.215892	-0.813339	-0.302385	-0.343966	0.465980	0.373117	-0.263350	0.757821
10203	7.458168	-0.131786	5.110853	-0.291893	0.079616	-0.139320	-0.809054	-0.302515	-0.352148	0.470686	0.369845	-0.266037	0.755575
10204	8.109341	-0.251985	5.377398	-0.465693	-0.057645	-0.119897	-0.808894	-0.300803	-0.356452	0.475634	0.366985	-0.272743	0.751469
10205	8.497634	-0.430372	5.402209	-0.645293	-0.025250	-0.207300	-0.806623	-0.299343	-0.360908	0.483307	0.362284	-0.281194	0.745718
10206	8.103556	-0.416660	5.346131	-0.755391	0.068628	-0.226838	-0.802871	-0.294766	-0.370569	0.492485	0.355230	-0.290132	0.739658
10207	7.874191	-0.535409	5.286784	-0.781711	-0.059749	-0.267273	-0.800888	-0.286266	-0.375277	0.501578	0.349900	-0.300406	0.731947
10208	8.466216	-0.359195	5.575864	-0.682763	-0.127334	-0.251976	-0.800339	-0.282339	-0.379672	0.509194	0.346443	-0.309885	0.724341
10209	8.653485	-0.366305	5.634392	-0.556559	-0.086780	-0.229520	-0.799808	-0.279828	-0.381334	0.515807	0.343442	-0.317269	0.717866
10210	8.465600	-0.465983	5.574358	-0.436984	-0.070690	-0.303112	-0.797923	-0.282663	-0.384952	0.522639	0.341910	-0.322170	0.711444
10211	7.763842	-0.276254	5.205853	-0.389930	0.002847	-0.318873	-0.794724	-0.284102	-0.388684	0.529852	0.339865	-0.325524	0.705537
10212	7.687210	-0.078058	5.123277	-0.393173	-0.075858	-0.310398	-0.792064	-0.287926	-0.389830	0.536192	0.338901	-0.329677	0.699255
10213	8.382403	-0.191978	5.226663	-0.416686	-0.133847	-0.292056	-0.789414	-0.289267	-0.390927	0.542219	0.338273	-0.334952	0.692370
10214	8.602968	-0.314508	5.379633	-0.339623	-0.082455	-0.270280	-0.789534	-0.291193	-0.391490	0.547573	0.337622	-0.338673	0.686641
10215	8.700185	-0.325614	5.430499	-0.246852	-0.029046	-0.163094	-0.786983	-0.296095	-0.394891	0.551314	0.336502	-0.341270	0.682901
10216	8.378675	-0.390040	5.359526	-0.205212	0.030524	-0.027891	-0.786836	-0.296347	-0.396606	0.553267	0.334053	-0.343562	0.681373
10217	8.173965	-0.446291	5.336819	-0.161222	0.078545	0.062806	-0.787503	-0.291367	-0.397948	0.554074	0.330864	-0.345286	0.681402
10218	8.059848	-0.401653	5.340090	-0.100329	0.061960	0.088727	-0.787087	-0.289108	-0.401586	0.553940	0.328337	-0.346568	0.682082
10219	8.147326	-0.394357	5.490719	-0.010703	0.079019	0.070211	-0.785885	-0.286850	-0.404572	0.553663	0.326763	-0.346256	0.683220
10220	8.138548	-0.220013	5.536988	0.121807	0.113624	0.030652	-0.785474	-0.284879	-0.407296	0.553236	0.326380	-0.343556	0.685110
10221	7.998846	0.033382	5.560772	0.197526	0.162815	0.035756	-0.785831	-0.289265	-0.410009	0.552652	0.326213	-0.339197	0.687827
10222	8.097832	-0.105654	5.544400	0.205277	0.293936	-0.026667	-0.780636	-0.293711	-0.414603	0.553665	0.324645	-0.332968	0.690792
10223	8.642145	-0.059936	6.476805	0.334425	0.275370	-0.035731	-0.774497	-0.302140	-0.420071	0.553903	0.324913	-0.324937	0.694291
10224	8.183042	-0.851818	6.001551	0.293516	0.230262	-0.081090	-0.771033	-0.308296	-0.421795	0.554614	0.325515	-0.317802	0.696739
10225	7.742435	-0.601897	5.254982	0.304250	0.202391	-0.130148	-0.765564	-0.317720	-0.425438	0.555814	0.327033	-0.310349	0.698429
10226	7.852355	-0.906393	5.485400	0.379453	0.051482	-0.025201	-0.764099	-0.325737	-0.423505	0.554004	0.330708	-0.304332	0.700781
10227	8.177450	-1.074412	5.499712	0.428713	0.005717	0.072286	-0.764120	-0.333408	-0.417349	0.550249	0.335072	-0.298650	0.704103
10228	7.690163	-1.163278	5.572658	0.523951	0.047714	0.137481	-0.763876	-0.338851	-0.412464	0.545070	0.339355	-0.291679	0.708985
10229	7.517914	-1.046732	5.704207	0.546794	-0.146625	0.204861	-0.768422	-0.343719	-0.402277	0.537623	0.346302	-0.286848	0.713271
10230	8.128074	-1.156394	5.707922	0.475268	-0.163776	0.260952	-0.774860	-0.343681	-0.388563	0.529647	0.352261	-0.283644	0.717588
10231	8.512988	-1.065959	5.792329	0.387997	-0.102302	0.275388	-0.782441	-0.343308	-0.380352	0.522397	0.356379	-0.281084	0.721864
10232	8.163714	-0.848053	5.895511	0.332494	-0.092885	0.265033	-0.786189	-0.343851	-0.373108	0.515671	0.359722	-0.279157	0.725779
10233	7.639569	-0.641670	5.639366	0.309797	-0.028993	0.226796	-0.792056	-0.342628	-0.365288	0.510005	0.362165	-0.276597	0.729538
10234	7.093965	-0.736156	5.607039	0.151752	-0.056963	0.202679	-0.795125	-0.339662	-0.362053	0.505619	0.363458	-0.276442	0.732002
10235	7.598202	-1.042948	5.738726	0.040574	-0.138563	0.211606	-0.799398	-0.334514	-0.357714	0.501479	0.364797	-0.278809	0.733285
10236	8.214741	-1.278370	5.914841	0.012848	-0.103262	0.190975	-0.803421	-0.328829	-0.351922	0.497957	0.365428	-0.281041	0.734518
10237	8.410371	-1.521112	5.981927	0.079568	-0.053527	0.212785	-0.805304	-0.324603	-0.349196	0.493951	0.365855	-0.282017	0.736634
10238	7.952737	-1.140083	5.905912	0.195484	-0.080391	0.155562	-0.809055	-0.321401	-0.343323	0.489708	0.368149	-0.281052	0.738689
10239	7.694957	-0.700361	5.855173	0.257926	-0.103483	0.102892	-0.813043	-0.322605	-0.338587	0.485704	0.371644	-0.279069	0.740333
10240	7.669601	-0.494081	5.660144	0.171135	-0.124115	0.019323	-0.815203	-0.323818	-0.331761	0.483357	0.375106	-0.277851	0.740581
10241	7.771261	-0.550516	5.855543	0.061184	-0.096126	-0.041312	-0.815766	-0.324018	-0.327293	0.482986	0.377358	-0.277611	0.739769
10242	8.077326	-0.661483	5.774252	-0.090611	-0.076347	-0.115769	-0.816718	-0.326018	-0.322726	0.484743	0.378372	-0.278720	0.737682
10243	7.957970	-0.691453	5.723313	-0.178687	-0.017584	-0.139784	-0.815114	-0.329022	-0.324112	0.488065	0.377667	-0.280513	0.735168
10244	7.867698	-0.725055	5.758819	-0.225636	0.041110	-0.179615	-0.812442	-0.330328	-0.327837	0.492556	0.375930	-0.282044	0.732473
10245	7.823910	-0.697009	5.890983	-0.286825	0.084336	-0.229913	-0.809229	-0.334939	-0.331894	0.498555	0.373124	-0.283721	0.729194
10246	7.828993	-0.649097	5.944818	-0.300835	0.121533	-0.254194	-0.803893	-0.337424	-0.338552	0.505131	0.369839	-0.284981	0.725843
10247	8.024008	-0.560256	6.101387	-0.362134	0.181709	-0.276500	-0.797367	-0.337947	-0.346627	0.512851	0.365046	-0.286377	0.722297
10248	8.296356	-0.562022	6.269408	-0.403336	0.196437	-0.308568	-0.790956	-0.340251	-0.355918	0.521321	0.359865	-0.287923	0.718207
10249	7.796975	-0.331168	5.756375	-0.372834	0.154617	-0.316732	-0.783996	-0.344182	-0.367085	0.529436	0.355495	-0.289399	0.713841
10250	7.452182	-0.275369	5.368032	-0.390624	0.080703	-0.268107	-0.776815	-0.343454	-0.375271	0.536484	0.351779	-0.292221	0.709256
10251	7.792450	-0.369284	5.254716	-0.441877	0.044259	-0.264510	-0.773319	-0.343727	-0.383712	0.543591	0.347879	-0.296171	0.704111
10252	8.338540	-0.176120	5.363498	-0.565418	0.047365	-0.298966	-0.767466	-0.344558	-0.389816	0.551944	0.342855	-0.301520	0.697778
10253	8.310043	-0.045300	5.409604	-0.723648	0.052780	-0.342119	-0.762907	-0.343557	-0.399817	0.561938	0.336123	-0.308694	0.689895
10254	8.427556	-0.314972	5.558016	-0.857727	0.027243	-0.378388	-0.757542	-0.341136	-0.412424	0.572927	0.328451	-0.317613	0.680438
10255	8.335744	-0.652291	5.400368	-0.903356	0.061252	-0.351971	-0.749792	-0.335062	-0.428130	0.583931	0.319436	-0.326891	0.670915
10256	8.065115	-0.774321	5.230545	-0.841252	0.093147	-0.296268	-0.744315	-0.327532	-0.440637	0.593740	0.310311	-0.335143	0.662464
10257	7.906764	-0.797648	5.267769	-0.677333	0.041554	-0.207944	-0.739228	-0.322082	-0.452787	0.600908	0.303089	-0.342378	0.655610
10258	8.433655	-0.516847	5.588900	-0.458706	-0.017351	-0.137168	-0.736565	-0.315903	-0.458992	0.605314	0.298777	-0.347768	0.650680
10259	8.497504	-0.408613	5.630129	-0.305381	0.007574	-0.130567	-0.735750	-0.313357	-0.463153	0.608869	0.295920	-0.350942	0.646954
10260	8.215440	-0.369857	5.637197	-0.237088	0.074897	-0.160280	-0.734939	-0.309152	-0.467544	0.612762	0.293271	-0.352124	0.643835
10261	7.937742	-0.427660	5.591940	-0.200415	0.059470	-0.137789	-0.730154	-0.310985	-0.471689	0.616123	0.291074	-0.353230	0.641013
10262	7.780529	-0.669756	5.655080	-0.133261	0.022710	-0.057840	-0.728159	-0.310104	-0.474314	0.617738	0.289613	-0.354321	0.639516
10263	7.984251	-0.746726	5.872043	0.042650	-0.030785	0.027018	-0.727384	-0.308732	-0.472978	0.616932	0.290403	-0.354368	0.639910
10264	8.035916	-0.636258	5.940220	0.231304	-0.061936	0.132792	-0.729510	-0.310447	-0.470106	0.613406	0.293155	-0.352949	0.642821
10265	7.981131	-0.436458	5.915274	0.351804	-0.100774	0.209059	-0.734043	-0.314739	-0.461747	0.607939	0.297346	-0.350912	0.647191
10266	7.700210	-0.233171	5.750320	0.413204	-0.098326	0.250689	-0.739632	-0.315989	-0.454635	0.601472	0.301926	-0.348239	0.652535
10267	7.805655	-0.088716	5.776576	0.459420	-0.147692	0.254777	-0.744861	-0.316459	-0.443436	0.594341	0.307666	-0.345544	0.657799
10268	7.847552	-0.001449	5.755058	0.483510	-0.168945	0.260749	-0.752323	-0.317215	-0.433146	0.586712	0.313857	-0.342790	0.663143
10269	7.983769	-0.007678	5.773615	0.492887	-0.158397	0.250307	-0.758738	-0.319362	-0.421315	0.579226	0.320099	-0.339634	0.668343
10270	7.988872	0.031220	5.764366	0.529841	-0.158528	0.241473	-0.766608	-0.320560	-0.409191	0.571482	0.326730	-0.335931	0.673652
10271	8.041992	-0.060357	5.662560	0.573771	-0.120654	0.255425	-0.773166	-0.320780	-0.396926	0.563503	0.333280	-0.331166	0.679499
10272	8.162738	-0.180216	5.871143	0.694087	-0.095359	0.251690	-0.778787	-0.324302	-0.384865	0.554766	0.340727	-0.324474	0.686190
10273	8.356145	-0.368159	6.033494	0.808810	-0.116795	0.328105	-0.783881	-0.328098	-0.372550	0.543989	0.349230	-0.316780	0.694093
10274	8.307377	-0.442185	5.740583	0.823784	-0.114172	0.376913	-0.792031	-0.330850	-0.357827	0.532204	0.357361	-0.309194	0.702461
10275	7.937830	-0.498036	5.150249	0.762050	-0.099757	0.389288	-0.799116	-0.335105	-0.343535	0.520673	0.364524	-0.302214	0.710414
10276	8.199236	-0.749831	5.106727	0.698245	-0.122750	0.324929	-0.806605	-0.334653	-0.330593	0.510173	0.371562	-0.295928	0.717001
10277	8.178757	-0.896891	5.250388	0.716006	-0.082748	0.326748	-0.813421	-0.336536	-0.318096	0.499681	0.378183	-0.288850	0.723784
10278	8.003081	-0.977896	5.248450	0.781261	-0.040149	0.365040	-0.817854	-0.336710	-0.307817	0.488197	0.384438	-0.280684	0.731496
10279	7.956019	-1.111529	5.296062	0.867929	-0.103466	0.402994	-0.825890	-0.335879	-0.292498	0.475009	0.392183	-0.272027	0.739297
10280	8.273526	-1.289065	5.518650	0.991647	-0.201219	0.491395	-0.834480	-0.334541	-0.274142	0.458765	0.401839	-0.263083	0.747561
10281	8.434509	-1.250129	5.384732	1.040268	-0.229503	0.593247	-0.844034	-0.329665	-0.252424	0.440225	0.411639	-0.254349	0.756348
10282	8.657084	-1.048480	5.416360	1.038256	-0.221884	0.658708	-0.856222	-0.321342	-0.232458	0.420467	0.420690	-0.245961	0.765331
10283	8.562637	-0.942397	5.555648	0.940954	-0.062751	0.643718	-0.864565	-0.309333	-0.217178	0.402297	0.426333	-0.237489	0.774595
10284	8.100800	-0.805199	5.800720	0.706079	0.089485	0.585438	-0.872454	-0.298063	-0.208487	0.387533	0.427825	-0.230773	0.783280
10285	7.413538	-0.979134	5.818963	0.374057	0.105994	0.488671	-0.880981	-0.280516	-0.205449	0.377150	0.426776	-0.228304	0.789619
10286	7.120592	-1.139310	5.823449	0.151282	0.038087	0.368728	-0.886450	-0.267897	-0.203320	0.370078	0.425694	-0.228710	0.793422
10287	7.456772	-1.466787	5.980516	-0.006874	-0.016263	0.233050	-0.887642	-0.260558	-0.206057	0.366367	0.424773	-0.230976	0.794980
10288	7.726564	-1.508723	6.051170	-0.117434	-0.126723	0.090056	-0.890465	-0.253451	-0.202610	0.365354	0.425547	-0.234547	0.793986
10289	8.045355	-1.134877	5.802150	-0.208315	-0.127600	-0.028300	-0.890377	-0.249909	-0.198861	0.366972	0.426079	-0.238607	0.791742
10290	7.968452	-1.024182	5.510098	-0.271005	-0.018011	-0.176989	-0.888000	-0.250989	-0.198900	0.371996	0.425252	-0.241527	0.788951
10291	7.885139	-1.180443	5.216813	-0.363011	0.091800	-0.326436	-0.886366	-0.256167	-0.202957	0.380650	0.422541	-0.243858	0.785556
10292	7.817575	-1.495805	5.250204	-0.493068	0.251629	-0.422401	-0.882049	-0.259996	-0.213314	0.392644	0.416895	-0.246104	0.781960
10293	8.143897	-1.743972	5.926798	-0.649008	0.297589	-0.500237	-0.872651	-0.270188	-0.229617	0.407254	0.409395	-0.249816	0.777259
10294	8.822995	-1.180981	6.514779	-0.672226	0.229914	-0.531710	-0.862852	-0.278422	-0.247593	0.422125	0.402973	-0.254019	0.771295
10295	8.186735	-0.312164	5.490979	-0.583028	0.252015	-0.408246	-0.854099	-0.287765	-0.265977	0.434326	0.396031	-0.257674	0.766893
10296	8.273672	-0.066755	5.182531	-0.526391	0.023004	-0.320106	-0.846612	-0.291551	-0.277276	0.443514	0.392758	-0.263017	0.761484
10297	8.402391	-0.173518	4.858418	-0.618798	-0.010204	-0.382705	-0.843536	-0.295339	-0.280922	0.454075	0.389271	-0.269605	0.754716
10298	8.056761	-0.219684	4.691408	-0.685481	-0.064481	-0.444645	-0.838451	-0.299196	-0.288526	0.465726	0.386400	-0.277058	0.746347
10299	8.553353	-0.148666	4.908555	-0.682076	-0.102293	-0.387994	-0.833113	-0.303622	-0.294566	0.476132	0.383589	-0.285273	0.738090
10300	8.877640	-0.439049	5.013155	-0.584118	-0.071188	-0.313095	-0.829103	-0.306410	-0.300170	0.484801	0.380863	-0.292168	0.731129
10301	8.921832	-0.766200	5.147914	-0.366272	0.060529	-0.138863	-0.826432	-0.305913	-0.304648	0.489920	0.377168	-0.296002	0.728083
10302	8.148886	-0.641362	4.995631	-0.050854	0.003604	0.002972	-0.824948	-0.306122	-0.308737	0.490296	0.376633	-0.296753	0.727802
10303	8.133928	-0.259011	5.115224	0.280339	-0.014542	0.103967	-0.826286	-0.305612	-0.306483	0.486540	0.378925	-0.293720	0.730359
10304	8.224684	0.247317	4.916942	0.465468	-0.043684	0.092837	-0.827119	-0.307351	-0.300597	0.481390	0.383563	-0.288058	0.733597
10305	8.424778	0.374843	5.083631	0.515173	-0.054422	0.081341	-0.830339	-0.309140	-0.292724	0.475887	0.388820	-0.281731	0.736871
10306	8.657059	0.172227	5.225504	0.471095	-0.068882	0.125100	-0.831698	-0.312411	-0.286209	0.469972	0.393633	-0.276419	0.740116
10307	8.480362	-0.069867	5.303622	0.440076	0.020299	0.242325	-0.833197	-0.313196	-0.279905	0.463002	0.396115	-0.271690	0.744920
10308	8.142519	-0.396049	5.427850	0.438559	-0.015354	0.341648	-0.838664	-0.308073	-0.274507	0.454326	0.398563	-0.268002	0.750273
10309	8.136349	-0.192548	5.469632	0.519119	-0.007121	0.388517	-0.842821	-0.301560	-0.268829	0.444283	0.401271	-0.263420	0.756441
10310	8.079798	0.130621	5.485225	0.554150	-0.020102	0.419737	-0.848712	-0.295653	-0.260258	0.433333	0.404291	-0.258568	0.762833
10311	8.058805	0.286238	5.478240	0.535080	-0.057360	0.357737	-0.854726	-0.287788	-0.253751	0.423238	0.407922	-0.253804	0.768148
10312	7.959461	0.373719	5.547157	0.421939	-0.066915	0.248983	-0.856915	-0.284186	-0.245647	0.415579	0.411289	-0.249901	0.771806
10313	8.097036	0.178324	5.548461	0.292247	-0.042350	0.193648	-0.861334	-0.280173	-0.238965	0.410009	0.413397	-0.247318	0.774486
10314	7.984750	0.134663	5.632759	0.232962	-0.011326	0.194769	-0.863750	-0.275820	-0.235707	0.404953	0.414569	-0.245391	0.777129
10315	8.057058	0.028839	5.707066	0.136407	0.017154	0.152414	-0.865080	-0.273493	-0.235257	0.401598	0.414651	-0.244348	0.779152
10316	8.110819	0.041971	5.575258	0.131336	0.039774	0.108014	-0.867229	-0.269688	-0.232144	0.398998	0.414603	-0.242875	0.780972
10317	7.995239	0.196729	5.279883	0.128216	0.142599	0.077749	-0.867353	-0.267456	-0.234070	0.397490	0.413015	-0.240302	0.783374
10318	8.423592	0.313276	5.823716	0.162995	0.161291	0.082993	-0.867050	-0.267807	-0.238810	0.395614	0.411422	-0.237158	0.786116
10319	8.799165	-0.368246	5.916719	-0.023927	0.143527	0.071407	-0.866648	-0.264044	-0.241367	0.395458	0.408634	-0.236888	0.787727
10320	8.332157	-0.048093	5.205659	-0.043786	0.169609	-0.055923	-0.863272	-0.268188	-0.249358	0.397508	0.405917	-0.235792	0.788429
10321	8.881916	-0.469846	5.380663	-0.092419	0.092345	-0.075059	-0.862452	-0.268413	-0.252785	0.399963	0.404099	-0.235815	0.788114
10322	8.316204	-0.680371	5.320515	-0.055535	0.204738	-0.064447	-0.860566	-0.269164	-0.257414	0.402383	0.400771	-0.234536	0.788963
10323	7.684097	-1.023112	5.194641	0.010337	0.171792	-0.047351	-0.858659	-0.270159	-0.264544	0.403923	0.398386	-0.232548	0.789972
10324	7.170924	-0.993310	5.093116	0.034805	-0.017267	-0.028853	-0.858098	-0.272601	-0.267487	0.404028	0.399113	-0.231921	0.789736
10325	8.322964	-1.176654	5.412569	-0.097300	-0.098361	0.053495	-0.857325	-0.270953	-0.266146	0.403554	0.399649	-0.234655	0.788899
10326	8.969520	-1.257740	5.657985	-0.185728	-0.009674	0.001780	-0.858652	-0.269871	-0.265458	0.404935	0.398342	-0.237672	0.787949
10327	8.425143	-1.131796	5.667511	-0.135085	0.093560	-0.020851	-0.857589	-0.267901	-0.267529	0.406813	0.395891	-0.238892	0.787848
10328	7.606026	-0.978411	5.603868	-0.072845	0.080977	-0.014234	-0.857028	-0.267704	-0.271735	0.407955	0.394144	-0.239256	0.788023
10329	7.017872	-1.255805	5.681304	-0.078971	0.087678	0.013654	-0.855925	-0.267618	-0.277655	0.408803	0.392044	-0.239923	0.788428
10330	7.338106	-1.400769	5.809859	-0.069492	-0.150597	0.040928	-0.857001	-0.262524	-0.277415	0.407984	0.393691	-0.242585	0.787216
10331	8.027163	-1.343029	5.760865	-0.047067	-0.206169	0.105353	-0.858111	-0.259150	-0.272214	0.405699	0.396005	-0.245891	0.786210
10332	8.339484	-1.617654	5.766690	0.066956	-0.137926	0.147160	-0.860432	-0.255133	-0.264233	0.402181	0.398029	-0.247135	0.786605
10333	8.034717	-1.347620	5.511226	0.217215	-0.108961	0.131025	-0.862872	-0.252208	-0.257324	0.397835	0.400791	-0.245721	0.787854
10334	7.924291	-1.077692	5.553940	0.257261	-0.083100	0.136170	-0.864358	-0.251169	-0.253350	0.393226	0.403508	-0.243433	0.789490
10335	7.934474	-0.967948	5.719919	0.242142	-0.000623	0.120739	-0.866529	-0.249066	-0.246722	0.389343	0.404769	-0.240677	0.791611
10336	7.761784	-0.919812	5.891667	0.158511	0.076231	0.056624	-0.867042	-0.249327	-0.248300	0.387540	0.404560	-0.238046	0.793397
10337	7.652447	-0.898976	5.848484	0.079446	0.142983	-0.031946	-0.864533	-0.247210	-0.249985	0.388072	0.402973	-0.235501	0.794702
10338	7.664109	-0.961195	5.978082	0.009258	0.167181	-0.090977	-0.862518	-0.249630	-0.253464	0.390239	0.400852	-0.233337	0.795352
10339	7.987594	-0.963066	6.115864	-0.069135	0.176923	-0.122070	-0.859155	-0.252824	-0.260254	0.393548	0.397955	-0.232158	0.795521
10340	8.411831	-0.798146	6.239165	-0.050883	0.147252	-0.139603	-0.856432	-0.258216	-0.268397	0.396876	0.395892	-0.230717	0.795317
10341	7.792141	-0.358381	5.586605	-0.046160	0.132405	-0.072643	-0.852436	-0.260888	-0.272290	0.399000	0.393644	-0.229904	0.795606
10342	7.890125	-0.311820	5.250857	-0.065676	0.024259	0.031785	-0.851888	-0.259738	-0.275425	0.399144	0.392622	-0.231027	0.795713
10343	8.414207	-0.550953	5.395155	-0.240249	-0.049603	0.024342	-0.852567	-0.253943	-0.275700	0.400399	0.391295	-0.235522	0.794417
10344	8.302135	-0.617892	5.169184	-0.392774	0.039339	0.002348	-0.852951	-0.251430	-0.278276	0.403622	0.387538	-0.241476	0.792838
10345	7.792499	-0.382793	5.171845	-0.497777	0.076811	0.006051	-0.851783	-0.247669	-0.286715	0.407720	0.382201	-0.248879	0.791041
10346	8.146717	-0.478278	5.629624	-0.496835	-0.068477	-0.041397	-0.850859	-0.239328	-0.290761	0.411827	0.379457	-0.256988	0.787634
10347	8.743499	-0.780532	5.718074	-0.360608	-0.086591	-0.128947	-0.851371	-0.236256	-0.293981	0.416124	0.378473	-0.262488	0.784028
10348	8.852975	-0.795472	5.666905	-0.116396	-0.024162	-0.213200	-0.850165	-0.240794	-0.294343	0.420225	0.379037	-0.262914	0.781421
10349	7.986043	-0.546492	5.336960	-0.026865	-0.012635	-0.194403	-0.847777	-0.245882	-0.293935	0.423386	0.380023	-0.262055	0.779522
10350	7.393216	-0.404353	5.236453	0.054397	0.088810	-0.121190	-0.846962	-0.249307	-0.295323	0.425323	0.379774	-0.259544	0.779428
10351	7.579603	-0.148953	5.264840	0.145606	-0.117673	-0.041792	-0.846965	-0.251948	-0.293799	0.424257	0.383069	-0.258024	0.778902
10352	8.600576	-0.268165	5.581321	0.205561	-0.101228	0.085699	-0.847435	-0.255505	-0.290092	0.420842	0.385977	-0.256357	0.779868
10353	8.843333	-0.326150	5.807337	0.278982	0.031741	0.141733	-0.847725	-0.254716	-0.287183	0.416643	0.387129	-0.252883	0.782682
10354	8.264470	-0.258945	5.887043	0.332119	0.060440	0.186921	-0.850381	-0.251996	-0.286059	0.411418	0.388041	-0.248623	0.786350
10355	7.805432	-0.118348	5.822165	0.310716	0.072897	0.191293	-0.853076	-0.246700	-0.281204	0.406377	0.388524	-0.244639	0.789974
10356	7.487260	-0.041173	5.675647	0.310201	0.037080	0.144904	-0.854935	-0.245490	-0.280115	0.401772	0.389806	-0.240531	0.792954
10357	7.651493	0.152322	5.611653	0.343351	0.013182	0.094154	-0.854818	-0.244540	-0.278783	0.397702	0.391934	-0.235695	0.795405
10358	7.907445	0.209457	5.514542	0.397514	0.063973	0.059283	-0.855094	-0.246784	-0.276197	0.393852	0.393850	-0.229291	0.798241
10359	8.277855	0.372098	5.886033	0.448831	0.121225	0.052361	-0.853761	-0.251190	-0.276031	0.390085	0.395253	-0.221526	0.801583
10360	8.534821	-0.121131	6.386402	0.349188	0.055845	0.026394	-0.855465	-0.256748	-0.274552	0.387127	0.397000	-0.215699	0.803740
10361	8.127497	-0.418228	5.689388	0.317535	0.120180	-0.034427	-0.853477	-0.261571	-0.273610	0.385737	0.397731	-0.209335	0.805727
10362	7.567758	-0.480690	5.406024	0.276075	0.056674	0.031722	-0.852678	-0.261828	-0.274541	0.383235	0.398856	-0.204695	0.807555
10363	7.775122	-0.835519	5.282378	0.274829	-0.007691	0.117093	-0.853739	-0.261848	-0.273745	0.379166	0.400671	-0.201225	0.809447
10364	8.315928	-0.738232	5.297553	0.434235	-0.011220	0.137530	-0.854636	-0.261021	-0.270010	0.373340	0.403630	-0.195354	0.812119
10365	8.229009	-0.584152	5.480935	0.521352	0.054457	0.141796	-0.854408	-0.262741	-0.264790	0.367051	0.406151	-0.187635	0.815542
10366	7.865305	-0.343882	5.548448	0.529152	0.040122	0.112867	-0.856276	-0.264185	-0.261258	0.360892	0.409006	-0.179548	0.818678
10367	7.523736	-0.441222	5.835829	0.428506	0.098924	0.145561	-0.858272	-0.264928	-0.258630	0.355366	0.410025	-0.173042	0.821980
10368	7.880468	-0.572728	6.036374	0.293360	0.068389	0.144194	-0.858546	-0.263837	-0.257818	0.350635	0.410555	-0.168828	0.824619
10369	8.425482	-0.587083	6.033265	0.186217	0.016214	0.169740	-0.861247	-0.260911	-0.251171	0.346363	0.411094	-0.167110	0.826504
10370	8.159420	-0.697997	6.159253	0.099088	0.054994	0.198084	-0.863813	-0.256551	-0.253066	0.342414	0.410254	-0.166705	0.828646
10371	7.711963	-0.668608	6.044097	0.073174	0.065893	0.192883	-0.866214	-0.250231	-0.252529	0.338823	0.409081	-0.166731	0.830694
10372	7.307539	-0.747788	6.054734	-0.013663	0.077562	0.166947	-0.866877	-0.245801	-0.254014	0.336409	0.407183	-0.167799	0.832391
10373	7.447476	-0.925497	6.211202	-0.095233	0.019190	0.137404	-0.867398	-0.239270	-0.257823	0.334936	0.405796	-0.170510	0.833111
10374	7.636786	-1.028157	6.127884	-0.161048	0.004578	0.097470	-0.868197	-0.236235	-0.258283	0.334649	0.404343	-0.173967	0.833218
10375	7.745597	-1.164125	6.045951	-0.182807	0.021365	0.041787	-0.868475	-0.230150	-0.259343	0.335459	0.402635	-0.177383	0.832999
10376	7.640492	-0.873937	5.788583	-0.234677	0.074165	-0.058270	-0.866876	-0.228857	-0.262089	0.338591	0.400066	-0.180336	0.832335
10377	7.808791	-0.761606	6.049869	-0.306696	0.163413	-0.149473	-0.864781	-0.229117	-0.268779	0.344058	0.395813	-0.183332	0.831472
10378	8.703345	-0.814520	6.628945	-0.434687	0.126208	-0.290361	-0.859703	-0.232843	-0.275722	0.352787	0.391803	-0.187399	0.828802
10379	7.890227	-0.508273	6.346999	-0.454861	0.178990	-0.286825	-0.854077	-0.237226	-0.284915	0.361694	0.386697	-0.191624	0.826392
10380	7.070262	-0.585578	5.851513	-0.362701	0.158201	-0.217495	-0.851336	-0.239810	-0.296680	0.368707	0.382313	-0.194804	0.824587
10381	7.083837	-0.739935	5.970069	-0.333168	0.054643	-0.204772	-0.847597	-0.240251	-0.302497	0.374772	0.379752	-0.198537	0.822142
10382	7.726577	-0.680265	6.002077	-0.414176	0.020550	-0.176627	-0.844135	-0.243631	-0.305348	0.380910	0.377032	-0.203864	0.819264
10383	7.615450	-0.540888	5.996943	-0.453958	-0.016969	-0.159204	-0.840691	-0.243013	-0.307857	0.386790	0.374505	-0.210441	0.815999
10384	7.766030	-0.590791	6.002440	-0.508061	-0.014439	-0.184306	-0.839878	-0.241026	-0.311503	0.393538	0.371601	-0.217471	0.812248
10385	7.600821	-0.577781	5.832104	-0.472393	-0.001832	-0.219293	-0.837992	-0.242332	-0.315878	0.400516	0.368882	-0.223738	0.808365
10386	7.600559	-0.630748	5.792614	-0.473171	-0.027630	-0.243782	-0.834801	-0.243088	-0.319069	0.407821	0.366645	-0.229820	0.804013
10387	7.610190	-0.654751	5.760573	-0.480327	-0.044991	-0.247296	-0.832393	-0.245229	-0.322545	0.415023	0.364617	-0.236303	0.799357
10388	7.491457	-0.603135	5.575185	-0.454360	-0.048679	-0.243918	-0.829858	-0.246405	-0.325740	0.422002	0.362793	-0.242202	0.794754
10389	7.552856	-0.529497	5.453748	-0.407671	-0.121241	-0.209369	-0.829857	-0.247792	-0.325242	0.427617	0.362350	-0.248390	0.790031
10390	7.951628	-0.567814	5.536002	-0.380257	-0.168929	-0.198178	-0.829319	-0.249991	-0.325552	0.432666	0.362771	-0.254419	0.785155
10391	8.654331	-0.590267	5.923815	-0.328294	-0.154720	-0.197302	-0.826556	-0.251358	-0.324417	0.437281	0.363455	-0.259685	0.780545
10392	8.870109	-0.693634	6.103803	-0.304891	-0.005582	-0.144566	-0.826420	-0.251628	-0.324818	0.441731	0.361653	-0.263459	0.777605
10393	8.415574	-1.010921	6.172740	-0.254046	0.097110	-0.085146	-0.824541	-0.250167	-0.329664	0.445337	0.358458	-0.266141	0.776113
10394	7.728621	-1.177410	5.956211	-0.217861	0.172043	0.028263	-0.822369	-0.248380	-0.338316	0.447386	0.353726	-0.268213	0.776392
10395	7.331264	-1.309350	5.902977	-0.111103	0.164218	0.088940	-0.821021	-0.241933	-0.345030	0.447608	0.349802	-0.269305	0.777664
10396	7.369969	-0.912483	5.985217	0.068339	0.047225	0.054904	-0.821534	-0.239973	-0.347615	0.446546	0.349418	-0.268227	0.778819
10397	7.586318	-0.517042	6.058489	0.135825	-0.032518	-0.017052	-0.819690	-0.239816	-0.347625	0.445639	0.351323	-0.266463	0.779086
10398	7.681106	-0.119573	6.042588	0.088517	-0.070301	-0.140909	-0.818391	-0.245663	-0.342626	0.446851	0.353992	-0.264742	0.777770
10399	7.999441	-0.195225	6.051107	0.008610	-0.157076	-0.198433	-0.819192	-0.252351	-0.338286	0.449013	0.357670	-0.264743	0.774836
10400	8.243877	-0.457757	5.894020	-0.047238	-0.150079	-0.229588	-0.818155	-0.260976	-0.332158	0.452120	0.360818	-0.265199	0.771406
10401	8.238643	-0.553007	5.730555	-0.027161	-0.006168	-0.169917	-0.817360	-0.266098	-0.330294	0.454881	0.361698	-0.264574	0.769583
10402	7.815099	-0.564496	5.781338	0.049616	0.054891	-0.087167	-0.816935	-0.269656	-0.332338	0.456164	0.361801	-0.262701	0.769417
10403	7.821033	-0.361685	5.876100	0.167925	0.030462	-0.037882	-0.815602	-0.273507	-0.332424	0.455676	0.363196	-0.259676	0.770076
10404	7.834180	-0.159735	6.043323	0.198997	0.045377	-0.003930	-0.814671	-0.275705	-0.332475	0.454537	0.364363	-0.256190	0.771364
10405	7.798182	-0.081260	5.999266	0.175055	0.053520	0.044123	-0.815042	-0.279421	-0.333597	0.452854	0.365037	-0.253405	0.772954
10406	7.642543	-0.069855	5.966703	0.140319	-0.005898	0.063220	-0.815566	-0.282892	-0.332348	0.450838	0.366111	-0.251774	0.774156
10407	7.676813	-0.056775	5.854716	0.176577	0.018739	0.089355	-0.815869	-0.280319	-0.328747	0.448269	0.367101	-0.249579	0.775888
10408	7.978197	-0.110842	5.900254	0.205296	-0.018691	0.115385	-0.817731	-0.279391	-0.327138	0.444879	0.368690	-0.247423	0.777775
10409	8.540814	-0.340224	6.450587	0.254756	-0.001616	0.155530	-0.819474	-0.277234	-0.324455	0.440588	0.370353	-0.244659	0.780297
10410	7.960963	-0.537153	6.049549	0.284024	0.090533	0.181800	-0.821601	-0.277286	-0.322076	0.436088	0.370582	-0.240788	0.783911
10411	7.537941	-0.504739	5.861231	0.304680	0.057144	0.192042	-0.823859	-0.275669	-0.320714	0.431107	0.371551	-0.236971	0.787363
10412	7.362827	-0.493251	5.836384	0.360781	-0.009847	0.257951	-0.826131	-0.272965	-0.318016	0.424315	0.373616	-0.233303	0.791162
10413	7.654667	-0.524807	5.829193	0.448927	-0.097742	0.297617	-0.828571	-0.268375	-0.311863	0.415794	0.377698	-0.229281	0.794915
10414	7.902483	-0.581043	5.892887	0.546966	-0.090050	0.311354	-0.833656	-0.266049	-0.303372	0.406284	0.382255	-0.223689	0.799236
10415	7.913475	-0.371896	5.849605	0.578833	-0.058324	0.334009	-0.839545	-0.262085	-0.294053	0.396244	0.386502	-0.217492	0.803931
10416	7.733531	-0.366900	5.756979	0.559582	-0.070025	0.367149	-0.844105	-0.257812	-0.286315	0.385689	0.390468	-0.211885	0.808631
10417	7.670238	-0.373494	5.743819	0.524494	-0.118638	0.365359	-0.848010	-0.254789	-0.277424	0.375170	0.394990	-0.207203	0.812587
10418	7.723426	-0.452962	5.644605	0.499539	-0.131944	0.335753	-0.853776	-0.250419	-0.267310	0.365214	0.399497	-0.202731	0.816039
10419	7.795473	-0.616338	5.655143	0.491910	-0.154227	0.311317	-0.859408	-0.244242	-0.258212	0.355566	0.404455	-0.198363	0.818927
10420	7.740518	-0.835817	5.788883	0.407888	-0.156934	0.301103	-0.864780	-0.237651	-0.248846	0.346708	0.408746	-0.195238	0.821342
10421	7.544989	-0.979975	5.805876	0.309945	-0.148851	0.282207	-0.869349	-0.233253	-0.240054	0.338947	0.412341	-0.193561	0.823180
10422	8.142106	-1.219394	5.919426	0.180051	-0.187008	0.207582	-0.872591	-0.227161	-0.233209	0.333335	0.415864	-0.193589	0.823692
10423	8.570534	-1.189411	5.948698	0.063698	-0.078451	0.135024	-0.875289	-0.222982	-0.227457	0.330257	0.417160	-0.194304	0.824108
10424	8.376817	-1.041102	5.858430	0.042175	0.043832	0.045544	-0.875836	-0.221492	-0.225715	0.329341	0.416578	-0.193713	0.824908
10425	7.769499	-0.884039	5.736679	0.006327	0.080458	-0.028501	-0.875572	-0.219961	-0.226475	0.330042	0.415492	-0.192979	0.825347
10426	7.322055	-0.840756	5.682255	-0.109257	0.110781	-0.111017	-0.874726	-0.222782	-0.231924	0.333225	0.413406	-0.193142	0.825077
10427	7.583258	-1.066873	5.951457	-0.272093	0.106470	-0.205564	-0.874151	-0.224090	-0.237210	0.339235	0.410683	-0.195367	0.823463
10428	7.753433	-1.095069	5.954388	-0.365364	0.156380	-0.225183	-0.867772	-0.227412	-0.242315	0.346556	0.406530	-0.198479	0.821729
10429	7.985429	-1.314115	6.265529	-0.437944	0.155526	-0.147281	-0.863209	-0.228904	-0.251706	0.353092	0.401543	-0.203566	0.820153
10430	8.700511	-1.261196	6.852679	-0.442665	0.074547	-0.124707	-0.861006	-0.231789	-0.261896	0.359008	0.397719	-0.209312	0.817998
10431	7.623832	-0.778626	5.976416	-0.319841	0.080321	-0.081662	-0.859911	-0.230325	-0.267656	0.363165	0.394461	-0.213496	0.816659
10432	6.929658	-0.595515	5.321923	-0.166362	0.032635	0.001359	-0.858855	-0.229479	-0.268304	0.364614	0.392748	-0.216005	0.816178
10433	7.114669	-0.582600	5.327518	-0.245498	-0.091902	-0.042349	-0.859260	-0.228110	-0.267748	0.366783	0.392653	-0.220522	0.814042
10434	7.935805	-0.765106	5.608620	-0.307401	-0.167442	-0.111142	-0.859677	-0.226621	-0.265745	0.370280	0.393640	-0.225896	0.810501
10435	7.882206	-0.359040	5.589005	-0.349108	-0.130034	-0.132772	-0.858896	-0.228433	-0.263684	0.374537	0.393780	-0.231631	0.806850
10436	8.297973	-0.402459	5.680479	-0.354363	-0.128313	-0.136171	-0.858643	-0.228030	-0.262627	0.378939	0.393851	-0.237250	0.803118
10437	8.740968	-0.382092	5.689907	-0.234096	-0.118908	-0.132939	-0.858003	-0.227637	-0.260521	0.382311	0.394665	-0.241008	0.799996
10438	8.608829	-0.498080	5.744577	-0.154090	0.013305	-0.132805	-0.857063	-0.229822	-0.261623	0.385730	0.393948	-0.242339	0.798304
10439	8.414527	-0.433304	5.745145	-0.120387	0.077583	-0.122290	-0.855315	-0.233358	-0.264333	0.388979	0.392439	-0.242826	0.797322
10440	7.719174	-0.376002	5.493254	-0.051333	0.101132	-0.138242	-0.854742	-0.236475	-0.268472	0.392090	0.391134	-0.241789	0.796754
10441	7.749182	-0.221746	5.569819	0.017538	0.061147	-0.129844	-0.851013	-0.241097	-0.271087	0.394306	0.390997	-0.240114	0.796234
10442	8.168134	-0.127276	5.701924	0.047161	0.021842	-0.098585	-0.849939	-0.243553	-0.272457	0.395628	0.391531	-0.238438	0.795820
10443	8.162943	-0.169295	5.774086	0.088719	0.047872	-0.107350	-0.848872	-0.248937	-0.271521	0.396874	0.392066	-0.235878	0.795699
10444	7.981399	-0.021034	5.678694	0.095547	0.099868	-0.133435	-0.846209	-0.253033	-0.272935	0.398723	0.391902	-0.232531	0.795841
10445	7.833872	0.149450	5.742642	0.089909	0.025431	-0.117969	-0.845917	-0.256595	-0.274847	0.400036	0.392855	-0.230009	0.795445
10446	8.246210	-0.041010	5.962855	0.024549	0.023795	-0.103741	-0.843001	-0.260705	-0.274950	0.401611	0.393188	-0.228628	0.794885
10447	8.007444	-0.115245	5.836560	-0.001945	0.005167	-0.122937	-0.840852	-0.265895	-0.277564	0.403637	0.393749	-0.227667	0.793855
10448	7.783809	-0.124951	5.570397	-0.034671	0.024814	-0.128055	-0.839509	-0.268898	-0.279210	0.406067	0.393695	-0.227025	0.792826
10449	7.939514	-0.117368	5.641970	-0.034047	-0.007413	-0.084512	-0.838182	-0.271368	-0.279269	0.407681	0.394023	-0.226965	0.791852
10450	8.114162	-0.204386	5.692388	0.019845	-0.004584	-0.072413	-0.836613	-0.273038	-0.276948	0.408653	0.394625	-0.226130	0.791289
10451	8.085154	-0.163312	5.732384	0.032981	0.035019	-0.042690	-0.836325	-0.275495	-0.278838	0.409268	0.394643	-0.224987	0.791289
10452	7.968577	-0.123480	5.733223	0.011282	0.064559	-0.020759	-0.835127	-0.277826	-0.279156	0.409807	0.393844	-0.224131	0.791650
10453	7.905526	-0.072708	5.800779	0.004514	0.031046	0.001830	-0.834724	-0.277531	-0.280336	0.409928	0.393492	-0.223813	0.791853
10454	7.894976	-0.206538	5.837859	-0.013337	0.006982	-0.014747	-0.833795	-0.279733	-0.280123	0.410308	0.393376	-0.223866	0.791699
10455	7.826498	-0.273472	5.797325	-0.011549	-0.008882	-0.006078	-0.834061	-0.278352	-0.280357	0.410503	0.393555	-0.224064	0.791452
10456	7.889455	-0.327420	5.797523	0.016530	-0.013827	0.014775	-0.834337	-0.277958	-0.279033	0.410080	0.393883	-0.224044	0.791514
10457	8.088830	-0.362766	5.765780	0.022365	-0.022331	0.047915	-0.835006	-0.277424	-0.278098	0.409091	0.394309	-0.224244	0.791757
10458	8.195186	-0.489727	5.749409	0.048312	0.064170	0.086493	-0.836058	-0.274933	-0.279486	0.407633	0.393338	-0.223650	0.793159
10459	7.927347	-0.539556	5.633819	0.077270	0.137018	0.111002	-0.836579	-0.273817	-0.280774	0.405913	0.391400	-0.222188	0.795408
10460	7.603793	-0.508484	5.709533	0.107140	0.202747	0.142449	-0.837067	-0.272096	-0.286255	0.403708	0.388445	-0.219963	0.798590
10461	7.435474	-0.538506	5.921230	0.137167	0.169250	0.147479	-0.836396	-0.269016	-0.289221	0.401062	0.386287	-0.217563	0.801622
10462	7.712754	-0.500657	6.234982	0.144577	0.062583	0.141963	-0.835988	-0.267464	-0.291558	0.397947	0.385861	-0.215854	0.803839
10463	8.056482	-0.378327	6.320795	0.144072	-0.060410	0.177419	-0.839169	-0.264054	-0.290810	0.393755	0.387289	-0.215396	0.805338
10464	7.747388	-0.445143	6.017051	0.091901	-0.084260	0.171354	-0.843156	-0.263175	-0.287085	0.389934	0.388665	-0.215923	0.806392
10465	7.631104	-0.453123	5.511140	0.022800	-0.096408	0.098230	-0.847694	-0.262200	-0.280463	0.387789	0.390053	-0.217086	0.806444
10466	7.978362	-0.536196	5.729542	-0.038955	-0.011262	0.042020	-0.849284	-0.261119	-0.279905	0.387363	0.389792	-0.218137	0.806491
10467	7.970147	-0.641113	6.004272	-0.089768	0.073468	0.011019	-0.850063	-0.259720	-0.281974	0.388235	0.387946	-0.219126	0.806694
10468	7.979005	-0.761879	6.162158	-0.090870	0.150455	0.003406	-0.849757	-0.259930	-0.286973	0.389540	0.384838	-0.219458	0.807463
10469	7.536238	-0.713520	6.303827	-0.101457	0.087415	0.022375	-0.851035	-0.258075	-0.292708	0.390371	0.382601	-0.220613	0.807810
10470	7.594464	-0.775345	6.141792	-0.101575	0.036473	0.038818	-0.849697	-0.257058	-0.295720	0.390689	0.381086	-0.222281	0.807915
10471	7.551460	-0.668804	5.979651	-0.098341	-0.016175	0.053468	-0.851415	-0.253752	-0.296561	0.390529	0.380394	-0.224431	0.807724
10472	7.740651	-0.765678	6.032014	-0.100805	-0.037657	0.029031	-0.851815	-0.252374	-0.296663	0.390656	0.380126	-0.226585	0.807187
10473	7.755542	-0.712566	6.046954	-0.134490	-0.013010	-0.019650	-0.851561	-0.249888	-0.296615	0.391961	0.379422	-0.228737	0.806278
10474	7.665107	-0.786733	6.018931	-0.200698	-0.011183	-0.045626	-0.852351	-0.247673	-0.297748	0.394145	0.378282	-0.231715	0.804898
10475	7.667053	-0.873964	6.003116	-0.211915	-0.059962	-0.102420	-0.851554	-0.248350	-0.298161	0.397139	0.378088	-0.234853	0.802604
10476	7.827511	-0.911119	5.945611	-0.242539	-0.073559	-0.113680	-0.852597	-0.248482	-0.299470	0.400438	0.377915	-0.238476	0.799974
10477	7.898412	-0.871860	5.852520	-0.220309	-0.107888	-0.108603	-0.852225	-0.247403	-0.297218	0.403341	0.378430	-0.242079	0.797185
10478	7.976327	-0.895042	5.693003	-0.200897	-0.103926	-0.092934	-0.850378	-0.248631	-0.296862	0.405833	0.378954	-0.245426	0.794644
10479	8.081038	-0.918181	5.508653	-0.205287	-0.045506	-0.084016	-0.851948	-0.249601	-0.297789	0.408511	0.378471	-0.248471	0.792553
10480	8.002729	-0.967567	5.645355	-0.189313	0.041210	-0.104756	-0.850338	-0.251068	-0.300589	0.411805	0.376830	-0.250352	0.791037
10481	7.963428	-1.011997	5.742484	-0.198097	0.062512	-0.121244	-0.849757	-0.253755	-0.305902	0.415533	0.374867	-0.252118	0.789458
10482	7.778560	-0.977654	5.853783	-0.192469	0.132584	-0.132432	-0.846287	-0.256150	-0.310179	0.419731	0.371877	-0.253072	0.788345
10483	7.763705	-1.002871	5.950621	-0.151024	0.105879	-0.122160	-0.843723	-0.257140	-0.317181	0.423320	0.369600	-0.253718	0.787289
10484	7.739301	-1.014803	5.951015	-0.067664	0.083829	-0.094556	-0.840380	-0.258281	-0.322614	0.425741	0.368224	-0.253392	0.786732
10485	7.773619	-0.982895	5.892564	-0.007995	0.059801	-0.042462	-0.840751	-0.259913	-0.324746	0.426777	0.367469	-0.252763	0.786727
10486	7.832337	-0.932201	5.872559	0.074801	0.039256	-0.000889	-0.838357	-0.261243	-0.326892	0.426448	0.367532	-0.251263	0.787356
10487	7.769553	-0.846783	5.880068	0.149063	0.030163	0.040718	-0.838107	-0.259734	-0.325944	0.424865	0.368160	-0.249026	0.788628
10488	7.779476	-0.803766	5.933721	0.171710	0.034238	0.047639	-0.837842	-0.260007	-0.325952	0.423019	0.368880	-0.246391	0.790110
10489	7.770044	-0.729677	6.046375	0.188727	0.018434	0.044047	-0.837319	-0.260564	-0.325178	0.421024	0.370002	-0.243643	0.791502
10490	7.740946	-0.703218	6.091009	0.209400	-0.004563	0.051765	-0.835745	-0.260281	-0.324527	0.418640	0.371620	-0.240766	0.792888
10491	7.697009	-0.738563	6.028565	0.248601	-0.042038	0.082070	-0.837348	-0.261442	-0.321254	0.415292	0.373998	-0.237844	0.794411
10492	7.627043	-0.638202	6.007397	0.335745	-0.081972	0.134016	-0.838057	-0.260555	-0.315581	0.410259	0.377480	-0.234203	0.796458
10493	7.741662	-0.609283	5.937363	0.391968	-0.142975	0.203474	-0.839705	-0.259426	-0.307927	0.403384	0.382032	-0.230715	0.798814
10494	7.853819	-0.594371	5.818759	0.483975	-0.164010	0.270325	-0.845972	-0.255995	-0.300455	0.394602	0.387320	-0.226377	0.801889
10495	7.975540	-0.590317	5.796635	0.513239	-0.139073	0.332259	-0.850176	-0.252057	-0.287734	0.384649	0.392098	-0.221857	0.805657
10496	7.948879	-0.570732	5.802372	0.500399	-0.116831	0.367244	-0.856594	-0.246574	-0.278907	0.374264	0.396209	-0.217568	0.809697
10497	7.864152	-0.492412	5.810287	0.454871	-0.089395	0.368305	-0.860114	-0.238703	-0.271105	0.364294	0.399464	-0.213829	0.813631
10498	7.888455	-0.492909	5.836354	0.384796	-0.089045	0.325774	-0.863872	-0.233987	-0.264941	0.355535	0.402341	-0.210824	0.816866
10499	7.927527	-0.473577	5.813934	0.286115	-0.087530	0.278968	-0.867902	-0.225679	-0.259360	0.348311	0.404649	-0.209057	0.819289
10500	7.937563	-0.420317	5.819303	0.178991	-0.078409	0.199054	-0.871903	-0.221628	-0.255440	0.343268	0.406384	-0.208285	0.820753
10501	7.917783	-0.478189	5.799565	0.062087	-0.061932	0.101752	-0.873788	-0.217823	-0.252198	0.340857	0.407434	-0.208552	0.821170
10502	7.976076	-0.504945	5.759096	-0.040300	-0.052272	0.039287	-0.874212	-0.216760	-0.249283	0.340313	0.407899	-0.209893	0.820823
10503	7.990147	-0.594972	5.767175	-0.122886	-0.025085	-0.035397	-0.874223	-0.214556	-0.248977	0.341817	0.407653	-0.211819	0.819825
10504	7.994836	-0.633417	5.727777	-0.196465	-0.006162	-0.089205	-0.872894	-0.215359	-0.249922	0.344833	0.406833	-0.214351	0.818310
10505	7.974897	-0.706545	5.770782	-0.263139	0.007430	-0.141302	-0.873393	-0.216154	-0.252956	0.349340	0.405524	-0.217477	0.816220
10506	8.067146	-0.736920	5.811802	-0.308860	0.017142	-0.181247	-0.871255	-0.217751	-0.255894	0.354843	0.403915	-0.220918	0.813716
10507	8.028299	-0.722007	5.810491	-0.337231	0.030233	-0.219515	-0.868975	-0.221554	-0.259008	0.361290	0.402011	-0.224435	0.810855
10508	7.926003	-0.754172	5.725227	-0.349829	0.037800	-0.246510	-0.866830	-0.225640	-0.261600	0.368225	0.400013	-0.227837	0.807769
10509	7.716934	-0.745946	5.582471	-0.359064	0.038406	-0.274428	-0.864938	-0.230545	-0.265127	0.375718	0.398002	-0.231173	0.804356
10510	7.770127	-0.800106	5.609528	-0.350539	0.010249	-0.267540	-0.860408	-0.234865	-0.269187	0.382811	0.396477	-0.234589	0.800768
10511	7.879642	-0.805498	5.573022	-0.327915	0.004654	-0.258010	-0.856929	-0.239191	-0.273634	0.389577	0.395105	-0.237779	0.797235
10512	7.926268	-0.756302	5.478213	-0.261991	0.024438	-0.216276	-0.855577	-0.245510	-0.274952	0.395174	0.393744	-0.240047	0.794469
10513	8.226993	-0.873929	5.784367	-0.213961	-0.006361	-0.179807	-0.852912	-0.248352	-0.277261	0.399700	0.393027	-0.242112	0.791928
10514	8.271438	-0.781026	5.690230	-0.125515	0.048643	-0.111877	-0.851022	-0.252428	-0.280903	0.402687	0.391836	-0.242839	0.790783
10515	8.066873	-0.789993	5.781997	-0.063487	0.070825	-0.052711	-0.849936	-0.254868	-0.283587	0.404379	0.390476	-0.242899	0.790573
10516	7.784703	-0.772893	5.771809	0.031017	0.037614	0.014909	-0.849382	-0.258152	-0.285364	0.404090	0.390099	-0.242235	0.791111
10517	7.911356	-0.763678	5.718166	0.111926	0.032390	0.080968	-0.848736	-0.253584	-0.285935	0.402109	0.390106	-0.240873	0.792531
10518	8.032943	-0.767760	5.773412	0.196291	0.044728	0.139219	-0.849540	-0.253474	-0.284350	0.398571	0.390345	-0.238491	0.794917
10519	7.901446	-0.779014	5.795660	0.248418	0.027435	0.159060	-0.852194	-0.250337	-0.283481	0.394245	0.391128	-0.235602	0.797548
10520	7.926568	-0.629491	5.865006	0.292647	0.013731	0.174582	-0.853005	-0.247878	-0.282112	0.389222	0.392428	-0.232195	0.800370
10521	7.931946	-0.551281	5.812726	0.292518	0.006782	0.172810	-0.855421	-0.245610	-0.277845	0.384205	0.393787	-0.228844	0.803087
10522	7.824962	-0.545001	5.766860	0.296390	-0.007833	0.158784	-0.855455	-0.242054	-0.275278	0.379256	0.395502	-0.225389	0.805570
10523	7.798065	-0.580435	5.699179	0.260844	-0.028577	0.162316	-0.856668	-0.240442	-0.272741	0.374467	0.397205	-0.222710	0.807715
10524	7.892766	-0.603762	5.759614	0.234058	-0.020490	0.158946	-0.859463	-0.236904	-0.270943	0.369935	0.398618	-0.220347	0.809752
10525	7.848789	-0.630308	5.779623	0.171587	-0.023334	0.148649	-0.860829	-0.235605	-0.265652	0.366080	0.399608	-0.218949	0.811394
10526	7.960732	-0.603612	5.913013	0.099674	-0.041425	0.110444	-0.864016	-0.233452	-0.263746	0.363283	0.400573	-0.218513	0.812292
10527	7.956201	-0.561405	5.831392	0.008476	-0.030921	0.046187	-0.864035	-0.232094	-0.262011	0.362359	0.400934	-0.218989	0.812399
10528	7.946497	-0.570231	5.758850	-0.074377	-0.036092	-0.025113	-0.864959	-0.232939	-0.261364	0.363182	0.401140	-0.220255	0.811587
10529	7.897540	-0.632232	5.696143	-0.151902	-0.055478	-0.084257	-0.864429	-0.234317	-0.261133	0.365552	0.401305	-0.222463	0.809837
10530	7.960322	-0.719971	5.678916	-0.197594	-0.052801	-0.120732	-0.862597	-0.231543	-0.260828	0.368803	0.401305	-0.225061	0.807642
10531	8.003708	-0.788505	5.696309	-0.205817	-0.045364	-0.145096	-0.863365	-0.234847	-0.262071	0.372617	0.401167	-0.227574	0.805252
10532	7.964779	-0.788127	5.692370	-0.246318	-0.018724	-0.151886	-0.861895	-0.237715	-0.263321	0.376924	0.400367	-0.230455	0.802823
10533	7.988866	-0.827375	5.710626	-0.240074	-0.011879	-0.146644	-0.860555	-0.240582	-0.264701	0.381165	0.399412	-0.233249	0.800487
10534	7.937858	-0.814601	5.692616	-0.229088	-0.002076	-0.162358	-0.856838	-0.243280	-0.266752	0.385564	0.398496	-0.235634	0.798134
10535	7.964714	-0.811702	5.629081	-0.212032	-0.013473	-0.167670	-0.856808	-0.246287	-0.269046	0.389882	0.397851	-0.237814	0.795708
10536	8.037825	-0.788334	5.654360	-0.177703	-0.020626	-0.174760	-0.855469	-0.251517	-0.269159	0.393958	0.397666	-0.239411	0.793310
10537	8.159623	-0.751397	5.731977	-0.161810	-0.019298	-0.159086	-0.853471	-0.252990	-0.271173	0.397691	0.397443	-0.240898	0.791106
10538	8.087057	-0.689314	5.661896	-0.133302	0.013314	-0.134671	-0.851614	-0.256284	-0.271121	0.400926	0.396865	-0.241831	0.789477
10539	8.058382	-0.608392	5.610441	-0.077461	-0.017664	-0.134936	-0.850410	-0.257494	-0.272730	0.403603	0.397161	-0.242158	0.787862
10540	7.976517	-0.491658	5.434814	-0.057730	-0.018547	-0.140256	-0.849327	-0.262020	-0.274141	0.406172	0.397709	-0.242109	0.786279
10541	8.113048	-0.446734	5.437143	0.006483	-0.043929	-0.116075	-0.847481	-0.266720	-0.272146	0.407753	0.399009	-0.241472	0.784997
10542	8.154836	-0.378856	5.412930	0.029977	-0.033458	-0.073374	-0.846825	-0.268939	-0.270749	0.408487	0.400179	-0.240691	0.784260
10543	8.305560	-0.399849	5.438206	0.055597	0.003078	-0.025345	-0.846029	-0.270866	-0.270530	0.408476	0.400714	-0.239623	0.784319
10544	8.241112	-0.194714	5.377239	0.087500	0.011035	0.009443	-0.846821	-0.273930	-0.269009	0.407663	0.401256	-0.238238	0.784887
10545	8.235571	-0.279034	5.543240	0.056735	0.005710	0.026972	-0.847611	-0.272827	-0.269507	0.406837	0.401520	-0.237543	0.785391
10546	8.155882	-0.173898	5.536892	0.071182	0.018769	-0.028009	-0.846685	-0.274894	-0.269029	0.406763	0.401987	-0.236041	0.785642
10547	8.070821	-0.146919	5.577982	0.041733	0.035781	-0.038358	-0.846544	-0.274740	-0.270209	0.407233	0.401972	-0.234798	0.785780
10548	8.036412	-0.204936	5.582794	0.031667	0.033659	-0.063629	-0.846406	-0.277505	-0.269739	0.408055	0.402064	-0.233484	0.785698
10549	8.055649	-0.243983	5.586637	0.022263	0.038935	-0.061835	-0.844946	-0.279974	-0.269799	0.409067	0.401950	-0.232323	0.785574
