# Supplementary material for: Identification of Haptic Based Guiding Using Hard Reins
Source: PLoS One. 2015 Jul 22;10(7):e0132020. doi: 10.1371/journal.pone.0132020 (PMC4511788; doi:10.1371/journal.pone.0132020)
Supplement: S2 File — (ZIP) [file pone.0132020.s002.zip › MotionData2/Subject10/T2/fh2.txt]

// Start Time: 0
// Sample rate: 25.0Hz
// Scenario: 4.9
// Firmware Version: 2.6.1
Counter	Acc_X	Acc_Y	Acc_Z	Gyr_X	Gyr_Y	Gyr_Z	Mag_X	Mag_Y	Mag_Z	Quat_w	Quat_x	Quat_y	Quat_z
9638	-2.812288	0.150376	9.402372	-0.012971	0.023672	-0.043187	-0.016592	0.065440	-0.723451	-0.510636	-0.128469	-0.065086	0.847650
9639	-2.836872	0.090324	9.363444	-0.029021	0.037701	-0.050306	-0.015427	0.065705	-0.721920	-0.509801	-0.128643	-0.066046	0.848052
9640	-2.847046	0.020451	9.295443	-0.027226	0.030724	-0.052090	-0.016737	0.067349	-0.722400	-0.508731	-0.128763	-0.066874	0.848611
9641	-2.891486	-0.118474	9.366322	-0.025560	0.025421	-0.029204	-0.015446	0.068978	-0.721630	-0.508258	-0.128793	-0.067612	0.848832
9642	-2.851597	0.054613	9.444866	0.004853	0.024523	-0.028964	-0.015970	0.068571	-0.720080	-0.507558	-0.129161	-0.067781	0.849181
9643	-2.976688	0.113872	9.629261	0.027999	0.037592	-0.004029	-0.014397	0.067199	-0.720890	-0.507355	-0.129979	-0.067673	0.849186
9644	-3.025804	-0.001202	9.623556	0.044106	0.041113	-0.003908	-0.013483	0.067058	-0.721162	-0.506991	-0.131057	-0.067284	0.849269
9645	-2.963733	-0.093697	9.420097	0.056505	0.048060	0.031422	-0.012940	0.063920	-0.722490	-0.507298	-0.132391	-0.066720	0.848923
9646	-2.958787	-0.070346	9.204045	0.077868	0.020059	0.053513	-0.012268	0.060644	-0.723047	-0.507863	-0.133530	-0.065396	0.848510
9647	-2.934083	0.010924	9.103837	0.084017	0.016509	0.080873	-0.010827	0.059273	-0.723082	-0.508971	-0.134675	-0.063931	0.847776
9648	-2.908570	0.196443	9.278771	0.100909	-0.003692	0.095048	-0.010543	0.055590	-0.724025	-0.510223	-0.135696	-0.061864	0.847014
9649	-2.916894	0.379594	9.379476	0.099157	0.000681	0.086277	-0.010273	0.053952	-0.724045	-0.511396	-0.136736	-0.059966	0.846275
9650	-2.882862	0.410675	9.405973	0.095677	-0.001032	0.063330	-0.009208	0.050948	-0.725637	-0.512114	-0.137707	-0.058101	0.845814
9651	-2.830262	0.338097	9.399879	0.051051	0.000749	0.039190	-0.011017	0.048776	-0.726533	-0.512618	-0.138197	-0.057143	0.845493
9652	-2.813625	0.299625	9.444952	0.033124	-0.004529	0.043432	-0.009704	0.046724	-0.726186	-0.513168	-0.138445	-0.056353	0.845172
9653	-2.837356	0.357540	9.448226	0.002802	-0.009728	0.020300	-0.008926	0.047538	-0.726447	-0.513497	-0.138236	-0.056157	0.845019
9654	-2.865692	0.448948	9.382235	-0.015022	-0.000937	0.009657	-0.010234	0.047681	-0.725009	-0.513615	-0.138012	-0.056313	0.844974
9655	-2.887315	0.467975	9.257679	-0.032916	-0.000918	0.013065	-0.009968	0.046998	-0.725406	-0.513911	-0.137580	-0.056830	0.844830
9656	-2.865384	0.496606	9.238594	-0.027506	-0.007894	0.002504	-0.010750	0.046729	-0.725011	-0.513938	-0.137102	-0.057143	0.844870
9657	-2.824270	0.505904	9.238346	-0.013169	-0.009640	-0.002695	-0.010626	0.048092	-0.725386	-0.513923	-0.136712	-0.057275	0.844933
9658	-2.713036	0.529055	9.228041	-0.007866	-0.030690	0.006051	-0.011670	0.048643	-0.725622	-0.513974	-0.136056	-0.057011	0.845026
9659	-2.891702	0.515102	9.714846	-0.009694	-0.021985	0.003465	-0.012200	0.049736	-0.724959	-0.514070	-0.135499	-0.056931	0.845063
9660	-2.915778	0.513936	10.058681	0.013538	0.014685	0.011698	-0.014290	0.051384	-0.726072	-0.514102	-0.135836	-0.056755	0.845001
9661	-2.698269	0.552114	9.728021	0.002849	0.042671	0.018720	-0.013241	0.049742	-0.725330	-0.514351	-0.136512	-0.057072	0.844719
9662	-2.602536	0.451075	9.175726	-0.029247	0.048025	0.009657	-0.010508	0.050000	-0.724982	-0.514430	-0.136970	-0.057968	0.844536
9663	-2.724428	0.292875	9.037983	-0.008739	0.027069	0.022074	-0.010257	0.051089	-0.723944	-0.514784	-0.137262	-0.058307	0.844249
9664	-2.916570	0.427451	9.300721	0.018958	0.020074	0.022330	-0.009462	0.049858	-0.725772	-0.514956	-0.137760	-0.058064	0.844080
9665	-2.967871	0.676102	9.477044	0.031502	0.009576	0.011872	-0.008937	0.048901	-0.725532	-0.515048	-0.138166	-0.057567	0.843991
9666	-2.886708	0.545623	9.484457	-0.009620	0.020055	0.006272	-0.007363	0.047803	-0.726855	-0.515016	-0.138352	-0.057847	0.843962
9667	-2.840136	0.304812	9.500511	-0.023049	0.020038	0.006110	-0.007247	0.049437	-0.725423	-0.515150	-0.138365	-0.058393	0.843840
9668	-2.888390	0.309999	9.500987	-0.029321	0.037534	0.013193	-0.008549	0.049990	-0.726300	-0.515273	-0.138650	-0.059168	0.843664
9669	-2.829863	0.395653	9.347670	-0.009685	0.009537	0.020287	-0.007248	0.049710	-0.725420	-0.515621	-0.138637	-0.059341	0.843441
9670	-2.878010	0.419699	9.223400	-0.025832	0.001673	0.030737	-0.004661	0.052969	-0.725685	-0.516100	-0.138372	-0.059644	0.843170
9671	-2.981457	0.473360	9.205685	-0.040200	-0.004447	0.041227	-0.004933	0.054060	-0.724124	-0.516902	-0.137840	-0.060131	0.842732
9672	-3.011868	0.608429	9.255562	-0.050932	-0.017566	0.035850	-0.006369	0.055432	-0.725377	-0.517510	-0.137000	-0.060635	0.842459
9673	-2.896760	0.496984	9.282125	-0.051049	-0.029028	0.056897	-0.006903	0.056525	-0.723297	-0.518634	-0.135970	-0.061003	0.841908
9674	-2.723739	0.384688	9.178411	-0.062814	-0.046619	0.083110	-0.007183	0.059389	-0.722492	-0.520086	-0.134576	-0.061275	0.841216
9675	-3.004447	0.286945	9.530560	-0.049445	-0.044860	0.085033	-0.009519	0.058584	-0.723495	-0.521694	-0.133331	-0.061377	0.840411
9676	-3.175058	0.383811	10.100275	0.080992	-0.015233	0.121396	-0.008866	0.058308	-0.723766	-0.523386	-0.134008	-0.059460	0.839389
9677	-2.887710	0.392912	9.876817	0.131143	0.005738	0.123520	-0.007804	0.055440	-0.724840	-0.525089	-0.135544	-0.056953	0.838252
9678	-2.798346	0.390396	10.068264	0.025563	0.019644	0.122770	-0.007005	0.052708	-0.725395	-0.526961	-0.136217	-0.056335	0.837009
9679	-2.903286	0.270004	8.967170	-0.022633	-0.029076	0.111699	-0.008573	0.053535	-0.725363	-0.528913	-0.135536	-0.056075	0.835905
9680	-2.815907	0.318817	9.423565	0.044435	-0.030919	0.106868	-0.007265	0.052983	-0.725903	-0.530529	-0.135543	-0.054653	0.834973
9681	-2.562921	0.581307	9.395562	0.005087	-0.048485	0.099446	-0.007264	0.051891	-0.724368	-0.532217	-0.134808	-0.053753	0.834076
9682	-2.505515	0.504021	9.435031	0.088346	-0.046709	0.087689	-0.008170	0.051624	-0.725774	-0.533403	-0.134998	-0.051483	0.833430
9683	-2.731545	0.626843	9.700330	0.306685	-0.034374	0.079720	-0.010482	0.046046	-0.726052	-0.533920	-0.137679	-0.045747	0.832995
9684	-2.720194	0.875705	9.318599	0.097333	-0.031753	0.088833	-0.009651	0.038271	-0.727687	-0.535064	-0.138205	-0.043476	0.832296
9685	-2.386768	0.911092	9.157525	-0.339198	-0.022276	0.074142	-0.011105	0.041550	-0.726989	-0.537235	-0.134168	-0.048621	0.831272
9686	-2.335944	0.584179	9.340770	-0.385857	-0.039877	0.091275	-0.011059	0.055867	-0.725947	-0.539678	-0.129382	-0.054291	0.830097
9687	-2.475442	0.653303	9.568658	-0.170314	-0.014502	0.112375	-0.010335	0.064042	-0.722657	-0.541992	-0.127313	-0.056597	0.828754
9688	-2.392610	0.760486	9.439408	0.041705	0.005640	0.129853	-0.010607	0.066362	-0.723016	-0.543910	-0.127943	-0.055568	0.827469
9689	-2.437416	0.905567	9.580842	0.225979	-0.022324	0.127611	-0.008502	0.063488	-0.724365	-0.545464	-0.130057	-0.051152	0.826401
9690	-2.202471	1.002821	9.738537	0.358433	-0.029361	0.114397	-0.009342	0.051767	-0.726013	-0.546316	-0.133532	-0.044539	0.825666
9691	-2.062366	1.015729	9.598098	0.542904	-0.037995	0.081309	-0.009122	0.037587	-0.728732	-0.546220	-0.138765	-0.034791	0.825335
9692	-2.158025	1.150602	9.417839	0.550232	-0.058839	0.043456	-0.010702	0.019189	-0.731466	-0.545319	-0.143760	-0.024877	0.825434
9693	-2.165915	1.393936	9.538455	0.199738	-0.065828	-0.013706	-0.013498	0.008297	-0.733979	-0.544561	-0.144692	-0.020723	0.825887
9694	-2.401232	1.587204	9.223097	-0.073905	-0.098944	-0.045663	-0.015570	0.005308	-0.732560	-0.543965	-0.142167	-0.020933	0.826712
9695	-2.019251	1.653999	9.232584	-0.644506	-0.104336	-0.100169	-0.019277	0.015827	-0.732402	-0.544154	-0.133223	-0.030529	0.827778
9696	-2.380665	1.075853	9.572698	-1.198978	-0.102528	-0.170308	-0.023404	0.050069	-0.724917	-0.544353	-0.118274	-0.049641	0.828992
9697	-2.083581	0.055766	10.207242	-0.551392	-0.116595	-0.153615	-0.025801	0.079123	-0.719700	-0.543204	-0.110006	-0.057664	0.830363
9698	-2.250965	-0.044731	9.947997	0.514872	-0.055144	-0.071568	-0.029952	0.076418	-0.720180	-0.540888	-0.114527	-0.048615	0.831841
9699	-2.395307	0.387363	9.317391	0.961240	0.002754	-0.011565	-0.030832	0.050245	-0.724289	-0.538409	-0.124763	-0.032476	0.832764
9700	-2.469083	0.891438	8.811964	0.727991	-0.026815	-0.064343	-0.031814	0.021075	-0.731776	-0.535416	-0.132032	-0.020162	0.833961
9701	-2.826694	0.846965	9.086087	0.558136	-0.070440	-0.116754	-0.034441	0.002819	-0.733462	-0.531999	-0.136632	-0.010236	0.835586
9702	-2.719597	0.957619	9.367597	0.181555	-0.123028	-0.162001	-0.037357	-0.009572	-0.736245	-0.528709	-0.136404	-0.006270	0.837748
9703	-2.544686	0.416515	9.818857	0.284375	-0.136255	-0.164997	-0.040690	-0.018553	-0.737314	-0.525174	-0.136964	-0.000398	0.839900
9704	-2.233582	0.691626	10.134141	0.167985	-0.104119	-0.146388	-0.046507	-0.026430	-0.737304	-0.522155	-0.136907	0.003179	0.841784
9705	-1.986936	0.731567	10.454486	0.152703	-0.056190	-0.125251	-0.051095	-0.022725	-0.735009	-0.519618	-0.137390	0.006077	0.843258
9706	-2.013057	1.150717	9.825114	0.048113	-0.021981	-0.116089	-0.051837	-0.028584	-0.736730	-0.517473	-0.137463	0.006853	0.844558
9707	-2.177293	1.157917	9.401267	0.195874	-0.018267	-0.131681	-0.052038	-0.036625	-0.740929	-0.514699	-0.139014	0.010057	0.845966
9708	-2.480125	1.368175	8.964128	-0.010791	-0.054890	-0.133176	-0.054887	-0.040565	-0.739379	-0.512407	-0.137930	0.010125	0.847533
9709	-2.528832	1.301986	9.216112	0.257584	-0.063606	-0.133018	-0.057209	-0.044370	-0.739768	-0.509411	-0.139355	0.014815	0.849036
9710	-2.558205	1.249039	9.129246	0.057127	-0.096882	-0.132837	-0.059138	-0.048314	-0.740293	-0.506906	-0.138260	0.016457	0.850682
9711	-2.369118	1.335876	9.695742	0.035637	-0.094415	-0.143611	-0.062131	-0.049525	-0.739230	-0.504315	-0.136914	0.017630	0.852414
9712	-1.905040	1.399911	9.798210	0.005256	-0.049962	-0.142037	-0.064983	-0.051964	-0.739211	-0.501802	-0.136093	0.017890	0.854022
9713	-1.632982	1.628543	9.757639	0.055383	-0.058761	-0.147025	-0.067709	-0.053859	-0.738931	-0.499105	-0.135527	0.019042	0.855666
9714	-1.950052	1.866081	9.554036	-0.114511	-0.055140	-0.162200	-0.069544	-0.052076	-0.738628	-0.496564	-0.133429	0.017246	0.857510
9715	-1.696447	1.878373	9.501525	0.011677	-0.021930	-0.157708	-0.070739	-0.048389	-0.737930	-0.493810	-0.133046	0.017287	0.859157
9716	-2.264684	1.758335	9.694891	0.084120	-0.007795	-0.152581	-0.072939	-0.050831	-0.738050	-0.490911	-0.133723	0.018456	0.860688
9717	-2.890218	1.069719	9.413613	-0.025098	-0.024223	-0.140166	-0.073839	-0.052872	-0.738185	-0.488540	-0.132962	0.017899	0.862165
9718	-2.826859	0.809829	9.525427	0.014079	-0.025213	-0.102949	-0.074737	-0.054775	-0.739221	-0.486666	-0.132629	0.018167	0.863271
9719	-2.090258	1.174020	9.383880	-0.037894	-0.021976	-0.078788	-0.074987	-0.055591	-0.740772	-0.485376	-0.131773	0.017480	0.864142
9720	-1.838409	1.286545	9.073003	-0.011135	-0.043028	-0.057567	-0.077089	-0.053672	-0.738917	-0.484348	-0.130869	0.017605	0.864853
9721	-1.732163	1.294636	8.843885	-0.079218	-0.078062	-0.043235	-0.079438	-0.052568	-0.739516	-0.483757	-0.128620	0.016843	0.865536
9722	-1.933340	1.518093	9.050049	-0.004151	-0.090308	-0.031175	-0.081009	-0.052288	-0.737686	-0.483147	-0.126954	0.017616	0.866107
9723	-2.206299	1.829090	9.387606	-0.002305	-0.097253	-0.053078	-0.085180	-0.051447	-0.738130	-0.482178	-0.125134	0.018357	0.866896
9724	-2.294423	2.330561	9.567153	-0.073662	-0.077938	-0.098343	-0.087785	-0.051706	-0.737836	-0.480556	-0.123034	0.017639	0.868111
9725	-2.032142	2.544657	9.466422	-0.123486	-0.077000	-0.156011	-0.090146	-0.048284	-0.738540	-0.478105	-0.120464	0.015875	0.869858
9726	-1.720751	2.195818	9.435695	-0.225188	-0.070829	-0.221220	-0.093309	-0.042678	-0.737150	-0.474645	-0.117072	0.012162	0.872272
9727	-1.510628	1.869211	9.338810	-0.225117	-0.062085	-0.233652	-0.096343	-0.036935	-0.735502	-0.471063	-0.113806	0.008354	0.874688
9728	-1.468711	1.645918	9.566578	-0.187470	-0.074320	-0.259920	-0.099384	-0.030239	-0.733329	-0.466777	-0.110707	0.005245	0.877403
9729	-1.441009	1.472147	9.436977	-0.165897	-0.062005	-0.275620	-0.101877	-0.026816	-0.733902	-0.462288	-0.107982	0.002419	0.880127
9730	-1.573079	1.235234	9.485858	-0.139857	-0.067158	-0.300132	-0.105573	-0.019708	-0.731329	-0.457172	-0.105446	-0.000012	0.883105
9731	-1.974019	1.208067	9.803809	-0.151378	-0.074028	-0.335379	-0.110543	-0.016409	-0.730836	-0.451554	-0.102639	-0.002587	0.886317
9732	-2.143981	1.402838	10.146350	-0.117278	-0.056487	-0.360538	-0.112756	-0.016396	-0.731447	-0.445268	-0.100484	-0.004839	0.889728
9733	-2.331500	1.173948	10.318359	-0.127802	-0.016996	-0.401881	-0.116291	-0.013924	-0.730081	-0.438359	-0.098916	-0.007633	0.893308
9734	-1.948558	0.712830	9.930066	-0.174260	-0.000400	-0.404122	-0.119054	-0.010365	-0.727943	-0.431370	-0.097242	-0.011490	0.896846
9735	-1.395952	0.350544	9.262688	-0.143924	0.001261	-0.368874	-0.120641	-0.006129	-0.728136	-0.425018	-0.095843	-0.014672	0.899977
9736	-1.410756	0.307280	9.233481	-0.003690	-0.009307	-0.318548	-0.123638	-0.005704	-0.728344	-0.419183	-0.095475	-0.015218	0.902739
9737	-1.780893	-0.140859	9.596792	0.088077	-0.017285	-0.247403	-0.124663	-0.009381	-0.727205	-0.414544	-0.095717	-0.013854	0.904876
9738	-2.179378	-0.495544	9.776384	0.189694	-0.014731	-0.169067	-0.127631	-0.013454	-0.728876	-0.411004	-0.096900	-0.010570	0.906407
9739	-2.043178	-0.354998	9.683105	0.180393	-0.021942	-0.089866	-0.127592	-0.019999	-0.729327	-0.409013	-0.097860	-0.007270	0.907237
9740	-2.109553	-0.174848	9.440633	0.152523	-0.041205	-0.058355	-0.128970	-0.029537	-0.729658	-0.407546	-0.098275	-0.004228	0.907871
9741	-1.845970	0.206567	9.793594	-0.073073	-0.046716	-0.040642	-0.130923	-0.029799	-0.729373	-0.406935	-0.096724	-0.005280	0.908307
9742	-1.884390	0.226997	10.084935	-0.029383	-0.043318	-0.013867	-0.132372	-0.027610	-0.728428	-0.406665	-0.095620	-0.005440	0.908543
9743	-1.740264	0.789411	10.337675	-0.029383	0.000304	-0.004832	-0.133031	-0.026789	-0.727379	-0.406612	-0.095277	-0.006019	0.908599
9744	-1.797956	0.841260	9.843732	-0.034591	0.049439	-0.011702	-0.131993	-0.025430	-0.728541	-0.406396	-0.095817	-0.007026	0.908632
9745	-1.419267	1.130966	9.598680	0.028164	0.049436	-0.030680	-0.131461	-0.027342	-0.728439	-0.405760	-0.096828	-0.006977	0.908809
9746	-0.957708	1.198140	9.148497	-0.104000	0.021482	-0.082967	-0.129378	-0.026262	-0.730006	-0.404375	-0.096287	-0.009155	0.909465
9747	-1.987389	0.710694	9.132551	-0.322139	-0.018389	-0.135599	-0.130599	-0.019030	-0.727598	-0.402509	-0.093202	-0.015094	0.910534
9748	-1.672028	0.899755	9.631846	-0.270289	-0.001082	-0.133463	-0.131306	-0.009208	-0.727620	-0.400479	-0.090890	-0.020208	0.911563
9749	-1.252640	0.808643	9.218656	-0.034101	-0.009832	-0.120454	-0.132635	-0.005657	-0.725890	-0.398340	-0.090264	-0.020897	0.912546
9750	-1.103226	1.453451	8.902765	-0.017886	-0.086733	-0.154886	-0.135376	-0.004279	-0.726351	-0.395480	-0.088398	-0.020764	0.913975
9751	-1.467098	1.889488	9.002234	-0.025607	-0.165180	-0.251077	-0.139417	-0.004257	-0.725775	-0.391001	-0.084949	-0.020197	0.916239
9752	-1.757609	1.076993	9.961443	-0.144390	-0.191363	-0.337611	-0.144898	-0.003274	-0.724394	-0.385039	-0.080098	-0.021873	0.919158
9753	-1.679552	0.504742	10.204112	-0.110218	-0.140592	-0.370808	-0.151943	-0.002010	-0.723246	-0.378454	-0.076391	-0.023210	0.922171
9754	-0.891655	-0.755395	10.663446	0.050736	-0.088395	-0.354090	-0.157158	-0.001846	-0.722135	-0.371809	-0.074902	-0.022103	0.925019
9755	-0.915798	-1.446292	11.169973	0.212276	0.007573	-0.254019	-0.162082	-0.006456	-0.721978	-0.366779	-0.076336	-0.018476	0.926987
9756	-1.179199	-1.114639	10.421488	0.236344	0.068917	-0.193539	-0.160469	-0.014645	-0.723113	-0.362751	-0.079197	-0.014855	0.928396
9757	-1.817003	-0.493616	10.544672	0.205804	0.098726	-0.158091	-0.156895	-0.023799	-0.724802	-0.359446	-0.082285	-0.011935	0.929454
9758	-2.007988	-0.180301	10.275970	0.170058	0.135548	-0.147516	-0.153596	-0.030088	-0.726717	-0.356348	-0.085913	-0.009952	0.930342
9759	-1.847985	-0.055059	9.170608	0.136201	0.102499	-0.157574	-0.151466	-0.037325	-0.728109	-0.353144	-0.088584	-0.008402	0.931328
9760	-1.661427	-0.284417	8.570395	0.048681	0.029153	-0.199982	-0.150018	-0.038559	-0.730462	-0.349281	-0.089358	-0.008016	0.932713
9761	-1.713669	-0.509129	8.880664	0.025239	-0.042669	-0.191638	-0.149096	-0.040882	-0.729725	-0.345644	-0.088535	-0.007633	0.934149
9762	-1.584594	-0.369278	9.328133	-0.050070	-0.046372	-0.171072	-0.151301	-0.042779	-0.729195	-0.342495	-0.087217	-0.008512	0.935424
9763	-1.347677	0.328055	9.896428	0.136068	-0.055224	-0.192600	-0.152726	-0.044408	-0.729061	-0.338636	-0.086896	-0.005988	0.936877
9764	-0.863402	0.514634	10.014550	0.143479	-0.043014	-0.247244	-0.154762	-0.052988	-0.728857	-0.333714	-0.086952	-0.003401	0.938649
9765	-1.537272	0.822944	10.023908	-0.058415	-0.044469	-0.315424	-0.158923	-0.054738	-0.728039	-0.327870	-0.085496	-0.004780	0.940834
9766	-1.983297	0.930875	9.577215	-0.163621	-0.027499	-0.379407	-0.161022	-0.052273	-0.727726	-0.320958	-0.083787	-0.008290	0.943343
9767	-1.966350	0.940083	9.485858	-0.125907	-0.014294	-0.402878	-0.160378	-0.051186	-0.727596	-0.313542	-0.082463	-0.011253	0.945920
9768	-1.405929	0.976364	9.409348	-0.064948	-0.007376	-0.424597	-0.162322	-0.052811	-0.727711	-0.305554	-0.081738	-0.013099	0.948569
9769	-1.754891	0.787813	9.777863	-0.173962	-0.014273	-0.469416	-0.164808	-0.050889	-0.727655	-0.296909	-0.080112	-0.017036	0.951387
9770	-1.696895	0.801136	9.563641	-0.155826	-0.003637	-0.513314	-0.166369	-0.051563	-0.727252	-0.287310	-0.078858	-0.020765	0.954360
9771	-1.494040	0.804462	9.595572	-0.135961	0.010388	-0.550189	-0.167939	-0.050600	-0.726704	-0.276994	-0.077889	-0.024196	0.957404
9772	-1.508598	0.117008	9.679112	-0.092199	0.013869	-0.537659	-0.168604	-0.047596	-0.727695	-0.266759	-0.077299	-0.026840	0.960283
9773	-1.379927	-0.133126	10.001947	0.092937	0.022547	-0.529326	-0.168842	-0.051959	-0.726961	-0.256417	-0.077780	-0.025896	0.963084
9774	-1.397685	-0.585580	9.852714	0.087454	0.045262	-0.495883	-0.169838	-0.059725	-0.727795	-0.246633	-0.078759	-0.025182	0.965575
9775	-1.380882	-1.260437	9.417061	0.203454	0.059200	-0.414053	-0.168639	-0.064231	-0.728115	-0.238264	-0.080519	-0.022160	0.967603
9776	-1.336639	-0.806902	9.200809	0.224475	0.044987	-0.309889	-0.167788	-0.076098	-0.728631	-0.231824	-0.082238	-0.018499	0.969099
9777	-1.339126	-1.159905	9.367392	0.297514	0.025588	-0.249582	-0.167999	-0.084687	-0.728969	-0.226460	-0.083824	-0.013293	0.970316
9778	-1.859371	-1.651417	9.320570	-0.018017	-0.007851	-0.132107	-0.167576	-0.089324	-0.730696	-0.223879	-0.083472	-0.013800	0.970938
9779	-1.618705	-1.759358	9.240355	0.109267	-0.022205	0.011425	-0.168094	-0.091232	-0.728517	-0.223888	-0.083336	-0.011727	0.970975
9780	-1.470599	-1.308306	9.263487	0.069369	-0.061022	0.118544	-0.169643	-0.093132	-0.729543	-0.226054	-0.082406	-0.009882	0.970573
9781	-1.745687	-1.286693	9.338201	0.012563	-0.078682	0.208030	-0.171987	-0.092846	-0.730278	-0.230039	-0.080774	-0.009207	0.969780
9782	-1.372896	-0.494492	9.817501	0.075865	-0.089478	0.245501	-0.173032	-0.093523	-0.728336	-0.234663	-0.079349	-0.006901	0.968808
9783	-1.515993	-0.228137	9.257071	0.033846	-0.075366	0.259454	-0.176018	-0.095416	-0.728052	-0.239596	-0.077877	-0.005772	0.967727
9784	-1.483970	0.862105	9.596148	-0.224722	-0.105252	0.245331	-0.177757	-0.087499	-0.727691	-0.244673	-0.074708	-0.009207	0.966680
9785	-1.465395	1.407913	10.390475	-0.239633	-0.044034	0.178564	-0.181725	-0.078206	-0.725479	-0.248448	-0.072522	-0.013566	0.965831
9786	-1.759059	0.866153	10.218565	-0.280475	-0.005282	0.121993	-0.180478	-0.068532	-0.725145	-0.251177	-0.070977	-0.018751	0.965153
9787	-1.694999	0.350459	10.832081	-0.191026	0.033983	0.119124	-0.179369	-0.057630	-0.724797	-0.253699	-0.070545	-0.022597	0.964443
9788	-1.718657	-0.231342	10.051802	-0.022877	0.071736	0.161807	-0.177828	-0.054230	-0.723756	-0.256789	-0.071803	-0.023145	0.963519
9789	-1.512184	-0.383291	9.649362	0.136993	0.068137	0.234249	-0.174692	-0.054928	-0.725614	-0.261037	-0.073765	-0.020687	0.962284
9790	-1.333930	0.253077	9.006305	0.172730	0.034916	0.257390	-0.170385	-0.056178	-0.725948	-0.265687	-0.075362	-0.017135	0.960957
9791	-1.216351	0.479071	9.281840	0.033886	0.016352	0.280989	-0.168290	-0.056870	-0.728048	-0.270996	-0.075789	-0.016276	0.959454
9792	-1.467228	0.518883	9.077797	0.161067	-0.039405	0.242149	-0.168933	-0.058093	-0.728308	-0.275370	-0.075903	-0.012573	0.958255
9793	-1.459802	0.184276	9.780395	0.025047	-0.042171	0.224320	-0.167628	-0.058509	-0.728332	-0.279611	-0.075133	-0.011625	0.957098
9794	-1.307508	-0.133869	9.943640	-0.064477	-0.028290	0.233296	-0.166871	-0.054014	-0.728557	-0.284141	-0.074203	-0.012319	0.955828
9795	-1.027763	-0.166403	9.455428	0.003533	-0.037019	0.241611	-0.168968	-0.051275	-0.729272	-0.288732	-0.073400	-0.011797	0.954519
9796	-0.954539	-0.747450	9.955169	-0.329459	-0.037264	0.257536	-0.168761	-0.043096	-0.727391	-0.294097	-0.070764	-0.017460	0.952992
9797	-1.628934	-0.883282	11.004769	-0.147115	0.025693	0.286561	-0.166339	-0.033700	-0.727206	-0.299718	-0.070290	-0.020180	0.951221
9798	-2.028274	-0.992833	10.338896	0.051415	0.092365	0.346518	-0.163097	-0.030172	-0.728895	-0.306171	-0.072413	-0.019236	0.949024
9799	-1.835777	-0.388077	9.618455	-0.061226	0.106406	0.352879	-0.159205	-0.026237	-0.730719	-0.312867	-0.074019	-0.020765	0.946680
9800	-1.799025	0.040554	9.103997	0.043602	0.069836	0.327163	-0.154670	-0.021898	-0.731002	-0.318940	-0.075668	-0.019858	0.944541
9801	-1.835141	0.400781	8.841707	-0.044889	0.017433	0.301746	-0.152469	-0.019046	-0.731780	-0.324656	-0.075692	-0.020576	0.942574
9802	-2.085843	0.442714	9.332179	0.019594	-0.057714	0.252672	-0.151171	-0.018508	-0.731408	-0.329384	-0.074754	-0.019414	0.941032
9803	-1.913103	0.274302	9.751697	-0.132480	-0.085827	0.224931	-0.152767	-0.013046	-0.730686	-0.333808	-0.072254	-0.021205	0.939629
9804	-1.704506	0.400675	9.926776	-0.134237	-0.089399	0.212528	-0.154103	-0.007312	-0.730352	-0.338002	-0.069688	-0.022787	0.938285
9805	-1.092568	0.879826	10.097624	-0.041072	-0.079041	0.188482	-0.156874	-0.002116	-0.728714	-0.341601	-0.067919	-0.022903	0.937108
9806	-0.897225	1.192567	9.840000	-0.123056	-0.054439	0.131590	-0.158985	0.002804	-0.728892	-0.344224	-0.066039	-0.024621	0.936239
9807	-0.728598	1.142677	9.684175	-0.060200	-0.050833	0.087064	-0.157696	0.004978	-0.728374	-0.345940	-0.064606	-0.025316	0.935687
9808	-0.817700	0.853334	9.213015	0.013346	-0.059360	0.056706	-0.160951	0.004450	-0.728073	-0.346963	-0.063538	-0.024544	0.935402
9809	-0.848398	0.619607	8.989509	0.018785	-0.076761	0.040788	-0.162269	0.006911	-0.727514	-0.347728	-0.062132	-0.023569	0.935238
9810	-0.998520	0.554108	9.208732	0.135104	-0.109941	0.023919	-0.162782	0.006097	-0.728674	-0.348003	-0.060948	-0.020209	0.935292
9811	-1.018551	0.440159	9.644957	0.179775	-0.127505	0.020630	-0.165365	0.002839	-0.729698	-0.348210	-0.059697	-0.015854	0.935379
9812	-0.994245	0.105171	10.265699	0.263811	-0.082139	0.030129	-0.166890	-0.003834	-0.729740	-0.348415	-0.059928	-0.010271	0.935366
9813	-1.121457	0.185582	11.070353	0.202894	-0.022820	0.042273	-0.166855	-0.009152	-0.731339	-0.348956	-0.060785	-0.006184	0.935145
9814	-1.333363	0.273146	10.852103	0.335284	0.007020	0.064580	-0.165522	-0.013931	-0.732179	-0.349699	-0.063183	0.000154	0.934729
9815	-1.829466	0.459327	10.699920	0.453464	0.012499	0.055078	-0.165955	-0.026470	-0.737450	-0.350131	-0.066469	0.008680	0.934299
9816	-1.854561	-0.313395	9.612266	0.192373	0.026699	0.046932	-0.163295	-0.035073	-0.739249	-0.350700	-0.068227	0.012189	0.933920
9817	-1.271562	-0.810977	8.820512	0.197410	0.009877	0.133884	-0.162366	-0.036986	-0.740957	-0.352911	-0.069655	0.015956	0.932924
9818	-0.688707	-0.002744	8.786325	0.424259	-0.022817	0.220883	-0.162182	-0.045167	-0.743101	-0.356381	-0.072071	0.024377	0.931238
9819	-1.309112	1.000480	9.677936	0.569042	-0.050824	0.230139	-0.161315	-0.058533	-0.745951	-0.359775	-0.074944	0.035617	0.929342
9820	-2.001941	1.344027	10.151658	0.433046	-0.043742	0.220630	-0.162404	-0.072434	-0.747360	-0.363136	-0.077007	0.044348	0.927489
9821	-1.854656	1.679701	10.192696	0.302450	-0.035075	0.216208	-0.164442	-0.079649	-0.749075	-0.366614	-0.078296	0.050488	0.925697
9822	-1.452067	1.953077	9.387330	0.279426	-0.078684	0.174420	-0.165165	-0.089053	-0.750703	-0.369267	-0.078631	0.056550	0.924262
9823	-1.190068	1.455070	9.211129	0.027162	-0.092751	0.160899	-0.169326	-0.089575	-0.752063	-0.372064	-0.076897	0.057943	0.923200
9824	-0.898172	1.060282	9.833682	0.134408	-0.085080	0.170338	-0.170889	-0.089567	-0.751911	-0.374851	-0.076049	0.061359	0.921921
9825	-0.805892	1.131903	9.896190	0.257899	-0.016000	0.185572	-0.173211	-0.093372	-0.752428	-0.377825	-0.077399	0.066437	0.920241
9826	-0.761178	1.650458	9.709517	0.126372	-0.010791	0.195303	-0.174490	-0.096500	-0.753986	-0.381161	-0.077817	0.069187	0.918626
9827	-0.757263	1.861897	9.654241	-0.101620	0.020710	0.170889	-0.174350	-0.097455	-0.755415	-0.384457	-0.077117	0.067357	0.917447
9828	-0.910939	1.987589	9.469570	-0.207045	0.017332	0.141986	-0.174382	-0.091455	-0.756000	-0.387349	-0.075572	0.063684	0.916621
9829	-0.715407	1.640054	9.569624	-0.294650	0.036524	0.125425	-0.173666	-0.079186	-0.757050	-0.390106	-0.073726	0.058132	0.915971
9830	-0.543949	0.965589	9.656515	-0.232134	0.032942	0.143299	-0.172565	-0.066374	-0.757457	-0.393068	-0.072273	0.053873	0.915080
9831	-0.382906	0.876483	9.240769	-0.142781	0.045162	0.184471	-0.172988	-0.059007	-0.760213	-0.396671	-0.071668	0.051092	0.913732
9832	-0.458161	0.476059	9.443481	-0.170001	0.039718	0.258207	-0.171876	-0.049060	-0.758973	-0.401632	-0.070703	0.048081	0.911801
9833	-0.379192	0.709202	9.599278	0.089113	0.057037	0.339484	-0.170852	-0.044565	-0.761135	-0.407719	-0.071976	0.049613	0.908913
9834	-0.382500	0.918747	9.693033	0.053129	0.083139	0.388704	-0.169549	-0.043617	-0.762562	-0.414749	-0.073456	0.050500	0.905559
9835	-0.370764	1.198635	10.020566	0.017146	0.124939	0.436222	-0.166706	-0.039541	-0.762823	-0.422713	-0.075225	0.050297	0.901735
9836	-1.027952	1.790433	10.761175	0.117323	0.172229	0.440950	-0.164627	-0.037233	-0.765151	-0.430614	-0.078800	0.051660	0.897604
9837	-1.552053	2.129228	10.111145	0.083724	0.195400	0.379349	-0.159795	-0.038622	-0.766396	-0.437455	-0.082475	0.051976	0.893940
9838	-1.655695	1.832762	9.632819	-0.238090	0.204317	0.329434	-0.154994	-0.034010	-0.768614	-0.443899	-0.083624	0.046518	0.890953
9839	-1.383909	2.014184	9.882482	-0.334601	0.191989	0.293389	-0.149979	-0.022174	-0.769088	-0.449819	-0.083684	0.039250	0.888324
9840	-1.570428	1.612191	9.288309	-0.216271	0.138081	0.242054	-0.144707	-0.009930	-0.769176	-0.454550	-0.083926	0.034615	0.886083
9841	-1.229405	1.030971	8.841323	-0.209035	0.090891	0.219695	-0.144746	-0.002567	-0.770005	-0.458821	-0.083394	0.030359	0.884085
9842	-0.696985	1.528043	9.164458	-0.108909	0.050434	0.220213	-0.143352	0.003834	-0.769319	-0.462888	-0.083077	0.028384	0.882059
9843	-0.882139	2.282501	10.035035	0.079093	0.017217	0.167021	-0.142837	0.004376	-0.768420	-0.465689	-0.083925	0.029869	0.880453
9844	-1.196916	2.494395	10.102667	-0.026911	0.033245	0.067752	-0.144915	0.003433	-0.768526	-0.466901	-0.084145	0.029248	0.879811
9845	-1.456611	1.991711	9.426263	-0.197399	0.021358	-0.009324	-0.145714	0.007256	-0.769766	-0.467061	-0.082624	0.025591	0.879984
9846	-1.312036	1.278373	9.315886	-0.252812	0.021371	-0.024013	-0.147334	0.016809	-0.768875	-0.466995	-0.080576	0.020952	0.880332
9847	-1.096353	1.046256	9.460348	-0.059602	0.007329	-0.021890	-0.149052	0.022000	-0.770473	-0.466692	-0.080103	0.019833	0.880562
9848	-0.817275	0.909007	9.331402	0.174715	0.009903	0.004390	-0.150726	0.019283	-0.771506	-0.466426	-0.081831	0.022875	0.880470
9849	-0.808017	0.855758	9.244199	0.192505	0.005494	0.028284	-0.152379	0.013020	-0.772960	-0.466593	-0.083628	0.026296	0.880117
9850	-0.887905	1.151050	9.656808	0.210273	-0.013849	0.040755	-0.155466	0.006356	-0.773623	-0.466873	-0.085249	0.030246	0.879686
9851	-0.925840	1.241054	9.893673	0.190601	0.008858	0.038956	-0.156989	-0.000044	-0.774694	-0.467222	-0.087057	0.033627	0.879201
9852	-1.012643	1.258525	9.880204	0.049305	0.034241	0.030999	-0.157357	-0.003723	-0.775369	-0.467634	-0.088023	0.034279	0.878860
9853	-1.073261	1.227322	9.745795	-0.006075	0.061419	0.021897	-0.158653	-0.004261	-0.776257	-0.468058	-0.088914	0.033677	0.878568
9854	-1.016999	1.338957	9.431788	-0.013141	0.068486	0.013072	-0.158382	-0.005898	-0.776663	-0.468288	-0.089910	0.032879	0.878374
9855	-0.809224	1.363118	9.211593	-0.009563	0.040477	0.011182	-0.158268	-0.003172	-0.776381	-0.468517	-0.090392	0.032405	0.878220
9856	-0.765015	1.466308	9.250847	-0.013134	-0.012004	-0.006651	-0.161388	-0.004519	-0.776089	-0.468351	-0.089988	0.032325	0.878353
9857	-0.973326	1.699940	9.620599	-0.029134	-0.029443	-0.043737	-0.164115	-0.005595	-0.776703	-0.467608	-0.089080	0.032092	0.878850
9858	-1.341139	1.919817	9.804129	-0.236428	0.030179	-0.092464	-0.166751	-0.001764	-0.773920	-0.466331	-0.087382	0.027542	0.879853
9859	-1.585507	2.171045	10.330595	-0.207507	0.077539	-0.155413	-0.167826	0.004105	-0.773976	-0.463988	-0.086782	0.023011	0.881280
9860	-2.007624	1.219501	10.311282	-0.046472	0.084725	-0.154280	-0.168095	0.006425	-0.775495	-0.461271	-0.087838	0.021193	0.882646
9861	-1.793411	0.789467	10.220383	-0.046595	0.075881	-0.129791	-0.167834	0.006151	-0.774986	-0.459081	-0.088716	0.019517	0.883738
9862	-1.736216	0.700828	9.692594	-0.107519	0.069765	-0.099440	-0.167839	0.006696	-0.774465	-0.457445	-0.088925	0.016853	0.884620
9863	-2.068182	0.880812	9.505280	-0.080788	0.065463	-0.070041	-0.166542	0.008326	-0.775500	-0.456354	-0.089306	0.014731	0.885182
9864	-2.082305	0.946817	9.032752	0.010294	0.011254	-0.032536	-0.167324	0.007784	-0.774720	-0.455678	-0.089534	0.014804	0.885507
9865	-1.625433	1.011363	9.284280	0.169441	-0.022161	-0.023697	-0.167800	0.001243	-0.776839	-0.454926	-0.090661	0.017974	0.885720
9866	-1.168744	1.036354	9.970314	0.167505	-0.004985	-0.005291	-0.170369	-0.005289	-0.776607	-0.454428	-0.092022	0.021030	0.885768
9867	-1.087276	0.951290	9.886928	0.005576	0.040439	0.005989	-0.169172	-0.008976	-0.777820	-0.454523	-0.092728	0.020784	0.885652
9868	-1.473640	0.953629	9.666800	0.024272	0.061526	0.038927	-0.169165	-0.010885	-0.776808	-0.455105	-0.093946	0.020779	0.885224
9869	-1.514891	1.275048	9.283955	0.106433	0.070271	0.088108	-0.166935	-0.013079	-0.777636	-0.456473	-0.096066	0.022196	0.884257
9870	-1.536091	1.686494	9.293674	0.125992	0.035228	0.107600	-0.166243	-0.020173	-0.777716	-0.458049	-0.097715	0.024363	0.883204
9871	-1.648644	1.465055	9.734267	0.074030	0.035154	0.108962	-0.164906	-0.024541	-0.780614	-0.459825	-0.098920	0.025586	0.882112
9872	-1.471538	1.238285	9.956022	0.034499	0.069957	0.147467	-0.163211	-0.025369	-0.779745	-0.462283	-0.100320	0.025898	0.880659
9873	-1.316993	1.241731	9.904264	-0.015634	0.096997	0.163016	-0.160210	-0.026203	-0.779798	-0.465214	-0.101744	0.025075	0.878974
9874	-1.347043	1.090536	9.931623	-0.094462	0.146778	0.196083	-0.156571	-0.024041	-0.780991	-0.468828	-0.103270	0.022501	0.876943
9875	-1.611877	0.531427	9.665543	-0.074892	0.173090	0.233302	-0.151248	-0.019568	-0.783218	-0.473124	-0.105421	0.020038	0.874436
9876	-1.759897	0.094600	9.575287	-0.120941	0.176429	0.326339	-0.144242	-0.015107	-0.782506	-0.479088	-0.107155	0.016992	0.871036
9877	-2.199201	0.112687	9.651378	-0.004167	0.134382	0.408240	-0.138266	-0.011593	-0.783721	-0.486208	-0.109229	0.016411	0.866834
9878	-2.569495	0.327391	9.709908	0.000823	0.118542	0.486796	-0.132791	-0.010939	-0.785858	-0.494626	-0.111054	0.016385	0.861826
9879	-2.447620	0.489776	9.643436	-0.125530	0.106135	0.529006	-0.126556	-0.008929	-0.784128	-0.503987	-0.111405	0.014168	0.856379
9880	-2.420068	0.600448	10.514390	-0.237676	0.111054	0.574022	-0.120877	-0.000233	-0.783096	-0.514313	-0.110669	0.010305	0.850370
9881	-2.197814	0.967759	10.081736	-0.012266	0.123311	0.605687	-0.115828	0.004921	-0.782606	-0.524581	-0.112465	0.009947	0.843841
9882	-2.081026	1.789600	9.376458	0.147347	0.116585	0.550580	-0.108905	0.002976	-0.784791	-0.533506	-0.115791	0.012500	0.837739
9883	-1.692404	2.115524	9.203830	0.033199	0.116650	0.473921	-0.102639	0.001853	-0.786957	-0.541330	-0.117967	0.012734	0.832396
9884	-1.436203	2.167322	8.707179	0.057659	0.050357	0.401548	-0.099375	0.000199	-0.786378	-0.547847	-0.119254	0.014149	0.827914
9885	-1.856855	2.758506	9.063649	-0.141301	-0.018428	0.250289	-0.097291	0.000187	-0.786280	-0.552277	-0.117350	0.012511	0.825265
9886	-1.982003	2.812690	9.161475	-0.380505	-0.027789	0.116384	-0.096843	0.012183	-0.784752	-0.555031	-0.112588	0.006866	0.824146
9887	-2.088398	2.122660	8.955004	-0.215534	-0.038853	0.039898	-0.098979	0.021603	-0.785143	-0.556132	-0.109622	0.003794	0.823824
9888	-1.850824	1.570932	9.237386	-0.117133	-0.062539	0.026241	-0.101224	0.026933	-0.785057	-0.556773	-0.107218	0.002674	0.823712
9889	-1.649961	1.282178	9.698533	0.018764	-0.081034	0.028797	-0.103058	0.028170	-0.784245	-0.557172	-0.106166	0.003922	0.823573
9890	-1.660506	1.161684	9.591502	0.145718	-0.069662	0.056179	-0.106690	0.025735	-0.784730	-0.557737	-0.106569	0.007274	0.823116
9891	-1.492049	1.087759	9.440208	0.065966	-0.061026	0.089051	-0.109277	0.022613	-0.784722	-0.559022	-0.106347	0.009206	0.822253
9892	-1.453777	1.034798	9.520974	0.022888	-0.085610	0.108010	-0.110826	0.019348	-0.783571	-0.560685	-0.105107	0.010826	0.821260
9893	-1.311242	1.371464	9.874466	-0.020063	-0.068240	0.106016	-0.112394	0.020994	-0.784820	-0.562425	-0.103774	0.011469	0.820230
9894	-1.236626	1.660928	10.348155	-0.115730	-0.021114	0.093179	-0.112932	0.023450	-0.783757	-0.564136	-0.102036	0.010059	0.819291
9895	-0.983545	1.605361	10.124249	-0.095796	0.033193	0.059954	-0.113496	0.029997	-0.782267	-0.565299	-0.101493	0.008265	0.818577
9896	-0.710829	1.608429	9.463485	-0.201077	0.042079	0.015094	-0.113507	0.033544	-0.784680	-0.565883	-0.099837	0.004588	0.818406
9897	-0.909768	1.479789	9.357986	-0.218742	0.051015	-0.030788	-0.111997	0.041989	-0.783202	-0.565804	-0.098170	0.000452	0.818675
9898	-0.735463	1.543377	9.362020	-0.168490	0.035312	-0.067527	-0.110730	0.048800	-0.783928	-0.564891	-0.096775	-0.002771	0.819466
9899	-0.650409	1.274108	9.608112	-0.139833	0.035280	-0.081503	-0.112321	0.053718	-0.783985	-0.563819	-0.095698	-0.005477	0.820317
9900	-0.962635	1.494226	10.012249	-0.212305	0.038784	-0.090700	-0.111582	0.060258	-0.782514	-0.562345	-0.093866	-0.009475	0.821503
9901	-1.378117	1.477472	9.765719	-0.215615	0.061814	-0.136335	-0.110837	0.067481	-0.783743	-0.560495	-0.092347	-0.013778	0.822878
9902	-1.383879	1.356382	9.476007	-0.426495	0.114411	-0.174707	-0.109212	0.077970	-0.780959	-0.557906	-0.089341	-0.022301	0.824780
9903	-0.920388	0.662886	9.588996	-0.198554	0.119476	-0.132777	-0.106679	0.089409	-0.778823	-0.556019	-0.088935	-0.026923	0.825959
9904	-1.974266	0.500783	9.730797	0.017575	0.046174	-0.071267	-0.104595	0.090490	-0.780648	-0.554470	-0.089796	-0.027187	0.826898
9905	-2.656955	0.918183	10.001019	-0.262530	0.040972	-0.065994	-0.104382	0.098396	-0.779543	-0.553826	-0.087463	-0.031903	0.827411
9906	-2.687576	0.680997	10.219641	-0.202665	0.047924	-0.053240	-0.102741	0.107387	-0.779221	-0.553077	-0.085915	-0.035809	0.827914
9907	-2.182574	0.410866	9.681096	-0.179408	0.040873	-0.040955	-0.102776	0.112977	-0.778264	-0.552678	-0.084554	-0.039133	0.828170
9908	-2.238766	0.013797	8.670121	-0.293899	-0.000058	-0.034930	-0.102577	0.122792	-0.776367	-0.552422	-0.081215	-0.043991	0.828432
9909	-2.107680	0.109209	8.746986	-0.166970	-0.072714	-0.030765	-0.103675	0.131251	-0.773948	-0.552244	-0.078140	-0.045874	0.828744
9910	-1.936664	-0.295342	9.014812	-0.223475	-0.141078	-0.030683	-0.108923	0.137824	-0.773805	-0.551980	-0.073247	-0.047996	0.829246
9911	-1.765930	-0.091273	10.121106	-0.315841	-0.115198	-0.006624	-0.112118	0.147656	-0.770053	-0.552429	-0.067841	-0.051866	0.829174
9912	-1.779118	0.069548	10.771903	-0.165609	-0.064584	0.009657	-0.114118	0.154347	-0.767638	-0.552708	-0.064891	-0.053820	0.829100
9913	-1.484510	0.430947	10.163132	-0.143989	0.024677	0.022473	-0.115460	0.160489	-0.766141	-0.553241	-0.063729	-0.056319	0.828668
9914	-1.772596	0.353571	9.292406	-0.113522	0.051155	0.044029	-0.114447	0.165256	-0.765723	-0.553924	-0.063310	-0.058648	0.828082
9915	-1.852489	0.001617	8.818044	-0.088484	0.026775	0.051135	-0.110319	0.171369	-0.763920	-0.554854	-0.062853	-0.060207	0.827382
9916	-1.889729	-0.487835	9.103512	-0.081540	0.010912	0.082755	-0.108781	0.175587	-0.763645	-0.556204	-0.062167	-0.061512	0.826431
9917	-1.560448	-0.380420	9.678648	-0.063942	0.008831	0.132131	-0.108268	0.176948	-0.763381	-0.558457	-0.061781	-0.062381	0.824875
9918	-1.572291	-0.694545	9.951494	-0.072978	0.069962	0.160418	-0.104378	0.178971	-0.761744	-0.560941	-0.062263	-0.064103	0.823018
9919	-1.434503	-1.008421	9.901038	-0.166161	0.085585	0.193175	-0.098680	0.185077	-0.761899	-0.564210	-0.062038	-0.067453	0.820529
9920	-1.910865	-1.446829	10.029875	-0.128890	0.061087	0.248041	-0.094562	0.193098	-0.760336	-0.568178	-0.061865	-0.069882	0.817596
9921	-2.152751	-1.503025	9.911161	-0.372330	0.062823	0.267485	-0.090210	0.205482	-0.758346	-0.572893	-0.058996	-0.076315	0.813934
9922	-1.994622	-0.999302	9.881945	-0.114799	0.125711	0.323397	-0.082180	0.212255	-0.756210	-0.578004	-0.060159	-0.079180	0.809952
9923	-1.128712	-1.441251	9.129242	0.074879	0.151863	0.350094	-0.073322	0.212754	-0.757111	-0.583317	-0.063966	-0.079284	0.805831
9924	-1.071127	-1.500990	9.402011	0.137107	0.074671	0.408390	-0.064189	0.211615	-0.759449	-0.589521	-0.067353	-0.077360	0.801214
9925	-2.046838	-0.869366	9.770944	0.243317	-0.063377	0.419652	-0.057887	0.205311	-0.763600	-0.595975	-0.069740	-0.072145	0.796709
9926	-2.869323	-0.423792	10.246958	0.042015	-0.106987	0.393682	-0.056826	0.202852	-0.765057	-0.602281	-0.069039	-0.069590	0.792243
9927	-2.482828	-0.048256	9.776935	-0.202664	-0.050902	0.319817	-0.055148	0.205161	-0.764286	-0.607666	-0.066168	-0.071772	0.788171
9928	-2.164275	0.288566	9.057132	-0.195109	-0.018340	0.263584	-0.052338	0.213598	-0.761926	-0.612047	-0.063823	-0.074214	0.784740
9929	-1.870945	0.113225	9.091035	-0.062473	-0.008660	0.216878	-0.050542	0.217405	-0.760241	-0.615526	-0.063210	-0.074819	0.782007
9930	-2.077015	-0.357359	9.611277	-0.003535	-0.017449	0.222517	-0.046402	0.222838	-0.760894	-0.618983	-0.063165	-0.074316	0.779325
9931	-1.990170	-0.039732	9.888131	0.055494	-0.043752	0.214073	-0.044050	0.222007	-0.761710	-0.622297	-0.063467	-0.072641	0.776815
9932	-1.806130	0.379060	9.677483	-0.031967	-0.026209	0.178287	-0.042605	0.220364	-0.762392	-0.625084	-0.062861	-0.072522	0.774635
9933	-1.835567	0.320944	9.472806	-0.115757	-0.013787	0.117804	-0.040421	0.224987	-0.761349	-0.627065	-0.061369	-0.073959	0.773016
9934	-1.848186	-0.088244	9.328832	-0.079890	-0.020695	0.100340	-0.039657	0.227437	-0.760306	-0.628674	-0.060137	-0.074747	0.771729
9935	-1.928536	-0.516025	9.223678	0.000529	-0.059149	0.113062	-0.040457	0.230850	-0.760389	-0.630499	-0.059404	-0.073825	0.770385
9936	-1.877245	-0.439009	9.373112	-0.158783	-0.069749	0.117147	-0.040474	0.232895	-0.758951	-0.632517	-0.056442	-0.075189	0.768819
9937	-1.752148	-0.196557	10.331249	-0.080113	-0.055958	0.110712	-0.040235	0.235483	-0.756868	-0.634387	-0.054737	-0.075545	0.767366
9938	-1.331738	-0.150089	10.083041	0.052407	-0.026229	0.104624	-0.041012	0.235488	-0.758145	-0.635891	-0.055101	-0.074228	0.766222
9939	-1.560188	-0.348715	9.823195	-0.198144	0.006153	0.125860	-0.037917	0.239834	-0.756087	-0.638020	-0.052846	-0.077131	0.764322
9940	-1.503977	-0.603004	10.175445	-0.198302	0.009508	0.150467	-0.037569	0.246103	-0.753969	-0.640411	-0.050639	-0.080058	0.762168
9941	-1.592594	-0.833755	9.990921	-0.502575	0.026067	0.172966	-0.034002	0.258081	-0.750297	-0.643477	-0.044834	-0.087793	0.759091
9942	-1.886217	-1.370633	9.843097	-0.975161	-0.018616	0.197539	-0.030395	0.281371	-0.739041	-0.647179	-0.032289	-0.102097	0.754780
9943	-2.586757	-2.108899	10.436620	-0.282920	-0.036797	0.234287	-0.027167	0.303164	-0.728439	-0.650951	-0.028503	-0.105710	0.751183
9944	-2.086004	-1.619373	9.784287	0.396889	0.001696	0.308075	-0.023484	0.298783	-0.731887	-0.655292	-0.034286	-0.099526	0.748005
9945	-1.457343	-0.785987	8.654186	0.532632	-0.045658	0.386442	-0.017823	0.291120	-0.736557	-0.660735	-0.041303	-0.090665	0.743978
9946	-1.783923	-0.520227	8.217890	0.675766	-0.160898	0.371369	-0.015201	0.270248	-0.745176	-0.665877	-0.048448	-0.078104	0.740379
9947	-2.146916	0.023110	8.804009	0.444052	-0.232646	0.332619	-0.016468	0.247763	-0.756588	-0.670679	-0.051422	-0.068087	0.736824
9948	-2.010815	0.096582	10.370494	0.233855	-0.210208	0.281763	-0.018352	0.237685	-0.760137	-0.674803	-0.051786	-0.061464	0.733609
9949	-1.472280	-0.227592	10.333284	0.157933	-0.152594	0.268854	-0.019612	0.231421	-0.762499	-0.678747	-0.052004	-0.056781	0.730325
9950	-1.277708	-0.018652	9.947110	0.030317	-0.091258	0.225843	-0.022861	0.230075	-0.762464	-0.682055	-0.051282	-0.054797	0.727440
9951	-1.635281	-0.040706	9.688004	0.023353	-0.071780	0.196011	-0.021687	0.229796	-0.762484	-0.684947	-0.050765	-0.053241	0.724870
9952	-1.684494	-0.161353	9.432315	0.091362	-0.084816	0.196456	-0.021135	0.225567	-0.764467	-0.687743	-0.050939	-0.050489	0.722403
9953	-1.487690	-0.330924	9.534404	-0.064362	-0.070082	0.205852	-0.021129	0.225022	-0.765245	-0.690837	-0.049245	-0.050225	0.719581
9954	-1.163723	-0.271088	9.479428	-0.146652	-0.064933	0.203425	-0.020116	0.229107	-0.763674	-0.693918	-0.046431	-0.051171	0.716731
9955	-1.117760	0.083958	9.305285	-0.071512	-0.075413	0.211046	-0.020411	0.233743	-0.761176	-0.697071	-0.044557	-0.050922	0.713802
9956	-0.849008	0.519973	9.437746	-0.087442	-0.075439	0.171283	-0.018870	0.236597	-0.759238	-0.699605	-0.042380	-0.050898	0.711454
9957	-0.777345	0.409044	9.522364	-0.145497	-0.073683	0.146147	-0.018896	0.240278	-0.757913	-0.701872	-0.039421	-0.051731	0.709328
9958	-0.891380	-0.021432	10.023047	-0.133821	-0.059694	0.124189	-0.018138	0.244637	-0.758140	-0.703686	-0.036774	-0.052623	0.707605
9959	-0.906779	-0.837681	10.455965	-0.184923	0.015402	0.152114	-0.016877	0.250629	-0.755781	-0.705947	-0.034493	-0.055249	0.705263
9960	-1.093976	-1.346721	10.245063	-0.160853	0.090661	0.196578	-0.015865	0.253757	-0.752157	-0.708572	-0.033672	-0.058589	0.702395
9961	-1.304777	-1.096430	9.764335	-0.103861	0.102903	0.274705	-0.008208	0.257533	-0.750173	-0.712361	-0.033872	-0.061254	0.698314
9962	-1.386291	-0.327406	9.370159	-0.225601	0.095904	0.300418	0.000210	0.265395	-0.748933	-0.716501	-0.032313	-0.065497	0.693752
9963	-1.704096	0.464939	9.708830	-0.252462	0.055685	0.287990	0.006143	0.272997	-0.744180	-0.720562	-0.029783	-0.069539	0.689252
9964	-1.864422	1.004928	9.716420	-0.128761	0.012145	0.228092	0.009238	0.277615	-0.742635	-0.723678	-0.028362	-0.071283	0.685861
9965	-2.176186	0.964156	9.745075	-0.205380	-0.028714	0.142878	0.012559	0.287413	-0.739625	-0.725788	-0.025232	-0.073513	0.683514
9966	-1.908897	0.528809	9.624820	-0.270378	-0.001508	0.081536	0.012897	0.294636	-0.736080	-0.727001	-0.021353	-0.077077	0.681963
9967	-1.348035	-0.376189	9.244308	-0.362323	0.017733	0.045343	0.013105	0.300631	-0.730612	-0.727733	-0.016469	-0.082156	0.680723
9968	-1.164075	-0.997208	9.538371	-0.281856	0.033385	0.051085	0.012882	0.313719	-0.725069	-0.728424	-0.012852	-0.086393	0.679536
9969	-1.576646	-1.624401	9.438597	-0.052193	0.026461	0.110889	0.015456	0.317521	-0.722235	-0.729902	-0.012692	-0.087375	0.677826
9970	-1.910974	-1.773951	9.228290	-0.038327	0.038607	0.218611	0.021444	0.318035	-0.722062	-0.732772	-0.012986	-0.088333	0.674592
9971	-1.956690	-1.745320	9.036766	0.169771	-0.011330	0.292226	0.025105	0.316652	-0.723677	-0.736673	-0.015880	-0.085773	0.670600
9972	-1.653838	-1.611970	9.374522	0.131880	-0.037000	0.344656	0.028923	0.310087	-0.724700	-0.741267	-0.017866	-0.083279	0.665784
9973	-1.045989	-1.390285	10.277791	0.072396	-0.035808	0.416325	0.034283	0.308424	-0.727503	-0.746813	-0.019163	-0.081616	0.659728
9974	-0.804109	-1.347336	10.783250	0.247509	-0.008059	0.466973	0.040183	0.302393	-0.728939	-0.752812	-0.023465	-0.077976	0.653179
9975	-0.994333	-0.923769	10.393250	0.226063	0.009537	0.479369	0.047035	0.291588	-0.734044	-0.758906	-0.027694	-0.074890	0.646286
9976	-1.120180	-0.268223	9.741023	0.061705	0.004500	0.439567	0.054364	0.286504	-0.735749	-0.764474	-0.029298	-0.073842	0.639741
9977	-1.312019	-0.064092	9.156267	-0.039982	-0.023210	0.379800	0.060234	0.285382	-0.736364	-0.769367	-0.028907	-0.073702	0.633883
9978	-1.239291	-0.030336	9.369903	-0.070210	-0.066891	0.318601	0.063874	0.286453	-0.735892	-0.773470	-0.027403	-0.073305	0.628983
9979	-1.252236	0.164176	10.028295	-0.102355	-0.044232	0.293805	0.067509	0.288069	-0.734900	-0.777272	-0.025664	-0.073645	0.624312
9980	-1.752888	0.380150	10.169669	0.044684	-0.014188	0.233495	0.068794	0.290789	-0.734248	-0.780126	-0.026480	-0.072673	0.620823
9981	-1.904183	0.162061	10.033895	0.073518	0.009603	0.198549	0.072734	0.285996	-0.735772	-0.782534	-0.028057	-0.071701	0.617829
9982	-1.902754	-0.329430	10.537686	0.030586	0.047138	0.189448	0.076126	0.285570	-0.736729	-0.784761	-0.029342	-0.071881	0.614916
9983	-1.876338	-0.676921	10.221063	0.157628	0.068203	0.204477	0.080857	0.279546	-0.738791	-0.787075	-0.032983	-0.070809	0.611892
9984	-1.976540	-0.481442	9.399915	0.168454	0.090255	0.215298	0.085837	0.274884	-0.739813	-0.789439	-0.036996	-0.069953	0.608707
9985	-2.127904	-0.020257	8.827377	0.284751	0.028311	0.219598	0.091098	0.267221	-0.742158	-0.791838	-0.042208	-0.066720	0.605607
9986	-1.861876	0.372489	8.959364	0.274017	-0.049620	0.194562	0.093252	0.257394	-0.746410	-0.793997	-0.046158	-0.062377	0.602949
9987	-1.535687	0.036109	9.894694	0.182790	-0.075206	0.151321	0.092664	0.248400	-0.749839	-0.795732	-0.048426	-0.058791	0.600841
9988	-0.984154	-0.171505	10.257626	0.263137	-0.057997	0.184356	0.094545	0.239801	-0.752529	-0.797728	-0.052085	-0.054453	0.598291
9989	-0.814162	-0.013782	9.575495	0.391976	-0.066661	0.202002	0.094108	0.228899	-0.759201	-0.799773	-0.057795	-0.048409	0.595549
9990	-1.272858	0.346882	9.165461	0.162967	-0.110237	0.193347	0.093140	0.217589	-0.762003	-0.801959	-0.059228	-0.044406	0.592774
9991	-1.379868	0.232893	9.366933	0.030742	-0.095302	0.148383	0.090304	0.213787	-0.764317	-0.803756	-0.058751	-0.042259	0.590541
9992	-1.380437	-0.189835	9.544713	-0.170838	-0.088511	0.201481	0.091587	0.216234	-0.762766	-0.806373	-0.055083	-0.042542	0.587298
9993	-1.290869	-0.513470	10.112155	0.271757	-0.086023	0.250431	0.090579	0.211332	-0.764603	-0.809058	-0.058655	-0.037624	0.583583
9994	-1.553675	-0.804200	10.317745	0.148130	-0.065095	0.283105	0.091809	0.203146	-0.768052	-0.812182	-0.060459	-0.034433	0.579240
9995	-1.352789	-0.384023	9.816194	0.199929	-0.046766	0.325882	0.093007	0.199049	-0.768625	-0.815715	-0.063328	-0.030935	0.574144
9996	-1.042626	-0.223552	9.603891	0.162184	-0.051298	0.367831	0.096197	0.189762	-0.771857	-0.819708	-0.065566	-0.027693	0.568343
9997	-0.814906	-0.123822	9.766483	0.108318	-0.037510	0.407970	0.099370	0.181836	-0.772497	-0.824187	-0.067026	-0.025287	0.561768
9998	-0.944608	-0.026751	9.720656	0.169002	-0.016548	0.450844	0.104109	0.174449	-0.774960	-0.828974	-0.069807	-0.022434	0.554459
9999	-1.000030	0.316185	10.047091	0.004309	0.011313	0.465685	0.110134	0.169509	-0.776387	-0.834086	-0.070058	-0.021903	0.546730
10000	-1.350937	0.518424	10.797400	0.010405	0.042691	0.492409	0.113261	0.169765	-0.777076	-0.839377	-0.070869	-0.021734	0.538472
10001	-1.551342	0.869837	10.380225	-0.002916	0.102307	0.501480	0.121601	0.168220	-0.775541	-0.844686	-0.071988	-0.022770	0.529910
10002	-1.857668	1.265430	9.983697	-0.033224	0.135719	0.499800	0.131520	0.165303	-0.776233	-0.849912	-0.073048	-0.024618	0.521255
10003	-2.036782	1.864675	10.446315	-0.056347	0.188213	0.475315	0.142589	0.165243	-0.775111	-0.854801	-0.074208	-0.027736	0.512874
10004	-1.778199	1.577091	9.864037	0.011906	0.223357	0.444094	0.153410	0.162730	-0.773751	-0.859162	-0.076905	-0.030695	0.504959
10005	-1.760482	1.377467	9.119034	-0.043431	0.222649	0.433084	0.167603	0.161561	-0.770367	-0.863410	-0.078654	-0.034334	0.497150
10006	-1.510757	1.196304	8.711078	0.273287	0.163260	0.429787	0.178849	0.154683	-0.771633	-0.867084	-0.085248	-0.033680	0.489656
10007	-1.560697	0.978983	8.298082	0.171964	0.123855	0.476469	0.185827	0.142102	-0.772763	-0.871309	-0.089769	-0.033381	0.481298
10008	-1.111390	1.332534	8.663540	0.013507	0.095590	0.479547	0.194194	0.136876	-0.772811	-0.875787	-0.091203	-0.033976	0.472783
10009	-0.630218	1.389996	9.806323	0.102927	0.095276	0.459772	0.201377	0.132609	-0.771285	-0.879828	-0.094213	-0.033844	0.464630
10010	-0.740420	1.541858	8.852591	0.187208	0.113045	0.453487	0.208499	0.118255	-0.773207	-0.883558	-0.098824	-0.033158	0.456573
10011	-0.856900	2.121336	9.302425	0.146964	0.085014	0.432087	0.216634	0.108667	-0.774711	-0.887108	-0.102483	-0.032432	0.448870
10012	-0.950423	2.563217	8.856531	0.054305	0.069532	0.355704	0.221874	0.103457	-0.774583	-0.890111	-0.104265	-0.032369	0.442474
10013	-1.090838	2.515803	8.722624	0.043794	0.022492	0.295573	0.225926	0.100435	-0.773900	-0.892593	-0.105489	-0.031696	0.437201
10014	-1.173930	2.354966	9.394357	0.137877	0.016397	0.244225	0.229220	0.094555	-0.775167	-0.894403	-0.108214	-0.030187	0.432923
10015	-1.346759	1.813634	9.670787	0.128984	0.024319	0.223857	0.229794	0.086099	-0.776676	-0.896023	-0.110939	-0.028933	0.428950
10016	-1.577371	1.296687	9.909545	0.194333	0.071618	0.220938	0.233877	0.078305	-0.776942	-0.897418	-0.115129	-0.027977	0.424975
10017	-1.573080	1.228636	9.687642	0.275677	0.128469	0.260498	0.239533	0.069549	-0.778530	-0.898886	-0.121351	-0.027263	0.420161
10018	-1.851249	1.495501	9.736364	0.315728	0.125813	0.306738	0.247019	0.058191	-0.777464	-0.900576	-0.128215	-0.026043	0.414543
10019	-2.082311	2.263074	10.059584	0.320120	0.122270	0.319313	0.252328	0.041937	-0.779507	-0.902285	-0.135196	-0.024718	0.408648
10020	-2.381460	2.968221	10.243293	0.111809	0.101351	0.276534	0.257867	0.030045	-0.779706	-0.904170	-0.138146	-0.024806	0.403457
10021	-2.346246	2.810843	10.774666	0.138018	0.096163	0.201752	0.262854	0.023883	-0.780357	-0.905334	-0.141604	-0.024847	0.399627
10022	-1.992751	1.945934	10.391598	-0.105101	0.125935	0.161042	0.267288	0.022222	-0.779280	-0.906841	-0.140757	-0.027431	0.396327
10023	-1.510029	0.945237	9.188804	-0.069249	0.140034	0.178655	0.272463	0.026828	-0.776477	-0.908348	-0.140737	-0.030004	0.392679
10024	-1.539603	1.224421	8.394443	0.118430	0.077136	0.230986	0.276395	0.022307	-0.776065	-0.909759	-0.143602	-0.029743	0.388370
10025	-1.212799	2.354560	8.375778	0.022752	0.035043	0.212646	0.281630	0.018052	-0.776185	-0.911303	-0.144422	-0.029577	0.384441
10026	-1.343203	3.031006	8.254912	-0.015466	-0.036500	0.142676	0.282292	0.016413	-0.776597	-0.912457	-0.143915	-0.028539	0.381964
10027	-1.130126	3.102608	8.619166	-0.073277	-0.078425	0.044236	0.281123	0.016420	-0.777482	-0.913031	-0.142061	-0.027498	0.381362
10028	-1.208017	2.653402	9.378858	-0.129512	-0.097683	-0.014486	0.277729	0.018893	-0.779597	-0.913331	-0.138914	-0.026663	0.381863
10029	-1.180584	2.064937	10.482083	-0.102712	-0.036644	-0.021271	0.276138	0.023265	-0.778629	-0.913459	-0.136779	-0.026772	0.382319
10030	-1.476827	1.827218	10.635703	-0.063307	0.068383	-0.003825	0.274809	0.027908	-0.778692	-0.913547	-0.136116	-0.028431	0.382225
10031	-1.915514	1.958202	9.881618	-0.118740	0.117589	0.023441	0.277395	0.030074	-0.776519	-0.913969	-0.134855	-0.031365	0.381432
10032	-2.019027	1.700629	8.752501	0.029745	0.063601	0.046360	0.282329	0.031410	-0.774132	-0.914192	-0.135885	-0.032094	0.380472
10033	-1.808305	1.471325	8.231382	0.140423	-0.022175	0.093459	0.282368	0.025138	-0.775096	-0.914520	-0.138332	-0.030338	0.378941
10034	-1.652451	1.635612	8.873551	0.127508	-0.088976	0.142441	0.280829	0.022148	-0.777293	-0.915282	-0.140047	-0.027267	0.376699
10035	-1.359508	2.054439	9.738548	0.374134	-0.088427	0.191802	0.277270	0.008397	-0.780338	-0.915686	-0.146291	-0.022266	0.373660
10036	-1.224531	2.684582	10.095479	0.279277	-0.056220	0.198357	0.275787	-0.004001	-0.783401	-0.916341	-0.151043	-0.018485	0.370356
10037	-1.156199	2.793916	9.846225	0.280371	-0.046486	0.164924	0.276643	-0.015868	-0.785591	-0.916708	-0.155849	-0.015009	0.367603
10038	-0.843013	2.367264	9.540635	0.027449	-0.036820	0.110071	0.276146	-0.020365	-0.784984	-0.917433	-0.156087	-0.013708	0.365740
10039	-0.961154	2.050999	9.629336	0.104470	-0.048971	0.085884	0.275652	-0.023633	-0.787585	-0.917749	-0.157571	-0.011708	0.364378
10040	-0.879867	2.280749	9.467866	-0.059195	-0.019257	0.084825	0.274874	-0.025676	-0.785146	-0.918541	-0.156338	-0.011434	0.362918
10041	-0.990137	2.401042	9.201054	-0.063609	-0.013914	0.081351	0.272901	-0.021847	-0.785852	-0.919342	-0.154954	-0.011300	0.361486
10042	-0.902606	2.495634	8.898597	-0.009741	-0.036521	0.042890	0.273420	-0.021031	-0.786882	-0.919649	-0.154495	-0.010471	0.360926
10043	-1.051819	2.892113	9.192813	-0.394387	-0.048833	0.013727	0.271558	-0.013521	-0.787812	-0.920958	-0.146755	-0.012276	0.360762
10044	-1.397066	3.223005	9.560059	-0.512152	-0.050401	-0.069804	0.271448	0.004614	-0.785828	-0.921907	-0.136907	-0.015164	0.362097
10045	-1.873185	2.477129	9.810319	-0.574556	-0.035311	-0.126614	0.266903	0.024818	-0.785047	-0.922513	-0.125915	-0.018934	0.364358
10046	-1.449960	1.234065	9.417496	-0.476272	-0.046749	-0.096352	0.264423	0.047192	-0.782471	-0.922923	-0.116722	-0.021686	0.366224
10047	-0.977795	1.385152	10.482131	-0.596365	0.007028	-0.065445	0.262496	0.063153	-0.778807	-0.923772	-0.105581	-0.026256	0.367163
10048	-0.659417	1.369911	9.455493	-0.473865	0.016697	-0.017010	0.261846	0.083744	-0.774988	-0.924572	-0.096910	-0.029992	0.367255
10049	-1.031875	1.952989	9.643238	-0.415760	0.008879	-0.009338	0.262915	0.099963	-0.771623	-0.925278	-0.089126	-0.033127	0.367178
10050	-1.375420	2.526323	9.864264	-0.336953	0.043962	-0.017233	0.264252	0.114680	-0.768020	-0.925649	-0.083178	-0.036352	0.367333
10051	-1.544484	2.526984	9.649452	-0.243705	0.076521	-0.044578	0.264450	0.124222	-0.765353	-0.925660	-0.079133	-0.039528	0.367870
10052	-1.263988	1.917869	9.363675	-0.186343	0.065200	-0.065551	0.265954	0.132529	-0.761686	-0.925346	-0.076091	-0.042115	0.369015
10053	-1.226313	1.457201	9.028831	-0.299136	0.027595	-0.057796	0.265632	0.141801	-0.759013	-0.925334	-0.070691	-0.044809	0.369801
10054	-1.258247	1.382739	8.977786	-0.240115	-0.004738	-0.059249	0.265174	0.152302	-0.756842	-0.925179	-0.066136	-0.046491	0.370821
10055	-1.201331	0.905636	8.822819	-0.170584	-0.064289	-0.018536	0.265002	0.158710	-0.755359	-0.925321	-0.062487	-0.046476	0.371102
10056	-1.125000	0.433992	8.929684	-0.052751	-0.090653	0.027927	0.262634	0.162268	-0.754387	-0.925647	-0.060840	-0.045069	0.370735
10057	-1.137608	0.676522	9.562190	0.115151	-0.113598	0.073165	0.259381	0.162968	-0.756522	-0.926146	-0.062180	-0.041908	0.369636
10058	-1.185981	0.640734	10.319169	0.166894	-0.091024	0.092119	0.256954	0.156302	-0.759385	-0.926639	-0.064652	-0.038783	0.368315
10059	-0.729196	0.682266	10.909268	0.046918	-0.037109	0.109803	0.255937	0.152490	-0.760438	-0.927415	-0.065287	-0.037478	0.366380
10060	-0.827211	0.822262	10.825212	-0.060230	0.055696	0.091794	0.256487	0.148261	-0.762034	-0.928056	-0.064626	-0.038739	0.364740
10061	-1.097999	0.802289	9.894920	-0.120846	0.089240	0.077473	0.259324	0.152199	-0.760234	-0.928706	-0.063029	-0.041036	0.363109
10062	-1.349965	1.368451	9.576782	-0.115365	0.054427	0.054675	0.262165	0.155318	-0.757927	-0.929136	-0.061306	-0.042723	0.362108
10063	-1.079070	1.427061	9.772172	-0.217195	0.029021	0.004422	0.264462	0.162122	-0.755317	-0.929404	-0.057459	-0.044684	0.361815
10064	-1.649048	1.066288	9.883484	-0.206331	0.021381	-0.030678	0.264144	0.170303	-0.752140	-0.929362	-0.053728	-0.046523	0.362265
10065	-1.730383	1.496319	10.312073	-0.132802	0.044165	-0.068729	0.264622	0.177663	-0.751559	-0.928961	-0.051543	-0.048251	0.363381
10066	-1.538521	1.334181	9.686153	-0.145064	0.079315	-0.100490	0.266142	0.183653	-0.748946	-0.928282	-0.049302	-0.050798	0.365077
10067	-1.271030	0.949598	8.864778	-0.154641	0.076006	-0.139484	0.267661	0.189370	-0.745434	-0.927330	-0.046916	-0.053352	0.367439
10068	-0.853891	0.519350	9.221502	-0.196778	0.053056	-0.140095	0.266690	0.198100	-0.742499	-0.926405	-0.043480	-0.055829	0.369818
10069	-1.341949	0.448734	10.051564	-0.104665	0.089805	-0.142701	0.267693	0.204093	-0.740909	-0.925336	-0.042110	-0.058256	0.372272
10070	-1.386637	0.273852	10.160481	0.030350	0.135265	-0.113380	0.269240	0.205447	-0.738600	-0.924289	-0.043520	-0.060545	0.374340
10071	-0.974647	-0.166833	9.450159	0.057078	0.129965	-0.072869	0.272114	0.203795	-0.738272	-0.923536	-0.045492	-0.062442	0.375650
10072	-1.507753	-0.429889	9.365223	-0.083548	0.098547	-0.047464	0.273652	0.206922	-0.735945	-0.923110	-0.044605	-0.064849	0.376396
10073	-1.896545	-0.454032	9.916203	-0.061376	0.094113	-0.020784	0.276357	0.210997	-0.733884	-0.922886	-0.044137	-0.066953	0.376630
10074	-2.053782	-0.502559	10.162117	0.097679	0.086190	0.015625	0.278056	0.209897	-0.733663	-0.922739	-0.046592	-0.067705	0.376559
10075	-2.056726	-0.224908	9.720763	0.120904	0.082736	0.036997	0.281980	0.206193	-0.732211	-0.922789	-0.049449	-0.068214	0.375981
10076	-1.750099	0.120376	9.378446	0.011647	0.045008	0.058961	0.284598	0.204407	-0.733041	-0.923122	-0.050061	-0.068812	0.374972
10077	-1.779994	-0.006976	9.338790	0.002708	0.024917	0.051757	0.285379	0.204539	-0.733180	-0.923471	-0.050308	-0.069145	0.374017
10078	-1.721903	0.007507	9.504269	0.052704	0.007345	0.066139	0.284341	0.202771	-0.731507	-0.923843	-0.051410	-0.068730	0.373025
10079	-1.758725	-0.083002	9.698195	0.051725	0.012533	0.080237	0.286703	0.201124	-0.733620	-0.924367	-0.052485	-0.068452	0.371625
10080	-1.795855	-0.208010	9.620180	0.129456	0.016020	0.107239	0.287771	0.197028	-0.734707	-0.924970	-0.055121	-0.067587	0.369897
10081	-1.703521	-0.126953	9.622719	0.186656	0.022968	0.123531	0.289118	0.190477	-0.736853	-0.925635	-0.058789	-0.066471	0.367865
10082	-1.690027	0.074680	9.531199	0.213395	0.029920	0.151987	0.292035	0.182690	-0.738906	-0.926434	-0.063137	-0.065191	0.365356
10083	-1.546219	0.265710	9.450450	0.166823	0.007114	0.158612	0.292608	0.174370	-0.740285	-0.927361	-0.066340	-0.063887	0.362656
10084	-1.227111	-0.020334	9.526114	0.141627	-0.047274	0.170412	0.293685	0.170003	-0.743178	-0.928448	-0.068816	-0.061672	0.359784
10085	-1.497164	0.021318	9.874968	0.159299	-0.064845	0.204925	0.293751	0.160187	-0.746368	-0.929772	-0.071358	-0.059019	0.356300
10086	-1.629460	0.426653	9.962473	0.210258	-0.049101	0.218691	0.294066	0.152142	-0.748900	-0.931064	-0.075149	-0.056211	0.352579
10087	-1.677629	0.785017	9.846854	0.119829	-0.018533	0.246431	0.294893	0.145321	-0.751041	-0.932631	-0.077312	-0.054639	0.348190
10088	-1.352275	1.035165	9.899791	0.110817	0.011924	0.269338	0.297533	0.140809	-0.753702	-0.934300	-0.079730	-0.053589	0.343301
10089	-1.390258	1.122397	10.016470	0.197499	0.032868	0.296507	0.299928	0.132206	-0.754208	-0.935966	-0.083751	-0.052349	0.337953
10090	-1.900158	1.409294	9.733393	0.198527	0.028747	0.275570	0.304690	0.121820	-0.758376	-0.937439	-0.087924	-0.050999	0.332982
10091	-1.921497	1.803678	9.668421	0.025290	0.050740	0.211031	0.307729	0.114986	-0.759519	-0.938741	-0.088788	-0.051403	0.328999
10092	-1.425461	1.612284	9.688375	-0.159612	0.061199	0.144326	0.311487	0.117010	-0.757365	-0.939898	-0.086318	-0.053263	0.326043
10093	-0.996811	1.467982	9.207207	-0.247897	0.057780	0.090653	0.314827	0.124081	-0.755155	-0.940844	-0.081986	-0.055777	0.324007
10094	-1.313886	1.705460	8.984379	-0.183174	0.019599	0.020641	0.315559	0.131439	-0.753032	-0.941238	-0.078667	-0.057213	0.323434
10095	-2.142058	1.689689	9.580099	-0.098861	0.005894	-0.045530	0.317334	0.138928	-0.751182	-0.941088	-0.076704	-0.058005	0.324198
10096	-2.327863	1.010126	10.234739	-0.157956	0.007583	-0.057507	0.315202	0.146029	-0.748890	-0.940927	-0.073693	-0.059174	0.325152
10097	-2.059641	0.700282	10.262506	-0.176763	0.038974	-0.047101	0.316615	0.148474	-0.747083	-0.940824	-0.070478	-0.061130	0.325802
10098	-1.464259	0.919452	9.524545	-0.238435	0.033672	-0.041519	0.316558	0.157882	-0.745959	-0.940831	-0.066137	-0.063291	0.326279
10099	-1.400224	1.118720	8.788534	-0.283062	0.005820	-0.052482	0.316234	0.167427	-0.743283	-0.940835	-0.060710	-0.065309	0.326924
10100	-1.599120	0.999384	8.579810	-0.205208	-0.043025	-0.064388	0.316163	0.177379	-0.738804	-0.940698	-0.056462	-0.065834	0.327971
10101	-1.607532	0.818355	9.130512	-0.124005	-0.083410	-0.044603	0.314039	0.184481	-0.738960	-0.940645	-0.053480	-0.065122	0.328764
10102	-1.522762	0.829700	9.910915	-0.022252	-0.085399	-0.012187	0.311301	0.185451	-0.739812	-0.940683	-0.052462	-0.063589	0.329120
10103	-1.438892	1.052697	10.693759	-0.081323	-0.036606	-0.014200	0.309861	0.186822	-0.739905	-0.940715	-0.050651	-0.063426	0.329343
10104	-1.236558	0.988216	10.571117	-0.133147	0.047317	-0.002009	0.309972	0.190367	-0.740130	-0.940756	-0.048434	-0.065110	0.329232
10105	-1.001593	0.781883	9.759281	-0.091006	0.091151	0.012461	0.309288	0.194459	-0.737374	-0.940803	-0.047327	-0.067349	0.328807
10106	-1.175423	0.805310	9.112216	-0.011424	0.066810	0.034172	0.312526	0.196486	-0.735212	-0.940898	-0.047583	-0.068559	0.328248
10107	-0.968217	0.741304	9.157754	0.009077	0.077203	0.052787	0.316173	0.195784	-0.733985	-0.941130	-0.048335	-0.069808	0.327208
10108	-1.151309	0.787189	9.539549	-0.008078	0.057877	0.071153	0.319301	0.194949	-0.733267	-0.941395	-0.048665	-0.070779	0.326186
10109	-1.135510	0.954528	10.036373	-0.029455	0.071829	0.041106	0.323727	0.194924	-0.732173	-0.941594	-0.048653	-0.072152	0.325312
10110	-0.917385	1.066080	10.107866	-0.156184	0.124346	-0.016066	0.325021	0.195189	-0.730257	-0.941424	-0.046481	-0.075438	0.325377
10111	-0.972736	0.758283	9.979845	-0.206172	0.145423	-0.034021	0.329145	0.200482	-0.726144	-0.941174	-0.043519	-0.079362	0.325575
10112	-1.342755	0.337931	9.992623	-0.183766	0.147316	-0.044400	0.333257	0.207411	-0.721112	-0.940786	-0.040928	-0.083284	0.326054
10113	-1.781966	0.372515	9.958361	-0.148823	0.180709	-0.043885	0.338307	0.210654	-0.717548	-0.940324	-0.039255	-0.087490	0.326489
10114	-1.985429	0.293726	9.627584	-0.140661	0.191371	-0.056070	0.342954	0.214717	-0.711908	-0.939715	-0.037739	-0.091966	0.327190
10115	-2.503656	0.081442	9.668063	-0.100457	0.191504	-0.045092	0.348402	0.216867	-0.708618	-0.939148	-0.037054	-0.096081	0.327713
10116	-2.832096	0.074274	9.632365	-0.127274	0.164505	-0.057623	0.353584	0.219155	-0.704034	-0.938536	-0.035608	-0.099963	0.328467
10117	-2.688759	-0.125488	9.162632	-0.158575	0.133935	-0.058035	0.356798	0.223907	-0.699526	-0.938000	-0.033443	-0.103438	0.329148
10118	-2.932174	-0.380313	8.575449	-0.104040	0.027418	-0.065039	0.358861	0.227441	-0.699264	-0.937569	-0.031518	-0.104596	0.330198
10119	-2.948153	-0.246019	8.408915	-0.136367	-0.074053	-0.063844	0.357143	0.230176	-0.696635	-0.937384	-0.028395	-0.104098	0.331162
10120	-2.036647	-0.768548	8.947755	-0.159865	-0.158452	-0.055020	0.352677	0.236745	-0.696504	-0.937420	-0.024213	-0.102132	0.332003
10121	-1.893660	-1.093326	10.850841	-0.066214	-0.153645	-0.043016	0.346014	0.240326	-0.696626	-0.937475	-0.021859	-0.099663	0.332761
10122	-2.252612	-0.675975	11.930512	0.054460	-0.001597	-0.000002	0.346423	0.238553	-0.699098	-0.937436	-0.022851	-0.099186	0.332948
10123	-2.285506	0.173538	10.455453	0.029837	0.145714	-0.005600	0.348518	0.235813	-0.697610	-0.937093	-0.024364	-0.101668	0.333058
10124	-2.042290	0.474244	8.743409	0.030264	0.174087	-0.042478	0.350851	0.235253	-0.693398	-0.936429	-0.025982	-0.104666	0.333874
10125	-1.924855	0.040329	7.922760	-0.044716	0.104309	-0.082154	0.356067	0.234407	-0.693614	-0.935683	-0.025700	-0.106910	0.335273
10126	-1.980339	-0.997506	8.932622	-0.050336	0.053363	-0.075548	0.358918	0.235754	-0.691581	-0.935089	-0.024930	-0.108202	0.336571
10127	-2.205173	-1.406339	9.936756	0.052984	0.033842	-0.007935	0.358001	0.236167	-0.690661	-0.934933	-0.026090	-0.108446	0.336836
10128	-2.579448	-1.082480	10.289752	0.152038	0.061761	0.050335	0.360895	0.231789	-0.691779	-0.935038	-0.029439	-0.108466	0.336261
10129	-2.678041	-0.678613	9.982844	0.081382	0.077557	0.059689	0.362220	0.227691	-0.691581	-0.935215	-0.031534	-0.109328	0.335300
10130	-2.585220	-0.516986	9.594601	0.024124	0.082816	0.071641	0.364593	0.222224	-0.690639	-0.935497	-0.032673	-0.110587	0.333988
10131	-2.414349	-0.251963	9.399120	-0.002648	0.072323	0.059960	0.369287	0.221244	-0.690461	-0.935730	-0.033155	-0.111933	0.332839
10132	-2.176833	-0.119887	9.153475	-0.013252	0.061859	0.035133	0.371881	0.221911	-0.688432	-0.935833	-0.033374	-0.113072	0.332140
10133	-2.332430	-0.267865	9.126681	-0.047192	0.058437	0.020792	0.373971	0.220399	-0.687576	-0.935861	-0.032842	-0.114480	0.331631
10134	-2.160787	-0.576960	9.152887	-0.057952	0.033895	0.016103	0.376041	0.222160	-0.686301	-0.935930	-0.031995	-0.115406	0.331200
10135	-2.080660	-0.856177	9.278753	-0.061595	0.039074	0.026586	0.375900	0.223524	-0.685512	-0.936045	-0.031037	-0.116541	0.330567
10136	-1.793252	-1.202859	9.892285	0.011449	0.035265	0.078041	0.379421	0.222959	-0.685571	-0.936471	-0.031643	-0.116994	0.329140
10137	-2.065380	-1.110949	10.155224	0.083721	0.083309	0.129944	0.384510	0.220613	-0.684381	-0.937066	-0.033860	-0.117913	0.326890
10138	-2.261794	-0.553755	10.192161	0.181183	0.117438	0.156504	0.388196	0.215004	-0.686295	-0.937678	-0.038368	-0.118739	0.324329
10139	-2.721271	0.039766	9.640624	0.217042	0.098444	0.154325	0.394233	0.207063	-0.686335	-0.938258	-0.043238	-0.119049	0.321915
10140	-2.944321	0.598434	9.305329	0.063470	0.066315	0.086309	0.399743	0.200216	-0.686484	-0.938604	-0.045037	-0.119727	0.320406
10141	-2.825672	0.641187	9.432160	-0.095610	0.026964	0.031226	0.402091	0.199385	-0.686012	-0.938816	-0.043347	-0.120824	0.319604
10142	-2.324699	0.814184	9.083783	-0.016598	0.041018	-0.014957	0.403111	0.201969	-0.683811	-0.938639	-0.043238	-0.121631	0.319832
10143	-2.027057	0.584207	8.564310	0.032028	0.020202	-0.076484	0.403620	0.203602	-0.683030	-0.938069	-0.043689	-0.121852	0.321358
10144	-2.937431	0.230967	8.697870	0.020442	-0.038103	-0.109185	0.401933	0.202520	-0.683273	-0.937441	-0.043539	-0.121018	0.323516
10145	-3.552953	-0.107872	9.574009	-0.003879	-0.075731	-0.110283	0.398799	0.204447	-0.683980	-0.936901	-0.042644	-0.119748	0.325665
10146	-3.240852	-0.382198	10.317927	0.046002	-0.056790	-0.077414	0.395159	0.204467	-0.686245	-0.936494	-0.042927	-0.118367	0.327302
10147	-2.712552	-0.112243	10.287636	0.051385	-0.028959	-0.070327	0.395029	0.205014	-0.687140	-0.936044	-0.043459	-0.117596	0.328793
10148	-2.343465	0.195786	9.718461	-0.011083	0.006050	-0.078622	0.394775	0.205017	-0.689069	-0.935524	-0.043082	-0.117767	0.330256
10149	-2.237133	0.231268	9.009040	0.009588	0.014920	-0.076686	0.393449	0.207204	-0.686064	-0.934963	-0.043116	-0.118080	0.331726
10150	-2.410551	0.294826	8.903128	0.125011	-0.007717	-0.080265	0.393987	0.205293	-0.687637	-0.934339	-0.045188	-0.117092	0.333555
10151	-2.453525	0.362555	8.921099	0.121402	-0.068932	-0.091942	0.391017	0.202310	-0.690456	-0.933762	-0.046744	-0.115104	0.335640
10152	-2.487336	0.681912	9.456144	0.055202	-0.097004	-0.115373	0.388559	0.200962	-0.693010	-0.933158	-0.046833	-0.112947	0.338033
10153	-2.392412	0.765079	10.155581	0.001579	-0.060397	-0.136806	0.384649	0.202074	-0.694229	-0.932356	-0.046150	-0.111946	0.340661
10154	-2.406403	0.821725	10.555265	-0.023323	-0.009668	-0.165875	0.382550	0.204813	-0.694429	-0.931265	-0.045253	-0.111994	0.343738
10155	-2.467380	0.746631	10.223302	0.064634	0.057018	-0.197586	0.379417	0.206057	-0.694627	-0.929708	-0.046453	-0.112773	0.347517
10156	-2.508511	0.741525	10.021738	-0.053268	0.104350	-0.222931	0.379915	0.208643	-0.692290	-0.927961	-0.045659	-0.115206	0.351469
10157	-2.546943	0.101440	9.805643	-0.151601	0.135909	-0.230697	0.380791	0.213410	-0.689550	-0.926145	-0.043336	-0.118978	0.355276
10158	-2.632885	-0.773337	9.793924	-0.098081	0.137641	-0.198731	0.381255	0.221041	-0.685488	-0.924480	-0.041998	-0.122313	0.358626
10159	-2.471910	-0.858881	8.969696	-0.026728	0.121882	-0.131347	0.382929	0.223485	-0.683814	-0.923251	-0.042069	-0.124862	0.360897
10160	-2.470379	-0.616310	8.078522	-0.043858	0.043240	-0.099966	0.384722	0.226473	-0.679688	-0.922459	-0.041294	-0.125979	0.362620
10161	-2.554694	-0.241446	7.761545	-0.000112	-0.035432	-0.091011	0.383665	0.228933	-0.679519	-0.921878	-0.040804	-0.125420	0.364342
10162	-2.890061	-0.209564	7.894571	0.085565	-0.143866	-0.078339	0.377305	0.226241	-0.681641	-0.921594	-0.041110	-0.122126	0.366142
10163	-3.124095	-0.218901	8.963454	0.300035	-0.196498	-0.064585	0.373050	0.221358	-0.686522	-0.921316	-0.045056	-0.116421	0.368230
10164	-2.789850	-0.125253	10.554896	0.310447	-0.190003	-0.034642	0.367530	0.212257	-0.695162	-0.921200	-0.049267	-0.110580	0.369776
10165	-2.221318	-0.342798	11.645702	0.142007	-0.109170	0.008242	0.358213	0.204538	-0.700381	-0.921345	-0.051077	-0.107554	0.370063
10166	-2.244835	-0.570747	10.970420	0.117070	-0.015445	0.027761	0.357068	0.201000	-0.702718	-0.921461	-0.053152	-0.106292	0.369847
10167	-2.080225	-0.124660	9.412120	-0.070467	0.075792	0.021513	0.360592	0.199208	-0.701757	-0.921521	-0.052396	-0.108217	0.369246
10168	-1.876964	-0.028558	8.325274	-0.162354	0.083000	-0.005583	0.362112	0.204788	-0.698246	-0.921467	-0.049976	-0.110869	0.368929
10169	-1.550176	-0.239096	7.945153	-0.164900	0.062052	-0.033126	0.364168	0.208321	-0.695923	-0.921236	-0.047233	-0.113273	0.369139
10170	-1.821575	-0.389457	8.416772	-0.156044	0.031419	-0.035776	0.369332	0.214427	-0.692461	-0.921047	-0.044480	-0.114956	0.369430
10171	-2.341923	-0.261386	9.648309	-0.168761	0.025163	-0.028686	0.367847	0.221933	-0.689531	-0.920914	-0.041377	-0.116692	0.369578
10172	-2.321940	-0.187553	10.249757	-0.056198	0.054735	0.002197	0.369275	0.222198	-0.688519	-0.920849	-0.040724	-0.118032	0.369388
10173	-2.598566	-0.386636	10.504582	-0.004405	0.012776	0.004221	0.371214	0.223822	-0.686857	-0.920847	-0.040621	-0.118286	0.369322
10174	-2.658293	-0.299410	10.563774	-0.079593	0.016244	0.010770	0.371474	0.223957	-0.686859	-0.920955	-0.039272	-0.119082	0.368943
10175	-1.891137	-0.713542	10.004491	-0.203082	0.035310	0.032546	0.371958	0.229135	-0.684754	-0.921258	-0.035712	-0.121176	0.367866
10176	-2.004128	-0.966645	9.526745	-0.086761	0.068682	0.052893	0.374668	0.232392	-0.682701	-0.921542	-0.034719	-0.122959	0.366655
10177	-1.775698	-1.094053	9.340674	-0.038619	0.080811	0.099018	0.378024	0.235508	-0.678855	-0.922089	-0.034620	-0.124614	0.364725
10178	-1.987337	-1.322446	9.613827	0.104219	0.084211	0.161764	0.382737	0.231119	-0.678453	-0.922982	-0.037532	-0.125212	0.361963
10179	-2.500649	-0.838241	9.354675	0.148812	0.075578	0.201088	0.388505	0.224543	-0.678088	-0.924121	-0.041050	-0.125328	0.358619
10180	-3.113222	-0.050500	9.008553	0.104089	0.042552	0.202758	0.394019	0.216877	-0.678246	-0.925379	-0.043759	-0.125118	0.355111
10181	-3.688922	0.465258	9.471229	0.055942	-0.014999	0.139023	0.396659	0.211546	-0.679369	-0.926343	-0.044821	-0.124322	0.352739
10182	-3.418048	0.521405	9.647366	0.006098	0.000755	0.081367	0.398755	0.209353	-0.679421	-0.926914	-0.045114	-0.124138	0.351263
10183	-2.973651	0.550401	9.252162	-0.048116	-0.007888	0.009447	0.398236	0.208810	-0.679161	-0.927032	-0.044046	-0.124346	0.351013
10184	-2.622560	0.356986	9.028229	-0.005736	-0.018263	-0.060916	0.397967	0.210721	-0.679654	-0.926659	-0.043633	-0.124019	0.352164
10185	-2.748262	-0.343765	9.199086	0.010568	-0.037360	-0.119132	0.397964	0.211676	-0.680289	-0.925888	-0.043142	-0.123387	0.354464
10186	-2.785556	-0.844853	9.611785	0.044471	-0.054922	-0.117287	0.395104	0.210737	-0.680642	-0.925156	-0.043260	-0.122074	0.356809
10187	-2.444558	-0.433630	9.685663	0.091018	-0.027042	-0.113342	0.391330	0.210894	-0.681744	-0.924318	-0.044312	-0.121060	0.359191
10188	-2.161555	-0.018156	9.428464	0.095726	-0.014736	-0.152029	0.389503	0.212132	-0.682864	-0.923174	-0.045580	-0.120152	0.362266
10189	-1.924183	-0.244360	9.202732	0.163063	-0.035612	-0.204597	0.386906	0.211738	-0.684762	-0.921606	-0.047666	-0.118506	0.366505
10190	-2.033018	-0.269920	9.217795	0.173782	-0.062694	-0.208995	0.383419	0.209168	-0.689116	-0.920047	-0.049885	-0.116192	0.370843
10191	-2.363400	0.113759	9.583117	0.284758	-0.061744	-0.222993	0.378253	0.203608	-0.692959	-0.918222	-0.053963	-0.113152	0.375703
10192	-2.556862	0.736748	9.909155	0.229524	-0.038912	-0.274243	0.376318	0.201984	-0.695909	-0.915981	-0.057235	-0.110925	0.381312
10193	-2.539360	1.155349	9.997925	0.077751	-0.005586	-0.337713	0.371240	0.203649	-0.699167	-0.913304	-0.057742	-0.110581	0.387703
10194	-2.453902	0.961247	9.658524	0.072652	0.003326	-0.386240	0.366785	0.208309	-0.699184	-0.910190	-0.058210	-0.110439	0.394929
10195	-2.199657	0.727975	9.523882	0.008476	0.012131	-0.435261	0.359466	0.212439	-0.698905	-0.906681	-0.057416	-0.111038	0.402869
10196	-2.090959	0.399743	9.423047	-0.043388	-0.014105	-0.449049	0.353695	0.219014	-0.698239	-0.903106	-0.055486	-0.111562	0.410943
10197	-2.059235	0.097559	9.779763	-0.014927	-0.027353	-0.426939	0.348829	0.227222	-0.698214	-0.899645	-0.053954	-0.111575	0.418663
10198	-1.932251	0.296244	9.800176	-0.034667	-0.014318	-0.410292	0.343584	0.233659	-0.698846	-0.896245	-0.052262	-0.111966	0.426001
10199	-1.932831	0.216735	9.751205	-0.142020	0.015399	-0.403932	0.337417	0.240236	-0.696628	-0.892893	-0.048857	-0.113745	0.432917
10200	-2.169687	0.176120	10.021928	-0.113566	0.041578	-0.364802	0.331617	0.251720	-0.695397	-0.889714	-0.046327	-0.115743	0.439165
10201	-2.186757	-0.180130	9.876197	-0.202914	0.090621	-0.375914	0.326994	0.260469	-0.691377	-0.886368	-0.042557	-0.119333	0.445309
10202	-2.607673	-0.958989	9.705062	-0.883904	0.120288	-0.345552	0.327625	0.281459	-0.681903	-0.883598	-0.027094	-0.129529	0.449157
10203	-3.242262	-1.224375	9.385471	-0.819099	0.097549	-0.232228	0.325574	0.312004	-0.665981	-0.881577	-0.012787	-0.138614	0.451048
10204	-2.946055	-1.323865	9.064565	-0.186072	0.037996	-0.143341	0.324415	0.326867	-0.656154	-0.880210	-0.009419	-0.140919	0.453081
10205	-3.066623	-1.611711	8.216409	-0.030568	-0.030087	-0.101924	0.324499	0.333683	-0.653898	-0.879371	-0.008215	-0.140639	0.454818
10206	-2.986017	-1.814837	8.059580	-0.175818	-0.122961	-0.059323	0.321471	0.338198	-0.652133	-0.879200	-0.003801	-0.140005	0.455402
10207	-3.004826	-1.742662	8.019719	-0.526732	-0.222818	-0.048122	0.313222	0.345332	-0.651296	-0.879352	0.007744	-0.140906	0.454780
10208	-3.155995	-1.336185	10.005842	-0.456246	-0.238901	-0.061680	0.306966	0.364451	-0.643799	-0.879349	0.018149	-0.140758	0.454535
10209	-2.721374	-1.339292	10.098181	0.645202	-0.210749	-0.062496	0.301037	0.357942	-0.651505	-0.879514	0.008975	-0.131194	0.457343
10210	-2.001957	-1.365676	10.382444	0.866880	-0.111373	0.006220	0.293656	0.336174	-0.666556	-0.879881	-0.005236	-0.121209	0.459446
10211	-1.955541	-0.945830	10.165787	0.949008	-0.043240	0.075873	0.291511	0.310014	-0.681727	-0.880415	-0.021632	-0.111712	0.460351
10212	-1.906749	-0.502323	9.041012	0.455274	-0.025665	0.079489	0.293130	0.284924	-0.694625	-0.880971	-0.029552	-0.106950	0.459976
10213	-1.990413	-0.381651	8.966222	-0.335624	-0.067794	0.059525	0.293118	0.286560	-0.693707	-0.881832	-0.023061	-0.108808	0.458259
10214	-2.382096	-0.801040	9.238732	-0.423347	-0.132454	0.039292	0.291481	0.297475	-0.690354	-0.882644	-0.014429	-0.110251	0.456700
10215	-2.516955	-1.110556	9.918815	-0.480932	-0.167662	0.079241	0.287719	0.313854	-0.683694	-0.883818	-0.004500	-0.111685	0.454282
10216	-2.640944	-1.575294	10.200509	-0.051682	-0.084587	0.142525	0.287023	0.319173	-0.679637	-0.885300	-0.003101	-0.110566	0.451675
10217	-1.770355	-1.389472	10.269631	0.429293	-0.008858	0.250058	0.287220	0.310585	-0.684879	-0.887494	-0.011069	-0.106553	0.448195
10218	-1.367348	-1.067109	9.755599	0.632893	0.050396	0.371551	0.293884	0.288873	-0.693180	-0.890479	-0.023509	-0.101602	0.442912
10219	-1.599265	-0.738911	9.530676	0.729126	0.050308	0.467560	0.301883	0.262383	-0.702837	-0.894031	-0.037746	-0.095819	0.436007
10220	-1.656776	-0.002542	9.530025	0.553537	0.064130	0.524655	0.313033	0.231513	-0.712842	-0.897964	-0.049168	-0.091652	0.427601
10221	-1.974970	0.404395	9.667215	0.436271	0.048391	0.530969	0.321900	0.209652	-0.717441	-0.901895	-0.058263	-0.088253	0.418810
10222	-1.802875	0.822631	10.031002	0.290500	0.051769	0.508796	0.330071	0.195293	-0.721441	-0.905666	-0.064798	-0.086074	0.410074
10223	-1.863703	1.103691	9.770417	0.181683	0.095682	0.455374	0.337835	0.182162	-0.722974	-0.908953	-0.069567	-0.085683	0.402023
10224	-1.812501	1.501022	10.067720	0.140786	0.155192	0.409530	0.345971	0.171756	-0.723198	-0.911747	-0.074042	-0.086718	0.394607
10225	-2.097790	1.478787	9.147140	-0.003878	0.145901	0.369772	0.356319	0.160518	-0.721401	-0.914390	-0.075733	-0.088787	0.387649
10226	-2.244312	1.264369	8.650903	0.023312	0.057898	0.279783	0.361557	0.155035	-0.720502	-0.916415	-0.077072	-0.089161	0.382484
10227	-2.362904	0.881149	8.863798	-0.314518	0.010801	0.174006	0.365301	0.158694	-0.716786	-0.918187	-0.071711	-0.091432	0.378723
10228	-2.435231	-0.136092	9.487144	-0.244724	-0.004955	0.145180	0.367605	0.164953	-0.714955	-0.919637	-0.067414	-0.092904	0.375622
10229	-2.202451	-0.676383	9.565435	-0.198387	0.009761	0.185922	0.368737	0.170127	-0.711828	-0.921267	-0.064131	-0.094287	0.371840
10230	-2.294098	-0.324497	9.579884	-0.003524	-0.015627	0.221715	0.370419	0.172300	-0.712090	-0.922939	-0.064340	-0.093658	0.367794
10231	-2.402067	0.778365	9.756904	0.107486	-0.027835	0.205992	0.371106	0.166297	-0.712674	-0.924354	-0.066443	-0.092065	0.364251
10232	-2.601570	1.243942	9.711109	0.077321	-0.053892	0.145914	0.374019	0.158919	-0.714337	-0.925412	-0.067719	-0.090230	0.361780
10233	-2.154525	0.952175	9.814440	0.063150	-0.067947	0.105030	0.374300	0.156327	-0.715913	-0.926201	-0.068569	-0.088349	0.360061
10234	-1.754411	0.859513	9.632094	0.077490	-0.076762	0.101443	0.373427	0.151289	-0.719041	-0.926960	-0.069603	-0.086148	0.358441
10235	-1.333267	1.011519	9.293777	0.199237	-0.069779	0.099624	0.369414	0.147220	-0.719665	-0.927506	-0.072955	-0.083223	0.357049
10236	-1.481936	1.163481	9.061303	0.249389	-0.055679	0.101002	0.369491	0.136451	-0.724282	-0.927940	-0.077324	-0.080178	0.355696
10237	-1.664406	1.300356	9.314372	0.211775	-0.055695	0.102568	0.369528	0.130861	-0.725884	-0.928422	-0.081030	-0.077383	0.354229
10238	-1.814779	1.529048	9.789304	0.231513	-0.028590	0.087030	0.369601	0.119954	-0.729213	-0.928699	-0.085233	-0.074989	0.353029
10239	-1.803534	1.404720	10.056924	0.272709	0.005504	0.080370	0.369656	0.111501	-0.731358	-0.928781	-0.090485	-0.072910	0.351941
10240	-1.853131	1.228907	9.848664	0.340782	0.016103	0.072076	0.369231	0.096916	-0.735361	-0.928625	-0.097006	-0.070596	0.351087
10241	-1.845089	1.015964	9.442429	0.281864	0.021467	0.054006	0.370857	0.086954	-0.737286	-0.928414	-0.102482	-0.068788	0.350448
10242	-1.960706	1.066332	9.102766	0.223652	0.005766	0.071201	0.373388	0.077123	-0.737421	-0.928450	-0.106743	-0.067104	0.349405
10243	-1.635677	1.268616	9.232055	0.202059	-0.004040	0.092097	0.373055	0.068263	-0.739822	-0.928661	-0.110585	-0.065299	0.347987
10244	-1.537220	1.516875	9.661809	0.304859	-0.019025	0.098090	0.373114	0.059538	-0.742485	-0.928671	-0.116216	-0.062523	0.346635
10245	-1.622075	1.797349	9.934911	0.220682	-0.048838	0.099208	0.373067	0.046177	-0.744677	-0.928901	-0.120079	-0.059711	0.345194
10246	-1.820892	2.015742	10.064097	0.206510	-0.005016	0.078217	0.371282	0.040461	-0.746639	-0.928949	-0.123946	-0.057925	0.344001
10247	-1.836952	2.140277	9.851792	0.256632	0.035260	0.092862	0.373158	0.031178	-0.746501	-0.928902	-0.129048	-0.056429	0.342495
10248	-1.733776	2.398136	9.500613	0.235288	0.070310	0.085813	0.374783	0.021899	-0.749451	-0.928791	-0.133970	-0.055821	0.341003
10249	-1.584775	2.302901	9.409318	0.224660	0.097442	0.071673	0.377690	0.013156	-0.747131	-0.928564	-0.138885	-0.055734	0.339668
10250	-1.766085	1.953800	8.822919	0.149470	0.094932	0.092260	0.382543	0.007130	-0.746877	-0.928670	-0.142381	-0.056148	0.337856
10251	-2.007753	1.922211	8.887120	0.063574	0.049502	0.077435	0.385564	0.002205	-0.746068	-0.928961	-0.143973	-0.056255	0.336360
10252	-2.451075	2.055582	8.902091	0.067041	0.005850	0.089799	0.384950	-0.003655	-0.747147	-0.929397	-0.145328	-0.055589	0.334679
10253	-2.890779	2.007338	9.306645	0.090242	-0.031704	0.081134	0.384455	-0.007333	-0.748851	-0.929710	-0.146882	-0.054051	0.333381
10254	-2.993316	1.849457	9.322536	0.154458	-0.029137	0.125668	0.384228	-0.013058	-0.749032	-0.930120	-0.149669	-0.052030	0.331314
10255	-2.652122	1.946057	9.536982	0.258029	-0.022361	0.170418	0.385063	-0.021789	-0.750161	-0.930476	-0.154485	-0.049347	0.328503
10256	-2.331992	2.493084	9.139193	0.163202	-0.018933	0.182100	0.383558	-0.032143	-0.750240	-0.931177	-0.157551	-0.047280	0.325348
10257	-1.872349	2.614632	9.163058	0.048682	-0.005112	0.184727	0.385159	-0.037469	-0.752378	-0.932215	-0.158597	-0.046253	0.321999
10258	-1.311594	3.029064	9.273527	0.052250	-0.035039	0.177509	0.385186	-0.041832	-0.753194	-0.933221	-0.159485	-0.044621	0.318859
10259	-1.027356	3.606666	9.345001	-0.026167	-0.005278	0.117156	0.387040	-0.046477	-0.754298	-0.934047	-0.159093	-0.044227	0.316685
10260	-1.316475	3.356455	9.363844	-0.213645	0.033448	0.034898	0.386229	-0.041564	-0.753980	-0.934930	-0.155317	-0.046024	0.315697
10261	-1.316099	2.733600	9.375905	-0.100691	0.051096	-0.011926	0.387491	-0.036118	-0.750853	-0.935114	-0.153785	-0.047525	0.315680
10262	-1.280376	2.335655	9.099473	-0.113179	0.058150	-0.012958	0.388779	-0.033808	-0.750592	-0.935335	-0.151997	-0.049292	0.315620
10263	-1.386879	2.298103	9.131201	-0.258067	0.038933	-0.032565	0.389241	-0.024539	-0.748447	-0.935865	-0.147395	-0.051597	0.315864
10264	-1.283263	2.605228	9.162675	-0.145312	0.040677	-0.035230	0.390766	-0.018412	-0.747636	-0.936039	-0.144870	-0.053306	0.316232
10265	-1.799349	2.697812	9.024006	-0.059287	0.026946	-0.063555	0.391656	-0.015008	-0.746714	-0.935781	-0.143891	-0.054198	0.317287
10266	-1.944849	2.614391	8.899342	-0.210482	-0.002752	-0.072665	0.392533	-0.009560	-0.745514	-0.935982	-0.139820	-0.055637	0.318266
10267	-1.672655	2.184308	8.940111	-0.218608	-0.046584	-0.073054	0.389875	-0.000956	-0.744488	-0.936172	-0.135391	-0.056189	0.319523
10268	-1.110168	1.820279	9.301149	-0.190101	-0.071329	-0.065256	0.387226	0.008059	-0.746422	-0.936331	-0.131280	-0.056160	0.320773
10269	-1.294121	2.762803	9.544268	-0.198917	-0.073023	-0.095925	0.383542	0.014351	-0.746048	-0.936318	-0.127012	-0.056108	0.322536
10270	-1.970811	2.326800	9.948812	-0.257755	-0.041300	-0.147241	0.378009	0.025016	-0.745732	-0.936049	-0.121728	-0.057288	0.325134
10271	-2.248666	1.287744	9.992132	-0.313280	0.003359	-0.129991	0.376885	0.038657	-0.744164	-0.935948	-0.115754	-0.059513	0.327200
10272	-2.648846	0.034712	9.745677	-0.372600	-0.006221	-0.074193	0.376696	0.048202	-0.742908	-0.936318	-0.108621	-0.061927	0.328139
10273	-2.468616	-1.801417	10.621770	-0.380455	0.037885	0.057636	0.376344	0.062382	-0.739413	-0.937458	-0.101664	-0.064905	0.326534
10274	-1.984432	-0.935822	10.219019	-0.194890	0.054161	0.197431	0.378909	0.068367	-0.737460	-0.939057	-0.098595	-0.066708	0.322493
10275	-1.678241	0.355177	10.058196	-0.145044	0.088910	0.276519	0.383828	0.072566	-0.735560	-0.941002	-0.096540	-0.068693	0.316979
10276	-1.755197	1.759262	9.724150	-0.168174	0.123976	0.275033	0.389809	0.072669	-0.732427	-0.942879	-0.094514	-0.071477	0.311347
10277	-2.005580	2.207718	9.455110	-0.220542	0.159253	0.202696	0.397076	0.075218	-0.728645	-0.944321	-0.091422	-0.075385	0.306949
10278	-2.065066	2.013802	8.806963	-0.265832	0.135054	0.137064	0.402505	0.079686	-0.723657	-0.945429	-0.087412	-0.079233	0.303720
10279	-1.763220	1.683970	8.675607	-0.330136	0.076455	0.095694	0.405836	0.087165	-0.719768	-0.946451	-0.081639	-0.082426	0.301284
10280	-1.521341	1.735687	8.902408	-0.369424	-0.000566	0.049241	0.408620	0.099556	-0.716338	-0.947330	-0.074699	-0.084477	0.299749
10281	-1.758160	1.682353	9.732903	-0.419413	-0.015435	-0.004005	0.409323	0.111823	-0.713522	-0.947934	-0.066560	-0.086581	0.299156
10282	-1.770048	1.352311	10.305953	-0.366516	-0.004943	-0.042430	0.408078	0.122463	-0.710049	-0.948159	-0.059483	-0.088652	0.299327
10283	-1.791947	0.991694	10.292384	-0.269830	0.044095	-0.041614	0.408011	0.132279	-0.706602	-0.948150	-0.054492	-0.091002	0.299603
10284	-1.667272	0.865897	10.369164	-0.120305	0.082619	-0.056311	0.409518	0.139904	-0.702684	-0.947787	-0.052583	-0.093266	0.300394
10285	-1.596962	0.584825	9.863081	-0.021883	0.115935	-0.034392	0.410792	0.143441	-0.700349	-0.947400	-0.052743	-0.095449	0.300902
10286	-1.553984	0.541310	9.112447	-0.113080	0.117793	-0.028006	0.413378	0.146427	-0.699456	-0.947122	-0.051234	-0.098307	0.301117
10287	-1.577783	0.600587	8.774498	-0.188342	0.063562	-0.011101	0.415433	0.149004	-0.695210	-0.947134	-0.047976	-0.100449	0.300908
10288	-1.687486	0.452485	8.824206	-0.072199	-0.010788	0.002695	0.416844	0.152951	-0.695450	-0.947249	-0.046525	-0.100594	0.300725
10289	-2.043310	0.321328	9.068480	-0.008100	-0.072946	0.047952	0.414887	0.153507	-0.695415	-0.947709	-0.045985	-0.099006	0.299885
10290	-2.395239	0.383794	9.723472	0.004348	-0.095713	0.041015	0.410453	0.154349	-0.695340	-0.948139	-0.045553	-0.097044	0.299233
10291	-1.926423	0.429124	10.013125	-0.093882	-0.029369	0.010442	0.410460	0.153667	-0.696378	-0.948360	-0.043584	-0.096832	0.298894
10292	-1.563132	-0.093021	10.066469	-0.142073	0.048404	0.001343	0.410443	0.155712	-0.694683	-0.948404	-0.041157	-0.098516	0.298548
10293	-1.468416	-0.349147	9.916119	-0.098176	0.093914	0.005275	0.412115	0.158429	-0.692877	-0.948349	-0.039784	-0.100645	0.298198
10294	-1.639503	0.369348	10.072443	-0.120474	0.105316	-0.006988	0.414818	0.163322	-0.691323	-0.948190	-0.038091	-0.103283	0.298022
10295	-2.593151	0.709803	10.442644	-0.145322	0.139730	-0.049874	0.417899	0.168212	-0.686425	-0.947730	-0.036011	-0.106594	0.298577
10296	-2.588681	0.351063	9.537323	-0.246008	0.178534	-0.107798	0.421482	0.176370	-0.680987	-0.946869	-0.032162	-0.111439	0.299975
10297	-2.314964	0.141513	9.345112	-0.372097	0.182862	-0.117633	0.423882	0.185489	-0.674233	-0.945984	-0.025923	-0.116983	0.301261
10298	-2.529772	-0.181666	9.285576	-0.175334	0.111258	-0.121746	0.426930	0.196924	-0.670043	-0.945075	-0.022968	-0.120122	0.303111
10299	-2.991090	-0.519007	8.684905	-0.060776	0.020604	-0.140542	0.424816	0.200479	-0.667399	-0.944215	-0.021587	-0.120765	0.305626
10300	-3.043668	-0.107198	8.733349	-0.168175	-0.075628	-0.160960	0.423185	0.210167	-0.663414	-0.943481	-0.017537	-0.120349	0.308306
10301	-2.595585	0.075566	9.084838	-0.218271	-0.112549	-0.182712	0.416888	0.218655	-0.664526	-0.942699	-0.012305	-0.119492	0.311271
10302	-2.070940	-0.195135	9.983165	-0.264835	-0.084878	-0.192876	0.412674	0.226177	-0.663616	-0.941759	-0.006295	-0.119502	0.314275
10303	-1.601286	-0.716540	10.549861	-0.329268	0.007578	-0.181816	0.407514	0.238202	-0.660070	-0.940633	0.000282	-0.121555	0.316914
10304	-1.596031	-1.319066	10.143976	-0.211205	0.067123	-0.147372	0.406661	0.248157	-0.655579	-0.939521	0.004209	-0.124070	0.319201
10305	-1.801107	-1.621660	9.762578	0.083713	0.061904	-0.064166	0.406362	0.252929	-0.652177	-0.938982	0.002453	-0.124488	0.320639
10306	-2.042507	-1.938460	9.362106	0.264237	0.067229	-0.006419	0.406397	0.247885	-0.654031	-0.938772	-0.002903	-0.123971	0.321450
10307	-2.418378	-1.827232	9.385852	0.263942	0.061933	0.057139	0.408539	0.239285	-0.656854	-0.938970	-0.008267	-0.123251	0.321055
10308	-2.637781	-1.113081	9.571381	0.306770	0.054903	0.080544	0.411733	0.229452	-0.660348	-0.939288	-0.014554	-0.122214	0.320296
10309	-2.652065	-0.404027	9.399423	0.342672	0.056727	0.065104	0.413620	0.219899	-0.663176	-0.939455	-0.021384	-0.120910	0.319918
10310	-2.356533	0.069598	9.315806	0.242661	0.054965	0.025607	0.416821	0.208566	-0.666170	-0.939379	-0.026331	-0.120295	0.320004
10311	-2.098298	-0.288077	9.405591	0.178315	0.040919	0.000262	0.416202	0.203252	-0.666857	-0.939196	-0.029831	-0.119764	0.320433
10312	-2.080889	-0.557316	9.488856	0.128032	0.014573	0.027935	0.416622	0.198751	-0.668067	-0.939266	-0.032372	-0.119117	0.320223
10313	-2.240136	-0.882776	9.611450	0.063479	0.009279	0.050335	0.418079	0.194107	-0.667490	-0.939538	-0.033591	-0.118692	0.319457
10314	-2.457933	-0.950819	9.612547	0.034556	0.007438	0.113613	0.420054	0.191234	-0.668836	-0.940227	-0.034533	-0.118452	0.317411
10315	-2.277597	-0.714555	9.474328	0.019242	0.031823	0.148834	0.419683	0.187827	-0.668993	-0.941090	-0.035251	-0.118680	0.314677
10316	-2.034900	-0.534330	9.258028	-0.019287	0.068464	0.178614	0.422944	0.186445	-0.668024	-0.942064	-0.035719	-0.119880	0.311238
10317	-2.091903	-0.406034	9.384954	-0.014124	0.061358	0.219200	0.427138	0.181241	-0.666978	-0.943294	-0.036135	-0.120814	0.307074
10318	-2.416274	0.147865	9.591174	-0.073196	0.084113	0.227870	0.431826	0.179850	-0.664227	-0.944538	-0.035797	-0.122602	0.302548
10319	-2.980443	0.256505	9.861629	-0.019439	0.128006	0.218032	0.437834	0.176272	-0.663063	-0.945557	-0.036548	-0.124839	0.298330
10320	-3.505382	0.123193	9.756487	0.002098	0.138710	0.209549	0.443967	0.172419	-0.659714	-0.946456	-0.037915	-0.127212	0.294281
10321	-3.572379	-0.109057	9.136801	0.034297	0.082871	0.211330	0.448548	0.167621	-0.658412	-0.947457	-0.039438	-0.128342	0.290342
10322	-3.374072	-0.071540	9.327768	0.073659	0.035574	0.193766	0.451432	0.163924	-0.657461	-0.948431	-0.041515	-0.128352	0.286845
10323	-2.704509	-0.316388	9.612354	0.002086	0.021338	0.178837	0.452766	0.159009	-0.658431	-0.949395	-0.041987	-0.128551	0.283479
10324	-2.138846	-0.211444	9.195350	-0.044470	0.010710	0.194181	0.456418	0.156806	-0.656187	-0.950507	-0.041680	-0.128759	0.279679
10325	-2.145332	0.244363	8.806539	-0.024709	-0.011933	0.183772	0.458791	0.152977	-0.658322	-0.951584	-0.041463	-0.128449	0.276170
10326	-2.652958	0.839965	8.812959	-0.010237	-0.037951	0.145286	0.459856	0.149153	-0.658762	-0.952498	-0.041409	-0.127580	0.273417
10327	-3.131883	0.705791	9.329809	-0.094244	-0.053594	0.104189	0.459078	0.148202	-0.658116	-0.953280	-0.039500	-0.126933	0.271265
10328	-2.786095	0.425406	9.751352	-0.115667	-0.039738	0.083646	0.458026	0.150663	-0.659235	-0.953931	-0.037270	-0.126653	0.269417
10329	-2.137727	0.598646	9.858293	-0.155818	-0.018917	0.063000	0.459044	0.153929	-0.657543	-0.954435	-0.034301	-0.127008	0.267856
10330	-1.848342	0.557041	9.574157	-0.233444	0.014359	0.032505	0.457453	0.158301	-0.656575	-0.954732	-0.029983	-0.128426	0.266635
10331	-1.735089	0.540248	9.089966	-0.231525	0.017962	0.018407	0.457399	0.165935	-0.653536	-0.954926	-0.025682	-0.129859	0.265693
10332	-1.955904	0.390236	9.018053	-0.193966	-0.011687	0.015086	0.458133	0.172201	-0.649877	-0.955136	-0.021935	-0.130573	0.264925
10333	-2.196963	0.434118	9.383504	-0.097337	-0.008149	0.007065	0.458112	0.174927	-0.648304	-0.955255	-0.020065	-0.130764	0.264549
10334	-2.559994	0.294660	10.041076	0.006384	0.019837	0.011513	0.457058	0.176296	-0.646986	-0.955267	-0.020303	-0.131020	0.264359
10335	-2.639916	-0.088378	10.412244	0.026935	0.047789	0.013464	0.456420	0.174391	-0.647768	-0.955224	-0.021146	-0.131606	0.264158
10336	-2.439091	-0.364435	10.306409	-0.022396	0.084403	0.051894	0.459153	0.173830	-0.646268	-0.955292	-0.021281	-0.133231	0.263084
10337	-2.290307	-0.477665	9.835220	0.049181	0.108933	0.071832	0.461640	0.171771	-0.646326	-0.955381	-0.023004	-0.134824	0.261804
10338	-2.034311	-0.454703	9.345449	0.042118	0.133459	0.071808	0.466334	0.169563	-0.644098	-0.955381	-0.024682	-0.137036	0.260499
10339	-1.910259	-0.656146	9.063305	-0.004462	0.159662	0.097926	0.470118	0.166814	-0.641347	-0.955479	-0.025676	-0.139832	0.258550
10340	-2.265615	-0.387766	9.410694	-0.042134	0.140412	0.104786	0.474674	0.165697	-0.638720	-0.955653	-0.025871	-0.142595	0.256369
10341	-3.075848	-0.241743	9.481843	0.004509	0.179179	0.089677	0.477793	0.164178	-0.634014	-0.955622	-0.027102	-0.145722	0.254591
10342	-3.461230	-0.095717	9.063903	0.013598	0.182922	0.072288	0.484564	0.162094	-0.629883	-0.955453	-0.028484	-0.149025	0.253161
10343	-3.827948	-0.049983	8.928213	0.085153	0.153326	0.072825	0.488626	0.157572	-0.629215	-0.955332	-0.031105	-0.151314	0.251947
10344	-4.099715	-0.237754	8.962042	0.035099	0.106202	0.045897	0.492140	0.156733	-0.626957	-0.955229	-0.032430	-0.153054	0.251120
10345	-4.318894	-0.489467	8.667863	0.020733	0.032840	0.042023	0.493836	0.155087	-0.625194	-0.955333	-0.033132	-0.153477	0.250371
10346	-4.012662	-0.203873	8.466644	0.076300	-0.065096	-0.000252	0.493852	0.153725	-0.627398	-0.955508	-0.034233	-0.151770	0.250597
10347	-3.467631	-0.310202	8.902888	-0.000608	-0.114282	-0.036433	0.489701	0.151976	-0.629544	-0.955668	-0.033558	-0.149601	0.251380
10348	-2.983351	-0.832238	10.087045	-0.154691	-0.090238	-0.023648	0.486560	0.156085	-0.632034	-0.955939	-0.030050	-0.148586	0.251397
10349	-2.685820	-1.125037	11.044751	-0.092336	-0.001396	0.035115	0.485486	0.160725	-0.630426	-0.956174	-0.028329	-0.148966	0.250476
10350	-2.817323	-0.591495	10.590626	0.083866	0.073031	0.086172	0.484716	0.158548	-0.630307	-0.956342	-0.030539	-0.149809	0.249069
10351	-2.716398	0.049054	9.544565	0.167335	0.098649	0.069374	0.488142	0.151712	-0.630425	-0.956287	-0.034373	-0.150755	0.248208
10352	-2.866034	0.427227	8.569743	0.103221	0.072735	0.023135	0.492068	0.147599	-0.629107	-0.956121	-0.036757	-0.151535	0.248028
10353	-3.082373	0.235559	8.257005	-0.086220	0.031828	-0.034755	0.492193	0.147871	-0.627817	-0.955918	-0.035132	-0.152543	0.248428
10354	-3.371538	-0.380525	8.958925	-0.168553	0.009937	-0.060162	0.492157	0.153051	-0.625962	-0.955719	-0.031752	-0.153529	0.249041
10355	-3.345579	-0.821400	9.561615	-0.000535	0.028163	-0.031666	0.491604	0.158781	-0.625898	-0.955474	-0.031728	-0.154065	0.249652
10356	-3.381509	-1.128048	9.858786	0.138722	0.055116	0.037238	0.492026	0.153598	-0.626470	-0.955404	-0.034753	-0.154317	0.249362
10357	-3.147345	-1.139089	9.991212	0.333602	0.051495	0.070291	0.494278	0.147723	-0.627850	-0.955338	-0.041473	-0.153572	0.249047
10358	-2.713431	-0.888686	9.617868	0.308257	0.040765	0.143134	0.496698	0.135439	-0.629553	-0.955657	-0.047986	-0.152609	0.247238
10359	-2.633929	-0.563432	9.224411	-0.039038	0.026635	0.182018	0.499346	0.128608	-0.630690	-0.956508	-0.047736	-0.153104	0.243667
10360	-3.153838	-0.337820	9.322807	-0.055273	0.023196	0.208522	0.501454	0.123414	-0.629226	-0.957508	-0.047410	-0.153533	0.239494
10361	-3.637636	0.218615	9.165162	-0.010640	0.065272	0.251559	0.505124	0.118894	-0.628295	-0.958508	-0.048100	-0.154584	0.234634
10362	-3.854950	0.904641	8.809653	0.079885	0.096950	0.240210	0.508914	0.115737	-0.626836	-0.959254	-0.050812	-0.155750	0.230200
10363	-3.591553	1.283795	8.422440	0.088178	0.090050	0.197956	0.513774	0.107529	-0.625056	-0.959776	-0.053436	-0.156896	0.226622
10364	-3.389791	1.124526	8.760106	0.120514	0.051547	0.148606	0.515498	0.102338	-0.625391	-0.960164	-0.056432	-0.157096	0.224104
10365	-3.262337	0.705900	9.032952	0.040954	0.016523	0.112523	0.517774	0.092782	-0.627580	-0.960558	-0.057602	-0.157131	0.222082
10366	-3.200896	0.506946	9.405018	-0.029678	0.020836	0.090809	0.519468	0.092227	-0.626838	-0.960944	-0.057389	-0.157476	0.220216
10367	-3.330539	0.606935	9.527440	0.034706	0.033966	0.100194	0.520773	0.090447	-0.624684	-0.961228	-0.058490	-0.157881	0.218388
10368	-3.508491	0.722433	9.092940	0.015212	0.055157	0.077305	0.522604	0.089346	-0.625109	-0.961383	-0.059251	-0.158701	0.216902
10369	-3.594118	0.910080	8.893977	0.092266	0.030799	0.053174	0.524057	0.085111	-0.624012	-0.961393	-0.061334	-0.158865	0.216156
10370	-3.473528	0.885586	9.056065	0.065498	0.011535	0.026429	0.524996	0.080743	-0.624714	-0.961404	-0.062708	-0.158689	0.215841
10371	-3.295420	0.793946	9.428357	-0.043527	0.013219	-0.013211	0.524226	0.078838	-0.624978	-0.961348	-0.061919	-0.159180	0.215956
10372	-2.972216	0.734725	9.761320	-0.093506	0.025370	-0.047132	0.525759	0.084011	-0.624564	-0.961192	-0.060062	-0.160047	0.216535
10373	-2.831320	0.860444	9.550078	-0.064817	0.035012	-0.050425	0.525736	0.086737	-0.622475	-0.960935	-0.058849	-0.161051	0.217265
10374	-2.977367	1.052243	8.981607	-0.025197	0.041393	-0.087027	0.525198	0.090013	-0.622951	-0.960463	-0.058247	-0.161975	0.218818
10375	-3.219798	0.925746	8.679456	-0.008970	0.029339	-0.109809	0.525956	0.093280	-0.621384	-0.959895	-0.057930	-0.162680	0.220865
10376	-3.509557	0.582117	8.819788	-0.001962	-0.003889	-0.092241	0.524109	0.097381	-0.621316	-0.959510	-0.057560	-0.162637	0.222659
10377	-3.674984	0.392601	9.340507	-0.002055	-0.003085	-0.086952	0.523589	0.097384	-0.621566	-0.959129	-0.057315	-0.162679	0.224324
10378	-3.780358	0.496113	9.890510	0.022869	0.020410	-0.066378	0.522798	0.098751	-0.621025	-0.958753	-0.057610	-0.162961	0.225648
10379	-3.861233	0.660841	10.073333	0.090875	0.067640	-0.057727	0.524363	0.098606	-0.621308	-0.958159	-0.059572	-0.163914	0.226970
10380	-3.409914	0.307393	9.678479	0.090913	0.090331	-0.050794	0.523446	0.098611	-0.620005	-0.957529	-0.061542	-0.165209	0.228159
10381	-2.853610	0.453362	9.283654	0.069531	0.112997	-0.052759	0.526700	0.098183	-0.618512	-0.956824	-0.063301	-0.167095	0.229259
10382	-2.786290	0.764193	8.861300	0.101872	0.106111	-0.070119	0.527755	0.095314	-0.617525	-0.956028	-0.065483	-0.168664	0.230812
10383	-3.412953	0.599257	8.379386	0.073343	0.049581	-0.096801	0.530874	0.095841	-0.616149	-0.955316	-0.066885	-0.169361	0.232842
10384	-3.666593	0.240997	8.545671	0.028525	0.006743	-0.098165	0.529318	0.095305	-0.617291	-0.954814	-0.067106	-0.169407	0.234794
10385	-3.710583	0.160230	8.761401	0.035494	-0.026595	-0.072689	0.528796	0.095308	-0.617154	-0.954510	-0.067492	-0.168818	0.236340
10386	-3.735356	0.397325	9.158446	0.044396	-0.033670	-0.074365	0.527360	0.096680	-0.618408	-0.954225	-0.067909	-0.167983	0.237961
10387	-3.804849	0.474529	9.061407	0.053326	-0.021403	-0.063643	0.525653	0.098870	-0.618103	-0.953912	-0.068687	-0.167413	0.239387
10388	-3.774736	0.641847	8.801134	0.089122	-0.024863	-0.058076	0.524226	0.098879	-0.619886	-0.953601	-0.070057	-0.166507	0.240856
10389	-3.548813	0.504559	8.523655	0.114302	-0.054540	-0.088050	0.522813	0.096979	-0.622460	-0.953182	-0.071765	-0.165065	0.242995
10390	-3.361091	0.421097	8.448983	0.064056	-0.115874	-0.073730	0.519697	0.096452	-0.624738	-0.953123	-0.072160	-0.162568	0.244787
10391	-3.405845	0.225658	8.913321	0.024502	-0.152754	-0.057446	0.515015	0.097297	-0.628268	-0.953285	-0.071757	-0.159652	0.246190
10392	-3.416928	0.334389	9.837454	0.018987	-0.138978	-0.045976	0.512673	0.098539	-0.630927	-0.953482	-0.071269	-0.156891	0.247342
10393	-3.551321	0.752380	10.912793	0.102157	-0.063911	-0.042353	0.509048	0.096242	-0.633730	-0.953315	-0.072817	-0.155242	0.248572
10394	-3.350057	1.212291	10.822623	0.097996	0.034119	-0.077239	0.507240	0.093934	-0.634498	-0.952690	-0.074596	-0.155434	0.250316
10395	-2.905416	1.285975	10.098707	0.012512	0.097238	-0.128844	0.507497	0.093932	-0.633471	-0.951718	-0.074993	-0.157380	0.252668
10396	-3.005672	0.805066	9.084746	-0.101773	0.123757	-0.149013	0.508763	0.099105	-0.631378	-0.950730	-0.073192	-0.160389	0.255010
10397	-3.301028	0.049498	8.199078	-0.147425	0.091622	-0.133647	0.511963	0.106312	-0.626845	-0.949961	-0.070485	-0.163043	0.256948
10398	-3.512833	-0.526471	8.059711	-0.075262	0.013762	-0.087633	0.511402	0.113133	-0.626255	-0.949578	-0.068822	-0.163731	0.258374
10399	-3.629236	-0.606421	8.357780	0.006616	-0.049405	-0.018522	0.510096	0.113958	-0.626742	-0.949627	-0.068624	-0.162799	0.258837
10400	-3.644842	-0.441241	8.854849	0.067063	-0.091636	0.043475	0.508272	0.114241	-0.626970	-0.950064	-0.069546	-0.160568	0.258379
10401	-3.421247	0.076317	9.584602	0.061461	-0.088450	0.078715	0.505695	0.112076	-0.631849	-0.950656	-0.070457	-0.158490	0.257235
10402	-3.324707	0.724492	10.235250	0.027545	-0.043092	0.059336	0.506512	0.107027	-0.633715	-0.951069	-0.070927	-0.157363	0.256268
10403	-3.327214	1.046981	10.301458	-0.002656	0.032191	0.033018	0.507546	0.108249	-0.633332	-0.951136	-0.071110	-0.157939	0.255614
10404	-3.286196	0.722736	9.759085	-0.086317	0.076194	-0.038874	0.507537	0.108520	-0.631139	-0.950828	-0.069715	-0.159802	0.255988
10405	-3.226593	0.301622	9.044819	-0.134470	0.090356	-0.053360	0.508938	0.112602	-0.628671	-0.950445	-0.067411	-0.162267	0.256473
10406	-3.345600	-0.119575	8.634881	-0.097984	0.043155	-0.014535	0.511382	0.117497	-0.627629	-0.950371	-0.065704	-0.163526	0.256393
10407	-3.355096	-0.093383	8.524722	-0.031067	0.000250	0.017530	0.510972	0.119407	-0.625285	-0.950495	-0.065102	-0.163670	0.255993
10408	-3.344070	0.090050	8.767044	0.018788	-0.038383	0.055673	0.509939	0.118458	-0.626309	-0.950890	-0.065426	-0.162688	0.255068
10409	-3.221732	0.293198	9.448399	0.022186	-0.041241	0.076825	0.509961	0.115596	-0.628142	-0.951382	-0.065805	-0.161689	0.253770
10410	-3.446459	0.576772	10.378787	-0.008299	0.010226	0.082181	0.509196	0.112736	-0.628158	-0.951787	-0.065945	-0.161734	0.252180
10411	-3.566590	0.668332	10.128551	0.027708	0.065503	0.058031	0.511810	0.111086	-0.627956	-0.951829	-0.066918	-0.162743	0.251113
10412	-3.185810	0.595359	9.256912	0.004639	0.076109	0.041930	0.514282	0.110526	-0.626194	-0.951795	-0.067506	-0.164029	0.250245
10413	-3.075527	0.503760	8.682973	-0.050765	0.065693	0.038806	0.516878	0.110784	-0.623911	-0.951844	-0.066932	-0.165443	0.249284
10414	-3.172021	0.520903	8.537414	-0.068708	0.023742	0.041203	0.517527	0.111053	-0.623661	-0.952074	-0.065858	-0.166100	0.248252
10415	-3.204867	0.651356	8.644933	-0.029366	-0.012121	0.034344	0.518955	0.111863	-0.623545	-0.952326	-0.065305	-0.165926	0.247545
10416	-3.351879	0.682109	8.889266	-0.024002	-0.028729	0.023794	0.516878	0.111057	-0.624424	-0.952583	-0.064764	-0.165384	0.247062
10417	-3.287003	0.638266	8.873784	-0.052650	-0.067233	0.016369	0.516607	0.112558	-0.623890	-0.952957	-0.063456	-0.164294	0.246686
10418	-3.108157	0.669781	8.625086	-0.100828	-0.096921	-0.015854	0.513208	0.115304	-0.624843	-0.953335	-0.060983	-0.162881	0.246785
10419	-3.491930	0.346261	8.809715	-0.120575	-0.109105	-0.012472	0.511632	0.118449	-0.626077	-0.953774	-0.058092	-0.161365	0.246782
10420	-3.558119	-0.147062	9.328488	-0.087651	-0.126719	0.005235	0.508494	0.121739	-0.628060	-0.954318	-0.055792	-0.159291	0.246557
10421	-3.527069	-0.210684	9.836944	0.067006	-0.112838	0.024002	0.504598	0.120944	-0.630329	-0.954719	-0.056545	-0.156750	0.246464
10422	-3.240351	0.380859	9.754760	0.127764	-0.093718	0.053629	0.501506	0.117144	-0.633927	-0.955135	-0.058674	-0.154185	0.245972
10423	-3.298349	0.717448	9.571689	0.109199	-0.060347	0.021102	0.500103	0.113063	-0.636008	-0.955295	-0.060498	-0.152430	0.246000
10424	-3.368174	0.742309	9.659087	0.027961	-0.021795	-0.010167	0.499343	0.109931	-0.637058	-0.955292	-0.060873	-0.151806	0.246304
10425	-3.181294	0.530039	9.928988	-0.030944	0.006157	-0.043204	0.499229	0.107887	-0.638494	-0.955101	-0.060166	-0.152080	0.247048
10426	-2.814170	0.550726	9.765051	-0.012895	0.049877	-0.059759	0.498949	0.110342	-0.636920	-0.954682	-0.059964	-0.153086	0.248095
10427	-2.653132	0.461554	9.327678	0.014045	0.051704	-0.069306	0.499966	0.114018	-0.635739	-0.954171	-0.060260	-0.154002	0.249418
10428	-2.809831	0.505204	9.045966	0.001630	0.041351	-0.088757	0.499692	0.116064	-0.635199	-0.953604	-0.060207	-0.154806	0.251098
10429	-2.972771	0.679665	9.056587	-0.000120	0.008185	-0.106429	0.500984	0.117830	-0.634815	-0.953055	-0.059912	-0.154987	0.253133
10430	-3.162969	1.085989	9.320029	-0.021444	0.017005	-0.141665	0.498248	0.118390	-0.635799	-0.952328	-0.059124	-0.155509	0.255721
10431	-3.496294	1.056234	9.750313	-0.039165	0.025868	-0.189261	0.496911	0.123305	-0.633798	-0.951332	-0.057970	-0.156314	0.259176
10432	-3.174184	0.534951	9.193637	-0.021129	0.036443	-0.205143	0.495306	0.130131	-0.632806	-0.950177	-0.057098	-0.157269	0.263001
10433	-2.711068	0.479704	8.823737	0.003981	0.022410	-0.212202	0.492939	0.133688	-0.632220	-0.948994	-0.056682	-0.157790	0.267020
10434	-2.873389	0.408352	8.670520	-0.010316	-0.007241	-0.221188	0.492261	0.138055	-0.631523	-0.947853	-0.055725	-0.157876	0.271190
10435	-3.461946	-0.181270	8.611145	0.016392	-0.042079	-0.203438	0.488710	0.145165	-0.633462	-0.946871	-0.055216	-0.157104	0.275146
10436	-3.677741	-0.645995	8.662935	0.100156	-0.096374	-0.148423	0.486362	0.146679	-0.634958	-0.946220	-0.056110	-0.154802	0.278487
10437	-3.560525	-0.483708	9.339058	0.112315	-0.119433	-0.092040	0.480783	0.144665	-0.637987	-0.945950	-0.057288	-0.151956	0.280723
10438	-3.211230	-0.291104	10.297091	0.063774	-0.083088	-0.057103	0.479114	0.143177	-0.642873	-0.945819	-0.057831	-0.150009	0.282099
10439	-3.033457	-0.102732	11.006634	0.042243	-0.015084	-0.042945	0.476117	0.143330	-0.642826	-0.945581	-0.058374	-0.149450	0.283079
10440	-2.886725	0.171320	10.556738	0.081801	0.075975	-0.044068	0.475880	0.139923	-0.643887	-0.945014	-0.060198	-0.150392	0.284089
10441	-2.867327	0.227063	9.173032	0.103596	0.123560	-0.062205	0.476664	0.137872	-0.641342	-0.944172	-0.062614	-0.152103	0.285452
10442	-3.042408	0.079388	8.408663	-0.007338	0.076489	-0.058739	0.479782	0.139218	-0.640989	-0.943622	-0.062711	-0.153580	0.286459
10443	-3.205778	-0.147433	8.532425	-0.089814	0.029203	-0.041888	0.480149	0.142215	-0.639161	-0.943412	-0.060982	-0.154609	0.286967
10444	-3.370697	-0.264912	9.017921	-0.088291	0.006313	-0.004054	0.479609	0.145081	-0.638352	-0.943485	-0.059318	-0.155157	0.286782
10445	-3.346020	-0.201530	9.359675	-0.041892	-0.006041	0.011217	0.481551	0.146570	-0.637335	-0.943623	-0.058428	-0.155202	0.286485
10446	-3.182253	-0.264931	9.492107	-0.026797	0.011325	0.037760	0.480509	0.146575	-0.637320	-0.943845	-0.058083	-0.155442	0.285693
10447	-3.191435	-0.201990	9.603452	-0.042083	0.035749	0.058898	0.481022	0.148209	-0.637569	-0.944124	-0.057546	-0.156221	0.284452
10448	-3.282280	-0.067338	9.363071	0.006194	0.042795	0.076959	0.482979	0.146015	-0.634785	-0.944429	-0.058125	-0.156823	0.282989
10449	-3.218251	0.118691	9.016210	0.013372	0.021849	0.076962	0.484297	0.144100	-0.636241	-0.944784	-0.058608	-0.157008	0.281596
10450	-3.175332	0.041511	9.053402	-0.029631	0.007803	0.083617	0.485870	0.142455	-0.636409	-0.945274	-0.058332	-0.157142	0.279929
10451	-3.090446	-0.256147	9.452967	-0.042332	-0.002858	0.106302	0.485877	0.140546	-0.635268	-0.945931	-0.057696	-0.157138	0.277838
10452	-3.146946	-0.053687	9.453379	0.020269	0.014641	0.119216	0.488345	0.141350	-0.634653	-0.946530	-0.058514	-0.157082	0.275650
10453	-3.226413	0.316984	9.350186	0.061429	0.018178	0.124918	0.489945	0.135616	-0.636022	-0.947092	-0.060014	-0.156873	0.273506
10454	-3.307178	0.507204	9.218496	0.029312	0.017380	0.108886	0.490477	0.133704	-0.636049	-0.947606	-0.060985	-0.156828	0.271531
10455	-3.224616	0.575967	9.108032	-0.004628	0.007774	0.096259	0.492841	0.130419	-0.636116	-0.948115	-0.061113	-0.156814	0.269726
10456	-3.164332	0.565787	9.078558	-0.009882	0.000823	0.069741	0.493887	0.129595	-0.635882	-0.948512	-0.061128	-0.156715	0.268383
10457	-3.089658	0.541137	9.072824	-0.008030	-0.012280	0.052056	0.494021	0.128776	-0.635634	-0.948847	-0.060968	-0.156385	0.267423
10458	-3.109198	0.499035	9.411345	-0.024175	-0.007101	0.052828	0.494292	0.127684	-0.636938	-0.949192	-0.060615	-0.156233	0.266367
10459	-3.070439	0.504688	9.785957	-0.026033	0.012907	0.063442	0.493511	0.126870	-0.635903	-0.949532	-0.060296	-0.156443	0.265101
10460	-2.954613	0.494184	9.792047	-0.026780	0.040929	0.038828	0.495322	0.129042	-0.635780	-0.949650	-0.060107	-0.157232	0.264254
10461	-2.906599	0.464117	9.519737	-0.018665	0.072468	0.041631	0.497149	0.127804	-0.634531	-0.949681	-0.060180	-0.158530	0.263351
10462	-3.066297	0.437015	8.900806	-0.013274	0.055132	0.048713	0.499235	0.126565	-0.633028	-0.949790	-0.060351	-0.159506	0.262327
10463	-3.375579	0.412413	8.718154	-0.025730	0.034298	0.031896	0.500542	0.125193	-0.632030	-0.949894	-0.060074	-0.160134	0.261627
10464	-3.715342	0.167703	8.833620	-0.007987	-0.007656	0.048665	0.500534	0.126011	-0.631249	-0.950195	-0.060017	-0.159889	0.260698
10465	-3.609665	0.087641	8.875044	0.031323	-0.039188	0.050551	0.500552	0.124376	-0.633585	-0.950555	-0.060502	-0.158838	0.259915
10466	-3.266044	0.182177	9.207196	0.047277	-0.056901	0.069898	0.499534	0.121110	-0.635405	-0.951052	-0.061306	-0.157343	0.258815
10467	-3.004836	0.220738	9.899879	0.012316	-0.043135	0.069607	0.499815	0.117836	-0.635957	-0.951543	-0.061455	-0.156278	0.257615
10468	-2.883339	0.321446	10.111460	0.023061	0.005768	0.076891	0.500345	0.116470	-0.636365	-0.951904	-0.062143	-0.156092	0.256226
10469	-3.038485	0.585982	9.712120	0.058095	0.045293	0.070349	0.501661	0.114964	-0.637688	-0.952067	-0.063618	-0.156442	0.255044
10470	-3.020618	0.742497	9.033691	0.030526	0.043713	0.052561	0.502455	0.111004	-0.634646	-0.952170	-0.064566	-0.156969	0.254095
10471	-3.096268	0.641114	8.718373	-0.034651	0.025477	0.024713	0.503505	0.109498	-0.634677	-0.952279	-0.064055	-0.157465	0.253510
10472	-3.201560	0.435198	8.748155	-0.032893	-0.004235	0.021082	0.503888	0.111406	-0.635566	-0.952454	-0.063452	-0.157442	0.253017
10473	-3.284161	0.354991	9.048332	0.013436	-0.034071	0.046868	0.503888	0.111269	-0.635180	-0.952798	-0.063629	-0.156541	0.252236
10474	-3.303687	0.317441	9.302796	0.026780	-0.037636	0.055756	0.502074	0.109643	-0.635298	-0.953172	-0.064104	-0.155535	0.251320
10475	-3.323061	0.308097	9.343708	0.026738	-0.028913	0.066364	0.501434	0.109375	-0.638255	-0.953576	-0.064616	-0.154648	0.250203
10476	-3.191757	0.439091	9.259974	0.034822	-0.021055	0.064679	0.501848	0.105828	-0.639198	-0.953930	-0.065355	-0.153906	0.249118
10477	-3.166668	0.571144	9.251662	0.034807	-0.035938	0.064644	0.502258	0.103236	-0.640647	-0.954331	-0.065985	-0.152845	0.248065
10478	-3.155946	0.720145	9.243670	0.034866	-0.034165	0.053223	0.500708	0.100790	-0.640390	-0.954668	-0.066622	-0.151868	0.247200
10479	-3.134254	0.708530	9.433194	0.023344	-0.027151	0.025835	0.499421	0.098616	-0.641165	-0.954862	-0.066974	-0.151078	0.246836
10480	-3.166530	0.577217	9.665063	-0.015101	-0.018423	0.014991	0.500079	0.098340	-0.642724	-0.955027	-0.066618	-0.150699	0.246525
10481	-3.116661	0.459096	9.701724	-0.018672	0.011292	0.020319	0.498385	0.098622	-0.643211	-0.955136	-0.066336	-0.150851	0.246089
10482	-3.080166	0.499521	9.644199	-0.006131	0.034908	0.025782	0.501108	0.099834	-0.641307	-0.955174	-0.066451	-0.151431	0.245551
10483	-2.941830	0.608131	9.336659	0.002887	0.051562	0.024133	0.502033	0.097511	-0.641344	-0.955152	-0.066790	-0.152229	0.245053
10484	-2.890022	0.770469	9.076141	-0.011402	0.037600	0.022239	0.503070	0.097914	-0.640582	-0.955174	-0.066804	-0.152891	0.244550
10485	-2.920117	0.953305	9.018426	0.002952	0.027143	0.013542	0.503985	0.098319	-0.642138	-0.955175	-0.067015	-0.153221	0.244282
10486	-3.067128	0.988457	9.128238	-0.023811	-0.000778	-0.014903	0.503851	0.097910	-0.640465	-0.955150	-0.066490	-0.153260	0.244496
10487	-3.162356	0.831327	9.408414	-0.064913	-0.002518	-0.036366	0.503576	0.100502	-0.640435	-0.955088	-0.065135	-0.153414	0.245006
10488	-3.079490	0.599955	9.457908	-0.054202	0.011437	-0.029262	0.503042	0.101731	-0.638611	-0.954993	-0.064045	-0.153854	0.245387
10489	-3.061836	0.368821	9.419051	-0.031036	0.027140	-0.003534	0.503019	0.105276	-0.637803	-0.954956	-0.063578	-0.154359	0.245336
10490	-3.126709	0.417099	9.312027	-0.015030	0.023629	0.020393	0.503548	0.104455	-0.638850	-0.955011	-0.063452	-0.154774	0.244894
10491	-3.156754	0.609312	9.175117	0.011827	0.006179	0.017053	0.504070	0.104316	-0.638859	-0.955085	-0.063768	-0.154642	0.244608
10492	-3.106944	0.825048	9.069028	-0.011328	0.000977	-0.004252	0.503294	0.102684	-0.637833	-0.955090	-0.063522	-0.154640	0.244652
10493	-2.932275	0.943574	8.951133	-0.098810	-0.004226	-0.046349	0.505108	0.104310	-0.637586	-0.955025	-0.061506	-0.154922	0.245241
10494	-2.875078	0.833008	9.117584	-0.172066	-0.002477	-0.075998	0.504026	0.110997	-0.636989	-0.954880	-0.057950	-0.155729	0.246158
10495	-2.887224	0.473476	9.483632	-0.172021	-0.005991	-0.098999	0.501251	0.116874	-0.635215	-0.954633	-0.054374	-0.156375	0.247520
10496	-3.083295	0.061868	9.653614	-0.145177	0.008053	-0.102306	0.500039	0.122606	-0.633208	-0.954265	-0.051303	-0.157275	0.249021
10497	-3.198219	-0.139258	9.652293	-0.136385	0.022005	-0.065189	0.500128	0.128877	-0.631344	-0.954037	-0.048624	-0.158239	0.249821
10498	-3.322894	-0.348038	9.482753	-0.097177	0.010634	-0.029699	0.500355	0.134056	-0.630265	-0.953956	-0.046711	-0.158872	0.250093
10499	-3.448449	-0.340523	9.260435	-0.034645	0.006297	-0.002780	0.501259	0.134323	-0.628344	-0.953980	-0.046060	-0.158989	0.250045
10500	-3.491477	-0.277854	9.196643	-0.002532	-0.007715	0.016817	0.501514	0.135276	-0.628209	-0.954103	-0.046007	-0.158756	0.249733
10501	-3.399793	-0.283734	9.080436	-0.031238	-0.027007	0.030610	0.500600	0.135690	-0.628191	-0.954391	-0.045340	-0.158220	0.249095
10502	-3.379858	-0.201706	9.215780	-0.011807	-0.049895	0.076497	0.499818	0.136104	-0.628820	-0.954949	-0.045089	-0.157173	0.247662
10503	-3.287256	-0.086650	9.326846	0.061477	-0.063955	0.088429	0.499319	0.132971	-0.630132	-0.955547	-0.046179	-0.155435	0.246247
10504	-3.253523	-0.098733	9.393703	0.095402	-0.050014	0.107217	0.498830	0.129021	-0.632998	-0.956149	-0.048070	-0.153827	0.244553
10505	-3.170374	0.047428	9.428308	0.093494	-0.048361	0.133648	0.497183	0.121941	-0.634847	-0.956872	-0.049977	-0.152192	0.242355
10506	-3.157358	0.177376	9.487365	0.120220	-0.029194	0.163894	0.498909	0.117296	-0.636851	-0.957639	-0.052615	-0.150802	0.239621
10507	-3.128091	0.220247	9.425124	0.139929	-0.010814	0.165867	0.499076	0.111160	-0.637300	-0.958326	-0.055687	-0.149628	0.236902
10508	-3.011026	0.389488	9.229007	0.095284	0.017190	0.160360	0.499770	0.104749	-0.639306	-0.958931	-0.058056	-0.149243	0.234108
10509	-2.962394	0.443792	9.022546	0.046996	0.034694	0.165360	0.502412	0.098599	-0.639921	-0.959557	-0.059562	-0.149375	0.231061
10510	-2.983162	0.578616	9.017066	-0.004847	-0.002889	0.143732	0.504257	0.094225	-0.638703	-0.960250	-0.059862	-0.149089	0.228273
10511	-3.077211	0.593900	9.056502	-0.010048	-0.015024	0.102265	0.504930	0.090949	-0.639647	-0.960787	-0.059868	-0.148606	0.226320
10512	-2.843438	0.529796	9.137856	-0.097511	-0.010640	0.052213	0.504413	0.090543	-0.640159	-0.961189	-0.058077	-0.148699	0.225013
10513	-2.585643	0.442064	9.418189	-0.090413	-0.018653	0.054778	0.505434	0.093537	-0.639114	-0.961613	-0.056378	-0.148545	0.223734
10514	-2.772717	0.603665	9.880651	0.034663	-0.043216	0.076828	0.505968	0.091762	-0.639913	-0.962056	-0.057062	-0.147388	0.222418
10515	-2.939478	0.908985	10.205210	0.244990	-0.043135	0.055556	0.502874	0.087280	-0.641972	-0.962161	-0.061724	-0.145236	0.222135
10516	-2.796722	0.955485	10.045909	0.310672	-0.016716	-0.012631	0.501624	0.079926	-0.645118	-0.961758	-0.067575	-0.143462	0.223325
10517	-2.543684	0.908186	9.379930	0.189502	0.041251	-0.090918	0.502187	0.073651	-0.646992	-0.960996	-0.071135	-0.143333	0.225572
10518	-2.595221	0.810623	8.802511	0.030454	0.037925	-0.123803	0.502975	0.072829	-0.647656	-0.960295	-0.071518	-0.144018	0.227988
10519	-2.914390	0.745984	8.871808	-0.030326	0.031031	-0.141813	0.502820	0.076511	-0.646458	-0.959625	-0.070666	-0.144753	0.230590
10520	-3.194074	0.792433	9.191962	-0.046516	-0.028442	-0.149109	0.500584	0.080205	-0.646130	-0.959092	-0.069192	-0.144549	0.233369
10521	-3.064099	0.725022	9.500065	-0.053717	-0.055654	-0.156369	0.498734	0.085123	-0.646570	-0.958617	-0.067456	-0.143756	0.236299
10522	-2.936201	0.368874	9.756804	0.030494	-0.047771	-0.186685	0.495460	0.089096	-0.648157	-0.957833	-0.067260	-0.142864	0.240048
10523	-2.750049	0.073103	9.458621	0.132620	0.003909	-0.192913	0.493506	0.089243	-0.648384	-0.956733	-0.069239	-0.142363	0.244131
10524	-2.792416	0.236038	9.153264	0.136056	0.017878	-0.147845	0.491415	0.090618	-0.648597	-0.955772	-0.071491	-0.142161	0.247344
10525	-3.148112	0.469546	9.106149	0.162825	-0.021395	-0.140587	0.491184	0.087622	-0.652231	-0.954921	-0.074050	-0.140961	0.250544
10526	-3.354437	0.649649	9.278215	0.137721	-0.066867	-0.146126	0.487284	0.086962	-0.653597	-0.954175	-0.075913	-0.139126	0.253834
10527	-3.249016	0.529144	9.463362	0.139423	-0.094947	-0.140989	0.484566	0.084795	-0.654994	-0.953523	-0.077650	-0.136660	0.257077
10528	-2.952174	0.166474	9.591205	0.185718	-0.103891	-0.098554	0.481199	0.083316	-0.658309	-0.953010	-0.080368	-0.133793	0.259638
10529	-2.888584	0.281294	9.551124	0.235627	-0.076015	-0.045214	0.478898	0.077603	-0.661681	-0.952608	-0.084250	-0.131041	0.261281
10530	-2.924734	0.632327	9.428107	0.314157	-0.055098	0.011914	0.474270	0.069722	-0.666714	-0.952272	-0.089958	-0.128244	0.261990
10531	-2.908486	0.881973	9.315489	0.299785	-0.041137	0.033057	0.474073	0.059361	-0.668230	-0.952013	-0.095433	-0.125686	0.262232
10532	-2.918083	1.232732	9.170612	0.264010	-0.027135	0.039974	0.473478	0.050912	-0.670494	-0.951783	-0.100396	-0.123625	0.262195
10533	-2.989344	1.733616	9.201016	0.228288	-0.020114	0.029288	0.472620	0.043556	-0.674290	-0.951535	-0.104636	-0.121852	0.262269
10534	-2.952006	1.889682	9.212100	0.226670	-0.025290	-0.009494	0.473178	0.038099	-0.676027	-0.951070	-0.108772	-0.120119	0.263070
10535	-2.836050	2.232912	9.284736	0.196472	-0.014746	-0.055463	0.470231	0.030344	-0.677606	-0.950392	-0.112282	-0.118789	0.264645
10536	-2.841883	2.421375	9.556098	0.167259	0.008098	-0.124290	0.470121	0.027482	-0.678663	-0.949341	-0.115186	-0.118254	0.267395
10537	-2.787044	2.333475	9.263841	0.120149	0.022265	-0.181005	0.470647	0.026797	-0.679064	-0.948046	-0.117202	-0.118301	0.271067
10538	-2.706052	2.192128	8.862604	0.004000	0.013616	-0.210124	0.468686	0.028172	-0.679279	-0.946866	-0.116832	-0.118948	0.275040
10539	-2.834495	2.139002	8.464189	-0.046826	-0.014190	-0.245806	0.467612	0.034041	-0.679463	-0.945654	-0.115377	-0.119360	0.279608
10540	-2.736580	1.306687	8.650829	-0.088012	-0.038729	-0.256972	0.466121	0.044412	-0.679726	-0.944503	-0.112860	-0.119628	0.284370
10541	-2.417424	-0.002253	9.257832	-0.157332	-0.049602	-0.190925	0.464124	0.051512	-0.678724	-0.943891	-0.109179	-0.119873	0.287717
10542	-2.226989	-0.410076	10.078163	-0.204422	-0.029085	-0.085612	0.462646	0.059019	-0.677984	-0.943914	-0.104924	-0.120605	0.288916
10543	-2.342899	-0.435738	10.828632	-0.090388	0.030074	0.019424	0.461321	0.062981	-0.677926	-0.944164	-0.103312	-0.121492	0.288305
10544	-2.723180	0.417836	10.582191	0.122352	0.105342	0.099084	0.464982	0.059551	-0.676468	-0.944225	-0.106448	-0.122487	0.286538
10545	-3.160805	2.053719	9.629119	0.263947	0.140691	0.095444	0.467358	0.053129	-0.674891	-0.943873	-0.112338	-0.123261	0.285116
10546	-3.618140	2.960904	8.629389	0.268006	0.125454	0.018220	0.471054	0.044655	-0.675158	-0.943054	-0.118135	-0.123975	0.285172
10547	-3.658398	3.432724	7.885396	0.091370	0.090807	-0.083521	0.473035	0.039190	-0.674082	-0.942143	-0.120200	-0.125233	0.286767
10548	-3.546383	2.899432	7.585123	-0.067537	0.014030	-0.179378	0.471969	0.042467	-0.672487	-0.941248	-0.118533	-0.126237	0.289942
10549	-3.283396	1.501930	8.186786	-0.148199	-0.045641	-0.192015	0.472195	0.048329	-0.672176	-0.940589	-0.115105	-0.126601	0.293283
