# Supplementary material for: Identification of Haptic Based Guiding Using Hard Reins
Source: PLoS One. 2015 Jul 22;10(7):e0132020. doi: 10.1371/journal.pone.0132020 (PMC4511788; doi:10.1371/journal.pone.0132020)
Supplement: S2 File — (ZIP) [file pone.0132020.s002.zip › MotionData2/Subject10/T2/gc2.txt]

// Start Time: 0
// Sample rate: 25.0Hz
// Scenario: 4.9
// Firmware Version: 2.6.1
Counter	Acc_X	Acc_Y	Acc_Z	Gyr_X	Gyr_Y	Gyr_Z	Mag_X	Mag_Y	Mag_Z	Quat_w	Quat_x	Quat_y	Quat_z
9638	8.888836	-0.284961	-4.220950	-0.560168	-0.066598	0.015150	-0.736429	-0.291795	0.217877	-0.582807	-0.107628	0.804832	-0.031578
9639	8.888892	-0.270461	-4.221112	-0.568160	-0.030422	0.004221	-0.735875	-0.290400	0.219425	-0.581774	-0.102896	0.806284	-0.029278
9640	8.898395	-0.260704	-4.197071	-0.551750	-0.019688	0.004349	-0.734331	-0.290122	0.218857	-0.581900	-0.098520	0.806833	-0.026606
9641	8.931884	-0.284914	-4.170266	-0.551794	-0.025068	0.001730	-0.735313	-0.290114	0.217187	-0.580880	-0.094003	0.808170	-0.024557
9642	8.950861	-0.258104	-4.115015	-0.546351	-0.019614	-0.006197	-0.735029	-0.291244	0.219690	-0.580970	-0.089860	0.808655	-0.021843
9643	8.922329	-0.209788	-4.146928	-0.581762	-0.012157	-0.015501	-0.734043	-0.292090	0.220372	-0.580186	-0.085256	0.809784	-0.019135
9644	8.946510	-0.212403	-4.154181	-0.556427	-0.015670	-0.038179	-0.734463	-0.292369	0.220373	-0.580337	-0.081511	0.810131	-0.015887
9645	8.853026	-0.231721	-4.245659	-0.559150	-0.011031	-0.052411	-0.735020	-0.293773	0.221621	-0.579511	-0.077760	0.811140	-0.013122
9646	8.819969	-0.212709	-4.330399	-0.553524	0.005900	-0.034756	-0.733617	-0.293922	0.223147	-0.579977	-0.073988	0.811204	-0.009990
9647	8.878076	-0.174440	-4.335736	-0.546199	0.016685	-0.034720	-0.734037	-0.294343	0.223845	-0.579540	-0.070089	0.811888	-0.007687
9648	8.911283	-0.183877	-4.265602	-0.548805	0.027334	-0.015352	-0.734041	-0.293221	0.223577	-0.580315	-0.066052	0.811694	-0.004882
9649	8.925387	-0.173967	-4.212573	-0.536950	0.030785	-0.004617	-0.733056	-0.293497	0.221609	-0.580060	-0.061761	0.812223	-0.003099
9650	8.927363	-0.239076	-4.187685	-0.538823	0.027299	-0.017011	-0.734172	-0.294895	0.221183	-0.580792	-0.057867	0.811993	-0.000432
9651	8.927444	-0.178541	-4.169031	-0.524380	0.006372	-0.001668	-0.734724	-0.296851	0.219769	-0.580098	-0.053664	0.812777	0.001138
9652	8.970698	-0.178662	-4.144924	-0.546273	-0.001524	-0.013368	-0.733612	-0.294331	0.219647	-0.580339	-0.049626	0.812852	0.003922
9653	8.908342	-0.154345	-4.183773	-0.542509	0.012765	-0.001920	-0.734733	-0.294891	0.220488	-0.579740	-0.045211	0.813526	0.005783
9654	8.922935	-0.164225	-4.203012	-0.537258	-0.016018	-0.009641	-0.734169	-0.295452	0.220198	-0.579707	-0.041215	0.813738	0.008395
9655	8.937378	-0.154589	-4.193474	-0.556258	-0.005145	-0.006387	-0.733318	-0.297417	0.220451	-0.578796	-0.036708	0.814578	0.010550
9656	8.894071	-0.188360	-4.226868	-0.558966	-0.000568	-0.013536	-0.733740	-0.297135	0.220038	-0.578999	-0.032528	0.814567	0.013552
9657	8.910793	-0.164088	-4.193333	-0.560885	-0.014048	-0.016124	-0.734587	-0.296011	0.219776	-0.577908	-0.028121	0.815462	0.015901
9658	8.865147	-0.188208	-4.231664	-0.560857	-0.001270	-0.034791	-0.733318	-0.297557	0.220310	-0.578062	-0.024270	0.815406	0.019185
9659	8.898934	-0.193269	-4.234068	-0.560838	-0.004983	-0.022376	-0.733602	-0.297000	0.221436	-0.577084	-0.019965	0.816155	0.021599
9660	8.894104	-0.130211	-4.203354	-0.540937	-0.014055	-0.025621	-0.733460	-0.296995	0.220037	-0.576992	-0.016192	0.816222	0.024462
9661	8.909089	-0.096775	-4.252073	-0.567263	-0.018542	-0.013506	-0.732467	-0.299522	0.220562	-0.575767	-0.011664	0.817089	0.026886
9662	8.962125	-0.043733	-4.218907	-0.562753	-0.015765	-0.023186	-0.731897	-0.301344	0.220119	-0.575622	-0.007603	0.817127	0.030081
9663	8.993166	-0.130926	-4.217976	-0.542799	0.007155	-0.077061	-0.731755	-0.301766	0.220533	-0.574745	-0.004413	0.817661	0.032836
9664	8.831388	-0.209835	-4.245875	-0.555569	-0.011831	-0.065635	-0.730206	-0.303174	0.221346	-0.574611	-0.001133	0.817616	0.036404
9665	8.894724	-0.135562	-4.285450	-0.542868	-0.030181	-0.034387	-0.728937	-0.304439	0.221462	-0.573127	0.002782	0.818549	0.038665
9666	8.877882	-0.072473	-4.261968	-0.548237	-0.030413	-0.006137	-0.729074	-0.305424	0.222712	-0.572703	0.006960	0.818686	0.041433
9667	8.836575	-0.096227	-4.237484	-0.546354	-0.017782	-0.009743	-0.729073	-0.305706	0.223268	-0.571411	0.011306	0.819434	0.043471
9668	8.788500	-0.025782	-4.228541	-0.560909	-0.034175	0.016725	-0.729062	-0.308083	0.221565	-0.570909	0.016003	0.819557	0.046188
9669	8.967029	-0.082611	-4.247476	-0.557178	-0.001448	-0.015249	-0.729066	-0.306958	0.220458	-0.569845	0.020364	0.820069	0.048477
9670	8.934064	-0.034585	-4.330122	-0.566237	-0.000535	-0.011819	-0.729351	-0.306120	0.221588	-0.569832	0.024618	0.819769	0.051621
9671	8.880618	-0.126079	-4.329030	-0.562590	0.007691	-0.027773	-0.729205	-0.307522	0.221572	-0.568870	0.028822	0.820137	0.054147
9672	8.890456	-0.077809	-4.329582	-0.544422	0.013078	-0.034662	-0.728075	-0.308783	0.220571	-0.569037	0.032433	0.819679	0.057203
9673	8.808961	-0.029266	-4.378341	-0.548053	0.016758	-0.041813	-0.728068	-0.310322	0.219716	-0.568188	0.036227	0.819934	0.059657
9674	8.861421	-0.087262	-4.324605	-0.536961	0.047325	-0.040101	-0.728895	-0.313256	0.217455	-0.568888	0.039619	0.819065	0.062680
9675	8.832513	-0.033794	-4.305832	-0.529741	0.049219	-0.054182	-0.728597	-0.316465	0.212665	-0.568547	0.042962	0.818953	0.064998
9676	8.871106	0.009613	-4.282205	-0.533008	0.099503	-0.033286	-0.728864	-0.318835	0.209006	-0.570089	0.046347	0.817458	0.067924
9677	8.950573	0.120760	-4.206230	-0.542163	0.094168	-0.035102	-0.728572	-0.320644	0.204790	-0.570476	0.050080	0.816769	0.070272
9678	8.962322	0.101549	-4.174619	-0.560324	0.088735	-0.022898	-0.728131	-0.323988	0.198599	-0.571799	0.053955	0.815310	0.073516
9679	8.896411	0.097722	-4.080252	-0.547452	0.095533	0.014347	-0.729385	-0.325232	0.194121	-0.572250	0.058545	0.814504	0.075398
9680	8.922561	0.151206	-4.003561	-0.543579	0.129610	0.030115	-0.730498	-0.326185	0.186290	-0.574300	0.063027	0.812498	0.077813
9681	8.907855	0.161177	-3.969825	-0.538051	0.138510	0.038968	-0.731619	-0.325321	0.180155	-0.575470	0.067837	0.811135	0.079328
9682	8.980025	0.267566	-3.888954	-0.557977	0.147529	0.049320	-0.732877	-0.325722	0.175126	-0.577778	0.072763	0.808821	0.081779
9683	8.934319	0.301672	-3.891690	-0.550570	0.186490	0.020854	-0.735395	-0.326108	0.166472	-0.579642	0.077330	0.806854	0.083801
9684	9.011278	0.412910	-3.803630	-0.543378	0.196650	-0.009176	-0.734680	-0.327486	0.158621	-0.582622	0.081054	0.804024	0.086766
9685	8.960032	0.452473	-3.712183	-0.569647	0.216670	-0.018462	-0.738455	-0.329412	0.150241	-0.584839	0.085130	0.801675	0.089632
9686	8.977697	0.623369	-3.419324	-0.538003	0.218544	-0.042862	-0.739839	-0.332179	0.140294	-0.588072	0.088204	0.798595	0.092940
9687	8.967012	0.934545	-3.137657	-0.540942	0.189566	-0.025001	-0.738560	-0.334260	0.132852	-0.589873	0.091842	0.796561	0.095423
9688	9.348483	1.198662	-3.029964	-0.543917	0.153463	-0.010554	-0.740936	-0.335353	0.125867	-0.592076	0.095615	0.794125	0.098326
9689	9.443093	1.187976	-3.097628	-0.570670	0.074139	0.009104	-0.740790	-0.335617	0.120829	-0.592041	0.100304	0.793271	0.100736
9690	9.460521	1.046841	-3.233806	-0.560629	0.046596	0.060692	-0.740229	-0.334481	0.115803	-0.592619	0.105609	0.791878	0.102853
9691	9.596800	1.001439	-3.400208	-0.558897	-0.001635	0.115001	-0.744451	-0.332230	0.116139	-0.591593	0.111932	0.791663	0.103725
9692	9.475358	0.721638	-3.435584	-0.548916	-0.055574	0.193238	-0.745315	-0.327182	0.116058	-0.590798	0.119398	0.791147	0.103863
9693	9.127642	0.714284	-3.415706	-0.546308	-0.108409	0.251022	-0.747314	-0.319897	0.118527	-0.588326	0.127899	0.791809	0.102728
9694	8.963645	0.681289	-3.446531	-0.555572	-0.129831	0.231547	-0.750996	-0.313173	0.122401	-0.586332	0.136185	0.791957	0.102333
9695	9.017745	0.653473	-3.588855	-0.539532	-0.179364	0.222322	-0.751591	-0.306604	0.128487	-0.582605	0.144240	0.793415	0.101288
9696	9.252609	0.576231	-3.723621	-0.566761	-0.191102	0.242467	-0.754995	-0.299747	0.134038	-0.579533	0.152930	0.794103	0.100769
9697	9.512675	0.512513	-3.989053	-0.560413	-0.220264	0.279932	-0.757972	-0.293726	0.137900	-0.575105	0.162160	0.795673	0.099312
9698	9.292156	0.447233	-4.215163	-0.574268	-0.267070	0.280015	-0.759971	-0.286867	0.142042	-0.570755	0.171653	0.796948	0.098227
9699	8.867363	0.411155	-4.228690	-0.552616	-0.290571	0.271475	-0.761971	-0.279873	0.147584	-0.565075	0.180723	0.799191	0.096555
9700	8.751729	0.353538	-4.283467	-0.567162	-0.302325	0.281965	-0.762291	-0.272185	0.154379	-0.560054	0.190193	0.800689	0.095203
9701	8.802915	0.401290	-4.325146	-0.559595	-0.260125	0.295082	-0.763446	-0.265466	0.157814	-0.554738	0.199578	0.802299	0.093548
9702	8.764635	0.440046	-4.349690	-0.541147	-0.224344	0.313654	-0.765721	-0.259446	0.161530	-0.550998	0.209074	0.802669	0.091718
9703	8.784637	0.415118	-4.450924	-0.553724	-0.200788	0.306291	-0.766874	-0.253145	0.163982	-0.546551	0.218368	0.803411	0.090155
9704	8.976256	0.359807	-4.600375	-0.524401	-0.161226	0.302891	-0.769713	-0.246135	0.165335	-0.543766	0.227353	0.802999	0.088439
9705	8.753028	0.274913	-4.487978	-0.570602	-0.126552	0.274652	-0.771987	-0.239681	0.165141	-0.540274	0.236094	0.802893	0.087899
9706	9.038414	0.195056	-4.603452	-0.548618	-0.073938	0.227754	-0.774259	-0.233650	0.165501	-0.538561	0.243945	0.801708	0.087788
9707	8.889286	-0.008507	-4.456002	-0.534862	-0.056031	0.229511	-0.775962	-0.229156	0.164023	-0.536234	0.251370	0.800998	0.087575
9708	8.630012	-0.013305	-4.325120	-0.534068	-0.028300	0.147903	-0.778080	-0.226347	0.163649	-0.535121	0.257676	0.799656	0.088313
9709	8.571177	-0.114008	-4.256261	-0.531172	0.033519	0.083835	-0.779073	-0.223250	0.160053	-0.533967	0.262504	0.798654	0.090129
9710	8.605114	-0.114343	-4.275633	-0.556676	0.045753	0.040122	-0.781608	-0.220425	0.155208	-0.533692	0.267178	0.796984	0.092764
9711	8.600146	-0.111774	-4.256325	-0.558379	0.092161	-0.009724	-0.782860	-0.222230	0.150864	-0.533157	0.270632	0.795746	0.096388
9712	9.006944	-0.195417	-4.468572	-0.550858	0.124550	-0.002675	-0.783274	-0.222916	0.146665	-0.534060	0.274392	0.793427	0.099808
9713	8.810011	-0.454805	-4.407422	-0.543472	0.124261	0.021221	-0.783269	-0.222894	0.140093	-0.534176	0.278063	0.791651	0.103083
9714	8.468757	-0.478541	-4.295550	-0.552414	0.129367	0.053739	-0.785516	-0.221754	0.135928	-0.535228	0.282703	0.788914	0.105949
9715	8.710762	-0.463634	-4.373362	-0.536099	0.120255	0.060233	-0.787753	-0.222850	0.129921	-0.535392	0.286879	0.786918	0.108696
9716	8.875962	-0.484946	-4.523157	-0.558064	0.087916	0.063752	-0.788593	-0.222271	0.124899	-0.535745	0.291803	0.784500	0.111303
9717	8.599195	-0.666107	-4.399949	-0.556150	0.085819	0.090241	-0.790715	-0.217627	0.120630	-0.535301	0.296705	0.782594	0.113868
9718	8.777323	-0.758970	-4.384654	-0.546808	0.098840	0.141603	-0.792262	-0.215780	0.114228	-0.536027	0.302677	0.779561	0.115526
9719	9.183945	-0.573402	-4.445260	-0.528527	0.117635	0.152427	-0.792557	-0.211418	0.108963	-0.536364	0.308143	0.776932	0.117208
9720	9.096759	-0.514430	-4.378145	-0.547773	0.099817	0.139028	-0.796228	-0.205790	0.105134	-0.537045	0.314055	0.773831	0.118906
9721	8.948700	-0.556451	-4.290490	-0.539908	0.069452	0.102996	-0.797926	-0.202131	0.101830	-0.536428	0.318943	0.771928	0.121027
9722	8.897399	-0.555628	-4.210692	-0.544100	-0.002327	0.071527	-0.797786	-0.201563	0.099457	-0.535354	0.323990	0.770299	0.122740
9723	8.747289	-0.685193	-4.211462	-0.551404	-0.014961	0.075010	-0.798077	-0.199323	0.100462	-0.533281	0.328736	0.769390	0.124829
9724	8.756549	-0.694631	-4.165459	-0.540527	-0.020469	0.080478	-0.800339	-0.195815	0.100656	-0.531942	0.333906	0.767855	0.126271
9725	8.906694	-0.683872	-4.226188	-0.562313	-0.018542	0.080246	-0.800631	-0.193152	0.100966	-0.529742	0.338820	0.766856	0.128477
9726	8.941185	-0.667688	-4.308569	-0.549698	-0.034780	0.076968	-0.800932	-0.188670	0.102133	-0.528080	0.344046	0.765418	0.129997
9727	8.868876	-0.652763	-4.313472	-0.566213	-0.045248	0.046749	-0.802211	-0.185731	0.104411	-0.525343	0.348518	0.764855	0.132463
9728	8.854717	-0.715959	-4.385237	-0.546100	-0.019989	0.032667	-0.802214	-0.185175	0.105815	-0.523787	0.352966	0.763527	0.134497
9729	8.829910	-0.754044	-4.317122	-0.556021	-0.015572	0.046665	-0.804331	-0.182506	0.105580	-0.521565	0.357217	0.762618	0.137039
9730	8.848096	-0.811432	-4.200523	-0.540294	0.024765	0.060746	-0.803353	-0.181672	0.106979	-0.520782	0.361887	0.760593	0.139007
9731	8.847720	-0.801430	-4.147475	-0.553006	0.017455	0.078334	-0.804768	-0.179003	0.105900	-0.519173	0.366466	0.759052	0.141431
9732	8.861316	-0.905036	-4.083513	-0.551010	0.031623	0.103911	-0.805350	-0.174377	0.106232	-0.518506	0.371857	0.756558	0.143158
9733	8.930267	-0.979780	-3.986119	-0.543704	0.025967	0.127916	-0.806489	-0.170304	0.104605	-0.517240	0.377030	0.754509	0.145009
9734	8.981093	-0.888104	-3.960630	-0.554608	0.018651	0.146432	-0.807620	-0.168053	0.102540	-0.516432	0.383106	0.751757	0.146246
9735	9.068124	-0.849987	-3.961172	-0.536666	-0.008316	0.131792	-0.809600	-0.164544	0.102452	-0.514720	0.388319	0.749968	0.147717
9736	9.145894	-0.812129	-4.012441	-0.529616	-0.022408	0.093944	-0.811580	-0.161175	0.102503	-0.513296	0.393439	0.748059	0.148796
9737	8.831291	-0.848237	-3.919797	-0.526393	-0.066220	0.050830	-0.811028	-0.159360	0.104195	-0.510566	0.397462	0.747455	0.150524
9738	8.937488	-0.955569	-3.971900	-0.552785	-0.068634	0.033739	-0.811033	-0.158524	0.105742	-0.508059	0.402032	0.746379	0.152199
9739	8.937299	-0.940872	-3.940652	-0.542912	-0.077539	0.017101	-0.811034	-0.158669	0.107139	-0.504941	0.405719	0.746037	0.154454
9740	8.985755	-0.946177	-3.967237	-0.537342	-0.046732	-0.004244	-0.811593	-0.159371	0.107975	-0.502744	0.409475	0.745050	0.156457
9741	8.947858	-0.856826	-4.016510	-0.542539	0.000226	-0.013433	-0.813834	-0.160485	0.107142	-0.500712	0.412424	0.744108	0.159677
9742	8.831661	-0.761272	-3.925601	-0.553097	0.081707	-0.052997	-0.814103	-0.163003	0.105999	-0.500122	0.415184	0.742148	0.163455
9743	8.860308	-0.518794	-3.768868	-0.558036	0.182763	-0.066031	-0.814508	-0.165504	0.099684	-0.500526	0.416862	0.739695	0.168973
9744	8.825801	-0.411339	-3.625042	-0.550551	0.258969	-0.128336	-0.814623	-0.169683	0.091671	-0.502299	0.417857	0.736540	0.174930
9745	9.059147	-0.244465	-3.757698	-0.546636	0.339709	-0.187097	-0.815418	-0.178332	0.079841	-0.504694	0.417003	0.733462	0.182826
9746	9.560510	0.073809	-4.143698	-0.542706	0.429635	-0.259982	-0.815085	-0.187250	0.063664	-0.508499	0.415304	0.729604	0.191388
9747	8.534103	0.262178	-3.653914	-0.544015	0.406598	-0.316682	-0.815044	-0.194356	0.051005	-0.511340	0.412146	0.726789	0.201110
9748	8.758060	0.275705	-3.584292	-0.550719	0.363567	-0.334145	-0.814561	-0.206233	0.039411	-0.513726	0.409613	0.724032	0.209952
9749	9.486703	0.786130	-3.931664	-0.558455	0.309889	-0.358444	-0.811838	-0.217278	0.029206	-0.514782	0.406258	0.722339	0.219503
9750	9.935789	1.106019	-4.112225	-0.542216	0.249613	-0.269279	-0.811085	-0.227200	0.019588	-0.515795	0.404985	0.720141	0.226583
9751	9.687026	0.763042	-3.943755	-0.549601	0.169411	-0.169896	-0.811057	-0.232933	0.015613	-0.515671	0.404785	0.718316	0.232926
9752	9.104671	0.378972	-3.726054	-0.557195	0.069617	-0.100549	-0.808093	-0.236159	0.014158	-0.514712	0.406887	0.716480	0.237006
9753	8.939242	0.458647	-3.518919	-0.542128	-0.021174	-0.034385	-0.808091	-0.236864	0.015409	-0.512528	0.409419	0.715508	0.240291
9754	9.055288	0.363215	-3.590499	-0.546377	0.009268	-0.009837	-0.808651	-0.237852	0.017780	-0.511203	0.412973	0.713569	0.242785
9755	9.185675	0.522807	-3.831670	-0.564828	-0.075927	0.058646	-0.810760	-0.238287	0.023945	-0.508480	0.417313	0.712237	0.244984
9756	9.231446	0.338358	-3.909411	-0.544811	-0.119977	0.136988	-0.812607	-0.233808	0.027082	-0.506011	0.423545	0.710352	0.244874
9757	8.991142	0.266316	-4.077427	-0.562975	-0.143607	0.166064	-0.813055	-0.228069	0.029663	-0.502815	0.429704	0.708751	0.245365
9758	8.797784	0.350184	-4.000782	-0.524678	-0.116782	0.166315	-0.814770	-0.222056	0.035052	-0.500661	0.436091	0.706607	0.244683
9759	8.990373	0.276638	-3.973640	-0.560847	-0.071235	0.132024	-0.816760	-0.217018	0.038616	-0.498286	0.441362	0.704520	0.246095
9760	8.979578	0.219449	-3.854588	-0.551642	-0.060652	0.151514	-0.815949	-0.210584	0.042313	-0.496577	0.447494	0.701741	0.246415
9761	8.924612	0.138886	-3.653061	-0.552518	-0.053473	0.153197	-0.818227	-0.203293	0.042966	-0.494600	0.452856	0.699260	0.247645
9762	8.995684	0.110422	-3.495778	-0.526182	-0.042657	0.139288	-0.819232	-0.198245	0.043166	-0.493275	0.458435	0.696474	0.247874
9763	9.690800	0.110843	-3.501546	-0.567971	-0.020445	0.105189	-0.821069	-0.195864	0.044883	-0.491370	0.463069	0.693955	0.250099
9764	9.666532	-0.170086	-3.619194	-0.556894	-0.004322	0.108723	-0.820249	-0.190397	0.044095	-0.490112	0.468298	0.690860	0.251395
9765	9.012604	-0.445290	-3.455771	-0.540189	0.041375	0.117307	-0.822521	-0.184222	0.043058	-0.489382	0.472482	0.687685	0.253683
9766	8.673048	-0.577541	-3.304030	-0.543572	0.072746	0.131136	-0.823097	-0.180000	0.038492	-0.489393	0.477461	0.683635	0.255280
9767	8.992057	-0.730198	-3.433234	-0.549252	0.069865	0.058598	-0.825778	-0.176913	0.039104	-0.488670	0.480763	0.680620	0.258506
9768	9.335834	-0.805953	-3.606823	-0.540338	0.061243	0.016362	-0.824661	-0.174800	0.035203	-0.487939	0.484169	0.677750	0.261056
9769	8.746407	-1.213875	-3.731964	-0.556539	0.052889	0.042596	-0.824958	-0.171014	0.034965	-0.486832	0.487409	0.674951	0.264327
9770	8.895714	-1.141834	-3.655645	-0.530994	0.064304	0.064092	-0.826359	-0.170999	0.031340	-0.486462	0.491323	0.671595	0.266303
9771	9.321193	-1.280845	-3.814140	-0.551771	0.091710	0.038988	-0.828057	-0.167344	0.029154	-0.485898	0.494264	0.668414	0.269869
9772	9.160686	-1.368536	-3.699380	-0.545506	0.073593	0.043546	-0.828343	-0.165794	0.026795	-0.485377	0.497962	0.665048	0.272314
9773	9.005348	-1.405632	-3.604522	-0.541729	0.080478	0.074469	-0.830039	-0.162699	0.024603	-0.484952	0.501342	0.661609	0.275231
9774	8.989086	-1.576201	-3.457618	-0.545156	0.103745	0.091947	-0.831030	-0.160024	0.021702	-0.485071	0.505477	0.657421	0.277485
9775	8.892683	-1.432681	-3.405931	-0.550627	0.116571	0.070569	-0.831889	-0.155381	0.016863	-0.485009	0.508688	0.653545	0.280858
9776	9.219442	-1.595972	-3.295812	-0.552656	0.062210	0.108074	-0.831340	-0.151587	0.013263	-0.484569	0.513298	0.649500	0.282609
9777	9.262780	-1.588890	-3.279035	-0.540876	0.053060	0.118008	-0.833179	-0.148070	0.010797	-0.484049	0.517377	0.645729	0.284695
9778	9.277327	-1.601156	-3.293416	-0.509226	0.023990	0.128290	-0.833895	-0.144420	0.009442	-0.483646	0.522005	0.642041	0.285273
9779	9.136974	-1.599968	-3.244915	-0.544044	-0.020847	0.121050	-0.834057	-0.139086	0.007262	-0.482159	0.526563	0.638861	0.286549
9780	9.233920	-1.557277	-3.276933	-0.553194	-0.035278	0.129021	-0.835069	-0.132359	0.008179	-0.480506	0.531923	0.635435	0.287043
9781	9.205234	-1.588830	-3.327285	-0.547846	-0.045981	0.114103	-0.837191	-0.128713	0.009072	-0.478614	0.536555	0.632473	0.288125
9782	9.296824	-1.654761	-3.343586	-0.553456	-0.061971	0.092915	-0.836782	-0.126051	0.008957	-0.476378	0.541570	0.629635	0.288661
9783	9.267656	-1.644714	-3.312247	-0.542855	-0.092370	0.061373	-0.838482	-0.123257	0.013055	-0.473650	0.545738	0.627641	0.289644
9784	9.186177	-1.557400	-3.344525	-0.549284	-0.099496	0.055145	-0.838205	-0.122703	0.014876	-0.470739	0.550418	0.625547	0.290061
9785	9.113362	-1.551759	-3.288915	-0.537652	-0.110093	0.024367	-0.838630	-0.122434	0.018518	-0.467631	0.554157	0.624092	0.291104
9786	9.052842	-1.594862	-3.285937	-0.548631	-0.109808	-0.002321	-0.837925	-0.123563	0.020458	-0.464237	0.558139	0.622693	0.291922
9787	9.142552	-1.620002	-3.351017	-0.543213	-0.119781	0.003130	-0.839337	-0.122592	0.024395	-0.460829	0.561703	0.621466	0.293099
9788	9.093727	-1.706510	-3.320990	-0.552521	-0.131010	-0.046472	-0.838213	-0.123590	0.028850	-0.456843	0.565264	0.620697	0.294118
9789	9.231781	-1.641848	-3.662597	-0.545275	-0.136346	-0.054264	-0.839328	-0.126404	0.033024	-0.452873	0.568215	0.620192	0.295634
9790	9.232206	-1.545232	-3.670924	-0.552282	-0.078427	-0.078574	-0.838616	-0.129361	0.036764	-0.449329	0.571035	0.619276	0.297525
9791	8.992185	-1.316922	-3.731143	-0.559278	-0.033393	-0.075411	-0.839294	-0.134824	0.036013	-0.446348	0.573223	0.617946	0.300553
9792	8.750817	-1.169935	-3.657554	-0.560513	0.056535	-0.059203	-0.839569	-0.135798	0.034187	-0.444475	0.575519	0.615518	0.303903
9793	8.701631	-1.168884	-3.539101	-0.536321	0.124411	-0.007159	-0.839280	-0.136907	0.030118	-0.444112	0.577368	0.612089	0.307827
9794	9.002172	-0.934255	-3.590447	-0.562844	0.229664	0.029133	-0.840669	-0.138982	0.022836	-0.444848	0.579669	0.607045	0.312395
9795	9.157503	-0.460824	-3.475122	-0.558951	0.312055	-0.013703	-0.841774	-0.140479	0.009964	-0.446437	0.580409	0.601820	0.318798
9796	8.662836	-0.339471	-3.118200	-0.558940	0.337450	-0.039616	-0.842319	-0.141838	-0.002631	-0.448038	0.581090	0.596559	0.325137
9797	8.846008	-0.306490	-3.070487	-0.551614	0.373862	-0.082177	-0.841454	-0.144885	-0.014276	-0.449955	0.580437	0.591535	0.332746
9798	9.351903	-0.194530	-3.207727	-0.528222	0.370722	-0.137492	-0.840028	-0.147367	-0.027736	-0.451600	0.579372	0.587222	0.339934
9799	9.688642	0.127141	-3.216600	-0.545249	0.302911	-0.195551	-0.839852	-0.153501	-0.037870	-0.451922	0.577694	0.584113	0.347631
9800	9.732371	0.320556	-3.160825	-0.555201	0.202628	-0.257829	-0.839669	-0.162172	-0.043835	-0.450405	0.576547	0.582449	0.354233
9801	10.112382	0.202859	-3.048870	-0.559070	0.159314	-0.244282	-0.838355	-0.173234	-0.048155	-0.448495	0.575339	0.581049	0.360860
9802	9.932010	0.190888	-2.826194	-0.534408	0.019205	-0.209565	-0.835653	-0.180803	-0.049933	-0.445396	0.575836	0.580576	0.364646
9803	9.727117	0.148348	-2.878604	-0.540427	-0.086352	-0.193109	-0.835627	-0.187828	-0.044693	-0.441186	0.576783	0.580881	0.367769
9804	9.493188	0.110901	-2.918950	-0.553510	-0.158542	-0.176946	-0.833360	-0.194020	-0.038483	-0.436018	0.579098	0.581431	0.369420
9805	9.386349	0.153307	-2.815379	-0.550336	-0.263635	-0.116129	-0.834180	-0.200631	-0.030854	-0.430167	0.582291	0.582280	0.369925
9806	9.152506	0.203533	-3.134580	-0.539160	-0.249656	-0.075417	-0.835720	-0.203603	-0.021085	-0.424820	0.586288	0.582500	0.369444
9807	9.201356	0.188211	-3.216629	-0.564535	-0.286291	0.004141	-0.836426	-0.204615	-0.011022	-0.419377	0.591118	0.581973	0.368795
9808	9.143863	0.074298	-3.326432	-0.556806	-0.243521	0.051718	-0.835594	-0.203802	-0.003190	-0.414790	0.596641	0.580452	0.367484
9809	9.159700	0.124009	-3.476819	-0.560086	-0.220600	0.109941	-0.836460	-0.200043	0.005246	-0.410894	0.602123	0.578088	0.366644
9810	9.094630	0.167978	-3.467557	-0.528858	-0.174081	0.129475	-0.836479	-0.196839	0.011293	-0.407976	0.607744	0.575204	0.365162
9811	8.956673	0.154621	-3.423730	-0.553011	-0.129191	0.157193	-0.839877	-0.190960	0.015995	-0.405521	0.612984	0.571517	0.364928
9812	8.994112	0.053523	-3.321167	-0.540854	-0.074332	0.161411	-0.841303	-0.186768	0.020804	-0.403799	0.618281	0.567284	0.364505
9813	9.728428	-0.038891	-3.446766	-0.531156	0.027563	0.156620	-0.844412	-0.181996	0.020878	-0.403369	0.622127	0.562443	0.365937
9814	9.397002	-0.737191	-3.370874	-0.539609	0.090250	0.194899	-0.844724	-0.174562	0.019560	-0.403734	0.626528	0.556417	0.367234
9815	8.766836	-1.070423	-3.187505	-0.539328	0.098682	0.247749	-0.846300	-0.166700	0.016578	-0.404662	0.630873	0.549723	0.368852
9816	8.482090	-1.029871	-3.173078	-0.550187	0.137074	0.188946	-0.850115	-0.160372	0.013037	-0.405319	0.634873	0.543250	0.370854
9817	9.202422	-1.091084	-3.347334	-0.559083	0.206341	0.116024	-0.849991	-0.155023	0.005961	-0.406177	0.637070	0.537121	0.375051
9818	9.664386	-1.541309	-3.381589	-0.549880	0.188766	0.165818	-0.852952	-0.150505	-0.002079	-0.407191	0.640348	0.530456	0.377844
9819	9.422964	-2.163178	-3.359828	-0.566378	0.120781	0.213683	-0.855363	-0.143756	-0.007024	-0.407776	0.644228	0.523621	0.380145
9820	9.581878	-2.141587	-3.611579	-0.536219	0.040283	0.136729	-0.857071	-0.137854	-0.010445	-0.407136	0.648143	0.518584	0.381079
9821	9.099689	-1.881994	-3.551006	-0.546070	-0.045652	0.075149	-0.859189	-0.134763	-0.011236	-0.405187	0.651650	0.514978	0.382065
9822	8.987445	-1.887569	-3.396150	-0.551771	-0.085320	0.078833	-0.859485	-0.131827	-0.008686	-0.402578	0.656003	0.511555	0.381972
9823	9.093582	-1.793658	-3.344181	-0.556488	-0.092210	0.047889	-0.860054	-0.130430	-0.006989	-0.399803	0.659651	0.508546	0.382621
9824	9.190649	-1.891659	-3.459200	-0.555561	-0.083007	0.027510	-0.860906	-0.128614	-0.004586	-0.396751	0.663449	0.505715	0.382984
9825	9.027561	-1.755710	-3.525739	-0.552354	-0.131350	-0.009323	-0.862444	-0.130864	-0.000962	-0.393194	0.666766	0.503753	0.383476
9826	9.055437	-1.698780	-3.668974	-0.527913	-0.155011	0.005282	-0.861466	-0.130744	0.004485	-0.389591	0.670633	0.501965	0.382757
9827	8.936719	-1.818861	-3.667476	-0.538305	-0.210617	-0.019308	-0.862593	-0.131184	0.011062	-0.385336	0.674328	0.500818	0.382072
9828	8.932134	-1.785091	-3.682344	-0.540226	-0.221322	-0.029876	-0.862173	-0.132328	0.017758	-0.380606	0.678397	0.499884	0.380832
9829	8.895954	-1.833361	-3.708337	-0.525670	-0.206764	-0.053693	-0.862305	-0.135575	0.024857	-0.376289	0.681596	0.499215	0.380287
9830	8.782480	-1.878667	-3.724593	-0.529009	-0.163554	-0.049602	-0.863149	-0.136863	0.033660	-0.372113	0.684897	0.498162	0.379846
9831	8.786009	-1.967332	-3.600377	-0.534389	-0.132597	-0.083488	-0.862581	-0.139687	0.039778	-0.368196	0.687280	0.497227	0.380582
9832	8.804324	-2.015129	-3.495966	-0.554349	-0.117936	-0.100627	-0.862572	-0.142787	0.044640	-0.363719	0.689878	0.496314	0.381376
9833	8.867508	-2.069207	-3.577602	-0.559658	-0.090752	-0.114116	-0.862285	-0.145330	0.050484	-0.359659	0.691802	0.495246	0.383128
9834	9.318217	-2.039577	-3.796004	-0.560755	-0.086469	-0.181281	-0.861699	-0.152077	0.056003	-0.354770	0.693371	0.495141	0.384981
9835	9.289710	-1.663558	-3.983802	-0.555592	0.043663	-0.225316	-0.859138	-0.160215	0.057017	-0.351255	0.693102	0.494632	0.389319
9836	8.500254	-1.464436	-3.854486	-0.558677	0.140969	-0.234054	-0.857409	-0.169740	0.053828	-0.348217	0.692330	0.493633	0.394653
9837	8.156920	-1.372551	-3.420116	-0.541621	0.259629	-0.219623	-0.858220	-0.175886	0.048037	-0.347061	0.690282	0.491582	0.401755
9838	9.210922	-0.878359	-3.716999	-0.535965	0.344186	-0.289670	-0.855079	-0.186234	0.038675	-0.345850	0.687111	0.490055	0.410014
9839	8.923806	-0.185281	-3.705018	-0.525361	0.343742	-0.346131	-0.853900	-0.196567	0.025974	-0.344655	0.682922	0.489210	0.418931
9840	9.187933	0.066241	-3.410972	-0.558481	0.308164	-0.376305	-0.852559	-0.211658	0.011123	-0.342008	0.679236	0.488837	0.427442
9841	9.604326	0.494058	-3.370393	-0.542899	0.201901	-0.382409	-0.848709	-0.224117	0.003552	-0.338795	0.675886	0.489232	0.434796
9842	10.117229	0.397692	-3.577807	-0.556114	0.064224	-0.287844	-0.846270	-0.235179	-0.001336	-0.334517	0.675063	0.489269	0.439323
9843	9.840752	0.490691	-3.670295	-0.549419	-0.075320	-0.206446	-0.844967	-0.244575	-0.000606	-0.329987	0.675837	0.489060	0.441785
9844	9.119186	0.584897	-3.631719	-0.561088	-0.212468	-0.187300	-0.843118	-0.250899	0.003369	-0.323796	0.678422	0.489496	0.441920
9845	8.962810	0.636389	-3.670746	-0.559741	-0.275319	-0.213461	-0.841409	-0.258221	0.012369	-0.317049	0.680912	0.490577	0.441785
9846	8.776139	0.645992	-3.868741	-0.543409	-0.311901	-0.163533	-0.839981	-0.265685	0.022068	-0.310299	0.684425	0.491426	0.440202
9847	8.832976	0.707588	-4.009650	-0.559407	-0.299920	-0.084150	-0.836750	-0.268389	0.032502	-0.304386	0.688333	0.490860	0.438865
9848	8.785516	0.692692	-4.120571	-0.546216	-0.270075	-0.004568	-0.838152	-0.270659	0.041719	-0.299374	0.692983	0.489188	0.436858
9849	8.848604	0.653236	-4.183040	-0.559988	-0.196923	0.083296	-0.836482	-0.268725	0.049277	-0.295872	0.697573	0.485648	0.435889
9850	8.860371	0.658252	-4.142034	-0.581446	-0.161134	0.121750	-0.838604	-0.265932	0.053797	-0.292506	0.702642	0.481212	0.434937
9851	8.802026	0.680777	-4.076967	-0.544802	-0.116396	0.136046	-0.840732	-0.261599	0.058893	-0.290412	0.706885	0.476554	0.434593
9852	8.741027	0.645336	-4.008833	-0.526394	-0.075025	0.133333	-0.840186	-0.258666	0.061576	-0.288722	0.710929	0.471884	0.434216
9853	8.803728	0.652251	-3.999329	-0.544302	-0.034427	0.137311	-0.841608	-0.254744	0.063446	-0.287387	0.714407	0.466709	0.434988
9854	9.214055	0.613264	-4.023606	-0.547173	0.087205	0.143687	-0.844430	-0.251229	0.062106	-0.286988	0.717195	0.460738	0.437023
9855	9.121511	0.149105	-4.139118	-0.565403	0.189660	0.178157	-0.845289	-0.246018	0.055036	-0.287756	0.719138	0.453462	0.440919
9856	8.739413	-0.102861	-3.850670	-0.558445	0.271311	0.204152	-0.849240	-0.239675	0.046742	-0.289376	0.720828	0.445402	0.445292
9857	8.433959	-0.262723	-3.442536	-0.539073	0.338977	0.177321	-0.852064	-0.233889	0.036757	-0.291824	0.721166	0.437426	0.451018
9858	8.858986	-0.362581	-3.524146	-0.554496	0.368398	0.125729	-0.854596	-0.230481	0.025066	-0.293604	0.721138	0.429880	0.457122
9859	9.921124	-0.640965	-3.686770	-0.543420	0.394627	0.122349	-0.855450	-0.225392	0.012680	-0.295943	0.720366	0.422231	0.463909
9860	9.753469	-1.320632	-3.558145	-0.554695	0.270412	0.208662	-0.857716	-0.218624	0.001722	-0.297612	0.721808	0.413983	0.468016
9861	9.711183	-1.175854	-3.637026	-0.550183	0.155677	0.142201	-0.858015	-0.212997	-0.004370	-0.298025	0.723368	0.407305	0.471192
9862	9.443960	-1.119431	-3.386002	-0.569155	0.051558	0.104520	-0.860690	-0.210597	-0.007680	-0.296677	0.726005	0.401678	0.472814
9863	9.293953	-1.098789	-3.328040	-0.563371	-0.045877	0.114001	-0.860846	-0.206952	-0.007641	-0.295006	0.729261	0.396426	0.473283
9864	9.050542	-1.165403	-3.404293	-0.533556	-0.093157	0.142894	-0.862972	-0.202751	-0.005203	-0.293360	0.733300	0.391398	0.472248
9865	9.072525	-1.175450	-3.442871	-0.528258	-0.129388	0.161761	-0.864409	-0.195890	-0.001904	-0.291992	0.737465	0.386222	0.470870
9866	9.049552	-1.132609	-3.571383	-0.539768	-0.218311	0.138294	-0.864293	-0.191567	0.004572	-0.289213	0.742611	0.381897	0.468015
9867	9.101524	-1.075800	-3.709816	-0.535575	-0.275049	0.135178	-0.864887	-0.185564	0.012330	-0.286347	0.747911	0.377841	0.464619
9868	9.036481	-1.177295	-3.773837	-0.540170	-0.235417	0.038432	-0.865608	-0.182788	0.021174	-0.282467	0.752376	0.375061	0.462030
9869	9.132618	-1.247877	-3.756264	-0.535798	-0.217547	-0.045658	-0.863651	-0.182825	0.030947	-0.278341	0.755722	0.373342	0.460464
9870	9.031456	-1.322547	-3.818120	-0.547662	-0.202620	-0.097224	-0.863932	-0.184820	0.040996	-0.273319	0.758851	0.372322	0.459150
9871	8.867644	-1.302363	-3.847121	-0.544089	-0.191473	-0.137974	-0.861954	-0.189339	0.050163	-0.268413	0.761274	0.371740	0.458505
9872	8.863170	-1.239594	-3.862314	-0.529577	-0.173182	-0.175063	-0.860259	-0.193290	0.057100	-0.263153	0.763405	0.371882	0.457894
9873	8.625311	-1.324275	-3.730570	-0.553038	-0.129552	-0.209288	-0.857299	-0.197529	0.065423	-0.257922	0.764739	0.371937	0.458601
9874	8.821996	-1.416650	-3.618651	-0.559997	-0.073577	-0.216767	-0.855169	-0.204422	0.071487	-0.252539	0.765759	0.371893	0.459927
9875	9.253976	-1.304950	-3.871773	-0.552566	-0.008024	-0.288624	-0.852625	-0.209635	0.077845	-0.247509	0.765341	0.372496	0.462860
9876	9.246428	-1.059347	-4.024315	-0.549494	0.067024	-0.318205	-0.849916	-0.219455	0.078840	-0.242380	0.764201	0.373369	0.466738
9877	8.743856	-0.864208	-3.856678	-0.544511	0.159987	-0.345342	-0.847357	-0.226606	0.077907	-0.238197	0.761700	0.374036	0.472412
9878	8.287720	-0.745454	-3.490113	-0.543912	0.231406	-0.280406	-0.845627	-0.236125	0.072900	-0.234715	0.759195	0.373552	0.478529
9879	8.636381	-0.535248	-3.534002	-0.540470	0.331967	-0.238421	-0.843352	-0.241430	0.064857	-0.232879	0.755751	0.371749	0.486220
9880	9.570181	0.136280	-3.806124	-0.557471	0.404501	-0.263545	-0.841892	-0.251336	0.050199	-0.230605	0.751655	0.370004	0.494907
9881	9.208292	0.628121	-3.586411	-0.548409	0.331574	-0.376246	-0.838622	-0.259021	0.040585	-0.227222	0.747101	0.370124	0.503208
9882	9.934198	1.039438	-3.939922	-0.548209	0.273058	-0.467669	-0.835483	-0.269664	0.035556	-0.222031	0.742613	0.372054	0.510690
9883	9.960499	1.039950	-4.217839	-0.550649	0.146654	-0.435055	-0.829530	-0.282708	0.034255	-0.216564	0.739377	0.373798	0.516427
9884	9.400532	0.810340	-4.011557	-0.554988	0.007515	-0.399020	-0.824984	-0.295478	0.035764	-0.209959	0.738043	0.375739	0.519644
9885	8.735567	0.883438	-3.813345	-0.540810	-0.052174	-0.390662	-0.821566	-0.309121	0.047901	-0.203548	0.737086	0.377741	0.522095
9886	8.837001	0.841054	-3.532715	-0.555610	-0.088136	-0.391496	-0.817595	-0.320233	0.056983	-0.196265	0.736724	0.379913	0.523817
9887	9.116735	0.771595	-3.537147	-0.533698	-0.072941	-0.385977	-0.810974	-0.327146	0.066228	-0.189820	0.735926	0.381960	0.525821
9888	9.384373	0.852526	-3.465919	-0.548936	-0.178189	-0.392524	-0.805332	-0.336318	0.081051	-0.181913	0.736390	0.384509	0.526108
9889	9.039195	0.741300	-3.821830	-0.554164	-0.169395	-0.369707	-0.800815	-0.344639	0.093654	-0.174583	0.736736	0.386409	0.526716
9890	9.115554	0.533052	-3.809943	-0.526820	-0.202685	-0.289577	-0.796863	-0.352263	0.107527	-0.167875	0.738089	0.387710	0.526045
9891	9.006065	0.716738	-3.918164	-0.535575	-0.168752	-0.251842	-0.792077	-0.357640	0.119739	-0.162069	0.739229	0.388014	0.526041
9892	9.024948	0.910885	-3.770545	-0.559392	-0.197555	-0.242191	-0.788141	-0.361337	0.133094	-0.155403	0.740941	0.388217	0.525494
9893	9.145544	0.900488	-3.765757	-0.561768	-0.152689	-0.219470	-0.782800	-0.365313	0.145177	-0.149685	0.742205	0.387670	0.525774
9894	9.000242	0.741818	-3.778290	-0.528815	-0.129652	-0.196275	-0.779996	-0.367046	0.158561	-0.144470	0.743414	0.387274	0.525817
9895	8.903252	0.820366	-3.682384	-0.557730	-0.082368	-0.230535	-0.774932	-0.371722	0.170498	-0.139264	0.743811	0.386681	0.527094
9896	8.936509	0.898153	-3.576979	-0.560227	-0.031760	-0.245902	-0.771567	-0.372745	0.180809	-0.133808	0.743652	0.386388	0.528944
9897	8.979156	0.847619	-3.499150	-0.539974	0.004030	-0.229078	-0.767495	-0.374748	0.190405	-0.129579	0.743071	0.385671	0.531332
9898	9.437947	0.672422	-3.613792	-0.560299	0.092485	-0.230667	-0.765810	-0.376175	0.197089	-0.125235	0.741666	0.384800	0.534956
9899	9.326733	0.217563	-3.806705	-0.547785	0.173218	-0.201010	-0.764407	-0.376754	0.201547	-0.122547	0.739493	0.383079	0.539799
9900	8.840598	-0.052929	-3.493748	-0.544757	0.205310	-0.173897	-0.763286	-0.376476	0.201541	-0.119899	0.737222	0.381220	0.544793
9901	8.367399	0.018067	-3.438332	-0.558665	0.191436	-0.232451	-0.762576	-0.378869	0.204307	-0.116905	0.734617	0.379707	0.549994
9902	9.293264	0.207820	-3.852462	-0.552718	0.181669	-0.335591	-0.759486	-0.380155	0.209444	-0.112174	0.731327	0.380158	0.555030
9903	10.034035	-0.538492	-4.190658	-0.547611	0.219043	-0.279072	-0.757360	-0.384926	0.209657	-0.109114	0.728012	0.379282	0.560569
9904	9.966823	-0.769124	-4.038183	-0.562394	0.148362	-0.229322	-0.755670	-0.386619	0.211864	-0.105161	0.725855	0.378101	0.564903
9905	8.973268	-0.385326	-3.954149	-0.537600	0.061843	-0.250774	-0.752563	-0.391545	0.215983	-0.101459	0.724515	0.377154	0.567925
9906	9.114998	-0.327511	-3.841417	-0.552840	-0.002185	-0.333684	-0.747206	-0.397315	0.219237	-0.095315	0.723206	0.377874	0.570175
9907	8.919300	-0.224296	-3.764985	-0.553339	-0.108998	-0.280871	-0.743537	-0.403232	0.225859	-0.089832	0.723629	0.377430	0.570822
9908	8.783154	-0.208091	-3.629670	-0.542116	-0.078864	-0.234071	-0.738042	-0.408585	0.230235	-0.084393	0.723877	0.376954	0.571652
9909	9.024083	-0.114262	-3.841258	-0.549579	-0.151512	-0.162869	-0.734520	-0.412820	0.237155	-0.080075	0.725687	0.374835	0.571371
9910	9.133292	-0.212401	-3.965958	-0.538587	-0.155380	-0.137932	-0.729744	-0.415385	0.246600	-0.075204	0.727489	0.373114	0.570868
9911	9.062257	-0.169422	-4.120986	-0.553404	-0.231428	-0.089869	-0.725261	-0.415575	0.258589	-0.071155	0.730782	0.369936	0.569247
9912	8.952944	-0.116778	-4.314733	-0.546183	-0.223936	-0.125222	-0.722602	-0.415757	0.269334	-0.065806	0.733422	0.368025	0.567732
9913	8.745678	-0.202968	-4.393232	-0.556941	-0.212294	-0.114854	-0.717280	-0.414682	0.279651	-0.061642	0.736328	0.365074	0.566341
9914	8.586006	-0.150744	-4.318695	-0.549430	-0.168168	-0.118605	-0.715597	-0.416399	0.289409	-0.056725	0.738337	0.362936	0.565613
9915	8.545410	-0.107681	-4.043662	-0.538439	-0.137471	-0.132835	-0.709694	-0.419240	0.296604	-0.053253	0.740259	0.360307	0.565119
9916	8.540758	-0.199906	-4.110283	-0.542897	-0.119287	-0.148932	-0.706890	-0.420116	0.305243	-0.048440	0.741451	0.358620	0.565062
9917	8.618940	-0.157535	-4.212346	-0.569072	-0.071032	-0.189317	-0.701976	-0.421693	0.312740	-0.044434	0.742271	0.356350	0.565751
9918	8.439982	-0.296706	-4.232300	-0.532640	-0.013697	-0.274222	-0.697205	-0.422854	0.321360	-0.039109	0.741329	0.356524	0.567267
9919	9.576398	0.109890	-4.927008	-0.540731	0.205502	-0.378848	-0.694115	-0.424282	0.327194	-0.035425	0.737656	0.357079	0.571929
9920	8.827165	0.290016	-4.703298	-0.566400	0.341015	-0.416392	-0.691559	-0.431015	0.327104	-0.030506	0.731596	0.358653	0.578968
9921	7.476740	1.016644	-3.875971	-0.552019	0.382801	-0.479512	-0.688714	-0.438858	0.323365	-0.026777	0.725104	0.360318	0.586241
9922	8.067135	1.225008	-3.970906	-0.528827	0.454619	-0.453875	-0.685589	-0.446561	0.319345	-0.022776	0.717246	0.362715	0.594540
9923	9.829614	1.713645	-4.442649	-0.565337	0.394857	-0.374757	-0.683583	-0.454389	0.311417	-0.020184	0.711266	0.362556	0.601870
9924	11.643781	1.873419	-4.891462	-0.536078	0.366871	-0.257942	-0.684967	-0.457870	0.305378	-0.017771	0.705726	0.362021	0.608750
9925	9.713698	1.350827	-4.607588	-0.562179	0.220477	-0.225092	-0.681842	-0.465288	0.300103	-0.015804	0.702924	0.359714	0.613396
9926	6.681160	0.624393	-4.793561	-0.547348	0.153995	-0.097827	-0.681836	-0.466974	0.301484	-0.013645	0.701075	0.356821	0.617241
9927	7.945244	1.251001	-3.801891	-0.556112	0.043159	0.023354	-0.681287	-0.464176	0.302627	-0.013551	0.702272	0.351113	0.619152
9928	8.782150	1.466274	-3.317317	-0.570837	0.111231	-0.113295	-0.681446	-0.460827	0.307278	-0.010546	0.700822	0.348138	0.622524
9929	9.033089	1.664464	-3.834540	-0.559353	0.101241	-0.203231	-0.678920	-0.461691	0.312423	-0.008016	0.699733	0.345507	0.625248
9930	9.235142	1.290429	-3.927289	-0.552933	-0.023614	-0.246623	-0.677228	-0.464658	0.318532	-0.002662	0.699004	0.344625	0.626594
9931	8.852372	1.324058	-4.345174	-0.551151	-0.049909	-0.232341	-0.671049	-0.466235	0.324900	0.001128	0.699645	0.342488	0.627055
9932	8.541605	1.240245	-4.148102	-0.556468	-0.042980	-0.204221	-0.665713	-0.468524	0.335182	0.006137	0.699417	0.340955	0.628114
9933	8.829499	1.361014	-3.869542	-0.553099	-0.119408	-0.120495	-0.661087	-0.468561	0.343256	0.008990	0.701732	0.337193	0.627529
9934	8.896168	1.463135	-3.704045	-0.549209	-0.070783	-0.118960	-0.658154	-0.466915	0.352200	0.013021	0.702405	0.334546	0.628122
9935	8.959095	1.292911	-3.808548	-0.567585	-0.115805	-0.111825	-0.654115	-0.461638	0.364249	0.015904	0.704754	0.330443	0.627596
9936	8.872330	1.215794	-3.860730	-0.541880	-0.074477	-0.113573	-0.651884	-0.459991	0.373338	0.019793	0.705482	0.327802	0.628052
9937	8.847837	1.240477	-3.802981	-0.539659	-0.013336	-0.101542	-0.648816	-0.456802	0.381598	0.021441	0.706651	0.323902	0.628707
9938	8.850793	1.164398	-3.599166	-0.545736	0.024332	-0.080632	-0.647143	-0.455281	0.386914	0.024330	0.706328	0.320777	0.630564
9939	8.864403	1.295913	-3.424261	-0.553859	0.031418	-0.063066	-0.644922	-0.450685	0.394076	0.025371	0.707201	0.316121	0.631895
9940	8.732940	1.220091	-3.314504	-0.533607	0.063542	-0.041837	-0.647193	-0.445788	0.398340	0.027355	0.706611	0.312608	0.634215
9941	9.387209	1.107170	-3.707979	-0.540290	0.126346	0.000300	-0.648475	-0.442293	0.401882	0.026777	0.706706	0.307210	0.636766
9942	9.138238	0.635888	-3.574322	-0.533125	0.226833	0.036803	-0.651594	-0.435704	0.403793	0.026754	0.704489	0.302656	0.641388
9943	8.537838	0.330909	-3.480712	-0.543037	0.232232	0.032949	-0.655269	-0.429666	0.403046	0.025115	0.703441	0.296705	0.645373
9944	9.290833	0.288321	-4.121568	-0.537116	0.271557	0.077188	-0.661755	-0.423063	0.402885	0.024371	0.700819	0.291516	0.650598
9945	9.937403	-0.079183	-4.268144	-0.535297	0.202142	0.187423	-0.667686	-0.414633	0.400782	0.020745	0.701081	0.283340	0.654044
9946	9.646003	-0.388603	-4.186978	-0.555717	0.108244	0.214197	-0.674469	-0.404528	0.401499	0.019429	0.701287	0.275864	0.657052
9947	9.231965	-0.348068	-4.305276	-0.554666	0.007767	0.161674	-0.676754	-0.396123	0.404401	0.017453	0.703946	0.267578	0.657692
9948	8.737364	-0.539469	-4.106757	-0.551340	-0.028073	0.129951	-0.678888	-0.390243	0.407975	0.017939	0.705414	0.261259	0.658645
9949	8.939611	-0.390068	-3.973381	-0.558946	-0.093190	0.163932	-0.677510	-0.384932	0.411655	0.016486	0.709407	0.252749	0.657715
9950	9.040993	-0.385874	-3.973564	-0.544492	-0.085717	0.128691	-0.681186	-0.379893	0.416211	0.017201	0.711566	0.246494	0.657737
9951	9.211233	-0.518896	-4.204273	-0.552022	-0.132429	0.120073	-0.679807	-0.375149	0.421843	0.016380	0.715845	0.238598	0.656025
9952	8.746327	-0.611691	-4.052804	-0.556163	-0.191522	0.074272	-0.678428	-0.370545	0.427194	0.018494	0.719061	0.232913	0.654493
9953	8.597364	-0.652500	-4.158467	-0.554492	-0.192897	0.024729	-0.674933	-0.369042	0.436551	0.019206	0.723666	0.226267	0.651722
9954	8.718180	-0.723675	-4.210994	-0.561475	-0.144116	0.015520	-0.671858	-0.366395	0.439212	0.021954	0.725928	0.221366	0.650802
9955	9.065909	-0.614523	-4.183681	-0.552449	-0.149553	0.019281	-0.668231	-0.362789	0.448451	0.022469	0.729940	0.214783	0.648499
9956	8.998361	-0.745017	-4.249792	-0.556109	-0.143882	-0.009132	-0.665725	-0.359172	0.454901	0.025462	0.732046	0.210304	0.647482
9957	8.775599	-0.810899	-4.188350	-0.554280	-0.149425	0.001482	-0.663081	-0.355420	0.462750	0.026192	0.735974	0.203897	0.645044
9958	8.765965	-0.801157	-4.186030	-0.552518	-0.149289	-0.014423	-0.659879	-0.350545	0.470048	0.029227	0.738083	0.199536	0.643867
9959	8.692892	-0.877725	-4.136751	-0.559913	-0.125995	-0.096951	-0.655822	-0.348614	0.476748	0.031175	0.741308	0.194468	0.641617
9960	8.609905	-0.992805	-4.072532	-0.554501	-0.110326	-0.140366	-0.651638	-0.343602	0.484039	0.035707	0.742378	0.191967	0.640897
9961	8.421679	-1.163741	-4.157360	-0.542452	-0.061466	-0.172428	-0.647854	-0.343637	0.491840	0.038066	0.744511	0.188232	0.639393
9962	9.030649	-1.102771	-4.228928	-0.564709	0.018038	-0.176580	-0.644923	-0.340574	0.496184	0.042729	0.743763	0.186235	0.640553
9963	9.445259	-0.754966	-4.617558	-0.552536	-0.057434	-0.197057	-0.640998	-0.340607	0.503285	0.045487	0.745776	0.182672	0.639046
9964	8.966360	-0.523244	-4.373039	-0.536028	-0.010525	-0.218463	-0.637056	-0.343709	0.506298	0.050371	0.745239	0.181647	0.639598
9965	8.363949	-0.324334	-4.089327	-0.545019	0.036682	-0.261432	-0.633672	-0.346795	0.504562	0.053474	0.745844	0.179201	0.639332
9966	8.176782	-0.254203	-3.884473	-0.522810	0.093956	-0.233255	-0.631399	-0.352683	0.503504	0.057974	0.743904	0.178675	0.641343
9967	8.353482	-0.212106	-3.931089	-0.556005	0.133301	-0.180763	-0.628992	-0.357452	0.502736	0.059861	0.743561	0.174958	0.642591
9968	8.651450	-0.108229	-4.024467	-0.558331	0.205515	-0.190001	-0.630373	-0.361922	0.499205	0.063951	0.740269	0.173456	0.646393
9969	9.256827	0.134051	-4.477415	-0.550729	0.287134	-0.241546	-0.633166	-0.364281	0.494028	0.066025	0.737751	0.170844	0.649751
9970	9.045452	0.442428	-4.458827	-0.543924	0.272655	-0.338693	-0.633001	-0.368886	0.487686	0.071605	0.733034	0.171790	0.654234
9971	8.526029	0.741874	-4.246421	-0.547930	0.257895	-0.404190	-0.632680	-0.377282	0.483261	0.075886	0.730335	0.171544	0.656829
9972	9.071877	1.251991	-4.054706	-0.540471	0.302842	-0.388288	-0.631086	-0.387636	0.476848	0.081959	0.724964	0.173290	0.661574
9973	9.739273	1.508534	-4.097123	-0.533734	0.316352	-0.281964	-0.633577	-0.394333	0.469247	0.084258	0.721912	0.171539	0.665069
9974	9.584180	1.208965	-3.849525	-0.543588	0.255559	-0.134938	-0.633834	-0.398658	0.463331	0.087180	0.717963	0.169475	0.669483
9975	9.275110	1.006939	-3.617307	-0.543793	0.168142	-0.038962	-0.636634	-0.399618	0.458728	0.086933	0.717695	0.163798	0.671213
9976	9.124395	0.950587	-3.505326	-0.553538	0.052707	-0.024256	-0.639737	-0.396390	0.459765	0.089203	0.716783	0.159643	0.672889
9977	9.182762	1.041974	-3.518506	-0.528010	-0.067977	-0.040885	-0.637373	-0.391922	0.463149	0.089558	0.719702	0.153773	0.671090
9978	8.978661	0.935766	-3.703103	-0.528201	-0.113128	-0.031810	-0.633444	-0.392508	0.468286	0.092095	0.721012	0.149770	0.670246
9979	9.088031	0.968395	-3.785769	-0.541841	-0.155135	0.039090	-0.630082	-0.391405	0.471488	0.091862	0.725288	0.142410	0.667262
9980	8.942353	1.154245	-3.584677	-0.558304	-0.145758	0.005208	-0.627557	-0.391848	0.476358	0.094437	0.727046	0.137412	0.666036
9981	8.934494	1.092246	-3.844937	-0.554223	-0.128532	0.090963	-0.625891	-0.388646	0.481832	0.093653	0.731023	0.129198	0.663432
9982	9.049486	1.065544	-3.748140	-0.556122	-0.146654	0.104337	-0.623379	-0.386004	0.486454	0.094880	0.733002	0.122779	0.662293
9983	8.952723	1.100273	-3.702488	-0.557748	-0.116056	0.107651	-0.624532	-0.380130	0.491279	0.093940	0.736766	0.114307	0.659761
9984	8.946721	0.975208	-3.611681	-0.544991	-0.114389	0.114845	-0.621751	-0.374827	0.496346	0.094790	0.738294	0.107936	0.659005
9985	8.936830	0.883349	-3.625140	-0.548507	-0.099992	0.118241	-0.620960	-0.364481	0.503440	0.093585	0.741798	0.099465	0.656570
9986	8.940803	0.728873	-3.589594	-0.525567	-0.060385	0.109399	-0.620153	-0.357212	0.508823	0.094115	0.742576	0.093526	0.656488
9987	9.487136	0.642281	-3.746419	-0.522178	0.044166	0.110674	-0.622295	-0.349934	0.513530	0.092392	0.744146	0.085770	0.656014
9988	9.466807	0.153576	-3.849672	-0.565270	0.090869	0.146976	-0.625701	-0.341521	0.514763	0.092755	0.742872	0.079023	0.658250
9989	8.831126	-0.266331	-3.619419	-0.557620	0.126482	0.178499	-0.630675	-0.328206	0.518296	0.090575	0.743331	0.069880	0.659069
9990	8.274080	-0.358198	-3.412261	-0.550174	0.170776	0.149870	-0.634224	-0.318658	0.515627	0.090573	0.740959	0.063420	0.662385
9991	8.724212	-0.381427	-3.581746	-0.532998	0.212238	0.046411	-0.637773	-0.309398	0.515192	0.089715	0.740081	0.056646	0.664095
9992	10.063759	-0.871868	-4.138651	-0.559166	0.269165	-0.039817	-0.643267	-0.304613	0.513187	0.092259	0.736094	0.053042	0.668462
9993	9.162863	-1.399394	-3.993829	-0.570110	0.168704	0.100186	-0.647215	-0.299967	0.509770	0.091278	0.735754	0.044788	0.669573
9994	9.082681	-1.361614	-4.216444	-0.563010	0.116082	0.136861	-0.650762	-0.291127	0.509051	0.091687	0.733919	0.038240	0.671933
9995	9.138254	-1.082774	-4.400854	-0.548083	0.051437	0.107411	-0.654292	-0.286636	0.509684	0.090403	0.735161	0.029859	0.671174
9996	9.249694	-1.315058	-3.946560	-0.555503	0.075585	0.030184	-0.656276	-0.282142	0.508628	0.092183	0.733757	0.024900	0.672669
9997	9.209267	-1.429696	-3.768836	-0.533842	0.062996	0.014560	-0.657563	-0.276674	0.508975	0.091940	0.734782	0.018009	0.671802
9998	9.078753	-1.399632	-3.730335	-0.553594	-0.052350	0.025628	-0.658407	-0.276534	0.509402	0.093814	0.735061	0.012908	0.671355
9999	8.702768	-1.383125	-3.788008	-0.546450	-0.103332	0.075493	-0.656162	-0.276402	0.510365	0.092996	0.738266	0.004581	0.668052
10000	8.829235	-1.287742	-3.866564	-0.552085	-0.128447	0.068546	-0.653905	-0.279500	0.513112	0.094293	0.739523	-0.001265	0.666493
10001	9.050838	-1.313033	-3.823084	-0.548432	-0.113872	0.051731	-0.651398	-0.275310	0.515933	0.093827	0.742786	-0.009327	0.662856
10002	9.121180	-1.250736	-3.838372	-0.567038	-0.163898	0.015573	-0.649159	-0.274348	0.520120	0.096045	0.744431	-0.014644	0.660593
10003	8.907660	-1.211631	-3.983501	-0.540009	-0.192685	-0.005197	-0.645246	-0.271432	0.525714	0.096189	0.748682	-0.021912	0.655548
10004	8.855115	-1.313553	-4.103109	-0.556330	-0.170603	-0.048004	-0.640205	-0.269926	0.532962	0.099082	0.750401	-0.026133	0.652992
10005	8.776835	-1.302516	-3.962981	-0.552515	-0.118055	-0.083689	-0.635434	-0.270089	0.536838	0.100468	0.753617	-0.032245	0.648790
10006	8.810005	-1.326468	-3.895102	-0.564044	-0.072982	-0.080562	-0.632923	-0.267021	0.539787	0.103958	0.754024	-0.035865	0.647575
10007	8.804965	-1.367473	-3.887388	-0.539557	-0.076649	-0.086452	-0.630539	-0.267180	0.543682	0.105208	0.756678	-0.041689	0.643919
10008	8.782637	-1.403203	-3.826552	-0.539373	-0.051517	-0.076885	-0.627743	-0.264953	0.546480	0.108300	0.756826	-0.044987	0.643010
10009	9.192645	-1.332371	-4.067106	-0.566102	0.058127	-0.125537	-0.628876	-0.262995	0.548467	0.110580	0.757682	-0.050281	0.641219
10010	9.229110	-1.080234	-4.289853	-0.555901	0.115226	-0.165527	-0.629439	-0.262569	0.547357	0.115222	0.755711	-0.052071	0.642584
10011	8.747814	-0.909589	-3.766773	-0.538157	0.230745	-0.204170	-0.631393	-0.264374	0.543438	0.118300	0.754471	-0.055416	0.643202
10012	8.660783	-0.775598	-3.683581	-0.568314	0.351567	-0.199962	-0.635594	-0.265606	0.537306	0.123830	0.749414	-0.056282	0.647979
10013	8.770804	-0.278560	-3.317162	-0.535461	0.405578	-0.209571	-0.639764	-0.273270	0.526631	0.127203	0.745874	-0.059062	0.651156
10014	9.010547	-0.235151	-3.090834	-0.566487	0.400495	-0.226667	-0.646470	-0.278259	0.514046	0.133109	0.740117	-0.059375	0.656493
10015	9.094072	-0.028395	-3.180240	-0.555842	0.364457	-0.229812	-0.654301	-0.283534	0.504263	0.137081	0.737006	-0.062177	0.658912
10016	9.307678	0.163193	-3.245488	-0.548692	0.362866	-0.252648	-0.660740	-0.285868	0.493941	0.143021	0.731728	-0.061959	0.663537
10017	9.501278	0.275477	-3.259082	-0.543455	0.345065	-0.276308	-0.662406	-0.289072	0.489027	0.147475	0.728906	-0.063902	0.665480
10018	9.711023	0.359175	-3.190223	-0.544839	0.251032	-0.235887	-0.665767	-0.289884	0.482472	0.152990	0.725025	-0.064188	0.668440
10019	9.910710	0.312363	-3.131977	-0.562214	0.194629	-0.164941	-0.668848	-0.290986	0.478989	0.156099	0.723971	-0.068384	0.668448
10020	9.688241	0.238972	-3.111529	-0.560519	0.130845	-0.090276	-0.670819	-0.289011	0.476508	0.159740	0.721416	-0.071348	0.670039
10021	9.571335	0.129060	-3.027992	-0.533575	0.056435	-0.047968	-0.673354	-0.287323	0.476405	0.160734	0.722104	-0.077243	0.668403
10022	9.436164	0.154169	-3.013593	-0.566672	-0.017457	-0.031118	-0.671823	-0.284246	0.477124	0.163458	0.721398	-0.081607	0.667987
10023	9.325762	0.246484	-3.048304	-0.545962	-0.040902	-0.040472	-0.671001	-0.280336	0.480934	0.164428	0.723284	-0.088036	0.664886
10024	9.412703	0.197407	-3.079285	-0.541747	-0.104120	-0.024982	-0.666942	-0.278256	0.484980	0.166564	0.723768	-0.092427	0.663230
10025	9.354650	0.212424	-3.055212	-0.556279	-0.116896	-0.000315	-0.666249	-0.276583	0.487229	0.167054	0.726481	-0.099761	0.659064
10026	9.359497	0.168744	-3.078894	-0.541767	-0.133369	0.020299	-0.663738	-0.273802	0.492133	0.168533	0.727217	-0.104891	0.657077
10027	9.331337	0.117371	-3.206347	-0.523627	-0.146127	0.026776	-0.661359	-0.272838	0.495760	0.168167	0.730274	-0.112223	0.652553
10028	9.273348	0.139607	-3.187187	-0.534445	-0.142655	0.046080	-0.660255	-0.269210	0.499984	0.169181	0.731045	-0.117647	0.650469
10029	9.179927	-0.100829	-3.082894	-0.559505	-0.075716	0.026744	-0.657599	-0.267834	0.505851	0.169541	0.732963	-0.125146	0.646807
10030	9.234865	0.134895	-3.206414	-0.560979	-0.158476	0.015782	-0.654674	-0.262802	0.507978	0.171287	0.733865	-0.130509	0.644260
10031	9.161907	0.029146	-3.185806	-0.561548	-0.097991	0.001220	-0.653290	-0.259318	0.513178	0.171999	0.736030	-0.137655	0.640099
10032	9.345117	0.062095	-3.142925	-0.554047	-0.059311	0.006417	-0.652599	-0.257225	0.515571	0.174028	0.735654	-0.142432	0.638937
10033	9.371876	-0.020661	-3.209694	-0.540990	0.002058	-0.011501	-0.650509	-0.253874	0.517827	0.174929	0.736563	-0.148709	0.636208
10034	9.234626	0.062369	-3.210437	-0.537712	-0.055651	-0.009357	-0.648980	-0.251087	0.521620	0.176927	0.736204	-0.153019	0.635048
10035	9.447184	0.216024	-3.159277	-0.557678	-0.048358	-0.005151	-0.649545	-0.250813	0.524144	0.177899	0.737598	-0.159696	0.631505
10036	9.616104	0.033169	-3.244450	-0.548379	-0.019563	-0.004319	-0.647871	-0.248579	0.525553	0.180106	0.736692	-0.164070	0.630816
10037	9.349651	-0.063747	-3.165690	-0.573628	0.011202	-0.010182	-0.646206	-0.244525	0.527400	0.181621	0.737212	-0.170584	0.628039
10038	9.174521	-0.143961	-3.029247	-0.553653	0.010176	-0.009995	-0.645650	-0.243410	0.529085	0.184079	0.735894	-0.174817	0.627706
10039	9.309314	-0.110585	-2.966975	-0.552013	0.002364	-0.041746	-0.645110	-0.239218	0.532481	0.185693	0.736634	-0.180553	0.624731
10040	9.347478	-0.110463	-2.909036	-0.544598	0.016554	-0.020510	-0.646252	-0.235015	0.533792	0.188177	0.735273	-0.184476	0.624446
10041	9.129683	-0.297690	-2.923570	-0.542728	0.016480	-0.017017	-0.644864	-0.231657	0.534795	0.189444	0.735704	-0.190338	0.621790
10042	9.222280	-0.395951	-3.084490	-0.549105	-0.003475	0.002507	-0.644460	-0.228163	0.537485	0.191635	0.734454	-0.194714	0.621240
10043	9.353018	-0.435895	-3.156709	-0.539189	-0.017922	0.002737	-0.643481	-0.227611	0.539441	0.192509	0.735172	-0.200901	0.618143
10044	9.261572	-0.454923	-3.199868	-0.552007	-0.037709	0.004459	-0.643344	-0.227054	0.540285	0.194585	0.734291	-0.205456	0.617042
10045	9.141361	-0.609674	-3.333294	-0.535661	-0.030321	-0.025511	-0.642644	-0.226920	0.541679	0.195736	0.735212	-0.211185	0.613638
10046	9.222457	-0.861512	-3.330592	-0.551882	-0.024999	-0.008057	-0.639983	-0.225955	0.544745	0.198019	0.734190	-0.215484	0.612634
10047	9.485786	-0.974895	-3.419083	-0.552147	-0.055328	-0.037908	-0.640122	-0.226375	0.544742	0.199465	0.735327	-0.221305	0.608713
10048	9.618507	-1.014503	-3.435732	-0.538641	-0.073366	-0.041155	-0.637307	-0.228494	0.547774	0.201748	0.735056	-0.225129	0.606884
10049	9.350056	-1.002661	-3.358183	-0.538976	-0.127459	-0.040883	-0.633085	-0.231454	0.549948	0.202713	0.737046	-0.231004	0.601920
10050	9.089385	-0.918581	-3.315279	-0.556308	-0.141885	-0.033965	-0.630130	-0.233429	0.551862	0.204853	0.737456	-0.235400	0.598983
10051	9.396275	-1.134144	-3.467928	-0.539950	-0.149154	-0.031917	-0.626190	-0.235969	0.554322	0.205617	0.739555	-0.241465	0.593696
10052	9.093407	-0.822940	-3.475828	-0.560576	-0.138910	0.038528	-0.623242	-0.236690	0.558207	0.206965	0.739510	-0.246941	0.591025
10053	9.161839	-0.741646	-3.546900	-0.539903	-0.162228	0.017709	-0.619589	-0.238254	0.562357	0.207078	0.741409	-0.253734	0.585705
10054	9.148282	-0.810178	-3.698345	-0.541798	-0.185724	0.026674	-0.615939	-0.238833	0.565399	0.208046	0.741987	-0.258977	0.582325
10055	9.118979	-0.732148	-3.617022	-0.545337	-0.196112	0.080659	-0.611727	-0.239697	0.569552	0.207339	0.743803	-0.266839	0.576684
10056	9.051382	-0.678375	-3.588536	-0.556998	-0.171760	0.083019	-0.609197	-0.240834	0.572597	0.207942	0.743787	-0.273004	0.573594
10057	9.037984	-0.582201	-3.681411	-0.534332	-0.185491	0.095767	-0.604714	-0.239596	0.576630	0.206972	0.745294	-0.280832	0.568183
10058	8.930032	-0.480236	-3.716233	-0.548839	-0.179106	0.093782	-0.602475	-0.238631	0.579979	0.207280	0.745257	-0.287057	0.565000
10059	8.908072	-0.576867	-3.732039	-0.543197	-0.139301	0.072356	-0.600103	-0.235988	0.584183	0.207001	0.746199	-0.294347	0.560087
10060	8.907702	-0.649287	-3.719149	-0.534037	-0.117548	0.052857	-0.596876	-0.235576	0.584722	0.207898	0.745700	-0.299507	0.557679
10061	9.006225	-0.727133	-3.701498	-0.559458	-0.100943	0.024159	-0.595352	-0.231526	0.587828	0.208659	0.746315	-0.306006	0.553023
10062	9.597017	-0.892395	-4.026647	-0.533694	-0.041283	-0.002330	-0.593810	-0.231254	0.589357	0.210623	0.745257	-0.309996	0.551482
10063	9.211250	-0.494670	-4.194879	-0.549138	0.010019	-0.090425	-0.593244	-0.232520	0.590459	0.213208	0.745318	-0.314122	0.548062
10064	8.702287	-0.305500	-3.829028	-0.553146	0.142073	-0.152421	-0.595200	-0.234472	0.588636	0.218256	0.743067	-0.315283	0.548463
10065	8.225154	-0.223558	-3.573175	-0.547465	0.209044	-0.195327	-0.597845	-0.238368	0.581903	0.223260	0.741558	-0.316863	0.547581
10066	8.149980	-0.188858	-3.510637	-0.538133	0.261408	-0.213246	-0.600759	-0.244787	0.575287	0.229495	0.738402	-0.316395	0.549535
10067	8.998435	-0.095433	-3.947752	-0.561995	0.364325	-0.210413	-0.606202	-0.250776	0.567576	0.235889	0.735150	-0.317088	0.550786
10068	9.554433	0.388035	-4.142364	-0.553819	0.408157	-0.268788	-0.612917	-0.254088	0.556686	0.243870	0.730566	-0.315238	0.554460
10069	9.477306	0.868399	-3.925320	-0.563827	0.330736	-0.369242	-0.618772	-0.262178	0.548817	0.251860	0.728592	-0.313634	0.554396
10070	9.567440	0.988358	-3.975106	-0.542271	0.275392	-0.335883	-0.622374	-0.271246	0.538403	0.259539	0.725851	-0.311261	0.555784
10071	9.642926	1.112914	-3.691471	-0.555032	0.203931	-0.198456	-0.624306	-0.278092	0.533033	0.264734	0.724195	-0.312533	0.554780
10072	9.504683	0.924780	-3.384731	-0.539028	0.091130	-0.091486	-0.625413	-0.281163	0.530073	0.268486	0.721941	-0.314599	0.554747
10073	9.290230	0.877376	-3.451572	-0.552255	-0.026452	-0.037003	-0.625155	-0.276408	0.532917	0.270450	0.721794	-0.319294	0.551291
10074	9.147896	0.873380	-3.461002	-0.567930	-0.091692	0.010071	-0.624330	-0.272914	0.535464	0.272331	0.720728	-0.324104	0.548948
10075	9.139096	0.860626	-3.576831	-0.542531	-0.255906	0.023764	-0.620993	-0.267064	0.544448	0.272038	0.722680	-0.330710	0.542549
10076	8.923855	0.794951	-3.860935	-0.543073	-0.242083	0.087328	-0.615132	-0.261087	0.555232	0.271725	0.722814	-0.337140	0.538555
10077	8.956787	0.778943	-4.068604	-0.534548	-0.215493	0.132395	-0.609827	-0.255088	0.560008	0.270427	0.723522	-0.344910	0.533313
10078	8.862364	0.789477	-4.025102	-0.539822	-0.204065	0.164975	-0.606503	-0.246006	0.566509	0.269470	0.722641	-0.352175	0.530235
10079	8.764159	0.876761	-4.079103	-0.549764	-0.168434	0.115094	-0.603036	-0.237630	0.574121	0.268929	0.722765	-0.359497	0.525404
10080	8.761316	0.852885	-4.035339	-0.545971	-0.135922	0.104317	-0.600702	-0.226727	0.581488	0.269170	0.721477	-0.365540	0.522876
10081	8.549670	0.705282	-3.890846	-0.549448	-0.092372	0.068554	-0.597100	-0.216804	0.587716	0.269703	0.721045	-0.371674	0.518857
10082	8.821132	0.488841	-3.833219	-0.541015	-0.052747	0.068435	-0.594759	-0.207441	0.594228	0.270848	0.719122	-0.376666	0.517327
10083	9.593799	0.258228	-3.991156	-0.567768	0.026813	0.061576	-0.595104	-0.193295	0.597734	0.272648	0.717324	-0.382155	0.514846
10084	9.340522	-0.150422	-3.894437	-0.540893	0.100461	0.067522	-0.594594	-0.181954	0.601064	0.274957	0.713779	-0.386268	0.515476
10085	8.916117	-0.628948	-3.550245	-0.561439	0.156435	0.056158	-0.598856	-0.170453	0.601497	0.277733	0.710634	-0.390844	0.514883
10086	8.690990	-0.668668	-3.172556	-0.554321	0.164886	0.010119	-0.602002	-0.156990	0.601242	0.281313	0.706748	-0.393886	0.515969
10087	9.047606	-0.354376	-3.567983	-0.565658	0.168951	-0.126141	-0.604995	-0.146895	0.602350	0.286135	0.704800	-0.395788	0.514524
10088	9.422930	-0.780010	-3.621727	-0.560126	0.201881	-0.180217	-0.606563	-0.141283	0.601721	0.292036	0.701956	-0.395951	0.514971
10089	9.008560	-1.375262	-3.382564	-0.538417	0.150845	-0.136474	-0.609805	-0.137620	0.598289	0.296406	0.700354	-0.397492	0.513466
10090	8.727022	-1.394026	-3.188673	-0.536494	0.133965	-0.069185	-0.610652	-0.136070	0.596354	0.300281	0.697428	-0.399334	0.513768
10091	9.104292	-1.251590	-3.219763	-0.569260	0.121439	-0.056125	-0.614586	-0.134790	0.593601	0.303991	0.695223	-0.402468	0.512126
10092	9.409670	-1.172138	-3.346707	-0.529387	0.114205	-0.068805	-0.615694	-0.138005	0.591619	0.307597	0.692508	-0.404335	0.512182
10093	9.560484	-1.198283	-3.510926	-0.558731	0.049239	-0.040405	-0.618623	-0.141914	0.588944	0.310386	0.690902	-0.408002	0.509754
10094	9.380726	-1.043017	-3.596989	-0.558898	0.038681	-0.069548	-0.616778	-0.146403	0.589022	0.313787	0.688754	-0.410601	0.508491
10095	9.360059	-0.762546	-3.597675	-0.535734	-0.007943	-0.105229	-0.616891	-0.152565	0.587561	0.316423	0.688339	-0.413475	0.505078
10096	9.329536	-0.693222	-3.364025	-0.539704	-0.019969	-0.168904	-0.616726	-0.158172	0.587501	0.320073	0.687699	-0.414855	0.502513
10097	9.411243	-0.829203	-3.384364	-0.561975	-0.110119	-0.150918	-0.613892	-0.164772	0.589228	0.322658	0.688450	-0.417977	0.497217
10098	9.292218	-0.713423	-3.540141	-0.562363	-0.198805	-0.107917	-0.608249	-0.171804	0.592746	0.324504	0.688901	-0.421539	0.492359
10099	9.199211	-0.558598	-3.609401	-0.567981	-0.245986	-0.068765	-0.602896	-0.176593	0.596011	0.325177	0.690168	-0.426675	0.485671
10100	9.159063	-0.525118	-3.706373	-0.547986	-0.252493	-0.056990	-0.594729	-0.183498	0.601748	0.325842	0.690741	-0.431101	0.480475
10101	9.214068	-0.463979	-3.922181	-0.542616	-0.288863	-0.021289	-0.589381	-0.187308	0.605862	0.325292	0.692058	-0.436861	0.473701
10102	9.068044	-0.342818	-4.017574	-0.544513	-0.311541	-0.004374	-0.581660	-0.188326	0.611525	0.324860	0.692680	-0.442309	0.468000
10103	8.897644	-0.260094	-4.100424	-0.560858	-0.305974	-0.015235	-0.573792	-0.191311	0.618704	0.324308	0.693855	-0.448356	0.460832
10104	8.739198	-0.153113	-4.156981	-0.551449	-0.264786	0.006722	-0.567336	-0.191763	0.623683	0.324250	0.693808	-0.453657	0.455726
10105	8.739070	-0.211186	-4.168414	-0.543748	-0.190862	-0.002495	-0.559467	-0.194035	0.627234	0.324349	0.693812	-0.458900	0.450369
10106	8.786406	-0.307694	-4.094911	-0.546135	-0.142302	0.008673	-0.555526	-0.197424	0.632202	0.325294	0.692609	-0.463342	0.446980
10107	8.852612	-0.321553	-3.925703	-0.564836	-0.103002	0.055987	-0.553567	-0.196313	0.633876	0.325960	0.691053	-0.468947	0.443041
10108	9.144973	-0.352758	-3.983738	-0.543196	-0.153928	0.100843	-0.551875	-0.198144	0.635242	0.325911	0.689053	-0.474674	0.440082
10109	8.824328	-0.341312	-4.022097	-0.537455	-0.080536	0.048203	-0.549618	-0.200954	0.635895	0.326477	0.687461	-0.479713	0.436676
10110	9.284537	-0.243745	-4.188111	-0.533543	-0.010735	0.006357	-0.548617	-0.204594	0.633752	0.328474	0.685124	-0.483086	0.435130
10111	9.208631	-0.064952	-4.272160	-0.551502	0.043718	-0.027792	-0.550277	-0.210051	0.632169	0.331098	0.683022	-0.486328	0.432828
10112	8.845926	0.257868	-4.028812	-0.557072	0.034663	-0.024308	-0.548281	-0.216633	0.629289	0.334111	0.680399	-0.489159	0.431451
10113	8.652107	0.516641	-3.809140	-0.562376	0.112861	-0.102715	-0.549366	-0.224465	0.624741	0.338231	0.678310	-0.490936	0.429508
10114	8.522581	0.667105	-3.839641	-0.553407	0.097509	-0.104291	-0.551578	-0.232019	0.621882	0.342483	0.675918	-0.492197	0.428464
10115	8.614073	0.540653	-3.872181	-0.544017	0.136086	-0.090260	-0.554908	-0.239838	0.615254	0.346498	0.673589	-0.493747	0.427120
10116	8.528749	0.396437	-3.831797	-0.541705	0.197052	-0.060567	-0.559088	-0.245976	0.609210	0.351183	0.669959	-0.494778	0.427809
10117	9.796298	0.495647	-4.467674	-0.543227	0.262487	-0.102263	-0.563429	-0.247351	0.604056	0.356541	0.666619	-0.495210	0.428094
10118	9.133864	0.906054	-4.432706	-0.560500	0.160476	-0.177117	-0.567331	-0.253070	0.598433	0.362086	0.664272	-0.495068	0.427252
10119	8.885336	0.989997	-4.399482	-0.538838	0.157030	-0.208731	-0.567016	-0.259779	0.592767	0.367246	0.662885	-0.494729	0.425391
10120	9.228739	1.033324	-4.468082	-0.544062	0.139965	-0.107760	-0.570633	-0.266622	0.587690	0.371757	0.660105	-0.495478	0.424923
10121	9.315031	1.025984	-4.395626	-0.547714	0.077709	0.004058	-0.571748	-0.267445	0.582936	0.374434	0.657187	-0.498563	0.423484
10122	8.918176	0.988129	-4.278690	-0.555381	0.014671	-0.001044	-0.573853	-0.268005	0.584205	0.376926	0.654294	-0.501722	0.422021
10123	8.604406	0.973161	-4.282935	-0.559464	-0.040872	-0.037972	-0.573022	-0.265489	0.585763	0.378922	0.652679	-0.505201	0.418570
10124	8.621674	1.016385	-4.310020	-0.554266	-0.080520	-0.039426	-0.571627	-0.263531	0.586052	0.380748	0.650946	-0.508536	0.415561
10125	8.715501	0.933614	-4.311638	-0.550632	-0.087834	-0.028714	-0.567719	-0.259496	0.592216	0.382066	0.649660	-0.512373	0.411633
10126	8.774581	0.900316	-4.166367	-0.545345	-0.131445	0.008771	-0.566324	-0.257681	0.593623	0.382839	0.647885	-0.516616	0.408395
10127	8.926781	0.802269	-4.233133	-0.541698	-0.171733	0.079854	-0.562116	-0.257563	0.597367	0.382277	0.646178	-0.522372	0.404284
10128	8.708962	0.792494	-4.469532	-0.563318	-0.146354	0.072333	-0.558620	-0.255344	0.601977	0.382583	0.643678	-0.527653	0.401113
10129	8.739793	0.787890	-4.401865	-0.546881	-0.128380	0.068879	-0.555392	-0.255356	0.603350	0.382610	0.641627	-0.532919	0.397393
10130	8.817654	0.735985	-4.507708	-0.559565	-0.139329	0.091813	-0.552316	-0.253417	0.608241	0.382758	0.638835	-0.538316	0.394464
10131	8.755469	0.869245	-4.516360	-0.566777	-0.128501	0.093436	-0.549524	-0.250206	0.610210	0.382825	0.636302	-0.543993	0.390687
10132	8.672347	0.817299	-4.404519	-0.552103	-0.098757	0.082780	-0.547420	-0.250220	0.612991	0.383360	0.633289	-0.548856	0.388248
10133	8.696712	0.882409	-4.402862	-0.546554	-0.061524	0.048129	-0.546162	-0.249105	0.613971	0.384247	0.630825	-0.553222	0.385174
10134	8.729816	0.851238	-4.330069	-0.539162	-0.034441	0.038317	-0.545464	-0.248694	0.616347	0.385651	0.627861	-0.556891	0.383323
10135	8.726521	0.881060	-4.202332	-0.552040	-0.063328	0.050726	-0.544629	-0.246727	0.614264	0.386569	0.625287	-0.561286	0.380182
10136	8.824085	0.928096	-4.311722	-0.551918	-0.043473	0.048868	-0.544057	-0.249398	0.616189	0.387935	0.622138	-0.565216	0.378130
10137	8.845583	1.046918	-4.226089	-0.555527	-0.041778	0.062985	-0.542231	-0.249683	0.616452	0.389053	0.619183	-0.569557	0.375307
10138	8.927444	1.005350	-4.220902	-0.546237	-0.010312	0.066450	-0.542366	-0.251084	0.616438	0.390572	0.615589	-0.573365	0.373840
10139	9.054775	0.803818	-4.242987	-0.551557	0.008691	0.060964	-0.541099	-0.251930	0.616979	0.392242	0.612256	-0.577192	0.371670
10140	8.824910	0.660302	-4.236246	-0.537795	0.022960	0.066280	-0.542211	-0.254163	0.615007	0.394021	0.608444	-0.580635	0.370683
10141	8.541954	0.616503	-4.182219	-0.540565	0.013009	0.068012	-0.544454	-0.254716	0.614179	0.395551	0.605033	-0.584377	0.368752
10142	8.888931	0.707353	-4.377003	-0.542306	0.052262	0.018302	-0.544594	-0.254431	0.612785	0.398062	0.601494	-0.587005	0.367664
10143	8.719837	0.342515	-4.532182	-0.554598	0.102684	0.024852	-0.546257	-0.259043	0.609953	0.401118	0.597772	-0.589570	0.366307
10144	8.364439	0.061170	-4.277270	-0.561662	0.120474	0.046655	-0.549759	-0.260003	0.606055	0.404433	0.593206	-0.592094	0.366014
10145	8.539370	0.187602	-4.365902	-0.541259	0.176019	0.074033	-0.553817	-0.262221	0.601309	0.407805	0.588419	-0.594508	0.366085
10146	9.082845	0.166836	-4.434054	-0.552200	0.156074	0.100678	-0.558570	-0.265837	0.596134	0.411002	0.582978	-0.597261	0.366733
10147	8.802240	0.057623	-4.403464	-0.550452	0.123301	0.132674	-0.563757	-0.266510	0.591413	0.413385	0.577740	-0.600807	0.366552
10148	8.705933	-0.099995	-4.198606	-0.546671	0.117345	0.188437	-0.567249	-0.269851	0.586931	0.415374	0.571518	-0.604793	0.367502
10149	8.953631	-0.115391	-4.092448	-0.546707	0.093582	0.228435	-0.572018	-0.269538	0.580259	0.416606	0.565294	-0.609590	0.367808
10150	9.154788	-0.112491	-4.199068	-0.568944	0.017984	0.233994	-0.576931	-0.268955	0.577087	0.417254	0.558991	-0.615007	0.367688
10151	9.252390	-0.060637	-4.310927	-0.540398	-0.064062	0.227787	-0.578486	-0.266430	0.577265	0.416443	0.553897	-0.620983	0.366270
10152	9.214095	-0.075198	-4.359040	-0.551300	-0.041070	0.181509	-0.578348	-0.265868	0.576991	0.416507	0.548757	-0.626102	0.365217
10153	9.107870	-0.103588	-4.368246	-0.542770	-0.118369	0.155520	-0.578638	-0.263907	0.577573	0.415528	0.544864	-0.631680	0.362548
10154	8.792023	-0.347152	-4.215294	-0.557235	-0.116631	0.164083	-0.576955	-0.264060	0.580075	0.414797	0.540384	-0.637211	0.360403
10155	8.555411	-0.272859	-4.167480	-0.544357	-0.104363	0.192426	-0.575267	-0.265048	0.581170	0.413704	0.535830	-0.643011	0.358151
10156	8.637575	-0.195895	-4.144286	-0.544174	-0.082920	0.213553	-0.575273	-0.263647	0.581325	0.412865	0.530518	-0.648625	0.356900
10157	8.799344	-0.286662	-4.196648	-0.562074	-0.045941	0.220218	-0.576265	-0.261686	0.582471	0.412478	0.524962	-0.654278	0.355242
10158	8.975049	-0.381926	-4.181323	-0.550846	0.001695	0.228926	-0.576692	-0.259855	0.579977	0.412657	0.518723	-0.659320	0.354877
10159	9.046704	-0.435104	-4.110752	-0.539806	0.017735	0.243115	-0.579647	-0.257880	0.578063	0.412675	0.512514	-0.664432	0.354344
10160	9.016787	-0.434144	-3.987491	-0.554540	0.003639	0.214709	-0.581903	-0.255062	0.575173	0.412966	0.506354	-0.669253	0.353786
10161	8.942990	-0.498005	-3.839284	-0.542243	-0.033797	0.161974	-0.583305	-0.255337	0.574482	0.412875	0.501495	-0.673887	0.352013
10162	9.000717	-0.524876	-3.826980	-0.551681	-0.041936	0.071688	-0.583295	-0.257435	0.573202	0.413499	0.497555	-0.677559	0.349816
10163	9.484940	-0.597045	-4.058789	-0.546210	0.011260	-0.027553	-0.584121	-0.261075	0.572611	0.415386	0.494859	-0.679887	0.346877
10164	9.425414	-0.230814	-4.297178	-0.533805	0.024844	-0.138910	-0.583118	-0.265275	0.570322	0.418186	0.493435	-0.680756	0.343822
10165	9.104048	0.031373	-4.432571	-0.539378	0.095705	-0.302209	-0.582666	-0.271994	0.567451	0.423043	0.493927	-0.679564	0.339505
10166	8.317829	0.159035	-4.133321	-0.556711	0.147094	-0.407273	-0.582331	-0.283757	0.563970	0.429533	0.495084	-0.676851	0.335062
10167	7.748114	0.254385	-3.759094	-0.561073	0.196785	-0.428983	-0.579762	-0.292577	0.559104	0.436781	0.496375	-0.673585	0.330328
10168	8.265554	0.451534	-3.788565	-0.537189	0.274662	-0.476820	-0.579149	-0.303492	0.553392	0.445183	0.497711	-0.668826	0.326753
10169	8.761609	0.549163	-3.908718	-0.544269	0.325508	-0.508943	-0.581056	-0.315519	0.546569	0.454430	0.499279	-0.663356	0.322757
10170	9.002555	0.815085	-4.040073	-0.558923	0.329532	-0.542665	-0.580154	-0.327827	0.538044	0.464090	0.500813	-0.657416	0.318765
10171	9.396858	1.408651	-4.182538	-0.541052	0.300770	-0.550962	-0.579253	-0.340284	0.532314	0.473121	0.503006	-0.651533	0.314080
10172	10.107338	1.898876	-4.686720	-0.541047	0.280652	-0.504605	-0.579341	-0.351338	0.526746	0.481594	0.504388	-0.646136	0.310110
10173	9.337296	2.252450	-4.187041	-0.555785	0.214935	-0.414277	-0.578868	-0.361828	0.519501	0.488701	0.505121	-0.642380	0.305569
10174	8.984371	1.960867	-3.634812	-0.546324	0.211872	-0.288665	-0.578126	-0.370224	0.515073	0.494927	0.504017	-0.639746	0.302884
10175	8.987291	1.860576	-3.437975	-0.562643	0.144018	-0.151342	-0.577814	-0.376942	0.511924	0.499551	0.501699	-0.639295	0.300082
10176	8.982949	1.908694	-3.477167	-0.544917	0.037039	-0.086776	-0.579086	-0.374978	0.512094	0.502275	0.499046	-0.640377	0.297640
10177	8.832821	1.859614	-3.747046	-0.560607	-0.026183	-0.062710	-0.576849	-0.373025	0.513356	0.504148	0.496618	-0.642464	0.294017
10178	8.804853	1.873534	-3.867980	-0.568655	-0.048426	0.009874	-0.575314	-0.371639	0.516994	0.505418	0.492967	-0.645472	0.291379
10179	8.721004	1.878412	-3.945244	-0.555951	-0.083230	0.065071	-0.574771	-0.367724	0.519548	0.505726	0.489258	-0.649335	0.288501
10180	8.880167	1.850841	-3.942733	-0.544897	-0.077280	0.100579	-0.573939	-0.365910	0.521378	0.505832	0.484807	-0.653340	0.286781
10181	8.842698	1.840458	-4.094795	-0.555707	-0.085642	0.134118	-0.573253	-0.362696	0.523923	0.505662	0.480188	-0.657850	0.284533
10182	8.767234	1.858425	-4.003074	-0.559388	-0.092876	0.137640	-0.571999	-0.360315	0.523379	0.505450	0.475150	-0.662394	0.282820
10183	8.653841	1.868806	-4.003038	-0.557454	-0.084966	0.157055	-0.574255	-0.358781	0.527468	0.505129	0.470172	-0.667063	0.280731
10184	8.712001	1.965209	-3.987278	-0.580692	-0.023641	0.163507	-0.572865	-0.355703	0.528188	0.505846	0.464138	-0.671201	0.279617
10185	8.758604	2.055948	-3.729807	-0.553679	-0.055346	0.168450	-0.575124	-0.352897	0.528794	0.505781	0.458844	-0.675581	0.277918
10186	8.687486	1.957920	-3.631965	-0.546352	-0.061053	0.195962	-0.576528	-0.352609	0.527410	0.505448	0.452877	-0.680130	0.277215
10187	8.772827	2.126363	-3.662955	-0.532041	-0.100876	0.210569	-0.578224	-0.350226	0.528706	0.504302	0.447445	-0.685149	0.275761
10188	8.786177	2.319168	-3.735198	-0.546699	-0.131653	0.235387	-0.578786	-0.350084	0.528572	0.502731	0.441269	-0.690681	0.274778
10189	9.147299	2.218700	-3.978607	-0.548341	-0.113642	0.242407	-0.580062	-0.347138	0.528613	0.501345	0.435263	-0.696096	0.273221
10190	9.274140	1.779531	-3.741910	-0.519791	-0.054323	0.242335	-0.580222	-0.342939	0.530476	0.500513	0.428774	-0.700669	0.273318
10191	8.904649	1.313736	-3.625067	-0.566021	-0.052399	0.245180	-0.583044	-0.339849	0.530530	0.500075	0.422162	-0.705485	0.272021
10192	8.825976	0.976029	-3.601863	-0.533300	-0.043328	0.218908	-0.584754	-0.334388	0.533397	0.499585	0.415752	-0.709729	0.271754
10193	8.936058	0.602786	-3.660670	-0.544064	-0.013237	0.184958	-0.586741	-0.329620	0.533742	0.499801	0.409939	-0.713439	0.270469
10194	8.985730	0.220287	-3.714459	-0.571164	0.022394	0.143693	-0.588450	-0.324014	0.535072	0.500919	0.403819	-0.716535	0.269423
10195	9.295684	-0.170830	-3.725008	-0.551082	0.037765	0.129693	-0.591284	-0.318264	0.536133	0.502177	0.398392	-0.719252	0.267914
10196	9.117085	-0.516336	-3.890055	-0.530997	0.038525	0.131619	-0.592688	-0.317834	0.534190	0.503230	0.392726	-0.721808	0.267431
10197	9.407028	-0.479650	-3.915015	-0.556537	0.022450	0.133254	-0.593682	-0.314884	0.532970	0.504235	0.387218	-0.724684	0.265786
10198	9.262798	-0.348305	-3.925953	-0.540451	-0.006270	0.111490	-0.596482	-0.316415	0.531438	0.504785	0.381954	-0.727525	0.264593
10199	9.117513	-0.458507	-3.917280	-0.567757	-0.024270	0.120968	-0.597317	-0.317667	0.529334	0.505210	0.376707	-0.730784	0.262316
10200	8.874736	-0.581868	-3.792347	-0.556925	-0.057125	0.157496	-0.598997	-0.318640	0.528078	0.504863	0.370840	-0.734508	0.260941
10201	8.980713	-0.633270	-3.789499	-0.537603	-0.028560	0.177908	-0.599280	-0.317935	0.526829	0.504645	0.365027	-0.738014	0.259662
10202	9.110456	-0.662709	-3.728936	-0.577546	-0.039443	0.207605	-0.601945	-0.317919	0.524054	0.504395	0.358079	-0.741954	0.258589
10203	9.092476	-0.729114	-3.931141	-0.551083	-0.041610	0.234464	-0.603075	-0.316091	0.522963	0.503726	0.351294	-0.745987	0.257597
10204	9.097204	-0.646647	-3.878909	-0.554987	-0.082134	0.234677	-0.604353	-0.312868	0.524125	0.502474	0.344344	-0.750335	0.256796
10205	9.034769	-0.559240	-3.877384	-0.534244	-0.077282	0.185348	-0.607025	-0.311597	0.523040	0.501344	0.338586	-0.754210	0.255305
10206	8.967492	-0.525120	-3.899422	-0.544523	-0.091108	0.125149	-0.605340	-0.311458	0.522190	0.500393	0.333397	-0.757764	0.253471
10207	9.050303	-0.455954	-3.963129	-0.551832	-0.083625	0.100277	-0.606325	-0.311463	0.524435	0.499673	0.328738	-0.761152	0.250810
10208	9.055083	-0.458370	-3.958276	-0.537446	-0.098866	0.084616	-0.605060	-0.311886	0.524281	0.498726	0.324246	-0.764416	0.248607
10209	9.086435	-0.453224	-4.262831	-0.551974	-0.079426	0.036577	-0.603236	-0.311470	0.524271	0.498349	0.320508	-0.767293	0.245323
10210	8.984886	-0.304566	-4.167701	-0.555699	-0.101251	0.059662	-0.600992	-0.311482	0.526351	0.497576	0.316201	-0.770454	0.242561
10211	8.874471	-0.328596	-4.256689	-0.548356	-0.087701	0.050797	-0.601278	-0.310649	0.529018	0.496943	0.312298	-0.773436	0.239403
10212	8.807986	-0.372689	-4.418001	-0.551931	-0.068509	0.022317	-0.599880	-0.309675	0.530136	0.496800	0.308427	-0.775966	0.236515
10213	8.820149	-0.511491	-4.186918	-0.548334	-0.075811	0.029455	-0.598058	-0.309264	0.531805	0.496417	0.304774	-0.778650	0.233210
10214	8.786489	-0.443508	-4.170718	-0.544596	-0.046838	0.011629	-0.597502	-0.308291	0.533768	0.496590	0.301022	-0.780819	0.230446
10215	8.737733	-0.447656	-4.110198	-0.562658	-0.030574	0.014843	-0.596104	-0.306891	0.533492	0.497038	0.297221	-0.782984	0.227041
10216	8.933519	-0.463677	-4.156191	-0.553439	0.016676	-0.031300	-0.596954	-0.305350	0.534354	0.498429	0.293748	-0.784264	0.224079
10217	8.951323	-0.285143	-4.187203	-0.557369	-0.008201	-0.066551	-0.595560	-0.303256	0.535903	0.499541	0.291154	-0.785656	0.220076
10218	9.136331	-0.205173	-4.352653	-0.537309	0.053839	-0.158644	-0.595562	-0.302837	0.536327	0.501964	0.289666	-0.785710	0.216299
10219	9.087852	-0.151370	-4.300029	-0.537335	0.086840	-0.221662	-0.594568	-0.305502	0.536151	0.505105	0.289281	-0.785118	0.211601
10220	8.894646	-0.087018	-4.252162	-0.553407	0.124584	-0.205307	-0.593994	-0.308019	0.533883	0.508908	0.288046	-0.784210	0.207502
10221	8.559125	-0.002916	-3.895038	-0.545633	0.177914	-0.134847	-0.595802	-0.311369	0.531066	0.513130	0.285821	-0.783172	0.204072
10222	8.402373	-0.060679	-3.628389	-0.545100	0.245971	-0.092849	-0.597190	-0.313871	0.525597	0.518286	0.282390	-0.781574	0.201933
10223	8.474487	0.050604	-3.537907	-0.533019	0.267065	-0.039734	-0.601958	-0.314125	0.521017	0.523410	0.278420	-0.780032	0.200185
10224	9.531832	0.087827	-3.863523	-0.544287	0.351903	-0.034843	-0.608979	-0.312688	0.515213	0.529926	0.273637	-0.777565	0.199232
10225	9.514687	0.486160	-3.950100	-0.528245	0.343388	-0.095591	-0.614868	-0.312644	0.505751	0.536378	0.270259	-0.774794	0.197363
10226	8.861080	0.392020	-3.431084	-0.550516	0.306091	-0.155064	-0.621026	-0.315406	0.497799	0.542624	0.267420	-0.772084	0.194760
10227	8.690557	0.377404	-3.234971	-0.563158	0.320515	-0.152692	-0.625364	-0.317337	0.491381	0.549073	0.264620	-0.769278	0.191589
10228	9.528284	0.731137	-3.409181	-0.536612	0.224237	-0.166604	-0.629006	-0.318435	0.486643	0.553968	0.262397	-0.767262	0.188619
10229	9.912802	0.852183	-3.761412	-0.551686	0.162702	-0.221139	-0.630408	-0.318285	0.484558	0.558138	0.261370	-0.765710	0.184000
10230	9.611490	0.722890	-3.870717	-0.550308	0.095293	-0.243783	-0.631240	-0.320805	0.484398	0.561375	0.260640	-0.764713	0.179273
10231	9.323026	0.628771	-3.753297	-0.566790	0.047158	-0.197755	-0.628151	-0.321241	0.486887	0.563716	0.259505	-0.764582	0.174058
10232	9.248259	0.660238	-3.434595	-0.534129	0.006631	-0.119303	-0.626618	-0.319007	0.488437	0.565044	0.257356	-0.765127	0.170510
10233	9.166911	0.737749	-3.488510	-0.520673	-0.044280	-0.076374	-0.623403	-0.316644	0.492352	0.565294	0.255196	-0.766464	0.166884
10234	9.240044	0.760940	-3.571021	-0.567133	-0.069305	-0.073203	-0.622017	-0.313157	0.496572	0.565450	0.252213	-0.768181	0.162952
10235	9.127573	0.717243	-3.715362	-0.559784	-0.098793	-0.005725	-0.621476	-0.309815	0.502755	0.564790	0.248699	-0.770588	0.159233
10236	9.077346	0.639623	-3.811081	-0.519673	-0.091976	0.015918	-0.619805	-0.307166	0.505846	0.564042	0.244942	-0.772811	0.156915
10237	8.993725	0.586138	-3.945686	-0.565189	-0.124378	0.035029	-0.616457	-0.303125	0.510617	0.562829	0.240811	-0.775689	0.153430
10238	9.015069	0.600851	-3.890304	-0.545175	-0.115430	0.031673	-0.614787	-0.300621	0.515105	0.561761	0.236579	-0.778283	0.150769
10239	9.010715	0.522927	-3.988497	-0.544849	-0.079601	0.054451	-0.612838	-0.297126	0.516664	0.561031	0.232227	-0.780645	0.148015
10240	8.865085	0.548752	-3.870191	-0.562934	-0.063317	0.054107	-0.612571	-0.294473	0.519486	0.560756	0.227274	-0.782759	0.145562
10241	8.835032	0.603151	-3.704032	-0.539217	-0.041822	0.055130	-0.611179	-0.292242	0.521876	0.560544	0.222853	-0.784640	0.143064
10242	9.027037	0.588257	-3.573642	-0.564536	-0.032907	0.080465	-0.611610	-0.290285	0.523718	0.560640	0.217365	-0.786481	0.141007
10243	9.384623	0.592950	-3.622499	-0.559069	-0.034787	0.091232	-0.611620	-0.288045	0.524580	0.560490	0.212120	-0.788442	0.138621
10244	9.524419	0.327994	-3.726048	-0.551551	0.001291	0.084021	-0.611347	-0.286081	0.523759	0.561021	0.206611	-0.789819	0.136941
10245	9.169374	0.099691	-3.491058	-0.551305	0.034487	0.092553	-0.614172	-0.282008	0.523265	0.561892	0.201218	-0.790928	0.134986
10246	9.051742	-0.087200	-3.351086	-0.554837	0.047976	0.094144	-0.615866	-0.279901	0.523020	0.563109	0.195370	-0.791773	0.133549
10247	9.143564	-0.102414	-3.372786	-0.531482	0.017450	0.071622	-0.617709	-0.275832	0.523217	0.563656	0.190547	-0.792880	0.131624
10248	9.052176	-0.126337	-3.425555	-0.538851	0.004974	0.059208	-0.618985	-0.272886	0.523257	0.564188	0.185534	-0.793979	0.129869
10249	9.120431	-0.224278	-3.559867	-0.529870	-0.005678	0.038155	-0.620817	-0.271201	0.523569	0.564418	0.181296	-0.795174	0.127524
10250	9.251131	-0.244798	-3.617805	-0.558808	0.001476	0.060800	-0.620261	-0.270081	0.523436	0.564933	0.176031	-0.796320	0.125448
10251	9.102201	-0.365627	-3.766068	-0.551611	-0.023900	0.071617	-0.620127	-0.268823	0.524567	0.564826	0.171034	-0.797852	0.123090
10252	8.961660	-0.507305	-3.761883	-0.551569	-0.012966	0.055580	-0.620130	-0.267982	0.524436	0.565063	0.165961	-0.799073	0.121010
10253	8.961969	-0.500284	-3.798207	-0.544186	-0.005977	0.075972	-0.620135	-0.266860	0.524308	0.565158	0.160905	-0.800355	0.118905
10254	9.025167	-0.462259	-3.837377	-0.536957	0.001424	0.052146	-0.622950	-0.265174	0.525046	0.565552	0.156009	-0.801317	0.117057
10255	9.030517	-0.443323	-3.895586	-0.574283	0.009184	0.010975	-0.620990	-0.263774	0.524067	0.566088	0.151595	-0.802254	0.113801
10256	9.049694	-0.467579	-3.890509	-0.544360	0.003693	0.005166	-0.620439	-0.261534	0.524366	0.566624	0.147354	-0.803017	0.111304
10257	9.132292	-0.434600	-3.944146	-0.573508	-0.003258	-0.006608	-0.621848	-0.260553	0.525366	0.566948	0.143241	-0.804004	0.107841
10258	9.151579	-0.405617	-3.927581	-0.554667	-0.029298	-0.025683	-0.621289	-0.259995	0.525787	0.567023	0.139443	-0.805030	0.104727
10259	9.017044	-0.347088	-3.978797	-0.555593	-0.031992	-0.027464	-0.619612	-0.258603	0.527746	0.566833	0.135914	-0.806211	0.101248
10260	9.037789	-0.346432	-3.853184	-0.553899	-0.042718	-0.037996	-0.619897	-0.258049	0.529991	0.566687	0.132345	-0.807313	0.097963
10261	9.117310	-0.354108	-3.841123	-0.546675	-0.050885	-0.034308	-0.617366	-0.259180	0.531078	0.566145	0.129048	-0.808637	0.094514
10262	9.049347	-0.292765	-3.761978	-0.559392	-0.053632	-0.023834	-0.616107	-0.258347	0.532616	0.565783	0.125203	-0.809867	0.091267
10263	9.072972	-0.258568	-3.680237	-0.544864	-0.046412	-0.032550	-0.613720	-0.259064	0.535946	0.565273	0.121874	-0.811103	0.087891
10264	9.093028	-0.239906	-3.767459	-0.546627	-0.039189	-0.032604	-0.613587	-0.257809	0.537636	0.565103	0.118286	-0.812083	0.084782
10265	9.073415	-0.295288	-3.754733	-0.533795	-0.029473	-0.018371	-0.611345	-0.256977	0.538746	0.564789	0.114806	-0.813106	0.081801
10266	9.044986	-0.249481	-3.801116	-0.539322	-0.039309	-0.023681	-0.610221	-0.257546	0.540549	0.564559	0.111150	-0.814059	0.078906
10267	9.151593	-0.180193	-3.821363	-0.528638	-0.073598	-0.021544	-0.608260	-0.256853	0.541659	0.563493	0.107837	-0.815529	0.075886
10268	9.001897	-0.167075	-3.806811	-0.561123	-0.031902	-0.034595	-0.607558	-0.257425	0.544445	0.563422	0.104100	-0.816369	0.072521
10269	8.953889	-0.137894	-3.826403	-0.538341	-0.024887	-0.025530	-0.605591	-0.257426	0.543590	0.563150	0.100657	-0.817259	0.069411
10270	8.967850	-0.224829	-3.801288	-0.537277	-0.007889	-0.013247	-0.606432	-0.258130	0.545128	0.563367	0.096803	-0.817799	0.066721
10271	8.977410	-0.239358	-3.796306	-0.553361	0.034520	-0.011926	-0.607275	-0.258273	0.546391	0.564049	0.092873	-0.818030	0.063649
10272	8.957915	-0.229388	-3.767396	-0.567703	0.065195	-0.009633	-0.606852	-0.257984	0.543454	0.565486	0.088518	-0.817749	0.060636
10273	9.083447	-0.201119	-3.758214	-0.570348	0.081466	-0.012389	-0.609091	-0.259516	0.542058	0.566935	0.084331	-0.817423	0.057381
10274	9.170989	-0.245836	-3.864150	-0.554865	0.088676	-0.019312	-0.611341	-0.258387	0.541388	0.568714	0.080248	-0.816795	0.054506
10275	9.203786	-0.298572	-3.762120	-0.543893	0.104888	-0.024596	-0.611886	-0.261455	0.537025	0.570482	0.076519	-0.816108	0.051599
10276	8.980416	-0.223365	-3.554857	-0.567779	0.068963	-0.028239	-0.614970	-0.261859	0.534248	0.571936	0.072451	-0.815659	0.048379
10277	8.949233	-0.381363	-3.345249	-0.562358	0.070810	-0.037954	-0.615669	-0.262558	0.534246	0.573164	0.068746	-0.815312	0.044987
10278	9.291246	-0.455685	-3.291719	-0.546088	0.059964	-0.038524	-0.618055	-0.262689	0.533145	0.574422	0.065100	-0.814886	0.041988
10279	9.515155	-0.468306	-3.538342	-0.558937	0.033030	-0.038453	-0.617352	-0.262687	0.532021	0.575010	0.061448	-0.814921	0.038626
10280	9.508829	-0.386585	-3.616567	-0.549197	0.007109	-0.065591	-0.617068	-0.263247	0.531593	0.575405	0.058247	-0.815033	0.035195
10281	9.415149	-0.250605	-3.608294	-0.543248	-0.039496	-0.096200	-0.616235	-0.261574	0.533702	0.574810	0.055751	-0.815783	0.031361
10282	9.213096	-0.191696	-3.666673	-0.547431	-0.099348	-0.152529	-0.613147	-0.261871	0.536611	0.573498	0.054056	-0.816981	0.026834
10283	8.956723	-0.383558	-3.688352	-0.543743	-0.108589	-0.133043	-0.609363	-0.261617	0.542038	0.571767	0.052179	-0.818445	0.022517
10284	8.907722	-0.525678	-3.662537	-0.550803	-0.103580	-0.087184	-0.606142	-0.260232	0.544684	0.570328	0.049378	-0.819719	0.018677
10285	9.047634	-0.524082	-3.653077	-0.552385	-0.091392	-0.037710	-0.603346	-0.258433	0.549715	0.568816	0.045803	-0.821045	0.015366
10286	8.975294	-0.458227	-3.629552	-0.566828	-0.080615	-0.027337	-0.600558	-0.254670	0.554207	0.567715	0.041828	-0.822075	0.011964
10287	9.352731	-0.444401	-3.743778	-0.553922	-0.051827	-0.023739	-0.599871	-0.252161	0.558143	0.566822	0.037966	-0.822918	0.008859
10288	9.616916	-0.313172	-4.134623	-0.537115	0.031261	-0.048734	-0.599045	-0.248523	0.559294	0.567513	0.034657	-0.822615	0.005789
10289	8.827744	-0.257778	-3.800733	-0.547619	0.125314	-0.093836	-0.599599	-0.250201	0.558581	0.569505	0.031974	-0.821363	0.002151
10290	8.337749	-0.078153	-3.396141	-0.543735	0.198540	-0.130607	-0.603798	-0.252138	0.553839	0.572926	0.029924	-0.819059	-0.001846
10291	8.286088	0.000533	-3.232641	-0.551553	0.257037	-0.120451	-0.608550	-0.255750	0.547266	0.577044	0.027618	-0.816226	-0.005752
10292	8.591905	-0.141437	-3.212135	-0.571922	0.329043	-0.098972	-0.612453	-0.260763	0.540113	0.582559	0.024737	-0.812353	-0.009769
10293	9.564851	-0.016473	-3.504789	-0.538732	0.422913	-0.120163	-0.619449	-0.264360	0.530621	0.589295	0.022583	-0.807492	-0.013356
10294	9.150778	0.462843	-3.408099	-0.527887	0.459415	-0.180443	-0.629532	-0.268084	0.519474	0.596780	0.021557	-0.801924	-0.017552
10295	9.082089	0.723546	-3.140289	-0.536839	0.430199	-0.332520	-0.637356	-0.274475	0.507722	0.603440	0.022841	-0.796731	-0.023634
10296	9.704210	1.176255	-3.163087	-0.550747	0.432706	-0.392667	-0.641238	-0.283824	0.497866	0.610285	0.024924	-0.791193	-0.030742
10297	10.329011	1.303432	-3.066274	-0.560587	0.288154	-0.335138	-0.643172	-0.289681	0.490269	0.614577	0.025904	-0.787548	-0.037317
10298	10.099917	1.015792	-2.917778	-0.529986	0.171557	-0.215613	-0.645814	-0.294424	0.485206	0.617313	0.025270	-0.785186	-0.042055
10299	9.790026	1.037925	-2.782297	-0.537633	0.077286	-0.153266	-0.645675	-0.294285	0.485486	0.618362	0.023511	-0.784185	-0.046136
10300	9.489731	1.055195	-2.641942	-0.559927	-0.014775	-0.128257	-0.646229	-0.296109	0.486590	0.618232	0.020970	-0.784101	-0.050355
10301	9.499783	0.991786	-2.723402	-0.567684	-0.119598	-0.089666	-0.641469	-0.294176	0.492167	0.616233	0.017656	-0.785498	-0.054208
10302	9.451066	1.068079	-2.939240	-0.549771	-0.181212	-0.059875	-0.637841	-0.290140	0.498054	0.613521	0.013992	-0.787459	-0.057488
10303	9.577374	0.998755	-3.076366	-0.557052	-0.237842	0.030644	-0.634764	-0.288906	0.504475	0.609730	0.008788	-0.790306	-0.059729
10304	9.141583	0.937643	-3.239410	-0.558596	-0.225654	0.072924	-0.628325	-0.286004	0.512286	0.606416	0.002876	-0.792758	-0.061529
10305	9.021881	1.073364	-3.298756	-0.533094	-0.204006	0.056277	-0.625821	-0.282107	0.519019	0.603103	-0.002393	-0.795162	-0.063067
10306	9.059989	1.068684	-3.235930	-0.541858	-0.153562	0.062062	-0.622193	-0.278070	0.524906	0.600862	-0.007841	-0.796689	-0.064733
10307	9.213214	0.981446	-3.119179	-0.567115	-0.106306	0.031413	-0.621660	-0.272482	0.529994	0.599006	-0.012988	-0.797820	-0.067125
10308	9.085079	0.972739	-3.094747	-0.554051	-0.074351	0.075573	-0.618875	-0.268159	0.534772	0.598001	-0.018695	-0.798314	-0.068839
10309	9.142609	0.948452	-3.055892	-0.563159	-0.083409	0.086144	-0.618618	-0.262982	0.537481	0.596534	-0.024630	-0.799104	-0.070522
10310	9.361983	0.952114	-3.022398	-0.570075	-0.042211	0.119470	-0.617522	-0.257674	0.542002	0.596049	-0.031182	-0.799107	-0.071982
10311	9.550089	0.776510	-3.088347	-0.556013	0.002436	0.158304	-0.618964	-0.249123	0.542802	0.596010	-0.038056	-0.798769	-0.072741
10312	9.538345	0.269219	-3.063340	-0.571011	0.045460	0.187873	-0.622367	-0.241408	0.543328	0.596961	-0.045584	-0.797599	-0.073458
10313	9.138003	-0.019849	-2.929097	-0.545458	0.054220	0.195070	-0.624796	-0.232162	0.546240	0.597751	-0.052865	-0.796542	-0.073619
10314	8.889136	-0.083498	-2.923222	-0.536462	0.058102	0.156168	-0.627365	-0.222204	0.546084	0.598824	-0.059455	-0.795219	-0.074173
10315	9.253134	-0.058306	-3.165621	-0.531160	0.082408	0.062398	-0.631320	-0.216445	0.545057	0.599826	-0.064433	-0.793932	-0.075693
10316	9.508097	-0.366598	-3.512888	-0.550877	0.098558	0.083329	-0.632734	-0.213914	0.543416	0.601371	-0.069969	-0.792129	-0.077392
10317	9.206748	-0.925394	-3.513498	-0.551488	0.097973	0.141578	-0.635417	-0.209979	0.542359	0.602648	-0.076467	-0.790473	-0.078237
10318	9.459025	-0.748640	-3.593130	-0.543629	0.058460	0.127837	-0.638814	-0.203240	0.541197	0.603585	-0.082676	-0.789034	-0.079220
10319	9.659773	-0.813282	-3.679665	-0.545903	0.023146	0.051985	-0.641636	-0.199584	0.539439	0.603472	-0.087853	-0.788393	-0.080873
10320	9.513579	-0.782151	-3.486511	-0.532206	-0.077340	-0.003889	-0.641930	-0.196926	0.541427	0.602037	-0.092059	-0.788786	-0.083029
10321	8.992707	-0.944043	-3.619321	-0.560322	-0.082691	-0.002537	-0.638849	-0.195822	0.544491	0.600081	-0.096760	-0.789469	-0.085317
10322	8.814057	-0.918630	-3.600035	-0.559451	-0.091774	0.002803	-0.636617	-0.193174	0.547438	0.598342	-0.101419	-0.789932	-0.087793
10323	9.093390	-0.861712	-3.492310	-0.555915	-0.120913	0.038468	-0.635512	-0.189543	0.550543	0.595797	-0.106817	-0.790966	-0.089383
10324	9.084315	-0.980900	-3.623865	-0.566837	-0.140845	0.056144	-0.632451	-0.184240	0.555329	0.593315	-0.112487	-0.791834	-0.091235
10325	8.981540	-1.087716	-3.803759	-0.548727	-0.167215	0.072415	-0.629965	-0.175570	0.559875	0.590036	-0.118456	-0.793307	-0.092139
10326	9.005689	-1.187267	-3.853423	-0.550580	-0.147802	0.019191	-0.625231	-0.168039	0.567748	0.587357	-0.123363	-0.794309	-0.094163
10327	9.021958	-1.262012	-3.809117	-0.552329	-0.131482	0.008446	-0.622870	-0.163016	0.573095	0.584444	-0.128331	-0.795463	-0.095893
10328	9.002226	-1.205791	-3.727563	-0.549589	-0.104114	-0.030615	-0.620934	-0.157007	0.577338	0.582325	-0.132346	-0.796029	-0.098593
10329	8.891300	-1.142139	-3.708795	-0.550167	-0.055581	-0.018550	-0.618982	-0.154496	0.579586	0.580521	-0.136743	-0.796333	-0.100745
10330	8.954475	-1.065312	-3.726651	-0.545357	-0.008725	-0.020527	-0.617045	-0.148201	0.581874	0.579919	-0.140677	-0.795731	-0.103519
10331	8.934244	-1.144433	-3.646003	-0.544263	0.013658	-0.006516	-0.618471	-0.143437	0.583333	0.579216	-0.145087	-0.795180	-0.105580
10332	8.904927	-1.306372	-3.677985	-0.554934	0.047062	-0.009525	-0.618078	-0.137136	0.584655	0.579461	-0.149203	-0.793839	-0.108552
10333	9.005770	-1.241140	-3.579779	-0.542028	0.090379	-0.022885	-0.621612	-0.131520	0.584461	0.579909	-0.153199	-0.792419	-0.110942
10334	9.141175	-1.268863	-3.625561	-0.563527	0.148324	-0.041159	-0.622608	-0.128294	0.584223	0.581623	-0.156707	-0.789932	-0.114739
10335	9.126222	-1.195666	-3.529705	-0.551188	0.245675	-0.053111	-0.628364	-0.126995	0.576870	0.584384	-0.160011	-0.786736	-0.118063
10336	9.007694	-1.168515	-3.172235	-0.540402	0.378849	-0.043225	-0.634540	-0.125836	0.569938	0.589738	-0.162661	-0.781541	-0.122243
10337	8.599142	-1.061628	-2.723446	-0.534754	0.442145	-0.078140	-0.642805	-0.128170	0.560889	0.595497	-0.164931	-0.776050	-0.126204
10338	9.111869	-1.026952	-2.845335	-0.559980	0.496714	-0.114041	-0.652338	-0.129377	0.550882	0.602325	-0.166404	-0.769490	-0.131906
10339	9.194405	-0.911506	-2.851566	-0.538480	0.488227	-0.180938	-0.663274	-0.129866	0.536839	0.608393	-0.167015	-0.763623	-0.137276
10340	9.697720	-0.412504	-2.161910	-0.550138	0.376226	-0.137789	-0.676168	-0.132602	0.525444	0.613219	-0.168317	-0.758465	-0.142699
10341	9.171719	-0.268211	-2.418945	-0.539891	0.640557	-0.286220	-0.684850	-0.135058	0.511363	0.621152	-0.166871	-0.750903	-0.149898
10342	9.896586	0.021790	-2.077618	-0.554409	0.344797	-0.241941	-0.692259	-0.139908	0.499484	0.625062	-0.166776	-0.746305	-0.156565
10343	10.416848	0.148295	-2.193293	-0.542474	0.273599	-0.336777	-0.697982	-0.145752	0.490518	0.627202	-0.165672	-0.743324	-0.163219
10344	10.568660	-0.031853	-2.249477	-0.539150	0.201242	-0.306205	-0.701177	-0.152594	0.485018	0.628736	-0.164867	-0.740688	-0.169972
10345	10.144737	-0.166079	-2.112099	-0.546148	0.017958	-0.167268	-0.702263	-0.160568	0.481168	0.627585	-0.167166	-0.740286	-0.173692
10346	9.844561	0.040649	-2.205824	-0.547455	-0.059771	-0.142067	-0.701414	-0.162399	0.483379	0.625750	-0.169746	-0.740324	-0.177605
10347	9.618077	0.170247	-2.192469	-0.553105	-0.108725	-0.108246	-0.697761	-0.163677	0.485575	0.622866	-0.173432	-0.741260	-0.180257
10348	9.609466	0.167038	-2.327735	-0.527657	-0.117982	-0.093733	-0.696070	-0.166222	0.491268	0.620361	-0.176726	-0.741884	-0.183105
10349	9.463501	0.229973	-2.458723	-0.553158	-0.134128	-0.089525	-0.692695	-0.168203	0.494578	0.617114	-0.180759	-0.743042	-0.185429
10350	9.332461	0.399114	-2.595749	-0.541981	-0.112955	-0.046176	-0.688470	-0.172151	0.498838	0.614785	-0.184855	-0.743353	-0.187869
10351	9.303711	0.483967	-2.582160	-0.545319	-0.073480	-0.026106	-0.687064	-0.173002	0.500776	0.612645	-0.189474	-0.743538	-0.189519
10352	9.249364	0.565313	-2.382440	-0.545141	-0.046615	-0.009471	-0.685938	-0.173990	0.502156	0.611398	-0.193872	-0.742851	-0.191777
10353	9.266980	0.610198	-2.143750	-0.556656	-0.001691	0.009578	-0.686496	-0.174830	0.502431	0.610375	-0.198844	-0.741942	-0.193458
10354	9.661704	0.686145	-1.968735	-0.552073	0.003559	0.029144	-0.687191	-0.176370	0.502140	0.609964	-0.203673	-0.740429	-0.195517
10355	10.159338	0.605056	-2.067564	-0.559315	-0.022042	0.080622	-0.687052	-0.175950	0.502144	0.608871	-0.209760	-0.739415	-0.196323
10356	9.903723	0.305920	-2.237859	-0.541199	-0.091412	0.166102	-0.686766	-0.176928	0.501013	0.607597	-0.216801	-0.738487	-0.196115
10357	9.741227	0.214997	-1.869347	-0.547268	-0.200682	0.193179	-0.684530	-0.175118	0.503112	0.604291	-0.225061	-0.739123	-0.194622
10358	9.810850	-0.007682	-2.239068	-0.546654	-0.089415	0.144736	-0.683137	-0.173026	0.505500	0.602860	-0.231827	-0.738162	-0.194762
10359	9.459663	-0.547451	-2.338892	-0.539410	-0.134928	0.185657	-0.683439	-0.168408	0.507788	0.600459	-0.239599	-0.737964	-0.193524
10360	9.235052	-0.613776	-2.349933	-0.533850	-0.120568	0.185580	-0.682893	-0.165616	0.510889	0.598711	-0.246921	-0.737150	-0.192834
10361	9.255748	-0.619874	-2.531116	-0.537461	-0.100366	0.146502	-0.681515	-0.160307	0.514989	0.596602	-0.253941	-0.736645	-0.192184
10362	9.299461	-0.785204	-2.645313	-0.548141	-0.069646	0.142643	-0.679974	-0.159897	0.517079	0.595299	-0.260593	-0.735300	-0.192469
10363	9.357653	-0.744580	-2.660342	-0.538109	-0.055156	0.130304	-0.679688	-0.161017	0.516505	0.593725	-0.267196	-0.734264	-0.192235
10364	9.771217	-0.549597	-2.368281	-0.544981	-0.105236	0.097895	-0.679819	-0.163261	0.517042	0.591703	-0.273210	-0.733546	-0.192754
10365	9.204854	-0.880700	-2.938911	-0.560499	0.012063	0.080054	-0.677704	-0.165081	0.515049	0.590745	-0.279058	-0.731836	-0.193814
10366	9.426069	-0.859619	-2.823459	-0.546767	-0.108634	0.072152	-0.679799	-0.167458	0.514761	0.588521	-0.284708	-0.731237	-0.194620
10367	9.404290	-0.968516	-2.868125	-0.540948	-0.025325	0.022152	-0.679799	-0.167599	0.515039	0.586849	-0.289607	-0.730324	-0.195864
10368	9.346746	-0.864225	-2.866796	-0.555477	-0.011566	0.002437	-0.679363	-0.171246	0.515557	0.585679	-0.293962	-0.728898	-0.198177
10369	9.493622	-0.787305	-2.785696	-0.537451	-0.004926	-0.041588	-0.679204	-0.175452	0.515792	0.584040	-0.297791	-0.728095	-0.200237
10370	9.517997	-0.744021	-2.795877	-0.543218	-0.044352	-0.061749	-0.678632	-0.177551	0.514367	0.582181	-0.301176	-0.727450	-0.202913
10371	9.450719	-0.695355	-2.810827	-0.549784	-0.067584	-0.080268	-0.677356	-0.181068	0.517397	0.579374	-0.304811	-0.727526	-0.205234
10372	9.417256	-0.629957	-2.821178	-0.557954	-0.084069	-0.046644	-0.674681	-0.183180	0.518473	0.576877	-0.308740	-0.727151	-0.207710
10373	9.336105	-0.550181	-2.899282	-0.556100	-0.082344	-0.039558	-0.672426	-0.185433	0.520110	0.573952	-0.313065	-0.727084	-0.209568
10374	9.389311	-0.511821	-2.894948	-0.552399	-0.068823	-0.041352	-0.670733	-0.187825	0.521749	0.571700	-0.316922	-0.726487	-0.211985
10375	9.185040	-0.608195	-3.053076	-0.557668	-0.057267	-0.023838	-0.669882	-0.189934	0.523259	0.569160	-0.321352	-0.725987	-0.213851
10376	9.341779	-0.584836	-3.024551	-0.559427	-0.048279	-0.018572	-0.667068	-0.191626	0.524198	0.567225	-0.325511	-0.724943	-0.216229
10377	9.260060	-0.584593	-3.067938	-0.553699	-0.012403	-0.004586	-0.666361	-0.193031	0.524877	0.565411	-0.329950	-0.723788	-0.218116
10378	9.397436	-0.570763	-3.036864	-0.541847	-0.007102	0.002626	-0.667759	-0.194147	0.524038	0.564249	-0.334016	-0.722180	-0.220257
10379	9.395628	-0.505791	-3.083496	-0.531816	-0.001764	0.005374	-0.666908	-0.196110	0.523731	0.562748	-0.338271	-0.720898	-0.221797
10380	9.390225	-0.430146	-2.973183	-0.531813	-0.005523	0.022209	-0.667174	-0.199188	0.522303	0.561737	-0.342472	-0.719154	-0.223566
10381	9.414639	-0.396589	-2.992920	-0.566277	0.005491	0.018210	-0.668574	-0.199881	0.520908	0.560135	-0.347223	-0.717511	-0.225528
10382	9.409904	-0.377241	-2.995546	-0.544473	0.001703	0.027336	-0.668995	-0.200022	0.521469	0.559129	-0.351595	-0.715551	-0.227468
10383	9.342182	-0.430025	-3.002116	-0.546252	0.012626	0.014843	-0.669699	-0.199460	0.521480	0.557723	-0.355994	-0.713903	-0.229250
10384	9.433401	-0.381724	-2.915789	-0.556215	0.023527	0.011142	-0.669833	-0.200856	0.520068	0.556840	-0.360146	-0.711721	-0.231685
10385	9.351085	-0.419780	-2.900757	-0.542485	0.042419	0.005856	-0.670113	-0.200855	0.519791	0.555822	-0.364190	-0.709781	-0.233751
10386	9.433250	-0.371905	-2.891736	-0.558931	0.032662	-0.001331	-0.670670	-0.201833	0.519226	0.554957	-0.368135	-0.707535	-0.236420
10387	9.457270	-0.333179	-2.858371	-0.562609	0.023609	0.005767	-0.669684	-0.202676	0.519209	0.553504	-0.372437	-0.705667	-0.238659
10388	9.483386	-0.347541	-2.809920	-0.553727	-0.005217	0.000741	-0.671083	-0.203369	0.517815	0.552120	-0.376509	-0.703813	-0.240937
10389	9.454901	-0.291991	-2.844330	-0.557596	-0.037538	-0.009718	-0.670942	-0.203508	0.517532	0.549749	-0.380775	-0.702718	-0.242845
10390	9.437891	-0.400873	-2.881753	-0.559377	-0.037566	-0.006216	-0.669959	-0.204081	0.520315	0.547800	-0.384949	-0.701206	-0.245029
10391	9.351325	-0.356950	-2.901458	-0.542129	-0.041293	-0.002464	-0.668555	-0.204084	0.520305	0.545510	-0.389114	-0.700130	-0.246632
10392	9.356319	-0.332876	-2.911399	-0.548426	-0.024946	-0.013249	-0.667153	-0.203808	0.520716	0.543758	-0.392984	-0.698553	-0.248825
10393	9.389892	-0.349882	-2.891923	-0.544841	-0.026666	-0.023809	-0.667433	-0.204374	0.522670	0.541530	-0.396758	-0.697431	-0.250834
10394	9.414330	-0.255744	-2.885758	-0.555741	-0.023905	-0.023936	-0.667428	-0.205778	0.523215	0.539653	-0.400533	-0.695856	-0.253244
10395	9.510701	-0.324092	-2.897205	-0.548469	-0.015677	-0.039814	-0.665450	-0.208301	0.522054	0.537455	-0.404015	-0.694686	-0.255590
10396	9.279056	-0.380841	-2.930091	-0.544948	-0.040998	-0.034362	-0.663212	-0.206629	0.523453	0.535348	-0.407596	-0.693398	-0.257814
10397	9.438268	-0.420571	-2.939526	-0.525122	-0.086447	0.001562	-0.661811	-0.206501	0.526100	0.532558	-0.411720	-0.692729	-0.258834
10398	9.350034	-0.304517	-3.020441	-0.552351	-0.084550	0.004771	-0.661108	-0.207211	0.528464	0.529958	-0.416122	-0.691514	-0.260374
10399	9.222666	-0.265366	-3.071450	-0.544957	-0.084926	0.041112	-0.657740	-0.207225	0.530256	0.527210	-0.420946	-0.690353	-0.261278
10400	9.285108	-0.158855	-2.980902	-0.544924	-0.055789	0.008224	-0.658442	-0.207794	0.533192	0.525053	-0.425142	-0.688806	-0.262906
10401	9.475265	-0.251764	-2.960789	-0.546715	-0.050324	0.004657	-0.657456	-0.208638	0.533595	0.522563	-0.429242	-0.687532	-0.264535
10402	9.453618	-0.222598	-2.956253	-0.563251	-0.072651	-0.008670	-0.655915	-0.208224	0.534566	0.519899	-0.433460	-0.686171	-0.266433
10403	9.339077	-0.205958	-3.115762	-0.548719	-0.065318	-0.030675	-0.653807	-0.209503	0.538452	0.516984	-0.437118	-0.685305	-0.268352
10404	9.378026	-0.148296	-3.130956	-0.541492	-0.069842	-0.031431	-0.653241	-0.210773	0.540532	0.514398	-0.440763	-0.684189	-0.270203
10405	9.339348	-0.189209	-3.142529	-0.543212	-0.059084	-0.025338	-0.650717	-0.210361	0.541215	0.511633	-0.444349	-0.683202	-0.272068
10406	9.284360	-0.097168	-3.165229	-0.552297	-0.060893	-0.020123	-0.650157	-0.210652	0.544284	0.509109	-0.448187	-0.681801	-0.274016
10407	9.329751	-0.194043	-3.152128	-0.548717	-0.076306	-0.011144	-0.649040	-0.209826	0.547920	0.506125	-0.452064	-0.680792	-0.275677
10408	9.185608	-0.266388	-3.271943	-0.561490	-0.098907	0.002082	-0.645396	-0.209001	0.550138	0.503092	-0.456481	-0.679485	-0.277170
10409	9.178446	-0.324583	-3.309945	-0.534127	-0.084647	0.004961	-0.642596	-0.207900	0.554322	0.500199	-0.460431	-0.678450	-0.278404
10410	9.233997	-0.417082	-3.359730	-0.532229	-0.073823	0.003149	-0.641906	-0.205524	0.555880	0.497752	-0.464404	-0.677006	-0.279706
10411	9.224978	-0.359359	-3.413521	-0.557648	-0.081067	0.020597	-0.640931	-0.203990	0.557566	0.494761	-0.468740	-0.675614	-0.281141
10412	9.205637	-0.427084	-3.441735	-0.546678	-0.083103	0.040189	-0.638544	-0.204563	0.559779	0.492235	-0.473378	-0.673795	-0.282166
10413	9.174292	-0.439030	-3.451225	-0.541173	-0.077775	0.045521	-0.636731	-0.202194	0.562586	0.489566	-0.477827	-0.672179	-0.283165
10414	9.172338	-0.427267	-3.504513	-0.570179	-0.061288	0.030930	-0.636464	-0.199395	0.563872	0.487023	-0.482418	-0.670057	-0.284791
10415	9.158030	-0.480644	-3.552224	-0.553783	-0.061448	0.039962	-0.635203	-0.199409	0.567218	0.484402	-0.486780	-0.668211	-0.286171
10416	9.095574	-0.531393	-3.614398	-0.557408	-0.059572	0.032814	-0.632680	-0.198292	0.566651	0.481985	-0.491229	-0.666084	-0.287605
10417	9.122470	-0.548811	-3.667399	-0.562725	-0.043388	0.039736	-0.632276	-0.194939	0.569619	0.479496	-0.495532	-0.663965	-0.289279
10418	9.153584	-0.587582	-3.652510	-0.524559	-0.034446	0.027743	-0.631442	-0.193546	0.571585	0.477680	-0.499427	-0.661792	-0.290560
10419	9.057534	-0.558280	-3.701035	-0.533525	-0.014558	0.023964	-0.631722	-0.193685	0.571586	0.475755	-0.503040	-0.659681	-0.292281
10420	9.226618	-0.491590	-3.687507	-0.533447	0.005350	0.016808	-0.632003	-0.193402	0.571031	0.474292	-0.506613	-0.657158	-0.294166
10421	9.202472	-0.450220	-3.666190	-0.557191	0.006701	-0.020634	-0.631720	-0.193965	0.571303	0.472134	-0.509702	-0.655119	-0.296837
10422	9.168958	-0.472045	-3.711811	-0.543482	-0.097346	-0.079113	-0.630731	-0.195793	0.572535	0.468633	-0.512695	-0.654449	-0.298701
10423	9.211650	-0.491103	-3.624669	-0.530555	-0.062291	-0.076521	-0.627630	-0.198886	0.573317	0.465501	-0.515174	-0.653753	-0.300852
10424	9.110565	-0.437361	-3.634798	-0.556950	-0.080355	-0.059039	-0.626220	-0.200294	0.574131	0.462184	-0.518427	-0.652605	-0.302864
10425	9.086822	-0.379349	-3.657161	-0.549195	-0.006623	-0.047013	-0.623976	-0.200308	0.576910	0.459756	-0.521089	-0.650938	-0.305565
10426	9.115726	-0.389182	-3.654673	-0.552196	-0.066313	-0.020137	-0.623276	-0.200032	0.577606	0.456886	-0.524702	-0.649243	-0.307288
10427	9.145138	-0.394579	-3.715060	-0.557689	-0.066136	-0.036118	-0.622855	-0.200460	0.579556	0.453651	-0.527910	-0.647917	-0.309378
10428	9.029206	-0.481042	-3.745352	-0.552274	-0.082509	-0.023603	-0.620057	-0.198509	0.581233	0.450527	-0.531548	-0.646370	-0.310948
10429	9.051081	-0.381918	-3.717492	-0.546710	-0.052668	-0.037859	-0.618093	-0.198947	0.585129	0.447562	-0.534515	-0.644966	-0.313052
10430	9.092334	-0.392056	-3.751262	-0.546632	-0.044618	-0.030822	-0.616410	-0.198815	0.586515	0.444919	-0.537748	-0.643153	-0.315005
10431	9.058204	-0.461862	-3.740772	-0.544782	-0.055687	-0.004209	-0.614173	-0.196863	0.588056	0.442144	-0.541116	-0.641383	-0.316748
10432	9.001382	-0.350885	-3.828922	-0.553842	-0.043801	-0.018536	-0.612919	-0.195048	0.589184	0.439489	-0.544538	-0.639353	-0.318678
10433	9.117173	-0.424294	-3.857254	-0.559263	-0.041061	-0.018600	-0.611798	-0.194776	0.590856	0.436644	-0.547722	-0.637475	-0.320887
10434	9.035112	-0.326810	-3.809906	-0.541000	-0.026820	-0.009635	-0.611659	-0.194780	0.591974	0.434381	-0.551008	-0.635247	-0.322746
10435	9.043684	-0.432650	-3.721749	-0.526468	-0.032382	-0.000600	-0.610411	-0.191140	0.592422	0.432121	-0.554045	-0.633263	-0.324473
10436	9.125739	-0.433168	-3.721853	-0.557349	-0.045064	0.023903	-0.611257	-0.190724	0.594530	0.429643	-0.557987	-0.630683	-0.326031
10437	9.115636	-0.432741	-3.663852	-0.551872	-0.047024	0.038129	-0.609022	-0.188493	0.596354	0.427168	-0.561789	-0.628181	-0.327581
10438	9.033917	-0.422801	-3.702515	-0.517379	-0.072763	0.075832	-0.606088	-0.185845	0.598876	0.425104	-0.566191	-0.625475	-0.327864
10439	8.809312	-0.481380	-4.020514	-0.581102	-0.103045	0.068157	-0.606230	-0.185708	0.599997	0.421779	-0.570945	-0.622869	-0.328875
10440	8.752069	-0.539744	-4.135769	-0.553182	0.018742	0.035875	-0.605824	-0.182492	0.601985	0.420158	-0.574511	-0.619567	-0.330970
10441	8.875789	-0.669511	-4.279466	-0.550953	0.086434	0.023115	-0.607663	-0.179265	0.602313	0.419213	-0.577172	-0.616030	-0.334125
10442	9.070010	-0.706077	-4.134339	-0.558314	0.073847	0.025789	-0.610760	-0.177009	0.600402	0.418124	-0.580257	-0.612305	-0.336981
10443	9.151613	-0.677138	-4.062282	-0.525849	0.044972	0.014863	-0.611046	-0.175461	0.598743	0.416897	-0.582856	-0.609333	-0.339395
10444	9.093690	-0.637987	-4.043310	-0.538685	0.031593	0.005940	-0.610627	-0.175184	0.599442	0.415363	-0.585789	-0.606290	-0.341668
10445	9.011408	-0.627590	-4.009488	-0.565978	0.028157	0.000317	-0.613571	-0.175164	0.595270	0.413355	-0.588631	-0.603314	-0.344476
10446	9.018433	-0.625036	-3.980530	-0.547788	0.035318	-0.003937	-0.614695	-0.175020	0.595000	0.411674	-0.591458	-0.600264	-0.346966
10447	8.996225	-0.643896	-3.927131	-0.560651	0.014691	-0.008393	-0.614281	-0.173766	0.596968	0.409498	-0.594215	-0.597494	-0.349602
10448	8.986190	-0.679885	-3.895304	-0.555104	0.025393	0.000444	-0.614286	-0.172220	0.595725	0.407616	-0.597197	-0.594383	-0.352014
10449	9.024915	-0.655978	-3.898039	-0.562415	0.020043	-0.001367	-0.615690	-0.172076	0.595318	0.405527	-0.599984	-0.591427	-0.354656
10450	9.034531	-0.646312	-3.888494	-0.551492	0.027248	-0.006588	-0.616811	-0.172775	0.595599	0.403639	-0.602807	-0.588379	-0.357086
10451	9.027122	-0.660674	-3.873826	-0.560525	0.034482	-0.004973	-0.617239	-0.170950	0.595202	0.401711	-0.605402	-0.585318	-0.359889
10452	8.998180	-0.655658	-3.873843	-0.564036	0.053400	-0.003366	-0.617241	-0.170385	0.593670	0.399979	-0.608143	-0.581894	-0.362737
10453	9.005232	-0.636158	-3.840242	-0.548576	0.059666	-0.006760	-0.618650	-0.168978	0.593136	0.398471	-0.610408	-0.578694	-0.365699
10454	9.130015	-0.631522	-3.746224	-0.548685	0.043427	-0.003101	-0.620332	-0.169533	0.592584	0.396791	-0.613070	-0.575424	-0.368225
10455	9.132072	-0.640944	-3.705045	-0.540598	0.043612	-0.027781	-0.620043	-0.171213	0.591725	0.395040	-0.615114	-0.572625	-0.371050
10456	9.090863	-0.747196	-3.732800	-0.544290	0.028273	-0.024212	-0.621167	-0.170786	0.590620	0.393067	-0.617580	-0.569736	-0.373490
10457	9.052865	-0.698973	-3.788862	-0.558892	0.016629	-0.024310	-0.621178	-0.168406	0.591344	0.390807	-0.619983	-0.566929	-0.376142
10458	9.091155	-0.759553	-3.776156	-0.551641	0.020321	-0.037518	-0.621040	-0.167703	0.590791	0.388531	-0.622387	-0.564180	-0.378655
10459	9.047479	-0.742120	-3.737631	-0.549830	0.016638	-0.030406	-0.620063	-0.166588	0.591914	0.386338	-0.624624	-0.561473	-0.381229
10460	9.086071	-0.693865	-3.711642	-0.540679	0.023703	-0.018829	-0.620763	-0.166437	0.589124	0.384361	-0.627098	-0.558519	-0.383499
10461	9.153213	-0.655154	-3.637258	-0.540766	0.012898	-0.018748	-0.621038	-0.167980	0.589530	0.382330	-0.629397	-0.555724	-0.385816
10462	9.061655	-0.688636	-3.673006	-0.544407	0.011135	-0.022340	-0.621752	-0.165316	0.589843	0.380121	-0.631930	-0.552853	-0.387978
10463	9.081140	-0.662236	-3.682992	-0.544383	0.001903	0.002495	-0.623017	-0.165037	0.591254	0.378088	-0.634550	-0.549804	-0.390015
10464	9.100496	-0.713304	-3.713860	-0.555179	0.009036	0.016478	-0.622031	-0.165880	0.591097	0.375999	-0.637578	-0.546341	-0.391957
10465	9.037912	-0.630624	-3.695369	-0.549576	0.030531	0.027024	-0.622039	-0.163774	0.589861	0.374402	-0.640252	-0.542681	-0.394205
10466	9.129044	-0.703454	-3.656017	-0.558641	0.041530	0.011819	-0.623442	-0.163909	0.589451	0.372565	-0.642963	-0.538975	-0.396611
10467	9.131239	-0.652387	-3.603431	-0.544213	0.019717	0.025396	-0.623161	-0.163766	0.588192	0.370908	-0.645629	-0.535414	-0.398651
10468	9.177087	-0.703576	-3.627084	-0.541456	0.023312	0.025410	-0.624292	-0.161801	0.588221	0.369183	-0.648467	-0.531774	-0.400513
10469	9.147981	-0.780844	-3.645513	-0.544202	0.016095	0.027176	-0.625562	-0.160395	0.587966	0.367500	-0.651149	-0.528174	-0.402468
10470	9.128950	-0.856093	-3.717138	-0.558817	0.001794	0.021775	-0.625428	-0.158996	0.588539	0.365272	-0.654215	-0.524567	-0.404239
10471	9.152546	-0.800055	-3.621142	-0.517122	-0.005563	0.017008	-0.625715	-0.157879	0.589951	0.363634	-0.656737	-0.521436	-0.405674
10472	9.085236	-0.838629	-3.673780	-0.557095	-0.001647	0.002346	-0.625441	-0.155911	0.588152	0.361214	-0.659581	-0.518094	-0.407500
10473	9.099751	-0.790267	-3.655009	-0.544309	0.009984	0.005086	-0.625723	-0.155633	0.588996	0.359282	-0.662022	-0.514748	-0.409485
10474	9.101869	-0.867612	-3.654149	-0.544284	0.014526	0.000626	-0.626004	-0.155631	0.588718	0.357164	-0.664592	-0.511385	-0.411384
10475	9.102093	-0.848401	-3.673694	-0.553428	0.003743	0.002358	-0.624883	-0.155072	0.588156	0.355025	-0.667093	-0.508005	-0.413371
10476	9.113943	-0.845878	-3.644742	-0.558913	0.005684	-0.010102	-0.626858	-0.152826	0.588754	0.352515	-0.669695	-0.504701	-0.415354
10477	9.130988	-0.855803	-3.668817	-0.566211	-0.000593	-0.009261	-0.626297	-0.152687	0.588471	0.350062	-0.672174	-0.501359	-0.417466
10478	9.121491	-0.819509	-3.671626	-0.544444	-0.012531	0.004340	-0.624752	-0.152970	0.588457	0.347665	-0.674936	-0.498079	-0.418936
10479	9.108976	-0.853006	-3.630158	-0.541797	-0.010504	-0.022190	-0.625594	-0.153252	0.589579	0.345331	-0.677170	-0.495148	-0.420732
10480	9.109609	-0.751709	-3.662701	-0.566290	0.002329	-0.033156	-0.625596	-0.152976	0.590700	0.342454	-0.679553	-0.492061	-0.422859
10481	9.135952	-0.800192	-3.659779	-0.549141	-0.012096	-0.040830	-0.625030	-0.153816	0.590128	0.339846	-0.681638	-0.489297	-0.424809
10482	9.143567	-0.800542	-3.708112	-0.572037	-0.044428	-0.040010	-0.623906	-0.154525	0.591790	0.336358	-0.684352	-0.486548	-0.426377
10483	9.114948	-0.858814	-3.779912	-0.537600	-0.054394	-0.051941	-0.622639	-0.155657	0.594285	0.333397	-0.686586	-0.484286	-0.427684
10484	9.004770	-0.766682	-3.843617	-0.537561	-0.049928	-0.048437	-0.620534	-0.155523	0.594550	0.330239	-0.689001	-0.481958	-0.428877
10485	9.086504	-0.713609	-3.776662	-0.553836	-0.029955	-0.055807	-0.618982	-0.157348	0.594239	0.327253	-0.691073	-0.479418	-0.430676
10486	9.048012	-0.730433	-3.800586	-0.562841	-0.026441	-0.041789	-0.617577	-0.157918	0.596320	0.324014	-0.693485	-0.476601	-0.432371
10487	8.958967	-0.684017	-3.810650	-0.557258	0.000635	-0.050748	-0.616032	-0.158345	0.597002	0.321310	-0.695337	-0.473730	-0.434564
10488	8.960723	-0.668954	-3.719001	-0.552671	0.005936	-0.041883	-0.615189	-0.158629	0.597692	0.318504	-0.697368	-0.470768	-0.436590
10489	9.130822	-0.746586	-3.595130	-0.556416	-0.001097	-0.057788	-0.616019	-0.161146	0.596554	0.315734	-0.699134	-0.467979	-0.438771
10490	9.249606	-0.791393	-3.684193	-0.546461	-0.014725	-0.048718	-0.617695	-0.163387	0.597103	0.312751	-0.701205	-0.465279	-0.440470
10491	9.173107	-0.757563	-3.761790	-0.568640	-0.054783	-0.091202	-0.614603	-0.164238	0.597909	0.309018	-0.703180	-0.463152	-0.442194
10492	9.084459	-0.616932	-3.777738	-0.549025	-0.072241	-0.163405	-0.612345	-0.167614	0.600233	0.304438	-0.704676	-0.462377	-0.443798
10493	9.073884	-0.458081	-3.893064	-0.565859	-0.096495	-0.260739	-0.607415	-0.171556	0.602111	0.298846	-0.705400	-0.462882	-0.445918
10494	9.048505	-0.393414	-4.012151	-0.536437	-0.144562	-0.339709	-0.603454	-0.179427	0.605914	0.292185	-0.705781	-0.465107	-0.447412
10495	8.754226	-0.211826	-4.255414	-0.553785	-0.140524	-0.380655	-0.596111	-0.190107	0.609381	0.285252	-0.705654	-0.467624	-0.449457
10496	8.774705	-0.043217	-4.324980	-0.546263	-0.071670	-0.425193	-0.590169	-0.200777	0.610622	0.278328	-0.704563	-0.470488	-0.452511
10497	8.856413	0.131080	-4.196554	-0.558733	-0.055927	-0.365247	-0.585494	-0.210885	0.612158	0.272217	-0.703777	-0.472205	-0.455652
10498	9.020472	0.057366	-4.224946	-0.541816	0.019437	-0.337178	-0.582925	-0.220416	0.610361	0.266980	-0.702591	-0.473319	-0.459410
10499	9.139394	0.220915	-4.231763	-0.550578	0.022203	-0.238173	-0.580221	-0.229115	0.611368	0.262868	-0.702202	-0.472850	-0.462845
10500	9.118751	0.399556	-4.284472	-0.570459	0.011895	-0.183473	-0.579756	-0.238636	0.608189	0.258553	-0.702648	-0.471543	-0.465921
10501	8.964423	0.419816	-4.291740	-0.548539	-0.000455	-0.126553	-0.577204	-0.243963	0.606575	0.255277	-0.703489	-0.469614	-0.468401
10502	8.716738	0.417755	-4.098081	-0.551663	0.023722	-0.013564	-0.575650	-0.246352	0.607377	0.252910	-0.705293	-0.466006	-0.470571
10503	8.811176	0.460537	-4.118015	-0.545812	0.059233	0.042929	-0.579283	-0.249697	0.604294	0.251810	-0.707120	-0.461385	-0.472967
10504	8.924329	0.387326	-4.117349	-0.567293	0.089643	0.079659	-0.579274	-0.251369	0.601200	0.250695	-0.709200	-0.455948	-0.475709
10505	8.964634	0.237363	-4.096399	-0.543375	0.101578	0.141778	-0.584603	-0.251906	0.597880	0.250944	-0.711472	-0.449692	-0.478134
10506	8.893750	0.141570	-4.027579	-0.547557	0.140929	0.174189	-0.588374	-0.255382	0.591720	0.251446	-0.713750	-0.442796	-0.480902
10507	9.003379	-0.173128	-4.000051	-0.547649	0.122973	0.167202	-0.594551	-0.254512	0.587443	0.252057	-0.716002	-0.435968	-0.483467
10508	8.982409	-0.302554	-3.848767	-0.559684	0.103477	0.136191	-0.596362	-0.256876	0.582957	0.251663	-0.718288	-0.429639	-0.485941
10509	9.815385	-0.125808	-4.117649	-0.532464	0.145632	0.056839	-0.600137	-0.259231	0.577229	0.251608	-0.719231	-0.424369	-0.489195
10510	8.721746	0.552844	-3.746813	-0.569733	0.054468	-0.017501	-0.603774	-0.261452	0.573039	0.249143	-0.720677	-0.420367	-0.491777
10511	7.995417	1.190016	-3.455744	-0.556574	0.175550	-0.071250	-0.606278	-0.265917	0.568817	0.247683	-0.720312	-0.416550	-0.496276
10512	8.442781	1.868116	-3.553314	-0.557881	0.265547	-0.050404	-0.609780	-0.267160	0.565615	0.246801	-0.719290	-0.412039	-0.501931
10513	9.807618	1.660198	-4.123070	-0.564555	0.327537	-0.008121	-0.617204	-0.269214	0.556282	0.247031	-0.717884	-0.406474	-0.508327
10514	10.072889	1.127823	-4.351867	-0.543372	0.230774	0.220955	-0.624209	-0.270712	0.547651	0.248792	-0.719265	-0.398321	-0.511958
10515	9.352707	0.936335	-4.008066	-0.558365	0.205706	0.397673	-0.632364	-0.266180	0.539372	0.252176	-0.722211	-0.387535	-0.514426
10516	8.672347	1.252672	-3.575749	-0.540100	0.068245	0.435767	-0.640247	-0.260116	0.533344	0.254850	-0.726772	-0.377030	-0.514493
10517	8.635836	1.303578	-3.201739	-0.566584	0.072224	0.406221	-0.644602	-0.258407	0.528222	0.257046	-0.731004	-0.366645	-0.514910
10518	9.411379	1.561753	-2.874623	-0.552485	0.025451	0.400657	-0.649241	-0.256137	0.523247	0.258787	-0.735620	-0.356625	-0.514500
10519	9.621931	1.358279	-2.737321	-0.555328	-0.123785	0.367934	-0.651905	-0.256403	0.520748	0.259238	-0.741326	-0.347884	-0.512062
10520	9.969778	0.968939	-3.583984	-0.543493	-0.287589	0.349678	-0.651916	-0.253881	0.521054	0.258337	-0.748556	-0.340259	-0.507099
10521	9.283813	0.094775	-3.003061	-0.564261	-0.400704	0.300310	-0.647420	-0.255588	0.525336	0.255960	-0.756458	-0.333806	-0.500828
10522	8.919193	-0.210621	-3.124814	-0.557798	-0.363281	0.238124	-0.641671	-0.255200	0.531448	0.253134	-0.763572	-0.328010	-0.495268
10523	9.444833	-0.645027	-3.270481	-0.565614	-0.415541	0.149064	-0.635777	-0.255795	0.537549	0.249083	-0.770421	-0.323834	-0.489430
10524	9.533733	-0.993853	-3.696811	-0.553329	-0.337771	0.112453	-0.627917	-0.256531	0.542934	0.245204	-0.776272	-0.319821	-0.484759
10525	9.427996	-1.170506	-3.839678	-0.546703	-0.321904	0.146012	-0.620475	-0.258684	0.553062	0.241996	-0.781944	-0.315334	-0.480174
10526	9.250866	-0.831201	-3.864974	-0.558275	-0.272236	0.138503	-0.615425	-0.258994	0.558333	0.238665	-0.787227	-0.310490	-0.476349
10527	8.874045	-0.801895	-3.809221	-0.553171	-0.307083	0.098892	-0.612060	-0.258734	0.562225	0.234978	-0.792366	-0.306555	-0.472192
10528	8.801947	-1.017425	-3.951698	-0.538581	-0.304405	0.092818	-0.605605	-0.259758	0.570694	0.231301	-0.797456	-0.302738	-0.467882
10529	8.609346	-0.902661	-3.957554	-0.551020	-0.287744	0.147393	-0.599154	-0.259087	0.575405	0.228199	-0.802575	-0.297911	-0.463732
10530	8.441362	-1.016301	-4.134868	-0.539975	-0.280735	0.161593	-0.594970	-0.253932	0.581859	0.225257	-0.807741	-0.292831	-0.459417
10531	8.516064	-0.878031	-4.363645	-0.553294	-0.220989	0.139883	-0.590506	-0.248497	0.588173	0.222416	-0.812093	-0.287760	-0.456323
10532	8.517012	-0.895770	-4.493929	-0.539701	-0.213568	0.109923	-0.586183	-0.242922	0.594630	0.219375	-0.816233	-0.283183	-0.453262
10533	8.288077	-0.961995	-4.879494	-0.559723	-0.214984	0.076044	-0.582422	-0.237629	0.601927	0.215854	-0.820105	-0.279037	-0.450525
10534	8.588999	-0.914804	-4.759608	-0.561384	-0.175171	0.061688	-0.577397	-0.232053	0.607819	0.212218	-0.823635	-0.274857	-0.448377
10535	8.627855	-1.191585	-4.923297	-0.544764	-0.129991	0.038584	-0.573197	-0.230112	0.611163	0.209062	-0.826400	-0.271072	-0.447075
10536	8.500600	-1.171919	-4.998251	-0.544871	-0.137001	0.015606	-0.569287	-0.225927	0.614532	0.205481	-0.829203	-0.267617	-0.445624
10537	8.390013	-1.127934	-5.032423	-0.531835	-0.091219	0.026077	-0.567469	-0.225103	0.618442	0.202627	-0.831451	-0.263974	-0.444914
10538	8.428539	-1.062657	-4.989709	-0.544536	-0.087581	0.029459	-0.563255	-0.225962	0.620917	0.199422	-0.833839	-0.260063	-0.444198
10539	8.308833	-1.036015	-5.100996	-0.574315	-0.059532	0.030692	-0.564385	-0.224844	0.622616	0.196055	-0.835951	-0.255821	-0.444189
10540	8.395308	-0.975631	-5.019631	-0.531685	-0.063298	0.027697	-0.561851	-0.225964	0.620627	0.193170	-0.838009	-0.251946	-0.443790
10541	8.424652	-0.934916	-5.049121	-0.564229	-0.023259	0.001428	-0.560726	-0.226955	0.622705	0.189882	-0.839561	-0.248131	-0.444425
10542	8.474790	-0.939641	-4.981479	-0.553236	-0.001612	-0.006531	-0.560158	-0.228357	0.622407	0.186629	-0.840938	-0.244383	-0.445276
10543	8.510732	-1.007533	-4.980769	-0.567676	0.011056	-0.005010	-0.561417	-0.229192	0.621569	0.183390	-0.842115	-0.240500	-0.446509
10544	8.482107	-0.978535	-5.010050	-0.533048	0.041733	-0.027795	-0.561131	-0.230315	0.621834	0.180491	-0.842882	-0.237123	-0.448046
10545	8.461823	-0.948530	-4.870212	-0.554654	0.063212	-0.001647	-0.562662	-0.232823	0.618464	0.177749	-0.843511	-0.233095	-0.450067
10546	8.414396	-0.914974	-4.962342	-0.536469	0.061274	0.003884	-0.563638	-0.234220	0.617618	0.175160	-0.844222	-0.229072	-0.451812
10547	8.519436	-0.812899	-4.765484	-0.547185	0.086338	0.028400	-0.564186	-0.236874	0.615218	0.172915	-0.844702	-0.224509	-0.454065
10548	8.636009	-0.780285	-4.843326	-0.556273	0.073592	0.049635	-0.567693	-0.237139	0.613145	0.170456	-0.845525	-0.219479	-0.455918
10549	8.631496	-0.698092	-4.844237	-0.548993	0.080816	0.044377	-0.570206	-0.239642	0.608943	0.168289	-0.846070	-0.214637	-0.458013
