# Supplementary material for: Identification of Haptic Based Guiding Using Hard Reins
Source: PLoS One. 2015 Jul 22;10(7):e0132020. doi: 10.1371/journal.pone.0132020 (PMC4511788; doi:10.1371/journal.pone.0132020)
Supplement: S2 File — (ZIP) [file pone.0132020.s002.zip › MotionData2/Subject10/T2/gh2.txt]

// Start Time: 0
// Sample rate: 25.0Hz
// Scenario: 4.9
// Firmware Version: 2.6.1
Counter	Acc_X	Acc_Y	Acc_Z	Gyr_X	Gyr_Y	Gyr_Z	Mag_X	Mag_Y	Mag_Z	Quat_w	Quat_x	Quat_y	Quat_z
9638	-2.739143	0.038741	9.475657	-0.023354	0.037768	-0.047497	-0.051455	0.350822	-0.708568	-0.420057	-0.128157	-0.054658	0.896739
9639	-2.741514	0.028998	9.441895	-0.026763	0.030432	-0.056731	-0.051322	0.350815	-0.709083	-0.419051	-0.128293	-0.055389	0.897145
9640	-2.765543	0.009440	9.364587	-0.026903	0.024983	-0.043802	-0.051851	0.351904	-0.708307	-0.418347	-0.128388	-0.056066	0.897418
9641	-2.799258	0.002154	9.364170	-0.021771	0.019533	-0.030848	-0.051715	0.351357	-0.709080	-0.417803	-0.128404	-0.056557	0.897638
9642	-2.775566	0.091349	9.404047	0.004453	0.021391	-0.030722	-0.049772	0.351886	-0.707809	-0.417283	-0.128709	-0.056611	0.897833
9643	-2.886768	0.163808	9.552843	0.041954	0.037888	-0.018569	-0.050033	0.352289	-0.708064	-0.416774	-0.129610	-0.056079	0.897973
9644	-2.920559	0.173429	9.571865	0.058353	0.040700	0.004580	-0.049510	0.351211	-0.707811	-0.416713	-0.130751	-0.055233	0.897889
9645	-2.886727	0.154103	9.528705	0.065995	0.039863	0.028618	-0.047668	0.349015	-0.710399	-0.416985	-0.131950	-0.054161	0.897652
9646	-2.877063	0.144048	9.396638	0.070101	0.019838	0.054513	-0.048186	0.345682	-0.708339	-0.417779	-0.132870	-0.052795	0.897228
9647	-2.853012	0.153547	9.346589	0.097913	0.016267	0.073118	-0.046474	0.342686	-0.710411	-0.418788	-0.133967	-0.050840	0.896708
9648	-2.838543	0.153675	9.375529	0.094306	-0.003806	0.087898	-0.044900	0.340774	-0.711711	-0.420161	-0.134697	-0.048756	0.896071
9649	-2.865078	0.158515	9.399353	0.097875	-0.005652	0.081457	-0.045417	0.338507	-0.710550	-0.421334	-0.135411	-0.046602	0.895527
9650	-2.799755	0.110703	9.449698	0.091104	0.003436	0.062032	-0.046177	0.334608	-0.711704	-0.422209	-0.136221	-0.044701	0.895089
9651	-2.751586	0.120448	9.457485	0.042132	-0.000277	0.058099	-0.045650	0.333254	-0.712094	-0.423104	-0.136534	-0.043668	0.894670
9652	-2.727360	0.096554	9.490980	0.019611	0.006955	0.035826	-0.044471	0.331357	-0.712362	-0.423705	-0.136778	-0.043148	0.894373
9653	-2.761434	0.163733	9.458000	-0.010167	0.006911	0.031980	-0.044467	0.332284	-0.713776	-0.424266	-0.136748	-0.043196	0.894110
9654	-2.795689	0.269406	9.425558	-0.010089	0.000475	0.017218	-0.045123	0.331101	-0.711842	-0.424608	-0.136609	-0.043201	0.893968
9655	-2.800749	0.317298	9.363775	-0.029376	-0.000460	0.015274	-0.044852	0.331211	-0.714031	-0.424928	-0.136271	-0.043581	0.893849
9656	-2.801022	0.375038	9.364582	-0.038052	-0.000497	0.004152	-0.045644	0.332308	-0.712609	-0.425115	-0.135865	-0.044114	0.893796
9657	-2.733705	0.413708	9.377754	-0.013505	-0.009609	0.000600	-0.046433	0.333935	-0.712088	-0.425138	-0.135489	-0.044170	0.893840
9658	-2.637517	0.461855	9.331322	-0.016986	-0.037018	-0.001219	-0.047211	0.333140	-0.711825	-0.425217	-0.134604	-0.044032	0.893943
9659	-2.801518	0.486231	9.519755	-0.011679	-0.022436	-0.004916	-0.048777	0.334501	-0.711811	-0.425149	-0.134011	-0.043950	0.894068
9660	-2.840067	0.486547	9.634614	0.012781	0.015972	-0.001163	-0.049814	0.332906	-0.711290	-0.425090	-0.134328	-0.043729	0.894060
9661	-2.608553	0.462603	9.533227	-0.003133	0.050755	0.010712	-0.047718	0.332053	-0.713621	-0.425216	-0.135130	-0.044064	0.893862
9662	-2.531404	0.452454	9.334580	-0.027692	0.037961	0.011536	-0.046175	0.334070	-0.711704	-0.425494	-0.135506	-0.044723	0.893640
9663	-2.665997	0.365408	9.284098	-0.031209	0.032465	0.015218	-0.045526	0.334867	-0.711966	-0.425794	-0.135741	-0.045383	0.893429
9664	-2.839416	0.338980	9.394922	0.024746	0.025210	0.026580	-0.045521	0.333655	-0.712224	-0.426199	-0.136350	-0.044953	0.893164
9665	-2.878235	0.394457	9.460146	0.040621	0.014220	0.014675	-0.044610	0.334311	-0.712745	-0.426309	-0.136877	-0.044178	0.893070
9666	-2.817800	0.361111	9.522650	-0.015197	0.015950	-0.001296	-0.045004	0.334323	-0.711970	-0.426351	-0.136954	-0.044462	0.893024
9667	-2.776479	0.289003	9.517223	-0.027429	0.032393	-0.001379	-0.043827	0.332829	-0.712237	-0.426344	-0.137210	-0.045104	0.892956
9668	-2.795896	0.317916	9.541451	-0.032873	0.034258	0.017046	-0.042793	0.334165	-0.711859	-0.426722	-0.137481	-0.045805	0.892698
9669	-2.743301	0.406693	9.442374	-0.020783	0.015123	0.028211	-0.042796	0.334970	-0.711987	-0.427240	-0.137511	-0.046097	0.892430
9670	-2.801362	0.447245	9.375193	-0.043599	0.017837	0.028088	-0.041759	0.335232	-0.711481	-0.427860	-0.137406	-0.046820	0.892112
9671	-2.893367	0.533817	9.418754	-0.054230	-0.007750	0.040063	-0.042549	0.337394	-0.711217	-0.428704	-0.136759	-0.047472	0.891771
9672	-2.927524	0.620374	9.424449	-0.033332	-0.018679	0.047563	-0.042162	0.338597	-0.711348	-0.429684	-0.136109	-0.047647	0.891390
9673	-2.816693	0.637866	9.550544	-0.077109	-0.026013	0.054738	-0.043472	0.339963	-0.710565	-0.430870	-0.134963	-0.048492	0.890946
9674	-2.627832	0.462671	9.564251	-0.064888	-0.036898	0.072367	-0.042698	0.342102	-0.710828	-0.432383	-0.133740	-0.049003	0.890369
9675	-2.912344	0.460963	9.230332	-0.053018	-0.056943	0.098292	-0.044793	0.345087	-0.710295	-0.434308	-0.132297	-0.049026	0.889646
9676	-3.100662	0.536354	9.577674	0.081534	-0.014741	0.124734	-0.044267	0.343470	-0.710171	-0.436338	-0.132790	-0.046985	0.888689
9677	-2.790910	0.289581	9.694718	0.121049	-0.000023	0.132317	-0.043605	0.341037	-0.710821	-0.438344	-0.133914	-0.044315	0.887670
9678	-2.582229	-0.009125	9.457249	0.040695	0.001741	0.124550	-0.043335	0.338215	-0.710567	-0.440439	-0.134338	-0.043139	0.886626
9679	-2.881264	0.011612	9.363538	-0.009017	-0.033135	0.102191	-0.042420	0.338195	-0.711603	-0.442276	-0.133697	-0.042593	0.885835
9680	-2.741827	0.085998	9.226665	0.034572	-0.039425	0.113500	-0.042933	0.337253	-0.712243	-0.444230	-0.133327	-0.041194	0.884978
9681	-2.506894	0.360540	9.175100	-0.005729	-0.038541	0.102216	-0.043718	0.337537	-0.711593	-0.446056	-0.132612	-0.040554	0.884196
9682	-2.403612	0.453271	9.499003	0.087252	-0.046700	0.091621	-0.044364	0.336736	-0.711846	-0.447501	-0.132565	-0.038219	0.883577
9683	-2.657241	0.558352	9.421301	0.296403	-0.047432	0.085284	-0.046020	0.328951	-0.712865	-0.448221	-0.134370	-0.032196	0.883179
9684	-2.662653	0.686080	9.490250	0.081842	-0.036691	0.089711	-0.045333	0.322868	-0.715702	-0.449607	-0.134441	-0.030045	0.882540
9685	-2.297679	0.984599	9.339423	-0.341925	-0.022483	0.080161	-0.045880	0.327063	-0.713381	-0.451918	-0.130941	-0.035511	0.881682
9686	-2.248017	0.674019	9.239519	-0.389166	-0.029804	0.092872	-0.045414	0.339969	-0.712222	-0.454566	-0.126889	-0.041721	0.880641
9687	-2.395116	0.683213	9.199871	-0.183680	-0.009453	0.108641	-0.046893	0.349284	-0.709505	-0.456929	-0.125062	-0.044423	0.879546
9688	-2.333118	0.838264	9.481058	0.018403	0.010895	0.120700	-0.043264	0.351668	-0.708890	-0.459113	-0.125452	-0.043777	0.878385
9689	-2.354011	0.680406	9.761884	0.216267	-0.019941	0.140211	-0.044807	0.347917	-0.709522	-0.461030	-0.127124	-0.039238	0.877355
9690	-2.127264	0.654852	9.895657	0.376082	-0.038124	0.100449	-0.046439	0.336348	-0.712601	-0.461854	-0.129927	-0.031895	0.876808
9691	-1.987406	0.637595	9.692696	0.533850	-0.047120	0.075430	-0.045981	0.322072	-0.715440	-0.461780	-0.133958	-0.021672	0.876553
9692	-2.097533	0.484024	9.871936	0.539698	-0.050918	0.029322	-0.046294	0.305651	-0.718660	-0.460860	-0.137985	-0.011529	0.876604
9693	-2.108290	0.706677	9.562921	0.203799	-0.065999	-0.016662	-0.048846	0.294111	-0.719931	-0.460001	-0.138555	-0.007174	0.877012
9694	-2.404746	0.194326	9.754593	-0.096816	-0.081055	-0.032917	-0.050654	0.291974	-0.720689	-0.459669	-0.136169	-0.008078	0.877552
9695	-1.973234	0.695019	9.592821	-0.675086	-0.087241	-0.094907	-0.052787	0.304104	-0.719381	-0.459791	-0.128230	-0.019197	0.878510
9696	-2.357201	0.339067	9.843477	-1.202027	-0.100850	-0.158466	-0.056198	0.337801	-0.712651	-0.459965	-0.115240	-0.039644	0.879534
9697	-1.984508	1.031090	9.386203	-0.558391	-0.103681	-0.147832	-0.060224	0.362233	-0.705921	-0.458685	-0.107974	-0.048654	0.880672
9698	-2.142019	0.683413	9.111025	0.505327	-0.063964	-0.075121	-0.062027	0.358750	-0.706937	-0.456353	-0.111331	-0.039195	0.881936
9699	-2.324094	0.437100	8.945052	0.959194	-0.004891	-0.033223	-0.063467	0.334121	-0.712466	-0.453538	-0.119787	-0.022088	0.882874
9700	-2.433902	0.226651	9.375528	0.724369	-0.021740	-0.069455	-0.064391	0.308425	-0.716715	-0.450547	-0.125859	-0.009131	0.883790
9701	-2.775828	0.157160	9.654597	0.536070	-0.058735	-0.133122	-0.067164	0.290410	-0.720816	-0.446802	-0.129465	0.000694	0.885215
9702	-2.651688	0.425410	9.937951	0.184510	-0.117679	-0.161586	-0.069183	0.276440	-0.722607	-0.443442	-0.128960	0.004730	0.886965
9703	-2.479561	0.715731	9.612389	0.268299	-0.128503	-0.162072	-0.076172	0.269648	-0.724355	-0.439818	-0.128925	0.010314	0.888725
9704	-2.165814	0.647302	9.820783	0.163200	-0.101124	-0.144175	-0.077307	0.260390	-0.724350	-0.436798	-0.128520	0.013867	0.890223
9705	-1.896270	0.744277	9.882265	0.154285	-0.044410	-0.135074	-0.082786	0.261818	-0.721991	-0.433942	-0.128944	0.016725	0.891509
9706	-1.941374	1.102309	9.786053	0.026004	-0.006109	-0.115498	-0.084710	0.257251	-0.724035	-0.431791	-0.129027	0.017080	0.892534
9707	-2.088502	1.113598	9.655222	0.187081	-0.009623	-0.123910	-0.084417	0.250647	-0.725712	-0.429049	-0.130330	0.020242	0.893600
9708	-2.419414	1.242023	9.413906	0.001350	-0.048236	-0.122961	-0.085967	0.246643	-0.724673	-0.426804	-0.129456	0.020496	0.894796
9709	-2.444331	1.404863	9.209532	0.258685	-0.073564	-0.135469	-0.088286	0.241023	-0.724914	-0.423629	-0.130242	0.025445	0.896062
9710	-2.471375	1.015836	9.429451	0.062933	-0.088429	-0.136422	-0.091649	0.238091	-0.726303	-0.420956	-0.129186	0.027101	0.897426
9711	-2.279522	1.228019	9.458220	0.043677	-0.077479	-0.146691	-0.093473	0.237317	-0.725132	-0.418116	-0.128097	0.028168	0.898875
9712	-1.829224	1.340303	9.670422	0.015675	-0.071960	-0.141295	-0.096965	0.233984	-0.726391	-0.415471	-0.126939	0.028824	0.900244
9713	-1.552250	1.399095	9.817848	0.047355	-0.062788	-0.154063	-0.099558	0.232396	-0.726886	-0.412492	-0.126120	0.029825	0.901696
9714	-1.882447	1.867639	9.139655	-0.100168	-0.051998	-0.164083	-0.101904	0.233232	-0.726481	-0.409728	-0.124377	0.028168	0.903250
9715	-1.605482	1.926283	9.243875	0.015296	-0.019831	-0.156159	-0.102428	0.235113	-0.727119	-0.406814	-0.124062	0.028275	0.904606
9716	-2.170803	1.698311	9.739463	0.080278	-0.007996	-0.154019	-0.103979	0.232311	-0.726851	-0.403809	-0.124581	0.029543	0.905839
9717	-2.786220	1.330823	9.565347	-0.015960	-0.010920	-0.151737	-0.103715	0.230833	-0.726596	-0.401047	-0.124204	0.029007	0.907135
9718	-2.709117	1.338147	9.551767	0.014976	-0.020774	-0.091574	-0.105267	0.230566	-0.728127	-0.399319	-0.123923	0.029351	0.907924
9719	-2.009929	1.320675	9.663660	-0.034028	-0.025271	-0.078868	-0.105264	0.228827	-0.727357	-0.397907	-0.123118	0.028762	0.908672
9720	-1.740724	1.474157	9.365888	0.000632	-0.062580	-0.054633	-0.108640	0.228855	-0.728359	-0.396855	-0.121940	0.029270	0.909275
9721	-1.620639	1.555098	9.046504	-0.088821	-0.086384	-0.049507	-0.109949	0.230885	-0.728347	-0.396074	-0.119562	0.028262	0.909962
9722	-1.866419	1.540807	9.231234	-0.010197	-0.086296	-0.028817	-0.112558	0.231865	-0.727297	-0.395514	-0.117850	0.028823	0.910412
9723	-2.138382	1.454140	9.371497	-0.011666	-0.097367	-0.049119	-0.115161	0.232565	-0.727405	-0.394546	-0.115895	0.029313	0.911067
9724	-2.229088	1.773932	9.375135	-0.078062	-0.073776	-0.084581	-0.118287	0.233676	-0.727251	-0.393133	-0.113906	0.028409	0.911956
9725	-1.958195	1.592392	9.595944	-0.141925	-0.064869	-0.156887	-0.119868	0.236534	-0.725436	-0.390511	-0.111599	0.026034	0.913438
9726	-1.655682	1.839818	9.314202	-0.237002	-0.059562	-0.212747	-0.122240	0.242757	-0.723871	-0.387129	-0.108690	0.021824	0.915337
9727	-1.457045	1.640946	9.433282	-0.222532	-0.057776	-0.242193	-0.125374	0.247218	-0.724616	-0.383109	-0.105913	0.017776	0.917439
9728	-1.405729	1.499516	9.551792	-0.195170	-0.057775	-0.252199	-0.126702	0.252356	-0.722931	-0.378914	-0.103366	0.014228	0.919531
9729	-1.396851	1.153251	9.592625	-0.172124	-0.063259	-0.259440	-0.130621	0.256702	-0.722641	-0.374442	-0.100852	0.011143	0.921682
9730	-1.529735	0.705375	9.549099	-0.152161	-0.078005	-0.307290	-0.132462	0.261298	-0.721981	-0.369124	-0.098260	0.008425	0.924133
9731	-1.948025	0.979607	9.786670	-0.164219	-0.072691	-0.339693	-0.137167	0.265931	-0.720784	-0.363115	-0.095639	0.005391	0.926807
9732	-2.116460	0.916953	9.853827	-0.132499	-0.056285	-0.358942	-0.138353	0.269576	-0.720387	-0.356789	-0.093586	0.002778	0.929481
9733	-2.325595	0.801839	10.080689	-0.124991	-0.008917	-0.404205	-0.140314	0.269352	-0.718057	-0.349465	-0.092458	-0.000116	0.932376
9734	-1.935664	0.912080	9.730632	-0.191538	0.002940	-0.418389	-0.143456	0.274897	-0.718029	-0.342078	-0.091083	-0.004360	0.935237
9735	-1.347113	0.825756	9.470881	-0.139473	-0.001344	-0.369176	-0.145935	0.277740	-0.718651	-0.335389	-0.089978	-0.007489	0.937743
9736	-1.338259	0.989091	9.391644	-0.028067	-0.011129	-0.315075	-0.147116	0.279642	-0.717870	-0.329674	-0.089443	-0.008394	0.939811
9737	-1.693122	0.594606	9.613229	0.072218	-0.024633	-0.248095	-0.147620	0.275616	-0.717996	-0.324859	-0.089317	-0.007147	0.941508
9738	-2.078279	0.483488	9.704088	0.189661	-0.022542	-0.169068	-0.149033	0.270528	-0.717730	-0.321509	-0.090010	-0.003620	0.942612
9739	-1.922668	0.204948	9.766442	0.162904	-0.016896	-0.099054	-0.150177	0.265420	-0.719266	-0.319321	-0.090650	-0.000469	0.943301
9740	-2.035869	0.185604	9.803519	0.137205	-0.036958	-0.063164	-0.150018	0.258025	-0.719528	-0.317984	-0.090738	0.002357	0.943741
9741	-1.730089	0.268373	9.910746	-0.076734	-0.051670	-0.021765	-0.151975	0.258993	-0.718998	-0.317679	-0.089200	0.001315	0.943993
9742	-1.783793	0.407605	9.854590	-0.035832	-0.047938	-0.008651	-0.153151	0.260218	-0.718731	-0.317639	-0.087977	0.001049	0.944121
9743	-1.659835	0.696014	9.701372	-0.043138	-0.004032	-0.004149	-0.154840	0.259967	-0.718846	-0.317606	-0.087554	0.000366	0.944172
9744	-1.694036	0.786989	9.591915	-0.037890	0.045290	-0.019893	-0.153291	0.262372	-0.718471	-0.317360	-0.088078	-0.000551	0.944206
9745	-1.346321	0.667744	9.694301	0.018357	0.050854	-0.028827	-0.153287	0.263431	-0.720014	-0.316753	-0.089077	-0.000447	0.944316
9746	-0.889228	0.366535	9.987178	-0.105047	0.025033	-0.082911	-0.151468	0.263948	-0.720028	-0.315436	-0.088792	-0.002617	0.944780
9747	-1.918886	0.405477	9.310834	-0.335943	-0.013843	-0.137582	-0.150581	0.268518	-0.718876	-0.313397	-0.086306	-0.008994	0.945650
9748	-1.569600	0.966495	9.249952	-0.257518	0.002768	-0.133532	-0.151410	0.280494	-0.718092	-0.311434	-0.084625	-0.013997	0.946389
9749	-1.163791	0.807323	9.601950	-0.052446	-0.015245	-0.128755	-0.150384	0.283713	-0.717584	-0.309068	-0.083871	-0.014935	0.947217
9750	-1.056545	0.572975	9.952507	-0.015056	-0.081090	-0.156139	-0.153261	0.286177	-0.716274	-0.306326	-0.082100	-0.014870	0.948263
9751	-1.467103	0.728254	9.871643	-0.032630	-0.169121	-0.243789	-0.158845	0.284089	-0.716231	-0.301784	-0.078497	-0.014636	0.950026
9752	-1.749434	0.272439	9.704197	-0.142776	-0.182292	-0.330142	-0.162619	0.284270	-0.715815	-0.295860	-0.073978	-0.016647	0.952217
9753	-1.677577	0.368711	9.675014	-0.116459	-0.143906	-0.346682	-0.167711	0.287968	-0.714487	-0.289453	-0.070325	-0.018309	0.954430
9754	-0.831987	-0.029203	9.602916	0.060529	-0.081432	-0.342138	-0.172919	0.286838	-0.712388	-0.282988	-0.068896	-0.017047	0.956494
9755	-0.810345	-0.503559	10.167735	0.214124	0.011209	-0.258426	-0.174584	0.282270	-0.714177	-0.277721	-0.070086	-0.013166	0.958011
9756	-1.104295	-0.540717	10.025254	0.241446	0.065271	-0.202082	-0.172858	0.274979	-0.715738	-0.273559	-0.072526	-0.009067	0.959074
9757	-1.730959	-0.048476	10.117519	0.196792	0.098171	-0.147958	-0.168653	0.265643	-0.717576	-0.270392	-0.075305	-0.005879	0.959783
9758	-1.915753	-0.224606	10.074921	0.187996	0.136534	-0.142523	-0.165240	0.260475	-0.719920	-0.267394	-0.078827	-0.003104	0.960353
9759	-1.789654	-0.391060	9.867338	0.135793	0.112679	-0.168576	-0.160669	0.255317	-0.720088	-0.263902	-0.081568	-0.001257	0.961094
9760	-1.606123	-0.473670	9.522250	0.034595	0.029376	-0.198477	-0.158694	0.253113	-0.723319	-0.260067	-0.082211	-0.000953	0.962084
9761	-1.638074	-0.349042	9.403686	0.020610	-0.020918	-0.205859	-0.160773	0.250733	-0.721761	-0.256033	-0.081770	-0.000740	0.963203
9762	-1.520476	-0.238095	9.418341	-0.032101	-0.059292	-0.185764	-0.160900	0.252196	-0.723431	-0.252539	-0.080361	-0.001241	0.964243
9763	-1.265776	-0.048751	9.766614	0.125439	-0.049950	-0.179446	-0.162710	0.249792	-0.723932	-0.248834	-0.079871	0.001155	0.965247
9764	-0.821053	-0.282589	10.069921	0.133471	-0.058315	-0.253199	-0.164766	0.245231	-0.725461	-0.243746	-0.079314	0.003736	0.966583
9765	-1.523978	0.008582	9.798613	-0.072930	-0.035913	-0.309691	-0.167757	0.245533	-0.725565	-0.237823	-0.078101	0.001995	0.968161
9766	-1.986604	0.458810	9.469369	-0.175941	-0.017972	-0.384108	-0.169720	0.248913	-0.725677	-0.230660	-0.076828	-0.001808	0.969995
9767	-1.954314	0.761550	9.339499	-0.125190	-0.001502	-0.406038	-0.170898	0.251209	-0.725795	-0.222926	-0.076055	-0.004854	0.971852
9768	-1.413545	0.609869	9.692862	-0.073900	-0.008768	-0.429738	-0.171806	0.252547	-0.727331	-0.214715	-0.075407	-0.006790	0.973738
9769	-1.788357	0.344306	9.637633	-0.178505	-0.010854	-0.465335	-0.175717	0.255011	-0.727170	-0.205875	-0.074223	-0.010899	0.975699
9770	-1.740634	0.445242	9.579487	-0.179987	0.005514	-0.502286	-0.177824	0.259888	-0.725608	-0.196386	-0.073370	-0.015067	0.977662
9771	-1.535580	0.417074	9.665016	-0.148059	0.003655	-0.537183	-0.178609	0.262574	-0.726629	-0.186053	-0.072566	-0.018712	0.979678
9772	-1.556564	0.262746	9.571445	-0.111156	0.016464	-0.548083	-0.182255	0.264624	-0.727242	-0.175567	-0.072155	-0.021639	0.981581
9773	-1.416657	0.243782	9.572485	0.074166	0.027720	-0.521315	-0.184195	0.261824	-0.727228	-0.165175	-0.072607	-0.020949	0.983365
9774	-1.417908	-0.001615	9.569032	0.082754	0.064349	-0.495475	-0.184696	0.257122	-0.727740	-0.155442	-0.073821	-0.020153	0.984877
9775	-1.304539	-0.021027	9.454603	0.185039	0.068395	-0.395284	-0.185574	0.253067	-0.731079	-0.147321	-0.075451	-0.017209	0.986057
9776	-1.257068	0.143273	9.634972	0.224688	0.010117	-0.326707	-0.185018	0.245655	-0.732630	-0.140745	-0.076082	-0.013207	0.987030
9777	-1.260840	-0.083268	9.518946	0.248376	0.023172	-0.236151	-0.184337	0.238384	-0.733410	-0.135667	-0.077030	-0.008622	0.987718
9778	-1.732877	-0.175439	9.573256	-0.031062	-0.013466	-0.119394	-0.185226	0.236350	-0.736233	-0.133524	-0.076544	-0.009288	0.988041
9779	-1.496542	-0.196761	9.531957	0.074479	-0.025775	0.012221	-0.186913	0.236363	-0.736863	-0.133626	-0.076099	-0.007642	0.988076
9780	-1.384707	-0.396170	9.544606	0.056107	-0.053848	0.117395	-0.189259	0.237599	-0.736844	-0.136037	-0.075088	-0.006115	0.987835
9781	-1.640319	-0.372119	9.691376	0.015091	-0.079324	0.198429	-0.192121	0.238834	-0.737463	-0.139908	-0.073449	-0.005250	0.987423
9782	-1.312943	-0.270216	9.753467	0.075913	-0.092799	0.246755	-0.194601	0.240880	-0.737185	-0.144787	-0.071741	-0.003028	0.986854
9783	-1.449222	-0.011712	9.448584	0.017692	-0.080020	0.263038	-0.196420	0.240763	-0.737428	-0.149920	-0.070091	-0.002033	0.986208
9784	-1.460198	0.277556	9.625359	-0.234312	-0.098625	0.246085	-0.201135	0.248351	-0.736358	-0.155175	-0.067339	-0.005908	0.985572
9785	-1.417904	0.513758	9.729877	-0.246016	-0.053120	0.174881	-0.205085	0.258093	-0.734008	-0.158925	-0.065423	-0.010296	0.985067
9786	-1.683157	0.543044	10.006247	-0.301603	-0.007655	0.130216	-0.205904	0.268582	-0.734125	-0.162030	-0.064225	-0.015941	0.984565
9787	-1.605666	0.465985	9.938681	-0.194668	0.023509	0.114105	-0.206601	0.280019	-0.733343	-0.164491	-0.063995	-0.019600	0.984105
9788	-1.620303	0.499374	9.862204	-0.053482	0.089595	0.163629	-0.206618	0.286455	-0.734754	-0.168075	-0.065528	-0.020648	0.983377
9789	-1.504281	0.395443	8.949718	0.076830	0.090005	0.237218	-0.204025	0.289510	-0.735417	-0.172579	-0.067579	-0.018980	0.982491
9790	-1.325645	0.353370	9.205226	0.127439	0.053600	0.272606	-0.202450	0.288531	-0.737487	-0.178370	-0.069055	-0.016223	0.981403
9791	-1.185599	0.331778	9.844707	0.043719	0.005961	0.274101	-0.200893	0.290388	-0.738142	-0.183667	-0.069339	-0.014824	0.980428
9792	-1.522040	0.094013	9.454186	0.145612	-0.032430	0.237763	-0.202715	0.292679	-0.739541	-0.188747	-0.069192	-0.011449	0.979518
9793	-1.411063	0.085427	9.692731	0.005771	-0.039920	0.227840	-0.203226	0.293999	-0.742494	-0.193191	-0.068414	-0.010683	0.978715
9794	-1.242038	0.033440	9.868800	-0.081667	-0.021726	0.227376	-0.204290	0.299660	-0.741969	-0.198245	-0.067608	-0.011805	0.977747
9795	-0.980984	-0.120383	9.758666	-0.009019	-0.025237	0.236074	-0.207947	0.305600	-0.743223	-0.202858	-0.067045	-0.011381	0.976844
9796	-0.906798	-0.519996	9.638540	-0.335628	-0.029156	0.266751	-0.210586	0.316375	-0.743712	-0.208888	-0.065060	-0.017369	0.975618
9797	-1.572799	-0.361079	10.066607	-0.152244	0.029500	0.302620	-0.211537	0.326336	-0.742928	-0.214954	-0.065003	-0.019921	0.974255
9798	-1.991485	-0.533617	9.803449	0.043307	0.095571	0.342265	-0.210766	0.330080	-0.743961	-0.221966	-0.067073	-0.018955	0.972560
9799	-1.837444	-0.482783	9.805598	-0.068986	0.104671	0.365681	-0.208163	0.331914	-0.745781	-0.229099	-0.068872	-0.020165	0.970754
9800	-1.760485	-0.449349	9.689172	0.032815	0.066348	0.338572	-0.207781	0.335662	-0.746812	-0.235884	-0.070337	-0.019267	0.969041
9801	-1.829451	-0.139152	9.688077	-0.052714	0.012233	0.301289	-0.205837	0.337521	-0.746826	-0.241760	-0.070397	-0.019840	0.967576
9802	-2.042202	0.003380	9.985726	-0.003137	-0.054602	0.253634	-0.208168	0.335927	-0.747580	-0.246858	-0.069320	-0.019171	0.966379
9803	-1.842362	0.054273	9.978704	-0.135950	-0.085842	0.232712	-0.210261	0.338241	-0.746919	-0.251545	-0.067067	-0.020970	0.965291
9804	-1.647594	0.158068	9.967576	-0.151563	-0.085875	0.214178	-0.212893	0.342466	-0.743939	-0.256017	-0.064632	-0.023062	0.964233
9805	-1.055828	0.418807	9.892744	-0.063821	-0.071147	0.180463	-0.218889	0.345762	-0.743504	-0.259587	-0.063006	-0.023580	0.963374
9806	-0.843895	0.457359	9.787250	-0.133422	-0.054858	0.131180	-0.220860	0.347689	-0.741044	-0.262457	-0.061214	-0.025588	0.962660
9807	-0.656534	0.591905	9.627666	-0.059493	-0.062178	0.079886	-0.222816	0.351856	-0.743084	-0.264082	-0.059705	-0.026129	0.962296
9808	-0.733308	0.506939	9.448135	0.003882	-0.064034	0.041452	-0.226186	0.349738	-0.743701	-0.265223	-0.058407	-0.025563	0.962077
9809	-0.766701	0.427109	9.338692	0.023286	-0.087804	0.029593	-0.230609	0.348723	-0.742637	-0.265797	-0.056793	-0.024378	0.962046
9810	-0.930837	0.475132	9.407442	0.119603	-0.109667	0.027336	-0.235933	0.348233	-0.743881	-0.266437	-0.055228	-0.021351	0.962032
9811	-0.949556	0.359992	9.516066	0.188080	-0.111458	0.017538	-0.241755	0.340637	-0.744096	-0.266602	-0.054023	-0.016842	0.962144
9812	-0.915059	0.211705	9.749537	0.244171	-0.082149	0.024243	-0.248227	0.334247	-0.745333	-0.266903	-0.053653	-0.011560	0.962159
9813	-1.021862	0.386286	10.211844	0.194831	-0.021850	0.055260	-0.252872	0.327157	-0.747357	-0.267750	-0.054209	-0.007342	0.961934
9814	-1.229026	0.383420	10.901155	0.324494	0.023922	0.061367	-0.254908	0.317488	-0.749145	-0.268602	-0.056317	-0.001039	0.961603
9815	-1.738784	0.102788	10.738843	0.444494	0.000220	0.060161	-0.261072	0.301798	-0.752962	-0.269234	-0.058652	0.007853	0.961255
9816	-1.758636	0.175908	9.621148	0.199825	0.025614	0.056123	-0.260756	0.290479	-0.755798	-0.270078	-0.060115	0.011746	0.960888
9817	-1.123136	0.338392	8.928472	0.195251	0.008604	0.140134	-0.263320	0.283366	-0.757839	-0.272516	-0.061270	0.015864	0.960068
9818	-0.618498	0.686738	9.197298	0.425665	-0.023812	0.209645	-0.264569	0.272075	-0.759635	-0.276030	-0.062968	0.024544	0.958770
9819	-1.255522	0.846666	9.904081	0.553328	-0.044768	0.236124	-0.265794	0.253800	-0.761048	-0.279796	-0.065003	0.035941	0.957182
9820	-1.927227	1.188086	10.238642	0.425429	-0.046863	0.231742	-0.269887	0.236904	-0.762180	-0.283614	-0.066223	0.044771	0.955601
9821	-1.769136	1.410448	10.449660	0.308266	-0.053416	0.216385	-0.270630	0.226835	-0.762179	-0.287254	-0.066767	0.051479	0.954137
9822	-1.392807	1.327275	9.827930	0.257795	-0.069017	0.173726	-0.272141	0.215285	-0.763330	-0.290131	-0.066658	0.057151	0.952950
9823	-1.096321	1.311781	9.345621	0.025005	-0.091166	0.157833	-0.276035	0.212111	-0.762528	-0.292963	-0.064914	0.058578	0.952117
9824	-0.816237	1.216064	9.332491	0.116135	-0.076412	0.154596	-0.278878	0.207572	-0.762765	-0.295646	-0.063866	0.061563	0.951170
9825	-0.722857	1.356284	9.479346	0.241817	-0.031411	0.184691	-0.280941	0.201425	-0.761722	-0.298768	-0.064485	0.066781	0.949800
9826	-0.675449	1.529878	9.563833	0.112117	0.002279	0.189511	-0.280917	0.194442	-0.761211	-0.302204	-0.064854	0.069268	0.948509
9827	-0.694939	1.573144	9.564258	-0.094304	0.007487	0.169997	-0.282213	0.193115	-0.761073	-0.305521	-0.064191	0.067845	0.947594
9828	-0.846987	1.606133	9.450488	-0.225380	0.016389	0.137935	-0.281967	0.197941	-0.761844	-0.308407	-0.062846	0.063778	0.947031
9829	-0.627386	1.558616	9.497477	-0.281232	0.025467	0.126574	-0.281236	0.206967	-0.758760	-0.311149	-0.061426	0.058643	0.946559
9830	-0.438257	1.328211	9.546416	-0.247970	0.036531	0.142432	-0.277889	0.218201	-0.760325	-0.314223	-0.060320	0.054020	0.945889
9831	-0.308661	1.438114	9.249130	-0.150498	0.048662	0.182595	-0.276871	0.221834	-0.758659	-0.317877	-0.060061	0.051286	0.944837
9832	-0.371436	1.462325	9.330494	-0.168771	0.047915	0.261868	-0.276373	0.226674	-0.757761	-0.323044	-0.059534	0.048235	0.943277
9833	-0.306454	1.486695	9.384249	0.073805	0.048387	0.341542	-0.274824	0.229081	-0.757258	-0.329411	-0.060529	0.049945	0.940920
9834	-0.351889	1.404427	9.272258	0.059232	0.088718	0.394014	-0.271296	0.226075	-0.758316	-0.336802	-0.062106	0.051081	0.938135
9835	-0.352089	1.460911	9.609089	0.018600	0.110696	0.438067	-0.265729	0.231396	-0.757457	-0.345073	-0.063766	0.051470	0.934992
9836	-1.024965	1.547959	10.129694	0.114877	0.165503	0.438433	-0.261815	0.230795	-0.759418	-0.353257	-0.067115	0.053164	0.931600
9837	-1.571282	1.356655	10.081108	0.085538	0.209142	0.392061	-0.255042	0.228163	-0.759730	-0.360627	-0.071134	0.054029	0.928423
9838	-1.648422	1.351260	9.955497	-0.230872	0.201354	0.340633	-0.247638	0.231566	-0.760559	-0.367405	-0.072751	0.048909	0.925920
9839	-1.358902	1.309312	10.183238	-0.336207	0.194756	0.296744	-0.240796	0.245730	-0.760865	-0.373531	-0.073563	0.041873	0.923748
9840	-1.529296	1.134631	9.852758	-0.214070	0.137194	0.252236	-0.234714	0.254524	-0.761423	-0.378605	-0.074204	0.037396	0.921821
9841	-1.154955	0.970338	9.429097	-0.201657	0.095217	0.239471	-0.229795	0.261315	-0.762103	-0.383350	-0.074235	0.033478	0.920006
9842	-0.639886	1.150158	9.654852	-0.101566	0.044157	0.219762	-0.226444	0.268006	-0.761097	-0.387576	-0.074042	0.031729	0.918312
9843	-0.819089	1.338764	10.039870	0.072297	0.018576	0.168979	-0.224362	0.268515	-0.761628	-0.390552	-0.074792	0.033347	0.916931
9844	-1.127861	1.381264	9.984778	-0.014301	0.020005	0.065161	-0.223955	0.265543	-0.762790	-0.391763	-0.074925	0.033160	0.916411
9845	-1.397205	1.230434	9.651310	-0.202748	0.034221	-0.007801	-0.224867	0.266756	-0.763425	-0.391914	-0.073937	0.029349	0.916556
9846	-1.223796	1.254062	9.425232	-0.259469	0.008554	-0.030189	-0.223608	0.274694	-0.760988	-0.391716	-0.071998	0.024616	0.916935
9847	-1.016125	1.177380	9.392490	-0.060750	0.016120	-0.027337	-0.223503	0.279410	-0.759572	-0.391282	-0.071805	0.023531	0.917163
9848	-0.726333	1.067208	9.367247	0.161381	0.000948	0.004284	-0.222179	0.274282	-0.760357	-0.391143	-0.073005	0.026622	0.917044
9849	-0.709856	1.154081	9.435827	0.190999	-0.009953	0.018290	-0.223449	0.268234	-0.761893	-0.391166	-0.074257	0.030442	0.916814
9850	-0.808682	1.159292	9.610199	0.206652	-0.004442	0.033121	-0.223806	0.261370	-0.763436	-0.391443	-0.075692	0.034450	0.916437
9851	-0.846775	1.058154	9.603624	0.185687	0.001012	0.033010	-0.222731	0.253019	-0.764220	-0.391739	-0.077072	0.038109	0.916050
9852	-0.929040	1.120383	9.558125	0.043820	0.036482	0.028539	-0.220507	0.250569	-0.764882	-0.392206	-0.077983	0.038804	0.915744
9853	-0.996448	1.103578	9.607666	-0.013842	0.067446	0.015276	-0.220758	0.248153	-0.764881	-0.392533	-0.079015	0.038248	0.915539
9854	-0.915108	1.230923	9.514199	-0.017415	0.061974	0.013419	-0.219458	0.248672	-0.765277	-0.392813	-0.079924	0.037600	0.915367
9855	-0.727083	1.236476	9.621644	-0.024208	0.050984	-0.000436	-0.216332	0.248896	-0.766331	-0.392857	-0.080564	0.036962	0.915318
9856	-0.664091	1.179685	9.861465	-0.013342	-0.013028	-0.015969	-0.215281	0.247261	-0.767369	-0.392577	-0.080155	0.036927	0.915475
9857	-0.919043	1.043228	9.501929	-0.052500	-0.020475	-0.047533	-0.215283	0.247799	-0.767368	-0.391752	-0.079271	0.036252	0.915933
9858	-1.267225	1.253252	9.213590	-0.229896	0.013878	-0.109416	-0.215815	0.250763	-0.767106	-0.390098	-0.077724	0.031893	0.916932
9859	-1.505487	1.702029	9.736123	-0.205993	0.090491	-0.155595	-0.213367	0.257450	-0.767508	-0.387594	-0.077770	0.027377	0.918136
9860	-1.908736	1.367058	10.505357	-0.041912	0.094211	-0.152933	-0.212721	0.257850	-0.767127	-0.384909	-0.079179	0.025772	0.919191
9861	-1.685941	1.140399	10.223423	-0.043815	0.080606	-0.130749	-0.211546	0.257962	-0.768036	-0.382589	-0.080323	0.024334	0.920099
9862	-1.651706	1.023872	9.895669	-0.108961	0.077904	-0.097839	-0.208820	0.261142	-0.769471	-0.381007	-0.080891	0.021708	0.920771
9863	-1.965985	1.210653	9.825747	-0.109328	0.065127	-0.075693	-0.206740	0.263256	-0.770773	-0.379788	-0.081256	0.019257	0.921297
9864	-1.995237	1.267365	9.543035	0.010969	0.023342	-0.033489	-0.205709	0.264328	-0.769881	-0.379164	-0.081702	0.019359	0.921512
9865	-1.541355	1.118776	9.444374	0.172073	-0.016597	-0.022433	-0.206598	0.261363	-0.771804	-0.378431	-0.082709	0.022800	0.921645
9866	-1.097329	1.023785	9.547998	0.173976	0.005386	-0.026129	-0.207609	0.255848	-0.773599	-0.377657	-0.084056	0.026056	0.921754
9867	-1.006709	1.230771	9.522943	0.014243	0.054646	-0.001179	-0.206807	0.251261	-0.774507	-0.377610	-0.085152	0.026096	0.921672
9868	-1.364870	1.523526	9.514105	0.010098	0.069325	0.041202	-0.204594	0.250965	-0.774782	-0.378358	-0.086404	0.025963	0.921252
9869	-1.399121	1.629272	9.503267	0.107689	0.058564	0.081391	-0.202632	0.249987	-0.776342	-0.379673	-0.088247	0.027866	0.920480
9870	-1.444822	1.610122	9.557778	0.125028	0.045831	0.102724	-0.201048	0.246990	-0.778671	-0.381348	-0.089901	0.030135	0.919556
9871	-1.551291	1.696665	9.601204	0.081220	0.031147	0.104362	-0.200251	0.244547	-0.780221	-0.383112	-0.091037	0.031825	0.918654
9872	-1.350850	1.620001	9.577996	0.040567	0.069620	0.144715	-0.198415	0.242096	-0.781394	-0.385706	-0.092454	0.032436	0.917405
9873	-1.224902	1.489996	9.476537	-0.020908	0.098879	0.166521	-0.194774	0.242856	-0.781937	-0.388836	-0.093999	0.031863	0.915945
9874	-1.291831	1.369552	9.469422	-0.092921	0.146374	0.190081	-0.189190	0.246678	-0.783266	-0.392550	-0.095756	0.029514	0.914256
9875	-1.529703	1.208185	9.553750	-0.075748	0.168386	0.230739	-0.183865	0.251034	-0.785107	-0.396983	-0.098097	0.027512	0.912154
9876	-1.696162	1.244765	9.795139	-0.116953	0.179520	0.330174	-0.177906	0.256616	-0.784638	-0.403288	-0.100181	0.024736	0.909236
9877	-2.167545	1.023429	10.066070	-0.000337	0.129525	0.423121	-0.171545	0.260434	-0.785330	-0.411004	-0.102327	0.024768	0.905534
9878	-2.560481	1.017281	9.903897	-0.004577	0.117762	0.489553	-0.165945	0.262492	-0.788331	-0.419880	-0.104098	0.024855	0.901247
9879	-2.485536	0.963864	9.716625	-0.125785	0.108616	0.529568	-0.161663	0.267263	-0.790163	-0.429679	-0.104781	0.022959	0.896588
9880	-2.438100	1.148461	10.204515	-0.213715	0.119583	0.577084	-0.155457	0.276202	-0.789566	-0.440447	-0.104742	0.019447	0.891435
9881	-2.320791	0.806759	10.109607	0.006731	0.125403	0.607746	-0.147939	0.284304	-0.790651	-0.451241	-0.106869	0.019870	0.885757
9882	-2.167264	0.934406	9.359138	0.136573	0.107189	0.546606	-0.142357	0.286796	-0.790565	-0.460612	-0.109706	0.022629	0.880505
9883	-1.744427	1.248921	9.631527	0.029588	0.117900	0.473137	-0.135311	0.283471	-0.792681	-0.468864	-0.111919	0.023215	0.875843
9884	-1.444147	0.966034	9.745576	0.059608	0.050122	0.390358	-0.131674	0.285839	-0.793737	-0.475534	-0.113104	0.024805	0.872044
9885	-1.844838	1.065317	9.464795	-0.145752	-0.017201	0.253739	-0.128808	0.286065	-0.794789	-0.480225	-0.111352	0.023093	0.869742
9886	-1.938698	1.536161	9.321705	-0.379365	-0.029666	0.122423	-0.129640	0.297379	-0.792977	-0.483125	-0.107067	0.017195	0.868810
9887	-2.023502	1.627411	9.322193	-0.226250	-0.042526	0.035535	-0.130599	0.308557	-0.791549	-0.484162	-0.104213	0.013847	0.868640
9888	-1.772210	1.505369	9.366032	-0.120928	-0.071660	0.022286	-0.131400	0.313676	-0.791155	-0.484754	-0.101726	0.012629	0.868623
9889	-1.559990	1.494311	9.526277	0.024273	-0.065951	0.041477	-0.134267	0.315585	-0.791517	-0.485365	-0.100894	0.013892	0.868359
9890	-1.557404	1.458327	9.554599	0.136168	-0.064871	0.059578	-0.137113	0.312653	-0.792267	-0.486073	-0.101008	0.017150	0.867892
9891	-1.407556	1.379508	9.634102	0.061643	-0.058487	0.080426	-0.139179	0.310246	-0.793409	-0.487282	-0.100645	0.019087	0.867215
9892	-1.358617	1.225610	9.625199	0.011560	-0.080391	0.111595	-0.140336	0.307433	-0.793916	-0.489124	-0.099256	0.020439	0.866307
9893	-1.238343	1.278650	9.588661	-0.025283	-0.068520	0.115084	-0.141121	0.309051	-0.794166	-0.491099	-0.097834	0.021043	0.865337
9894	-1.127840	1.365943	9.725332	-0.124975	-0.014738	0.099728	-0.142696	0.311364	-0.793124	-0.493021	-0.096245	0.019364	0.864461
9895	-0.919301	1.106501	9.714040	-0.113955	0.036374	0.057272	-0.142202	0.317813	-0.792610	-0.494209	-0.095751	0.017305	0.863881
9896	-0.651520	1.053211	9.451759	-0.206420	0.043547	0.019893	-0.139883	0.323699	-0.792626	-0.494925	-0.094393	0.013490	0.863688
9897	-0.827048	0.956467	9.403159	-0.224399	0.052540	-0.020821	-0.138873	0.330149	-0.791474	-0.494971	-0.093055	0.009233	0.863863
9898	-0.661228	1.065056	9.403829	-0.172460	0.036090	-0.052832	-0.137592	0.336575	-0.792381	-0.494351	-0.091917	0.005942	0.864369
9899	-0.573028	1.290208	9.767853	-0.126656	0.030579	-0.079368	-0.135278	0.341004	-0.790340	-0.493194	-0.091123	0.003527	0.865127
9900	-0.880367	1.034832	9.838213	-0.215830	0.036829	-0.077983	-0.136478	0.348945	-0.790327	-0.492213	-0.089572	-0.000569	0.865854
9901	-1.333079	0.912000	9.357008	-0.233057	0.074121	-0.127970	-0.135082	0.356334	-0.788920	-0.490390	-0.088457	-0.005322	0.866986
9902	-1.329265	1.113145	9.081430	-0.418500	0.117709	-0.168668	-0.133553	0.363447	-0.788029	-0.488138	-0.086307	-0.013887	0.868378
9903	-0.815361	1.569707	10.035943	-0.198083	0.110737	-0.134330	-0.130358	0.375660	-0.785862	-0.486102	-0.086147	-0.018340	0.869452
9904	-1.886673	0.774874	10.382044	0.014492	0.050623	-0.067642	-0.127880	0.375352	-0.787040	-0.484871	-0.087077	-0.018555	0.870042
9905	-2.566754	0.823102	10.107541	-0.257963	0.039290	-0.064415	-0.126873	0.382342	-0.785630	-0.484169	-0.085161	-0.023249	0.870510
9906	-2.581757	0.938667	10.142626	-0.223044	0.048472	-0.061491	-0.126919	0.390169	-0.782282	-0.483428	-0.083750	-0.027563	0.870933
9907	-2.082464	0.359214	9.947136	-0.201956	0.043150	-0.037331	-0.126293	0.395011	-0.781128	-0.483079	-0.082498	-0.031289	0.871120
9908	-2.154153	0.213717	9.651591	-0.303511	0.002844	-0.034083	-0.125818	0.405233	-0.779584	-0.482953	-0.079526	-0.036516	0.871262
9909	-2.032910	0.059694	9.564152	-0.166846	-0.066433	-0.029579	-0.128458	0.411875	-0.776730	-0.482738	-0.076726	-0.038584	0.871544
9910	-1.858183	-0.187935	9.509503	-0.229640	-0.135935	-0.029770	-0.130967	0.418513	-0.774135	-0.482653	-0.072049	-0.041176	0.871871
9911	-1.662600	0.257884	9.618393	-0.323010	-0.116719	0.008473	-0.135317	0.429214	-0.770366	-0.483341	-0.066897	-0.045434	0.871689
9912	-1.691658	0.292033	9.772220	-0.157702	-0.029717	0.013786	-0.136913	0.435035	-0.767779	-0.483797	-0.064800	-0.047734	0.871472
9913	-1.393531	0.450714	9.570802	-0.143142	0.028881	0.025773	-0.137979	0.440567	-0.766739	-0.484397	-0.063949	-0.050209	0.871062
9914	-1.673250	0.458975	9.335479	-0.115434	0.054516	0.040631	-0.136565	0.444051	-0.766106	-0.485175	-0.063755	-0.052552	0.870505
9915	-1.759223	0.285377	9.272235	-0.085705	0.028981	0.053748	-0.136199	0.449164	-0.764949	-0.486187	-0.063515	-0.053967	0.869871
9916	-1.804034	0.073376	9.211237	-0.080738	0.003496	0.095352	-0.134788	0.452254	-0.763415	-0.487926	-0.062827	-0.055140	0.868873
9917	-1.472754	-0.142430	9.225703	-0.042464	0.014650	0.135236	-0.133229	0.453040	-0.763685	-0.490311	-0.062856	-0.055556	0.867501
9918	-1.495043	-0.516988	9.453072	-0.085257	0.067618	0.147872	-0.130518	0.455849	-0.761905	-0.492885	-0.063292	-0.057367	0.865891
9919	-1.332036	-0.292835	10.185024	-0.144196	0.095055	0.190894	-0.124692	0.459705	-0.759506	-0.496259	-0.063753	-0.060265	0.863731
9920	-1.849429	-0.986349	10.290484	-0.137471	0.065899	0.260203	-0.121070	0.466505	-0.760689	-0.500819	-0.063775	-0.062816	0.860910
9921	-2.114764	-0.984799	9.491134	-0.367333	0.073029	0.279330	-0.116444	0.476967	-0.757377	-0.505980	-0.061716	-0.069270	0.857541
9922	-1.947867	-0.620960	8.859316	-0.132807	0.132880	0.324721	-0.109854	0.485114	-0.754983	-0.511491	-0.063037	-0.072344	0.853914
9923	-1.111395	-1.100723	9.479670	0.068090	0.157875	0.336823	-0.102056	0.485969	-0.754787	-0.516910	-0.066908	-0.072144	0.850366
9924	-1.031216	-0.665123	10.888296	0.141363	0.077612	0.402809	-0.095277	0.483593	-0.756385	-0.523415	-0.070208	-0.069854	0.846303
9925	-2.061448	-0.974133	11.171985	0.235988	-0.064970	0.428398	-0.091596	0.477206	-0.759504	-0.530393	-0.072121	-0.064343	0.842224
9926	-2.899935	-1.104420	10.142209	0.024081	-0.104622	0.399686	-0.088196	0.473531	-0.760433	-0.537178	-0.071068	-0.062101	0.838172
9927	-2.501053	-0.876176	9.119408	-0.212001	-0.061987	0.320917	-0.086521	0.477677	-0.760444	-0.542904	-0.068128	-0.064382	0.834547
9928	-2.152067	-0.265786	8.723174	-0.215386	-0.020020	0.258067	-0.085780	0.483081	-0.756718	-0.547473	-0.065732	-0.067256	0.831522
9929	-1.833662	-0.292731	9.100213	-0.066015	-0.005317	0.218203	-0.082421	0.488690	-0.756357	-0.551175	-0.065214	-0.067870	0.829064
9930	-2.002295	-0.285765	9.828425	-0.012313	-0.012661	0.212933	-0.081152	0.494608	-0.754435	-0.554709	-0.065102	-0.067507	0.826742
9931	-1.944405	-0.284974	10.025801	0.053480	-0.043676	0.210546	-0.080233	0.494312	-0.756114	-0.558159	-0.065267	-0.065723	0.824548
9932	-1.766021	-0.302990	9.578359	-0.058261	-0.020097	0.162889	-0.076706	0.490507	-0.756401	-0.560911	-0.064447	-0.066096	0.822713
9933	-1.771551	-0.161755	9.376263	-0.121036	-0.007463	0.120093	-0.076724	0.494411	-0.755757	-0.563036	-0.063138	-0.067702	0.821231
9934	-1.728141	-0.161323	9.477487	-0.082245	-0.022101	0.098164	-0.075315	0.498039	-0.754094	-0.564751	-0.061930	-0.068530	0.820076
9935	-1.837626	-0.454760	9.558760	-0.001539	-0.049447	0.102315	-0.075981	0.500611	-0.752930	-0.566484	-0.061257	-0.067719	0.818998
9936	-1.814349	-0.276451	9.628686	-0.165398	-0.063302	0.114419	-0.076509	0.502501	-0.752668	-0.568610	-0.058449	-0.069420	0.817586
9937	-1.674901	-0.188755	9.866446	-0.082137	-0.062306	0.109300	-0.076929	0.506965	-0.750091	-0.570566	-0.056667	-0.069764	0.816319
9938	-1.245937	-0.169282	9.683499	0.043749	-0.018204	0.117270	-0.077317	0.506698	-0.750345	-0.572427	-0.056982	-0.068558	0.815095
9939	-1.467570	-0.193238	9.841914	-0.196194	0.007111	0.128927	-0.075119	0.510967	-0.751003	-0.574728	-0.055032	-0.071495	0.813355
9940	-1.423363	-0.361187	9.947985	-0.210328	0.018124	0.154688	-0.074776	0.517725	-0.746631	-0.577411	-0.053080	-0.074802	0.811285
9941	-1.505382	-0.331013	10.377295	-0.511586	0.032443	0.180817	-0.071461	0.529556	-0.742279	-0.580802	-0.047957	-0.083060	0.808375
9942	-1.827126	-1.116350	10.250465	-0.978834	-0.013751	0.204391	-0.068342	0.551657	-0.732263	-0.584918	-0.036650	-0.098358	0.804272
9943	-2.546626	-1.371558	10.609817	-0.301458	-0.047785	0.242001	-0.065081	0.571330	-0.723020	-0.589108	-0.032831	-0.102277	0.800883
9944	-2.057728	-0.814067	9.436453	0.381629	0.000823	0.310917	-0.062977	0.568994	-0.725868	-0.593792	-0.037927	-0.095813	0.797992
9945	-1.409577	-0.216711	9.978943	0.528144	-0.049991	0.367101	-0.057722	0.560561	-0.730286	-0.599298	-0.044123	-0.086282	0.794639
9946	-1.786924	-0.984186	9.479800	0.666664	-0.168648	0.380935	-0.055915	0.539905	-0.738026	-0.604963	-0.050038	-0.073168	0.791304
9947	-2.174186	-0.663326	9.264659	0.430608	-0.238528	0.329983	-0.058387	0.518870	-0.748175	-0.610053	-0.051987	-0.062938	0.788144
9948	-1.986898	-0.485623	9.765759	0.226336	-0.198673	0.279043	-0.061065	0.507859	-0.750474	-0.614414	-0.051923	-0.056501	0.785243
9949	-1.427587	-0.496678	9.725219	0.138977	-0.138414	0.259150	-0.063626	0.504075	-0.755599	-0.618471	-0.051785	-0.052172	0.782362
9950	-1.235196	-0.407963	9.526633	0.027098	-0.092879	0.226217	-0.064789	0.501672	-0.755334	-0.622037	-0.050861	-0.050210	0.779719
9951	-1.578283	-0.237317	9.679443	0.027155	-0.071959	0.209549	-0.064261	0.501651	-0.756881	-0.625330	-0.050315	-0.048512	0.777224
9952	-1.640297	-0.387424	9.436730	0.105953	-0.085580	0.208131	-0.063470	0.498687	-0.756760	-0.628503	-0.050471	-0.045430	0.774837
9953	-1.429076	-0.194580	9.427004	-0.077956	-0.069299	0.206251	-0.063466	0.498279	-0.757275	-0.631818	-0.048637	-0.045413	0.772255
9954	-1.096184	-0.242041	9.424644	-0.139142	-0.056533	0.202245	-0.062968	0.502586	-0.755991	-0.635080	-0.046150	-0.046496	0.769663
9955	-1.082861	-0.001480	9.413741	-0.079894	-0.071044	0.218245	-0.063263	0.507992	-0.753157	-0.638557	-0.044264	-0.046468	0.766894
9956	-0.803063	-0.034449	9.459095	-0.093512	-0.065623	0.184956	-0.062495	0.510943	-0.752776	-0.641491	-0.042198	-0.046744	0.764541
9957	-0.716080	-0.072421	9.560186	-0.129746	-0.071259	0.138640	-0.062506	0.513231	-0.752389	-0.643770	-0.039569	-0.047514	0.762717
9958	-0.826131	-0.250757	9.532656	-0.140004	-0.047576	0.118253	-0.063311	0.517425	-0.750452	-0.645683	-0.037117	-0.048787	0.761141
9959	-0.810852	-0.426631	9.448722	-0.203350	0.020070	0.149216	-0.062309	0.524024	-0.747756	-0.648067	-0.034913	-0.051836	0.759015
9960	-0.998628	-0.472056	9.640756	-0.170748	0.084208	0.215723	-0.058968	0.531135	-0.745079	-0.651307	-0.034168	-0.055212	0.756031
9961	-1.241767	-0.539640	9.716749	-0.113582	0.104494	0.278731	-0.052089	0.534686	-0.745132	-0.655462	-0.034538	-0.057910	0.752213
9962	-1.346347	-0.342392	9.771345	-0.229460	0.091622	0.303991	-0.045361	0.540815	-0.742739	-0.660009	-0.033228	-0.062194	0.747941
9963	-1.637770	0.132691	10.279349	-0.250354	0.043960	0.287306	-0.038656	0.550990	-0.738930	-0.664392	-0.030924	-0.066133	0.743810
9964	-1.832816	0.083918	10.200036	-0.144727	-0.007271	0.231619	-0.035306	0.555815	-0.736382	-0.667890	-0.029167	-0.067889	0.740583
9965	-2.123977	-0.045674	9.758648	-0.222703	-0.016745	0.138027	-0.033254	0.561986	-0.735110	-0.670073	-0.026177	-0.070696	0.738457
9966	-1.838930	-0.185867	9.399299	-0.281657	0.005031	0.074960	-0.031747	0.570478	-0.730745	-0.671282	-0.022551	-0.074727	0.737081
9967	-1.271181	-0.457170	9.227971	-0.356482	0.014099	0.043226	-0.031282	0.579517	-0.726501	-0.672041	-0.018109	-0.079965	0.735961
9968	-1.094741	-0.550231	9.348328	-0.284718	0.028845	0.054651	-0.030310	0.589779	-0.720460	-0.672866	-0.014764	-0.084366	0.734790
9969	-1.465337	-0.690912	9.227682	-0.057861	0.045676	0.125908	-0.027220	0.596073	-0.719067	-0.674657	-0.014947	-0.085597	0.732999
9970	-1.821827	-0.738763	9.511720	-0.028832	0.036710	0.210960	-0.023456	0.597646	-0.718839	-0.677665	-0.015428	-0.086295	0.730127
9971	-1.907202	-1.034705	9.549977	0.159750	-0.006788	0.283979	-0.019145	0.594626	-0.720418	-0.681762	-0.018091	-0.083608	0.726555
9972	-1.627830	-0.978757	9.567771	0.125942	-0.032222	0.343843	-0.014944	0.587966	-0.723283	-0.686722	-0.019887	-0.081055	0.722113
9973	-1.016710	-0.706214	10.119762	0.067699	-0.038473	0.405396	-0.009730	0.585750	-0.724097	-0.692590	-0.021018	-0.079203	0.716662
9974	-0.799284	-0.788616	10.519084	0.226708	-0.018978	0.456015	-0.003445	0.578928	-0.727494	-0.698996	-0.024582	-0.075338	0.710721
9975	-1.029233	-1.104622	10.402093	0.214381	-0.006185	0.472552	0.002858	0.570201	-0.733207	-0.705579	-0.028261	-0.071758	0.704422
9976	-1.174681	-0.952503	9.946814	0.042842	0.008184	0.440275	0.009917	0.564716	-0.736352	-0.711685	-0.029589	-0.070861	0.698289
9977	-1.330128	-0.715419	9.720660	-0.041702	-0.024042	0.383586	0.016162	0.563708	-0.736145	-0.717077	-0.029241	-0.070664	0.692786
9978	-1.220316	-0.494419	9.561564	-0.072823	-0.057994	0.330871	0.019018	0.564353	-0.735653	-0.721737	-0.027840	-0.070488	0.688006
9979	-1.240612	-0.275078	9.696466	-0.103020	-0.049033	0.277163	0.021861	0.567557	-0.734517	-0.725663	-0.026104	-0.070822	0.683897
9980	-1.727872	-0.203420	9.829741	0.030355	-0.019828	0.235317	0.026001	0.570222	-0.732105	-0.728859	-0.026588	-0.069837	0.680574
9981	-1.848391	-0.208680	9.768536	0.058703	0.014811	0.192950	0.027843	0.566958	-0.734050	-0.731426	-0.027986	-0.068944	0.677849
9982	-1.823635	-0.337872	9.963778	0.037869	0.036696	0.187278	0.032531	0.565826	-0.734474	-0.733861	-0.029278	-0.068704	0.675181
9983	-1.803865	-0.443984	9.876064	0.167238	0.082580	0.202635	0.036979	0.560657	-0.735798	-0.736372	-0.033221	-0.067351	0.672396
9984	-1.915059	-0.381838	9.823092	0.156564	0.078929	0.213655	0.043772	0.555452	-0.738169	-0.738999	-0.036859	-0.066106	0.669442
9985	-2.094050	-0.252121	9.871246	0.277409	0.033319	0.206941	0.047591	0.547846	-0.742061	-0.741495	-0.041801	-0.062573	0.666725
9986	-1.802857	-0.155989	9.673688	0.286456	-0.057162	0.179448	0.049604	0.536898	-0.746197	-0.743677	-0.045495	-0.057596	0.664497
9987	-1.463660	-0.000788	9.837449	0.167677	-0.080157	0.156737	0.050426	0.529072	-0.748651	-0.745680	-0.047233	-0.053881	0.662440
9988	-0.900166	0.133361	10.046213	0.265438	-0.054311	0.188583	0.051252	0.520434	-0.751491	-0.747944	-0.050660	-0.049217	0.659993
9989	-0.749925	-0.032371	10.035689	0.389720	-0.063260	0.202161	0.050809	0.506683	-0.756638	-0.750239	-0.055941	-0.042733	0.657409
9990	-1.231226	-0.227485	9.538803	0.163840	-0.109247	0.199239	0.050214	0.497245	-0.760495	-0.752726	-0.057119	-0.038557	0.654717
9991	-1.328961	0.030604	9.090255	0.025604	-0.096685	0.157901	0.049196	0.492678	-0.761518	-0.754819	-0.056428	-0.036413	0.652487
9992	-1.288205	0.604653	9.501935	-0.169310	-0.080355	0.199311	0.049058	0.494695	-0.761516	-0.757624	-0.052957	-0.037025	0.649485
9993	-1.236754	-0.057396	10.035596	0.239544	-0.087133	0.251256	0.049071	0.492134	-0.762289	-0.760664	-0.055702	-0.032157	0.645952
9994	-1.473374	0.018817	9.948047	0.171784	-0.081685	0.276733	0.051721	0.484273	-0.766172	-0.764046	-0.057426	-0.028226	0.641981
9995	-1.309887	0.110519	9.936457	0.216680	-0.050395	0.332288	0.050955	0.478519	-0.764625	-0.768049	-0.060330	-0.024145	0.637086
9996	-1.003520	0.052380	9.640864	0.171567	-0.052094	0.376379	0.053340	0.471335	-0.768248	-0.772586	-0.062473	-0.020544	0.631494
9997	-0.790239	0.317239	9.584161	0.114138	-0.028262	0.412963	0.057671	0.464406	-0.770986	-0.777624	-0.064069	-0.018004	0.625198
9998	-0.944401	0.292919	9.596783	0.170731	-0.019009	0.442763	0.060834	0.457087	-0.773844	-0.782854	-0.066638	-0.014844	0.618448
9999	-1.012708	0.476658	9.901159	-0.005598	-0.005425	0.480596	0.065143	0.453136	-0.774395	-0.788752	-0.066624	-0.014049	0.610928
10000	-1.351039	0.664434	10.135863	0.019562	0.053968	0.489835	0.070208	0.453627	-0.773406	-0.794588	-0.067723	-0.013844	0.603201
10001	-1.588427	0.893863	9.829628	-0.006214	0.107867	0.495142	0.078276	0.452728	-0.773728	-0.800478	-0.069081	-0.014850	0.595183
10002	-1.898131	1.128434	9.662007	-0.039792	0.134318	0.500447	0.086470	0.451301	-0.772893	-0.806341	-0.070188	-0.016619	0.587036
10003	-2.068317	1.441521	9.861633	-0.044076	0.194523	0.470775	0.095301	0.451627	-0.770649	-0.811797	-0.072003	-0.019539	0.579154
10004	-1.807737	1.383569	9.647226	0.002572	0.227447	0.438675	0.106227	0.448701	-0.768936	-0.816694	-0.074851	-0.022407	0.571757
10005	-1.788196	1.320318	9.430495	-0.036876	0.205499	0.443130	0.120006	0.447492	-0.766860	-0.821655	-0.076936	-0.025468	0.564195
10006	-1.510850	1.291795	9.370276	0.272304	0.167465	0.431847	0.128617	0.441071	-0.767832	-0.825933	-0.083521	-0.024320	0.557017
10007	-1.600184	1.309925	9.096064	0.159949	0.121718	0.457188	0.136590	0.429699	-0.767386	-0.830624	-0.087909	-0.023734	0.549338
10008	-1.154060	1.277161	9.104568	0.018993	0.086024	0.472238	0.144814	0.423546	-0.768869	-0.835658	-0.089398	-0.023963	0.541395
10009	-0.625944	1.255632	9.536447	0.107685	0.093462	0.466232	0.149895	0.418537	-0.766983	-0.840398	-0.092582	-0.023441	0.533489
10010	-0.780897	1.402468	9.652273	0.196983	0.105389	0.457422	0.158011	0.407138	-0.769110	-0.844773	-0.097239	-0.022100	0.525752
10011	-0.892276	1.500423	9.518191	0.153435	0.085150	0.425847	0.164033	0.397923	-0.770191	-0.848850	-0.101041	-0.020976	0.518464
10012	-0.936794	1.730636	9.328981	0.050603	0.066605	0.360741	0.170165	0.391813	-0.769600	-0.852391	-0.102754	-0.020691	0.512292
10013	-1.037909	1.696208	9.169135	0.045930	0.018924	0.302649	0.173955	0.387065	-0.769889	-0.855347	-0.103980	-0.019772	0.507129
10014	-1.129310	1.652669	9.153270	0.121982	0.011486	0.225521	0.176587	0.380974	-0.771456	-0.857320	-0.106287	-0.018102	0.503366
10015	-1.298867	1.830883	9.307806	0.111592	0.044287	0.203251	0.177788	0.374097	-0.772498	-0.859076	-0.108847	-0.017146	0.499846
10016	-1.519880	1.656166	8.996056	0.186559	0.080970	0.225727	0.181977	0.368262	-0.773563	-0.860838	-0.112955	-0.016020	0.495926
10017	-1.543154	1.509346	9.692265	0.259979	0.122222	0.265718	0.186309	0.357996	-0.774116	-0.862790	-0.118853	-0.014797	0.491170
10018	-1.780798	1.802074	9.605341	0.297953	0.128717	0.297256	0.192336	0.345836	-0.774041	-0.864883	-0.125361	-0.013223	0.485889
10019	-1.970250	2.125977	10.164983	0.318712	0.114124	0.325041	0.197607	0.329771	-0.775762	-0.867138	-0.132203	-0.011159	0.480073
10020	-2.344111	2.189267	10.599235	0.125006	0.097244	0.272381	0.201049	0.318008	-0.779138	-0.869337	-0.135383	-0.010764	0.475193
10021	-2.302159	1.982319	10.558319	0.144958	0.087982	0.213444	0.206018	0.309362	-0.778282	-0.870899	-0.138931	-0.010255	0.471304
10022	-1.891176	1.711907	10.035099	-0.111137	0.146174	0.167793	0.208995	0.308690	-0.774962	-0.872705	-0.138428	-0.013222	0.468027
10023	-1.422604	1.499482	9.551634	-0.070082	0.136290	0.177279	0.214695	0.311871	-0.772948	-0.874475	-0.138632	-0.015698	0.464574
10024	-1.471219	1.565154	9.086445	0.116544	0.080914	0.233684	0.218346	0.308211	-0.772079	-0.876229	-0.141517	-0.015218	0.460396
10025	-1.154194	1.813530	9.073684	0.018683	0.040586	0.210179	0.220693	0.303772	-0.769913	-0.878057	-0.142349	-0.015089	0.456645
10026	-1.280505	2.015299	9.056132	-0.024517	-0.017215	0.146355	0.220964	0.302412	-0.771202	-0.879398	-0.141831	-0.014427	0.454242
10027	-1.058770	2.028072	9.144791	-0.067229	-0.078708	0.052106	0.219663	0.303228	-0.771706	-0.880053	-0.139990	-0.013414	0.453573
10028	-1.131316	2.076025	9.139986	-0.122694	-0.080759	-0.008165	0.217319	0.305395	-0.772586	-0.880260	-0.137121	-0.012958	0.454062
10029	-1.080758	2.101105	9.409642	-0.085684	-0.025953	-0.031137	0.213395	0.311752	-0.772809	-0.880193	-0.135387	-0.013255	0.454703
10030	-1.344047	2.218943	9.550455	-0.054619	0.061846	-0.001601	0.213898	0.314447	-0.771526	-0.880199	-0.135015	-0.014665	0.454759
10031	-1.775353	2.182420	9.673133	-0.111025	0.135820	0.029361	0.216222	0.317922	-0.770771	-0.880697	-0.134323	-0.017880	0.453884
10032	-1.909902	2.080495	9.492826	0.023523	0.082113	0.059660	0.220248	0.318289	-0.769903	-0.881046	-0.135532	-0.018777	0.452810
10033	-1.719188	2.017943	9.380916	0.122229	-0.016359	0.095394	0.220786	0.314247	-0.770424	-0.881554	-0.137598	-0.017032	0.451263
10034	-1.565639	2.177424	9.497398	0.120956	-0.094820	0.143496	0.218470	0.309956	-0.772079	-0.882444	-0.138950	-0.013698	0.449219
10035	-1.313844	2.457017	9.506069	0.361960	-0.079779	0.188989	0.216182	0.299074	-0.774509	-0.883101	-0.144695	-0.008416	0.446235
10036	-1.132798	2.420179	9.884089	0.281472	-0.052423	0.199618	0.214164	0.286301	-0.777585	-0.883956	-0.149255	-0.004222	0.443088
10037	-1.068503	2.073508	9.774214	0.261061	-0.039756	0.153371	0.213051	0.272729	-0.778869	-0.884500	-0.153520	-0.000635	0.440557
10038	-0.754548	1.948727	9.684183	0.037412	-0.032734	0.115331	0.212937	0.268964	-0.779255	-0.885302	-0.153921	0.000805	0.438802
10039	-0.879845	1.928538	9.481106	0.097129	-0.036398	0.087951	0.211780	0.266548	-0.780276	-0.885759	-0.155246	0.002704	0.437403
10040	-0.798921	2.144996	9.417688	-0.078055	-0.014646	0.083332	0.209845	0.264139	-0.781548	-0.886616	-0.153757	0.002721	0.436191
10041	-0.924098	2.103483	9.310326	-0.055200	-0.016492	0.070528	0.209318	0.266292	-0.781800	-0.887394	-0.152513	0.002894	0.435044
10042	-0.811703	2.293689	9.290038	-0.012184	-0.038410	0.050472	0.208929	0.266694	-0.782311	-0.887766	-0.151987	0.003802	0.434461
10043	-0.977460	2.178416	9.445294	-0.406503	-0.046277	0.015260	0.206174	0.273174	-0.782415	-0.889101	-0.144211	0.001294	0.434398
10044	-1.315023	2.202482	9.644106	-0.517831	-0.047555	-0.055458	0.205579	0.291601	-0.781244	-0.889981	-0.134613	-0.002350	0.435669
10045	-1.758507	2.192405	9.769442	-0.574998	-0.037798	-0.118538	0.203934	0.311792	-0.779421	-0.890433	-0.123888	-0.006871	0.437875
10046	-1.361222	1.766062	9.383124	-0.482325	-0.041206	-0.092182	0.201759	0.333610	-0.776822	-0.890697	-0.114949	-0.010419	0.439700
10047	-0.848554	1.959162	9.976287	-0.603348	-0.007396	-0.055928	0.200116	0.350864	-0.773200	-0.891524	-0.103964	-0.015582	0.440605
10048	-0.557123	1.481607	9.449046	-0.472433	0.017615	-0.009118	0.199767	0.371317	-0.770616	-0.892307	-0.095719	-0.019911	0.440716
10049	-0.908911	1.962555	9.596525	-0.430750	0.006663	0.000300	0.200986	0.385735	-0.765218	-0.893095	-0.087935	-0.023661	0.440555
10050	-1.281536	2.244778	9.330574	-0.345284	0.045102	-0.003043	0.201436	0.399605	-0.761615	-0.893553	-0.082193	-0.027348	0.440521
10051	-1.440040	2.124700	9.483430	-0.250326	0.062445	-0.037661	0.202954	0.408742	-0.759951	-0.893580	-0.078170	-0.030564	0.440988
10052	-1.180357	1.765106	9.701637	-0.195544	0.067038	-0.058592	0.205380	0.417874	-0.757779	-0.893218	-0.075264	-0.033408	0.442019
10053	-1.128229	1.442469	9.591986	-0.300294	0.035834	-0.069207	0.204682	0.428114	-0.755712	-0.893010	-0.070126	-0.036629	0.443028
10054	-1.157771	1.567077	9.466243	-0.237463	-0.007926	-0.055907	0.204893	0.436610	-0.752366	-0.892746	-0.065807	-0.038502	0.444062
10055	-1.094358	1.408157	9.387796	-0.176446	-0.055273	-0.016752	0.204339	0.442418	-0.749915	-0.892859	-0.062149	-0.038911	0.444326
10056	-1.019990	0.970052	9.267133	-0.052357	-0.087908	0.030098	0.201213	0.444596	-0.750661	-0.893171	-0.060489	-0.037604	0.444041
10057	-1.039296	0.985327	9.523997	0.111970	-0.112335	0.066033	0.198481	0.445830	-0.751282	-0.893694	-0.061549	-0.034320	0.443108
10058	-1.096182	0.796481	9.909666	0.164487	-0.093068	0.088421	0.194883	0.437782	-0.753829	-0.894244	-0.063757	-0.030924	0.441935
10059	-0.637631	0.689564	10.034861	0.034837	-0.025477	0.106139	0.195432	0.434118	-0.756921	-0.895145	-0.064213	-0.029810	0.440118
10060	-0.764904	0.585865	10.034618	-0.077219	0.051141	0.101762	0.195698	0.431034	-0.755896	-0.896036	-0.063373	-0.031111	0.438333
10061	-1.027522	0.553878	9.978913	-0.136535	0.077474	0.073726	0.199586	0.432352	-0.754126	-0.896797	-0.061617	-0.033385	0.436857
10062	-1.286391	0.750633	9.979257	-0.148676	0.049038	0.051539	0.202555	0.437298	-0.753376	-0.897327	-0.059446	-0.035337	0.435916
10063	-1.005027	0.895633	10.007918	-0.219833	0.032386	-0.013394	0.203292	0.443110	-0.749135	-0.897435	-0.055745	-0.037634	0.435989
10064	-1.563776	0.783655	9.948327	-0.217039	0.023124	-0.031839	0.203642	0.450653	-0.746819	-0.897309	-0.052059	-0.039815	0.436509
10065	-1.661013	0.946316	9.733675	-0.139022	0.045064	-0.064711	0.204273	0.455220	-0.746308	-0.896843	-0.049915	-0.041713	0.437540
10066	-1.462833	0.825309	9.407388	-0.160686	0.105326	-0.098121	0.205802	0.459533	-0.743232	-0.895980	-0.047906	-0.044944	0.439210
10067	-1.211087	0.599160	9.257748	-0.162760	0.091546	-0.142387	0.205896	0.464806	-0.739886	-0.894787	-0.045698	-0.047967	0.441551
10068	-0.791312	0.532826	9.313541	-0.197560	0.052251	-0.148021	0.206897	0.472341	-0.737705	-0.893528	-0.042515	-0.050620	0.444115
10069	-1.244506	0.537181	9.443789	-0.104949	0.094346	-0.136561	0.207129	0.477329	-0.735775	-0.892298	-0.041376	-0.053158	0.446394
10070	-1.288369	0.648730	9.728179	0.022549	0.142969	-0.108314	0.209465	0.477046	-0.734636	-0.891086	-0.042973	-0.055436	0.448382
10071	-0.897536	0.074608	9.747778	0.054211	0.139454	-0.085033	0.213372	0.475123	-0.734411	-0.890115	-0.045127	-0.057298	0.449862
10072	-1.414693	-0.164630	9.734796	-0.075493	0.105488	-0.057959	0.215965	0.475777	-0.733274	-0.889476	-0.044698	-0.059747	0.450848
10073	-1.795872	-0.092495	9.945876	-0.068732	0.083559	-0.031148	0.219196	0.478449	-0.731241	-0.889152	-0.044206	-0.061691	0.451275
10074	-1.969645	-0.044368	10.050542	0.084937	0.092928	0.006521	0.220367	0.476834	-0.730094	-0.888934	-0.046598	-0.062407	0.451364
10075	-1.969711	-0.035131	9.937858	0.144159	0.091240	0.032666	0.223773	0.470879	-0.730638	-0.888970	-0.050041	-0.062539	0.450908
10076	-1.662250	0.196351	9.915170	-0.015350	0.060079	0.046673	0.227159	0.470032	-0.730922	-0.889244	-0.050404	-0.063534	0.450187
10077	-1.704904	0.026740	9.585953	-0.010236	0.029063	0.061524	0.227686	0.468145	-0.730927	-0.889763	-0.050570	-0.063934	0.449084
10078	-1.637787	0.108798	9.623734	0.051011	-0.000098	0.065569	0.230814	0.466228	-0.730953	-0.890203	-0.051599	-0.063243	0.448193
10079	-1.671735	0.149505	9.587984	0.042060	0.010896	0.080270	0.231996	0.462992	-0.730835	-0.890856	-0.052549	-0.062839	0.446840
10080	-1.719081	-0.036020	9.532134	0.118839	0.023849	0.112025	0.232537	0.458411	-0.731485	-0.891582	-0.055060	-0.061916	0.445215
10081	-1.637486	0.043718	9.586821	0.172970	0.012986	0.126158	0.235044	0.452176	-0.734080	-0.892481	-0.058401	-0.060345	0.443199
10082	-1.604397	0.191197	9.781220	0.195574	0.022178	0.140094	0.237938	0.445677	-0.735778	-0.893341	-0.062298	-0.058673	0.441156
10083	-1.470279	0.379320	9.842717	0.156813	-0.005208	0.162084	0.239278	0.437314	-0.737464	-0.894563	-0.065213	-0.056872	0.438487
10084	-1.141864	0.270235	10.113085	0.111452	-0.054556	0.173021	0.240613	0.431230	-0.739792	-0.895896	-0.066962	-0.054525	0.435790
10085	-1.419029	0.249763	9.915788	0.153131	-0.064524	0.199081	0.240399	0.423537	-0.743395	-0.897477	-0.069293	-0.051635	0.432514
10086	-1.581825	0.508205	9.608255	0.201713	-0.054377	0.214062	0.241728	0.417065	-0.744180	-0.899009	-0.072699	-0.048451	0.429128
10087	-1.604118	1.140597	9.530505	0.129282	-0.010519	0.235746	0.243333	0.407889	-0.746255	-0.900832	-0.075106	-0.046684	0.425066
10088	-1.272374	1.341395	9.666033	0.109552	0.002408	0.279927	0.245695	0.403019	-0.746919	-0.902939	-0.077398	-0.045207	0.420318
10089	-1.329018	1.096830	9.938107	0.190082	0.031760	0.299676	0.249115	0.394102	-0.747979	-0.905104	-0.081326	-0.043580	0.415060
10090	-1.872496	0.811425	9.806619	0.206072	0.033482	0.280368	0.254247	0.382990	-0.751625	-0.906960	-0.085615	-0.041849	0.410296
10091	-1.856293	0.945544	9.621428	0.024539	0.047745	0.209283	0.255183	0.376528	-0.751893	-0.908575	-0.086590	-0.042047	0.406479
10092	-1.375923	0.806944	9.614367	-0.165500	0.067538	0.140021	0.259463	0.377169	-0.750126	-0.909859	-0.084289	-0.044211	0.403854
10093	-0.936781	0.710744	9.367485	-0.252467	0.049108	0.086106	0.262024	0.385089	-0.748085	-0.910915	-0.080098	-0.046880	0.402021
10094	-1.265399	0.873660	9.361902	-0.181962	0.036191	0.025552	0.263812	0.391802	-0.746553	-0.911297	-0.077139	-0.048796	0.401504
10095	-2.066857	1.123166	9.626755	-0.104347	0.006719	-0.044196	0.264940	0.399076	-0.743473	-0.911085	-0.075193	-0.049718	0.402242
10096	-2.225083	0.955916	10.054985	-0.153080	0.010251	-0.049989	0.264785	0.404861	-0.742954	-0.910825	-0.072477	-0.051047	0.403162
10097	-1.964044	0.812275	10.108213	-0.181142	0.054153	-0.037262	0.265927	0.409573	-0.740775	-0.910712	-0.069540	-0.053472	0.403620
10098	-1.356667	0.822157	9.830786	-0.235340	0.041384	-0.046719	0.268237	0.416677	-0.739890	-0.910551	-0.065576	-0.056030	0.404299
10099	-1.323559	0.935930	9.314227	-0.286260	0.007543	-0.052460	0.267398	0.427739	-0.736406	-0.910467	-0.060333	-0.058459	0.404960
10100	-1.500501	1.132194	9.123305	-0.224304	-0.043563	-0.046544	0.267602	0.438517	-0.733316	-0.910323	-0.055884	-0.059375	0.405787
10101	-1.507697	1.138107	9.449760	-0.108685	-0.079083	-0.037602	0.266016	0.444321	-0.732529	-0.910219	-0.053230	-0.058759	0.406466
10102	-1.441694	0.956366	9.731062	-0.034296	-0.080785	-0.014142	0.264069	0.444868	-0.733671	-0.910136	-0.051977	-0.057416	0.407007
10103	-1.352633	0.990737	9.881193	-0.079978	-0.040577	0.002177	0.261718	0.447050	-0.733137	-0.910272	-0.050235	-0.057210	0.406951
10104	-1.126359	1.053237	9.735363	-0.141249	0.052574	-0.016728	0.261704	0.449745	-0.732364	-0.910109	-0.048119	-0.059168	0.407290
10105	-0.913700	0.929918	9.428381	-0.087251	0.100259	0.002870	0.263246	0.452965	-0.731089	-0.910088	-0.047414	-0.061549	0.407066
10106	-1.077795	0.981357	9.792416	-0.027974	0.082087	0.039178	0.266743	0.454021	-0.729058	-0.910226	-0.047669	-0.063068	0.406496
10107	-0.908084	0.758869	9.354026	0.006843	0.078570	0.057840	0.270113	0.455206	-0.727799	-0.910586	-0.048584	-0.064198	0.405403
10108	-1.085904	0.648630	9.581248	-0.014044	0.067540	0.059593	0.272848	0.452768	-0.726664	-0.910911	-0.048997	-0.065321	0.404443
10109	-1.070927	0.545669	9.714361	-0.043567	0.094874	0.042793	0.275840	0.451664	-0.726174	-0.911174	-0.049102	-0.067140	0.403539
10110	-0.839379	0.519755	9.740161	-0.144650	0.122100	-0.002050	0.277782	0.451394	-0.724132	-0.911070	-0.047490	-0.070374	0.403415
10111	-0.901224	0.346624	9.799563	-0.217845	0.149356	-0.028298	0.282686	0.456748	-0.720696	-0.910832	-0.044738	-0.074616	0.403504
10112	-1.291265	0.244807	9.799296	-0.194829	0.153826	-0.054040	0.285631	0.462008	-0.715445	-0.910287	-0.042389	-0.078880	0.404177
10113	-1.706693	0.407006	9.634475	-0.142625	0.171226	-0.044595	0.290282	0.466819	-0.712779	-0.909778	-0.041159	-0.082913	0.404642
10114	-1.951698	0.223914	9.701629	-0.146045	0.198591	-0.046502	0.295969	0.469225	-0.707679	-0.909143	-0.040072	-0.087589	0.405192
10115	-2.413637	0.040786	9.884373	-0.103991	0.186696	-0.037053	0.300621	0.471633	-0.703471	-0.908601	-0.039698	-0.091603	0.405558
10116	-2.745863	-0.056439	9.786298	-0.138905	0.164657	-0.046432	0.304098	0.475929	-0.700024	-0.907975	-0.038467	-0.095600	0.406155
10117	-2.610202	-0.185094	10.073794	-0.164811	0.125298	-0.057569	0.307962	0.480095	-0.695552	-0.907394	-0.036467	-0.099048	0.406812
10118	-2.850131	-0.431499	9.914481	-0.124424	0.024797	-0.051667	0.309887	0.483059	-0.692608	-0.906960	-0.034353	-0.100389	0.407635
10119	-2.900798	-0.437678	9.544277	-0.166316	-0.081278	-0.064633	0.307526	0.485525	-0.690530	-0.906705	-0.030638	-0.100158	0.408553
10120	-1.964448	-0.652163	9.593213	-0.159027	-0.146931	-0.059834	0.302566	0.492152	-0.691774	-0.906525	-0.026483	-0.098670	0.409604
10121	-1.802474	-0.737427	9.891165	-0.078609	-0.143114	-0.030816	0.298254	0.495575	-0.690195	-0.906593	-0.023883	-0.096578	0.410111
10122	-2.160499	-0.473575	9.872321	0.044913	0.008786	0.008310	0.296047	0.495458	-0.690949	-0.906536	-0.024837	-0.096205	0.410269
10123	-2.246735	-0.100114	9.387094	0.026962	0.138542	-0.003995	0.298778	0.494094	-0.689943	-0.906220	-0.026528	-0.098356	0.410351
10124	-1.988556	-0.163130	9.100585	0.023688	0.176899	-0.036356	0.302281	0.492070	-0.686756	-0.905460	-0.028392	-0.101226	0.411205
10125	-1.887187	-0.197296	8.899427	-0.033672	0.120103	-0.075312	0.307094	0.491614	-0.686666	-0.904614	-0.028697	-0.103580	0.412459
10126	-1.890132	-0.573318	9.390987	-0.057816	0.048778	-0.063314	0.307860	0.492567	-0.684614	-0.903878	-0.027989	-0.104812	0.413807
10127	-2.101616	-0.695137	9.768951	0.043333	0.032531	-0.002795	0.308500	0.492848	-0.682690	-0.903762	-0.029090	-0.104902	0.413960
10128	-2.494577	-0.680790	9.971910	0.126867	0.067402	0.045546	0.310081	0.488922	-0.683862	-0.903720	-0.032118	-0.104874	0.413837
10129	-2.603066	-0.681223	9.908484	0.067101	0.076516	0.065530	0.311922	0.484193	-0.684393	-0.904052	-0.034145	-0.105546	0.412776
10130	-2.497460	-0.590138	9.749928	0.018008	0.074658	0.063439	0.316088	0.479736	-0.681985	-0.904289	-0.035281	-0.106540	0.411905
10131	-2.343586	-0.516223	9.466766	-0.007394	0.073732	0.052243	0.318435	0.478232	-0.682004	-0.904560	-0.035897	-0.107804	0.410927
10132	-2.141348	-0.470810	9.262865	-0.024004	0.054548	0.044814	0.321027	0.477818	-0.680096	-0.904697	-0.036073	-0.108790	0.410350
10133	-2.261884	-0.468533	9.295376	-0.055152	0.050744	0.007741	0.323098	0.478482	-0.678569	-0.904682	-0.035526	-0.110067	0.410090
10134	-2.083041	-0.566983	9.245258	-0.060460	0.040746	0.020662	0.325555	0.479816	-0.676787	-0.904637	-0.034888	-0.111117	0.409961
10135	-2.001045	-0.571391	9.315570	-0.065781	0.032552	0.032648	0.325687	0.479144	-0.676660	-0.904871	-0.034029	-0.112129	0.409241
10136	-1.696616	-0.699229	9.743870	0.012899	0.040053	0.069041	0.328930	0.478190	-0.674371	-0.905148	-0.034828	-0.112531	0.408449
10137	-2.000492	-0.671022	9.727028	0.080586	0.084989	0.117292	0.331791	0.477358	-0.673752	-0.905849	-0.037197	-0.113213	0.406492
10138	-2.179991	-0.430342	9.863145	0.184229	0.124463	0.154651	0.335724	0.469383	-0.674044	-0.906537	-0.041966	-0.113685	0.404357
10139	-2.681541	-0.392123	10.075027	0.207918	0.107941	0.151081	0.342261	0.460973	-0.674743	-0.907320	-0.046894	-0.113719	0.402043
10140	-2.910807	-0.345045	9.905526	0.058757	0.067394	0.091314	0.344628	0.453025	-0.674122	-0.907785	-0.048759	-0.114223	0.400627
10141	-2.774616	-0.113473	9.305172	-0.094119	0.051597	0.027809	0.346183	0.453953	-0.673619	-0.907971	-0.047478	-0.115799	0.399906
10142	-2.267409	0.177606	9.006750	-0.011676	0.059912	-0.011462	0.348766	0.455426	-0.671196	-0.907683	-0.047771	-0.116830	0.400225
10143	-1.969857	-0.027413	9.381097	0.029441	0.034242	-0.065648	0.348378	0.455160	-0.671322	-0.907043	-0.048381	-0.117172	0.401501
10144	-2.892775	-0.106576	9.280163	0.008858	-0.037308	-0.109971	0.346547	0.456535	-0.670277	-0.906146	-0.048043	-0.116366	0.403796
10145	-3.445225	-0.005556	9.595663	-0.019120	-0.079477	-0.108232	0.343810	0.460178	-0.671797	-0.905461	-0.046787	-0.115116	0.405833
10146	-3.140898	-0.109131	10.084310	0.040483	-0.057428	-0.091341	0.339650	0.461287	-0.673050	-0.904746	-0.046893	-0.113672	0.407817
10147	-2.625039	-0.110938	9.959482	0.043754	-0.028040	-0.070122	0.340056	0.458050	-0.673826	-0.904182	-0.047294	-0.112823	0.409255
10148	-2.259313	0.010487	9.376527	-0.013406	0.006719	-0.072295	0.338497	0.459533	-0.675099	-0.903544	-0.046986	-0.112964	0.410657
10149	-2.151660	0.175976	9.166226	-0.013655	0.028704	-0.065872	0.339520	0.461689	-0.673306	-0.902939	-0.046830	-0.113591	0.411831
10150	-2.351153	0.058246	9.325933	0.101316	-0.005984	-0.081852	0.338608	0.461170	-0.672527	-0.902115	-0.048473	-0.112564	0.413726
10151	-2.392637	0.174447	9.562405	0.117310	-0.065431	-0.096455	0.336941	0.458341	-0.675087	-0.901335	-0.049847	-0.110431	0.415832
10152	-2.429426	0.309247	9.607157	0.036940	-0.095733	-0.115282	0.333312	0.458757	-0.677887	-0.900475	-0.049510	-0.108351	0.418275
10153	-2.319443	0.499414	9.577246	-0.006769	-0.064737	-0.135859	0.329156	0.459459	-0.679526	-0.899472	-0.048597	-0.107290	0.420805
10154	-2.316914	0.478063	9.663381	-0.029385	0.000074	-0.154532	0.327580	0.462309	-0.678483	-0.898112	-0.047787	-0.107525	0.423733
10155	-2.419709	0.300185	9.765539	0.041105	0.058509	-0.196715	0.325486	0.465159	-0.677951	-0.896265	-0.048669	-0.108319	0.427326
10156	-2.460824	0.323766	9.650272	-0.064704	0.115912	-0.221336	0.326127	0.467704	-0.678083	-0.894100	-0.048066	-0.111002	0.431223
10157	-2.486311	0.107288	9.675802	-0.168583	0.123059	-0.238476	0.327771	0.475114	-0.674235	-0.891909	-0.045672	-0.114784	0.435014
10158	-2.557805	-0.060723	9.831198	-0.104142	0.139673	-0.192027	0.327855	0.481205	-0.669603	-0.889944	-0.044630	-0.118196	0.438220
10159	-2.378062	-0.359684	9.535848	-0.043348	0.128050	-0.133534	0.329253	0.485789	-0.666526	-0.888499	-0.044749	-0.120872	0.440406
10160	-2.411989	-0.342165	9.050918	-0.036694	0.057778	-0.108470	0.331046	0.490624	-0.664737	-0.887369	-0.044387	-0.122158	0.442361
10161	-2.477737	-0.208031	8.917769	-0.015849	-0.039033	-0.092533	0.329738	0.491186	-0.663698	-0.886653	-0.043616	-0.121587	0.444027
10162	-2.838184	0.060875	8.970983	0.087998	-0.134866	-0.065123	0.325977	0.492008	-0.666368	-0.886237	-0.043867	-0.118308	0.445716
10163	-3.075718	-0.154398	9.472209	0.292254	-0.205075	-0.058447	0.321862	0.486094	-0.671225	-0.885913	-0.047195	-0.112041	0.447635
10164	-2.712909	0.127785	10.173236	0.299320	-0.197731	-0.051047	0.313591	0.478748	-0.676050	-0.885538	-0.050649	-0.105743	0.449529
10165	-2.134007	0.064900	10.441788	0.120362	-0.109999	-0.002231	0.307409	0.471629	-0.682691	-0.885615	-0.051906	-0.102625	0.449956
10166	-2.155444	-0.521550	9.910101	0.118371	-0.005726	0.021627	0.307176	0.466910	-0.684620	-0.885650	-0.054029	-0.101276	0.449942
10167	-2.025845	-0.440401	8.942730	-0.072976	0.065455	0.026098	0.309123	0.465828	-0.683093	-0.885819	-0.053455	-0.102976	0.449291
10168	-1.814016	-0.395937	8.455671	-0.165631	0.095491	-0.009476	0.311571	0.469716	-0.681310	-0.885638	-0.051399	-0.106003	0.449185
10169	-1.486076	-0.419645	8.367188	-0.172463	0.061694	-0.020518	0.313098	0.474566	-0.678234	-0.885487	-0.048890	-0.108562	0.449152
10170	-1.753159	-0.510440	8.704264	-0.177475	0.036017	-0.026974	0.315393	0.480899	-0.673877	-0.885072	-0.046100	-0.110638	0.449757
10171	-2.263353	-0.155581	9.357358	-0.172139	0.035880	-0.037143	0.315093	0.487649	-0.671042	-0.884806	-0.043307	-0.112743	0.450036
10172	-2.249227	-0.041386	10.381616	-0.065308	0.035997	-0.008933	0.315348	0.489392	-0.671172	-0.884262	-0.042589	-0.113779	0.450911
10173	-2.508047	-0.345923	10.821383	0.011849	0.014125	0.011795	0.316505	0.490205	-0.669123	-0.884323	-0.042963	-0.113781	0.450755
10174	-2.555869	-0.448723	10.334637	-0.096701	0.023139	-0.001680	0.316636	0.490868	-0.669895	-0.884197	-0.041517	-0.114896	0.450856
10175	-1.795022	-0.283465	9.676774	-0.181257	0.045207	0.023728	0.317256	0.495856	-0.667583	-0.884451	-0.038768	-0.117161	0.450020
10176	-1.938366	-0.571198	9.335361	-0.094053	0.072800	0.055517	0.319437	0.499358	-0.664255	-0.884698	-0.037953	-0.119084	0.449097
10177	-1.687750	-0.556635	9.227489	-0.043727	0.077578	0.098228	0.322540	0.500559	-0.661579	-0.885428	-0.038074	-0.120600	0.447239
10178	-1.928438	-0.623458	9.524343	0.111557	0.087906	0.162669	0.324637	0.495702	-0.661212	-0.886389	-0.041303	-0.120862	0.444974
10179	-2.453469	-0.720235	9.669305	0.153159	0.085240	0.209934	0.330522	0.488370	-0.662291	-0.887914	-0.045221	-0.120652	0.441596
10180	-3.081248	-0.504880	9.695270	0.102519	0.032937	0.184805	0.333675	0.481869	-0.663862	-0.889257	-0.047833	-0.119997	0.438787
10181	-3.615102	-0.267453	9.789629	0.071315	-0.000190	0.141289	0.336558	0.475126	-0.663116	-0.890421	-0.049402	-0.119101	0.436491
10182	-3.390556	-0.346704	9.699402	0.002811	-0.007693	0.080056	0.337999	0.473088	-0.663772	-0.891078	-0.049617	-0.118700	0.435235
10183	-2.942260	-0.347260	9.276326	-0.038617	-0.009649	0.009732	0.338123	0.473498	-0.662872	-0.891214	-0.048848	-0.118766	0.435024
10184	-2.580145	-0.457212	9.273362	-0.015838	-0.022569	-0.069482	0.336425	0.475399	-0.662858	-0.890627	-0.048244	-0.118410	0.436388
10185	-2.685203	-0.663751	9.437506	0.004008	-0.044615	-0.109951	0.333694	0.476498	-0.663479	-0.889755	-0.047629	-0.117613	0.438446
10186	-2.722940	-0.836785	9.511537	0.058332	-0.037243	-0.104144	0.333171	0.477041	-0.663474	-0.888837	-0.048129	-0.116379	0.440577
10187	-2.390558	-0.778554	9.462648	0.084807	-0.024430	-0.128937	0.330842	0.477444	-0.666156	-0.887657	-0.049050	-0.115264	0.443141
10188	-2.112124	-0.528047	9.391951	0.081485	-0.006192	-0.163130	0.329677	0.476380	-0.666405	-0.886112	-0.050097	-0.114434	0.446318
10189	-1.904167	-0.656984	9.555303	0.160774	-0.029935	-0.195903	0.326431	0.477207	-0.667922	-0.884246	-0.052118	-0.112586	0.450241
10190	-1.987165	-0.438254	9.547995	0.178411	-0.053747	-0.219786	0.321787	0.473182	-0.672516	-0.882162	-0.054323	-0.110098	0.454663
10191	-2.310735	-0.326080	9.474540	0.280073	-0.070187	-0.243258	0.317138	0.471036	-0.677367	-0.879763	-0.057951	-0.106484	0.459696
10192	-2.529773	0.116347	9.536306	0.227544	-0.030136	-0.273149	0.313382	0.469713	-0.679524	-0.877004	-0.061122	-0.104018	0.465091
10193	-2.530390	0.251467	9.653410	0.069805	0.000561	-0.351527	0.309498	0.469456	-0.682709	-0.873612	-0.061500	-0.103716	0.471448
10194	-2.463542	0.388710	9.648758	0.058715	0.016913	-0.390374	0.304800	0.473674	-0.682669	-0.869771	-0.061899	-0.103777	0.478432
10195	-2.212618	0.343580	9.672069	-0.009056	0.020414	-0.435933	0.300362	0.478691	-0.683146	-0.865524	-0.060930	-0.104651	0.486008
10196	-2.096780	0.320051	9.759231	-0.054384	-0.016204	-0.444407	0.296172	0.486263	-0.683109	-0.861244	-0.058921	-0.105278	0.493664
10197	-2.048858	0.382798	9.789361	-0.038773	-0.016149	-0.431409	0.290810	0.494252	-0.682934	-0.857024	-0.057094	-0.105750	0.501066
10198	-1.918830	0.406528	9.618086	-0.037388	-0.005073	-0.401881	0.284927	0.501847	-0.682498	-0.852986	-0.055572	-0.106334	0.507957
10199	-1.940178	0.329186	9.525592	-0.146041	0.020424	-0.393237	0.280075	0.511051	-0.681170	-0.849077	-0.052374	-0.108423	0.514364
10200	-2.121281	0.396397	9.587252	-0.123530	0.044227	-0.374713	0.274834	0.520256	-0.680223	-0.845177	-0.049939	-0.110673	0.520513
10201	-2.175646	-0.329256	9.874204	-0.228228	0.089797	-0.364210	0.272965	0.529707	-0.677761	-0.841383	-0.046142	-0.114727	0.526102
10202	-2.529312	0.035946	9.943233	-0.909901	0.136629	-0.325313	0.272457	0.549286	-0.668746	-0.838293	-0.031533	-0.126718	0.529351
10203	-3.151065	-0.014215	9.706300	-0.858479	0.111279	-0.223514	0.269396	0.580792	-0.652246	-0.836059	-0.017739	-0.137599	0.530809
10204	-2.861144	-0.658228	9.747979	-0.197122	0.064726	-0.135145	0.268642	0.596342	-0.643230	-0.834440	-0.014784	-0.140661	0.532641
10205	-3.001552	-1.059210	9.352199	-0.046834	-0.022731	-0.089931	0.267693	0.602965	-0.640390	-0.833566	-0.013537	-0.140632	0.534047
10206	-2.921707	-1.631685	9.330514	-0.242738	-0.125227	-0.061201	0.265584	0.608912	-0.639214	-0.833275	-0.008000	-0.140994	0.534517
10207	-2.963139	-2.050778	9.209036	-0.604919	-0.215166	-0.051801	0.260200	0.617744	-0.635437	-0.833359	0.004505	-0.143745	0.533694
10208	-3.178637	-1.388788	8.049767	-0.432337	-0.235038	-0.058306	0.253080	0.635488	-0.629200	-0.833288	0.014365	-0.144274	0.533488
10209	-2.657976	-1.354276	8.693587	0.639491	-0.199162	-0.076918	0.246376	0.628246	-0.635322	-0.833153	0.005984	-0.134017	0.536526
10210	-1.891064	-0.373414	9.458590	0.860827	-0.112755	-0.003971	0.239225	0.611526	-0.649291	-0.833288	-0.007169	-0.122723	0.538997
10211	-1.877132	-0.767696	9.525199	0.940936	-0.046723	0.055416	0.239014	0.584367	-0.664734	-0.833719	-0.022578	-0.111657	0.540311
10212	-1.848466	-0.709668	9.593489	0.440109	-0.023478	0.065762	0.237616	0.559655	-0.678623	-0.834157	-0.029834	-0.106313	0.540360
10213	-1.922958	-0.747277	9.894703	-0.343929	-0.073735	0.058173	0.238129	0.560596	-0.677984	-0.835127	-0.023508	-0.108630	0.538711
10214	-2.318039	-0.800840	9.938271	-0.429564	-0.130573	0.050430	0.236372	0.571683	-0.673078	-0.836043	-0.015059	-0.110890	0.537131
10215	-2.448845	-0.682011	9.588274	-0.477345	-0.146984	0.083431	0.234188	0.587650	-0.664308	-0.837370	-0.005787	-0.113412	0.534712
10216	-2.596587	-0.043845	9.161392	-0.012960	-0.091444	0.153960	0.232337	0.594266	-0.663133	-0.839136	-0.004967	-0.111842	0.532275
10217	-1.686217	-0.368796	9.282945	0.424068	-0.026645	0.244720	0.232529	0.584673	-0.668283	-0.841726	-0.012509	-0.106724	0.529103
10218	-1.265691	-0.078606	9.478161	0.631142	0.025110	0.361973	0.238363	0.564779	-0.675926	-0.845175	-0.024194	-0.100206	0.524454
10219	-1.573159	0.205096	9.606486	0.703476	0.063783	0.463771	0.244891	0.536391	-0.685765	-0.849456	-0.037859	-0.093488	0.517929
10220	-1.691452	0.259238	10.030993	0.568266	0.038142	0.520333	0.253894	0.506632	-0.695624	-0.854195	-0.048895	-0.087684	0.510168
10221	-2.055058	0.176886	10.079251	0.440495	0.023325	0.521544	0.260771	0.483389	-0.701091	-0.858966	-0.057758	-0.082870	0.501971
10222	-1.845559	0.209776	9.726424	0.298802	0.042353	0.494967	0.267471	0.469044	-0.703851	-0.863416	-0.064154	-0.079859	0.493983
10223	-1.875938	0.502027	9.379797	0.193821	0.081459	0.453756	0.273114	0.456342	-0.704673	-0.867475	-0.069213	-0.078555	0.486339
10224	-1.834565	0.927860	9.362151	0.150141	0.132505	0.413752	0.280312	0.444969	-0.705250	-0.871001	-0.073778	-0.078656	0.479299
10225	-2.093125	0.575815	9.978877	0.017978	0.147676	0.361377	0.290358	0.434524	-0.703920	-0.874178	-0.076264	-0.080300	0.472810
10226	-2.263705	-0.070507	9.612979	0.024343	0.058817	0.280362	0.294144	0.428450	-0.702410	-0.876646	-0.077720	-0.080510	0.467942
10227	-2.345671	-0.081265	9.328829	-0.313491	0.008856	0.181825	0.298022	0.432322	-0.700510	-0.878793	-0.072752	-0.083125	0.464242
10228	-2.349977	-0.189470	9.346474	-0.252683	0.007003	0.147070	0.299675	0.438512	-0.697691	-0.880440	-0.068650	-0.085216	0.461358
10229	-2.108408	-0.284230	9.635434	-0.203886	-0.000135	0.189792	0.302256	0.440657	-0.695267	-0.882453	-0.065493	-0.086668	0.457686
10230	-2.234056	-0.214074	9.822468	0.005956	-0.007181	0.216696	0.302241	0.443088	-0.694108	-0.884319	-0.065951	-0.086032	0.454124
10231	-2.351514	0.158871	9.908212	0.088234	-0.029084	0.200511	0.302527	0.438232	-0.695656	-0.886058	-0.067681	-0.084303	0.450792
10232	-2.557924	0.483783	10.069261	0.072033	-0.054870	0.145070	0.305158	0.431475	-0.696580	-0.887284	-0.068743	-0.082320	0.448581
10233	-2.078660	0.581116	10.113503	0.050602	-0.067728	0.102541	0.303877	0.429316	-0.698886	-0.888234	-0.069298	-0.080383	0.446964
10234	-1.662620	0.762320	9.395039	0.074896	-0.063957	0.091600	0.302079	0.425290	-0.700417	-0.888984	-0.070239	-0.078286	0.445696
10235	-1.270404	0.912127	9.357594	0.207783	-0.065549	0.103358	0.300554	0.419101	-0.702980	-0.889700	-0.073604	-0.074946	0.444297
10236	-1.387227	1.131963	8.989943	0.223243	-0.061858	0.105266	0.299055	0.408594	-0.707345	-0.890312	-0.077220	-0.071540	0.443017
10237	-1.589698	1.142425	9.353044	0.202343	-0.049147	0.103282	0.299860	0.402400	-0.707740	-0.890970	-0.080642	-0.068506	0.441562
10238	-1.724794	1.171662	9.539416	0.223590	-0.038245	0.081214	0.298082	0.394333	-0.710173	-0.891301	-0.084433	-0.065553	0.440632
10239	-1.719868	1.160546	9.803338	0.283299	-0.005330	0.068543	0.297611	0.384238	-0.712489	-0.891412	-0.089639	-0.062624	0.439804
10240	-1.670483	0.907623	9.680238	0.327153	0.003870	0.068766	0.297938	0.371831	-0.716612	-0.891347	-0.095623	-0.059527	0.439105
10241	-1.767086	0.940757	9.576588	0.274537	0.034877	0.067525	0.300068	0.360908	-0.718177	-0.891351	-0.100995	-0.057386	0.438178
10242	-1.848040	1.228562	9.366242	0.228772	0.014736	0.070078	0.300104	0.353099	-0.719724	-0.891410	-0.105315	-0.055335	0.437304
10243	-1.537704	1.374475	9.644818	0.199034	-0.013583	0.077356	0.302091	0.345271	-0.721030	-0.891666	-0.108911	-0.052961	0.436194
10244	-1.417595	1.476830	9.959413	0.300454	-0.036267	0.100050	0.301096	0.336255	-0.723469	-0.891840	-0.114090	-0.049308	0.434941
10245	-1.538410	1.534112	9.896681	0.211127	-0.040038	0.097751	0.300246	0.324275	-0.726555	-0.892231	-0.117660	-0.046284	0.433518
10246	-1.793431	1.919523	9.486856	0.205531	-0.009909	0.088424	0.299626	0.317154	-0.727196	-0.892459	-0.121354	-0.043953	0.432271
10247	-1.755780	2.111902	9.441899	0.244019	0.029407	0.073784	0.299660	0.310284	-0.728871	-0.892457	-0.126102	-0.041937	0.431115
10248	-1.710786	2.282807	9.444715	0.247254	0.076974	0.085718	0.301787	0.298831	-0.729665	-0.892443	-0.131280	-0.040800	0.429704
10249	-1.483869	2.208061	9.263363	0.206959	0.102565	0.085489	0.303888	0.291833	-0.728399	-0.892529	-0.136011	-0.040362	0.428092
10250	-1.694518	1.897603	9.350655	0.138776	0.095162	0.095313	0.306771	0.284822	-0.727525	-0.892837	-0.139410	-0.040451	0.426346
10251	-1.902116	1.959940	9.409598	0.065350	0.045677	0.087622	0.309653	0.279946	-0.728193	-0.893352	-0.141111	-0.040206	0.424728
10252	-2.340519	1.889252	9.394915	0.074106	0.000849	0.091414	0.310580	0.275368	-0.728074	-0.893866	-0.142547	-0.039171	0.423260
10253	-2.790287	2.184359	9.423659	0.089639	-0.029342	0.097045	0.308776	0.272422	-0.729089	-0.894434	-0.144066	-0.037399	0.421704
10254	-2.916144	2.289879	9.399962	0.152333	-0.021916	0.121336	0.309062	0.266499	-0.729866	-0.894964	-0.146729	-0.035205	0.419847
10255	-2.540742	2.430291	9.439038	0.256925	-0.016155	0.164318	0.308574	0.259505	-0.731151	-0.895555	-0.151430	-0.032116	0.417155
10256	-2.232255	2.440062	9.302837	0.144588	-0.009756	0.191439	0.308877	0.249013	-0.731930	-0.896652	-0.154093	-0.029989	0.413970
10257	-1.796407	2.542069	9.332338	0.046661	-0.009826	0.180803	0.308902	0.242295	-0.731805	-0.897973	-0.155089	-0.028721	0.410813
10258	-1.230098	2.581666	9.326177	0.043301	-0.009772	0.170654	0.309183	0.239050	-0.733609	-0.899184	-0.155917	-0.027496	0.407925
10259	-0.950364	2.552712	9.138759	-0.019174	0.000117	0.111271	0.308153	0.235039	-0.732702	-0.900123	-0.155744	-0.027120	0.405940
10260	-1.244259	2.508732	9.111396	-0.204069	0.028930	0.036450	0.308130	0.239885	-0.731800	-0.900971	-0.152359	-0.029019	0.405211
10261	-1.217093	2.374290	9.176972	-0.116006	0.045358	-0.009267	0.309675	0.243902	-0.731553	-0.901200	-0.150720	-0.030592	0.405198
10262	-1.198905	2.100366	9.262112	-0.122775	0.050812	-0.014834	0.310439	0.246858	-0.730657	-0.901351	-0.148946	-0.032380	0.405379
10263	-1.285943	2.155631	9.293278	-0.262716	0.057918	-0.030327	0.312490	0.254232	-0.730027	-0.901825	-0.144711	-0.035411	0.405606
10264	-1.204586	2.283296	9.293427	-0.155060	0.048899	-0.034385	0.313232	0.262033	-0.728358	-0.901888	-0.142323	-0.037482	0.406124
10265	-1.718249	2.325604	9.301229	-0.064689	0.022351	-0.060672	0.313470	0.265276	-0.726301	-0.901552	-0.141339	-0.038334	0.407133
10266	-1.846329	2.397963	9.430664	-0.212438	0.006583	-0.078018	0.313065	0.269844	-0.726810	-0.901448	-0.137536	-0.040239	0.408481
10267	-1.552576	1.965910	9.544960	-0.258501	-0.029988	-0.074472	0.313291	0.278312	-0.726293	-0.901554	-0.132611	-0.041762	0.409720
10268	-1.019751	1.947510	9.482467	-0.172577	-0.062727	-0.079502	0.310133	0.287490	-0.725750	-0.901351	-0.128953	-0.042093	0.411298
10269	-1.227486	2.033462	9.412125	-0.189992	-0.069214	-0.098049	0.306991	0.293169	-0.725722	-0.901082	-0.124894	-0.042373	0.413107
10270	-1.890485	2.064679	9.780821	-0.240469	-0.037480	-0.127918	0.304608	0.304348	-0.725698	-0.900597	-0.120175	-0.043842	0.415404
10271	-2.155051	1.421295	9.625312	-0.279629	-0.004659	-0.128144	0.302487	0.314189	-0.724905	-0.900189	-0.115005	-0.046122	0.417500
10272	-2.532644	0.738277	9.905046	-0.355810	-0.004708	-0.080524	0.303351	0.324139	-0.723236	-0.900259	-0.108518	-0.049029	0.418752
10273	-2.318332	0.287137	10.111944	-0.339452	0.037735	0.067184	0.303680	0.335861	-0.719632	-0.901496	-0.102755	-0.052199	0.417159
10274	-1.889199	0.273109	9.981336	-0.204246	0.074851	0.200727	0.306896	0.342295	-0.717597	-0.903383	-0.099949	-0.054662	0.413427
10275	-1.606663	0.662045	9.586178	-0.135349	0.103532	0.278551	0.308957	0.345912	-0.716326	-0.905823	-0.098575	-0.056906	0.408081
10276	-1.729408	1.117920	9.303391	-0.188272	0.143692	0.276351	0.314671	0.345598	-0.714442	-0.908151	-0.096696	-0.060323	0.402831
10277	-2.000147	1.281413	9.432773	-0.233188	0.153471	0.205949	0.321146	0.347315	-0.710249	-0.910053	-0.093864	-0.064411	0.398554
10278	-2.012343	1.310127	9.394657	-0.265880	0.122217	0.148611	0.324491	0.352283	-0.706801	-0.911443	-0.090240	-0.068298	0.395554
10279	-1.686210	1.166781	9.496502	-0.342087	0.070837	0.087412	0.328871	0.360319	-0.704518	-0.912631	-0.084617	-0.071956	0.393405
10280	-1.430246	1.081246	9.660912	-0.359020	-0.000533	0.052379	0.331666	0.371489	-0.699648	-0.913528	-0.078185	-0.074510	0.392176
10281	-1.673995	1.141031	9.697880	-0.419713	-0.022727	-0.008818	0.330698	0.383484	-0.697063	-0.914118	-0.070262	-0.077192	0.391781
10282	-1.695197	1.042858	9.845123	-0.393145	0.002816	-0.032716	0.330515	0.395194	-0.695255	-0.914304	-0.063093	-0.080203	0.391964
10283	-1.694547	0.905760	9.852808	-0.273163	0.040407	-0.035852	0.330195	0.405854	-0.691133	-0.914293	-0.058316	-0.082901	0.392167
10284	-1.588132	0.831296	9.823953	-0.126860	0.087157	-0.049941	0.331724	0.411234	-0.688828	-0.913841	-0.056643	-0.085387	0.392932
10285	-1.500798	0.708249	9.669424	-0.035097	0.116559	-0.036590	0.334037	0.415797	-0.686786	-0.913400	-0.056828	-0.087579	0.393448
10286	-1.471489	0.621173	9.514857	-0.123658	0.107379	-0.020405	0.335190	0.418887	-0.685508	-0.913144	-0.055421	-0.090378	0.393609
10287	-1.490932	0.652213	9.457504	-0.198961	0.054304	-0.015169	0.338539	0.422648	-0.681932	-0.913153	-0.052167	-0.092665	0.393502
10288	-1.602170	0.734492	9.664045	-0.083526	-0.006781	0.005803	0.338779	0.426419	-0.680775	-0.913271	-0.050638	-0.093037	0.393339
10289	-1.943956	0.628323	9.769780	-0.020732	-0.080701	0.044988	0.335651	0.427135	-0.679849	-0.913810	-0.049711	-0.091373	0.392595
10290	-2.327188	0.092321	9.427447	-0.010040	-0.093535	0.040462	0.335009	0.427526	-0.681773	-0.914281	-0.048906	-0.089546	0.392021
10291	-1.854278	-0.008672	9.166412	-0.093935	-0.036927	0.020596	0.334361	0.428596	-0.683054	-0.914611	-0.046937	-0.089299	0.391547
10292	-1.484907	-0.118150	9.297939	-0.154925	0.061688	-0.005689	0.333432	0.431576	-0.681630	-0.914569	-0.044616	-0.091490	0.391411
10293	-1.370809	-0.275785	9.565626	-0.093637	0.105651	0.007483	0.335483	0.435080	-0.678301	-0.914530	-0.043708	-0.093842	0.391048
10294	-1.569260	-0.091774	10.024810	-0.123278	0.103712	-0.000069	0.338582	0.438156	-0.676267	-0.914416	-0.042303	-0.096548	0.390811
10295	-2.559985	-0.108794	9.844906	-0.154484	0.139967	-0.053847	0.339329	0.442349	-0.672670	-0.913863	-0.040425	-0.100062	0.391418
10296	-2.538815	-0.016451	9.399944	-0.245409	0.194639	-0.094075	0.344208	0.451488	-0.666917	-0.912891	-0.037315	-0.105459	0.392575
10297	-2.258810	-0.079595	9.766516	-0.367602	0.174381	-0.106650	0.347269	0.460642	-0.661794	-0.911944	-0.031721	-0.111327	0.393647
10298	-2.459549	-0.429544	10.258995	-0.183085	0.125086	-0.135169	0.349024	0.470756	-0.656144	-0.910682	-0.029106	-0.114980	0.395716
10299	-2.926316	-0.633776	9.901333	-0.070997	0.013669	-0.132587	0.349653	0.475192	-0.655247	-0.909652	-0.027592	-0.115617	0.398002
10300	-2.985029	-0.466652	9.562287	-0.193463	-0.066010	-0.153394	0.347127	0.486665	-0.652907	-0.908649	-0.023234	-0.115884	0.400485
10301	-2.571437	-0.254694	9.396298	-0.207347	-0.107128	-0.173696	0.342675	0.494244	-0.652482	-0.907597	-0.018209	-0.115459	0.403243
10302	-2.002461	-0.270550	9.353380	-0.267516	-0.081570	-0.194321	0.337179	0.501175	-0.650764	-0.906263	-0.012288	-0.116049	0.406286
10303	-1.519701	-0.399046	9.485699	-0.328038	0.015346	-0.176296	0.334388	0.513194	-0.647778	-0.904865	-0.006068	-0.118790	0.408743
10304	-1.503545	-0.747070	9.711397	-0.216238	0.079537	-0.131515	0.333681	0.521984	-0.643010	-0.903588	-0.002533	-0.121857	0.410698
10305	-1.709291	-1.074318	9.810500	0.084485	0.074492	-0.070913	0.332870	0.528322	-0.641586	-0.902835	-0.004488	-0.122237	0.412221
10306	-1.954638	-1.200976	9.496798	0.256330	0.065662	-0.016501	0.332627	0.524957	-0.642486	-0.902476	-0.009656	-0.121154	0.413237
10307	-2.330639	-1.221664	9.293774	0.256405	0.069456	0.053623	0.335145	0.516299	-0.645468	-0.902704	-0.014954	-0.120012	0.412915
10308	-2.558114	-1.029033	9.476775	0.306830	0.073194	0.081539	0.338317	0.506827	-0.648584	-0.903067	-0.021332	-0.118617	0.412244
10309	-2.601993	-0.925638	9.487416	0.322644	0.065866	0.070549	0.339674	0.496032	-0.651686	-0.903345	-0.027829	-0.116881	0.411742
10310	-2.300518	-0.446236	9.506554	0.237049	0.058408	0.029507	0.341543	0.486579	-0.654277	-0.903279	-0.032701	-0.115809	0.411833
10311	-2.016409	-0.363042	9.750401	0.181343	0.043692	0.007103	0.342881	0.478753	-0.656092	-0.903122	-0.036312	-0.114861	0.412139
10312	-2.002113	-0.324257	9.827888	0.125169	0.016261	0.027162	0.343413	0.475923	-0.656355	-0.903189	-0.038806	-0.113946	0.412019
10313	-2.141563	-0.406732	9.710216	0.066259	0.000717	0.054575	0.343432	0.472419	-0.657385	-0.903597	-0.040078	-0.113119	0.411231
10314	-2.368108	-0.432397	9.371701	0.028023	0.014490	0.099578	0.343962	0.470258	-0.657905	-0.904332	-0.040967	-0.112915	0.409580
10315	-2.209459	-0.346263	9.141562	0.002988	0.032883	0.139112	0.345409	0.467275	-0.658946	-0.905402	-0.041541	-0.113130	0.407091
10316	-1.950619	-0.023006	9.251722	-0.022126	0.067737	0.185068	0.348405	0.465099	-0.658200	-0.906738	-0.042150	-0.114226	0.403736
10317	-2.041547	-0.159829	9.392973	-0.022426	0.062338	0.228453	0.352566	0.462520	-0.656176	-0.908462	-0.042704	-0.115090	0.399534
10318	-2.389023	-0.096329	9.169794	-0.082280	0.078729	0.243799	0.354910	0.461019	-0.655810	-0.910257	-0.042440	-0.116811	0.394951
10319	-2.922602	0.096504	9.589970	-0.019915	0.122485	0.214480	0.361152	0.458551	-0.653803	-0.911683	-0.043507	-0.118782	0.390938
10320	-3.471785	0.019771	9.982217	0.016052	0.142526	0.216455	0.365572	0.453968	-0.650239	-0.912974	-0.045473	-0.120908	0.387030
10321	-3.525726	-0.303122	9.859571	0.046991	0.089520	0.205634	0.369748	0.449359	-0.649632	-0.914302	-0.047517	-0.121815	0.383347
10322	-3.308582	-0.346292	9.772182	0.067423	0.023725	0.185547	0.374448	0.443802	-0.649157	-0.915547	-0.049434	-0.121396	0.380255
10323	-2.624261	-0.287547	9.668978	-0.008743	0.029238	0.187023	0.377585	0.439467	-0.649184	-0.916901	-0.049943	-0.121664	0.376823
10324	-2.084609	-0.229702	9.386790	-0.054306	0.009182	0.186845	0.378108	0.438256	-0.648803	-0.918285	-0.049523	-0.121896	0.373418
10325	-2.090527	-0.009313	9.116193	-0.015102	-0.007208	0.185215	0.380595	0.434328	-0.649082	-0.919699	-0.049617	-0.121523	0.370033
10326	-2.612579	0.281066	9.211405	-0.007921	-0.039351	0.152042	0.380997	0.432166	-0.649857	-0.920874	-0.049603	-0.120548	0.367422
10327	-3.058369	0.254604	9.470905	-0.087988	-0.056986	0.112883	0.381386	0.432831	-0.650118	-0.921926	-0.047842	-0.119879	0.365230
10328	-2.713095	0.140002	9.525327	-0.136579	-0.051591	0.081269	0.379429	0.434600	-0.650101	-0.922699	-0.045203	-0.119687	0.363673
10329	-2.064936	0.203864	9.532270	-0.179222	-0.026014	0.057040	0.380329	0.436477	-0.649464	-0.923336	-0.041860	-0.120295	0.362254
10330	-1.769150	0.342883	9.210541	-0.245754	0.017797	0.035417	0.379256	0.441356	-0.646496	-0.923691	-0.037593	-0.122216	0.361172
10331	-1.662967	0.319089	9.225600	-0.244731	0.018695	0.023428	0.379742	0.449287	-0.645596	-0.923999	-0.033292	-0.124099	0.360162
10332	-1.889455	0.294491	9.199139	-0.195604	-0.000503	0.012625	0.379567	0.455379	-0.641219	-0.924176	-0.029758	-0.125334	0.359591
10333	-2.116090	0.309059	9.370049	-0.092185	-0.005944	0.002994	0.381377	0.457514	-0.640718	-0.924284	-0.028076	-0.125641	0.359341
10334	-2.486741	0.198766	9.693883	-0.002754	0.005035	0.000648	0.380065	0.459153	-0.639550	-0.924252	-0.028112	-0.125599	0.359434
10335	-2.510585	0.156497	10.009906	0.016437	0.050763	0.015438	0.380064	0.459020	-0.639421	-0.924247	-0.028911	-0.126157	0.359189
10336	-2.369558	-0.100765	9.971610	-0.011772	0.087386	0.045713	0.381112	0.457393	-0.639687	-0.924340	-0.029484	-0.127676	0.358365
10337	-2.218736	-0.407520	9.524662	0.045709	0.112248	0.074601	0.385525	0.456294	-0.637151	-0.924580	-0.031413	-0.129111	0.357064
10338	-1.967867	-0.461542	9.058188	0.038505	0.138828	0.080079	0.387860	0.455079	-0.635112	-0.924747	-0.033370	-0.131199	0.355690
10339	-1.824127	-0.265920	9.196690	-0.017625	0.166207	0.083438	0.393836	0.452623	-0.632074	-0.924938	-0.034508	-0.134045	0.354021
10340	-2.233063	-0.446888	9.276747	-0.049213	0.142391	0.102688	0.399027	0.451920	-0.629415	-0.925301	-0.034927	-0.136803	0.351969
10341	-3.018541	-0.530380	9.237041	0.012061	0.177046	0.091844	0.402136	0.451109	-0.626354	-0.925475	-0.036696	-0.139642	0.350213
10342	-3.400414	-0.319332	9.267641	0.015531	0.175137	0.079841	0.406413	0.450289	-0.622916	-0.925511	-0.038482	-0.142562	0.348748
10343	-3.790851	-0.334293	9.340597	0.072705	0.145826	0.054320	0.411882	0.446481	-0.621418	-0.925433	-0.041070	-0.144479	0.347869
10344	-4.050841	-0.396237	9.668543	0.021321	0.112782	0.044871	0.414477	0.444997	-0.619125	-0.925372	-0.042432	-0.146226	0.347137
10345	-4.232699	-0.680394	9.691664	0.007662	0.025887	0.035713	0.416949	0.442565	-0.617602	-0.925546	-0.042941	-0.146463	0.346510
10346	-3.938394	-0.733466	9.477640	0.057035	-0.066373	0.010282	0.416313	0.439877	-0.618370	-0.925705	-0.043633	-0.144673	0.346750
10347	-3.418633	-0.545591	9.242696	-0.014341	-0.112174	-0.037986	0.414374	0.440811	-0.621312	-0.925776	-0.042552	-0.142620	0.347544
10348	-2.888780	-0.433072	9.477246	-0.156186	-0.092133	-0.027648	0.412036	0.442431	-0.623093	-0.925883	-0.039020	-0.141862	0.347986
10349	-2.579853	-0.493636	9.877728	-0.084945	0.000431	0.037182	0.409670	0.446507	-0.621272	-0.926207	-0.037605	-0.142313	0.347094
10350	-2.715814	-0.292026	9.819279	0.082417	0.072920	0.084048	0.409934	0.445964	-0.621531	-0.926435	-0.039953	-0.142867	0.345994
10351	-2.659700	-0.441739	9.623280	0.161189	0.104096	0.082565	0.413859	0.440005	-0.621823	-0.926575	-0.043930	-0.143479	0.344880
10352	-2.826471	-0.366494	9.212329	0.102142	0.076451	0.015855	0.416204	0.436903	-0.620299	-0.926322	-0.046459	-0.144019	0.345004
10353	-3.033861	-0.368366	8.785516	-0.075987	0.035898	-0.042207	0.417758	0.437699	-0.619668	-0.925998	-0.045200	-0.145123	0.345578
10354	-3.303535	-0.431101	8.887732	-0.166773	0.018338	-0.061106	0.415904	0.443120	-0.617079	-0.925575	-0.042142	-0.146508	0.346513
10355	-3.255822	-0.309416	9.269130	0.001132	0.028614	-0.038130	0.416162	0.444188	-0.617467	-0.925223	-0.042274	-0.146964	0.347242
10356	-3.289485	-0.313114	9.614406	0.147618	0.058159	0.029009	0.417471	0.442424	-0.617735	-0.924993	-0.045592	-0.146822	0.347496
10357	-3.044554	-0.604784	10.006248	0.315417	0.055759	0.090792	0.418924	0.436895	-0.618135	-0.925148	-0.052089	-0.145482	0.346732
10358	-2.638024	-0.431580	9.767642	0.289346	0.047730	0.147902	0.420024	0.425293	-0.621493	-0.925647	-0.058273	-0.144040	0.345015
10359	-2.562216	-0.163057	9.455276	-0.032451	0.048408	0.177644	0.422788	0.417730	-0.622290	-0.926764	-0.058492	-0.144834	0.341629
10360	-3.098286	0.015164	9.121533	-0.047971	0.042036	0.214465	0.426315	0.413658	-0.622448	-0.928111	-0.058572	-0.145531	0.337638
10361	-3.572625	0.390541	8.719122	-0.016350	0.076846	0.245918	0.429186	0.409338	-0.621187	-0.929551	-0.059503	-0.146683	0.332984
10362	-3.843215	0.517553	8.732780	0.107823	0.078776	0.248373	0.433219	0.407155	-0.620063	-0.930712	-0.062857	-0.146959	0.328979
10363	-3.573727	0.631795	8.919318	0.085503	0.076848	0.207658	0.434672	0.400426	-0.619434	-0.931724	-0.065620	-0.147507	0.325309
10364	-3.312426	0.443330	9.231152	0.128477	0.045661	0.139645	0.437952	0.392330	-0.619207	-0.932163	-0.068840	-0.147155	0.323540
10365	-3.186821	0.393324	9.308432	0.043129	0.018991	0.106037	0.440589	0.384494	-0.620517	-0.932720	-0.070148	-0.147028	0.321706
10366	-3.109803	0.414771	9.203838	-0.033853	0.023471	0.096414	0.441501	0.382879	-0.619754	-0.933173	-0.070063	-0.147367	0.320254
10367	-3.254454	0.416835	9.188116	0.034379	0.036321	0.096734	0.443188	0.382867	-0.618995	-0.933624	-0.071297	-0.147633	0.318540
10368	-3.438080	0.502877	9.130002	0.023918	0.059095	0.080023	0.444239	0.379368	-0.618362	-0.933741	-0.072487	-0.148279	0.317626
10369	-3.524590	0.450201	9.253271	0.085534	0.051758	0.052658	0.447110	0.376115	-0.618001	-0.933781	-0.074658	-0.148585	0.316861
10370	-3.406468	0.450473	9.263978	0.063181	0.017846	0.017531	0.446217	0.372355	-0.618767	-0.933625	-0.076105	-0.148314	0.317104
10371	-3.216099	0.470506	9.383650	-0.048563	0.015853	-0.007022	0.447643	0.372882	-0.618264	-0.933592	-0.075367	-0.148888	0.317108
10372	-2.885780	0.464539	9.557070	-0.107757	0.028558	-0.031325	0.446455	0.375998	-0.616967	-0.933354	-0.073543	-0.149977	0.317723
10373	-2.763364	0.567556	9.360433	-0.069246	0.052359	-0.045931	0.447484	0.378943	-0.616974	-0.932997	-0.072524	-0.151388	0.318336
10374	-2.908521	0.667511	9.127651	-0.038499	0.053233	-0.073472	0.447599	0.380706	-0.615173	-0.932261	-0.072045	-0.152548	0.320044
10375	-3.164371	0.729004	8.967707	-0.016474	0.028496	-0.097328	0.447964	0.384885	-0.613374	-0.931567	-0.071720	-0.153235	0.321803
10376	-3.438857	0.666423	9.117887	-0.002412	0.001051	-0.093532	0.447177	0.387843	-0.614138	-0.930761	-0.071537	-0.153210	0.324182
10377	-3.580792	0.613963	9.336653	-0.005917	-0.008102	-0.082467	0.446402	0.387439	-0.615032	-0.930251	-0.071243	-0.153133	0.325742
10378	-3.693980	0.594865	9.445743	0.025440	0.028503	-0.067603	0.445736	0.390681	-0.614125	-0.929580	-0.071789	-0.153421	0.327398
10379	-3.773556	0.604706	9.555552	0.077890	0.066024	-0.062786	0.446125	0.389743	-0.613357	-0.928842	-0.073622	-0.154161	0.328736
10380	-3.307346	0.398434	9.465798	0.077832	0.098122	-0.047117	0.445997	0.389342	-0.613356	-0.928049	-0.075641	-0.155378	0.329940
10381	-2.786472	0.350500	9.215556	0.055047	0.116469	-0.047235	0.448983	0.389052	-0.612094	-0.927282	-0.077416	-0.157159	0.330840
10382	-2.704914	0.432159	9.128652	0.111292	0.098202	-0.074609	0.451577	0.387702	-0.609801	-0.926227	-0.079974	-0.158191	0.332692
10383	-3.350782	0.392254	9.090860	0.071202	0.057803	-0.094153	0.452094	0.387169	-0.608776	-0.925297	-0.081497	-0.158827	0.334600
10384	-3.591230	0.261837	9.081987	0.020532	0.006533	-0.093410	0.451711	0.387292	-0.610316	-0.924519	-0.081713	-0.158790	0.336709
10385	-3.634917	0.324300	9.082456	0.028224	-0.020834	-0.074876	0.451434	0.389063	-0.608256	-0.924028	-0.081966	-0.158241	0.338252
10386	-3.664291	0.420622	9.126738	0.035937	-0.022627	-0.061920	0.449622	0.389866	-0.610556	-0.923512	-0.082374	-0.157505	0.339901
10387	-3.731897	0.439403	9.030358	0.028889	-0.015331	-0.063815	0.448708	0.390417	-0.610291	-0.923068	-0.082716	-0.157052	0.341230
10388	-3.697880	0.386889	9.130752	0.090230	-0.015266	-0.063502	0.448459	0.389864	-0.612090	-0.922442	-0.084160	-0.156087	0.343008
10389	-3.505067	0.391827	9.055811	0.097543	-0.066470	-0.089218	0.445865	0.390147	-0.613612	-0.921857	-0.085336	-0.154274	0.345104
10390	-3.293133	0.435659	9.087207	0.059905	-0.113074	-0.081948	0.441855	0.387482	-0.615896	-0.921445	-0.085486	-0.151744	0.347281
10391	-3.341227	0.414205	9.172868	0.016979	-0.139611	-0.071052	0.437838	0.388832	-0.619722	-0.921330	-0.084715	-0.149104	0.348917
10392	-3.331751	0.460871	9.447244	0.025558	-0.142295	-0.045168	0.434201	0.388864	-0.620593	-0.921292	-0.084139	-0.146206	0.350380
10393	-3.481404	0.514531	9.749036	0.091985	-0.073702	-0.037567	0.432012	0.388044	-0.624434	-0.921074	-0.085302	-0.144195	0.351503
10394	-3.279237	0.587443	9.847957	0.092227	0.035900	-0.074647	0.429810	0.386718	-0.625189	-0.920211	-0.087108	-0.144167	0.353326
10395	-2.840302	0.534515	9.592079	-0.000102	0.096059	-0.130559	0.431362	0.387252	-0.623786	-0.918998	-0.087488	-0.146070	0.355600
10396	-2.937111	0.597815	9.164812	-0.098208	0.135221	-0.149576	0.432629	0.391572	-0.620322	-0.917636	-0.086274	-0.149349	0.358045
10397	-3.223186	0.423443	8.991676	-0.149048	0.092212	-0.136847	0.434157	0.398288	-0.618788	-0.916623	-0.083861	-0.152240	0.359990
10398	-3.422149	0.184699	8.938466	-0.080257	0.017457	-0.081005	0.434512	0.403421	-0.615702	-0.916018	-0.082349	-0.153100	0.361510
10399	-3.542279	0.102905	9.008206	0.013790	-0.054500	-0.015816	0.433861	0.404229	-0.616211	-0.916039	-0.082218	-0.151941	0.361976
10400	-3.542096	0.069683	9.142159	0.059790	-0.091800	0.036156	0.430621	0.404510	-0.618628	-0.916361	-0.082845	-0.149590	0.361998
10401	-3.345096	0.219900	9.338127	0.068098	-0.088001	0.082335	0.428576	0.400729	-0.622858	-0.917093	-0.083746	-0.147271	0.360885
10402	-3.258798	0.331481	9.556523	0.019063	-0.036881	0.080157	0.428458	0.397906	-0.623115	-0.917653	-0.084141	-0.146151	0.359825
10403	-3.268404	0.326905	9.630778	-0.008521	0.021451	0.031936	0.430153	0.398011	-0.624158	-0.917824	-0.084263	-0.146470	0.359228
10404	-3.215280	0.302518	9.503716	-0.081655	0.090715	-0.020219	0.431571	0.398553	-0.622111	-0.917477	-0.083424	-0.148589	0.359440
10405	-3.176652	0.282734	9.323778	-0.132314	0.079673	-0.035220	0.433627	0.403114	-0.620582	-0.917196	-0.081478	-0.150973	0.359612
10406	-3.253802	0.277151	9.142958	-0.108025	0.052331	-0.016597	0.433851	0.407984	-0.616981	-0.917015	-0.079893	-0.152569	0.359754
10407	-3.268464	0.315302	9.052145	-0.022690	0.001367	0.030057	0.434627	0.409985	-0.617629	-0.917256	-0.079589	-0.152620	0.359186
10408	-3.251812	0.363551	9.081780	0.017382	-0.022296	0.051521	0.434893	0.407836	-0.617246	-0.917578	-0.079980	-0.151835	0.358607
10409	-3.145643	0.349971	9.269804	0.015513	-0.036861	0.074609	0.435039	0.406202	-0.619177	-0.918193	-0.080236	-0.150831	0.357398
10410	-3.365194	0.403671	9.623751	0.003269	0.014248	0.074453	0.433093	0.403281	-0.617877	-0.918587	-0.080699	-0.150779	0.356303
10411	-3.480692	0.360264	9.660469	0.027854	0.072714	0.061563	0.436224	0.402159	-0.619060	-0.918754	-0.081923	-0.151718	0.355192
10412	-3.109694	0.398489	9.366831	-0.007057	0.089149	0.040151	0.438696	0.400930	-0.618308	-0.918715	-0.082616	-0.153176	0.354507
10413	-2.999102	0.450778	9.116566	-0.056129	0.069016	0.037169	0.439592	0.400948	-0.615486	-0.918856	-0.082190	-0.154663	0.353593
10414	-3.095832	0.510326	8.998884	-0.053577	0.028811	0.040931	0.440880	0.401757	-0.613696	-0.919059	-0.081612	-0.155334	0.352904
10415	-3.136719	0.493649	9.070277	-0.035061	-0.009579	0.035545	0.442321	0.400922	-0.614994	-0.919397	-0.081018	-0.155216	0.352211
10416	-3.274067	0.483978	9.136068	-0.024326	-0.038885	0.017181	0.441418	0.401183	-0.616787	-0.919561	-0.080441	-0.154468	0.352244
10417	-3.196808	0.460175	9.165258	-0.050440	-0.069997	0.009717	0.439201	0.402154	-0.616254	-0.919928	-0.079062	-0.153380	0.352074
10418	-3.042549	0.460109	9.056284	-0.109851	-0.087425	-0.001624	0.437113	0.404858	-0.616879	-0.920194	-0.076529	-0.152363	0.352379
10419	-3.398714	0.334557	9.130409	-0.115873	-0.112172	-0.003471	0.435678	0.407552	-0.617896	-0.920687	-0.073612	-0.150976	0.352311
10420	-3.494022	0.109095	9.383189	-0.085131	-0.117629	0.007773	0.430868	0.409469	-0.619657	-0.921043	-0.071352	-0.149213	0.352597
10421	-3.435918	0.061498	9.500678	0.058344	-0.106470	0.022329	0.428279	0.408274	-0.621180	-0.921432	-0.071753	-0.146679	0.352562
10422	-3.152082	0.186706	9.368266	0.125397	-0.080695	0.045707	0.426482	0.406514	-0.624510	-0.921680	-0.073720	-0.144065	0.352587
10423	-3.220153	0.304159	9.282867	0.098335	-0.049709	0.023365	0.425339	0.402204	-0.626818	-0.921839	-0.075258	-0.142295	0.352563
10424	-3.326479	0.364566	9.421940	0.020744	-0.018834	-0.012154	0.424313	0.401386	-0.629125	-0.921673	-0.075554	-0.141648	0.353194
10425	-3.128380	0.281337	9.590641	-0.027121	0.010327	-0.030890	0.423802	0.399774	-0.629636	-0.921465	-0.075047	-0.141955	0.353723
10426	-2.737614	0.226505	9.509509	-0.011074	0.037752	-0.059442	0.424835	0.400577	-0.628872	-0.920879	-0.075010	-0.142652	0.354973
10427	-2.574068	0.298379	9.327221	-0.012778	0.052372	-0.075157	0.424946	0.403415	-0.627072	-0.920216	-0.074920	-0.143671	0.356297
10428	-2.723826	0.360545	9.302691	-0.000513	0.052347	-0.082487	0.424809	0.403830	-0.626041	-0.919386	-0.075122	-0.144592	0.358021
10429	-2.892431	0.331351	9.305510	-0.019551	0.021180	-0.100998	0.424540	0.406252	-0.626038	-0.918635	-0.074603	-0.145104	0.359846
10430	-3.124595	0.489782	9.339169	-0.020186	0.021057	-0.136088	0.422836	0.409764	-0.626023	-0.917522	-0.074066	-0.145668	0.362558
10431	-3.452736	0.556876	9.452262	-0.038135	0.024516	-0.184192	0.423078	0.414865	-0.626280	-0.916171	-0.073008	-0.146500	0.365840
10432	-3.124399	0.446313	9.290555	-0.030889	0.035493	-0.206302	0.420316	0.419492	-0.623555	-0.914500	-0.072171	-0.147507	0.369760
10433	-2.642050	0.393916	9.164706	-0.008012	0.015476	-0.211670	0.417703	0.422879	-0.623661	-0.912902	-0.071520	-0.147968	0.373632
10434	-2.815538	0.374023	9.076398	-0.018564	-0.008308	-0.207999	0.417422	0.427458	-0.622886	-0.911281	-0.070582	-0.148080	0.377700
10435	-3.388430	0.199925	9.150220	0.016565	-0.041267	-0.209631	0.414286	0.432858	-0.623887	-0.909797	-0.069964	-0.147310	0.381672
10436	-3.589904	-0.011883	9.236581	0.082761	-0.097761	-0.155679	0.409863	0.435579	-0.625522	-0.908607	-0.070361	-0.144934	0.385326
10437	-3.474114	-0.020616	9.429562	0.104901	-0.124960	-0.079845	0.407021	0.433971	-0.628201	-0.908204	-0.071087	-0.141807	0.387302
10438	-3.127048	-0.000126	9.591507	0.064548	-0.091114	-0.066248	0.403142	0.432904	-0.631772	-0.907733	-0.071442	-0.139572	0.389148
10439	-2.953257	-0.037431	9.837436	0.041527	-0.000581	-0.037889	0.402238	0.433434	-0.633565	-0.907383	-0.072082	-0.139130	0.390003
10440	-2.835246	-0.018274	9.742794	0.074712	0.090854	-0.045241	0.401859	0.430082	-0.633306	-0.906592	-0.074080	-0.140095	0.391122
10441	-2.809126	0.047664	9.311910	0.085090	0.109157	-0.054442	0.404205	0.428446	-0.633068	-0.905735	-0.076297	-0.141314	0.392240
10442	-2.973420	0.113677	9.013666	-0.021807	0.079788	-0.056790	0.404712	0.429800	-0.631400	-0.905027	-0.076425	-0.142852	0.393293
10443	-3.132334	0.077573	9.100488	-0.101504	0.028528	-0.042354	0.406772	0.433020	-0.629614	-0.904769	-0.074658	-0.144063	0.393783
10444	-3.310485	0.031838	9.196596	-0.092129	0.002999	-0.009048	0.407801	0.435564	-0.629364	-0.904750	-0.073048	-0.144691	0.393899
10445	-3.262180	0.017977	9.336069	-0.044929	-0.007882	0.005975	0.405447	0.437616	-0.628316	-0.904887	-0.072154	-0.144739	0.393731
10446	-3.102999	0.001458	9.337323	-0.035632	-0.009583	0.042947	0.404926	0.437624	-0.628054	-0.905221	-0.071621	-0.144617	0.393104
10447	-3.117483	0.008917	9.416502	-0.038539	0.030684	0.068709	0.407655	0.437865	-0.627819	-0.905729	-0.071319	-0.145225	0.391764
10448	-3.204043	-0.039473	9.386212	0.003397	0.039877	0.076290	0.408178	0.436785	-0.627695	-0.906137	-0.071973	-0.145647	0.390542
10449	-3.132248	0.066094	9.261147	-0.003724	0.021624	0.080896	0.408705	0.434766	-0.627443	-0.906711	-0.072261	-0.145804	0.389095
10450	-3.069665	0.085434	9.252401	-0.038722	0.012454	0.079811	0.411445	0.433250	-0.628237	-0.907291	-0.071945	-0.146053	0.387706
10451	-3.009104	0.028227	9.372179	-0.038824	0.016156	0.098267	0.412347	0.433258	-0.626443	-0.908062	-0.071598	-0.146354	0.385848
10452	-3.069601	0.076156	9.353084	0.018750	0.008943	0.115177	0.412745	0.430836	-0.626319	-0.908835	-0.072401	-0.146044	0.383991
10453	-3.161836	0.210794	9.382915	0.048301	0.029096	0.126360	0.414841	0.426249	-0.625823	-0.909649	-0.073817	-0.145864	0.381854
10454	-3.229409	0.224945	9.339277	0.011607	0.021715	0.116954	0.415123	0.422601	-0.627499	-0.910405	-0.074591	-0.145836	0.379909
10455	-3.152603	0.292184	9.259327	0.006553	0.012525	0.092025	0.417733	0.420020	-0.627392	-0.911059	-0.075028	-0.145725	0.378295
10456	-3.109617	0.373725	9.160060	-0.009078	0.003334	0.072578	0.417729	0.421095	-0.627392	-0.911549	-0.075158	-0.145582	0.377141
10457	-3.008411	0.383667	9.194748	-0.000174	-0.000333	0.059711	0.419301	0.417719	-0.627277	-0.912004	-0.075291	-0.145330	0.376111
10458	-3.030328	0.437101	9.356112	-0.014128	-0.011332	0.058729	0.419042	0.417988	-0.627532	-0.912432	-0.075180	-0.144976	0.375230
10459	-2.984225	0.379988	9.511760	-0.028872	0.019699	0.050303	0.419303	0.416916	-0.627021	-0.912801	-0.074919	-0.145305	0.374256
10460	-2.882954	0.375414	9.522243	-0.024453	0.043466	0.044756	0.419831	0.414893	-0.627154	-0.912984	-0.074988	-0.146052	0.373506
10461	-2.829860	0.358319	9.416885	-0.020936	0.069970	0.037353	0.421118	0.416373	-0.625492	-0.913099	-0.075207	-0.147236	0.372714
10462	-2.984263	0.374027	9.175635	-0.010602	0.069077	0.042941	0.424225	0.416900	-0.623073	-0.913169	-0.075715	-0.148348	0.371997
10463	-3.297674	0.378041	9.124762	-0.024487	0.028774	0.030000	0.425532	0.416339	-0.623984	-0.913354	-0.075551	-0.148817	0.371389
10464	-3.629867	0.281449	9.211517	-0.022858	0.005009	0.050340	0.425008	0.416085	-0.623080	-0.913675	-0.075386	-0.148836	0.370625
10465	-3.533103	0.214675	9.326698	0.035020	-0.036954	0.054395	0.425029	0.412042	-0.624239	-0.914140	-0.075907	-0.147649	0.369845
10466	-3.195774	0.249088	9.344730	0.047160	-0.067919	0.072973	0.424268	0.410413	-0.626806	-0.914736	-0.076546	-0.145782	0.368979
10467	-2.920728	0.206921	9.517126	0.013961	-0.051468	0.076482	0.423627	0.409067	-0.627702	-0.915435	-0.076629	-0.144443	0.367754
10468	-2.800444	0.260167	9.540598	0.017236	0.007081	0.091176	0.423896	0.406913	-0.627833	-0.915998	-0.077320	-0.144143	0.366321
10469	-2.955200	0.355677	9.420479	0.041797	0.045424	0.069083	0.424683	0.404757	-0.627583	-0.916318	-0.078593	-0.144367	0.365162
10470	-2.965206	0.424785	9.234132	0.031407	0.055418	0.045018	0.426376	0.402066	-0.626055	-0.916386	-0.079760	-0.144921	0.364516
10471	-3.032749	0.431661	9.173591	-0.028818	0.022403	0.028150	0.425475	0.400324	-0.626563	-0.916584	-0.079454	-0.145295	0.363937
10472	-3.119651	0.455420	9.137109	-0.036585	-0.007803	0.017078	0.427158	0.401387	-0.625804	-0.916736	-0.078834	-0.145230	0.363714
10473	-3.206577	0.489214	9.220781	0.000038	-0.038808	0.035763	0.427297	0.400701	-0.627092	-0.917120	-0.078644	-0.144262	0.363173
10474	-3.230502	0.455903	9.342506	0.019253	-0.036946	0.046009	0.426399	0.398418	-0.627986	-0.917471	-0.078922	-0.143209	0.362643
10475	-3.232666	0.402904	9.322540	0.031290	-0.013116	0.067262	0.426413	0.397324	-0.629915	-0.917956	-0.079588	-0.142442	0.361571
10476	-3.148276	0.398181	9.299258	0.027776	-0.042338	0.072831	0.425251	0.394920	-0.629779	-0.918492	-0.080062	-0.141183	0.360597
10477	-3.090391	0.393618	9.338140	0.031353	-0.025896	0.065442	0.425005	0.392494	-0.630807	-0.918995	-0.080630	-0.140185	0.359577
10478	-3.075998	0.408049	9.328876	0.022851	-0.032366	0.039568	0.424886	0.390339	-0.631450	-0.919273	-0.080989	-0.139199	0.359167
10479	-3.059436	0.475561	9.363581	0.026407	-0.022331	0.030339	0.424256	0.388040	-0.633632	-0.919519	-0.081392	-0.138359	0.358772
10480	-3.100360	0.466052	9.420672	-0.000518	-0.013283	0.009883	0.423736	0.387111	-0.632985	-0.919571	-0.081374	-0.137940	0.358804
10481	-3.032833	0.461508	9.459643	-0.013702	0.006830	0.015325	0.422311	0.386848	-0.634003	-0.919693	-0.081205	-0.137949	0.358526
10482	-2.994401	0.490431	9.453207	-0.013962	0.043445	0.035571	0.424648	0.386830	-0.633250	-0.919797	-0.081417	-0.138628	0.357949
10483	-2.847569	0.528605	9.275090	-0.015683	0.050761	0.024482	0.425030	0.388177	-0.632481	-0.919866	-0.081550	-0.139437	0.357425
10484	-2.816597	0.605621	9.266858	-0.022648	0.045258	0.017070	0.426461	0.386292	-0.631207	-0.919849	-0.081563	-0.140242	0.357153
10485	-2.845614	0.624826	9.271657	-0.006862	0.025160	0.015333	0.428285	0.386399	-0.631993	-0.919911	-0.081653	-0.140517	0.356862
10486	-2.992780	0.653743	9.371502	-0.022246	-0.000563	-0.018861	0.426851	0.386288	-0.631210	-0.919767	-0.081244	-0.140535	0.357320
10487	-3.091908	0.716144	9.385854	-0.065929	-0.004311	-0.031081	0.426967	0.389650	-0.630823	-0.919677	-0.079920	-0.140759	0.357762
10488	-2.990686	0.721135	9.379667	-0.051919	0.011252	-0.032876	0.426436	0.390477	-0.629276	-0.919446	-0.079010	-0.141229	0.358372
10489	-2.951780	0.646321	9.287770	-0.031236	0.019595	0.000446	0.427728	0.392880	-0.629413	-0.919459	-0.078597	-0.141585	0.358290
10490	-3.033400	0.576601	9.348438	-0.003388	0.030627	0.020873	0.428241	0.393421	-0.628517	-0.919479	-0.078871	-0.141979	0.358023
10491	-3.081172	0.485222	9.387516	0.007121	0.016023	0.028334	0.428504	0.393813	-0.629291	-0.919641	-0.079223	-0.141947	0.357541
10492	-3.041933	0.335467	9.188958	-0.024074	0.006793	-0.001331	0.429279	0.392882	-0.627497	-0.919607	-0.078881	-0.142086	0.357648
10493	-2.868682	0.398048	9.097841	-0.095518	-0.006142	-0.038584	0.428754	0.394498	-0.627749	-0.919514	-0.076990	-0.142485	0.358142
10494	-2.827855	0.437158	9.254789	-0.170320	-0.004514	-0.083266	0.428334	0.399895	-0.625943	-0.919145	-0.073643	-0.143591	0.359349
10495	-2.805476	0.300727	9.445108	-0.154285	0.006421	-0.097963	0.426876	0.405434	-0.624514	-0.918663	-0.070584	-0.144714	0.360742
10496	-3.022074	0.225799	9.468440	-0.140300	0.013723	-0.094217	0.426325	0.411770	-0.623092	-0.918099	-0.067886	-0.145953	0.362192
10497	-3.103662	0.148804	9.512204	-0.142172	0.033848	-0.079491	0.424866	0.417311	-0.621535	-0.917633	-0.065296	-0.147463	0.363237
10498	-3.228673	0.078995	9.572466	-0.093509	0.035809	-0.038642	0.425104	0.421353	-0.620120	-0.917332	-0.063779	-0.148693	0.363765
10499	-3.377721	-0.010535	9.507412	-0.048293	0.006684	-0.003299	0.425739	0.422977	-0.618324	-0.917368	-0.062939	-0.148935	0.363721
10500	-3.415745	-0.126100	9.503036	-0.027376	-0.004226	0.013440	0.426264	0.423762	-0.619871	-0.917481	-0.062497	-0.148883	0.363532
10501	-3.293533	0.022857	9.374249	-0.048729	-0.037050	0.041069	0.425998	0.423510	-0.618454	-0.917966	-0.061463	-0.148287	0.362728
10502	-3.291419	0.085396	9.370346	-0.026208	-0.064381	0.065217	0.426005	0.422962	-0.619484	-0.918630	-0.060759	-0.147059	0.361664
10503	-3.219106	0.085444	9.342217	0.057513	-0.058715	0.096091	0.424978	0.421346	-0.621019	-0.919438	-0.061689	-0.145239	0.360185
10504	-3.161335	0.104955	9.386236	0.088995	-0.055010	0.099937	0.424222	0.417039	-0.622559	-0.920167	-0.063273	-0.143305	0.358821
10505	-3.106738	0.282999	9.360438	0.079809	-0.043958	0.132169	0.423085	0.410851	-0.624610	-0.921148	-0.064829	-0.141554	0.356716
10506	-3.080315	0.299630	9.284109	0.118169	-0.036567	0.143427	0.421547	0.406289	-0.625629	-0.922074	-0.067206	-0.139692	0.354610
10507	-3.061255	0.339976	9.112032	0.138856	-0.007231	0.163791	0.424315	0.399916	-0.628354	-0.923071	-0.070210	-0.138158	0.352026
10508	-2.954833	0.263024	9.059139	0.093285	0.021997	0.169061	0.424604	0.393321	-0.629131	-0.924015	-0.072612	-0.137509	0.349308
10509	-2.906578	0.258688	9.169942	0.036481	0.032887	0.163220	0.427998	0.390190	-0.629417	-0.925015	-0.073997	-0.137434	0.346386
10510	-2.920777	0.216487	9.500458	-0.014817	0.003515	0.146391	0.428011	0.384563	-0.627748	-0.925989	-0.074210	-0.137224	0.343813
10511	-3.035172	-0.078643	9.089602	-0.028300	-0.009417	0.094675	0.429590	0.381841	-0.629433	-0.926713	-0.073891	-0.136923	0.342045
10512	-2.761582	0.187134	9.266304	-0.091883	-0.011377	0.057436	0.430100	0.382922	-0.628279	-0.927222	-0.072329	-0.137096	0.340928
10513	-2.500311	0.510774	9.486906	-0.106837	-0.020501	0.059212	0.429837	0.384264	-0.628662	-0.927845	-0.070367	-0.137158	0.339617
10514	-2.686455	0.647210	10.096756	0.038524	-0.040494	0.069187	0.428539	0.384941	-0.629681	-0.928330	-0.071055	-0.135890	0.338657
10515	-2.884812	0.286255	10.183455	0.243743	-0.047668	0.051789	0.427535	0.377144	-0.631091	-0.928466	-0.075390	-0.133055	0.338472
10516	-2.741320	-0.009265	9.508568	0.295085	-0.012995	-0.018117	0.426546	0.369319	-0.635459	-0.927895	-0.080782	-0.130687	0.339716
10517	-2.492009	0.263697	8.986659	0.181692	0.025147	-0.096271	0.426307	0.364210	-0.635974	-0.926888	-0.084032	-0.129845	0.341990
10518	-2.522346	0.556753	8.875271	0.025857	0.057830	-0.119274	0.426049	0.363943	-0.636101	-0.925854	-0.084645	-0.130786	0.344273
10519	-2.821033	0.529003	9.376156	-0.030698	0.035715	-0.134309	0.427865	0.365533	-0.636371	-0.924900	-0.083922	-0.131651	0.346676
10520	-3.119903	0.529286	9.632602	-0.041740	-0.011940	-0.156455	0.425502	0.370404	-0.635579	-0.923891	-0.082703	-0.131827	0.349581
10521	-2.975925	0.684848	10.015373	-0.060941	-0.041197	-0.150976	0.423143	0.375802	-0.635943	-0.923055	-0.080842	-0.131507	0.352335
10522	-2.894866	-0.173928	9.283999	0.037748	-0.044805	-0.194716	0.420794	0.378377	-0.636309	-0.921713	-0.080756	-0.130574	0.356193
10523	-2.680412	0.337486	8.865921	0.133765	-0.006297	-0.214605	0.418195	0.380004	-0.637831	-0.919987	-0.082539	-0.129623	0.360567
10524	-2.715736	0.687656	9.278551	0.141924	0.025802	-0.162954	0.416645	0.377866	-0.638334	-0.918482	-0.084958	-0.129188	0.363983
10525	-3.075938	0.414421	9.785020	0.141973	-0.013514	-0.132444	0.414844	0.376513	-0.641278	-0.917318	-0.087048	-0.127902	0.366866
10526	-3.283260	0.419060	9.855160	0.137840	-0.070262	-0.149922	0.411987	0.375469	-0.641385	-0.916131	-0.088719	-0.125708	0.370176
10527	-3.164233	0.726352	9.598948	0.127943	-0.099464	-0.144396	0.408885	0.375333	-0.645090	-0.915086	-0.089890	-0.122982	0.373379
10528	-2.851065	0.764928	9.441591	0.174771	-0.088289	-0.105403	0.406056	0.372634	-0.649441	-0.914173	-0.092210	-0.120095	0.375981
10529	-2.798950	0.954716	9.334326	0.231867	-0.080760	-0.051604	0.403483	0.367673	-0.651223	-0.913549	-0.095656	-0.116755	0.377685
10530	-2.837529	0.951838	9.218712	0.309998	-0.064071	0.007832	0.400416	0.359731	-0.656089	-0.913123	-0.100893	-0.113070	0.378474
10531	-2.818941	1.095963	9.144097	0.297388	-0.038428	0.029872	0.397216	0.350862	-0.659797	-0.912826	-0.106055	-0.109848	0.378727
10532	-2.814480	1.173040	9.169223	0.251692	-0.021994	0.042532	0.397263	0.341166	-0.661860	-0.912623	-0.110616	-0.107292	0.378644
10533	-2.921270	1.326888	9.196787	0.230762	-0.023903	0.025805	0.397563	0.333615	-0.664180	-0.912353	-0.114676	-0.104853	0.378771
10534	-2.878205	1.399437	9.282216	0.211893	-0.018542	-0.014909	0.396816	0.327422	-0.666235	-0.911753	-0.118411	-0.102785	0.379633
10535	-2.767603	1.457155	9.212049	0.196584	-0.020491	-0.064818	0.394503	0.322325	-0.668019	-0.910830	-0.121696	-0.100882	0.381315
10536	-2.768132	1.572962	9.309680	0.155097	0.004896	-0.125062	0.394526	0.318544	-0.669822	-0.909446	-0.124347	-0.099933	0.384005
10537	-2.730742	1.818063	9.205453	0.115128	0.030330	-0.176072	0.392968	0.317890	-0.669809	-0.907737	-0.126332	-0.099848	0.387406
10538	-2.634253	1.798510	9.059661	-0.000101	0.031966	-0.211722	0.392315	0.318569	-0.669804	-0.905985	-0.126196	-0.100803	0.391285
10539	-2.785608	1.684736	8.941440	-0.050580	0.006240	-0.237778	0.391121	0.325298	-0.670049	-0.904227	-0.124880	-0.101719	0.395515
10540	-2.671021	1.418388	9.075590	-0.086910	-0.039536	-0.254487	0.389540	0.331893	-0.670805	-0.902447	-0.122519	-0.102162	0.400177
10541	-2.312586	1.073174	9.220511	-0.163321	-0.048577	-0.197612	0.386127	0.339329	-0.670003	-0.901353	-0.118793	-0.102874	0.403569
10542	-2.089533	0.825159	9.727977	-0.212278	-0.026410	-0.081595	0.383625	0.347286	-0.669850	-0.901198	-0.114625	-0.104143	0.404792
10543	-2.233997	0.796687	9.927854	-0.104687	0.034236	0.014831	0.384385	0.351319	-0.668826	-0.901493	-0.113006	-0.105340	0.404281
10544	-2.605654	0.882299	9.853578	0.109491	0.100470	0.111776	0.384901	0.350522	-0.667287	-0.901897	-0.116065	-0.105854	0.402374
10545	-3.119041	1.356023	9.389773	0.275508	0.150815	0.084815	0.389874	0.342935	-0.667973	-0.901610	-0.122382	-0.105933	0.401123
10546	-3.567550	1.878373	9.037670	0.263458	0.129581	0.018300	0.392769	0.332566	-0.666972	-0.900790	-0.128247	-0.105951	0.401128
10547	-3.636380	2.146587	8.719150	0.089253	0.095310	-0.093289	0.396822	0.326877	-0.667007	-0.899603	-0.130455	-0.107007	0.402796
10548	-3.517706	2.026256	8.636960	-0.070841	0.020916	-0.177033	0.395754	0.332011	-0.665453	-0.898262	-0.129011	-0.108252	0.405910
10549	-3.193277	1.738984	8.861587	-0.145580	-0.066001	-0.192020	0.393132	0.339017	-0.666458	-0.897201	-0.125528	-0.108582	0.409247
