# Supplementary material for: Identification of Haptic Based Guiding Using Hard Reins
Source: PLoS One. 2015 Jul 22;10(7):e0132020. doi: 10.1371/journal.pone.0132020 (PMC4511788; doi:10.1371/journal.pone.0132020)
Supplement: S2 File — (ZIP) [file pone.0132020.s002.zip › MotionData2/Subject10/T2/sync2.txt]

// Start Time: 0
// Sample rate: 25.0Hz
// Scenario: 4.9
// Firmware Version: 2.6.1
Counter	Acc_X	Acc_Y	Acc_Z	Gyr_X	Gyr_Y	Gyr_Z	Mag_X	Mag_Y	Mag_Z	Quat_w	Quat_x	Quat_y	Quat_z
9638	2.701286	3.379338	8.741592	0.019002	0.006973	-0.023951	-0.895463	-0.075961	-0.837167	0.009781	-0.144660	-0.178374	-0.973222
9639	2.726054	3.491456	8.852225	0.026027	0.016468	-0.117593	-0.895458	-0.077355	-0.837212	0.007165	-0.144046	-0.179169	-0.973190
9640	2.780507	3.540981	8.759652	0.022298	0.005799	-0.046959	-0.893727	-0.081323	-0.836152	0.005993	-0.143833	-0.179683	-0.973134
9641	2.872536	3.426142	8.785005	-0.026473	-0.015022	0.023466	-0.894659	-0.079360	-0.835676	0.005858	-0.144345	-0.179056	-0.973175
9642	2.845516	3.425639	8.666241	-0.014696	-0.011271	0.055362	-0.895321	-0.079345	-0.835668	0.006502	-0.144837	-0.178556	-0.973189
9643	2.880676	3.382597	8.785583	-0.022565	-0.017256	0.079161	-0.896653	-0.076267	-0.834751	0.007456	-0.145595	-0.177845	-0.973200
9644	2.823126	3.337852	8.695099	-0.014897	0.006242	0.066090	-0.897317	-0.075368	-0.836859	0.008369	-0.145785	-0.177307	-0.973262
9645	2.805537	3.376375	8.740000	0.011392	0.009247	0.025526	-0.900099	-0.073917	-0.836513	0.008471	-0.145831	-0.177408	-0.973236
9646	2.780648	3.409906	8.743797	-0.002432	0.011433	0.004282	-0.900098	-0.074172	-0.837593	0.008245	-0.145696	-0.177293	-0.973279
9647	2.779129	3.366188	8.753708	0.000632	-0.003203	0.021882	-0.899964	-0.074729	-0.837746	0.008200	-0.145969	-0.177198	-0.973256
9648	2.721320	3.340860	8.703987	0.039918	0.002033	-0.032760	-0.899701	-0.074196	-0.836928	0.007350	-0.145878	-0.178018	-0.973126
9649	2.818374	3.342627	8.755090	0.085827	0.007701	-0.066197	-0.898233	-0.078704	-0.836419	0.005878	-0.145608	-0.179834	-0.972843
9650	2.851172	3.401479	8.770094	0.030695	0.007082	-0.023948	-0.899428	-0.077423	-0.836364	0.005199	-0.145448	-0.180449	-0.972757
9651	2.885945	3.358418	8.766672	0.002713	-0.002915	0.011258	-0.898897	-0.077880	-0.835178	0.004956	-0.145676	-0.180418	-0.972730
9652	2.808463	3.349726	8.730663	-0.023451	-0.009350	0.046516	-0.899031	-0.077610	-0.834632	0.005410	-0.146099	-0.179773	-0.972783
9653	2.817623	3.386309	8.793248	-0.006809	-0.003480	0.030687	-0.900094	-0.075902	-0.835102	0.005515	-0.146407	-0.179495	-0.972788
9654	2.789309	3.337241	8.725356	-0.034975	0.003938	0.008554	-0.901151	-0.076136	-0.836035	0.005252	-0.146436	-0.178736	-0.972925
9655	2.793753	3.361598	8.751784	-0.017399	-0.010465	0.021776	-0.900622	-0.076126	-0.836979	0.005128	-0.146846	-0.178275	-0.972948
9656	2.856181	3.391860	8.760693	-0.035574	-0.007231	0.028797	-0.902482	-0.073594	-0.836073	0.005219	-0.147164	-0.177446	-0.973051
9657	2.852170	3.348094	8.748865	-0.036321	-0.010641	0.022587	-0.901688	-0.073300	-0.837547	0.005055	-0.147583	-0.176613	-0.973140
9658	2.857207	3.333618	8.717838	-0.013827	0.003705	0.025402	-0.902485	-0.072143	-0.838573	0.005182	-0.147674	-0.176217	-0.973197
9659	2.891515	3.324538	8.781540	0.019488	0.004841	-0.008974	-0.902620	-0.071607	-0.837482	0.004624	-0.147676	-0.176559	-0.973138
9660	2.867162	3.328950	8.771132	-0.021709	-0.011152	0.048265	-0.903283	-0.071040	-0.837189	0.005121	-0.148137	-0.175943	-0.973177
9661	2.842875	3.328507	8.751134	0.008100	-0.006430	0.011263	-0.905269	-0.070735	-0.836352	0.004883	-0.148431	-0.176004	-0.973122
9662	2.756534	3.487117	8.501782	0.180003	-0.011353	-0.090764	-0.903808	-0.072910	-0.834159	0.003297	-0.148381	-0.179729	-0.972456
9663	2.308833	3.561511	8.391208	0.457656	0.279543	-0.326636	-0.897452	-0.074741	-0.833621	-0.001158	-0.141837	-0.189520	-0.971578
9664	3.130354	3.518216	8.902940	0.544564	0.232140	0.184141	-0.890666	-0.088436	-0.826897	0.004560	-0.138078	-0.199522	-0.970106
9665	3.330253	3.720897	9.027890	0.040726	-0.032198	0.131305	-0.892905	-0.092349	-0.824315	0.006635	-0.139357	-0.199885	-0.969836
9666	2.703565	3.466735	8.481055	-0.004914	-0.104227	0.077818	-0.895556	-0.090956	-0.821560	0.007354	-0.141753	-0.199528	-0.969557
9667	2.613808	3.625332	8.684100	-0.074977	-0.108424	-0.063873	-0.896485	-0.090005	-0.819508	0.005016	-0.143742	-0.198191	-0.969553
9668	2.658983	3.786352	8.660203	-0.309924	-0.017540	-0.079958	-0.893815	-0.097942	-0.822740	0.002130	-0.143860	-0.192350	-0.970722
9669	2.803392	3.575356	8.550694	-0.282135	-0.044862	-0.080066	-0.894357	-0.092912	-0.828740	-0.000865	-0.144563	-0.187022	-0.971660
9670	2.798858	3.220902	8.712085	-0.278650	-0.093936	0.287420	-0.898351	-0.084103	-0.831898	0.003196	-0.147525	-0.180710	-0.972404
9671	2.849207	3.508251	8.822181	-0.384187	-0.147086	0.387509	-0.905927	-0.071853	-0.835576	0.008612	-0.151937	-0.172005	-0.973270
9672	2.601683	3.261013	8.681663	-0.360134	-0.116550	0.166827	-0.912181	-0.059373	-0.838457	0.009976	-0.154921	-0.164446	-0.974093
9673	2.307101	3.156112	8.350888	0.090659	0.054961	-0.574979	-0.909931	-0.059829	-0.839034	-0.001224	-0.152042	-0.167897	-0.974008
9674	3.117801	3.675774	8.992829	0.226308	0.007827	-0.273600	-0.901551	-0.075166	-0.835329	-0.006107	-0.151035	-0.173093	-0.973237
9675	2.799875	3.570479	8.940543	-0.187123	-0.044116	0.102349	-0.903281	-0.071434	-0.838273	-0.005297	-0.152329	-0.169078	-0.973746
9676	2.465350	3.265803	8.511366	-0.033865	-0.048196	-0.041205	-0.904880	-0.067917	-0.838009	-0.006676	-0.153194	-0.168492	-0.973703
9677	2.699785	3.459416	8.772232	0.116265	0.002955	-0.331335	-0.903143	-0.073706	-0.836605	-0.013231	-0.152118	-0.171724	-0.973240
9678	2.769925	3.594196	8.814285	0.002519	-0.038711	-0.123337	-0.898893	-0.079407	-0.835495	-0.016018	-0.152506	-0.172097	-0.973071
9679	2.620704	3.523510	8.689894	0.012686	-0.034035	-0.165673	-0.898624	-0.080952	-0.835279	-0.019795	-0.152674	-0.172807	-0.972850
9680	2.575178	3.629493	8.755092	0.008097	-0.040398	-0.197551	-0.897286	-0.086169	-0.834121	-0.023992	-0.152831	-0.173513	-0.972605
9681	2.616433	3.474872	8.564970	0.013484	-0.058093	-0.199413	-0.893840	-0.088201	-0.834091	-0.028510	-0.153329	-0.174339	-0.972257
9682	2.540880	3.643431	8.725051	0.064245	-0.064500	-0.282393	-0.891978	-0.091821	-0.830073	-0.034231	-0.153675	-0.176381	-0.971649
9683	2.630992	3.747017	8.755918	0.004122	-0.078054	-0.257939	-0.890111	-0.096922	-0.828380	-0.039990	-0.154319	-0.177195	-0.971179
9684	2.640400	3.754465	8.712826	-0.027201	-0.080866	-0.298724	-0.886658	-0.101787	-0.826430	-0.046336	-0.154841	-0.177491	-0.970760
9685	2.755048	3.802641	8.489729	-0.014716	-0.077334	-0.293379	-0.883738	-0.104622	-0.827358	-0.052839	-0.155316	-0.178053	-0.970249
9686	2.849840	3.702437	8.714830	-0.019328	-0.059641	-0.219040	-0.882135	-0.110126	-0.826078	-0.057491	-0.155694	-0.178269	-0.969884
9687	2.849338	3.513116	8.894356	-0.094897	0.020261	-0.239980	-0.876705	-0.111903	-0.827001	-0.062854	-0.154370	-0.177204	-0.969958
9688	2.912199	3.237515	8.643229	-0.194461	0.094999	-0.204447	-0.873399	-0.110778	-0.830756	-0.067165	-0.151571	-0.174159	-0.970662
9689	2.720628	3.399119	8.852756	-0.176367	0.128999	-0.135184	-0.868905	-0.108667	-0.836102	-0.070352	-0.148404	-0.171299	-0.971434
9690	2.467135	3.253751	9.000117	-0.181519	0.130936	-0.143971	-0.863351	-0.107423	-0.841220	-0.073296	-0.145125	-0.168358	-0.972225
9691	2.527586	3.381068	8.996198	-0.241794	0.106508	-0.183234	-0.859121	-0.105124	-0.848433	-0.077676	-0.142121	-0.164303	-0.973022
9692	2.657259	3.412530	8.821827	-0.231623	0.017481	-0.174957	-0.856483	-0.101833	-0.854792	-0.081653	-0.140851	-0.160300	-0.973549
9693	2.791285	3.007169	8.800114	-0.147783	0.013930	-0.146438	-0.853449	-0.098523	-0.856196	-0.085343	-0.139936	-0.157805	-0.973772
9694	2.993534	3.073951	8.810630	-0.221688	0.038852	-0.172196	-0.851336	-0.096832	-0.859115	-0.089246	-0.138281	-0.154000	-0.974268
9695	2.887715	2.819608	8.992228	-0.290828	0.072049	-0.172171	-0.846180	-0.094863	-0.865009	-0.093638	-0.135935	-0.148855	-0.974985
9696	3.087732	2.575695	9.402161	-0.386622	0.066437	-0.192885	-0.842224	-0.089453	-0.873863	-0.098413	-0.133386	-0.141906	-0.975902
9697	3.187937	2.761980	9.314774	-0.448403	-0.005433	-0.183841	-0.837872	-0.083798	-0.881641	-0.103651	-0.132249	-0.133503	-0.976700
9698	2.379699	2.766692	8.928901	-0.366936	-0.049622	-0.241147	-0.836300	-0.077962	-0.888443	-0.109688	-0.131877	-0.126798	-0.976985
9699	1.903624	2.835737	9.007642	-0.323042	-0.068330	-0.405468	-0.834457	-0.074295	-0.892100	-0.119073	-0.131631	-0.121281	-0.976620
9700	2.299826	2.876895	8.887108	-0.294243	-0.073586	-0.541645	-0.829423	-0.076026	-0.894626	-0.130755	-0.131109	-0.116714	-0.975752
9701	2.819718	2.677571	8.815507	-0.278172	-0.016990	-0.594382	-0.822801	-0.077872	-0.899854	-0.143550	-0.129508	-0.112686	-0.974640
9702	3.142932	2.654323	8.962794	-0.209807	-0.010986	-0.525244	-0.816970	-0.080551	-0.904430	-0.154588	-0.128005	-0.109840	-0.973474
9703	3.034510	2.632944	9.024616	-0.196244	-0.031020	-0.429826	-0.810082	-0.083023	-0.906866	-0.163948	-0.127316	-0.106915	-0.972358
9704	2.894973	2.814882	8.958789	-0.159331	-0.039450	-0.364318	-0.806639	-0.084031	-0.908949	-0.171845	-0.126864	-0.104518	-0.971314
9705	2.848524	2.835885	8.962019	-0.116134	-0.050546	-0.332417	-0.803723	-0.085445	-0.911038	-0.179120	-0.127071	-0.102846	-0.970150
9706	2.849585	2.818938	9.190837	-0.148344	-0.078951	-0.345082	-0.798425	-0.087215	-0.912093	-0.186712	-0.127448	-0.100459	-0.968919
9707	3.044706	3.040884	8.692103	-0.121692	-0.099318	-0.267370	-0.796436	-0.089090	-0.911372	-0.192816	-0.128766	-0.098357	-0.967764
9708	2.755018	2.851142	8.607624	-0.001597	-0.152712	-0.189463	-0.798153	-0.089881	-0.911645	-0.197173	-0.131434	-0.098119	-0.966551
9709	2.268990	2.949145	8.786933	0.042844	-0.200679	-0.177155	-0.800128	-0.093542	-0.908120	-0.201293	-0.135550	-0.098609	-0.965082
9710	2.231199	2.919344	8.908751	0.014861	-0.185989	-0.205432	-0.803425	-0.097452	-0.904588	-0.205979	-0.138885	-0.098599	-0.963619
9711	2.227782	2.734812	8.962991	-0.017149	-0.138100	-0.211408	-0.803157	-0.098724	-0.904095	-0.210791	-0.141468	-0.098307	-0.962232
9712	1.809566	2.863192	9.322263	-0.032002	-0.197068	-0.205565	-0.803681	-0.101024	-0.900544	-0.215619	-0.144809	-0.097338	-0.960762
9713	1.846387	2.834729	9.292317	-0.038355	-0.346732	-0.195940	-0.807777	-0.103228	-0.897618	-0.220594	-0.151280	-0.095725	-0.958796
9714	2.225443	2.113368	8.900212	0.016442	-0.273093	-0.278444	-0.811604	-0.106890	-0.892195	-0.226792	-0.156141	-0.095577	-0.956583
9715	2.164773	2.442438	9.415764	-0.079940	-0.201433	-0.332230	-0.812522	-0.109957	-0.891344	-0.234210	-0.159312	-0.094212	-0.954405
9716	2.135183	2.577823	9.341627	-0.164553	-0.149876	-0.288842	-0.811457	-0.111913	-0.892223	-0.240909	-0.160940	-0.091191	-0.952757
9717	1.879300	2.233320	9.009033	-0.080780	-0.153549	-0.256698	-0.811588	-0.112832	-0.888497	-0.246776	-0.163268	-0.089781	-0.950991
9718	2.350002	2.016157	9.362082	0.024393	-0.130637	-0.282847	-0.810917	-0.116231	-0.886871	-0.252675	-0.165447	-0.090429	-0.949002
9719	2.710352	2.500936	9.899006	-0.086789	-0.069003	-0.222796	-0.808525	-0.119941	-0.885542	-0.257752	-0.166141	-0.089186	-0.947632
9720	2.521830	2.342158	9.817397	-0.135624	0.029539	-0.162151	-0.807732	-0.119305	-0.889820	-0.261576	-0.164673	-0.087215	-0.947024
9721	2.265402	1.716029	9.068107	-0.158857	0.036395	-0.197443	-0.804566	-0.115819	-0.892963	-0.266211	-0.162993	-0.085023	-0.946222
9722	2.129611	1.985441	9.206323	-0.098204	0.026627	-0.213213	-0.801383	-0.117772	-0.896144	-0.270840	-0.161682	-0.083913	-0.945232
9723	2.208122	1.889740	8.908588	-0.075535	-0.006532	-0.123185	-0.799925	-0.118290	-0.899394	-0.273861	-0.161337	-0.082794	-0.944519
9724	2.567783	2.080742	8.906149	0.014006	-0.069951	-0.151687	-0.798462	-0.121122	-0.898965	-0.277109	-0.162562	-0.083076	-0.943336
9725	2.635771	2.237353	9.171815	-0.001076	-0.107744	-0.066248	-0.799252	-0.122861	-0.895259	-0.278975	-0.164623	-0.082600	-0.942470
9726	2.582255	2.382030	9.253324	0.044519	-0.083673	-0.017323	-0.800572	-0.123983	-0.893671	-0.279605	-0.166498	-0.082943	-0.941923
9727	2.547610	2.412954	9.220737	0.047532	-0.047013	0.011219	-0.802292	-0.124093	-0.893252	-0.279749	-0.167803	-0.083460	-0.941603
9728	2.451364	2.624814	9.240255	-0.018508	-0.049596	0.056979	-0.804938	-0.124073	-0.891479	-0.279122	-0.168805	-0.082560	-0.941690
9729	2.331092	2.554649	9.078238	-0.038167	-0.076167	0.081535	-0.808383	-0.122313	-0.891785	-0.278280	-0.170277	-0.081077	-0.941803
9730	2.326080	2.566697	9.102062	0.051713	-0.044692	-0.009926	-0.808653	-0.120959	-0.889728	-0.278650	-0.171467	-0.081758	-0.941419
9731	2.309718	2.678071	9.228287	0.033507	-0.059289	-0.072850	-0.811157	-0.124572	-0.887804	-0.280449	-0.172741	-0.082266	-0.940607
9732	2.371341	2.732580	9.135897	-0.037589	-0.106859	-0.114943	-0.811287	-0.125654	-0.883012	-0.283192	-0.174425	-0.081280	-0.939560
9733	2.424934	2.694699	8.986191	-0.060237	-0.131154	-0.147003	-0.812879	-0.124527	-0.881885	-0.286826	-0.176377	-0.079898	-0.938210
9734	2.648265	2.679336	9.014821	-0.024098	-0.137888	-0.221244	-0.813406	-0.125367	-0.881236	-0.291545	-0.178544	-0.079362	-0.936390
9735	2.770653	2.618447	9.019036	-0.022093	-0.144757	-0.230147	-0.813921	-0.129787	-0.882577	-0.296611	-0.180824	-0.078917	-0.934396
9736	2.878876	2.761182	8.893713	-0.068900	-0.168169	-0.234007	-0.815505	-0.131194	-0.880459	-0.301775	-0.183259	-0.077403	-0.932393
9737	2.669754	2.757360	8.639412	-0.020366	-0.144845	-0.226581	-0.816828	-0.131488	-0.878443	-0.306748	-0.185554	-0.076990	-0.930348
9738	2.721211	2.835958	8.548935	0.000865	-0.203541	-0.290556	-0.818010	-0.134843	-0.876928	-0.312755	-0.188968	-0.076758	-0.927677
9739	2.739624	3.200440	9.008880	0.005656	-0.241285	-0.343857	-0.819053	-0.140515	-0.871735	-0.319930	-0.193013	-0.076699	-0.924396
9740	2.760833	3.589193	8.972901	-0.171164	-0.261736	-0.332185	-0.821424	-0.144600	-0.867549	-0.327452	-0.196313	-0.073059	-0.921357
9741	2.729469	3.797355	8.797071	-0.164880	-0.222805	-0.358436	-0.823402	-0.146949	-0.866528	-0.335485	-0.198874	-0.070093	-0.918143
9742	2.884415	3.659366	8.648823	-0.065366	-0.126100	-0.495447	-0.823789	-0.150351	-0.863684	-0.345350	-0.200121	-0.069929	-0.914218
9743	3.390790	3.775349	8.591277	-0.047989	-0.052119	-0.459670	-0.820591	-0.158285	-0.861426	-0.354478	-0.200184	-0.070723	-0.910643
9744	3.371815	3.741013	8.504305	-0.035039	0.017673	-0.257605	-0.820839	-0.163824	-0.862940	-0.359651	-0.199320	-0.071150	-0.908769
9745	3.124909	3.738968	8.573766	-0.001393	0.165379	-0.143340	-0.818450	-0.166377	-0.863451	-0.362496	-0.196231	-0.073135	-0.908153
9746	4.050171	3.962217	9.856886	0.277289	0.496394	-0.450019	-0.810476	-0.178236	-0.865127	-0.369189	-0.188618	-0.083433	-0.906180
9747	3.745207	3.102189	9.141566	-0.221507	0.594245	-0.049465	-0.797619	-0.185530	-0.870064	-0.370355	-0.176304	-0.084226	-0.908108
9748	2.571784	0.697097	7.571239	-0.149089	0.388329	0.314080	-0.796176	-0.179926	-0.884915	-0.364887	-0.168734	-0.083176	-0.911849
9749	2.642185	1.567539	9.273341	0.370857	0.378221	0.112215	-0.790999	-0.185466	-0.885687	-0.361376	-0.164894	-0.092421	-0.913058
9750	3.098712	1.944900	10.427791	0.100307	0.267914	0.312087	-0.787009	-0.192354	-0.887292	-0.355203	-0.161361	-0.095050	-0.915838
9751	2.783911	2.050759	9.630270	0.057307	0.032366	0.400705	-0.789397	-0.190040	-0.888532	-0.348034	-0.162104	-0.095033	-0.918457
9752	2.135972	1.987954	8.934517	0.071092	-0.085176	0.338273	-0.799722	-0.189202	-0.878199	-0.342094	-0.164865	-0.094543	-0.920246
9753	2.312908	2.265477	9.166511	-0.003386	-0.058261	0.232066	-0.804752	-0.189034	-0.874383	-0.338367	-0.166502	-0.093268	-0.921459
9754	2.665274	1.844657	9.127544	-0.130375	0.011302	0.180777	-0.808861	-0.186051	-0.878798	-0.335779	-0.165810	-0.090241	-0.922831
9755	3.084314	1.973626	9.120173	-0.146612	0.027942	0.150677	-0.810058	-0.182758	-0.887526	-0.333847	-0.164744	-0.087098	-0.924024
9756	3.065836	2.157758	9.036383	-0.129870	0.032234	0.198495	-0.811129	-0.178198	-0.890719	-0.330875	-0.163692	-0.084161	-0.925551
9757	2.763914	2.424107	8.726650	-0.047805	0.089645	0.169124	-0.810481	-0.172732	-0.898728	-0.328157	-0.162194	-0.083155	-0.926872
9758	3.078689	2.687120	8.777650	0.024100	0.107034	0.174684	-0.810092	-0.169911	-0.900520	-0.324994	-0.160728	-0.083638	-0.928197
9759	2.967868	2.665698	8.846619	0.032426	0.135691	0.204976	-0.807049	-0.169695	-0.900816	-0.321258	-0.159000	-0.084298	-0.929734
9760	2.751014	2.618082	8.936601	0.052337	0.136727	0.133482	-0.805206	-0.166855	-0.898736	-0.318734	-0.157092	-0.085620	-0.930806
9761	2.719017	2.525265	8.960388	0.038675	0.160198	0.042539	-0.800706	-0.167323	-0.901081	-0.317946	-0.154689	-0.087058	-0.931344
9762	2.884784	2.717603	8.954396	-0.049215	0.200384	-0.030018	-0.794219	-0.167863	-0.908411	-0.318671	-0.150664	-0.087401	-0.931724
9763	2.932645	3.439362	8.719356	-0.147159	0.269611	-0.058207	-0.785486	-0.167363	-0.914661	-0.320120	-0.144910	-0.086405	-0.932233
9764	2.473145	3.632572	9.459573	0.064743	0.067580	0.057938	-0.775700	-0.165263	-0.918728	-0.319118	-0.144240	-0.087761	-0.932554
9765	2.127888	3.220873	8.792588	0.016334	-0.205224	0.141021	-0.777026	-0.165057	-0.914149	-0.317200	-0.148750	-0.086261	-0.932640
9766	2.126689	2.698911	8.185130	0.184640	-0.234092	0.070674	-0.779932	-0.166919	-0.909081	-0.316124	-0.154484	-0.087894	-0.931920
9767	1.466742	2.881218	9.070915	0.215176	-0.231362	-0.029881	-0.783094	-0.172289	-0.902782	-0.316827	-0.160406	-0.090485	-0.930432
9768	1.116017	2.865239	9.938801	0.019878	-0.262334	-0.138492	-0.783876	-0.176979	-0.898098	-0.320197	-0.165234	-0.089528	-0.928524
9769	2.089975	2.259001	9.126021	0.072293	-0.207717	-0.134612	-0.784138	-0.178143	-0.895719	-0.323247	-0.169538	-0.089949	-0.926649
9770	2.381209	2.242443	9.163966	0.152437	-0.093708	-0.150493	-0.781466	-0.187262	-0.889875	-0.326058	-0.172059	-0.092576	-0.924939
9771	2.136019	2.456501	9.607329	0.076649	-0.076784	-0.141747	-0.778542	-0.192448	-0.885516	-0.328980	-0.173899	-0.093920	-0.923423
9772	1.672493	2.618007	9.640027	0.068238	-0.016032	-0.085593	-0.776026	-0.193702	-0.881966	-0.330706	-0.174549	-0.095277	-0.922545
9773	1.903124	2.690138	9.463634	0.031429	0.066027	-0.108219	-0.773239	-0.196376	-0.883692	-0.332898	-0.173444	-0.096612	-0.921825
9774	2.081215	2.712761	9.218607	0.043122	0.082934	-0.104572	-0.768336	-0.199159	-0.882765	-0.334838	-0.172059	-0.098230	-0.921211
9775	1.828112	2.533407	9.274774	-0.003124	0.065375	-0.094159	-0.764626	-0.200254	-0.887399	-0.336892	-0.170712	-0.098865	-0.920645
9776	1.696486	2.584429	9.352185	-0.076460	0.042165	-0.115730	-0.761053	-0.200604	-0.887854	-0.339490	-0.169247	-0.098049	-0.920048
9777	2.083309	2.397269	9.423233	-0.054676	0.042549	-0.122811	-0.756953	-0.199997	-0.888016	-0.342292	-0.167865	-0.097657	-0.919305
9778	2.192489	2.622556	9.355083	-0.097380	0.031262	-0.076193	-0.754567	-0.201253	-0.890362	-0.344199	-0.166525	-0.096255	-0.918984
9779	1.949337	2.491889	9.033300	-0.122349	0.014491	-0.018847	-0.752724	-0.197711	-0.894693	-0.345366	-0.165370	-0.094061	-0.918982
9780	1.979208	2.439021	8.950374	-0.014283	-0.058908	-0.034009	-0.751931	-0.197080	-0.898703	-0.346365	-0.166339	-0.093426	-0.918496
9781	2.034636	2.639110	9.350114	-0.023765	-0.078855	-0.020935	-0.753250	-0.198480	-0.897124	-0.347419	-0.167551	-0.092395	-0.917981
9782	1.906376	2.498419	9.282253	-0.026588	-0.113598	-0.055610	-0.754974	-0.197345	-0.896264	-0.348927	-0.169396	-0.091232	-0.917187
9783	1.920051	2.785091	9.285324	-0.011590	-0.106755	-0.111231	-0.755232	-0.199590	-0.895394	-0.351647	-0.171004	-0.090536	-0.915918
9784	2.088812	2.824560	9.261321	-0.039599	-0.057502	-0.098665	-0.756288	-0.200711	-0.894078	-0.353869	-0.171646	-0.089675	-0.915026
9785	2.259923	2.701411	8.954600	-0.036307	-0.079027	-0.089976	-0.756557	-0.199318	-0.893762	-0.356230	-0.172597	-0.088651	-0.914031
9786	2.187743	2.627249	8.649673	0.042933	-0.128715	-0.031670	-0.758136	-0.202384	-0.892233	-0.357091	-0.175248	-0.088556	-0.913199
9787	2.057270	2.870054	8.768998	0.157145	-0.173799	-0.003294	-0.760379	-0.204279	-0.892536	-0.357356	-0.179451	-0.090099	-0.912127
9788	1.936134	3.248957	8.868328	0.138004	-0.231757	-0.039080	-0.766188	-0.209326	-0.885526	-0.358242	-0.184645	-0.091022	-0.910650
9789	1.882452	3.665505	9.080161	0.045556	-0.240392	-0.152598	-0.769888	-0.211309	-0.880453	-0.361751	-0.188957	-0.090659	-0.908412
9790	2.107309	3.854090	9.345586	0.132298	-0.181956	-0.291700	-0.772511	-0.220418	-0.869722	-0.367164	-0.192740	-0.092766	-0.905227
9791	2.300383	4.124591	9.272449	-0.020811	-0.092140	-0.272208	-0.769319	-0.226446	-0.865394	-0.372816	-0.193617	-0.092804	-0.902723
9792	2.261825	3.788865	8.753902	-0.092938	-0.071692	-0.261659	-0.765344	-0.228662	-0.863902	-0.378362	-0.193785	-0.091515	-0.900508
9793	1.982673	3.691479	7.985484	-0.072626	-0.079012	-0.212050	-0.763622	-0.229228	-0.865280	-0.383090	-0.194133	-0.090536	-0.898531
9794	2.579673	3.877153	8.673933	0.373222	0.032837	-0.445257	-0.758306	-0.237795	-0.861861	-0.389902	-0.195637	-0.099125	-0.894358
9795	3.125432	4.472215	10.301235	0.209080	0.239060	-0.064481	-0.746885	-0.252955	-0.856712	-0.390245	-0.192742	-0.105126	-0.894152
9796	2.783957	3.290977	8.273039	-0.223919	0.351043	0.001356	-0.738813	-0.252391	-0.865097	-0.390701	-0.184763	-0.103755	-0.895796
9797	3.055103	2.696265	7.506002	0.107208	0.274226	0.128309	-0.733915	-0.252995	-0.867987	-0.387902	-0.180884	-0.107451	-0.897367
9798	3.305554	2.948514	8.604527	0.368893	0.293359	0.237018	-0.731522	-0.257012	-0.865462	-0.382011	-0.179027	-0.115385	-0.899279
9799	3.167977	2.776172	9.222591	0.331295	0.277541	0.360593	-0.731904	-0.262681	-0.861081	-0.374133	-0.177376	-0.122200	-0.902014
9800	2.621640	2.843941	9.296780	0.283646	0.217887	0.382279	-0.736802	-0.262038	-0.859932	-0.365995	-0.176529	-0.127493	-0.904782
9801	2.720823	3.263272	9.590304	0.189769	0.092023	0.335161	-0.741829	-0.262273	-0.856799	-0.359466	-0.177101	-0.130388	-0.906873
9802	2.805902	3.104596	9.440069	0.033021	0.024203	0.363402	-0.746059	-0.264408	-0.850652	-0.352975	-0.177874	-0.129786	-0.909354
9803	2.776468	2.798164	8.926395	-0.009110	0.007945	0.322529	-0.752554	-0.260344	-0.851118	-0.347556	-0.178517	-0.128435	-0.911505
9804	2.747733	3.050102	9.092098	-0.065221	-0.002633	0.263929	-0.758781	-0.257080	-0.853489	-0.343185	-0.178811	-0.126218	-0.913411
9805	2.479888	3.093775	8.958390	-0.153760	-0.000400	0.142607	-0.763564	-0.249610	-0.858290	-0.341564	-0.178152	-0.122764	-0.914617
9806	2.594044	3.285151	8.717350	-0.221741	0.101167	0.111189	-0.765966	-0.241894	-0.864048	-0.340199	-0.175077	-0.118949	-0.916223
9807	2.514020	3.293412	8.750937	-0.224331	0.120720	0.110438	-0.763987	-0.239411	-0.870961	-0.339100	-0.171649	-0.115132	-0.917765
9808	2.867985	3.523145	8.723961	-0.198341	0.151918	0.153069	-0.762945	-0.232860	-0.878003	-0.336790	-0.167897	-0.111929	-0.919704
9809	2.764140	3.496982	8.670426	-0.144779	0.147577	0.202743	-0.764025	-0.224892	-0.883902	-0.333637	-0.164756	-0.109448	-0.921717
9810	2.517860	3.575043	8.676723	-0.097776	0.140231	0.227648	-0.762193	-0.217223	-0.891855	-0.329661	-0.162056	-0.107754	-0.923824
9811	2.243637	3.705991	8.609554	-0.083318	0.153610	0.194240	-0.763002	-0.211821	-0.895561	-0.326435	-0.159211	-0.106510	-0.925607
9812	2.098642	3.829596	8.748588	-0.075224	0.188986	0.132630	-0.763009	-0.209127	-0.897485	-0.324093	-0.155554	-0.105837	-0.927127
9813	2.211197	4.414217	8.949813	-0.145323	0.188551	0.127049	-0.759844	-0.205026	-0.903154	-0.322221	-0.151530	-0.103963	-0.928657
9814	2.324678	4.294898	8.833849	-0.033764	-0.021143	0.159635	-0.758794	-0.201802	-0.904940	-0.319753	-0.152099	-0.102609	-0.929567
9815	2.105050	3.518939	8.048306	0.185801	-0.151314	0.175503	-0.763821	-0.201931	-0.906495	-0.316670	-0.156641	-0.104628	-0.929644
9816	1.313945	3.138092	8.349433	0.260973	-0.116880	0.029384	-0.768305	-0.207408	-0.900318	-0.315917	-0.160591	-0.108540	-0.928777
9817	1.022099	3.324646	9.191122	0.046873	-0.069276	-0.170748	-0.767896	-0.211810	-0.897246	-0.319541	-0.161920	-0.109641	-0.927175
9818	1.676217	2.933638	9.743665	0.182691	-0.258508	-0.236212	-0.767347	-0.218997	-0.894533	-0.324259	-0.167420	-0.112034	-0.924270
9819	2.502222	1.846614	9.685746	0.277861	-0.321655	-0.237336	-0.771420	-0.229885	-0.883842	-0.328876	-0.174702	-0.115933	-0.920804
9820	2.642793	2.659949	10.227889	0.036878	-0.206626	-0.295783	-0.768886	-0.237664	-0.875407	-0.335001	-0.178111	-0.116192	-0.917905
9821	2.362663	2.776179	9.732218	-0.278423	-0.069758	-0.258696	-0.766763	-0.239021	-0.879227	-0.341345	-0.176961	-0.111530	-0.916368
9822	2.375539	2.409746	8.426012	-0.249089	-0.014166	-0.197203	-0.763859	-0.236469	-0.884005	-0.346154	-0.175123	-0.107480	-0.915400
9823	2.793535	2.434379	8.963361	0.083789	-0.002206	0.009802	-0.761736	-0.238158	-0.885423	-0.346126	-0.175813	-0.108904	-0.915110
9824	2.143682	2.723675	9.884752	-0.044322	-0.040604	0.079990	-0.762268	-0.237480	-0.884055	-0.345128	-0.176463	-0.107459	-0.915533
9825	1.696781	2.725242	9.567756	-0.291664	0.034349	0.055045	-0.764133	-0.231748	-0.895110	-0.345514	-0.173932	-0.102074	-0.916487
9826	2.180630	2.156235	8.792609	-0.265004	0.023465	0.001066	-0.764155	-0.223476	-0.903156	-0.346487	-0.171705	-0.097319	-0.917057
9827	2.481666	2.229648	8.666505	-0.080905	-0.016779	0.110062	-0.766677	-0.220923	-0.902510	-0.345216	-0.171658	-0.095207	-0.917766
9828	2.052510	2.653957	8.965443	0.074274	-0.059260	0.154550	-0.770256	-0.218619	-0.902127	-0.342318	-0.173586	-0.095582	-0.918450
9829	1.747624	2.997961	8.975156	0.040670	-0.082015	0.127829	-0.776083	-0.216845	-0.900663	-0.340430	-0.175579	-0.095208	-0.918812
9830	1.924246	3.010875	8.970850	0.090854	-0.094275	0.065983	-0.779655	-0.217049	-0.900361	-0.339248	-0.178099	-0.095943	-0.918688
9831	2.189997	3.054536	8.993116	0.053880	-0.121133	0.097462	-0.782298	-0.217993	-0.899154	-0.337949	-0.180819	-0.095676	-0.918662
9832	2.218167	3.045300	8.647453	0.048284	-0.180706	0.095297	-0.788918	-0.217129	-0.893689	-0.336617	-0.184699	-0.094924	-0.918458
9833	2.195661	3.396822	8.345653	0.016277	-0.240608	0.205321	-0.796593	-0.216707	-0.892247	-0.333697	-0.189554	-0.092799	-0.918751
9834	1.955030	4.142568	8.987327	0.166552	-0.212206	-0.028300	-0.802412	-0.218255	-0.885796	-0.334294	-0.194571	-0.094469	-0.917314
9835	1.920522	5.069294	10.052765	0.168254	-0.095591	-0.211494	-0.806110	-0.221250	-0.879147	-0.338183	-0.196948	-0.097829	-0.915026
9836	2.238811	4.273953	9.134645	-0.118181	0.104182	-0.298653	-0.799479	-0.226410	-0.879655	-0.344258	-0.193714	-0.097459	-0.913489
9837	3.254757	3.578550	7.243118	-0.227535	0.057507	-0.318009	-0.794184	-0.226975	-0.884694	-0.351316	-0.190397	-0.095074	-0.911749
9838	3.845127	3.162070	7.399162	0.315953	0.084381	-0.174796	-0.789275	-0.231569	-0.883824	-0.353493	-0.190802	-0.101999	-0.910073
9839	3.764120	4.059036	10.432261	0.367299	0.261732	0.081023	-0.784743	-0.243675	-0.877292	-0.350543	-0.188796	-0.110350	-0.910658
9840	3.083985	2.121694	9.184033	-0.262159	0.362854	0.087028	-0.778399	-0.240691	-0.886116	-0.349491	-0.180587	-0.107694	-0.913042
9841	2.952754	1.461459	8.730079	-0.103899	0.224199	0.137981	-0.774181	-0.233820	-0.898143	-0.347313	-0.176072	-0.106865	-0.914851
9842	3.155220	1.907006	9.666816	0.011578	-0.006273	0.150928	-0.776431	-0.233461	-0.899446	-0.344805	-0.176636	-0.106419	-0.915743
9843	3.295465	2.414438	9.708209	-0.016729	-0.122761	0.178332	-0.782659	-0.230124	-0.898866	-0.342293	-0.179180	-0.104528	-0.916408
9844	3.048379	2.327370	9.183796	-0.184358	-0.050207	0.134137	-0.789549	-0.226612	-0.899211	-0.340666	-0.179143	-0.100285	-0.917495
9845	2.794799	2.278991	8.382096	-0.187050	-0.009653	0.109710	-0.792222	-0.217241	-0.903841	-0.339765	-0.178318	-0.096228	-0.918424
9846	2.620115	2.620561	8.937380	-0.125754	0.027201	0.042959	-0.793818	-0.213779	-0.907332	-0.339256	-0.177061	-0.093944	-0.919092
9847	2.526521	2.817904	8.937833	-0.251822	0.127777	-0.004520	-0.792508	-0.208812	-0.912416	-0.340409	-0.173048	-0.090022	-0.919822
9848	2.715220	2.930540	8.783916	-0.223438	0.153209	-0.052051	-0.789878	-0.202585	-0.919083	-0.341746	-0.168634	-0.087121	-0.920425
9849	3.305305	2.992223	8.801557	-0.099988	0.137787	0.040049	-0.785390	-0.198514	-0.924769	-0.341522	-0.165584	-0.085912	-0.921175
9850	3.148989	3.062212	8.853999	-0.109103	0.089900	0.103398	-0.785533	-0.194318	-0.931335	-0.339839	-0.163398	-0.084130	-0.922352
9851	2.519539	2.914863	8.874308	-0.112058	0.124049	0.086069	-0.784357	-0.188673	-0.935458	-0.338822	-0.160630	-0.082465	-0.923362
9852	2.471193	2.984347	8.583469	-0.080323	0.155333	-0.017938	-0.782518	-0.183897	-0.938812	-0.339280	-0.157237	-0.082025	-0.923817
9853	2.643497	3.324864	8.513980	0.010153	0.183125	-0.031672	-0.777750	-0.185031	-0.942790	-0.339946	-0.154042	-0.083436	-0.923984
9854	2.563936	3.935122	8.660978	0.029941	0.263001	-0.018733	-0.773780	-0.184908	-0.946049	-0.340027	-0.149414	-0.085738	-0.924503
9855	2.535772	4.218666	9.206754	0.116490	0.033975	0.068462	-0.769934	-0.187897	-0.947260	-0.338774	-0.149913	-0.087893	-0.924680
9856	2.173305	3.573630	8.521746	0.123889	-0.110993	0.106580	-0.772707	-0.190083	-0.946494	-0.336977	-0.153059	-0.089002	-0.924715
9857	1.449604	2.662376	8.400509	0.239694	-0.207075	0.002207	-0.778120	-0.194084	-0.942940	-0.336992	-0.158715	-0.092057	-0.923456
9858	1.128265	2.807088	8.846872	0.227787	-0.146525	-0.149451	-0.781142	-0.202151	-0.934718	-0.339650	-0.162745	-0.095643	-0.921414
9859	1.050329	2.558234	10.218305	0.251169	-0.252686	-0.305660	-0.779926	-0.211525	-0.928463	-0.345377	-0.168631	-0.099596	-0.917801
9860	2.491178	2.191116	9.899431	0.300315	-0.364900	-0.278227	-0.786111	-0.224553	-0.913527	-0.350510	-0.176895	-0.103424	-0.913868
9861	2.569621	2.571243	10.284079	0.175450	-0.176381	-0.357022	-0.786343	-0.236478	-0.903986	-0.357205	-0.180684	-0.106639	-0.910157
9862	2.088126	2.523662	10.211898	-0.180417	-0.111718	-0.398282	-0.779585	-0.240160	-0.902170	-0.365591	-0.180614	-0.103914	-0.907152
9863	1.882312	1.956656	8.982329	-0.279594	-0.056176	-0.343327	-0.776146	-0.239265	-0.908213	-0.373370	-0.178885	-0.099594	-0.904807
9864	2.350500	1.897163	8.768486	-0.118542	-0.005107	-0.231196	-0.771915	-0.238176	-0.911309	-0.378121	-0.177660	-0.098179	-0.903229
9865	2.400112	2.286491	9.289373	-0.076034	-0.021139	-0.142797	-0.766621	-0.238198	-0.915660	-0.381440	-0.177185	-0.097011	-0.902052
9866	2.135899	2.378767	9.078389	-0.216834	-0.066894	-0.067441	-0.766363	-0.235319	-0.919861	-0.383635	-0.176631	-0.092778	-0.901675
9867	2.452232	2.520413	8.855962	-0.152347	-0.032876	0.017780	-0.768494	-0.230821	-0.919291	-0.384338	-0.176075	-0.089542	-0.901811
9868	2.641705	2.487435	8.794631	0.037711	-0.122140	0.097333	-0.770622	-0.226865	-0.919408	-0.382744	-0.178772	-0.088893	-0.902023
9869	2.187666	2.743836	9.361240	0.078451	-0.113417	0.189537	-0.777504	-0.226819	-0.914502	-0.379667	-0.181737	-0.088575	-0.902762
9870	1.871741	3.022094	9.296495	-0.001308	-0.058959	0.152563	-0.782277	-0.223336	-0.915677	-0.377126	-0.183096	-0.087500	-0.903657
9871	2.075213	2.916481	8.605528	0.028519	-0.021407	0.190005	-0.786787	-0.219363	-0.914158	-0.374057	-0.183985	-0.087004	-0.904799
9872	2.142552	3.005047	8.236260	0.191994	-0.052221	0.197383	-0.792345	-0.219632	-0.909009	-0.370069	-0.186753	-0.089294	-0.905648
9873	1.848342	3.344420	8.527945	0.305217	-0.121183	0.291937	-0.797233	-0.222733	-0.902618	-0.364291	-0.191662	-0.092731	-0.906619
9874	2.072763	3.795147	8.776937	0.309536	-0.112497	0.230931	-0.806230	-0.223870	-0.892632	-0.359404	-0.196432	-0.096559	-0.907149
9875	2.007929	4.531902	9.014896	0.242096	-0.084834	0.096494	-0.811251	-0.227326	-0.882766	-0.357330	-0.199816	-0.099964	-0.906861
9876	1.631876	4.687800	9.854232	0.230648	0.007321	0.033450	-0.813091	-0.231890	-0.876457	-0.356120	-0.201450	-0.103984	-0.906523
9877	1.908373	4.331077	9.215538	-0.031885	0.219530	0.063129	-0.812161	-0.233789	-0.873579	-0.355140	-0.197237	-0.104828	-0.907736
9878	2.481281	3.564573	7.770676	-0.064929	0.294552	0.037807	-0.809383	-0.232855	-0.880685	-0.354455	-0.191560	-0.105501	-0.909140
9879	3.225325	3.551368	7.726212	0.252618	0.406097	0.095936	-0.803551	-0.235825	-0.884734	-0.351359	-0.186075	-0.112732	-0.910612
9880	4.458557	4.590998	9.633609	0.348159	0.503529	0.436870	-0.796254	-0.242178	-0.888639	-0.341300	-0.180369	-0.120878	-0.914533
9881	2.396884	2.572942	10.076584	-0.041298	0.738500	0.575594	-0.792955	-0.238753	-0.895404	-0.329554	-0.167904	-0.123153	-0.920889
9882	2.358896	0.834124	8.548105	-0.208162	0.450395	0.445153	-0.789271	-0.230526	-0.905237	-0.321263	-0.159369	-0.120686	-0.925649
9883	3.217314	2.437289	9.659907	0.342141	0.113570	0.667230	-0.795368	-0.226722	-0.906922	-0.307968	-0.161044	-0.125551	-0.929224
9884	2.990867	2.467146	9.503505	0.256211	0.011544	0.699955	-0.807808	-0.226170	-0.900327	-0.294309	-0.164184	-0.128038	-0.932755
9885	2.283330	2.459076	8.697200	0.228861	0.055009	0.656119	-0.820803	-0.216382	-0.900670	-0.281601	-0.166174	-0.130340	-0.936001
9886	2.315682	2.687851	8.876986	0.159336	0.043464	0.560325	-0.831928	-0.212399	-0.899075	-0.270558	-0.167729	-0.131650	-0.938794
9887	2.873367	2.853360	9.265922	0.131049	0.064936	0.475364	-0.840925	-0.212708	-0.894826	-0.261456	-0.168477	-0.132697	-0.941089
9888	3.026919	2.681375	9.228606	-0.045057	0.090384	0.536834	-0.848356	-0.205267	-0.895710	-0.251211	-0.167959	-0.130488	-0.944275
9889	2.935308	2.572853	8.692277	-0.067157	0.123417	0.630726	-0.858443	-0.194075	-0.899393	-0.239620	-0.166968	-0.127493	-0.947866
9890	3.079089	3.114310	8.533748	-0.022782	0.200211	0.633074	-0.864568	-0.180437	-0.904249	-0.226923	-0.164649	-0.125914	-0.951600
9891	2.802458	3.138422	8.563588	0.060123	0.276291	0.676316	-0.871747	-0.168169	-0.909137	-0.213569	-0.161433	-0.125859	-0.955242
9892	2.696953	3.357416	8.765695	0.076884	0.278851	0.722366	-0.878254	-0.159627	-0.910265	-0.198704	-0.158245	-0.126162	-0.958936
9893	2.571159	3.478934	8.833125	0.050449	0.269414	0.699258	-0.885693	-0.149022	-0.915337	-0.184872	-0.155127	-0.125797	-0.962254
9894	2.653041	3.599341	8.666245	0.115550	0.276332	0.621689	-0.890482	-0.139922	-0.918209	-0.171895	-0.151822	-0.127066	-0.965016
9895	2.464476	3.583787	8.708715	0.134822	0.262767	0.672980	-0.894613	-0.129425	-0.921848	-0.158258	-0.149029	-0.128396	-0.967605
9896	2.342789	3.858298	8.741422	0.112806	0.257726	0.653443	-0.899536	-0.119729	-0.926308	-0.144850	-0.146126	-0.129368	-0.970015
9897	2.192517	3.840995	8.621408	0.079680	0.283201	0.618176	-0.904053	-0.113158	-0.928593	-0.132337	-0.142575	-0.129879	-0.972261
9898	2.214184	4.309845	8.469308	0.066035	0.317441	0.595346	-0.906062	-0.104185	-0.934852	-0.120107	-0.138195	-0.130210	-0.974434
9899	2.062684	4.202770	8.927596	0.246025	-0.003054	0.673453	-0.912699	-0.097119	-0.932272	-0.106772	-0.140715	-0.133199	-0.975221
9900	1.828870	3.611086	8.650496	0.331446	-0.157360	0.685193	-0.925683	-0.091346	-0.927783	-0.093283	-0.146390	-0.137299	-0.975201
9901	1.558454	2.567269	8.505657	0.342240	-0.115201	0.492874	-0.937865	-0.088748	-0.919384	-0.083464	-0.150713	-0.142415	-0.974699
9902	1.786222	2.906438	9.109411	0.157871	-0.018539	0.333701	-0.945276	-0.088699	-0.914070	-0.076939	-0.152373	-0.144375	-0.974689
9903	2.424304	2.709405	10.413365	0.363626	-0.343463	0.386917	-0.953751	-0.087315	-0.905082	-0.069767	-0.160780	-0.149824	-0.973055
9904	3.340942	1.944437	10.396716	0.417527	-0.201421	0.416116	-0.967504	-0.091265	-0.889234	-0.061298	-0.166598	-0.156256	-0.971634
9905	3.326550	2.992837	10.927517	-0.057339	0.230334	0.341306	-0.971482	-0.088091	-0.889891	-0.054616	-0.163147	-0.154267	-0.972935
9906	2.703646	2.170658	9.525811	-0.481138	0.298478	0.457316	-0.971396	-0.071103	-0.901146	-0.046736	-0.158291	-0.143663	-0.975767
9907	2.145976	2.087652	8.895561	-0.560330	0.290834	0.593308	-0.973175	-0.049864	-0.913450	-0.036562	-0.153782	-0.131016	-0.978698
9908	1.958552	1.695832	8.457113	-0.340484	0.242482	0.645032	-0.974299	-0.026232	-0.927429	-0.024734	-0.150560	-0.122465	-0.980674
9909	1.793705	1.775422	8.937653	-0.146912	0.054609	0.506542	-0.977790	-0.008315	-0.932983	-0.015573	-0.150621	-0.117949	-0.981407
9910	1.902687	1.976492	9.420865	-0.254285	-0.007621	0.470401	-0.982606	0.010520	-0.940772	-0.007483	-0.151899	-0.111473	-0.982061
9911	2.178357	1.714455	9.118400	-0.181229	-0.089370	0.349829	-0.987153	0.027276	-0.943269	-0.001826	-0.154333	-0.106682	-0.982241
9912	2.098856	1.887749	8.825823	-0.049557	-0.139589	0.196108	-0.995106	0.031857	-0.940485	0.001197	-0.157606	-0.105039	-0.981899
9913	2.095875	2.164413	8.862155	0.063777	-0.124614	0.132894	-0.998555	0.034658	-0.937541	0.003277	-0.160221	-0.105739	-0.981396
9914	2.297478	2.231161	8.668063	0.151745	-0.136582	0.072050	-1.002788	0.033932	-0.932020	0.004497	-0.163161	-0.108438	-0.980612
9915	2.678139	2.325440	8.565907	0.286429	-0.144560	0.082061	-1.007280	0.031161	-0.928304	0.006249	-0.166017	-0.113696	-0.979527
9916	2.784233	2.458431	8.471882	0.399876	-0.136202	0.250418	-1.013351	0.025572	-0.921710	0.011768	-0.169313	-0.120655	-0.978078
9917	2.580694	2.840695	8.587913	0.406352	-0.101229	0.384185	-1.018905	0.023215	-0.910596	0.019920	-0.171968	-0.127269	-0.976644
9918	2.303480	3.605118	8.506247	0.371674	-0.121532	0.330048	-1.025523	0.023340	-0.903278	0.026907	-0.175138	-0.133383	-0.975096
9919	3.415995	4.931289	9.295780	0.733146	-0.009958	0.152994	-1.029743	0.018139	-0.897230	0.031898	-0.175151	-0.147231	-0.972948
9920	3.594845	4.570587	10.704818	0.633596	0.573032	-0.335195	-1.023852	-0.006115	-0.891369	0.028854	-0.162686	-0.160294	-0.973143
9921	4.293818	2.864427	7.947104	-0.447706	0.522628	0.324135	-1.010090	-0.004958	-0.907038	0.034846	-0.153642	-0.150345	-0.976000
9922	2.684577	1.315571	6.527838	0.111707	0.359061	0.723130	-1.008674	0.009710	-0.921867	0.049920	-0.148820	-0.149971	-0.976150
9923	1.538737	1.659289	10.336349	0.761094	0.264013	-0.099258	-1.003882	0.000107	-0.921424	0.050512	-0.142419	-0.164886	-0.974668
9924	5.432649	3.011904	13.456684	0.326543	0.404934	0.107938	-0.992058	-0.016604	-0.922092	0.054456	-0.134644	-0.170466	-0.974601
9925	3.461322	2.150382	9.149664	-0.491519	0.194133	0.288484	-0.991975	0.001839	-0.935982	0.058919	-0.132264	-0.159827	-0.976468
9926	2.161261	1.539007	5.667672	0.167172	-0.133216	0.584132	-0.995723	0.016781	-0.939215	0.069925	-0.136627	-0.161629	-0.974843
9927	1.601106	2.895757	8.740366	0.978119	-0.190114	0.324617	-1.006933	0.002888	-0.924115	0.077797	-0.139874	-0.179978	-0.970562
9928	3.170162	2.514204	10.560476	-0.001754	0.037217	0.114867	-1.007168	-0.007887	-0.916145	0.079727	-0.139664	-0.179508	-0.970523
9929	4.045160	2.107540	8.830932	-0.133649	0.141770	0.156540	-1.005592	-0.003329	-0.921916	0.082422	-0.137611	-0.176104	-0.971214
9930	3.510014	2.024967	8.430027	-0.059569	0.104870	0.377687	-1.012770	0.008303	-0.923339	0.089544	-0.137096	-0.173675	-0.971094
9931	3.328955	2.978058	8.528000	0.190064	0.181914	0.511573	-1.015441	0.017088	-0.926782	0.100162	-0.134970	-0.175458	-0.970034
9932	2.819494	2.813499	8.836137	0.176190	0.277867	0.508718	-1.011620	0.022986	-0.932401	0.111052	-0.131103	-0.176881	-0.969120
9933	2.692012	2.879145	8.783592	0.108429	0.292870	0.453815	-1.010853	0.032724	-0.938265	0.120698	-0.126762	-0.176958	-0.968529
9934	3.086798	3.031963	8.919713	0.094240	0.293003	0.444835	-1.007828	0.039642	-0.945050	0.130154	-0.122531	-0.176883	-0.967863
9935	2.947677	3.189632	8.832419	0.060845	0.305121	0.518212	-1.007731	0.052201	-0.951621	0.140944	-0.118289	-0.175825	-0.967072
9936	2.790212	3.502294	8.519550	0.037284	0.324226	0.528014	-1.005110	0.061667	-0.959659	0.151927	-0.113873	-0.174313	-0.966212
9937	2.511406	3.497227	8.443640	0.125979	0.339565	0.512541	-1.002089	0.070337	-0.969873	0.162824	-0.108710	-0.174433	-0.965010
9938	2.318638	3.605414	8.704077	0.210425	0.317132	0.513578	-0.997879	0.079019	-0.975676	0.173843	-0.103802	-0.176274	-0.963292
9939	2.187111	3.675872	8.935389	0.168274	0.307137	0.471850	-0.995775	0.083840	-0.981310	0.183879	-0.098939	-0.177408	-0.961731
9940	2.293754	4.129268	8.737873	0.058994	0.338584	0.457526	-0.992887	0.092143	-0.987513	0.193527	-0.093945	-0.176323	-0.960537
9941	2.252433	4.269311	8.814977	0.003467	0.262351	0.501069	-0.991061	0.102355	-0.996859	0.203586	-0.090618	-0.174466	-0.959116
9942	1.956849	3.751763	8.629292	0.201844	-0.029400	0.572410	-0.991617	0.111459	-0.998037	0.214367	-0.092471	-0.177350	-0.956056
9943	0.591777	2.736672	8.864639	0.303643	-0.151823	0.448511	-0.998240	0.113456	-0.993340	0.222454	-0.095555	-0.183025	-0.952830
9944	0.684454	2.417998	9.341643	0.182591	-0.064509	0.041111	-1.003527	0.111554	-0.990257	0.222911	-0.096238	-0.186660	-0.951949
9945	2.369180	2.866226	10.829295	0.289153	-0.398533	-0.071626	-1.012504	0.103725	-0.980350	0.220103	-0.102089	-0.194051	-0.950514
9946	2.843091	1.590694	10.116940	0.040569	-0.312377	-0.045366	-1.024140	0.099766	-0.966269	0.217679	-0.107779	-0.196238	-0.949995
9947	3.029719	2.392638	9.825379	-0.083739	0.017287	-0.186935	-1.024128	0.095403	-0.964532	0.213530	-0.106928	-0.194841	-0.951319
9948	3.207469	2.616684	9.210565	-0.195219	0.114022	-0.038174	-1.020817	0.094875	-0.969144	0.212389	-0.105551	-0.190672	-0.952572
9949	2.650103	1.975442	8.986490	-0.152376	0.141708	0.185080	-1.019123	0.104446	-0.974756	0.215664	-0.104085	-0.186580	-0.952808
9950	2.409780	2.039076	9.253026	-0.017947	0.106858	0.165873	-1.018482	0.112097	-0.980685	0.218748	-0.102858	-0.185383	-0.952472
9951	2.161843	2.619600	9.606892	-0.155423	0.176666	0.100488	-1.015583	0.116443	-0.984601	0.220536	-0.100414	-0.181187	-0.953128
9952	2.145117	2.087607	8.623553	-0.297837	0.124678	0.103295	-1.012428	0.123601	-0.989771	0.221904	-0.099842	-0.174697	-0.954081
9953	2.241787	2.118501	8.737004	-0.003700	0.128857	0.143118	-1.010594	0.130203	-0.993737	0.224626	-0.097773	-0.173472	-0.953882
9954	2.423239	2.316021	9.126190	-0.083841	0.042388	0.161706	-1.010609	0.135872	-0.997711	0.227253	-0.098023	-0.171315	-0.953624
9955	2.314575	2.420853	9.141320	-0.022337	-0.014304	0.173932	-1.011421	0.142019	-0.997372	0.230031	-0.098870	-0.170297	-0.953053
9956	2.046026	2.493637	8.968861	0.045409	-0.002916	0.167205	-1.013551	0.146396	-0.997610	0.232857	-0.099410	-0.170795	-0.952221
9957	2.319074	2.658798	9.000062	0.207238	-0.001669	0.172957	-1.014081	0.146369	-0.995862	0.236107	-0.098929	-0.174091	-0.950873
9958	2.249861	2.599282	8.959876	0.114389	0.001874	0.213375	-1.015274	0.147359	-0.995281	0.239954	-0.099218	-0.175785	-0.949567
9959	1.951000	2.826844	8.607206	0.125373	-0.066075	0.195358	-1.016867	0.148886	-0.993337	0.243227	-0.100398	-0.177791	-0.948236
9960	1.966408	2.751855	8.408470	0.207855	-0.189687	0.152394	-1.021233	0.148469	-0.989011	0.245418	-0.103645	-0.182301	-0.946464
9961	2.328403	3.353146	8.667768	0.240300	-0.282179	0.165939	-1.027709	0.145236	-0.981400	0.247561	-0.108222	-0.187618	-0.944352
9962	2.369706	3.781151	9.103868	0.054462	-0.250762	-0.016600	-1.036440	0.143845	-0.972765	0.245983	-0.112741	-0.189881	-0.943783
9963	2.989309	4.447868	10.013225	0.279140	-0.034176	-0.173830	-1.037351	0.138179	-0.967976	0.242718	-0.111125	-0.195509	-0.943671
9964	3.088493	4.255428	9.512266	-0.084631	0.149336	-0.133131	-1.035080	0.131051	-0.969570	0.240158	-0.108309	-0.193440	-0.945079
9965	2.480127	2.943191	8.083414	-0.277271	0.133665	0.143104	-1.031654	0.136445	-0.977211	0.242289	-0.107434	-0.187085	-0.945914
9966	1.947272	2.894661	7.855621	0.055074	0.091425	0.093608	-1.030088	0.144454	-0.981397	0.244077	-0.105905	-0.187440	-0.945556
9967	2.807018	3.337506	8.196374	0.166310	0.040712	0.027995	-1.028235	0.143839	-0.980768	0.244619	-0.104194	-0.190203	-0.945054
9968	3.371173	3.731264	8.239597	0.147460	-0.018425	0.149419	-1.031670	0.142072	-0.979311	0.247237	-0.104505	-0.192724	-0.943827
9969	3.426038	3.742029	8.799605	0.300919	0.108125	0.118858	-1.030074	0.139400	-0.979950	0.250025	-0.101243	-0.197566	-0.942446
9970	3.304346	4.142846	9.628050	0.295566	0.388743	0.095872	-1.027395	0.128534	-0.983142	0.253506	-0.092927	-0.200946	-0.941658
9971	3.042950	2.438819	8.169475	0.032498	0.488914	0.266478	-1.016550	0.131022	-0.993106	0.260042	-0.084469	-0.198532	-0.941184
9972	2.750767	2.050019	8.339148	0.366775	0.370929	0.333154	-1.007821	0.133468	-1.005192	0.267938	-0.077012	-0.202881	-0.938679
9973	2.349076	3.050273	10.230373	0.507711	0.227739	0.348595	-1.000926	0.128938	-1.009168	0.275686	-0.071299	-0.210537	-0.935194
9974	2.613122	2.906980	10.066257	0.062988	0.073263	0.259524	-1.001058	0.128680	-1.009979	0.280488	-0.070786	-0.210887	-0.933725
9975	3.037915	2.567457	8.921717	-0.050020	-0.019489	0.232002	-1.000944	0.135252	-1.010843	0.284203	-0.072327	-0.209575	-0.932779
9976	2.741585	2.564482	8.681582	0.020447	-0.073583	0.213382	-1.003610	0.141529	-1.008200	0.287463	-0.074589	-0.210015	-0.931501
9977	2.387957	2.846949	8.981501	0.008701	-0.069445	0.113529	-1.007057	0.143678	-1.007288	0.288848	-0.076257	-0.210214	-0.930893
9978	2.741485	2.889794	9.170137	-0.114865	-0.018611	0.030280	-1.007067	0.147160	-1.007043	0.288721	-0.077506	-0.208090	-0.931306
9979	3.116783	2.979100	8.872893	-0.165445	0.042776	0.048117	-1.008666	0.151122	-1.007970	0.289097	-0.077853	-0.204473	-0.931962
9980	3.257721	3.141820	8.490883	-0.202753	0.113831	0.110311	-1.006309	0.159970	-1.013077	0.290855	-0.077470	-0.199816	-0.932457
9981	3.273407	3.348441	8.624593	-0.133962	0.172504	0.206368	-1.002626	0.167782	-1.016892	0.294747	-0.075905	-0.195812	-0.932213
9982	2.969238	3.296808	8.663788	-0.116033	0.196519	0.247313	-0.998549	0.176316	-1.022162	0.299490	-0.074015	-0.192064	-0.931632
9983	2.802201	3.410289	8.665028	-0.062859	0.203279	0.279382	-0.995796	0.185876	-1.028323	0.304944	-0.071756	-0.189117	-0.930642
9984	2.580736	3.338306	8.675623	-0.061754	0.221992	0.241541	-0.991053	0.193295	-1.034307	0.309726	-0.069041	-0.186217	-0.929853
9985	2.569100	3.415756	8.549522	-0.072721	0.242045	0.217767	-0.985515	0.200132	-1.040050	0.314136	-0.065892	-0.182966	-0.929247
9986	2.529310	3.716027	8.589361	0.001858	0.304552	0.232542	-0.980770	0.206890	-1.047664	0.319102	-0.061202	-0.180728	-0.928313
9987	2.495735	4.230041	8.878098	0.005966	0.321153	0.282149	-0.972446	0.211738	-1.054575	0.325055	-0.056310	-0.178430	-0.927001
9988	2.371899	4.397729	9.089656	0.028345	-0.007031	0.329643	-0.970876	0.217938	-1.058953	0.330710	-0.057567	-0.178577	-0.924893
9989	2.055345	3.627298	8.339609	0.153999	-0.144538	0.322203	-0.975915	0.221614	-1.056097	0.335868	-0.060444	-0.182083	-0.922163
9990	1.840259	2.965574	8.179144	0.253082	-0.205774	0.242634	-0.981999	0.220366	-1.050303	0.339452	-0.063551	-0.187790	-0.919493
9991	1.464615	2.963692	8.918591	0.097349	-0.139185	0.085270	-0.988611	0.218616	-1.046396	0.340158	-0.065801	-0.190490	-0.918518
9992	1.066487	3.017328	10.561934	-0.068318	-0.390386	-0.095395	-0.994695	0.217486	-1.039660	0.336393	-0.073195	-0.191971	-0.919037
9993	2.199727	1.734260	9.104465	0.121509	-0.508424	-0.074498	-1.009903	0.213820	-1.028745	0.332771	-0.081414	-0.197710	-0.918448
9994	2.871028	2.042621	9.541541	0.199692	-0.185104	-0.319897	-1.016619	0.202189	-1.019522	0.326060	-0.082334	-0.203090	-0.919598
9995	3.361061	2.925390	9.920584	0.037719	0.008660	-0.154879	-1.018176	0.191606	-1.018635	0.322858	-0.081312	-0.203913	-0.920636
9996	2.850505	2.323806	9.423258	-0.154970	0.033699	0.058773	-1.016599	0.195333	-1.018534	0.323380	-0.082051	-0.200708	-0.921092
9997	2.077413	1.766088	9.707016	0.033578	-0.002490	0.002737	-1.017399	0.197287	-1.017792	0.323041	-0.081909	-0.201173	-0.921122
9998	1.633800	2.435299	10.044580	-0.086213	0.114031	-0.076398	-1.014752	0.196976	-1.019039	0.321513	-0.080176	-0.198935	-0.922294
9999	2.328896	2.396816	8.920504	-0.367899	0.198428	-0.025589	-1.010799	0.203304	-1.025317	0.320800	-0.078763	-0.190670	-0.924407
10000	2.787827	1.905060	8.415993	-0.211630	0.104787	0.039655	-1.005410	0.216188	-1.033144	0.321158	-0.078458	-0.185982	-0.925264
10001	2.556568	2.167930	8.974948	0.006178	-0.004757	0.085636	-1.005549	0.218294	-1.033612	0.322317	-0.078852	-0.185717	-0.924880
10002	2.261071	2.415017	9.043446	-0.058947	-0.044564	0.090535	-1.003838	0.221288	-1.032062	0.323296	-0.080519	-0.184732	-0.924592
10003	2.112252	2.528789	8.676983	0.083191	-0.078980	0.020071	-1.008076	0.222459	-1.030233	0.323093	-0.081532	-0.186457	-0.924228
10004	2.131265	2.810718	8.805413	0.201329	-0.121162	-0.031124	-1.008064	0.218211	-1.027420	0.321963	-0.082478	-0.190973	-0.923616
10005	2.348587	2.911796	9.201241	0.173007	-0.112045	-0.048898	-1.012541	0.210080	-1.021060	0.320494	-0.083238	-0.194680	-0.923285
10006	2.512366	2.912307	8.888548	0.062500	-0.118958	-0.022795	-1.016763	0.205931	-1.018329	0.319278	-0.085066	-0.196597	-0.923133
10007	2.333636	3.066800	8.516047	0.102158	-0.164539	0.035429	-1.017291	0.205525	-1.018335	0.319033	-0.087568	-0.199196	-0.922427
10008	2.252518	3.507114	8.630582	0.078846	-0.268874	0.147847	-1.023903	0.203856	-1.011879	0.320391	-0.092731	-0.202069	-0.920825
10009	2.328812	4.343528	8.915444	0.135317	-0.202501	-0.070861	-1.028396	0.201327	-1.006546	0.318073	-0.095230	-0.205773	-0.920553
10010	2.240679	4.744942	9.631789	0.265394	-0.006541	-0.327365	-1.030357	0.192713	-0.999828	0.312087	-0.092425	-0.211286	-0.921639
10011	2.677899	4.340155	8.940622	0.084343	0.229614	-0.446719	-1.023569	0.179211	-1.001677	0.304495	-0.085632	-0.212074	-0.924649
10012	2.925487	3.422150	7.879250	0.035083	0.204092	-0.151745	-1.016131	0.169986	-1.008222	0.302174	-0.081111	-0.211698	-0.925903
10013	3.435493	3.620744	7.958387	0.339633	0.240799	-0.092328	-1.007907	0.163505	-1.013616	0.301555	-0.074110	-0.216570	-0.925565
10014	2.826290	2.896109	8.440988	0.358515	0.280994	0.084956	-1.001003	0.155915	-1.017959	0.304429	-0.067221	-0.221334	-0.924022
10015	3.275953	3.467429	8.647842	0.312158	0.282150	0.167795	-0.990659	0.148308	-1.025022	0.308726	-0.060801	-0.225039	-0.922144
10016	2.950052	3.286750	8.663275	0.324715	0.295723	0.341279	-0.983774	0.147451	-1.031026	0.316284	-0.054983	-0.228725	-0.919035
10017	2.428020	3.364679	8.824781	0.344465	0.233848	0.332212	-0.979140	0.146389	-1.031917	0.323370	-0.050008	-0.233071	-0.915756
10018	2.154313	3.117064	9.598094	0.337065	0.189263	0.262997	-0.974630	0.142570	-1.034101	0.328949	-0.045694	-0.237698	-0.912800
10019	2.849678	3.382134	9.708894	0.082910	0.114177	0.194363	-0.970922	0.141708	-1.036718	0.332676	-0.043993	-0.238086	-0.911431
10020	2.864844	3.260983	9.142240	-0.004789	-0.050716	0.216034	-0.971079	0.150758	-1.042057	0.335933	-0.046081	-0.238094	-0.910130
10021	2.723208	3.229226	8.596576	0.017530	-0.067634	0.187751	-0.973337	0.153566	-1.040601	0.338622	-0.048142	-0.238467	-0.908928
10022	2.771225	3.268946	8.706060	0.025926	-0.050505	0.145436	-0.975857	0.155204	-1.036499	0.340612	-0.049683	-0.239093	-0.907937
10023	2.811970	3.439616	8.874508	-0.018355	-0.002380	0.126136	-0.976789	0.157200	-1.037497	0.342463	-0.050545	-0.238405	-0.907374
10024	2.654199	3.558109	8.772496	-0.077075	0.010130	0.103078	-0.977994	0.162105	-1.037327	0.343866	-0.051485	-0.236787	-0.907214
10025	2.653063	3.606629	8.719143	-0.113586	0.012783	0.055239	-0.977477	0.166444	-1.038535	0.344407	-0.052405	-0.234329	-0.907594
10026	2.836135	3.668211	8.762807	-0.143561	0.037919	0.035813	-0.976170	0.172043	-1.040784	0.344650	-0.052979	-0.231380	-0.908225
10027	2.855128	3.649111	8.518027	-0.150694	0.048521	0.035861	-0.975785	0.176470	-1.045741	0.344964	-0.053439	-0.228031	-0.908926
10028	3.037893	3.713106	8.479828	-0.097737	0.080776	0.080395	-0.973682	0.181816	-1.049884	0.346253	-0.053120	-0.225567	-0.909069
10029	2.921438	3.754708	8.697377	-0.077371	0.093099	0.128297	-0.970785	0.186504	-1.050438	0.348523	-0.052711	-0.223169	-0.908817
10030	2.785122	3.764357	8.563148	-0.066559	0.114425	0.132036	-0.969743	0.192230	-1.051876	0.350915	-0.051800	-0.220978	-0.908485
10031	2.846547	3.826143	8.453849	-0.055243	0.123849	0.114437	-0.967374	0.196570	-1.054982	0.353083	-0.050631	-0.218815	-0.908234
10032	2.813088	3.609538	8.767356	-0.051551	0.131061	0.111851	-0.963813	0.200422	-1.056241	0.355184	-0.049222	-0.216795	-0.907977
10033	2.772660	3.662185	8.575571	-0.088894	0.140002	0.096773	-0.962373	0.206188	-1.059827	0.357059	-0.047940	-0.213946	-0.907986
10034	2.768452	3.618408	8.501158	-0.022392	0.159939	0.104187	-0.959739	0.210546	-1.064007	0.359156	-0.045764	-0.212251	-0.907669
10035	2.776604	3.710805	8.596988	0.002733	0.188427	0.111512	-0.954450	0.212218	-1.069242	0.361580	-0.043030	-0.210737	-0.907192
10036	2.670040	3.990468	8.846743	0.014777	0.107538	0.150822	-0.951949	0.217288	-1.073935	0.364322	-0.041733	-0.210051	-0.906315
10037	2.570955	3.940099	8.613017	0.068284	0.019911	0.188474	-0.950632	0.218900	-1.072558	0.367474	-0.041905	-0.210927	-0.904830
10038	2.397025	3.771871	8.488604	0.096822	-0.063344	0.184543	-0.953943	0.220223	-1.072210	0.370160	-0.043245	-0.212943	-0.903198
10039	2.078749	3.717567	8.647732	0.131259	-0.103574	0.168548	-0.958841	0.220978	-1.069851	0.372466	-0.045084	-0.215904	-0.901456
10040	1.720918	3.769393	9.228464	0.105063	-0.209313	0.084749	-0.963868	0.219989	-1.064195	0.372748	-0.048559	-0.219237	-0.900353
10041	1.826870	3.518846	8.968843	-0.093573	-0.215416	-0.060025	-0.970756	0.222446	-1.061089	0.370211	-0.053039	-0.219171	-0.901163
10042	2.484659	3.535602	8.656746	-0.121871	-0.140904	-0.133153	-0.974860	0.222854	-1.056471	0.366652	-0.056006	-0.218120	-0.902692
10043	2.619849	3.450678	8.726521	-0.156631	-0.129308	-0.110230	-0.979098	0.224324	-1.055572	0.363499	-0.059173	-0.216326	-0.904196
10044	2.501011	3.438801	8.619467	-0.135737	-0.133240	-0.016448	-0.982018	0.227129	-1.053304	0.362048	-0.062610	-0.214822	-0.904905
10045	2.156606	3.223811	8.697170	-0.100019	-0.124382	-0.003819	-0.987064	0.233065	-1.051717	0.360894	-0.065717	-0.213877	-0.905369
10046	2.378655	2.827362	8.981363	-0.047186	-0.086147	-0.021130	-0.989980	0.234476	-1.049494	0.359664	-0.067640	-0.213638	-0.905774
10047	2.896228	2.693581	9.356885	-0.020931	-0.013948	0.018197	-0.990905	0.234194	-1.048420	0.359489	-0.068276	-0.213251	-0.905886
10048	2.970351	2.889128	9.509320	-0.035025	0.096236	0.160282	-0.989597	0.239348	-1.049477	0.362304	-0.067589	-0.211669	-0.905187
10049	2.510752	3.055532	9.282153	-0.054400	0.121308	0.217062	-0.987366	0.246084	-1.053577	0.366258	-0.066863	-0.209393	-0.904179
10050	1.984218	2.929440	9.031071	-0.115960	0.065383	0.154753	-0.985269	0.252447	-1.053399	0.368714	-0.067303	-0.206573	-0.903796
10051	1.865878	3.072961	9.295932	-0.107052	0.047585	0.086607	-0.985016	0.256798	-1.054871	0.369918	-0.067702	-0.204018	-0.903855
10052	2.046530	3.037423	9.494297	-0.185913	0.077364	0.078550	-0.982529	0.265843	-1.056488	0.370957	-0.068124	-0.199944	-0.904308
10053	2.347177	2.712712	9.031807	-0.326927	0.024116	0.026449	-0.981365	0.275209	-1.058616	0.370666	-0.070306	-0.193633	-0.905633
10054	2.420305	2.641185	8.716877	-0.215861	-0.065766	0.031521	-0.981919	0.283607	-1.059414	0.370244	-0.073346	-0.190133	-0.906305
10055	2.146003	2.793989	8.762667	-0.052336	-0.109020	-0.033612	-0.984048	0.287660	-1.057652	0.368729	-0.075659	-0.189856	-0.906790
10056	2.227860	3.094056	8.955469	0.020193	-0.139745	-0.060138	-0.986953	0.285474	-1.056750	0.366720	-0.077941	-0.191315	-0.907105
10057	2.082064	3.144833	9.147980	-0.081066	-0.155287	-0.113575	-0.989072	0.285710	-1.052697	0.363515	-0.080953	-0.190985	-0.908201
10058	2.161865	3.233636	8.889812	-0.132051	-0.144921	-0.190598	-0.993037	0.284033	-1.048550	0.358862	-0.083940	-0.189918	-0.910002
10059	2.611591	2.965030	8.414624	-0.105484	-0.190321	-0.214752	-0.996212	0.283450	-1.044243	0.353617	-0.087355	-0.189571	-0.911804
10060	2.627870	2.999308	8.414865	0.025606	-0.251147	-0.011397	-1.000840	0.281772	-1.039418	0.352085	-0.091832	-0.191805	-0.911490
10061	2.615756	3.533132	8.718553	0.097380	-0.214446	-0.032181	-1.005195	0.277553	-1.033471	0.350411	-0.094922	-0.195038	-0.911132
10062	2.552303	4.061151	8.842597	-0.040305	-0.155571	-0.158671	-1.009823	0.275864	-1.028110	0.346414	-0.097540	-0.195670	-0.912248
10063	3.350299	4.954376	9.356170	0.325311	0.020980	-0.410350	-1.009791	0.264960	-1.026983	0.339160	-0.093238	-0.202239	-0.913989
10064	2.815221	4.308698	9.255567	0.072193	0.191121	-0.403720	-1.002067	0.248396	-1.030012	0.332263	-0.087732	-0.202981	-0.916899
10065	2.576467	3.362373	7.476664	-0.317219	0.219422	-0.030660	-0.994130	0.249480	-1.036637	0.331548	-0.085610	-0.195791	-0.918919
10066	2.866567	3.289890	6.802546	0.062241	0.147695	-0.164354	-0.987785	0.251955	-1.041456	0.328783	-0.081959	-0.196203	-0.920157
10067	3.524659	3.690357	8.242208	0.586303	0.170074	-0.311288	-0.981398	0.239875	-1.044059	0.324170	-0.073710	-0.206474	-0.920244
10068	4.491389	4.057678	10.521979	0.715124	0.538103	-0.259303	-0.969287	0.216247	-1.047498	0.322210	-0.058200	-0.216454	-0.919751
10069	3.184416	2.334709	9.337144	-0.200653	0.528515	0.204945	-0.954593	0.215105	-1.061107	0.327549	-0.050695	-0.209179	-0.919992
10070	2.191896	1.860241	8.188643	0.211887	0.259796	0.386020	-0.943350	0.216706	-1.069227	0.335470	-0.046263	-0.210924	-0.916968
10071	2.076982	2.608424	10.287938	0.470874	0.068089	0.319244	-0.941084	0.211371	-1.069959	0.341582	-0.043266	-0.218771	-0.913011
10072	2.685038	2.680101	9.920947	-0.000950	-0.034506	0.209122	-0.938717	0.216347	-1.070364	0.344826	-0.044928	-0.218759	-0.911713
10073	2.804506	2.405474	9.185352	-0.096015	-0.068822	0.125504	-0.940326	0.223187	-1.069055	0.346302	-0.047511	-0.217271	-0.911379
10074	2.478060	2.438352	8.842932	-0.130123	-0.108036	0.116384	-0.942464	0.230482	-1.068798	0.347418	-0.050996	-0.215490	-0.911188
10075	2.572720	2.828464	9.054703	-0.129339	-0.070177	0.024642	-0.948022	0.230189	-1.062578	0.347020	-0.053429	-0.213449	-0.911681
10076	2.997603	2.884703	8.903646	-0.193374	-0.016868	0.005241	-0.947771	0.234649	-1.062707	0.346399	-0.055217	-0.209989	-0.912613
10077	3.309323	2.997125	8.570579	-0.183021	0.057280	0.102931	-0.946081	0.245466	-1.067877	0.347911	-0.056081	-0.205990	-0.912897
10078	3.542497	3.190672	8.431858	-0.052955	0.103306	0.228233	-0.943192	0.252672	-1.068753	0.352011	-0.055622	-0.204004	-0.911798
10079	3.232617	3.228777	8.763845	-0.011185	0.129008	0.353242	-0.939510	0.260757	-1.072291	0.358563	-0.055060	-0.202381	-0.909639
10080	2.611541	3.241765	8.612309	-0.017046	0.193975	0.382954	-0.937147	0.267493	-1.076527	0.365797	-0.053337	-0.200208	-0.907339
10081	2.549294	3.187224	8.507314	0.019385	0.284855	0.315594	-0.930820	0.276109	-1.081553	0.372279	-0.049568	-0.198041	-0.905390
10082	2.773820	3.613666	8.636146	0.011175	0.352855	0.296483	-0.923168	0.284056	-1.089162	0.378541	-0.044410	-0.195271	-0.903661
10083	2.979342	4.219355	8.483840	-0.020334	0.406676	0.339098	-0.912472	0.291789	-1.096544	0.385822	-0.038833	-0.191496	-0.901645
10084	2.577194	4.197565	9.145603	0.213873	0.159435	0.421427	-0.904147	0.296067	-1.102937	0.393645	-0.036073	-0.193741	-0.897890
10085	2.164255	3.787072	8.539113	0.141100	-0.061563	0.414603	-0.904020	0.298197	-1.104748	0.400536	-0.037958	-0.196497	-0.894158
10086	1.971418	3.152402	7.921812	0.295381	-0.049610	0.270257	-0.906810	0.301841	-1.102723	0.404927	-0.037676	-0.201926	-0.890977
10087	2.017891	3.626663	8.752455	0.258620	0.002391	0.169640	-0.907200	0.299468	-1.102258	0.407740	-0.036481	-0.206449	-0.888704
10088	1.667446	3.598553	9.632475	0.105739	-0.150178	0.102820	-0.907328	0.297620	-1.100573	0.408604	-0.038836	-0.209440	-0.887507
10089	2.085792	3.581747	8.485302	0.146710	-0.302567	0.094837	-0.916849	0.295332	-1.094639	0.408710	-0.043615	-0.214498	-0.886027
10090	1.909739	3.029962	8.334833	0.324227	-0.287812	-0.010537	-0.922379	0.286007	-1.089913	0.407187	-0.046126	-0.222567	-0.884610
10091	2.208117	3.156839	9.238406	0.128546	-0.283661	-0.099624	-0.931222	0.277972	-1.083365	0.403855	-0.049834	-0.227264	-0.884742
10092	2.376181	3.067701	9.715992	-0.062474	-0.225224	-0.082212	-0.937044	0.277246	-1.076217	0.400931	-0.054052	-0.228028	-0.885627
10093	2.710462	3.010613	9.317503	-0.122371	-0.162567	-0.119192	-0.942076	0.278386	-1.072236	0.397531	-0.057540	-0.227257	-0.887137
10094	2.685297	3.141207	9.079867	-0.037101	-0.037198	-0.054463	-0.942606	0.278343	-1.069819	0.395963	-0.058352	-0.226930	-0.887869
10095	2.635388	3.140334	9.384022	-0.068064	0.001182	-0.034861	-0.944992	0.280418	-1.072808	0.394862	-0.058879	-0.225681	-0.888642
10096	2.186669	2.561776	9.429977	-0.166012	-0.005826	-0.073991	-0.945000	0.282951	-1.073800	0.392916	-0.060068	-0.222834	-0.890143
10097	1.959562	2.654752	9.463225	-0.308330	0.019303	-0.132580	-0.943429	0.288596	-1.072163	0.389861	-0.061696	-0.217187	-0.892766
10098	2.523465	2.662537	9.290322	-0.307790	0.032341	-0.083107	-0.940274	0.295402	-1.074128	0.387719	-0.063269	-0.211509	-0.894950
10099	2.796228	2.570377	9.140530	-0.305872	0.052160	0.051353	-0.940168	0.304788	-1.076108	0.388070	-0.065078	-0.205354	-0.896101
10100	2.630378	2.453250	8.828238	-0.340301	-0.019110	0.116260	-0.939544	0.317186	-1.076123	0.389192	-0.068661	-0.199218	-0.896732
10101	2.328301	2.506006	8.654901	-0.152880	-0.146613	0.086042	-0.941952	0.325990	-1.074474	0.389547	-0.072982	-0.197267	-0.896667
10102	2.158601	2.820953	9.085378	0.010964	-0.152332	0.014038	-0.945930	0.328672	-1.071930	0.388806	-0.075805	-0.198605	-0.896459
10103	2.339898	3.115541	9.271645	-0.120078	-0.103588	-0.059496	-0.947257	0.329753	-1.069066	0.386750	-0.078479	-0.197112	-0.897448
10104	2.422741	3.010186	8.750272	-0.206192	-0.106861	-0.136703	-0.952027	0.332042	-1.066794	0.383133	-0.081574	-0.194426	-0.899307
10105	2.512415	3.060312	8.304958	-0.150093	-0.216588	-0.031151	-0.955737	0.333150	-1.062695	0.381079	-0.086595	-0.193223	-0.899970
10106	2.572070	3.054159	8.740081	0.075800	-0.238703	-0.137581	-0.962351	0.332329	-1.056747	0.377406	-0.089901	-0.196623	-0.900456
10107	2.788884	3.427091	9.157911	-0.004396	-0.220957	-0.234156	-0.966707	0.328422	-1.052264	0.371893	-0.093058	-0.198446	-0.902028
10108	2.744289	3.414104	8.766719	-0.285632	-0.251893	-0.086691	-0.972798	0.329234	-1.045064	0.368387	-0.099497	-0.195305	-0.903464
10109	2.507351	3.332093	8.418284	-0.119255	-0.237540	-0.179726	-0.977310	0.333408	-1.040054	0.363543	-0.103994	-0.195112	-0.904960
10110	2.663956	3.699086	8.916147	-0.000128	-0.206582	-0.526659	-0.985744	0.321488	-1.034842	0.352801	-0.105785	-0.197682	-0.908440
10111	3.317122	4.089663	9.501276	0.016838	-0.079990	-0.603769	-0.988350	0.307502	-1.030432	0.341080	-0.104711	-0.199729	-0.912583
10112	3.355428	3.658233	8.930451	-0.196502	0.069744	-0.404539	-0.986482	0.302158	-1.030355	0.333168	-0.103268	-0.196489	-0.916366
10113	3.292799	3.001616	7.970714	-0.173193	0.169085	-0.244632	-0.983973	0.303798	-1.031404	0.328531	-0.100357	-0.192642	-0.919176
10114	3.144433	3.149417	7.962640	0.028521	0.142826	-0.085006	-0.979207	0.302921	-1.034436	0.327174	-0.097331	-0.192374	-0.920041
10115	2.535009	3.434563	8.615728	0.095369	0.138281	-0.130692	-0.972304	0.295919	-1.040100	0.325024	-0.093652	-0.193469	-0.920955
10116	2.759911	3.064817	8.437678	-0.025370	0.108783	-0.129521	-0.967799	0.293897	-1.041556	0.322613	-0.091426	-0.192508	-0.922227
10117	4.524417	3.206172	9.463149	0.201560	0.326558	-0.439030	-0.961298	0.288112	-1.045166	0.315662	-0.082446	-0.194925	-0.924968
10118	3.851061	3.342124	10.413859	0.016954	0.561894	-0.024234	-0.946707	0.276608	-1.056826	0.317007	-0.071960	-0.191683	-0.926059
10119	1.645230	1.131867	8.499892	-0.465925	0.237967	0.388318	-0.936438	0.294694	-1.065214	0.323972	-0.072052	-0.180915	-0.925808
10120	2.423456	1.602410	9.290437	0.304047	0.107895	-0.197338	-0.932202	0.294362	-1.067150	0.320754	-0.067486	-0.186087	-0.926247
10121	3.581891	2.196355	10.019508	-0.071778	-0.049790	0.229841	-0.930867	0.290139	-1.066763	0.324301	-0.069843	-0.184642	-0.925126
10122	2.834379	1.869571	9.120510	-0.149570	-0.076653	0.243770	-0.933937	0.299585	-1.068170	0.327887	-0.073256	-0.181987	-0.924124
10123	2.500852	2.094050	8.514073	-0.040720	-0.111424	0.139646	-0.935414	0.306704	-1.066988	0.329587	-0.076244	-0.181599	-0.923353
10124	2.581719	2.391718	9.144923	0.003869	-0.065415	0.093179	-0.937275	0.309054	-1.064211	0.330682	-0.077886	-0.181924	-0.922760
10125	2.693371	2.151020	9.217558	-0.116610	-0.024817	0.028506	-0.939144	0.314289	-1.059465	0.330527	-0.079385	-0.179705	-0.923123
10126	3.183386	2.104068	9.088532	-0.179780	-0.001576	0.038963	-0.939686	0.318779	-1.060120	0.330541	-0.080867	-0.176299	-0.923646
10127	3.163599	2.341570	8.927277	-0.147373	-0.011815	0.104420	-0.939177	0.325302	-1.059248	0.331787	-0.082640	-0.173292	-0.923611
10128	2.721144	2.423359	8.990106	-0.102011	0.022515	0.096917	-0.937741	0.331941	-1.058249	0.333074	-0.083366	-0.171064	-0.923498
10129	2.758871	2.462872	8.909130	-0.085770	0.049140	0.032593	-0.936826	0.335549	-1.058413	0.333300	-0.083363	-0.168912	-0.923813
10130	3.071704	2.565637	8.867408	-0.064416	0.059747	0.043265	-0.936306	0.339113	-1.062326	0.333784	-0.082965	-0.167219	-0.923982
10131	3.026389	2.666773	8.968752	0.010568	0.073987	0.068348	-0.933533	0.341177	-1.063901	0.334910	-0.082003	-0.166652	-0.923763
10132	2.916670	2.587113	9.018939	0.013776	0.070101	0.082505	-0.931422	0.343068	-1.063329	0.336281	-0.081022	-0.166268	-0.923420
10133	2.739423	2.714965	8.947549	0.003830	0.049544	0.047015	-0.928778	0.343860	-1.064004	0.336916	-0.080493	-0.165801	-0.923319
10134	2.669188	2.597183	8.982387	-0.037137	0.072500	-0.032515	-0.927198	0.346345	-1.064479	0.336099	-0.079427	-0.164647	-0.923916
10135	2.900680	2.647498	8.940971	-0.031519	0.071776	-0.108585	-0.925078	0.345798	-1.067068	0.333871	-0.078219	-0.163650	-0.925003
10136	3.003407	2.826546	8.839275	-0.040731	0.077710	-0.099762	-0.922830	0.346529	-1.070823	0.331841	-0.076854	-0.162501	-0.926050
10137	2.851443	2.896597	8.735400	-0.008182	0.109974	-0.099421	-0.920974	0.345087	-1.070622	0.329932	-0.074830	-0.161716	-0.927035
10138	2.814813	2.854712	9.148582	0.052576	0.103029	-0.085129	-0.918055	0.342846	-1.073140	0.328389	-0.072425	-0.162103	-0.927706
10139	2.916666	3.300736	8.922092	-0.008894	-0.010934	-0.027738	-0.916995	0.342271	-1.073439	0.327410	-0.072890	-0.162048	-0.928025
10140	2.631426	3.004269	8.804858	0.070996	-0.094557	0.000346	-0.917657	0.341946	-1.070760	0.326875	-0.074302	-0.163951	-0.927767
10141	2.345157	2.984487	8.574787	0.089962	-0.114797	-0.038554	-0.921481	0.337531	-1.068981	0.325492	-0.076003	-0.166470	-0.927667
10142	2.047276	3.129598	8.778769	0.104745	-0.117964	-0.121577	-0.923853	0.333903	-1.066522	0.322687	-0.077218	-0.169335	-0.928028
10143	1.749325	3.347574	9.420258	0.120980	-0.339069	-0.163567	-0.929787	0.326966	-1.062118	0.318244	-0.082400	-0.174085	-0.928238
10144	2.056715	2.420995	8.825321	0.082504	-0.347398	-0.271614	-0.941284	0.321444	-1.053047	0.311920	-0.087460	-0.178252	-0.929130
10145	2.565753	2.228804	9.198614	0.056327	-0.228376	-0.417804	-0.948132	0.310007	-1.046095	0.302988	-0.090061	-0.181483	-0.931210
10146	2.469056	2.564518	9.857426	-0.102842	-0.265662	-0.330143	-0.956053	0.303357	-1.040050	0.295472	-0.094510	-0.181750	-0.933130
10147	2.245948	2.259434	9.410007	-0.170891	-0.190744	-0.328036	-0.959617	0.299650	-1.032889	0.287885	-0.098053	-0.180287	-0.935417
10148	2.593610	2.076408	9.383545	-0.152081	-0.147326	-0.350754	-0.965034	0.296900	-1.029161	0.280261	-0.100501	-0.178957	-0.937725
10149	2.994962	1.831216	9.084809	-0.301289	-0.158048	-0.291244	-0.968736	0.295511	-1.025678	0.273186	-0.104284	-0.174695	-0.940200
10150	2.682873	1.607042	8.595540	-0.201249	-0.168615	-0.262617	-0.973112	0.298614	-1.022848	0.266933	-0.107733	-0.172353	-0.942037
10151	2.886914	2.105943	8.833916	0.067193	-0.073878	-0.189630	-0.975886	0.296950	-1.020457	0.262825	-0.108301	-0.174302	-0.942769
10152	2.953975	2.454395	10.017550	0.259960	-0.020291	0.011946	-0.977982	0.289581	-1.019327	0.263208	-0.107462	-0.179256	-0.941828
10153	2.254720	2.939344	10.343847	-0.142182	0.044570	-0.017065	-0.976260	0.288972	-1.018830	0.262315	-0.107456	-0.176227	-0.942650
10154	2.006327	2.235578	8.579667	-0.238069	-0.086491	-0.217880	-0.978394	0.294565	-1.017287	0.257039	-0.109671	-0.172628	-0.944512
10155	2.436269	2.481211	8.157761	0.066007	-0.158494	-0.293513	-0.979169	0.287965	-1.014539	0.250659	-0.111432	-0.175165	-0.945553
10156	2.504161	2.800476	8.653261	0.106300	-0.182122	-0.258215	-0.984964	0.278353	-1.009149	0.245051	-0.113536	-0.178635	-0.946123
10157	2.285877	3.097534	8.933154	0.048412	-0.252117	-0.395847	-0.989839	0.271249	-1.004628	0.236322	-0.116735	-0.181527	-0.947403
10158	2.661639	3.218441	8.982282	-0.028564	-0.305554	-0.489348	-0.996958	0.261921	-0.998142	0.225582	-0.120961	-0.183541	-0.949102
10159	3.251454	3.321402	9.175308	-0.083039	-0.251596	-0.530863	-1.003282	0.251686	-0.989415	0.213920	-0.124224	-0.184246	-0.951241
10160	3.456191	3.232859	8.992111	-0.178605	-0.172673	-0.375097	-1.009080	0.243319	-0.983583	0.205431	-0.126966	-0.182494	-0.953087
10161	3.143191	3.071790	8.613056	-0.216660	-0.171533	-0.363632	-1.012246	0.239664	-0.979106	0.196865	-0.129874	-0.179881	-0.954997
10162	3.097296	3.250540	8.254075	-0.157334	-0.169356	-0.359884	-1.015945	0.237275	-0.974582	0.188753	-0.132500	-0.178461	-0.956539
10163	3.307783	3.242206	8.096926	-0.074277	-0.189448	-0.237791	-1.017528	0.235135	-0.970879	0.182872	-0.135647	-0.178325	-0.957266
10164	4.013062	4.255175	9.165157	0.340466	-0.071929	-0.386255	-1.021720	0.220766	-0.966463	0.176066	-0.134433	-0.186155	-0.957222
10165	3.851251	4.424631	9.640299	0.078871	0.191149	-0.183804	-1.018765	0.205800	-0.967510	0.172999	-0.129917	-0.187511	-0.958140
10166	3.278136	3.520815	8.142053	-0.232931	0.317467	0.062883	-1.011893	0.209439	-0.974979	0.174728	-0.124906	-0.181785	-0.959595
10167	3.134837	2.687906	6.613137	-0.123505	0.208064	0.063513	-1.007148	0.216003	-0.980186	0.175925	-0.121718	-0.178591	-0.960386
10168	3.148259	2.858140	7.334341	0.457272	0.134569	0.071025	-1.001582	0.213145	-0.982754	0.178649	-0.117843	-0.186698	-0.958823
10169	3.248075	3.612620	9.177822	0.494075	0.181778	-0.025019	-0.997831	0.197574	-0.982489	0.179537	-0.112660	-0.195660	-0.957492
10170	3.426203	3.300294	9.130284	0.210831	0.147231	0.196635	-0.994251	0.195548	-0.989028	0.184090	-0.109918	-0.198692	-0.956321
10171	3.250021	2.850436	8.815372	0.253393	0.173486	0.227060	-0.992533	0.196231	-0.990099	0.189219	-0.106763	-0.202460	-0.954886
10172	3.659653	3.404149	10.046480	0.613482	0.314015	0.243091	-0.987472	0.185329	-0.994123	0.196155	-0.099483	-0.212412	-0.952107
10173	2.366837	3.108836	10.086061	0.230372	0.204012	0.350223	-0.980046	0.180053	-0.996521	0.203695	-0.096370	-0.215297	-0.950194
10174	2.087817	2.805077	8.823378	0.182117	-0.045782	0.365375	-0.981779	0.184425	-0.996898	0.210551	-0.098120	-0.218201	-0.947855
10175	2.625383	2.635245	9.163681	0.268294	-0.036763	0.103896	-0.983895	0.184009	-0.994877	0.212448	-0.098314	-0.223164	-0.946255
10176	3.107620	2.677925	8.672702	-0.041090	-0.066515	0.159220	-0.984966	0.188035	-0.992993	0.214840	-0.100507	-0.222325	-0.945682
10177	2.989097	2.903938	8.633664	0.057091	0.008699	0.135273	-0.988935	0.187667	-0.991217	0.217130	-0.100900	-0.222970	-0.944965
10178	3.172281	3.094179	8.758196	-0.030640	0.052695	0.124619	-0.988545	0.190342	-0.992745	0.219305	-0.100668	-0.221871	-0.944746
10179	3.332566	3.298541	8.626784	0.006767	0.072139	0.142502	-0.987102	0.194375	-0.993705	0.221918	-0.100139	-0.221247	-0.944338
10180	3.269515	3.338687	8.865239	-0.096546	0.057293	0.132365	-0.985007	0.201696	-0.992692	0.224111	-0.100151	-0.218862	-0.944374
10181	3.161364	3.382822	8.659407	-0.137038	0.072761	0.067826	-0.985022	0.207047	-0.994934	0.225028	-0.099943	-0.215653	-0.944917
10182	3.090735	3.459172	8.261928	-0.107584	0.077949	0.011392	-0.982652	0.211235	-0.997508	0.224993	-0.099088	-0.213204	-0.945570
10183	3.279032	3.501431	8.303491	-0.018697	0.099666	-0.044815	-0.980274	0.212605	-0.998833	0.224127	-0.097379	-0.212353	-0.946145
10184	3.601398	3.648084	8.487981	-0.022071	0.114066	-0.051888	-0.977887	0.210928	-1.001058	0.223213	-0.095187	-0.211481	-0.946779
10185	3.383739	3.411130	8.661202	-0.079829	0.119558	-0.078503	-0.973394	0.213171	-1.006132	0.221677	-0.093273	-0.209466	-0.947778
10186	3.380067	3.299371	8.327371	-0.153412	0.128783	-0.117560	-0.970754	0.215669	-1.008227	0.219320	-0.091110	-0.206158	-0.949261
10187	3.611664	3.211322	8.212388	-0.122654	0.206993	-0.177125	-0.966917	0.215943	-1.011881	0.216189	-0.087372	-0.203139	-0.950980
10188	3.608265	3.424895	8.485062	-0.141940	0.272961	-0.118429	-0.960963	0.216476	-1.016758	0.214386	-0.082410	-0.199408	-0.952619
10189	3.588676	3.992582	8.937493	-0.127719	0.255391	-0.049569	-0.951845	0.221024	-1.023554	0.213856	-0.078342	-0.195896	-0.953810
10190	3.076326	3.759943	8.668394	-0.184530	0.101729	0.030734	-0.948146	0.223483	-1.031158	0.214139	-0.077415	-0.191832	-0.954648
10191	2.518148	3.732777	8.230261	-0.105886	-0.084015	0.088275	-0.948431	0.230596	-1.030928	0.214942	-0.080280	-0.190018	-0.954593
10192	2.114821	3.312822	8.305295	0.005545	-0.216183	0.004780	-0.951084	0.232243	-1.027092	0.213818	-0.084506	-0.190987	-0.954287
10193	2.214438	3.717601	8.644674	0.030536	-0.240887	0.006422	-0.959151	0.230668	-1.023297	0.212665	-0.089436	-0.192604	-0.953771
10194	2.193833	3.566754	8.840140	-0.031951	-0.249680	0.053032	-0.964448	0.231778	-1.017705	0.212255	-0.094641	-0.192907	-0.953299
10195	1.876277	3.495485	9.119765	0.065659	-0.359090	0.051820	-0.975560	0.230807	-1.012917	0.211559	-0.101790	-0.195608	-0.952165
10196	1.720233	3.618926	9.595430	0.045283	-0.233427	-0.074730	-0.984556	0.229719	-1.005074	0.208938	-0.105846	-0.197564	-0.951898
10197	2.219186	3.147371	9.614297	-0.134699	-0.065153	-0.180398	-0.985213	0.227013	-0.995770	0.204531	-0.107238	-0.195658	-0.953092
10198	1.963697	3.108773	9.804117	-0.191499	0.029772	-0.227656	-0.984681	0.226328	-0.996870	0.199546	-0.106651	-0.192331	-0.954890
10199	1.591650	2.713586	9.198766	-0.279130	0.076311	-0.271724	-0.983095	0.226902	-0.999149	0.193613	-0.105484	-0.187222	-0.957254
10200	1.759789	2.726304	8.809093	-0.177961	0.050927	-0.289279	-0.980971	0.225173	-1.004992	0.187617	-0.104190	-0.184190	-0.959176
10201	1.719220	2.599364	8.972477	-0.132917	0.000006	-0.300062	-0.980964	0.223267	-1.007063	0.181140	-0.103750	-0.182171	-0.960853
10202	1.781887	2.639354	9.118513	-0.127676	-0.042569	-0.302105	-0.980435	0.223434	-1.008806	0.174708	-0.103995	-0.180464	-0.962338
10203	2.208635	2.914134	9.403924	-0.162131	-0.058949	-0.297125	-0.980690	0.220089	-1.008642	0.167992	-0.104748	-0.178039	-0.963903
10204	2.600234	2.702768	9.299595	-0.178023	-0.049721	-0.171652	-0.982543	0.220064	-1.005673	0.163894	-0.105767	-0.175096	-0.965035
10205	2.336830	2.600852	8.885511	-0.215278	-0.036993	-0.053148	-0.982024	0.223354	-1.003697	0.161841	-0.107125	-0.171024	-0.965962
10206	2.207954	2.593639	8.698686	-0.122389	-0.081160	-0.033657	-0.983890	0.227825	-1.002193	0.160364	-0.109061	-0.168952	-0.966356
10207	2.269737	2.725883	9.147271	-0.056130	-0.130435	-0.031142	-0.986545	0.230812	-1.002067	0.158757	-0.111765	-0.168193	-0.966445
10208	2.234575	2.827220	9.395748	-0.083779	-0.102913	-0.002765	-0.989461	0.232059	-0.998777	0.157888	-0.114098	-0.166868	-0.966544
10209	2.089188	2.814864	9.319172	-0.087273	-0.081619	-0.002605	-0.992381	0.235306	-0.997568	0.156920	-0.116013	-0.165277	-0.966747
10210	2.281517	2.883887	9.271601	-0.069691	-0.087258	-0.055675	-0.995828	0.236946	-0.992651	0.155118	-0.117824	-0.164297	-0.966986
10211	2.325860	2.586118	9.154861	-0.042739	-0.044606	-0.045587	-0.997416	0.237097	-0.991555	0.153540	-0.118712	-0.163546	-0.967257
10212	2.467772	2.734314	8.989614	-0.023269	-0.034118	-0.031347	-0.997680	0.236864	-0.993302	0.152490	-0.119431	-0.163240	-0.967386
10213	2.643512	2.786045	8.951291	0.013058	-0.024534	0.025370	-0.998343	0.237443	-0.993544	0.152481	-0.119984	-0.163343	-0.967302
10214	2.634742	2.581966	8.721497	0.056850	-0.046562	0.067818	-1.000065	0.237984	-0.991095	0.153491	-0.121023	-0.164386	-0.966836
10215	2.566218	2.721497	8.622065	0.162908	-0.065280	0.069810	-1.001377	0.234039	-0.987988	0.154567	-0.122048	-0.167410	-0.966016
10216	2.649669	2.800693	8.691422	0.229045	-0.101428	0.080372	-1.004415	0.231811	-0.985076	0.156046	-0.123655	-0.171916	-0.964782
10217	2.739506	3.426164	8.862759	0.279241	-0.087019	0.054934	-1.006389	0.227880	-0.981961	0.157037	-0.124674	-0.177310	-0.963513
10218	2.459305	3.253590	8.821766	0.176035	-0.058497	0.015963	-1.008626	0.223410	-0.979397	0.157316	-0.125381	-0.180818	-0.962723
10219	2.691702	3.862286	9.524719	0.237886	0.018832	-0.032066	-1.009001	0.216184	-0.980159	0.156891	-0.124142	-0.185322	-0.962096
10220	2.633451	3.965588	9.380144	0.045415	0.156302	-0.012328	-1.006604	0.210798	-0.978750	0.157117	-0.121011	-0.185711	-0.962384
10221	2.333425	3.547396	8.416138	-0.034566	0.199911	0.028474	-1.001574	0.210534	-0.984446	0.157841	-0.117333	-0.184291	-0.962993
10222	2.415383	3.432278	7.553029	0.035389	0.087658	-0.047164	-0.997341	0.211366	-0.988489	0.157120	-0.115424	-0.184779	-0.963248
10223	2.073666	3.559583	7.575280	0.233097	-0.033804	0.077403	-0.998388	0.207172	-0.987002	0.158531	-0.115574	-0.189192	-0.962142
10224	2.526567	3.648037	8.825667	0.564709	0.026552	-0.269631	-0.997557	0.194241	-0.983403	0.154501	-0.112306	-0.200551	-0.960883
10225	4.083100	4.953307	11.198297	0.386617	0.310861	-0.099080	-0.991396	0.169363	-0.987215	0.154207	-0.104687	-0.207260	-0.960367
10226	3.363818	3.100007	8.061207	-0.270277	0.437944	0.067958	-0.978966	0.172652	-0.997171	0.156511	-0.097440	-0.200525	-0.962185
10227	3.076069	2.216010	7.274390	0.256069	0.312331	0.291711	-0.973672	0.173124	-1.004857	0.163393	-0.091830	-0.203895	-0.960883
10228	2.886413	2.715260	9.455104	0.335908	0.303404	0.394427	-0.965593	0.170858	-1.011456	0.172558	-0.086564	-0.208573	-0.958764
10229	2.892606	3.188738	9.803133	0.126176	0.219280	0.345461	-0.960434	0.171687	-1.016314	0.179850	-0.083435	-0.209562	-0.957484
10230	2.295490	2.935129	9.416059	0.115755	0.134451	0.318514	-0.957685	0.182047	-1.020841	0.186499	-0.081824	-0.210715	-0.956097
10231	2.332460	3.212477	9.063690	0.031162	0.029160	0.232693	-0.958754	0.186010	-1.022311	0.190670	-0.082209	-0.210701	-0.955244
10232	2.740170	3.137316	8.783122	0.041149	-0.006966	0.223572	-0.959150	0.185100	-1.018717	0.194715	-0.083187	-0.211097	-0.954256
10233	2.855857	2.971961	9.074343	0.016730	-0.009911	0.226988	-0.957705	0.188679	-1.018083	0.198593	-0.084387	-0.210926	-0.953389
10234	2.707474	3.107616	8.984525	-0.095586	-0.014244	0.219564	-0.961957	0.194913	-1.018104	0.202255	-0.086035	-0.208740	-0.952953
10235	2.498903	3.094107	8.843439	-0.051783	0.003418	0.166819	-0.962249	0.204117	-1.017807	0.204928	-0.087014	-0.207275	-0.952612
10236	2.679960	3.240598	8.785310	-0.063317	0.000785	0.126054	-0.961729	0.207317	-1.017979	0.206913	-0.087855	-0.205799	-0.952426
10237	2.835923	3.173020	8.636561	-0.020283	-0.006092	0.131422	-0.962003	0.210580	-1.020151	0.208931	-0.088761	-0.205026	-0.952068
10238	2.857293	3.338480	8.775571	-0.029141	0.029401	0.131606	-0.961746	0.213222	-1.020069	0.211171	-0.088944	-0.204067	-0.951763
10239	2.974873	3.360008	8.545545	0.002324	0.072950	0.107208	-0.962814	0.216621	-1.021289	0.213093	-0.088178	-0.203442	-0.951540
10240	2.913939	3.383179	8.579604	0.030348	0.090174	0.139245	-0.960442	0.219797	-1.022288	0.215818	-0.086984	-0.203341	-0.951057
10241	2.701266	3.282260	8.889147	-0.003183	0.099366	0.115372	-0.959388	0.221664	-1.025725	0.217993	-0.085793	-0.202487	-0.950851
10242	2.632220	3.489775	9.053947	-0.136161	0.188662	0.054527	-0.954237	0.224974	-1.029298	0.219198	-0.083109	-0.198930	-0.951563
10243	2.613488	3.911769	8.857635	-0.174206	0.239466	0.072406	-0.949358	0.231263	-1.034783	0.220814	-0.079821	-0.194303	-0.952426
10244	2.567980	3.995892	8.790618	-0.110021	0.143931	0.146267	-0.942892	0.237346	-1.038953	0.223644	-0.078224	-0.191286	-0.952509
10245	2.307363	3.673167	8.631012	0.084609	-0.013514	0.178655	-0.942907	0.242863	-1.042396	0.226700	-0.079004	-0.192588	-0.951460
10246	1.798689	3.460069	8.881773	0.049162	-0.063019	0.081977	-0.944763	0.243817	-1.039530	0.227846	-0.080370	-0.193638	-0.950858
10247	1.725719	3.247579	8.987041	-0.028108	-0.032789	-0.052430	-0.945684	0.242023	-1.039442	0.226242	-0.081088	-0.193250	-0.951259
10248	2.382045	3.135689	8.933410	-0.055901	0.013103	-0.082420	-0.945685	0.242320	-1.040237	0.224416	-0.080841	-0.192222	-0.951921
10249	2.483033	3.181217	8.972269	-0.093276	0.032778	-0.027623	-0.944365	0.243417	-1.040753	0.223431	-0.080702	-0.190254	-0.952559
10250	2.190773	3.027858	9.070363	-0.113315	-0.001279	-0.024300	-0.944369	0.245132	-1.042575	0.222539	-0.081215	-0.188098	-0.953152
10251	1.975522	2.885595	9.069645	-0.091918	-0.006625	-0.017141	-0.944639	0.247113	-1.043581	0.221603	-0.081843	-0.186294	-0.953671
10252	2.105051	2.936481	8.972145	-0.119942	-0.018533	-0.048276	-0.944779	0.248977	-1.039499	0.220162	-0.082627	-0.184124	-0.954358
10253	2.127131	2.800951	8.969030	-0.054691	-0.028196	-0.066698	-0.943458	0.250080	-1.040283	0.218259	-0.083307	-0.183189	-0.954916
10254	2.134153	3.063234	9.013000	-0.056201	-0.038543	-0.080044	-0.946900	0.250427	-1.039831	0.216256	-0.084073	-0.182377	-0.955460
10255	2.359034	2.863432	9.134532	-0.055049	-0.049789	-0.091649	-0.947693	0.250163	-1.039696	0.213794	-0.085067	-0.181562	-0.956081
10256	2.458916	2.709892	9.100245	-0.081064	-0.054361	-0.095311	-0.948751	0.249878	-1.038352	0.211381	-0.086189	-0.180364	-0.956744
10257	2.547185	2.653235	9.069683	-0.065688	-0.017809	-0.057914	-0.948757	0.252326	-1.041759	0.209663	-0.086753	-0.179131	-0.957302
10258	2.413668	2.558584	9.162577	-0.020318	-0.020527	-0.004713	-0.949285	0.251871	-1.039623	0.209172	-0.087304	-0.178791	-0.957423
10259	2.304033	2.707087	9.146058	-0.029698	0.000287	0.013090	-0.949158	0.253868	-1.041705	0.208944	-0.087627	-0.178023	-0.957586
10260	2.307168	2.777526	9.049346	0.011798	0.011344	0.011522	-0.951537	0.252443	-1.037971	0.208898	-0.087498	-0.178134	-0.957588
10261	2.336605	2.770786	9.120101	-0.008077	0.016428	0.015020	-0.950877	0.252986	-1.037961	0.208803	-0.087426	-0.177699	-0.957696
10262	2.342743	2.933517	9.022785	-0.022904	0.005286	0.029042	-0.949685	0.252374	-1.036788	0.209003	-0.087622	-0.177139	-0.957738
10263	2.328406	2.925977	9.039250	-0.012255	0.003466	0.034372	-0.949957	0.255189	-1.037633	0.209224	-0.087881	-0.176648	-0.957757
10264	2.414027	3.019777	9.120599	-0.037867	0.008201	0.050210	-0.949431	0.255998	-1.036943	0.209819	-0.088158	-0.175753	-0.957766
10265	2.329249	3.008523	9.060316	-0.048999	0.006016	0.062559	-0.949570	0.258728	-1.040340	0.210522	-0.088617	-0.174507	-0.957797
10266	2.268173	3.017113	8.957286	-0.054313	-0.018753	0.055327	-0.948524	0.263018	-1.039947	0.211107	-0.089494	-0.173402	-0.957787
10267	2.297420	3.022508	9.044792	-0.066454	-0.009566	0.039425	-0.948929	0.265205	-1.037594	0.211277	-0.090234	-0.171943	-0.957943
10268	2.473045	2.948009	8.940024	-0.040718	0.002710	0.055465	-0.947347	0.267287	-1.038752	0.211965	-0.090643	-0.171006	-0.957920
10269	2.457725	2.981710	8.905603	-0.008027	-0.006433	0.076730	-0.949337	0.269126	-1.037867	0.212964	-0.091205	-0.170603	-0.957717
10270	2.374533	3.009320	8.825821	0.012236	-0.021675	0.124455	-0.948294	0.274295	-1.039322	0.215008	-0.092088	-0.170661	-0.957166
10271	2.337234	3.183414	8.857060	0.044740	-0.037229	0.117385	-0.949883	0.274567	-1.037419	0.216771	-0.093143	-0.171352	-0.956542
10272	2.286565	3.182501	8.920499	0.077167	-0.029847	0.117544	-0.950678	0.275297	-1.038057	0.218794	-0.093872	-0.172701	-0.955767
10273	2.346804	3.207873	8.972701	0.042350	-0.028150	0.073226	-0.952267	0.275466	-1.037765	0.219731	-0.094594	-0.173417	-0.955352
10274	2.272479	3.289053	8.969809	0.035212	-0.032688	0.002461	-0.953327	0.276168	-1.036926	0.219545	-0.095147	-0.174202	-0.955197
10275	2.248950	3.145423	9.052006	0.067675	-0.005907	-0.062678	-0.953585	0.273605	-1.034324	0.218003	-0.094836	-0.175585	-0.955328
10276	2.265960	3.165165	9.191980	0.045588	0.026121	-0.106755	-0.954105	0.270409	-1.034286	0.216049	-0.093818	-0.176525	-0.955699
10277	2.339016	2.513523	9.025839	-0.062634	0.001051	-0.101051	-0.952251	0.269943	-1.034054	0.213550	-0.093788	-0.175447	-0.956462
10278	2.636087	2.562605	9.024956	-0.059735	-0.036513	0.053364	-0.954111	0.272323	-1.032616	0.214171	-0.094997	-0.174333	-0.956407
10279	2.651234	2.820206	9.309901	-0.023364	-0.023212	0.175546	-0.954916	0.275956	-1.032089	0.216953	-0.096244	-0.173573	-0.955793
10280	2.597712	2.595927	9.360497	0.028291	0.012118	0.202476	-0.956250	0.279418	-1.029685	0.220690	-0.096674	-0.173639	-0.954882
10281	2.559639	2.566112	9.393250	0.023796	0.064368	0.245241	-0.955072	0.283578	-1.029834	0.225195	-0.096285	-0.173232	-0.953943
10282	2.078947	2.804944	9.083055	-0.033858	0.067315	0.248718	-0.953898	0.290087	-1.035136	0.229842	-0.096104	-0.171768	-0.953117
10283	2.015799	2.633847	8.723776	0.112040	-0.014629	0.231884	-0.953386	0.295659	-1.035366	0.233977	-0.096728	-0.173418	-0.951748
10284	1.924813	2.828814	8.767653	0.186163	-0.088166	0.138828	-0.957226	0.296536	-1.033284	0.236432	-0.098101	-0.177075	-0.950327
10285	2.148083	2.946958	8.853040	0.137530	-0.133775	0.097660	-0.958673	0.293736	-1.031346	0.237628	-0.100365	-0.180030	-0.949236
10286	2.280163	3.366851	8.825042	0.163012	-0.160655	0.115204	-0.962910	0.294295	-1.027124	0.239315	-0.103136	-0.183629	-0.947825
10287	2.368315	3.839374	9.031178	0.070515	-0.149737	0.074272	-0.966087	0.293914	-1.019460	0.239849	-0.105897	-0.185477	-0.947025
10288	2.533989	5.080363	9.481809	0.082420	-0.059955	0.044727	-0.970722	0.295206	-1.016416	0.240453	-0.106871	-0.187215	-0.946420
10289	2.427835	4.325965	9.467394	0.128453	0.233616	-0.413801	-0.968452	0.288075	-1.017876	0.233265	-0.100200	-0.189443	-0.948503
10290	2.588682	3.430609	7.938653	-0.261146	0.255235	-0.272509	-0.962085	0.283639	-1.025463	0.228355	-0.095604	-0.183816	-0.951276
10291	2.398107	2.941549	6.656012	-0.144179	0.067940	0.004353	-0.959184	0.286973	-1.027802	0.227917	-0.094926	-0.180838	-0.952019
10292	2.324154	3.639378	7.596806	0.467988	-0.030401	-0.158831	-0.959026	0.278648	-1.029812	0.225393	-0.092877	-0.190145	-0.951008
10293	3.269253	3.894578	9.224483	0.586407	0.065684	-0.403876	-0.959490	0.256303	-1.027972	0.218525	-0.087394	-0.201871	-0.950714
10294	4.557958	5.068635	10.364759	0.241344	0.347487	0.024381	-0.953612	0.237539	-1.030513	0.220515	-0.079903	-0.204849	-0.950276
10295	3.064789	2.536293	8.027401	-0.035884	0.443199	0.258009	-0.944356	0.240296	-1.038440	0.226680	-0.072735	-0.201946	-0.950023
10296	2.090474	2.081712	8.164605	0.351796	0.283436	0.340652	-0.936420	0.241663	-1.045190	0.234487	-0.067207	-0.206786	-0.947491
10297	2.325459	3.042579	10.376529	0.486892	0.125603	0.301022	-0.929655	0.236139	-1.048258	0.240878	-0.063846	-0.215075	-0.944269
10298	2.793987	3.060748	9.993626	0.098950	0.032721	0.185954	-0.930436	0.231691	-1.048123	0.244692	-0.063546	-0.216518	-0.942978
10299	2.990142	2.894277	8.903344	0.067868	0.003694	0.269649	-0.928860	0.235997	-1.048942	0.249425	-0.064428	-0.217442	-0.941464
10300	2.578909	2.974195	8.866054	0.032671	-0.063070	0.295721	-0.934144	0.232884	-1.047774	0.254806	-0.066729	-0.217963	-0.939741
10301	2.236587	3.176767	9.171736	0.002430	-0.068507	0.145358	-0.936276	0.237900	-1.045445	0.256800	-0.068774	-0.218125	-0.939013
10302	2.436646	3.093002	9.072601	-0.202281	-0.027394	0.067142	-0.937095	0.246425	-1.045432	0.257752	-0.070603	-0.214357	-0.939484
10303	2.648957	3.305552	8.586500	-0.188361	0.020018	0.060372	-0.937115	0.253170	-1.047630	0.258270	-0.071613	-0.210565	-0.940123
10304	3.205854	3.519517	8.265005	-0.095820	0.110204	0.149524	-0.936735	0.259329	-1.049046	0.261252	-0.070710	-0.207946	-0.939950
10305	3.203844	3.689440	8.701721	-0.007169	0.123143	0.268334	-0.935294	0.264035	-1.048913	0.266366	-0.069763	-0.206754	-0.938848
10306	2.599476	3.620220	8.717397	-0.031953	0.157009	0.326958	-0.930553	0.271678	-1.052477	0.272807	-0.068416	-0.204813	-0.937522
10307	2.295066	3.648648	8.419011	-0.062717	0.199817	0.274163	-0.925815	0.280754	-1.057738	0.278245	-0.066351	-0.202160	-0.936647
10308	2.392973	3.718387	8.402233	0.013853	0.229700	0.242744	-0.919345	0.285747	-1.063015	0.283436	-0.063036	-0.200772	-0.935618
10309	2.361660	3.878055	8.703341	0.033375	0.218914	0.182612	-0.912737	0.288770	-1.067686	0.287338	-0.059697	-0.199954	-0.934822
10310	2.338531	4.071826	8.742086	-0.047222	0.215078	0.166417	-0.906799	0.294580	-1.071590	0.290952	-0.056699	-0.197588	-0.934393
10311	2.398586	4.485576	8.887630	-0.002522	0.156794	0.166151	-0.902179	0.298478	-1.075942	0.294232	-0.054644	-0.196534	-0.933711
10312	2.323956	4.086133	8.820960	-0.000465	-0.076597	0.184148	-0.900200	0.300215	-1.074569	0.297080	-0.056888	-0.196727	-0.932634
10313	2.245981	3.523940	8.201822	0.101746	-0.155867	0.187553	-0.905100	0.301658	-1.071786	0.299631	-0.060130	-0.199474	-0.931029
10314	2.036866	3.381832	8.610469	0.157622	-0.189060	0.110643	-0.909719	0.297236	-1.068925	0.300818	-0.063236	-0.203364	-0.929598
10315	1.866676	3.490456	9.117102	-0.060377	-0.137258	-0.009039	-0.915941	0.298443	-1.066671	0.299561	-0.066281	-0.203212	-0.929825
10316	1.887255	3.340356	9.313826	-0.118060	-0.207748	-0.018515	-0.922690	0.298358	-1.062307	0.297939	-0.070857	-0.202247	-0.930219
10317	2.266107	2.623842	8.887981	0.100829	-0.279200	-0.002416	-0.926526	0.297505	-1.057732	0.296449	-0.075584	-0.205880	-0.929526
10318	2.438514	2.333326	9.468311	0.168446	-0.189215	-0.093612	-0.932730	0.292070	-1.051669	0.294094	-0.077752	-0.210256	-0.929116
10319	2.561371	2.750722	10.340238	-0.050936	-0.074776	-0.084792	-0.936422	0.287349	-1.048828	0.291681	-0.079223	-0.209884	-0.929836
10320	2.664994	2.713720	9.924892	-0.273630	0.091203	-0.005757	-0.938414	0.289866	-1.047116	0.291596	-0.079097	-0.204268	-0.931123
10321	2.602040	2.392037	8.676194	-0.255810	0.135415	0.080395	-0.934075	0.299190	-1.050622	0.292804	-0.078548	-0.198521	-0.932033
10322	2.369366	2.237297	8.451192	-0.028816	0.101324	0.169359	-0.930520	0.305454	-1.053680	0.296201	-0.077549	-0.197105	-0.931343
10323	2.427924	2.563691	9.105210	0.058612	0.112997	0.231552	-0.926558	0.308073	-1.056323	0.300624	-0.076172	-0.197055	-0.930050
10324	2.424505	2.515098	9.249887	-0.030567	0.081356	0.330086	-0.925255	0.315060	-1.058260	0.306712	-0.076236	-0.195456	-0.928393
10325	2.248231	2.584705	9.118793	-0.042890	0.056697	0.315783	-0.922630	0.322451	-1.060870	0.312309	-0.076836	-0.193672	-0.926850
10326	2.152035	2.728557	8.724835	0.087145	0.005044	0.291131	-0.921592	0.329265	-1.061067	0.317523	-0.077424	-0.194773	-0.924796
10327	2.162078	2.966625	8.805182	0.122744	-0.016250	0.301701	-0.920541	0.331735	-1.060330	0.322806	-0.078251	-0.196513	-0.922527
10328	2.073454	3.066986	8.999074	0.181741	-0.035691	0.245191	-0.922134	0.333576	-1.059985	0.327128	-0.078800	-0.199679	-0.920275
10329	2.164342	3.131749	9.030257	0.176504	-0.048070	0.169041	-0.923190	0.332897	-1.059726	0.329901	-0.079294	-0.202807	-0.918557
10330	2.315757	3.284969	8.836380	0.141979	-0.038034	0.183108	-0.925830	0.330545	-1.057894	0.332986	-0.079897	-0.205346	-0.916826
10331	2.246051	3.351652	8.670067	0.171669	-0.051142	0.147770	-0.926625	0.330635	-1.054933	0.335329	-0.080352	-0.208442	-0.915232
10332	2.130883	3.509747	8.496857	0.229884	-0.081969	0.119488	-0.926884	0.328557	-1.055265	0.337220	-0.080897	-0.212981	-0.913443
10333	1.871049	3.636092	8.353143	0.251282	-0.115750	0.053972	-0.929521	0.325032	-1.050923	0.337673	-0.081542	-0.218131	-0.912002
10334	1.896794	4.588109	8.707789	0.332846	-0.135021	-0.108619	-0.933466	0.316693	-1.048195	0.335318	-0.081364	-0.225263	-0.911152
10335	2.253447	4.919917	9.409424	0.383235	0.079218	-0.411323	-0.936058	0.298338	-1.047946	0.328311	-0.075395	-0.232295	-0.912451
10336	2.818852	4.789329	8.838061	0.178659	0.194027	-0.413103	-0.930980	0.281515	-1.049210	0.321599	-0.068836	-0.234864	-0.914699
10337	2.745951	3.901919	7.771438	0.200114	0.262506	-0.120773	-0.925661	0.273140	-1.054229	0.320409	-0.062075	-0.236965	-0.915059
10338	3.121079	3.459601	7.131602	0.390336	0.136045	-0.119266	-0.921137	0.264731	-1.056962	0.319007	-0.056592	-0.243337	-0.914231
10339	3.181974	4.232718	8.278148	0.707242	0.115397	0.070716	-0.918978	0.250271	-1.054901	0.321153	-0.050263	-0.255426	-0.910545
10340	2.958987	4.107384	9.003956	0.628455	0.237216	0.007631	-0.911644	0.231325	-1.057063	0.322773	-0.042006	-0.265272	-0.907570
10341	3.056019	3.905199	8.527074	0.243122	0.288890	0.158813	-0.904338	0.221457	-1.059740	0.326921	-0.036028	-0.267649	-0.905643
10342	2.565245	3.381714	8.648344	0.302189	0.251834	0.165961	-0.901020	0.218189	-1.060418	0.331080	-0.030457	-0.271295	-0.903248
10343	2.808383	3.944573	10.160699	0.232970	0.204656	0.183011	-0.893323	0.210518	-1.061958	0.335192	-0.026247	-0.273914	-0.901071
10344	2.839753	4.046990	9.231817	-0.142772	0.063723	0.143810	-0.891747	0.214554	-1.063187	0.337678	-0.026914	-0.270783	-0.901069
10345	2.837335	3.609896	8.007509	0.159098	0.033771	0.162295	-0.889916	0.221626	-1.063251	0.340451	-0.026206	-0.273174	-0.899323
10346	2.845898	4.260648	8.691243	0.201159	-0.010253	0.160332	-0.889910	0.219366	-1.061983	0.343049	-0.025953	-0.276724	-0.897256
10347	2.670811	4.417677	8.720790	-0.018594	-0.060007	0.191182	-0.891761	0.218829	-1.061041	0.345731	-0.028345	-0.276525	-0.896214
10348	2.531507	4.303458	8.392443	-0.091779	-0.055786	0.102615	-0.894686	0.223754	-1.060046	0.346839	-0.030614	-0.275157	-0.896133
10349	2.620824	4.372996	7.956599	-0.080275	-0.023304	0.015323	-0.895755	0.226953	-1.058591	0.346536	-0.031821	-0.273695	-0.896655
10350	3.091823	4.585447	8.048877	0.072751	0.008176	0.018542	-0.894971	0.229934	-1.055557	0.346609	-0.031335	-0.274884	-0.896281
10351	3.055100	4.507123	8.202384	0.052386	0.027956	0.110557	-0.895499	0.229668	-1.055559	0.348384	-0.031268	-0.275409	-0.895433
10352	2.630598	4.620767	8.012796	0.041828	0.077618	0.110934	-0.892851	0.229041	-1.055207	0.350442	-0.030269	-0.275499	-0.894636
10353	2.614726	4.455428	8.080951	0.071631	0.138106	0.084017	-0.889413	0.229833	-1.056696	0.352357	-0.027958	-0.275625	-0.893920
10354	2.538552	4.490526	8.735438	-0.023775	0.204526	0.026677	-0.884122	0.230287	-1.057413	0.353554	-0.024692	-0.273692	-0.894138
10355	2.446784	4.748606	8.930450	-0.276628	0.189127	-0.012225	-0.878847	0.236724	-1.063702	0.353836	-0.023399	-0.267257	-0.896006
10356	2.586409	4.916115	8.163256	-0.296636	0.169240	-0.006245	-0.873572	0.243131	-1.068652	0.354098	-0.022510	-0.260690	-0.897858
10357	2.390659	4.305748	8.311083	-0.165282	0.094132	-0.016858	-0.868425	0.247508	-1.070046	0.353818	-0.022117	-0.256934	-0.899060
10358	1.642065	4.282528	8.986296	-0.192771	-0.049973	-0.024790	-0.868966	0.251586	-1.070982	0.352672	-0.024328	-0.253779	-0.900348
10359	1.812099	4.450635	8.643648	-0.297962	-0.080140	-0.134975	-0.871096	0.255636	-1.069086	0.349282	-0.027369	-0.248896	-0.902942
10360	2.128813	4.019393	7.992309	-0.196855	-0.064065	-0.175259	-0.871642	0.261171	-1.066625	0.345355	-0.029101	-0.245831	-0.905235
10361	1.885813	4.155838	8.638506	-0.256530	-0.083420	-0.203828	-0.874164	0.263554	-1.064644	0.340693	-0.031553	-0.241739	-0.908017
10362	2.284992	4.051414	8.540824	-0.274990	-0.070756	-0.218031	-0.875494	0.266235	-1.064677	0.335885	-0.033731	-0.237309	-0.910894
10363	2.141198	3.723540	8.510001	-0.125707	-0.040425	-0.207598	-0.877613	0.266819	-1.063696	0.331416	-0.034507	-0.235290	-0.913023
10364	2.027848	3.886588	8.943354	-0.086587	-0.063568	-0.228834	-0.877607	0.264604	-1.064437	0.326567	-0.035237	-0.234236	-0.915011
10365	2.006067	3.759969	8.919571	-0.188538	-0.067276	-0.185846	-0.880909	0.262534	-1.062052	0.322305	-0.037002	-0.231199	-0.917223
10366	2.133720	3.665184	8.842367	-0.273725	-0.096869	-0.168644	-0.884491	0.265971	-1.062437	0.318218	-0.039844	-0.226870	-0.919608
10367	2.284191	3.376612	8.627725	-0.229450	-0.084795	-0.138385	-0.884902	0.270234	-1.059348	0.314694	-0.042422	-0.223129	-0.921619
10368	2.307865	3.406171	8.637856	-0.079224	-0.056093	-0.097069	-0.888344	0.271135	-1.058743	0.312245	-0.043607	-0.222053	-0.922656
10369	2.056895	3.430798	9.123388	-0.044304	-0.045369	-0.123371	-0.889263	0.268490	-1.058013	0.309323	-0.044367	-0.221442	-0.923750
10370	2.221508	3.560005	9.120244	-0.086059	-0.041495	-0.042183	-0.889402	0.271226	-1.061677	0.307937	-0.045567	-0.220095	-0.924476
10371	2.128825	3.466083	9.103667	-0.134060	-0.018239	0.007348	-0.891259	0.272622	-1.059869	0.307466	-0.046957	-0.217522	-0.925172
10372	2.164304	3.359905	8.925037	-0.084941	-0.033192	0.053380	-0.892323	0.274276	-1.057927	0.307845	-0.048425	-0.216052	-0.925315
10373	1.989761	3.373737	8.989378	-0.090011	-0.043563	0.039188	-0.893260	0.277890	-1.056461	0.307891	-0.050145	-0.214404	-0.925591
10374	1.984303	3.410051	9.025041	-0.085966	-0.037800	0.023323	-0.894186	0.277614	-1.055655	0.307693	-0.051574	-0.212971	-0.925910
10375	2.066976	3.511067	8.985897	-0.094126	-0.038853	-0.008557	-0.894995	0.282643	-1.055218	0.306866	-0.053014	-0.211257	-0.926495
10376	2.107083	3.414682	8.800116	-0.086624	-0.017283	-0.015469	-0.896323	0.284373	-1.056354	0.306044	-0.053899	-0.209726	-0.927064
10377	2.100385	3.395148	8.857823	-0.042583	-0.033782	-0.016319	-0.897248	0.284084	-1.055012	0.305147	-0.054888	-0.208945	-0.927478
10378	2.104116	3.463189	8.934446	-0.029596	-0.033356	-0.064906	-0.898302	0.282436	-1.055052	0.303396	-0.055516	-0.208622	-0.928087
10379	2.177625	3.415972	8.893733	-0.027911	-0.038760	-0.061412	-0.900548	0.281347	-1.053989	0.301653	-0.056310	-0.208196	-0.928703
10380	2.149382	3.383911	8.955688	-0.026090	-0.044036	-0.063202	-0.900951	0.283138	-1.052587	0.299901	-0.057120	-0.208000	-0.929264
10381	2.257066	3.337323	8.997854	-0.051385	-0.044327	-0.059770	-0.903059	0.279950	-1.051324	0.298136	-0.058161	-0.207166	-0.929954
10382	2.222823	3.356122	9.015918	-0.093960	-0.031715	-0.081034	-0.903065	0.282192	-1.051788	0.296016	-0.059075	-0.205653	-0.930909
10383	2.190977	3.212305	8.765705	-0.085337	-0.037338	-0.066879	-0.904654	0.282658	-1.052291	0.294104	-0.060155	-0.204150	-0.931776
10384	2.235312	3.200990	8.921194	-0.012130	-0.016110	-0.108962	-0.904916	0.281658	-1.050980	0.291623	-0.060182	-0.204102	-0.932564
10385	2.410003	3.272098	8.673291	0.098890	-0.015604	-0.019354	-0.906096	0.277737	-1.049081	0.290905	-0.059978	-0.205850	-0.932418
10386	2.308332	3.435343	8.969805	0.144436	-0.019060	-0.007732	-0.907269	0.271901	-1.048851	0.290477	-0.059563	-0.208614	-0.931963
10387	2.293276	3.464200	8.988380	0.080254	-0.019860	0.002672	-0.907926	0.269868	-1.044619	0.290126	-0.059635	-0.210018	-0.931753
10388	2.313025	3.435423	8.921810	-0.016578	-0.014201	-0.043569	-0.908585	0.269037	-1.044236	0.288858	-0.059912	-0.209794	-0.932179
10389	2.453263	3.447675	8.901952	-0.087928	-0.018564	-0.035011	-0.909380	0.269325	-1.043815	0.287608	-0.060781	-0.208106	-0.932888
10390	2.409551	3.446878	8.866920	-0.087623	-0.004123	-0.043748	-0.910697	0.267770	-1.047737	0.286289	-0.061280	-0.206498	-0.933618
10391	2.385662	3.412450	8.758135	-0.026827	0.010168	-0.025775	-0.909909	0.269710	-1.047952	0.285403	-0.061307	-0.205783	-0.934045
10392	2.321733	3.469553	8.825543	0.041647	-0.001575	-0.030930	-0.910040	0.268979	-1.046365	0.284503	-0.061070	-0.206559	-0.934164
10393	2.293455	3.415630	8.738433	0.063003	0.005448	-0.020198	-0.909777	0.269373	-1.045552	0.283810	-0.060696	-0.207553	-0.934179
10394	1.400332	3.530448	8.257661	0.300927	0.212812	-0.129316	-0.910850	0.274584	-1.046714	0.282291	-0.054565	-0.212070	-0.934003
10395	2.495286	3.501821	8.739161	0.335429	0.203219	0.057904	-0.905526	0.263915	-1.048991	0.284172	-0.049269	-0.216952	-0.932604
10396	2.842659	3.877113	9.079144	0.399661	0.100630	0.059118	-0.901661	0.254630	-1.049332	0.285722	-0.045469	-0.223714	-0.930724
10397	2.728227	3.535208	9.049330	-0.197590	-0.073994	0.084458	-0.901002	0.255494	-1.051188	0.286369	-0.048540	-0.220217	-0.931204
10398	1.959467	3.632880	8.707291	-0.201984	-0.083819	0.046539	-0.900720	0.250083	-1.052704	0.286276	-0.051559	-0.216833	-0.931865
10399	2.205558	3.719897	8.916367	-0.403493	-0.110178	0.037719	-0.904715	0.258538	-1.052523	0.285660	-0.056268	-0.209740	-0.933403
10400	2.120435	2.999777	8.105647	-0.167597	-0.060526	-0.021273	-0.909782	0.271694	-1.049499	0.284446	-0.058363	-0.206928	-0.934272
10401	2.316344	3.518016	8.959800	-0.001739	-0.050843	-0.066748	-0.911630	0.269718	-1.046592	0.282572	-0.059239	-0.207109	-0.934746
10402	2.567892	3.537142	8.933677	-0.043342	-0.035319	0.010964	-0.911100	0.269761	-1.049009	0.282209	-0.060287	-0.206434	-0.934938
10403	2.508010	3.366132	8.841666	-0.037767	-0.032426	0.039313	-0.913351	0.270654	-1.049223	0.282351	-0.061477	-0.205721	-0.934974
10404	2.513354	3.463323	8.845911	-0.079681	-0.015542	0.061387	-0.913227	0.273438	-1.049135	0.282956	-0.062571	-0.204193	-0.935054
10405	2.451011	3.311700	8.864397	-0.079909	-0.005145	0.072081	-0.914161	0.275974	-1.049312	0.283771	-0.063632	-0.202504	-0.935103
10406	2.453056	3.442806	8.805705	-0.067005	-0.004752	0.060626	-0.914700	0.279361	-1.050538	0.284417	-0.064450	-0.201151	-0.935142
10407	2.445307	3.350430	8.837454	-0.090960	-0.003700	0.081781	-0.914315	0.283378	-1.049745	0.285401	-0.065589	-0.199246	-0.935171
10408	2.430965	3.340461	8.837090	-0.062824	-0.004078	0.106624	-0.914594	0.288450	-1.051724	0.286916	-0.066553	-0.197906	-0.934924
10409	2.369779	3.237395	8.761374	-0.030881	-0.023726	0.120764	-0.914339	0.291474	-1.050023	0.288625	-0.067877	-0.197196	-0.934453
10410	2.304088	3.294489	9.038132	-0.011334	-0.020337	0.062503	-0.916198	0.293721	-1.048857	0.289317	-0.068675	-0.196971	-0.934228
10411	2.467827	3.214924	8.973955	-0.069556	-0.013486	0.053492	-0.917264	0.296281	-1.049970	0.289752	-0.069761	-0.195573	-0.934306
10412	2.439157	3.197414	8.992462	-0.098638	-0.002538	0.032260	-0.916746	0.299708	-1.047856	0.289830	-0.070612	-0.193654	-0.934618
10413	2.430331	3.141417	8.913186	-0.071924	-0.014982	0.041111	-0.916487	0.301659	-1.048065	0.290022	-0.071688	-0.192240	-0.934768
10414	2.387640	3.099381	8.941076	-0.073288	-0.002201	0.027053	-0.916499	0.305998	-1.048731	0.290045	-0.072365	-0.190801	-0.935004
10415	2.382896	3.096869	8.957798	-0.044114	-0.012231	0.011168	-0.917301	0.308670	-1.048905	0.289725	-0.073107	-0.189936	-0.935221
10416	2.480030	3.088924	8.972873	-0.067500	-0.030112	0.007423	-0.918891	0.309523	-1.048055	0.289282	-0.074197	-0.188795	-0.935504
10417	2.490595	3.030850	8.882172	-0.041527	-0.016795	-0.018931	-0.918234	0.310920	-1.048822	0.288383	-0.074895	-0.188055	-0.935874
10418	2.529169	3.060692	9.008290	-0.063334	-0.024236	-0.012871	-0.919824	0.311777	-1.048106	0.287595	-0.075773	-0.186987	-0.936260
10419	2.501933	2.948527	8.883141	-0.014209	-0.009192	-0.029405	-0.919299	0.313150	-1.047667	0.286568	-0.076133	-0.186735	-0.936596
10420	2.384810	3.147895	9.118735	0.013079	-0.000757	-0.073457	-0.919824	0.311762	-1.047437	0.284857	-0.075903	-0.187056	-0.937073
10421	1.586086	2.868749	8.417582	0.262851	0.031630	-0.150062	-0.923020	0.318484	-1.045443	0.282132	-0.073435	-0.191942	-0.937106
10422	2.286744	3.706921	9.987629	-0.368945	-0.208344	0.173305	-0.923819	0.320350	-1.046983	0.283702	-0.080181	-0.185901	-0.937296
10423	3.016927	2.855904	8.702273	-0.320280	-0.127313	0.256985	-0.929018	0.332900	-1.041698	0.287095	-0.085523	-0.180129	-0.936918
10424	3.125986	1.634425	7.896481	-0.041816	0.037915	0.141378	-0.932622	0.343524	-1.039174	0.289422	-0.085677	-0.178847	-0.936434
10425	2.998587	2.297273	8.573545	0.315028	0.078401	-0.006669	-0.930759	0.339877	-1.040116	0.289697	-0.082604	-0.184209	-0.935585
10426	2.764395	2.967892	9.244865	0.142744	0.038554	-0.035747	-0.929544	0.331779	-1.040924	0.289028	-0.081035	-0.186676	-0.935440
10427	2.915287	2.917217	9.131939	-0.060000	-0.023531	-0.003213	-0.929011	0.330343	-1.039635	0.288369	-0.082061	-0.185604	-0.935768
10428	2.750012	2.669038	8.941000	-0.138877	-0.023061	-0.014015	-0.929945	0.332845	-1.038339	0.287402	-0.083355	-0.183120	-0.936440
10429	2.726563	2.870078	8.924322	-0.086869	0.000227	-0.003097	-0.931014	0.336211	-1.038085	0.286787	-0.084100	-0.181404	-0.936895
10430	2.613879	2.824352	9.017487	-0.047012	-0.006179	0.053593	-0.928743	0.329549	-1.041808	0.287294	-0.084796	-0.180428	-0.936866
10431	2.752288	2.797727	8.940099	-0.105021	-0.039639	0.164563	-0.929018	0.332882	-1.040895	0.289641	-0.086999	-0.178320	-0.936345
10432	2.392855	2.815463	8.798963	-0.026149	0.003899	0.083835	-0.928895	0.335960	-1.041468	0.290782	-0.087496	-0.177623	-0.936077
10433	2.583558	2.891770	9.049745	0.033456	-0.011298	0.072381	-0.928760	0.334964	-1.040697	0.291738	-0.088019	-0.178110	-0.935638
10434	2.671433	2.725871	8.971857	-0.003944	-0.025418	0.055365	-0.930349	0.335433	-1.041334	0.292286	-0.088833	-0.178050	-0.935401
10435	2.704272	2.782297	8.984473	0.014871	-0.020958	0.025384	-0.932088	0.341707	-1.039506	0.292295	-0.089476	-0.178331	-0.935284
10436	2.741378	2.744133	8.983493	0.031861	-0.025288	0.062535	-0.932089	0.342116	-1.039091	0.293054	-0.090101	-0.178928	-0.934872
10437	2.731108	2.777932	9.014213	0.018769	0.004144	0.018478	-0.931020	0.338620	-1.039751	0.293030	-0.090224	-0.179152	-0.934825
10438	2.765563	2.880510	9.062634	-0.022527	-0.003177	0.012984	-0.930753	0.337914	-1.039642	0.292833	-0.090579	-0.178691	-0.934941
10439	2.708316	2.823635	8.991507	-0.089312	-0.032257	0.015258	-0.932351	0.341316	-1.040454	0.292421	-0.092000	-0.177120	-0.935230
10440	2.742200	2.812104	8.905984	-0.111079	-0.044994	0.019523	-0.934484	0.346638	-1.039321	0.292045	-0.093676	-0.175236	-0.935536
10441	2.788333	2.681863	8.879498	-0.059688	-0.024174	-0.013781	-0.934758	0.349716	-1.039488	0.291168	-0.094668	-0.174234	-0.935896
10442	2.878750	2.530588	8.931553	-0.027635	-0.017138	0.000494	-0.934888	0.349044	-1.040446	0.290690	-0.095268	-0.173784	-0.936068
10443	2.874636	2.503819	8.994208	0.042589	-0.009437	0.000764	-0.935286	0.349301	-1.039093	0.290332	-0.095447	-0.174579	-0.936013
10444	2.966176	2.544326	9.078547	0.045770	0.004385	0.018521	-0.934490	0.348732	-1.039389	0.290403	-0.095281	-0.175343	-0.935865
10445	2.890522	2.562366	9.023137	0.022613	0.004403	0.009625	-0.934749	0.346744	-1.037572	0.290222	-0.095355	-0.175664	-0.935853
10446	2.794938	2.614032	9.007780	0.035260	0.004547	0.007916	-0.935283	0.348453	-1.038584	0.290072	-0.095211	-0.176250	-0.935804
10447	2.836399	2.605078	9.035596	0.031374	0.014879	0.020338	-0.934086	0.345853	-1.035866	0.290145	-0.095075	-0.176650	-0.935720
10448	2.799424	2.628675	8.986145	0.006100	0.012821	0.022906	-0.933560	0.347126	-1.037172	0.290245	-0.094998	-0.176613	-0.935704
10449	2.813432	2.662916	9.034454	-0.007610	0.015121	-0.002766	-0.933560	0.346814	-1.035707	0.289813	-0.095001	-0.176326	-0.935891
10450	2.837072	2.682757	8.972450	0.019036	0.020328	0.011491	-0.932766	0.347293	-1.039186	0.289754	-0.094667	-0.176509	-0.935909
10451	2.800989	2.672395	8.990677	0.007977	0.014681	0.020269	-0.932765	0.346872	-1.039066	0.289781	-0.094669	-0.176475	-0.935907
10452	2.768313	2.720341	8.921919	0.031503	0.000825	0.013189	-0.930511	0.345273	-1.038472	0.289707	-0.094634	-0.177001	-0.935834
10453	2.756618	2.822078	8.930420	0.035841	0.018424	0.022154	-0.931046	0.347079	-1.037604	0.289833	-0.094406	-0.177471	-0.935729
10454	2.658068	2.863955	8.681574	0.195968	0.034676	-0.005505	-0.931298	0.343043	-1.037730	0.289844	-0.092716	-0.180914	-0.935235
10455	2.613875	3.227314	9.259953	0.189561	0.088757	0.107080	-0.931312	0.347624	-1.036780	0.292091	-0.090569	-0.183709	-0.934201
10456	2.566485	3.139047	9.042542	0.278436	0.167175	0.129982	-0.926010	0.344502	-1.039755	0.295265	-0.086404	-0.187662	-0.932811
10457	2.675344	2.757487	8.875462	0.306225	0.324858	0.162901	-0.922429	0.342177	-1.045366	0.299614	-0.079356	-0.191133	-0.931344
10458	2.923248	2.725578	8.907378	0.365095	0.253959	0.102460	-0.914995	0.334305	-1.050125	0.302669	-0.072939	-0.196202	-0.929826
10459	2.858366	3.115236	9.239417	0.188189	0.128001	0.030363	-0.909155	0.328384	-1.053196	0.303588	-0.069768	-0.198835	-0.929210
10460	2.442194	3.146482	8.865373	-0.031660	0.029294	-0.009758	-0.905836	0.325068	-1.057897	0.303105	-0.069482	-0.198041	-0.929559
10461	2.458096	3.350686	9.052060	-0.031772	0.009745	-0.009900	-0.906495	0.324235	-1.057379	0.302495	-0.069677	-0.197360	-0.929888
10462	2.335265	3.159104	8.847555	0.006908	0.052505	-0.000624	-0.906107	0.327313	-1.058224	0.302330	-0.068761	-0.197130	-0.930058
10463	2.605657	3.100908	8.928498	-0.087596	-0.002219	0.023424	-0.904917	0.327580	-1.058899	0.302216	-0.069646	-0.195435	-0.930387
10464	2.676184	2.995405	9.109571	-0.136725	-0.045599	0.035354	-0.907575	0.331539	-1.058609	0.302126	-0.071567	-0.193074	-0.930763
10465	2.664644	3.068002	8.983509	-0.173689	-0.050459	0.003383	-0.909040	0.334620	-1.057690	0.301324	-0.073803	-0.190091	-0.931462
10466	2.609344	2.965078	9.237722	-0.329791	-0.150456	-0.033099	-0.911315	0.343142	-1.056051	0.299271	-0.078574	-0.184858	-0.932787
10467	1.875053	2.874017	8.643031	-0.242146	-0.063704	-0.062149	-0.911575	0.341460	-1.055432	0.297068	-0.081199	-0.180763	-0.934067
10468	2.316469	3.020413	8.925046	-0.061825	-0.042333	-0.072165	-0.912504	0.342275	-1.053519	0.295096	-0.082209	-0.179939	-0.934763
10469	2.638797	3.045699	9.098416	-0.129330	-0.020676	-0.035183	-0.913968	0.345401	-1.054609	0.293723	-0.083439	-0.177661	-0.935522
10470	2.756538	2.851221	9.089055	-0.161584	-0.034874	0.024725	-0.914364	0.344813	-1.052880	0.293419	-0.085243	-0.174763	-0.936000
10471	2.624130	2.654611	8.889108	-0.155769	-0.045001	0.075997	-0.915439	0.350399	-1.052154	0.293989	-0.087478	-0.171946	-0.936137
10472	2.543063	2.594889	8.930395	-0.043568	-0.024028	0.057053	-0.917971	0.356249	-1.049258	0.294531	-0.088497	-0.171137	-0.936019
10473	2.546288	2.692051	9.030852	-0.032493	-0.006012	0.015644	-0.917181	0.357631	-1.049491	0.294317	-0.089063	-0.170504	-0.936148
10474	2.596142	2.624993	9.047329	-0.009659	-0.020559	0.000584	-0.916656	0.358827	-1.047448	0.293885	-0.089622	-0.170411	-0.936248
10475	2.607494	2.664036	9.052197	-0.048971	-0.019735	-0.010147	-0.917181	0.357634	-1.049625	0.293110	-0.090448	-0.169598	-0.936559
10476	2.713191	2.583421	9.017537	-0.038281	-0.013549	-0.004788	-0.918243	0.358915	-1.049706	0.292548	-0.091026	-0.168937	-0.936798
10477	2.635558	2.611156	9.164175	-0.038252	-0.015284	-0.006555	-0.919439	0.360432	-1.047767	0.291873	-0.091715	-0.168292	-0.937057
10478	2.650154	2.579847	8.984340	-0.032415	-0.005941	0.012975	-0.918388	0.362756	-1.046767	0.291685	-0.092175	-0.167664	-0.937183
10479	2.665074	2.582560	9.121972	0.025585	-0.008555	0.030815	-0.919182	0.362935	-1.047691	0.291849	-0.092488	-0.168110	-0.937021
10480	2.576775	2.600352	8.897692	0.056105	0.019824	-0.028117	-0.918648	0.361566	-1.049349	0.291148	-0.091809	-0.169067	-0.937134
10481	1.933374	2.554704	8.979384	0.332116	0.146501	-0.096142	-0.920778	0.365625	-1.047855	0.290009	-0.086972	-0.174578	-0.936938
10482	2.596737	2.838608	9.050550	0.110404	0.119954	0.112361	-0.918518	0.362414	-1.049993	0.292395	-0.084584	-0.175723	-0.936201
10483	2.869353	2.768301	8.992051	0.271029	0.105889	0.161343	-0.914014	0.360719	-1.053584	0.295807	-0.081756	-0.179875	-0.934590
10484	3.022545	2.363281	8.903530	0.160423	0.065237	0.185476	-0.914004	0.357393	-1.054494	0.299403	-0.080366	-0.182146	-0.933125
10485	2.703871	2.578407	9.103938	0.114335	0.019370	0.082541	-0.911615	0.354830	-1.054603	0.300770	-0.079820	-0.183986	-0.932371
10486	2.695163	2.772435	9.107021	-0.047218	-0.027712	-0.010217	-0.912143	0.354239	-1.052606	0.300038	-0.080694	-0.183252	-0.932676
10487	2.863685	2.833753	9.145427	-0.213656	-0.067158	-0.053468	-0.912544	0.355602	-1.050815	0.298021	-0.083242	-0.179706	-0.933788
10488	2.857093	2.896727	8.990706	-0.331366	-0.048619	-0.124442	-0.916004	0.362385	-1.051229	0.294602	-0.085788	-0.173975	-0.935726
10489	2.750912	2.399634	9.058592	-0.301182	0.010585	-0.063809	-0.914940	0.360243	-1.050104	0.292498	-0.087367	-0.168335	-0.937270
10490	3.202212	2.325263	8.774542	-0.237964	0.000920	0.061777	-0.914162	0.366015	-1.053280	0.292846	-0.089073	-0.163721	-0.937818
10491	3.447266	2.402509	8.593739	-0.065015	0.006069	0.056995	-0.916027	0.370535	-1.053918	0.293399	-0.089811	-0.162331	-0.937816
10492	3.475382	2.490430	8.844257	0.015061	0.036129	0.163512	-0.914312	0.372202	-1.055359	0.296211	-0.089703	-0.162071	-0.936988
10493	3.494802	2.495641	8.888139	-0.000475	0.104217	0.353087	-0.910089	0.376530	-1.059827	0.302741	-0.089234	-0.160799	-0.935162
10494	3.021934	2.632700	8.877410	-0.066494	0.106145	0.467037	-0.907073	0.386020	-1.063179	0.311259	-0.089283	-0.158035	-0.932830
10495	2.852207	2.391741	8.857171	0.053509	0.111994	0.558559	-0.901931	0.392282	-1.067730	0.321695	-0.088976	-0.157341	-0.929430
10496	2.610763	2.363097	8.953476	0.213994	0.057048	0.605618	-0.898643	0.399403	-1.071428	0.333057	-0.088576	-0.159827	-0.925031
10497	2.066236	2.576617	9.753511	0.163887	0.033917	0.588607	-0.894162	0.405619	-1.073292	0.343906	-0.089053	-0.161587	-0.920700
10498	2.269954	2.012272	9.311518	0.223417	0.030942	0.585228	-0.890477	0.412455	-1.077137	0.354732	-0.088969	-0.164404	-0.916090
10499	2.285567	3.002953	9.771466	0.226373	-0.015771	0.462880	-0.889685	0.413480	-1.080063	0.363130	-0.089442	-0.167830	-0.912124
10500	1.460510	2.803496	9.675447	-0.070449	0.004490	0.258932	-0.889432	0.417382	-1.080209	0.367322	-0.090875	-0.166023	-0.910633
10501	1.509603	2.445086	9.145321	-0.221022	-0.079593	0.155386	-0.889989	0.426571	-1.078972	0.369056	-0.094633	-0.162275	-0.910225
10502	2.324687	2.124882	8.939275	-0.139187	-0.108515	-0.083405	-0.891726	0.432285	-1.077027	0.366572	-0.097491	-0.160685	-0.911209
10503	2.425742	1.874244	8.662656	-0.098467	-0.009893	-0.174596	-0.893454	0.434678	-1.076261	0.362739	-0.097980	-0.159263	-0.912938
10504	2.092373	2.120674	9.011606	0.162297	-0.036325	-0.239315	-0.895951	0.428987	-1.074939	0.358242	-0.096824	-0.162946	-0.914186
10505	1.999355	2.478276	9.439301	0.341691	-0.051251	-0.221170	-0.899356	0.416900	-1.073543	0.354251	-0.094678	-0.169926	-0.914695
10506	2.350667	2.341426	9.325953	0.264933	-0.056712	-0.313459	-0.901963	0.403674	-1.071923	0.348530	-0.092878	-0.175751	-0.915976
10507	2.731238	2.239120	9.487631	0.088086	-0.092324	-0.370906	-0.904176	0.391582	-1.071479	0.341132	-0.092713	-0.178604	-0.918223
10508	3.131496	2.591068	9.545396	-0.120746	-0.037291	-0.293514	-0.906812	0.387681	-1.069026	0.335103	-0.093271	-0.177169	-0.920662
10509	3.667771	3.105644	9.196931	-0.318221	0.013325	-0.608672	-0.907866	0.386281	-1.067718	0.322884	-0.093084	-0.172270	-0.925961
10510	2.971741	3.731395	9.132343	0.105630	0.340312	-0.888027	-0.908617	0.371680	-1.068845	0.307642	-0.083096	-0.173646	-0.931826
10511	2.828007	2.755318	8.095505	-0.287417	0.252301	-0.198376	-0.900129	0.365618	-1.074497	0.303888	-0.079568	-0.167041	-0.934568
10512	3.506917	1.876721	7.280541	-0.441617	0.221596	-0.087756	-0.895533	0.377621	-1.079529	0.301912	-0.077934	-0.157535	-0.936994
10513	2.373639	1.586885	8.764316	0.258807	0.142967	0.022021	-0.886667	0.377651	-1.083651	0.302743	-0.073931	-0.161448	-0.936384
10514	2.284309	2.000546	10.712875	0.556447	-0.220020	0.063023	-0.889672	0.364874	-1.082951	0.303714	-0.074991	-0.173061	-0.933908
10515	3.491934	2.519947	9.667710	0.379066	-0.311092	-0.590828	-0.898105	0.352536	-1.077752	0.291712	-0.076638	-0.182819	-0.935739
10516	3.666066	2.105478	8.477532	0.196996	-0.276192	-0.806884	-0.907562	0.328595	-1.070230	0.275602	-0.077783	-0.189293	-0.939234
10517	3.721385	1.812810	8.799151	-0.126342	-0.215952	-0.584732	-0.915192	0.313164	-1.064736	0.263174	-0.080602	-0.188896	-0.942635
10518	4.313922	1.685243	9.164891	-0.238837	-0.177919	-0.613265	-0.920200	0.306236	-1.061682	0.250155	-0.082995	-0.186255	-0.946490
10519	4.396454	1.744960	8.820376	-0.296912	-0.283121	-0.477985	-0.929712	0.300919	-1.057453	0.239156	-0.088479	-0.182672	-0.949530
10520	4.049625	2.374630	8.862751	-0.580782	-0.143479	-0.541586	-0.936089	0.309442	-1.051747	0.226881	-0.092104	-0.173215	-0.953959
10521	3.180848	2.383103	8.513502	-0.216686	-0.238886	-0.372881	-0.942713	0.312366	-1.051041	0.218149	-0.096852	-0.170689	-0.955979
10522	3.357146	2.876688	9.140988	-0.371524	-0.462790	-0.143244	-0.954610	0.308154	-1.043935	0.212677	-0.106942	-0.165819	-0.956993
10523	2.228018	3.089206	8.974766	-0.736707	-0.360569	0.340983	-0.966318	0.329012	-1.035630	0.216005	-0.118582	-0.152375	-0.957111
10524	1.502093	2.692614	9.865300	-0.320611	-0.408750	0.488892	-0.975917	0.353089	-1.029927	0.222905	-0.129396	-0.146787	-0.954999
10525	2.263346	3.167623	9.913958	-0.066513	-0.124514	0.086411	-0.987061	0.362701	-1.024399	0.223607	-0.132711	-0.145747	-0.954539
10526	2.598625	2.809559	9.464817	0.040311	0.129482	-0.296252	-0.986525	0.360459	-1.024477	0.218034	-0.129319	-0.146691	-0.956148
10527	2.265885	2.308311	9.126234	0.166396	0.147195	-0.395542	-0.984513	0.351871	-1.029063	0.210903	-0.124934	-0.150164	-0.957790
10528	1.221207	2.815926	7.641383	0.687897	0.190936	-0.264307	-0.985417	0.344232	-1.029564	0.207761	-0.117681	-0.163147	-0.957272
10529	2.287486	3.022320	8.967467	0.666045	0.385531	0.348378	-0.974253	0.328276	-1.038242	0.216794	-0.108887	-0.173398	-0.954504
10530	2.793386	2.978131	9.281782	0.452592	0.336171	0.547078	-0.961787	0.319895	-1.050180	0.228952	-0.102507	-0.179324	-0.951271
10531	2.783535	2.725499	9.170259	0.215837	0.113713	0.544927	-0.957032	0.322966	-1.055096	0.239723	-0.101524	-0.181717	-0.948264
10532	2.344776	2.834035	9.038039	-0.179379	-0.022057	0.290067	-0.955742	0.334067	-1.053953	0.244379	-0.103966	-0.177787	-0.947556
10533	2.578390	2.838310	9.377331	-0.568144	-0.197427	-0.012920	-0.960016	0.347196	-1.050537	0.241800	-0.110625	-0.167927	-0.949260
10534	2.305228	2.563840	8.620060	-0.531509	-0.111762	-0.086431	-0.963469	0.351449	-1.050094	0.238219	-0.115134	-0.158524	-0.951244
10535	2.710397	2.709582	8.929851	-0.521895	-0.108949	0.092099	-0.968548	0.368359	-1.046548	0.237972	-0.120157	-0.148836	-0.952250
10536	2.724112	2.544798	9.162579	-0.431141	-0.019051	0.011622	-0.970703	0.381065	-1.045046	0.236728	-0.122724	-0.140653	-0.953475
10537	2.878489	2.115550	9.295713	-0.481355	-0.008361	0.209547	-0.968497	0.395639	-1.044205	0.239065	-0.125914	-0.130946	-0.953859
10538	2.561337	1.920424	8.921602	-0.445233	0.064469	0.151864	-0.968020	0.413157	-1.042312	0.240622	-0.127339	-0.121728	-0.954499
10539	2.655956	1.761916	8.723519	0.028574	0.059869	0.068439	-0.965133	0.421223	-1.044233	0.241705	-0.126383	-0.121773	-0.954346
10540	2.694738	1.820916	9.099744	0.184472	0.021521	0.019154	-0.964859	0.418145	-1.044066	0.242278	-0.125256	-0.125122	-0.953916
10541	2.677053	1.990516	9.174944	0.205225	0.029569	-0.083287	-0.963785	0.412856	-1.045587	0.240830	-0.123626	-0.129074	-0.953969
10542	2.768982	2.035901	9.413301	0.042506	0.016939	-0.059152	-0.964431	0.407841	-1.045203	0.239556	-0.123068	-0.129931	-0.954246
10543	2.732716	2.127464	9.250234	-0.028586	0.010968	-0.093884	-0.962973	0.407030	-1.047793	0.237272	-0.122870	-0.129544	-0.954894
10544	2.693288	2.131583	9.068473	0.048578	0.001537	-0.153807	-0.964682	0.403139	-1.046691	0.234207	-0.122327	-0.130828	-0.955545
10545	2.714417	2.054299	9.132284	0.039199	-0.015657	-0.108861	-0.967185	0.400196	-1.049704	0.231728	-0.122261	-0.131909	-0.956010
10546	2.633732	2.208182	9.109393	0.050163	-0.060615	-0.156843	-0.968235	0.397106	-1.047646	0.228482	-0.122882	-0.133521	-0.956487
10547	2.501369	2.278596	9.075917	0.070234	-0.063959	-0.302648	-0.970995	0.390439	-1.046084	0.222230	-0.123051	-0.135905	-0.957602
10548	2.566545	2.335637	9.356689	-0.032167	-0.052530	-0.511562	-0.973344	0.379437	-1.044397	0.212100	-0.122892	-0.136776	-0.959793
10549	2.718169	2.306778	8.846478	0.067050	0.010229	-0.642597	-0.974632	0.367578	-1.042884	0.199475	-0.120699	-0.139603	-0.962368
