# Supplementary material for: Identification of Haptic Based Guiding Using Hard Reins
Source: PLoS One. 2015 Jul 22;10(7):e0132020. doi: 10.1371/journal.pone.0132020 (PMC4511788; doi:10.1371/journal.pone.0132020)
Supplement: S2 File — (ZIP) [file pone.0132020.s002.zip › MotionData2/Subject10/T3/fc3.txt]

// Start Time: 0
// Sample rate: 25.0Hz
// Scenario: 4.9
// Firmware Version: 2.6.1
Counter	Acc_X	Acc_Y	Acc_Z	Gyr_X	Gyr_Y	Gyr_Z	Mag_X	Mag_Y	Mag_Z	Quat_w	Quat_x	Quat_y	Quat_z
11940	7.769652	-0.827675	5.921147	-0.047806	-0.008628	-0.012995	-0.604093	0.436919	-0.505192	-0.693528	0.313068	0.319558	0.564704
11941	7.774678	-0.798672	5.928708	-0.034178	-0.023554	-0.014824	-0.606351	0.438118	-0.503576	-0.692993	0.313723	0.319542	0.565006
11942	7.808648	-0.815944	5.927677	-0.015210	-0.024551	-0.016620	-0.606882	0.437829	-0.502921	-0.692505	0.314141	0.319840	0.565203
11943	7.791632	-0.804148	5.971823	0.005025	-0.007376	-0.007911	-0.607021	0.438649	-0.502378	-0.692398	0.314115	0.319997	0.565260
11944	7.789306	-0.789353	5.952716	0.014648	-0.014577	0.000761	-0.606759	0.437262	-0.501620	-0.692359	0.314117	0.320385	0.565087
11945	7.769766	-0.803645	5.943279	0.000627	-0.024878	-0.003590	-0.608588	0.435184	-0.502436	-0.692162	0.314378	0.320705	0.565001
11946	7.803889	-0.794221	5.942625	0.021234	-0.031987	-0.006283	-0.609908	0.435306	-0.502161	-0.691973	0.314440	0.321453	0.564773
11947	7.833265	-0.774461	5.888958	0.021041	-0.033602	-0.014135	-0.609391	0.436823	-0.501741	-0.691730	0.314449	0.322190	0.564646
11948	7.818593	-0.788794	5.879407	0.009431	-0.018030	0.000771	-0.609655	0.436959	-0.501736	-0.691636	0.314562	0.322567	0.564483
11949	7.823610	-0.759871	5.894231	0.026366	-0.024947	-0.011512	-0.612030	0.435263	-0.500439	-0.691511	0.314417	0.323227	0.564339
11950	7.843290	-0.725896	5.879732	0.014387	-0.019673	-0.007974	-0.610981	0.435404	-0.499918	-0.691337	0.314424	0.323737	0.564256
11951	7.874989	-0.716371	5.871871	0.026276	-0.024896	-0.014998	-0.612021	0.433473	-0.500737	-0.691172	0.314258	0.324417	0.564161
11952	7.882337	-0.711391	5.854823	0.022880	-0.030198	-0.009769	-0.612555	0.435121	-0.500569	-0.690964	0.314253	0.325180	0.563979
11953	7.863136	-0.667410	5.843786	0.012944	0.006521	-0.006154	-0.613611	0.434969	-0.500302	-0.691017	0.313975	0.325222	0.564045
11954	7.867770	-0.701775	5.874668	0.014558	-0.005730	-0.006189	-0.613601	0.433597	-0.500854	-0.690955	0.313833	0.325530	0.564022
11955	7.867725	-0.711376	5.864846	0.001592	0.003177	-0.010486	-0.614377	0.432223	-0.501927	-0.690866	0.313720	0.325516	0.564201
11956	7.853172	-0.699333	5.884725	0.008004	0.007254	0.004332	-0.614906	0.432493	-0.501918	-0.690966	0.313591	0.325505	0.564157
11957	7.848261	-0.708894	5.875017	0.008363	0.004344	0.021768	-0.614374	0.432367	-0.502450	-0.691292	0.313582	0.325349	0.563853
11958	7.853114	-0.711361	5.874869	0.018293	0.006361	0.000811	-0.614771	0.431250	-0.501681	-0.691410	0.313298	0.325487	0.563786
11959	7.863027	-0.682212	5.865370	0.021620	0.024914	-0.013104	-0.613179	0.431144	-0.503008	-0.691560	0.312646	0.325415	0.564006
11960	7.848462	-0.672569	5.882793	0.012431	0.018581	0.004347	-0.613583	0.432930	-0.502707	-0.691761	0.312328	0.325296	0.564004
11961	7.809571	-0.671844	5.847382	0.016606	0.015157	-0.000915	-0.613185	0.433634	-0.503484	-0.691952	0.311935	0.325226	0.564028
11962	7.848331	-0.696759	5.875188	0.030336	0.020395	-0.007909	-0.613173	0.430597	-0.503413	-0.692138	0.311268	0.325360	0.564090
11963	7.867949	-0.667958	5.889673	0.014669	0.006501	-0.006158	-0.612635	0.429788	-0.504484	-0.692201	0.310966	0.325421	0.564145
11964	7.868050	-0.653236	5.875352	0.028717	0.021192	-0.002670	-0.613684	0.429229	-0.504750	-0.692440	0.310347	0.325494	0.564149
11965	7.838897	-0.643365	5.883430	0.026655	0.007381	-0.011431	-0.613671	0.429805	-0.506578	-0.692523	0.309836	0.325711	0.564204
11966	7.814650	-0.628573	5.881779	0.007591	0.010210	-0.014862	-0.613928	0.429257	-0.507112	-0.692423	0.309553	0.325774	0.564445
11967	7.843934	-0.609668	5.905586	-0.004662	0.003361	-0.018332	-0.613666	0.429675	-0.507237	-0.692207	0.309475	0.325738	0.564774
11968	7.839014	-0.621602	5.891001	-0.008357	-0.001706	-0.027058	-0.612491	0.429253	-0.505677	-0.691792	0.309469	0.325860	0.565215
11969	7.868409	-0.594774	5.856805	-0.004902	0.014107	-0.034000	-0.613678	0.429100	-0.505409	-0.691465	0.309171	0.325772	0.565828
11970	7.836801	-0.580483	5.906166	-0.018458	0.003439	-0.016551	-0.615093	0.424143	-0.507336	-0.691141	0.309314	0.325644	0.566220
11971	7.873398	-0.566119	5.895840	-0.011635	-0.008879	-0.014857	-0.614953	0.423601	-0.508005	-0.690838	0.309494	0.325680	0.566471
11972	7.883112	-0.573267	5.876143	-0.007991	-0.002004	-0.009613	-0.614447	0.426350	-0.506772	-0.690621	0.309599	0.325703	0.566665
11973	7.814738	-0.604784	5.925700	-0.021673	0.019133	-0.013009	-0.615118	0.427018	-0.505571	-0.690458	0.309612	0.325228	0.567128
11974	7.858562	-0.609522	5.881036	-0.013044	0.013792	-0.011298	-0.614851	0.425500	-0.505341	-0.690291	0.309598	0.324985	0.567479
11975	7.841506	-0.614181	5.876521	-0.012819	0.020669	-0.004303	-0.616448	0.428235	-0.504618	-0.690291	0.309529	0.324537	0.567773
11976	7.851522	-0.563402	5.886698	-0.007668	0.018882	-0.004327	-0.615516	0.428814	-0.506058	-0.690269	0.309428	0.324241	0.568023
11977	7.822104	-0.599644	5.894126	0.009831	0.023881	0.002614	-0.615247	0.427022	-0.505964	-0.690507	0.309055	0.323966	0.568094
11978	7.814862	-0.589848	5.892011	-0.004196	0.011816	-0.000871	-0.616022	0.425649	-0.507168	-0.690501	0.309009	0.323786	0.568229
11979	7.802577	-0.609216	5.896862	0.004334	-0.007525	0.002539	-0.615367	0.427594	-0.507660	-0.690499	0.309069	0.323884	0.568143
11980	7.809659	-0.648055	5.891303	-0.010970	0.004731	0.007857	-0.613934	0.427028	-0.505448	-0.690505	0.309253	0.323670	0.568158
11981	7.819555	-0.619066	5.896329	-0.012359	-0.002566	0.027028	-0.614978	0.427033	-0.506623	-0.690710	0.309647	0.323359	0.567871
11982	7.843881	-0.621642	5.890888	-0.003660	0.018446	0.020088	-0.614461	0.427578	-0.505696	-0.690987	0.309654	0.322963	0.567755
11983	7.831677	-0.628769	5.886226	0.008086	0.009826	0.007817	-0.613788	0.425801	-0.506525	-0.691180	0.309502	0.322834	0.567677
11984	7.829185	-0.633896	5.912845	0.006211	0.002905	0.004314	-0.614452	0.427036	-0.506495	-0.691239	0.309446	0.322863	0.567618
11985	7.824214	-0.648604	5.929700	-0.003938	0.016901	0.007873	-0.614715	0.428006	-0.507000	-0.691403	0.309382	0.322501	0.567661
11986	7.824323	-0.629215	5.932395	0.013195	0.006318	0.006047	-0.613656	0.427885	-0.507535	-0.691547	0.309202	0.322551	0.567554
11987	7.824326	-0.629189	5.929974	0.008119	0.013316	0.007826	-0.613396	0.427883	-0.507143	-0.691761	0.309012	0.322376	0.567496
11988	7.802406	-0.633780	5.923151	0.002474	-0.002130	-0.006160	-0.613398	0.429407	-0.507638	-0.691645	0.308998	0.322497	0.567576
11989	7.795152	-0.619504	5.954999	0.008083	0.006303	0.009545	-0.612992	0.428595	-0.508577	-0.691833	0.308898	0.322408	0.567452
11990	7.799983	-0.624479	5.962081	0.001074	0.008187	0.004339	-0.613122	0.426930	-0.507952	-0.691895	0.308854	0.322306	0.567459
11991	7.782901	-0.633965	5.955076	-0.013836	0.003192	-0.003484	-0.611812	0.427209	-0.507168	-0.691779	0.309008	0.322092	0.567637
11992	7.743810	-0.658071	5.970164	-0.011331	0.003252	-0.007856	-0.613658	0.426078	-0.506520	-0.691593	0.309113	0.321992	0.567863
11993	7.765949	-0.637662	5.863404	-0.018167	0.003256	-0.004346	-0.612735	0.426645	-0.506910	-0.691441	0.309322	0.321733	0.568082
11994	7.814385	-0.667779	5.915126	-0.026709	-0.019661	0.010453	-0.613409	0.427446	-0.505313	-0.691222	0.310017	0.321662	0.568010
11995	7.785391	-0.628864	5.930878	0.002139	-0.023878	-0.011458	-0.613153	0.427992	-0.504647	-0.690939	0.310208	0.322054	0.568027
11996	7.814688	-0.614439	5.920721	-0.014832	-0.003749	-0.006115	-0.615119	0.426601	-0.505317	-0.690707	0.310451	0.322000	0.568207
11997	7.824116	-0.670180	5.905182	-0.019987	-0.017807	0.000846	-0.613953	0.429358	-0.504220	-0.690466	0.310958	0.321982	0.568234
11998	7.809598	-0.662404	5.871729	-0.015819	-0.017714	-0.006148	-0.616718	0.427944	-0.503702	-0.690136	0.311374	0.322110	0.568334
11999	7.848495	-0.663075	5.902298	-0.006185	-0.016140	-0.000931	-0.615279	0.429887	-0.503412	-0.689970	0.311662	0.322237	0.568306
12000	7.853763	-0.595080	5.895881	-0.004871	-0.013208	-0.020123	-0.616069	0.428769	-0.502903	-0.689580	0.311785	0.322515	0.568555
12001	7.834251	-0.604519	5.886512	-0.004426	-0.003855	-0.004399	-0.617125	0.429310	-0.502884	-0.689463	0.311885	0.322517	0.568640
12002	7.826738	-0.643183	5.876450	0.004221	0.003127	-0.007891	-0.616337	0.427787	-0.501869	-0.689372	0.311776	0.322596	0.568766
12003	7.860856	-0.633812	5.880638	0.004941	-0.010865	-0.007928	-0.617526	0.428048	-0.501593	-0.689227	0.311805	0.322824	0.568795
12004	7.880245	-0.648483	5.875138	0.009776	-0.006011	0.013010	-0.616732	0.427090	-0.501617	-0.689350	0.311858	0.322962	0.568539
12005	7.863306	-0.629085	5.890334	-0.011746	0.002891	0.013094	-0.616475	0.429858	-0.502090	-0.689429	0.312098	0.322682	0.568471
12006	7.848818	-0.614135	5.866668	0.001066	0.018759	-0.000859	-0.616216	0.428882	-0.501060	-0.689498	0.311900	0.322465	0.568618
12007	7.853601	-0.624150	5.890628	-0.003941	0.013376	0.009610	-0.617008	0.430675	-0.501676	-0.689652	0.311890	0.322153	0.568614
12008	7.819614	-0.609331	5.894045	-0.005960	0.015379	-0.004342	-0.615429	0.431522	-0.501933	-0.689617	0.311805	0.321925	0.568832
12009	7.838941	-0.633763	5.893251	-0.008701	-0.003856	-0.002638	-0.615682	0.430147	-0.502484	-0.689490	0.311977	0.321874	0.568921
12010	7.868031	-0.658009	5.868021	-0.013655	0.003049	0.004381	-0.617513	0.427652	-0.503046	-0.689428	0.312194	0.321675	0.568990
12011	7.848568	-0.653207	5.887909	-0.004348	0.010173	-0.007841	-0.617264	0.428464	-0.501586	-0.689358	0.312114	0.321514	0.569209
12012	7.816903	-0.653237	5.915275	-0.006036	0.006638	-0.004362	-0.615803	0.427526	-0.502666	-0.689267	0.312129	0.321406	0.569372
12013	7.824259	-0.643590	5.915243	0.002544	-0.014511	0.002531	-0.616988	0.427514	-0.502658	-0.689200	0.312302	0.321600	0.569250
12014	7.838922	-0.638537	5.885920	0.016555	-0.007713	0.007745	-0.616594	0.427239	-0.502404	-0.689294	0.312247	0.321871	0.569012
12015	7.834071	-0.633750	5.895785	0.026761	-0.019992	0.005934	-0.617380	0.426683	-0.502672	-0.689380	0.312169	0.322395	0.568653
12016	7.841366	-0.638451	5.876179	0.013031	-0.018198	0.009470	-0.617519	0.428058	-0.502381	-0.689404	0.312294	0.322760	0.568349
12017	7.882840	-0.614846	5.904613	0.009552	-0.004092	0.002546	-0.617391	0.427499	-0.501736	-0.689447	0.312250	0.322892	0.568247
12018	7.839003	-0.621709	5.900685	0.009548	-0.027842	0.012940	-0.617774	0.426681	-0.502800	-0.689427	0.312553	0.323329	0.567855
12019	7.848476	-0.667849	5.894967	0.006008	-0.014542	0.002527	-0.617664	0.427203	-0.500426	-0.689380	0.312677	0.323565	0.567710
12020	7.873144	-0.619005	5.849087	-0.004517	-0.024915	0.000782	-0.617529	0.426655	-0.500569	-0.689151	0.313063	0.323877	0.567597
12021	7.882679	-0.657677	5.826524	0.004315	-0.011033	0.002546	-0.619098	0.426380	-0.501877	-0.689115	0.313171	0.324046	0.567485
12022	7.912020	-0.633650	5.826188	-0.011852	-0.017503	-0.021847	-0.618726	0.428291	-0.500003	-0.688631	0.313427	0.324315	0.567777
12023	7.883032	-0.594682	5.837098	-0.015072	-0.017658	-0.010507	-0.619255	0.427311	-0.499230	-0.688280	0.313793	0.324440	0.567928
12024	7.902292	-0.631222	5.833712	-0.006381	0.003367	-0.018316	-0.619258	0.427723	-0.499091	-0.688006	0.313760	0.324461	0.568267
12025	7.897501	-0.621287	5.817014	-0.018835	-0.005070	-0.030517	-0.620322	0.431861	-0.499789	-0.687485	0.313905	0.324497	0.568797
12026	7.912075	-0.630849	5.792328	-0.012913	0.006654	-0.002586	-0.621119	0.431008	-0.498487	-0.687368	0.314027	0.324298	0.568984
12027	7.931381	-0.648588	5.844899	-0.009681	0.003266	-0.011322	-0.621508	0.429904	-0.498769	-0.687175	0.314078	0.324205	0.569241
12028	7.902371	-0.619007	5.826620	0.017902	0.008399	-0.016629	-0.620858	0.429342	-0.497471	-0.687103	0.313666	0.324422	0.569432
12029	7.858687	-0.599173	5.823069	-0.004584	0.003311	-0.014843	-0.620853	0.429766	-0.498251	-0.686902	0.313623	0.324410	0.569705
12030	7.875679	-0.604303	5.834710	0.006129	0.002964	0.000829	-0.621898	0.427966	-0.498541	-0.686921	0.313547	0.324458	0.569697
12031	7.902331	-0.623968	5.836236	-0.004167	-0.009342	0.009553	-0.621371	0.427138	-0.498167	-0.686918	0.313802	0.324472	0.569553
12032	7.882937	-0.613938	5.822298	0.023172	-0.002262	-0.007956	-0.621898	0.426993	-0.498035	-0.686909	0.313494	0.324841	0.569523
12033	7.909952	-0.575116	5.802856	0.028784	0.007044	0.007755	-0.620052	0.426737	-0.498185	-0.687197	0.313098	0.325019	0.569291
12034	7.902401	-0.614127	5.824267	0.023490	0.002770	0.004272	-0.622161	0.428380	-0.498794	-0.687360	0.312809	0.325245	0.569124
12035	7.892729	-0.601991	5.831927	0.015716	-0.004217	0.007761	-0.622422	0.425328	-0.497670	-0.687492	0.312721	0.325429	0.568907
12036	7.902326	-0.624022	5.841077	0.032057	0.002760	0.000759	-0.621246	0.427407	-0.497506	-0.687668	0.312292	0.325774	0.568733
12037	7.892635	-0.621246	5.817127	0.020061	-0.013945	0.012956	-0.621755	0.427291	-0.499607	-0.687823	0.312290	0.326110	0.568354
12038	7.907193	-0.628649	5.816686	0.014986	-0.006951	0.014738	-0.621764	0.426443	-0.498047	-0.687990	0.312296	0.326308	0.568036
12039	7.900089	-0.594611	5.817334	0.014706	-0.014663	0.005990	-0.622021	0.426450	-0.498833	-0.688026	0.312332	0.326636	0.567783
12040	7.907397	-0.592298	5.822041	0.002883	-0.002461	0.013038	-0.620177	0.425913	-0.498594	-0.688129	0.312441	0.326647	0.567592
12041	7.892670	-0.609432	5.846351	0.007902	-0.004131	0.006040	-0.621754	0.424794	-0.498605	-0.688193	0.312451	0.326753	0.567448
12042	7.890417	-0.584768	5.812855	-0.006064	-0.002157	-0.000895	-0.621746	0.426194	-0.500154	-0.688082	0.312589	0.326744	0.567511
12043	7.902545	-0.594417	5.797910	-0.013055	0.003237	-0.006962	-0.622026	0.426443	-0.498308	-0.687915	0.312720	0.326593	0.567729
12044	7.897745	-0.579975	5.812754	0.009588	-0.007634	0.006023	-0.622292	0.427408	-0.498418	-0.687941	0.312752	0.326792	0.567565
12045	7.919682	-0.572930	5.817191	-0.006093	0.003135	-0.004365	-0.621996	0.422325	-0.499966	-0.687845	0.312805	0.326707	0.567702
12046	7.902424	-0.613913	5.804899	0.009799	0.025662	0.000015	-0.622121	0.422196	-0.500756	-0.688028	0.312413	0.326491	0.567820
12047	7.878408	-0.551036	5.845090	0.005982	0.020670	-0.013082	-0.621872	0.423703	-0.499677	-0.688022	0.312043	0.326356	0.568107
12048	7.880718	-0.568286	5.866583	0.000881	0.017123	-0.007841	-0.621739	0.421625	-0.498931	-0.687997	0.311824	0.326201	0.568347
12049	7.878274	-0.572959	5.852046	0.007887	0.022285	-0.006102	-0.622261	0.423154	-0.500210	-0.688093	0.311453	0.326022	0.568537
12050	7.853887	-0.580144	5.862192	0.014814	0.031032	-0.009589	-0.621608	0.423984	-0.499936	-0.688226	0.310872	0.325845	0.568795
12051	7.849017	-0.582424	5.852586	0.008020	0.027475	-0.002602	-0.621725	0.425255	-0.502274	-0.688397	0.310462	0.325574	0.568967
12052	7.868483	-0.573412	5.900692	0.016364	0.010015	-0.007907	-0.620141	0.422222	-0.501295	-0.688425	0.310108	0.325696	0.569057
12053	7.841650	-0.589884	5.874443	0.016842	0.018469	0.009558	-0.619873	0.423204	-0.502328	-0.688731	0.309758	0.325572	0.568949
12054	7.819672	-0.595010	5.916040	0.018757	0.021834	0.016537	-0.619334	0.422395	-0.503399	-0.689128	0.309395	0.325406	0.568761
12055	7.819658	-0.599730	5.903866	0.033443	0.007645	0.022560	-0.620648	0.424330	-0.504665	-0.689614	0.309023	0.325537	0.568298
12056	7.824595	-0.585343	5.916064	0.044803	0.009219	0.027765	-0.619597	0.423503	-0.503901	-0.690213	0.308520	0.325769	0.567711
12057	7.829444	-0.585543	5.930477	0.047749	0.002536	0.007676	-0.619742	0.427090	-0.503960	-0.690586	0.307909	0.326223	0.567329
12058	7.824712	-0.561287	5.935774	0.048056	-0.008266	0.026831	-0.620513	0.426974	-0.506321	-0.691081	0.307552	0.326740	0.566622
12059	7.819773	-0.575701	5.925998	0.046088	-0.011585	0.017233	-0.621029	0.425875	-0.507127	-0.691459	0.307185	0.327308	0.566032
12060	7.800373	-0.565724	5.916903	0.049835	-0.007425	0.028569	-0.620222	0.424938	-0.508728	-0.691992	0.306802	0.327824	0.565289
12061	7.810055	-0.566286	5.960255	0.056580	-0.004719	0.019837	-0.620744	0.423691	-0.508749	-0.692509	0.306227	0.328396	0.564635
12062	7.775730	-0.609741	5.965272	0.061361	-0.013890	0.044219	-0.620328	0.420535	-0.509865	-0.693243	0.305860	0.329034	0.563561
12063	7.780362	-0.653307	5.950017	0.069131	-0.033300	0.051997	-0.621923	0.421886	-0.508776	-0.694012	0.305642	0.329939	0.562202
12064	7.818968	-0.709505	5.953168	0.076346	-0.033585	0.065071	-0.621646	0.420798	-0.509851	-0.694936	0.305426	0.330889	0.560617
12065	7.741089	-0.718137	5.916102	0.097369	-0.044490	0.082412	-0.620976	0.420546	-0.511174	-0.696142	0.305141	0.332069	0.558574
12066	7.716613	-0.744525	5.906607	0.111255	-0.058711	0.091053	-0.622697	0.421625	-0.510615	-0.697395	0.304888	0.333596	0.556234
12067	7.735604	-0.827204	5.904991	0.137307	-0.079241	0.104886	-0.620980	0.421372	-0.511026	-0.698856	0.304579	0.335552	0.553387
12068	7.833070	-0.813026	5.864200	0.169302	-0.065211	0.138864	-0.623080	0.421640	-0.512057	-0.700930	0.303899	0.337512	0.549934
12069	7.881929	-0.786387	5.831973	0.199063	-0.074539	0.160562	-0.622140	0.422788	-0.514799	-0.703387	0.303041	0.339724	0.545895
12070	7.799334	-0.763721	5.822097	0.209058	-0.084871	0.148276	-0.620410	0.420751	-0.516035	-0.705640	0.302063	0.342323	0.541890
12071	7.801991	-0.720323	5.846867	0.217544	-0.077789	0.138673	-0.619865	0.419535	-0.517639	-0.707913	0.300814	0.344885	0.537982
12072	7.821055	-0.777054	5.913416	0.224335	-0.066313	0.127356	-0.619191	0.419149	-0.519359	-0.710119	0.299259	0.347493	0.534250
12073	7.882044	-0.750864	5.912380	0.216187	-0.042879	0.139665	-0.618775	0.418769	-0.521734	-0.712602	0.297644	0.349510	0.530518
12074	7.945637	-0.727705	5.744168	0.223739	-0.052213	0.172768	-0.616907	0.418270	-0.524385	-0.715344	0.296246	0.351621	0.526197
12075	7.912002	-0.665972	5.675605	0.254040	-0.045429	0.172686	-0.615034	0.419304	-0.528319	-0.718340	0.294331	0.353850	0.521677
12076	7.946484	-0.593500	5.680683	0.230738	-0.062906	0.183170	-0.614206	0.418538	-0.532543	-0.721107	0.292996	0.356105	0.517057
12077	8.019547	-0.582053	5.686422	0.214168	-0.035175	0.203369	-0.611550	0.417070	-0.534431	-0.724208	0.291746	0.357566	0.512400
12078	7.985380	-0.607959	5.640837	0.204068	-0.022956	0.209536	-0.609144	0.416871	-0.538656	-0.727325	0.290551	0.358789	0.507788
12079	7.796272	-0.498843	5.578962	0.203430	-0.021312	0.219968	-0.604925	0.420249	-0.540590	-0.730580	0.289411	0.359821	0.503014
12080	7.733453	-0.429826	5.532969	0.209825	-0.042734	0.246039	-0.603299	0.417700	-0.544987	-0.733903	0.288571	0.361153	0.497676
12081	7.861323	-0.191090	5.576998	0.202642	-0.078655	0.253804	-0.600128	0.420105	-0.547195	-0.737017	0.288221	0.362800	0.492048
12082	8.308415	-0.230751	5.963206	0.165181	-0.124343	0.223331	-0.598282	0.419016	-0.546967	-0.739209	0.288656	0.364994	0.486855
12083	8.368816	-0.290413	6.043287	0.073349	-0.121310	0.132909	-0.598029	0.420390	-0.546285	-0.740035	0.289712	0.366687	0.483689
12084	8.185539	-0.424697	6.035923	0.036096	-0.110542	0.082443	-0.598573	0.423273	-0.545567	-0.740186	0.290881	0.368224	0.481585
12085	7.908257	-0.444199	5.819287	0.042536	-0.141796	0.073570	-0.602560	0.424011	-0.541583	-0.740098	0.292126	0.370254	0.479405
12086	7.752748	-0.452258	5.570945	0.064956	-0.145356	0.071724	-0.603886	0.425512	-0.541281	-0.740041	0.293118	0.372637	0.477036
12087	7.802651	-0.257437	5.475712	0.069353	-0.180035	0.054154	-0.606156	0.425996	-0.537708	-0.739621	0.294158	0.375596	0.474719
12088	7.954298	-0.113663	5.527525	0.055988	-0.178176	-0.001617	-0.608548	0.426080	-0.535325	-0.738549	0.295037	0.378801	0.473296
12089	8.027625	-0.044636	5.594612	0.060449	-0.113448	-0.062499	-0.613428	0.423384	-0.533241	-0.737455	0.294659	0.381375	0.473169
12090	8.202883	-0.018040	5.687796	0.036551	-0.108286	-0.050178	-0.615945	0.419451	-0.529754	-0.736324	0.294791	0.383642	0.473016
12091	8.172446	-0.222224	5.736440	0.066821	-0.068204	0.047557	-0.618710	0.417760	-0.529111	-0.736649	0.294700	0.384956	0.471497
12092	8.118438	-0.304269	5.734098	0.082006	-0.023967	0.166266	-0.617534	0.420394	-0.529198	-0.738467	0.295026	0.385130	0.468297
12093	7.970740	-0.608211	5.675071	0.105134	0.071218	0.265914	-0.613701	0.421145	-0.531050	-0.742128	0.294711	0.383433	0.464080
12094	7.718377	-0.512222	5.532144	0.200318	0.155222	0.272803	-0.606549	0.424053	-0.537087	-0.746967	0.292410	0.381401	0.459423
12095	7.777542	-0.358610	5.644346	0.277660	0.152257	0.256862	-0.599115	0.424493	-0.544226	-0.752108	0.288649	0.380103	0.454463
12096	9.233406	-0.465021	6.674592	0.240526	0.005986	0.211444	-0.592457	0.423838	-0.552694	-0.755408	0.286606	0.381003	0.449502
12097	8.334213	-0.832244	5.895934	0.206048	0.182259	0.047953	-0.587276	0.422291	-0.557228	-0.758422	0.282031	0.379755	0.448375
12098	8.102025	-0.686191	5.380366	0.136764	0.106426	-0.081211	-0.585639	0.417953	-0.562055	-0.759226	0.278413	0.379855	0.449191
12099	7.946597	-0.672835	5.171069	0.175154	0.095378	-0.060447	-0.583224	0.414020	-0.565566	-0.760393	0.274258	0.380258	0.449432
12100	7.836569	-1.193263	5.122617	0.204722	0.135212	0.000675	-0.582342	0.409036	-0.574472	-0.762500	0.269960	0.380066	0.448627
12101	7.776216	-1.509513	5.230890	0.235429	0.049296	0.056190	-0.579652	0.405262	-0.579427	-0.764655	0.266214	0.381061	0.446347
12102	8.092090	-1.571624	5.334091	0.246269	-0.020559	0.148476	-0.578809	0.400355	-0.583602	-0.767082	0.263787	0.382809	0.442108
12103	8.525710	-1.460553	5.490307	0.240697	-0.198218	0.214337	-0.578404	0.398431	-0.583906	-0.768720	0.263392	0.386779	0.436000
12104	8.477957	-1.329915	5.347990	0.275779	-0.190052	0.235170	-0.578930	0.397316	-0.583399	-0.770687	0.262648	0.390886	0.429262
12105	8.410808	-1.184660	5.216013	0.260901	-0.083037	0.218917	-0.579577	0.396772	-0.584587	-0.773276	0.260994	0.393200	0.423463
12106	8.027925	-0.927770	5.112291	0.240021	-0.081805	0.214533	-0.578103	0.394882	-0.586737	-0.775644	0.259685	0.395401	0.417850
12107	7.690785	-1.162442	5.082839	0.102885	-0.081050	0.183506	-0.577834	0.395173	-0.587653	-0.777068	0.260186	0.396517	0.413815
12108	7.906820	-1.660439	5.167612	0.029155	-0.097229	0.133170	-0.576926	0.398213	-0.587336	-0.777506	0.261619	0.397608	0.411032
12109	8.203194	-1.736469	5.227481	0.086820	-0.092520	0.080734	-0.577320	0.397101	-0.586961	-0.777893	0.261685	0.399283	0.408627
12110	8.339531	-1.723202	5.239048	0.106943	-0.080353	0.126088	-0.577331	0.400693	-0.587284	-0.778796	0.261711	0.400777	0.405417
12111	8.266687	-1.686670	5.284836	0.119345	-0.048980	0.126126	-0.579434	0.401233	-0.588046	-0.780056	0.261313	0.401784	0.402241
12112	8.046439	-1.464745	5.363302	0.120784	-0.008267	0.097396	-0.578503	0.400285	-0.588729	-0.781359	0.260304	0.402406	0.399736
12113	8.028615	-1.577607	5.485596	0.058086	0.073557	0.037635	-0.575841	0.401186	-0.592408	-0.782571	0.259187	0.401447	0.399055
12114	7.974880	-1.583617	5.632032	-0.004534	0.107319	-0.073742	-0.574235	0.399022	-0.594565	-0.782778	0.257835	0.400145	0.400828
12115	7.852619	-1.657016	5.779092	-0.088590	0.145776	-0.141434	-0.573432	0.398215	-0.595637	-0.782378	0.257014	0.397773	0.404480
12116	7.589335	-1.728170	5.832587	-0.145977	0.161521	-0.165678	-0.573409	0.398252	-0.598527	-0.781521	0.256697	0.394944	0.409086
12117	7.534890	-1.864811	5.938439	-0.153066	0.144122	-0.167444	-0.570501	0.399962	-0.600484	-0.780543	0.256701	0.392147	0.413615
12118	7.412985	-1.902736	5.950400	-0.180384	0.118587	-0.141284	-0.570776	0.403273	-0.600679	-0.779328	0.257451	0.389557	0.417865
12119	7.327638	-1.956511	5.830539	-0.194625	0.143286	-0.094079	-0.572093	0.404510	-0.601302	-0.778717	0.258696	0.385987	0.421533
12120	7.450996	-2.067827	5.922958	-0.275256	0.131964	-0.062444	-0.567404	0.412940	-0.598673	-0.777730	0.261411	0.381960	0.425332
12121	7.821123	-1.967513	6.223347	-0.322991	0.095325	-0.051892	-0.566655	0.418991	-0.596457	-0.776397	0.265396	0.377764	0.429029
12122	9.256358	-1.153010	6.528671	-0.187579	-0.096719	-0.040479	-0.566044	0.424475	-0.593200	-0.774277	0.268858	0.377901	0.430582
12123	8.618178	-1.020661	5.591288	-0.238166	0.008287	0.202332	-0.562818	0.434397	-0.589612	-0.774864	0.274178	0.374414	0.429215
12124	8.567852	-0.934940	5.341851	-0.082757	-0.047313	0.220892	-0.561429	0.441534	-0.585540	-0.775904	0.277545	0.373255	0.426172
12125	7.733126	-0.584451	5.027135	-0.208167	0.021970	0.226519	-0.558049	0.449827	-0.583955	-0.776888	0.282447	0.369695	0.424257
12126	7.541793	-0.445992	4.960535	-0.243003	-0.030870	0.160038	-0.554841	0.460184	-0.578814	-0.776593	0.287690	0.367236	0.423409
12127	8.270525	-0.220880	5.111557	-0.187353	-0.188125	0.016471	-0.553843	0.467463	-0.575393	-0.774302	0.292452	0.368335	0.423389
12128	8.915493	-0.619868	5.129719	-0.131102	-0.133958	-0.126448	-0.558003	0.471743	-0.568055	-0.771430	0.294710	0.370069	0.425549
12129	8.889419	-0.888502	5.295990	0.027615	-0.059213	-0.177264	-0.564078	0.469575	-0.565034	-0.769656	0.293605	0.372172	0.427684
12130	8.136424	-0.653709	5.282829	0.070844	-0.034270	-0.107680	-0.568263	0.465416	-0.566662	-0.768852	0.292034	0.373969	0.428638
12131	7.927589	-0.576703	5.286328	0.146162	-0.044350	-0.057378	-0.570336	0.461008	-0.568835	-0.768886	0.289838	0.376170	0.428140
12132	7.802520	-0.288507	5.431689	0.179508	-0.045172	-0.067897	-0.571083	0.455612	-0.571530	-0.768959	0.286980	0.378826	0.427593
12133	8.051297	-0.172721	5.524444	0.156515	-0.090061	-0.147306	-0.574340	0.450638	-0.573575	-0.767911	0.284280	0.382339	0.428153
12134	8.246507	-0.102731	5.409549	0.128843	-0.074267	-0.193388	-0.580516	0.443938	-0.572349	-0.766369	0.281483	0.385710	0.429737
12135	8.184538	-0.278142	5.515022	0.047875	-0.076012	-0.104177	-0.585496	0.439487	-0.573452	-0.765150	0.280617	0.387838	0.430559
12136	8.092400	-0.657547	5.431845	0.050960	-0.080020	0.031900	-0.586553	0.438361	-0.572547	-0.765048	0.280801	0.389354	0.429250
12137	8.125608	-0.778355	5.574638	0.055030	-0.006560	0.182144	-0.586033	0.441270	-0.573019	-0.766863	0.281435	0.388866	0.426027
12138	7.990273	-0.628426	5.512102	0.128533	0.030299	0.247416	-0.581545	0.444105	-0.575491	-0.769876	0.281154	0.388129	0.421425
12139	8.125480	-0.380230	5.573046	0.156426	0.013286	0.152206	-0.577579	0.442779	-0.576597	-0.772135	0.279786	0.388351	0.417985
12140	8.075438	-0.204581	5.533118	0.041741	0.030002	0.040912	-0.575454	0.445325	-0.579846	-0.772902	0.279236	0.388040	0.417223
12141	8.117106	-0.541739	5.696849	-0.064467	0.096551	-0.028327	-0.572019	0.445929	-0.581304	-0.773053	0.279146	0.386138	0.418766
12142	7.988025	-0.564667	5.675292	-0.140125	0.168605	-0.122123	-0.569902	0.445271	-0.582120	-0.772499	0.278981	0.383068	0.422698
12143	8.000720	-0.463396	5.727288	-0.166544	0.237809	-0.174193	-0.569246	0.448050	-0.583121	-0.771904	0.278113	0.378919	0.428063
12144	7.969289	-0.419901	5.769796	-0.072910	0.309701	-0.231840	-0.564859	0.446907	-0.587510	-0.771794	0.274852	0.374823	0.433933
12145	9.096445	-0.222725	6.395132	-0.240414	0.210393	-0.095497	-0.561031	0.447700	-0.589128	-0.771203	0.275896	0.369984	0.438452
12146	8.886669	-0.854672	5.751747	-0.320501	0.297802	-0.054864	-0.556707	0.452982	-0.588924	-0.771087	0.277839	0.362901	0.443321
12147	8.626589	-0.902608	5.238906	-0.420871	0.340639	-0.160905	-0.551219	0.460462	-0.586977	-0.769727	0.280024	0.354797	0.450807
12148	7.497322	-0.970622	5.021890	-0.469014	0.330637	-0.148752	-0.547031	0.466569	-0.586624	-0.768010	0.283218	0.346318	0.458271
12149	6.826327	-1.289675	4.979578	-0.563046	0.272935	-0.199303	-0.545534	0.476169	-0.580929	-0.764795	0.287881	0.338082	0.466812
12150	7.244391	-1.793405	4.986963	-0.612544	0.101771	-0.295476	-0.543545	0.488356	-0.572165	-0.759084	0.294307	0.332507	0.476040
12151	8.477797	-1.776832	5.384862	-0.519611	-0.128401	-0.283995	-0.549217	0.496268	-0.558703	-0.752378	0.301481	0.331188	0.483064
12152	8.821587	-1.676875	5.298440	-0.640619	-0.115246	-0.288796	-0.558436	0.502216	-0.545385	-0.744843	0.310322	0.328471	0.490934
12153	8.572079	-1.976307	4.910105	-0.674388	-0.035288	-0.294587	-0.567816	0.511450	-0.530163	-0.737395	0.318779	0.324235	0.499500
12154	7.646065	-2.180766	5.020596	-0.710329	-0.072421	-0.344428	-0.576144	0.518470	-0.513678	-0.728809	0.327743	0.320385	0.508700
12155	7.139221	-2.228989	5.385133	-0.681478	-0.332740	-0.408124	-0.590821	0.523857	-0.492978	-0.717896	0.338466	0.320980	0.516758
12156	7.698769	-1.436228	5.262427	-0.474258	-0.581383	-0.371052	-0.605378	0.527008	-0.469958	-0.706975	0.348885	0.326921	0.521141
12157	8.015001	-0.707815	4.781225	-0.405973	-0.614838	-0.385333	-0.621894	0.527111	-0.447510	-0.695943	0.358527	0.334094	0.524884
12158	9.314192	-0.677227	5.177804	-0.360266	-0.701192	-0.385509	-0.641060	0.524666	-0.421941	-0.684471	0.368305	0.342809	0.527573
12159	9.790665	0.062537	5.082898	-0.130017	-0.542353	-0.273213	-0.657259	0.520416	-0.404047	-0.676763	0.373940	0.350966	0.528189
12160	9.875942	-0.359445	4.980488	-0.186670	-0.237060	-0.007831	-0.670292	0.516204	-0.386700	-0.673492	0.378987	0.352233	0.527930
12161	8.697546	-0.853641	5.145953	-0.079886	0.067675	0.181001	-0.669021	0.519753	-0.382699	-0.675164	0.380624	0.349239	0.526603
12162	7.573836	-1.172206	5.191589	-0.005929	0.196770	0.334528	-0.662426	0.526496	-0.387079	-0.679922	0.381007	0.343971	0.523663
12163	7.237235	-0.899193	5.130611	0.070324	0.185537	0.351637	-0.653447	0.532865	-0.392796	-0.685317	0.380472	0.339598	0.519860
12164	8.102582	-0.550271	5.614385	0.146911	0.100261	0.226541	-0.643790	0.535664	-0.399246	-0.689410	0.378983	0.338048	0.516536
12165	8.564476	-0.618025	5.675391	0.160626	0.126459	-0.103930	-0.639252	0.534970	-0.406253	-0.690334	0.374647	0.338850	0.517938
12166	8.075094	-0.343461	5.153068	0.290515	0.247378	-0.224447	-0.637851	0.526233	-0.412478	-0.691786	0.366572	0.340139	0.520925
12167	9.785698	0.318880	6.493460	0.327555	0.008584	-0.418665	-0.644050	0.514151	-0.421865	-0.689768	0.358903	0.346606	0.524665
12168	7.881535	-1.820856	5.218830	0.060908	0.305475	-0.729397	-0.653445	0.499206	-0.425639	-0.684536	0.349790	0.348250	0.536451
12169	9.548706	-1.393568	5.016908	0.163310	0.072731	-0.831325	-0.668046	0.477783	-0.433968	-0.677091	0.340777	0.354875	0.547249
12170	8.273313	-1.498263	4.717999	0.027242	0.112217	-0.440235	-0.678467	0.458569	-0.439132	-0.673181	0.336074	0.356667	0.553779
12171	7.817618	-2.053735	4.594707	0.091414	0.129050	-0.054850	-0.680923	0.452234	-0.441867	-0.674040	0.332918	0.356383	0.554822
12172	7.840942	-2.180465	4.841762	0.236425	-0.036082	0.246079	-0.679446	0.449654	-0.444030	-0.678019	0.331914	0.357868	0.549595
12173	8.183743	-1.825896	4.780779	0.425869	-0.168292	0.437063	-0.675724	0.451132	-0.448887	-0.684344	0.331049	0.361939	0.539518
12174	8.565699	-1.405299	4.865112	0.377177	-0.018252	0.362633	-0.669376	0.452903	-0.452969	-0.690532	0.328727	0.363861	0.531704
12175	8.209939	-1.429815	5.163542	0.251492	0.045312	0.277649	-0.660091	0.454484	-0.461673	-0.695410	0.326774	0.364096	0.526362
12176	7.733468	-1.304310	5.379728	0.193924	0.026409	0.185218	-0.657158	0.455818	-0.466658	-0.698763	0.325175	0.364582	0.522562
12177	7.878640	-1.453358	5.354882	0.132639	-0.077521	0.155483	-0.655723	0.455949	-0.464959	-0.700661	0.325262	0.366024	0.518946
12178	8.186156	-1.745726	5.212863	0.202363	-0.159294	0.097556	-0.655728	0.455942	-0.464433	-0.701763	0.324823	0.369741	0.515082
12179	8.763927	-1.602882	5.017529	0.129360	-0.152853	0.157174	-0.655995	0.455100	-0.463529	-0.703076	0.325774	0.372160	0.510933
12180	8.590059	-1.396061	4.888895	0.052798	-0.038714	0.162905	-0.655100	0.458120	-0.461637	-0.704742	0.326672	0.372206	0.508022
12181	8.299455	-1.109569	5.110343	0.012668	0.032292	0.117792	-0.650485	0.460395	-0.463333	-0.706256	0.327091	0.371068	0.506480
12182	8.143543	-1.109901	5.261642	-0.145154	0.154940	-0.040173	-0.649445	0.463715	-0.463274	-0.705994	0.327304	0.367695	0.509160
12183	7.779581	-1.372433	5.137980	-0.363962	0.271112	-0.143906	-0.648136	0.466352	-0.463494	-0.704115	0.328662	0.361024	0.515621
12184	7.764647	-1.882687	4.973674	-0.568432	0.397301	-0.231873	-0.644086	0.472448	-0.462352	-0.700734	0.330893	0.351081	0.525570
12185	7.908807	-2.142208	5.281423	-0.679975	0.460411	-0.304586	-0.641078	0.477857	-0.462267	-0.696178	0.333483	0.339350	0.537556
12186	9.836303	-1.760880	7.060751	-0.472415	0.144767	-0.375592	-0.642980	0.481079	-0.456674	-0.689873	0.335962	0.334762	0.546936
12187	7.670031	-0.430917	5.693874	-0.480361	0.309155	-0.330233	-0.642606	0.483547	-0.455183	-0.685070	0.337043	0.327323	0.556723
12188	7.788418	-0.290820	5.005474	-0.455899	0.022268	-0.423580	-0.647659	0.482034	-0.448610	-0.677329	0.340275	0.324799	0.565636
12189	7.794172	-0.569396	4.948105	-0.675124	-0.081430	-0.445884	-0.656992	0.480654	-0.434123	-0.667084	0.347471	0.321177	0.575420
12190	8.047479	-0.964053	4.878523	-0.724522	-0.020857	-0.445488	-0.665557	0.483689	-0.419029	-0.656646	0.354499	0.316192	0.585806
12191	8.050100	-0.898014	5.051318	-0.801876	-0.010072	-0.429536	-0.673861	0.486999	-0.403669	-0.645758	0.362458	0.309861	0.596328
12192	8.455836	-0.980852	5.202995	-0.678811	-0.101193	-0.372512	-0.681253	0.489470	-0.386756	-0.635641	0.370113	0.305759	0.604556
12193	8.516218	-0.668923	5.046233	-0.536362	-0.120014	-0.249145	-0.689812	0.491959	-0.372067	-0.627866	0.376926	0.302580	0.610046
12194	8.784581	-0.543003	5.085411	-0.381443	-0.095715	-0.208502	-0.695442	0.493277	-0.360705	-0.621790	0.381645	0.300709	0.614246
12195	8.840118	-0.180311	5.171617	-0.267168	-0.061619	-0.209640	-0.701309	0.490607	-0.350603	-0.616756	0.384540	0.299785	0.617956
12196	8.540125	-0.292153	5.201168	-0.261274	0.096354	-0.251112	-0.704509	0.489683	-0.345476	-0.612142	0.385097	0.297305	0.623371
12197	8.281140	-0.465094	5.236166	-0.266404	0.120445	-0.223138	-0.708722	0.487422	-0.344571	-0.607963	0.385587	0.294241	0.628591
12198	8.064248	-0.509910	5.286543	-0.217901	0.108187	-0.135245	-0.710707	0.484612	-0.342117	-0.605146	0.386117	0.291238	0.632370
12199	8.224880	-0.490313	5.365437	-0.100368	0.041434	-0.065100	-0.711506	0.485701	-0.341565	-0.603738	0.386474	0.289999	0.634065
12200	8.357490	-0.264287	5.457603	0.065583	0.036992	0.019882	-0.710164	0.483255	-0.343461	-0.604646	0.385372	0.290243	0.633759
12201	8.289742	-0.195818	5.464985	0.202559	0.036085	0.118900	-0.709080	0.484147	-0.347654	-0.607859	0.383171	0.291505	0.631437
12202	8.216176	-0.264767	5.610983	0.339489	0.052165	0.245893	-0.705353	0.483966	-0.352281	-0.613762	0.379859	0.293263	0.626897
12203	8.050717	-0.267869	5.580863	0.422649	0.091734	0.353897	-0.698954	0.485815	-0.362535	-0.621847	0.375563	0.294792	0.620770
12204	7.968987	-0.069504	5.706642	0.482459	0.026622	0.355250	-0.691497	0.487681	-0.373321	-0.629925	0.371346	0.297772	0.613700
12205	7.959376	-0.029232	5.804290	0.519674	0.085482	0.371004	-0.683218	0.487108	-0.386920	-0.638729	0.365877	0.300372	0.606577
12206	7.910731	-0.007946	5.892885	0.525620	0.066796	0.336035	-0.675467	0.485833	-0.400003	-0.646948	0.360382	0.303433	0.599593
12207	8.143868	-0.032619	6.187395	0.537388	-0.005801	0.276522	-0.669209	0.483363	-0.407058	-0.653985	0.355052	0.308028	0.592756
12208	8.195570	-0.376253	6.050556	0.504186	-0.076080	0.208426	-0.665701	0.478255	-0.414933	-0.659476	0.350660	0.313524	0.586371
12209	7.830304	-0.563945	5.305706	0.485151	-0.056271	0.192794	-0.664036	0.473963	-0.423304	-0.664678	0.345997	0.318685	0.580456
12210	7.852436	-0.938329	5.338606	0.329666	-0.093171	0.168762	-0.662663	0.469623	-0.428128	-0.668256	0.343798	0.322597	0.575472
12211	7.954714	-1.342399	5.359547	0.332216	-0.097950	0.242069	-0.660248	0.467356	-0.432393	-0.672602	0.341936	0.326143	0.569488
12212	8.022862	-1.760533	5.361705	0.437632	-0.056632	0.334393	-0.656783	0.466344	-0.436903	-0.678940	0.338893	0.329604	0.561741
12213	7.880194	-2.021657	5.378232	0.593105	-0.034978	0.434316	-0.651702	0.466235	-0.446135	-0.687481	0.333999	0.333822	0.551704
12214	7.859327	-2.241232	5.494234	0.711015	-0.152334	0.501696	-0.643177	0.464526	-0.457000	-0.696588	0.329240	0.340380	0.538988
12215	8.347759	-2.315932	5.724021	0.800671	-0.245453	0.534401	-0.639773	0.458350	-0.467785	-0.705778	0.324288	0.348860	0.524415
12216	8.366224	-2.059295	5.770833	0.873156	-0.243993	0.571678	-0.635347	0.454493	-0.475642	-0.715518	0.318476	0.357696	0.508587
12217	8.338251	-1.909828	5.446726	0.902483	-0.237741	0.606478	-0.629592	0.449281	-0.484454	-0.725537	0.312256	0.366312	0.491841
12218	8.109651	-1.888266	5.430521	0.846601	-0.172983	0.629465	-0.625139	0.444635	-0.495348	-0.735531	0.306250	0.373160	0.475350
12219	7.678740	-1.941671	5.325912	0.696653	-0.049421	0.630191	-0.616092	0.441952	-0.505185	-0.745288	0.301161	0.376540	0.460506
12220	7.439557	-2.010604	5.599225	0.543649	-0.108511	0.576361	-0.607836	0.443561	-0.516902	-0.752915	0.298389	0.379675	0.447136
12221	7.549695	-1.881582	5.700213	0.487189	-0.172000	0.476913	-0.602667	0.443386	-0.520751	-0.758731	0.296230	0.383648	0.435188
12222	7.726895	-1.956031	5.709589	0.398343	-0.128160	0.346493	-0.597902	0.444442	-0.524179	-0.763036	0.293972	0.387016	0.426117
12223	7.729874	-1.872893	5.652591	0.353811	-0.180977	0.233071	-0.598518	0.441448	-0.527911	-0.765716	0.291958	0.391279	0.418737
12224	7.852407	-1.755622	5.489201	0.298509	-0.146711	0.140876	-0.598509	0.440076	-0.528464	-0.767429	0.289738	0.395225	0.413403
12225	7.870275	-1.591825	5.590394	0.258843	-0.097686	0.046913	-0.598990	0.434313	-0.531333	-0.768595	0.286990	0.398433	0.410060
12226	7.776000	-1.504808	5.477587	0.169266	-0.028110	-0.048601	-0.601996	0.431543	-0.532810	-0.768898	0.284257	0.400563	0.409321
12227	8.021368	-1.581825	5.446609	0.065564	0.046992	-0.161433	-0.603422	0.427540	-0.533799	-0.768396	0.281622	0.401116	0.411537
12228	8.223870	-1.449947	5.656887	-0.077423	0.180295	-0.236505	-0.604443	0.425360	-0.536724	-0.767403	0.279452	0.399065	0.416828
12229	8.210018	-1.247646	6.032973	-0.092505	0.282262	-0.374880	-0.604391	0.420030	-0.540638	-0.766066	0.275564	0.395838	0.424876
12230	8.086744	-0.727029	5.805942	-0.131324	0.243960	-0.465666	-0.607769	0.414655	-0.543741	-0.763229	0.271829	0.393560	0.434397
12231	7.773961	-0.231948	5.180982	-0.195772	0.217235	-0.393263	-0.609841	0.410527	-0.546171	-0.760506	0.269855	0.390462	0.443112
12232	8.260844	-0.188156	5.233314	-0.235452	0.092319	-0.331500	-0.612340	0.408564	-0.545667	-0.756950	0.270048	0.388779	0.450502
12233	8.711447	-0.481621	5.518972	-0.324475	0.026419	-0.225781	-0.615927	0.410562	-0.542843	-0.753416	0.272990	0.386486	0.456584
12234	8.510144	-0.781171	5.543571	-0.327907	0.121858	-0.076344	-0.617170	0.414345	-0.537506	-0.751809	0.276251	0.382093	0.460949
12235	7.910079	-1.033150	5.527210	-0.223062	0.087427	0.064491	-0.617907	0.423653	-0.532326	-0.751898	0.279333	0.378185	0.462167
12236	7.762900	-0.785938	5.676989	0.014958	0.000155	0.162940	-0.615149	0.427277	-0.533062	-0.753442	0.280368	0.377439	0.459629
12237	7.898841	-0.434448	5.615898	0.253274	-0.130992	0.217681	-0.612110	0.428015	-0.534514	-0.755925	0.279421	0.380335	0.453703
12238	8.028685	-0.305664	5.503351	0.364526	-0.190027	0.196260	-0.611300	0.425557	-0.535882	-0.758225	0.277144	0.385434	0.446908
12239	8.227139	-0.115598	5.283552	0.349424	-0.229492	0.158694	-0.614047	0.421950	-0.536459	-0.759842	0.275114	0.390988	0.440545
12240	8.129704	-0.143269	5.227296	0.265603	-0.222881	0.116204	-0.617061	0.417781	-0.536388	-0.760522	0.273972	0.396097	0.435491
12241	8.275405	-0.174865	5.337284	0.225568	-0.227704	0.105867	-0.619848	0.416887	-0.533365	-0.760913	0.273339	0.400803	0.430877
12242	8.421760	-0.103913	5.393025	0.248339	-0.175354	0.097242	-0.622749	0.415604	-0.532319	-0.761644	0.271873	0.405103	0.426468
12243	8.320099	-0.015343	5.365157	0.259600	-0.128558	0.117379	-0.623665	0.413107	-0.531968	-0.763048	0.269914	0.408512	0.421928
12244	8.169632	0.035602	5.265241	0.259259	-0.126029	0.179288	-0.624822	0.410363	-0.534115	-0.764870	0.268507	0.411677	0.416412
12245	8.094536	0.089917	5.241114	0.234623	-0.095990	0.224785	-0.624942	0.408715	-0.534803	-0.767238	0.267480	0.413777	0.410596
12246	8.121303	0.094281	5.264771	0.201096	-0.055163	0.253787	-0.623095	0.407906	-0.534833	-0.769883	0.266969	0.414941	0.404762
12247	8.223402	0.108549	5.432110	0.236695	0.003583	0.274800	-0.619528	0.410456	-0.537303	-0.773422	0.265446	0.415227	0.398677
12248	8.184417	0.124473	5.559146	0.230485	0.080547	0.272413	-0.612504	0.408650	-0.541724	-0.777424	0.263520	0.414395	0.392995
12249	7.972145	0.038278	5.616092	0.276176	0.167727	0.265526	-0.606792	0.408507	-0.547678	-0.782374	0.259928	0.412449	0.387575
12250	8.421848	0.069163	6.206635	0.297439	0.133016	0.229674	-0.599353	0.408402	-0.555351	-0.786732	0.256155	0.411499	0.382237
12251	8.461423	-0.671028	6.158863	0.150886	0.101838	0.171655	-0.594309	0.407402	-0.559610	-0.789699	0.254200	0.410059	0.378958
12252	8.673501	-1.167397	5.439867	0.115741	0.107528	0.055842	-0.590341	0.407051	-0.561485	-0.791548	0.252039	0.408986	0.377701
12253	8.705343	-1.156537	5.310955	0.144681	0.047797	0.062569	-0.587950	0.404609	-0.562864	-0.793183	0.249710	0.408907	0.375900
12254	8.516989	-1.322597	5.327469	0.187860	0.086760	0.119239	-0.585034	0.403834	-0.564739	-0.795678	0.247076	0.408377	0.372932
12255	7.843911	-1.597036	5.203516	0.335418	0.127676	0.124081	-0.580773	0.398398	-0.567898	-0.799325	0.241639	0.408124	0.368952
12256	7.532008	-1.717867	4.957181	0.310360	-0.018330	0.148125	-0.577282	0.392291	-0.573166	-0.801710	0.238042	0.410015	0.363985
12257	7.997706	-1.983872	4.942636	0.247474	-0.152123	0.175941	-0.575545	0.390404	-0.575317	-0.802945	0.236522	0.413308	0.358487
12258	8.421576	-1.891254	5.018910	0.198104	-0.175361	0.223178	-0.577140	0.388284	-0.572590	-0.803975	0.236463	0.416513	0.352458
12259	8.373076	-1.811190	5.280253	0.143754	-0.133468	0.249609	-0.576363	0.389242	-0.571394	-0.805326	0.237125	0.418384	0.346664
12260	7.789806	-1.719031	5.081961	0.147522	-0.091739	0.165878	-0.576106	0.388263	-0.570102	-0.806360	0.236795	0.420128	0.342350
12261	7.721740	-1.697155	5.132272	0.074205	-0.090627	0.132937	-0.574808	0.388108	-0.567751	-0.806901	0.237328	0.421354	0.339186
12262	7.796863	-2.141355	5.291285	0.068322	-0.134045	0.115445	-0.573651	0.391544	-0.565852	-0.806834	0.238130	0.423465	0.336141
12263	8.103881	-2.055099	5.375010	0.074861	-0.162982	0.113639	-0.576558	0.391640	-0.564779	-0.806623	0.239015	0.425919	0.332902
12264	8.230634	-2.024282	5.343465	0.042003	-0.096734	0.083410	-0.578165	0.391305	-0.561359	-0.806513	0.239715	0.427394	0.330767
12265	8.012743	-1.846728	5.261436	0.013043	-0.077219	-0.022047	-0.580019	0.393214	-0.561045	-0.805833	0.239897	0.428680	0.330629
12266	7.852985	-1.736466	5.072989	-0.063606	-0.022650	-0.112421	-0.581878	0.392617	-0.558942	-0.804549	0.240131	0.429198	0.332907
12267	8.003860	-1.710122	5.207896	-0.127536	-0.000928	-0.237756	-0.583983	0.390379	-0.558183	-0.802405	0.240242	0.429333	0.337792
12268	8.134879	-1.744637	5.373871	-0.207418	0.111467	-0.344467	-0.588333	0.389081	-0.557127	-0.799971	0.239875	0.427818	0.345656
12269	7.974136	-1.751488	5.459813	-0.294257	0.272033	-0.396989	-0.589654	0.389061	-0.556592	-0.798172	0.239415	0.423121	0.355767
12270	7.806407	-1.674963	5.694804	-0.376305	0.383524	-0.443567	-0.590676	0.392293	-0.562037	-0.796343	0.238942	0.416438	0.367864
12271	8.089030	-1.499515	6.293686	-0.437900	0.389653	-0.530565	-0.591456	0.392995	-0.563593	-0.793589	0.238744	0.409269	0.381728
12272	9.223075	-0.920505	7.055404	-0.400031	0.212620	-0.483954	-0.588951	0.394411	-0.564503	-0.789616	0.239513	0.405149	0.393693
12273	8.723293	-0.053227	5.844414	-0.398635	0.096036	-0.282104	-0.592683	0.398745	-0.561107	-0.786319	0.242881	0.401599	0.401782
12274	8.658920	-0.402891	5.024932	-0.419095	0.030647	-0.168817	-0.597490	0.404841	-0.555961	-0.783101	0.247886	0.398586	0.407964
12275	7.699822	-0.554277	4.531609	-0.483298	0.150140	-0.161450	-0.599023	0.410663	-0.548480	-0.780612	0.253070	0.392883	0.415022
12276	7.269539	0.029451	4.983278	-0.357121	-0.032672	-0.148505	-0.600536	0.418873	-0.544366	-0.777251	0.257770	0.391201	0.419997
12277	8.179654	0.102514	5.353130	-0.281216	-0.239051	-0.136091	-0.606682	0.423117	-0.535701	-0.772822	0.263188	0.393087	0.423038
12278	8.960420	-0.352525	5.505373	-0.137341	-0.166695	-0.154452	-0.612405	0.425049	-0.529317	-0.769429	0.265531	0.395341	0.425650
12279	8.599624	-0.539356	5.118791	0.071595	-0.119902	0.045651	-0.617443	0.425502	-0.525463	-0.769289	0.265917	0.397425	0.423716
12280	8.115258	-0.210615	4.742404	0.140791	-0.108418	0.123872	-0.619159	0.425618	-0.525055	-0.770177	0.265680	0.399655	0.420140
12281	7.909980	0.496630	4.825012	0.253269	-0.081281	0.127004	-0.622042	0.423948	-0.526118	-0.771952	0.263550	0.402264	0.415711
12282	8.197758	0.647160	5.038428	0.215988	-0.145119	0.036248	-0.621471	0.420274	-0.529740	-0.772171	0.261738	0.406135	0.412673
12283	8.586360	0.575024	5.333513	0.079286	-0.121259	-0.137667	-0.624225	0.417212	-0.529781	-0.770467	0.260418	0.409326	0.413539
12284	8.645288	0.262796	5.424560	-0.019332	-0.063625	-0.093560	-0.630552	0.413395	-0.527447	-0.769027	0.260505	0.410663	0.414839
12285	8.305542	-0.037782	5.210208	-0.050925	-0.028469	0.020002	-0.631756	0.412383	-0.524700	-0.768694	0.261681	0.410537	0.414841
12286	8.166492	-0.094981	5.222291	-0.001798	0.057375	0.091612	-0.631771	0.414302	-0.523743	-0.769869	0.262014	0.409189	0.413781
12287	8.033072	0.029452	5.488649	0.009823	0.028140	0.163861	-0.627282	0.416723	-0.526223	-0.771503	0.262931	0.407942	0.411380
12288	8.169601	0.067469	5.456981	0.044074	0.078481	0.166538	-0.622954	0.420068	-0.525531	-0.773697	0.262991	0.406246	0.408893
12289	8.001106	0.407569	5.564990	0.052822	0.105367	0.124660	-0.618448	0.419601	-0.528725	-0.775845	0.262236	0.404362	0.407170
12290	7.873570	0.270710	5.747588	0.029647	0.163548	0.103954	-0.614596	0.421910	-0.533698	-0.778122	0.261312	0.401549	0.406203
12291	7.877656	0.153159	5.837831	-0.001562	0.168036	0.056970	-0.609300	0.422006	-0.537149	-0.779926	0.260284	0.398589	0.406317
12292	8.049356	0.013139	6.074005	0.044653	0.199645	0.021206	-0.603611	0.423908	-0.541224	-0.781874	0.258160	0.395756	0.406698
12293	8.216232	-0.144815	6.179283	0.044184	0.185877	0.004638	-0.599100	0.425392	-0.545955	-0.783617	0.255805	0.393142	0.407366
12294	8.669978	-0.385754	6.102416	-0.068484	0.059684	-0.033675	-0.595935	0.425151	-0.546245	-0.783419	0.256155	0.391853	0.408767
12295	8.555861	-0.524857	5.158750	-0.107483	0.154263	-0.125764	-0.594599	0.421864	-0.547108	-0.783043	0.255402	0.389175	0.412500
12296	8.676852	-0.624045	5.253818	-0.117191	0.145650	-0.131836	-0.593930	0.421608	-0.548169	-0.782441	0.255035	0.386628	0.416247
12297	8.251042	-1.028703	5.299056	-0.097950	0.177436	-0.103041	-0.590358	0.421253	-0.550040	-0.782436	0.254131	0.383556	0.419638
12298	7.790786	-1.533062	5.166912	-0.102099	0.145669	-0.128434	-0.590073	0.421150	-0.552539	-0.781907	0.253548	0.381100	0.423198
12299	7.843041	-1.733748	5.274229	-0.065098	0.017640	-0.119281	-0.588764	0.421844	-0.551879	-0.780687	0.253404	0.380870	0.425737
12300	8.313750	-1.562384	5.217369	-0.096237	-0.093176	-0.067114	-0.587987	0.421415	-0.550054	-0.778873	0.255217	0.381875	0.427075
12301	8.565296	-1.409038	5.204056	-0.142655	-0.047762	0.004698	-0.590135	0.424800	-0.546688	-0.777794	0.257840	0.381383	0.427904
12302	8.151720	-1.381697	5.247898	-0.096000	-0.057227	0.086461	-0.590323	0.428180	-0.541367	-0.777554	0.260514	0.381033	0.427031
12303	7.661307	-1.220086	5.062977	-0.152782	0.004328	-0.007498	-0.590221	0.431744	-0.539458	-0.776697	0.262791	0.379711	0.428372
12304	7.650399	-1.396296	5.201158	-0.261449	-0.006904	-0.072614	-0.590136	0.435973	-0.535698	-0.774592	0.266388	0.377984	0.431477
12305	7.896612	-1.706299	5.384764	-0.302250	-0.063074	-0.097878	-0.591920	0.443061	-0.530291	-0.771619	0.270904	0.376870	0.434952
12306	8.182365	-1.932881	5.457263	-0.266819	-0.035885	-0.073412	-0.591587	0.448935	-0.525450	-0.769207	0.274809	0.375524	0.437929
12307	8.272333	-1.941152	5.476859	-0.200864	-0.078877	-0.041438	-0.594817	0.453930	-0.519286	-0.767119	0.278360	0.375195	0.439629
12308	8.101154	-1.674558	5.428918	-0.115997	-0.044430	-0.046003	-0.595639	0.456093	-0.516479	-0.765686	0.280217	0.375140	0.440991
12309	8.010048	-1.408477	5.584934	-0.123995	0.005698	-0.113915	-0.597236	0.457438	-0.514996	-0.764007	0.281316	0.374579	0.443674
12310	7.868899	-1.386740	5.704728	-0.191753	0.071180	-0.237415	-0.600645	0.451600	-0.514168	-0.761295	0.281861	0.373148	0.449160
12311	7.692254	-1.635259	5.705270	-0.297122	0.078616	-0.319953	-0.604871	0.450708	-0.512448	-0.757296	0.283397	0.371030	0.456646
12312	7.591407	-1.800638	5.811784	-0.353205	0.080772	-0.318908	-0.607795	0.450915	-0.509270	-0.752902	0.285660	0.368402	0.464561
12313	7.607828	-1.893753	5.877877	-0.334419	0.084548	-0.292771	-0.612558	0.451112	-0.506737	-0.748875	0.287881	0.365600	0.471856
12314	7.554090	-1.913577	5.956318	-0.261072	0.056137	-0.245970	-0.616007	0.448819	-0.502686	-0.745398	0.289486	0.363732	0.477786
12315	7.500672	-1.889075	5.977272	-0.251382	0.069362	-0.204103	-0.619454	0.451247	-0.501037	-0.742514	0.291238	0.361344	0.482994
12316	7.388435	-1.950657	5.925718	-0.259347	0.068965	-0.174435	-0.622360	0.449540	-0.499211	-0.739759	0.293187	0.358854	0.487875
12317	7.636025	-2.038843	6.025282	-0.284692	0.072162	-0.149881	-0.624883	0.449483	-0.496698	-0.737184	0.295795	0.355709	0.492481
12318	8.064377	-1.972807	6.306888	-0.262913	0.064632	-0.135947	-0.627271	0.450125	-0.494830	-0.734693	0.298092	0.352994	0.496752
12319	9.200493	-1.523508	6.722881	-0.073898	-0.096669	-0.103677	-0.630972	0.447293	-0.491970	-0.732604	0.299600	0.354101	0.498141
12320	8.443975	-0.844687	5.631363	-0.017028	-0.017182	0.053191	-0.635076	0.448884	-0.490070	-0.732867	0.300428	0.353894	0.497402
12321	8.437345	-0.824615	5.137849	-0.052139	-0.016840	0.105622	-0.634964	0.450243	-0.488336	-0.733535	0.302307	0.352818	0.496041
12322	7.718811	-0.563486	4.911189	-0.139712	0.051382	0.102441	-0.637468	0.451464	-0.488688	-0.734022	0.304599	0.350086	0.495854
12323	7.717159	0.022280	5.064847	-0.196149	-0.034189	0.020310	-0.637914	0.455404	-0.484273	-0.732815	0.308137	0.348386	0.496649
12324	8.102775	0.268544	5.325792	-0.258046	-0.094057	-0.089547	-0.639679	0.458497	-0.479340	-0.729625	0.312256	0.347777	0.499194
12325	8.844538	-0.209773	5.418072	-0.289614	-0.169357	-0.237786	-0.646214	0.458166	-0.469186	-0.724248	0.316655	0.348753	0.503554
12326	8.891317	-0.563074	5.281209	-0.179749	-0.136978	-0.292052	-0.655759	0.456171	-0.460751	-0.719148	0.318624	0.350795	0.508181
12327	8.434384	-0.508267	5.069781	-0.101851	-0.113274	-0.219893	-0.663688	0.451471	-0.455271	-0.715446	0.319835	0.352748	0.511285
12328	7.630802	-0.208558	4.932803	-0.117923	-0.081712	-0.098670	-0.669775	0.450255	-0.451180	-0.713055	0.321693	0.353368	0.513028
12329	7.846532	-0.310059	5.163666	0.017142	-0.160482	-0.052139	-0.672950	0.449646	-0.449199	-0.711470	0.322838	0.356149	0.512586
12330	8.350701	0.176602	5.105679	0.035585	-0.198492	-0.092398	-0.677046	0.442091	-0.444066	-0.709285	0.323738	0.359959	0.512385
12331	8.674479	0.248685	5.360730	-0.027290	-0.131884	-0.188801	-0.683113	0.436744	-0.440581	-0.706176	0.324187	0.362790	0.514394
12332	8.568825	0.056334	5.275685	-0.108075	-0.076953	-0.196257	-0.689600	0.433298	-0.434955	-0.702838	0.325113	0.364057	0.517476
12333	8.323924	-0.236368	5.153687	-0.183321	0.012747	-0.087632	-0.693033	0.431306	-0.432869	-0.700776	0.326963	0.362589	0.520132
12334	8.083795	-0.536899	5.077473	-0.154322	0.026839	0.001288	-0.693858	0.434020	-0.429920	-0.699917	0.328892	0.360619	0.521440
12335	8.214607	-0.610085	5.228374	-0.092619	0.046982	0.125055	-0.693490	0.436619	-0.427901	-0.700897	0.330631	0.358213	0.520682
12336	8.281669	-0.347641	5.370999	-0.041160	0.074538	0.177303	-0.689684	0.440105	-0.427859	-0.702943	0.331739	0.355585	0.519018
12337	8.184672	-0.254102	5.548908	-0.014056	0.103777	0.140648	-0.684020	0.443493	-0.429541	-0.704993	0.331858	0.353091	0.517862
12338	8.128350	-0.307456	5.588191	-0.122824	0.200253	0.062733	-0.681378	0.446862	-0.431989	-0.706177	0.331995	0.348596	0.519206
12339	7.849707	-0.486611	5.761570	-0.133260	0.216961	0.010453	-0.676749	0.449575	-0.435646	-0.706860	0.331652	0.344116	0.521479
12340	8.067306	-0.685264	5.995850	-0.157740	0.300033	-0.041519	-0.672081	0.450821	-0.443272	-0.707377	0.330496	0.338521	0.525160
12341	8.625426	-0.869797	6.445227	-0.191421	0.242609	-0.053685	-0.668366	0.451595	-0.446961	-0.707144	0.330214	0.333454	0.528881
12342	8.433217	-0.982760	5.833038	-0.197139	0.198353	-0.061668	-0.664420	0.452736	-0.446836	-0.706450	0.330524	0.328990	0.532398
12343	8.424180	-1.006056	5.091986	-0.151855	0.254006	-0.113111	-0.662819	0.453618	-0.449850	-0.705857	0.329151	0.324568	0.536731
12344	8.061618	-1.028184	4.959609	-0.113617	0.297051	-0.085243	-0.659220	0.452610	-0.454624	-0.706052	0.327046	0.319730	0.540652
12345	7.092327	-1.225097	4.640209	-0.162039	0.193947	-0.045403	-0.656281	0.453535	-0.460012	-0.705681	0.326905	0.315592	0.543645
12346	8.227524	-1.750658	5.187624	-0.230192	-0.048731	-0.050891	-0.655518	0.455999	-0.457867	-0.703256	0.330396	0.314130	0.545519
12347	8.913138	-1.849240	5.228495	-0.213229	0.007527	-0.090787	-0.657931	0.457575	-0.453485	-0.700832	0.332759	0.312370	0.548207
12348	8.664738	-1.408327	5.502015	-0.257055	0.052285	-0.132483	-0.658472	0.459491	-0.452655	-0.697922	0.334999	0.309712	0.552050
12349	8.109368	-1.486971	5.581522	-0.311336	0.081559	-0.179421	-0.662068	0.460781	-0.448401	-0.694270	0.337366	0.306416	0.557030
12350	7.446150	-1.321948	5.441804	-0.356560	0.117523	-0.208093	-0.665403	0.461236	-0.443377	-0.690168	0.339770	0.302215	0.562931
12351	6.889939	-1.550824	5.497400	-0.483766	-0.000255	-0.205502	-0.668094	0.464173	-0.437783	-0.684464	0.345233	0.298219	0.568672
12352	7.473203	-2.069937	5.670243	-0.430751	-0.049641	-0.214373	-0.671204	0.469707	-0.430559	-0.678670	0.350439	0.295487	0.573835
12353	7.937017	-2.243536	5.642529	-0.383199	-0.219360	-0.177396	-0.675513	0.473403	-0.420736	-0.672571	0.357162	0.295335	0.576941
12354	8.278572	-2.104968	5.578500	-0.304479	-0.135396	-0.170371	-0.682470	0.475663	-0.408559	-0.667556	0.361843	0.294872	0.580076
12355	7.949499	-1.800038	5.479061	-0.222038	-0.044015	-0.232366	-0.688466	0.473552	-0.399101	-0.662933	0.364030	0.294584	0.584142
12356	7.884609	-1.654140	5.506851	-0.191444	-0.069849	-0.320652	-0.693491	0.469308	-0.394684	-0.657307	0.365525	0.295619	0.589023
12357	7.706770	-1.686691	5.515338	-0.237470	-0.009642	-0.398002	-0.700736	0.462711	-0.391478	-0.650759	0.366484	0.295854	0.595544
12358	7.807849	-1.863353	5.607342	-0.302934	-0.002282	-0.393394	-0.708117	0.455829	-0.387621	-0.643757	0.368145	0.295167	0.602431
12359	7.865602	-1.943372	5.774362	-0.316784	0.015411	-0.402879	-0.715379	0.449484	-0.382441	-0.636606	0.369739	0.294078	0.609544
12360	7.739842	-1.797287	5.832616	-0.340014	0.039504	-0.367887	-0.723837	0.444082	-0.376445	-0.629755	0.371442	0.292157	0.616509
12361	7.662112	-1.795357	5.718215	-0.365182	0.071737	-0.348546	-0.729235	0.437647	-0.373644	-0.623130	0.373201	0.289260	0.623505
12362	7.568962	-1.924949	5.655567	-0.386915	0.105739	-0.332687	-0.732551	0.434109	-0.369225	-0.616623	0.374796	0.285608	0.630661
12363	7.607350	-1.999257	5.760161	-0.407013	0.141478	-0.320301	-0.739019	0.431246	-0.366083	-0.610327	0.376287	0.281003	0.637924
12364	8.134567	-2.038923	6.304326	-0.408316	0.029772	-0.287377	-0.741026	0.428125	-0.360877	-0.603676	0.379294	0.277601	0.643933
12365	8.571063	-1.092946	6.031678	-0.319654	-0.037325	-0.181444	-0.747293	0.427387	-0.351128	-0.598726	0.382721	0.275167	0.647561
12366	8.378982	-0.754872	5.462228	-0.275804	-0.090399	-0.047465	-0.749183	0.426047	-0.344836	-0.595443	0.386963	0.273057	0.648958
12367	8.453697	-0.496084	5.270480	-0.243803	-0.101709	-0.116516	-0.751609	0.425798	-0.337995	-0.591498	0.390645	0.271896	0.650845
12368	7.905815	-0.173726	5.081912	-0.405069	-0.046476	-0.201491	-0.756936	0.425238	-0.330613	-0.585384	0.394967	0.268757	0.655054
12369	8.073465	-0.207343	5.138094	-0.612806	-0.112059	-0.264716	-0.762428	0.423513	-0.318524	-0.576419	0.402233	0.264043	0.660478
12370	7.896370	-0.143400	4.980865	-0.770446	-0.197244	-0.320358	-0.769548	0.422948	-0.301280	-0.564814	0.412005	0.258698	0.666567
12371	8.746315	-0.456079	4.937409	-0.729199	-0.286050	-0.372029	-0.776820	0.422903	-0.281659	-0.552258	0.422140	0.255215	0.672067
12372	9.024389	-0.314374	5.078283	-0.524843	-0.231050	-0.415180	-0.787884	0.419673	-0.264045	-0.540959	0.428919	0.254210	0.677325
12373	8.961911	-0.182470	5.052548	-0.390386	-0.169073	-0.418909	-0.795327	0.411722	-0.252066	-0.530986	0.433331	0.254354	0.682336
12374	8.319282	-0.238831	4.940681	-0.296343	-0.027043	-0.375262	-0.803008	0.404781	-0.243742	-0.523072	0.434960	0.253849	0.687580
12375	7.953556	0.464313	4.859866	-0.309192	-0.036486	-0.317814	-0.809602	0.391795	-0.236597	-0.515735	0.437089	0.252797	0.692145
12376	8.271198	0.669013	4.761010	-0.379600	-0.137213	-0.326590	-0.813998	0.383625	-0.226746	-0.507068	0.441287	0.251781	0.696243
12377	8.791447	0.625600	4.990508	-0.457209	-0.140917	-0.394323	-0.821150	0.376554	-0.218691	-0.496691	0.445850	0.250424	0.701287
12378	8.841987	0.537269	5.036510	-0.515394	-0.092960	-0.469014	-0.828205	0.368317	-0.205670	-0.484837	0.449958	0.248220	0.707713
12379	8.702291	0.322481	4.811494	-0.564136	-0.006366	-0.449437	-0.834553	0.357806	-0.197690	-0.473192	0.453191	0.244474	0.714800
12380	8.559065	-0.017322	4.918925	-0.439110	-0.008527	-0.270109	-0.839725	0.351731	-0.190418	-0.465169	0.456183	0.240689	0.719433
12381	8.422106	-0.132842	4.934972	-0.313192	0.091828	-0.054752	-0.841868	0.350544	-0.185567	-0.461826	0.457426	0.235989	0.722348
12382	8.339606	-0.056466	5.117145	-0.167999	0.185794	0.061082	-0.840271	0.354055	-0.189186	-0.461950	0.456627	0.231274	0.724297
12383	8.189181	0.040801	5.218858	-0.076130	0.213301	0.100983	-0.837092	0.357445	-0.192950	-0.463569	0.454592	0.227450	0.725752
12384	8.098619	0.357879	5.152824	-0.009305	0.254365	0.020610	-0.834933	0.358796	-0.199900	-0.464868	0.451117	0.224773	0.727921
12385	8.711251	0.354256	5.664051	-0.006370	0.241028	-0.033417	-0.831575	0.363789	-0.210201	-0.465261	0.447360	0.222941	0.730547
12386	9.198902	-0.292402	5.810652	-0.062760	0.229437	-0.163107	-0.831255	0.362493	-0.216532	-0.463281	0.443895	0.221361	0.734389
12387	8.910900	-0.626464	4.851277	-0.110595	0.385938	-0.295124	-0.831042	0.354711	-0.222861	-0.459506	0.437767	0.218981	0.741122
12388	8.633722	-0.594469	4.807288	-0.132623	0.318501	-0.323211	-0.832650	0.348057	-0.232437	-0.454874	0.432870	0.216921	0.747435
12389	7.838292	-0.970709	4.764615	-0.289342	0.280839	-0.287183	-0.835594	0.341776	-0.239894	-0.449131	0.429898	0.212720	0.753803
12390	8.108829	-1.664240	5.148012	-0.355102	0.107726	-0.259452	-0.836604	0.334479	-0.241870	-0.442553	0.430383	0.208634	0.758544
12391	8.706485	-1.409733	5.157200	-0.352678	0.047753	-0.235140	-0.839397	0.331633	-0.237178	-0.436015	0.431675	0.205037	0.762567
12392	8.975454	-1.170227	5.241565	-0.407458	0.070973	-0.138948	-0.840733	0.331452	-0.234808	-0.430592	0.433602	0.199404	0.766040
12393	8.069964	-1.243281	5.087106	-0.359686	0.078433	-0.174091	-0.841428	0.332498	-0.230842	-0.424998	0.434708	0.194857	0.769699
12394	7.646615	-1.220819	5.140789	-0.370024	0.021806	-0.225753	-0.844354	0.329234	-0.225895	-0.418311	0.436665	0.190936	0.773229
12395	7.481027	-1.218242	5.256032	-0.451784	0.017143	-0.168856	-0.847676	0.326796	-0.221191	-0.411714	0.439438	0.185370	0.776546
12396	7.892857	-1.535142	5.275906	-0.446685	-0.098671	-0.202248	-0.847084	0.327114	-0.213178	-0.404198	0.443919	0.181018	0.778969
12397	8.300499	-1.723958	5.350969	-0.383307	-0.113333	-0.144822	-0.851237	0.324742	-0.203477	-0.398053	0.448183	0.177292	0.780547
12398	8.272181	-1.591483	5.246971	-0.316355	-0.057807	-0.150112	-0.854330	0.323781	-0.195331	-0.392569	0.451109	0.174144	0.782345
12399	8.029744	-1.443250	5.201412	-0.255369	-0.028231	-0.218295	-0.856858	0.322051	-0.191407	-0.386700	0.452739	0.172349	0.784721
12400	7.836267	-1.223816	5.264696	-0.258534	0.009204	-0.258356	-0.861889	0.314466	-0.184691	-0.380242	0.453739	0.170547	0.787687
12401	7.887706	-1.540039	5.503561	-0.336744	0.021336	-0.326087	-0.864934	0.307748	-0.179549	-0.372085	0.454781	0.168005	0.791518
12402	7.858308	-1.566893	5.540178	-0.363583	0.088484	-0.358965	-0.867555	0.302470	-0.178715	-0.363315	0.454898	0.164853	0.796174
12403	7.926373	-1.563515	5.620979	-0.367128	0.151269	-0.351788	-0.871081	0.294849	-0.178840	-0.354860	0.453917	0.161019	0.801316
12404	7.788765	-1.373029	5.624449	-0.380141	0.229984	-0.348078	-0.873154	0.286416	-0.179123	-0.346490	0.451821	0.156449	0.807048
12405	7.809818	-1.468374	5.888952	-0.432456	0.291659	-0.358202	-0.877024	0.278039	-0.185171	-0.337720	0.448890	0.150540	0.813499
12406	8.496954	-1.217479	6.375447	-0.456941	0.242427	-0.342485	-0.879603	0.269911	-0.188071	-0.328695	0.447008	0.144538	0.819300
12407	10.196170	-0.956298	7.122005	-0.430904	0.090049	-0.259014	-0.878925	0.262870	-0.187165	-0.320889	0.447525	0.139034	0.823056
12408	8.571033	-0.358883	5.504592	-0.420503	0.253962	-0.096668	-0.882609	0.261175	-0.186909	-0.316169	0.445794	0.131345	0.827075
12409	7.868830	-0.788551	4.512262	-0.491657	0.183008	-0.088012	-0.881310	0.262547	-0.185316	-0.310829	0.445581	0.122691	0.830536
12410	7.055332	-0.120986	4.264526	-0.466347	0.121833	-0.081480	-0.882131	0.263878	-0.182131	-0.305547	0.446278	0.114911	0.833230
12411	8.253474	0.619089	5.119067	-0.452286	-0.213402	-0.021298	-0.883788	0.264021	-0.172923	-0.300653	0.452508	0.108785	0.832472
12412	9.230942	0.089759	5.251181	-0.507703	-0.087922	-0.205491	-0.885736	0.266060	-0.161180	-0.292369	0.456593	0.102715	0.833962
12413	9.527070	-0.842316	5.453833	-0.247125	0.037206	-0.292976	-0.890991	0.257978	-0.158938	-0.285268	0.456820	0.101021	0.836500
12414	7.966273	-0.668929	5.034723	-0.089137	-0.007575	-0.164734	-0.892681	0.248421	-0.157277	-0.281601	0.457165	0.101067	0.837548
12415	7.236453	-0.644951	4.969598	0.036212	0.002938	0.105214	-0.894190	0.248451	-0.149910	-0.283667	0.457149	0.100680	0.836906
12416	7.777748	-0.021859	5.057976	0.250613	-0.180827	0.123276	-0.894088	0.247018	-0.145606	-0.287507	0.459046	0.104725	0.834056
12417	8.529964	0.038978	5.118949	0.339823	-0.168920	0.090015	-0.894624	0.248247	-0.145052	-0.291705	0.460119	0.110573	0.831248
12418	8.968415	0.158862	5.352661	0.301721	-0.119498	-0.089361	-0.894479	0.243551	-0.144489	-0.292572	0.460193	0.117054	0.830013
12419	8.543482	-0.095245	5.392758	0.213849	-0.036558	-0.040062	-0.897232	0.239103	-0.144032	-0.293699	0.459493	0.121272	0.829398
12420	8.077847	-0.264727	5.275192	0.143185	0.003656	0.104125	-0.896207	0.236571	-0.139362	-0.296473	0.458916	0.122549	0.828542
12421	7.992419	-0.303169	5.305674	0.181533	-0.021048	0.207733	-0.895935	0.240472	-0.142176	-0.301429	0.458729	0.123875	0.826658
12422	8.012944	-0.082187	5.502053	0.246276	-0.025741	0.249381	-0.895263	0.245635	-0.146281	-0.307517	0.458345	0.125721	0.824347
12423	8.120267	-0.007232	5.665292	0.269169	0.037723	0.202403	-0.891310	0.249978	-0.148456	-0.313300	0.456590	0.128196	0.822760
12424	8.052740	0.109243	5.721780	0.239253	0.028433	0.144873	-0.888656	0.251702	-0.151725	-0.317803	0.455043	0.130590	0.821513
12425	7.954846	0.026762	5.793086	0.219600	0.050222	0.104862	-0.888393	0.258227	-0.154749	-0.321530	0.453092	0.133078	0.820741
12426	7.803924	0.011457	5.757613	0.200107	0.146312	0.117381	-0.885959	0.257239	-0.162010	-0.325568	0.449757	0.134343	0.820778
12427	7.799313	0.066704	5.814197	0.183208	0.186623	0.117539	-0.883923	0.258740	-0.170006	-0.329511	0.445786	0.135253	0.821221
12428	8.071526	0.098137	6.273253	0.127011	0.154978	0.094105	-0.880969	0.259690	-0.177363	-0.332533	0.442699	0.135473	0.821636
12429	8.350163	-0.053178	6.569751	0.042170	0.104113	0.031467	-0.877900	0.259505	-0.182117	-0.333568	0.440738	0.135389	0.822285
12430	8.241282	-0.487157	5.946225	-0.038817	0.085827	-0.035490	-0.875876	0.257242	-0.187036	-0.332815	0.439532	0.134494	0.823381
12431	8.078860	-0.493844	5.359075	-0.062750	0.141853	-0.129494	-0.874770	0.253588	-0.191713	-0.330370	0.437213	0.133853	0.825702
12432	8.005272	-0.604343	5.310775	-0.013628	0.091685	-0.075700	-0.874208	0.248513	-0.193656	-0.329184	0.435629	0.133685	0.827039
12433	7.856947	-1.038139	5.140953	-0.025647	0.036636	-0.014743	-0.873128	0.247731	-0.196437	-0.328679	0.435126	0.133338	0.827560
12434	7.895628	-1.490675	5.203835	-0.035747	-0.054787	-0.084699	-0.874835	0.246473	-0.196450	-0.326758	0.436085	0.133844	0.827735
12435	8.407613	-1.683088	5.523413	-0.053622	-0.182249	-0.093629	-0.874712	0.243269	-0.193888	-0.324135	0.439203	0.135106	0.826912
12436	8.783896	-1.428416	5.469920	-0.086229	-0.167558	0.032144	-0.875556	0.243594	-0.187571	-0.323379	0.442663	0.134477	0.825465
12437	8.570142	-1.381718	5.364141	-0.099666	-0.110004	0.102088	-0.874701	0.245996	-0.180438	-0.323784	0.445435	0.132750	0.824093
12438	7.948550	-1.180181	5.182820	-0.073238	-0.087968	0.037407	-0.874999	0.247882	-0.177115	-0.323409	0.447507	0.131756	0.823277
12439	7.555347	-1.029730	5.053607	-0.116185	-0.063531	-0.039235	-0.874870	0.246770	-0.176350	-0.321465	0.449252	0.130694	0.823257
12440	7.504475	-1.366784	5.280011	-0.226663	-0.085655	-0.026734	-0.874536	0.251811	-0.171131	-0.318642	0.452097	0.127721	0.823264
12441	7.954709	-1.746365	5.450649	-0.229181	-0.153800	-0.035532	-0.874840	0.251607	-0.166142	-0.315523	0.456047	0.125287	0.822660
12442	8.181990	-1.991502	5.490335	-0.144828	-0.178411	0.035739	-0.874640	0.253036	-0.159023	-0.314096	0.460052	0.123601	0.821230
12443	8.236641	-1.811604	5.423837	-0.031904	-0.172698	0.061583	-0.873650	0.255029	-0.152162	-0.314351	0.463302	0.123578	0.819307
12444	8.138384	-1.553246	5.405571	0.043773	-0.133390	0.030030	-0.873445	0.257161	-0.146080	-0.314786	0.465339	0.124816	0.817796
12445	8.011460	-1.211594	5.340727	0.049142	-0.111146	-0.045865	-0.873189	0.253127	-0.143272	-0.314198	0.466791	0.126700	0.816904
12446	7.952394	-1.332136	5.311320	-0.035017	-0.025932	-0.140451	-0.875040	0.250739	-0.141336	-0.311404	0.467127	0.127578	0.817645
12447	7.843953	-1.569088	5.310451	-0.133257	0.032321	-0.235940	-0.875937	0.243831	-0.141204	-0.306382	0.466873	0.127317	0.819725
12448	7.726465	-1.670956	5.394040	-0.229516	0.104870	-0.245927	-0.875906	0.237772	-0.142112	-0.300394	0.465967	0.125199	0.822778
12449	7.765067	-1.683552	5.625418	-0.249568	0.197757	-0.256063	-0.878344	0.230632	-0.146701	-0.294375	0.463597	0.122146	0.826742
12450	8.164609	-1.503395	6.146605	-0.332015	0.248348	-0.328900	-0.878140	0.220199	-0.150586	-0.286383	0.460659	0.118235	0.831744
12451	8.327859	-0.993206	6.421288	-0.309067	0.251344	-0.417955	-0.879502	0.210328	-0.156550	-0.277215	0.457245	0.115316	0.837127
12452	8.794090	-0.372920	6.162687	-0.314257	0.077094	-0.448086	-0.878262	0.199185	-0.158093	-0.266949	0.456677	0.113723	0.840982
12453	8.345701	0.180001	5.241437	-0.257695	-0.045551	-0.331852	-0.879796	0.187029	-0.158060	-0.258937	0.458066	0.112512	0.842893
12454	8.235375	-0.070203	4.683516	-0.425077	-0.027125	-0.254549	-0.882971	0.179205	-0.152807	-0.250613	0.460173	0.107809	0.844874
12455	7.792348	-0.536138	4.575735	-0.466876	-0.027870	-0.237005	-0.884540	0.168659	-0.149196	-0.242259	0.462494	0.102114	0.846748
12456	7.884000	-0.209491	4.820402	-0.486925	-0.061821	-0.184725	-0.885219	0.164596	-0.144806	-0.234412	0.465542	0.095860	0.848017
12457	8.223515	0.033801	4.946775	-0.478676	-0.097164	-0.064449	-0.885376	0.162891	-0.141030	-0.228666	0.469350	0.088707	0.848265
12458	9.160692	0.187475	5.469694	-0.340031	-0.227422	0.016903	-0.885051	0.164172	-0.132996	-0.225265	0.474822	0.083800	0.846627
12459	8.970790	-0.268594	5.370734	-0.164390	-0.074483	-0.011070	-0.885103	0.165202	-0.127197	-0.223367	0.476875	0.081420	0.846208
12460	8.464424	-0.321557	5.284823	0.020572	-0.028195	-0.033358	-0.884743	0.164456	-0.122486	-0.222855	0.477252	0.082188	0.846056
12461	7.794427	-0.075822	5.095564	0.015672	-0.067341	0.077190	-0.884351	0.165287	-0.122473	-0.224159	0.478513	0.082010	0.845016
12462	7.848329	-0.031514	4.998096	0.044823	-0.089400	0.077045	-0.883461	0.168438	-0.120053	-0.225587	0.480000	0.082373	0.843757
12463	8.428247	0.120133	5.103083	0.069714	-0.230322	0.019079	-0.882056	0.169494	-0.115183	-0.226131	0.483658	0.084443	0.841314
12464	8.617940	0.115217	5.180957	0.061190	-0.167491	-0.081869	-0.883933	0.166926	-0.109967	-0.224823	0.486119	0.086916	0.839993
12465	8.655922	-0.050141	5.177725	0.040076	-0.135113	-0.076459	-0.883984	0.163793	-0.102280	-0.223602	0.488129	0.089022	0.838932
12466	8.329499	-0.133354	5.053329	0.034409	-0.075338	0.068479	-0.884527	0.165845	-0.101316	-0.224747	0.489418	0.089180	0.837858
12467	8.149228	-0.170472	5.037594	0.107426	-0.069535	0.162462	-0.883220	0.166119	-0.100138	-0.228292	0.490431	0.089806	0.836239
12468	8.246939	-0.108075	5.026540	0.157713	-0.030012	0.231345	-0.880738	0.171387	-0.100183	-0.233442	0.490679	0.090221	0.834625
12469	8.409146	0.190304	5.138422	0.233195	0.015952	0.267885	-0.878908	0.180265	-0.102647	-0.240102	0.489829	0.091550	0.833089
12470	8.341675	0.321073	5.219326	0.222363	0.083267	0.218365	-0.876275	0.191113	-0.107442	-0.245994	0.487807	0.092705	0.832428
12471	8.155653	0.160938	5.356938	0.206644	0.131102	0.187135	-0.872302	0.198125	-0.113373	-0.251216	0.484959	0.093863	0.832403
12472	8.456999	0.161645	5.718030	0.204007	0.203180	0.154251	-0.871196	0.200855	-0.121076	-0.256074	0.480874	0.094737	0.833194
12473	8.867805	-0.265833	6.080183	0.158709	0.175512	0.146566	-0.869193	0.207024	-0.127272	-0.260210	0.477391	0.095293	0.833851
12474	8.811505	-0.860707	5.477365	0.078274	0.140740	0.070864	-0.866385	0.211003	-0.134306	-0.262353	0.474811	0.095192	0.834664
12475	9.127979	-0.926409	5.026014	0.120329	0.148340	0.013246	-0.864753	0.216374	-0.143142	-0.263837	0.471726	0.096516	0.835792
12476	8.801891	-0.905452	5.140384	0.198835	0.068039	0.082518	-0.864977	0.218236	-0.148750	-0.267171	0.469736	0.098707	0.835598
12477	7.969001	-1.074724	4.849704	0.242412	0.082300	0.166054	-0.863651	0.222288	-0.151700	-0.272227	0.467405	0.100966	0.835004
12478	7.786406	-1.537681	4.709314	0.208762	-0.069840	0.191034	-0.863783	0.229226	-0.154977	-0.277167	0.467855	0.103047	0.832869
12479	8.222876	-1.785336	4.814352	0.153508	-0.237928	0.228320	-0.865166	0.236881	-0.150481	-0.281779	0.471471	0.104944	0.829037
12480	8.842309	-1.543627	4.866438	0.007440	-0.233520	0.230574	-0.865745	0.242761	-0.146815	-0.285112	0.475818	0.104204	0.825500
12481	8.797093	-1.783800	4.888277	-0.087526	-0.082292	0.163263	-0.867272	0.249979	-0.140619	-0.286686	0.478089	0.101800	0.823941
12482	8.243977	-1.494688	4.856743	-0.071183	0.006443	0.083103	-0.866908	0.256041	-0.139714	-0.287320	0.478603	0.099791	0.823668
12483	7.523277	-1.563765	4.857880	-0.098024	0.089883	0.079824	-0.867176	0.259917	-0.140949	-0.287780	0.477922	0.096986	0.824237
12484	7.550101	-1.958192	4.943656	-0.106004	0.045019	0.046620	-0.866652	0.264635	-0.142698	-0.287536	0.477925	0.094519	0.824607
12485	7.968323	-2.026673	4.884593	-0.103478	-0.061791	0.052487	-0.864808	0.269373	-0.144981	-0.287232	0.479717	0.092700	0.823879
12486	8.434098	-2.248328	5.030486	-0.070800	-0.026378	0.105797	-0.865108	0.273754	-0.142528	-0.288153	0.480800	0.090651	0.823153
12487	8.468577	-2.178176	5.025846	0.011671	-0.023133	0.082885	-0.862764	0.275818	-0.140272	-0.289553	0.481356	0.090161	0.822391
12488	8.249206	-1.821780	5.016617	0.044731	-0.029281	0.021642	-0.861968	0.277221	-0.141563	-0.290197	0.481664	0.090841	0.821909
12489	8.257420	-1.634193	5.169221	0.052405	-0.004023	-0.030661	-0.861958	0.276406	-0.142499	-0.290169	0.481464	0.091978	0.821909
12490	8.215996	-1.602221	5.383711	0.019309	0.018821	-0.129945	-0.861538	0.276171	-0.145396	-0.288200	0.480844	0.093442	0.822799
12491	7.989167	-1.674107	5.475095	-0.036974	0.091350	-0.208105	-0.862405	0.270142	-0.149317	-0.284584	0.479237	0.094236	0.824902
12492	7.862638	-1.677586	5.448913	-0.053419	0.099459	-0.213288	-0.863679	0.264228	-0.151789	-0.280674	0.477536	0.094830	0.827157
12493	7.789855	-1.606038	5.621106	-0.057656	0.099405	-0.208059	-0.863630	0.258060	-0.154932	-0.276886	0.475869	0.095192	0.829350
12494	7.785455	-1.500600	5.748619	-0.059627	0.123330	-0.228058	-0.864632	0.251191	-0.157950	-0.272707	0.473755	0.095689	0.831884
12495	7.601581	-1.314609	5.755514	-0.102932	0.170406	-0.251397	-0.865321	0.240240	-0.165254	-0.267909	0.471013	0.095280	0.835041
12496	7.525923	-1.339025	5.827133	-0.174744	0.178723	-0.298275	-0.864728	0.232299	-0.169618	-0.261557	0.468425	0.094212	0.838624
12497	7.421046	-1.374852	5.855680	-0.241944	0.216960	-0.306705	-0.862308	0.226988	-0.173155	-0.254607	0.465446	0.091699	0.842690
12498	8.120878	-1.490895	6.147793	-0.283936	0.150294	-0.338050	-0.861968	0.218506	-0.178579	-0.246487	0.463760	0.089298	0.846284
12499	8.149737	-1.129446	6.147430	-0.248240	0.107499	-0.301674	-0.858363	0.208349	-0.179857	-0.239343	0.462581	0.087139	0.849200
12500	9.167045	-0.730296	5.921378	-0.164233	-0.102455	-0.230875	-0.857288	0.198956	-0.178081	-0.233668	0.464739	0.086977	0.849619
12501	8.426545	-0.228733	4.822123	-0.156026	-0.049431	-0.037284	-0.858084	0.194221	-0.175148	-0.231558	0.466236	0.084714	0.849605
12502	8.103290	-0.663119	4.402093	-0.322423	0.044441	-0.030435	-0.857046	0.193373	-0.172808	-0.228044	0.466955	0.079308	0.850682
12503	7.839803	-0.740757	4.603203	-0.348453	-0.042404	-0.153625	-0.857323	0.190851	-0.169967	-0.222150	0.469039	0.074837	0.851500
12504	8.130140	-0.134623	4.883579	-0.378561	-0.062544	-0.089064	-0.855891	0.186954	-0.166115	-0.216924	0.471680	0.069499	0.851840
12505	9.292307	-0.210969	5.398026	-0.314891	-0.099761	-0.003681	-0.852114	0.189424	-0.162153	-0.213763	0.474782	0.064491	0.851310
12506	9.543030	-0.613901	5.420396	-0.148234	-0.056919	-0.034493	-0.852163	0.188930	-0.155859	-0.211637	0.476381	0.062536	0.851094
12507	8.515880	-0.708823	5.142526	0.011107	-0.015751	-0.042843	-0.853499	0.188194	-0.153237	-0.210991	0.476619	0.063123	0.851077
12508	7.642310	-0.338808	4.848357	0.060352	-0.068682	-0.017146	-0.852185	0.185982	-0.151846	-0.211122	0.477555	0.064597	0.850410
12509	7.662791	-0.164175	4.845528	0.136339	-0.122944	0.006887	-0.851784	0.182664	-0.150995	-0.212356	0.479145	0.067333	0.848994
12510	8.391465	0.044323	4.962416	0.243983	-0.144648	0.043238	-0.851386	0.177954	-0.149121	-0.215094	0.480664	0.071628	0.847093
12511	8.687353	0.324064	5.119372	0.201668	-0.104022	0.031284	-0.851266	0.176549	-0.147048	-0.217346	0.481675	0.075226	0.845631
12512	8.779468	0.274060	5.179487	0.120970	-0.074369	-0.036413	-0.849575	0.175700	-0.144057	-0.217654	0.482399	0.077903	0.844896
12513	8.335623	0.107967	5.177690	0.130196	0.007373	-0.010964	-0.849173	0.175716	-0.144979	-0.218637	0.481762	0.080273	0.844784
12514	7.965141	0.018129	5.247924	0.149605	0.062068	0.058868	-0.847837	0.176452	-0.147600	-0.221073	0.480197	0.081936	0.844881
12515	8.033210	0.035321	5.396719	0.202953	0.119033	0.180128	-0.848327	0.176921	-0.152316	-0.226141	0.477629	0.083239	0.844868
12516	8.146034	0.203422	5.473989	0.235807	0.122671	0.260291	-0.844335	0.182298	-0.159855	-0.232880	0.474957	0.084149	0.844453
12517	8.103271	0.401784	5.569812	0.292396	0.138385	0.235720	-0.840368	0.189023	-0.164873	-0.239721	0.471674	0.086385	0.844154
12518	7.987602	0.603929	5.599575	0.333265	0.156137	0.202467	-0.836362	0.192756	-0.173233	-0.246485	0.467816	0.089348	0.844044
12519	8.146883	0.440991	5.942249	0.323883	0.176050	0.158983	-0.833281	0.195643	-0.180947	-0.252333	0.463525	0.092705	0.844321
12520	8.805491	-0.035949	6.414197	0.215026	0.044156	0.138148	-0.830476	0.202393	-0.188845	-0.256691	0.461986	0.094836	0.843614
12521	8.617852	-0.691143	5.440669	0.115809	0.107836	-0.013124	-0.828209	0.204124	-0.193030	-0.257563	0.459548	0.096619	0.844477
12522	8.802543	-0.752396	5.348362	0.119636	0.055110	-0.051630	-0.826986	0.201420	-0.196375	-0.257849	0.457941	0.098835	0.845006
12523	8.479488	-1.074668	5.327023	0.149676	0.093727	0.033857	-0.825507	0.201898	-0.200316	-0.259803	0.455676	0.100818	0.845398
12524	7.818380	-1.378599	5.226586	0.233302	0.062929	0.071833	-0.824015	0.202397	-0.205833	-0.263218	0.453581	0.103784	0.845109
12525	7.562428	-1.495469	5.017756	0.250420	-0.028490	0.102896	-0.824007	0.204630	-0.207890	-0.267024	0.452993	0.107419	0.843775
12526	8.140935	-1.607294	5.022171	0.250163	-0.162249	0.151465	-0.822706	0.206006	-0.206559	-0.271439	0.454752	0.111135	0.840934
12527	8.612873	-1.603335	5.175977	0.183744	-0.145055	0.190161	-0.822081	0.208180	-0.203500	-0.275868	0.456684	0.113410	0.838138
12528	8.535658	-1.474884	5.254651	0.188497	-0.105593	0.232975	-0.820657	0.212042	-0.202252	-0.281178	0.457978	0.115015	0.835444
12529	8.137579	-1.299218	5.263927	0.185700	-0.072534	0.249570	-0.819915	0.219744	-0.199872	-0.286786	0.458804	0.116322	0.832900
12530	7.672790	-1.332202	5.095015	0.174690	-0.010173	0.190395	-0.818626	0.223878	-0.198486	-0.291452	0.458454	0.117530	0.831301
12531	7.644711	-1.514139	5.325521	0.075238	-0.061532	0.169622	-0.818374	0.228997	-0.199438	-0.294753	0.459527	0.117616	0.829531
12532	7.984103	-1.735618	5.333899	0.056760	-0.116891	0.138193	-0.815638	0.232308	-0.197291	-0.297212	0.461499	0.117966	0.827507
12533	8.222515	-1.742752	5.354925	0.080959	-0.132994	0.145965	-0.814878	0.235877	-0.195255	-0.300028	0.463657	0.118721	0.825173
12534	8.340165	-1.588853	5.395561	0.142488	-0.152372	0.125671	-0.813618	0.239409	-0.189941	-0.302984	0.465655	0.120813	0.822660
12535	8.341925	-1.292281	5.356158	0.162124	-0.104195	0.057684	-0.813906	0.239090	-0.186794	-0.305178	0.466622	0.123513	0.820899
12536	8.080459	-1.052543	5.392246	0.128746	-0.070936	0.021175	-0.813383	0.238536	-0.186152	-0.306478	0.467096	0.125855	0.819789
12537	7.958477	-1.091189	5.469575	0.035752	-0.026898	-0.062180	-0.814179	0.238240	-0.185233	-0.305725	0.467246	0.127105	0.819791
12538	7.845598	-1.241423	5.532999	-0.048167	0.007080	-0.122898	-0.814174	0.235751	-0.184757	-0.303220	0.467152	0.127423	0.820725
12539	7.835804	-1.255690	5.513651	-0.107344	0.034257	-0.154050	-0.815876	0.231309	-0.183913	-0.299797	0.466910	0.126772	0.822220
12540	7.826028	-1.242223	5.620607	-0.106107	0.016995	-0.168060	-0.818251	0.229336	-0.182490	-0.296023	0.466879	0.126495	0.823646
12541	7.850652	-1.147857	5.848988	-0.102292	0.063056	-0.209813	-0.817178	0.224657	-0.182590	-0.291815	0.465947	0.126233	0.825713
12542	7.729331	-1.097663	5.794393	-0.143464	0.100144	-0.212229	-0.817804	0.217485	-0.183253	-0.287165	0.464630	0.125258	0.828230
12543	7.626796	-1.173407	5.698830	-0.180994	0.130699	-0.244315	-0.817377	0.211433	-0.184295	-0.281828	0.462892	0.123574	0.831284
12544	7.943367	-1.109582	5.828021	-0.208191	0.153744	-0.310419	-0.816419	0.205947	-0.186118	-0.275061	0.460769	0.122122	0.834937
12545	8.397191	-0.854017	6.072995	-0.259546	0.138115	-0.353880	-0.818337	0.196025	-0.188533	-0.267171	0.459000	0.120049	0.838765
12546	8.827368	-0.522955	6.094406	-0.247503	0.077791	-0.362777	-0.819479	0.185535	-0.188996	-0.258938	0.458170	0.118811	0.841971
12547	8.592197	-0.086022	5.399028	-0.349186	0.032040	-0.285940	-0.820396	0.179427	-0.186746	-0.251063	0.458741	0.115164	0.844548
12548	8.367412	-0.368263	4.753705	-0.434474	-0.011065	-0.221277	-0.821201	0.176621	-0.183644	-0.243252	0.460619	0.109910	0.846510
12549	8.054991	-0.562811	4.588658	-0.504230	0.025955	-0.309097	-0.822267	0.171457	-0.179798	-0.233478	0.461959	0.103889	0.849287
12550	7.722004	-0.081312	4.549936	-0.463061	0.004121	-0.268385	-0.823317	0.161599	-0.175652	-0.224580	0.463509	0.098478	0.851484
12551	8.585258	0.344278	5.126861	-0.353931	-0.104269	-0.120632	-0.825175	0.158505	-0.172416	-0.219068	0.466684	0.093887	0.851705
12552	9.273595	-0.070576	5.448884	-0.230939	-0.086436	-0.002160	-0.825476	0.158998	-0.168070	-0.216652	0.469200	0.090349	0.851323
12553	9.006252	-0.485269	5.180387	-0.011590	-0.012276	0.067191	-0.824461	0.162001	-0.164735	-0.217683	0.469665	0.089459	0.850897
12554	8.162479	-0.412810	4.990253	0.174938	-0.009340	0.136296	-0.823931	0.162567	-0.165384	-0.221566	0.469344	0.091192	0.849887
12555	7.757923	-0.126080	4.839030	0.271342	0.011900	0.190060	-0.822627	0.167000	-0.165831	-0.227365	0.468366	0.093873	0.848602
12556	7.805244	0.131695	5.199965	0.378823	-0.149951	0.204100	-0.823150	0.170609	-0.167989	-0.234026	0.469595	0.099066	0.845517
12557	8.647408	0.190955	5.333899	0.418615	-0.164651	0.215407	-0.821741	0.173614	-0.164525	-0.241242	0.470907	0.104843	0.842055
12558	8.730392	0.213257	5.228182	0.358887	-0.099645	0.221009	-0.820039	0.175281	-0.164110	-0.248039	0.471346	0.109266	0.839268
12559	8.464201	0.034351	5.149458	0.282702	-0.055479	0.230928	-0.819279	0.179960	-0.162578	-0.254407	0.471453	0.112107	0.836923
12560	8.185900	-0.123251	5.129430	0.213792	-0.066229	0.282535	-0.818007	0.189062	-0.161357	-0.260906	0.472142	0.113337	0.834365
12561	8.019592	-0.253678	5.199212	0.187009	-0.029654	0.303639	-0.816456	0.198191	-0.161975	-0.267609	0.472416	0.113762	0.832026
12562	8.318652	-0.253881	5.424749	0.237779	-0.023618	0.331469	-0.814227	0.205691	-0.164207	-0.275188	0.472326	0.114675	0.829475
12563	8.324772	-0.030960	5.456838	0.272415	0.009472	0.322717	-0.810026	0.212928	-0.165933	-0.283059	0.471455	0.116135	0.827116
12564	8.230682	0.106008	5.436748	0.261517	0.027567	0.292242	-0.808712	0.218626	-0.168193	-0.290190	0.470249	0.117453	0.825143
12565	8.160276	0.135666	5.443639	0.190495	0.048913	0.197420	-0.805688	0.224893	-0.170455	-0.295259	0.468836	0.118543	0.823992
12566	8.052918	0.110899	5.571676	0.109572	0.081420	0.118360	-0.804743	0.229241	-0.175367	-0.298331	0.467173	0.118738	0.823802
12567	7.931415	0.118049	5.458361	0.059460	0.163714	0.081212	-0.802592	0.230024	-0.181014	-0.300500	0.464328	0.118111	0.824712
12568	8.164946	0.152157	5.705271	0.066906	0.149702	0.074207	-0.799403	0.231904	-0.185334	-0.302618	0.461675	0.117615	0.825497
12569	8.454598	-0.186831	6.061797	0.021627	0.126215	0.027254	-0.797261	0.234060	-0.190560	-0.303437	0.459514	0.117121	0.826472
12570	8.685838	-0.635684	5.861200	-0.105654	0.099018	-0.016856	-0.798040	0.235459	-0.192628	-0.302364	0.458519	0.114932	0.827724
12571	8.222339	-0.973304	5.140699	-0.184441	0.187858	-0.110621	-0.795759	0.234159	-0.197135	-0.299143	0.456260	0.111917	0.830551
12572	8.256091	-1.033942	5.110000	-0.185803	0.109679	-0.137868	-0.794960	0.233902	-0.198066	-0.295349	0.455277	0.109437	0.832776
12573	8.260939	-1.004301	5.279804	-0.070396	0.095433	-0.070209	-0.794675	0.232551	-0.200064	-0.293626	0.453964	0.108492	0.834224
12574	8.279064	-1.214465	5.392617	0.027056	0.110047	-0.049492	-0.794378	0.230941	-0.203382	-0.293224	0.451904	0.108746	0.835450
12575	7.962338	-1.284319	5.369883	0.119148	0.109091	-0.028871	-0.793815	0.228783	-0.206843	-0.293948	0.449346	0.110482	0.836347
12576	8.084501	-1.223323	5.246862	0.092070	0.051391	-0.014988	-0.794853	0.227130	-0.207919	-0.294559	0.447957	0.111844	0.836696
12577	7.879436	-1.335714	5.252420	0.083870	-0.025613	-0.001247	-0.793540	0.228387	-0.208035	-0.295141	0.447937	0.113503	0.836278
12578	8.035007	-1.345441	5.352806	-0.005351	-0.083820	0.016319	-0.793547	0.228099	-0.207121	-0.295108	0.449451	0.113758	0.835442
12579	8.253573	-1.413354	5.397638	-0.006041	-0.067283	0.016410	-0.794764	0.230257	-0.204180	-0.295102	0.450714	0.113963	0.834736
12580	8.195607	-1.358299	5.293222	-0.033435	-0.063722	0.026951	-0.794395	0.230498	-0.201158	-0.295005	0.452085	0.113516	0.834090
12581	8.156252	-1.407823	5.412072	-0.081922	-0.073850	0.027064	-0.794939	0.231576	-0.199556	-0.294491	0.453943	0.112363	0.833418
12582	7.826283	-1.274300	5.227888	-0.077213	-0.028069	0.063748	-0.793789	0.234030	-0.196364	-0.294693	0.455056	0.110643	0.832970
12583	7.945530	-1.653845	5.432807	-0.119444	-0.028497	0.104054	-0.794473	0.237731	-0.194973	-0.295239	0.456551	0.107856	0.832324
12584	8.163880	-1.735256	5.600941	-0.098111	-0.105573	0.047992	-0.794249	0.240309	-0.191377	-0.294837	0.459034	0.106399	0.831287
12585	8.130258	-1.694084	5.415861	-0.079199	-0.052560	0.058544	-0.792983	0.243573	-0.186725	-0.294960	0.460591	0.104791	0.830586
12586	8.276355	-1.630122	5.665215	-0.019529	-0.109056	0.009381	-0.793687	0.244744	-0.181706	-0.294645	0.462580	0.105023	0.829563
12587	7.975382	-1.519406	5.545413	0.053329	-0.123149	-0.010993	-0.794627	0.243597	-0.178964	-0.294705	0.464372	0.106636	0.828334
12588	7.856347	-1.117218	5.268171	0.022191	-0.136959	-0.001409	-0.795829	0.241338	-0.175848	-0.294533	0.466549	0.107823	0.827017
12589	7.850589	-1.247196	5.392364	-0.027293	-0.172277	0.042261	-0.796665	0.241398	-0.170325	-0.294621	0.469726	0.107879	0.825178
12590	7.976068	-1.421152	5.440258	-0.070655	-0.145894	-0.056937	-0.798028	0.238398	-0.163283	-0.292636	0.472468	0.108105	0.824288
12591	8.098595	-1.308548	5.259851	-0.229483	-0.040976	-0.094549	-0.798461	0.236946	-0.157924	-0.288848	0.474347	0.105319	0.824906
12592	8.090618	-1.434209	5.214663	-0.292912	-0.000817	-0.169253	-0.799798	0.237318	-0.155674	-0.283218	0.475727	0.102101	0.826467
12593	8.061109	-1.462105	5.345699	-0.340448	0.107584	-0.257778	-0.801097	0.231506	-0.155254	-0.275972	0.475399	0.098154	0.829579
12594	8.555767	-1.241694	5.884633	-0.363738	0.088275	-0.358888	-0.800941	0.224189	-0.154744	-0.266668	0.475253	0.095044	0.833060
12595	8.446613	-0.792275	5.719217	-0.299654	0.064332	-0.415033	-0.804986	0.213939	-0.154655	-0.257060	0.475016	0.093488	0.836385
12596	8.007043	-0.417909	4.693525	-0.246251	0.066534	-0.344646	-0.807064	0.204665	-0.153904	-0.249018	0.474549	0.092301	0.839210
12597	7.905140	-0.382118	4.609221	-0.307386	-0.001339	-0.225181	-0.808627	0.197184	-0.152596	-0.242336	0.475739	0.089161	0.840831
12598	8.253527	-0.697827	4.790385	-0.377285	-0.073150	-0.191074	-0.808388	0.192706	-0.147433	-0.235335	0.478481	0.084985	0.841695
12599	8.784870	-0.496677	5.066693	-0.454954	-0.061870	-0.107887	-0.810530	0.191659	-0.142711	-0.229058	0.481541	0.078551	0.842306
12600	8.900701	-0.644497	5.173294	-0.489916	0.025386	-0.088314	-0.810549	0.188993	-0.139217	-0.222818	0.483238	0.071024	0.843676
12601	8.538759	-0.550611	5.086138	-0.431698	0.008087	-0.065921	-0.810570	0.190902	-0.137472	-0.217527	0.485003	0.064272	0.844584
12602	8.558970	-0.403742	5.179773	-0.321801	-0.016020	-0.085511	-0.810608	0.191121	-0.133002	-0.212885	0.486595	0.059736	0.845185
12603	8.591393	-0.300203	5.011004	-0.176933	-0.058475	-0.119207	-0.811417	0.189696	-0.130004	-0.209039	0.488282	0.058137	0.845283
12604	8.405836	-0.377929	5.159465	-0.145129	0.065800	-0.145134	-0.812324	0.186380	-0.130326	-0.205186	0.487645	0.056823	0.846683
12605	7.947851	-0.433968	5.314527	-0.039085	-0.064981	-0.098776	-0.814130	0.180592	-0.132266	-0.203003	0.488869	0.057410	0.846464
12606	7.874639	-0.449097	5.422542	0.027086	0.020217	0.002446	-0.812419	0.180608	-0.132146	-0.203231	0.488464	0.057734	0.846621
12607	8.162511	-0.313765	5.473509	0.140027	-0.086842	0.080347	-0.811776	0.182532	-0.131062	-0.205788	0.489504	0.059720	0.845264
12608	8.356979	-0.342538	5.509770	0.292080	-0.025948	0.128956	-0.811407	0.185271	-0.129172	-0.210632	0.488935	0.063438	0.844128
12609	8.343927	-0.098330	5.387639	0.390209	-0.019798	0.189717	-0.809570	0.188609	-0.129907	-0.217526	0.487877	0.068339	0.842608
12610	8.086814	0.030929	5.313093	0.399874	0.015514	0.221136	-0.810092	0.194440	-0.133203	-0.225061	0.486204	0.072821	0.841219
12611	7.950138	0.003017	5.528931	0.469442	-0.015720	0.176343	-0.807061	0.199886	-0.136006	-0.232443	0.484592	0.079205	0.839564
12612	8.160795	0.236958	5.503181	0.658444	0.116092	0.147390	-0.807549	0.202856	-0.142116	-0.241408	0.479813	0.088286	0.838873
12613	8.758069	0.104667	6.027459	0.705660	-0.029755	0.160905	-0.804871	0.205586	-0.148648	-0.250658	0.477118	0.098901	0.836509
12614	8.336140	-0.616967	5.317480	0.714664	0.019584	0.141833	-0.806956	0.207960	-0.152526	-0.259812	0.473479	0.109399	0.834474
12615	8.342880	-1.186930	5.047705	0.773417	0.037354	0.202829	-0.806650	0.211777	-0.159545	-0.270437	0.469207	0.120342	0.832001
12616	8.227227	-1.799358	5.201466	0.908456	0.004835	0.415221	-0.807935	0.217919	-0.166243	-0.285762	0.465163	0.131507	0.827447
12617	7.923290	-2.125050	5.475039	1.182238	-0.105269	0.609485	-0.804871	0.225775	-0.174121	-0.306383	0.461582	0.146020	0.819604
12618	8.282142	-1.942832	5.401546	1.441699	-0.254494	0.845595	-0.799591	0.235838	-0.180264	-0.332462	0.459189	0.163258	0.807441
12619	8.576980	-1.551446	4.901513	1.525051	-0.240489	1.018099	-0.793675	0.251008	-0.186048	-0.361838	0.455959	0.180009	0.792951
12620	8.530698	-1.521647	5.096713	1.408312	-0.240230	1.055067	-0.783262	0.270830	-0.196237	-0.390157	0.453154	0.194294	0.777611
12621	8.232832	-1.627167	5.431393	1.325148	-0.262318	0.898208	-0.776410	0.287418	-0.204364	-0.414895	0.450163	0.208639	0.762683
12622	8.092609	-1.039017	5.476905	1.239866	-0.138934	0.823710	-0.769674	0.297368	-0.211307	-0.437756	0.445284	0.221178	0.749114
12623	7.411362	-1.436320	5.494249	1.013457	-0.015478	0.761853	-0.762498	0.308641	-0.224401	-0.458011	0.439855	0.229524	0.737612
12624	7.613263	-1.847170	5.612067	0.982813	-0.109827	0.664058	-0.754289	0.318505	-0.234246	-0.475754	0.435440	0.239129	0.725857
12625	7.535355	-1.888230	5.434103	0.826421	-0.238226	0.683329	-0.747680	0.326934	-0.241088	-0.491692	0.434154	0.247188	0.713195
12626	8.194195	-2.055552	5.125941	0.696562	-0.200655	0.575772	-0.740846	0.336416	-0.243708	-0.504823	0.432978	0.254070	0.702234
12627	8.313414	-1.657379	5.027160	0.486762	-0.063537	0.411020	-0.735193	0.344089	-0.245961	-0.514552	0.430970	0.257730	0.695037
12628	8.293720	-1.677701	5.124179	0.245520	0.131792	0.120944	-0.730557	0.348894	-0.251415	-0.518968	0.427265	0.258757	0.693658
12629	8.223351	-1.126658	5.617917	0.105173	0.228421	-0.164538	-0.728118	0.346388	-0.258574	-0.518879	0.422097	0.258978	0.696799
12630	8.204037	-0.643057	5.804428	-0.071095	0.228263	-0.390863	-0.731971	0.334845	-0.265210	-0.513943	0.417649	0.258926	0.703128
12631	8.147362	-0.445071	5.285546	-0.293735	0.170783	-0.505549	-0.736405	0.326682	-0.266784	-0.505348	0.415551	0.256970	0.711272
12632	8.547221	-0.385981	4.899422	-0.435759	0.088402	-0.480893	-0.738879	0.316293	-0.265396	-0.495248	0.416228	0.253871	0.719050
12633	9.281464	-0.469261	5.055612	-0.519639	0.040232	-0.342844	-0.742586	0.310814	-0.260487	-0.486257	0.418989	0.248595	0.725398
12634	8.876242	-0.709766	4.947745	-0.472142	0.153010	-0.204012	-0.745496	0.309655	-0.258387	-0.480022	0.420361	0.241968	0.730977
12635	8.262946	-0.294613	4.979930	-0.374583	0.136626	-0.039625	-0.746442	0.311968	-0.256627	-0.477023	0.421745	0.235289	0.734316
12636	8.193430	-0.109682	4.993854	-0.298435	0.042877	0.048827	-0.746090	0.316068	-0.253266	-0.475363	0.424224	0.230095	0.735609
12637	8.298999	-0.388661	4.895432	-0.104224	0.009271	0.088334	-0.743604	0.317871	-0.252066	-0.475882	0.425482	0.227543	0.735340
12638	8.644607	-0.340389	5.091529	0.093315	-0.035463	0.054535	-0.743607	0.318698	-0.252050	-0.477263	0.425403	0.228802	0.734099
12639	8.196823	-0.378368	4.922153	0.246726	0.022411	0.085587	-0.742401	0.317354	-0.253923	-0.480758	0.423113	0.231336	0.732346
12640	8.144217	-0.187848	5.076203	0.421062	-0.050967	0.111011	-0.742521	0.319593	-0.256505	-0.485637	0.420349	0.237058	0.728881
12641	8.291382	0.012375	5.075655	0.449424	-0.128607	0.142111	-0.741435	0.317434	-0.259445	-0.490876	0.418516	0.243548	0.724272
12642	8.495839	0.043315	5.192439	0.484827	-0.100319	0.207537	-0.741139	0.314989	-0.262253	-0.497364	0.416238	0.249815	0.719004
12643	8.616113	-0.186582	5.254185	0.468596	-0.087795	0.246915	-0.737833	0.317679	-0.265113	-0.504352	0.414048	0.255287	0.713458
12644	8.387066	-0.258738	5.151910	0.454247	-0.042497	0.318581	-0.736622	0.320229	-0.269406	-0.512349	0.411716	0.259554	0.707546
12645	8.162759	-0.318349	5.228883	0.491709	-0.060553	0.339327	-0.733430	0.323084	-0.274494	-0.520844	0.409257	0.264265	0.700995
12646	8.224371	-0.182998	5.234229	0.537915	-0.040778	0.389835	-0.728126	0.325414	-0.280002	-0.530387	0.406292	0.269027	0.693715
12647	8.378172	-0.073997	5.355717	0.549137	-0.046876	0.433411	-0.724411	0.332155	-0.286462	-0.540545	0.403385	0.273560	0.685753
12648	8.305097	-0.058002	5.502913	0.535559	0.005846	0.421377	-0.718578	0.336296	-0.292989	-0.550563	0.399826	0.277428	0.678272
12649	8.076443	-0.043829	5.496290	0.493906	-0.011701	0.342909	-0.713534	0.340015	-0.299519	-0.559040	0.396367	0.281473	0.671670
12650	7.984175	-0.009027	5.494074	0.385401	0.027133	0.264814	-0.710999	0.340646	-0.303727	-0.565719	0.393209	0.284248	0.666747
12651	8.008255	-0.055236	5.483174	0.350453	0.045294	0.238808	-0.707910	0.342435	-0.311857	-0.571874	0.389898	0.286511	0.662459
12652	7.942611	-0.038074	5.518834	0.302039	0.089699	0.218129	-0.702619	0.345299	-0.316041	-0.577560	0.386533	0.287794	0.658932
12653	7.903702	-0.016841	5.604782	0.304930	0.151063	0.204332	-0.698351	0.347090	-0.323391	-0.583436	0.382066	0.288478	0.656055
12654	8.145601	0.210883	5.897840	0.313007	0.171736	0.213106	-0.693672	0.348078	-0.332336	-0.589540	0.377416	0.288961	0.653071
12655	8.441119	0.051104	6.288259	0.212529	0.145478	0.253514	-0.688754	0.352220	-0.339644	-0.595252	0.374305	0.288111	0.650049
12656	8.147790	-0.275724	5.777058	0.041162	0.133781	0.201629	-0.682542	0.355508	-0.343827	-0.598895	0.373270	0.285561	0.648420
12657	8.240868	-0.275419	5.237375	-0.091858	0.148446	0.118332	-0.678045	0.358080	-0.347354	-0.600550	0.372955	0.281735	0.648745
12658	8.633539	-0.508894	5.411423	-0.140681	0.132080	0.065307	-0.673847	0.363232	-0.347808	-0.601037	0.373333	0.277855	0.649749
12659	8.590025	-0.847769	5.577097	-0.106496	0.187835	0.057545	-0.672120	0.368683	-0.352047	-0.601979	0.372346	0.273833	0.651149
12660	7.975357	-1.143282	5.337691	-0.011503	0.169838	0.056278	-0.669495	0.373414	-0.353154	-0.603501	0.370618	0.271237	0.651813
12661	7.481693	-1.138549	5.073130	-0.005998	0.131017	0.086601	-0.666440	0.375844	-0.357462	-0.605244	0.369335	0.268985	0.651857
12662	7.439117	-1.340071	5.109986	-0.022121	0.022454	0.107289	-0.663001	0.377149	-0.359825	-0.606549	0.369925	0.267652	0.650858
12663	8.272772	-1.459656	5.398957	-0.119050	-0.123566	0.089857	-0.662255	0.382361	-0.356838	-0.606123	0.373378	0.266982	0.649557
12664	8.631371	-1.706689	5.508223	-0.191540	0.003584	0.034687	-0.662302	0.385065	-0.352450	-0.605104	0.375875	0.264208	0.650201
12665	8.419847	-1.668788	5.537862	-0.225521	0.073871	0.029716	-0.661696	0.391511	-0.349044	-0.604129	0.377762	0.260200	0.651629
12666	7.748778	-1.593796	5.423679	-0.204713	0.098517	0.020889	-0.661584	0.395506	-0.348440	-0.603298	0.379100	0.256194	0.653207
12667	7.332339	-1.648524	5.427678	-0.129734	0.046072	-0.005705	-0.660423	0.400476	-0.347825	-0.602432	0.380016	0.254012	0.654325
12668	7.636315	-1.675861	5.468693	-0.128226	-0.047630	-0.051282	-0.659914	0.402118	-0.346351	-0.600487	0.381963	0.253314	0.655250
12669	8.153436	-1.819882	5.798527	-0.092538	-0.041242	-0.042547	-0.660076	0.402070	-0.342674	-0.598978	0.383400	0.252931	0.655939
12670	8.089968	-1.867146	5.731523	-0.100595	-0.014067	0.009883	-0.661665	0.401763	-0.341486	-0.598198	0.384884	0.251714	0.656250
12671	7.769396	-1.771284	5.653125	-0.103877	-0.007040	0.015086	-0.661944	0.402568	-0.339892	-0.597534	0.386312	0.250309	0.656553
12672	7.648335	-1.675031	5.604022	-0.034578	-0.015157	-0.051460	-0.662372	0.404039	-0.336577	-0.596449	0.386711	0.250444	0.657252
12673	7.829298	-1.477603	5.830258	-0.032989	-0.062529	-0.150155	-0.664999	0.401249	-0.336219	-0.593886	0.387192	0.251891	0.658735
12674	7.877963	-1.455074	5.950522	-0.058533	-0.007435	-0.196147	-0.667382	0.398570	-0.333497	-0.590748	0.387036	0.252741	0.661318
12675	7.726663	-1.540494	5.889846	-0.092970	0.020968	-0.204704	-0.669601	0.392333	-0.332948	-0.587414	0.386831	0.252801	0.664378
12676	7.612401	-1.524766	5.873339	-0.099875	0.014006	-0.201234	-0.674205	0.388272	-0.331813	-0.583975	0.386839	0.252879	0.667369
12677	7.703164	-1.399313	5.873028	-0.104891	-0.010781	-0.180355	-0.675673	0.385452	-0.328180	-0.580701	0.387299	0.252929	0.669935
12678	7.752314	-1.301067	5.950775	-0.142901	0.021140	-0.192367	-0.678422	0.382397	-0.328746	-0.577064	0.387738	0.252274	0.673063
12679	7.610718	-1.356994	6.069473	-0.219061	0.065846	-0.218201	-0.680149	0.380136	-0.325889	-0.572766	0.388265	0.250159	0.677207
12680	7.532477	-1.442488	5.958682	-0.279818	0.112340	-0.252786	-0.683972	0.379261	-0.325091	-0.567662	0.388712	0.247055	0.682369
12681	7.621684	-1.584163	5.969132	-0.369974	0.160767	-0.288992	-0.685815	0.376467	-0.323820	-0.561642	0.389261	0.242289	0.688716
12682	8.285630	-1.551780	6.477265	-0.376604	0.039678	-0.374693	-0.687806	0.373649	-0.320709	-0.553661	0.391146	0.239579	0.695030
12683	8.162122	-1.086182	6.176816	-0.371332	-0.020274	-0.338315	-0.689800	0.368604	-0.316067	-0.545971	0.393885	0.237134	0.700384
12684	7.960855	-0.685510	5.441397	-0.320143	-0.030141	-0.282747	-0.695763	0.365157	-0.310050	-0.539276	0.396487	0.235215	0.704736
12685	7.938192	-0.469941	5.062418	-0.282365	-0.081257	-0.269075	-0.698441	0.359790	-0.302257	-0.532870	0.399398	0.234128	0.708318
12686	8.136503	-0.680536	5.074210	-0.345681	-0.016140	-0.272142	-0.701902	0.356644	-0.296253	-0.526105	0.402061	0.231584	0.712692
12687	8.438259	-0.636967	5.290623	-0.391278	-0.003109	-0.305946	-0.706524	0.352833	-0.293012	-0.518562	0.404806	0.228413	0.717672
12688	8.464610	-0.700772	5.332690	-0.480574	0.089128	-0.243482	-0.710508	0.351076	-0.288159	-0.511499	0.407415	0.222563	0.723082
12689	8.139919	-0.891593	5.279361	-0.525810	0.093810	-0.184055	-0.711205	0.351981	-0.283933	-0.504930	0.410630	0.215432	0.728023
12690	7.918508	-0.917056	5.119462	-0.465905	0.051647	-0.193105	-0.712683	0.349007	-0.278991	-0.498432	0.413772	0.209715	0.732379
12691	8.141510	-0.656307	5.074439	-0.422925	0.002977	-0.177661	-0.713521	0.349479	-0.273328	-0.492298	0.417236	0.204925	0.735909
12692	8.292285	-0.656152	5.162969	-0.407830	0.008005	-0.121842	-0.715399	0.348574	-0.268736	-0.487057	0.420662	0.199863	0.738833
12693	8.238883	-0.642983	5.111121	-0.367515	-0.005027	-0.090605	-0.717151	0.348495	-0.263865	-0.482548	0.424011	0.195248	0.741107
12694	8.293250	-0.488690	5.165331	-0.303009	-0.041655	-0.124922	-0.716408	0.348429	-0.258093	-0.477880	0.427102	0.192216	0.743147
12695	8.702988	-0.281353	5.415480	-0.229499	-0.064691	-0.146964	-0.720658	0.349719	-0.254360	-0.473408	0.429759	0.190736	0.744857
12696	8.735920	-0.452967	5.543028	-0.209733	0.025254	-0.155465	-0.722257	0.346898	-0.250727	-0.469264	0.430827	0.188683	0.747381
12697	8.453461	-0.470726	5.612255	-0.141624	0.113188	-0.164178	-0.725011	0.343144	-0.250518	-0.465919	0.429907	0.187017	0.750416
12698	8.068060	-0.623117	5.643201	-0.074466	0.120497	-0.103339	-0.725125	0.340811	-0.251614	-0.464028	0.428468	0.185622	0.752753
12699	7.829948	-0.567257	5.605913	0.034631	0.061481	-0.067233	-0.726280	0.337654	-0.253770	-0.463442	0.427021	0.186265	0.753778
12700	7.937901	-0.408342	5.639581	0.171739	0.031778	-0.025848	-0.726245	0.334794	-0.256716	-0.464523	0.424907	0.188759	0.753686
12701	8.006888	-0.272358	5.581811	0.270416	0.032637	-0.017415	-0.725668	0.330161	-0.260752	-0.466564	0.421865	0.192819	0.753106
12702	8.621682	0.100120	6.105607	0.326711	-0.050321	-0.005542	-0.724190	0.328416	-0.263424	-0.468967	0.419589	0.198257	0.751472
12703	8.279101	-0.302928	5.720368	0.242576	0.015282	-0.017336	-0.725231	0.327732	-0.264743	-0.470670	0.417029	0.202078	0.750814
12704	8.161169	-0.562809	5.385248	0.154062	0.023416	-0.042344	-0.727046	0.323872	-0.266382	-0.471345	0.415098	0.204529	0.750796
12705	8.069753	-0.797689	5.403386	0.133798	0.002147	-0.014423	-0.726750	0.319485	-0.268310	-0.472115	0.413770	0.206819	0.750418
12706	8.113594	-0.756345	5.582141	0.128397	0.030920	0.042375	-0.727513	0.320076	-0.271970	-0.473877	0.412311	0.208111	0.749753
12707	8.107164	-0.589704	5.664566	0.183047	0.066626	0.077190	-0.728048	0.321167	-0.271419	-0.476687	0.409923	0.209767	0.748820
12708	7.801621	-0.416488	5.603871	0.144300	0.071058	0.044103	-0.727484	0.320953	-0.275893	-0.478759	0.407711	0.210893	0.748389
12709	7.664815	-0.537472	5.455186	-0.006312	0.077755	0.027979	-0.726030	0.322641	-0.277314	-0.479323	0.406747	0.210007	0.748801
12710	7.731335	-0.801115	5.537064	-0.078291	0.049226	-0.012850	-0.726545	0.323765	-0.279258	-0.478641	0.406749	0.208477	0.749664
12711	7.755185	-0.886208	5.530459	-0.137306	0.021703	-0.012743	-0.725509	0.324858	-0.277668	-0.477298	0.407708	0.206483	0.750550
12712	7.983833	-0.861393	5.743451	-0.155290	0.031513	0.030985	-0.725271	0.327873	-0.275903	-0.476560	0.408888	0.203604	0.751163
12713	8.104646	-0.976024	5.918207	-0.175641	0.022521	0.051985	-0.725035	0.331719	-0.274384	-0.475877	0.410458	0.200481	0.751580
12714	8.046117	-1.004287	5.885258	-0.210996	0.004047	0.024117	-0.723084	0.334060	-0.272513	-0.474458	0.412542	0.197079	0.752236
12715	7.773196	-1.122695	5.609002	-0.226230	0.014182	-0.047367	-0.723243	0.335820	-0.269982	-0.471820	0.414311	0.194071	0.753703
12716	7.791926	-1.246846	5.626172	-0.184388	0.008323	-0.030045	-0.724323	0.338682	-0.268079	-0.469805	0.415851	0.191467	0.754780
12717	7.954205	-1.360913	5.717653	-0.091651	-0.007366	0.027247	-0.722901	0.339488	-0.265184	-0.469326	0.416959	0.190047	0.754825
12718	7.866787	-1.326313	5.729850	0.003582	-0.012376	0.076657	-0.722530	0.342923	-0.263805	-0.470386	0.417451	0.189576	0.754011
12719	7.830943	-1.202767	5.780864	0.073913	0.005532	0.124459	-0.721079	0.343358	-0.264332	-0.472810	0.417175	0.189701	0.752615
12720	7.850984	-1.098837	5.806094	0.130284	-0.005638	0.139956	-0.721335	0.345864	-0.266382	-0.475887	0.416608	0.190538	0.750776
12721	7.909413	-1.094469	5.804807	0.095200	0.010193	0.148834	-0.720010	0.347833	-0.268323	-0.478866	0.416141	0.190724	0.749091
12722	7.865029	-1.195984	5.799544	0.089246	0.039247	0.138471	-0.717242	0.350362	-0.269737	-0.481743	0.415275	0.190525	0.747777
12723	7.801432	-1.258238	5.771070	0.067576	0.019022	0.104455	-0.714987	0.353462	-0.273107	-0.483859	0.414763	0.190568	0.746684
12724	7.786911	-1.248195	5.752178	0.048618	0.001525	0.114924	-0.714601	0.356228	-0.273318	-0.485901	0.414755	0.190322	0.745423
12725	7.855015	-1.239856	5.823364	0.056670	-0.023653	0.100011	-0.711969	0.357916	-0.273829	-0.487698	0.414962	0.190641	0.744052
12726	7.957048	-1.281324	5.762304	0.036950	-0.026501	0.068679	-0.711864	0.360928	-0.271931	-0.488838	0.415308	0.190874	0.743051
12727	7.898785	-1.258888	5.754284	0.037423	-0.019151	0.047753	-0.711468	0.363293	-0.273201	-0.489715	0.415435	0.191289	0.742295
12728	7.923231	-1.244262	5.729714	0.051466	-0.025815	0.021527	-0.711990	0.361769	-0.273096	-0.490276	0.415446	0.192121	0.741703
12729	7.994115	-1.205164	5.651151	0.058214	-0.022233	0.012801	-0.711342	0.362314	-0.272039	-0.490794	0.415283	0.193163	0.741181
12730	7.967567	-1.170749	5.632884	0.058394	0.002283	0.010246	-0.710546	0.361498	-0.272323	-0.491347	0.414768	0.193913	0.740907
12731	7.943372	-1.137103	5.682348	0.038322	0.003229	-0.037674	-0.712381	0.361355	-0.273364	-0.491049	0.414229	0.194830	0.741166
12732	7.918746	-1.185547	5.691913	0.015978	0.010359	-0.035843	-0.712507	0.359419	-0.273138	-0.490596	0.413831	0.195252	0.741577
12733	7.916558	-1.132721	5.745985	-0.006972	0.017921	-0.060183	-0.713413	0.356798	-0.273840	-0.489646	0.413430	0.195536	0.742353
12734	7.889689	-1.147220	5.760927	-0.012600	0.021174	-0.042715	-0.714079	0.355670	-0.272413	-0.488887	0.413126	0.195480	0.743037
12735	7.880026	-1.135004	5.761324	-0.005002	0.003647	-0.042790	-0.714065	0.355414	-0.273994	-0.488157	0.412984	0.195784	0.743515
12736	7.865422	-1.132616	5.776224	0.007259	-0.010653	-0.028912	-0.715911	0.354282	-0.273215	-0.487655	0.413010	0.196227	0.743714
12737	7.794650	-1.147711	5.879340	0.036458	-0.021295	-0.032525	-0.714984	0.353328	-0.273372	-0.487327	0.412868	0.197298	0.743725
12738	7.704782	-1.117838	5.881841	0.048994	-0.063299	-0.032698	-0.716305	0.350533	-0.271580	-0.486903	0.413254	0.198905	0.743360
