# Supplementary material for: Identification of Haptic Based Guiding Using Hard Reins
Source: PLoS One. 2015 Jul 22;10(7):e0132020. doi: 10.1371/journal.pone.0132020 (PMC4511788; doi:10.1371/journal.pone.0132020)
Supplement: S2 File — (ZIP) [file pone.0132020.s002.zip › MotionData2/Subject10/T3/fh3.txt]

// Start Time: 0
// Sample rate: 25.0Hz
// Scenario: 4.9
// Firmware Version: 2.6.1
Counter	Acc_X	Acc_Y	Acc_Z	Gyr_X	Gyr_Y	Gyr_Z	Mag_X	Mag_Y	Mag_Z	Quat_w	Quat_x	Quat_y	Quat_z
11940	-2.861648	-0.008643	9.223075	0.056450	-0.016764	0.034657	-0.016669	-0.405531	-0.793896	-0.292563	0.147036	-0.047398	-0.943685
11941	-2.899828	0.049833	9.373068	0.092249	-0.025506	0.026095	-0.016395	-0.408533	-0.792899	-0.292385	0.145882	-0.049039	-0.943835
11942	-2.899540	0.088458	9.421572	0.047576	-0.028991	0.009902	-0.017704	-0.407845	-0.791971	-0.293270	0.144918	-0.049911	-0.943663
11943	-2.938369	0.060004	9.455222	0.015447	-0.013212	-0.004368	-0.017819	-0.410298	-0.792508	-0.293431	0.144471	-0.050083	-0.943673
11944	-2.977403	0.004905	9.426088	0.004809	-0.000905	-0.022023	-0.017823	-0.409616	-0.792501	-0.294674	0.144323	-0.050205	-0.943301
11945	-2.946043	0.002137	9.387337	-0.030913	-0.014873	-0.039967	-0.019661	-0.407289	-0.791936	-0.295375	0.144156	-0.049382	-0.943151
11946	-2.875891	0.020770	9.367722	-0.050666	-0.014932	-0.024267	-0.019671	-0.405380	-0.792175	-0.296400	0.144080	-0.048351	-0.942894
11947	-2.880339	0.073746	9.377981	-0.029128	-0.007899	-0.036409	-0.019411	-0.404972	-0.792561	-0.297033	0.144027	-0.047611	-0.942741
11948	-2.839213	0.085390	9.358536	0.006670	0.009593	-0.032569	-0.018884	-0.405247	-0.793989	-0.298405	0.144080	-0.047790	-0.942291
11949	-2.918942	0.078784	9.354342	0.003000	0.006946	-0.013197	-0.019661	-0.406607	-0.792960	-0.298677	0.144090	-0.047813	-0.942202
11950	-2.991652	0.040843	9.344920	0.001161	-0.013168	-0.007982	-0.019412	-0.404699	-0.792945	-0.299602	0.143723	-0.047825	-0.941963
11951	-2.975350	-0.045617	9.425490	0.001185	0.002570	-0.011474	-0.019543	-0.403744	-0.794222	-0.299842	0.143665	-0.047792	-0.941898
11952	-2.963438	-0.069614	9.473173	0.006561	0.000816	-0.014975	-0.019279	-0.404836	-0.793335	-0.300830	0.143539	-0.047957	-0.941593
11953	-2.958419	-0.040984	9.410979	-0.014897	0.006072	-0.015107	-0.019282	-0.404700	-0.792818	-0.301090	0.143650	-0.047626	-0.941510
11954	-2.895281	0.011243	9.348555	-0.029206	0.015679	-0.011659	-0.018749	-0.405793	-0.794383	-0.301887	0.144017	-0.047216	-0.941219
11955	-2.842068	0.025161	9.317016	-0.039905	-0.000929	-0.024146	-0.017583	-0.404435	-0.794902	-0.302251	0.144153	-0.046345	-0.941125
11956	-2.899588	0.083487	9.368647	-0.032773	0.013057	-0.015203	-0.018634	-0.403067	-0.794615	-0.303109	0.144497	-0.045843	-0.940821
11957	-2.938781	0.002301	9.459369	-0.007855	0.012995	0.011406	-0.018123	-0.401434	-0.794220	-0.302882	0.144667	-0.045766	-0.940872
11958	-2.970665	-0.064968	9.401196	0.024424	0.025300	0.001109	-0.018113	-0.403206	-0.794238	-0.303525	0.144882	-0.046452	-0.940598
11959	-2.968436	-0.089197	9.348031	-0.011400	0.023532	0.009649	-0.016553	-0.402532	-0.794770	-0.303312	0.145277	-0.046364	-0.940610
11960	-2.936931	-0.072638	9.338337	-0.009543	0.025308	-0.004436	-0.015771	-0.402810	-0.794269	-0.303993	0.145702	-0.046401	-0.940322
11961	-2.985214	-0.072201	9.357984	-0.000612	0.014820	-0.004394	-0.016027	-0.403626	-0.794273	-0.304085	0.145884	-0.046419	-0.940264
11962	-3.001888	-0.040761	9.372907	-0.013134	0.021816	-0.003568	-0.015643	-0.402401	-0.794396	-0.304714	0.146265	-0.046366	-0.940003
11963	-2.997154	-0.055126	9.406344	-0.041726	0.014828	-0.015262	-0.015637	-0.402673	-0.795558	-0.304889	0.146710	-0.045580	-0.939916
11964	-2.949044	-0.079626	9.381617	-0.034575	0.020063	-0.011685	-0.014484	-0.399680	-0.795160	-0.305569	0.147200	-0.045083	-0.939642
11965	-3.016545	-0.064682	9.377564	0.002064	0.016572	-0.002596	-0.014218	-0.400500	-0.795172	-0.305634	0.147400	-0.045167	-0.939586
11966	-3.103260	-0.035173	9.369040	-0.014905	0.020106	-0.007961	-0.014087	-0.400227	-0.795944	-0.306293	0.147767	-0.045051	-0.939319
11967	-3.072168	-0.074132	9.291425	-0.018578	0.014814	0.013125	-0.013316	-0.398869	-0.795169	-0.306001	0.148054	-0.044787	-0.939381
11968	-3.043248	-0.081595	9.283880	0.020861	0.013980	-0.002462	-0.013832	-0.399684	-0.795298	-0.306704	0.148080	-0.045328	-0.939122
11969	-2.997430	-0.091420	9.333837	0.026161	0.013051	0.010774	-0.013311	-0.400233	-0.794410	-0.306591	0.148065	-0.045887	-0.939134
11970	-3.016619	-0.074368	9.355826	0.033271	0.006035	0.018740	-0.012520	-0.401600	-0.795079	-0.306986	0.147843	-0.046682	-0.939001
11971	-2.953479	-0.022105	9.305418	0.090545	0.009541	0.019163	-0.012770	-0.403916	-0.794196	-0.306908	0.147357	-0.048453	-0.939013
11972	-2.996487	0.040807	9.320930	0.101225	-0.002719	0.028034	-0.012621	-0.407189	-0.794230	-0.307362	0.146540	-0.050500	-0.938885
11973	-3.106591	0.171909	9.443542	0.069019	0.003406	0.026116	-0.013257	-0.411277	-0.791942	-0.307093	0.146063	-0.051857	-0.938973
11974	-3.118765	0.157589	9.448288	-0.000723	-0.004455	0.013243	-0.013647	-0.411002	-0.792449	-0.307502	0.145853	-0.051931	-0.938868
11975	-3.107492	0.046772	9.415677	-0.025726	0.013056	0.007812	-0.014951	-0.410176	-0.793452	-0.307288	0.146163	-0.051519	-0.938912
11976	-3.042723	-0.011537	9.388014	-0.009651	0.007786	0.013167	-0.015217	-0.409630	-0.792798	-0.307520	0.146246	-0.051479	-0.938826
11977	-3.001174	0.060128	9.335611	-0.004251	0.000802	0.006135	-0.014055	-0.407591	-0.793311	-0.307414	0.146198	-0.051388	-0.938873
11978	-2.914088	0.085638	9.248642	0.008284	0.002546	0.007094	-0.013786	-0.409911	-0.791792	-0.307895	0.146074	-0.051647	-0.938720
11979	-2.957327	0.117198	9.234960	-0.000613	-0.000915	-0.004418	-0.013399	-0.408958	-0.792432	-0.307999	0.145979	-0.051585	-0.938704
11980	-3.015354	0.103493	9.324217	0.006575	0.006102	-0.011377	-0.014167	-0.410589	-0.793467	-0.308929	0.145945	-0.051796	-0.938392
11981	-3.001140	0.062746	9.405331	0.010101	-0.000934	-0.004342	-0.013655	-0.410048	-0.791924	-0.309063	0.145783	-0.051937	-0.938366
11982	-2.977154	0.040876	9.392857	0.006519	-0.000941	-0.003498	-0.014174	-0.410181	-0.792304	-0.309802	0.145612	-0.052119	-0.938138
11983	-2.986233	0.122638	9.367441	0.019028	0.009550	0.004581	-0.015730	-0.411400	-0.792164	-0.309783	0.145580	-0.052519	-0.938127
11984	-2.991019	0.129781	9.331518	0.006566	0.006088	-0.009617	-0.015727	-0.412354	-0.791400	-0.310640	0.145546	-0.052729	-0.937837
11985	-3.087953	0.077892	9.418269	-0.001419	-0.000857	-0.029070	-0.014292	-0.412362	-0.792195	-0.311203	0.145483	-0.052585	-0.937669
11986	-3.030565	-0.001806	9.455307	-0.018476	0.009582	-0.015092	-0.015087	-0.410722	-0.791007	-0.311984	0.145681	-0.052315	-0.937393
11987	-2.996750	0.002475	9.368554	-0.000556	0.002608	-0.020281	-0.014041	-0.410181	-0.792950	-0.312382	0.145670	-0.052229	-0.937267
11988	-2.965068	0.045335	9.308696	-0.004129	0.006105	-0.018531	-0.014566	-0.410179	-0.791912	-0.313246	0.145719	-0.052193	-0.936973
11989	-2.967098	0.098328	9.330951	-0.022029	-0.002650	-0.020445	-0.013258	-0.410731	-0.792452	-0.313590	0.145742	-0.051672	-0.936884
11990	-2.926455	0.042620	9.305928	-0.018463	-0.007909	-0.018699	-0.014046	-0.409909	-0.791917	-0.314519	0.145614	-0.051293	-0.936613
11991	-2.919361	0.020993	9.329650	-0.022031	0.006081	-0.017800	-0.014306	-0.409362	-0.793067	-0.314804	0.145795	-0.050831	-0.936514
11992	-3.006060	0.050693	9.383607	0.004805	0.009599	-0.016679	-0.014052	-0.408546	-0.792547	-0.315721	0.145848	-0.051000	-0.936188
11993	-2.948078	0.055064	9.387963	0.002957	-0.013183	-0.010624	-0.014177	-0.409090	-0.793195	-0.315964	0.145501	-0.050908	-0.936165
11994	-2.928786	0.052435	9.363735	-0.000601	0.009559	-0.007930	-0.013652	-0.410184	-0.792441	-0.316739	0.145576	-0.051007	-0.935886
11995	-2.938499	0.045252	9.349319	0.004744	-0.018427	-0.010634	-0.013395	-0.409094	-0.793207	-0.316993	0.145117	-0.050914	-0.935876
11996	-2.952939	0.050322	9.397563	0.002977	0.002566	-0.010566	-0.014442	-0.409362	-0.791390	-0.317779	0.145044	-0.051019	-0.935615
11997	-2.938670	0.021217	9.353849	-0.002338	0.006093	-0.020294	-0.015223	-0.409085	-0.791891	-0.318168	0.145096	-0.050921	-0.935480
11998	-3.006189	0.033756	9.349770	-0.016724	0.000827	-0.006297	-0.014175	-0.410045	-0.792174	-0.318853	0.145111	-0.050664	-0.935259
11999	-2.972476	0.021437	9.339725	-0.022980	0.011313	-0.004554	-0.014051	-0.408955	-0.792165	-0.318882	0.145377	-0.050260	-0.935229
12000	-2.895603	-0.034399	9.364854	-0.036399	0.009537	-0.006456	-0.014969	-0.407041	-0.793421	-0.319456	0.145683	-0.049684	-0.935016
12001	-2.933833	0.021282	9.387452	-0.000713	0.006002	0.014962	-0.012892	-0.406507	-0.792416	-0.319191	0.145685	-0.049717	-0.935105
12002	-2.996328	0.060311	9.407664	0.004706	0.009541	0.004466	-0.012754	-0.407325	-0.793199	-0.319714	0.145716	-0.049946	-0.934909
12003	-3.030803	-0.035445	9.464535	0.002917	-0.007067	-0.002667	-0.012752	-0.407734	-0.793203	-0.319802	0.145469	-0.049913	-0.934919
12004	-2.997142	-0.054979	9.454408	0.002878	-0.000975	0.007915	-0.013535	-0.407321	-0.793445	-0.320140	0.145318	-0.050032	-0.934821
12005	-2.992056	-0.016758	9.382710	-0.003342	0.006049	0.002616	-0.013659	-0.408002	-0.793965	-0.320098	0.145351	-0.049979	-0.934833
12006	-2.962599	0.052567	9.320773	0.002953	0.016558	0.000944	-0.013531	-0.407730	-0.793707	-0.320538	0.145535	-0.050189	-0.934642
12007	-2.899993	0.030256	9.262302	-0.000629	0.009552	0.000871	-0.013924	-0.407319	-0.793697	-0.320532	0.145617	-0.050207	-0.934631
12008	-2.948404	0.011585	9.324986	0.024354	-0.006211	0.009817	-0.014445	-0.407316	-0.793947	-0.320925	0.145227	-0.050702	-0.934530
12009	-3.025403	0.046123	9.412559	0.020770	0.009533	0.013401	-0.013662	-0.407593	-0.793961	-0.320747	0.145159	-0.051158	-0.934577
12010	-2.967410	0.052825	9.392910	0.016306	0.002527	0.009802	-0.014679	-0.412632	-0.792707	-0.321178	0.144979	-0.051569	-0.934434
12011	-2.957370	0.107901	9.340589	0.026061	-0.002759	0.029250	-0.014156	-0.413044	-0.792719	-0.320731	0.144628	-0.052094	-0.934613
12012	-3.010321	0.130093	9.384557	0.067237	-0.011474	0.021607	-0.013512	-0.412093	-0.792075	-0.321019	0.143852	-0.053388	-0.934560
12013	-2.986779	0.045732	9.383384	0.027871	-0.000120	0.023980	-0.016113	-0.413580	-0.790762	-0.320672	0.143544	-0.053951	-0.934695
12014	-2.929259	-0.012601	9.329349	-0.004270	-0.000100	0.009620	-0.015064	-0.414812	-0.790790	-0.321009	0.143448	-0.053952	-0.934594
12015	-2.972167	0.064711	9.335414	-0.014975	-0.014067	-0.001054	-0.015071	-0.412357	-0.792827	-0.321022	0.143183	-0.053549	-0.934653
12016	-2.976662	0.110531	9.364817	-0.025624	-0.006160	-0.018717	-0.015603	-0.411674	-0.790751	-0.321807	0.143144	-0.053026	-0.934419
12017	-2.957231	0.127155	9.345615	-0.038166	-0.002677	-0.013511	-0.016518	-0.410305	-0.791884	-0.321974	0.143255	-0.052230	-0.934389
12018	-2.967188	0.086267	9.318797	-0.016715	-0.002675	-0.008072	-0.014945	-0.411949	-0.792310	-0.322676	0.143207	-0.051942	-0.934170
12019	-2.918950	0.078681	9.320697	0.002028	-0.000959	0.002629	-0.014956	-0.410723	-0.791009	-0.322654	0.143075	-0.051957	-0.934197
12020	-2.983877	0.113117	9.405761	-0.000701	-0.002726	0.009676	-0.016512	-0.410850	-0.792791	-0.323030	0.142907	-0.052012	-0.934090
12021	-3.020049	0.118335	9.446985	0.002870	0.006893	0.013273	-0.017293	-0.410572	-0.793549	-0.322803	0.142906	-0.052130	-0.934162
12022	-2.991613	0.045711	9.364201	-0.004304	0.006014	0.018483	-0.016777	-0.410167	-0.792651	-0.322969	0.142917	-0.052195	-0.934099
12023	-3.006152	0.040794	9.292176	0.001033	0.006015	0.027339	-0.017298	-0.409755	-0.793284	-0.322474	0.142901	-0.052314	-0.934266
12024	-3.020605	0.045703	9.287552	-0.000775	0.003386	0.030846	-0.015981	-0.412215	-0.793585	-0.322571	0.142818	-0.052486	-0.934235
12025	-2.972137	0.065079	9.455572	0.013524	0.000719	0.029164	-0.017557	-0.410845	-0.792002	-0.322084	0.142624	-0.052809	-0.934415
12026	-3.015450	0.084761	9.489815	-0.000722	0.007753	0.015003	-0.018595	-0.410565	-0.793530	-0.322287	0.142650	-0.052937	-0.934334
12027	-2.954902	0.112920	9.415121	-0.029341	0.014739	0.016571	-0.017424	-0.411527	-0.791624	-0.321897	0.143007	-0.052516	-0.934438
12028	-2.909021	0.117041	9.306634	-0.018553	0.013022	0.007822	-0.016774	-0.411531	-0.791248	-0.322262	0.143249	-0.052337	-0.934285
12029	-2.957168	0.136702	9.321693	0.006494	-0.000952	0.004447	-0.017564	-0.409618	-0.791990	-0.322217	0.143094	-0.052455	-0.934317
12030	-2.955188	0.074316	9.373827	0.013662	0.000797	0.000966	-0.017281	-0.412481	-0.793826	-0.322777	0.142908	-0.052774	-0.934134
12031	-3.006108	0.043522	9.397943	0.013705	0.006078	-0.007817	-0.017285	-0.412072	-0.793307	-0.322975	0.142852	-0.053035	-0.934060
12032	-2.996271	0.067584	9.426972	-0.009609	-0.000958	0.000800	-0.018338	-0.411523	-0.790838	-0.323428	0.142787	-0.052901	-0.933921
12033	-2.942874	0.107891	9.374107	-0.050777	0.002514	0.005793	-0.019118	-0.410154	-0.793518	-0.323190	0.143067	-0.051975	-0.934012
12034	-2.898908	0.179581	9.336102	-0.006079	-0.006247	0.013139	-0.017827	-0.409071	-0.792238	-0.323430	0.142868	-0.051908	-0.933963
12035	-2.898678	0.213118	9.293230	0.058300	-0.004497	0.024196	-0.019378	-0.410562	-0.793003	-0.323166	0.142287	-0.053036	-0.934080
12036	-2.893735	0.227642	9.336610	0.083282	-0.011530	0.036690	-0.019756	-0.414105	-0.790842	-0.323238	0.141384	-0.054671	-0.934098
12037	-2.957146	0.139158	9.338543	0.063587	0.005967	0.043660	-0.021179	-0.415460	-0.791478	-0.322611	0.140941	-0.056025	-0.934301
12038	-3.010648	0.084400	9.384034	0.034973	0.005980	0.038168	-0.021678	-0.419002	-0.792020	-0.322513	0.140672	-0.056877	-0.934324
12039	-3.015562	0.072428	9.388744	0.004692	0.027030	0.013350	-0.021946	-0.418047	-0.791492	-0.322263	0.141042	-0.057177	-0.934336
12040	-2.981566	0.098676	9.407978	-0.026612	0.018270	0.007798	-0.021687	-0.419003	-0.789444	-0.322556	0.141433	-0.056873	-0.934195
12041	-3.015274	0.111061	9.439651	-0.047129	0.013055	-0.008220	-0.021440	-0.415732	-0.790961	-0.322579	0.141903	-0.056050	-0.934165
12042	-2.995752	0.141961	9.370149	-0.057860	0.013059	-0.007415	-0.020263	-0.416010	-0.792012	-0.323032	0.142419	-0.055080	-0.933988
12043	-2.957051	0.151300	9.377131	-0.057885	-0.002706	-0.006601	-0.020277	-0.413557	-0.791730	-0.323011	0.142664	-0.053960	-0.934023
12044	-2.930086	0.208722	9.348722	-0.007781	0.006045	-0.002675	-0.019251	-0.410836	-0.791590	-0.323472	0.142724	-0.053886	-0.933859
12045	-2.985714	0.194808	9.375476	0.020767	0.000777	0.013388	-0.018987	-0.410563	-0.793266	-0.323296	0.142501	-0.054322	-0.933928
12046	-2.976243	0.166116	9.454366	0.027840	-0.001028	0.029284	-0.020283	-0.412466	-0.791977	-0.323242	0.142165	-0.054954	-0.933961
12047	-2.961970	0.137063	9.427475	0.006317	-0.010677	0.037894	-0.020795	-0.414099	-0.791857	-0.322580	0.141794	-0.055117	-0.934237
12048	-2.976377	0.151312	9.331639	0.026009	-0.001031	0.041607	-0.020408	-0.413692	-0.791343	-0.322277	0.141456	-0.055748	-0.934355
12049	-2.937748	0.150995	9.326496	0.068936	-0.001040	0.046314	-0.020131	-0.416693	-0.791119	-0.321622	0.140852	-0.057168	-0.934586
12050	-2.840986	0.176635	9.306732	0.054641	-0.002808	0.041774	-0.022458	-0.419680	-0.791371	-0.321428	0.140293	-0.058327	-0.934666
12051	-2.867129	0.232405	9.389303	0.099458	-0.001012	0.022739	-0.023230	-0.421584	-0.790992	-0.321298	0.139513	-0.060249	-0.934705
12052	-2.855090	0.227516	9.393950	0.137909	-0.004515	0.026526	-0.023612	-0.424583	-0.788568	-0.321566	0.138405	-0.062901	-0.934603
12053	-2.874136	0.266072	9.370526	0.147805	-0.017592	0.011585	-0.023715	-0.430309	-0.786947	-0.321796	0.137011	-0.065584	-0.934545
12054	-2.849777	0.294845	9.404290	0.164026	-0.014918	-0.013843	-0.024608	-0.435350	-0.784020	-0.322941	0.135583	-0.068550	-0.934145
12055	-2.897421	0.386493	9.367305	0.042473	-0.014867	-0.041130	-0.026284	-0.438613	-0.783769	-0.323863	0.134987	-0.069132	-0.933869
12056	-2.854089	0.367031	9.405157	0.017558	-0.010449	-0.071273	-0.024452	-0.440395	-0.783299	-0.325698	0.134664	-0.069237	-0.933270
12057	-2.898008	0.302504	9.426422	-0.005680	-0.024420	-0.082067	-0.025485	-0.441889	-0.783427	-0.327267	0.134257	-0.068739	-0.932816
12058	-2.800953	0.369035	9.409528	-0.021652	-0.018263	-0.108612	-0.025470	-0.443661	-0.784991	-0.329687	0.134096	-0.067959	-0.932044
12059	-2.747838	0.370789	9.332191	-0.030503	-0.012973	-0.126295	-0.024451	-0.440395	-0.783686	-0.331996	0.134119	-0.066949	-0.931294
12060	-2.809932	0.467389	9.305000	-0.089563	-0.012974	-0.123161	-0.022607	-0.441903	-0.787077	-0.334501	0.134526	-0.064899	-0.930484
12061	-2.563895	0.431882	9.331306	-0.055596	-0.027046	-0.121284	-0.022099	-0.439315	-0.787575	-0.336662	0.134432	-0.063344	-0.929825
12062	-2.578091	0.470650	9.389548	-0.025253	-0.056813	-0.114110	-0.022244	-0.436451	-0.788189	-0.339094	0.133589	-0.062201	-0.929140
12063	-2.641025	0.447253	9.442691	-0.141488	-0.065535	-0.136124	-0.024333	-0.434530	-0.789685	-0.341342	0.133361	-0.058756	-0.928573
12064	-2.464139	0.198046	9.404656	-0.143320	-0.072591	-0.129217	-0.025265	-0.429616	-0.791942	-0.343688	0.133047	-0.055261	-0.927967
12065	-2.217991	0.179255	9.392705	0.090957	-0.112893	-0.109229	-0.027223	-0.430289	-0.789600	-0.346099	0.130281	-0.055864	-0.927427
12066	-2.486653	0.426643	9.388254	0.062243	-0.144349	-0.098846	-0.030328	-0.434499	-0.788564	-0.348423	0.127192	-0.055756	-0.926992
12067	-2.423045	0.550459	9.144014	-0.424279	-0.174961	-0.147431	-0.033358	-0.427120	-0.790637	-0.350273	0.126881	-0.046293	-0.926859
12068	-2.764258	-0.252847	9.832214	-0.130630	-0.114435	-0.191850	-0.035626	-0.414699	-0.795377	-0.353728	0.125765	-0.042572	-0.925877
12069	-2.512865	-0.546296	9.672874	0.742493	-0.088080	-0.151158	-0.038942	-0.429270	-0.791863	-0.358446	0.118823	-0.055285	-0.924306
12070	-2.373868	-0.016050	9.617694	1.015941	-0.088230	-0.071555	-0.041422	-0.458983	-0.779105	-0.362276	0.109880	-0.073228	-0.922670
12071	-2.286699	0.699373	9.428114	0.742234	-0.098775	-0.083157	-0.043091	-0.491970	-0.769740	-0.365563	0.102609	-0.085983	-0.921109
12072	-2.533121	1.346643	9.694811	0.105292	-0.179321	-0.134592	-0.045751	-0.509273	-0.763042	-0.368756	0.098670	-0.086326	-0.920234
12073	-2.755582	0.948274	10.194395	-0.114463	-0.161708	-0.222510	-0.048508	-0.505987	-0.761938	-0.372915	0.096744	-0.082576	-0.919106
12074	-2.181981	0.467115	10.030118	-0.148400	-0.160065	-0.234473	-0.051519	-0.502153	-0.763659	-0.377292	0.095207	-0.078179	-0.917864
12075	-1.971673	0.169119	9.851855	-0.057332	-0.150549	-0.185431	-0.056490	-0.495307	-0.768413	-0.380840	0.092982	-0.075583	-0.916844
12076	-2.212392	0.278598	9.648525	0.049984	-0.105856	-0.154428	-0.055969	-0.496129	-0.767269	-0.383992	0.090809	-0.075382	-0.915763
12077	-2.193814	0.852997	9.568458	0.246706	-0.070901	-0.112221	-0.056314	-0.506217	-0.764013	-0.386619	0.087607	-0.079090	-0.914656
12078	-2.178704	0.957070	9.036038	0.262972	-0.049758	-0.126096	-0.056394	-0.517398	-0.759999	-0.389560	0.084774	-0.083273	-0.913303
12079	-2.288954	1.068829	9.124785	-0.055516	-0.095276	-0.149676	-0.058069	-0.521206	-0.758981	-0.392376	0.083548	-0.081226	-0.912394
12080	-2.377579	0.829208	9.185275	-0.047396	-0.100461	-0.169045	-0.058735	-0.518203	-0.759714	-0.395669	0.082272	-0.079271	-0.911259
12081	-2.193233	0.274353	9.095602	-0.168223	-0.111904	-0.164847	-0.060170	-0.517513	-0.760201	-0.398590	0.081684	-0.075006	-0.910400
12082	-2.147110	-0.042183	9.514508	-0.211342	-0.105949	-0.138792	-0.060981	-0.509873	-0.763979	-0.401134	0.081552	-0.070073	-0.909687
12083	-2.155422	-0.202228	9.849172	-0.182901	-0.093840	-0.103332	-0.062572	-0.503455	-0.766469	-0.402871	0.081344	-0.065734	-0.909262
12084	-2.280564	0.182199	10.195909	-0.187521	-0.076456	-0.073234	-0.063501	-0.498950	-0.768730	-0.404197	0.081469	-0.061574	-0.908953
12085	-2.158329	0.388489	10.331799	-0.152644	-0.055533	-0.065852	-0.067829	-0.492382	-0.770920	-0.405240	0.081677	-0.058144	-0.908696
12086	-1.829865	0.413516	9.915922	-0.029052	-0.020498	-0.070196	-0.066919	-0.491296	-0.772083	-0.406606	0.081536	-0.057314	-0.908151
12087	-1.756786	0.526198	9.200467	-0.011127	-0.001161	-0.050593	-0.066665	-0.490070	-0.772203	-0.407535	0.081558	-0.056927	-0.907757
12088	-1.822292	0.155347	8.874756	-0.140884	-0.043098	-0.051740	-0.067587	-0.488156	-0.772428	-0.408465	0.081894	-0.053917	-0.907493
12089	-1.721849	-0.316875	8.854042	-0.211779	-0.064223	-0.013688	-0.069702	-0.481328	-0.774391	-0.408462	0.082379	-0.049412	-0.907706
12090	-1.700612	-0.402073	9.359931	-0.079802	-0.099470	0.059368	-0.071420	-0.475046	-0.777653	-0.407536	0.081078	-0.047232	-0.908355
12091	-1.408471	-0.089607	10.045881	0.027261	-0.105041	0.107672	-0.076117	-0.473930	-0.777057	-0.405755	0.078745	-0.046895	-0.909375
12092	-1.175522	0.063259	10.295550	0.095107	-0.075483	0.144357	-0.078708	-0.476916	-0.776017	-0.403464	0.076380	-0.048218	-0.910526
12093	-1.041864	0.512708	10.544679	0.127323	-0.033590	0.150958	-0.083909	-0.479343	-0.774417	-0.400972	0.074445	-0.050326	-0.911672
12094	-1.128268	0.596489	10.195537	0.145484	0.061059	0.130335	-0.085450	-0.484516	-0.772125	-0.398814	0.074177	-0.053637	-0.912452
12095	-1.051100	0.603529	9.548522	0.113527	0.124209	0.110938	-0.083459	-0.491343	-0.771836	-0.396856	0.075224	-0.056695	-0.913035
12096	-1.225405	0.546532	9.340302	-0.006224	0.156686	0.094367	-0.080453	-0.492995	-0.772283	-0.395009	0.077944	-0.057942	-0.913529
12097	-2.160083	0.151984	10.059949	-0.015383	0.168120	0.122724	-0.076558	-0.490289	-0.773346	-0.392580	0.080800	-0.059009	-0.914259
12098	-3.233404	-0.009340	9.620380	0.034697	0.196485	0.148163	-0.072902	-0.491535	-0.773928	-0.389757	0.083861	-0.061400	-0.915034
12099	-2.719603	0.269379	9.273108	0.102695	0.219128	0.166274	-0.068079	-0.492652	-0.773496	-0.386646	0.086753	-0.065117	-0.915827
12100	-1.681369	0.263838	9.321761	0.045358	0.178543	0.168920	-0.062463	-0.495954	-0.772581	-0.383490	0.089365	-0.067599	-0.916722
12101	-1.789498	0.671455	9.430713	-0.001117	0.161072	0.151889	-0.059080	-0.495291	-0.772883	-0.380519	0.091993	-0.068930	-0.917601
12102	-1.861354	1.440394	9.034051	0.054585	0.086064	0.094935	-0.058026	-0.498024	-0.771895	-0.378855	0.092939	-0.070741	-0.918056
12103	-1.976297	1.573601	9.046185	-0.111538	-0.017851	-0.000875	-0.057254	-0.495573	-0.773300	-0.378716	0.093301	-0.068470	-0.918249
12104	-3.303948	0.920468	9.927258	-0.208085	-0.111988	-0.074811	-0.058837	-0.490656	-0.775289	-0.379998	0.092833	-0.063645	-0.918114
12105	-3.417217	0.604688	10.186541	-0.186545	-0.084837	-0.090453	-0.061991	-0.483821	-0.778396	-0.381438	0.092717	-0.059374	-0.917814
12106	-2.811389	0.238888	10.078583	-0.164992	-0.027231	-0.090341	-0.062798	-0.478362	-0.780005	-0.382980	0.093494	-0.055956	-0.917308
12107	-1.791339	0.416335	9.362912	-0.058491	0.010212	-0.065012	-0.061509	-0.473869	-0.783459	-0.384072	0.094122	-0.054811	-0.916856
12108	-1.674638	0.543825	8.882754	0.028267	0.007629	-0.045001	-0.060990	-0.473599	-0.783206	-0.385124	0.094004	-0.055292	-0.916398
12109	-1.686561	0.900058	8.949432	0.012173	-0.024739	-0.056616	-0.060191	-0.476739	-0.783249	-0.386229	0.093413	-0.055212	-0.915999
12110	-1.941612	1.013730	9.294178	0.056972	-0.039539	-0.083567	-0.058891	-0.477701	-0.780959	-0.388170	0.092245	-0.055790	-0.915261
12111	-2.078735	1.064792	9.913540	0.055378	-0.030747	-0.140785	-0.059658	-0.480697	-0.780204	-0.390893	0.091282	-0.056346	-0.914164
12112	-2.223393	0.740460	10.442142	-0.039277	-0.007969	-0.191653	-0.057434	-0.482208	-0.780767	-0.394467	0.091572	-0.055198	-0.912668
12113	-2.267088	0.370437	10.443071	-0.112426	0.042863	-0.227312	-0.053656	-0.481682	-0.781978	-0.398367	0.093361	-0.053119	-0.910915
12114	-2.000362	0.207927	9.886192	-0.104122	0.065738	-0.261635	-0.049500	-0.478568	-0.783684	-0.402953	0.095581	-0.051234	-0.908773
12115	-1.947935	0.120067	9.601166	-0.163812	0.085120	-0.305205	-0.044556	-0.476412	-0.786056	-0.408100	0.098623	-0.048399	-0.906303
12116	-1.649871	0.280310	9.283230	-0.118914	0.093915	-0.328687	-0.037142	-0.473315	-0.788198	-0.413805	0.101529	-0.046337	-0.903499
12117	-1.317194	0.546750	9.177687	-0.086477	0.081709	-0.377883	-0.031173	-0.469394	-0.788507	-0.420379	0.103891	-0.044723	-0.900271
12118	-1.387567	0.827052	9.431437	-0.101405	0.050348	-0.454695	-0.023891	-0.466160	-0.790645	-0.428345	0.105971	-0.042346	-0.896380
12119	-1.851282	0.806952	9.540942	-0.167259	0.038393	-0.539677	-0.016078	-0.464564	-0.792937	-0.437611	0.108315	-0.038609	-0.891781
12120	-1.740647	0.743783	9.613757	-0.049663	0.066563	-0.618952	-0.007481	-0.463246	-0.795758	-0.448495	0.110327	-0.036932	-0.886181
12121	-1.640262	0.603232	9.522361	-0.022653	0.091128	-0.646921	0.003211	-0.464666	-0.796962	-0.459807	0.112341	-0.036035	-0.880147
12122	-1.887835	0.418074	9.685779	0.095479	0.115710	-0.651225	0.013642	-0.467858	-0.795346	-0.471388	0.113880	-0.037279	-0.873747
12123	-2.402600	0.017853	9.620735	0.156196	0.105342	-0.626954	0.023831	-0.474185	-0.793886	-0.482578	0.114422	-0.039717	-0.867438
12124	-2.816116	-0.420186	10.030194	0.073797	0.087863	-0.627592	0.034145	-0.479694	-0.792290	-0.493553	0.115646	-0.040370	-0.861047
12125	-3.340055	-0.774920	10.660244	0.090586	0.091327	-0.599189	0.044600	-0.485475	-0.793405	-0.503965	0.116569	-0.041595	-0.854810
12126	-3.314497	-1.561844	9.776255	0.123590	0.122909	-0.547875	0.055688	-0.489626	-0.791808	-0.513514	0.117796	-0.043629	-0.848837
12127	-3.007784	-2.184089	8.408712	0.119673	0.064282	-0.456664	0.064827	-0.494038	-0.791344	-0.521470	0.117928	-0.045335	-0.843864
12128	-2.634927	-2.033884	8.145287	0.163875	-0.031365	-0.358954	0.070332	-0.500475	-0.790974	-0.527982	0.115934	-0.046890	-0.839997
12129	-2.380516	-1.609145	9.272618	0.263434	-0.087888	-0.260637	0.072457	-0.509212	-0.788644	-0.533049	0.111858	-0.049794	-0.837178
12130	-2.251991	-1.229236	10.362071	0.214768	-0.058563	-0.202714	0.071591	-0.520799	-0.782689	-0.537096	0.108707	-0.052283	-0.834852
12131	-2.173194	-1.015758	10.378263	0.171641	-0.010609	-0.148202	0.074624	-0.528587	-0.781007	-0.539970	0.106784	-0.054660	-0.833092
12132	-2.319104	-0.463584	9.688975	0.127765	0.020092	-0.109468	0.075676	-0.531456	-0.779119	-0.542138	0.105779	-0.056739	-0.831672
12133	-2.655972	0.052309	9.231614	0.084841	0.001006	-0.104346	0.077527	-0.537739	-0.776889	-0.544069	0.104948	-0.057896	-0.830435
12134	-2.599668	-0.165718	8.858547	-0.029645	-0.002456	-0.105246	0.078954	-0.538293	-0.774339	-0.545897	0.105269	-0.057129	-0.829247
12135	-2.626010	-0.136534	8.897559	-0.043131	-0.042714	-0.103715	0.082992	-0.537496	-0.775938	-0.547589	0.105128	-0.055706	-0.828246
12136	-2.352435	-0.387331	9.372932	-0.119296	-0.086654	-0.106335	0.081685	-0.535306	-0.777958	-0.549447	0.105028	-0.052543	-0.827234
12137	-2.215844	-0.202497	9.606978	0.026453	-0.091989	-0.092964	0.079742	-0.536386	-0.779357	-0.551151	0.103290	-0.051748	-0.826369
12138	-2.021218	0.007103	9.437090	0.040848	-0.072746	-0.098970	0.079737	-0.536659	-0.777427	-0.553156	0.101654	-0.051397	-0.825253
12139	-2.739591	-0.889472	10.908474	0.303746	-0.029015	-0.097776	0.080304	-0.545661	-0.775977	-0.555423	0.097894	-0.055854	-0.823894
12140	-2.139439	-1.020994	10.325045	0.486053	-0.043154	-0.038536	0.079061	-0.559836	-0.769914	-0.557120	0.091744	-0.063269	-0.822920
12141	-2.802446	-1.224525	10.499043	0.285451	0.016330	0.013241	0.079645	-0.574565	-0.764141	-0.557422	0.088831	-0.068080	-0.822651
12142	-2.798368	-0.641399	10.089978	0.094682	0.052945	0.080842	0.080185	-0.581115	-0.758931	-0.556254	0.088459	-0.070333	-0.823292
12143	-2.339635	-0.614344	9.096261	0.034739	0.075677	0.113861	0.079939	-0.583704	-0.758695	-0.554363	0.089217	-0.071833	-0.824356
12144	-3.114674	-1.623083	9.134606	-0.115931	0.077454	0.185932	0.079929	-0.582887	-0.757270	-0.551030	0.091435	-0.071072	-0.826411
12145	-2.208352	-1.192264	9.980029	-0.059284	0.050517	0.292666	0.078608	-0.576879	-0.761700	-0.546042	0.092634	-0.071003	-0.829588
12146	-2.129299	-0.267016	9.963550	-0.061066	0.073205	0.303475	0.076000	-0.577411	-0.759862	-0.540823	0.094007	-0.071310	-0.832819
12147	-2.327715	0.026513	9.497631	-0.016332	0.064589	0.316236	0.074299	-0.576584	-0.758927	-0.535464	0.094928	-0.072140	-0.836100
12148	-1.945981	0.398525	9.436134	-0.109310	0.024267	0.291584	0.070893	-0.571384	-0.761660	-0.530380	0.096006	-0.071085	-0.839301
12149	-2.260935	0.242945	9.662952	-0.238030	0.019112	0.256319	0.068010	-0.567142	-0.763378	-0.525621	0.098580	-0.067602	-0.842279
12150	-2.184097	0.215237	8.662288	-0.298692	0.005325	0.239959	0.065625	-0.557993	-0.766474	-0.521021	0.101405	-0.063061	-0.845149
12151	-1.874062	0.365369	8.214366	-0.137572	-0.041842	0.224168	0.064293	-0.550622	-0.770118	-0.517034	0.101925	-0.060596	-0.847712
12152	-2.459463	0.207125	8.453099	-0.099975	-0.095893	0.197068	0.058148	-0.545272	-0.771777	-0.513668	0.101014	-0.058276	-0.850027
12153	-3.442954	-0.250498	8.869653	0.000053	-0.116705	0.217301	0.052397	-0.540741	-0.773322	-0.510132	0.098896	-0.057405	-0.852461
12154	-2.907929	0.270838	9.269943	0.087510	-0.131020	0.254832	0.044853	-0.542746	-0.772713	-0.506161	0.095397	-0.058028	-0.855180
12155	-1.927080	0.996609	10.024393	0.241378	-0.095563	0.254157	0.036293	-0.550062	-0.770853	-0.502396	0.091126	-0.061615	-0.857612
12156	-2.212466	1.288002	9.424627	0.220218	-0.109235	0.199479	0.030336	-0.558485	-0.766981	-0.499583	0.086711	-0.064624	-0.859489
12157	-2.155619	1.459448	9.796184	0.141742	-0.124062	0.128370	0.025007	-0.561047	-0.765767	-0.497793	0.083062	-0.066061	-0.860778
12158	-2.168448	0.684591	9.614364	0.231401	-0.146621	0.081208	0.019825	-0.567837	-0.762664	-0.497069	0.078042	-0.068688	-0.861460
12159	-2.261677	0.782306	10.659230	0.184806	-0.115322	0.077482	0.013853	-0.573533	-0.758508	-0.496191	0.074164	-0.070886	-0.862131
12160	-2.432152	0.587963	10.374903	0.223413	-0.066179	0.069147	0.009975	-0.580057	-0.756195	-0.495492	0.070627	-0.074149	-0.862555
12161	-2.398494	-0.109532	10.443493	0.213617	-0.011945	0.069118	0.008180	-0.586866	-0.753143	-0.494632	0.068274	-0.077843	-0.862913
12162	-1.562131	-0.632873	9.738173	0.188411	0.017573	0.127737	0.007293	-0.593543	-0.749330	-0.492714	0.066434	-0.081407	-0.863824
12163	-1.037124	-0.470170	9.230866	0.261500	-0.015861	0.194123	0.003934	-0.600889	-0.745100	-0.489755	0.063329	-0.085954	-0.865298
12164	-1.080254	0.592777	9.104079	0.198748	-0.050917	0.220206	0.000955	-0.607147	-0.739577	-0.486354	0.060039	-0.089139	-0.867127
12165	-1.700414	2.320812	9.508982	-0.017615	-0.036833	0.187489	-0.002818	-0.608491	-0.738632	-0.483173	0.059252	-0.088648	-0.869008
12166	-1.607187	2.513736	9.918920	0.057838	-0.000030	0.122968	-0.006209	-0.607382	-0.738828	-0.481216	0.058388	-0.089768	-0.870037
12167	-1.335411	1.365524	9.485239	-0.038215	0.022996	0.007493	-0.005560	-0.606840	-0.739219	-0.481021	0.059105	-0.089324	-0.870142
12168	-2.343685	0.794937	10.648067	-0.308149	0.061679	-0.077004	-0.004147	-0.600847	-0.743304	-0.481991	0.063194	-0.084432	-0.869806
12169	-2.452704	-0.267327	10.610363	-0.288525	0.100196	-0.057519	0.001020	-0.589419	-0.749840	-0.482474	0.067812	-0.080263	-0.869585
12170	-1.859639	-0.366136	9.695745	-0.166864	0.103679	-0.026838	0.005158	-0.582897	-0.751899	-0.482608	0.071187	-0.078291	-0.869421
12171	-1.477849	-0.321434	9.558392	-0.172588	0.075422	0.046933	0.008385	-0.576096	-0.754973	-0.481458	0.074093	-0.075969	-0.870021
12172	-1.587711	0.534451	9.184686	-0.097524	0.129666	0.099001	0.010820	-0.567792	-0.756989	-0.479452	0.077057	-0.075634	-0.870900
12173	-2.006837	1.368146	8.630757	-0.117042	0.086206	0.069931	0.012620	-0.563985	-0.756593	-0.477951	0.079560	-0.074441	-0.871603
12174	-2.276303	1.837137	8.737000	-0.279573	0.012923	-0.020342	0.013369	-0.555534	-0.761030	-0.477949	0.082402	-0.069630	-0.871738
12175	-2.447654	1.159249	9.189674	-0.272298	-0.035975	-0.076958	0.015929	-0.544639	-0.765857	-0.478902	0.084466	-0.064406	-0.871418
12176	-2.142347	0.612948	9.846415	-0.299326	-0.053736	-0.062457	0.015876	-0.533595	-0.768840	-0.479692	0.086390	-0.058544	-0.871209
12177	-1.620764	-0.059452	9.927905	-0.202958	-0.008522	0.002438	0.015974	-0.524868	-0.773652	-0.479322	0.088151	-0.054916	-0.871472
12178	-1.500129	-0.057056	9.446276	0.009711	-0.011195	0.076209	0.014132	-0.521040	-0.774746	-0.478163	0.087694	-0.055087	-0.872144
12179	-1.746528	0.610265	9.191733	0.068645	-0.027765	0.108517	0.013361	-0.522944	-0.774496	-0.476437	0.086373	-0.056190	-0.873149
12180	-2.290029	0.893288	9.915794	0.172319	-0.031250	0.114752	0.009723	-0.525789	-0.772150	-0.474979	0.083966	-0.059082	-0.873987
12181	-2.254324	1.135726	10.641603	0.263611	0.008886	0.101486	0.006894	-0.534092	-0.769097	-0.473642	0.081423	-0.063978	-0.874609
12182	-2.257888	0.648867	10.287589	0.267295	0.061472	0.100732	0.008096	-0.542963	-0.763276	-0.472328	0.079753	-0.069370	-0.875062
12183	-1.933246	0.150969	9.519690	0.240427	0.063234	0.125033	0.007609	-0.550050	-0.761405	-0.470442	0.078343	-0.074405	-0.875792
12184	-1.688853	-0.104342	9.231082	0.147293	0.057899	0.148007	0.008939	-0.556602	-0.758526	-0.468109	0.077665	-0.077733	-0.876812
12185	-1.648208	0.161366	9.714403	0.102355	0.054195	0.179420	0.007791	-0.563415	-0.754453	-0.465053	0.077298	-0.080294	-0.878239
12186	-1.718303	1.153724	10.029204	0.111346	0.068153	0.170941	0.006899	-0.568183	-0.752168	-0.462254	0.077095	-0.083123	-0.879471
12187	-2.508579	1.386423	10.182882	0.027624	0.084268	0.088722	0.005740	-0.570085	-0.752942	-0.460611	0.078079	-0.084533	-0.880111
12188	-3.037126	0.776691	9.204780	-0.036562	0.073323	0.057430	0.007808	-0.568734	-0.750512	-0.459509	0.079525	-0.084625	-0.880548
12189	-2.135746	0.880374	9.231839	-0.193942	0.044203	0.027730	0.009490	-0.564651	-0.754233	-0.458648	0.081972	-0.081694	-0.881050
12190	-1.905708	0.974527	9.149232	-0.200930	0.018000	-0.014760	0.011804	-0.557573	-0.756904	-0.458659	0.084070	-0.078267	-0.881158
12191	-2.537231	0.791668	9.085292	-0.079433	-0.020337	0.016100	0.012444	-0.553758	-0.760097	-0.458284	0.084352	-0.076762	-0.881458
12192	-2.411227	0.192934	8.654379	0.035015	-0.039537	0.036099	0.010218	-0.552520	-0.758506	-0.457889	0.083192	-0.077052	-0.881748
12193	-2.416768	1.082641	9.383177	0.075961	-0.050262	0.064724	0.008795	-0.554421	-0.758245	-0.456960	0.081466	-0.078110	-0.882298
12194	-2.316674	1.224822	9.732395	0.059892	-0.059076	0.045180	0.006975	-0.555638	-0.757199	-0.456467	0.079720	-0.078674	-0.882663
12195	-2.208949	0.731050	10.547645	0.018822	-0.027701	0.009597	0.004919	-0.560399	-0.757473	-0.456379	0.078993	-0.078854	-0.882757
12196	-2.305261	0.431193	10.552238	0.016169	0.019568	0.015003	0.003360	-0.561754	-0.756432	-0.456190	0.079085	-0.079313	-0.882806
12197	-2.317868	0.046308	9.704439	0.000911	0.031921	0.050127	0.004789	-0.559852	-0.758367	-0.455268	0.079525	-0.079754	-0.883202
12198	-2.175590	0.040895	9.083154	0.034815	0.034554	0.089125	0.005308	-0.560674	-0.756322	-0.453776	0.079593	-0.080796	-0.883869
12199	-2.066252	0.475208	9.039142	0.048084	-0.004907	0.114690	0.004661	-0.562034	-0.755295	-0.451848	0.078861	-0.081816	-0.884828
12200	-2.022760	0.785683	10.013182	0.177658	-0.029604	0.118217	0.001950	-0.567610	-0.753119	-0.450182	0.076453	-0.084851	-0.885602
12201	-1.691805	0.822599	9.558970	0.045246	-0.027918	0.129512	-0.001440	-0.567866	-0.751525	-0.448021	0.075288	-0.085618	-0.886724
12202	-1.513132	0.819075	9.648706	0.072058	0.019225	0.147445	-0.002739	-0.569359	-0.750103	-0.445590	0.074644	-0.087264	-0.887842
12203	-1.880336	0.784231	9.901394	0.020037	0.068182	0.182588	-0.004179	-0.568261	-0.749813	-0.442275	0.075290	-0.088496	-0.889321
12204	-2.000677	0.849080	9.566746	0.158556	0.086579	0.233948	-0.006246	-0.571795	-0.748915	-0.438301	0.074925	-0.092407	-0.890921
12205	-2.254888	1.106912	9.081674	0.016261	0.089285	0.256852	-0.005452	-0.575345	-0.746771	-0.433597	0.075833	-0.093866	-0.892991
12206	-2.179583	0.827821	9.236420	0.053691	0.057704	0.274550	-0.008579	-0.575055	-0.746721	-0.428817	0.075788	-0.095719	-0.895103
12207	-2.050704	0.619742	9.156016	0.030298	0.019139	0.292665	-0.012100	-0.574492	-0.746277	-0.423603	0.075252	-0.096856	-0.897506
12208	-2.555006	0.312676	9.695128	0.099830	-0.005380	0.325764	-0.016533	-0.575287	-0.743384	-0.418086	0.073581	-0.099071	-0.899986
12209	-2.675034	0.405477	9.851028	0.074621	-0.005459	0.356472	-0.022652	-0.576073	-0.742785	-0.411809	0.072131	-0.100846	-0.902796
12210	-2.286080	0.785936	9.424297	0.117471	-0.025670	0.385760	-0.030182	-0.579985	-0.743226	-0.405179	0.069830	-0.103286	-0.905696
12211	-1.910233	1.341366	9.557206	0.003001	-0.051176	0.365445	-0.037620	-0.578720	-0.740783	-0.398690	0.068104	-0.103382	-0.908692
12212	-1.554813	1.734131	9.923924	-0.036281	-0.040820	0.341370	-0.044792	-0.576909	-0.741173	-0.392652	0.066852	-0.102839	-0.911471
12213	-1.166146	2.062798	9.861870	0.232414	-0.004870	0.294946	-0.051432	-0.578783	-0.738516	-0.387612	0.064258	-0.107387	-0.913288
12214	-0.854175	2.486767	9.311342	0.077220	0.017177	0.211070	-0.053243	-0.582729	-0.735693	-0.383974	0.063424	-0.109182	-0.914670
12215	-0.852018	2.794039	9.132222	-0.060029	0.012189	0.097328	-0.057425	-0.579297	-0.737143	-0.382105	0.063741	-0.108304	-0.915534
12216	-1.089464	3.008365	9.405880	-0.243636	0.009030	-0.066047	-0.055754	-0.573442	-0.740202	-0.383092	0.065821	-0.103805	-0.915496
12217	-1.610686	2.036445	9.548194	-0.311143	0.012925	-0.182885	-0.054353	-0.567042	-0.741835	-0.386001	0.068616	-0.098017	-0.914706
12218	-1.837559	1.356917	10.109468	-0.408564	0.011208	-0.225980	-0.049979	-0.553429	-0.748467	-0.389614	0.072330	-0.090292	-0.913683
12219	-1.675007	0.444922	10.357115	-0.237901	0.051301	-0.175486	-0.046624	-0.544855	-0.753586	-0.392388	0.075223	-0.086104	-0.912666
12220	-1.397469	0.080366	10.605256	-0.057497	0.119273	-0.091259	-0.041058	-0.536567	-0.757324	-0.393817	0.077926	-0.085827	-0.911850
12221	-1.213768	0.807649	9.821418	-0.055773	0.183983	-0.031863	-0.034813	-0.535783	-0.756895	-0.394010	0.081527	-0.086154	-0.911420
12222	-1.615449	0.703389	9.307021	-0.113095	0.160525	-0.011988	-0.028959	-0.534724	-0.756586	-0.393832	0.085281	-0.085312	-0.911233
12223	-2.050277	0.686405	8.935696	-0.097151	0.124779	0.023381	-0.024934	-0.532292	-0.757137	-0.393046	0.088031	-0.084493	-0.911387
12224	-2.049643	0.775357	8.927100	-0.108189	0.075654	0.076011	-0.022467	-0.529577	-0.759467	-0.391418	0.090047	-0.083225	-0.912007
12225	-2.411966	0.747705	9.184635	-0.031544	0.037115	0.124111	-0.021957	-0.526852	-0.760736	-0.389055	0.090530	-0.083098	-0.912981
12226	-2.331754	1.151840	9.421688	0.034446	0.037822	0.168706	-0.023780	-0.526843	-0.760709	-0.386055	0.090586	-0.084303	-0.914138
12227	-2.291593	1.363369	9.488657	0.012979	0.044787	0.168604	-0.023645	-0.528071	-0.760207	-0.382934	0.090789	-0.085159	-0.915350
12228	-2.076678	1.690054	9.908695	-0.089037	0.051611	0.164354	-0.025471	-0.526424	-0.762225	-0.379752	0.092050	-0.084200	-0.916638
12229	-2.439135	1.643207	10.180429	0.090173	0.002897	0.084509	-0.026255	-0.526420	-0.761440	-0.378372	0.091029	-0.086044	-0.917139
12230	-2.267227	1.383433	9.820303	-0.018589	0.007455	0.006975	-0.025720	-0.529695	-0.759934	-0.378258	0.091211	-0.085749	-0.917196
12231	-1.987414	0.678203	9.559861	-0.372508	0.048638	-0.065290	-0.025489	-0.522197	-0.763729	-0.378692	0.094778	-0.079178	-0.917246
12232	-1.890292	0.089580	9.215825	-0.397447	0.058349	-0.081440	-0.023064	-0.510073	-0.769444	-0.379387	0.098902	-0.072148	-0.917103
12233	-2.138936	0.105206	8.973035	-0.368888	0.053181	-0.060019	-0.018816	-0.498642	-0.773776	-0.379688	0.102513	-0.065638	-0.917071
12234	-2.355800	0.151715	9.472878	-0.513915	0.035601	-0.061076	-0.018623	-0.482826	-0.780066	-0.379756	0.107060	-0.056332	-0.917143
12235	-2.667273	0.145215	9.698977	-0.374370	0.016442	-0.065328	-0.015064	-0.463756	-0.786245	-0.380143	0.110048	-0.049416	-0.917027
12236	-2.386023	0.306632	9.722438	0.006860	0.017367	-0.081103	-0.012472	-0.459542	-0.789463	-0.381683	0.110312	-0.049472	-0.916352
12237	-1.882576	0.143577	9.591260	0.195819	0.011263	-0.117820	-0.012063	-0.464863	-0.785914	-0.384278	0.108902	-0.052857	-0.915247
12238	-1.834518	-0.227104	9.610615	0.031130	0.039163	-0.099624	-0.009564	-0.469784	-0.784969	-0.386188	0.109402	-0.053487	-0.914346
12239	-2.023279	-0.292411	9.794127	0.019422	0.035653	-0.089109	-0.007222	-0.469797	-0.784231	-0.387845	0.109748	-0.053852	-0.913582
12240	-2.381266	-0.376589	9.666481	0.071271	0.046262	-0.072738	-0.004332	-0.474175	-0.784317	-0.389340	0.110036	-0.055329	-0.912823
12241	-2.677289	-0.235353	9.483218	0.062196	0.044554	-0.039204	-0.001721	-0.477463	-0.780781	-0.390170	0.110181	-0.056633	-0.912371
12242	-2.758373	-0.431904	9.491270	0.103182	0.034887	-0.005472	-0.000537	-0.479378	-0.781204	-0.390525	0.109936	-0.058753	-0.912114
12243	-2.436762	-0.366946	9.532498	0.131641	0.010221	0.024521	0.000775	-0.482795	-0.778166	-0.390385	0.108866	-0.061167	-0.912144
12244	-2.398478	-0.078609	9.545094	0.152219	0.005832	0.024702	0.000796	-0.487294	-0.776922	-0.390331	0.107669	-0.064020	-0.912113
12245	-2.203238	0.213119	9.493896	0.162931	-0.004729	0.030031	0.001345	-0.493842	-0.774417	-0.390171	0.106077	-0.066885	-0.912163
12246	-2.202729	0.293961	9.192033	0.090521	-0.030905	0.017096	0.000182	-0.496837	-0.772110	-0.390170	0.104699	-0.068309	-0.912217
12247	-2.313727	0.304406	9.178692	0.081560	-0.055363	0.013453	0.000711	-0.498749	-0.771364	-0.390204	0.102842	-0.069256	-0.912342
12248	-2.293253	0.458860	9.406180	0.191530	-0.057169	0.025723	-0.002027	-0.500645	-0.767348	-0.390282	0.100183	-0.072335	-0.912366
12249	-1.939965	0.223261	9.549416	0.213774	-0.050349	0.049544	-0.003034	-0.507729	-0.765599	-0.389908	0.097326	-0.075793	-0.912554
12250	-1.428117	0.212556	9.713093	0.234213	-0.043595	0.077755	-0.006655	-0.515347	-0.760595	-0.389078	0.094501	-0.079854	-0.912859
12251	-1.824211	0.187749	10.028625	0.278006	-0.048784	0.078163	-0.009097	-0.522833	-0.757797	-0.388285	0.091094	-0.084496	-0.913125
12252	-2.526259	0.263583	10.230204	0.056182	0.016069	0.077003	-0.007134	-0.527618	-0.752462	-0.387017	0.090737	-0.085763	-0.913581
12253	-2.714491	0.285959	9.989373	0.029330	0.063363	0.099955	-0.007659	-0.525979	-0.754113	-0.385177	0.091301	-0.086747	-0.914209
12254	-2.253071	0.659664	9.898372	0.068612	0.064945	0.123979	-0.005059	-0.527085	-0.750942	-0.382976	0.091661	-0.088702	-0.914909
12255	-2.315622	0.682637	10.173127	0.055969	0.022888	0.129920	-0.003619	-0.528456	-0.750720	-0.380704	0.091228	-0.089904	-0.915783
12256	-2.661916	1.573315	9.563954	0.040145	0.003082	0.084212	-0.004015	-0.529547	-0.747504	-0.379286	0.090744	-0.090792	-0.916332
12257	-2.639544	2.368658	8.604462	-0.009535	0.023509	0.027706	-0.004940	-0.528179	-0.745673	-0.378751	0.091017	-0.090707	-0.916535
12258	-2.415455	2.313097	8.308713	-0.007442	0.014903	-0.034064	-0.002603	-0.527920	-0.744159	-0.379407	0.091323	-0.090598	-0.916244
12259	-2.503352	1.487841	8.756571	0.051608	-0.027068	-0.063017	-0.002336	-0.530104	-0.742381	-0.380726	0.090378	-0.091173	-0.915733
12260	-2.699931	0.991007	9.367744	0.042548	-0.060372	-0.067665	-0.002051	-0.533376	-0.744221	-0.382250	0.088984	-0.091350	-0.915217
12261	-2.282570	1.276526	9.425100	-0.018261	-0.097235	-0.085933	-0.002577	-0.533238	-0.742923	-0.383987	0.087342	-0.090089	-0.914773
12262	-2.058508	1.544235	9.457485	-0.064616	-0.128715	-0.132219	-0.003898	-0.530095	-0.742615	-0.386619	0.085634	-0.087665	-0.914061
12263	-2.016389	1.354133	9.529432	-0.139604	-0.118172	-0.169790	-0.006238	-0.529400	-0.744892	-0.389702	0.084675	-0.083905	-0.913193
12264	-1.993760	1.140112	9.594063	-0.122533	-0.102402	-0.183759	-0.006647	-0.525444	-0.746136	-0.393102	0.083982	-0.080534	-0.912103
12265	-1.974181	1.178293	9.546271	-0.037438	-0.063857	-0.191808	-0.007837	-0.521210	-0.747880	-0.396650	0.083234	-0.079040	-0.910765
12266	-1.798002	1.167235	9.525399	-0.092801	-0.049873	-0.211601	-0.005757	-0.519994	-0.748930	-0.400491	0.083312	-0.076575	-0.909287
12267	-1.912696	0.990864	9.755057	-0.137529	-0.042880	-0.218958	-0.005104	-0.519451	-0.750223	-0.404315	0.083765	-0.073390	-0.907814
12268	-1.913460	0.884959	9.725010	-0.108834	-0.046329	-0.233762	-0.005236	-0.516994	-0.753804	-0.408501	0.084063	-0.070620	-0.906131
12269	-1.942833	0.825437	9.847136	-0.175053	-0.062972	-0.240479	-0.002915	-0.512917	-0.753928	-0.412657	0.084477	-0.066559	-0.904515
12270	-1.742678	0.787994	9.909863	-0.125848	-0.041169	-0.234824	-0.002670	-0.507736	-0.757874	-0.416794	0.085001	-0.063517	-0.902786
12271	-1.247114	0.868352	9.925735	-0.039069	-0.022064	-0.227206	-0.002153	-0.506238	-0.759156	-0.420863	0.084967	-0.062271	-0.900987
12272	-1.536549	0.907148	10.077670	0.135500	-0.041143	-0.257633	-0.000054	-0.508703	-0.759598	-0.425820	0.083324	-0.063897	-0.898695
12273	-2.498386	0.461596	9.778057	0.190338	0.045909	-0.283149	0.001674	-0.515802	-0.758018	-0.431165	0.082639	-0.067278	-0.895958
12274	-2.176419	0.583582	9.594047	0.057827	0.087725	-0.245259	0.005864	-0.521006	-0.756071	-0.435572	0.083961	-0.068634	-0.893598
12275	-1.888618	0.311935	9.578829	0.021938	0.081470	-0.226299	0.011988	-0.522813	-0.753861	-0.439545	0.085296	-0.069392	-0.891465
12276	-1.468407	0.329646	9.363936	-0.167818	0.007842	-0.226304	0.015377	-0.522694	-0.755199	-0.443322	0.087143	-0.066052	-0.889668
12277	-3.210877	-0.226794	9.348540	-0.275333	-0.091413	-0.225275	0.015089	-0.514237	-0.760909	-0.446972	0.088048	-0.059969	-0.888182
12278	-3.622677	0.262293	9.372134	-0.126802	-0.103510	-0.227537	0.015189	-0.507965	-0.762524	-0.450958	0.087534	-0.056359	-0.886453
12279	-2.557412	0.662731	9.338711	-0.103401	-0.075771	-0.246890	0.015171	-0.503329	-0.764797	-0.455239	0.087262	-0.053486	-0.884467
12280	-1.748639	-0.035401	9.602466	-0.164140	-0.027023	-0.266933	0.015147	-0.498147	-0.766421	-0.459744	0.088482	-0.049838	-0.882226
12281	-1.577937	-0.474508	9.579123	-0.192807	0.042868	-0.240595	0.018774	-0.492575	-0.770028	-0.463608	0.091105	-0.046438	-0.880120
12282	-1.969793	-0.904786	9.435776	-0.059641	0.084946	-0.193618	0.023830	-0.487967	-0.770703	-0.466883	0.093252	-0.045792	-0.878196
12283	-2.415057	-1.040943	9.389990	0.075141	0.090204	-0.120254	0.029301	-0.488542	-0.770146	-0.469067	0.094139	-0.047711	-0.876834
12284	-2.575949	-0.923654	9.584973	0.146407	0.070839	-0.061579	0.031149	-0.493187	-0.769833	-0.470447	0.093984	-0.050799	-0.875937
12285	-2.422252	-0.701340	9.535738	0.155152	0.072442	-0.013926	0.032336	-0.496603	-0.768595	-0.470928	0.093748	-0.054121	-0.875505
12286	-2.003220	-0.506108	9.171501	0.271468	0.061906	-0.006145	0.036148	-0.504941	-0.764998	-0.471621	0.092194	-0.059423	-0.874953
12287	-1.708373	-0.128636	9.101205	0.327108	0.039186	-0.045485	0.037482	-0.513403	-0.760205	-0.472990	0.089787	-0.065348	-0.874042
12288	-1.703724	-0.161594	9.345901	0.327386	0.037544	-0.114233	0.039344	-0.523232	-0.755305	-0.475682	0.087404	-0.071198	-0.872363
12289	-1.800756	-0.236636	9.725562	0.264919	0.049828	-0.157816	0.043812	-0.533347	-0.750318	-0.478852	0.085907	-0.075886	-0.870380
12290	-1.763523	-0.438364	9.915169	0.270346	0.085677	-0.166515	0.046712	-0.541134	-0.747603	-0.482191	0.084975	-0.081097	-0.868156
12291	-1.690011	-0.289686	9.961903	0.248886	0.097012	-0.166623	0.051955	-0.549890	-0.743001	-0.485383	0.084447	-0.085864	-0.865967
12292	-1.626373	-0.161112	9.700895	0.200598	0.077793	-0.170556	0.055723	-0.551003	-0.738688	-0.488599	0.084059	-0.089771	-0.863798
12293	-2.030811	0.005773	9.763977	0.325893	0.041223	-0.189007	0.059518	-0.556070	-0.735702	-0.492376	0.081834	-0.095220	-0.861279
12294	-2.290905	0.099317	9.805745	0.044976	0.034234	-0.198033	0.063433	-0.559910	-0.731676	-0.495843	0.082278	-0.095972	-0.859162
12295	-2.628840	0.107374	10.005806	-0.275311	0.077950	-0.196585	0.068993	-0.551486	-0.733738	-0.498665	0.086657	-0.091394	-0.857596
12296	-2.859568	0.262559	9.831753	-0.214554	0.086755	-0.169570	0.072443	-0.537734	-0.737262	-0.501078	0.090516	-0.088248	-0.856119
12297	-3.277243	0.589662	10.348570	-0.366686	0.080615	-0.177570	0.077081	-0.526988	-0.740189	-0.503351	0.095852	-0.082179	-0.854808
12298	-3.000849	0.766160	9.785892	-0.331527	0.104366	-0.212509	0.081945	-0.510107	-0.743446	-0.506203	0.101243	-0.077116	-0.852972
12299	-2.830096	1.038540	8.850348	-0.017269	0.101139	-0.231353	0.089176	-0.499513	-0.742807	-0.509999	0.103483	-0.077168	-0.850434
12300	-2.738551	1.035355	8.042085	0.013365	0.083862	-0.261163	0.098009	-0.496017	-0.741745	-0.514387	0.105096	-0.077673	-0.847542
12301	-3.080493	0.474326	8.524009	0.054501	0.027948	-0.289285	0.103317	-0.492366	-0.738697	-0.519390	0.105463	-0.078137	-0.844397
12302	-3.597971	0.343586	9.279135	0.034700	0.004319	-0.292047	0.110340	-0.490768	-0.738529	-0.524486	0.105548	-0.078121	-0.841232
12303	-3.288969	0.655450	9.811136	0.043567	0.048694	-0.274239	0.116565	-0.487531	-0.736271	-0.529137	0.106383	-0.078704	-0.838154
12304	-2.686766	0.807958	9.312659	0.116994	0.053884	-0.271180	0.121776	-0.488924	-0.734302	-0.533961	0.106389	-0.080629	-0.834905
12305	-2.692318	0.711373	9.172217	0.047288	0.043441	-0.289364	0.127488	-0.486228	-0.733588	-0.538837	0.107107	-0.081224	-0.831616
12306	-2.853516	0.455235	9.151439	0.106372	0.017300	-0.304893	0.133212	-0.485714	-0.732380	-0.544294	0.106650	-0.082505	-0.827987
12307	-2.809206	0.568440	9.320574	0.083112	-0.028215	-0.322844	0.139857	-0.487796	-0.729923	-0.549871	0.105844	-0.082871	-0.824361
12308	-2.850821	0.819553	9.540097	-0.029521	-0.027345	-0.350038	0.145054	-0.485234	-0.730491	-0.555917	0.106194	-0.081334	-0.820404
12309	-2.626008	0.510681	9.774916	-0.106278	0.010240	-0.389369	0.150756	-0.480084	-0.730784	-0.562059	0.108195	-0.078887	-0.816186
12310	-2.654583	0.222886	9.964101	-0.045322	0.073260	-0.402850	0.158028	-0.476033	-0.731368	-0.568562	0.110446	-0.078071	-0.811446
12311	-2.545663	0.273637	9.535995	-0.055975	0.097813	-0.401970	0.166090	-0.473076	-0.732748	-0.574801	0.113299	-0.077398	-0.806707
12312	-2.549473	0.426591	9.210967	-0.138152	0.094409	-0.423690	0.174272	-0.468212	-0.733983	-0.581295	0.116979	-0.075263	-0.801715
12313	-2.498518	0.464394	9.119645	-0.084265	0.049058	-0.478980	0.181541	-0.462797	-0.735842	-0.588684	0.119442	-0.073392	-0.796115
12314	-2.461669	0.533270	9.716084	-0.091233	0.078782	-0.528279	0.190366	-0.456572	-0.737201	-0.596832	0.122460	-0.071567	-0.789730
12315	-2.447577	0.816832	9.678370	0.012963	0.155958	-0.592392	0.199728	-0.453623	-0.737828	-0.605955	0.125537	-0.072238	-0.782202
12316	-2.458802	0.934804	9.691838	0.101099	0.208676	-0.676124	0.213517	-0.452199	-0.735701	-0.616460	0.128469	-0.074597	-0.773245
12317	-2.576906	0.634361	9.449095	0.013246	0.212604	-0.830094	0.227963	-0.451732	-0.733465	-0.628919	0.132688	-0.075377	-0.762347
12318	-2.634692	-0.019201	9.494947	-0.126720	0.186627	-0.954689	0.244841	-0.442280	-0.733883	-0.642763	0.138471	-0.073195	-0.749883
12319	-2.626460	-0.225439	9.708783	-0.160388	0.134299	-1.050340	0.259617	-0.428999	-0.735262	-0.657723	0.143899	-0.069685	-0.736096
12320	-2.717272	-1.441835	9.647522	-0.246176	0.151892	-1.074031	0.275808	-0.412453	-0.736631	-0.672469	0.150766	-0.064898	-0.721694
12321	-2.815820	-1.724141	9.880629	-0.064204	0.163899	-0.956381	0.290314	-0.397807	-0.737606	-0.685745	0.155068	-0.063321	-0.708307
12322	-3.211467	-1.668862	9.646772	0.207196	0.165560	-0.816799	0.303421	-0.389971	-0.736824	-0.697664	0.155519	-0.065927	-0.696227
12323	-3.525729	-2.366603	8.747515	0.199555	0.151565	-0.693570	0.314080	-0.387576	-0.734899	-0.707672	0.155664	-0.068676	-0.685750
12324	-3.552364	-2.706287	8.489113	0.352704	0.075207	-0.546512	0.323713	-0.389402	-0.730680	-0.716127	0.152378	-0.072813	-0.677230
12325	-3.295056	-2.513674	8.429029	0.400444	-0.011713	-0.442538	0.329743	-0.400072	-0.724562	-0.723314	0.147137	-0.076700	-0.670287
12326	-2.987317	-2.038499	8.883617	0.219422	-0.065419	-0.405285	0.330807	-0.404850	-0.723208	-0.729505	0.143638	-0.077445	-0.664223
12327	-2.761540	-2.230260	9.667677	0.142094	-0.059691	-0.342508	0.333793	-0.403230	-0.723108	-0.734549	0.141354	-0.077406	-0.659140
12328	-2.680164	-1.667055	10.019494	0.272574	0.011872	-0.294513	0.337048	-0.404339	-0.721106	-0.739198	0.137896	-0.080282	-0.654313
12329	-2.927315	-1.092311	9.374594	0.275373	0.054052	-0.286204	0.339414	-0.409807	-0.718232	-0.743612	0.135039	-0.083795	-0.649449
12330	-3.339208	-0.593372	8.686988	0.217424	0.063094	-0.307500	0.343067	-0.413373	-0.714328	-0.748085	0.133077	-0.086663	-0.644320
12331	-3.437414	-0.158459	9.096554	0.214024	0.010678	-0.371050	0.347750	-0.414764	-0.710547	-0.753402	0.130706	-0.088539	-0.638327
12332	-3.405528	-0.434511	9.347832	0.249966	0.008105	-0.414046	0.351925	-0.416422	-0.709853	-0.759316	0.127711	-0.090704	-0.631587
12333	-3.030200	-0.618209	9.217522	0.173149	-0.009420	-0.445658	0.356737	-0.417132	-0.706840	-0.765379	0.125817	-0.091577	-0.624483
12334	-2.428663	-0.920349	9.468392	0.228477	-0.009684	-0.422593	0.360779	-0.419336	-0.704603	-0.771233	0.122910	-0.093152	-0.617588
12335	-2.104744	-0.869869	9.499822	0.403609	-0.049207	-0.382776	0.363389	-0.420714	-0.703882	-0.777015	0.116803	-0.096356	-0.611000
12336	-2.165691	-0.618810	9.652225	0.369588	-0.056234	-0.382983	0.364708	-0.427268	-0.697782	-0.782635	0.111049	-0.099032	-0.604437
12337	-2.482956	-0.418776	9.767803	0.213912	-0.010735	-0.373245	0.368497	-0.430561	-0.695939	-0.787639	0.108289	-0.100509	-0.598161
12338	-2.692086	-0.628483	9.865723	0.221013	0.050497	-0.346519	0.374744	-0.431141	-0.693719	-0.792152	0.106050	-0.103128	-0.592126
12339	-3.048160	-0.443494	9.681078	0.297858	0.092561	-0.305124	0.379833	-0.435261	-0.689842	-0.796202	0.103031	-0.107358	-0.586448
12340	-3.212232	0.254610	9.479047	0.299649	0.085623	-0.297890	0.385318	-0.440473	-0.685724	-0.800112	0.099848	-0.111550	-0.580868
12341	-3.123462	0.491610	10.134645	0.255031	0.050568	-0.351205	0.390142	-0.443500	-0.682218	-0.804580	0.097083	-0.114535	-0.574549
12342	-3.421640	-0.011178	10.112212	0.104944	0.045504	-0.405200	0.396766	-0.442447	-0.678829	-0.809323	0.096791	-0.115615	-0.567681
12343	-3.012727	-1.586551	10.330883	0.065422	0.094276	-0.372277	0.404034	-0.438669	-0.677870	-0.813458	0.097639	-0.117065	-0.561292
12344	-2.580880	-1.285787	9.905269	0.274404	0.167509	-0.252471	0.409482	-0.438157	-0.672278	-0.816426	0.095592	-0.122305	-0.556194
12345	-2.221060	-0.896073	8.498437	0.310252	0.174634	-0.222222	0.417821	-0.441476	-0.667797	-0.819069	0.093008	-0.128032	-0.551438
12346	-2.456055	-0.659369	8.231637	0.218930	0.139705	-0.210552	0.424465	-0.444786	-0.663033	-0.821442	0.091450	-0.132272	-0.547151
12347	-3.154582	-0.436156	8.663172	0.043579	0.063729	-0.247106	0.429540	-0.447134	-0.657850	-0.824082	0.092105	-0.133187	-0.542832
12348	-3.995513	-1.212774	8.940257	-0.146916	0.042090	-0.283732	0.434053	-0.438705	-0.658737	-0.826781	0.095689	-0.131691	-0.538456
12349	-3.948942	-0.802015	9.684727	-0.081789	0.041873	-0.260294	0.437517	-0.430000	-0.657931	-0.829334	0.098278	-0.130871	-0.534246
12350	-3.639626	-0.074921	9.159335	-0.129897	0.068164	-0.279868	0.441914	-0.423206	-0.659991	-0.831892	0.101843	-0.129991	-0.529797
12351	-3.714702	0.556886	9.525306	-0.170832	0.094448	-0.327510	0.446666	-0.412053	-0.658923	-0.834767	0.106622	-0.128990	-0.524555
12352	-3.831806	0.078948	8.653308	-0.134757	0.101777	-0.366917	0.454434	-0.403779	-0.659216	-0.838056	0.110836	-0.128418	-0.518543
12353	-3.397553	0.036240	8.377522	-0.170536	0.026492	-0.384326	0.458536	-0.392350	-0.658907	-0.841577	0.115034	-0.126191	-0.512436
12354	-3.147885	-0.163178	8.291371	-0.208135	-0.012055	-0.390140	0.461462	-0.378459	-0.661521	-0.845109	0.119348	-0.122880	-0.506407
12355	-2.729410	-0.405900	8.631015	-0.171567	-0.047246	-0.385778	0.466736	-0.365125	-0.664561	-0.848702	0.122770	-0.119376	-0.500382
12356	-2.620486	-1.411518	9.584555	-0.107470	-0.026552	-0.340556	0.467468	-0.355313	-0.666279	-0.851903	0.125093	-0.116938	-0.494913
12357	-2.397365	-1.276013	9.637055	-0.078151	-0.007492	-0.290087	0.468724	-0.345776	-0.668395	-0.854600	0.127067	-0.115210	-0.490143
12358	-2.418785	-0.887005	9.386986	-0.044123	0.010050	-0.281753	0.472331	-0.338706	-0.668637	-0.857226	0.128523	-0.114157	-0.485401
12359	-2.318416	-1.018971	8.956854	0.000553	-0.000423	-0.260365	0.474899	-0.331903	-0.668995	-0.859772	0.129102	-0.113347	-0.480913
12360	-2.516500	-0.356089	8.946958	0.156357	0.017207	-0.277475	0.473969	-0.328899	-0.668823	-0.862794	0.127164	-0.114352	-0.475751
12361	-2.119126	-0.479023	8.295687	0.247762	-0.031676	-0.306195	0.476047	-0.328638	-0.667564	-0.866416	0.123223	-0.115226	-0.469959
12362	-2.049097	-0.483829	8.475259	0.342612	-0.091151	-0.330418	0.477887	-0.331920	-0.666850	-0.870547	0.117144	-0.115972	-0.463655
12363	-2.617494	-0.964550	8.688511	0.558911	-0.137402	-0.302506	0.475714	-0.339407	-0.666376	-0.874943	0.106740	-0.117870	-0.457371
12364	-2.360710	-0.142100	7.753741	0.453424	-0.181064	-0.305084	0.472766	-0.348389	-0.665389	-0.879078	0.097823	-0.118114	-0.451334
12365	-2.408849	-0.511791	9.424856	0.100704	-0.189350	-0.313069	0.468091	-0.349180	-0.668161	-0.882559	0.094960	-0.114899	-0.445948
12366	-2.988831	-0.916231	9.386761	0.122096	-0.192697	-0.296972	0.464959	-0.346708	-0.670409	-0.885866	0.091727	-0.111943	-0.440791
12367	-2.780019	-1.462970	10.440838	0.005484	-0.158106	-0.253836	0.462084	-0.342737	-0.674063	-0.888487	0.090717	-0.108537	-0.436556
12368	-2.530733	-1.702159	9.931290	0.033871	-0.131984	-0.179628	0.460512	-0.339729	-0.676329	-0.890405	0.089312	-0.106084	-0.433531
12369	-2.811557	-1.114605	9.457447	0.209900	-0.145913	-0.115618	0.456361	-0.341341	-0.678344	-0.892111	0.084512	-0.104901	-0.431267
12370	-3.004004	-1.340269	9.098454	0.182839	-0.187887	-0.071008	0.450015	-0.347032	-0.679335	-0.893422	0.079739	-0.102927	-0.429935
12371	-2.947934	-1.274875	9.391898	0.090431	-0.231822	-0.036604	0.445875	-0.349188	-0.683932	-0.894375	0.076230	-0.099327	-0.429438
12372	-2.985641	-1.142581	9.302426	0.015252	-0.237080	-0.030081	0.439230	-0.346970	-0.686774	-0.895130	0.073940	-0.095094	-0.429222
12373	-2.763163	-0.457729	10.471474	0.118860	-0.216419	-0.012462	0.433529	-0.349936	-0.690325	-0.895836	0.070033	-0.092069	-0.429064
12374	-2.916939	-1.033145	10.660835	0.276323	-0.127160	0.007438	0.429655	-0.355368	-0.691093	-0.896388	0.063937	-0.092095	-0.428858
12375	-2.437739	-0.230878	11.557468	0.326438	-0.027759	0.014332	0.424489	-0.363520	-0.690065	-0.896737	0.057886	-0.094270	-0.428515
12376	-2.133492	0.480164	10.488838	0.232144	0.054736	-0.048542	0.425693	-0.371572	-0.686297	-0.897314	0.054244	-0.097107	-0.427149
12377	-2.263373	-0.102864	9.822409	0.025026	0.062068	-0.132921	0.430401	-0.376507	-0.683711	-0.898375	0.054617	-0.098151	-0.424624
12378	-2.323123	-0.357083	9.901706	-0.228916	0.063845	-0.171810	0.432834	-0.369704	-0.682779	-0.899449	0.059571	-0.097088	-0.421920
12379	-2.096390	-1.052675	9.512067	-0.233255	0.051685	-0.198522	0.436679	-0.357727	-0.684651	-0.900751	0.064648	-0.095664	-0.418707
12380	-1.828095	-1.348440	9.424647	-0.074953	0.063879	-0.179840	0.440789	-0.347388	-0.684869	-0.902045	0.066838	-0.095878	-0.415517
12381	-1.616448	-0.787562	9.347564	0.055611	0.076927	-0.155878	0.444419	-0.344954	-0.683998	-0.903288	0.066853	-0.097337	-0.412464
12382	-1.628931	-0.497415	9.036203	0.127279	0.065666	-0.168544	0.447279	-0.346062	-0.680702	-0.904724	0.065385	-0.099270	-0.409078
12383	-1.663154	-0.215998	8.960431	0.116694	0.049141	-0.202977	0.450661	-0.346627	-0.678568	-0.906460	0.064133	-0.100642	-0.405078
12384	-1.739864	-0.486170	9.284807	-0.032698	0.039480	-0.222645	0.452470	-0.344183	-0.678314	-0.908143	0.065457	-0.100729	-0.401055
12385	-1.823504	-0.708569	9.484831	0.041335	0.014901	-0.186091	0.455813	-0.337658	-0.676754	-0.909687	0.065248	-0.100855	-0.397543
12386	-1.965509	-0.999274	10.006587	0.139427	0.011234	-0.130785	0.457363	-0.336714	-0.674320	-0.910895	0.063027	-0.101920	-0.394855
12387	-2.360534	-0.874960	10.328630	0.285845	0.007675	-0.069675	0.458817	-0.341494	-0.672843	-0.911810	0.058089	-0.103977	-0.392958
12388	-2.304975	-1.216230	10.547715	0.192532	0.044202	-0.009513	0.459614	-0.346544	-0.669039	-0.912024	0.054908	-0.106207	-0.392323
12389	-2.235037	-0.885371	10.389909	0.219938	0.096493	0.085211	0.461472	-0.354190	-0.666565	-0.911421	0.051579	-0.109515	-0.393265
12390	-2.110846	-0.374262	9.544021	0.229772	0.140284	0.126061	0.463590	-0.364839	-0.658971	-0.910358	0.048180	-0.113931	-0.394900
12391	-2.715895	0.119576	9.055076	0.188569	0.133488	0.150702	0.466750	-0.373720	-0.654468	-0.909074	0.045567	-0.117737	-0.397047
12392	-2.941236	0.692934	8.799272	0.190384	0.081124	0.140142	0.467550	-0.379452	-0.650413	-0.907949	0.042382	-0.120773	-0.399057
12393	-2.700156	0.983877	8.608290	0.296003	0.005926	0.115958	0.466543	-0.388311	-0.645718	-0.907279	0.036852	-0.123131	-0.400407
12394	-2.475548	1.317503	8.963441	0.209241	-0.087770	0.074446	0.463721	-0.396476	-0.644854	-0.907058	0.032132	-0.123191	-0.401294
12395	-2.561375	1.456615	9.407948	0.016974	-0.134157	0.027100	0.460643	-0.404365	-0.645916	-0.907211	0.030691	-0.120732	-0.401810
12396	-2.647161	1.274832	9.514737	0.011822	-0.132283	-0.024052	0.455421	-0.401064	-0.647609	-0.907738	0.029436	-0.118335	-0.401424
12397	-2.589399	1.252382	9.398633	0.074526	-0.104247	-0.028800	0.453993	-0.401329	-0.648621	-0.908283	0.027278	-0.116877	-0.400771
12398	-2.162647	1.169265	9.259423	0.035255	-0.067586	-0.036145	0.452438	-0.402684	-0.648482	-0.908760	0.026144	-0.115836	-0.400067
12399	-2.024923	0.845844	9.232889	0.035245	-0.058873	-0.032696	0.450612	-0.401856	-0.648962	-0.909199	0.025031	-0.114890	-0.399413
12400	-1.987101	0.719336	9.642036	-0.009636	-0.067771	-0.015478	0.447631	-0.403884	-0.649968	-0.909480	0.024665	-0.113496	-0.399195
12401	-2.024542	0.872426	10.062256	0.044086	-0.049431	-0.029085	0.446201	-0.403194	-0.651743	-0.909869	0.023427	-0.112785	-0.398584
12402	-2.167792	1.108376	9.782640	0.074675	-0.030898	-0.051608	0.446580	-0.401970	-0.650449	-0.910396	0.021902	-0.112717	-0.397485
12403	-1.892302	1.150932	9.458739	0.074798	-0.032617	-0.070185	0.444357	-0.401413	-0.648606	-0.911080	0.020287	-0.112542	-0.396051
12404	-1.727011	1.303665	9.492712	0.096476	-0.025569	-0.113198	0.444884	-0.402097	-0.649265	-0.912078	0.018546	-0.112717	-0.393782
12405	-2.011197	1.404628	9.539580	0.084139	-0.000919	-0.148340	0.445792	-0.401421	-0.649401	-0.913294	0.017129	-0.113164	-0.390890
12406	-1.891924	1.197242	9.661127	0.025228	0.023575	-0.176959	0.448633	-0.397892	-0.648121	-0.914638	0.017217	-0.113653	-0.387587
12407	-1.783396	1.514125	9.750345	-0.049715	0.059460	-0.214355	0.451740	-0.395319	-0.646854	-0.916157	0.018810	-0.114134	-0.383767
12408	-2.069720	0.625727	10.278490	-0.148098	0.062109	-0.241604	0.455588	-0.384979	-0.646810	-0.917810	0.022516	-0.113965	-0.379644
12409	-2.090144	-0.886167	10.499191	-0.101955	0.082929	-0.165720	0.459183	-0.376547	-0.645750	-0.918849	0.025175	-0.114469	-0.376802
12410	-2.147178	-0.747285	10.155236	0.015918	0.135367	-0.088837	0.463315	-0.370844	-0.644726	-0.919227	0.026070	-0.116954	-0.375051
12411	-2.573854	-0.275987	9.042094	-0.039655	0.174047	-0.021884	0.467982	-0.369099	-0.641300	-0.918985	0.028008	-0.119670	-0.374648
12412	-2.701270	-0.504086	8.052903	0.074594	0.119914	0.049259	0.470313	-0.370069	-0.635934	-0.918381	0.027383	-0.122383	-0.375298
12413	-3.072636	-0.449528	8.431615	0.127866	-0.028878	0.086232	0.469166	-0.376063	-0.633399	-0.917894	0.024547	-0.122723	-0.376572
12414	-3.091213	0.279242	9.978127	0.113175	-0.099271	0.109783	0.467105	-0.379050	-0.634943	-0.917374	0.021417	-0.121729	-0.378348
12415	-2.729563	1.205809	10.326898	0.167110	-0.095815	0.051223	0.462055	-0.385431	-0.633126	-0.917305	0.017442	-0.121148	-0.378908
12416	-2.277154	1.347310	9.779121	0.011910	-0.069432	-0.031856	0.460374	-0.386921	-0.634146	-0.917724	0.016742	-0.119876	-0.378327
12417	-2.450939	0.691148	9.465482	-0.003910	-0.055181	-0.085746	0.459064	-0.385005	-0.635010	-0.918520	0.016518	-0.118706	-0.376772
12418	-2.565807	0.171504	9.116858	0.105315	-0.042775	-0.090257	0.458282	-0.383909	-0.636662	-0.919342	0.014442	-0.118607	-0.374879
12419	-2.452713	-0.230100	9.414055	0.182011	-0.049943	-0.047550	0.456986	-0.386357	-0.634477	-0.919881	0.010803	-0.118950	-0.373569
12420	-2.164431	-0.445399	9.738316	0.241573	-0.020522	0.035683	0.456485	-0.391264	-0.632198	-0.919716	0.006087	-0.120306	-0.373646
12421	-2.060519	-0.095154	9.715012	0.327239	-0.006665	0.092793	0.453144	-0.400654	-0.629664	-0.919082	-0.000174	-0.122526	-0.374534
12422	-1.956128	0.661358	9.636296	0.442480	-0.004145	0.139588	0.452030	-0.413465	-0.625650	-0.918018	-0.008714	-0.125682	-0.375994
12423	-1.809616	1.234374	9.430148	0.258293	-0.012029	0.118027	0.448445	-0.427353	-0.620708	-0.917128	-0.013823	-0.127251	-0.377483
12424	-1.844474	1.072499	9.885174	0.170795	0.012474	0.070744	0.448732	-0.433628	-0.618068	-0.916518	-0.017075	-0.128673	-0.378348
12425	-2.108428	0.968447	9.790132	0.231740	0.024005	0.053667	0.446431	-0.442477	-0.616059	-0.915990	-0.021255	-0.130700	-0.378718
12426	-2.052560	0.688024	9.459606	0.170932	0.019676	0.052260	0.447231	-0.448073	-0.612261	-0.915477	-0.024408	-0.132256	-0.379230
12427	-1.992684	0.622384	9.381436	0.246093	0.026688	0.055447	0.444001	-0.454738	-0.608799	-0.914890	-0.028795	-0.134418	-0.379577
12428	-1.899114	0.878743	9.301871	0.197635	0.026579	0.090366	0.442474	-0.463048	-0.605508	-0.914023	-0.032485	-0.136276	-0.380704
12429	-1.705279	0.960175	9.685629	0.170676	0.026395	0.105980	0.441986	-0.470681	-0.602613	-0.913069	-0.035607	-0.137795	-0.382165
12430	-1.870021	0.873387	9.984035	0.213504	0.040342	0.127516	0.441496	-0.478861	-0.597919	-0.911835	-0.039583	-0.139995	-0.383916
12431	-2.516375	0.985907	9.740984	0.137452	0.049287	0.137790	0.439460	-0.488939	-0.595153	-0.910574	-0.041963	-0.141632	-0.386050
12432	-2.943834	1.320341	9.484177	0.032881	0.077449	0.130283	0.437783	-0.493431	-0.592595	-0.909332	-0.042367	-0.143111	-0.388381
12433	-2.521090	1.682823	9.556789	0.018602	0.098304	0.128438	0.439751	-0.497259	-0.590472	-0.908084	-0.042143	-0.144754	-0.390709
12434	-1.998745	1.807390	9.154803	0.027595	0.068504	0.121224	0.438474	-0.503116	-0.588191	-0.906928	-0.042495	-0.146036	-0.392873
12435	-2.806859	2.268998	8.619178	0.063439	-0.039580	0.095007	0.438515	-0.511024	-0.587239	-0.906289	-0.044086	-0.145580	-0.394340
12436	-3.573874	3.056716	8.658881	-0.086560	-0.130199	0.002335	0.435155	-0.514958	-0.588257	-0.906734	-0.043585	-0.142460	-0.394511
12437	-3.350249	3.246656	9.211844	-0.093638	-0.167037	-0.040186	0.430203	-0.511794	-0.592533	-0.907632	-0.042989	-0.138672	-0.393862
12438	-2.415803	2.907756	9.300817	0.139122	-0.144448	-0.066958	0.428531	-0.513964	-0.595234	-0.908442	-0.046500	-0.137128	-0.392132
12439	-1.688710	2.613490	9.300774	0.253613	-0.120156	-0.053978	0.425571	-0.520765	-0.594226	-0.908966	-0.051869	-0.136938	-0.390306
12440	-1.585355	2.549930	9.227059	0.450366	-0.109674	-0.029638	0.420926	-0.530285	-0.591158	-0.908993	-0.060859	-0.138412	-0.388421
12441	-1.739878	2.898888	8.910390	0.165874	-0.115773	-0.028084	0.418105	-0.539542	-0.588629	-0.909338	-0.064725	-0.137579	-0.387282
12442	-1.910954	2.609412	8.973422	0.060319	-0.134101	-0.042146	0.415774	-0.542665	-0.587337	-0.909938	-0.066770	-0.135592	-0.386225
12443	-1.789904	2.651984	9.047362	0.104942	-0.137694	-0.019834	0.411895	-0.545778	-0.590530	-0.910330	-0.069753	-0.133879	-0.385370
12444	-1.628829	2.889067	9.128000	0.129962	-0.130774	-0.011698	0.408008	-0.550120	-0.589226	-0.910567	-0.073120	-0.132446	-0.384680
12445	-1.580743	3.190051	9.368951	0.145253	-0.115923	-0.029996	0.403604	-0.552549	-0.592147	-0.910890	-0.076698	-0.131451	-0.383559
12446	-1.449633	2.946790	9.586107	0.063928	-0.087104	-0.049964	0.399430	-0.552800	-0.589897	-0.911391	-0.078425	-0.130361	-0.382390
12447	-1.466983	2.549805	9.487973	-0.069179	-0.066890	-0.089706	0.398275	-0.555657	-0.590165	-0.912358	-0.077592	-0.128694	-0.380815
12448	-1.477731	2.396105	9.531958	-0.154151	-0.046786	-0.092043	0.397475	-0.550470	-0.593194	-0.913401	-0.074924	-0.126739	-0.379502
12449	-1.583891	2.411013	9.417696	-0.139729	-0.056299	-0.114846	0.396417	-0.545419	-0.596865	-0.914621	-0.072663	-0.124750	-0.377659
12450	-1.364963	2.639906	9.327122	-0.211205	-0.041458	-0.129429	0.394808	-0.534638	-0.601245	-0.915996	-0.068818	-0.122511	-0.375775
12451	-1.475328	2.732706	9.506968	-0.187822	-0.031769	-0.157372	0.393473	-0.526039	-0.605778	-0.917503	-0.065422	-0.120654	-0.373298
12452	-1.543982	2.584335	9.573142	-0.107212	0.000663	-0.169015	0.393055	-0.521675	-0.605085	-0.918895	-0.063071	-0.120013	-0.370474
12453	-1.452926	1.805067	9.786885	-0.061778	0.002288	-0.135385	0.393027	-0.514993	-0.607854	-0.919967	-0.061792	-0.119678	-0.368131
12454	-1.547537	1.399904	9.963275	0.069423	0.026653	-0.063905	0.393006	-0.512677	-0.605641	-0.920292	-0.062752	-0.120684	-0.366825
12455	-1.865910	1.456925	9.709547	0.083642	0.061711	-0.024790	0.391050	-0.512530	-0.605223	-0.920224	-0.063928	-0.122361	-0.366236
12456	-2.270319	1.650502	9.064025	0.090729	0.075873	0.014259	0.392088	-0.513492	-0.602414	-0.919818	-0.065107	-0.124330	-0.366386
12457	-2.354435	1.726153	8.421594	0.174886	0.055055	0.014852	0.391058	-0.517442	-0.599345	-0.919345	-0.068062	-0.126539	-0.366278
12458	-1.834901	2.125609	8.248681	0.321552	0.023441	0.028072	0.389912	-0.524254	-0.595788	-0.918615	-0.073898	-0.129214	-0.366047
12459	-1.867848	2.558665	9.003707	0.509339	-0.050126	0.011633	0.386952	-0.535421	-0.587608	-0.917861	-0.083764	-0.131950	-0.364833
12460	-2.717617	2.544671	10.125908	0.303732	-0.029019	-0.053006	0.384522	-0.546317	-0.582525	-0.917776	-0.089430	-0.133653	-0.363080
12461	-1.961796	2.879018	10.498113	-0.098506	0.020628	-0.133467	0.383348	-0.546448	-0.581736	-0.918865	-0.087208	-0.133527	-0.360904
12462	-1.350885	1.895433	9.712548	-0.057137	0.041701	-0.158129	0.385394	-0.540188	-0.581190	-0.919972	-0.085455	-0.134089	-0.358286
12463	-1.418488	1.239994	9.119244	-0.211129	0.014631	-0.132134	0.387700	-0.532975	-0.581926	-0.921245	-0.081151	-0.132999	-0.356418
12464	-2.124240	1.122333	9.739169	-0.238235	-0.001133	-0.096086	0.387665	-0.524384	-0.585707	-0.922299	-0.076537	-0.131363	-0.355318
12465	-2.537838	1.352430	10.002513	-0.161521	0.007586	-0.047747	0.388150	-0.515659	-0.589751	-0.922887	-0.073321	-0.130361	-0.354837
12466	-2.284607	1.657422	9.717867	-0.065031	0.033729	0.000627	0.387358	-0.512655	-0.591513	-0.922893	-0.071912	-0.130447	-0.355078
12467	-1.859392	1.710157	9.171708	0.035036	0.026642	0.045284	0.385017	-0.514415	-0.589692	-0.922482	-0.072391	-0.131058	-0.355822
12468	-1.647812	1.924670	9.078629	0.163712	0.000305	0.077830	0.384777	-0.518504	-0.588955	-0.921688	-0.075642	-0.132041	-0.356840
12469	-1.321835	2.609195	8.831361	0.058048	-0.006843	0.105279	0.379852	-0.523796	-0.587130	-0.920895	-0.076967	-0.132089	-0.358582
12470	-1.307085	2.625457	9.468238	0.002559	-0.001718	0.092542	0.377768	-0.524330	-0.586073	-0.920227	-0.077297	-0.131861	-0.360305
12471	-1.569838	2.335366	9.882904	-0.026083	0.052505	0.097827	0.374646	-0.525678	-0.585009	-0.919452	-0.076652	-0.132381	-0.362226
12472	-1.849577	2.035590	10.232721	0.032942	0.096265	0.105480	0.373355	-0.527033	-0.585905	-0.918381	-0.076867	-0.134155	-0.364240
12473	-1.894978	2.103177	10.197844	0.252960	0.140015	0.138992	0.373379	-0.534398	-0.580824	-0.916621	-0.080797	-0.138230	-0.366293
12474	-1.951647	2.290429	9.943356	0.233450	0.159384	0.114308	0.373133	-0.540398	-0.575211	-0.914957	-0.084255	-0.142602	-0.367994
12475	-2.163968	2.337803	9.164729	0.258679	0.145667	0.093385	0.372382	-0.548304	-0.570897	-0.913440	-0.088100	-0.146892	-0.369172
12476	-2.305176	2.179740	9.022348	0.047620	0.089768	0.058173	0.372658	-0.552669	-0.568238	-0.912668	-0.088507	-0.148708	-0.370257
12477	-2.069921	2.311501	9.454389	-0.193883	0.058127	0.020999	0.371873	-0.552392	-0.567708	-0.912718	-0.084491	-0.148182	-0.371280
12478	-2.073056	2.217140	9.261084	-0.122308	0.016207	0.014305	0.370812	-0.546932	-0.570989	-0.912776	-0.082211	-0.147473	-0.371931
12479	-2.309081	2.659512	8.612164	0.024500	-0.020289	0.008369	0.368469	-0.547192	-0.570956	-0.912775	-0.082722	-0.147172	-0.371939
12480	-2.583201	3.157017	8.593813	-0.018268	-0.048121	-0.035917	0.367149	-0.541730	-0.574748	-0.913222	-0.082671	-0.146144	-0.371259
12481	-2.935025	3.242717	8.982327	-0.016408	-0.032302	-0.056880	0.365322	-0.540629	-0.575483	-0.913796	-0.082363	-0.145490	-0.370171
12482	-2.459443	2.897111	8.854097	0.067715	-0.021887	-0.056440	0.363763	-0.541848	-0.574827	-0.914163	-0.083626	-0.145613	-0.368931
12483	-1.758143	3.050138	8.777714	0.128524	-0.025584	-0.047376	0.362856	-0.543752	-0.572900	-0.914392	-0.085980	-0.146155	-0.367605
12484	-1.699067	3.206144	8.824656	0.214511	-0.060517	-0.078585	0.361685	-0.544838	-0.571347	-0.914761	-0.090142	-0.146689	-0.365470
12485	-1.558555	3.274505	8.730510	0.025010	-0.094604	-0.125936	0.362857	-0.545117	-0.570852	-0.915925	-0.090938	-0.145343	-0.362886
12486	-1.643765	2.837598	8.774283	-0.222801	-0.119980	-0.143760	0.360878	-0.538561	-0.574236	-0.917678	-0.087323	-0.141723	-0.360772
12487	-2.064882	2.674948	9.564259	-0.141655	-0.139325	-0.111440	0.358641	-0.533504	-0.575957	-0.919128	-0.085442	-0.138307	-0.358850
12488	-2.094661	2.883574	10.076368	-0.009342	-0.106192	-0.090930	0.357587	-0.529406	-0.579251	-0.920069	-0.085801	-0.136376	-0.357089
12489	-1.894246	2.891002	9.870462	0.010333	-0.050259	-0.066847	0.357316	-0.526677	-0.580637	-0.920676	-0.086212	-0.135609	-0.355715
12490	-1.701360	2.859890	9.625729	-0.032546	-0.001290	-0.060873	0.356116	-0.521218	-0.581339	-0.921162	-0.085481	-0.135389	-0.354716
12491	-1.480972	2.626222	9.275097	-0.089737	0.023209	-0.061307	0.358569	-0.516868	-0.582363	-0.921695	-0.083565	-0.135238	-0.353845
12492	-1.481527	2.553612	9.122873	-0.179252	0.012696	-0.051435	0.360100	-0.511833	-0.581306	-0.922311	-0.080055	-0.134218	-0.353439
12493	-1.432994	2.586940	9.134853	-0.163302	0.005608	-0.019630	0.362164	-0.507207	-0.583224	-0.922700	-0.077042	-0.133130	-0.353505
12494	-1.431029	2.856746	9.286929	-0.204447	0.026558	-0.018922	0.363434	-0.499578	-0.586389	-0.923067	-0.073056	-0.132131	-0.353767
12495	-1.303865	2.736233	9.524755	-0.195497	0.068463	-0.014367	0.364162	-0.489493	-0.587461	-0.923271	-0.069065	-0.131941	-0.354107
12496	-1.544574	2.493712	9.822026	-0.186533	0.113975	-0.014121	0.366997	-0.483373	-0.588732	-0.923324	-0.064804	-0.132668	-0.354503
12497	-1.620328	2.036711	9.610761	-0.254577	0.152474	0.010129	0.372174	-0.477402	-0.589266	-0.923169	-0.059200	-0.133549	-0.355554
12498	-1.763718	1.590840	8.934009	-0.065124	0.138572	0.073108	0.377084	-0.471977	-0.586710	-0.922361	-0.057238	-0.135482	-0.357238
12499	-2.193836	1.535049	9.254285	-0.038673	0.128839	0.147395	0.378385	-0.472940	-0.584678	-0.921008	-0.056123	-0.137294	-0.360201
12500	-1.856751	2.076013	9.276820	0.249201	0.126056	0.199718	0.380472	-0.474724	-0.582923	-0.918933	-0.060384	-0.141108	-0.363325
12501	-1.703621	2.218979	9.231484	0.191798	0.153906	0.240800	0.381287	-0.484411	-0.576588	-0.916508	-0.063603	-0.144904	-0.367384
12502	-1.938304	1.829851	8.789270	0.059184	0.145173	0.290910	0.381560	-0.489460	-0.571875	-0.913859	-0.064492	-0.147554	-0.372734
12503	-2.439664	2.272978	9.284113	0.205561	0.096121	0.344900	0.379766	-0.497086	-0.567800	-0.910722	-0.068666	-0.150267	-0.378538
12504	-3.033933	2.234204	9.245539	0.178701	0.054315	0.337675	0.377591	-0.506893	-0.562968	-0.907736	-0.072553	-0.152069	-0.384222
12505	-2.811576	2.626926	8.471938	-0.119874	0.010690	0.289551	0.373452	-0.512870	-0.561419	-0.905645	-0.071268	-0.150849	-0.389836
12506	-2.555154	2.335870	9.108005	-0.248613	0.000056	0.244365	0.371375	-0.512039	-0.564987	-0.904028	-0.067512	-0.148496	-0.395127
12507	-2.305576	1.745888	10.281386	-0.324747	0.046982	0.240234	0.367976	-0.508475	-0.567091	-0.902414	-0.062036	-0.146385	-0.400464
12508	-2.335731	1.906041	10.670384	-0.223673	0.126508	0.260678	0.366267	-0.504375	-0.569087	-0.900199	-0.057774	-0.146479	-0.406013
12509	-2.640034	2.252920	10.078629	-0.040934	0.156562	0.241145	0.367834	-0.506020	-0.567580	-0.897835	-0.056496	-0.148620	-0.410625
12510	-2.539520	2.835779	9.041524	-0.121093	0.117488	0.180612	0.367956	-0.503702	-0.569106	-0.896136	-0.053926	-0.149457	-0.414360
12511	-2.210275	2.634534	8.560559	-0.162908	0.024897	0.112874	0.368459	-0.500569	-0.569082	-0.895308	-0.051195	-0.148397	-0.416870
12512	-2.153431	2.480150	8.553488	-0.308546	-0.046748	0.046298	0.367159	-0.499198	-0.571884	-0.895335	-0.046220	-0.144869	-0.418631
12513	-2.462141	1.835081	9.163925	-0.415761	-0.074658	-0.016319	0.366986	-0.488560	-0.577059	-0.896051	-0.039414	-0.140045	-0.419436
12514	-2.346300	1.127078	9.938192	-0.274561	-0.041606	0.004900	0.364868	-0.479003	-0.582731	-0.896310	-0.034882	-0.136920	-0.420314
12515	-2.079877	0.569234	9.867001	-0.138786	0.010727	0.068450	0.364969	-0.471503	-0.586524	-0.895818	-0.032486	-0.135855	-0.421898
12516	-1.873033	0.461308	9.705372	-0.042417	0.061299	0.145035	0.363148	-0.471493	-0.587270	-0.894456	-0.031637	-0.136427	-0.424658
12517	-1.940821	0.087708	10.047707	0.034079	0.106535	0.246146	0.363944	-0.475861	-0.584361	-0.892074	-0.031924	-0.138370	-0.428996
12518	-1.995662	0.853504	10.239617	0.166104	0.167537	0.350595	0.363978	-0.484043	-0.580835	-0.888481	-0.034458	-0.142482	-0.434872
12519	-2.226561	1.354352	9.065049	0.266322	0.166919	0.384124	0.362851	-0.494946	-0.575900	-0.884480	-0.038707	-0.147380	-0.440995
12520	-2.319957	2.143332	8.875469	0.141063	0.145058	0.386850	0.360683	-0.506662	-0.569927	-0.880513	-0.041101	-0.150813	-0.447509
12521	-2.569790	2.325379	8.785996	0.079469	0.100603	0.345820	0.358906	-0.515924	-0.568188	-0.877064	-0.042537	-0.152927	-0.453391
12522	-2.498711	2.145879	8.466113	0.134233	0.045659	0.296624	0.355541	-0.521906	-0.564331	-0.874116	-0.045423	-0.154618	-0.458204
12523	-2.672205	2.182164	8.878954	0.026860	0.005395	0.274598	0.352964	-0.528164	-0.562164	-0.871582	-0.046587	-0.154662	-0.462877
12524	-2.193423	2.244337	9.983360	-0.014256	0.012095	0.237158	0.349079	-0.533052	-0.560608	-0.869365	-0.046999	-0.154447	-0.467057
12525	-1.863201	1.849952	9.262261	0.018177	0.012241	0.205509	0.343628	-0.535476	-0.562096	-0.867421	-0.047736	-0.154570	-0.470542
12526	-1.533310	2.074565	8.841458	-0.083834	-0.049040	0.202737	0.341427	-0.537099	-0.563109	-0.865750	-0.047409	-0.152665	-0.474261
12527	-2.008280	2.845612	8.892869	-0.121200	-0.075064	0.151562	0.336876	-0.537756	-0.564207	-0.864683	-0.046427	-0.149995	-0.477148
12528	-2.458170	3.066293	9.129983	-0.151381	-0.111582	0.082654	0.332195	-0.536911	-0.567736	-0.864361	-0.045158	-0.146474	-0.478942
12529	-2.527145	3.200286	9.516612	-0.216414	-0.113244	0.009958	0.330098	-0.532262	-0.571653	-0.864805	-0.042520	-0.142406	-0.479609
12530	-2.107423	2.127097	9.613599	-0.283261	-0.071262	-0.043595	0.325644	-0.524328	-0.576919	-0.865631	-0.038212	-0.138424	-0.479647
12531	-1.695060	1.715106	9.636545	-0.252102	-0.039969	-0.002930	0.325102	-0.517506	-0.581998	-0.865974	-0.034213	-0.135272	-0.480229
12532	-1.704087	1.801891	9.680877	-0.052676	-0.017239	0.025061	0.325607	-0.514509	-0.582362	-0.865820	-0.033574	-0.134380	-0.480802
12533	-1.934035	2.076339	9.186173	-0.058118	-0.022393	0.055098	0.324179	-0.514228	-0.584271	-0.865410	-0.032937	-0.133347	-0.481871
12534	-1.911516	2.519149	9.340061	-0.009914	-0.045214	0.071308	0.322610	-0.512856	-0.584620	-0.864839	-0.033428	-0.132352	-0.483134
12535	-1.827033	2.850592	9.410429	-0.008167	-0.080256	0.070354	0.318971	-0.514200	-0.584579	-0.864389	-0.034314	-0.130805	-0.484298
12536	-1.779619	2.721016	9.627211	-0.110202	-0.089088	0.068651	0.315066	-0.513633	-0.586061	-0.863968	-0.033475	-0.128084	-0.485833
12537	-1.662669	2.186788	9.819516	-0.110253	-0.050687	0.082740	0.314678	-0.512675	-0.588494	-0.863373	-0.032384	-0.126049	-0.487494
12538	-1.555501	1.646732	9.653780	-0.024484	0.008739	0.129262	0.311552	-0.512249	-0.589216	-0.862095	-0.032240	-0.125808	-0.489821
12539	-1.561089	1.549706	9.369149	0.091606	0.045424	0.197198	0.310398	-0.515514	-0.588973	-0.859993	-0.033979	-0.127306	-0.493002
12540	-1.492007	1.760370	9.226789	0.163023	0.089073	0.250772	0.309519	-0.522327	-0.587223	-0.857170	-0.036584	-0.130203	-0.496960
12541	-1.574130	1.754032	9.304324	0.211115	0.088984	0.297846	0.306435	-0.532401	-0.582895	-0.853811	-0.040207	-0.133533	-0.501556
12542	-1.350107	2.014666	9.382286	0.126909	0.076583	0.315676	0.303727	-0.539205	-0.579314	-0.850307	-0.042486	-0.135789	-0.506689
12543	-1.299696	2.307968	9.476541	-0.053803	0.084378	0.311787	0.301139	-0.543145	-0.577768	-0.846958	-0.041704	-0.136312	-0.512194
12544	-1.358245	2.230832	9.269493	-0.026873	0.106340	0.304138	0.298675	-0.545860	-0.576211	-0.843569	-0.041032	-0.137513	-0.517493
12545	-1.343425	2.269903	9.500511	-0.118107	0.116783	0.294698	0.297910	-0.548445	-0.576741	-0.840286	-0.038811	-0.137893	-0.522875
12546	-1.578898	2.421748	9.795061	-0.071572	0.125565	0.288115	0.295965	-0.549934	-0.576984	-0.836983	-0.037135	-0.138960	-0.527986
12547	-1.901019	2.641254	9.187576	-0.194766	0.145089	0.250434	0.293360	-0.549511	-0.577456	-0.834068	-0.033236	-0.139025	-0.532820
12548	-1.867014	2.654439	9.653633	-0.382427	0.148577	0.187379	0.294899	-0.543792	-0.580128	-0.831895	-0.025841	-0.137230	-0.537077
12549	-2.195855	2.266099	9.229063	-0.212229	0.131409	0.148052	0.296184	-0.538890	-0.582934	-0.830046	-0.021521	-0.136961	-0.540187
12550	-2.428649	2.469453	9.072402	-0.194246	0.082579	0.119924	0.294339	-0.534244	-0.584278	-0.828616	-0.017780	-0.136113	-0.542728
12551	-2.546268	1.906201	8.612759	-0.202129	0.051306	0.082675	0.295623	-0.529341	-0.587212	-0.827645	-0.014308	-0.134692	-0.544662
12552	-2.329365	1.505852	8.798532	0.027643	-0.025746	0.090969	0.294579	-0.527972	-0.588600	-0.826740	-0.015342	-0.134473	-0.546061
12553	-1.891465	1.255518	9.844428	0.077446	-0.046273	0.121011	0.292249	-0.530959	-0.587950	-0.825521	-0.017634	-0.134467	-0.547835
12554	-1.923650	1.459882	10.529531	0.055905	-0.007065	0.129844	0.290448	-0.534766	-0.588218	-0.824113	-0.019033	-0.134849	-0.549810
12555	-2.122023	1.749541	10.371162	0.070395	0.050811	0.114421	0.287728	-0.538842	-0.585899	-0.822697	-0.020106	-0.136348	-0.551520
12556	-2.265079	1.681820	9.881389	0.120663	0.099990	0.106193	0.287605	-0.541297	-0.583860	-0.821210	-0.021325	-0.139214	-0.552973
12557	-2.405986	1.593284	8.881903	0.160127	0.086251	0.108240	0.289179	-0.545533	-0.580189	-0.819708	-0.023433	-0.142300	-0.554328
12558	-2.309099	1.303448	8.723938	0.156489	0.044253	0.111501	0.288166	-0.552346	-0.577148	-0.818284	-0.025874	-0.144641	-0.555716
12559	-2.395151	1.078898	9.000856	0.170521	-0.000492	0.151949	0.286882	-0.557521	-0.574088	-0.816518	-0.029179	-0.146400	-0.557686
12560	-2.345381	1.267794	9.555308	0.220377	-0.018197	0.187506	0.283662	-0.565549	-0.571284	-0.814380	-0.033584	-0.148381	-0.560037
12561	-2.299808	1.561030	9.615960	0.268704	-0.032199	0.180803	0.280439	-0.574669	-0.565914	-0.812278	-0.038872	-0.150687	-0.562127
12562	-2.393831	1.913404	9.784232	0.168578	0.001910	0.169720	0.276688	-0.581330	-0.562316	-0.810238	-0.042149	-0.152415	-0.564364
12563	-2.403996	1.841435	9.817136	0.098894	0.017685	0.149871	0.275143	-0.585549	-0.560659	-0.808437	-0.043979	-0.153639	-0.566473
12564	-2.481974	1.399955	9.956919	0.080932	0.042143	0.165620	0.273340	-0.590312	-0.558489	-0.806378	-0.045370	-0.155025	-0.568915
12565	-2.838692	1.139350	10.336687	0.273158	0.089395	0.198959	0.270119	-0.598203	-0.555684	-0.803617	-0.049249	-0.159332	-0.571303
12566	-2.696436	1.468240	9.719245	0.480528	0.096378	0.265740	0.268474	-0.612651	-0.546010	-0.799774	-0.056766	-0.166035	-0.574084
12567	-2.377842	2.144527	9.118693	0.394608	0.077079	0.286248	0.266942	-0.623417	-0.537074	-0.795807	-0.062953	-0.171414	-0.577361
12568	-2.011145	2.783059	8.877756	0.216711	0.064779	0.258498	0.262162	-0.633756	-0.531178	-0.792334	-0.066591	-0.174554	-0.580778
12569	-1.985402	3.013097	8.668707	-0.002400	0.085772	0.249971	0.258018	-0.639188	-0.529107	-0.789186	-0.066251	-0.175509	-0.584802
12570	-1.836322	2.923215	8.755301	0.059354	0.085744	0.243307	0.256363	-0.647633	-0.526331	-0.785974	-0.067090	-0.177168	-0.588519
12571	-2.026189	3.384059	8.759834	-0.101606	0.061306	0.218405	0.252217	-0.651291	-0.526563	-0.783371	-0.065389	-0.176609	-0.592337
12572	-1.933797	2.801077	8.675437	-0.223262	-0.001664	0.192472	0.248549	-0.645135	-0.530312	-0.781401	-0.062642	-0.173621	-0.596107
12573	-1.687979	3.055751	9.219340	-0.167917	-0.005373	0.206046	0.243607	-0.644970	-0.532684	-0.779218	-0.060656	-0.171237	-0.599848
12574	-1.843338	3.269390	9.477864	-0.232214	0.027900	0.182872	0.240996	-0.640864	-0.537630	-0.777223	-0.057382	-0.168599	-0.603495
12575	-1.752896	3.090312	9.345259	-0.196242	0.061229	0.154997	0.238642	-0.637032	-0.541164	-0.775410	-0.054003	-0.166963	-0.606586
12576	-1.757911	3.070523	9.152827	-0.171259	0.040246	0.169203	0.236025	-0.633881	-0.542640	-0.773426	-0.051478	-0.165262	-0.609796
12577	-1.774857	3.406878	8.998237	-0.045813	0.033397	0.133161	0.235898	-0.633607	-0.544181	-0.771777	-0.050729	-0.165052	-0.612001
12578	-1.861583	3.449423	8.533276	-0.204921	0.023034	0.109098	0.232908	-0.632908	-0.546964	-0.770593	-0.047699	-0.162725	-0.614355
12579	-1.989602	3.104213	8.568861	-0.086826	0.009987	0.104592	0.232114	-0.629358	-0.548979	-0.769388	-0.046540	-0.161713	-0.616218
12580	-1.684158	2.601307	8.473933	0.043575	-0.014638	0.147557	0.229267	-0.632342	-0.549481	-0.767608	-0.047926	-0.161824	-0.618299
12581	-1.684671	2.177056	8.940065	0.094097	-0.050777	0.227003	0.223550	-0.635857	-0.547368	-0.764899	-0.050699	-0.161979	-0.621387
12582	-1.785812	2.874364	9.424765	0.110785	-0.042253	0.288999	0.218238	-0.641418	-0.546441	-0.761358	-0.053913	-0.162351	-0.625356
12583	-1.602039	3.243804	9.590837	0.098204	-0.026635	0.303079	0.211488	-0.646290	-0.544842	-0.757564	-0.056714	-0.162831	-0.629577
12584	-1.496702	3.122272	9.439539	0.166220	-0.012623	0.307097	0.205522	-0.652804	-0.541209	-0.753580	-0.060453	-0.164318	-0.633611
12585	-1.290060	2.994343	9.027761	0.039236	-0.012618	0.302568	0.198781	-0.659858	-0.538601	-0.749755	-0.062215	-0.164230	-0.637986
12586	-1.370223	3.277503	8.618378	0.033868	-0.029157	0.310490	0.192288	-0.663504	-0.538153	-0.745901	-0.064181	-0.163771	-0.642410
12587	-1.447475	2.604684	8.608906	-0.020747	-0.043136	0.310809	0.183574	-0.666048	-0.537275	-0.742088	-0.065476	-0.162431	-0.647020
12588	-1.344219	2.185595	8.668081	0.074635	-0.035450	0.387194	0.176429	-0.669009	-0.537454	-0.737146	-0.068368	-0.162295	-0.652381
12589	-1.218651	3.837935	9.815443	0.240805	-0.016555	0.425758	0.165642	-0.675770	-0.532979	-0.731307	-0.073558	-0.164561	-0.657799
12590	-1.053813	4.936183	9.966024	0.108825	0.055231	0.352090	0.157604	-0.684454	-0.529079	-0.726421	-0.075659	-0.166211	-0.662543
12591	-0.960173	4.533042	9.710662	-0.055280	0.088708	0.250457	0.152658	-0.684700	-0.529522	-0.722891	-0.074640	-0.166358	-0.666470
12592	-0.762825	3.784365	9.188496	-0.220522	0.107215	0.203298	0.151213	-0.682920	-0.528968	-0.720232	-0.070773	-0.164598	-0.670197
12593	-0.998512	3.273251	8.175358	-0.305308	0.092672	0.177063	0.148471	-0.678540	-0.534037	-0.717972	-0.065883	-0.161549	-0.673853
12594	-1.023443	3.116774	9.634850	-0.121269	0.108114	0.201314	0.147430	-0.676214	-0.538121	-0.715144	-0.063408	-0.161138	-0.677188
12595	-1.405622	3.685974	9.978719	-0.099678	0.146697	0.180686	0.146762	-0.671301	-0.541413	-0.712344	-0.060763	-0.161606	-0.680262
12596	-1.265973	2.984667	9.070698	-0.258748	0.152114	0.160877	0.148061	-0.667897	-0.546037	-0.710029	-0.055596	-0.159994	-0.683498
12597	-1.570989	2.211581	8.723204	-0.147995	0.096248	0.192264	0.146238	-0.667751	-0.546395	-0.707256	-0.052962	-0.159064	-0.686792
12598	-1.835378	3.051065	8.884127	-0.065704	0.054315	0.185910	0.144148	-0.666103	-0.547378	-0.704699	-0.051957	-0.158670	-0.689582
12599	-1.756718	3.912254	9.152882	-0.076310	0.040300	0.150681	0.140893	-0.665813	-0.548099	-0.702573	-0.050975	-0.158013	-0.691971
12600	-1.809892	3.234062	9.020583	-0.108251	0.026497	0.086835	0.140232	-0.661853	-0.551658	-0.701449	-0.049430	-0.156740	-0.693511
12601	-1.647149	2.350742	9.208481	-0.120864	0.019406	0.093533	0.138669	-0.660344	-0.553939	-0.700215	-0.047910	-0.155240	-0.695201
12602	-1.280410	2.303066	9.495543	0.005955	0.022669	0.137520	0.137759	-0.660748	-0.553800	-0.698303	-0.048178	-0.155449	-0.697056
12603	-1.258730	2.630278	9.595240	0.061388	0.041868	0.151269	0.135816	-0.663192	-0.552764	-0.696011	-0.049068	-0.156710	-0.699001
12604	-1.229799	2.625146	9.563691	0.004178	0.071605	0.149189	0.133204	-0.662907	-0.551305	-0.693783	-0.048669	-0.157559	-0.701050
12605	-1.240014	2.559165	9.195349	-0.124546	0.069942	0.132381	0.133608	-0.663589	-0.553895	-0.691835	-0.046523	-0.156597	-0.703334
12606	-1.332265	2.490096	9.180932	-0.124582	0.054216	0.135862	0.132553	-0.660720	-0.555010	-0.690026	-0.044554	-0.155404	-0.705499
12607	-1.132170	2.447527	9.140267	-0.087042	0.026175	0.136848	0.129552	-0.658521	-0.556748	-0.688101	-0.043554	-0.154336	-0.707673
12608	-0.984870	2.781192	9.311049	-0.187294	0.028670	0.144077	0.127588	-0.655238	-0.559134	-0.686261	-0.041100	-0.151892	-0.710130
12609	-0.674370	2.976492	9.478831	-0.174661	0.031231	0.117686	0.125490	-0.650998	-0.562153	-0.684643	-0.038800	-0.149635	-0.712298
12610	-0.317012	3.312949	9.525274	-0.297789	0.036500	0.043631	0.124166	-0.643899	-0.567474	-0.684182	-0.034400	-0.145801	-0.713761
12611	-0.654185	3.437863	9.404658	-0.437876	0.057760	-0.031202	0.124780	-0.633675	-0.573567	-0.684736	-0.027753	-0.140227	-0.714635
12612	-0.787340	3.049432	9.449404	-0.459055	0.077187	-0.093889	0.127865	-0.622236	-0.580458	-0.686119	-0.020164	-0.134715	-0.714623
12613	-1.492270	2.395572	9.320605	-0.454408	0.096759	-0.126306	0.132643	-0.610260	-0.588400	-0.687817	-0.012494	-0.129466	-0.714136
12614	-1.894601	2.173629	9.643538	-0.382937	0.096799	-0.112499	0.135467	-0.598684	-0.595543	-0.689276	-0.005617	-0.125298	-0.713560
12615	-2.150107	1.573114	9.230314	-0.294301	0.081268	-0.121639	0.140892	-0.587667	-0.600670	-0.690833	-0.000347	-0.122129	-0.712625
12616	-2.346338	0.446506	9.949594	-0.442246	0.047826	-0.088660	0.142411	-0.577039	-0.605484	-0.691992	0.006596	-0.116428	-0.712424
12617	-2.187613	-0.328122	10.280558	-0.390822	0.030038	-0.003971	0.145112	-0.566825	-0.612381	-0.691926	0.012288	-0.111139	-0.713257
12618	-1.765508	0.614499	10.528061	-0.290821	0.061246	0.049801	0.146000	-0.560421	-0.616197	-0.691057	0.017005	-0.107795	-0.714515
12619	-1.373807	1.381856	10.009630	-0.326373	0.121629	0.033950	0.146492	-0.552377	-0.620892	-0.690205	0.023033	-0.104664	-0.715634
12620	-1.478040	1.688065	9.211419	-0.200823	0.112332	-0.008234	0.149567	-0.540258	-0.626101	-0.690025	0.027364	-0.103281	-0.715856
12621	-1.214985	2.008182	9.179187	-0.182640	0.136886	-0.061777	0.153717	-0.537144	-0.626391	-0.690539	0.031783	-0.102379	-0.715307
12622	-1.313228	1.106554	9.006260	-0.111923	0.119517	-0.074693	0.158264	-0.534442	-0.627463	-0.691326	0.035124	-0.102326	-0.714397
12623	-1.381286	1.042282	9.049363	-0.058330	0.109007	-0.059354	0.162947	-0.532830	-0.628548	-0.691928	0.037400	-0.102805	-0.713630
12624	-1.219231	1.412032	9.261285	-0.009216	0.098388	-0.044914	0.165418	-0.532026	-0.628834	-0.692392	0.038958	-0.103947	-0.712931
12625	-1.515121	1.559275	9.469791	0.035551	0.084477	-0.060384	0.169190	-0.532592	-0.626578	-0.693122	0.039545	-0.105422	-0.711972
12626	-1.741925	1.248084	9.367242	-0.098595	0.065328	-0.079048	0.171785	-0.531926	-0.624806	-0.694061	0.041943	-0.104806	-0.711011
12627	-2.123992	1.156090	9.768393	-0.111233	0.068820	-0.064941	0.175676	-0.528947	-0.625222	-0.694762	0.044347	-0.103983	-0.710301
12628	-2.470978	1.237478	10.332240	-0.061028	0.070650	-0.101470	0.178915	-0.525147	-0.626521	-0.696031	0.046344	-0.103952	-0.708934
12629	-2.664909	0.463788	10.070292	-0.000230	0.070763	-0.088784	0.182162	-0.523392	-0.626810	-0.697159	0.047313	-0.104735	-0.707645
12630	-2.300372	0.119278	10.017528	-0.068220	0.096893	-0.084076	0.184361	-0.520404	-0.627329	-0.698108	0.049747	-0.104985	-0.706505
12631	-2.012016	-0.077552	10.089676	-0.029122	0.097549	-0.027523	0.187870	-0.518105	-0.628905	-0.698285	0.051401	-0.105762	-0.706095
12632	-2.494706	-0.038471	9.841966	-0.068593	0.170236	0.023719	0.192939	-0.518134	-0.626018	-0.697553	0.054647	-0.107140	-0.706368
12633	-2.113256	0.640501	9.493227	-0.218878	0.185868	0.035049	0.196697	-0.513381	-0.628347	-0.696435	0.060089	-0.106525	-0.707121
12634	-2.735400	0.751440	9.581574	0.054964	0.159904	0.014248	0.199684	-0.512170	-0.627865	-0.695990	0.061489	-0.109491	-0.706986
12635	-2.722100	0.600761	9.101514	0.278759	0.146978	-0.001816	0.203867	-0.517376	-0.623856	-0.696048	0.059558	-0.115352	-0.706161
12636	-2.141261	0.797411	8.827214	0.228816	0.093576	-0.044798	0.206493	-0.522981	-0.620987	-0.696767	0.057731	-0.119777	-0.704866
12637	-2.134878	1.018274	8.714351	0.257464	0.013157	-0.067745	0.207814	-0.529125	-0.616300	-0.698003	0.054353	-0.123392	-0.703287
12638	-1.976570	0.859426	9.078831	0.089402	-0.017511	-0.120276	0.208866	-0.533223	-0.612362	-0.699873	0.053089	-0.124218	-0.701377
12639	-2.133155	0.895681	9.525169	-0.132415	-0.037663	-0.155406	0.210950	-0.532142	-0.614315	-0.702026	0.054650	-0.121532	-0.699573
12640	-2.225449	1.138694	10.112708	-0.078700	0.055859	-0.149324	0.210925	-0.526961	-0.615552	-0.703918	0.056836	-0.120995	-0.697589
12641	-2.634536	1.358308	9.318535	-0.037322	0.107802	-0.159223	0.217040	-0.525903	-0.615633	-0.705855	0.059089	-0.121687	-0.695319
12642	-2.802290	1.535175	9.317209	0.003953	0.151637	-0.171014	0.221717	-0.523065	-0.616964	-0.707892	0.061494	-0.123623	-0.692694
12643	-2.864220	1.673294	8.711350	0.120418	0.129115	-0.193097	0.228346	-0.523103	-0.612941	-0.710405	0.061894	-0.126810	-0.689502
12644	-2.820219	1.067485	8.903463	0.118461	0.083538	-0.178437	0.233676	-0.522860	-0.610699	-0.712827	0.061751	-0.129352	-0.686536
12645	-2.508469	0.740574	9.752514	0.073346	0.067385	-0.125252	0.238380	-0.527113	-0.608235	-0.714478	0.061801	-0.131100	-0.684481
12646	-2.689260	0.439495	9.928441	0.092789	0.041071	-0.086446	0.240465	-0.528898	-0.605707	-0.715703	0.061200	-0.132794	-0.682927
12647	-2.814500	0.488164	9.795507	-0.004169	0.040930	-0.010440	0.242019	-0.527270	-0.605843	-0.715754	0.061713	-0.133228	-0.682743
12648	-2.678535	0.586340	10.002129	-0.029442	0.075712	0.043227	0.244100	-0.527009	-0.605227	-0.714969	0.062988	-0.133907	-0.683316
12649	-2.593553	0.313991	10.027102	0.063378	0.103577	0.100318	0.244625	-0.528376	-0.604347	-0.713424	0.063105	-0.136269	-0.684452
12650	-2.678347	0.625946	9.584446	0.127720	0.124619	0.137971	0.243347	-0.534096	-0.601807	-0.711384	0.062548	-0.139911	-0.685890
12651	-2.757367	0.731152	9.182618	0.061705	0.133525	0.109379	0.245178	-0.537379	-0.598775	-0.709612	0.063083	-0.142673	-0.687107
12652	-2.771097	0.511282	8.814940	-0.043985	0.103775	0.134022	0.244913	-0.539016	-0.594793	-0.707462	0.064685	-0.143654	-0.688968
12653	-2.955526	0.380623	8.872704	-0.144227	0.082796	0.132362	0.245432	-0.537791	-0.596206	-0.705240	0.067404	-0.142882	-0.691142
12654	-2.849543	0.000442	9.078890	-0.258906	0.051158	0.148921	0.245165	-0.535198	-0.598624	-0.702735	0.071267	-0.140170	-0.693856
12655	-3.002396	-0.117205	9.540249	-0.359334	0.063241	0.187016	0.243692	-0.524008	-0.605192	-0.699466	0.076626	-0.136181	-0.697373
12656	-3.314198	0.169546	9.714451	-0.411337	0.111318	0.222206	0.242229	-0.516363	-0.608960	-0.695451	0.083257	-0.132282	-0.701368
12657	-3.421367	0.036054	9.829189	-0.331003	0.145360	0.270500	0.242858	-0.509684	-0.613542	-0.690734	0.089177	-0.129952	-0.705724
12658	-3.288532	0.717845	9.768595	-0.144995	0.166294	0.303754	0.241411	-0.506540	-0.614520	-0.685782	0.092668	-0.130688	-0.709955
12659	-3.546938	1.388245	9.704035	0.032400	0.180519	0.261256	0.242596	-0.509683	-0.613023	-0.681684	0.094095	-0.133986	-0.713093
12660	-3.552620	1.276915	9.460093	0.013118	0.179014	0.178265	0.242876	-0.513775	-0.612036	-0.678726	0.095922	-0.136895	-0.715115
12661	-3.275326	0.902794	8.939139	-0.108345	0.152871	0.133959	0.245480	-0.513516	-0.612330	-0.676208	0.099203	-0.137593	-0.716916
12662	-3.337991	0.257436	8.509318	-0.172535	0.112853	0.079492	0.245984	-0.511202	-0.611285	-0.674477	0.102863	-0.136753	-0.718191
12663	-3.754930	0.036337	8.284483	-0.396199	0.044763	0.060077	0.246219	-0.504248	-0.615085	-0.672684	0.108714	-0.131721	-0.719949
12664	-3.595325	0.077688	8.057692	-0.610073	-0.004291	0.059187	0.246678	-0.490070	-0.620622	-0.670563	0.116619	-0.122955	-0.722237
12665	-3.570774	0.456531	8.532840	-0.551925	-0.042842	0.039264	0.246356	-0.472885	-0.630884	-0.668794	0.123359	-0.114462	-0.724151
12666	-3.509783	0.512036	9.537441	-0.387246	-0.028950	0.005239	0.242395	-0.459500	-0.637264	-0.667883	0.128031	-0.108431	-0.725109
12667	-3.292672	0.472922	9.883566	-0.197535	-0.000144	-0.002167	0.242627	-0.452410	-0.640805	-0.667420	0.130708	-0.105545	-0.725484
12668	-2.965489	0.306723	9.847592	0.022529	0.028664	0.015271	0.244703	-0.450649	-0.641463	-0.667362	0.130705	-0.106266	-0.725432
12669	-3.007890	0.458264	9.748771	0.226526	0.019997	0.016772	0.243686	-0.456234	-0.639312	-0.667678	0.127924	-0.109846	-0.725104
12670	-3.001999	0.622639	9.250768	0.171316	0.021933	-0.025877	0.244230	-0.463192	-0.634622	-0.668646	0.125918	-0.112534	-0.724150
12671	-3.366811	0.600693	9.008548	0.029988	-0.004173	-0.035702	0.244369	-0.465375	-0.633615	-0.669261	0.125501	-0.112827	-0.723608
12672	-3.283607	0.408556	9.306007	-0.102377	0.006250	-0.054324	0.245791	-0.462109	-0.635923	-0.670004	0.126988	-0.111274	-0.722901
12673	-3.176069	-0.080894	9.174492	-0.059400	0.002783	-0.061202	0.245779	-0.460201	-0.635646	-0.670743	0.127915	-0.110305	-0.722201
12674	-3.125070	-0.385920	9.437288	0.012872	0.034132	-0.016586	0.246033	-0.458566	-0.636407	-0.671113	0.128184	-0.110879	-0.721722
12675	-3.169070	-0.464605	9.547305	0.092397	0.058580	0.010511	0.246547	-0.458160	-0.634865	-0.671083	0.127718	-0.113008	-0.721502
12676	-3.148494	-0.284746	9.431444	0.178300	0.083096	0.020071	0.248651	-0.463626	-0.631987	-0.671221	0.126390	-0.116717	-0.721017
12677	-3.212230	0.248042	9.690443	0.235559	0.076952	0.015301	0.249588	-0.470041	-0.628843	-0.671427	0.124237	-0.121154	-0.720467
12678	-4.035838	0.554794	9.595339	0.403018	0.053709	-0.018497	0.252621	-0.479330	-0.624213	-0.672626	0.119566	-0.127587	-0.719027
12679	-3.287892	0.463507	9.962718	0.355786	0.135715	-0.046993	0.255783	-0.489165	-0.618688	-0.673803	0.116779	-0.134398	-0.717139
12680	-3.232670	0.428574	9.690291	0.144831	0.162019	-0.076650	0.261003	-0.493285	-0.614941	-0.674845	0.117288	-0.138427	-0.715308
12681	-3.275746	0.158288	9.276628	-0.071609	0.156841	-0.087091	0.265427	-0.494401	-0.612184	-0.675505	0.120657	-0.139278	-0.713958
12682	-3.595504	0.025011	8.919795	-0.093015	0.122045	-0.103158	0.269968	-0.491563	-0.611709	-0.676465	0.123874	-0.139299	-0.712493
12683	-3.822891	0.318789	8.461338	-0.100166	0.083699	-0.101448	0.274240	-0.487224	-0.611473	-0.677445	0.126645	-0.138727	-0.711185
12684	-3.878425	0.314803	8.589135	-0.035844	0.059180	-0.090481	0.277480	-0.484242	-0.611750	-0.678562	0.128148	-0.138745	-0.709846
12685	-3.638786	0.395016	8.691322	0.102802	0.035502	-0.091376	0.280338	-0.482621	-0.612292	-0.680038	0.127463	-0.140445	-0.708221
12686	-3.611260	0.518546	9.048162	0.214597	0.059052	-0.083418	0.280867	-0.485625	-0.609753	-0.681655	0.125543	-0.144024	-0.706288
12687	-3.839808	0.635733	9.037062	0.194890	0.043361	-0.081763	0.284664	-0.491509	-0.605744	-0.683182	0.123682	-0.147167	-0.704491
12688	-4.069948	0.529357	9.054646	0.178820	0.031201	-0.094213	0.288050	-0.493847	-0.602082	-0.684951	0.121877	-0.149835	-0.702522
12689	-4.192157	0.314600	9.295943	0.221818	0.039990	-0.110623	0.288986	-0.498761	-0.600856	-0.686929	0.119698	-0.153250	-0.700225
12690	-4.322505	0.324785	9.148193	0.193225	0.039187	-0.115196	0.291073	-0.501773	-0.597052	-0.688918	0.117879	-0.156163	-0.697933
12691	-4.113858	0.473716	8.835705	0.041241	0.064546	-0.125048	0.294717	-0.503158	-0.594028	-0.690565	0.118600	-0.157372	-0.695908
12692	-4.021461	0.575308	8.475613	-0.035543	0.047145	-0.155630	0.298612	-0.500452	-0.594833	-0.692550	0.120168	-0.157107	-0.693723
12693	-3.880347	0.732218	8.240697	-0.082066	0.034881	-0.152494	0.300424	-0.498553	-0.594841	-0.694359	0.122280	-0.156147	-0.691759
12694	-3.899560	0.748983	8.168962	-0.142966	-0.005371	-0.149548	0.303254	-0.491615	-0.595846	-0.696139	0.124591	-0.153675	-0.690109
12695	-3.949152	0.551280	8.666960	-0.023188	-0.057915	-0.154189	0.305188	-0.486307	-0.598915	-0.698384	0.124609	-0.152247	-0.688152
12696	-4.008010	0.076523	8.984023	0.095647	-0.085962	-0.137650	0.304801	-0.486577	-0.599685	-0.700814	0.122444	-0.151964	-0.686130
12697	-3.932223	-0.489547	9.668950	0.048028	-0.070444	-0.111659	0.304008	-0.485893	-0.597347	-0.702680	0.121185	-0.151424	-0.684563
12698	-3.888066	-0.397971	9.842644	0.020938	-0.013786	-0.044681	0.304398	-0.484803	-0.599017	-0.703427	0.120772	-0.151354	-0.683883
12699	-3.865372	0.086468	9.453912	0.006593	0.020331	-0.014601	0.303615	-0.485345	-0.597594	-0.703592	0.121052	-0.151731	-0.683581
12700	-3.694114	0.419882	8.817046	-0.032753	0.036104	0.004586	0.304404	-0.486303	-0.598130	-0.703381	0.121929	-0.151747	-0.683638
12701	-3.709303	0.332412	8.486949	-0.082818	-0.000556	-0.006492	0.304926	-0.486715	-0.597756	-0.703278	0.123157	-0.150629	-0.683771
12702	-3.726353	-0.036783	8.826493	-0.097234	-0.007641	0.002111	0.305555	-0.482492	-0.598368	-0.703086	0.124346	-0.149145	-0.684079
12703	-4.075238	-0.202437	8.817986	-0.000738	-0.026813	0.025726	0.304253	-0.481393	-0.600270	-0.702823	0.123985	-0.148856	-0.684478
12704	-4.063955	0.028022	8.709996	0.059946	-0.056601	0.056067	0.303616	-0.483844	-0.600542	-0.702414	0.122136	-0.148965	-0.685206
12705	-3.805584	0.371888	8.567535	0.099221	-0.097800	0.070298	0.300371	-0.485735	-0.600512	-0.701990	0.119279	-0.149168	-0.686098
12706	-3.677352	0.750429	8.421789	0.099302	-0.121394	0.051751	0.296225	-0.489530	-0.600487	-0.701913	0.116001	-0.148894	-0.686798
12707	-3.606323	0.880745	8.749495	0.040252	-0.149461	0.034475	0.292074	-0.491824	-0.601349	-0.701981	0.113355	-0.147493	-0.687473
12708	-3.625266	0.583783	9.111513	0.006258	-0.151255	0.020940	0.288451	-0.494530	-0.603898	-0.702188	0.111061	-0.145447	-0.688071
12709	-3.587582	0.449011	9.176925	0.029612	-0.158214	-0.003628	0.283759	-0.493414	-0.604590	-0.702767	0.108547	-0.143689	-0.688251
12710	-3.635214	-0.145895	9.554991	-0.031386	-0.136475	0.023207	0.278676	-0.491204	-0.607069	-0.702802	0.106979	-0.141332	-0.688949
12711	-3.856051	-0.659301	10.190214	-0.058515	-0.090301	0.079519	0.274901	-0.491456	-0.607273	-0.701847	0.106426	-0.139461	-0.690387
12712	-3.689330	-0.313512	10.442672	-0.012179	-0.034523	0.132943	0.272970	-0.493762	-0.609972	-0.700115	0.105685	-0.139035	-0.692343
12713	-3.544458	0.374327	10.031193	0.081000	0.039012	0.141925	0.271935	-0.496211	-0.607919	-0.698227	0.104790	-0.141013	-0.693984
12714	-3.289271	0.970972	9.177949	0.075924	0.055808	0.109410	0.270396	-0.501111	-0.606913	-0.696740	0.104132	-0.143019	-0.695166
12715	-3.128047	1.244992	8.754362	0.009131	0.041968	0.049852	0.270534	-0.503567	-0.605136	-0.695961	0.104507	-0.143858	-0.695717
12716	-3.042502	1.060730	8.487166	-0.056105	0.006162	0.028041	0.270535	-0.502475	-0.607058	-0.695474	0.105228	-0.143167	-0.696238
12717	-2.896137	0.582140	8.860089	-0.031166	-0.025451	0.030602	0.270533	-0.502203	-0.606926	-0.695070	0.105252	-0.142460	-0.696782
12718	-3.071142	0.398060	9.561184	0.027668	-0.034338	0.055671	0.268844	-0.502738	-0.607421	-0.694498	0.104164	-0.142432	-0.697521
12719	-3.243560	0.587958	9.877255	0.033071	-0.006341	0.048846	0.267935	-0.503279	-0.607155	-0.693922	0.103485	-0.142898	-0.698100
12720	-3.212813	0.837638	9.812573	0.017074	0.027804	0.038322	0.264438	-0.505986	-0.608418	-0.693376	0.103463	-0.143546	-0.698512
12721	-3.236998	0.846125	9.380324	-0.002418	0.041085	0.011811	0.267430	-0.505730	-0.607687	-0.693108	0.104018	-0.144089	-0.698585
12722	-3.233190	0.715105	9.013516	-0.016672	0.042918	0.008170	0.267556	-0.505595	-0.606915	-0.692892	0.104757	-0.144416	-0.698621
12723	-3.297478	0.508376	8.881928	-0.016650	0.027236	0.001044	0.268992	-0.506148	-0.606942	-0.692783	0.105340	-0.144543	-0.698614
12724	-3.351161	0.427260	8.958358	0.029798	-0.013007	0.003878	0.268072	-0.505189	-0.605888	-0.692889	0.104665	-0.144736	-0.698571
12725	-3.369301	0.584421	9.186211	0.009131	-0.016589	0.016964	0.267578	-0.508866	-0.607720	-0.692739	0.104232	-0.144646	-0.698803
12726	-3.350372	0.529074	9.223861	-0.000678	-0.011337	0.009845	0.267578	-0.508866	-0.607720	-0.692695	0.103985	-0.144449	-0.698925
12727	-3.484873	0.626549	9.298234	-0.016693	0.013213	-0.004223	0.267830	-0.507914	-0.606813	-0.692702	0.104385	-0.144364	-0.698876
12728	-3.617497	0.651593	9.285248	-0.062287	0.002767	-0.015122	0.267569	-0.506821	-0.608602	-0.692829	0.105262	-0.143448	-0.698807
12729	-3.510417	0.434065	9.204925	-0.054215	-0.004228	-0.020450	0.268599	-0.504781	-0.608468	-0.693032	0.105990	-0.142569	-0.698675
12730	-3.380950	0.307776	9.132667	-0.054187	0.009753	-0.021344	0.268331	-0.502325	-0.610244	-0.693240	0.106871	-0.141850	-0.698481
12731	-3.438298	0.390166	9.189379	-0.064934	0.014997	-0.018727	0.268456	-0.501917	-0.609469	-0.693341	0.108015	-0.141085	-0.698360
12732	-3.483912	0.428813	9.127737	-0.063198	0.021986	-0.002805	0.269887	-0.500970	-0.610512	-0.693238	0.109138	-0.140449	-0.698415
12733	-3.461600	0.508181	9.186131	-0.070373	0.013214	-0.002881	0.271046	-0.499068	-0.609995	-0.693107	0.110289	-0.139621	-0.698531
12734	-3.377163	0.495716	9.257351	-0.073053	0.011432	-0.006461	0.269990	-0.495653	-0.611492	-0.693057	0.111412	-0.138692	-0.698587
12735	-3.361294	0.351295	9.257957	-0.070362	0.013185	-0.008232	0.271542	-0.492798	-0.612904	-0.692998	0.112571	-0.137846	-0.698627
12736	-3.371145	0.324865	9.240917	-0.021957	0.008004	-0.029048	0.271800	-0.491708	-0.614057	-0.693389	0.112999	-0.137534	-0.698232
12737	-3.482090	0.342547	9.234868	-0.004016	0.018558	-0.035891	0.272454	-0.491575	-0.615096	-0.693850	0.113387	-0.137624	-0.697693
12738	-3.465777	0.260610	9.221770	0.046055	-0.005929	-0.035636	0.272456	-0.492393	-0.614331	-0.694516	0.112696	-0.138050	-0.697058
