# Supplementary material for: Identification of Haptic Based Guiding Using Hard Reins
Source: PLoS One. 2015 Jul 22;10(7):e0132020. doi: 10.1371/journal.pone.0132020 (PMC4511788; doi:10.1371/journal.pone.0132020)
Supplement: S2 File — (ZIP) [file pone.0132020.s002.zip › MotionData2/Subject10/T3/gc3.txt]

// Start Time: 0
// Sample rate: 25.0Hz
// Scenario: 4.9
// Firmware Version: 2.6.1
Counter	Acc_X	Acc_Y	Acc_Z	Gyr_X	Gyr_Y	Gyr_Z	Mag_X	Mag_Y	Mag_Z	Quat_w	Quat_x	Quat_y	Quat_z
11940	9.106339	0.716983	-3.778155	-0.565103	-0.097264	0.026933	-0.851567	-0.161151	-0.090436	-0.158649	-0.765086	0.183201	-0.596583
11941	8.928576	0.678652	-3.903138	-0.535150	-0.106435	0.027305	-0.851860	-0.159058	-0.087335	-0.160529	-0.766751	0.188401	-0.592308
11942	9.064641	0.640217	-3.728916	-0.546807	-0.084876	0.041205	-0.853557	-0.156965	-0.083385	-0.162121	-0.766464	0.193539	-0.590586
11943	9.066816	0.548282	-3.742391	-0.539417	-0.063217	0.033186	-0.853282	-0.155708	-0.082116	-0.164170	-0.767482	0.198704	-0.586973
11944	9.009499	0.489980	-3.847982	-0.546775	-0.070186	0.010128	-0.854134	-0.154316	-0.078599	-0.166186	-0.767093	0.203300	-0.585337
11945	8.951902	0.526441	-3.872475	-0.534799	-0.048720	0.020746	-0.855535	-0.155442	-0.076083	-0.168375	-0.767915	0.208140	-0.581923
11946	9.000661	0.486953	-3.954254	-0.543068	-0.070354	0.026983	-0.854556	-0.155175	-0.072731	-0.170137	-0.767423	0.212935	-0.580322
11947	8.986118	0.431342	-3.972944	-0.559283	-0.059620	0.043526	-0.855836	-0.152100	-0.069333	-0.172396	-0.768101	0.218418	-0.576709
11948	9.019722	0.358557	-3.984259	-0.553810	-0.056009	0.040028	-0.854862	-0.150428	-0.066946	-0.174234	-0.767298	0.223471	-0.575288
11949	8.980715	0.349424	-3.938195	-0.562996	-0.068529	0.033793	-0.855991	-0.149876	-0.063576	-0.176623	-0.768011	0.228849	-0.571482
11950	8.923586	0.271576	-4.077395	-0.532000	-0.044154	0.011875	-0.856693	-0.150019	-0.062034	-0.178506	-0.767226	0.233159	-0.570207
11951	8.962219	0.256772	-4.086947	-0.534450	-0.005492	0.022231	-0.856284	-0.147927	-0.059218	-0.180874	-0.767290	0.237789	-0.567457
11952	8.903723	0.155795	-4.061579	-0.559005	-0.025417	0.045041	-0.856990	-0.147090	-0.057666	-0.182882	-0.765992	0.242831	-0.566430
11953	9.033575	0.351704	-3.906879	-0.555185	-0.016939	0.103464	-0.858133	-0.142887	-0.056215	-0.184593	-0.765627	0.248956	-0.563703
11954	9.097867	0.090681	-4.230254	-0.536934	-0.026155	0.117883	-0.858429	-0.139667	-0.054921	-0.185435	-0.764003	0.254845	-0.562999
11955	8.878841	0.098377	-3.993248	-0.542314	0.046849	0.014699	-0.860128	-0.136298	-0.055292	-0.188269	-0.763329	0.259214	-0.560974
11956	8.908577	-0.004245	-4.141954	-0.562207	0.023909	0.071224	-0.860141	-0.133214	-0.055539	-0.190277	-0.761228	0.264466	-0.560699
11957	9.057948	-0.053459	-4.131940	-0.553096	0.043043	0.044697	-0.859864	-0.132092	-0.055949	-0.192909	-0.760323	0.269411	-0.558670
11958	8.941905	0.008036	-4.076896	-0.537989	-0.008383	0.043402	-0.861839	-0.129700	-0.057167	-0.194683	-0.758774	0.274071	-0.557895
11959	8.970982	0.102296	-4.046574	-0.552511	0.012672	0.014811	-0.861560	-0.129423	-0.056467	-0.197472	-0.758296	0.278648	-0.555291
11960	8.973434	0.068312	-4.067945	-0.558949	0.007450	-0.002043	-0.860160	-0.128587	-0.055910	-0.200156	-0.756694	0.282769	-0.554431
11961	8.946328	0.005909	-4.026135	-0.569709	0.028193	0.000342	-0.860018	-0.128724	-0.057031	-0.203444	-0.755980	0.287226	-0.551911
11962	9.020864	-0.028272	-4.006523	-0.547851	0.041674	-0.006552	-0.860444	-0.128026	-0.055762	-0.206204	-0.754027	0.290996	-0.551583
11963	8.984792	0.020332	-3.999768	-0.546233	0.012872	-0.010781	-0.860438	-0.129002	-0.057311	-0.209158	-0.753570	0.295062	-0.548930
11964	8.973328	-0.018866	-4.095968	-0.544204	0.046241	-0.015388	-0.861281	-0.129002	-0.056745	-0.211988	-0.751596	0.298616	-0.548628
11965	8.921668	0.025881	-3.949003	-0.546490	-0.028590	-0.009659	-0.860299	-0.129007	-0.055914	-0.214669	-0.751516	0.302855	-0.545363
11966	9.031504	0.111460	-4.066088	-0.544549	-0.014259	0.000930	-0.860159	-0.128726	-0.056331	-0.216964	-0.750067	0.306894	-0.544190
11967	9.018994	-0.023851	-4.074227	-0.539122	-0.008668	-0.022946	-0.860020	-0.128871	-0.054796	-0.219787	-0.749813	0.310742	-0.541215
11968	8.985152	-0.057530	-4.083471	-0.556435	-0.002919	-0.052387	-0.861139	-0.129711	-0.054516	-0.222906	-0.748481	0.314039	-0.539879
11969	8.970821	-0.043016	-4.095695	-0.566438	0.010901	-0.080898	-0.859594	-0.129996	-0.054112	-0.226865	-0.748190	0.317203	-0.536774
11970	8.942731	0.150383	-4.114730	-0.533910	0.004733	-0.112307	-0.859713	-0.135041	-0.054303	-0.230335	-0.747219	0.319305	-0.535401
11971	9.005480	0.135442	-4.121896	-0.559193	0.013613	-0.084337	-0.860260	-0.138120	-0.055170	-0.234220	-0.746892	0.322294	-0.532373
11972	8.913821	0.242638	-4.077060	-0.541905	0.011552	-0.065552	-0.858004	-0.140510	-0.054653	-0.237350	-0.745479	0.325128	-0.531243
11973	8.923513	0.228002	-4.088991	-0.557362	-0.004809	-0.041747	-0.858286	-0.140087	-0.055206	-0.240618	-0.745018	0.328788	-0.528157
11974	8.952484	0.205994	-4.100866	-0.540947	0.004110	-0.039836	-0.858274	-0.143173	-0.054399	-0.243409	-0.743486	0.332009	-0.527021
11975	8.957246	0.193896	-4.098320	-0.542664	0.007513	-0.016877	-0.857994	-0.143177	-0.053283	-0.246261	-0.742739	0.335797	-0.524342
11976	8.935393	0.213533	-4.071931	-0.530844	0.005571	-0.007884	-0.858841	-0.141625	-0.055777	-0.248571	-0.740994	0.339359	-0.523427
11977	8.937895	0.213361	-4.081605	-0.546252	0.013769	-0.011643	-0.858803	-0.141615	-0.055091	-0.251448	-0.740067	0.343205	-0.520849
11978	8.898961	0.218712	-4.038119	-0.551594	0.023555	0.004148	-0.857960	-0.141756	-0.055659	-0.254059	-0.737911	0.347050	-0.520094
11979	8.971736	0.256737	-4.067636	-0.558949	0.012838	-0.001159	-0.858098	-0.142034	-0.056220	-0.256993	-0.736793	0.351158	-0.517473
11980	8.971682	0.222845	-4.076923	-0.539011	-0.005440	0.016876	-0.859088	-0.140633	-0.055359	-0.259078	-0.734872	0.355185	-0.516416
11981	8.985779	0.201248	-4.038040	-0.542741	-0.021657	0.018699	-0.857821	-0.141478	-0.054818	-0.261310	-0.733988	0.359567	-0.513508
11982	9.000671	0.154851	-4.114857	-0.546210	-0.001846	0.023837	-0.858147	-0.140091	-0.053948	-0.263452	-0.731902	0.363727	-0.512461
11983	9.005085	0.155156	-4.061707	-0.528079	-0.001862	0.016085	-0.859837	-0.138967	-0.053644	-0.265622	-0.730845	0.367791	-0.509942
11984	8.982935	0.121705	-4.022644	-0.551734	0.000185	0.000747	-0.859694	-0.139245	-0.054347	-0.268089	-0.728839	0.371635	-0.508733
11985	8.973447	0.174960	-4.018393	-0.540810	0.003705	0.004396	-0.858997	-0.138266	-0.054342	-0.270590	-0.727680	0.375599	-0.506150
11986	8.971242	0.145718	-4.059141	-0.555316	0.001900	0.012197	-0.858858	-0.138131	-0.052944	-0.272998	-0.725513	0.379612	-0.504974
11987	8.975754	0.078070	-4.051143	-0.538891	0.012631	0.012315	-0.859150	-0.135892	-0.051659	-0.275442	-0.724151	0.383594	-0.502586
11988	8.968139	0.068724	-4.007535	-0.549774	0.008956	0.025475	-0.860268	-0.136870	-0.051801	-0.277682	-0.721800	0.387680	-0.501599
11989	8.975831	0.039223	-4.079705	-0.556192	0.009198	0.002399	-0.861116	-0.135747	-0.051503	-0.280429	-0.720390	0.391684	-0.498980
11990	8.975851	0.014966	-4.093933	-0.553517	-0.005320	0.012248	-0.858026	-0.135893	-0.051948	-0.282736	-0.718222	0.395670	-0.497658
11991	8.971043	0.019829	-4.093980	-0.558910	0.005542	0.009464	-0.859718	-0.134066	-0.052475	-0.285400	-0.716713	0.399795	-0.495008
11992	8.956654	0.058631	-4.087145	-0.559018	-0.005174	-0.001085	-0.859019	-0.133933	-0.050801	-0.287909	-0.714577	0.403616	-0.493540
11993	8.971117	0.039161	-4.094196	-0.542660	-0.003433	-0.002673	-0.859439	-0.134073	-0.050520	-0.290368	-0.713285	0.407429	-0.490828
11994	8.941948	0.063753	-4.055770	-0.544349	0.009025	0.014919	-0.859586	-0.132670	-0.050783	-0.292618	-0.710925	0.411227	-0.489748
11995	8.942045	0.010346	-4.093836	-0.540707	0.001694	0.026502	-0.860990	-0.132384	-0.051609	-0.294783	-0.709295	0.415380	-0.487302
11996	8.960870	-0.076650	-4.073560	-0.558743	0.016106	0.035925	-0.860996	-0.130984	-0.051035	-0.297082	-0.706567	0.419547	-0.486299
11997	8.912851	-0.011099	-4.074227	-0.531348	0.043034	0.032540	-0.859601	-0.129024	-0.051305	-0.299378	-0.704478	0.423422	-0.484559
11998	8.984964	-0.047681	-4.054585	-0.558540	0.046678	0.042824	-0.859603	-0.128036	-0.053252	-0.301852	-0.701353	0.427472	-0.484001
11999	9.018504	-0.076866	-4.034981	-0.541227	0.040917	0.071382	-0.860275	-0.125777	-0.055194	-0.303871	-0.698830	0.431971	-0.482389
12000	8.972796	-0.008823	-4.021181	-0.527072	0.032688	-0.022175	-0.861684	-0.124088	-0.056564	-0.306400	-0.696553	0.434867	-0.481481
12001	9.047780	0.000265	-4.038297	-0.571713	0.009453	-0.018999	-0.861406	-0.123526	-0.057119	-0.309423	-0.694870	0.438557	-0.478623
12002	8.942578	0.097093	-4.118975	-0.540778	0.023820	-0.030231	-0.860281	-0.123806	-0.057970	-0.312135	-0.692632	0.441501	-0.477398
12003	8.985868	0.121183	-4.087890	-0.557352	0.000671	-0.051503	-0.860267	-0.127030	-0.057724	-0.315170	-0.691357	0.444626	-0.474344
12004	9.012035	-0.536069	-4.044345	-0.551750	0.004135	-0.041809	-0.860554	-0.125769	-0.057429	-0.317961	-0.689307	0.447611	-0.472654
12005	8.917928	0.044421	-4.079686	-0.533523	0.014690	-0.019497	-0.860726	-0.127177	-0.057989	-0.320453	-0.687709	0.450842	-0.470221
12006	8.990483	-0.014338	-4.127454	-0.547171	0.013951	-0.029373	-0.860160	-0.128302	-0.057445	-0.323141	-0.685452	0.453868	-0.468763
12007	9.038607	-0.101790	-4.150705	-0.558988	0.016826	-0.041914	-0.859318	-0.128164	-0.057451	-0.326184	-0.683823	0.456993	-0.465990
12008	8.934589	-0.144572	-4.140423	-0.551568	0.040202	-0.041998	-0.858608	-0.129984	-0.058454	-0.329279	-0.681375	0.459689	-0.464747
12009	8.859885	-0.134495	-4.150101	-0.546131	0.049371	-0.063236	-0.859580	-0.132365	-0.058331	-0.332606	-0.679675	0.462169	-0.462401
12010	9.097243	0.173605	-4.110363	-0.546450	0.013460	-0.072664	-0.860132	-0.134604	-0.058910	-0.335657	-0.677759	0.464553	-0.460617
12011	9.096592	0.091717	-4.065955	-0.537369	0.011601	-0.071674	-0.859289	-0.134745	-0.059197	-0.338570	-0.676500	0.467060	-0.457791
12012	8.994199	0.226516	-3.869184	-0.559627	-0.091624	-0.004966	-0.858016	-0.137562	-0.056021	-0.340185	-0.674793	0.471165	-0.454898
12013	8.970060	0.136982	-3.911647	-0.532349	-0.084446	-0.016206	-0.859277	-0.138692	-0.052387	-0.341606	-0.673873	0.474991	-0.451204
12014	9.046082	-0.080689	-3.860993	-0.544828	-0.059321	0.001172	-0.860686	-0.138138	-0.049294	-0.343257	-0.671877	0.478793	-0.448902
12015	8.902614	0.023373	-3.982778	-0.555749	-0.073854	0.018816	-0.858859	-0.139276	-0.045684	-0.344751	-0.670302	0.483196	-0.445380
12016	8.951510	0.029830	-4.060237	-0.546664	-0.075699	0.019833	-0.860551	-0.138157	-0.043702	-0.346089	-0.668220	0.487347	-0.442942
12017	8.864616	-0.090815	-4.116766	-0.573836	-0.062879	0.009675	-0.858735	-0.136203	-0.042437	-0.347981	-0.666447	0.491678	-0.439329
12018	8.884209	-0.163890	-4.188467	-0.556714	-0.091839	0.015359	-0.860143	-0.135932	-0.038648	-0.349315	-0.664437	0.495937	-0.436519
12019	8.947403	-0.087078	-4.208739	-0.534111	-0.088018	-0.018877	-0.860426	-0.135940	-0.035989	-0.350644	-0.663382	0.499685	-0.432767
12020	8.827705	-0.033778	-4.308242	-0.557442	-0.042857	-0.020325	-0.859022	-0.136370	-0.034046	-0.352773	-0.661258	0.503101	-0.430324
12021	8.871205	-0.072885	-4.334444	-0.546375	-0.026848	-0.002596	-0.861129	-0.136367	-0.033471	-0.354704	-0.659372	0.506716	-0.427379
12022	8.890717	-0.039236	-4.344511	-0.555640	-0.053798	-0.006069	-0.860289	-0.136093	-0.032216	-0.356559	-0.657175	0.510352	-0.424886
12023	8.847683	0.038276	-4.359816	-0.559141	-0.013857	-0.037316	-0.860281	-0.138057	-0.031677	-0.359055	-0.655392	0.513497	-0.421737
12024	8.795074	0.077001	-4.403671	-0.541063	-0.044846	-0.007724	-0.860560	-0.138621	-0.030562	-0.360809	-0.653202	0.516895	-0.419479
12025	8.904680	-0.026787	-4.272179	-0.556193	0.006572	-0.006445	-0.859450	-0.135255	-0.031934	-0.363189	-0.650904	0.520241	-0.416853
12026	8.899428	0.029342	-4.190643	-0.544226	0.023423	0.016594	-0.859446	-0.136520	-0.030829	-0.365474	-0.647834	0.523459	-0.415608
12027	8.862115	0.069737	-4.338439	-0.559136	-0.028552	-0.006257	-0.860009	-0.135814	-0.031936	-0.367494	-0.645754	0.527058	-0.412504
12028	8.852365	0.118357	-4.302724	-0.542637	-0.008922	0.006203	-0.858046	-0.135401	-0.031107	-0.369494	-0.643039	0.530333	-0.410758
12029	8.917295	0.224792	-4.221844	-0.544093	0.033988	0.044870	-0.861699	-0.134833	-0.030654	-0.371539	-0.639965	0.533969	-0.409000
12030	8.933040	0.150474	-4.109885	-0.551594	-0.014829	0.066301	-0.862265	-0.133422	-0.033291	-0.373077	-0.636554	0.538100	-0.407506
12031	8.779113	0.063751	-4.219862	-0.557036	-0.027563	0.080433	-0.860874	-0.130910	-0.030759	-0.374316	-0.633447	0.542711	-0.405090
12032	8.791360	-0.125546	-4.333749	-0.555120	0.010767	0.025356	-0.860471	-0.126852	-0.029042	-0.376488	-0.630205	0.546123	-0.403545
12033	8.606505	-0.163954	-4.478052	-0.536979	0.042897	-0.051629	-0.861030	-0.127551	-0.029324	-0.379270	-0.628069	0.548347	-0.401248
12034	8.793538	-0.175798	-4.637647	-0.567535	0.143918	-0.144565	-0.861009	-0.131747	-0.032165	-0.384405	-0.625489	0.548679	-0.399934
12035	8.907507	0.230289	-4.511850	-0.555159	0.120747	-0.176055	-0.860141	-0.136636	-0.037536	-0.389222	-0.623917	0.548870	-0.397462
12036	8.761817	-0.005634	-4.511439	-0.555128	0.102435	-0.146809	-0.858429	-0.142378	-0.040406	-0.393743	-0.621752	0.549356	-0.395726
12037	9.040382	0.008274	-4.325911	-0.555117	0.097731	-0.121961	-0.858550	-0.146433	-0.043244	-0.397830	-0.619729	0.550371	-0.393394
12038	8.923013	-0.203072	-4.231575	-0.533695	0.042819	-0.140890	-0.857966	-0.151049	-0.046373	-0.401363	-0.618110	0.551205	-0.391180
12039	8.846180	0.087979	-4.142900	-0.539198	0.028171	-0.112539	-0.857381	-0.156232	-0.047690	-0.404373	-0.616618	0.552742	-0.388255
12040	8.827841	0.213364	-4.207099	-0.542623	0.028515	-0.048872	-0.855695	-0.156658	-0.047009	-0.407126	-0.613998	0.554869	-0.386491
12041	8.867064	0.401702	-4.194755	-0.542462	0.023410	0.018426	-0.855698	-0.155530	-0.049234	-0.409079	-0.611030	0.558057	-0.384538
12042	8.789567	0.479976	-4.123035	-0.546064	0.024190	0.032524	-0.855410	-0.156786	-0.051067	-0.411180	-0.607480	0.561214	-0.383325
12043	8.886606	0.532287	-4.162410	-0.558850	0.008869	0.041343	-0.854580	-0.153558	-0.052998	-0.412968	-0.604192	0.564891	-0.381192
12044	8.930015	0.454471	-4.195428	-0.527637	0.053669	0.052934	-0.855281	-0.153412	-0.054389	-0.415004	-0.600306	0.567875	-0.380687
12045	8.857575	0.445261	-4.195229	-0.529470	0.083039	-0.006555	-0.858519	-0.151013	-0.056856	-0.417614	-0.597202	0.570108	-0.379375
12046	8.934168	0.425899	-4.122625	-0.551364	0.083375	-0.031573	-0.857666	-0.152830	-0.059119	-0.420895	-0.593822	0.571981	-0.378232
12047	8.952992	0.338904	-4.102349	-0.551276	0.095986	-0.031658	-0.856122	-0.152121	-0.062759	-0.424076	-0.590690	0.573940	-0.376614
12048	8.972202	0.401886	-4.059584	-0.543998	0.094040	-0.019166	-0.855425	-0.150573	-0.064986	-0.427279	-0.587119	0.575781	-0.375767
12049	9.025136	0.428347	-4.026122	-0.518551	0.103015	-0.027757	-0.855412	-0.152804	-0.068645	-0.430099	-0.584134	0.577449	-0.374640
12050	8.947614	0.479978	-3.963770	-0.559398	0.115911	-0.038942	-0.855961	-0.155034	-0.072160	-0.433860	-0.580466	0.578953	-0.373681
12051	9.023753	0.504616	-3.811919	-0.554742	0.131983	-0.024821	-0.855392	-0.155860	-0.077067	-0.437391	-0.576883	0.580639	-0.372496
12052	9.206854	0.632192	-3.709687	-0.553034	0.143163	-0.063744	-0.852998	-0.156549	-0.082266	-0.441555	-0.573321	0.581535	-0.371684
12053	9.096188	0.576854	-3.781410	-0.538414	0.150241	-0.058335	-0.853835	-0.156813	-0.086598	-0.445337	-0.570098	0.582509	-0.370602
12054	9.182718	0.503871	-3.771046	-0.566164	0.228067	-0.081246	-0.852416	-0.159320	-0.092508	-0.450740	-0.565956	0.582506	-0.370424
12055	9.052020	0.495301	-3.727282	-0.567573	0.119494	-0.031971	-0.851424	-0.159859	-0.099792	-0.454261	-0.562349	0.584234	-0.368892
12056	9.012636	0.501018	-3.625808	-0.556736	0.103988	-0.017606	-0.851844	-0.159283	-0.104258	-0.457612	-0.558432	0.585956	-0.367968
12057	8.922042	0.575357	-3.423546	-0.547543	0.121837	-0.005242	-0.851144	-0.157868	-0.108723	-0.460710	-0.554641	0.587775	-0.366932
12058	8.879184	0.598920	-3.177288	-0.545647	0.111405	0.049674	-0.853393	-0.156161	-0.114841	-0.463503	-0.549947	0.590058	-0.366818
12059	8.956899	0.784689	-3.150469	-0.558486	0.073237	0.094029	-0.853125	-0.151938	-0.120672	-0.465400	-0.545198	0.593454	-0.366026
12060	9.195399	1.125798	-3.241582	-0.546034	0.035333	0.099812	-0.853988	-0.146598	-0.124105	-0.466898	-0.540425	0.596950	-0.365510
12061	9.604010	1.198156	-3.610224	-0.552325	0.013312	0.152186	-0.854392	-0.141249	-0.127260	-0.467572	-0.535437	0.601430	-0.364646
12062	8.874115	1.164819	-3.492892	-0.543841	0.038029	0.193553	-0.854000	-0.133956	-0.129284	-0.468358	-0.529492	0.605836	-0.365023
12063	9.079080	1.690162	-3.528024	-0.551072	0.037773	0.230735	-0.855723	-0.124556	-0.131689	-0.468710	-0.523345	0.610838	-0.365101
12064	9.835629	1.920071	-3.874718	-0.543993	-0.024882	0.293328	-0.857743	-0.111513	-0.133495	-0.467944	-0.516571	0.616803	-0.365701
12065	9.741122	1.703291	-4.239452	-0.551459	-0.072589	0.291735	-0.859206	-0.098064	-0.131386	-0.466455	-0.510428	0.623376	-0.365081
12066	9.127607	1.474864	-4.284408	-0.555124	-0.114516	0.337798	-0.861232	-0.084047	-0.131224	-0.464290	-0.503559	0.630603	-0.364971
12067	8.522532	1.370510	-3.804004	-0.544543	-0.174351	0.362899	-0.863116	-0.071309	-0.125624	-0.460860	-0.497252	0.638669	-0.363936
12068	8.635387	1.406622	-3.712739	-0.531858	-0.224768	0.452729	-0.864599	-0.054234	-0.118445	-0.456119	-0.489810	0.647733	-0.363984
12069	8.646598	1.458147	-3.578015	-0.545828	-0.161286	0.513218	-0.865537	-0.033230	-0.112906	-0.451691	-0.481329	0.656971	-0.364263
12070	9.280491	1.709345	-3.349701	-0.545958	-0.122660	0.435283	-0.866759	-0.011387	-0.106797	-0.448405	-0.473089	0.664837	-0.364845
12071	10.337767	1.582266	-4.055260	-0.522646	-0.130702	0.333220	-0.868237	0.004569	-0.100048	-0.445423	-0.466858	0.671701	-0.363951
12072	8.230584	0.472101	-3.626855	-0.537312	-0.130007	0.231593	-0.868752	0.016210	-0.096423	-0.443358	-0.461373	0.677520	-0.362679
12073	9.365535	-0.374779	-3.804980	-0.540719	-0.114599	0.235129	-0.869924	0.026283	-0.090016	-0.441437	-0.456105	0.683345	-0.360751
12074	9.434995	-0.794150	-3.938123	-0.537103	-0.164722	0.295602	-0.870123	0.038880	-0.084570	-0.438371	-0.449926	0.689950	-0.359676
12075	9.451549	-0.640787	-4.130745	-0.555101	-0.113762	0.250878	-0.868919	0.051186	-0.076900	-0.436428	-0.444226	0.695907	-0.357643
12076	9.014038	-0.907024	-3.861394	-0.554734	-0.063493	0.262822	-0.868412	0.062660	-0.071471	-0.435096	-0.437542	0.701343	-0.356883
12077	8.644401	-1.130296	-3.609528	-0.554568	-0.057570	0.298057	-0.868337	0.076513	-0.064754	-0.433543	-0.430694	0.707104	-0.355735
12078	9.106574	-0.704738	-3.868615	-0.550605	0.013807	0.281027	-0.866672	0.089493	-0.059890	-0.433074	-0.423169	0.711886	-0.355799
12079	8.979007	-0.476350	-3.803337	-0.543557	0.006918	0.241343	-0.865311	0.098871	-0.057566	-0.432710	-0.416691	0.716403	-0.354820
12080	8.841151	-0.610992	-3.830645	-0.555686	0.086051	0.261903	-0.865353	0.108112	-0.055512	-0.433398	-0.408819	0.720326	-0.355194
12081	8.948675	-0.608376	-3.690672	-0.551121	-0.025213	0.210462	-0.864285	0.120151	-0.052319	-0.432825	-0.402891	0.724812	-0.353538
12082	9.174298	-0.375616	-3.729816	-0.530722	-0.093661	0.201467	-0.863338	0.127416	-0.046379	-0.431096	-0.397328	0.729529	-0.352243
12083	9.131598	-0.363823	-3.819294	-0.544453	-0.147319	0.263558	-0.860860	0.137195	-0.039027	-0.428312	-0.391493	0.735330	-0.350102
12084	9.098645	-0.279363	-3.887842	-0.557100	-0.162990	0.311275	-0.859830	0.147574	-0.028002	-0.424943	-0.384517	0.741578	-0.348758
12085	8.848063	-0.258723	-3.931231	-0.568064	-0.188402	0.334257	-0.857229	0.160850	-0.017956	-0.421212	-0.377651	0.748282	-0.346461
12086	8.737652	-0.178521	-3.970639	-0.513255	-0.160210	0.375408	-0.855046	0.173564	-0.007073	-0.417028	-0.369979	0.754526	-0.346256
12087	8.565453	-0.013863	-4.093061	-0.538511	-0.131266	0.374927	-0.852442	0.186279	0.002967	-0.413613	-0.362282	0.760668	-0.345051
12088	8.798433	0.155733	-4.177421	-0.536201	-0.041043	0.363857	-0.848856	0.199420	0.010907	-0.411403	-0.353686	0.765829	-0.345195
12089	8.940669	0.342090	-4.377829	-0.565228	-0.015339	0.329806	-0.847229	0.211730	0.017036	-0.410243	-0.345608	0.770700	-0.343914
12090	9.023609	0.192510	-4.253038	-0.530561	0.035385	0.282121	-0.842780	0.221242	0.019478	-0.409669	-0.337718	0.774479	-0.343946
12091	9.223525	0.220657	-4.188379	-0.525293	0.052308	0.204272	-0.841419	0.230479	0.022780	-0.410164	-0.331420	0.777524	-0.342610
12092	9.285116	0.133937	-4.081176	-0.545678	0.035165	0.118326	-0.838918	0.236072	0.025056	-0.410770	-0.325911	0.780224	-0.341028
12093	8.922268	0.035090	-4.021596	-0.544337	-0.008421	0.050402	-0.838370	0.238153	0.031226	-0.411543	-0.322266	0.782792	-0.337659
12094	8.944013	-0.171589	-3.813932	-0.533283	0.045139	-0.001138	-0.838941	0.239830	0.033066	-0.413019	-0.318639	0.784499	-0.335329
12095	8.901870	-0.017316	-3.905008	-0.544313	0.056489	-0.056160	-0.837503	0.239473	0.035115	-0.415574	-0.316228	0.785775	-0.331445
12096	9.565795	0.150890	-4.163903	-0.529886	0.119070	-0.197748	-0.838741	0.234301	0.031995	-0.419481	-0.315210	0.785557	-0.327991
12097	8.363221	0.280239	-4.013926	-0.530305	0.118253	-0.321834	-0.841658	0.227588	0.030131	-0.424698	-0.316689	0.784463	-0.322425
12098	7.353017	0.335264	-3.189226	-0.551797	0.181213	-0.315634	-0.845398	0.216110	0.028782	-0.430453	-0.316909	0.783041	-0.318003
12099	9.176043	0.587736	-3.491689	-0.547599	0.293299	-0.331777	-0.847172	0.206051	0.020862	-0.438583	-0.317265	0.780351	-0.313113
12100	9.075108	0.962372	-3.988655	-0.568079	0.230752	-0.374053	-0.855143	0.191856	0.013954	-0.445522	-0.317890	0.778120	-0.308197
12101	9.742657	0.850336	-4.227513	-0.565907	0.268410	-0.345817	-0.857614	0.180396	0.005603	-0.453437	-0.318455	0.775497	-0.302631
12102	10.670321	0.958155	-4.602070	-0.548434	0.260554	-0.269264	-0.859259	0.172571	-0.000479	-0.460008	-0.317402	0.773422	-0.299110
12103	10.342391	1.534965	-4.673308	-0.552864	0.030517	-0.335125	-0.860621	0.163474	-0.003779	-0.464067	-0.319344	0.772837	-0.292206
12104	9.023482	1.012418	-4.153453	-0.545746	-0.082756	-0.189627	-0.862549	0.154363	-0.002181	-0.464811	-0.319092	0.774347	-0.287259
12105	8.123491	1.061080	-3.848336	-0.530936	-0.124066	-0.026619	-0.863517	0.150145	0.002537	-0.464541	-0.317352	0.776971	-0.282499
12106	8.287780	1.382299	-3.716827	-0.566972	-0.076347	-0.001611	-0.861692	0.149571	0.005313	-0.464422	-0.313935	0.779693	-0.278992
12107	8.220239	1.502432	-4.283495	-0.537768	-0.077554	0.019114	-0.863246	0.150537	0.011069	-0.464670	-0.311153	0.782155	-0.274770
12108	8.783547	1.691531	-4.008482	-0.541636	-0.104583	0.028207	-0.862132	0.152207	0.013874	-0.463764	-0.307637	0.785135	-0.271744
12109	8.757041	1.728503	-4.306067	-0.508656	-0.063236	0.023044	-0.863259	0.152193	0.018917	-0.464058	-0.304989	0.787273	-0.268018
12110	8.785674	1.721315	-4.267364	-0.537405	-0.020010	0.040139	-0.861432	0.151486	0.019734	-0.464374	-0.300847	0.789472	-0.265673
12111	8.827416	1.591524	-4.111327	-0.573614	-0.005540	0.051996	-0.861864	0.153867	0.020322	-0.465836	-0.296833	0.791532	-0.261466
12112	8.787775	1.510184	-4.018546	-0.551697	-0.008729	0.092942	-0.861033	0.156244	0.021738	-0.466117	-0.291640	0.793959	-0.259443
12113	8.709420	1.516434	-3.871116	-0.548083	-0.015180	0.105387	-0.861053	0.160725	0.022904	-0.467016	-0.287059	0.796208	-0.256018
12114	8.830484	1.515353	-3.922009	-0.541660	-0.020858	0.133832	-0.859951	0.165488	0.022945	-0.466809	-0.281345	0.798867	-0.254450
12115	8.510992	1.581136	-3.772503	-0.543086	-0.103816	0.137799	-0.860255	0.170385	0.025795	-0.466120	-0.276732	0.802016	-0.250843
12116	9.164371	1.624079	-3.976827	-0.526744	-0.114781	0.155900	-0.859155	0.174852	0.030447	-0.464187	-0.271248	0.805523	-0.249173
12117	9.206419	1.506637	-4.164046	-0.546551	-0.098541	0.164417	-0.856934	0.179453	0.036072	-0.463490	-0.266129	0.808689	-0.245713
12118	9.106027	1.159371	-4.145538	-0.556428	-0.093178	0.171280	-0.857245	0.185747	0.040474	-0.461953	-0.259980	0.812139	-0.243801
12119	8.775230	0.901734	-3.939250	-0.526227	-0.046303	0.146465	-0.854168	0.187693	0.043268	-0.462100	-0.255054	0.814530	-0.240731
12120	8.591179	0.820987	-3.897026	-0.557123	-0.038781	0.124776	-0.852648	0.193009	0.045269	-0.461642	-0.249362	0.817163	-0.238643
12121	8.697450	0.885701	-3.876143	-0.558937	-0.016828	0.091032	-0.851828	0.197482	0.048385	-0.462716	-0.244871	0.819069	-0.234643
12122	8.973320	0.851851	-3.987285	-0.541726	0.007106	0.030104	-0.850289	0.198740	0.048387	-0.463357	-0.240632	0.820674	-0.232146
12123	9.159444	0.661366	-4.115890	-0.547842	0.034096	0.039618	-0.850711	0.198738	0.049229	-0.465472	-0.236828	0.821725	-0.228072
12124	8.933848	0.431006	-4.079188	-0.545825	0.032698	0.089112	-0.850019	0.200978	0.049527	-0.466262	-0.231445	0.823335	-0.226171
12125	8.710083	0.392605	-3.875490	-0.558236	0.060235	0.134739	-0.849474	0.204901	0.049423	-0.468427	-0.225836	0.824547	-0.222926
12126	8.801554	0.467367	-3.808790	-0.552468	0.108744	0.148687	-0.847798	0.207141	0.049014	-0.470202	-0.219048	0.825670	-0.221805
12127	8.960388	0.457032	-3.755728	-0.546862	0.126593	0.166365	-0.846704	0.213868	0.048656	-0.473273	-0.212705	0.826234	-0.219333
12128	9.143717	0.392923	-3.774589	-0.533968	0.137073	0.198328	-0.844056	0.218489	0.047845	-0.475176	-0.205123	0.827121	-0.219095
12129	9.201420	0.281230	-3.799999	-0.552010	0.140542	0.222865	-0.843666	0.226345	0.045407	-0.478243	-0.197715	0.827677	-0.217124
12130	9.075570	0.214434	-3.787004	-0.535838	0.104326	0.232088	-0.842848	0.232094	0.044062	-0.479414	-0.189674	0.828905	-0.217029
12131	9.210012	0.136588	-3.733156	-0.550356	0.093369	0.256770	-0.840073	0.239796	0.044401	-0.481528	-0.181901	0.829894	-0.215219
12132	9.260178	-0.013603	-3.738796	-0.550580	0.050074	0.262332	-0.837721	0.247354	0.045720	-0.481668	-0.173424	0.831695	-0.214951
12133	9.069307	0.070188	-3.671819	-0.554272	0.050182	0.249872	-0.834666	0.254626	0.048569	-0.483089	-0.165886	0.832950	-0.212842
12134	9.171223	-0.176206	-3.550806	-0.563374	0.051237	0.237358	-0.832453	0.262470	0.048633	-0.483343	-0.157672	0.834584	-0.212105
12135	9.401042	-0.221728	-3.642426	-0.548002	0.035843	0.241216	-0.830522	0.270030	0.049956	-0.484530	-0.150372	0.835782	-0.209970
12136	9.256498	-0.187091	-3.659533	-0.545442	0.014288	0.230739	-0.826906	0.277439	0.053221	-0.484087	-0.142574	0.837562	-0.209337
12137	9.246267	-0.254434	-3.617691	-0.547314	0.003464	0.232540	-0.824268	0.284016	0.054528	-0.484756	-0.135538	0.838917	-0.207025
12138	9.176368	-0.161951	-3.584801	-0.556750	-0.024895	0.184829	-0.822055	0.291009	0.057660	-0.483830	-0.128544	0.840892	-0.205634
12139	9.091756	-0.129790	-3.551218	-0.547919	-0.044431	0.147883	-0.819693	0.295753	0.062445	-0.484043	-0.123101	0.842380	-0.202348
12140	9.217489	-0.269028	-3.646493	-0.564443	-0.052965	0.103531	-0.817014	0.300153	0.062152	-0.482960	-0.117497	0.844370	-0.199958
12141	9.208360	-0.250001	-3.704684	-0.566291	-0.076670	0.135506	-0.816188	0.302938	0.066928	-0.482726	-0.112190	0.846118	-0.196147
12142	9.020608	-0.183766	-3.736584	-0.563583	-0.056493	0.092922	-0.813119	0.306280	0.071273	-0.481590	-0.106774	0.848039	-0.193650
12143	9.059048	-0.244468	-3.743207	-0.548269	-0.052526	0.045307	-0.813404	0.306405	0.076169	-0.482075	-0.103052	0.849204	-0.189307
12144	9.027730	-0.249165	-3.752778	-0.555449	-0.039897	0.046908	-0.812009	0.307510	0.080084	-0.481357	-0.098418	0.850773	-0.186531
12145	8.970068	-0.185985	-3.755822	-0.544086	0.033879	0.051892	-0.812856	0.308488	0.081499	-0.483280	-0.094286	0.851031	-0.182475
12146	9.014462	-0.233568	-3.591042	-0.541933	0.109839	0.019599	-0.813701	0.309049	0.081791	-0.485162	-0.089684	0.850995	-0.179949
12147	9.788147	-0.074738	-3.692918	-0.572368	0.196695	0.006508	-0.811035	0.310036	0.078146	-0.490072	-0.085459	0.849595	-0.175254
12148	9.382196	0.122147	-3.535095	-0.558984	0.182474	-0.026930	-0.813415	0.309496	0.073685	-0.493352	-0.081215	0.848756	-0.172109
12149	8.716129	0.142812	-3.220314	-0.551007	0.168156	-0.051667	-0.813828	0.308103	0.071297	-0.497931	-0.078294	0.847351	-0.167128
12150	9.026649	0.285003	-3.357630	-0.550998	0.201122	-0.104859	-0.815771	0.303922	0.065816	-0.501743	-0.075382	0.846099	-0.163367
12151	9.273065	0.392894	-3.649113	-0.540358	0.201913	-0.190480	-0.818444	0.299826	0.058842	-0.507304	-0.074816	0.844001	-0.157185
12152	8.843114	0.546190	-3.529433	-0.545999	0.209669	-0.253477	-0.822348	0.294668	0.053086	-0.511685	-0.074432	0.842336	-0.152013
12153	8.612290	0.871772	-3.484431	-0.566840	0.235126	-0.269808	-0.825958	0.286995	0.044923	-0.518020	-0.074845	0.839736	-0.144560
12154	9.474653	1.335972	-3.360284	-0.552194	0.258324	-0.239472	-0.829844	0.278768	0.034800	-0.523128	-0.074010	0.837498	-0.139487
12155	9.630289	1.445069	-3.149074	-0.558616	0.209829	-0.152519	-0.833029	0.270398	0.024949	-0.528639	-0.072639	0.835167	-0.133269
12156	10.036747	1.390790	-3.303656	-0.573538	0.094720	-0.063439	-0.833150	0.267054	0.019042	-0.530516	-0.069071	0.834881	-0.129445
12157	9.433253	0.972927	-3.486658	-0.561138	-0.028809	0.031068	-0.833712	0.267339	0.017930	-0.531537	-0.065248	0.835256	-0.124734
12158	9.194673	0.819012	-3.605437	-0.531322	-0.109934	0.115893	-0.833162	0.269570	0.021026	-0.529458	-0.059644	0.837215	-0.123241
12159	9.013124	0.815747	-3.537501	-0.563170	-0.143553	0.160803	-0.831929	0.275579	0.025693	-0.528203	-0.053907	0.838910	-0.119694
12160	9.039074	0.925147	-3.408275	-0.543539	-0.173941	0.124077	-0.828164	0.280459	0.030609	-0.525005	-0.048178	0.841500	-0.118008
12161	9.026659	0.952171	-3.350569	-0.560660	-0.150452	0.125500	-0.827346	0.284638	0.038058	-0.523689	-0.043064	0.843138	-0.114077
12162	9.486278	0.950746	-3.486490	-0.560024	-0.178988	0.097484	-0.826348	0.287201	0.044474	-0.520442	-0.037606	0.845707	-0.111830
12163	9.472291	0.566959	-3.424197	-0.552445	-0.154104	0.129211	-0.823416	0.289980	0.049513	-0.519035	-0.032505	0.847275	-0.108033
12164	9.168135	0.343017	-3.213488	-0.567723	-0.114183	0.100378	-0.821194	0.294728	0.053040	-0.516844	-0.026762	0.849104	-0.105727
12165	9.130872	0.232603	-3.130052	-0.530486	-0.083200	0.041327	-0.821767	0.296962	0.055724	-0.516810	-0.023202	0.849753	-0.101435
12166	9.162041	0.050769	-3.190888	-0.554186	-0.086418	0.010978	-0.819807	0.298080	0.055441	-0.515243	-0.019049	0.851158	-0.098447
12167	9.089145	-0.156841	-3.227135	-0.554473	-0.091026	-0.078385	-0.819388	0.298641	0.054885	-0.515316	-0.017261	0.851816	-0.092524
12168	9.167378	-0.179961	-3.367128	-0.549085	-0.081643	-0.120823	-0.820773	0.294157	0.055687	-0.514061	-0.015384	0.853061	-0.088264
12169	9.344275	-0.278617	-3.506409	-0.556113	-0.072995	-0.074927	-0.823572	0.292200	0.056388	-0.514419	-0.013445	0.853467	-0.082375
12170	9.202067	-0.200298	-3.492595	-0.548728	-0.083470	-0.018179	-0.823011	0.291914	0.057639	-0.512938	-0.009813	0.854710	-0.079177
12171	9.145152	-0.094094	-3.571026	-0.552378	-0.091658	-0.007550	-0.823008	0.290928	0.059306	-0.512845	-0.006755	0.855253	-0.074068
12172	9.107113	0.012340	-3.593910	-0.545191	-0.097001	-0.018042	-0.822868	0.290638	0.061958	-0.511111	-0.003167	0.856577	-0.070929
12173	9.151082	-0.027147	-3.680515	-0.545062	-0.086303	-0.004829	-0.822031	0.291474	0.063079	-0.511085	-0.000098	0.856993	-0.065995
12174	9.021125	-0.099260	-3.764100	-0.546741	-0.084740	0.022525	-0.822629	0.291816	0.068160	-0.509486	0.004228	0.858141	-0.063246
12175	9.112197	-0.113864	-3.689153	-0.544858	-0.070302	0.019818	-0.821928	0.291385	0.070947	-0.509679	0.007771	0.858331	-0.058601
12176	8.980763	0.055597	-3.775439	-0.549221	-0.045147	0.029342	-0.821930	0.291231	0.075140	-0.508730	0.012294	0.859023	-0.055877
12177	9.036664	0.079168	-3.814438	-0.546419	-0.030703	0.025764	-0.820676	0.292905	0.076826	-0.509571	0.016024	0.858750	-0.051284
12178	9.080139	0.127347	-3.795703	-0.527220	-0.022004	0.050719	-0.820821	0.293171	0.081304	-0.508984	0.020720	0.859122	-0.049154
12179	9.055517	0.050242	-3.768238	-0.560588	0.004968	0.071387	-0.820092	0.293930	0.081823	-0.510361	0.025432	0.858416	-0.044798
12180	9.016883	0.060197	-3.761049	-0.556920	0.017673	0.058960	-0.818707	0.297847	0.082971	-0.510411	0.030613	0.858348	-0.042229
12181	9.166457	0.064148	-3.751627	-0.547765	0.022924	0.073220	-0.818710	0.298262	0.084514	-0.512075	0.035254	0.857369	-0.038135
12182	9.132538	0.074164	-3.729947	-0.554989	0.024660	0.083734	-0.815910	0.299937	0.084509	-0.512199	0.040847	0.857145	-0.035856
12183	9.017258	0.079286	-3.799923	-0.544189	0.019417	0.059103	-0.816060	0.302179	0.084534	-0.513786	0.045216	0.856139	-0.031714
12184	9.089098	0.050197	-3.741703	-0.529636	0.022940	0.061029	-0.816351	0.304421	0.084979	-0.513895	0.050160	0.855872	-0.029644
12185	9.162066	0.010496	-3.833178	-0.533345	0.008568	0.059319	-0.815791	0.304841	0.084699	-0.515277	0.054425	0.854907	-0.025733
12186	9.098926	-0.032423	-3.803618	-0.542464	0.008714	0.046806	-0.816082	0.307506	0.084170	-0.515114	0.059250	0.854753	-0.023319
12187	9.144727	-0.085997	-3.822412	-0.556167	-0.005632	0.046738	-0.814267	0.309319	0.085433	-0.516201	0.063542	0.853897	-0.018942
12188	9.185560	-0.122458	-3.814811	-0.560815	-0.027295	0.053897	-0.812863	0.309030	0.087097	-0.515374	0.068663	0.854054	-0.016338
12189	9.079827	-0.076103	-3.851432	-0.528164	-0.045642	0.072070	-0.813158	0.312110	0.088250	-0.515773	0.073102	0.853505	-0.012792
12190	9.012696	0.020923	-3.862090	-0.544562	-0.041802	0.054161	-0.810637	0.313223	0.088801	-0.514695	0.078056	0.853749	-0.010495
12191	9.041701	-0.085953	-3.918927	-0.569893	-0.012574	0.023603	-0.811490	0.315462	0.090229	-0.515568	0.082118	0.852886	-0.005720
12192	9.051259	-0.051999	-3.890323	-0.542749	-0.017940	0.005381	-0.811353	0.316018	0.091632	-0.514887	0.086226	0.852906	-0.002922
12193	9.075468	-0.052212	-3.900018	-0.553734	-0.013983	-0.027498	-0.810512	0.316298	0.091069	-0.515727	0.089266	0.852088	0.002071
12194	9.075860	-0.018594	-3.934222	-0.555721	-0.029995	-0.048649	-0.812187	0.314201	0.090781	-0.514799	0.092589	0.852278	0.005619
12195	9.013453	-0.096046	-4.015429	-0.553797	-0.021066	-0.041623	-0.811900	0.313084	0.089369	-0.515474	0.095409	0.851510	0.010713
12196	8.970174	-0.132264	-4.053628	-0.533842	-0.033877	-0.030707	-0.811060	0.313644	0.088809	-0.514506	0.098816	0.851664	0.013691
12197	8.984793	-0.096107	-4.054051	-0.546524	-0.033009	-0.020237	-0.811897	0.312100	0.090477	-0.514950	0.101949	0.850938	0.018377
12198	8.975193	-0.052458	-4.040028	-0.573768	-0.039331	-0.004590	-0.812745	0.313217	0.092033	-0.513797	0.106215	0.851034	0.021747
12199	9.013582	-0.042821	-4.006358	-0.551842	-0.025144	0.009741	-0.810499	0.312930	0.092711	-0.514332	0.109928	0.850113	0.026191
12200	8.994610	0.005509	-4.026203	-0.544570	-0.018791	0.000944	-0.812461	0.312373	0.092861	-0.513570	0.113978	0.849948	0.029042
12201	8.941647	-0.008808	-4.050135	-0.545555	-0.026805	-0.009646	-0.812465	0.312927	0.094824	-0.514035	0.117314	0.849047	0.033533
12202	8.975073	-0.083872	-4.039677	-0.548221	-0.019600	-0.007955	-0.810359	0.312925	0.093969	-0.513226	0.121250	0.848860	0.036529
12203	8.980041	-0.081593	-4.056623	-0.545430	-0.008792	-0.008872	-0.811628	0.313905	0.095247	-0.513953	0.124603	0.847729	0.041004
12204	8.999290	-0.071972	-4.044675	-0.559064	-0.005048	-0.017011	-0.810781	0.312640	0.095926	-0.513336	0.128485	0.847358	0.044305
12205	8.991841	-0.028124	-3.996828	-0.544495	0.000239	-0.011564	-0.811623	0.312925	0.094817	-0.514173	0.131792	0.846096	0.048767
12206	8.999063	-0.013610	-3.987334	-0.560879	0.004067	-0.027699	-0.812460	0.311809	0.093973	-0.513672	0.135502	0.845608	0.052224
12207	8.979355	-0.068916	-3.962528	-0.540890	0.002132	-0.023927	-0.811481	0.312647	0.094114	-0.514495	0.138577	0.844319	0.056709
12208	9.021947	-0.133948	-3.884537	-0.564425	0.010257	-0.013640	-0.812888	0.313209	0.094690	-0.514082	0.142552	0.843675	0.060089
12209	9.026811	-0.134009	-3.889375	-0.546262	0.020259	-0.032950	-0.812177	0.311532	0.092710	-0.515144	0.145527	0.842173	0.064752
12210	9.142782	-0.081515	-3.880451	-0.553534	0.025779	-0.040116	-0.812877	0.311542	0.090199	-0.514969	0.148921	0.841410	0.068256
12211	9.077826	-0.066727	-3.899860	-0.529806	0.035442	-0.025754	-0.811747	0.310141	0.089337	-0.516305	0.151843	0.839707	0.072559
12212	8.974310	-0.022651	-3.912295	-0.562362	0.070919	-0.047599	-0.813717	0.311692	0.087830	-0.516827	0.155135	0.838441	0.076416
12213	8.968826	-0.012391	-3.822998	-0.543977	0.101333	-0.033421	-0.813986	0.309461	0.084594	-0.519166	0.157987	0.836012	0.081184
12214	8.982853	0.041215	-3.739044	-0.547438	0.128300	-0.024775	-0.815248	0.310039	0.080136	-0.520704	0.161410	0.834048	0.084723
12215	8.898135	-0.137907	-3.483220	-0.536471	0.142669	-0.028326	-0.816920	0.308097	0.075375	-0.523714	0.164208	0.831126	0.089384
12216	8.964932	-0.264230	-3.133950	-0.539979	0.156883	-0.005473	-0.817615	0.307981	0.068389	-0.525756	0.167814	0.828752	0.092677
12217	9.549882	-0.484866	-3.045284	-0.559020	0.155100	0.008557	-0.817330	0.308138	0.063216	-0.528932	0.171449	0.825452	0.097289
12218	9.646857	-0.524533	-3.122284	-0.547436	0.109937	0.018710	-0.817366	0.310479	0.057966	-0.530184	0.175612	0.823414	0.100276
12219	9.676398	-0.500946	-3.185411	-0.535256	0.032584	-0.001007	-0.816234	0.308943	0.055424	-0.531376	0.179100	0.821419	0.104088
12220	9.599890	-0.311969	-3.187418	-0.550369	-0.040954	-0.030801	-0.817924	0.310207	0.055730	-0.530009	0.182782	0.821103	0.107102
12221	9.480582	-0.191113	-3.304590	-0.538056	-0.108609	-0.028475	-0.819884	0.308240	0.058661	-0.528787	0.186168	0.820656	0.110679
12222	9.104327	-0.048336	-3.267019	-0.560333	-0.170487	-0.053186	-0.817774	0.306253	0.064497	-0.525181	0.189865	0.821724	0.113604
12223	9.070580	-0.106334	-3.300155	-0.547765	-0.177430	-0.089279	-0.817485	0.303153	0.069497	-0.522616	0.192531	0.822166	0.117672
12224	9.022789	-0.227619	-3.419553	-0.538643	-0.177472	-0.090077	-0.819867	0.301037	0.075366	-0.518862	0.195407	0.823442	0.120590
12225	9.109943	-0.225963	-3.453516	-0.534956	-0.146474	-0.130898	-0.818873	0.297800	0.078681	-0.516714	0.197210	0.823714	0.124939
12226	8.850093	-0.222544	-3.554692	-0.553020	-0.128298	-0.141884	-0.821378	0.292477	0.079484	-0.513560	0.199257	0.824597	0.128814
12227	9.600222	-0.311282	-3.849496	-0.553097	0.019853	-0.174486	-0.820946	0.290380	0.077501	-0.513924	0.200135	0.823248	0.134503
12228	9.560825	0.126881	-4.158789	-0.558876	0.155682	-0.244327	-0.824005	0.284233	0.073545	-0.515122	0.199802	0.821551	0.140652
12229	8.641446	0.105433	-3.877026	-0.541831	0.287316	-0.276987	-0.827893	0.276570	0.062309	-0.519552	0.198153	0.817822	0.148218
12230	7.899607	0.112802	-3.446012	-0.532635	0.437250	-0.235509	-0.830926	0.266392	0.048243	-0.525421	0.196850	0.813127	0.154940
12231	8.609719	0.573280	-3.297457	-0.557061	0.511048	-0.302399	-0.834526	0.258331	0.030008	-0.533184	0.194253	0.806932	0.163832
12232	8.943063	0.510340	-3.364857	-0.542292	0.565358	-0.333459	-0.838395	0.248317	0.009239	-0.540622	0.190999	0.800996	0.172201
12233	10.323544	0.506950	-3.675955	-0.539635	0.669474	-0.271846	-0.843804	0.237472	-0.013625	-0.550845	0.188110	0.792737	0.180976
12234	10.025096	0.907665	-3.278919	-0.553191	0.550556	-0.269533	-0.844866	0.227738	-0.036651	-0.558027	0.185997	0.786384	0.188707
12235	9.687888	1.029411	-2.685422	-0.542817	0.491110	-0.285043	-0.845743	0.216406	-0.061106	-0.565117	0.183531	0.779861	0.196918
12236	9.455276	0.808611	-2.672982	-0.550430	0.407896	-0.249312	-0.849063	0.207912	-0.075429	-0.570004	0.182205	0.774832	0.203795
12237	9.767154	0.623921	-2.521527	-0.557907	0.324227	-0.156850	-0.847611	0.199548	-0.089787	-0.574791	0.182558	0.769518	0.210071
12238	9.806234	0.662083	-2.563082	-0.525964	0.168579	-0.097119	-0.847578	0.194120	-0.101028	-0.576624	0.184273	0.766670	0.213927
12239	9.468067	0.514160	-2.597224	-0.555990	0.017519	-0.119630	-0.847555	0.189936	-0.106944	-0.576769	0.186505	0.764724	0.218519
12240	9.203529	0.563554	-2.694073	-0.539650	-0.030145	-0.041341	-0.848933	0.183770	-0.105879	-0.575725	0.190079	0.763861	0.221194
12241	9.671438	0.711129	-2.585196	-0.558569	-0.167352	0.003622	-0.848930	0.182642	-0.103933	-0.573502	0.195073	0.763572	0.223609
12242	9.513765	0.739912	-2.778611	-0.557579	-0.185821	0.051498	-0.848795	0.183049	-0.099876	-0.570387	0.200950	0.764009	0.224875
12243	9.417076	0.789126	-2.735537	-0.538388	-0.167035	0.055130	-0.850486	0.183312	-0.093429	-0.568394	0.206515	0.763589	0.226300
12244	9.387985	0.765174	-2.730398	-0.557429	-0.182603	0.092149	-0.849377	0.185676	-0.088799	-0.565464	0.212982	0.763754	0.227087
12245	9.353710	0.775479	-2.662811	-0.551121	-0.188029	0.090478	-0.849680	0.189294	-0.080791	-0.563174	0.219332	0.763338	0.228131
12246	9.440607	0.833096	-2.636991	-0.533030	-0.187943	0.073020	-0.851379	0.191522	-0.075162	-0.560130	0.225237	0.763685	0.228710
12247	9.379607	0.659486	-2.634972	-0.546798	-0.225895	0.090750	-0.848725	0.193174	-0.068175	-0.557201	0.231714	0.763670	0.229443
12248	9.010688	0.782748	-2.618939	-0.553367	-0.260157	0.092592	-0.846076	0.195094	-0.057131	-0.552994	0.238453	0.764560	0.229753
12249	9.433229	1.059168	-2.820727	-0.552984	-0.182435	0.073673	-0.847917	0.197312	-0.048566	-0.550533	0.244521	0.764067	0.230922
12250	9.089131	0.706129	-2.811494	-0.548596	-0.063458	0.059608	-0.846117	0.201060	-0.039034	-0.549153	0.249776	0.762896	0.232450
12251	8.812354	0.207427	-2.839387	-0.541382	0.053474	0.071240	-0.846408	0.202874	-0.036497	-0.550271	0.254587	0.759846	0.234565
12252	8.923529	0.070852	-2.924999	-0.553192	0.062792	0.044515	-0.845855	0.204689	-0.034944	-0.550686	0.259061	0.757293	0.236939
12253	9.854616	0.116756	-3.149058	-0.527629	0.113713	-0.006601	-0.845569	0.203572	-0.036356	-0.552352	0.262271	0.754026	0.239929
12254	10.460571	-0.442325	-3.440836	-0.545847	0.100570	-0.031437	-0.845704	0.202596	-0.037763	-0.552984	0.265323	0.751441	0.243206
12255	10.188134	-0.950357	-3.410639	-0.551455	0.027015	0.028982	-0.844719	0.202318	-0.039172	-0.553331	0.269801	0.748817	0.245571
12256	9.004690	-0.398724	-3.345138	-0.533801	-0.043387	0.020601	-0.843595	0.201748	-0.036810	-0.552091	0.274192	0.747566	0.247305
12257	8.459877	-0.279909	-3.058194	-0.542994	-0.068883	0.047079	-0.844595	0.204531	-0.030342	-0.551059	0.279348	0.745948	0.248718
12258	8.903658	-0.224301	-2.994168	-0.568126	-0.020169	0.058965	-0.842919	0.205636	-0.026429	-0.550129	0.284559	0.744014	0.250655
12259	9.517111	-0.223683	-3.050571	-0.555014	0.039181	0.073037	-0.842931	0.207870	-0.024169	-0.550698	0.289708	0.740980	0.252487
12260	9.840967	-0.090350	-3.045244	-0.533748	-0.023642	0.040138	-0.844060	0.208987	-0.022191	-0.549785	0.294265	0.739318	0.254074
12261	9.587341	-0.095369	-3.329973	-0.561673	-0.146113	0.045833	-0.843794	0.210924	-0.014624	-0.547360	0.300029	0.738431	0.255146
12262	9.191553	0.186362	-3.506561	-0.560830	-0.189941	0.106231	-0.842123	0.212578	-0.007490	-0.544120	0.306681	0.738004	0.255401
12263	8.949220	0.026281	-3.456124	-0.547793	-0.329437	0.177939	-0.841583	0.215487	0.002602	-0.539628	0.315158	0.738344	0.253623
12264	8.872077	-0.114375	-3.224902	-0.554025	-0.327975	0.215851	-0.839095	0.221741	0.016629	-0.534856	0.324003	0.738648	0.251693
12265	9.043083	0.006027	-3.122573	-0.541751	-0.272609	0.266125	-0.836619	0.230517	0.030681	-0.531547	0.333371	0.737727	0.249159
12266	9.466326	0.041419	-3.220187	-0.541968	-0.260985	0.182991	-0.834547	0.236081	0.041768	-0.527576	0.341201	0.737462	0.247779
12267	9.400789	0.151695	-3.429132	-0.547447	-0.258991	0.165232	-0.830789	0.241646	0.051443	-0.523810	0.349004	0.736943	0.246442
12268	9.447825	0.155294	-3.579047	-0.538630	-0.256400	0.075103	-0.828993	0.245521	0.064890	-0.519322	0.355136	0.737292	0.246136
12269	9.214557	0.151331	-3.689833	-0.550375	-0.227115	0.030502	-0.828608	0.244292	0.075541	-0.515243	0.360771	0.737315	0.246447
12270	8.508409	0.006650	-3.576123	-0.525951	-0.214133	-0.033154	-0.826923	0.242008	0.086971	-0.510888	0.364934	0.737995	0.247347
12271	9.769414	0.199876	-4.256535	-0.555534	0.002576	-0.050439	-0.826922	0.240585	0.093528	-0.509683	0.368254	0.736207	0.250222
12272	8.144929	0.651031	-3.698810	-0.532395	-0.033335	-0.098020	-0.826198	0.234399	0.098911	-0.507600	0.370618	0.735447	0.253184
12273	8.021813	0.984405	-3.844928	-0.545211	0.007243	-0.193935	-0.830380	0.225974	0.106547	-0.505738	0.371655	0.734736	0.257418
12274	8.314814	1.047697	-4.249551	-0.539808	0.000190	-0.207896	-0.833572	0.215866	0.113877	-0.503512	0.372293	0.734380	0.261840
12275	9.895918	1.213821	-5.447185	-0.555892	0.181944	0.049525	-0.830699	0.207802	0.116377	-0.505300	0.376053	0.730063	0.265075
12276	11.081522	1.943706	-5.795200	-0.552082	-0.072964	0.061219	-0.832939	0.206832	0.114567	-0.503301	0.381137	0.728329	0.266382
12277	8.352804	1.252449	-4.689246	-0.557463	-0.085308	0.089725	-0.832246	0.206652	0.126164	-0.501253	0.386853	0.726416	0.267225
12278	7.276664	0.979801	-4.542201	-0.537796	0.053435	0.262230	-0.831136	0.208880	0.129813	-0.502227	0.394004	0.721873	0.267262
12279	8.562990	1.233500	-4.416273	-0.530867	0.015693	0.265486	-0.828513	0.219105	0.129061	-0.502650	0.401394	0.717700	0.266707
12280	8.527625	1.473507	-4.718526	-0.546319	-0.073280	0.151772	-0.826716	0.224693	0.133299	-0.501076	0.407670	0.715176	0.266930
12281	8.576169	1.249967	-4.861075	-0.540629	-0.073803	0.206677	-0.824776	0.230004	0.136135	-0.499680	0.414711	0.712302	0.266386
12282	8.210279	1.120613	-5.045198	-0.532798	-0.056924	0.323355	-0.821158	0.236426	0.140927	-0.499299	0.423158	0.708180	0.264802
12283	8.450639	1.182912	-4.889154	-0.559784	-0.051202	0.404440	-0.816851	0.245791	0.144906	-0.498930	0.432980	0.703264	0.262710
12284	8.129711	1.333237	-5.134450	-0.550364	-0.029212	0.455690	-0.813826	0.259218	0.150615	-0.499368	0.443221	0.697471	0.260233
12285	8.488927	1.461699	-4.713510	-0.550206	-0.024402	0.524734	-0.807151	0.272638	0.155736	-0.499849	0.454325	0.691148	0.257009
12286	8.632803	1.449419	-4.599999	-0.540675	0.034742	0.556351	-0.802442	0.286200	0.161712	-0.501608	0.465388	0.683626	0.253888
12287	8.445184	1.439445	-4.065632	-0.561862	-0.003082	0.560694	-0.795347	0.300185	0.165298	-0.502212	0.476767	0.676501	0.250642
12288	8.565834	1.462941	-4.051558	-0.546340	-0.003391	0.588328	-0.786855	0.315279	0.171681	-0.503362	0.488327	0.668759	0.246830
12289	8.522332	1.535985	-4.008821	-0.554467	-0.129303	0.567774	-0.779627	0.329234	0.184073	-0.502129	0.500093	0.662657	0.242196
12290	8.681774	1.508667	-4.351845	-0.547044	-0.107603	0.558926	-0.770439	0.344448	0.196044	-0.501527	0.511586	0.655975	0.237586
12291	9.764975	1.230680	-4.429931	-0.553901	0.006896	0.468099	-0.763197	0.354328	0.211888	-0.501378	0.521132	0.649340	0.235370
12292	9.772330	-0.106541	-4.156474	-0.548963	0.174106	0.498794	-0.756073	0.360302	0.222520	-0.503977	0.530350	0.640212	0.234232
12293	10.124915	-1.402875	-3.567398	-0.556403	0.231002	0.583161	-0.750221	0.368811	0.230392	-0.507083	0.540115	0.629875	0.233237
12294	9.453745	-1.741192	-3.079462	-0.561348	0.217367	0.487442	-0.743806	0.376898	0.238256	-0.509857	0.548913	0.620137	0.232744
12295	9.856140	-2.419997	-3.012018	-0.555516	0.308149	0.410866	-0.740597	0.379952	0.244694	-0.513007	0.555923	0.610632	0.234311
12296	9.605252	-2.297298	-2.967142	-0.539400	0.276575	0.404133	-0.738504	0.381608	0.251126	-0.516216	0.563006	0.601110	0.234971
12297	9.078453	-1.929824	-2.704743	-0.573004	0.146097	0.397392	-0.731781	0.382107	0.265199	-0.517060	0.570597	0.593145	0.235048
12298	8.836854	-1.656598	-2.540743	-0.542943	0.012428	0.415350	-0.724352	0.380767	0.283861	-0.516997	0.578939	0.586044	0.232587
12299	9.129617	-1.399191	-2.821883	-0.544809	0.019934	0.389734	-0.721548	0.378184	0.300449	-0.516546	0.586559	0.579459	0.230988
12300	9.358710	-1.278811	-3.050666	-0.566943	-0.003716	0.331307	-0.715232	0.375318	0.315329	-0.515516	0.594115	0.573264	0.229434
12301	9.440892	-1.364273	-3.107814	-0.565647	-0.078272	0.307019	-0.709203	0.373853	0.330365	-0.513231	0.601280	0.568472	0.227808
12302	9.338545	-0.988575	-3.421157	-0.541087	-0.180438	0.236321	-0.702199	0.373923	0.346809	-0.509974	0.608190	0.565246	0.224785
12303	9.253146	-0.688651	-3.467884	-0.528236	-0.248103	0.141369	-0.695738	0.369653	0.362372	-0.505380	0.613724	0.564317	0.222441
12304	9.264342	-0.452410	-3.552689	-0.527306	-0.211579	0.088998	-0.691514	0.363711	0.376817	-0.501217	0.618896	0.563197	0.220361
12305	9.149145	-0.272826	-3.549706	-0.549888	-0.174328	0.065504	-0.686725	0.357067	0.391110	-0.496781	0.623347	0.562348	0.220026
12306	9.042836	-0.313268	-3.553946	-0.559656	-0.146477	0.077577	-0.682505	0.352390	0.404170	-0.492856	0.628373	0.560521	0.219219
12307	8.928631	-0.357979	-3.475972	-0.537810	-0.146728	0.091955	-0.677722	0.348145	0.413176	-0.488948	0.632773	0.559107	0.218924
12308	8.791449	-0.367034	-3.531255	-0.559472	-0.128617	0.093324	-0.675623	0.347640	0.422218	-0.485253	0.637841	0.556857	0.218170
12309	8.800010	-0.455897	-3.433622	-0.534000	-0.099543	0.052736	-0.668883	0.346062	0.428441	-0.481711	0.641461	0.555486	0.218902
12310	8.919139	-0.459775	-3.547305	-0.544916	-0.072821	-0.005028	-0.668599	0.344791	0.431223	-0.478363	0.645009	0.553977	0.219640
12311	9.402744	-0.307954	-3.902428	-0.544504	0.042509	-0.096714	-0.667889	0.342824	0.432036	-0.475575	0.646355	0.553124	0.223845
12312	9.328736	0.121397	-4.110090	-0.556718	0.188610	-0.203861	-0.669557	0.339044	0.431869	-0.474063	0.646615	0.551601	0.229976
12313	8.669537	0.394419	-3.626576	-0.544028	0.220337	-0.241185	-0.677662	0.331089	0.427375	-0.472531	0.645434	0.550927	0.237926
12314	8.197097	0.485572	-3.037389	-0.544635	0.361416	-0.111236	-0.684082	0.323887	0.422479	-0.473478	0.645705	0.546566	0.245254
12315	8.685062	0.499095	-3.088935	-0.565182	0.306283	-0.173843	-0.693453	0.318055	0.412704	-0.472871	0.644896	0.544064	0.253962
12316	8.976213	0.251187	-3.405511	-0.541723	0.273876	-0.184827	-0.699029	0.310807	0.404843	-0.472484	0.644674	0.541426	0.260791
12317	9.588797	0.268012	-3.962270	-0.530596	0.306449	-0.195359	-0.704062	0.306482	0.402740	-0.472136	0.643146	0.539347	0.269362
12318	10.794120	0.687163	-4.512230	-0.550184	0.351370	-0.151306	-0.710485	0.300928	0.391548	-0.472606	0.642864	0.535426	0.276928
12319	9.769655	0.948623	-3.926614	-0.533271	0.203167	-0.224711	-0.714945	0.294509	0.386622	-0.470844	0.641466	0.534676	0.284515
12320	9.206491	0.920949	-3.524436	-0.551568	0.152154	-0.161065	-0.720955	0.286618	0.384877	-0.469079	0.642130	0.532696	0.289602
12321	9.518627	0.784529	-3.383185	-0.539351	0.020616	-0.065418	-0.722616	0.281722	0.383022	-0.466143	0.643438	0.531582	0.293460
12322	9.409231	0.825121	-3.571964	-0.553109	-0.146788	-0.077828	-0.720790	0.281011	0.384818	-0.461640	0.646710	0.531284	0.293925
12323	9.418509	0.658106	-3.603941	-0.533625	-0.231547	-0.080636	-0.719388	0.279860	0.392905	-0.455944	0.649216	0.532735	0.294664
12324	8.938516	0.600789	-3.977188	-0.540919	-0.337505	0.077307	-0.713484	0.276030	0.402748	-0.450439	0.655095	0.532184	0.291095
12325	8.791924	0.717477	-4.000048	-0.542281	-0.304915	0.156703	-0.703520	0.275749	0.415976	-0.445134	0.660562	0.531116	0.288842
12326	8.795658	0.910312	-4.077110	-0.542493	-0.351095	0.183553	-0.695543	0.279343	0.425458	-0.440013	0.667560	0.529180	0.284115
12327	8.697791	0.992473	-4.176965	-0.520239	-0.280976	0.188685	-0.688401	0.280828	0.437581	-0.435317	0.672935	0.527546	0.281697
12328	8.637252	0.968780	-4.162122	-0.560148	-0.235132	0.120688	-0.680557	0.283026	0.445232	-0.430765	0.678666	0.525251	0.279222
12329	8.699402	0.930085	-4.103782	-0.552405	-0.154035	0.115863	-0.676501	0.285666	0.449283	-0.426478	0.682756	0.523278	0.279536
12330	8.726548	0.958520	-4.166959	-0.535059	-0.136019	0.108005	-0.669501	0.288857	0.454155	-0.423202	0.687522	0.520383	0.278235
12331	8.733004	0.983438	-4.056088	-0.561218	-0.103443	0.107490	-0.665862	0.291162	0.456092	-0.419216	0.691240	0.518024	0.279459
12332	8.736782	0.955172	-3.934963	-0.544776	-0.078170	0.093364	-0.663767	0.292823	0.460847	-0.416301	0.695560	0.514740	0.279165
12333	9.186211	1.082804	-3.941821	-0.555482	-0.026478	0.068260	-0.660405	0.294212	0.462514	-0.412931	0.698310	0.512294	0.281791
12334	9.302773	0.974832	-4.085751	-0.540697	0.023262	0.041605	-0.658574	0.292806	0.462485	-0.410808	0.701451	0.508873	0.283287
12335	9.155926	0.628342	-3.989868	-0.555698	0.080851	0.053382	-0.659547	0.290567	0.462049	-0.408427	0.703357	0.505731	0.287598
12336	8.578545	0.469559	-3.682868	-0.530828	0.127337	0.070927	-0.660952	0.291136	0.460528	-0.407653	0.706071	0.501065	0.290203
12337	8.312089	0.348320	-3.613509	-0.570623	0.161854	0.054261	-0.661086	0.289667	0.457453	-0.405876	0.707548	0.497125	0.295817
12338	8.442384	0.354794	-3.606507	-0.535862	0.221475	0.020713	-0.664452	0.289687	0.453845	-0.405655	0.709182	0.492330	0.300193
12339	8.806801	0.129489	-3.713214	-0.550225	0.254202	0.000048	-0.668921	0.285510	0.448803	-0.404751	0.709293	0.488482	0.307351
12340	9.624396	-0.151566	-3.776413	-0.538987	0.286351	0.035502	-0.675072	0.281060	0.442653	-0.405188	0.710616	0.482880	0.312528
12341	9.650616	-0.588272	-3.633845	-0.551703	0.202237	0.174700	-0.675902	0.278830	0.439560	-0.404865	0.712621	0.476895	0.317533
12342	9.799773	-0.244139	-3.717623	-0.535666	0.142456	0.205411	-0.676880	0.277855	0.438579	-0.405001	0.716361	0.470001	0.319218
12343	9.266936	-0.064247	-3.699587	-0.540992	0.065759	0.115500	-0.677435	0.276169	0.440244	-0.403160	0.718483	0.465988	0.322644
12344	9.258013	0.022008	-3.441992	-0.549150	0.104067	0.067396	-0.675460	0.273639	0.441320	-0.401833	0.721215	0.461253	0.324999
12345	9.417628	0.017832	-3.176365	-0.536920	0.066738	0.005863	-0.676571	0.270840	0.441020	-0.399361	0.722201	0.458800	0.329301
12346	9.552514	-0.120976	-3.208825	-0.556339	-0.016436	0.048621	-0.677955	0.266074	0.442519	-0.396691	0.725558	0.455218	0.330118
12347	9.268892	-0.200115	-3.396034	-0.559651	-0.146612	0.095324	-0.675136	0.261840	0.449443	-0.392537	0.728884	0.452971	0.330846
12348	8.787339	-0.227076	-3.554565	-0.557827	-0.172206	0.129024	-0.670367	0.261244	0.456949	-0.388936	0.733954	0.449396	0.328761
12349	9.091883	0.017890	-3.494883	-0.543496	-0.203911	0.145401	-0.663485	0.258823	0.464140	-0.384810	0.737922	0.446911	0.328121
12350	9.306881	0.021216	-3.519371	-0.578252	-0.235141	0.132847	-0.657449	0.257242	0.471766	-0.380332	0.743516	0.443571	0.325233
12351	9.219491	0.151129	-3.701926	-0.545779	-0.278615	0.141463	-0.650729	0.259157	0.481380	-0.375450	0.747872	0.441629	0.323558
12352	9.013336	0.148878	-3.882849	-0.547665	-0.280160	0.112223	-0.644007	0.261502	0.487923	-0.370850	0.753250	0.439068	0.319850
12353	8.921656	0.137312	-3.892262	-0.560214	-0.231079	0.070177	-0.638405	0.263150	0.494188	-0.365661	0.756706	0.437684	0.319564
12354	8.898165	0.049676	-4.016901	-0.528234	-0.204172	0.066837	-0.632248	0.266765	0.498372	-0.361700	0.760983	0.435312	0.317145
12355	8.942599	-0.046421	-3.880575	-0.563573	-0.165786	0.024601	-0.626094	0.271225	0.501447	-0.356712	0.763590	0.434070	0.318230
12356	8.959909	-0.105042	-3.962098	-0.556211	-0.142200	0.003310	-0.623874	0.276822	0.502327	-0.352440	0.767070	0.431997	0.317441
12357	8.886203	-0.081709	-3.783453	-0.545283	-0.127770	-0.005517	-0.622061	0.279905	0.501087	-0.347861	0.768989	0.431007	0.319188
12358	8.854925	-0.182921	-4.154394	-0.541674	-0.105514	-0.076385	-0.618585	0.287462	0.501837	-0.343607	0.771404	0.429960	0.319382
12359	8.752093	-0.246538	-3.996486	-0.559708	-0.067365	-0.103406	-0.617610	0.289854	0.498080	-0.338693	0.772148	0.429913	0.322877
12360	8.845672	-0.294692	-4.259452	-0.551958	0.018453	-0.130356	-0.617071	0.295606	0.495619	-0.334988	0.773333	0.428758	0.325431
12361	9.082174	-0.121644	-4.174712	-0.546346	0.086580	-0.190798	-0.620721	0.296753	0.490347	-0.331028	0.772178	0.429052	0.331779
12362	8.848311	-0.108718	-3.889419	-0.580486	0.166187	-0.212977	-0.625762	0.295388	0.482823	-0.327591	0.771815	0.427961	0.337393
12363	8.457765	-0.075563	-3.618639	-0.541689	0.272184	-0.204416	-0.631787	0.294586	0.475312	-0.325195	0.769152	0.427200	0.346632
12364	8.802742	0.048424	-3.540746	-0.559892	0.266787	-0.191244	-0.639067	0.292252	0.465558	-0.323060	0.768063	0.425196	0.353441
12365	8.941553	0.206530	-3.624851	-0.551314	0.214973	-0.241197	-0.648437	0.286282	0.455363	-0.319754	0.765406	0.425218	0.362079
12366	8.244453	-0.070564	-3.806882	-0.567377	0.286833	-0.318075	-0.655694	0.277912	0.449040	-0.316732	0.763027	0.424915	0.370025
12367	9.867486	0.292471	-4.407517	-0.552394	0.336071	-0.265601	-0.662399	0.271645	0.441757	-0.314225	0.759122	0.424430	0.380599
12368	9.641724	0.935381	-4.240415	-0.551185	0.278756	-0.305015	-0.672462	0.263287	0.433640	-0.311427	0.756686	0.424015	0.388139
12369	9.674668	1.069175	-4.067978	-0.555351	0.204060	-0.311667	-0.679707	0.251830	0.428683	-0.307331	0.753258	0.424943	0.396956
12370	9.277903	0.965800	-3.993804	-0.538697	0.198569	-0.217764	-0.685548	0.240797	0.421484	-0.304699	0.752008	0.423748	0.402592
12371	9.352893	0.753816	-3.807899	-0.566080	0.123026	-0.120331	-0.689179	0.237456	0.417283	-0.301249	0.750822	0.422129	0.409051
12372	9.167835	0.977370	-3.800481	-0.568635	-0.002376	-0.101908	-0.690291	0.235224	0.415032	-0.297392	0.752311	0.420128	0.411191
12373	8.967295	1.036995	-3.742887	-0.545436	-0.060029	-0.117242	-0.689724	0.234104	0.414177	-0.292714	0.752486	0.419678	0.414673
12374	8.832539	1.032679	-3.795817	-0.531167	-0.112482	-0.104393	-0.690562	0.232980	0.415569	-0.288469	0.754606	0.418642	0.414842
12375	8.896896	1.108546	-3.965891	-0.558600	-0.172259	-0.053892	-0.687057	0.232959	0.419736	-0.283149	0.756300	0.417724	0.416346
12376	8.805662	1.006928	-4.075786	-0.534792	-0.167307	-0.017400	-0.682705	0.231953	0.424166	-0.279100	0.759583	0.415623	0.415204
12377	8.971021	0.997607	-4.240212	-0.545588	-0.183947	0.037464	-0.681172	0.233616	0.428784	-0.274616	0.762044	0.413432	0.415871
12378	8.797015	1.103132	-4.159002	-0.547276	-0.166968	0.051468	-0.676412	0.235837	0.431707	-0.270941	0.765913	0.410138	0.414433
12379	8.807081	1.122129	-4.202721	-0.554620	-0.169455	0.031942	-0.671086	0.236935	0.435172	-0.266374	0.768234	0.407819	0.415387
12380	8.826158	1.214308	-4.128870	-0.552565	-0.129882	0.038812	-0.670817	0.238742	0.439522	-0.262804	0.771665	0.404436	0.414608
12381	8.743538	1.229828	-4.049194	-0.557939	-0.113618	0.035092	-0.668578	0.239993	0.440916	-0.258652	0.773534	0.401689	0.416402
12382	8.772137	1.331749	-3.953717	-0.545227	-0.099098	0.017474	-0.665218	0.241519	0.443283	-0.255259	0.776451	0.398501	0.416130
12383	8.756886	1.337314	-3.852274	-0.555950	-0.083092	0.045551	-0.663403	0.243754	0.443991	-0.251463	0.778102	0.395401	0.418309
12384	8.771141	1.361647	-3.811487	-0.539579	-0.083257	0.055479	-0.660602	0.244863	0.445798	-0.248597	0.781114	0.391555	0.418026
12385	9.351963	1.468196	-3.965681	-0.556598	-0.052648	0.075578	-0.658358	0.244853	0.447318	-0.245279	0.782703	0.387784	0.420522
12386	9.220771	1.241863	-3.962980	-0.542629	-0.007762	0.083372	-0.657375	0.244709	0.447868	-0.243184	0.785263	0.383071	0.421284
12387	8.769556	0.873278	-3.842280	-0.541292	0.044281	0.097961	-0.659065	0.245690	0.449010	-0.241062	0.786081	0.378555	0.425043
12388	8.695101	0.710569	-3.656725	-0.528997	0.103328	0.134852	-0.658217	0.244853	0.447038	-0.240461	0.787965	0.372578	0.427172
12389	8.772128	0.618132	-3.675127	-0.555071	0.148573	0.127197	-0.659900	0.244865	0.444814	-0.239193	0.788108	0.366925	0.432479
12390	8.663710	0.404873	-3.491379	-0.559343	0.188161	0.132153	-0.663267	0.245731	0.439537	-0.238713	0.789300	0.360283	0.436140
12391	9.000805	0.114916	-3.529672	-0.559157	0.189622	0.172873	-0.665506	0.244483	0.437025	-0.238135	0.789330	0.353607	0.441828
12392	9.555592	-0.290735	-3.685364	-0.562792	0.136753	0.248419	-0.665786	0.244769	0.435492	-0.238248	0.791705	0.345292	0.444088
12393	9.971264	-0.381079	-3.800895	-0.570200	0.096961	0.274310	-0.664811	0.246732	0.434386	-0.237821	0.793193	0.337271	0.447810
12394	9.909474	-0.425095	-3.945300	-0.561382	0.064753	0.244522	-0.663274	0.248270	0.434390	-0.237414	0.796052	0.329320	0.448870
12395	9.267299	-0.319066	-3.868302	-0.538465	-0.026054	0.203648	-0.660611	0.248818	0.436333	-0.236101	0.797927	0.323216	0.450666
12396	8.680610	-0.446555	-3.590635	-0.538568	-0.041432	0.200938	-0.658365	0.248103	0.439104	-0.234958	0.801252	0.316626	0.450042
12397	8.636722	-0.336836	-3.480650	-0.545890	-0.046840	0.204424	-0.655004	0.249204	0.442864	-0.233449	0.803295	0.310477	0.451468
12398	8.935951	-0.435659	-3.523441	-0.558576	-0.035805	0.190104	-0.650656	0.249609	0.444512	-0.231913	0.806507	0.303818	0.451063
12399	9.334641	-0.460375	-3.596188	-0.551098	0.014929	0.160769	-0.647718	0.251418	0.446186	-0.230351	0.807682	0.297978	0.453649
12400	9.988671	-0.287543	-3.512005	-0.545453	-0.071199	0.127015	-0.646596	0.251695	0.446460	-0.228246	0.810698	0.292584	0.452842
12401	9.331579	-0.442865	-3.504560	-0.542957	-0.105341	0.105868	-0.644365	0.254768	0.447872	-0.225646	0.812544	0.288209	0.453642
12402	9.042996	-0.320670	-3.578026	-0.554034	-0.116730	0.073037	-0.638470	0.254040	0.452013	-0.222641	0.815638	0.283792	0.452359
12403	8.950803	-0.368178	-3.538712	-0.554325	-0.147996	0.042236	-0.635390	0.255143	0.455216	-0.219060	0.817522	0.280490	0.452765
12404	8.916384	-0.483807	-3.513212	-0.546844	-0.113771	0.038552	-0.631456	0.253437	0.460061	-0.215869	0.820306	0.276662	0.451616
12405	9.114354	-0.422087	-3.492419	-0.532454	-0.102488	-0.017918	-0.627255	0.254956	0.463959	-0.212386	0.821320	0.274295	0.452867
12406	8.884131	-0.584226	-3.758512	-0.547248	-0.110671	-0.103906	-0.626687	0.253131	0.464494	-0.207912	0.823251	0.272766	0.452359
12407	9.728209	-0.352967	-4.187493	-0.553121	0.016402	-0.190343	-0.626119	0.251727	0.464755	-0.203189	0.822311	0.272499	0.456359
12408	9.327349	0.072491	-4.573482	-0.548622	0.202743	-0.276369	-0.629739	0.245299	0.461920	-0.198824	0.820402	0.272481	0.461696
12409	8.028417	0.162564	-3.845439	-0.548181	0.294579	-0.289602	-0.636140	0.233846	0.455140	-0.194748	0.816271	0.272703	0.470540
12410	7.603924	0.374961	-3.158592	-0.557257	0.445601	-0.255342	-0.645340	0.220153	0.449476	-0.191736	0.812103	0.271251	0.479739
12411	9.023647	0.821688	-3.334619	-0.546645	0.550034	-0.230734	-0.657063	0.206765	0.437964	-0.189574	0.805640	0.269448	0.492346
12412	10.296666	1.319831	-3.552101	-0.571689	0.472701	-0.214294	-0.665010	0.196589	0.427434	-0.186832	0.801268	0.266996	0.501773
12413	9.881693	1.647163	-3.412636	-0.550452	0.378661	-0.192286	-0.673938	0.185285	0.419557	-0.183983	0.796488	0.265113	0.511344
12414	9.482598	1.684328	-3.282035	-0.530656	0.289220	-0.081893	-0.680629	0.175936	0.411962	-0.182244	0.794373	0.261589	0.517039
12415	9.732107	1.579719	-3.141056	-0.545603	0.163977	0.028428	-0.682567	0.170914	0.406612	-0.180555	0.792837	0.257001	0.522264
12416	9.567137	1.675989	-2.984849	-0.559931	0.019276	0.093699	-0.682854	0.172603	0.404535	-0.178772	0.794475	0.251339	0.523143
12417	9.518260	1.339846	-3.068020	-0.561364	-0.056055	0.054287	-0.681195	0.178627	0.403886	-0.175947	0.795385	0.246957	0.524802
12418	9.297423	1.260281	-3.260142	-0.548371	-0.166947	0.053304	-0.676854	0.180429	0.406667	-0.172998	0.798674	0.242694	0.522772
12419	9.071035	1.222543	-3.339156	-0.551537	-0.250871	0.067005	-0.674071	0.185312	0.411170	-0.169471	0.801628	0.238871	0.521165
12420	9.047707	1.236585	-3.435934	-0.555344	-0.286980	0.076915	-0.667076	0.189341	0.417029	-0.166068	0.806227	0.234538	0.517118
12421	9.043817	1.255247	-3.547287	-0.557098	-0.288929	0.094606	-0.659237	0.192801	0.424554	-0.162509	0.809679	0.230311	0.514750
12422	8.947584	1.207128	-3.609445	-0.547951	-0.290014	0.108851	-0.654193	0.193324	0.432349	-0.159528	0.814331	0.225509	0.510452
12423	8.904572	1.240990	-3.648427	-0.550466	-0.265838	0.126363	-0.647330	0.195529	0.439029	-0.156459	0.817613	0.220729	0.508240
12424	8.915667	1.145221	-3.879339	-0.545307	-0.206937	0.186218	-0.641315	0.198570	0.447402	-0.154666	0.821649	0.214392	0.504982
12425	8.755353	1.270688	-3.687219	-0.540288	-0.242572	0.136930	-0.635726	0.203302	0.453420	-0.151938	0.824655	0.209448	0.502982
12426	8.812736	1.345906	-3.581818	-0.531060	-0.213778	0.136878	-0.629708	0.206070	0.459693	-0.149841	0.828407	0.204057	0.499650
12427	8.846915	1.369614	-3.620789	-0.552460	-0.143303	0.126475	-0.624940	0.206185	0.463852	-0.147167	0.830354	0.198851	0.499311
12428	8.986845	1.380890	-3.609020	-0.565165	-0.128625	0.105919	-0.619897	0.207844	0.467465	-0.144537	0.833152	0.193353	0.497575
12429	9.451182	1.236591	-3.801337	-0.546509	-0.043786	0.086240	-0.616528	0.207266	0.470368	-0.141909	0.833880	0.188577	0.498943
12430	9.077211	0.600862	-3.810656	-0.547468	0.080552	0.078231	-0.616807	0.206989	0.469389	-0.140094	0.834372	0.183098	0.500671
12431	8.446840	0.262950	-3.603072	-0.564974	0.163142	0.109183	-0.617081	0.205593	0.468118	-0.138168	0.833112	0.177146	0.505424
12432	8.381684	0.056835	-3.392882	-0.544645	0.215215	0.116129	-0.620313	0.207153	0.464525	-0.137267	0.832292	0.170669	0.509235
12433	10.099960	0.061553	-3.999311	-0.545235	0.284274	0.077154	-0.621991	0.206611	0.460058	-0.135789	0.829535	0.165085	0.515925
12434	10.296580	-0.510728	-4.109171	-0.544843	0.170541	0.100830	-0.625072	0.206359	0.453649	-0.134589	0.829023	0.158960	0.518978
12435	9.841742	-0.651922	-4.343786	-0.558120	0.051381	0.127846	-0.625078	0.208045	0.452268	-0.132718	0.828800	0.152989	0.521603
12436	8.811041	-0.308338	-4.157768	-0.553501	-0.062034	0.100997	-0.624247	0.209998	0.454519	-0.130649	0.830660	0.147377	0.520783
12437	8.360049	-0.332890	-3.900762	-0.555545	-0.092665	0.094861	-0.619754	0.208995	0.457969	-0.128061	0.831808	0.142328	0.520997
12438	8.804616	-0.353544	-3.664328	-0.553694	-0.107530	0.148130	-0.617370	0.208979	0.461305	-0.126346	0.834206	0.136031	0.519261
12439	9.154283	-0.447639	-3.673411	-0.530805	-0.098929	0.185559	-0.614153	0.210638	0.465771	-0.125125	0.835564	0.129712	0.518991
12440	9.112888	-0.482965	-3.953253	-0.551825	-0.129475	0.187271	-0.609536	0.213420	0.468980	-0.123789	0.838202	0.122819	0.516730
12441	8.892262	-0.468163	-4.127098	-0.548427	-0.165413	0.172457	-0.604648	0.218157	0.473885	-0.121992	0.840204	0.116672	0.515327
12442	8.766338	-0.539746	-4.106800	-0.545765	-0.189055	0.192945	-0.598772	0.222341	0.475560	-0.120669	0.843353	0.109876	0.511979
12443	8.866694	-0.655922	-4.033148	-0.546866	-0.214161	0.180703	-0.593041	0.226796	0.480595	-0.118890	0.845808	0.103695	0.509629
12444	8.963315	-0.654175	-4.042963	-0.546705	-0.196275	0.196539	-0.586048	0.231243	0.487018	-0.117562	0.848928	0.096828	0.506088
12445	8.935168	-0.627990	-4.135037	-0.546853	-0.201333	0.158531	-0.580178	0.236400	0.491221	-0.115601	0.851135	0.090967	0.503915
12446	8.814492	-0.673280	-4.156116	-0.543124	-0.172269	0.129173	-0.573738	0.239455	0.495257	-0.113692	0.853778	0.085211	0.500876
12447	8.862143	-0.702171	-4.090618	-0.549330	-0.132368	0.104089	-0.569962	0.241814	0.499586	-0.111273	0.855146	0.080073	0.499933
12448	8.847087	-0.813119	-4.070029	-0.548434	-0.135967	0.102334	-0.566882	0.242917	0.502929	-0.109064	0.857314	0.074628	0.497542
12449	8.721547	-0.882590	-4.098082	-0.553799	-0.126972	0.104837	-0.561973	0.242892	0.507084	-0.106603	0.858589	0.069398	0.496633
12450	8.900029	-0.922411	-4.102708	-0.566245	-0.061675	0.066282	-0.558179	0.241191	0.510393	-0.103833	0.859938	0.064226	0.495581
12451	8.789289	-0.829822	-4.093928	-0.560735	-0.034424	0.037859	-0.556612	0.235435	0.512557	-0.100733	0.860172	0.059861	0.496360
12452	9.317283	-0.795877	-4.317314	-0.540497	0.057405	-0.056116	-0.555479	0.232193	0.517408	-0.097337	0.860086	0.056799	0.497545
12453	9.145126	-0.284137	-4.588589	-0.560011	0.159660	-0.094084	-0.557975	0.225762	0.514704	-0.093155	0.858194	0.054315	0.501871
12454	8.595546	-0.056258	-4.256945	-0.530523	0.240557	-0.096105	-0.561868	0.217083	0.514783	-0.089733	0.856154	0.051684	0.506238
12455	8.175866	-0.069315	-3.676323	-0.554516	0.339710	-0.097109	-0.571359	0.205345	0.511379	-0.085773	0.852347	0.048971	0.513565
12456	8.257265	0.088263	-3.516298	-0.553752	0.327134	-0.100533	-0.577206	0.195005	0.506564	-0.081993	0.849355	0.046011	0.519381
12457	8.264010	0.467248	-3.580944	-0.542833	0.343399	-0.109298	-0.584463	0.186208	0.502054	-0.078061	0.845351	0.043623	0.526674
12458	10.240726	0.899704	-4.318141	-0.537504	0.611925	-0.085621	-0.594951	0.178975	0.492973	-0.074955	0.839181	0.040123	0.537167
12459	9.429825	0.695393	-3.797685	-0.553080	0.468102	-0.127599	-0.606852	0.174985	0.478904	-0.070680	0.833657	0.037742	0.546439
12460	9.442229	0.427920	-3.659404	-0.573907	0.411922	-0.281463	-0.616066	0.165511	0.468811	-0.064664	0.829326	0.037400	0.553749
12461	9.522084	0.788427	-3.513722	-0.545983	0.260792	-0.319076	-0.624989	0.152660	0.462595	-0.058184	0.825762	0.038568	0.559683
12462	9.887827	0.993525	-3.584157	-0.553913	0.106862	-0.224347	-0.630014	0.146939	0.458660	-0.052903	0.824720	0.037869	0.561787
12463	9.842967	1.150568	-3.636592	-0.554643	-0.037751	-0.173030	-0.630274	0.142177	0.458332	-0.047609	0.824567	0.036873	0.562551
12464	9.237146	1.016264	-3.694690	-0.562727	-0.169148	-0.192802	-0.629709	0.141048	0.460273	-0.042330	0.826607	0.035824	0.560040
12465	8.691068	0.918421	-3.659039	-0.543072	-0.208634	-0.227841	-0.625771	0.138220	0.465246	-0.036425	0.828299	0.036018	0.557940
12466	8.987464	1.065262	-3.839881	-0.547796	-0.285036	-0.140645	-0.620716	0.136505	0.471900	-0.031886	0.831584	0.034349	0.553418
12467	8.784679	1.100524	-3.815840	-0.546499	-0.276973	-0.039868	-0.617220	0.138444	0.476367	-0.027903	0.834129	0.031427	0.549966
12468	8.885983	1.143566	-3.787461	-0.540514	-0.212535	0.005832	-0.612182	0.140937	0.481806	-0.025148	0.836628	0.027348	0.546510
12469	8.867762	1.186438	-3.906314	-0.538698	-0.239070	0.050255	-0.606575	0.141748	0.486804	-0.022261	0.838761	0.022985	0.543558
12470	8.813216	1.241759	-4.003510	-0.543006	-0.211264	0.065958	-0.601826	0.146064	0.492124	-0.020120	0.841203	0.017865	0.540050
12471	8.825912	1.253293	-4.078562	-0.520031	-0.171765	0.070415	-0.596796	0.150380	0.497023	-0.017743	0.842564	0.013343	0.538138
12472	8.868436	1.205283	-3.983847	-0.535291	-0.141984	0.072706	-0.593030	0.155410	0.498864	-0.015828	0.844189	0.008162	0.535750
12473	8.756804	1.148306	-3.932319	-0.534012	-0.083458	0.074098	-0.590094	0.157635	0.501940	-0.013230	0.844570	0.003408	0.535271
12474	9.011853	1.181256	-3.817045	-0.541464	-0.104971	0.068886	-0.588151	0.162531	0.503094	-0.011183	0.845739	-0.001790	0.533477
12475	8.967707	1.056053	-3.786593	-0.550415	-0.083268	0.063314	-0.584388	0.168688	0.503129	-0.008154	0.846075	-0.006525	0.532961
12476	9.294538	1.045896	-3.922231	-0.546834	-0.072076	0.024435	-0.581178	0.172744	0.503426	-0.005544	0.846842	-0.011039	0.531701
12477	9.277465	0.743143	-4.044477	-0.551685	0.008940	0.033575	-0.581341	0.178068	0.503763	-0.002134	0.846157	-0.015290	0.532710
12478	8.999923	0.349297	-3.923728	-0.551246	0.055471	0.062374	-0.581364	0.183535	0.502981	0.000173	0.845502	-0.020505	0.533578
12479	8.701287	0.277476	-3.729222	-0.541598	0.139012	0.079587	-0.580545	0.189998	0.497450	0.002947	0.843359	-0.025433	0.536741
12480	8.649739	0.188810	-3.660507	-0.555230	0.153755	0.049234	-0.585340	0.196189	0.493078	0.005498	0.841591	-0.030468	0.539227
12481	8.523743	0.078502	-3.649442	-0.548989	0.149506	0.015677	-0.589145	0.200842	0.487005	0.009054	0.839305	-0.034403	0.542496
12482	9.172224	0.024569	-3.891340	-0.561574	0.184161	-0.014624	-0.590276	0.203802	0.482431	0.012416	0.837177	-0.038426	0.545439
12483	9.424978	-0.521908	-4.069219	-0.537716	0.156211	0.076050	-0.592956	0.207749	0.477180	0.015067	0.834711	-0.043265	0.548778
12484	9.204325	-0.623916	-3.985631	-0.568540	0.139705	0.119961	-0.592552	0.212525	0.473313	0.017030	0.832881	-0.049625	0.550960
12485	9.093884	-0.521874	-4.010785	-0.532560	0.105657	0.079889	-0.595098	0.217871	0.468914	0.019430	0.830914	-0.054513	0.553384
12486	9.262676	-0.762801	-4.107391	-0.536160	0.114891	0.058567	-0.596244	0.224335	0.463958	0.021499	0.829361	-0.059499	0.555120
12487	9.144635	-0.869366	-3.876495	-0.550873	0.084236	0.065612	-0.596961	0.228695	0.459815	0.024248	0.827598	-0.064396	0.557088
12488	9.094810	-0.872645	-3.678254	-0.527176	0.102130	0.065759	-0.597128	0.235430	0.457090	0.026069	0.826122	-0.069401	0.558593
12489	9.147955	-0.871075	-3.373887	-0.514759	0.088084	0.018217	-0.598121	0.238527	0.453495	0.028672	0.824357	-0.073141	0.560593
12490	9.230991	-1.078911	-3.289525	-0.551453	0.010506	0.047443	-0.599258	0.242463	0.450470	0.030958	0.823868	-0.078164	0.560512
12491	9.137677	-1.103215	-3.405112	-0.568127	-0.059918	0.071549	-0.597581	0.244142	0.450194	0.033530	0.823607	-0.083506	0.559977
12492	9.244681	-1.077881	-3.497357	-0.523071	-0.113162	0.060048	-0.593807	0.247350	0.452016	0.035001	0.824448	-0.088496	0.557879
12493	9.253274	-1.108114	-3.685503	-0.558091	-0.177474	0.017578	-0.591298	0.250694	0.456226	0.037727	0.825561	-0.092951	0.555326
12494	9.339396	-1.100772	-3.584216	-0.543847	-0.205201	-0.011265	-0.588495	0.251241	0.458446	0.040164	0.827479	-0.097060	0.551583
12495	9.094960	-1.030330	-3.773147	-0.544099	-0.228267	-0.052736	-0.583445	0.250647	0.464832	0.043269	0.829252	-0.100271	0.548101
12496	8.950501	-0.988488	-3.797584	-0.556999	-0.238702	-0.089116	-0.578680	0.251749	0.467323	0.046709	0.831613	-0.103257	0.543669
12497	8.888021	-1.094969	-3.883299	-0.557844	-0.231459	-0.093616	-0.576300	0.252146	0.472901	0.050415	0.833441	-0.105976	0.540004
12498	8.820131	-1.157312	-3.872847	-0.545926	-0.198817	-0.123777	-0.572935	0.251842	0.477764	0.054124	0.835385	-0.108220	0.536182
12499	8.793154	-1.181035	-3.829053	-0.555093	-0.200388	-0.145117	-0.570403	0.250002	0.481360	0.058327	0.836942	-0.110056	0.532929
12500	8.674410	-1.080030	-4.028158	-0.549611	-0.183957	-0.171694	-0.566046	0.247736	0.485777	0.062636	0.838767	-0.111516	0.529255
12501	9.236026	-0.970539	-4.503729	-0.549162	-0.080562	-0.237636	-0.565615	0.245068	0.487144	0.067916	0.839227	-0.111625	0.527850
12502	9.468177	-0.365410	-4.892569	-0.554223	0.027359	-0.305447	-0.568687	0.241432	0.486990	0.074184	0.839050	-0.110610	0.527500
12503	8.722729	-0.009938	-4.450937	-0.544271	0.194051	-0.322406	-0.575529	0.234033	0.483331	0.080861	0.836759	-0.108868	0.530512
12504	7.850951	0.148230	-3.997269	-0.544483	0.322862	-0.332226	-0.582651	0.226642	0.477437	0.087889	0.833428	-0.106837	0.535031
12505	7.752453	0.344357	-3.651377	-0.532742	0.447594	-0.285096	-0.595648	0.215492	0.468195	0.094504	0.828245	-0.105163	0.542236
12506	8.240804	0.660571	-3.607233	-0.561394	0.508746	-0.250282	-0.606690	0.206867	0.456727	0.101304	0.822517	-0.104325	0.549836
12507	9.871237	1.044767	-3.908492	-0.543447	0.614876	-0.214942	-0.614935	0.200901	0.444566	0.107676	0.815102	-0.103563	0.559722
12508	10.111054	1.947183	-3.899553	-0.550195	0.484343	-0.314903	-0.629081	0.196777	0.430093	0.114937	0.809559	-0.101591	0.566642
12509	9.771536	1.814901	-3.752644	-0.554869	0.336952	-0.358378	-0.637176	0.188143	0.419441	0.122580	0.805329	-0.099189	0.571472
12510	9.079823	1.490787	-3.719105	-0.540062	0.292267	-0.218342	-0.646410	0.183009	0.410232	0.128159	0.801642	-0.099084	0.575437
12511	9.051901	1.464928	-3.245183	-0.554806	0.213912	-0.117216	-0.652015	0.182347	0.402579	0.132801	0.798260	-0.100852	0.578769
12512	9.103981	1.504203	-3.095879	-0.545752	0.202866	-0.095803	-0.654547	0.185037	0.395917	0.136870	0.795270	-0.102998	0.581553
12513	9.311102	1.498397	-3.042933	-0.558915	0.161988	-0.148745	-0.657353	0.186473	0.387425	0.141848	0.792499	-0.104440	0.583880
12514	9.277151	1.406629	-3.066026	-0.563055	0.053511	-0.107451	-0.661013	0.189860	0.382736	0.146004	0.791171	-0.107013	0.584192
12515	8.790840	1.166327	-3.335737	-0.544568	0.067428	-0.068514	-0.661313	0.195484	0.377205	0.149610	0.789360	-0.109826	0.585206
12516	9.095017	1.241906	-3.310408	-0.574783	0.038874	-0.079237	-0.662171	0.199699	0.374319	0.153578	0.788066	-0.113024	0.585313
12517	9.363187	1.130429	-3.089639	-0.542870	0.027334	-0.013299	-0.662473	0.205032	0.372140	0.156400	0.786595	-0.116814	0.585800
12518	9.442333	1.213225	-3.296055	-0.542905	-0.020141	0.057800	-0.662779	0.211629	0.368856	0.158115	0.785733	-0.121975	0.585444
12519	9.232342	1.058953	-3.057254	-0.537167	0.024793	0.062825	-0.661683	0.218791	0.363610	0.159927	0.784115	-0.126907	0.586072
12520	9.268001	1.025228	-3.003767	-0.558774	0.046345	0.081902	-0.662276	0.226792	0.359784	0.161760	0.782312	-0.132414	0.586761
12521	9.259791	0.919403	-2.930085	-0.544177	0.046106	0.099748	-0.661042	0.234652	0.355103	0.163272	0.780294	-0.137941	0.587755
12522	9.272477	0.823809	-2.745396	-0.547426	0.106399	0.108168	-0.661218	0.244062	0.348631	0.164769	0.777690	-0.143519	0.589450
12523	9.421194	0.721798	-2.676800	-0.554752	0.107523	0.088627	-0.660539	0.250524	0.343101	0.166710	0.774899	-0.148798	0.591268
12524	9.695319	0.546347	-2.631715	-0.543569	0.158046	0.077864	-0.661549	0.258256	0.336479	0.168643	0.771719	-0.153674	0.593627
12525	9.761149	0.384928	-2.485023	-0.528570	0.204332	0.131703	-0.662699	0.266277	0.327065	0.169910	0.767675	-0.158987	0.597101
12526	9.238365	0.057332	-2.451673	-0.537827	0.171984	0.118374	-0.663006	0.274436	0.317646	0.171293	0.764148	-0.164360	0.599769
12527	9.489295	-0.138122	-2.536814	-0.563041	0.230261	0.066442	-0.664296	0.282173	0.309488	0.173881	0.759819	-0.169016	0.603220
12528	9.166656	-0.362612	-2.432393	-0.539984	0.164841	0.010397	-0.664581	0.284721	0.301688	0.176551	0.756659	-0.172779	0.605346
12529	9.226470	-0.415897	-2.390801	-0.548175	0.146606	0.038725	-0.666850	0.291474	0.295066	0.178876	0.753439	-0.177157	0.607411
12530	9.404427	-0.637096	-2.415150	-0.543565	0.167569	0.011236	-0.667991	0.297393	0.285630	0.181587	0.750177	-0.180955	0.609521
12531	9.781100	-0.719611	-2.477557	-0.552661	0.167713	0.005006	-0.669679	0.299944	0.278120	0.184368	0.746769	-0.184848	0.611700
12532	9.736480	-0.762012	-2.346544	-0.570429	0.089447	-0.000050	-0.669965	0.302204	0.272833	0.187316	0.744350	-0.189081	0.612458
12533	9.884747	-0.853960	-2.215235	-0.551219	0.055062	0.106555	-0.671102	0.306854	0.265900	0.188318	0.741907	-0.194928	0.613280
12534	10.168711	-0.900671	-2.442227	-0.547167	0.119987	0.102728	-0.669442	0.313453	0.260923	0.189769	0.738754	-0.200276	0.614914
12535	9.668602	-1.037681	-2.440029	-0.539021	-0.047832	0.117888	-0.669342	0.323557	0.256275	0.189933	0.737542	-0.206577	0.614234
12536	9.666536	-1.331736	-2.315929	-0.541657	-0.040676	0.123077	-0.666146	0.331970	0.252423	0.190393	0.736245	-0.212751	0.613540
12537	9.407675	-1.336869	-2.238204	-0.552078	-0.092620	0.090485	-0.662940	0.338430	0.245755	0.190788	0.735610	-0.219024	0.611969
12538	9.365883	-1.413559	-2.176884	-0.543153	-0.092231	0.041911	-0.661007	0.346563	0.242749	0.192032	0.735236	-0.224202	0.610152
12539	9.350335	-1.489691	-2.386233	-0.539793	-0.120682	-0.001225	-0.658499	0.351330	0.240123	0.193145	0.735366	-0.229126	0.607810
12540	9.321074	-1.479568	-2.342813	-0.552541	-0.109564	-0.028873	-0.658791	0.354994	0.234152	0.195299	0.735445	-0.233429	0.605384
12541	9.277915	-1.613324	-2.133460	-0.552363	-0.067961	-0.048625	-0.658523	0.358364	0.231948	0.197329	0.735080	-0.237641	0.603528
12542	9.199839	-1.716383	-2.074214	-0.532352	-0.053463	-0.069743	-0.658525	0.359635	0.228886	0.199934	0.734718	-0.240869	0.601829
12543	9.259138	-1.810459	-1.986256	-0.537767	-0.026053	-0.108903	-0.658246	0.360770	0.224422	0.202591	0.734167	-0.243895	0.600393
12544	9.711372	-1.816483	-2.107610	-0.543095	0.012178	-0.142719	-0.660204	0.359664	0.221350	0.206541	0.733300	-0.245904	0.599286
12545	9.501795	-1.451391	-2.292627	-0.537477	0.086754	-0.222716	-0.662422	0.354075	0.217954	0.211036	0.731932	-0.246833	0.599010
12546	9.038652	-1.206252	-2.205339	-0.548000	0.166245	-0.245511	-0.668010	0.348779	0.212909	0.217037	0.729662	-0.246739	0.599673
12547	9.227444	-0.921845	-2.138692	-0.542535	0.195347	-0.274747	-0.672333	0.343056	0.209248	0.222716	0.727189	-0.246524	0.600682
12548	10.020079	-0.223753	-2.555900	-0.555903	0.286244	-0.340653	-0.679589	0.333835	0.205993	0.230544	0.723838	-0.244584	0.602567
12549	9.032460	0.440301	-2.479834	-0.569481	0.324347	-0.373014	-0.685709	0.321673	0.201440	0.238414	0.720104	-0.242660	0.604752
12550	9.491153	0.543470	-2.138483	-0.559967	0.368722	-0.298774	-0.694636	0.310371	0.192723	0.246155	0.715409	-0.240941	0.607902
12551	10.006311	0.730831	-2.189589	-0.551206	0.301722	-0.259205	-0.700201	0.300032	0.187346	0.252274	0.711399	-0.240504	0.610268
12552	10.371742	0.695723	-2.025377	-0.547756	0.212365	-0.140011	-0.702697	0.294315	0.180595	0.257121	0.707813	-0.241650	0.611960
12553	10.117025	0.759465	-2.136898	-0.549391	0.091632	-0.141097	-0.706327	0.290410	0.177507	0.260765	0.705782	-0.243920	0.611862
12554	9.855341	0.538939	-2.109924	-0.548971	-0.007730	-0.117564	-0.707437	0.288041	0.174136	0.264273	0.704737	-0.246523	0.610517
12555	9.685842	0.521068	-2.046674	-0.548888	-0.011647	-0.085732	-0.708271	0.286505	0.173008	0.266726	0.703703	-0.250097	0.609188
12556	9.560458	0.516920	-2.063374	-0.536899	-0.126967	-0.093755	-0.709384	0.283696	0.175783	0.269166	0.704029	-0.253513	0.606320
12557	9.464866	0.414952	-2.233666	-0.553272	-0.168842	-0.038866	-0.709101	0.282566	0.178565	0.270308	0.704640	-0.258627	0.602933
12558	9.509387	0.549546	-2.307717	-0.540183	-0.160782	0.060346	-0.708687	0.283251	0.183043	0.270742	0.704521	-0.264417	0.600360
12559	9.533147	0.697565	-2.188585	-0.547010	-0.232873	0.066035	-0.705750	0.284483	0.189604	0.270179	0.705358	-0.271247	0.596572
12560	9.577393	0.878440	-2.205160	-0.540575	-0.231347	0.094443	-0.700719	0.287807	0.198127	0.269809	0.705830	-0.277874	0.593122
12561	9.601730	0.921755	-2.210509	-0.542180	-0.219106	0.136822	-0.698067	0.289881	0.204839	0.268415	0.706076	-0.285510	0.589825
12562	9.553503	0.878394	-2.236540	-0.549179	-0.179467	0.140021	-0.695844	0.294346	0.208922	0.267889	0.705551	-0.292568	0.587228
12563	9.287060	0.779046	-2.160169	-0.554947	-0.198721	0.076307	-0.692352	0.297404	0.214100	0.267512	0.705773	-0.299323	0.583718
12564	9.493766	0.802665	-2.039893	-0.552994	-0.164359	0.063774	-0.689697	0.299204	0.218991	0.268000	0.705430	-0.305236	0.580841
12565	10.021277	0.759433	-2.238255	-0.549379	-0.169706	0.063076	-0.687610	0.302404	0.224461	0.267898	0.705361	-0.311518	0.577628
12566	9.735206	0.384127	-2.253014	-0.543582	-0.138464	0.086731	-0.685096	0.304204	0.229353	0.268127	0.704565	-0.317477	0.575242
12567	9.192060	-0.051573	-2.136275	-0.568579	-0.118351	0.156914	-0.681325	0.307967	0.232858	0.267538	0.703141	-0.324978	0.573067
12568	9.132021	-0.131426	-2.212626	-0.537732	-0.089014	0.084535	-0.679941	0.311879	0.235405	0.268002	0.701766	-0.330547	0.571348
12569	9.896305	-0.285441	-2.497054	-0.541365	-0.063143	0.026098	-0.678268	0.314110	0.237652	0.268880	0.700655	-0.335569	0.569368
12570	9.401437	-0.767032	-2.713318	-0.545845	-0.086810	0.047269	-0.676877	0.317047	0.238231	0.269882	0.699411	-0.340674	0.567388
12571	9.121586	-0.935034	-2.807722	-0.546859	-0.099230	0.022490	-0.675345	0.319422	0.239362	0.270589	0.698672	-0.345904	0.564792
12572	9.266907	-1.106049	-2.955819	-0.530321	-0.072199	0.015455	-0.673805	0.319829	0.242430	0.271821	0.697524	-0.350286	0.562915
12573	9.813885	-0.999242	-3.102721	-0.539352	-0.052115	-0.000565	-0.673679	0.322910	0.243020	0.272961	0.696427	-0.354862	0.560852
12574	9.763566	-1.101027	-3.198171	-0.544910	-0.062698	-0.023584	-0.672414	0.322344	0.243843	0.274889	0.695334	-0.358794	0.558760
12575	9.515727	-0.944923	-3.218912	-0.566828	-0.091640	-0.002461	-0.671571	0.322341	0.243977	0.276104	0.694516	-0.363873	0.555887
12576	9.150599	-0.653114	-3.299001	-0.553868	-0.028323	-0.039887	-0.670877	0.323452	0.246639	0.278575	0.693077	-0.367467	0.554084
12577	9.115047	-0.794486	-3.140316	-0.559498	-0.058970	-0.037144	-0.672140	0.323028	0.248742	0.280278	0.692166	-0.371797	0.551468
12578	9.056013	-0.844121	-3.021284	-0.527033	-0.098831	-0.031235	-0.670880	0.323299	0.250692	0.281747	0.691560	-0.375589	0.548905
12579	9.335765	-1.076005	-3.106058	-0.563933	-0.080213	0.023982	-0.669341	0.324415	0.250971	0.282650	0.690368	-0.380923	0.546259
12580	9.443195	-0.968602	-3.213718	-0.548800	-0.111494	-0.009224	-0.669767	0.325109	0.253358	0.284065	0.689574	-0.385308	0.543445
12581	9.301631	-0.973223	-3.322211	-0.574288	-0.118496	-0.020119	-0.666969	0.326917	0.255453	0.285263	0.689041	-0.390348	0.539885
12582	9.318765	-0.915348	-3.325296	-0.552447	-0.083924	-0.067835	-0.667249	0.326638	0.255312	0.287560	0.688345	-0.393781	0.537054
12583	9.156504	-0.894478	-3.243157	-0.553386	-0.091213	-0.060759	-0.666834	0.328035	0.256442	0.289093	0.687920	-0.397864	0.533756
12584	9.337841	-0.808624	-3.244358	-0.538086	-0.108340	-0.064850	-0.665850	0.327470	0.256987	0.290953	0.687511	-0.401303	0.530689
12585	9.246912	-0.845040	-3.362229	-0.552625	-0.116428	-0.060565	-0.665717	0.329150	0.257563	0.292251	0.687325	-0.405503	0.527011
12586	9.150088	-0.899951	-3.351821	-0.565273	-0.111040	-0.053696	-0.665293	0.328305	0.258390	0.294329	0.686660	-0.409373	0.523720
12587	9.164455	-0.885406	-3.330256	-0.546988	-0.087651	-0.058930	-0.664744	0.330964	0.258973	0.295742	0.686154	-0.413345	0.520457
12588	9.311656	-0.910560	-3.339838	-0.534013	-0.043515	-0.062560	-0.664741	0.330404	0.258967	0.298026	0.685009	-0.416344	0.518267
12589	9.246914	-0.721416	-3.303200	-0.543096	-0.026161	-0.083995	-0.665015	0.328864	0.258533	0.300142	0.684064	-0.419546	0.515706
12590	9.228408	-0.629832	-3.362189	-0.537433	0.019026	-0.101888	-0.667253	0.327192	0.257275	0.303392	0.682556	-0.421648	0.514085
12591	8.903638	-0.524866	-3.135793	-0.546191	0.072989	-0.091770	-0.667519	0.324112	0.256546	0.306464	0.680609	-0.424149	0.512786
12592	9.183273	-0.531220	-3.097435	-0.558697	0.092613	-0.060136	-0.668211	0.321733	0.256107	0.310185	0.677832	-0.426570	0.512218
12593	9.240502	-0.407397	-2.949082	-0.540670	0.076298	-0.058035	-0.671572	0.320344	0.254721	0.312873	0.675562	-0.429419	0.511201
12594	9.440126	-0.242787	-3.091332	-0.555189	0.083660	-0.063489	-0.671834	0.315859	0.255235	0.316490	0.672896	-0.431791	0.510492
12595	9.622673	0.011767	-3.166906	-0.566184	0.098565	-0.107868	-0.674052	0.309703	0.253790	0.320240	0.670636	-0.434045	0.509214
12596	9.204289	0.063584	-3.031611	-0.560375	0.154266	-0.099381	-0.677261	0.305795	0.251258	0.324890	0.667491	-0.435510	0.509149
12597	9.060740	0.016943	-2.905251	-0.563199	0.148094	-0.115341	-0.678791	0.302435	0.251514	0.329123	0.664774	-0.437267	0.508479
12598	9.155006	0.113194	-2.877455	-0.554970	0.126783	-0.053159	-0.680600	0.299365	0.248840	0.332971	0.661501	-0.439442	0.508367
12599	9.425562	0.232484	-2.852569	-0.554937	0.121139	-0.022976	-0.683258	0.297696	0.246746	0.335938	0.658267	-0.442467	0.507989
12600	9.546474	0.250919	-2.874683	-0.548644	0.111214	-0.022814	-0.682684	0.295181	0.244339	0.339240	0.654891	-0.445056	0.507896
12601	9.546415	0.304296	-2.841450	-0.538738	0.099454	-0.022620	-0.683806	0.295754	0.241278	0.341821	0.651951	-0.448017	0.507345
12602	9.552473	0.429316	-2.939506	-0.548581	0.017294	-0.096518	-0.685484	0.294500	0.240299	0.345014	0.650156	-0.450264	0.505495
12603	9.494676	0.383523	-2.977579	-0.565253	-0.018352	-0.131896	-0.686171	0.290997	0.240688	0.348010	0.649187	-0.452829	0.502385
12604	9.465543	0.279611	-3.005376	-0.546096	-0.003954	-0.140625	-0.688129	0.289321	0.240266	0.351411	0.647995	-0.454600	0.499951
12605	9.435892	0.217330	-2.946650	-0.566946	-0.014964	-0.108971	-0.690923	0.286672	0.238303	0.354237	0.646747	-0.457412	0.497000
12606	9.454668	0.152190	-2.909703	-0.534468	-0.041990	-0.126124	-0.690629	0.283303	0.239663	0.356979	0.645859	-0.459503	0.494257
12607	9.382684	0.227453	-2.927361	-0.535389	-0.054798	-0.104829	-0.690060	0.281764	0.238524	0.358996	0.645164	-0.462298	0.491086
12608	9.411863	0.343447	-2.899699	-0.545604	-0.086261	-0.106505	-0.691879	0.280079	0.241037	0.361265	0.644425	-0.465047	0.487786
12609	9.489378	0.260310	-2.976197	-0.552822	-0.085373	-0.100393	-0.693414	0.277839	0.241306	0.363186	0.643834	-0.468246	0.484065
12610	9.282483	0.256237	-3.062861	-0.560937	-0.065300	-0.126305	-0.692837	0.274193	0.241822	0.366023	0.642935	-0.470711	0.480721
12611	9.364781	0.274914	-3.084927	-0.549307	-0.083188	-0.145501	-0.692975	0.273489	0.242795	0.368350	0.642739	-0.473241	0.476705
12612	9.313391	0.212785	-3.023757	-0.538365	-0.065038	-0.166737	-0.694087	0.270828	0.243335	0.371268	0.642356	-0.474941	0.473255
12613	9.306803	0.275325	-3.077605	-0.548452	-0.079386	-0.168527	-0.693508	0.266337	0.244821	0.373832	0.642313	-0.477099	0.469106
12614	9.369274	0.202434	-3.076875	-0.547508	-0.070295	-0.177415	-0.695747	0.264373	0.247195	0.376900	0.641983	-0.478759	0.465397
12615	9.225071	0.365270	-3.076083	-0.548382	-0.061292	-0.177489	-0.696562	0.257929	0.247274	0.379709	0.641821	-0.480626	0.461396
12616	9.305512	0.480472	-3.123386	-0.541912	-0.039667	-0.179282	-0.699072	0.253724	0.249207	0.382998	0.641236	-0.481952	0.458095
12617	9.164104	0.516931	-3.232337	-0.545451	-0.025213	-0.182970	-0.700176	0.249097	0.250845	0.386158	0.640787	-0.483408	0.454523
12618	9.228249	0.709325	-3.319141	-0.528080	-0.002736	-0.184632	-0.700023	0.246156	0.250393	0.389658	0.639996	-0.484231	0.451766
12619	9.016611	0.855504	-3.344652	-0.530660	0.017901	-0.175966	-0.701962	0.240417	0.249789	0.392977	0.639182	-0.485273	0.448916
12620	9.046137	1.140899	-3.280220	-0.539707	0.063505	-0.231160	-0.704472	0.237067	0.247537	0.397667	0.638128	-0.485063	0.446506
12621	9.307242	1.308566	-3.258277	-0.571446	0.078093	-0.229777	-0.707810	0.230071	0.246651	0.402573	0.636949	-0.485258	0.443571
12622	9.335649	1.330650	-3.176407	-0.537647	0.082857	-0.176328	-0.710175	0.225316	0.245362	0.406916	0.635173	-0.485542	0.441842
12623	9.281372	1.341642	-3.019397	-0.537519	0.082426	-0.130340	-0.711688	0.218601	0.243067	0.410554	0.633236	-0.486618	0.440068
12624	9.368389	1.440370	-2.989203	-0.562036	0.060482	-0.080923	-0.714481	0.215529	0.241658	0.414128	0.630501	-0.488485	0.438576
12625	9.370486	1.544845	-2.898552	-0.530401	0.031355	-0.064441	-0.715026	0.211602	0.243299	0.416613	0.628406	-0.490707	0.436746
12626	9.349300	1.546972	-2.966204	-0.545198	-0.014542	-0.062564	-0.715301	0.210057	0.244404	0.419061	0.626260	-0.493258	0.434606
12627	9.272598	1.532487	-3.040845	-0.547086	-0.040861	-0.041207	-0.714023	0.206409	0.244915	0.420852	0.624405	-0.496476	0.431872
12628	9.118339	1.669046	-3.001086	-0.539917	-0.059026	-0.030412	-0.714304	0.205552	0.249941	0.422498	0.622343	-0.499734	0.429477
12629	9.244044	1.634149	-3.044358	-0.552491	-0.059321	0.010159	-0.713454	0.202875	0.253821	0.423738	0.620064	-0.503746	0.426857
12630	9.278162	1.750021	-3.031199	-0.554371	-0.072932	0.022627	-0.712875	0.198096	0.258100	0.424947	0.617433	-0.507876	0.424568
12631	9.176865	1.757879	-3.035983	-0.547026	-0.069519	0.038596	-0.712599	0.198222	0.262014	0.425782	0.614968	-0.512226	0.422077
12632	9.118574	1.809449	-2.963992	-0.556009	-0.056065	0.049015	-0.710781	0.199471	0.264390	0.426937	0.611873	-0.516518	0.420174
12633	9.132511	1.804951	-2.896303	-0.528655	-0.051933	0.075848	-0.709661	0.199317	0.268014	0.427426	0.608997	-0.520960	0.418367
12634	9.267959	1.852339	-2.911511	-0.563174	-0.056351	0.086121	-0.708823	0.199442	0.271924	0.428325	0.605417	-0.525730	0.416672
12635	9.122423	1.848998	-2.819459	-0.557606	-0.042087	0.097565	-0.707988	0.200837	0.273330	0.429103	0.601942	-0.530525	0.414825
12636	9.371552	1.764567	-2.930001	-0.546252	0.000679	0.147905	-0.705613	0.202780	0.277246	0.429856	0.597330	-0.535367	0.414492
12637	9.440541	1.532230	-2.913003	-0.558518	0.040814	0.198807	-0.704779	0.204173	0.279211	0.430688	0.592024	-0.540596	0.414452
12638	8.917998	1.405633	-2.814238	-0.539992	0.073638	0.237618	-0.702971	0.208094	0.278679	0.431365	0.585829	-0.545762	0.415780
12639	9.110697	1.375631	-2.780333	-0.550488	0.129378	0.258419	-0.702845	0.211454	0.279552	0.432549	0.579133	-0.550771	0.417322
12640	9.438579	1.264757	-2.789200	-0.551956	0.169708	0.286515	-0.701890	0.218186	0.277378	0.433946	0.571406	-0.555689	0.419995
12641	9.167520	0.810879	-2.600133	-0.566401	0.157717	0.318144	-0.701768	0.222815	0.275747	0.435080	0.563570	-0.561156	0.422136
12642	9.514477	0.649166	-2.603625	-0.542950	0.100410	0.370130	-0.698434	0.230937	0.275107	0.434812	0.555455	-0.567431	0.424770
12643	9.728833	0.200197	-3.072499	-0.546590	0.072457	0.377345	-0.696222	0.238923	0.274055	0.434186	0.547721	-0.574012	0.426608
12644	10.035571	0.004149	-3.196370	-0.563376	0.013410	0.343939	-0.693309	0.246615	0.276489	0.433282	0.540350	-0.580807	0.427729
12645	9.983682	-0.074065	-3.388732	-0.569304	0.003878	0.205913	-0.688435	0.255145	0.278497	0.433501	0.534889	-0.586220	0.426986
12646	9.672670	-0.152831	-3.157887	-0.532028	-0.091099	0.123692	-0.685928	0.259195	0.281037	0.432866	0.531177	-0.591203	0.425391
12647	9.170723	-0.178787	-3.176257	-0.545067	-0.126782	0.084729	-0.684257	0.261278	0.285659	0.432281	0.528415	-0.596200	0.422442
12648	9.188302	-0.143568	-2.937459	-0.548892	-0.128202	0.043996	-0.681174	0.261823	0.288157	0.432031	0.525775	-0.600755	0.419527
12649	9.298853	-0.206915	-2.907904	-0.567396	-0.176645	0.031706	-0.679495	0.261795	0.295414	0.431503	0.523822	-0.605759	0.415297
12650	9.428010	-0.186918	-3.058111	-0.549648	-0.238733	0.016407	-0.676969	0.260222	0.303346	0.430123	0.522383	-0.610933	0.410940
12651	9.456218	-0.205403	-3.280243	-0.548185	-0.271551	-0.039977	-0.673325	0.260618	0.308215	0.428795	0.522196	-0.615781	0.405290
12652	9.276922	-0.229891	-3.511696	-0.559295	-0.290956	-0.081594	-0.670515	0.258200	0.317116	0.427633	0.522243	-0.620393	0.399381
12653	9.015313	-0.360310	-3.761187	-0.555613	-0.283607	-0.102002	-0.667002	0.255928	0.323635	0.426677	0.522792	-0.624693	0.392930
12654	8.947380	-0.335353	-3.703383	-0.559252	-0.267124	-0.130467	-0.664047	0.252530	0.332245	0.426152	0.523201	-0.628518	0.386808
12655	8.730416	-0.290547	-3.713258	-0.555548	-0.289336	-0.070170	-0.662076	0.249274	0.340863	0.424822	0.523324	-0.633135	0.380524
12656	8.657722	-0.120171	-3.594246	-0.529553	-0.157373	-0.130831	-0.660933	0.243222	0.348061	0.425334	0.523109	-0.635734	0.375885
12657	9.394344	0.124908	-3.854095	-0.547361	-0.070291	-0.174727	-0.659515	0.239144	0.351643	0.427462	0.522925	-0.637279	0.371080
12658	9.244222	0.313380	-4.010642	-0.532392	0.025549	-0.220256	-0.661725	0.230170	0.354921	0.430977	0.522432	-0.637369	0.367537
12659	8.677978	0.463610	-3.745766	-0.538982	0.148127	-0.230042	-0.664348	0.220085	0.355396	0.436192	0.521389	-0.636351	0.364619
12660	8.714454	0.889789	-3.576596	-0.541421	0.232300	-0.269457	-0.670185	0.207077	0.352230	0.442762	0.519892	-0.634152	0.362665
12661	8.322792	1.164308	-3.356835	-0.545918	0.269541	-0.305180	-0.676295	0.192387	0.349328	0.450109	0.518821	-0.631249	0.360210
12662	8.758202	1.727984	-3.213897	-0.547418	0.396641	-0.403133	-0.682134	0.180508	0.343518	0.459713	0.517697	-0.626128	0.358633
12663	8.980565	2.167491	-3.045124	-0.553343	0.360152	-0.445347	-0.690341	0.165142	0.334753	0.469230	0.517586	-0.620839	0.355650
12664	9.135403	2.561327	-2.904747	-0.561174	0.289136	-0.455543	-0.697151	0.150890	0.326828	0.477900	0.517634	-0.616122	0.352222
12665	9.488637	2.936542	-2.836918	-0.550286	0.277023	-0.410992	-0.705921	0.136088	0.317236	0.486057	0.517642	-0.611762	0.348630
12666	9.705422	2.904002	-2.798184	-0.559702	0.179952	-0.329966	-0.709942	0.126032	0.310032	0.492409	0.516834	-0.609281	0.345242
12667	9.650149	2.896889	-2.831859	-0.532694	0.068737	-0.201589	-0.710899	0.120293	0.308721	0.496373	0.515870	-0.608887	0.341684
12668	9.450755	2.759236	-3.016112	-0.554810	-0.047409	-0.102105	-0.712293	0.117769	0.310104	0.498307	0.513860	-0.610928	0.338238
12669	9.112456	2.616267	-3.030978	-0.571142	-0.082128	-0.045553	-0.711724	0.116087	0.310082	0.499766	0.511633	-0.613846	0.334154
12670	9.001479	2.587847	-3.049843	-0.536840	-0.134821	-0.016545	-0.708925	0.117191	0.313287	0.499843	0.509313	-0.617482	0.330868
12671	8.814362	2.549332	-3.213472	-0.540482	-0.142013	-0.018348	-0.706683	0.117453	0.317047	0.500061	0.507445	-0.621019	0.326763
12672	8.839170	2.558328	-3.295760	-0.554764	-0.133435	0.037175	-0.705993	0.119543	0.320279	0.499959	0.504234	-0.625262	0.323785
12673	8.739092	2.737303	-3.374945	-0.547175	-0.088584	0.054687	-0.704458	0.120647	0.324473	0.500421	0.501029	-0.628994	0.320803
12674	8.872065	2.452184	-3.231796	-0.532300	-0.048320	0.077598	-0.703483	0.122039	0.326717	0.500870	0.496951	-0.632603	0.319346
12675	8.867045	2.529939	-3.169832	-0.548716	-0.056367	0.079231	-0.700977	0.126370	0.328839	0.501583	0.493198	-0.636213	0.316863
12676	8.992880	2.519177	-3.218207	-0.553935	-0.034959	0.107373	-0.701556	0.130434	0.329026	0.502198	0.488403	-0.640073	0.315540
12677	9.007404	2.412393	-3.275026	-0.551972	-0.026135	0.126796	-0.699756	0.135750	0.330605	0.503015	0.483797	-0.643805	0.313740
12678	9.083754	2.368987	-3.182824	-0.544468	-0.002114	0.156820	-0.698650	0.139953	0.329942	0.503612	0.478213	-0.647698	0.313329
12679	9.053253	2.084384	-3.121616	-0.555289	-0.003109	0.170808	-0.696430	0.145834	0.329846	0.504459	0.472828	-0.651571	0.312106
12680	9.294883	1.942033	-3.226669	-0.551378	0.026455	0.190170	-0.696462	0.153403	0.329366	0.505242	0.466512	-0.655469	0.312181
12681	9.239584	1.454502	-3.177660	-0.545672	0.037808	0.223707	-0.697195	0.160978	0.327214	0.506166	0.460229	-0.659288	0.311970
12682	8.784112	1.284256	-3.035005	-0.536276	0.079046	0.234058	-0.695112	0.166726	0.325021	0.507172	0.453106	-0.662885	0.313138
12683	8.976697	1.273739	-2.977154	-0.548062	0.088181	0.228591	-0.695706	0.174296	0.324545	0.508700	0.446362	-0.666168	0.313377
12684	9.227512	1.107466	-3.033626	-0.555068	0.148060	0.189250	-0.694040	0.179490	0.320672	0.511015	0.439154	-0.668692	0.314419
12685	9.335558	1.010272	-3.008523	-0.557806	0.171040	0.141315	-0.695749	0.186095	0.316000	0.514229	0.432903	-0.670334	0.314350
12686	9.400144	0.927913	-2.973862	-0.562703	0.116170	0.134519	-0.696321	0.189048	0.313240	0.516472	0.426500	-0.672675	0.314424
12687	9.477108	0.956729	-2.925960	-0.576512	0.074565	0.160284	-0.696335	0.192699	0.310901	0.518386	0.420363	-0.675515	0.313451
12688	9.472736	0.873972	-3.024100	-0.566902	0.015181	0.146600	-0.696903	0.194384	0.310224	0.519179	0.414345	-0.678959	0.312709
12689	9.323020	0.887105	-3.007132	-0.558897	0.000934	0.121982	-0.696493	0.196476	0.313039	0.520144	0.409331	-0.682069	0.310935
12690	9.317580	0.953083	-2.896710	-0.570840	-0.004216	0.099760	-0.694389	0.196609	0.313863	0.520957	0.403994	-0.685291	0.309466
12691	9.276845	1.069458	-2.878624	-0.544548	-0.006096	0.094777	-0.691730	0.198282	0.314419	0.521850	0.399517	-0.688105	0.307522
12692	9.353958	1.132090	-2.833516	-0.535495	0.019549	0.045207	-0.691170	0.198418	0.315394	0.523009	0.395123	-0.690375	0.306140
12693	9.313617	1.100278	-2.937008	-0.557298	0.012395	0.050297	-0.691463	0.201221	0.315566	0.524510	0.390995	-0.692670	0.303677
12694	9.409969	1.031946	-2.946040	-0.552792	0.006092	0.048630	-0.692445	0.200656	0.317525	0.525572	0.386430	-0.695170	0.301969
12695	9.251539	1.020136	-3.061679	-0.541911	0.003402	0.039899	-0.692587	0.201505	0.315018	0.526866	0.382647	-0.697342	0.299513
12696	9.239307	0.952473	-3.072989	-0.557342	0.012643	0.021958	-0.692172	0.202904	0.315589	0.528188	0.378342	-0.699552	0.297494
12697	9.238983	0.877590	-3.067321	-0.555381	0.030586	0.028938	-0.691471	0.203041	0.316004	0.530001	0.374395	-0.701393	0.294916
12698	9.402670	0.918109	-2.993086	-0.557268	0.025239	0.025446	-0.691758	0.204726	0.315185	0.531449	0.369945	-0.703452	0.293015
12699	9.434018	1.039135	-2.931655	-0.533904	-0.009072	0.022410	-0.691477	0.204726	0.314903	0.532561	0.366537	-0.705496	0.290352
12700	9.362085	1.034362	-2.994329	-0.537615	-0.028963	0.031323	-0.689519	0.205835	0.317137	0.533043	0.362509	-0.708020	0.288376
12701	9.354733	1.015106	-2.989272	-0.548568	-0.029677	0.016156	-0.690360	0.205414	0.317977	0.533984	0.359143	-0.710285	0.285260
12702	9.294307	0.991321	-2.988925	-0.555709	-0.019901	0.033690	-0.688414	0.209467	0.319822	0.534687	0.354814	-0.712789	0.283104
12703	9.330396	0.971791	-2.983923	-0.541125	-0.025598	0.058670	-0.687569	0.208907	0.319111	0.535367	0.350887	-0.715228	0.280551
12704	9.421825	0.937503	-2.964333	-0.555736	-0.039968	0.062139	-0.686177	0.211139	0.321220	0.535594	0.346242	-0.718102	0.278541
12705	9.126698	0.915682	-2.886372	-0.560963	0.003387	0.048475	-0.686740	0.211135	0.322902	0.536862	0.342071	-0.720221	0.275768
12706	9.328454	0.937487	-3.060860	-0.549230	-0.001883	0.031005	-0.685904	0.212531	0.324029	0.537735	0.337708	-0.722389	0.273765
12707	9.333193	0.983584	-3.027552	-0.535527	0.019789	0.018652	-0.684360	0.212528	0.323737	0.539207	0.334143	-0.723945	0.271122
12708	9.284845	0.913656	-3.050870	-0.537574	0.006727	-0.030849	-0.686182	0.211687	0.325001	0.540439	0.330735	-0.725505	0.268669
12709	9.352696	1.005119	-3.042316	-0.543089	-0.010515	-0.013090	-0.685350	0.213925	0.325717	0.541673	0.327708	-0.727179	0.265347
12710	9.294430	0.974253	-3.012898	-0.535776	-0.001517	-0.016615	-0.684362	0.212521	0.325694	0.542677	0.324141	-0.728877	0.263008
12711	9.374401	0.956515	-3.063550	-0.539644	-0.041132	-0.016401	-0.684785	0.212801	0.326260	0.543438	0.321354	-0.730807	0.259478
12712	9.284636	0.957459	-3.003033	-0.539439	-0.005082	-0.019295	-0.686193	0.213783	0.326840	0.544408	0.317791	-0.732509	0.257020
12713	9.362389	0.975938	-3.061334	-0.539326	0.023947	-0.039797	-0.686047	0.212239	0.327662	0.546219	0.315009	-0.733543	0.253632
12714	9.314269	1.005210	-3.066429	-0.561107	0.031319	-0.047180	-0.686329	0.212945	0.326273	0.547981	0.311416	-0.734745	0.250773
12715	9.366700	0.978751	-2.993715	-0.559428	0.011507	-0.048804	-0.686740	0.211132	0.323881	0.549756	0.308603	-0.735919	0.246892
12716	9.361674	1.015304	-2.950622	-0.556032	-0.030036	-0.039661	-0.687870	0.212535	0.324044	0.550523	0.305244	-0.737775	0.243801
12717	9.419408	1.010243	-2.928896	-0.546856	-0.009271	-0.048518	-0.685906	0.212808	0.325010	0.551893	0.302660	-0.739075	0.239957
12718	9.284578	0.991443	-2.979249	-0.552365	-0.025542	-0.041433	-0.686606	0.212249	0.325010	0.552691	0.299328	-0.740814	0.236917
12719	9.270256	1.003525	-2.993862	-0.545018	-0.017549	-0.032550	-0.687730	0.212389	0.325719	0.553828	0.296561	-0.742254	0.233207
12720	9.308546	0.938096	-2.983518	-0.563100	-0.019504	-0.006212	-0.687171	0.212947	0.326140	0.554591	0.292543	-0.744145	0.230424
12721	9.313326	0.945376	-2.973940	-0.550312	-0.015188	0.008067	-0.687171	0.212950	0.325301	0.555583	0.289090	-0.745781	0.227082
12722	9.279913	0.945284	-3.022221	-0.539329	-0.009032	0.018769	-0.687730	0.212531	0.325301	0.556224	0.284899	-0.747550	0.224980
12723	9.282428	0.971851	-3.022521	-0.546659	-0.022575	0.025847	-0.684927	0.213364	0.325428	0.556977	0.281245	-0.749312	0.221831
12724	9.299508	0.990985	-3.037255	-0.524825	-0.010867	0.015422	-0.685212	0.214204	0.325998	0.557502	0.277259	-0.750978	0.219888
12725	9.268636	1.073193	-3.062294	-0.544632	0.038196	-0.019607	-0.685485	0.212237	0.327657	0.559331	0.274038	-0.751761	0.216580
12726	9.439362	1.021716	-3.006373	-0.559358	0.024132	-0.048860	-0.684929	0.213072	0.329060	0.560830	0.270463	-0.752795	0.213587
12727	9.168762	0.999422	-2.979183	-0.561298	-0.010340	-0.025730	-0.686747	0.211677	0.328360	0.562022	0.267349	-0.754116	0.209678
12728	9.381303	0.971288	-3.012981	-0.556210	-0.100954	0.031544	-0.684644	0.211663	0.331419	0.561253	0.263109	-0.756926	0.206955
12729	9.165140	1.088164	-3.091318	-0.537647	-0.028852	0.017139	-0.684368	0.212214	0.334079	0.561835	0.259687	-0.758542	0.203759
12730	9.261505	1.131327	-3.048435	-0.545694	-0.018207	0.040888	-0.682972	0.214601	0.331437	0.562200	0.255064	-0.760382	0.201723
12731	9.328849	1.237747	-2.967559	-0.539645	-0.026634	-0.025314	-0.684092	0.213618	0.332834	0.562973	0.252254	-0.761723	0.198006
12732	9.299664	0.893897	-3.103828	-0.559466	-0.026776	-0.000819	-0.682140	0.216414	0.333686	0.563423	0.248130	-0.763458	0.195239
12733	9.322164	1.048266	-3.129744	-0.556003	-0.053861	0.004722	-0.680175	0.216121	0.336045	0.563717	0.244775	-0.765279	0.191458
12734	9.440512	1.091079	-3.120715	-0.534302	-0.073868	0.015743	-0.680747	0.218364	0.336352	0.563234	0.240848	-0.767483	0.189021
12735	9.314974	1.154929	-3.085015	-0.559842	-0.099148	0.033274	-0.679903	0.217229	0.339829	0.562717	0.237177	-0.769920	0.185256
12736	9.219277	1.232425	-3.155825	-0.540154	-0.147902	0.033797	-0.678792	0.219458	0.343059	0.561026	0.233164	-0.773016	0.182568
12737	9.103703	1.121430	-3.243835	-0.547007	-0.121433	0.097215	-0.675437	0.221819	0.347252	0.559839	0.228723	-0.775899	0.179576
12738	9.330189	1.096063	-3.207610	-0.549715	-0.132465	0.125600	-0.672085	0.225451	0.348382	0.558057	0.223103	-0.779214	0.177828
