# Supplementary material for: Identification of Haptic Based Guiding Using Hard Reins
Source: PLoS One. 2015 Jul 22;10(7):e0132020. doi: 10.1371/journal.pone.0132020 (PMC4511788; doi:10.1371/journal.pone.0132020)
Supplement: S2 File — (ZIP) [file pone.0132020.s002.zip › MotionData2/Subject10/T3/gh3.txt]

// Start Time: 0
// Sample rate: 25.0Hz
// Scenario: 4.9
// Firmware Version: 2.6.1
Counter	Acc_X	Acc_Y	Acc_Z	Gyr_X	Gyr_Y	Gyr_Z	Mag_X	Mag_Y	Mag_Z	Quat_w	Quat_x	Quat_y	Quat_z
11940	-2.769563	-0.158878	9.390992	0.047758	-0.022263	0.036026	-0.067906	-0.129510	-0.804721	-0.478822	0.132919	-0.068871	-0.865054
11941	-2.851530	-0.156539	9.419064	0.081218	-0.036910	0.017757	-0.068672	-0.131931	-0.805745	-0.478819	0.131278	-0.070025	-0.865214
11942	-2.834651	-0.159042	9.380782	0.046283	-0.020521	0.006481	-0.068934	-0.134058	-0.803815	-0.478823	0.130323	-0.070653	-0.865305
11943	-2.875511	-0.183052	9.418468	0.007937	-0.020609	-0.008480	-0.070229	-0.134054	-0.804833	-0.479060	0.129706	-0.070615	-0.865270
11944	-2.894885	-0.163812	9.428159	-0.009506	-0.006032	-0.017822	-0.071010	-0.135511	-0.803542	-0.479304	0.129572	-0.070352	-0.865176
11945	-2.870750	-0.168460	9.461923	-0.028521	0.003026	-0.041927	-0.070228	-0.134589	-0.804576	-0.479993	0.129765	-0.069813	-0.864809
11946	-2.794214	-0.043432	9.397182	-0.065477	0.003945	-0.031043	-0.070887	-0.132698	-0.804313	-0.480297	0.130360	-0.068641	-0.864644
11947	-2.799783	0.110169	9.293672	-0.023625	0.004924	-0.027147	-0.069983	-0.129894	-0.805091	-0.480739	0.130515	-0.068245	-0.864406
11948	-2.751722	0.144096	9.337801	-0.003565	-0.000512	-0.018732	-0.071809	-0.129463	-0.804304	-0.480992	0.130421	-0.068132	-0.864289
11949	-2.828538	0.076676	9.364942	-0.000143	0.014126	-0.008585	-0.071411	-0.130950	-0.804823	-0.481161	0.130479	-0.068287	-0.864174
11950	-2.905255	-0.009843	9.435021	0.011306	-0.004153	-0.006653	-0.070248	-0.130014	-0.803931	-0.481267	0.130161	-0.068429	-0.864151
11951	-2.909844	-0.057887	9.458308	-0.009725	-0.000510	-0.001226	-0.070639	-0.129075	-0.804571	-0.481303	0.130051	-0.068300	-0.864158
11952	-2.875596	-0.163691	9.452343	0.011379	-0.000492	-0.004804	-0.069857	-0.130155	-0.804192	-0.481371	0.129793	-0.068484	-0.864145
11953	-2.861291	-0.132599	9.390505	-0.003449	-0.000525	-0.014108	-0.070363	-0.132045	-0.805603	-0.481647	0.129645	-0.068423	-0.864018
11954	-2.815837	-0.063067	9.295893	-0.030655	0.015906	-0.016118	-0.071026	-0.129610	-0.804696	-0.481765	0.130092	-0.068007	-0.863917
11955	-2.770294	-0.004956	9.378742	-0.034191	0.010432	-0.011515	-0.069324	-0.130985	-0.805997	-0.481902	0.130424	-0.067527	-0.863829
11956	-2.833353	0.076781	9.398502	-0.034214	0.014071	-0.014296	-0.067766	-0.129398	-0.806780	-0.481995	0.130869	-0.067039	-0.863747
11957	-2.852432	0.033454	9.402517	-0.013355	0.021444	0.002412	-0.066986	-0.128205	-0.807557	-0.481930	0.131171	-0.067068	-0.863736
11958	-2.892725	-0.096459	9.433802	0.028900	0.007817	0.006303	-0.067216	-0.128844	-0.806632	-0.481837	0.130872	-0.067663	-0.863787
11959	-2.892522	-0.139812	9.418795	-0.006196	0.017856	0.015340	-0.067210	-0.130190	-0.806890	-0.481571	0.131028	-0.067814	-0.863899
11960	-2.875632	-0.142085	9.447723	-0.023745	0.019679	0.020787	-0.067084	-0.129650	-0.806505	-0.481074	0.131422	-0.067652	-0.864129
11961	-2.894614	-0.207180	9.417830	0.000914	0.018757	0.007995	-0.067990	-0.128848	-0.807912	-0.480954	0.131540	-0.067909	-0.864158
11962	-2.928438	-0.192944	9.379310	-0.016499	0.010483	-0.003157	-0.066569	-0.128578	-0.806123	-0.480892	0.131738	-0.067718	-0.864177
11963	-2.902078	-0.159160	9.394431	-0.040987	0.029638	-0.008848	-0.064880	-0.126862	-0.807293	-0.480938	0.132475	-0.067307	-0.864071
11964	-2.866291	-0.094050	9.410201	-0.041193	0.028692	-0.008809	-0.065827	-0.124995	-0.807694	-0.480871	0.133234	-0.066848	-0.864027
11965	-2.929026	-0.082181	9.400181	-0.020255	0.025979	-0.003165	-0.064784	-0.125544	-0.807702	-0.480879	0.133701	-0.066776	-0.863956
11966	-3.028066	-0.039076	9.399861	-0.009763	0.021403	-0.004956	-0.064912	-0.124346	-0.808987	-0.480846	0.134026	-0.066801	-0.863922
11967	-2.996497	-0.087063	9.418685	-0.020310	0.014105	0.004234	-0.063878	-0.123545	-0.808351	-0.480740	0.134284	-0.066641	-0.863953
11968	-2.967599	-0.082324	9.380617	0.023396	0.006863	0.010005	-0.063227	-0.123553	-0.808485	-0.480569	0.134019	-0.067141	-0.864051
11969	-2.928872	-0.115961	9.370906	0.026921	0.003217	0.010032	-0.062969	-0.125153	-0.806945	-0.480503	0.133629	-0.067710	-0.864104
11970	-2.943403	-0.087135	9.375853	0.035708	0.006950	0.022949	-0.064227	-0.126740	-0.807812	-0.480138	0.133229	-0.068458	-0.864310
11971	-2.866635	-0.010124	9.339245	0.088228	0.010664	0.017671	-0.063962	-0.128620	-0.807430	-0.480092	0.132369	-0.070180	-0.864329
11972	-2.909923	-0.029229	9.405781	0.097905	-0.003959	0.017741	-0.065003	-0.131675	-0.805108	-0.479992	0.131190	-0.071885	-0.864424
11973	-3.035299	-0.022084	9.457518	0.051503	0.005107	0.017486	-0.065245	-0.135441	-0.805880	-0.479857	0.130589	-0.072919	-0.864503
11974	-3.040240	0.004469	9.486647	0.004267	0.006871	0.013551	-0.065894	-0.136903	-0.804975	-0.479579	0.130502	-0.073099	-0.864656
11975	-3.025628	-0.029389	9.426302	-0.037650	0.014114	0.002256	-0.064986	-0.136909	-0.804597	-0.479460	0.130941	-0.072640	-0.864694
11976	-2.957915	-0.074971	9.423894	-0.025462	-0.007764	0.015277	-0.064865	-0.134492	-0.804596	-0.479097	0.130883	-0.072170	-0.864944
11977	-2.914821	-0.014968	9.357929	-0.016650	0.004106	0.002382	-0.064991	-0.133699	-0.806009	-0.479046	0.130950	-0.071975	-0.864978
11978	-2.842485	-0.019732	9.329734	0.018255	0.003271	0.013638	-0.065514	-0.134220	-0.804977	-0.478799	0.130667	-0.072361	-0.865125
11979	-2.876206	-0.024513	9.358156	-0.000843	-0.000451	-0.001220	-0.065118	-0.134770	-0.805752	-0.478859	0.130508	-0.072383	-0.865114
11980	-2.958326	0.009003	9.357860	-0.006001	-0.011463	-0.012309	-0.065772	-0.136889	-0.803433	-0.479023	0.130240	-0.072142	-0.865084
11981	-2.914977	0.018779	9.377604	-0.009586	0.003180	-0.004966	-0.065249	-0.136099	-0.804466	-0.479120	0.130236	-0.072039	-0.865039
11982	-2.890913	0.028517	9.397167	0.007965	-0.000464	-0.008563	-0.065250	-0.136365	-0.804209	-0.479232	0.130019	-0.072153	-0.865001
11983	-2.915065	0.038083	9.394675	0.028877	-0.004076	0.000777	-0.065379	-0.137432	-0.803565	-0.479340	0.129512	-0.072662	-0.864974
11984	-2.924519	-0.000314	9.427652	0.018426	0.008694	-0.002987	-0.065515	-0.136885	-0.802792	-0.479368	0.129345	-0.073059	-0.864950
11985	-3.008825	-0.014977	9.409859	-0.020875	0.004960	-0.012411	-0.066024	-0.136634	-0.805102	-0.479562	0.129496	-0.072760	-0.864845
11986	-2.958175	-0.019604	9.434269	-0.028722	0.008608	-0.014300	-0.065507	-0.137168	-0.804207	-0.479669	0.129796	-0.072312	-0.864779
11987	-2.938677	-0.065325	9.419408	-0.016425	0.006792	-0.016078	-0.065244	-0.136242	-0.805366	-0.479935	0.129944	-0.072095	-0.864627
11988	-2.895325	-0.058127	9.388710	-0.020857	0.006808	-0.011484	-0.064725	-0.137846	-0.803956	-0.480017	0.130133	-0.071773	-0.864579
11989	-2.890648	-0.029387	9.348351	-0.028765	0.014112	-0.012459	-0.064859	-0.136371	-0.804340	-0.480179	0.130523	-0.071419	-0.864460
11990	-2.852211	-0.000374	9.368320	-0.030452	0.003134	-0.017988	-0.064470	-0.134772	-0.805243	-0.480338	0.130751	-0.070877	-0.864382
11991	-2.866741	0.014081	9.382789	-0.011213	-0.000499	-0.016041	-0.065380	-0.134229	-0.805749	-0.480628	0.130722	-0.070677	-0.864241
11992	-2.934405	0.050098	9.401864	-0.014728	-0.005997	-0.016055	-0.063835	-0.133282	-0.803318	-0.480816	0.130637	-0.070325	-0.864179
11993	-2.886114	0.033338	9.397280	0.011428	-0.000450	-0.004854	-0.065780	-0.133539	-0.804332	-0.480970	0.130375	-0.070549	-0.864114
11994	-2.847450	0.014235	9.416574	-0.000776	-0.000466	-0.007682	-0.063825	-0.135036	-0.804091	-0.481045	0.130240	-0.070514	-0.864096
11995	-2.873793	-0.024467	9.370180	0.002653	0.006864	-0.001214	-0.064862	-0.135164	-0.804597	-0.481104	0.130181	-0.070667	-0.864059
11996	-2.890701	-0.017284	9.370124	-0.004264	0.006831	-0.010479	-0.065649	-0.133809	-0.804333	-0.481193	0.130211	-0.070632	-0.864008
11997	-2.861717	-0.029246	9.372626	0.000944	0.006855	-0.004914	-0.064608	-0.133556	-0.804727	-0.481311	0.130174	-0.070745	-0.863938
11998	-2.924356	-0.039160	9.323897	-0.024473	0.010479	-0.004126	-0.065645	-0.133817	-0.805104	-0.481237	0.130452	-0.070413	-0.863965
11999	-2.902708	-0.029543	9.309833	-0.023612	0.008659	-0.003196	-0.066686	-0.133804	-0.804967	-0.481259	0.130683	-0.070124	-0.863941
12000	-2.832983	0.011703	9.371069	-0.030705	0.028782	0.004120	-0.065132	-0.131542	-0.805364	-0.480992	0.131326	-0.069881	-0.864012
12001	-2.861723	-0.024123	9.463909	-0.006039	0.008670	-0.004030	-0.064089	-0.132225	-0.805373	-0.481074	0.131385	-0.069893	-0.863956
12002	-2.914743	-0.023983	9.535425	0.000941	0.006849	0.000619	-0.063700	-0.132361	-0.805119	-0.480994	0.131349	-0.069978	-0.863999
12003	-2.945704	-0.103414	9.541223	0.000864	0.001392	0.013551	-0.064090	-0.132091	-0.805373	-0.480801	0.131191	-0.070083	-0.864122
12004	-2.923970	-0.115735	9.442842	-0.000857	-0.000442	0.008010	-0.063053	-0.131829	-0.804867	-0.480602	0.131036	-0.070088	-0.864257
12005	-2.933769	-0.084644	9.395180	-0.007011	0.006861	0.006120	-0.064863	-0.133963	-0.805368	-0.480509	0.131061	-0.070087	-0.864304
12006	-2.885918	-0.010131	9.348666	-0.013339	0.008731	0.020851	-0.065387	-0.133148	-0.805106	-0.480034	0.131167	-0.069996	-0.864559
12007	-2.818334	-0.029323	9.325025	0.011293	0.005085	0.009910	-0.065778	-0.133009	-0.805103	-0.479927	0.130979	-0.070304	-0.864622
12008	-2.890766	-0.002783	9.389528	0.011367	0.004138	0.002524	-0.064483	-0.132879	-0.804084	-0.479839	0.130793	-0.070548	-0.864679
12009	-2.948775	0.028252	9.353418	0.024333	0.003266	0.015508	-0.065259	-0.133413	-0.804593	-0.479671	0.130442	-0.071082	-0.864782
12010	-2.891426	0.139381	9.456324	0.013835	-0.000404	0.013610	-0.064995	-0.134757	-0.804338	-0.479409	0.130138	-0.071356	-0.864951
12011	-2.871993	0.105525	9.393623	0.028620	0.001471	0.022914	-0.066291	-0.135285	-0.804843	-0.479124	0.129700	-0.071972	-0.865123
12012	-2.943740	-0.014878	9.400866	0.063770	0.005131	0.014784	-0.066165	-0.136345	-0.803173	-0.478963	0.129012	-0.073166	-0.865215
12013	-2.919102	-0.125341	9.445152	0.030574	-0.004039	0.017404	-0.066282	-0.138769	-0.803944	-0.478788	0.128472	-0.073744	-0.865343
12014	-2.870599	-0.202289	9.418244	-0.007921	0.012294	-0.001227	-0.066440	-0.140666	-0.803323	-0.478710	0.128618	-0.073724	-0.865367
12015	-2.895087	-0.120458	9.443167	-0.016778	-0.007803	0.007983	-0.067485	-0.139313	-0.803572	-0.478583	0.128483	-0.073409	-0.865483
12016	-2.910129	-0.000377	9.391904	-0.035908	0.008569	-0.016141	-0.067482	-0.139584	-0.803829	-0.478678	0.128856	-0.072829	-0.865424
12017	-2.877013	0.129260	9.293219	-0.035146	0.001277	-0.014284	-0.067623	-0.137027	-0.803569	-0.478876	0.129087	-0.072228	-0.865331
12018	-2.881967	0.158202	9.317581	-0.037927	0.010447	-0.000470	-0.067612	-0.138116	-0.804985	-0.478691	0.129489	-0.071670	-0.865419
12019	-2.833518	0.110364	9.370169	-0.006356	0.004086	-0.000297	-0.066966	-0.136781	-0.805118	-0.478716	0.129470	-0.071637	-0.865411
12020	-2.915556	0.129691	9.441683	0.005846	-0.000470	0.006227	-0.067620	-0.137033	-0.804212	-0.478548	0.129253	-0.071751	-0.865527
12021	-2.934642	0.086249	9.412092	-0.011750	0.007758	0.015356	-0.068922	-0.137550	-0.803559	-0.478281	0.129327	-0.071707	-0.865667
12022	-2.924887	0.062177	9.402245	-0.014440	0.010517	0.022723	-0.067615	-0.138109	-0.804342	-0.477774	0.129470	-0.071619	-0.865933
12023	-2.953630	0.021056	9.353394	0.003010	0.012377	0.028347	-0.067885	-0.136353	-0.803696	-0.477313	0.129467	-0.071912	-0.866164
12024	-2.953318	-0.043819	9.376490	0.007472	0.008714	0.024687	-0.068392	-0.137174	-0.805750	-0.476821	0.129367	-0.072190	-0.866426
12025	-2.895404	-0.053062	9.453710	0.005787	0.003227	0.022843	-0.068644	-0.139188	-0.805877	-0.476476	0.129190	-0.072426	-0.866623
12026	-2.958151	-0.024400	9.439003	-0.002882	0.014227	0.028275	-0.068227	-0.138757	-0.804957	-0.475897	0.129278	-0.072588	-0.866914
12027	-2.881247	0.023741	9.401991	-0.027276	0.014178	0.013386	-0.068755	-0.137002	-0.804695	-0.475614	0.129621	-0.072329	-0.867040
12028	-2.837970	0.047870	9.397932	-0.016785	0.016024	0.013437	-0.069015	-0.136334	-0.805336	-0.475241	0.129896	-0.072226	-0.867212
12029	-2.883946	0.086418	9.441249	0.014787	0.001413	0.008078	-0.069802	-0.135645	-0.804429	-0.475178	0.129621	-0.072562	-0.867260
12030	-2.881007	-0.024145	9.468530	0.013057	-0.000406	0.013615	-0.070179	-0.137265	-0.805713	-0.474907	0.129326	-0.072822	-0.867430
12031	-2.943348	-0.093958	9.490972	0.011496	-0.004113	-0.001153	-0.069537	-0.137523	-0.803918	-0.475004	0.129002	-0.073017	-0.867409
12032	-2.902402	-0.086658	9.491456	-0.034055	-0.004148	0.002309	-0.069008	-0.139415	-0.804437	-0.474829	0.129105	-0.072398	-0.867541
12033	-2.852719	0.110597	9.458682	-0.058684	-0.000506	0.002171	-0.068238	-0.135803	-0.805084	-0.474682	0.129504	-0.071414	-0.867644
12034	-2.817490	0.302765	9.353692	-0.011641	-0.007727	0.011643	-0.069799	-0.135784	-0.804944	-0.474397	0.129319	-0.071173	-0.867847
12035	-2.805527	0.322036	9.354074	0.056527	-0.003971	0.021211	-0.069931	-0.135511	-0.804685	-0.474220	0.128528	-0.072220	-0.867975
12036	-2.800282	0.230469	9.307234	0.082676	-0.018520	0.037983	-0.071865	-0.140323	-0.804415	-0.473745	0.127222	-0.073582	-0.868312
12037	-2.871498	-0.005684	9.233649	0.068823	0.008850	0.028651	-0.073037	-0.141240	-0.803377	-0.473448	0.126525	-0.074986	-0.868456
12038	-2.928930	-0.092163	9.303909	0.021679	0.008770	0.022876	-0.072895	-0.145133	-0.802866	-0.473029	0.126294	-0.075508	-0.868673
12039	-2.933598	-0.135135	9.394595	-0.002874	0.017814	0.013551	-0.072147	-0.144100	-0.803794	-0.472801	0.126463	-0.075702	-0.868755
12040	-2.919281	-0.101194	9.462413	-0.027121	0.017719	-0.012415	-0.072412	-0.143554	-0.803277	-0.472834	0.126904	-0.075368	-0.868702
12041	-2.929257	-0.028900	9.504139	-0.039474	0.017721	-0.005099	-0.072661	-0.143841	-0.805333	-0.472839	0.127451	-0.074867	-0.868662
12042	-2.905666	0.076741	9.429031	-0.058788	0.011308	-0.007036	-0.070599	-0.141558	-0.803162	-0.472718	0.128071	-0.073937	-0.868717
12043	-2.891925	0.230833	9.457724	-0.055296	0.003075	-0.012550	-0.071640	-0.139678	-0.804439	-0.472832	0.128523	-0.073008	-0.868667
12044	-2.843916	0.271648	9.405937	-0.027463	0.014117	0.000495	-0.071645	-0.137401	-0.805209	-0.472649	0.128885	-0.072667	-0.868741
12045	-2.896799	0.254734	9.424287	0.018126	0.006916	0.013615	-0.071350	-0.138318	-0.804804	-0.472490	0.128665	-0.073128	-0.868822
12046	-2.906073	0.177811	9.447124	0.018036	0.003293	0.028390	-0.071605	-0.139658	-0.804802	-0.471981	0.128365	-0.073551	-0.869107
12047	-2.872178	0.146571	9.437402	0.007453	0.008794	0.037560	-0.071480	-0.139917	-0.803646	-0.471374	0.128242	-0.073911	-0.869424
12048	-2.905953	0.148630	9.355506	0.028372	0.007004	0.043205	-0.072512	-0.140454	-0.804795	-0.470629	0.127887	-0.074586	-0.869822
12049	-2.847838	0.096000	9.408116	0.061698	0.014351	0.041521	-0.073022	-0.143137	-0.804921	-0.470082	0.127342	-0.075953	-0.870080
12050	-2.770574	0.067064	9.343624	0.052999	0.001553	0.037811	-0.075109	-0.144700	-0.802334	-0.469492	0.126670	-0.076990	-0.870404
12051	-2.768091	0.057963	9.494738	0.096832	-0.003893	0.038040	-0.076395	-0.148315	-0.802582	-0.469122	0.125477	-0.078777	-0.870617
12052	-2.758253	0.014498	9.441414	0.131948	0.003433	0.027135	-0.075875	-0.150853	-0.800530	-0.468899	0.124114	-0.081178	-0.870712
12053	-2.796522	-0.048033	9.468983	0.147960	-0.010318	0.006935	-0.076897	-0.156479	-0.800010	-0.469205	0.122377	-0.083697	-0.870554
12054	-2.798690	-0.095874	9.549902	0.155307	-0.009478	-0.022561	-0.076105	-0.162912	-0.797577	-0.469907	0.120651	-0.086259	-0.870167
12055	-2.809171	0.071724	9.321727	0.036229	-0.005973	-0.037942	-0.076613	-0.168264	-0.796032	-0.470715	0.120118	-0.086741	-0.869756
12056	-2.803770	-0.043112	9.504989	0.001640	-0.020719	-0.065777	-0.077131	-0.168796	-0.796028	-0.471790	0.119718	-0.086415	-0.869261
12057	-2.818849	0.086747	9.499468	-0.006977	-0.017129	-0.087983	-0.076867	-0.169473	-0.796288	-0.473385	0.119487	-0.085897	-0.868476
12058	-2.751241	0.060157	9.422917	-0.020838	-0.013513	-0.103743	-0.076594	-0.170301	-0.798219	-0.475039	0.119491	-0.085157	-0.867645
12059	-2.679681	0.216327	9.322562	-0.052284	-0.006265	-0.123298	-0.077125	-0.169075	-0.797057	-0.477119	0.119935	-0.083856	-0.866569
12060	-2.738643	0.452118	9.366124	-0.087442	-0.000823	-0.121653	-0.074000	-0.168185	-0.798624	-0.478881	0.120823	-0.082035	-0.865647
12061	-2.500054	0.482899	9.786431	-0.058373	-0.015410	-0.121480	-0.074531	-0.164957	-0.798876	-0.480921	0.121142	-0.080546	-0.864611
12062	-2.502045	0.396474	9.840407	-0.032912	-0.065639	-0.115732	-0.074534	-0.164151	-0.798876	-0.482848	0.120370	-0.079064	-0.863781
12063	-2.568772	0.211715	9.316332	-0.148439	-0.066683	-0.127378	-0.075052	-0.161350	-0.801442	-0.484847	0.120661	-0.075506	-0.862938
12064	-2.367191	0.420312	9.697984	-0.134427	-0.062997	-0.123628	-0.075586	-0.157049	-0.801821	-0.486677	0.120919	-0.072278	-0.862149
12065	-2.132727	0.291257	9.811175	0.077231	-0.108344	-0.085556	-0.077143	-0.156504	-0.802837	-0.488547	0.118194	-0.072299	-0.861466
12066	-2.439452	-0.099303	9.745229	0.049663	-0.132248	-0.111492	-0.080516	-0.160481	-0.801269	-0.490738	0.115443	-0.071605	-0.860652
12067	-2.422283	-0.172330	9.485134	-0.427862	-0.163929	-0.154461	-0.084040	-0.155881	-0.802011	-0.492678	0.116801	-0.062201	-0.860091
12068	-2.736944	-0.411093	9.493251	-0.122795	-0.110749	-0.197298	-0.085619	-0.143026	-0.807907	-0.495883	0.116201	-0.058542	-0.858586
12069	-2.387079	0.534660	9.380163	0.730507	-0.093173	-0.148736	-0.085846	-0.159090	-0.802512	-0.500238	0.107283	-0.069753	-0.856380
12070	-2.286875	0.256714	9.648433	0.996307	-0.098229	-0.090149	-0.091632	-0.191692	-0.791166	-0.503912	0.095593	-0.085630	-0.854167
12071	-2.222493	0.426984	10.157882	0.716229	-0.102194	-0.082344	-0.093268	-0.222985	-0.778567	-0.506860	0.086511	-0.096604	-0.852219
12072	-2.515593	0.230280	10.493229	0.107002	-0.174366	-0.142543	-0.094789	-0.240115	-0.773676	-0.509829	0.082577	-0.096425	-0.850857
12073	-2.703856	0.251651	9.817291	-0.119225	-0.158343	-0.223082	-0.098437	-0.238994	-0.773133	-0.513780	0.081299	-0.092322	-0.849057
12074	-2.102636	0.566518	10.088948	-0.168139	-0.142820	-0.236270	-0.100649	-0.234964	-0.775685	-0.517781	0.080885	-0.087624	-0.847161
12075	-1.903164	0.670758	9.501801	-0.074225	-0.139808	-0.198874	-0.102220	-0.227858	-0.778883	-0.521324	0.079391	-0.084493	-0.845446
12076	-2.127945	0.779625	9.107584	0.051092	-0.108481	-0.152152	-0.104694	-0.229558	-0.776936	-0.524161	0.077130	-0.083992	-0.843950
12077	-2.116539	0.914194	9.056771	0.237961	-0.088078	-0.118018	-0.105194	-0.238259	-0.774364	-0.526709	0.073105	-0.086824	-0.842434
12078	-2.108222	0.696216	9.327424	0.253128	-0.053382	-0.129062	-0.105563	-0.250165	-0.769738	-0.529341	0.069611	-0.090345	-0.840708
12079	-2.214909	0.838897	9.606863	-0.055659	-0.095828	-0.143495	-0.106461	-0.254180	-0.769218	-0.531894	0.068615	-0.088126	-0.839413
12080	-2.314867	0.548534	9.174607	-0.055479	-0.095865	-0.162860	-0.108154	-0.252288	-0.769975	-0.534711	0.067732	-0.085958	-0.837919
12081	-2.145632	0.442872	9.131499	-0.172707	-0.101449	-0.162510	-0.108158	-0.249213	-0.771517	-0.537415	0.067949	-0.081697	-0.836597
12082	-2.048720	0.352681	9.433576	-0.218266	-0.101452	-0.140587	-0.108953	-0.244240	-0.772151	-0.539605	0.068676	-0.076767	-0.835593
12083	-2.067236	0.190229	9.767286	-0.187076	-0.094997	-0.105325	-0.111211	-0.238648	-0.775233	-0.541296	0.069076	-0.072401	-0.834856
12084	-2.178245	0.227028	10.040400	-0.199624	-0.081249	-0.070349	-0.111091	-0.232494	-0.777803	-0.542282	0.069831	-0.068094	-0.834516
12085	-2.087219	0.344736	9.937287	-0.164729	-0.048291	-0.072070	-0.114224	-0.225900	-0.780347	-0.543363	0.070732	-0.064654	-0.834010
12086	-1.750211	0.425491	9.437504	-0.042546	-0.009654	-0.059498	-0.114096	-0.224296	-0.781119	-0.544277	0.070960	-0.063759	-0.833464
12087	-1.669164	0.615437	9.359314	-0.023453	-0.000466	-0.056652	-0.111629	-0.224049	-0.780496	-0.545233	0.071092	-0.063229	-0.832868
12088	-1.720841	0.323849	9.244329	-0.146044	-0.042589	-0.035045	-0.113193	-0.220824	-0.782282	-0.545625	0.071868	-0.060284	-0.832763
12089	-1.624560	0.358013	9.329717	-0.204087	-0.064494	-0.002080	-0.113333	-0.216135	-0.783822	-0.545483	0.072829	-0.056129	-0.833063
12090	-1.584907	0.142693	9.655908	-0.092300	-0.108119	0.054858	-0.115810	-0.211694	-0.785858	-0.544506	0.071822	-0.053492	-0.833962
12091	-1.305623	0.225802	9.878105	0.030696	-0.115140	0.106256	-0.119063	-0.211120	-0.785832	-0.542942	0.069240	-0.052844	-0.835241
12092	-1.098967	0.363188	9.833955	0.090760	-0.093043	0.130523	-0.124402	-0.212648	-0.783347	-0.540949	0.066410	-0.053534	-0.836719
12093	-0.983350	0.374786	9.640773	0.134210	-0.010673	0.145388	-0.128810	-0.217426	-0.782413	-0.538744	0.064371	-0.055785	-0.838152
12094	-1.060529	0.368644	9.296725	0.142817	0.070667	0.136078	-0.130877	-0.222632	-0.781242	-0.536541	0.063713	-0.059121	-0.839386
12095	-0.968579	0.291523	9.202890	0.102612	0.139153	0.122856	-0.129308	-0.230402	-0.777143	-0.534485	0.064521	-0.062402	-0.840398
12096	-1.166374	0.322843	9.331100	-0.007511	0.150831	0.104735	-0.125124	-0.233428	-0.779492	-0.532524	0.066852	-0.064031	-0.841338
12097	-2.082910	0.439903	9.624224	-0.012012	0.162565	0.109264	-0.121486	-0.231862	-0.780035	-0.530503	0.069296	-0.065619	-0.842294
12098	-3.142987	0.296950	9.240281	0.038111	0.200982	0.150959	-0.117711	-0.232178	-0.780579	-0.527718	0.071928	-0.068608	-0.843583
12099	-2.674839	0.207542	9.555434	0.107308	0.215765	0.166994	-0.113405	-0.234922	-0.781387	-0.524793	0.073997	-0.072897	-0.844868
12100	-1.628486	0.188841	9.809767	0.033169	0.175609	0.168565	-0.108712	-0.238463	-0.780911	-0.521669	0.076224	-0.075552	-0.846371
12101	-1.740222	0.366532	9.777612	0.000900	0.157228	0.146268	-0.105193	-0.238919	-0.782225	-0.519000	0.078434	-0.077369	-0.847644
12102	-1.812949	0.466124	10.099968	0.039963	0.094983	0.104098	-0.102331	-0.241087	-0.780834	-0.517124	0.079319	-0.079202	-0.848539
12103	-1.938032	0.434250	10.700827	-0.107430	-0.022492	-0.001687	-0.101288	-0.239769	-0.782257	-0.517067	0.079814	-0.077063	-0.848724
12104	-3.187575	0.588729	10.170469	-0.222643	-0.117973	-0.066775	-0.104682	-0.235038	-0.783256	-0.518021	0.080064	-0.071966	-0.848566
12105	-3.346343	0.495114	9.620409	-0.183994	-0.088759	-0.101690	-0.106240	-0.230090	-0.787357	-0.519619	0.080436	-0.067739	-0.847902
12106	-2.700360	0.505747	9.540175	-0.149191	-0.020947	-0.084981	-0.104695	-0.224342	-0.788653	-0.520826	0.081595	-0.064862	-0.847275
12107	-1.717094	0.549923	9.223532	-0.061927	0.010442	-0.064244	-0.103928	-0.220456	-0.788915	-0.521839	0.082335	-0.063822	-0.846659
12108	-1.575125	0.597751	9.057507	0.013104	0.004207	-0.045392	-0.104182	-0.221265	-0.789427	-0.522575	0.082178	-0.064017	-0.846205
12109	-1.601540	0.581284	9.181845	0.013247	-0.010447	-0.052753	-0.102098	-0.222629	-0.789187	-0.523541	0.081737	-0.064057	-0.845648
12110	-1.866485	0.550877	9.589396	0.046950	-0.037054	-0.080242	-0.101319	-0.223969	-0.787908	-0.524983	0.080572	-0.064336	-0.844844
12111	-2.043396	0.245537	9.746682	0.037239	-0.028122	-0.141209	-0.101569	-0.227320	-0.787393	-0.527500	0.079688	-0.064460	-0.843350
12112	-2.182893	0.190980	10.054253	-0.036565	0.002696	-0.193319	-0.099480	-0.228027	-0.788567	-0.530659	0.080218	-0.063568	-0.841383
12113	-2.215319	-0.088104	10.066838	-0.108757	0.042728	-0.229728	-0.095706	-0.227674	-0.789369	-0.534327	0.082197	-0.061834	-0.838996
12114	-1.944751	-0.225995	9.685783	-0.115553	0.075614	-0.258401	-0.088559	-0.225474	-0.789811	-0.538355	0.084867	-0.060282	-0.836264
12115	-1.920403	-0.294762	9.260195	-0.153767	0.097425	-0.303841	-0.081406	-0.221021	-0.793338	-0.543087	0.088338	-0.058229	-0.832984
12116	-1.646211	-0.161732	9.310225	-0.108187	0.106627	-0.313772	-0.074137	-0.216539	-0.793908	-0.547948	0.091502	-0.057029	-0.829535
12117	-1.342006	-0.246635	9.631111	-0.117817	0.076312	-0.378365	-0.066075	-0.213558	-0.795900	-0.553951	0.094283	-0.055167	-0.825352
12118	-1.457549	-0.275172	9.795253	-0.129280	0.058723	-0.450386	-0.057497	-0.211910	-0.796225	-0.561049	0.097024	-0.052834	-0.820377
12119	-1.940697	-0.075372	9.409500	-0.170691	0.058401	-0.543832	-0.048921	-0.206256	-0.798991	-0.569591	0.100238	-0.049562	-0.814286
12120	-1.839629	-0.041831	9.310102	-0.059806	0.072997	-0.610660	-0.039046	-0.203014	-0.799711	-0.579297	0.102551	-0.048189	-0.807202
12121	-1.759416	0.323673	9.215163	-0.031737	0.087596	-0.641933	-0.026292	-0.203708	-0.801099	-0.589509	0.104687	-0.047316	-0.799551
12122	-1.972441	0.521300	9.443974	0.090850	0.111415	-0.654290	-0.015377	-0.202212	-0.800542	-0.600013	0.105853	-0.048704	-0.791459
12123	-2.510353	0.103216	9.905949	0.132998	0.116878	-0.633787	-0.002491	-0.206645	-0.799490	-0.610201	0.106441	-0.050852	-0.783415
12124	-2.920383	-0.343816	10.270299	0.058761	0.082030	-0.611958	0.008704	-0.211593	-0.798038	-0.619805	0.107468	-0.051460	-0.775657
12125	-3.414199	-0.427121	10.115705	0.078787	0.096617	-0.610047	0.021716	-0.215353	-0.796728	-0.629324	0.108380	-0.052596	-0.767749
12126	-3.349991	-0.750544	9.778005	0.111612	0.133440	-0.545353	0.033430	-0.217576	-0.794873	-0.637780	0.109436	-0.054792	-0.760433
12127	-2.997564	-0.874458	9.215488	0.103799	0.082543	-0.465919	0.043048	-0.219810	-0.792636	-0.645001	0.109705	-0.056461	-0.754156
12128	-2.597249	-0.904794	9.257204	0.172944	-0.017576	-0.354650	0.049292	-0.223087	-0.790887	-0.650746	0.107453	-0.058047	-0.749409
12129	-2.308499	-0.785676	9.451191	0.256152	-0.081186	-0.258146	0.051385	-0.230068	-0.788078	-0.655271	0.103052	-0.060321	-0.745897
12130	-2.178800	-0.671199	9.787647	0.209355	-0.057362	-0.212280	0.052180	-0.239443	-0.784232	-0.658934	0.099554	-0.062235	-0.742981
12131	-2.092905	-0.483363	9.793483	0.160447	0.003987	-0.151717	0.055044	-0.244815	-0.780914	-0.661528	0.097534	-0.064395	-0.740757
12132	-2.238873	-0.210050	9.603930	0.110827	0.019556	-0.116940	0.057650	-0.247789	-0.779779	-0.663458	0.096355	-0.066048	-0.739038
12133	-2.586560	-0.095511	9.532684	0.072095	0.017665	-0.107922	0.059732	-0.251282	-0.777483	-0.665196	0.095653	-0.067178	-0.737463
12134	-2.528376	-0.178276	9.215228	-0.029482	-0.013485	-0.106533	0.062972	-0.249965	-0.776479	-0.666742	0.095836	-0.066340	-0.736118
12135	-2.547852	-0.129509	9.417355	-0.036487	-0.046388	-0.097294	0.063886	-0.249448	-0.777515	-0.668191	0.095633	-0.065054	-0.734944
12136	-2.267442	-0.281963	9.696267	-0.123838	-0.083913	-0.088434	0.063372	-0.247055	-0.780596	-0.669371	0.096016	-0.061923	-0.734091
12137	-2.169184	-0.169478	9.468333	0.019571	-0.095599	-0.085843	0.062834	-0.244080	-0.779304	-0.670811	0.094316	-0.060822	-0.733087
12138	-2.025628	-0.445448	9.585817	0.047950	-0.075501	-0.104171	0.062836	-0.245284	-0.778790	-0.672531	0.092539	-0.060295	-0.731781
12139	-2.342115	-0.741331	11.182106	0.339128	-0.080794	-0.087938	0.061806	-0.251826	-0.775828	-0.674555	0.086756	-0.064044	-0.730307
12140	-2.161100	-0.397071	8.334682	0.414461	-0.025533	-0.047011	0.063905	-0.265356	-0.769551	-0.675988	0.080696	-0.069649	-0.729162
12141	-2.490828	0.069805	9.982348	0.308986	0.045648	0.019661	0.062760	-0.279395	-0.764148	-0.676150	0.077032	-0.074853	-0.728892
12142	-2.707137	-0.122835	8.647870	0.097879	0.045641	0.082288	0.063154	-0.286875	-0.759397	-0.675040	0.076098	-0.077003	-0.729795
12143	-2.294486	-0.681483	9.661608	0.057966	0.049328	0.120873	0.065111	-0.288242	-0.759542	-0.673314	0.075767	-0.078753	-0.731236
12144	-3.107492	-0.043455	9.581359	-0.070911	0.054722	0.181062	0.064064	-0.287951	-0.758505	-0.670479	0.077085	-0.078706	-0.733704
12145	-2.097746	-0.488980	9.560532	-0.055894	0.049683	0.293800	0.060930	-0.282155	-0.760020	-0.666020	0.078052	-0.079064	-0.737614
12146	-2.091567	-0.257270	9.779864	-0.054456	0.073497	0.317752	0.057942	-0.283328	-0.759739	-0.661120	0.079206	-0.079715	-0.741817
12147	-2.278268	-0.026540	9.824562	-0.049344	0.078045	0.317752	0.055733	-0.284106	-0.759465	-0.656220	0.080460	-0.080562	-0.745930
12148	-1.920455	-0.236741	10.055381	-0.113592	0.029512	0.295373	0.052081	-0.279509	-0.760591	-0.651579	0.081762	-0.079711	-0.749937
12149	-2.227897	0.010741	9.441509	-0.240451	0.016466	0.249512	0.048956	-0.274263	-0.763393	-0.647436	0.084687	-0.076751	-0.753502
12150	-2.144031	0.095731	8.920221	-0.281659	0.003640	0.234562	0.045694	-0.264871	-0.768248	-0.643404	0.087875	-0.072932	-0.756961
12151	-1.842318	0.011923	8.859455	-0.148403	-0.051023	0.227032	0.041915	-0.258811	-0.771044	-0.639805	0.088612	-0.070450	-0.760154
12152	-2.423108	-0.020182	8.954396	-0.121887	-0.095011	0.205063	0.036570	-0.252855	-0.772542	-0.636573	0.088287	-0.067726	-0.763147
12153	-3.397763	0.144146	9.034016	-0.006642	-0.116927	0.220400	0.030330	-0.251187	-0.773906	-0.633375	0.086257	-0.066598	-0.766134
12154	-2.849954	0.533018	9.169396	0.070795	-0.116672	0.257708	0.023320	-0.253531	-0.774365	-0.629692	0.083076	-0.066634	-0.769510
12155	-1.875667	0.474422	9.758535	0.225263	-0.099972	0.251116	0.015009	-0.260127	-0.771473	-0.626343	0.078325	-0.069368	-0.772495
12156	-2.159943	0.445717	9.971506	0.195248	-0.112998	0.195598	0.008908	-0.268613	-0.767057	-0.623775	0.073708	-0.071263	-0.774850
12157	-2.127177	0.652602	9.950710	0.118736	-0.126941	0.132467	0.003715	-0.271638	-0.766374	-0.622095	0.070015	-0.071841	-0.776489
12158	-2.106621	0.383142	9.932721	0.224434	-0.148885	0.083214	-0.001467	-0.279619	-0.764279	-0.621334	0.064637	-0.073581	-0.777401
12159	-2.189257	0.522217	9.847490	0.174464	-0.124287	0.075531	-0.007183	-0.285565	-0.760637	-0.620585	0.060369	-0.074983	-0.778208
12160	-2.366725	0.329508	9.876736	0.212303	-0.049386	0.055305	-0.012505	-0.291791	-0.757768	-0.620061	0.056728	-0.077732	-0.778630
12161	-2.308027	0.151628	9.884390	0.201708	-0.006400	0.069962	-0.013664	-0.298735	-0.754934	-0.619229	0.053989	-0.081016	-0.779152
12162	-1.458851	0.016097	9.856811	0.201374	0.016694	0.117955	-0.014179	-0.304073	-0.751846	-0.617594	0.051410	-0.084481	-0.780255
12163	-0.942989	0.014356	9.751186	0.253320	-0.006766	0.181955	-0.017421	-0.312588	-0.747195	-0.615047	0.047813	-0.088611	-0.782035
12164	-1.027962	0.638681	9.461514	0.184358	-0.050619	0.210253	-0.021319	-0.320285	-0.742025	-0.612025	0.044228	-0.091066	-0.784332
12165	-1.631299	1.780943	8.977443	-0.040590	-0.032632	0.205321	-0.025873	-0.319426	-0.741860	-0.608855	0.043745	-0.090282	-0.786913
12166	-1.532542	1.306283	9.408560	0.056908	0.007448	0.120869	-0.028083	-0.318337	-0.742870	-0.606979	0.042801	-0.091368	-0.788287
12167	-1.292200	-0.064026	9.545204	-0.026979	0.021705	0.011595	-0.030436	-0.317485	-0.740922	-0.606769	0.043342	-0.091258	-0.788432
12168	-2.279001	0.148304	10.302264	-0.294016	0.059392	-0.072011	-0.028361	-0.311097	-0.744665	-0.607509	0.047828	-0.087272	-0.788054
12169	-2.375393	0.138239	10.229215	-0.285444	0.097803	-0.061878	-0.024212	-0.300453	-0.750350	-0.608067	0.052880	-0.083928	-0.787664
12170	-1.739223	0.166629	9.719488	-0.187998	0.101814	-0.015216	-0.019422	-0.292463	-0.752056	-0.607939	0.056642	-0.082182	-0.787685
12171	-1.412754	0.447974	9.493652	-0.181890	0.091105	0.056818	-0.016958	-0.286077	-0.755544	-0.606723	0.060120	-0.080485	-0.788540
12172	-1.520028	0.687026	9.111959	-0.105584	0.118726	0.097758	-0.016327	-0.279112	-0.756961	-0.604844	0.062965	-0.080370	-0.789772
12173	-1.953187	0.540463	9.417898	-0.138395	0.091114	0.069935	-0.013734	-0.273793	-0.759550	-0.603455	0.065877	-0.079371	-0.790697
12174	-2.233638	0.723560	9.657877	-0.281054	0.024878	-0.017460	-0.011803	-0.264974	-0.762133	-0.603301	0.069538	-0.075196	-0.790910
12175	-2.373809	0.795181	9.578363	-0.287508	-0.019161	-0.076498	-0.011942	-0.256420	-0.766757	-0.604164	0.072735	-0.070340	-0.790410
12176	-2.013016	0.955089	9.689708	-0.307156	-0.028256	-0.054388	-0.011861	-0.244675	-0.769725	-0.604597	0.075923	-0.065055	-0.790232
12177	-1.501012	0.748754	9.554776	-0.206925	-0.020612	0.001513	-0.012667	-0.232078	-0.774085	-0.604312	0.077980	-0.061587	-0.790527
12178	-1.351106	0.652692	9.516423	-0.022907	-0.018371	0.076283	-0.014491	-0.229383	-0.775355	-0.603064	0.077721	-0.061112	-0.791542
12179	-1.645217	0.651786	9.422455	0.060676	-0.021872	0.115464	-0.015784	-0.231919	-0.775089	-0.601385	0.076344	-0.062043	-0.792880
12180	-2.205328	0.844278	9.758368	0.177897	-0.049251	0.121602	-0.019301	-0.234935	-0.771590	-0.599773	0.073119	-0.064450	-0.794212
12181	-2.181253	0.859468	9.965231	0.265596	0.001058	0.105354	-0.020447	-0.242973	-0.770427	-0.598502	0.069649	-0.068933	-0.795106
12182	-2.165879	0.678857	9.912313	0.258753	0.062331	0.107963	-0.022236	-0.252129	-0.765516	-0.597057	0.067240	-0.073938	-0.795949
12183	-1.870544	0.409361	9.724067	0.230749	0.055986	0.119855	-0.021060	-0.259353	-0.761157	-0.595393	0.065031	-0.078548	-0.796937
12184	-1.602116	0.218948	9.462271	0.136034	0.047773	0.143406	-0.021568	-0.265239	-0.759227	-0.593218	0.063794	-0.081468	-0.798365
12185	-1.451167	0.416785	9.540862	0.135680	0.062485	0.171064	-0.022597	-0.272850	-0.755751	-0.590580	0.062719	-0.084668	-0.800071
12186	-1.553095	0.571414	9.794109	0.118207	0.040498	0.170072	-0.024667	-0.279250	-0.753166	-0.587939	0.061530	-0.087248	-0.801829
12187	-2.455046	0.651447	9.803617	0.019795	0.096737	0.096539	-0.023893	-0.279113	-0.752015	-0.586274	0.062498	-0.088891	-0.802792
12188	-2.974677	0.424069	9.742773	-0.045458	0.091017	0.061139	-0.021942	-0.278869	-0.752287	-0.585081	0.064232	-0.089303	-0.803480
12189	-2.046430	0.387090	9.645305	-0.193842	0.037009	0.034669	-0.020000	-0.273940	-0.754358	-0.584235	0.066883	-0.086742	-0.804159
12190	-1.838005	0.651290	9.398924	-0.195398	0.021422	-0.005001	-0.020008	-0.266856	-0.757954	-0.584020	0.069367	-0.083841	-0.804412
12191	-2.331140	0.933647	9.242264	-0.087092	0.008683	-0.007233	-0.019496	-0.264313	-0.758343	-0.584029	0.070386	-0.082619	-0.804444
12192	-2.335011	0.734054	9.268231	0.021157	-0.025816	0.039523	-0.020794	-0.262835	-0.759746	-0.583474	0.069505	-0.082712	-0.804913
12193	-2.396657	0.525378	9.485557	0.049313	-0.049556	0.047090	-0.024301	-0.264671	-0.759205	-0.582893	0.067919	-0.083101	-0.805430
12194	-2.257928	0.761971	9.648587	0.047659	-0.055067	0.032316	-0.025203	-0.267611	-0.758685	-0.582541	0.066270	-0.083270	-0.805804
12195	-2.117445	0.621526	9.993693	0.025139	-0.024123	0.008208	-0.027570	-0.268161	-0.757521	-0.582509	0.065442	-0.083520	-0.805869
12196	-2.213263	0.499128	10.135100	0.016330	0.034356	0.017302	-0.027834	-0.270019	-0.755463	-0.582209	0.065624	-0.084206	-0.806000
12197	-2.220119	0.406625	9.821701	-0.017330	0.069144	0.046618	-0.026523	-0.269386	-0.757916	-0.581344	0.066738	-0.084902	-0.806459
12198	-2.059131	0.507150	9.577383	0.031203	0.036442	0.087526	-0.027576	-0.269351	-0.755593	-0.579927	0.066662	-0.085945	-0.807375
12199	-1.963535	0.675152	9.405410	0.048374	-0.000006	0.111663	-0.029522	-0.271872	-0.754550	-0.578215	0.065783	-0.086979	-0.808563
12200	-1.788537	0.879804	9.352306	0.146251	-0.008991	0.117707	-0.030678	-0.277089	-0.753514	-0.576533	0.063588	-0.089395	-0.809676
12201	-1.622652	0.988376	9.357656	0.041050	-0.008965	0.148513	-0.034036	-0.278197	-0.752319	-0.574221	0.062554	-0.090244	-0.811303
12202	-1.465817	0.444689	9.267485	0.062342	0.022144	0.144915	-0.035731	-0.279768	-0.750121	-0.571914	0.061784	-0.091692	-0.812828
12203	-1.743280	1.022964	9.693055	0.012733	0.062329	0.179627	-0.037804	-0.282426	-0.749591	-0.568921	0.062150	-0.092909	-0.814760
12204	-1.913039	1.223569	9.360644	0.164290	0.077243	0.228350	-0.039357	-0.285491	-0.748809	-0.565257	0.060963	-0.096748	-0.816950
12205	-2.188261	1.309573	9.344880	0.041415	0.073480	0.253560	-0.039491	-0.287482	-0.746494	-0.561042	0.061025	-0.098661	-0.819618
12206	-2.129001	1.021749	9.562223	0.059051	0.051591	0.268463	-0.042475	-0.287996	-0.747499	-0.556617	0.060526	-0.100537	-0.822439
12207	-1.984461	1.046411	9.655128	0.028931	0.023353	0.312656	-0.047163	-0.289530	-0.744891	-0.551480	0.059775	-0.101747	-0.825800
12208	-2.493146	0.555416	9.883525	0.109767	-0.014118	0.316817	-0.052093	-0.292295	-0.744853	-0.546407	0.057535	-0.103786	-0.829071
12209	-2.628876	0.716825	10.028539	0.067269	-0.015908	0.360888	-0.056514	-0.294780	-0.743019	-0.540550	0.055634	-0.105231	-0.832849
12210	-2.260331	0.767353	9.816661	0.129975	-0.044940	0.390798	-0.065607	-0.298429	-0.741920	-0.534272	0.052506	-0.107349	-0.836823
12211	-1.904394	0.941029	9.745608	0.017194	-0.056023	0.369946	-0.073403	-0.299685	-0.741858	-0.528239	0.050445	-0.107498	-0.840751
12212	-1.558641	1.227643	9.642442	-0.016772	-0.043292	0.334685	-0.079516	-0.298681	-0.742323	-0.522683	0.049024	-0.107103	-0.844351
12213	-1.137126	1.292795	9.455266	0.209356	-0.011996	0.295190	-0.085246	-0.302065	-0.737779	-0.517951	0.045823	-0.110845	-0.846959
12214	-0.833258	1.247338	9.342372	0.078713	0.016901	0.207788	-0.089437	-0.305824	-0.736341	-0.514454	0.044685	-0.112554	-0.848924
12215	-0.842769	1.218343	9.310673	-0.061949	0.009145	0.092650	-0.091781	-0.304326	-0.736964	-0.512842	0.045042	-0.111671	-0.849997
12216	-1.044682	1.100451	9.424749	-0.244126	-0.015252	-0.063285	-0.090878	-0.297785	-0.740312	-0.513711	0.047280	-0.107318	-0.849911
12217	-1.541169	1.085604	9.592729	-0.312991	0.008045	-0.183666	-0.089334	-0.290033	-0.742765	-0.516548	0.050775	-0.101857	-0.848661
12218	-1.735358	1.379626	9.859072	-0.415152	0.020593	-0.220221	-0.083881	-0.279405	-0.748848	-0.519795	0.055711	-0.094807	-0.847184
12219	-1.555832	1.134216	9.746893	-0.243028	0.062950	-0.181556	-0.079993	-0.268218	-0.754532	-0.522512	0.059382	-0.091090	-0.845670
12220	-1.213552	1.144876	9.851048	-0.024204	0.110987	-0.090067	-0.075714	-0.260506	-0.757906	-0.523793	0.061527	-0.091743	-0.844653
12221	-1.160332	1.096095	9.625234	-0.079242	0.193363	-0.027709	-0.068951	-0.259782	-0.758603	-0.523846	0.065367	-0.092323	-0.844268
12222	-1.531081	0.999688	9.788443	-0.125697	0.171352	-0.011310	-0.064659	-0.257428	-0.760308	-0.523569	0.069445	-0.091991	-0.844151
12223	-1.970652	1.166403	9.551450	-0.110568	0.125745	0.034960	-0.059724	-0.253737	-0.761889	-0.522634	0.072340	-0.091418	-0.844549
12224	-1.970913	1.219117	9.489779	-0.082973	0.069230	0.079484	-0.058693	-0.249461	-0.763181	-0.521064	0.074078	-0.090866	-0.845428
12225	-2.304049	1.311762	9.339151	-0.032798	0.049264	0.127744	-0.056221	-0.247489	-0.764743	-0.518803	0.074699	-0.090976	-0.846751
12226	-2.253655	1.377001	9.402822	0.030064	0.041238	0.163102	-0.059313	-0.247672	-0.764319	-0.516030	0.074636	-0.092167	-0.848320
12227	-2.226093	1.155704	9.395175	0.010810	0.051299	0.174076	-0.061136	-0.248981	-0.762891	-0.513030	0.074755	-0.093136	-0.850022
12228	-2.014048	1.206860	10.161162	-0.088490	0.047458	0.153272	-0.060869	-0.248063	-0.764821	-0.510227	0.076031	-0.092360	-0.851679
12229	-2.378075	0.716551	10.506132	0.082327	0.018155	0.091431	-0.062430	-0.249646	-0.763652	-0.508795	0.075009	-0.094083	-0.852437
12230	-2.192432	0.170665	9.756121	-0.034863	0.001414	-0.001383	-0.063468	-0.249906	-0.763901	-0.508790	0.075238	-0.093514	-0.852483
12231	-1.922214	0.099570	9.210380	-0.376709	0.044835	-0.062227	-0.062563	-0.244170	-0.766992	-0.509228	0.079642	-0.087408	-0.852469
12232	-1.840823	0.217390	9.145584	-0.402956	0.072210	-0.075324	-0.060895	-0.233076	-0.770857	-0.509751	0.084953	-0.081164	-0.852261
12233	-2.064845	0.188593	9.296707	-0.375064	0.057620	-0.056711	-0.057931	-0.220523	-0.774989	-0.510020	0.089544	-0.075191	-0.852178
12234	-2.288359	0.061946	9.676891	-0.504596	0.051979	-0.038908	-0.054703	-0.205845	-0.781437	-0.509697	0.095477	-0.067061	-0.852406
12235	-2.605427	-0.171518	9.829078	-0.383332	0.024558	-0.067787	-0.054350	-0.185240	-0.789402	-0.510123	0.099607	-0.060570	-0.852164
12236	-2.297412	-0.065844	9.598206	0.001915	0.017677	-0.087965	-0.052278	-0.180713	-0.791217	-0.511610	0.099843	-0.060618	-0.851242
12237	-1.814859	-0.156306	9.596640	0.187759	0.021559	-0.105464	-0.052138	-0.186067	-0.789035	-0.513800	0.098127	-0.063738	-0.849893
12238	-1.754369	-0.209589	9.457240	0.019634	0.036025	-0.102640	-0.049016	-0.188773	-0.787518	-0.515555	0.098515	-0.064251	-0.848746
12239	-1.940007	-0.194642	9.714949	0.014334	0.039657	-0.091609	-0.047447	-0.189341	-0.788816	-0.517141	0.098856	-0.064607	-0.847713
12240	-2.268660	-0.027161	9.637421	0.078687	0.043410	-0.065468	-0.044317	-0.195528	-0.786015	-0.518373	0.098709	-0.066271	-0.846850
12241	-2.577678	0.068349	9.607073	0.050240	0.037943	-0.030550	-0.042629	-0.196609	-0.784744	-0.518993	0.098584	-0.067348	-0.846399
12242	-2.663464	-0.138397	9.699385	0.095602	0.026169	0.001082	-0.042108	-0.197151	-0.784619	-0.519144	0.097880	-0.069250	-0.846235
12243	-2.380860	-0.255613	9.729182	0.120000	0.007103	0.026170	-0.041066	-0.200366	-0.782572	-0.518979	0.096451	-0.071294	-0.846330
12244	-2.323775	-0.094439	9.693570	0.139085	0.001675	0.034576	-0.043395	-0.205965	-0.780756	-0.518675	0.094833	-0.073742	-0.846490
12245	-2.099997	-0.021797	9.691998	0.165291	-0.011126	0.021853	-0.044062	-0.211883	-0.778327	-0.518688	0.092635	-0.076339	-0.846495
12246	-2.124538	0.059032	9.424070	0.089926	-0.027652	0.017804	-0.044702	-0.216432	-0.777038	-0.518616	0.091053	-0.077618	-0.846594
12247	-2.236923	0.376473	9.456277	0.077542	-0.036828	0.014044	-0.046790	-0.216660	-0.775350	-0.518633	0.089343	-0.078444	-0.846690
12248	-2.218214	0.496680	9.422133	0.196391	-0.047625	0.027578	-0.048343	-0.221726	-0.773025	-0.518604	0.086303	-0.081334	-0.846751
12249	-1.851408	0.415721	9.453224	0.219068	-0.047503	0.046169	-0.051721	-0.227564	-0.769400	-0.518327	0.082884	-0.084499	-0.846952
12250	-1.359339	0.370036	9.877227	0.264584	-0.058314	0.072273	-0.054320	-0.233941	-0.765009	-0.517652	0.078877	-0.088506	-0.847338
12251	-1.782413	0.111313	9.740034	0.266321	-0.041908	0.075946	-0.058723	-0.243533	-0.761635	-0.516909	0.074983	-0.092528	-0.847715
12252	-2.453667	0.338100	9.616936	0.058565	0.019921	0.072917	-0.058582	-0.249025	-0.759709	-0.515750	0.074428	-0.093848	-0.848325
12253	-2.635535	0.563815	9.599202	0.032696	0.052847	0.102249	-0.059501	-0.247663	-0.758930	-0.514023	0.074537	-0.094931	-0.849243
12254	-2.156876	0.822691	10.452202	0.062505	0.065729	0.118989	-0.058853	-0.248999	-0.757392	-0.511992	0.074633	-0.096858	-0.850243
12255	-2.232114	0.418178	10.393021	0.048678	0.021851	0.126387	-0.061717	-0.248429	-0.757369	-0.509933	0.074004	-0.097913	-0.851414
12256	-2.586566	0.910075	9.522904	0.023055	0.021739	0.085623	-0.062756	-0.249354	-0.756976	-0.508492	0.073819	-0.098667	-0.852204
12257	-2.560765	1.552145	8.739933	-0.007455	0.021661	0.025419	-0.063252	-0.249420	-0.755288	-0.508061	0.073980	-0.098664	-0.852447
12258	-2.339307	1.614734	8.622864	-0.013966	-0.000373	-0.027178	-0.062482	-0.247142	-0.755036	-0.508526	0.074018	-0.098395	-0.852198
12259	-2.423854	1.169304	9.266306	0.042927	-0.028802	-0.063751	-0.062747	-0.246863	-0.754262	-0.509783	0.072992	-0.098656	-0.851505
12260	-2.629404	0.819535	9.813949	0.043482	-0.071864	-0.076600	-0.063786	-0.247253	-0.754126	-0.511305	0.071325	-0.098564	-0.850744
12261	-2.217278	0.839680	9.837279	-0.037663	-0.095704	-0.095417	-0.064829	-0.246570	-0.754246	-0.513111	0.070060	-0.096730	-0.849971
12262	-2.008085	0.945401	9.677494	-0.090764	-0.114091	-0.132568	-0.066524	-0.244941	-0.754360	-0.515473	0.069156	-0.093842	-0.848940
12263	-1.960164	0.995043	9.393003	-0.167537	-0.114245	-0.171715	-0.067578	-0.240901	-0.754607	-0.518413	0.069049	-0.089506	-0.847625
12264	-1.917013	1.043009	9.324471	-0.127204	-0.092292	-0.186311	-0.067585	-0.235287	-0.757433	-0.521571	0.068984	-0.086146	-0.846040
12265	-1.921528	0.972787	9.193829	-0.046625	-0.070285	-0.195161	-0.068897	-0.232849	-0.756907	-0.524970	0.068394	-0.084296	-0.844170
12266	-1.742903	0.935755	9.516614	-0.111211	-0.046606	-0.201058	-0.068894	-0.230454	-0.759220	-0.528296	0.068961	-0.081663	-0.842306
12267	-1.862971	0.849888	9.802324	-0.145954	-0.048544	-0.214155	-0.066569	-0.225782	-0.759623	-0.531818	0.069797	-0.078342	-0.840334
12268	-1.867095	0.705809	9.881875	-0.119582	-0.052180	-0.214010	-0.063984	-0.220848	-0.760412	-0.535342	0.070373	-0.075487	-0.838307
12269	-1.893663	0.715272	9.850555	-0.187757	-0.044977	-0.227288	-0.063212	-0.214971	-0.762987	-0.538989	0.071727	-0.071489	-0.836203
12270	-1.698106	0.642664	9.608933	-0.138649	-0.037600	-0.239957	-0.060885	-0.207771	-0.765831	-0.542866	0.072781	-0.068427	-0.833857
12271	-1.197188	0.768097	10.119428	-0.042154	-0.008229	-0.246890	-0.058936	-0.206723	-0.766361	-0.546968	0.073162	-0.067222	-0.831237
12272	-1.505879	0.273245	9.807171	0.120999	-0.042856	-0.264452	-0.056870	-0.206050	-0.763934	-0.551612	0.071326	-0.068384	-0.828228
12273	-2.450342	0.628285	8.655999	0.178145	0.040270	-0.286481	-0.054518	-0.213034	-0.761127	-0.556582	0.070151	-0.071334	-0.824746
12274	-2.109827	1.040657	9.452254	0.065662	0.088709	-0.237305	-0.047498	-0.215910	-0.758741	-0.560476	0.071066	-0.073075	-0.821873
12275	-1.831264	0.262997	9.813592	0.013722	0.092315	-0.235684	-0.042818	-0.217429	-0.757622	-0.564265	0.072508	-0.073982	-0.819069
12276	-1.393416	0.484313	10.953841	-0.182388	0.018098	-0.205151	-0.038160	-0.215527	-0.759728	-0.567353	0.075011	-0.070903	-0.816980
12277	-3.192272	-0.463138	10.006857	-0.290728	-0.077306	-0.216639	-0.035978	-0.206556	-0.760513	-0.570591	0.077107	-0.064920	-0.815025
12278	-3.585264	0.021389	9.114676	-0.151198	-0.094530	-0.227009	-0.036766	-0.199330	-0.764362	-0.574192	0.077430	-0.061027	-0.812763
12279	-2.526314	0.378910	8.930347	-0.123224	-0.065118	-0.241653	-0.036512	-0.194519	-0.766805	-0.578033	0.077907	-0.057937	-0.810217
12280	-1.705106	0.038646	8.846828	-0.157957	-0.012051	-0.251091	-0.033151	-0.187848	-0.767729	-0.581867	0.079673	-0.054845	-0.807512
12281	-1.504064	-0.152462	9.124458	-0.191318	0.050132	-0.225501	-0.029787	-0.181715	-0.768782	-0.585173	0.082774	-0.052001	-0.804995
12282	-1.905732	-0.331376	9.106078	-0.061068	0.090553	-0.189881	-0.026134	-0.178500	-0.768923	-0.588021	0.084990	-0.051758	-0.802701
12283	-2.323055	-0.253813	9.518521	0.082846	0.083460	-0.130101	-0.020926	-0.180174	-0.769223	-0.590194	0.085328	-0.053874	-0.800929
12284	-2.483994	-0.371744	9.596975	0.140745	0.089187	-0.046757	-0.018322	-0.183409	-0.767445	-0.591061	0.084993	-0.057094	-0.800102
12285	-2.324333	-0.489241	9.616020	0.159008	0.069182	-0.022627	-0.015852	-0.185837	-0.765665	-0.591644	0.084117	-0.060447	-0.799517
12286	-1.913040	-0.811464	9.418516	0.269422	0.062071	-0.018331	-0.014151	-0.193744	-0.761825	-0.592242	0.081794	-0.065447	-0.798922
12287	-1.671609	-0.893078	9.330814	0.313654	0.040122	-0.058666	-0.012315	-0.202730	-0.758244	-0.593669	0.078678	-0.070812	-0.797717
12288	-1.657568	-0.806694	9.257748	0.324636	0.032691	-0.113976	-0.010355	-0.212906	-0.752607	-0.595866	0.075359	-0.076187	-0.795902
12289	-1.735969	-0.531916	9.457693	0.268886	0.065406	-0.154935	-0.006960	-0.222041	-0.748781	-0.598675	0.073317	-0.080929	-0.793513
12290	-1.697196	-0.564690	9.700024	0.267404	0.084538	-0.173429	-0.003052	-0.230900	-0.743673	-0.601657	0.071586	-0.085922	-0.790887
12291	-1.621097	-0.340457	9.802290	0.253257	0.092769	-0.167986	0.001387	-0.239254	-0.741140	-0.604563	0.070176	-0.090655	-0.788264
12292	-1.551798	-0.194572	10.213032	0.183294	0.092679	-0.166503	0.007760	-0.244529	-0.737593	-0.607289	0.069569	-0.094425	-0.785776
12293	-1.981592	-0.558975	10.129501	0.308003	0.045168	-0.189791	0.010761	-0.252585	-0.733763	-0.610666	0.066773	-0.099332	-0.782791
12294	-2.237389	-0.007391	9.772407	0.053912	0.033868	-0.211397	0.015048	-0.257160	-0.729685	-0.614004	0.066910	-0.100301	-0.780040
12295	-2.540718	0.404927	9.520927	-0.288065	0.077393	-0.192921	0.019071	-0.251855	-0.732029	-0.616528	0.071939	-0.096274	-0.778106
12296	-2.762022	0.324291	9.988188	-0.223385	0.086606	-0.164931	0.022955	-0.242532	-0.735785	-0.618625	0.076204	-0.093619	-0.776358
12297	-3.161660	0.223276	10.227871	-0.372018	0.090002	-0.173086	0.028779	-0.232008	-0.738269	-0.620624	0.082461	-0.088489	-0.774723
12298	-2.925957	0.302726	9.405486	-0.331730	0.102843	-0.209803	0.033817	-0.216264	-0.743445	-0.623155	0.088387	-0.084269	-0.772505
12299	-2.754670	0.763267	8.909483	-0.043163	0.105933	-0.223122	0.039134	-0.210695	-0.744899	-0.626401	0.090890	-0.084375	-0.769572
12300	-2.729839	0.596182	8.576132	0.001008	0.077572	-0.263449	0.046420	-0.210653	-0.745986	-0.630343	0.092361	-0.084872	-0.766116
12301	-3.046343	0.258045	9.072496	0.057606	0.028147	-0.281545	0.051993	-0.207745	-0.744486	-0.634761	0.092517	-0.085486	-0.762373
12302	-3.558575	0.517693	9.320987	0.027724	0.020719	-0.279875	0.054463	-0.209638	-0.742964	-0.639054	0.092805	-0.085640	-0.758724
12303	-3.236042	0.627067	9.459947	0.043366	0.032688	-0.266888	0.059650	-0.207002	-0.742232	-0.643165	0.093210	-0.086187	-0.755131
12304	-2.633431	0.635371	9.427282	0.103888	0.053840	-0.276743	0.064592	-0.209994	-0.740344	-0.647448	0.093010	-0.087916	-0.751286
12305	-2.676161	0.495763	9.429727	0.045438	0.037291	-0.287160	0.068496	-0.209778	-0.741275	-0.651812	0.093481	-0.088539	-0.747371
12306	-2.810016	0.260165	9.554789	0.087806	0.013500	-0.303516	0.072652	-0.210882	-0.739509	-0.656482	0.092923	-0.089440	-0.743235
12307	-2.790478	0.207342	9.573433	0.072249	-0.012139	-0.316472	0.076539	-0.209164	-0.737996	-0.661367	0.092357	-0.089773	-0.738921
12308	-2.862933	0.230810	9.443470	-0.048219	-0.021510	-0.355832	0.080959	-0.208946	-0.738160	-0.666572	0.093162	-0.088097	-0.734331
12309	-2.626862	0.267424	9.460588	-0.128471	0.000295	-0.385797	0.085233	-0.203893	-0.738577	-0.672011	0.095556	-0.085515	-0.729354
12310	-2.626811	0.250033	9.299526	-0.060289	0.082619	-0.392037	0.090030	-0.198051	-0.740156	-0.677452	0.098089	-0.084971	-0.724029
12311	-2.567794	0.010030	9.431127	-0.068843	0.110011	-0.396725	0.097298	-0.194906	-0.739955	-0.682883	0.101278	-0.084712	-0.718496
12312	-2.565384	0.020504	9.678526	-0.140347	0.093422	-0.413677	0.106251	-0.188435	-0.741052	-0.688368	0.105084	-0.083105	-0.712882
12313	-2.580808	-0.295446	9.453125	-0.090514	0.049444	-0.481633	0.112732	-0.181400	-0.742386	-0.694960	0.107812	-0.081501	-0.706232
12314	-2.528749	-0.111948	8.913719	-0.106110	0.089558	-0.533457	0.119865	-0.175843	-0.742954	-0.702078	0.111266	-0.080062	-0.698783
12315	-2.548546	-0.006329	8.857409	0.007994	0.160846	-0.582830	0.131536	-0.169246	-0.741887	-0.709961	0.114296	-0.081157	-0.690149
12316	-2.661530	-0.563116	9.314201	0.091693	0.212708	-0.686756	0.144643	-0.165874	-0.739290	-0.719229	0.116885	-0.083830	-0.679721
12317	-2.890032	-1.168909	9.577207	0.007674	0.224081	-0.826539	0.158786	-0.161842	-0.736700	-0.730031	0.121170	-0.085221	-0.667165
12318	-3.023929	-1.363370	10.475738	-0.121924	0.191544	-0.952665	0.175636	-0.149390	-0.735543	-0.742009	0.126955	-0.084032	-0.652873
12319	-3.092562	-1.143848	9.988517	-0.177309	0.146500	-1.043327	0.189879	-0.134495	-0.734750	-0.754796	0.133216	-0.081200	-0.637137
12320	-3.171819	-0.731917	9.484816	-0.254745	0.162804	-1.065870	0.206748	-0.117513	-0.735398	-0.767288	0.140682	-0.077514	-0.620862
12321	-3.126370	-0.141937	9.627930	-0.088129	0.172432	-0.946940	0.219688	-0.098856	-0.736393	-0.778412	0.145587	-0.076381	-0.605843
12322	-3.429014	-0.376111	9.564215	0.183838	0.187615	-0.825609	0.232907	-0.090911	-0.733279	-0.788589	0.146089	-0.079069	-0.592059
12323	-3.654314	-0.661309	9.308482	0.191277	0.155065	-0.683387	0.244192	-0.087512	-0.730153	-0.796929	0.145932	-0.081811	-0.580444
12324	-3.572041	-1.233443	9.385237	0.345229	0.078832	-0.536643	0.251595	-0.088641	-0.727254	-0.804014	0.142064	-0.085453	-0.571032
12325	-3.301994	-1.757590	9.315598	0.384112	-0.000367	-0.443997	0.257845	-0.096463	-0.723064	-0.810136	0.136619	-0.088612	-0.563173
12326	-2.988438	-1.786379	9.164381	0.205390	-0.059768	-0.402382	0.259625	-0.099397	-0.720374	-0.815341	0.133179	-0.088801	-0.556414
12327	-2.720302	-1.393638	9.186792	0.138127	-0.045034	-0.347381	0.261181	-0.099673	-0.719358	-0.819649	0.131041	-0.088702	-0.550578
12328	-2.645942	-1.313972	9.224608	0.263606	0.010985	-0.298843	0.261701	-0.102214	-0.717563	-0.823619	0.127222	-0.090943	-0.545156
12329	-2.913974	-1.223503	9.103361	0.267548	0.053980	-0.273062	0.267166	-0.106417	-0.715294	-0.827174	0.123900	-0.094064	-0.539985
12330	-3.340850	-1.186193	9.006289	0.217915	0.051035	-0.310242	0.269498	-0.109626	-0.711200	-0.830981	0.121282	-0.096433	-0.534286
12331	-3.479492	-0.911076	9.340094	0.220171	0.015223	-0.361880	0.273661	-0.112877	-0.709177	-0.835338	0.118509	-0.098193	-0.527755
12332	-3.440673	-0.961323	9.397358	0.243539	0.004142	-0.417115	0.278977	-0.113975	-0.705491	-0.840309	0.115154	-0.099781	-0.520254
12333	-3.061364	-0.633742	9.295078	0.185809	0.005918	-0.439559	0.282867	-0.114530	-0.702951	-0.845273	0.113001	-0.100846	-0.512421
12334	-2.410799	-0.554209	9.662308	0.236626	-0.014940	-0.424486	0.285724	-0.115089	-0.701945	-0.850185	0.109556	-0.101993	-0.504758
12335	-2.072508	-0.713911	9.898453	0.404665	-0.044815	-0.395884	0.288719	-0.118332	-0.700428	-0.855125	0.103010	-0.104449	-0.497233
12336	-2.144599	-0.783128	9.397550	0.367664	-0.057600	-0.385893	0.292748	-0.124775	-0.695320	-0.859832	0.096807	-0.106256	-0.489926
12337	-2.477131	-0.313177	9.132205	0.207789	-0.000194	-0.376673	0.295219	-0.128938	-0.692384	-0.863919	0.093988	-0.107536	-0.482956
12338	-2.649081	-0.145117	9.132957	0.244071	0.061132	-0.347066	0.298594	-0.130030	-0.690354	-0.867601	0.090964	-0.110227	-0.476282
12339	-2.996057	-0.163932	9.460695	0.305010	0.108742	-0.309932	0.304036	-0.133122	-0.684484	-0.870858	0.087326	-0.114439	-0.469983
12340	-3.192161	0.034608	9.946507	0.301558	0.077613	-0.306232	0.309362	-0.138239	-0.679643	-0.874090	0.083361	-0.118018	-0.463776
12341	-3.124717	-0.439639	10.516554	0.255179	0.059146	-0.345181	0.314947	-0.142157	-0.675575	-0.877569	0.080190	-0.120833	-0.456991
12342	-3.414277	-0.403709	9.935887	0.122531	0.047865	-0.412290	0.321172	-0.141794	-0.672667	-0.881422	0.079332	-0.122057	-0.449337
12343	-2.985281	-0.399344	9.555906	0.072875	0.093724	-0.362755	0.325966	-0.138748	-0.671675	-0.884566	0.079719	-0.123786	-0.442567
12344	-2.508037	-0.404661	9.130634	0.239706	0.169217	-0.256794	0.332445	-0.138243	-0.667612	-0.886812	0.077472	-0.128416	-0.437118
12345	-2.179609	-0.554147	8.834087	0.296824	0.178572	-0.208464	0.340808	-0.140865	-0.662786	-0.888634	0.074241	-0.133820	-0.432331
12346	-2.428940	-0.837981	8.991000	0.215641	0.139136	-0.206966	0.346518	-0.145173	-0.657175	-0.890391	0.072027	-0.137774	-0.427824
12347	-3.129325	-1.054418	9.420682	0.042106	0.068342	-0.244673	0.353001	-0.146674	-0.652211	-0.892378	0.072514	-0.138942	-0.423201
12348	-3.960856	-1.085091	9.376488	-0.152015	0.053317	-0.273350	0.355967	-0.139722	-0.652489	-0.894342	0.076302	-0.138133	-0.418629
12349	-3.909276	-0.776992	9.395692	-0.098037	0.049766	-0.259241	0.360096	-0.129968	-0.653289	-0.896236	0.079241	-0.137779	-0.414124
12350	-3.612368	-0.366169	9.060982	-0.156018	0.073504	-0.273419	0.363965	-0.121011	-0.653573	-0.898071	0.083264	-0.137292	-0.409496
12351	-3.719650	-0.089278	9.200559	-0.178243	0.090733	-0.323455	0.369324	-0.110569	-0.653236	-0.900166	0.088158	-0.136921	-0.403957
12352	-3.853737	-0.282081	9.177402	-0.148020	0.104351	-0.363926	0.374996	-0.100669	-0.650962	-0.902568	0.092527	-0.136880	-0.397584
12353	-3.386470	-0.204651	9.036430	-0.170568	0.035819	-0.380530	0.380681	-0.091727	-0.650489	-0.905161	0.096987	-0.135485	-0.391050
12354	-3.131247	-0.144310	8.946048	-0.208975	-0.005329	-0.389881	0.383495	-0.076730	-0.652304	-0.907824	0.101649	-0.132913	-0.384523
12355	-2.730671	-0.232631	8.914943	-0.172199	-0.034447	-0.378555	0.385797	-0.062278	-0.655402	-0.910458	0.105527	-0.130206	-0.378122
12356	-2.597966	-0.750625	9.316966	-0.095089	-0.036112	-0.340298	0.386536	-0.052337	-0.654632	-0.912942	0.107737	-0.128026	-0.372207
12357	-2.365529	-0.966778	9.287300	-0.090152	-0.001239	-0.298777	0.389629	-0.044183	-0.655167	-0.914978	0.110117	-0.126663	-0.366942
12358	-2.371120	-0.803111	9.313546	-0.058876	0.018935	-0.285738	0.391171	-0.037764	-0.656462	-0.916921	0.111924	-0.125863	-0.361782
12359	-2.293840	-0.844848	9.023248	-0.024023	-0.000159	-0.274448	0.393878	-0.032147	-0.655967	-0.918868	0.112989	-0.125009	-0.356773
12360	-2.475379	-0.683671	9.127026	0.130023	0.017319	-0.282940	0.394901	-0.027857	-0.655716	-0.921163	0.111297	-0.125530	-0.351160
12361	-2.091985	-0.701831	9.221560	0.242429	-0.044707	-0.302564	0.397618	-0.027061	-0.653680	-0.923948	0.107154	-0.125636	-0.345041
12362	-1.981405	-0.634047	9.281149	0.323190	-0.088521	-0.320545	0.398524	-0.027196	-0.652659	-0.927089	0.101237	-0.125456	-0.338404
12363	-2.564370	-0.721983	9.231271	0.534967	-0.126742	-0.313894	0.395941	-0.034137	-0.651098	-0.930582	0.091076	-0.125953	-0.331450
12364	-2.381934	-0.578907	8.754923	0.396422	-0.172508	-0.307136	0.394140	-0.042154	-0.648773	-0.933770	0.083190	-0.124719	-0.324960
12365	-2.381860	-0.561795	9.537657	0.098281	-0.200315	-0.310458	0.391293	-0.042551	-0.651322	-0.936465	0.080638	-0.120950	-0.319219
12366	-2.950706	-0.588070	9.219942	0.112833	-0.203973	-0.293784	0.387909	-0.039438	-0.652837	-0.939035	0.077800	-0.117286	-0.313696
12367	-2.718683	-0.696726	9.671838	-0.021289	-0.157408	-0.253919	0.385174	-0.035933	-0.654614	-0.940986	0.077622	-0.113662	-0.309195
12368	-2.448311	-0.762327	10.028683	0.020989	-0.130643	-0.174368	0.383085	-0.030825	-0.656652	-0.942430	0.076683	-0.110973	-0.305990
12369	-2.766462	-0.793482	9.545220	0.184968	-0.161441	-0.131042	0.379977	-0.031613	-0.658428	-0.943896	0.072317	-0.108723	-0.303331
12370	-2.935191	-0.793560	9.620454	0.170554	-0.174169	-0.086804	0.373743	-0.033025	-0.658764	-0.945079	0.068098	-0.106253	-0.301493
12371	-2.890725	-1.014281	9.771391	0.092465	-0.223502	-0.042813	0.369222	-0.036766	-0.661816	-0.945958	0.064943	-0.102413	-0.300763
12372	-2.924623	-0.990965	9.574578	0.003877	-0.249147	-0.030302	0.363770	-0.037657	-0.662930	-0.946679	0.063305	-0.097591	-0.300446
12373	-2.738976	-0.490432	9.508922	0.116489	-0.205124	-0.033508	0.357540	-0.036676	-0.665837	-0.947442	0.059809	-0.094281	-0.299813
12374	-2.830050	-0.601178	9.537723	0.267602	-0.124479	-0.005179	0.353549	-0.044311	-0.668123	-0.948046	0.053873	-0.093427	-0.299296
12375	-2.376753	-0.593085	10.233348	0.299084	-0.018362	0.015129	0.348746	-0.048807	-0.666287	-0.948315	0.047958	-0.094824	-0.299010
12376	-2.101834	-0.631116	10.199499	0.227604	0.067334	-0.040686	0.350114	-0.057648	-0.661536	-0.948667	0.043994	-0.097330	-0.297695
12377	-2.221347	-0.853236	10.036850	0.013239	0.065027	-0.134049	0.351806	-0.060337	-0.659879	-0.949367	0.044316	-0.098458	-0.295033
12378	-2.271240	-1.007285	10.041425	-0.217297	0.072867	-0.183214	0.355408	-0.051630	-0.658489	-0.950123	0.049106	-0.098302	-0.291875
12379	-2.066093	-1.075630	9.634332	-0.229387	0.066451	-0.208167	0.356286	-0.042239	-0.659006	-0.950985	0.054235	-0.097943	-0.288260
12380	-1.782142	-0.984932	9.259007	-0.074079	0.069521	-0.173227	0.363678	-0.035478	-0.659962	-0.951789	0.056258	-0.098556	-0.284990
12381	-1.565932	-0.836072	9.047087	0.030719	0.077934	-0.163477	0.364949	-0.031299	-0.657141	-0.952619	0.056430	-0.099925	-0.281686
12382	-1.575911	-0.753342	9.326587	0.114939	0.077971	-0.176901	0.365711	-0.030605	-0.654060	-0.953610	0.054908	-0.101763	-0.277952
12383	-1.636666	-0.650030	9.322668	0.106436	0.035846	-0.203650	0.369346	-0.030633	-0.652803	-0.954804	0.053478	-0.102676	-0.273765
12384	-1.707235	-0.502793	9.506496	-0.019538	0.042972	-0.214463	0.371929	-0.029027	-0.650508	-0.955889	0.054403	-0.103063	-0.269620
12385	-1.761166	-0.310206	9.575902	0.030979	0.021132	-0.194805	0.371649	-0.027117	-0.647933	-0.956953	0.054291	-0.103257	-0.265764
12386	-1.853342	-0.169212	10.057077	0.140832	0.019515	-0.140735	0.372419	-0.026572	-0.646267	-0.957836	0.051867	-0.104129	-0.262712
12387	-2.262732	-0.251312	10.205725	0.288105	0.017960	-0.068014	0.373983	-0.030463	-0.643966	-0.958471	0.046517	-0.105737	-0.260746
12388	-2.213964	-0.379626	9.940348	0.207792	0.051866	-0.007551	0.372954	-0.037144	-0.641389	-0.958614	0.042697	-0.107709	-0.260068
12389	-2.142862	-0.132502	9.704448	0.203178	0.116993	0.075379	0.375041	-0.043848	-0.637551	-0.958166	0.039173	-0.110892	-0.260933
12390	-2.022923	-0.017650	9.452747	0.209486	0.137280	0.128909	0.376883	-0.056715	-0.632170	-0.957364	0.035467	-0.114617	-0.262791
12391	-2.665320	0.220961	9.253275	0.196847	0.132649	0.139893	0.378465	-0.066379	-0.629358	-0.956485	0.031984	-0.118119	-0.264882
12392	-2.888734	0.580062	9.573064	0.187955	0.093311	0.148185	0.381064	-0.072806	-0.624108	-0.955615	0.028410	-0.120896	-0.267165
12393	-2.642348	0.487866	9.905311	0.279541	-0.005341	0.125739	0.380042	-0.083769	-0.619733	-0.955128	0.022616	-0.122212	-0.268855
12394	-2.416541	0.656829	9.938591	0.203124	-0.100581	0.070126	0.376947	-0.092856	-0.618169	-0.955105	0.017902	-0.121317	-0.269698
12395	-2.499183	0.804986	9.704546	0.021566	-0.131930	0.022139	0.371973	-0.099648	-0.619179	-0.955338	0.016573	-0.118783	-0.270083
12396	-2.581881	0.942903	9.280858	0.014717	-0.137501	-0.017576	0.368865	-0.100839	-0.620826	-0.955785	0.015469	-0.116133	-0.269719
12397	-2.495970	1.115336	9.003244	0.072377	-0.100878	-0.030263	0.365359	-0.101076	-0.621570	-0.956225	0.013419	-0.114477	-0.268976
12398	-2.090804	1.077678	9.011298	0.046199	-0.065219	-0.035971	0.362512	-0.103470	-0.622320	-0.956606	0.012143	-0.113372	-0.268148
12399	-1.930728	0.881544	9.250070	0.013178	-0.069827	-0.037964	0.361998	-0.104544	-0.622831	-0.956991	0.011366	-0.111992	-0.267387
12400	-1.886802	0.786895	9.686005	-0.012944	-0.061639	-0.030725	0.359535	-0.105198	-0.623840	-0.957317	0.011230	-0.110639	-0.266791
12401	-1.934550	0.681533	9.847424	0.046409	-0.055209	-0.021163	0.358170	-0.105874	-0.624198	-0.957582	0.009830	-0.109707	-0.266277
12402	-2.105937	0.723941	9.685599	0.060489	-0.039721	-0.041426	0.357002	-0.106534	-0.624318	-0.957928	0.008428	-0.109164	-0.265305
12403	-1.819173	0.735762	9.458014	0.059809	-0.038815	-0.067259	0.355831	-0.108119	-0.622895	-0.958398	0.006939	-0.108606	-0.263875
12404	-1.684470	0.790818	9.299223	0.087265	-0.022410	-0.109594	0.353878	-0.108760	-0.621979	-0.959058	0.005264	-0.108524	-0.261539
12405	-1.945007	0.828604	9.244515	0.071812	0.010333	-0.152187	0.355183	-0.109318	-0.622504	-0.959853	0.003965	-0.108956	-0.258448
12406	-1.819815	0.867777	9.371048	0.016235	0.021141	-0.194937	0.355428	-0.107823	-0.620576	-0.960832	0.004065	-0.109332	-0.254620
12407	-1.750216	0.949929	9.444736	-0.058758	0.061272	-0.212034	0.357555	-0.102316	-0.619966	-0.961783	0.005636	-0.110059	-0.250656
12408	-2.021971	0.854075	10.415372	-0.136937	0.061932	-0.234597	0.359861	-0.095074	-0.618566	-0.962817	0.008975	-0.110438	-0.246385
12409	-1.984709	0.089738	9.888940	-0.114731	0.083205	-0.156950	0.360746	-0.086899	-0.619598	-0.963401	0.011610	-0.111302	-0.243590
12410	-2.070771	-0.085519	9.340814	-0.008837	0.152983	-0.086370	0.362411	-0.083934	-0.616781	-0.963499	0.012597	-0.114086	-0.241859
12411	-2.451745	0.416693	8.689023	-0.048591	0.200623	-0.023920	0.366803	-0.080726	-0.613472	-0.963160	0.014254	-0.117579	-0.241445
12412	-2.607552	0.270542	9.657636	0.073713	0.120433	0.054336	0.367967	-0.083261	-0.610397	-0.962658	0.013167	-0.120170	-0.242232
12413	-3.007616	-0.248972	9.925050	0.135172	-0.029381	0.089956	0.366023	-0.085118	-0.610125	-0.962343	0.009943	-0.120175	-0.243628
12414	-3.069524	0.093317	10.150222	0.118410	-0.115380	0.084485	0.361031	-0.090845	-0.609425	-0.962252	0.006778	-0.118448	-0.244937
12415	-2.645805	0.214842	10.266294	0.145923	-0.095286	0.045841	0.355582	-0.094812	-0.609126	-0.962284	0.003169	-0.117250	-0.245462
12416	-2.231622	0.283346	9.656645	0.002988	-0.077279	-0.041642	0.352213	-0.096399	-0.610386	-0.962692	0.002710	-0.115675	-0.244614
12417	-2.402725	0.255132	9.244203	-0.006360	-0.051816	-0.089720	0.349998	-0.093833	-0.611525	-0.963265	0.002587	-0.114561	-0.242876
12418	-2.473507	0.437644	9.190895	0.108241	-0.048057	-0.096540	0.349744	-0.094375	-0.612294	-0.963872	0.000368	-0.114056	-0.240712
12419	-2.353247	0.503534	9.394566	0.186578	-0.058803	-0.044445	0.347533	-0.096483	-0.610606	-0.964227	-0.003596	-0.113757	-0.239399
12420	-2.048850	0.384302	9.534829	0.255187	-0.040160	0.042601	0.347094	-0.101015	-0.608953	-0.964112	-0.008929	-0.114099	-0.239563
12421	-1.948228	0.516858	9.547229	0.313154	-0.021647	0.103774	0.343996	-0.110361	-0.606618	-0.963601	-0.015478	-0.115087	-0.240808
12422	-1.891321	0.719210	9.593802	0.436885	-0.006763	0.150514	0.341029	-0.121443	-0.602999	-0.962741	-0.024397	-0.116909	-0.242627
12423	-1.751373	0.690557	9.575504	0.268292	-0.010662	0.118295	0.337674	-0.132922	-0.599378	-0.962060	-0.030048	-0.117851	-0.244232
12424	-1.761124	0.717314	9.667000	0.174108	0.014723	0.080860	0.336651	-0.139480	-0.597958	-0.961539	-0.033636	-0.118837	-0.245336
12425	-2.009228	0.681070	9.764988	0.224379	0.021952	0.044179	0.333536	-0.146657	-0.593694	-0.961129	-0.038072	-0.120214	-0.245624
12426	-1.992759	0.757301	9.535783	0.182230	0.015533	0.045821	0.332506	-0.152800	-0.591117	-0.960741	-0.041728	-0.121274	-0.246025
12427	-1.910992	0.790516	9.352190	0.241536	0.023882	0.059033	0.331742	-0.158291	-0.590342	-0.960203	-0.046481	-0.122742	-0.246544
12428	-1.800973	0.973491	9.329379	0.192280	0.022059	0.073548	0.328756	-0.165200	-0.585949	-0.959621	-0.050365	-0.123946	-0.247443
12429	-1.608986	1.169884	9.665165	0.170136	0.029427	0.102951	0.325509	-0.170507	-0.582840	-0.958889	-0.053804	-0.125092	-0.248978
12430	-1.787488	1.206628	9.961650	0.219927	0.034047	0.119796	0.325658	-0.179347	-0.580017	-0.957977	-0.058271	-0.126612	-0.250707
12431	-2.453908	0.907838	9.504787	0.135561	0.044002	0.144265	0.322162	-0.187070	-0.577035	-0.957011	-0.061032	-0.127803	-0.253124
12432	-2.881289	1.043072	9.200259	0.024983	0.078574	0.144555	0.320213	-0.190117	-0.574964	-0.956060	-0.061600	-0.129160	-0.255877
12433	-2.449555	1.511266	9.383675	0.012778	0.113286	0.120436	0.319039	-0.192365	-0.572641	-0.955166	-0.061550	-0.131114	-0.258223
12434	-1.919717	1.652342	10.230698	0.027156	0.067618	0.118738	0.317750	-0.196106	-0.571989	-0.954356	-0.062151	-0.132304	-0.260456
12435	-2.733925	1.514846	9.892332	0.055540	-0.042217	0.080269	0.313212	-0.199547	-0.571955	-0.954017	-0.063598	-0.131559	-0.261723
12436	-3.503676	2.173981	9.627960	-0.098305	-0.128547	0.013116	0.309583	-0.200864	-0.573341	-0.954424	-0.062549	-0.128479	-0.262024
12437	-3.272711	2.759819	9.155873	-0.094667	-0.154206	-0.045905	0.305564	-0.198842	-0.577165	-0.955197	-0.061409	-0.125058	-0.261128
12438	-2.316443	2.910198	8.958081	0.118242	-0.142918	-0.072499	0.301283	-0.199614	-0.578546	-0.955798	-0.064353	-0.122938	-0.259221
12439	-1.597268	2.743572	9.058468	0.263596	-0.117041	-0.058847	0.297396	-0.203463	-0.578260	-0.956049	-0.069916	-0.122116	-0.257234
12440	-1.471582	2.679378	9.207558	0.437552	-0.111275	-0.024745	0.294682	-0.210533	-0.576184	-0.955816	-0.078913	-0.122172	-0.255465
12441	-1.654450	2.609395	9.250476	0.155902	-0.109830	-0.042790	0.291445	-0.216658	-0.574361	-0.956058	-0.082472	-0.120896	-0.254038
12442	-1.823287	2.628243	9.232363	0.063051	-0.141010	-0.035836	0.289101	-0.218359	-0.572414	-0.956486	-0.084426	-0.118484	-0.252920
12443	-1.698724	2.786557	9.024520	0.118817	-0.139059	-0.025405	0.286001	-0.220765	-0.574705	-0.956739	-0.087508	-0.116431	-0.251867
12444	-1.549515	2.839819	9.036261	0.135404	-0.131700	-0.022561	0.282099	-0.220985	-0.574160	-0.956932	-0.090831	-0.114535	-0.250824
12445	-1.481543	2.744101	9.145966	0.134661	-0.098818	-0.029993	0.279518	-0.222327	-0.576969	-0.957054	-0.094047	-0.113333	-0.249716
12446	-1.364797	2.535917	9.403366	0.060031	-0.088050	-0.074674	0.279513	-0.223518	-0.575169	-0.957526	-0.095587	-0.111990	-0.247921
12447	-1.382929	2.292966	9.421392	-0.070072	-0.069974	-0.095654	0.278073	-0.220549	-0.575413	-0.958284	-0.094597	-0.110425	-0.246069
12448	-1.360954	2.235394	9.456795	-0.156647	-0.051805	-0.101655	0.278588	-0.214812	-0.578758	-0.959204	-0.091745	-0.108755	-0.244303
12449	-1.483167	2.075927	9.326202	-0.157357	-0.033580	-0.118294	0.279486	-0.208662	-0.580820	-0.960135	-0.088842	-0.107482	-0.242271
12450	-1.287397	2.478087	9.331269	-0.219651	-0.044591	-0.122296	0.280242	-0.197956	-0.584035	-0.961222	-0.084699	-0.105678	-0.240230
12451	-1.407770	2.441510	9.257624	-0.175786	-0.040933	-0.135002	0.281662	-0.188349	-0.589057	-0.962244	-0.081466	-0.104187	-0.237898
12452	-1.451340	2.479981	9.276959	-0.117800	-0.006219	-0.163376	0.283466	-0.184337	-0.588941	-0.963237	-0.079008	-0.103672	-0.234914
12453	-1.359245	2.392482	9.665438	-0.065328	0.012159	-0.140063	0.284619	-0.178448	-0.589847	-0.963965	-0.077667	-0.103726	-0.232338
12454	-1.437057	2.024176	9.642745	0.062739	0.034416	-0.061910	0.286693	-0.176325	-0.590120	-0.964100	-0.078708	-0.104676	-0.230996
12455	-1.747118	1.820565	9.375365	0.063182	0.058248	-0.023183	0.289540	-0.174997	-0.588470	-0.963981	-0.079863	-0.106031	-0.230476
12456	-2.181313	1.866704	9.050322	0.095963	0.082073	0.002772	0.290567	-0.175249	-0.585650	-0.963657	-0.081461	-0.107949	-0.230382
12457	-2.255835	1.798372	8.799159	0.172507	0.054779	0.030933	0.292433	-0.178636	-0.583198	-0.963104	-0.084828	-0.109695	-0.230654
12458	-1.743799	2.102705	8.856211	0.330034	0.020294	0.029943	0.292948	-0.183834	-0.578317	-0.962361	-0.091276	-0.111453	-0.230452
12459	-1.797596	1.787769	9.652989	0.507533	-0.043595	0.016178	0.292973	-0.195221	-0.574850	-0.961402	-0.101482	-0.112867	-0.229496
12460	-2.624164	1.728342	9.639642	0.301678	-0.040490	-0.065190	0.292067	-0.204288	-0.568803	-0.961178	-0.107439	-0.113503	-0.227401
12461	-1.883762	2.183481	10.046581	-0.096942	0.033938	-0.131002	0.293237	-0.203634	-0.569326	-0.961900	-0.105264	-0.113968	-0.225118
12462	-1.264878	1.804036	9.879016	-0.082522	0.052273	-0.153062	0.296072	-0.199745	-0.566903	-0.962654	-0.103211	-0.114823	-0.222399
12463	-1.326290	1.526420	9.634521	-0.213081	0.008331	-0.127800	0.299182	-0.194157	-0.568983	-0.963644	-0.098859	-0.114224	-0.220385
12464	-2.011134	1.592792	9.753753	-0.245609	-0.008156	-0.100325	0.299768	-0.185294	-0.572227	-0.964601	-0.094053	-0.113076	-0.218889
12465	-2.432026	1.897448	9.744496	-0.178125	0.010281	-0.044669	0.301963	-0.175154	-0.576740	-0.965120	-0.090497	-0.112521	-0.218384
12466	-2.172475	2.055936	9.509112	-0.087707	0.036141	0.000053	0.302214	-0.172738	-0.576741	-0.965218	-0.088767	-0.112732	-0.218556
12467	-1.773040	2.205527	9.404525	0.029132	0.032780	0.039421	0.302344	-0.173940	-0.575843	-0.964937	-0.089298	-0.113376	-0.219245
12468	-1.575996	2.298939	8.466761	0.134246	0.007522	0.086151	0.301570	-0.177410	-0.574424	-0.964316	-0.092170	-0.113853	-0.220536
12469	-1.234349	2.465377	9.101158	0.047653	-0.003499	0.099571	0.300535	-0.181143	-0.572746	-0.963810	-0.093388	-0.113752	-0.222281
12470	-1.225069	2.545034	9.174371	0.000507	0.003720	0.084550	0.300549	-0.183838	-0.573519	-0.963446	-0.093695	-0.113564	-0.223821
12471	-1.479983	2.422381	9.333491	-0.030228	0.037491	0.100026	0.298464	-0.184205	-0.572216	-0.962982	-0.093258	-0.113881	-0.225832
12472	-1.727449	2.264525	9.746618	0.030209	0.099659	0.109458	0.300545	-0.185030	-0.571848	-0.962235	-0.093767	-0.115624	-0.227909
12473	-1.801318	2.081450	9.719358	0.264649	0.131939	0.129060	0.300416	-0.191031	-0.567478	-0.960842	-0.098630	-0.119036	-0.229968
12474	-1.877895	1.971350	9.928325	0.263163	0.153802	0.112406	0.302107	-0.198385	-0.562094	-0.959443	-0.103368	-0.122874	-0.231701
12475	-2.090352	2.032964	9.778388	0.270295	0.146418	0.088449	0.305225	-0.206417	-0.555694	-0.958119	-0.108125	-0.126659	-0.232970
12476	-2.223872	1.717219	9.681503	0.055462	0.080289	0.058865	0.305745	-0.210824	-0.552486	-0.957534	-0.109081	-0.128230	-0.234066
12477	-1.978869	1.910771	9.859325	-0.200733	0.052552	0.032690	0.306650	-0.210289	-0.551721	-0.957710	-0.105041	-0.128128	-0.235249
12478	-1.960761	2.153270	9.709276	-0.123738	0.014241	0.022055	0.307164	-0.205216	-0.554294	-0.957842	-0.102778	-0.127674	-0.235955
12479	-2.227311	2.417512	9.048016	0.018709	-0.013049	0.006191	0.307678	-0.204942	-0.553270	-0.957843	-0.103165	-0.127409	-0.235927
12480	-2.503170	2.627748	8.779557	-0.049479	-0.047946	-0.023650	0.305858	-0.201589	-0.555825	-0.958194	-0.102502	-0.126207	-0.235434
12481	-2.842334	2.980620	8.752538	-0.028365	-0.055365	-0.058632	0.306383	-0.201339	-0.557115	-0.958692	-0.102043	-0.125106	-0.234189
12482	-2.341508	3.089883	8.744462	0.071198	-0.028713	-0.058114	0.305129	-0.204290	-0.554374	-0.958904	-0.103515	-0.124909	-0.232779
12483	-1.670935	3.012733	9.008869	0.130856	-0.013931	-0.051348	0.306439	-0.205925	-0.555157	-0.958920	-0.105983	-0.125348	-0.231363
12484	-1.616621	2.753998	9.293783	0.222425	-0.065997	-0.072942	0.307475	-0.208462	-0.552337	-0.958958	-0.110490	-0.125164	-0.229186
12485	-1.495420	2.609647	9.220881	0.025212	-0.095568	-0.124641	0.304487	-0.209369	-0.552314	-0.959724	-0.111140	-0.123688	-0.226449
12486	-1.559371	2.878954	9.219260	-0.218127	-0.114152	-0.138781	0.304612	-0.203759	-0.555527	-0.961120	-0.107243	-0.120716	-0.224000
12487	-1.965241	3.076282	9.472671	-0.134434	-0.128682	-0.108831	0.303697	-0.198137	-0.558733	-0.962209	-0.105043	-0.117834	-0.221889
12488	-1.984416	3.052119	9.452950	-0.012239	-0.088260	-0.077818	0.302273	-0.195467	-0.562064	-0.962805	-0.105136	-0.116142	-0.220147
12489	-1.791145	2.970099	9.285462	-0.003355	-0.036996	-0.078802	0.300416	-0.195299	-0.564394	-0.963248	-0.105160	-0.115553	-0.218498
12490	-1.582908	2.773095	9.241438	-0.038444	0.003246	-0.064258	0.302747	-0.191438	-0.565311	-0.963620	-0.104376	-0.115480	-0.217273
12491	-1.394554	2.706260	9.285463	-0.113702	0.034265	-0.062831	0.303513	-0.187686	-0.565315	-0.964051	-0.102024	-0.115733	-0.216340
12492	-1.385198	2.769011	9.339236	-0.189182	0.021439	-0.041970	0.304935	-0.186219	-0.564811	-0.964578	-0.098304	-0.115311	-0.215938
12493	-1.342292	2.862137	9.110516	-0.186050	0.016047	-0.017028	0.305958	-0.180062	-0.565974	-0.964975	-0.094780	-0.114783	-0.216022
12494	-1.351413	2.746179	8.974388	-0.194813	0.034323	-0.017094	0.304914	-0.175109	-0.568921	-0.965354	-0.090953	-0.114531	-0.216105
12495	-1.192100	2.691499	9.061640	-0.194123	0.066302	-0.012477	0.306773	-0.168603	-0.571604	-0.965601	-0.087111	-0.114902	-0.216390
12496	-1.442054	2.542654	9.297249	-0.200221	0.103727	-0.006111	0.308837	-0.161925	-0.573290	-0.965754	-0.082904	-0.115943	-0.216804
12497	-1.518768	2.456201	9.386532	-0.247740	0.160385	0.019402	0.312328	-0.158189	-0.572030	-0.965691	-0.077720	-0.117822	-0.217986
12498	-1.686668	2.272608	9.262375	-0.079324	0.139681	0.079356	0.314267	-0.154187	-0.572815	-0.965155	-0.075886	-0.119947	-0.219840
12499	-2.045933	2.293880	9.360133	-0.036949	0.131574	0.131249	0.316474	-0.154871	-0.571547	-0.964310	-0.075180	-0.122016	-0.222634
12500	-1.789191	2.544416	9.310836	0.242290	0.133942	0.206490	0.317781	-0.159300	-0.569501	-0.962699	-0.079879	-0.125263	-0.226142
12501	-1.644718	2.579666	8.993319	0.193038	0.161455	0.232929	0.318128	-0.168761	-0.564137	-0.960903	-0.083760	-0.128754	-0.230376
12502	-1.854454	2.594704	9.291608	0.057721	0.155928	0.294073	0.317746	-0.175439	-0.560665	-0.959045	-0.085024	-0.131422	-0.236078
12503	-2.384384	2.533118	9.881070	0.199279	0.095774	0.346541	0.316971	-0.183708	-0.555520	-0.956775	-0.089627	-0.133495	-0.242337
12504	-2.980043	2.064519	9.674517	0.166206	0.059094	0.343664	0.314651	-0.193858	-0.552035	-0.954643	-0.093555	-0.134713	-0.248508
12505	-2.789394	1.995521	9.084858	-0.113453	0.013021	0.287885	0.311036	-0.198669	-0.553551	-0.953363	-0.092370	-0.133795	-0.254294
12506	-2.494525	1.832537	9.090125	-0.247685	-0.009126	0.245729	0.307401	-0.198907	-0.554551	-0.952588	-0.088468	-0.131809	-0.259567
12507	-2.236024	1.728435	9.451120	-0.331590	0.047463	0.247996	0.305579	-0.195015	-0.556977	-0.951730	-0.082771	-0.130500	-0.265197
12508	-2.258579	1.932285	9.981832	-0.227494	0.124320	0.253002	0.304289	-0.192221	-0.561209	-0.950437	-0.078563	-0.131142	-0.270737
12509	-2.595732	1.864487	10.049743	-0.051477	0.155506	0.243683	0.303627	-0.193390	-0.557861	-0.948780	-0.077553	-0.133395	-0.275696
12510	-2.492668	1.984559	9.927573	-0.131496	0.118741	0.186114	0.303752	-0.191515	-0.558376	-0.947651	-0.075022	-0.134539	-0.279694
12511	-2.139671	1.756112	9.750043	-0.160351	0.029027	0.115994	0.303758	-0.191526	-0.559404	-0.947168	-0.072271	-0.133977	-0.282313
12512	-2.102783	1.583878	9.311120	-0.310156	-0.050798	0.043388	0.302201	-0.188181	-0.562605	-0.947508	-0.066920	-0.131106	-0.283832
12513	-2.382365	1.563270	9.075394	-0.412933	-0.066626	-0.018026	0.301157	-0.179894	-0.567993	-0.948320	-0.059528	-0.127484	-0.284419
12514	-2.232740	1.535286	9.246819	-0.278381	-0.040799	0.013999	0.298678	-0.171314	-0.572598	-0.948685	-0.054640	-0.125015	-0.285275
12515	-1.957265	1.396403	9.276245	-0.151096	0.026234	0.069931	0.298014	-0.164879	-0.574647	-0.948398	-0.051881	-0.124537	-0.286951
12516	-1.752094	1.339004	9.255752	-0.048537	0.065864	0.144231	0.298147	-0.164087	-0.575933	-0.947482	-0.051069	-0.125263	-0.289790
12517	-1.856007	1.399457	9.406848	0.023890	0.111887	0.251574	0.298285	-0.167437	-0.574907	-0.945726	-0.051574	-0.127207	-0.294553
12518	-1.939065	1.643263	9.697526	0.162984	0.162497	0.338933	0.297642	-0.174779	-0.570920	-0.943145	-0.054687	-0.130794	-0.300632
12519	-2.202109	1.697581	9.554216	0.244617	0.167265	0.392856	0.296231	-0.186936	-0.565642	-0.940055	-0.059389	-0.134921	-0.307515
12520	-2.354242	1.747311	9.411877	0.143009	0.126936	0.395166	0.294166	-0.197078	-0.561130	-0.937098	-0.062486	-0.137624	-0.314648
12521	-2.571361	1.780447	9.379112	0.078603	0.086527	0.357054	0.291974	-0.205091	-0.558802	-0.934512	-0.064447	-0.139248	-0.321160
12522	-2.460133	1.703234	9.247051	0.123008	0.037101	0.299223	0.288464	-0.211588	-0.554149	-0.932331	-0.067466	-0.140255	-0.326397
12523	-2.618869	1.631166	9.369374	0.025341	0.007647	0.272006	0.286153	-0.218953	-0.554391	-0.930514	-0.068665	-0.140171	-0.331332
12524	-2.118358	1.835399	9.708149	-0.002161	0.005728	0.227576	0.281747	-0.223868	-0.553715	-0.929003	-0.069350	-0.139865	-0.335533
12525	-1.799878	1.773196	9.623838	0.022449	0.014927	0.220319	0.277470	-0.228115	-0.553297	-0.927475	-0.070280	-0.139938	-0.339511
12526	-1.447643	1.711175	9.573449	-0.082273	-0.050981	0.202373	0.273448	-0.229687	-0.553780	-0.926371	-0.069793	-0.138064	-0.343372
12527	-1.955515	2.051234	9.415059	-0.124098	-0.078622	0.155102	0.271120	-0.229417	-0.556333	-0.925724	-0.068452	-0.135456	-0.346411
12528	-2.400214	2.290738	9.361462	-0.156938	-0.116337	0.095901	0.265929	-0.228046	-0.559377	-0.925603	-0.066740	-0.131999	-0.348398
12529	-2.462093	2.119602	9.300878	-0.224447	-0.117513	0.024505	0.264498	-0.222961	-0.562963	-0.926063	-0.063458	-0.128178	-0.349215
12530	-2.018404	2.089010	9.242182	-0.293937	-0.066483	-0.032203	0.261387	-0.217611	-0.568851	-0.926836	-0.058524	-0.124849	-0.349231
12531	-1.569455	1.969757	9.283104	-0.262573	-0.044388	-0.006215	0.260729	-0.210655	-0.572571	-0.927315	-0.053956	-0.122146	-0.349652
12532	-1.604007	2.148457	9.501313	-0.065220	-0.011185	0.035328	0.260204	-0.207572	-0.573851	-0.927190	-0.053042	-0.121360	-0.350396
12533	-1.824326	2.355373	9.636575	-0.067265	-0.022137	0.057464	0.258654	-0.208107	-0.575382	-0.926937	-0.052137	-0.120363	-0.351544
12534	-1.798767	2.562719	9.754934	-0.028921	-0.064097	0.073402	0.256046	-0.207264	-0.574589	-0.926626	-0.052358	-0.118811	-0.352856
12535	-1.741504	2.687938	9.757225	-0.000982	-0.078672	0.076330	0.254500	-0.209941	-0.575350	-0.926291	-0.053188	-0.117221	-0.354140
12536	-1.688357	2.653502	9.505208	-0.112919	-0.097086	0.061032	0.251127	-0.207786	-0.578536	-0.926224	-0.052057	-0.114474	-0.355380
12537	-1.538183	2.489133	9.189867	-0.113178	-0.042161	0.079422	0.248532	-0.207634	-0.579673	-0.925881	-0.050617	-0.112770	-0.357022
12538	-1.421763	2.332448	9.030337	-0.029664	0.011092	0.129612	0.246714	-0.206684	-0.580815	-0.924979	-0.050411	-0.112550	-0.359451
12539	-1.464960	2.274378	8.947631	0.074461	0.047901	0.199342	0.244684	-0.210062	-0.581160	-0.923360	-0.052120	-0.113736	-0.362979
12540	-1.407206	2.301419	9.082965	0.150102	0.090153	0.250419	0.244159	-0.215116	-0.576528	-0.921186	-0.054937	-0.116146	-0.367299
12541	-1.459866	2.229745	9.259090	0.194345	0.103099	0.299535	0.241843	-0.224075	-0.574713	-0.918508	-0.058722	-0.119104	-0.372436
12542	-1.273597	2.095674	9.340558	0.106841	0.097567	0.310188	0.240036	-0.232752	-0.570973	-0.915837	-0.060826	-0.121245	-0.377946
12543	-1.246994	2.081638	9.441422	-0.049853	0.099235	0.315853	0.236662	-0.236598	-0.569662	-0.913250	-0.060212	-0.122233	-0.383936
12544	-1.379380	2.027440	9.146591	-0.035808	0.106526	0.301147	0.235379	-0.240485	-0.570168	-0.910721	-0.059606	-0.123461	-0.389605
12545	-1.280358	2.014204	9.449644	-0.099501	0.121131	0.309992	0.231059	-0.241601	-0.570163	-0.908107	-0.057908	-0.124429	-0.395609
12546	-1.485830	2.149763	9.814471	-0.080114	0.117419	0.300848	0.229367	-0.242512	-0.569121	-0.905527	-0.056403	-0.125500	-0.401360
12547	-1.859040	2.052390	9.696810	-0.181174	0.117129	0.248646	0.229368	-0.243047	-0.568864	-0.903428	-0.053099	-0.125784	-0.406419
12548	-1.806237	2.090079	9.431399	-0.380436	0.151547	0.200519	0.230407	-0.237989	-0.572470	-0.901805	-0.045629	-0.125138	-0.411103
12549	-2.133134	1.902864	9.747361	-0.208395	0.135139	0.172799	0.229610	-0.230746	-0.574518	-0.900229	-0.041478	-0.125612	-0.414836
12550	-2.378402	1.761952	9.486266	-0.204371	0.092950	0.120280	0.230384	-0.228076	-0.575294	-0.899181	-0.037464	-0.125415	-0.417542
12551	-2.474679	1.722615	9.295193	-0.207549	0.039856	0.088045	0.229611	-0.224080	-0.579658	-0.898502	-0.033882	-0.124279	-0.419644
12552	-2.228398	1.646784	9.488451	0.021870	-0.019244	0.102230	0.228178	-0.223258	-0.579646	-0.897700	-0.034826	-0.123974	-0.421369
12553	-1.812787	1.448728	9.719979	0.071081	-0.051113	0.111781	0.226357	-0.225504	-0.577833	-0.896843	-0.037055	-0.123527	-0.423132
12554	-1.837080	1.494948	9.883620	0.048189	-0.005429	0.122664	0.223771	-0.228970	-0.578071	-0.895804	-0.038404	-0.123673	-0.425166
12555	-2.049823	1.614038	9.657679	0.075958	0.059474	0.120847	0.221176	-0.232687	-0.576509	-0.894579	-0.039783	-0.125237	-0.427154
12556	-2.120126	1.698157	9.675004	0.131907	0.104298	0.117362	0.220661	-0.236024	-0.574964	-0.893225	-0.041681	-0.128064	-0.428967
12557	-2.286336	1.681777	9.906051	0.179279	0.080547	0.117630	0.223385	-0.240043	-0.570744	-0.891864	-0.044695	-0.130899	-0.430634
12558	-2.237386	1.507129	9.457605	0.158187	0.040366	0.124985	0.221573	-0.245906	-0.567904	-0.890559	-0.047632	-0.132798	-0.432437
12559	-2.307014	1.449380	9.494550	0.166812	0.000205	0.147239	0.220536	-0.250302	-0.565326	-0.889135	-0.051146	-0.134070	-0.434566
12560	-2.261356	1.486069	9.644308	0.213744	-0.032540	0.189979	0.217688	-0.257897	-0.562221	-0.887363	-0.055874	-0.135082	-0.437285
12561	-2.237155	1.464317	9.601024	0.275089	-0.020609	0.181045	0.213019	-0.267069	-0.557688	-0.885533	-0.061523	-0.136886	-0.439668
12562	-2.321842	1.531559	9.615579	0.166579	0.003910	0.170299	0.209520	-0.274386	-0.554449	-0.883829	-0.065039	-0.138140	-0.442192
12563	-2.343949	1.618099	9.609385	0.110710	0.022067	0.146911	0.207975	-0.279733	-0.553410	-0.882352	-0.067239	-0.139294	-0.444445
12564	-2.295249	1.533057	10.038298	0.112676	0.040315	0.144125	0.206672	-0.281847	-0.551344	-0.880824	-0.069406	-0.140745	-0.446680
12565	-2.708702	1.781377	9.730685	0.276399	0.080798	0.193780	0.206171	-0.291080	-0.548258	-0.878505	-0.074057	-0.144354	-0.449341
12566	-2.582394	2.094849	9.870676	0.480535	0.092148	0.252004	0.203314	-0.304390	-0.538984	-0.875231	-0.082530	-0.149842	-0.452446
12567	-2.307724	2.113748	9.609473	0.385689	0.066584	0.279263	0.200587	-0.315569	-0.531381	-0.871883	-0.089419	-0.154033	-0.456178
12568	-1.981688	2.465534	8.878160	0.206783	0.066473	0.270055	0.196955	-0.325413	-0.525699	-0.868845	-0.093384	-0.156528	-0.460311
12569	-1.935280	2.832528	8.535699	-0.006861	0.073519	0.242186	0.192937	-0.330995	-0.524127	-0.866445	-0.093247	-0.157301	-0.464580
12570	-1.771520	2.887471	9.030056	0.052754	0.077248	0.249863	0.189699	-0.338185	-0.521276	-0.863790	-0.094364	-0.158599	-0.468837
12571	-1.978391	2.806273	9.324622	-0.109546	0.038547	0.215869	0.187366	-0.340573	-0.520873	-0.861899	-0.092696	-0.157840	-0.472889
12572	-1.843151	2.748297	9.176253	-0.233569	-0.000004	0.192238	0.183732	-0.336678	-0.525085	-0.860521	-0.089412	-0.155209	-0.476885
12573	-1.608084	2.988698	8.989796	-0.170796	-0.007173	0.200873	0.180746	-0.335588	-0.526861	-0.858978	-0.087075	-0.153100	-0.480765
12574	-1.762460	3.012756	9.079904	-0.242391	0.038355	0.176436	0.179200	-0.333464	-0.531219	-0.857593	-0.083219	-0.151057	-0.484551
12575	-1.665694	2.948651	9.271931	-0.198359	0.049327	0.160035	0.173488	-0.331284	-0.534516	-0.856265	-0.079756	-0.149717	-0.487888
12576	-1.675268	2.922353	9.314798	-0.156494	0.047504	0.160291	0.172086	-0.328949	-0.538068	-0.854821	-0.077229	-0.148686	-0.491131
12577	-1.709502	3.015323	9.085355	-0.047886	0.036618	0.140551	0.171050	-0.327878	-0.539602	-0.853449	-0.076432	-0.148630	-0.493652
12578	-1.777570	3.122348	8.764582	-0.191362	0.018136	0.115854	0.168839	-0.327053	-0.540227	-0.852558	-0.073469	-0.146813	-0.496179
12579	-1.884272	3.256908	8.779875	-0.096859	0.005421	0.112649	0.167412	-0.325711	-0.542016	-0.851601	-0.072099	-0.145811	-0.498313
12580	-1.580824	3.325426	8.942086	0.053495	-0.008933	0.141126	0.164303	-0.328633	-0.542121	-0.850162	-0.073650	-0.145929	-0.500505
12581	-1.560472	3.115002	9.304170	0.094152	-0.041615	0.220758	0.161317	-0.331545	-0.540941	-0.847956	-0.076367	-0.145875	-0.503845
12582	-1.700743	3.225398	9.318689	0.098063	-0.046013	0.279799	0.156885	-0.335712	-0.539143	-0.845128	-0.079449	-0.145596	-0.508181
12583	-1.542084	3.324834	9.460781	0.096187	-0.034087	0.292691	0.149746	-0.341657	-0.537031	-0.842109	-0.082367	-0.145575	-0.512714
12584	-1.425284	3.091458	9.386590	0.166282	0.008047	0.292075	0.143775	-0.347343	-0.534672	-0.838816	-0.086072	-0.146876	-0.517114
12585	-1.232108	3.014181	9.188085	0.027752	-0.006623	0.316327	0.137557	-0.354520	-0.533854	-0.835522	-0.087654	-0.146538	-0.522251
12586	-1.309907	3.143076	8.937137	0.043428	-0.023980	0.309044	0.130278	-0.356843	-0.532512	-0.832288	-0.089673	-0.145993	-0.527201
12587	-1.405629	2.983179	8.665169	-0.010852	-0.032262	0.308789	0.124822	-0.357859	-0.532726	-0.829150	-0.090872	-0.144819	-0.532240
12588	-1.304457	2.997736	8.642314	0.053198	-0.052089	0.384825	0.115343	-0.361913	-0.532267	-0.825098	-0.093560	-0.143767	-0.538322
12589	-1.196412	3.620381	9.156115	0.224217	-0.026229	0.422535	0.108208	-0.368933	-0.530156	-0.820182	-0.098921	-0.144989	-0.544513
12590	-1.023560	3.785493	9.500883	0.100433	0.045697	0.366418	0.100416	-0.376065	-0.526625	-0.815850	-0.101271	-0.146055	-0.550273
12591	-0.906446	3.487309	9.468991	-0.045480	0.080932	0.262280	0.096783	-0.378174	-0.526597	-0.812817	-0.100607	-0.146368	-0.554783
12592	-0.693439	3.294575	9.264252	-0.219992	0.108065	0.207846	0.093658	-0.376396	-0.526958	-0.810633	-0.096579	-0.145216	-0.558980
12593	-0.981983	3.145266	9.386681	-0.287054	0.082294	0.186314	0.090932	-0.370774	-0.532076	-0.808855	-0.091767	-0.142976	-0.562929
12594	-0.924380	3.187817	9.133385	-0.120111	0.103551	0.197282	0.090167	-0.368927	-0.536312	-0.806564	-0.089363	-0.142890	-0.566614
12595	-1.271770	3.255529	9.438329	-0.108636	0.133626	0.187121	0.089382	-0.366643	-0.537205	-0.804253	-0.086868	-0.143470	-0.570129
12596	-1.188277	2.930845	9.415353	-0.242223	0.149894	0.168904	0.089636	-0.361432	-0.539776	-0.802318	-0.081889	-0.142778	-0.573754
12597	-1.475617	2.518639	9.339683	-0.150254	0.104298	0.186062	0.088079	-0.360355	-0.541306	-0.800133	-0.079031	-0.142404	-0.577288
12598	-1.747071	2.825847	9.286251	-0.062166	0.064188	0.201312	0.085870	-0.358066	-0.543216	-0.797733	-0.078011	-0.142350	-0.580752
12599	-1.685365	3.033037	9.337738	-0.079272	0.049433	0.153249	0.083276	-0.358716	-0.543967	-0.795946	-0.076810	-0.141984	-0.583447
12600	-1.732660	2.840599	9.370602	-0.108246	0.032769	0.086687	0.081979	-0.355508	-0.547042	-0.795021	-0.075094	-0.141067	-0.585152
12601	-1.526830	2.638416	9.220870	-0.115294	0.019128	0.101458	0.081590	-0.352305	-0.549609	-0.793968	-0.073504	-0.139887	-0.587064
12602	-1.162755	2.630054	9.377769	-0.003505	0.012989	0.138962	0.078211	-0.352804	-0.549582	-0.792319	-0.073828	-0.139805	-0.589266
12603	-1.181727	2.562546	9.345441	0.069879	0.049656	0.151278	0.077826	-0.355744	-0.548423	-0.790309	-0.074952	-0.141192	-0.591488
12604	-1.147508	2.464050	9.365982	0.001749	0.067836	0.140759	0.073401	-0.355952	-0.547359	-0.788458	-0.074717	-0.142033	-0.593782
12605	-1.156875	2.408952	9.439530	-0.108520	0.084162	0.142022	0.072755	-0.355152	-0.548639	-0.786712	-0.072576	-0.141834	-0.596406
12606	-1.256033	2.476024	9.413142	-0.113713	0.048483	0.134661	0.072233	-0.352077	-0.550691	-0.785141	-0.070732	-0.141005	-0.598890
12607	-1.062823	2.399387	9.401870	-0.092749	0.031202	0.147726	0.071327	-0.352074	-0.551455	-0.783436	-0.069476	-0.140128	-0.601470
12608	-0.901912	2.527287	9.424367	-0.176739	0.023803	0.139929	0.068466	-0.349507	-0.553232	-0.781927	-0.066953	-0.138141	-0.604172
12609	-0.597801	2.448484	9.418899	-0.162293	0.036559	0.101236	0.066128	-0.345086	-0.557068	-0.780840	-0.064428	-0.136529	-0.606216
12610	-0.260328	2.448936	9.354847	-0.293103	0.051880	0.050728	0.064824	-0.339730	-0.560270	-0.780436	-0.059498	-0.133681	-0.607873
12611	-0.573683	2.438277	9.234159	-0.437793	0.068865	-0.022027	0.065345	-0.330668	-0.567084	-0.781034	-0.051983	-0.129316	-0.608738
12612	-0.708333	2.371127	9.373577	-0.447668	0.086952	-0.081174	0.069495	-0.319892	-0.573027	-0.782230	-0.043861	-0.125266	-0.608688
12613	-1.407089	2.307623	9.500582	-0.442000	0.094047	-0.124558	0.071961	-0.308976	-0.580371	-0.783888	-0.035722	-0.121311	-0.607887
12614	-1.806093	2.071834	9.723979	-0.368462	0.101399	-0.109437	0.076489	-0.296714	-0.585030	-0.785218	-0.028590	-0.118456	-0.607111
12615	-2.068884	1.573675	9.824954	-0.299720	0.076705	-0.124727	0.081175	-0.286640	-0.593549	-0.786733	-0.022856	-0.115966	-0.605872
12616	-2.234746	0.975192	10.079045	-0.444895	0.044590	-0.092169	0.083232	-0.275017	-0.597674	-0.787928	-0.015246	-0.111273	-0.605438
12617	-2.059820	0.699878	10.369652	-0.399942	0.024758	-0.003296	0.084910	-0.265810	-0.602055	-0.788046	-0.008760	-0.106698	-0.606236
12618	-1.681792	0.771010	9.846114	-0.281554	0.061648	0.039717	0.086849	-0.256740	-0.606438	-0.787489	-0.003807	-0.104205	-0.607444
12619	-1.309428	1.033242	9.632440	-0.341379	0.116506	0.044871	0.086588	-0.249268	-0.611961	-0.786745	0.002786	-0.101751	-0.608827
12620	-1.425401	1.069957	9.180618	-0.206267	0.121105	-0.007981	0.089164	-0.240181	-0.613906	-0.786590	0.007376	-0.101101	-0.609098
12621	-1.161435	1.320368	9.090582	-0.174477	0.145747	-0.054004	0.093715	-0.236232	-0.616898	-0.786957	0.011878	-0.101118	-0.608549
12622	-1.233148	1.195383	9.164969	-0.094459	0.111941	-0.077539	0.097602	-0.232913	-0.616542	-0.787659	0.014738	-0.101668	-0.607486
12623	-1.282185	1.373627	9.258223	-0.060507	0.116565	-0.066311	0.099940	-0.230268	-0.618102	-0.788244	0.017076	-0.102600	-0.606508
12624	-1.127569	1.309557	9.426786	-0.004580	0.094763	-0.041992	0.103570	-0.228420	-0.617358	-0.788561	0.018240	-0.103981	-0.605827
12625	-1.435991	1.287905	9.606027	0.028990	0.084622	-0.067660	0.106161	-0.228031	-0.615836	-0.789250	0.018740	-0.105480	-0.604654
12626	-1.633317	1.215381	9.617570	-0.095298	0.084459	-0.066448	0.108503	-0.228194	-0.616112	-0.789845	0.021261	-0.105592	-0.603774
12627	-2.031913	0.890331	9.767711	-0.117669	0.057814	-0.083133	0.110435	-0.223778	-0.615611	-0.790710	0.023781	-0.104893	-0.602669
12628	-2.388680	0.908019	10.223083	-0.050778	0.086973	-0.112392	0.114329	-0.221674	-0.615898	-0.791870	0.025722	-0.105558	-0.600948
12629	-2.549027	0.657103	10.105255	-0.003531	0.076981	-0.101056	0.115621	-0.219674	-0.615907	-0.792955	0.026735	-0.106553	-0.599295
12630	-2.204154	0.613576	9.839031	-0.080829	0.094386	-0.079306	0.118598	-0.215145	-0.616443	-0.793674	0.029171	-0.106993	-0.598150
12631	-1.952777	0.456482	9.481531	-0.044574	0.111059	-0.031136	0.122616	-0.211832	-0.616474	-0.793820	0.031113	-0.108074	-0.597664
12632	-2.376524	0.337026	9.267077	-0.071508	0.165958	0.024008	0.125734	-0.212529	-0.615599	-0.793142	0.034034	-0.109823	-0.598086
12633	-2.035580	0.647425	9.790673	-0.225628	0.182284	0.034269	0.130142	-0.208152	-0.616275	-0.792206	0.039578	-0.109911	-0.598967
12634	-2.675683	0.405196	9.678090	0.047735	0.167811	0.011669	0.134039	-0.206588	-0.616691	-0.791751	0.040661	-0.113105	-0.598903
12635	-2.663142	0.299119	9.604712	0.266832	0.135105	-0.007468	0.136898	-0.211284	-0.612859	-0.791781	0.037969	-0.118326	-0.598031
12636	-2.097225	0.420439	9.578090	0.225212	0.087532	-0.042659	0.138209	-0.218122	-0.610043	-0.792266	0.035405	-0.122326	-0.596739
12637	-2.082785	0.417389	9.381358	0.260625	0.016202	-0.081128	0.140151	-0.223861	-0.604147	-0.793414	0.031574	-0.125507	-0.594765
12638	-1.904714	0.482591	9.350330	0.089585	-0.013333	-0.133626	0.142503	-0.228311	-0.603139	-0.795116	0.030183	-0.126231	-0.592406
12639	-2.064976	0.722382	9.215382	-0.146722	-0.019143	-0.156980	0.143271	-0.225496	-0.602887	-0.796978	0.032593	-0.123942	-0.590256
12640	-2.163094	1.080693	9.231492	-0.089317	0.048560	-0.149432	0.145608	-0.221246	-0.605218	-0.798582	0.034815	-0.123517	-0.588046
12641	-2.581272	1.309855	8.952370	-0.040531	0.116172	-0.163157	0.149757	-0.220071	-0.603965	-0.800226	0.037127	-0.124653	-0.585425
12642	-2.743200	1.395989	8.908861	0.003113	0.145447	-0.162991	0.153511	-0.216746	-0.603093	-0.801780	0.039044	-0.126846	-0.582696
12643	-2.825616	1.499914	9.096772	0.111982	0.134493	-0.194734	0.158571	-0.217581	-0.600305	-0.803826	0.039193	-0.130074	-0.579145
12644	-2.723732	1.386380	9.604992	0.113882	0.096128	-0.178050	0.163371	-0.217879	-0.597900	-0.805713	0.038802	-0.132747	-0.575934
12645	-2.395176	1.248508	9.898959	0.073457	0.057836	-0.133881	0.165706	-0.219762	-0.595477	-0.807193	0.038500	-0.134349	-0.573504
12646	-2.563345	1.133198	10.044590	0.086862	0.037895	-0.059953	0.168423	-0.220565	-0.592156	-0.807854	0.037554	-0.135860	-0.572280
12647	-2.696261	1.184314	9.592813	-0.015421	0.047986	-0.006961	0.169990	-0.221663	-0.592683	-0.807829	0.038219	-0.136386	-0.572145
12648	-2.572769	1.069182	9.621155	-0.026226	0.070930	0.029875	0.172063	-0.220606	-0.592185	-0.807288	0.039232	-0.137204	-0.572645
12649	-2.509518	0.949134	9.653666	0.062440	0.109587	0.096720	0.171796	-0.221923	-0.589740	-0.805963	0.039052	-0.139692	-0.573920
12650	-2.600373	0.782259	9.448853	0.128615	0.117059	0.132121	0.171935	-0.227542	-0.587301	-0.804223	0.037815	-0.143106	-0.575601
12651	-2.674483	0.649657	9.407897	0.060571	0.118755	0.113320	0.173634	-0.231045	-0.586416	-0.802660	0.037735	-0.145719	-0.577129
12652	-2.698750	0.672763	9.143964	-0.032484	0.116883	0.129464	0.174661	-0.231164	-0.583724	-0.800812	0.039088	-0.147268	-0.579210
12653	-2.894958	0.364536	9.171414	-0.156796	0.087522	0.151037	0.174390	-0.228741	-0.583464	-0.798718	0.042051	-0.146887	-0.581984
12654	-2.766837	0.292948	9.267617	-0.267071	0.070986	0.160663	0.173352	-0.225799	-0.586026	-0.796412	0.046532	-0.144995	-0.585269
12655	-2.906667	0.297625	9.309583	-0.362775	0.067279	0.190633	0.172042	-0.218031	-0.589869	-0.793670	0.052462	-0.141899	-0.589237
12656	-3.254631	0.469813	9.212739	-0.418538	0.112974	0.229944	0.172041	-0.210561	-0.595266	-0.790183	0.059639	-0.138947	-0.593926
12657	-3.366220	0.624086	9.367479	-0.331437	0.153344	0.264456	0.171898	-0.203466	-0.597962	-0.786236	0.065911	-0.137676	-0.598777
12658	-3.265425	0.728463	9.581109	-0.158436	0.164587	0.298535	0.172548	-0.199471	-0.600794	-0.782001	0.069406	-0.138710	-0.603670
12659	-3.534391	0.513981	9.628397	0.025007	0.175602	0.256993	0.172549	-0.202009	-0.599252	-0.778477	0.070384	-0.142071	-0.607319
12660	-3.538847	0.431764	9.507189	0.017788	0.184566	0.188654	0.172288	-0.204804	-0.596937	-0.775701	0.071668	-0.145379	-0.609931
12661	-3.201077	0.367078	9.389420	-0.120941	0.175228	0.147376	0.174243	-0.205901	-0.596953	-0.773257	0.075234	-0.146801	-0.612260
12662	-3.287134	-0.299829	9.285652	-0.176818	0.120154	0.083529	0.175137	-0.202413	-0.596444	-0.771640	0.079049	-0.146575	-0.613872
12663	-3.695490	-0.106563	9.056525	-0.399041	0.057654	0.055714	0.177472	-0.196827	-0.599546	-0.770180	0.085779	-0.142616	-0.615732
12664	-3.522853	0.072836	8.655004	-0.598845	0.008159	0.062165	0.175765	-0.183972	-0.605698	-0.768345	0.094773	-0.135422	-0.618324
12665	-3.513114	0.058954	8.810918	-0.557317	-0.032089	0.034749	0.175091	-0.166717	-0.613914	-0.766941	0.102896	-0.128083	-0.620330
12666	-3.436911	0.272052	9.174661	-0.386423	-0.022826	0.015285	0.173652	-0.157482	-0.619041	-0.766028	0.108351	-0.122925	-0.621571
12667	-3.220503	0.398430	9.423282	-0.216432	0.011145	-0.002365	0.172600	-0.149178	-0.622758	-0.765591	0.111843	-0.120405	-0.621984
12668	-2.874061	0.551288	9.601479	0.028541	0.028847	0.009927	0.173124	-0.148391	-0.624047	-0.765495	0.111595	-0.121182	-0.621996
12669	-2.942394	0.221848	9.682631	0.224766	0.021744	0.016482	0.172864	-0.152390	-0.621218	-0.765769	0.108361	-0.124346	-0.621606
12670	-2.940368	0.298460	9.573312	0.163689	0.032579	-0.013379	0.173647	-0.158005	-0.617627	-0.766238	0.106146	-0.126808	-0.620913
12671	-3.292409	0.306486	9.310908	0.027339	-0.006063	-0.043554	0.174952	-0.160696	-0.616610	-0.766889	0.105709	-0.126963	-0.620150
12672	-3.205682	0.316103	9.259046	-0.112702	-0.008033	-0.046102	0.175078	-0.158555	-0.617253	-0.767273	0.107309	-0.125301	-0.619739
12673	-3.088752	0.056363	9.213289	-0.061758	0.006648	-0.051387	0.176245	-0.156163	-0.618547	-0.767797	0.108398	-0.124531	-0.619056
12674	-3.035564	0.017468	9.064423	0.004365	0.028762	-0.016010	0.176889	-0.154558	-0.618551	-0.767961	0.108581	-0.124948	-0.618735
12675	-3.092082	-0.261410	9.151196	0.104046	0.052681	0.010309	0.176887	-0.155620	-0.617266	-0.767964	0.107531	-0.127063	-0.618485
12676	-3.087168	-0.275375	9.285461	0.174850	0.072888	0.023556	0.179104	-0.159391	-0.615743	-0.767884	0.105542	-0.130351	-0.618242
12677	-3.146067	-0.043640	9.549792	0.235274	0.077481	0.016455	0.180151	-0.166350	-0.611897	-0.768007	0.102758	-0.134465	-0.617678
12678	-4.061962	-0.084846	9.288637	0.385134	0.087485	-0.021593	0.181974	-0.173977	-0.606772	-0.768835	0.097833	-0.140475	-0.616107
12679	-3.221537	0.120428	9.733810	0.358447	0.124018	-0.056838	0.185101	-0.184161	-0.600630	-0.769907	0.093937	-0.146673	-0.613927
12680	-3.171180	0.167915	9.521321	0.139678	0.145688	-0.076435	0.189786	-0.191156	-0.596298	-0.770707	0.093654	-0.150443	-0.612051
12681	-3.200174	0.182324	9.530854	-0.066771	0.165523	-0.093202	0.193411	-0.190633	-0.593627	-0.771265	0.096910	-0.151967	-0.610463
12682	-3.526872	-0.069264	9.313052	-0.098191	0.125235	-0.095143	0.197944	-0.187179	-0.592504	-0.771887	0.100098	-0.152470	-0.609035
12683	-3.774302	0.241696	8.935859	-0.115047	0.097774	-0.103512	0.200790	-0.183049	-0.592782	-0.772660	0.103317	-0.152337	-0.607548
12684	-3.809004	0.438509	8.823081	-0.037282	0.068625	-0.101237	0.204943	-0.181347	-0.592557	-0.773640	0.104891	-0.152691	-0.605941
12685	-3.572603	0.410602	8.966513	0.090525	0.040488	-0.088539	0.208065	-0.179385	-0.594381	-0.774820	0.104187	-0.154211	-0.604167
12686	-3.522179	0.448876	8.873909	0.202646	0.028714	-0.099950	0.210399	-0.182866	-0.590544	-0.776392	0.101557	-0.156850	-0.601913
12687	-3.797676	0.603048	9.094326	0.196418	0.050597	-0.096344	0.211959	-0.188216	-0.586445	-0.777826	0.099344	-0.159796	-0.599652
12688	-4.001105	0.295003	9.179318	0.176472	0.045051	-0.096431	0.212746	-0.193839	-0.583625	-0.779217	0.097303	-0.162374	-0.597484
12689	-4.140313	0.172534	9.325120	0.201197	0.035880	-0.106444	0.215082	-0.195858	-0.581330	-0.780796	0.094891	-0.165135	-0.595049
12690	-4.270474	0.164626	9.198979	0.176805	0.048589	-0.125972	0.217160	-0.200276	-0.577491	-0.782503	0.092980	-0.167712	-0.592382
12691	-4.054104	0.274574	8.864100	0.027825	0.064934	-0.126744	0.220278	-0.202306	-0.575460	-0.783875	0.093722	-0.168844	-0.590126
12692	-3.996706	0.365660	8.733897	-0.057919	0.064826	-0.140100	0.223258	-0.200585	-0.574711	-0.785238	0.095724	-0.168867	-0.587981
12693	-3.810008	0.644940	8.689150	-0.085979	0.036482	-0.146664	0.225588	-0.197391	-0.575114	-0.786707	0.097991	-0.168183	-0.585837
12694	-3.834909	0.818561	8.823368	-0.140177	-0.008387	-0.153340	0.228952	-0.192062	-0.575781	-0.788293	0.100469	-0.166059	-0.583887
12695	-3.886312	0.470581	9.091763	-0.034989	-0.059516	-0.150830	0.228720	-0.186351	-0.579350	-0.790210	0.100808	-0.164454	-0.581687
12696	-3.945333	0.210927	9.173981	0.086047	-0.077695	-0.155717	0.228460	-0.185946	-0.579477	-0.792486	0.098913	-0.163864	-0.579077
12697	-3.821818	0.090984	9.202254	0.031405	-0.066656	-0.109856	0.228077	-0.188092	-0.579475	-0.794070	0.097994	-0.162996	-0.577307
12698	-3.802895	0.170677	9.280358	0.001053	-0.009896	-0.058420	0.228849	-0.188749	-0.577166	-0.794820	0.097910	-0.162687	-0.576375
12699	-3.798555	0.266427	9.137724	0.005897	0.013954	-0.030748	0.229113	-0.187694	-0.578840	-0.795174	0.098071	-0.162957	-0.575783
12700	-3.630827	0.472977	8.940561	-0.041705	0.032260	-0.016252	0.228714	-0.186604	-0.577807	-0.795214	0.099015	-0.162909	-0.575579
12701	-3.635140	0.362005	8.852554	-0.076771	0.012147	-0.005318	0.229627	-0.185286	-0.579357	-0.795116	0.100377	-0.162248	-0.575666
12702	-3.658152	0.141525	9.113279	-0.108161	-0.011643	0.007487	0.229626	-0.183817	-0.580257	-0.794890	0.101795	-0.160783	-0.576140
12703	-3.981187	0.145865	9.163133	-0.007665	-0.028905	0.024622	0.228454	-0.182334	-0.581018	-0.794716	0.101492	-0.160326	-0.576560
12704	-3.996172	0.251297	9.049257	0.068054	-0.055225	0.061957	0.227418	-0.184198	-0.580496	-0.794357	0.099431	-0.160309	-0.577418
12705	-3.726416	0.297257	8.966008	0.097857	-0.094449	0.060332	0.224964	-0.187405	-0.581507	-0.794185	0.096583	-0.160108	-0.578193
12706	-3.621118	0.453290	8.805960	0.107522	-0.128257	0.047511	0.222637	-0.190875	-0.581747	-0.794290	0.093095	-0.159356	-0.578828
12707	-3.554047	0.564587	8.961644	0.031706	-0.146615	0.034190	0.218448	-0.192533	-0.580969	-0.794448	0.090765	-0.157512	-0.579487
12708	-3.572726	0.444948	9.161416	-0.001154	-0.146739	0.007263	0.215344	-0.194131	-0.583003	-0.794860	0.088916	-0.155131	-0.579850
12709	-3.510280	0.487919	9.028186	0.024231	-0.157672	0.001873	0.211068	-0.196245	-0.584255	-0.795396	0.086670	-0.152966	-0.580030
12710	-3.567141	0.291660	9.356142	-0.038797	-0.139444	0.022755	0.207574	-0.196373	-0.587571	-0.795526	0.085456	-0.150288	-0.580732
12711	-3.768516	0.060753	9.485440	-0.060341	-0.080860	0.085314	0.202897	-0.195127	-0.589076	-0.794702	0.085208	-0.148506	-0.582353
12712	-3.623604	0.011213	9.687722	-0.025673	-0.022224	0.125089	0.200946	-0.193237	-0.590345	-0.793303	0.084841	-0.148018	-0.584434
12713	-3.475022	0.188896	9.501978	0.065955	0.041902	0.130068	0.200311	-0.198461	-0.589571	-0.791798	0.083899	-0.149730	-0.586173
12714	-3.254837	0.513101	9.208544	0.061539	0.051034	0.106032	0.199150	-0.201533	-0.589049	-0.790541	0.083061	-0.151390	-0.587560
12715	-3.081915	0.642856	9.063159	0.009386	0.050893	0.057780	0.199150	-0.204334	-0.586993	-0.789754	0.083315	-0.152450	-0.588308
12716	-2.952325	0.763147	8.989246	-0.064730	0.021507	0.024226	0.200059	-0.202341	-0.588285	-0.789334	0.084372	-0.152022	-0.588831
12717	-2.822428	0.828957	9.164202	-0.035682	-0.022338	0.017981	0.199152	-0.203004	-0.588407	-0.789163	0.084557	-0.151312	-0.589217
12718	-2.960886	0.552919	9.425470	0.026254	-0.022199	0.063521	0.197598	-0.203932	-0.588909	-0.788562	0.083545	-0.151331	-0.590161
12719	-3.158116	0.466477	9.588037	0.048217	-0.011252	0.062687	0.196565	-0.205269	-0.589416	-0.787971	0.082376	-0.151839	-0.590983
12720	-3.153807	0.572129	9.527152	0.010795	0.018786	0.028300	0.194489	-0.207121	-0.588886	-0.787632	0.082199	-0.152262	-0.591350
12721	-3.154191	0.643498	9.292921	0.000009	0.041674	0.041129	0.195520	-0.206848	-0.587222	-0.787055	0.082462	-0.152986	-0.591894
12722	-3.149117	0.585391	9.181741	-0.013681	0.043410	0.007837	0.196693	-0.206999	-0.587617	-0.786844	0.083023	-0.153474	-0.591971
12723	-3.206554	0.498813	9.223195	-0.015315	0.025107	0.004167	0.198252	-0.207280	-0.587116	-0.786730	0.083434	-0.153686	-0.592010
12724	-3.283420	0.440918	9.221666	0.032015	-0.000445	0.003524	0.198255	-0.207554	-0.587630	-0.786779	0.082770	-0.154017	-0.591952
12725	-3.279011	0.527504	9.213321	-0.001319	-0.018746	0.007994	0.196178	-0.207138	-0.588642	-0.786779	0.082425	-0.153705	-0.592081
12726	-3.269552	0.565983	9.204348	0.003873	-0.004110	0.009842	0.195390	-0.206178	-0.587607	-0.786715	0.082143	-0.153656	-0.592218
12727	-3.406382	0.445514	9.230185	-0.029344	-0.005993	0.011522	0.195917	-0.207665	-0.587869	-0.786588	0.082378	-0.153217	-0.592468
12728	-3.550593	0.358925	9.318835	-0.064101	0.001199	-0.008971	0.196304	-0.206997	-0.587871	-0.786619	0.083285	-0.152415	-0.592506
12729	-3.425372	0.382908	9.224329	-0.043002	0.015834	-0.023648	0.197863	-0.205945	-0.588398	-0.786818	0.084113	-0.152102	-0.592205
12730	-3.297704	0.402347	9.206591	-0.051887	0.004000	-0.008904	0.197992	-0.203545	-0.590069	-0.786860	0.084860	-0.151489	-0.592200
12731	-3.367308	0.337191	9.188225	-0.057148	0.014043	-0.007100	0.197991	-0.201676	-0.591225	-0.786844	0.085841	-0.151005	-0.592204
12732	-3.399407	0.483939	9.197306	-0.071421	0.017643	-0.007146	0.197887	-0.201046	-0.591843	-0.786786	0.087052	-0.150377	-0.592264
12733	-3.375370	0.498406	9.192932	-0.080162	0.017633	-0.009036	0.198918	-0.199038	-0.591465	-0.786739	0.088441	-0.149676	-0.592298
12734	-3.302124	0.306416	9.286935	-0.071161	0.011223	-0.018198	0.199181	-0.197446	-0.593267	-0.786830	0.089604	-0.148931	-0.592191
12735	-3.280104	0.239212	9.319802	-0.076388	0.018533	-0.016386	0.200472	-0.194507	-0.593533	-0.786871	0.090964	-0.148267	-0.592095
12736	-3.297103	0.263022	9.257569	-0.024705	0.014004	-0.023502	0.199949	-0.193429	-0.593785	-0.787098	0.091445	-0.148105	-0.591760
12737	-3.398405	0.277483	9.324036	-0.016779	0.007586	-0.027149	0.201244	-0.192631	-0.593152	-0.787407	0.091768	-0.147952	-0.591337
12738	-3.371690	0.239355	9.414961	0.027082	-0.007911	-0.028746	0.202036	-0.192663	-0.595473	-0.787856	0.091189	-0.148047	-0.590804
