# Supplementary material for: Identification of Haptic Based Guiding Using Hard Reins
Source: PLoS One. 2015 Jul 22;10(7):e0132020. doi: 10.1371/journal.pone.0132020 (PMC4511788; doi:10.1371/journal.pone.0132020)
Supplement: S2 File — (ZIP) [file pone.0132020.s002.zip › MotionData2/Subject10/T3/sync3.txt]

// Start Time: 0
// Sample rate: 25.0Hz
// Scenario: 4.9
// Firmware Version: 2.6.1
Counter	Acc_X	Acc_Y	Acc_Z	Gyr_X	Gyr_Y	Gyr_Z	Mag_X	Mag_Y	Mag_Z	Quat_w	Quat_x	Quat_y	Quat_z
11940	2.821194	3.318090	9.487237	0.089055	-0.027033	-0.059273	-0.735967	-0.375875	-0.868815	0.945985	0.203356	-0.089985	0.235926
11941	2.742955	3.229203	8.705662	-0.025868	-0.013669	-0.064812	-0.734906	-0.376427	-0.870186	0.946470	0.203059	-0.090215	0.234144
11942	2.702511	3.213920	8.846545	0.012925	-0.001685	-0.032781	-0.733980	-0.376490	-0.868322	0.946675	0.203319	-0.090160	0.233107
11943	2.737015	3.306785	8.849310	-0.002148	0.017051	-0.004429	-0.733449	-0.377044	-0.869016	0.946834	0.203210	-0.089951	0.232637
11944	2.719730	3.325892	8.867891	-0.021926	0.011594	-0.006292	-0.732129	-0.375813	-0.869260	0.947080	0.202699	-0.089914	0.232094
11945	2.701720	3.366822	8.794822	-0.034876	0.005843	0.006012	-0.734518	-0.373044	-0.872093	0.947302	0.202001	-0.090119	0.231719
11946	2.667486	3.378335	8.769615	-0.026593	0.003475	0.032553	-0.735319	-0.370799	-0.871879	0.947371	0.201370	-0.090414	0.231870
11947	2.691829	3.369065	8.746363	-0.023125	0.015776	0.039711	-0.735577	-0.372511	-0.876086	0.947404	0.200791	-0.090518	0.232195
11948	2.701738	3.364394	8.785213	-0.003432	0.003453	0.041459	-0.735844	-0.371790	-0.876864	0.947338	0.200583	-0.090742	0.232559
11949	2.669551	3.397792	8.779160	0.003389	0.013783	0.057465	-0.737170	-0.370766	-0.877621	0.947177	0.200487	-0.090835	0.233260
11950	2.658212	3.353891	8.747853	0.007262	0.021143	0.048689	-0.738234	-0.369439	-0.873545	0.947065	0.200386	-0.090703	0.233851
11951	2.657764	3.385444	8.805367	0.021860	0.014375	0.039848	-0.738770	-0.367203	-0.873199	0.946911	0.200673	-0.090630	0.234255
11952	2.618002	3.440555	8.839835	0.000280	0.003591	0.037065	-0.739562	-0.368204	-0.871345	0.946850	0.200543	-0.090816	0.234543
11953	2.575869	3.357255	8.783812	-0.008148	-0.012786	0.013077	-0.739424	-0.369713	-0.872601	0.946893	0.200441	-0.091287	0.234274
11954	2.552834	3.422378	8.806683	-0.000025	0.004960	-0.018609	-0.737835	-0.370161	-0.872902	0.947095	0.200400	-0.091226	0.233512
11955	2.634454	3.343760	8.833850	-0.002569	-0.011786	-0.061175	-0.740348	-0.370358	-0.873952	0.947463	0.200536	-0.091350	0.231850
11956	2.706687	3.359629	8.787807	-0.006483	-0.008565	-0.048805	-0.738232	-0.370164	-0.872361	0.947805	0.200490	-0.091454	0.230448
11957	2.761621	3.268381	8.725195	0.005856	-0.005167	-0.038142	-0.736902	-0.372100	-0.874449	0.948038	0.200713	-0.091514	0.229265
11958	2.766142	3.297600	8.806949	0.030322	0.001453	-0.009737	-0.737171	-0.371015	-0.872803	0.948069	0.201247	-0.091415	0.228711
11959	2.780617	3.297860	8.788136	0.019115	0.015146	0.007995	-0.737169	-0.371591	-0.872017	0.948072	0.201542	-0.091225	0.228511
11960	2.691170	3.291386	8.814322	0.034639	0.011991	0.032797	-0.735575	-0.373878	-0.871169	0.947909	0.202032	-0.091078	0.228817
11961	2.663787	3.334585	8.856482	0.022134	0.012862	0.029230	-0.736371	-0.373303	-0.871142	0.947799	0.202352	-0.091006	0.229016
11962	2.626460	3.372738	8.787654	-0.000952	0.018262	0.018591	-0.737031	-0.373551	-0.871813	0.947855	0.202164	-0.090845	0.229014
11963	2.605031	3.357788	8.813585	-0.002407	0.000862	0.002567	-0.737296	-0.373215	-0.874078	0.947946	0.202120	-0.091005	0.228615
11964	2.529454	3.254465	8.783163	0.044879	-0.007158	-0.016765	-0.738089	-0.373779	-0.873014	0.947932	0.202982	-0.090973	0.227921
11965	2.622522	3.319260	8.737391	0.003726	0.010436	-0.022992	-0.737034	-0.372882	-0.870585	0.948132	0.203051	-0.090817	0.227088
11966	2.738897	3.326233	8.801083	0.009164	-0.005400	-0.027524	-0.738356	-0.373258	-0.871118	0.948313	0.203246	-0.090871	0.226134
11967	2.765033	3.336406	8.700717	0.020515	-0.011777	0.018440	-0.737300	-0.372630	-0.869099	0.948214	0.203658	-0.091239	0.226029
11968	2.719342	3.211792	8.791718	0.015535	-0.002582	0.004351	-0.738757	-0.372376	-0.866527	0.948229	0.203904	-0.091340	0.225703
11969	2.696676	3.374011	8.777764	0.013477	0.009563	0.015913	-0.739416	-0.373025	-0.868015	0.948210	0.204084	-0.091331	0.225626
11970	2.624074	3.367838	8.768362	0.002459	0.007490	0.023839	-0.740604	-0.373938	-0.869639	0.948208	0.204000	-0.091378	0.225689
11971	2.618281	3.423567	8.820717	0.017799	0.007664	0.022117	-0.741133	-0.374068	-0.869503	0.948140	0.204258	-0.091410	0.225730
11972	2.610679	3.435562	8.791510	0.011926	-0.002616	0.004354	-0.740343	-0.372880	-0.867329	0.948169	0.204436	-0.091527	0.225399
11973	2.599006	3.411076	8.776895	0.004910	-0.004280	-0.002748	-0.740605	-0.374007	-0.866557	0.948244	0.204549	-0.091738	0.224895
11974	2.681633	3.398010	8.769901	-0.012442	-0.002051	-0.026676	-0.739414	-0.373731	-0.867635	0.948512	0.204318	-0.091827	0.223933
11975	2.710071	3.432510	8.784955	-0.012319	-0.000160	-0.031091	-0.739815	-0.372292	-0.869193	0.948790	0.204139	-0.091925	0.222877
11976	2.690698	3.432159	8.786770	-0.026930	0.004831	-0.022260	-0.739286	-0.372322	-0.868396	0.949109	0.203594	-0.091966	0.222000
11977	2.675970	3.434314	8.740570	0.000955	0.001507	-0.022190	-0.739286	-0.371846	-0.870928	0.949293	0.203645	-0.092012	0.221144
11978	2.698825	3.393472	8.813787	-0.030815	-0.000775	-0.012584	-0.738224	-0.373131	-0.870713	0.949573	0.203033	-0.092214	0.220421
11979	2.677075	3.373647	8.707365	0.004955	-0.006011	-0.004541	-0.737435	-0.371336	-0.870665	0.949648	0.203161	-0.092461	0.219877
11980	2.677586	3.359100	8.777291	-0.002178	-0.000691	-0.006298	-0.738490	-0.372858	-0.870165	0.949782	0.203081	-0.092562	0.219327
11981	2.666510	3.431721	8.798066	-0.016676	0.004413	-0.001892	-0.739018	-0.372803	-0.872034	0.949951	0.202747	-0.092718	0.218836
11982	2.711531	3.354859	8.756702	0.012152	0.004677	-0.002690	-0.738490	-0.372391	-0.872295	0.950021	0.202910	-0.092668	0.218404
11983	2.711734	3.350012	8.790442	-0.005983	0.006173	0.002567	-0.738360	-0.371712	-0.871605	0.950130	0.202761	-0.092768	0.218025
11984	2.710892	3.393690	8.799714	0.015179	0.004179	0.018532	-0.738362	-0.371149	-0.871855	0.950094	0.202944	-0.092800	0.218001
11985	2.696760	3.374015	8.804243	-0.017620	0.008844	0.034376	-0.739682	-0.372252	-0.871070	0.950115	0.202503	-0.093032	0.218217
11986	2.643663	3.358485	8.773848	-0.015824	0.007076	0.034384	-0.740215	-0.371113	-0.871564	0.950139	0.202055	-0.093208	0.218452
11987	2.657499	3.397575	8.798047	0.007546	0.008083	0.001747	-0.741013	-0.369722	-0.870572	0.950200	0.202156	-0.093213	0.218092
11988	2.681694	3.398013	8.789158	0.006875	0.011832	-0.006193	-0.739686	-0.371158	-0.870097	0.950319	0.202193	-0.093035	0.217615
11989	2.647406	3.416810	8.792778	0.007246	0.004262	0.012332	-0.740218	-0.370343	-0.868590	0.950327	0.202288	-0.093157	0.217440
11990	2.667449	3.383191	8.788833	0.011818	0.004366	0.009692	-0.741015	-0.368877	-0.870947	0.950343	0.202422	-0.093165	0.217243
11991	2.676189	3.441613	8.856054	-0.002471	0.004359	0.005221	-0.741009	-0.370983	-0.870344	0.950421	0.202345	-0.093298	0.216915
11992	2.665441	3.354021	8.736039	-0.000256	0.004745	-0.009790	-0.740349	-0.370555	-0.871411	0.950570	0.202285	-0.093271	0.216330
11993	2.657744	3.383014	8.783723	0.008708	0.008333	-0.007972	-0.741009	-0.370801	-0.872215	0.950667	0.202428	-0.093229	0.215788
11994	2.676016	3.446461	8.831944	-0.010009	-0.002269	-0.016947	-0.740348	-0.370828	-0.871688	0.950872	0.202225	-0.093348	0.215020
11995	2.652869	3.382925	8.773946	-0.009448	0.004493	-0.002747	-0.740614	-0.370265	-0.871667	0.951012	0.202031	-0.093478	0.214527
11996	2.633437	3.387428	8.787758	-0.005881	-0.002590	-0.002778	-0.740088	-0.369158	-0.871771	0.951138	0.201882	-0.093644	0.214034
11997	2.677373	3.378521	8.832498	-0.024618	-0.007902	-0.009953	-0.739951	-0.370534	-0.872755	0.951346	0.201464	-0.094045	0.213326
11998	2.662502	3.392813	8.817492	-0.020833	-0.008585	-0.017015	-0.739952	-0.370252	-0.872880	0.951581	0.201083	-0.094330	0.212512
11999	2.680003	3.364002	8.806211	-0.034563	-0.018653	-0.010053	-0.740352	-0.369079	-0.874983	0.951807	0.200522	-0.094979	0.211740
12000	2.756022	3.326549	8.854558	-0.053527	-0.023237	0.025205	-0.741413	-0.368250	-0.873604	0.951963	0.199501	-0.095851	0.211609
12001	2.800077	3.288500	8.752699	-0.066471	-0.007738	0.041172	-0.743008	-0.365668	-0.875112	0.952117	0.198185	-0.096640	0.211795
12002	2.796664	3.215618	8.745923	0.004913	-0.002398	0.065304	-0.743802	-0.365462	-0.877242	0.951908	0.198111	-0.097026	0.212626
12003	2.789124	3.239762	8.812903	0.007180	0.003372	0.048549	-0.745387	-0.366529	-0.877794	0.951757	0.198133	-0.097328	0.213140
12004	2.776639	3.258954	8.817190	0.012943	0.010007	0.069830	-0.746189	-0.363569	-0.878360	0.951520	0.198150	-0.097462	0.214122
12005	2.711471	3.233490	8.738360	0.021256	0.013801	0.062825	-0.748832	-0.365076	-0.876903	0.951271	0.198365	-0.097566	0.214977
12006	2.688567	3.296190	8.787730	0.063435	0.011342	0.032884	-0.749364	-0.364561	-0.874468	0.950992	0.199408	-0.097309	0.215363
12007	2.680786	3.325179	8.808935	0.068625	0.008486	0.006359	-0.749890	-0.366001	-0.871960	0.950786	0.200656	-0.097082	0.215215
12008	2.682703	3.354345	8.832844	0.058585	0.009161	0.011634	-0.749753	-0.367713	-0.870408	0.950612	0.201658	-0.096803	0.215177
12009	2.689035	3.267067	8.751861	-0.019546	-0.010777	0.036020	-0.750416	-0.367135	-0.870650	0.950595	0.201251	-0.097440	0.215343
12010	2.650392	3.276086	8.849291	-0.013489	0.000510	0.013131	-0.749354	-0.368265	-0.871100	0.950686	0.200917	-0.097641	0.215161
12011	2.669915	3.271587	8.864366	0.033258	0.012315	-0.016710	-0.750415	-0.367704	-0.870132	0.950731	0.201511	-0.097394	0.214521
12012	2.727898	3.277492	8.846845	0.044450	0.006525	-0.066233	-0.749354	-0.368656	-0.866152	0.950939	0.202406	-0.096913	0.212965
12013	2.761427	3.290232	8.802046	0.027542	0.006560	-0.073365	-0.747497	-0.370079	-0.866755	0.951234	0.203019	-0.096573	0.211214
12014	2.779463	3.360954	8.821321	-0.023670	0.013405	-0.008067	-0.746439	-0.370115	-0.866232	0.951481	0.202476	-0.096483	0.210661
12015	2.703065	3.296452	8.776138	-0.023859	0.011443	-0.000987	-0.746169	-0.371288	-0.870161	0.951685	0.201947	-0.096564	0.210208
12016	2.687212	3.368989	8.818430	-0.012301	0.014019	-0.029226	-0.745640	-0.371151	-0.870565	0.951975	0.201659	-0.096330	0.209280
12017	2.680484	3.444101	8.697310	0.023207	-0.001193	-0.013297	-0.744846	-0.370663	-0.874446	0.952015	0.202106	-0.096403	0.208632
12018	2.763207	3.452901	8.858640	-0.058561	-0.003457	0.014700	-0.744583	-0.370426	-0.872833	0.952273	0.200925	-0.096871	0.208378
12019	2.736007	3.335880	8.714272	-0.031429	-0.008440	0.009463	-0.746177	-0.368127	-0.874216	0.952422	0.200321	-0.097406	0.208028
12020	2.701396	3.383808	8.799498	-0.035241	-0.001578	0.018340	-0.746177	-0.368433	-0.873019	0.952572	0.199569	-0.097754	0.207899
12021	2.728201	3.367297	8.742679	-0.031535	-0.010305	0.012987	-0.745127	-0.365345	-0.874944	0.952702	0.198967	-0.098339	0.207608
12022	2.668066	3.344359	8.738600	-0.000318	0.011768	-0.006209	-0.746181	-0.367042	-0.872840	0.952841	0.198873	-0.098192	0.207129
12023	2.687524	3.349573	8.794517	0.006750	0.004631	-0.002702	-0.745786	-0.366524	-0.871488	0.952911	0.198972	-0.098268	0.206673
12024	2.679699	3.383418	8.832532	0.005024	-0.009475	-0.008103	-0.748038	-0.365612	-0.872505	0.952995	0.199071	-0.098496	0.206082
12025	2.677455	3.373667	8.827723	-0.014212	0.010359	-0.025717	-0.746314	-0.366730	-0.874170	0.953254	0.198794	-0.098454	0.205167
12026	2.688890	3.286491	8.828732	-0.030621	-0.005912	-0.020567	-0.746447	-0.366430	-0.874963	0.953536	0.198223	-0.098711	0.204284
12027	2.683723	3.288815	8.741906	-0.010864	-0.016417	-0.020569	-0.746318	-0.365136	-0.876800	0.953707	0.198108	-0.099186	0.203368
12028	2.721689	3.345344	8.843735	-0.016077	-0.009190	-0.026741	-0.746449	-0.365566	-0.876142	0.953948	0.197840	-0.099421	0.202379
12029	2.795276	3.283557	8.735741	-0.008213	0.005648	-0.048734	-0.745655	-0.365269	-0.877750	0.954263	0.197742	-0.099357	0.201018
12030	2.825430	3.254993	8.895739	-0.048839	0.010517	-0.043535	-0.744066	-0.365911	-0.875644	0.954737	0.196802	-0.099280	0.199724
12031	2.855345	3.197269	8.796000	-0.051353	0.016075	0.018376	-0.743539	-0.364747	-0.878294	0.954970	0.195700	-0.099464	0.199601
12032	2.709046	3.248020	8.829639	-0.030837	0.011698	0.058225	-0.744867	-0.363314	-0.878636	0.954965	0.194897	-0.099691	0.200295
12033	2.730533	3.379481	8.790796	0.054694	0.031100	0.093971	-0.744600	-0.363884	-0.878389	0.954508	0.195613	-0.099459	0.201884
12034	2.499402	3.559773	8.868994	0.133925	0.026484	0.091580	-0.747513	-0.363891	-0.875138	0.953749	0.197828	-0.098871	0.203597
12035	1.896935	3.645941	8.934101	0.224372	0.237997	-0.090545	-0.748853	-0.358661	-0.870666	0.953757	0.201309	-0.093230	0.202807
12036	2.607537	3.401475	8.348796	0.385116	0.217153	0.089162	-0.745397	-0.364266	-0.866862	0.952304	0.207544	-0.087982	0.205672
12037	3.061819	3.599140	9.191634	0.254616	0.069491	0.229133	-0.746574	-0.370149	-0.858456	0.950485	0.211697	-0.086748	0.210329
12038	2.696299	3.162835	8.858774	-0.041791	-0.020304	0.126066	-0.752529	-0.370524	-0.854378	0.950183	0.210714	-0.087933	0.212178
12039	2.502157	3.409320	8.790785	-0.099898	-0.003780	0.012861	-0.753066	-0.367667	-0.856828	0.950625	0.208785	-0.088677	0.211795
12040	2.818309	3.087352	8.651278	-0.129148	-0.031218	-0.109462	-0.753328	-0.368355	-0.856981	0.951657	0.206601	-0.089453	0.208956
12041	2.913426	3.261475	9.177593	-0.179085	-0.101967	-0.141055	-0.752010	-0.366669	-0.858819	0.952874	0.203822	-0.091777	0.205099
12042	2.597312	3.265414	8.854963	-0.479693	-0.089628	-0.204611	-0.749651	-0.357755	-0.866740	0.955536	0.195358	-0.094709	0.199543
12043	2.355418	2.964866	8.625964	-0.409550	-0.027073	-0.122584	-0.742232	-0.359128	-0.881348	0.957616	0.187804	-0.096597	0.195882
12044	2.705384	2.932392	8.745259	-0.132957	-0.093211	0.022770	-0.744633	-0.351837	-0.886719	0.957922	0.185524	-0.099090	0.195314
12045	2.712966	3.044190	8.783159	0.070970	-0.042300	0.011351	-0.747266	-0.355856	-0.891375	0.957604	0.186965	-0.099897	0.195088
12046	2.593066	3.032340	9.106912	0.017250	-0.039820	0.000609	-0.748858	-0.355063	-0.887845	0.957538	0.187397	-0.100698	0.194587
12047	2.507616	3.118128	8.680023	-0.028082	0.017238	-0.381065	-0.744488	-0.355831	-0.889127	0.959206	0.187490	-0.099268	0.186862
12048	2.665327	3.298231	9.114344	0.042393	-0.014956	-0.061066	-0.739180	-0.361339	-0.885341	0.959323	0.188424	-0.099271	0.185310
12049	2.699565	3.238139	8.834237	-0.070188	-0.018717	-0.091500	-0.736935	-0.359368	-0.888388	0.959958	0.187269	-0.099768	0.182914
12050	2.573581	3.245568	8.888082	0.024218	-0.017074	-0.054036	-0.734419	-0.359998	-0.887766	0.960108	0.187848	-0.099908	0.181451
12051	2.655320	3.276178	8.875917	-0.011632	-0.015460	-0.059461	-0.733625	-0.360143	-0.888316	0.960404	0.187748	-0.100244	0.179796
12052	2.651654	3.217856	8.881059	-0.013421	-0.013698	-0.059453	-0.732694	-0.361749	-0.886099	0.960715	0.187602	-0.100433	0.178172
12053	2.652232	3.179023	8.818789	-0.019921	-0.021966	-0.086929	-0.731244	-0.359806	-0.887127	0.961119	0.187424	-0.100822	0.175946
12054	2.592941	3.357569	8.820437	0.023388	0.010377	-0.085697	-0.729117	-0.363202	-0.887125	0.961428	0.187952	-0.100322	0.173972
12055	2.533489	3.322522	8.956072	-0.098362	-0.016498	-0.047340	-0.727001	-0.362647	-0.889143	0.961990	0.186174	-0.101018	0.172367
12056	2.336088	3.100457	8.732660	-0.076766	-0.011165	-0.112602	-0.727269	-0.360901	-0.892033	0.962710	0.184904	-0.101181	0.169592
12057	2.120740	3.349007	8.868593	-0.066289	-0.055738	-0.176474	-0.724879	-0.363409	-0.894554	0.963496	0.184137	-0.102015	0.165412
12058	1.804848	3.168520	8.985422	-0.100104	-0.075278	-0.261503	-0.719715	-0.364471	-0.895988	0.964630	0.182928	-0.102937	0.159469
12059	2.230662	3.222379	9.113614	-0.160053	0.040405	-0.356530	-0.712169	-0.364983	-0.899443	0.966469	0.180398	-0.101508	0.151956
12060	2.264342	3.242414	9.162635	-0.275032	0.246697	-0.396248	-0.699202	-0.363591	-0.906251	0.969172	0.175064	-0.096244	0.144205
12061	2.308703	3.677702	9.078876	-0.329452	0.198898	-0.423272	-0.683329	-0.360227	-0.916783	0.971921	0.168881	-0.091984	0.135601
12062	2.776771	2.919069	8.246909	-0.146292	0.142465	-0.379791	-0.671292	-0.357835	-0.923683	0.973730	0.166271	-0.088437	0.127995
12063	3.264716	2.267689	8.247540	0.056950	0.062487	-0.454892	-0.658578	-0.360860	-0.926070	0.974815	0.167985	-0.085768	0.119001
12064	3.286849	2.394492	9.917669	0.107617	-0.043118	-0.623434	-0.643473	-0.367980	-0.922583	0.975839	0.171161	-0.084364	0.106423
12065	3.065754	2.686628	10.043469	-0.149077	-0.207515	-0.679187	-0.631819	-0.370743	-0.923207	0.977372	0.169733	-0.086675	0.091773
12066	2.978054	2.893664	8.903147	-0.202290	-0.283579	-0.786776	-0.617524	-0.371525	-0.927687	0.978906	0.167553	-0.090016	0.074605
12067	2.413048	2.460997	8.345109	-0.178184	-0.323681	-0.884934	-0.605617	-0.370509	-0.929132	0.980069	0.166012	-0.093964	0.055449
12068	3.129821	2.714298	8.254473	-0.067091	-0.210038	-0.982157	-0.587088	-0.371163	-0.931243	0.980810	0.166651	-0.094985	0.034889
12069	4.664539	3.084430	8.553905	-0.148901	-0.135157	-0.941627	-0.567236	-0.371429	-0.933357	0.981501	0.165496	-0.095044	0.015289
12070	5.267682	3.245887	8.732458	-0.352970	-0.183136	-0.723465	-0.547925	-0.367004	-0.944967	0.982414	0.159881	-0.096441	-0.000651
12071	4.046869	4.684992	8.768386	-0.449806	-0.197320	-0.437210	-0.538430	-0.354675	-0.956884	0.983314	0.151856	-0.099547	-0.011113
12072	1.283754	2.367786	9.264304	-0.268190	-0.617316	-0.261821	-0.539250	-0.345005	-0.964208	0.982733	0.146853	-0.110925	-0.019124
12073	1.874095	3.164802	7.870760	-0.485322	-0.661642	-0.664287	-0.542458	-0.332635	-0.977451	0.982130	0.138503	-0.122360	-0.035583
12074	1.241637	3.507867	9.268854	-0.072462	-0.699994	-0.733873	-0.540622	-0.326270	-0.983168	0.979867	0.138255	-0.134103	-0.052565
12075	0.815798	3.679901	10.559044	-0.130344	-0.707946	-0.863125	-0.545788	-0.324906	-0.982797	0.977067	0.137299	-0.145869	-0.072187
12076	1.570857	3.334254	9.600387	-0.421002	-0.339739	-0.966131	-0.535089	-0.317122	-0.992325	0.975550	0.131277	-0.149311	-0.093670
12077	2.783629	1.924042	8.736011	-0.199682	-0.230831	-0.906578	-0.516973	-0.311673	-0.998661	0.973392	0.129686	-0.151423	-0.112966
12078	2.494089	2.098406	8.696928	-0.223082	-0.215731	-0.734986	-0.504825	-0.302165	-1.005737	0.971468	0.126971	-0.153291	-0.128960
12079	1.963523	2.974859	9.665691	-0.072207	-0.233923	-0.594888	-0.494376	-0.299795	-1.010072	0.969198	0.126810	-0.156463	-0.141751
12080	1.671268	2.365099	9.184752	-0.290720	-0.204667	-0.559922	-0.486593	-0.290225	-1.021654	0.967545	0.122240	-0.158267	-0.154484
12081	2.456437	2.592942	9.106034	-0.284264	-0.187731	-0.665178	-0.477089	-0.281330	-1.029792	0.965360	0.118262	-0.159652	-0.169131
12082	2.313385	2.495694	9.232352	-0.361733	-0.253860	-0.606579	-0.469166	-0.274978	-1.034909	0.963153	0.112244	-0.161971	-0.183037
12083	1.876738	2.723196	8.986174	-0.367345	-0.323310	-0.677675	-0.462979	-0.262590	-1.046115	0.960186	0.106169	-0.165531	-0.198420
12084	1.898736	2.738176	9.140779	-0.356439	-0.399344	-0.763008	-0.457985	-0.249969	-1.054082	0.956317	0.100146	-0.170229	-0.215525
12085	2.367428	2.931157	9.146483	-0.437618	-0.432223	-0.897964	-0.449292	-0.234471	-1.069642	0.951482	0.092973	-0.174938	-0.235447
12086	2.518371	2.812473	8.620079	-0.546305	-0.437467	-0.939021	-0.441001	-0.217661	-1.081133	0.946155	0.083677	-0.178986	-0.256423
12087	2.931603	2.800505	8.185161	-0.449811	-0.469286	-0.984974	-0.436942	-0.201543	-1.094743	0.939745	0.076316	-0.184028	-0.277827
12088	3.151268	2.879763	8.417554	-0.306724	-0.500747	-0.957378	-0.430488	-0.190301	-1.104916	0.932664	0.071170	-0.190316	-0.298081
12089	3.242115	3.029538	8.972805	-0.231515	-0.443745	-0.934715	-0.427744	-0.177630	-1.112856	0.925327	0.067834	-0.196023	-0.317402
12090	3.331196	2.987497	9.291162	-0.285448	-0.352034	-0.921945	-0.420906	-0.161954	-1.122087	0.918116	0.063813	-0.199518	-0.336426
12091	3.650048	3.036973	9.283725	-0.340534	-0.229640	-0.927595	-0.411672	-0.151086	-1.130830	0.910985	0.059809	-0.200408	-0.355479
12092	3.243738	3.209202	9.087031	-0.407906	-0.194510	-0.790463	-0.403374	-0.136806	-1.141463	0.904738	0.054048	-0.200154	-0.372110
12093	2.864407	3.194983	8.582080	-0.436819	-0.252431	-0.760769	-0.397070	-0.119421	-1.151707	0.898148	0.047452	-0.200802	-0.388275
12094	3.501353	2.543838	8.192544	-0.189161	-0.166271	-0.851489	-0.388901	-0.106293	-1.160633	0.890706	0.046066	-0.201559	-0.404839
12095	4.724250	3.100058	8.377507	0.060849	-0.078249	-0.798277	-0.377149	-0.097601	-1.162100	0.883489	0.049869	-0.202943	-0.419255
12096	4.355563	3.481741	8.372943	-0.197999	-0.081765	-0.170466	-0.370419	-0.090686	-1.166247	0.881704	0.046266	-0.202627	-0.423557
12097	2.360051	3.358190	8.741078	0.020518	0.048500	0.096711	-0.370687	-0.089726	-1.165275	0.882418	0.046829	-0.202332	-0.422146
12098	3.974926	2.149509	8.335210	-0.223193	0.303147	-0.572851	-0.359579	-0.086889	-1.166251	0.878722	0.047651	-0.194616	-0.433245
12099	4.071634	2.272459	6.741457	-0.350649	0.172403	0.138493	-0.348782	-0.067999	-1.173549	0.880614	0.042565	-0.189048	-0.432398
12100	1.978368	1.783253	9.140798	0.621918	0.000556	0.082516	-0.355110	-0.076256	-1.172131	0.880522	0.053089	-0.194546	-0.428970
12101	3.594621	2.725481	11.248425	0.181573	0.219461	-0.283917	-0.348857	-0.088282	-1.164810	0.878447	0.059365	-0.192241	-0.433417
12102	4.083355	1.826469	10.702168	-0.120718	0.159774	-0.058980	-0.338804	-0.087191	-1.161539	0.878475	0.058739	-0.188382	-0.435135
12103	3.233884	1.966372	10.391031	0.044626	0.062006	0.137367	-0.336169	-0.083378	-1.160108	0.879596	0.059531	-0.188127	-0.432868
12104	2.034412	1.556040	8.571383	-0.191178	-0.111930	0.181811	-0.343324	-0.080244	-1.161936	0.880753	0.054394	-0.188722	-0.430928
12105	2.921865	1.933760	8.066239	0.319446	-0.140603	-0.207733	-0.345707	-0.079905	-1.162166	0.877812	0.059534	-0.193973	-0.433907
12106	3.232000	2.306000	8.872047	0.085674	-0.127652	0.053202	-0.348862	-0.087473	-1.157411	0.877460	0.059607	-0.197087	-0.433206
12107	2.835304	1.997794	8.684088	-0.045173	0.027386	-0.006230	-0.355076	-0.088942	-1.160201	0.877331	0.058979	-0.196449	-0.433843
12108	3.713520	2.440943	8.736575	0.028110	0.123247	0.027996	-0.350575	-0.089638	-1.158667	0.877809	0.060315	-0.194630	-0.433512
12109	3.510625	2.684873	8.949946	0.125681	0.133603	0.217591	-0.349246	-0.092104	-1.155811	0.879816	0.062698	-0.193912	-0.429407
12110	3.059130	2.749518	9.111311	0.081430	0.130466	0.256424	-0.351358	-0.094202	-1.153440	0.882198	0.064139	-0.192701	-0.424828
12111	3.035345	2.564581	8.852028	0.103937	0.096046	0.217394	-0.353601	-0.096600	-1.150005	0.884043	0.065802	-0.192446	-0.420836
12112	3.178392	2.552608	8.801148	0.093769	0.078846	0.190700	-0.354376	-0.103649	-1.145931	0.885615	0.067273	-0.192158	-0.417416
12113	3.278285	2.632084	8.707336	0.100888	0.084042	0.127079	-0.357145	-0.107271	-1.143333	0.886634	0.069103	-0.191980	-0.415029
12114	3.296443	2.727102	8.918986	0.040937	0.123669	0.086463	-0.356083	-0.108780	-1.139372	0.887564	0.070407	-0.190312	-0.413588
12115	3.112986	2.454344	8.953926	-0.099497	0.205533	0.035321	-0.354635	-0.105983	-1.141176	0.888550	0.070012	-0.186198	-0.413410
12116	3.215724	2.839690	8.624422	-0.144766	0.261455	-0.012234	-0.348165	-0.101374	-1.141774	0.889409	0.069527	-0.180401	-0.414214
12117	3.194892	3.247166	9.205593	-0.044357	0.228591	0.129297	-0.343933	-0.100376	-1.140853	0.891133	0.069972	-0.176489	-0.412112
12118	2.892135	3.455259	9.031062	-0.009870	0.100858	0.164013	-0.344203	-0.099022	-1.138795	0.892652	0.069926	-0.174906	-0.409499
12119	2.348944	3.056994	8.692465	0.059174	0.024028	0.128519	-0.347373	-0.100923	-1.137881	0.893478	0.070577	-0.175498	-0.407329
12120	2.050206	2.978760	8.748876	0.032245	0.020971	-0.009434	-0.348962	-0.101269	-1.133316	0.893234	0.071235	-0.175441	-0.407773
12121	2.309730	2.959191	8.701627	0.017220	0.053712	-0.115416	-0.347640	-0.100426	-1.134913	0.892226	0.072271	-0.174794	-0.410070
12122	2.579399	2.978684	9.044317	0.026136	0.094489	-0.106355	-0.345524	-0.100898	-1.128517	0.891446	0.073761	-0.173235	-0.412157
12123	2.283221	3.046158	9.297075	-0.004296	0.006853	-0.060983	-0.344997	-0.100086	-1.127961	0.890743	0.073859	-0.173311	-0.413625
12124	2.259466	2.963157	8.923899	0.020875	-0.100123	-0.077484	-0.346854	-0.098626	-1.128966	0.889524	0.073547	-0.175218	-0.415496
12125	2.181807	2.930166	8.678665	0.069623	-0.091639	-0.080789	-0.348306	-0.099727	-1.128180	0.888191	0.074240	-0.177615	-0.417204
12126	2.037972	2.896031	8.956120	-0.020858	-0.094767	-0.165054	-0.350030	-0.098712	-1.128127	0.886301	0.073542	-0.178943	-0.420763
12127	2.100084	2.955424	9.049041	-0.041719	-0.123403	-0.164437	-0.353338	-0.098110	-1.132897	0.884291	0.072312	-0.180807	-0.424393
12128	2.074685	2.819066	9.352563	-0.021225	-0.134026	-0.159132	-0.355065	-0.095838	-1.132938	0.882275	0.071252	-0.182829	-0.427888
12129	2.008557	2.740196	9.399267	-0.052327	-0.141009	-0.175171	-0.359306	-0.093460	-1.135093	0.880087	0.069735	-0.184836	-0.431763
12130	1.820732	2.663957	9.292989	-0.083319	-0.115213	-0.222796	-0.360908	-0.088694	-1.134520	0.877632	0.067976	-0.185894	-0.436560
12131	1.892034	2.602133	9.228249	-0.104825	-0.088859	-0.289013	-0.358804	-0.084078	-1.137213	0.874666	0.066421	-0.186295	-0.442540
12132	2.300372	2.536720	9.207574	-0.014367	-0.041606	-0.298238	-0.358155	-0.079741	-1.138423	0.871659	0.066790	-0.186558	-0.448269
12133	2.182379	2.655970	9.429305	-0.031942	-0.038635	-0.280577	-0.356706	-0.077565	-1.137432	0.868793	0.066914	-0.186679	-0.453732
12134	1.906598	2.369382	9.300252	-0.124685	-0.046595	-0.279075	-0.353805	-0.073676	-1.139620	0.866016	0.065243	-0.186039	-0.459509
12135	1.995798	2.606431	9.118275	-0.127642	-0.092055	-0.311227	-0.350384	-0.066541	-1.143990	0.862726	0.063322	-0.186105	-0.465897
12136	2.370017	2.615691	9.507574	-0.094307	-0.065944	-0.275684	-0.350402	-0.060501	-1.145809	0.859789	0.061981	-0.186070	-0.471486
12137	2.717200	2.534574	9.205938	-0.155894	-0.044586	-0.189167	-0.348961	-0.055361	-1.146332	0.857789	0.059542	-0.185169	-0.475779
12138	2.722760	2.209381	8.912510	-0.072385	-0.043944	-0.079255	-0.349239	-0.050555	-1.148857	0.856726	0.058050	-0.185197	-0.477863
12139	2.632388	2.246580	8.921492	0.015619	-0.076922	-0.010214	-0.351494	-0.048819	-1.149312	0.856095	0.057539	-0.186690	-0.478473
12140	2.596746	2.343033	8.987064	0.055822	-0.109550	0.028605	-0.353740	-0.050029	-1.149056	0.855662	0.057214	-0.189190	-0.478306
12141	2.449560	2.665617	8.922348	0.090608	-0.133501	0.002059	-0.357440	-0.051730	-1.150275	0.854841	0.057389	-0.192373	-0.478482
12142	2.284292	2.905333	8.746984	0.115003	-0.143015	-0.036794	-0.361402	-0.054480	-1.148037	0.853568	0.058004	-0.195933	-0.479236
12143	2.006171	3.101742	8.626250	0.125736	-0.219251	-0.114992	-0.365624	-0.058852	-1.147860	0.851216	0.058448	-0.200756	-0.481365
12144	1.991282	3.732581	8.664359	0.136934	-0.264995	-0.274407	-0.371176	-0.060993	-1.146256	0.847087	0.059209	-0.206313	-0.486182
12145	2.425009	3.888540	8.873859	0.185677	-0.258346	-0.381292	-0.374609	-0.063428	-1.146160	0.841802	0.061443	-0.212033	-0.492581
12146	2.797318	3.735123	9.165644	0.011157	-0.234076	-0.414478	-0.375002	-0.064816	-1.146065	0.836433	0.060965	-0.215616	-0.500173
12147	3.339397	3.793520	9.306996	-0.033173	-0.135393	-0.355761	-0.376199	-0.062992	-1.145323	0.832043	0.060643	-0.217118	-0.506840
12148	3.529636	3.806732	9.779677	0.003290	0.087824	-0.200442	-0.373687	-0.062082	-1.144921	0.830133	0.062345	-0.215493	-0.510446
12149	3.237921	3.068183	7.889267	-0.206606	0.155824	-0.005144	-0.369600	-0.056795	-1.148419	0.830731	0.060568	-0.210829	-0.511633
12150	2.930798	2.805239	7.193446	0.121437	0.033399	0.094213	-0.365911	-0.051009	-1.148947	0.831439	0.062413	-0.211678	-0.509908
12151	3.160856	3.688288	8.888321	0.383178	0.058714	0.097721	-0.367991	-0.064174	-1.144517	0.831908	0.069001	-0.214805	-0.506978
12152	3.096587	3.730800	8.756054	0.164934	0.121017	0.092146	-0.367171	-0.073177	-1.141998	0.832883	0.072462	-0.214634	-0.504962
12153	3.017526	2.476785	8.026567	0.258714	0.210352	0.105476	-0.363976	-0.080043	-1.137695	0.834189	0.078449	-0.213987	-0.502178
12154	2.931692	2.353991	9.228324	0.286835	0.184279	0.055884	-0.358263	-0.088375	-1.132798	0.834829	0.084730	-0.213919	-0.500120
12155	2.846973	2.910873	10.473125	0.224820	0.077903	0.131005	-0.357825	-0.103382	-1.123494	0.835835	0.088637	-0.215138	-0.497232
12156	2.724545	2.597863	9.629306	-0.106362	0.028765	-0.009972	-0.356633	-0.104003	-1.121919	0.835806	0.087074	-0.213620	-0.498209
12157	2.931886	2.533580	8.890005	-0.115123	-0.095189	-0.106299	-0.356912	-0.098988	-1.121354	0.834306	0.084520	-0.213901	-0.501035
12158	3.564866	2.758593	8.176024	-0.096425	-0.050118	-0.123764	-0.357983	-0.094715	-1.124155	0.832766	0.082822	-0.213601	-0.504001
12159	4.172023	2.745374	8.522096	0.057846	0.030563	-0.023889	-0.357193	-0.093654	-1.122521	0.832336	0.083970	-0.213722	-0.504469
12160	4.061151	3.020119	8.911357	-0.067391	0.034008	0.081834	-0.355346	-0.091083	-1.127019	0.833173	0.082725	-0.212653	-0.503744
12161	3.224660	3.412735	8.935681	-0.198037	0.113336	0.135143	-0.355097	-0.085750	-1.128729	0.835114	0.079711	-0.209120	-0.502494
12162	2.603592	3.772820	8.678030	-0.385504	0.205181	0.094603	-0.352071	-0.079191	-1.131906	0.837261	0.074818	-0.202004	-0.502584
12163	3.049363	3.579388	8.192526	-0.211961	0.113583	0.119237	-0.348527	-0.068977	-1.136850	0.838996	0.071667	-0.198307	-0.501621
12164	2.914186	3.576951	8.342440	0.057331	-0.018259	0.257181	-0.350245	-0.069814	-1.135114	0.841172	0.071304	-0.199601	-0.497498
12165	1.668889	2.969460	9.180120	0.072856	-0.027002	0.146058	-0.355536	-0.070804	-1.135353	0.842182	0.071445	-0.201135	-0.495147
12166	1.986215	3.322314	9.071662	-0.005290	-0.010713	0.108704	-0.357918	-0.070780	-1.133984	0.842982	0.070693	-0.201466	-0.493756
12167	2.567991	3.017282	8.745216	-0.010693	0.026316	0.048700	-0.358572	-0.073247	-1.135262	0.843356	0.070370	-0.201109	-0.493310
12168	2.402845	3.213365	9.099710	-0.045985	0.062221	0.094810	-0.356988	-0.071883	-1.135504	0.844367	0.069707	-0.199787	-0.492210
12169	2.299964	3.124099	8.952810	-0.058631	0.047879	0.094709	-0.359111	-0.069899	-1.134747	0.845342	0.068623	-0.198636	-0.491153
12170	2.461425	3.044497	8.934296	0.029342	0.020091	0.098311	-0.357532	-0.066859	-1.135070	0.846108	0.068805	-0.198769	-0.489752
12171	2.489368	3.117835	9.038098	-0.040682	0.039155	0.094666	-0.358859	-0.066029	-1.133420	0.847018	0.067949	-0.197929	-0.488637
12172	2.183207	3.163256	9.059651	-0.041044	0.010466	0.103387	-0.360978	-0.065942	-1.128968	0.847888	0.066825	-0.197542	-0.487440
12173	2.023567	3.155510	9.102950	-0.095920	-0.014049	-0.002997	-0.359926	-0.063439	-1.129705	0.847702	0.064933	-0.196901	-0.488278
12174	2.391669	3.140325	8.936247	-0.108153	0.005574	-0.080785	-0.360732	-0.059496	-1.130509	0.846835	0.063350	-0.195697	-0.490469
12175	2.591599	3.063840	8.841867	-0.104459	0.009237	-0.083441	-0.358896	-0.053462	-1.133957	0.845950	0.061874	-0.194466	-0.492669
12176	2.451584	3.068603	9.039717	-0.088676	-0.012255	-0.072010	-0.361026	-0.048781	-1.135258	0.845061	0.060410	-0.193763	-0.494650
12177	2.403722	3.038607	9.040881	-0.109069	-0.018347	-0.084479	-0.359577	-0.046565	-1.136009	0.844047	0.058605	-0.192939	-0.496915
12178	2.443226	2.995628	9.001500	-0.120445	-0.031426	-0.098749	-0.358798	-0.041249	-1.137457	0.842842	0.056516	-0.192208	-0.499480
12179	2.480885	2.787547	8.869437	-0.075714	-0.041941	-0.089832	-0.359074	-0.037619	-1.137338	0.841627	0.055068	-0.192100	-0.501726
12180	2.596904	2.813933	8.942599	-0.051128	-0.039627	-0.066782	-0.358555	-0.033958	-1.139373	0.840618	0.053941	-0.192233	-0.503486
12181	2.580114	2.939858	9.025376	-0.041243	-0.041261	-0.033170	-0.359090	-0.031691	-1.140367	0.839928	0.052867	-0.192519	-0.504641
12182	2.542343	2.885769	9.000556	-0.017902	-0.023421	-0.027667	-0.360155	-0.030037	-1.138425	0.839334	0.052312	-0.192756	-0.505596
12183	2.611616	2.799632	8.907054	-0.042032	-0.031390	-0.001281	-0.360159	-0.028349	-1.139041	0.839001	0.051207	-0.192900	-0.506207
12184	2.574876	2.697017	8.901887	-0.003124	-0.037962	-0.010029	-0.360953	-0.028322	-1.139434	0.838512	0.050684	-0.193549	-0.506820
12185	2.409381	2.771715	9.146566	0.033508	-0.071527	-0.006565	-0.362538	-0.029371	-1.140789	0.837891	0.050465	-0.195115	-0.507269
12186	2.439986	2.721314	9.311557	-0.031770	-0.049595	-0.052611	-0.364390	-0.029608	-1.140776	0.836950	0.049511	-0.195624	-0.508718
12187	2.531837	2.489957	9.311306	-0.096897	-0.050560	-0.107644	-0.363204	-0.027847	-1.139661	0.835508	0.047712	-0.195388	-0.511345
12188	2.665424	2.538461	8.949186	-0.101286	-0.031870	-0.073966	-0.364147	-0.022250	-1.139471	0.834473	0.045859	-0.194868	-0.513399
12189	2.819089	2.594640	8.854794	-0.014023	-0.028449	-0.038341	-0.363101	-0.017753	-1.142021	0.833739	0.045386	-0.195177	-0.514514
12190	2.779980	2.637640	9.019347	-0.005699	-0.028989	-0.013562	-0.364427	-0.016759	-1.141438	0.833243	0.044921	-0.195644	-0.515182
12191	2.828667	2.638532	9.095449	-0.006493	-0.015554	0.018336	-0.365486	-0.016584	-1.141957	0.833135	0.044476	-0.195870	-0.515308
12192	2.834659	2.575526	9.060004	-0.028487	-0.010800	0.034213	-0.366807	-0.017848	-1.140239	0.833221	0.043632	-0.195841	-0.515253
12193	2.786151	2.462994	9.102690	-0.050235	-0.003160	0.041281	-0.367339	-0.016679	-1.142073	0.833438	0.042482	-0.195430	-0.515154
12194	2.764187	2.457732	9.020220	-0.051583	-0.008960	0.023565	-0.369203	-0.012709	-1.142997	0.833439	0.041313	-0.195123	-0.515364
12195	2.784905	2.513937	9.030059	-0.029302	-0.003656	0.032502	-0.368539	-0.013597	-1.141424	0.833545	0.040531	-0.194926	-0.515329
12196	2.794663	2.501972	8.975089	-0.026874	-0.012745	0.041292	-0.367887	-0.010394	-1.141866	0.833693	0.039666	-0.194951	-0.515148
12197	2.902283	2.571889	8.965830	-0.021320	0.012245	0.039675	-0.367487	-0.011533	-1.141237	0.833928	0.039145	-0.194581	-0.514946
12198	2.787025	2.526110	9.010777	0.013534	0.010533	0.048640	-0.369871	-0.010931	-1.140788	0.834209	0.039165	-0.194640	-0.514468
12199	2.721403	2.544344	9.063985	-0.009174	-0.004015	0.053793	-0.371988	-0.010859	-1.141834	0.834516	0.038623	-0.194676	-0.513996
12200	2.713894	2.549057	9.017987	-0.003282	0.000026	0.036158	-0.370931	-0.010319	-1.142097	0.834641	0.038303	-0.194727	-0.513798
12201	2.771961	2.554967	9.026945	-0.006568	0.007377	0.025573	-0.372516	-0.011101	-1.142908	0.834700	0.038032	-0.194577	-0.513779
12202	2.737971	2.559205	9.033092	-0.020825	-0.003237	0.018395	-0.371459	-0.010246	-1.144770	0.834643	0.037455	-0.194488	-0.513948
12203	2.793638	2.565072	9.049197	-0.006232	-0.001158	0.011368	-0.371461	-0.009840	-1.144220	0.834523	0.037159	-0.194472	-0.514171
12204	2.781102	2.589119	9.067886	-0.027895	0.010997	0.015800	-0.370666	-0.010149	-1.143703	0.834499	0.036621	-0.194071	-0.514399
12205	2.785092	2.618310	8.981139	-0.022419	0.011107	0.013165	-0.370930	-0.010634	-1.140498	0.834456	0.036178	-0.193687	-0.514646
12206	2.785746	2.579481	8.942941	-0.014181	0.009528	0.007879	-0.368814	-0.009949	-1.142109	0.834335	0.035884	-0.193446	-0.514953
12207	2.867535	2.619809	9.007727	-0.002924	0.018082	0.025630	-0.369078	-0.010406	-1.140110	0.834431	0.035793	-0.193161	-0.514911
12208	2.891350	2.620227	8.878480	0.003527	0.017435	0.053934	-0.368283	-0.010691	-1.140664	0.834802	0.035697	-0.193003	-0.514375
12209	2.847297	2.663134	9.011593	0.014086	0.008459	0.060987	-0.367747	-0.013227	-1.140081	0.835210	0.035658	-0.193088	-0.513682
12210	2.811897	2.747456	9.077265	-0.023868	0.016857	0.067997	-0.367215	-0.013742	-1.142517	0.835742	0.035045	-0.192668	-0.513016
12211	2.819720	2.822832	8.961403	-0.009558	0.038136	0.075249	-0.367479	-0.013718	-1.143317	0.836424	0.034874	-0.192032	-0.512155
12212	2.783196	2.958103	8.992959	0.007811	0.067807	0.103785	-0.367743	-0.013933	-1.145868	0.837492	0.035175	-0.191109	-0.510731
12213	2.691618	2.898162	8.773978	-0.000978	0.073207	0.097631	-0.367736	-0.016163	-1.145939	0.838521	0.035447	-0.189999	-0.509437
12214	2.384204	2.994526	8.720494	0.078658	0.060978	0.079302	-0.366144	-0.017590	-1.146137	0.839258	0.036960	-0.189894	-0.508154
12215	2.256984	2.841744	8.905483	0.112342	0.054478	0.029888	-0.367189	-0.022679	-1.142131	0.839433	0.039242	-0.190191	-0.507582
12216	2.217582	2.646854	9.009242	0.044404	0.008291	0.004639	-0.367055	-0.023288	-1.140007	0.839233	0.039929	-0.190564	-0.507719
12217	2.470295	2.651466	9.260061	-0.042638	-0.084176	0.011669	-0.368245	-0.023876	-1.137465	0.838814	0.038289	-0.191580	-0.508156
12218	2.769669	3.030761	9.771840	-0.073844	-0.087451	0.098981	-0.373275	-0.023460	-1.138466	0.839294	0.035658	-0.192430	-0.507232
12219	2.720117	2.287053	9.333055	-0.180299	-0.027540	0.155663	-0.377128	-0.017737	-1.140921	0.840638	0.031733	-0.191192	-0.505733
12220	2.963994	1.971074	9.364584	-0.087224	-0.019213	0.210780	-0.380712	-0.013668	-1.144504	0.842501	0.029141	-0.190827	-0.502920
12221	2.884137	2.302150	9.188745	-0.168052	-0.029478	0.202513	-0.384691	-0.010496	-1.145028	0.844269	0.025196	-0.189770	-0.500562
12222	2.496730	2.156675	8.366820	-0.126977	-0.088972	0.139602	-0.388275	-0.006449	-1.147673	0.845144	0.021507	-0.190136	-0.499116
12223	2.593624	2.374447	8.197259	0.105201	-0.140142	0.131135	-0.393559	-0.009535	-1.147710	0.845624	0.021357	-0.193636	-0.496961
12224	2.823859	2.803452	8.615079	0.231936	-0.158721	0.064146	-0.398838	-0.015113	-1.142465	0.845293	0.023331	-0.198718	-0.495426
12225	2.705135	3.145963	8.481285	0.155706	-0.193643	0.047785	-0.406763	-0.020808	-1.135584	0.844662	0.023874	-0.203592	-0.494497
12226	2.669394	3.698730	8.329196	0.304447	-0.211358	0.203724	-0.412833	-0.027004	-1.133030	0.845401	0.025979	-0.210331	-0.490289
12227	2.827291	4.230796	8.744020	0.335429	-0.122662	-0.135164	-0.417961	-0.038428	-1.128509	0.843091	0.031140	-0.215672	-0.491644
12228	3.015156	5.156767	10.393950	0.540915	0.077870	-0.117442	-0.418056	-0.051637	-1.124102	0.841642	0.041419	-0.219656	-0.491603
12229	3.015425	4.253779	10.145636	0.102276	0.438455	-0.072263	-0.407702	-0.063116	-1.120431	0.842452	0.048006	-0.213248	-0.492439
12230	4.922209	3.278266	6.966964	-0.492540	0.451078	-0.030146	-0.392764	-0.057023	-1.127380	0.844238	0.044162	-0.200807	-0.494963
12231	3.682526	2.665798	5.715641	0.132710	0.332317	0.774126	-0.389601	-0.052124	-1.131282	0.852708	0.046744	-0.197341	-0.481415
12232	0.810096	2.757252	9.063907	0.916261	0.246750	0.292107	-0.388883	-0.072331	-1.120539	0.855243	0.063462	-0.202250	-0.472892
12233	3.022068	3.547707	11.624206	0.527127	0.511912	-0.199544	-0.377567	-0.096847	-1.108848	0.854375	0.078326	-0.198299	-0.473904
12234	4.754313	3.479476	10.317958	-0.167395	0.537227	0.303787	-0.366037	-0.103064	-1.104621	0.859357	0.079229	-0.188043	-0.468901
12235	2.382830	1.348598	7.096157	0.192814	0.253574	0.632665	-0.366671	-0.112923	-1.099833	0.865591	0.082633	-0.186621	-0.457270
12236	1.530707	2.114956	9.134188	0.794566	-0.074367	0.581284	-0.379044	-0.136631	-1.087576	0.868939	0.093400	-0.196150	-0.444686
12237	2.508935	2.470237	10.374614	0.334581	-0.063695	0.176510	-0.381398	-0.147081	-1.079570	0.869367	0.098005	-0.200643	-0.440837
12238	3.098274	2.405574	9.358206	-0.073954	0.032796	0.126236	-0.383638	-0.150585	-1.076573	0.870546	0.096389	-0.199716	-0.439285
12239	3.054341	1.870638	8.181499	-0.017506	0.056849	0.177903	-0.385096	-0.149510	-1.079471	0.872142	0.095824	-0.199011	-0.436556
12240	3.301282	2.358233	8.888221	0.140496	0.095116	0.196234	-0.392473	-0.161483	-1.073064	0.873748	0.098209	-0.199002	-0.432801
12241	3.335281	3.006977	9.173202	-0.041455	0.160896	0.279146	-0.392201	-0.164344	-1.070209	0.876660	0.097640	-0.196498	-0.428161
12242	2.917974	3.217825	8.807395	-0.086359	0.186221	0.281027	-0.390106	-0.156546	-1.071728	0.879746	0.096500	-0.193089	-0.423617
12243	2.777840	3.181289	8.707094	-0.065907	0.171922	0.254513	-0.389847	-0.154721	-1.072477	0.882474	0.095668	-0.190132	-0.419448
12244	2.843585	3.269855	8.600131	-0.069194	0.138438	0.169401	-0.390644	-0.153570	-1.073236	0.884349	0.094847	-0.187485	-0.416871
12245	2.758687	3.409109	8.685533	-0.082797	0.100010	0.064802	-0.392231	-0.154122	-1.071894	0.885215	0.093827	-0.185308	-0.416236
12246	2.756665	3.297435	8.874053	-0.167265	0.033705	-0.087064	-0.389590	-0.151903	-1.073999	0.884726	0.091351	-0.183210	-0.418747
12247	3.036329	3.530623	8.360979	-0.261103	0.024556	-0.180304	-0.385654	-0.139913	-1.077684	0.883555	0.087453	-0.180447	-0.423227
12248	3.171957	3.688373	7.800729	-0.154658	0.086682	-0.211423	-0.384620	-0.131373	-1.080105	0.882136	0.086095	-0.177290	-0.427777
12249	3.199212	4.596748	8.357934	-0.062507	0.100396	-0.158058	-0.377880	-0.128289	-1.081425	0.881012	0.086311	-0.174973	-0.430990
12250	2.636312	4.562296	8.680299	-0.005073	-0.275999	0.052010	-0.381448	-0.129687	-1.083842	0.880289	0.083536	-0.179935	-0.430971
12251	2.536063	3.587003	7.606277	-0.005334	-0.413682	0.008780	-0.395211	-0.129219	-1.084473	0.878608	0.079808	-0.187478	-0.431893
12252	2.377216	2.746736	8.012105	0.319202	-0.381418	-0.106634	-0.404066	-0.133392	-1.082225	0.875497	0.082400	-0.196815	-0.433565
12253	1.630884	3.214041	10.200053	0.245216	-0.385695	-0.173991	-0.412907	-0.142523	-1.076649	0.871772	0.084022	-0.205645	-0.436652
12254	1.636732	3.330855	12.021395	-0.052047	-0.393902	-0.373059	-0.419918	-0.143498	-1.075795	0.866718	0.081093	-0.211472	-0.444414
12255	3.012588	2.297279	9.931649	-0.197083	-0.201673	-0.429075	-0.426415	-0.138678	-1.078784	0.862079	0.077671	-0.212662	-0.453389
12256	2.899740	2.411608	8.682943	-0.285502	0.025447	-0.512720	-0.421945	-0.128182	-1.084803	0.857700	0.075046	-0.208876	-0.463777
12257	1.779250	2.328160	8.615495	-0.221305	-0.034665	-0.364127	-0.414423	-0.120573	-1.089607	0.854236	0.072395	-0.206974	-0.471382
12258	2.297959	2.133631	8.199632	-0.120631	-0.026747	-0.289594	-0.411402	-0.112611	-1.093142	0.851326	0.071165	-0.205922	-0.477259
12259	3.663577	2.221626	9.184385	0.174175	-0.069233	-0.084162	-0.409945	-0.113105	-1.091297	0.849748	0.073698	-0.208748	-0.478458
12260	2.498896	2.627844	10.493464	-0.022736	-0.075935	-0.061629	-0.411388	-0.117557	-1.090350	0.848643	0.072729	-0.209779	-0.480113
12261	1.742013	2.254750	9.404379	-0.543103	-0.050898	-0.248549	-0.410763	-0.104571	-1.097719	0.846547	0.063926	-0.205081	-0.487046
12262	2.324119	2.066161	8.383869	-0.347194	-0.182679	-0.461053	-0.410009	-0.090031	-1.106113	0.841450	0.058039	-0.204238	-0.496870
12263	2.753002	2.423472	8.331754	-0.159313	-0.324708	-0.512757	-0.412814	-0.080655	-1.110742	0.834919	0.054056	-0.207527	-0.506874
12264	2.296919	2.900639	8.111979	-0.078554	-0.492430	-0.499346	-0.418256	-0.074890	-1.113445	0.827567	0.049703	-0.214442	-0.516407
12265	2.330737	2.944971	8.358188	-0.077886	-0.524693	-0.632177	-0.424102	-0.066267	-1.118734	0.818511	0.045567	-0.221665	-0.528041
12266	3.399880	3.398940	9.085578	-0.072557	-0.448496	-0.687641	-0.429277	-0.061078	-1.120922	0.808956	0.042573	-0.227631	-0.540335
12267	3.732467	3.698740	9.637486	-0.267967	-0.396978	-0.642935	-0.434712	-0.057874	-1.121428	0.800067	0.036745	-0.230599	-0.552600
12268	3.393190	3.961948	8.989662	-0.519184	-0.326531	-0.522958	-0.438462	-0.041965	-1.130262	0.792787	0.027127	-0.229716	-0.563900
12269	2.690572	3.638451	8.515635	-0.421126	-0.263066	-0.541515	-0.443805	-0.024063	-1.139283	0.785335	0.019892	-0.228845	-0.574877
12270	2.592627	4.575992	7.978440	-0.384334	-0.214539	-0.765650	-0.438286	-0.010078	-1.146408	0.775297	0.014779	-0.227502	-0.589015
12271	4.158934	4.143203	7.837210	-0.120886	-0.186102	-0.886967	-0.437274	0.006502	-1.152729	0.763596	0.014730	-0.228747	-0.603638
12272	6.007355	3.638010	9.096387	0.323740	0.336473	-1.510341	-0.423215	-0.004915	-1.149367	0.746132	0.030516	-0.226998	-0.625162
12273	3.787437	2.531869	6.629689	-0.802944	0.327244	0.049712	-0.409507	0.014327	-1.156687	0.748295	0.022285	-0.212258	-0.628096
12274	-0.198530	0.534729	7.119368	0.111926	0.101051	-0.137113	-0.404242	0.024647	-1.161915	0.746646	0.025688	-0.212122	-0.629972
12275	3.787685	1.602657	10.810317	0.755949	0.128115	-1.283464	-0.387378	0.003616	-1.149507	0.729999	0.043869	-0.219046	-0.645907
12276	7.133122	5.659150	14.632360	0.222355	0.309616	-0.162189	-0.373065	-0.004386	-1.143224	0.728734	0.051702	-0.217267	-0.647355
12277	1.892061	0.529026	7.650502	-0.772165	-0.153906	0.096713	-0.375088	0.008887	-1.148274	0.729735	0.037764	-0.209673	-0.649691
12278	3.645487	1.094709	6.313646	0.121858	-0.330854	0.154589	-0.383982	0.019275	-1.154544	0.729939	0.034469	-0.216216	-0.647497
12279	2.901509	1.831670	10.182074	0.344263	-0.175756	-0.070006	-0.390824	0.005375	-1.149814	0.727742	0.037153	-0.223274	-0.647426
12280	2.376849	2.098840	9.940116	-0.540919	-0.016273	-0.495125	-0.392988	0.022039	-1.156631	0.721269	0.031156	-0.216136	-0.657332
12281	3.155012	1.731713	8.488909	-0.418633	0.050801	-0.576653	-0.386557	0.040754	-1.164153	0.713828	0.027858	-0.209562	-0.667651
12282	4.163469	1.929616	8.333026	-0.243785	0.024584	-0.389073	-0.381028	0.050881	-1.167245	0.708525	0.026209	-0.205749	-0.674516
12283	3.740033	2.320054	8.694976	-0.190543	-0.001159	-0.265232	-0.377351	0.060625	-1.170061	0.704762	0.024061	-0.203150	-0.679309
12284	3.473733	2.436594	8.743691	-0.218891	-0.012662	-0.385577	-0.374989	0.067562	-1.170805	0.699230	0.022240	-0.200179	-0.685938
12285	3.469036	2.572453	8.882124	-0.231382	0.001413	-0.455376	-0.370533	0.082298	-1.173068	0.692786	0.020267	-0.196912	-0.693443
12286	3.688593	2.442896	8.528799	-0.231010	-0.009823	-0.504105	-0.366863	0.094851	-1.176733	0.685481	0.018781	-0.193642	-0.701616
12287	3.911338	2.434789	8.417756	-0.256149	-0.078297	-0.619599	-0.364638	0.103185	-1.177431	0.676242	0.015916	-0.191083	-0.711288
12288	3.815803	2.350517	8.326404	-0.324110	-0.085783	-0.771895	-0.362298	0.117544	-1.179414	0.664608	0.013124	-0.187371	-0.723198
12289	3.934917	2.580769	7.599023	-0.434488	0.042524	-0.928804	-0.356275	0.139189	-1.180402	0.651020	0.010718	-0.180552	-0.737197
12290	4.401776	3.511651	7.849425	-0.236580	0.075217	-0.922817	-0.345497	0.164063	-1.180940	0.637276	0.011935	-0.175859	-0.750207
12291	3.759933	4.791481	9.124632	-0.239623	-0.219305	-0.662966	-0.340782	0.180093	-1.179009	0.626233	0.007168	-0.175363	-0.759624
12292	2.889633	4.421284	8.970746	-0.337257	-0.520330	-0.427171	-0.342012	0.193035	-1.176437	0.617545	-0.003606	-0.176674	-0.766428
12293	1.559197	3.766003	8.636408	0.298650	-0.901334	-0.375126	-0.355776	0.193985	-1.179868	0.608155	-0.013076	-0.192909	-0.769911
12294	-0.274196	3.820273	10.052783	0.712980	-0.790188	-0.775890	-0.373705	0.170966	-1.180128	0.592779	-0.013708	-0.213631	-0.776393
12295	-0.167824	3.851592	12.472365	0.169961	-0.645805	-1.116238	-0.390596	0.155851	-1.185509	0.572165	-0.017354	-0.224512	-0.788619
12296	1.882804	2.759948	11.137875	-0.763905	-0.382818	-1.280527	-0.400692	0.169285	-1.189523	0.549349	-0.026490	-0.217181	-0.806441
12297	2.443068	2.252847	8.862682	-0.827073	-0.024172	-1.137025	-0.399558	0.188798	-1.189987	0.529871	-0.031368	-0.204877	-0.822361
12298	2.310221	1.582729	7.068094	-0.755534	-0.002541	-0.839512	-0.395408	0.217867	-1.196616	0.515064	-0.036095	-0.192945	-0.834373
12299	2.038634	1.225920	7.823041	-0.108982	-0.324071	-0.775832	-0.396505	0.231176	-1.198056	0.500330	-0.039993	-0.195189	-0.842598
12300	1.869918	2.261995	10.050898	0.041466	-0.471965	-0.781670	-0.405266	0.240155	-1.197669	0.484882	-0.044602	-0.201189	-0.849955
12301	2.307850	2.602445	9.688693	-0.431538	-0.418805	-0.719261	-0.415344	0.247419	-1.200271	0.470109	-0.053320	-0.198634	-0.858312
12302	2.643817	2.081676	8.429666	-0.465944	-0.435447	-0.777847	-0.429123	0.253384	-1.203408	0.454045	-0.062199	-0.195505	-0.867037
12303	3.142624	2.481537	8.535825	-0.171967	-0.411724	-0.628376	-0.438942	0.262375	-1.202473	0.440873	-0.068762	-0.197123	-0.872952
12304	2.658800	2.667016	9.198334	-0.041718	-0.355619	-0.408275	-0.450459	0.263883	-1.202024	0.431862	-0.073850	-0.200065	-0.876365
12305	2.257948	3.254473	9.516166	-0.066543	-0.323688	-0.485891	-0.458699	0.275493	-1.201291	0.421515	-0.078427	-0.202477	-0.880442
12306	2.508963	3.161920	9.382557	-0.250618	-0.273713	-0.627649	-0.467312	0.279268	-1.199195	0.408520	-0.082929	-0.201320	-0.886400
12307	2.982450	3.078166	8.391622	-0.389478	-0.152907	-0.526604	-0.473673	0.282306	-1.197550	0.397468	-0.086939	-0.196600	-0.892082
12308	2.865937	2.949737	7.517708	-0.152537	-0.272633	-0.351527	-0.481380	0.292782	-1.196591	0.389436	-0.091752	-0.196632	-0.895130
12309	2.406845	3.193894	7.942247	0.026276	-0.335946	-0.319464	-0.489860	0.296300	-1.195578	0.381996	-0.096526	-0.200410	-0.896994
12310	2.842831	4.158161	7.835225	0.058691	-0.361297	-0.360325	-0.500876	0.307112	-1.193766	0.373768	-0.101229	-0.204892	-0.898927
12311	3.265809	3.923154	8.309700	0.447163	-0.307437	-0.678010	-0.513437	0.303450	-1.191861	0.360714	-0.100812	-0.216765	-0.901518
12312	3.733759	5.075130	10.301084	0.646153	-0.043756	-0.913714	-0.521850	0.284180	-1.188624	0.344851	-0.093064	-0.230497	-0.905145
12313	3.883322	4.517059	9.631128	-0.143449	0.326360	-0.259597	-0.523157	0.278970	-1.191322	0.340909	-0.087103	-0.226359	-0.908271
12314	4.137906	3.018892	7.120561	-0.416955	0.371124	-0.009023	-0.519226	0.292672	-1.196696	0.341251	-0.083265	-0.216228	-0.910967
12315	3.211051	2.839446	7.144021	0.058630	0.266890	0.195350	-0.510243	0.298445	-1.201978	0.345598	-0.079068	-0.215405	-0.909896
12316	2.311099	3.294213	8.949462	0.260099	0.222447	0.119802	-0.507041	0.289755	-1.203364	0.348717	-0.073849	-0.218375	-0.908436
12317	3.038449	2.448235	9.866318	-0.004225	0.296170	-0.216652	-0.502140	0.288633	-1.208014	0.345614	-0.067756	-0.216734	-0.910487
12318	6.488995	4.438334	11.666099	-0.098267	0.661663	0.155821	-0.487843	0.287208	-1.208760	0.350731	-0.057169	-0.210104	-0.910810
12319	2.486244	2.049830	9.741660	-0.430898	0.445852	0.557562	-0.470537	0.297011	-1.209452	0.361798	-0.054699	-0.198617	-0.909209
12320	0.969174	0.759955	8.453239	-0.169554	0.016027	0.476482	-0.465930	0.305088	-1.207370	0.369906	-0.057646	-0.194848	-0.906576
12321	2.882359	2.124907	9.040798	-0.090709	-0.190908	0.176979	-0.472026	0.308013	-1.207207	0.371855	-0.062762	-0.194446	-0.905525
12322	2.425155	2.150638	9.450194	0.001887	-0.070976	0.032253	-0.473757	0.311307	-1.203060	0.371759	-0.064280	-0.194935	-0.905353
12323	1.976753	1.623022	9.151585	-0.388710	-0.061626	-0.301198	-0.478016	0.319366	-1.203559	0.365148	-0.067390	-0.188683	-0.909134
12324	3.907136	1.929838	8.500864	-0.272250	-0.019404	-0.274461	-0.479636	0.330430	-1.203858	0.359303	-0.068817	-0.184206	-0.912269
12325	3.321005	2.205659	8.798513	-0.117862	-0.016292	0.010826	-0.482154	0.331598	-1.203658	0.358886	-0.070352	-0.182105	-0.912737
12326	2.984386	2.350069	9.008533	-0.093849	0.058946	0.068027	-0.480975	0.335444	-1.202208	0.359797	-0.070325	-0.179840	-0.912830
12327	3.163460	2.528033	8.521672	-0.091170	0.100592	0.110703	-0.476634	0.344125	-1.201848	0.361661	-0.069923	-0.177249	-0.912631
12328	2.894562	2.702815	8.882770	0.026014	0.091256	0.168519	-0.472400	0.344272	-1.200283	0.364682	-0.068797	-0.176794	-0.911602
12329	2.631998	2.775746	9.071531	-0.054440	0.115761	0.084486	-0.469097	0.345515	-1.196930	0.366166	-0.067768	-0.174808	-0.911467
12330	2.783512	2.909540	8.786340	-0.077451	0.128209	0.004894	-0.464733	0.346174	-1.193473	0.366184	-0.066147	-0.172417	-0.912034
12331	3.038155	2.875307	8.635554	-0.091256	0.174684	-0.009048	-0.459708	0.346842	-1.191097	0.366106	-0.064000	-0.169492	-0.912767
12332	3.246471	2.981021	8.511174	-0.040557	0.221436	-0.012173	-0.454959	0.352038	-1.191254	0.366165	-0.060348	-0.167109	-0.913431
12333	3.097317	3.424952	8.589898	-0.001658	0.302584	0.027380	-0.445436	0.353611	-1.190241	0.367272	-0.055360	-0.164910	-0.913702
12334	2.796033	3.832215	9.371868	0.174426	0.080972	0.132634	-0.437749	0.349365	-1.189124	0.369740	-0.053173	-0.167316	-0.912398
12335	2.436136	3.830496	8.961287	0.104428	-0.147799	0.154026	-0.440649	0.345533	-1.189481	0.371759	-0.056042	-0.170312	-0.910850
12336	2.039446	3.211545	8.347239	0.147272	-0.229555	0.021153	-0.446726	0.342192	-1.189785	0.371111	-0.059335	-0.174638	-0.910087
12337	1.843470	3.283213	8.128876	0.164682	-0.254988	-0.095608	-0.453196	0.337626	-1.191063	0.368253	-0.062810	-0.179840	-0.910001
12338	1.734728	3.225465	8.626616	0.147881	-0.252324	-0.208792	-0.459795	0.331648	-1.191446	0.363309	-0.065691	-0.184613	-0.910829
12339	1.793610	3.027548	9.140184	0.055637	-0.206765	-0.320201	-0.467328	0.328491	-1.192264	0.356349	-0.068198	-0.187739	-0.912753
12340	1.826701	2.639814	9.495536	-0.003654	-0.337396	-0.414935	-0.479757	0.325147	-1.192227	0.347069	-0.072946	-0.190597	-0.915366
12341	2.480299	2.188054	9.499743	0.241665	-0.504574	-0.328720	-0.494830	0.320748	-1.192194	0.339025	-0.079537	-0.199114	-0.916018
12342	3.307958	2.550223	9.912329	0.180852	-0.267446	-0.371804	-0.504867	0.313962	-1.190418	0.331008	-0.081842	-0.204789	-0.917495
12343	2.996892	3.151376	9.590162	-0.033168	-0.054871	-0.341005	-0.509490	0.310991	-1.190057	0.324041	-0.081958	-0.205187	-0.919880
12344	2.740326	2.874765	8.703442	-0.096769	-0.022339	-0.241891	-0.510164	0.314884	-1.188853	0.318920	-0.082115	-0.203910	-0.921937
12345	2.275864	2.220746	9.425829	0.094745	-0.076733	-0.278658	-0.514915	0.310840	-1.190268	0.313200	-0.082058	-0.206631	-0.923296
12346	1.904999	2.488401	10.312621	-0.160842	-0.052362	-0.344676	-0.516504	0.310858	-1.189445	0.305936	-0.082715	-0.204511	-0.926140
12347	2.552737	2.419948	9.348579	-0.453641	0.038692	-0.315069	-0.515478	0.321819	-1.187901	0.299075	-0.083715	-0.196315	-0.930057
12348	2.827349	2.216069	8.311530	-0.361512	0.028446	-0.157507	-0.515519	0.335635	-1.188130	0.295237	-0.084840	-0.189640	-0.932563
12349	2.670536	2.441404	8.420551	-0.107471	-0.090246	-0.053126	-0.516472	0.344713	-1.187696	0.293311	-0.087214	-0.188166	-0.933250
12350	2.529768	2.574863	9.192663	-0.077006	-0.179459	-0.065971	-0.520060	0.349809	-1.187358	0.290866	-0.090881	-0.187857	-0.933728
12351	2.567377	2.624086	9.135679	-0.067651	-0.185194	-0.046538	-0.527214	0.352170	-1.185860	0.288768	-0.094804	-0.187636	-0.934033
12352	2.551400	2.919917	9.015018	-0.063725	-0.180374	-0.024398	-0.533574	0.354950	-1.185162	0.287112	-0.098563	-0.187497	-0.934182
12353	2.475102	2.942782	8.786253	-0.065782	-0.162951	-0.011011	-0.538343	0.356712	-1.184247	0.285752	-0.102167	-0.187109	-0.934290
12354	2.748293	2.823925	8.602978	-0.029827	-0.164459	-0.009190	-0.544706	0.360189	-1.183526	0.284505	-0.105489	-0.187478	-0.934227
12355	3.055409	2.895062	8.852558	0.070772	-0.169053	-0.003676	-0.550788	0.358350	-1.182443	0.283536	-0.108450	-0.189665	-0.933742
12356	3.188866	3.135366	8.893351	0.075267	-0.137844	0.102587	-0.557535	0.357672	-1.182655	0.284692	-0.111097	-0.191600	-0.932683
12357	2.918832	3.135285	8.557724	0.089850	-0.100319	0.171014	-0.561094	0.353201	-1.184901	0.287276	-0.113322	-0.193387	-0.931253
12358	2.898362	3.435905	8.578897	0.157281	-0.083027	0.142153	-0.563726	0.348230	-1.184493	0.289555	-0.114624	-0.196444	-0.929747
12359	3.067397	3.904987	8.286901	0.181973	-0.068222	0.163494	-0.566096	0.344351	-1.183249	0.292310	-0.115668	-0.199826	-0.928033
12360	2.680502	3.669832	8.594517	0.185423	-0.034039	0.040039	-0.566348	0.339526	-1.179378	0.292944	-0.115482	-0.203349	-0.927091
12361	3.043340	4.564908	9.441323	0.245776	0.101975	-0.043910	-0.566317	0.329071	-1.179711	0.292660	-0.112110	-0.207443	-0.926687
12362	2.715105	3.947221	9.026733	-0.111604	0.239695	0.087686	-0.560619	0.326121	-1.178396	0.294621	-0.108788	-0.203746	-0.927282
12363	3.424139	3.496375	8.175769	-0.109360	0.330272	0.021850	-0.553080	0.327624	-1.178435	0.295672	-0.103516	-0.199789	-0.928411
12364	3.937440	3.435240	7.657642	-0.065440	0.271316	0.120530	-0.542370	0.330576	-1.177928	0.298442	-0.099457	-0.196687	-0.928631
12365	2.500972	3.807280	7.861080	0.042346	0.187382	0.384082	-0.532455	0.334013	-1.179541	0.305926	-0.097376	-0.195719	-0.926618
12366	1.777183	3.007753	8.417751	0.265512	0.218743	0.053631	-0.525018	0.325203	-1.179907	0.307873	-0.092020	-0.199161	-0.925787
12367	4.554176	2.796175	10.150893	0.148567	0.338386	-0.069500	-0.516926	0.317809	-1.175678	0.307747	-0.084715	-0.200061	-0.926332
12368	5.484568	4.444346	11.317519	-0.183426	0.657809	0.279530	-0.499197	0.318924	-1.175042	0.314793	-0.074883	-0.192083	-0.926500
12369	0.728832	1.148823	8.467001	-0.484700	0.382963	0.343497	-0.483887	0.332384	-1.175057	0.321434	-0.072328	-0.180218	-0.926806
12370	1.444055	1.113324	9.129457	0.204090	0.023285	0.097410	-0.477265	0.330550	-1.174656	0.323220	-0.071057	-0.183669	-0.925605
12371	4.222165	1.945356	9.369687	0.069188	-0.111901	0.132603	-0.479106	0.326546	-1.174628	0.324942	-0.073390	-0.185458	-0.924463
12372	3.249931	1.932544	9.120921	0.038449	-0.041364	0.287008	-0.479103	0.325522	-1.172516	0.329749	-0.075088	-0.185976	-0.922518
12373	1.899841	1.796368	8.912038	-0.067186	-0.066883	0.128571	-0.480694	0.326221	-1.171000	0.331363	-0.077482	-0.184896	-0.921959
12374	2.613525	2.246255	9.084586	-0.012035	-0.019424	-0.043528	-0.482282	0.326260	-1.171115	0.330078	-0.077878	-0.184836	-0.922399
12375	3.097861	2.293902	9.289235	-0.143132	0.017102	0.018067	-0.482813	0.326842	-1.171627	0.329849	-0.078832	-0.181935	-0.922976
12376	2.956379	2.031566	8.870475	-0.151198	0.044495	0.057169	-0.481243	0.332788	-1.170919	0.330428	-0.079338	-0.178725	-0.923353
12377	3.215715	2.276580	8.900653	-0.102112	0.082687	0.112312	-0.478608	0.337083	-1.172287	0.332240	-0.079184	-0.175978	-0.923243
12378	3.239638	2.631387	8.742260	-0.013734	0.092567	0.174522	-0.474381	0.339327	-1.170924	0.335361	-0.078306	-0.174798	-0.922414
12379	2.731445	2.605180	8.791852	0.044234	0.111060	0.164324	-0.470275	0.337810	-1.169679	0.338455	-0.076855	-0.174494	-0.921463
12380	2.828323	2.861815	8.862689	0.078208	0.110177	0.104274	-0.466556	0.333265	-1.169866	0.340473	-0.074787	-0.174995	-0.920794
12381	3.030523	2.792654	8.765917	0.060936	0.102742	0.075843	-0.461521	0.331188	-1.169454	0.341926	-0.073081	-0.175218	-0.920350
12382	2.984120	2.825804	8.860520	0.056491	0.107135	0.040500	-0.457288	0.331514	-1.169626	0.342723	-0.070992	-0.175430	-0.920177
12383	2.878643	2.780206	8.934649	-0.010387	0.150465	-0.008917	-0.451990	0.329992	-1.169334	0.342677	-0.068617	-0.174160	-0.920615
12384	2.941143	2.990051	8.566725	-0.082163	0.223422	-0.071459	-0.444720	0.332591	-1.168262	0.341613	-0.064946	-0.171175	-0.921836
12385	3.053530	3.715463	8.836684	0.025097	0.247626	-0.041854	-0.433605	0.332889	-1.167978	0.341319	-0.060440	-0.170006	-0.922467
12386	2.827648	3.939585	9.319076	0.049154	-0.020384	0.053784	-0.430415	0.328041	-1.166561	0.341893	-0.060795	-0.170946	-0.922058
12387	2.283472	3.774286	8.605617	-0.038850	-0.152925	0.059876	-0.428167	0.328084	-1.164574	0.342014	-0.064445	-0.171293	-0.921701
12388	1.911031	3.320864	8.275081	0.110096	-0.268363	-0.076435	-0.432124	0.323980	-1.164123	0.339415	-0.068507	-0.175214	-0.921631
12389	1.706167	3.433691	8.571217	0.147830	-0.358494	-0.158196	-0.439518	0.318310	-1.165023	0.335008	-0.073860	-0.180717	-0.921768
12390	1.519145	3.182772	9.149847	0.108053	-0.401571	-0.227517	-0.451405	0.310924	-1.165658	0.329103	-0.079837	-0.185691	-0.922408
12391	1.706328	2.792945	9.177786	-0.067183	-0.335743	-0.360283	-0.461720	0.308199	-1.164285	0.320647	-0.085356	-0.187340	-0.924556
12392	2.018741	2.492807	9.526607	-0.034724	-0.367402	-0.470074	-0.469127	0.307288	-1.165838	0.310100	-0.090721	-0.189810	-0.927135
12393	2.517277	2.130534	10.103043	0.025744	-0.317031	-0.435191	-0.478252	0.305233	-1.164458	0.300419	-0.094968	-0.193066	-0.929223
12394	2.706246	2.685011	10.523464	-0.087655	-0.239887	-0.356445	-0.485656	0.302697	-1.162040	0.292311	-0.098681	-0.193517	-0.931326
12395	2.192741	2.597968	10.041420	-0.259821	-0.072647	-0.348714	-0.494673	0.308864	-1.160399	0.284574	-0.100338	-0.189746	-0.934316
12396	2.155158	2.308277	8.588669	-0.365347	0.057949	-0.346386	-0.495229	0.317773	-1.159037	0.277216	-0.100119	-0.183245	-0.937842
12397	2.367078	2.251356	7.810942	-0.163883	0.078324	-0.167065	-0.494057	0.323873	-1.158588	0.273603	-0.099072	-0.179999	-0.939642
12398	2.564932	2.172499	8.578197	0.043773	-0.054519	-0.116046	-0.492473	0.325037	-1.156156	0.270960	-0.099546	-0.181318	-0.940104
12399	2.911540	2.586698	9.688080	-0.027464	-0.149653	-0.030358	-0.496966	0.322872	-1.154564	0.269360	-0.102526	-0.181568	-0.940195
12400	2.563580	2.395894	9.560904	-0.140408	-0.203356	-0.055723	-0.504385	0.326033	-1.157328	0.266946	-0.107005	-0.180108	-0.940665
12401	2.171145	2.568352	9.155232	-0.132962	-0.163397	-0.124313	-0.510223	0.330865	-1.155364	0.263301	-0.110437	-0.178604	-0.941582
12402	2.567614	2.672596	8.750213	-0.046138	-0.143677	-0.136374	-0.518160	0.329704	-1.151555	0.259816	-0.112994	-0.178771	-0.942215
12403	2.762088	2.617852	8.600142	-0.007154	-0.135065	-0.111479	-0.522798	0.331451	-1.150106	0.256782	-0.115263	-0.179453	-0.942642
12404	2.816866	2.871263	8.364033	0.020805	-0.227678	-0.096087	-0.530740	0.331854	-1.147588	0.253898	-0.119196	-0.181214	-0.942597
12405	2.836180	3.065764	8.035816	0.118795	-0.234776	0.008492	-0.537879	0.329776	-1.147170	0.253048	-0.123127	-0.184523	-0.941678
12406	2.554765	4.104444	8.356316	0.219417	-0.237458	0.079527	-0.546464	0.323633	-1.144452	0.253868	-0.126877	-0.189638	-0.939942
12407	2.195997	4.442675	8.915605	0.144593	-0.273381	-0.362925	-0.555317	0.319382	-1.144888	0.245895	-0.129902	-0.194647	-0.940624
12408	2.949479	5.461370	9.937136	0.411079	-0.026807	-0.531371	-0.562689	0.306239	-1.142272	0.236511	-0.126393	-0.203857	-0.941557
12409	3.850912	4.443570	8.879727	-0.062741	0.261184	-0.257965	-0.561867	0.296561	-1.140713	0.232059	-0.120675	-0.202175	-0.943775
12410	3.508778	3.335082	6.335876	-0.306269	0.221013	-0.303007	-0.555532	0.301599	-1.135531	0.226085	-0.116794	-0.196057	-0.946999
12411	2.888754	2.755949	7.380268	0.497315	0.268745	-0.089636	-0.550492	0.297564	-1.134913	0.226096	-0.109103	-0.204581	-0.946110
12412	3.622158	4.031893	11.340508	0.551524	0.501021	-0.037012	-0.541448	0.281818	-1.132436	0.228232	-0.097063	-0.212770	-0.945102
12413	3.373063	2.697050	9.970984	-0.274496	0.501999	-0.002322	-0.526880	0.278338	-1.135127	0.229299	-0.088830	-0.205338	-0.947295
12414	2.813517	1.919672	8.197809	0.042236	0.248874	0.198819	-0.518955	0.283129	-1.132921	0.233780	-0.084830	-0.204593	-0.946727
12415	2.724776	2.277415	9.212925	0.292908	0.030429	0.274219	-0.514945	0.269678	-1.134334	0.239130	-0.084069	-0.209495	-0.944384
12416	2.873385	2.707393	9.878553	0.107384	-0.077491	0.189777	-0.518105	0.264432	-1.133526	0.242245	-0.085894	-0.211530	-0.942971
12417	2.719436	2.563756	9.330947	-0.187387	-0.101117	0.036693	-0.520111	0.271613	-1.134481	0.241743	-0.088946	-0.208316	-0.943532
12418	2.884446	2.702617	8.747673	-0.196295	-0.083646	-0.097632	-0.523307	0.278091	-1.133970	0.238961	-0.091130	-0.205156	-0.944724
12419	3.330379	2.938875	8.725877	-0.225245	-0.055648	-0.087926	-0.527030	0.284035	-1.134006	0.236226	-0.093023	-0.201195	-0.946078
12420	3.407164	2.731516	8.710541	-0.252150	0.017789	-0.010633	-0.528901	0.290205	-1.133519	0.235321	-0.093916	-0.196320	-0.947239
12421	3.148808	3.037519	8.635319	-0.241621	0.093803	0.046513	-0.527341	0.299654	-1.133504	0.235691	-0.093636	-0.191077	-0.948247
12422	3.185428	3.132840	8.556294	-0.222774	0.145262	0.057500	-0.521937	0.307207	-1.133728	0.236571	-0.092246	-0.186016	-0.949170
12423	3.148901	3.258395	8.525344	-0.158540	0.178923	0.084443	-0.516399	0.313761	-1.133047	0.238123	-0.090133	-0.181899	-0.949782
12424	3.115318	3.245652	8.553292	-0.144092	0.158727	0.079062	-0.511652	0.319239	-1.133329	0.239568	-0.088197	-0.178217	-0.950298
12425	2.926252	3.470376	8.420636	-0.140398	0.201271	0.049323	-0.505838	0.322492	-1.135035	0.240549	-0.085471	-0.174443	-0.951000
12426	2.957395	3.364137	8.403137	-0.137600	0.192420	-0.023222	-0.499502	0.327603	-1.133068	0.240151	-0.082506	-0.170889	-0.952007
12427	2.932800	3.659848	8.621590	-0.068724	0.186396	-0.043390	-0.494086	0.330802	-1.131956	0.239419	-0.079418	-0.168771	-0.952831
12428	2.993769	4.228937	8.503634	-0.098514	0.197545	-0.072621	-0.486679	0.331726	-1.130939	0.238142	-0.075999	-0.166008	-0.953915
12429	2.379666	4.234837	8.980575	-0.121898	0.015092	-0.038375	-0.483121	0.336679	-1.131493	0.236834	-0.076448	-0.163792	-0.954588
12430	2.226816	3.996527	8.183396	-0.142501	-0.232035	-0.048800	-0.485910	0.340381	-1.132013	0.234515	-0.081514	-0.162187	-0.955015
12431	2.146340	3.220700	7.724649	0.225946	-0.467619	-0.033177	-0.497285	0.338420	-1.132481	0.232266	-0.089545	-0.168948	-0.953672
12432	1.437399	2.453030	8.579994	0.408028	-0.523447	-0.087609	-0.511681	0.328651	-1.130079	0.229132	-0.097447	-0.179253	-0.951773
12433	1.368693	2.481148	10.787233	0.128932	-0.394987	-0.269822	-0.524226	0.319831	-1.128339	0.222356	-0.103580	-0.184173	-0.951793
12434	2.317338	2.445057	11.697549	0.099910	-0.522645	-0.219682	-0.538512	0.317456	-1.126105	0.216062	-0.112371	-0.188800	-0.951338
12435	2.956458	2.349766	10.904337	-0.243657	-0.223741	-0.342735	-0.555565	0.311204	-1.122355	0.207681	-0.116511	-0.185916	-0.953273
12436	2.162750	2.247784	9.075557	-0.407478	0.029409	-0.392684	-0.558911	0.323840	-1.122584	0.199005	-0.116269	-0.178895	-0.956491
12437	1.802238	2.042081	7.949233	-0.309702	0.104203	-0.329898	-0.557229	0.336968	-1.125000	0.191883	-0.114413	-0.173277	-0.959201
12438	2.447942	1.505307	8.752938	0.057284	0.040136	-0.200221	-0.556437	0.337811	-1.126055	0.188058	-0.112811	-0.174651	-0.959898
12439	2.682944	2.356873	10.279717	0.011885	-0.018616	-0.066482	-0.556166	0.335563	-1.125594	0.186299	-0.112975	-0.174977	-0.960163
12440	2.093236	2.499079	10.135390	-0.372808	0.049368	-0.072431	-0.555922	0.342678	-1.125906	0.184107	-0.113220	-0.167778	-0.961840
12441	2.075306	1.906298	8.387069	-0.450596	-0.008614	-0.129557	-0.553849	0.357558	-1.125992	0.180117	-0.114654	-0.159252	-0.963873
12442	2.589936	1.852519	8.335871	-0.056524	-0.099205	-0.141387	-0.557705	0.363442	-1.123213	0.176879	-0.116379	-0.158835	-0.964334
12443	2.628174	2.227093	8.998530	0.065883	-0.175875	-0.090257	-0.563261	0.363025	-1.123833	0.174296	-0.119313	-0.160735	-0.964131
12444	2.414565	2.514514	9.163107	0.018465	-0.173291	-0.067372	-0.568019	0.360868	-1.122372	0.172372	-0.122438	-0.161846	-0.963900
12445	2.365796	2.727203	8.875989	-0.015097	-0.160610	-0.088605	-0.571862	0.362937	-1.123602	0.169667	-0.125334	-0.162126	-0.963961
12446	2.441478	2.806241	8.786252	0.032225	-0.200447	-0.115252	-0.578874	0.362392	-1.123271	0.166760	-0.128777	-0.163709	-0.963746
12447	2.533891	2.948729	9.023891	0.048196	-0.232461	-0.180860	-0.586680	0.361553	-1.121465	0.162187	-0.132510	-0.165699	-0.963681
12448	2.642410	3.212846	8.991531	-0.025249	-0.230960	-0.194376	-0.593299	0.362078	-1.119495	0.157496	-0.136456	-0.166473	-0.963775
12449	2.499570	3.253896	8.524709	-0.111875	-0.234557	-0.151310	-0.600588	0.365715	-1.118759	0.153032	-0.140800	-0.165330	-0.964066
12450	2.574605	3.245539	8.445239	0.026552	-0.286047	-0.322731	-0.609713	0.363654	-1.117111	0.145742	-0.145232	-0.167612	-0.964144
12451	2.814393	3.851863	8.404698	0.099073	-0.286668	-0.343802	-0.618703	0.360469	-1.115232	0.137957	-0.149260	-0.171282	-0.964029
12452	2.723675	3.937623	8.610670	-0.001838	-0.222310	-0.463930	-0.628091	0.357550	-1.112402	0.127970	-0.152033	-0.173218	-0.964627
12453	3.224417	4.238080	9.468600	0.242057	-0.113045	-0.482059	-0.634954	0.351554	-1.111710	0.118509	-0.151825	-0.179636	-0.964694
12454	3.300559	4.307426	9.463192	0.010647	0.105504	-0.338185	-0.634926	0.342068	-1.111744	0.112082	-0.148625	-0.180588	-0.965783
12455	3.920865	3.337876	7.932257	-0.310931	0.211325	-0.269618	-0.633087	0.346657	-1.112960	0.106206	-0.144189	-0.174951	-0.968154
12456	3.775569	3.106917	6.504641	-0.242792	0.091420	-0.073830	-0.627679	0.352668	-1.112830	0.104041	-0.142764	-0.170227	-0.969441
12457	2.075752	2.896601	7.878971	0.232346	0.013224	0.047744	-0.626755	0.353487	-1.112949	0.105172	-0.142148	-0.174648	-0.968623
12458	3.585355	2.701038	11.229071	0.279075	0.201596	-0.534801	-0.623016	0.342258	-1.113618	0.095964	-0.135862	-0.181097	-0.969297
12459	6.037975	5.236143	12.772683	-0.860866	0.463623	-0.006048	-0.610595	0.348450	-1.116245	0.094682	-0.128494	-0.163555	-0.973537
12460	2.415148	1.135545	6.776227	-1.183358	0.320153	0.345880	-0.602628	0.383826	-1.115746	0.099018	-0.125692	-0.138921	-0.977291
12461	1.076817	-0.534305	8.273751	0.111378	0.050094	0.345003	-0.596712	0.396953	-1.116200	0.105717	-0.125469	-0.140035	-0.976459
12462	4.094547	0.996426	9.770072	-0.205763	-0.117168	0.251116	-0.595151	0.406242	-1.115252	0.109709	-0.128963	-0.135619	-0.976186
12463	4.042667	1.359549	9.448027	0.034750	-0.012879	0.430241	-0.595952	0.408526	-1.116778	0.117724	-0.130422	-0.135036	-0.975139
12464	2.064407	1.279878	8.651408	-0.017329	-0.013569	0.362456	-0.594371	0.411015	-1.117387	0.124673	-0.131773	-0.133779	-0.974267
12465	2.432292	1.840019	8.980999	0.111819	0.006466	0.245295	-0.596198	0.402053	-1.114032	0.129332	-0.132119	-0.135082	-0.973433
12466	2.789334	2.234919	9.436664	-0.055522	0.023530	0.075031	-0.595405	0.402284	-1.112693	0.130581	-0.132091	-0.133729	-0.973456
12467	3.199499	1.771414	9.014685	-0.108851	0.044968	0.089085	-0.591203	0.413376	-1.113997	0.131719	-0.131844	-0.131037	-0.973702
12468	3.342161	1.890502	8.902631	-0.119446	0.067316	0.152815	-0.588569	0.417477	-1.112958	0.134451	-0.131333	-0.128120	-0.973786
12469	3.147159	1.954934	8.946707	-0.080077	0.094922	0.200010	-0.584080	0.421040	-1.114639	0.137954	-0.130354	-0.125560	-0.973761
12470	3.020697	2.214787	8.909576	-0.034937	0.135219	0.167717	-0.581962	0.420695	-1.113870	0.141280	-0.128337	-0.124048	-0.973746
12471	2.837229	2.192047	8.985954	-0.010686	0.168071	0.141520	-0.577998	0.422545	-1.113321	0.143998	-0.125599	-0.122808	-0.973862
12472	2.927514	2.145128	8.887987	0.015223	0.188417	0.118730	-0.568618	0.427891	-1.112454	0.146641	-0.122276	-0.122241	-0.973962
12473	3.177428	2.127816	8.881345	0.074639	0.204890	0.120736	-0.561204	0.426617	-1.112982	0.149247	-0.118542	-0.122630	-0.973979
12474	3.218704	2.247506	8.896150	0.110160	0.268499	0.149530	-0.553264	0.426720	-1.113204	0.152857	-0.113455	-0.123586	-0.973904
12475	3.153935	2.353145	9.004085	0.171705	0.279194	0.205496	-0.543720	0.421232	-1.114561	0.157507	-0.108219	-0.125474	-0.973518
12476	2.973464	3.112032	8.829151	0.128782	0.357997	0.275720	-0.532328	0.417673	-1.116683	0.163761	-0.101646	-0.126208	-0.973099
12477	2.330732	3.369877	9.505494	0.258011	0.141095	0.317288	-0.520405	0.413067	-1.116296	0.170373	-0.099075	-0.130072	-0.971719
12478	1.815289	3.125013	8.947559	0.206688	-0.003827	0.261523	-0.519594	0.407492	-1.117288	0.175579	-0.099236	-0.133537	-0.970305
12479	1.998603	2.895296	8.762363	0.288577	-0.088360	0.112688	-0.519311	0.401504	-1.118018	0.177650	-0.100417	-0.139238	-0.969004
12480	2.046859	2.920455	8.855117	0.255235	-0.148866	0.103341	-0.522991	0.393121	-1.119851	0.179460	-0.102791	-0.144460	-0.967657
12481	1.592632	2.659805	9.165674	0.114885	-0.118268	0.039546	-0.526678	0.387095	-1.121073	0.179659	-0.104910	-0.147070	-0.966999
12482	1.263547	2.556769	9.430744	-0.057997	-0.082846	-0.086238	-0.528928	0.387161	-1.121716	0.177329	-0.106573	-0.146385	-0.967351
12483	1.627363	1.941981	9.489869	0.095595	-0.263475	-0.207203	-0.535540	0.385622	-1.121018	0.172282	-0.110773	-0.149617	-0.967297
12484	2.486034	1.595848	9.109650	0.420572	-0.280734	-0.043789	-0.545044	0.377743	-1.120758	0.171300	-0.114707	-0.158780	-0.965550
12485	2.648317	1.858610	9.979141	0.302340	-0.159866	-0.080585	-0.551622	0.364486	-1.120032	0.169466	-0.116547	-0.165287	-0.964561
12486	2.491846	2.414056	9.979777	0.042189	-0.025757	-0.055777	-0.554523	0.361067	-1.120108	0.168265	-0.116782	-0.166301	-0.964569
12487	2.373639	2.368124	9.090748	0.059049	0.061762	0.005002	-0.555176	0.358112	-1.118317	0.168247	-0.115430	-0.167120	-0.964593
12488	2.722270	2.175432	9.309895	0.199514	0.070238	0.070845	-0.553574	0.353033	-1.117425	0.170195	-0.113698	-0.170553	-0.963856
12489	1.899274	2.500412	10.110173	-0.004427	0.020231	0.080643	-0.550787	0.350637	-1.119142	0.171354	-0.113589	-0.170062	-0.963750
12490	1.680451	2.180812	9.393419	-0.243632	0.074836	0.018435	-0.548033	0.358744	-1.116503	0.171227	-0.113115	-0.165042	-0.964701
12491	2.449523	2.189866	8.974074	-0.252262	0.068159	0.071251	-0.546339	0.367654	-1.117445	0.171802	-0.112859	-0.159576	-0.965548
12492	2.667010	2.121008	9.116055	-0.157019	0.054896	0.209332	-0.545296	0.373073	-1.117552	0.175407	-0.113097	-0.155848	-0.965481
12493	2.329575	1.925565	9.222708	-0.107624	-0.003971	0.304671	-0.544518	0.378334	-1.116589	0.180588	-0.114465	-0.152855	-0.964842
12494	2.240829	2.006487	9.255479	-0.170163	-0.064272	0.276698	-0.545332	0.385037	-1.116098	0.185029	-0.117269	-0.149131	-0.964247
12495	2.096597	2.164056	9.083787	0.035616	-0.115134	0.246104	-0.545349	0.390628	-1.116590	0.189073	-0.120033	-0.149410	-0.963078
12496	1.929679	2.272685	9.092287	0.070163	-0.146399	0.227479	-0.547470	0.391764	-1.115323	0.192854	-0.123376	-0.150733	-0.961699
12497	1.963824	2.525761	9.226213	0.047213	-0.149794	0.141608	-0.552495	0.390635	-1.115837	0.194796	-0.126388	-0.151620	-0.960777
12498	2.269311	2.453586	8.822140	0.053004	-0.186686	0.053812	-0.556733	0.391518	-1.113616	0.195038	-0.130045	-0.153195	-0.959989
12499	2.406307	2.305521	8.297936	0.157800	-0.204957	0.037215	-0.561501	0.392680	-1.110842	0.195082	-0.133339	-0.156695	-0.958963
12500	2.472736	3.110175	8.327601	0.352878	-0.235274	0.072063	-0.566915	0.388220	-1.105560	0.196295	-0.136808	-0.164152	-0.956977
12501	2.144901	3.834908	8.846414	0.276525	-0.301389	-0.048805	-0.574436	0.380656	-1.102765	0.194648	-0.141130	-0.170606	-0.955556
12502	2.951999	4.917740	10.369746	0.502877	-0.165368	-0.218110	-0.580630	0.371317	-1.096824	0.190947	-0.141685	-0.181437	-0.954225
12503	3.118743	4.789670	10.183274	-0.035589	0.189145	-0.212253	-0.579019	0.363148	-1.094958	0.186969	-0.137168	-0.180592	-0.955832
12504	2.939500	3.351553	7.261800	-0.410133	0.219996	-0.190075	-0.575602	0.370846	-1.093411	0.182591	-0.133909	-0.172406	-0.958648
12505	3.176861	2.812015	6.120234	0.041542	0.100843	-0.000231	-0.569521	0.373254	-1.095013	0.182535	-0.131604	-0.172858	-0.958896
12506	2.946206	3.320161	7.652164	0.449924	0.035406	0.126163	-0.571344	0.363454	-1.097718	0.185856	-0.129821	-0.180980	-0.957001
12507	4.115583	2.822135	9.549950	0.618805	0.133957	0.014764	-0.570775	0.350375	-1.099750	0.187703	-0.124829	-0.192318	-0.955091
12508	4.787137	3.538495	11.875802	0.388814	0.573690	0.135974	-0.557747	0.330582	-1.101201	0.193071	-0.113019	-0.197194	-0.954497
12509	3.159036	1.959917	8.135900	-0.248047	0.335363	0.198386	-0.547176	0.335977	-1.103697	0.197121	-0.108245	-0.190691	-0.955543
12510	2.761925	2.214881	8.304718	0.539393	0.035968	0.349306	-0.546340	0.322389	-1.108162	0.204726	-0.106848	-0.200044	-0.952183
12511	3.506333	2.718819	9.339481	0.367770	0.004815	0.295315	-0.546823	0.306794	-1.108921	0.210669	-0.106370	-0.206325	-0.949597
12512	3.719477	2.654675	8.903630	0.180059	0.005386	0.315914	-0.545633	0.307377	-1.111196	0.216753	-0.106886	-0.209011	-0.947580
12513	3.396406	2.583282	8.971277	0.081804	0.052139	0.296528	-0.545228	0.304556	-1.110218	0.222305	-0.106789	-0.209588	-0.946176
12514	3.181523	2.868208	8.717029	-0.022393	0.071782	0.292832	-0.543905	0.304823	-1.111029	0.227808	-0.106826	-0.208188	-0.945172
12515	2.964450	3.041451	8.598342	0.030735	0.142121	0.270506	-0.541255	0.303642	-1.110829	0.233127	-0.105159	-0.207411	-0.944232
12516	3.119925	3.051574	8.785963	-0.029900	0.165180	0.252742	-0.536494	0.304625	-1.109780	0.238230	-0.103299	-0.205514	-0.943578
12517	3.379657	3.124234	8.620086	-0.017120	0.219522	0.289321	-0.530282	0.306982	-1.109240	0.244112	-0.100496	-0.203409	-0.942833
12518	3.493340	3.242800	8.536030	0.040275	0.242897	0.334711	-0.524337	0.310323	-1.108799	0.251230	-0.097147	-0.202278	-0.941557
12519	3.425705	3.343514	8.473022	0.074478	0.284012	0.409356	-0.514677	0.310090	-1.108248	0.259788	-0.093199	-0.201341	-0.939833
12520	3.100437	3.502677	8.534048	0.093422	0.263006	0.437635	-0.506466	0.307790	-1.107343	0.268992	-0.089599	-0.200879	-0.937690
12521	2.712993	3.490793	8.543912	0.128997	0.284905	0.390232	-0.497202	0.307411	-1.106121	0.277240	-0.085260	-0.200982	-0.935668
12522	2.716532	3.573398	8.651710	0.089958	0.298283	0.303549	-0.488729	0.306063	-1.104385	0.284023	-0.080469	-0.200459	-0.934169
12523	2.690519	3.670024	8.698321	0.036632	0.319603	0.214226	-0.479330	0.304741	-1.104803	0.288922	-0.075281	-0.198937	-0.933424
12524	2.866544	4.226667	8.870415	0.059337	0.285577	0.232580	-0.469797	0.303151	-1.105768	0.294245	-0.070605	-0.198008	-0.932324
12525	2.678327	3.825172	8.886924	0.077041	0.119088	0.282904	-0.466077	0.298664	-1.108501	0.299655	-0.069188	-0.198358	-0.930631
12526	2.372202	3.756434	8.199296	0.158744	0.021287	0.309143	-0.461957	0.292744	-1.109943	0.305450	-0.069146	-0.200719	-0.928241
12527	1.669186	3.607802	8.703556	0.246113	-0.111772	0.181407	-0.463267	0.288171	-1.109940	0.308254	-0.070547	-0.205767	-0.926101
12528	1.550934	3.246430	8.875953	0.217067	-0.134553	0.085727	-0.470123	0.279990	-1.111328	0.309311	-0.072133	-0.210461	-0.924570
12529	2.362338	3.154357	8.944868	0.172330	-0.070149	-0.014963	-0.471549	0.270029	-1.113506	0.308532	-0.072363	-0.214126	-0.923971
12530	2.688327	2.907871	9.327397	0.104673	-0.071649	0.023644	-0.477736	0.258993	-1.112714	0.308522	-0.073220	-0.216436	-0.923368
12531	2.574732	3.046617	9.529860	0.046329	0.033634	0.204502	-0.480107	0.255446	-1.113872	0.312064	-0.073265	-0.216754	-0.922099
12532	1.839783	3.004183	9.801275	-0.049519	0.122561	0.169564	-0.475475	0.255503	-1.114862	0.315377	-0.072121	-0.214797	-0.921520
12533	2.215870	2.612924	9.786883	-0.148109	0.199914	0.100725	-0.470187	0.257356	-1.115802	0.317436	-0.069838	-0.210545	-0.921970
12534	2.551656	2.745209	9.526612	-0.205946	0.224220	0.249152	-0.464517	0.263904	-1.114989	0.322381	-0.068142	-0.204937	-0.921644
12535	2.403690	2.805588	9.093184	-0.120763	0.250429	0.368093	-0.458042	0.267406	-1.116024	0.329587	-0.065858	-0.200428	-0.920252
12536	2.189704	2.544371	8.741991	-0.074455	0.211346	0.381316	-0.451435	0.270596	-1.115730	0.337012	-0.064084	-0.197120	-0.918401
12537	2.210626	2.690377	8.616371	0.067354	0.193697	0.460323	-0.447599	0.271107	-1.117501	0.345879	-0.061936	-0.196269	-0.915429
12538	2.039756	2.750386	8.601048	0.197213	0.118000	0.437295	-0.443091	0.268193	-1.116573	0.354233	-0.060230	-0.198478	-0.911865
12539	1.775288	3.182541	8.921829	0.257440	0.060878	0.394715	-0.440952	0.260890	-1.116562	0.361546	-0.058884	-0.202070	-0.908287
12540	1.535725	3.435509	9.090683	0.165436	0.072210	0.336188	-0.438683	0.254082	-1.113856	0.367765	-0.057842	-0.204118	-0.905394
12541	1.896647	3.359472	8.567993	0.125195	0.019696	0.217196	-0.438014	0.251255	-1.112881	0.371489	-0.057420	-0.205807	-0.903516
12542	2.035403	3.410510	8.323952	0.197139	-0.077136	0.202630	-0.439724	0.247435	-1.108827	0.374688	-0.058290	-0.209674	-0.901248
12543	1.842355	4.018722	8.585423	0.196074	-0.196820	0.152363	-0.445004	0.242791	-1.107842	0.376388	-0.060932	-0.214360	-0.899260
12544	1.803862	4.624865	8.666319	0.057603	-0.180336	0.014100	-0.450028	0.241523	-1.108361	0.375566	-0.063906	-0.216706	-0.898835
12545	1.623106	4.975999	8.894003	0.068529	-0.168132	-0.259833	-0.456911	0.241981	-1.109340	0.369776	-0.065114	-0.219461	-0.900479
12546	2.248876	4.424188	8.662232	0.098857	-0.054918	-0.296254	-0.461391	0.235373	-1.108694	0.363937	-0.064174	-0.221998	-0.902302
12547	3.017088	4.204957	7.296254	0.013237	-0.019582	-0.315873	-0.461785	0.234061	-1.105782	0.357672	-0.062844	-0.222786	-0.904703
12548	3.848496	3.814751	7.979392	0.521936	0.126039	-0.131409	-0.461756	0.224430	-1.105553	0.356105	-0.056342	-0.231446	-0.903575
12549	3.926258	4.367383	10.004242	0.461915	0.440774	0.210699	-0.450441	0.201182	-1.100525	0.361960	-0.045955	-0.236444	-0.900537
12550	3.133418	2.838199	8.641164	0.048021	0.437084	0.214068	-0.438379	0.194167	-1.098608	0.367506	-0.038846	-0.233897	-0.899290
12551	2.663077	2.620924	8.727055	0.347536	0.288386	0.431650	-0.429888	0.186709	-1.098139	0.376406	-0.033092	-0.237660	-0.894842
12552	3.081151	2.759723	10.009693	0.340042	0.105849	0.406460	-0.424823	0.174292	-1.096985	0.384020	-0.030660	-0.242625	-0.890349
12553	2.577136	3.410759	9.522373	0.042940	-0.024393	0.320803	-0.425340	0.170095	-1.095906	0.389202	-0.032346	-0.243282	-0.887856
12554	2.886668	2.877455	9.020812	0.053676	0.010785	0.196372	-0.427185	0.167334	-1.095302	0.392438	-0.032774	-0.243985	-0.886222
12555	2.903418	3.183555	8.585770	-0.073353	-0.028548	0.161237	-0.429034	0.166048	-1.092104	0.394697	-0.034728	-0.242664	-0.885507
12556	2.703006	3.281875	8.665528	-0.116067	0.008611	0.081812	-0.429314	0.170927	-1.091678	0.395789	-0.035967	-0.240448	-0.885575
12557	2.895871	3.600945	8.832710	-0.188937	0.053172	0.053519	-0.425372	0.180274	-1.089548	0.396453	-0.036900	-0.236486	-0.886306
12558	2.960576	3.485587	8.643011	-0.172071	0.082240	0.034303	-0.423145	0.187738	-1.088800	0.397034	-0.037042	-0.232724	-0.887035
12559	3.127671	3.571120	8.382731	-0.108326	0.129604	0.082512	-0.419590	0.193822	-1.089987	0.398626	-0.036157	-0.229569	-0.887180
12560	3.338773	3.691471	8.465322	-0.070234	0.155124	0.142859	-0.412982	0.197079	-1.092641	0.401556	-0.034693	-0.226949	-0.886591
12561	3.118401	3.803983	8.452898	-0.053531	0.181496	0.196169	-0.405717	0.201369	-1.092320	0.405429	-0.033017	-0.224302	-0.885566
12562	2.736878	3.724232	8.374399	-0.026340	0.180864	0.122076	-0.399636	0.203926	-1.094319	0.408137	-0.030646	-0.222254	-0.884923
12563	2.794880	3.778717	8.669414	-0.042473	0.166555	0.048534	-0.390905	0.204544	-1.093462	0.409322	-0.028505	-0.220042	-0.885000
12564	2.844513	3.998101	8.890718	-0.225605	0.206096	-0.030496	-0.385883	0.206958	-1.094247	0.409312	-0.026644	-0.214341	-0.886460
12565	2.698881	4.563417	8.549829	-0.317606	0.295421	-0.007210	-0.377691	0.211218	-1.093535	0.409873	-0.024231	-0.206281	-0.888181
12566	2.443034	3.993267	9.104688	-0.153358	0.076995	0.072425	-0.372537	0.213651	-1.095260	0.411162	-0.024503	-0.202853	-0.888367
12567	2.496687	3.782932	7.885201	-0.128746	-0.081822	0.137818	-0.373197	0.213332	-1.099016	0.412815	-0.027840	-0.201217	-0.887874
12568	1.850063	3.421679	8.022129	0.056189	-0.047222	0.094569	-0.375827	0.207662	-1.098496	0.414046	-0.028693	-0.202516	-0.886978
12569	0.953361	3.451710	9.708120	-0.071617	-0.087392	-0.050922	-0.378198	0.204279	-1.100721	0.412339	-0.030838	-0.202035	-0.887810
12570	1.544744	3.355576	9.139701	-0.139862	-0.218853	-0.078612	-0.389039	0.201206	-1.101901	0.409709	-0.035650	-0.201370	-0.888998
12571	1.446246	2.858553	8.572393	-0.006840	-0.179140	-0.130046	-0.394861	0.201095	-1.103447	0.406253	-0.038530	-0.202816	-0.890134
12572	2.340399	2.886932	8.748844	0.174548	-0.222156	-0.123766	-0.398433	0.200772	-1.104086	0.403065	-0.040640	-0.207793	-0.890342
12573	1.820916	2.816992	10.317190	0.175537	-0.265294	-0.104509	-0.404627	0.192106	-1.103218	0.399825	-0.043664	-0.213096	-0.890406
12574	2.072693	2.887138	10.685426	-0.131064	-0.049041	-0.180185	-0.409259	0.192514	-1.104225	0.396186	-0.044862	-0.211290	-0.892402
12575	2.497585	2.744202	9.279454	-0.268360	0.076718	-0.135661	-0.410995	0.197856	-1.104303	0.393436	-0.045191	-0.205899	-0.894858
12576	2.162872	2.704108	8.927703	-0.185196	0.107897	-0.074999	-0.406249	0.203591	-1.103638	0.392215	-0.044470	-0.201778	-0.896368
12577	1.776568	2.633989	8.930820	-0.133555	0.129026	-0.049860	-0.402562	0.209732	-1.101340	0.391319	-0.043143	-0.198262	-0.897608
12578	1.784806	2.464226	8.932354	-0.102170	0.091993	-0.051762	-0.399395	0.212890	-1.102348	0.390412	-0.042175	-0.195721	-0.898606
12579	1.920654	2.223964	8.996100	-0.080655	0.050544	-0.021922	-0.398349	0.216757	-1.101701	0.389751	-0.041948	-0.193689	-0.899344
12580	2.428308	2.611896	9.526240	0.028132	0.050752	0.080833	-0.398208	0.214294	-1.103926	0.391109	-0.041235	-0.193697	-0.898785
12581	2.034748	2.900886	9.499949	-0.104306	0.098336	0.195728	-0.395032	0.214362	-1.103960	0.394526	-0.041185	-0.190658	-0.897944
12582	1.857131	2.467955	8.838267	-0.131394	0.053551	0.126471	-0.393986	0.218668	-1.104237	0.396542	-0.041857	-0.187735	-0.897640
12583	2.212209	2.447727	9.118891	0.064457	0.032860	0.168421	-0.392664	0.218908	-1.103843	0.399354	-0.041539	-0.188235	-0.896303
12584	1.955200	2.472203	9.226353	0.024380	-0.027191	0.209515	-0.392655	0.215987	-1.104204	0.402669	-0.042738	-0.188679	-0.894668
12585	1.673449	2.680650	8.799737	0.112968	-0.049153	0.192034	-0.394506	0.215344	-1.104739	0.405628	-0.043565	-0.190655	-0.892871
12586	1.895647	2.723523	8.837522	0.312189	-0.082719	0.072158	-0.397389	0.205612	-1.103274	0.406504	-0.042901	-0.196802	-0.891170
12587	2.065269	2.996054	9.023597	0.268715	-0.158539	0.067947	-0.400541	0.197708	-1.102149	0.406927	-0.043923	-0.202539	-0.889640
12588	1.828489	3.428665	8.907164	0.218243	-0.204240	0.028634	-0.406345	0.190966	-1.100420	0.406436	-0.046008	-0.208025	-0.888492
12589	1.537220	4.489020	9.313847	0.136821	-0.183375	-0.123539	-0.413476	0.186251	-1.100622	0.403197	-0.047683	-0.211811	-0.888985
12590	1.852167	4.006842	9.315113	0.071853	-0.081813	-0.368916	-0.417432	0.181617	-1.101394	0.395993	-0.047098	-0.214064	-0.891711
12591	2.730839	3.593082	8.702545	-0.084809	-0.015918	-0.353234	-0.416777	0.183708	-1.102006	0.389122	-0.046561	-0.212783	-0.895064
12592	2.822156	3.070385	8.227905	-0.091929	-0.086689	-0.298883	-0.417055	0.187783	-1.096912	0.382965	-0.047656	-0.212053	-0.897831
12593	2.739304	3.360177	8.377220	0.119306	-0.097306	-0.156833	-0.419969	0.188879	-1.099257	0.379435	-0.047882	-0.214890	-0.898643
12594	2.788143	3.671821	8.929961	0.154019	-0.077713	-0.073532	-0.423397	0.184454	-1.097481	0.377594	-0.047889	-0.218284	-0.898600
12595	2.465126	3.993678	9.196825	0.166626	-0.006761	-0.062379	-0.422588	0.179412	-1.097383	0.376185	-0.046538	-0.221219	-0.898544
12596	2.140933	3.596992	9.156174	0.107967	0.071277	-0.075236	-0.420722	0.174897	-1.097012	0.374917	-0.044203	-0.222657	-0.898837
12597	2.393396	3.441278	8.315449	0.006509	0.051933	-0.119027	-0.420455	0.173715	-1.094372	0.372595	-0.042742	-0.222318	-0.899956
12598	2.466118	3.391591	8.009969	0.127191	-0.039792	-0.036138	-0.419524	0.172021	-1.094437	0.371543	-0.042440	-0.224897	-0.899764
12599	2.790900	3.671882	9.035950	0.267123	-0.046814	0.010120	-0.420825	0.164342	-1.092789	0.371320	-0.041416	-0.229884	-0.898643
12600	3.028395	3.593692	9.315809	0.105892	-0.013676	0.053975	-0.421080	0.160972	-1.091553	0.371995	-0.041206	-0.231806	-0.897880
12601	3.118232	3.260296	8.801185	-0.009118	0.001509	0.119140	-0.421336	0.158199	-1.092041	0.373728	-0.041918	-0.231369	-0.897240
12602	2.847849	3.291773	8.554365	0.024830	0.038806	0.203536	-0.422924	0.157762	-1.089623	0.377241	-0.042065	-0.231315	-0.895775
12603	2.616790	3.489071	8.762411	0.068023	0.048028	0.204653	-0.423708	0.154598	-1.090788	0.380786	-0.041783	-0.231830	-0.894154
12604	2.528503	3.560302	8.879511	0.047683	0.036635	0.155021	-0.422377	0.151889	-1.089549	0.383426	-0.041572	-0.232237	-0.892929
12605	2.537823	3.565316	8.793110	0.014628	0.036575	0.146076	-0.422645	0.152992	-1.088706	0.385820	-0.041635	-0.231923	-0.891976
12606	2.641916	3.460410	8.864489	-0.018562	0.029324	0.140601	-0.422905	0.151307	-1.087952	0.388102	-0.041998	-0.231213	-0.891153
12607	2.829872	3.483219	8.675123	-0.035099	0.025331	0.152863	-0.422116	0.153456	-1.091244	0.390522	-0.042695	-0.230087	-0.890354
12608	2.726029	3.481345	8.775449	-0.007142	0.028330	0.184817	-0.423045	0.154174	-1.091211	0.393593	-0.043188	-0.229546	-0.889117
12609	2.708672	3.510165	8.832465	-0.025469	0.029649	0.197146	-0.422515	0.154017	-1.090954	0.396823	-0.043949	-0.228515	-0.887908
12610	2.663562	3.572448	8.753590	-0.056434	0.020189	0.209375	-0.423850	0.157637	-1.089348	0.400229	-0.045090	-0.227135	-0.886676
12611	2.577162	3.527186	8.732024	-0.045251	0.020625	0.195289	-0.423590	0.159325	-1.090236	0.403356	-0.046159	-0.225824	-0.885538
12612	2.644254	3.562384	8.714561	-0.032930	0.022249	0.205931	-0.424122	0.160459	-1.090462	0.406722	-0.047056	-0.224840	-0.884200
12613	2.633898	3.598608	8.733226	-0.034670	0.015210	0.202345	-0.425190	0.163531	-1.089548	0.409946	-0.048163	-0.223759	-0.882925
12614	2.671952	3.630852	8.710081	-0.041295	0.017460	0.181111	-0.425992	0.166052	-1.089190	0.412836	-0.049100	-0.222684	-0.881798
12615	2.624414	3.697949	8.659978	-0.055315	-0.003560	0.163260	-0.424679	0.169346	-1.088161	0.415253	-0.050524	-0.221447	-0.880894
12616	2.572100	3.745530	8.508784	-0.038643	-0.020704	0.142882	-0.426283	0.174794	-1.086897	0.417319	-0.051934	-0.220770	-0.880005
12617	2.660281	3.819950	8.510929	0.006089	-0.028635	0.083716	-0.428144	0.176578	-1.077568	0.418275	-0.052919	-0.220936	-0.879451
12618	2.901825	3.727233	8.446832	0.039031	-0.018107	0.065273	-0.430266	0.178029	-1.077900	0.419085	-0.053287	-0.221685	-0.878854
12619	2.998689	3.709557	8.315149	0.059478	-0.006719	0.043291	-0.431852	0.177328	-1.076161	0.419477	-0.053265	-0.222690	-0.878414
12620	2.737591	3.471821	8.539996	0.121465	0.022845	0.018982	-0.432515	0.178319	-1.082289	0.419792	-0.052003	-0.224595	-0.877854
12621	2.716520	3.374387	8.925193	0.094744	0.049358	-0.055195	-0.432113	0.176441	-1.079806	0.418739	-0.050254	-0.225853	-0.878136
12622	3.110584	3.546598	8.955240	0.034476	0.038303	-0.059086	-0.430523	0.175877	-1.081183	0.417666	-0.049096	-0.226178	-0.878629
12623	3.229348	3.378809	8.671319	0.014930	0.023403	-0.002674	-0.429473	0.178302	-1.078437	0.417339	-0.048734	-0.226209	-0.878796
12624	2.996893	3.384311	8.760423	0.050818	-0.001144	0.030925	-0.428150	0.178169	-1.073898	0.417694	-0.048537	-0.227063	-0.878418
12625	2.999824	3.384381	8.921776	0.019874	-0.021290	-0.027654	-0.428156	0.179071	-1.064485	0.416734	-0.048822	-0.227578	-0.878725
12626	2.780772	3.535743	8.805601	-0.063485	-0.036804	-0.076595	-0.427109	0.182268	-1.058898	0.414920	-0.049717	-0.226825	-0.879727
12627	2.787113	3.669338	8.588164	-0.103318	-0.000291	-0.128648	-0.423946	0.186142	-1.054521	0.412150	-0.050196	-0.225106	-0.881442
12628	3.030573	3.593641	8.471045	-0.104367	0.028729	-0.151500	-0.421971	0.188439	-1.047097	0.409284	-0.049932	-0.223162	-0.883285
12629	3.198032	3.705912	8.494592	-0.112182	0.072383	-0.121228	-0.417216	0.190974	-1.040636	0.406949	-0.049252	-0.220709	-0.885017
12630	3.037039	3.768535	8.554167	-0.061204	0.075220	-0.075047	-0.412200	0.194512	-1.035621	0.405677	-0.048153	-0.219067	-0.886069
12631	2.838410	3.779505	8.646673	-0.067988	0.084392	-0.089114	-0.405053	0.193523	-1.029970	0.403995	-0.047049	-0.217297	-0.887331
12632	2.745454	3.792361	8.451170	-0.089187	0.096065	-0.101458	-0.400028	0.194143	-1.025450	0.402306	-0.045694	-0.215009	-0.888726
12633	2.812701	3.812993	8.390498	-0.051566	0.127098	-0.156852	-0.393143	0.192515	-1.022095	0.399603	-0.043410	-0.213285	-0.890473
12634	2.705576	3.849895	8.463954	-0.010597	0.111996	-0.143539	-0.384933	0.190342	-1.020650	0.397275	-0.040964	-0.212297	-0.891866
12635	2.452702	3.923001	8.653011	-0.008205	0.125842	-0.163729	-0.377513	0.187444	-1.023375	0.394464	-0.038318	-0.211392	-0.893445
12636	2.521369	4.380594	8.733502	-0.086543	0.118051	-0.198539	-0.371430	0.188998	-1.024200	0.391104	-0.036130	-0.209032	-0.895566
12637	2.683863	4.065518	8.322060	-0.085868	-0.023893	-0.247199	-0.367729	0.190930	-1.026996	0.386085	-0.036421	-0.208024	-0.897963
12638	2.448683	4.024808	8.023912	0.065147	-0.121884	-0.188942	-0.367337	0.192991	-1.032164	0.381961	-0.037406	-0.210235	-0.899171
12639	2.025265	3.968646	8.639552	0.127798	-0.163322	-0.218105	-0.368258	0.191681	-1.035010	0.377008	-0.038656	-0.214147	-0.900284
12640	1.806150	3.964715	9.056478	-0.008285	-0.207116	-0.219658	-0.374082	0.193098	-1.042405	0.371876	-0.041588	-0.215689	-0.901918
12641	1.377137	3.253014	9.130518	0.054748	-0.290729	-0.234018	-0.380960	0.192538	-1.047707	0.365992	-0.045565	-0.219202	-0.903285
12642	1.299636	2.790432	9.290486	0.037468	-0.234669	-0.385743	-0.387174	0.190366	-1.044085	0.357817	-0.047895	-0.221908	-0.905776
12643	2.068669	3.124803	9.378955	-0.111040	-0.205115	-0.550643	-0.394851	0.191655	-1.050122	0.346355	-0.050067	-0.221965	-0.910089
12644	3.241616	3.143674	9.535150	-0.101610	-0.126401	-0.419529	-0.399624	0.195084	-1.055052	0.338091	-0.051202	-0.221384	-0.913270
12645	3.144935	2.678323	9.742689	-0.138361	-0.075864	-0.246890	-0.404123	0.195938	-1.063553	0.332669	-0.052592	-0.219650	-0.915598
12646	2.231375	2.982113	9.356141	-0.099448	-0.040857	-0.213635	-0.404128	0.197950	-1.066171	0.328930	-0.052962	-0.218328	-0.917242
12647	1.924472	2.777475	9.097947	-0.203379	-0.018455	-0.293303	-0.403210	0.201575	-1.073171	0.322820	-0.053510	-0.214987	-0.920166
12648	2.652689	2.683865	8.904374	-0.202737	0.035515	-0.172872	-0.402825	0.206075	-1.075177	0.319827	-0.053376	-0.211200	-0.922094
12649	2.708099	2.568352	8.839552	-0.223495	-0.016688	-0.010607	-0.401116	0.209661	-1.075082	0.318906	-0.055263	-0.207109	-0.923228
12650	2.401717	2.613761	8.791297	-0.138396	-0.056047	0.099101	-0.401913	0.210467	-1.072903	0.320153	-0.057654	-0.204767	-0.923173
12651	2.354570	2.843538	9.125088	-0.090880	-0.073427	0.135379	-0.403373	0.211875	-1.072037	0.321839	-0.060355	-0.203281	-0.922743
12652	1.827026	3.280586	9.043023	-0.149377	-0.089828	0.166133	-0.406017	0.211438	-1.074701	0.324103	-0.063728	-0.200866	-0.922252
12653	1.482568	3.247600	8.719803	-0.043280	-0.154814	0.024682	-0.410247	0.209861	-1.074703	0.323466	-0.067125	-0.200909	-0.922225
12654	1.863984	3.543359	8.594487	0.046067	-0.183270	-0.159202	-0.415135	0.206868	-1.073133	0.319662	-0.069633	-0.203131	-0.922879
12655	2.140046	3.252195	8.232080	0.130177	-0.265425	-0.187794	-0.418562	0.202170	-1.071635	0.314869	-0.073064	-0.207377	-0.923317
12656	2.259831	3.836948	8.421492	0.140645	-0.346300	-0.292655	-0.426087	0.195897	-1.070407	0.308079	-0.077404	-0.212555	-0.924076
12657	2.002575	4.684340	9.045042	0.079699	-0.341181	-0.304300	-0.432028	0.191131	-1.069552	0.300674	-0.081998	-0.216534	-0.925194
12658	2.065216	5.044788	9.672453	0.109758	-0.169809	-0.391561	-0.438636	0.188038	-1.067966	0.292994	-0.082755	-0.220229	-0.926717
12659	3.308532	4.098785	9.135262	0.005570	0.005521	-0.467902	-0.438104	0.187017	-1.066530	0.283886	-0.080596	-0.221050	-0.929543
12660	3.699146	3.921209	7.398751	-0.179606	0.006946	-0.302303	-0.439050	0.193747	-1.067109	0.278630	-0.080004	-0.218200	-0.931855
12661	3.404089	3.323531	6.874310	0.386584	0.002548	0.067323	-0.439701	0.190122	-1.066547	0.280053	-0.078206	-0.225326	-0.929883
12662	3.345471	3.817797	8.315346	0.406661	0.005949	0.154006	-0.439546	0.181955	-1.063323	0.283471	-0.076528	-0.232588	-0.927195
12663	3.089226	4.119052	8.878059	0.388304	0.145440	0.223829	-0.436875	0.173435	-1.059335	0.288431	-0.072804	-0.238682	-0.924412
12664	3.140013	3.488849	8.701445	0.267304	0.159048	0.243006	-0.431558	0.164866	-1.055916	0.293887	-0.069509	-0.242319	-0.921998
12665	2.636554	3.283145	9.115982	0.304058	0.128272	0.276628	-0.430998	0.153963	-1.049298	0.299586	-0.066848	-0.246801	-0.919167
12666	2.578543	3.364682	9.676807	0.109220	0.092421	0.150245	-0.429927	0.149260	-1.045975	0.302821	-0.065248	-0.248028	-0.917891
12667	3.018403	3.331336	9.098452	-0.051736	-0.022192	0.092344	-0.429405	0.152272	-1.050175	0.303916	-0.066589	-0.247040	-0.917699
12668	3.159935	3.455223	8.658985	-0.055294	-0.075321	0.082242	-0.431789	0.153181	-1.050923	0.304908	-0.068712	-0.246355	-0.917398
12669	3.184013	3.426507	8.428876	-0.029775	-0.075717	0.070828	-0.437084	0.153609	-1.052189	0.305382	-0.070831	-0.246097	-0.917148
12670	3.432887	3.586374	8.444934	-0.058123	-0.035668	0.060325	-0.438922	0.148899	-1.051782	0.305976	-0.072186	-0.245134	-0.917103
12671	3.370460	3.764839	8.220235	-0.053222	-0.012201	0.083488	-0.438129	0.149142	-1.050979	0.306967	-0.073387	-0.244040	-0.916968
12672	3.143894	3.950062	8.240768	-0.031499	0.058912	0.091126	-0.439055	0.148554	-1.048708	0.308568	-0.073009	-0.242934	-0.916754
12673	3.090266	3.985512	8.364017	-0.008028	0.098137	0.094994	-0.436001	0.145449	-1.050182	0.310372	-0.071979	-0.241989	-0.916477
12674	3.099524	3.978379	8.181428	-0.013107	0.103686	0.084407	-0.433088	0.144819	-1.049968	0.312073	-0.070639	-0.240949	-0.916277
12675	2.919696	3.834380	8.643940	0.001287	0.123297	0.087264	-0.430434	0.142578	-1.052215	0.313866	-0.069060	-0.240036	-0.916025
12676	2.961849	3.912823	8.675932	-0.073375	0.137709	0.054398	-0.429370	0.140942	-1.054960	0.315080	-0.067334	-0.237715	-0.916342
12677	2.955160	4.000082	8.643778	-0.095668	0.151046	0.082703	-0.425799	0.141843	-1.055241	0.316782	-0.065837	-0.234860	-0.916600
12678	2.808355	3.674562	8.441955	-0.086893	0.177419	0.097095	-0.421960	0.141569	-1.059316	0.318930	-0.063672	-0.231976	-0.916743
12679	2.923023	4.086838	8.223332	-0.045369	0.186752	0.093712	-0.419449	0.142955	-1.061445	0.321053	-0.061259	-0.229814	-0.916710
12680	2.371810	3.843856	8.627057	0.073602	0.124149	0.076124	-0.416794	0.140077	-1.060227	0.322758	-0.058945	-0.230232	-0.916158
12681	2.180093	4.044317	9.036061	0.002497	0.057128	0.029524	-0.417452	0.138846	-1.060661	0.323159	-0.058276	-0.229855	-0.916155
12682	2.207242	4.025313	8.305331	0.046890	0.048855	0.019014	-0.414662	0.135478	-1.062543	0.323468	-0.057242	-0.230337	-0.915989
12683	2.170834	3.917857	8.374825	0.046045	0.052329	-0.049914	-0.414920	0.133272	-1.063415	0.322435	-0.055986	-0.230894	-0.916291
12684	2.523553	4.040816	8.813154	0.078481	0.008452	-0.060795	-0.412000	0.130109	-1.062209	0.321153	-0.055115	-0.232307	-0.916437
12685	2.244009	3.865847	8.964754	-0.062137	-0.044304	-0.061509	-0.413854	0.130726	-1.062972	0.319335	-0.056254	-0.231512	-0.917204
12686	2.241121	3.593899	8.634561	-0.063204	-0.055299	-0.157043	-0.414915	0.131623	-1.064540	0.315863	-0.057006	-0.230844	-0.918527
12687	2.456198	3.515281	8.718775	-0.033535	-0.074584	-0.193367	-0.416511	0.134107	-1.061761	0.311509	-0.057902	-0.230890	-0.919945
12688	2.634018	3.586470	8.694811	-0.051870	-0.069719	-0.180173	-0.418631	0.135307	-1.063307	0.307552	-0.058736	-0.230540	-0.921311
12689	2.798511	3.708384	8.607475	-0.035284	-0.042544	-0.122521	-0.419698	0.138140	-1.064143	0.304641	-0.059393	-0.230263	-0.922304
12690	2.669723	3.742468	8.709171	-0.004620	-0.043889	-0.057872	-0.419697	0.138219	-1.067626	0.303087	-0.060030	-0.230474	-0.922722
12691	2.446790	3.748137	8.745612	-0.035878	-0.034154	-0.031337	-0.422607	0.137696	-1.066269	0.301894	-0.060956	-0.230021	-0.923166
12692	2.421298	3.575338	8.789458	-0.039313	-0.030498	-0.036617	-0.423279	0.140914	-1.066025	0.300733	-0.061657	-0.229484	-0.923631
12693	2.397647	3.557926	8.863479	-0.084047	-0.044790	-0.049222	-0.424077	0.142354	-1.067176	0.299101	-0.062981	-0.228206	-0.924388
12694	2.401077	3.604090	8.706785	-0.083619	-0.035551	-0.063306	-0.424216	0.145057	-1.069368	0.297376	-0.063917	-0.226913	-0.925199
12695	2.615849	3.513312	8.617784	-0.040896	-0.016149	-0.041871	-0.425155	0.149108	-1.068691	0.296064	-0.064488	-0.226241	-0.925744
12696	2.703567	3.631429	8.749557	-0.034517	-0.006203	-0.009988	-0.427006	0.148929	-1.071223	0.295503	-0.064834	-0.225612	-0.926053
12697	2.521282	3.666965	8.801463	-0.046091	-0.010567	0.018276	-0.426087	0.151411	-1.070886	0.295323	-0.065607	-0.224729	-0.926270
12698	2.412992	3.509652	8.813768	-0.049081	-0.002965	-0.002873	-0.425295	0.152096	-1.071142	0.294887	-0.066013	-0.223802	-0.926605
12699	2.475133	3.430678	8.809051	-0.073797	-0.022201	-0.024302	-0.426892	0.155059	-1.071029	0.293828	-0.066969	-0.222514	-0.927183
12700	2.467891	3.428118	8.801626	-0.066321	-0.023655	-0.034894	-0.427163	0.157641	-1.073893	0.292682	-0.067717	-0.221430	-0.927750
12701	2.521108	3.419365	8.716676	-0.035197	-0.022912	-0.054251	-0.427700	0.160162	-1.073807	0.291116	-0.068326	-0.220889	-0.928327
12702	2.588267	3.461854	8.766555	-0.021357	-0.019758	-0.032987	-0.427961	0.158896	-1.073039	0.290073	-0.068750	-0.220613	-0.928688
12703	2.582944	3.493317	8.814293	-0.010544	-0.025845	-0.034762	-0.426644	0.160978	-1.073927	0.288889	-0.069358	-0.220513	-0.929035
12704	2.573472	3.488295	8.852551	-0.052182	-0.016678	-0.024223	-0.427967	0.161156	-1.074308	0.287977	-0.069941	-0.219633	-0.929483
12705	2.587035	3.539517	8.867022	-0.063273	-0.012608	-0.012745	-0.429033	0.163562	-1.074755	0.287187	-0.070704	-0.218441	-0.929951
12706	2.563335	3.492954	8.741486	-0.071751	0.001066	-0.029471	-0.429700	0.165553	-1.075757	0.286219	-0.071048	-0.217101	-0.930536
12707	2.554436	3.453956	8.746321	-0.043544	-0.015182	-0.010033	-0.428252	0.168205	-1.077298	0.285496	-0.071757	-0.216284	-0.930894
12708	2.686927	3.378690	8.789465	-0.065427	0.005630	0.004149	-0.429846	0.170496	-1.078279	0.285179	-0.072127	-0.214988	-0.931263
12709	2.638478	3.363237	8.696631	-0.033517	0.010744	0.023745	-0.429852	0.172332	-1.079293	0.285212	-0.072449	-0.214157	-0.931419
12710	2.564346	3.461430	8.862101	-0.008389	0.019757	0.027427	-0.428261	0.171478	-1.080143	0.285461	-0.072332	-0.213808	-0.931432
12711	2.569864	3.432405	8.891373	-0.043929	0.026966	0.011447	-0.428528	0.172327	-1.080381	0.285318	-0.072357	-0.212707	-0.931727
12712	2.614157	3.391940	8.849712	-0.064132	0.040584	0.029145	-0.426812	0.174003	-1.082224	0.285603	-0.072178	-0.211197	-0.931996
12713	2.527952	3.322398	8.736873	-0.078715	0.038499	0.036183	-0.425891	0.176122	-1.084312	0.285918	-0.072292	-0.209343	-0.932309
12714	2.547630	3.303334	8.708737	0.121012	0.067614	0.077661	-0.424827	0.174273	-1.083847	0.287482	-0.070755	-0.211058	-0.931559
12715	2.603877	3.440313	8.969378	-0.032771	0.032820	0.066323	-0.424036	0.174698	-1.078748	0.288402	-0.070842	-0.210051	-0.931496
12716	2.517089	3.375599	8.702441	-0.023977	0.023815	0.073393	-0.421926	0.177180	-1.079632	0.289490	-0.070936	-0.209321	-0.931315
12717	2.459342	3.350275	8.671977	0.096107	0.031424	0.094167	-0.421522	0.174611	-1.077439	0.291103	-0.070417	-0.210686	-0.930544
12718	2.480814	3.493880	8.705250	0.145505	0.017597	0.095106	-0.419921	0.170126	-1.078137	0.292806	-0.069734	-0.213115	-0.929507
12719	2.470964	3.525273	8.853940	0.101931	0.005337	0.072786	-0.422291	0.166083	-1.075825	0.293914	-0.069568	-0.214774	-0.928788
12720	2.449890	3.607418	8.838232	0.093971	0.011544	0.034787	-0.421615	0.161522	-1.078391	0.294399	-0.069038	-0.216362	-0.928305
12721	2.463329	3.661062	8.828612	0.017330	-0.009645	0.002580	-0.421743	0.159859	-1.078711	0.294017	-0.069334	-0.216642	-0.928339
12722	2.419350	3.648106	8.632400	0.027173	-0.003494	-0.027394	-0.422006	0.159283	-1.077654	0.293204	-0.069204	-0.217165	-0.928483
12723	2.503925	3.695784	8.858479	0.035969	-0.023053	-0.023981	-0.422002	0.157868	-1.076761	0.292293	-0.069514	-0.217917	-0.928572
12724	2.461262	3.884337	8.817237	0.021613	-0.012507	-0.023956	-0.421736	0.157586	-1.076907	0.291515	-0.069594	-0.218386	-0.928700
12725	1.766427	3.250254	8.078622	0.119880	0.229724	-0.152745	-0.423092	0.168467	-1.075606	0.289422	-0.064130	-0.219401	-0.929508
12726	2.673719	4.514431	8.713099	0.550082	0.485211	0.021483	-0.411151	0.157368	-1.071807	0.292333	-0.052087	-0.226725	-0.927590
12727	3.104004	3.721306	9.509721	0.026427	0.040328	0.072611	-0.405712	0.152421	-1.068273	0.293473	-0.051702	-0.226841	-0.927224
12728	2.849148	3.488423	8.673268	-0.106856	-0.196262	0.172434	-0.408888	0.152523	-1.069574	0.295345	-0.056827	-0.225781	-0.926588
12729	2.176922	3.680135	8.800426	-0.241091	-0.164855	0.149364	-0.413896	0.146030	-1.073477	0.296674	-0.062183	-0.222044	-0.926723
12730	2.454207	4.029872	9.037360	-0.381067	-0.245146	0.185462	-0.418145	0.151338	-1.075672	0.298195	-0.069893	-0.216151	-0.927078
12731	2.310390	3.250455	8.449129	-0.210750	-0.089070	-0.028643	-0.423729	0.160628	-1.079870	0.296562	-0.072873	-0.212752	-0.928158
12732	2.542414	3.308084	8.621892	-0.042024	0.042554	-0.258958	-0.424415	0.168901	-1.081073	0.291580	-0.071308	-0.212059	-0.930015
12733	2.771963	3.618116	8.838407	-0.026480	0.014128	-0.038140	-0.423094	0.169546	-1.080130	0.290473	-0.071240	-0.211483	-0.930497
12734	2.566395	3.468741	8.789901	-0.013928	0.021240	-0.034466	-0.421770	0.169417	-1.081892	0.289592	-0.070862	-0.211111	-0.930885
12735	2.539275	3.507097	8.885056	-0.029186	0.020326	-0.002691	-0.419914	0.168099	-1.081017	0.289165	-0.070842	-0.210402	-0.931180
12736	2.573989	3.449458	8.771024	-0.024187	0.012905	0.011420	-0.419382	0.167387	-1.080911	0.289081	-0.070875	-0.209821	-0.931334
12737	2.601671	3.532499	8.853083	-0.043349	-0.001649	0.018328	-0.420321	0.171590	-1.080767	0.288933	-0.071435	-0.208951	-0.931533
12738	2.606928	3.518034	8.891864	-0.087416	0.005095	0.018232	-0.420855	0.173153	-1.081515	0.288858	-0.072006	-0.207229	-0.931897
