# Supplementary material for: Identification of Haptic Based Guiding Using Hard Reins
Source: PLoS One. 2015 Jul 22;10(7):e0132020. doi: 10.1371/journal.pone.0132020 (PMC4511788; doi:10.1371/journal.pone.0132020)
Supplement: S2 File — (ZIP) [file pone.0132020.s002.zip › MotionData2/Subject10/T4/fc4.txt]

// Start Time: 0
// Sample rate: 25.0Hz
// Scenario: 4.9
// Firmware Version: 2.6.1
Counter	Acc_X	Acc_Y	Acc_Z	Gyr_X	Gyr_Y	Gyr_Z	Mag_X	Mag_Y	Mag_Z	Quat_w	Quat_x	Quat_y	Quat_z
13770	7.798709	-0.857176	5.958091	0.005963	-0.018155	-0.002895	-0.566619	0.414859	-0.567184	-0.769711	0.269007	0.355967	0.456583
13771	7.796405	-0.842167	5.919616	0.001895	-0.004226	0.002387	-0.566613	0.414314	-0.567720	-0.769688	0.269029	0.356043	0.456549
13772	7.793998	-0.841906	5.897883	-0.004343	-0.004032	-0.006317	-0.567541	0.413740	-0.566674	-0.769518	0.269134	0.356118	0.456715
13773	7.803860	-0.817824	5.907684	-0.004406	-0.007514	-0.007200	-0.565960	0.414035	-0.566942	-0.769349	0.269215	0.356241	0.456856
13774	7.789129	-0.828105	5.970832	-0.012759	0.011692	-0.002760	-0.567281	0.415125	-0.566911	-0.769278	0.269331	0.355979	0.457113
13775	7.784404	-0.817555	5.898452	-0.004528	0.003150	-0.017639	-0.568176	0.411272	-0.568294	-0.769088	0.269240	0.355994	0.457473
13776	7.779459	-0.827436	5.917796	-0.032267	-0.003618	-0.018450	-0.569243	0.413321	-0.567589	-0.768662	0.269682	0.355874	0.458022
13777	7.774390	-0.861427	5.922272	-0.008087	-0.017866	-0.013324	-0.568594	0.413730	-0.566666	-0.768343	0.269869	0.356157	0.458227
13778	7.823221	-0.841936	5.877837	-0.004437	-0.005725	-0.009806	-0.568198	0.414013	-0.566926	-0.768129	0.269964	0.356278	0.458436
13779	7.813462	-0.844388	5.887713	0.005365	0.004542	-0.001084	-0.569385	0.413860	-0.566658	-0.768153	0.269828	0.356276	0.458478
13780	7.823305	-0.827374	5.878043	0.005233	-0.002404	-0.003721	-0.570455	0.415904	-0.565560	-0.768058	0.269797	0.356394	0.458563
13781	7.847638	-0.822990	5.901756	0.004574	-0.002567	0.005879	-0.570575	0.415504	-0.566748	-0.768089	0.269789	0.356459	0.458465
13782	7.842654	-0.842418	5.906437	0.002790	0.002775	0.000667	-0.570708	0.412310	-0.565104	-0.768070	0.269771	0.356458	0.458509
13783	7.828166	-0.822881	5.907051	0.006426	0.009655	0.005906	-0.569394	0.414539	-0.565857	-0.768197	0.269623	0.356354	0.458463
13784	7.827919	-0.866513	5.901592	-0.007233	0.009640	0.012928	-0.569781	0.414131	-0.566650	-0.768283	0.269785	0.356088	0.458431
13785	7.818250	-0.852057	5.918971	0.003091	0.011354	0.010283	-0.570053	0.415642	-0.566355	-0.768444	0.269705	0.355905	0.458350
13786	7.803631	-0.861296	5.887700	-0.015699	0.006059	0.022533	-0.569523	0.415930	-0.566879	-0.768543	0.270101	0.355562	0.458216
13787	7.818179	-0.861899	5.930939	-0.003334	0.023357	0.026910	-0.568870	0.417731	-0.566979	-0.768906	0.270130	0.355047	0.457990
13788	7.808157	-0.910437	5.937743	0.006774	0.011165	0.019871	-0.567551	0.417055	-0.567002	-0.769139	0.270114	0.354846	0.457764
13789	7.788726	-0.900754	5.955279	0.002239	0.013122	0.009419	-0.567806	0.416231	-0.567542	-0.769299	0.270027	0.354633	0.457711
13790	7.784017	-0.876283	5.941209	0.015982	0.013081	0.005886	-0.567391	0.414880	-0.569410	-0.769474	0.269747	0.354567	0.457634
13791	7.783960	-0.885991	5.941072	-0.004080	0.013376	-0.002776	-0.567001	0.415430	-0.569008	-0.769490	0.269669	0.354358	0.457814
13792	7.774288	-0.873856	5.948732	0.007958	0.011569	-0.004563	-0.566867	0.415297	-0.569274	-0.769508	0.269458	0.354293	0.457959
13793	7.774238	-0.881217	5.955892	0.014996	0.023746	-0.004548	-0.566329	0.414487	-0.570213	-0.769684	0.268979	0.354109	0.458087
13794	7.764409	-0.895804	5.965597	0.018474	0.025467	-0.004554	-0.567381	0.413647	-0.570091	-0.769855	0.268480	0.353926	0.458234
13795	7.740210	-0.875972	5.947068	0.001888	0.016923	-0.008025	-0.567632	0.413248	-0.571410	-0.769881	0.268242	0.353744	0.458470
13796	7.759698	-0.866747	5.975805	0.019873	0.020418	-0.016787	-0.566447	0.412565	-0.571038	-0.769914	0.267678	0.353720	0.458763
13797	7.742855	-0.832681	5.981522	0.003129	0.025417	0.005948	-0.565928	0.413529	-0.570498	-0.770134	0.267441	0.353343	0.458821
13798	7.740484	-0.827486	5.952594	0.016580	0.018562	-0.008068	-0.566326	0.413244	-0.570106	-0.770207	0.267013	0.353265	0.459008
13799	7.715858	-0.866756	6.010716	-0.007734	-0.009331	-0.001097	-0.564338	0.409675	-0.569929	-0.770060	0.267212	0.353362	0.459066
13800	7.752689	-0.813453	5.991253	0.002225	-0.017915	-0.015107	-0.564865	0.407450	-0.568919	-0.769752	0.267277	0.353762	0.459236
13801	7.740651	-0.793776	5.977283	-0.007908	-0.009212	-0.008078	-0.565776	0.406903	-0.569973	-0.769539	0.267427	0.353893	0.459404
13802	7.750245	-0.818126	5.976716	-0.011196	0.003011	-0.006286	-0.565786	0.406886	-0.568660	-0.769380	0.267574	0.353795	0.459659
13803	7.740357	-0.842449	5.988704	0.006111	-0.018260	0.004072	-0.564072	0.405242	-0.568180	-0.769291	0.267677	0.354129	0.459493
13804	7.750254	-0.818046	5.969452	0.002592	0.002937	-0.008071	-0.564996	0.405229	-0.567911	-0.769191	0.267599	0.354170	0.459674
13805	7.755133	-0.808780	6.005792	0.000998	0.016922	-0.008026	-0.565512	0.405241	-0.569220	-0.769212	0.267370	0.353980	0.459918
13806	7.725997	-0.796455	6.011483	0.000956	-0.004167	-0.000241	-0.566061	0.404923	-0.566334	-0.769117	0.267443	0.354070	0.459965
13807	7.740438	-0.827913	5.991331	0.013107	-0.009576	0.004075	-0.566171	0.403847	-0.568587	-0.769127	0.267356	0.354333	0.459797
13808	7.743037	-0.803424	5.969827	0.013089	0.004522	-0.002866	-0.566320	0.406039	-0.567492	-0.769140	0.267140	0.354417	0.459836
13809	7.764963	-0.798779	5.971808	-0.004442	0.003074	-0.013283	-0.565118	0.405243	-0.569092	-0.768985	0.267083	0.354418	0.460127
13810	7.764778	-0.828063	5.985924	0.002841	0.002741	0.003271	-0.567506	0.405748	-0.567226	-0.768985	0.267086	0.354401	0.460137
13811	7.769626	-0.835171	5.966340	0.002596	0.002932	-0.008066	-0.565923	0.406461	-0.567880	-0.768916	0.266959	0.354441	0.460297
13812	7.745331	-0.827714	5.969429	0.019089	0.002756	-0.004630	-0.565517	0.403568	-0.567809	-0.768937	0.266651	0.354620	0.460301
13813	7.755209	-0.798885	5.988981	0.021733	-0.002595	0.000579	-0.566562	0.403988	-0.569106	-0.769010	0.266342	0.354874	0.460163
13814	7.760129	-0.789244	5.991426	0.014895	0.016762	-0.004579	-0.566170	0.403987	-0.568715	-0.769102	0.265975	0.354795	0.460283
13815	7.750483	-0.774575	5.989437	0.013175	0.002685	0.002361	-0.566030	0.403307	-0.569386	-0.769182	0.265761	0.354880	0.460206
13816	7.750371	-0.796284	5.977024	0.009562	-0.005967	-0.001140	-0.565779	0.403568	-0.568070	-0.769117	0.265708	0.355083	0.460188
13817	7.750379	-0.793910	5.981900	0.002678	-0.006818	0.000622	-0.564978	0.402899	-0.569008	-0.769059	0.265731	0.355227	0.460162
13818	7.769830	-0.803406	5.947416	0.012946	-0.005936	-0.004636	-0.565769	0.402057	-0.568494	-0.768984	0.265598	0.355482	0.460167
13819	7.762454	-0.813240	5.964396	0.005853	-0.016310	-0.008133	-0.564725	0.402609	-0.567702	-0.768794	0.265599	0.355848	0.460201
13820	7.755291	-0.784350	5.991608	0.016376	-0.007710	-0.004655	-0.567340	0.399836	-0.568657	-0.768723	0.265431	0.356161	0.460174
13821	7.750634	-0.750198	5.980095	0.001000	0.007234	-0.002827	-0.565245	0.399839	-0.567228	-0.768724	0.265327	0.356091	0.460288
13822	7.750436	-0.788789	5.957758	-0.011456	-0.014398	-0.009826	-0.566435	0.401346	-0.567321	-0.768407	0.265613	0.356277	0.460508
13823	7.750228	-0.818287	5.991241	0.021543	-0.018291	-0.001208	-0.565905	0.401771	-0.567842	-0.768350	0.265441	0.356778	0.460314
13824	7.794405	-0.764617	5.932873	0.009641	0.002766	-0.001113	-0.567888	0.402017	-0.567035	-0.768345	0.265309	0.356847	0.460345
13825	7.791781	-0.793934	5.951887	0.002648	-0.005922	-0.001114	-0.566684	0.401227	-0.569029	-0.768276	0.265315	0.356985	0.460349
13826	7.782148	-0.774544	5.962071	0.008641	-0.014730	0.000585	-0.565651	0.403148	-0.567422	-0.768164	0.265366	0.357308	0.460256
13827	7.799325	-0.750390	5.959597	0.002892	0.004444	0.005889	-0.566950	0.401219	-0.568633	-0.768235	0.265323	0.357252	0.460206
13828	7.794350	-0.774325	5.932736	-0.004151	0.011648	-0.003663	-0.565769	0.400947	-0.567990	-0.768204	0.265298	0.357074	0.460410
13829	7.769987	-0.774389	5.957511	0.014435	-0.005774	-0.015110	-0.567344	0.399830	-0.568132	-0.768070	0.265022	0.357393	0.460545
13830	7.801649	-0.769799	5.956845	-0.005913	0.002877	-0.001065	-0.568104	0.393625	-0.568906	-0.767996	0.265119	0.357323	0.460667
13831	7.784632	-0.764910	5.966993	0.004302	0.002919	-0.008076	-0.566522	0.394337	-0.569429	-0.767935	0.264971	0.357377	0.460812
13832	7.789524	-0.762417	5.957231	0.009631	-0.009554	0.004085	-0.566530	0.396822	-0.569642	-0.767895	0.264986	0.357611	0.460689
13833	7.770154	-0.740679	5.982201	-0.007431	0.013292	0.004195	-0.567321	0.397645	-0.569883	-0.767959	0.265009	0.357332	0.460785
13834	7.770060	-0.759934	5.967401	0.008338	0.014778	0.012877	-0.565339	0.396982	-0.570435	-0.768169	0.264881	0.357134	0.460662
13835	7.779838	-0.750414	5.976996	0.009749	0.002677	0.004117	-0.567594	0.399849	-0.569837	-0.768248	0.264737	0.357176	0.460580
13836	7.770082	-0.755134	5.972311	0.011295	-0.004234	-0.001142	-0.566805	0.400410	-0.569963	-0.768199	0.264646	0.357367	0.460567
13837	7.770121	-0.750173	5.962696	0.006294	0.002707	0.004126	-0.567463	0.399154	-0.569327	-0.768261	0.264555	0.357376	0.460509
13838	7.755639	-0.730582	5.958467	0.001157	-0.003451	0.009352	-0.566932	0.399166	-0.569855	-0.768269	0.264680	0.357410	0.460396
13839	7.784763	-0.738427	5.986738	-0.004015	0.003609	0.006776	-0.567460	0.398882	-0.569595	-0.768307	0.264757	0.357297	0.460377
13840	7.770115	-0.750227	5.967538	0.012275	-0.007851	0.005823	-0.567336	0.400813	-0.569557	-0.768306	0.264730	0.357518	0.460222
13841	7.755543	-0.745251	5.967945	0.006032	-0.004132	-0.004618	-0.567715	0.399447	-0.570895	-0.768237	0.264642	0.357675	0.460266
13842	7.762798	-0.750326	5.982234	0.006140	0.002823	-0.002853	-0.567183	0.397934	-0.570797	-0.768210	0.264542	0.357727	0.460329
13843	7.770148	-0.740732	5.987043	0.014863	-0.007872	0.005814	-0.566136	0.397797	-0.570020	-0.768257	0.264426	0.357967	0.460129
13844	7.779890	-0.738440	5.991693	0.023538	-0.004446	0.005800	-0.567974	0.397370	-0.570409	-0.768343	0.264192	0.358241	0.459908
13845	7.755715	-0.706900	6.012071	0.037557	-0.018784	0.021412	-0.566913	0.396422	-0.570960	-0.768576	0.263937	0.358773	0.459249
13846	7.782298	-0.740994	6.001287	0.033958	-0.018649	0.014453	-0.567446	0.397378	-0.570675	-0.768697	0.263733	0.359317	0.458739
13847	7.784965	-0.706689	5.970236	0.032315	-0.016942	0.017948	-0.566928	0.397368	-0.569497	-0.768883	0.263516	0.359789	0.458181
13848	7.789498	-0.764951	5.966880	-0.008164	0.002636	0.014639	-0.567056	0.398067	-0.570270	-0.768936	0.263766	0.359618	0.458084
13849	7.770255	-0.721370	5.992159	0.020335	-0.016938	0.023216	-0.566524	0.397665	-0.570807	-0.769108	0.263769	0.359951	0.457531
13850	7.770165	-0.740572	5.972517	0.022388	-0.008389	0.033703	-0.567061	0.398475	-0.569868	-0.769416	0.263787	0.360128	0.456861
13851	7.760053	-0.796845	6.020376	0.018840	-0.007409	0.028487	-0.567051	0.396271	-0.570043	-0.769698	0.263763	0.360270	0.456289
13852	7.760235	-0.769882	5.996542	0.037701	-0.008319	0.022321	-0.566657	0.397384	-0.570549	-0.769987	0.263460	0.360647	0.455678
13853	7.753357	-0.692398	6.019596	0.058631	-0.015678	0.035314	-0.566918	0.396830	-0.570558	-0.770482	0.262944	0.361239	0.454670
13854	7.678057	-0.667554	6.026532	0.084638	-0.030005	0.045650	-0.567706	0.396271	-0.570564	-0.771067	0.262284	0.362252	0.453251
13855	7.717207	-0.633714	6.009160	0.082856	-0.068698	0.061249	-0.566900	0.394637	-0.571652	-0.771537	0.262054	0.363740	0.451390
13856	7.794964	-0.658365	5.982800	0.100684	-0.053413	0.078700	-0.567810	0.393259	-0.572461	-0.772336	0.261589	0.365086	0.449201
13857	7.751112	-0.663068	6.003116	0.087377	-0.055455	0.103150	-0.568075	0.392700	-0.572076	-0.773293	0.261465	0.366183	0.446726
13858	7.756270	-0.612168	6.006143	0.093476	-0.092749	0.083832	-0.566887	0.393687	-0.572853	-0.773800	0.261496	0.368039	0.444298
13859	7.790240	-0.634028	5.980834	0.086556	-0.086531	0.080388	-0.567683	0.393254	-0.571937	-0.774310	0.261481	0.369720	0.442017
13860	7.781135	-0.550014	5.853909	0.078441	-0.068597	0.057773	-0.568183	0.388712	-0.573073	-0.774677	0.261332	0.371202	0.440216
13861	7.829822	-0.547939	5.847972	0.075527	-0.073627	0.045562	-0.569512	0.388958	-0.571746	-0.774908	0.261103	0.372764	0.438622
13862	7.810321	-0.536604	5.935752	0.062578	-0.069378	0.005485	-0.569381	0.388263	-0.571235	-0.774717	0.260817	0.374387	0.437747
13863	7.757018	-0.501860	5.908422	0.041466	-0.063640	-0.013639	-0.572536	0.387407	-0.571492	-0.774322	0.260570	0.375799	0.437383
13864	7.756633	-0.578935	5.854064	0.014758	-0.071625	-0.046722	-0.572678	0.386836	-0.570058	-0.773405	0.260650	0.377309	0.437657
13865	7.756009	-0.688095	5.847682	0.005974	-0.066149	-0.057137	-0.575588	0.388867	-0.569340	-0.772425	0.260639	0.378668	0.438221
13866	7.719108	-0.758120	5.842694	0.040449	-0.089203	-0.052068	-0.579662	0.386758	-0.569352	-0.771456	0.260434	0.380699	0.438289
13867	7.692389	-0.739069	5.896852	0.066585	-0.124778	-0.026083	-0.580728	0.385340	-0.567140	-0.770617	0.260232	0.383315	0.437605
13868	7.913309	-0.791670	6.091970	0.132250	-0.157929	-0.011498	-0.583103	0.382256	-0.565083	-0.769944	0.259516	0.386992	0.435976
13869	7.478267	-0.727951	5.935855	0.173748	-0.187812	0.041428	-0.586782	0.379596	-0.564847	-0.769752	0.258719	0.391128	0.433089
13870	7.586744	-0.899178	5.969653	0.178886	-0.264182	0.111012	-0.591268	0.375236	-0.561749	-0.769513	0.259144	0.396192	0.428633
13871	8.103898	-1.063546	6.163601	0.123175	-0.210345	0.146317	-0.594983	0.374878	-0.558184	-0.769753	0.260130	0.399638	0.424385
13872	8.142156	-1.150550	6.318865	0.079098	-0.114736	0.141499	-0.595791	0.376507	-0.556702	-0.770400	0.261044	0.401367	0.421004
13873	7.605956	-0.922385	6.077839	0.060783	-0.133900	0.104754	-0.596063	0.375798	-0.555401	-0.770570	0.261990	0.403269	0.418279
13874	7.239185	-0.848779	5.852490	-0.019319	-0.123247	0.033426	-0.599255	0.377798	-0.552450	-0.769710	0.263614	0.404862	0.417301
13875	7.419636	-1.239171	5.673270	-0.111451	-0.167222	-0.015209	-0.600337	0.378575	-0.549275	-0.767709	0.266511	0.406420	0.417632
13876	7.827963	-1.384856	5.359097	-0.172600	-0.095876	-0.079299	-0.604347	0.381633	-0.543408	-0.765300	0.269342	0.406902	0.419765
13877	8.225441	-1.657974	5.382347	-0.221795	-0.063709	-0.054551	-0.606369	0.383344	-0.538501	-0.763205	0.272768	0.406119	0.422117
13878	8.090340	-1.455347	5.383510	-0.247300	0.125432	-0.118529	-0.607059	0.385231	-0.535570	-0.761818	0.274543	0.402788	0.426639
13879	8.934568	-1.367365	5.992386	-0.355264	0.216268	-0.191098	-0.603909	0.388992	-0.536044	-0.760041	0.276527	0.397288	0.433628
13880	9.288901	-0.619477	6.355627	-0.379140	0.179784	-0.304546	-0.603936	0.389783	-0.533139	-0.756649	0.278323	0.392962	0.442266
13881	9.317660	0.023238	5.724881	-0.502912	0.250636	-0.298819	-0.602251	0.393503	-0.531502	-0.753199	0.281296	0.386161	0.452154
13882	8.824596	-0.329025	5.254253	-0.712673	0.290622	-0.391469	-0.602813	0.398438	-0.529562	-0.747741	0.286365	0.377516	0.465145
13883	7.786444	-0.702108	4.674854	-0.944217	0.202119	-0.514161	-0.606870	0.406556	-0.520312	-0.738965	0.294620	0.368402	0.481051
13884	7.357316	-0.456434	4.523614	-0.963262	0.180820	-0.582296	-0.610424	0.414088	-0.507926	-0.728786	0.302777	0.359830	0.497714
13885	7.503335	0.003838	4.715658	-0.928430	-0.042741	-0.501063	-0.616886	0.422128	-0.494328	-0.717756	0.313030	0.354034	0.511369
13886	8.705115	-0.015967	4.915220	-0.866683	-0.214441	-0.363723	-0.626558	0.430893	-0.475176	-0.706917	0.325059	0.350489	0.521308
13887	9.064552	-0.133461	4.943985	-0.684802	-0.137870	-0.381413	-0.634078	0.434614	-0.459029	-0.697450	0.333439	0.347662	0.530579
13888	8.806127	-0.218524	4.934216	-0.490741	-0.055107	-0.399220	-0.642609	0.435754	-0.446865	-0.689454	0.338099	0.345883	0.539173
13889	8.447472	0.032561	4.897649	-0.371583	-0.001714	-0.347163	-0.650166	0.433934	-0.439756	-0.683141	0.340792	0.344202	0.546538
13890	8.153616	0.164467	5.051595	-0.336941	-0.005946	-0.261853	-0.653498	0.430925	-0.433489	-0.677868	0.343679	0.342398	0.552397
13891	8.234146	0.227938	5.176548	-0.288828	-0.046196	-0.176619	-0.660112	0.429010	-0.429015	-0.673574	0.346827	0.341044	0.556505
13892	8.365874	0.278103	5.147584	-0.299338	-0.033501	-0.148626	-0.661621	0.431259	-0.422657	-0.669552	0.350244	0.339213	0.560325
13893	8.431563	0.300410	5.274715	-0.224044	-0.024519	-0.147066	-0.663507	0.432284	-0.417896	-0.666116	0.352422	0.338094	0.563720
13894	8.218966	0.142288	5.250740	-0.104416	0.008293	-0.069708	-0.665377	0.432501	-0.414727	-0.664599	0.353281	0.337321	0.565433
13895	8.099462	0.085648	5.197004	0.047845	0.046710	0.075611	-0.664749	0.436900	-0.413068	-0.666054	0.352500	0.336766	0.564539
13896	8.052892	0.059947	5.362364	0.139217	0.031241	0.228815	-0.659860	0.440305	-0.416713	-0.669771	0.351864	0.336328	0.560787
13897	8.197012	0.178711	5.486635	0.254482	0.036422	0.282585	-0.654166	0.440551	-0.420820	-0.674899	0.349773	0.336774	0.555656
13898	8.153769	0.294502	5.586136	0.397464	0.123697	0.223084	-0.649350	0.440161	-0.429791	-0.680914	0.344554	0.337973	0.550829
13899	7.856153	0.533216	5.303428	0.497176	0.143691	0.191375	-0.642409	0.437185	-0.439879	-0.687308	0.337261	0.340261	0.545972
13900	8.472825	0.432283	6.050466	0.610141	0.030263	0.272829	-0.634888	0.435268	-0.456910	-0.694503	0.330402	0.344664	0.538244
13901	8.856351	-0.635621	5.735843	0.433159	-0.004715	0.242886	-0.629819	0.434311	-0.464450	-0.699835	0.325857	0.347896	0.531994
13902	9.466364	-1.212532	5.626369	0.455894	0.080666	0.130695	-0.626182	0.430450	-0.472562	-0.704681	0.319544	0.350777	0.527514
13903	8.949615	-1.377108	5.543953	0.472200	0.170414	0.198874	-0.621997	0.425519	-0.482931	-0.710867	0.312273	0.352197	0.522600
13904	7.764784	-1.819574	5.206666	0.485353	0.078459	0.278682	-0.615961	0.423391	-0.495360	-0.717274	0.306527	0.354420	0.515699
13905	7.384104	-2.060651	4.911782	0.627041	0.002374	0.384431	-0.609042	0.421630	-0.503323	-0.724951	0.300065	0.358559	0.505809
13906	8.050276	-2.154243	4.955594	0.787339	-0.228877	0.547406	-0.604989	0.416557	-0.513432	-0.733386	0.294865	0.366515	0.490782
13907	8.379071	-1.688367	4.937683	0.726511	-0.229644	0.618236	-0.599244	0.411888	-0.521444	-0.741842	0.290878	0.373392	0.475015
13908	8.319545	-1.829263	5.213084	0.664815	-0.086524	0.654593	-0.592195	0.411511	-0.529775	-0.751107	0.286705	0.377147	0.459780
13909	7.809281	-1.730779	5.044673	0.627227	-0.068145	0.626751	-0.584222	0.412536	-0.539135	-0.759769	0.282583	0.380366	0.445218
13910	7.564904	-1.867039	5.263877	0.531724	-0.002998	0.536478	-0.574402	0.411641	-0.547889	-0.767397	0.278611	0.382100	0.432987
13911	7.529030	-2.122418	5.556472	0.502833	-0.116734	0.450782	-0.568561	0.411773	-0.553706	-0.773093	0.275352	0.385741	0.421560
13912	7.791634	-2.158638	5.554733	0.466913	-0.159525	0.408941	-0.563357	0.408602	-0.560635	-0.777776	0.272639	0.389892	0.410751
13913	8.007805	-2.246852	5.461316	0.537156	-0.252276	0.382347	-0.561750	0.404635	-0.562038	-0.781773	0.269381	0.396113	0.399198
13914	8.210785	-2.082966	5.410533	0.560375	-0.187303	0.350205	-0.559855	0.400988	-0.566588	-0.785980	0.264902	0.401617	0.388287
13915	8.252028	-1.675960	5.451695	0.497928	-0.122063	0.238015	-0.560294	0.390714	-0.572566	-0.789417	0.260016	0.406104	0.379857
13916	7.961696	-1.363971	5.562119	0.382002	-0.056392	0.128558	-0.561406	0.384157	-0.578465	-0.791855	0.255477	0.409248	0.374451
13917	7.738234	-1.257243	5.743136	0.193284	-0.046807	-0.045360	-0.559006	0.381869	-0.581022	-0.792111	0.252486	0.411625	0.373330
13918	7.611853	-1.238666	5.697893	0.034587	-0.007973	-0.205305	-0.561865	0.375100	-0.582448	-0.790640	0.250331	0.413076	0.376285
13919	7.740859	-1.273848	5.486177	-0.110980	0.047552	-0.326817	-0.565018	0.372583	-0.582213	-0.788013	0.249114	0.413046	0.382584
13920	7.894298	-1.260082	5.439245	-0.274259	0.112746	-0.392425	-0.571096	0.372351	-0.579547	-0.784493	0.249350	0.411136	0.391615
13921	8.324414	-1.259998	5.976532	-0.408216	0.081168	-0.493235	-0.571506	0.371631	-0.577458	-0.779222	0.251145	0.408999	0.403061
13922	8.918350	-0.794946	6.046916	-0.463957	0.014974	-0.435647	-0.577743	0.371494	-0.571507	-0.773400	0.254695	0.407214	0.413714
13923	9.081389	-0.527864	5.255176	-0.490145	0.105015	-0.369033	-0.579366	0.374186	-0.567502	-0.768665	0.258490	0.403301	0.423894
13924	8.723618	-1.044243	4.812984	-0.513589	0.157519	-0.250194	-0.581921	0.378795	-0.563191	-0.765063	0.263041	0.397822	0.432695
13925	8.041176	-1.271526	4.602751	-0.492104	0.214520	-0.208311	-0.581325	0.382589	-0.557343	-0.762333	0.267190	0.391289	0.440852
13926	7.447146	-0.468281	4.647279	-0.377884	0.125542	-0.151503	-0.580969	0.387942	-0.555007	-0.759889	0.270680	0.386868	0.446805
13927	8.196604	-0.008823	4.883484	-0.248801	0.072920	-0.104857	-0.579546	0.393745	-0.554640	-0.758146	0.273138	0.384064	0.450670
13928	8.713059	-0.250883	5.299105	-0.063812	-0.010351	-0.027020	-0.579439	0.395095	-0.552251	-0.757430	0.274022	0.383823	0.451544
13929	9.211999	-0.694817	5.104502	0.103834	-0.064014	0.069282	-0.581032	0.395059	-0.550664	-0.758100	0.273709	0.385350	0.449302
13930	8.491273	-0.752667	5.188124	0.286708	0.097285	0.174644	-0.580338	0.394289	-0.554624	-0.761915	0.269868	0.385509	0.445015
13931	8.287815	-0.590571	5.175761	0.476592	0.129310	0.268337	-0.574329	0.390039	-0.562892	-0.767788	0.263663	0.386324	0.437878
13932	7.837053	-0.238893	5.334040	0.561635	0.017525	0.339191	-0.568433	0.383458	-0.572256	-0.773740	0.257520	0.389178	0.428428
13933	8.056558	-0.132705	5.439441	0.630143	-0.116426	0.373525	-0.564519	0.374072	-0.579561	-0.779155	0.251778	0.394437	0.417067
13934	8.265608	-0.157173	5.514167	0.605273	-0.159815	0.363043	-0.561808	0.366588	-0.585506	-0.783848	0.246546	0.400138	0.405817
13935	8.186759	-0.337906	5.455304	0.590040	-0.244838	0.334940	-0.562105	0.355915	-0.592543	-0.787392	0.242050	0.407105	0.394577
13936	8.112903	-0.499130	5.384496	0.580787	-0.212099	0.368211	-0.562838	0.349336	-0.596344	-0.791268	0.237570	0.413240	0.382999
13937	8.117435	-0.543630	5.453976	0.620466	-0.224221	0.448314	-0.562021	0.346611	-0.598374	-0.795657	0.233246	0.419387	0.369649
13938	8.297959	-0.472001	5.421770	0.660833	-0.221530	0.476137	-0.561428	0.339784	-0.603371	-0.800238	0.228367	0.425543	0.355501
13939	8.323239	-0.309516	5.416235	0.626093	-0.176277	0.450186	-0.559520	0.333242	-0.608110	-0.804661	0.223487	0.430734	0.342114
13940	8.167916	-0.267625	5.260612	0.602918	-0.090112	0.378943	-0.557876	0.326282	-0.612724	-0.809044	0.217676	0.434600	0.330435
13941	8.031818	-0.244220	5.225348	0.583388	-0.038473	0.332021	-0.555024	0.317982	-0.619474	-0.813337	0.211415	0.437620	0.319805
13942	7.973452	-0.225039	5.292345	0.583692	0.078601	0.332342	-0.550195	0.309566	-0.626372	-0.818498	0.204343	0.438658	0.309650
13943	8.073774	-0.087509	5.509905	0.662057	0.148997	0.368951	-0.542957	0.298736	-0.636881	-0.824671	0.195821	0.438779	0.298403
13944	9.160345	-0.079732	6.598729	0.714579	-0.058876	0.420721	-0.536502	0.285689	-0.647165	-0.829319	0.188067	0.442345	0.284943
13945	7.954955	-0.899668	5.288010	0.487083	0.077360	0.449570	-0.532218	0.281124	-0.653589	-0.834305	0.183516	0.442114	0.273481
13946	8.198896	-0.863924	4.939054	0.364048	0.037576	0.374833	-0.526090	0.276300	-0.660031	-0.837945	0.180559	0.442116	0.264159
13947	8.838995	-1.180202	5.384661	0.347836	-0.098694	0.365907	-0.524624	0.275509	-0.661764	-0.840194	0.178508	0.444280	0.254606
13948	8.580408	-0.940931	5.021156	0.418721	-0.048741	0.384963	-0.521429	0.272405	-0.664606	-0.843125	0.175155	0.445862	0.244272
13949	8.012877	-1.074568	4.814443	0.405930	0.126859	0.348788	-0.517404	0.267982	-0.671682	-0.847300	0.170841	0.444488	0.235216
13950	7.975381	-1.205244	5.026526	0.353543	-0.024660	0.235127	-0.512868	0.262014	-0.676035	-0.849332	0.167068	0.445788	0.228028
13951	8.399819	-1.403299	5.265720	0.243439	-0.201767	0.102451	-0.515861	0.256212	-0.677703	-0.848762	0.164841	0.450006	0.223438
13952	8.603413	-1.513605	5.424098	0.090169	-0.010501	0.119186	-0.516645	0.254270	-0.677474	-0.849465	0.164440	0.450233	0.220588
13953	8.058389	-1.485596	5.509727	-0.006834	0.066694	0.152747	-0.514668	0.256513	-0.678757	-0.850683	0.165745	0.448588	0.218256
13954	7.660626	-1.708611	5.351089	-0.043952	0.032572	0.126551	-0.511513	0.258758	-0.679260	-0.851348	0.167501	0.447459	0.216633
13955	7.530938	-1.819872	5.415455	-0.038106	0.006972	0.088074	-0.511801	0.262878	-0.678126	-0.851645	0.169053	0.446877	0.215459
13956	7.807653	-1.911289	5.565148	0.013979	-0.098248	0.028364	-0.513653	0.264928	-0.678072	-0.850901	0.169512	0.448550	0.214558
13957	7.814994	-1.874228	5.720472	0.039924	-0.218442	0.045391	-0.514599	0.263631	-0.674414	-0.849259	0.170355	0.452248	0.212625
13958	7.861074	-1.956432	5.434941	-0.003989	-0.158970	0.063146	-0.518717	0.263812	-0.670179	-0.848040	0.171684	0.454752	0.211077
13959	7.746956	-2.001371	4.976884	-0.075539	-0.113766	0.009386	-0.522563	0.266784	-0.668254	-0.846786	0.173750	0.456278	0.211128
13960	8.075249	-2.065820	4.842474	-0.102730	-0.053685	-0.075789	-0.526032	0.268066	-0.663214	-0.845583	0.175042	0.457052	0.213197
13961	8.201216	-2.145658	4.940123	-0.112535	0.112293	-0.125851	-0.527879	0.268320	-0.662933	-0.845673	0.175586	0.455057	0.216632
13962	8.433403	-2.197547	5.941295	-0.192390	0.163970	-0.162056	-0.523122	0.269641	-0.665568	-0.845740	0.176669	0.452049	0.221728
13963	8.795632	-1.707990	6.610607	-0.125512	0.029288	-0.194024	-0.523133	0.270597	-0.664761	-0.844712	0.177198	0.451587	0.226120
13964	8.183268	-0.979022	5.262235	-0.100083	0.166251	-0.117134	-0.522063	0.269522	-0.666234	-0.845288	0.177095	0.448775	0.229623
13965	8.117596	-0.620218	4.915346	-0.014368	0.146790	-0.136680	-0.519787	0.267799	-0.669961	-0.845936	0.175713	0.446627	0.232466
13966	8.226907	-0.214394	5.010610	-0.125510	0.050625	-0.188989	-0.518721	0.265470	-0.670409	-0.845027	0.175929	0.445884	0.236992
13967	8.181396	0.327546	4.990321	-0.282721	0.008979	-0.237559	-0.522427	0.267763	-0.669155	-0.842968	0.178767	0.445164	0.243468
13968	8.580025	0.322375	5.368452	-0.454040	0.028507	-0.292763	-0.523275	0.273770	-0.664960	-0.840090	0.183684	0.443531	0.252565
13969	8.538736	-0.101139	5.283472	-0.583242	-0.011680	-0.339565	-0.527700	0.282066	-0.659117	-0.836045	0.190686	0.441961	0.263322
13970	8.434970	-0.397335	5.148479	-0.609445	-0.025022	-0.311600	-0.533325	0.293656	-0.652939	-0.831746	0.198255	0.440353	0.273830
13971	8.148226	-0.345336	5.058990	-0.494776	-0.013698	-0.250895	-0.536965	0.301534	-0.646191	-0.828221	0.204485	0.438830	0.282248
13972	8.282352	-0.256469	5.260548	-0.292562	-0.068791	-0.185336	-0.540192	0.307782	-0.641055	-0.825317	0.208110	0.439101	0.287632
13973	8.270524	-0.179720	5.353925	-0.055008	0.010667	-0.185813	-0.543106	0.307171	-0.638682	-0.824088	0.207429	0.439377	0.291205
13974	8.159942	0.072655	5.447240	0.102745	-0.035808	-0.140218	-0.546108	0.303297	-0.640050	-0.823339	0.204736	0.441179	0.292502
13975	8.141594	0.266975	5.450431	0.162893	-0.064201	-0.140497	-0.549108	0.297068	-0.640677	-0.822593	0.201233	0.443760	0.293127
13976	8.176140	0.367609	5.543076	0.086100	-0.056059	-0.176017	-0.551721	0.291108	-0.640382	-0.821366	0.198605	0.445926	0.295067
13977	8.059235	0.367620	5.632945	-0.031602	-0.065582	-0.179207	-0.554997	0.286799	-0.640312	-0.819581	0.197893	0.447518	0.298081
13978	7.906979	0.112527	5.550505	-0.097738	-0.055373	-0.130136	-0.559631	0.288934	-0.638267	-0.817881	0.198682	0.448390	0.300903
13979	7.896970	0.031960	5.380095	-0.043870	-0.080145	-0.029176	-0.561619	0.287507	-0.636049	-0.816810	0.199560	0.449531	0.301529
13980	8.091114	-0.057246	5.393712	0.055171	-0.094967	0.078692	-0.564001	0.287187	-0.634462	-0.816612	0.199958	0.451135	0.299397
13981	8.213532	0.077331	5.421855	0.090907	-0.010345	0.173910	-0.564014	0.286612	-0.632635	-0.817923	0.200008	0.451119	0.295786
13982	8.034126	0.172284	5.315970	0.116597	0.063212	0.208895	-0.560964	0.288341	-0.636037	-0.820149	0.199631	0.449969	0.291600
13983	8.020184	0.265806	5.211085	0.128721	0.129130	0.181122	-0.556181	0.288455	-0.641321	-0.822880	0.198252	0.447842	0.288101
13984	9.143005	0.211246	6.201331	0.150107	0.015721	0.187904	-0.551147	0.286332	-0.644026	-0.824655	0.197390	0.447735	0.283751
13985	8.734417	-0.705974	5.606905	0.008672	0.165732	0.118117	-0.547318	0.290964	-0.647376	-0.826851	0.197193	0.444544	0.282510
13986	9.050166	-0.884065	5.221770	0.017161	0.210689	0.087755	-0.540831	0.293164	-0.652631	-0.829243	0.196519	0.440842	0.281769
13987	8.880467	-0.807807	5.042754	0.072757	0.153782	0.126647	-0.536078	0.293647	-0.654363	-0.831593	0.195412	0.438186	0.279749
13988	8.101562	-0.883781	4.834481	0.137157	0.195489	0.124718	-0.530096	0.292962	-0.660985	-0.834493	0.193149	0.435245	0.277267
13989	7.507467	-0.967058	4.704161	0.101963	0.127329	0.046039	-0.525302	0.290457	-0.666322	-0.836240	0.191016	0.433503	0.276208
13990	8.095105	-1.089159	5.192485	0.003796	-0.076689	-0.001247	-0.523168	0.286220	-0.667734	-0.835551	0.191380	0.434850	0.275924
13991	8.639800	-1.124826	5.360995	-0.140522	-0.007347	-0.070320	-0.524490	0.288003	-0.667952	-0.834545	0.193060	0.434470	0.278384
13992	8.502836	-1.226612	5.452299	-0.227128	-0.021473	-0.073606	-0.526257	0.295252	-0.664513	-0.833027	0.196350	0.433879	0.281534
13993	7.987779	-1.113632	5.293890	-0.265235	-0.021839	-0.077079	-0.527366	0.300428	-0.660201	-0.831338	0.200149	0.433049	0.285108
13994	7.546708	-1.249018	5.147187	-0.271930	-0.014730	-0.073606	-0.529255	0.306998	-0.657694	-0.829653	0.204135	0.432067	0.288656
13995	7.563296	-1.303835	5.262247	-0.268922	-0.132842	-0.119298	-0.533550	0.316264	-0.652096	-0.826698	0.208282	0.433184	0.292475
13996	8.078731	-1.362781	5.363304	-0.275264	-0.197221	-0.142053	-0.539407	0.318327	-0.645316	-0.822953	0.212773	0.435450	0.296412
13997	8.208724	-1.583691	5.483065	-0.291555	-0.157378	-0.117425	-0.544085	0.322335	-0.638769	-0.819628	0.217458	0.436772	0.300254
13998	8.256562	-1.702060	5.613448	-0.258044	-0.085522	-0.042284	-0.549153	0.328706	-0.633879	-0.817456	0.221849	0.436838	0.302855
13999	7.953444	-1.549612	5.453127	-0.169059	-0.104796	-0.073192	-0.552102	0.332619	-0.629316	-0.815357	0.224612	0.437791	0.305093
14000	7.888750	-1.390403	5.374563	-0.152319	-0.076336	-0.108950	-0.556106	0.335825	-0.624234	-0.813294	0.226630	0.438627	0.307892
14001	7.884391	-1.309846	5.337070	-0.155998	0.001319	-0.153213	-0.559535	0.336615	-0.623931	-0.811678	0.227827	0.438253	0.311781
14002	7.805470	-1.470579	5.445564	-0.223336	0.103041	-0.198080	-0.558890	0.337294	-0.622609	-0.810276	0.229090	0.436118	0.317447
14003	7.683352	-1.503600	5.673099	-0.315165	0.162885	-0.235163	-0.559949	0.340882	-0.623581	-0.808780	0.231129	0.432418	0.324759
14004	7.858356	-1.516103	5.789945	-0.470797	0.255601	-0.279774	-0.557345	0.346552	-0.622700	-0.806901	0.234669	0.426524	0.334542
14005	8.782018	-1.556301	6.513806	-0.570169	0.266254	-0.476430	-0.556065	0.355249	-0.622274	-0.803279	0.238030	0.420432	0.348312
14006	9.027384	-0.813999	6.368584	-0.541503	0.149300	-0.602491	-0.559281	0.360124	-0.617690	-0.797613	0.240615	0.417107	0.363236
14007	8.569204	0.101045	5.196057	-0.414461	0.177806	-0.568068	-0.561820	0.360735	-0.613458	-0.792956	0.241182	0.413796	0.376598
14008	9.112554	0.153604	4.850110	-0.610132	0.109946	-0.395779	-0.565421	0.364513	-0.609681	-0.787818	0.246752	0.409355	0.388440
14009	8.067753	-0.865013	4.699935	-0.694609	0.212853	-0.331623	-0.566944	0.373539	-0.604764	-0.783495	0.253317	0.402079	0.400373
14010	7.845048	-0.675444	4.632717	-0.710297	0.156126	-0.270735	-0.568750	0.383642	-0.597986	-0.778851	0.261015	0.395302	0.411095
14011	7.643154	-0.211712	4.781999	-0.736398	0.202636	-0.214781	-0.568206	0.397344	-0.590366	-0.774768	0.269113	0.387080	0.421287
14012	8.304005	-0.327858	5.113752	-0.684110	0.002727	-0.103734	-0.567279	0.414084	-0.582688	-0.770119	0.278888	0.381828	0.428189
14013	8.963824	-0.609786	5.510965	-0.518716	-0.028276	-0.115509	-0.570845	0.428811	-0.572129	-0.765982	0.286240	0.378394	0.433769
14014	8.808204	-0.616594	5.369183	-0.307301	-0.026276	-0.171096	-0.572770	0.435603	-0.565415	-0.762476	0.289905	0.377130	0.438587
14015	8.361202	-0.477355	5.417811	-0.154110	-0.033021	-0.196069	-0.576483	0.434971	-0.561987	-0.759595	0.291066	0.377391	0.442574
14016	7.816669	-0.394244	5.349248	-0.092219	0.044837	-0.168210	-0.579394	0.433254	-0.559374	-0.757858	0.290829	0.376900	0.446112
14017	7.500802	-0.320612	5.301902	-0.035984	-0.105195	-0.097332	-0.581913	0.432648	-0.557004	-0.755974	0.291548	0.378721	0.447296
14018	8.031998	-0.155280	5.524433	-0.007175	-0.174523	-0.048699	-0.585612	0.431760	-0.555157	-0.754130	0.292873	0.381610	0.447088
14019	8.319284	-0.105774	5.654097	-0.049635	-0.182381	-0.087809	-0.592221	0.430546	-0.551588	-0.751642	0.294505	0.384422	0.447795
14020	8.265687	-0.105916	5.708602	-0.045078	-0.149138	-0.092097	-0.595934	0.427693	-0.547022	-0.749360	0.295836	0.386832	0.448667
14021	8.016354	-0.318754	5.612057	-0.028550	-0.150524	-0.011918	-0.601520	0.428522	-0.540662	-0.747907	0.297402	0.388892	0.448275
14022	7.831465	-0.337427	5.468360	0.002434	-0.169490	0.068157	-0.604060	0.430519	-0.536928	-0.747165	0.299443	0.391071	0.446254
14023	7.914676	-0.292347	5.278216	0.079334	-0.157055	0.179624	-0.604880	0.432129	-0.534001	-0.748002	0.300904	0.393033	0.442125
14024	8.173620	-0.142742	5.158141	0.158405	-0.105669	0.256321	-0.604640	0.434176	-0.532124	-0.750333	0.301506	0.394495	0.436427
14025	8.321844	-0.182703	5.144462	0.214572	0.007884	0.282674	-0.601486	0.438499	-0.533375	-0.754129	0.300248	0.394539	0.430673
14026	8.330606	-0.288295	5.467215	0.290354	0.117955	0.298482	-0.593286	0.438913	-0.537890	-0.759302	0.297226	0.393484	0.424601
14027	8.982683	-0.578862	6.213156	0.306532	0.008577	0.336642	-0.587035	0.438102	-0.545173	-0.764017	0.294900	0.393944	0.417278
14028	9.315527	-1.201781	5.649378	0.147897	0.060868	0.203037	-0.581724	0.438639	-0.550716	-0.767013	0.293753	0.393079	0.413386
14029	9.309244	-1.605351	4.830209	0.131970	0.164916	0.052512	-0.578019	0.439814	-0.553477	-0.769497	0.290569	0.391351	0.412659
14030	8.753765	-1.340833	4.609516	0.108787	0.130581	0.037538	-0.573213	0.437744	-0.560512	-0.771416	0.288136	0.390052	0.412013
14031	7.928696	-1.431835	4.259237	0.151592	0.108454	0.103520	-0.570813	0.437537	-0.564078	-0.773948	0.285546	0.389079	0.409982
14032	7.902290	-1.786237	4.279015	0.166754	0.085361	0.012729	-0.568002	0.434305	-0.568102	-0.775621	0.282391	0.389082	0.409002
14033	8.261663	-1.883651	4.467876	0.130725	0.016191	-0.022185	-0.568608	0.430219	-0.572643	-0.776254	0.279960	0.390091	0.408512
14034	8.807026	-1.793677	4.689007	0.006784	-0.030576	-0.053280	-0.570186	0.427432	-0.571636	-0.775576	0.279716	0.390952	0.409142
14035	8.754221	-1.639454	4.832860	-0.114805	0.038999	-0.030945	-0.570048	0.427166	-0.572299	-0.774920	0.280894	0.389668	0.410800
14036	8.355700	-1.539105	4.848337	-0.172378	0.149547	-0.026174	-0.569016	0.432277	-0.572074	-0.774850	0.282161	0.386107	0.413417
14037	7.825474	-1.509375	4.766576	-0.193425	0.187958	-0.058364	-0.566925	0.435047	-0.571377	-0.774647	0.283144	0.382012	0.416915
14038	7.706524	-1.822366	5.065113	-0.245800	0.102943	-0.125599	-0.566413	0.437665	-0.570804	-0.772932	0.285164	0.379099	0.421356
14039	8.024743	-1.903672	5.146194	-0.274427	-0.011743	-0.157184	-0.568029	0.440784	-0.567842	-0.769874	0.288339	0.377936	0.425815
14040	8.205028	-2.235905	5.415753	-0.227458	0.062250	-0.062842	-0.569915	0.443753	-0.564093	-0.768437	0.290870	0.375423	0.428901
14041	8.151852	-2.174704	5.410588	-0.078007	-0.010140	-0.032096	-0.568888	0.446080	-0.561954	-0.767576	0.291989	0.375151	0.429920
14042	8.080810	-1.834321	5.417076	0.002260	-0.017753	-0.028910	-0.570099	0.445889	-0.558666	-0.767147	0.291935	0.375632	0.430302
14043	8.004789	-1.513312	5.423402	-0.005504	0.018126	-0.079421	-0.571543	0.446436	-0.559433	-0.766518	0.291356	0.375810	0.431658
14044	7.830205	-1.391252	5.496970	-0.064582	0.051824	-0.185608	-0.573906	0.443927	-0.559202	-0.764870	0.290539	0.375561	0.435333
14045	7.759097	-1.464595	5.599265	-0.187018	0.072122	-0.300334	-0.576790	0.443363	-0.560506	-0.761653	0.290595	0.374585	0.441730
14046	7.785066	-1.587075	5.679246	-0.329203	0.086522	-0.367897	-0.580633	0.441622	-0.556705	-0.757057	0.292104	0.372509	0.450308
14047	7.692130	-1.645781	5.791938	-0.424789	0.082379	-0.390316	-0.586231	0.445902	-0.550539	-0.751602	0.294958	0.369678	0.459818
14048	7.662956	-1.636097	5.816964	-0.502514	0.114622	-0.402215	-0.591300	0.450051	-0.544512	-0.745674	0.298493	0.365702	0.470250
14049	7.594941	-1.625234	5.765420	-0.544188	0.125675	-0.416030	-0.595844	0.454063	-0.538097	-0.739357	0.302452	0.361107	0.481118
14050	7.584805	-1.697801	5.750093	-0.593192	0.135328	-0.449000	-0.600799	0.457770	-0.529716	-0.732297	0.306676	0.356102	0.492831
14051	7.922495	-1.751669	5.969131	-0.656350	0.150468	-0.497559	-0.605224	0.462597	-0.522235	-0.724352	0.311329	0.350344	0.505616
14052	8.134784	-1.628565	6.087046	-0.728922	0.152204	-0.573208	-0.610718	0.466002	-0.512280	-0.714914	0.316309	0.344305	0.519905
14053	8.491453	-1.342933	6.322586	-0.759179	0.101839	-0.584574	-0.617417	0.469642	-0.499948	-0.704629	0.322136	0.338479	0.534003
14054	8.587230	-0.853581	5.898764	-0.590642	-0.011511	-0.566238	-0.629650	0.472526	-0.486804	-0.694559	0.326738	0.335963	0.545856
14055	8.307815	-0.537549	4.975084	-0.555993	0.013923	-0.416323	-0.637652	0.474785	-0.475409	-0.686420	0.331601	0.332303	0.555377
14056	8.302561	-0.635279	4.816427	-0.623465	0.041394	-0.354982	-0.644348	0.480095	-0.464226	-0.678500	0.337340	0.327155	0.564632
14057	8.007581	-0.688383	5.018613	-0.716185	-0.006296	-0.384543	-0.650647	0.484856	-0.453057	-0.669187	0.344701	0.321653	0.574377
14058	8.055849	-0.329924	5.054079	-0.798443	0.017906	-0.436599	-0.657376	0.489836	-0.437678	-0.658629	0.352348	0.315225	0.585399
14059	8.163420	-0.243471	5.055246	-0.899803	0.001865	-0.478210	-0.665441	0.495743	-0.420302	-0.646537	0.361212	0.307958	0.597224
14060	8.317593	-0.548697	4.877846	-0.907240	-0.048698	-0.483511	-0.674850	0.501595	-0.399635	-0.633724	0.370504	0.301204	0.608602
14061	8.300680	-0.552020	4.752280	-0.848951	-0.066357	-0.497691	-0.683970	0.504022	-0.380613	-0.620803	0.379129	0.295368	0.619373
14062	8.493924	-0.332958	4.988225	-0.684240	-0.080459	-0.464184	-0.694515	0.503556	-0.362951	-0.609252	0.385863	0.291391	0.628501
14063	8.779620	-0.518738	5.322810	-0.505535	-0.070121	-0.439313	-0.704489	0.501083	-0.349798	-0.599294	0.390427	0.289316	0.636168
14064	8.666894	-0.587180	5.673111	-0.368845	0.017190	-0.394114	-0.712183	0.495647	-0.340396	-0.591401	0.392368	0.287490	0.643150
14065	8.248043	-0.650874	5.611661	-0.165726	-0.046503	-0.326910	-0.719334	0.489963	-0.332841	-0.585542	0.393126	0.288527	0.647568
14066	8.007186	-0.297330	5.217896	-0.043828	-0.051979	-0.201753	-0.724612	0.485175	-0.329221	-0.582202	0.393193	0.290157	0.649807
14067	8.008336	-0.116666	5.123589	0.066740	-0.069067	-0.115790	-0.728154	0.481138	-0.329012	-0.580743	0.392702	0.292811	0.650218
14068	8.122228	0.208363	5.057788	0.064591	-0.183247	-0.078618	-0.731869	0.478283	-0.324315	-0.579055	0.393928	0.296388	0.649362
14069	8.561560	0.460478	5.186823	-0.029960	-0.187088	-0.127157	-0.735845	0.474040	-0.319118	-0.575959	0.395975	0.299270	0.649548
14070	8.662593	0.271895	5.259287	-0.109335	-0.171205	-0.208836	-0.741160	0.469750	-0.311286	-0.571247	0.398260	0.301462	0.651296
14071	8.569201	0.068857	5.033370	-0.144138	-0.122668	-0.166724	-0.746458	0.463267	-0.304549	-0.567075	0.400496	0.302438	0.653116
14072	8.542821	-0.308266	4.912386	-0.091538	-0.083897	0.000741	-0.748737	0.462904	-0.299418	-0.565741	0.402692	0.302176	0.653043
14073	8.376337	-0.495470	4.848191	0.053156	-0.084276	0.171273	-0.749837	0.467261	-0.295779	-0.567787	0.404219	0.302570	0.650136
14074	8.553412	-0.148781	4.970103	0.191581	-0.052980	0.326213	-0.745364	0.470073	-0.296544	-0.573130	0.404759	0.302999	0.644891
14075	8.506200	0.108616	4.999071	0.247298	0.008979	0.359338	-0.737716	0.472941	-0.299168	-0.579686	0.403946	0.303307	0.639371
14076	8.598915	0.206600	5.286463	0.226967	0.039960	0.287967	-0.731619	0.476394	-0.305709	-0.585363	0.402583	0.303423	0.634990
14077	8.448602	0.288828	5.211202	0.236346	0.111105	0.211350	-0.727633	0.478154	-0.310824	-0.590491	0.399614	0.303578	0.632036
14078	8.258564	0.262964	5.283021	0.199770	0.099318	0.203547	-0.724020	0.478835	-0.318190	-0.595194	0.397267	0.303314	0.629224
14079	8.136342	0.153192	5.206799	0.246973	0.079684	0.156243	-0.718576	0.478959	-0.323742	-0.599470	0.394158	0.304407	0.626587
14080	8.103172	0.299628	5.161223	0.291638	0.135003	0.120486	-0.715977	0.477194	-0.334825	-0.604036	0.389730	0.305508	0.624433
14081	8.814466	0.553278	5.819113	0.234170	0.032819	0.075969	-0.713258	0.471526	-0.342572	-0.606867	0.386797	0.307645	0.622459
14082	8.387537	-0.148875	5.327447	-0.024443	0.010840	-0.053303	-0.711149	0.469886	-0.342095	-0.606034	0.386665	0.307645	0.623353
14083	8.334695	-0.201702	4.436866	-0.186417	0.063798	-0.214931	-0.715221	0.466253	-0.341612	-0.602149	0.386638	0.306425	0.627719
14084	9.047174	-0.687429	4.563614	-0.392627	0.056812	-0.240355	-0.717727	0.461920	-0.339054	-0.596371	0.389197	0.302681	0.633444
14085	9.212351	-1.563679	4.649020	-0.450771	0.115849	-0.250367	-0.722666	0.460796	-0.330374	-0.590209	0.391451	0.297746	0.640130
14086	9.054685	-1.906477	4.599355	-0.316099	0.138165	-0.233240	-0.725839	0.459079	-0.328022	-0.585499	0.392048	0.293904	0.645840
14087	8.261045	-1.935342	4.752872	-0.127371	0.166420	-0.115202	-0.727524	0.456607	-0.330159	-0.583849	0.390647	0.291402	0.649307
14088	8.042878	-1.833849	4.524487	0.027618	0.047605	0.030502	-0.726184	0.454992	-0.332302	-0.584686	0.389922	0.290986	0.649177
14089	8.265928	-1.935223	4.738232	0.073276	-0.017408	0.131413	-0.722739	0.455060	-0.334951	-0.586742	0.390044	0.291271	0.647117
14090	8.486015	-1.704195	4.968885	0.112908	0.020313	0.152351	-0.720343	0.454846	-0.337993	-0.589655	0.389380	0.291322	0.644843
14091	8.394665	-1.479426	5.129161	0.060791	-0.023374	0.124430	-0.717423	0.454910	-0.340770	-0.591491	0.389708	0.291541	0.642860
14092	7.864033	-1.517785	5.058547	0.013125	0.068163	0.114283	-0.715459	0.458105	-0.340984	-0.593395	0.389385	0.290024	0.641988
14093	7.672219	-1.865634	5.053183	0.011557	-0.045839	0.089547	-0.714133	0.458132	-0.342043	-0.594287	0.390393	0.290106	0.640512
14094	7.999897	-2.009295	5.058096	0.060859	-0.103763	0.077093	-0.713090	0.459514	-0.341498	-0.595074	0.391491	0.291524	0.638464
14095	8.430314	-2.043154	5.151789	0.132523	-0.129699	0.125729	-0.714676	0.456714	-0.339441	-0.596895	0.392366	0.293818	0.635166
14096	8.461341	-1.714051	5.221134	0.130690	-0.110319	0.117037	-0.713364	0.456719	-0.338794	-0.598595	0.392980	0.295828	0.632248
14097	8.282632	-1.479402	5.214075	0.131899	-0.098052	0.012345	-0.713887	0.454916	-0.338432	-0.599159	0.392790	0.298590	0.630530
14098	8.095141	-1.084225	5.185290	0.101033	-0.081313	-0.135872	-0.717156	0.449646	-0.338775	-0.597658	0.391847	0.301900	0.630965
14099	8.135071	-0.900740	5.245092	0.037903	-0.073614	-0.256050	-0.722141	0.441024	-0.337072	-0.594234	0.390839	0.305265	0.633202
14100	8.159599	-0.857792	5.293564	-0.042462	-0.080755	-0.369230	-0.729627	0.434320	-0.336362	-0.588640	0.390149	0.308570	0.637238
14101	8.055634	-0.731252	5.346194	-0.139751	-0.031224	-0.412447	-0.738424	0.422895	-0.334161	-0.582052	0.389682	0.310348	0.642687
14102	8.107337	-0.625025	5.358619	-0.228624	0.010908	-0.384159	-0.746747	0.415555	-0.327419	-0.575261	0.389870	0.310246	0.648709
14103	8.051285	-0.620746	5.454406	-0.296356	0.043810	-0.335030	-0.751754	0.408284	-0.323587	-0.568841	0.390648	0.308458	0.654727
14104	8.146237	-0.609589	5.469321	-0.338977	0.084148	-0.326055	-0.755457	0.403368	-0.319456	-0.562339	0.391421	0.305599	0.661191
14105	8.141465	-0.555838	5.661482	-0.430710	0.106678	-0.379808	-0.759932	0.397360	-0.316916	-0.554563	0.392519	0.301589	0.668905
14106	8.272710	-0.576776	5.696893	-0.429493	0.107666	-0.442589	-0.765206	0.390498	-0.312812	-0.545817	0.393181	0.298114	0.677215
14107	8.427732	-0.300230	5.593132	-0.449030	0.132785	-0.473867	-0.768508	0.383234	-0.308205	-0.536628	0.393422	0.294193	0.686076
14108	8.593942	-0.230421	5.297305	-0.370115	0.084439	-0.439329	-0.774314	0.375387	-0.303066	-0.528088	0.393665	0.291657	0.693605
14109	8.574409	0.111036	4.946682	-0.316359	0.033308	-0.326279	-0.778535	0.367565	-0.298595	-0.521252	0.394628	0.289393	0.699154
14110	8.090817	-0.000288	5.951436	-0.412685	0.147045	-0.081498	-0.781955	0.363097	-0.296952	-0.517618	0.396430	0.282729	0.703548
14111	8.591253	-0.287900	5.228752	-0.453106	-0.103012	-0.160491	-0.786007	0.362343	-0.284201	-0.511174	0.401636	0.278586	0.706950
14112	8.441362	-0.243081	4.583935	-0.474632	0.057915	-0.153027	-0.788827	0.362508	-0.277612	-0.505427	0.404840	0.272506	0.711610
14113	8.299498	-0.420936	4.313491	-0.384384	0.077547	-0.109628	-0.792166	0.362678	-0.271938	-0.501164	0.407035	0.267056	0.715429
14114	7.803207	-0.374345	4.437000	-0.286001	0.159791	0.003632	-0.791387	0.364888	-0.271506	-0.499650	0.407674	0.261326	0.718234
14115	8.513613	-0.386186	4.517274	0.071028	-0.301203	0.179335	-0.791471	0.368226	-0.262905	-0.501213	0.412266	0.263830	0.713594
14116	8.923985	-0.039714	4.917090	0.314461	-0.318694	0.377481	-0.790499	0.374353	-0.255832	-0.507389	0.415678	0.268376	0.705509
14117	9.313283	-0.096186	4.672424	0.522036	-0.326391	0.426637	-0.788454	0.380103	-0.250874	-0.515914	0.417292	0.275455	0.695575
14118	8.974918	-0.161134	4.442025	0.657156	-0.239464	0.398530	-0.786357	0.384271	-0.251595	-0.525429	0.416052	0.283677	0.685822
14119	8.529751	-0.153971	4.372157	0.690688	-0.219054	0.418386	-0.783536	0.390062	-0.255673	-0.535556	0.414189	0.291939	0.675574
14120	8.286145	-0.202670	4.355299	0.699080	-0.200785	0.475949	-0.776673	0.395430	-0.260342	-0.546383	0.412207	0.299511	0.664714
14121	8.746426	-0.499016	4.674590	0.872291	-0.204940	0.531362	-0.770323	0.402061	-0.267215	-0.559242	0.408568	0.308919	0.651835
14122	8.464057	-0.449331	5.011121	0.958292	-0.245957	0.649576	-0.764245	0.411727	-0.274419	-0.573686	0.405054	0.318707	0.636586
14123	8.531848	-0.494438	5.086395	1.192714	-0.187819	0.828758	-0.756690	0.419650	-0.284294	-0.592410	0.398924	0.329201	0.617686
14124	9.374973	-0.449166	4.287896	1.157835	-0.216956	0.592515	-0.749800	0.425614	-0.292496	-0.607085	0.391795	0.341126	0.601313
14125	8.831589	-0.189855	4.076884	1.297102	-0.258141	0.659138	-0.741676	0.424597	-0.307712	-0.623088	0.383540	0.354578	0.582179
14126	9.021418	-0.147568	4.276493	1.352971	-0.141559	0.711668	-0.734145	0.425749	-0.327439	-0.640255	0.373326	0.366392	0.562546
14127	8.924170	-0.097714	4.453785	1.510062	-0.089349	0.758442	-0.725031	0.424978	-0.346560	-0.658965	0.360396	0.378706	0.540797
14128	9.206462	-0.003421	4.928030	1.547274	0.083783	0.724845	-0.713475	0.421013	-0.372982	-0.678006	0.344525	0.388817	0.520030
14129	8.825280	-0.345629	4.559079	1.503569	-0.012554	0.660997	-0.702861	0.415066	-0.396024	-0.694701	0.329260	0.399924	0.499038
14130	8.628698	-0.775199	4.044181	1.346876	-0.001925	0.518444	-0.692726	0.402527	-0.421818	-0.708348	0.314646	0.409810	0.480932
14131	8.645391	-1.278889	3.920401	1.138085	-0.011058	0.531292	-0.685303	0.395667	-0.440653	-0.720232	0.302954	0.417513	0.463861
14132	8.404845	-1.597079	4.124819	1.034239	-0.040658	0.573377	-0.680419	0.386504	-0.453868	-0.731164	0.293229	0.424088	0.446728
14133	8.878834	-1.594399	4.612702	1.101055	-0.164844	0.644433	-0.673302	0.378326	-0.466950	-0.741677	0.284084	0.432467	0.426830
14134	8.664458	-1.220761	4.576969	1.116189	-0.143054	0.698458	-0.666333	0.373867	-0.479693	-0.752420	0.274738	0.440014	0.405920
14135	8.637537	-1.261022	4.506799	1.016573	-0.108870	0.632553	-0.658848	0.371340	-0.492140	-0.761917	0.265947	0.446336	0.386704
14136	8.519707	-1.384442	4.783795	0.867039	-0.064376	0.492679	-0.654770	0.363254	-0.503884	-0.769559	0.257616	0.451337	0.371090
14137	8.391357	-1.262767	4.856290	0.724285	-0.057686	0.366605	-0.648607	0.355849	-0.513398	-0.775361	0.250317	0.455656	0.358517
14138	8.313439	-1.239612	5.018228	0.510623	0.022425	0.322085	-0.643261	0.351862	-0.521131	-0.780330	0.245184	0.457354	0.348995
14139	8.147130	-1.365478	5.114709	0.387427	0.053024	0.167257	-0.640031	0.348258	-0.528054	-0.783852	0.240437	0.458359	0.343037
14140	8.177261	-1.196287	5.157585	0.290464	0.037546	0.090725	-0.637623	0.345843	-0.531533	-0.786155	0.236482	0.459348	0.339168
14141	8.215915	-1.240564	5.180275	0.085146	0.045412	0.025065	-0.636930	0.343684	-0.534732	-0.787164	0.235215	0.459020	0.338153
14142	8.166244	-1.382712	5.341628	-0.062684	0.090143	-0.077295	-0.633484	0.344585	-0.537890	-0.787130	0.234906	0.457572	0.340403
14143	7.930608	-1.331058	5.243689	-0.195025	0.104947	-0.167625	-0.631913	0.342644	-0.535839	-0.786065	0.235882	0.455258	0.345256
14144	7.983637	-1.464824	5.005691	-0.350927	0.190952	-0.224475	-0.629946	0.348061	-0.537322	-0.784524	0.238050	0.450906	0.352900
14145	7.975404	-1.661771	4.821476	-0.418425	0.300759	-0.281518	-0.629315	0.353160	-0.536438	-0.783261	0.240125	0.444402	0.362422
14146	8.022572	-1.850686	5.185740	-0.527649	0.405665	-0.345418	-0.627743	0.357047	-0.537160	-0.781698	0.242379	0.435864	0.374463
14147	8.873700	-1.757304	6.179525	-0.563655	0.505161	-0.449571	-0.619033	0.362297	-0.541978	-0.779956	0.243674	0.425678	0.388702
14148	9.652812	-0.763632	6.596987	-0.511936	0.276368	-0.492218	-0.617994	0.364783	-0.541411	-0.775856	0.245318	0.419769	0.402069
14149	8.997712	0.159350	5.298370	-0.397993	0.348971	-0.366949	-0.618262	0.366993	-0.541890	-0.773886	0.245796	0.412748	0.412703
14150	9.024757	-0.306665	4.845234	-0.415349	0.199586	-0.311545	-0.616289	0.369138	-0.541508	-0.770831	0.248017	0.407768	0.421939
14151	7.801575	-0.669915	4.398581	-0.537249	0.226812	-0.295568	-0.614746	0.375199	-0.539824	-0.767500	0.252183	0.401034	0.431878
14152	7.831940	-0.411278	4.694542	-0.482285	0.082379	-0.358960	-0.617967	0.378124	-0.533704	-0.762530	0.256005	0.397416	0.441668
14153	8.121502	0.049850	4.917181	-0.443992	-0.017567	-0.254686	-0.621475	0.382951	-0.525576	-0.757854	0.261123	0.394941	0.448881
14154	8.830191	-0.230586	5.141372	-0.248394	0.007388	-0.176541	-0.625990	0.384925	-0.521697	-0.754973	0.263451	0.393543	0.453578
14155	8.565615	-0.525074	5.196560	0.042174	-0.030258	-0.037943	-0.627863	0.389160	-0.520024	-0.754624	0.263025	0.394505	0.453570
14156	8.065356	-0.389706	4.977596	0.343505	-0.025984	0.104147	-0.628628	0.385585	-0.521402	-0.757107	0.258922	0.397484	0.449171
14157	7.951972	0.148351	4.702158	0.421178	-0.098685	0.138528	-0.629247	0.382866	-0.524996	-0.759719	0.254747	0.401972	0.443112
14158	8.308619	0.436063	4.969205	0.416077	-0.162296	0.176769	-0.629725	0.377388	-0.528383	-0.762023	0.251303	0.407236	0.436265
14159	8.795825	0.528820	4.983484	0.363021	-0.196811	0.061754	-0.631806	0.372413	-0.529122	-0.762742	0.248179	0.413058	0.431294
14160	8.868542	0.495700	5.068501	0.269108	-0.109424	-0.004000	-0.635449	0.366063	-0.531453	-0.763082	0.245011	0.417091	0.428615
14161	8.467084	0.093294	5.110786	0.227833	-0.064618	0.057285	-0.636599	0.362638	-0.534138	-0.764116	0.242740	0.419747	0.425459
14162	8.261499	-0.118095	5.068942	0.229521	-0.024856	0.190839	-0.636720	0.362514	-0.535321	-0.766587	0.241073	0.421175	0.420524
14163	7.993995	-0.077569	5.124125	0.291776	-0.023077	0.269992	-0.635241	0.361745	-0.538760	-0.770020	0.239228	0.422670	0.413750
14164	8.355219	0.117855	5.171832	0.359156	-0.029426	0.353550	-0.630476	0.362942	-0.542447	-0.774331	0.236948	0.424411	0.405145
14165	8.399344	0.196298	5.288153	0.376085	-0.002046	0.326539	-0.625147	0.360874	-0.549221	-0.778677	0.234045	0.425928	0.396826
14166	8.220053	0.333654	5.299093	0.294439	0.046448	0.287620	-0.621946	0.360137	-0.553854	-0.782662	0.231563	0.426210	0.390081
14167	8.019595	0.209618	5.476294	0.189443	0.057725	0.183271	-0.617042	0.359960	-0.557831	-0.785426	0.229814	0.425934	0.385840
14168	7.970707	0.185006	5.544869	0.142927	0.077990	0.141591	-0.613084	0.360568	-0.559160	-0.787785	0.228205	0.425185	0.382799
14169	8.043783	0.201173	5.562782	0.078986	0.129496	0.119255	-0.608569	0.360673	-0.563917	-0.790135	0.227052	0.423198	0.380839
14170	7.975195	0.158479	5.745358	-0.000906	0.147993	0.093368	-0.604337	0.361854	-0.566812	-0.792042	0.226763	0.420453	0.380089
14171	7.882309	0.132389	5.982001	-0.036451	0.135131	0.094298	-0.599315	0.361380	-0.568958	-0.793716	0.227134	0.417586	0.379536
14172	8.125934	-0.156047	6.412949	-0.106580	0.138299	0.084989	-0.594187	0.365999	-0.570348	-0.794979	0.228518	0.414220	0.379750
14173	8.370922	-0.280217	6.475740	-0.250437	0.042346	0.031107	-0.591205	0.372337	-0.567619	-0.794418	0.232428	0.411449	0.381559
14174	8.040071	-0.423625	5.650826	-0.378090	0.051755	-0.045296	-0.589175	0.379453	-0.561717	-0.792671	0.237693	0.407969	0.385664
14175	7.919000	-0.462978	4.912136	-0.383619	0.058828	-0.145591	-0.588717	0.387673	-0.557094	-0.790180	0.242119	0.404714	0.391409
14176	8.530877	-0.668832	5.052457	-0.266959	-0.005405	-0.235838	-0.590632	0.391704	-0.550174	-0.786924	0.244505	0.403865	0.397317
14177	8.719777	-0.832699	5.016705	-0.159116	0.060141	-0.236792	-0.593942	0.389284	-0.546785	-0.784725	0.244632	0.402790	0.402644
14178	8.534009	-1.050193	4.632908	-0.065407	0.158356	-0.190567	-0.594456	0.388882	-0.548102	-0.784078	0.242889	0.400727	0.406994
14179	8.362786	-1.155777	4.875072	-0.075928	0.125576	-0.105161	-0.593641	0.387403	-0.550500	-0.783827	0.242279	0.398657	0.409864
14180	8.391721	-1.163092	5.075269	-0.066575	-0.047186	-0.072526	-0.594549	0.384364	-0.550816	-0.782485	0.243164	0.399229	0.411344
14181	8.592611	-0.901817	5.219628	-0.080605	0.018963	-0.107182	-0.596543	0.385979	-0.549194	-0.781324	0.243514	0.398813	0.413742
14182	8.631560	-0.883634	5.301312	-0.130838	0.047565	-0.124395	-0.595634	0.385830	-0.547629	-0.779982	0.244207	0.397616	0.417005
14183	8.315379	-0.826701	5.447443	-0.223543	0.080847	-0.188631	-0.596182	0.386624	-0.545377	-0.777903	0.245638	0.395437	0.422087
14184	7.692703	-0.796041	5.353303	-0.318568	0.078216	-0.186718	-0.598845	0.388770	-0.542690	-0.775311	0.248485	0.392464	0.427925
14185	7.307790	-0.847460	5.472844	-0.391005	0.008979	-0.188501	-0.599941	0.392160	-0.539071	-0.771760	0.253111	0.389920	0.433917
14186	7.554833	-1.039472	5.522515	-0.435403	-0.102510	-0.193863	-0.605295	0.397656	-0.530784	-0.766992	0.259229	0.388715	0.439800
14187	7.967570	-1.189443	5.593171	-0.429245	-0.136199	-0.174706	-0.609878	0.404658	-0.521029	-0.762107	0.265785	0.387917	0.445052
14188	8.142131	-1.288756	5.657943	-0.423403	-0.137667	-0.145032	-0.614456	0.410419	-0.511299	-0.757418	0.272358	0.387029	0.449830
14189	8.062151	-1.234560	5.648456	-0.364155	-0.051971	-0.122301	-0.617701	0.414970	-0.502915	-0.753889	0.277546	0.385178	0.454155
14190	7.856562	-1.046679	5.500915	-0.339502	-0.023625	-0.152003	-0.623313	0.421167	-0.495794	-0.750374	0.281734	0.383311	0.458953
14191	7.574885	-0.956102	5.431229	-0.342630	0.018031	-0.233921	-0.627318	0.424647	-0.490577	-0.746397	0.285064	0.381167	0.465126
14192	7.831152	-1.226445	5.532841	-0.461204	0.056644	-0.301433	-0.629326	0.426102	-0.487252	-0.741304	0.289138	0.377755	0.473464
14193	8.160530	-1.468807	5.681589	-0.558246	0.152558	-0.358369	-0.635716	0.431338	-0.481063	-0.735765	0.293404	0.372190	0.483775
14194	8.174641	-1.517124	5.869439	-0.633993	0.297239	-0.410064	-0.637332	0.434734	-0.478227	-0.730147	0.296799	0.364068	0.496236
14195	9.070783	-1.249736	6.678217	-0.683127	0.260281	-0.497133	-0.642630	0.435186	-0.474504	-0.722949	0.300702	0.356303	0.509874
14196	8.252586	-0.227209	5.944115	-0.602253	0.316481	-0.528851	-0.647024	0.437562	-0.469568	-0.716036	0.302402	0.348741	0.523665
14197	8.156368	0.238438	5.178143	-0.569993	0.145112	-0.473678	-0.650480	0.438031	-0.465727	-0.708552	0.305861	0.343469	0.535194
14198	8.027239	-0.280725	4.810535	-0.724187	0.077669	-0.389652	-0.656600	0.440366	-0.458941	-0.700344	0.312606	0.336981	0.546114
14199	8.173729	-1.050795	4.747761	-0.852969	-0.005092	-0.402492	-0.661991	0.446362	-0.446575	-0.690428	0.322020	0.330181	0.557309
14200	8.004782	-0.811374	4.740544	-0.854635	0.009422	-0.324867	-0.670044	0.450897	-0.429887	-0.681203	0.331550	0.322588	0.567427
14201	8.113165	-0.538209	4.979219	-0.770707	-0.059852	-0.245070	-0.675319	0.458532	-0.416176	-0.672786	0.341301	0.316263	0.575196
14202	8.797095	-0.459819	5.262360	-0.526198	-0.125086	-0.176087	-0.679936	0.463816	-0.401466	-0.666286	0.348719	0.313098	0.580024
14203	8.907002	-0.424804	5.083563	-0.296077	-0.138040	-0.237841	-0.687781	0.463201	-0.391708	-0.660499	0.352965	0.313221	0.583994
14204	8.777838	-0.457707	5.086078	-0.149453	-0.051515	-0.251995	-0.694257	0.458103	-0.386248	-0.656116	0.353993	0.313952	0.587907
14205	8.218534	-0.417412	4.949450	-0.036822	-0.049961	-0.123318	-0.697430	0.454444	-0.382884	-0.653993	0.354485	0.315152	0.589332
14206	7.956928	-0.192770	5.033752	-0.111417	-0.028919	-0.142293	-0.700325	0.452754	-0.382372	-0.651290	0.355420	0.315247	0.591707
14207	8.290842	-0.066495	5.209436	-0.051630	-0.176879	-0.104468	-0.704826	0.450034	-0.378061	-0.648456	0.357698	0.317812	0.592075
14208	8.598078	0.074620	5.381104	-0.137164	-0.139222	-0.234916	-0.708683	0.447993	-0.372297	-0.643747	0.359661	0.319691	0.595006
14209	8.491243	0.068501	5.138931	-0.186565	-0.111600	-0.294025	-0.715438	0.443145	-0.364993	-0.638049	0.361646	0.321177	0.599125
14210	8.480572	-0.151440	4.840645	-0.184377	-0.048032	-0.227541	-0.719405	0.435587	-0.359337	-0.633617	0.363143	0.321242	0.602877
14211	8.341469	-0.236694	4.755476	-0.137046	0.075325	-0.098248	-0.722438	0.434440	-0.358288	-0.631777	0.363476	0.319536	0.605508
14212	8.136905	-0.241074	4.871521	-0.012713	0.199759	0.036040	-0.721619	0.433107	-0.361208	-0.633337	0.361483	0.316613	0.606606
14213	8.196612	0.046203	5.189004	0.185544	0.237044	0.118414	-0.716020	0.432438	-0.369401	-0.637458	0.357121	0.315204	0.605606
14214	9.709822	-0.187566	6.496978	0.260446	0.017952	0.247811	-0.708584	0.434553	-0.378077	-0.642366	0.355172	0.316374	0.600938
14215	7.890325	-1.123290	5.377978	0.287320	0.362614	0.349699	-0.700729	0.441426	-0.392045	-0.650723	0.349423	0.312859	0.597145
14216	8.315388	-1.698766	5.282483	0.280195	0.082011	0.459825	-0.688959	0.447036	-0.401077	-0.658596	0.347691	0.311928	0.589968
14217	8.074469	-2.114591	5.316027	0.456850	-0.040943	0.525259	-0.679853	0.451184	-0.405787	-0.667529	0.345553	0.314338	0.579819
14218	8.364866	-1.553820	5.307617	0.504020	-0.064097	0.527659	-0.670849	0.454822	-0.413788	-0.676607	0.342885	0.317382	0.569124
14219	8.359865	-1.577996	5.302546	0.493242	-0.038400	0.457984	-0.662109	0.456652	-0.420772	-0.684779	0.339706	0.320496	0.559428
14220	8.110049	-1.389116	5.538610	0.356490	-0.096667	0.242714	-0.656265	0.459843	-0.428628	-0.689225	0.337482	0.324174	0.553161
14221	7.549046	-1.236332	5.328561	0.204781	-0.089496	0.100893	-0.655705	0.457959	-0.431820	-0.691026	0.336483	0.327121	0.549775
14222	7.248227	-1.525819	5.178845	0.060882	-0.083927	0.151902	-0.654383	0.457286	-0.432105	-0.692507	0.337590	0.327953	0.546730
14223	7.585083	-2.186577	5.181027	0.096166	-0.169228	0.214481	-0.654824	0.459152	-0.427339	-0.694288	0.339711	0.329993	0.541909
14224	7.927113	-2.323483	5.442366	0.178295	-0.285546	0.228809	-0.654188	0.461622	-0.425851	-0.696026	0.341862	0.334351	0.535619
14225	8.185324	-2.307013	5.288934	0.213230	-0.206459	0.288283	-0.654360	0.463915	-0.421997	-0.699093	0.343252	0.337585	0.528662
14226	8.079000	-2.172879	5.315092	0.269321	-0.147614	0.298723	-0.652659	0.465025	-0.421200	-0.703031	0.343085	0.340461	0.521657
14227	8.132288	-2.200876	5.390945	0.247409	-0.208661	0.194827	-0.651729	0.467267	-0.423263	-0.705264	0.343347	0.344652	0.515685
14228	8.263841	-2.228129	5.118751	0.170844	-0.166327	-0.005428	-0.654475	0.463246	-0.423716	-0.705183	0.342642	0.348823	0.513456
14229	8.279960	-1.972965	5.080849	0.091699	-0.069011	-0.147124	-0.659608	0.459591	-0.422176	-0.703768	0.341295	0.351746	0.514299
14230	7.987864	-1.985148	5.092266	-0.008329	0.023872	-0.219010	-0.666167	0.454152	-0.422499	-0.701574	0.339654	0.352844	0.517620
14231	7.685439	-2.080889	5.204427	-0.064648	0.049796	-0.278122	-0.671011	0.446793	-0.422347	-0.698568	0.338355	0.353330	0.522184
14232	7.781976	-2.162621	5.496435	-0.133934	0.099662	-0.307409	-0.675198	0.441104	-0.422823	-0.695094	0.337036	0.352638	0.528108
14233	7.963374	-1.899131	5.675174	-0.224082	0.170414	-0.268564	-0.679646	0.436664	-0.424191	-0.691927	0.336729	0.349626	0.534427
14234	8.868777	-1.734982	6.373309	-0.231461	0.030429	-0.219963	-0.683071	0.433853	-0.422647	-0.688171	0.338093	0.348233	0.539303
14235	8.285390	-0.989969	5.307795	-0.103024	0.135381	-0.159160	-0.688082	0.431016	-0.420304	-0.686704	0.337211	0.346234	0.542999
14236	8.548198	-0.244018	4.818394	-0.035528	0.093995	-0.009487	-0.687258	0.429413	-0.423755	-0.686965	0.336644	0.344648	0.544029
14237	8.217330	0.172518	4.725429	-0.100211	0.002880	0.042682	-0.687681	0.432971	-0.421974	-0.686760	0.338535	0.343178	0.544044
14238	8.636163	0.674417	4.892392	-0.115561	-0.183622	-0.090371	-0.691535	0.432321	-0.417234	-0.683681	0.341528	0.345078	0.544848
14239	9.122205	0.584084	5.000945	-0.253208	-0.186320	-0.295745	-0.698718	0.430748	-0.407498	-0.677370	0.345176	0.346890	0.549263
14240	9.031047	-0.059209	4.853455	-0.277086	-0.072230	-0.420904	-0.706900	0.422590	-0.401299	-0.670251	0.346818	0.347739	0.556380
14241	8.269899	-0.399300	4.808084	-0.218228	0.022216	-0.230739	-0.712179	0.418079	-0.397675	-0.666246	0.348079	0.346657	0.561059
14242	7.719127	-0.517269	4.928087	-0.040782	-0.017664	-0.006399	-0.718121	0.417159	-0.395024	-0.665718	0.348810	0.346503	0.561325
14243	8.077998	0.098914	4.904356	0.341161	-0.195043	0.080945	-0.719309	0.414231	-0.393367	-0.667566	0.347175	0.352411	0.556445
14244	8.561463	0.392803	4.953063	0.394357	-0.154866	0.050420	-0.721118	0.408716	-0.394907	-0.669701	0.344010	0.358529	0.551919
14245	8.650000	0.573027	5.050436	0.345936	-0.148847	-0.028802	-0.721077	0.405451	-0.398385	-0.670594	0.340929	0.364618	0.548749
14246	8.707251	0.371210	5.036556	0.196575	-0.092998	-0.010733	-0.724456	0.398134	-0.400343	-0.671084	0.339264	0.368118	0.546841
14247	8.392200	0.167960	5.002198	0.093311	-0.026817	0.054275	-0.726418	0.394666	-0.400266	-0.672021	0.338796	0.369234	0.545227
14248	8.370171	-0.246171	5.151776	0.046358	0.020488	0.171470	-0.726027	0.397299	-0.401005	-0.674299	0.339249	0.368323	0.542742
14249	8.357564	-0.305278	5.238394	0.117726	0.069313	0.249909	-0.720883	0.400557	-0.403734	-0.678226	0.338813	0.367060	0.538964
14250	8.222175	-0.153565	5.233996	0.167437	0.082039	0.305588	-0.714303	0.406999	-0.406411	-0.683186	0.337929	0.365693	0.534163
14251	8.066862	-0.065645	5.306633	0.148124	0.115881	0.277795	-0.706895	0.411706	-0.412936	-0.687908	0.336724	0.363896	0.530074
14252	8.085751	-0.176833	5.248922	0.094494	0.160791	0.175167	-0.701067	0.414315	-0.418440	-0.691508	0.335028	0.361523	0.528086
14253	8.009510	0.064035	5.038615	0.108480	0.236262	-0.006128	-0.697712	0.412507	-0.425457	-0.693791	0.330983	0.359531	0.529000
14254	8.860616	0.090614	5.706990	0.146618	0.206881	-0.062012	-0.693936	0.409076	-0.434742	-0.695522	0.326352	0.358634	0.530212
14255	9.274023	-0.789754	5.752703	-0.005358	0.209271	-0.146887	-0.691635	0.407256	-0.441621	-0.695342	0.323131	0.356720	0.533701
14256	9.192414	-0.787768	4.757030	-0.085037	0.318520	-0.050417	-0.688160	0.406123	-0.447444	-0.696452	0.320588	0.351720	0.537095
14257	8.646463	-0.908499	4.903517	0.038479	0.232626	0.022177	-0.686011	0.403992	-0.451703	-0.698473	0.317722	0.348871	0.538031
14258	7.555863	-0.988548	4.867037	0.016948	0.230663	0.062197	-0.681724	0.403317	-0.460412	-0.700797	0.315473	0.345453	0.538538
14259	8.128630	-1.152080	5.381748	-0.015134	-0.059999	-0.006460	-0.680925	0.404172	-0.461976	-0.700129	0.316323	0.346285	0.538373
14260	8.581231	-0.726738	5.420933	-0.145372	-0.099712	-0.087287	-0.681219	0.406063	-0.459048	-0.697526	0.318860	0.346692	0.539992
14261	8.533547	-0.983290	5.389326	-0.358267	0.081348	-0.107939	-0.684418	0.407911	-0.455050	-0.694528	0.322272	0.342484	0.544496
14262	7.769430	-1.036982	5.130181	-0.383644	0.054775	-0.113290	-0.684741	0.410035	-0.448836	-0.691121	0.326256	0.338287	0.549063
14263	7.221780	-1.492763	5.063703	-0.444150	0.000266	-0.057482	-0.687181	0.417115	-0.443558	-0.687484	0.332057	0.333866	0.552845
14264	7.375769	-1.758363	5.254913	-0.429298	-0.160015	-0.098050	-0.689114	0.421672	-0.434659	-0.682402	0.339095	0.331981	0.555995
14265	8.198013	-1.753643	5.507175	-0.384914	-0.213495	-0.174961	-0.693977	0.426148	-0.421670	-0.676331	0.345633	0.331851	0.559454
14266	8.446642	-1.669088	5.570433	-0.412004	-0.095859	-0.200685	-0.699605	0.428713	-0.410814	-0.670520	0.350968	0.329933	0.564241
14267	8.247340	-1.665236	5.376543	-0.393672	-0.058417	-0.249512	-0.705075	0.428268	-0.401725	-0.664470	0.355349	0.328053	0.569726
14268	7.936260	-1.617647	5.265761	-0.330241	-0.030232	-0.286306	-0.710518	0.424815	-0.394665	-0.658586	0.358226	0.326737	0.575484
14269	7.805261	-1.566865	5.165393	-0.260353	0.014493	-0.272453	-0.715670	0.420851	-0.390637	-0.653618	0.359811	0.325506	0.580831
14270	7.795175	-1.629778	5.155045	-0.323011	0.108423	-0.217919	-0.718460	0.420506	-0.387342	-0.649396	0.361380	0.321917	0.586566
14271	8.011751	-2.014772	5.338267	-0.510185	0.244680	-0.188999	-0.720709	0.420467	-0.386013	-0.644995	0.364024	0.314077	0.593989
14272	9.460493	-2.006847	6.791609	-0.489707	0.104907	-0.286911	-0.719833	0.423318	-0.381763	-0.638589	0.367304	0.308998	0.601508
14273	8.234139	-0.490564	5.846360	-0.453312	0.254935	-0.256420	-0.724582	0.420899	-0.379544	-0.633693	0.368532	0.302110	0.609382
14274	8.153209	0.045667	4.831643	-0.488472	0.111407	-0.214062	-0.724884	0.420141	-0.374437	-0.628068	0.372087	0.296326	0.615851
14275	8.399886	0.166891	4.653335	-0.593700	-0.013916	-0.303057	-0.727834	0.420584	-0.368106	-0.619734	0.377991	0.291434	0.622992
14276	8.174232	-0.160189	4.552195	-0.832312	-0.061669	-0.525796	-0.735308	0.417854	-0.354454	-0.606366	0.385971	0.285770	0.633784
14277	8.550062	0.039753	4.618999	-0.931023	-0.030576	-0.623075	-0.746749	0.414225	-0.338164	-0.590881	0.394092	0.279152	0.646239
14278	8.845452	-0.174029	4.844001	-0.947644	-0.090903	-0.567303	-0.757403	0.410600	-0.321618	-0.575379	0.403236	0.272403	0.657370
14279	9.081413	-0.580628	4.990148	-0.865411	-0.024954	-0.478305	-0.766729	0.407006	-0.306394	-0.561763	0.410940	0.265234	0.667235
14280	8.570265	-0.568480	5.166779	-0.680523	0.015623	-0.421239	-0.775529	0.403278	-0.291176	-0.550505	0.416128	0.259422	0.675634
14281	8.207541	-0.176725	5.144415	-0.516001	0.020334	-0.404357	-0.782292	0.397169	-0.282321	-0.540692	0.419482	0.255705	0.682863
14282	7.897773	0.080598	4.944579	-0.472846	-0.002754	-0.394159	-0.787069	0.394012	-0.276311	-0.531236	0.422623	0.252583	0.689478
14283	8.278670	0.289249	4.878217	-0.463103	-0.028899	-0.407308	-0.794881	0.386373	-0.267216	-0.521387	0.425902	0.250100	0.695855
14284	8.594592	0.250580	5.056811	-0.440501	-0.077280	-0.457175	-0.800175	0.377400	-0.259741	-0.510792	0.429287	0.248666	0.702118
14285	8.769067	0.129799	5.087381	-0.442558	-0.032585	-0.415134	-0.808644	0.366705	-0.249390	-0.500810	0.432193	0.246539	0.708249
14286	8.631935	-0.001110	5.178274	-0.371805	-0.005676	-0.277454	-0.813408	0.359684	-0.243193	-0.493562	0.434650	0.243731	0.712791
14287	8.353255	-0.231147	5.123325	-0.268804	0.014934	-0.087564	-0.816465	0.360579	-0.240002	-0.489882	0.436659	0.240729	0.715118
14288	8.285015	-0.254528	5.095512	-0.135528	0.028800	0.070830	-0.815956	0.361112	-0.238158	-0.489794	0.437953	0.237904	0.715332
14289	8.315028	-0.118595	5.072541	-0.028170	0.056431	0.147344	-0.813741	0.367617	-0.238308	-0.491758	0.438104	0.235887	0.714560
14290	8.379444	0.095970	5.156433	0.063447	0.076781	0.141889	-0.807801	0.370198	-0.241450	-0.494650	0.437089	0.234810	0.713540
14291	8.225533	0.433493	5.266490	0.062283	0.082464	0.012756	-0.808036	0.371210	-0.245367	-0.495586	0.435307	0.235031	0.713907
14292	8.211123	0.472126	5.296428	0.066051	0.139837	-0.076940	-0.806557	0.368777	-0.248051	-0.495666	0.432331	0.235273	0.715578
14293	8.148448	0.560851	5.224078	0.122738	0.227715	-0.131828	-0.806225	0.367222	-0.255698	-0.495711	0.427143	0.236203	0.718351
14294	8.837454	0.411779	6.317429	0.142612	0.187343	-0.150186	-0.804015	0.360747	-0.265294	-0.495600	0.422360	0.237692	0.720760
14295	8.950532	-0.345010	5.737452	-0.079970	0.142724	-0.202779	-0.806479	0.357729	-0.268487	-0.492478	0.420009	0.237138	0.724447
14296	8.796993	-0.167087	4.692676	-0.220640	0.161662	-0.320994	-0.808144	0.353345	-0.272106	-0.486674	0.418341	0.235054	0.729992
14297	8.426571	-0.293139	4.525102	-0.274298	0.177710	-0.256291	-0.810619	0.348922	-0.273225	-0.481248	0.417104	0.231783	0.735324
14298	8.038712	-0.854274	4.642296	-0.393385	0.199373	-0.187847	-0.810733	0.347423	-0.274698	-0.476057	0.417107	0.225652	0.740590
14299	8.142521	-1.376994	4.855218	-0.455605	0.150995	-0.250532	-0.812465	0.348344	-0.272567	-0.469004	0.417989	0.219846	0.746316
14300	8.428493	-1.534928	5.086075	-0.456466	0.078488	-0.257651	-0.815777	0.347309	-0.269676	-0.461613	0.419982	0.214454	0.751357
14301	8.703760	-1.493132	5.043992	-0.456518	0.134585	-0.166739	-0.816996	0.346272	-0.264961	-0.455649	0.421412	0.208010	0.755994
14302	8.455432	-1.476133	5.236413	-0.409724	0.113495	-0.072770	-0.819282	0.351169	-0.261435	-0.451501	0.423151	0.201401	0.759295
14303	7.932638	-1.410807	5.222785	-0.387928	0.107395	-0.022348	-0.817859	0.354750	-0.259930	-0.448138	0.424917	0.194957	0.761978
14304	7.902812	-1.496763	5.336052	-0.367611	0.089959	-0.034663	-0.817771	0.357181	-0.255813	-0.444773	0.426734	0.188851	0.764467
14305	7.892439	-1.580721	5.473112	-0.372513	0.076343	-0.055613	-0.817268	0.359506	-0.253933	-0.440881	0.428668	0.183140	0.767025
14306	7.772932	-1.623600	5.492211	-0.389297	0.019339	-0.086269	-0.818650	0.363831	-0.248061	-0.436227	0.431515	0.177744	0.769355
14307	7.929901	-1.822116	5.541450	-0.319541	-0.059599	-0.103224	-0.819487	0.362915	-0.241772	-0.431543	0.434862	0.174385	0.770880
14308	7.959424	-1.766539	5.541559	-0.234541	-0.072820	-0.082576	-0.820331	0.363517	-0.235453	-0.427920	0.437756	0.172126	0.771769
14309	7.926635	-1.538468	5.577041	-0.179539	-0.061599	-0.098434	-0.821681	0.360955	-0.230243	-0.424514	0.439923	0.170857	0.772699
14310	7.850111	-1.302538	5.594274	-0.185622	-0.040649	-0.145495	-0.826196	0.359601	-0.224855	-0.420435	0.441667	0.169622	0.774205
14311	7.786888	-1.280916	5.663839	-0.245178	-0.007480	-0.274333	-0.829378	0.355789	-0.220313	-0.413899	0.442914	0.168399	0.777275
14312	7.680030	-1.245913	5.654700	-0.298435	0.040668	-0.359542	-0.832670	0.350206	-0.217642	-0.405735	0.443562	0.166613	0.781583
14313	7.668873	-1.465781	5.789843	-0.361766	0.079202	-0.390627	-0.836879	0.343234	-0.214862	-0.396594	0.443928	0.163829	0.786639
14314	7.622550	-1.447850	5.960661	-0.385723	0.091277	-0.423676	-0.841339	0.334753	-0.212897	-0.386724	0.444175	0.160797	0.792021
14315	7.642393	-1.352643	6.116523	-0.353288	0.125843	-0.416700	-0.847351	0.322832	-0.212696	-0.377323	0.443518	0.157931	0.797482
14316	7.534377	-1.108233	6.049858	-0.361135	0.152365	-0.428857	-0.851804	0.313391	-0.211144	-0.367670	0.442473	0.154815	0.803162
14317	7.447164	-1.057949	5.960578	-0.409022	0.226323	-0.438994	-0.853888	0.306885	-0.210863	-0.357646	0.440396	0.150429	0.809637
14318	7.864220	-1.268185	6.209455	-0.477628	0.256892	-0.469147	-0.857002	0.296660	-0.211699	-0.346517	0.438240	0.144977	0.816611
14319	8.404564	-1.174972	6.580869	-0.565639	0.289553	-0.513205	-0.860101	0.284793	-0.213487	-0.333968	0.435818	0.138147	0.824283
14320	9.909614	-0.847708	7.209363	-0.550467	0.103795	-0.515316	-0.864561	0.273953	-0.210388	-0.320861	0.436353	0.132856	0.830056
14321	8.584226	-0.202781	5.452537	-0.475638	0.168169	-0.442371	-0.869000	0.263702	-0.210164	-0.309773	0.435349	0.127678	0.835590
14322	7.569053	-0.533868	4.129858	-0.497705	0.133202	-0.458241	-0.873206	0.255625	-0.207274	-0.298033	0.435038	0.122513	0.840779
14323	6.546443	-0.608941	4.249265	-0.495910	0.162707	-0.432145	-0.878176	0.244530	-0.206145	-0.286804	0.434149	0.116911	0.845925
14324	7.938041	0.345316	5.121753	-0.305539	-0.238008	-0.299386	-0.882132	0.233660	-0.200293	-0.278435	0.439254	0.115690	0.846254
14325	9.548623	0.374909	5.586185	-0.349551	-0.204158	-0.189006	-0.884357	0.231512	-0.184829	-0.271630	0.444221	0.112584	0.846292
14326	9.971179	-0.591365	5.710367	-0.040793	0.099048	-0.132181	-0.886447	0.224164	-0.183384	-0.269183	0.442511	0.112523	0.847976
14327	8.087405	-0.725821	5.282231	0.104027	-0.005840	0.048247	-0.887638	0.224836	-0.182968	-0.270852	0.442213	0.113916	0.847414
14328	7.007983	-0.629444	4.867856	0.256544	0.098300	0.252896	-0.888423	0.228998	-0.185506	-0.277550	0.439767	0.115483	0.846307
14329	7.233199	0.505986	5.188749	0.544960	-0.122806	0.281004	-0.886047	0.233470	-0.188322	-0.286728	0.439492	0.122951	0.842328
14330	8.560044	0.693943	5.601456	0.525600	-0.196843	0.305463	-0.884215	0.235136	-0.187778	-0.295923	0.440553	0.130236	0.837485
14331	8.683602	0.623539	5.725930	0.506822	-0.170117	0.068368	-0.882909	0.235132	-0.186474	-0.300975	0.440619	0.139226	0.834197
14332	8.466743	0.124570	5.576135	0.453411	-0.115283	0.161155	-0.882430	0.236727	-0.181327	-0.307267	0.440283	0.146060	0.830906
14333	7.979264	-0.053395	5.364521	0.346182	-0.137289	0.281718	-0.882190	0.240161	-0.180079	-0.314475	0.441310	0.150291	0.826900
14334	7.804239	-0.031905	5.313179	0.385112	-0.087808	0.339284	-0.880636	0.247073	-0.180216	-0.323145	0.441379	0.154211	0.822789
14335	8.024306	0.171387	5.417529	0.417512	-0.167721	0.398290	-0.878548	0.253445	-0.180893	-0.332729	0.442705	0.158772	0.817371
14336	8.297661	0.323695	5.481180	0.444593	-0.111274	0.349552	-0.879389	0.262513	-0.178869	-0.341945	0.442689	0.163679	0.812594
14337	8.206400	0.542411	5.529985	0.400465	-0.046885	0.281791	-0.875860	0.267503	-0.178140	-0.349768	0.441674	0.168172	0.808891
14338	8.011149	0.469728	5.669055	0.347629	-0.024569	0.226162	-0.871899	0.270335	-0.180869	-0.356347	0.440427	0.171970	0.805895
14339	8.038211	0.515884	5.644874	0.235515	0.079969	0.190150	-0.868987	0.274827	-0.184871	-0.361609	0.438145	0.173713	0.804420
14340	7.879403	0.410202	5.666409	0.194960	0.137736	0.204375	-0.867340	0.278000	-0.194534	-0.367024	0.435262	0.174066	0.803456
14341	8.000948	0.428707	5.874520	0.179751	0.193848	0.195875	-0.864392	0.282549	-0.202999	-0.372249	0.431517	0.174040	0.803078
14342	8.093203	0.416760	6.005392	0.111730	0.106751	0.208054	-0.858453	0.287625	-0.207142	-0.376869	0.429731	0.173250	0.802051
14343	8.874121	0.091783	6.689753	-0.023608	0.086743	0.192853	-0.854092	0.293243	-0.211788	-0.379897	0.429175	0.170791	0.801447
14344	8.199538	-0.591705	5.799714	-0.180523	0.131702	0.097449	-0.850156	0.298808	-0.212625	-0.380304	0.428804	0.166068	0.802444
14345	8.030861	-0.423269	5.186149	-0.203815	0.172677	-0.036744	-0.848791	0.297234	-0.217918	-0.378378	0.427457	0.162027	0.804896
14346	8.241487	-0.595828	5.261152	-0.120410	0.128956	-0.077184	-0.846381	0.295795	-0.222164	-0.376471	0.426080	0.159781	0.806966
14347	8.373466	-0.899008	5.355482	-0.104700	0.075018	-0.049417	-0.846642	0.295518	-0.222299	-0.374863	0.425527	0.158176	0.808322
14348	8.094503	-1.195985	5.207576	-0.154673	0.009851	-0.096572	-0.846096	0.295137	-0.224411	-0.371965	0.426261	0.156432	0.809613
14349	8.013780	-1.690437	5.202401	-0.159034	0.120088	0.001486	-0.845288	0.296145	-0.227154	-0.370867	0.425563	0.153143	0.811111
14350	8.018644	-1.676717	5.275124	-0.151143	-0.070243	-0.063625	-0.844777	0.294460	-0.224434	-0.368280	0.427667	0.151761	0.811443
14351	8.219234	-1.498623	5.258498	-0.127805	0.003233	0.023754	-0.844649	0.294734	-0.224167	-0.367459	0.428723	0.149614	0.811656
14352	8.362759	-1.465792	5.471148	-0.106776	-0.049170	0.061944	-0.843512	0.297445	-0.219527	-0.367348	0.430532	0.147718	0.811096
14353	8.012601	-1.398547	5.589154	-0.128372	0.048768	0.018612	-0.842351	0.300611	-0.218160	-0.366580	0.430855	0.145239	0.811720
14354	7.521841	-1.286117	5.461654	-0.143455	-0.037393	-0.038375	-0.843392	0.298815	-0.218713	-0.364558	0.432443	0.143522	0.812091
14355	7.537601	-1.491032	5.540698	-0.178713	-0.022050	-0.000697	-0.842763	0.301272	-0.216306	-0.362846	0.434219	0.140871	0.812374
14356	7.676650	-1.823984	5.687710	-0.090771	-0.112360	0.026760	-0.842814	0.303413	-0.211144	-0.362121	0.436820	0.139986	0.811456
14357	7.873000	-1.956655	5.678864	0.030119	-0.167362	0.123989	-0.844052	0.304427	-0.205076	-0.363864	0.439786	0.140631	0.808959
14358	7.869624	-1.685516	5.748178	0.092386	-0.196096	0.142887	-0.841602	0.307423	-0.200177	-0.366372	0.442726	0.142297	0.805926
14359	7.942161	-1.369210	5.625097	0.144386	-0.156617	0.057344	-0.840988	0.309580	-0.195807	-0.368083	0.444473	0.145257	0.803653
14360	7.836184	-1.162934	5.712807	0.077568	-0.097171	-0.018217	-0.842853	0.310083	-0.193420	-0.368138	0.445453	0.147386	0.802697
14361	7.709538	-1.174389	5.749468	-0.007695	-0.043696	-0.146929	-0.843386	0.307986	-0.191620	-0.365550	0.445882	0.148865	0.803369
14362	7.572475	-1.316151	5.723981	-0.131016	-0.034537	-0.219819	-0.846147	0.301722	-0.189099	-0.360682	0.446777	0.148975	0.805050
14363	7.474501	-1.420047	5.756243	-0.191405	0.008790	-0.275349	-0.848900	0.293668	-0.186875	-0.354549	0.447272	0.148219	0.807635
14364	7.649899	-1.387529	5.752654	-0.204426	0.020093	-0.321485	-0.850860	0.286318	-0.185169	-0.347505	0.447476	0.147642	0.810683
14365	7.703931	-1.291484	5.806042	-0.201531	0.080539	-0.333534	-0.854256	0.274536	-0.183014	-0.340535	0.446642	0.146687	0.814267
14366	7.731101	-1.182310	6.010361	-0.246076	0.158859	-0.348888	-0.856828	0.264202	-0.185694	-0.332977	0.444744	0.144672	0.818779
14367	7.838530	-1.076499	6.236990	-0.246153	0.192929	-0.404608	-0.857165	0.256242	-0.189000	-0.324738	0.442076	0.142800	0.823846
14368	8.275157	-0.856743	6.440688	-0.268735	0.164811	-0.392364	-0.856958	0.246374	-0.193660	-0.316272	0.440010	0.140754	0.828584
14369	8.987118	-0.624419	6.391230	-0.241969	0.059404	-0.380443	-0.858883	0.234779	-0.194269	-0.308034	0.439504	0.139549	0.832153
14370	8.879651	-0.003131	5.608362	-0.226197	0.044255	-0.200936	-0.859882	0.224034	-0.195919	-0.302710	0.439643	0.137250	0.834412
14371	8.436481	-0.571471	5.102029	-0.332278	0.074953	-0.097627	-0.859080	0.221841	-0.196362	-0.298383	0.440190	0.131970	0.836531
14372	7.768260	-0.442145	4.901387	-0.411234	0.106586	-0.165462	-0.859066	0.219644	-0.197062	-0.292182	0.440452	0.125895	0.839513
14373	7.338644	0.150070	4.803519	-0.445247	0.030309	-0.177049	-0.860525	0.216839	-0.194481	-0.285360	0.442162	0.119690	0.841865
14374	8.235246	0.456186	5.402183	-0.434670	-0.178559	-0.143542	-0.860562	0.215393	-0.189259	-0.278585	0.447329	0.114647	0.842106
14375	8.981227	-0.115463	5.589889	-0.341987	-0.166377	-0.145344	-0.861425	0.216381	-0.180831	-0.272668	0.451787	0.111060	0.842144
14376	8.806540	-0.467185	5.482378	-0.150622	-0.081487	-0.133441	-0.861984	0.212995	-0.175249	-0.268818	0.453723	0.110172	0.842458
14377	8.007333	-0.263982	5.288234	-0.053883	-0.071582	-0.022193	-0.862919	0.210052	-0.172282	-0.267766	0.455278	0.109821	0.841999
14378	7.512267	-0.077394	5.043245	0.078499	-0.082429	0.108130	-0.862670	0.211558	-0.171203	-0.270048	0.456526	0.110592	0.840493
14379	7.896493	0.321017	5.156265	0.159428	-0.170618	0.062305	-0.861377	0.212227	-0.168574	-0.272118	0.458771	0.113635	0.838194
14380	8.504895	0.353232	5.283107	0.102974	-0.215308	0.032779	-0.859823	0.212203	-0.165435	-0.273065	0.461931	0.116233	0.835790
14381	8.593783	0.185633	5.443317	0.061177	-0.112667	-0.029578	-0.861968	0.212954	-0.161073	-0.272793	0.463515	0.118207	0.834724
14382	8.262266	0.091151	5.464159	0.029451	-0.069144	-0.000619	-0.860684	0.211945	-0.156639	-0.272835	0.464549	0.119083	0.834011
14383	7.901647	-0.002180	5.403363	0.047069	-0.061900	0.087402	-0.861085	0.214289	-0.156983	-0.274488	0.465621	0.119482	0.832813
14384	7.794794	0.019089	5.318966	0.123427	-0.041089	0.170083	-0.859660	0.218152	-0.155998	-0.278313	0.466072	0.120180	0.831189
14385	8.080008	0.113315	5.357303	0.167158	0.013109	0.249519	-0.855830	0.223064	-0.159736	-0.283939	0.465589	0.120672	0.829484
14386	8.228998	0.222891	5.430483	0.257364	0.031464	0.258043	-0.852932	0.230448	-0.163417	-0.290630	0.464258	0.122360	0.827664
14387	8.127272	0.329220	5.552991	0.317229	0.142843	0.259031	-0.848451	0.238268	-0.167627	-0.298075	0.460722	0.124526	0.826668
14388	7.970974	0.316108	5.982569	0.331573	0.205691	0.254788	-0.843389	0.246041	-0.178537	-0.305790	0.456001	0.126434	0.826178
14389	8.262511	0.254200	6.086334	0.359957	0.194265	0.293104	-0.839125	0.253793	-0.188391	-0.314250	0.451331	0.128704	0.825216
14390	8.959311	-0.358572	6.519145	0.171115	0.102092	0.230767	-0.834193	0.261981	-0.199555	-0.319813	0.449198	0.128810	0.824226
14391	9.178143	-0.988692	5.597121	0.077424	0.085886	0.093269	-0.831395	0.265946	-0.205535	-0.322125	0.447554	0.128890	0.824208
14392	9.034923	-0.975064	5.353648	0.106683	0.123470	0.030462	-0.829141	0.270154	-0.209407	-0.323852	0.444949	0.129588	0.824832
14393	8.012589	-1.072826	5.109526	0.076488	0.144498	0.058372	-0.828302	0.273013	-0.216707	-0.325731	0.442276	0.129576	0.825531
14394	7.261704	-1.355255	4.890403	0.061023	0.067395	0.091255	-0.826154	0.275596	-0.222973	-0.327904	0.441042	0.129345	0.825367
14395	7.454823	-1.623949	4.891802	0.049242	-0.111038	0.104797	-0.825622	0.277830	-0.224771	-0.329666	0.442899	0.130097	0.823551
14396	8.422867	-1.714212	4.839099	-0.005961	-0.225850	0.083857	-0.826725	0.281210	-0.220232	-0.330356	0.446913	0.130753	0.820998
14397	8.866075	-1.604559	5.116138	-0.112644	-0.114234	0.136880	-0.825729	0.287095	-0.215922	-0.331193	0.450012	0.128538	0.819316
14398	8.437373	-1.666973	5.166316	-0.134949	0.032520	0.154747	-0.824184	0.294269	-0.215004	-0.332547	0.450808	0.124725	0.818919
14399	7.661474	-1.592953	5.221612	-0.144144	-0.095761	0.108925	-0.822220	0.299127	-0.215972	-0.332707	0.453744	0.122084	0.817630
14400	7.569829	-1.834556	5.409153	-0.207414	0.038041	0.076356	-0.822372	0.302979	-0.215370	-0.332116	0.454726	0.117754	0.817959
14401	7.788054	-1.981437	5.351173	-0.183964	-0.120504	0.034018	-0.820315	0.306252	-0.210857	-0.330658	0.458133	0.115245	0.817005
14402	8.137749	-2.124185	5.256317	-0.144771	-0.080373	0.067232	-0.819302	0.309805	-0.207512	-0.330197	0.460597	0.112804	0.816147
14403	8.283137	-2.241361	5.202863	-0.049366	-0.085770	0.083546	-0.817900	0.313216	-0.203516	-0.330883	0.462664	0.111754	0.814843
14404	8.136460	-1.938967	5.191186	0.061179	-0.070716	0.077106	-0.818299	0.313622	-0.203243	-0.332497	0.463625	0.112512	0.813535
14405	8.040786	-1.614947	5.379609	0.081461	-0.080498	0.026381	-0.817134	0.314434	-0.201135	-0.333486	0.464606	0.114060	0.812354
14406	8.082527	-1.529123	5.488826	0.007309	-0.006620	-0.076121	-0.816996	0.311810	-0.200662	-0.332254	0.464532	0.114939	0.812777
14407	7.872733	-1.596563	5.604094	-0.083570	0.038667	-0.182168	-0.817632	0.308370	-0.201776	-0.328602	0.464177	0.114924	0.814465
14408	7.847425	-1.761608	5.621699	-0.136725	0.081688	-0.223746	-0.818914	0.302725	-0.203454	-0.323826	0.463265	0.114246	0.816988
14409	7.740346	-1.756209	5.655726	-0.146398	0.110961	-0.244585	-0.819939	0.297348	-0.204340	-0.318745	0.461955	0.113267	0.819860
14410	7.667930	-1.653695	5.661280	-0.175581	0.137443	-0.246192	-0.822253	0.286036	-0.205860	-0.313333	0.460295	0.111788	0.823076
14411	7.600096	-1.569947	5.823847	-0.177934	0.159035	-0.282776	-0.822732	0.278060	-0.207984	-0.307433	0.458248	0.110291	0.826637
14412	7.503221	-1.459205	5.982626	-0.237508	0.172402	-0.323586	-0.823608	0.271603	-0.210599	-0.300227	0.456169	0.108273	0.830693
14413	7.429609	-1.544663	6.084806	-0.304107	0.248671	-0.361556	-0.822485	0.261735	-0.214479	-0.292036	0.453124	0.104805	0.835709
14414	7.307477	-1.630646	6.052505	-0.369335	0.288268	-0.399643	-0.821903	0.253226	-0.217277	-0.282542	0.449634	0.100567	0.841359
14415	7.793627	-1.637294	6.496389	-0.391714	0.231351	-0.445889	-0.823412	0.241808	-0.220642	-0.272055	0.447065	0.096401	0.846656
14416	8.369477	-1.271454	6.991932	-0.319122	0.103259	-0.458620	-0.824946	0.229240	-0.220355	-0.261567	0.446182	0.094534	0.850628
14417	8.597703	-0.663205	6.249551	-0.207793	0.024378	-0.384189	-0.824392	0.217912	-0.218351	-0.253311	0.446143	0.094022	0.853200
14418	8.219884	-0.546946	5.247818	-0.195386	0.049888	-0.227226	-0.825283	0.208381	-0.217746	-0.247724	0.445889	0.092461	0.855141
14419	7.723033	-0.703091	4.826077	-0.289539	0.073056	-0.200783	-0.826723	0.202136	-0.215758	-0.241920	0.445755	0.088685	0.857270
14420	7.249924	-0.451855	4.864796	-0.356699	-0.045397	-0.289993	-0.828169	0.193803	-0.212237	-0.233620	0.447769	0.085369	0.858858
14421	7.725487	0.187595	5.061463	-0.444807	-0.137051	-0.314411	-0.829914	0.187075	-0.205006	-0.224046	0.451719	0.080976	0.859765
14422	8.775352	0.413977	5.287409	-0.438445	-0.203976	-0.303138	-0.831658	0.180903	-0.198158	-0.214481	0.456712	0.077087	0.859924
14423	9.402720	-0.059013	5.425991	-0.375876	-0.105797	-0.258409	-0.832617	0.175703	-0.191165	-0.206450	0.459844	0.073308	0.860551
14424	8.794066	-0.554905	5.302239	-0.293276	-0.068861	-0.143451	-0.835815	0.171865	-0.184654	-0.201123	0.462062	0.069860	0.860911
14425	7.911974	-0.354722	5.226191	-0.231518	-0.025151	-0.105286	-0.835978	0.168485	-0.179207	-0.197138	0.463407	0.066846	0.861349
14426	7.633729	-0.096411	5.132179	-0.076293	-0.040109	-0.111086	-0.837284	0.166407	-0.179501	-0.194410	0.464291	0.066718	0.861503
14427	7.951797	0.222511	5.240753	0.060966	-0.147949	-0.103053	-0.836364	0.162809	-0.177741	-0.192982	0.466593	0.069247	0.860380
14428	8.496967	0.246400	5.291454	0.019650	-0.154978	-0.090658	-0.836661	0.158314	-0.171526	-0.191339	0.469097	0.071029	0.859239
14429	8.608649	0.210956	5.336796	-0.015655	-0.133061	-0.134084	-0.836153	0.153989	-0.167152	-0.188646	0.471386	0.072532	0.858456
14430	8.529757	0.032116	5.326387	-0.043243	-0.086618	-0.076296	-0.840128	0.149333	-0.161965	-0.186746	0.472967	0.072833	0.857977
14431	8.116174	0.041003	5.282798	-0.026273	-0.092969	-0.010138	-0.839630	0.149293	-0.158425	-0.186118	0.474777	0.072865	0.857110
14432	8.124984	-0.119257	5.280313	-0.014280	-0.068505	0.089352	-0.840576	0.149940	-0.155780	-0.187358	0.476176	0.072024	0.856134
14433	8.319996	-0.067165	5.247494	0.054384	-0.031078	0.169530	-0.839015	0.154364	-0.155441	-0.190650	0.476872	0.071521	0.855062
14434	8.568442	-0.030241	5.227753	0.152955	0.022209	0.226998	-0.837987	0.158914	-0.154571	-0.195962	0.476268	0.071883	0.854166
14435	8.214001	0.132043	5.315733	0.311020	0.024000	0.263106	-0.836146	0.164339	-0.156840	-0.203344	0.475126	0.074695	0.852835
14436	7.936847	0.198707	5.429623	0.384572	0.025832	0.227957	-0.833250	0.171025	-0.159879	-0.210866	0.473484	0.078981	0.851534
14437	7.962121	0.363431	5.441070	0.499253	0.183369	0.264691	-0.830567	0.174736	-0.167701	-0.220250	0.468746	0.084344	0.851266
14438	7.729542	0.634442	5.920038	0.587447	0.282948	0.226277	-0.826789	0.178662	-0.180778	-0.230012	0.461721	0.090970	0.851841
14439	8.896206	0.157633	6.864516	0.470250	-0.062379	0.318337	-0.823069	0.183606	-0.187140	-0.239505	0.461234	0.096510	0.848873
14440	8.564638	-0.598478	5.689488	0.257618	0.168589	0.197514	-0.820413	0.191437	-0.193568	-0.245506	0.457549	0.098256	0.848953
14441	8.334987	-0.807181	5.423054	0.094740	0.003889	0.092835	-0.819863	0.193975	-0.197591	-0.247819	0.457270	0.099170	0.848325
14442	7.769150	-1.085521	5.129497	0.086099	0.031087	0.153061	-0.819098	0.198800	-0.196845	-0.251214	0.456658	0.099080	0.847666
14443	7.653242	-1.356121	5.104108	0.177318	0.188369	0.216927	-0.816443	0.205936	-0.202893	-0.256767	0.453076	0.099285	0.847901
14444	8.003831	-1.311409	5.178971	0.234218	0.212564	0.201179	-0.812311	0.210356	-0.211106	-0.262664	0.448698	0.100343	0.848298
14445	8.045645	-1.188169	5.417050	0.200206	0.000147	0.168398	-0.810718	0.212335	-0.213703	-0.267222	0.448075	0.102317	0.846967
14446	8.181749	-1.236775	5.316361	0.207709	-0.032512	0.130801	-0.808226	0.215396	-0.213923	-0.271177	0.447820	0.104838	0.845535
14447	7.903226	-1.405634	5.436615	0.253415	-0.118311	0.123422	-0.808878	0.218590	-0.216219	-0.275208	0.448812	0.108709	0.843214
14448	8.209923	-1.402746	5.376302	0.271053	-0.166327	0.161660	-0.807603	0.220897	-0.212244	-0.279950	0.450507	0.112747	0.840214
14449	8.148618	-1.459448	5.502820	0.234094	-0.103469	0.181134	-0.806580	0.222940	-0.209454	-0.284814	0.451464	0.115631	0.837670
14450	8.082788	-1.466983	5.576873	0.137815	-0.050954	0.219934	-0.806873	0.227886	-0.208173	-0.289563	0.452077	0.116244	0.835623
14451	8.100501	-1.722327	5.824646	0.105000	-0.064162	0.185134	-0.804920	0.231755	-0.207323	-0.293436	0.453094	0.116642	0.833664
14452	8.030205	-1.691654	5.739539	0.102155	-0.010874	0.188767	-0.802321	0.238525	-0.206288	-0.297428	0.453155	0.116701	0.832207
14453	7.818094	-1.776353	5.660908	0.100857	-0.052471	0.225263	-0.800490	0.243658	-0.207250	-0.301980	0.454067	0.116533	0.830091
14454	7.730277	-1.832749	5.560438	0.134777	-0.112042	0.221497	-0.799470	0.248470	-0.205325	-0.306562	0.455665	0.117438	0.827404
14455	7.784271	-1.796760	5.336941	0.155648	-0.152772	0.245747	-0.797148	0.252026	-0.201202	-0.311727	0.457921	0.118535	0.824065
14456	8.090577	-1.866414	5.251391	0.113913	-0.185124	0.209196	-0.795627	0.257777	-0.196767	-0.315721	0.460792	0.119654	0.820777
14457	8.493736	-1.945953	5.546032	0.012892	-0.138611	0.075369	-0.794618	0.260631	-0.192648	-0.316815	0.463287	0.119827	0.818923
14458	8.137004	-1.488647	4.858599	0.033048	-0.039575	0.007445	-0.796622	0.260981	-0.189213	-0.317098	0.463785	0.120557	0.818424
14459	8.853397	-1.209887	5.436823	0.048211	0.045851	-0.002736	-0.795422	0.258937	-0.190182	-0.317682	0.462859	0.120860	0.818677
14460	8.394099	-0.743628	5.117507	0.122611	0.159779	-0.046366	-0.795380	0.258724	-0.195175	-0.318392	0.459390	0.122287	0.820142
14461	7.962411	-0.485349	5.145684	0.104751	0.139301	-0.060422	-0.794795	0.254799	-0.200507	-0.318754	0.456427	0.123485	0.821475
14462	7.801290	-0.571515	5.160285	-0.140961	0.052302	-0.073924	-0.795162	0.252757	-0.202908	-0.316330	0.456323	0.121516	0.822762
14463	7.916318	-0.871485	5.196941	-0.231025	0.053792	-0.125943	-0.795963	0.252732	-0.201590	-0.312318	0.456727	0.118352	0.824531
14464	8.334949	-0.855770	5.206865	-0.231752	0.006683	-0.136478	-0.796228	0.250507	-0.200319	-0.307913	0.457776	0.115741	0.825975
14465	8.492361	-0.563565	5.221917	-0.206483	0.061919	-0.108489	-0.798354	0.248235	-0.196805	-0.304396	0.457922	0.112800	0.827603
14466	8.429622	-0.466253	5.251387	-0.189008	0.091568	-0.111964	-0.800303	0.245204	-0.198557	-0.300962	0.457341	0.110143	0.829536
14467	8.254238	-0.471063	5.383700	-0.179675	0.122239	-0.172988	-0.798974	0.243851	-0.199512	-0.296717	0.456164	0.107907	0.832003
14468	8.138040	-0.340450	5.516574	-0.197976	0.088575	-0.241097	-0.801053	0.239018	-0.200643	-0.291036	0.455377	0.106292	0.834645
14469	8.030453	-0.404101	5.648905	-0.221791	0.092659	-0.265448	-0.802348	0.234183	-0.200992	-0.284761	0.454693	0.104400	0.837417
14470	8.088345	-0.496599	5.626880	-0.189931	0.091854	-0.232379	-0.803620	0.224807	-0.202087	-0.279276	0.453784	0.102810	0.839949
14471	8.088269	-0.511080	5.619411	-0.181098	0.030027	-0.195944	-0.804123	0.220953	-0.203079	-0.274373	0.454021	0.101334	0.841615
14472	8.000761	-0.504882	5.565831	-0.136243	-0.026554	-0.174444	-0.806109	0.217865	-0.200369	-0.270095	0.454900	0.100775	0.842591
14473	8.037815	-0.417362	5.525058	-0.057961	-0.042513	-0.143320	-0.808618	0.215470	-0.198298	-0.267030	0.455770	0.101308	0.843033
14474	8.142900	-0.338250	5.533442	-0.055571	-0.059803	-0.104116	-0.807959	0.211871	-0.196667	-0.264596	0.456905	0.101643	0.843146
14475	8.210805	-0.375409	5.548294	-0.006705	-0.049983	-0.087643	-0.811393	0.207242	-0.193189	-0.262908	0.457731	0.102596	0.843111
14476	8.166885	-0.403714	5.507743	-0.007092	-0.030721	-0.036128	-0.811258	0.205861	-0.192955	-0.262115	0.458255	0.102970	0.843028
14477	8.122822	-0.451728	5.493549	-0.004699	0.003113	-0.022085	-0.812450	0.205283	-0.191776	-0.261651	0.458304	0.103091	0.843130
14478	8.073784	-0.509890	5.522910	-0.017919	-0.014833	0.012791	-0.812439	0.204745	-0.192837	-0.261618	0.458716	0.102751	0.842958
14479	8.092696	-0.602491	5.540525	0.027865	0.001793	0.042375	-0.811934	0.206381	-0.190971	-0.262535	0.458742	0.102841	0.842648
14480	8.127023	-0.572796	5.462673	0.048706	-0.008778	0.091132	-0.812459	0.206934	-0.191481	-0.264442	0.458863	0.102872	0.841981
14481	8.141330	-0.607803	5.544169	0.058847	0.000335	0.115558	-0.810354	0.211252	-0.193249	-0.266870	0.458892	0.102823	0.841205
14482	8.087630	-0.638748	5.530441	0.058204	0.038275	0.147064	-0.810619	0.211525	-0.193241	-0.269897	0.458281	0.102247	0.840643
14483	8.053216	-0.680737	5.622648	0.039273	0.022512	0.157541	-0.808526	0.215409	-0.193442	-0.272892	0.458112	0.101364	0.839874
14484	8.003822	-0.815708	5.573441	0.022416	0.025886	0.173306	-0.807882	0.221220	-0.194382	-0.276002	0.457946	0.100011	0.839110
14485	7.993714	-0.883421	5.558183	0.001075	0.017290	0.227430	-0.804984	0.224581	-0.196174	-0.279806	0.458194	0.097866	0.837967
14486	7.904755	-1.120400	5.544757	-0.025664	-0.010418	0.278031	-0.802002	0.232861	-0.194326	-0.284142	0.459094	0.094942	0.836351
14487	7.898860	-1.315956	5.452520	-0.004911	-0.015813	0.277974	-0.800711	0.240880	-0.194964	-0.288668	0.459996	0.092393	0.834588
14488	7.973709	-1.393235	5.578021	0.001298	-0.025923	0.250035	-0.798243	0.249176	-0.194818	-0.292744	0.460921	0.090264	0.832889
14489	8.078342	-1.440055	5.340069	0.039082	-0.008400	0.229932	-0.796178	0.256901	-0.193367	-0.296881	0.461333	0.088824	0.831351
14490	8.145865	-1.533595	5.404974	0.107032	0.034218	0.155734	-0.794211	0.265508	-0.196361	-0.300468	0.460444	0.088969	0.830539
14491	8.016399	-1.229688	5.242799	0.018809	0.064890	0.142069	-0.793411	0.269416	-0.199441	-0.303081	0.459600	0.087561	0.830206
14492	8.113087	-1.298537	5.467190	-0.094630	0.028240	0.187677	-0.790406	0.276069	-0.199724	-0.305320	0.460073	0.084095	0.829482
14493	7.960057	-1.567722	6.002006	-0.052664	-0.064257	0.052974	-0.791496	0.282799	-0.198402	-0.305575	0.461636	0.083098	0.828620
14494	7.629287	-1.655260	5.393383	-0.127029	-0.032849	-0.006082	-0.792830	0.283034	-0.196287	-0.304197	0.462988	0.081256	0.828555
14495	7.588109	-1.946820	5.888977	0.080706	-0.068609	-0.056479	-0.794693	0.284373	-0.194541	-0.303883	0.463611	0.083475	0.828101
14496	7.862424	-1.744229	5.355254	0.065697	-0.140453	-0.036560	-0.795508	0.283493	-0.191008	-0.303604	0.465517	0.085762	0.826900
14497	8.237046	-1.684150	5.778451	0.157035	-0.078419	-0.034851	-0.796406	0.277417	-0.191121	-0.304351	0.465864	0.089084	0.826078
14498	8.462757	-1.508115	5.049345	0.060983	-0.011306	-0.030881	-0.797207	0.277114	-0.189546	-0.304330	0.465668	0.090449	0.826048
14499	8.195559	-1.290190	5.746278	0.052130	-0.002820	-0.118115	-0.798107	0.276308	-0.191919	-0.302852	0.465254	0.092356	0.826613
14500	8.142344	-1.325821	5.277262	0.012493	0.096094	-0.159595	-0.798874	0.272729	-0.193034	-0.300459	0.463334	0.093474	0.828437
14501	7.875716	-1.508785	5.566533	0.094849	0.101919	-0.231364	-0.798951	0.266154	-0.196577	-0.297690	0.460706	0.096496	0.830554
14502	7.983829	-1.290960	5.760843	0.088150	0.005524	-0.213305	-0.802598	0.260214	-0.198637	-0.294918	0.459715	0.099899	0.831688
14503	7.947302	-1.288603	5.795619	0.130656	-0.032088	-0.071363	-0.802849	0.256069	-0.198192	-0.294875	0.459389	0.102823	0.831528
14504	7.709292	-1.165192	6.015951	0.212836	-0.147856	0.025713	-0.804435	0.252437	-0.195758	-0.296890	0.460683	0.106996	0.829566
14505	7.682798	-0.797562	5.498790	0.165580	-0.047964	0.035682	-0.806807	0.249636	-0.194221	-0.298917	0.460599	0.109596	0.828544
14506	7.959480	-1.036266	4.917567	0.157210	0.082218	-0.172330	-0.802563	0.245286	-0.195913	-0.297628	0.457957	0.113298	0.829974
14507	8.463776	-0.603527	4.466555	-0.009846	0.283625	-0.073550	-0.801047	0.239720	-0.201679	-0.296953	0.453196	0.112038	0.832994
14508	9.090816	-0.556233	5.411589	0.166757	0.114428	0.021504	-0.799010	0.238866	-0.208800	-0.299017	0.450388	0.113941	0.833521
14509	8.638849	-0.683980	6.340315	0.065751	0.226664	-0.063413	-0.797618	0.237471	-0.217370	-0.299050	0.446136	0.114195	0.835758
14510	7.634796	-0.545218	6.205677	-0.141748	0.292867	-0.097682	-0.798317	0.233722	-0.226760	-0.296758	0.441899	0.110945	0.839257
14511	6.773257	-0.619567	5.914590	-0.272846	0.201558	-0.047969	-0.798012	0.233790	-0.231881	-0.293972	0.440051	0.105526	0.841903
14512	7.593934	-0.978538	5.689551	-0.289702	0.099312	-0.103871	-0.796705	0.235314	-0.231466	-0.289820	0.439897	0.100977	0.843978
14513	7.773418	-1.045195	5.870898	-0.201789	0.014893	-0.115670	-0.797754	0.233646	-0.231229	-0.286116	0.440608	0.098425	0.845171
