# Supplementary material for: Identification of Haptic Based Guiding Using Hard Reins
Source: PLoS One. 2015 Jul 22;10(7):e0132020. doi: 10.1371/journal.pone.0132020 (PMC4511788; doi:10.1371/journal.pone.0132020)
Supplement: S2 File — (ZIP) [file pone.0132020.s002.zip › MotionData2/Subject10/T4/fh4.txt]

// Start Time: 0
// Sample rate: 25.0Hz
// Scenario: 4.9
// Firmware Version: 2.6.1
Counter	Acc_X	Acc_Y	Acc_Z	Gyr_X	Gyr_Y	Gyr_Z	Mag_X	Mag_Y	Mag_Z	Quat_w	Quat_x	Quat_y	Quat_z
13770	-2.419273	-0.285267	9.547705	-0.022076	0.019879	-0.011800	-0.010009	-0.421803	-0.772254	-0.468914	0.116387	-0.043422	-0.874465
13771	-2.433796	-0.289992	9.538163	-0.014899	0.009404	-0.018831	-0.009235	-0.419898	-0.773148	-0.469220	0.116631	-0.043175	-0.874280
13772	-2.434245	-0.352535	9.532642	-0.023881	0.019879	-0.008297	-0.008982	-0.418536	-0.773268	-0.469509	0.117123	-0.042914	-0.874072
13773	-2.485052	-0.366583	9.528112	-0.022070	0.018158	-0.013565	-0.008465	-0.417447	-0.774038	-0.469698	0.117586	-0.042636	-0.873922
13774	-2.458735	-0.400459	9.527496	-0.007746	0.012913	-0.017019	-0.007420	-0.417998	-0.773930	-0.470211	0.117810	-0.042576	-0.873619
13775	-2.417593	-0.386439	9.498466	-0.009576	0.009386	-0.008242	-0.007680	-0.417724	-0.774568	-0.470344	0.118000	-0.042445	-0.873528
13776	-2.395845	-0.384189	9.503110	-0.000670	0.003240	-0.001156	-0.007418	-0.418271	-0.774062	-0.470614	0.117975	-0.042457	-0.873385
13777	-2.407693	-0.352831	9.503572	0.002062	0.005891	-0.010810	-0.007818	-0.417042	-0.773399	-0.470822	0.117996	-0.042489	-0.873269
13778	-2.438977	-0.338149	9.506414	-0.009596	0.000636	-0.006495	-0.006513	-0.417049	-0.774192	-0.471170	0.118014	-0.042307	-0.873088
13779	-2.426812	-0.326138	9.532882	-0.027479	0.011122	-0.006590	-0.006513	-0.416776	-0.774447	-0.471230	0.118401	-0.041885	-0.873023
13780	-2.448730	-0.352407	9.537575	-0.029353	-0.003781	0.007443	-0.006783	-0.414866	-0.774940	-0.471268	0.118518	-0.041348	-0.873012
13781	-2.516432	-0.366249	9.557224	-0.022168	0.012866	0.005810	-0.007562	-0.415407	-0.774675	-0.471122	0.118877	-0.041068	-0.873055
13782	-2.492117	-0.342403	9.552483	-0.007859	0.019854	0.009462	-0.006662	-0.413640	-0.774414	-0.471132	0.119203	-0.041130	-0.873003
13783	-2.484926	-0.347490	9.480269	0.001056	0.012854	0.016549	-0.006650	-0.415548	-0.774562	-0.470852	0.119337	-0.041286	-0.873128
13784	-2.439193	-0.367118	9.470037	-0.000750	0.014582	0.020931	-0.006918	-0.413911	-0.775186	-0.470673	0.119495	-0.041448	-0.873195
13785	-2.472947	-0.361882	9.523256	-0.000748	0.005841	0.016503	-0.007308	-0.413636	-0.775693	-0.470396	0.119524	-0.041510	-0.873338
13786	-2.448592	-0.333168	9.537794	0.010884	-0.004658	0.013024	-0.007176	-0.414455	-0.775058	-0.470397	0.119243	-0.041675	-0.873367
13787	-2.400485	-0.357697	9.503454	0.004628	0.012823	0.017428	-0.006912	-0.415138	-0.774940	-0.470111	0.119340	-0.041899	-0.873498
13788	-2.417689	-0.400780	9.527139	-0.004294	0.007590	0.009410	-0.005994	-0.416233	-0.774965	-0.470151	0.119418	-0.041909	-0.873465
13789	-2.434409	-0.374297	9.493944	-0.006128	0.006702	0.019978	-0.006915	-0.414047	-0.775703	-0.469799	0.119506	-0.041892	-0.873643
13790	-2.458541	-0.371762	9.474957	-0.002495	0.009363	0.009449	-0.007161	-0.416772	-0.775468	-0.469815	0.119599	-0.041947	-0.873619
13791	-2.468435	-0.405296	9.493881	-0.004280	0.009366	0.007669	-0.008210	-0.415949	-0.774671	-0.469681	0.119728	-0.041958	-0.873673
13792	-2.477951	-0.385937	9.508604	-0.015852	0.012892	-0.004732	-0.006649	-0.415275	-0.775461	-0.469912	0.120020	-0.041779	-0.873517
13793	-2.454015	-0.415000	9.503258	-0.022179	0.000610	0.005738	-0.008088	-0.414177	-0.775429	-0.469776	0.120166	-0.041390	-0.873589
13794	-2.430077	-0.444048	9.502717	-0.029298	0.005868	-0.001357	-0.007431	-0.413361	-0.778265	-0.469917	0.120460	-0.040917	-0.873495
13795	-2.420474	-0.451368	9.492938	-0.025724	-0.004627	-0.003136	-0.007186	-0.412000	-0.776194	-0.469932	0.120555	-0.040392	-0.873498
13796	-2.453948	-0.405410	9.493754	-0.022150	-0.002871	-0.001322	-0.006144	-0.410778	-0.778130	-0.470140	0.120627	-0.039968	-0.873396
13797	-2.468406	-0.402752	9.539569	-0.037377	0.000611	0.002109	-0.006026	-0.409689	-0.776317	-0.470030	0.120919	-0.039302	-0.873445
13798	-2.473521	-0.443517	9.565578	-0.032894	-0.001133	-0.001397	-0.007597	-0.408317	-0.776280	-0.470176	0.121124	-0.038702	-0.873364
13799	-2.444432	-0.424761	9.481435	0.009158	0.003253	0.002447	-0.006828	-0.406413	-0.775629	-0.470171	0.121025	-0.038875	-0.873373
13800	-2.458575	-0.374372	9.407640	0.006460	0.009380	0.009515	-0.007109	-0.404095	-0.773670	-0.470191	0.121036	-0.039085	-0.873352
13801	-2.473641	-0.458152	9.498124	0.008220	0.009359	0.013038	-0.006321	-0.404507	-0.774974	-0.469993	0.121045	-0.039328	-0.873446
13802	-2.372681	-0.521444	9.506138	-0.001572	0.000609	-0.001207	-0.006718	-0.404233	-0.773548	-0.470228	0.120986	-0.039294	-0.873329
13803	-2.370476	-0.550366	9.491368	-0.004190	0.007640	-0.013544	-0.005937	-0.404374	-0.773046	-0.470467	0.121100	-0.039231	-0.873188
13804	-2.425381	-0.463266	9.521680	-0.023938	0.014606	0.002232	-0.004637	-0.403836	-0.773447	-0.470634	0.121490	-0.038954	-0.873056
13805	-2.473197	-0.395668	9.484421	-0.032869	0.009383	-0.001347	-0.005934	-0.404101	-0.774332	-0.470589	0.121894	-0.038437	-0.873047
13806	-2.560034	-0.385200	9.540561	-0.014958	0.009413	-0.006477	-0.005813	-0.402466	-0.774575	-0.470863	0.122119	-0.038238	-0.872876
13807	-2.475472	-0.376381	9.494274	-0.002435	0.014643	-0.002864	-0.004264	-0.400566	-0.773678	-0.470913	0.122332	-0.038306	-0.872816
13808	-2.440046	-0.487276	9.497499	-0.000699	0.012860	0.007682	-0.005305	-0.401652	-0.772127	-0.470973	0.122471	-0.038423	-0.872759
13809	-2.411203	-0.506654	9.525866	0.011762	0.009320	0.020084	-0.005307	-0.401243	-0.772123	-0.470662	0.122438	-0.038742	-0.872918
13810	-2.466334	-0.450847	9.546207	0.017059	-0.001197	0.032448	-0.003997	-0.401385	-0.773947	-0.470359	0.122145	-0.039099	-0.873106
13811	-2.487641	-0.390642	9.518246	0.006401	0.005845	0.018316	-0.005831	-0.400422	-0.772622	-0.470068	0.122102	-0.039289	-0.873260
13812	-2.468328	-0.390823	9.508465	-0.000818	-0.011681	0.027006	-0.005834	-0.400968	-0.770695	-0.469793	0.121799	-0.039218	-0.873454
13813	-2.463807	-0.434120	9.517541	-0.004420	-0.015192	0.030482	-0.006860	-0.402461	-0.772884	-0.469279	0.121480	-0.039053	-0.873782
13814	-2.420353	-0.434533	9.493130	0.025990	0.011032	0.041360	-0.006337	-0.403146	-0.772384	-0.468818	0.121310	-0.039701	-0.874023
13815	-2.401023	-0.432316	9.480973	0.052781	0.002265	0.050330	-0.006847	-0.404506	-0.773420	-0.468082	0.120741	-0.040746	-0.874449
13816	-2.430179	-0.458463	9.507359	0.074262	0.005778	0.048740	-0.007752	-0.406410	-0.772137	-0.467599	0.120021	-0.042204	-0.874737
13817	-2.463771	-0.429295	9.522402	0.079625	0.002286	0.048782	-0.007880	-0.407501	-0.770857	-0.466952	0.119202	-0.043710	-0.875120
13818	-2.492474	-0.390649	9.503869	0.049260	-0.001181	0.036228	-0.008384	-0.410770	-0.770624	-0.466664	0.118601	-0.044640	-0.875309
13819	-2.444018	-0.367036	9.484498	0.015370	0.012845	0.016637	-0.007870	-0.409273	-0.770875	-0.466417	0.118596	-0.045041	-0.875421
13820	-2.448936	-0.381251	9.542051	0.006441	0.011097	0.010395	-0.007215	-0.410504	-0.770124	-0.466477	0.118633	-0.045275	-0.875372
13821	-2.419830	-0.362305	9.520390	0.011844	0.019854	0.006056	-0.008387	-0.411043	-0.769081	-0.466401	0.118792	-0.045649	-0.875371
13822	-2.444267	-0.400808	9.450469	0.004732	0.005904	-0.006382	-0.008652	-0.410633	-0.768429	-0.466741	0.118769	-0.045763	-0.875187
13823	-2.443820	-0.338287	9.448780	-0.013140	0.005909	-0.010905	-0.007859	-0.412000	-0.769613	-0.466916	0.118935	-0.045525	-0.875084
13824	-2.477534	-0.328161	9.528489	-0.023868	0.011155	-0.013598	-0.008009	-0.408455	-0.769705	-0.467350	0.119275	-0.045176	-0.874824
13825	-2.503872	-0.298932	9.581921	-0.023868	0.009405	-0.015354	-0.007351	-0.409003	-0.771009	-0.467573	0.119606	-0.044773	-0.874680
13826	-2.487307	-0.344861	9.547606	-0.002383	0.016413	-0.015185	-0.006569	-0.409826	-0.769740	-0.468100	0.119839	-0.044848	-0.874362
13827	-2.472787	-0.337980	9.475468	-0.002376	0.014674	-0.015193	-0.005269	-0.408878	-0.770523	-0.468368	0.120061	-0.044870	-0.874188
13828	-2.511348	-0.328043	9.480721	-0.000627	0.014664	-0.006355	-0.005659	-0.409285	-0.770006	-0.468712	0.120240	-0.044977	-0.873973
13829	-2.515861	-0.284643	9.505289	-0.004199	0.020783	-0.006349	-0.004751	-0.408608	-0.770142	-0.468814	0.120579	-0.045049	-0.873868
13830	-2.444137	-0.383856	9.489112	-0.000669	0.002382	-0.001144	-0.005277	-0.408061	-0.769485	-0.469067	0.120540	-0.045050	-0.873737
13831	-2.434552	-0.393595	9.474499	-0.004240	0.010254	-0.000265	-0.005013	-0.407925	-0.770775	-0.469073	0.120689	-0.045033	-0.873714
13832	-2.497019	-0.352029	9.537995	-0.000657	0.009390	-0.002860	-0.005014	-0.408335	-0.769749	-0.469383	0.120771	-0.045101	-0.873533
13833	-2.516336	-0.351900	9.530954	-0.006008	0.021646	-0.002849	-0.005023	-0.407381	-0.768709	-0.469420	0.121138	-0.045153	-0.873460
13834	-2.484652	-0.309026	9.475903	0.006513	0.018146	-0.001007	-0.005663	-0.407648	-0.771536	-0.469650	0.121308	-0.045425	-0.873298
13835	-2.468379	-0.395838	9.441121	0.004744	0.007667	-0.008129	-0.002804	-0.407938	-0.769263	-0.469817	0.121334	-0.045520	-0.873200
13836	-2.459201	-0.463222	9.449880	-0.023810	0.019939	-0.022408	-0.004498	-0.407110	-0.770518	-0.470432	0.121835	-0.045240	-0.872814
13837	-2.492747	-0.429105	9.510638	-0.022093	0.005911	-0.011857	-0.002687	-0.405894	-0.768858	-0.470602	0.122086	-0.044834	-0.872708
13838	-2.512260	-0.459895	9.616189	-0.018525	-0.003720	-0.015393	-0.003200	-0.406435	-0.770402	-0.471161	0.122116	-0.044445	-0.872422
13839	-2.497805	-0.462597	9.555956	-0.000643	0.005901	-0.008182	-0.003198	-0.406435	-0.770917	-0.471320	0.122162	-0.044416	-0.872331
13840	-2.470574	-0.366799	9.494342	0.042270	0.009390	0.002730	-0.003447	-0.407387	-0.772597	-0.471620	0.121836	-0.045244	-0.872172
13841	-2.477109	-0.265912	9.437884	0.047583	-0.002871	0.013322	-0.004102	-0.408476	-0.769893	-0.471529	0.121252	-0.046029	-0.872261
13842	-2.495977	-0.207631	9.573290	0.095842	-0.021265	0.017146	-0.003699	-0.410796	-0.769406	-0.471772	0.119870	-0.047542	-0.872240
13843	-2.484678	-0.322516	9.783343	0.190626	-0.034416	0.019520	-0.004194	-0.415701	-0.768931	-0.471940	0.117374	-0.050540	-0.872320
13844	-2.414467	-0.298765	9.864716	0.303312	-0.053681	0.022897	-0.007286	-0.424412	-0.764333	-0.472459	0.113463	-0.055359	-0.872264
13845	-2.337435	-0.328507	9.772391	0.514486	-0.071111	0.016416	-0.009298	-0.439672	-0.760072	-0.473418	0.107253	-0.063632	-0.871965
13846	-2.257715	0.023553	9.494590	0.452823	-0.050098	0.016096	-0.011836	-0.455067	-0.754129	-0.474288	0.101981	-0.071063	-0.871551
13847	-2.270192	0.315958	9.135193	0.278446	-0.039555	0.009648	-0.012956	-0.467469	-0.748952	-0.474763	0.098546	-0.075492	-0.871315
13848	-2.327024	0.472673	9.118260	0.015472	-0.076296	-0.017025	-0.015664	-0.472636	-0.748189	-0.475541	0.096991	-0.075002	-0.871107
13849	-2.413382	0.554841	9.028633	-0.487055	-0.084977	-0.085880	-0.017136	-0.463628	-0.751557	-0.476221	0.100181	-0.065486	-0.871142
13850	-2.241727	0.241487	9.235022	-0.937824	-0.087702	-0.133354	-0.019989	-0.437160	-0.760918	-0.477583	0.107616	-0.048106	-0.870643
13851	-2.396740	-0.507046	9.434419	-1.055768	-0.086737	-0.178379	-0.022753	-0.403058	-0.770591	-0.478413	0.116256	-0.028446	-0.869941
13852	-2.066345	-0.908121	9.672072	-1.077145	-0.074571	-0.205112	-0.021347	-0.369115	-0.780715	-0.480504	0.125263	-0.008631	-0.867958
13853	-1.625118	-1.693565	10.332101	-0.584332	-0.076484	-0.187737	-0.022404	-0.338295	-0.789158	-0.482303	0.129474	0.002821	-0.866379
13854	-1.731624	-2.067920	10.328716	0.248365	-0.073748	-0.122664	-0.025546	-0.336370	-0.787675	-0.485036	0.125714	-0.000410	-0.865411
13855	-1.844013	-1.558947	9.753990	0.334130	-0.050082	-0.068052	-0.026677	-0.345227	-0.785039	-0.487076	0.121488	-0.005385	-0.864852
13856	-1.965785	-1.020202	9.453639	0.219586	-0.044812	-0.051091	-0.027531	-0.355447	-0.784998	-0.488556	0.118500	-0.008591	-0.864406
13857	-2.263976	-0.849603	9.429336	0.319924	-0.011407	-0.067737	-0.028909	-0.366074	-0.783278	-0.490508	0.115073	-0.013710	-0.863697
13858	-2.315656	-0.651668	9.535390	0.425612	0.031516	-0.080857	-0.026764	-0.380539	-0.777268	-0.492927	0.111381	-0.021153	-0.862653
13859	-2.295556	-0.541273	9.510051	0.543685	0.027154	-0.073827	-0.025905	-0.397178	-0.772548	-0.495398	0.106412	-0.030523	-0.861583
13860	-2.040987	-0.389914	9.322154	0.493380	0.019990	-0.025796	-0.024780	-0.414773	-0.767841	-0.496948	0.101799	-0.039136	-0.860900
13861	-1.758569	-0.410541	9.588627	0.276613	-0.036274	0.003166	-0.026031	-0.426357	-0.763556	-0.497507	0.098309	-0.043429	-0.860776
13862	-2.304306	-0.429169	9.970405	0.220895	-0.098393	0.028241	-0.027687	-0.434802	-0.760651	-0.497654	0.094310	-0.046280	-0.860990
13863	-1.780729	-0.149086	10.094068	0.348729	-0.137943	0.039501	-0.032455	-0.445275	-0.758105	-0.497775	0.088311	-0.050863	-0.861298
13864	-1.480174	-0.293980	9.092529	-0.058486	-0.106569	0.099993	-0.036616	-0.449345	-0.753187	-0.496151	0.086875	-0.048941	-0.862492
13865	-1.755651	0.006990	9.290612	-0.359255	-0.090941	0.131482	-0.042138	-0.435951	-0.759930	-0.493365	0.088616	-0.041932	-0.864280
13866	-1.711234	0.130263	9.606450	0.057572	-0.046360	0.162883	-0.047378	-0.430334	-0.760312	-0.490731	0.087032	-0.042723	-0.865900
13867	-1.411754	0.144410	9.491084	0.342083	-0.036743	0.171956	-0.049935	-0.440546	-0.757540	-0.488396	0.082743	-0.048455	-0.867338
13868	-1.400127	0.090600	9.226027	0.120311	-0.034954	0.152714	-0.053416	-0.448163	-0.755243	-0.486066	0.080732	-0.050422	-0.868723
13869	-1.551260	0.215630	9.618067	0.034451	-0.066454	0.125602	-0.056024	-0.447603	-0.755199	-0.484036	0.078952	-0.050444	-0.870018
13870	-1.597961	0.435113	9.705101	0.302107	-0.078562	0.092319	-0.060663	-0.459442	-0.749834	-0.483048	0.074486	-0.055052	-0.870681
13871	-1.164805	0.592880	8.922175	0.111779	-0.085495	0.057342	-0.064027	-0.465970	-0.745725	-0.482337	0.071666	-0.056135	-0.871243
13872	-1.435572	0.839656	10.285091	0.228122	-0.089077	0.014220	-0.067270	-0.468270	-0.745699	-0.482561	0.067818	-0.059236	-0.871221
13873	-1.001032	0.809225	10.879361	0.210230	-0.066560	0.003447	-0.070881	-0.476432	-0.742376	-0.482887	0.064392	-0.062141	-0.871098
13874	-1.040483	0.711730	10.354708	0.188017	-0.015680	-0.001814	-0.071635	-0.482700	-0.739978	-0.483214	0.062227	-0.065227	-0.870848
13875	-0.689805	0.856650	8.305921	0.264290	-0.031088	0.002180	-0.072394	-0.488014	-0.737829	-0.483564	0.058852	-0.069403	-0.870566
13876	-0.980953	0.954493	9.674509	0.389315	-0.050534	0.011910	-0.074040	-0.499733	-0.732250	-0.483903	0.054111	-0.075669	-0.870163
13877	-1.289659	0.991784	10.071707	0.238115	-0.094258	-0.013932	-0.075958	-0.507904	-0.729081	-0.484562	0.049884	-0.078753	-0.869776
13878	-1.458636	1.332469	10.158786	0.081650	-0.071482	-0.032494	-0.079202	-0.511432	-0.726748	-0.485352	0.047823	-0.079412	-0.869391
13879	-1.464084	0.900380	10.408592	0.063968	-0.011941	-0.071271	-0.079580	-0.513884	-0.726509	-0.486692	0.046799	-0.080216	-0.868623
13880	-1.649063	0.694970	10.400618	0.120509	0.026698	-0.098903	-0.078765	-0.520160	-0.725809	-0.488507	0.046171	-0.082440	-0.867429
13881	-1.648614	0.777270	9.788774	0.248616	0.054883	-0.108411	-0.074188	-0.525094	-0.723092	-0.490541	0.044581	-0.087055	-0.865912
13882	-1.808835	-0.021949	9.915541	0.142833	0.095023	-0.059809	-0.070656	-0.528658	-0.722020	-0.491566	0.044852	-0.090370	-0.864976
13883	-2.246184	0.268005	10.030786	-0.029160	0.044259	-0.031098	-0.069869	-0.529753	-0.721656	-0.492026	0.045724	-0.090104	-0.864697
13884	-2.646226	0.407637	9.057786	-0.118728	0.026955	0.012415	-0.067802	-0.526765	-0.721787	-0.491691	0.047259	-0.088291	-0.864992
13885	-2.623299	0.604264	8.139467	-0.031298	-0.021121	0.080781	-0.067287	-0.524722	-0.723449	-0.490331	0.046907	-0.087480	-0.865865
13886	-2.432405	0.296424	7.838702	0.091785	-0.106106	0.148226	-0.072483	-0.527148	-0.723395	-0.488093	0.043830	-0.088132	-0.867224
13887	-2.044834	0.772885	8.917418	0.066260	-0.141619	0.214837	-0.080185	-0.524653	-0.722225	-0.484698	0.040259	-0.087967	-0.869315
13888	-1.687517	1.399490	10.257654	0.216276	-0.107079	0.257462	-0.086940	-0.529390	-0.719336	-0.480649	0.035765	-0.090860	-0.871460
13889	-1.585454	1.481345	10.546084	0.137611	-0.047681	0.251796	-0.093427	-0.534809	-0.717488	-0.476467	0.033062	-0.092877	-0.873648
13890	-1.575343	1.552654	10.296897	0.171748	-0.003850	0.241647	-0.100972	-0.538861	-0.713292	-0.472430	0.030827	-0.095965	-0.875585
13891	-1.427372	1.348283	9.118162	0.060920	0.020800	0.254086	-0.106168	-0.542378	-0.711445	-0.468001	0.030039	-0.097296	-0.877842
13892	-1.613279	1.023997	8.769994	0.152173	-0.022783	0.251065	-0.107988	-0.542641	-0.711807	-0.463832	0.027639	-0.099871	-0.879842
13893	-1.849945	1.007644	9.110682	0.108049	-0.050901	0.295642	-0.112675	-0.545481	-0.707514	-0.458813	0.025094	-0.101376	-0.882374
13894	-1.774680	0.706105	9.789042	0.216073	-0.061600	0.324489	-0.118911	-0.549812	-0.704886	-0.453457	0.021274	-0.104752	-0.884845
13895	-1.630434	0.605227	10.199969	0.162144	-0.044354	0.371668	-0.129037	-0.555892	-0.704279	-0.447065	0.018222	-0.107246	-0.887862
13896	-1.116153	0.942472	10.117704	0.181628	-0.009625	0.430009	-0.137378	-0.557622	-0.699533	-0.439565	0.015422	-0.110505	-0.891254
13897	-0.808553	1.424741	9.745714	0.186859	0.047964	0.490190	-0.144007	-0.560860	-0.698048	-0.430797	0.013526	-0.114231	-0.895088
13898	-0.685267	1.784330	9.681498	0.147388	0.070597	0.523506	-0.149209	-0.563150	-0.696189	-0.421346	0.012240	-0.117581	-0.899162
13899	-0.647165	1.716117	9.492944	0.252948	0.109107	0.543779	-0.154419	-0.564760	-0.693293	-0.411385	0.010740	-0.122979	-0.903063
13900	-0.851012	1.573379	9.483450	0.156217	0.109095	0.565136	-0.163276	-0.567168	-0.689061	-0.400970	0.009952	-0.126781	-0.907221
13901	-1.239413	2.271425	10.263812	0.118555	0.120385	0.569550	-0.170568	-0.568494	-0.687162	-0.390371	0.009687	-0.129794	-0.911411
13902	-1.821858	3.204702	10.399719	-0.086796	0.163522	0.487505	-0.174894	-0.563972	-0.686537	-0.381085	0.011996	-0.129549	-0.915340
13903	-1.661759	2.981170	10.064143	-0.283137	0.153245	0.381973	-0.176488	-0.555508	-0.691326	-0.373650	0.015933	-0.125482	-0.918905
13904	-1.365745	2.188246	9.480540	-0.230930	0.127213	0.316814	-0.180056	-0.543763	-0.695538	-0.367484	0.019117	-0.122260	-0.921761
13905	-1.038495	1.716827	8.727341	-0.338081	0.093225	0.276961	-0.180605	-0.534759	-0.702141	-0.362047	0.022609	-0.116681	-0.924552
13906	-0.733733	2.478047	8.339356	-0.518625	0.055622	0.238572	-0.183018	-0.517564	-0.710439	-0.357331	0.026748	-0.107571	-0.927377
13907	-0.674417	3.330259	8.769182	-0.377018	-0.002033	0.162000	-0.186734	-0.502955	-0.714234	-0.354147	0.028978	-0.100589	-0.929313
13908	-1.312980	3.167496	8.967469	-0.430253	-0.022638	0.050664	-0.187444	-0.490134	-0.718478	-0.353192	0.031403	-0.092439	-0.930443
13909	-1.485038	2.054217	9.388711	-0.477455	-0.008525	-0.011496	-0.187371	-0.475407	-0.725936	-0.353128	0.034555	-0.083510	-0.931200
13910	-0.515302	1.248445	9.467206	-0.186828	0.020929	0.025518	-0.191074	-0.463252	-0.729498	-0.352679	0.036126	-0.080178	-0.931603
13911	-0.377190	0.969245	9.746368	-0.113684	0.053986	0.075411	-0.189544	-0.456033	-0.731769	-0.351124	0.037689	-0.078485	-0.932272
13912	-0.373732	1.450428	9.816753	0.066904	0.064425	0.112108	-0.190053	-0.457529	-0.732806	-0.349085	0.038156	-0.080248	-0.932869
13913	-0.650937	1.860744	9.590763	0.004281	0.052273	0.115304	-0.188613	-0.458900	-0.732841	-0.346869	0.038745	-0.080778	-0.933625
13914	-1.328528	1.981929	9.742187	0.040893	0.010447	0.115645	-0.188881	-0.457263	-0.733337	-0.344810	0.038383	-0.081682	-0.934324
13915	-1.426511	2.117922	9.922423	0.104428	-0.003523	0.105536	-0.191088	-0.459706	-0.731266	-0.342935	0.037250	-0.083743	-0.934877
13916	-1.513833	1.733017	9.664025	0.144776	-0.021755	0.086332	-0.193017	-0.465150	-0.729358	-0.341542	0.035619	-0.086343	-0.935214
13917	-1.287679	1.283731	9.599235	0.088298	-0.048975	0.101524	-0.195501	-0.464729	-0.727385	-0.339801	0.033761	-0.087800	-0.935781
13918	-1.140571	0.923962	9.507318	-0.085418	-0.056106	0.130077	-0.198635	-0.464713	-0.724890	-0.337498	0.032975	-0.085886	-0.936820
13919	-0.882528	0.876570	9.610284	0.063012	-0.042215	0.152267	-0.202028	-0.462922	-0.725852	-0.334772	0.031334	-0.086908	-0.937759
13920	-0.512732	0.935503	9.377075	0.059305	0.001361	0.199887	-0.204625	-0.463589	-0.727108	-0.331130	0.030528	-0.088133	-0.938964
13921	-0.573559	1.196813	9.736260	0.104857	0.046757	0.222476	-0.207494	-0.463574	-0.725905	-0.326946	0.030129	-0.090530	-0.940214
13922	-0.856907	2.078095	10.147748	0.061141	0.111509	0.207669	-0.207371	-0.462621	-0.725254	-0.322932	0.031365	-0.092512	-0.941368
13923	-1.451962	2.595704	10.379915	-0.009970	0.155574	0.114185	-0.205671	-0.463448	-0.725932	-0.320498	0.033947	-0.093432	-0.942019
13924	-1.583754	2.417064	9.823886	-0.122239	0.136675	0.019910	-0.202032	-0.460467	-0.728662	-0.319843	0.037183	-0.091998	-0.942260
13925	-1.411687	2.165819	9.894009	-0.229118	0.128102	-0.093794	-0.198408	-0.453803	-0.733289	-0.321209	0.041042	-0.088518	-0.941969
13926	-1.320312	1.456298	9.322742	-0.194899	0.109067	-0.136069	-0.192187	-0.446337	-0.736659	-0.323462	0.044506	-0.085413	-0.941327
13927	-1.296701	0.719005	8.934376	-0.126220	0.058334	-0.097130	-0.190377	-0.442392	-0.739481	-0.325087	0.046403	-0.083400	-0.940856
13928	-1.510553	0.523808	9.046922	-0.031641	0.003190	-0.059610	-0.186602	-0.441594	-0.740174	-0.326235	0.046684	-0.082749	-0.940502
13929	-1.866357	1.385621	9.985085	0.049599	-0.029295	-0.050061	-0.186467	-0.442139	-0.740697	-0.327284	0.045736	-0.083503	-0.940117
13930	-1.598458	2.361838	10.601977	0.005085	-0.004035	-0.103059	-0.188542	-0.443764	-0.740553	-0.329288	0.045715	-0.083457	-0.939422
13931	-1.415518	2.287777	10.443348	-0.010505	0.033798	-0.201793	-0.186712	-0.445547	-0.739567	-0.333018	0.046589	-0.083418	-0.938067
13932	-1.272525	1.379557	9.516098	0.018413	0.048067	-0.240510	-0.182784	-0.448157	-0.741326	-0.337508	0.047685	-0.083836	-0.936369
13933	-1.367648	0.922069	9.095925	0.109566	0.020158	-0.215330	-0.178601	-0.451179	-0.740903	-0.341615	0.047520	-0.085928	-0.934696
13934	-1.327471	1.142565	8.949122	0.272202	-0.049851	-0.185283	-0.176482	-0.459781	-0.737025	-0.345462	0.044962	-0.090475	-0.932979
13935	-1.819124	1.262618	9.204665	0.116550	-0.119725	-0.219107	-0.174619	-0.467835	-0.735457	-0.349876	0.042173	-0.091732	-0.931340
13936	-1.977564	1.371561	9.822474	-0.042674	-0.153022	-0.253816	-0.176961	-0.469187	-0.733632	-0.354906	0.040002	-0.089628	-0.929736
13937	-1.727192	1.264147	9.939234	0.000435	-0.112793	-0.281654	-0.178247	-0.472998	-0.732233	-0.360352	0.038291	-0.088716	-0.927798
13938	-1.215767	1.206574	9.717882	0.045224	-0.091883	-0.281412	-0.178231	-0.475725	-0.732517	-0.365819	0.036675	-0.088652	-0.925728
13939	-1.038819	0.969090	9.581455	0.016631	-0.059544	-0.278077	-0.176129	-0.479826	-0.731043	-0.371094	0.035825	-0.088396	-0.923684
13940	-1.067404	1.022349	9.623167	-0.017351	-0.049925	-0.280034	-0.173775	-0.481339	-0.731222	-0.376404	0.035442	-0.087478	-0.921635
13941	-1.193861	0.893730	9.709291	-0.056715	-0.025423	-0.276698	-0.172472	-0.480663	-0.732652	-0.381519	0.035765	-0.086084	-0.919649
13942	-1.402902	0.693899	9.891431	-0.071193	-0.006233	-0.241469	-0.168431	-0.482049	-0.731566	-0.385992	0.036524	-0.084529	-0.917895
13943	-1.265093	1.062597	9.697428	-0.038975	0.035727	-0.223421	-0.163743	-0.480982	-0.733172	-0.390020	0.037749	-0.083935	-0.916195
13944	-1.348213	1.601290	9.478447	0.010997	0.019972	-0.189489	-0.160349	-0.482091	-0.733749	-0.393541	0.038263	-0.084123	-0.914650
13945	-1.423709	1.820974	10.344332	-0.030205	0.014580	-0.203859	-0.159822	-0.482912	-0.733894	-0.397236	0.038996	-0.083567	-0.913071
13946	-2.063119	1.555706	10.051219	-0.107089	0.013081	-0.211330	-0.156442	-0.481293	-0.735088	-0.401041	0.040356	-0.081522	-0.911533
13947	-2.009649	1.288674	9.374824	-0.132097	-0.006047	-0.209875	-0.154236	-0.478987	-0.736387	-0.404781	0.041570	-0.078970	-0.910048
13948	-1.676162	0.305727	9.663436	-0.296918	-0.029033	-0.188556	-0.152176	-0.472725	-0.739963	-0.408075	0.043659	-0.073145	-0.908966
13949	-1.321984	0.186342	10.062726	-0.164735	-0.008294	-0.141837	-0.150773	-0.465642	-0.743007	-0.410538	0.045006	-0.069978	-0.908040
13950	-1.187319	0.478128	9.089267	-0.037709	0.016305	-0.100248	-0.148964	-0.462242	-0.744418	-0.412370	0.045669	-0.069309	-0.907227
13951	-1.253803	0.654741	8.476681	-0.121731	-0.008053	-0.107928	-0.146757	-0.459663	-0.746616	-0.414248	0.046625	-0.066936	-0.906501
13952	-1.395667	0.715689	9.170693	-0.269501	-0.046700	-0.107343	-0.147435	-0.454069	-0.747968	-0.416357	0.048052	-0.061550	-0.905842
13953	-1.485611	0.594797	10.304336	-0.152408	-0.022383	-0.106424	-0.146150	-0.449576	-0.750391	-0.418185	0.049000	-0.058494	-0.905151
13954	-1.369770	1.271192	10.008324	0.028373	0.029266	-0.088948	-0.145772	-0.447124	-0.750759	-0.419920	0.049309	-0.059140	-0.904289
13955	-1.320477	1.771288	9.302334	-0.003516	0.013759	-0.142004	-0.144593	-0.447948	-0.751300	-0.422484	0.049688	-0.059102	-0.903076
13956	-1.318479	1.715707	9.219973	-0.028329	-0.000101	-0.196878	-0.142238	-0.449187	-0.752378	-0.426074	0.050076	-0.058365	-0.901414
13957	-1.272808	1.345382	9.349895	-0.137352	-0.032434	-0.241940	-0.140152	-0.449334	-0.752926	-0.430341	0.050855	-0.055475	-0.899524
13958	-1.111134	0.982070	9.709592	-0.069332	-0.028997	-0.257424	-0.137289	-0.448258	-0.753989	-0.434977	0.051134	-0.053686	-0.897384
13959	-1.111621	0.912474	9.756858	0.007613	-0.010620	-0.253287	-0.135717	-0.449902	-0.754029	-0.439546	0.051036	-0.053585	-0.895167
13960	-1.225180	1.233779	9.939360	0.091662	-0.003635	-0.241979	-0.132713	-0.451009	-0.754600	-0.444000	0.050344	-0.054915	-0.892924
13961	-1.115596	1.028286	9.868766	0.114998	0.000766	-0.255965	-0.130742	-0.455383	-0.752611	-0.448686	0.049481	-0.056855	-0.890506
13962	-1.047490	1.099736	9.813728	0.100742	0.002527	-0.266642	-0.127840	-0.462352	-0.751821	-0.453554	0.048845	-0.058374	-0.887973
13963	-1.363410	1.482993	10.077990	0.016769	0.006112	-0.299676	-0.123134	-0.465512	-0.751922	-0.458881	0.048989	-0.058600	-0.885209
13964	-1.649547	0.279861	10.710654	0.029305	0.045495	-0.314596	-0.118951	-0.468534	-0.751499	-0.464445	0.049815	-0.059193	-0.882216
13965	-1.476297	-0.104946	9.575286	0.099059	0.059614	-0.273609	-0.114099	-0.473604	-0.752781	-0.469299	0.050134	-0.061348	-0.879478
13966	-1.390558	0.417422	9.167221	-0.020863	0.017617	-0.265733	-0.110435	-0.477032	-0.752225	-0.473955	0.050887	-0.060845	-0.876969
13967	-1.681091	-0.045395	9.652233	-0.061238	0.010580	-0.259021	-0.106389	-0.477461	-0.754222	-0.478426	0.051855	-0.059707	-0.874560
13968	-1.907383	-0.966807	9.761344	-0.057067	-0.002612	-0.204529	-0.103650	-0.477203	-0.755807	-0.481980	0.052521	-0.058436	-0.872652
13969	-1.913743	-1.178608	9.691677	0.021270	-0.015020	-0.119450	-0.102475	-0.477891	-0.755316	-0.484122	0.052152	-0.058549	-0.871480
13970	-1.782495	-0.704940	9.203358	0.002243	-0.036114	-0.057034	-0.103766	-0.479246	-0.756598	-0.485245	0.051487	-0.058146	-0.870922
13971	-1.742920	-0.242824	9.422203	-0.133010	-0.055521	-0.033340	-0.104304	-0.476381	-0.756304	-0.485775	0.051855	-0.055222	-0.870795
13972	-1.564218	0.429738	9.606222	-0.193833	-0.071367	-0.043454	-0.106014	-0.472417	-0.757914	-0.486663	0.052452	-0.051084	-0.870516
13973	-1.279080	0.789103	9.881845	-0.186501	-0.055671	-0.083014	-0.106826	-0.464777	-0.761435	-0.487986	0.053380	-0.047186	-0.869939
13974	-1.094732	0.907811	9.847976	-0.272041	-0.022338	-0.149635	-0.106594	-0.458233	-0.763951	-0.490417	0.055705	-0.042043	-0.868689
13975	-1.038066	0.388154	9.932831	-0.307566	0.007505	-0.204544	-0.105980	-0.448690	-0.769020	-0.493627	0.058986	-0.036532	-0.866902
13976	-0.987091	-0.584108	9.849121	-0.296911	0.017111	-0.187020	-0.103811	-0.438612	-0.772303	-0.496548	0.062271	-0.031297	-0.865207
13977	-0.986473	-1.166688	9.662188	-0.229049	0.066070	-0.140642	-0.100330	-0.430995	-0.774728	-0.498670	0.065738	-0.027730	-0.863850
13978	-0.957627	-1.168464	9.154867	-0.120123	0.068669	-0.074631	-0.098257	-0.427460	-0.777430	-0.500022	0.068080	-0.026222	-0.862934
13979	-0.553820	-0.737550	8.750216	-0.123853	0.035292	-0.037794	-0.095660	-0.425565	-0.778223	-0.500513	0.069896	-0.024235	-0.862563
13980	-0.759083	-0.414998	9.106545	-0.100722	-0.060954	-0.044903	-0.094771	-0.419569	-0.781528	-0.501294	0.069795	-0.021794	-0.862182
13981	-0.992352	0.027126	9.957123	-0.168679	-0.122228	-0.093062	-0.099353	-0.414909	-0.782444	-0.502739	0.069332	-0.017368	-0.861478
13982	-1.007443	-0.078911	10.633704	-0.215045	-0.117004	-0.146283	-0.100537	-0.410811	-0.785736	-0.505067	0.069450	-0.012250	-0.860194
13983	-1.201710	-0.233661	10.652825	-0.197878	-0.064391	-0.168851	-0.102653	-0.403846	-0.787697	-0.507732	0.070267	-0.007810	-0.858609
13984	-1.164728	-0.438444	9.842716	-0.246734	0.003221	-0.206007	-0.102668	-0.399345	-0.790745	-0.510942	0.072781	-0.003278	-0.856522
13985	-1.348822	-0.882038	10.593773	-0.239657	0.079208	-0.188990	-0.098048	-0.385463	-0.793770	-0.513842	0.076480	0.000441	-0.854469
13986	-1.182538	-1.604577	10.675350	0.058991	0.152599	-0.131234	-0.093875	-0.385485	-0.795379	-0.516180	0.078403	-0.001895	-0.852882
13987	-1.252966	-1.972122	9.845071	0.280530	0.159625	-0.030057	-0.087841	-0.393697	-0.794519	-0.517146	0.078132	-0.008073	-0.852285
13988	-1.143470	-1.520519	9.950248	0.194231	0.140095	0.053011	-0.083240	-0.401902	-0.793379	-0.516550	0.078425	-0.012877	-0.852561
13989	-1.506969	-1.025065	9.819700	0.434799	0.108733	0.076012	-0.080065	-0.413100	-0.789414	-0.515920	0.075679	-0.021290	-0.853022
13990	-1.827922	-0.287728	8.677464	0.387505	0.084543	0.076734	-0.077358	-0.433839	-0.784891	-0.515185	0.073011	-0.028851	-0.853476
13991	-2.091312	-0.321258	8.837955	0.360667	0.014641	0.050800	-0.076520	-0.446388	-0.780775	-0.514855	0.069466	-0.035027	-0.853740
13992	-2.238578	-0.667679	9.214931	0.342707	-0.041359	0.036333	-0.078441	-0.454696	-0.776576	-0.514768	0.065127	-0.040464	-0.853894
13993	-1.928643	-0.562679	9.737336	0.285326	-0.059968	0.042813	-0.081261	-0.465044	-0.772513	-0.514481	0.061133	-0.044572	-0.854158
13994	-1.357884	0.245354	9.607128	0.199662	-0.060920	-0.000114	-0.083301	-0.474032	-0.770509	-0.514818	0.057961	-0.047317	-0.854028
13995	-0.894404	0.909790	9.432940	0.121301	-0.073993	-0.078275	-0.086523	-0.481377	-0.768214	-0.516395	0.055491	-0.048353	-0.853181
13996	-0.840633	0.655212	9.684277	0.119775	-0.106254	-0.154257	-0.088594	-0.485457	-0.765388	-0.519295	0.052513	-0.049090	-0.851566
13997	-1.123802	0.556915	9.848999	0.127981	-0.123599	-0.198257	-0.088961	-0.489955	-0.764783	-0.522950	0.049205	-0.049602	-0.849495
13998	-1.425927	0.839426	10.234541	0.042246	-0.083296	-0.230318	-0.088538	-0.496092	-0.763947	-0.527028	0.047499	-0.049183	-0.847093
13999	-1.334941	1.078382	9.962551	0.111355	-0.028074	-0.252498	-0.088518	-0.499773	-0.763726	-0.531457	0.046011	-0.050403	-0.844332
14000	-1.057302	1.093540	9.335528	0.177749	-0.013086	-0.271412	-0.084971	-0.507156	-0.760502	-0.536231	0.044098	-0.052974	-0.841252
14001	-0.802131	0.990113	9.195162	0.074937	-0.013122	-0.286355	-0.082732	-0.512622	-0.758785	-0.541143	0.043253	-0.053740	-0.838096
14002	-0.501121	0.522771	9.708662	0.182221	-0.046512	-0.294703	-0.078806	-0.517142	-0.757085	-0.546306	0.040742	-0.055994	-0.834718
14003	-0.739572	0.601922	9.817365	0.253774	-0.070938	-0.298590	-0.078108	-0.527236	-0.754102	-0.551582	0.036955	-0.059089	-0.831204
14004	-1.135636	0.923017	9.997495	-0.007330	-0.076968	-0.338224	-0.073917	-0.532440	-0.752283	-0.557309	0.036080	-0.057825	-0.827503
14005	-1.270122	1.016284	10.268873	0.031970	-0.046393	-0.321031	-0.072452	-0.537355	-0.753770	-0.562708	0.035151	-0.057505	-0.823904
14006	-1.693667	1.212201	10.339663	0.032903	0.000951	-0.316282	-0.069052	-0.540373	-0.752820	-0.567947	0.035086	-0.057791	-0.820283
14007	-1.763084	0.632162	10.018789	0.045346	0.051711	-0.277326	-0.063437	-0.543130	-0.752545	-0.572479	0.035586	-0.058874	-0.817029
14008	-1.423605	0.510307	9.572291	0.093625	0.076158	-0.250568	-0.059109	-0.549152	-0.751509	-0.576560	0.035981	-0.061052	-0.813976
14009	-1.370539	0.496093	9.778336	0.061271	0.077779	-0.224386	-0.053623	-0.552726	-0.750338	-0.580174	0.036677	-0.062736	-0.811244
14010	-1.347664	0.322383	9.655988	0.143539	0.065552	-0.215059	-0.047864	-0.556846	-0.752010	-0.583699	0.036272	-0.065622	-0.808501
14011	-1.520393	-0.182607	9.233536	0.265009	0.009642	-0.175647	-0.043394	-0.566688	-0.747922	-0.586728	0.033456	-0.069823	-0.806075
14012	-1.632404	-0.289867	8.476297	0.125205	-0.028837	-0.116857	-0.043105	-0.574326	-0.743621	-0.588782	0.031611	-0.071380	-0.804513
14013	-1.526275	0.011852	9.106055	0.081917	-0.076374	-0.071508	-0.043074	-0.579916	-0.743547	-0.590116	0.029462	-0.071662	-0.803592
14014	-1.525490	0.093851	9.969698	0.060225	-0.059135	-0.041646	-0.044372	-0.581682	-0.741999	-0.590976	0.027784	-0.071864	-0.803001
14015	-1.216990	0.329345	10.693072	0.138900	0.005354	-0.027682	-0.046034	-0.588764	-0.739210	-0.591516	0.026231	-0.074020	-0.802460
14016	-1.067991	0.914205	10.434172	0.121245	0.042173	-0.059319	-0.045625	-0.593129	-0.737455	-0.592484	0.025491	-0.076387	-0.801547
14017	-1.074222	1.089046	9.395700	0.024917	0.024966	-0.101438	-0.042749	-0.595872	-0.735979	-0.594111	0.025694	-0.076905	-0.800286
14018	-1.134299	0.467740	8.973342	-0.150288	-0.016868	-0.141737	-0.041188	-0.594244	-0.738047	-0.596360	0.027356	-0.074180	-0.798814
14019	-1.059672	0.092577	9.167841	-0.282758	-0.062436	-0.151783	-0.039384	-0.588116	-0.742652	-0.598740	0.029908	-0.068679	-0.797433
14020	-1.182519	-0.208970	9.338456	-0.390210	-0.070358	-0.142049	-0.039160	-0.579254	-0.746691	-0.600882	0.033581	-0.061480	-0.796262
14021	-1.022407	-0.106563	9.417554	-0.341168	-0.069619	-0.106471	-0.038679	-0.567801	-0.754059	-0.602450	0.036672	-0.054941	-0.795419
14022	-0.655842	0.176022	9.172525	-0.214990	-0.067905	-0.102068	-0.039755	-0.558794	-0.758721	-0.604004	0.038223	-0.050580	-0.794456
14023	-0.579367	0.390642	9.556424	-0.300899	-0.057529	-0.105287	-0.039261	-0.551706	-0.762782	-0.605523	0.040988	-0.044803	-0.793508
14024	-0.598262	0.439817	9.859941	-0.197063	-0.031286	-0.115882	-0.038501	-0.545027	-0.767365	-0.607245	0.042910	-0.041154	-0.792287
14025	-0.905357	0.036154	9.985313	-0.241705	-0.001437	-0.133715	-0.037090	-0.539034	-0.771193	-0.609178	0.045842	-0.036962	-0.790844
14026	-0.801346	-0.277156	10.033682	-0.284577	0.041407	-0.141018	-0.034128	-0.531005	-0.774508	-0.611124	0.049996	-0.032788	-0.789274
14027	-0.813829	-0.675908	10.156569	-0.180968	0.050958	-0.104181	-0.029979	-0.525436	-0.778509	-0.612580	0.052982	-0.030187	-0.788053
14028	-1.278178	-0.813500	11.165886	-0.232945	0.100733	-0.099885	-0.025828	-0.520821	-0.781361	-0.613858	0.057412	-0.027596	-0.786842
14029	-1.832070	-1.280926	11.045136	-0.245459	0.188367	-0.075794	-0.018047	-0.513500	-0.783853	-0.614686	0.063370	-0.025677	-0.785802
14030	-1.706422	-1.241204	10.198624	-0.179336	0.236518	-0.018754	-0.010251	-0.508223	-0.787268	-0.614642	0.069229	-0.025694	-0.785342
14031	-1.555293	-1.022921	9.611073	-0.080061	0.212077	0.000398	-0.002440	-0.505810	-0.790324	-0.614445	0.073522	-0.026753	-0.785071
14032	-1.465539	-0.620271	9.386635	-0.059462	0.159625	-0.011037	0.005074	-0.499307	-0.789600	-0.614463	0.076694	-0.027717	-0.784720
14033	-1.897843	-0.281607	8.928059	-0.037931	0.089893	-0.029427	0.009892	-0.498241	-0.790950	-0.614849	0.078578	-0.027919	-0.784223
14034	-2.197365	-0.311626	9.358047	0.042494	0.019937	-0.039594	0.012357	-0.497983	-0.788794	-0.615548	0.078320	-0.028720	-0.783672
14035	-2.570930	-0.562663	9.677994	0.070913	-0.020316	-0.014806	0.015112	-0.502634	-0.786948	-0.615930	0.077172	-0.029354	-0.783463
14036	-2.551375	-0.553315	10.425292	0.113614	-0.025794	0.017187	0.013304	-0.504942	-0.787588	-0.615873	0.075287	-0.030795	-0.783635
14037	-2.186702	-0.189693	9.936097	0.235331	-0.003056	0.032230	0.014230	-0.508492	-0.785833	-0.615740	0.072389	-0.034343	-0.783865
14038	-1.786570	0.417762	9.055293	0.155087	-0.025672	-0.008947	0.013473	-0.515852	-0.780998	-0.616144	0.070012	-0.036397	-0.783671
14039	-1.648555	0.808729	9.065805	0.059677	-0.041322	-0.083679	0.014782	-0.517769	-0.779748	-0.617587	0.068740	-0.036619	-0.782637
14040	-1.704711	0.372586	9.433755	0.144858	-0.034234	-0.134221	0.016355	-0.521323	-0.776715	-0.619936	0.066442	-0.038231	-0.780899
14041	-1.657748	0.184830	9.498478	0.102096	-0.000067	-0.167947	0.017407	-0.524466	-0.774571	-0.622707	0.065343	-0.039553	-0.778718
14042	-1.643359	0.170361	9.522218	0.035997	0.006086	-0.191324	0.020666	-0.526120	-0.772832	-0.625745	0.065070	-0.039890	-0.776284
14043	-1.576835	0.011783	9.740905	-0.035483	0.006071	-0.220100	0.024317	-0.527231	-0.772254	-0.629121	0.065817	-0.039098	-0.773529
14044	-1.462223	-0.171561	9.848351	-0.058652	-0.000051	-0.246800	0.028470	-0.524253	-0.772931	-0.632880	0.066676	-0.037816	-0.770446
14045	-1.375195	-0.153354	9.732461	-0.056859	-0.014922	-0.248623	0.032365	-0.520729	-0.775145	-0.636654	0.067375	-0.036386	-0.767339
14046	-1.481634	-0.170370	9.401558	-0.121208	-0.035807	-0.261469	0.035473	-0.517200	-0.775930	-0.640542	0.068489	-0.033667	-0.764122
14047	-1.309208	-0.371148	9.460242	-0.219672	-0.042904	-0.257019	0.038446	-0.511898	-0.778112	-0.644197	0.070833	-0.029373	-0.761006
14048	-1.738315	-0.285101	9.765319	-0.067730	-0.044618	-0.229343	0.042078	-0.506735	-0.782368	-0.647640	0.071092	-0.027392	-0.758128
14049	-1.244763	-0.153728	9.942802	0.061007	-0.027324	-0.205557	0.043389	-0.508651	-0.781891	-0.650865	0.070004	-0.027648	-0.755453
14050	-1.378518	0.077979	9.086316	0.012823	0.021854	-0.195050	0.044550	-0.507568	-0.780351	-0.653801	0.070207	-0.027798	-0.752889
14051	-0.712230	0.694672	10.332456	0.010841	-0.036353	-0.200664	0.047016	-0.505535	-0.781141	-0.656866	0.069582	-0.027199	-0.750297
14052	-0.819885	-0.127040	8.742708	0.347276	-0.072686	-0.175534	0.049796	-0.514276	-0.780109	-0.660118	0.063950	-0.031166	-0.747786
14053	-1.409196	-0.195027	10.174442	0.185979	0.002304	-0.139297	0.053213	-0.522204	-0.775858	-0.662444	0.061547	-0.033792	-0.745814
14054	-2.138743	-0.286290	11.501384	0.341335	0.017935	-0.099165	0.055602	-0.533398	-0.770592	-0.664393	0.057287	-0.038949	-0.744166
14055	-1.945323	-0.152832	8.449331	0.355919	0.063061	-0.060088	0.058412	-0.549502	-0.765896	-0.665640	0.053511	-0.045041	-0.742988
14056	-1.777014	-0.246114	8.259367	0.407685	0.065613	-0.026282	0.062769	-0.563844	-0.759403	-0.666497	0.049007	-0.051896	-0.742082
14057	-1.734838	-0.158029	10.432405	0.223796	0.044001	0.011028	0.063846	-0.573259	-0.754100	-0.666513	0.046664	-0.055849	-0.741932
14058	-1.878952	-0.370355	9.840048	0.244338	0.012646	0.025176	0.064648	-0.579401	-0.750050	-0.666403	0.043496	-0.059615	-0.741931
14059	-1.896952	-0.860875	9.824952	0.380771	-0.022508	0.114066	0.064179	-0.591670	-0.745010	-0.665064	0.038002	-0.065081	-0.742974
14060	-1.669420	-0.776595	9.653338	0.336618	-0.047207	0.180576	0.059300	-0.607188	-0.739807	-0.662717	0.032518	-0.069539	-0.744925
14061	-1.739096	-0.391204	9.670385	0.296964	-0.070093	0.238460	0.053599	-0.616159	-0.733497	-0.659459	0.027305	-0.073174	-0.747672
14062	-1.696178	0.187570	10.296665	0.505157	-0.023088	0.300159	0.049344	-0.627182	-0.727872	-0.655267	0.019789	-0.080530	-0.750832
14063	-1.405290	0.696426	9.925124	0.335970	0.004758	0.339585	0.042237	-0.641189	-0.720946	-0.650293	0.015022	-0.085746	-0.754680
14064	-1.027172	1.914855	9.810908	0.239520	0.020433	0.314404	0.037570	-0.647983	-0.715790	-0.645598	0.011607	-0.089668	-0.758306
14065	-0.931854	2.420827	9.570787	0.318639	0.018895	0.239275	0.032906	-0.657233	-0.707823	-0.642015	0.007400	-0.094801	-0.760772
14066	-1.074455	2.078948	9.085068	0.227807	0.019217	0.155768	0.030066	-0.664855	-0.702444	-0.639677	0.004402	-0.098486	-0.762295
14067	-1.455943	1.412687	8.871631	0.235143	-0.022496	0.106308	0.027741	-0.671253	-0.697448	-0.638138	0.000872	-0.101816	-0.763159
14068	-1.474955	0.771530	9.140779	0.249150	-0.048897	0.155529	0.023864	-0.679141	-0.693216	-0.635906	-0.003442	-0.104946	-0.764590
14069	-1.626205	1.209946	9.774329	0.143224	-0.032554	0.221906	0.020240	-0.685941	-0.688590	-0.632592	-0.006168	-0.106720	-0.767072
14070	-1.806343	1.671589	10.064754	0.211031	-0.001163	0.268477	0.014000	-0.689862	-0.685443	-0.628481	-0.009500	-0.109857	-0.769969
14071	-1.603217	1.728715	9.602266	0.176962	-0.002075	0.296383	0.008809	-0.694880	-0.682323	-0.623906	-0.012328	-0.112530	-0.773257
14072	-1.337996	1.691456	9.104514	0.380892	-0.017797	0.320647	0.000745	-0.700976	-0.675305	-0.618903	-0.018147	-0.118065	-0.776331
14073	-0.979231	1.890483	9.041227	0.228712	-0.063446	0.326356	-0.007041	-0.709117	-0.669986	-0.613918	-0.022660	-0.120740	-0.779752
14074	-0.680734	2.093313	9.281292	0.191073	-0.085476	0.327711	-0.016146	-0.714797	-0.664108	-0.608960	-0.027202	-0.122470	-0.783217
14075	-0.730439	2.222205	9.622038	0.098039	-0.061923	0.321865	-0.025506	-0.717746	-0.663997	-0.604037	-0.030110	-0.123084	-0.786818
14076	-0.896627	1.935611	9.853276	0.055104	-0.026056	0.321668	-0.033593	-0.718250	-0.659630	-0.599045	-0.032051	-0.123393	-0.790501
14077	-0.957129	1.573450	10.022656	0.051344	0.028939	0.371125	-0.039066	-0.716584	-0.661335	-0.593095	-0.033075	-0.124287	-0.794794
14078	-0.835957	2.315195	9.876341	0.187364	0.074418	0.388261	-0.046095	-0.718729	-0.658674	-0.586643	-0.035152	-0.127840	-0.798919
14079	-0.907627	2.439202	9.349706	0.053307	0.085922	0.373285	-0.051046	-0.720067	-0.656037	-0.580442	-0.035321	-0.129408	-0.803177
14080	-0.992863	2.015161	8.881771	0.072947	0.071147	0.389185	-0.056519	-0.719492	-0.655949	-0.573995	-0.036106	-0.131081	-0.807492
14081	-1.081759	2.419428	8.730985	0.138913	0.029105	0.437210	-0.063553	-0.720410	-0.653920	-0.566774	-0.038332	-0.133319	-0.812111
14082	-1.208511	2.886114	10.020691	0.136991	0.023622	0.431994	-0.073069	-0.720633	-0.651075	-0.559621	-0.040727	-0.135431	-0.816593
14083	-1.125873	2.273493	10.443088	0.047514	0.095227	0.438491	-0.080372	-0.719640	-0.649796	-0.552184	-0.040835	-0.136894	-0.821392
14084	-1.122083	2.813595	10.120041	0.088640	0.103996	0.460087	-0.086111	-0.718110	-0.649696	-0.544297	-0.041439	-0.139074	-0.826246
14085	-1.040396	3.433270	10.063980	-0.014878	0.128555	0.412823	-0.094063	-0.717250	-0.648924	-0.537153	-0.040246	-0.139889	-0.830830
14086	-0.689551	2.517220	10.252281	-0.100633	0.161729	0.381180	-0.099169	-0.710404	-0.652388	-0.530475	-0.037618	-0.139602	-0.835280
14087	-0.625349	2.071329	9.311802	-0.066586	0.172388	0.397238	-0.101676	-0.703573	-0.653958	-0.523431	-0.035095	-0.139988	-0.839757
14088	-0.338714	3.009629	8.587174	-0.019012	0.118263	0.372838	-0.105983	-0.701641	-0.654648	-0.516892	-0.034031	-0.140601	-0.843739
14089	-0.319896	3.611084	8.704469	-0.223568	0.090361	0.290293	-0.110841	-0.693161	-0.657069	-0.511913	-0.031015	-0.137558	-0.847385
14090	-0.353810	2.907916	9.105202	-0.205509	0.079056	0.235609	-0.112805	-0.687149	-0.663808	-0.507906	-0.028302	-0.134696	-0.850346
14091	-0.587752	2.595867	9.490530	-0.074951	0.090442	0.242768	-0.114915	-0.680592	-0.667062	-0.503600	-0.026691	-0.134190	-0.853035
14092	-0.659904	2.639362	9.373901	-0.058810	0.106241	0.242976	-0.115986	-0.675542	-0.666739	-0.499306	-0.025026	-0.134086	-0.855622
14093	-0.692376	2.157914	9.142756	-0.053545	0.102749	0.268472	-0.118999	-0.671162	-0.668970	-0.494485	-0.023500	-0.134036	-0.858468
14094	-0.660470	1.893079	9.129825	-0.071635	0.088654	0.306116	-0.120189	-0.666792	-0.670971	-0.489158	-0.022182	-0.133497	-0.861633
14095	-0.925682	1.939238	9.392176	-0.056734	0.050938	0.356398	-0.124915	-0.659814	-0.671347	-0.482925	-0.021745	-0.132802	-0.865260
14096	-0.870116	2.271598	9.688694	-0.023881	0.034133	0.400680	-0.131061	-0.654327	-0.673262	-0.476007	-0.022075	-0.132502	-0.869122
14097	-0.869405	2.700442	9.938732	0.090605	0.061199	0.413149	-0.137962	-0.654699	-0.672905	-0.468639	-0.023016	-0.134416	-0.872800
14098	-0.710379	3.001258	9.621208	0.051370	0.085730	0.401517	-0.142524	-0.653447	-0.673855	-0.461498	-0.023172	-0.135890	-0.876366
14099	-0.275666	3.021239	9.399007	-0.018396	0.098744	0.406221	-0.147249	-0.647969	-0.672185	-0.454131	-0.022451	-0.136242	-0.880170
14100	-0.102545	2.254187	9.097922	-0.004050	0.077796	0.397236	-0.153241	-0.646982	-0.673632	-0.447204	-0.022243	-0.136655	-0.883651
14101	-0.412381	2.137218	9.380411	-0.000592	0.063797	0.411373	-0.159120	-0.643679	-0.673511	-0.439772	-0.022335	-0.136944	-0.887326
14102	-0.169987	3.262593	9.948773	-0.115004	0.082872	0.382555	-0.161100	-0.637259	-0.676511	-0.433214	-0.021037	-0.135416	-0.890812
14103	0.453326	3.665122	9.472213	-0.456309	0.133619	0.306139	-0.166083	-0.627959	-0.681885	-0.427582	-0.015694	-0.128236	-0.894697
14104	0.232923	3.229456	9.577245	-0.449566	0.133931	0.195137	-0.164598	-0.608603	-0.691122	-0.424165	-0.010067	-0.121236	-0.897376
14105	0.266659	2.559242	9.129484	-0.330212	0.151711	0.130727	-0.162821	-0.595794	-0.698624	-0.421518	-0.005086	-0.116491	-0.899292
14106	-0.031004	2.797736	9.288591	-0.347824	0.182512	0.074450	-0.159999	-0.584081	-0.705380	-0.419864	0.000869	-0.111733	-0.900683
14107	-0.091469	3.107364	9.720422	-0.317237	0.204409	0.034290	-0.155481	-0.571422	-0.714599	-0.418780	0.006860	-0.107682	-0.901654
14108	-0.038280	2.460629	9.135787	-0.227417	0.232684	-0.021483	-0.147173	-0.564102	-0.718903	-0.418678	0.012926	-0.105495	-0.901894
14109	-0.607080	1.935496	8.980860	-0.146895	0.208426	-0.026204	-0.140681	-0.558000	-0.723192	-0.418673	0.017658	-0.104537	-0.901927
14110	-0.744090	1.684096	8.998377	-0.075366	0.149007	-0.034720	-0.134707	-0.552577	-0.727222	-0.419001	0.020969	-0.104383	-0.901722
14111	-1.236074	1.397496	9.970173	-0.070300	0.084157	-0.015464	-0.130414	-0.550827	-0.728944	-0.419081	0.022797	-0.103755	-0.901713
14112	-1.374660	1.237549	10.791385	-0.076633	0.099783	-0.018988	-0.127430	-0.547979	-0.730249	-0.419228	0.025197	-0.103170	-0.901648
14113	-2.060685	0.536839	10.332662	-0.136687	0.132353	0.023062	-0.125357	-0.545263	-0.731542	-0.418482	0.028412	-0.101726	-0.902063
14114	-2.213583	0.803713	9.130700	-0.074203	0.096658	0.079910	-0.123817	-0.539544	-0.734343	-0.416859	0.030532	-0.101213	-0.902803
14115	-1.938103	1.869619	8.424458	-0.008027	0.021452	0.090844	-0.123703	-0.536818	-0.734060	-0.415186	0.030587	-0.101234	-0.903569
14116	-1.300810	2.171464	8.876613	0.092208	-0.059213	0.050609	-0.125131	-0.537628	-0.734305	-0.414527	0.028564	-0.102411	-0.903805
14117	-1.057857	2.357008	9.614397	-0.000775	-0.088242	0.007479	-0.126810	-0.540346	-0.733791	-0.414584	0.026734	-0.101647	-0.903921
14118	-0.901460	2.267973	9.996517	0.009266	-0.075121	-0.043582	-0.127861	-0.539250	-0.732991	-0.415596	0.025305	-0.101139	-0.903554
14119	-0.820191	1.815187	9.990611	-0.016420	-0.033031	-0.091316	-0.129414	-0.541014	-0.732985	-0.417314	0.024778	-0.100504	-0.902848
14120	-0.763829	1.597864	9.848248	-0.023399	0.014287	-0.114165	-0.129145	-0.541696	-0.734284	-0.419383	0.025379	-0.100115	-0.901915
14121	-1.048968	1.575258	9.593318	0.034026	-0.006477	-0.148981	-0.127826	-0.544703	-0.734076	-0.422108	0.025011	-0.100566	-0.900603
14122	-0.917177	1.775833	9.457511	-0.058935	-0.016973	-0.167316	-0.123279	-0.542000	-0.735277	-0.425171	0.025458	-0.099247	-0.899295
14123	-1.156479	2.089180	9.076281	-0.047913	-0.048183	-0.227124	-0.121573	-0.543781	-0.736222	-0.429331	0.025176	-0.097848	-0.897478
14124	-1.015543	1.517709	9.734150	-0.135491	-0.084997	-0.282701	-0.120023	-0.539971	-0.738784	-0.434535	0.025287	-0.094512	-0.895325
14125	-1.047425	1.091739	10.344718	-0.074696	-0.071082	-0.287586	-0.118190	-0.542435	-0.737547	-0.439783	0.024930	-0.092374	-0.892993
14126	-0.588216	1.470144	10.998745	-0.035528	-0.106393	-0.269880	-0.115722	-0.541358	-0.737316	-0.444815	0.023761	-0.090636	-0.890707
14127	-1.214378	0.688258	10.887020	-0.128386	0.000580	-0.282475	-0.110655	-0.538112	-0.739164	-0.449789	0.025138	-0.088136	-0.888420
14128	-1.484442	0.080385	10.389729	-0.171438	0.072385	-0.227928	-0.103499	-0.536514	-0.740028	-0.453659	0.028288	-0.085592	-0.886604
14129	-1.610655	-0.001340	10.082284	-0.096488	0.156323	-0.149507	-0.097528	-0.531910	-0.741876	-0.456004	0.031949	-0.085068	-0.885327
14130	-0.957041	0.931720	9.366446	0.000107	0.220920	-0.097451	-0.086604	-0.528424	-0.743036	-0.457387	0.035946	-0.086988	-0.884273
14131	-1.217370	1.339418	9.113846	0.081417	0.149287	-0.084615	-0.079306	-0.529827	-0.742128	-0.458701	0.037742	-0.089584	-0.883258
14132	-2.142252	1.650749	9.471447	-0.114537	0.045387	-0.121332	-0.075266	-0.530530	-0.741809	-0.460723	0.039732	-0.087852	-0.882291
14133	-2.601627	1.230818	9.393684	-0.286247	0.020183	-0.146412	-0.071014	-0.522237	-0.742049	-0.463056	0.042790	-0.082783	-0.881417
14134	-2.397130	0.791358	9.341209	-0.141483	0.009597	-0.110299	-0.068701	-0.514477	-0.745744	-0.464921	0.044371	-0.080251	-0.880591
14135	-1.584000	1.067008	8.753414	-0.087961	0.005870	-0.058109	-0.066380	-0.509308	-0.747661	-0.465877	0.045233	-0.078645	-0.880186
14136	-1.413522	1.267978	8.845571	0.042503	-0.039718	-0.036187	-0.065601	-0.509039	-0.747412	-0.466699	0.044112	-0.078959	-0.879779
14137	-1.254997	1.446333	10.163144	-0.086475	-0.061054	-0.047818	-0.064832	-0.506726	-0.747530	-0.467579	0.043755	-0.076787	-0.879522
14138	-1.455271	1.469164	10.040174	-0.043489	-0.036464	-0.045586	-0.065107	-0.504271	-0.747373	-0.468472	0.043509	-0.075609	-0.879161
14139	-1.513005	1.511709	9.649458	-0.132720	0.016173	-0.072446	-0.064077	-0.501276	-0.748776	-0.469620	0.044975	-0.073359	-0.878665
14140	-1.345673	1.287995	9.272964	-0.082499	0.037245	-0.082666	-0.063188	-0.497464	-0.748494	-0.470998	0.046446	-0.072151	-0.877951
14141	-1.384756	0.895535	9.026078	-0.136086	0.014606	-0.106112	-0.059030	-0.494759	-0.750333	-0.472726	0.047963	-0.069812	-0.877129
14142	-1.326807	0.547369	9.355605	-0.172884	-0.022241	-0.103084	-0.056056	-0.490003	-0.751877	-0.474468	0.049270	-0.066437	-0.876378
14143	-1.291168	0.793391	9.680140	-0.157832	-0.018887	-0.074733	-0.054253	-0.484830	-0.754430	-0.475660	0.050359	-0.063419	-0.875893
14144	-1.059857	0.730933	9.506806	-0.040625	-0.039882	-0.075795	-0.055689	-0.482913	-0.756709	-0.477051	0.050063	-0.062218	-0.875240
14145	-0.866244	0.798673	9.344909	-0.118379	-0.070496	-0.099424	-0.056871	-0.480725	-0.757443	-0.478774	0.049881	-0.059365	-0.874507
14146	-0.931678	1.084671	9.901470	-0.184665	-0.057509	-0.092745	-0.056101	-0.476910	-0.760251	-0.480325	0.050674	-0.055457	-0.873867
14147	-0.873387	1.134531	9.839061	-0.164750	-0.013675	-0.128575	-0.054689	-0.472964	-0.760749	-0.482431	0.051922	-0.052318	-0.872827
14148	-1.036361	1.280026	10.601514	-0.140556	0.035246	-0.142258	-0.051699	-0.470252	-0.763859	-0.484765	0.053964	-0.050021	-0.871544
14149	-1.432106	0.962211	11.048248	-0.036708	0.103566	-0.149141	-0.046745	-0.470823	-0.764454	-0.487231	0.056011	-0.050254	-0.870025
14150	-1.745144	0.433049	10.227817	-0.057056	0.165115	-0.162279	-0.042834	-0.470571	-0.765799	-0.489850	0.059525	-0.050652	-0.868296
14151	-1.464682	0.160298	9.832962	-0.176925	0.194809	-0.149959	-0.036063	-0.469516	-0.767436	-0.492050	0.064543	-0.049339	-0.866768
14152	-2.059641	0.034080	9.509824	-0.073236	0.177523	-0.124433	-0.028514	-0.468056	-0.768307	-0.493968	0.068386	-0.049619	-0.865365
14153	-2.366415	0.034754	8.947753	-0.058979	0.119961	-0.112978	-0.023820	-0.469172	-0.768388	-0.495733	0.070958	-0.049677	-0.864145
14154	-2.164810	0.210350	8.686096	-0.025090	0.023705	-0.108693	-0.020423	-0.470280	-0.769738	-0.497594	0.071646	-0.049288	-0.863040
14155	-2.015112	0.191657	9.246912	0.011518	-0.070884	-0.135265	-0.019112	-0.471105	-0.770668	-0.500023	0.070277	-0.048659	-0.861783
14156	-1.691669	-0.186057	10.027991	-0.093195	-0.104351	-0.162776	-0.021195	-0.471093	-0.771152	-0.502840	0.069490	-0.045744	-0.860367
14157	-1.677429	-0.558864	10.052420	-0.035851	-0.050078	-0.167529	-0.022359	-0.472177	-0.771660	-0.505729	0.068991	-0.044428	-0.858781
14158	-1.374814	-0.104807	9.879603	0.053543	-0.006454	-0.129705	-0.021829	-0.474225	-0.770787	-0.508078	0.068376	-0.045067	-0.857409
14159	-1.497843	-0.082787	9.688671	0.207535	0.053160	-0.128321	-0.020500	-0.479959	-0.769317	-0.510523	0.067140	-0.049006	-0.855837
14160	-1.970149	-0.288281	9.707205	0.282620	0.099627	-0.100190	-0.017595	-0.488428	-0.766866	-0.512551	0.065979	-0.054688	-0.854370
14161	-2.023539	-0.326314	9.716841	0.184135	0.107451	-0.084129	-0.012078	-0.498548	-0.763956	-0.514125	0.065901	-0.058825	-0.853154
14162	-1.732749	-0.170789	9.410929	0.032133	0.107419	-0.097622	-0.009976	-0.503741	-0.760689	-0.515784	0.067438	-0.060314	-0.851928
14163	-1.618901	-0.110081	9.105453	-0.051003	0.091706	-0.109755	-0.004633	-0.503360	-0.762311	-0.517492	0.069556	-0.060217	-0.850728
14164	-1.547828	0.029540	9.329931	-0.085830	0.063693	-0.138306	-0.001646	-0.501194	-0.763365	-0.519743	0.071613	-0.059190	-0.849256
14165	-1.534927	-0.200631	9.593916	-0.021313	0.061976	-0.168739	0.002646	-0.498626	-0.766110	-0.522524	0.072981	-0.059174	-0.847432
14166	-1.348428	-0.470230	9.990523	0.146834	0.048768	-0.171206	0.006038	-0.500144	-0.765274	-0.525650	0.072396	-0.061886	-0.845353
14167	-1.395768	-0.348527	10.345584	0.350759	0.040873	-0.166193	0.010505	-0.509850	-0.760540	-0.528929	0.069484	-0.067884	-0.843089
14168	-1.644868	-0.063163	10.226053	0.410778	0.016525	-0.184212	0.012116	-0.522404	-0.753988	-0.532620	0.065587	-0.074688	-0.840498
14169	-1.707433	0.320563	9.716744	0.289188	0.028864	-0.184945	0.013729	-0.533730	-0.750000	-0.536083	0.063143	-0.079466	-0.838041
14170	-1.613334	0.319056	9.463592	0.218632	0.030670	-0.205743	0.016776	-0.545883	-0.745140	-0.539806	0.061562	-0.083159	-0.835407
14171	-1.331677	0.540317	9.396419	0.164884	0.000814	-0.197469	0.018222	-0.550528	-0.741214	-0.543333	0.059987	-0.085508	-0.832994
14172	-1.976515	0.846913	9.705892	0.107567	-0.042815	-0.204844	0.021224	-0.552180	-0.740373	-0.546989	0.058379	-0.086548	-0.830605
14173	-1.950796	1.063490	9.813895	-0.006676	-0.000760	-0.256598	0.022264	-0.552595	-0.739362	-0.551269	0.058748	-0.085976	-0.827804
14174	-1.677645	0.768009	9.832172	0.007577	0.038485	-0.233585	0.026426	-0.550845	-0.740438	-0.555110	0.059628	-0.086208	-0.825145
14175	-2.090508	0.423534	10.168206	0.331409	0.062231	-0.224043	0.029056	-0.557132	-0.737576	-0.559109	0.057228	-0.091938	-0.821991
14176	-2.095973	0.343387	9.898187	0.469098	0.098984	-0.184144	0.033926	-0.570658	-0.730180	-0.562491	0.053872	-0.100497	-0.818903
14177	-1.727455	0.561064	9.666814	0.171934	0.131992	-0.142193	0.039670	-0.576282	-0.724910	-0.564769	0.054265	-0.104459	-0.816811
14178	-1.880494	0.769141	9.684944	-0.042787	0.147716	-0.140088	0.044880	-0.576037	-0.725501	-0.566737	0.057380	-0.105233	-0.815133
14179	-2.110753	1.000285	9.184940	-0.046208	0.118202	-0.168290	0.049276	-0.570607	-0.725256	-0.569212	0.060069	-0.105437	-0.813186
14180	-2.650075	1.220467	9.031117	0.050525	0.087851	-0.193919	0.056031	-0.569009	-0.722765	-0.572273	0.061258	-0.106982	-0.810744
14181	-3.326508	1.161682	9.317438	0.114858	0.063498	-0.189829	0.059418	-0.569027	-0.723202	-0.575385	0.061311	-0.109211	-0.808236
14182	-3.278093	1.178212	9.341241	0.122023	0.034631	-0.200467	0.062402	-0.568363	-0.720793	-0.578724	0.060832	-0.111291	-0.805601
14183	-3.204586	1.340006	8.957973	0.216863	-0.003787	-0.199895	0.064232	-0.571237	-0.718014	-0.582237	0.058694	-0.114438	-0.802782
14184	-2.783364	1.490766	8.999329	0.193607	-0.034527	-0.210847	0.068923	-0.573855	-0.714631	-0.586019	0.056285	-0.116855	-0.799849
14185	-2.305582	1.452968	8.867409	0.179226	-0.044302	-0.196156	0.069978	-0.578498	-0.710699	-0.589481	0.053934	-0.118962	-0.797152
14186	-1.963299	1.370960	8.875528	0.282967	-0.090739	-0.200093	0.070384	-0.583000	-0.707786	-0.593418	0.049523	-0.122152	-0.794029
14187	-2.018652	1.388934	9.106909	0.296319	-0.096911	-0.192954	0.072365	-0.589556	-0.704788	-0.597023	0.044924	-0.125495	-0.791073
14188	-1.961606	1.595734	9.243366	0.118329	-0.063744	-0.199396	0.072636	-0.592831	-0.702505	-0.600749	0.042887	-0.126394	-0.788217
14189	-1.829732	1.788547	9.715450	0.025318	-0.072605	-0.223027	0.076796	-0.591626	-0.702298	-0.604489	0.041964	-0.125706	-0.785513
14190	-1.843601	1.862041	10.120133	-0.032581	-0.076917	-0.292185	0.078353	-0.589862	-0.703592	-0.609333	0.041802	-0.123974	-0.782046
14191	-1.482193	1.762189	9.846722	-0.079706	0.000980	-0.327616	0.082504	-0.585930	-0.705162	-0.614398	0.043518	-0.122424	-0.778225
14192	-1.469387	1.548430	9.185709	-0.097339	0.079905	-0.345116	0.089508	-0.579968	-0.706883	-0.619487	0.046735	-0.121539	-0.774132
14193	-1.741355	1.325276	9.445023	0.047482	0.062440	-0.330875	0.099782	-0.577297	-0.707011	-0.624511	0.047802	-0.122677	-0.769838
14194	-2.240431	1.080091	9.785344	0.340966	0.002296	-0.361465	0.107479	-0.582248	-0.702536	-0.630402	0.044393	-0.127555	-0.764429
14195	-2.401548	1.505060	9.928596	0.228270	-0.000324	-0.372738	0.115593	-0.590746	-0.700164	-0.636304	0.042350	-0.130644	-0.759115
14196	-2.903288	1.547515	10.736043	0.054742	0.042526	-0.393091	0.123923	-0.592156	-0.696567	-0.642222	0.043256	-0.131629	-0.753892
14197	-2.742012	1.164006	9.994899	-0.000511	0.066307	-0.416429	0.133167	-0.592752	-0.694779	-0.648328	0.045275	-0.132054	-0.748454
14198	-2.593787	0.989075	9.006344	0.006492	0.010377	-0.372580	0.140961	-0.590750	-0.692299	-0.653898	0.046261	-0.131894	-0.743560
14199	-2.756949	1.134486	8.954152	0.086821	0.006850	-0.327869	0.148767	-0.589839	-0.691247	-0.658847	0.046043	-0.132926	-0.739007
14200	-3.175154	1.415628	8.595723	0.242327	-0.078722	-0.302182	0.153978	-0.591776	-0.688768	-0.663773	0.042419	-0.135136	-0.734400
14201	-3.440365	1.466186	8.723553	0.272663	-0.143405	-0.305633	0.156093	-0.599697	-0.684754	-0.668878	0.037524	-0.136994	-0.729675
14202	-3.183597	1.570991	9.046959	0.233160	-0.199571	-0.300900	0.156121	-0.606379	-0.681728	-0.673991	0.032251	-0.137443	-0.725124
14203	-2.658126	1.426716	9.607895	0.046933	-0.198168	-0.290115	0.156655	-0.609655	-0.680222	-0.678779	0.029581	-0.135310	-0.721163
14204	-2.229888	1.182997	10.432866	0.043265	-0.128504	-0.274225	0.156655	-0.608290	-0.682399	-0.683110	0.027820	-0.133970	-0.717383
14205	-2.271211	1.481577	10.446268	0.155100	-0.074265	-0.255518	0.157962	-0.611162	-0.679226	-0.687074	0.025357	-0.135053	-0.713475
14206	-2.240660	1.728878	9.602962	0.208036	-0.053082	-0.256757	0.162014	-0.615548	-0.676238	-0.690989	0.022372	-0.137104	-0.709391
14207	-2.195189	1.356115	8.935032	0.361993	-0.045916	-0.252160	0.166198	-0.622390	-0.669668	-0.694854	0.017448	-0.141503	-0.704876
14208	-2.215270	1.245963	9.039675	0.313433	-0.147490	-0.231752	0.167022	-0.633577	-0.663606	-0.698644	0.011607	-0.143730	-0.700788
14209	-2.694769	1.703680	9.642635	0.164873	-0.201722	-0.253955	0.167037	-0.638487	-0.659918	-0.702833	0.007269	-0.143176	-0.696760
14210	-2.931842	2.311999	9.779037	0.098753	-0.133461	-0.253997	0.167980	-0.645173	-0.658194	-0.706775	0.004687	-0.142580	-0.692906
14211	-2.320487	4.063085	9.851567	0.168830	-0.049597	-0.284733	0.168902	-0.647769	-0.656688	-0.710883	0.002461	-0.144269	-0.688350
14212	-1.550017	5.114547	9.616699	0.159152	0.007559	-0.489039	0.175269	-0.646441	-0.654709	-0.717576	0.001655	-0.146479	-0.680901
14213	-2.019804	2.889689	9.907577	-0.047553	-0.046969	-0.718404	0.187105	-0.645143	-0.652425	-0.727424	0.003737	-0.145241	-0.670631
14214	-2.346447	1.783454	9.878453	-0.261875	-0.004709	-0.802770	0.200587	-0.634036	-0.652776	-0.738097	0.009757	-0.141521	-0.659613
14215	-2.120063	0.339838	10.249204	-0.085218	0.035226	-0.699494	0.216300	-0.623485	-0.656901	-0.747145	0.013431	-0.140846	-0.649428
14216	-1.541814	0.188829	9.528764	-0.046039	0.070056	-0.628777	0.228884	-0.615919	-0.655212	-0.755057	0.016743	-0.141054	-0.640087
14217	-1.264442	-0.835914	8.589402	-0.134103	0.055935	-0.529289	0.239787	-0.608888	-0.656079	-0.761611	0.020991	-0.139967	-0.632391
14218	-1.346721	-0.190377	8.708076	-0.281264	0.013692	-0.447531	0.248591	-0.596800	-0.660859	-0.767072	0.026648	-0.136360	-0.626336
14219	-1.809268	-0.051370	8.944360	-0.174442	-0.014445	-0.340952	0.255313	-0.586610	-0.663179	-0.771303	0.030113	-0.133658	-0.621547
14220	-2.144849	0.294900	8.859919	-0.153240	-0.040711	-0.284324	0.259955	-0.577364	-0.664962	-0.774845	0.032678	-0.130887	-0.617589
14221	-2.603451	0.993468	8.845471	-0.202598	-0.047681	-0.249181	0.264353	-0.569478	-0.669073	-0.777935	0.035942	-0.127366	-0.614250
14222	-2.713736	1.778329	8.838624	-0.149808	-0.073889	-0.252222	0.265237	-0.561846	-0.673649	-0.781089	0.037959	-0.124127	-0.610779
14223	-2.777747	1.946860	8.735377	-0.199813	-0.108797	-0.280855	0.267155	-0.553948	-0.676435	-0.784643	0.040485	-0.119715	-0.606930
14224	-2.764324	2.125670	9.044912	-0.187125	-0.138494	-0.332833	0.267258	-0.545493	-0.682280	-0.788775	0.042498	-0.114927	-0.602345
14225	-2.216892	1.680208	9.477236	-0.194143	-0.143880	-0.379871	0.269809	-0.534599	-0.684788	-0.793501	0.044690	-0.109980	-0.596877
14226	-1.835032	1.043454	9.848713	-0.222560	-0.101079	-0.428640	0.271589	-0.523700	-0.690119	-0.798544	0.047916	-0.105259	-0.590722
14227	-1.399163	0.531296	10.206737	-0.229644	-0.049619	-0.442848	0.277010	-0.512684	-0.693957	-0.803638	0.051870	-0.101275	-0.584140
14228	-1.374554	-0.079679	10.233144	-0.225992	0.029122	-0.440025	0.282690	-0.501124	-0.698309	-0.808309	0.056705	-0.098560	-0.577674
14229	-1.777449	-0.352393	9.680775	-0.179483	0.097535	-0.402352	0.289276	-0.490526	-0.699592	-0.812552	0.061458	-0.097500	-0.571380
14230	-1.873239	-0.227903	9.250477	-0.199274	0.081823	-0.370767	0.296773	-0.479659	-0.701144	-0.816162	0.066336	-0.096001	-0.565918
14231	-2.020335	0.142995	9.049345	-0.253069	0.018857	-0.357164	0.302701	-0.467284	-0.703301	-0.819826	0.071292	-0.092851	-0.560519
14232	-2.467745	0.368848	9.411457	-0.164593	0.015401	-0.344023	0.306566	-0.457487	-0.707128	-0.823190	0.074786	-0.090667	-0.555468
14233	-2.604695	0.807081	9.235043	0.036732	0.062729	-0.324626	0.311869	-0.451108	-0.706887	-0.826740	0.075372	-0.091541	-0.549946
14234	-2.603880	0.917987	9.327627	-0.041826	0.045295	-0.371062	0.317832	-0.447870	-0.704111	-0.830606	0.077199	-0.091190	-0.543892
14235	-2.407643	-0.015447	9.728535	-0.251049	0.003256	-0.432036	0.321684	-0.435892	-0.707916	-0.834888	0.082073	-0.087792	-0.537140
14236	-2.461825	-0.846424	9.964563	-0.376403	-0.021301	-0.430554	0.325251	-0.419004	-0.712699	-0.838839	0.088838	-0.082601	-0.530692
14237	-2.943658	-0.711297	10.455697	-0.175348	0.048634	-0.365230	0.330273	-0.407442	-0.714851	-0.842311	0.092808	-0.080861	-0.524747
14238	-2.820023	-0.977085	10.365064	0.034786	0.080087	-0.326665	0.336481	-0.400660	-0.713590	-0.845642	0.093545	-0.081891	-0.519069
14239	-2.824837	-1.960824	9.531941	0.100809	0.043439	-0.278914	0.339596	-0.399723	-0.712081	-0.848652	0.092719	-0.083111	-0.514087
14240	-3.017258	-1.521414	9.598730	0.005715	-0.019640	-0.240918	0.340876	-0.395231	-0.712829	-0.851145	0.092777	-0.082311	-0.510069
14241	-2.723995	-1.019653	9.272745	0.120088	-0.045972	-0.203149	0.342313	-0.396056	-0.712859	-0.853514	0.090626	-0.082354	-0.506476
14242	-2.186995	-0.202045	9.042009	0.118349	-0.087190	-0.215637	0.342703	-0.396877	-0.711327	-0.856036	0.088034	-0.081597	-0.502787
14243	-1.872288	-0.097773	9.338476	0.027178	-0.109166	-0.249945	0.343343	-0.393881	-0.713111	-0.858772	0.086869	-0.079537	-0.498637
14244	-1.757826	-0.311484	9.738750	0.104182	-0.100458	-0.272350	0.341646	-0.391962	-0.714999	-0.861791	0.084469	-0.078297	-0.494016
14245	-2.004879	-0.426650	9.984672	0.047017	-0.056664	-0.288423	0.340597	-0.390866	-0.714586	-0.864806	0.083504	-0.077258	-0.489050
14246	-2.014030	-1.036861	10.174789	0.091715	-0.012960	-0.275729	0.342940	-0.389787	-0.716028	-0.867637	0.082177	-0.077390	-0.484215
14247	-2.188275	-1.088747	10.065154	0.172197	0.030827	-0.250267	0.346056	-0.389532	-0.713882	-0.870293	0.079844	-0.079125	-0.479535
14248	-2.458347	-0.684215	9.538650	0.136497	0.022264	-0.255670	0.347490	-0.390768	-0.712112	-0.872901	0.078045	-0.080334	-0.474868
14249	-2.765429	-0.416389	9.827941	0.043650	0.015388	-0.309101	0.351767	-0.387792	-0.711116	-0.875873	0.077912	-0.080504	-0.469356
14250	-2.660335	-0.619917	11.175229	0.031184	0.041424	-0.353259	0.353332	-0.388619	-0.710374	-0.879145	0.078281	-0.080893	-0.463069
14251	-2.425425	-0.179724	11.014853	-0.005854	0.087102	-0.452031	0.360063	-0.382112	-0.709123	-0.883153	0.079893	-0.081637	-0.454964
14252	-2.531842	0.186388	9.352239	0.019938	0.138471	-0.551967	0.368216	-0.372750	-0.709411	-0.887931	0.081656	-0.083301	-0.444941
14253	-1.786549	-0.909291	8.429653	-0.043260	0.119339	-0.611082	0.377005	-0.361892	-0.707633	-0.893038	0.084466	-0.084018	-0.433924
14254	-0.757807	-1.548949	7.928002	-0.040559	0.036950	-0.629413	0.383457	-0.351020	-0.708396	-0.898296	0.086524	-0.083177	-0.422682
14255	-0.319318	-1.695507	8.307028	-0.155216	-0.001801	-0.623509	0.391707	-0.335386	-0.709397	-0.903244	0.090302	-0.080645	-0.411694
14256	-0.514320	-1.971154	8.899103	-0.124207	0.012017	-0.569493	0.396307	-0.318505	-0.711362	-0.907603	0.093525	-0.078720	-0.401638
14257	-0.332033	-2.171732	9.834831	-0.007427	0.036124	-0.494653	0.398993	-0.310477	-0.710293	-0.911490	0.094702	-0.078179	-0.392564
14258	-0.663664	-1.972314	10.498430	-0.007682	0.074457	-0.444163	0.403371	-0.300957	-0.711553	-0.914807	0.096082	-0.078550	-0.384351
14259	-1.490300	-1.397715	9.901783	0.006668	0.111515	-0.420635	0.408543	-0.294714	-0.710796	-0.917881	0.097437	-0.079556	-0.376393
14260	-2.447703	-1.555253	9.422809	0.024477	0.113580	-0.388510	0.411879	-0.288191	-0.706918	-0.920647	0.098424	-0.080984	-0.369004
14261	-2.835259	-1.721104	9.251224	0.001051	0.064668	-0.363217	0.417062	-0.282628	-0.708487	-0.923230	0.099478	-0.081221	-0.362151
14262	-2.572371	-1.416195	8.964090	0.011543	0.006791	-0.316659	0.420021	-0.278011	-0.705394	-0.925522	0.099793	-0.080717	-0.356280
14263	-2.275356	-0.735702	8.897258	-0.045592	-0.038724	-0.352435	0.421030	-0.271472	-0.706762	-0.928007	0.100943	-0.078752	-0.349873
14264	-2.070301	-0.770125	9.173851	-0.088429	-0.068507	-0.393464	0.420857	-0.262745	-0.708478	-0.930659	0.102690	-0.075981	-0.342864
14265	-2.141229	-1.244758	9.500632	-0.059742	-0.070232	-0.418017	0.420674	-0.252519	-0.710049	-0.933500	0.103945	-0.073196	-0.335283
14266	-2.110663	-1.712514	9.975609	-0.059755	-0.037951	-0.421540	0.419456	-0.243105	-0.712129	-0.936223	0.105389	-0.071123	-0.327598
14267	-2.167872	-1.604294	9.828355	-0.006864	-0.012493	-0.431594	0.422545	-0.235759	-0.713649	-0.939042	0.106048	-0.069730	-0.319517
14268	-1.706772	-1.274003	9.696005	-0.102478	-0.007334	-0.451726	0.422751	-0.226354	-0.713303	-0.941680	0.108523	-0.067891	-0.311210
14269	-1.904562	-1.250347	9.849378	-0.044998	0.003320	-0.500553	0.424262	-0.216273	-0.714644	-0.944670	0.110037	-0.066380	-0.301801
14270	-2.095992	-0.995140	9.452647	-0.175437	-0.000007	-0.531357	0.425490	-0.202783	-0.715303	-0.947430	0.114023	-0.064061	-0.292013
14271	-2.011649	-1.334528	8.787169	-0.456118	-0.026093	-0.581160	0.427746	-0.185753	-0.717618	-0.949737	0.123191	-0.059390	-0.281597
14272	-2.199204	-1.931357	9.752773	-0.785693	-0.040403	-0.546691	0.426919	-0.153438	-0.719608	-0.950745	0.138487	-0.052749	-0.272257
14273	-1.912050	-4.013268	10.745271	-0.075041	-0.014487	-0.432687	0.426558	-0.135031	-0.720582	-0.952887	0.140282	-0.050689	-0.264118
14274	-2.093787	-3.420937	10.513339	0.515270	0.077854	-0.151183	0.426586	-0.139530	-0.721399	-0.955002	0.130993	-0.054383	-0.260488
14275	-1.412534	-1.999852	9.807679	1.143830	0.109136	-0.017737	0.429051	-0.162038	-0.719724	-0.957735	0.109715	-0.062185	-0.258531
14276	-2.116380	-2.482445	9.063248	1.022813	0.126804	0.055592	0.432893	-0.199278	-0.715251	-0.959335	0.090666	-0.069925	-0.258006
14277	-1.985572	-2.427748	9.194918	0.956216	0.091551	0.127204	0.435033	-0.235146	-0.710610	-0.960117	0.072688	-0.076669	-0.258868
14278	-1.697559	-2.291975	7.927567	0.502189	0.020498	0.229348	0.437135	-0.263788	-0.706541	-0.959571	0.062773	-0.079906	-0.262484
14279	-1.481978	-1.536989	8.419810	0.346769	-0.126050	0.315880	0.433702	-0.279039	-0.705609	-0.958519	0.055116	-0.079534	-0.268102
14280	-1.760009	-1.933201	8.696412	0.079772	-0.218943	0.359415	0.425433	-0.289763	-0.707136	-0.956999	0.051813	-0.076075	-0.275101
14281	-1.761747	-0.888310	10.635713	0.142038	-0.191453	0.400673	0.416125	-0.299936	-0.710446	-0.955205	0.047646	-0.073437	-0.282701
14282	-1.784997	-0.076365	10.270366	0.333808	-0.084537	0.381491	0.411773	-0.313545	-0.710385	-0.953448	0.040201	-0.073987	-0.289563
14283	-1.360385	0.572307	9.560444	0.112258	-0.096700	0.325220	0.407405	-0.325383	-0.708117	-0.951790	0.037172	-0.072893	-0.295636
14284	-1.826023	0.947659	10.003734	-0.166419	-0.141937	0.196344	0.401040	-0.326574	-0.711125	-0.950699	0.039186	-0.069270	-0.299729
14285	-1.522358	0.531539	9.972300	-0.201873	-0.155834	0.116555	0.394921	-0.325313	-0.713855	-0.950058	0.042000	-0.065046	-0.302317
14286	-1.293214	-0.194839	10.531504	-0.074710	-0.147126	0.074987	0.389449	-0.322691	-0.717355	-0.949728	0.042404	-0.061779	-0.303978
14287	-1.087563	-0.466572	10.279088	0.061413	-0.117311	0.061877	0.386981	-0.321721	-0.720916	-0.949560	0.040496	-0.059819	-0.305153
14288	-0.963676	-0.339828	9.572969	0.187762	-0.092631	0.047030	0.384142	-0.327160	-0.719509	-0.949531	0.036279	-0.059162	-0.305898
14289	-0.892375	-0.140345	8.925815	0.127984	-0.097738	0.027224	0.379752	-0.333680	-0.719894	-0.949585	0.033246	-0.057936	-0.306312
14290	-0.834126	-0.106380	9.170817	0.051884	-0.122320	0.023921	0.379126	-0.337766	-0.720569	-0.949611	0.031455	-0.055864	-0.306805
14291	-0.735765	-0.548196	9.650313	0.090271	-0.124189	0.026707	0.374985	-0.341560	-0.722090	-0.949655	0.028966	-0.053882	-0.307267
14292	-0.659678	-0.725561	10.041723	0.174181	-0.089366	0.067911	0.370570	-0.343717	-0.722045	-0.949430	0.025005	-0.053213	-0.308425
14293	-0.705168	-0.328870	9.883266	0.283294	-0.077094	0.088234	0.368269	-0.351203	-0.722342	-0.949111	0.019081	-0.053316	-0.309811
14294	-0.644020	-0.570907	10.322124	0.225995	-0.022992	0.098509	0.366760	-0.361829	-0.720619	-0.948604	0.014514	-0.054236	-0.311446
14295	-0.932000	-1.003514	10.468627	0.134604	0.032953	0.136812	0.365758	-0.370414	-0.717983	-0.947769	0.012085	-0.055490	-0.313860
14296	-1.107178	-0.881474	11.394325	0.168402	0.102720	0.177021	0.364730	-0.376001	-0.712740	-0.946578	0.009311	-0.058456	-0.316995
14297	-1.234305	-0.736358	10.551205	0.318800	0.192147	0.209368	0.368796	-0.383932	-0.708112	-0.945077	0.004379	-0.063891	-0.320512
14298	-1.196868	0.138360	9.633347	0.254526	0.222031	0.216245	0.372745	-0.395954	-0.700430	-0.943409	0.000684	-0.069657	-0.324233
14299	-1.254122	0.589393	9.127168	0.243967	0.190720	0.184453	0.376560	-0.405793	-0.695431	-0.941956	-0.002815	-0.074587	-0.327336
14300	-1.460974	0.712582	8.774713	0.191363	0.124458	0.134579	0.381151	-0.416729	-0.687104	-0.940874	-0.005838	-0.078097	-0.329580
14301	-1.509494	0.677209	8.880460	0.106471	0.044921	0.084332	0.382738	-0.422738	-0.684094	-0.940261	-0.007565	-0.079406	-0.330978
14302	-1.787301	0.970422	9.681648	0.197682	-0.018957	0.056694	0.382742	-0.424784	-0.681924	-0.939888	-0.011529	-0.080270	-0.331715
14303	-2.064893	1.307984	10.043580	0.202422	-0.031041	-0.013665	0.380426	-0.431316	-0.679377	-0.940000	-0.015428	-0.080844	-0.331098
14304	-1.778481	1.528311	9.683180	0.014018	-0.024810	-0.085542	0.380170	-0.432815	-0.678099	-0.940607	-0.015749	-0.080419	-0.329460
14305	-1.515054	1.240881	9.163342	-0.039363	-0.009795	-0.135348	0.380018	-0.428861	-0.678316	-0.941545	-0.014803	-0.079859	-0.326949
14306	-1.002802	1.285585	9.358893	-0.050098	-0.015224	-0.142645	0.382223	-0.426554	-0.679615	-0.942517	-0.013762	-0.079208	-0.324342
14307	-1.337697	1.052296	9.289411	0.058984	-0.059711	-0.138432	0.382711	-0.421787	-0.677772	-0.943509	-0.015029	-0.078344	-0.321601
14308	-1.462263	1.183812	9.510678	0.089383	-0.093815	-0.148848	0.381537	-0.421508	-0.677752	-0.944583	-0.017115	-0.077115	-0.318627
14309	-1.712810	1.262756	9.520956	-0.073372	-0.098991	-0.169347	0.380091	-0.418500	-0.678731	-0.945849	-0.016111	-0.074701	-0.315484
14310	-1.622029	1.455303	9.801145	-0.080571	-0.071108	-0.158719	0.378244	-0.412900	-0.681096	-0.946971	-0.014826	-0.072820	-0.312608
14311	-1.095349	1.166805	9.603441	0.085829	-0.041461	-0.141751	0.378487	-0.410038	-0.680814	-0.947900	-0.016555	-0.072494	-0.309767
14312	-1.035094	0.815115	9.572444	0.142909	-0.017060	-0.095515	0.379012	-0.411405	-0.679676	-0.948461	-0.019258	-0.073009	-0.307768
14313	-0.938509	0.818846	9.465918	0.096171	-0.031184	-0.050112	0.378758	-0.412631	-0.679427	-0.948789	-0.021262	-0.072899	-0.306648
14314	-0.788337	0.889353	9.311636	0.017275	-0.048799	-0.015531	0.378116	-0.414945	-0.678409	-0.948941	-0.021893	-0.072007	-0.306343
14315	-0.746460	1.004541	9.336630	-0.079473	-0.061146	0.006640	0.375892	-0.413298	-0.678102	-0.949036	-0.020849	-0.070206	-0.306542
14316	-0.906470	1.242341	9.619501	-0.047379	-0.047210	0.029925	0.373029	-0.411917	-0.681138	-0.948931	-0.020307	-0.068929	-0.307190
14317	-0.953693	1.383012	9.885865	-0.022409	-0.035034	0.045168	0.372360	-0.409324	-0.680072	-0.948723	-0.020280	-0.067953	-0.308052
14318	-0.808278	1.454437	10.020004	-0.015201	0.005151	0.042690	0.370800	-0.409588	-0.680437	-0.948457	-0.020046	-0.067861	-0.308906
14319	-1.041157	1.639191	10.072199	0.074382	0.019276	0.022353	0.371710	-0.410139	-0.679039	-0.948272	-0.021544	-0.068521	-0.309228
14320	-1.201045	2.245973	9.902725	-0.025537	0.024699	-0.031931	0.371839	-0.410959	-0.677503	-0.948445	-0.020891	-0.068767	-0.308685
14321	-1.499581	2.014126	10.397672	-0.207578	0.063394	-0.142351	0.373109	-0.404421	-0.678746	-0.949317	-0.016621	-0.068623	-0.306289
14322	-1.288438	0.484601	10.161989	-0.165488	0.084430	-0.146745	0.376572	-0.395716	-0.677682	-0.950145	-0.012788	-0.069181	-0.303767
14323	-0.752112	0.209055	9.505362	-0.118142	0.121077	-0.103293	0.380960	-0.387968	-0.678574	-0.950638	-0.009888	-0.070653	-0.301991
14324	-0.946638	0.374762	8.932204	-0.007378	0.108907	-0.049555	0.384578	-0.383899	-0.677042	-0.950786	-0.009048	-0.072609	-0.301084
14325	-1.752339	-0.182761	8.591508	0.135525	0.046162	-0.005427	0.387955	-0.384328	-0.673747	-0.950734	-0.011513	-0.074175	-0.300784
14326	-1.923816	-0.195233	8.794703	0.042143	0.007514	0.050191	0.388214	-0.385421	-0.671572	-0.950408	-0.012370	-0.074481	-0.301703
14327	-1.497301	0.322059	9.955257	0.004290	0.020166	0.085160	0.387060	-0.388960	-0.670945	-0.949872	-0.012570	-0.074762	-0.303307
14328	-0.727822	1.209962	10.497117	-0.050980	0.092498	0.051473	0.386788	-0.387459	-0.669896	-0.949419	-0.011141	-0.076118	-0.304444
14329	-1.171270	0.991857	10.397506	-0.032843	0.126005	0.009521	0.389113	-0.385428	-0.667849	-0.949185	-0.009913	-0.078178	-0.304693
14330	-1.634540	0.723837	9.653465	0.046162	0.089695	-0.041041	0.391186	-0.384076	-0.666837	-0.949282	-0.010205	-0.080090	-0.303885
14331	-1.889242	0.225313	9.563420	-0.062110	0.045171	-0.052589	0.393264	-0.383270	-0.666344	-0.949552	-0.008787	-0.080473	-0.302983
14332	-2.063975	-0.235150	9.540409	-0.116721	-0.001134	-0.061126	0.393758	-0.379047	-0.665666	-0.949926	-0.006501	-0.079676	-0.302078
14333	-1.904833	-0.269683	9.663600	-0.177658	-0.004761	-0.044899	0.393069	-0.372227	-0.665718	-0.950234	-0.003120	-0.078432	-0.301487
14334	-1.642855	0.233579	9.748830	-0.018400	0.005667	-0.040154	0.392403	-0.369360	-0.666067	-0.950446	-0.002694	-0.078351	-0.300843
14335	-1.384665	0.557677	9.433122	0.083644	-0.006562	-0.042983	0.392401	-0.368542	-0.667089	-0.950721	-0.004281	-0.078650	-0.299875
14336	-1.177926	0.433115	9.336185	0.056840	-0.017959	-0.052998	0.393964	-0.369505	-0.665447	-0.951038	-0.005406	-0.078575	-0.298871
14337	-1.065580	-0.082978	9.942070	0.042415	-0.019000	-0.048854	0.393584	-0.371002	-0.666100	-0.951369	-0.006257	-0.078365	-0.297852
14338	-1.126982	-0.576844	10.294982	0.116514	0.010645	-0.016575	0.393068	-0.372909	-0.664308	-0.951425	-0.008408	-0.079184	-0.297403
14339	-1.150665	-0.509575	10.211852	0.190535	0.035040	0.046639	0.391787	-0.377811	-0.662533	-0.951074	-0.011831	-0.080827	-0.297968
14340	-1.064510	-0.261827	9.656441	0.206531	0.043781	0.090001	0.390645	-0.385441	-0.658726	-0.950411	-0.015671	-0.082789	-0.299365
14341	-1.016660	0.020934	9.443001	0.152829	0.033273	0.098432	0.390556	-0.393621	-0.657258	-0.949739	-0.018425	-0.084121	-0.300964
14342	-1.178629	0.321369	9.755447	0.127685	0.029714	0.110675	0.390321	-0.400575	-0.653200	-0.948976	-0.020885	-0.085334	-0.302864
14343	-1.136298	0.835926	9.828283	0.129541	0.047198	0.102031	0.387882	-0.408061	-0.651176	-0.948248	-0.023112	-0.086767	-0.304570
14344	-1.363779	0.747886	10.343494	0.137686	0.064728	0.072233	0.388940	-0.412976	-0.647890	-0.947633	-0.025482	-0.088721	-0.305730
14345	-1.655694	0.442542	10.414595	0.190319	0.093600	0.111517	0.387573	-0.426604	-0.644396	-0.946711	-0.028571	-0.091390	-0.307521
14346	-1.880808	0.725808	9.670031	0.111668	0.085921	0.112820	0.387351	-0.434374	-0.642665	-0.945797	-0.030391	-0.093560	-0.309502
14347	-1.972632	1.399127	9.411820	-0.401582	0.096488	0.054656	0.388619	-0.430156	-0.639680	-0.945521	-0.022151	-0.092684	-0.311303
14348	-2.149848	1.593829	9.713571	-0.473761	0.124602	-0.009126	0.391172	-0.418307	-0.644111	-0.945517	-0.012427	-0.092011	-0.312054
14349	-1.790954	1.151626	9.157487	-0.104048	0.098558	-0.045483	0.391802	-0.413811	-0.645494	-0.945666	-0.009648	-0.093096	-0.311378
14350	-1.932116	0.996320	9.130486	0.035464	0.009425	-0.057114	0.394117	-0.409052	-0.644837	-0.946003	-0.010182	-0.093427	-0.310236
14351	-2.630276	1.274502	9.449704	-0.041256	-0.062029	-0.135215	0.393473	-0.410276	-0.644840	-0.946981	-0.009439	-0.091936	-0.307710
14352	-2.916786	1.046402	9.627382	-0.222749	-0.086425	-0.178887	0.393996	-0.409323	-0.647028	-0.948259	-0.005447	-0.088882	-0.304754
14353	-2.389625	1.159802	9.518402	-0.279048	-0.102285	-0.195349	0.391612	-0.399902	-0.651023	-0.949649	-0.000346	-0.085245	-0.301496
14354	-1.511546	1.053524	9.247669	-0.157254	-0.114650	-0.216815	0.391054	-0.391581	-0.654025	-0.951127	0.002296	-0.082039	-0.297693
14355	-1.192830	1.051177	9.292954	-0.092969	-0.090320	-0.181109	0.386464	-0.382283	-0.659920	-0.952349	0.003856	-0.079740	-0.294377
14356	-1.299353	1.002401	9.586489	-0.068938	-0.069404	-0.155288	0.386321	-0.379282	-0.661048	-0.953335	0.004990	-0.077919	-0.291646
14357	-1.497511	0.977665	9.643186	0.077627	-0.062408	-0.117132	0.385412	-0.379686	-0.661296	-0.954126	0.003309	-0.077152	-0.289276
14358	-1.318538	1.017305	9.692562	0.130426	-0.050208	-0.116750	0.384908	-0.383365	-0.660165	-0.954821	0.000700	-0.076859	-0.287069
14359	-1.323618	0.976973	9.860358	0.053406	-0.053786	-0.106761	0.382060	-0.385939	-0.660792	-0.955521	-0.000530	-0.076117	-0.284931
14360	-1.194303	0.822486	10.004055	-0.039666	-0.048630	-0.105732	0.379451	-0.384561	-0.662028	-0.956128	0.000104	-0.074882	-0.283218
14361	-1.079753	0.634002	10.003303	-0.046825	-0.021554	-0.098709	0.377871	-0.381554	-0.661717	-0.956724	0.000931	-0.074164	-0.281386
14362	-1.056469	0.517958	9.864792	0.013954	0.000307	-0.075305	0.377599	-0.379917	-0.661310	-0.957113	0.000761	-0.074166	-0.280060
14363	-1.036366	0.641564	9.440694	0.013972	0.007364	-0.064676	0.378118	-0.379374	-0.661571	-0.957472	0.000519	-0.074324	-0.278788
14364	-0.979010	0.568067	9.146177	-0.014673	-0.011858	-0.059693	0.374463	-0.378264	-0.660732	-0.957787	0.000807	-0.073933	-0.277807
14365	-0.981196	0.592811	9.367564	-0.037049	-0.046001	-0.074078	0.373165	-0.377165	-0.664051	-0.958274	0.001238	-0.072763	-0.276433
14366	-0.943888	0.733158	9.743737	-0.015558	-0.041685	-0.086233	0.371323	-0.374429	-0.662966	-0.958785	0.001413	-0.071795	-0.274909
14367	-0.827024	0.862631	9.912434	0.001585	-0.022434	-0.116010	0.369620	-0.373330	-0.661900	-0.959463	0.001256	-0.071263	-0.272674
14368	-1.028805	0.999701	10.180089	-0.128918	0.021331	-0.137868	0.367500	-0.367184	-0.661292	-0.960163	0.004021	-0.070884	-0.270272
14369	-1.391842	0.877743	10.268331	-0.040231	0.049488	-0.156424	0.368777	-0.362556	-0.661524	-0.960940	0.005071	-0.071494	-0.267315
14370	-1.673209	0.697329	10.323955	-0.087572	0.087194	-0.165397	0.367807	-0.353008	-0.660385	-0.961681	0.007433	-0.072602	-0.264280
14371	-1.724331	0.311950	10.002758	-0.053528	0.107411	-0.162489	0.370376	-0.347024	-0.659850	-0.962377	0.009054	-0.074273	-0.261212
14372	-1.610872	-0.021541	9.767249	0.001877	0.135383	-0.134765	0.372172	-0.343491	-0.657781	-0.962872	0.009903	-0.076782	-0.258620
14373	-1.502155	-0.327597	9.053883	-0.007266	0.112628	-0.080361	0.376312	-0.339560	-0.656129	-0.963120	0.010578	-0.078814	-0.257055
14374	-1.999288	-0.959216	8.863470	0.178341	0.031298	0.007077	0.377223	-0.340930	-0.653838	-0.963059	0.007272	-0.080252	-0.256951
14375	-2.511742	-0.363584	8.867529	0.188674	-0.037854	0.079433	0.375425	-0.347193	-0.650651	-0.962738	0.003238	-0.080463	-0.258167
14376	-2.067825	0.227732	9.899017	0.174039	-0.078544	0.112628	0.370363	-0.351530	-0.648428	-0.962242	-0.000709	-0.079774	-0.260241
14377	-1.562909	0.577396	10.708521	0.370752	-0.082332	0.119237	0.367149	-0.358874	-0.648709	-0.961724	-0.008533	-0.080086	-0.261918
14378	-1.206382	1.146100	10.414001	0.199305	-0.029818	0.070610	0.363030	-0.368668	-0.646553	-0.961339	-0.012653	-0.080464	-0.263045
14379	-1.421531	0.799000	9.609236	0.122780	0.000301	0.006729	0.362772	-0.370440	-0.644377	-0.961275	-0.015121	-0.081075	-0.262961
14380	-1.615616	0.683798	9.191449	0.159549	-0.038871	-0.012487	0.359937	-0.376561	-0.643106	-0.961329	-0.018389	-0.081091	-0.262549
14381	-1.750740	0.012335	9.478072	0.067288	-0.036308	-0.000916	0.359563	-0.379558	-0.643130	-0.961374	-0.019932	-0.080719	-0.262389
14382	-1.526294	-0.353697	9.894871	0.015112	-0.034834	0.047903	0.357733	-0.378457	-0.642834	-0.961139	-0.020496	-0.080032	-0.263413
14383	-1.297961	-0.158680	9.760571	0.086578	-0.010443	0.084614	0.353569	-0.379935	-0.641369	-0.960683	-0.022330	-0.080205	-0.264871
14384	-0.912883	0.356360	9.292165	0.099168	-0.019210	0.083793	0.351252	-0.384558	-0.641766	-0.960192	-0.024486	-0.080246	-0.266442
14385	-0.786697	0.783311	9.243116	0.088577	-0.031422	0.052000	0.349703	-0.387549	-0.640742	-0.959935	-0.026413	-0.080004	-0.267258
14386	-1.020332	0.857879	9.438235	-0.011476	-0.015592	0.017043	0.347751	-0.388494	-0.639691	-0.959842	-0.026317	-0.079558	-0.267735
14387	-1.156479	0.715772	9.807852	-0.004242	0.007173	-0.003966	0.346440	-0.387669	-0.638633	-0.959870	-0.026166	-0.079569	-0.267646
14388	-1.273907	0.500397	9.859257	0.054812	0.040450	0.002743	0.346579	-0.389170	-0.638649	-0.959738	-0.027022	-0.080561	-0.267735
14389	-1.190267	0.716198	9.861016	0.076230	0.084988	0.029515	0.348016	-0.391087	-0.636628	-0.959418	-0.028035	-0.082464	-0.268199
14390	-1.098444	0.720789	10.023686	0.142407	0.077069	0.029938	0.346591	-0.393534	-0.634956	-0.959033	-0.030423	-0.084611	-0.268646
14391	-1.758360	0.265540	10.468717	0.099345	0.082385	0.042075	0.347114	-0.395447	-0.632277	-0.958626	-0.031878	-0.086567	-0.269307
14392	-2.088310	0.048982	10.377756	-0.131573	0.101636	0.066073	0.350361	-0.395057	-0.630518	-0.958171	-0.028944	-0.087685	-0.270892
14393	-2.183926	0.177793	10.574712	0.005951	0.105029	0.120889	0.350354	-0.394376	-0.629481	-0.957348	-0.028540	-0.089550	-0.273222
14394	-1.853719	1.143459	9.472739	0.023181	0.108686	0.107052	0.351410	-0.397790	-0.628113	-0.956555	-0.028606	-0.091617	-0.275302
14395	-1.592657	1.558731	8.307362	-0.117121	0.049362	0.086461	0.353484	-0.396848	-0.626718	-0.956072	-0.026124	-0.091786	-0.277163
14396	-1.797800	1.574524	8.230011	-0.126052	-0.048492	0.056148	0.351521	-0.393700	-0.629234	-0.955907	-0.024107	-0.090052	-0.278479
14397	-1.965183	1.099938	9.112738	-0.176293	-0.111597	0.040508	0.346435	-0.391355	-0.630939	-0.955975	-0.021335	-0.086875	-0.279482
14398	-2.180048	0.725558	10.398341	-0.207061	-0.139880	0.070982	0.342653	-0.387924	-0.635229	-0.955883	-0.018302	-0.082933	-0.281202
14399	-1.845753	0.868120	10.683063	-0.130220	-0.103334	0.098032	0.339125	-0.384359	-0.637718	-0.955557	-0.016449	-0.080170	-0.283219
14400	-1.535727	1.700458	9.971435	0.018516	-0.078715	0.083436	0.333644	-0.380783	-0.640177	-0.955198	-0.017407	-0.078664	-0.284789
14401	-1.373304	2.147141	9.388815	0.020528	-0.064584	0.057122	0.330264	-0.381310	-0.641163	-0.954974	-0.018243	-0.077530	-0.285799
14402	-1.471322	1.956909	9.060655	-0.070486	-0.066146	0.009749	0.329228	-0.382941	-0.640132	-0.955012	-0.017307	-0.075782	-0.286197
14403	-1.794996	1.599005	9.165069	-0.069626	-0.085310	0.007064	0.327387	-0.379659	-0.640459	-0.955125	-0.016534	-0.073794	-0.286385
14404	-1.745606	1.409193	9.349900	-0.070640	-0.099398	0.022809	0.324771	-0.377191	-0.641169	-0.955136	-0.015807	-0.071405	-0.286995
14405	-1.605706	1.373492	9.828900	-0.059959	-0.083796	0.026409	0.322162	-0.373357	-0.646245	-0.955120	-0.015278	-0.069528	-0.287538
14406	-1.279219	1.106616	9.899915	-0.061790	-0.054186	0.040447	0.319038	-0.372794	-0.647482	-0.954967	-0.014489	-0.068047	-0.288441
14407	-0.942423	0.935407	9.822948	-0.026934	-0.035042	0.055616	0.317078	-0.371010	-0.648594	-0.954700	-0.014375	-0.067273	-0.289511
14408	-0.843819	0.881606	9.783030	-0.022477	-0.026327	0.062689	0.317339	-0.371830	-0.647447	-0.954366	-0.014207	-0.066543	-0.290785
14409	-0.909022	0.884154	9.663467	0.015992	0.005195	0.076324	0.316941	-0.370738	-0.647043	-0.953909	-0.014727	-0.066757	-0.292205
14410	-0.966757	0.920109	9.476938	0.016871	0.005231	0.085171	0.315401	-0.374410	-0.647701	-0.953384	-0.015156	-0.066851	-0.293871
14411	-0.723318	1.192807	9.617352	-0.052904	0.022607	0.084705	0.314488	-0.373723	-0.648324	-0.952870	-0.014303	-0.066969	-0.295550
14412	-0.718194	1.240265	9.420800	-0.116276	0.033188	0.059621	0.316033	-0.371551	-0.646909	-0.952493	-0.011996	-0.066818	-0.296898
14413	-0.480814	1.344348	9.458398	-0.129579	0.008684	0.025900	0.316280	-0.368825	-0.647530	-0.952356	-0.009743	-0.066202	-0.297557
14414	-0.877658	1.235762	9.114530	-0.156274	-0.007690	-0.002446	0.317688	-0.363652	-0.648660	-0.952404	-0.006836	-0.065046	-0.297738
14415	-1.039166	0.899013	10.258323	-0.188497	-0.012188	-0.034465	0.317514	-0.355471	-0.649608	-0.952646	-0.003540	-0.063681	-0.297319
14416	-0.937539	0.949204	9.628415	-0.129311	-0.006796	-0.044595	0.317754	-0.350017	-0.652650	-0.952927	-0.001088	-0.062705	-0.296642
14417	-1.282121	0.689290	10.265217	-0.224126	0.040424	-0.055652	0.318501	-0.343887	-0.652472	-0.953204	0.003208	-0.062131	-0.295858
14418	-1.285869	0.169460	10.139119	-0.324417	0.038642	-0.037987	0.319484	-0.332576	-0.654180	-0.953341	0.009640	-0.060864	-0.295538
14419	-1.398873	-0.099192	10.081735	-0.108917	0.037808	-0.009123	0.320625	-0.326993	-0.654142	-0.953331	0.011698	-0.060924	-0.295486
14420	-1.292228	-0.035743	9.867670	-0.240320	0.070187	-0.020552	0.321761	-0.320455	-0.654353	-0.953300	0.016692	-0.060755	-0.295379
14421	-1.692130	-0.578930	9.744721	-0.090009	0.051140	-0.024801	0.324597	-0.314744	-0.655370	-0.953358	0.018536	-0.061182	-0.294993
14422	-1.803353	-1.262316	9.338912	-0.067090	0.002117	0.043823	0.325244	-0.313793	-0.655757	-0.953070	0.019747	-0.060761	-0.295934
14423	-1.965969	-1.717932	9.359109	-0.088111	-0.032159	0.128093	0.324846	-0.312837	-0.655226	-0.952316	0.021014	-0.059684	-0.298480
14424	-1.836630	-1.216149	10.195229	-0.042141	-0.028238	0.231584	0.321343	-0.314180	-0.656991	-0.950916	0.021348	-0.058908	-0.303041
14425	-1.373194	0.090546	10.850279	-0.017958	0.043208	0.236538	0.320307	-0.315538	-0.656344	-0.949418	0.021651	-0.059733	-0.307522
14426	-1.231889	0.962839	10.191030	0.041568	0.123940	0.179257	0.322154	-0.320320	-0.655259	-0.948167	0.021383	-0.062338	-0.310864
14427	-1.158689	1.107735	9.000134	-0.147589	0.166281	0.109335	0.324621	-0.318834	-0.655539	-0.947209	0.024975	-0.064644	-0.313036
14428	-1.713464	0.528575	8.515242	-0.068510	0.150992	0.039421	0.330063	-0.315320	-0.653268	-0.946724	0.027140	-0.067013	-0.313824
14429	-2.320649	0.033080	8.517187	0.013857	0.086529	0.006385	0.332656	-0.314244	-0.651750	-0.946575	0.027308	-0.068822	-0.313870
14430	-2.373560	-0.646309	9.567191	0.077235	0.021647	-0.012920	0.335269	-0.315894	-0.651290	-0.946668	0.025971	-0.069629	-0.313524
14431	-1.806899	-1.108345	10.133731	0.092214	-0.008432	0.010595	0.334753	-0.318074	-0.649113	-0.946658	0.024134	-0.070150	-0.313583
14432	-1.130469	-1.067162	10.383096	0.080509	0.007030	0.024464	0.333341	-0.321747	-0.649128	-0.946528	0.022592	-0.070719	-0.313964
14433	-0.832955	-0.653694	10.293965	-0.029392	0.050711	0.008838	0.336071	-0.320671	-0.649674	-0.946390	0.023478	-0.071531	-0.314129
14434	-0.959746	-0.145771	10.125473	-0.170620	0.073525	-0.007824	0.336183	-0.318219	-0.648363	-0.946233	0.027155	-0.071764	-0.314254
14435	-1.479480	0.112709	9.962309	-0.165154	0.096479	-0.016300	0.338506	-0.314414	-0.648361	-0.946106	0.030921	-0.072548	-0.314109
14436	-2.550873	0.214154	9.732409	0.097853	0.093373	0.000052	0.340980	-0.314427	-0.648269	-0.946021	0.029630	-0.074848	-0.313950
14437	-2.259846	0.396706	9.614246	0.298243	0.096836	0.012051	0.343980	-0.317718	-0.644224	-0.945959	0.024577	-0.078625	-0.313649
14438	-1.635904	-0.137545	9.518614	0.230267	0.096678	0.005974	0.345319	-0.325633	-0.641873	-0.945871	0.020790	-0.081820	-0.313370
14439	-1.051368	-0.781922	9.486938	-0.097414	0.140054	0.061593	0.348458	-0.328923	-0.640149	-0.945214	0.023441	-0.083915	-0.314611
14440	-1.521529	-1.045605	10.144006	-0.018287	0.178337	0.164597	0.350802	-0.330709	-0.637110	-0.943850	0.024608	-0.087166	-0.317717
14441	-2.521624	-0.090944	9.916090	0.245357	0.182046	0.244575	0.354213	-0.337546	-0.633105	-0.942075	0.020787	-0.092307	-0.321778
14442	-2.640947	0.448208	9.755102	0.175648	0.142763	0.222927	0.357629	-0.344110	-0.631030	-0.940437	0.017956	-0.096138	-0.325597
14443	-2.468356	0.264808	9.991813	-0.071146	0.150565	0.184053	0.359594	-0.348075	-0.628007	-0.938914	0.020004	-0.098640	-0.329106
14444	-2.093320	0.044625	9.726513	-0.300146	0.181944	0.187633	0.360622	-0.346036	-0.627229	-0.937174	0.026438	-0.100073	-0.333154
14445	-1.703477	0.567631	8.729479	-0.520020	0.168030	0.163081	0.366081	-0.342793	-0.629598	-0.935415	0.037044	-0.099901	-0.337113
14446	-1.735865	0.787093	8.059418	-0.689855	0.093849	0.124635	0.367298	-0.326439	-0.631517	-0.933785	0.050300	-0.097007	-0.340743
14447	-1.797068	0.321990	8.381418	-0.705967	0.024750	0.094224	0.367714	-0.305035	-0.636338	-0.932288	0.063474	-0.092812	-0.343798
14448	-1.823134	-0.651380	9.312463	-0.520092	-0.013891	0.102276	0.366857	-0.289760	-0.639268	-0.930904	0.072851	-0.089021	-0.346678
14449	-1.914431	-0.612238	10.082687	-0.251915	-0.015781	0.134202	0.366036	-0.281848	-0.640724	-0.929619	0.077188	-0.087217	-0.349632
14450	-2.219515	-0.417567	10.834917	0.148861	0.000005	0.133770	0.363290	-0.280061	-0.640665	-0.928912	0.074155	-0.088383	-0.351870
14451	-2.213605	0.081618	10.506576	0.269108	0.068452	0.088300	0.362958	-0.291102	-0.639480	-0.928555	0.069420	-0.091720	-0.352922
14452	-1.975339	0.328204	9.959452	0.183582	0.086110	0.028693	0.367544	-0.297945	-0.636395	-0.928442	0.066535	-0.094572	-0.353021
14453	-1.950194	0.485096	9.422748	0.110648	0.093377	-0.049319	0.368727	-0.300952	-0.634639	-0.928761	0.065096	-0.097064	-0.351773
14454	-1.941128	0.411954	9.121443	0.052750	0.079549	-0.102672	0.370802	-0.301374	-0.631324	-0.929398	0.064844	-0.098698	-0.349675
14455	-2.052521	0.369292	9.042611	-0.007931	0.035943	-0.149066	0.373414	-0.302069	-0.632272	-0.930360	0.065339	-0.099166	-0.346883
14456	-2.220391	0.183834	9.311073	-0.039201	0.014114	-0.174039	0.377299	-0.298273	-0.632164	-0.931490	0.066480	-0.098848	-0.343710
14457	-2.234322	-0.088970	9.721388	-0.014139	0.023695	-0.186219	0.377132	-0.292547	-0.630688	-0.932703	0.067045	-0.098998	-0.340250
14458	-2.524861	-0.551867	10.179965	0.046766	0.046510	-0.208620	0.379842	-0.288063	-0.631072	-0.934094	0.066871	-0.099823	-0.336203
14459	-2.491447	-0.941924	10.117518	0.078947	0.090234	-0.189811	0.382449	-0.289168	-0.629833	-0.935290	0.066178	-0.101836	-0.332388
14460	-2.655991	-1.325726	10.023209	0.103874	0.118230	-0.153427	0.385298	-0.289050	-0.625237	-0.936206	0.065303	-0.104453	-0.329155
14461	-2.575479	-0.519696	9.560776	0.229027	0.118227	-0.111831	0.391034	-0.291672	-0.622772	-0.936982	0.061866	-0.108079	-0.326430
14462	-2.407791	-0.012855	9.002833	0.200550	0.086839	-0.136759	0.392995	-0.294547	-0.620124	-0.937932	0.058940	-0.110764	-0.323327
14463	-2.602277	-0.185629	8.632450	0.068253	0.036269	-0.169597	0.395740	-0.296334	-0.620182	-0.939022	0.058105	-0.111756	-0.319956
14464	-2.649600	-0.732877	8.866876	0.035903	0.020446	-0.153251	0.399625	-0.292947	-0.619305	-0.940004	0.057876	-0.112110	-0.316977
14465	-2.441200	-1.315364	9.240473	0.014166	-0.002527	-0.115792	0.397937	-0.293756	-0.619417	-0.940756	0.057752	-0.112082	-0.314769
14466	-2.445955	-1.327604	9.944477	-0.022033	-0.041324	-0.056293	0.397537	-0.292391	-0.618882	-0.941183	0.058006	-0.111019	-0.313823
14467	-2.622886	-1.094305	10.285117	0.106652	-0.008149	-0.019895	0.397787	-0.290484	-0.618996	-0.941449	0.055953	-0.111550	-0.313210
14468	-2.625302	-0.744368	9.890248	0.260430	0.026855	0.029016	0.397811	-0.295392	-0.618014	-0.941494	0.051124	-0.113637	-0.313149
14469	-2.758292	-0.413354	9.265593	0.204911	0.040928	0.062268	0.398111	-0.303574	-0.616037	-0.941212	0.047369	-0.115797	-0.313795
14470	-2.743315	-0.337230	9.030836	0.043802	0.024270	0.076911	0.398407	-0.310393	-0.615078	-0.940718	0.046493	-0.116520	-0.315137
14471	-2.520988	-0.314581	9.139721	-0.094048	-0.015228	0.075699	0.396582	-0.310383	-0.614535	-0.940185	0.047999	-0.115765	-0.316776
14472	-2.317919	-0.286691	9.340149	-0.166640	-0.027640	0.092689	0.395268	-0.307649	-0.615648	-0.939501	0.050715	-0.114196	-0.318943
14473	-2.293923	-0.310636	9.435790	-0.118445	-0.029458	0.115930	0.394222	-0.306007	-0.617162	-0.938705	0.052499	-0.113043	-0.321402
14474	-2.434215	-0.352168	9.652801	-0.031809	-0.043494	0.139449	0.392397	-0.305451	-0.617645	-0.937876	0.052473	-0.112087	-0.324147
14475	-2.504117	-0.341428	9.840967	0.021836	-0.039135	0.144281	0.390597	-0.308440	-0.619451	-0.937049	0.051500	-0.111676	-0.326826
14476	-2.517006	-0.456659	9.875800	0.059431	-0.029496	0.141926	0.388009	-0.310879	-0.620209	-0.936250	0.049848	-0.111577	-0.329396
14477	-2.358706	-0.263478	9.749291	0.098846	-0.012008	0.141390	0.388295	-0.316198	-0.618848	-0.935442	0.047622	-0.112165	-0.331813
14478	-2.321555	-0.127238	9.567903	0.147246	0.012544	0.135684	0.384934	-0.321088	-0.618330	-0.934652	0.044617	-0.113425	-0.334021
14479	-2.388953	-0.089082	9.290165	0.145501	0.012625	0.133944	0.385229	-0.328043	-0.616857	-0.933855	0.041694	-0.114769	-0.336161
14480	-2.320255	0.068614	9.127975	0.068631	0.002151	0.119262	0.384205	-0.331719	-0.615847	-0.933107	0.040124	-0.115289	-0.338244
14481	-2.319281	0.199023	9.307295	-0.036858	-0.014475	0.090258	0.382394	-0.334163	-0.615586	-0.932504	0.040511	-0.114858	-0.340005
14482	-2.367733	0.166665	9.612533	-0.063720	-0.018894	0.084760	0.382283	-0.336207	-0.617666	-0.931920	0.041348	-0.114060	-0.341770
14483	-2.401195	0.206194	9.870405	-0.058311	-0.006660	0.072520	0.380975	-0.335382	-0.617380	-0.931395	0.042212	-0.113610	-0.343242
14484	-2.333601	0.205547	9.831366	-0.002818	0.005592	0.072949	0.380719	-0.336198	-0.617385	-0.930883	0.042108	-0.113676	-0.344618
14485	-2.258413	0.261799	9.542994	0.063559	0.014459	0.047025	0.379685	-0.337283	-0.617895	-0.930585	0.040885	-0.114429	-0.345322
14486	-2.207482	0.299308	9.355545	0.026069	0.007511	0.030863	0.379308	-0.339189	-0.618681	-0.930379	0.040352	-0.114694	-0.345849
14487	-2.203595	0.169258	9.305955	-0.015071	-0.000350	0.025221	0.378912	-0.339734	-0.616490	-0.930200	0.040521	-0.114601	-0.346341
14488	-2.300319	0.144073	9.474715	-0.029339	-0.008194	0.007485	0.378906	-0.338643	-0.616480	-0.930147	0.040964	-0.114172	-0.346572
14489	-2.338976	0.137469	9.575903	-0.031175	-0.009971	0.014523	0.378129	-0.338502	-0.618013	-0.930051	0.041383	-0.113775	-0.346911
14490	-2.261146	0.214042	9.648204	-0.004311	-0.011737	0.007653	0.378645	-0.337277	-0.618524	-0.930026	0.041335	-0.113454	-0.347091
14491	-2.182880	0.352990	9.670753	-0.016771	-0.001244	-0.003850	0.376816	-0.337268	-0.616693	-0.930050	0.041565	-0.113295	-0.347050
14492	-2.179864	0.430545	9.873479	-0.054173	0.016291	-0.042820	0.376822	-0.336858	-0.619265	-0.930266	0.042755	-0.113106	-0.346387
14493	-2.468517	0.240898	10.037198	-0.088004	0.038295	-0.079071	0.379786	-0.331421	-0.619128	-0.930658	0.044730	-0.113121	-0.345077
14494	-2.713963	-0.310903	9.850338	-0.043269	0.055036	-0.071670	0.381067	-0.327611	-0.619109	-0.930996	0.046047	-0.113702	-0.343800
14495	-2.555017	-0.347816	9.194903	0.081940	0.028862	-0.049745	0.381455	-0.327886	-0.617830	-0.931354	0.044757	-0.114744	-0.342652
14496	-2.396299	-0.427041	8.858594	0.056846	0.014849	-0.035936	0.384202	-0.330219	-0.617636	-0.931621	0.043853	-0.115298	-0.341856
14497	-2.144655	-0.356520	8.967776	0.013689	-0.015092	-0.001176	0.383286	-0.329396	-0.617614	-0.931685	0.043451	-0.115087	-0.341803
14498	-2.321148	-0.406361	9.521435	0.018941	-0.025671	0.005904	0.382640	-0.330483	-0.617357	-0.931721	0.042881	-0.114663	-0.341920
14499	-2.292411	-0.112213	9.836969	0.026078	-0.010880	0.007816	0.382380	-0.330481	-0.617611	-0.931726	0.042270	-0.114607	-0.342001
14500	-2.445981	0.019155	9.935928	0.023427	-0.002968	0.000847	0.380814	-0.330474	-0.616686	-0.931747	0.041785	-0.114632	-0.341997
14501	-2.387626	0.085144	9.643007	-0.004143	0.014623	-0.022198	0.383678	-0.330489	-0.616342	-0.931873	0.041975	-0.114816	-0.341567
14502	-2.365101	0.204427	9.384651	-0.014716	0.014732	-0.050449	0.383814	-0.331581	-0.615969	-0.932170	0.042439	-0.114867	-0.340681
14503	-2.354135	0.054758	9.229038	-0.075625	-0.001034	-0.036882	0.384320	-0.328993	-0.615951	-0.932370	0.043881	-0.114262	-0.340155
14504	-2.320710	-0.337367	9.277110	-0.086369	-0.006291	-0.040595	0.383792	-0.326945	-0.617340	-0.932580	0.045516	-0.113440	-0.339638
14505	-2.179659	-0.537737	9.388938	-0.045376	-0.024778	-0.014014	0.383517	-0.322852	-0.619744	-0.932703	0.046205	-0.112603	-0.339486
14506	-2.055928	-0.782601	9.063042	-0.000873	-0.057219	0.035459	0.382087	-0.322844	-0.620495	-0.932582	0.045728	-0.111480	-0.340252
14507	-1.554575	0.451435	8.861432	0.067082	-0.108093	0.042925	0.379238	-0.325691	-0.620609	-0.932606	0.043618	-0.109877	-0.340986
14508	-2.359326	0.640489	10.434956	-0.154752	-0.067903	-0.000596	0.377667	-0.323365	-0.621980	-0.932596	0.046022	-0.107469	-0.341463
14509	-3.259663	0.318110	11.248857	-0.208246	0.021520	-0.040128	0.376860	-0.317633	-0.623973	-0.932637	0.050076	-0.106353	-0.341129
14510	-3.112967	-0.083996	10.680647	0.055843	0.086422	-0.038964	0.376728	-0.317769	-0.623457	-0.932774	0.049678	-0.108226	-0.340223
14511	-2.384735	-0.171196	9.188255	0.196503	0.079571	-0.041692	0.379749	-0.322557	-0.622776	-0.933083	0.046587	-0.110970	-0.338928
14512	-1.810607	-0.216961	8.269604	0.042608	0.020041	-0.034379	0.380910	-0.322565	-0.619702	-0.933313	0.045976	-0.111520	-0.338196
14513	-1.617360	-0.549709	8.480390	-0.073834	-0.034345	-0.030268	0.381944	-0.320253	-0.621241	-0.933539	0.047145	-0.110287	-0.337814
