# Supplementary material for: Identification of Haptic Based Guiding Using Hard Reins
Source: PLoS One. 2015 Jul 22;10(7):e0132020. doi: 10.1371/journal.pone.0132020 (PMC4511788; doi:10.1371/journal.pone.0132020)
Supplement: S2 File — (ZIP) [file pone.0132020.s002.zip › MotionData2/Subject10/T4/gc4.txt]

// Start Time: 0
// Sample rate: 25.0Hz
// Scenario: 4.9
// Firmware Version: 2.6.1
Counter	Acc_X	Acc_Y	Acc_Z	Gyr_X	Gyr_Y	Gyr_Z	Mag_X	Mag_Y	Mag_Z	Quat_w	Quat_x	Quat_y	Quat_z
13770	9.114705	0.746885	-3.594876	-0.561077	0.003163	-0.025816	-0.843328	-0.139502	-0.065826	-0.063872	0.784820	0.091774	0.609553
13771	9.167673	0.664236	-3.618187	-0.553791	0.000373	-0.019519	-0.844024	-0.140903	-0.065555	-0.059616	0.785986	0.088871	0.608912
13772	9.128889	0.679162	-3.589306	-0.550175	-0.008780	-0.006159	-0.843188	-0.139933	-0.062896	-0.057017	0.786520	0.084586	0.609082
13773	9.157981	0.683721	-3.603894	-0.548403	-0.012324	-0.013186	-0.841787	-0.139516	-0.062763	-0.052901	0.787789	0.081644	0.608214
13774	9.104905	0.679192	-3.608605	-0.550105	0.002946	-0.008003	-0.842903	-0.140911	-0.063887	-0.050292	0.788132	0.077376	0.608548
13775	9.153398	0.693250	-3.630574	-0.545563	0.002015	-0.006162	-0.843892	-0.139513	-0.062187	-0.046333	0.789181	0.074324	0.607883
13776	9.148386	0.649798	-3.627666	-0.544711	-0.010646	-0.001658	-0.844873	-0.140073	-0.061626	-0.043858	0.789650	0.070033	0.607967
13777	9.124179	0.611224	-3.636868	-0.560994	-0.000653	-0.002804	-0.844451	-0.140497	-0.060656	-0.039698	0.790695	0.066720	0.607267
13778	9.114524	0.630678	-3.627407	-0.562758	0.003779	0.005995	-0.845154	-0.139932	-0.061623	-0.037043	0.790967	0.062076	0.607574
13779	9.133999	0.654661	-3.637366	-0.568173	0.012867	0.000575	-0.844729	-0.140772	-0.062054	-0.032834	0.791797	0.058590	0.607080
13780	9.146647	0.649264	-3.714644	-0.548236	-0.001721	0.009750	-0.844727	-0.141335	-0.061221	-0.030442	0.792081	0.054066	0.607255
13781	9.146086	0.635177	-3.649246	-0.541007	-0.001678	0.000983	-0.843602	-0.141896	-0.062075	-0.026659	0.793016	0.050889	0.606485
13782	9.110222	0.639979	-3.690329	-0.559035	0.023698	-0.006466	-0.844311	-0.140357	-0.060935	-0.023918	0.792935	0.046478	0.607060
13783	9.080939	0.693752	-3.623233	-0.541896	0.009229	-0.009717	-0.844588	-0.140629	-0.063172	-0.020013	0.793676	0.043433	0.606458
13784	9.143608	0.613428	-3.651417	-0.568094	0.027331	-0.004823	-0.844315	-0.138950	-0.062737	-0.017145	0.793509	0.038887	0.607073
13785	9.109585	0.640497	-3.608180	-0.562635	0.023584	0.007643	-0.845715	-0.139786	-0.063015	-0.013148	0.794041	0.035286	0.606697
13786	9.133851	0.615997	-3.636934	-0.531717	0.028861	0.006206	-0.845722	-0.138104	-0.063416	-0.010986	0.793806	0.031008	0.607281
13787	9.162719	0.606194	-3.629615	-0.546302	0.023576	0.000764	-0.845865	-0.137260	-0.064385	-0.007180	0.794277	0.027691	0.606882
13788	9.133644	0.630709	-3.603270	-0.530047	0.006327	0.006364	-0.846985	-0.137957	-0.064384	-0.005030	0.794274	0.023436	0.607087
13789	9.138974	0.683599	-3.642528	-0.555529	0.005665	-0.006305	-0.845581	-0.137959	-0.064954	-0.000994	0.794909	0.020099	0.606395
13790	9.143373	0.620891	-3.617671	-0.539174	0.007418	-0.009671	-0.845586	-0.136839	-0.064662	0.001500	0.794844	0.015990	0.606601
13791	9.153045	0.625663	-3.617737	-0.555564	-0.003387	-0.001832	-0.845446	-0.136839	-0.064663	0.005468	0.795537	0.012558	0.605750
13792	9.114560	0.659738	-3.618066	-0.544671	-0.003434	-0.002593	-0.844882	-0.137403	-0.064115	0.007972	0.795562	0.008271	0.605763
13793	9.126628	0.640269	-3.627530	-0.566501	-0.005066	-0.009915	-0.845583	-0.137684	-0.063413	0.012197	0.796217	0.004811	0.604869
13794	9.129162	0.671668	-3.627884	-0.544666	-0.005282	0.002732	-0.845865	-0.137543	-0.063270	0.014641	0.796219	0.000441	0.604831
13795	9.119621	0.661941	-3.647093	-0.541961	-0.001563	-0.011416	-0.844463	-0.137124	-0.063975	0.018478	0.796786	-0.002719	0.603973
13796	9.083652	0.703189	-3.657171	-0.575481	0.006592	0.000525	-0.845576	-0.139364	-0.063570	0.021443	0.796587	-0.007419	0.604098
13797	9.057386	0.698280	-3.695741	-0.564660	0.004028	-0.020568	-0.845162	-0.137684	-0.063696	0.025738	0.797024	-0.010727	0.603304
13798	9.066550	0.737402	-3.614036	-0.560896	0.023751	-0.011796	-0.845021	-0.137824	-0.063838	0.028627	0.796576	-0.015041	0.603672
13799	9.042243	0.810415	-3.556827	-0.538941	0.054310	-0.015264	-0.843758	-0.138110	-0.063012	0.032445	0.796366	-0.018110	0.603673
13800	9.152246	0.810539	-3.426495	-0.557164	0.043497	-0.004778	-0.839536	-0.140922	-0.062795	0.035197	0.795634	-0.022475	0.604337
13801	9.103162	0.666065	-3.390989	-0.546264	0.017834	0.036170	-0.840389	-0.138117	-0.063039	0.038475	0.795781	-0.026491	0.603781
13802	8.961123	0.443666	-3.542960	-0.546076	0.037635	0.036000	-0.840109	-0.138119	-0.062761	0.040559	0.795061	-0.031370	0.604358
13803	9.056421	0.519685	-3.657503	-0.543642	0.133068	0.044323	-0.840121	-0.135030	-0.064686	0.043736	0.793760	-0.035421	0.605622
13804	9.175920	0.335649	-3.595201	-0.567065	0.157431	0.052744	-0.839847	-0.132636	-0.068856	0.046028	0.791504	-0.040714	0.608067
13805	9.269819	0.315845	-3.575775	-0.530793	0.152843	0.044366	-0.839277	-0.133317	-0.075018	0.048974	0.789915	-0.044621	0.609627
13806	9.344618	0.429316	-3.519150	-0.547395	0.102236	0.071049	-0.840692	-0.130508	-0.076096	0.050680	0.788270	-0.050010	0.611196
13807	9.253125	0.422447	-3.550363	-0.563071	0.051668	0.090620	-0.839572	-0.129240	-0.079026	0.053443	0.787783	-0.055169	0.611145
13808	9.315535	0.436871	-3.499865	-0.533112	0.044210	0.103413	-0.840011	-0.124750	-0.080933	0.054471	0.786769	-0.060946	0.611811
13809	9.266381	0.353054	-3.426375	-0.533301	0.011747	0.105356	-0.839324	-0.121390	-0.080624	0.056513	0.786727	-0.066044	0.611151
13810	9.280797	0.331198	-3.428567	-0.547872	0.011930	0.092799	-0.842438	-0.115360	-0.080117	0.057865	0.786048	-0.071863	0.611242
13811	9.227324	0.237304	-3.425031	-0.529455	0.051500	0.090095	-0.841330	-0.111859	-0.080649	0.060064	0.785488	-0.076658	0.611167
13812	9.227931	0.263474	-3.490564	-0.558730	0.022916	0.078434	-0.840219	-0.109060	-0.080348	0.061777	0.784626	-0.082366	0.611360
13813	9.241960	0.297686	-3.416059	-0.546232	0.008746	0.045055	-0.841774	-0.106107	-0.082542	0.064699	0.784587	-0.086735	0.610504
13814	9.251653	0.258809	-3.439801	-0.545374	0.006160	0.031809	-0.842208	-0.103307	-0.081671	0.066744	0.783974	-0.091560	0.610367
13815	9.212592	0.201238	-3.410111	-0.545340	0.016152	0.022000	-0.841927	-0.103449	-0.081395	0.069924	0.783837	-0.095571	0.609571
13816	9.258147	0.176952	-3.383322	-0.548984	0.023525	0.005994	-0.842354	-0.102049	-0.080818	0.072375	0.783010	-0.100005	0.609636
13817	9.229029	0.160295	-3.371015	-0.553602	0.012763	0.002459	-0.842210	-0.102889	-0.080967	0.075887	0.782892	-0.103838	0.608719
13818	9.245818	0.182089	-3.347118	-0.524463	0.030726	-0.006152	-0.841229	-0.102185	-0.082645	0.078117	0.781998	-0.107764	0.608904
13819	9.270166	0.198731	-3.366667	-0.544541	0.018260	-0.011610	-0.840946	-0.103031	-0.081398	0.081642	0.781812	-0.111279	0.608048
13820	9.260204	0.186923	-3.332693	-0.537241	0.030949	-0.023993	-0.841498	-0.104987	-0.082672	0.084291	0.780896	-0.115073	0.608157
13821	9.235920	0.196893	-3.308609	-0.559976	0.027451	-0.024242	-0.840942	-0.103583	-0.083780	0.088203	0.780554	-0.118581	0.607366
13822	9.255338	0.220922	-3.311319	-0.551814	0.027439	-0.026793	-0.840935	-0.104699	-0.085329	0.091105	0.779621	-0.122506	0.607357
13823	9.308754	0.181541	-3.371359	-0.551819	0.023834	-0.025878	-0.841775	-0.105540	-0.084493	0.094873	0.779295	-0.125913	0.606501
13824	9.238258	0.182394	-3.306034	-0.581074	-0.008521	-0.020731	-0.841774	-0.105539	-0.084772	0.098066	0.778684	-0.130345	0.605842
13825	9.279865	0.234994	-3.355003	-0.547386	0.004842	-0.020401	-0.840925	-0.107222	-0.085076	0.101624	0.778534	-0.133836	0.604686
13826	9.250732	0.283797	-3.309598	-0.542875	0.002114	-0.020333	-0.841351	-0.106103	-0.084222	0.104244	0.777825	-0.137781	0.604266
13827	9.265307	0.269085	-3.328784	-0.537527	-0.010444	-0.029038	-0.840084	-0.107085	-0.084522	0.107687	0.777860	-0.141065	0.602857
13828	9.277411	0.298068	-3.319459	-0.539364	-0.012226	-0.029928	-0.840082	-0.107790	-0.083271	0.110327	0.777321	-0.144840	0.602180
13829	9.226751	0.235344	-3.352519	-0.552112	-0.023950	-0.022944	-0.840364	-0.107796	-0.081173	0.113859	0.777426	-0.148439	0.600509
13830	9.246386	0.261621	-3.381835	-0.555754	-0.022987	-0.027407	-0.839794	-0.109758	-0.081477	0.116691	0.776931	-0.152464	0.599596
13831	9.193008	0.267033	-3.343163	-0.544865	-0.023031	-0.029061	-0.841196	-0.110459	-0.080355	0.120161	0.777013	-0.155894	0.597920
13832	9.232107	0.334270	-3.372961	-0.581178	-0.017426	-0.031271	-0.839794	-0.110182	-0.080224	0.123449	0.776360	-0.160139	0.596977
13833	9.266410	0.340910	-3.435905	-0.555838	-0.015433	-0.064593	-0.841191	-0.111867	-0.078274	0.127513	0.776389	-0.163140	0.595269
13834	9.217584	0.264099	-3.401154	-0.539518	-0.022746	-0.062609	-0.838936	-0.114255	-0.077757	0.130509	0.775962	-0.166404	0.594273
13835	9.198534	0.346428	-3.394798	-0.555857	-0.024565	-0.052167	-0.840889	-0.117055	-0.077212	0.134368	0.776014	-0.169634	0.592429
13836	9.184319	0.297823	-3.452228	-0.551982	0.002284	-0.034600	-0.839764	-0.117618	-0.077087	0.137307	0.775123	-0.173403	0.591829
13837	9.251893	0.321638	-3.440503	-0.559232	-0.001405	-0.020492	-0.840471	-0.116640	-0.075673	0.140891	0.774738	-0.177114	0.590391
13838	9.249686	0.321486	-3.467078	-0.539277	-0.008740	-0.016674	-0.840179	-0.119444	-0.075425	0.143381	0.773910	-0.181031	0.589689
13839	9.242513	0.304509	-3.483793	-0.559159	0.003920	-0.011679	-0.840182	-0.118460	-0.076254	0.146850	0.773386	-0.184876	0.588329
13840	9.175078	0.307245	-3.500647	-0.539033	0.025424	-0.009819	-0.840048	-0.117202	-0.075682	0.149376	0.772092	-0.188784	0.588151
13841	9.251766	0.244172	-3.461385	-0.546228	0.054585	-0.041924	-0.840460	-0.118875	-0.077653	0.153159	0.771082	-0.191871	0.587504
13842	9.237359	0.282989	-3.452134	-0.553462	0.074666	-0.066900	-0.840172	-0.120557	-0.077813	0.156763	0.769343	-0.194907	0.587833
13843	9.227646	0.331579	-3.421251	-0.540596	0.094314	-0.054483	-0.837641	-0.121113	-0.080774	0.160727	0.767892	-0.197619	0.587755
13844	9.265871	0.421341	-3.328068	-0.528010	0.078040	-0.054221	-0.838476	-0.122223	-0.083434	0.163797	0.766106	-0.200528	0.588252
13845	9.207523	0.482653	-3.244103	-0.561753	0.060182	-0.055398	-0.838457	-0.125854	-0.087107	0.167934	0.764951	-0.203585	0.587539
13846	9.322570	0.470450	-3.147469	-0.551928	0.011080	-0.009848	-0.839296	-0.126411	-0.087665	0.170572	0.763654	-0.207663	0.587038
13847	9.303329	0.453549	-3.164169	-0.544607	-0.005577	0.034567	-0.836918	-0.124309	-0.089478	0.173099	0.762910	-0.212115	0.585673
13848	9.342624	0.380033	-3.286632	-0.522702	-0.019625	0.082684	-0.837913	-0.121506	-0.088882	0.174072	0.761641	-0.217354	0.585114
13849	9.298735	0.337038	-3.249849	-0.559087	-0.042209	0.107151	-0.840176	-0.117579	-0.088544	0.175785	0.760909	-0.223214	0.583346
13850	9.226768	0.269267	-3.338400	-0.566217	-0.057138	0.166411	-0.839931	-0.109457	-0.087623	0.176270	0.759490	-0.230349	0.582274
13851	9.173837	0.208869	-3.388398	-0.563384	-0.064728	0.206283	-0.841086	-0.102173	-0.086420	0.176762	0.758471	-0.237846	0.580436
13852	9.227295	0.239751	-3.420226	-0.537034	-0.075866	0.229677	-0.843218	-0.096008	-0.085221	0.175966	0.756983	-0.245640	0.579374
13853	9.203218	0.235009	-3.429806	-0.551566	-0.084954	0.245481	-0.842983	-0.085927	-0.083301	0.175703	0.755947	-0.253654	0.577349
13854	9.183466	0.138530	-3.419038	-0.540553	-0.082536	0.270348	-0.844430	-0.076122	-0.081650	0.174442	0.754209	-0.262093	0.576235
13855	9.044438	0.269539	-3.478305	-0.545752	-0.047493	0.282448	-0.844199	-0.064636	-0.081112	0.173844	0.752452	-0.270442	0.574852
13856	8.975572	0.217686	-3.337488	-0.531169	-0.040419	0.287855	-0.847613	-0.053982	-0.080835	0.172443	0.750049	-0.278849	0.574399
13857	8.904099	0.272663	-3.120538	-0.538469	-0.023931	0.260227	-0.846534	-0.043898	-0.080598	0.172121	0.748050	-0.286655	0.573259
13858	8.877021	0.193267	-3.090621	-0.558532	-0.013521	0.214795	-0.845727	-0.035915	-0.080382	0.172103	0.745549	-0.294150	0.572724
13859	9.513784	0.150769	-3.062003	-0.545070	-0.010384	0.168170	-0.846608	-0.026665	-0.080698	0.173028	0.743803	-0.300556	0.571389
13860	9.822668	-0.115373	-3.185094	-0.529852	-0.068307	0.192624	-0.848603	-0.020083	-0.078517	0.172494	0.742073	-0.307548	0.570077
13861	9.538753	-0.162762	-3.319499	-0.522845	-0.125263	0.207153	-0.847942	-0.011126	-0.076053	0.171951	0.741382	-0.314634	0.567266
13862	9.257565	-0.137700	-3.459548	-0.560869	-0.106131	0.200350	-0.849237	-0.004552	-0.071921	0.171547	0.739840	-0.322188	0.565158
13863	9.165395	0.181281	-3.557220	-0.533769	-0.105933	0.165307	-0.848989	0.002157	-0.067240	0.171775	0.739065	-0.328666	0.562366
13864	9.229574	0.402733	-3.634683	-0.532040	-0.089262	0.116615	-0.849301	0.008591	-0.063676	0.171987	0.737897	-0.334566	0.560351
13865	9.278952	0.515457	-3.722994	-0.546872	-0.121356	0.088359	-0.849045	0.013904	-0.060688	0.173211	0.737693	-0.340049	0.556932
13866	9.199201	0.715297	-3.923254	-0.543441	-0.156530	0.091288	-0.849917	0.019491	-0.054612	0.173412	0.737342	-0.345907	0.553718
13867	9.244213	0.791315	-4.088471	-0.530792	-0.186590	0.122610	-0.849646	0.020449	-0.047895	0.173626	0.737617	-0.351882	0.549504
13868	9.168072	0.800615	-4.223786	-0.545342	-0.201069	0.136675	-0.849404	0.028415	-0.042084	0.173032	0.737354	-0.358549	0.545721
13869	8.940742	0.688498	-4.217399	-0.552538	-0.208516	0.163114	-0.849719	0.034550	-0.033072	0.173019	0.737421	-0.365371	0.541091
13870	8.830112	0.657372	-4.282144	-0.552200	-0.180083	0.205383	-0.849188	0.040273	-0.026866	0.171920	0.736306	-0.373009	0.537737
13871	8.790799	0.726056	-4.159626	-0.530151	-0.158973	0.249738	-0.849510	0.048374	-0.019231	0.171056	0.735171	-0.380623	0.534219
13872	8.882528	0.691524	-4.178693	-0.547915	-0.123320	0.302404	-0.849555	0.057744	-0.013962	0.169265	0.732611	-0.389389	0.531984
13873	9.071259	0.719031	-4.227579	-0.544106	-0.103652	0.320065	-0.848486	0.069214	-0.009098	0.168338	0.730171	-0.397899	0.529329
13874	8.890988	0.576079	-4.080764	-0.542325	-0.109075	0.317403	-0.847834	0.079842	-0.003681	0.166393	0.727221	-0.406707	0.527307
13875	9.298025	0.712828	-4.218148	-0.552733	-0.004088	0.276935	-0.844657	0.090751	-0.000238	0.166923	0.723923	-0.414237	0.525814
13876	9.160229	0.415250	-4.021338	-0.539748	0.055602	0.241260	-0.843715	0.099994	0.000271	0.167073	0.719754	-0.421300	0.525878
13877	8.824444	0.065664	-3.838181	-0.548413	0.126006	0.224680	-0.843038	0.106020	-0.000510	0.169230	0.715433	-0.427492	0.526087
13878	8.718732	-0.184208	-3.709604	-0.546344	0.187639	0.180034	-0.842789	0.114157	-0.004341	0.171222	0.710277	-0.433242	0.527723
13879	8.739111	-0.338393	-3.611258	-0.537162	0.233144	0.124109	-0.842803	0.118662	-0.010723	0.175224	0.705633	-0.437420	0.529190
13880	8.878630	-0.532827	-3.645520	-0.535208	0.262170	0.102728	-0.841840	0.124568	-0.018217	0.178504	0.700309	-0.441639	0.531656
13881	9.923042	-0.637845	-3.928453	-0.564085	0.289460	0.103321	-0.842268	0.127392	-0.024614	0.183607	0.695056	-0.445511	0.533578
13882	9.515101	-1.040503	-3.802599	-0.546096	0.194684	0.204821	-0.840324	0.133147	-0.029182	0.185326	0.689408	-0.451444	0.535323
13883	8.983571	-0.993049	-3.705765	-0.520767	0.184700	0.192687	-0.838391	0.141283	-0.033864	0.187923	0.684533	-0.456400	0.536469
13884	9.026997	-1.046639	-3.729388	-0.541422	0.099642	0.145200	-0.837567	0.145911	-0.035779	0.189328	0.680378	-0.461761	0.536673
13885	8.822225	-0.905049	-3.708947	-0.547226	0.043772	0.147220	-0.836336	0.153048	-0.034177	0.191474	0.677255	-0.466858	0.535450
13886	8.673079	-0.751308	-4.007669	-0.536476	0.000239	0.173271	-0.835949	0.160181	-0.030611	0.191575	0.673856	-0.472880	0.534417
13887	9.077690	-0.510778	-3.783762	-0.556274	-0.120649	0.206617	-0.832615	0.167589	-0.027624	0.191666	0.671826	-0.479458	0.531068
13888	9.122052	-0.540889	-3.916382	-0.534592	0.029232	0.160844	-0.833755	0.170942	-0.024226	0.192153	0.668178	-0.485133	0.530340
13889	9.125973	-0.496072	-4.088445	-0.536537	0.027826	0.119267	-0.832094	0.175979	-0.023348	0.194353	0.665423	-0.489709	0.528795
13890	8.970377	-0.438421	-3.914906	-0.558640	-0.002491	0.093508	-0.831554	0.181021	-0.023020	0.195552	0.662616	-0.494823	0.527115
13891	8.750214	-0.431746	-3.842197	-0.536924	-0.009735	0.083143	-0.831290	0.184661	-0.022425	0.197797	0.660561	-0.499021	0.524894
13892	8.849677	-0.663548	-3.709263	-0.544039	-0.013750	0.131724	-0.829766	0.189138	-0.021831	0.198280	0.657495	-0.504492	0.523329
13893	8.934506	-0.846655	-3.533359	-0.551063	0.003930	0.172212	-0.828666	0.194319	-0.021785	0.199935	0.654282	-0.509902	0.521479
13894	9.122328	-0.978395	-3.541805	-0.554735	0.005944	0.152716	-0.826724	0.199923	-0.023140	0.200523	0.650691	-0.515636	0.520107
13895	9.127581	-0.896355	-3.557225	-0.544092	-0.024576	0.135348	-0.825065	0.205519	-0.021836	0.202196	0.648104	-0.520541	0.517798
13896	9.157183	-0.945539	-3.663034	-0.536909	-0.034387	0.121343	-0.825922	0.208884	-0.021934	0.202450	0.645268	-0.525800	0.515924
13897	9.180548	-0.959611	-3.571088	-0.547835	-0.033387	0.115900	-0.824679	0.213504	-0.021896	0.204301	0.642894	-0.530469	0.513372
13898	9.180006	-0.993107	-3.517555	-0.558879	-0.047609	0.099927	-0.822171	0.217415	-0.019918	0.204906	0.640275	-0.535691	0.510976
13899	9.223614	-0.959580	-3.522820	-0.555438	-0.054441	0.057560	-0.823028	0.220637	-0.019179	0.207254	0.638640	-0.539715	0.507832
13900	9.116941	-1.036087	-3.497661	-0.544707	-0.068667	0.029432	-0.822755	0.222171	-0.017348	0.208160	0.637002	-0.543942	0.505001
13901	9.212690	-1.060297	-3.408115	-0.557545	-0.051818	-0.032734	-0.824444	0.222727	-0.014813	0.211502	0.636248	-0.546770	0.501496
13902	9.110686	-1.153674	-3.370692	-0.557809	-0.062067	-0.096403	-0.823177	0.221314	-0.012042	0.213906	0.635820	-0.549471	0.498056
13903	9.347286	-1.191596	-3.399581	-0.567229	-0.084890	-0.154714	-0.825687	0.217253	-0.010667	0.218246	0.636622	-0.550930	0.493514
13904	9.338760	-1.073674	-3.487873	-0.543940	-0.115258	-0.194931	-0.826226	0.211499	-0.007368	0.220855	0.637821	-0.552441	0.489098
13905	9.191434	-0.854016	-3.678599	-0.553186	-0.114765	-0.244575	-0.828305	0.204625	-0.003231	0.225583	0.639893	-0.552691	0.483923
13906	9.548395	-0.389716	-4.046704	-0.567670	-0.052541	-0.334325	-0.832898	0.194956	0.000618	0.230529	0.641860	-0.552326	0.479384
13907	9.109397	-0.056995	-4.228636	-0.547608	0.020384	-0.441618	-0.835513	0.183194	0.000655	0.238583	0.644741	-0.549304	0.475029
13908	8.282907	-0.284076	-3.886713	-0.554934	0.031498	-0.484449	-0.838121	0.169469	0.001091	0.245695	0.647518	-0.546416	0.470939
13909	8.205291	-0.060263	-3.729630	-0.556399	0.092670	-0.474221	-0.842116	0.152674	-0.001569	0.254919	0.649895	-0.542600	0.467159
13910	8.483347	0.197418	-3.981757	-0.561566	0.134081	-0.462048	-0.844003	0.135603	-0.006484	0.262980	0.651310	-0.539456	0.464354
13911	8.657874	0.302360	-4.029072	-0.562468	0.230503	-0.361751	-0.847310	0.122741	-0.012463	0.272676	0.651024	-0.536331	0.462779
13912	9.282401	0.699305	-4.077830	-0.534903	0.242201	-0.264894	-0.850360	0.115488	-0.020202	0.279685	0.649357	-0.534847	0.462655
13913	9.674722	0.705439	-4.247565	-0.554836	0.223919	-0.219809	-0.851169	0.109634	-0.028923	0.287870	0.647558	-0.533439	0.461782
13914	9.622253	0.731929	-4.315447	-0.556225	0.155640	-0.240642	-0.852817	0.102513	-0.035135	0.293977	0.646242	-0.532902	0.460395
13915	9.418924	0.644008	-4.280366	-0.548213	0.090105	-0.174737	-0.853336	0.094273	-0.042624	0.300202	0.645171	-0.532737	0.458066
13916	9.360832	0.663904	-4.249098	-0.542750	0.055207	-0.105467	-0.855847	0.091206	-0.045572	0.303805	0.643371	-0.534381	0.456304
13917	8.798732	0.644976	-3.977508	-0.546456	0.014071	-0.047002	-0.853869	0.088262	-0.046317	0.307998	0.641600	-0.536285	0.453746
13918	8.710574	0.646560	-3.813099	-0.540894	0.012741	-0.004492	-0.855269	0.087280	-0.044919	0.310192	0.639084	-0.539440	0.452059
13919	8.821702	0.660314	-3.820650	-0.548245	-0.010813	0.015053	-0.854994	0.088823	-0.045743	0.313552	0.636815	-0.542292	0.449524
13920	8.894672	0.719996	-3.864908	-0.561329	-0.044558	-0.030869	-0.855277	0.089384	-0.045596	0.315609	0.634936	-0.545624	0.446701
13921	8.953819	0.764691	-4.000799	-0.546857	-0.051740	-0.039478	-0.855559	0.089665	-0.045730	0.318974	0.633590	-0.548009	0.443290
13922	8.846915	0.795030	-3.894677	-0.561398	-0.033393	-0.069861	-0.855975	0.088118	-0.043647	0.321488	0.631999	-0.550747	0.440342
13923	8.916905	0.775195	-3.904214	-0.554043	-0.029993	-0.050322	-0.855693	0.087410	-0.041560	0.325258	0.630485	-0.552902	0.437031
13924	8.972545	0.774739	-3.921198	-0.548641	-0.039038	-0.048422	-0.856246	0.085307	-0.040739	0.327346	0.628752	-0.555807	0.434274
13925	8.981927	0.925189	-3.814155	-0.546671	-0.030420	-0.005973	-0.856529	0.085584	-0.039475	0.330614	0.626750	-0.558437	0.431308
13926	9.097540	1.011911	-3.742789	-0.542815	-0.001801	0.016929	-0.857937	0.086139	-0.036943	0.332464	0.623969	-0.561838	0.429497
13927	9.213773	1.078737	-3.760604	-0.566423	-0.010890	0.039742	-0.855840	0.087956	-0.037080	0.335793	0.621105	-0.565046	0.426842
13928	9.183969	1.050515	-3.666013	-0.558929	0.014069	0.064432	-0.856553	0.090762	-0.037744	0.337601	0.617502	-0.569033	0.425345
13929	9.115855	0.959266	-3.640741	-0.551805	-0.024029	0.087723	-0.856006	0.093694	-0.035202	0.340174	0.614245	-0.572756	0.423007
13930	9.060441	0.964388	-3.650389	-0.515509	-0.025930	0.079303	-0.855452	0.095234	-0.035050	0.340847	0.611063	-0.576789	0.421593
13931	9.043224	1.032630	-3.576222	-0.560098	-0.040216	0.087717	-0.856035	0.099852	-0.033181	0.343322	0.607831	-0.580651	0.418947
13932	8.979620	0.912519	-3.524054	-0.559144	-0.047652	0.110744	-0.854511	0.104043	-0.030633	0.343992	0.604118	-0.585540	0.416958
13933	9.463763	1.056152	-3.642287	-0.545587	-0.056691	0.114619	-0.854532	0.108380	-0.028631	0.345862	0.600746	-0.589670	0.414455
13934	9.484966	0.763127	-3.716368	-0.544605	-0.056743	0.119025	-0.851744	0.112290	-0.026655	0.346157	0.597057	-0.594553	0.412559
13935	9.215856	0.523407	-3.674672	-0.540896	-0.056892	0.128712	-0.853595	0.117888	-0.023507	0.347831	0.593486	-0.598767	0.410203
13936	8.826197	0.449183	-3.569421	-0.544472	-0.041482	0.114327	-0.851789	0.121800	-0.021523	0.348321	0.589676	-0.603438	0.408432
13937	8.895991	0.550709	-3.495742	-0.545565	-0.038298	0.063010	-0.850829	0.126271	-0.018409	0.350782	0.586648	-0.606744	0.405781
13938	8.901886	0.583748	-3.616934	-0.544765	-0.025134	0.002794	-0.851261	0.128507	-0.016565	0.352362	0.584011	-0.609951	0.403400
13939	8.933848	0.471566	-3.746205	-0.570137	0.006076	-0.047236	-0.849854	0.127377	-0.014771	0.356517	0.581740	-0.611821	0.400186
13940	8.927197	0.349932	-3.880152	-0.517329	0.016586	-0.041385	-0.850129	0.125976	-0.014364	0.358629	0.579468	-0.613967	0.398303
13941	8.902486	0.268135	-3.845378	-0.558780	0.061699	-0.028010	-0.850693	0.126681	-0.015471	0.363139	0.576553	-0.615548	0.396003
13942	8.711239	0.228607	-3.789106	-0.544029	0.088503	-0.013895	-0.851107	0.125426	-0.017018	0.366210	0.573147	-0.617672	0.394809
13943	8.902617	0.263180	-3.864653	-0.529104	0.135021	0.017888	-0.851671	0.126273	-0.018403	0.370867	0.569255	-0.618979	0.394044
13944	9.283978	0.134690	-3.931386	-0.557815	0.183742	0.029702	-0.851388	0.127133	-0.024546	0.374903	0.564415	-0.620962	0.394069
13945	9.326010	-0.135930	-3.880097	-0.543986	0.181368	0.084698	-0.848869	0.129950	-0.030966	0.379709	0.559160	-0.622746	0.394144
13946	9.163660	-0.207102	-3.830759	-0.555658	0.190217	0.105694	-0.849024	0.134737	-0.037903	0.383165	0.553282	-0.625451	0.394809
13947	9.150784	-0.162736	-3.705589	-0.554105	0.150545	0.107722	-0.849041	0.139088	-0.040374	0.387433	0.547840	-0.627749	0.394586
13948	9.238017	-0.071455	-3.706724	-0.552465	0.127165	0.103491	-0.846244	0.142461	-0.045532	0.390044	0.542456	-0.630823	0.394550
13949	9.131969	-0.083021	-3.730616	-0.552775	0.082225	0.090472	-0.846545	0.147511	-0.047434	0.393501	0.537724	-0.633406	0.393454
13950	9.121467	-0.157415	-3.657283	-0.554382	0.103641	0.113307	-0.844597	0.151574	-0.048804	0.395729	0.532338	-0.636724	0.393189
13951	9.162642	-0.109313	-3.653042	-0.538351	0.051281	0.117369	-0.844616	0.156771	-0.052663	0.398356	0.527570	-0.639688	0.392150
13952	9.091866	-0.265794	-3.627038	-0.581103	0.044374	0.104491	-0.841541	0.160276	-0.055865	0.400146	0.522501	-0.643536	0.390816
13953	9.161669	-0.304869	-3.621863	-0.541949	0.060427	0.103090	-0.842261	0.164909	-0.058188	0.402975	0.517765	-0.646267	0.389706
13954	9.173100	-0.343213	-3.558626	-0.551946	0.045815	0.129596	-0.840589	0.167992	-0.059566	0.404250	0.512546	-0.650079	0.388941
13955	9.225348	-0.466486	-3.508995	-0.547380	0.053081	0.120751	-0.841735	0.173886	-0.061872	0.406835	0.507544	-0.653054	0.387820
13956	9.190084	-0.547490	-3.358232	-0.543687	0.056526	0.134902	-0.840076	0.179911	-0.063080	0.408091	0.502194	-0.656710	0.387292
13957	9.266191	-0.614939	-3.246432	-0.560179	0.034066	0.136618	-0.837007	0.184673	-0.065011	0.410366	0.496970	-0.660051	0.385944
13958	9.265119	-0.718301	-3.158290	-0.571235	0.002480	0.147281	-0.835906	0.189714	-0.064967	0.411054	0.491599	-0.664422	0.384587
13959	9.337735	-0.711660	-3.182624	-0.545997	-0.023664	0.137138	-0.835374	0.196154	-0.063786	0.412360	0.486868	-0.668080	0.382868
13960	9.338032	-0.653724	-3.192936	-0.548077	-0.060512	0.128502	-0.833146	0.199785	-0.061808	0.412089	0.482375	-0.672546	0.381023
13961	9.369278	-0.697450	-3.197323	-0.544495	-0.078692	0.144580	-0.832339	0.207480	-0.059219	0.412534	0.477919	-0.676668	0.378854
13962	9.434773	-0.635107	-3.210187	-0.540934	-0.085858	0.139380	-0.832221	0.211526	-0.054145	0.411736	0.473484	-0.681334	0.376923
13963	9.328902	-0.629849	-3.248765	-0.537524	-0.114564	0.122769	-0.829865	0.217387	-0.048652	0.411743	0.469597	-0.685440	0.374324
13964	9.319345	-0.668651	-3.279732	-0.544803	-0.112632	0.112050	-0.830172	0.222414	-0.043565	0.410788	0.465661	-0.690038	0.371835
13965	9.285666	-0.605501	-3.263477	-0.546689	-0.114299	0.097885	-0.828095	0.227426	-0.035142	0.411029	0.461986	-0.693928	0.368901
13966	9.281612	-0.506713	-3.315316	-0.523071	-0.114430	0.100830	-0.828119	0.231894	-0.030483	0.409900	0.458355	-0.698219	0.366582
13967	9.185272	-0.494144	-3.334658	-0.552162	-0.114221	0.091625	-0.825335	0.235503	-0.022360	0.410202	0.454677	-0.702044	0.363507
13968	9.228395	-0.499007	-3.296001	-0.552095	-0.092433	0.073806	-0.825781	0.240247	-0.016157	0.409816	0.450986	-0.706067	0.360738
13969	9.303465	-0.516653	-3.336982	-0.570102	-0.063441	0.066355	-0.825233	0.241905	-0.009435	0.411150	0.447103	-0.709323	0.357652
13970	9.108130	-0.372525	-3.287586	-0.534878	-0.077803	0.040292	-0.825391	0.245256	-0.005765	0.411029	0.443886	-0.712754	0.354967
13971	9.041511	-0.338939	-3.394189	-0.544751	-0.041397	0.004563	-0.822876	0.247201	-0.002410	0.412871	0.440899	-0.715055	0.351912
13972	9.104537	-0.291080	-3.406889	-0.523082	-0.030164	-0.051850	-0.823582	0.247614	0.000116	0.413958	0.438731	-0.717162	0.349046
13973	9.099467	-0.310244	-3.384922	-0.555722	-0.000856	-0.087801	-0.823297	0.246773	0.000245	0.417109	0.436664	-0.718358	0.345409
13974	8.969234	-0.246471	-3.366128	-0.551910	0.047154	-0.119918	-0.824129	0.244535	-0.000471	0.420014	0.434674	-0.719394	0.342228
13975	9.042013	-0.128456	-3.357878	-0.551657	0.113285	-0.158331	-0.827200	0.241472	-0.004113	0.425234	0.432837	-0.718948	0.339030
13976	9.055521	0.090884	-3.437665	-0.551807	0.135631	-0.236284	-0.829983	0.236869	-0.008333	0.430176	0.431886	-0.718182	0.335614
13977	8.856778	0.216922	-3.578951	-0.553635	0.170500	-0.306423	-0.830235	0.231001	-0.013144	0.437192	0.431736	-0.715915	0.331561
13978	8.616883	0.212422	-3.767052	-0.545938	0.240832	-0.319191	-0.833137	0.222635	-0.023273	0.444099	0.431275	-0.713401	0.328386
13979	10.210743	0.638835	-4.310364	-0.554156	0.398925	-0.336660	-0.837152	0.212315	-0.034810	0.454488	0.429986	-0.708747	0.325931
13980	9.432313	1.027802	-3.956049	-0.543818	0.351524	-0.390337	-0.839197	0.201157	-0.048748	0.463331	0.429739	-0.704485	0.323033
13981	9.855406	0.934363	-3.786431	-0.556562	0.294821	-0.286569	-0.839565	0.191392	-0.061287	0.471832	0.428326	-0.701080	0.319998
13982	9.549157	0.681088	-3.630967	-0.556311	0.242857	-0.126229	-0.840940	0.186380	-0.069855	0.477485	0.424883	-0.700067	0.318417
13983	9.431269	0.535614	-3.438298	-0.538489	0.122751	-0.008563	-0.840651	0.185842	-0.076851	0.481568	0.420807	-0.700486	0.316753
13984	9.034741	0.691418	-3.270365	-0.546438	0.018242	-0.009852	-0.840085	0.185574	-0.081191	0.483218	0.417225	-0.702503	0.314505
13985	8.958131	0.696250	-3.347638	-0.545122	-0.044487	-0.048387	-0.839803	0.185294	-0.081336	0.485214	0.414687	-0.704221	0.310926
13986	9.289820	0.644829	-3.506984	-0.552871	-0.138304	-0.026601	-0.840652	0.186124	-0.077407	0.484799	0.412228	-0.707616	0.307112
13987	9.264607	0.590583	-3.704482	-0.565813	-0.218123	0.039198	-0.840235	0.186389	-0.073215	0.483917	0.409298	-0.711844	0.302616
13988	9.111501	0.580763	-3.882974	-0.553037	-0.245741	0.096110	-0.840400	0.189998	-0.062693	0.481189	0.405709	-0.717223	0.299081
13989	8.962204	0.649308	-3.893205	-0.557266	-0.228278	0.157857	-0.839588	0.195433	-0.054675	0.479297	0.401184	-0.722412	0.295713
13990	8.981596	0.813952	-3.824995	-0.561737	-0.222136	0.179020	-0.839204	0.201843	-0.044268	0.476422	0.396119	-0.728189	0.293006
13991	8.885660	0.809225	-3.904552	-0.557936	-0.201504	0.185998	-0.836019	0.209789	-0.034426	0.474681	0.390974	-0.733273	0.290049
13992	8.807101	0.786552	-3.744718	-0.561344	-0.165528	0.192788	-0.834648	0.215786	-0.027106	0.472488	0.385320	-0.738515	0.287889
13993	8.886346	0.839702	-3.668095	-0.541910	-0.111697	0.208627	-0.832722	0.223324	-0.020054	0.471753	0.379430	-0.742747	0.286024
13994	9.045121	0.882744	-3.581801	-0.568269	-0.113412	0.214556	-0.831642	0.231701	-0.011868	0.470197	0.373036	-0.747604	0.284336
13995	9.550662	0.936814	-3.701480	-0.544388	-0.072070	0.220890	-0.828589	0.238114	-0.004557	0.469964	0.366672	-0.751474	0.282794
13996	9.579711	0.713548	-3.819843	-0.547860	-0.045781	0.204747	-0.826103	0.246212	0.002218	0.469268	0.360186	-0.755412	0.281792
13997	8.978713	0.389664	-3.658364	-0.554851	-0.005228	0.197167	-0.823470	0.252775	0.007158	0.470208	0.353667	-0.758451	0.280315
13998	8.633767	0.267598	-3.429407	-0.541875	0.058064	0.159678	-0.822381	0.259906	0.010578	0.471249	0.347294	-0.760974	0.279697
13999	8.782640	0.078196	-3.422661	-0.554572	0.083796	0.111607	-0.821277	0.264101	0.012151	0.473972	0.341547	-0.762495	0.278024
14000	8.772126	-0.136784	-3.415415	-0.545202	0.127022	0.107882	-0.818479	0.266342	0.010615	0.476337	0.335515	-0.763953	0.277323
14001	9.296188	-0.283393	-3.530463	-0.539497	0.144737	0.145089	-0.818218	0.270821	0.011498	0.479654	0.329028	-0.764958	0.276607
14002	9.538260	-1.020470	-3.667540	-0.550024	0.136804	0.230786	-0.815437	0.276983	0.010423	0.481468	0.320978	-0.767075	0.277052
14003	9.673308	-1.224859	-3.752427	-0.520798	0.112533	0.310015	-0.812111	0.286501	0.010776	0.483172	0.312267	-0.769247	0.278017
14004	9.404740	-1.006399	-3.870488	-0.534193	0.031971	0.257254	-0.809209	0.296431	0.013932	0.483051	0.304500	-0.772341	0.278263
14005	9.265156	-0.981595	-3.909239	-0.554632	-0.027138	0.227277	-0.806167	0.305935	0.018759	0.483177	0.297468	-0.775438	0.277035
14006	8.699500	-0.943349	-3.773596	-0.553223	-0.079248	0.202726	-0.802828	0.311085	0.026614	0.481695	0.290937	-0.779282	0.275763
14007	8.747733	-0.992106	-3.792447	-0.556625	-0.046856	0.209569	-0.800621	0.318197	0.035198	0.481544	0.284232	-0.782395	0.274199
14008	8.872142	-0.982317	-3.647744	-0.538179	-0.013886	0.241449	-0.796728	0.325312	0.041671	0.480729	0.276843	-0.785649	0.273884
14009	9.312296	-0.942198	-3.745433	-0.552626	0.014380	0.218206	-0.793108	0.331031	0.046735	0.481396	0.269671	-0.788112	0.272792
14010	9.288666	-0.889126	-3.784655	-0.569343	-0.024846	0.181100	-0.789488	0.336464	0.053472	0.480851	0.262956	-0.791214	0.271324
14011	9.125147	-0.752827	-3.795622	-0.544407	-0.110686	0.194288	-0.786442	0.344419	0.060800	0.479572	0.256892	-0.794620	0.269439
14012	8.816751	-0.644643	-3.810914	-0.539149	-0.151449	0.212245	-0.783935	0.346901	0.071149	0.476639	0.250624	-0.798840	0.268062
14013	8.845118	-0.741304	-3.780878	-0.545521	-0.151356	0.205084	-0.779205	0.354137	0.082789	0.474599	0.244571	-0.802608	0.266010
14014	8.958382	-0.804910	-3.789985	-0.531916	-0.156831	0.207062	-0.774886	0.358851	0.094965	0.471515	0.238447	-0.806709	0.264644
14015	9.009905	-0.762281	-3.877517	-0.535620	-0.173085	0.214216	-0.771977	0.365248	0.107309	0.468975	0.232429	-0.810576	0.262689
14016	9.151990	-0.566105	-4.053870	-0.539097	-0.144173	0.210521	-0.766959	0.370802	0.119209	0.466054	0.226082	-0.814506	0.261268
14017	9.097018	-0.435293	-4.060089	-0.562728	-0.139492	0.203145	-0.762635	0.374536	0.130815	0.464195	0.219796	-0.818050	0.258859
14018	8.954412	-0.431796	-4.030941	-0.558952	-0.111516	0.194141	-0.758446	0.377437	0.140597	0.461927	0.213329	-0.821599	0.257078
14019	8.950935	-0.375164	-3.867260	-0.547975	-0.086232	0.181728	-0.755383	0.380893	0.152490	0.460958	0.207242	-0.824382	0.254878
14020	8.986033	-0.437521	-3.755461	-0.549643	-0.053678	0.169117	-0.751758	0.384355	0.162422	0.459683	0.200950	-0.827152	0.253240
14021	9.038432	-0.413050	-3.654319	-0.569546	-0.002561	0.106655	-0.750365	0.385450	0.169271	0.460557	0.195473	-0.828878	0.250277
14022	9.071374	-0.383487	-3.531461	-0.536669	0.048028	0.074886	-0.748977	0.387526	0.176131	0.461357	0.190328	-0.830201	0.248376
14023	9.381039	-0.386045	-3.628500	-0.551272	0.084982	-0.013908	-0.748267	0.385563	0.175965	0.464224	0.186584	-0.830489	0.244891
14024	9.024038	-0.286979	-3.604964	-0.555572	0.035473	-0.119872	-0.748959	0.382751	0.179436	0.465823	0.184544	-0.831240	0.240817
14025	9.111499	-0.549793	-3.805118	-0.537442	0.048514	-0.175478	-0.754121	0.375618	0.179402	0.468823	0.183793	-0.831138	0.235870
14026	9.561004	-0.079478	-4.277315	-0.541194	0.091041	-0.282650	-0.757879	0.368483	0.179077	0.472041	0.184314	-0.830651	0.230705
14027	8.761610	0.025399	-4.156600	-0.542910	0.152962	-0.364593	-0.761202	0.358124	0.178855	0.477645	0.186170	-0.828817	0.224183
14028	8.188599	0.012401	-3.720753	-0.551417	0.244659	-0.347703	-0.769570	0.346948	0.174890	0.483694	0.186954	-0.826574	0.218778
14029	8.647586	0.421715	-3.890244	-0.554938	0.276353	-0.354861	-0.776817	0.336620	0.168129	0.491262	0.187974	-0.823508	0.212513
14030	8.702362	0.584370	-3.718158	-0.544515	0.230736	-0.396013	-0.783477	0.320406	0.161303	0.497182	0.189646	-0.821058	0.206660
14031	9.077070	0.511201	-3.833826	-0.531106	0.294826	-0.312137	-0.791559	0.308540	0.153973	0.504700	0.190125	-0.817712	0.201189
14032	9.465014	0.689107	-3.978893	-0.552610	0.294119	-0.216734	-0.795041	0.304233	0.145290	0.510885	0.188486	-0.815215	0.197212
14033	9.567797	0.769731	-4.122492	-0.543999	0.211126	-0.207239	-0.800340	0.298109	0.136881	0.516589	0.187458	-0.813055	0.192187
14034	9.626171	0.730213	-4.199451	-0.559028	0.126495	-0.205115	-0.804516	0.291557	0.129856	0.519973	0.186195	-0.812264	0.187578
14035	9.835116	0.945935	-4.274627	-0.557506	0.063116	-0.167479	-0.806456	0.286958	0.123813	0.523115	0.184957	-0.811773	0.182119
14036	9.331425	0.935942	-4.061206	-0.538750	-0.009491	-0.126235	-0.808968	0.284168	0.121846	0.523895	0.183113	-0.812568	0.178148
14037	8.393546	0.928505	-3.876229	-0.553667	0.061424	-0.103161	-0.810352	0.279687	0.122090	0.526715	0.180892	-0.812279	0.173354
14038	8.556415	1.001201	-3.681537	-0.546775	-0.017407	-0.055677	-0.809511	0.279966	0.121947	0.527128	0.177828	-0.813404	0.169964
14039	8.760438	0.983846	-3.546304	-0.555991	-0.017973	-0.085826	-0.810903	0.277734	0.119977	0.528569	0.175583	-0.813983	0.164976
14040	8.961804	1.066567	-3.641732	-0.543218	0.024883	-0.145154	-0.812576	0.275504	0.117731	0.529934	0.173860	-0.814293	0.160842
14041	8.969532	1.075821	-3.699837	-0.548896	0.003571	-0.176047	-0.813389	0.269917	0.112926	0.531960	0.173090	-0.814261	0.155040
14042	8.975505	1.050620	-3.859040	-0.520115	-0.023181	-0.220657	-0.814064	0.264041	0.110914	0.532675	0.172982	-0.814704	0.150306
14043	9.006357	1.150231	-3.744210	-0.538089	0.000101	-0.195342	-0.817131	0.260141	0.106144	0.534622	0.172654	-0.814564	0.144412
14044	9.118018	1.180519	-3.812354	-0.541664	-0.009181	-0.161680	-0.818514	0.256092	0.102758	0.535442	0.171299	-0.815082	0.139999
14045	9.137517	1.122066	-3.864887	-0.559679	-0.007628	-0.124747	-0.818915	0.252037	0.100623	0.537091	0.169611	-0.815286	0.134442
14046	8.907749	1.249963	-3.740358	-0.552487	-0.018566	-0.117555	-0.821004	0.248829	0.097950	0.537649	0.167434	-0.816042	0.130289
14047	8.948839	1.147845	-3.797265	-0.552257	-0.002635	-0.085805	-0.821413	0.246741	0.094018	0.539210	0.165176	-0.816260	0.125255
14048	8.836920	1.197759	-3.657527	-0.557523	0.015120	-0.055921	-0.822534	0.246750	0.092070	0.540155	0.161840	-0.816828	0.121791
14049	8.923690	1.187606	-3.647864	-0.542786	0.023651	-0.009784	-0.823797	0.247606	0.088175	0.541891	0.158376	-0.816943	0.117797
14050	9.187211	1.154060	-3.722748	-0.537964	0.046733	0.029108	-0.824499	0.248035	0.086228	0.543062	0.153777	-0.817347	0.115672
14051	9.322317	1.107188	-3.739320	-0.547588	0.087942	0.061496	-0.823514	0.248184	0.082867	0.545660	0.148946	-0.816946	0.112560
14052	9.350842	0.765092	-3.537404	-0.547309	0.111035	0.095811	-0.822690	0.252529	0.081648	0.547727	0.142999	-0.816811	0.111202
14053	8.986670	0.546121	-3.365331	-0.559186	0.080134	0.124944	-0.822001	0.256466	0.076792	0.550045	0.137010	-0.816631	0.108592
14054	8.840873	0.518752	-3.251264	-0.560283	0.054961	0.117085	-0.820898	0.261232	0.075156	0.551144	0.130684	-0.817125	0.107094
14055	9.092219	0.575059	-3.269143	-0.573936	0.069749	0.086817	-0.818798	0.262915	0.073200	0.553369	0.125165	-0.816909	0.103812
14056	9.198163	0.608526	-3.221332	-0.547903	0.046612	0.043055	-0.819368	0.265164	0.071271	0.554420	0.120192	-0.817211	0.101678
14057	9.270760	0.481861	-3.307003	-0.548000	0.015825	0.060938	-0.818527	0.265017	0.072940	0.555719	0.115481	-0.817408	0.098417
14058	9.241714	0.336671	-3.365752	-0.540638	0.010119	0.089346	-0.817698	0.267668	0.075617	0.556035	0.109896	-0.818152	0.096826
14059	9.558994	0.319218	-3.518209	-0.553002	0.033116	0.147516	-0.815754	0.272711	0.074257	0.557415	0.103664	-0.818297	0.094508
14060	9.280577	0.248960	-3.439730	-0.530324	0.029413	0.142427	-0.816608	0.274948	0.076523	0.557884	0.097279	-0.818852	0.093717
14061	9.072742	0.269890	-3.393776	-0.551364	0.013399	0.128083	-0.814384	0.280128	0.076001	0.558921	0.091408	-0.819107	0.091194
14062	9.174778	0.302641	-3.464351	-0.560511	0.016387	0.103216	-0.814112	0.282088	0.076159	0.559268	0.085343	-0.819717	0.089444
14063	9.184487	0.321927	-3.462163	-0.538889	0.003020	0.076132	-0.811322	0.285721	0.077154	0.560157	0.080473	-0.819914	0.086541
14064	9.231610	0.332249	-3.310114	-0.559061	-0.014767	0.060970	-0.812311	0.287409	0.075921	0.560031	0.075164	-0.820738	0.084288
14065	9.309714	0.117736	-3.525292	-0.553519	-0.005694	0.052131	-0.812316	0.288386	0.076770	0.560800	0.070529	-0.820968	0.080876
14066	9.164616	0.031623	-3.528970	-0.538931	-0.018704	0.085958	-0.811488	0.291748	0.076519	0.560509	0.065034	-0.821781	0.079228
14067	9.107410	-0.036467	-3.653781	-0.555456	-0.038211	0.059330	-0.810516	0.294127	0.076676	0.560679	0.060297	-0.822345	0.075847
14068	9.112144	-0.050966	-3.648793	-0.551506	0.010376	0.064385	-0.809126	0.297062	0.077814	0.560887	0.054966	-0.822764	0.073783
14069	9.228034	-0.049310	-3.653799	-0.529689	0.015724	0.061093	-0.809686	0.296784	0.077536	0.561859	0.050395	-0.822644	0.070935
14070	9.213531	-0.153435	-3.700944	-0.555984	0.023118	0.053649	-0.810259	0.299876	0.074917	0.562266	0.045168	-0.822860	0.068689
14071	9.080216	-0.195760	-3.647135	-0.562446	0.005101	0.054533	-0.807458	0.301269	0.075329	0.563049	0.040340	-0.822855	0.065250
14072	9.072930	-0.217494	-3.651715	-0.540767	-0.022147	0.067335	-0.807751	0.304213	0.075082	0.562650	0.035113	-0.823515	0.063371
14073	9.290773	-0.219381	-3.734140	-0.567986	-0.020226	0.071476	-0.807762	0.306167	0.077339	0.562940	0.029964	-0.823769	0.060040
14074	9.305618	-0.193104	-3.768281	-0.557048	-0.011216	0.066249	-0.804685	0.308399	0.077898	0.562701	0.024555	-0.824266	0.057887
14075	9.230540	-0.192419	-3.734360	-0.551739	-0.009956	0.022939	-0.803568	0.309656	0.078461	0.563152	0.020366	-0.824316	0.054309
14076	9.112209	-0.191613	-3.724545	-0.541098	-0.037703	-0.004214	-0.804972	0.309797	0.079312	0.562521	0.016324	-0.825009	0.051615
14077	9.116624	-0.201004	-3.676121	-0.534870	-0.037397	-0.041301	-0.804685	0.308253	0.079713	0.562531	0.013403	-0.825296	0.047603
14078	9.075277	-0.210183	-3.639718	-0.541301	-0.037180	-0.062620	-0.805665	0.307413	0.080271	0.561945	0.010318	-0.825926	0.044248
14079	9.126596	-0.206173	-3.719570	-0.546887	-0.069725	-0.046547	-0.805235	0.304881	0.083037	0.561384	0.007363	-0.826556	0.039995
14080	9.150570	-0.189226	-3.690795	-0.554112	-0.046004	-0.075080	-0.806770	0.302924	0.082888	0.560641	0.004347	-0.827252	0.036286
14081	9.114844	-0.143328	-3.729920	-0.538700	-0.045999	-0.083746	-0.807605	0.300958	0.084971	0.560454	0.002066	-0.827573	0.031777
14082	9.151023	-0.080513	-3.696841	-0.557666	-0.037085	-0.062777	-0.807745	0.300818	0.084831	0.559828	-0.001204	-0.828130	0.028146
14083	9.190290	-0.018262	-3.750747	-0.537782	-0.046069	-0.074856	-0.808013	0.297450	0.086894	0.559590	-0.003634	-0.828421	0.023771
14084	9.152430	0.090451	-3.795403	-0.559449	-0.017035	-0.085895	-0.808701	0.294369	0.086868	0.559284	-0.006551	-0.828713	0.019852
14085	9.154249	0.141823	-3.694494	-0.546679	0.006505	-0.105350	-0.811357	0.291854	0.086722	0.559885	-0.008606	-0.828390	0.014997
14086	9.163975	0.185336	-3.682911	-0.555675	0.030105	-0.119747	-0.811337	0.287657	0.084861	0.560349	-0.010938	-0.828115	0.010754
14087	9.102719	0.215553	-3.550270	-0.555532	0.053455	-0.112827	-0.812586	0.284580	0.084140	0.561686	-0.012984	-0.827229	0.005674
14088	9.131624	0.210568	-3.545420	-0.553584	0.061333	-0.088078	-0.814823	0.283053	0.081626	0.562637	-0.015824	-0.826550	0.001816
14089	9.141344	0.346199	-3.488955	-0.544578	0.056838	-0.093236	-0.815649	0.280265	0.077689	0.563990	-0.018075	-0.825579	-0.002848
14090	9.180863	0.277347	-3.638051	-0.551653	0.089428	-0.105897	-0.816476	0.277194	0.074868	0.565380	-0.020598	-0.824545	-0.006883
14091	9.165299	0.353464	-3.462489	-0.542779	0.084344	-0.146457	-0.818700	0.272724	0.072603	0.567136	-0.021952	-0.823243	-0.012109
14092	9.111708	0.356627	-3.397212	-0.548502	0.053937	-0.169352	-0.819669	0.270497	0.068813	0.567903	-0.023401	-0.822591	-0.016793
14093	9.169515	0.395140	-3.363891	-0.530294	0.062868	-0.169178	-0.822169	0.265048	0.065980	0.569261	-0.024249	-0.821503	-0.022042
14094	9.246296	0.346535	-3.329623	-0.552036	0.062817	-0.151732	-0.822986	0.259878	0.062298	0.570154	-0.026024	-0.820695	-0.026584
14095	9.362833	0.340393	-3.421530	-0.552112	0.053912	-0.161382	-0.824085	0.255131	0.058204	0.571313	-0.027265	-0.819652	-0.032067
14096	9.253026	0.509793	-3.495763	-0.559525	0.032328	-0.162218	-0.826586	0.250104	0.054817	0.571667	-0.028973	-0.819147	-0.036833
14097	9.202298	0.517423	-3.486115	-0.553212	0.032413	-0.175424	-0.829376	0.246330	0.053960	0.572410	-0.030020	-0.818317	-0.042454
14098	9.125074	0.588202	-3.452973	-0.552224	0.043140	-0.167525	-0.828512	0.241855	0.051111	0.572913	-0.031549	-0.817649	-0.047164
14099	9.066957	0.576607	-3.433435	-0.545761	0.062054	-0.171118	-0.832275	0.236551	0.047731	0.574097	-0.032565	-0.816447	-0.052601
14100	9.227581	0.486770	-3.338412	-0.546598	0.070099	-0.162314	-0.833791	0.230823	0.043769	0.575021	-0.034088	-0.815426	-0.057172
14101	9.266509	0.563840	-3.341740	-0.544725	0.071739	-0.144591	-0.834888	0.225654	0.039950	0.576345	-0.035530	-0.814057	-0.062250
14102	9.136108	0.603509	-3.313013	-0.551935	0.071589	-0.126120	-0.836137	0.223006	0.036717	0.577305	-0.037702	-0.812943	-0.066488
14103	9.150717	0.666339	-3.299236	-0.548189	0.102378	-0.144833	-0.838215	0.217842	0.032207	0.579073	-0.039154	-0.811180	-0.071604
14104	9.310258	0.752391	-3.290744	-0.561979	0.079040	-0.144807	-0.838195	0.213790	0.028810	0.580092	-0.041130	-0.809933	-0.076221
14105	9.192635	0.839888	-3.330224	-0.546619	0.084669	-0.178290	-0.840975	0.208488	0.024024	0.581469	-0.042058	-0.808368	-0.081646
14106	9.045851	0.973786	-3.321856	-0.539408	0.092056	-0.203034	-0.841928	0.202907	0.017823	0.582593	-0.042807	-0.807005	-0.086578
14107	9.125797	1.057878	-3.320486	-0.543155	0.097846	-0.242010	-0.842886	0.198158	0.013867	0.584013	-0.042649	-0.805310	-0.092665
14108	9.176471	1.188463	-3.256770	-0.554183	0.085342	-0.247346	-0.845236	0.190613	0.009474	0.584901	-0.042866	-0.803979	-0.098340
14109	9.215366	1.355250	-3.212774	-0.539895	0.065702	-0.273570	-0.847154	0.180825	0.005054	0.585674	-0.042227	-0.802648	-0.104687
14110	9.444196	1.390525	-3.138568	-0.549022	0.040166	-0.231894	-0.850196	0.170753	0.002317	0.585836	-0.042722	-0.801785	-0.110051
14111	9.393696	1.330096	-3.190985	-0.568008	-0.006658	-0.126572	-0.851017	0.165992	0.002413	0.585684	-0.044936	-0.801076	-0.115031
14112	9.428262	1.336522	-3.287755	-0.536257	-0.066203	-0.033820	-0.852552	0.163611	0.003239	0.584570	-0.048695	-0.801272	-0.117769
14113	9.251781	1.366967	-3.234700	-0.527201	-0.088198	0.000002	-0.850165	0.163038	0.005311	0.583393	-0.052660	-0.801474	-0.120496
14114	9.300030	1.381223	-3.225258	-0.536373	-0.115403	0.024843	-0.851711	0.162749	0.009234	0.581601	-0.057478	-0.802142	-0.122495
14115	9.332386	1.435980	-3.324981	-0.552820	-0.137019	0.033648	-0.849763	0.165530	0.014279	0.579640	-0.062409	-0.802783	-0.125149
14116	9.166732	1.472683	-3.419405	-0.558393	-0.171438	0.055001	-0.850054	0.166630	0.020723	0.576958	-0.068102	-0.803949	-0.127073
14117	9.130939	1.550149	-3.434720	-0.549366	-0.169519	0.037405	-0.849505	0.168714	0.025772	0.574421	-0.073136	-0.804927	-0.129554
14118	8.972556	1.540725	-3.555218	-0.534843	-0.164004	0.016282	-0.849227	0.168134	0.031355	0.571749	-0.077913	-0.806058	-0.131545
14119	8.890270	1.628695	-3.483600	-0.540232	-0.136732	-0.008727	-0.848950	0.167691	0.038057	0.569567	-0.082009	-0.806719	-0.134437
14120	8.856704	1.696601	-3.479480	-0.547374	-0.120578	0.001707	-0.849519	0.168375	0.043660	0.567503	-0.086576	-0.807289	-0.136857
14121	8.905048	1.667146	-3.503379	-0.561913	-0.118637	-0.005545	-0.848962	0.168926	0.046177	0.565527	-0.090911	-0.807646	-0.140079
14122	8.848303	1.653957	-3.350929	-0.543607	-0.106348	0.019343	-0.847839	0.168072	0.049374	0.563718	-0.095676	-0.807980	-0.142256
14123	8.924366	1.807610	-3.437316	-0.564271	-0.062919	0.011797	-0.847143	0.168904	0.051614	0.562634	-0.100147	-0.807631	-0.145417
14124	9.178124	1.883296	-3.445749	-0.537717	-0.030673	0.022587	-0.846021	0.168612	0.054397	0.562039	-0.104677	-0.807074	-0.147601
14125	9.378911	1.617427	-3.633939	-0.531836	0.032446	0.016092	-0.847703	0.168339	0.053429	0.562529	-0.108559	-0.805707	-0.150377
14126	9.174425	1.103816	-3.654514	-0.548422	0.109686	0.046279	-0.845744	0.170020	0.051894	0.564217	-0.113166	-0.803441	-0.152759
14127	8.699274	0.885514	-3.487133	-0.544336	0.170727	0.060858	-0.846305	0.170737	0.047433	0.566985	-0.117501	-0.800342	-0.155478
14128	8.495226	0.742425	-3.386194	-0.550326	0.222891	0.070133	-0.845744	0.172300	0.040177	0.570511	-0.122153	-0.796665	-0.157865
14129	8.727452	0.793854	-3.430573	-0.530546	0.232514	-0.003948	-0.846721	0.172182	0.034313	0.574022	-0.125115	-0.793011	-0.161176
14130	9.995107	0.526467	-3.946375	-0.542847	0.303258	-0.031700	-0.845304	0.171094	0.023109	0.578462	-0.127789	-0.788604	-0.164790
14131	10.233781	-0.083746	-3.896392	-0.557368	0.263211	0.020538	-0.846694	0.170292	0.012488	0.582389	-0.131387	-0.784393	-0.168193
14132	9.694297	-0.350791	-3.858861	-0.535974	0.189183	0.017558	-0.846270	0.171015	0.005364	0.585156	-0.135122	-0.781125	-0.170814
14133	9.010595	-0.059871	-3.629227	-0.532887	0.104316	0.026848	-0.845149	0.171861	0.002708	0.586600	-0.139128	-0.778810	-0.173200
14134	8.812161	0.164345	-3.143370	-0.550816	0.138237	0.067088	-0.845429	0.172149	0.000757	0.588660	-0.143973	-0.775894	-0.175325
14135	9.267321	0.261644	-2.971091	-0.543930	0.082329	0.074687	-0.845160	0.175237	-0.001449	0.589840	-0.148964	-0.773634	-0.177171
14136	9.601108	0.142591	-3.122436	-0.558961	-0.009558	0.085751	-0.843911	0.178599	-0.001983	0.589608	-0.154704	-0.772318	-0.178754
14137	9.434159	0.127495	-3.385422	-0.577538	-0.085163	0.085975	-0.842942	0.180965	0.001948	0.588066	-0.160895	-0.771848	-0.180392
14138	9.126251	0.235282	-3.463534	-0.559871	-0.155346	0.063567	-0.842667	0.181229	0.006701	0.585453	-0.166815	-0.772253	-0.181777
14139	9.087916	0.274083	-3.480830	-0.539954	-0.157101	0.047885	-0.840437	0.184011	0.011185	0.582699	-0.172256	-0.772859	-0.182973
14140	9.115995	0.274617	-3.367307	-0.572898	-0.181979	0.026421	-0.840450	0.185102	0.020421	0.579443	-0.177836	-0.773587	-0.184887
14141	9.104958	0.317490	-3.478921	-0.541862	-0.175180	0.055944	-0.841025	0.187045	0.026317	0.576355	-0.183503	-0.774328	-0.185894
14142	9.132166	0.248913	-3.596591	-0.554226	-0.124701	0.059915	-0.840191	0.188150	0.030655	0.574125	-0.189154	-0.774280	-0.187325
14143	9.202530	0.233622	-3.652090	-0.542222	-0.092280	0.056333	-0.839509	0.191492	0.036275	0.572245	-0.194534	-0.774035	-0.188579
14144	9.073924	0.268930	-3.545994	-0.533101	-0.068674	0.029729	-0.838529	0.191622	0.038785	0.570811	-0.199253	-0.773489	-0.190233
14145	9.005541	0.294253	-3.430202	-0.542996	-0.067126	0.061434	-0.837705	0.195112	0.041890	0.569275	-0.204631	-0.772905	-0.191494
14146	8.957715	0.267533	-3.499913	-0.568222	-0.025386	0.041411	-0.837995	0.196501	0.045820	0.568374	-0.209752	-0.771639	-0.193723
14147	8.895097	0.139350	-3.578137	-0.527928	0.045985	-0.001929	-0.836870	0.196080	0.045248	0.568344	-0.213550	-0.770068	-0.195899
14148	9.011430	0.099437	-3.660002	-0.559780	0.207858	-0.050159	-0.836295	0.193708	0.041864	0.570678	-0.216239	-0.766525	-0.200017
14149	8.808106	0.377541	-3.450198	-0.549853	0.374764	-0.082931	-0.839094	0.193177	0.034892	0.575209	-0.217737	-0.761429	-0.204818
14150	8.939781	0.848309	-3.397636	-0.554966	0.475339	-0.139256	-0.839063	0.188168	0.024496	0.581202	-0.217902	-0.755112	-0.211016
14151	8.839317	1.469249	-3.525246	-0.538761	0.523104	-0.246336	-0.842803	0.179392	0.011574	0.587189	-0.216115	-0.748940	-0.218156
14152	9.100463	1.636404	-3.198843	-0.525233	0.493767	-0.194630	-0.843747	0.172566	0.000469	0.593221	-0.214962	-0.742595	-0.224572
14153	9.996367	1.967267	-3.107082	-0.537500	0.377648	-0.087682	-0.844832	0.165593	-0.008541	0.597592	-0.216084	-0.737340	-0.229175
14154	10.369919	1.936245	-3.054077	-0.545315	0.229849	0.024669	-0.844553	0.167293	-0.014396	0.600535	-0.219576	-0.732988	-0.232104
14155	10.246561	1.820891	-3.074371	-0.542306	0.062118	0.137160	-0.844844	0.169961	-0.016043	0.601183	-0.225455	-0.730474	-0.232717
14156	9.435765	1.641691	-3.175188	-0.535840	-0.106000	0.182316	-0.844305	0.174289	-0.011809	0.599929	-0.232680	-0.729436	-0.232097
14157	9.021541	1.687227	-3.266961	-0.563716	-0.212229	0.182568	-0.841817	0.181543	-0.004205	0.596556	-0.240695	-0.729880	-0.231219
14158	8.789192	1.900595	-3.389847	-0.540261	-0.265064	0.232692	-0.839327	0.187809	0.005905	0.593106	-0.249414	-0.730374	-0.229286
14159	9.283875	2.018729	-3.324170	-0.544208	-0.339381	0.289832	-0.837831	0.195881	0.021212	0.588286	-0.259250	-0.731800	-0.226226
14160	8.916368	2.043881	-3.536594	-0.585934	-0.368563	0.346078	-0.834524	0.206178	0.040443	0.583448	-0.270581	-0.732544	-0.223054
14161	8.819949	1.976522	-3.584040	-0.562110	-0.354539	0.375438	-0.830229	0.215780	0.057143	0.578460	-0.281814	-0.733436	-0.219173
14162	8.795379	2.059446	-3.488280	-0.550778	-0.366847	0.533997	-0.825665	0.227617	0.075820	0.574454	-0.295379	-0.732996	-0.213240
14163	8.871943	2.180700	-3.344757	-0.545489	-0.419685	0.596333	-0.819012	0.242662	0.097171	0.569254	-0.309737	-0.733143	-0.206189
14164	8.508570	2.416799	-3.056949	-0.517387	-0.567660	0.601051	-0.810117	0.257693	0.121579	0.562463	-0.324580	-0.734310	-0.197668
14165	8.734815	2.719829	-3.452075	-0.549663	-0.539280	0.673144	-0.800676	0.276075	0.148674	0.555368	-0.340297	-0.734848	-0.189111
14166	9.710029	2.828403	-4.044170	-0.523670	-0.458236	0.680268	-0.789818	0.291095	0.174884	0.550057	-0.355747	-0.733710	-0.180418
14167	9.237430	1.739266	-4.002388	-0.547930	-0.241048	0.575794	-0.779085	0.304177	0.194086	0.546612	-0.368611	-0.731230	-0.175054
14168	8.474051	0.492921	-3.885974	-0.536125	-0.085569	0.496808	-0.769886	0.316729	0.204768	0.545762	-0.380022	-0.726928	-0.171178
14169	8.937601	-0.672215	-3.847013	-0.551777	0.019319	0.464077	-0.764893	0.329880	0.206823	0.545511	-0.390252	-0.722184	-0.169032
14170	10.888880	-1.477200	-3.461281	-0.542576	0.232819	0.383534	-0.758476	0.339119	0.204913	0.548688	-0.398883	-0.715058	-0.168895
14171	9.691146	-1.856938	-3.556926	-0.531568	0.191175	0.184586	-0.757650	0.342758	0.205224	0.550068	-0.404209	-0.710530	-0.170843
14172	8.657637	-1.937223	-3.523235	-0.554081	0.064991	0.187528	-0.756116	0.343997	0.210956	0.550017	-0.410673	-0.706659	-0.171645
14173	8.670582	-1.722273	-3.532900	-0.562864	0.095276	0.231502	-0.753881	0.344523	0.219889	0.549897	-0.417304	-0.702596	-0.172716
14174	8.794586	-1.384911	-3.179217	-0.562686	0.136623	0.243687	-0.751220	0.344352	0.227415	0.550904	-0.424359	-0.697342	-0.173605
14175	9.238420	-1.295410	-3.105904	-0.528373	0.151604	0.169785	-0.751355	0.341667	0.234376	0.551615	-0.429481	-0.693193	-0.175357
14176	9.585920	-0.807922	-2.867762	-0.541900	0.069294	0.118946	-0.751621	0.336880	0.241876	0.551375	-0.434746	-0.689746	-0.176724
14177	9.094357	-0.906296	-3.634392	-0.558586	-0.024573	0.142251	-0.748120	0.336131	0.254281	0.549272	-0.440362	-0.687604	-0.177716
14178	9.241804	-0.135611	-3.913816	-0.527237	-0.296034	0.262084	-0.743062	0.331299	0.271523	0.544583	-0.448676	-0.686888	-0.174082
14179	9.400321	0.045333	-3.418288	-0.555339	-0.111050	0.245612	-0.738302	0.330963	0.285320	0.541594	-0.455870	-0.684727	-0.173224
14180	8.899486	-0.063943	-3.619368	-0.566375	-0.165451	0.282865	-0.734374	0.327811	0.303567	0.538331	-0.464361	-0.682138	-0.171044
14181	9.316701	0.168323	-3.158587	-0.552172	-0.164014	0.221191	-0.729328	0.326497	0.316373	0.534499	-0.471237	-0.680695	-0.170001
14182	9.130577	0.143546	-3.443186	-0.555548	-0.148065	0.251104	-0.723312	0.328261	0.329484	0.531383	-0.479041	-0.678141	-0.168157
14183	9.088755	0.375212	-3.539951	-0.555890	-0.180154	0.214168	-0.716441	0.327086	0.341159	0.527216	-0.485777	-0.676843	-0.167175
14184	8.990515	0.428588	-3.605655	-0.544815	-0.133040	0.178612	-0.711829	0.329564	0.351353	0.524094	-0.492369	-0.674770	-0.166085
14185	9.031450	0.404164	-3.605438	-0.551682	-0.060803	0.164824	-0.708329	0.330665	0.354971	0.521373	-0.497865	-0.672656	-0.166837
14186	8.968015	0.298461	-3.567929	-0.553039	-0.070536	0.045413	-0.704265	0.331487	0.357743	0.518527	-0.502494	-0.671160	-0.167850
14187	8.719480	0.059533	-3.378874	-0.535714	-0.015833	-0.039736	-0.704139	0.334137	0.361404	0.515877	-0.504821	-0.670645	-0.171064
14188	9.424424	-0.080845	-3.474903	-0.542123	0.143193	-0.077811	-0.703574	0.334007	0.357764	0.515569	-0.506928	-0.668179	-0.175356
14189	9.316469	0.179164	-3.743454	-0.540283	0.157801	-0.099087	-0.708897	0.332492	0.353597	0.514998	-0.507804	-0.666425	-0.181080
14190	8.903861	0.266061	-3.403172	-0.540995	0.219361	-0.137602	-0.712243	0.328738	0.347154	0.515476	-0.508787	-0.663740	-0.186734
14191	8.478748	0.564760	-3.215048	-0.551051	0.248686	-0.191921	-0.718254	0.324997	0.338775	0.515644	-0.508081	-0.661905	-0.194543
14192	8.782943	0.354290	-3.329090	-0.551310	0.233048	-0.251942	-0.723565	0.320961	0.334302	0.515718	-0.507547	-0.660133	-0.201631
14193	10.753948	1.097769	-3.803955	-0.549507	0.546852	-0.251558	-0.733336	0.311502	0.320581	0.519543	-0.504642	-0.655741	-0.213107
14194	9.679647	1.354013	-3.329364	-0.541596	0.468147	-0.433427	-0.741149	0.304005	0.305049	0.521929	-0.500552	-0.653250	-0.224281
14195	9.408348	0.794152	-3.470148	-0.547513	0.392796	-0.472078	-0.754281	0.293440	0.289246	0.522651	-0.495141	-0.652503	-0.236457
14196	10.017099	0.743794	-3.567053	-0.538728	0.236987	-0.276275	-0.763361	0.286218	0.276243	0.522673	-0.494005	-0.650721	-0.243587
14197	9.854744	0.702193	-3.812835	-0.555911	0.078248	-0.249874	-0.764052	0.284978	0.270364	0.520171	-0.492955	-0.650926	-0.250426
14198	9.399334	0.726299	-3.894649	-0.560016	-0.032179	-0.197136	-0.766558	0.281215	0.266291	0.516836	-0.494354	-0.651006	-0.254334
14199	8.998763	0.672551	-3.618054	-0.547229	-0.083850	-0.076460	-0.767958	0.280234	0.267131	0.513126	-0.496244	-0.651194	-0.257663
14200	8.892182	0.797164	-3.508152	-0.552877	-0.174079	0.039020	-0.764044	0.282729	0.272717	0.509196	-0.501343	-0.650386	-0.257629
14201	9.048186	0.959768	-3.628574	-0.540336	-0.238708	0.108624	-0.759008	0.284651	0.281084	0.504437	-0.506329	-0.650305	-0.257445
14202	8.971513	1.100398	-3.632457	-0.549582	-0.262093	0.108662	-0.755651	0.286023	0.287502	0.499703	-0.512702	-0.649633	-0.255756
14203	8.752736	1.135035	-3.724371	-0.534922	-0.233167	0.088273	-0.750479	0.289351	0.294346	0.494893	-0.517283	-0.649671	-0.255786
14204	8.937492	1.336410	-3.799354	-0.571907	-0.185180	0.084959	-0.747130	0.291836	0.303431	0.490754	-0.523123	-0.648285	-0.255399
14205	8.704220	1.213110	-3.655104	-0.523701	-0.148049	0.034800	-0.742084	0.291515	0.312054	0.486839	-0.526410	-0.648053	-0.256726
14206	8.958480	1.356261	-3.695703	-0.556777	-0.083424	0.082743	-0.739565	0.292051	0.317911	0.484133	-0.531511	-0.645714	-0.257224
14207	9.377527	1.383420	-3.568502	-0.553964	-0.041608	0.045448	-0.737602	0.291754	0.321527	0.481302	-0.534619	-0.644147	-0.260009
14208	9.557164	0.828764	-3.968493	-0.555491	-0.043807	0.091429	-0.735353	0.290054	0.325685	0.479145	-0.539579	-0.641287	-0.260818
14209	9.049392	0.499689	-3.384228	-0.565739	0.081644	0.062057	-0.734369	0.289203	0.328324	0.477845	-0.542316	-0.638252	-0.264939
14210	8.182554	0.509870	-3.015902	-0.536216	0.196409	-0.003960	-0.737022	0.286415	0.325939	0.478444	-0.544565	-0.634177	-0.268997
14211	8.553081	0.811933	-3.034267	-0.551770	0.223248	-0.067885	-0.739245	0.282089	0.322277	0.478405	-0.544687	-0.631211	-0.275713
14212	9.906777	0.886948	-3.587833	-0.543352	0.276840	-0.099650	-0.740063	0.277055	0.319855	0.479393	-0.545298	-0.627310	-0.281628
14213	9.379221	0.226290	-3.101326	-0.552146	0.279784	-0.034523	-0.744664	0.270918	0.314795	0.480240	-0.545427	-0.623358	-0.288623
14214	9.693254	0.350124	-3.078965	-0.552441	0.218237	0.001316	-0.745772	0.268695	0.309748	0.480936	-0.547660	-0.618801	-0.293011
14215	9.597524	0.551274	-3.085915	-0.552185	0.135662	-0.033553	-0.749677	0.263387	0.307767	0.479993	-0.548562	-0.616153	-0.298400
14216	9.587914	0.602204	-3.067140	-0.529967	0.052584	-0.023933	-0.750786	0.260164	0.308580	0.478721	-0.551205	-0.613552	-0.300920
14217	9.507992	0.578693	-3.042607	-0.541182	-0.032615	0.036594	-0.748813	0.257771	0.310776	0.476252	-0.553827	-0.611765	-0.303649
14218	9.436693	0.522022	-2.901734	-0.544933	-0.090952	0.111190	-0.747970	0.256634	0.315091	0.473855	-0.559104	-0.608912	-0.303464
14219	9.484648	0.429859	-2.905602	-0.532323	-0.136487	0.158501	-0.744054	0.258568	0.320811	0.470955	-0.563721	-0.606748	-0.303773
14220	9.345581	0.417881	-3.028514	-0.534370	-0.188916	0.177352	-0.739009	0.258529	0.329158	0.467848	-0.570245	-0.604077	-0.301710
14221	9.249429	0.439995	-3.067293	-0.552487	-0.177962	0.169981	-0.733979	0.262278	0.335867	0.464261	-0.575392	-0.601975	-0.301681
14222	9.342230	0.370656	-3.240617	-0.539905	-0.208690	0.175643	-0.728946	0.265325	0.342849	0.460798	-0.582001	-0.599394	-0.299444
14223	9.331682	0.369497	-3.436311	-0.538230	-0.228370	0.159867	-0.724482	0.270054	0.350132	0.456673	-0.587146	-0.597880	-0.298745
14224	9.117760	0.263488	-3.599151	-0.554744	-0.260702	0.154515	-0.719309	0.272816	0.358786	0.452234	-0.593877	-0.595849	-0.296240
14225	8.989041	0.131629	-3.558846	-0.558272	-0.237120	0.136591	-0.711615	0.276978	0.366038	0.447582	-0.598932	-0.594483	-0.295873
14226	9.077662	0.141311	-3.467253	-0.561435	-0.155991	0.134301	-0.707290	0.281713	0.371505	0.444140	-0.604794	-0.591630	-0.294854
14227	9.132281	0.081082	-3.382083	-0.541487	-0.126691	0.072430	-0.703377	0.284491	0.375976	0.440607	-0.608241	-0.590072	-0.296180
14228	9.047118	-0.065688	-3.363418	-0.534172	-0.099326	0.029847	-0.701146	0.287562	0.377808	0.437521	-0.612248	-0.588093	-0.296435
14229	9.363215	-0.096244	-3.680036	-0.549593	-0.067992	-0.034144	-0.699044	0.288117	0.378217	0.433951	-0.614135	-0.587214	-0.299506
14230	9.487804	0.239175	-4.022228	-0.553045	0.028666	-0.155004	-0.699461	0.287136	0.378489	0.431019	-0.615340	-0.586241	-0.303152
14231	9.041852	0.442280	-3.683199	-0.544515	0.127259	-0.208669	-0.703083	0.280838	0.379011	0.428730	-0.613915	-0.585797	-0.310066
14232	8.163925	0.785781	-2.970630	-0.560455	0.231992	-0.237977	-0.707671	0.271471	0.376293	0.427556	-0.612912	-0.583997	-0.316989
14233	8.187354	0.965580	-2.793861	-0.545593	0.277586	-0.206217	-0.713224	0.257760	0.374516	0.426998	-0.610483	-0.582147	-0.325712
14234	9.233829	0.863734	-3.340210	-0.525199	0.331641	-0.200775	-0.721029	0.246304	0.370124	0.427610	-0.608888	-0.579189	-0.333083
14235	9.804882	1.348587	-3.298059	-0.550427	0.400612	-0.233164	-0.729515	0.230944	0.360665	0.428186	-0.605232	-0.576482	-0.343539
14236	9.141629	1.672393	-3.199300	-0.535031	0.285704	-0.294302	-0.737318	0.219069	0.355850	0.427454	-0.602857	-0.574888	-0.351211
14237	9.205797	2.417448	-3.024060	-0.559105	0.242714	-0.306604	-0.742464	0.209290	0.350896	0.425508	-0.599366	-0.574270	-0.360440
14238	9.650771	2.573895	-3.065063	-0.554041	0.159424	-0.258150	-0.747315	0.196149	0.345625	0.423310	-0.598386	-0.573105	-0.366459
14239	9.908504	2.461168	-3.054485	-0.543697	0.032681	-0.193519	-0.748409	0.189708	0.345147	0.419890	-0.597483	-0.572975	-0.372030
14240	9.421102	2.313868	-3.139176	-0.538281	-0.033114	-0.101163	-0.749792	0.184947	0.345527	0.416815	-0.599549	-0.571632	-0.374223
14241	9.271293	2.317380	-3.114851	-0.541893	-0.067980	-0.032021	-0.748666	0.184105	0.345230	0.413421	-0.601188	-0.570405	-0.377221
14242	9.083309	2.185033	-3.212191	-0.545813	-0.134869	-0.008706	-0.747829	0.184509	0.349561	0.409774	-0.605110	-0.568704	-0.377495
14243	9.041170	2.058199	-3.440269	-0.571441	-0.196345	0.027628	-0.745878	0.186733	0.353482	0.404959	-0.608613	-0.567559	-0.378782
14244	8.815795	2.014790	-3.652118	-0.556897	-0.223811	0.065965	-0.741407	0.190207	0.359075	0.400705	-0.614099	-0.565537	-0.377473
14245	8.754468	2.086752	-3.800233	-0.545774	-0.200614	0.085418	-0.736367	0.191715	0.365481	0.396518	-0.618058	-0.563872	-0.377924
14246	8.657833	2.026840	-3.816350	-0.545523	-0.155466	0.072732	-0.732728	0.192949	0.371336	0.393197	-0.622960	-0.561249	-0.377248
14247	8.495173	1.963193	-3.723602	-0.539583	-0.081734	0.082918	-0.730079	0.196437	0.373868	0.390345	-0.625924	-0.558689	-0.379100
14248	8.491746	1.973728	-3.588402	-0.542915	-0.042304	0.107401	-0.727280	0.197827	0.375258	0.388569	-0.630294	-0.554719	-0.379514
14249	8.939838	2.007908	-3.468568	-0.545531	-0.027085	0.125060	-0.727295	0.200902	0.377247	0.386535	-0.633324	-0.551129	-0.381771
14250	9.354791	1.867244	-3.515879	-0.565970	0.029571	0.151966	-0.725199	0.203140	0.377115	0.385581	-0.637764	-0.545814	-0.382977
14251	9.404471	1.554559	-3.227332	-0.532976	0.068904	0.167106	-0.725639	0.207912	0.374792	0.385071	-0.640364	-0.540999	-0.385971
14252	9.107613	1.631106	-2.879841	-0.553019	0.083620	0.139290	-0.722560	0.210153	0.372694	0.384750	-0.644091	-0.535475	-0.387789
14253	9.403264	1.667045	-3.018367	-0.555132	0.080831	0.055313	-0.724819	0.213949	0.370375	0.383217	-0.645498	-0.531788	-0.392018
14254	9.149189	1.132996	-2.879171	-0.551333	0.102493	0.042713	-0.726233	0.217186	0.366926	0.382353	-0.647979	-0.527334	-0.394777
14255	9.033275	1.381036	-2.751303	-0.553362	0.080935	0.035746	-0.727921	0.219026	0.362206	0.380701	-0.649110	-0.523862	-0.399114
14256	9.090662	1.211422	-2.763985	-0.542635	0.052116	0.028962	-0.729049	0.221003	0.358321	0.379300	-0.651735	-0.520003	-0.401210
14257	9.516422	1.067335	-2.961084	-0.544486	0.026724	0.053944	-0.727513	0.222682	0.358048	0.377353	-0.653380	-0.516729	-0.404587
14258	9.332694	0.918453	-2.993005	-0.551677	0.004641	0.105250	-0.727383	0.225914	0.354726	0.375945	-0.657203	-0.512124	-0.405559
14259	9.196898	0.740452	-2.995670	-0.547873	0.002396	0.149489	-0.725297	0.230252	0.354894	0.374486	-0.660018	-0.507699	-0.407895
14260	9.226317	0.604151	-3.119836	-0.551361	-0.016192	0.214136	-0.724196	0.235293	0.355078	0.373736	-0.665057	-0.501767	-0.407738
14261	9.316164	0.472242	-3.253798	-0.551190	-0.014710	0.250407	-0.721417	0.241449	0.355680	0.372882	-0.669007	-0.496039	-0.409064
14262	9.336110	0.342648	-3.088069	-0.533701	0.008366	0.278758	-0.718496	0.247467	0.355580	0.373107	-0.674270	-0.489138	-0.408528
14263	9.394351	0.346872	-3.126855	-0.558234	-0.007967	0.305124	-0.715015	0.253476	0.357573	0.372671	-0.678682	-0.482487	-0.409528
14264	9.340532	0.216897	-3.096337	-0.552554	0.006071	0.342230	-0.712376	0.259490	0.359013	0.373092	-0.684605	-0.474508	-0.408609
14265	9.332283	0.149890	-2.998926	-0.539972	-0.008300	0.330066	-0.707905	0.263535	0.361396	0.373097	-0.689026	-0.467581	-0.409157
14266	9.163162	-0.036025	-2.754994	-0.543679	-0.020949	0.331799	-0.704001	0.268696	0.365333	0.373248	-0.694879	-0.459932	-0.407789
14267	9.635824	-0.237483	-2.804121	-0.540196	-0.047930	0.330310	-0.699811	0.272455	0.369673	0.372885	-0.699522	-0.453205	-0.407713
14268	9.790702	-0.260137	-3.178603	-0.551562	-0.101373	0.272166	-0.694638	0.275644	0.376235	0.371660	-0.705429	-0.446846	-0.405670
14269	9.615276	-0.131163	-3.213636	-0.558954	-0.115688	0.263303	-0.691850	0.278699	0.382396	0.369858	-0.710073	-0.441335	-0.405246
14270	9.413886	0.140522	-3.255059	-0.542924	-0.092994	0.135959	-0.685673	0.276984	0.388340	0.367687	-0.714551	-0.436854	-0.404206
14271	9.438040	0.273676	-3.193753	-0.537975	-0.128376	0.061944	-0.682308	0.276823	0.392505	0.364418	-0.717323	-0.434429	-0.404868
14272	9.194872	0.107001	-3.039341	-0.548966	-0.126249	0.027223	-0.680484	0.276104	0.396957	0.360971	-0.721115	-0.431662	-0.404179
14273	9.136784	-0.079149	-3.107259	-0.567212	-0.149656	0.033313	-0.677125	0.277201	0.401694	0.356850	-0.723992	-0.429520	-0.404977
14274	9.256448	-0.214839	-3.043081	-0.545431	-0.145104	0.017620	-0.674039	0.276622	0.405298	0.353196	-0.727781	-0.427019	-0.404031
14275	9.222948	-0.159107	-3.053323	-0.552634	-0.135184	0.020130	-0.672919	0.276606	0.409343	0.349297	-0.730289	-0.425032	-0.404991
14276	9.320048	-0.189263	-3.140104	-0.561671	-0.116890	-0.003953	-0.670113	0.276027	0.413089	0.345456	-0.733735	-0.422482	-0.404725
14277	9.209017	-0.241879	-3.163531	-0.532480	-0.084359	-0.031264	-0.666049	0.276568	0.416138	0.341864	-0.735225	-0.421009	-0.406600
14278	9.864278	-0.021089	-3.524485	-0.531343	-0.026271	-0.067698	-0.665193	0.272914	0.418889	0.338704	-0.737155	-0.418991	-0.407833
14279	9.383092	0.106790	-3.655749	-0.546475	0.060910	-0.141027	-0.666994	0.267029	0.420519	0.335216	-0.736608	-0.418000	-0.412692
14280	8.406696	0.251754	-3.100309	-0.534202	0.122456	-0.093698	-0.670033	0.256395	0.418475	0.333040	-0.737083	-0.415313	-0.416303
14281	8.283172	0.432268	-2.957180	-0.545006	0.176153	-0.149011	-0.673214	0.245333	0.418803	0.330442	-0.735457	-0.413641	-0.422862
14282	9.538805	0.754438	-3.506124	-0.541241	0.232717	-0.208261	-0.678772	0.232883	0.416900	0.328097	-0.734044	-0.411813	-0.428883
14283	9.284508	1.031154	-3.569279	-0.538446	0.269073	-0.246505	-0.685160	0.217916	0.414277	0.325471	-0.730686	-0.410976	-0.437339
14284	9.574209	1.339528	-3.432962	-0.552549	0.210713	-0.256834	-0.689029	0.204628	0.410535	0.322333	-0.729055	-0.409848	-0.443402
14285	9.823402	1.854260	-3.574353	-0.544635	0.170942	-0.240450	-0.696266	0.191630	0.405843	0.318778	-0.726545	-0.409472	-0.450383
14286	9.690835	1.740551	-3.340941	-0.566870	0.046665	-0.139151	-0.699314	0.182532	0.405632	0.315123	-0.727373	-0.407510	-0.453388
14287	9.405501	1.587658	-3.343686	-0.527241	-0.062472	-0.051401	-0.696903	0.176355	0.407505	0.311560	-0.728359	-0.406009	-0.455610
14288	9.169121	1.574498	-3.367386	-0.562070	-0.137470	-0.012472	-0.695209	0.173116	0.411652	0.307616	-0.731823	-0.403373	-0.455081
14289	8.980940	1.592600	-3.367336	-0.542199	-0.178494	0.027785	-0.692970	0.173941	0.414578	0.303561	-0.734575	-0.401281	-0.455218
14290	8.937377	1.590549	-3.352757	-0.544326	-0.247263	0.060904	-0.687649	0.175448	0.421262	0.299644	-0.739462	-0.398361	-0.452457
14291	8.886444	1.516406	-3.665981	-0.543377	-0.283843	0.120406	-0.681476	0.174146	0.429587	0.295502	-0.743875	-0.395495	-0.450458
14292	8.944815	1.535069	-3.714594	-0.554248	-0.311335	0.177965	-0.676153	0.174667	0.437797	0.291951	-0.750232	-0.391068	-0.446075
14293	8.868612	1.626835	-3.802503	-0.542905	-0.252134	0.200735	-0.670694	0.176451	0.445182	0.288706	-0.754915	-0.386774	-0.444025
14294	8.946153	1.752145	-3.782258	-0.554680	-0.226579	0.172163	-0.664108	0.177255	0.451848	0.285721	-0.760364	-0.381873	-0.440890
14295	8.803412	1.636973	-3.792864	-0.552587	-0.197979	0.194085	-0.658083	0.178198	0.458939	0.282616	-0.764493	-0.377241	-0.439736
14296	8.737270	1.558187	-3.704909	-0.539406	-0.120538	0.190197	-0.651372	0.182931	0.463549	0.280799	-0.768964	-0.371543	-0.437953
14297	8.907465	1.618648	-3.527004	-0.537238	-0.064823	0.206722	-0.650400	0.184881	0.466218	0.278991	-0.771855	-0.366074	-0.438627
14298	9.089827	1.705615	-3.349412	-0.544426	-0.048633	0.215425	-0.646347	0.188228	0.468178	0.277832	-0.775823	-0.359496	-0.437802
14299	9.050618	1.609380	-3.319290	-0.540946	-0.075689	0.215610	-0.643977	0.191581	0.469313	0.275932	-0.778803	-0.353898	-0.438274
14300	9.237074	1.515587	-3.444141	-0.548070	-0.053960	0.210117	-0.642304	0.193953	0.471281	0.274610	-0.782710	-0.347355	-0.437377
14301	9.372450	1.347293	-3.553594	-0.542125	0.021734	0.207079	-0.640354	0.197169	0.471579	0.273267	-0.784691	-0.341323	-0.439414
14302	9.051479	0.883415	-3.468250	-0.545485	0.061455	0.193397	-0.638816	0.198284	0.472418	0.272620	-0.787368	-0.334391	-0.440355
14303	8.755294	0.687923	-3.337608	-0.552351	0.137357	0.167105	-0.639672	0.201794	0.470783	0.271538	-0.788025	-0.328236	-0.444461
14304	8.609810	0.451833	-3.363775	-0.540622	0.126632	0.148672	-0.639959	0.204047	0.467455	0.270997	-0.789714	-0.321659	-0.446595
14305	9.231043	0.195018	-3.613036	-0.543187	0.163079	0.113138	-0.643045	0.205057	0.460780	0.269747	-0.789653	-0.316262	-0.451290
14306	9.895000	-0.466302	-3.964159	-0.530167	0.158963	0.170000	-0.645858	0.207601	0.455797	0.269763	-0.791043	-0.309234	-0.453711
14307	10.242981	-0.665207	-4.117048	-0.555777	0.121250	0.173524	-0.644475	0.213078	0.450951	0.268627	-0.791724	-0.302943	-0.457425
14308	9.404554	-0.343530	-4.148511	-0.562139	0.019221	0.092561	-0.644497	0.218831	0.448216	0.266567	-0.794006	-0.297570	-0.458202
14309	8.508685	-0.243420	-3.727992	-0.544542	-0.029023	0.025640	-0.642535	0.219385	0.448905	0.263352	-0.795073	-0.294491	-0.460196
14310	8.535729	-0.341430	-3.528798	-0.540834	-0.025638	0.046877	-0.639186	0.223862	0.448227	0.260937	-0.797331	-0.290254	-0.460357
14311	9.070535	-0.465223	-3.462892	-0.547667	0.027280	0.082833	-0.640307	0.224014	0.445442	0.258540	-0.798198	-0.285899	-0.462924
14312	9.443467	-0.691609	-3.733907	-0.544438	-0.047442	0.079851	-0.637096	0.227648	0.446014	0.256247	-0.800817	-0.281192	-0.462559
14313	9.117027	-0.686140	-3.960664	-0.519333	-0.134506	0.126626	-0.634597	0.233375	0.449269	0.253809	-0.803249	-0.277184	-0.462104
14314	8.918982	-0.723556	-3.959982	-0.552320	-0.164694	0.091879	-0.630962	0.236307	0.449970	0.250831	-0.807000	-0.272786	-0.459807
14315	9.082500	-0.544731	-3.797887	-0.553162	-0.133874	0.074036	-0.625929	0.240494	0.451232	0.247368	-0.809274	-0.269261	-0.459765
14316	9.057881	-0.602363	-3.763383	-0.554308	-0.175354	0.077802	-0.621450	0.242287	0.456528	0.244159	-0.812989	-0.265092	-0.457342
14317	9.091558	-0.631574	-3.763102	-0.559679	-0.171866	0.093644	-0.616971	0.244370	0.459170	0.240570	-0.815701	-0.261326	-0.456582
14318	9.036295	-0.636270	-3.796804	-0.537965	-0.157061	0.038949	-0.613475	0.246734	0.461963	0.237357	-0.818900	-0.257822	-0.454525
14319	8.916550	-0.847631	-3.707298	-0.548844	-0.131372	-0.009162	-0.609835	0.247835	0.465581	0.233229	-0.820616	-0.255592	-0.454825
14320	8.983086	-0.873877	-3.586279	-0.541587	-0.109443	-0.046362	-0.607589	0.247544	0.467238	0.229416	-0.822913	-0.253207	-0.453948
14321	9.073928	-0.853880	-3.775095	-0.548858	-0.096486	-0.078344	-0.606466	0.246974	0.469459	0.224858	-0.823926	-0.251902	-0.455116
14322	8.898718	-0.732354	-3.841457	-0.539831	-0.054252	-0.171402	-0.605047	0.243042	0.471085	0.220208	-0.825042	-0.251323	-0.455687
14323	9.578094	-0.492308	-4.190577	-0.559103	0.105203	-0.247614	-0.607679	0.235063	0.471022	0.214955	-0.823364	-0.251773	-0.460952
14324	9.039929	0.187851	-4.178116	-0.571521	0.207682	-0.319184	-0.612267	0.225696	0.468164	0.209729	-0.821404	-0.252165	-0.466607
14325	7.994076	0.398273	-3.659559	-0.545547	0.325744	-0.351664	-0.619638	0.210875	0.464293	0.204791	-0.816974	-0.253465	-0.475783
14326	7.812322	0.600740	-3.156567	-0.566384	0.473125	-0.303308	-0.630094	0.196353	0.456815	0.201113	-0.812399	-0.252488	-0.485604
14327	8.348397	0.720743	-3.136877	-0.555510	0.454767	-0.264020	-0.639574	0.183512	0.448927	0.197445	-0.806992	-0.251661	-0.496433
14328	10.711967	1.203035	-3.631099	-0.556425	0.609932	-0.250261	-0.650454	0.170832	0.435601	0.195086	-0.801042	-0.249306	-0.508055
14329	9.939220	2.499300	-3.881328	-0.551027	0.396579	-0.374486	-0.661616	0.158003	0.424931	0.189960	-0.795395	-0.250456	-0.518202
14330	9.674112	1.816143	-3.636552	-0.536825	0.294968	-0.311924	-0.669685	0.143196	0.417432	0.185681	-0.792072	-0.250446	-0.524806
14331	9.375725	1.729097	-3.171250	-0.542084	0.220992	-0.106390	-0.674275	0.134821	0.411090	0.182542	-0.789414	-0.248069	-0.531004
14332	9.412476	1.841874	-2.877769	-0.541048	0.069029	-0.040858	-0.675536	0.135116	0.407609	0.179917	-0.789772	-0.244527	-0.533008
14333	9.327018	1.870353	-3.047113	-0.537873	0.009875	-0.076733	-0.674971	0.134556	0.406900	0.176067	-0.789444	-0.242493	-0.535701
14334	9.314475	1.771908	-3.343204	-0.556504	-0.076526	-0.076421	-0.675540	0.135955	0.408176	0.172109	-0.791200	-0.239848	-0.535588
14335	8.957633	1.730251	-3.407502	-0.542373	-0.168891	-0.036840	-0.671761	0.138184	0.409289	0.167699	-0.792979	-0.237748	-0.535292
14336	8.953795	1.811895	-3.495395	-0.545816	-0.195038	0.066797	-0.670799	0.141380	0.416443	0.164869	-0.796597	-0.233329	-0.532738
14337	9.000584	1.769160	-3.325839	-0.553186	-0.236009	0.117383	-0.665890	0.140645	0.423525	0.161564	-0.799820	-0.228869	-0.530853
14338	8.929196	1.749400	-3.465669	-0.561858	-0.177470	0.123988	-0.661142	0.145105	0.427449	0.159152	-0.803487	-0.223281	-0.528418
14339	8.929208	1.870592	-3.409030	-0.563614	-0.179535	0.154071	-0.657087	0.147602	0.432196	0.156273	-0.806251	-0.217920	-0.527304
14340	8.943364	1.958030	-3.325454	-0.549844	-0.158087	0.166495	-0.651650	0.154857	0.437540	0.154580	-0.809772	-0.211684	-0.524942
14341	8.831733	1.901053	-3.273926	-0.552306	-0.127651	0.187478	-0.647741	0.158758	0.441464	0.152404	-0.812028	-0.205731	-0.524460
14342	9.004519	1.939536	-3.129608	-0.558740	0.007434	0.198992	-0.644394	0.163511	0.442187	0.151584	-0.813883	-0.198341	-0.524669
14343	8.949901	1.856268	-2.973962	-0.542798	-0.057530	0.199548	-0.641193	0.169665	0.443065	0.149945	-0.815341	-0.192077	-0.525207
14344	9.545021	1.703501	-3.229183	-0.551265	0.014302	0.238931	-0.638974	0.175684	0.443250	0.149678	-0.817158	-0.184070	-0.525326
14345	9.228546	0.975641	-3.227886	-0.544954	0.136798	0.231902	-0.638720	0.182276	0.440661	0.149054	-0.816607	-0.176667	-0.528891
14346	8.799672	0.477464	-2.939045	-0.557355	0.196516	0.201147	-0.640709	0.188880	0.436133	0.148947	-0.816269	-0.168644	-0.532051
14347	8.793118	0.340728	-2.782866	-0.539986	0.234584	0.165704	-0.641707	0.193665	0.430460	0.148069	-0.814316	-0.162059	-0.537310
14348	9.238051	0.082699	-3.017381	-0.547829	0.186951	0.063356	-0.643262	0.197613	0.423804	0.146612	-0.813493	-0.156391	-0.540625
14349	11.257327	-0.539817	-3.527810	-0.540998	0.228276	0.098925	-0.646082	0.202128	0.416046	0.145026	-0.811291	-0.150871	-0.545905
14350	10.865715	-1.409483	-3.863113	-0.554348	0.095004	0.090566	-0.647494	0.204946	0.412172	0.143482	-0.811493	-0.144939	-0.547617
14351	9.659129	-0.752325	-3.564377	-0.544907	0.022759	0.090059	-0.647237	0.211404	0.407905	0.141198	-0.811472	-0.140057	-0.549509
14352	8.846210	-0.398935	-3.137130	-0.566832	-0.075436	-0.009700	-0.646673	0.210275	0.409985	0.137865	-0.813240	-0.136087	-0.548739
14353	8.870067	-0.370730	-2.468159	-0.553145	-0.187118	-0.023032	-0.642456	0.208012	0.413703	0.133659	-0.815198	-0.133491	-0.547510
14354	8.983000	-0.755986	-2.898947	-0.540548	-0.135839	0.079413	-0.638542	0.210225	0.419566	0.131555	-0.817739	-0.128507	-0.545419
14355	9.386456	-0.751117	-3.259571	-0.552874	-0.125678	0.164232	-0.636305	0.212179	0.420268	0.129610	-0.819475	-0.122638	-0.544630
14356	9.263240	-0.621281	-3.490404	-0.554339	-0.179057	0.090236	-0.632124	0.218466	0.422677	0.127293	-0.822481	-0.117426	-0.541787
14357	9.277525	-0.647878	-3.478045	-0.560239	-0.216267	0.024046	-0.628081	0.223767	0.426615	0.123514	-0.824840	-0.113963	-0.539811
14358	9.237646	-0.568560	-3.587610	-0.536612	-0.188905	-0.024493	-0.624729	0.226691	0.429974	0.120216	-0.827573	-0.110842	-0.537015
14359	9.177528	-0.432610	-3.550386	-0.547572	-0.183265	-0.045000	-0.621787	0.227089	0.434567	0.115991	-0.829358	-0.108530	-0.535660
14360	9.119400	-0.422380	-3.519010	-0.527466	-0.170892	-0.029814	-0.618010	0.229028	0.438891	0.112822	-0.831810	-0.105538	-0.533127
14361	8.998399	-0.528008	-3.527335	-0.557456	-0.190814	-0.005310	-0.614362	0.228164	0.443327	0.108858	-0.833753	-0.102436	-0.531520
14362	9.054783	-0.541668	-3.336370	-0.560717	-0.157092	0.052831	-0.610576	0.228143	0.447071	0.106037	-0.836243	-0.097668	-0.529070
14363	9.041462	-0.484342	-3.457807	-0.552436	-0.146394	0.061719	-0.604690	0.228953	0.452345	0.102988	-0.837791	-0.093366	-0.527998
14364	9.123984	-0.446454	-3.499417	-0.554216	-0.140983	0.063458	-0.603012	0.229637	0.456253	0.100417	-0.840051	-0.088443	-0.525745
14365	9.100290	-0.429691	-3.547899	-0.563163	-0.113814	0.052571	-0.600482	0.227655	0.460685	0.097174	-0.841215	-0.084083	-0.525209
14366	9.013149	-0.487109	-3.542309	-0.553961	-0.087597	0.036568	-0.597387	0.224828	0.465943	0.094415	-0.842807	-0.079498	-0.523873
14367	9.255632	-0.317454	-3.607350	-0.531997	-0.034135	-0.004122	-0.594987	0.221032	0.468401	0.091253	-0.842945	-0.076240	-0.524695
14368	9.320282	-0.115775	-3.754666	-0.570049	0.017071	-0.064991	-0.595533	0.217244	0.470322	0.087321	-0.843265	-0.072995	-0.525311
14369	8.972980	-0.004688	-3.731278	-0.551331	0.118017	-0.083143	-0.597749	0.210526	0.469990	0.083229	-0.841685	-0.070581	-0.528826
14370	8.544365	0.161590	-3.466766	-0.554443	0.228173	-0.114012	-0.602761	0.201861	0.466864	0.079346	-0.839624	-0.067957	-0.533027
14371	8.530588	0.216384	-3.220896	-0.552392	0.286012	-0.135582	-0.606784	0.191654	0.463434	0.074905	-0.836112	-0.066126	-0.539382
14372	8.700724	0.262827	-3.352122	-0.532608	0.270016	-0.167053	-0.612086	0.185376	0.459216	0.070873	-0.833408	-0.064547	-0.544281
14373	10.696208	0.569547	-4.080691	-0.553613	0.414761	-0.190706	-0.619758	0.175886	0.453307	0.065957	-0.828302	-0.063432	-0.552759
14374	9.025536	1.259295	-3.675380	-0.536467	0.304306	-0.259986	-0.627980	0.163596	0.447372	0.060877	-0.824991	-0.063283	-0.558282
14375	9.528905	1.552685	-3.401452	-0.536921	0.253084	-0.267511	-0.635785	0.152426	0.441166	0.055103	-0.821431	-0.063847	-0.564037
14376	9.790093	1.694098	-3.712667	-0.547675	0.177709	-0.091929	-0.640233	0.143628	0.435797	0.051571	-0.819671	-0.060945	-0.567243
14377	9.598883	1.411658	-3.467629	-0.566129	0.092465	-0.026245	-0.642747	0.141259	0.433556	0.047775	-0.818207	-0.057408	-0.570052
14378	9.404023	1.201013	-3.339369	-0.551409	0.088240	0.030497	-0.644010	0.141972	0.430638	0.045468	-0.817556	-0.052544	-0.571642
14379	9.228488	1.014473	-3.201740	-0.559202	0.003614	0.023782	-0.642346	0.147020	0.428301	0.042232	-0.817124	-0.048355	-0.572876
14380	9.049040	1.014349	-3.402052	-0.552314	-0.068577	0.031356	-0.642087	0.151635	0.430584	0.039765	-0.818217	-0.043600	-0.571873
14381	9.243966	0.940849	-3.365248	-0.567446	-0.178617	0.054884	-0.639855	0.154002	0.433387	0.036558	-0.819878	-0.038955	-0.570041
14382	9.125356	1.007810	-3.597802	-0.545846	-0.254125	0.123713	-0.634116	0.156352	0.439237	0.035097	-0.823084	-0.032893	-0.565878
14383	9.153856	1.192229	-3.450087	-0.560196	-0.196074	0.088710	-0.630066	0.160112	0.443298	0.032336	-0.824917	-0.027792	-0.563643
14384	9.047802	1.229627	-3.759649	-0.543799	-0.206224	0.106655	-0.624475	0.164142	0.449167	0.030749	-0.827477	-0.021990	-0.560226
14385	8.736820	1.085866	-3.873612	-0.549855	-0.133622	0.047676	-0.619442	0.167761	0.452940	0.027679	-0.828547	-0.017652	-0.558957
14386	8.777958	1.014742	-3.611912	-0.568037	-0.148248	0.079387	-0.616517	0.171945	0.456735	0.025413	-0.830383	-0.011987	-0.556484
14387	8.845307	1.033893	-3.573555	-0.547072	-0.128423	0.068909	-0.613157	0.173612	0.458543	0.022591	-0.831361	-0.007328	-0.555224
14388	9.009545	1.095779	-3.559967	-0.563477	-0.109901	0.024412	-0.612321	0.174442	0.461341	0.019799	-0.832693	-0.002604	-0.553374
14389	9.429779	1.054101	-3.618056	-0.552460	0.057683	0.023595	-0.610782	0.175420	0.460919	0.016359	-0.831565	0.001427	-0.555185
14390	9.278307	0.474772	-3.659715	-0.572589	0.118244	0.106925	-0.610938	0.179488	0.459705	0.014343	-0.830306	0.007713	-0.557070
14391	8.629574	0.344683	-3.473756	-0.554779	0.228370	0.064721	-0.613183	0.180350	0.454700	0.011316	-0.827216	0.012507	-0.561631
14392	9.715878	0.104904	-3.622345	-0.537079	0.317030	0.029196	-0.618384	0.183892	0.446391	0.008987	-0.823642	0.017156	-0.566779
14393	9.108772	-0.440920	-3.402806	-0.530162	0.237446	0.047254	-0.623015	0.185185	0.439871	0.006229	-0.820359	0.021401	-0.571415
14394	9.288561	-0.069717	-3.378194	-0.539096	0.275398	0.043461	-0.625554	0.189553	0.433926	0.004047	-0.817151	0.026296	-0.575809
14395	9.630934	-0.217052	-3.406003	-0.564864	0.221545	0.038235	-0.630036	0.189027	0.426687	0.000676	-0.813977	0.030803	-0.580079
14396	9.417993	-0.224953	-3.337974	-0.567184	0.132208	0.051978	-0.633956	0.187364	0.423904	-0.001775	-0.812334	0.036150	-0.582068
14397	9.339265	-0.242640	-3.154032	-0.530716	0.108680	0.141871	-0.633668	0.185823	0.423467	-0.003267	-0.810337	0.041960	-0.584451
14398	9.328845	-0.285589	-3.076216	-0.547084	0.066647	0.214467	-0.634097	0.187220	0.425162	-0.003436	-0.809252	0.049711	-0.585345
14399	9.312380	-0.351758	-2.853156	-0.552418	0.097422	0.200038	-0.633387	0.185257	0.424996	-0.004547	-0.807258	0.056728	-0.587448
14400	9.317517	-0.378705	-2.906021	-0.560169	0.009042	0.213760	-0.630869	0.186644	0.427647	-0.004858	-0.806748	0.064619	-0.587332
14401	9.457536	-0.447495	-2.944101	-0.553348	-0.046524	0.179702	-0.627927	0.187471	0.429590	-0.006010	-0.806394	0.071341	-0.587029
14402	9.457399	-0.512832	-2.957870	-0.551827	-0.081415	0.151618	-0.626259	0.190398	0.432962	-0.006788	-0.806943	0.078135	-0.585399
14403	9.542651	-0.426736	-3.016936	-0.539508	-0.113372	0.094488	-0.622347	0.194166	0.434927	-0.008589	-0.807446	0.083338	-0.583962
14404	9.550324	-0.456222	-3.086690	-0.552729	-0.156772	0.019407	-0.621513	0.194988	0.439961	-0.010800	-0.809023	0.088016	-0.581049
14405	9.348264	-0.591230	-3.237141	-0.553017	-0.196165	-0.010483	-0.617316	0.197067	0.443864	-0.013884	-0.810626	0.091712	-0.578171
14406	9.212851	-0.590164	-3.203143	-0.536763	-0.206991	-0.019102	-0.612834	0.198729	0.446502	-0.016191	-0.812795	0.095590	-0.574425
14407	9.213045	-0.711524	-3.286360	-0.556609	-0.187028	-0.024776	-0.609902	0.200943	0.452792	-0.019493	-0.814275	0.099113	-0.571623
14408	9.127792	-0.763683	-3.210758	-0.523829	-0.161770	-0.046692	-0.604724	0.204009	0.454182	-0.021991	-0.815928	0.102376	-0.568592
14409	9.057573	-0.833352	-3.214719	-0.571008	-0.133263	-0.087251	-0.604596	0.206810	0.454210	-0.026315	-0.816874	0.105046	-0.566560
14410	9.108098	-0.894145	-3.223774	-0.547370	-0.119664	-0.108286	-0.601517	0.207913	0.457552	-0.029980	-0.818117	0.107550	-0.564109
14411	9.188048	-0.873082	-3.253112	-0.560112	-0.103953	-0.143897	-0.601379	0.208472	0.457837	-0.034788	-0.818816	0.109182	-0.562503
14412	9.737210	-0.588671	-3.595303	-0.560069	-0.050882	-0.223674	-0.599693	0.208190	0.457261	-0.040108	-0.819478	0.109894	-0.561044
14413	9.199075	-0.226083	-3.738775	-0.550434	0.065659	-0.268566	-0.602766	0.204979	0.455994	-0.046515	-0.818509	0.109260	-0.562086
14414	8.583507	0.017421	-3.293652	-0.560815	0.173902	-0.286277	-0.605409	0.200373	0.452612	-0.053039	-0.816715	0.108755	-0.564212
14415	8.618458	0.059417	-3.112944	-0.555182	0.187928	-0.246484	-0.612261	0.195357	0.448979	-0.059536	-0.814244	0.108419	-0.567192
14416	9.057644	0.246243	-3.325835	-0.559736	0.177021	-0.226000	-0.618670	0.185581	0.444174	-0.065361	-0.812203	0.108877	-0.569385
14417	10.124104	0.740038	-3.673472	-0.560189	0.245376	-0.195165	-0.622148	0.179296	0.440641	-0.071491	-0.808886	0.109343	-0.573269
14418	9.493733	1.270889	-3.668887	-0.540669	0.215182	-0.259391	-0.627726	0.172181	0.435439	-0.077466	-0.806428	0.108988	-0.576017
14419	9.024642	1.143668	-3.616097	-0.568741	0.100328	-0.303360	-0.633290	0.160989	0.434247	-0.084700	-0.804934	0.107999	-0.577273
14420	9.417457	1.353019	-3.751856	-0.546780	0.090605	-0.229505	-0.633106	0.150619	0.434976	-0.090149	-0.803765	0.108382	-0.578004
14421	9.716519	1.530672	-3.640672	-0.553173	-0.073638	-0.192222	-0.636018	0.142498	0.435613	-0.095514	-0.804030	0.109293	-0.576601
14422	9.323407	1.392338	-3.742503	-0.556947	-0.122604	-0.161097	-0.634457	0.137862	0.438488	-0.099868	-0.805105	0.111280	-0.573976
14423	9.059094	1.317445	-3.618082	-0.568014	-0.136780	-0.185978	-0.632475	0.132937	0.443453	-0.105286	-0.806029	0.112577	-0.571452
14424	8.808622	1.401022	-3.645259	-0.533713	-0.200506	-0.133916	-0.631890	0.126619	0.447296	-0.108775	-0.807926	0.114897	-0.567647
14425	8.820364	1.622276	-3.807220	-0.553869	-0.232926	-0.123299	-0.626687	0.122804	0.453366	-0.113057	-0.809799	0.117241	-0.563648
14426	8.810997	1.677856	-3.817493	-0.549669	-0.185047	-0.040382	-0.623459	0.121515	0.459757	-0.115777	-0.811203	0.121214	-0.560225
14427	8.727943	1.703903	-3.986814	-0.565916	-0.168689	-0.047755	-0.619518	0.117845	0.465139	-0.119583	-0.812113	0.124759	-0.557322
14428	8.565166	1.497247	-3.945637	-0.534576	-0.111430	-0.024793	-0.617423	0.116666	0.468898	-0.122059	-0.812636	0.128640	-0.555136
14429	8.802821	1.509370	-4.086236	-0.548661	-0.055724	0.003066	-0.615457	0.115812	0.471669	-0.125314	-0.812180	0.132542	-0.554160
14430	8.716520	1.514294	-4.158664	-0.561246	-0.039502	0.008113	-0.614060	0.117209	0.471673	-0.128036	-0.811707	0.137071	-0.553128
14431	8.875092	1.513869	-4.067052	-0.544648	0.005501	0.006290	-0.613212	0.115383	0.472765	-0.131361	-0.810556	0.140818	-0.553095
14432	8.897307	1.587996	-3.785201	-0.546060	0.060118	0.043978	-0.614341	0.117209	0.472094	-0.133708	-0.808871	0.145494	-0.553788
14433	9.008659	1.708313	-3.772187	-0.544296	0.059316	0.036070	-0.616164	0.119211	0.473654	-0.136863	-0.807009	0.149559	-0.554650
14434	9.032836	1.625709	-3.817208	-0.562249	0.090021	0.037438	-0.617431	0.121049	0.469210	-0.139624	-0.804914	0.154217	-0.555729
14435	9.316278	1.416534	-3.745180	-0.529303	0.116723	0.058918	-0.618847	0.124704	0.466603	-0.142460	-0.802347	0.158305	-0.557570
14436	9.116406	1.152741	-3.618737	-0.544703	0.118559	0.058646	-0.621812	0.129627	0.462624	-0.144776	-0.799860	0.163017	-0.559186
14437	8.971586	1.019867	-3.370598	-0.552821	0.134865	0.049546	-0.621967	0.133562	0.459172	-0.148128	-0.797005	0.167154	-0.561160
14438	8.913685	0.886416	-3.127400	-0.551030	0.144022	0.030008	-0.623663	0.137223	0.454751	-0.150937	-0.794247	0.171392	-0.563040
14439	9.131968	0.976198	-3.220522	-0.553023	0.109680	0.044419	-0.626914	0.141115	0.452178	-0.154230	-0.791635	0.175516	-0.564554
14440	9.398157	0.915766	-3.341019	-0.518698	0.081723	0.033545	-0.628460	0.142818	0.446478	-0.156261	-0.789612	0.179623	-0.565536
14441	9.296543	0.712990	-3.406277	-0.546088	0.061282	0.014729	-0.629585	0.143950	0.443844	-0.159571	-0.787637	0.183352	-0.566169
14442	9.194145	0.472068	-3.388954	-0.557170	0.016118	0.030747	-0.628752	0.145625	0.444973	-0.161990	-0.786198	0.188046	-0.565942
14443	9.271067	0.578487	-3.298425	-0.552471	0.017409	0.085667	-0.628905	0.149135	0.442774	-0.164385	-0.784397	0.193116	-0.566043
14444	9.271368	0.660746	-3.299335	-0.551701	-0.008783	0.094685	-0.628342	0.150293	0.445698	-0.165884	-0.782961	0.198822	-0.565618
14445	9.247124	0.622203	-3.303705	-0.560838	-0.014987	0.087530	-0.629470	0.151555	0.446000	-0.168222	-0.781447	0.204127	-0.565132
14446	9.213936	0.631625	-3.376255	-0.546445	-0.032964	0.075421	-0.628075	0.153089	0.447123	-0.169747	-0.780321	0.209539	-0.564250
14447	9.151975	0.641077	-3.472929	-0.533685	-0.027606	0.073762	-0.626118	0.154764	0.447685	-0.171728	-0.779061	0.214369	-0.563577
14448	9.144367	0.672934	-3.410451	-0.544630	-0.023807	0.057686	-0.624712	0.153914	0.449622	-0.173452	-0.777863	0.219439	-0.562752
14449	9.194872	0.646093	-3.400554	-0.542769	-0.014769	0.054120	-0.624022	0.156149	0.451317	-0.175822	-0.776480	0.224023	-0.562121
14450	9.160991	0.641534	-3.390792	-0.542709	-0.016769	0.075357	-0.622341	0.156702	0.452148	-0.177336	-0.775080	0.229307	-0.561445
14451	9.127745	0.689788	-3.437196	-0.534334	-0.001782	0.107211	-0.621797	0.160480	0.453301	-0.179012	-0.773305	0.234571	-0.561187
14452	9.171223	0.699180	-3.437359	-0.544212	0.015358	0.110539	-0.621228	0.159084	0.451465	-0.180290	-0.771321	0.240286	-0.561090
14453	9.132833	0.713786	-3.459217	-0.553297	0.011746	0.115758	-0.621800	0.160897	0.454424	-0.182204	-0.769243	0.245835	-0.560921
14454	9.118617	0.674877	-3.511923	-0.553134	0.024165	0.136909	-0.621245	0.162723	0.452622	-0.183352	-0.766934	0.252005	-0.560970
14455	9.099279	0.558670	-3.563759	-0.558436	0.048593	0.127834	-0.620418	0.166080	0.453629	-0.185367	-0.764319	0.257650	-0.561313
14456	9.093827	0.345893	-3.585541	-0.554509	0.070769	0.163102	-0.619866	0.168465	0.452112	-0.186461	-0.761274	0.264038	-0.562119
14457	9.159544	0.036700	-3.495191	-0.540745	0.083229	0.172003	-0.619458	0.171830	0.451026	-0.187840	-0.758050	0.270025	-0.563172
14458	9.215314	-0.216440	-3.340214	-0.537859	0.113036	0.161209	-0.620591	0.174356	0.450641	-0.188909	-0.754524	0.276009	-0.564646
14459	9.619358	-0.389961	-3.242166	-0.512477	0.126820	0.122553	-0.621157	0.176049	0.447309	-0.190594	-0.751124	0.280764	-0.566267
14460	9.663745	-0.354642	-3.346520	-0.544663	0.080454	0.087095	-0.622567	0.177879	0.445662	-0.192400	-0.748288	0.285810	-0.566886
14461	9.330650	-0.207063	-3.270400	-0.546189	0.023420	0.014834	-0.622151	0.179425	0.443997	-0.195176	-0.746502	0.289731	-0.566301
14462	9.283829	-0.089156	-3.399717	-0.541329	-0.018946	-0.083917	-0.622992	0.179006	0.444279	-0.198287	-0.745748	0.292552	-0.564761
14463	9.235942	-0.028560	-3.419660	-0.561509	-0.036647	-0.108815	-0.621442	0.177315	0.446206	-0.202309	-0.745280	0.295042	-0.562654
14464	9.095757	-0.155983	-3.454295	-0.543224	-0.016836	-0.119382	-0.621436	0.175773	0.446330	-0.205853	-0.744669	0.297331	-0.560969
14465	9.496795	0.136887	-3.366280	-0.546500	0.038840	-0.091338	-0.623944	0.171860	0.445190	-0.209871	-0.743290	0.299608	-0.560098
14466	8.941005	0.397911	-3.150981	-0.539192	0.049473	-0.082562	-0.625610	0.167519	0.445717	-0.213329	-0.741699	0.302114	-0.559554
14467	8.976430	0.509819	-2.997634	-0.551636	0.077065	-0.038631	-0.626575	0.163455	0.446521	-0.217058	-0.739528	0.305052	-0.559400
14468	9.378812	0.488418	-2.923028	-0.569602	0.103146	-0.019463	-0.628242	0.159823	0.444539	-0.220574	-0.736782	0.308584	-0.559709
14469	9.533868	0.511198	-2.988730	-0.566086	0.059501	0.025115	-0.628792	0.157587	0.443122	-0.223691	-0.734311	0.312676	-0.559449
14470	9.486246	0.680660	-2.990557	-0.564520	0.034460	0.004068	-0.630738	0.153107	0.443650	-0.226429	-0.732166	0.316783	-0.558848
14471	9.346794	0.695660	-3.050946	-0.530268	-0.008933	0.001173	-0.630305	0.150021	0.444453	-0.228863	-0.730740	0.320403	-0.557659
14472	9.385054	0.666617	-3.019261	-0.563244	-0.055658	0.004616	-0.628622	0.150296	0.445002	-0.230990	-0.729562	0.324896	-0.555721
14473	9.308034	0.623301	-3.067000	-0.537609	-0.039805	0.030454	-0.628618	0.148604	0.448199	-0.233012	-0.728227	0.329143	-0.554126
14474	9.250208	0.589652	-3.095543	-0.537655	-0.046979	0.026059	-0.626651	0.147611	0.450549	-0.234570	-0.726891	0.333605	-0.552552
14475	9.106284	0.623787	-3.192384	-0.533917	-0.025265	0.012680	-0.625526	0.146763	0.451929	-0.236832	-0.725506	0.337465	-0.551062
14476	9.150651	0.506406	-3.367524	-0.549903	0.039908	-0.011791	-0.626645	0.146067	0.451372	-0.239558	-0.723370	0.341084	-0.550463
14477	9.362450	0.476450	-3.307065	-0.555315	0.048974	-0.012758	-0.625797	0.144521	0.452188	-0.242900	-0.721216	0.344443	-0.549733
14478	9.406267	0.623737	-3.284604	-0.561041	0.013044	-0.020539	-0.628169	0.141446	0.451755	-0.245685	-0.719342	0.348170	-0.548601
14479	9.430109	0.645639	-3.236555	-0.564884	-0.023041	-0.013280	-0.626482	0.140597	0.453131	-0.248668	-0.717909	0.351956	-0.546716
14480	9.308058	0.807987	-3.291362	-0.555903	-0.033837	-0.020187	-0.626185	0.136816	0.452530	-0.251036	-0.716532	0.355843	-0.544920
14481	9.317281	0.788883	-3.245251	-0.537730	-0.017466	-0.046617	-0.626181	0.135265	0.455309	-0.254038	-0.715388	0.358802	-0.543089
14482	9.314707	0.805997	-3.216443	-0.550349	-0.000287	-0.046870	-0.625905	0.136384	0.455738	-0.256844	-0.713831	0.362056	-0.541657
14483	9.324100	0.781908	-3.194440	-0.530416	-0.008492	-0.046588	-0.626186	0.136669	0.454625	-0.259811	-0.712606	0.364867	-0.539966
14484	9.270528	0.811632	-3.117387	-0.559593	-0.031949	-0.030864	-0.626057	0.136903	0.454782	-0.262334	-0.711192	0.368596	-0.538075
14485	9.297227	0.782253	-3.150923	-0.546697	-0.003159	-0.032656	-0.624233	0.137181	0.453933	-0.265427	-0.709698	0.371727	-0.536373
14486	9.362106	0.806312	-3.102952	-0.553184	-0.024794	-0.027277	-0.625640	0.138024	0.454232	-0.267860	-0.708177	0.375381	-0.534627
14487	9.315866	0.646928	-3.130107	-0.538476	-0.001449	-0.027277	-0.623964	0.139559	0.454934	-0.270792	-0.706641	0.378466	-0.533004
14488	9.236638	0.647094	-3.183162	-0.534057	-0.032256	-0.011126	-0.624534	0.141376	0.456354	-0.272711	-0.705146	0.382165	-0.531363
14489	9.265545	0.603323	-3.197210	-0.543002	-0.017908	0.001067	-0.622994	0.142357	0.455235	-0.275273	-0.703521	0.385769	-0.529590
14490	9.251123	0.559734	-3.225700	-0.532046	-0.010755	0.001144	-0.624546	0.144321	0.455407	-0.277187	-0.701681	0.389483	-0.528313
14491	9.304067	0.578914	-3.196989	-0.539275	0.001980	-0.007853	-0.623434	0.146699	0.455563	-0.279933	-0.699907	0.392795	-0.526762
14492	9.315910	0.540235	-3.186908	-0.552086	-0.016011	-0.004357	-0.623017	0.147677	0.456129	-0.282130	-0.698020	0.396652	-0.525203
14493	9.227116	0.642200	-3.202425	-0.550200	-0.016243	0.019547	-0.622178	0.147949	0.457802	-0.284586	-0.696129	0.400543	-0.523431
14494	9.284688	0.511221	-3.220371	-0.517577	-0.027120	0.010260	-0.621896	0.147669	0.457797	-0.286047	-0.694402	0.404284	-0.522052
14495	9.260868	0.608080	-3.214171	-0.546761	-0.029450	-0.015714	-0.620221	0.149342	0.458780	-0.288705	-0.692925	0.407706	-0.519886
14496	9.324379	0.704025	-3.266069	-0.541489	-0.042744	-0.041197	-0.618810	0.147377	0.459167	-0.290894	-0.691608	0.411051	-0.517780
14497	9.372448	0.577833	-3.300969	-0.539679	-0.039002	-0.057127	-0.619512	0.146948	0.462243	-0.293796	-0.690583	0.413861	-0.515264
14498	9.271725	0.558560	-3.392439	-0.545185	-0.055259	-0.050918	-0.618107	0.146381	0.463344	-0.296020	-0.689422	0.417162	-0.512879
14499	9.151427	0.612347	-3.414625	-0.539805	-0.080757	-0.025061	-0.617269	0.146936	0.464461	-0.298231	-0.688533	0.420648	-0.509937
14500	9.267457	0.621161	-3.434209	-0.546168	-0.076126	-0.033984	-0.615576	0.144688	0.465263	-0.300108	-0.687404	0.424295	-0.507331
14501	9.242985	0.631284	-3.385963	-0.549908	-0.080425	-0.055239	-0.615019	0.145382	0.466663	-0.302752	-0.686675	0.427450	-0.504089
14502	9.269811	0.684220	-3.396255	-0.554721	-0.119984	-0.061232	-0.611801	0.147051	0.468193	-0.304632	-0.686131	0.431047	-0.500622
14503	9.098944	0.590369	-3.503713	-0.540105	-0.116526	-0.054932	-0.609281	0.147877	0.470837	-0.306812	-0.685787	0.434307	-0.496931
14504	9.094863	0.652818	-3.569644	-0.548933	-0.091525	-0.025100	-0.607875	0.146605	0.473189	-0.308484	-0.684643	0.438141	-0.494099
14505	9.124285	0.635293	-3.637145	-0.534458	-0.120710	0.007102	-0.607050	0.149957	0.475732	-0.309913	-0.683798	0.442206	-0.490742
14506	9.071844	0.678729	-3.700383	-0.554499	-0.124108	-0.005499	-0.603692	0.151477	0.479495	-0.311163	-0.682730	0.446534	-0.487509
14507	9.148660	0.678577	-3.647326	-0.538847	-0.091804	0.001576	-0.601168	0.151465	0.481572	-0.312944	-0.681587	0.450367	-0.484433
14508	9.057247	0.579529	-3.733085	-0.556040	-0.098233	0.022619	-0.600201	0.154397	0.483551	-0.314157	-0.679961	0.454903	-0.481687
14509	9.081582	0.523462	-3.785650	-0.546842	-0.084800	0.027067	-0.598521	0.155088	0.485222	-0.315839	-0.678431	0.459098	-0.478755
14510	9.067368	0.465160	-3.847805	-0.537626	-0.081491	0.054571	-0.596564	0.156340	0.486618	-0.316630	-0.676424	0.463755	-0.476579
14511	9.058198	0.523004	-3.882266	-0.563180	-0.110359	0.072150	-0.593212	0.159546	0.489140	-0.317835	-0.674575	0.468858	-0.473393
14512	9.019785	0.605501	-3.868637	-0.532107	-0.092746	0.100715	-0.590280	0.162475	0.490685	-0.317989	-0.672231	0.474120	-0.471380
14513	8.993579	0.552063	-3.938079	-0.537691	-0.106954	0.080382	-0.587773	0.166242	0.493640	-0.318777	-0.670388	0.479043	-0.468485
