# Supplementary material for: Identification of Haptic Based Guiding Using Hard Reins
Source: PLoS One. 2015 Jul 22;10(7):e0132020. doi: 10.1371/journal.pone.0132020 (PMC4511788; doi:10.1371/journal.pone.0132020)
Supplement: S2 File — (ZIP) [file pone.0132020.s002.zip › MotionData2/Subject10/T4/gh4.txt]

// Start Time: 0
// Sample rate: 25.0Hz
// Scenario: 4.9
// Firmware Version: 2.6.1
Counter	Acc_X	Acc_Y	Acc_Z	Gyr_X	Gyr_Y	Gyr_Z	Mag_X	Mag_Y	Mag_Z	Quat_w	Quat_x	Quat_y	Quat_z
13770	-2.315908	-0.234437	9.552464	-0.020613	0.015096	-0.014235	-0.062640	-0.124566	-0.762951	-0.544959	0.106658	-0.052562	-0.829988
13771	-2.335276	-0.215065	9.600560	-0.019796	0.021503	-0.008706	-0.062515	-0.124025	-0.762437	-0.545074	0.107068	-0.052481	-0.829866
13772	-2.354265	-0.277671	9.594705	-0.030192	0.017813	-0.016134	-0.061213	-0.124042	-0.762705	-0.545159	0.107563	-0.052130	-0.829768
13773	-2.399886	-0.316273	9.588937	-0.019751	0.021492	-0.008703	-0.061079	-0.124452	-0.763221	-0.545273	0.107976	-0.052052	-0.829644
13774	-2.368611	-0.304296	9.555793	-0.023290	0.025156	-0.006880	-0.059648	-0.123936	-0.763746	-0.545212	0.108507	-0.051914	-0.829623
13775	-2.334897	-0.297010	9.556210	-0.011011	0.005068	-0.006786	-0.060174	-0.122318	-0.763741	-0.545330	0.108552	-0.051806	-0.829547
13776	-2.310760	-0.304244	9.537131	0.001257	0.008738	-0.008574	-0.058875	-0.123397	-0.762723	-0.545367	0.108545	-0.051894	-0.829518
13777	-2.315612	-0.296979	9.553989	-0.010175	0.008737	-0.003095	-0.060299	-0.122461	-0.764769	-0.545422	0.108637	-0.051847	-0.829473
13778	-2.342062	-0.311492	9.546338	-0.019930	0.025202	0.007905	-0.058872	-0.122736	-0.763880	-0.545115	0.109118	-0.051797	-0.829615
13779	-2.344766	-0.248897	9.561593	-0.021465	0.003209	-0.014222	-0.059519	-0.122202	-0.764903	-0.545335	0.109252	-0.051479	-0.829472
13780	-2.368860	-0.251335	9.566134	-0.028617	0.006891	0.000502	-0.060171	-0.121923	-0.764641	-0.545154	0.109532	-0.051069	-0.829579
13781	-2.419574	-0.232207	9.561129	-0.032056	0.000464	-0.006892	-0.059906	-0.121136	-0.766186	-0.545231	0.109730	-0.050568	-0.829533
13782	-2.402737	-0.225005	9.546985	-0.014643	0.010558	0.000564	-0.058749	-0.119123	-0.765165	-0.545094	0.109916	-0.050433	-0.829607
13783	-2.390599	-0.244342	9.513224	-0.000742	0.006950	0.011717	-0.059017	-0.120172	-0.762849	-0.544924	0.109863	-0.050570	-0.829717
13784	-2.335106	-0.253788	9.532811	0.011495	0.006979	0.015473	-0.058226	-0.119801	-0.765170	-0.544608	0.109689	-0.050864	-0.829930
13785	-2.397578	-0.297243	9.524418	0.006254	0.008792	0.015443	-0.060558	-0.120860	-0.766180	-0.544388	0.109588	-0.051149	-0.830070
13786	-2.380744	-0.287488	9.553515	0.014945	0.006993	0.022873	-0.060559	-0.121790	-0.765152	-0.543950	0.109370	-0.051515	-0.830363
13787	-2.301128	-0.301803	9.542056	0.008082	0.006965	0.009922	-0.059644	-0.122876	-0.765288	-0.543827	0.109223	-0.051798	-0.830445
13788	-2.339495	-0.345234	9.526687	-0.007772	0.010626	0.020911	-0.060954	-0.121376	-0.764506	-0.543371	0.109314	-0.051823	-0.830730
13789	-2.334818	-0.316486	9.488729	-0.016559	0.014276	0.020860	-0.060691	-0.121252	-0.765279	-0.543006	0.109546	-0.051798	-0.830940
13790	-2.373293	-0.335745	9.507302	0.002687	0.017951	0.022797	-0.059910	-0.120995	-0.765543	-0.542530	0.109644	-0.052079	-0.831220
13791	-2.382582	-0.407709	9.573415	-0.014587	0.006917	0.007040	-0.059005	-0.119929	-0.765421	-0.542407	0.109749	-0.051974	-0.831293
13792	-2.392139	-0.427090	9.539450	-0.026869	0.005084	0.009750	-0.059392	-0.119797	-0.766061	-0.542089	0.109968	-0.051595	-0.831495
13793	-2.372973	-0.403083	9.513562	-0.030363	0.011473	0.006031	-0.059655	-0.119521	-0.765673	-0.541944	0.110325	-0.051269	-0.831563
13794	-2.344084	-0.393262	9.554774	-0.028462	0.003218	-0.006867	-0.060044	-0.119119	-0.766184	-0.541885	0.110548	-0.050804	-0.831600
13795	-2.339267	-0.393334	9.530815	-0.033817	0.006894	0.002330	-0.060436	-0.117776	-0.766694	-0.541799	0.110871	-0.050358	-0.831640
13796	-2.353730	-0.393347	9.535480	-0.033698	0.019652	-0.011534	-0.060431	-0.117120	-0.768237	-0.541775	0.111428	-0.049972	-0.831605
13797	-2.353966	-0.342776	9.550590	-0.039028	-0.000440	-0.003226	-0.059533	-0.115774	-0.766958	-0.541777	0.111691	-0.049346	-0.831606
13798	-2.382974	-0.326010	9.545753	-0.031206	0.010539	-0.000437	-0.060183	-0.114966	-0.767466	-0.541593	0.112058	-0.048929	-0.831701
13799	-2.349413	-0.287547	9.517802	-0.002351	0.005097	0.000640	-0.059160	-0.110943	-0.767087	-0.541605	0.112011	-0.048985	-0.831696
13800	-2.366181	-0.311787	9.474101	0.011635	0.016080	0.000695	-0.059180	-0.109570	-0.764129	-0.541490	0.112005	-0.049342	-0.831751
13801	-2.382588	-0.413062	9.414921	-0.005929	0.016085	0.009840	-0.059305	-0.110111	-0.764643	-0.541331	0.112172	-0.049479	-0.831824
13802	-2.285684	-0.508640	9.548901	0.008299	0.016075	-0.001156	-0.059310	-0.109835	-0.763871	-0.541225	0.112206	-0.049775	-0.831870
13803	-2.304651	-0.576058	9.542977	0.004883	0.017882	-0.006710	-0.058791	-0.111038	-0.762718	-0.541366	0.112301	-0.050062	-0.831749
13804	-2.334412	-0.397922	9.593204	-0.028476	0.014189	-0.005038	-0.058801	-0.109018	-0.762203	-0.541227	0.112706	-0.049714	-0.831805
13805	-2.383018	-0.316370	9.550689	-0.021531	0.006882	-0.004997	-0.059058	-0.108488	-0.763229	-0.541290	0.112901	-0.049445	-0.831753
13806	-2.469853	-0.307054	9.511604	-0.019738	0.006856	-0.012374	-0.058022	-0.107692	-0.763109	-0.541311	0.113096	-0.049148	-0.831731
13807	-2.393063	-0.229633	9.595016	-0.007579	0.007813	-0.003087	-0.057504	-0.107161	-0.763113	-0.541372	0.113154	-0.049134	-0.831684
13808	-2.344403	-0.325916	9.550915	0.014164	0.016116	0.014552	-0.057499	-0.107437	-0.763884	-0.541029	0.113108	-0.049564	-0.831888
13809	-2.332156	-0.364146	9.620101	-0.000756	0.006982	0.024644	-0.056974	-0.109053	-0.763632	-0.540645	0.113046	-0.049716	-0.832137
13810	-2.363572	-0.349963	9.564800	-0.000783	0.003326	0.024648	-0.057627	-0.107438	-0.764140	-0.540122	0.112939	-0.049784	-0.832487
13811	-2.402245	-0.325794	9.619986	-0.000699	-0.004014	0.017274	-0.057627	-0.107706	-0.764012	-0.539871	0.112700	-0.049802	-0.832681
13812	-2.373328	-0.325925	9.565046	0.010663	-0.011302	0.018267	-0.058418	-0.107942	-0.761691	-0.539508	0.112230	-0.049890	-0.832974
13813	-2.363966	-0.268306	9.525137	-0.013047	-0.007660	0.020908	-0.058410	-0.107424	-0.763620	-0.539172	0.112058	-0.049674	-0.833228
13814	-2.339930	-0.256466	9.455919	0.017477	-0.000288	0.028436	-0.059977	-0.108594	-0.761422	-0.538643	0.111689	-0.050017	-0.833599
13815	-2.306149	-0.263648	9.446532	0.035701	0.012570	0.043276	-0.059440	-0.110367	-0.763484	-0.538023	0.111303	-0.050885	-0.833999
13816	-2.348943	-0.388739	9.473183	0.067311	-0.006598	0.043470	-0.060220	-0.112226	-0.762193	-0.537358	0.110277	-0.052025	-0.834493
13817	-2.372794	-0.439006	9.561066	0.055119	0.018045	0.039679	-0.059700	-0.113564	-0.761041	-0.536833	0.109780	-0.053261	-0.834819
13818	-2.411396	-0.431842	9.568007	0.049964	0.008871	0.030436	-0.060997	-0.114224	-0.761288	-0.536306	0.109214	-0.054246	-0.835168
13819	-2.368012	-0.431885	9.530006	0.008023	0.001503	0.022854	-0.059826	-0.115706	-0.760398	-0.535976	0.108968	-0.054473	-0.835397
13820	-2.368012	-0.431885	9.530006	0.004587	0.006964	0.015445	-0.059957	-0.117036	-0.759240	-0.535602	0.108873	-0.054647	-0.835638
13821	-2.343997	-0.412590	9.530501	0.006515	0.017886	-0.004866	-0.061120	-0.118904	-0.759232	-0.535716	0.108951	-0.054953	-0.835535
13822	-2.353709	-0.398191	9.525812	-0.003043	0.025163	-0.014155	-0.060081	-0.117178	-0.760139	-0.535744	0.109279	-0.055123	-0.835463
13823	-2.339552	-0.333205	9.526855	-0.023246	0.011448	-0.008702	-0.060614	-0.114080	-0.759877	-0.535865	0.109574	-0.054847	-0.835365
13824	-2.388025	-0.277937	9.536779	-0.040724	0.006839	-0.014325	-0.060088	-0.115032	-0.760524	-0.535818	0.109999	-0.054188	-0.835382
13825	-2.412263	-0.249033	9.560961	-0.028372	0.006819	-0.025340	-0.059053	-0.114500	-0.759889	-0.536210	0.110291	-0.053741	-0.835121
13826	-2.393041	-0.234461	9.590148	-0.007414	0.006857	-0.019697	-0.058792	-0.113971	-0.760405	-0.536347	0.110364	-0.053629	-0.835030
13827	-2.388361	-0.205664	9.566593	0.008167	0.010570	-0.004858	-0.059049	-0.114507	-0.760532	-0.536473	0.110303	-0.053881	-0.834941
13828	-2.409922	-0.237246	9.489140	-0.019860	0.014197	-0.005004	-0.058010	-0.115050	-0.760026	-0.536341	0.110616	-0.053674	-0.834998
13829	-2.426869	-0.220316	9.525223	0.004560	-0.000375	0.006215	-0.058405	-0.113437	-0.760280	-0.536285	0.110400	-0.053777	-0.835056
13830	-2.378379	-0.277868	9.551271	-0.009266	0.010543	-0.008634	-0.058268	-0.115050	-0.760281	-0.536237	0.110542	-0.053699	-0.835073
13831	-2.349291	-0.311458	9.560673	-0.010222	0.008746	0.002441	-0.057366	-0.113712	-0.759774	-0.536202	0.110640	-0.053643	-0.835086
13832	-2.411948	-0.316478	9.536016	-0.009388	0.016055	0.004278	-0.057361	-0.113588	-0.760802	-0.535930	0.110862	-0.053651	-0.835230
13833	-2.426551	-0.287687	9.521881	0.001280	0.010536	-0.014119	-0.056587	-0.112250	-0.760551	-0.536195	0.110887	-0.053770	-0.835049
13834	-2.390234	-0.321312	9.516948	0.011753	0.008739	-0.008523	-0.057230	-0.114124	-0.760546	-0.536186	0.110774	-0.054023	-0.835054
13835	-2.392281	-0.398318	9.511048	-0.003140	0.015130	-0.003990	-0.057620	-0.113587	-0.761057	-0.536268	0.110914	-0.054136	-0.834976
13836	-2.387431	-0.403005	9.544632	-0.030176	0.014164	-0.012431	-0.056192	-0.113332	-0.760812	-0.536210	0.111346	-0.053736	-0.834981
13837	-2.397191	-0.373794	9.650563	-0.016076	-0.000466	-0.017878	-0.055544	-0.113735	-0.760045	-0.536512	0.111380	-0.053428	-0.834802
13838	-2.421554	-0.321046	9.612671	-0.016107	0.001357	-0.019729	-0.054901	-0.110927	-0.760692	-0.536634	0.111455	-0.053111	-0.834734
13839	-2.417127	-0.239371	9.575453	-0.012866	0.017863	-0.001284	-0.055801	-0.112005	-0.761971	-0.536647	0.111742	-0.053093	-0.834689
13840	-2.354602	-0.210654	9.494829	0.030797	0.010634	0.006333	-0.055404	-0.114690	-0.761333	-0.536439	0.111440	-0.053718	-0.834823
13841	-2.383970	-0.114201	9.577518	0.036013	0.003324	0.008210	-0.056322	-0.114931	-0.759654	-0.536416	0.110946	-0.054387	-0.834860
13842	-2.417307	-0.192987	9.772925	0.104348	-0.013967	0.015966	-0.055925	-0.116950	-0.759529	-0.536260	0.109432	-0.056001	-0.835053
13843	-2.393273	-0.160234	10.191258	0.190352	-0.038590	0.010897	-0.057216	-0.121220	-0.758107	-0.536571	0.106571	-0.058803	-0.835030
13844	-2.306149	-0.237463	10.068574	0.294513	-0.062207	0.015161	-0.058497	-0.129379	-0.755915	-0.536945	0.102204	-0.063082	-0.835024
13845	-2.267448	-0.276823	9.792350	0.522081	-0.058295	0.008931	-0.062625	-0.145133	-0.750746	-0.537947	0.095440	-0.071187	-0.834528
13846	-2.152909	-0.054968	9.177257	0.445423	-0.052789	0.025148	-0.066091	-0.162518	-0.746612	-0.538366	0.089582	-0.078097	-0.834289
13847	-2.193023	0.282686	9.450449	0.273079	-0.038427	0.003928	-0.066605	-0.172791	-0.740055	-0.538884	0.085825	-0.082234	-0.833952
13848	-2.264361	0.080913	9.581370	-0.003150	-0.076267	-0.014019	-0.069323	-0.175453	-0.740549	-0.539172	0.084465	-0.081334	-0.833993
13849	-2.355318	-0.066921	9.316816	-0.502506	-0.084241	-0.062674	-0.072201	-0.168452	-0.742323	-0.539522	0.088422	-0.071905	-0.834222
13850	-2.194761	-0.374543	9.314001	-0.949890	-0.082122	-0.123987	-0.070428	-0.142775	-0.751968	-0.539851	0.097315	-0.054936	-0.834310
13851	-2.323633	-0.648993	9.330552	-1.071939	-0.071407	-0.161529	-0.071805	-0.107670	-0.762870	-0.540457	0.107715	-0.035904	-0.833675
13852	-2.018092	-1.017888	9.616264	-1.073160	-0.058647	-0.181832	-0.072798	-0.073891	-0.771462	-0.540931	0.118287	-0.016962	-0.832535
13853	-1.534548	-1.288810	10.308260	-0.587840	-0.085492	-0.170080	-0.073655	-0.045192	-0.777485	-0.542408	0.123118	-0.005758	-0.831025
13854	-1.611985	-1.242180	9.919345	0.251071	-0.093607	-0.132596	-0.074958	-0.043573	-0.778246	-0.545142	0.118697	-0.008579	-0.829854
13855	-1.771552	-1.167437	9.357238	0.317531	-0.051315	-0.069571	-0.077533	-0.053728	-0.775658	-0.547096	0.114218	-0.013021	-0.829139
13856	-1.905003	-0.984930	9.339349	0.215790	-0.042284	-0.062731	-0.079333	-0.062016	-0.773462	-0.548566	0.111016	-0.015987	-0.828550
13857	-2.196744	-0.991842	8.894877	0.320563	-0.018408	-0.058551	-0.080081	-0.073138	-0.771532	-0.550289	0.107047	-0.020874	-0.827821
13858	-2.236540	-0.716312	9.292017	0.425707	0.029155	-0.076570	-0.079009	-0.086683	-0.767947	-0.552311	0.102721	-0.028065	-0.826809
13859	-2.195176	-0.277547	9.538584	0.539306	0.032939	-0.072331	-0.078717	-0.102751	-0.762299	-0.554607	0.097191	-0.037133	-0.825583
13860	-1.955230	-0.036052	9.669024	0.488186	0.009235	-0.039333	-0.077111	-0.119128	-0.759233	-0.555989	0.091808	-0.045200	-0.824866
13861	-1.675998	0.077536	10.362105	0.283276	-0.040252	-0.001536	-0.078644	-0.131566	-0.755369	-0.556605	0.087819	-0.049370	-0.824646
13862	-2.200861	-0.052790	10.545003	0.211185	-0.091484	0.045230	-0.080576	-0.141316	-0.751758	-0.556256	0.083763	-0.051910	-0.825148
13863	-1.689551	-0.109710	10.486568	0.333720	-0.124142	0.057922	-0.084321	-0.151727	-0.749162	-0.556016	0.077755	-0.056077	-0.825625
13864	-1.393605	0.453309	8.932240	-0.063160	-0.113347	0.094659	-0.088604	-0.156361	-0.747201	-0.554451	0.076327	-0.053921	-0.826953
13865	-1.677962	0.436173	9.010955	-0.368409	-0.090720	0.156746	-0.093712	-0.142496	-0.750111	-0.551417	0.078538	-0.047020	-0.829193
13866	-1.643670	0.323341	9.060099	0.057933	-0.047309	0.154230	-0.097881	-0.137898	-0.751748	-0.548873	0.076821	-0.047695	-0.831001
13867	-1.324788	0.195327	9.428523	0.347856	-0.026861	0.157527	-0.099560	-0.144570	-0.749037	-0.546837	0.072184	-0.053391	-0.832411
13868	-1.333520	0.013337	9.680320	0.116984	-0.028968	0.155444	-0.102395	-0.153123	-0.747733	-0.544360	0.070108	-0.055245	-0.834090
13869	-1.516519	-0.019820	9.939778	0.054356	-0.058397	0.128400	-0.105253	-0.155230	-0.746682	-0.542397	0.068167	-0.055645	-0.835502
13870	-1.525953	-0.078785	9.586021	0.293588	-0.083789	0.094587	-0.109017	-0.163202	-0.742027	-0.541231	0.063327	-0.059771	-0.836353
13871	-1.097296	0.029251	9.975582	0.136697	-0.100508	0.042143	-0.113296	-0.170378	-0.738911	-0.540859	0.059871	-0.060942	-0.836763
13872	-1.389214	0.576220	9.697295	0.203797	-0.100485	0.027682	-0.116933	-0.174079	-0.736955	-0.540714	0.055800	-0.063303	-0.836963
13873	-0.807428	0.930157	10.149341	0.213716	-0.056628	-0.003714	-0.119387	-0.181017	-0.734881	-0.541122	0.052267	-0.066180	-0.836705
13874	-0.966075	0.796884	9.257885	0.157179	-0.007251	0.014392	-0.121066	-0.186889	-0.732813	-0.541036	0.050274	-0.068753	-0.836675
13875	-0.691921	0.958012	9.785965	0.310706	-0.039111	-0.002320	-0.121567	-0.195721	-0.729985	-0.541469	0.045941	-0.073431	-0.836247
13876	-0.817419	0.981209	9.607498	0.378839	-0.052733	0.004503	-0.123369	-0.208007	-0.724576	-0.541807	0.040796	-0.079206	-0.835768
13877	-1.211459	0.669528	8.740148	0.179251	-0.074924	-0.011230	-0.126345	-0.214403	-0.722626	-0.542293	0.037282	-0.081276	-0.835418
13878	-1.395798	0.951746	9.769708	0.085211	-0.053272	-0.044074	-0.127641	-0.218131	-0.720689	-0.543182	0.035387	-0.082098	-0.834842
13879	-1.350807	0.615152	9.803812	0.076776	0.006987	-0.063573	-0.127122	-0.220535	-0.718765	-0.544323	0.034445	-0.083298	-0.834019
13880	-1.533706	0.555064	9.926077	0.127959	0.037977	-0.103974	-0.127361	-0.226973	-0.717995	-0.546081	0.033707	-0.085782	-0.832647
13881	-1.722077	0.592766	9.101550	0.211567	0.080148	-0.101770	-0.123967	-0.232507	-0.716739	-0.547814	0.032604	-0.089993	-0.831107
13882	-1.755633	0.604177	10.347145	0.145166	0.069101	-0.067036	-0.120715	-0.236146	-0.714323	-0.548893	0.032132	-0.093127	-0.830067
13883	-2.117560	0.667861	10.186242	-0.056727	0.043371	-0.020043	-0.118104	-0.238596	-0.714602	-0.549152	0.033251	-0.092522	-0.829920
13884	-2.534357	1.097736	9.506700	-0.127539	0.025994	0.007283	-0.118110	-0.234985	-0.716144	-0.548887	0.034920	-0.090703	-0.830227
13885	-2.504411	1.375509	9.112427	-0.036589	-0.011156	0.079779	-0.120447	-0.234297	-0.717153	-0.547597	0.034790	-0.089967	-0.831164
13886	-2.318630	1.331808	8.887920	0.082672	-0.094876	0.154356	-0.123049	-0.235466	-0.716105	-0.545168	0.031888	-0.090413	-0.832827
13887	-1.947870	1.444161	9.166589	0.083977	-0.140383	0.214427	-0.129038	-0.234849	-0.714771	-0.541933	0.028080	-0.090412	-0.835073
13888	-1.592088	1.672571	9.624366	0.222037	-0.109063	0.243684	-0.135145	-0.239056	-0.712410	-0.537919	0.023288	-0.093075	-0.837519
13889	-1.495196	1.584622	9.878468	0.138071	-0.050665	0.245020	-0.141898	-0.245398	-0.709273	-0.533998	0.020332	-0.094978	-0.839888
13890	-1.495084	1.552673	9.681197	0.148376	0.005129	0.252373	-0.147618	-0.250005	-0.706144	-0.529561	0.018230	-0.097633	-0.842437
13891	-1.345189	1.448556	9.397902	0.064333	0.022433	0.248243	-0.153723	-0.253015	-0.704939	-0.525384	0.017280	-0.099079	-0.844900
13892	-1.546795	1.252587	9.191648	0.151766	-0.008525	0.263504	-0.154243	-0.253677	-0.704550	-0.520658	0.014908	-0.101651	-0.847561
13893	-1.778522	1.330148	9.495410	0.114941	-0.054274	0.279984	-0.160221	-0.256149	-0.703218	-0.516082	0.012086	-0.103161	-0.850218
13894	-1.696247	1.268116	9.598520	0.214372	-0.054049	0.324791	-0.165032	-0.261029	-0.699453	-0.509621	0.008270	-0.106329	-0.853764
13895	-1.559430	1.404038	9.870535	0.158028	-0.050359	0.361411	-0.172700	-0.265351	-0.696951	-0.503605	0.004923	-0.108617	-0.857065
13896	-1.081189	1.707466	9.682429	0.165731	0.005694	0.442584	-0.179594	-0.269002	-0.693555	-0.494309	0.002459	-0.111568	-0.862094
13897	-0.783777	2.015126	9.430288	0.187748	0.037894	0.490636	-0.186096	-0.269862	-0.692732	-0.485785	0.000039	-0.115239	-0.866449
13898	-0.695751	2.257963	9.338504	0.157353	0.085516	0.532854	-0.192079	-0.273257	-0.689600	-0.475059	-0.001212	-0.118813	-0.871895
13899	-0.692419	2.063098	9.335802	0.264157	0.098445	0.540768	-0.197930	-0.275459	-0.688011	-0.465390	-0.003438	-0.124371	-0.876317
13900	-0.913163	1.851514	9.498796	0.183667	0.118439	0.549558	-0.204301	-0.279256	-0.685134	-0.454621	-0.004469	-0.128675	-0.881330
13901	-1.294279	1.924824	10.053133	0.119757	0.137494	0.560255	-0.210807	-0.281308	-0.682640	-0.444390	-0.004717	-0.131996	-0.886043
13902	-1.853942	2.020927	10.342093	-0.081762	0.167144	0.485327	-0.214456	-0.277515	-0.683638	-0.434776	-0.002373	-0.132010	-0.890807
13903	-1.651044	1.929432	10.201086	-0.271507	0.141121	0.381056	-0.215515	-0.267332	-0.687482	-0.427654	0.001397	-0.128391	-0.894777
13904	-1.329406	1.697899	9.843199	-0.242729	0.132809	0.307411	-0.217086	-0.258492	-0.691966	-0.421605	0.004940	-0.125217	-0.898079
13905	-0.993982	1.600357	9.264091	-0.349327	0.103466	0.279255	-0.218662	-0.245374	-0.698505	-0.416329	0.008955	-0.119824	-0.901239
13906	-0.691835	1.922117	8.911381	-0.522503	0.054823	0.243383	-0.219732	-0.228767	-0.704917	-0.411500	0.013586	-0.110928	-0.904532
13907	-0.620551	2.149081	9.112052	-0.383372	0.003584	0.161096	-0.222227	-0.216023	-0.709521	-0.408505	0.016330	-0.104049	-0.906659
13908	-1.263817	2.070844	9.119353	-0.424319	-0.018768	0.052000	-0.225629	-0.203275	-0.714759	-0.406973	0.019251	-0.096238	-0.908152
13909	-1.372136	2.031689	8.988178	-0.476276	-0.007110	-0.011038	-0.225650	-0.189231	-0.721053	-0.407026	0.022906	-0.087553	-0.908922
13910	-0.397400	1.861014	9.162901	-0.182279	0.003487	0.027394	-0.225409	-0.177328	-0.726193	-0.404326	0.024452	-0.084257	-0.910397
13911	-0.249231	1.630912	9.324276	-0.119456	0.036558	0.064592	-0.224374	-0.172927	-0.728256	-0.403064	0.025813	-0.082441	-0.911085
13912	-0.257011	1.762059	9.690886	0.055105	0.049659	0.120818	-0.224383	-0.171843	-0.727355	-0.400444	0.025959	-0.083932	-0.912100
13913	-0.551464	1.843788	9.842903	0.009486	0.055059	0.127945	-0.223993	-0.172381	-0.726973	-0.398053	0.026463	-0.084649	-0.913065
13914	-1.227230	2.021332	10.095917	0.028741	0.011090	0.125304	-0.224640	-0.171713	-0.727996	-0.395615	0.026090	-0.085359	-0.914069
13915	-1.313960	2.011640	10.126175	0.098988	0.003787	0.104441	-0.225547	-0.173442	-0.727347	-0.393777	0.024987	-0.087334	-0.914707
13916	-1.419012	1.794739	10.074147	0.158793	-0.021795	0.088179	-0.228137	-0.179303	-0.725143	-0.392165	0.023047	-0.090144	-0.915177
13917	-1.185805	1.404440	9.770815	0.088890	-0.054709	0.093444	-0.230735	-0.180078	-0.724994	-0.390620	0.020978	-0.091479	-0.915755
13918	-1.031636	1.413152	9.414733	-0.081281	-0.046561	0.116575	-0.233851	-0.180586	-0.725484	-0.388419	0.020411	-0.089709	-0.916879
13919	-0.762258	1.533216	9.193304	0.045938	-0.028887	0.161498	-0.236987	-0.176786	-0.725200	-0.385553	0.019026	-0.090484	-0.918041
13920	-0.424217	1.408131	9.000281	0.064838	-0.003120	0.198491	-0.239583	-0.179700	-0.723895	-0.381829	0.017973	-0.091760	-0.919491
13921	-0.527752	1.389242	9.164670	0.111803	0.044505	0.229106	-0.241787	-0.182354	-0.723107	-0.377596	0.017284	-0.094308	-0.920993
13922	-0.814740	1.433444	9.594663	0.073615	0.102805	0.198348	-0.241524	-0.182497	-0.723624	-0.373700	0.018108	-0.096545	-0.922334
13923	-1.397983	1.424137	10.025942	-0.007803	0.149910	0.113853	-0.239186	-0.182252	-0.723385	-0.371334	0.020490	-0.097622	-0.923126
13924	-1.528231	1.443416	10.111406	-0.113592	0.145857	0.012721	-0.236057	-0.180570	-0.726366	-0.370660	0.023866	-0.096649	-0.923418
13925	-1.349536	1.371011	9.939239	-0.243865	0.130868	-0.090345	-0.231902	-0.173805	-0.730382	-0.371986	0.028065	-0.093123	-0.923129
13926	-1.234230	1.447491	9.725361	-0.192899	0.123569	-0.120527	-0.227743	-0.168514	-0.734013	-0.373691	0.031876	-0.090445	-0.922583
13927	-1.153882	1.274040	9.608465	-0.143921	0.061540	-0.101713	-0.223971	-0.163357	-0.738155	-0.375395	0.034073	-0.088228	-0.922027
13928	-1.430041	1.052409	9.679589	-0.037344	-0.009570	-0.058611	-0.222412	-0.162839	-0.738296	-0.376280	0.034151	-0.087459	-0.921736
13929	-1.768412	1.255128	10.063320	0.053656	-0.022330	-0.054466	-0.220974	-0.164335	-0.738565	-0.377395	0.033255	-0.088284	-0.921235
13930	-1.533126	1.462981	10.207647	0.008780	-0.011564	-0.124852	-0.224349	-0.166176	-0.738282	-0.379429	0.033077	-0.088303	-0.920403
13931	-1.350088	1.488994	9.969691	-0.022207	0.039453	-0.193374	-0.221341	-0.168245	-0.740364	-0.382936	0.034144	-0.088113	-0.918929
13932	-1.195636	1.437552	9.610368	0.028808	0.046780	-0.228184	-0.217442	-0.169218	-0.739238	-0.386845	0.035058	-0.088873	-0.917182
13933	-1.263023	1.413275	9.585396	0.110992	0.017649	-0.214803	-0.215349	-0.172201	-0.739642	-0.390862	0.034732	-0.090946	-0.915287
13934	-1.232943	1.180899	9.853650	0.277451	-0.062566	-0.195369	-0.213638	-0.182929	-0.735803	-0.394538	0.031645	-0.095426	-0.913363
13935	-1.761951	0.908735	10.068124	0.101057	-0.114084	-0.214650	-0.212957	-0.192333	-0.735042	-0.398773	0.029015	-0.096263	-0.911522
13936	-1.950887	1.090367	9.826479	-0.045791	-0.154559	-0.252261	-0.215297	-0.193640	-0.733995	-0.403464	0.026918	-0.094077	-0.909748
13937	-1.676816	1.234219	9.523817	-0.005581	-0.110624	-0.268730	-0.216722	-0.196436	-0.733085	-0.408593	0.025335	-0.092963	-0.907617
13938	-1.151322	1.229690	9.300631	0.034754	-0.081274	-0.281468	-0.215939	-0.198850	-0.731806	-0.413548	0.023983	-0.092810	-0.905422
13939	-0.986736	1.090575	9.326618	0.008521	-0.053853	-0.277016	-0.216189	-0.202468	-0.731163	-0.418703	0.023328	-0.092391	-0.903110
13940	-0.991393	1.062213	9.477395	-0.035122	-0.043876	-0.283713	-0.213326	-0.203171	-0.731058	-0.423482	0.023246	-0.091277	-0.900994
13941	-1.138477	1.071711	9.526562	-0.068573	-0.025617	-0.267306	-0.211759	-0.203068	-0.732484	-0.428350	0.023729	-0.089679	-0.898839
13942	-1.305845	1.292914	9.588109	-0.061976	-0.000894	-0.241488	-0.209024	-0.205775	-0.731479	-0.432323	0.024560	-0.088462	-0.897033
13943	-1.161412	1.333908	9.532425	-0.050039	0.028456	-0.215627	-0.206412	-0.204626	-0.734585	-0.436155	0.025764	-0.087685	-0.895219
13944	-1.241231	1.912097	9.818221	0.009093	-0.000696	-0.195014	-0.202773	-0.205331	-0.733843	-0.439186	0.025910	-0.087756	-0.893725
13945	-1.336770	1.734694	10.054871	-0.031104	0.013872	-0.186009	-0.200683	-0.205906	-0.735274	-0.442506	0.026628	-0.087238	-0.892115
13946	-1.991453	1.529549	10.242708	-0.124545	0.028247	-0.199442	-0.199113	-0.207010	-0.736444	-0.445627	0.028463	-0.085176	-0.890703
13947	-1.934918	1.282956	9.855732	-0.135772	-0.019281	-0.208636	-0.196258	-0.205430	-0.736466	-0.449332	0.029592	-0.082510	-0.889054
13948	-1.554497	0.862032	9.656555	-0.295082	-0.022992	-0.187250	-0.194444	-0.198370	-0.740463	-0.452342	0.032008	-0.076964	-0.887941
13949	-1.190285	0.811703	9.500830	-0.169562	-0.000724	-0.134948	-0.193670	-0.192633	-0.743553	-0.454666	0.033655	-0.073889	-0.886954
13950	-1.086369	0.743450	9.179204	-0.061432	0.023274	-0.103048	-0.190811	-0.190395	-0.744989	-0.456152	0.034649	-0.072956	-0.886229
13951	-1.144358	0.766997	9.063779	-0.141978	0.003075	-0.105273	-0.188990	-0.188417	-0.746674	-0.457951	0.036067	-0.070411	-0.885450
13952	-1.308489	0.825604	9.413511	-0.275730	-0.039171	-0.109590	-0.189782	-0.183317	-0.748080	-0.459300	0.037933	-0.065095	-0.885080
13953	-1.390128	0.768619	9.680782	-0.159316	-0.029908	-0.097943	-0.189528	-0.177973	-0.750779	-0.460986	0.038913	-0.061944	-0.884387
13954	-1.288615	1.221037	9.664071	0.001471	0.028769	-0.102775	-0.188229	-0.176252	-0.751817	-0.462126	0.039429	-0.062151	-0.883754
13955	-1.238023	1.220564	9.496516	-0.005123	0.034143	-0.150803	-0.186671	-0.175065	-0.752344	-0.464778	0.040173	-0.062307	-0.882318
13956	-1.252419	1.211323	9.616267	-0.036899	0.004716	-0.204448	-0.185095	-0.177780	-0.753386	-0.467067	0.040791	-0.061499	-0.881137
13957	-1.201170	1.076503	9.557248	-0.120398	-0.030206	-0.248183	-0.182494	-0.178078	-0.753407	-0.471404	0.041580	-0.058966	-0.878961
13958	-1.058236	0.930299	9.633341	-0.063412	-0.024640	-0.245123	-0.181575	-0.177705	-0.755471	-0.474468	0.041960	-0.057378	-0.877398
13959	-1.015977	1.168454	9.605871	0.002119	-0.013598	-0.248509	-0.179495	-0.178128	-0.755102	-0.478869	0.041854	-0.057165	-0.875023
13960	-1.127587	1.327563	9.767879	0.078229	-0.000750	-0.250004	-0.177135	-0.181393	-0.756537	-0.482831	0.041256	-0.058315	-0.872796
13961	-1.034374	0.991248	9.855244	0.085451	-0.006219	-0.248094	-0.175043	-0.186773	-0.754884	-0.487259	0.040454	-0.059649	-0.870278
13962	-0.990987	0.988651	9.774003	0.078626	-0.000784	-0.269361	-0.172038	-0.192302	-0.753625	-0.491824	0.039855	-0.060802	-0.867655
13963	-1.318842	0.998219	9.948699	0.021172	0.002670	-0.300128	-0.167731	-0.195583	-0.754432	-0.497061	0.039885	-0.061072	-0.864644
13964	-1.567638	0.601330	10.108831	0.011025	0.047345	-0.316852	-0.164595	-0.199382	-0.754716	-0.502364	0.040836	-0.061491	-0.861500
13965	-1.388588	0.449148	9.822734	0.089363	0.064948	-0.274012	-0.160155	-0.204537	-0.754754	-0.507095	0.041235	-0.063568	-0.858553
13966	-1.330703	0.436735	9.676682	-0.025336	0.019159	-0.268980	-0.156761	-0.207270	-0.755553	-0.511522	0.042020	-0.063113	-0.855918
13967	-1.604680	0.265836	9.808545	-0.073435	0.002626	-0.259973	-0.152725	-0.207458	-0.756486	-0.515928	0.043001	-0.061754	-0.853321
13968	-1.791598	0.032200	9.834728	-0.074681	0.002719	-0.210140	-0.150897	-0.208826	-0.756887	-0.519253	0.043938	-0.060330	-0.851356
13969	-1.776703	-0.059225	9.823984	-0.001103	-0.009764	-0.119299	-0.149206	-0.208580	-0.757286	-0.521324	0.043824	-0.060174	-0.850106
13970	-1.674931	-0.174860	9.717700	-0.005204	-0.035164	-0.050975	-0.150624	-0.209922	-0.758689	-0.521993	0.043205	-0.059675	-0.849762
13971	-1.661183	-0.025868	9.662311	-0.145544	-0.055360	-0.029512	-0.150374	-0.207372	-0.758690	-0.522466	0.043750	-0.056640	-0.849651
13972	-1.474421	0.244143	9.720646	-0.203313	-0.068215	-0.039020	-0.151810	-0.203610	-0.760220	-0.522885	0.044613	-0.052443	-0.849618
13973	-1.206777	0.227580	9.646103	-0.191436	-0.065542	-0.088788	-0.154415	-0.198904	-0.762769	-0.524319	0.045530	-0.048455	-0.848922
13974	-1.016501	0.264216	9.696398	-0.258255	-0.035586	-0.150079	-0.154683	-0.192085	-0.766364	-0.526459	0.047634	-0.043561	-0.847747
13975	-0.977384	0.148848	9.704746	-0.318999	-0.008358	-0.200258	-0.153401	-0.179928	-0.771768	-0.529575	0.050942	-0.037884	-0.845884
13976	-0.898865	-0.149907	9.528468	-0.312044	0.030082	-0.189187	-0.149775	-0.170738	-0.775650	-0.532131	0.054754	-0.032722	-0.844256
13977	-0.869007	-0.352420	9.384291	-0.237234	0.054067	-0.138074	-0.147962	-0.166344	-0.777591	-0.534192	0.058184	-0.029119	-0.842856
13978	-0.863577	-0.487661	9.228827	-0.113636	0.066275	-0.066395	-0.145105	-0.162501	-0.779670	-0.534791	0.060409	-0.027819	-0.842363
13979	-0.468434	-0.427685	9.653405	-0.132819	0.028848	-0.051661	-0.141981	-0.158942	-0.783036	-0.535518	0.062218	-0.025763	-0.841835
13980	-0.674590	-0.652624	10.123583	-0.095670	-0.058917	-0.051340	-0.143024	-0.156525	-0.784312	-0.536102	0.062126	-0.023452	-0.841537
13981	-0.925889	-0.522864	10.226270	-0.165351	-0.108477	-0.086703	-0.147454	-0.152457	-0.785561	-0.537439	0.061963	-0.019293	-0.840802
13982	-0.940740	-0.425372	10.604343	-0.206720	-0.108696	-0.144141	-0.147715	-0.148584	-0.788129	-0.539554	0.062257	-0.014472	-0.839521
13983	-1.142650	-0.582520	9.791359	-0.206677	-0.058492	-0.179279	-0.149287	-0.142943	-0.790042	-0.542352	0.063394	-0.010032	-0.837696
13984	-1.119112	-0.488374	9.168824	-0.266272	0.008135	-0.209213	-0.148389	-0.137596	-0.791718	-0.545422	0.066303	-0.005394	-0.835517
13985	-1.245416	-0.270750	9.566745	-0.233197	0.077614	-0.198099	-0.145153	-0.127469	-0.796368	-0.548439	0.070001	-0.001984	-0.833253
13986	-1.066026	-0.466319	9.959323	0.055069	0.153065	-0.119221	-0.140197	-0.128087	-0.798980	-0.550344	0.071796	-0.004407	-0.831834
13987	-1.117612	-0.769294	10.031403	0.273107	0.165416	-0.020297	-0.134452	-0.136466	-0.797486	-0.551083	0.071369	-0.010650	-0.831325
13988	-1.040058	-0.850410	10.184607	0.203514	0.133506	0.040316	-0.131052	-0.145877	-0.794432	-0.550585	0.071181	-0.015561	-0.831593
13989	-1.433961	-0.659939	9.833160	0.419196	0.117329	0.067254	-0.127252	-0.156644	-0.792152	-0.550043	0.068320	-0.023817	-0.831996
13990	-1.731859	-0.380233	9.491062	0.378682	0.078881	0.065242	-0.126285	-0.179172	-0.786899	-0.549360	0.065280	-0.031075	-0.832452
13991	-2.020523	-0.502980	9.642665	0.357919	0.014809	0.057845	-0.125477	-0.191237	-0.783439	-0.548878	0.061420	-0.037190	-0.832813
13992	-2.147830	-0.594232	9.765013	0.332904	-0.040140	0.035652	-0.127014	-0.201266	-0.780474	-0.548646	0.056917	-0.042339	-0.833040
13993	-1.837322	-0.497470	9.740463	0.274219	-0.050202	0.038147	-0.128824	-0.211935	-0.774550	-0.548396	0.052952	-0.046320	-0.833254
13994	-1.298412	-0.270168	9.767882	0.181655	-0.056689	0.010934	-0.131400	-0.220757	-0.772991	-0.548426	0.049851	-0.048742	-0.833287
13995	-0.856133	0.000211	9.785403	0.115829	-0.078825	-0.066885	-0.133340	-0.227690	-0.769892	-0.549772	0.047235	-0.049633	-0.832500
13996	-0.764994	0.106941	9.989374	0.109674	-0.098230	-0.148104	-0.134237	-0.233573	-0.768088	-0.552420	0.044387	-0.050245	-0.830865
13997	-1.069093	0.178108	9.872320	0.113443	-0.117547	-0.184985	-0.135278	-0.238360	-0.764224	-0.555748	0.041247	-0.050534	-0.828788
13998	-1.369647	0.508215	9.497300	0.036399	-0.079359	-0.225142	-0.134358	-0.241856	-0.763591	-0.559573	0.039600	-0.050075	-0.826319
13999	-1.260592	0.893138	9.436508	0.097704	-0.033651	-0.257217	-0.133830	-0.245879	-0.762182	-0.563965	0.038084	-0.051007	-0.823342
14000	-1.010167	0.948649	9.343612	0.162642	-0.008006	-0.280915	-0.129385	-0.254645	-0.760679	-0.568674	0.036252	-0.053384	-0.820028
14001	-0.749559	0.899105	9.477365	0.073588	-0.022725	-0.291484	-0.126251	-0.261240	-0.758392	-0.573558	0.035197	-0.054037	-0.816623
14002	-0.446875	0.634452	9.997340	0.179117	-0.051874	-0.299192	-0.121044	-0.266111	-0.755993	-0.578573	0.032466	-0.056157	-0.813047
14003	-0.703958	0.453471	9.985202	0.242322	-0.059183	-0.309937	-0.118418	-0.277126	-0.752933	-0.583854	0.028853	-0.059102	-0.809190
14004	-1.113181	0.837395	9.933961	-0.001106	-0.075994	-0.327790	-0.116585	-0.283173	-0.751022	-0.589211	0.027870	-0.058007	-0.805412
14005	-1.213758	1.210505	10.058269	0.021324	-0.054020	-0.314813	-0.112545	-0.285769	-0.750926	-0.594377	0.026909	-0.057455	-0.801680
14006	-1.585839	1.379812	9.836345	0.019298	-0.011103	-0.314910	-0.109024	-0.289829	-0.749928	-0.599397	0.026711	-0.057460	-0.797940
14007	-1.696103	1.239378	9.636522	0.038173	0.047483	-0.284444	-0.102127	-0.292719	-0.749084	-0.603920	0.027145	-0.058471	-0.794433
14008	-1.344842	0.869032	9.471388	0.097481	0.083340	-0.248173	-0.095868	-0.297624	-0.749007	-0.607711	0.027435	-0.060885	-0.791345
14009	-1.288786	0.754922	9.837554	0.048496	0.077829	-0.229951	-0.090139	-0.301972	-0.747512	-0.611303	0.028170	-0.062477	-0.788424
14010	-1.259531	0.687774	9.882491	0.122049	0.072436	-0.225875	-0.084399	-0.307940	-0.746789	-0.614723	0.027957	-0.065151	-0.785550
14011	-1.432296	0.524305	10.017803	0.254698	0.023342	-0.166062	-0.079832	-0.318158	-0.742458	-0.617461	0.025233	-0.069352	-0.783132
14012	-1.542926	0.439853	9.305101	0.126273	-0.029651	-0.118632	-0.076956	-0.325822	-0.739913	-0.619343	0.023227	-0.070896	-0.781568
14013	-1.432598	0.555310	9.235742	0.078515	-0.073427	-0.070816	-0.077602	-0.330491	-0.737338	-0.620618	0.021059	-0.071190	-0.780591
14014	-1.422844	0.544318	9.533314	0.064351	-0.055119	-0.045078	-0.078508	-0.334222	-0.735276	-0.621182	0.019333	-0.071480	-0.780160
14015	-1.123292	0.428532	9.971338	0.134429	-0.005642	-0.030021	-0.079144	-0.340912	-0.733216	-0.621739	0.017486	-0.073491	-0.779573
14016	-0.995916	0.518462	10.165811	0.108250	0.045487	-0.041309	-0.076527	-0.346974	-0.731954	-0.622235	0.016768	-0.075722	-0.778979
14017	-1.017343	0.450103	9.886219	0.001049	0.043422	-0.095371	-0.072503	-0.347672	-0.730058	-0.623688	0.017447	-0.076208	-0.777754
14018	-1.064739	0.268881	9.681611	-0.158565	-0.015362	-0.144070	-0.069639	-0.346378	-0.731880	-0.625860	0.019255	-0.073492	-0.776226
14019	-0.982327	0.167494	9.532141	-0.284510	-0.054787	-0.148328	-0.067819	-0.341063	-0.735750	-0.628158	0.022066	-0.068253	-0.774773
14020	-1.098095	0.176645	9.461580	-0.401016	-0.074101	-0.141509	-0.066523	-0.332268	-0.741413	-0.630245	0.025995	-0.061036	-0.773557
14021	-0.944292	0.272787	9.346750	-0.334061	-0.072073	-0.104255	-0.064980	-0.319450	-0.747591	-0.631792	0.029105	-0.054802	-0.772650
14022	-0.582510	0.224711	9.147828	-0.227355	-0.070043	-0.096316	-0.064079	-0.310772	-0.752095	-0.633214	0.030847	-0.050338	-0.771722
14023	-0.486565	0.333791	9.332675	-0.290376	-0.048178	-0.097595	-0.062786	-0.301039	-0.758015	-0.634613	0.033738	-0.045055	-0.770777
14024	-0.529649	0.279208	9.576336	-0.204317	-0.035360	-0.115639	-0.061239	-0.293695	-0.760853	-0.636283	0.035735	-0.041369	-0.769516
14025	-0.831928	-0.031935	9.516346	-0.233804	0.004722	-0.137073	-0.056831	-0.286384	-0.763713	-0.638248	0.038736	-0.037585	-0.767936
14026	-0.716281	-0.004055	9.863457	-0.263624	0.023002	-0.120641	-0.053201	-0.277204	-0.768624	-0.639878	0.042389	-0.033726	-0.766565
14027	-0.724452	-0.298625	10.257697	-0.174112	0.047753	-0.115602	-0.048788	-0.270836	-0.771742	-0.641501	0.045252	-0.031400	-0.765142
14028	-1.154186	-0.677619	10.128358	-0.223292	0.101616	-0.094705	-0.042037	-0.262623	-0.775906	-0.642689	0.049574	-0.029191	-0.763964
14029	-1.725167	-0.751111	10.073994	-0.242819	0.185626	-0.082954	-0.035810	-0.253997	-0.779552	-0.643633	0.055441	-0.027614	-0.762824
14030	-1.607398	-0.673632	10.150588	-0.178616	0.233365	-0.031021	-0.026871	-0.243765	-0.780776	-0.643779	0.061161	-0.027846	-0.762255
14031	-1.483736	-0.827479	10.113580	-0.089499	0.208878	-0.001909	-0.016731	-0.240140	-0.783169	-0.643615	0.065388	-0.029002	-0.761999
14032	-1.397397	-0.736096	10.053260	-0.057920	0.162302	-0.009061	-0.011285	-0.234838	-0.784239	-0.643598	0.068456	-0.030185	-0.761698
14033	-1.813487	-0.434394	9.880787	-0.043974	0.087299	-0.021823	-0.006875	-0.230333	-0.785558	-0.643856	0.070270	-0.030453	-0.761304
14034	-2.113697	-0.158068	9.958670	0.026104	0.017839	-0.034307	-0.004026	-0.229009	-0.784294	-0.644423	0.070070	-0.031021	-0.760820
14035	-2.465749	-0.131905	10.075766	0.078513	-0.020511	-0.019233	-0.002601	-0.230747	-0.781863	-0.644872	0.068695	-0.031832	-0.760532
14036	-2.458526	-0.121577	10.277602	0.102865	-0.027748	0.004894	-0.004039	-0.230582	-0.780437	-0.644970	0.066787	-0.033033	-0.760567
14037	-2.118000	-0.271463	9.865829	0.239164	-0.012846	0.025891	-0.003124	-0.235003	-0.778132	-0.644927	0.063462	-0.036504	-0.760730
14038	-1.725779	-0.142529	9.352835	0.146575	-0.020266	-0.015159	-0.002865	-0.239004	-0.774922	-0.645373	0.061118	-0.038441	-0.760448
14039	-1.603686	0.030404	9.200381	0.068396	-0.029647	-0.089374	-0.003647	-0.241393	-0.772859	-0.646865	0.059831	-0.038979	-0.759254
14040	-1.661635	0.049476	9.183306	0.131859	-0.033359	-0.136117	-0.002600	-0.244885	-0.771584	-0.649123	0.057569	-0.040374	-0.757427
14041	-1.560029	-0.022133	9.288862	0.098068	0.001261	-0.166791	-0.002097	-0.245656	-0.767473	-0.651784	0.056433	-0.041694	-0.755152
14042	-1.583803	-0.084059	9.484595	0.037926	0.012102	-0.183725	0.001530	-0.244470	-0.765702	-0.654596	0.056119	-0.042203	-0.752711
14043	-1.515744	-0.188628	9.819804	-0.021116	0.013773	-0.213555	0.004905	-0.242897	-0.765856	-0.657797	0.056771	-0.041841	-0.749887
14044	-1.385275	-0.245661	9.949838	-0.045321	0.006392	-0.233964	0.008535	-0.238382	-0.767040	-0.661254	0.057503	-0.040965	-0.746832
14045	-1.323142	-0.129990	9.971242	-0.059297	-0.011906	-0.239547	0.012429	-0.235745	-0.767713	-0.664793	0.058284	-0.039651	-0.743694
14046	-1.428934	-0.198404	9.724465	-0.132755	-0.030292	-0.250963	0.014756	-0.231344	-0.768373	-0.668400	0.059641	-0.036965	-0.740485
14047	-1.236200	-0.179212	9.596918	-0.232548	-0.050471	-0.251429	0.016939	-0.222115	-0.769929	-0.671893	0.062157	-0.032547	-0.737317
14048	-1.675411	-0.079087	9.584622	-0.077051	-0.041175	-0.232220	0.018360	-0.214643	-0.773537	-0.675252	0.062581	-0.030551	-0.734292
14049	-1.189327	0.091740	9.308320	0.029300	-0.022616	-0.204010	0.021474	-0.214399	-0.772533	-0.678316	0.061937	-0.030441	-0.731522
14050	-1.344844	0.369425	9.699610	-0.018098	-0.026342	-0.193193	0.021864	-0.214404	-0.772536	-0.681138	0.061759	-0.029560	-0.728947
14051	-0.601451	0.701905	10.114457	0.012570	-0.022564	-0.191190	0.023289	-0.210942	-0.774089	-0.683971	0.061275	-0.029235	-0.726343
14052	-0.872342	0.349836	9.324499	0.310028	-0.025876	-0.187817	0.026151	-0.215778	-0.770771	-0.687052	0.056612	-0.033130	-0.723642
14053	-1.315402	0.263891	9.775213	0.181043	-0.018683	-0.140509	0.027329	-0.223541	-0.766540	-0.689317	0.053817	-0.035383	-0.721591
14054	-1.803006	0.407650	9.887893	0.357372	0.019905	-0.105556	0.029296	-0.232931	-0.762960	-0.691139	0.049099	-0.040675	-0.719904
14055	-1.972083	0.453421	9.301287	0.353068	0.082186	-0.058609	0.033485	-0.247167	-0.757857	-0.692262	0.045334	-0.046940	-0.718689
14056	-1.673407	0.559552	10.616118	0.456520	0.029335	-0.021096	0.036358	-0.260559	-0.750428	-0.692924	0.039300	-0.053865	-0.717921
14057	-1.592199	0.187446	10.093197	0.240930	0.031045	0.007369	0.037667	-0.268594	-0.746328	-0.692985	0.036288	-0.057880	-0.717708
14058	-1.748646	0.139292	10.172671	0.232013	0.019181	0.029487	0.037423	-0.277691	-0.742730	-0.692705	0.033160	-0.061475	-0.717831
14059	-1.748691	0.148940	10.180007	0.371503	0.000291	0.089288	0.037956	-0.287323	-0.738110	-0.691669	0.027824	-0.066995	-0.718562
14060	-1.550509	0.038451	10.115499	0.326973	-0.047020	0.179593	0.032634	-0.298215	-0.731644	-0.689325	0.022231	-0.071121	-0.720609
14061	-1.643947	0.407207	9.666144	0.280470	-0.068816	0.243977	0.027055	-0.307779	-0.726975	-0.686036	0.016968	-0.074439	-0.723551
14062	-1.627006	0.897603	9.548365	0.480959	-0.035554	0.292910	0.021350	-0.320548	-0.720507	-0.681982	0.009265	-0.080987	-0.726812
14063	-1.328174	0.922832	9.717127	0.331763	0.000984	0.336405	0.015655	-0.336806	-0.713654	-0.677147	0.004160	-0.086009	-0.730792
14064	-0.992831	1.380994	9.837094	0.221566	0.022769	0.306270	0.011112	-0.343970	-0.709635	-0.672643	0.000812	-0.089562	-0.734526
14065	-0.887084	1.438069	9.582051	0.307981	0.030014	0.229178	0.005908	-0.352709	-0.702655	-0.669234	-0.003377	-0.094605	-0.736996
14066	-1.000078	1.364968	9.375947	0.230032	0.009598	0.142064	0.001502	-0.361756	-0.698766	-0.667099	-0.006734	-0.098099	-0.738451
14067	-1.393276	1.416757	9.272192	0.235446	-0.021579	0.118128	0.000461	-0.367209	-0.694389	-0.665384	-0.010505	-0.101382	-0.739511
14068	-1.350572	1.561110	9.250612	0.250917	-0.048909	0.142239	-0.002918	-0.375710	-0.688451	-0.663328	-0.015007	-0.104397	-0.740859
14069	-1.516028	1.898683	9.573040	0.164392	-0.043394	0.208214	-0.008115	-0.381260	-0.684941	-0.660304	-0.018335	-0.106318	-0.743209
14070	-1.710222	2.192598	9.808177	0.200542	-0.010372	0.256311	-0.013832	-0.388538	-0.680270	-0.656439	-0.021834	-0.109054	-0.746136
14071	-1.498078	2.188002	9.747685	0.182697	0.004351	0.289432	-0.019283	-0.393964	-0.678172	-0.652045	-0.024857	-0.111866	-0.749470
14072	-1.265783	1.995365	9.559929	0.360977	-0.022728	0.329159	-0.025263	-0.401769	-0.672599	-0.646966	-0.030792	-0.116801	-0.752890
14073	-0.928431	2.019743	9.457807	0.236634	-0.062997	0.337833	-0.032539	-0.412366	-0.665732	-0.641890	-0.035653	-0.119491	-0.756590
14074	-0.636990	2.065534	9.312351	0.178945	-0.075829	0.326497	-0.040864	-0.418133	-0.660525	-0.637001	-0.040028	-0.120981	-0.760257
14075	-0.683287	2.171403	9.344607	0.086179	-0.064993	0.317697	-0.051400	-0.420009	-0.658385	-0.632276	-0.042964	-0.121336	-0.763975
14076	-0.823321	2.216790	9.331936	0.051131	-0.009321	0.309120	-0.057635	-0.422484	-0.657565	-0.627523	-0.044652	-0.121726	-0.767726
14077	-0.910118	2.226796	9.494485	0.057691	0.031901	0.353382	-0.064531	-0.422664	-0.656481	-0.621985	-0.045828	-0.122815	-0.771978
14078	-0.790202	2.356961	9.499830	0.192158	0.060461	0.378013	-0.072459	-0.426182	-0.654363	-0.615800	-0.048360	-0.126181	-0.776228
14079	-0.872505	2.423707	9.367982	0.044206	0.092256	0.366135	-0.075712	-0.430675	-0.650481	-0.609857	-0.048479	-0.127762	-0.780641
14080	-0.940506	2.526741	9.287183	0.070999	0.072247	0.393981	-0.082733	-0.430598	-0.650683	-0.603440	-0.049372	-0.129366	-0.785295
14081	-1.047705	2.761966	9.193470	0.142417	0.012981	0.420261	-0.090008	-0.433997	-0.649341	-0.596677	-0.052053	-0.131471	-0.789926
14082	-1.181346	3.001170	9.574822	0.142297	0.015707	0.431310	-0.098606	-0.435734	-0.644516	-0.589658	-0.054784	-0.133454	-0.794665
14083	-1.071303	2.685022	9.921857	0.053107	0.081435	0.445538	-0.104843	-0.437539	-0.643952	-0.582315	-0.055370	-0.134916	-0.799775
14084	-1.114960	2.740186	9.898221	0.076409	0.107112	0.471454	-0.114467	-0.437428	-0.643619	-0.574384	-0.055966	-0.136863	-0.805121
14085	-1.025909	2.766535	9.813011	-0.007944	0.129728	0.408238	-0.120462	-0.437868	-0.640485	-0.567485	-0.054952	-0.137923	-0.809888
14086	-0.651551	2.615658	9.795186	-0.092441	0.161592	0.374558	-0.124359	-0.434896	-0.643282	-0.561071	-0.052467	-0.137851	-0.814520
14087	-0.618970	2.343070	9.558840	-0.058491	0.177245	0.398719	-0.127747	-0.429776	-0.645567	-0.554170	-0.050073	-0.138597	-0.819255
14088	-0.332411	2.392964	9.209372	-0.011059	0.134349	0.375043	-0.132698	-0.428101	-0.644755	-0.547659	-0.048937	-0.139536	-0.823532
14089	-0.280501	2.623437	9.040268	-0.229240	0.095547	0.294622	-0.137644	-0.421369	-0.648827	-0.542790	-0.045750	-0.136617	-0.827419
14090	-0.281036	2.736510	9.041848	-0.199012	0.077171	0.243116	-0.138946	-0.412815	-0.654727	-0.538732	-0.043124	-0.133949	-0.830642
14091	-0.517652	2.815407	9.035946	-0.081712	0.095518	0.232594	-0.141544	-0.409590	-0.657534	-0.534712	-0.041381	-0.133515	-0.833393
14092	-0.563461	2.825644	9.242086	-0.052999	0.124825	0.252993	-0.143897	-0.405005	-0.658413	-0.530191	-0.039555	-0.133769	-0.836324
14093	-0.613081	2.611245	9.185811	-0.064420	0.117532	0.267722	-0.146628	-0.402308	-0.660447	-0.525476	-0.037738	-0.133820	-0.839370
14094	-0.588530	2.530596	9.506547	-0.069959	0.090214	0.317573	-0.148197	-0.396805	-0.662747	-0.519937	-0.036484	-0.133367	-0.842940
14095	-0.848965	2.554588	9.638869	-0.063337	0.066519	0.360084	-0.155746	-0.395371	-0.662172	-0.513757	-0.035783	-0.132811	-0.846838
14096	-0.811047	2.694351	9.684388	-0.020097	0.050247	0.410158	-0.161605	-0.390756	-0.663923	-0.506661	-0.035959	-0.132708	-0.851111
14097	-0.840540	2.809393	9.575314	0.089971	0.052230	0.421782	-0.167596	-0.388403	-0.663746	-0.499295	-0.037221	-0.134557	-0.855110
14098	-0.696168	2.857111	9.375706	0.041021	0.083237	0.402111	-0.172666	-0.387548	-0.664477	-0.492140	-0.037434	-0.135807	-0.859042
14099	-0.233062	2.805480	9.484916	-0.011454	0.097877	0.408302	-0.179181	-0.384781	-0.663781	-0.484885	-0.036886	-0.136358	-0.863095
14100	-0.066909	2.323814	9.234882	0.000213	0.096074	0.399168	-0.184646	-0.383112	-0.664122	-0.477694	-0.036460	-0.137018	-0.867009
14101	-0.380591	2.393474	9.386551	-0.000672	0.074087	0.401026	-0.189850	-0.380646	-0.665237	-0.470555	-0.036427	-0.137476	-0.870834
14102	-0.145672	2.683486	9.637639	-0.105584	0.086741	0.382009	-0.193901	-0.374695	-0.665716	-0.463679	-0.035111	-0.136198	-0.874768
14103	0.468602	2.263486	9.572674	-0.453029	0.139272	0.308227	-0.197289	-0.364774	-0.671599	-0.458226	-0.029511	-0.129348	-0.878878
14104	0.293898	2.490578	9.250190	-0.468020	0.153608	0.201060	-0.197819	-0.346746	-0.683030	-0.454399	-0.023167	-0.122435	-0.882040
14105	0.339641	1.982121	8.974654	-0.330601	0.160908	0.130711	-0.196267	-0.334877	-0.690109	-0.451865	-0.017893	-0.117966	-0.884071
14106	0.034356	2.308664	8.966784	-0.347815	0.191781	0.074252	-0.193402	-0.325585	-0.698099	-0.450004	-0.011655	-0.113550	-0.885701
14107	-0.042556	2.270885	9.219966	-0.321094	0.209960	0.035594	-0.188605	-0.312409	-0.705203	-0.448982	-0.005414	-0.109692	-0.886766
14108	0.039378	2.270542	9.071908	-0.227761	0.238253	-0.028575	-0.182879	-0.307148	-0.710132	-0.448911	0.000780	-0.107820	-0.887047
14109	-0.513678	1.991547	9.413276	-0.164620	0.215397	-0.015311	-0.176899	-0.301345	-0.714291	-0.448732	0.005792	-0.106777	-0.887245
14110	-0.651978	1.689669	9.856606	-0.059905	0.155093	-0.031296	-0.171169	-0.298226	-0.718450	-0.448922	0.009003	-0.107129	-0.887080
14111	-1.172037	1.580011	10.452686	-0.079939	0.109300	-0.012890	-0.167270	-0.295600	-0.720151	-0.448925	0.011367	-0.106614	-0.887114
14112	-1.276721	1.296676	10.670962	-0.081432	0.112909	-0.016588	-0.162445	-0.295548	-0.723018	-0.448949	0.013990	-0.106205	-0.887113
14113	-1.941801	1.226630	10.272527	-0.108305	0.136676	0.023829	-0.160112	-0.291425	-0.724578	-0.448234	0.017052	-0.105425	-0.887514
14114	-2.111690	1.450981	9.849237	-0.079346	0.102129	0.079390	-0.156864	-0.288255	-0.726402	-0.446543	0.019265	-0.104985	-0.888373
14115	-1.850220	1.705025	9.415988	-0.007781	0.018212	0.084500	-0.157517	-0.287176	-0.726654	-0.445034	0.019245	-0.104983	-0.889131
14116	-1.205921	1.566904	9.453668	0.080263	-0.049301	0.058317	-0.160117	-0.287681	-0.726376	-0.444043	0.017393	-0.106019	-0.889541
14117	-0.965771	1.767705	9.643546	-0.001567	-0.084204	0.015501	-0.163111	-0.288707	-0.724810	-0.443978	0.015637	-0.105188	-0.889705
14118	-0.844492	1.616982	9.817785	0.021056	-0.069708	-0.045308	-0.165055	-0.289364	-0.725566	-0.444878	0.014163	-0.104956	-0.889307
14119	-0.743423	1.642682	9.535855	-0.005763	-0.038748	-0.092553	-0.165054	-0.290968	-0.724667	-0.446635	0.013464	-0.104405	-0.888502
14120	-0.645588	1.347176	9.595032	-0.024707	-0.007730	-0.108369	-0.164408	-0.290434	-0.724286	-0.448536	0.013629	-0.103894	-0.887601
14121	-1.006639	1.236091	9.681315	0.015825	-0.007802	-0.130322	-0.163104	-0.292055	-0.723783	-0.450901	0.013356	-0.103960	-0.886398
14122	-0.872911	1.500747	9.611866	-0.054832	-0.022573	-0.169426	-0.160891	-0.290618	-0.725343	-0.453913	0.013656	-0.102765	-0.884995
14123	-1.113562	1.411024	9.543554	-0.046324	-0.051995	-0.230252	-0.158034	-0.290644	-0.724723	-0.458111	0.013366	-0.101289	-0.883004
14124	-0.896077	1.314031	9.897065	-0.145328	-0.072347	-0.286087	-0.155958	-0.286657	-0.726795	-0.463251	0.013851	-0.098006	-0.880683
14125	-0.987267	1.237789	10.166378	-0.076987	-0.064980	-0.280218	-0.155950	-0.286406	-0.728595	-0.468318	0.013701	-0.095823	-0.878242
14126	-0.603482	0.648792	10.764172	-0.065910	-0.091455	-0.274547	-0.153487	-0.286287	-0.727328	-0.473296	0.013087	-0.093756	-0.875802
14127	-1.173727	0.910597	10.270462	-0.119748	0.004387	-0.282380	-0.149073	-0.283522	-0.728005	-0.478231	0.014559	-0.091424	-0.873341
14128	-1.371719	0.938189	9.308887	-0.177666	0.086754	-0.229271	-0.145297	-0.280774	-0.731120	-0.482029	0.018041	-0.089104	-0.871426
14129	-1.500532	1.151324	9.099449	-0.076281	0.171130	-0.156915	-0.138804	-0.275630	-0.733484	-0.484466	0.021800	-0.089178	-0.869980
14130	-0.862580	1.340810	9.266479	0.011327	0.224515	-0.079017	-0.130484	-0.273319	-0.734835	-0.485443	0.025586	-0.091535	-0.869087
14131	-1.126989	1.228770	10.424178	0.081853	0.162330	-0.074891	-0.123971	-0.276616	-0.734888	-0.486528	0.027501	-0.094301	-0.868125
14132	-2.071113	1.053938	10.499326	-0.116997	0.057629	-0.133907	-0.119429	-0.275183	-0.734280	-0.488696	0.029740	-0.092776	-0.866998
14133	-2.516048	1.312573	9.709106	-0.288929	0.018122	-0.141197	-0.117357	-0.268255	-0.737765	-0.490973	0.032945	-0.087700	-0.866123
14134	-2.276290	1.563633	9.119595	-0.154723	0.008368	-0.112812	-0.116068	-0.259713	-0.741886	-0.492813	0.034656	-0.085046	-0.865276
14135	-1.466482	1.593778	9.021961	-0.087889	-0.005893	-0.048740	-0.114255	-0.255985	-0.743313	-0.493646	0.035332	-0.083338	-0.864939
14136	-1.311080	1.374193	9.440382	0.011159	-0.046869	-0.026937	-0.115689	-0.255960	-0.742402	-0.494189	0.034306	-0.083066	-0.864697
14137	-1.128115	1.443370	9.865510	-0.086543	-0.054337	-0.045880	-0.115696	-0.252613	-0.743557	-0.495051	0.034111	-0.080922	-0.864414
14138	-1.359426	1.410872	9.642070	-0.055127	-0.024171	-0.049463	-0.117001	-0.251789	-0.743161	-0.495894	0.034169	-0.079713	-0.864041
14139	-1.424038	1.296535	9.308623	-0.140897	0.015928	-0.062873	-0.118045	-0.248836	-0.744566	-0.496893	0.035754	-0.077341	-0.863619
14140	-1.252028	1.113892	9.264462	-0.107298	0.032376	-0.088554	-0.117015	-0.242960	-0.747014	-0.498244	0.037369	-0.075761	-0.862912
14141	-1.293676	0.743130	9.206068	-0.140303	0.014953	-0.094214	-0.114675	-0.240052	-0.749089	-0.499776	0.038980	-0.073370	-0.862161
14142	-1.240954	0.826446	9.620578	-0.168079	-0.022589	-0.101687	-0.111960	-0.233785	-0.750779	-0.501386	0.040270	-0.070180	-0.861432
14143	-1.160130	1.067225	9.634310	-0.159699	-0.022499	-0.075812	-0.113269	-0.228018	-0.753209	-0.502628	0.041391	-0.067096	-0.860901
14144	-1.009620	0.843673	9.598975	-0.048314	-0.038825	-0.082589	-0.113793	-0.224671	-0.755003	-0.503989	0.041172	-0.065818	-0.860214
14145	-0.792345	0.774162	9.547222	-0.124493	-0.066264	-0.071845	-0.114452	-0.222646	-0.754740	-0.505241	0.041158	-0.062893	-0.859699
14146	-0.846094	0.928256	9.616089	-0.190875	-0.044474	-0.096220	-0.115107	-0.216228	-0.758589	-0.506755	0.042292	-0.059096	-0.859022
14147	-0.814741	0.918138	9.453020	-0.166220	-0.000628	-0.122001	-0.115384	-0.210724	-0.759227	-0.508740	0.043856	-0.056074	-0.857972
14148	-0.952680	1.049268	9.890424	-0.148552	0.028554	-0.134894	-0.112786	-0.205947	-0.762332	-0.510861	0.045857	-0.053711	-0.856757
14149	-1.347738	1.006610	10.308590	-0.055542	0.094324	-0.153001	-0.108628	-0.204388	-0.763007	-0.513358	0.047933	-0.053551	-0.855160
14150	-1.663720	0.508007	9.607367	-0.050364	0.165604	-0.156756	-0.102911	-0.202577	-0.763566	-0.515788	0.051298	-0.054252	-0.853456
14151	-1.389218	0.584012	9.865424	-0.166003	0.198438	-0.142622	-0.097712	-0.198897	-0.765920	-0.517860	0.056290	-0.053304	-0.851946
14152	-1.994193	0.053402	9.821134	-0.083607	0.182926	-0.131103	-0.089659	-0.194570	-0.767525	-0.519773	0.060260	-0.053636	-0.850487
14153	-2.260474	0.291278	9.891593	-0.071551	0.130838	-0.118064	-0.083685	-0.194089	-0.766544	-0.521583	0.063135	-0.053645	-0.849169
14154	-2.076768	0.196254	10.136804	-0.018783	0.021246	-0.112081	-0.081087	-0.192914	-0.767078	-0.523412	0.063660	-0.053415	-0.848018
14155	-1.949756	-0.159995	10.003378	0.012326	-0.079276	-0.130202	-0.081347	-0.191710	-0.767847	-0.525750	0.062133	-0.052639	-0.846732
14156	-1.630883	-0.306500	9.889086	-0.093134	-0.088572	-0.167617	-0.081350	-0.191038	-0.767847	-0.528539	0.061636	-0.049930	-0.845195
14157	-1.583055	-0.245510	9.405529	-0.039283	-0.044561	-0.151718	-0.081623	-0.189677	-0.766301	-0.531131	0.061272	-0.048595	-0.843673
14158	-1.304943	0.064434	9.129237	0.037324	0.008624	-0.140339	-0.081745	-0.190490	-0.767200	-0.533479	0.061006	-0.049149	-0.842177
14159	-1.425853	0.140897	9.047571	0.198105	0.076447	-0.129485	-0.078619	-0.194804	-0.765170	-0.535854	0.060128	-0.053124	-0.840490
14160	-1.888483	0.117653	9.554189	0.269888	0.098384	-0.118103	-0.074709	-0.201533	-0.761990	-0.537935	0.058868	-0.058573	-0.838886
14161	-1.935704	-0.083867	9.745346	0.180550	0.099236	-0.094556	-0.070537	-0.208937	-0.758812	-0.539648	0.058549	-0.062542	-0.837521
14162	-1.659802	-0.324746	9.494913	0.005501	0.107338	-0.089893	-0.065725	-0.213661	-0.755638	-0.540962	0.060252	-0.063690	-0.836465
14163	-1.544502	-0.237903	9.497207	-0.067817	0.088941	-0.112385	-0.061565	-0.211838	-0.756827	-0.542684	0.062481	-0.063330	-0.835212
14164	-1.486233	-0.324296	9.525342	-0.090235	0.065096	-0.137373	-0.057534	-0.210416	-0.757887	-0.544743	0.064571	-0.062361	-0.833785
14165	-1.462107	-0.329109	9.511098	-0.025282	0.065125	-0.155501	-0.055079	-0.204946	-0.758933	-0.547263	0.065993	-0.062351	-0.832022
14166	-1.271526	-0.336524	10.045636	0.129107	0.054290	-0.164853	-0.051570	-0.206316	-0.757676	-0.550086	0.065536	-0.064880	-0.830001
14167	-1.326806	-0.349264	10.573005	0.346439	0.032539	-0.167418	-0.047134	-0.214929	-0.754244	-0.553309	0.062331	-0.070611	-0.827634
14168	-1.578039	-0.249696	10.288822	0.412910	0.016116	-0.179065	-0.044129	-0.227261	-0.748101	-0.556758	0.058125	-0.077404	-0.825015
14169	-1.634007	0.342081	9.610117	0.277629	0.028783	-0.191790	-0.040736	-0.237725	-0.742733	-0.560241	0.055653	-0.081893	-0.822391
14170	-1.523074	0.332682	9.611021	0.198903	0.032358	-0.195881	-0.039555	-0.246827	-0.738118	-0.563643	0.054122	-0.085313	-0.819817
14171	-1.253740	0.496453	10.211102	0.157130	-0.015218	-0.197869	-0.037342	-0.251125	-0.735566	-0.567131	0.052269	-0.087283	-0.817320
14172	-1.909271	0.435147	9.548846	0.120375	-0.048274	-0.223860	-0.034086	-0.254505	-0.734050	-0.571018	0.050350	-0.088473	-0.814602
14173	-1.897556	1.004374	9.271304	0.002865	-0.004570	-0.250388	-0.032137	-0.256258	-0.732524	-0.575155	0.050526	-0.088007	-0.811725
14174	-1.586685	1.037231	9.553100	0.008195	0.030191	-0.250407	-0.028768	-0.253606	-0.732164	-0.579189	0.051208	-0.088235	-0.808784
14175	-1.997705	0.781144	9.476064	0.323971	0.057958	-0.224858	-0.023295	-0.260091	-0.729767	-0.583091	0.048625	-0.093721	-0.805517
14176	-2.003873	1.059715	9.335896	0.450253	0.094766	-0.185526	-0.017819	-0.273251	-0.723002	-0.586333	0.045093	-0.101896	-0.802370
14177	-1.660306	0.811649	9.758074	0.170030	0.132967	-0.144531	-0.012752	-0.281569	-0.716232	-0.588581	0.045365	-0.105863	-0.800192
14178	-1.790075	0.724678	9.726840	-0.051425	0.147331	-0.144752	-0.007291	-0.281362	-0.716275	-0.590559	0.048482	-0.106642	-0.798446
14179	-2.045795	0.762400	9.650574	-0.057483	0.123500	-0.156755	-0.001068	-0.277929	-0.715294	-0.592797	0.051312	-0.106828	-0.796584
14180	-2.582506	1.075231	9.285109	0.047483	0.097908	-0.183902	0.004385	-0.277042	-0.714566	-0.595587	0.052549	-0.108555	-0.794186
14181	-3.238614	1.178620	9.650080	0.096655	0.061256	-0.194706	0.010117	-0.280994	-0.713713	-0.598699	0.052684	-0.110466	-0.791569
14182	-3.190915	1.286962	9.647243	0.119348	0.025661	-0.189002	0.012834	-0.280864	-0.711163	-0.601778	0.051926	-0.112460	-0.788999
14183	-3.118985	1.355776	9.327241	0.203194	-0.004353	-0.181144	0.016875	-0.285997	-0.709398	-0.604902	0.049760	-0.115343	-0.786329
14184	-2.704646	1.414107	9.259917	0.194759	-0.033617	-0.210660	0.017004	-0.290531	-0.705929	-0.608496	0.047209	-0.117784	-0.783346
14185	-2.237584	1.537452	9.179595	0.173677	-0.044519	-0.206123	0.020512	-0.296432	-0.700945	-0.612036	0.044833	-0.119721	-0.780429
14186	-1.887673	1.456098	9.104911	0.279634	-0.084544	-0.199046	0.020910	-0.302854	-0.697866	-0.615600	0.040415	-0.122864	-0.777373
14187	-1.943427	1.520894	9.090898	0.270811	-0.095518	-0.195387	0.021427	-0.309922	-0.691958	-0.619126	0.036007	-0.125695	-0.774331
14188	-1.885873	1.583471	9.065908	0.117524	-0.066420	-0.192517	0.022995	-0.313554	-0.690687	-0.622364	0.033858	-0.126546	-0.771688
14189	-1.759189	1.336337	9.886924	0.009750	-0.079453	-0.222568	0.024817	-0.316246	-0.689160	-0.626049	0.032988	-0.125499	-0.768911
14190	-1.809224	1.205813	9.735808	-0.042275	-0.059534	-0.274538	0.025205	-0.315711	-0.689034	-0.630396	0.033141	-0.123912	-0.765603
14191	-1.456291	1.473121	8.907551	-0.101768	-0.008434	-0.326590	0.029744	-0.311472	-0.689968	-0.635384	0.034998	-0.121948	-0.761702
14192	-1.428612	1.716921	8.428771	-0.102092	0.088457	-0.337822	0.036883	-0.306461	-0.691308	-0.640238	0.038316	-0.121268	-0.757576
14193	-1.665044	1.328514	10.358149	0.054514	0.066546	-0.324087	0.044419	-0.304401	-0.691882	-0.645062	0.039268	-0.122598	-0.753208
14194	-2.224068	0.769380	10.388296	0.354527	0.002723	-0.355688	0.051302	-0.309796	-0.686282	-0.650680	0.035455	-0.127677	-0.747701
14195	-2.349850	1.349694	9.915203	0.201836	0.006204	-0.369415	0.056120	-0.318131	-0.681438	-0.656359	0.033732	-0.130398	-0.742328
14196	-2.870001	1.248764	10.249774	0.051663	0.051551	-0.402566	0.063139	-0.319272	-0.680209	-0.662238	0.034717	-0.131552	-0.736838
14197	-2.704091	1.340718	10.310219	-0.018282	0.075227	-0.414953	0.071564	-0.316515	-0.677189	-0.668171	0.037058	-0.131885	-0.731287
14198	-2.487001	1.803986	9.881889	-0.012036	0.035199	-0.372415	0.079356	-0.313649	-0.677506	-0.673526	0.038563	-0.131883	-0.726280
14199	-2.621997	1.793195	9.618847	0.068077	0.006130	-0.336896	0.085072	-0.312370	-0.677551	-0.678489	0.038517	-0.132617	-0.721514
14200	-3.143869	1.524478	9.430187	0.232599	-0.074142	-0.320255	0.090529	-0.313757	-0.675795	-0.683493	0.034988	-0.134698	-0.716568
14201	-3.400099	1.675741	9.492324	0.270896	-0.139889	-0.298751	0.091575	-0.322313	-0.670407	-0.688361	0.030022	-0.136437	-0.711788
14202	-3.119286	1.423467	9.424199	0.237993	-0.204804	-0.311713	0.091838	-0.327123	-0.667454	-0.693501	0.024529	-0.136792	-0.706924
14203	-2.624784	1.856858	9.242868	0.031039	-0.198509	-0.299850	0.091182	-0.328038	-0.665649	-0.698324	0.022076	-0.134346	-0.702715
14204	-2.146029	1.570809	9.735384	0.041596	-0.134425	-0.273106	0.092871	-0.327388	-0.665920	-0.702555	0.020189	-0.132907	-0.698816
14205	-2.215144	1.402171	9.705971	0.166587	-0.072107	-0.255028	0.093651	-0.328996	-0.664641	-0.706407	0.017481	-0.134126	-0.694761
14206	-2.157545	1.954700	9.443024	0.202157	-0.022716	-0.269712	0.096243	-0.330876	-0.661577	-0.710294	0.014883	-0.136492	-0.690385
14207	-2.107666	1.608912	9.599460	0.359687	-0.059026	-0.235617	0.100283	-0.338274	-0.658012	-0.713830	0.009554	-0.140555	-0.686003
14208	-2.148925	1.190453	10.366098	0.310317	-0.152341	-0.224638	0.101055	-0.347468	-0.649536	-0.717406	0.003514	-0.142564	-0.681903
14209	-2.604413	1.641541	9.580880	0.140942	-0.200077	-0.234682	0.099505	-0.351738	-0.648369	-0.721216	-0.000591	-0.141594	-0.678084
14210	-2.849339	2.422405	8.730242	0.086010	-0.141657	-0.254468	0.101066	-0.354423	-0.646454	-0.725082	-0.003182	-0.140690	-0.674131
14211	-2.291600	2.751201	8.879274	0.168506	-0.070300	-0.291996	0.102889	-0.357250	-0.644926	-0.729228	-0.005774	-0.142016	-0.669347
14212	-1.623713	2.245274	9.684909	0.174489	0.003269	-0.487692	0.108603	-0.359434	-0.642016	-0.735710	-0.007037	-0.144420	-0.661683
14213	-2.223385	1.124623	10.153255	-0.044771	-0.042485	-0.721275	0.118990	-0.355787	-0.641840	-0.745347	-0.004877	-0.143316	-0.651071
14214	-2.509747	2.004256	9.366023	-0.258462	-0.006326	-0.798135	0.131448	-0.345210	-0.645020	-0.755706	0.001033	-0.139882	-0.639797
14215	-2.199637	1.685639	9.578074	-0.088400	0.042545	-0.710572	0.147026	-0.335467	-0.647454	-0.764638	0.004891	-0.139396	-0.629184
14216	-1.585395	1.272906	9.527613	-0.053247	0.074911	-0.610727	0.160000	-0.328089	-0.647425	-0.772085	0.008201	-0.139764	-0.619906
14217	-1.258615	0.469232	9.288964	-0.155210	0.056793	-0.524409	0.170376	-0.319219	-0.648918	-0.778400	0.012745	-0.138581	-0.612149
14218	-1.303106	0.694715	9.123692	-0.305047	0.010262	-0.432817	0.177898	-0.307530	-0.653858	-0.783581	0.018671	-0.134848	-0.606191
14219	-1.743543	1.054699	9.124630	-0.187192	-0.010439	-0.334396	0.184374	-0.295818	-0.657633	-0.787619	0.022337	-0.132190	-0.601401
14220	-2.071144	1.000944	9.072813	-0.159802	-0.028573	-0.271482	0.190467	-0.289984	-0.658579	-0.790907	0.025080	-0.129651	-0.597518
14221	-2.540498	1.361067	9.131090	-0.207566	-0.048724	-0.242197	0.192922	-0.280646	-0.662452	-0.793853	0.028363	-0.126185	-0.594197
14222	-2.652274	1.553734	9.257564	-0.167271	-0.074311	-0.249351	0.193562	-0.273831	-0.665411	-0.796923	0.030618	-0.122829	-0.590668
14223	-2.739396	1.625757	9.264961	-0.214221	-0.111014	-0.281841	0.195113	-0.264762	-0.670305	-0.800410	0.033355	-0.118304	-0.586715
14224	-2.734416	1.597300	9.382223	-0.187469	-0.145823	-0.321336	0.195491	-0.256341	-0.674162	-0.804405	0.035258	-0.113505	-0.582071
14225	-2.207188	1.227195	9.185129	-0.202427	-0.150479	-0.382274	0.196514	-0.245651	-0.678794	-0.809052	0.037552	-0.108434	-0.576427
14226	-1.848339	0.795446	9.350444	-0.221000	-0.118576	-0.421146	0.199094	-0.235904	-0.681896	-0.813989	0.040526	-0.103598	-0.570129
14227	-1.405761	0.493272	9.369538	-0.248623	-0.037276	-0.448144	0.202843	-0.224436	-0.686292	-0.818963	0.044967	-0.099740	-0.563320
14228	-1.361314	0.272190	9.414859	-0.241642	0.036778	-0.440828	0.210870	-0.210856	-0.689564	-0.823631	0.050070	-0.097168	-0.556492
14229	-1.759107	0.275820	9.300784	-0.188008	0.086264	-0.391734	0.217866	-0.200749	-0.692058	-0.827637	0.054755	-0.096022	-0.550272
14230	-1.820129	-0.049475	9.886123	-0.212302	0.097190	-0.375255	0.222510	-0.190593	-0.692348	-0.831343	0.059912	-0.094825	-0.544323
14231	-1.980917	0.300941	9.740719	-0.268636	0.035006	-0.362546	0.229892	-0.177549	-0.696258	-0.834904	0.065296	-0.091947	-0.538719
14232	-2.427132	0.831546	8.987906	-0.174812	0.013201	-0.350996	0.234660	-0.166318	-0.696291	-0.838451	0.068853	-0.089769	-0.533104
14233	-2.576381	0.782775	8.882617	0.022783	0.064616	-0.337157	0.240100	-0.159536	-0.697102	-0.841972	0.069587	-0.090577	-0.527292
14234	-2.602868	0.304660	9.782972	-0.047956	0.046989	-0.379929	0.246198	-0.155311	-0.697663	-0.845857	0.071428	-0.090276	-0.520841
14235	-2.410976	-0.476328	10.628313	-0.274240	-0.007345	-0.427100	0.250198	-0.144626	-0.699490	-0.849913	0.076582	-0.086638	-0.514079
14236	-2.432177	-0.108961	9.730760	-0.386805	-0.016540	-0.427664	0.255617	-0.127269	-0.704154	-0.853735	0.083577	-0.081661	-0.507427
14237	-2.905374	0.033775	9.536323	-0.177659	0.034986	-0.360260	0.258824	-0.113483	-0.705716	-0.857035	0.087373	-0.079838	-0.501480
14238	-2.777336	-0.497046	10.410978	0.009848	0.068143	-0.318733	0.264003	-0.106832	-0.706526	-0.860168	0.088249	-0.080486	-0.495827
14239	-2.744681	-1.283545	10.441058	0.072883	0.029031	-0.268478	0.269455	-0.105275	-0.705926	-0.862922	0.087562	-0.081232	-0.491019
14240	-2.924384	-1.023135	10.015782	0.010964	-0.021194	-0.229044	0.271511	-0.099915	-0.705040	-0.865256	0.087392	-0.080510	-0.487045
14241	-2.648241	-0.807054	9.728555	0.108616	-0.052037	-0.205426	0.271648	-0.100197	-0.706198	-0.867540	0.085216	-0.080325	-0.483384
14242	-2.121294	-0.612152	9.433769	0.106881	-0.086699	-0.218287	0.272305	-0.102486	-0.705947	-0.869994	0.082731	-0.079416	-0.479540
14243	-1.833263	-0.349352	9.435342	0.021319	-0.103278	-0.250075	0.272040	-0.099938	-0.706716	-0.872600	0.081629	-0.077417	-0.475303
14244	-1.721662	-0.500775	9.410257	0.107334	-0.092242	-0.266257	0.271783	-0.099542	-0.707742	-0.875468	0.079148	-0.076325	-0.470602
14245	-1.974489	-0.550905	9.671227	0.037558	-0.055870	-0.286980	0.271522	-0.098604	-0.708254	-0.878320	0.078249	-0.075239	-0.465585
14246	-1.967107	-0.584736	9.622815	0.086478	-0.021069	-0.281247	0.274645	-0.097443	-0.709564	-0.881125	0.076814	-0.075164	-0.460510
14247	-2.127614	-0.791502	9.752833	0.172126	0.010123	-0.256864	0.277105	-0.097583	-0.707398	-0.883744	0.074110	-0.076522	-0.455685
14248	-2.448035	-0.830494	9.792501	0.144179	0.017335	-0.264410	0.280483	-0.098283	-0.706396	-0.886360	0.071983	-0.077680	-0.450722
14249	-2.737144	-0.864662	9.818128	0.028883	0.035372	-0.292719	0.281785	-0.098966	-0.706150	-0.888988	0.072135	-0.078157	-0.445409
14250	-2.645298	-1.385678	10.766993	0.045827	0.039755	-0.347996	0.286713	-0.096730	-0.705417	-0.892099	0.072077	-0.078697	-0.439058
14251	-2.464998	-1.295083	10.421904	-0.028751	0.093409	-0.442585	0.291883	-0.089793	-0.704426	-0.895776	0.074052	-0.079483	-0.431027
14252	-2.636174	-0.832960	9.181039	0.004718	0.133474	-0.544010	0.298223	-0.082868	-0.703445	-0.900234	0.075841	-0.081030	-0.421024
14253	-1.916137	-1.190351	9.072333	-0.027603	0.111438	-0.612387	0.307939	-0.075971	-0.701462	-0.905112	0.078246	-0.081884	-0.409811
14254	-0.868475	-1.504004	8.900090	-0.063834	0.034737	-0.632698	0.314390	-0.063677	-0.700736	-0.910100	0.080580	-0.080917	-0.398344
14255	-0.430699	-1.321968	8.412270	-0.132551	0.003756	-0.607143	0.321489	-0.049785	-0.700786	-0.914669	0.083977	-0.078873	-0.387438
14256	-0.543142	-0.979419	8.752064	-0.131249	0.010213	-0.570256	0.325604	-0.036405	-0.701584	-0.918825	0.087215	-0.077001	-0.377128
14257	-0.353095	-1.368089	9.653295	-0.010657	0.033342	-0.493988	0.328162	-0.026082	-0.700829	-0.922468	0.088353	-0.076507	-0.367958
14258	-0.641939	-1.447055	9.944727	-0.029498	0.075433	-0.440631	0.333453	-0.017128	-0.699581	-0.925540	0.089990	-0.076818	-0.359690
14259	-1.468190	-1.074327	9.675812	0.005707	0.108339	-0.416556	0.337050	-0.008549	-0.697420	-0.928385	0.091205	-0.077895	-0.351731
14260	-2.417541	-1.165105	9.711285	0.001905	0.108258	-0.390767	0.342084	-0.003463	-0.693729	-0.930970	0.092406	-0.079118	-0.344232
14261	-2.798163	-1.221356	9.663738	-0.008865	0.079931	-0.363102	0.345948	0.004166	-0.692213	-0.933337	0.093616	-0.079684	-0.337296
14262	-2.547776	-1.153438	9.681430	0.001319	0.017021	-0.322340	0.349158	0.011144	-0.689407	-0.935501	0.094087	-0.079319	-0.331200
14263	-2.288024	-1.038345	9.419036	-0.061598	-0.039695	-0.339175	0.350825	0.017573	-0.689417	-0.937705	0.095437	-0.077361	-0.324988
14264	-2.089607	-1.196786	9.401863	-0.109878	-0.066379	-0.400274	0.350664	0.027504	-0.690697	-0.940199	0.097553	-0.074547	-0.317730
14265	-2.137614	-1.237568	9.463251	-0.067663	-0.065473	-0.416674	0.349203	0.037982	-0.692353	-0.942808	0.098947	-0.071910	-0.310083
14266	-2.130643	-1.692272	9.452139	-0.083118	-0.048149	-0.424140	0.348380	0.047943	-0.691313	-0.945340	0.100694	-0.069555	-0.302249
14267	-2.171658	-1.682526	9.511900	-0.030579	-0.012473	-0.429469	0.350689	0.055180	-0.690428	-0.947883	0.101734	-0.068117	-0.294156
14268	-1.730913	-1.584294	9.841429	-0.119669	-0.011634	-0.437296	0.349866	0.067275	-0.690930	-0.950221	0.104400	-0.066208	-0.286002
14269	-1.969317	-1.643025	9.689563	-0.063176	0.001972	-0.492409	0.352693	0.077445	-0.691720	-0.952882	0.106201	-0.064699	-0.276680
14270	-2.137036	-1.355058	9.576822	-0.196051	0.007195	-0.533717	0.354201	0.089532	-0.690440	-0.955379	0.110536	-0.062519	-0.266692
14271	-2.098096	-1.437090	9.484825	-0.482771	-0.005993	-0.570212	0.353342	0.109300	-0.689396	-0.957277	0.120356	-0.058428	-0.256360
14272	-2.249930	-0.937182	9.432812	-0.780942	-0.031847	-0.542179	0.354150	0.138697	-0.690803	-0.958073	0.135631	-0.052403	-0.246888
14273	-1.810391	-1.078279	10.126217	-0.076141	-0.007029	-0.432499	0.353551	0.158594	-0.690018	-0.960002	0.137353	-0.050607	-0.238681
14274	-1.946965	-0.788657	9.072878	0.509628	0.060166	-0.159236	0.354074	0.156183	-0.688738	-0.962088	0.127886	-0.053662	-0.234844
14275	-1.289518	-1.136674	9.631000	1.139995	0.105073	-0.039792	0.355185	0.135229	-0.687213	-0.964857	0.106222	-0.060822	-0.232525
14276	-2.002488	-1.284582	9.002997	1.016525	0.139775	0.025964	0.357634	0.101382	-0.683776	-0.966556	0.087084	-0.068189	-0.231377
14277	-1.901519	-1.187415	9.922212	0.959829	0.081442	0.132811	0.361494	0.069159	-0.677521	-0.967344	0.068468	-0.074343	-0.232445
14278	-1.622849	-0.997941	9.591430	0.498364	0.022755	0.226551	0.360266	0.045559	-0.674437	-0.966907	0.058472	-0.077305	-0.235999
14279	-1.435552	-0.827923	9.955605	0.338416	-0.132550	0.318265	0.357719	0.028814	-0.672495	-0.965983	0.050568	-0.076614	-0.241764
14280	-1.721395	-1.060823	9.551224	0.082394	-0.214975	0.366938	0.349973	0.018523	-0.675910	-0.964611	0.047251	-0.073128	-0.248887
14281	-1.792749	-0.765945	9.293061	0.148235	-0.189201	0.405979	0.342866	0.009580	-0.678043	-0.962984	0.042649	-0.070509	-0.256654
14282	-1.755801	-0.411254	9.579214	0.311084	-0.079431	0.378928	0.337592	-0.004740	-0.678522	-0.961397	0.035590	-0.070798	-0.263508
14283	-1.364599	-0.520729	10.402227	0.105312	-0.098034	0.341009	0.331132	-0.016085	-0.678347	-0.959806	0.032367	-0.069621	-0.269960
14284	-1.809275	-0.293887	10.163630	-0.158882	-0.135246	0.213267	0.326341	-0.019005	-0.680110	-0.958744	0.034266	-0.066207	-0.274321
14285	-1.467476	-0.182225	10.257196	-0.202695	-0.142770	0.130926	0.321264	-0.016268	-0.680840	-0.958079	0.037001	-0.062365	-0.277174
14286	-1.215459	-0.463542	10.154791	-0.076031	-0.117132	0.079870	0.317367	-0.012765	-0.684150	-0.957746	0.037583	-0.059663	-0.278837
14287	-1.022109	-0.582088	9.847696	0.057183	-0.113333	0.060252	0.313872	-0.014090	-0.686309	-0.957603	0.035595	-0.057757	-0.279988
14288	-0.887917	-0.426612	9.507888	0.172583	-0.087592	0.051570	0.308947	-0.018200	-0.686272	-0.957554	0.031614	-0.056988	-0.280789
14289	-0.830775	-0.290579	9.155087	0.123576	-0.109591	0.032897	0.307402	-0.023281	-0.685619	-0.957586	0.028403	-0.055485	-0.281325
14290	-0.778573	-0.106999	9.342971	0.051929	-0.117022	0.017771	0.304564	-0.027827	-0.686627	-0.957665	0.026605	-0.053451	-0.281627
14291	-0.638156	-0.226383	9.525028	0.102711	-0.124235	0.032814	0.299903	-0.032081	-0.687363	-0.957681	0.023700	-0.051526	-0.282189
14292	-0.560673	-0.293113	9.664032	0.165521	-0.094850	0.060778	0.294578	-0.033233	-0.687578	-0.957529	0.019806	-0.050577	-0.283173
14293	-0.619009	-0.189641	9.705744	0.270284	-0.075500	0.081575	0.291738	-0.040977	-0.686016	-0.957253	0.013917	-0.050526	-0.284465
14294	-0.541499	-0.268967	9.678951	0.217596	-0.021587	0.095998	0.289951	-0.052224	-0.684207	-0.956797	0.009405	-0.051282	-0.286043
14295	-0.834965	-0.393981	9.873684	0.126239	0.020393	0.134224	0.288663	-0.060234	-0.680600	-0.956045	0.006790	-0.052230	-0.288451
14296	-1.023333	-0.311685	10.129910	0.167775	0.111887	0.173963	0.288282	-0.066115	-0.678029	-0.954952	0.003920	-0.055267	-0.291542
14297	-1.153321	-0.360877	9.890379	0.317863	0.194376	0.203206	0.290114	-0.074561	-0.674190	-0.953563	-0.001377	-0.060657	-0.295019
14298	-1.148167	0.071615	9.730872	0.249118	0.230910	0.215703	0.292986	-0.086350	-0.667660	-0.951992	-0.005154	-0.066429	-0.298784
14299	-1.235285	0.143729	9.764675	0.247734	0.183281	0.180692	0.296377	-0.097343	-0.661521	-0.950641	-0.009125	-0.071192	-0.301876
14300	-1.408859	0.137943	9.580552	0.188683	0.117279	0.132500	0.298213	-0.109131	-0.656012	-0.949645	-0.012320	-0.074444	-0.304106
14301	-1.431736	0.398604	9.840825	0.124382	0.047619	0.087967	0.298871	-0.114754	-0.653320	-0.949028	-0.014604	-0.075903	-0.305568
14302	-1.715944	0.360711	10.180882	0.208893	-0.014577	0.058945	0.298226	-0.119024	-0.651131	-0.948641	-0.018875	-0.076794	-0.306313
14303	-1.967497	0.532847	10.012928	0.199882	-0.035831	-0.020452	0.297075	-0.126117	-0.649710	-0.948761	-0.022899	-0.077193	-0.305564
14304	-1.708701	0.844797	9.630872	0.011993	-0.011450	-0.084199	0.296037	-0.129310	-0.647775	-0.949304	-0.023194	-0.076997	-0.303900
14305	-1.449017	0.966492	9.188548	-0.059468	-0.009762	-0.137159	0.296815	-0.128381	-0.648038	-0.950198	-0.021955	-0.076381	-0.301343
14306	-0.906150	1.394980	9.655678	-0.055944	-0.022504	-0.138050	0.298631	-0.126392	-0.648566	-0.951105	-0.020943	-0.075585	-0.298744
14307	-1.261003	0.995421	9.800382	0.044143	-0.062680	-0.139323	0.298495	-0.124512	-0.648821	-0.952029	-0.022023	-0.074575	-0.295963
14308	-1.391746	1.115432	9.796043	0.075607	-0.091908	-0.139129	0.296800	-0.125418	-0.647265	-0.952971	-0.023926	-0.073241	-0.293103
14309	-1.629067	1.330393	9.480006	-0.078546	-0.092128	-0.156537	0.296550	-0.124500	-0.649834	-0.954071	-0.022838	-0.070981	-0.290154
14310	-1.533604	1.527338	9.330040	-0.089193	-0.057397	-0.162186	0.295239	-0.120065	-0.651107	-0.955148	-0.021365	-0.069349	-0.287100
14311	-0.989414	1.653245	9.250474	0.067239	-0.035156	-0.142955	0.293939	-0.119784	-0.651354	-0.955996	-0.022808	-0.069025	-0.284229
14312	-0.925816	1.466360	9.435669	0.139621	-0.017609	-0.099230	0.293803	-0.120037	-0.649939	-0.956542	-0.025568	-0.069432	-0.282052
14313	-0.848001	1.332513	9.645743	0.087678	-0.023947	-0.051486	0.295119	-0.123951	-0.650208	-0.956829	-0.027509	-0.069388	-0.280905
14314	-0.679121	1.304017	9.656521	0.007760	-0.032155	-0.019569	0.293044	-0.126604	-0.649164	-0.956998	-0.027937	-0.068733	-0.280447
14315	-0.635904	1.332268	9.450895	-0.080113	-0.057745	0.009561	0.289665	-0.127103	-0.649137	-0.957076	-0.026981	-0.067043	-0.280683
14316	-0.791034	1.509805	9.399132	-0.070075	-0.040306	0.040950	0.288884	-0.126159	-0.649645	-0.956954	-0.026046	-0.065761	-0.281489
14317	-0.853975	1.572804	9.567448	-0.022912	-0.029279	0.052239	0.286288	-0.124139	-0.652067	-0.956717	-0.026132	-0.064911	-0.282483
14318	-0.718094	1.390663	9.690976	-0.013952	-0.000037	0.043945	0.283552	-0.124630	-0.650502	-0.956493	-0.026048	-0.064714	-0.283293
14319	-0.943890	1.227128	9.837793	0.082679	0.025545	0.017629	0.282651	-0.126772	-0.650753	-0.956321	-0.027829	-0.065522	-0.283518
14320	-1.124813	1.261043	10.011802	-0.016619	0.032587	-0.030886	0.281336	-0.126996	-0.647657	-0.956478	-0.027411	-0.065974	-0.282924
14321	-1.421244	1.246116	10.040030	-0.215223	0.059478	-0.135309	0.281322	-0.121100	-0.649197	-0.957276	-0.023110	-0.065845	-0.280631
14322	-1.178303	0.836590	9.736519	-0.181724	0.099742	-0.149935	0.283631	-0.113063	-0.648955	-0.958074	-0.018999	-0.066709	-0.277999
14323	-0.643405	0.874752	9.329196	-0.122722	0.121948	-0.110885	0.286986	-0.106249	-0.648978	-0.958575	-0.016154	-0.068273	-0.276066
14324	-0.850949	0.927622	9.433613	-0.026929	0.111176	-0.060559	0.288779	-0.100748	-0.647704	-0.958782	-0.015066	-0.070180	-0.274928
14325	-1.639958	0.564465	9.219533	0.115312	0.062010	-0.006245	0.290472	-0.101840	-0.647461	-0.958699	-0.017255	-0.071882	-0.274648
14326	-1.822293	0.376130	9.123980	0.044877	0.010866	0.047008	0.289289	-0.102201	-0.644623	-0.958428	-0.018248	-0.072225	-0.275437
14327	-1.402977	0.416472	9.421293	-0.000038	0.021928	0.087382	0.287474	-0.105391	-0.643196	-0.957922	-0.018537	-0.072514	-0.277100
14328	-0.647356	0.712979	9.862154	-0.062724	0.096795	0.051888	0.287988	-0.104586	-0.642685	-0.957532	-0.016998	-0.073907	-0.278176
14329	-1.070859	0.574531	10.425128	-0.039233	0.117600	-0.001569	0.289001	-0.101610	-0.639478	-0.957388	-0.015869	-0.075810	-0.278224
14330	-1.542652	0.418817	10.188114	0.025801	0.094694	-0.030745	0.288994	-0.100929	-0.638577	-0.957426	-0.015914	-0.077681	-0.277575
14331	-1.794308	0.110396	10.191042	-0.065672	0.037831	-0.053264	0.289889	-0.097842	-0.637811	-0.957695	-0.014592	-0.077938	-0.276645
14332	-1.969226	-0.126829	9.864445	-0.126167	-0.004244	-0.038731	0.290784	-0.094621	-0.637174	-0.957973	-0.012264	-0.077074	-0.276038
14333	-1.796121	-0.038186	9.656078	-0.178753	0.001212	-0.043615	0.288692	-0.089908	-0.638441	-0.958264	-0.008919	-0.076022	-0.275447
14334	-1.537318	0.287000	9.627049	-0.012742	-0.000353	-0.028934	0.288941	-0.085222	-0.639727	-0.958456	-0.008760	-0.075854	-0.274829
14335	-1.301779	0.436728	9.657750	0.078289	-0.000230	-0.033086	0.286849	-0.084909	-0.637653	-0.958639	-0.010347	-0.076186	-0.274045
14336	-1.091665	0.350198	9.557686	0.057653	-0.029539	-0.063587	0.289725	-0.085505	-0.640247	-0.959051	-0.011645	-0.075853	-0.272638
14337	-0.953538	0.206883	9.777791	0.053427	-0.022226	-0.061764	0.287383	-0.087342	-0.638558	-0.959425	-0.012816	-0.075606	-0.271335
14338	-1.011080	0.144527	9.867590	0.099320	0.004449	-0.008046	0.285821	-0.088521	-0.637260	-0.959460	-0.014811	-0.076136	-0.270963
14339	-1.025665	0.173646	9.949472	0.188128	0.036641	0.037573	0.285707	-0.094687	-0.635977	-0.959158	-0.018368	-0.077689	-0.271373
14340	-0.963117	0.192322	9.746294	0.196280	0.049601	0.089280	0.285455	-0.100301	-0.633406	-0.958537	-0.022128	-0.079576	-0.272737
14341	-0.929484	0.211185	9.614857	0.166361	0.038646	0.101145	0.283132	-0.106976	-0.631847	-0.957867	-0.025323	-0.080988	-0.274390
14342	-1.103751	0.362646	9.687363	0.136475	0.047733	0.104656	0.283132	-0.112577	-0.627607	-0.957159	-0.027969	-0.082503	-0.276149
14343	-1.047203	0.642098	9.768619	0.136429	0.033103	0.099129	0.281841	-0.118448	-0.625028	-0.956503	-0.030596	-0.083620	-0.277801
14344	-1.269844	0.837588	10.081319	0.132944	0.062274	0.091661	0.280036	-0.123526	-0.624373	-0.955820	-0.033070	-0.085399	-0.279324
14345	-1.529676	0.736691	10.274303	0.181953	0.073265	0.101114	0.277966	-0.130190	-0.621402	-0.955031	-0.036329	-0.087529	-0.280954
14346	-1.799008	0.575565	9.743868	0.106525	0.085060	0.100717	0.278369	-0.136354	-0.619351	-0.954249	-0.038185	-0.089585	-0.282710
14347	-1.915499	0.723053	9.324799	-0.414198	0.098123	0.062983	0.278873	-0.133394	-0.618325	-0.954031	-0.029810	-0.088872	-0.284673
14348	-2.068164	0.896391	9.450620	-0.477701	0.147241	0.009042	0.280021	-0.120829	-0.623343	-0.953971	-0.019996	-0.088859	-0.285732
14349	-1.695077	1.028144	9.772787	-0.109342	0.079902	-0.046203	0.282068	-0.113719	-0.622070	-0.954163	-0.017343	-0.089612	-0.285030
14350	-1.837576	0.593871	10.195018	0.033050	0.012337	-0.058288	0.280239	-0.110347	-0.622825	-0.954483	-0.017925	-0.089962	-0.283808
14351	-2.555352	0.464559	10.083294	-0.060730	-0.052028	-0.132515	0.279983	-0.109686	-0.624109	-0.955374	-0.016763	-0.088539	-0.281318
14352	-2.865125	0.713547	9.911075	-0.237288	-0.081614	-0.179530	0.278150	-0.105105	-0.624864	-0.956608	-0.012494	-0.085609	-0.278237
14353	-2.322187	1.098838	9.705519	-0.284472	-0.110881	-0.207406	0.277216	-0.096113	-0.626781	-0.958018	-0.007249	-0.081891	-0.274670
14354	-1.421573	1.281842	9.231631	-0.170008	-0.103270	-0.204960	0.275522	-0.087552	-0.632421	-0.959343	-0.004348	-0.078911	-0.270953
14355	-1.128142	1.416668	9.092243	-0.096888	-0.084781	-0.175079	0.273170	-0.079635	-0.635999	-0.960441	-0.002682	-0.076712	-0.267695
14356	-1.193276	1.436604	9.331944	-0.066468	-0.073737	-0.147262	0.273158	-0.074145	-0.637796	-0.961371	-0.001701	-0.074851	-0.264878
14357	-1.382960	1.282724	9.467233	0.070007	-0.057134	-0.129986	0.270692	-0.075859	-0.637263	-0.962151	-0.003243	-0.074071	-0.262236
14358	-1.223109	1.134757	9.721079	0.137488	-0.055201	-0.118562	0.269648	-0.075973	-0.636483	-0.962871	-0.006130	-0.073639	-0.259651
14359	-1.222536	1.019771	9.863489	0.042230	-0.058981	-0.121803	0.270170	-0.077050	-0.636102	-0.963593	-0.007208	-0.072677	-0.257204
14360	-1.087418	0.990936	9.794738	-0.056755	-0.049907	-0.114928	0.268862	-0.073154	-0.637504	-0.964291	-0.006330	-0.071342	-0.254976
14361	-0.985522	0.851440	9.745727	-0.042076	-0.013259	-0.091827	0.268070	-0.068187	-0.638782	-0.964793	-0.005631	-0.070807	-0.253236
14362	-0.958537	0.750252	9.686953	-0.000277	0.000564	-0.067635	0.269102	-0.068049	-0.637247	-0.965162	-0.005652	-0.070726	-0.251849
14363	-0.941510	0.711244	9.525745	0.004857	0.007913	-0.060232	0.270266	-0.066049	-0.637512	-0.965465	-0.005822	-0.070813	-0.250655
14364	-0.890667	0.663098	9.487140	-0.005549	-0.011295	-0.065788	0.270391	-0.063908	-0.638155	-0.965838	-0.005803	-0.070476	-0.249312
14365	-0.892633	0.571903	9.553051	-0.036966	-0.040577	-0.064052	0.269336	-0.059065	-0.638659	-0.966231	-0.005420	-0.069394	-0.248099
14366	-0.868101	0.480416	9.518393	-0.019317	-0.035098	-0.075040	0.270113	-0.057735	-0.639179	-0.966678	-0.005240	-0.068529	-0.246596
14367	-0.735980	0.582007	9.602660	-0.004903	-0.009595	-0.121152	0.270492	-0.055183	-0.638795	-0.967301	-0.005257	-0.068183	-0.244237
14368	-0.939639	0.837335	9.815565	-0.128316	0.018528	-0.134764	0.270082	-0.049271	-0.639175	-0.967963	-0.002623	-0.067829	-0.241745
14369	-1.279029	0.736130	9.964597	-0.039582	0.057782	-0.165764	0.273831	-0.043936	-0.638816	-0.968697	-0.001610	-0.068611	-0.238572
14370	-1.587713	0.764565	10.017322	-0.085253	0.083297	-0.156820	0.277059	-0.039395	-0.637811	-0.969348	0.000532	-0.069722	-0.235592
14371	-1.625059	0.494093	9.737147	-0.057280	0.117163	-0.153024	0.280289	-0.035524	-0.636678	-0.969911	0.002143	-0.071594	-0.232684
14372	-1.516251	0.416703	9.554656	-0.010225	0.145617	-0.136207	0.285981	-0.028995	-0.635692	-0.970352	0.003092	-0.074264	-0.229983
14373	-1.398584	0.518445	9.691597	-0.001831	0.121062	-0.095522	0.289077	-0.026180	-0.632887	-0.970621	0.003556	-0.076480	-0.228107
14374	-1.878749	0.114150	9.931076	0.186743	0.025438	-0.005823	0.291149	-0.026055	-0.631489	-0.970640	-0.000065	-0.077723	-0.227635
14375	-2.403115	0.361785	9.488003	0.192771	-0.034737	0.064414	0.291176	-0.035177	-0.630079	-0.970402	-0.004308	-0.077852	-0.228563
14376	-1.963210	0.653787	10.201887	0.187194	-0.071148	0.117964	0.288328	-0.040237	-0.628773	-0.969968	-0.008571	-0.077214	-0.230494
14377	-1.469741	0.306991	10.508865	0.381944	-0.069080	0.111596	0.286804	-0.050692	-0.628122	-0.969470	-0.016701	-0.077550	-0.232025
14378	-1.142296	0.365663	9.888669	0.209730	-0.032745	0.060849	0.285263	-0.058981	-0.625799	-0.969178	-0.021134	-0.077766	-0.232809
14379	-1.331364	0.576247	9.671432	0.126858	-0.000084	0.004990	0.283706	-0.061102	-0.624759	-0.969106	-0.023811	-0.078273	-0.232681
14380	-1.505601	0.715178	9.597345	0.165475	-0.038491	-0.013225	0.283988	-0.067551	-0.624507	-0.969163	-0.027297	-0.078202	-0.232085
14381	-1.658391	0.397070	9.524251	0.084825	-0.036708	0.012215	0.282958	-0.070759	-0.623986	-0.969123	-0.029309	-0.077808	-0.232137
14382	-1.397470	0.285279	9.745944	0.016376	-0.016572	0.045074	0.281791	-0.070752	-0.624620	-0.968952	-0.029896	-0.077435	-0.232900
14383	-1.189774	0.201232	9.669894	0.078947	-0.027305	0.097103	0.280889	-0.073559	-0.624228	-0.968503	-0.031828	-0.077132	-0.234607
14384	-0.838001	0.230058	9.452755	0.103484	-0.021750	0.088004	0.280110	-0.076353	-0.622295	-0.968081	-0.034194	-0.077038	-0.236040
14385	-0.698883	0.371806	9.316825	0.077533	-0.025510	0.045426	0.278567	-0.079971	-0.623184	-0.967867	-0.035972	-0.076751	-0.236745
14386	-0.960547	0.647750	9.260646	-0.008211	-0.029350	0.020979	0.277271	-0.080631	-0.623431	-0.967844	-0.036108	-0.076027	-0.237051
14387	-1.081237	0.686435	9.387277	0.002454	0.008969	0.000662	0.276879	-0.081690	-0.622271	-0.967844	-0.036181	-0.076065	-0.237030
14388	-1.168288	0.744073	9.408875	0.056600	0.049237	0.004559	0.277922	-0.083573	-0.621381	-0.967732	-0.037174	-0.077182	-0.236972
14389	-1.077820	0.995365	9.677276	0.075615	0.080374	0.022131	0.279742	-0.084126	-0.620881	-0.967464	-0.038350	-0.078923	-0.237306
14390	-0.970914	0.838455	10.160931	0.140561	0.077709	0.033544	0.280646	-0.087059	-0.617547	-0.967096	-0.040878	-0.080965	-0.237696
14391	-1.663087	0.404648	10.335609	0.100528	0.080284	0.032407	0.281829	-0.091632	-0.616787	-0.966749	-0.042515	-0.082801	-0.238185
14392	-1.992326	0.692107	10.168549	-0.134694	0.111157	0.066213	0.285458	-0.091783	-0.614373	-0.966377	-0.039612	-0.084152	-0.239719
14393	-2.083868	0.693071	10.503748	-0.001892	0.105875	0.103802	0.285972	-0.091776	-0.613091	-0.965723	-0.039216	-0.085972	-0.241764
14394	-1.766695	0.878723	9.736419	0.001189	0.111484	0.110282	0.287537	-0.094736	-0.611819	-0.965011	-0.039010	-0.087944	-0.243920
14395	-1.508265	1.267626	9.345837	-0.137145	0.058338	0.086587	0.289084	-0.091661	-0.611573	-0.964612	-0.036203	-0.088214	-0.245828
14396	-1.706551	1.402362	9.465890	-0.126268	-0.049605	0.057260	0.287513	-0.088822	-0.611559	-0.964528	-0.034234	-0.086495	-0.247049
14397	-1.879396	1.263575	9.783969	-0.171493	-0.126480	0.055301	0.285696	-0.086408	-0.613986	-0.964602	-0.031639	-0.083076	-0.248276
14398	-2.076293	1.115297	10.154497	-0.200330	-0.137495	0.071779	0.281801	-0.083574	-0.617040	-0.964609	-0.028698	-0.079283	-0.249840
14399	-1.789638	1.161751	10.205830	-0.136713	-0.109898	0.099754	0.276868	-0.080067	-0.621242	-0.964372	-0.026766	-0.076364	-0.251870
14400	-1.465549	1.427942	9.770934	0.004830	-0.080427	0.094892	0.273502	-0.079258	-0.624686	-0.964032	-0.027532	-0.074687	-0.253585
14401	-1.291000	1.710622	9.320473	0.013690	-0.062189	0.050608	0.272078	-0.081655	-0.624162	-0.963872	-0.028243	-0.073488	-0.254464
14402	-1.370915	1.784811	9.253559	-0.066647	-0.071488	0.024369	0.270391	-0.082710	-0.624020	-0.963910	-0.027481	-0.071659	-0.254928
14403	-1.698339	1.700323	9.359733	-0.071731	-0.080717	0.013273	0.267139	-0.080003	-0.625665	-0.964002	-0.026648	-0.069724	-0.255203
14404	-1.647582	1.671523	9.350201	-0.071720	-0.102635	0.017002	0.265193	-0.077990	-0.628091	-0.964119	-0.025938	-0.067271	-0.255493
14405	-1.509247	1.484953	9.584104	-0.052495	-0.086106	0.039235	0.262461	-0.076090	-0.629226	-0.964062	-0.025586	-0.065355	-0.256239
14406	-1.171067	1.341516	9.652456	-0.057639	-0.064133	0.040117	0.261167	-0.075287	-0.631015	-0.963990	-0.024979	-0.063704	-0.256985
14407	-0.852003	1.154047	9.518389	-0.033151	-0.032960	0.047599	0.258828	-0.075398	-0.631254	-0.963805	-0.024771	-0.062903	-0.257895
14408	-0.750682	1.139965	9.562342	-0.028082	-0.010046	0.066974	0.258315	-0.073938	-0.633692	-0.963506	-0.024490	-0.062433	-0.259149
14409	-0.796375	1.115716	9.532772	0.006692	0.003753	0.089278	0.256494	-0.075783	-0.632135	-0.963035	-0.024942	-0.062506	-0.260833
14410	-0.880341	1.023615	9.381879	0.024147	0.011087	0.092127	0.255207	-0.077396	-0.633669	-0.962547	-0.025588	-0.062702	-0.262522
14411	-0.644165	1.038610	9.408296	-0.077283	0.016471	0.083307	0.255725	-0.076864	-0.633544	-0.962128	-0.024369	-0.062561	-0.264202
14412	-0.651854	1.134794	9.399972	-0.123720	0.021900	0.081213	0.254939	-0.076177	-0.632895	-0.961747	-0.022098	-0.062192	-0.265870
14413	-0.394072	1.190066	9.936016	-0.111688	0.005350	0.037001	0.254926	-0.073084	-0.632636	-0.961593	-0.020255	-0.061641	-0.266700
14414	-0.860792	0.965734	9.328444	-0.156972	0.000604	-0.001982	0.255180	-0.069607	-0.633922	-0.961682	-0.017354	-0.060719	-0.266796
14415	-0.970609	0.728921	9.084069	-0.216164	0.006855	-0.033660	0.255413	-0.061823	-0.634435	-0.961924	-0.013415	-0.059660	-0.266390
14416	-0.879120	0.768871	9.457527	-0.128489	-0.000376	-0.034131	0.255677	-0.058100	-0.638035	-0.962158	-0.011029	-0.058880	-0.265826
14417	-1.125013	0.794379	10.024458	-0.203393	0.015857	-0.057625	0.256697	-0.052870	-0.637784	-0.962488	-0.007268	-0.058066	-0.264939
14418	-1.170100	0.650529	10.194840	-0.331355	0.030393	-0.028760	0.258099	-0.042162	-0.640233	-0.962652	-0.000820	-0.056801	-0.264714
14419	-1.292711	0.057348	9.863740	-0.121235	0.043449	-0.014767	0.258736	-0.038276	-0.640494	-0.962688	0.001471	-0.056952	-0.264549
14420	-1.176613	-0.024166	9.878081	-0.233223	0.069840	-0.017213	0.260020	-0.033859	-0.640631	-0.962702	0.006227	-0.056965	-0.264427
14421	-1.602722	-0.140088	9.994894	-0.093147	0.063533	-0.012814	0.259997	-0.026878	-0.641142	-0.962692	0.008120	-0.057661	-0.264258
14422	-1.698074	-0.371609	9.882745	-0.076147	0.023493	0.051945	0.261297	-0.025825	-0.641923	-0.962402	0.009525	-0.057622	-0.265274
14423	-1.856434	-0.533538	9.756581	-0.083849	-0.032989	0.133212	0.260765	-0.023662	-0.641146	-0.961722	0.010625	-0.056565	-0.267916
14424	-1.731739	-0.396310	9.714064	-0.040096	-0.021744	0.214629	0.259214	-0.024997	-0.642035	-0.960607	0.010911	-0.055881	-0.272015
14425	-1.294409	-0.096907	9.779951	-0.022100	0.038715	0.236778	0.257009	-0.026317	-0.642146	-0.959268	0.011132	-0.056570	-0.276551
14426	-1.209097	0.195232	9.333590	0.020096	0.129131	0.174089	0.258709	-0.030621	-0.640747	-0.958180	0.011138	-0.059102	-0.279774
14427	-1.122905	0.299571	8.841398	-0.161640	0.190051	0.108476	0.260261	-0.029556	-0.639988	-0.957307	0.015013	-0.061882	-0.281971
14428	-1.662199	0.159379	8.961615	-0.069926	0.154268	0.049915	0.264138	-0.025285	-0.638474	-0.956838	0.017032	-0.064361	-0.282894
14429	-2.258365	-0.166809	9.597155	0.016707	0.096535	0.006130	0.267647	-0.027189	-0.636831	-0.956689	0.017116	-0.066370	-0.282928
14430	-2.270878	-0.554559	10.182070	0.059360	0.018819	-0.004597	0.268034	-0.027719	-0.635677	-0.956736	0.015966	-0.066970	-0.282695
14431	-1.715011	-0.851454	10.271905	0.073515	-0.005734	0.010314	0.267911	-0.031201	-0.634649	-0.956713	0.014451	-0.067361	-0.282760
14432	-1.029884	-0.966149	10.101469	0.095431	0.003549	0.014136	0.268042	-0.032136	-0.634008	-0.956681	0.012499	-0.067878	-0.282839
14433	-0.751719	-0.663060	9.930694	-0.024723	0.049167	0.011609	0.268433	-0.034543	-0.632469	-0.956552	0.013227	-0.068702	-0.283043
14434	-0.903045	-0.274082	9.800321	-0.170236	0.080046	-0.000274	0.269201	-0.030527	-0.632988	-0.956419	0.016810	-0.069175	-0.283186
14435	-1.398979	0.095265	9.757667	-0.173956	0.103717	-0.009595	0.272306	-0.025865	-0.633524	-0.956276	0.020733	-0.070164	-0.283167
14436	-2.464249	0.560147	9.843056	0.108347	0.096580	-0.000836	0.273604	-0.026541	-0.632507	-0.956218	0.019081	-0.072531	-0.282884
14437	-2.179140	0.421119	9.824564	0.297415	0.082236	0.012160	0.276720	-0.030301	-0.628804	-0.956132	0.013814	-0.075847	-0.282609
14438	-1.551465	0.203852	9.239305	0.235249	0.117017	0.007218	0.277518	-0.039147	-0.625857	-0.955992	0.009839	-0.079320	-0.282296
14439	-0.943975	0.194914	9.086430	-0.073509	0.135225	0.072101	0.280371	-0.040764	-0.623181	-0.955360	0.011857	-0.081541	-0.283723
14440	-1.426695	0.345120	9.674502	-0.030587	0.190217	0.158952	0.285050	-0.043213	-0.621033	-0.954156	0.013135	-0.084944	-0.286704
14441	-2.453493	0.345327	10.332202	0.243644	0.183201	0.235981	0.287528	-0.050723	-0.616942	-0.952535	0.009090	-0.089946	-0.290695
14442	-2.582702	0.137878	10.244078	0.180857	0.152010	0.222797	0.289231	-0.057035	-0.614773	-0.951006	0.006001	-0.093839	-0.294527
14443	-2.420857	0.050175	9.829108	-0.056862	0.142549	0.177325	0.291576	-0.060671	-0.612993	-0.949683	0.007578	-0.096320	-0.297937
14444	-2.028284	0.109767	9.439960	-0.302180	0.175284	0.182509	0.292339	-0.057578	-0.611840	-0.948206	0.013884	-0.097781	-0.301912
14445	-1.643817	0.362499	9.255070	-0.541285	0.171437	0.180386	0.295706	-0.054123	-0.611866	-0.946572	0.024819	-0.097883	-0.306276
14446	-1.682102	0.294418	9.066535	-0.690534	0.107207	0.140972	0.298260	-0.039123	-0.613679	-0.945085	0.038143	-0.095651	-0.310178
14447	-1.715228	0.164584	9.107611	-0.693445	0.035799	0.098619	0.299773	-0.019844	-0.618568	-0.943791	0.051238	-0.092153	-0.313275
14448	-1.746617	-0.320307	9.436558	-0.514504	-0.015202	0.107005	0.299725	-0.003881	-0.621004	-0.942605	0.060525	-0.088658	-0.316184
14449	-1.833117	-0.357086	9.987301	-0.230972	-0.024922	0.137981	0.299069	0.002406	-0.624467	-0.941494	0.064412	-0.086932	-0.319192
14450	-2.169491	-0.593619	9.956841	0.147397	0.011033	0.118614	0.294783	0.000311	-0.623791	-0.940934	0.061371	-0.088144	-0.321104
14451	-2.150764	-0.473068	10.023515	0.256153	0.062248	0.085855	0.297278	-0.007500	-0.622915	-0.940583	0.056723	-0.091103	-0.322159
14452	-1.924643	-0.379400	9.846917	0.165560	0.094949	0.027210	0.297931	-0.012846	-0.619451	-0.940447	0.054041	-0.093898	-0.322214
14453	-1.889336	-0.209352	9.604802	0.108320	0.091987	-0.045065	0.300272	-0.017942	-0.615871	-0.940690	0.052588	-0.096300	-0.321034
14454	-1.887126	-0.171199	9.504545	0.037089	0.074402	-0.104464	0.302347	-0.017154	-0.615373	-0.941286	0.052440	-0.097739	-0.318870
14455	-1.965047	-0.007909	9.462903	0.002389	0.037703	-0.143355	0.304939	-0.016367	-0.614365	-0.942139	0.052797	-0.098323	-0.316100
14456	-2.162257	-0.104458	9.483712	-0.051460	0.008277	-0.178656	0.306755	-0.013445	-0.615664	-0.943226	0.054040	-0.097876	-0.312769
14457	-2.152559	-0.113865	9.541277	-0.014415	0.021039	-0.206175	0.308681	-0.009551	-0.613749	-0.944465	0.054710	-0.097970	-0.308860
14458	-2.454741	-0.441536	9.572267	0.041811	0.053928	-0.215166	0.309970	-0.007144	-0.613372	-0.945760	0.054545	-0.098921	-0.304595
14459	-2.425711	-0.455272	9.759567	0.074838	0.087840	-0.187365	0.312820	-0.005553	-0.612366	-0.946812	0.053909	-0.100855	-0.300780
14460	-2.564746	-0.613779	9.919267	0.104179	0.121784	-0.135586	0.315544	-0.007172	-0.609945	-0.947519	0.052814	-0.103549	-0.297819
14461	-2.507409	-0.508119	9.830072	0.210789	0.107323	-0.123951	0.319179	-0.008801	-0.607532	-0.948255	0.049608	-0.106735	-0.294889
14462	-2.354649	-0.206285	9.365274	0.191412	0.077161	-0.140618	0.322427	-0.011500	-0.605116	-0.949130	0.046606	-0.109094	-0.291681
14463	-2.535373	-0.231514	9.128006	0.079440	0.050492	-0.154067	0.324495	-0.012300	-0.602175	-0.949997	0.045624	-0.110409	-0.288504
14464	-2.575300	-0.452791	9.165336	0.034031	0.028510	-0.148717	0.327735	-0.010448	-0.601429	-0.950850	0.045344	-0.110918	-0.285526
14465	-2.338619	-0.522607	9.716230	0.009456	-0.018945	-0.108154	0.326565	-0.010169	-0.601677	-0.951526	0.045215	-0.110548	-0.283432
14466	-2.323591	-0.632489	9.935657	-0.022356	-0.024362	-0.062159	0.326822	-0.008564	-0.602192	-0.951941	0.045514	-0.109808	-0.282273
14467	-2.507685	-0.450445	9.811676	0.104780	-0.010406	-0.013561	0.327597	-0.007496	-0.601941	-0.952145	0.043430	-0.110212	-0.281758
14468	-2.533140	-0.177202	9.532037	0.245886	0.030995	0.025840	0.326565	-0.012034	-0.600135	-0.952164	0.038740	-0.112115	-0.281625
14469	-2.663817	-0.074294	9.450651	0.189377	0.036503	0.064298	0.326329	-0.020614	-0.598594	-0.951868	0.035136	-0.113964	-0.282356
14470	-2.673150	-0.139238	9.459254	0.040578	0.023556	0.069104	0.327774	-0.024926	-0.598350	-0.951479	0.034215	-0.114596	-0.283522
14471	-2.432105	-0.133807	9.499985	-0.106574	-0.005772	0.086871	0.326349	-0.025722	-0.598853	-0.950932	0.035964	-0.113986	-0.285382
14472	-2.220740	0.025076	9.408174	-0.179446	-0.035016	0.103161	0.324778	-0.023415	-0.598325	-0.950313	0.038817	-0.112275	-0.287736
14473	-2.206227	0.020802	9.557067	-0.126135	-0.038584	0.118202	0.324647	-0.020212	-0.600637	-0.949626	0.040665	-0.110941	-0.290257
14474	-2.335877	-0.084905	9.674389	-0.042366	-0.036604	0.153692	0.321918	-0.020985	-0.600359	-0.948806	0.040790	-0.110031	-0.293253
14475	-2.407265	-0.277138	9.781440	0.019115	-0.036577	0.146625	0.319994	-0.023149	-0.603945	-0.948048	0.039828	-0.109597	-0.295985
14476	-2.428701	-0.335184	9.703617	0.066382	-0.021905	0.144999	0.317274	-0.027139	-0.603025	-0.947314	0.037996	-0.109597	-0.298565
14477	-2.286415	-0.352098	9.599094	0.097035	-0.003579	0.139596	0.316906	-0.031179	-0.604438	-0.946568	0.035785	-0.110238	-0.300958
14478	-2.251204	-0.157648	9.458133	0.122318	0.009244	0.132315	0.315620	-0.037061	-0.602887	-0.945861	0.033107	-0.111151	-0.303144
14479	-2.311639	-0.124286	9.400430	0.118903	0.018338	0.117514	0.315112	-0.041878	-0.601600	-0.945194	0.030669	-0.112314	-0.305046
14480	-2.249896	0.073117	9.403774	0.053972	0.007330	0.124578	0.313946	-0.045608	-0.599664	-0.944475	0.029287	-0.112767	-0.307233
14481	-2.230613	0.078362	9.519241	-0.036749	-0.003808	0.098294	0.312278	-0.049367	-0.601323	-0.943870	0.029695	-0.112538	-0.309132
14482	-2.276536	0.107418	9.600830	-0.080359	-0.019438	0.085172	0.312666	-0.049501	-0.600812	-0.943365	0.030774	-0.111634	-0.310892
14483	-2.303013	0.102865	9.691730	-0.062881	0.014391	0.087052	0.310848	-0.048684	-0.601826	-0.942765	0.031810	-0.111575	-0.312624
14484	-2.250164	0.141432	9.683163	-0.025877	0.008891	0.061408	0.309941	-0.049349	-0.602076	-0.942372	0.032090	-0.111530	-0.313793
14485	-2.192495	0.174737	9.540152	0.056399	0.008985	0.055366	0.310846	-0.050015	-0.600541	-0.942055	0.030904	-0.112089	-0.314665
14486	-2.129701	0.150872	9.559605	0.021608	0.007077	0.035815	0.310077	-0.052561	-0.600793	-0.941856	0.030333	-0.112291	-0.315243
14487	-2.112676	0.117077	9.516085	-0.013191	-0.000320	0.015350	0.309946	-0.052025	-0.601049	-0.941769	0.030481	-0.112197	-0.315523
14488	-2.197318	0.174678	9.525703	-0.041295	-0.013139	0.022604	0.308906	-0.052680	-0.600527	-0.941659	0.030998	-0.111613	-0.316005
14489	-2.240769	0.189190	9.573507	-0.048121	-0.005891	0.004098	0.308907	-0.051483	-0.601683	-0.941634	0.031784	-0.111181	-0.316156
14490	-2.177952	0.160529	9.597694	-0.034140	-0.011336	0.010641	0.306961	-0.050135	-0.603467	-0.941600	0.032204	-0.110669	-0.316394
14491	-2.100661	0.129483	9.619583	-0.016371	-0.013194	-0.012335	0.307742	-0.050278	-0.603474	-0.941715	0.032373	-0.110279	-0.316171
14492	-2.095635	0.088800	9.679067	-0.066804	0.015908	-0.045858	0.308906	-0.050546	-0.602069	-0.941955	0.033705	-0.110037	-0.315398
14493	-2.375093	0.054800	9.747991	-0.092734	0.050468	-0.082968	0.309806	-0.046270	-0.603360	-0.942321	0.035867	-0.110309	-0.313969
14494	-2.615813	-0.015242	9.807169	-0.048929	0.058696	-0.084612	0.311225	-0.043595	-0.602984	-0.942716	0.037216	-0.110958	-0.312393
14495	-2.456551	-0.061649	9.510369	0.069846	0.045219	-0.061828	0.312773	-0.042255	-0.601581	-0.943070	0.036241	-0.112175	-0.311002
14496	-2.307205	-0.047734	9.271930	0.057258	0.017901	-0.032309	0.313818	-0.043476	-0.601590	-0.943303	0.035217	-0.112755	-0.310203
14497	-2.046839	-0.052068	9.259896	0.008129	-0.013141	-0.014041	0.312647	-0.043729	-0.601324	-0.943444	0.034936	-0.112514	-0.309893
14498	-2.215063	-0.152681	9.482543	0.022000	-0.014016	0.011867	0.312389	-0.045063	-0.600680	-0.943448	0.034280	-0.112303	-0.310031
14499	-2.186341	-0.098857	9.728395	0.043063	-0.000299	0.011025	0.311617	-0.045338	-0.602216	-0.943430	0.033371	-0.112525	-0.310105
14500	-2.364599	-0.123013	9.803202	0.034464	0.016070	-0.004739	0.312399	-0.046149	-0.601837	-0.943477	0.032703	-0.112948	-0.309878
14501	-2.323926	-0.063229	9.674804	0.002949	0.016033	-0.012282	0.312395	-0.046943	-0.600552	-0.943540	0.032714	-0.113208	-0.309590
14502	-2.288204	0.022944	9.527528	-0.030151	0.011379	-0.038284	0.312780	-0.046003	-0.600169	-0.943762	0.033313	-0.113121	-0.308882
14503	-2.271747	0.106820	9.423245	-0.082678	-0.004218	-0.044066	0.313559	-0.044410	-0.601203	-0.944008	0.034884	-0.112445	-0.308201
14504	-2.249670	0.030207	9.518389	-0.093087	-0.015202	-0.044098	0.314203	-0.041472	-0.602235	-0.944279	0.036519	-0.111463	-0.307538
14505	-2.099992	-0.012500	9.605597	-0.067081	-0.028778	-0.008869	0.312508	-0.037709	-0.604020	-0.944370	0.037559	-0.110435	-0.307504
14506	-1.942885	-0.103883	9.524172	-0.020094	-0.062421	0.028349	0.312001	-0.039329	-0.605431	-0.944350	0.037364	-0.109063	-0.308078
14507	-1.483929	0.194242	9.203796	0.061699	-0.105111	0.060214	0.310444	-0.041185	-0.604648	-0.944276	0.035328	-0.107404	-0.309125
14508	-2.303303	0.165522	9.723810	-0.154734	-0.064530	-0.000046	0.307591	-0.040901	-0.606297	-0.944335	0.037723	-0.105138	-0.309444
14509	-3.180289	0.083635	10.206536	-0.227068	0.017402	-0.031031	0.306927	-0.033933	-0.608860	-0.944331	0.042091	-0.103972	-0.309286
14510	-3.027669	-0.074841	10.205738	0.033108	0.081634	-0.049179	0.307306	-0.031648	-0.608348	-0.944522	0.041945	-0.105586	-0.308172
14511	-2.297451	-0.061336	9.509458	0.183578	0.074622	-0.057600	0.309648	-0.035544	-0.605668	-0.944884	0.038968	-0.108039	-0.306599
14512	-1.728734	-0.034880	9.176696	0.043365	0.036228	-0.043459	0.311334	-0.035954	-0.604524	-0.945136	0.038337	-0.108865	-0.305608
14513	-1.535413	-0.138252	9.085839	-0.070528	-0.029606	-0.019925	0.312628	-0.035023	-0.604020	-0.945290	0.039430	-0.107783	-0.305376
