# Supplementary material for: Identification of Haptic Based Guiding Using Hard Reins
Source: PLoS One. 2015 Jul 22;10(7):e0132020. doi: 10.1371/journal.pone.0132020 (PMC4511788; doi:10.1371/journal.pone.0132020)
Supplement: S2 File — (ZIP) [file pone.0132020.s002.zip › MotionData2/Subject10/T4/sync4.txt]

// Start Time: 0
// Sample rate: 25.0Hz
// Scenario: 4.9
// Firmware Version: 2.6.1
Counter	Acc_X	Acc_Y	Acc_Z	Gyr_X	Gyr_Y	Gyr_Z	Mag_X	Mag_Y	Mag_Z	Quat_w	Quat_x	Quat_y	Quat_z
13770	2.710690	3.398144	8.758926	0.011402	0.011104	0.027487	-0.670637	-0.323412	-0.876900	0.713088	0.039430	-0.225066	-0.662794
13771	2.691639	3.383235	8.770489	0.025943	0.011356	0.022234	-0.671296	-0.324518	-0.876659	0.713117	0.039634	-0.225302	-0.662670
13772	2.658237	3.479723	8.778364	0.000693	0.011100	0.023925	-0.671301	-0.322672	-0.878075	0.713135	0.039552	-0.225189	-0.662694
13773	2.685592	3.441380	8.757830	0.022262	0.004169	0.023944	-0.673152	-0.323479	-0.877544	0.713157	0.039602	-0.225480	-0.662569
13774	2.689948	3.463303	8.740950	0.006079	0.007590	0.023914	-0.673684	-0.322640	-0.877108	0.713153	0.039550	-0.225489	-0.662573
13775	2.655717	3.484532	8.778250	0.000708	0.004031	0.022112	-0.673940	-0.325444	-0.876256	0.713167	0.039302	-0.225495	-0.662571
13776	2.621701	3.484305	8.752970	0.004719	0.006170	0.006152	-0.674318	-0.324374	-0.876866	0.712923	0.039292	-0.225492	-0.662835
13777	2.665557	3.472964	8.756807	-0.000452	0.004570	-0.002725	-0.673790	-0.324268	-0.875930	0.712609	0.039151	-0.225454	-0.663193
13778	2.675349	3.470716	8.773973	0.008616	-0.000599	-0.006268	-0.673915	-0.326810	-0.874401	0.712166	0.039162	-0.225590	-0.663623
13779	2.651572	3.450868	8.792649	-0.009446	-0.009664	-0.005493	-0.672727	-0.325873	-0.873849	0.711758	0.038719	-0.225632	-0.664072
13780	2.676224	3.424612	8.759907	-0.007398	-0.002337	-0.013400	-0.674055	-0.323971	-0.876454	0.711223	0.038511	-0.225574	-0.664677
13781	2.704211	3.480949	8.769968	0.002908	-0.006241	0.004280	-0.673521	-0.325352	-0.877577	0.710950	0.038247	-0.225740	-0.664928
13782	2.685984	3.417504	8.736191	-0.009574	-0.002706	0.000735	-0.674052	-0.324959	-0.875949	0.710602	0.037940	-0.225669	-0.665341
13783	2.675410	3.470720	8.793231	-0.009305	-0.004217	-0.009884	-0.673523	-0.325140	-0.874621	0.710158	0.037594	-0.225633	-0.665847
13784	2.676273	3.422185	8.759927	-0.017104	-0.001355	-0.020497	-0.674847	-0.324813	-0.875399	0.709537	0.037293	-0.225426	-0.666595
13785	2.705380	3.417857	8.741597	-0.007224	-0.005715	-0.020499	-0.674846	-0.324925	-0.876609	0.708942	0.037005	-0.225431	-0.667242
13786	2.734511	3.418387	8.761743	-0.014346	-0.003929	-0.023169	-0.673259	-0.324534	-0.877017	0.708272	0.036721	-0.225295	-0.668015
13787	2.686277	3.407804	8.767563	-0.008847	-0.008222	-0.027589	-0.672334	-0.323958	-0.878752	0.707571	0.036408	-0.225309	-0.668770
13788	2.718097	3.388960	8.749426	-0.009997	-0.001381	-0.016946	-0.672335	-0.323376	-0.879806	0.706992	0.036192	-0.225199	-0.669431
13789	2.715868	3.379210	8.749431	-0.002422	-0.002688	0.002520	-0.673658	-0.323649	-0.878727	0.706713	0.035906	-0.225244	-0.669726
13790	2.725194	3.398799	8.756790	0.001231	-0.000834	0.000772	-0.672335	-0.323688	-0.878342	0.706364	0.035776	-0.225289	-0.670085
13791	2.734633	3.418394	8.800257	0.001203	-0.000854	0.001652	-0.672332	-0.324837	-0.876904	0.706079	0.035568	-0.225357	-0.670374
13792	2.737276	3.399017	8.747532	-0.000623	0.007953	0.004357	-0.671938	-0.323900	-0.875538	0.705819	0.035514	-0.225256	-0.670684
13793	2.724630	3.425488	8.746943	-0.002377	-0.002642	0.000749	-0.672204	-0.323470	-0.875789	0.705516	0.035235	-0.225303	-0.671002
13794	2.759014	3.409126	8.789040	0.012150	0.005571	-0.002697	-0.672463	-0.325585	-0.874513	0.705142	0.035361	-0.225402	-0.671355
13795	2.720752	3.379300	8.761615	0.008361	0.004472	0.004367	-0.673786	-0.325204	-0.877703	0.704912	0.035309	-0.225496	-0.671568
13796	2.768027	3.435985	8.743382	-0.002686	-0.008238	0.011311	-0.674319	-0.324210	-0.877933	0.704674	0.034978	-0.225601	-0.671800
13797	2.756276	3.418781	8.750372	0.006425	0.000793	0.008748	-0.674185	-0.324619	-0.878484	0.704488	0.034828	-0.225728	-0.671961
13798	2.796534	3.463202	8.734424	-0.006452	-0.003109	0.018397	-0.674454	-0.323064	-0.879102	0.704372	0.034481	-0.225714	-0.672104
13799	2.860266	3.425520	8.727036	0.007917	0.011152	0.022058	-0.675651	-0.320965	-0.878217	0.704410	0.034427	-0.225732	-0.672062
13800	2.864723	3.445019	8.727026	-0.000040	0.021010	0.052153	-0.677378	-0.319372	-0.872918	0.704850	0.034341	-0.225488	-0.671686
13801	2.928770	3.397638	8.758231	0.009928	0.035380	0.085858	-0.678701	-0.319621	-0.872910	0.705852	0.034344	-0.225244	-0.670715
13802	2.862979	3.405754	8.688927	0.012434	0.026451	0.126573	-0.680586	-0.316444	-0.872675	0.707307	0.034173	-0.225141	-0.669224
13803	2.854674	3.473579	8.789251	-0.009388	0.031387	0.135374	-0.682046	-0.315002	-0.873282	0.708962	0.033621	-0.224734	-0.667635
13804	2.698304	3.417341	8.794505	-0.021420	0.029190	0.147736	-0.685491	-0.313654	-0.873870	0.710728	0.032911	-0.224151	-0.665988
13805	2.624073	3.362586	8.730061	-0.020473	0.022975	0.111472	-0.688927	-0.315031	-0.877361	0.712025	0.032204	-0.223693	-0.664789
13806	2.545081	3.327179	8.814553	-0.023562	0.007433	0.055683	-0.689992	-0.313019	-0.878894	0.712464	0.031586	-0.223329	-0.664471
13807	2.529332	3.273891	8.867255	-0.017008	0.007628	0.011424	-0.689445	-0.310651	-0.876255	0.712358	0.031183	-0.223057	-0.664695
13808	2.565490	3.279399	8.841846	-0.019568	-0.007365	-0.030239	-0.690241	-0.309888	-0.878366	0.711582	0.030808	-0.222903	-0.665594
13809	2.643087	3.154585	8.837949	-0.008236	-0.020944	-0.052405	-0.691432	-0.309743	-0.877410	0.710494	0.030440	-0.223103	-0.666707
13810	2.686984	3.140818	8.839399	-0.034721	-0.011835	-0.070120	-0.687727	-0.309523	-0.878518	0.709173	0.029969	-0.222784	-0.668238
13811	2.729154	3.211975	8.830529	-0.023966	-0.020631	-0.070155	-0.687199	-0.309253	-0.878649	0.707855	0.029460	-0.222752	-0.669668
13812	2.667855	2.899781	8.927449	0.008605	-0.021889	-0.041665	-0.687088	-0.310445	-0.878443	0.706841	0.029341	-0.223171	-0.670604
13813	3.074891	3.351343	8.691026	-0.112990	-0.044989	0.024894	-0.684708	-0.309189	-0.880844	0.706736	0.026811	-0.222345	-0.671095
13814	3.180205	3.736825	9.177549	0.069141	0.008067	-0.115699	-0.680462	-0.313085	-0.879408	0.704830	0.028280	-0.223115	-0.672781
13815	3.045329	3.379938	8.718786	-0.121786	-0.020084	0.021494	-0.681264	-0.309939	-0.881980	0.704791	0.025972	-0.221831	-0.673339
13816	2.878168	3.240963	8.620834	-0.042121	-0.027654	0.138438	-0.684185	-0.306764	-0.883722	0.706201	0.024259	-0.221744	-0.671953
13817	2.868656	3.255765	8.776712	-0.010185	-0.027840	0.154367	-0.688008	-0.303223	-0.885419	0.707849	0.022827	-0.222143	-0.670136
13818	2.836442	3.165366	8.747523	-0.037847	-0.012869	0.114604	-0.690658	-0.301996	-0.887629	0.708993	0.021478	-0.221891	-0.669053
13819	2.806098	3.232783	8.772559	0.063168	0.004016	0.041654	-0.693040	-0.301936	-0.887867	0.709235	0.022017	-0.222767	-0.668487
13820	2.864665	3.214429	8.786530	0.034747	-0.001180	0.026490	-0.694628	-0.302604	-0.881435	0.709216	0.022243	-0.223282	-0.668329
13821	2.834928	3.250301	8.804602	0.031865	0.004879	0.068076	-0.695946	-0.304380	-0.881745	0.709828	0.022234	-0.223738	-0.667526
13822	2.778224	3.185774	8.851657	0.035260	-0.003266	0.041607	-0.696634	-0.304558	-0.882302	0.710002	0.022374	-0.224296	-0.667150
13823	2.792193	3.215156	8.856678	0.026692	0.010291	-0.006078	-0.697031	-0.304580	-0.880957	0.709650	0.022702	-0.224565	-0.667422
13824	2.874769	3.206945	8.864087	-0.006323	-0.001173	0.014945	-0.695704	-0.305716	-0.881411	0.709495	0.022398	-0.224526	-0.667610
13825	2.835451	3.201355	8.655927	0.064574	0.010671	-0.008613	-0.697561	-0.304601	-0.879477	0.709093	0.023282	-0.225294	-0.667749
13826	2.837079	3.269369	8.833577	0.101438	0.002949	-0.043033	-0.696226	-0.308571	-0.878010	0.708128	0.024822	-0.226608	-0.668272
13827	2.848144	3.320543	8.823902	0.065762	0.006492	-0.054620	-0.693842	-0.309571	-0.873242	0.707088	0.025879	-0.227424	-0.669055
13828	2.855844	3.294372	8.800097	0.021165	0.018943	-0.000832	-0.692752	-0.311474	-0.873562	0.706797	0.026305	-0.227460	-0.669334
13829	2.869969	3.440270	8.823500	0.007979	0.028820	-0.045024	-0.693292	-0.308026	-0.871301	0.706014	0.026803	-0.227191	-0.670231
13830	2.858934	3.243442	8.689857	-0.031589	0.017973	0.020218	-0.693981	-0.298616	-0.873406	0.706025	0.026374	-0.226545	-0.670456
13831	2.815518	3.356740	8.702112	-0.021899	0.013491	0.060892	-0.695569	-0.298429	-0.873918	0.706607	0.025764	-0.226149	-0.670000
13832	2.581475	3.558823	8.763207	0.129874	0.063106	0.047582	-0.695303	-0.298650	-0.876743	0.707101	0.028097	-0.227042	-0.669082
13833	2.676759	3.416959	8.875683	0.065033	0.110377	0.058353	-0.695192	-0.300727	-0.874285	0.708037	0.030041	-0.226432	-0.668214
13834	2.763834	3.532614	8.788425	0.110723	0.107034	0.065526	-0.695584	-0.302728	-0.871797	0.708960	0.032606	-0.226454	-0.667106
13835	2.853007	3.318202	8.814442	0.065083	0.067934	0.049208	-0.693456	-0.306340	-0.868450	0.709575	0.034026	-0.226440	-0.666387
13836	2.817592	3.249580	8.676678	0.024975	0.004196	0.023934	-0.694113	-0.308280	-0.868370	0.709536	0.034194	-0.226748	-0.666315
13837	2.810292	3.511611	8.787602	0.072504	-0.015117	-0.041475	-0.693193	-0.305782	-0.868703	0.708558	0.035019	-0.227951	-0.666901
13838	2.677718	3.484938	8.841502	-0.041744	-0.010784	-0.076255	-0.693577	-0.310235	-0.868841	0.707159	0.034497	-0.227511	-0.668561
13839	2.559479	3.429371	8.648146	-0.076839	0.015504	-0.037265	-0.689319	-0.317514	-0.872072	0.706476	0.033605	-0.226283	-0.669745
13840	2.778493	3.112918	8.476733	-0.019888	-0.022698	-0.018796	-0.689053	-0.318108	-0.870753	0.705777	0.032972	-0.226342	-0.670493
13841	2.720099	3.398305	8.670157	0.032195	-0.051550	-0.020589	-0.689978	-0.318833	-0.868620	0.704938	0.032640	-0.227534	-0.670988
13842	2.791270	3.555000	9.176615	-0.175578	-0.138730	0.126693	-0.693298	-0.315330	-0.865922	0.705754	0.027593	-0.227231	-0.670460
13843	2.052364	3.269709	8.963540	-0.319152	-0.028532	-0.138097	-0.695960	-0.309514	-0.873618	0.703621	0.023166	-0.223295	-0.674181
13844	2.908312	3.651715	8.483873	0.167146	0.012874	-0.277952	-0.685897	-0.310553	-0.874839	0.699467	0.026795	-0.225255	-0.677708
13845	2.621436	3.294602	9.000069	-0.083589	-0.020456	-0.094998	-0.688275	-0.311861	-0.876329	0.697815	0.025615	-0.224383	-0.679743
13846	2.543451	3.293171	8.850863	-0.082456	-0.029105	-0.104753	-0.687219	-0.310839	-0.879392	0.695915	0.024398	-0.223632	-0.681979
13847	2.329301	3.352406	8.937716	-0.135614	-0.035865	-0.137632	-0.683253	-0.308949	-0.880585	0.693621	0.022493	-0.222221	-0.684837
13848	2.221314	3.183357	8.976426	-0.125300	-0.054097	-0.190812	-0.682308	-0.306900	-0.882786	0.690419	0.020717	-0.221185	-0.688454
13849	2.226048	3.326667	9.078988	-0.152126	-0.063103	-0.266994	-0.677019	-0.305304	-0.884673	0.686192	0.018810	-0.219825	-0.693155
13850	2.389742	3.227667	8.877762	-0.163598	-0.078103	-0.311357	-0.672264	-0.301647	-0.890778	0.681161	0.016700	-0.218523	-0.698562
13851	2.584346	3.185076	8.845544	-0.121941	-0.077501	-0.320988	-0.665383	-0.301166	-0.894328	0.676035	0.015248	-0.217729	-0.703803
13852	2.505821	3.273489	9.092788	-0.138974	-0.084644	-0.325499	-0.661681	-0.299486	-0.898339	0.670679	0.013441	-0.216827	-0.709221
13853	2.322448	3.221606	9.015345	-0.249774	-0.089347	-0.389486	-0.656525	-0.297402	-0.903158	0.664472	0.010414	-0.214320	-0.715846
13854	2.277658	3.264475	8.914963	-0.243139	-0.098783	-0.437256	-0.648735	-0.290753	-0.908935	0.657348	0.007482	-0.212061	-0.723096
13855	2.532199	3.366177	8.823322	-0.221632	-0.107520	-0.435534	-0.641851	-0.291405	-0.911716	0.650254	0.004775	-0.210141	-0.730060
13856	2.702278	3.471215	8.863853	-0.239070	-0.095614	-0.455005	-0.634716	-0.286960	-0.918091	0.642706	0.002013	-0.207848	-0.737377
13857	2.358682	3.474709	9.043430	-0.400085	-0.026140	-0.479749	-0.626389	-0.282629	-0.926763	0.635139	-0.001596	-0.202206	-0.745459
13858	2.172994	3.034400	8.848500	-0.430549	0.101042	-0.528475	-0.614243	-0.271960	-0.935814	0.627009	-0.003613	-0.194507	-0.754330
13859	2.111692	2.902263	9.319374	-0.537788	0.102534	-0.625159	-0.600106	-0.262773	-0.949224	0.617496	-0.006442	-0.185067	-0.764466
13860	2.302726	2.745487	8.970193	-0.415073	0.026870	-0.615560	-0.584919	-0.250836	-0.961888	0.607470	-0.009072	-0.178449	-0.773986
13861	2.912352	2.737090	8.594226	-0.285993	-0.047697	-0.575090	-0.573292	-0.243953	-0.969579	0.597933	-0.011325	-0.174656	-0.782204
13862	3.308777	2.802549	8.697359	-0.174636	-0.036097	-0.429769	-0.563379	-0.239964	-0.970906	0.590549	-0.012644	-0.172444	-0.788261
13863	3.418177	2.838554	9.037414	-0.186590	0.004494	-0.312882	-0.557699	-0.236141	-0.972995	0.585202	-0.013854	-0.169564	-0.792840
13864	3.000166	2.326108	9.249890	-0.217679	0.045445	-0.218898	-0.550700	-0.230599	-0.978395	0.581375	-0.015100	-0.165634	-0.796455
13865	2.869592	2.068869	9.247825	-0.249005	0.039064	-0.259665	-0.547673	-0.224040	-0.987740	0.576911	-0.016718	-0.161353	-0.800537
13866	2.714515	2.068483	9.247883	-0.248425	0.051985	-0.278996	-0.541603	-0.217319	-0.994969	0.572094	-0.018011	-0.156859	-0.804847
13867	2.491765	2.074160	9.342096	-0.284839	0.024620	-0.335820	-0.534481	-0.208749	-0.998665	0.566273	-0.020058	-0.152185	-0.809798
13868	2.543657	2.366366	9.204289	-0.190955	-0.013268	-0.353470	-0.527880	-0.202934	-1.003382	0.560010	-0.021519	-0.149373	-0.814625
13869	2.450860	2.398663	9.181943	-0.163105	-0.033502	-0.388855	-0.520212	-0.200198	-1.008746	0.553111	-0.022989	-0.147361	-0.819649
13870	2.367614	2.421412	9.054057	-0.158716	-0.048688	-0.420745	-0.514671	-0.194114	-1.011967	0.545579	-0.024461	-0.145477	-0.824974
13871	2.426918	2.383664	9.178915	-0.158322	-0.020084	-0.498375	-0.507270	-0.190305	-1.015149	0.536811	-0.025341	-0.143461	-0.831030
13872	2.838040	2.281879	9.043068	-0.165229	0.012016	-0.503578	-0.498683	-0.184938	-1.020573	0.527968	-0.025628	-0.140821	-0.837116
13873	2.891896	2.367807	8.991119	-0.102576	-0.005476	-0.493783	-0.487846	-0.179810	-1.023886	0.519221	-0.025723	-0.139605	-0.842768
13874	3.243625	2.777086	8.623344	-0.051632	0.052244	-0.436758	-0.479377	-0.179379	-1.026785	0.511568	-0.024318	-0.138395	-0.847675
13875	2.852508	3.182712	9.339989	0.048512	-0.023380	-0.292771	-0.472368	-0.178223	-1.023343	0.506163	-0.023759	-0.139890	-0.850685
13876	2.497296	3.467527	9.153643	-0.022544	-0.176966	-0.219643	-0.470113	-0.179898	-1.025568	0.501522	-0.026542	-0.141380	-0.853102
13877	2.043540	3.066020	8.723944	0.035801	-0.253794	-0.258725	-0.471307	-0.178880	-1.026192	0.495991	-0.030124	-0.145036	-0.855599
13878	1.711025	3.220195	8.760716	-0.007382	-0.305612	-0.336041	-0.472627	-0.179965	-1.026211	0.488938	-0.034607	-0.148117	-0.858955
13879	1.497733	3.007593	8.936295	-0.059345	-0.362612	-0.422273	-0.474218	-0.178487	-1.028291	0.480117	-0.040455	-0.151317	-0.863107
13880	1.248949	2.760371	9.163998	-0.110135	-0.321137	-0.535269	-0.478326	-0.176406	-1.029786	0.469381	-0.045584	-0.152901	-0.868461
13881	1.265841	2.411233	10.004761	-0.118046	-0.316809	-0.712092	-0.475829	-0.170244	-1.033372	0.455445	-0.050226	-0.154802	-0.875262
13882	2.278697	1.910150	9.895203	0.193599	-0.313688	-0.585754	-0.470794	-0.172300	-1.033898	0.443974	-0.052283	-0.161600	-0.879795
13883	2.395277	1.436527	10.056396	0.039295	-0.107274	-0.500056	-0.466941	-0.177726	-1.032238	0.434412	-0.052405	-0.164037	-0.884100
13884	1.631650	1.684733	9.222365	-0.158233	-0.126344	-0.518301	-0.461263	-0.173321	-1.035381	0.424233	-0.054453	-0.162845	-0.889125
13885	1.666930	1.553858	8.820241	-0.037005	-0.114010	-0.470014	-0.456751	-0.169227	-1.037637	0.415010	-0.055431	-0.163855	-0.893222
13886	2.278720	1.662082	9.098145	0.083164	-0.083207	-0.450136	-0.450393	-0.170752	-1.038295	0.406363	-0.054891	-0.166495	-0.896736
13887	2.623013	2.270314	9.166701	0.108495	-0.100290	-0.324729	-0.445763	-0.170351	-1.036056	0.399883	-0.054901	-0.169769	-0.899032
13888	2.830935	2.065346	9.256463	0.149147	-0.096870	-0.161064	-0.444562	-0.173794	-1.033095	0.396406	-0.055041	-0.173369	-0.899875
13889	2.328311	1.847541	9.858858	0.182444	-0.068990	-0.055471	-0.445341	-0.179274	-1.030579	0.394940	-0.054829	-0.177371	-0.899753
13890	1.983989	2.302853	9.599180	0.057571	-0.049489	-0.027465	-0.446672	-0.185511	-1.029234	0.393914	-0.055304	-0.178795	-0.899892
13891	1.721643	2.331991	8.813474	-0.030157	-0.035617	0.027237	-0.446934	-0.186317	-1.030329	0.393819	-0.056439	-0.178565	-0.899909
13892	1.717118	2.419281	8.699551	0.155520	-0.084313	-0.025537	-0.448392	-0.186069	-1.027489	0.392814	-0.056775	-0.182023	-0.899634
13893	1.989984	2.914608	9.224083	0.135435	-0.142239	-0.061427	-0.449966	-0.191124	-1.024414	0.390915	-0.058178	-0.185683	-0.899624
13894	2.123269	3.077258	9.486894	-0.100537	-0.169133	-0.060613	-0.453011	-0.190492	-1.024627	0.388658	-0.061913	-0.185233	-0.900445
13895	2.110275	2.683746	9.024926	-0.139060	-0.212902	-0.174146	-0.455667	-0.186647	-1.031579	0.384124	-0.066290	-0.184616	-0.902204
13896	2.323883	2.765281	8.888857	-0.096191	-0.233196	-0.165347	-0.458186	-0.184872	-1.033505	0.379734	-0.070754	-0.184858	-0.903672
13897	2.509040	2.856038	9.009386	-0.039334	-0.225401	-0.136876	-0.462164	-0.181803	-1.035640	0.375933	-0.074718	-0.186069	-0.904693
13898	2.766711	3.076758	9.126347	-0.059830	-0.226277	-0.179450	-0.465346	-0.179428	-1.038746	0.371338	-0.078720	-0.186925	-0.906074
13899	2.716285	3.126784	8.821149	-0.134609	-0.206491	-0.070800	-0.468791	-0.177484	-1.041057	0.368627	-0.083291	-0.186168	-0.906928
13900	2.584067	3.189919	8.787732	-0.060895	-0.227312	-0.138749	-0.474090	-0.175207	-1.043873	0.364741	-0.087473	-0.186942	-0.907946
13901	2.777501	3.249283	9.029099	-0.037254	-0.202165	-0.211943	-0.476738	-0.174868	-1.043832	0.359618	-0.090702	-0.188172	-0.909417
13902	2.817245	3.177169	8.881633	-0.210133	-0.167523	-0.269731	-0.477145	-0.171156	-1.047194	0.353271	-0.094367	-0.186015	-0.911972
13903	2.908878	3.399689	8.610783	-0.214487	-0.192057	-0.177980	-0.477952	-0.165835	-1.053451	0.348442	-0.098792	-0.183889	-0.913791
13904	3.312377	2.865726	8.701806	-0.051376	-0.194951	-0.219992	-0.480348	-0.160674	-1.057147	0.343180	-0.102027	-0.184717	-0.915258
13905	3.780636	3.153332	8.401104	-0.116990	-0.140242	-0.044908	-0.481146	-0.159244	-1.057896	0.341137	-0.105326	-0.183770	-0.915839
13906	3.867162	3.259325	8.845835	0.104441	-0.006274	0.043250	-0.483788	-0.160548	-1.059248	0.341699	-0.105014	-0.185612	-0.915293
13907	2.920813	3.955888	9.764686	0.092268	0.173210	0.258464	-0.483386	-0.162048	-1.061177	0.346791	-0.102263	-0.185763	-0.913658
13908	2.407500	2.781333	8.612098	-0.234008	0.233315	0.158114	-0.482330	-0.160569	-1.065969	0.349625	-0.100336	-0.179517	-0.914040
13909	3.136003	2.313840	7.682428	-0.052387	0.195255	-0.109555	-0.475722	-0.157578	-1.069167	0.347748	-0.096832	-0.177605	-0.915506
13910	2.872902	2.246027	8.346399	0.143296	0.118879	0.097489	-0.469888	-0.162025	-1.063477	0.349803	-0.094135	-0.179186	-0.914696
13911	3.085820	2.157746	9.220092	0.170403	0.071604	0.150253	-0.469875	-0.166831	-1.060681	0.352665	-0.092274	-0.181683	-0.913293
13912	3.783920	2.442309	9.552266	0.117946	0.106551	0.231474	-0.470125	-0.172050	-1.057895	0.357063	-0.090467	-0.182630	-0.911574
13913	3.053251	2.162059	9.676376	0.117750	0.072977	0.436534	-0.473684	-0.176745	-1.056395	0.365037	-0.090014	-0.183592	-0.908262
13914	1.851418	1.950945	9.901040	0.203199	0.017514	0.260783	-0.478696	-0.182857	-1.052510	0.369765	-0.089299	-0.186658	-0.905791
13915	2.670537	2.189121	9.895494	0.102168	-0.014930	-0.041402	-0.481457	-0.189097	-1.051336	0.368700	-0.088747	-0.188740	-0.905849
13916	2.914117	2.305154	9.492915	0.017648	-0.053486	0.050866	-0.482512	-0.190352	-1.050292	0.369024	-0.089906	-0.189340	-0.905477
13917	2.948225	2.048390	8.696798	0.005262	-0.037546	0.048299	-0.483307	-0.189722	-1.052675	0.369331	-0.090823	-0.189633	-0.905199
13918	3.372115	2.002643	8.353925	0.090388	-0.058469	0.025363	-0.484358	-0.192653	-1.051550	0.369310	-0.091437	-0.191633	-0.904724
13919	3.271072	2.262998	8.695458	0.097761	0.017147	0.098367	-0.485803	-0.196584	-1.048977	0.370905	-0.090904	-0.193088	-0.903816
13920	3.169909	2.241750	8.755095	0.069877	0.102847	0.146590	-0.486455	-0.199969	-1.046665	0.373643	-0.089221	-0.193298	-0.902810
13921	3.692003	2.576503	8.917818	0.081767	0.144760	0.111400	-0.483938	-0.200862	-1.046722	0.375935	-0.086578	-0.193479	-0.902077
13922	3.119222	2.663232	9.178793	0.006742	0.148391	0.225350	-0.483005	-0.203298	-1.044800	0.380146	-0.084850	-0.192069	-0.900777
13923	2.726619	2.481298	8.783010	-0.043349	0.159626	0.183817	-0.482216	-0.201780	-1.044894	0.383575	-0.083162	-0.189732	-0.899976
13924	3.139156	2.581027	8.833427	-0.011156	0.192456	0.162814	-0.480892	-0.201964	-1.044245	0.386773	-0.080533	-0.187758	-0.899260
13925	3.218970	2.723269	8.916638	-0.026209	0.191749	0.186607	-0.478512	-0.201133	-1.046391	0.390387	-0.078160	-0.185481	-0.898380
13926	2.954736	2.737900	8.975815	0.011149	0.214656	0.207260	-0.475600	-0.201338	-1.046431	0.394482	-0.075119	-0.183653	-0.897225
13927	2.874362	2.760322	8.982977	0.027504	0.181333	0.196587	-0.474258	-0.200846	-1.046891	0.398298	-0.072550	-0.182409	-0.896003
13928	2.805603	2.836770	9.177658	0.024515	0.132314	0.164444	-0.472532	-0.202858	-1.046036	0.401327	-0.070719	-0.181529	-0.894976
13929	2.601712	2.833056	9.046270	-0.018798	0.105148	0.096993	-0.471871	-0.202603	-1.045633	0.403003	-0.069517	-0.180210	-0.894584
13930	2.618472	2.687697	8.831257	-0.028528	0.114774	-0.008174	-0.468960	-0.202120	-1.045249	0.402800	-0.067801	-0.178760	-0.895098
13931	2.831614	2.715853	8.977186	-0.044752	0.130478	-0.072714	-0.464200	-0.200548	-1.045522	0.401488	-0.065748	-0.177015	-0.896187
13932	3.049669	2.710490	8.938016	-0.080063	0.162660	-0.093964	-0.458800	-0.199044	-1.047624	0.399845	-0.063280	-0.174369	-0.897616
13933	2.972239	2.835312	8.994872	-0.077148	0.201010	-0.061872	-0.451930	-0.195272	-1.048655	0.398919	-0.060280	-0.171490	-0.898789
13934	2.881179	3.192935	9.275805	-0.040185	0.090035	0.016215	-0.446377	-0.193446	-1.048661	0.399049	-0.059177	-0.170000	-0.899087
13935	2.579262	2.978677	9.000988	0.003299	-0.028808	0.053688	-0.447038	-0.193364	-1.051600	0.399502	-0.060067	-0.170301	-0.898770
13936	2.416679	2.815487	8.665074	0.013452	-0.052500	0.007647	-0.449284	-0.194386	-1.053484	0.399058	-0.061068	-0.170923	-0.898782
13937	2.345800	2.746251	8.803024	0.014554	-0.010746	-0.026547	-0.448621	-0.195165	-1.050567	0.398140	-0.061264	-0.171398	-0.899085
13938	2.474054	2.670929	9.038592	-0.019783	0.029589	-0.014934	-0.446771	-0.194364	-1.050831	0.397528	-0.060977	-0.170795	-0.899490
13939	2.401310	2.693897	9.168568	-0.078508	0.032433	-0.006247	-0.446908	-0.192337	-1.053982	0.397007	-0.061201	-0.169231	-0.900000
13940	2.012781	2.725678	9.110675	-0.085234	-0.012319	0.002372	-0.445459	-0.190097	-1.055804	0.396484	-0.062247	-0.167761	-0.900434
13941	1.990767	2.812632	8.827733	-0.079558	-0.017351	-0.008244	-0.446389	-0.188664	-1.056552	0.395750	-0.063340	-0.166576	-0.900901
13942	2.171220	2.733362	8.687046	0.006775	-0.021998	-0.006267	-0.446527	-0.186324	-1.061168	0.395154	-0.063802	-0.166851	-0.901079
13943	2.001624	2.555562	9.106802	0.044813	-0.048001	-0.020425	-0.447849	-0.186573	-1.061161	0.394252	-0.064400	-0.168165	-0.901187
13944	1.845614	2.567354	9.655519	0.023013	-0.136028	-0.063472	-0.446656	-0.187430	-1.061470	0.392263	-0.066596	-0.169705	-0.901607
13945	1.745032	2.398052	9.730732	0.056264	-0.199545	-0.072588	-0.452871	-0.188963	-1.061448	0.389915	-0.069614	-0.172440	-0.901878
13946	2.188117	2.044415	9.684415	0.017519	-0.105335	-0.155291	-0.453923	-0.191199	-1.060166	0.386354	-0.070979	-0.173765	-0.903050
13947	2.664531	1.820015	9.498544	-0.085520	-0.040257	-0.160594	-0.451419	-0.188608	-1.053945	0.382762	-0.071914	-0.172762	-0.904696
13948	2.696340	1.772024	9.292887	-0.126253	0.003641	-0.008379	-0.449977	-0.183586	-1.055411	0.382017	-0.072922	-0.170432	-0.905372
13949	2.356211	1.561949	9.221455	0.001778	0.040404	0.057765	-0.448522	-0.183152	-1.057559	0.382785	-0.072495	-0.170018	-0.905160
13950	2.147820	1.803327	9.213240	0.013457	0.010432	0.086820	-0.450113	-0.181404	-1.065394	0.383989	-0.072636	-0.170028	-0.904637
13951	2.145250	1.958647	9.380474	0.050291	0.038984	0.059702	-0.448252	-0.184085	-1.065903	0.384861	-0.071855	-0.170447	-0.904249
13952	2.123188	2.091749	9.373980	0.025292	0.031881	0.050737	-0.448912	-0.184436	-1.068186	0.385494	-0.071397	-0.170558	-0.903995
13953	2.110898	2.188597	9.163468	0.042130	0.004269	0.022326	-0.448644	-0.185264	-1.068886	0.385562	-0.071160	-0.171117	-0.903879
13954	2.099516	2.314640	9.424523	0.048140	0.009341	-0.000617	-0.447581	-0.187003	-1.067077	0.385223	-0.070757	-0.171887	-0.903909
13955	2.023262	2.478304	9.331893	-0.004401	0.012897	-0.054676	-0.443346	-0.187450	-1.063922	0.383861	-0.070433	-0.171626	-0.904563
13956	2.134972	2.436619	9.145488	-0.024482	-0.014208	-0.115932	-0.442155	-0.187480	-1.063803	0.381254	-0.070618	-0.171426	-0.905689
13957	2.220701	2.496420	9.046576	-0.030760	-0.061212	-0.158707	-0.441626	-0.187180	-1.065274	0.377710	-0.071464	-0.171391	-0.907112
13958	2.395232	2.480159	8.962998	-0.041583	-0.087044	-0.196074	-0.439513	-0.185800	-1.066729	0.373383	-0.072819	-0.171544	-0.908766
13959	2.328018	2.464386	9.064552	-0.042191	-0.125729	-0.213992	-0.438721	-0.184939	-1.068587	0.368581	-0.074729	-0.171858	-0.910510
13960	2.329749	2.629482	9.121126	-0.090513	-0.124147	-0.258346	-0.438198	-0.182239	-1.071323	0.362907	-0.076900	-0.171479	-0.912677
13961	2.425034	2.713742	9.133042	-0.075796	-0.145847	-0.274376	-0.435564	-0.177925	-1.073495	0.356854	-0.079205	-0.171414	-0.914876
13962	2.459005	2.719218	9.182182	-0.075241	-0.157715	-0.297446	-0.434642	-0.175913	-1.077061	0.350356	-0.081734	-0.171602	-0.917128
13963	2.501556	2.763676	9.125386	-0.113628	-0.131190	-0.304479	-0.431873	-0.172411	-1.080467	0.343701	-0.083917	-0.170785	-0.919598
13964	2.458421	2.845412	9.027168	-0.127594	-0.140653	-0.322256	-0.428305	-0.170334	-1.083391	0.336678	-0.086405	-0.169912	-0.922124
13965	2.474745	2.867547	8.964923	-0.090738	-0.138668	-0.353958	-0.425413	-0.163860	-1.082682	0.329081	-0.088384	-0.169656	-0.924722
13966	2.528783	3.079709	9.001084	-0.089947	-0.121974	-0.381276	-0.420788	-0.161219	-1.086941	0.321056	-0.090061	-0.169434	-0.927418
13967	2.423242	3.004960	8.870842	-0.089968	-0.135299	-0.382216	-0.419475	-0.157270	-1.090182	0.312894	-0.091851	-0.169227	-0.930066
13968	2.451606	2.992912	8.563886	-0.059028	-0.154964	-0.329118	-0.416934	-0.155040	-1.094229	0.305731	-0.094113	-0.169666	-0.932140
13969	2.769423	2.899189	8.858362	0.163576	-0.157339	-0.443438	-0.413751	-0.157188	-1.095005	0.296774	-0.094534	-0.174447	-0.934108
13970	3.034970	2.962272	8.938243	0.039692	-0.155136	-0.286509	-0.410307	-0.157978	-1.094399	0.290550	-0.096316	-0.176613	-0.935474
13971	2.755434	2.835801	8.632160	-0.055792	-0.220441	-0.124482	-0.410049	-0.155410	-1.097136	0.286877	-0.100330	-0.177053	-0.936102
13972	2.705658	3.446625	9.006320	0.008393	-0.204571	-0.168407	-0.411367	-0.158187	-1.090237	0.282598	-0.103637	-0.178684	-0.936734
13973	2.304241	3.376212	8.826049	-0.135399	-0.219814	-0.177700	-0.412964	-0.154550	-1.095198	0.277731	-0.107861	-0.177762	-0.937887
13974	3.086189	3.264160	8.648705	-0.068092	-0.151477	-0.327508	-0.411915	-0.151000	-1.098986	0.270478	-0.110034	-0.177994	-0.939709
13975	4.122435	3.285373	8.502228	-0.000321	-0.027362	-0.215333	-0.409793	-0.151396	-1.108275	0.265859	-0.109799	-0.178672	-0.940925
13976	3.977091	3.464744	8.116119	-0.023477	0.042214	0.126328	-0.407935	-0.152793	-1.110084	0.267907	-0.109702	-0.177692	-0.940541
13977	2.761658	3.420850	8.160993	0.231293	0.128586	0.241110	-0.404884	-0.155114	-1.109254	0.272923	-0.106945	-0.180958	-0.938792
13978	2.561001	3.490092	8.746419	0.338242	0.233535	0.060907	-0.399954	-0.166469	-1.105650	0.275194	-0.101053	-0.185861	-0.937823
13979	4.322101	3.065895	10.488508	0.302635	0.440162	0.076736	-0.390529	-0.176587	-1.099645	0.278390	-0.091475	-0.189098	-0.937216
13980	3.228657	2.800943	10.933528	-0.317127	0.659463	0.306297	-0.374101	-0.182405	-1.093449	0.285561	-0.082151	-0.178856	-0.937932
13981	1.399199	0.403220	8.084185	-0.119004	0.315522	0.322969	-0.362219	-0.171661	-1.099277	0.292088	-0.078131	-0.174311	-0.937121
13982	2.497516	1.884604	9.960048	0.421674	-0.100101	0.349948	-0.361924	-0.182397	-1.093723	0.298526	-0.078884	-0.182197	-0.933522
13983	3.219374	2.052992	9.408077	0.139880	-0.150458	0.277863	-0.370635	-0.191357	-1.089751	0.302941	-0.081970	-0.185227	-0.931235
13984	2.718700	1.820945	9.009186	-0.007188	-0.080683	0.170039	-0.375296	-0.195717	-1.087759	0.305367	-0.084269	-0.185262	-0.930230
13985	2.809282	1.861403	8.790223	-0.098562	-0.030716	0.095793	-0.383236	-0.195362	-1.089265	0.306442	-0.085927	-0.183358	-0.930102
13986	3.001368	2.032429	9.309909	-0.131877	-0.007086	0.064835	-0.385098	-0.191904	-1.092217	0.306970	-0.087228	-0.180799	-0.930308
13987	3.092972	2.153014	9.152953	-0.240119	0.016458	0.010696	-0.380489	-0.183493	-1.098705	0.306390	-0.088598	-0.176075	-0.931275
13988	3.218703	2.203784	8.619683	-0.132148	0.026160	0.014616	-0.379455	-0.174644	-1.102457	0.306125	-0.089094	-0.173393	-0.931818
13989	3.352570	2.546044	8.666941	-0.061190	0.084262	0.062906	-0.378403	-0.172422	-1.103069	0.307069	-0.088329	-0.171502	-0.931930
13990	3.005413	2.719381	8.792175	-0.017695	0.106140	0.055292	-0.378672	-0.171186	-1.101954	0.308008	-0.086779	-0.170385	-0.931971
13991	2.631533	2.783009	8.970371	-0.026579	0.109595	-0.016249	-0.375235	-0.169712	-1.102751	0.307619	-0.085066	-0.169143	-0.932483
13992	2.897298	2.790236	8.766662	-0.080285	0.133993	-0.157768	-0.368502	-0.164255	-1.104129	0.304577	-0.082656	-0.167050	-0.934075
13993	2.940732	2.820166	8.897742	-0.134110	0.176105	-0.224871	-0.361635	-0.159501	-1.105397	0.300321	-0.079671	-0.163773	-0.936290
13994	3.005603	2.714138	8.814053	-0.187520	0.195602	-0.309712	-0.351429	-0.149094	-1.108605	0.294437	-0.076249	-0.159533	-0.939171
13995	3.227559	3.232749	8.711046	-0.147311	0.240917	-0.258087	-0.340469	-0.140407	-1.108991	0.289706	-0.072047	-0.155723	-0.941610
13996	3.112804	3.502599	9.374617	-0.022804	0.039751	-0.205941	-0.333205	-0.134963	-1.110242	0.285501	-0.070922	-0.155310	-0.943047
13997	2.649786	3.382453	8.557401	0.027322	-0.114862	-0.051049	-0.333346	-0.131493	-1.115493	0.283793	-0.073077	-0.156620	-0.943182
13998	2.048343	2.910340	8.489554	0.067365	-0.169197	-0.143062	-0.335996	-0.130451	-1.115698	0.280242	-0.075571	-0.159010	-0.943647
13999	1.465447	2.926512	8.938492	-0.025552	-0.201335	-0.242459	-0.340504	-0.127676	-1.116630	0.274546	-0.079000	-0.160110	-0.944854
14000	1.484958	2.723002	9.227051	-0.131478	-0.148118	-0.345007	-0.345284	-0.122167	-1.120959	0.266915	-0.081544	-0.158930	-0.947021
14001	1.716454	2.562160	9.387004	-0.162586	-0.183510	-0.433787	-0.342927	-0.112903	-1.125786	0.257393	-0.084705	-0.157603	-0.949597
14002	1.372169	2.150593	9.795944	-0.088770	-0.418374	-0.475643	-0.341627	-0.104397	-1.133039	0.246468	-0.091727	-0.158816	-0.951639
14003	1.830225	1.789955	9.841602	0.098108	-0.358748	-0.520734	-0.348515	-0.102405	-1.133969	0.235132	-0.096552	-0.163393	-0.953254
14004	2.606703	2.333277	10.537677	-0.152142	-0.196185	-0.561356	-0.346943	-0.096536	-1.135946	0.223099	-0.099282	-0.162442	-0.956024
14005	2.554341	1.861301	9.391524	-0.336029	-0.080349	-0.492175	-0.346192	-0.081332	-1.142711	0.212303	-0.100846	-0.157281	-0.959177
14006	2.031630	1.691521	8.541561	-0.244569	-0.036595	-0.434885	-0.342787	-0.068427	-1.149177	0.202986	-0.101327	-0.153570	-0.961741
14007	2.039126	2.014472	8.351614	-0.063800	-0.069766	-0.469904	-0.337524	-0.057314	-1.152370	0.193155	-0.101605	-0.153471	-0.963750
14008	2.493482	2.340795	9.263287	0.162686	-0.138607	-0.338926	-0.334348	-0.057240	-1.152672	0.186173	-0.102716	-0.157779	-0.964310
14009	2.495100	2.304527	10.313032	-0.088650	-0.150537	-0.300915	-0.334486	-0.055133	-1.153140	0.179270	-0.105112	-0.157111	-0.965469
14010	2.344031	2.012872	9.742560	-0.335901	-0.165812	-0.344165	-0.336368	-0.044792	-1.158152	0.171053	-0.108538	-0.151890	-0.967414
14011	2.396987	1.877798	8.777617	-0.266953	-0.101077	-0.350590	-0.335477	-0.032143	-1.163123	0.162943	-0.110449	-0.147647	-0.969253
14012	2.401981	1.829314	8.518188	-0.095759	-0.164051	-0.334536	-0.334447	-0.021885	-1.167367	0.155428	-0.113059	-0.147015	-0.970282
14013	2.147561	2.349025	8.737527	-0.102058	-0.239322	-0.349153	-0.337114	-0.014933	-1.169797	0.147280	-0.117096	-0.146371	-0.971171
14014	1.884326	2.582152	8.958756	-0.059403	-0.334392	-0.481313	-0.342293	-0.009018	-1.173169	0.136446	-0.122461	-0.147271	-0.971955
14015	2.284438	2.720903	9.162372	-0.129661	-0.400741	-0.628010	-0.345932	-0.001817	-1.179249	0.122285	-0.128808	-0.147189	-0.973031
14016	2.731701	2.792142	9.286276	-0.187493	-0.383789	-0.684768	-0.352581	0.009648	-1.186047	0.106984	-0.134809	-0.146179	-0.974173
14017	2.995530	3.000791	8.975083	-0.228375	-0.356984	-0.631739	-0.356317	0.021059	-1.193416	0.092559	-0.140456	-0.144034	-0.975171
14018	3.007205	2.865048	8.745400	-0.206538	-0.319427	-0.633190	-0.360986	0.034122	-1.198845	0.078359	-0.145331	-0.142317	-0.975953
14019	3.060624	3.118470	8.846219	-0.143197	-0.291882	-0.574490	-0.365380	0.043955	-1.203575	0.065439	-0.149678	-0.141534	-0.976362
14020	3.204337	3.172031	8.652856	-0.138518	-0.245538	-0.505250	-0.370700	0.053171	-1.204829	0.054106	-0.153316	-0.140608	-0.976625
14021	3.397173	3.381878	8.888255	-0.019561	-0.186952	-0.603576	-0.373364	0.059431	-1.207548	0.041265	-0.155366	-0.142223	-0.976694
14022	3.275422	3.481582	8.563646	-0.202169	-0.158187	-0.499613	-0.374448	0.068319	-1.210872	0.030056	-0.157292	-0.139900	-0.977130
14023	2.973683	2.840163	8.715676	-0.124800	-0.189270	-0.367752	-0.377382	0.076573	-1.215134	0.021477	-0.160121	-0.138725	-0.977065
14024	3.812520	3.583606	8.937988	-0.071439	-0.138083	-0.439088	-0.380038	0.079712	-1.215539	0.011893	-0.161727	-0.138735	-0.976962
14025	3.195516	2.732026	7.678859	-0.303599	-0.162676	-0.100205	-0.383870	0.091019	-1.217507	0.008027	-0.164818	-0.133208	-0.977255
14026	3.402039	3.658230	8.332895	0.306903	-0.115761	-0.276674	-0.388902	0.091981	-1.217955	0.002911	-0.166394	-0.140075	-0.976055
14027	2.918868	3.863257	10.092838	0.300559	0.131326	-0.202563	-0.388866	0.079493	-1.214867	-0.000163	-0.163347	-0.146721	-0.975598
14028	4.437344	2.919783	9.227100	-0.309877	0.287901	-0.196676	-0.380404	0.082357	-1.214337	-0.004596	-0.157246	-0.141251	-0.977395
14029	4.248284	2.095683	7.075718	-0.266270	0.268707	0.231359	-0.374490	0.096784	-1.216627	-0.000621	-0.152820	-0.135432	-0.978930
14030	1.598879	2.013792	8.593246	0.245734	0.174685	0.284189	-0.369300	0.086732	-1.209230	0.005737	-0.150276	-0.139306	-0.978763
14031	2.217900	2.338720	10.231888	0.189827	0.068634	0.060277	-0.369439	0.074375	-1.206179	0.007207	-0.149207	-0.142877	-0.978402
14032	3.642053	2.294114	9.731957	-0.103325	0.053963	-0.018834	-0.367868	0.079734	-1.204149	0.006265	-0.148216	-0.140839	-0.978855
14033	2.659224	1.679105	9.229868	-0.084339	-0.046572	0.166493	-0.369730	0.083300	-1.205757	0.008684	-0.149745	-0.138674	-0.978913
14034	2.699811	1.956642	10.023306	-0.011622	-0.011772	0.007770	-0.373832	0.082925	-1.203577	0.008376	-0.150101	-0.138365	-0.978905
14035	3.552484	1.913818	9.659870	-0.087355	0.019268	-0.049027	-0.373962	0.082116	-1.204674	0.006759	-0.149741	-0.136705	-0.979206
14036	3.390949	1.876825	8.918673	-0.016427	0.001297	0.125299	-0.374233	0.084359	-1.204867	0.008816	-0.150158	-0.135953	-0.979230
14037	3.230093	1.830151	8.331613	0.149673	-0.048981	0.200696	-0.377013	0.084521	-1.203087	0.012627	-0.151809	-0.138149	-0.978626
14038	3.573492	2.151964	8.609298	0.183994	0.037529	0.310887	-0.380695	0.076168	-1.200093	0.018998	-0.151984	-0.140738	-0.978127
14039	3.562657	2.219740	8.675848	0.113325	0.110039	0.374782	-0.381338	0.069716	-1.197878	0.026556	-0.151057	-0.141609	-0.977969
14040	3.501117	2.177380	8.871648	0.126915	0.182947	0.451332	-0.380650	0.060434	-1.195233	0.035867	-0.148790	-0.142564	-0.977881
14041	3.336734	2.414713	8.961090	0.082103	0.193480	0.513169	-0.381687	0.052815	-1.190369	0.046276	-0.146647	-0.142316	-0.977803
14042	2.930221	2.363630	8.823842	0.105105	0.200337	0.530177	-0.381285	0.050124	-1.182818	0.057091	-0.144244	-0.142561	-0.977553
14043	2.910510	2.411841	9.025056	0.118422	0.211755	0.504651	-0.379946	0.044136	-1.178466	0.067479	-0.141641	-0.142983	-0.977211
14044	2.951237	2.412564	8.881885	0.115889	0.226875	0.467603	-0.377938	0.036203	-1.175122	0.077159	-0.138494	-0.143550	-0.976862
14045	3.102618	2.594931	8.861084	0.184486	0.232971	0.460744	-0.377253	0.027924	-1.173651	0.086916	-0.135221	-0.145329	-0.976238
14046	2.949069	2.652442	8.937944	0.183338	0.258391	0.441564	-0.376531	0.020684	-1.168745	0.096347	-0.131250	-0.147198	-0.975614
14047	2.887838	2.770246	8.708925	0.189199	0.275614	0.393966	-0.372672	0.013522	-1.164458	0.104915	-0.126912	-0.149155	-0.975007
14048	2.638803	2.668667	9.010138	0.185952	0.299761	0.350842	-0.370529	0.004302	-1.159949	0.112684	-0.121834	-0.151195	-0.974474
14049	2.598085	2.779594	9.094701	0.135945	0.306690	0.269397	-0.362304	-0.002691	-1.155171	0.118764	-0.116598	-0.152341	-0.974214
14050	2.818401	3.094250	8.718792	0.104740	0.355339	0.233311	-0.358314	-0.009570	-1.151146	0.124198	-0.110251	-0.152926	-0.974183
14051	2.729599	3.267471	9.316493	0.239155	0.258718	0.303838	-0.351549	-0.015130	-1.146573	0.131003	-0.105785	-0.156158	-0.973274
14052	2.188405	3.179972	9.271665	0.220387	0.041784	0.295442	-0.352185	-0.024645	-1.138556	0.136920	-0.105431	-0.159645	-0.971931
14053	1.928346	3.029567	8.843606	0.209994	-0.014871	0.136871	-0.355342	-0.031639	-1.134585	0.139539	-0.105789	-0.163395	-0.970896
14054	2.167953	2.931973	8.902240	0.145030	0.009910	0.012120	-0.356654	-0.036177	-1.130022	0.139693	-0.105343	-0.166095	-0.970464
14055	2.454590	2.937201	9.156503	-0.004323	0.044931	-0.051847	-0.356375	-0.040599	-1.132177	0.138388	-0.104501	-0.165919	-0.970772
14056	2.138137	2.780975	9.249063	-0.089731	0.052180	-0.087358	-0.355590	-0.037537	-1.132625	0.136258	-0.103557	-0.164152	-0.971475
14057	1.914573	2.786610	9.085710	-0.115702	0.055586	-0.090901	-0.351367	-0.033265	-1.134549	0.133992	-0.102652	-0.161852	-0.972272
14058	2.189085	2.852260	8.951629	-0.096369	0.057936	-0.106799	-0.349262	-0.028821	-1.135772	0.131495	-0.101549	-0.159978	-0.973038
14059	2.266910	2.880401	9.218567	-0.043428	-0.050566	-0.087018	-0.347415	-0.026783	-1.135192	0.129107	-0.102516	-0.159358	-0.973359
14060	2.008927	2.703386	9.279380	-0.045989	-0.143389	-0.074296	-0.350860	-0.025584	-1.135383	0.126705	-0.105299	-0.158921	-0.973449
14061	2.000373	2.603682	9.010294	-0.065014	-0.127868	-0.133477	-0.353516	-0.022124	-1.137655	0.123115	-0.107649	-0.158163	-0.973776
14062	2.160957	2.356599	9.190384	-0.065839	-0.131331	-0.137068	-0.356164	-0.021882	-1.139494	0.119488	-0.110044	-0.157436	-0.974077
14063	2.170348	2.378620	9.233830	-0.090251	-0.130696	-0.099129	-0.358819	-0.018861	-1.140843	0.116500	-0.112596	-0.156080	-0.974366
14064	2.262761	2.375452	9.318525	-0.061649	-0.119999	-0.090152	-0.361471	-0.016925	-1.143566	0.113830	-0.114906	-0.155300	-0.974536
14065	2.312000	2.434585	9.170361	-0.085740	-0.087206	-0.058201	-0.365185	-0.014149	-1.145312	0.111783	-0.116708	-0.153811	-0.974795
14066	2.247236	2.649446	9.202857	-0.057783	-0.093050	-0.028087	-0.367046	-0.011295	-1.146273	0.110413	-0.118675	-0.152898	-0.974858
14067	2.190386	2.578018	9.165547	-0.047052	-0.047002	-0.017133	-0.369298	-0.010013	-1.151301	0.109376	-0.119707	-0.151972	-0.974993
14068	2.260163	2.622990	9.292509	-0.065315	-0.034984	-0.005641	-0.371155	-0.008838	-1.152047	0.108598	-0.120626	-0.150729	-0.975160
14069	2.237111	2.447807	9.326820	-0.071443	-0.034054	-0.045426	-0.372485	-0.006559	-1.152764	0.106988	-0.121347	-0.149356	-0.975460
14070	2.314344	2.221040	9.330901	-0.062924	-0.025688	-0.093094	-0.372492	-0.004358	-1.151353	0.104533	-0.121818	-0.148349	-0.975821
14071	2.430057	2.242552	9.276523	-0.093026	0.010821	-0.105357	-0.371704	-0.002455	-1.149960	0.101835	-0.121513	-0.146576	-0.976412
14072	2.330626	1.954685	8.972200	-0.111631	-0.012123	-0.086152	-0.370827	0.000858	-1.155282	0.099429	-0.121839	-0.144568	-0.976918
14073	2.568782	2.199336	9.199100	0.030761	-0.033596	-0.031098	-0.370563	0.001446	-1.156875	0.098356	-0.122369	-0.145092	-0.976883
14074	2.784003	2.297959	9.681531	0.051088	0.007963	0.022213	-0.371881	-0.000670	-1.154514	0.098518	-0.122293	-0.145958	-0.976747
14075	2.684551	2.116488	9.270671	-0.113205	0.050431	0.117490	-0.371621	0.000536	-1.152602	0.100245	-0.121906	-0.143115	-0.977040
14076	2.431881	2.107020	9.003041	-0.045125	0.038268	0.128297	-0.371096	0.002252	-1.154967	0.102321	-0.121735	-0.141780	-0.977041
14077	2.364509	2.090843	9.046997	0.055447	0.047798	0.139377	-0.371054	0.001750	-1.151443	0.104879	-0.121110	-0.142166	-0.976792
14078	2.517630	2.316940	9.086094	0.083624	0.009371	0.121494	-0.372629	-0.002855	-1.149828	0.107049	-0.121217	-0.143422	-0.976359
14079	2.413405	2.290757	8.912202	0.056799	-0.072114	0.135062	-0.374740	-0.005056	-1.149069	0.109181	-0.122916	-0.144098	-0.975811
14080	2.322385	2.507584	9.083479	0.164426	-0.051273	0.084263	-0.377639	-0.009425	-1.150382	0.110650	-0.123920	-0.147150	-0.975063
14081	2.444623	2.470977	9.193411	0.170867	-0.037844	0.047210	-0.380003	-0.015836	-1.148280	0.111443	-0.124426	-0.150196	-0.974443
14082	2.578603	2.521930	8.970886	0.135477	-0.072996	0.018557	-0.381843	-0.020472	-1.145054	0.111488	-0.125719	-0.152892	-0.973853
14083	2.443029	2.728595	8.786885	0.218028	-0.100915	0.022119	-0.385835	-0.026558	-1.142979	0.111715	-0.127264	-0.157069	-0.972961
14084	2.325807	3.321205	9.173553	0.215459	-0.098258	-0.085738	-0.386346	-0.033301	-1.140373	0.109853	-0.128537	-0.161639	-0.972257
14085	2.307320	3.177673	9.318485	0.116952	-0.071347	-0.200799	-0.387920	-0.038059	-1.138093	0.105562	-0.128976	-0.164383	-0.972214
14086	2.771635	3.074421	9.136143	0.083465	0.030908	-0.175588	-0.385269	-0.039822	-1.136839	0.102033	-0.127730	-0.166334	-0.972423
14087	2.968776	2.878936	8.941484	0.016278	0.038744	-0.083835	-0.382219	-0.042185	-1.134134	0.100116	-0.126633	-0.166594	-0.972722
14088	3.006990	2.879611	8.769353	0.056457	0.020343	0.026679	-0.381953	-0.042745	-1.134289	0.100413	-0.126321	-0.167524	-0.972572
14089	2.796324	2.992299	8.762039	0.111670	0.009737	0.114349	-0.381679	-0.046133	-1.132791	0.102496	-0.126280	-0.169207	-0.972068
14090	2.734724	3.190240	8.922327	0.088433	0.018566	0.109030	-0.383785	-0.049713	-1.132747	0.104470	-0.126213	-0.170552	-0.971632
14091	2.634484	3.135034	9.059269	0.059198	0.037394	0.128530	-0.383512	-0.052801	-1.132178	0.106786	-0.125788	-0.171138	-0.971332
14092	2.624233	3.120255	8.789491	0.047963	0.051034	0.148041	-0.384695	-0.055629	-1.129305	0.109523	-0.125307	-0.171528	-0.971021
14093	2.597641	2.998014	8.799394	0.071468	0.005327	0.137305	-0.386366	-0.059541	-1.128011	0.111926	-0.125503	-0.172412	-0.970565
14094	2.763928	2.947647	8.958920	0.119799	0.001972	0.146237	-0.387678	-0.063731	-1.126520	0.114638	-0.125806	-0.174307	-0.969870
14095	2.787695	3.096148	8.982598	0.065871	-0.012568	0.140659	-0.388202	-0.065410	-1.125763	0.117027	-0.126379	-0.175116	-0.969364
14096	2.747848	3.260476	8.912742	0.071879	0.022624	0.157704	-0.391101	-0.070000	-1.123462	0.119912	-0.126429	-0.176000	-0.968845
14097	2.625981	3.158734	8.813493	0.099790	0.048516	0.162411	-0.392550	-0.072686	-1.120447	0.123017	-0.125806	-0.177281	-0.968303
14098	2.541313	3.390612	8.794535	0.088827	0.050893	0.167625	-0.394031	-0.076857	-1.118747	0.126233	-0.125301	-0.178397	-0.967750
14099	2.592055	3.279878	8.816182	0.098458	0.023229	0.139180	-0.394813	-0.081030	-1.118469	0.128786	-0.125070	-0.179795	-0.967184
14100	2.678648	3.354298	9.083040	0.053867	0.034776	0.124941	-0.394272	-0.085267	-1.116733	0.131028	-0.124813	-0.180378	-0.966808
14101	2.730011	3.034787	8.750056	0.028178	0.052651	0.147970	-0.395067	-0.084655	-1.118313	0.133677	-0.124222	-0.180324	-0.966531
14102	2.705150	3.204260	8.853920	0.018231	0.028692	0.178725	-0.397309	-0.087577	-1.116370	0.136845	-0.124368	-0.180099	-0.966111
14103	2.807488	3.181847	8.890925	0.018307	0.051792	0.179734	-0.397706	-0.087589	-1.115427	0.140077	-0.123933	-0.179782	-0.965763
14104	2.882202	3.282696	8.632509	0.031584	0.066789	0.224946	-0.398361	-0.090108	-1.114427	0.144303	-0.123469	-0.179591	-0.965235
14105	3.174455	3.042808	8.349641	0.125372	0.076699	0.288025	-0.400867	-0.092894	-1.112074	0.149975	-0.122654	-0.181017	-0.964208
14106	3.154837	3.209960	8.564402	0.182565	0.076835	0.302343	-0.401772	-0.100316	-1.109887	0.156093	-0.121824	-0.183509	-0.962870
14107	3.301159	3.151924	8.492308	0.240801	0.101041	0.350393	-0.405457	-0.107878	-1.104857	0.163325	-0.120441	-0.186934	-0.961184
14108	3.186621	3.113471	8.811611	0.244337	0.143523	0.359536	-0.407420	-0.116058	-1.098928	0.170920	-0.118330	-0.190238	-0.959476
14109	2.975051	3.080539	9.132710	0.139492	0.136817	0.307043	-0.407267	-0.123716	-1.093543	0.177195	-0.116443	-0.191674	-0.958282
14110	2.970049	3.097445	9.190196	0.008641	0.136226	0.286294	-0.408843	-0.127886	-1.092585	0.182783	-0.115003	-0.190636	-0.957613
14111	2.999459	2.915900	8.915670	-0.030432	0.120413	0.264860	-0.409373	-0.127614	-1.091766	0.187785	-0.113879	-0.188943	-0.957115
14112	2.954728	3.067993	8.756701	-0.003478	0.099342	0.263049	-0.408190	-0.124359	-1.095028	0.192758	-0.113090	-0.187853	-0.956434
14113	2.652627	3.198475	9.066568	-0.025881	0.023844	0.144083	-0.409911	-0.124344	-1.093935	0.195088	-0.113338	-0.186883	-0.956122
14114	2.626918	3.275685	9.086860	-0.121272	-0.044444	-0.003408	-0.411243	-0.121502	-1.094902	0.194157	-0.114757	-0.184698	-0.956567
14115	3.101583	3.250288	8.836853	-0.192447	-0.030206	-0.099118	-0.411918	-0.117033	-1.094483	0.191247	-0.115778	-0.181316	-0.957677
14116	3.364780	3.143385	8.633926	-0.179596	-0.019245	-0.106129	-0.411934	-0.111093	-1.098048	0.188312	-0.116557	-0.178147	-0.958758
14117	3.353847	3.191723	8.546576	-0.183503	-0.025765	-0.095572	-0.410237	-0.102968	-1.101294	0.185502	-0.117507	-0.174932	-0.959781
14118	3.357441	3.259758	8.579870	-0.144701	0.041061	-0.087954	-0.409456	-0.098046	-1.103827	0.183214	-0.117056	-0.172163	-0.960776
14119	3.446375	3.154555	8.453419	-0.151818	0.118140	-0.043291	-0.406290	-0.094445	-1.105894	0.181976	-0.115342	-0.168937	-0.961791
14120	3.358545	3.174801	8.392805	-0.097019	0.156671	0.034946	-0.402338	-0.088395	-1.106015	0.182539	-0.112913	-0.166371	-0.962419
14121	3.169251	3.222363	8.603261	-0.086383	0.190308	0.080317	-0.397579	-0.086805	-1.107092	0.184065	-0.110020	-0.163898	-0.962888
14122	3.136305	3.173218	8.602621	-0.065031	0.239830	0.098392	-0.394279	-0.083782	-1.108374	0.186173	-0.106082	-0.161492	-0.963331
14123	3.280778	3.467122	8.633720	-0.084714	0.253969	0.095724	-0.387933	-0.081968	-1.108657	0.188199	-0.102038	-0.158828	-0.963817
14124	3.166917	3.663674	8.344895	-0.090811	0.289586	0.129632	-0.381945	-0.079918	-1.107524	0.190991	-0.097332	-0.155664	-0.964271
14125	2.810319	4.009223	8.870500	-0.038819	0.128804	0.141195	-0.378508	-0.078650	-1.105378	0.193575	-0.095685	-0.154360	-0.964130
14126	2.688592	3.941412	8.263136	0.006970	-0.083451	0.109966	-0.380358	-0.079742	-1.104587	0.195013	-0.097733	-0.154548	-0.963604
14127	2.266822	3.433709	8.083132	0.294825	-0.265377	0.085068	-0.388950	-0.084262	-1.099671	0.195925	-0.102202	-0.161395	-0.961831
14128	1.633587	3.179535	8.532564	0.380569	-0.300807	0.035741	-0.399771	-0.095862	-1.094016	0.195974	-0.106731	-0.169759	-0.959888
14129	1.668511	2.757890	9.254083	0.230076	-0.149218	-0.032727	-0.406096	-0.105879	-1.088899	0.194836	-0.108743	-0.175122	-0.958930
14130	2.529461	2.744481	10.161537	0.068991	-0.117808	-0.132258	-0.412167	-0.111425	-1.090481	0.191595	-0.110386	-0.177139	-0.959024
14131	2.374646	2.348515	10.814460	0.188848	-0.310238	-0.004003	-0.420624	-0.116402	-1.090140	0.190343	-0.115711	-0.182163	-0.957704
14132	2.556539	2.849351	10.190460	0.027070	-0.031981	-0.165446	-0.420619	-0.118312	-1.085910	0.186686	-0.115729	-0.183136	-0.958236
14133	2.328945	2.381454	8.829497	-0.104382	0.115304	-0.200177	-0.417720	-0.113734	-1.087674	0.182543	-0.113252	-0.181314	-0.959675
14134	2.036200	2.225641	8.759109	-0.076434	0.048315	-0.179228	-0.412428	-0.113302	-1.087453	0.178672	-0.112064	-0.180025	-0.960786
14135	2.320970	1.881724	9.290169	0.051948	0.022614	-0.140233	-0.411800	-0.112857	-1.088051	0.175699	-0.110990	-0.181315	-0.961216
14136	2.783258	2.147488	10.029241	-0.072342	0.022705	-0.004604	-0.409682	-0.113347	-1.087018	0.175110	-0.110900	-0.179802	-0.961618
14137	2.595982	2.202277	9.390059	-0.321672	0.073561	-0.026224	-0.407987	-0.104207	-1.091975	0.173690	-0.110569	-0.173385	-0.963091
14138	2.447857	1.917899	8.263624	-0.202756	-0.014823	-0.008664	-0.407749	-0.094303	-1.098365	0.172611	-0.111638	-0.169497	-0.963853
14139	2.531089	2.402475	8.522471	0.089402	-0.104679	-0.013671	-0.409601	-0.094552	-1.097816	0.171736	-0.113370	-0.171546	-0.963445
14140	2.324944	2.590138	8.880753	0.183147	-0.209919	-0.037811	-0.415514	-0.097989	-1.095109	0.170295	-0.116763	-0.175829	-0.962523
14141	2.009807	3.084452	8.896237	0.086473	-0.239620	-0.164679	-0.421197	-0.101225	-1.094343	0.166020	-0.120529	-0.178620	-0.962292
14142	2.079468	3.258071	9.031854	0.014398	-0.254646	-0.300291	-0.425031	-0.102548	-1.093670	0.158944	-0.124412	-0.180412	-0.962658
14143	2.431891	3.349438	9.176766	-0.084270	-0.293456	-0.489243	-0.426360	-0.100645	-1.096276	0.147774	-0.128533	-0.180865	-0.963810
14144	2.783041	3.399446	8.657639	-0.215329	-0.271138	-0.429460	-0.427966	-0.094438	-1.097669	0.137534	-0.132938	-0.178560	-0.965157
14145	2.780122	3.477021	8.223716	-0.102680	-0.254876	-0.329978	-0.431161	-0.087577	-1.101704	0.129496	-0.136928	-0.178122	-0.965792
14146	2.597696	4.104807	8.136361	0.037460	-0.312453	-0.398849	-0.434079	-0.085541	-1.102410	0.120352	-0.141541	-0.180689	-0.965833
14147	2.365421	4.314188	8.036191	0.031134	-0.359521	-0.439793	-0.440038	-0.084715	-1.102047	0.110134	-0.146744	-0.183452	-0.965755
14148	3.048795	5.127665	8.580548	0.152815	-0.339946	-0.683489	-0.441357	-0.086368	-1.101683	0.095688	-0.150546	-0.189086	-0.965622
14149	4.254871	5.450569	8.870254	0.251533	0.056429	-1.214028	-0.429826	-0.092050	-1.096499	0.072661	-0.144273	-0.197620	-0.966877
14150	4.303673	4.179340	7.085769	-0.080591	0.195345	-0.404280	-0.416200	-0.089827	-1.097523	0.064940	-0.139098	-0.196879	-0.968335
14151	4.025000	3.082146	8.592235	0.724757	0.455760	-0.591863	-0.400028	-0.098403	-1.092485	0.056767	-0.127005	-0.212120	-0.967291
14152	3.638667	2.453855	9.663425	0.035136	0.494661	-0.171985	-0.381603	-0.108675	-1.082565	0.055189	-0.116740	-0.212596	-0.968571
14153	3.156164	2.211985	8.812833	0.118490	0.338479	-0.014336	-0.368633	-0.108441	-1.081366	0.056152	-0.110079	-0.214594	-0.968855
14154	2.426142	2.368820	10.368197	0.259114	0.025796	-0.014011	-0.364114	-0.115962	-1.074149	0.056154	-0.109299	-0.219543	-0.967833
14155	3.057019	2.739462	9.908187	-0.127248	-0.183326	-0.209433	-0.366616	-0.120125	-1.072643	0.050565	-0.112173	-0.217633	-0.968244
14156	2.965943	2.538666	8.958575	-0.265296	-0.309076	-0.350304	-0.370213	-0.111830	-1.077970	0.041504	-0.116950	-0.213519	-0.969025
14157	2.737705	2.845169	8.448618	-0.292081	-0.314730	-0.527191	-0.372761	-0.099612	-1.085060	0.028825	-0.121178	-0.209141	-0.969920
14158	2.804767	3.045453	8.697080	-0.306175	-0.262506	-0.665730	-0.372796	-0.087160	-1.092708	0.013738	-0.123702	-0.204879	-0.970842
14159	3.338989	3.254202	8.834650	-0.488145	-0.247467	-0.759162	-0.371656	-0.068861	-1.100988	-0.003640	-0.125707	-0.197072	-0.972290
14160	3.575958	3.462357	8.455241	-0.508498	-0.215450	-0.766145	-0.366023	-0.048142	-1.109779	-0.021030	-0.126883	-0.188990	-0.973520
14161	3.715961	3.227005	8.331339	-0.460221	-0.179942	-0.747219	-0.363434	-0.027335	-1.119337	-0.037819	-0.127648	-0.181570	-0.974324
14162	3.587934	3.151908	8.751596	-0.543664	-0.220171	-0.730919	-0.359651	-0.008169	-1.125474	-0.054645	-0.128926	-0.172563	-0.974994
14163	3.221823	2.752006	8.461769	-0.695342	-0.190321	-0.840726	-0.359723	0.017293	-1.134585	-0.073855	-0.129327	-0.160649	-0.975711
14164	3.469999	2.625381	7.981731	-0.715677	-0.066459	-0.966458	-0.353448	0.045002	-1.144635	-0.095176	-0.126510	-0.148951	-0.976089
14165	4.496224	3.100291	7.528251	-0.627230	0.156746	-0.971176	-0.341894	0.077314	-1.153795	-0.115593	-0.119863	-0.139156	-0.976169
14166	4.384360	5.015986	8.761972	-0.419812	-0.022516	-0.552703	-0.332160	0.097922	-1.155664	-0.127872	-0.117873	-0.132118	-0.975858
14167	4.052363	5.344910	8.532681	-0.441640	-0.455985	-0.147035	-0.335122	0.115577	-1.162174	-0.133344	-0.125945	-0.122559	-0.975365
14168	2.149929	3.902459	7.791991	-0.172946	-0.793107	0.051948	-0.354736	0.124779	-1.166751	-0.135131	-0.141161	-0.116821	-0.973738
14169	0.639830	3.457654	8.678087	-0.048053	-0.855654	-0.255392	-0.377247	0.128455	-1.170800	-0.142609	-0.157709	-0.114282	-0.970428
14170	1.253207	4.087944	10.454027	0.309446	-0.489033	-0.644660	-0.400792	0.123709	-1.171618	-0.155673	-0.166681	-0.120819	-0.966119
14171	0.513957	2.819805	12.361643	0.024742	-0.393948	-0.955971	-0.407524	0.117248	-1.169065	-0.175399	-0.172436	-0.123289	-0.961406
14172	1.164672	1.816680	9.505672	-0.687662	-0.160386	-1.190140	-0.405455	0.134698	-1.177785	-0.201390	-0.170191	-0.113479	-0.957914
14173	2.658615	2.433430	7.659824	-0.307931	-0.020593	-0.958504	-0.400750	0.155354	-1.182813	-0.221230	-0.167463	-0.110761	-0.954330
14174	2.984874	2.038954	8.727047	0.038250	-0.090752	-0.590171	-0.397582	0.158653	-1.183817	-0.232951	-0.168127	-0.112966	-0.951160
14175	1.683818	1.874705	10.055502	0.010597	-0.277392	-0.532842	-0.399181	0.162004	-1.182351	-0.244082	-0.172502	-0.113615	-0.947501
14176	1.533508	2.687617	10.564655	-0.252016	-0.236240	-0.704042	-0.405811	0.166385	-1.184280	-0.259174	-0.174200	-0.110013	-0.943600
14177	2.118740	2.261150	9.030951	-0.775626	-0.243315	-0.741167	-0.409697	0.182400	-1.185200	-0.276761	-0.173263	-0.096600	-0.940240
14178	2.401795	2.008884	8.059510	-0.449151	-0.348019	-0.782393	-0.415984	0.205567	-1.191496	-0.294001	-0.175851	-0.088832	-0.935280
14179	2.504232	2.457452	8.800605	-0.042671	-0.385286	-0.645268	-0.425136	0.211935	-1.192395	-0.307294	-0.181794	-0.087936	-0.929940
14180	2.276151	2.691258	9.415238	-0.210053	-0.330079	-0.705531	-0.433649	0.226712	-1.195581	-0.322046	-0.185447	-0.084470	-0.924533
14181	2.672928	2.659577	9.016067	-0.190624	-0.372862	-0.765937	-0.441742	0.233332	-1.196349	-0.337917	-0.189907	-0.081285	-0.918227
14182	3.093342	2.909902	8.675666	-0.202243	-0.366402	-0.598936	-0.452999	0.235232	-1.194952	-0.350582	-0.194343	-0.077274	-0.912881
14183	3.028053	2.845567	8.313108	-0.056638	-0.305091	-0.512306	-0.461752	0.241018	-1.195204	-0.361019	-0.198848	-0.076013	-0.907936
14184	3.008698	3.223891	8.410751	-0.013893	-0.264343	-0.455344	-0.468764	0.240361	-1.196082	-0.370077	-0.202912	-0.075569	-0.903415
14185	2.968840	3.504727	8.306319	0.028848	-0.262473	-0.336731	-0.476591	0.246414	-1.196738	-0.376847	-0.207507	-0.075485	-0.899572
14186	2.940016	3.513928	8.444967	0.095889	-0.223420	-0.346878	-0.485851	0.244653	-1.195883	-0.383380	-0.211784	-0.076874	-0.895689
14187	2.879702	4.173112	8.856951	0.006205	-0.162728	-0.350331	-0.490470	0.240190	-1.197447	-0.390296	-0.214362	-0.077262	-0.892048
14188	2.708881	3.951527	8.612687	-0.422910	-0.161754	-0.321559	-0.497110	0.247632	-1.199011	-0.398456	-0.213500	-0.069736	-0.889262
14189	3.443641	4.115400	9.047989	0.116403	-0.022482	-0.409331	-0.500297	0.251523	-1.201264	-0.405690	-0.214420	-0.073484	-0.885460
14190	4.788533	4.071807	8.776683	-0.130362	0.254023	-0.489958	-0.496593	0.252155	-1.202091	-0.414906	-0.208192	-0.075239	-0.882524
14191	3.888019	3.162036	7.157711	-0.412073	0.274915	0.433429	-0.488158	0.264852	-1.204465	-0.408938	-0.200837	-0.068541	-0.887545
14192	1.927486	2.597329	7.376205	-0.109950	0.237079	0.371814	-0.483669	0.268527	-1.204936	-0.402833	-0.196297	-0.066928	-0.891467
14193	5.168636	3.904306	12.212266	0.863375	0.924761	-0.590567	-0.463377	0.254715	-1.206951	-0.408979	-0.186206	-0.092148	-0.888579
14194	3.514785	3.112031	11.423755	-1.250052	0.751403	1.016440	-0.431220	0.256429	-1.204182	-0.394332	-0.164454	-0.072138	-0.901251
14195	1.372296	-0.679942	7.302056	-0.601513	0.187123	0.782193	-0.419415	0.293373	-1.208638	-0.382269	-0.157679	-0.060135	-0.908511
14196	2.781022	0.913879	9.196223	0.457543	-0.118970	0.692958	-0.420182	0.283861	-1.206787	-0.368698	-0.164225	-0.065228	-0.912599
14197	1.913404	1.641060	10.685297	-0.092586	0.030511	0.284754	-0.420695	0.277802	-1.203622	-0.364161	-0.163551	-0.062695	-0.914717
14198	2.036109	1.128479	8.704803	-0.224689	-0.039062	0.102700	-0.421777	0.286119	-1.206295	-0.363415	-0.162832	-0.057855	-0.915460
14199	3.079155	1.178948	8.594418	0.031051	-0.060590	0.092527	-0.422316	0.289362	-1.207258	-0.362084	-0.164459	-0.057478	-0.915721
14200	3.140549	1.376755	9.333737	-0.030440	-0.039159	0.104809	-0.426917	0.278685	-1.205534	-0.360666	-0.165155	-0.056184	-0.916235
14201	3.153493	1.867260	8.858676	-0.086467	0.022114	0.124463	-0.426791	0.280476	-1.204674	-0.359030	-0.164473	-0.054094	-0.917126
14202	3.218502	2.101443	8.671164	-0.018982	0.092663	0.171079	-0.423374	0.289252	-1.207517	-0.356219	-0.162903	-0.053738	-0.918522
14203	2.802505	2.011415	9.121209	-0.014231	0.121264	0.166057	-0.418870	0.287571	-1.205611	-0.353464	-0.160989	-0.053536	-0.919934
14204	2.797565	2.229765	8.936483	-0.054262	0.131872	0.082892	-0.415700	0.289712	-1.204775	-0.352348	-0.158351	-0.053090	-0.920846
14205	2.794364	2.404484	9.026531	-0.063553	0.156225	0.029965	-0.411724	0.287740	-1.201800	-0.352213	-0.155318	-0.052679	-0.921438
14206	2.887179	2.299319	8.594518	-0.189488	0.289532	-0.082745	-0.404855	0.291998	-1.199597	-0.354396	-0.148642	-0.051366	-0.921776
14207	3.199296	3.368121	8.290352	-0.074221	0.363226	-0.074061	-0.394422	0.299821	-1.198261	-0.355983	-0.141671	-0.052592	-0.922193
14208	2.918760	3.540362	9.553712	0.321194	-0.038232	0.008623	-0.388059	0.295998	-1.196043	-0.355335	-0.144755	-0.058094	-0.921633
14209	2.175067	3.281623	8.760219	0.226812	-0.396357	0.181276	-0.397826	0.287023	-1.196485	-0.352170	-0.154249	-0.058822	-0.921262
14210	1.675072	2.452016	7.865384	0.410865	-0.373634	-0.030015	-0.409174	0.274995	-1.196067	-0.352272	-0.164065	-0.063730	-0.919198
14211	1.782304	2.796305	8.698875	0.449651	-0.257413	-0.184805	-0.419720	0.260700	-1.194926	-0.354899	-0.172056	-0.070743	-0.916209
14212	1.363022	2.718498	10.486983	0.158898	-0.305101	-0.296480	-0.428305	0.253980	-1.191421	-0.360599	-0.178424	-0.072396	-0.912629
14213	2.030035	2.531536	10.272981	0.162389	-0.497923	-0.190863	-0.442326	0.251248	-1.192151	-0.364615	-0.188620	-0.072430	-0.908973
14214	2.897562	2.185534	9.628268	0.157042	-0.207872	-0.343014	-0.453430	0.246031	-1.190849	-0.370929	-0.193112	-0.074960	-0.905263
14215	2.471306	2.131652	9.360460	-0.141011	-0.098219	-0.350218	-0.456085	0.248749	-1.191134	-0.378363	-0.193488	-0.072979	-0.902262
14216	2.112841	1.911564	9.558118	-0.042217	-0.102807	-0.275591	-0.459803	0.252715	-1.190026	-0.384008	-0.194686	-0.072408	-0.899662
14217	2.233791	2.069125	9.719499	-0.027628	-0.055554	-0.275280	-0.462854	0.255521	-1.193790	-0.389560	-0.195160	-0.072469	-0.897164
14218	2.210795	2.088099	9.463514	-0.107617	-0.041156	-0.309908	-0.464451	0.258336	-1.193280	-0.395907	-0.194668	-0.071339	-0.894580
14219	2.289931	2.206016	9.178629	-0.189463	-0.050608	-0.279297	-0.463675	0.264623	-1.194429	-0.402124	-0.193695	-0.068522	-0.892235
14220	2.525546	2.334109	9.399109	-0.227752	-0.001547	-0.118263	-0.463957	0.269990	-1.190903	-0.405392	-0.191785	-0.064821	-0.891445
14221	2.413344	2.082027	9.108736	-0.343230	-0.018660	-0.041778	-0.463460	0.281002	-1.190960	-0.407886	-0.189263	-0.058573	-0.891279
14222	2.453400	2.009928	9.059963	-0.225533	-0.119666	-0.051785	-0.465609	0.291337	-1.189265	-0.410056	-0.189556	-0.053691	-0.890528
14223	2.342983	2.214258	9.148904	-0.121291	-0.189797	-0.092561	-0.471714	0.297067	-1.189682	-0.412781	-0.191797	-0.050178	-0.888993
14224	2.062848	2.701874	8.696161	-0.134241	-0.185062	-0.145564	-0.477020	0.300945	-1.189229	-0.416341	-0.193897	-0.046736	-0.887062
14225	2.449909	2.684590	8.380826	0.090430	-0.149045	-0.194214	-0.480999	0.303720	-1.190704	-0.419995	-0.197052	-0.047754	-0.884587
14226	2.937330	2.606091	8.764634	0.323193	-0.190641	-0.156732	-0.487592	0.295498	-1.190622	-0.421963	-0.203051	-0.052400	-0.882027
14227	2.885193	2.721694	9.099133	0.277165	-0.256572	-0.130777	-0.494320	0.287845	-1.190923	-0.423829	-0.209714	-0.055572	-0.879375
14228	2.549305	3.084502	8.619145	-0.005896	-0.243614	-0.177483	-0.503046	0.284851	-1.191588	-0.427563	-0.213811	-0.054061	-0.876671
14229	2.546233	3.790762	8.271939	0.008029	-0.291836	-0.236118	-0.512846	0.286578	-1.190214	-0.432413	-0.218671	-0.052709	-0.873169
14230	3.170429	4.974600	9.297887	0.373901	-0.157489	-0.506618	-0.521290	0.276930	-1.186938	-0.440096	-0.224165	-0.060000	-0.867448
14231	3.861884	5.127981	9.765635	0.220885	0.186364	-0.582866	-0.520065	0.265125	-1.184378	-0.449412	-0.222134	-0.068196	-0.862575
14232	3.047924	3.583777	7.759369	-0.294175	0.229490	-0.386765	-0.515183	0.270312	-1.184269	-0.457405	-0.215043	-0.066808	-0.860275
14233	2.317802	2.842214	6.678696	0.030533	0.079116	-0.130993	-0.511498	0.277163	-1.182484	-0.459871	-0.213781	-0.068756	-0.859121
14234	3.424366	3.493564	8.224103	0.499557	0.008280	-0.121442	-0.512521	0.265166	-1.181513	-0.460151	-0.218107	-0.077832	-0.857107
14235	4.431649	4.594657	10.331107	0.333576	0.231740	-0.076646	-0.504808	0.253008	-1.182258	-0.460074	-0.217133	-0.086148	-0.856600
14236	3.699243	2.666028	8.700911	0.021193	0.410439	0.135977	-0.494475	0.249987	-1.182473	-0.457289	-0.210566	-0.089599	-0.859372
14237	2.830267	1.657407	8.003101	0.174415	0.309148	0.182031	-0.487839	0.243463	-1.178332	-0.453281	-0.207228	-0.094682	-0.861759
14238	3.025697	2.525232	9.379316	0.347571	0.120025	0.197165	-0.480665	0.234039	-1.176033	-0.448541	-0.208715	-0.100846	-0.863180
14239	3.187208	3.052548	10.140885	0.172667	0.022880	0.256037	-0.479315	0.225201	-1.175258	-0.443764	-0.210423	-0.102908	-0.864989
14240	3.098656	2.715861	9.132203	-0.082960	0.024840	0.159825	-0.477468	0.226981	-1.175625	-0.441590	-0.209616	-0.100940	-0.866528
14241	3.136936	2.711681	8.950482	-0.003425	-0.038766	0.170273	-0.477736	0.228099	-1.175452	-0.439137	-0.210642	-0.099695	-0.867669
14242	2.948886	2.931601	9.109132	-0.089550	-0.095885	0.149332	-0.482366	0.227170	-1.172880	-0.437351	-0.211843	-0.096604	-0.868628
14243	2.914598	2.911534	8.867537	-0.196364	-0.072807	0.042185	-0.486217	0.231464	-1.173772	-0.437989	-0.211506	-0.092205	-0.868866
14244	3.350702	3.099029	8.494395	-0.218450	-0.012503	-0.030088	-0.486376	0.240711	-1.175353	-0.439677	-0.209783	-0.088365	-0.868831
14245	3.431726	3.144175	8.347311	-0.146846	0.045329	0.028840	-0.482692	0.248181	-1.176230	-0.440099	-0.207833	-0.085887	-0.869334
14246	3.267896	3.349960	8.412940	-0.060634	0.091922	0.043580	-0.481109	0.250134	-1.177795	-0.439701	-0.205814	-0.085387	-0.870065
14247	3.041155	3.294870	8.394363	0.000073	0.097266	0.063306	-0.479919	0.250358	-1.176595	-0.438816	-0.204342	-0.085777	-0.870820
14248	3.150359	3.228930	8.795356	-0.062388	0.150290	-0.016148	-0.474628	0.251300	-1.174212	-0.439385	-0.201190	-0.085993	-0.871246
14249	3.141288	3.541877	8.667556	-0.162890	0.225857	-0.014220	-0.467494	0.255897	-1.174952	-0.440273	-0.195937	-0.084989	-0.872092
14250	3.246243	3.966121	8.518347	-0.153474	0.245925	0.040714	-0.457448	0.260438	-1.176130	-0.440058	-0.190407	-0.084222	-0.873499
14251	3.212496	3.938796	8.401984	0.013201	0.095371	0.109243	-0.453217	0.261724	-1.175601	-0.438313	-0.189245	-0.084700	-0.874582
14252	2.668269	3.275965	8.366217	0.161949	-0.021703	0.182487	-0.451754	0.259667	-1.178633	-0.434886	-0.191399	-0.086549	-0.875643
14253	1.764027	3.308196	9.214351	0.162756	-0.151971	0.127904	-0.453191	0.253283	-1.178686	-0.432664	-0.195881	-0.087440	-0.875664
14254	2.386317	3.431129	9.073660	0.054196	-0.211060	0.036871	-0.459799	0.249913	-1.177243	-0.432517	-0.200156	-0.086320	-0.874880
14255	2.393121	3.037990	8.744678	0.037063	-0.087350	0.061502	-0.465349	0.246335	-1.173806	-0.431832	-0.202274	-0.085840	-0.874779
14256	2.047648	2.927389	9.144091	-0.052172	-0.045841	0.005861	-0.465614	0.246632	-1.174330	-0.432352	-0.202682	-0.084416	-0.874566
14257	2.246035	3.176142	9.080907	-0.136951	-0.031699	-0.019121	-0.466023	0.250833	-1.174594	-0.433693	-0.202133	-0.081713	-0.874286
14258	2.409380	2.994622	9.015080	-0.093450	-0.030950	0.037575	-0.465772	0.255288	-1.174455	-0.433774	-0.201972	-0.079571	-0.874480
14259	2.207694	3.141455	8.998157	-0.067566	-0.089317	0.069148	-0.466836	0.257004	-1.175192	-0.433386	-0.203139	-0.077240	-0.874612
14260	1.993353	3.215253	9.116183	-0.101362	-0.069862	-0.010359	-0.469229	0.260676	-1.174780	-0.434382	-0.203514	-0.074820	-0.874241
14261	2.080906	3.432868	9.057055	-0.215218	-0.069620	-0.094729	-0.470035	0.264580	-1.173841	-0.437433	-0.202753	-0.070789	-0.873231
14262	2.314927	3.077840	8.790116	-0.182871	-0.068695	-0.192785	-0.472183	0.274354	-1.172030	-0.441929	-0.202128	-0.067690	-0.871356
14263	2.323985	3.124134	8.881509	-0.101864	-0.066329	-0.260596	-0.473257	0.279661	-1.171178	-0.447391	-0.202039	-0.066362	-0.868688
14264	2.360252	3.280162	9.073999	-0.054915	-0.061443	-0.333815	-0.474716	0.280524	-1.170866	-0.453789	-0.202218	-0.066116	-0.865339
14265	2.344483	3.105112	9.113347	-0.107030	-0.032705	-0.399207	-0.476719	0.286774	-1.173728	-0.461589	-0.201261	-0.065589	-0.861469
14266	2.253829	2.768480	8.973502	-0.198497	-0.082788	-0.419227	-0.479378	0.290592	-1.173307	-0.470010	-0.200346	-0.062996	-0.857312
14267	2.328534	2.408152	8.867794	-0.206685	-0.182062	-0.398669	-0.481914	0.297720	-1.171308	-0.478310	-0.200959	-0.059335	-0.852827
14268	2.865669	2.803920	9.574486	-0.103956	-0.163018	-0.268416	-0.487353	0.301883	-1.170978	-0.483803	-0.202472	-0.056984	-0.849525
14269	3.095871	2.917321	9.522928	-0.233702	-0.016279	-0.169805	-0.489354	0.306956	-1.171196	-0.488069	-0.200235	-0.053524	-0.847838
14270	3.100975	2.041055	8.672827	-0.227494	-0.029670	-0.130917	-0.492829	0.318333	-1.171062	-0.491499	-0.198423	-0.049811	-0.846508
14271	2.839660	2.502358	8.642074	-0.124524	-0.063760	-0.083917	-0.494699	0.324073	-1.170053	-0.493887	-0.198151	-0.047347	-0.845322
14272	2.444307	2.378659	8.510529	0.065200	-0.141112	-0.056315	-0.498400	0.322323	-1.169127	-0.494992	-0.201177	-0.047186	-0.843969
14273	2.376402	2.882322	8.605738	0.173858	-0.205063	-0.093523	-0.503555	0.319760	-1.167809	-0.496473	-0.206214	-0.048417	-0.841811
14274	2.344251	3.323543	8.885441	0.102780	-0.232258	-0.168200	-0.510426	0.315854	-1.167049	-0.499407	-0.211029	-0.048439	-0.838876
14275	2.248660	3.482001	8.775407	-0.026830	-0.288365	-0.244980	-0.520081	0.313423	-1.167016	-0.504323	-0.215283	-0.046154	-0.834974
14276	2.568260	3.458647	8.544697	-0.010829	-0.322987	-0.277042	-0.532127	0.313355	-1.164198	-0.509612	-0.220354	-0.043809	-0.830554
14277	2.897599	3.998665	8.817898	0.055840	-0.271033	-0.340255	-0.540859	0.311976	-1.162264	-0.515671	-0.225052	-0.043544	-0.825554
14278	2.984329	4.548842	9.064322	-0.158647	-0.181083	-0.382836	-0.548012	0.313649	-1.161189	-0.523187	-0.226112	-0.040681	-0.820667
14279	3.004953	4.685199	9.550127	0.045822	0.073002	-0.447780	-0.548802	0.312397	-1.160550	-0.530692	-0.224964	-0.044382	-0.815958
14280	3.808339	3.937460	8.309558	-0.157957	0.257368	-0.565822	-0.545881	0.308934	-1.158414	-0.540705	-0.218613	-0.046979	-0.810950
14281	3.446677	3.275296	6.238308	-0.369870	0.082158	-0.100658	-0.541935	0.317525	-1.159795	-0.544284	-0.213205	-0.042458	-0.810244
14282	2.395790	2.533066	7.935026	0.538798	0.101730	-0.223001	-0.539012	0.313674	-1.159013	-0.545822	-0.217261	-0.053137	-0.807498
14283	4.944960	4.992518	11.946874	0.462126	0.474112	-0.338315	-0.529014	0.289383	-1.156147	-0.549125	-0.214317	-0.067369	-0.804979
14284	3.264315	2.175137	9.064343	-0.665842	0.410008	-0.154283	-0.517263	0.299035	-1.156779	-0.554173	-0.200201	-0.061702	-0.805608
14285	2.548121	1.256655	8.206870	0.099792	0.160663	0.119919	-0.512256	0.306887	-1.157391	-0.552034	-0.198895	-0.064623	-0.807170
14286	2.708298	2.004939	9.941538	0.190607	-0.088801	0.174197	-0.510112	0.297888	-1.156496	-0.548873	-0.202685	-0.065922	-0.808277
14287	2.831670	2.327549	9.610733	-0.004484	-0.149730	0.054696	-0.511572	0.298864	-1.154973	-0.548594	-0.205127	-0.063917	-0.808011
14288	2.725748	2.315852	8.991397	-0.157650	-0.149687	-0.072169	-0.516607	0.300741	-1.152710	-0.550854	-0.205749	-0.059932	-0.806620
14289	2.599059	2.556261	8.759444	-0.139581	-0.117726	-0.136422	-0.521387	0.305614	-1.153572	-0.554149	-0.205935	-0.056831	-0.804537
14290	2.944460	2.645080	8.966742	-0.211934	-0.085073	-0.186033	-0.528139	0.305978	-1.150533	-0.558319	-0.204767	-0.053164	-0.802200
14291	3.159353	2.542163	8.839323	-0.258841	-0.029742	-0.138125	-0.530282	0.314385	-1.149972	-0.561989	-0.202207	-0.049082	-0.800545
14292	3.323272	2.826706	8.830172	-0.222752	0.045978	-0.095140	-0.527524	0.322033	-1.151638	-0.564526	-0.198898	-0.046346	-0.799752
14293	3.194743	2.889869	8.431015	-0.208374	0.101028	-0.016024	-0.526355	0.329408	-1.151952	-0.565870	-0.194961	-0.044017	-0.799902
14294	2.855590	3.177456	8.743375	-0.142225	0.129516	0.004755	-0.522269	0.335008	-1.150748	-0.566382	-0.191311	-0.043116	-0.800470
14295	2.622573	3.207218	8.808208	-0.106570	0.140003	-0.048063	-0.518436	0.337189	-1.152332	-0.567791	-0.187896	-0.042991	-0.800287
14296	2.776209	3.231819	8.504649	-0.074700	0.157368	-0.092083	-0.512221	0.339006	-1.152614	-0.569608	-0.184479	-0.043837	-0.799745
14297	2.903634	3.226894	8.922588	-0.076558	0.125478	-0.096751	-0.507465	0.342124	-1.153374	-0.571676	-0.181631	-0.044216	-0.798901
14298	2.880759	3.139082	8.797389	-0.107996	0.120772	-0.133116	-0.503243	0.346444	-1.151273	-0.574324	-0.178379	-0.044251	-0.797731
14299	2.907345	3.489088	8.684846	-0.059678	0.124473	-0.122349	-0.499541	0.347779	-1.152346	-0.576718	-0.175766	-0.044986	-0.796542
14300	2.890057	3.852862	8.578073	-0.071636	0.179032	-0.103481	-0.493057	0.348136	-1.149996	-0.578740	-0.172026	-0.046155	-0.795824
14301	2.791574	4.011334	9.086533	-0.033278	-0.018276	-0.093127	-0.490279	0.348622	-1.149610	-0.580690	-0.172081	-0.045588	-0.794424
14302	2.398731	3.800240	8.431013	-0.053215	-0.171675	-0.010957	-0.490281	0.349452	-1.149315	-0.581528	-0.174214	-0.042657	-0.793508
14303	1.904854	3.157737	8.353312	0.090365	-0.259575	-0.076354	-0.494640	0.346335	-1.148962	-0.582975	-0.179578	-0.041239	-0.791323
14304	1.449288	2.923735	8.408492	0.089384	-0.296057	-0.112729	-0.502165	0.339655	-1.148284	-0.585008	-0.185245	-0.039478	-0.788601
14305	1.496229	2.385797	9.131256	0.085077	-0.280985	-0.219625	-0.513531	0.334056	-1.148331	-0.588712	-0.190699	-0.038293	-0.784593
14306	2.120900	1.911820	10.576496	0.214242	-0.498021	-0.312705	-0.525952	0.326753	-1.146008	-0.593468	-0.200816	-0.036859	-0.778531
14307	3.029005	1.845785	10.737239	0.255693	-0.410561	-0.165459	-0.536780	0.317698	-1.141881	-0.595638	-0.210239	-0.036532	-0.774390
14308	2.747971	2.602889	10.934715	-0.200810	-0.022652	-0.259863	-0.540611	0.314966	-1.140583	-0.600798	-0.208035	-0.034142	-0.771102
14309	2.093355	2.238789	8.524885	-0.494436	0.112563	-0.151845	-0.540511	0.326142	-1.141300	-0.605440	-0.200312	-0.028393	-0.769747
14310	2.069661	1.590169	7.667369	-0.067812	0.094927	-0.085145	-0.539994	0.330291	-1.140235	-0.607199	-0.198012	-0.028745	-0.768944
14311	2.390419	1.807345	9.321915	0.267252	-0.073333	0.004886	-0.541305	0.325696	-1.139294	-0.606452	-0.202412	-0.031802	-0.768266
14312	2.084009	2.804419	10.672129	0.013268	-0.057783	0.009487	-0.542622	0.323801	-1.140546	-0.606486	-0.203495	-0.031184	-0.767979
14313	2.055008	2.388704	9.605697	-0.507643	0.025346	-0.079973	-0.542382	0.332176	-1.140952	-0.610098	-0.196845	-0.023896	-0.767112
14314	2.644218	1.823994	8.458267	-0.223287	-0.009564	-0.081152	-0.543742	0.344166	-1.139214	-0.612400	-0.194259	-0.020589	-0.766032
14315	2.918764	2.064450	8.671873	-0.074798	-0.058456	0.078060	-0.549299	0.343406	-1.137029	-0.611874	-0.194232	-0.018256	-0.766519
14316	2.399098	2.271074	8.861365	0.041354	-0.136179	0.095709	-0.552214	0.344166	-1.136837	-0.610481	-0.196895	-0.016765	-0.766984
14317	2.143089	2.742204	9.037697	0.114978	-0.145435	0.099450	-0.553547	0.347251	-1.136187	-0.608909	-0.200504	-0.016216	-0.767310
14318	2.265572	2.938627	9.162727	0.083263	-0.144257	0.005608	-0.558832	0.344282	-1.135282	-0.608765	-0.203771	-0.015620	-0.766576
14319	2.472801	2.949637	8.863322	-0.009320	-0.144107	-0.031852	-0.564652	0.342716	-1.134192	-0.609705	-0.205787	-0.013749	-0.765325
14320	2.529778	2.894764	8.143405	0.046700	-0.178908	-0.044269	-0.571263	0.340322	-1.132717	-0.610496	-0.209121	-0.012365	-0.763813
14321	2.553511	3.434082	8.322991	0.300839	-0.218889	-0.065862	-0.578916	0.332102	-1.131684	-0.610656	-0.216063	-0.014502	-0.761712
14322	2.643205	4.559587	8.538692	0.267952	-0.232800	-0.052864	-0.584729	0.328275	-1.129326	-0.610647	-0.222900	-0.015868	-0.759720
14323	2.575747	4.614243	9.007968	0.161753	-0.230486	-0.290114	-0.592388	0.322016	-1.128632	-0.614777	-0.228249	-0.016849	-0.754764
14324	2.807852	4.744746	9.666384	0.362906	0.095309	-0.522636	-0.596590	0.310466	-1.125734	-0.621230	-0.231113	-0.025783	-0.748328
14325	3.131170	3.828051	8.039285	-0.189563	0.197031	-0.368114	-0.595512	0.303859	-1.124616	-0.627879	-0.225594	-0.027195	-0.744403
14326	3.415515	3.049011	6.450869	-0.021458	0.130199	-0.198263	-0.592601	0.304048	-1.123571	-0.631161	-0.223304	-0.029300	-0.742235
14327	2.911163	3.076360	7.287241	0.438959	0.127732	-0.085352	-0.588885	0.301079	-1.125585	-0.630739	-0.226934	-0.037873	-0.741104
14328	4.480340	3.127006	10.338859	0.513951	0.263520	-0.150089	-0.583808	0.284743	-1.124019	-0.630692	-0.229403	-0.049391	-0.739704
14329	3.997227	3.778639	11.869184	-0.009455	0.591017	0.090877	-0.567493	0.273231	-1.124976	-0.629122	-0.220663	-0.056264	-0.743201
14330	2.536590	2.025875	7.880592	-0.260096	0.242729	0.129903	-0.558510	0.279181	-1.125694	-0.628304	-0.213933	-0.054787	-0.745966
14331	2.609079	1.944764	8.836573	0.543438	-0.069759	0.314276	-0.559148	0.270803	-1.124747	-0.621674	-0.222152	-0.060568	-0.748667
14332	3.526104	2.769805	9.777935	0.094215	-0.092199	0.209029	-0.558876	0.268084	-1.122021	-0.618436	-0.224960	-0.059832	-0.750567
14333	3.020229	2.398887	9.151443	-0.097942	-0.075939	0.130873	-0.560732	0.268914	-1.119828	-0.617347	-0.225060	-0.056653	-0.751679
14334	2.871645	2.765120	8.920277	-0.160748	-0.030481	-0.003391	-0.562466	0.273596	-1.121536	-0.618265	-0.223530	-0.053832	-0.751588
14335	3.058685	2.957827	8.746449	-0.178558	-0.030445	-0.010564	-0.567892	0.273622	-1.123350	-0.619591	-0.221784	-0.050595	-0.751238
14336	3.211419	3.062537	8.663696	-0.194382	0.052166	0.023474	-0.568313	0.282069	-1.126294	-0.620145	-0.218619	-0.048173	-0.751867
14337	3.328413	3.244264	8.492616	-0.188110	0.098233	0.032600	-0.562519	0.291934	-1.124169	-0.620706	-0.214890	-0.046156	-0.752606
14338	3.418768	3.323574	8.446651	-0.132953	0.145919	0.064883	-0.561345	0.297499	-1.124676	-0.620315	-0.211113	-0.045623	-0.754029
14339	3.420961	3.444972	8.373595	-0.122995	0.189489	0.104089	-0.554742	0.302824	-1.126191	-0.619400	-0.206931	-0.045381	-0.755953
14340	3.117900	3.570547	8.348907	-0.114507	0.180213	0.121800	-0.548389	0.303120	-1.127193	-0.618083	-0.202913	-0.045289	-0.758122
14341	2.792845	3.608355	8.478251	-0.071209	0.206222	0.054979	-0.542047	0.306899	-1.127950	-0.617657	-0.199106	-0.046237	-0.759420
14342	2.978916	3.728224	8.304942	-0.156719	0.256684	-0.036952	-0.535448	0.312979	-1.125821	-0.618845	-0.193253	-0.047073	-0.759914
14343	3.223900	4.067632	8.223249	-0.043354	0.339090	-0.021990	-0.526196	0.317371	-1.125788	-0.619316	-0.187760	-0.050400	-0.760693
14344	3.002565	4.806441	8.793363	-0.039906	0.192314	0.090248	-0.515874	0.318435	-1.127750	-0.618188	-0.184449	-0.051718	-0.762330
14345	2.329391	4.468916	8.346819	-0.038590	-0.109134	0.125627	-0.515072	0.315768	-1.127844	-0.616825	-0.186054	-0.049071	-0.763219
14346	2.271085	3.773576	7.743729	0.157861	-0.224150	0.132636	-0.520360	0.313523	-1.128123	-0.614746	-0.191573	-0.048096	-0.763593
14347	2.180568	2.936995	8.324925	0.298557	-0.288363	0.008936	-0.526170	0.308923	-1.128605	-0.614020	-0.199955	-0.048855	-0.761978
14348	1.588566	2.775871	9.374248	0.151655	-0.248306	-0.079565	-0.532497	0.299819	-1.126811	-0.615186	-0.205543	-0.048315	-0.759581
14349	0.757074	2.921158	10.953062	-0.068025	-0.351181	-0.165645	-0.541366	0.300271	-1.125488	-0.618625	-0.210061	-0.043486	-0.755835
14350	2.446037	2.320701	10.992566	0.384039	-0.433033	-0.292406	-0.559739	0.291265	-1.122077	-0.622052	-0.221108	-0.045053	-0.749755
14351	3.008596	3.384446	11.692593	-0.015567	0.077016	-0.341856	-0.563144	0.278915	-1.121627	-0.627491	-0.219555	-0.047121	-0.745540
14352	1.907382	2.126212	8.775163	-0.684209	0.193249	-0.243828	-0.558291	0.294376	-1.125347	-0.634060	-0.207845	-0.040339	-0.743734
14353	1.698377	1.685345	7.332730	-0.371894	0.149066	-0.078594	-0.553048	0.311690	-1.125123	-0.636968	-0.200892	-0.036836	-0.743342
14354	2.392728	2.154397	8.409547	0.122771	0.064918	0.116718	-0.549083	0.313723	-1.126445	-0.634842	-0.201589	-0.038944	-0.744863
14355	2.635717	2.658955	9.505943	0.050950	-0.083989	0.147267	-0.546708	0.316151	-1.125188	-0.632838	-0.203636	-0.037826	-0.746068
14356	1.878721	2.722905	9.607394	-0.168621	-0.105347	0.143066	-0.548570	0.319251	-1.124666	-0.631621	-0.203196	-0.033319	-0.747433
14357	2.130935	2.591468	8.841093	-0.182278	-0.076610	0.054768	-0.553610	0.322371	-1.121827	-0.631931	-0.202066	-0.029206	-0.747649
14358	2.345075	2.546807	8.843186	0.020267	-0.104003	0.081705	-0.556525	0.323252	-1.120826	-0.630827	-0.203946	-0.027793	-0.748125
14359	2.058460	2.879044	9.192925	-0.002176	-0.124526	0.040876	-0.558905	0.322624	-1.121489	-0.630640	-0.205772	-0.025842	-0.747853
14360	1.910779	2.980731	9.110605	-0.063157	-0.128501	-0.035341	-0.561306	0.328980	-1.122466	-0.631668	-0.206903	-0.023344	-0.746754
14361	2.180741	3.014731	8.870718	-0.018477	-0.146228	-0.093718	-0.566207	0.330202	-1.122236	-0.633565	-0.208748	-0.021470	-0.744687
14362	2.357175	3.134427	8.713964	-0.073319	-0.175897	-0.134788	-0.572159	0.328855	-1.124490	-0.636153	-0.210406	-0.018627	-0.742086
14363	2.296110	3.133302	8.553242	0.023077	-0.239587	-0.115426	-0.579045	0.329652	-1.121972	-0.638210	-0.214143	-0.016303	-0.739301
14364	2.262401	3.511371	8.708213	0.104457	-0.249244	-0.200116	-0.585653	0.326601	-1.122262	-0.641035	-0.219120	-0.015430	-0.735406
14365	2.586034	3.704159	8.817780	0.098130	-0.269686	-0.237480	-0.592539	0.327223	-1.118140	-0.644531	-0.224196	-0.014406	-0.730827
14366	2.652251	3.620374	8.538833	-0.038351	-0.249323	-0.244855	-0.601271	0.326026	-1.118077	-0.648605	-0.227298	-0.011634	-0.726300
14367	2.700472	3.883406	8.588874	0.045822	-0.243669	-0.228664	-0.609470	0.323046	-1.113787	-0.652130	-0.231313	-0.010174	-0.721884
14368	2.931752	4.251742	8.954231	0.125650	-0.141522	-0.303865	-0.615282	0.318971	-1.112777	-0.656223	-0.234955	-0.011453	-0.716963
14369	2.970099	4.254853	8.839852	-0.023177	-0.021751	-0.236382	-0.618720	0.317642	-1.112244	-0.660093	-0.234861	-0.011991	-0.713424
14370	3.364255	3.963381	8.271667	-0.050608	0.124432	-0.260347	-0.617262	0.317088	-1.113887	-0.664278	-0.232375	-0.014040	-0.710309
14371	3.278623	4.131662	7.540877	-0.096456	0.093309	-0.097106	-0.615153	0.320256	-1.114213	-0.666438	-0.229751	-0.014411	-0.709131
14372	2.520373	3.479493	7.325162	0.156757	0.123320	0.067633	-0.612766	0.318680	-1.114827	-0.665005	-0.230132	-0.017866	-0.710273
14373	4.505857	3.760982	10.147119	0.477707	0.390491	-0.119359	-0.605313	0.305298	-1.116680	-0.664662	-0.230927	-0.030420	-0.709910
14374	4.197137	3.857443	11.215224	-0.154038	0.674205	0.128940	-0.586359	0.296227	-1.117187	-0.663315	-0.219377	-0.036508	-0.714531
14375	2.032503	1.011782	7.593570	-0.433744	0.519987	0.146321	-0.568804	0.312937	-1.121148	-0.663031	-0.206298	-0.036523	-0.718677
14376	2.033973	1.822726	9.344559	0.494053	0.100725	0.305607	-0.562172	0.308338	-1.121907	-0.656685	-0.211620	-0.043609	-0.722551
14377	2.849675	2.716301	10.094554	0.044564	-0.067171	0.185306	-0.560170	0.302370	-1.119170	-0.654225	-0.213310	-0.042503	-0.724349
14378	2.737600	2.408359	9.491705	0.055555	-0.083028	0.110144	-0.562945	0.300896	-1.119051	-0.652597	-0.215336	-0.041689	-0.725265
14379	2.786084	2.316939	8.921032	-0.189130	-0.108168	0.035844	-0.564148	0.304791	-1.117304	-0.653325	-0.214422	-0.037245	-0.725122
14380	3.039314	2.238993	8.813857	-0.180147	-0.097477	0.038543	-0.572350	0.303460	-1.118057	-0.653704	-0.213516	-0.033142	-0.725248
14381	3.197356	2.579261	8.830582	-0.225145	-0.030538	0.049390	-0.572374	0.311568	-1.118737	-0.654299	-0.211017	-0.029071	-0.725617
14382	2.950850	2.737385	8.504110	-0.123284	0.043961	0.090909	-0.570419	0.321872	-1.119772	-0.653600	-0.208832	-0.027410	-0.726942
14383	3.305982	2.938032	8.662723	-0.083243	0.121005	0.154207	-0.566988	0.325425	-1.119966	-0.651961	-0.206071	-0.026906	-0.729217
14384	3.433246	3.105391	8.583529	-0.045597	0.132863	0.263110	-0.562099	0.328094	-1.119535	-0.648362	-0.203693	-0.026821	-0.733087
14385	3.001680	3.136411	8.704842	-0.044714	0.139913	0.265017	-0.558797	0.330538	-1.119897	-0.644892	-0.201248	-0.026642	-0.736820
14386	2.662357	3.139963	8.704031	-0.068197	0.215636	0.214225	-0.551929	0.335433	-1.121161	-0.642022	-0.197320	-0.027482	-0.740349
14387	2.853511	3.225928	8.391533	-0.100056	0.302511	0.142149	-0.543072	0.338933	-1.118336	-0.640451	-0.191705	-0.029069	-0.743120
14388	3.067922	3.652173	8.385269	-0.088723	0.405836	0.139245	-0.531703	0.344026	-1.120584	-0.638627	-0.184630	-0.032326	-0.746339
14389	2.748353	4.233864	9.083528	0.020362	0.325768	0.250498	-0.517415	0.346083	-1.121085	-0.634899	-0.180320	-0.035626	-0.750413
14390	2.777360	4.185809	8.757437	0.041771	0.034644	0.308823	-0.511583	0.343127	-1.119637	-0.630306	-0.180568	-0.035470	-0.754222
14391	2.137318	3.309955	7.728680	0.227564	-0.095324	0.411329	-0.513427	0.340247	-1.119976	-0.623636	-0.185342	-0.036003	-0.758571
14392	0.546591	2.693882	9.624505	0.497192	-0.337162	0.177559	-0.515651	0.331492	-1.119291	-0.619565	-0.196796	-0.038567	-0.758896
14393	1.509072	3.361845	9.389050	0.361477	-0.413442	0.054409	-0.526468	0.318722	-1.117428	-0.617940	-0.207679	-0.038593	-0.757318
14394	2.044300	2.852163	9.909960	0.328383	-0.207675	-0.222088	-0.534375	0.307007	-1.115833	-0.620318	-0.214725	-0.041829	-0.753226
14395	2.418628	2.941502	10.072408	-0.170559	-0.149564	-0.368359	-0.543094	0.301664	-1.117512	-0.627052	-0.214585	-0.038884	-0.747828
14396	1.841712	2.571696	9.210256	-0.134680	-0.111513	-0.387290	-0.547082	0.307300	-1.115946	-0.633646	-0.214270	-0.037065	-0.742433
14397	2.246212	2.685827	9.108681	0.003011	-0.004923	-0.334991	-0.547893	0.313219	-1.117759	-0.638953	-0.214114	-0.038390	-0.737848
14398	2.459149	2.922700	8.973825	-0.028347	-0.057214	-0.316028	-0.547632	0.314468	-1.117722	-0.643902	-0.214359	-0.038533	-0.733455
14399	1.898017	2.907690	9.211856	-0.087797	-0.100284	-0.321676	-0.551740	0.315949	-1.117360	-0.649418	-0.214394	-0.037246	-0.728632
14400	1.818974	2.716908	9.066454	-0.146250	-0.098271	-0.423487	-0.557702	0.318041	-1.117492	-0.656440	-0.213613	-0.035578	-0.722628
14401	2.580043	2.701585	9.027341	-0.154654	-0.035545	-0.300390	-0.560764	0.323960	-1.117000	-0.661811	-0.211789	-0.034068	-0.718325
14402	3.062402	2.632703	9.403701	-0.143909	0.026857	-0.086122	-0.562104	0.329449	-1.117749	-0.663802	-0.209448	-0.032647	-0.717240
14403	2.692435	2.732805	9.516755	-0.253383	0.038931	0.106415	-0.560798	0.335869	-1.119168	-0.663653	-0.205500	-0.028951	-0.718676
14404	2.014523	2.361192	8.889803	-0.218849	-0.010079	0.155898	-0.562552	0.346759	-1.117728	-0.662481	-0.202842	-0.024950	-0.720661
14405	1.958053	2.505798	8.802737	-0.075882	-0.055972	0.118930	-0.562567	0.351784	-1.117836	-0.661457	-0.202578	-0.022505	-0.721755
14406	2.222476	2.840703	8.709641	0.097090	-0.103892	0.103182	-0.565212	0.351311	-1.118894	-0.659851	-0.205427	-0.022015	-0.722435
14407	2.077728	3.061398	8.773335	0.128826	-0.132560	0.122569	-0.569583	0.351190	-1.109192	-0.657966	-0.208963	-0.021520	-0.723154
14408	1.866618	3.208069	8.840365	0.152418	-0.153540	0.043865	-0.574870	0.348833	-1.110682	-0.657003	-0.213228	-0.021422	-0.722788
14409	2.260064	3.142374	8.706111	0.155410	-0.198429	-0.008654	-0.580157	0.346419	-1.109625	-0.656915	-0.217983	-0.021035	-0.721459
14410	2.358713	3.250934	8.402638	0.176060	-0.213311	0.024891	-0.588478	0.341173	-1.115999	-0.656143	-0.223404	-0.020563	-0.720516
14411	2.104941	4.105630	8.641132	0.157608	-0.259867	0.031623	-0.596277	0.337706	-1.115215	-0.655462	-0.229076	-0.019272	-0.719390
14412	1.957521	4.763237	9.084151	0.133402	-0.225656	-0.137099	-0.603949	0.336100	-1.116653	-0.657188	-0.234038	-0.018760	-0.716225
14413	2.668059	4.696083	9.597474	0.325998	-0.017302	-0.440335	-0.608811	0.324189	-1.115636	-0.662336	-0.238234	-0.025342	-0.709869
14414	2.884087	3.682852	8.682671	-0.157168	0.071106	-0.154826	-0.610519	0.319712	-1.113345	-0.665522	-0.235079	-0.024696	-0.707961
14415	3.055557	3.132385	7.324946	-0.178941	0.027185	-0.185216	-0.608676	0.322683	-1.110858	-0.669352	-0.232082	-0.023458	-0.705377
14416	3.538022	3.480963	7.303424	0.179762	-0.021117	0.022354	-0.608932	0.319888	-1.110408	-0.668492	-0.234812	-0.025509	-0.705217
14417	4.258654	3.916640	9.584765	0.493879	0.137772	0.108996	-0.607980	0.311541	-1.112428	-0.664899	-0.239453	-0.033814	-0.706703
14418	4.182889	3.743032	10.585033	0.057635	0.434670	0.250981	-0.596840	0.304031	-1.112393	-0.660948	-0.234242	-0.039139	-0.711861
14419	3.106306	2.179455	8.166491	-0.268430	0.329340	0.185990	-0.586533	0.309681	-1.113538	-0.659631	-0.226087	-0.038740	-0.715731
14420	2.935135	2.275883	8.285671	0.071967	0.149358	0.281417	-0.579398	0.313951	-1.112144	-0.655313	-0.225118	-0.040405	-0.719899
14421	3.059585	2.829303	9.753544	0.102844	0.006642	0.240732	-0.577803	0.311551	-1.112507	-0.651725	-0.226502	-0.040774	-0.722695
14422	3.352906	2.737473	9.209642	-0.111076	-0.081907	0.081196	-0.576372	0.319853	-1.110917	-0.651296	-0.226311	-0.037668	-0.723310
14423	3.116870	2.725868	8.824599	-0.110233	-0.111278	0.045709	-0.579569	0.326927	-1.111996	-0.651560	-0.226468	-0.034249	-0.723194
14424	3.047889	2.751295	8.627329	-0.129252	-0.108969	0.017393	-0.584621	0.333951	-1.109032	-0.652158	-0.226384	-0.030810	-0.722836
14425	3.019863	2.957121	8.726007	-0.115602	-0.060058	-0.014083	-0.590192	0.337647	-1.106437	-0.653257	-0.225693	-0.028222	-0.722164
14426	3.080004	2.861121	8.747833	-0.098667	-0.043299	-0.038687	-0.590218	0.346252	-1.104419	-0.654492	-0.225023	-0.026330	-0.721326
14427	3.206063	3.096429	8.716228	-0.108594	-0.014224	-0.066859	-0.588527	0.356106	-1.103856	-0.656280	-0.223743	-0.024656	-0.720158
14428	3.202988	2.974984	8.510055	-0.103428	0.054628	-0.045174	-0.588288	0.364229	-1.099309	-0.657580	-0.221594	-0.024005	-0.719658
14429	3.299172	3.234012	8.376264	-0.007737	0.084153	0.016288	-0.585523	0.368615	-1.092497	-0.657660	-0.220291	-0.024682	-0.719963
14430	3.213345	2.950905	8.568320	0.026647	0.108562	0.047521	-0.581158	0.368437	-1.082898	-0.657007	-0.219119	-0.026205	-0.720862
14431	3.432932	3.139380	8.698796	0.050667	0.135993	0.061858	-0.574276	0.368203	-1.079499	-0.656132	-0.217887	-0.028176	-0.721957
14432	3.380827	3.094754	8.798626	0.067538	0.137750	0.104369	-0.568988	0.370120	-1.077085	-0.654468	-0.216858	-0.030419	-0.723684
14433	3.001645	3.165557	8.877920	0.016920	0.130016	0.111312	-0.565021	0.370915	-1.073082	-0.653010	-0.215317	-0.031585	-0.725410
14434	2.847629	3.356951	8.891006	0.038298	0.135303	0.120279	-0.558545	0.373272	-1.066645	-0.651227	-0.213944	-0.033304	-0.727339
14435	2.964887	3.533833	8.772923	0.024681	0.079263	0.080948	-0.556028	0.371669	-1.060021	-0.650198	-0.213235	-0.034054	-0.728433
14436	2.379807	3.387233	8.269876	0.747552	-0.003233	-0.580226	-0.554935	0.359527	-1.054788	-0.655566	-0.222580	-0.047283	-0.720038
14437	2.705360	3.708775	9.033216	0.310251	-0.061797	-0.157717	-0.555039	0.349518	-1.050145	-0.656807	-0.227450	-0.051368	-0.717100
14438	2.736558	3.568533	8.818608	0.010681	0.019409	0.123004	-0.551047	0.342145	-1.048951	-0.655203	-0.227440	-0.051135	-0.718586
14439	2.453627	3.437191	8.940891	-0.219673	0.104348	0.204226	-0.545489	0.342262	-1.047402	-0.653459	-0.223323	-0.048144	-0.721665
14440	2.656740	3.455438	8.918103	-0.210618	0.077827	0.129777	-0.541505	0.338038	-1.049728	-0.652673	-0.219575	-0.045458	-0.723698
14441	2.525649	3.198172	8.752350	-0.086102	0.032102	0.043278	-0.536458	0.332014	-1.047564	-0.652707	-0.218080	-0.044164	-0.724199
14442	2.432724	3.223174	8.643405	0.013298	0.037721	0.029503	-0.531026	0.330182	-1.046076	-0.652438	-0.217743	-0.044628	-0.724514
14443	2.504333	3.304594	8.813474	0.003167	0.043593	0.004731	-0.527575	0.326749	-1.045823	-0.652631	-0.217205	-0.044950	-0.724482
14444	2.534433	3.283314	9.002298	-0.000960	0.023614	0.020493	-0.524799	0.327805	-1.045955	-0.652564	-0.216878	-0.045063	-0.724633
14445	2.427274	3.310498	9.003619	-0.065070	-0.002856	-0.009913	-0.525451	0.324740	-1.045509	-0.653310	-0.216098	-0.043859	-0.724268
14446	2.499583	3.302082	8.827788	-0.080548	-0.002330	-0.036492	-0.524929	0.326899	-1.042764	-0.654431	-0.215056	-0.042727	-0.723633
14447	2.561675	3.339613	8.776458	-0.090936	0.005049	-0.050637	-0.523085	0.329954	-1.044029	-0.655866	-0.213787	-0.041431	-0.722785
14448	2.517199	3.285421	8.929545	-0.079971	-0.008864	-0.059524	-0.521230	0.329222	-1.044342	-0.657329	-0.212827	-0.040315	-0.721802
14449	2.513703	3.331472	8.880952	-0.123468	-0.023672	-0.050914	-0.521357	0.327694	-1.044523	-0.658923	-0.211540	-0.038179	-0.720842
14450	2.475074	3.316201	8.829336	-0.126880	-0.014684	-0.056162	-0.522405	0.324132	-1.046368	-0.660528	-0.210048	-0.036295	-0.719906
14451	2.496037	3.243766	8.871444	-0.092860	-0.011905	-0.048967	-0.522528	0.321407	-1.049135	-0.661946	-0.208994	-0.034754	-0.718986
14452	2.544510	3.239789	8.848892	-0.112630	-0.016469	-0.050836	-0.522128	0.320617	-1.051579	-0.663408	-0.207717	-0.033028	-0.718090
14453	2.563136	3.274107	8.825135	-0.111154	-0.014984	-0.038450	-0.522663	0.322620	-1.053252	-0.664744	-0.206475	-0.031144	-0.717296
14454	2.428193	3.227961	8.773204	-0.107738	-0.005407	-0.029504	-0.524255	0.324105	-1.055600	-0.665853	-0.205115	-0.029550	-0.716725
14455	2.299488	3.128538	8.825364	-0.059676	0.011309	-0.006230	-0.524384	0.323138	-1.055897	-0.666495	-0.204196	-0.028636	-0.716427
14456	2.328173	3.165480	8.934278	-0.021255	0.058257	-0.021733	-0.523982	0.321789	-1.058359	-0.667086	-0.203080	-0.029100	-0.716176
14457	2.247400	3.088770	8.961262	0.027710	0.092640	-0.029295	-0.520673	0.321718	-1.058533	-0.667657	-0.202137	-0.030634	-0.715846
14458	2.139249	2.688731	9.018727	0.067834	0.038547	-0.057767	-0.520398	0.318566	-1.061319	-0.668409	-0.202468	-0.032256	-0.714980
14459	2.543628	2.645138	9.416573	0.082187	-0.000256	-0.064256	-0.519724	0.314838	-1.063725	-0.669316	-0.203537	-0.033465	-0.713771
14460	2.771940	2.612866	9.380497	-0.001471	-0.015021	-0.034602	-0.521431	0.310118	-1.063051	-0.670069	-0.203720	-0.033282	-0.713020
14461	2.605598	2.391350	9.020838	0.032928	0.008516	0.031133	-0.522487	0.309196	-1.064409	-0.669805	-0.204061	-0.033484	-0.713162
14462	2.535762	2.642463	8.443951	0.154836	-0.052039	0.039987	-0.523404	0.304937	-1.054075	-0.668894	-0.206915	-0.034726	-0.713134
14463	1.983718	3.409234	8.825593	0.240259	-0.147904	-0.009786	-0.525366	0.296865	-1.052969	-0.668453	-0.212223	-0.035971	-0.711926
14464	1.854085	3.882672	9.133352	0.184903	-0.145525	-0.196484	-0.529585	0.291074	-1.051764	-0.670828	-0.216633	-0.037387	-0.708281
14465	2.797654	4.229930	9.323356	-0.018153	-0.037857	-0.158643	-0.533541	0.287163	-1.059888	-0.673504	-0.216800	-0.037111	-0.705700
14466	2.751690	3.724200	9.222262	-0.110924	0.029469	-0.108961	-0.533541	0.287139	-1.058817	-0.675724	-0.214814	-0.036324	-0.704225
14467	2.326972	2.823096	7.925912	-0.123543	-0.019507	-0.077325	-0.533555	0.292419	-1.064012	-0.677677	-0.213363	-0.034451	-0.702882
14468	2.713288	3.131174	8.662335	0.109494	-0.043926	-0.014980	-0.535401	0.289951	-1.064069	-0.677694	-0.215462	-0.035362	-0.702180
14469	2.743508	3.321139	9.456118	-0.020621	-0.052495	0.000437	-0.535667	0.290212	-1.062985	-0.678132	-0.215926	-0.034145	-0.701674
14470	2.526372	3.190922	8.935353	-0.051007	-0.026956	-0.001198	-0.537262	0.292442	-1.061286	-0.678631	-0.215620	-0.032973	-0.701342
14471	2.478136	3.175480	8.909921	-0.080801	-0.027355	-0.031341	-0.537661	0.292699	-1.059933	-0.679755	-0.214886	-0.031391	-0.700551
14472	2.518072	3.108234	8.853888	-0.069255	-0.040739	-0.061453	-0.538860	0.295518	-1.059963	-0.681188	-0.214486	-0.030032	-0.699340
14473	2.729319	3.221305	8.936538	-0.078302	-0.047908	-0.061581	-0.541773	0.296017	-1.060584	-0.682728	-0.214054	-0.028331	-0.698040
14474	2.701894	3.121276	8.828139	-0.091188	-0.051840	-0.051025	-0.543900	0.299302	-1.061796	-0.684111	-0.213513	-0.026467	-0.696925
14475	2.705577	3.184456	8.859065	-0.093465	-0.041671	-0.031521	-0.542583	0.301194	-1.060410	-0.685282	-0.212808	-0.024505	-0.696061
14476	2.816899	3.181615	8.795109	-0.094196	-0.037037	-0.003226	-0.544442	0.303206	-1.061129	-0.686003	-0.212043	-0.022595	-0.695649
14477	2.713728	3.252563	8.801036	-0.074564	-0.021096	0.005798	-0.544715	0.306182	-1.062908	-0.686556	-0.211339	-0.021015	-0.695367
14478	2.689468	3.014247	8.821344	-0.063951	-0.022964	0.012907	-0.545778	0.307891	-1.063378	-0.686911	-0.210799	-0.019652	-0.695220
14479	2.683408	3.077249	8.835125	-0.056002	-0.023086	-0.015361	-0.547372	0.309612	-1.063841	-0.687676	-0.210373	-0.018389	-0.694627
14480	2.721994	3.097375	8.903551	-0.028044	-0.018358	-0.017023	-0.548171	0.311249	-1.061366	-0.688290	-0.210250	-0.017714	-0.694074
14481	2.746686	3.063833	8.837168	-0.005721	-0.016569	-0.009871	-0.548173	0.311982	-1.062952	-0.688761	-0.210433	-0.017215	-0.693563
14482	2.747480	3.034727	8.904805	0.006654	-0.018438	-0.001888	-0.548038	0.310840	-1.061917	-0.689024	-0.210795	-0.016955	-0.693198
14483	2.640346	3.027906	8.699388	0.061173	0.005491	-0.016565	-0.548568	0.310809	-1.060035	-0.689297	-0.211594	-0.017716	-0.692664
14484	2.800665	3.040546	8.901580	0.036819	0.006207	0.018686	-0.549355	0.308596	-1.060096	-0.689133	-0.212036	-0.018129	-0.692681
14485	2.817050	3.176764	8.811998	0.114032	0.029705	0.029681	-0.546838	0.307715	-1.060690	-0.688528	-0.213253	-0.019756	-0.692865
14486	2.839509	3.155334	8.882650	-0.054417	0.013155	0.066172	-0.546316	0.310498	-1.060875	-0.688096	-0.212361	-0.018796	-0.693595
14487	2.765142	2.967060	8.698862	0.062645	0.014167	0.064806	-0.547498	0.307302	-1.060293	-0.687225	-0.213105	-0.019342	-0.694215
14488	2.810896	3.254336	8.888247	0.062640	0.019513	0.064814	-0.545640	0.305603	-1.061039	-0.686308	-0.213733	-0.020100	-0.694906
14489	2.767131	3.253536	8.836364	0.018225	0.026751	0.044398	-0.545109	0.305024	-1.060661	-0.685903	-0.213692	-0.020290	-0.695314
14490	2.687115	3.140431	8.873273	0.002937	0.012459	0.041628	-0.545374	0.305166	-1.060519	-0.685564	-0.213590	-0.020221	-0.695682
14491	2.768199	3.205012	8.868052	-0.025360	0.008322	0.055637	-0.544845	0.305309	-1.061191	-0.685194	-0.213214	-0.019506	-0.696181
14492	2.670112	3.018754	8.859227	-0.065420	-0.001422	0.004202	-0.543921	0.306310	-1.063182	-0.685679	-0.212353	-0.018452	-0.695995
14493	2.754886	3.141659	8.856088	-0.031506	0.011009	0.016742	-0.544983	0.307582	-1.062861	-0.685876	-0.211840	-0.017855	-0.695973
14494	2.808931	3.113517	8.910911	-0.063922	0.017810	0.018440	-0.544459	0.309240	-1.062680	-0.686143	-0.210737	-0.017026	-0.696066
14495	2.649793	3.066933	8.867868	-0.079729	0.029528	0.006126	-0.543149	0.313678	-1.062822	-0.686682	-0.209303	-0.016059	-0.695990
14496	2.235180	3.209911	8.926275	-0.033404	0.178964	-0.017443	-0.545306	0.326644	-1.060238	-0.687241	-0.206362	-0.018024	-0.696268
14497	2.391177	2.911746	8.865917	0.078906	0.352517	0.121915	-0.540410	0.327222	-1.059874	-0.685379	-0.202628	-0.023247	-0.699041
14498	2.807848	2.914449	8.844985	0.158326	0.358951	0.249422	-0.530080	0.325507	-1.062327	-0.681270	-0.199899	-0.029272	-0.703601
14499	2.980083	2.558341	8.956454	0.188642	0.180121	0.228897	-0.522653	0.320460	-1.062573	-0.677479	-0.200128	-0.033212	-0.707013
14500	2.611682	3.056548	9.011193	0.144694	0.040851	0.164274	-0.519460	0.314832	-1.063728	-0.674806	-0.201629	-0.035044	-0.709052
14501	2.414191	3.169512	9.341251	-0.089507	0.008501	0.097941	-0.517075	0.314233	-1.064311	-0.674076	-0.200432	-0.033239	-0.710171
14502	2.493464	3.161212	9.069356	-0.198935	-0.009804	0.081557	-0.520794	0.318451	-1.061988	-0.673980	-0.197954	-0.029844	-0.711108
14503	2.708590	2.774281	8.756347	-0.048722	-0.043229	0.046427	-0.520539	0.321521	-1.062295	-0.673842	-0.198015	-0.028117	-0.711293
14504	2.551712	2.895249	8.952804	-0.021757	-0.046563	0.046515	-0.522264	0.322930	-1.061158	-0.673567	-0.198425	-0.026881	-0.711486
14505	2.425735	2.883247	8.886448	0.021556	-0.052360	0.007744	-0.522105	0.314325	-1.063311	-0.673702	-0.199541	-0.026183	-0.711072
14506	2.519745	3.023307	8.847359	0.040808	-0.016341	0.068127	-0.522636	0.314601	-1.062626	-0.672857	-0.200375	-0.026156	-0.711639
14507	2.450860	3.160473	9.385770	-0.095400	-0.087715	0.031876	-0.522619	0.308881	-1.062674	-0.673133	-0.200430	-0.023230	-0.711464
14508	2.253372	2.984471	8.658958	-0.043147	-0.066180	-0.031408	-0.524875	0.310866	-1.061781	-0.674062	-0.200794	-0.021736	-0.710528
14509	2.596369	3.109681	9.101786	-0.023016	-0.042714	-0.109085	-0.524873	0.310311	-1.061932	-0.676026	-0.201117	-0.021025	-0.708590
14510	2.867306	2.881567	9.049239	-0.102400	0.004362	-0.025978	-0.527404	0.315523	-1.061603	-0.677074	-0.199677	-0.019624	-0.708036
14511	2.631583	2.799620	9.085950	-0.183832	-0.037470	-0.016721	-0.527553	0.321243	-1.061419	-0.678356	-0.197790	-0.016324	-0.707422
14512	2.586591	2.859481	9.028758	-0.289025	-0.138250	-0.004426	-0.529028	0.327905	-1.064542	-0.679877	-0.195839	-0.010257	-0.706618
14513	2.311431	2.560780	9.020162	-0.320047	-0.105624	-0.184594	-0.533686	0.336378	-1.064353	-0.684041	-0.193008	-0.004772	-0.703430
