# Supplementary material for: Identification of Haptic Based Guiding Using Hard Reins
Source: PLoS One. 2015 Jul 22;10(7):e0132020. doi: 10.1371/journal.pone.0132020 (PMC4511788; doi:10.1371/journal.pone.0132020)
Supplement: S2 File — (ZIP) [file pone.0132020.s002.zip › MotionData2/Subject10/T5/fc5.txt]

// Start Time: 0
// Sample rate: 25.0Hz
// Scenario: 4.9
// Firmware Version: 2.6.1
Counter	Acc_X	Acc_Y	Acc_Z	Gyr_X	Gyr_Y	Gyr_Z	Mag_X	Mag_Y	Mag_Z	Quat_w	Quat_x	Quat_y	Quat_z
15081	8.091377	-0.833119	5.556290	0.006605	-0.013542	0.021387	-0.464011	0.069191	-0.673007	-0.884572	0.027935	0.463186	-0.047027
15082	8.035491	-0.815825	5.572355	0.002431	-0.004155	-0.015219	-0.464929	0.068078	-0.672891	-0.884530	0.027767	0.463306	-0.046716
15083	8.035006	-0.893835	5.602733	0.011843	-0.004148	-0.020472	-0.465980	0.067376	-0.672766	-0.884500	0.027364	0.463418	-0.046422
15084	8.032057	-0.981292	5.611241	0.028916	-0.002996	0.007403	-0.464933	0.067516	-0.672114	-0.884463	0.026942	0.463481	-0.046750
15085	8.017505	-0.976129	5.594702	0.046814	0.012255	0.028325	-0.466509	0.065425	-0.671488	-0.884557	0.026394	0.463243	-0.047637
15086	8.027635	-0.903615	5.614871	0.035052	0.015592	0.043191	-0.465195	0.066267	-0.671612	-0.884659	0.026205	0.462951	-0.048658
15087	8.045016	-0.845403	5.605613	0.024217	0.003688	0.028357	-0.464928	0.065721	-0.671888	-0.884661	0.026048	0.462885	-0.049340
15088	8.013300	-0.855088	5.627999	0.008172	0.002426	0.006590	-0.466358	0.065041	-0.673728	-0.884662	0.025978	0.462872	-0.049480
15089	8.027781	-0.879292	5.610371	0.008967	-0.018651	0.012639	-0.466902	0.065702	-0.671874	-0.884464	0.025920	0.463224	-0.049754
15090	8.017936	-0.903214	5.586045	0.013673	0.009203	0.017066	-0.468204	0.064740	-0.673196	-0.884520	0.025860	0.463080	-0.050120
15091	8.042162	-0.913605	5.628921	0.006851	0.024137	0.014517	-0.466633	0.064743	-0.672157	-0.884716	0.025901	0.462675	-0.050385
15092	8.012976	-0.910935	5.629633	-0.003756	0.002397	0.013609	-0.466106	0.066136	-0.672921	-0.884704	0.026119	0.462670	-0.050516
15093	8.003178	-0.922935	5.624846	0.001325	0.016527	0.002295	-0.465576	0.066979	-0.673695	-0.884839	0.026137	0.462412	-0.050518
15094	7.969189	-0.908143	5.630684	-0.024707	0.006248	0.002335	-0.464527	0.066428	-0.672926	-0.884863	0.026618	0.462366	-0.050268
15095	7.983475	-0.961711	5.634434	-0.017624	0.004311	0.010167	-0.466361	0.065868	-0.673712	-0.884867	0.027033	0.462336	-0.050242
15096	8.015160	-0.956907	5.614400	-0.012713	0.009756	-0.004656	-0.466368	0.065026	-0.672547	-0.884935	0.027227	0.462221	-0.050003
15097	8.003080	-0.942217	5.612467	-0.010487	0.013765	0.016279	-0.466113	0.066679	-0.672254	-0.885024	0.027584	0.462013	-0.050146
15098	7.988409	-0.947350	5.649053	-0.003764	0.002413	0.012737	-0.466753	0.065314	-0.673851	-0.885013	0.027781	0.462009	-0.050285
15099	7.976395	-0.929753	5.603576	0.004655	0.003407	0.002244	-0.466883	0.064622	-0.673733	-0.885029	0.027730	0.461976	-0.050326
15100	8.002920	-0.966674	5.629072	0.009687	0.002599	-0.004743	-0.465960	0.066714	-0.674879	-0.885046	0.027544	0.461963	-0.050249
15101	8.017644	-0.947273	5.619323	0.013237	-0.002787	0.002210	-0.465310	0.065043	-0.673079	-0.885010	0.027336	0.462032	-0.050372
15102	7.983587	-0.942295	5.634708	0.034082	0.005786	0.003040	-0.465433	0.064363	-0.673879	-0.885059	0.026776	0.461935	-0.050690
15103	7.973742	-0.961630	5.634660	0.022978	-0.004786	0.013510	-0.465301	0.063809	-0.673629	-0.884998	0.026500	0.462022	-0.051105
15104	7.986076	-0.928021	5.659067	0.025354	-0.011697	0.007376	-0.465038	0.063535	-0.673505	-0.884878	0.026124	0.462240	-0.051414
15105	8.008064	-0.918202	5.632064	0.030829	0.013567	0.009179	-0.465823	0.063256	-0.673898	-0.884995	0.025687	0.461994	-0.051816
15106	8.017665	-0.937885	5.648512	0.023879	0.007484	0.010058	-0.466220	0.063249	-0.673633	-0.885048	0.025385	0.461873	-0.052143
15107	8.003160	-0.918508	5.663651	0.020312	0.006712	0.005700	-0.464244	0.063272	-0.673910	-0.885101	0.025095	0.461760	-0.052389
15108	7.988630	-0.910839	5.639882	0.023645	0.005907	0.000452	-0.465028	0.060776	-0.673428	-0.885147	0.024695	0.461672	-0.052568
15109	7.988739	-0.891450	5.642577	0.028697	-0.002838	-0.001335	-0.465292	0.061604	-0.673672	-0.885123	0.024181	0.461722	-0.052772
15110	8.003424	-0.879303	5.630304	0.023307	-0.011448	-0.006576	-0.464483	0.058591	-0.674657	-0.885017	0.023707	0.461945	-0.052824
15111	8.013102	-0.889092	5.629941	0.033799	0.004224	-0.008304	-0.466071	0.059534	-0.674102	-0.885067	0.023045	0.461868	-0.052948
15112	8.005947	-0.864708	5.625611	0.015045	0.007690	0.002224	-0.465284	0.060091	-0.673965	-0.885126	0.022839	0.461756	-0.053032
15113	8.013152	-0.879438	5.634920	-0.004161	0.007101	-0.006442	-0.465020	0.060096	-0.674098	-0.885183	0.022868	0.461667	-0.052837
15114	8.003441	-0.879143	5.615778	-0.004192	0.011533	-0.009920	-0.465811	0.059809	-0.673836	-0.885279	0.022878	0.461513	-0.052559
15115	7.988770	-0.884276	5.652364	-0.004185	0.002723	-0.005585	-0.465280	0.059821	-0.674364	-0.885295	0.022911	0.461502	-0.052380
15116	7.974170	-0.888741	5.628424	0.000979	0.009752	-0.009943	-0.465813	0.060360	-0.673825	-0.885378	0.022834	0.461374	-0.052138
15117	7.974226	-0.879033	5.628561	0.002678	-0.004325	-0.004756	-0.465150	0.058432	-0.673474	-0.885331	0.022747	0.461480	-0.052041
15118	7.974222	-0.869886	5.679539	0.005411	-0.020309	0.009147	-0.465803	0.059266	-0.674503	-0.885117	0.022727	0.461871	-0.052210
15119	7.988927	-0.862140	5.626041	-0.004318	-0.013900	-0.003890	-0.466080	0.060628	-0.673424	-0.884978	0.022761	0.462152	-0.052068
15120	8.017966	-0.898333	5.583692	0.000866	-0.009531	-0.006501	-0.465812	0.057588	-0.672698	-0.884878	0.022683	0.462364	-0.051922
15121	8.013135	-0.884185	5.625168	0.010221	0.016258	0.014477	-0.465415	0.058150	-0.673215	-0.885004	0.022663	0.462089	-0.052227
15122	8.005908	-0.869669	5.635227	0.002650	-0.021922	0.002177	-0.465552	0.059250	-0.673061	-0.884784	0.022641	0.462513	-0.052217
15123	8.003536	-0.864474	5.606299	0.006136	-0.011402	-0.001294	-0.467535	0.060049	-0.672375	-0.884669	0.022519	0.462739	-0.052217
15124	8.034941	-0.903623	5.609859	0.007746	-0.016609	-0.004793	-0.467531	0.059499	-0.672517	-0.884506	0.022342	0.463068	-0.052140
15125	8.042373	-0.881787	5.605156	0.011081	-0.016548	-0.010038	-0.468064	0.061148	-0.672480	-0.884354	0.022047	0.463384	-0.052035
15126	8.027967	-0.859182	5.547698	0.017995	-0.020110	-0.008329	-0.467280	0.060870	-0.671704	-0.884168	0.021668	0.463765	-0.051961
15127	8.042253	-0.903577	5.600006	0.016522	-0.018538	0.002155	-0.468848	0.058654	-0.672130	-0.883986	0.021390	0.464106	-0.052124
15128	8.047248	-0.879454	5.609919	0.007717	-0.014835	-0.006533	-0.468582	0.058660	-0.672394	-0.883839	0.021188	0.464404	-0.052035
15129	8.022979	-0.869464	5.603358	0.030113	-0.021984	-0.006624	-0.469916	0.058620	-0.670286	-0.883640	0.020586	0.464795	-0.052171
15130	8.018097	-0.869557	5.615576	0.016875	0.002317	0.009184	-0.469116	0.057811	-0.671095	-0.883641	0.020398	0.464774	-0.052417
15131	8.074209	-0.852607	5.575780	0.006730	0.002212	0.019687	-0.468463	0.057532	-0.670318	-0.883630	0.020481	0.464750	-0.052791
15132	8.025690	-0.825558	5.582129	0.006378	0.004250	0.003110	-0.467674	0.059204	-0.671078	-0.883652	0.020432	0.464707	-0.052815
15133	7.994179	-0.801186	5.597732	0.016475	0.002622	-0.008270	-0.467927	0.058384	-0.671880	-0.883678	0.020081	0.464676	-0.052784
15134	8.032835	-0.850022	5.593722	-0.004299	0.003682	-0.010813	-0.469125	0.058352	-0.670297	-0.883704	0.020079	0.464661	-0.052485
15135	8.045258	-0.806412	5.591634	-0.011286	0.007301	-0.015146	-0.468991	0.058080	-0.670434	-0.883770	0.020159	0.464578	-0.052073
15136	8.028156	-0.816085	5.601577	-0.021329	-0.002548	0.004044	-0.470292	0.057813	-0.672136	-0.883714	0.020583	0.464685	-0.051895
15137	8.032681	-0.874425	5.605484	-0.012744	0.016804	-0.008131	-0.468327	0.057817	-0.670969	-0.883861	0.020765	0.464432	-0.051590
15138	8.025378	-0.872098	5.620214	-0.016533	0.002999	-0.016883	-0.469368	0.058382	-0.672788	-0.883881	0.020924	0.464444	-0.051066
15139	8.013331	-0.854794	5.601368	-0.007406	0.009609	0.002295	-0.467275	0.058937	-0.671480	-0.883953	0.021103	0.464306	-0.050998
15140	8.008543	-0.835659	5.630807	0.012555	0.011146	0.005727	-0.467918	0.057150	-0.672429	-0.884037	0.020957	0.464135	-0.051159
15141	8.023174	-0.833193	5.615976	0.007888	-0.007925	-0.001289	-0.467260	0.056463	-0.672054	-0.883957	0.020814	0.464292	-0.051178
15142	8.071886	-0.826291	5.612528	0.008983	0.007723	0.002248	-0.467259	0.055772	-0.671936	-0.884012	0.020696	0.464187	-0.051245
15143	8.008520	-0.835872	5.650176	-0.005528	0.002428	0.012734	-0.466737	0.056325	-0.671667	-0.884008	0.020930	0.464167	-0.051382
15144	8.027862	-0.864757	5.612998	-0.003912	-0.009817	0.012700	-0.467918	0.056041	-0.671926	-0.883884	0.021120	0.464380	-0.051520
15145	8.027893	-0.859877	5.610645	0.016603	-0.016844	0.005642	-0.468060	0.058242	-0.671619	-0.883719	0.020879	0.464680	-0.051746
15146	8.047400	-0.859665	5.576299	0.007995	-0.009762	0.003945	-0.468067	0.060173	-0.671712	-0.883612	0.020807	0.464883	-0.051782
15147	7.995995	-0.898818	5.644726	0.019892	-0.030817	0.003847	-0.467530	0.058808	-0.672399	-0.883320	0.020479	0.465425	-0.052014
15148	8.047450	-0.850010	5.581278	0.010042	0.003183	0.012697	-0.469119	0.057251	-0.670450	-0.883321	0.020428	0.465395	-0.052291
15149	8.032990	-0.825619	5.581959	0.019115	0.014232	0.027526	-0.467793	0.057696	-0.671894	-0.883423	0.020381	0.465132	-0.052917
15150	8.091526	-0.806476	5.561509	0.006712	0.017180	0.012749	-0.468840	0.056308	-0.671914	-0.883553	0.020410	0.464858	-0.053147
15151	7.986783	-0.815793	5.607379	0.003883	-0.016273	-0.022243	-0.468453	0.056022	-0.670873	-0.883418	0.020134	0.465170	-0.052762
15152	7.983994	-0.874207	5.623561	-0.004314	0.018671	-0.018625	-0.467660	0.055481	-0.671020	-0.883591	0.020072	0.464893	-0.052324
15153	8.008274	-0.884091	5.620439	-0.004150	0.007978	-0.006440	-0.467131	0.056044	-0.671538	-0.883663	0.020114	0.464776	-0.052136
15154	8.032748	-0.864611	5.595937	0.002978	0.018320	-0.001196	-0.467787	0.055486	-0.671544	-0.883817	0.020085	0.464490	-0.052075
15155	8.003623	-0.849886	5.604084	-0.004041	-0.007071	0.005725	-0.467928	0.057135	-0.671248	-0.883737	0.020224	0.464633	-0.052110
15156	8.013393	-0.845033	5.596663	0.008093	0.004251	0.002233	-0.466875	0.056729	-0.671001	-0.883760	0.020128	0.464590	-0.052151
15157	8.013262	-0.864636	5.613337	0.019780	0.010636	-0.019587	-0.466997	0.056188	-0.671930	-0.883880	0.019630	0.464404	-0.051953
15158	8.023228	-0.825805	5.606395	0.009550	0.012360	-0.013449	-0.466863	0.054529	-0.671439	-0.883994	0.019361	0.464222	-0.051747
15159	8.028100	-0.825792	5.601440	0.026926	0.002474	-0.004804	-0.467507	0.053851	-0.672891	-0.884026	0.018866	0.464167	-0.051879
15160	8.013396	-0.845006	5.594242	0.023222	-0.011386	-0.010067	-0.466720	0.052607	-0.672003	-0.883921	0.018364	0.464389	-0.051864
15161	8.013483	-0.825831	5.616305	0.021913	0.002384	0.003058	-0.467906	0.053147	-0.671983	-0.883941	0.018032	0.464337	-0.052091
15162	8.052434	-0.825995	5.600875	-0.004106	0.002644	-0.001221	-0.466468	0.054255	-0.671316	-0.883949	0.018122	0.464336	-0.051952
15163	8.062490	-0.777136	5.565019	0.008090	0.005994	0.002238	-0.467399	0.054508	-0.670254	-0.883998	0.018030	0.464236	-0.052034
15164	8.052594	-0.803832	5.572131	0.004460	-0.004405	-0.001268	-0.467923	0.052982	-0.669887	-0.883941	0.017946	0.464351	-0.052004
15165	8.016051	-0.810809	5.572876	0.005957	0.002813	-0.015213	-0.467773	0.052042	-0.671744	-0.883977	0.017727	0.464318	-0.051759
15166	8.038063	-0.786989	5.596920	0.002350	-0.011146	-0.015241	-0.468969	0.053398	-0.670921	-0.883873	0.017555	0.464558	-0.051443
15167	8.055198	-0.767822	5.606482	-0.004102	0.020234	-0.008154	-0.467917	0.052853	-0.670545	-0.884060	0.017596	0.464225	-0.051223
15168	8.033259	-0.781774	5.568049	-0.011399	-0.011094	-0.011713	-0.466997	0.053969	-0.670924	-0.883947	0.017698	0.464478	-0.050844
15169	8.013654	-0.796681	5.614295	-0.018219	-0.005832	-0.009935	-0.469113	0.054765	-0.670105	-0.883889	0.017947	0.464620	-0.050471
15170	8.023305	-0.806710	5.635721	-0.015522	-0.014739	-0.001243	-0.468431	0.051481	-0.671488	-0.883727	0.018195	0.464938	-0.050279
15171	8.057435	-0.801819	5.605947	-0.004147	-0.004374	0.000502	-0.468180	0.053127	-0.670669	-0.883677	0.018294	0.465035	-0.050221
15172	8.057558	-0.782297	5.596536	-0.010769	0.006017	0.009272	-0.468960	0.053274	-0.671973	-0.883702	0.018596	0.464977	-0.050214
15173	8.047959	-0.762587	5.577668	-0.004048	0.002594	0.002261	-0.468696	0.053139	-0.671978	-0.883715	0.018716	0.464951	-0.050185
15174	8.047760	-0.792004	5.603889	-0.014410	0.002666	0.002294	-0.469232	0.053535	-0.671047	-0.883713	0.019007	0.464958	-0.050035
15175	8.064725	-0.811161	5.566904	-0.004401	-0.034102	0.002165	-0.468570	0.051883	-0.670691	-0.883384	0.019095	0.465582	-0.050015
15176	8.013021	-0.903627	5.627315	0.010048	0.013753	0.007494	-0.469225	0.052159	-0.671206	-0.883489	0.019009	0.465367	-0.050190
15177	8.018047	-0.879211	5.610597	0.028874	0.024538	0.033636	-0.468711	0.054225	-0.670644	-0.883688	0.018867	0.464906	-0.051017
15178	8.023280	-0.813831	5.621092	0.041598	0.010523	0.030064	-0.466728	0.053148	-0.671204	-0.883752	0.018443	0.464706	-0.051861
15179	8.027994	-0.845155	5.596324	0.032868	0.015946	0.023131	-0.468050	0.053127	-0.670539	-0.883882	0.018125	0.464395	-0.052542
15180	8.008501	-0.842939	5.630704	0.038105	0.019387	0.023994	-0.467782	0.053691	-0.671317	-0.884033	0.017714	0.464044	-0.053246
15181	8.003308	-0.891865	5.668869	0.048491	0.014018	0.026570	-0.467118	0.052321	-0.671481	-0.884147	0.017154	0.463745	-0.054136
15182	7.988997	-0.845418	5.650490	0.044023	0.015923	0.019604	-0.465658	0.051244	-0.672431	-0.884269	0.016585	0.463450	-0.054835
15183	7.988907	-0.860033	5.655127	0.062638	0.008388	0.043953	-0.465649	0.049039	-0.672475	-0.884315	0.015932	0.463226	-0.056167
15184	7.993729	-0.865088	5.669472	0.055763	0.019852	0.040518	-0.466564	0.048485	-0.673004	-0.884451	0.015351	0.462841	-0.057348
15185	7.964631	-0.840922	5.701965	0.067567	0.029666	0.023059	-0.465897	0.047951	-0.673807	-0.884717	0.014445	0.462236	-0.058351
15186	7.945374	-0.802062	5.715070	0.072918	0.022455	0.034355	-0.465626	0.047412	-0.674607	-0.884887	0.013514	0.461784	-0.059565
15187	7.940504	-0.804342	5.705464	0.074296	0.010389	0.023849	-0.464439	0.046178	-0.674246	-0.884974	0.012473	0.461505	-0.060648
15188	7.935758	-0.782512	5.710728	0.061824	-0.005083	0.014244	-0.464697	0.043133	-0.673517	-0.884906	0.011512	0.461558	-0.061427
15189	7.964916	-0.787743	5.722086	0.051562	0.001945	0.016044	-0.465488	0.042292	-0.673003	-0.884918	0.010791	0.461453	-0.062165
15190	7.940479	-0.806876	5.715114	0.051855	-0.007949	0.033458	-0.466265	0.041470	-0.674064	-0.884795	0.010182	0.461563	-0.063187
15191	7.959639	-0.851231	5.760046	0.055245	-0.019375	0.035168	-0.466275	0.041595	-0.673011	-0.884587	0.009549	0.461822	-0.064303
15192	7.910599	-0.914006	5.767549	0.085722	-0.044404	0.055942	-0.466543	0.041029	-0.672102	-0.884102	0.008506	0.462527	-0.066035
15193	7.886011	-0.959809	5.757779	0.121192	-0.030601	0.050645	-0.467849	0.038257	-0.672016	-0.883777	0.006847	0.462884	-0.068044
15194	7.927132	-1.003785	5.751360	0.168744	-0.031634	0.090638	-0.468100	0.036611	-0.672834	-0.883360	0.004671	0.463239	-0.071160
15195	7.949008	-0.995008	5.818777	0.214180	-0.071109	0.131392	-0.469933	0.032585	-0.672113	-0.882533	0.002075	0.464150	-0.075467
15196	7.802730	-1.049184	5.782643	0.253463	-0.082208	0.153035	-0.471236	0.027183	-0.671161	-0.881515	-0.001097	0.465245	-0.080481
15197	7.544024	-1.210359	5.631361	0.289609	-0.102256	0.191228	-0.473738	0.023829	-0.669503	-0.880245	-0.004490	0.466538	-0.086552
15198	7.683251	-1.514080	5.769099	0.307504	-0.133252	0.151018	-0.475836	0.020076	-0.668774	-0.878672	-0.008716	0.468394	-0.092014
15199	7.982409	-1.563884	5.650099	0.342633	-0.093933	0.236560	-0.478996	0.015604	-0.666477	-0.877289	-0.012543	0.469390	-0.099401
15200	8.125804	-1.555215	5.852722	0.339283	-0.012404	0.323177	-0.482934	0.008925	-0.664743	-0.876389	-0.015484	0.469035	-0.108209
15201	8.029022	-1.432125	5.992304	0.256600	0.071392	0.260827	-0.483176	0.006458	-0.666103	-0.876420	-0.017183	0.467231	-0.115271
15202	7.886248	-1.239791	6.271950	0.201469	0.083049	0.110081	-0.479856	0.002655	-0.668040	-0.876846	-0.019492	0.465385	-0.119068
15203	7.734935	-0.944395	6.018148	0.188779	-0.007062	-0.029756	-0.480111	-0.001218	-0.667196	-0.876817	-0.022883	0.464951	-0.120372
15204	7.756336	-0.733641	5.381425	0.221953	0.017158	-0.024575	-0.479301	-0.008391	-0.666294	-0.876909	-0.026959	0.464141	-0.121968
15205	8.009227	-0.817808	5.112883	0.214727	-0.036683	0.062565	-0.479008	-0.015554	-0.666569	-0.876331	-0.030026	0.464211	-0.125106
15206	7.970578	-0.766598	5.121768	0.176212	-0.047890	0.124564	-0.480051	-0.020819	-0.665353	-0.875444	-0.032076	0.464721	-0.128855
15207	8.047226	-0.563014	5.091419	0.183845	-0.029178	0.151626	-0.481644	-0.019468	-0.664396	-0.874682	-0.033766	0.464793	-0.133260
15208	8.531525	-0.488431	5.434807	0.170033	-0.036348	0.158694	-0.481752	-0.023315	-0.665521	-0.873782	-0.035359	0.465119	-0.137546
15209	8.621588	-0.468246	5.515339	0.168294	0.061567	0.153756	-0.482674	-0.024713	-0.664755	-0.873822	-0.036533	0.463648	-0.141886
15210	8.185781	-0.489742	5.602582	0.200927	0.090866	0.169380	-0.480556	-0.023841	-0.666590	-0.874009	-0.038213	0.461648	-0.146727
15211	7.943307	-0.357965	5.508364	0.270908	-0.002240	0.172348	-0.480030	-0.027443	-0.664828	-0.873276	-0.041224	0.460981	-0.152267
15212	8.113985	-0.301084	5.500388	0.368487	-0.058667	0.156224	-0.481983	-0.036027	-0.663540	-0.871913	-0.046396	0.461039	-0.158297
15213	8.245756	-0.234437	5.517664	0.479310	-0.077324	0.175051	-0.481950	-0.043882	-0.663827	-0.870171	-0.053282	0.460984	-0.165699
15214	8.357836	-0.206459	5.534844	0.532878	-0.100195	0.263815	-0.485755	-0.053748	-0.660713	-0.867730	-0.060449	0.461251	-0.175036
15215	8.272393	-0.249649	5.555573	0.565245	-0.083756	0.312605	-0.491146	-0.062668	-0.657307	-0.865121	-0.067597	0.461050	-0.185550
15216	8.022434	-0.135601	5.533915	0.620136	-0.107567	0.305348	-0.493248	-0.072947	-0.652902	-0.862061	-0.075903	0.461019	-0.196342
15217	7.911150	0.000013	5.649797	0.638530	-0.139821	0.293833	-0.497700	-0.085020	-0.650221	-0.858582	-0.084712	0.461300	-0.207036
15218	7.994092	0.042581	5.687229	0.678578	-0.221373	0.344957	-0.502591	-0.096335	-0.642403	-0.853843	-0.094088	0.462858	-0.218773
15219	8.169223	0.017493	5.624714	0.713946	-0.264536	0.400585	-0.511424	-0.107819	-0.635217	-0.848202	-0.103715	0.464905	-0.231648
15220	8.124797	-0.121169	5.466380	0.687689	-0.247720	0.453923	-0.520649	-0.120964	-0.627798	-0.842232	-0.112300	0.466833	-0.245156
15221	8.051063	-0.269777	5.352166	0.668619	-0.215319	0.512515	-0.528456	-0.128319	-0.619224	-0.836115	-0.119829	0.468224	-0.259459
15222	8.090574	-0.177450	5.313826	0.685685	-0.195938	0.495071	-0.536783	-0.133448	-0.612703	-0.829934	-0.127662	0.469098	-0.273603
15223	8.264305	-0.018362	5.280601	0.666578	-0.169386	0.481256	-0.543663	-0.140784	-0.604924	-0.823934	-0.135155	0.469381	-0.287311
15224	8.262195	0.030598	5.245027	0.599194	-0.070301	0.438115	-0.548946	-0.149186	-0.598752	-0.819036	-0.141315	0.468267	-0.299894
15225	8.243529	0.148456	5.138176	0.597019	0.090723	0.424607	-0.552366	-0.155735	-0.595969	-0.815609	-0.146628	0.464299	-0.312584
15226	8.740847	0.056622	6.033377	0.572086	0.107013	0.386441	-0.554995	-0.161581	-0.593703	-0.812422	-0.151699	0.460103	-0.324444
15227	8.505331	-0.730611	5.843589	0.374909	0.108205	0.407125	-0.555385	-0.166293	-0.592088	-0.809646	-0.153402	0.457046	-0.334739
15228	7.961864	-1.413276	5.216880	0.216343	0.218623	0.365142	-0.554598	-0.162683	-0.593466	-0.808491	-0.152110	0.453195	-0.343247
15229	7.814347	-1.674198	5.218994	0.330957	-0.047359	0.231474	-0.556449	-0.162715	-0.592403	-0.805491	-0.155691	0.452317	-0.349792
15230	8.410753	-1.259330	4.995626	0.531791	-0.213533	0.249654	-0.562398	-0.171690	-0.585056	-0.800091	-0.163489	0.452818	-0.357885
15231	8.574800	-1.503618	5.007729	0.475048	-0.145524	0.386135	-0.567305	-0.176235	-0.578417	-0.794425	-0.168600	0.452947	-0.367835
15232	8.488281	-2.107725	5.265051	0.375050	-0.134307	0.384766	-0.572879	-0.176639	-0.572610	-0.789059	-0.172065	0.453629	-0.376830
15233	8.100567	-1.850503	5.134811	0.360438	-0.117010	0.304522	-0.580552	-0.177053	-0.567706	-0.784442	-0.175771	0.453780	-0.384498
15234	7.828900	-1.736776	4.939315	0.379198	-0.058766	0.267070	-0.585322	-0.180062	-0.562482	-0.780482	-0.179756	0.452743	-0.391867
15235	7.730133	-1.976662	4.976923	0.404748	-0.038592	0.198154	-0.587154	-0.184640	-0.561640	-0.777101	-0.184420	0.450873	-0.398519
15236	8.138849	-1.971721	5.091039	0.372168	-0.044420	0.135494	-0.590350	-0.189585	-0.554759	-0.774220	-0.189344	0.449121	-0.403761
15237	8.154387	-1.800063	5.141550	0.244122	0.017357	0.103754	-0.592840	-0.195279	-0.553410	-0.772600	-0.191836	0.447289	-0.407701
15238	8.058658	-1.919502	5.260706	0.093757	0.077500	0.075578	-0.590733	-0.196643	-0.552927	-0.772311	-0.191992	0.445653	-0.409962
15239	7.797819	-2.031931	5.093217	-0.008440	0.126106	0.041093	-0.592041	-0.196643	-0.553967	-0.773115	-0.190180	0.443965	-0.411120
15240	7.541859	-2.148880	4.891652	-0.115133	0.261834	0.076650	-0.587791	-0.194461	-0.559599	-0.775232	-0.185578	0.441184	-0.412230
15241	8.480052	-2.520228	6.135887	-0.126417	0.145085	0.088759	-0.582749	-0.189771	-0.566761	-0.776217	-0.181272	0.440348	-0.413184
15242	8.633326	-0.465447	5.912204	0.131116	0.066611	0.073636	-0.582100	-0.190611	-0.565207	-0.775715	-0.182121	0.438534	-0.415676
15243	9.338041	0.084099	5.279048	0.084723	0.034056	0.421756	-0.583022	-0.187015	-0.566836	-0.772147	-0.179149	0.438867	-0.423192
15244	9.218290	0.433686	5.369116	0.154173	0.011442	0.333337	-0.587786	-0.185993	-0.564156	-0.768850	-0.178518	0.438606	-0.429681
15245	8.162658	0.460463	5.083954	-0.180073	-0.066396	0.140280	-0.591760	-0.181773	-0.562994	-0.767679	-0.174902	0.441714	-0.430077
15246	8.370442	0.194556	5.041470	-0.372716	-0.052954	-0.218430	-0.593615	-0.177788	-0.563426	-0.770360	-0.171576	0.444990	-0.423192
15247	8.191091	0.310683	4.996418	-0.545704	-0.047994	-0.382809	-0.593610	-0.174729	-0.565466	-0.774965	-0.166878	0.449038	-0.412245
15248	8.408493	-0.348817	5.197505	-0.494258	-0.104403	-0.383887	-0.592034	-0.169449	-0.567473	-0.778774	-0.163529	0.453451	-0.401436
15249	8.254699	-0.457764	5.071176	-0.391044	0.014137	-0.305362	-0.592024	-0.167630	-0.569537	-0.782585	-0.160047	0.455395	-0.393143
15250	8.086457	-0.078568	5.155522	-0.194288	-0.111069	-0.217386	-0.591495	-0.167205	-0.570057	-0.783880	-0.159875	0.457994	-0.387574
15251	8.219028	0.528059	5.073928	-0.113949	-0.175618	-0.259715	-0.594278	-0.171145	-0.565915	-0.784636	-0.161858	0.460819	-0.381831
15252	8.424644	0.735154	5.064863	-0.172848	-0.053686	-0.317628	-0.593752	-0.172251	-0.565285	-0.787092	-0.162502	0.461976	-0.375044
15253	8.775597	0.427564	5.168601	-0.323645	-0.128447	-0.384477	-0.595073	-0.173380	-0.564247	-0.789815	-0.162035	0.465165	-0.365457
15254	8.821928	0.026470	5.183612	-0.422193	0.012823	-0.219755	-0.594805	-0.170597	-0.566032	-0.792859	-0.157332	0.467350	-0.358059
15255	8.524858	-0.427345	5.184013	-0.388896	0.058193	-0.069694	-0.590719	-0.166387	-0.568734	-0.795123	-0.151546	0.468984	-0.353366
15256	8.197744	-0.200367	5.107633	-0.269741	0.117978	0.018151	-0.589531	-0.159989	-0.572160	-0.796893	-0.146270	0.469098	-0.351447
15257	8.097146	0.063450	5.036231	-0.213794	0.112440	0.013567	-0.586620	-0.154389	-0.576664	-0.798502	-0.142129	0.468834	-0.349840
15258	8.137465	0.307981	5.062994	-0.171673	0.195631	-0.070075	-0.584228	-0.151140	-0.580948	-0.801295	-0.138688	0.466743	-0.347624
15259	8.337363	0.440596	5.428306	-0.142429	0.287111	-0.232120	-0.576280	-0.151814	-0.586794	-0.806009	-0.136822	0.462442	-0.343186
15260	8.864554	-0.019273	5.995540	-0.251693	0.163241	-0.314010	-0.569124	-0.154026	-0.591614	-0.810325	-0.134555	0.460701	-0.336189
15261	8.462969	-0.214177	5.052884	-0.374936	0.196142	-0.437468	-0.562774	-0.152109	-0.596478	-0.816078	-0.131465	0.458788	-0.325956
15262	8.784707	-0.544619	5.050432	-0.493156	0.233188	-0.410766	-0.553911	-0.149040	-0.603307	-0.822108	-0.125663	0.457114	-0.315268
15263	8.744742	-0.723836	5.043961	-0.618454	0.195669	-0.356415	-0.546500	-0.141692	-0.611615	-0.827650	-0.117800	0.456830	-0.304015
15264	8.427760	-0.848922	4.967178	-0.653664	0.278872	-0.347391	-0.539233	-0.130758	-0.620113	-0.833738	-0.108453	0.455353	-0.292870
15265	7.841166	-0.893668	4.859025	-0.675308	0.226650	-0.445256	-0.530896	-0.118401	-0.631348	-0.839786	-0.100190	0.454498	-0.279557
15266	7.702152	-0.955133	4.817777	-0.753104	0.172283	-0.501023	-0.521925	-0.109681	-0.637934	-0.845511	-0.091121	0.454775	-0.264551
15267	8.282887	-1.445209	5.221116	-0.811127	0.108165	-0.520953	-0.516008	-0.097982	-0.642601	-0.850587	-0.081808	0.456219	-0.248341
15268	8.588086	-1.662964	5.358666	-0.906064	0.121491	-0.444681	-0.511549	-0.081458	-0.648344	-0.855200	-0.069838	0.457871	-0.232615
15269	8.529050	-1.739583	5.528432	-0.798644	0.134363	-0.321969	-0.506572	-0.066192	-0.652409	-0.858917	-0.058690	0.458807	-0.219804
15270	7.955748	-1.581047	5.466450	-0.635218	0.159188	-0.250083	-0.502925	-0.049294	-0.655645	-0.862127	-0.049369	0.458568	-0.209799
15271	7.458950	-1.663214	5.379903	-0.560340	0.108200	-0.204286	-0.498979	-0.037887	-0.660566	-0.864466	-0.041270	0.458857	-0.201112
15272	7.597404	-1.689654	5.468339	-0.498542	-0.038583	-0.235387	-0.496904	-0.028484	-0.661183	-0.865405	-0.034964	0.461349	-0.192379
15273	7.954767	-1.746347	5.488333	-0.438698	-0.076497	-0.247819	-0.498905	-0.021333	-0.661289	-0.865909	-0.030048	0.464204	-0.183885
15274	8.100127	-1.831629	5.624197	-0.379217	-0.094269	-0.207886	-0.500666	-0.012829	-0.659139	-0.865979	-0.025756	0.467130	-0.176654
15275	8.027652	-1.738850	5.632035	-0.268826	-0.117819	-0.206552	-0.503607	-0.006827	-0.656374	-0.865716	-0.023498	0.470041	-0.170429
15276	7.967808	-1.563762	5.650438	-0.213644	-0.111769	-0.173577	-0.507331	-0.004983	-0.652505	-0.865327	-0.021812	0.472656	-0.165317
15277	7.955584	-1.564195	5.699141	-0.181273	-0.114081	-0.154490	-0.509451	-0.002667	-0.651919	-0.864821	-0.020534	0.475183	-0.160824
15278	7.805118	-1.513251	5.599225	-0.218842	-0.087677	-0.145612	-0.512372	-0.000656	-0.649758	-0.864516	-0.018418	0.477378	-0.156152
15279	7.741549	-1.589024	5.476127	-0.224702	-0.081785	-0.180472	-0.513723	0.002051	-0.646807	-0.864365	-0.016501	0.479431	-0.150819
15280	7.693555	-1.504259	5.311371	-0.289024	-0.012324	-0.228079	-0.515849	0.005466	-0.645937	-0.864990	-0.013731	0.480469	-0.144059
15281	7.848576	-1.617864	5.366706	-0.332937	0.062449	-0.294866	-0.515840	0.008115	-0.648247	-0.866499	-0.010581	0.480249	-0.135753
15282	7.872895	-1.599827	5.472939	-0.432376	0.239925	-0.416186	-0.510575	0.013022	-0.650550	-0.869935	-0.006433	0.477179	-0.124386
15283	8.353351	-1.666955	6.342246	-0.457955	0.188905	-0.609808	-0.503717	0.015608	-0.653436	-0.873216	-0.003732	0.474875	-0.109420
15284	8.946850	-0.820402	6.597249	-0.380260	0.054604	-0.774394	-0.501593	0.014408	-0.655050	-0.875310	-0.004317	0.474666	-0.092221
15285	7.973614	-0.249148	5.083060	-0.353555	0.016462	-0.563718	-0.499715	0.009350	-0.657001	-0.876474	-0.003391	0.474915	-0.078980
15286	7.883106	-0.422758	4.608100	-0.302036	-0.079454	-0.382711	-0.501052	0.010415	-0.655002	-0.876282	-0.001855	0.476776	-0.069356
15287	8.357898	-0.747600	4.858853	-0.381936	-0.161428	-0.366028	-0.503191	0.013115	-0.652177	-0.875211	0.001177	0.480095	-0.059275
15288	8.672693	-0.195620	4.748059	-0.412601	-0.128250	-0.352770	-0.508616	0.015791	-0.649985	-0.874313	0.004861	0.482847	-0.049101
15289	8.603930	0.101965	4.671559	-0.543045	0.020374	-0.296186	-0.508933	0.024719	-0.647574	-0.874663	0.011531	0.483052	-0.038636
15290	8.448291	-0.267606	4.846650	-0.472510	0.018858	-0.237066	-0.508681	0.032886	-0.649908	-0.874849	0.017529	0.483155	-0.029870
15291	8.564383	-0.357872	5.017018	-0.292672	0.007268	-0.150369	-0.510028	0.039482	-0.649243	-0.874860	0.021198	0.483299	-0.024361
15292	8.761814	-0.269186	5.185634	-0.034808	-0.036846	-0.035213	-0.510175	0.041953	-0.648537	-0.874485	0.021480	0.484015	-0.023337
15293	8.596872	-0.184810	5.147061	0.070092	0.043814	0.061496	-0.509904	0.040026	-0.648577	-0.874875	0.020843	0.483253	-0.025012
15294	8.174724	0.023356	5.089559	0.130288	0.014633	0.062894	-0.508567	0.036466	-0.649445	-0.875013	0.019167	0.482945	-0.027356
15295	7.913075	0.210848	5.020790	0.122700	-0.021288	-0.027961	-0.509089	0.036329	-0.649969	-0.874835	0.016668	0.483325	-0.027975
15296	8.179251	0.373538	5.029064	0.072961	-0.064897	-0.066295	-0.510800	0.031875	-0.647944	-0.874246	0.014732	0.484480	-0.027480
15297	8.564493	0.125163	5.239390	0.030516	-0.048765	-0.079994	-0.512118	0.030749	-0.647170	-0.873792	0.013280	0.485408	-0.026281
15298	8.527657	0.087887	5.346249	0.057733	-0.024196	0.006349	-0.512631	0.028130	-0.647611	-0.873547	0.012327	0.485839	-0.026915
15299	8.305302	-0.054314	5.426843	0.125501	-0.010369	0.092525	-0.512623	0.026200	-0.647650	-0.873394	0.010885	0.485990	-0.029629
15300	8.077155	0.049551	5.431170	0.184804	0.011057	0.147319	-0.515515	0.022848	-0.646514	-0.873424	0.009098	0.485690	-0.033959
15301	8.077360	0.120356	5.613773	0.200784	0.022238	0.202251	-0.514190	0.021350	-0.646947	-0.873508	0.007400	0.485164	-0.039298
15302	7.955560	0.115554	5.703685	0.215338	0.040964	0.226667	-0.513511	0.019864	-0.648819	-0.873722	0.005874	0.484276	-0.045300
15303	8.002057	0.163548	5.717823	0.202028	0.033153	0.176095	-0.512195	0.019321	-0.648445	-0.873894	0.003876	0.483504	-0.050172
15304	7.892478	0.156859	5.749314	0.247822	0.043403	0.170741	-0.511530	0.015734	-0.647733	-0.874126	0.001245	0.482515	-0.055506
15305	7.820250	0.256521	5.573224	0.316800	0.008478	0.140761	-0.512568	0.014081	-0.648677	-0.874054	-0.003166	0.481994	-0.060846
15306	8.064284	0.373522	5.559567	0.418568	0.091853	0.173872	-0.512134	0.005825	-0.649631	-0.874645	-0.008689	0.479910	-0.067879
15307	8.303314	0.514536	5.793343	0.501059	0.065263	0.206726	-0.509598	-0.000751	-0.650961	-0.874874	-0.015670	0.478077	-0.076109
15308	8.903575	0.020245	6.123531	0.370572	-0.059360	0.180733	-0.509968	-0.009038	-0.650072	-0.873867	-0.020511	0.478632	-0.082750
15309	8.484385	-0.294663	5.070613	0.162950	0.049697	0.035068	-0.510368	-0.011684	-0.648284	-0.874232	-0.023238	0.477492	-0.084736
15310	8.801058	-0.266625	4.923261	0.181470	0.051619	0.012385	-0.510863	-0.017327	-0.649442	-0.874595	-0.026202	0.476325	-0.086665
15311	8.488091	-0.489234	5.101656	0.149180	0.103056	0.089360	-0.510056	-0.018679	-0.650919	-0.875340	-0.028067	0.474321	-0.089503
15312	8.425923	-1.148506	5.059808	0.216267	0.142116	0.125969	-0.507946	-0.017819	-0.651836	-0.876310	-0.030399	0.471550	-0.093792
15313	8.059538	-1.392561	5.023634	0.259741	0.094208	0.155332	-0.505004	-0.020769	-0.656115	-0.876723	-0.033522	0.469532	-0.098859
15314	8.083610	-1.427356	5.078273	0.325525	-0.071874	0.234924	-0.506708	-0.024104	-0.655381	-0.875320	-0.037160	0.470332	-0.105937
15315	8.322570	-1.323731	5.180767	0.367887	-0.116984	0.297502	-0.508692	-0.029408	-0.651797	-0.873253	-0.041185	0.471855	-0.114393
15316	8.373377	-1.375123	5.178861	0.355936	-0.130642	0.388226	-0.513433	-0.031957	-0.650238	-0.870772	-0.044033	0.473654	-0.124376
15317	8.512828	-1.252183	5.148335	0.322625	-0.041607	0.406902	-0.517780	-0.033809	-0.648931	-0.869002	-0.045970	0.473985	-0.134389
15318	7.981828	-1.372070	4.986980	0.233893	-0.043805	0.378299	-0.520957	-0.033590	-0.646935	-0.867304	-0.046570	0.474486	-0.143103
15319	7.677641	-1.764406	5.140964	0.148277	-0.129048	0.291076	-0.523879	-0.031857	-0.644517	-0.865050	-0.046746	0.476640	-0.149390
15320	7.836943	-1.938622	5.405992	0.214714	-0.180396	0.190472	-0.528109	-0.032622	-0.641877	-0.862530	-0.049170	0.479328	-0.154494
15321	7.983142	-1.910448	5.378803	0.269432	-0.247309	0.194503	-0.534178	-0.036309	-0.638493	-0.859230	-0.052625	0.483005	-0.160188
15322	8.217674	-1.726907	5.501907	0.284423	-0.246241	0.171802	-0.540272	-0.038096	-0.632841	-0.855965	-0.056620	0.486533	-0.165544
15323	8.238816	-1.461142	5.379293	0.265970	-0.255809	0.126446	-0.546495	-0.041267	-0.626821	-0.852701	-0.060638	0.490214	-0.170043
15324	8.267243	-1.209358	5.198201	0.214298	-0.236885	0.011489	-0.553505	-0.046382	-0.620309	-0.850049	-0.064983	0.493569	-0.172000
15325	8.197418	-1.121477	4.987989	0.080311	-0.153502	-0.105661	-0.559434	-0.053662	-0.616210	-0.848761	-0.067739	0.495807	-0.170856
15326	8.118158	-1.377231	4.908696	-0.095973	-0.027318	-0.205084	-0.562589	-0.056739	-0.615198	-0.849294	-0.068247	0.496354	-0.166355
15327	8.080826	-1.517877	4.924505	-0.269805	0.104413	-0.272231	-0.562451	-0.056728	-0.615987	-0.851554	-0.065782	0.495134	-0.159281
15328	8.160219	-1.577521	5.427878	-0.383449	0.195057	-0.371056	-0.557679	-0.054270	-0.621222	-0.855102	-0.062302	0.492553	-0.149369
15329	9.276868	-1.038433	6.300805	-0.354629	0.059511	-0.558063	-0.553972	-0.055309	-0.623370	-0.857710	-0.061263	0.491878	-0.136514
15330	8.871030	0.158716	5.479762	-0.338089	0.152472	-0.463839	-0.548664	-0.055882	-0.628407	-0.860815	-0.059604	0.489622	-0.125361
15331	9.024619	0.467563	4.650097	-0.405832	0.019949	-0.338429	-0.547346	-0.054619	-0.629179	-0.862276	-0.055641	0.489903	-0.115667
15332	8.769599	0.116217	4.571083	-0.534251	0.047449	-0.301345	-0.547333	-0.052933	-0.631639	-0.863949	-0.049271	0.489987	-0.105246
15333	8.077027	-0.185900	4.330962	-0.518348	-0.006330	-0.267604	-0.548389	-0.045460	-0.634634	-0.864867	-0.042737	0.490957	-0.095603
15334	7.996364	0.199233	4.469060	-0.585836	0.061076	-0.296052	-0.548133	-0.037563	-0.637498	-0.866440	-0.035390	0.490764	-0.084733
15335	8.201384	0.315811	4.524096	-0.570018	-0.057291	-0.228378	-0.549481	-0.025837	-0.639094	-0.866556	-0.027682	0.492608	-0.075183
15336	8.811787	0.259009	4.576983	-0.445109	-0.088247	-0.114463	-0.552408	-0.018426	-0.638663	-0.866048	-0.021224	0.494761	-0.068719
15337	9.146921	0.169586	4.720512	-0.232035	-0.065238	-0.025114	-0.555086	-0.010895	-0.636658	-0.865462	-0.017423	0.496305	-0.065982
15338	8.897759	0.029528	4.847761	-0.019239	-0.022465	0.040656	-0.556409	-0.008700	-0.636867	-0.865173	-0.016709	0.496773	-0.066438
15339	8.510905	0.065392	4.978274	0.132714	0.043931	0.082207	-0.557834	-0.010898	-0.638606	-0.865386	-0.018043	0.495977	-0.069196
15340	8.088144	0.162212	4.892566	0.214405	0.029005	0.109762	-0.560051	-0.013662	-0.639826	-0.865415	-0.020626	0.495252	-0.073196
15341	8.240420	0.435865	5.052751	0.285517	-0.048883	0.082290	-0.560814	-0.019731	-0.640203	-0.864620	-0.024784	0.495810	-0.077404
15342	8.610349	0.442492	5.044300	0.253106	-0.021781	0.090368	-0.561198	-0.026097	-0.638620	-0.864104	-0.028315	0.495871	-0.081456
15343	8.566166	0.368102	5.000678	0.207728	-0.026351	0.071299	-0.563527	-0.031328	-0.641069	-0.863546	-0.031251	0.496125	-0.084680
15344	8.341119	0.191357	5.134111	0.218258	-0.008421	0.146318	-0.565891	-0.034948	-0.640074	-0.863043	-0.033612	0.496023	-0.089378
15345	8.184450	0.055356	5.261703	0.277200	0.003168	0.264797	-0.567178	-0.041157	-0.640712	-0.862347	-0.035798	0.495721	-0.096632
15346	8.118294	-0.012640	5.315532	0.377045	0.016620	0.357000	-0.568487	-0.044072	-0.640236	-0.861468	-0.038818	0.494967	-0.106651
15347	8.204320	0.164590	5.466190	0.448231	-0.017245	0.468342	-0.568609	-0.044750	-0.641167	-0.859852	-0.041996	0.494688	-0.119056
15348	8.151658	0.324734	5.513271	0.462756	0.041955	0.475421	-0.570711	-0.046708	-0.640665	-0.858650	-0.045162	0.493259	-0.131819
15349	8.004072	0.460201	5.450811	0.464947	0.003314	0.436888	-0.571998	-0.051390	-0.642061	-0.857036	-0.048930	0.492359	-0.143795
15350	8.031234	0.530253	5.460867	0.444179	0.035587	0.343706	-0.573817	-0.056364	-0.642671	-0.855891	-0.053065	0.490816	-0.154060
15351	8.050570	0.515102	5.498945	0.375158	0.037321	0.269775	-0.573271	-0.061875	-0.642522	-0.855006	-0.056889	0.489287	-0.162256
15352	8.064839	0.449880	5.458946	0.375191	0.157029	0.216043	-0.570982	-0.069123	-0.645438	-0.855362	-0.060685	0.485649	-0.169759
15353	8.166711	0.443664	5.722850	0.387399	0.181423	0.210862	-0.566056	-0.074813	-0.649524	-0.855932	-0.064867	0.481437	-0.177175
15354	8.744434	0.287827	6.196393	0.339236	0.052404	0.202024	-0.562055	-0.081071	-0.653089	-0.855240	-0.068543	0.479625	-0.183920
15355	8.882795	-0.363866	5.312243	0.045030	0.042386	0.100009	-0.559935	-0.082969	-0.653929	-0.855253	-0.068445	0.478835	-0.185941
15356	9.150266	-0.478209	4.907339	0.061266	0.147372	-0.075886	-0.554916	-0.080674	-0.657070	-0.856844	-0.069672	0.476021	-0.185386
15357	8.769612	-0.638668	5.005858	-0.008723	0.171131	-0.049489	-0.550009	-0.080706	-0.661569	-0.858684	-0.069606	0.473045	-0.184514
15358	8.092299	-1.226163	4.877546	0.016043	0.177229	0.002747	-0.544189	-0.077552	-0.666536	-0.860310	-0.069201	0.469984	-0.184911
15359	7.819124	-1.739389	4.963717	0.024199	0.060837	0.065207	-0.539687	-0.077189	-0.669974	-0.860614	-0.068954	0.468953	-0.186207
15360	8.235040	-1.790566	4.878320	0.127285	-0.092745	0.106408	-0.539018	-0.076056	-0.671793	-0.859154	-0.070490	0.470260	-0.189053
15361	8.706868	-1.404352	4.928609	0.095554	-0.096626	0.243468	-0.540487	-0.074578	-0.669916	-0.857164	-0.070312	0.471945	-0.193893
15362	8.522079	-1.348621	5.081372	0.075664	-0.042525	0.258474	-0.543422	-0.070507	-0.667058	-0.855627	-0.069338	0.472777	-0.198937
15363	8.028982	-1.207716	5.014865	0.090555	0.000252	0.209614	-0.544469	-0.067457	-0.669221	-0.854638	-0.068968	0.472766	-0.203298
15364	7.660745	-1.359072	4.938891	0.032959	0.048797	0.159287	-0.542375	-0.063571	-0.669553	-0.854391	-0.067823	0.472057	-0.206345
15365	7.718964	-1.751391	5.249154	-0.006436	-0.036144	0.131301	-0.544233	-0.060008	-0.669338	-0.853487	-0.066627	0.472945	-0.208431
15366	8.084747	-1.999524	5.452670	0.009717	-0.153472	0.131006	-0.546351	-0.056719	-0.669389	-0.851475	-0.066155	0.475741	-0.210438
15367	8.284297	-2.005666	5.414074	0.175408	-0.141825	0.193389	-0.548625	-0.053608	-0.666424	-0.849035	-0.067825	0.477731	-0.215204
15368	8.329642	-1.755093	5.329426	0.303819	-0.125620	0.212231	-0.553373	-0.055474	-0.664326	-0.846494	-0.071448	0.478878	-0.221402
15369	8.127728	-1.309925	5.400961	0.305721	-0.113928	0.142400	-0.556924	-0.061607	-0.661797	-0.844285	-0.075651	0.479704	-0.226591
15370	7.939676	-1.007268	5.397508	0.280955	-0.110239	0.040368	-0.561008	-0.066785	-0.658982	-0.842593	-0.080508	0.480386	-0.229750
15371	7.764644	-0.958284	5.494259	0.110870	-0.062191	-0.090742	-0.561792	-0.071222	-0.657621	-0.842214	-0.083410	0.480812	-0.229212
15372	7.758471	-1.172511	5.554306	-0.048917	-0.042332	-0.215803	-0.564018	-0.075665	-0.656905	-0.842857	-0.084860	0.481425	-0.224990
15373	7.771629	-1.401941	5.657274	-0.141479	-0.019762	-0.272139	-0.562423	-0.077565	-0.658004	-0.844115	-0.085017	0.481930	-0.219055
15374	7.932036	-1.441843	5.628787	-0.169978	-0.045351	-0.299139	-0.562683	-0.077702	-0.658268	-0.845248	-0.085225	0.482961	-0.212230
15375	7.809008	-1.247080	5.673143	-0.190635	0.087232	-0.274319	-0.560156	-0.076666	-0.661940	-0.847573	-0.084062	0.481797	-0.205976
15376	7.802057	-1.161091	5.805279	-0.230431	0.078726	-0.270747	-0.555518	-0.076571	-0.665778	-0.849800	-0.082438	0.480984	-0.199243
15377	8.002161	-1.058715	5.831170	-0.287357	0.076778	-0.341218	-0.551679	-0.075805	-0.668809	-0.852367	-0.080266	0.480192	-0.190903
15378	8.599477	-0.825709	6.028923	-0.298814	0.006556	-0.432029	-0.546915	-0.074609	-0.672495	-0.854500	-0.079291	0.480542	-0.180619
15379	10.012918	-0.450594	6.132364	-0.268407	-0.077725	-0.495850	-0.546365	-0.077340	-0.674128	-0.855946	-0.079479	0.481971	-0.169537
15380	9.288705	0.307651	4.857218	-0.304542	0.018302	-0.291567	-0.543584	-0.076731	-0.676499	-0.857552	-0.077011	0.482249	-0.161586
15381	8.776666	-0.409362	4.238979	-0.488138	-0.043626	-0.097576	-0.541612	-0.066451	-0.681034	-0.858160	-0.069492	0.484398	-0.155212
15382	7.578072	-0.701554	3.933207	-0.518078	0.232814	-0.137859	-0.539783	-0.053973	-0.685132	-0.861490	-0.061208	0.481826	-0.148093
15383	7.673588	0.327093	4.352428	-0.236515	-0.029195	-0.168297	-0.536866	-0.048364	-0.690292	-0.861970	-0.058639	0.482842	-0.142944
15384	9.305863	1.139466	4.696751	-0.265382	-0.215367	-0.123212	-0.536893	-0.042719	-0.689655	-0.860518	-0.055858	0.487197	-0.137938
15385	9.340175	0.379554	4.900637	-0.226588	-0.181602	-0.074297	-0.540343	-0.034615	-0.689995	-0.859160	-0.053080	0.490918	-0.134260
15386	8.931673	-0.442698	4.719189	-0.157533	-0.001935	0.023726	-0.545384	-0.028069	-0.688254	-0.859228	-0.050130	0.491439	-0.133049
15387	7.913677	-0.595977	4.663040	-0.075024	0.065928	0.124717	-0.544876	-0.025319	-0.687284	-0.859575	-0.047339	0.490704	-0.134532
15388	7.736258	-0.069139	5.013624	0.231430	0.006759	0.182889	-0.543670	-0.024719	-0.690169	-0.858903	-0.049492	0.490171	-0.139888
15389	8.421612	0.236106	5.195844	0.346673	-0.157715	0.237987	-0.545117	-0.028892	-0.688403	-0.856283	-0.053494	0.492188	-0.147202
15390	8.684609	0.283948	5.275196	0.384945	-0.202534	0.231679	-0.549320	-0.033912	-0.687160	-0.853149	-0.058366	0.494791	-0.154632
15391	8.520761	0.130755	5.206582	0.309349	-0.213006	0.215287	-0.555667	-0.037350	-0.681932	-0.849962	-0.062162	0.497751	-0.161073
15392	8.275303	-0.281983	4.964243	0.266187	-0.120521	0.247079	-0.561871	-0.042987	-0.677142	-0.847595	-0.064617	0.499275	-0.167727
15393	8.174792	-0.467197	4.668527	0.296153	0.021108	0.284030	-0.563072	-0.043164	-0.675037	-0.846425	-0.066730	0.498318	-0.175475
15394	8.100087	-0.349540	4.623501	0.463654	0.074113	0.332514	-0.563183	-0.047016	-0.675769	-0.845337	-0.070923	0.495898	-0.185633
15395	8.458156	-0.202162	5.067694	0.642142	0.188843	0.383827	-0.558524	-0.052989	-0.679464	-0.844763	-0.077285	0.490846	-0.198678
15396	9.047559	0.068844	6.007095	0.812605	0.032711	0.432677	-0.555435	-0.065623	-0.681049	-0.841983	-0.086557	0.487703	-0.213818
15397	9.167242	-0.276771	5.996988	0.800393	-0.180112	0.519389	-0.558717	-0.077292	-0.676663	-0.836470	-0.095773	0.488131	-0.229944
15398	8.441347	-1.104214	4.554026	0.767973	0.198115	0.506562	-0.558937	-0.087489	-0.677257	-0.834448	-0.102743	0.482212	-0.246194
15399	7.360220	-1.232723	4.502109	0.747521	0.193122	0.517792	-0.556514	-0.096536	-0.679553	-0.832082	-0.109273	0.476313	-0.262344
15400	8.282735	-1.556868	4.781271	0.864433	-0.168935	0.573300	-0.562304	-0.111292	-0.672847	-0.825390	-0.119055	0.475779	-0.279628
15401	8.841921	-1.226483	4.763372	0.881873	-0.129566	0.607431	-0.569686	-0.123587	-0.665818	-0.818456	-0.128511	0.474371	-0.297636
15402	8.785638	-1.270290	4.817317	0.881671	-0.160434	0.572450	-0.573378	-0.132510	-0.660849	-0.811093	-0.138409	0.473164	-0.314782
15403	8.746372	-1.314399	4.885394	0.872683	-0.159444	0.516653	-0.583928	-0.144852	-0.652617	-0.803720	-0.148611	0.471658	-0.330889
15404	8.589490	-1.484537	5.027032	0.847304	-0.092515	0.391307	-0.590115	-0.159616	-0.645646	-0.797594	-0.159133	0.468658	-0.344791
15405	8.225571	-1.296835	5.018740	0.547965	-0.130866	0.317853	-0.596720	-0.166931	-0.639312	-0.792337	-0.165709	0.468012	-0.354552
15406	7.931815	-1.572518	5.152352	0.469244	-0.000471	0.290524	-0.597892	-0.173858	-0.637603	-0.788669	-0.170425	0.465667	-0.363471
15407	7.689353	-1.828463	5.217264	0.378018	0.030622	0.250744	-0.598936	-0.179401	-0.636130	-0.785788	-0.173679	0.463330	-0.371077
15408	7.934968	-1.831953	5.342292	0.364803	-0.080552	0.212128	-0.601313	-0.185123	-0.632551	-0.782170	-0.178047	0.462647	-0.377448
15409	8.031869	-1.887332	5.445803	0.343624	-0.094183	0.198216	-0.605531	-0.191277	-0.628968	-0.778537	-0.182075	0.462258	-0.383466
15410	8.003011	-1.833375	5.418182	0.332209	-0.105173	0.234843	-0.608976	-0.194676	-0.624548	-0.774525	-0.185887	0.462225	-0.389749
15411	7.847878	-1.789721	5.102773	0.227141	-0.127893	0.182718	-0.615855	-0.198125	-0.618791	-0.771048	-0.188427	0.463132	-0.394321
15412	7.867921	-1.766140	4.710391	0.113386	-0.094210	0.102895	-0.618504	-0.201229	-0.615290	-0.768929	-0.189977	0.464113	-0.396555
15413	8.275133	-2.030138	4.779551	-0.018280	0.031708	-0.009666	-0.620352	-0.200979	-0.614746	-0.769347	-0.189203	0.463774	-0.396511
15414	8.838863	-2.021732	5.558421	-0.132228	0.153414	-0.094376	-0.617159	-0.199784	-0.619471	-0.772009	-0.186838	0.462138	-0.394363
15415	9.067496	-1.129495	5.916934	-0.059321	0.047552	-0.175191	-0.613705	-0.203584	-0.621540	-0.774028	-0.186794	0.461246	-0.391459
15416	8.930064	0.203173	5.144888	-0.055321	0.196060	-0.162738	-0.609196	-0.206954	-0.624133	-0.777305	-0.185914	0.458068	-0.389110
15417	8.993984	0.261538	4.865791	-0.206480	0.103865	-0.117200	-0.603238	-0.207811	-0.627999	-0.779911	-0.182676	0.457653	-0.385904
15418	8.470267	0.141430	4.718793	-0.434969	0.114410	-0.218628	-0.600436	-0.205504	-0.633748	-0.784192	-0.177013	0.458442	-0.378867
15419	8.295935	0.242852	4.462761	-0.564511	0.072247	-0.351865	-0.596203	-0.197663	-0.639924	-0.789427	-0.170607	0.460351	-0.368477
15420	8.313667	0.405393	4.677742	-0.704426	0.018140	-0.398725	-0.590130	-0.187589	-0.646856	-0.794829	-0.163011	0.463873	-0.355662
15421	8.695651	-0.006820	4.779273	-0.770237	-0.062960	-0.333241	-0.590139	-0.175120	-0.651596	-0.798987	-0.154142	0.469264	-0.343004
15422	8.811744	-0.124634	4.806391	-0.681746	-0.035514	-0.292394	-0.588821	-0.164009	-0.657030	-0.802668	-0.146227	0.473594	-0.331739
15423	8.617650	-0.002813	4.916726	-0.480460	-0.036746	-0.254647	-0.589086	-0.156387	-0.660289	-0.805336	-0.141076	0.476671	-0.322980
15424	8.500627	0.000690	5.130134	-0.329481	-0.043640	-0.223722	-0.587506	-0.151238	-0.662824	-0.807265	-0.138184	0.478896	-0.316048
15425	8.092114	0.034394	5.033512	-0.171879	-0.093359	-0.187756	-0.590415	-0.147266	-0.662987	-0.808002	-0.137756	0.481019	-0.311089
15426	8.220447	0.330256	4.959699	-0.079825	-0.108130	-0.235180	-0.591745	-0.148411	-0.660768	-0.808634	-0.139395	0.482651	-0.306151
15427	8.605188	0.370899	4.936862	-0.088316	-0.145922	-0.170660	-0.593192	-0.153000	-0.658749	-0.808500	-0.140528	0.485109	-0.302073
15428	8.575438	0.283345	4.975044	-0.116702	-0.118274	-0.139093	-0.593609	-0.151930	-0.656493	-0.808514	-0.140698	0.487374	-0.298287
15429	8.521825	0.273869	4.995518	-0.089750	-0.098768	-0.062364	-0.597041	-0.153504	-0.654662	-0.808178	-0.140513	0.489351	-0.296041
15430	8.449769	0.007973	4.949813	-0.021108	-0.080326	0.059620	-0.598498	-0.152839	-0.653851	-0.807089	-0.140071	0.490980	-0.296525
15431	8.397813	-0.146553	4.914915	0.092292	-0.076200	0.181425	-0.602722	-0.152901	-0.652247	-0.805015	-0.140321	0.492171	-0.300048
15432	8.419593	-0.152444	4.991810	0.281190	-0.052478	0.350164	-0.604064	-0.152955	-0.649088	-0.801569	-0.141716	0.492330	-0.308243
15433	8.378934	-0.012298	5.081912	0.407956	-0.007690	0.437127	-0.606449	-0.153141	-0.647106	-0.797618	-0.144103	0.491125	-0.319117
15434	8.255305	0.073519	5.100518	0.501999	0.027169	0.454369	-0.609881	-0.155549	-0.644766	-0.793462	-0.147467	0.488793	-0.331291
15435	8.322275	0.284598	5.058392	0.472795	0.080024	0.441509	-0.611983	-0.160140	-0.643136	-0.789911	-0.150267	0.485606	-0.342998
15436	8.470593	0.263893	5.059514	0.443629	0.147595	0.381625	-0.612494	-0.162895	-0.643712	-0.787329	-0.152558	0.481381	-0.353712
15437	9.042381	0.355079	5.589980	0.437464	0.225336	0.266809	-0.608133	-0.166985	-0.643955	-0.786299	-0.155489	0.475453	-0.362631
15438	8.810936	-0.141340	5.440558	0.258393	0.124876	0.139711	-0.606650	-0.171215	-0.646281	-0.785650	-0.157326	0.472079	-0.367620
15439	8.906254	-0.597290	4.889489	0.218052	0.162073	-0.029226	-0.602400	-0.174165	-0.649520	-0.786771	-0.160076	0.467759	-0.369552
15440	8.938508	-0.899237	4.949821	0.200807	0.153403	-0.027418	-0.598675	-0.180307	-0.651506	-0.787753	-0.162366	0.463807	-0.371437
15441	8.571968	-1.181483	4.854995	0.194538	0.168130	0.147065	-0.596525	-0.183823	-0.655266	-0.787634	-0.163049	0.460135	-0.375931
15442	7.922960	-1.490768	4.790523	0.180200	0.123562	0.216692	-0.594404	-0.183501	-0.657244	-0.786537	-0.162972	0.457571	-0.381351
15443	7.635153	-1.627804	4.674154	0.250945	0.033005	0.170840	-0.596498	-0.185445	-0.657792	-0.784750	-0.165288	0.455658	-0.386295
15444	8.317591	-1.412016	4.826112	0.218022	-0.043109	0.128064	-0.597812	-0.189475	-0.656287	-0.782636	-0.167883	0.455107	-0.390095
15445	8.765270	-1.393345	4.985528	0.116362	-0.040980	0.143264	-0.600710	-0.192283	-0.654615	-0.780778	-0.168884	0.455320	-0.393126
15446	8.546549	-1.319994	5.107849	0.004960	0.024321	0.157690	-0.602825	-0.188850	-0.655189	-0.779736	-0.167347	0.455470	-0.395670
15447	8.020492	-1.425440	4.953850	-0.000250	0.109090	0.115133	-0.603874	-0.187468	-0.656204	-0.779835	-0.165569	0.454169	-0.397712
15448	7.522843	-1.616583	5.064320	-0.029918	0.163387	0.074321	-0.601222	-0.184637	-0.659973	-0.780816	-0.163143	0.452140	-0.399099
15449	7.730886	-1.806591	5.182717	-0.084318	-0.021824	0.040861	-0.602017	-0.180216	-0.661323	-0.780583	-0.161717	0.453302	-0.398817
15450	8.328733	-1.922019	5.278645	-0.021569	-0.044227	0.035487	-0.601224	-0.179786	-0.661977	-0.779979	-0.161408	0.454324	-0.398962
15451	8.529202	-1.777209	5.198593	0.018551	0.025771	0.061752	-0.602015	-0.179935	-0.661712	-0.779663	-0.160979	0.454006	-0.400111
15452	8.374484	-1.591890	5.243546	0.088475	0.006590	0.030049	-0.602818	-0.179408	-0.660383	-0.779195	-0.162044	0.453331	-0.401358
15453	8.178712	-1.345900	5.321789	0.134492	0.029619	-0.006710	-0.602286	-0.182445	-0.659659	-0.779078	-0.163990	0.451806	-0.402513
15454	7.894244	-1.242562	5.637340	0.152698	0.030097	-0.041704	-0.602264	-0.186295	-0.660523	-0.779192	-0.166500	0.450014	-0.403268
15455	7.780141	-1.190910	5.664924	0.103748	0.002739	-0.053874	-0.603299	-0.190159	-0.660986	-0.779313	-0.168580	0.448971	-0.403332
15456	7.844768	-1.364519	5.728756	0.026464	-0.021697	-0.022288	-0.601722	-0.192922	-0.659346	-0.779210	-0.169376	0.449061	-0.403098
15457	7.941401	-1.511959	5.596095	-0.011274	-0.048014	0.000455	-0.603447	-0.192684	-0.657754	-0.778829	-0.169545	0.449903	-0.402825
15458	7.970083	-1.615787	5.523736	-0.031505	-0.048875	0.061585	-0.604249	-0.192849	-0.656176	-0.777994	-0.168909	0.451165	-0.403293
15459	7.863523	-1.499923	5.665863	-0.003255	-0.010170	0.033673	-0.606101	-0.191634	-0.655614	-0.777661	-0.168557	0.451453	-0.403760
15460	7.799044	-1.281297	5.701941	-0.007318	-0.010160	-0.069275	-0.606126	-0.187652	-0.654353	-0.778154	-0.169159	0.451477	-0.402530
15461	7.634636	-1.077123	5.805499	-0.066219	0.028662	-0.168476	-0.604796	-0.189974	-0.655065	-0.780020	-0.169312	0.450953	-0.399428
15462	7.690112	-1.169439	5.769005	-0.107178	0.028130	-0.224165	-0.602679	-0.193958	-0.654503	-0.782414	-0.169448	0.450644	-0.395012
15463	7.739985	-1.358130	5.891075	-0.201477	0.064783	-0.286560	-0.598448	-0.194995	-0.656392	-0.785970	-0.168218	0.450177	-0.388967
15464	8.213764	-1.426282	6.198775	-0.205533	-0.046289	-0.340860	-0.594738	-0.196307	-0.658807	-0.788870	-0.168421	0.451382	-0.381541
15465	8.569229	-0.986793	6.131445	-0.151528	-0.096485	-0.292304	-0.592904	-0.197690	-0.657010	-0.790776	-0.169225	0.452983	-0.375290
15466	8.661631	-0.336523	5.206360	-0.105822	-0.063473	-0.187735	-0.594493	-0.199662	-0.654938	-0.791958	-0.169737	0.454180	-0.371097
15467	8.649705	-0.407674	4.624505	-0.203952	-0.123182	-0.067246	-0.595836	-0.198330	-0.652277	-0.792064	-0.167894	0.457354	-0.367796
15468	8.530966	-0.730181	4.685611	-0.383689	0.065097	-0.116763	-0.596628	-0.191684	-0.655158	-0.794775	-0.162413	0.458776	-0.362601
15469	8.395179	-0.623515	4.804068	-0.437433	0.065827	-0.240496	-0.594779	-0.181949	-0.660360	-0.798531	-0.157066	0.460068	-0.354987
15470	8.231672	-0.286923	4.786003	-0.561732	0.089542	-0.240127	-0.590813	-0.173421	-0.666520	-0.802760	-0.149665	0.461876	-0.346190
15471	8.104766	-0.381185	4.627785	-0.532518	0.098788	-0.175650	-0.585273	-0.162669	-0.672910	-0.806449	-0.141965	0.463409	-0.338730
15472	8.342899	-0.411577	4.776816	-0.395109	-0.043195	-0.110993	-0.583707	-0.152550	-0.676002	-0.807894	-0.136912	0.466493	-0.333087
15473	8.810141	-0.337065	5.139967	-0.233730	-0.093311	-0.017334	-0.584779	-0.146210	-0.676656	-0.807780	-0.133877	0.469507	-0.330350
15474	8.868087	-0.406094	5.190915	-0.082176	-0.074244	0.026780	-0.586394	-0.142121	-0.674201	-0.807122	-0.132791	0.471361	-0.329755
15475	8.658126	-0.511831	5.257214	0.047414	-0.026261	0.079725	-0.590485	-0.141624	-0.673112	-0.806233	-0.132972	0.471690	-0.331383
15476	8.137971	-0.437723	5.105635	0.080793	0.009339	0.087489	-0.591810	-0.141651	-0.672053	-0.805517	-0.133398	0.471275	-0.333537
15477	7.783613	-0.288452	5.052991	0.167630	-0.080028	0.069466	-0.592465	-0.144703	-0.671058	-0.803866	-0.135999	0.471623	-0.335969
15478	8.086473	-0.101395	5.024445	0.209824	-0.158923	0.062168	-0.596973	-0.149376	-0.664818	-0.801364	-0.139858	0.472971	-0.338458
15479	8.480261	-0.117752	5.320202	0.222710	-0.161546	0.100568	-0.601211	-0.152094	-0.660379	-0.798549	-0.143631	0.474308	-0.341645
15480	8.557657	-0.191690	5.360946	0.310534	-0.122799	0.145800	-0.607314	-0.155143	-0.653045	-0.795471	-0.148050	0.474594	-0.346507
15481	8.260635	-0.218181	5.352902	0.331195	-0.073706	0.236550	-0.611532	-0.159770	-0.650219	-0.792168	-0.151673	0.474120	-0.353094
15482	7.929519	-0.258415	5.297023	0.405020	-0.049554	0.279969	-0.615767	-0.162067	-0.646296	-0.788450	-0.155787	0.472910	-0.361155
15483	8.039765	-0.149045	5.199181	0.468372	-0.103966	0.318014	-0.619484	-0.166592	-0.640322	-0.783719	-0.161021	0.472065	-0.370151
15484	8.397747	-0.096632	5.230399	0.566123	0.027594	0.342576	-0.623577	-0.172199	-0.636203	-0.779548	-0.166452	0.468543	-0.380875
15485	8.439923	0.029973	5.163430	0.771901	0.081620	0.363056	-0.625933	-0.181911	-0.633228	-0.774935	-0.174593	0.462457	-0.393860
15486	9.075040	0.171728	5.901387	0.904374	0.044208	0.435923	-0.627637	-0.194121	-0.628470	-0.768596	-0.184204	0.456117	-0.409006
15487	8.367165	-0.357299	5.118435	0.700756	0.075227	0.465328	-0.630019	-0.202903	-0.622721	-0.762866	-0.190280	0.450793	-0.422628
15488	8.913808	-0.943788	5.046609	0.600124	0.082144	0.241617	-0.632907	-0.210131	-0.620349	-0.759215	-0.196561	0.445387	-0.431956
15489	9.035069	-1.384666	5.308720	0.510068	0.110243	0.215859	-0.632509	-0.216780	-0.617596	-0.756343	-0.201601	0.440068	-0.440047
15490	8.471060	-1.755945	5.076751	0.536388	0.126320	0.297769	-0.634741	-0.223173	-0.615344	-0.752613	-0.205982	0.434641	-0.449701
15491	7.881610	-1.894173	4.863217	0.637968	0.124779	0.354958	-0.634721	-0.228967	-0.615065	-0.747839	-0.211489	0.428415	-0.460944
15492	7.702444	-1.751055	4.791911	0.855812	-0.086844	0.376358	-0.637646	-0.239998	-0.606337	-0.739882	-0.221838	0.423381	-0.473403
15493	8.123047	-1.409219	4.724107	0.827488	-0.229779	0.416187	-0.647838	-0.251561	-0.594024	-0.730215	-0.232795	0.420727	-0.485367
15494	8.522071	-1.371662	4.969663	0.684126	-0.221891	0.419305	-0.656605	-0.260647	-0.580097	-0.720996	-0.241396	0.419257	-0.496102
15495	8.726536	-1.322269	5.173877	0.645784	-0.127278	0.363889	-0.665893	-0.269039	-0.567071	-0.713126	-0.248976	0.416435	-0.506008
15496	8.248608	-1.065952	5.195830	0.489460	-0.033641	0.328747	-0.671709	-0.274821	-0.561368	-0.707025	-0.253570	0.413600	-0.514542
15497	7.820261	-1.524405	5.058762	0.358810	-0.005011	0.301277	-0.676090	-0.272705	-0.557751	-0.702032	-0.256243	0.411539	-0.521657
15498	7.831388	-2.096571	5.205323	0.290517	-0.060092	0.278704	-0.679836	-0.271171	-0.551131	-0.697121	-0.258667	0.410801	-0.527595
15499	8.039098	-2.310344	5.497725	0.354136	-0.230326	0.182145	-0.687005	-0.270645	-0.543850	-0.691433	-0.264503	0.411267	-0.531806
15500	8.349405	-1.681302	5.446244	0.541427	-0.269836	0.158790	-0.692209	-0.277047	-0.532258	-0.684654	-0.273521	0.410104	-0.536889
15501	8.426414	-1.010734	5.332946	0.614159	-0.254766	0.167284	-0.700061	-0.285720	-0.517674	-0.677331	-0.283211	0.407941	-0.542769
15502	8.317871	-0.491334	4.984492	0.592776	-0.227049	0.092336	-0.704883	-0.292833	-0.504130	-0.671074	-0.292946	0.405107	-0.547477
15503	8.167696	-0.405531	4.805162	0.394820	-0.207182	0.042345	-0.711262	-0.302145	-0.492324	-0.666584	-0.300106	0.403855	-0.550004
15504	8.034634	-0.677110	4.881852	0.213050	-0.078099	-0.071888	-0.712860	-0.308015	-0.487310	-0.665455	-0.304411	0.402144	-0.550258
15505	8.043947	-0.713252	5.069985	-0.007487	-0.008776	-0.149545	-0.711026	-0.312447	-0.484261	-0.667071	-0.305535	0.401479	-0.548160
15506	8.061900	-0.920430	5.352337	-0.217199	0.082138	-0.218429	-0.707711	-0.312378	-0.487172	-0.671438	-0.303512	0.401449	-0.543959
15507	8.569308	-1.018206	5.898549	-0.345493	0.166345	-0.351177	-0.701064	-0.315676	-0.493716	-0.678662	-0.299740	0.400851	-0.537488
15508	9.980657	-0.155607	6.042878	-0.440062	-0.013082	-0.467291	-0.692729	-0.318162	-0.497763	-0.686167	-0.297650	0.402956	-0.527452
15509	8.798846	0.947209	4.475700	-0.413059	0.127652	-0.395758	-0.685814	-0.318675	-0.506223	-0.693793	-0.293712	0.403204	-0.519433
15510	8.666903	0.752635	3.952972	-0.419640	0.104735	-0.374874	-0.676388	-0.317762	-0.516510	-0.700964	-0.289819	0.403919	-0.511375
15511	8.333627	-0.021659	4.206307	-0.588156	-0.087039	-0.376640	-0.671592	-0.315823	-0.524381	-0.707448	-0.285437	0.408984	-0.500775
15512	8.709521	-0.229627	4.281831	-0.619315	-0.012031	-0.414635	-0.669194	-0.311732	-0.529830	-0.714967	-0.280170	0.412980	-0.489667
15513	8.732090	-0.090381	4.404358	-0.649414	0.156646	-0.246605	-0.662020	-0.304900	-0.541165	-0.722219	-0.271340	0.415760	-0.481578
15514	8.742836	-0.310405	4.536571	-0.573992	0.103342	-0.018419	-0.658028	-0.291757	-0.552484	-0.726337	-0.262196	0.419708	-0.477004
15515	8.431302	-0.312985	4.572787	-0.353754	0.163730	0.143303	-0.656006	-0.280012	-0.563816	-0.728138	-0.254275	0.421548	-0.476924
15516	8.490829	-0.082513	4.758713	-0.003063	0.090684	0.171716	-0.655457	-0.273731	-0.569470	-0.727315	-0.251901	0.421181	-0.479755
15517	8.769201	0.121704	4.953739	0.201715	-0.008936	0.179582	-0.657311	-0.275569	-0.567262	-0.724453	-0.253422	0.420385	-0.483965
15518	8.680182	-0.079087	5.180541	0.394135	0.088891	0.197626	-0.658881	-0.278343	-0.567174	-0.721281	-0.256604	0.416311	-0.490504
15519	8.397858	-0.100204	5.114122	0.474527	0.031373	0.262605	-0.661263	-0.284628	-0.562688	-0.716456	-0.260971	0.412630	-0.498318
15520	8.028919	0.067750	5.139564	0.499346	0.001513	0.266735	-0.664718	-0.291926	-0.555195	-0.711141	-0.265929	0.409021	-0.506224
15521	7.946534	0.133699	5.166619	0.507234	-0.096560	0.277753	-0.670006	-0.297700	-0.549759	-0.704774	-0.271871	0.406789	-0.513714
15522	8.156337	0.254048	5.316029	0.534406	-0.152198	0.244391	-0.674529	-0.300179	-0.542688	-0.698259	-0.278833	0.404877	-0.520348
15523	8.334219	0.282413	5.246948	0.579605	-0.215056	0.324353	-0.682767	-0.307038	-0.530033	-0.689839	-0.286564	0.403673	-0.528253
15524	8.530979	0.227058	5.270671	0.649343	-0.155781	0.402858	-0.692335	-0.312129	-0.516546	-0.680518	-0.293908	0.401251	-0.538062
15525	8.326516	0.205239	5.207286	0.654668	-0.132509	0.476148	-0.703740	-0.318894	-0.502948	-0.670403	-0.300446	0.398787	-0.548872
15526	8.107672	0.217733	5.125352	0.674974	-0.041134	0.492885	-0.712108	-0.319651	-0.493321	-0.660507	-0.306007	0.394859	-0.560514
15527	7.942130	0.209243	5.143583	0.703383	0.008303	0.504257	-0.719263	-0.319101	-0.487877	-0.650548	-0.311244	0.389894	-0.572623
15528	8.175272	0.180036	5.408969	0.757413	0.020643	0.519877	-0.726054	-0.320539	-0.477619	-0.639948	-0.316773	0.384158	-0.585272
15529	8.515891	0.185891	5.493195	0.887754	0.070934	0.530160	-0.732433	-0.322501	-0.469212	-0.628580	-0.323232	0.376103	-0.599128
15530	9.163178	0.322985	6.204169	0.969105	0.036882	0.634589	-0.741472	-0.325225	-0.457126	-0.614836	-0.330134	0.368063	-0.614425
15531	8.586714	-0.266765	5.102545	0.867482	0.103010	0.607996	-0.748653	-0.323746	-0.448907	-0.602326	-0.335060	0.360012	-0.628753
15532	8.629366	-0.535049	4.744227	0.853119	0.070147	0.437013	-0.754902	-0.327234	-0.439613	-0.591523	-0.341270	0.351333	-0.640469
15533	8.281138	-0.952225	4.983622	0.834023	0.062563	0.430933	-0.759698	-0.330700	-0.430984	-0.580702	-0.347325	0.342757	-0.651666
15534	8.601724	-1.474824	5.017202	0.841584	-0.086335	0.442805	-0.767157	-0.332022	-0.419538	-0.568411	-0.355147	0.335839	-0.661809
15535	8.477580	-1.520113	4.818456	0.916107	-0.061870	0.517655	-0.775157	-0.334895	-0.405756	-0.554541	-0.362883	0.328037	-0.673196
15536	8.587946	-1.402741	4.655349	0.982790	-0.133126	0.675140	-0.787278	-0.333714	-0.388714	-0.537319	-0.371061	0.321124	-0.685917
15537	8.726954	-1.311489	4.856828	0.918517	-0.139532	0.665729	-0.798997	-0.329882	-0.373854	-0.520337	-0.378524	0.314948	-0.697694
15538	8.404734	-1.040656	4.981929	0.794272	-0.100436	0.582388	-0.809658	-0.326863	-0.359280	-0.505505	-0.384467	0.309297	-0.707803
15539	8.112750	-1.028837	5.017898	0.648549	0.040239	0.494195	-0.820556	-0.321866	-0.348733	-0.493695	-0.387381	0.303553	-0.716977
15540	7.563890	-1.250437	5.068584	0.512097	0.097934	0.350773	-0.826261	-0.317831	-0.345200	-0.485215	-0.388927	0.297931	-0.724251
15541	7.746723	-1.609168	5.097995	0.436495	-0.089355	0.294703	-0.829881	-0.315751	-0.338045	-0.476969	-0.392677	0.294854	-0.728949
15542	8.255204	-1.600498	5.236494	0.379687	-0.189427	0.234479	-0.833647	-0.311754	-0.330064	-0.469492	-0.397673	0.293001	-0.731836
15543	8.642673	-1.488242	5.321152	0.331022	-0.115060	0.191268	-0.838610	-0.311116	-0.318991	-0.463332	-0.401303	0.290878	-0.734622
15544	8.532662	-1.138682	5.406152	0.280451	-0.033850	0.060754	-0.840103	-0.313419	-0.312463	-0.460000	-0.404072	0.287576	-0.736496
15545	8.193319	-0.898404	5.453732	0.262988	0.008267	-0.042079	-0.842785	-0.314494	-0.305903	-0.458497	-0.406552	0.283410	-0.737682
15546	7.891301	-0.944429	5.460053	0.180923	0.039544	-0.095001	-0.842646	-0.319612	-0.304430	-0.458660	-0.408197	0.279622	-0.738118
15547	7.817052	-1.148353	5.519398	0.017805	0.094589	-0.073424	-0.840254	-0.323298	-0.305439	-0.460089	-0.407280	0.278016	-0.738342
15548	7.709197	-1.265024	5.617081	-0.087383	0.128687	-0.079131	-0.837588	-0.325854	-0.308396	-0.462703	-0.405044	0.277500	-0.738132
15549	7.641320	-1.262053	5.400773	-0.208268	0.198250	-0.106506	-0.833838	-0.326826	-0.315793	-0.467012	-0.400636	0.278005	-0.737634
15550	7.740230	-1.358153	5.673150	-0.290888	0.185776	-0.163841	-0.830206	-0.327501	-0.325020	-0.472800	-0.396108	0.279265	-0.735914
15551	7.981556	-1.245989	5.879827	-0.297122	0.133216	-0.263382	-0.823428	-0.328303	-0.332566	-0.479709	-0.392615	0.280427	-0.732867
15552	8.495374	-0.737200	6.008375	-0.214779	0.004474	-0.342463	-0.817849	-0.336350	-0.335128	-0.486446	-0.392426	0.280860	-0.728347
15553	9.490823	0.048120	5.560723	-0.149851	-0.142577	-0.259264	-0.812823	-0.343891	-0.334526	-0.490542	-0.394320	0.282530	-0.723918
15554	10.034982	0.147279	4.731158	-0.306149	0.180080	-0.046740	-0.810432	-0.345498	-0.336412	-0.494660	-0.388992	0.284845	-0.723091
15555	8.672584	-0.265544	4.485564	-0.431378	0.427770	-0.046714	-0.805989	-0.341414	-0.350538	-0.501033	-0.378661	0.286636	-0.723479
15556	7.298790	-0.065057	4.544366	-0.420013	0.380610	-0.136958	-0.799651	-0.338896	-0.370221	-0.508361	-0.369735	0.287868	-0.722494
15557	7.359115	0.361167	5.028462	-0.259796	-0.056160	-0.112528	-0.798402	-0.336288	-0.379235	-0.511529	-0.368454	0.291506	-0.719447
15558	8.506678	0.167846	4.936247	-0.196968	-0.291992	-0.057358	-0.799111	-0.333600	-0.374320	-0.512117	-0.370991	0.296928	-0.715497
15559	9.293600	-0.050111	5.157098	-0.084950	-0.230758	-0.022474	-0.800732	-0.332710	-0.369697	-0.511643	-0.373506	0.300489	-0.713037
15560	8.864508	-0.182773	5.194177	0.093392	0.036305	0.024814	-0.801295	-0.335962	-0.363720	-0.510826	-0.373824	0.298996	-0.714083
15561	7.843368	-0.078831	4.928687	0.218278	0.106233	0.089895	-0.800230	-0.337597	-0.364416	-0.508495	-0.373969	0.295605	-0.717076
15562	7.597511	0.353899	5.061593	0.390193	-0.077499	0.136764	-0.802084	-0.338466	-0.362583	-0.503169	-0.378252	0.291842	-0.720121
15563	8.000517	0.621733	5.114208	0.375057	-0.283663	0.136258	-0.806658	-0.340606	-0.349599	-0.496669	-0.385293	0.290415	-0.721477
15564	8.645185	0.584865	5.093949	0.320350	-0.331219	0.068351	-0.812290	-0.344430	-0.335065	-0.491300	-0.392866	0.289629	-0.721385
15565	8.726907	0.420875	5.152681	0.267765	-0.177303	0.081183	-0.816846	-0.349039	-0.323049	-0.486982	-0.397601	0.288214	-0.722284
15566	8.360279	0.130921	5.096489	0.203241	-0.033350	0.181190	-0.819523	-0.350245	-0.317016	-0.482563	-0.399044	0.287062	-0.724909
15567	8.009575	0.110395	5.249577	0.266551	-0.029294	0.228068	-0.821923	-0.347682	-0.314454	-0.476959	-0.400747	0.285343	-0.728348
15568	8.025655	0.376678	5.303844	0.316334	-0.108247	0.330600	-0.825810	-0.345333	-0.307030	-0.469088	-0.403430	0.284484	-0.732305
15569	8.137497	0.379478	5.402997	0.339375	-0.092181	0.349786	-0.832087	-0.338324	-0.299233	-0.460715	-0.405977	0.283192	-0.736700
15570	8.159665	0.418527	5.366720	0.339501	-0.004028	0.355269	-0.838459	-0.333479	-0.294891	-0.452733	-0.407152	0.281140	-0.741769
15571	8.210192	0.339264	5.470963	0.303314	0.030247	0.304897	-0.841918	-0.329687	-0.292166	-0.445955	-0.407743	0.278797	-0.746419
15572	8.088534	0.340384	5.464104	0.243673	0.064850	0.249326	-0.844336	-0.323270	-0.289135	-0.440623	-0.407578	0.276634	-0.750470
15573	8.117232	0.261971	5.508330	0.283270	0.108678	0.221436	-0.846447	-0.320524	-0.289852	-0.435668	-0.407227	0.273132	-0.754824
15574	8.359531	0.112483	5.667675	0.282839	0.061395	0.222230	-0.848566	-0.317792	-0.289521	-0.430367	-0.407568	0.270160	-0.758740
15575	9.273197	-0.017321	6.160463	0.229794	-0.084874	0.196834	-0.849764	-0.315467	-0.288941	-0.425149	-0.409779	0.268877	-0.760943
15576	9.728157	-0.627883	5.262321	0.057476	0.060747	0.026914	-0.850459	-0.314838	-0.284723	-0.424623	-0.409229	0.267732	-0.761936
15577	9.432074	-0.590518	4.746687	0.168326	0.233750	-0.121257	-0.848844	-0.317956	-0.287684	-0.426430	-0.407786	0.262087	-0.763661
15578	8.379736	-0.826453	4.508556	0.230276	0.269575	0.079143	-0.845092	-0.321005	-0.294334	-0.424769	-0.405240	0.256933	-0.767683
15579	7.439089	-1.522330	4.287930	0.188135	0.253255	0.201260	-0.846090	-0.318710	-0.302156	-0.421510	-0.401962	0.253470	-0.772340
15580	7.493977	-1.622416	4.735603	0.254022	-0.035365	0.184571	-0.846318	-0.318797	-0.306356	-0.416525	-0.403715	0.251385	-0.774807
15581	8.634353	-1.344108	4.805233	0.195580	-0.352919	0.271215	-0.850762	-0.315530	-0.295628	-0.408985	-0.409488	0.253484	-0.775111
15582	9.491585	-1.186401	5.024966	0.152380	-0.043915	0.293270	-0.856917	-0.310062	-0.285895	-0.403042	-0.409933	0.253931	-0.777837
15583	8.726213	-1.375795	5.185229	0.113883	0.189811	0.240741	-0.859296	-0.303165	-0.287972	-0.399330	-0.406737	0.252653	-0.781836
15584	7.595313	-1.294012	5.033340	0.091951	0.222917	0.170060	-0.860428	-0.298518	-0.296534	-0.397075	-0.403150	0.250842	-0.785417
15585	7.245844	-1.523224	5.178586	0.023304	-0.018920	0.141632	-0.863468	-0.294269	-0.296953	-0.394563	-0.402966	0.251847	-0.786455
15586	7.620238	-1.582379	5.188466	0.049958	-0.231297	0.074725	-0.865230	-0.291869	-0.291906	-0.391901	-0.406631	0.253540	-0.785355
15587	8.342030	-1.746258	5.179144	0.050850	-0.194309	0.097635	-0.867387	-0.290861	-0.286095	-0.388940	-0.409612	0.255172	-0.784749
15588	8.524415	-1.753460	5.249889	0.037221	-0.077998	0.093673	-0.868622	-0.288316	-0.281180	-0.386810	-0.410674	0.255994	-0.784979
15589	8.334846	-1.680806	5.412689	0.056714	-0.033175	0.017822	-0.869828	-0.286836	-0.279173	-0.385850	-0.411556	0.255655	-0.785100
15590	8.141775	-1.368030	5.595937	0.067084	0.019078	-0.079814	-0.870654	-0.289120	-0.273700	-0.386668	-0.412217	0.253816	-0.784947
15591	7.821360	-1.213311	5.683023	0.001431	0.075492	-0.180710	-0.868780	-0.294462	-0.275000	-0.389828	-0.411943	0.251867	-0.784156
15592	7.533667	-1.303357	5.707758	-0.153028	0.119491	-0.230760	-0.863200	-0.297375	-0.280086	-0.395328	-0.410064	0.251452	-0.782519
15593	7.430467	-1.467967	5.746540	-0.251656	0.068864	-0.293418	-0.859190	-0.302789	-0.284947	-0.402270	-0.408403	0.252583	-0.779479
15594	7.440100	-1.489650	5.724216	-0.314240	0.062576	-0.307206	-0.853721	-0.308308	-0.291264	-0.409953	-0.406467	0.254483	-0.775862
15595	7.601218	-1.437965	5.534789	-0.399912	0.122499	-0.299790	-0.846138	-0.314625	-0.298138	-0.418400	-0.402698	0.257398	-0.772348
15596	7.926203	-1.551847	5.922757	-0.459511	0.116390	-0.334458	-0.841318	-0.316530	-0.307266	-0.427863	-0.398782	0.260835	-0.768031
15597	8.175975	-1.259135	6.039799	-0.441263	0.047566	-0.411456	-0.833224	-0.321064	-0.313058	-0.437854	-0.396267	0.264082	-0.762573
15598	9.424753	-0.744225	6.141771	-0.286402	-0.161988	-0.455974	-0.825938	-0.329518	-0.314853	-0.446220	-0.398643	0.266264	-0.755695
15599	9.849235	0.109126	5.253068	-0.195500	0.044014	-0.218431	-0.818538	-0.337721	-0.314544	-0.451243	-0.397296	0.267258	-0.753066
15600	9.364795	-0.412038	4.903326	-0.292310	0.303922	-0.032516	-0.813320	-0.336981	-0.325329	-0.455689	-0.390271	0.268675	-0.753558
15601	7.753731	-0.528814	4.420716	-0.459392	0.366085	-0.040818	-0.809126	-0.330382	-0.342291	-0.461754	-0.380703	0.272124	-0.753523
15602	7.059189	0.176444	4.623557	-0.352078	0.053978	-0.118955	-0.806566	-0.324579	-0.352170	-0.466532	-0.377305	0.276044	-0.750858
15603	8.031562	0.487376	4.946929	-0.302752	-0.227460	-0.098842	-0.802620	-0.322324	-0.352941	-0.468976	-0.378409	0.282126	-0.746507
15604	9.430000	-0.024763	5.173678	-0.108561	-0.218546	-0.118300	-0.802945	-0.321315	-0.345831	-0.470352	-0.381344	0.284927	-0.743076
15605	9.299685	-0.662907	5.249928	0.079420	0.128014	-0.028847	-0.800548	-0.323466	-0.348254	-0.470845	-0.380374	0.282495	-0.744189
15606	7.938024	-0.531750	4.983006	0.266266	0.245755	0.080619	-0.799480	-0.323987	-0.349847	-0.469018	-0.378788	0.276850	-0.748262
15607	7.234491	-0.161401	4.965789	0.492302	0.017364	0.169878	-0.798713	-0.323739	-0.347091	-0.462768	-0.382213	0.270754	-0.752629
15608	7.613055	0.537105	5.165538	0.692848	-0.270134	0.234757	-0.802503	-0.324771	-0.333828	-0.452457	-0.391399	0.264621	-0.756350
15609	8.608920	0.660855	5.275046	0.580156	-0.372373	0.112822	-0.808712	-0.327431	-0.313755	-0.444170	-0.401702	0.260190	-0.757397
15610	9.029251	0.593950	5.511359	0.480829	-0.155269	0.017854	-0.810392	-0.331349	-0.299646	-0.439229	-0.408243	0.254441	-0.758733
15611	8.526783	0.357353	5.345263	0.308807	-0.082831	0.056886	-0.813622	-0.333709	-0.289957	-0.435408	-0.411991	0.251026	-0.760046
15612	8.019900	0.203099	5.199811	0.223512	0.005652	0.142803	-0.815369	-0.334476	-0.285235	-0.431441	-0.413160	0.248776	-0.762409
15613	7.830532	0.295996	5.287833	0.256647	-0.126842	0.217306	-0.818584	-0.331823	-0.279516	-0.425375	-0.416291	0.247804	-0.764429
15614	8.181380	0.366100	5.261355	0.244284	-0.096276	0.271555	-0.822606	-0.327538	-0.272577	-0.418770	-0.418501	0.247190	-0.767063
15615	8.283797	0.426961	5.385765	0.230149	-0.039662	0.233389	-0.826744	-0.319625	-0.269240	-0.413087	-0.419952	0.245963	-0.769742
15616	8.138060	0.478876	5.414084	0.199855	0.012342	0.169050	-0.829814	-0.316671	-0.265354	-0.408878	-0.420610	0.244219	-0.772181
15617	8.069246	0.388150	5.549976	0.093441	0.049994	0.106664	-0.833256	-0.314517	-0.263974	-0.406739	-0.420153	0.243243	-0.773865
15618	8.080986	0.324361	5.602066	0.057390	0.107298	0.091240	-0.834034	-0.312980	-0.266169	-0.405360	-0.418556	0.242254	-0.775762
15619	8.058987	0.337395	5.757724	0.032438	0.129159	0.047759	-0.835875	-0.310222	-0.267676	-0.405048	-0.416644	0.241040	-0.777331
15620	8.078293	0.335737	5.892848	0.013673	0.171991	0.000838	-0.835662	-0.313561	-0.276012	-0.405780	-0.414105	0.239466	-0.778792
15621	8.262662	0.319735	6.319357	-0.008089	0.067815	-0.035995	-0.834979	-0.313516	-0.279035	-0.406832	-0.413198	0.238633	-0.778980
15622	8.640667	-0.070398	5.743324	-0.168564	0.026190	-0.089631	-0.834065	-0.313102	-0.278377	-0.409761	-0.411878	0.240322	-0.777623
15623	8.655966	-0.128324	4.822043	-0.180455	0.057994	-0.098228	-0.834028	-0.315264	-0.281832	-0.413149	-0.410023	0.241736	-0.776371
15624	8.610960	-0.327504	4.868674	-0.078366	0.101640	-0.037330	-0.832811	-0.315339	-0.285780	-0.414884	-0.408010	0.241828	-0.776478
15625	8.495859	-0.466567	4.801556	-0.023007	0.105227	0.039274	-0.833836	-0.311699	-0.290950	-0.415055	-0.406077	0.241553	-0.777485
15626	8.194860	-0.785310	4.663534	0.074257	0.148315	0.035609	-0.834339	-0.311113	-0.294085	-0.414629	-0.404248	0.239474	-0.779306
15627	8.133964	-1.177808	4.862744	0.006913	0.078404	0.065297	-0.836028	-0.309293	-0.297580	-0.413989	-0.402865	0.239213	-0.780442
15628	8.568930	-1.191685	5.341606	-0.022934	-0.055038	0.106947	-0.837899	-0.305472	-0.295916	-0.412266	-0.403054	0.240911	-0.780734
15629	8.869381	-0.985994	5.386020	-0.015312	-0.030236	0.131444	-0.839632	-0.301086	-0.295292	-0.410226	-0.402865	0.242472	-0.781423
15630	8.641481	-0.820124	5.490499	-0.001908	-0.006232	0.103509	-0.842682	-0.297268	-0.294276	-0.408612	-0.402478	0.243407	-0.782177
15631	7.902003	-0.816065	5.258243	-0.038850	0.051137	0.046093	-0.846235	-0.295499	-0.295265	-0.408478	-0.401234	0.244001	-0.782701
15632	7.334704	-0.897030	5.117651	-0.132911	-0.011878	-0.000122	-0.846500	-0.293424	-0.296009	-0.409490	-0.400373	0.246189	-0.781928
15633	7.327879	-1.209189	5.253801	-0.185421	-0.216284	0.019545	-0.849028	-0.289608	-0.294472	-0.409613	-0.402210	0.251062	-0.779366
15634	8.039638	-1.433180	5.200272	-0.154871	-0.259160	0.050869	-0.851219	-0.285046	-0.286229	-0.408792	-0.404747	0.256033	-0.776863
15635	8.566549	-1.620348	5.253232	-0.136080	-0.227124	0.103343	-0.855629	-0.281727	-0.279569	-0.407110	-0.406693	0.260927	-0.775100
15636	8.632239	-1.604922	5.343945	-0.094997	-0.137159	0.084298	-0.858174	-0.276135	-0.276815	-0.405882	-0.407636	0.264224	-0.774131
15637	8.346755	-1.311536	5.376509	-0.061320	-0.066518	-0.023834	-0.860969	-0.275517	-0.273370	-0.406374	-0.408344	0.265634	-0.773016
15638	8.046112	-1.124280	5.359485	-0.059293	-0.043613	-0.136363	-0.861375	-0.276648	-0.271420	-0.408742	-0.409297	0.265805	-0.771203
15639	7.875988	-1.097924	5.303257	-0.114484	0.000334	-0.229438	-0.858455	-0.279909	-0.272950	-0.413187	-0.409599	0.265803	-0.768670
15640	7.874283	-1.373318	5.403492	-0.203556	0.022865	-0.284910	-0.856825	-0.286472	-0.275979	-0.419362	-0.409105	0.266421	-0.765368
15641	7.863829	-1.451144	5.644758	-0.286883	0.090872	-0.293188	-0.853073	-0.291879	-0.281625	-0.426633	-0.406848	0.267769	-0.762076
15642	7.876293	-1.370385	5.795742	-0.360353	0.150372	-0.318978	-0.849334	-0.293562	-0.287329	-0.435221	-0.403205	0.269386	-0.758577
15643	7.923343	-1.179444	6.054033	-0.448261	0.181999	-0.397145	-0.842921	-0.298481	-0.296660	-0.445771	-0.398596	0.271506	-0.754118
15644	7.944602	-0.887330	5.963270	-0.480280	0.115533	-0.482750	-0.834401	-0.303656	-0.306012	-0.457481	-0.395189	0.273866	-0.748020
15645	8.569260	-0.619337	5.829168	-0.408384	-0.027752	-0.523422	-0.825887	-0.309394	-0.314324	-0.468315	-0.394624	0.276186	-0.740726
15646	9.002345	0.046576	4.981182	-0.285824	-0.015415	-0.371981	-0.820326	-0.316638	-0.315033	-0.475995	-0.394243	0.277641	-0.735470
15647	9.269628	-0.046542	4.852616	-0.282961	0.090661	-0.134384	-0.816468	-0.321251	-0.317908	-0.480663	-0.390922	0.280000	-0.733310
15648	8.582823	-0.179560	4.682567	-0.372988	0.159072	-0.097387	-0.814703	-0.317405	-0.326245	-0.485896	-0.385568	0.283193	-0.731467
15649	8.060743	0.004953	4.646406	-0.438040	0.148204	-0.140942	-0.813323	-0.314935	-0.335130	-0.492117	-0.379924	0.287192	-0.728697
15650	7.811297	0.243200	4.808104	-0.565145	0.150329	-0.102248	-0.810878	-0.308135	-0.347613	-0.498741	-0.372766	0.293173	-0.725502
15651	8.209085	0.062544	5.031211	-0.590540	-0.001870	-0.088567	-0.809510	-0.302910	-0.356313	-0.504356	-0.367424	0.301192	-0.721046
15652	8.709327	-0.089038	5.179726	-0.474121	-0.113859	-0.089130	-0.808468	-0.295426	-0.358535	-0.508430	-0.364834	0.308533	-0.716382
15653	8.907434	-0.324489	5.244437	-0.253446	-0.016322	-0.122586	-0.806880	-0.293041	-0.360599	-0.511905	-0.363301	0.311539	-0.713378
15654	8.371492	-0.403695	5.359807	-0.089264	0.047308	-0.075856	-0.806480	-0.292889	-0.361387	-0.513932	-0.362220	0.311796	-0.712358
15655	7.863256	-0.361853	5.263183	0.008978	-0.017982	-0.020588	-0.807667	-0.292628	-0.361111	-0.514036	-0.362761	0.311796	-0.712008
15656	7.650961	-0.060432	5.170683	0.150173	-0.160574	-0.016236	-0.808219	-0.295447	-0.356700	-0.512184	-0.366721	0.311212	-0.711569
15657	8.322451	0.341349	5.194790	0.198611	-0.242034	-0.088071	-0.809461	-0.298877	-0.348097	-0.510470	-0.372821	0.310270	-0.710040
15658	8.868564	0.507230	5.136110	0.142458	-0.212098	-0.136602	-0.811626	-0.305509	-0.337844	-0.510019	-0.378168	0.309404	-0.707912
15659	9.019407	0.487359	5.059703	0.056166	-0.163804	-0.113510	-0.812051	-0.312078	-0.331146	-0.510207	-0.381878	0.309448	-0.705762
15660	8.561334	0.366170	4.959599	-0.012174	-0.031870	-0.022281	-0.812746	-0.315193	-0.325165	-0.510412	-0.382380	0.309789	-0.705192
15661	8.283848	0.321784	4.798306	-0.062417	-0.042041	0.092935	-0.813556	-0.314124	-0.323169	-0.509354	-0.381900	0.311814	-0.705324
15662	8.112189	0.099603	4.828165	-0.024589	-0.070918	0.132864	-0.815664	-0.309849	-0.324907	-0.507241	-0.381849	0.313923	-0.705939
15663	8.491718	0.109507	4.955132	0.016433	-0.033594	0.174777	-0.819658	-0.305659	-0.321383	-0.504483	-0.381544	0.315352	-0.707442
15664	8.478267	0.304052	4.934000	-0.003593	0.096727	0.229263	-0.821244	-0.301109	-0.322594	-0.501878	-0.378723	0.316193	-0.710429
15665	8.476799	0.092876	5.153789	0.128904	0.188165	0.237010	-0.825603	-0.294796	-0.323750	-0.498781	-0.376007	0.314221	-0.714914
15666	8.524790	0.118329	5.889124	0.251311	0.196115	0.221859	-0.826235	-0.291434	-0.328403	-0.494945	-0.374339	0.310352	-0.720126
15667	9.068687	-0.113063	5.757042	-0.062097	0.022318	0.194475	-0.824916	-0.288088	-0.330315	-0.492832	-0.372363	0.312402	-0.721711
15668	8.141718	-0.533170	5.612667	-0.174391	0.059570	0.015121	-0.824382	-0.282523	-0.333884	-0.494299	-0.369718	0.314468	-0.721170
15669	8.473192	-0.602134	4.785621	-0.286179	0.221585	-0.114008	-0.822763	-0.283277	-0.338373	-0.499531	-0.364570	0.315469	-0.719748
15670	7.448666	-0.642537	4.624692	-0.402536	0.016335	-0.205994	-0.819410	-0.283562	-0.345884	-0.505525	-0.361632	0.319609	-0.715204
15671	7.732781	-0.790496	4.393261	-0.335682	-0.070263	-0.233418	-0.817684	-0.286435	-0.346347	-0.510912	-0.360897	0.323347	-0.710048
15672	8.303647	-0.967413	4.363027	-0.464620	-0.146324	-0.286358	-0.815811	-0.290252	-0.348274	-0.517368	-0.360087	0.329378	-0.702977
15673	9.082923	-1.268916	4.461800	-0.574649	-0.028173	-0.315205	-0.813664	-0.291554	-0.352646	-0.525773	-0.356777	0.335416	-0.695535
15674	9.188701	-1.396658	4.956330	-0.670123	-0.046605	-0.325412	-0.810318	-0.291712	-0.359367	-0.534721	-0.352554	0.342894	-0.687170
15675	8.965163	-1.338867	4.952631	-0.703738	-0.021713	-0.332262	-0.807274	-0.291517	-0.361485	-0.544083	-0.347756	0.350409	-0.678420
15676	8.412776	-1.334372	4.975140	-0.673703	0.054536	-0.299074	-0.802717	-0.290928	-0.371744	-0.553156	-0.341775	0.356862	-0.670714
15677	8.361942	-1.333756	4.739034	-0.640114	0.152365	-0.310243	-0.797763	-0.290610	-0.382142	-0.562759	-0.335008	0.361616	-0.663555
15678	8.007041	-1.260736	4.777328	-0.650900	0.058429	-0.325370	-0.791882	-0.289996	-0.393328	-0.571809	-0.329255	0.367405	-0.655468
15679	8.108878	-1.299434	4.905176	-0.634147	-0.007592	-0.358730	-0.787746	-0.290838	-0.399806	-0.580602	-0.324867	0.373422	-0.646466
15680	8.399816	-1.463381	5.017187	-0.637065	-0.088842	-0.416458	-0.783342	-0.291256	-0.406933	-0.589403	-0.321719	0.379969	-0.636180
15681	8.550766	-1.431728	5.111003	-0.574473	-0.124222	-0.421954	-0.777904	-0.293495	-0.410954	-0.597486	-0.319842	0.386014	-0.625863
15682	8.614513	-1.356592	5.071859	-0.528392	-0.122820	-0.369747	-0.774183	-0.295205	-0.414559	-0.604504	-0.317919	0.391727	-0.616484
15683	8.403119	-1.342770	4.863863	-0.403877	-0.155836	-0.274292	-0.771272	-0.297371	-0.415410	-0.609221	-0.317210	0.396857	-0.608878
15684	8.469445	-1.259412	4.737609	-0.333376	-0.178540	-0.201291	-0.771264	-0.298191	-0.415951	-0.612357	-0.316933	0.401831	-0.602581
15685	8.436182	-1.125325	4.711230	-0.271980	-0.126880	-0.182154	-0.770468	-0.302473	-0.414729	-0.615257	-0.316692	0.405532	-0.597251
15686	8.514709	-1.005000	4.745028	-0.316081	-0.102581	-0.153172	-0.771520	-0.302897	-0.414730	-0.618239	-0.315294	0.409614	-0.592104
15687	8.625847	-1.141976	4.752617	-0.376805	-0.029773	-0.198114	-0.767817	-0.302556	-0.416981	-0.622710	-0.312689	0.413210	-0.586272
15688	8.585766	-1.326875	4.821129	-0.437317	0.083407	-0.252554	-0.765260	-0.301888	-0.424205	-0.629057	-0.308370	0.415722	-0.579974
15689	8.332492	-1.367998	4.785232	-0.492859	0.154970	-0.218207	-0.761108	-0.301320	-0.433149	-0.635892	-0.302228	0.418145	-0.573982
15690	8.418957	-1.549257	4.865400	-0.488561	0.197853	-0.279995	-0.753241	-0.300391	-0.445918	-0.643652	-0.296104	0.419535	-0.567472
15691	9.015868	-1.306230	5.474930	-0.464155	0.190986	-0.417829	-0.744193	-0.302923	-0.456665	-0.652706	-0.291471	0.419856	-0.559233
15692	8.707538	-0.436410	4.983537	-0.420252	0.224920	-0.470340	-0.735406	-0.307672	-0.466666	-0.662223	-0.287437	0.418858	-0.550816
15693	8.209569	-0.006438	4.243288	-0.366402	0.147054	-0.420256	-0.726087	-0.313795	-0.476698	-0.670170	-0.284515	0.418513	-0.542928
15694	8.097714	-0.004758	4.178099	-0.471700	0.140102	-0.372012	-0.719570	-0.316814	-0.483630	-0.677999	-0.279801	0.419631	-0.534732
15695	8.350381	-0.033592	4.394613	-0.605344	0.017081	-0.379778	-0.711978	-0.318264	-0.493819	-0.685547	-0.274648	0.423712	-0.524463
15696	9.430238	-0.075374	4.700795	-0.767469	-0.104251	-0.384708	-0.707997	-0.314430	-0.499547	-0.692811	-0.268463	0.431045	-0.511997
15697	9.532593	-0.005901	4.924603	-0.844139	0.052099	-0.403220	-0.702797	-0.307340	-0.510994	-0.701823	-0.259776	0.436734	-0.499223
15698	9.153090	-0.010951	4.797703	-0.798717	0.143528	-0.345584	-0.693253	-0.298263	-0.523483	-0.710567	-0.250133	0.440863	-0.488024
15699	8.535601	0.045594	4.553690	-0.647035	0.124652	-0.318271	-0.687928	-0.292848	-0.533258	-0.717964	-0.242643	0.443768	-0.478250
15700	7.884200	0.152107	4.427396	-0.584732	0.119034	-0.312477	-0.681659	-0.285722	-0.546681	-0.724782	-0.235879	0.446130	-0.469063
15701	8.159958	0.324795	4.622034	-0.537162	-0.012667	-0.247543	-0.675434	-0.281993	-0.553215	-0.729518	-0.230574	0.450134	-0.460454
15702	8.606230	0.114476	4.855705	-0.430406	0.009150	-0.198853	-0.671592	-0.278588	-0.557769	-0.733384	-0.226008	0.453063	-0.453655
15703	8.808206	0.131222	4.940866	-0.212077	0.064442	-0.159178	-0.668399	-0.275453	-0.563373	-0.736413	-0.223950	0.453280	-0.449532
15704	8.691594	0.184492	5.043593	-0.035623	0.049585	-0.027175	-0.665999	-0.275380	-0.567196	-0.737268	-0.223241	0.452785	-0.448983
15705	8.492191	0.214957	5.077689	0.149001	0.083708	0.099700	-0.666674	-0.273333	-0.566100	-0.736527	-0.224006	0.450597	-0.452008
15706	8.237176	0.290535	5.026544	0.283544	0.134047	0.221518	-0.665604	-0.275514	-0.567201	-0.734441	-0.224985	0.447075	-0.458368
15707	8.108718	0.390527	5.084204	0.374887	0.116836	0.218556	-0.663625	-0.276180	-0.567491	-0.731850	-0.227710	0.442806	-0.465260
15708	8.114827	0.608753	5.101698	0.478455	0.116110	0.215614	-0.663642	-0.281061	-0.563125	-0.728653	-0.231727	0.437648	-0.473109
15709	8.347039	0.807143	5.200854	0.560962	0.137940	0.227663	-0.666122	-0.288405	-0.562202	-0.725151	-0.236883	0.431243	-0.481738
15710	8.043333	0.938034	5.454286	0.646020	0.152428	0.161106	-0.666224	-0.300009	-0.560463	-0.721790	-0.243388	0.423568	-0.490278
15711	9.141116	0.349219	6.483505	0.612695	-0.049634	0.110280	-0.669542	-0.311318	-0.551869	-0.717371	-0.252089	0.418631	-0.496566
15712	8.167820	-1.115746	5.371323	0.411303	0.071737	0.067591	-0.669266	-0.319757	-0.549413	-0.715206	-0.256720	0.413879	-0.501277
15713	8.845514	-2.078364	5.845598	0.391351	0.071170	0.093153	-0.668074	-0.324448	-0.548202	-0.712935	-0.261085	0.409272	-0.506018
15714	8.127882	-2.935644	5.559412	0.650045	-0.048762	0.263869	-0.675359	-0.333469	-0.538353	-0.706407	-0.268678	0.404762	-0.514751
15715	7.778423	-2.809080	5.361053	1.333120	-0.221326	0.514273	-0.687430	-0.345801	-0.521185	-0.691944	-0.285656	0.396682	-0.531279
15716	8.026731	-2.032207	4.940224	1.562807	-0.342919	1.001676	-0.705786	-0.358903	-0.491650	-0.669186	-0.302782	0.390302	-0.555137
15717	8.101051	-1.827615	4.820354	1.625822	-0.403863	1.224606	-0.727082	-0.365029	-0.459986	-0.642089	-0.319282	0.384711	-0.581187
15718	8.723681	-1.886250	4.809979	1.538142	-0.350707	1.104744	-0.752649	-0.363525	-0.424597	-0.616280	-0.334387	0.378141	-0.604478
15719	8.141833	-1.486914	4.930801	1.337139	-0.352691	1.009245	-0.773449	-0.358322	-0.394420	-0.592152	-0.347346	0.372860	-0.624246
15720	7.923882	-1.697777	5.070849	1.126206	-0.129133	0.902324	-0.796078	-0.350343	-0.367192	-0.571848	-0.355458	0.366459	-0.642143
15721	7.723685	-2.198039	5.245108	0.983026	-0.139612	0.756195	-0.810748	-0.340524	-0.348386	-0.553973	-0.362823	0.360712	-0.656780
15722	7.557330	-2.379453	5.096246	0.887209	-0.221860	0.599227	-0.818903	-0.336085	-0.335115	-0.537972	-0.371171	0.355821	-0.667989
15723	8.321538	-2.288159	5.467304	0.760536	-0.355089	0.562696	-0.830422	-0.329853	-0.313646	-0.522183	-0.379929	0.353618	-0.676707
15724	8.918282	-1.805843	5.290893	0.700966	-0.319297	0.321396	-0.839441	-0.324984	-0.291435	-0.510124	-0.389309	0.349847	-0.682509
15725	8.665373	-1.012767	4.891559	0.642960	-0.134814	0.085581	-0.844190	-0.324976	-0.274076	-0.502971	-0.396962	0.343112	-0.686815
15726	8.179956	-0.836235	4.670417	0.385226	-0.092083	-0.098560	-0.843984	-0.331582	-0.263971	-0.500565	-0.402829	0.337937	-0.687722
15727	8.003268	-1.101234	4.624721	0.001246	0.119320	-0.288737	-0.843845	-0.336145	-0.262750	-0.505337	-0.403010	0.334416	-0.685845
15728	8.736341	-1.289521	5.278234	-0.330978	0.087458	-0.446471	-0.835617	-0.342060	-0.268308	-0.514653	-0.401478	0.334451	-0.679773
15729	8.973568	-0.718033	5.000017	-0.422175	0.108397	-0.508101	-0.826948	-0.352338	-0.277367	-0.525641	-0.398859	0.334994	-0.672601
15730	9.015940	-0.275252	4.218412	-0.469939	0.309300	-0.370494	-0.813499	-0.362225	-0.291704	-0.536402	-0.392239	0.335097	-0.667931
15731	8.936081	-0.160226	4.415600	-0.372997	0.246596	-0.215715	-0.806529	-0.364318	-0.306101	-0.543840	-0.386229	0.335769	-0.665074
15732	9.078326	-0.357475	4.581420	-0.374535	0.150048	-0.086846	-0.804504	-0.360752	-0.313920	-0.548876	-0.380767	0.338453	-0.662723
15733	8.869629	-0.267720	4.529407	-0.255367	0.253595	-0.059030	-0.799949	-0.357531	-0.325177	-0.553302	-0.374869	0.338651	-0.662303
15734	8.380092	0.127084	4.769098	-0.294815	0.241824	0.043863	-0.797242	-0.352950	-0.336393	-0.556549	-0.368132	0.340216	-0.662559
15735	8.324099	-0.294974	4.783753	-0.215838	0.114952	0.071220	-0.796668	-0.343718	-0.346451	-0.557971	-0.363606	0.342364	-0.662756
15736	8.310061	-0.179374	4.877733	-0.038952	0.046427	0.012927	-0.795848	-0.342692	-0.350637	-0.558409	-0.362498	0.342480	-0.662934
15737	8.448061	0.111207	4.835099	0.117811	-0.020700	-0.015642	-0.794551	-0.340628	-0.349293	-0.557629	-0.364102	0.341068	-0.663439
15738	8.544537	-0.035408	4.847732	0.261519	-0.083606	0.022170	-0.795112	-0.343877	-0.343578	-0.554842	-0.368012	0.338701	-0.664831
15739	8.331173	0.111379	4.910441	0.375316	-0.105134	0.060109	-0.796469	-0.347698	-0.336819	-0.550572	-0.373082	0.335327	-0.667260
15740	8.361602	0.352229	5.058446	0.425387	-0.101805	0.099205	-0.800356	-0.352839	-0.325868	-0.545331	-0.378499	0.331494	-0.670421
15741	8.342914	0.483660	5.041379	0.411026	-0.210462	0.125961	-0.803992	-0.353835	-0.315362	-0.539153	-0.384892	0.329201	-0.672903
15742	8.566547	0.431363	4.987042	0.401746	-0.158446	0.151471	-0.805655	-0.353844	-0.305113	-0.532954	-0.390380	0.326670	-0.675907
15743	8.587996	0.360372	5.024277	0.382176	-0.122212	0.187405	-0.810219	-0.352640	-0.294819	-0.526679	-0.394821	0.324212	-0.679420
15744	8.533576	0.196399	4.967509	0.447188	-0.060499	0.283347	-0.814897	-0.350855	-0.287006	-0.518865	-0.398535	0.321002	-0.684767
15745	8.361203	0.252059	4.897223	0.511696	0.006881	0.356587	-0.820903	-0.351460	-0.276606	-0.509984	-0.401392	0.316671	-0.691752
15746	8.293426	0.306474	4.858400	0.627348	0.109808	0.421072	-0.826767	-0.345391	-0.270537	-0.499753	-0.403598	0.310226	-0.700797
15747	8.218621	0.395648	4.754860	0.712075	0.193471	0.503033	-0.830239	-0.338431	-0.267618	-0.488171	-0.404792	0.302226	-0.711683
15748	8.590333	0.407685	5.354196	0.858178	0.181986	0.591606	-0.837010	-0.329989	-0.264515	-0.473814	-0.406944	0.292982	-0.723918
15749	9.610519	0.209886	5.986413	0.718241	0.001050	0.638787	-0.844096	-0.320800	-0.255357	-0.458757	-0.409899	0.287584	-0.734044
15750	9.300201	-0.580016	5.217198	0.693371	0.247720	0.482581	-0.850490	-0.306559	-0.252667	-0.447356	-0.409819	0.279065	-0.744341
15751	9.040854	-0.467269	4.880967	0.649976	0.271623	0.385028	-0.856058	-0.301129	-0.250288	-0.437863	-0.409389	0.269958	-0.753524
15752	7.811872	-0.522530	4.685808	0.569837	0.190601	0.428457	-0.858451	-0.295780	-0.249902	-0.427737	-0.409184	0.263200	-0.761798
15753	7.118172	-0.959175	4.758570	0.542456	0.152137	0.451045	-0.864139	-0.286589	-0.250729	-0.417280	-0.409086	0.257190	-0.769661
15754	7.708715	-1.462425	5.028322	0.492249	-0.067882	0.346043	-0.868032	-0.279950	-0.244532	-0.407566	-0.412464	0.253013	-0.774435
15755	8.674286	-1.497893	5.291228	0.423337	-0.155885	0.398486	-0.872346	-0.270720	-0.236443	-0.397158	-0.416267	0.250931	-0.778474
15756	9.007553	-1.487871	5.443480	0.294734	-0.045552	0.435861	-0.879820	-0.261108	-0.228324	-0.387673	-0.417146	0.250330	-0.782965
15757	8.400488	-1.310139	5.208216	0.268226	0.037376	0.411635	-0.884105	-0.250031	-0.224531	-0.379211	-0.416538	0.249233	-0.787767
15758	7.811496	-1.324676	5.224036	0.185696	0.058521	0.342065	-0.886901	-0.239708	-0.225356	-0.372544	-0.415352	0.248708	-0.791731
15759	7.319411	-1.412913	5.243832	0.139057	-0.015840	0.218063	-0.890105	-0.230516	-0.224232	-0.367894	-0.415505	0.248418	-0.793913
15760	7.823825	-1.676656	5.434238	0.085214	-0.130716	0.099374	-0.892761	-0.227391	-0.222707	-0.364952	-0.417755	0.248857	-0.793953
15761	8.241785	-1.754447	5.559069	0.088462	-0.195204	0.080066	-0.894138	-0.225141	-0.216353	-0.361992	-0.421029	0.249555	-0.793359
15762	8.336265	-1.851034	5.439288	0.075625	-0.117272	0.127451	-0.896321	-0.222092	-0.208402	-0.358749	-0.422839	0.250286	-0.793639
15763	8.004411	-1.611346	5.314773	0.089794	-0.127695	0.071477	-0.897423	-0.218990	-0.203871	-0.356224	-0.425059	0.250417	-0.793549
15764	7.908556	-1.351012	5.335221	0.055887	-0.080876	0.005376	-0.897198	-0.219185	-0.199151	-0.355270	-0.426752	0.250165	-0.793148
15765	7.846183	-1.206653	5.280605	-0.065802	-0.089555	-0.098990	-0.898548	-0.218974	-0.195069	-0.356959	-0.428088	0.251039	-0.791391
15766	7.942202	-1.433304	5.287267	-0.185365	-0.053651	-0.210150	-0.895900	-0.223085	-0.195038	-0.361608	-0.428701	0.252565	-0.788458
15767	8.062367	-1.691762	5.297761	-0.286153	0.030277	-0.275864	-0.892964	-0.229650	-0.196895	-0.368549	-0.427399	0.254543	-0.785309
15768	8.056924	-1.793547	5.286752	-0.342902	0.105336	-0.298154	-0.890525	-0.236728	-0.202172	-0.376699	-0.424754	0.256608	-0.782199
15769	7.989931	-1.552688	5.509648	-0.350852	0.251815	-0.329150	-0.885161	-0.242900	-0.211388	-0.386079	-0.419671	0.257470	-0.780082
15770	8.180039	-1.409032	5.981881	-0.410979	0.258413	-0.389995	-0.876602	-0.248707	-0.225215	-0.396932	-0.414477	0.258611	-0.777029
15771	8.629908	-0.981862	6.297185	-0.490583	0.208621	-0.520715	-0.868568	-0.258677	-0.237283	-0.410107	-0.409790	0.260314	-0.772089
15772	8.984247	-0.385475	5.871338	-0.496041	0.056879	-0.535097	-0.861222	-0.270227	-0.244914	-0.422706	-0.407619	0.263114	-0.765465
15773	8.864675	-0.217972	4.864372	-0.524955	0.089538	-0.372725	-0.853372	-0.278201	-0.251428	-0.433114	-0.403563	0.267409	-0.760291
15774	8.406814	-0.775550	4.494127	-0.629234	0.174721	-0.290203	-0.848259	-0.281305	-0.263602	-0.443514	-0.397000	0.273115	-0.755708
15775	7.795416	-0.884182	4.475226	-0.575714	0.155197	-0.287010	-0.843141	-0.283846	-0.276682	-0.453201	-0.390932	0.278244	-0.751240
15776	7.806631	-0.168000	4.678870	-0.460191	0.038168	-0.236287	-0.837000	-0.285593	-0.286342	-0.460558	-0.387513	0.282974	-0.746757
15777	8.613440	0.127348	5.003422	-0.376353	-0.076157	-0.138193	-0.835798	-0.282503	-0.289965	-0.465069	-0.385839	0.288312	-0.742775
15778	9.100693	-0.169590	5.135640	-0.232038	-0.023441	-0.126145	-0.831564	-0.283536	-0.292116	-0.468609	-0.384784	0.291023	-0.740035
15779	8.950059	-0.570053	5.026880	-0.044161	-0.008043	-0.084763	-0.831545	-0.284199	-0.294229	-0.470133	-0.384904	0.291198	-0.738937
15780	8.400627	-0.461968	5.118593	0.127094	0.038664	-0.020679	-0.831796	-0.290424	-0.292775	-0.469698	-0.385680	0.288818	-0.739742
15781	7.968124	-0.362854	5.052513	0.288137	0.000818	0.088570	-0.831034	-0.290459	-0.289369	-0.466146	-0.387791	0.285315	-0.742242
15782	7.779922	-0.061586	5.174951	0.417664	-0.091657	0.129739	-0.830534	-0.289941	-0.286344	-0.460460	-0.392320	0.280989	-0.745055
15783	8.303349	0.400026	5.171854	0.448094	-0.204283	0.157276	-0.831662	-0.291040	-0.276645	-0.453432	-0.398538	0.277467	-0.747381
15784	8.678158	0.429706	5.270156	0.381873	-0.232127	0.068476	-0.835701	-0.293439	-0.264589	-0.448076	-0.405107	0.274421	-0.748204
15785	8.653989	0.440632	5.178860	0.293727	-0.205483	-0.021912	-0.840007	-0.295709	-0.252003	-0.444911	-0.410903	0.271701	-0.747925
15786	8.355902	0.215906	5.097800	0.231194	-0.180409	0.027164	-0.841655	-0.299022	-0.242082	-0.441600	-0.415549	0.270069	-0.747911
15787	8.199025	0.013659	5.069489	0.202541	-0.126506	0.111134	-0.843557	-0.297331	-0.235604	-0.437605	-0.418610	0.269072	-0.748911
15788	8.184183	-0.020624	5.108084	0.298557	-0.114522	0.187648	-0.845736	-0.293583	-0.228426	-0.431666	-0.421957	0.267176	-0.751155
15789	8.373054	0.253607	5.187529	0.363801	-0.063951	0.266978	-0.849481	-0.291216	-0.222315	-0.424282	-0.424602	0.264473	-0.754819
15790	8.366655	0.390672	5.090354	0.393678	-0.039906	0.280027	-0.854291	-0.286660	-0.215628	-0.416488	-0.427081	0.261248	-0.758874
15791	8.426144	0.547301	4.928981	0.360243	-0.011048	0.241819	-0.857379	-0.283456	-0.209767	-0.409746	-0.428971	0.257859	-0.762627
15792	8.357945	0.556454	5.032382	0.297715	0.114003	0.210944	-0.859764	-0.280732	-0.209040	-0.404559	-0.428610	0.254199	-0.766817
15793	8.362325	0.510538	5.230176	0.282897	0.233246	0.190399	-0.859893	-0.276013	-0.211570	-0.400489	-0.426350	0.249485	-0.771745
15794	8.460711	0.377416	5.778069	0.292247	0.256070	0.173025	-0.860646	-0.270831	-0.218550	-0.396603	-0.423897	0.244405	-0.776713
15795	9.063927	-0.031658	6.082768	0.173304	0.053651	0.197360	-0.861827	-0.267370	-0.220573	-0.392447	-0.423471	0.242810	-0.779552
15796	8.983681	-0.551516	5.520317	0.041643	0.213551	0.102286	-0.861421	-0.262078	-0.224408	-0.391551	-0.420002	0.241366	-0.782323
15797	8.474135	-0.414220	4.914184	0.011017	0.218032	-0.035527	-0.860595	-0.262291	-0.228750	-0.393178	-0.416857	0.239050	-0.783899
15798	8.075992	-0.289705	4.719341	0.059149	0.163875	0.055689	-0.859768	-0.260838	-0.233977	-0.392607	-0.414520	0.237313	-0.785949
15799	7.771831	-0.720843	4.650011	0.030294	0.084647	0.108753	-0.859212	-0.258567	-0.238661	-0.391150	-0.412937	0.236957	-0.787614
15800	8.141436	-1.229095	4.445374	-0.068472	0.002402	0.049603	-0.859211	-0.254960	-0.240427	-0.390964	-0.412163	0.238445	-0.787663
15801	8.468323	-1.478850	4.606181	-0.132809	-0.087144	-0.007954	-0.859890	-0.253336	-0.238552	-0.391835	-0.412578	0.241100	-0.786203
15802	8.843137	-1.403194	4.937584	-0.213597	-0.094097	0.018483	-0.859770	-0.252382	-0.237615	-0.392847	-0.412332	0.245354	-0.784509
15803	8.870475	-1.283271	5.047620	-0.274909	-0.075457	-0.024906	-0.860967	-0.249084	-0.237673	-0.395169	-0.411528	0.250052	-0.782279
15804	8.800858	-1.096983	5.158419	-0.306101	0.104385	-0.107198	-0.860159	-0.247106	-0.240789	-0.399795	-0.408070	0.253094	-0.780760
15805	8.084529	-1.271817	5.061096	-0.344187	0.045122	-0.087287	-0.857598	-0.249761	-0.246898	-0.404209	-0.405101	0.257419	-0.778616
15806	7.844146	-1.655099	4.785161	-0.387788	-0.054414	-0.066508	-0.857715	-0.247797	-0.249614	-0.408053	-0.403198	0.263340	-0.775613
15807	7.861950	-1.930255	4.848629	-0.390588	-0.188234	-0.058125	-0.858782	-0.245194	-0.249161	-0.411092	-0.403264	0.270537	-0.771487
15808	8.318855	-2.024344	4.880319	-0.242510	-0.240993	-0.060370	-0.858700	-0.243330	-0.243875	-0.412641	-0.405355	0.275764	-0.767704
15809	8.670331	-1.842760	4.869943	-0.156545	-0.233286	-0.042246	-0.860595	-0.243291	-0.237561	-0.413229	-0.407907	0.279877	-0.764541
15810	8.745420	-1.511593	4.717958	-0.134289	-0.107238	-0.065528	-0.861149	-0.243478	-0.234148	-0.414721	-0.408843	0.282289	-0.762343
15811	8.675037	-1.527643	4.467538	-0.206966	0.050138	-0.141640	-0.859555	-0.247045	-0.234230	-0.418795	-0.407201	0.284033	-0.760345
15812	8.409934	-1.496631	4.503160	-0.310972	0.073656	-0.244240	-0.857133	-0.246940	-0.240677	-0.425446	-0.404891	0.286157	-0.757082
15813	8.848785	-1.540350	5.703060	-0.311736	0.067702	-0.429090	-0.852193	-0.254548	-0.245719	-0.434763	-0.403681	0.286994	-0.752102
15814	8.981270	-0.890897	5.919901	-0.316924	-0.030842	-0.492203	-0.845528	-0.266694	-0.250339	-0.444530	-0.404222	0.288055	-0.745669
15815	8.407420	-0.205225	4.724995	-0.351174	0.200342	-0.381714	-0.838841	-0.275756	-0.258966	-0.454132	-0.400322	0.288571	-0.741777
15816	7.862350	-0.219005	4.638115	-0.375778	0.141157	-0.374916	-0.832416	-0.282736	-0.268863	-0.463498	-0.396991	0.289862	-0.737257
15817	8.022641	-0.289843	4.553500	-0.419670	-0.158216	-0.427942	-0.827373	-0.290943	-0.270112	-0.472138	-0.397934	0.294248	-0.729488
15818	8.344903	-0.131111	4.436935	-0.433200	-0.218752	-0.462932	-0.822737	-0.299174	-0.269784	-0.481021	-0.399757	0.298942	-0.720727
15819	8.975428	-0.037286	4.682787	-0.521437	-0.109962	-0.355860	-0.820467	-0.305202	-0.270969	-0.489576	-0.398499	0.304790	-0.713174
15820	8.878653	-0.324933	4.867369	-0.415491	-0.022630	-0.297463	-0.815673	-0.310339	-0.275305	-0.496969	-0.396583	0.308566	-0.707482
15821	8.519110	-0.256669	4.680520	-0.265451	-0.000701	-0.205444	-0.814040	-0.313290	-0.280494	-0.501923	-0.395301	0.310831	-0.703701
15822	8.295306	-0.217442	4.819421	-0.118650	-0.004765	-0.130035	-0.810185	-0.316105	-0.283859	-0.504671	-0.395015	0.311541	-0.701579
15823	8.300796	-0.099149	4.874247	-0.065203	-0.042727	-0.077974	-0.808589	-0.318005	-0.284958	-0.505980	-0.395526	0.312392	-0.699968
15824	8.486191	-0.002253	4.968197	0.081995	-0.139673	-0.097848	-0.807824	-0.321504	-0.280308	-0.505834	-0.398953	0.311901	-0.698345
15825	8.798394	0.098420	4.841352	0.116934	-0.129741	-0.083929	-0.808113	-0.324737	-0.275645	-0.505238	-0.402559	0.311009	-0.697104
15826	8.813479	0.141854	4.633389	0.233032	-0.058182	-0.024755	-0.807618	-0.328664	-0.269951	-0.503339	-0.405911	0.308160	-0.697799
15827	8.775280	0.238592	4.475841	0.264840	0.001387	0.059041	-0.807645	-0.331619	-0.265285	-0.500351	-0.408294	0.305014	-0.699936
15828	8.752509	0.111238	4.595620	0.246878	0.016581	0.098399	-0.809888	-0.332759	-0.264110	-0.497057	-0.409962	0.302208	-0.702521
15829	8.779600	0.205903	4.794890	0.195897	-0.007094	0.072308	-0.810435	-0.332241	-0.261865	-0.494380	-0.411682	0.300195	-0.704265
15830	8.682520	0.268799	4.890038	0.153018	0.064284	0.056042	-0.811101	-0.331428	-0.261319	-0.492714	-0.411988	0.297877	-0.706236
15831	8.574661	0.122234	4.837174	0.129566	0.071888	0.084043	-0.810973	-0.330322	-0.261429	-0.490888	-0.411860	0.296089	-0.708330
15832	8.486685	0.039089	4.741170	0.137192	0.060787	0.119746	-0.811634	-0.328947	-0.261660	-0.488420	-0.411670	0.294547	-0.710786
15833	8.632500	0.003976	4.730038	0.128599	0.032611	0.134545	-0.814026	-0.325955	-0.260271	-0.485645	-0.411782	0.293559	-0.713027
15834	8.651643	-0.040540	4.789495	0.158776	0.068744	0.153758	-0.814562	-0.323479	-0.260218	-0.482542	-0.411475	0.291903	-0.715985
15835	8.554001	-0.081628	4.849277	0.180131	0.098072	0.167724	-0.816280	-0.320733	-0.260676	-0.479236	-0.410938	0.289801	-0.719360
15836	8.514448	-0.185823	4.863235	0.179362	0.069863	0.183352	-0.817209	-0.316732	-0.261640	-0.475526	-0.410620	0.288069	-0.722691
15837	8.475019	-0.259002	4.926058	0.180420	0.067961	0.192068	-0.818938	-0.313032	-0.261160	-0.471667	-0.410350	0.286433	-0.726016
15838	8.479512	-0.331424	4.886182	0.173218	0.055929	0.183341	-0.821862	-0.309222	-0.259489	-0.467891	-0.410158	0.284900	-0.729165
15839	8.474106	-0.409901	4.962672	0.166714	0.067993	0.195613	-0.822134	-0.306742	-0.259569	-0.464065	-0.409709	0.283480	-0.732408
15840	8.410642	-0.438764	4.987940	0.185546	0.043357	0.198099	-0.824516	-0.300683	-0.260876	-0.459890	-0.409703	0.281996	-0.735611
15841	8.473802	-0.449480	5.029913	0.183295	0.016456	0.186701	-0.826930	-0.296339	-0.257360	-0.455741	-0.410184	0.280721	-0.738407
15842	8.410600	-0.429965	5.070392	0.172500	0.028310	0.162331	-0.829441	-0.294161	-0.257167	-0.452075	-0.410464	0.279252	-0.741057
15843	8.388723	-0.434155	5.027254	0.147770	0.024515	0.139711	-0.829856	-0.290729	-0.256309	-0.448940	-0.410742	0.278030	-0.743266
15844	8.361617	-0.473832	5.124168	0.109110	0.021764	0.111904	-0.831567	-0.288527	-0.257303	-0.446500	-0.410813	0.277143	-0.745026
15845	8.371220	-0.500396	5.104197	0.092838	0.014512	0.082278	-0.832632	-0.289250	-0.255472	-0.444607	-0.411047	0.276346	-0.746323
15846	8.368773	-0.502803	5.104219	0.051009	0.025657	0.061498	-0.834088	-0.288861	-0.254666	-0.443393	-0.410824	0.275863	-0.747346
15847	8.368481	-0.551449	5.113219	0.059174	0.018920	0.042270	-0.834102	-0.285970	-0.254347	-0.442397	-0.410903	0.275197	-0.748138
15848	8.351460	-0.546586	5.125788	0.043484	0.020904	0.035340	-0.833832	-0.285957	-0.255136	-0.441606	-0.410827	0.274652	-0.748847
15849	8.409847	-0.547206	5.136537	0.062432	0.022549	0.031810	-0.834101	-0.286800	-0.254101	-0.440759	-0.410929	0.273816	-0.749596
15850	8.380731	-0.527815	5.161699	0.060567	0.019146	0.027438	-0.833433	-0.284283	-0.256418	-0.439938	-0.411071	0.272966	-0.750310
15851	8.327259	-0.510701	5.192234	0.070903	0.029664	0.021322	-0.834111	-0.283210	-0.254555	-0.439217	-0.411187	0.271850	-0.751073
15852	8.317473	-0.522594	5.177763	0.066209	0.041660	0.037942	-0.834113	-0.282659	-0.254544	-0.438261	-0.411000	0.270776	-0.752122
15853	8.336696	-0.559481	5.205849	0.064770	0.025603	0.057970	-0.834495	-0.283752	-0.255612	-0.437016	-0.410913	0.270084	-0.753141
15854	8.317310	-0.547077	5.196788	0.069999	0.026415	0.059697	-0.835154	-0.281264	-0.256608	-0.435662	-0.410851	0.269289	-0.754244
15855	8.293010	-0.537380	5.216858	0.051496	0.042898	0.075494	-0.836217	-0.279486	-0.256303	-0.434353	-0.410282	0.268787	-0.755486
15856	8.287901	-0.571745	5.255228	0.046301	0.041184	0.075507	-0.836617	-0.277140	-0.256779	-0.432977	-0.409722	0.268318	-0.756745
15857	8.278152	-0.569504	5.279698	0.032233	0.032668	0.068545	-0.836886	-0.274657	-0.257121	-0.431874	-0.409166	0.268135	-0.757741
15858	8.251345	-0.581148	5.255939	0.017989	0.017261	0.056328	-0.837942	-0.273562	-0.257355	-0.430893	-0.408823	0.268146	-0.758480
15859	8.239068	-0.600436	5.253526	0.014438	0.001521	0.058910	-0.837166	-0.271079	-0.256786	-0.429915	-0.408628	0.268419	-0.759044
15860	8.260924	-0.607926	5.255336	0.017408	-0.006941	0.040564	-0.837955	-0.272334	-0.256280	-0.429067	-0.408724	0.268528	-0.759433
15861	8.292640	-0.598241	5.232949	0.012864	0.005579	0.024916	-0.838485	-0.272067	-0.256009	-0.428640	-0.408628	0.268510	-0.759732
15862	8.336479	-0.591352	5.234456	0.015587	0.003685	0.031887	-0.838223	-0.270542	-0.256505	-0.427988	-0.408596	0.268481	-0.760128
15863	8.336519	-0.586391	5.224841	0.002899	0.002467	0.005752	-0.838488	-0.270408	-0.256369	-0.427917	-0.408562	0.268481	-0.760185
15864	8.351147	-0.581659	5.224570	-0.011044	0.014099	-0.004639	-0.837837	-0.268887	-0.256213	-0.428077	-0.408345	0.268460	-0.760219
15865	8.287811	-0.586360	5.259865	-0.022452	0.031055	-0.020268	-0.838736	-0.268861	-0.258962	-0.428764	-0.407795	0.268386	-0.760154
15866	8.297462	-0.605589	5.235155	-0.019786	0.041547	-0.021987	-0.838204	-0.269540	-0.259373	-0.429421	-0.407174	0.268129	-0.760207
15867	8.292589	-0.605602	5.240109	-0.038866	0.034702	-0.021951	-0.837131	-0.271024	-0.261116	-0.430287	-0.406431	0.268257	-0.760069
15868	8.302216	-0.620459	5.259047	-0.018795	0.030878	-0.011550	-0.836998	-0.271853	-0.260871	-0.430733	-0.405919	0.268169	-0.760121
15869	8.280394	-0.605768	5.264602	-0.024918	0.023940	-0.011557	-0.836464	-0.272114	-0.261668	-0.431269	-0.405400	0.268261	-0.760062
15870	8.248655	-0.617960	5.294218	-0.023301	0.024018	-0.016799	-0.836436	-0.272208	-0.265082	-0.431819	-0.404973	0.268271	-0.759974
15871	8.224380	-0.605729	5.304638	-0.006169	0.016964	-0.020363	-0.835910	-0.272619	-0.264832	-0.432300	-0.404763	0.268066	-0.759884
15872	8.273195	-0.579491	5.308726	-0.006056	0.006294	-0.009921	-0.836323	-0.267798	-0.264864	-0.432463	-0.404733	0.267997	-0.759832
15873	8.234148	-0.605490	5.275360	-0.004600	0.004751	-0.022145	-0.835811	-0.267399	-0.263285	-0.432894	-0.404729	0.267856	-0.759638
15874	8.229275	-0.600916	5.304593	0.023678	0.004060	0.006554	-0.836055	-0.267234	-0.265643	-0.432592	-0.404889	0.267509	-0.759848
15875	8.248944	-0.571634	5.275500	0.016909	0.026884	0.003149	-0.836300	-0.271230	-0.265983	-0.432583	-0.404595	0.267053	-0.760169
15876	8.270880	-0.560002	5.304215	0.013589	0.016229	0.014470	-0.836572	-0.270829	-0.265185	-0.432316	-0.404437	0.266822	-0.760487
15877	8.258618	-0.576863	5.301836	0.011637	0.016419	0.004009	-0.836827	-0.272484	-0.265347	-0.432282	-0.404249	0.266542	-0.760704
15878	8.273193	-0.581812	5.299008	0.008179	0.019965	0.002288	-0.835908	-0.273727	-0.264460	-0.432267	-0.404050	0.266265	-0.760915
15879	8.238870	-0.618360	5.338022	-0.008912	0.030521	0.005856	-0.836018	-0.272169	-0.267841	-0.432446	-0.403457	0.266190	-0.761154
15880	8.200130	-0.586378	5.329687	0.000978	0.014091	-0.008186	-0.836556	-0.271776	-0.266648	-0.432614	-0.403343	0.265986	-0.761190
15881	8.222001	-0.586827	5.353388	-0.004216	0.011486	-0.007302	-0.836290	-0.271630	-0.267040	-0.432854	-0.403146	0.265897	-0.761189
15882	8.214920	-0.552576	5.334669	-0.007521	0.002593	0.004017	-0.835092	-0.273955	-0.267620	-0.432867	-0.403060	0.266033	-0.761180
15883	8.214850	-0.567004	5.322359	-0.004327	0.002772	-0.008202	-0.835624	-0.274800	-0.266583	-0.433076	-0.402997	0.266012	-0.761102
15884	8.219868	-0.540374	5.325043	-0.004183	0.002655	-0.001227	-0.834833	-0.275900	-0.266217	-0.433131	-0.402971	0.266048	-0.761072
15885	8.219861	-0.547335	5.295888	0.000567	-0.018171	-0.011766	-0.835364	-0.272724	-0.267069	-0.433245	-0.403287	0.266103	-0.760820
15886	8.232005	-0.552237	5.290695	-0.013076	-0.007646	-0.008205	-0.836148	-0.272584	-0.267848	-0.433422	-0.403378	0.266307	-0.760599
15887	8.258737	-0.561980	5.272990	-0.006134	-0.016526	-0.003012	-0.836150	-0.274251	-0.266831	-0.433466	-0.403564	0.266520	-0.760402
15888	8.258795	-0.547659	5.294984	0.000436	-0.023365	-0.015264	-0.836148	-0.275495	-0.266593	-0.433569	-0.404045	0.266604	-0.760058
15889	8.246672	-0.533370	5.329366	-0.009652	-0.025268	-0.001287	-0.835896	-0.274679	-0.265529	-0.433569	-0.404322	0.266959	-0.759786
15890	8.249033	-0.552432	5.295142	-0.005812	-0.018535	0.012680	-0.836440	-0.274156	-0.263677	-0.433312	-0.404530	0.267315	-0.759697
15891	8.273257	-0.572024	5.291882	-0.004185	-0.006150	0.002249	-0.835115	-0.274129	-0.264736	-0.433316	-0.404544	0.267448	-0.759640
15892	8.268531	-0.550007	5.280198	-0.022761	0.014788	0.012826	-0.835383	-0.273584	-0.264461	-0.433385	-0.404093	0.267781	-0.759723
15893	8.268382	-0.572063	5.299258	-0.005548	0.012951	0.010157	-0.835910	-0.271650	-0.265206	-0.433382	-0.403761	0.267832	-0.759883
15894	8.234333	-0.576206	5.261244	-0.015828	0.004175	0.018007	-0.836051	-0.270417	-0.264656	-0.433249	-0.403508	0.268189	-0.759968
15895	8.273317	-0.566876	5.265319	-0.014287	0.016616	0.004087	-0.834844	-0.272451	-0.266411	-0.433430	-0.403076	0.268291	-0.760058
15896	8.263544	-0.571756	5.275161	-0.014369	0.002595	0.006663	-0.836168	-0.271782	-0.265863	-0.433461	-0.402916	0.268554	-0.760032
15897	8.234368	-0.559805	5.314746	-0.008509	0.016778	-0.008148	-0.835240	-0.271625	-0.266654	-0.433783	-0.402597	0.268467	-0.760048
15898	8.258201	-0.645058	5.322667	-0.038491	0.006248	0.007623	-0.835756	-0.271196	-0.268217	-0.434014	-0.402166	0.269073	-0.759930
15899	8.243763	-0.620453	5.303980	-0.011867	-0.009670	0.007495	-0.834961	-0.270903	-0.269004	-0.433983	-0.402133	0.269392	-0.759852
15900	8.263163	-0.630430	5.313076	-0.010956	-0.007078	0.008376	-0.835242	-0.271211	-0.266646	-0.433907	-0.402140	0.269700	-0.759783
15901	8.253491	-0.625174	5.284318	-0.024850	-0.004273	0.004061	-0.835231	-0.270362	-0.268336	-0.434061	-0.401930	0.270143	-0.759649
15902	8.289977	-0.621025	5.319854	-0.005666	0.009518	0.005794	-0.834973	-0.269674	-0.268061	-0.434075	-0.401744	0.270207	-0.759717
15903	8.282698	-0.625364	5.278798	-0.004271	0.002727	-0.006441	-0.835100	-0.270223	-0.268334	-0.434260	-0.401662	0.270192	-0.759659
15904	8.280348	-0.610782	5.279060	-0.014448	-0.004386	0.005778	-0.836157	-0.269407	-0.268310	-0.434268	-0.401611	0.270509	-0.759569
15905	8.282569	-0.649527	5.268772	-0.004072	0.002581	0.002283	-0.835510	-0.266506	-0.268257	-0.434318	-0.401487	0.270563	-0.759587
15906	8.263084	-0.649525	5.283750	-0.005964	-0.006080	-0.001228	-0.833798	-0.266072	-0.268524	-0.434355	-0.401573	0.270710	-0.759467
15907	8.272819	-0.649606	5.283524	0.011819	0.009250	0.014465	-0.833813	-0.265401	-0.267066	-0.434128	-0.401419	0.270563	-0.759731
15908	8.246003	-0.656717	5.288885	-0.003891	0.016536	0.004061	-0.832500	-0.265116	-0.266808	-0.434188	-0.401152	0.270523	-0.759852
15909	8.263240	-0.627415	5.259848	0.010130	0.002194	0.019680	-0.832230	-0.263994	-0.268100	-0.433857	-0.401062	0.270505	-0.760095
15910	8.270497	-0.634757	5.259575	0.009999	0.002293	0.013577	-0.832474	-0.268404	-0.268448	-0.433599	-0.401075	0.270462	-0.760250
15911	8.289981	-0.630172	5.268876	0.011485	-0.008107	0.007439	-0.833274	-0.267596	-0.267507	-0.433387	-0.401221	0.270415	-0.760311
15912	8.268169	-0.610962	5.317728	0.001805	-0.007989	-0.001355	-0.832184	-0.267139	-0.265637	-0.433351	-0.401405	0.270458	-0.760219
15913	8.243875	-0.601212	5.332956	0.020068	-0.003811	0.002088	-0.832450	-0.266315	-0.265619	-0.433176	-0.401588	0.270198	-0.760315
15914	8.224041	-0.664177	5.334939	0.000071	-0.025558	0.005577	-0.831926	-0.266035	-0.265486	-0.432962	-0.401984	0.270479	-0.760127
15915	8.270574	-0.625037	5.271467	0.007967	-0.020435	0.009060	-0.833645	-0.262182	-0.266316	-0.432688	-0.402275	0.270602	-0.760085
15916	8.270566	-0.629704	5.254451	0.018538	-0.008339	0.012553	-0.833633	-0.263828	-0.267005	-0.432314	-0.402531	0.270511	-0.760196
15917	8.268205	-0.615229	5.264397	0.014754	-0.009827	-0.001398	-0.833261	-0.263581	-0.264378	-0.432202	-0.402777	0.270354	-0.760185
15918	8.302285	-0.606031	5.271357	0.014114	-0.015204	0.012645	-0.832393	-0.264460	-0.264039	-0.431822	-0.403099	0.270388	-0.760218
15919	8.287565	-0.629992	5.254406	0.018208	-0.008010	-0.001303	-0.833457	-0.265319	-0.262343	-0.431691	-0.403347	0.270163	-0.760241
15920	8.270548	-0.625103	5.264555	0.008037	-0.007201	0.007449	-0.833732	-0.264092	-0.261529	-0.431478	-0.403525	0.270177	-0.760263
15921	8.248866	-0.590729	5.246174	0.030554	0.002279	0.005658	-0.833736	-0.264238	-0.260875	-0.431198	-0.403685	0.269730	-0.760495
15922	8.268103	-0.620602	5.298573	0.010027	0.005784	0.013585	-0.833606	-0.263268	-0.261120	-0.430949	-0.403647	0.269653	-0.760683
15923	8.251165	-0.610379	5.265212	0.020122	-0.008160	0.007406	-0.832689	-0.263821	-0.260350	-0.430671	-0.403865	0.269467	-0.760791
15924	8.282924	-0.600468	5.235212	0.012312	-0.011684	0.006454	-0.835135	-0.262818	-0.260807	-0.430419	-0.404151	0.269449	-0.760788
15925	8.297406	-0.620059	5.239441	0.008982	0.002328	0.005636	-0.833428	-0.264332	-0.259668	-0.430315	-0.404124	0.269328	-0.760904
15926	8.309639	-0.605759	5.253890	-0.004351	-0.014905	-0.003096	-0.833823	-0.264059	-0.259791	-0.430328	-0.404367	0.269515	-0.760702
15927	8.316865	-0.624888	5.221973	0.013805	-0.007120	-0.006613	-0.832914	-0.262266	-0.259106	-0.430320	-0.404592	0.269304	-0.760661
