# Supplementary material for: Identification of Haptic Based Guiding Using Hard Reins
Source: PLoS One. 2015 Jul 22;10(7):e0132020. doi: 10.1371/journal.pone.0132020 (PMC4511788; doi:10.1371/journal.pone.0132020)
Supplement: S2 File — (ZIP) [file pone.0132020.s002.zip › MotionData2/Subject10/T5/fh5.txt]

// Start Time: 0
// Sample rate: 25.0Hz
// Scenario: 4.9
// Firmware Version: 2.6.1
Counter	Acc_X	Acc_Y	Acc_Z	Gyr_X	Gyr_Y	Gyr_Z	Mag_X	Mag_Y	Mag_Z	Quat_w	Quat_x	Quat_y	Quat_z
15081	-2.353313	1.843734	9.167826	-0.169897	-0.008357	0.049081	-0.101446	-0.114161	-0.732832	0.176140	0.129420	-0.052851	-0.974388
15082	-2.230277	1.819603	9.454857	-0.369377	-0.029450	0.024593	-0.100805	-0.111847	-0.733978	0.177069	0.127412	-0.045896	-0.974837
15083	-2.295105	1.527259	9.637093	-0.557097	-0.036404	-0.022666	-0.103116	-0.095480	-0.732366	0.177984	0.124643	-0.035148	-0.975475
15084	-2.263530	0.873330	9.790309	-0.252827	-0.034553	-0.043498	-0.105404	-0.082383	-0.732204	0.177584	0.123011	-0.030267	-0.975918
15085	-2.161146	0.675020	9.691023	-0.055117	-0.010040	-0.028820	-0.105738	-0.069978	-0.731305	0.177130	0.122526	-0.029177	-0.976095
15086	-2.026176	0.644722	9.564550	-0.069432	0.000429	-0.022763	-0.106006	-0.068614	-0.731287	0.176772	0.122217	-0.027792	-0.976239
15087	-2.063668	0.808177	9.441792	-0.002400	0.019670	0.003397	-0.104806	-0.073391	-0.731481	0.176834	0.122466	-0.027689	-0.976199
15088	-2.193023	0.951182	9.475792	0.091469	0.026678	0.022678	-0.104280	-0.075166	-0.730218	0.176857	0.123208	-0.029480	-0.976049
15089	-2.283815	1.084281	9.514152	0.092329	0.019682	0.028000	-0.103994	-0.078711	-0.731803	0.177166	0.123779	-0.031291	-0.975865
15090	-2.375201	1.133317	9.587596	0.070842	0.014437	0.027860	-0.104003	-0.076802	-0.732299	0.177396	0.124207	-0.032728	-0.975721
15091	-2.274190	1.079425	9.523625	0.077204	0.030211	0.012063	-0.103476	-0.077759	-0.732445	0.177438	0.124945	-0.034171	-0.975570
15092	-2.177795	1.054503	9.484057	0.088743	0.026647	0.032367	-0.102516	-0.086487	-0.732416	0.177649	0.125667	-0.035934	-0.975375
15093	-2.196875	1.088249	9.460580	0.113880	0.037198	0.017622	-0.101333	-0.088675	-0.731811	0.177712	0.126663	-0.038080	-0.975154
15094	-2.242485	1.124755	9.485423	0.115675	0.033712	0.015000	-0.101182	-0.092355	-0.731978	0.177571	0.127631	-0.040293	-0.974964
15095	-2.268321	1.228169	9.419549	0.133578	0.023243	0.012479	-0.100902	-0.095218	-0.733041	0.177470	0.128425	-0.042859	-0.974769
15096	-2.241322	1.290401	9.391194	0.142515	0.030230	0.017862	-0.099579	-0.098906	-0.732839	0.177319	0.129416	-0.045614	-0.974540
15097	-2.269834	1.353317	9.445031	0.098743	0.025006	-0.000079	-0.098770	-0.103680	-0.733156	0.177063	0.130130	-0.047466	-0.974403
15098	-2.300860	1.401867	9.513144	0.055707	0.017077	0.015457	-0.098237	-0.105318	-0.733952	0.177054	0.130554	-0.048572	-0.974294
15099	-2.325055	1.394855	9.518078	0.011910	0.014472	0.004560	-0.097715	-0.106276	-0.732939	0.177105	0.130751	-0.048783	-0.974248
15100	-2.286420	1.396797	9.464899	-0.014887	0.030222	0.000887	-0.097207	-0.103552	-0.733693	0.177048	0.131198	-0.048424	-0.974216
15101	-2.233465	1.374649	9.435350	0.013774	0.026738	-0.005986	-0.097978	-0.104638	-0.734722	0.176901	0.131646	-0.048601	-0.974173
15102	-2.224278	1.309567	9.410493	0.076400	0.023257	-0.005557	-0.095625	-0.106832	-0.733878	0.176466	0.132286	-0.050030	-0.974093
15103	-2.291032	1.430210	9.369200	0.060241	0.005759	0.003119	-0.096779	-0.109415	-0.734916	0.176353	0.132477	-0.051210	-0.974026
15104	-2.377723	1.460013	9.456801	0.019107	0.021511	0.000263	-0.095601	-0.110921	-0.734176	0.176170	0.132873	-0.051545	-0.973988
15105	-2.345847	1.527186	9.483732	-0.023854	0.026723	0.004378	-0.094819	-0.110925	-0.734316	0.176326	0.133177	-0.051020	-0.973946
15106	-2.377900	1.435905	9.437301	-0.047081	0.023257	-0.003742	-0.093395	-0.109569	-0.734195	0.176258	0.133379	-0.050048	-0.973981
15107	-2.348991	1.426117	9.456163	-0.036344	0.023249	-0.004556	-0.094452	-0.107793	-0.732745	0.176269	0.133581	-0.049268	-0.973991
15108	-2.387751	1.407283	9.489924	-0.068608	0.027592	0.007568	-0.093423	-0.105345	-0.732994	0.176493	0.133781	-0.047889	-0.973992
15109	-2.340144	1.317380	9.310653	-0.099044	0.021470	0.013463	-0.093177	-0.102620	-0.733229	0.177020	0.133710	-0.045940	-0.974000
15110	-2.402800	1.332492	9.373847	-0.141096	0.023216	0.012302	-0.093194	-0.099348	-0.733712	0.177501	0.133563	-0.043180	-0.974058
15111	-2.480399	1.280687	9.537331	-0.108042	0.017078	0.016936	-0.091788	-0.094449	-0.734200	0.178113	0.133375	-0.041079	-0.974063
15112	-2.415647	1.215582	9.646564	-0.083000	-0.011808	0.007286	-0.092332	-0.091039	-0.732999	0.178347	0.132757	-0.039557	-0.974168
15113	-2.242746	1.086453	9.542660	-0.126852	-0.018851	0.009508	-0.092600	-0.089266	-0.733751	0.178833	0.131800	-0.037190	-0.974302
15114	-2.254852	1.083937	9.475449	-0.116991	-0.007458	0.010507	-0.093154	-0.083948	-0.732660	0.179221	0.131142	-0.034998	-0.974401
15115	-2.350913	1.156840	9.477116	-0.016918	-0.001356	0.043024	-0.093156	-0.082993	-0.733810	0.180082	0.130891	-0.034797	-0.974283
15116	-2.380060	1.132988	9.467481	0.120030	0.026700	0.039722	-0.091971	-0.085453	-0.733465	0.180455	0.131729	-0.037175	-0.974013
15117	-2.432502	1.229439	9.416174	0.188950	0.044239	0.041206	-0.091553	-0.090225	-0.733776	0.180771	0.133113	-0.040819	-0.973620
15118	-2.282929	1.226799	8.934237	0.069006	0.048580	0.066748	-0.091007	-0.094453	-0.733954	0.181781	0.134165	-0.042202	-0.973229
15119	-2.600736	1.338997	9.423691	0.056405	0.009209	0.058690	-0.089190	-0.093782	-0.733460	0.182758	0.134382	-0.043440	-0.972961
15120	-2.537540	1.385345	9.798559	0.145925	-0.018799	0.030145	-0.090706	-0.101542	-0.734157	0.182777	0.134433	-0.046468	-0.972811
15121	-2.190618	1.285620	9.530081	0.031448	-0.008371	0.029230	-0.089133	-0.103868	-0.733559	0.183232	0.134234	-0.047204	-0.972717
15122	-2.421861	1.364274	9.494531	-0.159146	-0.041586	0.024282	-0.091626	-0.099629	-0.734768	0.183954	0.132731	-0.044362	-0.972921
15123	-2.354576	1.318154	9.527063	-0.283355	-0.071289	-0.020819	-0.093495	-0.092259	-0.733509	0.184213	0.130194	-0.039068	-0.973442
15124	-2.365952	1.079974	9.469152	-0.273446	-0.081725	-0.038452	-0.095764	-0.083389	-0.732100	0.183988	0.127537	-0.033979	-0.974027
15125	-2.224166	0.987333	9.421206	-0.305578	-0.050247	-0.045682	-0.096340	-0.074118	-0.731228	0.183817	0.125337	-0.028099	-0.974532
15126	-2.231907	0.919861	9.358017	-0.340466	-0.011767	-0.034352	-0.098612	-0.063474	-0.731605	0.183870	0.123787	-0.021453	-0.974889
15127	-2.439539	0.921581	9.391068	-0.438792	0.012794	-0.049017	-0.098684	-0.051617	-0.730200	0.183977	0.122321	-0.012734	-0.975207
15128	-2.095895	0.338486	9.910078	-0.174225	-0.034652	-0.020178	-0.099010	-0.040302	-0.729698	0.183915	0.120925	-0.009443	-0.975430
15129	-2.437515	0.501009	10.280162	0.500207	-0.038903	0.013047	-0.101180	-0.047787	-0.730125	0.182920	0.121866	-0.019363	-0.975353
15130	-2.323800	0.888085	9.742937	0.435971	0.011048	0.004005	-0.102007	-0.062093	-0.731154	0.181873	0.123586	-0.027861	-0.975127
15131	-1.999414	1.023277	9.164953	0.085394	-0.001219	-0.018037	-0.100659	-0.070142	-0.731125	0.181287	0.123748	-0.029484	-0.975168
15132	-2.351666	1.059850	9.216475	-0.016541	0.000629	-0.032760	-0.100898	-0.074366	-0.730390	0.180556	0.123634	-0.029112	-0.975329
15133	-2.406837	1.104197	9.421721	-0.154323	-0.015159	-0.044374	-0.100655	-0.071642	-0.729980	0.180039	0.122687	-0.026050	-0.975631
15134	-2.275735	0.863026	9.535569	-0.132815	-0.027424	-0.060214	-0.101727	-0.066048	-0.730167	0.179067	0.121619	-0.023441	-0.976009
15135	-2.011531	0.664097	9.646351	-0.047028	-0.025795	-0.040320	-0.104096	-0.061947	-0.729576	0.178359	0.120838	-0.022512	-0.976258
15136	-2.078652	0.731979	9.652516	-0.036354	-0.001325	-0.018972	-0.103963	-0.062083	-0.730223	0.177990	0.120607	-0.021789	-0.976370
15137	-2.246058	0.978204	9.483836	-0.043573	0.007540	-0.001219	-0.102961	-0.061563	-0.729846	0.178052	0.120468	-0.020906	-0.976395
15138	-2.380877	1.036686	9.389548	-0.082898	0.019844	-0.004050	-0.103233	-0.059653	-0.729823	0.178078	0.120477	-0.019237	-0.976424
15139	-2.405626	0.950474	9.446445	-0.104436	-0.001179	0.001873	-0.105202	-0.056780	-0.729766	0.178344	0.119967	-0.017218	-0.976476
15140	-2.103530	0.650045	9.493253	0.035093	-0.018740	0.004436	-0.103283	-0.050792	-0.729736	0.178271	0.119640	-0.018007	-0.976515
15141	-2.103917	0.586052	9.800116	0.160226	-0.017068	0.024720	-0.104954	-0.055009	-0.729237	0.178341	0.119743	-0.021259	-0.976424
15142	-2.206681	0.731446	9.896394	0.296180	-0.017917	0.032815	-0.105292	-0.064005	-0.729706	0.178176	0.120348	-0.027213	-0.976232
15143	-2.294194	0.978981	9.657216	0.340959	-0.011798	0.037607	-0.105583	-0.074750	-0.730452	0.178057	0.121184	-0.034003	-0.975937
15144	-2.164892	1.178686	9.230648	0.264158	0.031120	0.031046	-0.105136	-0.084429	-0.731197	0.177945	0.122624	-0.039152	-0.975585
15145	-2.144323	1.365031	8.876956	0.035279	0.065289	0.013680	-0.103030	-0.087984	-0.731908	0.178156	0.123895	-0.039657	-0.975366
15146	-2.134623	1.369869	8.910571	-0.336884	0.033727	-0.006773	-0.101634	-0.081995	-0.731226	0.178707	0.123267	-0.032987	-0.975592
15147	-2.388720	0.918217	9.993764	-0.188571	-0.024998	-0.009469	-0.101566	-0.071364	-0.730608	0.178949	0.121998	-0.029391	-0.975823
15148	-2.507674	0.816855	10.361296	0.231892	-0.018812	-0.004613	-0.102070	-0.074360	-0.730372	0.178224	0.122378	-0.033997	-0.975758
15149	-2.282564	0.914232	9.747688	0.191844	0.040767	-0.017060	-0.101638	-0.081450	-0.730705	0.177424	0.123757	-0.037553	-0.975600
15150	-2.049796	1.071493	9.074625	-0.115039	0.044214	0.000960	-0.102802	-0.082261	-0.731726	0.177640	0.124124	-0.035186	-0.975602
15151	-2.197170	1.058318	9.109388	-0.281487	0.002223	-0.006532	-0.101030	-0.073275	-0.731665	0.178186	0.123058	-0.029669	-0.975821
15152	-2.281228	1.112710	9.379884	-0.308410	-0.017079	-0.001481	-0.101191	-0.068095	-0.731225	0.178765	0.121538	-0.023741	-0.976068
15153	-2.275755	0.858393	9.593190	-0.276157	-0.013576	-0.017152	-0.101245	-0.058553	-0.731260	0.179070	0.120184	-0.018361	-0.976295
15154	-2.199471	0.714168	9.811957	-0.238608	-0.008385	-0.016036	-0.101560	-0.050375	-0.728728	0.179227	0.119086	-0.013723	-0.976477
15155	-2.230169	0.473859	9.795041	-0.122289	0.005657	-0.013415	-0.103050	-0.039736	-0.729632	0.179234	0.118647	-0.011277	-0.976561
15156	-2.304882	0.498024	9.642166	-0.005124	-0.001286	-0.001100	-0.103196	-0.037555	-0.728578	0.179174	0.118520	-0.011203	-0.976588
15157	-2.282654	0.574180	9.436185	0.029791	0.000504	0.000937	-0.102127	-0.042604	-0.728257	0.179097	0.118526	-0.011773	-0.976595
15158	-2.195159	0.655150	9.397912	-0.027357	0.014516	-0.018824	-0.102396	-0.041921	-0.726830	0.178684	0.118632	-0.011173	-0.976665
15159	-2.104043	0.563309	9.482581	-0.011321	0.026689	-0.002850	-0.102403	-0.039876	-0.728226	0.178637	0.119000	-0.010839	-0.976632
15160	-2.268840	0.462695	9.977880	0.346442	-0.017897	-0.001267	-0.101072	-0.044926	-0.728167	0.177726	0.119802	-0.017691	-0.976600
15161	-2.216998	0.623251	9.921605	0.585342	-0.006474	0.003177	-0.103576	-0.061677	-0.729968	0.176347	0.121626	-0.029130	-0.976351
15162	-2.212293	0.960667	9.382347	0.387750	0.021595	-0.003369	-0.101924	-0.077087	-0.730530	0.175261	0.123328	-0.036644	-0.976079
15163	-2.316186	1.303948	8.911380	-0.123913	0.010244	-0.019363	-0.101652	-0.078723	-0.731323	0.175170	0.122999	-0.034129	-0.976228
15164	-2.444597	1.238037	9.051108	-0.358224	-0.013353	-0.054619	-0.102740	-0.071085	-0.730201	0.174805	0.121430	-0.027085	-0.976711
15165	-2.328417	0.925823	9.488684	-0.311706	-0.022177	-0.069400	-0.102657	-0.062772	-0.730379	0.174166	0.119851	-0.020898	-0.977172
15166	-2.243580	0.620981	9.897778	-0.104245	-0.010016	-0.052961	-0.104387	-0.057448	-0.727982	0.173258	0.119228	-0.018801	-0.977452
15167	-2.051686	0.439483	10.018996	0.097778	-0.001382	-0.013664	-0.102708	-0.053912	-0.729905	0.172731	0.119437	-0.020660	-0.977482
15168	-2.045770	0.604165	9.621926	0.095102	0.024905	0.004075	-0.102961	-0.056502	-0.727737	0.172541	0.120167	-0.022466	-0.977387
15169	-2.359506	0.969225	9.446196	0.088696	0.016191	0.040298	-0.102281	-0.060457	-0.729846	0.173096	0.120662	-0.024217	-0.977186
15170	-2.428647	1.085825	9.649991	0.145972	0.014451	0.031937	-0.102620	-0.069996	-0.729162	0.173260	0.121348	-0.027128	-0.976995
15171	-2.346521	1.100990	9.313026	0.097685	-0.015250	0.026177	-0.102076	-0.073815	-0.729723	0.173501	0.121281	-0.029143	-0.976903
15172	-2.291462	1.026737	9.552006	0.011673	-0.027625	0.041329	-0.103255	-0.072310	-0.729948	0.174167	0.120672	-0.029597	-0.976846
15173	-2.329909	1.046837	9.735203	0.068791	-0.022454	0.069973	-0.103267	-0.070401	-0.729671	0.175329	0.120343	-0.031183	-0.976629
15174	-1.782674	0.935748	9.407191	-0.035010	-0.026094	0.079598	-0.104545	-0.074483	-0.729950	0.176850	0.119576	-0.030812	-0.976461
15175	-2.244780	1.145985	9.343905	-0.358893	-0.036531	0.077383	-0.105108	-0.066575	-0.730766	0.179168	0.117444	-0.024119	-0.976485
15176	-2.294584	0.921542	9.747876	-0.131575	-0.031233	0.054346	-0.105297	-0.056624	-0.729764	0.180440	0.116252	-0.021817	-0.976448
15177	-2.127326	0.679360	9.623495	0.161904	-0.013685	0.059976	-0.105433	-0.056352	-0.728729	0.181204	0.116446	-0.025166	-0.976203
15178	-1.827690	0.719558	9.376258	-0.244296	-0.028707	0.060410	-0.106488	-0.054029	-0.728561	0.182843	0.114883	-0.020669	-0.976188
15179	-2.237449	0.814626	9.534682	-0.276539	-0.029514	0.063835	-0.107325	-0.045166	-0.726788	0.184685	0.113165	-0.015520	-0.976137
15180	-2.110155	0.713249	9.739084	-0.144223	-0.032219	0.079706	-0.108645	-0.042024	-0.726737	0.186461	0.111894	-0.013033	-0.975983
15181	-2.088794	0.662495	9.711883	-0.058361	-0.047078	0.082906	-0.109183	-0.038886	-0.726956	0.188174	0.110631	-0.012252	-0.975808
15182	-2.079255	0.641216	9.855741	0.012239	-0.064613	0.092158	-0.110512	-0.034791	-0.725994	0.189873	0.109310	-0.012963	-0.975618
15183	-1.939767	0.571968	9.586999	-0.056559	-0.066330	0.077501	-0.112346	-0.032600	-0.726332	0.191469	0.107671	-0.012277	-0.975498
15184	-1.929510	0.651636	9.712787	-0.072729	-0.075135	0.086174	-0.113924	-0.030684	-0.724873	0.193218	0.105821	-0.011358	-0.975367
15185	-1.966146	0.591929	9.755672	0.066849	-0.078589	0.083652	-0.118592	-0.034203	-0.724837	0.194667	0.104413	-0.013140	-0.975208
15186	-2.013713	0.697690	9.615516	0.066802	-0.087326	0.095995	-0.119483	-0.037469	-0.725371	0.196297	0.102860	-0.015012	-0.975019
15187	-1.962573	0.755297	9.709457	0.205432	-0.068110	0.111168	-0.121962	-0.037184	-0.724430	0.197998	0.102195	-0.019516	-0.974665
15188	-1.821664	0.881185	9.553489	0.230419	-0.068160	0.130723	-0.124266	-0.044259	-0.724078	0.199991	0.101643	-0.024570	-0.974201
15189	-1.821142	0.955598	9.508681	0.259929	-0.061161	0.138028	-0.124743	-0.051343	-0.725428	0.202097	0.101314	-0.030171	-0.973644
15190	-1.776848	1.075189	9.406342	0.292100	-0.050681	0.153294	-0.126769	-0.061282	-0.725753	0.204373	0.101328	-0.036403	-0.972954
15191	-1.488839	1.164805	9.561087	0.272430	-0.060407	0.143351	-0.128031	-0.068772	-0.725034	0.206542	0.101045	-0.042264	-0.972288
15192	-1.326616	1.221786	9.733364	0.342241	-0.057829	0.135016	-0.129148	-0.076806	-0.727801	0.208357	0.101132	-0.049457	-0.971552
15193	-1.566854	1.383222	10.006438	0.229617	-0.061274	0.102560	-0.131189	-0.084428	-0.727588	0.209803	0.100657	-0.054408	-0.971026
15194	-1.556061	1.541871	10.008168	0.111838	-0.034914	0.039263	-0.130892	-0.090699	-0.727911	0.210236	0.100321	-0.056833	-0.970828
15195	-1.474496	2.151287	9.742923	-0.144602	0.007163	-0.014336	-0.133871	-0.093681	-0.727638	0.210239	0.099721	-0.054022	-0.971049
15196	-1.105709	1.401461	9.281745	-0.123783	-0.015458	-0.065628	-0.131819	-0.088786	-0.726590	0.209131	0.098887	-0.051579	-0.971507
15197	-1.039320	1.569236	9.263876	-0.282825	-0.014534	-0.112590	-0.133167	-0.081010	-0.725979	0.207472	0.097354	-0.045995	-0.972297
15198	-1.001054	1.520586	9.181282	-0.211195	-0.059079	-0.135159	-0.134774	-0.073369	-0.725623	0.205152	0.095369	-0.041895	-0.973171
15199	-0.982389	1.774641	8.943734	-0.119733	-0.085161	-0.178594	-0.137392	-0.071720	-0.724279	0.201825	0.093158	-0.039691	-0.974173
15200	-1.502240	1.659785	9.381856	-0.293170	-0.105155	-0.228271	-0.140558	-0.063798	-0.725185	0.197790	0.090021	-0.034002	-0.975510
15201	-1.606330	1.272252	9.794031	-0.178619	-0.088516	-0.242413	-0.143986	-0.056965	-0.724036	0.193314	0.087549	-0.030576	-0.976745
15202	-1.419917	0.986253	10.332232	-0.150023	-0.064170	-0.244005	-0.147797	-0.052585	-0.721103	0.188731	0.085780	-0.027490	-0.977889
15203	-1.434822	0.926382	10.377331	0.034301	-0.035261	-0.239041	-0.148830	-0.053533	-0.721869	0.183971	0.085139	-0.028027	-0.978836
15204	-1.617920	1.005110	9.702147	0.002188	-0.021953	-0.237379	-0.151419	-0.056790	-0.721090	0.179268	0.084766	-0.027769	-0.979748
15205	-1.567285	1.019264	8.954515	-0.028190	-0.073432	-0.241307	-0.154275	-0.057319	-0.722598	0.174539	0.083166	-0.027223	-0.980754
15206	-1.668578	1.375755	8.877782	-0.146302	-0.119780	-0.249280	-0.158069	-0.055528	-0.720463	0.169783	0.080356	-0.024378	-0.981897
15207	-1.731734	1.305743	9.415812	-0.131982	-0.136446	-0.270391	-0.161730	-0.053328	-0.719613	0.164612	0.077201	-0.022002	-0.983086
15208	-1.860012	0.913464	9.787290	-0.050666	-0.140855	-0.261053	-0.164736	-0.051677	-0.718779	0.159455	0.074294	-0.021088	-0.984180
15209	-1.852456	0.606792	10.187416	0.005450	-0.123535	-0.213072	-0.170720	-0.052463	-0.719213	0.155193	0.071848	-0.021451	-0.985034
15210	-1.683906	0.536212	10.343754	0.017944	-0.058914	-0.191667	-0.174232	-0.054217	-0.717374	0.151322	0.070741	-0.021732	-0.985710
15211	-1.414076	0.463311	9.999351	0.003637	-0.016969	-0.172322	-0.176046	-0.055979	-0.716978	0.147903	0.070385	-0.021766	-0.986254
15212	-1.274330	0.445510	9.252986	-0.090206	-0.004629	-0.171228	-0.177607	-0.055698	-0.717853	0.144601	0.070016	-0.019779	-0.986812
15213	-1.334267	0.167066	9.274333	-0.155668	-0.024810	-0.147145	-0.178145	-0.053242	-0.717049	0.141892	0.069031	-0.016697	-0.987331
15214	-1.456620	-0.067011	9.488975	-0.219301	-0.022248	-0.129992	-0.179612	-0.048055	-0.715430	0.139559	0.067927	-0.012271	-0.987805
15215	-1.431517	0.058634	9.744929	-0.227558	-0.010164	-0.087700	-0.180041	-0.040965	-0.715870	0.138116	0.067018	-0.007764	-0.988115
15216	-1.254235	-0.144043	9.981378	-0.345719	0.007182	-0.078024	-0.180888	-0.030058	-0.714720	0.136973	0.066131	-0.000828	-0.988365
15217	-1.141714	-0.279518	10.007687	-0.286790	0.017595	-0.049422	-0.180029	-0.022022	-0.712464	0.136356	0.065586	0.004915	-0.988474
15218	-1.447143	-0.097822	9.661560	-0.302819	0.026508	-0.052894	-0.179557	-0.013574	-0.712131	0.135632	0.065193	0.011022	-0.988551
15219	-1.519081	-0.018789	9.369914	-0.369013	-0.001420	-0.056077	-0.179752	-0.002943	-0.710736	0.134984	0.064060	0.018357	-0.988604
15220	-1.369661	-0.054033	9.236050	-0.345688	-0.004902	-0.067424	-0.181772	0.007425	-0.708543	0.134000	0.062920	0.025242	-0.988660
15221	-1.201053	-0.112933	9.279577	-0.368870	-0.011915	-0.088830	-0.181836	0.017784	-0.706895	0.132695	0.061565	0.032574	-0.988707
15222	-1.010539	-0.489054	9.456244	-0.352724	-0.001467	-0.102030	-0.182559	0.030190	-0.706248	0.131023	0.060449	0.039648	-0.988740
15223	-0.995677	-1.123010	9.806887	-0.258097	-0.004212	-0.068889	-0.183662	0.039463	-0.703565	0.129958	0.059527	0.044802	-0.988716
15224	-1.082013	-1.386133	10.052124	-0.165236	0.044677	-0.020485	-0.183438	0.044776	-0.701713	0.129635	0.059880	0.048189	-0.988578
15225	-0.986472	-1.203237	10.334563	-0.143911	0.076882	0.015036	-0.181148	0.053213	-0.700119	0.130009	0.060908	0.051231	-0.988313
15226	-0.858501	-1.208549	10.496807	-0.081366	0.125759	0.043823	-0.178950	0.056746	-0.701405	0.130808	0.063142	0.053094	-0.987969
15227	-1.011766	-1.038349	10.711557	-0.086718	0.172990	0.049318	-0.172698	0.057122	-0.702397	0.131685	0.066214	0.055221	-0.987535
15228	-1.639943	-0.745791	10.405536	-0.072103	0.201348	0.002199	-0.167649	0.061456	-0.701142	0.131568	0.069918	0.057153	-0.987185
15229	-2.255790	-0.714498	8.844399	0.013257	0.164368	-0.044670	-0.163995	0.061165	-0.703260	0.130459	0.073018	0.057398	-0.987094
15230	-2.342753	-0.712154	8.602466	-0.073456	0.051651	-0.087974	-0.159699	0.062506	-0.705114	0.128720	0.073662	0.059091	-0.987174
15231	-2.114308	-0.848147	8.755132	-0.087847	-0.025423	-0.099032	-0.159847	0.065505	-0.704825	0.126907	0.072750	0.060920	-0.987366
15232	-1.670948	-0.325088	9.485454	-0.082406	-0.083346	-0.149471	-0.163372	0.065932	-0.702965	0.124033	0.070635	0.062527	-0.987784
15233	-1.410760	-0.419679	9.888243	-0.125019	-0.069328	-0.230905	-0.167297	0.068405	-0.701337	0.119722	0.068604	0.065112	-0.988292
15234	-1.288218	-0.867818	10.720709	-0.063990	0.000591	-0.277055	-0.169916	0.070600	-0.700761	0.114268	0.068018	0.066737	-0.988869
15235	-1.090939	-0.935001	9.701732	-0.054658	0.021872	-0.328069	-0.173029	0.067890	-0.699710	0.107813	0.067798	0.068251	-0.989506
15236	-0.950774	-0.899409	9.114579	-0.100976	0.024634	-0.356616	-0.175641	0.069403	-0.699914	0.100796	0.067497	0.070765	-0.990089
15237	-0.975834	-1.033309	9.305503	-0.082916	0.014216	-0.402366	-0.176159	0.068042	-0.698503	0.092907	0.066922	0.072900	-0.990745
15238	-1.283939	-0.914059	9.766117	0.072816	0.010804	-0.425810	-0.178485	0.065056	-0.698626	0.084310	0.066564	0.072028	-0.991601
15239	-1.278810	-0.881901	10.071633	0.269639	0.023915	-0.426092	-0.182342	0.056490	-0.699038	0.075455	0.066750	0.067176	-0.992642
15240	-1.061920	-0.941253	10.090708	0.445008	0.025647	-0.426648	-0.185637	0.042198	-0.701834	0.066320	0.067267	0.058932	-0.993783
15241	-0.973827	-0.749822	9.212622	0.536391	0.008345	-0.433062	-0.187340	0.022309	-0.704064	0.056969	0.067480	0.048732	-0.994900
15242	-1.542010	-0.873604	9.754390	0.409208	-0.003908	-0.423325	-0.189455	0.006512	-0.706634	0.047954	0.067366	0.041141	-0.995726
15243	-1.805940	-1.677249	10.528430	0.419526	0.022097	-0.349240	-0.192350	-0.009555	-0.709195	0.040403	0.067791	0.033191	-0.996328
15244	-1.488047	-1.768640	9.765263	0.642889	0.053492	-0.248905	-0.192103	-0.028772	-0.711706	0.034487	0.069119	0.020748	-0.996796
15245	-1.372158	-1.437208	9.912258	0.472489	0.061917	-0.160207	-0.191986	-0.048808	-0.712676	0.030593	0.070486	0.011600	-0.996976
15246	-0.834898	-1.598188	9.759185	0.457912	0.049408	-0.103274	-0.190861	-0.062989	-0.713862	0.027811	0.071638	0.002634	-0.997039
15247	-1.447924	-3.241413	9.562949	0.321291	-0.003154	0.014351	-0.191430	-0.076887	-0.714892	0.027600	0.071609	-0.003604	-0.997044
15248	-1.407781	-2.024211	9.759230	0.340355	0.006945	0.155746	-0.189810	-0.085618	-0.717062	0.030178	0.071835	-0.010619	-0.996903
15249	-1.279034	-0.873658	8.834144	0.481572	0.016587	0.223995	-0.190274	-0.096247	-0.716129	0.033907	0.072263	-0.020223	-0.996604
15250	-1.155911	1.478213	9.086008	0.209804	0.012115	0.178378	-0.187730	-0.108255	-0.716800	0.037124	0.072487	-0.024664	-0.996373
15251	-1.159639	0.945444	9.447587	0.015358	-0.027882	0.019853	-0.189673	-0.110153	-0.716789	0.037443	0.071784	-0.024788	-0.996409
15252	-1.493786	0.137731	9.498858	-0.190175	-0.031188	-0.043405	-0.190860	-0.108239	-0.715465	0.036791	0.070955	-0.020970	-0.996580
15253	-1.691022	0.229591	9.936573	-0.318826	-0.043375	-0.100713	-0.191555	-0.100330	-0.715763	0.035175	0.069764	-0.014260	-0.996841
15254	-1.674893	-0.208901	9.719922	-0.281237	-0.038073	-0.097866	-0.191851	-0.094058	-0.715569	0.033567	0.068748	-0.008553	-0.997033
15255	-1.597019	-0.123017	9.691401	-0.322524	-0.056534	-0.073566	-0.196888	-0.078766	-0.714828	0.032490	0.067306	-0.001794	-0.997202
15256	-1.291396	0.078331	9.465189	-0.123092	-0.074952	-0.051077	-0.197195	-0.071951	-0.712310	0.031610	0.065647	0.000672	-0.997342
15257	-1.016911	0.650463	9.296376	-0.002346	-0.080261	-0.035198	-0.198351	-0.074125	-0.713344	0.030874	0.063928	0.000939	-0.997476
15258	-1.047593	1.083877	9.388135	0.033407	-0.106519	-0.034937	-0.201218	-0.075065	-0.711121	0.030096	0.061736	0.000242	-0.997639
15259	-0.970176	0.768150	9.364613	0.002132	-0.127502	-0.051189	-0.206028	-0.076402	-0.711320	0.029042	0.059067	0.000326	-0.997831
15260	-1.049110	0.163551	10.425311	0.049423	-0.130294	-0.056265	-0.208879	-0.078840	-0.711043	0.027810	0.056409	-0.000680	-0.998020
15261	-1.268562	-0.483141	10.732170	0.008090	-0.077019	-0.014150	-0.212003	-0.080188	-0.709206	0.027487	0.054747	-0.000721	-0.998122
15262	-1.574932	-1.111574	10.496893	0.109918	-0.012233	0.045834	-0.211618	-0.079236	-0.709074	0.028245	0.054476	-0.002982	-0.998111
15263	-1.533266	-0.679754	10.251577	0.154337	0.022601	0.135363	-0.211069	-0.083327	-0.710668	0.030746	0.054909	-0.005981	-0.998000
15264	-1.362499	-0.440151	10.394641	0.130927	0.046923	0.172284	-0.208839	-0.086065	-0.710728	0.034012	0.055819	-0.008764	-0.997823
15265	-1.470494	0.015207	9.600581	0.127361	0.062802	0.198893	-0.208028	-0.090157	-0.712712	0.037813	0.057051	-0.011249	-0.997591
15266	-1.388425	0.368632	8.988748	0.068315	0.026121	0.205441	-0.204760	-0.091536	-0.714192	0.041803	0.057491	-0.012837	-0.997388
15267	-1.359396	0.710246	9.098160	-0.042434	0.001676	0.153496	-0.205678	-0.090850	-0.713527	0.044879	0.057406	-0.011966	-0.997270
15268	-1.338969	0.518578	9.388956	-0.153222	-0.019300	0.103215	-0.204670	-0.084449	-0.714381	0.047069	0.056772	-0.009056	-0.997236
15269	-1.386525	0.270147	9.819065	-0.231861	-0.031554	0.064662	-0.205368	-0.076677	-0.713393	0.048583	0.055888	-0.004357	-0.997245
15270	-1.139200	0.073814	9.949246	-0.206766	-0.015872	0.055091	-0.206720	-0.068765	-0.711878	0.049874	0.055279	-0.000322	-0.997225
15271	-0.773904	0.180693	9.654148	-0.208388	-0.015853	0.026800	-0.208322	-0.061942	-0.711530	0.050608	0.054717	0.003953	-0.997211
15272	-0.594559	0.277559	9.543173	-0.193951	-0.021072	0.002182	-0.207843	-0.054312	-0.711849	0.050829	0.054014	0.007786	-0.997215
15273	-0.649241	0.056949	9.615603	-0.198426	-0.022810	-0.001411	-0.209435	-0.050079	-0.710109	0.050990	0.053284	0.011856	-0.997206
15274	-0.622479	-0.259985	9.854441	-0.072295	-0.001838	0.002149	-0.207380	-0.045183	-0.710092	0.051071	0.053089	0.013282	-0.997195
15275	-0.753900	-0.398979	9.680955	0.182477	0.033157	0.066710	-0.206858	-0.044368	-0.711638	0.052171	0.053852	0.009742	-0.997138
15276	-0.727204	-0.034413	9.425383	0.034765	0.040089	0.095691	-0.206052	-0.048460	-0.712205	0.053996	0.054620	0.008975	-0.997006
15277	-1.169622	0.237297	9.067055	-0.625584	0.024327	0.110404	-0.205059	-0.040015	-0.711879	0.056845	0.054341	0.021463	-0.996672
15278	-1.033214	0.050194	9.573180	-1.056743	-0.050167	0.050506	-0.206024	-0.009754	-0.708220	0.058943	0.052066	0.042392	-0.996001
15279	-0.761348	-0.788682	10.416688	-0.727495	-0.078244	0.017286	-0.206203	0.018594	-0.702788	0.060081	0.049541	0.056852	-0.995341
15280	-0.658949	-1.327980	10.486504	0.220626	-0.063300	0.082264	-0.208334	0.026510	-0.701905	0.061571	0.048551	0.052291	-0.995549
15281	-0.326504	-0.078209	10.281725	0.662528	0.006614	0.137006	-0.209020	0.010704	-0.703596	0.063621	0.049477	0.039017	-0.995983
15282	-0.457659	-0.170059	9.796379	0.743276	0.108292	0.130944	-0.206028	-0.009482	-0.707573	0.065365	0.052590	0.024204	-0.996181
15283	-0.743379	-0.276580	9.624598	0.593134	0.173157	0.116054	-0.201347	-0.028996	-0.711441	0.066943	0.056679	0.012505	-0.996067
15284	-1.370428	0.165825	9.563000	0.190551	0.190739	0.115226	-0.195027	-0.039795	-0.714217	0.068909	0.060676	0.008819	-0.995737
15285	-1.693780	-0.146457	9.643905	-0.136866	0.208259	0.104123	-0.187443	-0.043378	-0.717586	0.071090	0.064500	0.011710	-0.995313
15286	-1.472946	-0.291264	8.467631	-0.091279	0.145406	0.127068	-0.180440	-0.037145	-0.719819	0.073629	0.067209	0.013554	-0.994926
15287	-1.325514	0.046201	9.095039	0.024008	0.070026	0.118835	-0.178782	-0.031839	-0.718375	0.075921	0.068539	0.013023	-0.994670
15288	-1.600686	0.027271	10.068041	-0.088829	0.034905	0.103844	-0.175397	-0.031311	-0.719193	0.078039	0.069040	0.014686	-0.994448
15289	-1.973321	-0.093892	10.391875	-0.121062	0.013965	0.093039	-0.173097	-0.023964	-0.718512	0.080033	0.069055	0.016980	-0.994252
15290	-2.149935	-0.460018	9.754777	-0.051345	-0.013877	0.116349	-0.173877	-0.024778	-0.717607	0.082327	0.068651	0.017800	-0.994079
15291	-1.948938	-0.040676	9.767476	-0.087183	-0.046337	0.119520	-0.174158	-0.020960	-0.717823	0.084821	0.067580	0.019292	-0.993914
15292	-1.592752	0.123448	10.081093	-0.096087	-0.050845	0.100854	-0.174192	-0.014144	-0.719043	0.086876	0.066361	0.020961	-0.993785
15293	-1.168982	0.286794	10.312414	0.020335	-0.029936	0.077888	-0.174987	-0.012232	-0.718111	0.088395	0.065785	0.020359	-0.993702
15294	-0.924428	0.051010	10.117750	-0.094008	0.001570	0.050616	-0.173964	-0.009103	-0.717838	0.089405	0.065587	0.022143	-0.993587
15295	-0.879377	-0.060349	9.993525	-0.093816	0.040150	0.022526	-0.174378	-0.005694	-0.716768	0.089945	0.066142	0.023981	-0.993459
15296	-1.005355	-0.443060	9.567269	-0.008741	0.054314	0.019642	-0.172700	-0.002977	-0.717024	0.090236	0.067131	0.024209	-0.993360
15297	-1.298003	-0.834154	9.120728	0.047552	0.054454	0.046505	-0.168656	-0.003680	-0.717993	0.091054	0.068223	0.023257	-0.993234
15298	-1.395250	-0.929382	9.190162	0.022299	0.043872	0.085063	-0.166702	-0.002599	-0.720073	0.092599	0.069091	0.022759	-0.993043
15299	-1.556646	-1.229643	9.683137	0.097175	0.054223	0.134968	-0.164624	-0.002338	-0.719071	0.095099	0.070317	0.020763	-0.992764
15300	-1.378913	-1.028583	9.823294	0.277697	0.075067	0.185689	-0.160156	-0.008085	-0.721512	0.098315	0.072326	0.015114	-0.992409
15301	-1.312982	-0.586701	9.784550	0.337370	0.074915	0.249639	-0.155936	-0.016830	-0.722692	0.102730	0.074446	0.008268	-0.991885
15302	-1.288664	-0.228244	9.884583	0.370356	0.036356	0.263902	-0.153939	-0.023382	-0.724589	0.107364	0.075884	0.000586	-0.991319
15303	-1.190739	-0.030375	9.564000	0.187950	0.039879	0.248505	-0.151815	-0.030344	-0.725204	0.111976	0.076960	-0.003359	-0.990721
15304	-1.248690	-0.029981	9.545280	0.019713	0.025849	0.250770	-0.149726	-0.030082	-0.727036	0.116866	0.077413	-0.004095	-0.990118
15305	-1.234337	-0.049282	9.561756	0.096511	0.034531	0.285719	-0.146310	-0.034324	-0.729189	0.122347	0.078161	-0.006280	-0.989385
15306	-1.343779	0.186469	9.303474	0.048085	0.032775	0.318049	-0.145410	-0.032284	-0.729183	0.128526	0.078800	-0.007666	-0.988541
15307	-1.588498	0.404882	9.322515	0.130413	-0.000361	0.306311	-0.142811	-0.031344	-0.729213	0.134345	0.078949	-0.010645	-0.987727
15308	-1.302881	0.503572	9.292349	0.010545	-0.012703	0.298278	-0.142027	-0.031894	-0.729230	0.140179	0.078576	-0.011377	-0.986938
15309	-1.589821	0.869102	10.125686	-0.345567	-0.058322	0.265700	-0.140523	-0.021680	-0.728766	0.145921	0.076264	-0.005080	-0.986339
15310	-2.177423	0.398660	10.505033	-0.395481	-0.054609	0.211671	-0.142698	-0.005858	-0.728192	0.150649	0.073924	0.002219	-0.985817
15311	-2.172246	-0.222370	10.339247	-0.414997	-0.049238	0.177058	-0.142525	0.009406	-0.727787	0.154723	0.071627	0.010064	-0.985307
15312	-1.938398	-0.600365	10.013274	-0.416799	-0.049254	0.186597	-0.143273	0.024265	-0.724024	0.158971	0.069317	0.017837	-0.984685
15313	-1.462801	-0.609006	9.973025	-0.304219	-0.044191	0.223420	-0.144011	0.038579	-0.722199	0.163776	0.067490	0.023490	-0.983906
15314	-1.037938	0.410239	9.332246	-0.105443	-0.003902	0.226872	-0.144183	0.045531	-0.721613	0.168361	0.067089	0.025225	-0.983116
15315	-1.192933	0.353010	9.097423	-0.080311	-0.036999	0.205827	-0.143688	0.049344	-0.720295	0.172510	0.066121	0.026457	-0.982430
15316	-1.499230	0.049051	9.584396	-0.083893	-0.029980	0.193509	-0.142666	0.052609	-0.719892	0.176399	0.065260	0.027724	-0.981762
15317	-1.468723	0.254102	9.867651	-0.041859	-0.019542	0.193880	-0.142967	0.059835	-0.719945	0.180251	0.064778	0.028239	-0.981079
15318	-1.284623	0.336868	9.876627	-0.017701	0.004890	0.201155	-0.142334	0.062830	-0.719668	0.184188	0.064839	0.028320	-0.980341
15319	-1.095617	0.444670	9.434069	-0.037342	-0.016072	0.198267	-0.140270	0.066635	-0.720177	0.188117	0.064437	0.028692	-0.979611
15320	-1.108036	0.394437	9.491272	0.012743	-0.051047	0.190567	-0.140032	0.070587	-0.720399	0.191818	0.063510	0.027980	-0.978974
15321	-1.151491	0.392644	9.580541	0.009225	-0.075500	0.167554	-0.140044	0.072631	-0.720122	0.195117	0.062095	0.027196	-0.978434
15322	-1.157184	0.276783	9.427863	-0.099777	-0.075421	0.136781	-0.140850	0.076724	-0.719554	0.197602	0.060229	0.028641	-0.978011
15323	-1.040453	0.048110	9.659730	-0.112118	-0.042164	0.097953	-0.140626	0.082720	-0.718984	0.199668	0.058945	0.030414	-0.977616
15324	-0.816346	-0.354972	9.756495	-0.029882	-0.023013	0.116093	-0.140655	0.087217	-0.717909	0.201956	0.058362	0.030746	-0.977171
15325	-0.857577	-0.724418	9.952059	0.068379	-0.049306	0.136033	-0.140679	0.091306	-0.717740	0.204554	0.057649	0.028929	-0.976728
15326	-0.933588	-0.546128	9.863447	0.022627	-0.044104	0.167501	-0.139389	0.094435	-0.719145	0.207860	0.056891	0.028093	-0.976099
15327	-0.750104	-0.556493	10.087635	0.146843	-0.023251	0.201023	-0.136401	0.095645	-0.719307	0.211615	0.057018	0.024795	-0.975373
15328	-0.756540	-0.100070	9.900691	0.429478	-0.037201	0.226923	-0.135965	0.089511	-0.722465	0.215585	0.058136	0.015978	-0.974622
15329	-0.798339	0.472395	9.821121	0.213055	-0.056437	0.204260	-0.134485	0.082281	-0.724361	0.219322	0.057853	0.011210	-0.973871
15330	-1.167282	0.507265	10.846015	-0.055140	-0.019713	0.137327	-0.133461	0.087184	-0.727419	0.222044	0.057174	0.012013	-0.973285
15331	-1.538799	0.221014	10.665698	0.125813	0.027808	0.107153	-0.132690	0.090316	-0.729719	0.223968	0.058150	0.009412	-0.972815
15332	-1.134448	0.385455	10.418985	0.099280	0.071592	0.059452	-0.129565	0.091390	-0.731429	0.224996	0.059915	0.007708	-0.972485
15333	-0.981232	0.564601	9.621901	0.074633	0.111209	0.004792	-0.127480	0.093835	-0.735945	0.224974	0.062265	0.006573	-0.972351
15334	-0.946198	0.426984	8.750101	0.081229	0.072159	-0.057003	-0.124090	0.095864	-0.740612	0.223755	0.063943	0.005365	-0.972531
15335	-1.582394	-0.086326	9.143794	0.156380	0.025103	-0.082983	-0.121860	0.096128	-0.745924	0.221929	0.064986	0.002374	-0.972892
15336	-1.757957	-0.316719	8.854290	0.182137	-0.044838	-0.054839	-0.125349	0.094378	-0.750783	0.220652	0.064836	-0.001320	-0.973194
15337	-1.894861	0.108898	9.271291	0.054932	-0.120182	-0.052395	-0.128599	0.094942	-0.753305	0.219545	0.062653	-0.002971	-0.973584
15338	-2.122983	-0.074759	9.975250	-0.523960	-0.078399	-0.060853	-0.133110	0.109413	-0.752581	0.219038	0.058743	0.006941	-0.973922
15339	-1.439033	-0.338481	10.415694	-0.489147	-0.047211	-0.047538	-0.135852	0.132324	-0.749997	0.218667	0.055618	0.016246	-0.974078
15340	-0.770528	-0.395528	10.767330	0.163848	-0.039494	-0.020061	-0.142658	0.137539	-0.748299	0.218250	0.055473	0.012888	-0.974230
15341	-0.631758	-0.211385	9.994458	0.198032	0.008769	-0.024030	-0.147022	0.129933	-0.754233	0.217542	0.056406	0.009037	-0.974378
15342	-0.685193	-0.243379	9.619671	0.026378	0.044714	-0.033064	-0.148974	0.131854	-0.757662	0.216852	0.057302	0.008731	-0.974482
15343	-1.270236	-0.679147	9.547616	0.144314	0.071959	0.012041	-0.152069	0.128329	-0.760613	0.216889	0.059219	0.006200	-0.974379
15344	-1.085406	-0.825484	9.352093	0.283481	0.069140	0.106368	-0.153323	0.122204	-0.764518	0.218604	0.061724	0.000826	-0.973859
15345	-0.906374	-0.091820	9.070613	0.258259	0.008681	0.137790	-0.156095	0.108729	-0.769503	0.220942	0.062893	-0.004306	-0.973247
15346	-0.693936	-0.100448	9.150386	0.149010	-0.061420	0.134910	-0.161772	0.099764	-0.769764	0.223318	0.062261	-0.007675	-0.972725
15347	-1.031256	0.319912	9.696418	-0.135646	-0.100032	0.139920	-0.167123	0.101018	-0.768255	0.226168	0.059535	-0.005613	-0.972251
15348	-1.039116	0.557020	10.141378	-0.015824	-0.114098	0.140784	-0.174702	0.103510	-0.764510	0.228877	0.057146	-0.006016	-0.971758
15349	-0.940856	0.461735	9.903934	0.204288	-0.075553	0.156582	-0.180910	0.096183	-0.764489	0.231653	0.056438	-0.010484	-0.971103
15350	-0.931136	0.482172	9.534010	0.154161	-0.044049	0.181013	-0.186462	0.087762	-0.764231	0.234931	0.056175	-0.013914	-0.970288
15351	-0.878118	0.469571	9.480540	0.155984	-0.023053	0.181085	-0.190063	0.080149	-0.764767	0.238239	0.056252	-0.017230	-0.969423
15352	-1.150857	0.153606	9.272595	0.225607	-0.016005	0.223936	-0.193783	0.070083	-0.764552	0.242259	0.056856	-0.021960	-0.968295
15353	-1.211535	-0.230464	9.355215	0.069616	-0.028430	0.283493	-0.194010	0.063814	-0.764095	0.247629	0.056372	-0.023694	-0.966923
15354	-1.013105	-0.191434	10.041233	0.110277	-0.027087	0.374488	-0.194898	0.059185	-0.763225	0.254682	0.056132	-0.026410	-0.965033
15355	-0.871886	-0.048613	10.704906	0.139514	0.050448	0.443685	-0.195012	0.055641	-0.762099	0.263077	0.057420	-0.029205	-0.962622
15356	-1.281561	0.056251	10.921118	0.193068	0.147536	0.495674	-0.190021	0.047436	-0.761224	0.272432	0.060901	-0.032742	-0.959687
15357	-1.733488	0.356184	10.330097	0.226174	0.189725	0.526238	-0.183579	0.037179	-0.762193	0.282328	0.065294	-0.036491	-0.956397
15358	-1.671715	0.911653	9.675102	0.154642	0.168806	0.531038	-0.175727	0.030186	-0.762250	0.292353	0.068923	-0.039217	-0.953017
15359	-0.995360	1.645237	9.062512	0.025967	0.092657	0.492775	-0.169701	0.024293	-0.763429	0.301733	0.070356	-0.039674	-0.949965
15360	-0.925834	2.602899	8.611530	-0.005782	0.004591	0.383145	-0.164614	0.022630	-0.763263	0.308977	0.070022	-0.040107	-0.947640
15361	-0.999506	3.092870	8.999887	-0.080489	-0.070444	0.253792	-0.165537	0.023725	-0.761693	0.313811	0.067932	-0.039344	-0.946235
15362	-1.272294	2.741172	9.690286	-0.155207	-0.078992	0.133372	-0.168690	0.026875	-0.758653	0.316380	0.065275	-0.037122	-0.945656
15363	-1.200323	1.991194	9.995847	-0.256936	-0.032581	0.074460	-0.170026	0.032470	-0.757934	0.318071	0.062966	-0.032628	-0.945411
15364	-0.855304	0.957677	9.505179	-0.331895	0.017345	0.052642	-0.172157	0.040113	-0.756668	0.319133	0.061058	-0.026362	-0.945374
15365	-0.648207	0.551207	9.236784	-0.244301	0.036550	0.083170	-0.171173	0.049512	-0.755174	0.320998	0.060115	-0.021666	-0.944922
15366	-0.563707	0.882862	9.376843	-0.144165	0.050473	0.101613	-0.171201	0.053327	-0.753462	0.322750	0.060012	-0.018794	-0.944393
15367	-0.630816	1.287657	9.454168	-0.188772	0.055770	0.074973	-0.168120	0.060943	-0.753176	0.324393	0.059767	-0.015049	-0.943912
15368	-0.887290	1.549527	9.497840	-0.167265	0.050607	0.066429	-0.166333	0.066657	-0.752116	0.325340	0.059531	-0.011708	-0.943649
15369	-0.994875	1.690655	9.759923	-0.186783	0.058545	0.025838	-0.166103	0.071290	-0.750915	0.326049	0.059380	-0.007996	-0.943452
15370	-0.941222	1.089097	9.793398	-0.201071	0.069921	0.018586	-0.164062	0.078911	-0.751000	0.326501	0.059304	-0.003809	-0.943327
15371	-0.808109	0.121172	9.764300	-0.040098	0.054180	0.026514	-0.162776	0.081630	-0.750735	0.327042	0.060014	-0.002900	-0.943098
15372	-0.852199	-0.301964	9.697336	0.091975	0.013850	0.090703	-0.160428	0.080936	-0.750905	0.328525	0.060791	-0.004694	-0.942525
15373	-0.761325	-0.090721	9.799911	0.118579	-0.009048	0.134886	-0.161968	0.077947	-0.752715	0.330907	0.061301	-0.007274	-0.941642
15374	-0.923894	0.147534	9.438784	0.096936	-0.037027	0.175266	-0.161948	0.075222	-0.754030	0.333873	0.061137	-0.009606	-0.940584
15375	-0.665340	0.522164	9.133265	0.002069	-0.058093	0.185078	-0.163214	0.069095	-0.754329	0.337324	0.059915	-0.010368	-0.939423
15376	-0.429508	1.083352	9.219387	-0.169655	-0.070446	0.167963	-0.164539	0.073055	-0.754270	0.340549	0.057331	-0.007898	-0.938444
15377	-0.102888	1.845956	9.340684	-0.010215	-0.093183	0.123277	-0.167443	0.079749	-0.753646	0.342849	0.055359	-0.008676	-0.937718
15378	-0.116785	2.260263	9.518588	0.034997	-0.064980	0.024221	-0.167946	0.077299	-0.754821	0.343223	0.054297	-0.009841	-0.937631
15379	-0.657356	1.596304	10.438402	-0.154281	-0.035050	-0.085427	-0.170046	0.080036	-0.754377	0.341776	0.052459	-0.007399	-0.938287
15380	-1.312081	0.480666	12.002840	-0.118355	0.051589	-0.139550	-0.175290	0.084424	-0.751164	0.339251	0.052559	-0.004715	-0.939215
15381	-1.656474	-0.378036	11.082768	-0.025260	0.124473	-0.106937	-0.173594	0.085780	-0.754525	0.337272	0.054618	-0.003525	-0.939815
15382	-2.022166	-0.161762	10.093534	-0.046555	0.143167	-0.112136	-0.170215	0.086306	-0.753411	0.335181	0.056923	-0.001598	-0.940431
15383	-2.094696	0.537503	8.931898	0.107386	0.112801	-0.095073	-0.166818	0.085608	-0.755787	0.333263	0.059722	-0.002936	-0.940936
15384	-0.694298	-0.122411	8.258594	0.191286	0.030236	-0.060054	-0.167287	0.078388	-0.758942	0.331841	0.061489	-0.006299	-0.941308
15385	-1.185200	-1.281017	9.559188	-0.052499	-0.022520	-0.026012	-0.166754	0.078387	-0.762557	0.331397	0.060642	-0.005520	-0.941524
15386	-1.182713	-0.311570	11.218824	0.015136	-0.015971	0.016080	-0.168320	0.079350	-0.763297	0.331458	0.060359	-0.005977	-0.941518
15387	-1.290677	1.480247	10.980822	0.105901	0.054220	-0.033708	-0.168690	0.074717	-0.761533	0.330685	0.062009	-0.007660	-0.941671
15388	-1.321891	1.548469	9.616925	-0.157176	0.073168	-0.181777	-0.167905	0.074850	-0.762832	0.327347	0.062295	-0.004031	-0.942840
15389	-1.454042	0.326614	8.450541	-0.342910	0.083176	-0.235268	-0.167689	0.083163	-0.763526	0.323319	0.061594	0.003163	-0.944278
15390	-1.583120	-0.508762	8.629491	-0.147390	0.037578	-0.164532	-0.165381	0.088875	-0.762732	0.320154	0.061261	0.006345	-0.945361
15391	-1.763118	-0.386582	9.588875	0.020242	-0.016979	-0.078857	-0.167716	0.088070	-0.763736	0.318622	0.061041	0.005915	-0.945896
15392	-1.693213	-0.091258	10.394295	-0.097289	-0.028692	-0.032151	-0.169046	0.091893	-0.762004	0.317701	0.059797	0.007553	-0.946274
15393	-1.201786	0.424345	10.381564	-0.015249	-0.010608	0.037201	-0.168528	0.092981	-0.763031	0.318406	0.059495	0.007708	-0.946054
15394	-0.760410	0.712501	9.789911	0.011543	0.024298	0.076233	-0.169045	0.092166	-0.762774	0.319550	0.059961	0.007504	-0.945641
15395	-0.573529	0.526609	9.247872	0.058081	0.047082	0.094196	-0.166947	0.090520	-0.764367	0.321238	0.061199	0.006530	-0.944997
15396	-0.305723	0.482619	9.701642	-0.069013	0.067867	0.096770	-0.165121	0.092284	-0.768241	0.322617	0.061975	0.008085	-0.944464
15397	-0.723301	0.463163	10.925785	-0.115641	0.106217	0.096664	-0.160337	0.097164	-0.766333	0.324553	0.063162	0.010737	-0.943695
15398	-1.442479	0.824801	11.743582	-0.287201	0.200800	0.053732	-0.156989	0.105189	-0.768623	0.325811	0.065018	0.017355	-0.943037
15399	-2.077117	1.615195	9.850097	-0.186352	0.243567	-0.017240	-0.149223	0.113598	-0.769172	0.325631	0.068350	0.022317	-0.942759
15400	-2.141886	0.718107	8.100513	-0.232495	0.174981	-0.078751	-0.141973	0.120373	-0.768055	0.324350	0.070019	0.027913	-0.942929
15401	-2.073464	-1.200854	8.342201	-0.261620	0.093405	-0.011826	-0.137868	0.129891	-0.765834	0.324428	0.070089	0.033355	-0.942720
15402	-1.725707	-1.215771	9.069567	-0.219340	0.052642	0.102763	-0.136090	0.137241	-0.764887	0.326565	0.069648	0.037650	-0.941853
15403	-1.359826	-0.716707	9.620049	-0.150031	0.066200	0.200225	-0.134058	0.145407	-0.763291	0.330479	0.070061	0.040577	-0.940334
15404	-1.579693	-0.402051	9.716881	0.019693	0.076636	0.263310	-0.129899	0.147839	-0.765004	0.335211	0.071770	0.040301	-0.938541
15405	-1.520372	-0.201357	9.435112	-0.338060	0.067886	0.238671	-0.124221	0.155986	-0.763593	0.340098	0.070959	0.046707	-0.936545
15406	-1.544156	-0.157263	9.637683	-0.344926	0.034784	0.159208	-0.119371	0.170950	-0.759912	0.343423	0.069336	0.053135	-0.935110
15407	-1.624579	0.087609	9.290342	-0.327590	0.007050	0.087941	-0.116829	0.180749	-0.757794	0.345500	0.067307	0.059107	-0.934134
15408	-1.639468	0.032321	9.260998	-0.582126	-0.034740	-0.025980	-0.116936	0.196966	-0.753254	0.345748	0.062524	0.069733	-0.933642
15409	-1.306430	-0.333051	9.383691	-0.597900	-0.032054	-0.103805	-0.118896	0.216599	-0.745562	0.344577	0.057640	0.080678	-0.933507
15410	-1.260588	-0.355755	9.940550	-0.298203	-0.046078	-0.114920	-0.123177	0.232974	-0.739026	0.342828	0.054458	0.086023	-0.933865
15411	-1.405958	-0.457369	10.945123	0.346803	-0.085403	-0.133272	-0.124974	0.228623	-0.739686	0.340105	0.054997	0.078915	-0.935455
15412	-1.650663	-0.216830	10.334810	0.527791	-0.116548	-0.179512	-0.130213	0.213933	-0.744259	0.336318	0.056039	0.068406	-0.937588
15413	-1.664356	-0.075329	9.384935	-0.168144	-0.147988	-0.198743	-0.135518	0.209193	-0.746287	0.332985	0.051872	0.070547	-0.938857
15414	-1.258853	-0.421122	9.017000	-0.405075	-0.128779	-0.223495	-0.142889	0.220406	-0.741430	0.329347	0.046360	0.077488	-0.939881
15415	-1.747124	-0.850875	9.585802	-0.381033	-0.057061	-0.194816	-0.149699	0.224938	-0.737678	0.326127	0.042501	0.084205	-0.940609
15416	-2.633024	-1.182765	10.471560	-0.001987	0.040944	-0.121026	-0.152859	0.229724	-0.735265	0.323761	0.042974	0.084577	-0.941371
15417	-2.135034	-1.089105	10.124700	0.296691	0.108170	-0.055285	-0.150265	0.231482	-0.735287	0.322291	0.046930	0.079512	-0.942127
15418	-1.749570	-1.207776	10.050321	0.385944	0.138586	0.003494	-0.146014	0.220013	-0.740872	0.321753	0.051952	0.073093	-0.942567
15419	-1.470598	-1.696235	9.893308	0.414436	0.119242	0.029887	-0.142810	0.209368	-0.746434	0.321709	0.056996	0.065827	-0.942826
15420	-1.351655	-2.261962	9.227335	0.376488	0.064911	0.110344	-0.138995	0.184819	-0.755490	0.323235	0.060706	0.058983	-0.942526
15421	-1.400188	-2.623281	8.916005	0.449302	0.024494	0.226991	-0.136050	0.173766	-0.760794	0.326915	0.064379	0.050339	-0.941514
15422	-1.858294	-2.189596	8.792773	0.437202	0.012146	0.332827	-0.134046	0.166806	-0.763984	0.332563	0.067717	0.041720	-0.939721
15423	-2.016089	-1.318036	9.491435	0.285669	-0.010879	0.382957	-0.128775	0.157784	-0.767500	0.339347	0.069772	0.035815	-0.937386
15424	-1.809072	-0.400374	9.680429	0.210533	-0.014502	0.377231	-0.125997	0.151774	-0.770434	0.346086	0.071117	0.031206	-0.934983
15425	-1.353542	-0.191014	10.097042	0.012067	0.008062	0.336991	-0.122956	0.145626	-0.773888	0.352335	0.071596	0.030617	-0.932629
15426	-1.406470	-0.463596	8.907244	-0.749959	-0.009284	0.299639	-0.119790	0.159919	-0.771477	0.358882	0.066237	0.044065	-0.929986
15427	-1.754818	-0.919981	9.774918	-1.149185	-0.060208	0.296538	-0.116006	0.197647	-0.759830	0.365850	0.057142	0.064688	-0.926663
15428	-1.806617	-1.427757	10.322235	0.017267	-0.098560	0.329472	-0.113775	0.214533	-0.754804	0.372063	0.055786	0.063232	-0.924369
15429	-1.717783	-1.502598	10.455181	0.312154	-0.107462	0.405562	-0.113215	0.208670	-0.756415	0.379305	0.056652	0.056339	-0.921816
15430	-1.518354	-1.291151	10.114655	0.245656	-0.096276	0.482652	-0.111643	0.207435	-0.757223	0.387994	0.057202	0.050491	-0.918498
15431	-1.249914	-1.567575	10.061099	0.594222	-0.072832	0.573258	-0.106492	0.198415	-0.763829	0.397834	0.061037	0.038528	-0.914614
15432	-1.156883	-2.391735	9.755243	1.234254	-0.008220	0.727765	-0.101178	0.163501	-0.775070	0.409464	0.071161	0.014951	-0.909424
15433	-1.681672	0.227970	8.643617	1.505733	-0.043154	0.878371	-0.094218	0.115904	-0.789937	0.423012	0.082895	-0.013787	-0.902219
15434	-1.351892	2.449889	8.608641	0.591712	-0.095818	0.789045	-0.089577	0.083582	-0.799210	0.436125	0.085861	-0.026621	-0.895385
15435	-1.415748	2.952682	9.283028	-0.139719	-0.127352	0.662106	-0.085645	0.080564	-0.801617	0.448074	0.082038	-0.026250	-0.889837
15436	-0.185686	2.397352	10.131141	-0.181887	-0.052232	0.485335	-0.085966	0.089560	-0.798948	0.456924	0.079145	-0.024321	-0.885644
15437	-0.155122	1.297748	9.248322	-0.064236	0.004143	0.422738	-0.081449	0.096896	-0.799201	0.464472	0.078408	-0.023797	-0.881789
15438	-0.405238	0.415556	9.538320	0.078869	0.042685	0.432621	-0.079490	0.096613	-0.800521	0.471949	0.079611	-0.025515	-0.877653
15439	-1.262931	0.646654	10.569685	0.133195	0.133596	0.488261	-0.071401	0.093708	-0.800542	0.480323	0.082903	-0.027326	-0.872737
15440	-1.949106	0.584703	10.582102	0.097226	0.210640	0.550153	-0.059929	0.093239	-0.803681	0.489821	0.087134	-0.027956	-0.867007
15441	-1.973085	1.286784	10.465419	0.227798	0.277099	0.590270	-0.045827	0.087713	-0.806264	0.499734	0.093806	-0.030126	-0.860557
15442	-1.569093	1.770448	9.222698	0.170768	0.277255	0.575761	-0.033938	0.082335	-0.809328	0.509424	0.099858	-0.031419	-0.854124
15443	-1.274299	1.832471	8.235605	-0.102824	0.209138	0.539982	-0.021051	0.083084	-0.809514	0.518915	0.102041	-0.028547	-0.848233
15444	-1.103315	2.103272	8.357397	-0.153024	0.088335	0.523319	-0.013405	0.089176	-0.809053	0.528107	0.101576	-0.026150	-0.842675
15445	-1.459487	2.586501	8.966795	-0.049145	0.025454	0.471170	-0.004954	0.091311	-0.808901	0.536107	0.101271	-0.026017	-0.837649
15446	-1.836993	2.784063	9.693247	-0.235874	0.051771	0.400430	-0.000552	0.095376	-0.808412	0.543281	0.099327	-0.022371	-0.833354
15447	-1.767341	2.389604	9.856327	-0.377876	0.078067	0.343872	0.004185	0.107888	-0.805398	0.549742	0.096455	-0.015970	-0.829594
15448	-1.791207	1.759167	9.685876	-0.152454	0.046675	0.347045	0.009593	0.117808	-0.804094	0.555778	0.095371	-0.013648	-0.825729
15449	-1.490290	1.645034	9.307088	-0.260637	0.025674	0.332858	0.012932	0.124194	-0.801119	0.561734	0.092917	-0.009774	-0.822026
15450	-1.341290	1.210841	9.262362	-0.558476	0.022127	0.306750	0.016724	0.142436	-0.797906	0.567756	0.086872	-0.000966	-0.818600
15451	-1.232999	0.816167	9.453942	-0.431422	0.046598	0.305885	0.021958	0.157943	-0.792809	0.573462	0.082824	0.006011	-0.815013
15452	-1.105308	1.104700	9.758946	-0.196178	0.106866	0.332504	0.026841	0.168138	-0.790721	0.579162	0.082286	0.009830	-0.810989
15453	-1.282006	1.373764	9.999065	0.212621	0.074583	0.338994	0.034786	0.167277	-0.790076	0.584260	0.086112	0.006566	-0.806958
15454	-1.744144	1.577013	10.010195	0.316240	-0.079240	0.332323	0.036043	0.155279	-0.795107	0.589053	0.088502	-0.000090	-0.803233
15455	-1.255658	1.349037	9.844757	-0.320552	-0.116114	0.267440	0.036828	0.154184	-0.794614	0.593878	0.082957	0.003074	-0.800261
15456	-0.971250	0.271216	9.654488	-0.497488	-0.107326	0.220060	0.035682	0.170135	-0.790319	0.598180	0.075274	0.009340	-0.797764
15457	-0.808828	0.033376	9.364387	-0.296124	-0.051283	0.232213	0.034547	0.183768	-0.785532	0.602310	0.070997	0.012977	-0.794993
15458	-0.754386	0.220338	9.298779	-0.155595	0.032712	0.247663	0.035928	0.191119	-0.782518	0.606436	0.069640	0.015436	-0.791927
15459	-0.690036	0.436598	9.401640	0.148478	0.051045	0.281690	0.041138	0.191227	-0.783239	0.610651	0.072331	0.013179	-0.788479
15460	-0.655266	0.564485	9.628699	0.218230	0.025640	0.276830	0.044692	0.185621	-0.785408	0.614672	0.075407	0.009594	-0.785111
15461	-0.666542	0.327509	9.964907	0.076858	0.025561	0.266936	0.049155	0.179601	-0.786048	0.618725	0.076748	0.008153	-0.781808
15462	-0.812184	0.218199	10.024983	-0.023260	0.034362	0.246872	0.051279	0.173457	-0.787686	0.622591	0.076973	0.008505	-0.778706
15463	-1.155979	0.088596	10.021654	-0.028684	0.030065	0.257468	0.056341	0.175883	-0.786965	0.626622	0.077025	0.008808	-0.775457
15464	-0.941745	0.338937	9.854467	-0.035952	0.004604	0.280224	0.059731	0.175047	-0.787024	0.631033	0.076630	0.008936	-0.771910
15465	-0.958718	0.666179	9.865585	-0.093188	-0.018139	0.269222	0.062171	0.180485	-0.785977	0.635317	0.075088	0.009614	-0.768532
15466	-1.190320	1.361315	10.094254	-0.044720	-0.026778	0.230979	0.065281	0.182512	-0.784973	0.638960	0.074088	0.009559	-0.765604
15467	-1.087557	1.548282	10.153192	-0.010383	0.004838	0.165262	0.067246	0.180457	-0.785280	0.641496	0.073947	0.009379	-0.763496
15468	-1.109994	1.447636	10.214708	0.016667	0.028562	0.124115	0.068937	0.180857	-0.785302	0.643352	0.074558	0.009248	-0.761875
15469	-1.089565	1.255998	10.515117	-0.003815	0.069658	0.105558	0.071156	0.180164	-0.785857	0.644947	0.075486	0.009857	-0.760426
15470	-1.521123	1.026799	9.963496	0.131263	0.086508	0.130490	0.072735	0.177839	-0.786676	0.646697	0.078457	0.008719	-0.758651
15471	-1.580890	0.798723	9.153955	0.159050	0.022856	0.121640	0.077722	0.172225	-0.788867	0.648278	0.080802	0.006241	-0.757078
15472	-1.695843	0.947170	8.644797	0.023912	-0.033054	0.127578	0.077101	0.167731	-0.790447	0.650167	0.080565	0.005185	-0.755490
15473	-1.862851	1.214348	9.079461	-0.138983	-0.071622	0.117535	0.076950	0.170184	-0.788231	0.652159	0.077652	0.006023	-0.754071
15474	-1.956614	0.913911	9.687199	-0.022884	-0.060388	0.150097	0.076016	0.173869	-0.787666	0.654456	0.076398	0.005288	-0.752212
15475	-1.484222	0.777119	10.200616	0.166576	-0.016069	0.197278	0.075127	0.171422	-0.790252	0.657148	0.078344	0.002162	-0.749676
15476	-1.266253	0.867012	10.267056	0.270173	0.027503	0.251012	0.076882	0.161873	-0.792691	0.660455	0.082254	-0.001982	-0.746344
15477	-1.258432	0.961801	9.825911	0.391838	0.036330	0.270462	0.081636	0.151490	-0.795182	0.663804	0.087938	-0.007892	-0.742677
15478	-1.463634	0.994432	8.962947	0.220054	0.022482	0.289514	0.086920	0.140015	-0.798464	0.667703	0.091085	-0.011430	-0.738746
15479	-1.661780	0.972034	8.998042	0.116175	-0.026504	0.293921	0.088001	0.133740	-0.799572	0.671795	0.092172	-0.014095	-0.734845
15480	-1.702775	0.966389	9.406855	0.154450	-0.058122	0.316998	0.090030	0.121600	-0.801525	0.676133	0.093242	-0.017789	-0.730640
15481	-1.261285	0.899402	9.861264	0.106842	-0.047058	0.348257	0.092018	0.116274	-0.803024	0.680964	0.093867	-0.020653	-0.725982
15482	-0.802790	0.853317	10.116312	0.067245	-0.015006	0.400802	0.092300	0.113275	-0.804474	0.686629	0.094338	-0.022645	-0.720506
15483	-0.631394	0.856030	9.867347	0.026122	0.023460	0.411170	0.097271	0.109841	-0.805612	0.692472	0.094786	-0.023480	-0.714806
15484	-0.745697	1.082646	9.755590	-0.038433	0.044402	0.451392	0.101184	0.108457	-0.805169	0.699053	0.094618	-0.023223	-0.708401
15485	-0.959081	1.295777	9.699804	-0.007991	0.051480	0.451748	0.105348	0.109116	-0.805483	0.705446	0.094938	-0.023243	-0.701992
15486	-1.079986	1.276917	9.515594	-0.045666	0.063724	0.481514	0.112774	0.107577	-0.804321	0.712395	0.094908	-0.022664	-0.694962
15487	-1.371709	1.647456	10.401897	-0.085072	0.098612	0.477973	0.118760	0.107680	-0.803508	0.719191	0.094767	-0.020965	-0.688000
15488	-1.616053	1.918719	10.402317	-0.081321	0.151228	0.457171	0.125650	0.108733	-0.802055	0.725674	0.095428	-0.018598	-0.681135
15489	-1.610162	2.083094	9.904315	-0.114258	0.154870	0.435839	0.135547	0.108680	-0.802332	0.731830	0.095683	-0.015593	-0.674556
15490	-1.379180	1.974921	9.723251	-0.118614	0.140902	0.410116	0.142294	0.110959	-0.799191	0.737607	0.095662	-0.012779	-0.668297
15491	-1.185848	1.671748	9.381667	-0.134588	0.107743	0.378926	0.150094	0.112552	-0.798262	0.742907	0.095013	-0.010088	-0.662540
15492	-0.728472	1.834642	8.764405	-0.211499	0.053481	0.372791	0.155522	0.118109	-0.795583	0.748240	0.092448	-0.007263	-0.656915
15493	-0.657828	2.259711	8.744651	-0.207769	0.018554	0.332224	0.158096	0.122593	-0.794161	0.752948	0.089542	-0.004892	-0.651941
15494	-0.689410	2.561427	9.022344	-0.348937	-0.000658	0.276558	0.162466	0.130472	-0.790414	0.757157	0.084196	-0.000912	-0.647784
15495	-1.028443	2.400239	9.713099	-0.227997	-0.002294	0.222855	0.163822	0.142730	-0.788254	0.760394	0.080762	0.001552	-0.644419
15496	-1.174857	1.837189	10.032306	-0.089305	0.011751	0.213264	0.167195	0.144347	-0.787516	0.763274	0.079509	0.002469	-0.641159
15497	-0.912899	1.010701	9.395743	-0.117893	0.048533	0.227054	0.169522	0.147197	-0.787265	0.766343	0.078402	0.004272	-0.637615
15498	-0.369458	0.711600	8.919017	-0.166368	0.032619	0.268726	0.173141	0.150311	-0.784455	0.770008	0.076238	0.006403	-0.633430
15499	-0.062393	1.090761	9.432582	-0.007317	0.032375	0.303342	0.177295	0.151514	-0.782960	0.773833	0.076580	0.006403	-0.628711
15500	-0.148860	1.809995	10.047173	0.030258	0.056779	0.298577	0.182267	0.146990	-0.782563	0.777518	0.077748	0.006375	-0.624004
15501	-0.603675	2.025140	10.034345	0.091179	0.106804	0.297621	0.187110	0.143148	-0.783704	0.781053	0.080539	0.006242	-0.619218
15502	-1.204016	1.472040	10.090839	0.087820	0.137704	0.253716	0.193129	0.137800	-0.783460	0.784015	0.083596	0.006826	-0.615049
15503	-1.195239	0.688911	9.617967	-0.214610	0.165688	0.272609	0.200919	0.141301	-0.782511	0.787675	0.082302	0.011429	-0.610462
15504	-0.879032	0.346479	9.334948	-0.032346	0.139331	0.328315	0.207934	0.142352	-0.779515	0.791682	0.083518	0.013409	-0.605050
15505	-0.698311	0.624757	9.567284	0.212497	0.105913	0.382846	0.217361	0.133442	-0.780258	0.795896	0.088209	0.011699	-0.598859
15506	-0.918319	0.911333	9.918520	0.222172	0.049873	0.395167	0.222514	0.121013	-0.781745	0.800197	0.092384	0.009065	-0.592510
15507	-0.928564	0.818644	10.253974	0.004798	0.021814	0.367023	0.226832	0.117855	-0.782742	0.804511	0.092688	0.008504	-0.586599
15508	-1.071090	1.118278	11.140578	-0.097129	0.074188	0.343644	0.232317	0.114690	-0.782082	0.808694	0.092004	0.010130	-0.580901
15509	-1.785024	1.557397	11.356048	-0.080780	0.155799	0.310874	0.238025	0.116839	-0.779571	0.812402	0.092464	0.012855	-0.575576
15510	-1.625296	0.992576	9.517029	-0.017956	0.176268	0.321857	0.245330	0.113664	-0.778166	0.816072	0.094236	0.015259	-0.570012
15511	-1.152343	1.300358	9.131994	0.057134	0.127198	0.334492	0.253679	0.110484	-0.777549	0.819716	0.096618	0.015909	-0.564338
15512	-0.962064	2.237707	9.424692	0.123425	0.072043	0.297894	0.259437	0.105137	-0.777430	0.822803	0.099502	0.015051	-0.559346
15513	-1.248652	2.686577	9.199225	0.227620	0.061017	0.214204	0.263651	0.097483	-0.778598	0.824710	0.103943	0.012904	-0.555772
15514	-1.182426	2.506814	8.780854	0.144704	0.027969	0.149989	0.266306	0.089155	-0.779750	0.826060	0.106634	0.011373	-0.553285
15515	-1.143692	1.838625	9.008341	0.195821	-0.013952	0.101592	0.265062	0.080713	-0.782647	0.826758	0.109720	0.008563	-0.551687
15516	-0.963028	1.766258	9.397653	0.247728	-0.022783	0.085118	0.265246	0.073900	-0.787225	0.827141	0.113535	0.005193	-0.550383
15517	-1.259969	1.755804	9.940787	0.254867	0.008694	0.083597	0.266853	0.066395	-0.787709	0.827467	0.117825	0.002140	-0.549010
15518	-1.374125	1.992995	10.141551	0.321158	0.043725	0.071949	0.269650	0.056704	-0.790164	0.827475	0.123578	-0.000904	-0.547735
15519	-1.722087	1.965901	9.831841	0.215789	0.056195	0.037848	0.271664	0.046881	-0.791578	0.827344	0.127739	-0.002614	-0.546972
15520	-1.724826	1.598856	9.337417	0.072658	0.051008	0.042010	0.271717	0.038158	-0.792695	0.827615	0.129454	-0.002744	-0.546158
15521	-1.511430	1.731428	9.192915	0.201425	0.017733	0.053368	0.273561	0.034877	-0.793527	0.827663	0.132947	-0.004938	-0.545229
15522	-1.930481	1.883703	9.159831	0.339105	-0.049491	0.059573	0.273874	0.026153	-0.794390	0.827384	0.137969	-0.009684	-0.544340
15523	-1.753017	2.055140	9.049729	0.290685	-0.101187	0.071353	0.271614	0.014174	-0.799111	0.827310	0.141646	-0.014827	-0.543392
15524	-1.715309	1.920662	9.211267	0.172693	-0.109935	0.038697	0.268280	0.005878	-0.800688	0.827208	0.143254	-0.018701	-0.543007
15525	-1.473475	1.626294	9.513391	-0.160127	-0.061155	0.038071	0.265433	0.003850	-0.802210	0.828038	0.139891	-0.018152	-0.542637
15526	-0.590527	1.509517	9.754353	-0.366061	-0.017857	0.075204	0.264323	0.015850	-0.802076	0.829880	0.133563	-0.014747	-0.541519
15527	-0.440189	1.586427	10.121612	-0.098800	-0.014524	0.124709	0.264920	0.024979	-0.801481	0.831484	0.131608	-0.014340	-0.539545
15528	-0.595285	1.851565	9.919333	-0.044237	-0.025818	0.132221	0.265702	0.025247	-0.802005	0.833036	0.130515	-0.014705	-0.537402
15529	-0.867518	1.942189	9.761716	-0.306311	-0.003886	0.125207	0.265144	0.031792	-0.801933	0.835165	0.125168	-0.011907	-0.535435
15530	-0.935595	1.868907	10.004172	-0.463779	0.026664	0.125932	0.265320	0.045147	-0.799486	0.837651	0.117630	-0.006880	-0.533345
15531	-0.815158	1.816207	10.379811	-0.361043	0.109587	0.174509	0.269134	0.058618	-0.794774	0.840353	0.112532	-0.001713	-0.530226
15532	-0.755648	2.386704	9.914852	-0.203426	0.172692	0.177758	0.275325	0.067579	-0.792203	0.842683	0.110894	0.002874	-0.526858
15533	-1.293885	2.432605	9.396152	-0.206784	0.187028	0.148008	0.282316	0.072991	-0.789550	0.844678	0.109225	0.007749	-0.523955
15534	-1.548996	2.549940	9.366058	-0.406139	0.173148	0.107835	0.288221	0.085769	-0.785778	0.846637	0.104150	0.014621	-0.521676
15535	-1.739578	2.912072	9.333416	-0.379956	0.145346	0.050781	0.294641	0.097998	-0.779572	0.847884	0.099167	0.020813	-0.520408
15536	-1.610838	2.704489	8.628220	-0.381464	0.077362	-0.012986	0.300538	0.111867	-0.775531	0.848457	0.093454	0.026048	-0.520297
15537	-1.677521	2.156865	8.689786	-0.415358	0.012731	-0.060262	0.299529	0.125908	-0.770356	0.848562	0.086512	0.030571	-0.521079
15538	-1.537338	1.473031	9.565049	-0.379649	-0.011058	-0.077913	0.298396	0.141178	-0.768643	0.848389	0.079862	0.034400	-0.522182
15539	-1.578293	0.455372	10.130443	-0.284029	-0.012007	-0.073903	0.297786	0.154263	-0.764127	0.848058	0.074872	0.037165	-0.523269
15540	-1.358250	-0.504325	9.867592	-0.188589	-0.022623	-0.010058	0.295133	0.161364	-0.761699	0.848250	0.071387	0.038696	-0.523334
15541	-1.205595	-0.078669	9.462645	-0.124452	-0.040238	0.060889	0.294705	0.168181	-0.762141	0.849088	0.068840	0.039134	-0.522283
15542	-1.215880	0.508274	9.479093	-0.256039	-0.050815	0.074113	0.294789	0.174312	-0.758605	0.850267	0.063975	0.040771	-0.520857
15543	-1.050365	0.698869	9.311640	-0.382116	-0.061329	0.059051	0.292518	0.183865	-0.757447	0.851390	0.056813	0.043530	-0.519627
15544	-0.823908	0.950951	9.745139	-0.463492	-0.047476	0.042621	0.292031	0.198040	-0.752793	0.852383	0.048418	0.047414	-0.518507
15545	-0.850582	0.916825	10.314507	-0.344512	-0.044032	0.032034	0.290118	0.210859	-0.747616	0.853069	0.042052	0.050064	-0.517686
15546	-1.196223	0.534236	10.154487	-0.194045	-0.008801	0.011258	0.290326	0.219580	-0.746760	0.853355	0.038619	0.051837	-0.517308
15547	-0.997369	0.679405	9.373439	-0.197355	0.008877	-0.020437	0.289887	0.225714	-0.742572	0.853280	0.035274	0.053891	-0.517460
15548	-0.775626	0.642273	8.806376	-0.318756	0.016006	-0.065417	0.289554	0.236345	-0.739114	0.852795	0.029886	0.057431	-0.518216
15549	-0.501805	0.442777	8.756062	-0.402676	0.019509	-0.104909	0.288803	0.250247	-0.732784	0.851900	0.023059	0.061807	-0.519533
15550	-0.685741	0.031832	9.173463	-0.302422	0.030056	-0.125326	0.287816	0.262109	-0.730335	0.850682	0.018022	0.065441	-0.521280
15551	-0.823785	-0.040285	9.618395	-0.223602	0.047585	-0.151106	0.287741	0.273148	-0.726619	0.849118	0.014470	0.068417	-0.523554
15552	-0.767221	-0.248571	10.072098	-0.214854	0.022925	-0.128291	0.285322	0.283244	-0.721204	0.847793	0.010843	0.071016	-0.525439
15553	-1.415889	-0.495743	10.954380	-0.029876	-0.017299	-0.114627	0.284773	0.288426	-0.721531	0.846624	0.009942	0.070829	-0.527363
15554	-1.667061	-0.875339	12.014344	0.081032	0.021112	-0.126042	0.283470	0.288979	-0.722150	0.845244	0.011316	0.070280	-0.529617
15555	-1.520798	-0.996432	11.324409	-0.073532	0.124426	-0.126847	0.280340	0.288449	-0.719790	0.843742	0.011152	0.072975	-0.531648
15556	-1.640612	-0.819796	9.796712	-0.116217	0.167649	-0.128659	0.285244	0.294145	-0.716459	0.842145	0.010743	0.076991	-0.533619
15557	-1.834987	-0.951697	8.636184	-0.010622	0.139064	-0.109431	0.287421	0.298902	-0.713611	0.840764	0.011826	0.079293	-0.535433
15558	-1.975993	-1.074369	8.270722	0.220802	0.035887	-0.061391	0.287320	0.295088	-0.715837	0.839990	0.015782	0.077470	-0.536812
15559	-1.871884	-0.710756	8.687334	0.255547	-0.049973	-0.063177	0.285425	0.287468	-0.720262	0.839296	0.019400	0.073779	-0.538295
15560	-1.741546	-0.751790	9.757512	0.130975	-0.095774	-0.061678	0.284805	0.284066	-0.723764	0.838730	0.020431	0.070710	-0.539550
15561	-1.523000	-0.947731	10.729025	0.024302	-0.066378	-0.036922	0.278703	0.281509	-0.724599	0.838412	0.020016	0.069242	-0.540250
15562	-1.127688	-0.696652	10.478580	0.017336	0.001834	-0.050887	0.278058	0.281377	-0.726136	0.837857	0.020212	0.069030	-0.541130
15563	-1.185744	-1.021120	9.610242	0.035508	0.045856	-0.077060	0.276369	0.280841	-0.726374	0.836941	0.021109	0.069336	-0.542473
15564	-1.485442	-1.385666	9.176083	-0.107711	0.016220	-0.062325	0.276493	0.281658	-0.725724	0.836296	0.019350	0.070727	-0.543353
15565	-1.810092	-1.543839	9.316443	-0.120472	0.005682	-0.018335	0.277355	0.287921	-0.721811	0.836125	0.017246	0.072074	-0.543510
15566	-1.908960	-1.189420	9.355014	0.009894	-0.013644	0.035516	0.277480	0.288465	-0.721164	0.836553	0.017266	0.071651	-0.542906
15567	-1.489371	-0.589181	9.310232	0.195749	-0.050581	0.084318	0.277114	0.285606	-0.723634	0.837456	0.019989	0.068616	-0.541811
15568	-1.112873	-0.281345	9.483545	0.363805	-0.110218	0.097609	0.275245	0.274034	-0.729000	0.838528	0.024973	0.062713	-0.540661
15569	-1.210785	-0.135718	9.668698	0.303059	-0.111937	0.071661	0.272081	0.261652	-0.735385	0.839266	0.028814	0.057476	-0.539907
15570	-1.287334	-0.038623	9.766598	0.020658	-0.078609	0.005439	0.269014	0.255266	-0.741584	0.839453	0.028269	0.055857	-0.539815
15571	-0.711179	-0.502716	9.684200	0.013583	-0.008760	0.007137	0.268091	0.256633	-0.740398	0.839524	0.028276	0.055503	-0.539740
15572	0.614939	-1.452394	10.012692	0.256574	-0.002300	0.077062	0.268249	0.252680	-0.742113	0.840204	0.032600	0.052575	-0.538730
15573	-0.845432	-1.738314	10.310373	0.385065	0.004940	0.147130	0.269256	0.239458	-0.748312	0.841501	0.039010	0.048324	-0.536674
15574	-1.410936	-0.787121	10.057041	0.075512	0.052259	0.168326	0.272562	0.231945	-0.750753	0.843191	0.040961	0.048186	-0.533881
15575	-1.360458	-0.138681	9.891039	-0.058716	0.067942	0.185149	0.278823	0.229594	-0.749968	0.845138	0.040594	0.049743	-0.530678
15576	-1.442573	-0.155897	10.343328	-0.062328	0.109852	0.192334	0.283249	0.228478	-0.747984	0.847112	0.040855	0.052029	-0.527281
15577	-1.866285	-0.316347	10.273046	-0.144574	0.144980	0.188434	0.289590	0.233486	-0.744810	0.849046	0.039856	0.055819	-0.523849
15578	-2.106644	0.180387	10.088584	-0.199087	0.145081	0.182046	0.298019	0.237391	-0.741292	0.850933	0.038155	0.060146	-0.520422
15579	-1.575774	0.832912	9.336938	-0.196205	0.117140	0.154640	0.304091	0.242398	-0.735408	0.852528	0.036007	0.064045	-0.517491
15580	-1.731743	1.336372	8.421288	-0.279915	0.057154	0.078203	0.311974	0.251077	-0.732350	0.853459	0.031883	0.067783	-0.515749
15581	-1.856948	1.042103	8.606426	-0.244029	-0.020587	0.027048	0.313221	0.258428	-0.728433	0.853901	0.027432	0.069914	-0.514988
15582	-2.114667	0.426481	9.538774	-0.222546	-0.064339	-0.017081	0.310821	0.266481	-0.725356	0.853964	0.022897	0.071041	-0.514950
15583	-2.198837	-0.568100	10.462865	-0.222637	-0.050477	-0.024279	0.310125	0.273298	-0.723475	0.853867	0.018479	0.072496	-0.515086
15584	-1.561884	-0.635696	10.430159	-0.108229	-0.041942	0.004578	0.308131	0.279851	-0.722351	0.854034	0.016160	0.072817	-0.514841
15585	-1.028376	-0.286500	9.586089	-0.098253	-0.008686	0.009988	0.305637	0.282043	-0.719974	0.854169	0.014339	0.073678	-0.514549
15586	-0.964836	-0.159116	8.935771	-0.129517	-0.022585	0.013256	0.305745	0.285586	-0.719297	0.854403	0.011867	0.074545	-0.514098
15587	-1.094623	-0.080639	9.101202	-0.025842	-0.043590	0.028086	0.307806	0.288027	-0.716856	0.854754	0.010962	0.074036	-0.513608
15588	-1.354160	0.076755	9.576254	0.040277	-0.033126	0.039279	0.307827	0.285029	-0.718174	0.855375	0.011301	0.072974	-0.512719
15589	-1.537520	0.084234	9.981640	-0.002649	-0.027886	0.024934	0.308878	0.284752	-0.720382	0.855665	0.010989	0.072485	-0.512310
15590	-1.692160	0.055471	10.405585	-0.086736	-0.036660	0.006697	0.306142	0.284084	-0.718673	0.856036	0.009064	0.072671	-0.511702
15591	-1.528072	0.050871	10.106134	-0.172370	-0.033055	-0.041540	0.305726	0.288039	-0.717855	0.855681	0.005742	0.073840	-0.512177
15592	-1.243796	-0.011660	9.257079	-0.229398	-0.017166	-0.065769	0.303982	0.294997	-0.714284	0.855121	0.001491	0.075826	-0.512850
15593	-0.771910	-0.185352	8.712722	-0.182729	0.019592	-0.072511	0.303405	0.303450	-0.712003	0.854346	-0.001499	0.077977	-0.513819
15594	-0.525345	-0.480947	8.625491	-0.005524	0.030107	-0.079245	0.304172	0.304807	-0.709940	0.853522	-0.001455	0.078468	-0.515112
15595	-0.413179	-0.680019	9.088433	0.026587	0.009859	-0.077406	0.303646	0.305764	-0.709923	0.852710	-0.001006	0.078255	-0.516488
15596	-0.600730	-0.590103	9.701468	-0.057465	0.019443	-0.102595	0.302076	0.306726	-0.709503	0.851633	-0.001991	0.079101	-0.518131
15597	-0.835995	-0.422551	10.414331	-0.139683	0.064898	-0.129376	0.303638	0.307264	-0.710294	0.850181	-0.003900	0.081502	-0.520129
15598	-0.913073	-0.417523	11.075902	-0.061950	0.077028	-0.119944	0.303729	0.312031	-0.706514	0.848812	-0.004392	0.083369	-0.522062
15599	-1.855102	-1.163268	11.753124	0.167942	0.089502	-0.126920	0.304149	0.307668	-0.707980	0.847349	-0.000812	0.082965	-0.524515
15600	-1.975802	-1.148893	11.427511	0.087651	0.161383	-0.148346	0.304166	0.304124	-0.707113	0.845523	0.002076	0.084700	-0.527174
15601	-2.132592	-0.749828	10.188656	-0.108888	0.212417	-0.163536	0.305963	0.306293	-0.702997	0.843434	0.002226	0.089319	-0.529751
15602	-2.423122	-0.812178	8.719760	-0.118449	0.219858	-0.182858	0.309985	0.306678	-0.699576	0.841102	0.002185	0.094212	-0.532604
15603	-2.562520	-1.367071	7.791801	0.082797	0.113397	-0.176541	0.311137	0.308715	-0.696997	0.838996	0.004518	0.095194	-0.535726
15604	-2.327735	-1.621688	7.705144	0.180886	-0.014455	-0.140282	0.308956	0.304094	-0.698813	0.837526	0.007082	0.092949	-0.538387
15605	-2.006169	-1.940153	8.981954	0.085596	-0.111166	-0.107150	0.307797	0.303556	-0.701763	0.836555	0.007160	0.090193	-0.540361
15606	-1.607731	-1.649697	10.606339	0.029873	-0.104680	-0.093531	0.301832	0.300864	-0.704405	0.835813	0.006302	0.088057	-0.541870
15607	-1.198016	-1.093724	11.003300	0.051474	0.001870	-0.098293	0.298602	0.297339	-0.706066	0.834729	0.007006	0.087543	-0.543613
15608	-1.323158	-0.997761	9.820764	0.134058	0.077436	-0.101740	0.299662	0.294062	-0.705856	0.833512	0.009856	0.087317	-0.545469
15609	-1.445824	-1.248807	9.203748	0.121687	0.077647	-0.120334	0.298386	0.290117	-0.707164	0.832025	0.012492	0.087306	-0.547683
15610	-1.745548	-1.970200	9.258118	0.132208	0.054907	-0.085152	0.299426	0.290247	-0.706920	0.831001	0.015093	0.086718	-0.549263
15611	-1.850720	-1.833489	9.654701	0.140821	0.042463	-0.025164	0.299982	0.284793	-0.708141	0.830590	0.017774	0.085922	-0.549928
15612	-1.931843	-1.361361	9.694472	0.174780	0.045952	-0.013329	0.299761	0.279344	-0.710638	0.830312	0.021113	0.084692	-0.550422
15613	-1.795083	-0.795999	9.320105	0.149864	0.014536	-0.039095	0.300844	0.273615	-0.713287	0.829773	0.023603	0.083360	-0.551336
15614	-1.599997	-0.519311	9.069279	0.083845	-0.009894	-0.080195	0.300602	0.270618	-0.713570	0.828880	0.024704	0.082234	-0.552798
15615	-1.031630	-0.738838	9.511229	0.163494	-0.036320	-0.105490	0.299189	0.268446	-0.715889	0.827670	0.026730	0.079920	-0.554852
15616	-1.207986	-1.104036	9.965137	0.189377	-0.049466	-0.109786	0.297283	0.261915	-0.718758	0.826435	0.029093	0.076983	-0.556985
15617	-1.566012	-1.204064	10.159322	0.088183	-0.020606	-0.087426	0.294056	0.258800	-0.721702	0.825422	0.030028	0.075752	-0.558604
15618	-1.723836	-0.977842	9.807628	0.048785	0.033671	-0.053931	0.295626	0.257155	-0.721227	0.824744	0.031081	0.075721	-0.559552
15619	-1.465031	-0.558443	9.199834	0.111234	0.061575	0.013616	0.294853	0.256752	-0.723022	0.824713	0.033452	0.075533	-0.559485
15620	-0.803492	-0.559367	9.011482	0.206689	0.050797	0.077522	0.298539	0.249781	-0.723403	0.825360	0.037501	0.073931	-0.558488
15621	-1.019132	-0.685459	9.696772	0.358316	-0.003654	0.147185	0.301482	0.238318	-0.727424	0.826702	0.043373	0.069775	-0.556610
15622	-1.558132	-0.773981	10.046447	0.281198	-0.007152	0.174062	0.305859	0.226166	-0.730699	0.828391	0.048139	0.066300	-0.554126
15623	-2.069873	-0.429601	10.468150	0.202237	-0.000217	0.216023	0.308521	0.218385	-0.734937	0.830562	0.051539	0.063883	-0.550844
15624	-2.289912	0.210931	10.172221	0.234353	0.019067	0.254421	0.313402	0.208274	-0.736655	0.833080	0.055920	0.061280	-0.546896
15625	-1.833316	0.593537	9.833846	0.170149	0.045298	0.225799	0.316474	0.196538	-0.740036	0.835276	0.059334	0.059973	-0.543321
15626	-1.870322	0.826566	9.656613	0.120177	0.062870	0.207938	0.321597	0.188196	-0.739163	0.837309	0.062229	0.059395	-0.539919
15627	-1.888080	1.060828	9.145200	0.075767	0.056105	0.149497	0.328262	0.183252	-0.738152	0.838743	0.064143	0.059381	-0.537467
15628	-2.250672	0.999169	9.291804	-0.024231	0.005560	0.083472	0.331786	0.181598	-0.738092	0.839671	0.063851	0.059554	-0.536030
15629	-2.486550	0.408876	9.911854	-0.126145	-0.031151	0.033187	0.330473	0.182695	-0.736645	0.840204	0.061354	0.060421	-0.535390
15630	-2.424485	-0.033625	10.074448	-0.199544	-0.053950	0.026289	0.330438	0.187327	-0.734152	0.840792	0.057411	0.061543	-0.534776
15631	-1.823272	0.311883	9.770445	-0.212923	-0.045329	0.029644	0.329233	0.192513	-0.732924	0.841381	0.053310	0.063126	-0.534089
15632	-1.299166	0.358240	8.963827	-0.258364	-0.067138	0.003550	0.329170	0.202461	-0.730894	0.841770	0.048205	0.064677	-0.533775
15633	-1.231380	0.381893	9.006769	-0.310210	-0.085516	-0.013654	0.326244	0.210925	-0.726903	0.841999	0.041983	0.066638	-0.533699
15634	-1.324342	0.207558	9.171380	-0.208087	-0.076673	-0.043730	0.324765	0.218293	-0.725521	0.841807	0.037557	0.067529	-0.534219
15635	-1.520559	0.111184	9.400257	-0.087293	-0.070490	-0.049842	0.321997	0.223486	-0.724012	0.841417	0.035208	0.067375	-0.535013
15636	-1.870160	0.172566	9.706767	0.028094	-0.053808	-0.045305	0.320691	0.224038	-0.723858	0.840991	0.034999	0.066126	-0.535851
15637	-1.750438	0.688104	10.298013	-0.022013	-0.022483	-0.049025	0.318997	0.224456	-0.724215	0.840495	0.034308	0.066079	-0.536679
15638	-1.360377	0.540235	10.124732	0.098144	0.009079	-0.094000	0.317310	0.223921	-0.725097	0.839413	0.035886	0.065167	-0.538378
15639	-0.966914	0.201517	9.680083	-0.017966	0.023105	-0.124932	0.317445	0.222966	-0.724850	0.838035	0.035663	0.065864	-0.540451
15640	-0.949733	-0.094653	9.606841	-0.286339	-0.006658	-0.143802	0.316357	0.230194	-0.723218	0.836703	0.030554	0.068874	-0.542449
15641	-1.397071	0.145240	9.841750	-0.209545	-0.027612	-0.121111	0.312647	0.239481	-0.719851	0.835535	0.026567	0.070759	-0.544213
15642	-1.240623	0.430918	9.286170	-0.042736	0.000641	-0.181451	0.310273	0.243581	-0.717586	0.833607	0.025554	0.071256	-0.547146
15643	-1.044073	0.240699	8.926632	-0.174943	0.044436	-0.207019	0.308933	0.249448	-0.716220	0.831349	0.022836	0.073986	-0.550331
15644	-0.801736	0.009534	9.450562	-0.139051	0.080207	-0.234957	0.307060	0.255862	-0.712265	0.828787	0.021001	0.076884	-0.553859
15645	-0.746475	-0.713835	9.763783	0.020195	0.145780	-0.224919	0.305482	0.257778	-0.710678	0.826047	0.022580	0.079097	-0.557566
15646	-1.476595	-0.862585	10.378754	0.036058	0.180761	-0.178680	0.309637	0.259118	-0.709439	0.823946	0.024834	0.081695	-0.560198
15647	-1.657755	-0.884087	10.750143	0.154042	0.236690	-0.145854	0.313535	0.258413	-0.706155	0.821828	0.029735	0.083868	-0.562744
15648	-1.840715	-0.805870	10.694947	0.227331	0.238477	-0.125855	0.317997	0.252529	-0.706537	0.819913	0.035889	0.085231	-0.564969
15649	-2.512883	-0.580904	10.193879	0.242802	0.199532	-0.179376	0.322976	0.246914	-0.706409	0.817345	0.041771	0.085837	-0.568186
15650	-2.932945	-0.544113	9.356847	0.136602	0.169286	-0.225047	0.326668	0.238580	-0.706030	0.814402	0.045488	0.087168	-0.571910
15651	-2.788790	-0.613168	8.376756	0.303984	0.108264	-0.231133	0.326691	0.234354	-0.705943	0.811255	0.051263	0.085684	-0.576104
15652	-2.785987	-0.892536	8.255770	0.285155	0.013831	-0.248410	0.323989	0.230008	-0.708135	0.808066	0.055573	0.082804	-0.580590
15653	-2.579105	-1.021941	8.934972	0.241914	-0.054690	-0.223523	0.320251	0.225806	-0.712242	0.805253	0.058466	0.079452	-0.584668
15654	-2.235103	-0.896410	9.966772	0.223749	-0.091815	-0.202742	0.315857	0.222151	-0.715947	0.802755	0.060624	0.075520	-0.588393
15655	-1.810703	-0.311780	10.335100	0.211206	-0.057049	-0.195674	0.309147	0.214558	-0.721073	0.800246	0.063000	0.072459	-0.591936
15656	-1.597673	-0.227585	10.098728	0.125494	-0.011540	-0.215561	0.305779	0.212669	-0.723231	0.797543	0.064510	0.070988	-0.595587
15657	-1.616580	-0.497758	9.783384	-0.098110	0.021728	-0.216232	0.304324	0.216356	-0.722658	0.795032	0.062805	0.072873	-0.598890
15658	-2.115473	-1.042355	9.733366	-0.169781	0.037569	-0.192866	0.303234	0.223175	-0.719741	0.792871	0.060224	0.075674	-0.601667
15659	-2.392578	-0.963196	9.746280	-0.028741	0.070741	-0.110551	0.302935	0.229173	-0.718261	0.791438	0.060327	0.077407	-0.603319
15660	-2.865787	-0.587391	8.745388	0.245784	0.084998	-0.041289	0.304910	0.226165	-0.719608	0.790499	0.065129	0.075765	-0.604259
15661	-2.891883	-0.205263	9.379613	0.169334	0.016473	0.010848	0.304548	0.221260	-0.719908	0.790347	0.067931	0.074160	-0.604348
15662	-2.445118	0.164321	8.690323	0.210430	-0.029056	0.032087	0.305788	0.211852	-0.724398	0.790483	0.070903	0.071042	-0.604204
15663	-2.293870	-0.280707	8.253751	0.076074	-0.127064	0.044725	0.302442	0.206692	-0.727490	0.791057	0.070566	0.068276	-0.603811
15664	-2.122997	-0.730902	9.323682	0.198121	-0.228927	0.099712	0.296876	0.203180	-0.731305	0.792274	0.071021	0.062048	-0.602833
15665	-1.889214	-0.156478	10.587482	0.172781	-0.217114	0.134836	0.291104	0.191493	-0.737387	0.793874	0.071209	0.056571	-0.601243
15666	-1.797899	0.104052	11.079919	0.100318	-0.142039	0.142525	0.287759	0.186197	-0.740480	0.795593	0.071206	0.052834	-0.599308
15667	-1.589224	0.264317	10.541671	0.254219	-0.075528	0.176472	0.288063	0.180473	-0.743632	0.797379	0.074409	0.048555	-0.596903
15668	-1.802259	0.519014	10.709846	0.143381	-0.009019	0.168968	0.289811	0.172151	-0.746315	0.799178	0.076703	0.046376	-0.594374
15669	-1.823401	0.633912	9.692443	0.240260	0.034132	0.155784	0.291029	0.165740	-0.748972	0.800586	0.080976	0.044040	-0.592085
15670	-1.515959	1.114264	8.693228	0.172389	0.026354	0.155289	0.294594	0.157680	-0.750393	0.802108	0.084137	0.042097	-0.589721
15671	-1.450004	0.878515	8.841343	0.134754	-0.047167	0.140579	0.296587	0.152083	-0.752796	0.803544	0.085761	0.039708	-0.587695
15672	-1.572374	0.657414	8.580324	0.145440	-0.124054	0.135089	0.294814	0.144597	-0.754775	0.804967	0.086699	0.035701	-0.585865
15673	-1.664416	0.597469	9.190811	0.057395	-0.171543	0.183622	0.291985	0.140525	-0.758636	0.807103	0.085644	0.032143	-0.583281
15674	-1.854004	1.050730	10.649118	0.082266	-0.154316	0.191033	0.289419	0.135361	-0.761096	0.809272	0.085247	0.028293	-0.580526
15675	-2.153069	1.078957	11.252793	0.141274	-0.100114	0.200553	0.286061	0.132110	-0.763782	0.811378	0.086403	0.024894	-0.577565
15676	-2.002051	0.954716	10.332086	0.104686	-0.039646	0.221603	0.285856	0.123798	-0.766179	0.813759	0.087707	0.022586	-0.574103
15677	-1.360096	0.600736	9.462175	-0.042945	-0.028368	0.246757	0.287555	0.123108	-0.767113	0.816642	0.086712	0.022400	-0.570154
15678	-1.078416	0.828874	9.284539	-0.025142	-0.039840	0.269721	0.289650	0.121189	-0.767291	0.819759	0.085921	0.021495	-0.565818
15679	-1.018147	1.137704	9.763380	0.024891	-0.025971	0.278101	0.289935	0.117917	-0.769131	0.822837	0.086058	0.020501	-0.561349
15680	-1.226241	1.076720	9.738040	0.090328	0.032759	0.269149	0.296341	0.114067	-0.770295	0.825669	0.087976	0.019489	-0.556911
15681	-1.419574	1.043119	10.054125	-0.052070	0.078129	0.303566	0.300134	0.110366	-0.769100	0.829071	0.088006	0.021008	-0.551775
15682	-1.607561	1.772733	9.871888	-0.125316	0.113206	0.296320	0.304823	0.108840	-0.767253	0.832488	0.087256	0.023672	-0.546617
15683	-0.866370	2.112043	9.470483	-0.037224	0.120268	0.221062	0.313150	0.108931	-0.765573	0.834878	0.087997	0.025844	-0.542741
15684	-0.682453	1.490504	9.593921	-0.063889	0.150029	0.183781	0.317840	0.107678	-0.764110	0.836892	0.088609	0.028645	-0.539388
15685	-1.070569	1.247571	9.380602	-0.065667	0.122207	0.177571	0.326271	0.110629	-0.759571	0.838825	0.088862	0.031189	-0.536193
15686	-1.339398	0.779871	9.896610	-0.045285	0.130871	0.206804	0.331345	0.110328	-0.757975	0.841027	0.089591	0.033428	-0.532475
15687	-2.247134	0.779240	10.522026	0.012679	0.153693	0.239290	0.338258	0.107019	-0.756050	0.843414	0.091525	0.035567	-0.528214
15688	-2.254207	0.820889	9.967454	-0.168110	0.179931	0.274218	0.344890	0.107118	-0.753701	0.846464	0.090741	0.039801	-0.523145
15689	-1.578103	1.194888	8.947015	-0.098381	0.083679	0.289253	0.352181	0.105851	-0.751375	0.849561	0.090121	0.041854	-0.518047
15690	-0.951875	1.640821	9.302394	-0.053565	0.067744	0.259457	0.358819	0.105405	-0.749933	0.852274	0.090087	0.043017	-0.513482
15691	-1.197504	1.401606	9.095098	-0.042736	0.055663	0.240136	0.362468	0.102930	-0.746921	0.854738	0.090085	0.044057	-0.509281
15692	-0.819100	1.980713	9.112909	0.123818	0.048651	0.211369	0.366656	0.100046	-0.748171	0.856612	0.092842	0.043171	-0.505700
15693	-1.165719	2.114855	9.626895	0.255373	0.095939	0.205570	0.370894	0.087484	-0.748357	0.858098	0.098338	0.041873	-0.502239
15694	-1.036021	2.035306	9.110602	-0.144395	0.130939	0.190403	0.375330	0.085279	-0.747544	0.860174	0.097293	0.045120	-0.498598
15695	-1.347309	1.725026	9.090496	-0.047636	0.089164	0.148692	0.379488	0.085801	-0.745926	0.861650	0.097493	0.046821	-0.495845
15696	-1.672071	2.221462	9.380165	0.116263	0.036866	0.092613	0.382637	0.081695	-0.746014	0.862307	0.099908	0.046048	-0.494291
15697	-2.053434	2.236824	9.498980	-0.068696	0.012557	0.026967	0.384590	0.080866	-0.744634	0.862683	0.098931	0.046856	-0.493756
15698	-2.221191	1.385789	9.964050	-0.007823	-0.004891	-0.002746	0.384848	0.081956	-0.745787	0.862682	0.098705	0.046780	-0.493810
15699	-2.274965	0.277906	10.091157	0.099263	-0.000605	0.050707	0.385123	0.079501	-0.746072	0.862968	0.100505	0.045684	-0.493050
15700	-1.863247	0.452571	10.060777	0.132962	0.026233	0.126743	0.384902	0.074188	-0.748826	0.863921	0.103135	0.044496	-0.490942
15701	-1.314598	1.212248	9.790825	0.163259	0.044395	0.171084	0.386768	0.066409	-0.748415	0.865200	0.106547	0.043295	-0.488060
15702	-1.190858	1.647619	9.342983	-0.012782	0.054097	0.139938	0.391341	0.063386	-0.747998	0.866546	0.106935	0.043983	-0.485518
15703	-1.131896	1.467670	8.845371	-0.051128	0.020987	0.114823	0.394204	0.063370	-0.747783	0.867739	0.106346	0.044549	-0.483462
15704	-1.075145	1.290207	9.155242	0.088412	-0.014026	0.103317	0.393186	0.059832	-0.748575	0.868567	0.107798	0.043158	-0.481777
15705	-0.972624	1.434707	9.482838	0.142001	-0.022887	0.113359	0.394790	0.052191	-0.748159	0.869362	0.110101	0.041059	-0.480002
15706	-1.130202	1.340326	9.675359	-0.037056	-0.008982	0.135920	0.396368	0.050275	-0.749618	0.870772	0.109442	0.040889	-0.477604
15707	-1.446423	1.680389	9.970366	-0.042490	0.013755	0.151101	0.397028	0.048636	-0.749386	0.872292	0.108895	0.041088	-0.474931
15708	-1.179027	2.278605	9.662536	-0.203187	0.029582	0.089235	0.397269	0.051223	-0.748076	0.873580	0.105663	0.043271	-0.473098
15709	-1.233408	1.777589	9.267946	-0.278079	-0.005187	0.028566	0.396573	0.058450	-0.746965	0.874430	0.100731	0.045599	-0.472383
15710	-1.749999	1.467975	8.942024	-0.315421	-0.069570	-0.035284	0.394282	0.070182	-0.743467	0.874845	0.094479	0.047370	-0.472733
15711	-2.064670	1.311441	10.430447	-0.279615	-0.063554	-0.079030	0.391353	0.080829	-0.742288	0.874671	0.088878	0.048910	-0.473983
15712	-2.512782	1.121719	10.162986	-0.255382	-0.015241	-0.075052	0.389347	0.089698	-0.741656	0.874451	0.084150	0.051126	-0.475017
15713	-2.478899	0.796647	10.118105	-0.112109	-0.013387	-0.100512	0.387352	0.096250	-0.740017	0.873689	0.081953	0.052032	-0.476701
15714	-2.004468	0.287756	10.069713	-0.157870	0.002157	-0.069312	0.385996	0.103616	-0.736447	0.873292	0.079103	0.053613	-0.477734
15715	-1.621395	-0.160785	9.861795	-0.136534	-0.000599	-0.036766	0.386229	0.108248	-0.736018	0.873149	0.076620	0.054892	-0.478254
15716	-1.406617	0.173030	9.467272	-0.111747	-0.018232	0.029451	0.385944	0.112066	-0.735204	0.873630	0.074487	0.055522	-0.477640
15717	-0.909533	1.153993	9.075349	-0.039993	-0.033104	0.002664	0.384372	0.112891	-0.733884	0.873749	0.073399	0.055227	-0.477625
15718	-0.792637	1.288247	9.234488	-0.093660	-0.036670	-0.005682	0.383575	0.115894	-0.734230	0.873894	0.071365	0.055415	-0.477646
15719	-0.813253	1.101328	9.400732	-0.034604	-0.061147	-0.019475	0.382007	0.116993	-0.734453	0.873826	0.070076	0.054558	-0.478059
15720	-0.846745	0.794933	9.786798	-0.009642	-0.071717	-0.014986	0.379922	0.118368	-0.736083	0.873842	0.069160	0.053351	-0.478300
15721	-1.019249	0.301466	9.986875	0.042039	-0.061285	0.026790	0.376812	0.116478	-0.737472	0.874110	0.069222	0.051662	-0.477986
15722	-0.972088	0.151249	9.744433	0.099113	-0.038606	0.081000	0.376824	0.114297	-0.737235	0.874829	0.070626	0.049857	-0.476655
15723	-0.904889	0.779812	9.412245	0.169670	-0.040392	0.121276	0.377005	0.106664	-0.739374	0.875787	0.073180	0.047160	-0.474782
15724	-1.146825	0.709825	9.502441	0.165103	-0.035136	0.140703	0.376407	0.098764	-0.741889	0.876949	0.075829	0.044701	-0.472454
15725	-1.358657	0.780712	10.122676	0.123819	-0.019505	0.156385	0.376982	0.089493	-0.742633	0.878259	0.077793	0.042746	-0.469874
15726	-1.192849	0.996825	10.436131	0.011102	0.011851	0.153902	0.376232	0.084863	-0.743955	0.879705	0.078191	0.042538	-0.467115
15727	-0.988423	1.221256	10.422528	-0.140852	0.062537	0.137102	0.379091	0.085120	-0.742836	0.881157	0.076242	0.044513	-0.464508
15728	-1.189776	1.114592	9.632425	-0.315960	0.073296	0.104198	0.381918	0.089191	-0.738588	0.882547	0.071407	0.048506	-0.462233
15729	-1.625997	1.228608	9.627887	-0.290872	0.073445	0.097487	0.384973	0.099805	-0.735696	0.883785	0.066898	0.052123	-0.460143
15730	-1.648146	0.843003	9.306438	-0.226381	0.026348	0.074811	0.387536	0.104422	-0.731310	0.884770	0.063176	0.054498	-0.458498
15731	-1.645760	0.858004	8.713030	-0.151210	-0.048735	0.066291	0.387246	0.109330	-0.730742	0.885625	0.060009	0.054726	-0.457243
15732	-1.569449	1.006957	10.429883	-0.229998	-0.050812	0.030432	0.385263	0.113838	-0.729252	0.886283	0.055460	0.055821	-0.456410
15733	-1.689639	1.095591	10.008997	-0.345868	0.012437	-0.037089	0.383121	0.123117	-0.727454	0.886300	0.049323	0.059028	-0.456679
15734	-1.611091	0.608362	9.743185	-0.430607	0.028318	-0.085349	0.383028	0.136744	-0.722683	0.885936	0.041802	0.063471	-0.457539
15735	-1.175264	0.086930	10.214047	-0.329464	0.108628	-0.086332	0.383448	0.152005	-0.718675	0.885268	0.036774	0.068267	-0.458571
15736	-1.251295	-0.386614	9.310508	-0.293596	0.147321	-0.070123	0.385458	0.161532	-0.712687	0.884652	0.032789	0.073542	-0.459246
15737	-1.486624	-0.884590	9.448595	-0.163376	0.106986	0.002020	0.387746	0.168059	-0.707377	0.884622	0.030771	0.076730	-0.458923
15738	-1.947001	-0.790290	10.013568	0.149356	0.064929	0.068618	0.391395	0.167494	-0.707437	0.885084	0.034073	0.076388	-0.457854
15739	-1.832128	-0.591980	9.880284	0.224341	0.035112	0.102550	0.393794	0.158486	-0.708591	0.885812	0.038389	0.074710	-0.456380
15740	-1.942655	-0.175365	9.780292	0.052591	0.042114	0.101444	0.394352	0.152077	-0.708920	0.886660	0.039816	0.074821	-0.454589
15741	-1.914339	-0.260424	9.562792	0.030175	0.038613	0.116227	0.396456	0.148386	-0.708988	0.887635	0.040747	0.074989	-0.452570
15742	-1.780652	-0.127639	9.284408	0.109854	0.035159	0.113263	0.399469	0.144553	-0.707911	0.888541	0.043144	0.074450	-0.450656
15743	-1.703511	-0.151662	9.490131	0.180372	0.013181	0.137456	0.401465	0.138001	-0.709551	0.889599	0.046541	0.072804	-0.448495
15744	-1.527018	0.215181	9.574531	0.125858	0.019245	0.124765	0.402036	0.129547	-0.710415	0.890595	0.049094	0.071824	-0.446399
15745	-1.366226	0.413689	9.623487	0.025789	0.009612	0.090507	0.403891	0.124222	-0.710881	0.891366	0.049641	0.071530	-0.444843
15746	-1.478690	-0.106113	9.229183	-0.061747	-0.010338	0.059774	0.404681	0.122855	-0.711293	0.892007	0.048493	0.071760	-0.443646
15747	-1.379266	-0.735634	9.672868	-0.045761	-0.027958	0.064945	0.405187	0.125442	-0.711275	0.892671	0.047350	0.071460	-0.442482
15748	-1.233088	-0.549536	9.558397	0.043508	-0.019328	0.116731	0.404544	0.124355	-0.711662	0.893701	0.048085	0.070542	-0.440467
15749	-1.271214	-0.479432	9.578757	0.100764	0.001675	0.124299	0.405747	0.119306	-0.712631	0.894697	0.049851	0.069416	-0.438421
15750	-1.548582	-0.130378	10.553604	-0.013069	0.052181	0.159033	0.405764	0.115216	-0.710611	0.896036	0.050259	0.070227	-0.435502
15751	-1.781061	0.431140	11.126789	0.270556	0.116925	0.166793	0.409711	0.107698	-0.710100	0.897039	0.056126	0.069645	-0.432805
15752	-2.112610	0.677653	10.675898	0.309221	0.166155	0.153314	0.415760	0.096898	-0.709909	0.897767	0.063289	0.069697	-0.430292
15753	-1.844951	1.003775	9.473394	0.177957	0.156725	0.127664	0.422855	0.086093	-0.710636	0.898417	0.067818	0.070674	-0.428080
15754	-1.539963	0.801346	8.543250	0.171083	0.051125	0.058387	0.426008	0.079805	-0.708427	0.898618	0.071376	0.069971	-0.427195
15755	-1.924525	1.040770	8.784822	0.078145	-0.028341	0.004711	0.425800	0.072039	-0.710947	0.898592	0.072387	0.068647	-0.427293
15756	-2.355937	1.136933	9.246234	-0.096979	-0.048318	-0.066992	0.423975	0.072048	-0.710276	0.898246	0.070101	0.068629	-0.428404
15757	-2.347098	0.999561	9.960697	-0.141601	-0.030886	-0.107834	0.421971	0.080236	-0.709006	0.897560	0.067039	0.069325	-0.430217
15758	-1.841691	0.769487	9.939274	0.006979	-0.016966	-0.116592	0.420524	0.083243	-0.709728	0.896588	0.066819	0.069040	-0.432318
15759	-1.438130	0.827715	9.561581	0.014264	0.009269	-0.126238	0.418953	0.085160	-0.710458	0.895465	0.066885	0.069128	-0.434615
15760	-1.224761	0.623184	9.283438	-0.094796	-0.008212	-0.146581	0.417879	0.090617	-0.709874	0.894348	0.064875	0.069925	-0.437085
15761	-1.436239	0.418694	9.508801	-0.143262	-0.050239	-0.132971	0.415495	0.096899	-0.708489	0.893439	0.061576	0.070306	-0.439353
15762	-1.560528	0.584313	9.872239	-0.053966	-0.102791	-0.118349	0.412614	0.100322	-0.709185	0.892632	0.059503	0.069013	-0.441480
15763	-1.793153	0.805081	9.905621	-0.113058	-0.116761	-0.113429	0.406605	0.104717	-0.710726	0.891924	0.056200	0.067909	-0.443511
15764	-1.959639	1.155454	10.021626	-0.016504	-0.120252	-0.098520	0.402680	0.108555	-0.711532	0.891254	0.054665	0.065945	-0.445342
15765	-1.466271	1.280218	9.610281	0.112456	-0.099258	-0.106430	0.396425	0.111180	-0.714504	0.890312	0.055605	0.063127	-0.447512
15766	-1.232322	0.916623	9.274860	0.128715	-0.067705	-0.123957	0.394622	0.108874	-0.716560	0.889173	0.057093	0.060833	-0.449901
15767	-1.016451	0.721920	9.071304	0.030337	-0.058992	-0.126505	0.390069	0.108080	-0.716500	0.888074	0.056918	0.059467	-0.452271
15768	-1.051692	0.511477	9.371978	-0.103970	-0.042493	-0.109840	0.386409	0.111235	-0.717573	0.887286	0.054515	0.059704	-0.454078
15769	-0.779545	0.402237	9.733643	-0.100561	-0.026096	-0.078146	0.383776	0.115065	-0.715436	0.886722	0.052347	0.060022	-0.455391
15770	-0.877093	0.257247	10.045218	-0.002375	-0.005219	-0.029779	0.382456	0.119298	-0.717178	0.886477	0.052183	0.059905	-0.455902
15771	-1.205114	0.638039	10.259089	0.069159	0.029805	-0.013098	0.382728	0.117388	-0.717200	0.886259	0.053595	0.059573	-0.456205
15772	-1.352585	0.945090	10.412883	0.049564	0.075325	-0.021784	0.384432	0.115471	-0.717373	0.885929	0.055097	0.060403	-0.456558
15773	-1.547372	0.729130	10.075649	0.033660	0.108764	-0.048192	0.384295	0.115471	-0.715439	0.885330	0.056578	0.061822	-0.457349
15774	-1.743288	0.352335	9.832700	0.035419	0.129838	-0.030492	0.386769	0.115048	-0.714836	0.884855	0.058318	0.063754	-0.457783
15775	-1.667084	0.204942	9.801511	0.003175	0.140292	-0.020168	0.392756	0.112833	-0.710311	0.884496	0.059577	0.065993	-0.457998
15776	-2.061586	0.423440	9.466188	0.045244	0.159706	-0.007284	0.394829	0.113638	-0.708788	0.884173	0.061792	0.068336	-0.457984
15777	-2.491210	0.463665	8.941679	0.088103	0.122276	0.015952	0.398999	0.111979	-0.706935	0.884047	0.064466	0.069478	-0.457687
15778	-2.464368	0.849773	8.652711	-0.002401	0.030394	0.029136	0.401346	0.110057	-0.704928	0.884311	0.064700	0.069927	-0.457076
15779	-2.412219	0.681692	9.659622	-0.086631	-0.018817	0.013292	0.399907	0.111701	-0.705663	0.884572	0.063037	0.070218	-0.456758
15780	-2.022559	0.449911	10.357699	-0.141283	-0.001592	0.013657	0.400686	0.111833	-0.705158	0.884931	0.060496	0.071392	-0.456224
15781	-1.487833	0.258949	10.617633	-0.140399	0.061170	0.026022	0.400647	0.117147	-0.702530	0.885251	0.058611	0.073568	-0.455503
15782	-1.190401	0.008867	9.814369	-0.109840	0.131238	0.036949	0.403485	0.119856	-0.699326	0.885539	0.057876	0.076772	-0.454507
15783	-1.564135	-0.231051	9.050655	-0.047234	0.118356	0.058587	0.408548	0.121463	-0.697325	0.885948	0.058164	0.079062	-0.453279
15784	-2.048231	-0.395706	9.024102	-0.011580	0.107953	0.085357	0.410756	0.120359	-0.694149	0.886593	0.059030	0.080906	-0.451578
15785	-2.361934	-0.369215	9.022306	-0.148606	0.125427	0.119768	0.415813	0.122375	-0.691113	0.887642	0.057655	0.084204	-0.449086
15786	-2.674441	-0.178860	9.130524	-0.146176	0.096511	0.165632	0.419563	0.124397	-0.687028	0.889185	0.056158	0.086967	-0.445682
15787	-2.307807	0.102369	9.229119	-0.017456	0.054383	0.178699	0.422941	0.123968	-0.684120	0.890696	0.056586	0.087804	-0.442435
15788	-2.096537	0.267010	9.342134	0.145371	0.012366	0.167365	0.425070	0.116734	-0.685511	0.892072	0.059525	0.086481	-0.439528
15789	-1.800810	0.426019	9.401488	0.163391	-0.034881	0.124972	0.425640	0.109508	-0.688037	0.893029	0.062299	0.084185	-0.437643
15790	-1.785745	0.494418	9.786637	0.073949	-0.062932	0.099546	0.424897	0.103379	-0.688988	0.894022	0.063181	0.082227	-0.435857
15791	-1.777777	0.256417	9.836700	-0.008267	-0.034926	0.083135	0.422828	0.101074	-0.689495	0.894815	0.062804	0.081468	-0.434425
15792	-1.999411	-0.008942	9.792307	0.124050	-0.018251	0.110609	0.422586	0.098213	-0.690034	0.895703	0.065000	0.079853	-0.432567
15793	-2.166725	-0.091036	9.259322	0.229581	0.001994	0.141456	0.424083	0.089757	-0.694905	0.896612	0.069271	0.077635	-0.430419
15794	-2.739673	0.175460	8.435863	0.253655	-0.016998	0.178816	0.423500	0.078585	-0.696423	0.897857	0.073907	0.074827	-0.427541
15795	-2.751248	0.575451	8.656838	0.048629	-0.078370	0.185992	0.424564	0.074763	-0.696605	0.899477	0.074336	0.072708	-0.424415
15796	-2.845376	0.534885	10.094226	0.201559	-0.099533	0.155296	0.420720	0.066063	-0.700625	0.900664	0.077302	0.068902	-0.421996
15797	-3.058804	0.384365	10.661464	0.187255	-0.043587	0.152772	0.419984	0.059389	-0.702612	0.901700	0.080478	0.066337	-0.419596
15798	-2.508719	0.329056	10.492673	0.151417	-0.001786	0.179806	0.420928	0.054069	-0.703451	0.902972	0.083396	0.064668	-0.416540
15799	-1.642449	0.274400	9.770857	0.213132	-0.011544	0.201112	0.420348	0.042897	-0.705870	0.904277	0.087334	0.062400	-0.413233
15800	-1.498892	0.105852	9.284661	0.158440	-0.056175	0.225158	0.421220	0.029129	-0.709624	0.905929	0.089980	0.059604	-0.409442
15801	-1.716230	0.771817	9.447989	0.003498	-0.061523	0.256811	0.418915	0.023554	-0.711705	0.908076	0.089729	0.058047	-0.404941
15802	-1.884878	2.150951	10.159789	-0.005300	-0.044059	0.217474	0.419715	0.020688	-0.712389	0.909898	0.089495	0.056822	-0.401057
15803	-2.031088	2.633613	10.332411	0.068565	0.026170	0.126764	0.420262	0.016324	-0.712826	0.910746	0.091066	0.056550	-0.398813
15804	-1.858284	2.498910	9.978522	0.145989	0.098142	0.051736	0.422368	0.011950	-0.712257	0.910790	0.094533	0.057003	-0.397839
15805	-1.837978	1.993170	9.016107	0.232192	0.101099	0.008229	0.424487	0.005396	-0.711837	0.910273	0.099616	0.056992	-0.397784
15806	-1.526421	1.685874	8.413922	0.096344	0.031198	-0.031048	0.427375	0.001019	-0.711666	0.909828	0.101547	0.056785	-0.398342
15807	-1.555436	1.681203	8.385283	-0.207844	-0.062419	-0.062674	0.425789	0.004707	-0.710833	0.909796	0.097263	0.057427	-0.399392
15808	-1.632783	1.641250	9.279436	-0.223202	-0.125563	-0.073593	0.421854	0.010863	-0.712517	0.909841	0.092072	0.057004	-0.400578
15809	-1.574476	1.658354	10.302842	-0.093498	-0.104728	-0.088470	0.418962	0.017149	-0.714731	0.909404	0.089510	0.055984	-0.402290
15810	-1.511407	1.687794	10.653486	-0.000409	-0.041800	-0.087584	0.412541	0.023998	-0.714052	0.908783	0.089032	0.055313	-0.403890
15811	-1.426162	1.473543	10.015875	0.028372	0.028312	-0.083652	0.413327	0.023722	-0.715226	0.908013	0.089765	0.055690	-0.405406
15812	-1.654590	1.277366	9.770476	-0.036885	0.063408	-0.080441	0.413447	0.025630	-0.715209	0.907400	0.089481	0.057216	-0.406625
15813	-1.828033	1.345006	9.426706	0.010529	0.061768	-0.069454	0.414608	0.026850	-0.714184	0.906733	0.090182	0.058316	-0.407801
15814	-2.036353	1.232972	10.008760	0.026569	0.058220	-0.072848	0.415125	0.026710	-0.712648	0.906059	0.091016	0.059216	-0.408983
15815	-2.384672	1.135669	10.332660	0.055154	0.086241	-0.063649	0.417061	0.028879	-0.711367	0.905319	0.092735	0.060402	-0.410059
15816	-2.354350	0.691281	9.010402	0.087408	0.075979	-0.042374	0.420061	0.027500	-0.710653	0.904735	0.094855	0.061065	-0.410765
15817	-1.973290	0.991434	8.255998	0.083654	-0.001067	-0.003945	0.419033	0.024779	-0.710020	0.904527	0.096442	0.060357	-0.410958
15818	-1.646652	1.732310	9.136418	0.035250	-0.066078	-0.023885	0.418528	0.022329	-0.710810	0.904377	0.096470	0.058848	-0.411501
15819	-1.652309	1.590534	9.947078	-0.018293	-0.062635	-0.077178	0.415918	0.024797	-0.713065	0.903833	0.095635	0.057983	-0.413011
15820	-1.748838	0.918337	10.091578	-0.009331	-0.025000	-0.077088	0.413834	0.025354	-0.713801	0.903272	0.095134	0.057684	-0.414394
15821	-1.864041	1.033013	9.548390	-0.021762	-0.006481	-0.077042	0.413424	0.028900	-0.713889	0.902666	0.094673	0.057863	-0.415791
15822	-2.065012	1.298502	9.344109	0.012169	-0.003804	-0.053755	0.412378	0.028905	-0.712714	0.902230	0.094762	0.057723	-0.416736
15823	-2.041850	1.167802	9.130935	0.012109	-0.018671	-0.039740	0.411199	0.031230	-0.714477	0.901881	0.094863	0.057345	-0.417520
15824	-1.792584	0.902023	9.363634	0.015547	-0.055566	-0.027646	0.409761	0.031509	-0.713165	0.901712	0.094611	0.056193	-0.418099
15825	-1.771336	1.153716	9.933471	-0.033731	-0.046968	-0.024417	0.407965	0.029068	-0.717026	0.901608	0.093648	0.055658	-0.418611
15826	-1.765961	1.230577	9.915084	-0.082835	-0.022445	-0.039651	0.406644	0.032346	-0.716974	0.901487	0.091885	0.055950	-0.419224
15827	-1.782164	0.999040	9.657835	-0.129323	-0.017142	-0.040889	0.407133	0.036840	-0.715134	0.901383	0.089417	0.056782	-0.419868
15828	-1.754068	0.878362	9.588920	-0.058677	-0.011890	-0.029813	0.405816	0.039710	-0.715344	0.901281	0.088188	0.057041	-0.420312
15829	-1.794467	0.628817	9.672910	-0.000523	0.023106	-0.022254	0.406074	0.039981	-0.715087	0.901055	0.088374	0.057489	-0.420695
15830	-1.954171	0.912045	9.869790	-0.068590	0.016941	-0.012978	0.407091	0.043245	-0.713267	0.901074	0.087229	0.058322	-0.420779
15831	-1.864994	0.898470	9.590107	-0.025658	0.019583	-0.001223	0.406303	0.044203	-0.712989	0.901073	0.086946	0.058889	-0.420762
15832	-1.807093	0.897473	9.411769	-0.043592	0.021316	0.012737	0.406431	0.045157	-0.713754	0.901253	0.086318	0.059543	-0.420413
15833	-1.806949	0.912387	9.570542	-0.063279	0.009044	0.005500	0.406950	0.045154	-0.713375	0.901384	0.085268	0.060228	-0.420248
15834	-1.926979	1.005174	9.721635	-0.065934	0.019561	-0.001479	0.408233	0.047327	-0.711312	0.901486	0.084205	0.061064	-0.420123
15835	-1.970099	1.049170	9.842667	-0.057832	0.037070	-0.010149	0.409252	0.050592	-0.710265	0.901439	0.083473	0.062238	-0.420198
15836	-1.859047	1.056937	9.519785	-0.029185	0.037100	-0.004678	0.409769	0.050316	-0.708472	0.901423	0.083216	0.063085	-0.420158
15837	-1.821445	0.921180	9.263174	-0.043491	0.028389	-0.003085	0.409770	0.050862	-0.709884	0.901420	0.082682	0.063970	-0.420136
15838	-1.865795	0.792117	9.413466	-0.023827	0.000399	-0.011871	0.411061	0.052081	-0.708475	0.901382	0.082204	0.064123	-0.420287
15839	-1.821724	0.869476	9.656687	-0.025719	-0.001455	0.003967	0.410535	0.052355	-0.707562	0.901447	0.081741	0.064310	-0.420210
15840	-1.801683	0.965977	9.806615	-0.000735	0.001983	0.016508	0.408185	0.053458	-0.707516	0.901604	0.081729	0.064249	-0.419885
15841	-1.791972	0.975331	9.744158	0.019035	0.016029	0.003486	0.409497	0.053180	-0.709857	0.901569	0.082217	0.064368	-0.419845
15842	-1.806833	0.926978	9.623576	-0.000642	0.007307	0.002427	0.410408	0.052630	-0.708975	0.901605	0.082234	0.064427	-0.419756
15843	-1.838906	0.831057	9.632362	0.011870	0.005565	0.004264	0.410417	0.050721	-0.708221	0.901603	0.082500	0.064413	-0.419711
15844	-1.884867	0.817192	9.699886	0.018955	0.005533	0.018424	0.409763	0.050724	-0.707567	0.901741	0.082876	0.064249	-0.419364
15845	-1.846398	0.797356	9.603203	0.017213	0.009059	0.011361	0.409644	0.049908	-0.709247	0.901785	0.083268	0.064243	-0.419193
15846	-1.821762	0.864623	9.642213	0.034174	0.012526	0.020314	0.411476	0.048262	-0.709291	0.901905	0.083979	0.064074	-0.418819
15847	-1.790310	0.871753	9.694892	0.017230	0.016905	0.007861	0.410045	0.048407	-0.709912	0.901910	0.084425	0.064212	-0.418698
15848	-1.812293	0.835908	9.713894	0.023435	0.005514	0.016676	0.410693	0.047857	-0.708124	0.902022	0.084879	0.064012	-0.418394
15849	-1.773092	0.921581	9.517488	0.024350	0.024776	0.023811	0.411746	0.046489	-0.709184	0.902138	0.085530	0.064201	-0.417982
15850	-1.751141	0.954845	9.440783	0.004713	0.016055	0.013065	0.411219	0.046764	-0.707885	0.902241	0.085730	0.064355	-0.417695
15851	-1.762935	0.993447	9.450940	-0.013153	0.007322	0.004102	0.413822	0.046749	-0.707409	0.902280	0.085531	0.064570	-0.417620
15852	-1.777447	0.986669	9.556723	-0.016694	0.016074	-0.004703	0.412389	0.047303	-0.708284	0.902276	0.085321	0.064934	-0.417615
15853	-1.772703	0.976806	9.489283	-0.032668	0.026638	-0.028575	0.413291	0.048934	-0.708281	0.902050	0.084886	0.065709	-0.418070
15854	-1.722251	0.936040	9.656594	-0.014827	0.012587	-0.025879	0.413811	0.048930	-0.707774	0.901875	0.084652	0.066032	-0.418445
15855	-1.695945	0.897632	9.747243	-0.022025	0.002926	-0.022460	0.413407	0.050841	-0.707234	0.901713	0.084208	0.066268	-0.418844
15856	-1.743673	0.975085	9.786994	-0.050647	0.005552	-0.024392	0.413134	0.052750	-0.706696	0.901620	0.083271	0.066761	-0.419155
15857	-1.767982	0.955697	9.676439	-0.038166	0.016049	-0.008396	0.413389	0.053702	-0.706562	0.901586	0.082661	0.067335	-0.419256
15858	-1.777986	0.912043	9.531838	0.004805	0.016098	-0.009848	0.415212	0.053420	-0.706076	0.901516	0.082830	0.067531	-0.419342
15859	-1.807315	0.864025	9.483479	0.048645	0.012629	-0.009541	0.414427	0.053560	-0.705290	0.901333	0.083753	0.067312	-0.419587
15860	-1.807018	0.902768	9.570432	0.031526	-0.001442	0.010556	0.414441	0.051789	-0.706338	0.901413	0.084284	0.066933	-0.419369
15861	-1.876913	0.917995	9.652915	0.027933	-0.001442	0.011434	0.413667	0.049884	-0.705315	0.901460	0.084741	0.066596	-0.419231
15862	-1.866939	0.961281	9.677357	0.035088	0.007295	0.014166	0.415496	0.049193	-0.706122	0.901557	0.085413	0.066340	-0.418926
15863	-1.830897	0.939119	9.599893	0.047545	0.005515	0.030979	0.414216	0.045384	-0.706140	0.901724	0.086306	0.065928	-0.418449
15864	-1.802180	0.902840	9.606438	0.061899	0.000284	0.020475	0.415526	0.044287	-0.706686	0.901835	0.087411	0.065311	-0.418075
15865	-1.806747	0.936804	9.690975	0.034995	0.014223	0.036197	0.414764	0.041293	-0.707476	0.902055	0.088150	0.065147	-0.417472
15866	-1.816097	0.980138	9.681941	0.063712	0.005534	0.015238	0.415557	0.039653	-0.708277	0.902108	0.089325	0.064619	-0.417189
15867	-1.849297	1.066774	9.615937	0.033270	0.002034	0.021201	0.414773	0.039793	-0.707620	0.902220	0.089909	0.064272	-0.416875
15868	-1.776898	1.065796	9.480729	0.015468	0.019563	0.009661	0.415176	0.038020	-0.708159	0.902295	0.090324	0.064410	-0.416602
15869	-1.782058	1.017897	9.533091	-0.009556	0.016069	0.000644	0.415177	0.037338	-0.707392	0.902295	0.090223	0.064706	-0.416578
15870	-1.772640	0.979769	9.671950	-0.016693	0.021302	-0.006452	0.418024	0.040321	-0.707148	0.902300	0.090049	0.065174	-0.416532
15871	-1.777488	0.979579	9.597494	-0.007696	0.037081	-0.010732	0.418158	0.039775	-0.707413	0.902175	0.090133	0.065848	-0.416679
15872	-1.811491	0.955435	9.479759	-0.045207	0.028390	-0.025127	0.418275	0.040864	-0.705343	0.902066	0.089478	0.066715	-0.416917
15873	-1.902974	0.990122	9.579473	-0.050551	0.040654	-0.029495	0.419686	0.043990	-0.704432	0.901855	0.088790	0.067843	-0.417338
15874	-1.907558	1.026065	9.524655	-0.070232	0.024045	-0.033214	0.418899	0.044812	-0.704026	0.901727	0.087636	0.068855	-0.417692
15875	-1.886163	0.975715	9.629627	-0.054164	0.019638	-0.029607	0.419797	0.047124	-0.703759	0.901547	0.086707	0.069632	-0.418147
15876	-1.867547	0.881434	9.517841	-0.100606	0.012688	-0.047616	0.418340	0.050811	-0.702671	0.901362	0.084889	0.070718	-0.418734
15877	-1.857915	0.878851	9.484085	-0.273253	0.033648	-0.048801	0.420646	0.056659	-0.701489	0.901356	0.080095	0.073609	-0.419194
15878	-1.830499	0.657687	9.584639	-0.313550	0.038850	-0.043845	0.420967	0.066741	-0.697789	0.901491	0.074656	0.076941	-0.419310
15879	-1.917960	0.574937	9.827153	-0.173118	0.041482	-0.041046	0.420902	0.077099	-0.695883	0.901336	0.071728	0.079113	-0.419749
15880	-1.881620	0.595923	9.704524	-0.132919	0.033597	-0.025805	0.420611	0.082553	-0.695825	0.901295	0.069532	0.080799	-0.419885
15881	-1.978762	0.519538	9.644406	-0.079281	0.040622	-0.012156	0.421103	0.086092	-0.693222	0.901238	0.068331	0.082121	-0.419949
15882	-2.072609	0.568020	9.530426	-0.102521	0.033676	-0.015835	0.423434	0.087715	-0.692082	0.901248	0.066695	0.083541	-0.419911
15883	-2.044195	0.490734	9.495649	-0.123163	0.014401	-0.007267	0.422100	0.092355	-0.690471	0.901325	0.064497	0.084755	-0.419845
15884	-2.008527	0.411330	9.573730	-0.100834	0.005623	-0.003640	0.424692	0.094522	-0.690488	0.901476	0.062674	0.085638	-0.419617
15885	-1.975170	0.346375	9.651998	-0.109803	-0.004902	-0.004650	0.424930	0.097791	-0.689429	0.901582	0.060557	0.086386	-0.419547
15886	-1.931869	0.322148	9.704213	-0.086598	0.002049	0.008743	0.422966	0.099164	-0.688614	0.901814	0.058983	0.087068	-0.419133
15887	-1.951668	0.257146	9.631544	-0.032923	0.009072	0.014441	0.423604	0.101069	-0.687961	0.901959	0.058398	0.087396	-0.418834
15888	-1.949320	0.247536	9.641026	0.015394	0.012582	0.014803	0.423597	0.102159	-0.687435	0.902094	0.058763	0.087404	-0.418490
15889	-1.958938	0.254680	9.593129	0.006439	0.002093	0.014705	0.422821	0.100800	-0.686792	0.902208	0.058826	0.087274	-0.418263
15890	-2.023705	0.313011	9.628002	-0.014981	0.019614	0.007594	0.424114	0.102428	-0.686925	0.902308	0.058689	0.087672	-0.417984
15891	-1.999486	0.322515	9.651933	-0.013199	-0.001385	0.002238	0.424113	0.101609	-0.685258	0.902346	0.058349	0.087658	-0.417951
15892	-2.004481	0.298577	9.675732	0.004765	0.005649	-0.011709	0.424508	0.101881	-0.686936	0.902288	0.058417	0.087661	-0.418065
15893	-1.946896	0.249827	9.609791	-0.043534	0.005639	-0.013849	0.423980	0.102974	-0.686660	0.902215	0.057558	0.088044	-0.418262
15894	-1.981103	0.192469	9.640667	-0.041772	0.007382	-0.008545	0.423975	0.104201	-0.687163	0.902228	0.056807	0.088463	-0.418248
15895	-1.951997	0.211423	9.621409	-0.029346	0.008201	0.014455	0.423708	0.104611	-0.685996	0.902370	0.056271	0.088740	-0.417956
15896	-1.942012	0.257041	9.621847	0.013598	0.005583	0.014765	0.424363	0.104062	-0.686140	0.902517	0.056546	0.088637	-0.417624
15897	-1.985146	0.303059	9.617943	0.031466	0.021325	0.025548	0.425135	0.105148	-0.685239	0.902659	0.057238	0.088626	-0.417224
15898	-2.009498	0.274375	9.613016	0.049343	0.023078	0.030092	0.426448	0.103233	-0.685406	0.902859	0.058331	0.088523	-0.416661
15899	-2.095757	0.366522	9.641253	0.024283	0.009096	0.027260	0.426994	0.099687	-0.686866	0.903045	0.058800	0.088350	-0.416230
15900	-2.122139	0.393030	9.591322	-0.040147	-0.004902	0.026754	0.425051	0.097789	-0.686598	0.903379	0.058036	0.088492	-0.415580
15901	-2.083972	0.327795	9.590242	-0.066955	-0.015394	0.015922	0.427771	0.100773	-0.687382	0.903618	0.056641	0.088653	-0.415220
15902	-1.980847	0.230712	9.564206	-0.090221	-0.003183	0.020152	0.425798	0.103509	-0.686166	0.903946	0.054975	0.089249	-0.414602
15903	-1.928282	0.153325	9.558057	-0.115302	0.002904	0.027890	0.427085	0.105410	-0.685008	0.904298	0.052874	0.090126	-0.413916
15904	-1.942650	0.168044	9.616024	-0.120727	0.019482	0.043778	0.426935	0.107999	-0.683435	0.904807	0.050886	0.091358	-0.412782
15905	-1.966601	0.196930	9.563695	-0.090258	0.038765	0.040559	0.427832	0.110038	-0.682526	0.905163	0.049557	0.092659	-0.411871
15906	-2.048743	0.188158	9.631589	-0.067076	0.033498	0.054829	0.426915	0.109770	-0.680583	0.905672	0.048675	0.093690	-0.410622
15907	-2.068338	0.145388	9.751420	-0.006229	0.038752	0.051762	0.428726	0.110849	-0.678797	0.906033	0.048893	0.094288	-0.409662
15908	-2.136411	0.083125	9.664781	0.026014	0.026571	0.043150	0.430167	0.109342	-0.678704	0.906366	0.049619	0.094440	-0.408804
15909	-2.069041	0.053414	9.558123	-0.056258	0.009081	0.031008	0.429383	0.109755	-0.678817	0.906660	0.048649	0.094934	-0.408154
15910	-2.038132	-0.014126	9.571498	-0.090233	0.014322	0.026350	0.430942	0.109883	-0.677809	0.906991	0.047134	0.095830	-0.407385
15911	-1.970480	-0.009676	9.626236	-0.101870	0.009041	0.024464	0.430397	0.113429	-0.676736	0.907270	0.045316	0.096699	-0.406765
15912	-1.992164	-0.004556	9.672140	-0.066172	0.005506	0.042341	0.430120	0.115201	-0.674782	0.907707	0.044200	0.097223	-0.405786
15913	-2.093370	0.025008	9.644517	-0.038363	0.009081	0.028495	0.430771	0.115197	-0.674663	0.907957	0.043543	0.097570	-0.405215
15914	-2.078928	0.024344	9.464153	-0.081311	0.026579	0.038819	0.431805	0.115600	-0.673129	0.908342	0.042312	0.098603	-0.404229
15915	-2.094150	-0.078888	9.484726	-0.056251	0.024845	0.035453	0.431814	0.114646	-0.674169	0.908629	0.041475	0.099378	-0.403481
15916	-2.070016	-0.085793	9.647847	-0.005227	0.030087	0.027020	0.432731	0.113824	-0.674577	0.908846	0.041631	0.099869	-0.402854
15917	-1.978583	-0.127658	9.560066	-0.029363	0.047567	0.029517	0.434537	0.115721	-0.672653	0.909016	0.041449	0.100842	-0.402247
15918	-2.070150	-0.100589	9.527525	-0.090206	0.068565	0.037114	0.437386	0.117613	-0.671132	0.909299	0.040391	0.102708	-0.401241
15919	-2.154506	-0.080564	9.569335	-0.081369	0.061534	0.058329	0.438141	0.119788	-0.667258	0.909708	0.039436	0.104329	-0.399991
15920	-2.180822	-0.051057	9.714086	0.015353	0.066838	0.036154	0.439705	0.119506	-0.667026	0.909891	0.040282	0.105318	-0.399228
15921	-2.196351	-0.195356	9.674111	0.072564	0.045857	0.041758	0.441527	0.118951	-0.666029	0.910072	0.041969	0.105436	-0.398612
15922	-2.205981	-0.190551	9.647816	0.083415	0.033684	0.013600	0.443370	0.115807	-0.666731	0.910084	0.043741	0.105297	-0.398430
15923	-2.196323	-0.190627	9.647732	0.048551	0.007456	-0.000851	0.442067	0.115677	-0.666069	0.910022	0.044588	0.104945	-0.398570
15924	-2.213072	-0.171079	9.705775	0.006540	-0.011774	-0.017080	0.442598	0.114175	-0.666607	0.909944	0.044536	0.104617	-0.398840
15925	-2.174402	-0.162114	9.590197	-0.050659	-0.017872	-0.029862	0.441805	0.115815	-0.666063	0.909791	0.043307	0.104622	-0.399324
15926	-2.046502	-0.168292	9.468868	-0.147243	-0.020516	-0.037662	0.440875	0.119091	-0.666017	0.909693	0.040344	0.105380	-0.399658
15927	-2.090265	-0.215551	9.632112	-0.140089	-0.006536	-0.037559	0.440851	0.122634	-0.664694	0.909519	0.037553	0.106306	-0.400081
