# Supplementary material for: Identification of Haptic Based Guiding Using Hard Reins
Source: PLoS One. 2015 Jul 22;10(7):e0132020. doi: 10.1371/journal.pone.0132020 (PMC4511788; doi:10.1371/journal.pone.0132020)
Supplement: S2 File — (ZIP) [file pone.0132020.s002.zip › MotionData2/Subject10/T5/gc5.txt]

// Start Time: 0
// Sample rate: 25.0Hz
// Scenario: 4.9
// Firmware Version: 2.6.1
Counter	Acc_X	Acc_Y	Acc_Z	Gyr_X	Gyr_Y	Gyr_Z	Mag_X	Mag_Y	Mag_Z	Quat_w	Quat_x	Quat_y	Quat_z
15081	8.935883	1.296901	-3.919734	-0.542796	-0.001916	0.027566	-0.752194	-0.306266	0.068107	0.125091	0.788046	-0.082882	0.597048
15082	8.917009	1.253037	-3.996541	-0.535522	0.016406	-0.009622	-0.751769	-0.307105	0.067536	0.127546	0.787142	-0.086856	0.597156
15083	8.993383	1.270213	-3.878436	-0.546538	0.007550	-0.020300	-0.751913	-0.306121	0.066429	0.130782	0.787201	-0.090536	0.595830
15084	8.959478	1.205073	-3.894578	-0.530164	-0.001721	-0.000604	-0.749522	-0.307528	0.066815	0.133014	0.786473	-0.094627	0.595662
15085	8.952555	1.238798	-3.919108	-0.559156	0.001878	0.014962	-0.750650	-0.306408	0.067814	0.136008	0.786461	-0.099029	0.594285
15086	8.916502	1.263145	-3.926580	-0.553775	-0.005294	0.007988	-0.750936	-0.305291	0.069085	0.138501	0.785653	-0.103537	0.594009
15087	8.928459	1.229223	-3.928634	-0.553737	0.001946	0.004404	-0.750794	-0.305567	0.067684	0.141526	0.785633	-0.107708	0.592579
15088	8.945464	1.238721	-3.938428	-0.552032	-0.015162	0.002765	-0.751078	-0.305010	0.068810	0.144031	0.784914	-0.112131	0.592108
15089	8.936208	1.194827	-4.010415	-0.556591	-0.012293	-0.013234	-0.752479	-0.305571	0.070073	0.147268	0.785051	-0.116101	0.590362
15090	8.916934	1.257946	-3.984514	-0.544802	-0.021497	0.002002	-0.752198	-0.305570	0.069651	0.149653	0.784386	-0.120436	0.589778
15091	8.926571	1.219114	-4.001008	-0.549122	0.013671	0.000849	-0.751642	-0.304450	0.069379	0.152659	0.784167	-0.124461	0.588462
15092	8.938077	1.190406	-3.942712	-0.533785	0.002872	-0.008640	-0.752342	-0.304871	0.070079	0.155054	0.783233	-0.128417	0.588229
15093	8.919181	1.219282	-3.981669	-0.546499	-0.003478	0.002752	-0.751364	-0.303892	0.069802	0.157940	0.783180	-0.132495	0.586625
15094	8.902296	1.231502	-3.976950	-0.548254	0.012843	-0.007987	-0.752343	-0.304589	0.069523	0.160579	0.782044	-0.136589	0.586485
15095	8.926233	1.219389	-3.957517	-0.555539	0.010177	-0.008053	-0.751919	-0.305434	0.070629	0.163757	0.781791	-0.140560	0.585003
15096	8.911790	1.229146	-3.957606	-0.546420	0.014612	-0.005321	-0.752620	-0.305146	0.068681	0.166339	0.780592	-0.144657	0.584877
15097	8.950274	1.204768	-3.952553	-0.544608	0.006378	0.008024	-0.751781	-0.304447	0.068682	0.169134	0.780334	-0.148762	0.583389
15098	8.916636	1.214556	-3.967115	-0.555457	0.016370	0.004293	-0.751504	-0.303606	0.068129	0.171750	0.779015	-0.153097	0.583266
15099	8.955308	1.199722	-3.981499	-0.526417	0.017233	-0.005982	-0.750938	-0.304729	0.068393	0.174444	0.778697	-0.156735	0.581923
15100	8.945634	1.233736	-3.962536	-0.555597	0.002087	-0.009767	-0.752067	-0.303185	0.068417	0.177177	0.777547	-0.160891	0.581501
15101	8.940752	1.209570	-3.967092	-0.553746	0.002913	-0.002678	-0.752342	-0.304442	0.067568	0.180201	0.777251	-0.164946	0.579829
15102	8.945539	1.248357	-3.943368	-0.566442	0.012967	-0.011729	-0.751505	-0.303182	0.067155	0.183158	0.775899	-0.169144	0.579503
15103	8.926147	1.246123	-3.933652	-0.559243	0.003952	-0.015133	-0.752203	-0.304021	0.067152	0.186402	0.775571	-0.173060	0.577750
15104	8.945333	1.243676	-3.919152	-0.533729	0.014595	-0.009589	-0.752065	-0.303318	0.066320	0.188831	0.774273	-0.176892	0.577541
15105	8.959626	1.234041	-3.899734	-0.537360	0.020100	-0.018511	-0.751917	-0.305140	0.066300	0.191817	0.773814	-0.180438	0.576073
15106	8.959662	1.263100	-3.890393	-0.559188	0.016601	-0.018742	-0.751779	-0.304295	0.064910	0.194749	0.772391	-0.184401	0.575744
15107	8.957069	1.285077	-3.856807	-0.551946	0.009277	-0.009765	-0.751219	-0.304159	0.065885	0.197808	0.771929	-0.188284	0.574061
15108	8.982689	1.268695	-3.745508	-0.542812	0.018209	-0.006176	-0.751773	-0.305556	0.064897	0.200346	0.770465	-0.192232	0.573840
15109	9.069793	1.326144	-3.746266	-0.544758	0.002061	-0.011383	-0.751493	-0.305558	0.065314	0.203277	0.770078	-0.196026	0.572043
15110	9.016457	1.292739	-3.731324	-0.546649	-0.021541	0.008186	-0.750651	-0.305558	0.064888	0.205551	0.768957	-0.200386	0.571226
15111	8.944543	1.283103	-3.798776	-0.534912	-0.039687	0.015499	-0.751782	-0.303881	0.066871	0.207848	0.768936	-0.204642	0.568909
15112	8.887227	1.195711	-3.918540	-0.555735	-0.015862	-0.018524	-0.750668	-0.302349	0.068555	0.210588	0.767782	-0.208656	0.568002
15113	8.830523	1.209630	-4.068430	-0.530104	0.003692	-0.002423	-0.751786	-0.303470	0.069670	0.213176	0.767324	-0.212400	0.566265
15114	8.821074	1.243461	-4.078460	-0.534437	0.048940	-0.022211	-0.752066	-0.303749	0.069390	0.215900	0.765504	-0.215826	0.566400
15115	8.912561	1.199431	-4.070842	-0.558810	0.057818	0.005770	-0.752347	-0.303181	0.067441	0.219047	0.764243	-0.219787	0.565372
15116	8.969726	1.311187	-3.919939	-0.547915	0.059493	0.014753	-0.751639	-0.304012	0.064073	0.221599	0.762044	-0.223870	0.565742
15117	8.969542	1.248311	-3.926486	-0.541543	0.052124	0.029019	-0.753189	-0.302468	0.064102	0.224181	0.760781	-0.228004	0.564774
15118	8.949370	1.263679	-3.808231	-0.538857	0.052153	0.023734	-0.753191	-0.301622	0.062433	0.226455	0.758624	-0.232138	0.565084
15119	8.986959	1.310325	-3.654159	-0.556996	0.059400	0.028792	-0.752914	-0.300638	0.061044	0.229299	0.757165	-0.236396	0.564128
15120	9.068590	1.356210	-3.577458	-0.544377	0.048561	0.026371	-0.754881	-0.299507	0.059394	0.231605	0.754968	-0.240631	0.564340
15121	9.089548	1.254884	-3.528030	-0.560902	0.028066	0.009485	-0.754602	-0.298801	0.057443	0.234571	0.753888	-0.244763	0.562779
15122	8.769757	1.105650	-3.753069	-0.555401	0.032646	-0.005592	-0.754051	-0.296847	0.058996	0.237322	0.751931	-0.248696	0.562520
15123	8.562903	1.038518	-3.875274	-0.540166	0.133342	0.007192	-0.754890	-0.297121	0.057882	0.240501	0.749738	-0.252056	0.562601
15124	8.829187	0.973161	-4.010214	-0.543253	0.218069	0.008458	-0.754890	-0.296265	0.053140	0.243829	0.745635	-0.255156	0.565218
15125	9.296168	0.927566	-3.875017	-0.540465	0.240742	-0.003951	-0.757266	-0.297220	0.047139	0.247641	0.742245	-0.257830	0.566806
15126	9.406561	1.000093	-3.759992	-0.532746	0.161251	0.016116	-0.756431	-0.294828	0.043105	0.250417	0.738739	-0.261180	0.568631
15127	9.285664	1.044671	-3.709585	-0.541182	0.109743	0.035775	-0.757972	-0.294671	0.039066	0.253079	0.736586	-0.265095	0.568434
15128	9.207664	1.070025	-3.598614	-0.546070	0.063015	0.023601	-0.757274	-0.292981	0.035725	0.255440	0.734046	-0.269181	0.568743
15129	9.162851	0.972029	-3.469396	-0.551722	0.043415	0.000627	-0.758822	-0.291996	0.035467	0.258282	0.732744	-0.273028	0.567303
15130	9.114195	1.028401	-3.392639	-0.553722	0.012720	0.007863	-0.758547	-0.290737	0.035758	0.260654	0.730780	-0.277208	0.566723
15131	9.114289	1.018628	-3.409444	-0.531919	0.014450	0.004569	-0.757706	-0.290457	0.035195	0.262988	0.729848	-0.281028	0.564962
15132	9.201622	1.012866	-3.469904	-0.556464	0.010991	0.002553	-0.758130	-0.289756	0.035485	0.265444	0.727881	-0.285152	0.564285
15133	9.134535	1.008048	-3.535001	-0.551957	0.000104	0.007970	-0.759251	-0.289750	0.034376	0.267931	0.726947	-0.289315	0.562190
15134	9.140055	1.026847	-3.614956	-0.571909	0.007476	0.000621	-0.759393	-0.289755	0.035775	0.270606	0.724907	-0.293583	0.561330
15135	9.155060	1.031177	-3.680264	-0.524631	0.010818	0.005584	-0.760377	-0.289759	0.037739	0.272766	0.723980	-0.297339	0.559501
15136	9.127411	0.954671	-3.575473	-0.555532	0.025653	-0.025852	-0.761213	-0.290592	0.036060	0.275600	0.721944	-0.300921	0.558827
15137	9.126824	1.032716	-3.462776	-0.548256	0.028256	-0.018701	-0.759106	-0.291014	0.035200	0.278459	0.720803	-0.304484	0.556950
15138	9.153485	1.013064	-3.486756	-0.537262	0.041706	-0.016882	-0.760228	-0.291008	0.034231	0.281018	0.718601	-0.307882	0.556641
15139	9.095771	1.008413	-3.515622	-0.546374	0.030851	-0.008086	-0.759111	-0.289464	0.032561	0.283728	0.717344	-0.311550	0.554845
15140	9.172927	0.969201	-3.524953	-0.534440	0.045129	0.001708	-0.759106	-0.291011	0.034222	0.286057	0.714970	-0.315146	0.554682
15141	9.119419	0.969871	-3.471730	-0.555382	0.028850	0.018358	-0.759390	-0.289460	0.031306	0.288569	0.713482	-0.319293	0.552922
15142	9.191351	0.989189	-3.401969	-0.542530	0.042118	0.039672	-0.759537	-0.288058	0.031182	0.290567	0.710816	-0.323515	0.552855
15143	9.176929	0.950448	-3.428097	-0.544473	0.019599	0.039781	-0.760667	-0.286234	0.030930	0.292610	0.709315	-0.327886	0.551129
15144	9.138240	0.945904	-3.420746	-0.548097	0.028750	0.025519	-0.760387	-0.285953	0.030651	0.294749	0.706816	-0.332025	0.550721
15145	9.191083	0.923958	-3.398825	-0.541770	0.019642	0.033618	-0.761236	-0.284269	0.030256	0.296806	0.705329	-0.336262	0.548949
15146	9.174084	0.965359	-3.365436	-0.564649	0.001867	0.018421	-0.760680	-0.282868	0.029708	0.299066	0.703036	-0.340619	0.547977
15147	9.205218	0.882938	-3.374223	-0.562878	0.002937	-0.001031	-0.760681	-0.283155	0.031801	0.301675	0.701797	-0.344679	0.545591
15148	9.200440	0.856265	-3.393250	-0.542929	0.002036	-0.011411	-0.761949	-0.282034	0.032381	0.303949	0.699797	-0.348355	0.544562
15149	9.210401	0.902011	-3.410687	-0.541130	0.005732	-0.022020	-0.761800	-0.283997	0.032919	0.306484	0.698767	-0.351849	0.542213
15150	9.186411	0.836597	-3.460668	-0.541101	0.003870	-0.015827	-0.760957	-0.284563	0.034304	0.308785	0.696756	-0.355411	0.541171
15151	9.195945	0.805121	-3.460329	-0.539217	0.016515	-0.020308	-0.760117	-0.284002	0.033465	0.311331	0.695575	-0.358828	0.538972
15152	9.166965	0.815016	-3.453152	-0.568307	0.013047	-0.020632	-0.760264	-0.282746	0.034876	0.314118	0.693296	-0.362538	0.537808
15153	9.162568	0.838937	-3.496907	-0.549172	0.018299	-0.013359	-0.762219	-0.284984	0.035287	0.316721	0.691947	-0.366131	0.535580
15154	9.215672	0.845867	-3.494638	-0.562803	0.011050	-0.001077	-0.759969	-0.285824	0.033724	0.319197	0.689543	-0.370041	0.534522
15155	9.193913	0.855731	-3.485054	-0.559189	0.009244	-0.002797	-0.761101	-0.283865	0.035151	0.321738	0.688112	-0.373926	0.532133
15156	9.200768	0.872967	-3.427264	-0.544663	0.009158	-0.000856	-0.761377	-0.284698	0.032908	0.323938	0.685805	-0.377634	0.531158
15157	9.205897	0.824210	-3.489551	-0.555651	-0.003322	-0.009756	-0.760258	-0.284288	0.035279	0.326391	0.684544	-0.381448	0.528551
15158	9.200863	0.848649	-3.451156	-0.530366	-0.026886	-0.007546	-0.759977	-0.284430	0.035695	0.328183	0.682729	-0.385124	0.527122
15159	9.205633	0.843816	-3.446276	-0.554028	-0.015655	-0.041508	-0.761237	-0.284986	0.035280	0.330837	0.681815	-0.388547	0.524124
15160	9.210448	0.894701	-3.420271	-0.546765	-0.008384	-0.052077	-0.759969	-0.286393	0.036233	0.333456	0.680009	-0.391644	0.522504
15161	9.200751	0.829348	-3.446108	-0.575871	-0.009929	-0.065687	-0.757718	-0.287657	0.035784	0.336686	0.679039	-0.394903	0.519230
15162	9.234749	0.923501	-3.427874	-0.556884	-0.017156	-0.072479	-0.758693	-0.289619	0.036609	0.339575	0.677383	-0.397862	0.517250
15163	9.254410	1.124286	-3.376982	-0.553299	-0.022643	-0.064415	-0.757287	-0.290467	0.038127	0.342372	0.676647	-0.400958	0.513969
15164	9.147977	0.814878	-3.494202	-0.541566	-0.047964	-0.062409	-0.757142	-0.292156	0.040344	0.344691	0.675299	-0.404083	0.511738
15165	9.056694	0.897527	-3.509500	-0.539783	-0.071727	-0.026864	-0.755584	-0.295805	0.041411	0.346503	0.674816	-0.407865	0.508139
15166	9.100545	0.955097	-3.534364	-0.548649	-0.029233	-0.037826	-0.756428	-0.295387	0.042820	0.348810	0.672999	-0.411239	0.506247
15167	9.115190	1.017897	-3.525419	-0.524990	-0.019415	-0.039369	-0.757129	-0.295669	0.043661	0.350960	0.672153	-0.414317	0.503367
15168	9.052979	0.971799	-3.616641	-0.537643	-0.012136	-0.041345	-0.754602	-0.296238	0.044613	0.353286	0.670240	-0.417391	0.501749
15169	9.144040	0.983867	-3.527494	-0.539226	0.029325	-0.041602	-0.753749	-0.298473	0.042068	0.356039	0.668790	-0.420219	0.499372
15170	9.090885	1.052124	-3.487108	-0.555566	0.031160	-0.037385	-0.753460	-0.300009	0.040652	0.358916	0.666252	-0.423195	0.498190
15171	9.047242	0.979841	-3.495908	-0.548218	0.049258	-0.050698	-0.754577	-0.301124	0.039532	0.362033	0.664583	-0.425821	0.495922
15172	9.090924	1.023004	-3.506114	-0.560803	0.070933	-0.049194	-0.752888	-0.302104	0.038111	0.365423	0.661679	-0.428378	0.495115
15173	9.129144	1.047322	-3.443612	-0.533595	0.092865	-0.096773	-0.752451	-0.305175	0.034861	0.369155	0.660046	-0.429904	0.493200
15174	9.041793	1.043402	-3.385460	-0.547998	0.120031	-0.105976	-0.751314	-0.307542	0.029657	0.373344	0.657206	-0.431194	0.492712
15175	9.229435	1.071793	-3.294209	-0.558747	0.145266	-0.099142	-0.751567	-0.312704	0.023597	0.377859	0.654855	-0.432513	0.491243
15176	9.186621	1.265481	-3.281815	-0.545977	0.168794	-0.116814	-0.750153	-0.313805	0.016587	0.382530	0.651608	-0.433243	0.491303
15177	9.283204	1.405427	-3.220682	-0.543993	0.203054	-0.118736	-0.747462	-0.318553	0.010228	0.387523	0.648934	-0.433673	0.490549
15178	9.035565	1.573010	-2.951595	-0.556016	0.176016	-0.115214	-0.745343	-0.320497	0.003344	0.392348	0.645481	-0.434432	0.490598
15179	9.413721	1.985737	-2.657085	-0.551746	0.161775	-0.130884	-0.744060	-0.323840	-0.003269	0.397199	0.643216	-0.435036	0.489132
15180	9.718221	2.150743	-2.630338	-0.553896	0.105820	-0.114560	-0.744736	-0.328297	-0.010297	0.401357	0.640423	-0.436304	0.488273
15181	9.541650	2.152174	-2.579375	-0.539617	0.031300	-0.053818	-0.745143	-0.331089	-0.013118	0.404180	0.638820	-0.438750	0.485845
15182	9.324936	2.085271	-2.674991	-0.554386	-0.033872	-0.015599	-0.742192	-0.332074	-0.013710	0.406143	0.636487	-0.442387	0.483968
15183	9.252064	2.115198	-2.600322	-0.554508	-0.081224	0.038638	-0.742197	-0.330955	-0.013279	0.407283	0.634998	-0.447013	0.480704
15184	9.295733	2.056562	-2.657717	-0.545652	-0.131895	0.058519	-0.743044	-0.330402	-0.010332	0.407528	0.632981	-0.452274	0.478230
15185	9.286701	2.017333	-2.756336	-0.560288	-0.155298	0.063798	-0.745451	-0.326353	-0.004821	0.407843	0.631867	-0.457817	0.474143
15186	9.229308	1.954244	-2.854623	-0.562964	-0.160842	0.079709	-0.747710	-0.323982	0.000112	0.407816	0.629733	-0.463706	0.471275
15187	9.157256	1.908359	-2.921671	-0.553031	-0.160680	0.055921	-0.747170	-0.320220	0.005737	0.408060	0.628731	-0.469064	0.467079
15188	9.140712	1.866973	-2.986428	-0.553088	-0.156811	0.026698	-0.748014	-0.321080	0.012302	0.408417	0.627076	-0.474117	0.463879
15189	9.133738	1.813474	-3.046229	-0.534944	-0.142129	-0.012109	-0.748727	-0.319701	0.019449	0.409239	0.626630	-0.478249	0.459495
15190	9.052672	1.876212	-3.143473	-0.553402	-0.152213	-0.083038	-0.748164	-0.321686	0.026411	0.410633	0.625930	-0.481855	0.455419
15191	9.561575	2.055545	-3.324961	-0.527765	-0.088749	-0.131648	-0.747879	-0.324236	0.034907	0.412970	0.626158	-0.483937	0.450761
15192	9.561090	1.702031	-3.432166	-0.547478	-0.025072	-0.189811	-0.745622	-0.328182	0.040577	0.416468	0.625351	-0.485074	0.447430
15193	9.231421	1.424088	-3.380297	-0.542456	0.061622	-0.220468	-0.744342	-0.333101	0.044709	0.421216	0.624928	-0.484890	0.443761
15194	8.707676	1.189388	-3.178840	-0.546797	0.095898	-0.231492	-0.740957	-0.337884	0.048545	0.426226	0.623415	-0.484452	0.441578
15195	8.678389	1.172868	-3.144788	-0.545777	0.106571	-0.217401	-0.737426	-0.343780	0.050133	0.431374	0.622487	-0.483919	0.438462
15196	8.891883	1.335457	-3.209712	-0.544857	0.090013	-0.176527	-0.735024	-0.348280	0.053701	0.435795	0.620473	-0.484163	0.436672
15197	9.174613	1.646560	-3.416532	-0.539405	0.087209	-0.162185	-0.735283	-0.353464	0.054488	0.440145	0.619199	-0.484398	0.433848
15198	9.380847	1.508630	-3.623070	-0.541238	0.086504	-0.179860	-0.732741	-0.357392	0.054567	0.444495	0.617248	-0.484569	0.431998
15199	8.962643	1.242754	-3.663037	-0.539045	0.103908	-0.119904	-0.732022	-0.361458	0.055078	0.448577	0.615396	-0.485163	0.429749
15200	8.822390	1.319006	-3.591212	-0.553419	0.101644	-0.063464	-0.731307	-0.364254	0.053087	0.452200	0.612046	-0.486707	0.428988
15201	9.059501	1.346117	-3.654655	-0.556162	0.077909	-0.024371	-0.730463	-0.364817	0.053354	0.455357	0.609310	-0.488851	0.427102
15202	9.351904	1.375477	-3.689202	-0.529869	0.061433	-0.005319	-0.731588	-0.363828	0.051416	0.457785	0.605922	-0.491239	0.426586
15203	8.962170	1.153449	-3.645126	-0.538911	0.032113	0.046838	-0.732852	-0.363686	0.051847	0.459616	0.603008	-0.494521	0.424952
15204	9.145276	1.016799	-3.670426	-0.522523	0.011844	0.089638	-0.734404	-0.361298	0.050766	0.460639	0.599142	-0.498419	0.424758
15205	9.273828	0.957295	-3.781084	-0.546210	-0.020751	0.121432	-0.735260	-0.358074	0.050666	0.461330	0.595830	-0.503152	0.423084
15206	9.174652	0.977495	-3.742515	-0.564564	-0.056820	0.132920	-0.738080	-0.354847	0.051141	0.461773	0.591677	-0.508517	0.422013
15207	9.082287	0.968910	-3.662558	-0.581042	-0.087575	0.153239	-0.741328	-0.350363	0.052750	0.461862	0.588226	-0.514523	0.419451
15208	9.028989	0.920930	-3.659535	-0.542043	-0.093079	0.143096	-0.742471	-0.346166	0.055178	0.461547	0.584422	-0.520101	0.418234
15209	8.947442	0.891946	-3.738840	-0.554006	-0.109039	0.120037	-0.743890	-0.342668	0.057322	0.461306	0.581680	-0.525668	0.415353
15210	8.947804	0.784994	-3.836716	-0.557519	-0.089104	0.109249	-0.745309	-0.339309	0.059045	0.461464	0.577999	-0.530894	0.413667
15211	8.933327	0.746299	-3.855595	-0.545768	-0.099975	0.109446	-0.747856	-0.334827	0.060928	0.461243	0.575311	-0.536170	0.410846
15212	9.069122	0.599479	-4.008782	-0.551858	-0.058403	0.100289	-0.748005	-0.332868	0.061648	0.461708	0.571476	-0.540915	0.409452
15213	8.981678	0.590788	-3.940911	-0.560673	-0.009656	0.092787	-0.749563	-0.329643	0.061973	0.462702	0.568039	-0.545277	0.407323
15214	8.893280	0.539239	-3.771077	-0.544155	0.030051	0.075011	-0.750825	-0.329210	0.058774	0.464222	0.563785	-0.548811	0.406757
15215	8.722334	0.556480	-3.505247	-0.563159	0.064624	0.044453	-0.752231	-0.327795	0.055585	0.466398	0.560203	-0.551940	0.404979
15216	9.238508	0.732839	-3.382258	-0.574696	0.124273	0.036997	-0.754186	-0.328895	0.050558	0.469582	0.555281	-0.554375	0.404753
15217	9.747245	0.868675	-3.563261	-0.543638	0.174983	0.000909	-0.753632	-0.326219	0.045831	0.473077	0.551428	-0.555792	0.404007
15218	9.230309	1.201981	-3.343989	-0.543646	0.223315	-0.069348	-0.754739	-0.327862	0.035062	0.477845	0.547138	-0.555820	0.404188
15219	8.779405	1.308256	-3.035284	-0.541801	0.264257	-0.120980	-0.752469	-0.331761	0.026200	0.483263	0.543904	-0.554980	0.403264
15220	8.660821	1.349998	-2.663481	-0.552712	0.251315	-0.082141	-0.753283	-0.335921	0.014145	0.488504	0.539399	-0.554617	0.403500
15221	9.023316	1.366713	-2.717311	-0.543203	0.283108	-0.011375	-0.754115	-0.336167	0.004087	0.493229	0.534742	-0.554718	0.403812
15222	9.628849	1.540512	-2.913365	-0.552390	0.284380	-0.037874	-0.753115	-0.338237	-0.006004	0.498428	0.529430	-0.554447	0.404799
15223	9.486573	1.936912	-3.048079	-0.558132	0.284194	-0.113106	-0.751832	-0.341293	-0.014709	0.504103	0.525713	-0.553505	0.403904
15224	9.056251	2.061423	-2.894248	-0.560481	0.245225	-0.191706	-0.749134	-0.347014	-0.023314	0.510147	0.522290	-0.552006	0.402806
15225	8.932364	2.324647	-2.665055	-0.560695	0.227274	-0.200447	-0.747702	-0.352316	-0.030787	0.515882	0.519957	-0.550662	0.400351
15226	9.251158	2.312759	-2.699177	-0.541589	0.206965	-0.152263	-0.746262	-0.359721	-0.037304	0.520947	0.516558	-0.549756	0.399437
15227	9.548321	2.531218	-2.634356	-0.533535	0.201642	-0.160897	-0.741329	-0.364060	-0.041859	0.525769	0.514272	-0.548803	0.397375
15228	9.673734	2.503830	-2.636635	-0.546473	0.151020	-0.134176	-0.740183	-0.368245	-0.047781	0.530091	0.511035	-0.548663	0.395998
15229	9.484057	2.292865	-2.554289	-0.556669	0.071056	-0.057795	-0.738482	-0.371887	-0.049229	0.532875	0.508407	-0.550277	0.393398
15230	9.407269	2.309963	-2.602703	-0.556046	-0.011516	0.005518	-0.740032	-0.370769	-0.047249	0.534382	0.504791	-0.553331	0.391722
15231	9.311202	2.462904	-2.589783	-0.554652	-0.091967	0.033451	-0.740174	-0.371057	-0.044736	0.534610	0.502452	-0.557552	0.388420
15232	9.297715	2.476732	-2.710735	-0.558450	-0.118927	0.028269	-0.740598	-0.370642	-0.042772	0.534745	0.499364	-0.561964	0.385850
15233	9.278717	2.336010	-2.817873	-0.527495	-0.124662	0.048112	-0.742572	-0.369252	-0.038130	0.534198	0.497387	-0.566426	0.382623
15234	9.172443	2.171913	-2.885972	-0.560121	-0.144763	0.093815	-0.743993	-0.366186	-0.032358	0.533521	0.493701	-0.571733	0.380443
15235	9.114990	2.176746	-2.943940	-0.556561	-0.168371	0.111686	-0.745691	-0.363675	-0.027986	0.532241	0.490992	-0.577464	0.377068
15236	9.041877	2.168085	-2.856759	-0.538384	-0.175855	0.131387	-0.747399	-0.359493	-0.020803	0.530664	0.487288	-0.583248	0.375191
15237	8.973689	2.057503	-2.831270	-0.554436	-0.145415	0.159291	-0.750223	-0.355996	-0.017251	0.529235	0.483832	-0.589120	0.372498
15238	9.174295	1.985704	-2.903227	-0.549777	-0.151190	0.200110	-0.753062	-0.349282	-0.012408	0.527491	0.478954	-0.595324	0.371409
15239	9.317341	1.841255	-3.056450	-0.563335	-0.167664	0.237225	-0.756467	-0.341587	-0.007270	0.525255	0.474585	-0.602170	0.369145
15240	9.452199	1.709743	-3.081742	-0.546652	-0.128281	0.258421	-0.760434	-0.333465	-0.003801	0.523261	0.468798	-0.608577	0.368864
15241	9.257548	1.292886	-3.079246	-0.546317	-0.086892	0.259847	-0.763418	-0.325204	-0.000617	0.521615	0.463663	-0.614579	0.367733
15242	9.053561	1.224893	-2.950150	-0.533554	-0.076124	0.254566	-0.767387	-0.316239	0.001883	0.520098	0.457603	-0.620218	0.368003
15243	8.951630	1.012680	-2.979058	-0.559003	-0.059370	0.206348	-0.771484	-0.310357	0.005330	0.519251	0.452727	-0.625461	0.366355
15244	9.104129	0.914389	-3.084482	-0.564555	-0.057137	0.163831	-0.773198	-0.303632	0.006112	0.518868	0.447276	-0.630227	0.365423
15245	9.372453	0.815384	-3.187638	-0.540795	-0.039231	0.167584	-0.776447	-0.298584	0.006748	0.518354	0.442872	-0.634717	0.363743
15246	9.527617	0.600521	-3.381168	-0.555176	-0.026572	0.171775	-0.777881	-0.291439	0.007114	0.518172	0.437149	-0.639103	0.363243
15247	9.279928	0.331819	-3.315014	-0.558530	-0.007090	0.206028	-0.780008	-0.286110	0.006766	0.517894	0.431781	-0.643674	0.361987
15248	9.071541	0.503488	-3.125763	-0.526034	-0.021509	0.187005	-0.783967	-0.278956	0.006592	0.517367	0.426082	-0.647860	0.362025
15249	9.318051	0.557409	-3.143609	-0.540744	-0.030127	0.155098	-0.783703	-0.274746	0.003979	0.516967	0.421673	-0.652047	0.360238
15250	9.333016	0.605405	-3.182826	-0.544504	-0.026098	0.110808	-0.785551	-0.269142	0.004750	0.517052	0.416768	-0.655710	0.359174
15251	9.294658	0.564232	-3.235473	-0.544599	-0.025796	0.077178	-0.787106	-0.266050	0.002698	0.517274	0.413271	-0.659178	0.356536
15252	9.303942	0.477207	-3.229682	-0.537341	-0.016615	0.054197	-0.789784	-0.263382	0.002747	0.517805	0.409088	-0.662175	0.355034
15253	9.265268	0.511434	-3.205849	-0.545526	-0.011077	0.043447	-0.789086	-0.262261	0.002055	0.518446	0.405896	-0.665179	0.352134
15254	9.284873	0.559551	-3.220910	-0.544601	0.005350	0.020367	-0.790080	-0.259314	0.001115	0.519545	0.401908	-0.667684	0.350343
15255	9.217428	0.574415	-3.230651	-0.544569	0.010757	0.019438	-0.791200	-0.259301	-0.002230	0.520621	0.398873	-0.670220	0.347361
15256	9.193367	0.622990	-3.216663	-0.551697	0.017717	0.050275	-0.790924	-0.257610	-0.005569	0.521712	0.394302	-0.672844	0.345866
15257	9.193426	0.579309	-3.245171	-0.545151	0.024531	0.090114	-0.792051	-0.256202	-0.006803	0.522468	0.390196	-0.675757	0.343697
15258	9.208055	0.583944	-3.262157	-0.551187	0.052083	0.134995	-0.794595	-0.251000	-0.011061	0.523406	0.384223	-0.678631	0.343336
15259	9.149415	0.538837	-3.191502	-0.554533	0.079697	0.170151	-0.795736	-0.245799	-0.015749	0.524403	0.378528	-0.681593	0.342270
15260	9.235063	0.323554	-3.136056	-0.541609	0.086457	0.212710	-0.797731	-0.237795	-0.020401	0.525158	0.371324	-0.684560	0.343081
15261	9.206703	0.184600	-2.970159	-0.552435	0.075287	0.255968	-0.798885	-0.229227	-0.026731	0.525449	0.364463	-0.688118	0.342875
15262	9.535660	0.019045	-2.833438	-0.547059	0.053480	0.276551	-0.800877	-0.222069	-0.029855	0.525292	0.356500	-0.691843	0.343991
15263	9.705750	-0.123550	-3.049542	-0.551644	0.042793	0.267743	-0.804286	-0.211967	-0.032518	0.525000	0.349647	-0.695724	0.343643
15264	9.658350	-0.053655	-3.127580	-0.536461	0.043436	0.189187	-0.806703	-0.204110	-0.034933	0.525169	0.343029	-0.698772	0.343869
15265	9.628189	-0.210059	-3.048473	-0.530633	-0.006418	0.118761	-0.808829	-0.198637	-0.036537	0.525033	0.338773	-0.701922	0.341875
15266	9.458556	-0.193885	-2.951774	-0.559237	-0.059165	0.085981	-0.808568	-0.194296	-0.036214	0.524594	0.334034	-0.705439	0.339967
15267	9.502184	-0.184614	-2.971267	-0.532477	-0.128487	0.067269	-0.809703	-0.191778	-0.034362	0.523086	0.331280	-0.709480	0.336560
15268	9.395900	-0.159627	-2.947240	-0.543665	-0.166144	0.051426	-0.810554	-0.190388	-0.030428	0.521231	0.327890	-0.713726	0.333768
15269	9.309855	-0.196120	-3.072366	-0.583734	-0.172926	0.024444	-0.811408	-0.188157	-0.026765	0.519692	0.325468	-0.718225	0.328853
15270	9.267531	-0.218570	-3.226702	-0.567419	-0.169159	-0.001932	-0.812808	-0.189849	-0.022300	0.518267	0.322582	-0.722247	0.325115
15271	9.195748	-0.223465	-3.308705	-0.558276	-0.145509	-0.032059	-0.813655	-0.189869	-0.015865	0.517296	0.321020	-0.725861	0.320120
15272	9.185968	-0.300870	-3.329575	-0.549023	-0.116660	-0.039216	-0.813092	-0.190860	-0.012946	0.516725	0.318500	-0.728926	0.316575
15273	9.161247	-0.360842	-3.282963	-0.554266	-0.082388	-0.041272	-0.813376	-0.191155	-0.008055	0.516683	0.316677	-0.731749	0.311925
15274	9.150852	-0.348058	-3.181607	-0.550590	-0.072499	-0.041295	-0.812242	-0.193821	-0.007533	0.516757	0.313874	-0.734311	0.308598
15275	9.387956	-0.204588	-3.188358	-0.539538	-0.018972	-0.083890	-0.811679	-0.194954	-0.004195	0.517806	0.312408	-0.736066	0.304112
15276	9.466527	-0.070420	-3.296278	-0.544836	0.024609	-0.116029	-0.812506	-0.198312	-0.004783	0.519712	0.310153	-0.737082	0.300691
15277	9.346882	0.060406	-3.365234	-0.546736	0.054143	-0.193200	-0.811629	-0.206009	-0.007385	0.522530	0.309768	-0.737389	0.295405
15278	9.016258	0.193379	-3.303452	-0.539112	0.142819	-0.243249	-0.812302	-0.211879	-0.011075	0.526877	0.308731	-0.736300	0.291460
15279	8.776603	0.151846	-3.230178	-0.535000	0.229416	-0.260599	-0.807915	-0.219435	-0.016358	0.532561	0.308421	-0.734203	0.286708
15280	8.696618	0.244740	-3.141705	-0.552492	0.344835	-0.263290	-0.805894	-0.230327	-0.028226	0.540019	0.306341	-0.730836	0.283574
15281	8.916577	0.504873	-3.060331	-0.546407	0.447360	-0.242543	-0.805844	-0.238963	-0.042989	0.548774	0.304379	-0.726437	0.280159
15282	8.670283	0.935583	-2.837675	-0.535048	0.544707	-0.255399	-0.801876	-0.245227	-0.057898	0.558872	0.301190	-0.720673	0.278528
15283	8.568181	1.559800	-2.443398	-0.534991	0.599070	-0.289308	-0.797605	-0.256245	-0.075374	0.569863	0.299150	-0.714009	0.275602
15284	9.191512	2.175877	-2.233640	-0.544142	0.650255	-0.354996	-0.793621	-0.265298	-0.093945	0.581877	0.296605	-0.706240	0.273260
15285	10.151905	2.281439	-2.163614	-0.553292	0.632089	-0.321169	-0.787367	-0.280238	-0.113015	0.593416	0.294597	-0.698771	0.269795
15286	10.514553	2.030429	-1.745694	-0.543914	0.501706	-0.253003	-0.781701	-0.290150	-0.126857	0.602576	0.291333	-0.693086	0.267693
15287	10.532653	1.822821	-1.690243	-0.551018	0.337106	-0.181330	-0.777584	-0.300228	-0.132164	0.609108	0.288970	-0.689721	0.264139
15288	10.352983	1.659989	-1.630194	-0.542809	0.150779	-0.108494	-0.775451	-0.306388	-0.134481	0.612553	0.285553	-0.689009	0.261734
15289	10.081543	1.442033	-1.588738	-0.561683	-0.004701	-0.046805	-0.774457	-0.310047	-0.130055	0.613694	0.283001	-0.690569	0.257691
15290	9.879340	1.343502	-1.703350	-0.546130	-0.154574	-0.022751	-0.776415	-0.313153	-0.121268	0.612472	0.279931	-0.694064	0.254541
15291	9.816445	1.285840	-1.712288	-0.575866	-0.282657	0.007746	-0.778387	-0.313605	-0.109939	0.609533	0.277847	-0.699346	0.249369
15292	9.607102	1.342889	-2.075090	-0.546775	-0.317525	0.061360	-0.778538	-0.313077	-0.100150	0.605566	0.274381	-0.705226	0.246295
15293	9.179016	1.392861	-2.244216	-0.541477	-0.359216	0.081067	-0.781775	-0.313394	-0.086713	0.600919	0.272014	-0.711574	0.242005
15294	9.503964	1.343025	-2.157108	-0.543214	-0.357614	0.107632	-0.784464	-0.310915	-0.071853	0.596052	0.268079	-0.718057	0.239271
15295	9.241911	1.135399	-2.386405	-0.546770	-0.346622	0.086223	-0.788131	-0.309554	-0.056998	0.591503	0.265453	-0.724189	0.234965
15296	9.169338	1.169931	-2.348032	-0.557280	-0.283543	0.089238	-0.789560	-0.306233	-0.043537	0.587785	0.261213	-0.729644	0.232156
15297	9.014711	1.175890	-2.323729	-0.564478	-0.276384	0.096155	-0.792807	-0.303883	-0.031749	0.584239	0.257848	-0.734973	0.228023
15298	9.102547	1.247290	-2.411630	-0.538749	-0.210427	0.064236	-0.793810	-0.301115	-0.020812	0.581548	0.253819	-0.739264	0.225538
15299	9.427061	1.341302	-2.509766	-0.569078	-0.124754	0.075823	-0.794667	-0.299464	-0.011286	0.580319	0.249980	-0.742653	0.221823
15300	9.726742	0.883356	-2.782931	-0.546615	-0.033833	0.075542	-0.796229	-0.296399	-0.005093	0.580197	0.244877	-0.744922	0.220224
15301	9.688169	0.247992	-2.783039	-0.523990	0.045591	0.144232	-0.798628	-0.294169	-0.000021	0.580950	0.239759	-0.746415	0.218810
15302	8.894356	-0.011379	-2.933725	-0.534569	0.079749	0.147248	-0.801177	-0.289414	0.004101	0.582108	0.233209	-0.747601	0.218759
15303	9.474829	-0.040294	-3.108153	-0.545081	0.148462	0.134442	-0.804566	-0.284505	0.004458	0.584486	0.227509	-0.747895	0.217412
15304	9.491870	-0.593678	-3.082671	-0.550598	0.132394	0.118484	-0.806266	-0.280575	0.003394	0.586585	0.220953	-0.748333	0.217016
15305	9.871302	-0.654673	-3.179150	-0.543608	0.121281	0.054130	-0.807962	-0.277488	0.002881	0.588835	0.216547	-0.748534	0.214656
15306	9.612996	-0.701467	-3.192780	-0.524324	0.061746	-0.050609	-0.808240	-0.278048	0.002877	0.590459	0.213121	-0.748898	0.212345
15307	9.343549	-0.788199	-3.034392	-0.541150	0.002625	-0.084133	-0.808229	-0.280853	0.004105	0.591459	0.211281	-0.749872	0.207916
15308	9.471762	-0.842580	-3.099197	-0.549706	-0.067693	-0.073163	-0.808362	-0.282817	0.005204	0.591327	0.208428	-0.751739	0.204400
15309	9.510601	-0.847855	-3.130602	-0.563715	-0.141680	-0.053402	-0.807092	-0.285497	0.009917	0.590071	0.206401	-0.754617	0.199419
15310	9.169720	-0.689611	-3.288971	-0.556858	-0.199212	-0.074241	-0.807504	-0.288880	0.016593	0.587958	0.203995	-0.758010	0.195223
15311	9.073511	-0.672300	-3.322864	-0.564537	-0.267661	-0.073927	-0.807216	-0.292269	0.024661	0.584802	0.202704	-0.762244	0.189477
15312	9.156834	-0.538102	-3.421125	-0.543895	-0.292735	-0.099147	-0.805667	-0.294958	0.032167	0.581257	0.201165	-0.766504	0.184782
15313	8.948044	-0.416531	-3.514022	-0.559469	-0.310625	-0.107203	-0.805103	-0.297798	0.043592	0.577454	0.200537	-0.771008	0.178542
15314	9.149472	-0.430821	-3.663942	-0.544431	-0.233214	-0.103918	-0.804106	-0.303154	0.052891	0.574789	0.198824	-0.774475	0.173997
15315	9.074462	-0.461704	-3.653832	-0.544029	-0.147277	-0.143385	-0.800871	-0.306974	0.062189	0.573494	0.198302	-0.776838	0.168234
15316	8.979556	-0.538043	-3.590029	-0.564602	-0.090336	-0.154623	-0.799170	-0.312039	0.067992	0.573264	0.196637	-0.778473	0.163346
15317	8.722821	-0.608407	-3.506746	-0.542662	-0.068853	-0.154564	-0.797892	-0.316823	0.073522	0.573165	0.195993	-0.779848	0.157816
15318	9.022179	-0.649157	-3.538104	-0.546816	-0.011231	-0.144294	-0.794930	-0.321041	0.076389	0.574039	0.194108	-0.780513	0.153624
15319	9.749607	-0.288040	-3.801652	-0.545258	0.118890	-0.174945	-0.796448	-0.326779	0.075922	0.576893	0.193130	-0.779627	0.148586
15320	9.344788	0.155177	-3.670743	-0.550989	0.263533	-0.229895	-0.791920	-0.334475	0.070217	0.582290	0.191693	-0.776750	0.144398
15321	8.363527	0.338987	-3.091568	-0.568563	0.401798	-0.281579	-0.789630	-0.342279	0.056423	0.589861	0.191256	-0.772141	0.138864
15322	8.065957	0.396721	-2.661712	-0.548070	0.487102	-0.266014	-0.786494	-0.350926	0.042893	0.598704	0.189753	-0.766345	0.135137
15323	9.010859	0.573970	-2.737444	-0.543709	0.588581	-0.218596	-0.783077	-0.358999	0.024896	0.608720	0.188099	-0.759472	0.131457
15324	9.808567	1.242260	-2.890947	-0.549261	0.596940	-0.229072	-0.781345	-0.366220	0.004265	0.618961	0.185670	-0.752258	0.128537
15325	9.488828	1.972908	-2.700536	-0.542941	0.522159	-0.332907	-0.778470	-0.377778	-0.018377	0.628059	0.185916	-0.745524	0.123170
15326	10.020888	2.329837	-2.671402	-0.558618	0.362141	-0.354955	-0.771953	-0.389371	-0.033081	0.634966	0.185802	-0.740577	0.117650
15327	10.308399	2.084887	-2.519243	-0.558985	0.228507	-0.221422	-0.767008	-0.395658	-0.041570	0.639357	0.184932	-0.737838	0.112329
15328	9.972409	2.036048	-2.165468	-0.551928	0.116212	-0.068584	-0.764602	-0.399711	-0.045823	0.641874	0.181222	-0.736978	0.109636
15329	9.697632	2.001139	-2.227535	-0.541728	-0.036700	-0.005659	-0.765440	-0.401260	-0.042898	0.641767	0.177998	-0.738339	0.106337
15330	9.500054	1.805779	-2.362819	-0.553205	-0.145773	0.003664	-0.766837	-0.403512	-0.038579	0.640236	0.173764	-0.741060	0.103604
15331	9.384460	1.714193	-2.438964	-0.564424	-0.221724	0.037584	-0.768805	-0.403525	-0.033253	0.637332	0.169997	-0.744943	0.099840
15332	9.337840	1.766488	-2.625541	-0.533861	-0.305209	0.088000	-0.767985	-0.400618	-0.023308	0.633137	0.165058	-0.749872	0.097909
15333	8.938038	1.845915	-2.693549	-0.550145	-0.345620	0.176453	-0.772221	-0.395586	-0.017074	0.627963	0.159626	-0.755668	0.095647
15334	9.264826	1.665633	-2.595322	-0.555450	-0.356041	0.238419	-0.776180	-0.389430	-0.012088	0.622670	0.152211	-0.761624	0.095096
15335	9.256668	1.751744	-2.746083	-0.564233	-0.344873	0.303728	-0.778883	-0.382446	-0.004029	0.617177	0.144633	-0.767666	0.094146
15336	9.121606	1.854334	-2.708386	-0.553094	-0.308996	0.314237	-0.785526	-0.371940	0.000325	0.612307	0.135956	-0.773067	0.094679
15337	9.120605	1.799394	-2.606287	-0.569213	-0.274768	0.322672	-0.789220	-0.361857	0.003533	0.607742	0.127870	-0.778115	0.094001
15338	9.227241	1.708673	-2.706902	-0.538175	-0.256931	0.328249	-0.796270	-0.354003	0.005486	0.603478	0.119018	-0.782697	0.095046
15339	9.570270	1.665516	-3.078990	-0.526702	-0.159416	0.304866	-0.801086	-0.343346	0.005355	0.600540	0.111497	-0.786061	0.095019
15340	9.227764	1.264650	-2.987072	-0.533066	-0.006002	0.273645	-0.805755	-0.334369	0.004926	0.600205	0.103061	-0.787343	0.096038
15341	8.605807	0.818606	-2.671975	-0.561794	0.057360	0.244412	-0.808168	-0.326783	-0.000007	0.600805	0.095652	-0.787925	0.095170
15342	8.681591	0.341758	-2.715081	-0.543001	0.136389	0.261796	-0.812397	-0.320870	-0.006341	0.602683	0.086999	-0.787374	0.096158
15343	9.080869	0.205058	-2.917060	-0.539347	0.144715	0.241515	-0.816211	-0.313837	-0.012666	0.604561	0.079722	-0.786751	0.095777
15344	10.276658	-0.074908	-3.198243	-0.551398	0.239397	0.254284	-0.819741	-0.306795	-0.021788	0.608002	0.070878	-0.784831	0.096695
15345	10.158292	-0.971921	-2.994771	-0.533744	0.122801	0.279828	-0.823418	-0.297785	-0.033125	0.609380	0.063079	-0.784405	0.096882
15346	10.353604	-0.695717	-3.459628	-0.539692	0.090413	0.184513	-0.827661	-0.289362	-0.035799	0.610519	0.055751	-0.784070	0.096912
15347	9.769644	-0.316376	-3.289106	-0.544267	-0.011665	0.110698	-0.829078	-0.285140	-0.040775	0.610063	0.050714	-0.785033	0.094731
15348	9.408977	-0.427167	-3.205233	-0.556910	-0.141238	0.093562	-0.830768	-0.284164	-0.038236	0.607715	0.045040	-0.787389	0.093124
15349	8.928585	-0.436241	-3.192416	-0.549021	-0.191831	0.096527	-0.831171	-0.281045	-0.036820	0.604403	0.040480	-0.790484	0.090520
15350	8.906508	-0.593376	-3.222045	-0.563378	-0.225147	0.200044	-0.834559	-0.277134	-0.031165	0.600482	0.033191	-0.793862	0.090010
15351	9.068992	-0.575642	-3.314279	-0.543435	-0.243416	0.219891	-0.837685	-0.268881	-0.026025	0.596042	0.026799	-0.797562	0.088940
15352	9.088772	-0.648869	-3.410141	-0.550668	-0.215914	0.171866	-0.840237	-0.263858	-0.018688	0.592225	0.020088	-0.800670	0.088279
15353	8.916563	-0.615101	-3.593926	-0.549302	-0.273243	0.133288	-0.842788	-0.259538	-0.010240	0.587375	0.015028	-0.804585	0.086064
15354	8.975293	-0.492498	-3.638866	-0.547365	-0.229637	0.094149	-0.843646	-0.257180	-0.002804	0.583404	0.009620	-0.807716	0.084512
15355	9.202861	-0.496844	-3.733350	-0.541415	-0.110026	0.020985	-0.844404	-0.253593	0.003413	0.581313	0.006168	-0.809602	0.081128
15356	9.307814	-0.525598	-3.588191	-0.555882	-0.068054	-0.028971	-0.845249	-0.253888	0.008447	0.580122	0.002379	-0.810781	0.078021
15357	9.349783	-0.689509	-3.477685	-0.543097	-0.062796	-0.020025	-0.844830	-0.253613	0.009704	0.578841	-0.000518	-0.812063	0.074138
15358	9.072687	-0.591160	-3.488077	-0.552368	-0.100750	-0.005790	-0.844543	-0.255723	0.012195	0.577059	-0.004595	-0.813567	0.071351
15359	9.012445	-0.576311	-3.492994	-0.546721	-0.076585	0.008272	-0.845245	-0.255584	0.013041	0.575491	-0.007986	-0.814959	0.067737
15360	8.983150	-0.614640	-3.468364	-0.557141	-0.019215	0.044940	-0.843002	-0.255452	0.014143	0.574937	-0.013057	-0.815472	0.065439
15361	9.074656	-0.377499	-3.328571	-0.546044	0.046906	0.002244	-0.844405	-0.254737	0.010528	0.575374	-0.016512	-0.815389	0.061743
15362	9.258231	-0.180013	-3.253699	-0.563185	0.125337	-0.090381	-0.843142	-0.254456	0.009263	0.577319	-0.019628	-0.814238	0.057741
15363	9.331389	0.041927	-3.244192	-0.545925	0.198446	-0.210896	-0.841852	-0.259763	0.003608	0.580464	-0.019767	-0.812414	0.051523
15364	9.253782	0.100899	-3.167424	-0.545851	0.253147	-0.282899	-0.840549	-0.267300	-0.005424	0.584660	-0.019684	-0.809761	0.045524
15365	8.938874	0.171698	-2.984154	-0.551129	0.303885	-0.316068	-0.836288	-0.277076	-0.017298	0.589557	-0.018245	-0.806629	0.037951
15366	8.744068	0.319766	-2.690757	-0.533713	0.350802	-0.335650	-0.831042	-0.287840	-0.027512	0.595291	-0.017237	-0.802708	0.031491
15367	9.752380	0.823804	-3.004601	-0.565423	0.396493	-0.373170	-0.825792	-0.299445	-0.037735	0.601605	-0.015066	-0.798321	0.022970
15368	9.328438	1.320323	-2.871845	-0.547890	0.355732	-0.461208	-0.821518	-0.311880	-0.050335	0.607345	-0.012213	-0.794207	0.014774
15369	9.537672	1.744277	-2.884105	-0.530364	0.299522	-0.526023	-0.813022	-0.328544	-0.057841	0.612024	-0.007065	-0.790792	0.004950
15370	9.875521	1.977777	-3.078051	-0.543372	0.220682	-0.462774	-0.807333	-0.345062	-0.064765	0.615490	-0.004092	-0.788128	-0.003156
15371	9.848562	1.958887	-3.034310	-0.550057	0.110747	-0.358684	-0.800535	-0.359073	-0.068597	0.617049	-0.001752	-0.786842	-0.011258
15372	9.537738	1.904210	-2.815817	-0.534749	0.025756	-0.239522	-0.796860	-0.365669	-0.067157	0.617407	-0.002210	-0.786469	-0.016462
15373	9.324523	1.775331	-2.770600	-0.553010	-0.052656	-0.131391	-0.793189	-0.371713	-0.063476	0.616407	-0.003490	-0.787117	-0.021828
15374	9.215919	1.785712	-2.765738	-0.546048	-0.123318	-0.093741	-0.792616	-0.375373	-0.058488	0.614444	-0.006438	-0.788525	-0.025402
15375	9.250680	1.833189	-2.867799	-0.568437	-0.233332	-0.070309	-0.794587	-0.375680	-0.048694	0.610583	-0.008939	-0.791323	-0.030272
15376	9.167822	1.871197	-3.056584	-0.555786	-0.280777	-0.011487	-0.794591	-0.376549	-0.040039	0.606132	-0.013398	-0.794567	-0.032975
15377	9.030823	1.852214	-3.138343	-0.543125	-0.306288	0.011792	-0.793614	-0.377000	-0.031387	0.601103	-0.016931	-0.798160	-0.036466
15378	8.927965	1.856970	-3.254241	-0.543046	-0.317446	0.049002	-0.793767	-0.376194	-0.020757	0.596045	-0.022229	-0.801732	-0.038229
15379	8.951427	1.799187	-3.195636	-0.526443	-0.277915	0.052486	-0.795050	-0.372852	-0.013725	0.591436	-0.026191	-0.804883	-0.041014
15380	8.999828	1.774534	-3.224422	-0.562557	-0.241673	0.049195	-0.794222	-0.371484	-0.004354	0.587520	-0.031665	-0.807439	-0.043129
15381	9.058372	1.720335	-3.330212	-0.525907	-0.187675	0.037802	-0.796196	-0.370661	0.002238	0.584309	-0.035308	-0.809448	-0.046159
15382	8.865293	1.847608	-3.268550	-0.557504	-0.156990	0.046064	-0.797468	-0.369272	0.006734	0.581718	-0.040598	-0.810940	-0.048289
15383	9.063747	1.952565	-3.289318	-0.543463	-0.092269	0.058271	-0.798605	-0.366333	0.008310	0.580034	-0.044672	-0.811736	-0.051471
15384	8.811439	2.003697	-3.096246	-0.548381	-0.018696	0.090439	-0.800307	-0.362129	0.008926	0.579706	-0.050437	-0.811531	-0.053055
15385	9.247105	2.024179	-3.246869	-0.558497	0.080046	0.142007	-0.802006	-0.357913	0.006049	0.580878	-0.055832	-0.810161	-0.055705
15386	9.368188	1.521307	-3.541041	-0.559576	0.148919	0.198162	-0.804135	-0.351451	0.001661	0.583329	-0.063283	-0.807801	-0.056390
15387	8.717094	1.196790	-3.145107	-0.546101	0.274054	0.190280	-0.806120	-0.345260	-0.005386	0.587659	-0.069078	-0.804029	-0.058494
15388	8.381119	0.905537	-2.909442	-0.563645	0.362215	0.207109	-0.808948	-0.337934	-0.016327	0.593464	-0.076458	-0.799016	-0.059401
15389	9.630812	0.963466	-2.822358	-0.542516	0.403546	0.225054	-0.811495	-0.330178	-0.030341	0.599833	-0.082585	-0.793498	-0.061167
15390	9.970530	0.185615	-2.811716	-0.543511	0.367455	0.232311	-0.815170	-0.321302	-0.043356	0.605656	-0.090093	-0.788220	-0.061434
15391	10.643732	0.324975	-3.036472	-0.570279	0.235711	0.080815	-0.816034	-0.314692	-0.050966	0.609057	-0.094489	-0.784790	-0.065005
15392	10.116787	0.448219	-3.182120	-0.542470	0.121774	-0.091634	-0.814485	-0.315670	-0.052665	0.610540	-0.097179	-0.782991	-0.068726
15393	9.576832	0.382752	-2.987363	-0.534323	0.010629	-0.167063	-0.813629	-0.318749	-0.054101	0.610110	-0.097567	-0.782771	-0.074272
15394	9.198797	0.354869	-2.802907	-0.571000	-0.050629	-0.154820	-0.812064	-0.324368	-0.050539	0.608725	-0.099855	-0.783110	-0.078872
15395	9.052961	0.203907	-2.743036	-0.529243	-0.074546	-0.125044	-0.809382	-0.329293	-0.045300	0.607003	-0.101010	-0.783807	-0.083607
15396	9.155467	0.384141	-2.803175	-0.531200	-0.100765	-0.111589	-0.808245	-0.333373	-0.040880	0.604958	-0.103568	-0.784690	-0.086956
15397	9.343776	0.242308	-2.879167	-0.541988	-0.089013	-0.108225	-0.806562	-0.334374	-0.035593	0.602980	-0.105213	-0.785464	-0.091608
15398	9.441349	0.296609	-2.986220	-0.560197	-0.074122	-0.149191	-0.805564	-0.339444	-0.028108	0.601198	-0.107480	-0.786008	-0.095919
15399	9.320653	0.270727	-2.995435	-0.553082	-0.078306	-0.189803	-0.803168	-0.343680	-0.019506	0.599174	-0.108007	-0.786755	-0.101692
15400	9.209763	0.373134	-2.962601	-0.550457	-0.064364	-0.239409	-0.800614	-0.351833	-0.012345	0.597356	-0.108712	-0.787343	-0.106950
15401	9.116872	0.379521	-2.807905	-0.560257	-0.024609	-0.248639	-0.797643	-0.359151	-0.004059	0.595997	-0.108332	-0.787495	-0.113596
15402	9.150190	0.365144	-2.754630	-0.564659	0.019900	-0.286117	-0.792850	-0.365768	0.002961	0.595330	-0.108278	-0.787085	-0.119811
15403	9.124898	0.298365	-2.637869	-0.546457	0.044420	-0.317921	-0.790157	-0.373360	0.009569	0.594879	-0.106530	-0.786515	-0.127137
15404	9.147418	0.151659	-2.500949	-0.547114	0.093198	-0.332403	-0.784924	-0.384458	0.015561	0.595240	-0.105346	-0.785300	-0.133773
15405	9.497811	0.294920	-2.797815	-0.530427	0.174699	-0.382135	-0.780373	-0.394650	0.022097	0.596638	-0.102113	-0.783258	-0.141787
15406	9.423804	0.690329	-3.022011	-0.546271	0.275944	-0.409435	-0.774429	-0.406702	0.020529	0.599578	-0.099189	-0.779912	-0.149683
15407	8.994162	1.076083	-2.830021	-0.560439	0.333392	-0.383462	-0.768348	-0.417916	0.019247	0.603272	-0.095855	-0.775748	-0.158397
15408	8.362479	2.022985	-2.767253	-0.533701	0.297603	-0.428942	-0.762406	-0.428555	0.013781	0.606392	-0.092394	-0.772063	-0.166346
15409	10.328325	3.041152	-3.378071	-0.551555	0.364521	-0.413961	-0.755892	-0.441717	0.008563	0.610323	-0.088319	-0.767449	-0.175293
15410	10.813585	3.462639	-3.506655	-0.530165	0.303141	-0.403443	-0.747408	-0.455427	-0.001705	0.613496	-0.085172	-0.763501	-0.182851
15411	9.892367	2.613193	-3.075507	-0.539252	0.233697	-0.309669	-0.740339	-0.466763	-0.008863	0.615668	-0.082965	-0.760231	-0.190049
15412	8.960627	2.099986	-2.991212	-0.543101	0.152017	-0.257279	-0.736815	-0.471687	-0.004471	0.616983	-0.082754	-0.757743	-0.195728
15413	8.466448	2.417291	-2.602651	-0.552592	0.074074	-0.208335	-0.733284	-0.478293	0.000183	0.617012	-0.082873	-0.756179	-0.201548
15414	8.885505	2.742596	-2.333800	-0.538873	-0.017463	-0.249076	-0.728357	-0.484360	0.010560	0.615758	-0.083402	-0.755734	-0.206768
15415	9.073210	2.883398	-2.816466	-0.560791	-0.049837	-0.239323	-0.724124	-0.492248	0.021482	0.613709	-0.083651	-0.755683	-0.212856
15416	8.673705	2.371121	-3.206488	-0.549498	-0.059734	-0.153449	-0.721865	-0.497608	0.031748	0.612169	-0.085926	-0.755504	-0.216979
15417	8.858547	2.273792	-3.125911	-0.524061	-0.091014	-0.093667	-0.717092	-0.500309	0.040484	0.610110	-0.088139	-0.755870	-0.220585
15418	8.831426	2.320483	-3.029744	-0.571781	-0.053527	-0.030766	-0.716545	-0.499512	0.053342	0.609134	-0.092506	-0.755264	-0.223550
15419	8.902376	2.270300	-2.867387	-0.523500	-0.029463	-0.026810	-0.717117	-0.499266	0.064247	0.608247	-0.095487	-0.754766	-0.226377
15420	9.030650	2.291014	-2.904034	-0.538043	-0.011952	-0.060673	-0.715864	-0.498883	0.074440	0.607802	-0.098799	-0.753825	-0.229266
15421	9.047674	2.043073	-2.729733	-0.568913	-0.014570	-0.055747	-0.715729	-0.500185	0.087279	0.606872	-0.101869	-0.752993	-0.233090
15422	9.038947	1.903822	-2.607343	-0.554273	0.002502	-0.057484	-0.715326	-0.500452	0.099055	0.606603	-0.105352	-0.751759	-0.236205
15423	9.227353	1.875840	-2.641111	-0.528608	0.031089	-0.041400	-0.714789	-0.497696	0.112775	0.606472	-0.107984	-0.750523	-0.239264
15424	9.264121	1.845584	-2.418523	-0.552025	0.067204	-0.038364	-0.715919	-0.498296	0.125634	0.607245	-0.111415	-0.748438	-0.242242
15425	9.223512	1.963802	-2.105668	-0.555505	0.101414	-0.035084	-0.717619	-0.496362	0.134890	0.608110	-0.114172	-0.746185	-0.245711
15426	9.053724	1.742547	-2.102972	-0.542624	0.117477	-0.028018	-0.718490	-0.491915	0.146402	0.609678	-0.117390	-0.743471	-0.248524
15427	9.980533	1.638222	-2.779613	-0.559251	0.204152	-0.024998	-0.716554	-0.487615	0.157891	0.612069	-0.119889	-0.739904	-0.252072
15428	9.631077	0.965587	-2.853803	-0.550109	0.302508	0.043361	-0.720787	-0.481384	0.165613	0.616671	-0.123315	-0.734656	-0.254541
15429	9.039495	0.573965	-2.693998	-0.551565	0.303438	0.129854	-0.723763	-0.475231	0.170311	0.621242	-0.127598	-0.729496	-0.256151
15430	9.021420	0.335530	-2.966771	-0.547076	0.246990	0.192157	-0.730981	-0.461936	0.178050	0.625713	-0.133429	-0.724472	-0.256555
15431	9.948444	0.543729	-3.521251	-0.535434	0.195362	0.231777	-0.736087	-0.450184	0.185198	0.629141	-0.139662	-0.720443	-0.256200
15432	11.386584	0.051007	-4.344052	-0.541017	0.166126	0.200314	-0.742309	-0.439824	0.190524	0.632408	-0.145933	-0.716341	-0.256162
15433	10.458102	-0.642673	-4.146590	-0.551145	-0.035962	0.221487	-0.746450	-0.428151	0.199408	0.632259	-0.153572	-0.715193	-0.255269
15434	8.739799	-0.229477	-3.955597	-0.555799	-0.132357	0.102291	-0.748177	-0.420055	0.209288	0.630633	-0.160138	-0.715010	-0.255771
15435	8.039845	-0.077619	-3.564914	-0.537731	-0.092118	0.017187	-0.749602	-0.416723	0.219255	0.628544	-0.165088	-0.715303	-0.256944
15436	8.497477	-0.577652	-3.067021	-0.566647	-0.044791	-0.018821	-0.748215	-0.414507	0.225975	0.627468	-0.169597	-0.714305	-0.259400
15437	8.779319	-0.794266	-3.412928	-0.564590	0.009764	-0.070395	-0.746830	-0.412017	0.234515	0.626209	-0.173235	-0.713496	-0.262251
15438	9.393915	-0.646713	-3.545878	-0.547177	-0.216621	-0.142075	-0.744040	-0.410805	0.247502	0.622067	-0.176632	-0.715133	-0.265365
15439	9.118537	-0.921196	-3.643939	-0.538946	-0.181877	-0.208618	-0.740812	-0.410367	0.260396	0.617329	-0.179100	-0.717359	-0.268745
15440	9.047391	-0.749654	-3.723079	-0.535913	-0.253568	-0.252363	-0.731418	-0.412116	0.274555	0.612051	-0.180958	-0.719839	-0.272910
15441	9.060154	-0.736230	-3.496114	-0.561261	-0.204325	-0.305162	-0.725938	-0.417217	0.288990	0.606272	-0.182523	-0.722556	-0.277546
15442	9.129873	-0.615251	-3.403322	-0.557297	-0.155873	-0.284156	-0.718080	-0.420215	0.300773	0.602084	-0.183620	-0.723767	-0.282735
15443	8.915439	-0.623883	-3.453681	-0.554299	-0.108970	-0.294183	-0.712173	-0.425581	0.310172	0.597676	-0.184808	-0.725309	-0.287325
15444	8.702031	-0.665340	-3.341783	-0.549267	-0.035256	-0.282246	-0.706136	-0.428708	0.319872	0.595225	-0.185124	-0.725056	-0.292797
15445	8.799853	-0.536097	-3.444841	-0.556479	-0.007889	-0.313419	-0.699387	-0.433504	0.325918	0.592091	-0.185558	-0.725443	-0.297874
15446	9.667429	-0.214787	-3.749208	-0.548781	0.106346	-0.381915	-0.694751	-0.436621	0.333394	0.591052	-0.183561	-0.723826	-0.305023
15447	9.523724	0.365054	-3.922211	-0.559166	0.244084	-0.462447	-0.688987	-0.440855	0.339312	0.590562	-0.180408	-0.721748	-0.312681
15448	8.843205	0.713032	-3.454005	-0.542181	0.406791	-0.539443	-0.683194	-0.450245	0.337633	0.592796	-0.174159	-0.717058	-0.322629
15449	7.842055	1.198495	-2.965158	-0.551239	0.461292	-0.596667	-0.679496	-0.461019	0.331903	0.594439	-0.167590	-0.712797	-0.332379
15450	7.801250	1.562177	-2.819351	-0.544046	0.457577	-0.587682	-0.674655	-0.475846	0.323189	0.596873	-0.160267	-0.707407	-0.342975
15451	9.036696	1.707749	-3.030430	-0.552762	0.431014	-0.418374	-0.670682	-0.485076	0.316495	0.599102	-0.156405	-0.702753	-0.350360
15452	12.660585	2.599073	-3.704876	-0.543125	0.445931	-0.225499	-0.668985	-0.488158	0.315612	0.603723	-0.154208	-0.696175	-0.356480
15453	11.177620	2.274828	-3.716187	-0.546428	0.171645	-0.201196	-0.669094	-0.493877	0.308847	0.603745	-0.155211	-0.693999	-0.360232
15454	9.128111	1.395188	-3.452333	-0.553481	-0.044237	-0.069571	-0.667268	-0.495009	0.311056	0.602583	-0.158792	-0.692722	-0.363064
15455	8.255780	1.447151	-2.978151	-0.557970	-0.051944	-0.025538	-0.667844	-0.492074	0.313327	0.600648	-0.164026	-0.692651	-0.364076
15456	8.506771	2.104904	-2.662043	-0.556795	-0.120237	-0.040908	-0.666170	-0.491403	0.321145	0.598589	-0.168586	-0.692140	-0.366348
15457	9.125274	2.539688	-2.848945	-0.541302	-0.136369	-0.245673	-0.660557	-0.493120	0.328069	0.593841	-0.171162	-0.693951	-0.369444
15458	9.302481	2.528523	-3.296072	-0.544727	-0.245980	-0.273292	-0.653258	-0.495821	0.335249	0.588322	-0.173261	-0.695758	-0.373869
15459	8.938376	2.172284	-3.818363	-0.550697	-0.219136	-0.254160	-0.643982	-0.501753	0.344197	0.582208	-0.176403	-0.698518	-0.376814
15460	8.890615	2.392286	-3.467975	-0.554705	-0.134722	-0.222876	-0.638629	-0.508515	0.352607	0.578523	-0.178451	-0.698711	-0.381141
15461	8.987096	2.257922	-3.215309	-0.554746	-0.164909	-0.173161	-0.632048	-0.507438	0.360950	0.573669	-0.182332	-0.700520	-0.383316
15462	9.083767	2.179634	-3.270140	-0.542737	-0.168205	-0.112833	-0.625189	-0.506510	0.372083	0.570352	-0.186015	-0.700750	-0.386065
15463	8.914909	2.107914	-3.315023	-0.524248	-0.161798	-0.036619	-0.623105	-0.503890	0.383272	0.566619	-0.191424	-0.702249	-0.386194
15464	8.954329	2.140953	-3.402431	-0.532892	-0.124453	0.023223	-0.620053	-0.497908	0.393090	0.564958	-0.196545	-0.701505	-0.387405
15465	8.934855	2.107274	-3.397197	-0.537941	-0.085206	0.068915	-0.620669	-0.487868	0.406612	0.562972	-0.202996	-0.701612	-0.386776
15466	8.905149	2.020797	-3.343034	-0.554087	-0.063691	0.088037	-0.619326	-0.476426	0.418457	0.562529	-0.208779	-0.699715	-0.387777
15467	8.887228	1.939321	-3.250281	-0.537506	-0.042429	0.118159	-0.621048	-0.469028	0.427070	0.561435	-0.215587	-0.699112	-0.386724
15468	9.041523	1.817278	-3.287786	-0.548076	-0.009316	0.149697	-0.623349	-0.457709	0.436147	0.562196	-0.221726	-0.696334	-0.387160
15469	9.338593	1.529190	-3.454110	-0.556628	0.050849	0.179337	-0.626210	-0.446100	0.442717	0.562691	-0.228898	-0.694226	-0.386050
15470	9.376749	0.910713	-3.382020	-0.530556	0.116981	0.222508	-0.631608	-0.431541	0.448220	0.565778	-0.234855	-0.689760	-0.385966
15471	8.879172	0.433752	-3.247967	-0.544428	0.190485	0.261533	-0.638975	-0.415291	0.451799	0.568781	-0.242012	-0.685714	-0.384337
15472	8.518222	0.357128	-3.111317	-0.542482	0.201076	0.279094	-0.646324	-0.403382	0.455194	0.573304	-0.248204	-0.679825	-0.384129
15473	8.802355	0.186176	-3.109789	-0.546985	0.219386	0.252426	-0.654660	-0.389642	0.456240	0.576482	-0.255104	-0.675368	-0.382713
15474	9.004996	0.005587	-3.185367	-0.536851	0.239211	0.248906	-0.662287	-0.377013	0.454195	0.581205	-0.260495	-0.669116	-0.382919
15475	9.731883	-0.258734	-3.369445	-0.542827	0.275040	0.284125	-0.670473	-0.364374	0.449081	0.585248	-0.267418	-0.663774	-0.381283
15476	9.739036	-0.947610	-3.378682	-0.547511	0.222602	0.303768	-0.678380	-0.352026	0.447176	0.589987	-0.273752	-0.657216	-0.380843
15477	9.773623	-1.271347	-3.326789	-0.547036	0.161594	0.274034	-0.684596	-0.341786	0.446632	0.592270	-0.281565	-0.653111	-0.378661
15478	9.559630	-1.139745	-3.366632	-0.546813	0.082817	0.216109	-0.688856	-0.329732	0.446511	0.594401	-0.287767	-0.648590	-0.378428
15479	9.294807	-1.027094	-3.396531	-0.536915	-0.018957	0.105347	-0.693379	-0.322166	0.448442	0.592983	-0.294714	-0.647597	-0.377006
15480	9.088382	-1.126563	-3.279162	-0.553599	-0.051877	0.064600	-0.691720	-0.316855	0.450440	0.592116	-0.300025	-0.645449	-0.377861
15481	9.262127	-1.132492	-3.279328	-0.551666	-0.042124	0.083175	-0.692573	-0.314903	0.453680	0.590047	-0.307089	-0.644705	-0.376692
15482	9.369150	-0.959309	-3.303151	-0.542730	-0.030828	0.027523	-0.692305	-0.312389	0.455521	0.589184	-0.311612	-0.642579	-0.377957
15483	9.304680	-0.910979	-3.368844	-0.554034	-0.071797	-0.019247	-0.690063	-0.312404	0.458577	0.585858	-0.317642	-0.642769	-0.377786
15484	9.126729	-0.958854	-3.474389	-0.559684	-0.100468	-0.035983	-0.688945	-0.311997	0.461926	0.583467	-0.322050	-0.641700	-0.379566
15485	9.059262	-1.028812	-3.521844	-0.561661	-0.131118	-0.034069	-0.686289	-0.310615	0.465552	0.579129	-0.328441	-0.642591	-0.379226
15486	9.160762	-0.973810	-3.512928	-0.559941	-0.138216	-0.045478	-0.683902	-0.311893	0.469432	0.576128	-0.332986	-0.641985	-0.380856
15487	9.174907	-1.022110	-3.493078	-0.523555	-0.136693	-0.033566	-0.679147	-0.310106	0.476260	0.571890	-0.338986	-0.643185	-0.379926
15488	9.148358	-1.002550	-3.483595	-0.536226	-0.112952	-0.062171	-0.675789	-0.309011	0.481554	0.569198	-0.342821	-0.642551	-0.381596
15489	9.199224	-0.944842	-3.479475	-0.545263	-0.080079	-0.104924	-0.671586	-0.308755	0.485995	0.564930	-0.347715	-0.643389	-0.382099
15490	9.165103	-1.012231	-3.469012	-0.548930	-0.087276	-0.104939	-0.669629	-0.307790	0.489343	0.562116	-0.350920	-0.642634	-0.384580
15491	9.163962	-1.074329	-3.352335	-0.548059	-0.090875	-0.106689	-0.666540	-0.309351	0.493215	0.557626	-0.355894	-0.643544	-0.385024
15492	9.222276	-1.041076	-3.386612	-0.543555	-0.090791	-0.117235	-0.663598	-0.308947	0.496130	0.554671	-0.358880	-0.642932	-0.387535
15493	9.033056	-1.048793	-3.265458	-0.571116	-0.117346	-0.158133	-0.659393	-0.309252	0.500844	0.549232	-0.363628	-0.644277	-0.388621
15494	9.765321	-0.852549	-3.609326	-0.525669	-0.082744	-0.209817	-0.655738	-0.312077	0.505677	0.545754	-0.365129	-0.644360	-0.391962
15495	9.594403	-0.446530	-3.780353	-0.556565	-0.044165	-0.274968	-0.651106	-0.313504	0.510236	0.540408	-0.367595	-0.645834	-0.394629
15496	8.742784	-0.347350	-3.463784	-0.569020	0.026434	-0.316418	-0.646171	-0.319680	0.511251	0.537142	-0.367292	-0.645141	-0.400460
15497	8.537908	-0.293419	-3.162075	-0.537860	0.091317	-0.337732	-0.642063	-0.328646	0.509450	0.533159	-0.367598	-0.645732	-0.404528
15498	8.818163	-0.166956	-3.139698	-0.561245	0.116389	-0.304471	-0.641747	-0.335916	0.505320	0.531165	-0.366597	-0.644008	-0.410760
15499	8.746007	-0.195788	-3.185189	-0.549938	0.162889	-0.272794	-0.639454	-0.346123	0.498908	0.528534	-0.367224	-0.643226	-0.414800
15500	9.866129	0.180854	-3.662070	-0.543682	0.287162	-0.251068	-0.640242	-0.357163	0.492233	0.529257	-0.365268	-0.639404	-0.421460
15501	9.376294	0.792784	-3.689989	-0.545812	0.319857	-0.381356	-0.642445	-0.365114	0.484064	0.527714	-0.363095	-0.637762	-0.427715
15502	8.759928	0.915736	-3.200028	-0.546199	0.323376	-0.480595	-0.642964	-0.373634	0.477692	0.526850	-0.357857	-0.635118	-0.437028
15503	8.813065	1.487438	-2.931020	-0.549270	0.296492	-0.492780	-0.638418	-0.385382	0.469571	0.523966	-0.354362	-0.634431	-0.444280
15504	9.848992	1.871183	-3.129993	-0.537649	0.245595	-0.433674	-0.638081	-0.397124	0.463019	0.522494	-0.350228	-0.632236	-0.452347
15505	10.075076	1.904796	-3.323975	-0.544754	0.192136	-0.293596	-0.635786	-0.407467	0.455070	0.520058	-0.350020	-0.631246	-0.456677
15506	9.553814	1.619122	-3.155781	-0.563202	0.098666	-0.219080	-0.633382	-0.411671	0.454169	0.518446	-0.350156	-0.628797	-0.461757
15507	9.136720	1.514276	-2.951083	-0.539664	0.037329	-0.130957	-0.631843	-0.411262	0.456676	0.515559	-0.353297	-0.628316	-0.463248
15508	9.203805	1.700897	-2.798613	-0.561738	-0.031587	-0.069721	-0.629747	-0.409875	0.459189	0.513669	-0.356474	-0.626156	-0.465831
15509	9.317723	1.842803	-2.793100	-0.546662	-0.102176	-0.040762	-0.626949	-0.408630	0.461974	0.509779	-0.362041	-0.626381	-0.465508
15510	9.234835	1.769330	-3.031383	-0.539433	-0.136774	-0.005094	-0.625280	-0.406269	0.466736	0.507292	-0.366751	-0.625011	-0.466379
15511	9.242519	1.698626	-3.122423	-0.546727	-0.204384	0.102274	-0.622770	-0.404055	0.473167	0.503376	-0.374980	-0.625175	-0.463853
15512	9.235582	1.649945	-3.184695	-0.554775	-0.219301	0.161537	-0.619844	-0.400580	0.478909	0.501221	-0.382650	-0.623197	-0.462581
15513	9.153125	1.638670	-3.138549	-0.549415	-0.235589	0.165218	-0.619165	-0.396397	0.483976	0.497352	-0.391881	-0.623066	-0.459195
15514	9.107033	1.532495	-3.159049	-0.556571	-0.219313	0.161474	-0.617082	-0.392924	0.491122	0.495086	-0.399509	-0.620980	-0.457894
15515	9.042191	1.518101	-3.207127	-0.532676	-0.178020	0.165025	-0.615570	-0.386780	0.495505	0.491942	-0.407937	-0.620313	-0.454744
15516	8.964736	1.533316	-3.170949	-0.543366	-0.142840	0.164669	-0.615597	-0.381618	0.501707	0.490677	-0.414721	-0.617488	-0.453819
15517	9.096980	1.448038	-3.148428	-0.554047	-0.103970	0.157243	-0.616188	-0.375610	0.506245	0.488106	-0.422490	-0.615862	-0.451628
15518	9.239101	1.396455	-3.138377	-0.557568	-0.088670	0.162437	-0.616783	-0.368764	0.511630	0.487298	-0.428846	-0.612327	-0.451316
15519	9.035445	1.282136	-3.074005	-0.541056	-0.057116	0.148223	-0.617099	-0.361498	0.516738	0.485254	-0.435862	-0.610346	-0.449478
15520	9.480095	1.210988	-3.182540	-0.538798	0.012288	0.149680	-0.620488	-0.356594	0.518212	0.485664	-0.440928	-0.606050	-0.449907
15521	9.667245	0.682252	-3.295289	-0.554449	0.086757	0.192362	-0.624171	-0.348607	0.519581	0.485587	-0.447247	-0.602076	-0.449088
15522	8.960564	0.392566	-3.182377	-0.537600	0.136671	0.231874	-0.627837	-0.343830	0.517284	0.488182	-0.452130	-0.595784	-0.449776
15523	8.661985	0.172834	-3.065959	-0.544610	0.184587	0.211941	-0.635574	-0.338202	0.514888	0.489472	-0.457659	-0.590661	-0.449539
15524	8.694662	-0.068879	-3.039143	-0.546390	0.207483	0.171061	-0.640096	-0.329778	0.511379	0.492202	-0.461214	-0.584074	-0.451527
15525	9.193571	-0.284805	-3.056731	-0.557380	0.228036	0.101880	-0.648397	-0.323305	0.508018	0.492839	-0.465146	-0.579315	-0.452927
15526	10.471608	-0.834512	-3.492074	-0.544740	0.166330	0.160120	-0.654723	-0.319072	0.502802	0.494947	-0.468873	-0.573183	-0.454584
15527	10.676609	-1.221114	-3.659591	-0.558018	0.047243	0.186351	-0.657966	-0.315142	0.502169	0.494209	-0.475430	-0.569310	-0.453442
15528	9.907501	-0.680692	-3.809571	-0.560956	-0.078078	0.091464	-0.657850	-0.309969	0.504737	0.492683	-0.480709	-0.566046	-0.453623
15529	8.814953	-0.551236	-3.531679	-0.552597	-0.145957	0.006834	-0.655197	-0.307744	0.507813	0.488104	-0.486896	-0.565765	-0.452324
15530	8.615217	-0.548495	-3.294645	-0.558663	-0.224058	-0.024656	-0.652115	-0.307908	0.512957	0.483842	-0.492113	-0.565028	-0.452178
15531	8.725097	-0.688865	-3.215904	-0.538812	-0.257670	-0.003870	-0.647062	-0.309761	0.519186	0.477981	-0.498984	-0.565961	-0.449707
15532	8.997179	-0.701714	-3.450505	-0.553490	-0.299223	0.020164	-0.640484	-0.307556	0.525305	0.473256	-0.505270	-0.565486	-0.448281
15533	9.198828	-0.791328	-3.664826	-0.543965	-0.236210	0.024351	-0.635746	-0.301852	0.533710	0.467769	-0.512235	-0.565767	-0.445774
15534	9.101151	-0.752954	-3.810102	-0.560397	-0.223941	-0.029003	-0.629324	-0.297001	0.544329	0.463319	-0.517290	-0.564961	-0.445606
15535	9.169233	-0.758640	-3.877785	-0.553220	-0.233771	-0.040342	-0.623460	-0.292138	0.552158	0.457132	-0.523513	-0.565696	-0.443794
15536	9.034214	-0.733653	-3.882716	-0.556911	-0.231773	-0.061653	-0.617302	-0.289929	0.557443	0.452283	-0.528175	-0.565281	-0.443767
15537	8.968840	-0.631261	-3.806450	-0.535185	-0.231755	-0.075557	-0.612544	-0.289129	0.566216	0.445954	-0.533734	-0.566425	-0.442058
15538	8.940176	-0.573143	-3.816725	-0.560507	-0.216382	-0.068869	-0.607502	-0.288604	0.573448	0.441123	-0.538149	-0.565868	-0.442266
15539	9.014916	-0.578402	-3.809518	-0.553150	-0.201092	-0.068862	-0.602460	-0.287647	0.577051	0.434980	-0.543584	-0.566412	-0.441007
15540	8.942913	-0.665535	-3.902684	-0.551341	-0.188173	-0.104328	-0.594454	-0.291187	0.583379	0.430209	-0.547212	-0.566030	-0.441690
15541	8.786868	-0.650671	-4.001710	-0.560444	-0.177042	-0.136375	-0.589962	-0.292892	0.587517	0.423645	-0.551649	-0.566947	-0.441338
15542	8.756089	-0.578237	-4.043554	-0.560309	-0.140777	-0.161361	-0.585034	-0.297249	0.588971	0.418769	-0.554237	-0.566670	-0.443101
15543	8.935141	-0.587009	-4.106520	-0.538433	-0.098914	-0.216171	-0.581086	-0.302587	0.591120	0.412627	-0.556817	-0.567931	-0.444014
15544	9.427799	-0.034320	-4.502370	-0.525483	-0.017195	-0.281794	-0.575168	-0.308762	0.591010	0.408442	-0.556605	-0.568248	-0.447728
15545	9.159483	0.363313	-4.566856	-0.552330	0.084306	-0.334926	-0.573570	-0.320373	0.585846	0.403167	-0.556229	-0.569166	-0.451793
15546	8.313294	0.723767	-4.202468	-0.537622	0.165878	-0.407055	-0.573649	-0.333375	0.579285	0.399765	-0.552983	-0.569241	-0.458653
15547	7.653670	0.929261	-3.696456	-0.539009	0.250490	-0.407724	-0.573027	-0.345957	0.572163	0.395862	-0.550025	-0.569715	-0.464963
15548	8.074383	1.180501	-3.675660	-0.544117	0.315430	-0.406296	-0.575065	-0.359221	0.561423	0.394041	-0.545362	-0.568456	-0.473466
15549	8.509922	1.266533	-3.778687	-0.558232	0.393155	-0.419218	-0.577676	-0.369826	0.551553	0.391420	-0.540922	-0.567682	-0.481592
15550	8.715832	1.230677	-3.894545	-0.533421	0.430801	-0.407616	-0.582940	-0.382513	0.537909	0.390932	-0.534928	-0.565524	-0.491129
15551	10.069332	2.037904	-4.072089	-0.556058	0.457052	-0.387307	-0.586536	-0.392557	0.528471	0.389325	-0.530035	-0.563836	-0.499578
15552	10.257852	3.011910	-4.259600	-0.554933	0.369774	-0.392778	-0.588735	-0.400916	0.516805	0.387975	-0.524851	-0.561658	-0.508475
15553	9.577194	2.588681	-3.833530	-0.538872	0.260515	-0.287745	-0.590931	-0.410263	0.507504	0.385293	-0.522758	-0.560592	-0.513819
15554	8.574563	2.253603	-3.548158	-0.565825	0.190200	-0.087077	-0.593139	-0.417093	0.499067	0.384898	-0.522845	-0.556429	-0.518531
15555	9.121977	2.354249	-3.134411	-0.547813	0.102352	0.058859	-0.596089	-0.415682	0.497987	0.383910	-0.526240	-0.552848	-0.519658
15556	8.867209	2.493177	-3.203276	-0.550189	0.013174	0.055809	-0.599195	-0.411338	0.499453	0.383163	-0.529598	-0.548680	-0.521213
15557	9.123458	2.367590	-3.318200	-0.537611	-0.038616	0.100548	-0.598250	-0.403651	0.503438	0.381122	-0.534760	-0.545819	-0.520441
15558	9.047200	2.129733	-3.557074	-0.541511	-0.140259	0.182479	-0.597858	-0.397784	0.507548	0.380067	-0.540989	-0.541519	-0.519266
15559	8.635674	2.021831	-3.449002	-0.556287	-0.212824	0.237496	-0.596489	-0.390941	0.512638	0.377272	-0.549496	-0.538245	-0.515763
15560	8.849870	2.052951	-3.667103	-0.553660	-0.252783	0.274985	-0.596396	-0.381868	0.521674	0.375746	-0.557889	-0.533568	-0.512719
15561	8.784519	2.087452	-3.626323	-0.549930	-0.238441	0.280238	-0.594756	-0.373213	0.528737	0.373059	-0.566925	-0.529961	-0.508493
15562	8.759752	2.005702	-3.584301	-0.554258	-0.209677	0.288839	-0.593673	-0.365396	0.535796	0.372029	-0.574912	-0.524684	-0.505745
15563	8.804961	1.969577	-3.518718	-0.561079	-0.135760	0.288307	-0.593856	-0.356734	0.542174	0.370260	-0.582921	-0.519989	-0.502715
15564	8.640042	1.842795	-3.476005	-0.546254	-0.079802	0.266853	-0.594890	-0.345828	0.548304	0.370378	-0.589206	-0.513985	-0.501474
15565	8.634339	1.751424	-3.407322	-0.545821	-0.005865	0.259311	-0.595499	-0.335190	0.550375	0.369752	-0.595367	-0.508730	-0.500015
15566	8.678547	1.636598	-3.560743	-0.555405	0.079300	0.212676	-0.600315	-0.324823	0.552616	0.370780	-0.599492	-0.502028	-0.501098
15567	9.563236	1.462643	-3.820946	-0.557308	0.267814	0.102857	-0.604129	-0.318654	0.553129	0.371151	-0.601317	-0.496446	-0.504188
15568	9.138658	0.336569	-3.455032	-0.565328	0.420954	0.097150	-0.612010	-0.312042	0.549347	0.374256	-0.600834	-0.488426	-0.510266
15569	8.624020	-0.111539	-2.975748	-0.553167	0.465680	0.115410	-0.622542	-0.307222	0.538861	0.376736	-0.600642	-0.481150	-0.515553
15570	8.652455	-0.120991	-2.912857	-0.543717	0.421285	0.038831	-0.635182	-0.302125	0.530909	0.379423	-0.599307	-0.473953	-0.521764
15571	10.834666	0.088810	-3.493198	-0.553152	0.424337	-0.061646	-0.640519	-0.299005	0.522879	0.379641	-0.597750	-0.469004	-0.527828
15572	10.702480	-0.781505	-3.671780	-0.524632	0.318032	-0.082021	-0.649211	-0.298683	0.516104	0.380264	-0.596116	-0.464174	-0.533467
15573	10.391246	-0.549814	-3.263179	-0.547992	0.205122	-0.042730	-0.652161	-0.296838	0.510977	0.378707	-0.596987	-0.460631	-0.536662
15574	9.102420	-0.039853	-3.011017	-0.548326	0.054281	-0.115442	-0.652992	-0.298792	0.509426	0.376217	-0.598003	-0.457922	-0.539593
15575	8.859762	-0.107557	-2.874624	-0.560073	-0.057899	-0.161841	-0.650011	-0.306918	0.508341	0.370821	-0.600667	-0.457608	-0.540634
15576	8.848352	-0.232119	-2.708910	-0.545340	-0.075036	-0.069587	-0.647883	-0.312527	0.508964	0.367657	-0.603439	-0.455329	-0.541631
15577	9.201385	-0.263979	-2.810512	-0.560904	-0.147850	0.024522	-0.642826	-0.314505	0.511000	0.363448	-0.608743	-0.453351	-0.540195
15578	9.595041	-0.026224	-3.040824	-0.542032	-0.184012	0.035703	-0.639605	-0.314104	0.514332	0.360440	-0.613581	-0.450601	-0.539037
15579	9.582220	0.142201	-3.173166	-0.553371	-0.230398	-0.008352	-0.635963	-0.313991	0.520033	0.355192	-0.619362	-0.449623	-0.536721
15580	9.424771	0.195042	-3.383763	-0.535512	-0.277199	-0.023794	-0.629657	-0.314030	0.527389	0.350742	-0.624555	-0.448296	-0.534736
15581	9.202497	0.172399	-3.363883	-0.553851	-0.307789	-0.022101	-0.622915	-0.317428	0.534147	0.344596	-0.630958	-0.447943	-0.531500
15582	9.323096	0.246840	-3.318965	-0.550560	-0.363716	-0.014610	-0.617028	-0.317601	0.539968	0.339226	-0.637170	-0.446877	-0.528432
15583	9.149302	0.284320	-3.297404	-0.532057	-0.315283	-0.002337	-0.608612	-0.318764	0.547016	0.333445	-0.643563	-0.446453	-0.524710
15584	9.200995	0.197860	-3.158779	-0.550777	-0.259398	0.004170	-0.601737	-0.320340	0.553093	0.329145	-0.648753	-0.444383	-0.522788
15585	9.193460	0.215591	-3.422343	-0.547883	-0.243264	0.012965	-0.596128	-0.320788	0.557655	0.323933	-0.654528	-0.443020	-0.519994
15586	9.021386	0.191073	-3.651388	-0.555381	-0.291944	0.018456	-0.589963	-0.320828	0.565291	0.319389	-0.660133	-0.440875	-0.517537
15587	9.123561	0.087965	-3.805017	-0.553613	-0.313691	0.032780	-0.584351	-0.322119	0.570823	0.313643	-0.666746	-0.439548	-0.513688
15588	8.857613	0.034272	-3.770234	-0.540445	-0.260935	0.066163	-0.577905	-0.321874	0.576923	0.310008	-0.672265	-0.436668	-0.511152
15589	9.218751	0.220304	-4.188397	-0.557040	-0.155357	0.063669	-0.574824	-0.321049	0.579283	0.305881	-0.677450	-0.433819	-0.509214
15590	9.013352	0.617403	-4.274707	-0.542975	-0.044985	0.005667	-0.571444	-0.324137	0.579224	0.303442	-0.680194	-0.430363	-0.509947
15591	8.555180	0.993292	-4.142976	-0.559346	0.026389	-0.111787	-0.571281	-0.328891	0.576798	0.299036	-0.681961	-0.428745	-0.511551
15592	8.234716	1.345901	-3.730878	-0.537162	0.178794	-0.242545	-0.570703	-0.332384	0.573824	0.296042	-0.680207	-0.427366	-0.516754
15593	8.324833	1.307832	-3.544519	-0.542283	0.287777	-0.335272	-0.572341	-0.341320	0.566757	0.291796	-0.677167	-0.427410	-0.523087
15594	8.551544	1.262890	-3.546737	-0.540253	0.323849	-0.337199	-0.575387	-0.349698	0.561664	0.288986	-0.673022	-0.426386	-0.530777
15595	8.807895	1.144491	-3.671407	-0.540035	0.350844	-0.330242	-0.578431	-0.357219	0.550991	0.285346	-0.669204	-0.425987	-0.537846
15596	8.818048	1.255529	-3.682325	-0.536425	0.350849	-0.331952	-0.581483	-0.363770	0.543961	0.282829	-0.664671	-0.424716	-0.545744
15597	9.922859	1.734747	-4.003270	-0.545593	0.343766	-0.322867	-0.584540	-0.369203	0.537082	0.279111	-0.660886	-0.424166	-0.552639
15598	10.502897	2.599183	-4.313313	-0.534376	0.259020	-0.309586	-0.587309	-0.375888	0.527813	0.276047	-0.657433	-0.423079	-0.559092
15599	9.789023	2.345385	-3.879424	-0.545077	0.105163	-0.239963	-0.586420	-0.385531	0.521279	0.271202	-0.656892	-0.422775	-0.562319
15600	8.523714	1.924391	-3.684562	-0.560883	0.096490	-0.090029	-0.587076	-0.394893	0.515318	0.268859	-0.657201	-0.419376	-0.565620
15601	8.764048	2.103064	-3.469410	-0.555640	0.038225	-0.023200	-0.588198	-0.394462	0.512817	0.265731	-0.659246	-0.416471	-0.566864
15602	9.012132	2.395207	-3.265201	-0.548700	0.002225	-0.027242	-0.587358	-0.394184	0.512813	0.263452	-0.661046	-0.412871	-0.568462
15603	8.979404	2.220028	-3.485502	-0.554303	-0.022802	-0.046635	-0.586103	-0.392793	0.514774	0.259538	-0.663521	-0.410620	-0.569008
15604	8.991489	2.076920	-3.556410	-0.554663	-0.111502	-0.001875	-0.585686	-0.392241	0.517012	0.256516	-0.666815	-0.407189	-0.568994
15605	8.873734	2.006961	-3.654540	-0.547080	-0.110497	0.080451	-0.580655	-0.388909	0.522317	0.253386	-0.671231	-0.403768	-0.567641
15606	8.811552	2.120827	-3.672641	-0.549280	-0.182762	0.102103	-0.580395	-0.385002	0.526547	0.251014	-0.676094	-0.399337	-0.566056
15607	8.764984	2.240951	-3.833395	-0.547362	-0.172026	0.110035	-0.576617	-0.383481	0.529747	0.247657	-0.681366	-0.395799	-0.563692
15608	9.013597	2.207366	-3.543397	-0.545858	-0.211612	0.105020	-0.576492	-0.380549	0.532431	0.245103	-0.686485	-0.391467	-0.561620
15609	8.911635	2.179404	-3.480125	-0.560009	-0.142987	0.093790	-0.573990	-0.376373	0.538183	0.241555	-0.691266	-0.387835	-0.559809
15610	8.800590	2.049230	-3.538931	-0.532356	-0.078183	0.084833	-0.573468	-0.368553	0.544687	0.239971	-0.694600	-0.383243	-0.559526
15611	8.775861	1.952905	-3.508828	-0.561324	-0.058134	0.073736	-0.571539	-0.361290	0.549079	0.236796	-0.698204	-0.379443	-0.558983
15612	8.830266	1.895275	-3.394691	-0.522954	-0.023226	0.079277	-0.571419	-0.357097	0.551776	0.235678	-0.700786	-0.374745	-0.559394
15613	8.697140	1.823707	-3.379217	-0.555362	0.004551	0.110537	-0.573130	-0.351221	0.554505	0.233443	-0.703865	-0.370182	-0.559504
15614	9.412900	1.978054	-3.483382	-0.551567	0.022406	0.137182	-0.572870	-0.346746	0.556366	0.232889	-0.706446	-0.364109	-0.560465
15615	9.335083	1.469974	-3.651581	-0.547217	0.099495	0.175610	-0.577096	-0.342531	0.555325	0.232163	-0.708823	-0.358249	-0.561541
15616	9.030065	1.079476	-3.410018	-0.553864	0.185817	0.190802	-0.583714	-0.336064	0.552370	0.233328	-0.709891	-0.350596	-0.564531
15617	8.592637	0.883473	-3.117290	-0.538976	0.257997	0.163865	-0.588504	-0.330865	0.550226	0.233698	-0.710274	-0.344205	-0.567819
15618	8.469088	0.840995	-3.077990	-0.553552	0.278337	0.112228	-0.596093	-0.326348	0.544744	0.234588	-0.709652	-0.337195	-0.572417
15619	9.005530	0.934035	-3.118407	-0.557228	0.307770	0.055511	-0.603117	-0.322667	0.537432	0.233793	-0.708718	-0.331858	-0.577001
15620	10.001758	0.649874	-3.498344	-0.546327	0.297027	0.055890	-0.612371	-0.322061	0.530105	0.234237	-0.707372	-0.325606	-0.582012
15621	9.733692	0.081584	-3.438485	-0.542703	0.231277	0.144670	-0.619106	-0.320059	0.522354	0.234187	-0.707767	-0.319478	-0.584941
15622	9.875551	0.277942	-3.585844	-0.536642	0.160598	0.189468	-0.625150	-0.316532	0.518666	0.235414	-0.708743	-0.312052	-0.587270
15623	9.395945	0.256195	-3.681612	-0.563843	0.055948	0.113617	-0.628659	-0.314968	0.513819	0.233576	-0.711056	-0.306885	-0.587931
15624	9.227188	0.278452	-3.384429	-0.539071	-0.022218	0.073648	-0.630049	-0.317477	0.511429	0.232251	-0.713408	-0.301907	-0.588184
15625	9.122312	0.054087	-3.041087	-0.559033	-0.008513	0.059109	-0.630046	-0.318033	0.510026	0.229434	-0.716084	-0.297826	-0.588118
15626	9.366795	0.076197	-3.123815	-0.537176	-0.022486	0.101970	-0.631164	-0.318726	0.508630	0.228449	-0.718548	-0.292445	-0.588196
15627	9.525759	0.089997	-3.075856	-0.544682	-0.067627	0.118115	-0.631020	-0.319142	0.507228	0.226178	-0.722156	-0.287905	-0.586894
15628	9.399348	0.108977	-3.259537	-0.538793	-0.128585	0.080504	-0.630030	-0.321247	0.507757	0.224279	-0.725693	-0.283274	-0.585512
15629	9.371598	0.258466	-3.343323	-0.557301	-0.171554	0.060223	-0.628481	-0.322792	0.508288	0.220527	-0.730187	-0.279842	-0.582995
15630	9.347773	0.275335	-3.374891	-0.538515	-0.207492	0.039431	-0.624551	-0.323647	0.509785	0.217683	-0.734346	-0.276136	-0.580602
15631	9.242991	0.422727	-3.485129	-0.553411	-0.250405	0.010330	-0.621600	-0.325913	0.515467	0.212934	-0.739385	-0.273779	-0.577073
15632	9.208551	0.360445	-3.431229	-0.547982	-0.257704	0.016613	-0.615007	-0.326782	0.519598	0.209378	-0.743961	-0.270483	-0.574039
15633	9.018288	0.346782	-3.488813	-0.545977	-0.225218	0.007552	-0.610094	-0.328348	0.524014	0.204810	-0.748573	-0.268098	-0.570802
15634	8.937694	0.270489	-3.403284	-0.558607	-0.216244	0.016166	-0.604903	-0.329921	0.530105	0.201286	-0.752636	-0.264485	-0.568393
15635	8.999244	0.069873	-3.345552	-0.545797	-0.207346	0.021553	-0.599433	-0.330508	0.534527	0.196956	-0.757030	-0.261766	-0.565325
15636	8.948920	0.055358	-3.398482	-0.538514	-0.223885	0.052692	-0.595078	-0.332345	0.536430	0.194084	-0.761213	-0.257831	-0.562502
15637	9.126657	0.166909	-3.544942	-0.541786	-0.168033	0.058561	-0.591143	-0.334743	0.538890	0.190418	-0.765255	-0.254391	-0.559832
15638	9.297011	0.319831	-3.653194	-0.563645	-0.142123	-0.001950	-0.589167	-0.338118	0.541773	0.186946	-0.768269	-0.250671	-0.558550
15639	9.783703	0.643194	-4.012650	-0.541391	-0.033495	-0.060585	-0.588015	-0.344272	0.538766	0.182612	-0.770132	-0.248533	-0.558373
15640	9.161610	0.986027	-3.921407	-0.533578	0.122358	-0.169464	-0.586292	-0.352378	0.532521	0.179038	-0.769200	-0.246740	-0.561601
15641	8.288164	1.169793	-3.240892	-0.553103	0.256370	-0.246782	-0.588470	-0.365785	0.522618	0.173858	-0.766859	-0.246305	-0.566599
15642	8.299673	1.307862	-2.793017	-0.560994	0.321318	-0.252582	-0.589807	-0.378768	0.511037	0.169894	-0.763285	-0.244759	-0.573258
15643	8.216214	1.356054	-2.899760	-0.552126	0.422015	-0.234525	-0.595633	-0.391313	0.497120	0.165669	-0.758958	-0.243596	-0.580687
15644	9.287395	1.427641	-3.126708	-0.551793	0.490812	-0.255052	-0.598670	-0.399943	0.483361	0.162615	-0.753231	-0.241585	-0.589776
15645	10.161939	2.038065	-3.567208	-0.549130	0.425637	-0.404731	-0.605634	-0.408564	0.469494	0.156420	-0.747832	-0.243016	-0.597681
15646	9.810467	2.917544	-3.569303	-0.537709	0.332579	-0.580912	-0.604449	-0.421564	0.461246	0.148904	-0.742150	-0.246515	-0.605204
15647	9.627875	2.898637	-3.684830	-0.559642	0.253410	-0.485176	-0.598786	-0.432479	0.454801	0.140693	-0.738228	-0.249593	-0.610678
15648	9.466549	2.442682	-3.331579	-0.557589	0.173982	-0.277767	-0.596927	-0.439749	0.449681	0.135763	-0.735873	-0.248786	-0.614951
15649	9.205197	2.538958	-2.885288	-0.570294	0.116955	-0.147586	-0.595946	-0.439756	0.451071	0.130821	-0.735221	-0.247161	-0.617453
15650	8.913996	2.646790	-2.939260	-0.542568	0.050192	-0.154856	-0.593978	-0.441455	0.455229	0.127002	-0.734909	-0.245051	-0.619459
15651	8.924006	2.631895	-2.992266	-0.525779	-0.029190	-0.152400	-0.591472	-0.438257	0.460552	0.121902	-0.735869	-0.244456	-0.619578
15652	8.886558	2.597255	-3.158554	-0.544093	-0.089066	-0.097403	-0.589105	-0.435060	0.466156	0.118082	-0.737528	-0.241820	-0.619381
15653	8.929175	2.663577	-3.330908	-0.549427	-0.103957	-0.040732	-0.586465	-0.430606	0.472888	0.113610	-0.739968	-0.239489	-0.618211
15654	8.900648	2.629471	-3.402978	-0.534822	-0.120665	0.005536	-0.583685	-0.426438	0.480873	0.111039	-0.742447	-0.235507	-0.617235
15655	8.830438	2.591309	-3.392793	-0.556606	-0.127924	0.021229	-0.580617	-0.423100	0.485914	0.107061	-0.745445	-0.232234	-0.615562
15656	8.765986	2.629927	-3.465627	-0.547500	-0.135340	0.039069	-0.578121	-0.417807	0.492656	0.104634	-0.748234	-0.227611	-0.614321
15657	8.738970	2.635324	-3.402827	-0.541809	-0.101247	0.051304	-0.576894	-0.410971	0.499983	0.101315	-0.750955	-0.224025	-0.612874
15658	8.564088	2.611141	-3.581130	-0.557618	-0.031101	0.071889	-0.576787	-0.404268	0.505640	0.099595	-0.752578	-0.218556	-0.613140
15659	8.627265	2.544470	-3.358171	-0.549388	-0.002055	0.043492	-0.576818	-0.398121	0.510175	0.096460	-0.754017	-0.214809	-0.613198
15660	8.960686	2.580852	-3.388018	-0.556190	-0.075927	0.051018	-0.574051	-0.390589	0.517498	0.094305	-0.756042	-0.209745	-0.612792
15661	8.802413	2.667821	-3.166478	-0.547171	-0.055785	0.008505	-0.574354	-0.386119	0.521179	0.090501	-0.757933	-0.206675	-0.612072
15662	9.067449	2.562748	-3.470114	-0.568720	-0.041517	0.040067	-0.573666	-0.383751	0.524551	0.088155	-0.759460	-0.201546	-0.612232
15663	9.007564	2.295642	-3.346238	-0.555601	-0.016068	0.105475	-0.573408	-0.379284	0.528787	0.085537	-0.761219	-0.196838	-0.611951
15664	8.874880	1.934778	-3.216386	-0.544394	0.006022	0.143431	-0.574567	-0.370883	0.530002	0.085004	-0.762473	-0.190338	-0.612520
15665	9.058700	1.783004	-3.340586	-0.553288	0.015747	0.170715	-0.575987	-0.367528	0.532982	0.083330	-0.764028	-0.184592	-0.612571
15666	9.014053	1.556400	-3.294504	-0.540437	0.036457	0.163620	-0.581907	-0.360648	0.531562	0.083206	-0.764906	-0.177765	-0.613510
15667	9.080948	1.318972	-3.320940	-0.545644	0.074404	0.154465	-0.583625	-0.352806	0.532775	0.081659	-0.765608	-0.172232	-0.614420
15668	8.825925	1.074633	-3.230885	-0.551087	0.070799	0.152566	-0.587721	-0.346638	0.533989	0.081349	-0.765969	-0.165373	-0.615894
15669	8.948904	0.913955	-3.294497	-0.549483	0.051317	0.115557	-0.590821	-0.342984	0.532095	0.079201	-0.766775	-0.160386	-0.616490
15670	9.292083	0.765965	-3.426201	-0.538620	0.044161	0.108709	-0.594770	-0.337933	0.532039	0.078445	-0.767235	-0.154386	-0.617545
15671	9.428293	0.589721	-3.646716	-0.555032	0.017106	0.121968	-0.593941	-0.335134	0.532201	0.076206	-0.768449	-0.149235	-0.617582
15672	9.399592	0.318201	-3.810372	-0.548842	-0.022584	0.123136	-0.596771	-0.329528	0.532701	0.075258	-0.769730	-0.142979	-0.617583
15673	9.520264	0.293199	-3.822336	-0.553395	-0.020682	0.116016	-0.597205	-0.326732	0.534549	0.072882	-0.771354	-0.137931	-0.616990
15674	9.479068	0.179187	-3.545551	-0.533237	0.024461	0.092938	-0.600030	-0.322245	0.534897	0.071922	-0.771885	-0.132254	-0.617680
15675	9.185365	0.194994	-3.632321	-0.524382	-0.022561	0.103892	-0.599197	-0.320002	0.533517	0.069875	-0.773420	-0.127690	-0.616955
15676	9.209093	0.236380	-3.560325	-0.564547	-0.044779	0.091180	-0.599782	-0.314968	0.536229	0.068218	-0.774790	-0.121745	-0.616623
15677	9.002417	0.190921	-3.694854	-0.555614	-0.081889	0.102971	-0.599952	-0.308960	0.540624	0.065550	-0.777053	-0.116830	-0.615014
15678	9.010605	-0.089137	-3.640998	-0.559027	-0.064066	0.124901	-0.599006	-0.301130	0.543632	0.064333	-0.778666	-0.110447	-0.614282
15679	9.056780	-0.128471	-3.701028	-0.555269	-0.059798	0.149696	-0.601165	-0.289801	0.549774	0.062323	-0.780709	-0.104706	-0.612900
15680	9.094838	-0.234919	-3.680561	-0.538927	-0.053408	0.132148	-0.602330	-0.280711	0.554489	0.061521	-0.782109	-0.098435	-0.612235
15681	9.049378	-0.259192	-3.743053	-0.549089	-0.058352	0.086049	-0.599009	-0.270931	0.558896	0.058861	-0.783948	-0.093691	-0.610887
15682	9.018136	-0.254253	-3.757564	-0.570100	-0.037765	0.012247	-0.600161	-0.264779	0.562881	0.056124	-0.784904	-0.088892	-0.610634
15683	9.112391	-0.279194	-3.786407	-0.559278	-0.028417	-0.029244	-0.598380	-0.255976	0.567569	0.051985	-0.786137	-0.085736	-0.609865
15684	9.185931	-0.183615	-3.886641	-0.545660	-0.024790	-0.037037	-0.597284	-0.250245	0.569996	0.049048	-0.786776	-0.081994	-0.609799
15685	9.428282	-0.171414	-4.010333	-0.559336	-0.028190	-0.048619	-0.596463	-0.246340	0.574501	0.044706	-0.787943	-0.079089	-0.609010
15686	9.047209	0.012595	-3.953885	-0.557565	-0.017185	-0.075262	-0.594930	-0.244387	0.575767	0.041122	-0.788396	-0.075796	-0.609094
15687	8.900387	0.061205	-3.671524	-0.537365	0.024106	-0.071778	-0.594941	-0.242154	0.578165	0.036953	-0.788839	-0.073439	-0.609077
15688	8.890272	0.073760	-3.606410	-0.555393	0.045765	-0.066818	-0.594076	-0.247189	0.575451	0.033596	-0.788496	-0.069990	-0.610121
15689	9.189780	0.175905	-3.588620	-0.557078	0.049030	-0.024322	-0.597172	-0.244659	0.574664	0.029762	-0.788678	-0.066592	-0.610464
15690	9.209517	0.199675	-3.632406	-0.558784	0.057908	-0.008464	-0.595761	-0.246337	0.572959	0.027076	-0.788225	-0.062173	-0.611639
15691	9.122931	0.277551	-3.633159	-0.566056	0.063422	-0.017437	-0.597457	-0.243252	0.572864	0.023227	-0.788206	-0.058518	-0.612182
15692	9.142260	0.381645	-3.586020	-0.534344	0.078995	-0.061378	-0.599001	-0.242966	0.572320	0.020300	-0.787376	-0.055225	-0.613659
15693	9.204779	0.449308	-3.524035	-0.564591	0.055093	-0.091644	-0.599285	-0.242124	0.572052	0.015578	-0.787333	-0.052740	-0.614071
15694	9.137515	0.422817	-3.576808	-0.542942	0.037116	-0.108103	-0.598448	-0.241007	0.572336	0.011894	-0.786930	-0.050095	-0.614891
15695	9.112558	0.375157	-3.494089	-0.559232	0.046171	-0.105711	-0.599846	-0.242122	0.571777	0.007097	-0.786941	-0.047878	-0.615127
15696	9.184765	0.343347	-3.484165	-0.555422	0.060335	-0.079204	-0.599000	-0.242962	0.571203	0.003593	-0.786242	-0.044624	-0.616295
15697	9.227522	0.341205	-3.397212	-0.559955	0.052965	-0.058861	-0.599140	-0.243103	0.571342	-0.000600	-0.786172	-0.041632	-0.616603
15698	9.180447	0.466589	-3.490367	-0.553754	0.016713	-0.038208	-0.599562	-0.242539	0.570653	-0.003611	-0.786004	-0.037755	-0.617056
15699	9.228806	0.509843	-3.481249	-0.549092	0.027333	-0.018742	-0.600257	-0.244361	0.571477	-0.007138	-0.786246	-0.034242	-0.616923
15700	9.228859	0.567977	-3.460151	-0.550072	0.020172	-0.023126	-0.600957	-0.244356	0.570644	-0.009906	-0.786006	-0.030174	-0.617403
15701	9.204499	0.573160	-3.428765	-0.541960	0.010210	-0.022091	-0.600532	-0.245195	0.569794	-0.013355	-0.786420	-0.026777	-0.616967
15702	9.209524	0.565697	-3.457684	-0.541952	0.005626	-0.013215	-0.599693	-0.244353	0.568818	-0.015884	-0.786327	-0.022653	-0.617190
15703	9.228468	0.510117	-3.437758	-0.533756	0.001878	-0.001600	-0.599552	-0.244919	0.570348	-0.018936	-0.786822	-0.019008	-0.616596
15704	9.262197	0.563281	-3.404569	-0.553687	0.002710	0.016752	-0.600545	-0.242255	0.569965	-0.021284	-0.786732	-0.014268	-0.616762
15705	9.175331	0.597752	-3.390339	-0.542827	0.001828	0.008024	-0.601532	-0.241417	0.571378	-0.024343	-0.787188	-0.010338	-0.616145
15706	9.170196	0.585913	-3.356372	-0.539160	-0.001957	0.025778	-0.600130	-0.240998	0.570952	-0.026355	-0.787120	-0.005635	-0.616211
15707	9.182405	0.554209	-3.389863	-0.553446	0.037773	0.023598	-0.600420	-0.239180	0.571952	-0.029370	-0.787088	-0.001329	-0.616139
15708	9.143307	0.496669	-3.355340	-0.570608	0.059584	0.010861	-0.600563	-0.238053	0.569869	-0.032059	-0.786196	0.003491	-0.617136
15709	9.088455	0.501334	-3.437473	-0.556859	0.066546	0.030435	-0.603234	-0.236502	0.568509	-0.035024	-0.785760	0.007949	-0.617487
15710	9.103259	0.408866	-3.523448	-0.538372	0.113295	0.032128	-0.605338	-0.235787	0.565459	-0.036952	-0.784173	0.012663	-0.619312
15711	9.218055	0.360506	-3.411912	-0.541773	0.142875	0.051381	-0.609119	-0.236750	0.562963	-0.039412	-0.782757	0.017232	-0.620839
15712	9.313576	0.384962	-3.269751	-0.536411	0.138431	0.042640	-0.612477	-0.238130	0.559202	-0.041187	-0.780803	0.022064	-0.623028
15713	9.342236	0.389872	-3.228767	-0.558208	0.138505	0.045928	-0.617524	-0.238252	0.557005	-0.043946	-0.779379	0.026774	-0.624436
15714	9.293817	0.409691	-3.199928	-0.532814	0.132972	0.046250	-0.619199	-0.238927	0.550584	-0.045617	-0.777438	0.031615	-0.626506
15715	9.356416	0.390025	-3.190127	-0.547362	0.138582	0.031901	-0.623407	-0.238062	0.546155	-0.048364	-0.775982	0.035986	-0.627868
15716	9.245879	0.268656	-3.000154	-0.561953	0.133269	0.026408	-0.627609	-0.238882	0.542826	-0.050736	-0.773967	0.040877	-0.629865
15717	9.225816	0.099232	-2.674452	-0.562225	0.089953	0.031938	-0.629565	-0.239986	0.539337	-0.053646	-0.773052	0.045504	-0.630430
15718	9.599281	-0.048072	-2.666059	-0.551387	0.064478	0.057933	-0.630971	-0.238997	0.537681	-0.055399	-0.771832	0.050815	-0.631366
15719	9.897645	-0.002696	-2.838522	-0.551834	0.006224	0.029167	-0.630695	-0.237734	0.536575	-0.058067	-0.771934	0.055390	-0.630618
15720	9.734420	-0.065405	-2.982582	-0.548454	-0.039728	0.025916	-0.634624	-0.237164	0.536332	-0.060069	-0.772017	0.060282	-0.629879
15721	9.533225	0.070375	-3.114308	-0.537904	-0.084616	0.001528	-0.632658	-0.238156	0.538542	-0.062737	-0.773268	0.064395	-0.627673
15722	9.272223	0.067460	-3.070433	-0.552270	-0.066705	0.017117	-0.630854	-0.234248	0.541223	-0.064880	-0.773650	0.069224	-0.626469
15723	9.290818	0.048524	-2.988092	-0.552309	-0.072129	0.018917	-0.627499	-0.232022	0.543455	-0.067545	-0.774656	0.073797	-0.624420
15724	9.188675	-0.066556	-2.943178	-0.557761	-0.077567	0.023272	-0.626938	-0.232310	0.545404	-0.069682	-0.775107	0.078800	-0.623012
15725	9.193167	-0.114794	-2.923315	-0.539397	-0.054368	0.038377	-0.624842	-0.230922	0.547638	-0.071903	-0.775824	0.083517	-0.621250
15726	9.313258	-0.178110	-2.879276	-0.539331	-0.047214	0.045425	-0.624148	-0.229242	0.547370	-0.073527	-0.775840	0.088584	-0.620338
15727	9.447678	-0.202609	-2.797028	-0.539364	-0.039825	0.026822	-0.624007	-0.229810	0.549599	-0.075886	-0.776342	0.093128	-0.618759
15728	9.462255	-0.079153	-2.750099	-0.567896	-0.062555	-0.034395	-0.622459	-0.231217	0.550690	-0.078914	-0.776605	0.097327	-0.617402
15729	10.000749	0.048579	-3.037369	-0.552721	-0.061809	-0.115469	-0.619925	-0.233468	0.551904	-0.083176	-0.777574	0.099870	-0.615212
15730	9.801274	0.279922	-3.344137	-0.556365	-0.025063	-0.191813	-0.618229	-0.236839	0.553812	-0.088038	-0.777660	0.101409	-0.614174
15731	9.215860	0.357442	-3.131584	-0.552264	0.083430	-0.243860	-0.615391	-0.243840	0.551342	-0.094150	-0.777057	0.101693	-0.613984
15732	8.492068	0.409825	-2.826746	-0.533899	0.133929	-0.268881	-0.615352	-0.252374	0.548877	-0.099926	-0.775336	0.101459	-0.615285
15733	8.548748	0.583053	-2.893996	-0.555648	0.148513	-0.274496	-0.615879	-0.259218	0.543501	-0.106577	-0.773925	0.101169	-0.615993
15734	8.626436	0.737331	-2.878907	-0.541158	0.164983	-0.308009	-0.616252	-0.269850	0.540319	-0.113001	-0.771819	0.100338	-0.617624
15735	9.051951	0.746156	-2.971394	-0.558606	0.285903	-0.314171	-0.618438	-0.281722	0.532389	-0.120436	-0.768703	0.099138	-0.620292
15736	10.255328	1.460670	-3.440075	-0.554729	0.352955	-0.337178	-0.622183	-0.289950	0.524368	-0.127788	-0.764188	0.097568	-0.624634
15737	10.378566	2.022142	-3.190377	-0.548524	0.225397	-0.378699	-0.625373	-0.297203	0.517891	-0.135752	-0.761872	0.095353	-0.626123
15738	9.416425	1.694992	-3.141946	-0.548009	0.123968	-0.335849	-0.624191	-0.309789	0.511463	-0.142519	-0.760124	0.094295	-0.626903
15739	9.013178	1.760729	-3.084148	-0.559615	0.080359	-0.196021	-0.622753	-0.317343	0.507881	-0.148079	-0.759186	0.095358	-0.626591
15740	9.262739	1.862119	-2.851233	-0.544989	0.066139	-0.123169	-0.623428	-0.322935	0.505592	-0.152016	-0.757718	0.097649	-0.627071
15741	9.427071	1.933626	-2.845002	-0.552672	-0.006920	-0.107729	-0.622867	-0.323081	0.506984	-0.156203	-0.757695	0.100199	-0.625667
15742	9.311970	1.911937	-2.950923	-0.560423	-0.076037	-0.133071	-0.619640	-0.323655	0.508909	-0.160211	-0.757943	0.102962	-0.623903
15743	9.172651	1.720786	-3.127409	-0.556773	-0.116247	-0.074439	-0.615441	-0.322559	0.513358	-0.163825	-0.759171	0.106399	-0.620887
15744	8.991292	1.817231	-3.345710	-0.560416	-0.141789	-0.038954	-0.612507	-0.320621	0.518106	-0.166517	-0.759992	0.110792	-0.618392
15745	9.275188	1.850090	-3.215976	-0.549279	-0.124242	0.010664	-0.608879	-0.317285	0.523282	-0.168947	-0.761122	0.115448	-0.615485
15746	9.125613	1.875229	-3.211224	-0.547610	-0.149511	0.012581	-0.607767	-0.316188	0.529572	-0.170782	-0.761911	0.120484	-0.613032
15747	8.932488	1.823161	-3.229715	-0.545627	-0.120633	0.003535	-0.605127	-0.310882	0.532541	-0.173259	-0.762982	0.124963	-0.610101
15748	8.850327	1.864973	-3.196244	-0.534319	-0.052212	0.002349	-0.602615	-0.308947	0.538409	-0.175252	-0.762603	0.129336	-0.609094
15749	8.771342	1.917792	-2.945432	-0.541503	-0.030562	0.001226	-0.602915	-0.305035	0.541526	-0.177930	-0.762559	0.133398	-0.607494
15750	9.115750	2.134353	-2.750173	-0.549335	0.026989	0.022101	-0.603208	-0.302235	0.541837	-0.180118	-0.761070	0.137965	-0.607697
15751	9.504450	2.228747	-2.722751	-0.552604	-0.054005	0.019112	-0.603225	-0.298598	0.543272	-0.182705	-0.761175	0.142479	-0.605749
15752	9.312325	2.093450	-2.909456	-0.560028	-0.082710	0.006769	-0.602396	-0.296511	0.546780	-0.184930	-0.760975	0.147328	-0.604163
15753	9.862090	2.199937	-3.104683	-0.556003	-0.037941	0.043831	-0.600593	-0.292323	0.549744	-0.187341	-0.760749	0.152166	-0.602503
15754	9.499576	1.610690	-3.013052	-0.544679	-0.000488	0.072773	-0.599769	-0.288409	0.551315	-0.188775	-0.759367	0.157515	-0.602424
15755	8.771303	1.097546	-2.713979	-0.542328	0.064054	0.094291	-0.602612	-0.280146	0.553100	-0.190669	-0.757755	0.162571	-0.602514
15756	8.732429	1.054369	-2.701364	-0.542097	0.090916	0.111807	-0.606298	-0.271175	0.553222	-0.191876	-0.755101	0.168121	-0.603939
15757	9.071086	0.976458	-2.838677	-0.536651	0.111156	0.067581	-0.609839	-0.263187	0.553891	-0.194131	-0.752978	0.172533	-0.604624
15758	9.087179	0.827190	-3.117324	-0.565385	0.174708	0.029697	-0.612385	-0.257992	0.551730	-0.196957	-0.749441	0.176785	-0.606871
15759	9.260167	0.618259	-3.117640	-0.532354	0.221366	0.035113	-0.619127	-0.255447	0.549014	-0.199872	-0.746068	0.180247	-0.609053
15760	9.658346	0.069889	-3.066144	-0.530326	0.182500	0.149503	-0.624042	-0.252897	0.543491	-0.200724	-0.742076	0.185813	-0.611969
15761	10.023440	-0.318854	-3.028466	-0.550152	0.151159	0.240604	-0.631218	-0.246983	0.538858	-0.201043	-0.738666	0.192891	-0.613797
15762	10.508302	-0.124901	-3.214918	-0.550697	0.086707	0.203087	-0.635171	-0.240525	0.536580	-0.201160	-0.735475	0.199863	-0.615359
15763	9.920975	0.006034	-3.350906	-0.544339	-0.009766	0.101924	-0.636594	-0.235759	0.536362	-0.202385	-0.734547	0.205528	-0.614198
15764	9.205067	-0.196674	-3.251034	-0.535054	-0.112283	0.065330	-0.634914	-0.235773	0.539422	-0.203148	-0.734357	0.211066	-0.612292
15765	8.540552	-0.342581	-2.905402	-0.550462	-0.121574	0.093344	-0.633810	-0.232146	0.542805	-0.204038	-0.734762	0.217191	-0.609361
15766	8.689881	-0.481449	-2.933048	-0.570654	-0.194124	0.157262	-0.631443	-0.228801	0.546174	-0.203836	-0.734957	0.224827	-0.606417
15767	8.812376	-0.427941	-3.141611	-0.547020	-0.234516	0.230368	-0.627952	-0.225881	0.550089	-0.202435	-0.736043	0.233430	-0.602305
15768	9.273417	-0.318932	-3.409237	-0.566387	-0.138913	0.236753	-0.626421	-0.223798	0.554291	-0.201449	-0.735113	0.241925	-0.600417
15769	9.663158	-0.218111	-3.512368	-0.555266	-0.068103	0.178159	-0.626432	-0.221703	0.555989	-0.201525	-0.734308	0.249210	-0.598393
15770	9.770471	-0.280772	-3.376500	-0.544551	-0.058528	0.111001	-0.625463	-0.218624	0.556014	-0.202101	-0.733033	0.255242	-0.597218
15771	9.356802	-0.267200	-3.554904	-0.574029	-0.139631	0.123465	-0.623209	-0.221295	0.557645	-0.202699	-0.733209	0.262253	-0.593751
15772	8.882716	-0.241539	-3.407161	-0.555967	-0.165167	0.141425	-0.622776	-0.224240	0.558589	-0.202520	-0.732923	0.269273	-0.591017
15773	8.939105	-0.342469	-3.258716	-0.559077	-0.087830	0.158598	-0.619954	-0.228311	0.559363	-0.202729	-0.732275	0.276413	-0.588447
15774	9.193868	-0.389279	-3.144969	-0.544275	-0.033704	0.146094	-0.620506	-0.230267	0.558508	-0.203025	-0.730382	0.282803	-0.587660
15775	9.261804	-0.314854	-3.155555	-0.552456	0.008468	0.071454	-0.621325	-0.235305	0.557903	-0.204678	-0.729045	0.288190	-0.586129
15776	9.325648	-0.131914	-3.208425	-0.546269	0.032677	-0.016163	-0.622700	-0.240606	0.552690	-0.207279	-0.727241	0.291944	-0.585598
15777	9.422836	-0.070028	-3.262404	-0.544528	0.069521	-0.103918	-0.623794	-0.246617	0.550121	-0.211220	-0.726198	0.294412	-0.584247
15778	9.365696	0.046056	-3.307116	-0.537122	0.124044	-0.159008	-0.624160	-0.258503	0.544970	-0.215889	-0.724166	0.295579	-0.584473
15779	9.128722	0.241844	-3.154341	-0.538597	0.190756	-0.165658	-0.626071	-0.268829	0.535097	-0.221174	-0.722062	0.296529	-0.584619
15780	8.822099	0.318543	-2.792341	-0.556394	0.264740	-0.173468	-0.628533	-0.281963	0.527714	-0.227109	-0.718333	0.297069	-0.586659
15781	9.247301	0.388224	-2.815435	-0.537683	0.371248	-0.198576	-0.634640	-0.294656	0.516313	-0.233829	-0.714247	0.296659	-0.589210
15782	9.312348	0.836828	-2.895433	-0.554373	0.506129	-0.257027	-0.641029	-0.306778	0.502125	-0.242112	-0.708065	0.294808	-0.594233
15783	8.749384	1.172511	-2.342677	-0.549965	0.523474	-0.292566	-0.646846	-0.320857	0.486096	-0.250995	-0.702535	0.292361	-0.598307
15784	9.081981	1.180474	-2.280387	-0.544775	0.492981	-0.306406	-0.653227	-0.333665	0.467430	-0.259585	-0.696661	0.289675	-0.602800
15785	9.663963	1.625442	-2.421444	-0.537214	0.395576	-0.288728	-0.661292	-0.347466	0.453937	-0.267468	-0.692564	0.287646	-0.605042
15786	10.327452	2.152755	-2.452379	-0.544479	0.269644	-0.295797	-0.661808	-0.355834	0.443654	-0.274585	-0.689195	0.286219	-0.606376
15787	10.309783	2.360011	-2.563401	-0.547272	0.116561	-0.301938	-0.660659	-0.361567	0.440233	-0.281180	-0.688439	0.285528	-0.604536
15788	9.946809	2.188548	-2.522342	-0.562059	0.033093	-0.236233	-0.657978	-0.365640	0.442125	-0.286439	-0.687435	0.286407	-0.602791
15789	9.510800	2.260458	-2.283347	-0.524330	-0.072352	-0.159157	-0.654892	-0.366077	0.445031	-0.289935	-0.688248	0.288402	-0.599230
15790	9.554527	2.187232	-2.355077	-0.555506	-0.168444	-0.077541	-0.649853	-0.365135	0.452965	-0.292025	-0.688750	0.292523	-0.595630
15791	9.402021	2.176924	-2.610886	-0.548458	-0.217221	-0.068333	-0.646373	-0.360974	0.463041	-0.293945	-0.690593	0.296843	-0.590391
15792	9.229604	1.939371	-2.897960	-0.552036	-0.235445	-0.046199	-0.642194	-0.356115	0.472979	-0.295204	-0.691664	0.301720	-0.586021
15793	9.143697	1.948823	-3.018766	-0.535743	-0.282951	0.017082	-0.637175	-0.351121	0.484029	-0.295544	-0.693785	0.307421	-0.580352
15794	9.000633	2.021042	-3.207851	-0.547371	-0.281494	0.060273	-0.632445	-0.343881	0.493429	-0.295191	-0.694692	0.313953	-0.575933
15795	8.908215	1.978565	-3.137181	-0.557158	-0.258205	0.078565	-0.627010	-0.337909	0.504905	-0.295266	-0.695942	0.320564	-0.570720
15796	8.651100	1.723805	-2.783631	-0.562801	-0.275126	0.053731	-0.623822	-0.330660	0.512780	-0.295210	-0.696633	0.327102	-0.566178
15797	9.310262	1.765459	-2.801892	-0.544094	-0.204326	0.094350	-0.619918	-0.326635	0.520895	-0.295283	-0.697149	0.333412	-0.561808
15798	9.390794	1.742896	-3.236682	-0.545567	-0.179388	0.129599	-0.617410	-0.323575	0.525518	-0.294736	-0.696275	0.340210	-0.559097
15799	9.408508	1.385312	-3.203720	-0.526973	-0.136547	0.163126	-0.614633	-0.317995	0.530165	-0.294254	-0.695591	0.346848	-0.556115
15800	9.243783	1.309277	-3.161573	-0.566065	0.002338	0.165308	-0.616912	-0.310720	0.534170	-0.294826	-0.692252	0.353264	-0.555939
15801	8.917161	0.703084	-3.038389	-0.538711	0.014930	0.145939	-0.619618	-0.301474	0.534986	-0.295739	-0.689865	0.358874	-0.554828
15802	8.977422	0.578660	-2.778538	-0.540518	0.018503	0.149418	-0.620222	-0.292243	0.538999	-0.296230	-0.686544	0.364656	-0.554915
15803	9.227438	0.692278	-2.908204	-0.538624	0.071435	0.078416	-0.623904	-0.284537	0.540505	-0.298287	-0.683957	0.368977	-0.554151
15804	9.512844	0.578469	-3.042629	-0.531711	0.012935	0.071829	-0.625749	-0.279349	0.540015	-0.299459	-0.681268	0.373602	-0.553733
15805	9.340592	0.422720	-3.001999	-0.550040	-0.015805	0.068196	-0.627466	-0.271787	0.541225	-0.301118	-0.679605	0.378415	-0.551604
15806	9.133485	0.372763	-3.083319	-0.515560	-0.012148	0.041993	-0.626762	-0.272349	0.541353	-0.302203	-0.677474	0.382583	-0.550757
15807	9.360176	0.347228	-3.073672	-0.542030	-0.062050	0.096880	-0.627472	-0.270672	0.542913	-0.303059	-0.676099	0.387965	-0.548205
15808	9.341378	0.308152	-3.157781	-0.528452	-0.083917	0.116630	-0.626493	-0.270258	0.544027	-0.302934	-0.674057	0.393692	-0.546704
15809	9.293540	0.337196	-3.199119	-0.537666	-0.099997	0.106001	-0.624952	-0.269844	0.544858	-0.303310	-0.672991	0.399365	-0.543685
15810	9.131626	0.192950	-3.240786	-0.553220	-0.106865	0.073965	-0.624546	-0.266768	0.546004	-0.303786	-0.671332	0.404895	-0.541376
15811	9.168312	0.231111	-3.284754	-0.541235	-0.080834	0.079268	-0.621735	-0.268747	0.549595	-0.304632	-0.670187	0.410114	-0.538382
15812	9.304178	0.171501	-3.405086	-0.563837	-0.080015	0.102025	-0.622020	-0.267626	0.549608	-0.305149	-0.667888	0.415938	-0.536475
15813	9.281014	0.272674	-3.481089	-0.546759	-0.092434	0.072235	-0.622300	-0.268192	0.551561	-0.306023	-0.666833	0.421176	-0.533193
15814	9.243056	0.272384	-3.565605	-0.537731	-0.092285	0.051104	-0.619216	-0.267922	0.552378	-0.306620	-0.665198	0.426082	-0.530989
15815	9.166315	0.277323	-3.625965	-0.556704	-0.081453	0.057881	-0.616957	-0.271289	0.552744	-0.307853	-0.664035	0.431147	-0.527633
15816	9.192648	0.265210	-3.604119	-0.535673	-0.054458	0.050887	-0.617518	-0.271285	0.552050	-0.308738	-0.661968	0.435767	-0.525915
15817	9.200224	0.293980	-3.633445	-0.547328	-0.041994	0.073681	-0.617798	-0.271851	0.553863	-0.310006	-0.660259	0.440677	-0.523219
15818	9.199709	0.277430	-3.575269	-0.546398	-0.038413	0.075434	-0.616256	-0.271576	0.554412	-0.310902	-0.657699	0.445603	-0.521738
15819	9.173198	0.296960	-3.570619	-0.540701	-0.017141	0.110753	-0.617804	-0.270450	0.553738	-0.311907	-0.655390	0.450747	-0.519620
15820	9.160597	0.285350	-3.507648	-0.567096	-0.013230	0.090066	-0.618231	-0.268765	0.552781	-0.313130	-0.652258	0.455890	-0.518337
15821	9.174672	0.317100	-3.440365	-0.540571	0.008083	0.110596	-0.619501	-0.267084	0.553367	-0.314362	-0.649632	0.460831	-0.516517
15822	9.271621	0.306460	-3.498367	-0.564425	-0.027766	0.103481	-0.620208	-0.265823	0.553805	-0.315257	-0.646492	0.466175	-0.515113
15823	9.141882	0.263174	-3.594363	-0.555329	-0.018619	0.082273	-0.621207	-0.261901	0.554133	-0.316725	-0.644256	0.471028	-0.512594
15824	9.182986	0.233765	-3.618253	-0.546044	0.023865	0.062664	-0.620080	-0.262740	0.552997	-0.318273	-0.641037	0.475292	-0.511734
15825	9.233871	0.276912	-3.623635	-0.548515	0.060729	0.073040	-0.621918	-0.259656	0.553323	-0.320494	-0.638072	0.479413	-0.510207
15826	9.281228	0.136754	-3.573808	-0.569670	0.030435	0.046429	-0.624310	-0.257685	0.551965	-0.322554	-0.634746	0.483636	-0.509071
15827	9.184737	0.178535	-3.559647	-0.548123	0.001683	0.025612	-0.624879	-0.255867	0.553106	-0.324681	-0.632797	0.487489	-0.506463
15828	9.169507	0.179236	-3.462983	-0.548110	0.005266	0.027351	-0.625022	-0.255166	0.552835	-0.326406	-0.630012	0.491379	-0.505064
15829	9.132940	0.172489	-3.419365	-0.544387	0.019642	0.029065	-0.625587	-0.254324	0.552848	-0.328627	-0.627829	0.495082	-0.502721
15830	9.145034	0.208753	-3.405288	-0.544401	0.017826	0.030852	-0.625872	-0.253200	0.551745	-0.330382	-0.624871	0.498867	-0.501514
15831	8.958234	0.046356	-3.669019	-0.553392	0.025139	0.021809	-0.627840	-0.252072	0.550933	-0.332836	-0.622606	0.502497	-0.499077
15832	9.199414	0.180708	-3.583854	-0.570500	0.081515	-0.022907	-0.628549	-0.249967	0.549983	-0.336080	-0.619341	0.505417	-0.498017
15833	9.247410	0.025487	-3.623264	-0.553264	0.077910	-0.031537	-0.630504	-0.251637	0.548304	-0.339586	-0.617049	0.507992	-0.495858
15834	9.381917	0.107574	-3.501128	-0.562526	0.060947	-0.042125	-0.630784	-0.251631	0.546769	-0.342699	-0.614202	0.510700	-0.494469
15835	9.304909	0.190299	-3.489867	-0.544571	0.028418	-0.041721	-0.631615	-0.253866	0.545635	-0.345687	-0.612526	0.513362	-0.491703
15836	9.280403	0.294987	-3.391934	-0.557492	0.006049	-0.052346	-0.630200	-0.256670	0.545315	-0.348265	-0.610328	0.516243	-0.489597
15837	9.270703	0.292662	-3.387063	-0.544707	0.009462	-0.038066	-0.630761	-0.256669	0.545459	-0.351025	-0.608764	0.519040	-0.486607
15838	9.237325	0.350719	-3.411829	-0.547409	0.009402	-0.030134	-0.629920	-0.256389	0.545037	-0.353285	-0.606343	0.522040	-0.484780
15839	9.227305	0.343804	-3.368245	-0.559174	0.025810	-0.045416	-0.628518	-0.256395	0.545864	-0.356461	-0.604560	0.524732	-0.481768
15840	9.251105	0.285747	-3.353131	-0.548239	0.018348	-0.023130	-0.631050	-0.254708	0.545622	-0.358745	-0.601941	0.527732	-0.480070
15841	9.412756	0.272645	-3.353201	-0.530265	-0.018765	-0.011160	-0.629648	-0.254573	0.546031	-0.360770	-0.600392	0.530838	-0.477058
15842	9.227715	0.244087	-3.468617	-0.560997	-0.008886	0.006077	-0.629942	-0.251918	0.548297	-0.362628	-0.597604	0.534476	-0.475085
15843	9.251270	0.191076	-3.419731	-0.552176	-0.046691	-0.002439	-0.629384	-0.251220	0.548579	-0.364525	-0.596027	0.538063	-0.471553
15844	9.170001	0.220043	-3.506932	-0.530161	-0.023536	0.015361	-0.628553	-0.248985	0.549714	-0.365760	-0.593468	0.541593	-0.469779
15845	9.198288	0.191319	-3.434161	-0.562829	-0.011579	0.005173	-0.628006	-0.246194	0.552253	-0.368079	-0.591357	0.545080	-0.466587
15846	9.284890	0.176455	-3.405115	-0.544756	-0.021496	-0.002502	-0.628429	-0.245633	0.552123	-0.369663	-0.588833	0.548489	-0.464526
15847	9.202894	0.113899	-3.442968	-0.564671	-0.017880	0.005181	-0.627734	-0.244519	0.553666	-0.371925	-0.586719	0.551999	-0.461226
15848	9.159642	0.094627	-3.476523	-0.548303	-0.014318	0.000918	-0.627035	-0.244246	0.555340	-0.373584	-0.584032	0.555395	-0.459214
15849	9.210285	0.113732	-3.462306	-0.551900	-0.007087	0.000844	-0.627178	-0.243825	0.555345	-0.375843	-0.581916	0.558618	-0.456138
15850	9.318985	0.207505	-3.429670	-0.555739	-0.024880	-0.020291	-0.625780	-0.242567	0.555068	-0.377650	-0.579473	0.561884	-0.453738
15851	9.292594	0.258449	-3.425371	-0.563930	-0.004666	-0.059434	-0.627188	-0.241446	0.555650	-0.380617	-0.577876	0.564455	-0.450089
15852	9.251612	-0.192198	-3.647419	-0.537857	-0.069726	-0.053477	-0.625088	-0.241040	0.558571	-0.381998	-0.576315	0.567484	-0.447103
15853	9.030439	0.186652	-3.576446	-0.545343	0.032673	-0.017039	-0.624110	-0.240202	0.558573	-0.384775	-0.574006	0.570060	-0.444406
15854	9.354942	0.045065	-3.476232	-0.531893	-0.003548	-0.000692	-0.624961	-0.238242	0.559438	-0.386352	-0.571269	0.573111	-0.442638
15855	9.242201	0.156726	-3.511155	-0.543441	-0.076867	-0.057001	-0.622428	-0.240069	0.559539	-0.388194	-0.570361	0.576024	-0.438396
15856	9.266649	0.224191	-3.519189	-0.570828	-0.098371	-0.055405	-0.618498	-0.241352	0.563547	-0.389596	-0.568753	0.579493	-0.434652
15857	8.842900	0.308467	-3.608966	-0.543634	-0.103838	-0.067510	-0.616106	-0.243605	0.565740	-0.391204	-0.568153	0.582461	-0.430002
15858	9.107887	0.278100	-3.560656	-0.570436	-0.037152	-0.052262	-0.614278	-0.244589	0.565436	-0.393272	-0.565949	0.585445	-0.426958
15859	9.156226	0.345610	-3.537311	-0.520459	-0.041148	-0.033943	-0.611613	-0.244880	0.567089	-0.395048	-0.564554	0.588067	-0.423548
15860	9.204865	0.274709	-3.618739	-0.544924	-0.044790	-0.016509	-0.611334	-0.245171	0.570158	-0.396418	-0.562168	0.591267	-0.420978
15861	9.161938	0.291532	-3.676860	-0.568616	-0.053608	-0.025582	-0.611060	-0.243776	0.571567	-0.398504	-0.560355	0.594453	-0.416919
15862	9.157524	0.281531	-3.734734	-0.543179	-0.065619	-0.005748	-0.609805	-0.242524	0.573247	-0.399504	-0.557996	0.597891	-0.414202
15863	9.181394	0.320378	-3.682041	-0.537769	-0.065578	-0.012755	-0.609395	-0.240007	0.574108	-0.400979	-0.556330	0.601022	-0.410469
15864	9.070140	0.209766	-3.704820	-0.572133	-0.055696	0.006209	-0.605614	-0.239468	0.577997	-0.402305	-0.553481	0.604715	-0.407589
15865	9.171931	0.252411	-3.739261	-0.555939	-0.077334	0.001251	-0.604500	-0.237796	0.579682	-0.403706	-0.551545	0.608207	-0.403614
15866	9.066458	0.213715	-3.849838	-0.552302	-0.073629	-0.012905	-0.603382	-0.237246	0.581914	-0.404733	-0.549197	0.611633	-0.400598
15867	9.041798	0.219142	-3.779793	-0.553288	-0.068867	-0.041262	-0.601004	-0.235996	0.583586	-0.406527	-0.547684	0.614530	-0.396397
15868	9.095079	0.233200	-3.796935	-0.570650	-0.071247	-0.067091	-0.598761	-0.236289	0.585800	-0.408197	-0.545800	0.617452	-0.392722
15869	9.022882	0.262578	-3.809247	-0.552616	-0.083801	-0.083622	-0.595539	-0.236031	0.590249	-0.410114	-0.544881	0.619964	-0.388016
15870	9.085986	0.271590	-3.850510	-0.554493	-0.087274	-0.095991	-0.592030	-0.237169	0.593284	-0.411617	-0.543579	0.622538	-0.384108
15871	9.033453	0.290860	-3.913478	-0.516460	-0.105439	-0.099863	-0.588951	-0.236064	0.595786	-0.412973	-0.543278	0.624738	-0.379480
15872	9.042997	0.242408	-3.922615	-0.565376	-0.083557	-0.103227	-0.586705	-0.236918	0.598414	-0.414680	-0.541919	0.627248	-0.375397
15873	8.975463	0.184624	-3.955708	-0.548971	-0.091078	-0.078239	-0.582506	-0.235538	0.601749	-0.416378	-0.540917	0.629777	-0.370700
15874	8.933276	0.227511	-4.096276	-0.548871	-0.091301	-0.053463	-0.581109	-0.234711	0.604821	-0.417419	-0.539096	0.632731	-0.367134
15875	8.954584	0.237406	-4.038424	-0.557951	-0.083969	-0.062458	-0.576338	-0.235570	0.607150	-0.419155	-0.537717	0.635405	-0.362532
15876	8.923387	0.259276	-4.050707	-0.554258	-0.058503	-0.090883	-0.573671	-0.236422	0.608657	-0.420925	-0.536056	0.637686	-0.358919
15877	9.053177	0.222527	-3.999729	-0.545646	-0.073754	-0.200364	-0.570156	-0.238678	0.610981	-0.423618	-0.536411	0.638669	-0.353429
15878	8.830294	0.465076	-4.084291	-0.524133	-0.089622	-0.251334	-0.565647	-0.243879	0.613547	-0.425791	-0.537241	0.639239	-0.348493
15879	8.924927	0.391347	-4.185080	-0.558630	-0.074771	-0.280123	-0.561844	-0.247955	0.615570	-0.429127	-0.538455	0.639417	-0.342142
15880	8.897692	0.705250	-4.256202	-0.538388	-0.068340	-0.203808	-0.558609	-0.250493	0.618313	-0.431374	-0.538369	0.640372	-0.337639
15881	8.893051	0.729370	-4.268547	-0.545615	-0.053760	-0.218134	-0.554826	-0.249808	0.620526	-0.434370	-0.538708	0.640904	-0.332203
15882	8.820233	0.621083	-4.267241	-0.545184	-0.053066	-0.097851	-0.550638	-0.246052	0.625144	-0.436160	-0.537071	0.642875	-0.328680
15883	8.821286	0.753549	-4.338793	-0.549678	-0.049529	-0.087289	-0.547432	-0.241867	0.627817	-0.438348	-0.535626	0.644776	-0.324377
15884	8.850178	0.637069	-4.385858	-0.559507	-0.055354	-0.036066	-0.547459	-0.236561	0.632483	-0.439842	-0.533053	0.647489	-0.321171
15885	8.767814	0.477852	-4.422632	-0.547611	-0.055570	-0.020038	-0.545522	-0.231257	0.636714	-0.441453	-0.530750	0.650124	-0.317430
15886	8.690909	0.385962	-4.508491	-0.541062	-0.032225	-0.015705	-0.545414	-0.224264	0.639301	-0.442902	-0.527900	0.652697	-0.314873
15887	8.672057	0.298449	-4.608974	-0.539044	-0.008883	-0.007873	-0.544868	-0.221333	0.641842	-0.444903	-0.525176	0.654977	-0.311860
15888	8.681407	0.366508	-4.537256	-0.551657	0.012818	-0.009916	-0.543069	-0.216024	0.644399	-0.446998	-0.521848	0.657243	-0.309676
15889	8.715034	0.393090	-4.503770	-0.562341	0.061720	-0.031564	-0.543646	-0.212382	0.644721	-0.450266	-0.518748	0.658768	-0.306897
15890	8.849463	0.351615	-4.430998	-0.538592	0.086879	-0.034961	-0.547308	-0.208587	0.643112	-0.453334	-0.515382	0.659992	-0.305418
15891	8.870634	0.296172	-4.386914	-0.558650	0.070691	-0.028024	-0.547881	-0.205642	0.642309	-0.456610	-0.512169	0.661424	-0.302836
15892	8.906567	0.225865	-4.386178	-0.551258	0.088661	-0.026280	-0.549582	-0.201717	0.642363	-0.459759	-0.508536	0.662758	-0.301271
15893	8.819180	0.212279	-4.327918	-0.553095	0.072213	-0.001453	-0.551557	-0.198627	0.640874	-0.462783	-0.504967	0.664388	-0.299047
15894	8.814362	0.214726	-4.327939	-0.543772	0.109986	0.001077	-0.553262	-0.193581	0.640660	-0.465952	-0.500886	0.665717	-0.298032
15895	8.813711	0.118294	-4.290617	-0.549156	0.117182	0.004494	-0.556641	-0.190487	0.639182	-0.469441	-0.496960	0.666940	-0.296391
15896	8.736302	-0.007122	-4.327775	-0.534418	0.140437	0.014225	-0.559038	-0.187113	0.636860	-0.472818	-0.492581	0.668015	-0.295911
15897	8.961817	0.038596	-4.132867	-0.548800	0.171129	0.017449	-0.564946	-0.182750	0.634437	-0.476881	-0.488118	0.668825	-0.294955
15898	9.067307	-0.184515	-4.149848	-0.550632	0.164867	0.013922	-0.567478	-0.180776	0.632241	-0.480713	-0.483411	0.669711	-0.294476
15899	9.289693	-0.152267	-4.179502	-0.549019	0.142515	-0.002679	-0.570850	-0.178656	0.628518	-0.484444	-0.479330	0.670569	-0.293077
15900	9.030761	-0.273218	-4.458096	-0.551303	0.067951	-0.027958	-0.574224	-0.176823	0.627166	-0.487200	-0.475716	0.671947	-0.291236
15901	9.067085	-0.252208	-4.153925	-0.547915	0.060206	-0.070337	-0.576458	-0.178771	0.624788	-0.490138	-0.472995	0.672939	-0.288433
15902	8.960671	-0.261053	-4.129521	-0.555230	0.054869	-0.075722	-0.577289	-0.180866	0.623794	-0.493011	-0.470037	0.673978	-0.285936
15903	8.844766	-0.148766	-4.067796	-0.557208	0.031425	-0.073844	-0.576992	-0.184502	0.622077	-0.495604	-0.467398	0.675262	-0.282732
15904	8.906426	-0.048415	-4.189813	-0.555202	0.074889	-0.097057	-0.576979	-0.187017	0.620375	-0.498844	-0.464596	0.675866	-0.280197
15905	9.242013	0.056026	-4.155183	-0.551732	0.084423	-0.151842	-0.578358	-0.192046	0.617399	-0.502475	-0.462731	0.675853	-0.276806
15906	9.131779	0.157900	-4.206914	-0.555316	0.115437	-0.192775	-0.579733	-0.197914	0.614135	-0.506771	-0.460972	0.675123	-0.273673
15907	9.314916	0.309685	-4.097703	-0.538688	0.174944	-0.203510	-0.580688	-0.203360	0.610174	-0.511719	-0.459405	0.673621	-0.270787
15908	9.044051	0.493650	-3.937502	-0.551525	0.180678	-0.236466	-0.583316	-0.210757	0.604249	-0.517060	-0.457883	0.671754	-0.267841
15909	8.892963	0.728485	-3.637883	-0.560453	0.216701	-0.232384	-0.584681	-0.218722	0.599985	-0.522853	-0.456216	0.669626	-0.264750
15910	8.829950	0.767880	-3.585079	-0.556031	0.204138	-0.241112	-0.588285	-0.227375	0.593357	-0.528527	-0.454542	0.667433	-0.261886
15911	9.094964	0.921717	-3.451838	-0.544063	0.234667	-0.232245	-0.591060	-0.233232	0.587589	-0.534336	-0.452909	0.664972	-0.259176
15912	9.017813	1.045767	-3.402377	-0.547632	0.261917	-0.255457	-0.592719	-0.238117	0.583918	-0.540721	-0.451168	0.661919	-0.256769
15913	9.025388	1.137084	-3.091703	-0.552444	0.242336	-0.280165	-0.597739	-0.243540	0.575518	-0.546879	-0.449989	0.658919	-0.253495
15914	8.991339	1.127813	-3.062559	-0.549027	0.220916	-0.304773	-0.599387	-0.250805	0.571543	-0.552924	-0.449043	0.655796	-0.250135
15915	8.989463	1.238897	-3.078294	-0.559155	0.201147	-0.304755	-0.603568	-0.256243	0.567188	-0.558641	-0.448268	0.652991	-0.246128
15916	8.869256	1.498652	-3.013375	-0.557400	0.204833	-0.315367	-0.602984	-0.260569	0.562108	-0.564538	-0.447399	0.649915	-0.242368
15917	8.766568	1.985652	-2.919604	-0.548069	0.271659	-0.336863	-0.606335	-0.263488	0.557773	-0.571142	-0.446780	0.645896	-0.238751
15918	9.017982	2.468533	-2.741690	-0.540721	0.304102	-0.336871	-0.607852	-0.268228	0.552287	-0.578200	-0.445840	0.641327	-0.235820
15919	9.371926	2.552285	-2.904990	-0.533281	0.307304	-0.290712	-0.611627	-0.270588	0.548798	-0.584819	-0.444583	0.637142	-0.233199
15920	9.483379	2.779088	-2.852095	-0.557083	0.263836	-0.251750	-0.615550	-0.270988	0.545332	-0.591028	-0.442489	0.633786	-0.230661
15921	9.718770	2.385816	-2.896348	-0.557010	0.219845	-0.168323	-0.618366	-0.267893	0.543011	-0.596093	-0.439775	0.631757	-0.228371
15922	9.728425	2.199104	-2.986097	-0.559101	0.118120	-0.077507	-0.620759	-0.265639	0.540678	-0.599625	-0.436083	0.631622	-0.226572
15923	9.375274	2.037139	-2.962070	-0.545528	0.044961	0.029163	-0.620491	-0.262840	0.540984	-0.601411	-0.431792	0.633342	-0.225249
15924	9.104515	2.017399	-2.913161	-0.546486	-0.006217	0.105485	-0.621915	-0.257796	0.541327	-0.602399	-0.426474	0.636192	-0.224713
15925	8.854112	2.212425	-2.895672	-0.551855	-0.035818	0.190502	-0.623616	-0.253872	0.541661	-0.602410	-0.420405	0.640271	-0.224533
15926	8.931990	2.332612	-2.921281	-0.563967	0.021180	0.271430	-0.626440	-0.249668	0.542844	-0.603086	-0.412588	0.644201	-0.225973
15927	9.060616	2.173184	-2.779528	-0.549478	0.023061	0.255663	-0.628149	-0.243497	0.541245	-0.603435	-0.405413	0.648038	-0.227052
