# Supplementary material for: Identification of Haptic Based Guiding Using Hard Reins
Source: PLoS One. 2015 Jul 22;10(7):e0132020. doi: 10.1371/journal.pone.0132020 (PMC4511788; doi:10.1371/journal.pone.0132020)
Supplement: S2 File — (ZIP) [file pone.0132020.s002.zip › MotionData2/Subject10/T5/gh5.txt]

// Start Time: 0
// Sample rate: 25.0Hz
// Scenario: 4.9
// Firmware Version: 2.6.1
Counter	Acc_X	Acc_Y	Acc_Z	Gyr_X	Gyr_Y	Gyr_Z	Mag_X	Mag_Y	Mag_Z	Quat_w	Quat_x	Quat_y	Quat_z
15081	-2.252329	1.618588	9.699058	-0.178912	0.000501	0.053190	-0.134260	0.165724	-0.723677	0.178849	0.125123	-0.050644	-0.974573
15082	-2.125615	1.340581	9.933969	-0.384936	-0.040917	0.028231	-0.134007	0.168134	-0.724192	0.180323	0.122813	-0.043464	-0.974942
15083	-2.224852	0.906585	9.708531	-0.559391	-0.030268	-0.020639	-0.134851	0.184272	-0.723407	0.181218	0.120061	-0.032715	-0.975538
15084	-2.176435	0.858139	9.583488	-0.263407	-0.026311	-0.034830	-0.135951	0.198537	-0.722106	0.181238	0.118511	-0.027686	-0.975880
15085	-2.041091	0.781147	9.502063	-0.051602	-0.013252	-0.030999	-0.136909	0.209577	-0.720807	0.180709	0.117923	-0.026743	-0.976075
15086	-1.942520	0.828790	9.306827	-0.071281	0.008770	0.000250	-0.137559	0.211985	-0.722601	0.180992	0.117734	-0.025417	-0.976081
15087	-1.964671	0.930200	9.428057	-0.003129	0.021653	0.009797	-0.136887	0.204866	-0.721710	0.181164	0.117970	-0.025392	-0.976021
15088	-2.109817	1.040854	9.509864	0.068493	0.018078	0.021228	-0.137149	0.204207	-0.720679	0.181474	0.118456	-0.026817	-0.975867
15089	-2.191694	1.026533	9.590508	0.082562	0.010757	0.018538	-0.136091	0.200694	-0.721589	0.181609	0.118789	-0.028536	-0.975753
15090	-2.292758	0.985216	9.526579	0.063174	0.026288	0.028567	-0.135837	0.202836	-0.721976	0.182120	0.119413	-0.029839	-0.975542
15091	-2.167591	1.031771	9.701220	0.075771	0.026233	-0.000902	-0.134136	0.200395	-0.722377	0.181900	0.120040	-0.031323	-0.975460
15092	-2.075717	0.963690	9.437091	0.089501	0.018115	0.023186	-0.133852	0.195011	-0.723153	0.182210	0.120601	-0.033160	-0.975272
15093	-2.104882	1.016805	9.509572	0.112255	0.023613	0.022365	-0.135537	0.192086	-0.721983	0.182353	0.121291	-0.035419	-0.975080
15094	-2.148848	1.136877	9.472442	0.101627	0.032746	0.025059	-0.133048	0.188287	-0.722905	0.182686	0.122180	-0.037442	-0.974831
15095	-2.187382	1.129614	9.481581	0.131290	0.025488	0.036294	-0.133297	0.186934	-0.724189	0.183054	0.122966	-0.040100	-0.974558
15096	-2.146706	1.194719	9.502076	0.126259	0.018116	0.012282	-0.131726	0.182896	-0.723175	0.183080	0.123671	-0.042623	-0.974357
15097	-2.187978	1.257253	9.521770	0.101691	0.025399	0.013988	-0.130535	0.177773	-0.723701	0.183084	0.124362	-0.044649	-0.974177
15098	-2.207819	1.380370	9.657727	0.056285	0.023477	0.000832	-0.131039	0.175347	-0.724984	0.183037	0.124924	-0.045763	-0.974062
15099	-2.224289	1.291009	9.565109	-0.001439	0.012445	-0.001284	-0.131043	0.174554	-0.723699	0.182989	0.124999	-0.045790	-0.974060
15100	-2.197541	1.237774	9.459001	-0.014528	0.017911	-0.006892	-0.129218	0.175058	-0.724999	0.182971	0.125200	-0.045525	-0.974050
15101	-2.163635	1.196262	9.259511	0.019539	0.036246	-0.006742	-0.130386	0.174135	-0.724604	0.182785	0.125821	-0.045854	-0.973990
15102	-2.147314	1.324747	9.537498	0.073904	0.028964	-0.012002	-0.128316	0.175332	-0.723463	0.182474	0.126567	-0.047255	-0.973884
15103	-2.179112	1.420826	9.512145	0.075455	0.019863	0.002781	-0.128950	0.172374	-0.724488	0.182318	0.127060	-0.048762	-0.973775
15104	-2.285118	1.406021	9.465343	0.010623	0.021616	0.006139	-0.127123	0.170206	-0.724246	0.182489	0.127413	-0.049006	-0.973685
15105	-2.237041	1.437640	9.538243	-0.029617	0.015177	0.005944	-0.127648	0.171021	-0.723984	0.182657	0.127432	-0.048494	-0.973677
15106	-2.296894	1.343109	9.365939	-0.061113	0.017877	0.002093	-0.126347	0.172073	-0.724766	0.182937	0.127454	-0.047343	-0.973678
15107	-2.270533	1.382140	9.508349	-0.036488	0.023358	-0.007022	-0.127786	0.173040	-0.723725	0.182877	0.127623	-0.046633	-0.973701
15108	-2.284886	1.358003	9.493475	-0.062842	0.017872	0.003929	-0.126229	0.173961	-0.723866	0.183196	0.127637	-0.045454	-0.973695
15109	-2.231637	1.309765	9.426087	-0.096152	0.034308	0.007431	-0.125978	0.176644	-0.723995	0.183579	0.127789	-0.043579	-0.973689
15110	-2.308491	1.252099	9.491770	-0.139796	0.019606	0.001695	-0.125994	0.181477	-0.724379	0.184061	0.127555	-0.040888	-0.973745
15111	-2.399787	1.197435	9.739780	-0.097678	0.011399	0.003763	-0.124443	0.184811	-0.725032	0.184353	0.127261	-0.039053	-0.973804
15112	-2.317394	1.108799	9.801714	-0.081042	-0.020533	0.015901	-0.124463	0.187917	-0.723488	0.184920	0.126448	-0.037690	-0.973856
15113	-2.153675	1.141999	9.566079	-0.125713	-0.000455	0.007345	-0.124998	0.192219	-0.723739	0.185341	0.125810	-0.035357	-0.973946
15114	-2.182712	1.155595	9.337972	-0.127564	0.003211	0.007331	-0.125133	0.194365	-0.724251	0.185857	0.125291	-0.032981	-0.973998
15115	-2.250676	1.254096	9.338719	-0.021107	-0.000266	0.035555	-0.125280	0.197867	-0.723477	0.186565	0.125028	-0.032765	-0.973903
15116	-2.293684	1.169510	9.250721	0.129458	0.016342	0.033526	-0.124871	0.193559	-0.723996	0.186985	0.125706	-0.035408	-0.973643
15117	-2.357027	1.298311	8.963902	0.185137	0.045693	0.045755	-0.124207	0.190456	-0.724517	0.187405	0.127113	-0.039073	-0.973239
15118	-2.209162	1.645903	9.219786	0.069252	0.054779	0.070981	-0.123162	0.187768	-0.723498	0.188782	0.128285	-0.040488	-0.972762
15119	-2.509428	0.940348	9.898372	0.049068	0.014397	0.054344	-0.121725	0.186672	-0.724024	0.189688	0.128571	-0.041646	-0.972499
15120	-2.418871	1.151406	9.657348	0.152431	-0.016590	0.030916	-0.122603	0.178483	-0.724407	0.189968	0.128701	-0.044851	-0.972284
15121	-2.095608	1.114683	9.986288	0.019553	-0.005746	0.030237	-0.123250	0.176885	-0.723760	0.190461	0.128492	-0.045435	-0.972188
15122	-2.322631	1.195283	9.769274	-0.167799	-0.037060	0.021943	-0.124172	0.180919	-0.724393	0.191335	0.127010	-0.042472	-0.972345
15123	-2.277077	0.743540	9.897780	-0.300233	-0.064704	-0.006349	-0.124985	0.188994	-0.723869	0.191873	0.124454	-0.036939	-0.972796
15124	-2.277873	0.896230	9.525470	-0.293107	-0.081202	-0.039515	-0.127616	0.195752	-0.722688	0.191803	0.121674	-0.031554	-0.973351
15125	-2.139274	1.130368	8.970779	-0.307505	-0.037280	-0.037809	-0.129742	0.207067	-0.722023	0.191746	0.119642	-0.025689	-0.973786
15126	-2.142556	0.810871	9.107885	-0.337101	-0.008075	-0.035222	-0.130307	0.217562	-0.720985	0.191935	0.118105	-0.019172	-0.974087
15127	-2.354850	0.846727	9.164014	-0.457869	0.019155	-0.044192	-0.130738	0.228450	-0.720848	0.192113	0.116597	-0.010143	-0.974369
15128	-2.001639	0.603959	9.723172	-0.167079	-0.029805	-0.016784	-0.132092	0.240305	-0.719032	0.192285	0.115273	-0.007060	-0.974520
15129	-2.304365	0.389204	9.710135	0.512086	-0.018106	-0.000443	-0.131537	0.231695	-0.719554	0.191043	0.116742	-0.017173	-0.974463
15130	-2.214330	0.713565	9.537903	0.438141	0.014783	0.013887	-0.132510	0.215438	-0.720840	0.190382	0.118593	-0.025786	-0.974179
15131	-1.923176	0.840422	9.883239	0.070723	0.010715	0.000959	-0.131960	0.208573	-0.721619	0.190196	0.118921	-0.027188	-0.974138
15132	-2.263123	0.828289	9.347034	-0.021174	-0.007732	-0.021633	-0.132726	0.204687	-0.721486	0.189849	0.118598	-0.026860	-0.974254
15133	-2.301655	0.828918	9.553107	-0.167041	-0.007974	-0.046371	-0.134301	0.208466	-0.721472	0.189292	0.117693	-0.023579	-0.974557
15134	-2.195542	0.819525	9.558766	-0.136464	-0.017041	-0.036969	-0.134322	0.213043	-0.720569	0.188950	0.116758	-0.020999	-0.974795
15135	-1.930737	0.897088	9.574327	-0.044635	-0.018711	-0.029111	-0.135255	0.218966	-0.720431	0.188436	0.116090	-0.020190	-0.974991
15136	-1.988552	0.882002	9.417557	-0.041381	0.003272	-0.012517	-0.136172	0.220588	-0.720423	0.188378	0.115900	-0.019442	-0.975040
15137	-2.167133	0.925111	9.464500	-0.062532	0.023350	-0.003435	-0.135383	0.217763	-0.719916	0.188424	0.115975	-0.018196	-0.975046
15138	-2.299819	0.949106	9.523606	-0.092156	0.010466	-0.016493	-0.133309	0.221887	-0.721731	0.188396	0.115734	-0.016423	-0.975112
15139	-2.311704	0.915573	9.573431	-0.115935	0.011395	0.001844	-0.134888	0.224341	-0.719917	0.188664	0.115388	-0.014207	-0.975136
15140	-2.041015	0.766876	9.549869	0.035638	-0.021301	0.002680	-0.133730	0.228353	-0.720439	0.188753	0.115003	-0.015084	-0.975151
15141	-2.021307	0.691030	9.870627	0.152935	-0.020240	0.018962	-0.135275	0.223939	-0.720171	0.188726	0.115039	-0.018275	-0.975097
15142	-2.108279	0.723969	9.704658	0.275300	-0.016429	0.027879	-0.135899	0.217361	-0.720426	0.188714	0.115643	-0.023870	-0.974907
15143	-2.186192	0.869065	9.266713	0.329295	0.000104	0.028122	-0.136639	0.206087	-0.720168	0.188457	0.116735	-0.030442	-0.974644
15144	-2.081397	1.125665	8.968854	0.251918	0.043943	0.033195	-0.136857	0.196673	-0.721457	0.188622	0.118418	-0.035364	-0.974242
15145	-2.062404	1.183099	8.869024	0.019023	0.072934	0.028278	-0.134229	0.189654	-0.721866	0.189140	0.119764	-0.035626	-0.973968
15146	-2.065837	0.923640	9.679050	-0.363620	0.035830	0.001482	-0.134395	0.197728	-0.720704	0.190151	0.118981	-0.028509	-0.974101
15147	-2.296577	0.781370	9.715707	-0.179440	-0.024385	-0.020567	-0.133516	0.205781	-0.720450	0.190122	0.117704	-0.025141	-0.974355
15148	-2.407488	0.791196	9.839624	0.223199	-0.020307	-0.016694	-0.133899	0.204704	-0.721091	0.189450	0.118066	-0.029615	-0.974316
15149	-2.186527	0.946601	9.428617	0.194745	0.033691	-0.000304	-0.134520	0.197720	-0.721603	0.188960	0.119338	-0.033357	-0.974135
15150	-1.965155	1.031145	9.400664	-0.116034	0.034304	-0.000028	-0.133216	0.198232	-0.722771	0.189361	0.119467	-0.031064	-0.974118
15151	-2.141059	1.021626	9.533305	-0.274316	0.003002	-0.008173	-0.132988	0.205760	-0.721998	0.189814	0.118362	-0.025765	-0.974319
15152	-2.191551	1.003033	9.753400	-0.324999	-0.009868	-0.006567	-0.131716	0.213536	-0.722133	0.190565	0.116834	-0.019550	-0.974501
15153	-2.204693	0.708231	9.379498	-0.289843	-0.018976	-0.017432	-0.132281	0.222031	-0.719553	0.190851	0.115239	-0.014009	-0.974730
15154	-2.127035	0.608123	9.606847	-0.258202	-0.004325	-0.017289	-0.133615	0.231182	-0.719538	0.191247	0.114069	-0.009046	-0.974849
15155	-2.141080	0.521641	9.651109	-0.126968	0.006808	-0.005563	-0.134829	0.240349	-0.717596	0.191389	0.113588	-0.006605	-0.974897
15156	-2.203829	0.541098	9.749207	-0.007955	-0.000375	0.000583	-0.133921	0.241676	-0.718245	0.191578	0.113446	-0.006545	-0.974877
15157	-2.203429	0.443839	9.447811	0.025247	0.001510	0.000757	-0.133520	0.238851	-0.718250	0.191496	0.113448	-0.007103	-0.974889
15158	-2.126923	0.568309	9.219844	-0.022099	0.021571	-0.008743	-0.133000	0.238045	-0.717611	0.191494	0.113680	-0.006668	-0.974865
15159	-2.025195	0.488506	9.742936	-0.014810	0.021545	-0.012396	-0.132999	0.238310	-0.717997	0.191249	0.113918	-0.006339	-0.974888
15160	-2.164711	0.436215	10.009733	0.361750	-0.007337	-0.014142	-0.134022	0.235087	-0.719019	0.190299	0.115054	-0.013481	-0.974868
15161	-2.103178	0.668974	9.799946	0.582015	-0.007039	-0.001959	-0.135513	0.217897	-0.720172	0.188866	0.116989	-0.024918	-0.974691
15162	-2.132918	0.821302	9.338549	0.380424	0.018356	-0.004868	-0.133761	0.202420	-0.720964	0.187956	0.118681	-0.032353	-0.974444
15163	-2.234736	0.943925	9.377723	-0.141257	0.021407	-0.013985	-0.135316	0.200428	-0.720439	0.187988	0.118447	-0.029549	-0.974555
15164	-2.347869	0.899669	9.164822	-0.375639	0.006461	-0.040067	-0.133532	0.209813	-0.720320	0.188166	0.117078	-0.022210	-0.974881
15165	-2.244032	0.882324	9.660007	-0.318314	-0.000865	-0.061916	-0.134341	0.216013	-0.719154	0.187656	0.115772	-0.015922	-0.975258
15166	-2.154615	0.834322	9.640965	-0.117947	-0.017963	-0.047948	-0.134621	0.221925	-0.719406	0.187111	0.114890	-0.013674	-0.975501
15167	-1.958980	0.763199	9.833817	0.111281	0.008858	-0.026516	-0.134902	0.225303	-0.717731	0.186299	0.115361	-0.015823	-0.975569
15168	-1.942750	0.887333	9.542873	0.091419	0.034555	0.013949	-0.134098	0.221912	-0.720053	0.186517	0.116269	-0.017603	-0.975389
15169	-2.273498	0.992636	9.574868	0.091221	0.008953	0.028735	-0.135394	0.219785	-0.719272	0.186830	0.116648	-0.019507	-0.975247
15170	-2.376156	1.264525	8.944047	0.150304	0.019114	0.031778	-0.134836	0.211035	-0.720438	0.187240	0.117467	-0.022535	-0.975005
15171	-2.235195	1.050569	9.609642	0.086893	0.001627	0.023186	-0.134559	0.207400	-0.720956	0.187452	0.117708	-0.024393	-0.974891
15172	-2.197565	1.253046	9.704043	0.003535	-0.029492	0.040337	-0.134039	0.207527	-0.721088	0.188453	0.117028	-0.024749	-0.974770
15173	-2.222088	1.349944	9.913999	0.061999	-0.034875	0.061860	-0.135218	0.209024	-0.720435	0.189464	0.116450	-0.026378	-0.974601
15174	-1.682608	0.920720	9.305741	-0.033553	-0.016533	0.081700	-0.136509	0.206087	-0.720041	0.191315	0.115858	-0.026065	-0.974318
15175	-2.166232	0.732466	9.409001	-0.347757	-0.011462	0.085628	-0.136922	0.212938	-0.720549	0.193746	0.114142	-0.019668	-0.974191
15176	-2.200047	0.757342	9.668265	-0.144299	-0.014997	0.055280	-0.136963	0.222619	-0.719773	0.195393	0.113169	-0.017123	-0.974023
15177	-2.019541	0.820390	9.709238	0.147201	-0.021969	0.054924	-0.136960	0.221147	-0.719130	0.196090	0.113182	-0.020338	-0.973820
15178	-1.720021	1.206190	9.794253	-0.245294	-0.022300	0.075078	-0.138270	0.223048	-0.718605	0.198246	0.111651	-0.015912	-0.973642
15179	-2.156648	0.752339	9.586990	-0.280055	-0.022427	0.061990	-0.139480	0.234341	-0.719104	0.200039	0.109959	-0.010840	-0.973538
15180	-2.012405	0.839552	9.680770	-0.157551	-0.033230	0.068164	-0.139368	0.236510	-0.717047	0.201867	0.108563	-0.008149	-0.973343
15181	-1.992785	0.783018	10.021001	-0.070038	-0.044074	0.088005	-0.140025	0.239196	-0.717812	0.203698	0.107280	-0.007322	-0.973111
15182	-2.001008	0.479613	9.942261	0.003700	-0.053149	0.081947	-0.141227	0.245141	-0.715743	0.205419	0.106146	-0.007884	-0.972869
15183	-1.875863	0.517891	9.807149	-0.069840	-0.071484	0.079762	-0.142011	0.246490	-0.716121	0.207080	0.104318	-0.007149	-0.972720
15184	-1.851969	0.561096	9.764772	-0.080396	-0.073312	0.081556	-0.143839	0.248392	-0.715977	0.208899	0.102444	-0.006164	-0.972537
15185	-1.871520	0.613690	9.678918	0.069174	-0.083183	0.087864	-0.147597	0.244677	-0.715563	0.210429	0.100961	-0.008200	-0.972347
15186	-1.930089	0.762568	9.632453	0.073415	-0.074951	0.089710	-0.150974	0.244174	-0.715923	0.212077	0.099695	-0.010231	-0.972101
15187	-1.865421	0.851764	9.648709	0.188777	-0.078432	0.105064	-0.150840	0.242298	-0.715282	0.213700	0.098812	-0.014620	-0.971779
15188	-1.738403	1.003078	9.503199	0.223387	-0.058191	0.131048	-0.153797	0.234529	-0.716290	0.215865	0.098496	-0.019576	-0.971245
15189	-1.719137	1.005375	9.460206	0.258284	-0.065430	0.142312	-0.154417	0.228076	-0.717445	0.218068	0.098149	-0.025350	-0.970655
15190	-1.702726	1.104113	9.480946	0.284488	-0.058087	0.142429	-0.155683	0.219221	-0.717696	0.220316	0.098089	-0.031513	-0.969972
15191	-1.420011	0.954932	9.308671	0.279225	-0.050716	0.147948	-0.156814	0.210090	-0.718592	0.222579	0.098100	-0.037643	-0.969236
15192	-1.226595	0.861200	9.926036	0.349745	-0.067152	0.130801	-0.159129	0.202197	-0.717805	0.224440	0.098157	-0.045085	-0.968483
15193	-1.584420	0.521806	8.672188	0.235823	-0.061809	0.110852	-0.161045	0.193750	-0.718308	0.226037	0.097756	-0.050312	-0.967894
15194	-1.524956	0.732160	9.650209	0.119435	-0.003692	0.036322	-0.161671	0.188642	-0.719334	0.226576	0.098093	-0.052819	-0.967601
15195	-1.391741	0.058725	8.917122	-0.177579	0.021505	-0.015934	-0.162329	0.188665	-0.717786	0.226601	0.097540	-0.049344	-0.967834
15196	-1.000157	0.882234	9.614006	-0.142127	0.001309	-0.073899	-0.162333	0.191073	-0.718813	0.225484	0.096896	-0.046554	-0.968298
15197	-0.957683	1.072035	9.516253	-0.292482	-0.018112	-0.106015	-0.163277	0.198884	-0.717902	0.223942	0.095095	-0.040843	-0.969092
15198	-0.922077	1.187456	9.479798	-0.203015	-0.051876	-0.127663	-0.164343	0.205882	-0.717891	0.221842	0.093185	-0.037009	-0.969914
15199	-0.950592	1.103465	9.557564	-0.137628	-0.081192	-0.178966	-0.167079	0.207791	-0.718125	0.218535	0.090860	-0.034459	-0.970979
15200	-1.473822	1.123576	9.411346	-0.298265	-0.088884	-0.234238	-0.169591	0.217236	-0.716815	0.214481	0.087889	-0.028743	-0.972341
15201	-1.532340	1.273407	9.643329	-0.201807	-0.081539	-0.253154	-0.173777	0.221866	-0.715237	0.209833	0.085318	-0.024836	-0.973691
15202	-1.347982	1.043953	9.973071	-0.158820	-0.065916	-0.237257	-0.174966	0.225917	-0.714454	0.205473	0.083382	-0.021728	-0.974862
15203	-1.366777	0.943084	10.033889	0.027558	-0.037362	-0.226202	-0.177825	0.224878	-0.714046	0.200973	0.082595	-0.022173	-0.975857
15204	-1.569025	0.881758	9.805514	-0.000403	-0.026475	-0.240206	-0.180164	0.223835	-0.713514	0.196296	0.082079	-0.021987	-0.976856
15205	-1.530880	0.965530	9.658227	-0.051234	-0.074030	-0.237622	-0.181458	0.221169	-0.712862	0.191677	0.080281	-0.021031	-0.977943
15206	-1.618483	1.133301	9.525347	-0.159845	-0.107061	-0.241823	-0.185883	0.223362	-0.713468	0.187178	0.077569	-0.018038	-0.979092
15207	-1.686666	1.282686	9.632418	-0.150916	-0.129052	-0.262058	-0.189679	0.226654	-0.710865	0.182208	0.074346	-0.015341	-0.980325
15208	-1.802117	1.227069	9.616158	-0.058203	-0.123465	-0.254216	-0.193322	0.228034	-0.711350	0.177326	0.071684	-0.014381	-0.981433
15209	-1.769707	1.006258	9.747781	0.002801	-0.103192	-0.211475	-0.197746	0.226890	-0.709772	0.173119	0.069549	-0.014714	-0.982332
15210	-1.597200	0.725552	9.870269	0.002704	-0.065638	-0.183827	-0.200089	0.227587	-0.709882	0.169564	0.068216	-0.014846	-0.983043
15211	-1.335984	0.532875	9.653978	-0.004472	-0.011631	-0.167313	-0.202421	0.224930	-0.709479	0.166256	0.067860	-0.014785	-0.983634
15212	-1.215352	0.503592	9.462671	-0.083296	-0.006203	-0.167712	-0.202034	0.224797	-0.708839	0.163138	0.067402	-0.013046	-0.984212
15213	-1.253457	0.399605	9.326441	-0.162203	-0.014475	-0.153328	-0.203347	0.228304	-0.708956	0.160312	0.066470	-0.009901	-0.984776
15214	-1.342269	0.325354	9.473389	-0.216788	-0.011715	-0.113003	-0.205708	0.233973	-0.708934	0.158467	0.065457	-0.005624	-0.985176
15215	-1.344054	0.195649	9.533960	-0.232628	0.001098	-0.096485	-0.205481	0.239369	-0.706362	0.156847	0.064603	-0.001104	-0.985507
15216	-1.155181	0.028543	9.802212	-0.334157	0.010183	-0.076697	-0.207334	0.249055	-0.707114	0.155879	0.063645	0.005510	-0.985708
15217	-1.043899	-0.047644	9.970201	-0.287020	0.018524	-0.052470	-0.204001	0.257245	-0.703794	0.155183	0.062948	0.011114	-0.985815
15218	-1.371096	-0.188106	9.888370	-0.317843	0.017583	-0.032326	-0.205062	0.264367	-0.704811	0.155048	0.062187	0.017371	-0.985795
15219	-1.441364	-0.129531	9.470885	-0.359878	-0.006241	-0.047269	-0.205510	0.275553	-0.701717	0.154540	0.060783	0.024339	-0.985815
15220	-1.288607	-0.324726	9.284752	-0.355364	-0.011706	-0.054603	-0.205172	0.287787	-0.700428	0.154072	0.059308	0.031274	-0.985782
15221	-1.138769	-0.406345	9.249001	-0.369912	-0.006290	-0.084208	-0.206654	0.298042	-0.697583	0.152830	0.057846	0.038485	-0.985807
15222	-0.945601	-0.462816	9.506843	-0.335506	-0.000793	-0.096955	-0.206169	0.306905	-0.697326	0.151444	0.056610	0.045105	-0.985812
15223	-0.900989	-0.717472	9.582897	-0.242850	0.007606	-0.066953	-0.206215	0.316065	-0.694878	0.150370	0.055800	0.049827	-0.985795
15224	-0.943837	-0.833088	9.566474	-0.174942	0.037932	-0.027891	-0.205718	0.320506	-0.693595	0.150090	0.055874	0.053316	-0.985651
15225	-0.900170	-0.885451	9.705363	-0.122051	0.087474	0.025831	-0.203664	0.326403	-0.692708	0.150622	0.057077	0.055793	-0.985364
15226	-0.793407	-1.024084	9.906040	-0.058217	0.136937	0.042698	-0.201336	0.329601	-0.692725	0.151463	0.059529	0.057198	-0.985010
15227	-0.941430	-1.317015	10.157381	-0.082494	0.171586	0.038836	-0.196924	0.332636	-0.693273	0.152106	0.062487	0.059147	-0.984612
15228	-1.597478	-1.230852	10.409298	-0.078911	0.209820	0.022150	-0.189393	0.336574	-0.694103	0.152463	0.066287	0.061205	-0.984182
15229	-2.221715	-1.271954	10.009249	0.000317	0.167649	-0.038312	-0.185757	0.337341	-0.693874	0.151479	0.069357	0.061637	-0.984096
15230	-2.270419	-1.179128	9.746065	-0.083287	0.054130	-0.082862	-0.181337	0.338360	-0.694552	0.150026	0.069946	0.063453	-0.984161
15231	-2.041728	-1.116517	9.631463	-0.081233	-0.024488	-0.108564	-0.182115	0.338099	-0.694674	0.148010	0.068946	0.065026	-0.984434
15232	-1.608187	-1.033490	9.739885	-0.089473	-0.079379	-0.149116	-0.183824	0.341354	-0.693502	0.145516	0.066796	0.066662	-0.984845
15233	-1.414108	-1.285036	9.934993	-0.100787	-0.064946	-0.223010	-0.188002	0.343036	-0.691154	0.141319	0.064787	0.068655	-0.985453
15234	-1.244995	-1.361549	9.973903	-0.080970	0.002579	-0.281147	-0.189559	0.344113	-0.692684	0.136060	0.064094	0.070523	-0.986107
15235	-1.085566	-1.444117	9.654994	-0.090322	0.035419	-0.319070	-0.192426	0.344159	-0.691247	0.129805	0.063934	0.072721	-0.986800
15236	-0.950862	-1.396919	9.308871	-0.111882	0.042631	-0.367173	-0.194386	0.345799	-0.690587	0.122767	0.063822	0.075407	-0.987506
15237	-1.008958	-1.343927	9.361879	-0.078140	0.014205	-0.414032	-0.195556	0.345146	-0.690064	0.114637	0.063093	0.077429	-0.988374
15238	-1.287645	-1.026265	9.555756	0.051297	0.024339	-0.418035	-0.196984	0.343023	-0.689025	0.106391	0.062915	0.076897	-0.989348
15239	-1.297675	-0.928788	9.926673	0.265109	0.028160	-0.433579	-0.199031	0.335246	-0.689784	0.097406	0.063171	0.072138	-0.990615
15240	-1.078523	-0.879966	10.006212	0.417356	0.035685	-0.425432	-0.201296	0.320721	-0.694015	0.088502	0.063946	0.064374	-0.991935
15241	-1.009668	-0.674321	9.601690	0.513576	0.003806	-0.440587	-0.204076	0.303791	-0.697472	0.079071	0.064144	0.054599	-0.993304
15242	-1.513179	-0.721977	10.028375	0.408536	-0.000949	-0.427290	-0.204791	0.287535	-0.698374	0.070131	0.064176	0.046929	-0.994365
15243	-1.712554	-0.371959	9.788994	0.402943	0.017547	-0.336925	-0.206423	0.274637	-0.700296	0.062874	0.064582	0.039193	-0.995158
15244	-1.395795	-0.583631	9.613760	0.622649	0.045501	-0.241696	-0.205296	0.255384	-0.703270	0.057307	0.065951	0.027073	-0.995808
15245	-1.263217	-0.570365	9.898417	0.466923	0.072974	-0.153006	-0.203783	0.236802	-0.705991	0.053581	0.067669	0.017888	-0.996107
15246	-0.740208	-1.049685	10.127004	0.454749	0.043863	-0.115143	-0.204116	0.223625	-0.707537	0.050714	0.068863	0.008936	-0.996296
15247	-1.322548	-1.275178	9.950387	0.338234	-0.012734	-0.009522	-0.201338	0.211897	-0.708465	0.050030	0.068737	0.002105	-0.996377
15248	-1.300519	-0.858359	9.418774	0.351903	0.005118	0.157550	-0.201050	0.205171	-0.708984	0.052750	0.069075	-0.005213	-0.996202
15249	-1.201739	-0.354365	9.009113	0.468043	0.022846	0.230081	-0.199949	0.192772	-0.711827	0.056652	0.069785	-0.014868	-0.995841
15250	-1.134867	-0.203558	9.453506	0.200954	0.000433	0.164150	-0.198626	0.184976	-0.710684	0.059690	0.069853	-0.019194	-0.995585
15251	-1.115024	-0.308290	9.769059	0.011829	-0.022115	0.011875	-0.199401	0.184176	-0.710936	0.059860	0.069199	-0.019461	-0.995615
15252	-1.447402	-0.369075	9.774706	-0.201231	-0.042632	-0.039019	-0.199153	0.186997	-0.710679	0.059380	0.068005	-0.015548	-0.995795
15253	-1.631684	-0.135557	9.929879	-0.321656	-0.048400	-0.085784	-0.201788	0.195895	-0.710526	0.058047	0.066479	-0.009023	-0.996057
15254	-1.610175	-0.097102	9.906617	-0.286732	-0.043772	-0.080078	-0.202861	0.203706	-0.709742	0.056865	0.065167	-0.003352	-0.996247
15255	-1.498015	0.143682	9.903839	-0.310505	-0.057478	-0.076493	-0.205000	0.217448	-0.708176	0.055696	0.063488	0.002934	-0.996423
15256	-1.190803	0.417648	9.641716	-0.152537	-0.062654	-0.049842	-0.206068	0.224583	-0.707907	0.054975	0.061945	0.005873	-0.996547
15257	-0.929769	0.773515	9.437918	0.006507	-0.078862	-0.045325	-0.209448	0.224619	-0.708137	0.054035	0.060185	0.005720	-0.996707
15258	-0.949871	0.957212	9.701937	0.006498	-0.084362	-0.044406	-0.212318	0.224403	-0.706057	0.053231	0.058383	0.005458	-0.996859
15259	-0.899286	0.459653	9.796244	0.008695	-0.135564	-0.050751	-0.215954	0.224301	-0.706800	0.052191	0.055482	0.005140	-0.997081
15260	-0.963737	0.332622	9.971482	0.057846	-0.126399	-0.052361	-0.220366	0.222600	-0.707280	0.051178	0.052894	0.003818	-0.997281
15261	-1.165355	0.152139	10.072682	0.001609	-0.064288	-0.026901	-0.222974	0.222644	-0.705716	0.050615	0.051412	0.003664	-0.997387
15262	-1.458457	-0.062950	9.956517	0.098785	-0.010995	0.058415	-0.222841	0.222902	-0.706617	0.051781	0.051175	0.001528	-0.997345
15263	-1.420380	0.043140	10.003965	0.155759	0.015763	0.132490	-0.222830	0.219147	-0.705976	0.054234	0.051491	-0.001780	-0.997198
15264	-1.290205	0.046063	10.079631	0.130759	0.051519	0.182148	-0.221003	0.219513	-0.707662	0.057862	0.052532	-0.004612	-0.996931
15265	-1.392019	0.150433	9.705699	0.127635	0.051604	0.211660	-0.218892	0.216630	-0.711537	0.061922	0.053552	-0.007401	-0.996616
15266	-1.334016	0.108797	9.456027	0.069173	0.029576	0.189256	-0.217073	0.217679	-0.712066	0.065795	0.054080	-0.009036	-0.996326
15267	-1.304929	0.077802	9.520672	-0.063464	0.000099	0.155408	-0.216956	0.219704	-0.710908	0.068929	0.053857	-0.008010	-0.996135
15268	-1.275531	-0.015449	9.670856	-0.154796	-0.022057	0.110684	-0.216835	0.224387	-0.712707	0.071530	0.053068	-0.005165	-0.996012
15269	-1.313970	-0.039273	9.761374	-0.246245	-0.035068	0.069633	-0.219079	0.231546	-0.711272	0.073142	0.051916	-0.000437	-0.995969
15270	-1.063169	-0.057881	9.801858	-0.209295	-0.011274	0.053181	-0.219637	0.240428	-0.710363	0.074717	0.051263	0.003573	-0.995880
15271	-0.682164	-0.086129	9.761812	-0.202035	-0.007608	0.031079	-0.219795	0.247152	-0.709845	0.075512	0.050706	0.007505	-0.995827
15272	-0.527924	-0.081318	9.672109	-0.200116	-0.025898	0.014512	-0.220467	0.253205	-0.709837	0.076235	0.049767	0.011346	-0.995782
15273	-0.562571	0.100823	9.489517	-0.203646	-0.011310	-0.002149	-0.222189	0.259687	-0.708406	0.076367	0.049092	0.015323	-0.995753
15274	-0.538504	0.102752	9.336151	-0.090026	-0.007486	0.009498	-0.222469	0.264797	-0.708144	0.076858	0.048684	0.017003	-0.995708
15275	-0.682798	0.032929	9.403434	0.159859	0.025780	0.056854	-0.222718	0.265311	-0.710842	0.077799	0.049301	0.013712	-0.995655
15276	-0.645074	0.221448	9.636857	0.005379	0.053118	0.094780	-0.223618	0.262634	-0.710836	0.079834	0.050271	0.013499	-0.995448
15277	-1.094208	-0.109969	10.064870	-0.636837	0.014862	0.100810	-0.220154	0.273089	-0.709316	0.082444	0.049406	0.025985	-0.995031
15278	-1.003049	-0.531264	9.925396	-1.063353	-0.041433	0.061847	-0.221582	0.303094	-0.706205	0.084830	0.046725	0.046908	-0.994193
15279	-0.690735	-0.801358	10.255763	-0.714262	-0.068549	0.024916	-0.221460	0.332034	-0.700279	0.086024	0.043990	0.060851	-0.993460
15280	-0.550569	-0.389210	9.696383	0.230105	-0.065479	0.083214	-0.223861	0.343115	-0.696397	0.087794	0.043052	0.055999	-0.993631
15281	-0.254257	0.149259	9.404263	0.653757	-0.006341	0.127710	-0.224960	0.329387	-0.700252	0.089750	0.044002	0.042693	-0.994076
15282	-0.411631	-0.237765	8.878905	0.728124	0.092431	0.118724	-0.224480	0.312534	-0.705792	0.091478	0.047121	0.028175	-0.994292
15283	-0.669242	-0.295056	9.158932	0.595059	0.163522	0.121621	-0.220487	0.293506	-0.709947	0.093217	0.051297	0.016314	-0.994190
15284	-1.328810	0.032215	9.570215	0.178425	0.202199	0.102793	-0.215760	0.286160	-0.713845	0.095057	0.055564	0.012936	-0.993836
15285	-1.613642	0.118799	9.729590	-0.129976	0.219239	0.127029	-0.209514	0.287416	-0.715694	0.097650	0.059518	0.015573	-0.993318
15286	-1.390393	-0.198868	9.566401	-0.091263	0.146216	0.131055	-0.203815	0.296195	-0.718050	0.100402	0.062165	0.017416	-0.992850
15287	-1.255242	-0.227071	9.682480	0.024595	0.053100	0.118871	-0.200602	0.304102	-0.716401	0.102694	0.063134	0.016673	-0.992567
15288	-1.530529	-0.100373	10.310562	-0.087217	0.049214	0.109057	-0.200239	0.310552	-0.715758	0.105087	0.063848	0.018271	-0.992243
15289	-1.886978	-0.157947	10.565660	-0.118500	0.021662	0.097853	-0.199614	0.318729	-0.716916	0.107154	0.063918	0.020330	-0.991977
15290	-2.031220	-0.252985	10.294148	-0.071424	-0.007492	0.114750	-0.202098	0.322118	-0.716638	0.109701	0.063542	0.021490	-0.991699
15291	-1.886753	-0.227066	10.051031	-0.094231	-0.051342	0.116556	-0.201861	0.329362	-0.717408	0.112137	0.062269	0.022893	-0.991476
15292	-1.530345	-0.154566	9.940160	-0.080056	-0.053147	0.095415	-0.203067	0.337446	-0.716366	0.114431	0.060956	0.024153	-0.991265
15293	-1.101403	-0.124993	9.896572	0.000793	-0.029316	0.061657	-0.206207	0.342454	-0.716081	0.115650	0.060313	0.023780	-0.991172
15294	-0.847573	-0.278691	9.827177	-0.083125	0.011739	0.053803	-0.205957	0.346337	-0.717110	0.117018	0.060257	0.025296	-0.990977
15295	-0.801642	-0.312846	9.661507	-0.093314	0.034496	0.014960	-0.206347	0.351543	-0.720962	0.117393	0.060605	0.026991	-0.990867
15296	-0.921871	-0.391258	9.313644	-0.003271	0.058359	0.013537	-0.206233	0.357173	-0.721989	0.117815	0.061640	0.027081	-0.990751
15297	-1.196370	-0.459324	9.266923	0.048143	0.058434	0.035940	-0.208460	0.361231	-0.721712	0.118419	0.062795	0.026013	-0.990635
15298	-1.326436	-0.489015	9.102073	0.003891	0.053007	0.080021	-0.209240	0.364174	-0.723891	0.120178	0.063774	0.025867	-0.990364
15299	-1.456497	-0.495034	9.528026	0.111973	0.069676	0.139598	-0.208854	0.367111	-0.725307	0.122744	0.065371	0.023449	-0.990005
15300	-1.283464	-0.371051	9.805012	0.290215	0.077284	0.177402	-0.209731	0.361722	-0.727874	0.126083	0.067576	0.017570	-0.989559
15301	-1.250487	-0.196878	10.066993	0.330643	0.070193	0.251439	-0.210475	0.354991	-0.730057	0.130563	0.069753	0.010681	-0.988926
15302	-1.250249	-0.244781	10.128731	0.356102	0.035492	0.253469	-0.209394	0.348632	-0.733411	0.135277	0.071322	0.003284	-0.988232
15303	-1.116117	-0.077350	9.767488	0.184479	0.035314	0.237835	-0.209605	0.341070	-0.737527	0.139685	0.072383	-0.000771	-0.987547
15304	-1.179913	0.155583	9.681348	0.012619	0.033333	0.250799	-0.211812	0.340687	-0.738024	0.144752	0.072959	-0.001389	-0.986773
15305	-1.166847	0.441073	9.443045	0.099536	0.029893	0.289072	-0.213093	0.337997	-0.739815	0.150286	0.073665	-0.003860	-0.985887
15306	-1.306819	0.474521	9.456609	0.055594	0.031689	0.303606	-0.214777	0.336936	-0.740317	0.156302	0.074322	-0.005409	-0.984894
15307	-1.561397	0.282230	9.653161	0.136129	0.008005	0.321583	-0.215162	0.337865	-0.741856	0.162407	0.074713	-0.008717	-0.983853
15308	-1.274314	0.245040	9.866544	-0.007014	-0.026914	0.297850	-0.217767	0.336303	-0.739779	0.168397	0.073999	-0.009212	-0.982895
15309	-1.551621	0.284754	10.385374	-0.346152	-0.051207	0.264773	-0.220137	0.342654	-0.738728	0.174071	0.071617	-0.003131	-0.982120
15310	-2.123611	-0.081980	10.406097	-0.394417	-0.058817	0.203624	-0.224085	0.352259	-0.736378	0.178729	0.068964	0.004015	-0.981470
15311	-2.098709	-0.255585	10.276680	-0.423985	-0.055221	0.188714	-0.226994	0.361990	-0.733779	0.182987	0.066267	0.011764	-0.980809
15312	-1.871576	-0.381288	9.967401	-0.410031	-0.044180	0.190632	-0.228617	0.374400	-0.730546	0.187455	0.063830	0.019291	-0.980007
15313	-1.371150	-0.189141	9.585918	-0.309067	-0.029248	0.228050	-0.229961	0.385035	-0.729759	0.192298	0.062095	0.024853	-0.979055
15314	-0.987130	0.152113	9.258247	-0.114055	-0.034453	0.220742	-0.231280	0.386954	-0.727434	0.197015	0.060977	0.026579	-0.978141
15315	-1.141651	0.204885	9.303151	-0.081580	-0.028991	0.207968	-0.228946	0.387875	-0.726809	0.201173	0.060104	0.027674	-0.977318
15316	-1.425875	0.166680	9.551993	-0.086729	-0.032718	0.206090	-0.230259	0.389913	-0.725898	0.205610	0.059114	0.028891	-0.976420
15317	-1.392559	0.263407	9.678475	-0.039476	-0.018048	0.205379	-0.232347	0.390753	-0.724852	0.209657	0.058643	0.029175	-0.975579
15318	-1.214087	0.247058	9.718316	-0.030783	0.000284	0.213708	-0.230663	0.391412	-0.724222	0.214103	0.058531	0.029423	-0.974612
15319	-1.026654	0.375102	9.767467	-0.044730	-0.012519	0.206275	-0.231179	0.390878	-0.724475	0.218167	0.058142	0.029781	-0.973723
15320	-1.043266	0.327617	9.961068	0.013340	-0.052726	0.190941	-0.234045	0.391986	-0.724324	0.222015	0.057179	0.028957	-0.972934
15321	-1.082871	0.028549	9.762082	-0.005612	-0.080207	0.172445	-0.236386	0.394148	-0.725718	0.225409	0.055612	0.028257	-0.972265
15322	-1.081961	-0.184894	9.252637	-0.108693	-0.067567	0.142387	-0.238733	0.395121	-0.725056	0.228421	0.053781	0.029793	-0.971619
15323	-0.966455	-0.141323	9.263927	-0.123261	-0.040239	0.106281	-0.241096	0.398391	-0.723107	0.230629	0.052412	0.031630	-0.971114
15324	-0.734941	-0.136430	9.856627	-0.017200	-0.017267	0.113244	-0.242660	0.399216	-0.722966	0.232930	0.051964	0.031649	-0.970588
15325	-0.772367	-0.369115	10.073840	0.066873	-0.032690	0.132159	-0.246042	0.399257	-0.722682	0.235433	0.051607	0.029791	-0.970062
15326	-0.845337	-0.242673	9.806100	0.013716	-0.039927	0.179886	-0.247586	0.396042	-0.723442	0.238976	0.050900	0.029033	-0.969256
15327	-0.653895	0.058737	9.898524	0.145546	-0.031475	0.202681	-0.246804	0.394829	-0.722935	0.242760	0.050962	0.025567	-0.968409
15328	-0.652917	-0.132446	10.270297	0.440614	-0.041191	0.220808	-0.248825	0.383267	-0.726139	0.246633	0.052312	0.016488	-0.967556
15329	-0.753362	-0.311468	10.036422	0.207980	-0.050634	0.201194	-0.249546	0.372491	-0.729866	0.250306	0.052253	0.011721	-0.966685
15330	-1.108535	-0.133613	10.194020	-0.040147	-0.032834	0.142666	-0.251483	0.368751	-0.729853	0.253116	0.051350	0.012062	-0.965997
15331	-1.465442	-0.108100	10.123839	0.115002	0.025683	0.104585	-0.250296	0.365105	-0.730378	0.254994	0.052299	0.009604	-0.965479
15332	-1.062843	-0.106777	10.276432	0.116350	0.062182	0.062097	-0.249361	0.360911	-0.732316	0.256084	0.054005	0.007489	-0.965116
15333	-0.985206	-0.236100	9.699275	0.074686	0.124189	0.004586	-0.246993	0.355229	-0.733623	0.256054	0.056625	0.006448	-0.964981
15334	-0.927588	-0.172315	10.027145	0.084227	0.074669	-0.059896	-0.244098	0.349529	-0.736220	0.254814	0.058390	0.005152	-0.965212
15335	-1.409194	-0.273627	10.227655	0.158947	0.023437	-0.077912	-0.241581	0.340609	-0.738816	0.253099	0.059480	0.002101	-0.965608
15336	-1.641833	-0.042932	9.585443	0.169044	-0.051449	-0.066683	-0.243612	0.330665	-0.741376	0.251638	0.059240	-0.001464	-0.966006
15337	-1.762027	-0.097113	9.991610	0.052689	-0.094538	-0.050601	-0.244760	0.323700	-0.740598	0.250569	0.057555	-0.003048	-0.966382
15338	-2.073084	-0.088931	9.751193	-0.509305	-0.081497	-0.062706	-0.248443	0.331826	-0.738122	0.249959	0.053329	0.006340	-0.966766
15339	-1.361888	-0.086238	10.125112	-0.488214	-0.059435	-0.051535	-0.249040	0.345852	-0.733225	0.249452	0.049647	0.015427	-0.966991
15340	-0.672180	-0.137313	10.265248	0.148964	-0.047631	-0.029841	-0.250086	0.347476	-0.733216	0.248841	0.049359	0.012222	-0.967209
15341	-0.560738	-0.278629	9.678637	0.181951	0.005491	-0.021432	-0.251077	0.338190	-0.736041	0.248217	0.050246	0.008646	-0.967362
15342	-0.600047	-0.140665	9.243352	0.020640	0.038236	-0.025071	-0.250410	0.335082	-0.737077	0.247749	0.050984	0.008342	-0.967446
15343	-1.164844	0.012430	9.317038	0.143512	0.069458	0.014234	-0.248560	0.329802	-0.739151	0.247838	0.052916	0.005799	-0.967338
15344	-0.991874	0.148310	9.555785	0.294290	0.064328	0.085143	-0.244362	0.320613	-0.739831	0.249248	0.055528	0.000218	-0.966846
15345	-0.831808	-0.032304	10.111612	0.257387	0.004089	0.140431	-0.243258	0.307941	-0.743060	0.251644	0.056753	-0.004982	-0.966142
15346	-0.614771	-0.048641	10.132611	0.138550	-0.065489	0.132563	-0.242451	0.303878	-0.745383	0.254077	0.056073	-0.008259	-0.965522
15347	-0.949071	0.299783	10.208787	-0.161040	-0.095094	0.138443	-0.243367	0.303500	-0.743962	0.256881	0.053234	-0.005862	-0.964958
15348	-0.960062	0.567809	9.801993	-0.037021	-0.116860	0.139097	-0.244952	0.307300	-0.741890	0.259618	0.050674	-0.006016	-0.964362
15349	-0.849905	0.706239	9.416117	0.205854	-0.063492	0.158704	-0.248307	0.303819	-0.744436	0.262431	0.050344	-0.010575	-0.963579
15350	-0.825674	0.677189	9.348727	0.142675	-0.043414	0.171277	-0.248024	0.298437	-0.744955	0.265615	0.050123	-0.013846	-0.962676
15351	-0.811164	0.667611	9.353529	0.159094	-0.026892	0.191639	-0.247228	0.294129	-0.744964	0.269107	0.050248	-0.017359	-0.961642
15352	-1.085895	0.652818	9.408364	0.222636	-0.021294	0.227011	-0.246544	0.288322	-0.747286	0.273293	0.050862	-0.022104	-0.960331
15353	-1.124855	0.739710	9.514832	0.070618	-0.035941	0.287168	-0.246399	0.285891	-0.748445	0.278686	0.050308	-0.024065	-0.958762
15354	-0.960774	0.711599	9.640784	0.111956	-0.022894	0.363041	-0.245875	0.285744	-0.749093	0.285587	0.050225	-0.026824	-0.956660
15355	-0.830621	0.716739	9.661273	0.143559	0.039493	0.436940	-0.242745	0.285557	-0.750918	0.293782	0.051452	-0.029895	-0.954019
15356	-1.302402	0.584828	10.053468	0.192000	0.136483	0.499776	-0.237523	0.282256	-0.752761	0.303259	0.054792	-0.033390	-0.950745
15357	-1.784506	0.586802	10.207416	0.237062	0.193213	0.538657	-0.229698	0.279322	-0.755267	0.313311	0.059476	-0.037385	-0.947049
15358	-1.712640	0.688476	10.351129	0.152253	0.165689	0.532729	-0.221869	0.277047	-0.759188	0.323381	0.063079	-0.039984	-0.943317
15359	-1.043367	0.861972	10.045370	0.027516	0.094267	0.484239	-0.215889	0.279515	-0.760906	0.332501	0.064607	-0.040540	-0.940014
15360	-0.919285	1.116042	9.699649	-0.024223	-0.006510	0.391840	-0.211597	0.281465	-0.762611	0.339931	0.063920	-0.040758	-0.937390
15361	-0.988604	1.495562	9.569908	-0.073892	-0.056249	0.258749	-0.212388	0.284696	-0.762860	0.344786	0.062121	-0.040139	-0.935763
15362	-1.215665	1.591189	9.525926	-0.162073	-0.071302	0.138336	-0.213973	0.289295	-0.761431	0.347576	0.059475	-0.037895	-0.934996
15363	-1.128446	1.494787	9.424576	-0.275237	-0.029536	0.071260	-0.215172	0.297101	-0.761418	0.349171	0.056957	-0.033119	-0.934740
15364	-0.774744	1.114544	9.177715	-0.333682	0.018876	0.060772	-0.214566	0.307448	-0.760390	0.350821	0.054858	-0.026941	-0.934446
15365	-0.532435	0.845089	9.032180	-0.238431	0.033714	0.088020	-0.213701	0.317930	-0.759106	0.352707	0.053759	-0.022441	-0.933919
15366	-0.469665	0.831273	9.176589	-0.142211	0.036592	0.101424	-0.212169	0.324769	-0.758601	0.355365	0.053322	-0.019732	-0.932997
15367	-0.543213	1.096176	9.299632	-0.185974	0.062081	0.086380	-0.209978	0.330384	-0.758873	0.357166	0.053099	-0.016038	-0.932392
15368	-0.813970	1.275023	9.698061	-0.161224	0.055589	0.064342	-0.207662	0.336541	-0.758631	0.359453	0.052891	-0.012783	-0.931575
15369	-0.929082	1.144564	9.603947	-0.211574	0.052679	0.024410	-0.205988	0.341886	-0.759542	0.360115	0.052332	-0.008656	-0.931399
15370	-0.853949	1.063246	9.699518	-0.175416	0.080083	0.002407	-0.204457	0.349395	-0.759294	0.360742	0.052477	-0.004925	-0.931175
15371	-0.700376	0.718349	10.056158	-0.037864	0.054698	0.028079	-0.200957	0.352578	-0.759449	0.361286	0.053203	-0.004054	-0.930927
15372	-0.756389	0.333714	10.170256	0.082636	0.023885	0.087818	-0.198488	0.353087	-0.759597	0.363120	0.054155	-0.005628	-0.930150
15373	-0.650535	0.371846	10.003758	0.101359	-0.009751	0.139651	-0.198339	0.350646	-0.761656	0.365581	0.054650	-0.007930	-0.929140
15374	-0.848515	0.425861	9.733836	0.090414	-0.025228	0.170991	-0.197284	0.348472	-0.762951	0.368818	0.054734	-0.010105	-0.927834
15375	-0.603158	0.526506	9.475906	-0.011357	-0.049008	0.185286	-0.198175	0.345512	-0.764489	0.372231	0.053642	-0.010650	-0.926527
15376	-0.372715	0.731311	9.435323	-0.180143	-0.072972	0.162318	-0.198595	0.350642	-0.762426	0.375503	0.050832	-0.008158	-0.925390
15377	-0.107446	0.707575	9.375058	-0.001889	-0.091148	0.109733	-0.199649	0.354682	-0.762544	0.377497	0.049014	-0.009141	-0.924667
15378	-0.074085	0.789424	9.371716	0.039123	-0.073029	0.026850	-0.200687	0.354555	-0.763050	0.378033	0.047873	-0.010571	-0.924493
15379	-0.594087	0.665110	9.902785	-0.131156	-0.049857	-0.086662	-0.203170	0.356741	-0.762129	0.376524	0.045853	-0.008687	-0.925231
15380	-1.209283	0.291284	10.688697	-0.126877	0.057712	-0.136658	-0.205256	0.359843	-0.763269	0.374169	0.045907	-0.005911	-0.926205
15381	-1.564156	-0.113875	10.602894	-0.033338	0.134577	-0.118761	-0.203305	0.361555	-0.764569	0.371990	0.048069	-0.004369	-0.926981
15382	-1.929210	0.096131	10.319199	-0.043444	0.138246	-0.097612	-0.199023	0.364058	-0.764731	0.370379	0.050234	-0.002567	-0.927518
15383	-2.012057	0.751778	9.338702	0.085315	0.118370	-0.089570	-0.196018	0.362929	-0.766812	0.368611	0.053046	-0.003337	-0.928063
15384	-0.607971	0.008743	9.322183	0.183787	0.038308	-0.064861	-0.194683	0.355510	-0.768369	0.367522	0.055035	-0.006512	-0.928362
15385	-1.064783	-0.723255	10.097349	-0.048650	-0.035108	-0.030846	-0.194414	0.354022	-0.769015	0.366969	0.053978	-0.005928	-0.928647
15386	-1.072654	-0.060183	10.541025	0.008460	-0.005714	0.011813	-0.193624	0.353994	-0.770950	0.367409	0.053851	-0.006259	-0.928478
15387	-1.237819	0.201652	10.523953	0.087434	0.045421	-0.032184	-0.193353	0.351036	-0.770953	0.366690	0.055285	-0.007574	-0.928668
15388	-1.305065	0.104068	9.463431	-0.174101	0.068592	-0.179347	-0.193219	0.352893	-0.773139	0.363646	0.055225	-0.003766	-0.929891
15389	-1.369774	0.500571	8.669093	-0.333409	0.088437	-0.235570	-0.193384	0.361766	-0.772748	0.359594	0.054429	0.003300	-0.931514
15390	-1.495124	0.526560	9.306764	-0.139586	0.040344	-0.157005	-0.189772	0.368049	-0.771746	0.357147	0.054078	0.006249	-0.932460
15391	-1.650548	0.295935	10.194985	0.031753	-0.018774	-0.081297	-0.192629	0.367141	-0.771723	0.355567	0.053948	0.005577	-0.933076
15392	-1.582891	0.769838	10.149456	-0.100358	-0.038857	-0.023812	-0.194470	0.372535	-0.771706	0.355388	0.052420	0.007076	-0.933221
15393	-1.077600	0.960214	9.950417	-0.031913	0.007142	0.030004	-0.194215	0.373477	-0.771322	0.355951	0.052362	0.007616	-0.933005
15394	-0.644342	1.077193	9.435239	0.017356	0.036643	0.068986	-0.193696	0.374539	-0.771968	0.357342	0.053094	0.007356	-0.932434
15395	-0.498201	0.754738	9.324067	0.059311	0.049560	0.089505	-0.192634	0.370885	-0.773522	0.358915	0.054468	0.006369	-0.931758
15396	-0.236627	0.505898	9.567848	-0.056150	0.064115	0.105529	-0.189776	0.372859	-0.774443	0.361120	0.055187	0.007639	-0.930854
15397	-0.649206	0.098176	10.172753	-0.116904	0.102280	0.088547	-0.186406	0.375242	-0.774212	0.362857	0.056227	0.010294	-0.930090
15398	-1.382868	0.295778	10.696741	-0.279597	0.211565	0.061669	-0.180718	0.383243	-0.773739	0.364385	0.058058	0.016836	-0.929285
15399	-2.064760	0.708111	9.966473	-0.202465	0.255286	-0.013723	-0.173351	0.392849	-0.772122	0.364251	0.061328	0.022306	-0.929012
15400	-2.078638	0.554053	9.244097	-0.254480	0.185663	-0.074774	-0.164664	0.399470	-0.772060	0.363180	0.062802	0.028352	-0.929168
15401	-1.927069	0.106778	9.210436	-0.265355	0.094468	0.001017	-0.162615	0.407776	-0.772072	0.363456	0.062690	0.033799	-0.928885
15402	-1.602880	-0.137830	9.248435	-0.210177	0.050983	0.112135	-0.159927	0.415430	-0.769390	0.365823	0.062097	0.037805	-0.927841
15403	-1.216991	0.339952	9.448359	-0.137605	0.058630	0.193695	-0.156842	0.422400	-0.767483	0.369526	0.062388	0.040360	-0.926245
15404	-1.507044	-0.001991	9.520066	0.008938	0.088152	0.260844	-0.152949	0.424905	-0.767898	0.374319	0.064210	0.040391	-0.924192
15405	-1.483863	-0.814160	9.787327	-0.344008	0.080396	0.248031	-0.148051	0.433069	-0.765491	0.379253	0.063376	0.046857	-0.921930
15406	-1.482495	-1.100188	9.860138	-0.351806	0.045461	0.174227	-0.146037	0.446246	-0.762029	0.382902	0.061621	0.053335	-0.920187
15407	-1.597907	-1.160321	9.930225	-0.332552	0.006872	0.095013	-0.142063	0.456848	-0.758713	0.385029	0.059334	0.059265	-0.919087
15408	-1.597829	-1.190291	9.608168	-0.596709	-0.022932	-0.020712	-0.141365	0.471403	-0.753183	0.385451	0.054199	0.069947	-0.918475
15409	-1.252470	-0.832504	9.213161	-0.613805	-0.030360	-0.092772	-0.143292	0.490971	-0.746473	0.384413	0.048793	0.080976	-0.918308
15410	-1.186494	-0.473238	10.116521	-0.291202	-0.037456	-0.126223	-0.148326	0.506946	-0.739740	0.382622	0.045559	0.086033	-0.918762
15411	-1.339611	-0.669142	11.307688	0.360754	-0.086242	-0.137623	-0.152994	0.504573	-0.740475	0.379895	0.046500	0.078697	-0.920502
15412	-1.616950	-0.674571	10.584937	0.513018	-0.105316	-0.160819	-0.156023	0.486824	-0.745474	0.376690	0.048112	0.068468	-0.922552
15413	-1.601324	-0.438646	9.921112	-0.187272	-0.128955	-0.193865	-0.163291	0.483945	-0.745932	0.373458	0.044073	0.070940	-0.923880
15414	-1.241779	-0.562069	8.794602	-0.418380	-0.118184	-0.224551	-0.169332	0.494266	-0.741507	0.369851	0.038357	0.077849	-0.925029
15415	-1.675056	-0.187702	8.776607	-0.361200	-0.063275	-0.198540	-0.175085	0.498127	-0.737988	0.366542	0.034248	0.083989	-0.925970
15416	-2.523878	-0.110986	9.192211	-0.008565	0.035888	-0.108352	-0.178098	0.502872	-0.737062	0.364505	0.034580	0.084352	-0.926728
15417	-2.006895	-0.332648	9.496364	0.280024	0.102180	-0.058975	-0.177069	0.503550	-0.735270	0.363050	0.038546	0.079690	-0.927555
15418	-1.677091	-0.724747	10.017205	0.386757	0.113395	-0.008590	-0.173748	0.491906	-0.740702	0.362422	0.043354	0.073211	-0.928122
15419	-1.367362	-0.961461	10.261605	0.420763	0.120866	0.030353	-0.171205	0.479999	-0.746385	0.362436	0.048828	0.065982	-0.928387
15420	-1.238995	-1.107012	9.833510	0.357878	0.069857	0.105808	-0.167054	0.457580	-0.753628	0.363943	0.052771	0.059605	-0.928013
15421	-1.289338	-1.185693	9.366282	0.447639	0.037385	0.226296	-0.163982	0.444316	-0.760087	0.367605	0.057100	0.051092	-0.926820
15422	-1.809750	-1.244370	9.394207	0.435257	0.008311	0.330548	-0.161871	0.438899	-0.762164	0.373213	0.060703	0.042573	-0.924778
15423	-1.972436	-0.989090	9.569089	0.274530	-0.013708	0.378661	-0.159343	0.430223	-0.767202	0.379864	0.062937	0.036764	-0.922166
15424	-1.787842	-0.761691	9.830832	0.207274	-0.017463	0.363552	-0.156710	0.423994	-0.769155	0.386302	0.064371	0.032216	-0.919559
15425	-1.339936	-0.654297	10.021339	-0.008722	0.002417	0.345826	-0.153281	0.417728	-0.774071	0.392642	0.064674	0.031823	-0.916863
15426	-1.378947	-0.573604	9.722071	-0.763060	0.003348	0.308778	-0.149717	0.432107	-0.769592	0.399207	0.058852	0.045300	-0.913848
15427	-1.693215	-0.901916	9.572917	-1.126064	-0.044638	0.297790	-0.146931	0.470618	-0.757382	0.405891	0.049394	0.065067	-0.910263
15428	-1.789155	-0.982085	10.103761	0.016264	-0.090905	0.325790	-0.145976	0.485977	-0.751854	0.411941	0.048212	0.063575	-0.907710
15429	-1.662399	-0.744005	10.708354	0.313239	-0.099548	0.402971	-0.143341	0.480546	-0.754706	0.419045	0.049595	0.056593	-0.904842
15430	-1.524330	-0.404562	9.994317	0.228020	-0.103936	0.480067	-0.143732	0.481617	-0.755474	0.427602	0.050087	0.050979	-0.901138
15431	-1.285688	-0.430421	9.328902	0.587594	-0.067608	0.563065	-0.139374	0.469435	-0.759757	0.437154	0.054562	0.039144	-0.896877
15432	-1.218195	0.090179	9.572061	1.240617	-0.022647	0.713940	-0.134383	0.437286	-0.771898	0.448435	0.065461	0.015768	-0.891276
15433	-1.947813	0.456557	10.204065	1.466740	-0.062383	0.862756	-0.127641	0.391665	-0.785858	0.461611	0.077850	-0.012170	-0.883576
15434	-1.607712	0.908292	9.848730	0.605901	-0.101824	0.782775	-0.125667	0.360136	-0.793089	0.474342	0.081369	-0.025173	-0.876211
15435	-1.570177	1.114201	9.539931	-0.122984	-0.140397	0.648088	-0.122775	0.355242	-0.795685	0.485741	0.077547	-0.025503	-0.870282
15436	-0.253071	0.903508	9.069210	-0.186321	-0.061104	0.500971	-0.121122	0.364629	-0.795437	0.494659	0.074349	-0.023772	-0.865575
15437	-0.146524	0.792251	8.833417	-0.052710	0.002877	0.434190	-0.121153	0.369493	-0.792735	0.502199	0.073744	-0.023603	-0.861278
15438	-0.407282	0.883523	8.942677	0.082036	0.037701	0.431111	-0.116088	0.371580	-0.793288	0.509480	0.074950	-0.025416	-0.856835
15439	-1.250304	1.268640	9.492275	0.138199	0.127302	0.482881	-0.109827	0.367738	-0.794368	0.517549	0.078352	-0.027345	-0.851620
15440	-1.983631	1.383475	9.731872	0.094331	0.207767	0.565558	-0.099411	0.366794	-0.796509	0.527075	0.082492	-0.027831	-0.845347
15441	-2.049403	1.535484	9.901409	0.232252	0.280165	0.591974	-0.087944	0.363015	-0.798916	0.536761	0.089462	-0.029887	-0.838446
15442	-1.684903	1.422473	9.706403	0.174606	0.281058	0.582473	-0.075819	0.356547	-0.800816	0.546298	0.095637	-0.030984	-0.831536
15443	-1.369124	1.417659	9.522060	-0.099757	0.209422	0.538756	-0.063855	0.357744	-0.802068	0.555492	0.097825	-0.028162	-0.825267
15444	-1.129552	1.730720	9.475880	-0.138194	0.092417	0.529508	-0.056606	0.364128	-0.800451	0.564486	0.097459	-0.026036	-0.819255
15445	-1.511386	1.921511	9.210960	-0.066119	0.030193	0.481958	-0.049721	0.366197	-0.800762	0.572454	0.097098	-0.025671	-0.813762
15446	-1.844123	1.937803	9.244088	-0.242297	0.046221	0.410887	-0.046228	0.370858	-0.800916	0.579576	0.094811	-0.022144	-0.809081
15447	-1.746142	2.139400	9.749489	-0.364228	0.082477	0.352059	-0.040172	0.381834	-0.798131	0.585925	0.091955	-0.016096	-0.804971
15448	-1.765979	1.765612	10.200117	-0.158998	0.051588	0.353158	-0.036713	0.392566	-0.795839	0.591872	0.090759	-0.013730	-0.800788
15449	-1.464614	1.228079	9.715334	-0.254861	0.022249	0.329689	-0.032187	0.397899	-0.794844	0.597558	0.088210	-0.010116	-0.796895
15450	-1.309517	1.021090	8.892981	-0.561253	0.025612	0.314315	-0.028897	0.415108	-0.789719	0.603483	0.081795	-0.001570	-0.793168
15451	-1.165109	1.064243	8.765318	-0.433593	0.058694	0.318607	-0.023525	0.433359	-0.785639	0.609178	0.077679	0.005359	-0.789202
15452	-1.060222	1.335689	9.290965	-0.186824	0.102832	0.326233	-0.019544	0.443281	-0.783095	0.614562	0.077015	0.008902	-0.785050
15453	-1.241426	1.505791	11.300699	0.209272	0.061112	0.350414	-0.011602	0.441571	-0.784059	0.619679	0.080803	0.005645	-0.780665
15454	-1.733081	0.975836	11.382291	0.311476	-0.070529	0.327146	-0.008942	0.429422	-0.786914	0.624241	0.083555	-0.000772	-0.776750
15455	-1.224744	0.482077	10.211170	-0.313869	-0.105934	0.268718	-0.010239	0.429964	-0.787933	0.628883	0.078158	0.002169	-0.773559
15456	-0.924375	0.132763	9.191354	-0.505251	-0.107976	0.221647	-0.010064	0.445333	-0.782270	0.633039	0.070098	0.008129	-0.770897
15457	-0.761303	0.282164	8.465283	-0.309690	-0.058302	0.233643	-0.013375	0.457756	-0.779538	0.637038	0.065443	0.011689	-0.767961
15458	-0.685043	0.472756	8.579082	-0.167394	0.024170	0.256378	-0.008983	0.463366	-0.777898	0.641149	0.063702	0.014079	-0.764639
15459	-0.639384	0.533035	9.295638	0.138122	0.037303	0.276353	-0.004052	0.464396	-0.776780	0.645152	0.066217	0.011926	-0.761086
15460	-0.602715	0.451007	9.909303	0.206833	0.024505	0.261953	-0.000906	0.459777	-0.778479	0.648820	0.069283	0.008593	-0.757733
15461	-0.611152	0.198592	9.968092	0.074796	0.033495	0.263128	0.001729	0.454612	-0.781588	0.652665	0.070847	0.007353	-0.754291
15462	-0.755437	0.123687	9.956094	-0.011699	0.037911	0.247915	0.006700	0.448629	-0.783173	0.656373	0.071267	0.007519	-0.751025
15463	-1.074049	0.217478	10.132057	-0.025903	0.047932	0.264420	0.011249	0.450583	-0.784237	0.660341	0.071683	0.008003	-0.747494
15464	-0.891335	0.323867	10.183260	-0.025998	0.007777	0.277404	0.013714	0.450165	-0.782971	0.664476	0.071466	0.007941	-0.743842
15465	-0.921083	0.491755	10.050920	-0.081958	-0.010602	0.258683	0.017587	0.455244	-0.781199	0.668411	0.070222	0.008497	-0.740421
15466	-1.144276	0.789512	10.019409	-0.053790	-0.025309	0.223756	0.019141	0.458307	-0.782239	0.671763	0.069134	0.008486	-0.737485
15467	-1.048430	0.904569	9.841896	-0.002709	0.003900	0.175979	0.022007	0.457862	-0.783162	0.674336	0.069148	0.008178	-0.735135
15468	-1.048638	0.947808	9.823298	0.004708	0.037599	0.126126	0.023053	0.455706	-0.782657	0.676137	0.069754	0.008285	-0.733419
15469	-1.001388	1.162974	10.105189	0.003233	0.069490	0.092833	0.025643	0.457165	-0.781648	0.677461	0.070800	0.008874	-0.732090
15470	-1.372708	1.197276	10.503054	0.146754	0.078730	0.103677	0.028774	0.455376	-0.782446	0.678720	0.073929	0.007489	-0.730629
15471	-1.492285	0.971323	9.922700	0.160612	0.034924	0.113980	0.031146	0.449686	-0.784524	0.680115	0.076625	0.005278	-0.729071
15472	-1.622054	0.868636	9.516801	0.025619	-0.036455	0.131869	0.033377	0.446020	-0.785958	0.681971	0.076427	0.004052	-0.727364
15473	-1.782797	1.204175	9.241573	-0.135634	-0.079599	0.125563	0.032583	0.448723	-0.785179	0.683980	0.073454	0.004605	-0.725779
15474	-1.865742	1.418659	9.399825	-0.022165	-0.069381	0.150101	0.031524	0.453039	-0.784654	0.686163	0.072129	0.003602	-0.723854
15475	-1.383506	1.403458	9.598536	0.152511	-0.028798	0.198931	0.030766	0.449271	-0.786193	0.688788	0.073895	0.000576	-0.721187
15476	-1.185148	1.270077	9.874549	0.267696	0.008024	0.251150	0.031979	0.441306	-0.788778	0.691960	0.077672	-0.003702	-0.717736
15477	-1.189427	1.149292	9.731198	0.393553	0.042939	0.267430	0.035815	0.428732	-0.792543	0.695127	0.083796	-0.009310	-0.713926
15478	-1.396423	1.076223	9.589025	0.228851	0.044593	0.277665	0.039257	0.416037	-0.795404	0.698661	0.087535	-0.012579	-0.709966
15479	-1.616238	1.172111	9.617123	0.128982	-0.034117	0.289265	0.043042	0.412367	-0.795436	0.702483	0.088877	-0.015499	-0.705959
15480	-1.633700	1.297244	9.637917	0.142600	-0.050465	0.324423	0.044393	0.402783	-0.798537	0.706742	0.090041	-0.018953	-0.701463
15481	-1.199915	1.321982	9.584704	0.119489	-0.050327	0.362160	0.044289	0.397799	-0.800081	0.711526	0.090996	-0.022072	-0.696393
15482	-0.774917	1.171553	9.668171	0.065878	-0.027393	0.397869	0.045598	0.395633	-0.800221	0.716869	0.091352	-0.024260	-0.690772
15483	-0.620362	1.111555	9.620767	0.013993	0.033860	0.417825	0.049780	0.392478	-0.802056	0.722568	0.091891	-0.024811	-0.684716
15484	-0.731823	1.231539	9.597405	-0.047554	0.039310	0.435952	0.055630	0.392816	-0.802103	0.728571	0.091503	-0.024549	-0.678387
15485	-0.954421	1.404259	9.583349	-0.011132	0.050340	0.456407	0.060574	0.390887	-0.801371	0.734740	0.091856	-0.024574	-0.671651
15486	-1.089714	1.461233	9.438869	-0.040157	0.053051	0.459941	0.066947	0.389746	-0.800908	0.740938	0.091732	-0.024258	-0.664836
15487	-1.389121	1.577142	9.740135	-0.088452	0.083127	0.472549	0.070572	0.391868	-0.799522	0.747350	0.091370	-0.022770	-0.657725
15488	-1.625971	1.717121	10.008720	-0.084884	0.139705	0.457694	0.078375	0.391645	-0.799713	0.753503	0.091713	-0.020560	-0.650691
15489	-1.621314	1.750730	9.985232	-0.100559	0.154281	0.444671	0.087200	0.392245	-0.796954	0.759460	0.092137	-0.017764	-0.643752
15490	-1.375112	1.683881	9.991393	-0.124627	0.139574	0.408592	0.094195	0.397287	-0.795464	0.764927	0.091881	-0.014950	-0.637354
15491	-1.164615	1.510249	9.746093	-0.137471	0.102995	0.387376	0.102509	0.397475	-0.794245	0.770078	0.091105	-0.012345	-0.631291
15492	-0.713922	1.517310	9.438361	-0.213585	0.066429	0.381530	0.107538	0.404435	-0.791196	0.775232	0.088549	-0.009479	-0.625367
15493	-0.651382	1.533226	9.131931	-0.216621	0.022452	0.328061	0.111950	0.407603	-0.791872	0.779660	0.085528	-0.007040	-0.620294
15494	-0.662809	1.908331	9.084278	-0.350928	0.000200	0.257257	0.114497	0.415549	-0.787003	0.783386	0.080013	-0.003281	-0.616356
15495	-0.976618	2.014867	9.466889	-0.236699	0.009287	0.216269	0.115487	0.426437	-0.785206	0.786380	0.076550	-0.000636	-0.612982
15496	-1.115253	1.774817	9.699858	-0.092903	0.024011	0.210518	0.117809	0.429116	-0.783423	0.789058	0.075376	0.000400	-0.609677
15497	-0.814597	1.391610	9.320445	-0.134971	0.045086	0.224150	0.122081	0.432572	-0.782298	0.791950	0.073961	0.002332	-0.606086
15498	-0.293528	1.302834	9.086434	-0.152800	0.033371	0.261021	0.125180	0.435513	-0.780265	0.795290	0.071954	0.004168	-0.601930
15499	0.000460	1.332865	9.255219	0.004366	0.038264	0.308885	0.128038	0.436153	-0.780287	0.798956	0.072642	0.004137	-0.596972
15500	-0.097564	1.682447	9.532839	0.013113	0.061060	0.295950	0.132995	0.432198	-0.780585	0.802413	0.073603	0.004367	-0.592196
15501	-0.603931	1.718103	9.701434	0.084893	0.099419	0.288847	0.139512	0.428627	-0.781153	0.805660	0.076296	0.004336	-0.587429
15502	-1.150402	1.058377	9.855103	0.081986	0.128490	0.261110	0.145639	0.424392	-0.781332	0.808542	0.079149	0.004886	-0.583070
15503	-1.152738	1.023098	9.388930	-0.185218	0.168451	0.263394	0.152390	0.425937	-0.780485	0.811844	0.078270	0.009173	-0.578532
15504	-0.817995	1.101368	9.570773	-0.030728	0.148688	0.317741	0.159386	0.427243	-0.776426	0.815485	0.079550	0.011286	-0.573174
15505	-0.658086	0.954484	10.141474	0.208911	0.103379	0.376251	0.167622	0.417195	-0.777911	0.819388	0.084322	0.009783	-0.566919
15506	-0.873891	0.729411	10.577956	0.238964	0.050347	0.380174	0.173275	0.405541	-0.781689	0.823215	0.088885	0.007098	-0.560684
15507	-0.907003	0.589363	10.446068	0.015143	0.027204	0.358780	0.177838	0.402532	-0.781984	0.827166	0.089529	0.006547	-0.554742
15508	-1.028338	0.752123	10.274398	-0.096932	0.066330	0.339683	0.181617	0.401008	-0.782401	0.831030	0.088711	0.007950	-0.549051
15509	-1.732595	1.343083	10.436932	-0.074458	0.169472	0.319276	0.189025	0.399330	-0.780660	0.834598	0.089412	0.010851	-0.543446
15510	-1.585045	1.211373	9.824389	-0.006416	0.179685	0.327930	0.195774	0.399411	-0.778400	0.838062	0.091337	0.013172	-0.537714
15511	-1.107910	1.245904	9.795722	0.054887	0.125005	0.334803	0.202674	0.393983	-0.776143	0.841487	0.093717	0.013912	-0.531905
15512	-0.954670	1.462450	9.716178	0.125992	0.079346	0.306620	0.208541	0.389620	-0.776063	0.844425	0.096777	0.013172	-0.526694
15513	-1.196619	1.641741	9.524412	0.216806	0.059105	0.222189	0.211187	0.379765	-0.777888	0.846293	0.101149	0.011292	-0.522905
15514	-1.119873	1.718333	9.365383	0.142209	0.029611	0.147104	0.214076	0.373277	-0.778686	0.847485	0.103911	0.009848	-0.520456
15515	-1.041933	1.547545	9.325311	0.182816	-0.014253	0.127086	0.215024	0.365589	-0.780625	0.848402	0.106916	0.007269	-0.518392
15516	-0.916676	1.566963	9.302749	0.228612	-0.010601	0.097783	0.214945	0.357756	-0.784871	0.848869	0.110712	0.004349	-0.516861
15517	-1.148352	1.635007	9.637581	0.258573	0.005783	0.081281	0.214205	0.349283	-0.786669	0.849103	0.115183	0.001418	-0.515514
15518	-1.278679	1.673763	9.790527	0.304228	0.053281	0.062973	0.215813	0.339037	-0.788487	0.848978	0.120912	-0.001121	-0.514408
15519	-1.611407	1.687599	9.809218	0.220442	0.073166	0.031125	0.216632	0.330684	-0.790040	0.848735	0.125413	-0.002377	-0.513726
15520	-1.621427	1.759072	9.610904	0.071527	0.052917	0.033170	0.216147	0.323420	-0.791582	0.848838	0.127184	-0.002460	-0.513120
15521	-1.400563	1.962445	9.860646	0.205392	0.007415	0.045911	0.217724	0.318169	-0.790954	0.848756	0.130746	-0.004692	-0.512345
15522	-1.834013	1.860172	9.751954	0.325189	-0.054615	0.063215	0.217248	0.310618	-0.794297	0.848470	0.135711	-0.009279	-0.511463
15523	-1.640452	1.706286	9.662792	0.285075	-0.098500	0.061250	0.214306	0.299887	-0.795950	0.848261	0.139523	-0.014128	-0.510673
15524	-1.640465	1.690324	9.216115	0.155561	-0.095004	0.041214	0.210710	0.291839	-0.798754	0.848155	0.141193	-0.017607	-0.510282
15525	-1.373873	1.892394	9.058217	-0.165034	-0.067868	0.046011	0.207616	0.289554	-0.802330	0.849032	0.137666	-0.017266	-0.509798
15526	-0.489814	2.044680	9.459849	-0.368418	-0.028578	0.089242	0.206796	0.299644	-0.801805	0.850851	0.131098	-0.014405	-0.508584
15527	-0.337060	1.883502	10.075888	-0.114569	-0.017277	0.121895	0.206229	0.308944	-0.799353	0.852364	0.128862	-0.013950	-0.506632
15528	-0.521930	1.724279	10.052728	-0.060350	-0.032749	0.135115	0.206485	0.310015	-0.799483	0.853789	0.127478	-0.014414	-0.504566
15529	-0.768787	1.909784	9.570568	-0.326736	-0.014771	0.130033	0.206594	0.315791	-0.799482	0.855896	0.121591	-0.011812	-0.502512
15530	-0.830012	2.101182	9.296648	-0.463652	0.021678	0.140350	0.207692	0.330323	-0.795884	0.858319	0.113849	-0.007289	-0.500275
15531	-0.717643	2.293514	9.194781	-0.371400	0.105963	0.170215	0.209452	0.342157	-0.792678	0.860840	0.108397	-0.002268	-0.497191
15532	-0.695192	2.145350	9.471346	-0.212157	0.187496	0.185667	0.214734	0.350594	-0.789373	0.863018	0.106616	0.002492	-0.493789
15533	-1.227494	2.055653	9.580335	-0.225846	0.188233	0.156046	0.221593	0.356448	-0.787368	0.865000	0.104494	0.007501	-0.490713
15534	-1.483012	2.057871	9.673992	-0.402275	0.162315	0.120112	0.228815	0.366620	-0.783049	0.866869	0.099162	0.013836	-0.488379
15535	-1.671162	2.081402	9.629361	-0.393001	0.138399	0.064814	0.234469	0.378422	-0.778717	0.868197	0.093676	0.019823	-0.486895
15536	-1.552391	1.936684	9.450819	-0.388567	0.096171	-0.021836	0.237510	0.392147	-0.773078	0.868569	0.087877	0.025151	-0.487066
15537	-1.577468	1.633615	9.479939	-0.412516	0.015635	-0.050429	0.239395	0.405723	-0.770129	0.868747	0.080841	0.029414	-0.487728
15538	-1.426504	1.324307	9.693036	-0.380316	-0.022809	-0.088027	0.237759	0.421094	-0.766381	0.868423	0.073979	0.032706	-0.489182
15539	-1.441622	0.966942	10.019123	-0.294356	-0.015402	-0.074670	0.237958	0.433347	-0.763291	0.868105	0.068684	0.035318	-0.490335
15540	-1.229689	0.498086	9.971320	-0.196631	-0.016945	-0.015076	0.236103	0.440503	-0.761730	0.868170	0.065115	0.036810	-0.490597
15541	-1.113399	0.370386	9.845800	-0.135919	-0.045936	0.049891	0.234000	0.445906	-0.761197	0.868852	0.062332	0.037168	-0.489723
15542	-1.119254	0.581471	9.668684	-0.262352	-0.053315	0.071403	0.234483	0.451840	-0.758241	0.869841	0.057326	0.038560	-0.488471
15543	-0.998743	0.570884	9.316818	-0.413078	-0.058902	0.078041	0.232867	0.461303	-0.754109	0.871078	0.049606	0.041359	-0.486880
15544	-0.714990	0.731211	9.604948	-0.458300	-0.064473	0.053825	0.231629	0.474785	-0.750750	0.871997	0.041062	0.044482	-0.485753
15545	-0.774998	0.694008	10.016716	-0.342520	-0.038823	0.043292	0.230911	0.487729	-0.746753	0.872704	0.034735	0.046943	-0.484745
15546	-1.117682	0.254758	9.803333	-0.198590	0.001427	0.012591	0.231653	0.494596	-0.744312	0.872882	0.031320	0.048723	-0.484481
15547	-0.938644	0.094488	9.262692	-0.221239	0.016031	-0.009675	0.231617	0.500001	-0.741224	0.872896	0.027591	0.050994	-0.484449
15548	-0.716992	0.100462	8.770386	-0.329365	0.023142	-0.069284	0.232604	0.509564	-0.737627	0.872287	0.022021	0.054466	-0.485453
15549	-0.427562	0.069935	8.820664	-0.402510	0.028502	-0.101952	0.231494	0.521448	-0.732599	0.871409	0.015142	0.058727	-0.486794
15550	-0.638249	-0.228140	9.011342	-0.300557	0.035819	-0.123593	0.230905	0.533058	-0.727574	0.870147	0.010137	0.062155	-0.488753
15551	-0.773357	-0.186019	9.447523	-0.232947	0.043128	-0.133426	0.231130	0.540860	-0.726287	0.868822	0.006309	0.064998	-0.490799
15552	-0.677804	0.046684	10.608617	-0.204625	0.021165	-0.130501	0.230549	0.551387	-0.722034	0.867465	0.002817	0.067233	-0.492926
15553	-1.349936	-0.535291	11.059838	-0.033693	-0.015291	-0.108356	0.229756	0.554754	-0.722027	0.866418	0.001917	0.067075	-0.494790
15554	-1.579336	-0.964122	11.013279	0.062011	0.032260	-0.124544	0.227939	0.554103	-0.722012	0.865087	0.003167	0.066867	-0.497135
15555	-1.458719	-1.012020	10.303248	-0.084556	0.138193	-0.121743	0.228075	0.551155	-0.721115	0.863690	0.002891	0.069897	-0.499145
15556	-1.580622	-0.747288	9.700952	-0.123573	0.189374	-0.116493	0.231292	0.556252	-0.718309	0.862215	0.002507	0.074251	-0.501065
15557	-1.779234	-0.555823	9.526562	-0.022318	0.141985	-0.101156	0.234515	0.559205	-0.714862	0.860986	0.003393	0.076747	-0.502794
15558	-1.886857	-0.739089	9.462980	0.212128	0.041781	-0.066584	0.235827	0.556500	-0.715260	0.860179	0.007386	0.075179	-0.504367
15559	-1.802497	-0.731265	9.591092	0.248974	-0.053200	-0.057020	0.234578	0.548145	-0.719239	0.859632	0.011065	0.071611	-0.505750
15560	-1.658043	-0.679392	9.902805	0.142327	-0.088045	-0.056584	0.232542	0.540612	-0.722569	0.859109	0.012560	0.068512	-0.507031
15561	-1.425978	-0.810849	10.018341	0.016154	-0.049717	-0.034196	0.229958	0.538742	-0.724350	0.858820	0.012300	0.067370	-0.507680
15562	-1.058788	-0.981488	9.853755	0.009371	0.008774	-0.056445	0.229697	0.538613	-0.724091	0.858184	0.012495	0.067282	-0.508761
15563	-1.115999	-1.129311	9.572715	0.030398	0.041685	-0.065610	0.228661	0.536216	-0.723183	0.857444	0.013325	0.067573	-0.509946
15564	-1.434218	-1.130307	9.466518	-0.104556	0.036037	-0.057067	0.228780	0.539438	-0.723311	0.856783	0.011844	0.069114	-0.510887
15565	-1.712337	-0.940809	9.466580	-0.126083	0.008666	-0.014701	0.230173	0.545630	-0.720491	0.856639	0.009709	0.070452	-0.510992
15566	-1.812807	-0.589269	9.614590	-0.012997	-0.000223	0.043082	0.230544	0.547263	-0.717922	0.857024	0.009566	0.070415	-0.510352
15567	-1.397660	-0.178569	9.878654	0.179169	-0.050132	0.082887	0.230565	0.544554	-0.720109	0.857890	0.012226	0.067621	-0.509218
15568	-1.022419	-0.509322	10.021535	0.354514	-0.111115	0.091282	0.229590	0.534835	-0.725891	0.858801	0.017321	0.061920	-0.508259
15569	-1.156286	-0.766105	9.579832	0.305894	-0.124062	0.048615	0.227068	0.521107	-0.731278	0.859313	0.021339	0.056566	-0.507865
15570	-1.225572	-0.409534	9.070525	0.008203	-0.078754	0.010107	0.225428	0.514625	-0.736539	0.859456	0.020711	0.054966	-0.507823
15571	-0.624067	-0.170519	8.969077	0.006262	-0.007371	0.010000	0.224246	0.514663	-0.734087	0.859553	0.020710	0.054667	-0.507693
15572	0.722913	-0.504826	10.321119	0.263900	-0.006854	0.066730	0.224532	0.511942	-0.737176	0.860023	0.025274	0.051679	-0.507001
15573	-0.775518	-1.240752	9.850362	0.399853	0.007886	0.131982	0.225261	0.498309	-0.742846	0.861114	0.032231	0.047536	-0.505158
15574	-1.331351	-0.438396	9.837225	0.069776	0.062390	0.168927	0.228286	0.489672	-0.743388	0.862652	0.034244	0.047636	-0.502385
15575	-1.273276	0.018303	9.690553	-0.062113	0.066002	0.197768	0.234284	0.485838	-0.743952	0.864601	0.033888	0.049124	-0.498902
15576	-1.342334	-0.154481	9.855505	-0.058507	0.100711	0.197736	0.238949	0.486885	-0.741545	0.866454	0.034097	0.051156	-0.495457
15577	-1.799506	-0.328181	9.978418	-0.140900	0.139881	0.212937	0.245566	0.487904	-0.739669	0.868492	0.033130	0.054720	-0.491559
15578	-2.027318	-0.063311	10.181631	-0.219566	0.138782	0.191289	0.252416	0.492577	-0.734835	0.870305	0.030912	0.059002	-0.487989
15579	-1.531746	0.143951	10.001940	-0.198339	0.124187	0.158206	0.259136	0.496583	-0.729744	0.871799	0.028761	0.062916	-0.484955
15580	-1.687692	0.465943	9.280114	-0.285552	0.065452	0.085857	0.264808	0.503551	-0.725157	0.872662	0.024548	0.066618	-0.483136
15581	-1.796309	0.502394	9.450031	-0.237589	-0.018750	0.029002	0.265288	0.510559	-0.722329	0.873062	0.020225	0.068496	-0.482350
15582	-2.047270	0.060339	9.770329	-0.219992	-0.073779	-0.028035	0.265374	0.517446	-0.718727	0.872934	0.015657	0.069183	-0.482654
15583	-2.110213	-0.371047	10.286955	-0.224196	-0.053672	-0.005002	0.264306	0.522446	-0.716916	0.873009	0.011230	0.070366	-0.482471
15584	-1.481130	-0.360891	10.076942	-0.117613	-0.036952	0.013073	0.264008	0.528524	-0.713954	0.873180	0.008861	0.070696	-0.482162
15585	-0.951049	-0.327912	9.563890	-0.117724	-0.007610	0.005669	0.261655	0.532576	-0.714447	0.873254	0.006756	0.071638	-0.481923
15586	-0.870314	-0.083586	9.208027	-0.139045	-0.020368	0.012959	0.260978	0.535571	-0.711226	0.873382	0.004175	0.072463	-0.481597
15587	-1.006199	0.103728	9.190183	-0.023839	-0.036649	0.036626	0.261482	0.538931	-0.710457	0.873783	0.003495	0.071960	-0.480951
15588	-1.283036	0.031782	9.417018	0.041037	-0.039380	0.036026	0.261500	0.536228	-0.712130	0.874128	0.003912	0.070717	-0.480503
15589	-1.448681	-0.086611	10.066689	-0.011153	-0.022163	0.029266	0.260725	0.535426	-0.712510	0.874437	0.003621	0.070336	-0.480000
15590	-1.609016	-0.316326	10.520427	-0.091097	-0.027872	-0.001585	0.260059	0.535999	-0.709676	0.874426	0.001783	0.070566	-0.479997
15591	-1.456630	-0.447747	9.989543	-0.190649	-0.022528	-0.037149	0.258749	0.537899	-0.709279	0.874098	-0.001722	0.071910	-0.480395
15592	-1.168329	-0.282073	9.024841	-0.257252	-0.000645	-0.074422	0.259745	0.543976	-0.704912	0.873336	-0.006309	0.074210	-0.481390
15593	-0.715602	-0.208729	8.401219	-0.173453	0.021489	-0.075856	0.257372	0.551134	-0.703733	0.872547	-0.009133	0.076132	-0.482476
15594	-0.458412	-0.551520	8.610038	-0.015688	0.032666	-0.067667	0.258140	0.551950	-0.701939	0.871791	-0.009168	0.076685	-0.483752
15595	-0.346184	-0.814275	9.092257	0.007655	0.008850	-0.089650	0.258649	0.553432	-0.700913	0.870913	-0.009005	0.076590	-0.485349
15596	-0.548015	-0.933250	9.592766	-0.074194	0.021431	-0.112241	0.257608	0.552245	-0.699877	0.869729	-0.010235	0.077507	-0.487297
15597	-0.770835	-0.696600	9.982852	-0.142377	0.046853	-0.126494	0.257066	0.555895	-0.698200	0.868393	-0.012394	0.079489	-0.489307
15598	-0.829759	-0.431257	10.929336	-0.068733	0.077944	-0.122504	0.257043	0.559141	-0.696012	0.867000	-0.012994	0.081329	-0.491455
15599	-1.778451	-1.155948	11.313567	0.147043	0.098097	-0.126063	0.258090	0.556716	-0.695507	0.865638	-0.009616	0.081345	-0.493925
15600	-1.943442	-1.463792	10.731642	0.082165	0.160177	-0.130164	0.257965	0.554707	-0.694993	0.864056	-0.006799	0.083124	-0.496438
15601	-2.123320	-1.190958	9.718469	-0.108968	0.229396	-0.163548	0.261845	0.555371	-0.691423	0.862025	-0.006601	0.087986	-0.499128
15602	-2.409617	-0.822789	9.209699	-0.119589	0.220169	-0.194066	0.265193	0.558731	-0.687463	0.859641	-0.006786	0.092792	-0.502355
15603	-2.505131	-1.015440	9.208506	0.074677	0.120817	-0.165236	0.269069	0.559803	-0.683379	0.857761	-0.004473	0.093996	-0.505362
15604	-2.269934	-1.295756	9.408394	0.181783	-0.013369	-0.153391	0.267009	0.556187	-0.684650	0.856223	-0.001760	0.091757	-0.508390
15605	-1.938099	-1.619002	9.661387	0.078562	-0.115719	-0.114968	0.263503	0.557416	-0.686550	0.855260	-0.001689	0.088913	-0.510512
15606	-1.519076	-1.521331	9.839488	0.018765	-0.106511	-0.082052	0.257806	0.554766	-0.689206	0.854584	-0.002584	0.086740	-0.512012
15607	-1.134383	-1.314129	9.706768	0.059023	0.003208	-0.107852	0.257298	0.552348	-0.689846	0.853469	-0.001657	0.086123	-0.513975
15608	-1.265329	-1.161274	9.458059	0.118429	0.069035	-0.124275	0.256013	0.549931	-0.691122	0.852043	0.000878	0.085922	-0.516372
15609	-1.385800	-1.178728	9.348678	0.106135	0.072665	-0.125268	0.255503	0.547516	-0.691377	0.850610	0.003268	0.086003	-0.518706
15610	-1.650120	-1.351964	9.495000	0.133889	0.054468	-0.084496	0.256806	0.547230	-0.691644	0.849591	0.005982	0.085388	-0.520449
15611	-1.765458	-1.421195	9.718579	0.142387	0.048142	-0.046608	0.258256	0.542641	-0.692172	0.848992	0.008844	0.084688	-0.521500
15612	-1.864388	-1.396983	9.821208	0.157896	0.038155	-0.018834	0.258420	0.535772	-0.693848	0.848675	0.011906	0.083534	-0.522142
15613	-1.727972	-1.195234	9.645288	0.130149	0.017950	-0.059553	0.258962	0.531321	-0.695011	0.847973	0.014202	0.082477	-0.523390
15614	-1.541340	-0.911971	9.358168	0.063612	0.003253	-0.081097	0.258978	0.529423	-0.696684	0.847081	0.015195	0.081732	-0.524922
15615	-0.957642	-0.964828	9.742119	0.160504	-0.024088	-0.114690	0.256907	0.527828	-0.697311	0.845846	0.017440	0.079643	-0.527160
15616	-1.116528	-1.000416	9.980165	0.187626	-0.044173	-0.101608	0.254866	0.521105	-0.700255	0.844750	0.019999	0.076794	-0.529244
15617	-1.493217	-0.876870	9.745555	0.091864	-0.022348	-0.089224	0.252678	0.517886	-0.702168	0.843785	0.021111	0.075442	-0.530934
15618	-1.630889	-0.330189	9.293482	0.040092	0.028914	-0.043448	0.251636	0.519767	-0.703316	0.843236	0.022042	0.075364	-0.531778
15619	-1.367594	0.051671	8.950852	0.108331	0.060278	0.014064	0.253467	0.516526	-0.702946	0.843229	0.024487	0.075178	-0.531709
15620	-0.707890	0.244887	9.492582	0.219067	0.045996	0.077414	0.255320	0.509773	-0.704507	0.843828	0.028801	0.073427	-0.530785
15621	-0.913147	-0.167474	10.027349	0.352027	0.002339	0.133534	0.257200	0.498700	-0.708127	0.845004	0.034908	0.069552	-0.529067
15622	-1.471838	-0.281028	10.210165	0.292139	-0.012330	0.179380	0.258817	0.488169	-0.711616	0.846638	0.039980	0.065965	-0.526549
15623	-1.989210	0.038123	10.274620	0.207620	-0.008772	0.206597	0.261855	0.478840	-0.714216	0.848632	0.043630	0.063373	-0.523359
15624	-2.217633	0.406779	9.874410	0.211973	0.022433	0.255462	0.264241	0.468456	-0.715525	0.851028	0.047801	0.061150	-0.519352
15625	-1.792927	0.305853	9.660933	0.157803	0.051667	0.244092	0.267676	0.455908	-0.717101	0.853319	0.051317	0.060085	-0.515366
15626	-1.812343	0.329544	9.565072	0.128333	0.075305	0.206066	0.272649	0.448321	-0.717916	0.855173	0.054546	0.059676	-0.511998
15627	-1.841070	0.291338	9.665080	0.069355	0.062311	0.157797	0.276042	0.445192	-0.718073	0.856616	0.056572	0.059801	-0.509345
15628	-2.190393	0.258001	9.968590	-0.032114	-0.009358	0.079855	0.279948	0.443004	-0.717591	0.857448	0.056038	0.059719	-0.508013
15629	-2.403967	0.066237	10.295147	-0.125202	-0.026058	0.044337	0.278370	0.444657	-0.715263	0.858046	0.053711	0.060474	-0.507164
15630	-2.344156	0.157368	10.176969	-0.216226	-0.057227	0.038386	0.276921	0.449243	-0.714992	0.858705	0.049483	0.061485	-0.506356
15631	-1.755664	0.075183	9.720453	-0.234660	-0.044339	0.036459	0.277798	0.455167	-0.712682	0.859330	0.045091	0.063066	-0.505511
15632	-1.224550	-0.108179	9.257182	-0.279008	-0.051665	0.006748	0.276465	0.462581	-0.711640	0.859683	0.039798	0.064835	-0.505132
15633	-1.187266	0.155913	9.078812	-0.331389	-0.081026	-0.024859	0.274324	0.471791	-0.706475	0.859763	0.033278	0.066792	-0.505212
15634	-1.261392	0.030865	9.136374	-0.217449	-0.079108	-0.031666	0.272197	0.482042	-0.704782	0.859662	0.028714	0.067491	-0.505571
15635	-1.463525	-0.041414	9.222284	-0.093883	-0.073554	-0.042129	0.270496	0.485816	-0.705410	0.859371	0.026334	0.067174	-0.506237
15636	-1.774348	0.455052	9.663198	0.029378	-0.055215	-0.043420	0.267242	0.486925	-0.705641	0.858965	0.026239	0.065792	-0.507112
15637	-1.686761	0.286969	9.704864	-0.026513	-0.018726	-0.049286	0.267108	0.486801	-0.704740	0.858489	0.025612	0.065740	-0.507956
15638	-1.283139	0.071770	9.854430	0.091413	0.017886	-0.095788	0.264778	0.485740	-0.706007	0.857420	0.027253	0.065010	-0.509766
15639	-0.898805	-0.146170	9.917368	-0.028866	0.028682	-0.130537	0.264260	0.484676	-0.705489	0.856052	0.026955	0.065814	-0.511973
15640	-0.889524	-0.058622	10.187514	-0.279028	-0.008185	-0.139137	0.263169	0.493056	-0.701620	0.854753	0.021926	0.068448	-0.514034
15641	-1.333584	0.027845	9.702126	-0.202255	-0.030063	-0.138730	0.261563	0.502498	-0.699545	0.853437	0.018039	0.069992	-0.516159
15642	-1.198254	-0.080841	8.794556	-0.042075	0.006674	-0.169332	0.259590	0.506298	-0.697856	0.851663	0.017169	0.070443	-0.519050
15643	-1.000446	-0.119747	8.558228	-0.189826	0.043047	-0.196889	0.256699	0.511859	-0.695774	0.849604	0.014180	0.073117	-0.522136
15644	-0.792260	-0.294147	8.792953	-0.136916	0.090576	-0.221598	0.256392	0.520089	-0.692553	0.847147	0.012492	0.075990	-0.525749
15645	-0.693426	-0.270390	9.351075	0.019021	0.145558	-0.220898	0.256234	0.524280	-0.690107	0.844583	0.014067	0.078174	-0.529500
15646	-1.427389	-0.525626	9.710290	0.030987	0.193066	-0.178478	0.257649	0.526160	-0.688575	0.842308	0.016375	0.080996	-0.532624
15647	-1.615232	-0.543496	10.221948	0.163985	0.240713	-0.161278	0.260896	0.525330	-0.687315	0.840125	0.021496	0.083217	-0.535540
15648	-1.796947	-0.827578	10.969958	0.227207	0.237098	-0.138805	0.265838	0.521939	-0.685041	0.838065	0.027639	0.084665	-0.538251
15649	-2.501828	-1.140126	10.733370	0.243288	0.211359	-0.168226	0.269773	0.515028	-0.686619	0.835732	0.033750	0.085568	-0.541378
15650	-2.905703	-0.903463	9.825612	0.141748	0.159964	-0.213899	0.271999	0.510970	-0.686896	0.833014	0.037494	0.086692	-0.545129
15651	-2.756787	-0.808571	9.348275	0.283696	0.095216	-0.241683	0.271895	0.506653	-0.688825	0.829961	0.042899	0.085324	-0.549585
15652	-2.737907	-0.729682	9.191139	0.267972	0.006559	-0.243472	0.270475	0.505449	-0.689972	0.827009	0.047010	0.082537	-0.554107
15653	-2.535448	-0.708926	9.514957	0.250569	-0.070191	-0.230518	0.265836	0.499018	-0.693409	0.824291	0.050059	0.078830	-0.558412
15654	-2.154648	-0.675518	9.917427	0.231215	-0.082906	-0.201055	0.260931	0.494201	-0.696973	0.821916	0.052632	0.074923	-0.562201
15655	-1.745579	-0.520850	9.885009	0.206608	-0.059101	-0.199362	0.255647	0.489368	-0.702590	0.819505	0.055097	0.071866	-0.565872
15656	-1.528689	-0.513753	9.723913	0.118264	-0.022635	-0.214623	0.252678	0.486425	-0.704754	0.816954	0.056474	0.070234	-0.569617
15657	-1.521966	-0.410666	9.615008	-0.101523	0.013677	-0.221333	0.250710	0.489148	-0.703322	0.814493	0.054645	0.071884	-0.573104
15658	-2.002089	-0.330315	9.472438	-0.173855	0.046534	-0.184855	0.249370	0.497776	-0.701765	0.812473	0.052083	0.074678	-0.575846
15659	-2.302605	0.016223	9.680918	-0.011861	0.059620	-0.118560	0.248295	0.502925	-0.698539	0.811001	0.052393	0.075945	-0.577724
15660	-2.780151	0.081381	10.018216	0.253528	0.045390	-0.040620	0.249354	0.498875	-0.699321	0.810171	0.056970	0.073636	-0.578753
15661	-2.722339	0.099028	10.220627	0.209592	0.008853	-0.011254	0.248870	0.493209	-0.702277	0.809750	0.060489	0.071441	-0.579260
15662	-2.338000	0.362443	9.642238	0.203608	-0.032969	0.036780	0.250858	0.486444	-0.704868	0.809956	0.063458	0.068346	-0.579027
15663	-2.220616	0.011692	9.715223	0.084830	-0.124463	0.045569	0.248159	0.481212	-0.707163	0.810508	0.063511	0.065379	-0.578592
15664	-2.046489	-0.100488	9.873694	0.203710	-0.228396	0.090641	0.243651	0.476644	-0.712272	0.811566	0.064289	0.059046	-0.577704
15665	-1.806185	0.066525	10.031898	0.180623	-0.222829	0.122817	0.237085	0.467255	-0.718139	0.812966	0.064836	0.053279	-0.576233
15666	-1.739820	0.307340	10.064697	0.090947	-0.136963	0.139755	0.233860	0.462972	-0.720172	0.814579	0.064887	0.049665	-0.574268
15667	-1.509146	0.458864	9.920156	0.240100	-0.076346	0.174567	0.232345	0.455034	-0.723121	0.816299	0.068135	0.045522	-0.571787
15668	-1.716318	0.421792	9.752084	0.134085	0.003928	0.167441	0.234212	0.446653	-0.726225	0.818002	0.070524	0.043666	-0.569203
15669	-1.731777	0.628341	9.661225	0.202151	0.026866	0.170510	0.234510	0.438840	-0.728031	0.819588	0.074333	0.041652	-0.566582
15670	-1.491586	0.801085	9.385056	0.158346	0.016792	0.158310	0.239487	0.430445	-0.729103	0.821106	0.077254	0.039740	-0.564125
15671	-1.356503	0.792564	9.628626	0.136145	-0.049127	0.121387	0.239786	0.424632	-0.732451	0.822264	0.079078	0.037282	-0.562352
15672	-1.484636	0.863922	9.465211	0.132488	-0.116735	0.134387	0.238652	0.418439	-0.735017	0.823625	0.080049	0.033502	-0.560457
15673	-1.598426	0.974951	9.638527	0.070971	-0.173414	0.165529	0.234522	0.413490	-0.737557	0.825438	0.079437	0.029651	-0.558088
15674	-1.796932	1.173658	10.174725	0.079408	-0.158753	0.202441	0.232335	0.410135	-0.739599	0.827633	0.079101	0.025665	-0.555075
15675	-2.043020	1.221680	10.290715	0.126537	-0.103895	0.208119	0.228602	0.403034	-0.741887	0.829748	0.080234	0.022291	-0.551891
15676	-1.922258	1.160793	10.002954	0.099130	-0.041705	0.221739	0.228892	0.397372	-0.743563	0.832023	0.081524	0.019992	-0.548354
15677	-1.294773	0.994967	9.687246	-0.045509	-0.025238	0.245935	0.229430	0.394130	-0.744726	0.834756	0.080688	0.019759	-0.544317
15678	-1.015168	0.984571	9.298464	-0.040552	-0.047041	0.268159	0.230745	0.390885	-0.745381	0.837725	0.079612	0.018826	-0.539929
15679	-0.963037	1.177290	9.344857	0.027463	-0.017679	0.282294	0.232568	0.388727	-0.744239	0.840688	0.080080	0.017851	-0.535268
15680	-1.180132	1.205639	9.319226	0.093865	0.016187	0.285337	0.234675	0.384116	-0.746187	0.843548	0.081943	0.016504	-0.530509
15681	-1.397255	1.243956	9.394547	-0.063028	0.070847	0.297367	0.238067	0.379789	-0.745187	0.846731	0.081835	0.017945	-0.525384
15682	-1.559350	1.374118	9.562880	-0.126196	0.106406	0.304361	0.244436	0.379189	-0.744338	0.850055	0.080936	0.020417	-0.520037
15683	-0.809449	1.327024	9.425200	-0.049375	0.126551	0.240149	0.248711	0.379172	-0.741286	0.852533	0.081629	0.022743	-0.515758
15684	-0.635316	1.201846	9.300255	-0.083912	0.136484	0.194751	0.254306	0.379101	-0.742102	0.854584	0.081708	0.025461	-0.512213
15685	-0.986903	1.134593	9.536059	-0.071397	0.146432	0.175406	0.261430	0.380142	-0.737530	0.856381	0.082178	0.028423	-0.508969
15686	-1.266667	1.178680	9.927713	-0.043596	0.122716	0.208790	0.266243	0.378483	-0.736797	0.858477	0.082814	0.030469	-0.505204
15687	-2.177682	1.141195	10.048302	0.004062	0.157459	0.249550	0.271705	0.375620	-0.734913	0.860847	0.084743	0.032743	-0.500688
15688	-2.177840	1.167051	9.871041	-0.151361	0.157409	0.291216	0.277538	0.375590	-0.731360	0.863873	0.083919	0.036318	-0.495340
15689	-1.555681	1.109599	9.592808	-0.083035	0.102763	0.293523	0.283512	0.375538	-0.729864	0.866793	0.083851	0.038463	-0.490061
15690	-0.939121	1.247115	10.051744	-0.043986	0.068051	0.260562	0.288717	0.373337	-0.729135	0.869336	0.083974	0.039480	-0.485432
15691	-1.107595	1.154894	9.211179	-0.063379	0.055238	0.247571	0.293403	0.371409	-0.728659	0.871760	0.083725	0.040640	-0.481013
15692	-0.801582	1.681378	8.926183	0.043456	0.044358	0.207511	0.294051	0.369805	-0.727122	0.873618	0.085098	0.040492	-0.477400
15693	-1.091791	1.883258	9.036718	0.228922	0.107553	0.199101	0.298260	0.359261	-0.728960	0.874995	0.090430	0.039797	-0.473944
15694	-0.969743	1.574090	9.307155	-0.152271	0.126275	0.179624	0.302142	0.360054	-0.725905	0.876837	0.089126	0.042969	-0.470496
15695	-1.276718	1.254808	9.683858	-0.054395	0.087819	0.140493	0.307079	0.358006	-0.723631	0.878150	0.089257	0.044688	-0.467855
15696	-1.619756	1.418499	9.913380	0.064196	0.036600	0.099619	0.308898	0.358389	-0.723645	0.878910	0.090839	0.044396	-0.466149
15697	-1.976618	1.437008	9.905508	-0.085685	0.014269	0.027817	0.310988	0.355547	-0.723406	0.879285	0.089645	0.045313	-0.465585
15698	-2.096971	1.398173	9.875037	-0.056573	-0.004048	0.006764	0.309930	0.359061	-0.722496	0.879432	0.088641	0.045601	-0.465470
15699	-2.144041	1.152339	9.770339	0.062896	-0.000126	0.061825	0.310715	0.357974	-0.722760	0.879866	0.089978	0.044842	-0.464466
15700	-1.743518	1.076129	9.763407	0.125189	0.029448	0.141483	0.308273	0.352613	-0.724286	0.880900	0.092604	0.043786	-0.462086
15701	-1.246843	1.055234	9.695740	0.154789	0.055193	0.159149	0.311820	0.344500	-0.725603	0.881998	0.096135	0.042961	-0.459339
15702	-1.126676	1.124622	9.515412	0.002650	0.062301	0.131607	0.313654	0.340051	-0.725106	0.883123	0.096891	0.043627	-0.456949
15703	-1.049648	1.143647	9.405985	-0.042724	0.018369	0.118528	0.316505	0.339505	-0.722814	0.884246	0.096528	0.044010	-0.454812
15704	-1.007026	1.307411	9.432682	0.076326	-0.021716	0.115495	0.316000	0.336948	-0.723840	0.885140	0.097807	0.042553	-0.452935
15705	-0.876761	1.288444	9.438433	0.121824	-0.014327	0.119411	0.316812	0.329142	-0.724364	0.885971	0.100024	0.040819	-0.450981
15706	-1.036226	1.370347	9.562907	-0.028801	-0.012681	0.124172	0.317868	0.326698	-0.725788	0.887130	0.099527	0.040449	-0.448842
15707	-1.359903	1.514551	9.710727	-0.018461	0.009227	0.131552	0.318002	0.325488	-0.725661	0.888320	0.099462	0.040350	-0.446504
15708	-1.098484	1.288998	9.729206	-0.179107	0.030034	0.103040	0.318503	0.328453	-0.724121	0.889530	0.096659	0.042120	-0.444544
15709	-1.178442	0.865419	9.724920	-0.237559	0.006892	0.019737	0.318339	0.334123	-0.721546	0.890138	0.092545	0.044129	-0.444008
15710	-1.679851	0.859110	9.578535	-0.291273	-0.059182	-0.039515	0.318694	0.343257	-0.721287	0.890328	0.086826	0.045577	-0.444634
15711	-1.983717	0.892752	9.744191	-0.259455	-0.068418	-0.068888	0.316054	0.352832	-0.720490	0.890204	0.081561	0.046619	-0.445771
15712	-2.369839	0.994002	10.030043	-0.234903	0.000046	-0.081813	0.314593	0.359577	-0.719318	0.889816	0.077330	0.048689	-0.447075
15713	-2.286613	0.729808	10.108724	-0.119110	0.002898	-0.088599	0.314947	0.366311	-0.717261	0.889187	0.075197	0.049821	-0.448564
15714	-1.919496	0.578745	10.040423	-0.161157	-0.004366	-0.074012	0.313228	0.371722	-0.715445	0.888741	0.072245	0.051144	-0.449783
15715	-1.518809	0.461078	9.869692	-0.142333	0.011381	-0.026850	0.310864	0.377662	-0.715166	0.888675	0.069820	0.052556	-0.450132
15716	-1.311578	0.470439	9.672533	-0.132535	-0.009408	0.042458	0.311488	0.382240	-0.713369	0.889224	0.067451	0.053366	-0.449314
15717	-0.844857	0.652870	9.283400	-0.052761	-0.027575	0.013372	0.312782	0.383437	-0.713122	0.889433	0.066283	0.053199	-0.449093
15718	-0.711286	0.951240	9.224023	-0.092048	-0.044106	-0.012651	0.309397	0.385084	-0.713480	0.889459	0.064263	0.053101	-0.449347
15719	-0.721088	0.997982	9.531823	-0.049802	-0.051429	-0.026276	0.307828	0.387920	-0.713723	0.889334	0.062880	0.052486	-0.449862
15720	-0.759375	0.948220	9.775598	-0.027053	-0.062360	-0.012302	0.306273	0.387793	-0.714739	0.889281	0.061854	0.051477	-0.450226
15721	-0.913157	0.841987	9.753470	0.026886	-0.062230	0.024886	0.305234	0.388603	-0.715502	0.889532	0.061782	0.049876	-0.449921
15722	-0.874361	0.788678	9.618669	0.094532	-0.036401	0.084259	0.303553	0.386336	-0.715747	0.890136	0.063252	0.048111	-0.448712
15723	-0.824126	0.865322	9.490597	0.158930	-0.036237	0.114118	0.302681	0.379870	-0.718443	0.890985	0.065842	0.045643	-0.446908
15724	-1.081664	0.788439	9.669537	0.157068	-0.028933	0.132546	0.303888	0.371782	-0.719871	0.891889	0.068536	0.043382	-0.444921
15725	-1.267430	0.832412	9.973256	0.123569	-0.017976	0.161880	0.302099	0.365341	-0.721145	0.893167	0.070692	0.041481	-0.442193
15726	-1.112876	0.780264	10.110784	-0.009360	0.011121	0.155631	0.303167	0.360605	-0.723341	0.894442	0.070787	0.041374	-0.439603
15727	-0.912684	0.751322	9.973029	-0.145810	0.054837	0.138271	0.304970	0.361154	-0.720141	0.895812	0.068725	0.043169	-0.436961
15728	-1.122653	0.793423	9.743633	-0.308531	0.083825	0.111553	0.307009	0.368147	-0.717197	0.897020	0.064062	0.047046	-0.434784
15729	-1.564141	0.864615	9.714108	-0.289186	0.061808	0.095053	0.310350	0.375655	-0.714906	0.898143	0.059456	0.050280	-0.432753
15730	-1.587944	0.812616	9.998791	-0.218851	0.048109	0.078817	0.314206	0.381835	-0.710562	0.898952	0.056057	0.052781	-0.431227
15731	-1.576323	0.386160	9.803297	-0.144054	-0.033172	0.066424	0.313792	0.386154	-0.709014	0.899718	0.053218	0.053099	-0.429949
15732	-1.508404	0.297298	9.807485	-0.238994	-0.055301	0.027223	0.312343	0.390474	-0.708486	0.900190	0.048506	0.053969	-0.429410
15733	-1.677180	0.296316	9.618673	-0.352309	0.014768	-0.039912	0.311378	0.400194	-0.704745	0.900150	0.042217	0.057065	-0.429758
15734	-1.573268	0.233219	9.397932	-0.439625	0.032910	-0.068059	0.311440	0.413662	-0.701268	0.899797	0.034544	0.061332	-0.430593
15735	-1.118277	-0.148617	9.329616	-0.332633	0.102538	-0.073125	0.311369	0.426470	-0.696762	0.899249	0.029318	0.065864	-0.431455
15736	-1.177020	0.041521	9.389340	-0.299548	0.141873	-0.069339	0.312869	0.437908	-0.693168	0.898485	0.025112	0.070878	-0.432516
15737	-1.367056	-0.014172	10.097271	-0.173988	0.107407	0.012551	0.317377	0.443410	-0.688702	0.898525	0.022903	0.074071	-0.432022
15738	-1.882082	-0.182718	10.354133	0.147804	0.058443	0.065924	0.319193	0.441931	-0.686788	0.898851	0.026203	0.073654	-0.431226
15739	-1.765528	-0.370949	10.114952	0.221025	0.036715	0.103261	0.321308	0.434637	-0.688351	0.899562	0.030624	0.072137	-0.429706
15740	-1.872126	-0.271122	9.822522	0.055443	0.045670	0.098711	0.323292	0.427348	-0.689656	0.900264	0.032191	0.072264	-0.428097
15741	-1.824142	-0.233394	9.571469	0.010692	0.033770	0.100352	0.325509	0.425842	-0.689931	0.901065	0.032799	0.072524	-0.426318
15742	-1.704155	-0.122861	9.463726	0.103208	0.031204	0.119283	0.326559	0.421544	-0.688656	0.901914	0.035135	0.071970	-0.424425
15743	-1.631645	-0.161027	9.516674	0.184567	0.018533	0.130793	0.328146	0.415874	-0.689700	0.902857	0.038790	0.070466	-0.422350
15744	-1.465450	-0.126591	9.641122	0.133098	0.018459	0.117615	0.330000	0.408053	-0.690618	0.903665	0.041552	0.069424	-0.420527
15745	-1.289392	-0.140383	9.726582	0.044238	0.005497	0.082122	0.329886	0.404022	-0.690748	0.904308	0.042472	0.068900	-0.419138
15746	-1.404289	-0.313957	9.687071	-0.060409	-0.003854	0.050233	0.331840	0.404526	-0.691920	0.904734	0.041454	0.069135	-0.418281
15747	-1.273369	-0.477790	9.539577	-0.037904	-0.027477	0.084545	0.330792	0.406153	-0.691654	0.905507	0.040574	0.068701	-0.416763
15748	-1.144108	-0.290334	9.408997	0.028302	-0.029154	0.103338	0.330280	0.404009	-0.691651	0.906318	0.041026	0.067693	-0.415116
15749	-1.187706	-0.252405	9.269905	0.090898	0.009382	0.134049	0.331090	0.397541	-0.692689	0.907339	0.042818	0.066806	-0.412844
15750	-1.468714	0.056451	9.703666	0.001294	0.058624	0.155638	0.332137	0.394849	-0.692055	0.908476	0.043574	0.067565	-0.410132
15751	-1.716149	0.409254	10.306376	0.270865	0.113667	0.151346	0.335284	0.388360	-0.692598	0.909307	0.049525	0.067086	-0.407685
15752	-2.049037	0.456747	10.318336	0.304032	0.168481	0.147723	0.340780	0.378361	-0.692260	0.909902	0.056665	0.067363	-0.405377
15753	-1.797580	0.282820	9.963002	0.170363	0.166501	0.121230	0.346279	0.368891	-0.692694	0.910453	0.061183	0.068701	-0.403252
15754	-1.497914	0.124625	9.958779	0.154602	0.062178	0.058574	0.349028	0.363222	-0.692333	0.910613	0.064617	0.068357	-0.402413
15755	-1.874050	0.127576	9.633673	0.072680	-0.034923	0.017691	0.350234	0.356072	-0.694017	0.910706	0.065565	0.066947	-0.402285
15756	-2.309266	0.385073	9.208371	-0.114142	-0.057303	-0.066305	0.347633	0.356235	-0.693996	0.910375	0.062971	0.066754	-0.403479
15757	-2.262512	0.708788	9.575790	-0.138343	-0.009925	-0.108049	0.345129	0.364197	-0.693201	0.909679	0.060135	0.067697	-0.405321
15758	-1.751127	0.648025	9.800537	-0.006793	-0.007916	-0.115672	0.344728	0.366489	-0.692811	0.908727	0.059827	0.067591	-0.407513
15759	-1.355360	0.552083	9.654067	-0.001317	0.008556	-0.135952	0.343552	0.367980	-0.692801	0.907601	0.059602	0.067780	-0.410018
15760	-1.153047	0.591050	9.675704	-0.109913	-0.007962	-0.127242	0.341197	0.373370	-0.693809	0.906661	0.057405	0.068532	-0.412278
15761	-1.344975	0.414109	10.103483	-0.146376	-0.059245	-0.127351	0.338165	0.381219	-0.691467	0.905850	0.053987	0.068642	-0.414499
15762	-1.483106	0.573074	10.238839	-0.067644	-0.095733	-0.123219	0.337119	0.384710	-0.692871	0.905000	0.051833	0.067445	-0.416820
15763	-1.718900	0.981013	10.074340	-0.121600	-0.114017	-0.095804	0.333219	0.388087	-0.695410	0.904472	0.048478	0.066313	-0.418548
15764	-1.868724	1.047187	9.814638	-0.000047	-0.108413	-0.099817	0.327219	0.392724	-0.695103	0.903743	0.047471	0.064292	-0.420550
15765	-1.410415	0.969797	9.428984	0.099853	-0.100943	-0.116832	0.322552	0.393282	-0.698280	0.902786	0.048257	0.061550	-0.422919
15766	-1.163288	0.689808	9.014514	0.117473	-0.066165	-0.129689	0.319444	0.392626	-0.700184	0.901603	0.049693	0.059328	-0.425585
15767	-0.922327	0.709377	8.969031	0.018610	-0.058937	-0.135729	0.316593	0.391173	-0.700934	0.900493	0.049359	0.058029	-0.428145
15768	-0.951710	0.816012	9.215082	-0.106741	-0.048077	-0.116086	0.313467	0.395086	-0.702707	0.899568	0.046929	0.058028	-0.430357
15769	-0.676641	0.774297	9.519500	-0.089507	-0.029654	-0.073565	0.311878	0.399695	-0.700378	0.899052	0.044979	0.058082	-0.431635
15770	-0.776780	0.546018	9.654581	-0.010955	-0.000259	-0.037215	0.310303	0.403474	-0.700364	0.898590	0.044784	0.058036	-0.432623
15771	-1.114311	0.562817	9.838889	0.064162	0.032698	-0.023058	0.309402	0.403199	-0.702028	0.898297	0.046194	0.057810	-0.433113
15772	-1.266245	0.582233	9.976960	0.052867	0.069182	-0.034255	0.311227	0.401304	-0.701401	0.897774	0.047744	0.058462	-0.433940
15773	-1.485734	0.600420	9.795145	0.025705	0.116623	-0.048316	0.313049	0.399413	-0.700387	0.897195	0.049176	0.060096	-0.434754
15774	-1.644230	0.464758	9.611742	0.032669	0.131244	-0.047378	0.316410	0.400746	-0.697585	0.896510	0.050885	0.062050	-0.435696
15775	-1.586411	0.469440	9.540339	0.013036	0.153255	-0.014285	0.320047	0.399647	-0.695943	0.896181	0.052465	0.064427	-0.435839
15776	-1.987058	0.574758	9.617287	0.033742	0.166064	0.007006	0.324053	0.400717	-0.691988	0.895889	0.054567	0.066936	-0.435803
15777	-2.406863	0.650986	9.640841	0.075734	0.117610	0.007273	0.325877	0.399890	-0.692003	0.895710	0.057026	0.068139	-0.435671
15778	-2.385469	0.718721	9.738002	0.005741	0.045346	0.013487	0.328477	0.398528	-0.690996	0.895670	0.057583	0.068721	-0.435589
15779	-2.309849	0.541778	10.009859	-0.095581	-0.015077	0.020459	0.329513	0.399591	-0.691004	0.895974	0.055869	0.069060	-0.435132
15780	-1.928115	0.354329	9.845173	-0.154990	-0.004120	0.016475	0.327807	0.402042	-0.689575	0.896235	0.053114	0.070156	-0.434765
15781	-1.389886	0.205475	9.620081	-0.135910	0.070060	0.031254	0.328305	0.406081	-0.688163	0.896546	0.051422	0.072361	-0.433963
15782	-1.103210	0.244449	9.594500	-0.106199	0.138672	0.027616	0.331921	0.409423	-0.685747	0.896608	0.050802	0.075577	-0.433361
15783	-1.487519	-0.060299	9.341810	-0.041751	0.133311	0.064870	0.335540	0.410490	-0.682432	0.897008	0.051367	0.078046	-0.432026
15784	-1.964602	-0.120053	9.029284	-0.015765	0.111399	0.081635	0.338653	0.410071	-0.680529	0.897412	0.052227	0.079926	-0.430738
15785	-2.278860	0.069733	9.134624	-0.152857	0.117708	0.125207	0.343313	0.411526	-0.677608	0.898452	0.050756	0.083038	-0.428150
15786	-2.578116	0.154416	9.449858	-0.156729	0.094903	0.169503	0.348611	0.414199	-0.673020	0.899696	0.049100	0.085736	-0.425188
15787	-2.235277	0.055099	9.754100	-0.014724	0.053058	0.175838	0.349779	0.413523	-0.672129	0.901106	0.049660	0.086489	-0.421974
15788	-2.036593	-0.155966	9.825003	0.132500	0.018521	0.180346	0.353438	0.408912	-0.672418	0.902289	0.052578	0.085351	-0.419316
15789	-1.732696	-0.186390	9.897020	0.160294	-0.040033	0.128908	0.353475	0.401505	-0.674222	0.903257	0.055398	0.082995	-0.417336
15790	-1.700102	0.056558	9.869528	0.068639	-0.049361	0.089686	0.352730	0.394777	-0.676147	0.903884	0.056428	0.081261	-0.416180
15791	-1.677531	0.373548	9.691762	-0.012171	-0.043935	0.092948	0.351701	0.393033	-0.677040	0.904738	0.056019	0.080298	-0.414564
15792	-1.913165	0.232516	9.389950	0.122352	-0.019993	0.112051	0.351442	0.391966	-0.676524	0.905361	0.058314	0.078616	-0.413208
15793	-2.081877	0.222273	9.306623	0.241031	0.000300	0.142148	0.351483	0.383751	-0.678585	0.906235	0.062928	0.076310	-0.411042
15794	-2.641816	0.357715	9.140077	0.230136	-0.021657	0.164250	0.353098	0.373223	-0.681689	0.907149	0.067231	0.073639	-0.408826
15795	-2.661188	0.384862	9.351501	0.058692	-0.084004	0.166243	0.353393	0.366751	-0.683751	0.908533	0.067901	0.071314	-0.406043
15796	-2.771698	0.323631	9.800865	0.223582	-0.114974	0.156044	0.350834	0.358429	-0.685920	0.909583	0.071292	0.067034	-0.403834
15797	-2.974973	0.497097	9.993424	0.187582	-0.043775	0.152965	0.349833	0.351564	-0.688487	0.910578	0.074621	0.064471	-0.401400
15798	-2.435122	0.537748	10.311069	0.170819	0.000192	0.176822	0.350647	0.343752	-0.689526	0.911698	0.077997	0.062681	-0.398490
15799	-1.567388	0.556252	10.293023	0.223178	-0.021486	0.204841	0.351485	0.332695	-0.692752	0.912971	0.082196	0.060168	-0.395105
15800	-1.429900	0.518800	9.813724	0.149288	-0.057999	0.232222	0.351011	0.321141	-0.693396	0.914589	0.084778	0.057391	-0.391210
15801	-1.684535	0.825008	9.457999	-0.003607	-0.065415	0.259126	0.349746	0.315219	-0.695960	0.916665	0.084514	0.055753	-0.386619
15802	-1.847801	1.195118	9.444864	-0.003382	-0.053673	0.211094	0.349495	0.312270	-0.695574	0.918324	0.084310	0.054282	-0.382918
15803	-1.977689	1.639547	9.337070	0.072326	0.036665	0.124560	0.349264	0.308614	-0.698659	0.919090	0.086107	0.054169	-0.380691
15804	-1.799876	1.767990	9.508552	0.132517	0.087739	0.050953	0.352389	0.304303	-0.696372	0.919118	0.089306	0.054529	-0.379833
15805	-1.762665	1.541589	9.409712	0.225844	0.087734	0.005295	0.353712	0.298644	-0.696642	0.918623	0.094220	0.054389	-0.379863
15806	-1.464346	1.157145	9.373501	0.072318	0.030885	-0.017513	0.356198	0.292984	-0.695636	0.918292	0.095803	0.054285	-0.380283
15807	-1.450712	1.340672	9.568225	-0.175835	-0.073669	-0.051843	0.354893	0.295407	-0.696524	0.918284	0.092035	0.054323	-0.381225
15808	-1.561556	1.333411	9.619895	-0.217536	-0.126804	-0.075972	0.351749	0.302157	-0.696754	0.918202	0.087028	0.053637	-0.382694
15809	-1.480617	1.552768	9.700536	-0.100296	-0.124847	-0.079081	0.347570	0.308374	-0.697746	0.917879	0.084230	0.052187	-0.384292
15810	-1.403791	1.620385	9.731004	-0.012864	-0.033358	-0.082472	0.344831	0.314023	-0.700165	0.917255	0.083692	0.051654	-0.385968
15811	-1.340572	1.497126	9.528241	0.008097	0.024258	-0.085213	0.343127	0.315669	-0.698607	0.916538	0.084044	0.052092	-0.387533
15812	-1.552381	1.432052	9.616563	-0.038335	0.063477	-0.081823	0.344427	0.315653	-0.698746	0.915860	0.083788	0.053532	-0.388993
15813	-1.739974	1.340285	9.623127	-0.000806	0.067180	-0.067799	0.345715	0.319132	-0.698755	0.915240	0.084343	0.054790	-0.390153
15814	-1.951977	1.321365	9.841709	0.018465	0.050722	-0.060302	0.346746	0.319404	-0.697220	0.914643	0.085049	0.055518	-0.391296
15815	-2.294141	1.294530	9.931751	0.062168	0.090930	-0.058310	0.347516	0.320749	-0.696197	0.913954	0.086975	0.056722	-0.392308
15816	-2.264867	1.206789	9.582752	0.082971	0.077310	-0.043408	0.350113	0.320327	-0.695189	0.913348	0.089086	0.057403	-0.393146
15817	-1.907476	1.064631	9.310461	0.070529	0.007071	-0.012883	0.351169	0.316016	-0.695200	0.913086	0.090566	0.056949	-0.393483
15818	-1.570148	1.109521	9.578270	0.016594	-0.058796	-0.026890	0.348837	0.314293	-0.695439	0.912886	0.090412	0.055638	-0.394170
15819	-1.589328	1.095737	9.779522	-0.002053	-0.062626	-0.080509	0.347025	0.314430	-0.697225	0.912298	0.089923	0.054593	-0.395784
15820	-1.642484	1.114268	9.601665	-0.007341	-0.027920	-0.089819	0.344421	0.316466	-0.698103	0.911600	0.089506	0.054147	-0.397546
15821	-1.767920	1.128154	9.514278	-0.026965	-0.009600	-0.060419	0.343240	0.318901	-0.697707	0.911153	0.088996	0.054230	-0.398670
15822	-1.976044	1.295846	9.428278	-0.000856	-0.009593	-0.060302	0.343363	0.320381	-0.697321	0.910654	0.088875	0.054014	-0.399866
15823	-1.951562	1.219131	9.492238	-0.002643	-0.026015	-0.047361	0.341276	0.322283	-0.697561	0.910282	0.088703	0.053594	-0.400806
15824	-1.675771	1.012845	9.508720	-0.004309	-0.057026	-0.036226	0.342316	0.322539	-0.697698	0.910033	0.088164	0.052499	-0.401636
15825	-1.700113	1.071241	9.715737	-0.041184	-0.049736	-0.021664	0.339991	0.320667	-0.699352	0.909958	0.087116	0.051911	-0.402110
15826	-1.690519	1.080835	9.701559	-0.097117	-0.011447	-0.036773	0.339719	0.323895	-0.699348	0.909815	0.085253	0.052392	-0.402770
15827	-1.685558	1.046785	9.590715	-0.140931	0.010448	-0.037025	0.339829	0.328200	-0.698575	0.909719	0.082850	0.053729	-0.403312
15828	-1.646294	0.902745	9.656270	-0.062099	-0.004071	-0.029213	0.337087	0.330654	-0.698038	0.909560	0.081691	0.054049	-0.403863
15829	-1.737567	0.824934	9.467104	0.002428	0.023461	-0.011391	0.338650	0.330898	-0.698822	0.909416	0.082015	0.054427	-0.404072
15830	-1.829858	0.979476	9.689237	-0.067653	0.028850	-0.008076	0.339278	0.334401	-0.697025	0.909402	0.081045	0.055356	-0.404173
15831	-1.795633	0.878467	9.678538	-0.041445	0.049011	0.000337	0.339268	0.336021	-0.696253	0.909394	0.080786	0.056542	-0.404079
15832	-1.721082	0.911955	9.578892	-0.052001	0.032574	0.003081	0.339266	0.337226	-0.696638	0.909437	0.080142	0.057393	-0.403990
15833	-1.718405	0.859327	9.664589	-0.076500	0.023417	0.009433	0.339520	0.337768	-0.695869	0.909585	0.079041	0.058382	-0.403730
15834	-1.834418	0.921497	9.621173	-0.058981	0.019749	0.002137	0.339122	0.338589	-0.694836	0.909647	0.078165	0.059059	-0.403664
15835	-1.904265	0.912028	9.706799	-0.053753	0.032543	0.005832	0.341060	0.341792	-0.694850	0.909717	0.077549	0.060043	-0.403481
15836	-1.769417	0.940981	9.653256	-0.034377	0.036207	-0.008838	0.342351	0.342596	-0.693575	0.909631	0.077240	0.060837	-0.403615
15837	-1.713987	0.940839	9.579363	-0.036071	0.032544	-0.016221	0.341695	0.342615	-0.692412	0.909493	0.076920	0.061708	-0.403853
15838	-1.788501	0.897564	9.630867	-0.037784	-0.005847	-0.011557	0.342990	0.344745	-0.692936	0.909441	0.076206	0.061770	-0.404096
15839	-1.733250	0.941210	9.699203	-0.036225	0.001519	0.007820	0.342204	0.346097	-0.692929	0.909536	0.075662	0.062037	-0.403944
15840	-1.718648	0.912403	9.708536	-0.008319	-0.000244	0.020886	0.340641	0.347721	-0.693430	0.909691	0.075570	0.061912	-0.403632
15841	-1.692109	0.907628	9.703917	0.016356	0.007054	0.003466	0.341566	0.344748	-0.694210	0.909664	0.076021	0.061855	-0.403615
15842	-1.742599	0.878583	9.681436	0.000546	0.001563	0.009854	0.341297	0.345035	-0.692665	0.909718	0.076091	0.061709	-0.403503
15843	-1.756973	0.859282	9.673830	0.007542	0.011622	0.009875	0.340906	0.345574	-0.692919	0.909752	0.076424	0.061793	-0.403352
15844	-1.780784	0.796666	9.667929	0.025106	0.018026	0.006264	0.340781	0.345033	-0.693432	0.909715	0.077069	0.061753	-0.403318
15845	-1.761543	0.803742	9.615401	0.014451	0.007091	0.020995	0.342088	0.342070	-0.692673	0.909833	0.077498	0.061681	-0.402980
15846	-1.742198	0.791818	9.634617	0.030167	0.014433	0.025679	0.342098	0.341251	-0.693959	0.909952	0.078230	0.061506	-0.402598
15847	-1.691612	0.801707	9.683233	0.019745	0.021718	0.018232	0.343267	0.340707	-0.693326	0.910021	0.078859	0.061659	-0.402295
15848	-1.732530	0.787075	9.649042	0.018015	0.019878	0.015457	0.343010	0.341237	-0.694352	0.910065	0.079402	0.061696	-0.402082
15849	-1.675109	0.873357	9.521173	-0.004933	0.021725	0.025490	0.343270	0.340568	-0.693840	0.910232	0.079582	0.062032	-0.401617
15850	-1.674902	0.830086	9.530169	0.005616	0.014422	0.024633	0.343282	0.337610	-0.694099	0.910378	0.079866	0.062054	-0.401227
15851	-1.679767	0.839732	9.539860	-0.022139	0.011582	-0.001345	0.343661	0.338295	-0.692301	0.910370	0.079608	0.062381	-0.401246
15852	-1.694200	0.832420	9.520420	-0.020374	0.010665	-0.003180	0.343145	0.339358	-0.694097	0.910335	0.079355	0.062588	-0.401343
15853	-1.674996	0.851894	9.576079	-0.023716	0.008795	-0.017961	0.345476	0.338818	-0.691673	0.910200	0.079017	0.062897	-0.401668
15854	-1.626690	0.840660	9.780396	-0.027114	0.010606	-0.019827	0.344948	0.340040	-0.691025	0.910044	0.078619	0.063184	-0.402053
15855	-1.624207	0.826312	9.804222	-0.035715	-0.009539	-0.030914	0.344694	0.341231	-0.693080	0.909848	0.077886	0.063264	-0.402627
15856	-1.660877	0.929287	9.687710	-0.056848	0.006893	-0.031051	0.343899	0.343936	-0.692172	0.909646	0.076905	0.063740	-0.403196
15857	-1.666158	1.022799	9.600161	-0.042983	0.021548	-0.027316	0.345454	0.344328	-0.691541	0.909449	0.076297	0.064428	-0.403645
15858	-1.692644	1.015463	9.580608	0.000685	0.021616	-0.017866	0.344420	0.343262	-0.691791	0.909247	0.076497	0.064686	-0.404023
15859	-1.713954	0.936208	9.632105	0.032057	0.007076	0.004467	0.346109	0.343512	-0.691804	0.909211	0.077184	0.064448	-0.404011
15860	-1.718688	0.919505	9.675032	0.032058	0.011646	0.006306	0.344934	0.344068	-0.691280	0.909161	0.077907	0.064234	-0.404018
15861	-1.776628	0.936114	9.641120	0.035473	-0.000218	0.013722	0.345983	0.342705	-0.692061	0.909203	0.078611	0.063815	-0.403853
15862	-1.781540	0.955367	9.646144	0.044189	0.007107	0.015599	0.345210	0.340166	-0.691541	0.909218	0.079528	0.063406	-0.403706
15863	-1.733299	0.948149	9.617690	0.056461	0.007125	0.013818	0.343924	0.338419	-0.693075	0.909216	0.080675	0.062948	-0.403553
15864	-1.689732	0.912248	9.646397	0.063408	0.007160	0.023086	0.346266	0.336256	-0.691809	0.909256	0.081952	0.062372	-0.403296
15865	-1.709028	0.917234	9.708694	0.040669	0.007127	0.022969	0.345505	0.333826	-0.693861	0.909352	0.082816	0.062020	-0.402957
15866	-1.733118	0.912259	9.674795	0.052983	0.007121	0.015648	0.347190	0.332484	-0.691818	0.909345	0.083893	0.061539	-0.402823
15867	-1.738044	0.928613	9.535762	0.028263	0.011711	0.030282	0.345511	0.330481	-0.692448	0.909514	0.084571	0.061356	-0.402327
15868	-1.708938	0.892733	9.578735	0.016243	0.029006	0.008048	0.346818	0.329387	-0.692973	0.909476	0.085147	0.061581	-0.402257
15869	-1.684868	0.897346	9.507016	-0.015217	0.025306	0.000512	0.347075	0.329789	-0.692718	0.909463	0.085097	0.062043	-0.402227
15870	-1.684650	0.851669	9.515979	-0.023891	0.028937	-0.005072	0.347074	0.329257	-0.692204	0.909385	0.084926	0.062611	-0.402351
15871	-1.699001	0.830185	9.573151	-0.016792	0.034403	-0.012428	0.348106	0.331129	-0.691954	0.909259	0.084890	0.063270	-0.402540
15872	-1.732970	0.878364	9.611914	-0.052576	0.039807	-0.025542	0.347189	0.331552	-0.690918	0.909046	0.084261	0.064301	-0.402991
15873	-1.819772	0.883041	9.623171	-0.069170	0.032455	-0.029310	0.348746	0.332475	-0.690930	0.908873	0.083226	0.065374	-0.403423
15874	-1.829659	0.936056	9.655025	-0.069154	0.019652	-0.031140	0.349767	0.335434	-0.689394	0.908669	0.082124	0.066183	-0.403974
15875	-1.800375	0.858998	9.615813	-0.048002	0.015998	-0.042096	0.349496	0.336794	-0.688105	0.908376	0.081321	0.066806	-0.404693
15876	-1.795116	0.762439	9.516097	-0.103965	0.028724	-0.047931	0.348702	0.338962	-0.687069	0.908074	0.079639	0.068088	-0.405492
15877	-1.778394	0.796293	9.557532	-0.276432	0.040420	-0.046978	0.350227	0.346484	-0.685535	0.908054	0.074870	0.071010	-0.405942
15878	-1.732110	0.695424	9.580553	-0.303513	0.039484	-0.045261	0.350179	0.356447	-0.683345	0.908020	0.069652	0.074099	-0.406395
15879	-1.808906	0.628382	9.718113	-0.184553	0.050597	-0.029911	0.351697	0.364513	-0.681039	0.907946	0.066651	0.076425	-0.406634
15880	-1.796780	0.614062	9.744428	-0.139001	0.050642	-0.031525	0.351922	0.372314	-0.679880	0.907734	0.064532	0.078356	-0.407082
15881	-1.895280	0.541565	9.706488	-0.094482	0.043405	-0.016522	0.352681	0.375281	-0.677827	0.907645	0.063129	0.079794	-0.407220
15882	-1.986946	0.555914	9.734637	-0.098830	0.036066	-0.019306	0.352927	0.377441	-0.676542	0.907504	0.061638	0.081119	-0.407502
15883	-1.948173	0.512654	9.724792	-0.133943	0.028757	-0.005626	0.353689	0.380134	-0.675004	0.907568	0.059423	0.082598	-0.407391
15884	-1.918912	0.440391	9.680845	-0.105885	0.005034	-0.004519	0.354449	0.384700	-0.674365	0.907598	0.057575	0.083398	-0.407427
15885	-1.875323	0.397059	9.647040	-0.114733	0.000494	0.007445	0.353398	0.387666	-0.674484	0.907783	0.055503	0.084187	-0.407139
15886	-1.882121	0.305640	9.650496	-0.104227	0.010565	0.011179	0.354816	0.389275	-0.673209	0.907920	0.053757	0.085056	-0.406888
15887	-1.864890	0.228557	9.611171	-0.041155	0.008806	0.009660	0.353897	0.390370	-0.672173	0.908024	0.053089	0.085390	-0.406673
15888	-1.845442	0.194989	9.632484	0.011391	0.023483	0.008060	0.354417	0.391030	-0.672819	0.907977	0.053544	0.085555	-0.406683
15889	-1.874602	0.242940	9.601681	0.004318	0.003381	0.013589	0.355327	0.390087	-0.672056	0.908074	0.053660	0.085412	-0.406481
15890	-1.941894	0.204746	9.727733	0.000829	0.012506	0.017247	0.354939	0.389287	-0.671796	0.908137	0.053849	0.085454	-0.406306
15891	-1.908245	0.223896	9.680309	-0.026974	0.016079	-0.006894	0.354935	0.390628	-0.672052	0.908080	0.053461	0.085817	-0.406409
15892	-1.917651	0.175933	9.729955	0.000211	0.010620	-0.006747	0.356241	0.390735	-0.673348	0.907951	0.053582	0.085855	-0.406674
15893	-1.889044	0.243321	9.721566	-0.040898	0.015131	-0.014347	0.354795	0.391983	-0.671022	0.907849	0.052917	0.086319	-0.406889
15894	-1.908434	0.262266	9.644841	-0.042917	0.001487	0.010581	0.355314	0.392780	-0.671411	0.907920	0.052212	0.086524	-0.406779
15895	-1.865188	0.291059	9.597643	-0.037737	-0.000314	0.015226	0.354535	0.392520	-0.671405	0.908082	0.051532	0.086646	-0.406478
15896	-1.855562	0.290783	9.511319	0.014542	0.007115	0.035784	0.356481	0.393574	-0.671292	0.908280	0.051960	0.086459	-0.406019
15897	-1.884438	0.281200	9.539719	0.019851	0.029030	0.028393	0.356092	0.392243	-0.670518	0.908439	0.052591	0.086628	-0.405548
15898	-1.946957	0.257836	9.778836	0.040943	0.021719	0.030353	0.356613	0.391701	-0.670394	0.908527	0.053611	0.086496	-0.405245
15899	-2.019627	0.329667	9.721559	0.020778	0.007064	0.028422	0.358183	0.390065	-0.671050	0.908721	0.054085	0.086256	-0.404797
15900	-2.036160	0.262697	9.845280	-0.050095	-0.005803	0.035467	0.356496	0.388743	-0.670780	0.909011	0.053233	0.086358	-0.404236
15901	-2.009456	0.213863	9.619217	-0.070936	-0.014999	0.014155	0.357663	0.390337	-0.671303	0.909224	0.051838	0.086478	-0.403912
15902	-1.884079	0.204116	9.509837	-0.109460	-0.000399	0.011176	0.356481	0.392639	-0.670778	0.909365	0.049908	0.087184	-0.403687
15903	-1.835858	0.199139	9.433409	-0.127188	0.016091	0.029521	0.357637	0.394922	-0.669500	0.909698	0.047766	0.088306	-0.402951
15904	-1.860041	0.213360	9.385376	-0.125582	0.028914	0.039660	0.357624	0.396682	-0.668214	0.910007	0.045833	0.089644	-0.402181
15905	-1.884125	0.213739	9.509972	-0.087979	0.039926	0.046291	0.358128	0.398440	-0.666417	0.910387	0.044632	0.090864	-0.401183
15906	-1.970740	0.185269	9.676785	-0.081687	0.034401	0.037099	0.359944	0.398030	-0.665146	0.910604	0.043541	0.091950	-0.400561
15907	-1.993954	0.002896	9.825229	-0.022211	0.033587	0.057711	0.360970	0.399112	-0.663225	0.911024	0.043511	0.092517	-0.399478
15908	-2.060797	-0.131661	9.911528	0.020098	0.014378	0.040423	0.361751	0.397900	-0.662589	0.911221	0.044118	0.092421	-0.398983
15909	-1.966962	-0.103390	9.682373	-0.056861	0.012457	0.024352	0.361748	0.397373	-0.661560	0.911442	0.043214	0.092911	-0.398463
15910	-1.950230	-0.074601	9.649328	-0.111126	0.017876	0.020377	0.361746	0.398712	-0.662074	0.911601	0.041417	0.093946	-0.398047
15911	-1.873402	-0.006952	9.689399	-0.111139	0.010577	0.021310	0.361073	0.402364	-0.660267	0.911842	0.039497	0.094832	-0.397481
15912	-1.892675	-0.006761	9.756430	-0.063959	0.003340	0.033557	0.361711	0.403982	-0.658985	0.912079	0.038471	0.095215	-0.396945
15913	-2.027371	-0.080029	9.514116	-0.041281	0.014329	0.033656	0.361970	0.405447	-0.660015	0.912352	0.037880	0.095603	-0.396282
15914	-1.993893	-0.027402	9.407154	-0.083257	0.018838	0.022361	0.362996	0.406530	-0.657966	0.912480	0.036604	0.096430	-0.395907
15915	-1.996047	-0.080212	9.442398	-0.060623	0.021643	0.039086	0.364288	0.407867	-0.657204	0.912792	0.035734	0.097103	-0.395100
15916	-1.983610	-0.156812	9.547052	-0.022026	0.034469	0.037419	0.363121	0.406805	-0.657195	0.912943	0.035733	0.097719	-0.394600
15917	-1.906574	-0.142870	9.358344	-0.030884	0.049112	0.039201	0.365067	0.406793	-0.656182	0.913180	0.035622	0.098657	-0.393828
15918	-1.974559	-0.036913	9.428803	-0.085175	0.063652	0.035204	0.367124	0.408949	-0.653240	0.913278	0.034699	0.100303	-0.393266
15919	-2.065981	-0.065138	9.669984	-0.078078	0.062715	0.035236	0.368145	0.411376	-0.651190	0.913484	0.033832	0.101862	-0.392461
15920	-2.089267	-0.233141	9.799426	0.006062	0.055490	0.039371	0.370225	0.409086	-0.649536	0.913561	0.034522	0.102639	-0.392021
15921	-2.112812	-0.348389	9.879200	0.080690	0.047302	0.026845	0.371533	0.406523	-0.649033	0.913619	0.036411	0.102677	-0.391703
15922	-2.136478	-0.439711	9.920903	0.069514	0.023492	0.015753	0.373492	0.404216	-0.649179	0.913572	0.037950	0.102390	-0.391743
15923	-2.119222	-0.521572	9.891113	0.036443	0.016110	0.000836	0.373496	0.402608	-0.648794	0.913519	0.038709	0.102227	-0.391834
15924	-2.138635	-0.497824	9.812056	0.003430	-0.007753	-0.026059	0.374027	0.401648	-0.650213	0.913286	0.038702	0.101922	-0.392458
15925	-2.084019	-0.329906	9.639699	-0.054406	-0.009643	-0.034659	0.372209	0.402463	-0.651355	0.913076	0.037507	0.102034	-0.393034
15926	-1.956855	-0.209899	9.484150	-0.150728	-0.007908	-0.042532	0.370631	0.405850	-0.650184	0.912826	0.034649	0.102949	-0.393637
15927	-1.997823	-0.209752	9.550978	-0.149012	-0.000593	-0.037923	0.371126	0.410961	-0.649028	0.912629	0.031787	0.103965	-0.394068
