# Supplementary material for: Identification of Haptic Based Guiding Using Hard Reins
Source: PLoS One. 2015 Jul 22;10(7):e0132020. doi: 10.1371/journal.pone.0132020 (PMC4511788; doi:10.1371/journal.pone.0132020)
Supplement: S2 File — (ZIP) [file pone.0132020.s002.zip › MotionData2/Subject10/T5/sync5.txt]

// Start Time: 0
// Sample rate: 25.0Hz
// Scenario: 4.9
// Firmware Version: 2.6.1
Counter	Acc_X	Acc_Y	Acc_Z	Gyr_X	Gyr_Y	Gyr_Z	Mag_X	Mag_Y	Mag_Z	Quat_w	Quat_x	Quat_y	Quat_z
15081	2.139262	2.246988	9.301264	-0.018856	-0.007603	-0.054787	-0.777861	-0.139407	-0.884954	0.475336	-0.043206	-0.152848	-0.865348
15082	2.169808	2.169865	9.278713	-0.017402	-0.001717	-0.040602	-0.778659	-0.138134	-0.884905	0.474013	-0.043464	-0.152569	-0.866109
15083	2.188605	2.194476	9.247814	-0.006120	0.005074	-0.023730	-0.776674	-0.138231	-0.882651	0.473211	-0.043504	-0.152452	-0.866566
15084	2.106840	2.178439	9.344110	0.007154	-0.002105	-0.016646	-0.778398	-0.136755	-0.884461	0.472324	-0.043609	-0.152581	-0.867022
15085	2.086451	2.221756	9.299833	-0.017064	-0.005778	-0.020278	-0.777071	-0.137709	-0.886787	0.471538	-0.043946	-0.152370	-0.867470
15086	2.090714	2.250961	9.299745	0.000017	-0.009190	-0.020248	-0.777074	-0.136767	-0.885282	0.470564	-0.044230	-0.152445	-0.867971
15087	2.110013	2.256167	9.305111	-0.012268	-0.001917	-0.030854	-0.776411	-0.137373	-0.883833	0.469609	-0.044419	-0.152290	-0.868506
15088	2.139059	2.251835	9.267524	-0.005397	-0.002165	-0.018462	-0.777467	-0.138455	-0.884258	0.468673	-0.044638	-0.152203	-0.869015
15089	2.124033	2.280694	9.295729	-0.005443	-0.001320	-0.016687	-0.776411	-0.137658	-0.883574	0.467971	-0.044793	-0.152150	-0.869395
15090	2.131516	2.266263	9.271997	0.005259	-0.002207	-0.013123	-0.776146	-0.137661	-0.883712	0.467146	-0.044928	-0.152244	-0.869815
15091	2.134096	2.261457	9.291368	0.003182	-0.000708	-0.002512	-0.776411	-0.137351	-0.884771	0.466699	-0.045032	-0.152325	-0.870035
15092	2.100619	2.236574	9.276088	-0.005645	-0.005055	-0.009631	-0.775880	-0.137742	-0.886533	0.465917	-0.045329	-0.152252	-0.870451
15093	2.119936	2.239352	9.271845	-0.000738	-0.004583	0.008948	-0.773892	-0.138636	-0.886048	0.465654	-0.045569	-0.152290	-0.870573
15094	2.100553	2.241429	9.285676	-0.000234	-0.002343	-0.009597	-0.776672	-0.138555	-0.886818	0.464884	-0.045768	-0.152286	-0.870975
15095	2.119948	2.241781	9.291082	-0.000227	-0.000563	-0.009590	-0.777200	-0.139155	-0.884418	0.464310	-0.045874	-0.152312	-0.871271
15096	2.105474	2.241521	9.309896	0.008772	-0.000488	-0.009559	-0.776664	-0.141252	-0.884759	0.463554	-0.045957	-0.152447	-0.871645
15097	2.110113	2.248885	9.290728	0.003286	-0.009468	-0.007866	-0.776933	-0.139816	-0.886319	0.462985	-0.046187	-0.152615	-0.871906
15098	2.124518	2.256429	9.295926	-0.000126	-0.009320	-0.014952	-0.776140	-0.139282	-0.886043	0.462116	-0.046487	-0.152682	-0.872340
15099	2.144628	2.217955	9.282392	-0.017340	-0.004261	-0.009672	-0.776403	-0.139843	-0.885655	0.461511	-0.046809	-0.152442	-0.872684
15100	2.114646	2.268389	9.314789	0.001550	-0.004993	-0.009614	-0.777199	-0.139904	-0.882162	0.460737	-0.047037	-0.152493	-0.873072
15101	2.109676	2.270723	9.290549	-0.014375	-0.007531	-0.020287	-0.776140	-0.139919	-0.882577	0.459939	-0.047352	-0.152345	-0.873501
15102	2.158146	2.269174	9.282420	-0.005652	-0.005940	-0.009651	-0.776668	-0.140355	-0.881244	0.459164	-0.047661	-0.152279	-0.873904
15103	2.148593	2.261719	9.279777	-0.000138	-0.011986	-0.014975	-0.775875	-0.139785	-0.882576	0.458457	-0.047937	-0.152418	-0.874235
15104	2.189163	2.286724	9.239915	0.003452	-0.003997	-0.013153	-0.776401	-0.141031	-0.882475	0.457641	-0.048117	-0.152497	-0.874639
15105	2.128534	2.295337	9.278908	0.006782	0.004634	-0.001582	-0.776663	-0.141634	-0.886380	0.457225	-0.048078	-0.152595	-0.874842
15106	2.153270	2.269085	9.272644	-0.005777	-0.002517	-0.004324	-0.777461	-0.140228	-0.886058	0.456563	-0.048342	-0.152490	-0.875192
15107	2.196761	2.277157	9.283545	0.008581	-0.000659	-0.002509	-0.776797	-0.141262	-0.884221	0.456115	-0.048375	-0.152672	-0.875391
15108	2.200047	2.228667	9.250315	0.019108	-0.009680	0.006309	-0.777328	-0.140856	-0.883129	0.455640	-0.048570	-0.153058	-0.875561
15109	2.258086	2.239432	9.280897	0.019942	-0.003475	0.043469	-0.777327	-0.140992	-0.883268	0.456000	-0.048693	-0.153422	-0.875303
15110	2.212072	2.238598	9.284306	0.025043	-0.007254	0.054080	-0.778651	-0.140971	-0.882850	0.456369	-0.048939	-0.153842	-0.875023
15111	2.102312	2.275444	9.290288	0.003444	-0.007442	0.054033	-0.779708	-0.141332	-0.884324	0.456885	-0.049311	-0.153942	-0.874715
15112	2.118365	2.334000	9.372174	-0.012282	-0.000042	0.037226	-0.779445	-0.140583	-0.886851	0.456950	-0.049719	-0.153660	-0.874707
15113	2.117564	2.355819	9.256453	-0.035461	-0.010666	0.027362	-0.781433	-0.139693	-0.887202	0.456950	-0.050414	-0.153137	-0.874759
15114	2.141899	2.353836	9.276469	-0.037863	-0.000723	-0.015907	-0.780907	-0.138283	-0.888370	0.456067	-0.050902	-0.152467	-0.875309
15115	2.133105	2.302698	9.238074	-0.036090	-0.007822	-0.015942	-0.779850	-0.137956	-0.885422	0.455315	-0.051413	-0.151954	-0.875760
15116	2.177639	2.257387	9.242189	-0.026939	-0.000522	-0.020295	-0.779850	-0.137786	-0.886757	0.454378	-0.051783	-0.151478	-0.876307
15117	2.197334	2.243181	9.250122	0.001936	-0.014371	-0.025602	-0.780646	-0.137677	-0.884599	0.453474	-0.052031	-0.151703	-0.876721
15118	2.284255	2.259323	9.252667	0.017928	-0.007337	-0.016685	-0.779848	-0.138814	-0.884510	0.452631	-0.052123	-0.152072	-0.877087
15119	2.366234	2.280229	9.255025	0.011966	0.004496	0.006339	-0.779843	-0.140468	-0.885368	0.452355	-0.052051	-0.152276	-0.877199
15120	2.358462	2.187852	9.279552	0.005892	0.010900	0.032888	-0.780377	-0.138753	-0.886648	0.452419	-0.052083	-0.152217	-0.877174
15121	2.382733	2.188294	9.294736	0.013683	0.004539	0.077070	-0.782497	-0.138141	-0.886872	0.453386	-0.052219	-0.152381	-0.876638
15122	2.356911	2.265498	9.278919	-0.001711	0.008803	0.115067	-0.781974	-0.135913	-0.887209	0.454864	-0.052609	-0.152120	-0.875894
15123	2.292179	2.351707	9.276282	-0.023855	0.029359	0.139010	-0.784097	-0.133895	-0.887925	0.456948	-0.052843	-0.151344	-0.874929
15124	2.177044	2.291362	9.268392	-0.056476	0.025324	0.146867	-0.785829	-0.129953	-0.887780	0.458965	-0.053540	-0.149939	-0.874073
15125	2.042529	2.230664	9.259908	-0.034927	0.029815	0.116053	-0.787957	-0.126195	-0.891390	0.460631	-0.053787	-0.148986	-0.873344
15126	1.935075	2.034531	9.291787	-0.007976	0.018417	0.082500	-0.787959	-0.125340	-0.892167	0.461573	-0.053961	-0.148561	-0.872908
15127	1.934309	2.078213	9.325131	0.051308	-0.013160	0.013523	-0.788226	-0.124300	-0.894679	0.461412	-0.053841	-0.149605	-0.872822
15128	2.064591	2.109707	9.343333	0.043726	-0.021636	-0.041398	-0.787963	-0.124046	-0.893869	0.460154	-0.053863	-0.150587	-0.873316
15129	2.239691	2.069186	9.286431	0.006432	-0.015278	-0.059191	-0.787560	-0.126043	-0.892328	0.458667	-0.053971	-0.150936	-0.874031
15130	2.288476	2.057938	9.316896	-0.005046	0.012333	-0.029003	-0.789010	-0.128302	-0.889702	0.457658	-0.053888	-0.150740	-0.874599
15131	2.299023	2.014436	9.312734	-0.007332	0.018945	-0.009518	-0.786891	-0.128901	-0.890013	0.457128	-0.053679	-0.150474	-0.874934
15132	2.196655	2.048992	9.343029	-0.018748	0.018275	0.013448	-0.787026	-0.127931	-0.889579	0.456862	-0.053745	-0.149938	-0.875161
15133	2.134511	2.004172	9.331833	-0.017133	0.007484	0.018704	-0.785973	-0.125982	-0.890467	0.456782	-0.053909	-0.149564	-0.875257
15134	2.104373	2.057026	9.330509	-0.020325	0.014918	0.004601	-0.787032	-0.125973	-0.889784	0.456349	-0.054023	-0.149040	-0.875565
15135	1.793704	2.041652	9.075586	0.078895	0.028088	-0.135497	-0.785707	-0.125936	-0.892748	0.453731	-0.052476	-0.150313	-0.876801
15136	2.314031	2.255029	9.446168	0.061353	0.030227	-0.154236	-0.780928	-0.131121	-0.890421	0.450670	-0.051095	-0.151249	-0.878299
15137	2.236263	2.268183	9.458124	-0.079253	-0.004477	0.050223	-0.781197	-0.129223	-0.893844	0.451044	-0.052111	-0.149850	-0.878287
15138	2.103454	2.076410	9.161850	-0.050252	-0.003212	0.044178	-0.781997	-0.126944	-0.895103	0.451233	-0.052925	-0.148921	-0.878300
15139	2.098113	2.122447	9.296126	0.016641	0.000188	-0.034277	-0.781728	-0.128623	-0.895159	0.450236	-0.052739	-0.149249	-0.878767
15140	2.107690	2.134762	9.337246	0.032796	-0.003253	-0.033368	-0.782788	-0.128393	-0.891922	0.449154	-0.052573	-0.149861	-0.879226
15141	2.174027	2.077701	9.265097	0.028114	-0.009608	0.006349	-0.781461	-0.129824	-0.891714	0.448854	-0.052576	-0.150431	-0.879282
15142	2.115420	2.110628	9.330444	0.005173	-0.001408	-0.009573	-0.781598	-0.128008	-0.891655	0.448173	-0.052696	-0.150516	-0.879607
15143	2.136483	2.144990	9.311576	0.030654	-0.000931	-0.020105	-0.781327	-0.130251	-0.891461	0.447436	-0.052442	-0.151075	-0.879902
15144	2.160939	2.130868	9.293177	0.019521	-0.002218	-0.007775	-0.781455	-0.131945	-0.890441	0.446795	-0.052454	-0.151418	-0.880168
15145	2.159795	2.198820	9.360023	-0.010468	0.007895	0.004568	-0.780528	-0.131957	-0.890854	0.446476	-0.052487	-0.151146	-0.880375
15146	2.116618	2.168903	9.310785	-0.038833	0.007215	0.022168	-0.782914	-0.130773	-0.891460	0.446326	-0.052944	-0.150345	-0.880560
15147	2.202020	2.141326	9.323242	-0.054037	0.016974	0.053992	-0.781592	-0.130576	-0.889189	0.446859	-0.053355	-0.149170	-0.880465
15148	2.229710	2.083569	9.286016	-0.044589	0.008717	0.103475	-0.783851	-0.127142	-0.890663	0.448133	-0.054080	-0.148167	-0.879943
15149	2.220499	2.063986	9.314765	-0.023742	-0.011279	0.128168	-0.785312	-0.125427	-0.890994	0.449917	-0.054941	-0.147696	-0.879057
15150	2.212619	2.092970	9.304676	-0.038015	-0.004199	0.124633	-0.786375	-0.123645	-0.894679	0.451527	-0.055898	-0.146900	-0.878305
15151	2.185982	2.082771	9.246170	0.018578	-0.016276	0.092914	-0.789029	-0.121018	-0.897112	0.452722	-0.056360	-0.147257	-0.877600
15152	2.161623	2.092040	9.264607	0.010852	0.005198	0.048828	-0.789693	-0.120824	-0.892674	0.453085	-0.056487	-0.147319	-0.877394
15153	2.161025	2.135731	9.350909	0.031566	0.032788	0.019007	-0.790885	-0.120525	-0.892382	0.453140	-0.055748	-0.147543	-0.877375
15154	2.111573	2.183379	9.339405	0.032574	0.004564	0.009998	-0.790485	-0.121661	-0.891887	0.452851	-0.055574	-0.148036	-0.877452
15155	2.145871	2.169440	9.369446	-0.001530	0.003538	0.039936	-0.789557	-0.121940	-0.892845	0.453149	-0.055703	-0.147922	-0.877309
15156	2.176323	2.094742	9.332433	-0.025499	-0.014902	0.058305	-0.791148	-0.121343	-0.892942	0.453590	-0.056538	-0.147519	-0.877096
15157	2.188242	1.971156	9.256709	-0.045073	-0.009560	0.051210	-0.791686	-0.118285	-0.891899	0.453998	-0.057324	-0.146744	-0.876964
15158	2.196982	2.029577	9.323931	0.010563	-0.004025	-0.009588	-0.792741	-0.119507	-0.892328	0.453323	-0.057441	-0.146951	-0.877271
15159	2.234199	1.981703	9.296550	0.029979	0.005466	-0.027153	-0.793670	-0.118604	-0.894300	0.452486	-0.057053	-0.147442	-0.877646
15160	2.181647	2.075423	9.361625	0.022748	0.027462	-0.056204	-0.792214	-0.118852	-0.890973	0.451103	-0.056369	-0.147632	-0.878370
15161	2.113267	2.081450	9.231914	0.095889	0.034428	-0.097464	-0.790352	-0.121791	-0.892429	0.449187	-0.054665	-0.149095	-0.879212
15162	1.710695	2.816903	9.173096	0.333312	0.260977	-0.153559	-0.787848	-0.118884	-0.887806	0.447126	-0.046788	-0.152748	-0.880089
15163	2.116096	2.503910	9.727049	0.135715	0.255129	0.268284	-0.783333	-0.124217	-0.884810	0.452325	-0.041931	-0.152592	-0.877701
15164	2.256650	2.156854	9.072073	0.153423	0.258586	0.349696	-0.783741	-0.120104	-0.887356	0.458852	-0.037239	-0.152617	-0.874515
15165	2.196724	2.010132	9.119480	0.319905	0.041141	0.210929	-0.785187	-0.123760	-0.884640	0.462481	-0.034278	-0.157665	-0.871825
15166	2.091888	2.488898	9.639770	0.133100	-0.059261	0.108906	-0.789416	-0.126426	-0.879714	0.463779	-0.034591	-0.160429	-0.870618
15167	2.058980	2.420323	9.528559	-0.086224	-0.064630	-0.036792	-0.789941	-0.128066	-0.880699	0.462459	-0.036451	-0.159541	-0.871406
15168	2.011629	2.324771	9.277505	-0.189154	-0.099691	-0.164626	-0.790083	-0.124389	-0.882726	0.458630	-0.039577	-0.157255	-0.873707
15169	1.751550	2.438960	8.979832	-0.108202	-0.052336	-0.255070	-0.786080	-0.135015	-0.885792	0.453503	-0.040728	-0.156029	-0.876545
15170	2.083723	2.571222	9.109373	-0.005233	-0.046382	-0.100077	-0.785155	-0.134481	-0.885652	0.451111	-0.041440	-0.156409	-0.877678
15171	2.072721	2.677853	9.368180	-0.076258	-0.079585	-0.075766	-0.785813	-0.135888	-0.884482	0.449051	-0.043333	-0.155853	-0.878741
15172	1.848120	2.477136	9.107668	-0.066914	-0.031440	-0.078901	-0.784759	-0.134390	-0.883910	0.447023	-0.044404	-0.154998	-0.879872
15173	2.042928	2.696719	9.261218	-0.016947	-0.019086	-0.129113	-0.784093	-0.135472	-0.886098	0.444256	-0.044525	-0.154998	-0.881266
15174	1.844449	2.765993	9.769690	-0.143610	-0.036882	-0.243642	-0.782103	-0.136880	-0.887507	0.439239	-0.045855	-0.152979	-0.884061
15175	2.167628	2.728087	9.045777	-0.124514	-0.027569	-0.146326	-0.778409	-0.132290	-0.890621	0.436026	-0.047010	-0.151183	-0.885898
15176	2.107257	2.496409	9.182867	0.003093	-0.036414	-0.140658	-0.778805	-0.132814	-0.891706	0.432963	-0.047363	-0.151657	-0.887299
15177	2.129422	2.479821	9.190893	0.025094	-0.041999	-0.122948	-0.776284	-0.134857	-0.890325	0.430249	-0.047541	-0.152627	-0.888443
15178	2.286344	2.366142	9.054557	0.092351	-0.065564	-0.117610	-0.775747	-0.137542	-0.889344	0.427583	-0.047711	-0.154912	-0.889325
15179	1.930631	2.277197	9.417388	0.123851	-0.020984	-0.076485	-0.775073	-0.142079	-0.886815	0.425846	-0.046814	-0.157409	-0.889767
15180	1.839023	2.280408	9.587852	-0.021288	-0.019927	-0.168862	-0.773347	-0.143925	-0.887162	0.422290	-0.046975	-0.157325	-0.891467
15181	2.375799	2.537705	9.306329	0.035103	-0.045319	-0.128302	-0.771757	-0.144555	-0.885591	0.419462	-0.047109	-0.158489	-0.892588
15182	2.165030	2.393082	9.175792	-0.000201	-0.050219	-0.086836	-0.771089	-0.146355	-0.886863	0.417286	-0.047887	-0.158954	-0.893483
15183	2.045929	2.308404	9.293123	0.007384	-0.032098	-0.098163	-0.770958	-0.146054	-0.887927	0.415007	-0.048117	-0.159476	-0.894439
15184	2.371558	2.260910	9.284217	-0.051064	0.009143	-0.059252	-0.770423	-0.147582	-0.888787	0.413452	-0.048345	-0.158508	-0.895319
15185	2.508125	2.447857	9.205162	-0.063012	0.027473	-0.013236	-0.771354	-0.146033	-0.888459	0.412813	-0.048386	-0.157198	-0.895842
15186	2.357107	2.469378	9.094460	-0.066338	0.041947	0.046999	-0.768583	-0.142968	-0.891075	0.413235	-0.048489	-0.155582	-0.895924
15187	2.407216	2.632921	9.114019	-0.048908	0.064600	0.071934	-0.766998	-0.141882	-0.891326	0.414250	-0.048032	-0.154157	-0.895726
15188	2.576953	2.619003	9.061566	-0.032298	0.090908	0.128700	-0.768065	-0.138873	-0.893766	0.416307	-0.047230	-0.152664	-0.895071
15189	2.713667	2.568083	9.061332	-0.014079	0.117053	0.192550	-0.768596	-0.137951	-0.896949	0.419669	-0.045945	-0.151348	-0.893790
15190	2.822474	2.914718	8.874314	0.033546	0.162709	0.304352	-0.769662	-0.135072	-0.899795	0.425118	-0.043841	-0.150263	-0.891501
15191	2.580294	3.177348	9.043015	0.069177	0.251313	0.400550	-0.771523	-0.132132	-0.904507	0.432631	-0.040111	-0.149168	-0.888240
15192	2.337154	3.517656	9.398842	0.208967	0.055643	0.522654	-0.774440	-0.130272	-0.903609	0.441742	-0.039035	-0.151936	-0.883321
15193	1.759880	3.283855	9.281801	0.263423	-0.170077	0.534781	-0.784364	-0.131812	-0.899522	0.450413	-0.041456	-0.157890	-0.877770
15194	0.969052	2.686924	9.074298	0.228565	-0.251100	0.345163	-0.795614	-0.132820	-0.892988	0.455397	-0.045050	-0.163843	-0.873922
15195	1.570273	2.513329	8.829292	0.109354	-0.089948	0.152972	-0.805275	-0.133730	-0.886201	0.457434	-0.046191	-0.166640	-0.872268
15196	2.869349	2.507776	8.869195	0.110431	-0.017950	0.157571	-0.808050	-0.135516	-0.884617	0.459773	-0.046173	-0.168560	-0.870669
15197	2.361638	2.770478	9.361904	0.128478	-0.109486	0.341019	-0.813350	-0.134054	-0.882230	0.465011	-0.048129	-0.171706	-0.867159
15198	1.111066	2.796345	9.462939	0.049042	-0.209626	0.333328	-0.821833	-0.130329	-0.877991	0.469664	-0.052602	-0.174159	-0.863897
15199	1.272444	2.563796	9.219324	0.169108	-0.248294	0.212318	-0.831632	-0.129393	-0.872485	0.472191	-0.056048	-0.179360	-0.861234
15200	2.157525	2.286145	9.193217	0.153150	-0.200554	0.076243	-0.838636	-0.133812	-0.867449	0.472514	-0.058476	-0.183788	-0.859961
15201	2.168307	2.339815	9.876712	0.078570	-0.173614	0.040797	-0.844320	-0.136721	-0.862649	0.472226	-0.060851	-0.186858	-0.859293
15202	1.776610	2.099716	10.167371	-0.168877	-0.081112	-0.045938	-0.847374	-0.133906	-0.860647	0.470482	-0.063812	-0.184762	-0.860487
15203	2.168166	1.791188	9.435563	-0.249046	-0.004161	-0.128856	-0.845661	-0.130799	-0.864054	0.467492	-0.065700	-0.180713	-0.862831
15204	2.719489	1.524420	8.915339	-0.123396	-0.036141	-0.086328	-0.846991	-0.128174	-0.867710	0.465260	-0.067312	-0.179020	-0.864265
15205	2.505870	2.117728	9.474752	-0.094839	-0.012984	-0.041878	-0.845144	-0.125627	-0.871136	0.463938	-0.068236	-0.177549	-0.865206
15206	2.367510	1.760824	9.446723	-0.153365	0.028016	-0.066507	-0.844089	-0.124044	-0.874316	0.462222	-0.069087	-0.174710	-0.866634
15207	2.549295	1.832055	9.143676	-0.168084	0.026703	-0.054220	-0.843568	-0.121113	-0.874899	0.460724	-0.069960	-0.171566	-0.867988
15208	2.359387	1.833434	8.868262	-0.106814	0.033440	-0.054821	-0.842249	-0.119397	-0.878078	0.459277	-0.070328	-0.169465	-0.869138
15209	2.254646	1.870378	8.929757	0.055644	-0.030383	-0.151064	-0.841188	-0.119991	-0.877573	0.456212	-0.069804	-0.170833	-0.870525
15210	2.241963	1.908992	8.994063	0.018570	-0.059125	-0.116002	-0.841980	-0.120494	-0.879189	0.453566	-0.070418	-0.171842	-0.871659
15211	2.213899	2.056520	8.712886	0.136011	-0.157889	-0.217044	-0.842232	-0.125320	-0.875317	0.449011	-0.071151	-0.175831	-0.873161
15212	2.117023	2.591237	9.038036	0.281754	-0.195714	-0.291100	-0.843397	-0.134914	-0.869441	0.443184	-0.071158	-0.182900	-0.874684
15213	2.049000	2.915314	9.495635	0.274236	-0.201433	-0.349519	-0.842836	-0.146571	-0.860433	0.436281	-0.070887	-0.189844	-0.876694
15214	2.128118	2.756492	8.991398	0.125869	-0.184076	-0.383467	-0.840562	-0.155267	-0.854568	0.428586	-0.071694	-0.194175	-0.879471
15215	2.287277	2.708347	8.443050	0.193932	-0.253011	-0.449136	-0.839081	-0.164860	-0.845236	0.419527	-0.072625	-0.200246	-0.882397
15216	2.798311	3.394890	8.860324	0.275425	-0.271217	-0.473902	-0.838517	-0.177652	-0.835459	0.410015	-0.073327	-0.208034	-0.885004
15217	3.086956	4.337149	9.531199	0.344051	-0.123326	-0.460482	-0.835445	-0.188123	-0.825905	0.401381	-0.070643	-0.215699	-0.887342
15218	2.479825	4.175649	9.624508	0.187465	0.023205	-0.400664	-0.830912	-0.200113	-0.818562	0.394182	-0.067118	-0.219372	-0.889939
15219	2.156413	3.346809	8.636401	0.038241	0.077761	-0.359102	-0.825333	-0.206940	-0.818442	0.387713	-0.063691	-0.219815	-0.892918
15220	2.836867	3.007110	7.877590	0.022349	-0.016686	-0.283843	-0.819755	-0.213070	-0.818299	0.382153	-0.062687	-0.220671	-0.895172
15221	3.385514	3.415129	7.703606	0.130176	-0.136895	-0.130577	-0.820275	-0.216799	-0.813316	0.378913	-0.063448	-0.224138	-0.895635
15222	3.349598	3.730176	9.062450	0.359531	-0.052457	-0.013541	-0.823442	-0.221071	-0.806309	0.378438	-0.061719	-0.230954	-0.894223
15223	3.329599	3.802662	9.326053	0.151588	0.094501	0.013265	-0.824880	-0.227585	-0.800600	0.378840	-0.058853	-0.232877	-0.893748
15224	3.160272	3.333398	7.990956	0.150982	0.146052	0.083523	-0.825014	-0.227303	-0.800590	0.380730	-0.055605	-0.234334	-0.892771
15225	2.996535	3.296455	8.087302	0.366483	0.112098	0.163584	-0.827777	-0.233521	-0.794320	0.384119	-0.051530	-0.239791	-0.890111
15226	3.279871	3.345398	9.106539	0.335635	0.173701	0.180591	-0.830271	-0.241431	-0.787570	0.388032	-0.046843	-0.244201	-0.887470
15227	3.215309	3.227746	9.403904	0.156115	0.135568	0.223116	-0.832129	-0.239740	-0.786422	0.392357	-0.044306	-0.245626	-0.885302
15228	2.903873	3.256054	9.182324	0.018252	0.081922	0.187049	-0.834249	-0.238856	-0.786370	0.395606	-0.043752	-0.245101	-0.884029
15229	2.857379	3.332839	8.756699	-0.016509	-0.005794	0.126279	-0.837696	-0.236796	-0.787605	0.397371	-0.044625	-0.244626	-0.883325
15230	3.088094	3.404975	8.606783	-0.009586	-0.002546	0.069690	-0.843262	-0.234588	-0.787069	0.398093	-0.045211	-0.244377	-0.883039
15231	3.300519	3.467099	8.740400	-0.026258	0.011077	0.089122	-0.845914	-0.232970	-0.788059	0.399283	-0.045723	-0.243620	-0.882684
15232	2.979316	3.305932	8.832851	-0.072912	0.009017	0.083733	-0.844993	-0.230878	-0.788942	0.400233	-0.046683	-0.242146	-0.882610
15233	2.919346	3.392225	8.803885	-0.107145	-0.002035	0.015492	-0.847781	-0.228015	-0.789355	0.399990	-0.047741	-0.240111	-0.883219
15234	3.197584	3.491910	8.530059	-0.118546	0.014970	0.007549	-0.847786	-0.225984	-0.792777	0.399558	-0.048596	-0.237851	-0.883979
15235	3.070360	3.557570	8.559357	-0.125402	0.048920	0.034292	-0.848055	-0.224229	-0.796070	0.399873	-0.049019	-0.235073	-0.884556
15236	2.909726	3.459982	8.487770	-0.094081	0.060448	0.009751	-0.846476	-0.220248	-0.800923	0.399695	-0.048889	-0.232876	-0.885224
15237	2.890013	3.401400	8.781253	-0.113816	0.088692	0.011637	-0.845423	-0.217965	-0.804214	0.399804	-0.048426	-0.230004	-0.885952
15238	2.978095	3.495246	8.874711	-0.207371	0.152538	-0.013027	-0.841591	-0.215154	-0.808996	0.399496	-0.047472	-0.225078	-0.887406
15239	3.031405	3.845740	8.787053	-0.245304	0.186692	0.031252	-0.838163	-0.210036	-0.816650	0.400254	-0.046423	-0.219082	-0.888620
15240	2.986243	3.660430	8.661904	-0.230340	0.180337	0.077251	-0.834741	-0.202390	-0.825027	0.401568	-0.045567	-0.213425	-0.889448
15241	2.866873	3.774750	8.416686	-0.082069	0.085015	0.170846	-0.835811	-0.198098	-0.828633	0.404493	-0.045631	-0.211051	-0.888685
15242	2.239396	3.442983	8.664699	-0.028784	0.031528	0.121308	-0.835284	-0.196722	-0.834495	0.406105	-0.045992	-0.210127	-0.888150
15243	1.883658	3.329748	8.866447	-0.078379	0.044122	0.025831	-0.834229	-0.195172	-0.836201	0.406274	-0.046116	-0.208277	-0.888502
15244	2.134308	3.402264	8.892846	-0.133134	0.106517	-0.070365	-0.832247	-0.193905	-0.838731	0.404741	-0.045177	-0.205067	-0.889995
15245	2.273816	3.365980	9.101990	-0.159287	0.135438	-0.097703	-0.828144	-0.193370	-0.841845	0.403002	-0.043800	-0.201147	-0.891746
15246	2.165687	3.327614	9.149508	-0.133298	0.016088	-0.080679	-0.826295	-0.191517	-0.845428	0.400926	-0.044425	-0.198666	-0.893206
15247	2.196450	3.182491	8.766437	-0.085872	-0.039633	-0.112705	-0.823258	-0.189036	-0.847127	0.398268	-0.045510	-0.197476	-0.894603
15248	2.373079	3.076467	8.779877	-0.073754	-0.018825	-0.158541	-0.821265	-0.191269	-0.849098	0.394739	-0.045963	-0.196407	-0.896378
15249	2.299296	3.048454	9.025738	-0.109743	-0.024416	-0.160446	-0.818351	-0.192172	-0.849161	0.391252	-0.046775	-0.194707	-0.898233
15250	2.148406	2.982621	9.170835	-0.120245	-0.010069	-0.169196	-0.817684	-0.193538	-0.851089	0.387496	-0.047396	-0.192738	-0.900251
15251	2.348719	2.998375	9.013191	-0.125213	-0.020331	-0.187000	-0.814112	-0.192722	-0.853786	0.383516	-0.048148	-0.190739	-0.902339
15252	2.435749	2.999949	8.958083	-0.108114	-0.052886	-0.158882	-0.809748	-0.191389	-0.855403	0.379798	-0.049480	-0.189300	-0.904141
15253	2.238349	3.049764	8.917953	-0.107142	-0.059859	-0.128822	-0.808033	-0.189167	-0.856693	0.376720	-0.051029	-0.187873	-0.905639
15254	2.278008	3.118443	8.865700	-0.086162	-0.050514	-0.103953	-0.807105	-0.189442	-0.857785	0.374008	-0.052359	-0.186752	-0.906918
15255	2.192897	3.131462	8.853362	-0.025799	-0.078229	-0.077400	-0.807889	-0.193034	-0.858561	0.371866	-0.053818	-0.186895	-0.907683
15256	2.090001	3.187851	8.854593	-0.009148	-0.082104	-0.095034	-0.807096	-0.192485	-0.858955	0.369285	-0.055175	-0.187396	-0.908552
15257	1.937819	3.160814	8.835686	0.016753	-0.094533	-0.123288	-0.805767	-0.194377	-0.856885	0.366283	-0.056420	-0.188491	-0.909464
15258	1.886570	3.193877	8.930141	0.067530	-0.089429	-0.204424	-0.805227	-0.198341	-0.854872	0.361794	-0.056927	-0.190560	-0.910797
15259	1.886876	3.198751	9.057682	0.065356	-0.095199	-0.259284	-0.803889	-0.203760	-0.851037	0.356346	-0.057280	-0.192688	-0.912473
15260	1.941268	3.020113	9.039036	0.066902	-0.099076	-0.317657	-0.800167	-0.209209	-0.848304	0.349750	-0.057524	-0.194931	-0.914531
15261	2.079265	2.799313	9.138805	0.075782	-0.108064	-0.382248	-0.795911	-0.216609	-0.846175	0.341980	-0.057541	-0.197438	-0.916928
15262	2.568108	2.623729	9.359719	-0.002024	-0.107272	-0.367563	-0.791267	-0.220463	-0.847022	0.334331	-0.058201	-0.198505	-0.919473
15263	2.869459	2.847674	9.516506	-0.074466	-0.098393	-0.282941	-0.787018	-0.225051	-0.845876	0.328217	-0.059472	-0.198018	-0.921697
15264	2.323794	2.973692	9.404943	-0.172312	-0.100754	-0.258391	-0.783707	-0.225650	-0.847408	0.322343	-0.061572	-0.195756	-0.924112
15265	2.017031	2.759346	9.129977	-0.167401	-0.060507	-0.231513	-0.781722	-0.225743	-0.845288	0.317189	-0.062946	-0.193202	-0.926338
15266	2.275203	2.715498	9.268204	-0.096054	-0.002046	-0.197378	-0.779600	-0.226697	-0.848427	0.312897	-0.062967	-0.191630	-0.928121
15267	2.537950	2.662009	9.259821	-0.157586	0.025581	-0.112578	-0.775770	-0.223368	-0.851449	0.310282	-0.063144	-0.188524	-0.929622
15268	2.360595	2.498543	8.848841	-0.148650	-0.031018	-0.050971	-0.775777	-0.220633	-0.855117	0.308525	-0.064589	-0.185963	-0.930623
15269	2.214144	2.784731	8.786828	-0.008190	-0.077476	0.005775	-0.777234	-0.220461	-0.855094	0.307914	-0.066212	-0.186108	-0.930682
15270	1.938135	3.029748	8.875196	0.029704	-0.084152	0.000595	-0.778026	-0.221152	-0.854571	0.307154	-0.067736	-0.187126	-0.930619
15271	1.784216	3.216289	8.888321	0.050679	-0.124498	-0.050848	-0.780669	-0.222666	-0.852846	0.305385	-0.069631	-0.188737	-0.930736
15272	1.981314	3.304827	8.939432	0.064806	-0.137989	-0.111056	-0.782383	-0.225516	-0.848492	0.302402	-0.071518	-0.190889	-0.931128
15273	2.094856	3.420956	8.795218	0.052592	-0.183766	-0.133515	-0.784761	-0.227366	-0.844501	0.298854	-0.074166	-0.193025	-0.931626
15274	2.204290	3.396238	8.762658	0.086947	-0.216969	-0.145135	-0.787531	-0.231023	-0.840428	0.294965	-0.077257	-0.196106	-0.931971
15275	2.381162	3.664042	8.912888	0.093434	-0.190969	-0.114944	-0.790305	-0.233552	-0.836857	0.291774	-0.079850	-0.199036	-0.932136
15276	2.539655	4.021337	9.179818	0.036354	-0.120086	-0.123566	-0.792144	-0.238632	-0.832438	0.288569	-0.081511	-0.200562	-0.932662
15277	2.259733	3.938567	9.027437	0.016204	-0.035637	-0.094730	-0.792406	-0.239915	-0.831001	0.286234	-0.081712	-0.201154	-0.933236
15278	2.315617	3.997800	8.682107	0.030521	0.067075	-0.072816	-0.792665	-0.241582	-0.831051	0.284710	-0.080118	-0.201410	-0.933785
15279	2.205464	4.063691	7.980220	0.094137	0.098317	-0.021102	-0.791860	-0.245540	-0.829578	0.284398	-0.077647	-0.202631	-0.933825
15280	2.226281	4.233982	7.974760	0.307376	0.122259	0.018608	-0.789718	-0.254187	-0.825721	0.285231	-0.073815	-0.207593	-0.932791
15281	2.631277	4.600587	8.090326	0.368837	0.142564	0.010867	-0.788370	-0.263147	-0.819586	0.286083	-0.069069	-0.213715	-0.931510
15282	2.929541	4.232194	8.131141	0.440281	0.254207	0.051538	-0.787551	-0.272740	-0.809576	0.288244	-0.062152	-0.220329	-0.929789
15283	3.194162	3.596177	8.105547	0.593356	0.418763	0.281132	-0.782754	-0.284639	-0.800356	0.295545	-0.052194	-0.228694	-0.926082
15284	2.997942	2.922796	9.240678	0.524855	0.473239	0.428067	-0.781141	-0.293808	-0.791414	0.305637	-0.042403	-0.235083	-0.921696
15285	2.520347	3.593819	9.572373	0.349247	0.355979	0.578897	-0.784303	-0.299271	-0.787261	0.317787	-0.036481	-0.238886	-0.916850
15286	1.613013	3.067635	9.750685	0.330321	0.186558	0.517853	-0.791449	-0.300332	-0.782519	0.327840	-0.033566	-0.243301	-0.912250
15287	2.120017	3.275871	9.706904	0.192996	0.097889	0.318702	-0.794891	-0.300843	-0.774987	0.333810	-0.032117	-0.245915	-0.909431
15288	2.743212	3.301692	9.239631	0.019554	-0.040596	0.251723	-0.799793	-0.299353	-0.774212	0.337639	-0.034098	-0.246319	-0.907835
15289	2.655592	3.057355	9.108811	-0.075628	-0.062480	0.240708	-0.805491	-0.297270	-0.774215	0.341224	-0.037027	-0.245093	-0.906711
15290	2.933392	3.186165	8.880485	-0.134787	-0.011400	0.240789	-0.811994	-0.291082	-0.775954	0.344828	-0.039481	-0.242487	-0.905944
15291	2.838799	3.310669	8.871829	-0.203393	0.067504	0.262312	-0.817039	-0.285428	-0.780275	0.349335	-0.041082	-0.237980	-0.905341
15292	3.004510	3.689871	8.493757	-0.254293	0.121501	0.290746	-0.821033	-0.276809	-0.787195	0.354298	-0.042206	-0.232223	-0.904856
15293	2.994861	3.947005	8.597427	-0.249140	0.132071	0.368618	-0.824238	-0.266370	-0.795139	0.360957	-0.043485	-0.226338	-0.903654
15294	2.727506	3.985845	8.588930	-0.273161	0.158768	0.430656	-0.829032	-0.255444	-0.804524	0.368445	-0.044727	-0.219808	-0.902182
15295	2.572976	3.934478	8.440161	-0.227960	0.165450	0.391096	-0.831187	-0.241966	-0.812250	0.375607	-0.045345	-0.214038	-0.900584
15296	2.526122	3.868100	8.530687	-0.219729	0.170013	0.353147	-0.834923	-0.230818	-0.820165	0.381662	-0.045654	-0.208415	-0.899340
15297	2.575565	3.808306	8.462854	-0.223232	0.221415	0.358763	-0.836271	-0.221659	-0.828976	0.388412	-0.045081	-0.202341	-0.897865
15298	2.663588	4.001656	8.399110	-0.207065	0.293295	0.406104	-0.836564	-0.210992	-0.837617	0.395810	-0.043288	-0.195908	-0.896148
15299	2.462871	4.398560	8.734148	-0.220718	0.323282	0.483187	-0.835789	-0.203541	-0.847043	0.405103	-0.041340	-0.189009	-0.893565
15300	2.280909	4.608916	9.225213	-0.192743	0.190113	0.556705	-0.836615	-0.191234	-0.859782	0.414816	-0.041809	-0.183499	-0.890229
15301	1.891342	3.990089	8.565649	-0.137194	-0.083283	0.555257	-0.845116	-0.180629	-0.863637	0.423831	-0.046639	-0.181401	-0.886164
15302	1.238579	3.235433	8.110844	0.073839	-0.238101	0.413661	-0.856519	-0.173937	-0.864231	0.429790	-0.051898	-0.184296	-0.882396
15303	1.106421	3.053492	8.849496	0.176768	-0.244389	0.128405	-0.864453	-0.176631	-0.860471	0.430895	-0.055259	-0.189508	-0.880547
15304	2.222993	2.568932	9.457855	0.330716	-0.316556	0.010603	-0.870787	-0.184575	-0.848315	0.429732	-0.058173	-0.198011	-0.879055
15305	3.205976	2.295521	9.766876	0.285819	-0.139790	-0.031054	-0.879235	-0.193866	-0.836178	0.428526	-0.058152	-0.204354	-0.878193
15306	3.048459	2.545192	10.573703	0.039882	-0.016300	-0.002740	-0.880809	-0.199268	-0.830163	0.427841	-0.058259	-0.205161	-0.878332
15307	2.582708	1.910371	9.476267	-0.288808	0.113464	0.099768	-0.877241	-0.196342	-0.839766	0.429297	-0.059263	-0.198999	-0.878972
15308	2.775048	1.678366	9.065113	-0.235308	0.118835	0.188355	-0.878318	-0.189143	-0.848508	0.431956	-0.060164	-0.193564	-0.878822
15309	2.706093	1.980534	9.089601	-0.223287	0.054783	0.265784	-0.878344	-0.179676	-0.853704	0.436159	-0.062311	-0.188782	-0.877635
15310	2.157425	1.766668	8.949219	-0.169192	0.067752	0.333359	-0.882340	-0.170663	-0.859539	0.441142	-0.064092	-0.184746	-0.875874
15311	2.062249	1.667840	8.879649	-0.078318	0.046077	0.162021	-0.884876	-0.162992	-0.863020	0.443656	-0.064723	-0.182634	-0.875000
15312	2.405129	1.737178	8.932972	-0.053783	0.028836	0.149531	-0.887266	-0.160541	-0.864121	0.445634	-0.065432	-0.181206	-0.874239
15313	2.635982	1.998616	8.487987	0.078548	-0.048760	0.168848	-0.889397	-0.156038	-0.863685	0.448126	-0.066358	-0.182638	-0.872596
15314	2.273642	2.686269	8.589622	0.354621	-0.242212	0.175597	-0.896002	-0.161060	-0.857064	0.450194	-0.068216	-0.190729	-0.869652
15315	1.810465	2.930462	10.022541	0.391020	-0.191019	0.131892	-0.902080	-0.165912	-0.846153	0.451886	-0.068621	-0.198899	-0.866908
15316	1.995666	3.174081	9.588324	-0.029913	-0.141434	-0.003531	-0.907371	-0.167890	-0.839719	0.450684	-0.071488	-0.199640	-0.867132
15317	2.297583	2.846842	7.977784	-0.127386	-0.144638	-0.124106	-0.908168	-0.167573	-0.834470	0.447370	-0.074696	-0.198748	-0.868781
15318	2.401109	3.538034	7.528057	0.289086	-0.289109	-0.107851	-0.912798	-0.169002	-0.828294	0.444282	-0.076847	-0.206494	-0.868371
15319	2.649349	4.897207	9.547244	0.535927	-0.221316	-0.316330	-0.914083	-0.183522	-0.814260	0.438236	-0.074598	-0.218156	-0.868788
15320	2.709727	5.442140	10.623292	0.206347	0.113838	-0.389543	-0.909810	-0.196979	-0.809643	0.431775	-0.069245	-0.221297	-0.871667
15321	2.303045	4.361656	8.534561	-0.262546	0.260915	-0.389004	-0.899469	-0.201958	-0.815821	0.425309	-0.065126	-0.214966	-0.876733
15322	2.560044	2.846610	6.681282	-0.126029	0.232456	-0.308256	-0.891378	-0.207038	-0.821439	0.420250	-0.060929	-0.211148	-0.880394
15323	3.920012	2.992687	7.010741	0.421042	0.135630	-0.120932	-0.885924	-0.216065	-0.822594	0.418739	-0.054443	-0.217584	-0.879972
15324	4.585493	3.912931	10.235065	0.813260	0.478521	0.103250	-0.879263	-0.231807	-0.811909	0.422954	-0.039792	-0.227708	-0.876171
15325	3.506913	1.723233	9.366435	0.193194	0.557372	0.293120	-0.870641	-0.237438	-0.818356	0.430320	-0.029770	-0.226117	-0.873390
15326	2.661266	2.173832	8.393571	0.166872	0.377979	0.272630	-0.866813	-0.233227	-0.823361	0.436256	-0.023132	-0.225567	-0.870784
15327	2.534132	3.181447	9.797345	0.382812	0.176421	0.301145	-0.868916	-0.239059	-0.816282	0.442043	-0.018167	-0.230474	-0.866689
15328	3.007988	2.791990	10.060329	0.153935	-0.038300	0.206131	-0.873011	-0.242732	-0.810184	0.444825	-0.018604	-0.233362	-0.864481
15329	3.264653	2.692197	9.368541	-0.098316	-0.067376	0.145000	-0.877653	-0.239390	-0.811365	0.446594	-0.021480	-0.232076	-0.863848
15330	2.818022	2.637912	8.784802	-0.195681	-0.126984	0.075470	-0.881651	-0.229613	-0.813957	0.446566	-0.025952	-0.229754	-0.864360
15331	2.389563	3.212690	8.721588	-0.228636	-0.105086	-0.103005	-0.882990	-0.224367	-0.816322	0.443802	-0.029528	-0.226631	-0.866491
15332	2.612220	3.469173	8.719265	-0.281805	-0.039434	-0.258410	-0.881406	-0.222896	-0.815087	0.438353	-0.031709	-0.222205	-0.870325
15333	2.626142	3.619919	8.708927	-0.279964	0.003955	-0.286426	-0.875851	-0.220790	-0.821252	0.432814	-0.033024	-0.217328	-0.874271
15334	3.136142	3.633992	8.387499	-0.291523	0.032333	-0.286385	-0.869772	-0.217187	-0.826302	0.427116	-0.033907	-0.212092	-0.878316
15335	3.557964	3.610081	8.294718	-0.226834	0.070092	-0.208231	-0.861440	-0.213847	-0.834337	0.423211	-0.033989	-0.207565	-0.881280
15336	3.334976	3.661897	8.605200	-0.208904	0.088889	-0.135521	-0.856552	-0.210223	-0.839105	0.420332	-0.033820	-0.203174	-0.883684
15337	2.765367	3.787490	8.581961	-0.256904	0.109354	-0.153986	-0.854318	-0.204302	-0.844038	0.417487	-0.033712	-0.197796	-0.886253
15338	2.744712	4.000657	7.992428	-0.295797	0.171499	-0.235920	-0.846119	-0.200810	-0.852469	0.413032	-0.032406	-0.191225	-0.889824
15339	2.901890	4.884642	8.101301	-0.061963	0.205269	-0.226203	-0.837389	-0.197557	-0.863193	0.409344	-0.028699	-0.188675	-0.892197
15340	2.349267	4.564024	9.102489	0.072139	-0.182883	-0.160966	-0.832215	-0.201523	-0.865792	0.405269	-0.030925	-0.191504	-0.893380
15341	1.760280	3.582310	8.225327	-0.063612	-0.189504	-0.230201	-0.833790	-0.205646	-0.866978	0.399969	-0.034212	-0.192209	-0.895494
15342	2.237974	3.132165	7.786062	-0.028475	-0.207950	-0.334606	-0.832448	-0.211574	-0.871474	0.392641	-0.037025	-0.193541	-0.898334
15343	1.977927	3.399380	8.464450	0.050290	-0.255328	-0.261254	-0.832561	-0.218154	-0.870341	0.386564	-0.040461	-0.196828	-0.900106
15344	1.042067	3.023377	10.532601	0.071063	-0.427681	-0.331962	-0.832935	-0.226444	-0.867383	0.378457	-0.046442	-0.201626	-0.902197
15345	1.976007	1.809618	10.089027	0.143755	-0.523840	-0.372277	-0.841375	-0.237620	-0.858255	0.369307	-0.053504	-0.208586	-0.904014
15346	3.122947	2.760190	10.964290	0.069631	-0.173174	-0.371462	-0.841880	-0.246977	-0.851173	0.361262	-0.054746	-0.211461	-0.906519
15347	2.519116	2.652135	10.905659	-0.461127	0.032418	-0.275308	-0.835518	-0.249394	-0.855614	0.355470	-0.056535	-0.203135	-0.910594
15348	1.457994	1.564620	8.717471	-0.514840	0.066497	-0.203317	-0.830249	-0.239146	-0.869830	0.350014	-0.058485	-0.193400	-0.914694
15349	1.530449	2.017388	8.432261	-0.186007	0.084746	-0.145616	-0.827351	-0.233286	-0.878929	0.347050	-0.057867	-0.189455	-0.916687
15350	2.033130	2.157634	8.891910	-0.009191	-0.048674	-0.153115	-0.821272	-0.229552	-0.883573	0.343389	-0.058417	-0.189743	-0.917970
15351	2.265615	2.477453	9.332286	-0.157069	-0.154562	-0.163172	-0.821543	-0.227612	-0.882703	0.339217	-0.061908	-0.187945	-0.919661
15352	2.005124	2.346457	8.889627	-0.243976	-0.220516	-0.187663	-0.823532	-0.226273	-0.884381	0.334035	-0.067071	-0.185126	-0.921765
15353	1.873634	2.421693	8.396417	-0.093182	-0.217175	-0.272003	-0.823009	-0.224048	-0.884584	0.327682	-0.070871	-0.185028	-0.923779
15354	2.646012	2.887156	8.070006	0.076812	-0.207750	-0.233576	-0.823277	-0.223273	-0.881607	0.322209	-0.073480	-0.188090	-0.924881
15355	2.667611	3.319735	9.201072	0.301458	-0.324460	-0.109897	-0.824466	-0.224962	-0.873601	0.318980	-0.077311	-0.195754	-0.924097
15356	1.699432	3.345998	10.482944	0.115812	-0.282895	-0.129482	-0.829361	-0.226598	-0.864211	0.315157	-0.081426	-0.199849	-0.924178
15357	1.936063	3.505555	9.689899	-0.309353	-0.138405	-0.257237	-0.829500	-0.225362	-0.857063	0.308919	-0.085013	-0.195235	-0.926944
15358	2.372248	3.027844	8.209775	-0.320071	-0.095171	-0.248194	-0.827138	-0.218219	-0.860617	0.302841	-0.087927	-0.190255	-0.929709
15359	2.291659	3.145297	7.987386	0.092263	-0.180006	-0.200570	-0.828468	-0.215835	-0.859855	0.298161	-0.090050	-0.193259	-0.930399
15360	2.363906	3.658861	8.787237	0.222759	-0.225768	-0.245597	-0.832166	-0.218679	-0.859903	0.292646	-0.092097	-0.199144	-0.930708
15361	2.607003	3.956960	8.614334	0.132177	-0.166016	-0.247329	-0.837177	-0.225646	-0.855240	0.287181	-0.093493	-0.202927	-0.931454
15362	2.923355	3.868020	8.475482	0.111570	-0.193592	-0.289184	-0.840858	-0.234814	-0.847176	0.280688	-0.095416	-0.206605	-0.932429
15363	2.886351	4.100425	8.968422	0.125752	-0.059886	-0.225528	-0.840026	-0.247841	-0.845724	0.276021	-0.094949	-0.209667	-0.933186
15364	2.462357	4.226241	9.017043	-0.014945	0.059024	-0.193295	-0.834967	-0.257884	-0.844761	0.272067	-0.093257	-0.209374	-0.934583
15365	2.741619	4.117169	8.516165	-0.023655	0.165530	-0.116654	-0.828858	-0.263816	-0.853871	0.270071	-0.089829	-0.208247	-0.935749
15366	3.412753	3.512720	7.737402	-0.085256	0.194687	-0.093779	-0.821699	-0.267248	-0.857415	0.268406	-0.086393	-0.205710	-0.937111
15367	4.043074	3.868925	8.543530	0.203528	0.274458	0.089585	-0.818907	-0.271166	-0.859717	0.271103	-0.080619	-0.207947	-0.936356
15368	2.952422	3.334666	9.705525	0.084642	0.464789	0.260407	-0.813996	-0.275762	-0.858847	0.277333	-0.072704	-0.206513	-0.935496
15369	2.576451	1.565459	8.385930	0.002515	0.393523	0.162632	-0.808444	-0.272789	-0.866326	0.281555	-0.066123	-0.204119	-0.935249
15370	3.025940	2.233932	9.150455	0.266289	0.266934	0.268594	-0.806056	-0.274201	-0.868007	0.287326	-0.060894	-0.207165	-0.933176
15371	2.729725	2.966531	9.756829	0.212184	0.067426	0.336127	-0.809753	-0.277855	-0.863120	0.293706	-0.059977	-0.210246	-0.930557
15372	1.967209	2.680833	9.737994	0.070659	-0.000620	0.232874	-0.813069	-0.276038	-0.859940	0.297400	-0.060730	-0.211212	-0.929115
15373	2.902825	2.571522	9.129690	-0.083752	-0.068934	0.139822	-0.818101	-0.274930	-0.860651	0.299193	-0.063283	-0.209753	-0.928699
15374	2.980855	2.757393	8.923686	-0.144954	-0.114549	0.165841	-0.823149	-0.268803	-0.861202	0.300994	-0.067126	-0.207471	-0.928360
15375	2.400116	2.727445	8.997556	-0.193195	-0.088220	0.089954	-0.831381	-0.259943	-0.862166	0.301634	-0.070509	-0.204119	-0.928645
15376	2.635676	2.819100	8.970395	-0.225403	-0.041530	-0.010688	-0.833522	-0.251747	-0.864562	0.300392	-0.072738	-0.200141	-0.929740
15377	3.006696	2.879201	8.668426	-0.254992	0.006136	-0.006132	-0.833404	-0.246476	-0.869491	0.299530	-0.074367	-0.195188	-0.930942
15378	3.088774	3.147703	8.731499	-0.206280	0.055478	0.065032	-0.833962	-0.236823	-0.870115	0.300104	-0.074966	-0.190863	-0.931606
15379	2.921531	3.261174	8.667745	-0.182578	0.069276	0.089982	-0.833193	-0.228163	-0.871323	0.301369	-0.075381	-0.186761	-0.931995
15380	2.886757	3.343099	8.916381	-0.180908	0.086900	0.097171	-0.832691	-0.218836	-0.870898	0.302674	-0.075362	-0.182662	-0.932386
15381	2.776630	3.438139	8.406829	-0.232015	0.116641	0.062755	-0.830861	-0.211540	-0.868407	0.303512	-0.075102	-0.177437	-0.933143
15382	0.949595	4.788415	6.983073	0.494991	0.095228	-0.877152	-0.825438	-0.210990	-0.861211	0.287678	-0.067332	-0.187327	-0.936812
15383	2.808273	2.992199	9.470214	0.212192	0.094786	-0.266652	-0.807903	-0.234215	-0.845257	0.282895	-0.063566	-0.191086	-0.937772
15384	2.999043	3.430098	8.957681	-0.507937	0.160466	0.426349	-0.805803	-0.228067	-0.847767	0.290163	-0.065220	-0.180023	-0.937627
15385	2.614666	5.153693	7.859393	-0.024165	0.317419	-0.003405	-0.794310	-0.219470	-0.857012	0.290775	-0.059644	-0.177810	-0.938230
15386	2.458795	4.619384	8.838263	-0.287187	-0.025723	0.551461	-0.797514	-0.209468	-0.864165	0.300115	-0.063903	-0.171838	-0.936119
15387	1.358399	3.924552	8.203193	0.302942	-0.188153	0.198926	-0.803486	-0.203662	-0.868068	0.303125	-0.066505	-0.178554	-0.933708
15388	0.467878	2.796694	8.369710	0.324217	-0.214452	-0.027261	-0.811948	-0.207199	-0.863525	0.301802	-0.068580	-0.185888	-0.932554
15389	1.478180	2.528659	8.922628	0.311906	-0.175530	-0.235918	-0.814440	-0.215120	-0.862408	0.296712	-0.069222	-0.193210	-0.932652
15390	3.007429	1.876895	10.240515	0.606919	-0.413522	-0.106012	-0.823915	-0.234996	-0.850059	0.293468	-0.073046	-0.207058	-0.930413
15391	3.637545	2.492825	11.088001	0.336316	-0.217004	-0.052743	-0.833407	-0.249148	-0.837796	0.291635	-0.075064	-0.214680	-0.929100
15392	2.519302	3.428924	11.268065	-0.190497	0.041000	-0.097629	-0.826907	-0.254190	-0.837361	0.288890	-0.075190	-0.210968	-0.930796
15393	1.873840	2.390210	9.029684	-0.532286	0.107029	-0.084779	-0.825198	-0.248663	-0.849005	0.286515	-0.076052	-0.200489	-0.933772
15394	2.186555	1.830187	7.832817	-0.202277	0.161714	-0.026830	-0.821373	-0.242911	-0.860397	0.285567	-0.074272	-0.195749	-0.935210
15395	2.756406	2.296948	8.604964	0.054417	0.130060	0.192861	-0.817406	-0.241576	-0.861741	0.289343	-0.072457	-0.195615	-0.934219
15396	2.481182	2.719239	9.293751	-0.047389	0.029396	0.345754	-0.820331	-0.237043	-0.861831	0.295198	-0.073696	-0.193990	-0.932628
15397	2.083731	2.551790	8.989173	-0.064772	-0.014305	0.451611	-0.826305	-0.231741	-0.855828	0.303046	-0.076263	-0.192036	-0.930306
15398	2.054112	2.672601	8.814054	0.019985	-0.031161	0.442934	-0.834002	-0.225233	-0.852046	0.310549	-0.078584	-0.191854	-0.927672
15399	2.021291	3.006994	8.974195	0.186159	-0.051273	0.450388	-0.841694	-0.221381	-0.841911	0.318574	-0.080243	-0.194742	-0.924201
15400	1.937102	3.175351	8.700767	0.201530	-0.019124	0.521387	-0.852306	-0.214329	-0.834592	0.327830	-0.081499	-0.197686	-0.920220
15401	1.746254	3.346627	8.433670	0.262523	-0.043726	0.457808	-0.861059	-0.209288	-0.826553	0.336072	-0.082469	-0.201898	-0.916238
15402	1.763626	3.439175	8.380552	0.382310	-0.051538	0.419228	-0.869933	-0.209289	-0.811433	0.343584	-0.082684	-0.208500	-0.911944
15403	1.939891	2.743385	9.156613	0.038633	-0.080786	0.442689	-0.878676	-0.207244	-0.806708	0.350946	-0.085753	-0.208858	-0.908769
15404	1.954631	3.534847	8.082417	0.161349	0.077239	0.493583	-0.887956	-0.202673	-0.802031	0.359952	-0.085419	-0.210352	-0.904925
15405	1.234149	4.099424	7.562631	0.538449	0.039624	0.487599	-0.898819	-0.199873	-0.797660	0.369380	-0.082802	-0.218849	-0.899337
15406	2.201800	6.301866	10.216112	1.050740	0.076042	0.203514	-0.909377	-0.211447	-0.787314	0.374542	-0.074677	-0.236765	-0.893355
15407	2.594525	4.163268	10.569231	0.210675	0.643039	0.286721	-0.908547	-0.223283	-0.789175	0.382511	-0.062789	-0.235195	-0.891306
15408	3.714790	2.566592	6.858428	-0.440444	0.712674	0.158610	-0.898480	-0.223260	-0.812622	0.387533	-0.054333	-0.221623	-0.893168
15409	4.581578	2.953774	7.541603	0.436104	0.572991	0.536860	-0.895440	-0.219878	-0.829445	0.399626	-0.043059	-0.224329	-0.887762
15410	2.590141	3.624630	13.449443	1.090230	0.655954	0.643148	-0.894726	-0.238189	-0.822528	0.414163	-0.025738	-0.237755	-0.878225
15411	2.237702	2.253685	9.821724	-0.447809	0.117538	0.527243	-0.896333	-0.231315	-0.828726	0.423288	-0.029856	-0.228457	-0.876209
15412	4.021549	1.737136	6.676729	0.118759	-0.064154	0.518721	-0.905096	-0.221530	-0.833007	0.431539	-0.032506	-0.230718	-0.871485
15413	3.321418	2.807178	8.120217	0.325936	-0.044182	0.645113	-0.917945	-0.219216	-0.823667	0.442350	-0.033534	-0.236188	-0.864533
15414	2.323387	2.951810	9.137925	0.228245	0.061407	0.511291	-0.928553	-0.213061	-0.819863	0.451016	-0.033029	-0.239199	-0.859231
15415	2.429140	2.844561	9.719643	-0.119926	0.137998	0.316159	-0.935467	-0.202242	-0.822388	0.456637	-0.033348	-0.235462	-0.857280
15416	2.866675	3.027108	8.234579	-0.195536	0.143564	0.388384	-0.938676	-0.190737	-0.828153	0.463284	-0.034649	-0.230499	-0.855007
15417	3.144015	3.452065	8.196559	-0.003021	0.195727	0.467043	-0.940940	-0.186079	-0.828247	0.471773	-0.033615	-0.228103	-0.851040
15418	3.260255	3.262448	8.509643	0.034871	0.270630	0.543646	-0.944930	-0.178879	-0.834139	0.481697	-0.031315	-0.225735	-0.846186
15419	3.374644	3.133460	8.620031	0.018779	0.332790	0.685424	-0.949728	-0.167241	-0.838004	0.494391	-0.028774	-0.222221	-0.839862
15420	3.441315	3.406511	8.437090	0.027981	0.379307	0.820993	-0.953221	-0.148516	-0.848095	0.509232	-0.025938	-0.218410	-0.832050
15421	2.748551	3.636675	8.442981	0.066615	0.397444	0.961941	-0.959091	-0.131998	-0.856887	0.526538	-0.023046	-0.214802	-0.822245
15422	1.682775	3.656203	8.703777	0.072845	0.414962	0.900414	-0.965352	-0.117979	-0.859720	0.542455	-0.019501	-0.211158	-0.812880
15423	2.132497	3.931357	8.592747	0.065313	0.464833	0.752077	-0.965260	-0.103387	-0.869582	0.556221	-0.014550	-0.206752	-0.804773
15424	2.845822	4.289007	8.835781	0.123269	0.394317	0.893083	-0.965557	-0.091283	-0.880054	0.571536	-0.010715	-0.204040	-0.794732
15425	2.159767	4.072672	8.912640	0.031854	0.332963	1.003956	-0.974071	-0.075172	-0.892852	0.588362	-0.009257	-0.200451	-0.783303
15426	1.466192	4.268788	8.447003	-0.017107	0.275411	0.975299	-0.980742	-0.056085	-0.903430	0.603979	-0.009256	-0.196717	-0.772286
15427	1.134598	4.199709	8.899481	0.025639	0.206929	0.810621	-0.986205	-0.042307	-0.914862	0.616856	-0.008931	-0.194445	-0.762627
15428	1.223007	3.507161	9.499523	0.136226	-0.219032	0.672089	-0.996824	-0.032169	-0.914417	0.625719	-0.013378	-0.199088	-0.754096
15429	1.147425	2.457196	9.625471	0.113131	-0.464280	0.585632	-1.014847	-0.025489	-0.907829	0.632287	-0.021207	-0.206379	-0.746439
15430	2.121898	1.843695	8.928291	-0.003319	-0.331414	0.387912	-1.034461	-0.018288	-0.897987	0.636230	-0.027954	-0.210357	-0.741741
15431	3.702794	1.362676	9.264446	0.031434	-0.270427	0.274913	-1.045338	-0.010896	-0.893067	0.638813	-0.032685	-0.214015	-0.738273
15432	2.847693	2.148477	12.017101	0.161459	-0.557095	0.335462	-1.057255	-0.010607	-0.881523	0.640991	-0.040434	-0.223295	-0.733236
15433	3.572685	1.695373	10.066673	0.049444	0.065181	0.229372	-1.069981	-0.005093	-0.871948	0.644344	-0.039849	-0.222819	-0.730469
15434	4.466955	1.721247	9.496999	0.047305	0.606456	0.202586	-1.061506	-0.005362	-0.880905	0.649499	-0.031445	-0.215537	-0.728496
15435	3.468275	1.834104	8.574939	-0.342478	0.533779	0.703293	-1.054136	0.010785	-0.898979	0.661395	-0.031204	-0.202952	-0.721383
15436	2.547581	0.508996	7.916440	-0.183722	0.321200	0.792880	-1.053414	0.037071	-0.914509	0.673456	-0.032380	-0.195551	-0.712158
15437	1.800368	1.182471	8.827137	0.216864	0.079341	0.642409	-1.054777	0.050747	-0.919421	0.682701	-0.030931	-0.196881	-0.702994
15438	1.826471	1.683049	9.512544	-0.037124	0.014724	0.365324	-1.057976	0.058502	-0.919808	0.687452	-0.032822	-0.195958	-0.698522
15439	2.760029	1.306608	8.099870	0.046448	-0.001635	0.337035	-1.061448	0.069076	-0.921174	0.691888	-0.033613	-0.196104	-0.694049
15440	2.716576	1.825296	8.359386	0.400959	-0.105010	0.252595	-1.066884	0.071266	-0.913801	0.694836	-0.030661	-0.202979	-0.689247
15441	2.263031	2.472543	9.250407	0.478563	-0.172357	0.162283	-1.072558	0.064495	-0.904833	0.696350	-0.027099	-0.211551	-0.685280
15442	2.380025	2.838789	9.477487	0.363334	-0.121072	0.171044	-1.073341	0.059781	-0.899208	0.697983	-0.024562	-0.218152	-0.681634
15443	2.634080	2.629721	8.803289	0.282310	-0.077568	0.181647	-1.077305	0.057264	-0.894952	0.699964	-0.022469	-0.222665	-0.678208
15444	2.892939	2.663472	8.115375	0.358067	-0.073174	0.245524	-1.080748	0.057229	-0.889952	0.702737	-0.019676	-0.228463	-0.673483
15445	2.715409	3.388426	7.890242	0.508386	-0.030005	0.420450	-1.087101	0.056099	-0.882942	0.708115	-0.014811	-0.235255	-0.665589
15446	1.973146	4.132353	8.511726	0.482962	0.006580	0.297835	-1.091860	0.053890	-0.879203	0.711849	-0.009413	-0.241524	-0.659431
15447	2.894023	5.751378	11.083931	0.908704	0.179460	0.146115	-1.091832	0.044206	-0.876696	0.714375	0.005381	-0.250602	-0.653328
15448	3.191067	4.358551	10.405541	0.215182	0.723534	0.198707	-1.084918	0.034306	-0.883930	0.720131	0.016788	-0.243101	-0.649639
15449	3.874389	3.064660	6.830685	-0.374053	0.802604	0.248631	-1.072103	0.045300	-0.907864	0.726948	0.020814	-0.226480	-0.647935
15450	3.360061	1.899766	5.418042	0.124351	0.417498	0.599788	-1.062201	0.055173	-0.922547	0.736131	0.025179	-0.222278	-0.638803
15451	1.949899	2.141520	8.523623	0.716941	0.148502	0.462234	-1.065376	0.055057	-0.926537	0.741920	0.035708	-0.229226	-0.629075
15452	3.090353	3.170142	13.973676	0.591851	0.227785	-0.116262	-1.061778	0.047205	-0.928438	0.740677	0.047754	-0.233220	-0.628272
15453	4.282367	3.436775	12.525570	-0.731151	0.145877	-0.059288	-1.053164	0.044356	-0.934528	0.740945	0.039096	-0.221474	-0.632788
15454	3.598271	1.389502	5.496595	-0.671022	-0.113952	-0.040909	-1.057987	0.065026	-0.942932	0.740038	0.027755	-0.214644	-0.636790
15455	4.414984	1.996675	6.292107	0.952889	-0.267221	0.387337	-1.064444	0.053687	-0.928603	0.742856	0.036706	-0.230705	-0.627369
15456	3.970021	2.838523	9.593669	0.456916	-0.114515	0.373482	-1.076854	0.041725	-0.917712	0.746263	0.040191	-0.238428	-0.620184
15457	3.633230	2.788688	9.290066	0.005523	0.058936	0.322867	-1.076754	0.052646	-0.919510	0.750273	0.039326	-0.237689	-0.615668
15458	3.226622	2.543364	8.663265	-0.063840	0.186495	0.316508	-1.077839	0.061994	-0.924563	0.754722	0.039020	-0.234381	-0.611505
15459	3.290986	2.903738	8.301482	-0.019191	0.180398	0.362560	-1.075223	0.073379	-0.930935	0.759746	0.039056	-0.231527	-0.606346
15460	3.526182	3.109537	8.879996	0.032597	0.193981	0.479434	-1.074711	0.079699	-0.933287	0.766032	0.039540	-0.229374	-0.599182
15461	3.344543	2.953299	8.692675	-0.039722	0.209853	0.495273	-1.073158	0.091912	-0.938146	0.772679	0.038963	-0.225916	-0.591956
15462	3.041665	3.059451	8.603151	-0.025105	0.235821	0.492013	-1.069491	0.105935	-0.944982	0.779184	0.038996	-0.222387	-0.584718
15463	2.962240	3.169678	8.703381	0.009772	0.224250	0.396578	-1.067801	0.116890	-0.949882	0.784545	0.039798	-0.219178	-0.578676
15464	3.046350	3.326553	8.704779	0.002086	0.234323	0.382448	-1.064919	0.127576	-0.956413	0.789608	0.040715	-0.215867	-0.572943
15465	2.976553	3.412663	8.632186	0.017424	0.253071	0.384398	-1.060172	0.134586	-0.962681	0.794821	0.042037	-0.212274	-0.566949
15466	2.711258	3.133579	8.801857	0.027342	0.267258	0.352759	-1.055431	0.143275	-0.969163	0.799545	0.043849	-0.208674	-0.561481
15467	2.867769	3.066029	8.826425	-0.020027	0.309617	0.313950	-1.050425	0.152100	-0.975778	0.804114	0.045512	-0.203678	-0.556637
15468	2.866829	3.570878	8.649288	-0.043501	0.387375	0.397461	-1.043836	0.162754	-0.984632	0.809745	0.047344	-0.197366	-0.550561
15469	2.635409	3.821595	9.080765	0.015557	0.382388	0.475443	-1.034334	0.173385	-0.995399	0.816176	0.049783	-0.191728	-0.542788
15470	2.387254	3.872923	9.092019	0.067738	0.157152	0.504276	-1.028267	0.181656	-1.003250	0.821779	0.050493	-0.190446	-0.534659
15471	1.651075	3.301237	8.700668	0.106016	-0.000791	0.393955	-1.030408	0.189351	-1.002042	0.825612	0.050647	-0.191935	-0.528167
15472	1.210312	3.021362	8.549653	0.031502	0.059394	0.162589	-1.031222	0.194912	-0.994212	0.827188	0.051013	-0.191508	-0.525816
15473	1.774323	2.953937	8.702256	-0.013663	0.157752	-0.017400	-1.030031	0.195516	-0.997425	0.827374	0.052493	-0.188648	-0.526410
15474	2.380105	2.974652	8.826592	0.086336	0.134021	0.007379	-1.027246	0.194162	-1.002059	0.827547	0.055153	-0.187402	-0.526312
15475	2.014601	2.963253	9.648262	0.092733	0.040422	0.019239	-1.025377	0.189714	-1.010804	0.827552	0.057036	-0.187632	-0.526021
15476	1.617288	2.504582	9.848933	0.122653	-0.197254	0.003768	-1.029607	0.187678	-1.009077	0.826399	0.056827	-0.192242	-0.526192
15477	2.483362	2.141585	9.404080	0.121677	-0.095779	-0.143392	-1.032904	0.183558	-1.008634	0.824138	0.058357	-0.194800	-0.528625
15478	2.882562	2.192533	9.526664	-0.002475	-0.024247	-0.200881	-1.032750	0.176262	-1.006991	0.821607	0.058696	-0.194988	-0.532443
15479	2.538397	2.142560	9.189138	-0.140057	-0.011094	-0.133953	-1.034332	0.174213	-1.007306	0.820064	0.056717	-0.193370	-0.535617
15480	2.476106	2.321033	9.007768	-0.064886	0.068968	-0.002350	-1.036451	0.174006	-1.002193	0.820066	0.056253	-0.191591	-0.536302
15481	3.092144	2.528819	8.957708	0.103921	0.079212	0.181990	-1.036985	0.175733	-1.004009	0.821971	0.057985	-0.191474	-0.533235
15482	2.501578	2.360402	9.648496	0.086147	0.014913	0.330169	-1.033024	0.179508	-1.008359	0.825121	0.058145	-0.192577	-0.527929
15483	1.677942	2.474109	9.680132	-0.075695	0.077263	0.268350	-1.033838	0.186537	-1.009869	0.828111	0.056545	-0.190640	-0.524110
15484	1.989918	2.152005	8.984497	-0.144531	0.084861	0.153214	-1.032278	0.196177	-1.011994	0.829898	0.054311	-0.187944	-0.522491
15485	2.203970	1.932536	8.622052	-0.052940	0.002197	0.147638	-1.031233	0.201072	-1.013593	0.831295	0.052744	-0.187322	-0.520651
15486	2.050536	2.386124	8.941266	0.097445	-0.084992	0.093631	-1.033621	0.202744	-1.011098	0.831557	0.052985	-0.189902	-0.519271
15487	2.035136	2.715992	9.217509	0.117084	-0.079671	0.065419	-1.034151	0.202905	-1.011490	0.831600	0.053713	-0.192302	-0.518243
15488	2.206825	2.738529	9.246676	0.081474	-0.081363	0.050228	-1.035733	0.200695	-1.010871	0.831435	0.053892	-0.194607	-0.517628
15489	2.158607	2.708514	9.134705	0.078093	-0.109481	0.071269	-1.038382	0.200799	-1.006681	0.831455	0.053652	-0.197088	-0.516683
15490	2.237040	2.792471	9.179803	0.128617	-0.120432	0.064263	-1.043672	0.198706	-1.001323	0.831220	0.054156	-0.200541	-0.515678
15491	2.277971	2.788347	9.070371	0.052777	-0.124842	0.072832	-1.046189	0.198956	-0.997531	0.831206	0.053344	-0.203001	-0.514822
15492	2.503119	2.872502	8.768557	0.105463	-0.156601	0.116952	-1.049103	0.199874	-0.998139	0.831377	0.052876	-0.206867	-0.513052
15493	2.314938	3.036548	8.532887	0.089564	-0.177679	0.136257	-1.054004	0.200596	-0.994305	0.831731	0.051892	-0.210647	-0.511036
15494	2.526883	3.652125	8.941518	0.234088	-0.238894	0.001857	-1.059829	0.200497	-0.990218	0.830206	0.053205	-0.217065	-0.510696
15495	2.608842	4.566401	9.976931	0.239326	-0.073611	-0.170429	-1.065619	0.188316	-0.982494	0.827658	0.057157	-0.220313	-0.513009
15496	2.608280	4.197331	9.002483	-0.179177	0.103387	-0.101612	-1.063488	0.184119	-0.984128	0.826986	0.055573	-0.216696	-0.515799
15497	2.656633	3.212534	7.350612	-0.181514	0.061938	-0.082365	-1.060319	0.186766	-0.987164	0.826369	0.053598	-0.213492	-0.518327
15498	2.365459	3.488831	7.438278	0.188271	-0.006593	0.010351	-1.061234	0.183180	-0.988072	0.825959	0.056467	-0.215615	-0.517796
15499	2.246460	3.719761	8.046653	0.428725	-0.055865	-0.107675	-1.059877	0.171681	-0.986845	0.823843	0.063515	-0.220651	-0.518229
15500	3.580235	3.848459	9.179354	0.512559	0.020555	-0.036522	-1.060368	0.158496	-0.983237	0.822579	0.072204	-0.225616	-0.516960
15501	4.688099	5.157636	10.688549	0.322693	0.400079	0.088748	-1.054506	0.145907	-0.987728	0.824539	0.081318	-0.222353	-0.513889
15502	2.937929	2.972486	7.433262	-0.093174	0.452782	0.251004	-1.044586	0.149057	-0.995117	0.828947	0.083183	-0.214371	-0.509875
15503	1.913244	1.922318	7.809294	0.498610	0.322714	0.245215	-1.037168	0.148066	-1.001939	0.831694	0.093708	-0.214362	-0.503541
15504	2.903551	2.702725	10.187773	0.361266	0.252251	0.176837	-1.027604	0.136788	-1.006431	0.833562	0.101363	-0.214171	-0.499029
15505	3.428383	3.338485	10.049850	0.095379	0.048920	0.255899	-1.021269	0.143789	-1.013924	0.835901	0.102289	-0.214684	-0.494689
15506	2.631575	3.066642	9.235572	0.027295	-0.048908	0.230511	-1.021014	0.147266	-1.013682	0.837630	0.101138	-0.216284	-0.491292
15507	2.779074	3.083801	8.476971	-0.006675	-0.091640	0.148781	-1.025911	0.146267	-1.007757	0.838497	0.099382	-0.217919	-0.489446
15508	2.913322	3.190635	8.692094	0.028201	-0.081828	0.124160	-1.028437	0.150033	-1.005195	0.839018	0.098381	-0.219859	-0.487886
15509	2.728520	3.279559	9.051606	-0.123896	-0.036221	0.097480	-1.028588	0.156153	-1.004193	0.839849	0.095385	-0.219320	-0.487293
15510	2.630493	3.183094	8.861586	-0.209047	-0.004054	-0.010408	-1.027558	0.165922	-1.005369	0.839842	0.091749	-0.217376	-0.488871
15511	2.950257	3.295689	8.774271	-0.227888	0.010864	-0.044040	-1.027310	0.171484	-1.004792	0.839670	0.088057	-0.214761	-0.490998
15512	3.233164	3.422172	8.613512	-0.244273	0.074314	-0.026067	-1.026128	0.175004	-1.007375	0.839868	0.084661	-0.211115	-0.492833
15513	3.148121	3.537128	8.499316	-0.193129	0.080840	0.014819	-1.022040	0.180446	-1.011540	0.840473	0.081967	-0.207797	-0.493667
15514	3.142436	3.578289	8.494018	-0.175807	0.119313	0.046946	-1.020740	0.188739	-1.015582	0.841416	0.079853	-0.204184	-0.493914
15515	3.171042	3.586080	8.393745	-0.144292	0.152396	0.086152	-1.015739	0.198713	-1.017467	0.842904	0.078385	-0.200299	-0.493203
15516	2.961271	3.674525	8.516616	-0.101488	0.193113	0.107804	-1.011782	0.204198	-1.023372	0.844576	0.077995	-0.196267	-0.492024
15517	2.931270	3.727387	8.558621	-0.151130	0.214645	0.083035	-1.008083	0.206873	-1.028156	0.846244	0.077045	-0.191294	-0.491265
15518	2.952223	3.873394	8.442631	-0.122423	0.215687	0.086661	-1.002670	0.212164	-1.033145	0.847761	0.076596	-0.186635	-0.490512
15519	2.777074	4.132356	8.329397	-0.075897	0.260966	0.104808	-0.997784	0.217122	-1.041357	0.849641	0.077326	-0.181690	-0.488999
15520	2.455560	4.320781	8.996866	-0.068095	0.238616	0.076446	-0.989864	0.224921	-1.048709	0.850975	0.078044	-0.177155	-0.488228
15521	2.477121	4.643971	8.658119	-0.185808	0.012976	0.064014	-0.988419	0.229293	-1.052207	0.851691	0.074699	-0.175324	-0.488164
15522	1.937473	3.670470	8.109752	0.071420	-0.156027	0.044462	-0.993316	0.228954	-1.050820	0.851100	0.074055	-0.178815	-0.488026
15523	1.624136	3.378383	8.330999	0.215391	-0.293959	-0.046070	-1.002299	0.222489	-1.045828	0.849008	0.074991	-0.185952	-0.488860
15524	1.552180	2.908638	8.666898	0.080431	-0.221800	-0.169775	-1.011813	0.216611	-1.041614	0.846054	0.074653	-0.190310	-0.492343
15525	2.180954	2.577856	9.247095	0.036334	-0.085020	-0.248744	-1.020666	0.211452	-1.038995	0.842964	0.075360	-0.191799	-0.496936
15526	2.232985	2.103172	10.446110	0.034191	-0.295859	-0.207684	-1.025284	0.205904	-1.035766	0.839354	0.073627	-0.196868	-0.501306
15527	2.527112	1.967745	10.648711	0.156021	-0.366036	-0.131784	-1.033205	0.197932	-1.026945	0.836095	0.073008	-0.204384	-0.503827
15528	2.459091	3.024880	11.134478	-0.051593	-0.032997	-0.222289	-1.037954	0.192365	-1.022777	0.833441	0.072560	-0.204148	-0.508365
15529	1.993639	2.254052	9.272673	-0.527064	0.086306	-0.251129	-1.035852	0.197661	-1.024644	0.831716	0.065569	-0.196921	-0.514949
15530	1.946648	1.709322	7.833588	-0.359897	0.102433	-0.200925	-1.034817	0.206067	-1.027204	0.830161	0.061272	-0.191295	-0.520081
15531	2.517675	1.986766	8.549434	-0.053934	0.029304	-0.013163	-1.032445	0.209984	-1.030056	0.829978	0.060576	-0.190169	-0.520868
15532	2.643568	2.469739	9.262105	-0.060329	-0.074043	0.138152	-1.030873	0.215692	-1.031099	0.830884	0.058123	-0.190990	-0.519400
15533	2.358064	2.697587	9.304579	-0.217846	-0.120599	0.096745	-1.032748	0.222675	-1.029514	0.831449	0.052707	-0.190774	-0.519153
15534	2.077487	2.546854	9.282664	-0.176921	-0.092400	0.120109	-1.037278	0.232788	-1.027933	0.832206	0.048196	-0.190654	-0.518422
15535	2.276256	2.628110	9.049865	-0.172864	-0.097254	0.102367	-1.042592	0.238957	-1.023921	0.832835	0.043759	-0.190492	-0.517865
15536	2.276061	2.613526	8.895925	-0.084773	-0.131205	0.067067	-1.045519	0.243572	-1.021460	0.832789	0.040583	-0.191916	-0.517671
15537	2.231487	2.666122	8.925450	0.020790	-0.153086	0.053120	-1.046991	0.249169	-1.020729	0.832509	0.039003	-0.194628	-0.517231
15538	2.194143	2.852359	9.019177	-0.017034	-0.164140	-0.016029	-1.051099	0.250320	-1.018097	0.831408	0.036938	-0.197231	-0.518167
15539	2.350035	2.901285	8.816595	-0.024872	-0.148970	-0.056656	-1.054277	0.249967	-1.011635	0.830021	0.035108	-0.199299	-0.519724
15540	2.601044	2.813589	8.711833	0.058981	-0.144625	-0.095314	-1.059033	0.246652	-1.008334	0.828101	0.034820	-0.202305	-0.521641
15541	2.792798	3.166608	8.741529	0.103642	-0.150717	-0.084661	-1.060342	0.241614	-1.006334	0.826295	0.035240	-0.205723	-0.523137
15542	2.538121	3.246907	8.405766	0.004175	-0.222754	-0.011111	-1.063920	0.242431	-1.001842	0.824945	0.032882	-0.209497	-0.523923
15543	2.236667	3.374912	8.138010	0.100888	-0.297007	-0.140291	-1.070528	0.238542	-0.995990	0.821901	0.032016	-0.215260	-0.526419
15544	2.882294	4.114952	9.309972	0.444875	-0.275339	-0.284263	-1.077375	0.225385	-0.987212	0.817070	0.037513	-0.224331	-0.529779
15545	3.384598	4.629076	10.476833	0.247954	0.042669	-0.408544	-1.081283	0.203608	-0.982765	0.812445	0.043922	-0.225848	-0.535720
15546	3.318671	3.782990	8.810782	-0.352295	0.264542	-0.060590	-1.073866	0.202726	-0.988243	0.812947	0.041168	-0.217765	-0.538516
15547	3.232707	2.710786	7.044731	-0.296969	0.320885	-0.093546	-1.065807	0.208882	-0.997123	0.813280	0.040264	-0.209207	-0.541467
15548	3.097069	2.953488	7.062807	0.157155	0.177954	0.232324	-1.059461	0.211940	-1.002999	0.816071	0.043629	-0.208252	-0.537360
15549	2.748865	3.704703	8.972002	0.365647	0.201383	0.005035	-1.053221	0.206029	-1.007014	0.816342	0.051810	-0.208872	-0.535980
15550	3.163633	3.712247	9.145936	0.002331	0.228730	-0.001329	-1.045948	0.208796	-1.013311	0.816944	0.054157	-0.205212	-0.536244
15551	3.643979	2.730706	10.024947	0.027403	0.336893	0.021457	-1.038277	0.211585	-1.020954	0.818237	0.058166	-0.200023	-0.535813
15552	3.492489	2.514493	11.331301	0.014002	0.543504	0.219898	-1.024362	0.206895	-1.031186	0.822341	0.063176	-0.191578	-0.532036
15553	1.752428	0.880590	8.620947	-0.079154	0.117791	0.208556	-1.017769	0.216251	-1.038205	0.824853	0.062275	-0.189023	-0.529159
15554	2.669330	2.055068	8.661883	0.344628	-0.058241	0.212044	-1.018298	0.215984	-1.038207	0.826081	0.066378	-0.193944	-0.524948
15555	2.991980	2.218740	9.043623	0.173313	-0.047617	0.156675	-1.015655	0.217289	-1.036855	0.827066	0.068015	-0.196733	-0.522142
15556	2.384556	2.156812	9.672917	0.014595	-0.006970	0.039860	-1.015394	0.218513	-1.035747	0.827093	0.067867	-0.197110	-0.521975
15557	2.795152	2.190940	9.461413	-0.248200	-0.032290	-0.031939	-1.016852	0.218782	-1.033844	0.826734	0.063375	-0.194961	-0.523912
15558	3.265054	2.121738	8.961270	-0.265425	-0.026311	0.008624	-1.017666	0.225644	-1.034152	0.826709	0.058519	-0.192677	-0.525360
15559	2.823333	2.375859	8.811012	-0.287107	0.026509	0.021361	-1.017433	0.236247	-1.034353	0.827137	0.053729	-0.189224	-0.526453
15560	2.883504	2.736179	8.656096	-0.223242	0.075667	-0.002902	-1.012968	0.248488	-1.037233	0.827274	0.050680	-0.185674	-0.527802
15561	3.131071	2.973705	8.748550	-0.191582	0.126641	0.032820	-1.010336	0.253748	-1.038034	0.828051	0.048470	-0.181608	-0.528206
15562	3.039543	2.916195	8.560843	-0.165206	0.162554	0.063218	-1.008366	0.259332	-1.040159	0.829078	0.047045	-0.177292	-0.528189
15563	2.810222	3.239727	8.582655	-0.072166	0.179645	0.086642	-1.002031	0.265875	-1.045923	0.830460	0.047186	-0.173700	-0.527198
15564	2.791199	3.219962	8.572593	-0.110677	0.231669	0.055032	-0.995954	0.270266	-1.048803	0.831508	0.047405	-0.168803	-0.527118
15565	3.067265	3.642423	8.115746	-0.050562	0.274506	0.069573	-0.987236	0.277253	-1.058067	0.832963	0.048991	-0.163903	-0.526221
15566	2.927610	4.321966	8.087079	0.113370	0.342595	0.176615	-0.978509	0.281139	-1.065955	0.835276	0.053678	-0.159637	-0.523400
15567	2.386096	4.363186	8.753721	0.268048	0.200497	0.222265	-0.970166	0.280382	-1.071707	0.837678	0.059386	-0.159534	-0.518959
15568	2.185007	4.291607	9.080248	0.296942	-0.257633	0.205318	-0.972397	0.273534	-1.068949	0.838100	0.060804	-0.167249	-0.515674
15569	1.896223	2.538556	7.847448	0.406709	-0.356348	0.061091	-0.982834	0.266374	-1.062621	0.836732	0.063631	-0.177703	-0.514054
15570	1.725126	1.996661	8.561145	0.645009	-0.405016	0.025323	-0.992846	0.249420	-1.055537	0.834218	0.069965	-0.191194	-0.512474
15571	1.281798	2.537483	11.246447	0.351019	-0.324796	-0.081165	-1.003392	0.233946	-1.045450	0.831358	0.072702	-0.200222	-0.513292
15572	2.072869	3.129651	12.267536	0.365483	-0.440384	-0.108604	-1.012629	0.223467	-1.035486	0.827416	0.074471	-0.211200	-0.515006
15573	3.379506	2.424946	10.286307	0.109687	-0.097120	-0.305454	-1.020803	0.211430	-1.025585	0.823432	0.076441	-0.213550	-0.520109
15574	1.959907	2.234097	9.974612	-0.209285	0.193694	-0.169886	-1.015773	0.211359	-1.027522	0.822261	0.075505	-0.207998	-0.524331
15575	1.406298	1.723884	8.700242	-0.494046	0.150918	-0.158503	-1.011830	0.221927	-1.036081	0.821692	0.069454	-0.200069	-0.529123
15576	2.088312	1.711932	8.203769	-0.170965	0.123809	0.006638	-1.005907	0.233141	-1.038206	0.822091	0.067750	-0.196291	-0.530139
15577	2.517983	2.142155	8.861172	-0.004748	-0.025261	0.089181	-1.004989	0.235045	-1.030780	0.822721	0.066833	-0.196743	-0.529108
15578	1.959621	2.605468	9.928477	-0.117477	-0.110501	0.045924	-1.007385	0.239523	-1.029001	0.822567	0.063385	-0.197433	-0.529516
15579	1.865010	2.402224	9.378327	-0.372755	-0.159459	-0.040019	-1.009262	0.247337	-1.027121	0.821741	0.055499	-0.195966	-0.532220
15580	2.248988	2.282926	8.977016	-0.253496	-0.131585	-0.119103	-1.013255	0.255359	-1.032318	0.819892	0.050245	-0.195346	-0.535810
15581	2.266973	2.598808	8.994441	-0.170880	-0.155823	-0.117248	-1.016442	0.258704	-1.028956	0.817969	0.046005	-0.195849	-0.538937
15582	2.036028	2.749962	8.947704	-0.135268	-0.147043	-0.101122	-1.019895	0.262385	-1.027860	0.816092	0.042451	-0.196755	-0.541738
15583	2.012096	2.846614	8.886067	-0.140122	-0.201575	-0.198732	-1.025332	0.265344	-1.023681	0.813024	0.038571	-0.198230	-0.546085
15584	2.514495	2.797467	8.827238	-0.094359	-0.239400	-0.234300	-1.029030	0.262260	-1.019311	0.809243	0.035202	-0.200959	-0.550911
15585	2.674377	3.072250	9.012999	-0.120150	-0.232821	-0.077024	-1.035777	0.259975	-1.010188	0.807300	0.030833	-0.203227	-0.553186
15586	2.324012	3.114419	8.828630	-0.121619	-0.234450	-0.156527	-1.041613	0.263319	-1.004115	0.804341	0.026763	-0.205620	-0.556812
15587	2.121802	3.241793	8.523005	-0.174893	-0.317591	-0.265037	-1.047834	0.263123	-1.001502	0.799903	0.021393	-0.208502	-0.562339
15588	1.904098	3.446581	8.404062	0.021798	-0.416522	-0.368448	-1.056427	0.258324	-0.990426	0.793630	0.018448	-0.215292	-0.568735
15589	2.749020	3.360043	9.145499	0.246558	-0.383261	-0.626765	-1.065914	0.242653	-0.978882	0.784408	0.020661	-0.223779	-0.578101
15590	4.388559	3.914109	9.268648	0.239905	-0.030598	-0.791123	-1.069543	0.215457	-0.969516	0.774558	0.027462	-0.226724	-0.589832
15591	4.448370	3.876222	8.019164	-0.129821	0.207354	-0.042810	-1.065291	0.210551	-0.972806	0.774778	0.028031	-0.221901	-0.591348
15592	3.311941	2.957445	7.603709	0.210458	0.231885	0.299966	-1.061585	0.211017	-0.978599	0.778796	0.032536	-0.221005	-0.586152
15593	2.468748	3.151031	8.852051	0.247851	0.277807	0.252784	-1.052983	0.212381	-0.985896	0.782521	0.038477	-0.219700	-0.581303
15594	2.542789	3.370864	9.131868	-0.034131	0.298014	0.130878	-1.045573	0.213754	-0.992374	0.784960	0.040668	-0.214784	-0.579700
15595	2.604959	3.519967	8.275784	-0.153468	0.212289	0.104318	-1.037273	0.227672	-0.999267	0.786917	0.040242	-0.209711	-0.578932
15596	2.633791	3.047161	8.280234	0.083857	0.152044	0.104690	-1.031587	0.229836	-1.001945	0.788303	0.042718	-0.208420	-0.577335
15597	3.543226	2.158431	9.802327	0.145307	0.200556	-0.034691	-1.028788	0.223544	-1.004189	0.788334	0.047396	-0.206872	-0.577483
15598	4.546870	2.975473	12.031710	0.193389	0.482564	0.160570	-1.018183	0.218568	-1.010772	0.791521	0.055170	-0.201690	-0.574257
15599	2.602113	1.318383	8.812201	-0.338318	0.203451	0.254054	-1.009880	0.231508	-1.017562	0.795348	0.050949	-0.194821	-0.571726
15600	2.705873	1.781346	7.762470	0.273442	-0.047351	0.321541	-1.008709	0.238816	-1.021097	0.798133	0.053327	-0.199072	-0.566136
15601	2.772267	2.554588	9.116184	0.215962	-0.041455	0.245289	-1.012411	0.237166	-1.018425	0.800259	0.055102	-0.202414	-0.561762
15602	2.451525	2.320657	9.661701	0.030092	0.012002	0.069183	-1.011492	0.239473	-1.016485	0.800666	0.055271	-0.202686	-0.561068
15603	2.792177	2.195725	9.316871	-0.167400	-0.024724	-0.022793	-1.010176	0.241974	-1.017359	0.800260	0.052143	-0.201131	-0.562504
15604	3.170209	2.241371	8.841926	-0.147357	-0.034023	0.001007	-1.012043	0.246735	-1.016247	0.799924	0.049239	-0.200065	-0.563624
15605	3.147434	2.386581	8.686088	-0.100781	0.004276	0.050025	-1.011926	0.251748	-1.015955	0.800376	0.047155	-0.198890	-0.563576
15606	2.903175	2.493813	8.749991	-0.088696	0.058780	0.078750	-1.011013	0.256513	-1.017825	0.801219	0.045926	-0.197071	-0.563118
15607	3.206688	2.586705	8.763417	-0.043706	0.133548	0.091676	-1.007979	0.260267	-1.020288	0.802589	0.046016	-0.194528	-0.562043
15608	3.447038	2.901747	8.595117	0.022111	0.171526	0.161022	-1.004816	0.265124	-1.022315	0.804671	0.047510	-0.192220	-0.559731
15609	3.184439	2.964960	8.711743	0.048783	0.176025	0.275233	-0.999929	0.269160	-1.026801	0.808141	0.048829	-0.190246	-0.555274
15610	2.781035	3.064471	8.975411	0.087450	0.188710	0.278166	-0.993456	0.273657	-1.028610	0.811470	0.051110	-0.188488	-0.550796
15611	2.606614	3.051590	8.909984	0.012817	0.180931	0.207196	-0.988173	0.277673	-1.032565	0.814186	0.052163	-0.185973	-0.547534
15612	2.623064	3.158664	8.656953	-0.015764	0.207328	0.136547	-0.983950	0.282533	-1.035812	0.816071	0.053494	-0.182621	-0.545725
15613	2.621140	3.255723	8.660975	0.009636	0.243977	0.101494	-0.977209	0.286276	-1.041536	0.817822	0.055595	-0.178948	-0.544109
15614	2.573885	3.898091	8.498229	-0.027348	0.340881	0.053361	-0.967950	0.288837	-1.046924	0.819205	0.058475	-0.173192	-0.543588
15615	2.413433	4.290919	9.279817	0.141973	0.075364	0.134413	-0.963974	0.287451	-1.051305	0.820518	0.060867	-0.173792	-0.541149
15616	2.109904	3.867849	8.710472	0.109278	-0.142185	0.110030	-0.965032	0.287172	-1.050229	0.820527	0.060505	-0.177516	-0.539965
15617	1.973908	3.190526	8.174664	0.204386	-0.250751	0.037210	-0.969393	0.284712	-1.048112	0.819528	0.060785	-0.184027	-0.539271
15618	1.866431	3.135190	8.321012	0.229191	-0.281997	-0.021239	-0.978114	0.278892	-1.041090	0.817409	0.061340	-0.191166	-0.539940
15619	1.787031	2.895975	9.290375	0.090935	-0.244923	-0.164652	-0.985239	0.270520	-1.033900	0.814315	0.060620	-0.196065	-0.542932
15620	1.635951	2.495263	10.328556	-0.147380	-0.456677	-0.311718	-0.997268	0.264499	-1.026981	0.808756	0.054262	-0.201575	-0.549852
15621	2.669573	1.936226	9.522062	0.053233	-0.507259	-0.281539	-1.010623	0.258374	-1.014149	0.803252	0.050469	-0.210104	-0.555063
15622	3.377382	2.245256	10.013207	0.063039	-0.185939	-0.325604	-1.015235	0.250625	-1.006164	0.798303	0.050588	-0.213515	-0.560860
15623	2.871748	2.294316	9.814396	-0.267961	-0.039883	-0.306144	-1.018662	0.245468	-1.002936	0.794698	0.046911	-0.210865	-0.567266
15624	2.300488	2.007061	8.196018	-0.234485	0.009087	-0.264882	-1.018408	0.249108	-1.003762	0.791508	0.044227	-0.207857	-0.573022
15625	2.694220	2.541008	8.870791	0.094986	-0.044486	-0.213040	-1.018517	0.241261	-1.002133	0.788546	0.045828	-0.209475	-0.576381
15626	2.454932	2.539196	9.819015	-0.024333	-0.096367	-0.204875	-1.020754	0.236383	-1.000118	0.785400	0.045026	-0.210571	-0.580327
15627	2.556387	2.448809	9.914273	-0.326218	-0.010733	-0.175236	-1.019575	0.240336	-0.997189	0.783353	0.040227	-0.206760	-0.584800
15628	2.998937	2.116921	9.068674	-0.446272	0.052598	-0.080674	-1.019069	0.248468	-0.999484	0.782581	0.034027	-0.200686	-0.588332
15629	3.081944	1.761554	8.554005	-0.281525	-0.015807	0.008706	-1.019364	0.258841	-1.001295	0.782561	0.029053	-0.197600	-0.589667
15630	2.754908	1.898847	8.684943	-0.032412	-0.073038	0.106433	-1.019386	0.265906	-0.999058	0.783191	0.027110	-0.198467	-0.588633
15631	2.405161	2.445947	8.816908	0.013600	-0.128358	0.057650	-1.023364	0.268038	-0.996799	0.783115	0.025228	-0.200637	-0.588082
15632	2.237302	2.617681	8.925994	0.144862	-0.155806	-0.010161	-1.024816	0.266467	-0.993749	0.781942	0.025554	-0.204821	-0.588185
15633	2.208755	2.864772	9.120623	0.114704	-0.176089	-0.098802	-1.029441	0.263371	-0.987894	0.779755	0.025371	-0.208811	-0.589692
15634	2.196810	3.238376	9.232971	-0.076839	-0.207895	-0.279974	-1.035254	0.259092	-0.984075	0.775250	0.022742	-0.211044	-0.594920
15635	2.552052	2.800537	8.462514	-0.192380	-0.216443	-0.333477	-1.040143	0.255525	-0.975684	0.770179	0.018328	-0.211875	-0.601330
15636	2.727391	2.927463	8.004806	-0.042158	-0.323889	-0.179897	-1.048221	0.256271	-0.969668	0.766279	0.014398	-0.216328	-0.604824
15637	2.747988	3.675509	8.510064	0.166789	-0.359288	-0.329809	-1.055619	0.250369	-0.960384	0.760386	0.013816	-0.223689	-0.609578
15638	2.606921	4.508005	9.000098	0.135932	-0.293678	-0.547869	-1.064442	0.234192	-0.951814	0.751907	0.014601	-0.229685	-0.617793
15639	2.967825	4.924803	9.282418	0.034445	-0.159692	-0.534172	-1.067314	0.219890	-0.945800	0.744229	0.015488	-0.232298	-0.626036
15640	3.205539	4.708255	9.524817	0.214393	0.166390	-0.678328	-1.070954	0.197614	-0.944189	0.735875	0.023729	-0.232312	-0.635575
15641	3.223005	3.616125	8.156827	-0.218800	0.214091	-0.348661	-1.063250	0.188736	-0.948047	0.732206	0.024775	-0.226181	-0.641952
15642	3.152431	3.131714	7.303855	0.048419	0.260741	-0.131753	-1.057145	0.183977	-0.953498	0.731109	0.029225	-0.222954	-0.644141
15643	3.574168	3.204957	7.797629	0.146486	0.248721	0.101767	-1.049850	0.179466	-0.958822	0.733124	0.034004	-0.221292	-0.642186
15644	4.072338	3.073251	8.179762	0.190870	0.183919	0.078392	-1.046405	0.178628	-0.962240	0.734230	0.038603	-0.221137	-0.640715
15645	4.686459	3.997322	10.511917	0.486030	0.543633	0.235220	-1.039114	0.175576	-0.970333	0.738890	0.051468	-0.219645	-0.634940
15646	2.320081	1.691986	9.339882	-0.155960	0.530506	0.322174	-1.025096	0.180983	-0.982926	0.744765	0.054243	-0.210188	-0.631033
15647	2.039296	2.240211	8.296964	0.224857	0.189314	0.225769	-1.017826	0.185150	-0.989448	0.747872	0.058793	-0.210492	-0.626837
15648	2.899972	2.367669	10.007263	0.454703	0.008727	0.276375	-1.014893	0.177804	-0.988375	0.750335	0.064353	-0.216411	-0.621307
15649	4.065706	2.587769	9.150807	0.066382	-0.059479	0.315144	-1.018075	0.179506	-0.986407	0.753639	0.062915	-0.218586	-0.616677
15650	3.316449	2.549859	8.757436	0.061830	-0.042691	0.423271	-1.019431	0.190381	-0.984703	0.758166	0.061306	-0.220547	-0.610560
15651	2.377925	2.828964	8.750603	0.059929	-0.074844	0.354296	-1.023691	0.198236	-0.982259	0.761828	0.059365	-0.222895	-0.605319
15652	2.419757	2.941396	8.895453	0.012925	-0.006673	0.170679	-1.023832	0.200803	-0.978421	0.763469	0.058569	-0.223387	-0.603144
15653	3.173074	2.828839	8.856837	-0.073963	0.054062	0.131735	-1.024105	0.203476	-0.979137	0.765148	0.057110	-0.221865	-0.601717
15654	3.394107	2.900799	8.709033	-0.070247	0.066710	0.197202	-1.024124	0.210059	-0.980268	0.767530	0.055817	-0.220254	-0.599391
15655	3.295745	2.949972	8.566042	-0.023673	0.130616	0.217229	-1.021499	0.218038	-0.984066	0.770498	0.055623	-0.218274	-0.596318
15656	3.568009	3.136954	8.486336	0.021856	0.186512	0.274245	-1.015959	0.224842	-0.988204	0.774194	0.056842	-0.215995	-0.592232
15657	3.395882	3.269766	8.533005	0.019699	0.216367	0.360216	-1.012405	0.231963	-0.992041	0.779122	0.057677	-0.213391	-0.586606
15658	3.000319	3.206780	8.718711	0.007676	0.256562	0.311897	-1.008187	0.238697	-0.997909	0.783502	0.059329	-0.209873	-0.581858
15659	3.318242	3.278069	8.554629	-0.011045	0.236066	0.200244	-1.002908	0.244400	-1.002481	0.786601	0.060568	-0.206415	-0.578777
15660	3.466103	3.406980	8.615960	-0.056348	0.234490	0.177066	-0.993919	0.248605	-1.006205	0.789342	0.061519	-0.202323	-0.576386
15661	3.009459	3.464235	8.635214	-0.032602	0.279240	0.172220	-0.988115	0.255699	-1.011141	0.792260	0.063017	-0.197924	-0.573741
15662	2.954862	4.028822	8.725556	-0.066914	0.261179	0.171984	-0.980581	0.259970	-1.016322	0.795005	0.064123	-0.193270	-0.571404
15663	2.563109	3.740140	8.691645	-0.032331	0.111271	0.132332	-0.975426	0.262906	-1.021785	0.796757	0.063887	-0.191509	-0.569579
15664	2.270258	3.317297	8.435528	0.027277	-0.005957	0.038145	-0.976487	0.263506	-1.022558	0.796802	0.063956	-0.192003	-0.569343
15665	2.316594	3.556024	8.502542	0.070151	-0.050242	-0.025680	-0.974631	0.262828	-1.025283	0.795993	0.064153	-0.193786	-0.569848
15666	2.628476	3.542313	8.957499	0.079836	-0.119394	-0.065070	-0.977268	0.259365	-1.023754	0.794346	0.064162	-0.196552	-0.571197
15667	2.375119	3.523176	9.178527	0.030492	-0.275320	0.002787	-0.982021	0.254932	-1.020354	0.793004	0.061069	-0.201495	-0.571678
15668	1.878487	2.853893	8.826553	-0.071558	-0.315736	-0.089591	-0.991682	0.254077	-1.015979	0.790436	0.056533	-0.205609	-0.574230
15669	2.325392	2.779457	8.684377	-0.108234	-0.212398	-0.181081	-0.998688	0.250161	-1.008514	0.787345	0.052731	-0.207704	-0.578072
15670	2.628653	2.430592	8.896089	-0.049075	-0.192513	-0.101258	-1.005305	0.249565	-1.006312	0.785073	0.050004	-0.210099	-0.580532
15671	2.347026	2.542051	9.430573	0.075161	-0.165565	0.001902	-1.009268	0.246490	-1.002073	0.784076	0.048852	-0.213727	-0.580654
15672	2.180053	2.735692	9.958328	0.067897	-0.087682	0.050134	-1.010321	0.244525	-1.000515	0.783872	0.048538	-0.215980	-0.580122
15673	2.167844	2.898127	10.187794	-0.104405	0.045031	0.053969	-1.012973	0.246000	-1.001376	0.784553	0.046819	-0.214197	-0.580003
15674	2.506651	2.867828	9.856634	-0.217450	0.182611	0.133113	-1.009817	0.253549	-1.005194	0.786719	0.044807	-0.208972	-0.579135
15675	2.425992	2.225502	9.416129	-0.214882	0.268349	0.189421	-1.002693	0.261881	-1.010643	0.789970	0.043366	-0.202462	-0.577127
15676	1.940286	1.956911	8.917051	-0.202760	0.264362	0.209013	-0.995579	0.274159	-1.017842	0.793269	0.042219	-0.196164	-0.574859
15677	1.584700	2.071843	9.073759	-0.124560	0.205554	0.168284	-0.990441	0.282809	-1.022989	0.795877	0.041579	-0.191585	-0.572841
15678	1.992272	2.278270	8.993244	-0.083424	0.127900	0.231474	-0.985957	0.288497	-1.026078	0.798752	0.040681	-0.188828	-0.569811
15679	2.183983	2.121530	8.858300	0.005306	0.023007	0.261107	-0.984384	0.294105	-1.028867	0.801580	0.039680	-0.188678	-0.565946
15680	2.224209	2.326180	9.077022	0.117749	-0.042509	0.216814	-0.984662	0.298724	-1.029253	0.803456	0.040120	-0.190910	-0.562496
15681	2.468351	2.481106	9.097785	0.122873	-0.047999	0.225575	-0.986249	0.298081	-1.030060	0.805486	0.040340	-0.193176	-0.558791
15682	2.216541	2.476541	9.133418	0.110129	-0.028783	0.234554	-0.986258	0.301127	-1.029024	0.807588	0.040741	-0.195106	-0.555046
15683	1.943646	2.544405	9.088428	0.081186	-0.060275	0.167130	-0.987983	0.302706	-1.029222	0.808924	0.040409	-0.197019	-0.552442
15684	2.333721	2.706857	9.327831	0.137289	-0.037535	0.023248	-0.988117	0.302981	-1.028944	0.808612	0.041981	-0.199211	-0.551996
15685	2.581935	3.138570	9.317749	0.018374	-0.042246	-0.041765	-0.989426	0.297913	-1.025604	0.807752	0.041685	-0.199954	-0.553007
15686	2.583552	3.405595	9.214693	0.045252	0.049838	-0.088841	-0.989689	0.297216	-1.025355	0.806616	0.043179	-0.199625	-0.554668
15687	2.753164	3.020285	9.078388	-0.050388	0.115130	-0.101118	-0.988224	0.294131	-1.026140	0.805772	0.043780	-0.197020	-0.556775
15688	2.181987	2.519531	8.438837	-0.138205	0.082005	-0.016572	-0.985064	0.300242	-1.028127	0.805709	0.042386	-0.194192	-0.557965
15689	2.442636	2.759757	8.854201	0.136920	0.025829	0.049276	-0.983731	0.297048	-1.030122	0.806018	0.044433	-0.195239	-0.556994
15690	2.842848	2.949127	9.404205	0.021039	0.010155	0.069921	-0.984264	0.298473	-1.030875	0.806499	0.044466	-0.195420	-0.556231
15691	2.810280	2.785840	8.802705	-0.007377	-0.011046	0.053811	-0.984527	0.297763	-1.030090	0.806838	0.043756	-0.195475	-0.555777
15692	2.710441	2.737943	9.112904	-0.002307	0.012664	0.103504	-0.984795	0.298745	-1.030056	0.807720	0.043308	-0.195384	-0.554561
15693	2.598333	2.750459	8.989023	-0.017617	0.039064	0.108956	-0.982952	0.302371	-1.031839	0.808871	0.042774	-0.194569	-0.553210
15694	2.400205	2.785663	8.626452	0.082119	0.010438	0.077310	-0.982695	0.305032	-1.032561	0.809375	0.043769	-0.195424	-0.552092
15695	2.613839	2.974075	9.173145	0.127487	0.000620	0.059640	-0.980834	0.302626	-1.032928	0.809697	0.045366	-0.196794	-0.551004
15696	2.755655	2.918398	9.223649	-0.014783	0.024155	0.066387	-0.981895	0.303196	-1.032361	0.810215	0.044983	-0.196350	-0.550431
15697	2.620953	2.784821	8.695812	-0.029306	-0.003595	0.067980	-0.981507	0.306078	-1.030664	0.810749	0.043965	-0.196076	-0.549825
15698	2.561252	2.880844	8.813602	0.069476	-0.020656	0.072607	-0.980054	0.306870	-1.030119	0.811082	0.044432	-0.197289	-0.548862
15699	2.637666	2.984210	9.108813	0.032492	-0.006894	0.043376	-0.981378	0.307054	-1.030769	0.811273	0.044489	-0.197732	-0.548415
15700	2.721880	2.888642	9.083235	-0.010195	0.000301	0.025593	-0.980053	0.306773	-1.032000	0.811238	0.044077	-0.197689	-0.548515
15701	2.671036	2.742064	8.938365	-0.006552	0.005656	0.025659	-0.979791	0.307752	-1.032374	0.811318	0.043711	-0.197489	-0.548498
15702	2.675294	2.776127	8.967121	-0.014009	-0.008803	0.032613	-0.980319	0.307034	-1.030916	0.811326	0.043108	-0.197558	-0.548509
15703	2.693555	2.849289	9.073035	-0.015631	-0.003325	0.026445	-0.980059	0.308704	-1.031000	0.811385	0.042497	-0.197409	-0.548523
15704	2.673961	2.848927	9.005042	-0.033569	-0.006969	0.023719	-0.980456	0.308704	-1.030593	0.811316	0.041632	-0.197226	-0.548757
15705	2.659229	2.848652	8.942012	-0.027850	-0.010173	0.011344	-0.980730	0.311813	-1.032100	0.811191	0.040815	-0.197047	-0.549069
15706	2.687227	2.907420	8.971311	-0.030752	-0.012147	0.018386	-0.981790	0.312052	-1.029264	0.811034	0.039958	-0.196974	-0.549389
15707	2.704610	3.009684	8.983108	-0.051512	-0.014140	0.020068	-0.980738	0.314393	-1.028933	0.811003	0.038692	-0.196613	-0.549655
15708	2.708994	3.026751	8.944603	-0.060793	-0.003856	0.032481	-0.980344	0.315220	-1.028911	0.811048	0.037381	-0.196086	-0.549867
15709	2.742368	3.029767	8.789153	-0.066262	-0.011060	0.034182	-0.981546	0.318881	-1.029183	0.811188	0.035872	-0.195537	-0.549957
15710	2.598239	3.075690	8.712176	-0.028329	-0.023913	0.027178	-0.981688	0.322191	-1.027333	0.811055	0.034882	-0.195688	-0.550163
15711	2.560402	3.026456	8.696945	0.027726	-0.034720	0.015802	-0.983146	0.322794	-1.027833	0.810826	0.034737	-0.196551	-0.550202
15712	2.648658	3.006232	8.892361	0.050067	-0.033821	-0.012436	-0.982615	0.322218	-1.027589	0.810148	0.035059	-0.197699	-0.550770
15713	2.728021	3.036800	8.894565	0.050356	-0.026460	-0.022132	-0.984596	0.320565	-1.026547	0.809511	0.035542	-0.198659	-0.551328
15714	2.733413	3.005340	8.868491	0.042457	-0.013119	-0.060970	-0.984458	0.318435	-1.025007	0.808361	0.036154	-0.199353	-0.552724
15715	2.653918	2.882546	9.008987	0.048990	-0.001394	-0.101523	-0.986033	0.313511	-1.021659	0.806940	0.037221	-0.199838	-0.554552
15716	2.553706	2.822484	9.124306	0.036475	0.018885	-0.135006	-0.986016	0.308268	-1.024240	0.805077	0.038381	-0.199894	-0.557153
15717	2.512079	2.443040	8.892418	-0.026689	-0.007468	-0.098210	-0.985749	0.307259	-1.023069	0.803715	0.038149	-0.199622	-0.559229
15718	2.676515	2.480020	9.017531	-0.010710	-0.044585	-0.029480	-0.987599	0.306173	-1.022546	0.802816	0.037423	-0.200251	-0.560344
15719	2.735088	2.767552	9.431151	-0.002320	-0.077665	0.053403	-0.990777	0.306168	-1.019157	0.802849	0.036181	-0.201486	-0.559935
15720	2.831527	2.560559	9.503066	-0.030008	-0.012136	0.090853	-0.991052	0.309839	-1.020780	0.803440	0.035025	-0.201465	-0.559168
15721	2.578505	2.793806	9.122876	-0.048069	0.079892	0.245270	-0.989746	0.315792	-1.020069	0.806275	0.034038	-0.199780	-0.555742
15722	2.349620	2.556595	8.809555	-0.029421	-0.031173	0.067869	-0.988172	0.320828	-1.022206	0.806530	0.032774	-0.200058	-0.555349
15723	2.437532	2.747510	8.695279	0.051302	-0.103438	-0.002207	-0.991614	0.320544	-1.018555	0.805803	0.032358	-0.202250	-0.555634
15724	2.331898	2.959211	8.810788	0.071185	-0.127967	-0.010246	-0.995316	0.319037	-1.016013	0.804729	0.031954	-0.205152	-0.556151
15725	2.359309	3.039809	8.791765	0.095505	-0.160652	-0.118246	-0.997427	0.316341	-1.011918	0.802427	0.032124	-0.208664	-0.558155
15726	2.751501	3.044488	8.705080	0.117657	-0.191905	-0.212173	-1.001648	0.311026	-1.007077	0.798767	0.032584	-0.212972	-0.561741
15727	3.192257	3.057339	8.701658	0.107638	-0.196433	-0.175199	-1.008117	0.304773	-1.001704	0.795614	0.032786	-0.217156	-0.564594
15728	3.017045	3.330872	8.660522	0.113322	-0.156960	-0.044057	-1.013137	0.300728	-0.996680	0.793926	0.032829	-0.220957	-0.565492
15729	2.806560	3.977616	9.015038	0.073505	-0.129220	-0.100575	-1.016834	0.297368	-0.992453	0.791890	0.032962	-0.223737	-0.567244
15730	2.862226	4.930207	9.640177	0.064076	-0.011160	-0.202469	-1.020258	0.291271	-0.990865	0.788969	0.034543	-0.224564	-0.570882
15731	2.839169	4.347203	9.398360	-0.086901	0.253082	-0.297581	-1.017328	0.285377	-0.992293	0.786450	0.037464	-0.219329	-0.576183
15732	3.528948	3.245374	7.545616	-0.359962	0.277759	-0.239108	-1.010713	0.287174	-0.998212	0.784410	0.035767	-0.210690	-0.582264
15733	3.249460	2.975595	6.350050	-0.146451	0.087978	0.027441	-1.008207	0.290437	-1.003099	0.784902	0.034406	-0.207660	-0.582772
15734	2.520698	3.297501	7.812745	0.514857	0.072957	-0.073907	-1.005938	0.284279	-1.004528	0.783290	0.043382	-0.212522	-0.582589
15735	2.954587	3.448776	9.577164	0.327904	0.123785	-0.248476	-1.001917	0.267788	-1.007379	0.780303	0.051055	-0.214223	-0.585345
15736	4.576590	4.005097	11.066895	-0.045937	0.343932	-0.068302	-0.997664	0.262219	-1.012165	0.779971	0.054267	-0.208346	-0.587615
15737	2.823779	2.118658	9.628916	-0.360459	0.320385	0.122020	-0.987877	0.265481	-1.018207	0.782801	0.051864	-0.199291	-0.587210
15738	1.798725	1.575550	7.721746	0.065730	0.008249	0.157015	-0.985246	0.271644	-1.021930	0.783694	0.052018	-0.200185	-0.585699
15739	2.582434	2.405539	9.448454	0.359186	-0.065179	0.067042	-0.987081	0.265069	-1.019302	0.783543	0.056538	-0.205507	-0.583636
15740	3.590223	2.370390	9.142672	0.057367	-0.017558	0.053810	-0.983379	0.266892	-1.023444	0.783387	0.056755	-0.206580	-0.583446
15741	2.922261	2.329144	9.148963	-0.030764	0.052629	0.131930	-0.982062	0.269433	-1.026060	0.784907	0.056187	-0.205589	-0.581805
15742	2.663079	2.404515	8.890121	-0.027761	0.030814	0.151310	-0.983910	0.267432	-1.022080	0.786295	0.055274	-0.205008	-0.580222
15743	2.740940	2.675391	9.167264	-0.045999	0.037571	0.160102	-0.983918	0.270241	-1.022929	0.788093	0.054138	-0.204097	-0.578207
15744	2.981667	2.694282	8.782178	-0.077970	0.074866	0.151355	-0.981817	0.275816	-1.024786	0.789757	0.052962	-0.202230	-0.576699
15745	3.269027	2.849979	8.681509	-0.029046	0.100499	0.210839	-0.978409	0.287863	-1.030342	0.792363	0.052573	-0.200596	-0.573723
15746	3.183323	3.028055	8.756965	0.038156	0.137151	0.261686	-0.974452	0.292563	-1.032383	0.795412	0.053511	-0.199185	-0.569896
15747	2.990480	3.204168	8.655849	0.026556	0.146921	0.293577	-0.971676	0.293761	-1.032645	0.799046	0.054180	-0.197563	-0.565295
15748	2.601457	3.286932	8.763635	0.039960	0.211498	0.274661	-0.966790	0.298179	-1.035510	0.802471	0.055931	-0.194984	-0.561154
15749	2.908566	3.110478	8.981384	-0.069274	0.287163	0.198707	-0.959526	0.303689	-1.039709	0.805629	0.057007	-0.189934	-0.558245
15750	3.163755	2.823824	8.943238	-0.147577	0.306915	0.236560	-0.948309	0.315693	-1.045088	0.809130	0.056964	-0.183662	-0.555276
15751	3.119594	3.070595	8.795606	-0.200033	0.327480	0.249791	-0.939599	0.325165	-1.053200	0.813057	0.056146	-0.176579	-0.551911
15752	2.837308	3.337310	8.568309	-0.129423	0.397478	0.246981	-0.930486	0.332646	-1.060039	0.816860	0.057364	-0.169017	-0.548528
15753	2.596394	4.109763	9.289204	-0.041009	0.349046	0.294692	-0.916873	0.340632	-1.069059	0.821039	0.059247	-0.163402	-0.543768
15754	1.823516	3.959794	9.148681	-0.031621	-0.080535	0.408850	-0.911993	0.346550	-1.070402	0.824763	0.056306	-0.164925	-0.537954
15755	1.228370	3.288668	8.283428	0.091505	-0.187215	0.231917	-0.915056	0.352544	-1.067091	0.826268	0.054837	-0.169453	-0.534378
15756	1.760520	3.089570	8.257934	0.126172	-0.149595	0.018211	-0.920343	0.349827	-1.064972	0.825279	0.055032	-0.173368	-0.534630
15757	2.167684	3.276627	8.692636	0.094422	-0.219997	-0.020462	-0.927079	0.344960	-1.065049	0.823921	0.054157	-0.178183	-0.535231
15758	2.037302	3.169912	8.934947	0.055974	-0.274865	0.027718	-0.933691	0.342502	-1.060761	0.822634	0.051809	-0.183412	-0.535676
15759	1.085915	2.591988	9.415570	0.087894	-0.344325	-0.067001	-0.944004	0.338152	-1.055417	0.820272	0.049711	-0.190095	-0.537166
15760	1.021951	2.202487	9.719819	0.154320	-0.371582	-0.200440	-0.956159	0.329866	-1.046959	0.815884	0.048744	-0.197722	-0.541169
15761	3.025281	1.750943	9.726929	0.362105	-0.249491	-0.243633	-0.964063	0.316205	-1.039526	0.811602	0.052803	-0.205550	-0.544301
15762	4.246115	2.353372	11.083656	0.166349	-0.024343	0.009715	-0.968536	0.306429	-1.034557	0.810756	0.054918	-0.207850	-0.544479
15763	2.148362	2.514321	10.801452	-0.326185	0.031436	0.132759	-0.967885	0.310333	-1.035110	0.812419	0.049254	-0.203980	-0.544005
15764	0.860603	1.869332	8.701656	-0.495439	0.025799	-0.026582	-0.969385	0.325157	-1.035157	0.812125	0.041361	-0.198201	-0.547229
15765	1.749926	1.929119	8.314501	-0.127474	0.060487	-0.150934	-0.965818	0.327829	-1.039672	0.810564	0.040406	-0.195673	-0.550514
15766	2.364259	2.013103	8.477134	-0.156375	-0.021116	-0.095108	-0.965430	0.331051	-1.040647	0.809105	0.037818	-0.194275	-0.553331
15767	2.224476	2.311537	8.302108	-0.196892	-0.122300	-0.044583	-0.969157	0.337566	-1.035033	0.808031	0.033295	-0.194001	-0.555285
15768	2.747692	2.743425	8.666316	0.099709	-0.193376	0.056536	-0.973264	0.338289	-1.032012	0.807414	0.032356	-0.198327	-0.554709
15769	2.728872	2.493248	10.333222	0.130849	-0.302142	0.080666	-0.980008	0.335664	-1.026386	0.806762	0.030643	-0.204662	-0.553452
15770	1.881635	2.827421	10.422646	-0.087571	-0.207545	-0.081914	-0.986622	0.333771	-1.022348	0.804634	0.027088	-0.207046	-0.555844
15771	1.822268	2.794642	9.065969	-0.341704	-0.030794	-0.270726	-0.989287	0.339334	-1.018922	0.801404	0.022278	-0.203479	-0.562007
15772	2.534675	2.622974	7.977120	-0.114095	-0.070667	-0.305754	-0.991542	0.340528	-1.013896	0.797293	0.020722	-0.203244	-0.567966
15773	2.757025	2.641565	7.909187	0.227222	-0.202963	-0.303810	-0.996420	0.333412	-1.008972	0.792637	0.023191	-0.208834	-0.572343
15774	2.849949	3.182185	8.521729	0.301783	-0.267874	-0.312890	-1.003263	0.319336	-1.002771	0.787331	0.026037	-0.216433	-0.576704
15775	2.750781	3.214396	8.783205	0.238195	-0.254772	-0.289121	-1.009715	0.307355	-0.997044	0.782471	0.028047	-0.222943	-0.580731
15776	2.804873	3.540641	8.789624	0.202631	-0.211319	-0.332300	-1.016704	0.297853	-0.989355	0.777074	0.030062	-0.228460	-0.585713
15777	2.822733	4.087104	8.689773	0.145183	-0.185912	-0.300515	-1.021439	0.286748	-0.980939	0.772313	0.031510	-0.232775	-0.590216
15778	2.748116	4.228994	8.977652	0.262078	-0.107301	-0.418992	-1.024981	0.275747	-0.978299	0.766151	0.036038	-0.237301	-0.596156
15779	2.952919	4.155027	8.907472	0.219729	0.019837	-0.360887	-1.026522	0.259415	-0.976388	0.761459	0.041403	-0.239258	-0.601017
15780	2.898873	4.081152	8.208361	0.004859	0.039566	-0.262386	-1.026753	0.248279	-0.977276	0.757900	0.042983	-0.238545	-0.605671
15781	2.687104	4.288431	7.682809	0.048704	0.016734	-0.188081	-1.026474	0.243230	-0.976368	0.755342	0.044905	-0.238647	-0.608678
15782	3.028063	4.874959	9.626427	0.662041	0.377919	-0.486348	-1.023381	0.227324	-0.979458	0.749854	0.061566	-0.240585	-0.613227
15783	3.325168	3.533144	9.289439	-0.205678	0.550636	-0.109579	-1.011165	0.215144	-0.989909	0.751043	0.065840	-0.229580	-0.615542
15784	3.869069	2.307200	6.499265	-0.105422	0.422646	0.100325	-1.001652	0.222465	-1.002390	0.753641	0.068737	-0.222119	-0.614787
15785	3.136711	2.150905	8.405925	0.545282	0.360349	0.253266	-0.989974	0.213186	-1.011000	0.757238	0.080208	-0.223700	-0.608371
15786	2.874523	2.590549	10.262343	0.441635	0.279008	0.272750	-0.981744	0.205414	-1.014963	0.760462	0.088835	-0.225329	-0.602522
15787	2.788418	3.084124	9.902159	0.117091	0.128796	0.267242	-0.978169	0.205397	-1.017820	0.763771	0.090838	-0.225200	-0.598069
15788	2.289010	2.968173	9.098236	0.051273	0.022602	0.222285	-0.976593	0.209744	-1.020382	0.765935	0.090691	-0.225914	-0.595047
15789	2.775287	3.127490	9.087886	0.080898	-0.078087	0.206592	-0.977127	0.210926	-1.016583	0.767634	0.089891	-0.228379	-0.592031
15790	3.211184	3.038318	9.203025	-0.047923	-0.079243	0.210506	-0.980446	0.214314	-1.014962	0.769413	0.087081	-0.229440	-0.589727
15791	2.918670	2.974735	9.021230	-0.147633	-0.066625	0.240404	-0.983783	0.223254	-1.012091	0.771951	0.082671	-0.229080	-0.587180
15792	2.793176	3.142338	8.708027	-0.115316	-0.064794	0.176891	-0.983678	0.232410	-1.009923	0.773524	0.079160	-0.229050	-0.585602
15793	3.166428	3.343271	8.467644	-0.103362	-0.006946	0.143619	-0.984491	0.238393	-1.008382	0.775103	0.076530	-0.228133	-0.584220
15794	3.310764	3.637168	8.455414	-0.080835	0.065060	0.188311	-0.982128	0.244729	-1.007135	0.777337	0.075022	-0.226502	-0.582079
15795	2.914787	3.591163	8.616910	-0.051225	0.072287	0.192956	-0.979239	0.252583	-1.005711	0.779753	0.073878	-0.225060	-0.579548
15796	2.834276	3.269305	8.713144	-0.151388	0.164807	0.084520	-0.974755	0.258074	-1.006258	0.781313	0.072891	-0.220895	-0.579174
15797	3.194211	3.911783	8.579741	-0.276668	0.292786	0.045060	-0.968151	0.263162	-1.009658	0.783276	0.071425	-0.213190	-0.579592
15798	2.961816	3.878423	8.442886	-0.298971	0.301809	0.175064	-0.959178	0.272862	-1.015755	0.786603	0.069330	-0.205277	-0.578196
15799	2.930044	4.217647	8.198660	-0.022403	0.174518	0.311263	-0.951523	0.281049	-1.021482	0.790695	0.069388	-0.202766	-0.573474
15800	2.147050	3.987489	8.951403	0.141672	-0.020174	0.400872	-0.947565	0.285482	-1.024068	0.794585	0.069595	-0.205304	-0.567134
15801	1.282145	3.493612	8.957473	0.046192	-0.106468	0.188051	-0.949020	0.284917	-1.022326	0.795970	0.068084	-0.207815	-0.564454
15802	1.765033	3.342089	8.212842	0.051820	0.043933	0.005061	-0.949818	0.286284	-1.020262	0.795714	0.069203	-0.207758	-0.564701
15803	2.656351	3.482136	8.963621	0.035746	0.070524	-0.065765	-0.947558	0.282902	-1.021066	0.794971	0.070602	-0.206975	-0.565860
15804	2.480121	3.408601	9.476259	-0.082359	0.006563	-0.036457	-0.946498	0.282633	-1.022562	0.794269	0.069334	-0.205937	-0.567380
15805	2.051835	3.172605	8.949815	-0.169862	0.009907	-0.059579	-0.948353	0.283532	-1.023451	0.793620	0.066762	-0.203776	-0.569372
15806	2.228624	3.039870	8.845522	-0.168559	0.014663	-0.107316	-0.948358	0.285227	-1.024335	0.792247	0.064509	-0.201527	-0.572337
15807	2.531815	2.894871	8.788525	-0.132026	0.004959	-0.061350	-0.948629	0.287342	-1.025069	0.791488	0.062479	-0.199862	-0.574194
15808	2.424771	2.965782	9.102420	-0.102095	-0.043187	-0.045638	-0.948506	0.290679	-1.024696	0.790502	0.060373	-0.199362	-0.575949
15809	2.103211	3.052187	9.111156	-0.134848	-0.080995	-0.038843	-0.949309	0.293140	-1.021659	0.789645	0.057223	-0.199033	-0.577557
15810	2.195543	3.015009	8.955413	-0.115354	-0.088204	-0.028234	-0.951168	0.295085	-1.019430	0.788688	0.054321	-0.199106	-0.579117
15811	2.439865	2.917496	8.973273	-0.132911	-0.085216	-0.010639	-0.953029	0.297612	-1.018255	0.788119	0.051044	-0.198883	-0.580266
15812	2.398280	2.814793	8.967957	-0.140453	-0.110394	-0.001969	-0.955154	0.299345	-1.012543	0.787392	0.047385	-0.199035	-0.581510
15813	2.388371	2.858327	9.174321	-0.099926	-0.110006	-0.003612	-0.958470	0.301623	-1.011226	0.786755	0.044314	-0.199579	-0.582428
15814	2.343249	2.930326	9.153138	-0.107639	-0.102633	-0.016843	-0.960859	0.303577	-1.008857	0.785837	0.041321	-0.199970	-0.583751
15815	2.445229	2.903037	9.045754	-0.125771	-0.059585	-0.037861	-0.962452	0.304631	-1.004514	0.785006	0.038581	-0.199375	-0.585258
15816	2.435707	2.876151	8.930132	-0.079461	-0.049036	-0.017309	-0.964312	0.306598	-1.003223	0.784257	0.036656	-0.199248	-0.586427
15817	2.390174	2.868054	9.039515	-0.045926	-0.057383	-0.027858	-0.965106	0.306782	-1.004415	0.783481	0.035170	-0.199551	-0.587453
15818	2.423228	2.795838	9.074771	-0.037533	-0.044646	-0.036596	-0.966167	0.307355	-1.003982	0.782486	0.034031	-0.199831	-0.588749
15819	2.569604	2.730518	8.973850	-0.023294	-0.060609	-0.033144	-0.968020	0.307033	-1.000216	0.781612	0.032891	-0.200438	-0.589767
15820	2.690426	2.747274	8.972617	0.012314	-0.051806	-0.017090	-0.969608	0.307081	-1.000733	0.780779	0.032367	-0.201429	-0.590561
15821	2.681816	2.708291	9.068924	-0.002232	-0.062682	-0.013668	-0.969604	0.305380	-0.999580	0.780109	0.031452	-0.202328	-0.591188
15822	2.734411	2.743227	9.063054	-0.020263	-0.038069	-0.008275	-0.970399	0.305507	-0.998226	0.779458	0.030548	-0.202724	-0.591959
15823	2.734064	2.760212	9.060508	-0.013268	-0.020493	0.002467	-0.971595	0.307189	-0.997354	0.779154	0.029895	-0.202845	-0.592351
15824	2.790611	2.836482	9.032784	-0.038476	-0.006542	0.005115	-0.971729	0.307635	-0.998411	0.778792	0.029023	-0.202541	-0.592974
15825	2.711932	2.888453	9.001096	-0.044909	-0.009435	-0.024082	-0.971992	0.306858	-0.994678	0.778234	0.028121	-0.202102	-0.593899
15826	2.735458	2.660696	8.873561	-0.004882	-0.001643	-0.038045	-0.972785	0.306446	-0.994146	0.777352	0.028004	-0.202095	-0.595061
15827	2.845678	2.861749	8.981331	-0.015700	0.008904	-0.036278	-0.971330	0.306707	-0.994825	0.776703	0.027823	-0.201717	-0.596045
15828	2.802739	2.691046	8.885024	0.005729	0.009789	-0.029114	-0.971332	0.307259	-0.994539	0.775961	0.027969	-0.201664	-0.597020
15829	2.776623	2.797383	8.960443	0.008620	-0.009422	-0.006242	-0.972122	0.306046	-0.995641	0.775581	0.027825	-0.201884	-0.597447
15830	2.793362	2.695745	9.014675	-0.045454	-0.006406	-0.002857	-0.971987	0.305164	-0.993794	0.775113	0.026877	-0.201485	-0.598232
15831	2.820738	2.766624	8.923517	-0.045452	-0.017029	-0.004700	-0.972652	0.306158	-0.993889	0.774748	0.025794	-0.201181	-0.598854
15832	2.889867	2.712056	8.983816	-0.053061	-0.013036	0.011201	-0.971866	0.308459	-0.991545	0.774421	0.024592	-0.200800	-0.599455
15833	2.744858	2.675431	8.873738	-0.044068	-0.006795	0.013073	-0.971738	0.310117	-0.990957	0.774306	0.023579	-0.200370	-0.599788
15834	2.772443	2.641958	8.956673	-0.005953	-0.023880	-0.001953	-0.972406	0.311774	-0.989556	0.773751	0.023029	-0.200714	-0.600410
15835	2.780440	2.622696	9.065375	-0.002209	0.004624	-0.002646	-0.975045	0.309673	-0.992676	0.773473	0.022863	-0.200602	-0.600812
15836	2.670353	2.526014	8.891834	-0.026944	-0.022631	-0.024084	-0.975717	0.312734	-0.991632	0.772665	0.022092	-0.200664	-0.601859
15837	2.832544	2.604169	8.566472	0.136670	0.020176	-0.009183	-0.973323	0.308694	-0.988168	0.772306	0.024284	-0.201984	-0.601794
15838	2.871218	2.736033	9.368173	0.038134	-0.003883	0.068120	-0.974373	0.305645	-0.987985	0.772655	0.024373	-0.202582	-0.601141
15839	2.676198	2.725165	8.931430	-0.008429	0.009109	0.029212	-0.973585	0.307551	-0.986727	0.772780	0.024038	-0.202343	-0.601074
15840	2.800911	2.676460	8.981356	-0.000385	0.008253	0.030973	-0.972528	0.308586	-0.990326	0.772750	0.023828	-0.202272	-0.601145
15841	2.801800	2.759009	9.016864	0.021677	0.007157	0.046944	-0.973058	0.308780	-0.992191	0.773066	0.023864	-0.202436	-0.600683
15842	2.780547	2.717349	8.929876	0.056467	0.011525	0.025872	-0.972931	0.310889	-0.993064	0.772952	0.024590	-0.202995	-0.600611
15843	2.772127	2.785169	8.994094	0.072682	0.016997	0.025955	-0.973715	0.307279	-0.993036	0.773029	0.025621	-0.203611	-0.600261
15844	2.747102	2.830838	9.031492	0.004787	0.013353	0.006272	-0.970406	0.307495	-0.993604	0.772711	0.025649	-0.203512	-0.600702
15845	2.835526	2.905271	9.110666	-0.035397	0.010723	0.027322	-0.970539	0.307780	-0.993727	0.772832	0.024935	-0.202930	-0.600774
15846	2.743733	2.714236	8.762692	-0.029440	0.021860	0.009767	-0.970284	0.310969	-0.993092	0.772594	0.024518	-0.202290	-0.601312
15847	2.794742	2.836533	8.806660	0.039900	0.012814	0.039968	-0.970947	0.311235	-0.991869	0.772836	0.024946	-0.202592	-0.600881
15848	2.870759	2.687429	8.916021	0.049205	0.018494	0.029412	-0.971740	0.311044	-0.994950	0.772774	0.025621	-0.202960	-0.600808
15849	2.853441	2.803611	8.770198	0.121435	0.038785	0.024466	-0.968559	0.309875	-0.995829	0.772890	0.027680	-0.203841	-0.600269
15850	2.725878	2.937265	9.121502	0.138676	0.036382	-0.016149	-0.967493	0.307311	-0.994582	0.772295	0.030137	-0.204982	-0.600528
15851	2.231964	3.117607	8.859479	0.037512	0.431633	0.000315	-0.964209	0.316312	-1.001037	0.773745	0.035739	-0.198757	-0.600448
15852	2.902081	3.299682	8.890702	0.498176	0.621701	0.239754	-0.951613	0.310143	-1.012374	0.778080	0.049736	-0.195323	-0.594951
15853	2.981695	2.461266	8.853738	0.420859	0.385698	0.264542	-0.939684	0.305637	-1.022578	0.781992	0.059650	-0.194594	-0.589121
15854	2.170358	3.131110	9.387012	0.190974	0.134389	0.064317	-0.932777	0.298047	-1.027056	0.782546	0.063768	-0.194869	-0.587861
15855	2.273586	3.399974	9.243735	-0.066439	0.055089	-0.016595	-0.928147	0.299092	-1.028551	0.782388	0.063261	-0.193210	-0.588673
15856	2.639290	3.149300	9.131687	-0.195803	-0.036858	0.026548	-0.928556	0.303332	-1.030557	0.782314	0.059461	-0.191562	-0.589706
15857	2.501082	2.981700	8.813402	-0.132621	-0.107030	0.008660	-0.932804	0.306955	-1.026101	0.781898	0.055891	-0.191705	-0.590560
15858	2.249476	2.952856	8.760168	0.011483	-0.053408	0.082007	-0.933041	0.297753	-1.026124	0.782169	0.054928	-0.192817	-0.589929
15859	2.344263	3.085669	8.920932	0.044125	-0.074902	0.135871	-0.934105	0.299117	-1.023654	0.783169	0.054013	-0.194684	-0.588070
15860	2.304903	3.128656	9.006050	0.043236	0.010821	0.048897	-0.933834	0.297171	-1.024256	0.783251	0.054426	-0.195128	-0.587777
15861	2.451397	3.092489	9.126350	-0.101580	-0.028423	0.004839	-0.934896	0.298022	-1.023814	0.783042	0.052290	-0.194411	-0.588485
15862	2.450913	3.090035	8.957869	-0.190218	-0.020740	0.023180	-0.935571	0.302486	-1.023128	0.782932	0.048775	-0.192570	-0.589539
15863	2.518093	2.887362	8.999969	-0.133497	0.003711	0.060638	-0.935717	0.306945	-1.022716	0.783523	0.046299	-0.191031	-0.589453
15864	2.515653	2.889747	9.009504	-0.050870	0.032473	0.004500	-0.934135	0.309449	-1.023995	0.783245	0.045663	-0.189979	-0.590212
15865	2.627863	2.969454	8.981056	-0.055296	0.040430	-0.030853	-0.932812	0.310044	-1.026941	0.782819	0.045189	-0.188711	-0.591220
15866	2.570702	2.917442	8.967660	-0.067265	0.041010	0.013332	-0.931753	0.310044	-1.028026	0.782681	0.044364	-0.187337	-0.591901
15867	2.638494	2.913813	8.926443	-0.017079	0.023638	0.085859	-0.931494	0.311854	-1.028106	0.783534	0.043845	-0.186903	-0.590948
15868	2.634511	2.853045	8.816060	-0.066123	0.005094	0.099738	-0.930706	0.314100	-1.029518	0.784274	0.042288	-0.186181	-0.590307
15869	2.524457	2.906879	8.836347	0.028263	0.012917	0.139005	-0.929124	0.316301	-1.029734	0.785670	0.042152	-0.186508	-0.588354
15870	2.516669	2.948013	8.932075	0.037068	0.003083	0.144272	-0.929129	0.317993	-1.030485	0.786825	0.042021	-0.187072	-0.586638
15871	2.351308	2.852772	8.913278	0.019419	-0.036601	0.124554	-0.929930	0.320569	-1.032539	0.787863	0.041223	-0.188064	-0.584982
15872	2.473210	2.995809	9.284200	-0.028161	-0.044805	0.117238	-0.930590	0.319838	-1.030409	0.788558	0.039599	-0.188592	-0.583987
15873	2.391963	2.940935	9.298969	-0.174101	-0.048001	0.088489	-0.929939	0.323470	-1.031240	0.789273	0.035766	-0.187466	-0.583632
15874	2.400635	2.902194	8.731491	-0.067173	-0.020699	0.134984	-0.931014	0.328913	-1.030249	0.790253	0.033732	-0.187162	-0.582523
15875	2.346721	2.745905	9.087242	0.040523	-0.008543	0.147787	-0.932478	0.331595	-1.030147	0.791641	0.033542	-0.187950	-0.580391
15876	2.250158	2.719874	9.038744	0.004147	-0.029681	0.090980	-0.931954	0.333577	-1.031967	0.791988	0.032685	-0.188590	-0.579760
15877	2.264076	2.754111	9.058168	0.038086	-0.053586	0.062638	-0.933014	0.333719	-1.031012	0.792214	0.032274	-0.189989	-0.579016
15878	2.438806	2.762151	9.191036	0.000630	-0.036789	0.018382	-0.934865	0.333194	-1.030605	0.791666	0.031543	-0.190653	-0.579588
15879	2.638344	2.702648	9.079668	-0.022359	-0.031287	0.004161	-0.935659	0.332934	-1.030604	0.791336	0.030663	-0.190957	-0.579986
15880	2.668567	2.635225	9.016116	0.013419	-0.019636	0.048549	-0.936718	0.333248	-1.031118	0.791174	0.030210	-0.191516	-0.580046
15881	2.726043	2.684825	9.113783	0.034259	-0.019207	0.110486	-0.936460	0.335492	-1.031855	0.792086	0.029957	-0.192352	-0.578535
15882	2.711762	2.674858	9.132676	0.039441	0.003759	0.190219	-0.937651	0.335218	-1.030911	0.793609	0.029632	-0.192926	-0.576270
15883	2.590613	2.677517	9.153008	0.037034	-0.005684	0.211395	-0.936204	0.338432	-1.032568	0.795723	0.029193	-0.193633	-0.573130
15884	2.560007	2.754637	9.156301	0.052055	-0.004875	0.255655	-0.936216	0.342611	-1.032301	0.797901	0.028701	-0.194522	-0.569817
15885	2.552352	2.652550	9.156836	0.027447	0.020246	0.238063	-0.935823	0.344188	-1.034535	0.800399	0.028312	-0.194705	-0.566259
15886	2.555293	2.720550	8.983114	0.056994	0.007010	0.208013	-0.934770	0.345967	-1.034088	0.802016	0.028206	-0.195426	-0.563723
15887	2.541073	2.710587	9.021264	0.038124	0.014795	0.174411	-0.933457	0.350033	-1.036253	0.803746	0.028187	-0.195768	-0.561135
15888	2.555046	2.749685	9.088792	0.002149	0.002023	0.103484	-0.933463	0.352148	-1.037258	0.804147	0.027537	-0.195892	-0.560550
15889	2.705783	2.708717	8.987821	-0.022966	0.010637	0.034473	-0.933196	0.350972	-1.034885	0.804319	0.027050	-0.195531	-0.560453
15890	2.823163	2.657447	9.001437	-0.020529	-0.004680	0.007836	-0.935323	0.354112	-1.035833	0.803582	0.026317	-0.195456	-0.561570
15891	2.938182	2.712929	8.941967	-0.024862	0.010549	0.037953	-0.934794	0.354682	-1.036894	0.803792	0.025785	-0.195084	-0.561424
15892	2.912028	2.693039	8.975012	0.003257	0.022551	0.065530	-0.934134	0.355437	-1.040096	0.803746	0.025499	-0.194869	-0.561577
15893	2.810903	2.773728	8.923162	0.005770	0.005623	0.103465	-0.934006	0.357140	-1.041518	0.804654	0.025152	-0.194962	-0.560259
15894	2.616384	2.821182	9.013113	0.016343	0.009038	0.112400	-0.931627	0.358348	-1.041775	0.804981	0.024709	-0.195138	-0.559747
15895	2.484392	2.644025	9.068166	-0.015377	-0.010096	0.083922	-0.932300	0.361763	-1.037904	0.805615	0.023943	-0.195227	-0.558836
15896	2.491376	2.666003	9.116352	-0.058187	-0.038419	0.064153	-0.934289	0.362917	-1.037576	0.805175	0.021930	-0.195308	-0.559524
15897	2.688826	2.358883	9.081403	-0.067598	-0.049507	0.078168	-0.936288	0.367090	-1.035006	0.805612	0.019914	-0.195427	-0.558928
15898	2.793094	2.501577	9.237570	-0.095012	-0.053629	0.092169	-0.937222	0.369609	-1.034379	0.805457	0.017036	-0.195341	-0.559276
15899	2.659041	2.169023	9.192640	-0.083155	-0.033112	0.057018	-0.938295	0.374512	-1.034210	0.805722	0.015036	-0.194998	-0.559073
15900	2.826109	2.303134	9.230452	0.007145	0.028154	0.055882	-0.939099	0.377746	-1.034500	0.805462	0.014868	-0.194715	-0.559550
15901	2.938507	1.972601	8.971631	0.033624	0.031403	0.077199	-0.939099	0.378065	-1.036233	0.806169	0.015380	-0.194638	-0.558544
15902	2.999295	2.027067	8.614452	0.102496	-0.025926	0.117709	-0.936586	0.378211	-1.032905	0.806518	0.015958	-0.196308	-0.557438
15903	2.933726	2.159383	8.637919	0.285861	-0.045837	0.122585	-0.936572	0.373319	-1.032525	0.807332	0.019477	-0.200307	-0.554718
15904	2.814998	2.302884	8.780017	0.294574	-0.056747	0.063326	-0.937349	0.367614	-1.032430	0.806974	0.023063	-0.204586	-0.553539
15905	2.883693	3.022644	8.990911	0.352116	-0.022710	0.001789	-0.936793	0.358339	-1.030050	0.806452	0.028401	-0.208880	-0.552446
15906	2.939639	3.183897	9.309127	0.369223	0.041952	-0.089715	-0.934372	0.345458	-1.030488	0.804604	0.034867	-0.212311	-0.553463
15907	3.202715	3.407163	9.618789	0.272552	0.136309	-0.161983	-0.932358	0.335981	-1.032959	0.802909	0.041386	-0.213047	-0.555189
15908	2.973404	3.398090	9.077482	0.024373	0.161895	-0.096228	-0.929167	0.331333	-1.034216	0.801180	0.043465	-0.210764	-0.558390
15909	2.514381	2.778030	8.668524	0.055745	0.192856	-0.117013	-0.924394	0.328776	-1.037035	0.800357	0.046949	-0.208215	-0.560243
15910	2.519942	2.940732	8.388263	0.110643	0.158830	-0.088769	-0.918681	0.322686	-1.044938	0.798788	0.050432	-0.206945	-0.562643
15911	2.776793	3.200273	8.490464	0.190712	0.071829	-0.137769	-0.917735	0.315982	-1.045564	0.797059	0.054800	-0.207828	-0.564360
15912	2.847357	3.648249	9.110238	0.211351	0.083601	-0.102315	-0.914807	0.310942	-1.047770	0.794842	0.059083	-0.208898	-0.566654
15913	2.415701	3.334514	8.560207	0.066515	0.120448	-0.061744	-0.913206	0.306748	-1.048995	0.794285	0.061717	-0.207692	-0.567597
15914	2.497919	3.282563	8.178013	0.204870	0.050642	0.003658	-0.909226	0.303767	-1.050745	0.793201	0.065109	-0.209342	-0.568128
15915	2.942622	3.620774	8.410544	0.288629	0.017014	0.027458	-0.908930	0.293116	-1.048942	0.792914	0.069714	-0.212435	-0.566832
15916	3.158735	3.716932	8.392381	0.259421	0.092653	0.123280	-0.908649	0.287542	-1.049525	0.793328	0.073954	-0.214202	-0.565049
15917	2.952968	3.795706	8.188105	0.339996	0.178002	0.222259	-0.904135	0.282821	-1.048923	0.795788	0.080339	-0.215632	-0.560152
15918	2.676562	3.645108	8.719913	0.379275	0.236589	0.311219	-0.898035	0.279277	-1.052593	0.798725	0.087306	-0.216734	-0.554476
15919	2.491661	3.714595	8.925525	0.278062	0.253170	0.396796	-0.891671	0.276631	-1.059187	0.803417	0.092757	-0.216545	-0.546832
15920	2.424511	3.468238	9.125098	0.309702	0.275643	0.361696	-0.883445	0.270566	-1.064570	0.806957	0.098765	-0.216321	-0.540621
15921	2.231550	3.476910	9.463303	0.207603	0.114032	0.246330	-0.878679	0.270574	-1.069720	0.809426	0.102190	-0.217273	-0.535891
15922	2.138710	3.829582	9.149707	0.120713	-0.002577	0.041986	-0.877082	0.267919	-1.071164	0.808383	0.103417	-0.218907	-0.536564
15923	2.537206	3.618329	8.927649	0.039328	-0.152559	-0.104291	-0.880784	0.266581	-1.069957	0.806253	0.102771	-0.221627	-0.538772
15924	3.295952	3.627174	8.305804	0.025881	-0.135847	-0.136206	-0.885013	0.263924	-1.065434	0.802981	0.101846	-0.224004	-0.542837
15925	3.222839	3.608829	8.058192	0.096087	-0.066120	-0.055949	-0.888707	0.259322	-1.061784	0.801625	0.102767	-0.226089	-0.543802
15926	3.504200	3.752316	8.282368	0.117529	0.031350	-0.034114	-0.889489	0.254999	-1.061108	0.800385	0.104822	-0.226912	-0.544892
15927	3.697937	3.920918	8.542175	0.048965	0.083788	-0.019904	-0.887756	0.251393	-1.063791	0.800197	0.106392	-0.226211	-0.545155
