# Supplementary material for: Identification of Haptic Based Guiding Using Hard Reins
Source: PLoS One. 2015 Jul 22;10(7):e0132020. doi: 10.1371/journal.pone.0132020 (PMC4511788; doi:10.1371/journal.pone.0132020)
Supplement: S2 File — (ZIP) [file pone.0132020.s002.zip › MotionData2/Subject10/T6/fc6.txt]

// Start Time: 0
// Sample rate: 25.0Hz
// Scenario: 4.9
// Firmware Version: 2.6.1
Counter	Acc_X	Acc_Y	Acc_Z	Gyr_X	Gyr_Y	Gyr_Z	Mag_X	Mag_Y	Mag_Z	Quat_w	Quat_x	Quat_y	Quat_z
16539	8.289729	-0.258629	5.268977	0.009634	0.007700	-0.001368	-0.687774	0.400044	-0.437716	0.659773	-0.327635	-0.351543	-0.577730
16540	8.265566	-0.226983	5.279671	-0.006505	0.011784	-0.029228	-0.687362	0.398966	-0.439315	0.659401	-0.327429	-0.351512	-0.578290
16541	8.245909	-0.260744	5.274802	-0.018502	0.018853	-0.028300	-0.687359	0.398832	-0.439580	0.659051	-0.327306	-0.351240	-0.578924
16542	8.265258	-0.280376	5.278918	-0.034316	-0.005483	-0.029190	-0.686581	0.398267	-0.437891	0.658371	-0.327669	-0.351113	-0.579569
16543	8.284714	-0.280645	5.288150	-0.021884	0.002966	-0.017860	-0.687105	0.398127	-0.438152	0.658007	-0.327847	-0.350943	-0.579984
16544	8.282129	-0.305001	5.297548	-0.021584	0.016825	-0.010841	-0.688434	0.399203	-0.437071	0.657773	-0.327916	-0.350545	-0.580452
16545	8.221181	-0.314736	5.347244	-0.007458	0.002417	0.009130	-0.688562	0.397820	-0.436835	0.657814	-0.328101	-0.350370	-0.580407
16546	8.230825	-0.334019	5.327376	-0.012406	0.002280	0.019615	-0.688170	0.398375	-0.436827	0.657900	-0.328426	-0.350075	-0.580303
16547	8.284622	-0.304460	5.246651	0.015500	0.008914	0.028279	-0.687383	0.399487	-0.436942	0.658359	-0.328368	-0.349955	-0.579887
16548	8.289223	-0.348319	5.258027	-0.003606	0.002092	0.026577	-0.687253	0.400456	-0.437186	0.658583	-0.328628	-0.349719	-0.579629
16549	8.240565	-0.338633	5.298029	0.015471	0.008946	0.026532	-0.685939	0.400883	-0.437187	0.659022	-0.328560	-0.349608	-0.579234
16550	8.259920	-0.353624	5.321582	0.006779	0.003760	0.026548	-0.684627	0.401444	-0.436923	0.659327	-0.328662	-0.349472	-0.578911
16551	8.308596	-0.351656	5.325328	0.006963	0.030012	0.023140	-0.684888	0.402833	-0.437944	0.659819	-0.328439	-0.349006	-0.578758
16552	8.262480	-0.336389	5.297555	-0.011527	0.030428	0.007485	-0.683961	0.402296	-0.438355	0.659968	-0.328341	-0.348431	-0.578990
16553	8.235844	-0.309683	5.317921	-0.008590	0.025516	-0.013478	-0.683040	0.402028	-0.438236	0.659902	-0.328120	-0.348085	-0.579400
16554	8.177403	-0.314157	5.328893	-0.018332	0.016981	-0.020460	-0.684221	0.402853	-0.438998	0.659589	-0.328072	-0.347791	-0.579959
16555	8.233121	-0.349108	5.373113	-0.025208	0.024029	-0.022152	-0.683163	0.403426	-0.439913	0.659303	-0.328026	-0.347327	-0.580588
16556	8.254990	-0.354171	5.374957	-0.016346	0.011465	-0.006509	-0.682904	0.404948	-0.440147	0.659133	-0.328108	-0.347042	-0.580905
16557	8.274516	-0.344599	5.372221	-0.011188	0.016722	-0.009996	-0.683692	0.401614	-0.438764	0.659029	-0.328047	-0.346756	-0.581229
16558	8.201630	-0.324549	5.371769	-0.012749	0.018386	-0.003022	-0.682623	0.402759	-0.441242	0.658971	-0.328025	-0.346398	-0.581520
16559	8.186991	-0.333975	5.357445	-0.004212	0.011366	-0.004813	-0.681704	0.401379	-0.440358	0.658936	-0.327969	-0.346229	-0.581692
16560	8.186999	-0.331601	5.362321	0.013451	0.010944	0.012579	-0.682625	0.402618	-0.440982	0.659173	-0.327801	-0.346168	-0.581554
16561	8.230525	-0.375865	5.380056	0.031375	0.008556	0.042188	-0.681828	0.401666	-0.441401	0.659900	-0.327633	-0.346139	-0.580841
16562	8.220765	-0.373731	5.414210	0.050785	0.006343	0.061314	-0.680518	0.402918	-0.441254	0.660916	-0.327362	-0.346254	-0.579769
16563	8.220711	-0.378825	5.435931	0.080519	-0.006475	0.082998	-0.679726	0.404038	-0.442025	0.662332	-0.327000	-0.346722	-0.578075
16564	8.220695	-0.385865	5.414039	0.095177	0.005114	0.115262	-0.679300	0.404092	-0.445964	0.664255	-0.326522	-0.347014	-0.575959
16565	8.220631	-0.397947	5.409026	0.129265	0.023934	0.123940	-0.677317	0.405789	-0.447782	0.666663	-0.325439	-0.347365	-0.573574
16566	8.147753	-0.373229	5.425590	0.126624	0.008160	0.129123	-0.673880	0.406126	-0.449899	0.668954	-0.324598	-0.347880	-0.571066
16567	8.147696	-0.382937	5.425452	0.105457	-0.000158	0.113461	-0.672684	0.407265	-0.451854	0.670906	-0.324026	-0.348338	-0.568818
16568	8.171957	-0.393008	5.439277	0.087591	0.014494	0.080414	-0.670048	0.409654	-0.453400	0.672422	-0.323290	-0.348632	-0.567263
16569	8.215683	-0.394067	5.501205	0.055826	0.018726	0.049125	-0.669512	0.408842	-0.454207	0.673447	-0.322714	-0.348684	-0.566343
16570	8.123133	-0.398658	5.549283	0.012212	0.008819	0.035254	-0.668963	0.407774	-0.456463	0.673926	-0.322738	-0.348492	-0.565878
16571	8.154585	-0.432766	5.535964	0.007966	0.007686	-0.000491	-0.669611	0.407644	-0.457642	0.674004	-0.322580	-0.348465	-0.565891
16572	8.152366	-0.407781	5.473417	-0.008374	0.008411	-0.036207	-0.668962	0.408469	-0.456974	0.673536	-0.322389	-0.348506	-0.566532
16573	8.174067	-0.441968	5.474851	-0.018681	0.013723	-0.036155	-0.668968	0.406796	-0.455433	0.673082	-0.322270	-0.348324	-0.567251
16574	8.135273	-0.417374	5.476097	-0.027894	0.007189	-0.058834	-0.669087	0.405151	-0.456252	0.672223	-0.322196	-0.348306	-0.568321
16575	8.135411	-0.397718	5.454582	-0.046792	0.003725	-0.051813	-0.671327	0.402766	-0.454708	0.671340	-0.322458	-0.348036	-0.569381
16576	8.184152	-0.385962	5.451202	-0.044516	0.010974	-0.069238	-0.671857	0.401507	-0.453679	0.670274	-0.322493	-0.347842	-0.570734
16577	8.211104	-0.359195	5.424326	-0.061197	-0.002794	-0.074461	-0.671606	0.404958	-0.453875	0.668989	-0.322862	-0.347640	-0.572154
16578	8.191653	-0.349699	5.458809	-0.049167	0.004207	-0.080585	-0.673726	0.404498	-0.451901	0.667715	-0.322955	-0.347556	-0.573640
16579	8.187084	-0.305546	5.420802	-0.041586	0.012448	-0.053550	-0.674510	0.402835	-0.451797	0.666898	-0.323029	-0.347238	-0.574739
16580	8.181971	-0.344550	5.439735	-0.020792	0.005212	-0.048394	-0.675566	0.400879	-0.450516	0.666179	-0.322955	-0.347256	-0.575603
16581	8.162486	-0.344548	5.454713	-0.027283	0.024311	-0.037857	-0.676349	0.399910	-0.450792	0.665716	-0.322809	-0.346841	-0.576470
16582	8.143064	-0.337078	5.452847	-0.006126	0.023841	-0.018734	-0.674628	0.399666	-0.451990	0.665567	-0.322527	-0.346592	-0.576950
16583	8.162756	-0.305290	5.416525	0.019652	0.006147	-0.017115	-0.674495	0.399392	-0.451996	0.665520	-0.322110	-0.346826	-0.577097
16584	8.187404	-0.252046	5.411871	0.045720	-0.004737	-0.005012	-0.677656	0.398523	-0.451203	0.665652	-0.321569	-0.347459	-0.576864
16585	8.192347	-0.242192	5.394948	0.045953	-0.011958	0.008922	-0.676840	0.397187	-0.453860	0.665947	-0.321191	-0.348073	-0.576365
16586	8.187516	-0.237217	5.387866	0.058208	-0.019209	0.019332	-0.676063	0.397729	-0.452543	0.666349	-0.320813	-0.348892	-0.575615
16587	8.177848	-0.231935	5.356688	0.053902	-0.012138	0.016745	-0.677764	0.394816	-0.452457	0.666780	-0.320385	-0.349553	-0.574953
16588	8.231256	-0.251930	5.367276	0.051309	-0.029737	0.024564	-0.676708	0.394693	-0.452729	0.667116	-0.320260	-0.350395	-0.574119
16589	8.231205	-0.261584	5.362297	0.058327	-0.015783	0.022839	-0.678548	0.394677	-0.452979	0.667617	-0.319858	-0.351118	-0.573319
16590	8.211789	-0.251768	5.367728	0.026411	-0.017343	0.026413	-0.677232	0.393444	-0.452488	0.667898	-0.319936	-0.351496	-0.572716
16591	8.185225	-0.203727	5.434401	0.023598	-0.025971	0.021154	-0.675650	0.393463	-0.452761	0.668084	-0.320102	-0.351968	-0.572117
16592	8.250790	-0.242277	5.357277	0.013265	-0.029440	0.023805	-0.676325	0.397036	-0.452423	0.668170	-0.320473	-0.352376	-0.571557
16593	8.270319	-0.232678	5.352119	0.005328	-0.023984	0.014251	-0.677112	0.395645	-0.452051	0.668171	-0.320811	-0.352659	-0.571191
16594	8.265560	-0.222449	5.308792	-0.009313	-0.015101	0.012572	-0.675811	0.396744	-0.450727	0.668081	-0.321242	-0.352687	-0.571036
16595	8.260281	-0.288257	5.337032	-0.026999	-0.011133	-0.008293	-0.677135	0.400323	-0.451434	0.667706	-0.321708	-0.352578	-0.571280
16596	8.211689	-0.275663	5.333491	-0.040847	-0.009239	-0.010001	-0.678194	0.399748	-0.450388	0.667195	-0.322335	-0.352311	-0.571688
16597	8.250373	-0.315059	5.353829	-0.047704	0.003086	-0.013424	-0.677143	0.398924	-0.449756	0.666727	-0.322879	-0.351808	-0.572237
16598	8.260092	-0.310687	5.389987	-0.013244	0.008177	-0.020487	-0.677809	0.398211	-0.448453	0.666395	-0.322865	-0.351692	-0.572703
16599	8.250322	-0.320127	5.373128	-0.025017	0.013310	-0.008227	-0.676899	0.399313	-0.447650	0.666204	-0.323025	-0.351278	-0.573088
16600	8.206586	-0.309974	5.367019	-0.020072	0.002903	-0.014385	-0.679538	0.400107	-0.447091	0.665856	-0.323209	-0.351111	-0.573492
16601	8.221297	-0.302174	5.308679	-0.019785	0.002689	-0.001302	-0.679279	0.400936	-0.447076	0.665703	-0.323471	-0.350854	-0.573679
16602	8.269807	-0.324716	5.333872	-0.018277	-0.004214	-0.008294	-0.678235	0.401764	-0.446280	0.665394	-0.323750	-0.350767	-0.573933
16603	8.255215	-0.319927	5.351226	-0.007687	0.002582	-0.001330	-0.679157	0.402586	-0.446651	0.665318	-0.323853	-0.350651	-0.574034
16604	8.245510	-0.319579	5.327242	0.001052	0.002450	0.003004	-0.677584	0.402869	-0.446000	0.665309	-0.323878	-0.350624	-0.574047
16605	8.223716	-0.300034	5.332867	-0.003829	0.019865	0.009168	-0.678083	0.399301	-0.447642	0.665499	-0.323807	-0.350255	-0.574092
16606	8.221251	-0.300308	5.359554	0.005302	0.009511	-0.003100	-0.677292	0.398896	-0.447656	0.665501	-0.323649	-0.350224	-0.574198
16607	8.226053	-0.310136	5.366567	-0.004386	0.002679	-0.008323	-0.678354	0.400813	-0.447479	0.665366	-0.323660	-0.350191	-0.574368
16608	8.243299	-0.271554	5.376403	-0.013046	0.009787	-0.011767	-0.679009	0.399563	-0.447236	0.665142	-0.323688	-0.349997	-0.574729
16609	8.248217	-0.266527	5.356991	-0.029427	0.009883	-0.009975	-0.677969	0.401217	-0.446424	0.664876	-0.323937	-0.349592	-0.575144
16610	8.226142	-0.290934	5.386209	-0.021352	0.025447	-0.003849	-0.679550	0.401198	-0.446150	0.664796	-0.323951	-0.349042	-0.575561
16611	8.213891	-0.305395	5.386286	-0.032131	0.020563	-0.020405	-0.678491	0.401218	-0.446945	0.664466	-0.324039	-0.348531	-0.576202
16612	8.230746	-0.339354	5.370885	-0.024756	0.006078	0.006579	-0.678359	0.401082	-0.446949	0.664360	-0.324388	-0.348138	-0.576366
16613	8.165185	-0.314537	5.372753	-0.021464	0.013234	-0.003890	-0.678229	0.401913	-0.447196	0.664238	-0.324534	-0.347740	-0.576665
16614	8.166908	-0.422224	5.451084	-0.031479	0.032411	0.002311	-0.677178	0.401781	-0.446812	0.664217	-0.324641	-0.346943	-0.577108
16615	8.142756	-0.388178	5.464233	-0.012729	0.013099	-0.000422	-0.676529	0.403854	-0.446776	0.664193	-0.324697	-0.346620	-0.577299
16616	8.215741	-0.398120	5.428507	-0.010823	0.009417	0.009169	-0.676146	0.404672	-0.445713	0.664225	-0.324842	-0.346323	-0.577359
16617	8.196436	-0.368888	5.434212	-0.004183	0.006051	-0.001333	-0.676532	0.403849	-0.446382	0.664197	-0.324861	-0.346196	-0.577457
16618	8.123565	-0.348704	5.421655	-0.008743	-0.006037	-0.006602	-0.676799	0.404257	-0.446110	0.663958	-0.325045	-0.346232	-0.577605
16619	8.176952	-0.368886	5.449190	0.000955	-0.006273	0.002103	-0.675743	0.403441	-0.446134	0.663920	-0.325160	-0.346304	-0.577542
16620	8.203739	-0.368922	5.431622	0.009550	0.002495	-0.003999	-0.677575	0.403577	-0.447430	0.663891	-0.325019	-0.346423	-0.577583
16621	8.186854	-0.344430	5.425096	0.001008	0.013050	-0.003950	-0.676527	0.403718	-0.446910	0.663918	-0.324868	-0.346277	-0.577725
16622	8.184468	-0.332489	5.444692	0.009405	0.002603	-0.010111	-0.677845	0.403287	-0.446515	0.663813	-0.324689	-0.346430	-0.577855
16623	8.194289	-0.327155	5.393693	0.007704	-0.004441	-0.005764	-0.678109	0.401896	-0.445753	0.663740	-0.324638	-0.346605	-0.577862
16624	8.223664	-0.300515	5.376445	-0.005330	0.002743	-0.011810	-0.676915	0.401646	-0.446817	0.663527	-0.324637	-0.346600	-0.578109
16625	8.196745	-0.320082	5.410686	0.004207	-0.006150	-0.006631	-0.678366	0.402181	-0.446664	0.663410	-0.324647	-0.346764	-0.578140
16626	8.201497	-0.339564	5.412721	0.009764	0.011134	0.002127	-0.677852	0.402443	-0.445219	0.663505	-0.324451	-0.346727	-0.578164
16627	8.196630	-0.339524	5.412834	0.030773	0.007252	0.016010	-0.678629	0.403287	-0.447165	0.663914	-0.324110	-0.346873	-0.577797
16628	8.226128	-0.291068	5.398314	0.029894	-0.015632	0.026414	-0.677054	0.403851	-0.446903	0.664243	-0.324120	-0.347271	-0.577175
16629	8.211525	-0.295560	5.376796	0.016806	0.002176	0.012545	-0.677710	0.403016	-0.446784	0.664486	-0.323999	-0.347347	-0.576917
16630	8.153078	-0.295501	5.416888	0.020479	0.016079	0.016054	-0.677301	0.401378	-0.447738	0.664850	-0.323698	-0.347280	-0.576707
16631	8.182171	-0.305932	5.459651	0.016960	0.009976	0.016053	-0.678085	0.402210	-0.448765	0.665188	-0.323507	-0.347230	-0.576454
16632	8.235803	-0.300883	5.400373	-0.017800	0.005979	0.009172	-0.676644	0.401105	-0.447485	0.665155	-0.323784	-0.346900	-0.576536
16633	8.221247	-0.291161	5.410532	-0.019752	0.007043	-0.001290	-0.676379	0.401111	-0.447750	0.665034	-0.323995	-0.346580	-0.576749
16634	8.204052	-0.310889	5.451811	-0.047890	0.012025	-0.025617	-0.676106	0.401129	-0.448932	0.664453	-0.324356	-0.346052	-0.577533
16635	8.186982	-0.315681	5.459401	-0.027234	0.011057	-0.029171	-0.678493	0.400245	-0.446308	0.663989	-0.324425	-0.345773	-0.578195
16636	8.118718	-0.330102	5.499514	-0.046556	-0.008794	-0.034413	-0.677163	0.398616	-0.447268	0.663163	-0.324951	-0.345589	-0.578956
16637	8.181791	-0.378367	5.424730	-0.011592	-0.032242	-0.006655	-0.678779	0.401177	-0.443926	0.662763	-0.325468	-0.345916	-0.578929
16638	8.259683	-0.378802	5.403554	-0.004447	-0.016646	-0.003131	-0.678252	0.402570	-0.444689	0.662516	-0.325743	-0.346119	-0.578936
16639	8.230505	-0.378345	5.384864	0.006162	-0.004571	0.002101	-0.677996	0.402007	-0.443521	0.662523	-0.325767	-0.346227	-0.578848
16640	8.143127	-0.338784	5.387445	0.021538	-0.029181	0.005458	-0.677994	0.403674	-0.444538	0.662463	-0.325900	-0.346844	-0.578473
16641	8.138137	-0.353679	5.421247	0.042537	-0.018975	0.012405	-0.678401	0.403095	-0.442709	0.662728	-0.325679	-0.347495	-0.577903
16642	8.206223	-0.366168	5.400126	0.047075	-0.047356	0.035001	-0.678926	0.403648	-0.443220	0.663044	-0.325890	-0.348453	-0.576844
16643	8.213845	-0.305822	5.425022	0.058412	-0.021782	0.068182	-0.678398	0.403932	-0.443480	0.664035	-0.325878	-0.348958	-0.575404
16644	8.206260	-0.354354	5.429349	0.055735	-0.016406	0.061231	-0.678392	0.404774	-0.444645	0.664926	-0.325796	-0.349434	-0.574131
16645	8.162822	-0.300088	5.385120	0.065357	-0.047592	0.041912	-0.678918	0.402550	-0.443635	0.665477	-0.325799	-0.350529	-0.572821
16646	8.181844	-0.382473	5.356874	0.051566	-0.035177	0.036765	-0.679043	0.401727	-0.444044	0.665926	-0.325816	-0.351365	-0.571777
16647	8.201333	-0.377835	5.361332	0.038340	-0.047862	0.069916	-0.678384	0.401875	-0.444308	0.666617	-0.326376	-0.351968	-0.570280
16648	8.196289	-0.420785	5.297883	0.070202	-0.039848	0.099506	-0.678004	0.405045	-0.443986	0.667868	-0.326635	-0.352667	-0.568232
16649	8.264363	-0.403539	5.441834	0.120722	-0.040581	0.118556	-0.677329	0.403690	-0.445330	0.669695	-0.326350	-0.353784	-0.565545
16650	8.225534	-0.374679	5.496411	0.155906	-0.020191	0.137692	-0.674681	0.405407	-0.448202	0.672066	-0.325500	-0.354937	-0.562491
16651	8.075245	-0.257784	5.579030	0.160049	-0.017212	0.169055	-0.672962	0.406268	-0.449509	0.674866	-0.324759	-0.355837	-0.558988
16652	8.061377	-0.117647	5.649142	0.158187	-0.071708	0.189824	-0.671257	0.408772	-0.449997	0.677437	-0.324813	-0.357354	-0.554863
16653	8.008080	-0.087436	5.592691	0.128116	-0.101748	0.172369	-0.668762	0.409620	-0.449736	0.679438	-0.325429	-0.358998	-0.550982
16654	8.086453	0.003899	5.613973	0.092096	-0.143553	0.127001	-0.668261	0.410973	-0.447351	0.680347	-0.326704	-0.361156	-0.547684
16655	8.159412	-0.024657	5.505343	0.034124	-0.142402	0.083574	-0.670636	0.410940	-0.446547	0.680445	-0.328368	-0.362886	-0.545419
16656	8.144958	-0.014000	5.430768	-0.025324	-0.126454	0.045409	-0.671467	0.411976	-0.441928	0.679803	-0.330456	-0.364054	-0.544180
16657	8.149860	-0.004520	5.447739	-0.039993	-0.125712	0.007074	-0.672181	0.416735	-0.437367	0.678691	-0.332357	-0.365247	-0.543610
16658	8.179342	0.048390	5.469604	-0.020718	-0.134002	0.023567	-0.675098	0.416394	-0.434466	0.677776	-0.334302	-0.366706	-0.542576
16659	8.096712	0.061534	5.442644	0.005737	-0.140737	0.050496	-0.676314	0.417720	-0.431282	0.677324	-0.336026	-0.368302	-0.540993
16660	8.126019	0.059986	5.340249	0.056669	-0.160210	0.095653	-0.676224	0.418903	-0.426666	0.677504	-0.337728	-0.370464	-0.538223
16661	8.233621	0.142144	5.290507	0.098299	-0.139094	0.172358	-0.677561	0.420660	-0.424916	0.678982	-0.339040	-0.372206	-0.534320
16662	8.389605	0.152344	5.124821	0.150066	-0.082648	0.221236	-0.675458	0.419152	-0.423911	0.681690	-0.339560	-0.373451	-0.529653
16663	8.511271	0.142131	5.075860	0.215292	-0.009308	0.245697	-0.670708	0.422546	-0.427028	0.685662	-0.338397	-0.374165	-0.524744
16664	8.542813	0.145599	5.176876	0.269251	0.052466	0.235253	-0.664879	0.424745	-0.432800	0.690280	-0.335938	-0.374696	-0.519867
16665	8.986789	-0.026668	5.483781	0.197335	0.057170	0.184975	-0.660367	0.427483	-0.438684	0.693934	-0.333817	-0.374706	-0.516350
16666	8.256173	-0.253591	4.838830	0.120082	0.106578	0.101508	-0.655311	0.429561	-0.446421	0.696533	-0.331838	-0.373815	-0.514770
16667	9.060034	-0.516198	4.913374	0.093120	0.068174	-0.008274	-0.652662	0.431000	-0.449167	0.697550	-0.329593	-0.373891	-0.514779
16668	9.397699	-1.010936	5.048652	0.015237	0.104017	-0.034879	-0.651310	0.429684	-0.453008	0.698022	-0.328079	-0.372853	-0.515858
16669	9.218148	-1.339629	5.057806	0.009520	0.202736	-0.030215	-0.649305	0.430861	-0.457330	0.699251	-0.325477	-0.370334	-0.517654
16670	8.472832	-1.473201	4.983532	0.033167	0.197522	0.021934	-0.644361	0.428392	-0.465287	0.701106	-0.323160	-0.367796	-0.518406
16671	7.942748	-1.462857	4.678732	0.074084	0.122146	0.028493	-0.641566	0.428607	-0.469240	0.702753	-0.320952	-0.366671	-0.518345
16672	7.866950	-1.545997	4.572761	0.095352	0.037136	0.089244	-0.638113	0.429384	-0.473449	0.704514	-0.319912	-0.366590	-0.516651
16673	7.980330	-1.698542	4.669665	0.094429	-0.041183	0.120460	-0.636256	0.431089	-0.476053	0.706039	-0.319824	-0.367367	-0.514065
16674	8.413244	-1.699646	4.872725	0.102795	-0.055942	0.155353	-0.635979	0.431253	-0.477888	0.707832	-0.320119	-0.368245	-0.510777
16675	8.422555	-1.717441	5.157972	0.065790	0.020099	0.167894	-0.633887	0.436938	-0.478841	0.710099	-0.320194	-0.367535	-0.508087
16676	8.101353	-1.691778	5.281981	0.036363	0.050352	0.152314	-0.630465	0.439052	-0.479874	0.712195	-0.320320	-0.366236	-0.506008
16677	7.697135	-1.746126	5.242118	0.046322	0.017273	0.146900	-0.625964	0.440942	-0.484068	0.714105	-0.320561	-0.365466	-0.503715
16678	7.700656	-1.965393	5.311554	0.052650	-0.093223	0.167526	-0.624935	0.445906	-0.483452	0.715400	-0.322001	-0.366280	-0.500358
16679	7.934475	-1.930882	5.301802	0.143910	-0.169432	0.187138	-0.623884	0.444250	-0.482443	0.716968	-0.323028	-0.368848	-0.495541
16680	8.193210	-1.790107	5.322042	0.148618	-0.213227	0.187898	-0.624834	0.448356	-0.480911	0.718159	-0.324420	-0.372186	-0.490385
16681	8.198910	-1.658371	5.258410	0.149062	-0.203469	0.126853	-0.624719	0.447499	-0.478436	0.718878	-0.325255	-0.375635	-0.486129
16682	8.039205	-1.510882	5.215774	0.096278	-0.166469	0.030251	-0.626438	0.445113	-0.476371	0.718499	-0.325743	-0.378795	-0.483906
16683	8.175242	-1.601437	4.957103	0.002749	-0.052257	-0.071178	-0.629616	0.443525	-0.473230	0.717475	-0.325720	-0.379913	-0.484564
16684	8.082435	-1.672727	4.890436	-0.119959	0.086925	-0.134980	-0.630919	0.442006	-0.474038	0.715995	-0.325601	-0.378408	-0.487998
16685	7.804614	-1.745492	4.881289	-0.293952	0.266604	-0.191567	-0.629840	0.439284	-0.475937	0.714254	-0.325818	-0.372811	-0.494667
16686	7.896127	-1.798784	5.459532	-0.438888	0.385773	-0.311153	-0.629321	0.441498	-0.476159	0.711085	-0.325953	-0.364983	-0.504876
16687	8.795328	-1.775606	6.618272	-0.551261	0.384343	-0.619461	-0.625882	0.441558	-0.478283	0.703997	-0.325413	-0.357743	-0.520110
16688	8.998549	-0.360976	6.292312	-0.524878	0.246629	-0.752631	-0.633525	0.433425	-0.473271	0.694348	-0.324824	-0.353673	-0.535990
16689	9.454618	0.039532	5.280211	-0.608642	0.036163	-0.611659	-0.641986	0.429674	-0.466723	0.684046	-0.328578	-0.350410	-0.548935
16690	8.489098	-0.438699	4.494251	-0.746253	0.226513	-0.521854	-0.647557	0.424003	-0.458659	0.674837	-0.332616	-0.342515	-0.562712
16691	7.119676	-0.858097	3.970275	-0.685689	0.276327	-0.473216	-0.651297	0.426931	-0.453325	0.666776	-0.335564	-0.334038	-0.575522
16692	7.423749	-0.292264	4.811503	-0.374301	-0.112838	-0.391497	-0.659133	0.428543	-0.445232	0.658917	-0.339251	-0.333867	-0.582469
16693	9.153898	0.242147	5.411108	-0.323716	-0.234433	-0.224298	-0.666064	0.426674	-0.433672	0.652533	-0.344826	-0.334599	-0.585952
16694	8.965684	-0.305873	5.504507	-0.141765	-0.065008	-0.091735	-0.669514	0.425763	-0.429729	0.649995	-0.346855	-0.334442	-0.587662
16695	8.391475	-0.339516	5.260633	0.050593	-0.023468	0.066485	-0.668731	0.426870	-0.429450	0.650978	-0.347002	-0.334804	-0.586280
16696	7.697172	-0.125528	4.887464	0.180001	-0.078621	0.081518	-0.670178	0.425746	-0.428937	0.652603	-0.346158	-0.337393	-0.583482
16697	7.615629	0.487681	4.815753	0.354043	-0.301898	0.088150	-0.670563	0.422569	-0.428734	0.654013	-0.345699	-0.344787	-0.577824
16698	8.436461	0.653534	4.985595	0.373194	-0.345159	0.040109	-0.675703	0.416542	-0.424880	0.654597	-0.345097	-0.353345	-0.572326
16699	8.835070	0.581588	5.035896	0.383888	-0.278698	0.024635	-0.678841	0.409749	-0.424204	0.655506	-0.343451	-0.361190	-0.567358
16700	8.989195	0.310365	5.076900	0.357378	-0.153461	0.173405	-0.682641	0.408211	-0.425519	0.658744	-0.341783	-0.366075	-0.561453
16701	8.457157	0.026938	4.997988	0.395175	-0.141883	0.309346	-0.680521	0.408810	-0.427622	0.663811	-0.340428	-0.370254	-0.553512
16702	8.120942	-0.049874	4.961077	0.458923	-0.124035	0.368480	-0.677749	0.411485	-0.429820	0.669992	-0.338451	-0.374465	-0.544369
16703	8.228945	0.098026	4.892891	0.519853	-0.137196	0.396177	-0.672177	0.411749	-0.435498	0.676702	-0.335905	-0.379260	-0.534232
16704	8.453676	0.214418	4.729550	0.640065	-0.103674	0.425600	-0.668434	0.412848	-0.443114	0.684631	-0.331572	-0.384620	-0.522884
16705	8.666959	0.479993	4.694506	0.785809	0.041276	0.467460	-0.660973	0.408767	-0.452434	0.694885	-0.323887	-0.389145	-0.510683
16706	9.081999	0.420670	5.347514	0.902864	0.092021	0.503102	-0.652138	0.405343	-0.469099	0.706379	-0.314287	-0.393765	-0.497193
16707	9.106296	-0.360151	5.694191	0.928821	-0.033364	0.512354	-0.644789	0.401985	-0.481159	0.716842	-0.305399	-0.400204	-0.482397
16708	8.769157	-0.794641	4.635257	0.857705	0.035978	0.538037	-0.635425	0.396352	-0.497085	0.727363	-0.297033	-0.404621	-0.467971
16709	8.746391	-0.954103	4.585086	0.882766	-0.059239	0.578703	-0.628712	0.391219	-0.511013	0.737328	-0.289326	-0.410267	-0.452017
16710	8.650122	-1.177340	4.651928	0.952794	-0.049827	0.611680	-0.619768	0.386792	-0.524549	0.747725	-0.280703	-0.415998	-0.434809
16711	8.469875	-1.239499	4.485715	1.048414	-0.059228	0.717767	-0.611849	0.379901	-0.540226	0.759064	-0.271422	-0.421886	-0.414926
16712	8.333946	-1.602373	4.478846	1.150718	-0.108791	0.710367	-0.602503	0.372161	-0.553044	0.769956	-0.260788	-0.429100	-0.393739
16713	8.273759	-1.513161	4.360441	1.133999	-0.138996	0.750434	-0.596029	0.361654	-0.567339	0.780248	-0.250811	-0.436140	-0.371602
16714	8.476798	-1.711290	4.558742	1.011842	-0.177088	0.673977	-0.589046	0.351126	-0.579539	0.788518	-0.242159	-0.442947	-0.351279
16715	8.704993	-1.759578	4.797336	0.942239	-0.215042	0.670626	-0.584435	0.341124	-0.591580	0.795626	-0.234776	-0.449620	-0.331211
16716	8.672238	-1.549561	4.709073	0.804357	-0.098103	0.638186	-0.580916	0.333824	-0.600147	0.802546	-0.228330	-0.453456	-0.313309
16717	8.335420	-1.680223	4.932911	0.634607	0.010483	0.492413	-0.575972	0.328859	-0.606974	0.808489	-0.222634	-0.454973	-0.299631
16718	7.944305	-1.959922	5.066294	0.483282	-0.000285	0.371550	-0.570761	0.323209	-0.613946	0.812768	-0.218207	-0.456222	-0.289233
16719	8.093564	-2.201237	5.260379	0.424328	-0.018674	0.290600	-0.567144	0.318909	-0.619831	0.816078	-0.214210	-0.457663	-0.280491
16720	8.153147	-2.039141	5.043392	0.396501	-0.171533	0.196906	-0.566427	0.312906	-0.624154	0.817239	-0.210512	-0.461860	-0.272928
16721	8.017698	-1.878788	5.135972	0.390360	-0.106934	0.204920	-0.565318	0.305794	-0.627714	0.818989	-0.206781	-0.464801	-0.265442
16722	7.969751	-1.759142	5.109726	0.273738	-0.150780	0.110912	-0.565566	0.301933	-0.627789	0.819255	-0.204142	-0.468292	-0.260481
16723	7.965499	-1.659222	5.077349	0.125916	-0.081653	-0.038500	-0.567531	0.296243	-0.626313	0.818828	-0.202340	-0.470352	-0.259515
16724	8.118627	-1.703463	5.007806	-0.058173	-0.029012	-0.180837	-0.569632	0.293871	-0.625688	0.817339	-0.201759	-0.471291	-0.262936
16725	8.101069	-1.809253	4.929224	-0.202153	0.108078	-0.268118	-0.570950	0.294409	-0.625668	0.816153	-0.202186	-0.469419	-0.269556
16726	8.109550	-1.986345	5.132318	-0.341829	0.237404	-0.313552	-0.570689	0.296628	-0.626545	0.815229	-0.203550	-0.464980	-0.278860
16727	8.661784	-1.854463	5.949530	-0.400040	0.195685	-0.420709	-0.569650	0.299112	-0.625978	0.813073	-0.205310	-0.461088	-0.290100
16728	9.002916	-0.590738	5.552860	-0.447994	0.152764	-0.442580	-0.570736	0.299605	-0.622155	0.809970	-0.207630	-0.457819	-0.302061
16729	9.260748	0.071566	4.728243	-0.452067	-0.007839	-0.233719	-0.570769	0.304544	-0.620351	0.806617	-0.213084	-0.456032	-0.309838
16730	9.620330	-0.030779	4.703952	-0.634357	0.226920	-0.298746	-0.570819	0.309458	-0.616580	0.804008	-0.219183	-0.449700	-0.321403
16731	8.478101	-0.294496	4.193893	-0.700538	0.237085	-0.333569	-0.569321	0.321826	-0.612409	0.800843	-0.226119	-0.442702	-0.333971
16732	8.100000	-0.020103	4.259803	-0.721900	0.140484	-0.393181	-0.570719	0.331390	-0.606830	0.796047	-0.233251	-0.437381	-0.347277
16733	8.306124	-0.097359	4.500916	-0.689280	0.034675	-0.355155	-0.573176	0.339271	-0.599702	0.790575	-0.241055	-0.433594	-0.358999
16734	8.678476	-0.503942	4.539795	-0.503865	0.010427	-0.249248	-0.578007	0.348230	-0.592535	0.786358	-0.246793	-0.431019	-0.367365
16735	8.756414	-0.494749	4.526019	-0.246326	0.023436	-0.098179	-0.578862	0.354912	-0.587542	0.784596	-0.249850	-0.429297	-0.371064
16736	8.618155	-0.397611	4.629869	0.053995	-0.018562	-0.018957	-0.578349	0.357255	-0.587106	0.784525	-0.249003	-0.430116	-0.370835
16737	8.491417	0.010069	4.740297	0.240977	0.006589	0.067734	-0.578584	0.350917	-0.587492	0.786247	-0.245937	-0.431457	-0.367661
16738	8.556794	0.382866	4.782835	0.273464	-0.016371	0.067546	-0.579328	0.345713	-0.590738	0.787896	-0.242361	-0.433420	-0.364183
16739	8.639607	0.412765	4.868515	0.262766	-0.054820	0.070967	-0.579018	0.339825	-0.593613	0.789160	-0.239368	-0.435873	-0.360477
16740	8.643960	0.336741	4.935129	0.166582	-0.069087	0.025859	-0.579746	0.332011	-0.597567	0.789502	-0.237479	-0.438074	-0.358304
16741	8.559410	0.031154	4.976315	0.066031	-0.072652	-0.029663	-0.582364	0.328679	-0.597746	0.788919	-0.236795	-0.439875	-0.357833
16742	8.460251	-0.288179	4.954689	0.093409	-0.055156	0.062784	-0.583836	0.329596	-0.595092	0.789283	-0.236293	-0.441148	-0.355791
16743	8.269351	-0.462167	5.031682	0.188953	-0.043396	0.154987	-0.582761	0.327700	-0.596975	0.790843	-0.235067	-0.442478	-0.351461
16744	8.454258	-0.445600	5.146291	0.293618	-0.048944	0.280299	-0.580109	0.326926	-0.599109	0.793696	-0.233262	-0.444017	-0.344215
16745	8.324203	-0.234453	5.031236	0.379481	-0.030212	0.327161	-0.579006	0.324796	-0.604145	0.797372	-0.230402	-0.445593	-0.335499
16746	8.327347	-0.099258	5.096042	0.352779	0.023357	0.269808	-0.575812	0.323220	-0.607873	0.800944	-0.227041	-0.446360	-0.328183
16747	8.143295	0.052914	5.087933	0.313659	0.067419	0.162715	-0.571018	0.318226	-0.612468	0.803984	-0.223044	-0.446618	-0.323101
16748	8.154957	-0.043758	5.040282	0.313473	0.166175	0.108055	-0.565949	0.313807	-0.618760	0.807502	-0.217915	-0.445510	-0.319335
16749	8.592269	-0.035496	5.710687	0.446229	0.048509	0.070772	-0.561892	0.304588	-0.627763	0.810269	-0.211004	-0.447273	-0.314464
16750	9.117610	-0.464641	5.915203	0.364312	0.243897	0.221723	-0.558374	0.295345	-0.635320	0.815309	-0.205559	-0.444691	-0.308652
16751	8.315258	-0.922334	5.120923	0.275212	0.080266	0.242368	-0.549375	0.292184	-0.639909	0.818605	-0.202708	-0.444086	-0.302625
16752	8.981748	-0.960106	5.165523	0.195592	-0.067129	0.305093	-0.548693	0.290565	-0.642176	0.820595	-0.202631	-0.445159	-0.295631
16753	8.246649	-1.011163	5.084924	0.149650	0.066716	0.274968	-0.544214	0.293389	-0.643990	0.823381	-0.202226	-0.443843	-0.290090
16754	7.994782	-0.873834	4.714972	0.230762	0.053536	0.197006	-0.540487	0.292384	-0.648761	0.825880	-0.199883	-0.443530	-0.285044
16755	7.742536	-0.735442	4.688870	0.085096	-0.065992	0.152553	-0.539429	0.293235	-0.649801	0.826471	-0.200217	-0.444516	-0.281539
16756	8.210351	-1.422073	4.954003	-0.059217	-0.178328	0.078660	-0.540514	0.295669	-0.646990	0.825054	-0.202910	-0.446851	-0.280067
16757	8.758732	-1.670844	5.073388	-0.133458	-0.174899	0.000495	-0.545023	0.297512	-0.643640	0.822915	-0.206144	-0.449006	-0.280552
16758	8.674846	-1.882979	5.004508	-0.103495	-0.021414	0.110756	-0.547441	0.302263	-0.639723	0.822879	-0.208979	-0.448356	-0.279598
16759	8.216440	-2.021054	5.114827	-0.031064	0.018363	0.161193	-0.545485	0.308079	-0.640279	0.823786	-0.210930	-0.447212	-0.277283
16760	7.880538	-2.019165	5.204938	0.083050	-0.020303	0.179889	-0.545902	0.312061	-0.639409	0.824909	-0.211303	-0.447281	-0.273524
16761	7.962871	-2.028180	5.517679	0.212389	-0.130756	0.139091	-0.545635	0.310545	-0.639179	0.825378	-0.209886	-0.449978	-0.268736
16762	8.241557	-1.841719	5.341982	0.309762	-0.066876	0.139010	-0.547318	0.306827	-0.640815	0.826768	-0.206398	-0.452189	-0.263398
16763	8.109403	-1.996907	5.209653	0.308802	-0.199402	0.231091	-0.549276	0.300732	-0.640003	0.827433	-0.204583	-0.456089	-0.255897
16764	8.016994	-2.082859	4.711773	0.303836	-0.134252	0.208602	-0.553076	0.297807	-0.640558	0.828459	-0.202157	-0.459036	-0.249146
16765	8.031617	-2.103434	4.585234	0.237310	-0.078506	0.144410	-0.555292	0.291024	-0.640020	0.829415	-0.200142	-0.460863	-0.244171
16766	8.259815	-2.172363	4.714575	0.178039	-0.031753	0.139526	-0.556327	0.288545	-0.640980	0.830473	-0.198646	-0.461734	-0.240116
16767	8.249483	-2.237573	4.912433	0.059843	0.189922	0.048047	-0.553523	0.288081	-0.645733	0.832704	-0.197432	-0.458594	-0.239409
16768	8.136754	-2.266999	5.466679	-0.045205	0.272655	-0.049114	-0.547163	0.286549	-0.650402	0.834744	-0.196444	-0.454061	-0.241745
16769	8.711519	-1.987020	6.484025	0.032198	0.089241	-0.210287	-0.542656	0.283594	-0.652987	0.834693	-0.193837	-0.453427	-0.245190
16770	8.287038	-0.717750	5.301244	0.064200	0.130706	-0.175581	-0.544979	0.278650	-0.656217	0.835224	-0.190549	-0.452274	-0.248075
16771	8.254310	-0.183960	4.689743	0.021059	0.034637	-0.044956	-0.543100	0.275120	-0.659056	0.835427	-0.189858	-0.451863	-0.248667
16772	8.473330	0.193031	4.452761	-0.052068	0.072483	-0.081277	-0.542710	0.272622	-0.657402	0.835445	-0.189650	-0.450737	-0.250801
16773	8.631428	0.663864	4.777848	-0.206856	-0.051713	-0.217273	-0.544410	0.270124	-0.657439	0.833101	-0.191580	-0.451317	-0.256033
16774	9.233633	0.527588	5.219625	-0.396682	-0.038211	-0.326473	-0.550116	0.273461	-0.653264	0.829487	-0.195445	-0.451187	-0.264921
16775	8.967883	-0.012097	5.058274	-0.554719	0.026487	-0.358961	-0.554126	0.281505	-0.649402	0.825579	-0.201372	-0.449145	-0.275932
16776	8.366859	-0.488923	4.740912	-0.574862	0.041700	-0.308314	-0.557231	0.290228	-0.643958	0.821831	-0.207865	-0.446524	-0.286360
16777	8.132772	-0.555786	4.822850	-0.433987	0.078567	-0.169088	-0.559949	0.301436	-0.638599	0.819710	-0.213137	-0.443418	-0.293307
16778	8.056968	-0.140907	5.121066	-0.104410	-0.039370	-0.056171	-0.559445	0.305982	-0.637988	0.818546	-0.214604	-0.443724	-0.295019
16779	8.440218	0.089963	5.238986	0.086998	-0.079396	-0.054189	-0.562091	0.304548	-0.635635	0.817878	-0.213225	-0.445762	-0.294798
16780	8.556576	0.403797	5.085803	0.169640	-0.052126	-0.155551	-0.564434	0.296799	-0.635116	0.817174	-0.209391	-0.448309	-0.295638
16781	8.523505	0.560340	5.004049	0.043558	-0.071512	-0.297438	-0.568621	0.289445	-0.634575	0.814918	-0.206427	-0.450987	-0.299847
16782	8.324188	0.628354	5.154901	-0.046623	-0.044171	-0.322430	-0.573852	0.280986	-0.634704	0.812342	-0.204555	-0.452786	-0.305356
16783	8.147808	0.439710	5.228929	-0.195407	-0.019068	-0.185860	-0.576757	0.280942	-0.633503	0.810200	-0.206095	-0.452673	-0.310141
16784	8.254853	-0.002053	5.142684	-0.164136	0.032599	-0.051414	-0.579420	0.283778	-0.630935	0.809458	-0.208106	-0.451371	-0.312623
16785	8.275101	0.156629	5.265542	-0.081734	0.089586	0.056655	-0.578791	0.290119	-0.630420	0.810259	-0.209282	-0.449185	-0.312913
16786	8.380670	0.325216	5.304245	0.018462	0.075165	0.141802	-0.574961	0.293228	-0.633536	0.811856	-0.209810	-0.447519	-0.310800
16787	8.229211	0.238301	5.379145	-0.000240	0.149063	0.121118	-0.569947	0.292883	-0.635022	0.813920	-0.209825	-0.444597	-0.309581
16788	7.864113	0.203739	5.275706	0.006158	0.144255	0.098353	-0.565325	0.296421	-0.638660	0.815796	-0.209726	-0.441907	-0.308560
16789	8.067660	0.161916	5.827312	0.035777	0.106269	0.049353	-0.560428	0.295404	-0.641602	0.817182	-0.208728	-0.440185	-0.308031
16790	8.704638	0.054887	5.791703	-0.049094	0.060658	-0.016710	-0.557790	0.296687	-0.642908	0.817372	-0.209029	-0.438996	-0.309018
16791	8.948132	-0.032953	5.203712	-0.105329	0.020439	-0.199793	-0.557796	0.297511	-0.642629	0.815857	-0.208646	-0.438851	-0.313455
16792	9.376595	-0.071506	4.844596	-0.106304	0.120603	-0.290153	-0.557385	0.294628	-0.643214	0.814598	-0.207096	-0.437453	-0.319650
16793	8.903104	-0.347177	4.677274	-0.184347	0.239147	-0.282657	-0.556305	0.294403	-0.646375	0.814056	-0.205880	-0.433582	-0.327005
16794	8.165177	-0.888479	4.589761	-0.267292	0.275757	-0.229162	-0.553137	0.297361	-0.648964	0.813778	-0.206457	-0.428305	-0.334210
16795	7.798838	-1.104558	4.658102	-0.271125	0.205780	-0.218044	-0.549435	0.298951	-0.651846	0.812894	-0.207458	-0.424088	-0.341049
16796	8.352800	-1.181354	5.026780	-0.305494	0.147572	-0.181377	-0.547345	0.305049	-0.652791	0.811581	-0.209896	-0.420380	-0.347219
16797	8.644704	-1.125013	5.413092	-0.341865	0.105482	-0.163030	-0.545529	0.310433	-0.652041	0.809828	-0.213226	-0.417029	-0.353271
16798	8.543325	-0.962624	5.514598	-0.341501	0.064694	-0.125672	-0.545309	0.316191	-0.649436	0.807966	-0.217268	-0.414128	-0.358447
16799	7.949529	-0.997227	5.372858	-0.295872	0.086921	-0.106642	-0.545098	0.323463	-0.646538	0.806572	-0.220462	-0.411117	-0.363073
16800	7.496173	-1.133633	5.328120	-0.264105	0.084590	-0.078886	-0.546437	0.327711	-0.645657	0.805474	-0.223486	-0.408206	-0.366924
16801	7.436239	-1.367897	5.485976	-0.249350	-0.049345	-0.018234	-0.546491	0.332619	-0.641360	0.803777	-0.227670	-0.407284	-0.369092
16802	7.780843	-1.498899	5.650485	-0.185037	-0.177204	0.016174	-0.547879	0.341644	-0.636710	0.801564	-0.232104	-0.408723	-0.369552
16803	8.063110	-1.515064	5.575938	-0.096128	-0.189085	0.056050	-0.552922	0.345965	-0.633570	0.799954	-0.235495	-0.410793	-0.368600
16804	8.223969	-1.458903	5.640818	0.000717	-0.176727	0.054078	-0.555624	0.348326	-0.626156	0.798857	-0.237257	-0.413400	-0.366929
16805	7.972180	-1.251943	5.559992	0.048640	-0.130905	0.013883	-0.559332	0.349778	-0.624001	0.798088	-0.237574	-0.415776	-0.365711
16806	7.853565	-1.153311	5.513289	0.060365	-0.100755	-0.015751	-0.562107	0.349592	-0.622410	0.797378	-0.237244	-0.417931	-0.365016
16807	7.851573	-1.091762	5.436729	0.005504	-0.098713	-0.113286	-0.564348	0.348316	-0.621369	0.795744	-0.236957	-0.420054	-0.366330
16808	7.904470	-1.192301	5.487345	-0.121019	-0.061631	-0.186062	-0.568967	0.347696	-0.619511	0.793243	-0.237793	-0.421060	-0.370039
16809	7.948287	-1.178745	5.544637	-0.253428	0.033453	-0.276115	-0.571879	0.349858	-0.618397	0.790262	-0.239276	-0.419903	-0.376716
16810	7.924005	-1.145900	5.666731	-0.394697	0.122837	-0.333897	-0.576126	0.349622	-0.613910	0.786805	-0.241797	-0.416595	-0.385904
16811	7.845621	-1.223555	5.725548	-0.520960	0.239633	-0.470145	-0.576949	0.354138	-0.611978	0.782592	-0.244256	-0.410946	-0.398764
16812	8.390830	-1.095929	6.274095	-0.609654	0.300491	-0.635367	-0.576044	0.357449	-0.611525	0.776842	-0.246163	-0.404446	-0.415144
16813	8.811865	-0.655897	6.326324	-0.640707	0.222553	-0.668623	-0.577913	0.359330	-0.609112	0.769832	-0.248875	-0.398776	-0.431737
16814	8.838288	0.024489	5.802711	-0.554853	0.122405	-0.562814	-0.584559	0.364846	-0.603575	0.763048	-0.251868	-0.394882	-0.445408
16815	8.501493	0.141784	5.114822	-0.494564	0.030362	-0.296411	-0.587773	0.366114	-0.597360	0.758125	-0.256840	-0.391397	-0.453969
16816	7.876702	-0.267548	4.639163	-0.524918	0.110045	-0.228119	-0.589938	0.373487	-0.593524	0.754128	-0.262024	-0.386139	-0.462095
16817	7.550093	-0.373190	4.567722	-0.511475	0.039939	-0.216186	-0.593847	0.383704	-0.586995	0.749713	-0.267757	-0.381867	-0.469483
16818	7.777038	0.223144	4.905111	-0.544746	-0.038942	-0.190169	-0.596185	0.392397	-0.578671	0.744621	-0.274849	-0.378359	-0.476280
16819	8.643392	0.294705	5.225101	-0.458486	-0.121444	-0.117255	-0.599573	0.401363	-0.570858	0.740009	-0.281993	-0.376415	-0.480810
16820	9.192039	0.103539	5.403411	-0.324917	-0.115716	-0.059952	-0.602344	0.414707	-0.560077	0.736665	-0.287488	-0.375359	-0.483509
16821	8.853993	-0.309550	5.264903	-0.145703	-0.069363	-0.034186	-0.606470	0.420280	-0.557050	0.734931	-0.290107	-0.375195	-0.484710
16822	8.177408	-0.325598	5.265776	-0.003496	-0.017330	0.040458	-0.607150	0.418712	-0.553533	0.735122	-0.290665	-0.375206	-0.484076
16823	7.657547	-0.150015	5.377137	0.103687	-0.049296	0.135905	-0.606620	0.420110	-0.554690	0.736623	-0.290675	-0.376176	-0.481026
16824	7.834002	0.034737	5.215884	0.164435	-0.169721	0.204301	-0.606372	0.421199	-0.553358	0.738208	-0.291449	-0.379091	-0.475812
16825	8.401595	0.139120	5.213944	0.214841	-0.223773	0.165698	-0.606626	0.421072	-0.554409	0.739269	-0.291666	-0.383518	-0.470454
16826	8.580012	0.275817	5.226297	0.092885	-0.236733	0.051765	-0.609807	0.421143	-0.551629	0.738448	-0.292927	-0.387627	-0.467583
16827	8.488592	0.015631	5.118166	-0.017890	-0.213899	-0.008893	-0.614195	0.420613	-0.545834	0.736528	-0.295101	-0.390748	-0.466645
16828	8.381694	-0.367437	5.158766	-0.054961	-0.155923	0.041994	-0.618199	0.422982	-0.540116	0.735307	-0.297741	-0.392297	-0.465594
16829	8.165629	-0.686759	5.227007	-0.033800	-0.132074	0.123993	-0.620603	0.425121	-0.536775	0.735155	-0.300410	-0.393260	-0.463302
16830	8.307021	-0.639609	5.243783	0.045516	-0.074459	0.246930	-0.620118	0.430746	-0.534306	0.737051	-0.302419	-0.393301	-0.458925
16831	8.322262	-0.537318	5.201303	0.098308	-0.132804	0.317255	-0.617247	0.435037	-0.533454	0.739436	-0.304634	-0.394301	-0.452724
16832	8.345535	-0.313419	5.131314	0.115403	-0.080006	0.287678	-0.613980	0.438083	-0.531974	0.742051	-0.305946	-0.394797	-0.447093
16833	8.250640	-0.312575	5.128675	0.041767	0.037567	0.187030	-0.610291	0.440207	-0.533534	0.744213	-0.306390	-0.393539	-0.444297
16834	8.265065	-0.314326	5.276018	-0.008482	0.058684	0.093908	-0.607803	0.443818	-0.533743	0.745407	-0.306766	-0.392041	-0.443359
16835	8.133327	-0.330144	5.491911	-0.049411	0.161998	-0.006006	-0.603699	0.445838	-0.537669	0.746266	-0.305899	-0.389291	-0.444933
16836	8.381072	-0.396193	5.565152	-0.019870	0.204259	-0.096641	-0.601578	0.445328	-0.539269	0.746821	-0.303654	-0.386681	-0.447807
16837	8.847631	-0.433669	5.958200	-0.038981	0.190188	-0.093056	-0.598263	0.444153	-0.541809	0.747171	-0.301652	-0.384113	-0.450776
16838	8.347313	-0.819922	5.274184	-0.229379	0.208911	-0.122148	-0.595093	0.446560	-0.544409	0.746232	-0.302280	-0.379683	-0.455638
16839	8.374316	-0.863876	4.837097	-0.356884	0.144720	-0.194351	-0.595527	0.450516	-0.541441	0.743327	-0.304647	-0.375499	-0.462229
16840	8.714993	-0.857487	4.872902	-0.336399	0.125056	-0.235410	-0.596881	0.449750	-0.536460	0.739969	-0.306743	-0.371981	-0.469026
16841	8.910014	-0.796114	4.878956	-0.309399	0.210010	-0.263136	-0.597830	0.450806	-0.533545	0.737069	-0.307250	-0.367665	-0.476602
16842	8.490417	-0.972436	4.905509	-0.234350	0.283410	-0.345185	-0.597712	0.455362	-0.533981	0.734335	-0.305485	-0.363381	-0.485165
16843	8.038260	-0.941512	4.654892	-0.301248	0.189944	-0.359287	-0.599558	0.453675	-0.532820	0.730275	-0.305334	-0.359958	-0.493863
16844	8.163241	-1.195877	4.730708	-0.414330	0.122918	-0.325955	-0.604586	0.455245	-0.530128	0.725322	-0.307839	-0.356067	-0.502353
16845	8.644043	-1.317189	5.010854	-0.529125	0.051097	-0.325734	-0.607273	0.456797	-0.524173	0.719013	-0.312596	-0.352112	-0.511195
16846	8.863295	-1.250100	5.139917	-0.581377	0.110674	-0.368997	-0.612885	0.459937	-0.515279	0.712273	-0.317227	-0.346879	-0.521258
16847	8.669376	-1.089903	5.291956	-0.614398	0.143633	-0.389787	-0.617453	0.463767	-0.505591	0.705135	-0.321716	-0.340999	-0.531981
16848	7.927165	-1.120789	5.148854	-0.640529	0.184958	-0.380985	-0.621763	0.468700	-0.495752	0.698079	-0.326186	-0.334006	-0.542889
16849	7.488305	-1.267478	5.144797	-0.600226	0.111102	-0.364792	-0.626570	0.472703	-0.489078	0.690785	-0.330880	-0.328408	-0.552705
16850	7.610812	-1.494649	5.397814	-0.567592	-0.019317	-0.317238	-0.632450	0.475140	-0.479277	0.683292	-0.336856	-0.324499	-0.560660
16851	8.098936	-1.666343	5.398622	-0.447443	-0.144255	-0.221901	-0.639688	0.479716	-0.465356	0.676737	-0.343145	-0.323029	-0.565624
16852	8.310266	-1.708327	5.519051	-0.320753	-0.161078	-0.112375	-0.645586	0.482817	-0.453573	0.672089	-0.348646	-0.322325	-0.568198
16853	8.145804	-1.534501	5.513218	-0.184696	-0.214313	-0.069354	-0.650412	0.484295	-0.443405	0.668550	-0.353147	-0.323660	-0.568834
16854	8.122680	-1.339315	5.441470	-0.099159	-0.210560	-0.069617	-0.654959	0.486217	-0.435461	0.665585	-0.356479	-0.325826	-0.568996
16855	8.079842	-1.187597	5.364716	-0.080658	-0.219116	-0.087164	-0.661074	0.486199	-0.427938	0.662521	-0.359510	-0.328500	-0.569128
16856	8.088020	-1.050867	5.286571	-0.115623	-0.216801	-0.104514	-0.666408	0.485481	-0.418991	0.658958	-0.362887	-0.330790	-0.569794
16857	8.040767	-1.243704	5.200171	-0.192011	-0.146360	-0.154670	-0.671341	0.485195	-0.411088	0.654770	-0.366088	-0.331690	-0.572047
16858	8.055666	-1.222674	5.042740	-0.289378	-0.099161	-0.162976	-0.676652	0.484097	-0.404773	0.650040	-0.369970	-0.330871	-0.575408
16859	8.293571	-1.289630	5.205783	-0.364328	-0.010831	-0.192118	-0.681204	0.485456	-0.395921	0.644997	-0.373579	-0.328253	-0.580230
16860	8.184363	-1.237752	5.209045	-0.426482	0.073665	-0.305113	-0.685092	0.485029	-0.386979	0.638608	-0.376269	-0.324600	-0.587567
16861	8.089576	-1.189972	5.352351	-0.554923	0.211257	-0.429972	-0.691845	0.483788	-0.381312	0.630654	-0.378066	-0.318582	-0.598204
16862	8.338738	-1.267790	6.270430	-0.645774	0.073338	-0.566115	-0.697555	0.481293	-0.373840	0.619326	-0.381703	-0.314189	-0.609937
16863	9.243052	-0.207460	6.049139	-0.723523	0.137957	-0.695644	-0.706825	0.474315	-0.363414	0.606043	-0.384520	-0.308877	-0.624061
16864	8.326370	0.070496	4.672330	-0.741331	-0.131275	-0.599720	-0.720614	0.468887	-0.348331	0.591888	-0.391401	-0.305794	-0.634794
16865	8.711740	0.130775	4.189708	-0.729562	0.000468	-0.595841	-0.731788	0.461102	-0.330034	0.578467	-0.396307	-0.301162	-0.646234
16866	8.616517	-0.376405	4.029723	-0.886422	-0.081715	-0.625237	-0.742440	0.455533	-0.312221	0.562654	-0.403806	-0.295539	-0.658041
16867	8.622629	-0.181114	3.925824	-0.912037	-0.102899	-0.599075	-0.756396	0.450464	-0.292932	0.546591	-0.411803	-0.289530	-0.669200
16868	8.710268	-0.160829	3.999149	-0.928630	-0.094082	-0.492574	-0.766016	0.447923	-0.274017	0.531607	-0.420316	-0.282125	-0.679068
16869	9.064443	-0.318690	4.170319	-0.806342	-0.093009	-0.356783	-0.774835	0.444578	-0.256174	0.519278	-0.428114	-0.275226	-0.686527
16870	9.001238	-0.312988	4.142805	-0.557572	-0.087715	-0.208348	-0.781252	0.439642	-0.241528	0.511017	-0.433989	-0.270228	-0.691008
16871	9.201607	-0.123165	4.383010	-0.214608	-0.106408	-0.084654	-0.785289	0.439187	-0.230486	0.507282	-0.437247	-0.269222	-0.692098
16872	8.929892	0.024562	4.405918	0.015755	-0.052335	0.031652	-0.785566	0.438885	-0.228653	0.507503	-0.438027	-0.269698	-0.691257
16873	8.862234	0.086978	4.301832	0.190091	-0.076115	0.071182	-0.786631	0.441352	-0.228334	0.509595	-0.437585	-0.272649	-0.688836
16874	8.588427	0.281532	4.262500	0.239447	-0.021704	0.092064	-0.784237	0.440167	-0.230868	0.512775	-0.435980	-0.275373	-0.686406
16875	8.619125	0.153144	4.434298	0.297239	-0.033296	0.130261	-0.782091	0.441083	-0.236245	0.516800	-0.434141	-0.278862	-0.683136
16876	9.139164	0.045806	4.517609	0.393577	0.100874	0.205468	-0.779682	0.442140	-0.241622	0.523508	-0.429862	-0.281416	-0.679678
16877	8.851558	-0.043439	4.469714	0.547418	0.102019	0.281746	-0.774883	0.444363	-0.250141	0.532403	-0.424340	-0.285580	-0.674483
16878	8.647568	-0.001142	4.315221	0.746814	0.091762	0.392747	-0.768714	0.445437	-0.264861	0.544428	-0.417373	-0.291317	-0.666733
16879	8.443945	0.143323	4.360723	0.945746	0.169832	0.444678	-0.759866	0.446056	-0.284989	0.558929	-0.407356	-0.298563	-0.657662
16880	8.912062	0.430388	5.039228	1.069764	0.070305	0.477228	-0.749906	0.446223	-0.312220	0.574135	-0.397248	-0.307896	-0.646345
16881	9.056557	0.226823	5.335657	1.046557	0.107947	0.425113	-0.739852	0.443282	-0.333346	0.588264	-0.386381	-0.317009	-0.635736
16882	8.612891	0.002653	4.877821	0.950618	0.096817	0.306685	-0.731647	0.437955	-0.352538	0.599954	-0.375869	-0.325544	-0.626737
16883	8.212196	-0.284723	4.834559	0.712078	0.104330	0.337026	-0.726744	0.432299	-0.370137	0.609941	-0.368191	-0.330926	-0.618785
16884	7.743403	-0.947546	4.990916	0.526680	0.145722	0.405718	-0.717955	0.433102	-0.383175	0.619699	-0.362649	-0.332671	-0.611382
16885	7.602533	-1.290407	5.153939	0.574988	0.069787	0.431545	-0.709676	0.435036	-0.398812	0.629383	-0.357541	-0.335905	-0.602669
16886	8.073281	-1.478925	5.372827	0.663276	-0.010362	0.473023	-0.701688	0.435814	-0.410401	0.639627	-0.352482	-0.340627	-0.592122
16887	8.598657	-1.490053	5.532445	0.750040	-0.080126	0.521503	-0.694497	0.436017	-0.420816	0.650303	-0.347391	-0.346979	-0.579682
16888	8.742456	-1.422496	5.677786	0.749383	-0.080587	0.493608	-0.687034	0.433187	-0.431029	0.660516	-0.341984	-0.353251	-0.567432
16889	8.420857	-1.072399	5.658722	0.723409	-0.051266	0.482340	-0.680093	0.433824	-0.443270	0.670368	-0.336437	-0.358920	-0.555513
16890	8.081156	-0.927329	5.535462	0.620079	-0.061683	0.426719	-0.676305	0.428616	-0.453505	0.678712	-0.331868	-0.363748	-0.544886
16891	7.846765	-1.038359	5.660362	0.476778	-0.069024	0.357311	-0.669798	0.427108	-0.460011	0.685139	-0.328785	-0.367572	-0.536074
16892	7.787664	-1.159220	5.660006	0.333213	-0.097317	0.285256	-0.665418	0.428874	-0.465388	0.689600	-0.327378	-0.370615	-0.529075
16893	7.916429	-1.221899	5.520545	0.193753	-0.156980	0.257606	-0.664637	0.429838	-0.464718	0.692362	-0.328321	-0.373174	-0.523050
16894	7.786314	-1.412928	5.554730	0.186679	-0.163783	0.250629	-0.663865	0.431760	-0.463505	0.694899	-0.329361	-0.375751	-0.517153
16895	8.000933	-1.311475	5.652912	0.118898	-0.211727	0.218441	-0.663509	0.433368	-0.459539	0.696315	-0.331579	-0.378465	-0.511825
16896	8.025946	-1.222678	5.505898	0.042971	-0.182417	0.172509	-0.664596	0.435799	-0.456465	0.696911	-0.334194	-0.380312	-0.507929
16897	8.080317	-1.114281	5.319744	-0.053168	-0.237664	0.071446	-0.664655	0.437648	-0.450130	0.695467	-0.337922	-0.382553	-0.505754
16898	8.251299	-1.063742	5.006586	-0.186802	-0.127534	-0.081350	-0.667888	0.439995	-0.442056	0.692342	-0.341222	-0.383004	-0.507483
16899	8.334682	-0.975726	4.884847	-0.313123	-0.040667	-0.204593	-0.672431	0.442061	-0.434634	0.687809	-0.344422	-0.381709	-0.512435
16900	8.402009	-1.130790	4.806023	-0.416241	0.115931	-0.329427	-0.678260	0.442081	-0.429867	0.682344	-0.346470	-0.378109	-0.520960
16901	8.364324	-1.313763	4.918090	-0.602344	0.367593	-0.458995	-0.681442	0.441181	-0.426582	0.676092	-0.347376	-0.369861	-0.534258
16902	9.177979	-1.378363	5.958911	-0.761333	0.403314	-0.665885	-0.683690	0.439616	-0.424497	0.666457	-0.348391	-0.360834	-0.551596
16903	8.930613	-0.353978	6.151124	-0.770412	0.280759	-0.694262	-0.689780	0.436726	-0.418736	0.655341	-0.350489	-0.353234	-0.568253
16904	8.043003	0.310388	4.711347	-0.746324	0.146822	-0.714122	-0.699043	0.432670	-0.410483	0.642840	-0.353515	-0.347781	-0.583809
16905	8.527809	0.311616	4.223166	-0.867269	0.048185	-0.667749	-0.708349	0.426054	-0.395981	0.629107	-0.359385	-0.341600	-0.598646
16906	8.746037	-0.677510	4.158038	-1.006386	0.073341	-0.652307	-0.719259	0.424650	-0.380709	0.614325	-0.366648	-0.333235	-0.614108
16907	8.592849	-0.654498	4.171589	-0.941242	0.058352	-0.513004	-0.728455	0.422713	-0.365590	0.601366	-0.374048	-0.324597	-0.626965
16908	8.751475	-0.532124	4.397271	-0.845282	0.099994	-0.331722	-0.733987	0.427438	-0.351154	0.591351	-0.380794	-0.315226	-0.637129
16909	8.658424	-0.550563	4.820467	-0.601759	0.095619	-0.180681	-0.735512	0.429659	-0.342701	0.585002	-0.385603	-0.307748	-0.643719
16910	8.537354	-0.422257	4.946156	-0.349883	0.081982	0.001689	-0.736766	0.436610	-0.337437	0.582737	-0.388691	-0.302267	-0.646507
16911	8.518153	-0.375983	4.947258	-0.100882	0.018386	0.035665	-0.733381	0.439360	-0.334258	0.582497	-0.389924	-0.300454	-0.646826
16912	8.611814	-0.175022	4.921322	0.036067	-0.005253	0.028214	-0.734178	0.439063	-0.333208	0.583029	-0.389792	-0.300762	-0.646282
16913	8.359365	-0.063781	4.936001	0.112565	0.034373	0.031541	-0.732320	0.437166	-0.334309	0.584480	-0.388295	-0.301578	-0.645493
16914	8.176949	-0.020125	5.081273	0.168965	-0.025414	0.030303	-0.733612	0.436635	-0.336934	0.585918	-0.386892	-0.303805	-0.643985
16915	8.311001	0.042792	5.214665	0.223266	-0.162463	0.048089	-0.734385	0.432770	-0.337137	0.587221	-0.386702	-0.308233	-0.640801
16916	8.398252	-0.018611	5.211776	0.238135	-0.205633	0.114234	-0.733872	0.431924	-0.335189	0.589132	-0.387303	-0.312791	-0.636460
16917	8.444019	-0.106020	5.177997	0.245904	-0.238020	0.166471	-0.734575	0.434065	-0.330680	0.591597	-0.388491	-0.317462	-0.631115
16918	8.353878	-0.138419	5.104557	0.284696	-0.247651	0.204699	-0.735628	0.432529	-0.329915	0.594655	-0.389617	-0.322347	-0.625041
16919	8.351714	-0.135888	4.877039	0.322166	-0.262211	0.224608	-0.735158	0.435358	-0.324352	0.598200	-0.390499	-0.327770	-0.618251
16920	8.617402	-0.097156	4.680170	0.419322	-0.186462	0.246381	-0.734245	0.436602	-0.323940	0.603110	-0.389475	-0.333198	-0.611184
16921	8.745164	0.096934	4.590393	0.558199	-0.060814	0.297795	-0.731306	0.434342	-0.328205	0.610576	-0.385431	-0.338473	-0.603387
16922	8.813415	0.120423	4.608521	0.723350	0.067919	0.361362	-0.724643	0.435509	-0.338990	0.620785	-0.378242	-0.343529	-0.594599
16923	8.854889	0.229017	5.074002	0.898374	0.219749	0.394428	-0.719985	0.430017	-0.358815	0.633574	-0.367082	-0.348518	-0.585124
16924	9.151701	-0.086056	5.677674	0.860552	0.170440	0.424139	-0.709153	0.425679	-0.377875	0.645854	-0.357117	-0.353260	-0.574933
16925	8.490484	-0.930460	5.061069	0.798910	0.237376	0.326796	-0.700656	0.418598	-0.399858	0.656817	-0.346283	-0.357068	-0.566729
16926	8.366984	-0.882483	4.769205	0.772569	0.137620	0.352731	-0.692593	0.412283	-0.417362	0.666995	-0.337082	-0.361541	-0.557478
16927	8.115033	-1.097035	4.830082	0.742281	0.133807	0.388555	-0.686151	0.406856	-0.430113	0.677136	-0.328435	-0.365428	-0.547796
16928	8.124042	-1.188836	5.002902	0.898148	0.027616	0.449742	-0.678766	0.401337	-0.445628	0.687945	-0.319248	-0.371870	-0.535280
16929	8.229395	-1.072787	4.963379	1.075878	-0.009193	0.532859	-0.670979	0.393611	-0.460796	0.700195	-0.308428	-0.380051	-0.519769
16930	8.330204	-0.889383	4.983032	1.160904	-0.103466	0.593399	-0.663172	0.383700	-0.477582	0.712406	-0.297720	-0.389776	-0.501912
16931	8.256058	-1.090225	4.996062	1.195712	-0.180097	0.556359	-0.657874	0.372535	-0.490490	0.723404	-0.286762	-0.400926	-0.483438
16932	8.675686	-1.269304	5.279219	1.135856	-0.215937	0.522500	-0.655510	0.362360	-0.501334	0.732903	-0.276596	-0.411899	-0.465496
16933	8.564522	-0.719487	5.255716	0.938492	-0.192668	0.583252	-0.652502	0.351476	-0.510099	0.741718	-0.269427	-0.420144	-0.448043
16934	8.435622	-0.703985	5.271021	0.703324	-0.108024	0.540544	-0.649942	0.347574	-0.515573	0.749260	-0.264510	-0.425085	-0.433528
16935	7.890733	-0.697735	5.128733	0.496022	-0.043417	0.436574	-0.645676	0.345070	-0.521295	0.755217	-0.261200	-0.427680	-0.422507
16936	7.861642	-1.082011	5.218365	0.303346	-0.068135	0.327198	-0.641174	0.345714	-0.525119	0.758901	-0.260018	-0.429571	-0.414642
16937	8.070298	-1.171966	5.275570	0.221148	-0.109465	0.224532	-0.638949	0.348723	-0.526738	0.760959	-0.259562	-0.431844	-0.408754
16938	8.434547	-1.301475	5.289526	0.157810	-0.071910	0.195237	-0.637245	0.347759	-0.525457	0.762695	-0.259464	-0.433236	-0.404081
16939	8.430901	-1.087970	5.302335	0.118069	-0.058252	0.074997	-0.638430	0.349549	-0.526200	0.763425	-0.258866	-0.434614	-0.401598
16940	8.159875	-0.839669	5.229806	-0.028656	-0.020059	-0.048396	-0.642401	0.349197	-0.523292	0.762664	-0.259077	-0.434968	-0.402524
16941	7.916542	-0.865163	5.089785	-0.168887	0.032539	-0.201392	-0.642668	0.348633	-0.522514	0.760474	-0.259718	-0.434051	-0.407217
16942	8.070815	-1.109743	5.136008	-0.314500	0.094242	-0.329836	-0.644010	0.349549	-0.519730	0.756894	-0.260888	-0.431780	-0.415469
16943	8.030918	-1.258478	5.226822	-0.453051	0.172990	-0.379790	-0.644299	0.351725	-0.517586	0.752861	-0.263111	-0.427217	-0.425979
16944	8.000772	-1.368092	5.504409	-0.563062	0.296582	-0.408765	-0.644849	0.354595	-0.516082	0.748819	-0.265568	-0.420086	-0.438488
16945	8.029774	-1.333430	5.860167	-0.666652	0.420439	-0.457827	-0.644081	0.359700	-0.515855	0.744745	-0.268095	-0.410130	-0.453071
16946	8.369385	-1.029498	6.210161	-0.655599	0.431036	-0.582537	-0.643316	0.364938	-0.515232	0.739300	-0.269155	-0.400845	-0.469377
16947	9.051830	-0.395933	6.339010	-0.628332	0.222586	-0.573573	-0.641751	0.366179	-0.514038	0.732288	-0.271839	-0.394477	-0.483989
16948	9.112864	0.330579	5.568280	-0.526383	0.158907	-0.459859	-0.645236	0.368819	-0.507531	0.726110	-0.274384	-0.389543	-0.495716
16949	8.808491	0.172757	4.928994	-0.545987	0.106299	-0.271579	-0.647805	0.373123	-0.501128	0.721256	-0.279247	-0.383881	-0.504427
16950	8.068025	-0.036805	4.478222	-0.608959	0.192872	-0.232868	-0.649602	0.381013	-0.494267	0.716873	-0.284304	-0.376247	-0.513520
16951	7.576809	0.057590	4.665248	-0.579965	0.145050	-0.306442	-0.651002	0.391268	-0.488806	0.711496	-0.288934	-0.369788	-0.523018
16952	7.860742	0.424395	5.080378	-0.578649	-0.048990	-0.308732	-0.654118	0.397894	-0.481041	0.704453	-0.295404	-0.366210	-0.531387
16953	8.822378	0.117770	5.281402	-0.462979	-0.064321	-0.192047	-0.657767	0.404225	-0.472229	0.699192	-0.301318	-0.363215	-0.537042
16954	9.038991	-0.301329	5.255904	-0.203159	-0.029931	-0.070514	-0.661524	0.409344	-0.465802	0.696936	-0.304000	-0.361896	-0.539347
16955	8.239820	-0.497156	5.145668	0.141942	0.011791	0.114285	-0.663378	0.409030	-0.464221	0.699122	-0.302862	-0.362490	-0.536753
16956	7.715408	-0.311688	5.024829	0.453291	-0.005544	0.290294	-0.661237	0.408689	-0.468311	0.704851	-0.298709	-0.365676	-0.529376
16957	7.860260	0.341826	5.084056	0.634509	-0.161590	0.397437	-0.655642	0.406494	-0.475611	0.711588	-0.294474	-0.372192	-0.518074
16958	8.425599	0.496127	5.179731	0.730926	-0.204278	0.442465	-0.653341	0.403844	-0.482241	0.718797	-0.289472	-0.380034	-0.505085
16959	8.726360	0.741450	5.152063	0.669372	-0.262595	0.189545	-0.653668	0.396459	-0.487109	0.722497	-0.284009	-0.389407	-0.495681
16960	8.686992	0.650458	5.069353	0.501674	-0.217232	0.165742	-0.657543	0.387658	-0.491848	0.725200	-0.280221	-0.396577	-0.488148
16961	8.432567	0.419472	5.081626	0.372855	-0.133554	0.239610	-0.657375	0.383557	-0.494423	0.728509	-0.278079	-0.400799	-0.480943
16962	8.135379	-0.033320	5.222130	0.389720	-0.039090	0.326961	-0.655630	0.385600	-0.497463	0.733407	-0.275429	-0.403295	-0.472870
16963	8.203520	-0.022340	5.273981	0.477937	-0.088686	0.431244	-0.651918	0.387067	-0.501528	0.739314	-0.272770	-0.406709	-0.462168
16964	8.326376	0.180617	5.264347	0.541053	-0.090564	0.514789	-0.645829	0.386631	-0.505910	0.746138	-0.269813	-0.410210	-0.449674
16965	8.249525	0.369873	5.331771	0.472122	-0.068211	0.516767	-0.638394	0.387364	-0.514476	0.752672	-0.267620	-0.412652	-0.437702
16966	8.189629	0.535278	5.347616	0.360722	0.017492	0.405659	-0.632572	0.389414	-0.519463	0.758190	-0.265418	-0.413368	-0.428752
16967	8.179408	0.471110	5.451055	0.213943	-0.010577	0.267325	-0.627419	0.391302	-0.523005	0.761485	-0.264445	-0.413946	-0.422916
16968	8.141939	0.304105	5.423260	0.066709	0.038645	0.111867	-0.624392	0.391986	-0.524675	0.763030	-0.264083	-0.413341	-0.420944
16969	8.166319	0.302036	5.371820	-0.008387	0.116161	0.002405	-0.622927	0.393415	-0.527544	0.763938	-0.263187	-0.411498	-0.421665
16970	8.102640	0.248209	5.459692	-0.030098	0.249567	-0.024197	-0.617776	0.394049	-0.530062	0.765549	-0.261396	-0.407566	-0.423672
16971	8.500289	0.135180	6.153500	-0.034937	0.254394	-0.009261	-0.611810	0.392930	-0.534983	0.767330	-0.259589	-0.403424	-0.425519
16972	8.418605	-0.083725	6.256387	-0.108753	0.215883	0.028363	-0.605725	0.392069	-0.538455	0.768692	-0.259681	-0.399061	-0.427117
16973	8.467693	-0.509394	5.856940	-0.265168	0.131588	0.020779	-0.602464	0.396494	-0.536948	0.768517	-0.262668	-0.394651	-0.429696
16974	8.006122	-0.555801	4.922628	-0.370725	0.132351	-0.067957	-0.600030	0.403071	-0.531981	0.766956	-0.266719	-0.389801	-0.434390
16975	8.437571	-0.412386	5.009135	-0.262566	0.118482	-0.131061	-0.596515	0.408592	-0.529797	0.765302	-0.268577	-0.386407	-0.439169
16976	8.478760	-0.416680	5.146137	-0.258890	0.154570	-0.097816	-0.595098	0.412442	-0.527894	0.764178	-0.270460	-0.382308	-0.443536
16977	8.294899	-1.102725	4.985653	-0.153708	0.160752	-0.200989	-0.594331	0.411860	-0.524894	0.762745	-0.269752	-0.379600	-0.448730
16978	8.006414	-1.351721	4.896762	-0.194218	0.071989	-0.199398	-0.595387	0.410596	-0.523861	0.760378	-0.270598	-0.377845	-0.453691
16979	8.117358	-1.522647	4.901451	-0.192777	-0.018904	-0.094954	-0.597262	0.412745	-0.520918	0.758283	-0.272945	-0.376931	-0.456542
16980	8.692066	-1.385606	5.233953	-0.217471	-0.002299	-0.042422	-0.597693	0.417121	-0.518467	0.756601	-0.276005	-0.375214	-0.458903
16981	8.683250	-1.197998	5.410810	-0.229949	0.046580	-0.040617	-0.597211	0.420152	-0.513995	0.755252	-0.278755	-0.372665	-0.461531
16982	8.421214	-1.060061	5.433355	-0.213810	0.037462	-0.126227	-0.597657	0.424641	-0.509705	0.753065	-0.280770	-0.370820	-0.465353
16983	7.755167	-0.974548	5.241725	-0.194080	0.077027	-0.190833	-0.599644	0.425156	-0.508368	0.750709	-0.281579	-0.368969	-0.470118
16984	7.359726	-1.194062	5.204151	-0.225769	-0.031289	-0.171897	-0.601913	0.426747	-0.505172	0.747467	-0.284074	-0.368266	-0.474315
16985	7.707778	-1.558787	5.428207	-0.235786	-0.021652	-0.124645	-0.604195	0.428593	-0.500396	0.744734	-0.286929	-0.367086	-0.477798
16986	8.009064	-1.620615	5.517220	-0.166781	-0.176221	-0.060683	-0.606352	0.431264	-0.495342	0.741812	-0.290709	-0.368467	-0.478994
16987	8.228532	-1.544444	5.470003	-0.115038	-0.130064	0.033622	-0.609842	0.435245	-0.489677	0.740467	-0.293986	-0.369111	-0.478579
16988	8.294658	-1.462956	5.513219	0.014434	-0.130969	0.028011	-0.611457	0.437530	-0.486340	0.739781	-0.295283	-0.371035	-0.477352
16989	8.113175	-1.279681	5.544234	0.099118	-0.080534	0.006926	-0.613838	0.436517	-0.484374	0.739804	-0.294730	-0.373132	-0.476022
16990	8.007190	-1.064313	5.687763	0.076363	-0.029122	-0.026046	-0.616439	0.433072	-0.486523	0.739729	-0.293726	-0.374462	-0.475715
16991	7.803281	-0.970734	5.725283	0.031657	-0.038178	-0.088785	-0.618508	0.430335	-0.489711	0.738766	-0.293042	-0.375829	-0.476555
16992	7.700058	-1.149343	5.713018	-0.035460	-0.061165	-0.146221	-0.620363	0.429742	-0.487873	0.736650	-0.293084	-0.377274	-0.478657
16993	7.636671	-1.184566	5.667623	-0.091098	-0.035014	-0.174871	-0.624440	0.428351	-0.486217	0.734172	-0.293523	-0.377889	-0.481701
16994	7.821427	-1.194669	5.779434	-0.126619	-0.019786	-0.185161	-0.629435	0.427478	-0.486460	0.731438	-0.294206	-0.378068	-0.485289
16995	7.833520	-1.183971	5.900373	-0.184579	0.055721	-0.182159	-0.631683	0.424388	-0.483619	0.729014	-0.295065	-0.376442	-0.489660
16996	7.641703	-1.121055	5.847588	-0.266290	0.137089	-0.200916	-0.634438	0.426312	-0.485398	0.726440	-0.296118	-0.373038	-0.495420
16997	7.597071	-1.243267	5.958260	-0.347971	0.192637	-0.247615	-0.635104	0.426848	-0.484726	0.723371	-0.297483	-0.368115	-0.502723
16998	8.214989	-1.203936	6.312585	-0.360497	0.091539	-0.375120	-0.638537	0.426379	-0.483005	0.718042	-0.299031	-0.365405	-0.511346
16999	8.378036	-0.764531	6.402241	-0.384042	0.094605	-0.340173	-0.640385	0.424548	-0.481323	0.712973	-0.301148	-0.361978	-0.519568
17000	8.905809	-0.473135	5.982576	-0.337406	-0.091166	-0.332065	-0.648230	0.427254	-0.472554	0.706752	-0.304521	-0.361782	-0.526197
17001	8.348412	-0.263553	5.022647	-0.280473	-0.052450	-0.198783	-0.653653	0.424937	-0.467969	0.702598	-0.307666	-0.360639	-0.530695
17002	8.388150	-0.641934	4.524816	-0.359174	0.077542	-0.149297	-0.659471	0.424279	-0.464135	0.699293	-0.310837	-0.356670	-0.535869
17003	7.816835	-0.558787	4.473822	-0.342614	0.057001	-0.173052	-0.661100	0.427235	-0.459342	0.695717	-0.313879	-0.353164	-0.541047
17004	8.067711	-0.074347	4.593568	-0.376673	-0.005806	-0.113828	-0.664428	0.429914	-0.455854	0.692011	-0.318403	-0.349898	-0.545263
17005	8.924728	0.076797	4.968175	-0.342877	-0.043228	-0.048493	-0.665673	0.436183	-0.451261	0.688976	-0.323383	-0.347004	-0.548018
17006	9.418736	-0.307945	5.132884	-0.202502	-0.042927	-0.035699	-0.667319	0.439944	-0.444877	0.686921	-0.326429	-0.345628	-0.549659
17007	8.920244	-0.672305	5.102892	0.026906	-0.068292	0.026323	-0.669444	0.438506	-0.441742	0.686888	-0.327119	-0.346675	-0.548630
17008	8.161604	-0.587197	5.019933	0.192646	0.003906	0.141055	-0.670618	0.438233	-0.442919	0.689660	-0.325442	-0.347829	-0.545409
17009	7.728474	-0.590389	4.986310	0.379687	0.001031	0.236382	-0.668584	0.436960	-0.449650	0.694660	-0.321952	-0.350398	-0.539458
17010	7.813188	-0.248826	4.984373	0.538287	-0.151353	0.291289	-0.665081	0.432411	-0.457637	0.700103	-0.318158	-0.356429	-0.530650
17011	8.371586	-0.024510	5.119946	0.601835	-0.261369	0.248988	-0.665021	0.427235	-0.462462	0.704604	-0.314359	-0.364870	-0.521135
17012	8.677299	0.246828	5.150646	0.601805	-0.239056	0.163589	-0.666684	0.422025	-0.465833	0.708230	-0.309575	-0.373471	-0.512926
17013	8.613382	0.131075	5.131104	0.491360	-0.180206	0.143146	-0.669128	0.413353	-0.468611	0.711300	-0.305601	-0.380199	-0.506071
17014	8.403106	-0.051096	5.084941	0.362089	-0.096194	0.196955	-0.669082	0.408712	-0.472114	0.714687	-0.302956	-0.384032	-0.499960
17015	8.158613	-0.266533	5.000355	0.227622	0.017819	0.236034	-0.668250	0.407262	-0.476609	0.718491	-0.301403	-0.384667	-0.494932
17016	8.070679	-0.305649	5.093839	0.204539	0.011005	0.289281	-0.664666	0.409427	-0.481577	0.722586	-0.300622	-0.384793	-0.489316
17017	8.243115	-0.314773	5.346385	0.182745	0.011443	0.320777	-0.659796	0.412944	-0.483379	0.726839	-0.300387	-0.384526	-0.483336
17018	8.172908	-0.260312	5.305198	0.105544	0.104468	0.227046	-0.654514	0.415244	-0.486783	0.730373	-0.299649	-0.382660	-0.479935
17019	7.871478	-0.163071	5.526621	0.101271	0.196698	0.149634	-0.648012	0.414841	-0.493398	0.733862	-0.297450	-0.379900	-0.478170
17020	7.724702	-0.288483	5.566967	0.083036	0.245148	0.082651	-0.642580	0.417865	-0.499412	0.736875	-0.294603	-0.376578	-0.477926
17021	8.698483	-0.441525	6.578615	0.071607	0.084917	0.031815	-0.638040	0.415657	-0.506573	0.738202	-0.292966	-0.375848	-0.477459
17022	7.818060	-0.969373	5.603543	-0.136899	0.248759	0.013608	-0.633557	0.418629	-0.509170	0.739322	-0.292757	-0.370797	-0.479798
17023	9.134001	-1.490044	5.568153	-0.180871	0.009260	-0.034659	-0.630292	0.423059	-0.508188	0.737962	-0.295094	-0.369140	-0.481734
17024	8.988950	-1.332996	5.527735	-0.048358	0.034693	0.007728	-0.632158	0.425083	-0.506298	0.737944	-0.295576	-0.368133	-0.482236
17025	8.071272	-1.112550	4.743354	0.115052	0.131941	0.043990	-0.631335	0.421954	-0.508858	0.739976	-0.292970	-0.367058	-0.481531
17026	7.691703	-1.040159	5.077608	0.220668	-0.016652	0.003073	-0.630358	0.417892	-0.513799	0.741105	-0.289932	-0.369425	-0.479822
17027	8.283696	-1.233616	5.649557	0.150602	-0.116472	-0.071903	-0.631501	0.411845	-0.516010	0.740386	-0.288341	-0.373028	-0.479102
17028	8.479585	-1.014893	5.694151	0.005186	-0.034312	-0.115723	-0.633456	0.408112	-0.516594	0.739000	-0.287763	-0.374279	-0.480610
17029	7.944459	-1.042885	5.347760	-0.179910	-0.050164	-0.117928	-0.638225	0.407181	-0.512118	0.736417	-0.290088	-0.373976	-0.483406
17030	7.247449	-1.251430	5.210771	-0.182575	0.008731	-0.074228	-0.642319	0.403791	-0.508744	0.734645	-0.292174	-0.372532	-0.485953
17031	6.978066	-1.529261	5.300205	-0.140140	-0.155734	-0.078320	-0.645133	0.405901	-0.503434	0.731883	-0.295244	-0.373887	-0.487224
17032	7.670835	-1.615424	5.529949	-0.119809	-0.267181	-0.123934	-0.650718	0.409912	-0.498067	0.727908	-0.298701	-0.377382	-0.488375
17033	8.070262	-1.558021	5.516697	-0.176384	-0.187547	-0.058940	-0.655128	0.410178	-0.489896	0.724856	-0.302755	-0.378679	-0.489414
17034	8.426436	-1.873806	5.259421	-0.238725	-0.075617	-0.040909	-0.659814	0.412915	-0.481150	0.722380	-0.306675	-0.377707	-0.491380
17035	8.314570	-1.853859	5.298609	-0.255223	0.064328	-0.146898	-0.665143	0.416225	-0.474617	0.719857	-0.308758	-0.375082	-0.495770
17036	7.943037	-1.705782	5.367411	-0.275437	0.189154	-0.177959	-0.668044	0.416463	-0.473936	0.717742	-0.309537	-0.370742	-0.501581
17037	7.731037	-1.715970	5.575553	-0.385047	0.281679	-0.173918	-0.664883	0.415253	-0.473851	0.715696	-0.311095	-0.363776	-0.508593
17038	8.157352	-1.946746	6.138691	-0.499745	0.336526	-0.227412	-0.662919	0.420525	-0.475073	0.712618	-0.313176	-0.355289	-0.517558
17039	9.754490	-0.893965	6.501775	-0.485276	0.105427	-0.231458	-0.664549	0.422647	-0.469772	0.707928	-0.317506	-0.350053	-0.524872
17040	8.527964	0.551743	5.352141	-0.424471	0.114315	-0.129036	-0.665902	0.427567	-0.467566	0.704604	-0.321431	-0.344811	-0.530397
17041	9.111673	0.500472	5.364562	-0.325333	-0.006363	-0.124338	-0.665720	0.430215	-0.458856	0.701140	-0.325350	-0.342163	-0.534298
17042	7.790729	0.069681	4.955528	-0.514210	0.038658	-0.254662	-0.670911	0.432842	-0.452732	0.695244	-0.330417	-0.337787	-0.541627
17043	8.203439	-0.128745	4.797891	-0.712612	-0.142869	-0.393204	-0.678398	0.435772	-0.439632	0.685201	-0.339286	-0.334573	-0.550858
17044	8.146214	0.107766	4.967229	-0.654347	-0.128904	-0.418662	-0.688262	0.436860	-0.424452	0.675154	-0.346863	-0.331955	-0.560052
17045	8.649637	-0.358104	4.997394	-0.575844	-0.177657	-0.369183	-0.699327	0.435415	-0.406034	0.665740	-0.354244	-0.330440	-0.567548
17046	8.297818	-0.558972	5.215736	-0.328456	-0.074829	-0.251890	-0.707167	0.435772	-0.396787	0.659976	-0.357830	-0.329498	-0.572556
17047	7.872376	-0.095003	5.077206	-0.091809	-0.134743	-0.108943	-0.711703	0.435351	-0.388891	0.657134	-0.359941	-0.331025	-0.573620
17048	8.060994	0.530277	5.021218	0.029679	-0.242939	-0.067773	-0.715417	0.433327	-0.384313	0.654888	-0.361929	-0.335056	-0.572596
17049	8.682023	0.998173	4.812565	-0.104440	-0.247981	-0.183360	-0.721647	0.429588	-0.376864	0.650284	-0.364930	-0.338504	-0.573909
17050	8.778774	0.904658	4.852582	-0.273444	-0.181891	-0.353617	-0.727990	0.423104	-0.370387	0.642891	-0.368214	-0.340302	-0.579055
17051	8.900980	0.596600	4.956754	-0.456166	-0.099889	-0.371989	-0.737921	0.417085	-0.359939	0.634398	-0.372665	-0.339143	-0.586210
17052	8.604255	0.224074	5.069685	-0.512506	-0.058030	-0.286231	-0.744337	0.416863	-0.347434	0.626679	-0.377946	-0.335968	-0.592921
17053	8.471161	-0.079959	5.007898	-0.470792	0.015779	-0.117787	-0.747041	0.418664	-0.339376	0.621695	-0.382806	-0.331198	-0.597715
17054	8.408769	0.080293	5.052783	-0.407815	0.038281	0.025990	-0.747240	0.423687	-0.333503	0.619037	-0.387628	-0.325641	-0.600412
17055	8.453457	0.216798	4.966527	-0.342877	0.067830	0.059022	-0.744552	0.430667	-0.327612	0.617403	-0.391356	-0.320369	-0.602509
17056	8.450499	0.514796	4.801346	-0.319088	0.161675	-0.076886	-0.742475	0.432863	-0.325222	0.614936	-0.392886	-0.315136	-0.606781
17057	8.143952	0.517884	4.760045	-0.284779	0.312663	-0.236229	-0.742980	0.432891	-0.327842	0.611646	-0.390969	-0.309863	-0.614017
17058	8.498655	0.546384	5.420539	-0.245209	0.353186	-0.338226	-0.741327	0.427200	-0.334263	0.607675	-0.387549	-0.305178	-0.622417
17059	10.138523	-0.258776	5.836086	-0.463098	0.150702	-0.336078	-0.744463	0.422904	-0.334850	0.600642	-0.389073	-0.300376	-0.630576
17060	9.452412	-0.456559	4.715946	-0.630461	0.308437	-0.480033	-0.747077	0.420549	-0.335927	0.591402	-0.389851	-0.292435	-0.642449
17061	8.833728	-0.661479	4.189789	-0.789635	0.367730	-0.598107	-0.751277	0.413730	-0.333933	0.579426	-0.390760	-0.282780	-0.656968
17062	8.011133	-0.710845	4.024069	-0.925032	0.417924	-0.493023	-0.755894	0.412556	-0.331955	0.567887	-0.393137	-0.269587	-0.671021
17063	7.883871	-1.978835	4.640918	-1.085893	0.286427	-0.611436	-0.759902	0.412699	-0.324576	0.552359	-0.398118	-0.256711	-0.685931
17064	8.739771	-1.620205	4.911968	-1.092317	0.254249	-0.684680	-0.767328	0.408930	-0.315676	0.535341	-0.403080	-0.244304	-0.700894
17065	9.274446	-1.674489	5.235406	-1.134807	0.267249	-0.617264	-0.775536	0.400729	-0.305677	0.518524	-0.408288	-0.230640	-0.715010
17066	8.499640	-1.422688	5.237518	-1.114356	0.355553	-0.511676	-0.780072	0.400031	-0.297656	0.503529	-0.412306	-0.215139	-0.728133
17067	7.485558	-1.729599	5.242046	-0.981098	0.292264	-0.481841	-0.783961	0.401541	-0.289333	0.489429	-0.415731	-0.202009	-0.739472
17068	6.996414	-1.686831	5.486400	-0.929363	0.249342	-0.545867	-0.789654	0.397825	-0.283330	0.474468	-0.418873	-0.190329	-0.750467
17069	7.583611	-1.948488	5.643445	-0.828704	-0.056268	-0.508529	-0.796314	0.393196	-0.271173	0.459493	-0.425545	-0.182775	-0.757872
17070	7.951195	-1.927226	5.630414	-0.735349	-0.103532	-0.446077	-0.804311	0.387410	-0.255881	0.445974	-0.432219	-0.176361	-0.763670
17071	8.002675	-1.855217	5.664148	-0.552893	-0.202518	-0.356175	-0.812037	0.381362	-0.241382	0.434921	-0.438936	-0.172868	-0.767004
17072	8.009003	-1.671711	5.308261	-0.317910	-0.191431	-0.285325	-0.817276	0.378509	-0.226970	0.426999	-0.443678	-0.172153	-0.768886
17073	7.980566	-1.512785	5.446774	-0.212473	-0.135489	-0.229669	-0.822577	0.372019	-0.219188	0.421039	-0.446772	-0.172133	-0.770384
17074	7.893119	-1.473865	5.507459	-0.155924	-0.062251	-0.245344	-0.826418	0.366951	-0.213751	0.415549	-0.448242	-0.172430	-0.772441
17075	7.737469	-1.441926	5.593834	-0.184266	0.013559	-0.271240	-0.830219	0.361390	-0.212915	0.409695	-0.448607	-0.171924	-0.775463
17076	7.766439	-1.460386	5.704282	-0.179428	-0.009129	-0.276545	-0.835205	0.353875	-0.211060	0.403667	-0.449307	-0.171683	-0.778268
17077	7.854481	-1.374333	5.756742	-0.143345	0.024811	-0.339351	-0.838090	0.346237	-0.208697	0.397142	-0.448873	-0.172284	-0.781735
17078	7.767753	-1.239160	5.673503	-0.115874	0.101571	-0.341859	-0.843312	0.336267	-0.208988	0.391004	-0.447064	-0.172717	-0.785760
17079	7.622359	-1.138119	5.649244	-0.166646	0.176874	-0.325830	-0.845614	0.328028	-0.213201	0.384980	-0.444403	-0.171578	-0.790479
17080	7.938781	-1.068777	5.938323	-0.210395	0.233791	-0.373470	-0.849220	0.319520	-0.218853	0.377926	-0.441068	-0.169766	-0.796122
17081	8.305597	-0.721940	6.118806	-0.260201	0.236794	-0.432608	-0.850722	0.308257	-0.223001	0.369523	-0.437709	-0.167570	-0.802361
17082	9.427785	-0.520791	6.814877	-0.328093	0.039541	-0.436299	-0.852004	0.298314	-0.222401	0.359711	-0.438051	-0.165832	-0.806981
17083	8.778045	0.099231	5.688591	-0.418034	0.098696	-0.305206	-0.856447	0.288890	-0.221768	0.351421	-0.438368	-0.160987	-0.811431
17084	8.109203	-0.429210	4.822424	-0.529429	0.087832	-0.268333	-0.857914	0.288013	-0.218889	0.342626	-0.439810	-0.154124	-0.815733
17085	7.516149	-0.381133	4.446977	-0.588692	0.176470	-0.411060	-0.860935	0.280781	-0.216123	0.331230	-0.439620	-0.146871	-0.821858
17086	7.159019	0.173501	4.618087	-0.530639	-0.055423	-0.409383	-0.865924	0.271044	-0.212869	0.319582	-0.442847	-0.142104	-0.825567
17087	8.414827	0.256702	4.900190	-0.471666	-0.224146	-0.240627	-0.869959	0.270313	-0.201834	0.310731	-0.448838	-0.137874	-0.826427
17088	9.200725	-0.101673	5.307928	-0.282082	-0.236841	-0.104980	-0.871892	0.268766	-0.190044	0.305748	-0.454244	-0.135626	-0.825703
17089	9.426331	-0.663241	5.207554	-0.029813	-0.121543	-0.011964	-0.874188	0.268651	-0.182683	0.304892	-0.456423	-0.136014	-0.824754
17090	8.301332	-0.404252	5.050787	0.168513	-0.010122	0.153300	-0.874610	0.266940	-0.178516	0.308786	-0.456031	-0.137409	-0.823290
17091	7.570845	-0.072192	5.004592	0.268835	-0.045531	0.253940	-0.871176	0.271154	-0.182131	0.315220	-0.455832	-0.139841	-0.820547
17092	7.724160	0.376494	5.140611	0.342711	-0.188964	0.227128	-0.870679	0.278184	-0.181864	0.321452	-0.457435	-0.144571	-0.816407
17093	8.299082	0.471910	5.065735	0.345074	-0.246880	0.127598	-0.869024	0.281995	-0.176815	0.325875	-0.459619	-0.150710	-0.812307
17094	8.658484	0.372496	5.215824	0.269035	-0.215645	-0.042987	-0.871031	0.279983	-0.171855	0.326936	-0.461270	-0.156882	-0.809772
17095	8.589504	0.195233	5.055087	0.187244	-0.136603	-0.028561	-0.872680	0.281798	-0.164067	0.327655	-0.462185	-0.161199	-0.808110
17096	8.340657	0.085661	5.059275	0.159694	-0.077375	0.104243	-0.874004	0.282603	-0.163386	0.330502	-0.462763	-0.163324	-0.806191
17097	8.096958	0.015413	5.015478	0.233430	-0.058887	0.224421	-0.872567	0.284126	-0.162841	0.335958	-0.462909	-0.165542	-0.803395
17098	8.384587	0.137033	5.209113	0.244271	0.038044	0.322391	-0.869950	0.292726	-0.165183	0.343448	-0.461752	-0.166220	-0.800749
17099	8.265388	0.202668	5.513043	0.304964	0.093964	0.346774	-0.865472	0.299987	-0.169139	0.351983	-0.459286	-0.167413	-0.798209
17100	8.287561	0.260145	5.566618	0.296994	0.144092	0.277156	-0.860706	0.306457	-0.175736	0.359544	-0.455849	-0.168592	-0.796559
17101	8.044639	0.339514	5.602416	0.315691	0.244592	0.218028	-0.857217	0.310064	-0.185791	0.366564	-0.450374	-0.170057	-0.796163
17102	8.142092	0.394920	5.784973	0.358336	0.291277	0.172690	-0.853314	0.311486	-0.197074	0.373457	-0.443716	-0.172070	-0.796265
17103	8.683166	0.219652	6.288139	0.404862	0.298728	0.163087	-0.848590	0.311719	-0.211797	0.380503	-0.436419	-0.175043	-0.796314
17104	9.123622	-0.587086	6.460184	0.192990	0.189707	0.078941	-0.843924	0.312554	-0.219685	0.384051	-0.432239	-0.175990	-0.796682
17105	8.267239	-0.766782	5.373291	0.022469	0.258799	-0.089708	-0.843302	0.311184	-0.230737	0.383579	-0.427572	-0.175334	-0.799567
17106	7.403242	-0.527046	4.558888	-0.043439	0.182376	-0.066348	-0.843524	0.309027	-0.234713	0.382732	-0.424794	-0.173815	-0.801782
17107	6.894958	-0.937808	4.342021	-0.159785	0.140372	-0.000747	-0.844033	0.311129	-0.237817	0.381711	-0.423740	-0.170372	-0.803563
17108	8.372858	-1.843920	5.452368	-0.229857	-0.200028	-0.130268	-0.842494	0.311083	-0.232975	0.376932	-0.428297	-0.169316	-0.803627
17109	9.138261	-1.580710	5.641825	-0.158521	-0.086797	-0.154485	-0.844901	0.306007	-0.225842	0.372680	-0.430381	-0.168883	-0.804587
17110	9.300696	-1.259531	5.666858	-0.251479	0.004866	-0.056269	-0.846889	0.302638	-0.222484	0.369558	-0.432025	-0.165284	-0.805892
17111	8.197464	-1.052487	5.361149	-0.127039	-0.054933	-0.069209	-0.848890	0.301466	-0.218557	0.367059	-0.433670	-0.164356	-0.806341
17112	7.038938	-1.150766	5.049950	-0.097048	0.070251	-0.024629	-0.849416	0.298273	-0.217173	0.365981	-0.433212	-0.162486	-0.807455
17113	7.172936	-1.508346	5.233047	-0.146154	-0.149375	-0.039877	-0.849834	0.299479	-0.214785	0.363505	-0.436615	-0.161630	-0.806912
17114	7.931303	-1.586817	5.594558	-0.085541	-0.187629	-0.094113	-0.850676	0.296617	-0.207095	0.360564	-0.440000	-0.162435	-0.806231
17115	8.276285	-1.677546	5.628881	-0.055742	-0.176139	0.036734	-0.851800	0.298158	-0.199054	0.360043	-0.443423	-0.162492	-0.804575
17116	8.390495	-1.716716	5.569994	0.048334	-0.172598	0.090542	-0.853162	0.300151	-0.194282	0.361210	-0.446205	-0.163659	-0.802274
17117	8.010404	-1.401442	5.452512	0.185521	-0.083604	0.043200	-0.852936	0.298572	-0.189067	0.363260	-0.446417	-0.166815	-0.800579
17118	7.705724	-1.050263	5.542032	0.200702	-0.070447	-0.014459	-0.853580	0.295537	-0.189385	0.364356	-0.446112	-0.170579	-0.799457
17119	7.648619	-0.819537	5.575692	0.096555	-0.031072	-0.127470	-0.855151	0.290821	-0.188155	0.363066	-0.445524	-0.173419	-0.799761
17120	7.724468	-1.151318	5.666069	-0.087714	-0.000685	-0.193091	-0.855921	0.287514	-0.188870	0.359068	-0.445554	-0.173709	-0.801484
17121	7.664905	-1.347682	5.688862	-0.203520	0.088272	-0.236102	-0.857347	0.280741	-0.188338	0.353792	-0.444812	-0.171794	-0.804649
17122	7.668891	-1.493713	5.720589	-0.305712	0.165388	-0.204168	-0.859299	0.274656	-0.188182	0.348248	-0.443648	-0.167499	-0.808607
17123	7.895701	-1.353079	5.998224	-0.362909	0.221484	-0.194224	-0.861103	0.268320	-0.189868	0.342668	-0.441953	-0.161622	-0.813102
17124	8.248297	-0.949767	6.131414	-0.409833	0.248897	-0.250692	-0.859749	0.264510	-0.192709	0.335686	-0.439922	-0.155457	-0.818301
17125	9.732851	-0.459870	6.336542	-0.283839	0.018840	-0.261998	-0.860761	0.256801	-0.194166	0.329008	-0.440724	-0.152795	-0.821079
17126	9.277782	0.615294	5.388994	-0.257012	0.027992	-0.175017	-0.862058	0.250440	-0.193495	0.323887	-0.441455	-0.149932	-0.823247
17127	8.763216	-0.095697	4.887125	-0.444352	0.040004	-0.066286	-0.862489	0.247328	-0.187519	0.319002	-0.443523	-0.142808	-0.825306
17128	7.553955	-0.561906	4.521012	-0.541464	0.096949	-0.116575	-0.863413	0.246760	-0.186867	0.312455	-0.445062	-0.134269	-0.828410
17129	7.588557	-0.015496	4.692641	-0.528381	-0.073527	-0.221818	-0.866205	0.243361	-0.181798	0.303867	-0.449044	-0.127839	-0.830471
17130	8.561305	0.338002	4.897964	-0.530271	-0.218598	-0.234320	-0.867201	0.237688	-0.169965	0.294555	-0.455309	-0.122447	-0.831227
17131	9.350996	-0.218729	5.239836	-0.365352	-0.127287	-0.248314	-0.868308	0.231771	-0.160628	0.286752	-0.459066	-0.119338	-0.832340
17132	8.829065	-0.452843	5.083910	-0.173393	-0.077090	-0.192964	-0.871889	0.225175	-0.154042	0.281679	-0.460922	-0.118653	-0.833144
17133	7.915149	-0.327710	4.794454	-0.024367	-0.079062	-0.019111	-0.872822	0.219324	-0.149821	0.280910	-0.462463	-0.118852	-0.832521
17134	7.527301	-0.074037	4.765862	0.174142	-0.094383	-0.021565	-0.874003	0.218486	-0.149830	0.281845	-0.463049	-0.122462	-0.831356
17135	8.445258	0.460829	4.856389	0.240819	-0.230282	0.016322	-0.874799	0.213615	-0.146772	0.283713	-0.465685	-0.127641	-0.828464
17136	8.906378	0.275675	4.998065	0.245557	-0.160795	-0.075861	-0.874830	0.212596	-0.142462	0.284254	-0.466798	-0.133318	-0.826756
17137	9.091716	0.365157	5.104016	0.205321	-0.095727	-0.086006	-0.875353	0.204971	-0.139329	0.284398	-0.467124	-0.138142	-0.825730
17138	8.440718	0.161050	5.188788	0.156296	-0.040943	0.013651	-0.875191	0.202524	-0.141872	0.285896	-0.466991	-0.140821	-0.824835
17139	7.960452	-0.004042	5.124892	0.208595	-0.026957	0.102450	-0.874259	0.201996	-0.142938	0.289354	-0.466660	-0.143557	-0.823343
17140	8.053088	0.033511	5.169292	0.296041	-0.003337	0.217411	-0.873455	0.202167	-0.144909	0.295596	-0.465660	-0.146405	-0.821188
17141	8.277809	0.200331	5.275435	0.360135	-0.051130	0.327011	-0.870444	0.209243	-0.146365	0.304047	-0.465425	-0.149683	-0.817637
17142	8.382732	0.261865	5.336841	0.365952	0.012556	0.328058	-0.867186	0.218653	-0.146858	0.312766	-0.463999	-0.152522	-0.814629
17143	8.279037	0.441423	5.424118	0.298411	0.003016	0.250563	-0.864301	0.225460	-0.148843	0.319493	-0.462933	-0.155177	-0.812119
17144	8.064921	0.457180	5.482557	0.197120	0.053919	0.180315	-0.861917	0.230638	-0.153219	0.324344	-0.461394	-0.156361	-0.810844
17145	8.039994	0.355398	5.486526	0.144131	0.090417	0.110799	-0.859003	0.237212	-0.158620	0.327615	-0.459406	-0.157256	-0.810485
17146	8.033262	0.475577	5.599773	0.081681	0.154403	0.073643	-0.855282	0.239248	-0.164116	0.329986	-0.456638	-0.156895	-0.811157
17147	8.064500	0.453254	5.838443	0.061266	0.178455	-0.000361	-0.852734	0.239210	-0.170039	0.330950	-0.453367	-0.156908	-0.812595
17148	8.248739	0.399302	6.184509	0.013198	0.133995	-0.043051	-0.850968	0.237928	-0.176243	0.330733	-0.451007	-0.156630	-0.814049
17149	8.835155	0.024723	6.456188	-0.128263	0.009906	-0.095193	-0.847677	0.238934	-0.176903	0.327905	-0.451388	-0.155538	-0.815190
17150	8.217314	-0.142504	5.373646	-0.217285	0.070411	-0.208243	-0.849221	0.234953	-0.179332	0.322712	-0.451049	-0.153418	-0.817847
17151	8.156014	0.030217	4.508271	-0.269726	0.041477	-0.222164	-0.849740	0.229968	-0.177853	0.316604	-0.451423	-0.150959	-0.820482
17152	8.520483	-0.055901	4.549473	-0.292907	0.046065	-0.178404	-0.849084	0.228862	-0.177092	0.311113	-0.452013	-0.147474	-0.822888
17153	8.477304	-0.731259	4.850783	-0.244451	0.144316	-0.228791	-0.848929	0.225851	-0.178596	0.305392	-0.450508	-0.144843	-0.826316
17154	8.416451	-1.141728	4.918984	-0.199756	0.115614	-0.310961	-0.850186	0.220800	-0.183409	0.298731	-0.448943	-0.143641	-0.829805
17155	8.810114	-1.205181	5.083322	-0.223001	0.038804	-0.154036	-0.851459	0.215170	-0.186004	0.294137	-0.449251	-0.141274	-0.831684
17156	8.838381	-1.319761	5.325590	-0.267262	0.041034	-0.007342	-0.850684	0.216265	-0.184807	0.291671	-0.450155	-0.136654	-0.832835
17157	8.683606	-1.153352	5.324270	-0.231739	0.042927	0.076255	-0.849234	0.219334	-0.186594	0.290850	-0.451091	-0.131993	-0.833367
17158	8.244176	-0.979530	5.312683	-0.140051	0.073960	0.067266	-0.850045	0.224837	-0.186479	0.290847	-0.450890	-0.128624	-0.834004
17159	7.646752	-0.807348	5.132809	-0.141864	0.082568	-0.018298	-0.847927	0.225432	-0.188319	0.289370	-0.450392	-0.126050	-0.835178
17160	7.365605	-1.010136	5.250217	-0.222764	0.017430	-0.054903	-0.848322	0.228201	-0.189574	0.286437	-0.451288	-0.122727	-0.836200
17161	7.645924	-1.333805	5.326301	-0.274112	-0.118619	-0.052445	-0.848757	0.229659	-0.185344	0.282711	-0.454806	-0.119356	-0.836051
17162	8.176819	-1.673911	5.376992	-0.222110	-0.113499	0.026912	-0.848280	0.230419	-0.179691	0.280806	-0.458061	-0.116037	-0.835382
17163	8.348285	-1.875802	5.500908	-0.126988	-0.089204	0.094789	-0.846489	0.232437	-0.174416	0.280973	-0.460592	-0.113544	-0.834276
17164	8.167824	-1.506187	5.582978	-0.015089	-0.045728	0.059630	-0.846653	0.236404	-0.172238	0.281655	-0.461619	-0.112993	-0.833553
17165	7.919200	-1.136272	5.690840	0.018452	0.002971	-0.043333	-0.846275	0.237215	-0.170650	0.281087	-0.461468	-0.113641	-0.833740
17166	7.662991	-0.851636	5.613644	-0.030259	0.049595	-0.193157	-0.845703	0.231329	-0.173394	0.277637	-0.460411	-0.114638	-0.835343
17167	7.632384	-1.068887	5.746851	-0.150057	-0.002337	-0.274928	-0.848294	0.224159	-0.175092	0.271645	-0.460721	-0.114603	-0.837145
17168	7.695063	-1.187426	5.661391	-0.273806	0.039894	-0.342462	-0.849585	0.214480	-0.173568	0.263399	-0.460782	-0.112946	-0.839967
17169	7.653059	-1.307841	5.607378	-0.424890	0.101937	-0.326139	-0.849836	0.207842	-0.171992	0.254238	-0.460605	-0.108153	-0.843510
17170	7.767096	-1.339440	5.742309	-0.509972	0.139796	-0.360652	-0.852683	0.199154	-0.173718	0.243668	-0.460065	-0.102145	-0.847663
17171	8.143203	-1.049625	6.023461	-0.566327	0.101615	-0.463492	-0.852119	0.189790	-0.173907	0.230823	-0.460153	-0.096142	-0.851902
17172	9.074419	-0.688132	6.416298	-0.555630	-0.016231	-0.543995	-0.852614	0.178883	-0.172676	0.216355	-0.461932	-0.091758	-0.855213
17173	8.896971	0.012684	5.519962	-0.512902	0.059414	-0.475977	-0.853366	0.164099	-0.170339	0.203596	-0.462271	-0.086973	-0.858656
17174	8.694703	-0.139990	4.994615	-0.619326	-0.018467	-0.254355	-0.854154	0.155499	-0.166568	0.193379	-0.464669	-0.078745	-0.860515
17175	8.098516	-0.635522	4.609080	-0.697294	0.089345	-0.281778	-0.854413	0.148988	-0.164071	0.182190	-0.465420	-0.068884	-0.863392
17176	7.602064	-0.253161	4.441972	-0.656618	0.029444	-0.365922	-0.856242	0.141920	-0.162361	0.169720	-0.466789	-0.060832	-0.865796
17177	7.951655	0.089735	4.772919	-0.699208	-0.076560	-0.283213	-0.855594	0.139415	-0.159923	0.158176	-0.470201	-0.051534	-0.866738
17178	8.846249	-0.015526	5.036470	-0.632406	-0.090536	-0.224853	-0.855742	0.135506	-0.156063	0.148183	-0.473537	-0.042971	-0.867155
17179	9.187286	-0.340771	5.207981	-0.430832	-0.089439	-0.179992	-0.857224	0.130723	-0.149588	0.140873	-0.476328	-0.037421	-0.867102
17180	8.794538	-0.530328	5.093289	-0.190504	-0.062531	-0.114367	-0.857236	0.124329	-0.145253	0.136963	-0.477900	-0.035373	-0.866949
17181	8.201046	-0.490924	5.063977	-0.051617	-0.037015	-0.020593	-0.856181	0.122817	-0.144766	0.136052	-0.478820	-0.034747	-0.866611
17182	7.883302	-0.327129	4.986481	0.093687	0.001059	0.047061	-0.856200	0.123898	-0.143039	0.137710	-0.478620	-0.035912	-0.866412
17183	8.029383	0.122232	5.066986	0.189460	-0.088824	0.048247	-0.855542	0.123072	-0.142667	0.140241	-0.479816	-0.038984	-0.865211
17184	8.597537	0.326013	5.076134	0.228888	-0.158198	-0.009567	-0.854123	0.122487	-0.138884	0.142096	-0.481938	-0.043476	-0.863513
17185	8.743708	0.349334	5.048876	0.161336	-0.188455	-0.158591	-0.856258	0.118261	-0.133311	0.140657	-0.484744	-0.048396	-0.861915
17186	8.633938	0.301814	5.041050	0.090432	-0.165838	-0.171417	-0.857309	0.108825	-0.129030	0.138365	-0.487217	-0.052080	-0.860675
17187	8.350554	0.100889	4.991467	0.032923	-0.113833	-0.062965	-0.857982	0.105606	-0.125678	0.137372	-0.489174	-0.053685	-0.859625
17188	8.291681	-0.382729	5.087636	0.087639	-0.068796	0.039972	-0.859334	0.105676	-0.121337	0.138789	-0.490198	-0.054986	-0.858731
17189	8.207786	-0.151994	5.141285	0.208604	-0.130888	0.148439	-0.859076	0.105947	-0.120809	0.143125	-0.492167	-0.057587	-0.856721
17190	8.446964	-0.014179	5.224890	0.331834	-0.087400	0.311339	-0.857027	0.115307	-0.118277	0.151565	-0.493093	-0.060452	-0.854537
17191	8.341725	0.316083	5.294977	0.375397	-0.045784	0.313024	-0.855209	0.122913	-0.118927	0.160427	-0.493221	-0.064054	-0.852581
17192	8.191447	0.400925	5.202804	0.298029	-0.003660	0.234833	-0.853522	0.129548	-0.119202	0.167309	-0.492655	-0.066827	-0.851371
17193	8.313188	0.418953	5.234147	0.206096	0.010872	0.135722	-0.852349	0.134117	-0.119907	0.171513	-0.492063	-0.069142	-0.850692
17194	8.270949	0.287174	5.330099	0.191250	0.104655	0.123828	-0.852201	0.135946	-0.122758	0.175593	-0.489833	-0.070817	-0.851009
17195	8.205108	0.286412	5.450253	0.194169	0.208483	0.131083	-0.849249	0.140363	-0.131875	0.179852	-0.485862	-0.072318	-0.852269
17196	8.262584	0.190043	5.779273	0.215225	0.222107	0.138933	-0.846294	0.144645	-0.141258	0.184581	-0.481532	-0.073838	-0.853583
17197	8.437536	0.186260	5.985831	0.171086	0.152632	0.129299	-0.843243	0.147210	-0.145558	0.188483	-0.478529	-0.075187	-0.854302
17198	8.461179	0.007375	5.680075	0.044392	0.077911	0.057951	-0.843627	0.151659	-0.148878	0.189967	-0.477158	-0.075099	-0.854748
17199	8.386085	-0.092182	4.861989	-0.096604	0.088279	-0.074200	-0.841774	0.152248	-0.150454	0.187723	-0.475949	-0.074076	-0.856005
17200	8.898762	-0.218393	4.901618	-0.075504	0.096058	-0.140438	-0.840404	0.150406	-0.156273	0.184697	-0.474418	-0.073763	-0.857540
17201	8.711798	-0.525105	5.124331	-0.060393	0.165462	-0.117602	-0.839834	0.147985	-0.160523	0.182163	-0.471693	-0.073492	-0.859605
17202	8.257345	-0.846279	5.106043	-0.039309	0.214532	-0.129773	-0.839646	0.145995	-0.166467	0.179828	-0.467992	-0.073260	-0.862136
17203	7.984025	-1.016666	4.921069	-0.063933	0.139482	-0.118601	-0.839718	0.142483	-0.172177	0.177224	-0.465720	-0.072986	-0.863927
17204	7.871017	-1.202555	4.916190	-0.127631	0.081743	-0.083687	-0.838371	0.141990	-0.175739	0.174662	-0.464676	-0.071272	-0.865153
17205	8.449204	-1.305822	5.245190	-0.192125	-0.030248	-0.056673	-0.838103	0.143387	-0.177025	0.171719	-0.465883	-0.068739	-0.865298
17206	8.604368	-1.381344	5.368860	-0.156267	-0.040355	0.006029	-0.838143	0.146096	-0.173298	0.170268	-0.467164	-0.066119	-0.865098
17207	8.541869	-1.235868	5.432908	-0.092625	0.010007	0.049575	-0.836982	0.147736	-0.171306	0.170172	-0.467482	-0.064120	-0.865096
17208	7.909356	-1.238276	5.263464	-0.056924	0.053992	0.079153	-0.836982	0.151063	-0.172815	0.171029	-0.466883	-0.062211	-0.865389
17209	7.556058	-1.308519	5.304524	-0.034681	-0.025349	0.063988	-0.836989	0.153270	-0.173033	0.171710	-0.467627	-0.061143	-0.864929
17210	7.660054	-1.453138	5.130571	-0.069909	-0.190048	0.106393	-0.835979	0.156680	-0.169431	0.172616	-0.471321	-0.059592	-0.862849
17211	7.912612	-1.473787	5.485218	-0.087734	-0.158832	0.069071	-0.835634	0.161181	-0.165409	0.172753	-0.474546	-0.057957	-0.861164
17212	8.238055	-1.560435	5.604796	-0.099091	-0.186925	0.076063	-0.833739	0.164543	-0.157354	0.172863	-0.478232	-0.056177	-0.859219
17213	8.331439	-1.407987	5.575754	-0.051291	-0.172150	0.005311	-0.834308	0.165025	-0.152355	0.172261	-0.481463	-0.055769	-0.857560
17214	8.171683	-1.281646	5.469862	-0.027549	-0.102171	-0.006810	-0.835140	0.164258	-0.146854	0.171712	-0.483343	-0.055711	-0.856616
17215	7.982485	-1.210134	5.296074	-0.017186	-0.060368	-0.104453	-0.835935	0.160498	-0.144430	0.169701	-0.484397	-0.056527	-0.856367
17216	7.929589	-1.098102	5.303734	-0.169830	-0.000704	-0.154449	-0.836737	0.155758	-0.140713	0.165349	-0.484848	-0.055111	-0.857056
17217	7.893567	-1.391616	5.532833	-0.323362	0.080136	-0.220036	-0.838817	0.152586	-0.142204	0.158560	-0.484345	-0.051290	-0.858858
17218	7.873812	-1.426286	5.610278	-0.569702	0.159047	-0.335975	-0.839580	0.146936	-0.142835	0.147389	-0.483071	-0.044259	-0.861951
17219	8.141330	-1.406970	5.851346	-0.710510	0.305618	-0.476413	-0.839768	0.136792	-0.147232	0.132623	-0.479433	-0.035511	-0.866772
17220	9.557518	-1.189373	7.027544	-0.645391	-0.072854	-0.791482	-0.842871	0.117993	-0.145220	0.112610	-0.481785	-0.032107	-0.868430
17221	8.143138	0.411549	4.937727	-0.707817	0.084800	-0.741539	-0.846224	0.095052	-0.142764	0.092996	-0.481360	-0.026587	-0.871170
17222	8.283731	0.290495	4.799583	-0.665155	-0.113594	-0.600016	-0.847919	0.078701	-0.137040	0.076012	-0.484219	-0.020975	-0.871387
17223	7.937837	0.198191	4.634346	-0.793864	-0.129009	-0.553500	-0.851849	0.062330	-0.131563	0.058635	-0.487400	-0.012570	-0.871117
17224	8.074911	-0.155719	4.262945	-0.951168	-0.180525	-0.536560	-0.853317	0.050638	-0.123519	0.039913	-0.491445	-0.001435	-0.869992
17225	8.492439	0.088311	4.261617	-0.962883	-0.224906	-0.494744	-0.852441	0.036991	-0.111725	0.021835	-0.496078	0.010369	-0.867942
17226	8.938514	0.243338	4.384271	-0.969799	-0.191129	-0.428282	-0.853246	0.026145	-0.104719	0.004765	-0.499831	0.022876	-0.865808
17227	9.340363	0.284533	4.298092	-0.765493	-0.118661	-0.365812	-0.853794	0.020560	-0.099446	-0.009189	-0.502178	0.032502	-0.864105
17228	9.077122	0.250501	4.507079	-0.482681	-0.051160	-0.348163	-0.853526	0.012807	-0.096453	-0.020049	-0.503203	0.037352	-0.863128
17229	8.931850	0.359571	4.415135	-0.278790	-0.052621	-0.349669	-0.853513	0.002708	-0.093373	-0.028903	-0.504389	0.038658	-0.862126
17230	8.668508	0.246496	4.308228	-0.157599	0.010257	-0.293177	-0.852163	-0.007622	-0.092800	-0.035597	-0.504376	0.038417	-0.861894
17231	8.403957	0.383706	4.398617	-0.081595	0.007564	-0.214086	-0.852133	-0.015062	-0.092947	-0.040192	-0.504508	0.037610	-0.861651
17232	8.679841	0.569061	4.545004	0.097073	-0.048544	-0.077797	-0.852516	-0.020177	-0.091996	-0.040561	-0.505518	0.035199	-0.861143
17233	8.913320	0.575141	4.692240	0.174687	-0.030167	-0.014259	-0.850277	-0.022646	-0.091143	-0.039123	-0.506355	0.031976	-0.860843
17234	9.050182	0.689778	4.756086	0.256096	-0.000606	0.060612	-0.849750	-0.022362	-0.091404	-0.035529	-0.506559	0.028188	-0.861012
17235	8.772017	0.540313	4.658689	0.324714	0.063679	0.161747	-0.851874	-0.017700	-0.091165	-0.029617	-0.505764	0.024052	-0.861828
17236	8.479707	0.464098	4.533605	0.417035	0.111429	0.248801	-0.851604	-0.012696	-0.094348	-0.021206	-0.503985	0.019321	-0.863236
17237	8.856872	0.543572	4.957017	0.561832	0.049252	0.340716	-0.852534	-0.006757	-0.096060	-0.009825	-0.503377	0.012865	-0.863915
17238	8.649975	0.547027	5.024800	0.537109	0.065303	0.387903	-0.853597	0.001256	-0.098518	0.002221	-0.502249	0.007485	-0.864688
17239	8.857933	0.282750	4.834636	0.492859	0.060284	0.339230	-0.852593	0.012003	-0.097525	0.012868	-0.501279	0.002179	-0.865187
17240	8.453382	0.126528	4.568148	0.366844	-0.005156	0.294005	-0.852853	0.023651	-0.103328	0.021591	-0.501278	-0.001219	-0.865016
17241	8.354554	-0.111624	4.668736	0.300232	0.089870	0.284013	-0.851945	0.030572	-0.105034	0.029355	-0.499771	-0.003720	-0.865652
17242	8.263319	-0.319565	4.665462	0.268963	0.017654	0.228082	-0.852075	0.036673	-0.108061	0.035947	-0.499351	-0.006082	-0.865632
17243	8.445327	-0.392294	4.735282	0.310406	0.031852	0.297818	-0.851325	0.046323	-0.107744	0.044056	-0.498784	-0.008631	-0.865563
17244	8.551539	-0.515976	4.861819	0.283481	0.050184	0.360782	-0.851354	0.055151	-0.108357	0.053091	-0.497746	-0.009891	-0.865640
17245	8.467491	-0.752593	4.811965	0.211764	0.027908	0.367917	-0.851634	0.067043	-0.111793	0.061441	-0.497285	-0.010005	-0.865351
17246	8.261904	-0.936460	4.915792	0.248992	-0.038147	0.437390	-0.851254	0.079500	-0.115747	0.071431	-0.497742	-0.010007	-0.864321
17247	8.548213	-1.070575	4.967801	0.303010	0.094843	0.395801	-0.848910	0.090716	-0.118035	0.081198	-0.495911	-0.011265	-0.864496
17248	8.453286	-1.053944	5.074347	0.246351	0.169590	0.340338	-0.848506	0.100854	-0.123872	0.089515	-0.492675	-0.011870	-0.865515
17249	8.435918	-1.082181	5.226889	0.245178	0.238475	0.295181	-0.846620	0.110091	-0.133542	0.097008	-0.488338	-0.012838	-0.867151
17250	8.322998	-1.232815	5.326626	0.133083	0.247926	-0.013245	-0.844757	0.118184	-0.139955	0.098103	-0.483810	-0.014796	-0.869532
17251	7.890485	-1.058019	5.661140	0.244299	0.145004	0.141318	-0.845355	0.117022	-0.146665	0.102902	-0.480997	-0.017415	-0.870488
17252	7.929215	-1.076320	5.749574	0.193078	0.123764	0.179795	-0.842700	0.121800	-0.151837	0.107883	-0.478540	-0.018788	-0.871210
17253	7.782429	-1.190346	5.857879	0.265392	0.065824	0.270124	-0.840987	0.130138	-0.156014	0.115110	-0.477029	-0.020669	-0.871072
17254	7.670138	-1.245554	5.888742	0.277156	-0.084077	0.243485	-0.838364	0.134449	-0.156997	0.121912	-0.477984	-0.023366	-0.869553
17255	7.942254	-1.373461	5.609449	0.179824	-0.097018	0.222851	-0.838658	0.140498	-0.156088	0.127444	-0.479419	-0.024541	-0.867936
17256	8.131043	-1.591170	5.393755	0.212076	-0.174261	0.227822	-0.838442	0.147497	-0.153590	0.133300	-0.482044	-0.026481	-0.865542
17257	8.164206	-1.783606	5.208652	0.248350	-0.118549	0.276744	-0.837319	0.154067	-0.149139	0.140434	-0.483650	-0.028312	-0.863458
17258	8.119038	-2.025642	5.179615	0.256361	-0.066789	0.260313	-0.837082	0.160683	-0.149010	0.147318	-0.484259	-0.030405	-0.861897
17259	8.240038	-2.133922	5.218862	0.269322	-0.059869	0.255964	-0.836837	0.166758	-0.149678	0.154357	-0.484720	-0.032553	-0.860326
17260	8.311786	-1.903045	5.358506	0.282758	-0.044371	0.156520	-0.834229	0.172292	-0.149326	0.159715	-0.484744	-0.036039	-0.859195
17261	8.150654	-1.589996	5.272254	0.227804	-0.000652	0.078242	-0.833697	0.174525	-0.151122	0.163351	-0.484149	-0.038960	-0.858719
17262	8.102357	-1.494276	5.434538	0.130883	0.066598	-0.034694	-0.833562	0.175085	-0.151768	0.164031	-0.482590	-0.041329	-0.859356
17263	7.892839	-1.538485	5.424221	0.047684	0.071427	-0.126925	-0.834564	0.170441	-0.155788	0.162473	-0.481155	-0.042867	-0.860381
17264	7.945643	-1.635291	5.576587	-0.023939	0.127974	-0.187594	-0.833598	0.164698	-0.158664	0.159078	-0.478906	-0.043845	-0.862218
17265	8.033460	-1.555935	5.796028	-0.056829	0.073603	-0.163222	-0.834196	0.158685	-0.163107	0.155912	-0.477707	-0.043875	-0.863459
17266	8.253170	-1.394997	5.999055	-0.062846	-0.032794	-0.071028	-0.834970	0.155928	-0.163681	0.154010	-0.478447	-0.043571	-0.863406
17267	7.959225	-0.974869	5.551777	0.003849	-0.094937	-0.032241	-0.834068	0.153135	-0.160069	0.153550	-0.480061	-0.043900	-0.862575
17268	7.796052	-0.669634	5.075630	0.068622	-0.137565	-0.012550	-0.835927	0.151981	-0.157455	0.153824	-0.482252	-0.045627	-0.861214
17269	8.006688	-0.442764	5.030411	0.030078	-0.200806	-0.082389	-0.836500	0.150656	-0.151180	0.152641	-0.485552	-0.047245	-0.859481
17270	8.440559	-0.294863	5.148402	-0.077647	-0.223079	-0.172800	-0.836547	0.143650	-0.142135	0.148658	-0.489493	-0.048269	-0.857885
17271	8.513944	-0.225303	5.167068	-0.242696	-0.152558	-0.241895	-0.840007	0.138564	-0.134995	0.142090	-0.492603	-0.046657	-0.857307
17272	8.396683	-0.318180	5.095815	-0.352370	-0.091208	-0.306830	-0.841586	0.132865	-0.132341	0.133224	-0.494900	-0.043899	-0.857554
17273	8.270118	-0.349554	4.957856	-0.415799	-0.062883	-0.296987	-0.843566	0.124239	-0.127512	0.124047	-0.496819	-0.039633	-0.858028
17274	8.362453	-0.379127	4.926246	-0.445268	-0.072294	-0.296911	-0.846085	0.118638	-0.122489	0.114419	-0.498940	-0.035120	-0.858332
17275	8.384774	-0.315675	4.878208	-0.468038	-0.071902	-0.309931	-0.846626	0.111402	-0.117380	0.104452	-0.501019	-0.030125	-0.858581
17276	8.523473	-0.314563	4.889548	-0.494107	-0.077801	-0.313339	-0.847419	0.103625	-0.113330	0.094025	-0.503204	-0.024942	-0.858675
17277	8.275693	-0.246541	4.857499	-0.516487	-0.054744	-0.319360	-0.848074	0.096275	-0.110191	0.083375	-0.504943	-0.019198	-0.858902
17278	8.256345	-0.249870	4.734412	-0.545882	-0.068566	-0.314083	-0.848737	0.090993	-0.107142	0.072399	-0.506909	-0.013110	-0.858854
17279	8.364388	-0.071729	4.785299	-0.518005	-0.028526	-0.319286	-0.851498	0.081819	-0.103106	0.061700	-0.508053	-0.007331	-0.859082
17280	8.947104	-0.251684	5.021093	-0.422893	-0.013400	-0.285391	-0.851740	0.072700	-0.101448	0.052448	-0.508776	-0.002978	-0.859294
17281	9.238225	-0.328932	5.415206	-0.276154	0.037861	-0.237642	-0.853301	0.066612	-0.100769	0.045592	-0.508407	-0.000473	-0.859909
17282	9.076940	-0.462568	5.332283	-0.119389	0.095504	-0.094025	-0.851439	0.062781	-0.101515	0.042718	-0.506909	0.000714	-0.860940
17283	8.384909	-0.676993	5.064344	0.055308	0.106723	0.058055	-0.851804	0.062407	-0.104930	0.044314	-0.505028	0.000580	-0.861965
17284	8.040204	-0.542338	5.008849	0.207000	0.122267	0.111669	-0.852420	0.063297	-0.110418	0.048275	-0.502768	-0.001744	-0.863071
17285	8.008297	-0.154491	5.082904	0.320790	0.029997	0.145920	-0.850571	0.066931	-0.112984	0.054049	-0.501918	-0.005659	-0.863206
17286	8.274624	0.041775	5.127973	0.373528	-0.040537	0.103719	-0.851238	0.070238	-0.113438	0.059544	-0.502251	-0.011110	-0.862598
17287	8.414910	0.294224	5.019367	0.340687	-0.050262	0.072381	-0.849672	0.071480	-0.112375	0.064206	-0.502690	-0.016240	-0.861926
17288	8.557390	0.461740	4.686741	0.323211	-0.079268	0.039205	-0.849686	0.070627	-0.110293	0.068058	-0.503682	-0.021516	-0.860935
