# Supplementary material for: Identification of Haptic Based Guiding Using Hard Reins
Source: PLoS One. 2015 Jul 22;10(7):e0132020. doi: 10.1371/journal.pone.0132020 (PMC4511788; doi:10.1371/journal.pone.0132020)
Supplement: S2 File — (ZIP) [file pone.0132020.s002.zip › MotionData2/Subject10/T6/fh6.txt]

// Start Time: 0
// Sample rate: 25.0Hz
// Scenario: 4.9
// Firmware Version: 2.6.1
Counter	Acc_X	Acc_Y	Acc_Z	Gyr_X	Gyr_Y	Gyr_Z	Mag_X	Mag_Y	Mag_Z	Quat_w	Quat_x	Quat_y	Quat_z
16539	-2.022240	0.528440	9.298841	0.127787	-0.010236	0.094931	-0.012050	-0.517946	-0.735160	0.578619	-0.064499	0.081244	0.808974
16540	-1.925094	0.602663	9.438234	0.099188	0.019451	0.093051	-0.012280	-0.523533	-0.734953	0.577257	-0.063440	0.083150	0.809837
16541	-1.905404	0.648793	9.630841	0.074086	0.022880	0.099929	-0.014359	-0.525432	-0.732880	0.575711	-0.062718	0.084731	0.810829
16542	-1.928965	0.726336	9.761703	0.043727	0.052618	0.091905	-0.013698	-0.528435	-0.730858	0.574242	-0.062836	0.086119	0.811715
16543	-1.731452	0.670777	9.398897	-0.072453	0.104243	0.086777	-0.012922	-0.526666	-0.732398	0.572579	-0.065131	0.086234	0.812696
16544	-1.936701	0.667698	9.441485	-0.029637	0.100743	0.113571	-0.011359	-0.525856	-0.733959	0.570576	-0.066836	0.087011	0.813883
16545	-2.135299	0.910704	9.755989	0.154424	0.064816	0.151894	-0.009664	-0.527093	-0.732451	0.568210	-0.065782	0.090458	0.815247
16546	-2.119699	1.066845	9.736022	0.298484	0.056983	0.149419	-0.011584	-0.534989	-0.729151	0.566088	-0.062973	0.096123	0.816296
16547	-2.043480	0.924020	9.625584	0.233367	0.043951	0.103907	-0.011285	-0.544262	-0.725124	0.564611	-0.060760	0.100559	0.816952
16548	-1.866321	0.715468	9.513519	0.006301	-0.004129	0.048234	-0.012320	-0.546984	-0.722560	0.563931	-0.060444	0.100635	0.817436
16549	-2.011961	0.595206	9.924320	-0.173506	-0.055762	0.013262	-0.013112	-0.544116	-0.723936	0.563634	-0.061371	0.097158	0.817992
16550	-2.218630	0.724997	10.158291	-0.287975	-0.050496	-0.003330	-0.017031	-0.539868	-0.727314	0.563499	-0.063719	0.091832	0.818520
16551	-2.156171	0.694325	9.724845	-0.258267	-0.031111	-0.025970	-0.017852	-0.530047	-0.731842	0.563666	-0.066083	0.087187	0.818726
16552	-2.072546	0.586349	9.232654	-0.222369	-0.017003	-0.032743	-0.018159	-0.520777	-0.733679	0.563954	-0.068296	0.083266	0.818754
16553	-1.973777	0.552141	9.308308	-0.254661	-0.041576	-0.024294	-0.018195	-0.511915	-0.737713	0.564087	-0.070448	0.078561	0.818945
16554	-1.882199	0.518621	9.590695	-0.109763	-0.041629	-0.021516	-0.019650	-0.505908	-0.740982	0.564373	-0.070965	0.076219	0.818924
16555	-1.958955	0.582458	9.822787	0.030594	-0.050409	-0.004633	-0.020687	-0.506447	-0.741487	0.564589	-0.069715	0.076112	0.818893
16556	-1.978427	0.563135	9.745834	0.035066	-0.022411	0.006079	-0.021854	-0.508077	-0.740197	0.564614	-0.068868	0.076400	0.818921
16557	-1.892424	0.439334	9.589872	-0.015011	-0.032901	0.000341	-0.022768	-0.507800	-0.739923	0.564658	-0.068410	0.075750	0.818989
16558	-1.834623	0.417361	9.629973	-0.011422	-0.032916	-0.003180	-0.024704	-0.509833	-0.741717	0.564785	-0.067930	0.075144	0.818998
16559	-1.819552	0.499008	9.628379	0.049337	-0.041694	0.013104	-0.026800	-0.508323	-0.740383	0.564720	-0.066577	0.075460	0.819124
16560	-1.852834	0.571464	9.643917	0.097713	-0.043393	-0.000624	-0.026773	-0.513776	-0.739149	0.564974	-0.064688	0.076528	0.819001
16561	-1.784961	0.609340	9.619737	0.070807	-0.059190	0.009685	-0.028318	-0.517584	-0.738133	0.565018	-0.062804	0.076993	0.819074
16562	-1.799131	0.648432	9.783717	0.054712	-0.085441	-0.004618	-0.029367	-0.517307	-0.736311	0.565357	-0.060716	0.076877	0.819008
16563	-1.769532	0.734855	9.808486	0.051086	-0.083732	0.005944	-0.033011	-0.517833	-0.735875	0.565470	-0.058652	0.076737	0.819094
16564	-1.653310	0.781871	9.750350	0.110146	-0.071499	0.009920	-0.036384	-0.521360	-0.733670	0.565560	-0.056147	0.077700	0.819117
16565	-1.561330	0.819103	9.576963	0.176287	-0.078514	0.027983	-0.038956	-0.528708	-0.731127	0.565437	-0.052704	0.079695	0.819239
16566	-1.662008	0.920962	9.598228	0.213831	-0.076750	0.036245	-0.042309	-0.535369	-0.729339	0.565221	-0.048896	0.082324	0.819364
16567	-1.662264	0.887109	9.537764	0.183487	-0.057472	0.026395	-0.043084	-0.538229	-0.726650	0.565077	-0.045714	0.084677	0.819407
16568	-1.754759	0.782136	9.578207	0.124453	-0.057454	0.020683	-0.045671	-0.543124	-0.723568	0.564986	-0.043256	0.086042	0.819461
16569	-1.723909	0.705094	9.629923	0.020670	-0.060990	0.016363	-0.048523	-0.545426	-0.723419	0.564860	-0.041882	0.085673	0.819658
16570	-1.653880	0.704678	9.672569	-0.065308	-0.068079	0.031550	-0.051407	-0.542958	-0.721807	0.564444	-0.041375	0.083817	0.820162
16571	-1.657784	0.832339	9.726938	-0.059091	-0.045378	0.047565	-0.053498	-0.540356	-0.723811	0.563711	-0.041112	0.082337	0.820829
16572	-1.666559	0.959508	9.608322	-0.022375	-0.021727	0.051474	-0.054926	-0.540893	-0.724052	0.562931	-0.040848	0.081724	0.821439
16573	-1.685889	0.963874	9.413889	0.022426	-0.008532	0.046572	-0.058182	-0.540875	-0.723874	0.562217	-0.040279	0.082008	0.821927
16574	-1.669837	0.848034	9.323505	0.045785	-0.008464	0.027330	-0.058431	-0.543328	-0.723251	0.561848	-0.039507	0.082644	0.822154
16575	-1.687160	0.781548	9.558393	0.042310	-0.015434	-0.004456	-0.057793	-0.541833	-0.721700	0.561999	-0.038697	0.083141	0.822038
16576	-1.475597	0.650314	9.651181	-0.036305	-0.022458	-0.036869	-0.058572	-0.542238	-0.721692	0.562664	-0.038722	0.082221	0.821675
16577	-1.338208	0.611272	9.817763	-0.179444	-0.013807	-0.043221	-0.058835	-0.540599	-0.723862	0.563276	-0.040495	0.079039	0.821482
16578	-1.334738	0.755828	9.910712	-0.238541	0.005371	-0.029457	-0.058338	-0.533921	-0.727926	0.563627	-0.043239	0.075115	0.821470
16579	-1.333496	0.933410	9.787783	-0.156211	0.033393	-0.019905	-0.058106	-0.528061	-0.729289	0.563788	-0.045476	0.072855	0.821442
16580	-1.482795	0.996463	9.578324	-0.091874	0.041309	0.007090	-0.057078	-0.523430	-0.732736	0.563540	-0.047108	0.071773	0.821616
16581	-1.652129	0.954320	9.521626	-0.038245	0.038731	0.019851	-0.055786	-0.521256	-0.733636	0.563141	-0.048041	0.071566	0.821853
16582	-1.676870	0.872595	9.472839	-0.005155	0.024759	0.020034	-0.056052	-0.520437	-0.733238	0.562806	-0.048404	0.071736	0.822046
16583	-1.629889	0.689458	9.475135	-0.025811	0.033449	0.038368	-0.054488	-0.520991	-0.732751	0.562120	-0.049087	0.071706	0.822478
16584	-1.615517	0.665993	9.703033	0.020613	0.045613	0.058122	-0.053197	-0.519089	-0.732752	0.561192	-0.049445	0.072574	0.823014
16585	-1.540153	0.737562	9.705609	0.092084	0.058668	0.085998	-0.054355	-0.521537	-0.732759	0.559799	-0.049148	0.074815	0.823780
16586	-1.594900	0.848535	9.678520	0.109920	0.064780	0.102051	-0.055253	-0.525350	-0.730206	0.558148	-0.048759	0.077407	0.824683
16587	-1.674347	0.882688	9.633940	0.159193	0.071849	0.091893	-0.053277	-0.529449	-0.730147	0.556690	-0.047918	0.080914	0.825381
16588	-1.658156	0.786094	9.546179	0.183389	0.064892	0.083210	-0.053262	-0.534358	-0.726460	0.555429	-0.046737	0.084701	0.825918
16589	-1.692222	0.748020	9.591694	0.145791	0.054383	0.082899	-0.052712	-0.540086	-0.725494	0.554119	-0.045773	0.087776	0.826530
16590	-1.749735	0.802042	9.809088	0.099294	0.034258	0.064888	-0.052169	-0.545270	-0.723492	0.553154	-0.045046	0.089817	0.826997
16591	-1.836080	0.882158	9.834785	0.067081	0.026398	0.062904	-0.051647	-0.546637	-0.721453	0.552145	-0.044531	0.091256	0.827542
16592	-1.884012	0.937364	9.677230	0.060049	0.023873	0.039081	-0.052169	-0.546907	-0.720803	0.551557	-0.044116	0.092507	0.827817
16593	-1.845384	0.941424	9.530355	-0.002459	0.002071	0.009461	-0.052419	-0.548677	-0.720817	0.551414	-0.044075	0.092482	0.827917
16594	-1.719525	0.981523	9.594613	-0.016773	0.002020	0.007563	-0.052947	-0.547448	-0.720926	0.551323	-0.044204	0.092192	0.828003
16595	-1.661534	0.983820	9.707085	0.017222	-0.005002	0.003360	-0.053214	-0.546220	-0.720910	0.551313	-0.043839	0.092404	0.828006
16596	-1.685324	1.032225	9.746295	0.024386	0.005496	0.004347	-0.054248	-0.547850	-0.720395	0.551284	-0.043580	0.092830	0.827991
16597	-1.743432	1.013138	9.648051	0.005705	0.020443	-0.012461	-0.053984	-0.549351	-0.718997	0.551478	-0.043793	0.093116	0.827819
16598	-1.767389	1.044150	9.504429	-0.022077	0.010821	-0.001227	-0.053589	-0.548943	-0.720931	0.551509	-0.044142	0.092827	0.827812
16599	-1.786723	1.041882	9.499763	-0.031902	-0.001408	-0.008386	-0.053989	-0.547033	-0.721550	0.551643	-0.044405	0.092256	0.827772
16600	-1.771966	1.075797	9.617777	-0.022154	0.010765	0.012877	-0.055028	-0.547027	-0.722307	0.551417	-0.044731	0.091977	0.827936
16601	-1.704035	1.118770	9.687374	0.004708	0.002007	0.004216	-0.052433	-0.545814	-0.721690	0.551368	-0.044623	0.092064	0.827965
16602	-1.694485	1.104213	9.670303	0.035120	0.007258	0.007976	-0.054376	-0.547167	-0.722319	0.551299	-0.044265	0.092692	0.827960
16603	-1.713869	1.094737	9.667958	0.048539	0.005517	0.008071	-0.054115	-0.548532	-0.720275	0.551218	-0.043722	0.093548	0.827947
16604	-1.767508	1.022939	9.645968	-0.027452	0.007299	-0.004811	-0.053987	-0.548397	-0.719632	0.551313	-0.044078	0.093128	0.827912
16605	-1.743710	0.976829	9.570737	-0.099041	-0.020701	-0.008973	-0.055148	-0.548116	-0.723347	0.551432	-0.044762	0.091234	0.828007
16606	-1.715524	0.863836	9.655706	-0.183083	-0.025080	-0.027258	-0.055819	-0.543477	-0.725094	0.551810	-0.046340	0.087860	0.828033
16607	-1.653625	0.742908	9.591302	-0.190217	-0.041688	-0.036224	-0.055593	-0.535844	-0.727857	0.552324	-0.047732	0.084187	0.827993
16608	-1.586434	0.680277	9.729381	-0.265403	-0.050504	-0.036840	-0.055491	-0.528619	-0.731523	0.552832	-0.049811	0.079158	0.828027
16609	-1.495272	0.593393	9.862168	-0.460487	-0.059361	-0.036580	-0.058009	-0.517835	-0.736532	0.553072	-0.053890	0.070790	0.828370
16610	-1.741706	0.566989	10.037012	-0.351279	-0.055761	-0.051567	-0.060687	-0.502280	-0.740590	0.553621	-0.056851	0.064253	0.828338
16611	-1.548567	0.571885	9.771064	0.210619	-0.032890	-0.038629	-0.059912	-0.500648	-0.741229	0.554558	-0.053936	0.067289	0.827665
16612	-1.500459	0.562721	9.256284	0.301914	-0.018796	-0.027343	-0.060260	-0.509643	-0.738994	0.555342	-0.050241	0.072003	0.826974
16613	-1.480229	0.687876	9.339252	0.067471	-0.036381	-0.029098	-0.061932	-0.515361	-0.735547	0.555964	-0.048841	0.072643	0.826584
16614	-1.614884	0.754924	9.687229	0.020848	-0.015473	-0.010811	-0.060625	-0.516186	-0.735704	0.556263	-0.048291	0.072765	0.826405
16615	-1.638839	0.783766	9.620481	-0.095350	0.000311	-0.030090	-0.060862	-0.521365	-0.733819	0.556687	-0.049310	0.071129	0.826201
16616	-1.521347	0.669736	9.594126	-0.295718	0.010750	-0.038620	-0.060246	-0.513461	-0.736713	0.557108	-0.052754	0.066285	0.826108
16617	-1.590236	0.483386	9.823274	-0.172317	0.001994	-0.032488	-0.060423	-0.503509	-0.739575	0.557477	-0.054658	0.063390	0.825962
16618	-1.482380	0.371895	9.816256	0.028032	0.008979	-0.015197	-0.060945	-0.501869	-0.741870	0.557720	-0.054444	0.063890	0.825774
16619	-1.500842	0.500986	9.515110	0.055704	0.026487	0.013304	-0.060419	-0.503508	-0.740606	0.557547	-0.054147	0.065080	0.825818
16620	-1.586827	0.631591	9.536578	0.156710	0.026481	0.035241	-0.060779	-0.510050	-0.738861	0.557140	-0.052715	0.067960	0.825953
16621	-1.538342	0.655556	9.632559	0.140606	0.022951	0.031574	-0.061408	-0.514681	-0.737480	0.556753	-0.051385	0.070538	0.826081
16622	-1.618134	0.637204	9.719547	0.063709	0.019469	0.016921	-0.060758	-0.515503	-0.735824	0.556542	-0.050900	0.071782	0.826146
16623	-1.495790	0.525615	9.717209	0.006379	0.005397	0.026966	-0.059707	-0.517963	-0.734704	0.556115	-0.050778	0.071938	0.826428
16624	-1.303667	0.375439	9.858009	-0.079402	-0.012127	-0.008179	-0.061272	-0.516318	-0.736726	0.556245	-0.051396	0.070442	0.826431
16625	-1.400906	0.280321	9.963490	-0.397827	-0.026136	-0.037860	-0.062074	-0.510041	-0.740903	0.556503	-0.055332	0.063469	0.826568
16626	-1.496045	0.141837	10.049231	-0.449668	-0.024354	-0.052331	-0.060850	-0.493417	-0.745524	0.556944	-0.059922	0.055664	0.826514
16627	-1.681644	0.186594	10.056152	-0.200859	-0.018077	-0.066291	-0.061810	-0.482369	-0.749523	0.557837	-0.061826	0.051986	0.826010
16628	-1.515458	0.147381	9.453498	0.356723	-0.009931	-0.083391	-0.060745	-0.487828	-0.747532	0.559623	-0.057697	0.057617	0.824726
16629	-1.507090	0.316892	9.068478	0.114303	-0.022161	-0.086924	-0.060446	-0.497373	-0.742993	0.561235	-0.056047	0.059080	0.823641
16630	-1.729241	0.294180	9.726174	0.139172	-0.043266	-0.070910	-0.059917	-0.497648	-0.744806	0.562642	-0.053781	0.060764	0.822708
16631	-1.536320	0.593677	9.850510	0.108656	-0.043407	-0.051747	-0.062501	-0.503087	-0.741730	0.563683	-0.051806	0.061943	0.822034
16632	-1.582380	0.569818	9.795362	-0.018358	-0.039902	-0.057937	-0.062098	-0.506362	-0.739965	0.564709	-0.051354	0.061089	0.821422
16633	-1.570325	0.569518	9.727968	-0.076612	-0.024222	-0.030109	-0.062113	-0.502544	-0.741988	0.565175	-0.051757	0.059471	0.821195
16634	-1.250120	0.446121	9.514720	0.156799	-0.013784	0.003235	-0.062884	-0.504994	-0.740970	0.565306	-0.049683	0.061849	0.821058
16635	-1.283327	0.523879	9.691325	0.217378	-0.035781	0.050320	-0.064154	-0.511803	-0.738828	0.564755	-0.046462	0.065003	0.821382
16636	-1.327603	0.741283	9.891258	0.311939	-0.070899	0.097638	-0.065813	-0.520384	-0.734508	0.563574	-0.041571	0.069374	0.822097
16637	-1.425694	0.871563	9.775851	0.216370	-0.050686	0.070638	-0.069436	-0.527454	-0.729628	0.562676	-0.038079	0.072364	0.822623
16638	-1.387768	0.772666	9.776791	0.068832	-0.054184	0.048370	-0.073070	-0.531117	-0.727034	0.562038	-0.036270	0.072880	0.823096
16639	-1.116010	0.625767	9.618960	0.142293	-0.048921	0.032956	-0.074611	-0.535334	-0.726279	0.561688	-0.033691	0.074633	0.823287
16640	-1.094272	0.623500	9.719676	0.156518	-0.059478	0.047111	-0.079032	-0.538447	-0.722895	0.561119	-0.030811	0.076530	0.823613
16641	-1.266253	0.875794	9.993205	0.290667	-0.062969	0.053460	-0.080821	-0.546208	-0.719853	0.560525	-0.026299	0.080564	0.823790
16642	-1.336887	1.130967	9.893415	0.467692	-0.064711	0.086541	-0.082598	-0.557787	-0.714272	0.559457	-0.019775	0.087543	0.823986
16643	-1.248711	1.325610	9.279704	0.134056	-0.034962	0.091294	-0.086857	-0.568672	-0.707231	0.558085	-0.017409	0.089327	0.824778
16644	-1.171668	1.280642	9.713480	0.313791	-0.050792	0.097791	-0.089054	-0.573023	-0.704793	0.556698	-0.012819	0.093926	0.825288
16645	-0.982506	1.405718	9.415303	0.600108	-0.048980	0.106909	-0.092496	-0.592229	-0.694497	0.555158	-0.004991	0.103232	0.825299
16646	-0.869908	1.271176	9.746814	0.448827	-0.029899	0.118143	-0.094122	-0.609262	-0.686010	0.553348	0.000807	0.110273	0.825618
16647	-0.917288	1.737929	9.687705	0.395956	-0.019454	0.143461	-0.098913	-0.617827	-0.679453	0.551017	0.005973	0.116492	0.826302
16648	-0.779972	2.025990	9.862854	0.680612	-0.008893	0.114746	-0.102383	-0.632262	-0.668980	0.549019	0.013957	0.127574	0.825898
16649	-0.880056	2.240458	8.960221	0.589657	0.017629	0.080789	-0.103870	-0.654070	-0.655132	0.547455	0.020506	0.137370	0.825228
16650	-1.317056	2.241802	9.072145	-0.172652	-0.029680	0.062855	-0.105947	-0.656513	-0.652935	0.546632	0.019356	0.134127	0.826335
16651	-1.023392	2.103460	9.409259	0.045600	-0.077001	0.052695	-0.109075	-0.655406	-0.653908	0.545970	0.021417	0.133910	0.826756
16652	-1.200796	1.941539	9.485826	-0.220206	-0.105044	0.056843	-0.112083	-0.652117	-0.655248	0.545450	0.020977	0.129054	0.827882
16653	-0.935249	1.917028	10.011931	-0.206893	-0.105250	0.065655	-0.115502	-0.643783	-0.659237	0.544739	0.020767	0.124322	0.829079
16654	-0.601841	1.952195	9.778764	-0.162919	-0.075505	0.051896	-0.120725	-0.639391	-0.662207	0.544162	0.020447	0.120734	0.829996
16655	-0.490590	1.971182	9.979881	-0.127222	-0.056370	0.072458	-0.125554	-0.635820	-0.664676	0.543168	0.020323	0.117814	0.831069
16656	-0.486917	1.816561	9.759392	-0.084329	-0.008259	0.103758	-0.127779	-0.632399	-0.667185	0.541525	0.019862	0.116239	0.832373
16657	-0.685479	1.736409	9.781811	0.112348	0.011877	0.144960	-0.129366	-0.628848	-0.665838	0.539059	0.021375	0.117985	0.833689
16658	-0.781218	1.865921	9.421261	0.139109	0.020663	0.176091	-0.132076	-0.634559	-0.663278	0.536044	0.023020	0.120410	0.835242
16659	-0.994776	1.720406	9.265230	0.068219	0.025874	0.226739	-0.137032	-0.634125	-0.661783	0.532182	0.024007	0.121518	0.837520
16660	-0.565763	1.617855	9.068104	0.127007	0.004675	0.283340	-0.141698	-0.638598	-0.660597	0.527391	0.026044	0.123516	0.840193
16661	-0.649935	2.007632	8.909901	0.015915	-0.021625	0.314265	-0.147967	-0.636385	-0.658679	0.522171	0.027492	0.123168	0.843452
16662	-0.687746	2.103533	9.502487	0.022863	-0.041047	0.338936	-0.153711	-0.635128	-0.656391	0.516574	0.029334	0.122896	0.846869
16663	-0.348666	2.245529	9.614140	0.110485	-0.023688	0.355424	-0.163346	-0.635077	-0.656504	0.510558	0.031896	0.124078	0.850246
16664	-0.302398	2.291678	9.881013	0.165017	0.018218	0.370942	-0.169598	-0.636953	-0.652822	0.504118	0.034266	0.126791	0.853589
16665	-0.167289	2.271866	10.038222	0.117605	0.078480	0.382222	-0.177671	-0.638547	-0.649883	0.497320	0.035243	0.129064	0.857189
16666	-0.446414	2.390969	10.525019	0.067476	0.151033	0.396315	-0.182367	-0.636613	-0.650824	0.490104	0.034422	0.131402	0.861015
16667	-0.844084	2.173523	9.970839	0.028162	0.173115	0.405008	-0.185106	-0.636326	-0.649879	0.482663	0.032930	0.133024	0.865018
16668	-1.162531	2.544443	10.126841	-0.055117	0.193227	0.424028	-0.187470	-0.631952	-0.651089	0.474869	0.030259	0.133615	0.869328
16669	-1.116315	2.922336	10.347063	-0.145255	0.233485	0.381279	-0.190620	-0.624572	-0.655864	0.467714	0.025958	0.132821	0.873458
16670	-0.812240	2.916039	9.849333	-0.263122	0.266787	0.352261	-0.189879	-0.613941	-0.661696	0.460999	0.019848	0.130497	0.877528
16671	-0.634601	2.796745	9.041397	-0.337997	0.259989	0.309335	-0.189408	-0.600309	-0.669813	0.455031	0.013102	0.126613	0.881331
16672	-0.669398	2.681724	8.302629	-0.328804	0.233135	0.267012	-0.188653	-0.591586	-0.676565	0.449839	0.006755	0.122830	0.884597
16673	-0.571680	2.837553	8.390089	-0.245340	0.190398	0.196972	-0.185308	-0.580151	-0.683716	0.445934	0.001809	0.120000	0.886983
16674	-0.628022	3.052925	8.681420	-0.161900	0.166023	0.132340	-0.184173	-0.571159	-0.687638	0.443224	-0.002184	0.118570	0.888532
16675	-1.062168	3.107900	9.036648	-0.172520	0.117188	0.082874	-0.180433	-0.562181	-0.692114	0.441482	-0.005431	0.116443	0.889666
16676	-1.324548	2.868453	9.497550	-0.217226	0.096223	0.056057	-0.180443	-0.558636	-0.694913	0.440278	-0.008851	0.113401	0.890628
16677	-1.214630	2.037409	9.342863	-0.288893	0.083933	0.071152	-0.177210	-0.551562	-0.700302	0.438780	-0.012565	0.108944	0.891877
16678	-0.752703	1.129502	9.330844	-0.273091	0.088922	0.134406	-0.176727	-0.541203	-0.706390	0.436164	-0.016174	0.104853	0.893591
16679	-0.324977	0.833466	9.561656	-0.137560	0.116547	0.237515	-0.176242	-0.532480	-0.710305	0.431645	-0.018777	0.103358	0.895905
16680	-0.465341	1.464586	9.536479	0.034016	0.165473	0.303439	-0.176918	-0.526751	-0.712300	0.425902	-0.020742	0.105477	0.898361
16681	-0.824062	1.944004	9.679658	0.097443	0.177749	0.327940	-0.177575	-0.526339	-0.711255	0.419685	-0.022205	0.108730	0.900860
16682	-1.157787	1.878627	9.470314	-0.137845	0.174333	0.326305	-0.177191	-0.525660	-0.710610	0.413398	-0.025712	0.107821	0.903778
16683	-1.318290	1.720958	9.407406	-0.424230	0.141054	0.332926	-0.178021	-0.512839	-0.717557	0.406856	-0.030845	0.101349	0.907329
16684	-1.413187	0.942625	9.452145	-0.322397	0.085080	0.347433	-0.178862	-0.498929	-0.723075	0.400206	-0.034226	0.096372	0.910701
16685	-1.462541	0.452762	9.571899	-0.185056	0.018445	0.420360	-0.184132	-0.484996	-0.728012	0.392398	-0.035050	0.093257	0.914384
16686	-1.231020	1.064186	10.345917	-0.085227	0.005834	0.482762	-0.190671	-0.478963	-0.729401	0.383517	-0.034843	0.092051	0.918274
16687	-1.234947	2.190884	10.719365	-0.024291	0.074011	0.478390	-0.194086	-0.472810	-0.730835	0.374587	-0.035319	0.092331	0.921907
16688	-1.526243	3.655950	10.906936	0.055008	0.152155	0.380942	-0.195926	-0.469801	-0.731036	0.367346	-0.036926	0.094725	0.924511
16689	-1.118049	3.377179	9.655414	-0.067651	0.222566	0.255025	-0.194244	-0.467357	-0.731810	0.362166	-0.040841	0.095259	0.926333
16690	-1.278459	2.577855	8.960327	-0.251588	0.212394	0.183055	-0.190756	-0.459740	-0.736295	0.358196	-0.046166	0.092258	0.927929
16691	-1.002163	1.364384	9.217945	-0.170204	0.179964	0.167333	-0.187277	-0.450215	-0.741535	0.354608	-0.050186	0.090540	0.929267
16692	-1.309122	0.993091	8.918344	-0.178335	0.152960	0.183060	-0.183524	-0.443418	-0.745904	0.350781	-0.053880	0.088468	0.930711
16693	-1.731021	1.417614	9.037405	-0.181999	0.127651	0.193726	-0.183040	-0.434695	-0.749690	0.346760	-0.056968	0.086183	0.932247
16694	-1.737232	1.903116	8.922886	-0.083519	0.142576	0.191077	-0.180202	-0.428030	-0.753016	0.342887	-0.059794	0.085808	0.933536
16695	-1.585225	1.539778	9.249022	-0.044157	0.146874	0.182440	-0.177354	-0.425319	-0.752646	0.339183	-0.062307	0.086250	0.934684
16696	-1.955675	1.052684	9.455687	0.120208	0.135507	0.229425	-0.175001	-0.426422	-0.753464	0.334845	-0.063545	0.089678	0.935841
16697	-1.743507	0.999061	9.763238	0.162968	0.134442	0.261373	-0.173710	-0.425066	-0.752311	0.329923	-0.064295	0.093989	0.937114
16698	-2.098844	1.285226	9.635020	0.214761	0.080306	0.273178	-0.174726	-0.430514	-0.750804	0.324959	-0.063786	0.098871	0.938380
16699	-2.366754	1.638357	9.607748	0.125336	0.034910	0.252249	-0.175231	-0.434055	-0.749672	0.320322	-0.062948	0.101817	0.939715
16700	-2.443349	1.741477	9.316418	-0.033777	-0.008712	0.214854	-0.177830	-0.434859	-0.749770	0.316319	-0.062477	0.101376	0.941149
16701	-2.300186	1.497887	9.456568	0.011894	-0.029719	0.194748	-0.180713	-0.431300	-0.750207	0.312739	-0.061304	0.101728	0.942384
16702	-1.851931	1.381130	9.381669	-0.127566	-0.063039	0.159969	-0.184242	-0.428418	-0.751027	0.309755	-0.060502	0.099105	0.943700
16703	-1.546560	1.537687	9.450523	-0.210528	-0.091017	0.095758	-0.189487	-0.420756	-0.753192	0.307884	-0.059754	0.094750	0.944807
16704	-1.454048	0.958359	9.774691	-0.083367	-0.103225	0.055953	-0.192125	-0.414063	-0.754118	0.306969	-0.058127	0.092586	0.945420
16705	-1.291468	0.718052	10.251142	-0.085165	-0.071862	0.052421	-0.195782	-0.412544	-0.753533	0.306028	-0.057039	0.090605	0.945983
16706	-1.868318	1.085875	10.308409	-0.008057	-0.022645	0.032260	-0.199564	-0.411433	-0.753465	0.305500	-0.056517	0.090332	0.946211
16707	-2.022015	0.509222	10.879845	-0.040305	0.068241	0.048131	-0.198281	-0.407896	-0.753708	0.304443	-0.057834	0.090007	0.946503
16708	-1.936335	0.330997	11.014032	0.065982	0.127592	0.101925	-0.194379	-0.406827	-0.754271	0.302400	-0.059580	0.092131	0.946845
16709	-2.126095	0.848028	9.731158	0.179772	0.173401	0.118972	-0.191231	-0.410932	-0.754229	0.300067	-0.061449	0.096640	0.947019
16710	-1.968894	1.221905	9.707666	0.058179	0.150627	0.095123	-0.188349	-0.413946	-0.754560	0.298090	-0.063685	0.098743	0.947278
16711	-1.730448	1.479463	9.602835	0.102997	0.113895	0.070627	-0.185478	-0.414643	-0.755253	0.296688	-0.064991	0.101377	0.947352
16712	-1.824208	1.550959	9.150284	-0.016709	0.070334	0.029116	-0.184433	-0.415603	-0.754505	0.296018	-0.066279	0.101497	0.947459
16713	-1.730727	1.458512	9.042679	-0.038106	0.040630	0.005898	-0.182220	-0.415206	-0.755179	0.295804	-0.067167	0.100947	0.947522
16714	-1.582308	1.948496	9.215246	-0.007614	0.077314	-0.000745	-0.179098	-0.413995	-0.756115	0.295706	-0.068594	0.101242	0.947419
16715	-1.793363	2.149591	9.161705	0.144683	0.096755	-0.034706	-0.177512	-0.418092	-0.756437	0.296391	-0.069534	0.104474	0.946786
16716	-1.978424	1.929994	9.232870	0.157267	0.073230	-0.057600	-0.173321	-0.424387	-0.752954	0.297606	-0.070023	0.107788	0.945996
16717	-2.293172	1.805459	9.387951	0.117902	0.025203	-0.077381	-0.171481	-0.427531	-0.752755	0.299204	-0.069869	0.110058	0.945242
16718	-2.050632	1.966231	9.101740	0.001599	-0.004584	-0.080133	-0.170290	-0.430809	-0.753063	0.300811	-0.069861	0.109932	0.944747
16719	-1.510640	1.842025	9.184567	0.064199	-0.022237	-0.081692	-0.169382	-0.431360	-0.751278	0.302513	-0.069130	0.110915	0.944142
16720	-1.336207	1.922550	9.222438	0.031925	-0.038951	-0.073213	-0.170148	-0.433809	-0.751677	0.304092	-0.068277	0.111163	0.943668
16721	-1.470217	2.087473	9.333629	0.063233	-0.066909	-0.081826	-0.170924	-0.435441	-0.750394	0.305888	-0.066675	0.111867	0.943119
16722	-1.729336	2.313633	9.489858	0.069598	-0.088669	-0.113460	-0.171826	-0.437890	-0.749116	0.308372	-0.064745	0.112466	0.942373
16723	-1.892385	2.477982	9.339356	-0.008111	-0.067571	-0.131487	-0.173638	-0.439789	-0.749108	0.311002	-0.063669	0.111801	0.941661
16724	-1.807999	2.460501	9.343233	0.014369	-0.060537	-0.154238	-0.173632	-0.441561	-0.747837	0.314108	-0.062700	0.111478	0.940732
16725	-1.835633	2.320284	9.034266	-0.028464	-0.049939	-0.168624	-0.172976	-0.442519	-0.747727	0.317361	-0.062160	0.110541	0.939786
16726	-1.826716	2.214597	9.100260	-0.039170	-0.067423	-0.182889	-0.172855	-0.440884	-0.747842	0.320938	-0.061463	0.109128	0.938782
16727	-1.704820	2.036081	9.231729	0.023414	-0.091963	-0.184360	-0.173091	-0.444017	-0.749801	0.324630	-0.059829	0.108904	0.937644
16728	-1.906752	2.142783	9.792212	0.032338	-0.100743	-0.196593	-0.173995	-0.446603	-0.747752	0.328611	-0.058075	0.108598	0.936402
16729	-1.927680	2.233932	10.447079	0.012823	-0.064030	-0.240651	-0.173332	-0.448923	-0.747270	0.333270	-0.057153	0.108314	0.934844
16730	-1.827277	1.413478	10.585772	-0.065024	-0.004621	-0.230630	-0.173058	-0.451378	-0.747169	0.337551	-0.057917	0.106780	0.933436
16731	-1.878391	1.021619	10.504809	0.007392	0.068856	-0.196415	-0.170059	-0.451803	-0.747862	0.341083	-0.059418	0.107281	0.931999
16732	-2.167526	1.140901	9.451320	0.003818	0.109315	-0.155626	-0.163818	-0.449792	-0.748708	0.343783	-0.061682	0.107888	0.930789
16733	-2.325072	1.418798	8.696500	0.007394	0.066619	-0.145060	-0.158737	-0.450637	-0.748020	0.346356	-0.063067	0.108424	0.929680
16734	-2.529054	1.604591	8.375979	-0.087331	-0.002321	-0.181140	-0.157179	-0.449555	-0.748677	0.349660	-0.063939	0.106532	0.928601
16735	-2.354702	1.323210	8.820617	-0.056999	-0.054930	-0.190922	-0.154545	-0.452838	-0.751968	0.353259	-0.063651	0.104983	0.927435
16736	-2.106039	0.957879	9.527987	-0.021455	-0.065705	-0.161788	-0.155066	-0.453381	-0.750935	0.356428	-0.062839	0.103892	0.926400
16737	-1.703893	1.111705	10.523564	0.016761	-0.028498	-0.120953	-0.155063	-0.454199	-0.750428	0.358765	-0.062375	0.103940	0.925523
16738	-1.986266	1.474026	10.318694	0.001590	0.028454	-0.104833	-0.152190	-0.454759	-0.752022	0.360696	-0.063026	0.104019	0.924720
16739	-2.081443	1.015885	9.684642	-0.078793	0.056622	-0.113298	-0.151796	-0.455033	-0.752675	0.362591	-0.064818	0.102897	0.923980
16740	-2.218809	0.727222	9.312433	-0.080756	0.061882	-0.064838	-0.148172	-0.450554	-0.753587	0.363609	-0.066597	0.101745	0.923580
16741	-2.275052	0.967947	9.243594	-0.037107	0.026838	-0.029333	-0.146081	-0.450564	-0.755937	0.364070	-0.067394	0.101259	0.923395
16742	-2.515400	1.123648	9.213814	-0.034339	0.023454	-0.046844	-0.143354	-0.448943	-0.756477	0.364937	-0.068084	0.100711	0.923061
16743	-2.191502	1.178262	9.024207	-0.082658	0.006758	-0.045576	-0.145306	-0.447841	-0.758498	0.365677	-0.068906	0.099217	0.922870
16744	-1.969246	1.186878	9.262697	-0.063034	-0.027469	-0.049152	-0.144534	-0.445391	-0.759773	0.366656	-0.068869	0.097764	0.922639
16745	-1.646104	1.113741	9.763716	-0.187425	-0.041670	-0.062569	-0.145601	-0.441024	-0.759715	0.367657	-0.069588	0.093940	0.922584
16746	-1.671875	0.870185	10.270591	-0.075783	-0.040054	-0.033605	-0.146527	-0.437338	-0.761468	0.368364	-0.069379	0.092181	0.922495
16747	-1.693982	1.154243	10.302884	-0.105344	0.008878	-0.010669	-0.145632	-0.434071	-0.761964	0.368425	-0.070308	0.090280	0.922588
16748	-1.390519	1.068032	9.624010	0.070080	0.001973	-0.006866	-0.145236	-0.434754	-0.762492	0.368721	-0.069755	0.091555	0.922386
16749	-1.814895	1.157236	9.400403	-0.202746	-0.015399	-0.020222	-0.145894	-0.432569	-0.764135	0.368863	-0.070950	0.087653	0.922617
16750	-2.500281	1.529474	9.838344	-0.197282	-0.011726	-0.049856	-0.146461	-0.422887	-0.766608	0.369595	-0.072192	0.083832	0.922583
16751	-2.304200	1.582482	10.370746	-0.088056	0.040664	-0.063910	-0.146225	-0.417845	-0.767722	0.370600	-0.073660	0.082438	0.922190
16752	-2.287528	1.240609	9.506369	-0.014421	0.051448	-0.097756	-0.142319	-0.417730	-0.767908	0.372336	-0.074795	0.082384	0.921404
16753	-2.459665	0.797711	9.728652	-0.064544	0.026973	-0.109709	-0.141797	-0.417050	-0.769455	0.374237	-0.075936	0.081268	0.920639
16754	-2.160086	-0.190653	9.731527	-0.061029	0.033879	-0.099376	-0.139194	-0.416519	-0.770003	0.375965	-0.077096	0.080222	0.919930
16755	-1.877500	-0.160920	9.164707	-0.101381	0.045189	-0.060924	-0.135541	-0.416810	-0.771735	0.376886	-0.078793	0.078565	0.919552
16756	-1.564337	0.435631	8.428715	-0.028864	0.007632	-0.057844	-0.134249	-0.414636	-0.772377	0.377978	-0.079157	0.077979	0.919123
16757	-1.594729	0.238566	8.397874	-0.247846	-0.060492	-0.128448	-0.135309	-0.410131	-0.774250	0.380067	-0.080116	0.072692	0.918611
16758	-1.950699	0.052914	9.696474	-0.362581	-0.071206	-0.122233	-0.136667	-0.398127	-0.777718	0.381970	-0.081651	0.065275	0.918244
16759	-1.916538	0.428923	10.056158	0.185894	-0.034406	-0.119807	-0.136412	-0.397584	-0.777202	0.384548	-0.079752	0.068130	0.917126
16760	-1.483169	0.943613	9.596945	0.272113	0.002433	-0.164881	-0.135319	-0.407813	-0.775257	0.388015	-0.077847	0.072847	0.915466
16761	-1.605618	1.377510	9.612601	0.007602	0.009548	-0.233626	-0.134258	-0.412318	-0.773514	0.392316	-0.078260	0.072619	0.913614
16762	-1.385845	1.048557	9.558863	-0.015315	-0.006065	-0.315050	-0.129681	-0.415477	-0.774000	0.398212	-0.078635	0.071780	0.911094
16763	-1.270918	0.904170	9.822953	0.070807	-0.009489	-0.374424	-0.128102	-0.418348	-0.774051	0.405176	-0.078342	0.072326	0.908000
16764	-1.269282	0.802476	9.603089	0.042395	-0.026836	-0.422293	-0.123392	-0.422871	-0.773393	0.412969	-0.078039	0.072185	0.904520
16765	-1.701051	0.867945	9.463382	0.068424	-0.066864	-0.447656	-0.121288	-0.426563	-0.773203	0.421279	-0.076783	0.072088	0.900795
16766	-2.175358	1.384931	9.800236	-0.030836	-0.068538	-0.466649	-0.118915	-0.430527	-0.775339	0.429746	-0.076398	0.070204	0.896969
16767	-2.188231	0.935331	9.809597	0.066033	-0.028151	-0.509944	-0.114084	-0.433279	-0.774665	0.439033	-0.075915	0.070327	0.892492
16768	-2.144656	0.958350	9.583596	0.386420	-0.041997	-0.523524	-0.111025	-0.446109	-0.772260	0.448974	-0.072427	0.076019	0.887354
16769	-2.264727	1.385204	9.661632	0.545713	-0.064662	-0.536422	-0.105342	-0.464543	-0.766343	0.459346	-0.067070	0.084344	0.881697
16770	-2.649394	1.275602	9.803068	0.463469	-0.082040	-0.561667	-0.099778	-0.485431	-0.759676	0.469983	-0.062229	0.090965	0.875768
16771	-2.356736	1.021828	9.353057	0.198578	-0.124119	-0.552424	-0.096338	-0.497582	-0.755724	0.480113	-0.059107	0.092624	0.870298
16772	-1.893543	0.956554	9.636680	0.037322	-0.154172	-0.524788	-0.093560	-0.507003	-0.752896	0.489587	-0.056956	0.091132	0.865307
16773	-1.983279	0.532154	10.613032	0.008422	-0.124694	-0.486202	-0.092254	-0.506873	-0.754202	0.498232	-0.055527	0.089513	0.860621
16774	-2.348915	0.040455	10.898904	0.133422	-0.056514	-0.418954	-0.087534	-0.513305	-0.753048	0.505677	-0.053899	0.090738	0.856243
16775	-2.456743	-0.162518	10.311149	0.155507	0.001179	-0.324295	-0.084382	-0.518502	-0.752373	0.511411	-0.052921	0.093018	0.852646
16776	-2.157086	-0.100115	9.460994	0.149027	-0.002397	-0.253920	-0.080579	-0.524793	-0.749915	0.515909	-0.051753	0.095224	0.849760
16777	-2.029127	0.257534	8.774317	0.229342	-0.060140	-0.203267	-0.080149	-0.534748	-0.745125	0.519741	-0.048785	0.098205	0.847257
16778	-2.015853	0.775694	8.378845	0.085129	-0.114435	-0.170039	-0.081691	-0.540193	-0.742064	0.522948	-0.046221	0.098251	0.845420
16779	-1.689781	1.115822	8.759628	-0.103754	-0.130435	-0.162698	-0.082726	-0.540733	-0.743084	0.525889	-0.045466	0.094903	0.844018
16780	-1.403941	1.247960	8.657752	-0.155673	-0.156766	-0.161466	-0.084432	-0.536906	-0.745597	0.528798	-0.044687	0.090438	0.842732
16781	-1.416434	0.818352	9.700665	-0.025210	-0.155206	-0.155330	-0.087317	-0.532664	-0.746543	0.531702	-0.042645	0.088146	0.841252
16782	-1.565104	0.250653	10.853705	0.142598	-0.111758	-0.088840	-0.090432	-0.535511	-0.744721	0.533500	-0.039334	0.089238	0.840159
16783	-1.728233	0.411834	10.453248	0.138737	-0.033109	0.008436	-0.091579	-0.541776	-0.741674	0.533563	-0.037322	0.091085	0.840012
16784	-1.203686	0.863995	9.439821	0.047428	-0.011316	0.055390	-0.092343	-0.545043	-0.741308	0.532720	-0.036450	0.091762	0.840512
16785	-0.810317	1.188881	8.940322	-0.127082	-0.036790	0.071608	-0.095205	-0.544482	-0.742934	0.531527	-0.037059	0.089129	0.841524
16786	-0.809012	1.369426	9.000060	-0.165497	-0.070012	0.048333	-0.097840	-0.537924	-0.744891	0.530745	-0.037479	0.085594	0.842365
16787	-0.997881	1.289632	9.164182	-0.194106	-0.078718	0.035793	-0.100209	-0.532595	-0.746220	0.530160	-0.038110	0.081361	0.843124
16788	-1.105371	1.103937	9.509018	-0.210226	-0.078744	0.028613	-0.102839	-0.525764	-0.749849	0.529680	-0.038889	0.076963	0.843803
16789	-1.363015	0.852339	9.940903	-0.122636	-0.059513	0.041674	-0.106507	-0.520018	-0.752829	0.529002	-0.039060	0.074141	0.844473
16790	-1.459115	0.574825	10.174044	0.023963	-0.017572	0.076346	-0.110675	-0.519723	-0.753022	0.527761	-0.038323	0.074378	0.845262
16791	-1.700633	0.212674	10.671804	0.091739	0.041797	0.127269	-0.112210	-0.523530	-0.754582	0.525649	-0.037832	0.076293	0.846428
16792	-1.700903	0.180852	10.488807	0.014665	0.093327	0.175356	-0.110910	-0.523947	-0.753446	0.522577	-0.038914	0.077614	0.848160
16793	-1.671060	-0.042368	10.709470	-0.119698	0.120283	0.209661	-0.111443	-0.520672	-0.755209	0.518773	-0.041873	0.076789	0.850426
16794	-1.651466	0.002580	10.515168	-0.216235	0.151805	0.203792	-0.108340	-0.514689	-0.758804	0.514911	-0.046309	0.074816	0.852716
16795	-1.958908	0.600589	9.460130	-0.169553	0.117150	0.191909	-0.108112	-0.506783	-0.762336	0.511340	-0.049788	0.073082	0.854817
16796	-2.123988	1.167864	8.941801	-0.265903	0.073657	0.134831	-0.106846	-0.498747	-0.765110	0.508680	-0.053492	0.069383	0.856486
16797	-2.041799	1.168418	9.332800	-0.394468	0.063191	0.059805	-0.107541	-0.488518	-0.769250	0.507166	-0.058541	0.063173	0.857534
16798	-2.155424	0.804408	9.548276	-0.188433	0.070382	-0.000394	-0.105228	-0.479532	-0.775121	0.506882	-0.061584	0.060616	0.857674
16799	-1.977361	0.716616	9.605808	-0.093367	0.086204	-0.047300	-0.102383	-0.474912	-0.777051	0.507503	-0.064116	0.059717	0.857184
16800	-1.470602	0.683034	9.353533	-0.125349	0.089701	-0.089970	-0.097715	-0.470574	-0.778495	0.508796	-0.066958	0.058324	0.856295
16801	-1.326940	0.517970	9.220630	-0.014331	0.033790	-0.119397	-0.094591	-0.469500	-0.779819	0.510810	-0.067843	0.058160	0.855037
16802	-1.612051	0.812696	9.711900	0.114312	-0.017864	-0.102651	-0.092497	-0.471965	-0.778844	0.512761	-0.066413	0.059754	0.853871
16803	-1.686699	0.839853	9.751305	0.363034	-0.050141	-0.109739	-0.093621	-0.482729	-0.775326	0.515188	-0.061960	0.065219	0.852343
16804	-1.604499	0.858113	9.640264	0.418585	-0.064084	-0.127908	-0.094469	-0.497038	-0.770044	0.517960	-0.056645	0.071492	0.850528
16805	-1.463818	0.948287	9.601638	0.141440	-0.029108	-0.165071	-0.093764	-0.509039	-0.766050	0.520991	-0.054894	0.073353	0.848631
16806	-1.404027	0.875021	9.388808	-0.142910	0.005898	-0.188193	-0.091150	-0.510143	-0.767131	0.524063	-0.056681	0.070743	0.846841
16807	-1.321321	0.630728	9.144979	-0.545430	0.021604	-0.202594	-0.089487	-0.502244	-0.771458	0.526834	-0.063000	0.061440	0.845400
16808	-1.437664	0.199366	10.135899	-0.418460	0.016251	-0.215862	-0.085666	-0.482360	-0.779563	0.529926	-0.067871	0.054220	0.843583
16809	-1.558316	-0.122438	9.979444	0.349926	-0.015049	-0.180442	-0.084344	-0.486184	-0.778848	0.533471	-0.064046	0.059634	0.841279
16810	-1.661556	0.296834	9.980348	0.808712	0.014711	-0.122241	-0.081918	-0.504737	-0.772497	0.536435	-0.055734	0.073186	0.838913
16811	-1.241908	0.908790	9.834771	1.089535	0.047829	-0.077777	-0.080721	-0.539916	-0.759592	0.538782	-0.044873	0.091784	0.836227
16812	-1.461688	1.250836	9.451301	1.043302	0.080430	-0.120147	-0.077315	-0.576881	-0.742617	0.541458	-0.035118	0.109925	0.832770
16813	-1.824497	1.835919	9.533249	0.641010	0.081447	-0.193342	-0.072762	-0.607853	-0.728305	0.544926	-0.029865	0.121267	0.829131
16814	-2.222296	2.261901	9.404602	-0.020765	0.044835	-0.270344	-0.066472	-0.617430	-0.724113	0.549340	-0.031413	0.121207	0.826164
16815	-2.081050	1.751285	9.515265	-0.526854	0.024717	-0.355322	-0.059460	-0.610377	-0.730332	0.554800	-0.038389	0.112510	0.823447
16816	-1.955300	1.096766	9.715723	-0.628730	0.020335	-0.393265	-0.054443	-0.593633	-0.740290	0.560700	-0.046509	0.102024	0.820392
16817	-2.039637	0.784651	9.674414	-0.327998	0.027504	-0.413995	-0.047719	-0.579489	-0.750041	0.567125	-0.051420	0.096513	0.816340
16818	-2.379781	0.843527	9.185393	-0.041726	0.015488	-0.394204	-0.040432	-0.576937	-0.752958	0.573422	-0.052842	0.095550	0.811951
16819	-2.277407	0.649484	8.908328	0.086931	-0.016908	-0.356439	-0.035470	-0.580372	-0.751263	0.579343	-0.052225	0.096357	0.807681
16820	-1.859483	0.325407	9.381614	0.193884	-0.053125	-0.290787	-0.030237	-0.586126	-0.748950	0.584307	-0.049614	0.098518	0.804001
16821	-1.680439	0.352754	10.130144	0.284892	-0.083125	-0.263862	-0.030058	-0.597033	-0.745324	0.589008	-0.045449	0.101786	0.800402
16822	-1.829782	0.384532	10.703732	0.257940	-0.070989	-0.251639	-0.026504	-0.605913	-0.741729	0.593399	-0.041718	0.104800	0.796966
16823	-1.772689	0.948435	10.435770	0.106104	-0.021921	-0.285948	-0.023480	-0.612610	-0.739264	0.598115	-0.040690	0.105871	0.793344
16824	-1.702605	0.996999	9.193331	0.000998	0.002939	-0.348290	-0.018642	-0.616725	-0.738604	0.603628	-0.041393	0.105589	0.789159
16825	-1.908479	0.588083	8.644907	-0.072233	-0.027460	-0.374497	-0.011614	-0.617309	-0.736654	0.609555	-0.042613	0.103675	0.784779
16826	-1.874432	0.262816	9.323349	-0.086664	-0.031995	-0.371186	-0.006668	-0.615835	-0.738517	0.615364	-0.043868	0.101557	0.780441
16827	-2.167552	-0.224052	9.800897	-0.061952	-0.028636	-0.311096	-0.000038	-0.613826	-0.738725	0.620253	-0.044845	0.099790	0.776735
16828	-2.100522	-0.306202	9.847436	0.007546	-0.027043	-0.248059	0.003347	-0.613299	-0.739543	0.624175	-0.044758	0.099299	0.773655
16829	-1.953126	0.052786	9.648432	-0.016073	-0.062233	-0.172544	0.007515	-0.613457	-0.739607	0.626997	-0.044406	0.097902	0.771568
16830	-2.035975	0.629905	9.413070	0.083010	-0.112125	-0.126034	0.007785	-0.614958	-0.740012	0.629252	-0.041813	0.097615	0.769912
16831	-1.819595	1.185193	9.093171	0.067806	-0.178611	-0.135142	0.006098	-0.617131	-0.738076	0.631776	-0.038541	0.096095	0.768205
16832	-1.382506	1.532669	9.014093	-0.054564	-0.165548	-0.173054	0.004662	-0.617806	-0.736001	0.634723	-0.036951	0.092980	0.766235
16833	-1.431039	1.492750	9.206300	-0.171712	-0.144576	-0.186166	0.003993	-0.612757	-0.739033	0.637745	-0.037286	0.088196	0.764272
16834	-1.546327	1.564670	9.623854	-0.143061	-0.148085	-0.202672	0.003066	-0.607571	-0.743090	0.641000	-0.037137	0.083917	0.762035
16835	-1.397926	1.369934	10.024053	-0.107248	-0.127175	-0.213883	0.002277	-0.604566	-0.745624	0.644416	-0.036917	0.080338	0.759546
16836	-1.183001	1.034185	10.095237	-0.135835	-0.099243	-0.219412	0.003572	-0.601846	-0.748193	0.647807	-0.037446	0.076781	0.757000
16837	-1.253278	-0.013839	10.093408	-0.173517	-0.060780	-0.191543	0.006416	-0.597090	-0.749992	0.650693	-0.039035	0.073042	0.754811
16838	-1.366941	-0.732644	10.682089	-0.156127	-0.015599	-0.087401	0.007561	-0.590143	-0.753548	0.651925	-0.040891	0.070362	0.753904
16839	-1.802985	-1.254886	10.237680	0.004429	0.040357	0.047944	0.010029	-0.588929	-0.753831	0.651187	-0.041395	0.070746	0.754478
16840	-2.782266	-0.430109	10.058558	0.068367	0.054402	0.168766	0.011074	-0.590298	-0.752572	0.648637	-0.041019	0.072574	0.756519
16841	-2.299061	0.298440	9.666256	-0.148364	0.036644	0.223530	0.010025	-0.588930	-0.752800	0.645109	-0.043267	0.070775	0.759574
16842	-2.535333	0.339570	9.930703	-0.174466	0.057571	0.256973	0.008049	-0.582511	-0.756572	0.640982	-0.045960	0.069037	0.763062
16843	-2.323902	0.891235	9.199878	-0.160949	0.033171	0.251762	0.005934	-0.576093	-0.758152	0.636968	-0.048313	0.067089	0.766444
16844	-1.910426	1.320006	8.905661	-0.148303	-0.033308	0.216336	0.002915	-0.569941	-0.761138	0.633567	-0.049332	0.064549	0.769411
16845	-2.120148	1.010885	9.523911	-0.030186	-0.084004	0.179991	-0.001804	-0.562827	-0.763702	0.630897	-0.048314	0.063122	0.771784
16846	-2.200700	0.208764	9.690810	-0.051731	-0.077028	0.188527	-0.007020	-0.561027	-0.764251	0.628049	-0.047470	0.061483	0.774287
16847	-1.843091	-0.096718	9.799562	-0.020567	-0.084204	0.214991	-0.010806	-0.559780	-0.763280	0.624822	-0.046313	0.060252	0.777060
16848	-1.710647	0.188653	9.868985	0.126761	-0.096619	0.277719	-0.018090	-0.561786	-0.762160	0.620749	-0.042822	0.061221	0.780441
16849	-1.149818	0.291391	9.504867	0.169620	-0.089772	0.309638	-0.025376	-0.565157	-0.758220	0.616182	-0.039080	0.062956	0.784110
16850	-0.725199	0.590209	9.211463	0.267941	-0.117867	0.333103	-0.033944	-0.571109	-0.756090	0.611314	-0.033439	0.065914	0.787929
16851	-0.569067	0.478194	9.155960	0.181995	-0.119699	0.344738	-0.043293	-0.577739	-0.752408	0.606171	-0.028970	0.067458	0.791939
16852	-1.095933	0.385942	9.889981	0.228270	-0.134633	0.375104	-0.050962	-0.582334	-0.748861	0.600545	-0.023493	0.069609	0.796209
16853	-1.460951	0.656523	10.146161	0.428486	-0.065547	0.435130	-0.060298	-0.592646	-0.743026	0.593896	-0.016794	0.075748	0.800792
16854	-1.360681	1.518286	9.871639	0.442878	-0.020052	0.444363	-0.069126	-0.602554	-0.734361	0.586937	-0.010467	0.082700	0.805330
16855	-1.073789	1.469170	9.484107	0.550376	-0.005991	0.430130	-0.077536	-0.616552	-0.726644	0.580113	-0.003280	0.091511	0.809373
16856	-0.675240	1.485689	9.610625	0.526952	-0.016708	0.458880	-0.085690	-0.630552	-0.717901	0.572722	0.004016	0.099823	0.813639
16857	-0.854170	2.124487	9.638737	0.575381	-0.042840	0.429362	-0.093062	-0.646602	-0.705840	0.565753	0.012112	0.108588	0.817304
16858	-0.915181	2.044591	9.309122	0.317866	-0.060241	0.395710	-0.102282	-0.655962	-0.697550	0.559345	0.017625	0.112958	0.821013
16859	-0.311066	2.772301	9.737621	0.400467	-0.057711	0.325785	-0.110059	-0.666419	-0.690581	0.553990	0.023779	0.118715	0.823672
16860	-0.833214	2.689628	9.683502	0.273752	-0.051287	0.254533	-0.119404	-0.676459	-0.682811	0.549808	0.028334	0.122490	0.825775
16861	-1.192941	2.027957	9.453109	0.191538	-0.033610	0.239877	-0.123955	-0.680118	-0.678529	0.545845	0.031575	0.125107	0.827891
16862	-1.306994	1.938412	9.765464	0.275533	0.013563	0.268866	-0.127861	-0.682825	-0.673989	0.541206	0.035104	0.129603	0.830101
16863	-1.078006	3.563113	10.003249	0.298861	0.048426	0.267658	-0.132533	-0.688937	-0.668311	0.536447	0.038210	0.134887	0.832208
16864	-0.881178	4.084935	9.699956	0.211790	0.083664	0.154416	-0.132783	-0.693981	-0.663076	0.533518	0.039580	0.139149	0.833324
16865	-0.834128	2.599475	8.512173	0.020667	0.012302	0.080217	-0.134073	-0.696701	-0.662053	0.532164	0.039820	0.139595	0.834104
16866	-0.772172	2.470462	8.949920	0.001913	-0.026236	0.048164	-0.136675	-0.696960	-0.662403	0.531471	0.040487	0.139269	0.834568
16867	-1.242930	3.480707	9.374118	0.069994	-0.048866	0.018076	-0.136934	-0.698186	-0.660608	0.531282	0.042097	0.139962	0.834493
16868	-1.034455	3.612186	8.859571	0.028320	-0.071405	-0.057233	-0.138759	-0.699813	-0.657505	0.532450	0.043503	0.139684	0.833723
16869	-0.928497	2.912510	8.398835	0.119649	-0.109760	-0.074494	-0.138619	-0.701723	-0.657011	0.533922	0.046403	0.140678	0.832456
16870	-0.586846	2.737188	8.562088	0.173222	-0.161509	-0.070909	-0.140414	-0.708530	-0.653959	0.535429	0.050816	0.141861	0.831029
16871	-0.532173	2.922557	9.549010	0.220510	-0.146868	-0.063462	-0.143008	-0.712334	-0.650609	0.536700	0.055454	0.144112	0.829524
16872	-0.296783	2.730192	10.159957	0.216049	-0.099799	-0.070497	-0.145199	-0.719140	-0.646135	0.537940	0.059297	0.146661	0.828007
16873	0.003291	2.821818	10.216095	0.285740	-0.047467	-0.034626	-0.144660	-0.726098	-0.639771	0.538335	0.063091	0.150962	0.826695
16874	0.023373	2.945166	9.707887	0.260821	-0.015862	-0.039949	-0.144375	-0.734144	-0.633671	0.538748	0.066114	0.155111	0.825421
16875	-0.546850	2.902799	9.342244	0.087380	-0.022611	-0.062215	-0.144882	-0.739596	-0.628565	0.539759	0.067286	0.156397	0.824423
16876	-0.792809	2.948029	9.349692	0.005102	-0.039158	-0.075128	-0.143845	-0.739875	-0.626780	0.541153	0.067825	0.156118	0.823517
16877	-0.839529	2.832717	9.271872	-0.043156	-0.038238	-0.086058	-0.142939	-0.739063	-0.626528	0.542782	0.067747	0.155106	0.822642
16878	-0.802498	2.597790	9.614895	-0.122899	-0.008643	-0.063689	-0.141899	-0.736886	-0.629742	0.544057	0.066430	0.153035	0.822295
16879	-0.405855	2.688572	9.641354	0.013810	-0.011447	-0.024032	-0.140471	-0.736076	-0.629756	0.544507	0.066708	0.153130	0.821957
16880	-0.125709	3.039402	9.472351	0.042533	0.005153	-0.032583	-0.140615	-0.734440	-0.628578	0.545002	0.067059	0.153889	0.821459
16881	-0.505624	3.248031	9.879341	-0.050397	0.020975	-0.064777	-0.138528	-0.734451	-0.629640	0.546104	0.065994	0.153314	0.820920
16882	-0.662619	2.909595	9.696574	-0.200642	0.054280	-0.067532	-0.136062	-0.732282	-0.630944	0.547342	0.062776	0.150660	0.820839
16883	-0.536212	2.375039	9.018879	-0.222216	0.063046	-0.027256	-0.132696	-0.725346	-0.636722	0.547911	0.059244	0.147648	0.821269
16884	-0.634333	2.830744	9.149924	-0.120472	0.044575	0.022884	-0.131932	-0.719486	-0.641313	0.547578	0.057331	0.146089	0.821906
16885	-0.385460	3.202986	8.825237	-0.029181	0.036708	0.025291	-0.128700	-0.714323	-0.643243	0.547124	0.056511	0.145899	0.822299
16886	-0.559355	2.871274	8.438432	-0.000546	-0.008632	0.020042	-0.129097	-0.713231	-0.643098	0.546858	0.056779	0.145732	0.822487
16887	-0.349447	3.860587	8.472025	0.006611	-0.043703	0.014818	-0.131052	-0.714858	-0.639736	0.546765	0.057668	0.145292	0.822565
16888	-0.469429	3.599615	9.335169	-0.136500	-0.082274	-0.032221	-0.131066	-0.711859	-0.640736	0.547745	0.057512	0.142140	0.822475
16889	-0.458331	3.775146	10.139720	-0.190126	-0.042164	-0.054481	-0.132646	-0.706942	-0.643627	0.549001	0.056046	0.138581	0.822346
16890	-0.339205	2.879270	10.041883	-0.145290	0.005997	-0.064771	-0.132528	-0.701214	-0.649498	0.550234	0.054244	0.136289	0.822025
16891	-0.247582	2.194724	9.773689	-0.047966	0.061039	-0.000580	-0.130078	-0.696320	-0.650774	0.550154	0.052799	0.136103	0.822204
16892	-0.406700	2.233943	9.609701	0.147786	0.104780	0.060103	-0.127726	-0.698378	-0.649542	0.548758	0.052939	0.139580	0.822544
16893	-0.464746	2.241960	8.937431	0.195915	0.106561	0.120413	-0.126019	-0.703023	-0.646264	0.546293	0.053758	0.143741	0.823415
16894	-0.789840	2.036677	8.613460	0.208910	0.054031	0.206735	-0.128079	-0.709011	-0.643200	0.542551	0.055820	0.147504	0.825085
16895	-0.791630	2.442533	9.204493	0.338153	0.034476	0.295794	-0.133396	-0.717165	-0.635730	0.537201	0.059853	0.153003	0.827299
16896	-0.830698	3.062740	9.014907	0.377281	0.004653	0.348984	-0.139874	-0.727084	-0.628775	0.530987	0.064971	0.158828	0.829822
16897	-0.574911	3.714987	9.044229	0.198441	-0.000685	0.326569	-0.145878	-0.728418	-0.622516	0.525329	0.068188	0.161590	0.832628
16898	-0.662456	3.629016	9.019965	0.069742	-0.018102	0.290330	-0.152520	-0.728928	-0.621262	0.520513	0.070238	0.162121	0.835374
16899	-0.482659	3.777494	9.272445	0.054661	-0.026003	0.253154	-0.159300	-0.727529	-0.620761	0.516315	0.072130	0.162336	0.837773
16900	-0.105606	3.832141	9.228968	0.041500	0.008123	0.207259	-0.164902	-0.728045	-0.618879	0.512817	0.073174	0.162774	0.839744
16901	-0.137781	4.067368	8.996448	-0.131667	0.022315	0.128569	-0.166095	-0.723813	-0.619721	0.510799	0.071964	0.160548	0.841505
16902	-0.063124	3.692565	9.308702	-0.288080	0.029297	0.083290	-0.167293	-0.716580	-0.624140	0.509836	0.068885	0.155831	0.843231
16903	-0.011411	4.142219	10.202564	-0.301246	0.079978	0.019990	-0.168480	-0.709209	-0.631907	0.509675	0.064652	0.151484	0.844455
16904	-0.067189	3.785326	9.747163	-0.329352	0.145040	-0.066380	-0.163825	-0.698462	-0.640115	0.510817	0.058719	0.147443	0.844913
16905	-0.228978	2.128829	8.720222	-0.384815	0.140034	-0.051209	-0.156311	-0.686094	-0.649380	0.511723	0.052409	0.142355	0.845652
16906	-0.295017	2.332825	9.198947	-0.324382	0.110053	0.017905	-0.153482	-0.674655	-0.658069	0.511516	0.047360	0.137932	0.846808
16907	-0.537316	3.557179	9.441002	-0.104252	0.121490	0.016344	-0.151420	-0.668531	-0.662033	0.511017	0.044430	0.137323	0.847366
16908	-0.773478	3.967151	9.207444	-0.059405	0.115529	-0.000814	-0.147784	-0.665823	-0.663606	0.510836	0.041943	0.137458	0.847581
16909	-0.447118	3.361967	8.750699	-0.027053	0.077129	-0.034414	-0.145699	-0.664743	-0.665817	0.511242	0.040432	0.137802	0.847353
16910	-0.387837	2.877669	8.607644	-0.091444	0.027306	-0.054563	-0.142718	-0.661487	-0.667246	0.512280	0.038972	0.136534	0.847000
16911	-0.340147	2.434447	9.284613	0.045230	0.012265	-0.031712	-0.140641	-0.660408	-0.667009	0.512759	0.039324	0.137427	0.846549
16912	-0.292449	2.325888	10.083179	0.099605	0.061011	0.004935	-0.139454	-0.663822	-0.666030	0.512528	0.039411	0.139694	0.846314
16913	-0.165346	2.873775	10.261403	0.070909	0.123845	0.035864	-0.137372	-0.664243	-0.664777	0.511526	0.038345	0.142068	0.846574
16914	-0.309654	2.969505	9.739877	-0.114772	0.167849	-0.029581	-0.133071	-0.664129	-0.666386	0.511692	0.034323	0.141825	0.846687
16915	-0.782284	2.738105	9.150136	-0.275627	0.155898	-0.061530	-0.128515	-0.661016	-0.671061	0.512479	0.028902	0.138721	0.846928
16916	-1.072165	2.377621	9.283065	-0.343577	0.117509	-0.089469	-0.122297	-0.650959	-0.678526	0.513920	0.023221	0.134114	0.846972
16917	-1.194546	2.143206	9.387161	-0.458085	0.093906	-0.104502	-0.116475	-0.639127	-0.687127	0.515641	0.016833	0.127290	0.847129
16918	-1.146779	2.068423	9.433951	-0.475959	0.075532	-0.116184	-0.112612	-0.626058	-0.695944	0.517626	0.010429	0.119999	0.847086
16919	-1.120342	1.710216	9.544953	-0.534197	0.051853	-0.110610	-0.108371	-0.609992	-0.706412	0.519473	0.003930	0.111421	0.847182
16920	-1.269107	1.163321	9.636073	-0.467204	0.042242	-0.094364	-0.105704	-0.593373	-0.714146	0.521050	-0.001772	0.103908	0.847176
16921	-1.220365	1.227744	9.593138	-0.369053	0.041245	-0.033734	-0.103403	-0.581387	-0.721534	0.521530	-0.006238	0.097977	0.847566
16922	-1.149781	0.960980	9.834577	-0.381754	0.066460	0.004074	-0.100582	-0.570495	-0.726621	0.521338	-0.011259	0.092158	0.848285
16923	-1.070940	0.503660	9.912746	-0.328285	0.082083	0.051104	-0.099332	-0.557687	-0.732826	0.520259	-0.015850	0.087309	0.849386
16924	-1.222288	0.265154	10.178053	-0.251544	0.102995	0.094026	-0.096239	-0.548841	-0.737938	0.518438	-0.019976	0.084097	0.850735
16925	-1.246201	0.281329	10.687898	-0.280392	0.179751	0.150487	-0.094723	-0.537260	-0.743514	0.515481	-0.025582	0.081050	0.852676
16926	-0.927401	0.315141	9.974224	-0.209756	0.228722	0.195165	-0.090348	-0.525969	-0.746947	0.511691	-0.031252	0.079890	0.854876
16927	-1.147860	0.561109	9.628104	-0.055057	0.229700	0.226380	-0.086211	-0.520130	-0.748111	0.507443	-0.035276	0.081203	0.857125
16928	-1.634130	1.440441	9.671245	-0.103299	0.204476	0.206876	-0.081553	-0.514293	-0.749154	0.503517	-0.039417	0.081614	0.859219
16929	-1.841245	1.531881	9.159823	-0.212154	0.180253	0.147930	-0.077154	-0.507910	-0.751476	0.500536	-0.044317	0.079716	0.860898
16930	-1.770133	1.365944	8.556532	-0.389095	0.134923	0.102376	-0.073555	-0.496750	-0.756315	0.498244	-0.050292	0.074419	0.862372
16931	-1.346994	1.103623	8.790174	-0.514278	0.122539	0.073035	-0.069732	-0.478367	-0.762117	0.496287	-0.057327	0.066700	0.863692
16932	-1.250904	1.020105	9.249777	-0.283490	0.132973	0.074699	-0.065515	-0.461076	-0.767549	0.494525	-0.062260	0.063171	0.864626
16933	-1.526200	0.986496	10.140905	-0.126287	0.096102	0.098678	-0.062298	-0.452642	-0.770348	0.492564	-0.064932	0.061941	0.865637
16934	-2.265405	0.919435	10.706429	-0.000959	0.124284	0.076979	-0.058917	-0.451978	-0.770135	0.491131	-0.066918	0.063213	0.866208
16935	-1.588544	1.060284	9.731364	-0.087444	0.136601	0.040993	-0.055031	-0.448319	-0.770157	0.490152	-0.069975	0.063015	0.866535
16936	-1.616669	0.520251	9.227962	0.045790	0.064995	0.048663	-0.051392	-0.446157	-0.771736	0.489360	-0.070511	0.064480	0.866831
16937	-1.712580	0.608142	9.412434	0.080632	-0.003226	0.035495	-0.050858	-0.449023	-0.770999	0.488886	-0.069498	0.065826	0.867080
16938	-1.896938	0.484918	9.542374	-0.072225	-0.032884	-0.008876	-0.049553	-0.449029	-0.771792	0.489105	-0.069561	0.064210	0.867072
16939	-1.830017	0.379483	9.838566	-0.105306	-0.027694	-0.021483	-0.048921	-0.445762	-0.771769	0.489389	-0.070022	0.062015	0.867035
16940	-1.791145	0.404067	10.112465	0.047653	-0.017234	-0.016818	-0.051909	-0.447109	-0.771480	0.489840	-0.069197	0.062616	0.866803
16941	-1.563156	0.544402	10.184203	0.072750	-0.008541	-0.025457	-0.050337	-0.449025	-0.771136	0.490416	-0.068240	0.063687	0.866475
16942	-1.443340	0.433658	9.665235	0.028128	-0.006701	-0.036397	-0.048631	-0.451488	-0.770799	0.491172	-0.067814	0.064026	0.866056
16943	-1.307988	0.460703	9.416861	-0.009388	-0.032039	-0.050890	-0.048368	-0.452444	-0.770040	0.492105	-0.067270	0.063395	0.865615
16944	-1.298040	0.836049	9.497988	-0.002149	-0.048635	-0.073736	-0.048622	-0.453124	-0.770686	0.493509	-0.066463	0.062746	0.864924
16945	-1.316992	1.221299	9.598703	0.035642	-0.048536	-0.120961	-0.048880	-0.455305	-0.767999	0.495729	-0.065244	0.062657	0.863753
16946	-1.481575	1.169382	9.503403	0.082379	-0.062341	-0.169094	-0.048597	-0.459395	-0.767786	0.498892	-0.063483	0.063206	0.862022
16947	-1.651135	1.089363	9.643325	0.107597	-0.063966	-0.210299	-0.047791	-0.463215	-0.768737	0.502747	-0.061377	0.064125	0.859864
16948	-1.824840	1.092346	10.175939	0.168562	-0.021944	-0.239622	-0.045538	-0.471816	-0.766021	0.507144	-0.059533	0.066472	0.857229
16949	-1.688972	0.500440	10.429897	0.220363	0.040918	-0.210986	-0.042630	-0.480692	-0.764091	0.510975	-0.058084	0.070397	0.854737
16950	-1.312680	0.444835	10.507717	0.341989	0.093264	-0.185364	-0.038909	-0.496116	-0.760691	0.514431	-0.056366	0.076941	0.852211
16951	-1.061277	0.503643	9.931888	0.300904	0.128275	-0.175013	-0.034158	-0.510183	-0.756005	0.517558	-0.055506	0.083134	0.849789
16952	-1.160649	0.808019	9.333071	0.048676	0.101254	-0.183894	-0.028666	-0.516211	-0.752926	0.520604	-0.056952	0.084766	0.847669
16953	-1.749451	0.866971	9.021622	0.032588	0.010540	-0.205291	-0.025009	-0.518957	-0.751591	0.524117	-0.056912	0.085131	0.845467
16954	-2.402996	0.632424	9.300918	-0.035399	-0.066261	-0.239407	-0.022649	-0.522105	-0.751013	0.528277	-0.056493	0.083525	0.843063
16955	-2.482257	0.336456	9.834085	-0.010396	-0.095180	-0.253477	-0.022622	-0.525648	-0.753238	0.532709	-0.055245	0.082009	0.840502
16956	-1.805669	0.066959	9.940498	0.100590	-0.077848	-0.261677	-0.021036	-0.529745	-0.753173	0.537379	-0.053217	0.082540	0.837603
16957	-1.121489	0.199902	9.544423	0.018189	-0.063195	-0.227148	-0.022082	-0.530423	-0.750845	0.541324	-0.052163	0.081826	0.835195
16958	-1.309568	0.235096	9.563272	0.071736	-0.067572	-0.198513	-0.019986	-0.532751	-0.750900	0.544854	-0.050508	0.082044	0.832978
16959	-1.821072	0.274135	10.015106	0.261201	-0.059683	-0.159943	-0.020732	-0.541200	-0.747107	0.547895	-0.046763	0.085451	0.830856
16960	-2.178116	0.309002	10.282926	0.273681	-0.021167	-0.145505	-0.021461	-0.553465	-0.742064	0.550625	-0.043586	0.089587	0.828786
16961	-1.940672	0.440211	9.753708	0.082269	0.033903	-0.127348	-0.018184	-0.559209	-0.739078	0.552772	-0.043341	0.091071	0.827206
16962	-1.873343	0.418769	9.204978	-0.012774	0.025092	-0.070809	-0.017123	-0.561940	-0.740280	0.553926	-0.043952	0.091034	0.826406
16963	-1.929718	0.651302	8.816436	0.017501	-0.020376	-0.039839	-0.017526	-0.559894	-0.739868	0.554667	-0.043396	0.090919	0.825951
16964	-1.594763	0.898506	8.717861	-0.080917	-0.046724	-0.044224	-0.018172	-0.561254	-0.739227	0.555454	-0.043527	0.088984	0.825626
16965	-1.507825	0.889278	9.067855	-0.170570	-0.085390	-0.025668	-0.020545	-0.554697	-0.741446	0.555907	-0.043961	0.085057	0.825712
16966	-1.546584	0.848495	9.788645	-0.194034	-0.071604	0.002396	-0.023437	-0.547592	-0.745197	0.555853	-0.044857	0.081016	0.826106
16967	-1.812633	0.770296	10.277866	-0.102933	-0.041926	0.033181	-0.026450	-0.543623	-0.746272	0.555308	-0.045161	0.078740	0.826676
16968	-1.804909	0.507379	10.044082	0.066989	0.001839	0.068011	-0.027749	-0.544707	-0.745491	0.554278	-0.044266	0.079887	0.827306
16969	-1.686552	0.190061	9.604455	0.059832	0.027234	0.085583	-0.029823	-0.546604	-0.744963	0.552901	-0.043844	0.081103	0.828131
16970	-1.451915	-0.081728	9.407060	-0.094290	0.062020	0.149671	-0.029305	-0.545243	-0.746503	0.550274	-0.045596	0.080316	0.829861
16971	-1.471221	-0.081459	9.445679	-0.062314	0.076772	0.204595	-0.031271	-0.540732	-0.750165	0.546729	-0.047171	0.080116	0.832132
16972	-1.749139	0.214793	9.667759	0.017971	0.080205	0.254677	-0.032192	-0.539638	-0.749239	0.542404	-0.047826	0.081490	0.834787
16973	-1.620462	0.647048	9.786966	0.005533	0.125647	0.247748	-0.035576	-0.539892	-0.749191	0.538098	-0.049416	0.082974	0.837331
16974	-1.637260	1.002768	9.673450	-0.081160	0.148417	0.238468	-0.034810	-0.536215	-0.750712	0.533801	-0.052304	0.083406	0.839859
16975	-2.381557	1.262726	9.420923	-0.117384	0.152390	0.146859	-0.034185	-0.529947	-0.753365	0.530988	-0.055839	0.083047	0.841449
16976	-1.979108	1.149341	9.545914	-0.308632	0.175056	0.099580	-0.031236	-0.520694	-0.755508	0.528697	-0.061820	0.079781	0.842789
16977	-1.564583	0.347015	10.121869	-0.247973	0.138072	0.108398	-0.028417	-0.509666	-0.760208	0.526369	-0.066556	0.077031	0.844140
16978	-1.675681	0.340868	10.187640	0.095414	0.069014	0.128305	-0.027386	-0.506399	-0.762510	0.524249	-0.066444	0.079498	0.845238
16979	-2.082884	0.805141	9.973004	-0.006294	0.049162	0.066913	-0.027384	-0.507626	-0.761234	0.523067	-0.067189	0.079830	0.845880
16980	-2.627137	1.004348	10.025648	-0.223313	0.054702	-0.019919	-0.027824	-0.497264	-0.763959	0.523041	-0.070407	0.076556	0.845938
16981	-2.694948	0.645834	9.796222	-0.184676	0.074098	-0.046050	-0.024618	-0.487467	-0.765714	0.523474	-0.073648	0.074023	0.845619
16982	-2.294956	0.208355	9.316738	-0.066408	0.048825	-0.078963	-0.023991	-0.483790	-0.764657	0.524665	-0.075211	0.073255	0.844810
16983	-1.947155	0.211546	9.674236	-0.078957	0.028544	-0.089814	-0.020369	-0.477811	-0.767616	0.526053	-0.076650	0.071964	0.843928
16984	-1.733360	0.408244	9.266129	0.005281	0.016386	-0.110407	-0.018960	-0.475367	-0.764779	0.527927	-0.076954	0.072015	0.842725
16985	-1.476279	0.567364	9.263338	0.095769	-0.002844	-0.141584	-0.016866	-0.477013	-0.765213	0.530494	-0.076071	0.073253	0.841085
16986	-1.658644	0.714292	9.658302	0.148693	-0.004518	-0.181662	-0.014789	-0.477026	-0.763441	0.533800	-0.074608	0.075388	0.838933
16987	-1.947207	0.875665	9.787607	0.179255	-0.048096	-0.228182	-0.013603	-0.480986	-0.761050	0.537990	-0.072178	0.077424	0.836279
16988	-2.127969	0.913904	10.034720	0.318931	-0.084716	-0.266893	-0.012284	-0.486720	-0.756489	0.543046	-0.067666	0.081416	0.833003
16989	-1.848119	0.876065	10.171249	0.351347	-0.131918	-0.330366	-0.011194	-0.498178	-0.751723	0.549242	-0.062121	0.085283	0.828976
16990	-1.756296	0.561456	9.763124	0.251444	-0.116005	-0.383990	-0.008685	-0.507463	-0.746699	0.556119	-0.058015	0.087654	0.824429
16991	-1.601801	0.564293	9.511903	0.062050	-0.058206	-0.423973	-0.005419	-0.511298	-0.743308	0.563293	-0.057030	0.087413	0.819639
16992	-1.118011	0.690102	9.417858	0.082593	-0.035616	-0.406235	-0.000212	-0.511736	-0.742231	0.570110	-0.056152	0.087855	0.814925
16993	-1.574319	1.043825	9.103848	0.287492	-0.075611	-0.408195	0.005547	-0.518856	-0.739425	0.577219	-0.052250	0.091080	0.809810
16994	-1.842524	1.362634	8.862309	0.087437	-0.063131	-0.476426	0.010903	-0.524885	-0.734669	0.585138	-0.051012	0.091220	0.804171
16995	-1.630562	1.293333	8.761158	-0.078834	-0.064892	-0.507679	0.018048	-0.521515	-0.735258	0.593335	-0.051697	0.088568	0.798396
16996	-1.442952	1.188756	8.859267	0.032099	-0.061438	-0.506938	0.024948	-0.520325	-0.736896	0.601558	-0.051161	0.087776	0.792342
16997	-1.526786	0.933262	9.246352	0.071476	-0.078935	-0.526136	0.031086	-0.524584	-0.735355	0.610096	-0.049833	0.087319	0.785923
16998	-1.469232	0.868756	9.533484	-0.007244	-0.070261	-0.535527	0.037210	-0.525707	-0.734813	0.618609	-0.049680	0.085761	0.779423
16999	-1.669822	1.169611	9.884716	-0.037663	-0.042291	-0.535533	0.043344	-0.527102	-0.736593	0.626979	-0.050245	0.084021	0.772861
17000	-1.878503	1.689388	10.238536	-0.034788	-0.007224	-0.573995	0.053110	-0.526473	-0.737892	0.635797	-0.051463	0.082760	0.765679
17001	-2.064743	1.301770	10.413514	-0.173395	-0.013302	-0.599727	0.060006	-0.523918	-0.740804	0.644793	-0.054278	0.079261	0.758297
17002	-2.151842	0.604772	10.336564	-0.252090	-0.014118	-0.610992	0.069221	-0.518107	-0.741658	0.653757	-0.058212	0.074534	0.750771
17003	-2.031780	-0.156759	10.132124	-0.083981	0.020869	-0.577224	0.078055	-0.512291	-0.745340	0.662269	-0.060328	0.072818	0.743275
17004	-1.896198	-0.089594	9.634289	0.105668	0.075146	-0.539534	0.086390	-0.513290	-0.744444	0.670262	-0.060763	0.074673	0.735854
17005	-2.341840	-0.263286	9.109862	0.270415	0.096449	-0.545196	0.096047	-0.518796	-0.741680	0.678438	-0.059255	0.079226	0.727966
17006	-2.681669	-0.506604	8.893720	0.245567	0.077450	-0.591209	0.108581	-0.527316	-0.737442	0.687136	-0.057922	0.083086	0.719434
17007	-2.542979	-0.712893	9.423635	0.201008	0.077417	-0.646262	0.118233	-0.533232	-0.732750	0.696496	-0.057311	0.086236	0.710051
17008	-2.171617	-0.126893	10.104836	0.210214	0.133286	-0.702394	0.131515	-0.535759	-0.728852	0.706350	-0.057426	0.090201	0.699740
17009	-2.016519	0.642447	9.631727	0.264553	0.165117	-0.819839	0.148452	-0.540214	-0.724512	0.717741	-0.057447	0.095221	0.687372
17010	-1.982502	0.688709	9.117706	0.011018	0.140925	-0.938078	0.166270	-0.537175	-0.723461	0.730186	-0.060952	0.096234	0.673686
17011	-2.793151	0.765974	9.510080	-0.011123	0.135966	-0.999688	0.184844	-0.530188	-0.721738	0.743248	-0.064839	0.096796	0.658794
17012	-2.964718	0.411243	9.466630	0.093427	0.155230	-0.965392	0.203294	-0.524564	-0.719641	0.755494	-0.067318	0.098985	0.644127
17013	-2.424333	0.326948	10.018514	0.288304	0.057025	-0.971568	0.220204	-0.523566	-0.716535	0.768144	-0.065604	0.102212	0.628653
17014	-2.326746	-0.874650	9.770761	-0.023256	-0.011315	-0.949683	0.235145	-0.519150	-0.714140	0.779857	-0.067708	0.100407	0.614131
17015	-3.133702	-0.986880	11.122156	-0.111428	0.124852	-0.839497	0.247957	-0.504498	-0.715476	0.789671	-0.072714	0.099781	0.600979
17016	-2.767242	0.656873	10.075729	0.110687	0.278913	-0.804468	0.267186	-0.498879	-0.712617	0.798811	-0.075864	0.104261	0.587601
17017	-2.936165	0.348819	9.573805	-0.205854	0.277313	-0.835860	0.285339	-0.486438	-0.711093	0.807626	-0.084190	0.104956	0.574139
17018	-2.913464	0.151045	9.446375	-0.026107	0.223119	-0.828623	0.303487	-0.472633	-0.710199	0.816495	-0.088855	0.106777	0.560392
17019	-2.640200	0.574398	8.595791	0.070367	0.138282	-0.792957	0.318139	-0.464946	-0.705190	0.825115	-0.090968	0.108391	0.546956
17020	-2.280672	0.192608	8.922329	-0.007764	0.053155	-0.765831	0.333556	-0.452081	-0.703621	0.833239	-0.093287	0.107700	0.534238
17021	-1.936603	-0.337021	9.624584	0.140268	0.031767	-0.685751	0.342244	-0.447632	-0.700487	0.840692	-0.092746	0.108396	0.522384
17022	-1.609797	-0.582454	10.416766	0.114937	0.057643	-0.640187	0.350155	-0.441268	-0.701831	0.847362	-0.092759	0.109289	0.511302
17023	-1.804062	-0.713011	9.696016	0.197129	0.082252	-0.586581	0.359508	-0.438866	-0.699629	0.853506	-0.091478	0.111487	0.500730
17024	-1.949547	-1.450038	8.963069	0.044940	0.064852	-0.557003	0.367786	-0.431280	-0.695815	0.858959	-0.092557	0.111941	0.491010
17025	-2.258985	-1.535821	10.007689	0.123262	0.062850	-0.495587	0.374259	-0.426137	-0.693543	0.863901	-0.092133	0.113135	0.482065
17026	-2.406143	-1.170086	9.691151	0.091082	0.102282	-0.479691	0.380994	-0.421813	-0.690252	0.868422	-0.092586	0.114815	0.473381
17027	-2.740873	-0.675141	8.680821	-0.045541	0.113984	-0.505093	0.389160	-0.415178	-0.690438	0.872846	-0.095598	0.115236	0.464459
17028	-3.678288	-0.743422	8.342080	-0.076650	0.081182	-0.550984	0.397162	-0.404046	-0.688131	0.877574	-0.098916	0.114802	0.454863
17029	-3.621546	-0.914404	8.411717	-0.198351	0.039149	-0.562651	0.402030	-0.388533	-0.690370	0.882171	-0.104085	0.112435	0.445309
17030	-3.193377	-0.474445	8.667808	-0.123151	-0.020444	-0.594085	0.410285	-0.374129	-0.691383	0.887175	-0.107370	0.109650	0.435165
17031	-2.290946	-0.243797	9.321118	-0.049806	-0.123980	-0.636460	0.412029	-0.359145	-0.693066	0.892826	-0.108575	0.105521	0.424192
17032	-2.464106	-0.496305	9.670559	0.063113	-0.108109	-0.683170	0.415623	-0.348532	-0.695463	0.898883	-0.107931	0.102547	0.412122
17033	-2.759749	-0.641105	9.539275	0.048817	-0.097500	-0.681412	0.417009	-0.339270	-0.697067	0.904741	-0.107612	0.099594	0.399931
17034	-2.749663	-0.917846	9.509573	0.131007	-0.090537	-0.652649	0.417871	-0.330415	-0.697251	0.910315	-0.105780	0.097501	0.388112
17035	-2.982852	-0.776389	9.558869	0.144387	-0.071262	-0.638285	0.419149	-0.324969	-0.699278	0.915654	-0.103799	0.095863	0.376317
17036	-2.477398	-0.664731	9.611063	-0.055129	-0.041741	-0.632713	0.420392	-0.313935	-0.700219	0.920275	-0.105675	0.093270	0.365004
17037	-2.348761	-1.247658	9.636896	0.091336	-0.012137	-0.568253	0.423711	-0.302231	-0.700154	0.924597	-0.104904	0.092401	0.354369
17038	-2.022609	-1.549340	9.335035	0.225293	-0.005277	-0.503960	0.427076	-0.299660	-0.698376	0.928583	-0.101598	0.092750	0.344687
17039	-1.849087	-1.585287	9.032740	0.221342	-0.045697	-0.425764	0.429406	-0.298038	-0.697235	0.932031	-0.097916	0.092429	0.336435
17040	-2.136547	-1.974249	10.083298	0.228078	-0.054716	-0.366726	0.428107	-0.297894	-0.698374	0.935002	-0.093945	0.092135	0.329327
17041	-2.298417	-2.341759	10.604341	0.315265	0.002742	-0.256655	0.428382	-0.301167	-0.697122	0.937270	-0.088546	0.093623	0.323911
17042	-1.978320	-1.099640	9.438349	0.093433	0.042976	-0.219172	0.431513	-0.303503	-0.695002	0.938763	-0.087456	0.094560	0.319584
17043	-2.024657	-1.811377	8.577473	0.107594	0.034319	-0.168104	0.433585	-0.302151	-0.693989	0.939975	-0.086008	0.095430	0.316138
17044	-2.239881	-2.198908	8.707045	0.076826	-0.004286	-0.108566	0.433849	-0.302971	-0.693744	0.940800	-0.084716	0.095565	0.313983
17045	-1.869745	-1.748571	8.276474	0.051475	-0.074456	-0.049095	0.434629	-0.302566	-0.694009	0.941355	-0.083481	0.094228	0.313053
17046	-2.200785	-2.140861	8.914040	-0.017695	-0.122693	-0.022453	0.430597	-0.302953	-0.694725	0.941700	-0.083060	0.091687	0.312883
17047	-2.037258	-1.253965	9.941730	-0.087604	-0.113382	-0.016651	0.427218	-0.302251	-0.697759	0.941879	-0.084178	0.088791	0.312879
17048	-2.051650	-0.920323	10.479174	-0.208185	-0.029452	-0.050649	0.424846	-0.295422	-0.700619	0.941894	-0.087976	0.086764	0.312358
17049	-2.406736	-1.273905	10.343599	-0.120218	0.035556	-0.092032	0.425852	-0.288748	-0.701213	0.942208	-0.090753	0.086333	0.310732
17050	-2.299865	-1.172573	9.935319	-0.087665	0.091728	-0.139176	0.426345	-0.283981	-0.700916	0.942755	-0.093186	0.087180	0.308107
17051	-2.538805	-1.473481	9.232222	-0.355850	0.093709	-0.172820	0.429409	-0.273366	-0.700729	0.942975	-0.100910	0.086256	0.305247
17052	-2.640714	-1.544673	9.285151	-0.413028	0.102505	-0.190813	0.434420	-0.261944	-0.700048	0.943093	-0.109622	0.085195	0.302161
17053	-2.444805	-1.848082	9.659658	-0.537299	0.111162	-0.221777	0.437576	-0.243697	-0.701205	0.943006	-0.120953	0.083396	0.298590
17054	-2.142576	-1.097067	9.074527	-0.336830	0.052633	-0.229264	0.440076	-0.224628	-0.702086	0.943446	-0.127971	0.081735	0.294706
17055	-1.357052	-0.987638	9.112264	-0.144295	-0.020040	-0.288258	0.441937	-0.209646	-0.700164	0.944801	-0.131129	0.079595	0.289517
17056	-1.708429	-1.521740	9.724344	-0.115566	-0.019954	-0.329480	0.442149	-0.199287	-0.702899	0.946421	-0.133691	0.077598	0.283537
17057	-2.414844	-2.400046	10.121655	0.086595	0.023970	-0.321655	0.442390	-0.196017	-0.702871	0.948433	-0.132743	0.077499	0.277215
17058	-1.813251	-2.351555	10.210744	0.281357	0.046416	-0.253359	0.445512	-0.196171	-0.701760	0.950490	-0.128027	0.079179	0.271860
17059	-1.543318	-2.403443	9.659916	0.372441	0.049850	-0.198130	0.446065	-0.203263	-0.699390	0.952428	-0.121583	0.081425	0.267336
17060	-2.426318	-3.339311	10.444985	0.339828	0.097021	-0.122359	0.447662	-0.209541	-0.698961	0.953731	-0.115800	0.084705	0.264221
17061	-2.172979	-3.691158	10.068681	0.418134	0.173757	0.003476	0.452660	-0.221020	-0.694768	0.954363	-0.108891	0.090002	0.263121
17062	-2.115713	-2.416491	9.438814	0.473297	0.182392	0.099332	0.456890	-0.235357	-0.689691	0.954502	-0.100608	0.096101	0.263757
17063	-1.949131	-2.065816	8.929552	0.303250	0.156980	0.118301	0.461638	-0.248469	-0.685640	0.954182	-0.095619	0.100688	0.265059
17064	-2.423896	-1.587334	8.470548	0.222542	0.070493	0.148491	0.464280	-0.258027	-0.681008	0.953675	-0.091420	0.103412	0.267307
17065	-2.640924	-0.860515	8.086670	0.177811	-0.025600	0.133940	0.465909	-0.271122	-0.678842	0.953345	-0.087826	0.103903	0.269488
17066	-2.625547	-0.742214	8.275338	0.045407	-0.134087	0.093827	0.463337	-0.276287	-0.679755	0.953202	-0.086017	0.101671	0.271421
17067	-2.448914	-0.732384	9.581203	-0.006698	-0.204404	0.083420	0.456061	-0.277336	-0.682362	0.953160	-0.085052	0.097689	0.273330
17068	-2.272332	-0.353473	9.680159	0.066903	-0.214835	0.028427	0.450093	-0.279483	-0.685127	0.953537	-0.082520	0.093923	0.274109
17069	-1.990696	0.206504	9.487114	-0.043553	-0.195446	-0.065678	0.444383	-0.280814	-0.688403	0.954202	-0.082504	0.089663	0.273226
17070	-2.251017	-0.074609	9.697599	-0.222191	-0.200527	-0.142762	0.436809	-0.273410	-0.694400	0.954958	-0.085879	0.084300	0.271244
17071	-2.235420	-0.270638	10.122959	-0.168315	-0.170746	-0.189018	0.431825	-0.264930	-0.697591	0.955982	-0.088512	0.079633	0.268183
17072	-1.888759	-0.408665	9.911717	-0.275596	-0.133197	-0.192435	0.430468	-0.253882	-0.699781	0.956717	-0.093346	0.075180	0.265193
17073	-1.706572	-0.599472	10.109811	-0.175400	-0.100902	-0.186399	0.428064	-0.242555	-0.700923	0.957537	-0.096404	0.071803	0.262058
17074	-1.631667	-0.929536	10.110176	-0.018937	-0.057212	-0.149944	0.427787	-0.237236	-0.704859	0.958367	-0.096657	0.070234	0.259340
17075	-1.528265	-1.316109	9.792440	0.098969	-0.027526	-0.090923	0.425423	-0.234225	-0.703893	0.959089	-0.094668	0.069865	0.257497
17076	-1.310066	-1.175115	9.268307	0.292926	-0.003085	-0.024240	0.425715	-0.239815	-0.703952	0.959761	-0.089041	0.071183	0.256638
17077	-1.377093	-1.088522	9.101665	0.324914	-0.006647	0.028892	0.426021	-0.249495	-0.701346	0.960207	-0.082632	0.072579	0.256725
17078	-1.619455	-1.216389	9.138332	0.292472	-0.018947	0.074478	0.425027	-0.259168	-0.699365	0.960321	-0.076785	0.073754	0.257774
17079	-1.560676	-1.083753	8.620284	0.292383	-0.050416	0.099938	0.422744	-0.269924	-0.699179	0.960335	-0.070675	0.074251	0.259321
17080	-1.757667	-1.294946	9.049707	0.082685	-0.064632	0.155641	0.420720	-0.281090	-0.698228	0.959735	-0.068497	0.073573	0.262303
17081	-1.384405	-0.442118	9.695511	-0.030322	-0.087767	0.195315	0.417098	-0.284886	-0.698726	0.958814	-0.068243	0.071800	0.266201
17082	-1.690123	0.330543	10.706712	0.125497	-0.037025	0.157209	0.415282	-0.286376	-0.698327	0.958198	-0.065388	0.071888	0.269096
17083	-2.106960	0.766645	11.479501	0.563308	0.015698	0.091176	0.414714	-0.301366	-0.697950	0.958385	-0.054344	0.075158	0.269994
17084	-1.710333	0.216620	10.364339	0.641615	0.051000	0.026461	0.413890	-0.321129	-0.690918	0.958787	-0.042253	0.079540	0.269471
17085	-1.408831	-0.156896	10.102717	0.305194	0.061364	0.034460	0.414745	-0.335719	-0.688111	0.958767	-0.036441	0.082209	0.269592
17086	-1.761817	-0.203896	9.562126	0.108460	0.084284	0.032336	0.417882	-0.341328	-0.682417	0.958534	-0.034738	0.084350	0.269982
17087	-1.820564	-0.294422	8.907954	0.270644	0.110798	0.005430	0.421420	-0.346527	-0.680331	0.958511	-0.029919	0.087769	0.269550
17088	-1.634099	-0.531486	8.146650	0.191042	0.063641	0.004592	0.423011	-0.353898	-0.676563	0.958487	-0.026567	0.089939	0.269274
17089	-1.562200	-0.632945	8.969120	-0.145656	0.030040	0.032797	0.424575	-0.354997	-0.675309	0.958196	-0.029293	0.089575	0.270144
17090	-2.250436	-0.338450	9.930063	-0.510120	0.019341	0.072644	0.423986	-0.342045	-0.676719	0.957422	-0.039017	0.087145	0.272444
17091	-2.293067	-0.244593	10.628403	-0.163841	0.038586	0.055868	0.423935	-0.331958	-0.678552	0.956938	-0.042121	0.086883	0.273763
17092	-2.234364	-0.126064	10.215929	0.163978	0.103597	0.010925	0.425635	-0.333876	-0.677437	0.956835	-0.039506	0.089689	0.273608
17093	-2.016737	-0.057892	9.469881	0.026484	0.136984	-0.023476	0.430714	-0.336086	-0.674185	0.956755	-0.039641	0.092304	0.272999
17094	-2.038363	-0.358095	8.764916	-0.125570	0.123098	-0.021149	0.434597	-0.332291	-0.673434	0.956539	-0.042732	0.093874	0.272754
17095	-1.989593	-0.973451	8.992924	-0.166932	0.079234	0.001156	0.436656	-0.330532	-0.669454	0.956254	-0.046247	0.094356	0.273013
17096	-2.035926	-1.057716	9.631575	-0.022448	0.012503	0.065394	0.438195	-0.326315	-0.669565	0.955853	-0.046598	0.094449	0.274324
17097	-2.452839	-0.957120	10.006402	0.159878	-0.064433	0.077156	0.436641	-0.327670	-0.669684	0.955711	-0.042989	0.094046	0.275543
17098	-2.137569	-0.751589	9.599924	-0.031600	-0.115239	0.075533	0.431706	-0.330506	-0.668865	0.955479	-0.042793	0.091650	0.277181
17099	-1.942722	-0.523921	9.833960	-0.247995	-0.118826	0.040441	0.427528	-0.325983	-0.672880	0.955262	-0.046772	0.087918	0.278490
17100	-1.831825	-0.542189	9.647756	-0.330159	-0.054071	0.031232	0.424775	-0.320514	-0.676391	0.954847	-0.052701	0.084988	0.279762
17101	-1.699679	-0.977884	9.855481	-0.208572	-0.005179	0.058597	0.422774	-0.311371	-0.677560	0.954316	-0.056546	0.083651	0.281221
17102	-1.703062	-0.775833	9.857833	0.102793	0.027251	0.069837	0.423795	-0.308242	-0.676643	0.953996	-0.054594	0.084745	0.282363
17103	-1.668344	-0.624429	9.123931	0.092131	0.023008	0.073306	0.421214	-0.312999	-0.675620	0.953660	-0.052837	0.085641	0.283561
17104	-1.950819	-0.963238	9.285883	-0.079645	-0.010189	0.054322	0.421342	-0.313683	-0.673826	0.953281	-0.054182	0.084968	0.284781
17105	-2.322395	-1.630880	10.218615	-0.128180	0.008913	0.078665	0.420447	-0.316131	-0.674609	0.952691	-0.056597	0.084355	0.286463
17106	-2.214601	-2.079886	9.943377	0.145314	0.022847	0.152847	0.421636	-0.319136	-0.674657	0.951935	-0.053675	0.085712	0.289123
17107	-1.986544	-1.241048	9.576173	0.390336	0.002695	0.191679	0.419187	-0.325394	-0.671590	0.951222	-0.046063	0.088081	0.292057
17108	-1.806422	-0.362398	9.522240	0.519255	0.012316	0.183969	0.418116	-0.345153	-0.668290	0.950552	-0.035903	0.091430	0.294621
17109	-2.363391	0.093389	9.296782	0.395898	0.012524	0.167475	0.415978	-0.361773	-0.663139	0.949810	-0.028266	0.093995	0.297030
17110	-2.658502	0.355488	9.316760	0.324403	-0.013608	0.142328	0.415416	-0.380309	-0.658547	0.949148	-0.021731	0.095660	0.299157
17111	-2.423797	0.416896	9.548540	0.319092	-0.046911	0.113908	0.412741	-0.393109	-0.654639	0.948688	-0.015285	0.096653	0.300692
17112	-1.671058	1.339850	9.713662	0.398054	-0.057538	0.061534	0.410306	-0.401002	-0.652877	0.948517	-0.007243	0.097890	0.301133
17113	-1.398860	1.933307	9.434573	0.355738	-0.087884	-0.075420	0.408415	-0.414079	-0.649628	0.949182	-0.000115	0.098277	0.298989
17114	-1.762044	1.796376	9.344815	0.020757	-0.104183	-0.198557	0.405431	-0.415835	-0.649600	0.950534	0.000526	0.096342	0.295300
17115	-1.918814	1.480444	9.443464	-0.135432	-0.088244	-0.284249	0.405432	-0.415152	-0.651139	0.952374	-0.001999	0.093814	0.290136
17116	-1.876905	1.263632	9.430999	-0.061886	-0.063654	-0.317165	0.403056	-0.407641	-0.654121	0.954262	-0.003395	0.092147	0.284397
17117	-1.574773	0.963651	9.624399	-0.027879	-0.039266	-0.318748	0.406514	-0.396483	-0.655609	0.956133	-0.004172	0.091173	0.278352
17118	-1.030496	0.758140	9.869665	-0.027867	0.027004	-0.309907	0.408944	-0.389409	-0.654546	0.957773	-0.005402	0.091425	0.272550
17119	-0.946107	0.401737	9.932126	0.000608	0.012918	-0.283415	0.410604	-0.383693	-0.654515	0.959290	-0.005834	0.091552	0.267108
17120	-1.390507	0.377088	10.175984	0.107838	-0.029000	-0.272088	0.412416	-0.382341	-0.653499	0.960786	-0.004089	0.091457	0.261743
17121	-1.650396	0.512636	9.797695	0.072187	-0.042801	-0.295194	0.412794	-0.380571	-0.652714	0.962410	-0.002869	0.090878	0.255931
17122	-1.802902	0.810638	9.338641	-0.051214	-0.058432	-0.301321	0.413809	-0.375397	-0.653580	0.964031	-0.004084	0.089390	0.250275
17123	-1.687956	1.025209	9.018104	-0.083355	-0.053152	-0.305044	0.414554	-0.367767	-0.655577	0.965636	-0.005791	0.087831	0.244538
17124	-1.689211	1.175449	9.385110	0.075870	-0.075920	-0.312755	0.412960	-0.362579	-0.654988	0.967284	-0.004484	0.086616	0.238409
17125	-1.940684	1.117981	9.612509	0.197677	-0.047802	-0.338141	0.411389	-0.360799	-0.655462	0.968973	-0.000789	0.086535	0.231523
17126	-2.207507	0.594802	10.079800	-0.032281	-0.062709	-0.355769	0.410960	-0.354118	-0.655132	0.970702	-0.001721	0.085080	0.224715
17127	-2.472016	-0.286146	10.740011	-0.037047	-0.004271	-0.297550	0.411318	-0.348532	-0.654954	0.972031	-0.002740	0.084791	0.218993
17128	-2.330909	-0.470475	10.592489	0.109273	0.024394	-0.194241	0.413377	-0.344454	-0.654301	0.972836	-0.001034	0.085650	0.215066
17129	-2.282908	-0.465566	9.174314	0.150122	0.020069	-0.088201	0.412727	-0.345133	-0.653525	0.973180	0.001754	0.086685	0.213079
17130	-2.261333	-0.467615	8.558916	0.262460	-0.046475	-0.003025	0.413390	-0.348272	-0.651892	0.973242	0.007069	0.086816	0.212633
17131	-2.087502	0.208861	8.437830	0.406957	-0.148150	0.073529	0.407454	-0.358600	-0.650487	0.973092	0.015793	0.085690	0.213308
17132	-1.542006	0.823453	9.475917	0.428238	-0.197540	0.076088	0.401541	-0.373153	-0.648867	0.972887	0.025102	0.083568	0.214188
17133	-1.240334	1.099186	10.757326	0.333420	-0.159366	0.048156	0.394561	-0.383748	-0.646290	0.972754	0.032415	0.081892	0.214460
17134	-1.243799	1.287064	10.843624	0.156646	-0.092781	-0.018060	0.390040	-0.389584	-0.647310	0.972856	0.035842	0.080693	0.213907
17135	-1.248713	1.303639	9.959523	0.123012	-0.046128	-0.060408	0.386038	-0.395150	-0.648077	0.973097	0.038418	0.080367	0.212478
17136	-1.404833	1.100992	9.355367	0.098148	-0.041524	-0.085226	0.384738	-0.397053	-0.645500	0.973433	0.040380	0.079964	0.210719
17137	-1.517095	0.596816	9.352942	-0.021676	-0.039723	-0.102904	0.384332	-0.393916	-0.646236	0.973948	0.040022	0.079188	0.208695
17138	-1.425846	0.178622	9.674167	-0.212401	-0.046906	-0.084173	0.381831	-0.388177	-0.647688	0.974511	0.035957	0.077378	0.207481
17139	-1.137719	-0.053930	9.861255	-0.190337	-0.036669	-0.020670	0.381535	-0.380268	-0.650440	0.974790	0.032352	0.075872	0.207318
17140	-1.064608	0.054750	9.410094	0.060025	-0.041891	0.026967	0.377370	-0.379427	-0.652173	0.974679	0.033747	0.075210	0.207859
17141	-0.722388	0.645518	9.216881	0.137831	-0.054219	0.039848	0.374532	-0.384865	-0.650896	0.974509	0.036671	0.074648	0.208363
17142	-0.970510	1.059142	9.360751	-0.041994	-0.064713	0.031606	0.372975	-0.385674	-0.651138	0.974465	0.036174	0.073115	0.209198
17143	-1.200893	0.903710	9.851180	-0.095662	-0.022749	0.026106	0.369053	-0.382381	-0.651949	0.974468	0.034401	0.072189	0.209803
17144	-1.183276	0.663339	9.937180	-0.000963	0.041896	0.072795	0.367496	-0.383463	-0.651936	0.974070	0.034319	0.072876	0.211422
17145	-1.264248	0.501092	9.366483	0.102760	0.082224	0.114235	0.366333	-0.385775	-0.650782	0.973405	0.036074	0.074763	0.213525
17146	-0.750590	0.753922	9.203951	0.106159	0.083747	0.159986	0.366482	-0.390138	-0.648895	0.972488	0.038032	0.076655	0.216670
17147	-0.940573	0.515667	9.452772	0.177517	0.018975	0.181423	0.364820	-0.397764	-0.645338	0.971543	0.041600	0.077552	0.219909
17148	-1.041758	0.527931	10.059362	0.138026	-0.030125	0.177452	0.361215	-0.406469	-0.642793	0.970667	0.044703	0.077349	0.223212
17149	-1.243776	0.631376	10.341051	-0.008689	-0.035386	0.164103	0.356559	-0.412032	-0.642778	0.970014	0.044827	0.076353	0.226348
17150	-1.735406	0.421525	10.458228	-0.123208	-0.005551	0.167004	0.352677	-0.415282	-0.644555	0.969359	0.042734	0.075459	0.229832
17151	-1.929035	0.725484	9.482936	-0.051590	0.030529	0.197758	0.348774	-0.415942	-0.644246	0.968463	0.041722	0.075553	0.233732
17152	-1.677463	0.799515	9.166813	0.076221	0.038333	0.239198	0.346313	-0.418519	-0.643976	0.967208	0.043399	0.076372	0.238312
17153	-1.370351	1.524798	9.617071	0.091291	0.039835	0.262269	0.343220	-0.425045	-0.642448	0.965825	0.045213	0.077282	0.243240
17154	-1.281331	1.476382	9.740706	0.034151	0.053831	0.235429	0.340374	-0.430484	-0.638853	0.964546	0.045993	0.078197	0.247832
17155	-1.401188	1.602008	9.620627	0.001188	0.037331	0.203472	0.335985	-0.437003	-0.639108	0.963490	0.046018	0.078680	0.251753
17156	-1.742671	1.783749	9.983722	-0.017362	0.043611	0.143571	0.335734	-0.438910	-0.638866	0.962695	0.045707	0.079224	0.254662
17157	-2.093002	1.748449	10.130524	-0.010040	0.061267	0.108537	0.335213	-0.439453	-0.637704	0.962066	0.045273	0.080245	0.256787
17158	-1.854294	1.716340	9.676315	-0.136791	0.056140	0.052894	0.332864	-0.437531	-0.639324	0.961809	0.042455	0.080498	0.258151
17159	-1.339593	1.451039	9.168984	-0.183108	0.043927	0.015305	0.333629	-0.435082	-0.638797	0.961818	0.038658	0.080401	0.258742
17160	-1.007830	1.255422	8.962015	-0.125610	0.031762	-0.035563	0.334780	-0.430726	-0.639930	0.962018	0.036034	0.080314	0.258405
17161	-1.229724	1.281943	9.204542	-0.113060	0.005574	-0.054885	0.333321	-0.425266	-0.641143	0.962380	0.033694	0.079883	0.257503
17162	-1.267896	1.344920	9.253657	0.048075	-0.020568	-0.081980	0.333040	-0.420902	-0.642255	0.962762	0.034605	0.079716	0.256002
17163	-1.430042	1.625630	9.407274	0.064376	-0.032688	-0.131148	0.332786	-0.422537	-0.641366	0.963444	0.035792	0.079520	0.253322
17164	-1.328923	1.905427	9.933490	-0.062388	-0.036187	-0.208730	0.333545	-0.418997	-0.640828	0.964513	0.034438	0.078587	0.249704
17165	-1.169436	1.580041	10.106201	-0.124766	-0.008155	-0.262953	0.335465	-0.412328	-0.642079	0.965913	0.031701	0.077997	0.244794
17166	-0.815841	1.050935	10.217222	-0.253444	0.025018	-0.295710	0.337358	-0.401298	-0.642772	0.967379	0.026218	0.077352	0.239805
17167	-0.839014	0.521138	9.927769	-0.158617	0.077564	-0.272013	0.341474	-0.391096	-0.644924	0.968634	0.022395	0.078197	0.234803
17168	-0.881064	0.058300	9.466226	0.097194	0.082932	-0.242004	0.345342	-0.384575	-0.644531	0.969533	0.023512	0.080292	0.230230
17169	-1.328019	0.364327	9.307787	0.284761	0.054978	-0.171806	0.348197	-0.385683	-0.639819	0.970091	0.028504	0.082683	0.226439
17170	-1.406664	0.854772	9.052167	0.346284	-0.006277	-0.132679	0.350178	-0.392784	-0.636183	0.970418	0.035028	0.084132	0.223570
17171	-1.655286	1.203030	9.053510	0.261206	-0.062239	-0.129831	0.350983	-0.399060	-0.632908	0.970913	0.040162	0.084130	0.220539
17172	-1.811195	1.663312	9.747427	0.196671	-0.065884	-0.122258	0.349822	-0.401780	-0.631371	0.971296	0.044046	0.083755	0.218242
17173	-1.889934	1.448340	10.029199	0.307609	-0.060624	-0.127625	0.347755	-0.405859	-0.629448	0.971667	0.050098	0.084010	0.215163
17174	-1.630118	1.311903	10.116706	0.271752	-0.004793	-0.099595	0.346733	-0.411580	-0.625882	0.971744	0.055220	0.085124	0.213117
17175	-1.238982	1.286880	10.795519	0.361064	0.036904	-0.070733	0.347537	-0.417038	-0.623372	0.971565	0.061971	0.087424	0.211135
17176	-1.514398	1.291332	9.976092	0.375414	0.045871	-0.052871	0.350692	-0.425508	-0.618092	0.971190	0.068984	0.089893	0.209644
17177	-1.691761	1.488626	9.552142	0.108732	0.023147	-0.035408	0.351369	-0.433011	-0.613410	0.971154	0.070926	0.090821	0.208760
17178	-2.008049	1.849845	8.900578	0.080089	-0.006418	-0.021442	0.352276	-0.432744	-0.612648	0.971109	0.072472	0.090994	0.208363
17179	-1.985661	1.941113	8.918257	0.174862	-0.074642	-0.026274	0.350602	-0.436552	-0.611759	0.971099	0.076132	0.090330	0.207390
17180	-1.834623	2.442351	9.631624	0.162176	-0.116863	-0.020310	0.347493	-0.439807	-0.610971	0.971113	0.079734	0.088697	0.206678
17181	-1.468898	2.252821	9.929078	0.116610	-0.099498	-0.039239	0.345940	-0.442253	-0.609684	0.971262	0.082371	0.087344	0.205514
17182	-1.069398	2.071472	9.841843	0.017305	-0.050653	-0.025842	0.343998	-0.443604	-0.610699	0.971406	0.082878	0.086406	0.205028
17183	-0.973088	2.036739	9.739683	0.076368	-0.010422	-0.013845	0.343478	-0.443602	-0.610949	0.971355	0.084422	0.086546	0.204577
17184	-1.204274	2.133647	9.382330	0.088043	0.037811	0.001492	0.345045	-0.446338	-0.607907	0.971111	0.085988	0.087571	0.204646
17185	-1.507493	2.262331	9.794949	0.069137	0.052634	0.020902	0.343483	-0.446329	-0.607884	0.970814	0.087208	0.088847	0.204989
17186	-1.818812	1.942901	9.928535	0.047650	0.091176	0.029722	0.346868	-0.447166	-0.606526	0.970432	0.087823	0.090690	0.205727
17187	-1.879634	1.557070	9.434395	0.013502	0.084198	0.071694	0.348946	-0.448133	-0.603218	0.969962	0.087891	0.092284	0.207203
17188	-1.644360	1.376462	9.170756	0.034856	0.063132	0.098107	0.351036	-0.450190	-0.601723	0.969363	0.088498	0.093409	0.209230
17189	-1.609750	1.491413	9.099688	0.099029	0.031540	0.146058	0.348175	-0.451538	-0.600663	0.968520	0.090535	0.094214	0.211889
17190	-1.217958	2.266476	8.742352	0.181284	-0.015771	0.159752	0.349256	-0.459314	-0.599210	0.967519	0.094424	0.094317	0.214700
17191	-0.984337	2.506557	9.202085	0.098866	-0.047467	0.161649	0.345640	-0.465701	-0.597415	0.966726	0.096857	0.093538	0.217511
17192	-0.894731	2.207541	9.169038	0.020144	-0.023010	0.164601	0.342274	-0.468545	-0.598294	0.965964	0.097653	0.092805	0.220826
17193	-1.195537	1.653876	9.804487	0.028733	-0.011815	0.226349	0.339287	-0.470438	-0.597495	0.964931	0.098674	0.092250	0.225083
17194	-1.218432	1.490570	9.822032	0.001660	0.032661	0.288849	0.337230	-0.475333	-0.597255	0.963509	0.099092	0.092259	0.230911
17195	-1.190719	1.312549	9.875017	0.047824	0.055210	0.372933	0.333742	-0.481313	-0.595329	0.961583	0.100373	0.092766	0.238073
17196	-1.070248	1.273426	9.972054	0.140587	0.109249	0.449538	0.329615	-0.489470	-0.593415	0.958897	0.103399	0.094561	0.246744
17197	-1.033493	1.686720	9.947652	0.210223	0.159883	0.501411	0.325758	-0.500628	-0.589345	0.955657	0.107451	0.097550	0.256237
17198	-1.236118	2.386065	10.053562	0.111895	0.212389	0.497561	0.324501	-0.511528	-0.584539	0.952390	0.109484	0.101035	0.266005
17199	-1.748168	2.715703	9.585959	-0.041737	0.225807	0.458832	0.321923	-0.518604	-0.580319	0.949568	0.108276	0.104043	0.275267
17200	-1.838984	3.191873	9.349505	-0.179276	0.207583	0.407666	0.319865	-0.523090	-0.580332	0.947226	0.104591	0.106040	0.283864
17201	-1.811881	3.596525	9.620666	-0.216499	0.191083	0.319287	0.320366	-0.520504	-0.578769	0.945449	0.100004	0.107744	0.290717
17202	-1.748587	4.018158	9.245279	-0.327673	0.190548	0.184613	0.321537	-0.519147	-0.580834	0.944577	0.093114	0.108998	0.295335
17203	-1.510951	3.167751	8.589428	-0.533762	0.184732	0.064782	0.324089	-0.508118	-0.583855	0.944733	0.082095	0.109230	0.298009
17204	-1.309566	2.981951	8.114551	-0.549476	0.145600	-0.021035	0.328067	-0.494370	-0.589447	0.945356	0.070809	0.108665	0.299131
17205	-1.648166	3.230857	8.427928	-0.542001	0.074111	-0.118904	0.331769	-0.476940	-0.596803	0.946611	0.059970	0.107034	0.298119
17206	-2.048701	2.904767	9.302356	-0.486235	0.059411	-0.213682	0.336122	-0.460059	-0.603143	0.948278	0.049970	0.105435	0.295222
17207	-2.276649	1.413467	9.436170	-0.375294	0.020184	-0.236165	0.340486	-0.446314	-0.607195	0.949959	0.042368	0.103923	0.291518
17208	-2.063136	-0.479732	9.821088	-0.358000	-0.003791	-0.132608	0.342237	-0.432010	-0.609786	0.951011	0.035333	0.101796	0.289771
17209	-1.438096	-1.887968	10.193612	-0.074481	-0.012297	0.068088	0.342875	-0.427650	-0.613359	0.950702	0.034066	0.101113	0.291172
17210	-1.008484	-0.891694	9.917795	0.121564	-0.008399	0.258182	0.339108	-0.430084	-0.612039	0.949116	0.036971	0.101406	0.295853
17211	-1.467367	0.457228	9.447032	0.146159	-0.012839	0.378608	0.335903	-0.440154	-0.610029	0.946786	0.040435	0.101711	0.302683
17212	-1.802353	2.225856	9.698546	0.174770	-0.002343	0.389885	0.330873	-0.448714	-0.609908	0.944251	0.044574	0.102329	0.309728
17213	-1.838570	2.580464	9.171855	0.226977	-0.009086	0.335703	0.326624	-0.460825	-0.603652	0.941973	0.049532	0.103262	0.315547
17214	-1.434981	2.964814	9.268914	0.161136	-0.007308	0.254117	0.322627	-0.469119	-0.601613	0.940187	0.053157	0.103815	0.320070
17215	-1.397259	2.167946	9.096019	0.220547	-0.014063	0.173288	0.320336	-0.479330	-0.600261	0.938867	0.057768	0.104788	0.322819
17216	-1.274299	1.810522	8.922634	0.218842	-0.043747	0.148389	0.317637	-0.487086	-0.597721	0.937692	0.062482	0.105139	0.325232
17217	-1.284917	1.662785	9.343969	0.217088	-0.059523	0.123610	0.313494	-0.492789	-0.595139	0.936739	0.067225	0.105272	0.326984
17218	-1.929591	1.999917	9.415886	0.082914	-0.047132	0.119414	0.310524	-0.498772	-0.592577	0.935893	0.069349	0.104706	0.329139
17219	-2.208302	2.163579	10.318924	0.224192	-0.017468	0.124173	0.308332	-0.502577	-0.592324	0.934797	0.073936	0.105708	0.330928
17220	-1.808396	2.044258	10.068989	0.237710	0.047213	0.127891	0.305259	-0.512784	-0.590832	0.933465	0.078358	0.107904	0.332957
17221	-1.187824	2.412108	9.255622	0.254830	0.033217	0.121704	0.305291	-0.521646	-0.585381	0.932177	0.083181	0.110053	0.334688
17222	-1.729540	2.951753	9.751922	-0.004377	-0.010366	0.039732	0.305166	-0.523555	-0.583852	0.931920	0.083276	0.109696	0.335495
17223	-1.062021	2.425177	9.917937	-0.131196	-0.022725	-0.023230	0.304640	-0.521370	-0.585883	0.932347	0.080987	0.108448	0.335276
17224	-1.288432	2.521402	9.349064	-0.136237	0.005570	-0.070647	0.305535	-0.517557	-0.587534	0.933000	0.078275	0.107684	0.334348
17225	-1.710489	2.939603	8.973020	-0.143991	0.042612	-0.112645	0.307338	-0.512386	-0.590215	0.933880	0.075155	0.107724	0.332589
17226	-2.163931	3.016913	8.718287	0.114582	0.000877	-0.116041	0.309270	-0.509126	-0.589439	0.934467	0.077064	0.108604	0.330210
17227	-2.033652	3.012490	8.390293	0.322143	-0.074262	-0.125408	0.309548	-0.513627	-0.587040	0.934924	0.083449	0.109634	0.327007
17228	-1.676660	2.935277	9.217793	0.241532	-0.127014	-0.145713	0.309181	-0.518805	-0.585540	0.935737	0.088502	0.109006	0.323546
17229	-1.517574	2.200173	9.890444	0.139477	-0.135937	-0.159038	0.308537	-0.521529	-0.583110	0.936790	0.091799	0.107749	0.319982
17230	-1.224496	1.302132	10.314953	0.003251	-0.095990	-0.114347	0.306988	-0.523974	-0.582982	0.937715	0.092252	0.106109	0.317681
17231	-1.043995	1.212424	10.538254	-0.029220	-0.022769	-0.042140	0.305422	-0.521510	-0.586025	0.938087	0.091821	0.105615	0.316872
17232	-0.998763	1.807524	10.217886	-0.111609	0.047137	0.006973	0.305935	-0.519332	-0.587300	0.938136	0.089466	0.105708	0.317369
17233	-1.198473	2.259605	9.691321	-0.050624	0.086697	0.004200	0.309041	-0.515804	-0.587569	0.938022	0.088015	0.107008	0.317674
17234	-1.434009	2.428244	9.185840	0.033610	0.080804	-0.010952	0.310337	-0.515540	-0.586040	0.937850	0.088131	0.108685	0.317582
17235	-1.781286	2.497303	8.862810	0.019328	0.061728	-0.014524	0.313473	-0.518556	-0.584314	0.937778	0.088122	0.110010	0.317340
17236	-1.903808	2.248004	8.817746	-0.009292	0.021555	-0.028990	0.315037	-0.519110	-0.583827	0.937920	0.087768	0.110336	0.316906
17237	-1.799893	1.915970	9.034116	-0.023755	-0.011804	-0.014340	0.315020	-0.516384	-0.583543	0.938084	0.087397	0.110031	0.316628
17238	-1.744539	2.210614	9.580122	0.026168	-0.032975	0.006246	0.315805	-0.516660	-0.584072	0.938067	0.088135	0.109495	0.316660
17239	-1.779747	2.682882	9.782907	0.017309	-0.022473	-0.013064	0.313982	-0.517196	-0.583278	0.938174	0.088603	0.109259	0.316295
17240	-1.866109	2.764992	9.674054	-0.098857	-0.003153	-0.036706	0.312418	-0.515687	-0.585300	0.938582	0.086712	0.108567	0.315845
17241	-1.521332	2.371324	9.224387	-0.327749	0.010836	-0.057883	0.313428	-0.508604	-0.587822	0.939474	0.080407	0.106865	0.315441
17242	-1.568363	2.208310	9.275787	-0.402891	-0.001407	-0.067307	0.314429	-0.497975	-0.593271	0.940517	0.072724	0.104327	0.315048
17243	-1.450236	2.183247	9.245643	-0.491469	-0.004957	-0.068006	0.315163	-0.485708	-0.599731	0.941626	0.063419	0.101298	0.314734
17244	-1.205889	1.903230	9.528686	-0.451192	0.001951	-0.078398	0.316666	-0.472220	-0.604774	0.942647	0.054774	0.098515	0.314185
17245	-1.303751	1.717093	9.753280	-0.238289	-0.000635	-0.076869	0.317777	-0.457775	-0.610832	0.943382	0.050198	0.097132	0.313170
17246	-1.226132	1.769147	9.671504	-0.100396	0.030047	-0.088101	0.319313	-0.452058	-0.612602	0.943974	0.047971	0.097082	0.311747
17247	-1.376397	1.688727	9.729549	-0.102049	0.016164	-0.124263	0.320996	-0.450704	-0.611970	0.944813	0.045785	0.096896	0.309587
17248	-1.767107	1.754050	9.647161	-0.169992	0.027667	-0.130752	0.322141	-0.444985	-0.613734	0.945710	0.042172	0.096409	0.307505
17249	-1.674019	1.267354	9.592700	-0.264845	0.026757	-0.129811	0.325360	-0.437914	-0.614743	0.946665	0.036829	0.095430	0.305552
17250	-1.613945	0.887113	9.662307	-0.344498	0.028457	-0.128720	0.326349	-0.425513	-0.619789	0.947623	0.029910	0.093878	0.303815
17251	-1.631672	0.428453	9.842224	-0.234726	0.026586	-0.075149	0.327601	-0.415023	-0.622539	0.948164	0.025196	0.093021	0.302817
17252	-1.279944	0.317437	9.825898	-0.102460	0.040435	-0.037254	0.330318	-0.411221	-0.623830	0.948361	0.022964	0.093108	0.302350
17253	-1.093420	0.739260	9.826735	-0.066772	0.071802	-0.003366	0.329521	-0.407536	-0.625070	0.948286	0.021269	0.094045	0.302418
17254	-1.011473	1.401627	9.576513	-0.050598	0.075332	-0.006644	0.333416	-0.406603	-0.623574	0.948192	0.019862	0.095092	0.302481
17255	-1.307622	1.860515	9.456980	0.002417	0.058065	-0.055480	0.333934	-0.407289	-0.621527	0.948423	0.019528	0.096186	0.301430
17256	-1.398074	2.048259	9.277285	0.007151	0.040760	-0.111833	0.336272	-0.406620	-0.621040	0.948996	0.019222	0.096968	0.299390
17257	-1.461800	1.914228	9.326757	-0.037448	0.026845	-0.148346	0.339119	-0.403091	-0.621564	0.949846	0.018221	0.097272	0.296647
17258	-1.437842	1.209691	9.426591	-0.116081	0.026877	-0.178151	0.341691	-0.397108	-0.622188	0.950877	0.015531	0.097079	0.293542
17259	-1.472514	0.746242	9.570553	-0.108125	0.012843	-0.167657	0.343353	-0.390983	-0.623441	0.951868	0.013239	0.096686	0.290558
17260	-1.585980	0.736295	9.960716	-0.053681	0.016261	-0.147839	0.345430	-0.390313	-0.622692	0.952693	0.011857	0.096643	0.287915
17261	-1.717562	0.566800	10.036802	-0.051073	0.035492	-0.128361	0.347613	-0.384463	-0.623183	0.953380	0.010580	0.096987	0.285567
17262	-1.732152	0.556868	9.897435	-0.007254	0.042512	-0.117437	0.350460	-0.380934	-0.623964	0.953959	0.009991	0.097702	0.283404
17263	-1.580452	0.843560	9.661517	0.003571	0.045165	-0.127904	0.352011	-0.379717	-0.622687	0.954600	0.009695	0.098531	0.280957
17264	-1.458638	1.005211	9.354730	0.017985	0.026862	-0.145486	0.354594	-0.375914	-0.622688	0.955346	0.009620	0.099093	0.278214
17265	-1.394211	1.233400	9.426487	0.002010	0.000657	-0.182680	0.356942	-0.376745	-0.622732	0.956363	0.009466	0.099058	0.274715
17266	-1.364685	1.299178	9.777838	-0.042545	-0.000198	-0.232357	0.357432	-0.371159	-0.622942	0.957628	0.008211	0.098784	0.270414
17267	-1.676741	0.874166	9.987115	0.022062	0.013105	-0.277656	0.360006	-0.365857	-0.622929	0.959094	0.008215	0.099091	0.265051
17268	-1.822572	0.417010	9.545757	0.120555	0.022034	-0.281352	0.363495	-0.362197	-0.621142	0.960501	0.009873	0.100117	0.259453
17269	-1.888736	0.295886	9.090754	0.171401	-0.012916	-0.245856	0.365449	-0.362753	-0.620532	0.961761	0.012906	0.100701	0.254377
17270	-2.085856	0.408920	9.374914	0.100553	-0.020878	-0.219009	0.367270	-0.362354	-0.620556	0.962869	0.014521	0.100787	0.250031
17271	-2.277308	0.296357	9.827050	-0.012310	-0.037593	-0.209293	0.368564	-0.360725	-0.620817	0.963995	0.014169	0.099977	0.246002
17272	-2.290445	0.136394	10.176175	0.010770	-0.028107	-0.176524	0.368802	-0.356774	-0.621039	0.964893	0.014174	0.099458	0.242672
17273	-2.014292	0.274838	9.752441	0.139525	-0.027265	-0.144787	0.369579	-0.356233	-0.620530	0.965612	0.016775	0.099575	0.239575
17274	-1.858711	0.435798	9.305977	0.189628	-0.042976	-0.135671	0.369345	-0.360593	-0.621213	0.966249	0.020381	0.099620	0.236692
17275	-1.794366	0.651999	9.389612	0.155529	-0.060561	-0.120099	0.368294	-0.360043	-0.619132	0.966878	0.023475	0.099161	0.234016
17276	-1.770931	0.883355	9.605944	0.048183	-0.072866	-0.133227	0.368946	-0.360046	-0.619399	0.967589	0.024489	0.097962	0.231465
17277	-1.869345	0.959203	9.778283	-0.005346	-0.062307	-0.168784	0.368035	-0.359223	-0.621052	0.968499	0.024383	0.096743	0.228157
17278	-1.725620	0.805885	9.554197	-0.050045	-0.053560	-0.169148	0.367500	-0.356221	-0.621787	0.969357	0.023333	0.095482	0.225136
17279	-1.666963	0.571724	9.416428	-0.050089	-0.071060	-0.162225	0.366967	-0.352809	-0.623807	0.970251	0.022397	0.093881	0.222031
17280	-1.689714	0.423347	9.597552	-0.001942	-0.074647	-0.131955	0.366426	-0.348035	-0.625941	0.970935	0.022444	0.092405	0.219641
17281	-1.690656	0.277954	10.023637	0.012130	-0.064335	-0.087795	0.364334	-0.345842	-0.627048	0.971446	0.022787	0.091166	0.217860
17282	-1.447591	0.486820	10.523782	0.013711	-0.012130	-0.039172	0.365247	-0.346665	-0.626168	0.971594	0.023036	0.090931	0.217267
17283	-1.067225	1.009912	10.317446	0.026181	0.040210	-0.002766	0.365245	-0.346393	-0.625908	0.971537	0.023353	0.091709	0.217163
17284	-0.780065	1.346928	9.581097	0.022873	0.071841	-0.030874	0.367584	-0.346406	-0.624655	0.971496	0.023432	0.093141	0.216729
17285	-1.042161	1.174609	9.187272	-0.035892	0.066867	-0.085901	0.370701	-0.344242	-0.625711	0.971776	0.022322	0.094166	0.215143
17286	-1.587368	0.567917	9.160970	-0.098546	0.039040	-0.091705	0.371467	-0.341793	-0.625440	0.972056	0.020046	0.094467	0.213967
17287	-2.185005	0.044657	9.544603	-0.062994	0.009333	-0.061529	0.372745	-0.337711	-0.625033	0.972344	0.018661	0.094258	0.212874
17288	-2.519913	-0.206366	9.967549	-0.001568	0.013604	-0.004631	0.373779	-0.336899	-0.624268	0.972276	0.018553	0.094442	0.213108
