# Supplementary material for: Identification of Haptic Based Guiding Using Hard Reins
Source: PLoS One. 2015 Jul 22;10(7):e0132020. doi: 10.1371/journal.pone.0132020 (PMC4511788; doi:10.1371/journal.pone.0132020)
Supplement: S2 File — (ZIP) [file pone.0132020.s002.zip › MotionData2/Subject10/T6/gc6.txt]

// Start Time: 0
// Sample rate: 25.0Hz
// Scenario: 4.9
// Firmware Version: 2.6.1
Counter	Acc_X	Acc_Y	Acc_Z	Gyr_X	Gyr_Y	Gyr_Z	Mag_X	Mag_Y	Mag_Z	Quat_w	Quat_x	Quat_y	Quat_z
16539	9.135997	0.180691	-2.878210	-0.561074	0.429488	-0.252332	-0.835065	-0.197537	-0.004205	0.476583	0.541434	-0.610390	0.327326
16540	9.210021	0.028627	-3.159319	-0.566545	0.446260	-0.309107	-0.833879	-0.209539	-0.017752	0.486105	0.538668	-0.605455	0.327051
16541	9.399949	-0.158632	-3.155067	-0.563105	0.521966	-0.510330	-0.831003	-0.223223	-0.032167	0.497100	0.537885	-0.597945	0.325628
16542	8.742845	-0.544224	-3.256202	-0.537770	0.518650	-0.565040	-0.824616	-0.238185	-0.043550	0.508685	0.537828	-0.589148	0.323860
16543	8.592044	0.452478	-3.247792	-0.542973	0.550569	-0.503276	-0.816818	-0.254113	-0.060263	0.519535	0.536764	-0.581075	0.322985
16544	9.703967	1.275009	-2.767950	-0.544560	0.553057	-0.363227	-0.812677	-0.268362	-0.074135	0.530093	0.533851	-0.573910	0.323467
16545	10.109910	1.499910	-2.722677	-0.552119	0.345564	-0.323007	-0.807823	-0.285131	-0.088598	0.537381	0.531762	-0.569827	0.322100
16546	9.845449	0.971367	-2.486877	-0.526936	0.123350	-0.279018	-0.806374	-0.295775	-0.089279	0.542196	0.530750	-0.567927	0.319040
16547	9.725948	0.769506	-2.424057	-0.545504	-0.010996	-0.161691	-0.801009	-0.304480	-0.086198	0.544272	0.529126	-0.569314	0.315712
16548	9.455655	0.769259	-2.735395	-0.554865	-0.132799	-0.040782	-0.800726	-0.306179	-0.080909	0.544927	0.526703	-0.572867	0.312189
16549	9.195392	0.959665	-2.693678	-0.536783	-0.198715	0.062422	-0.801582	-0.304810	-0.070549	0.543305	0.523758	-0.578584	0.309417
16550	9.340481	0.895496	-2.760813	-0.562331	-0.277003	0.166131	-0.804130	-0.302047	-0.057088	0.541031	0.519715	-0.585862	0.306507
16551	9.165327	0.821108	-3.238175	-0.538515	-0.275570	0.193802	-0.806962	-0.298157	-0.045569	0.537618	0.515623	-0.593721	0.304295
16552	9.206065	0.746418	-3.546683	-0.554017	-0.280647	0.167126	-0.809804	-0.291601	-0.035699	0.535112	0.511601	-0.600898	0.301397
16553	9.230623	0.551999	-3.694356	-0.547814	-0.298423	0.137217	-0.813627	-0.285320	-0.026523	0.531728	0.508146	-0.608394	0.298176
16554	9.193306	0.497860	-3.887006	-0.542520	-0.334552	0.144573	-0.813094	-0.281304	-0.013212	0.528497	0.504757	-0.615743	0.294571
16555	9.135349	0.301907	-3.976562	-0.562506	-0.337991	0.135481	-0.815083	-0.277692	-0.002820	0.524643	0.501325	-0.623636	0.290689
16556	9.088144	0.255292	-4.135454	-0.542726	-0.372245	0.127068	-0.816799	-0.272976	0.012052	0.520948	0.498278	-0.631088	0.286461
16557	8.913459	0.291072	-4.000307	-0.551916	-0.376569	0.109257	-0.819490	-0.269370	0.024684	0.516507	0.495425	-0.638950	0.281990
16558	8.797436	0.180444	-4.030329	-0.542698	-0.352191	0.096794	-0.821063	-0.264640	0.035364	0.513140	0.492558	-0.645770	0.277587
16559	8.851869	0.377792	-4.107509	-0.553534	-0.345026	0.109048	-0.820523	-0.261878	0.046845	0.508993	0.489430	-0.653196	0.273349
16560	8.944118	0.105283	-4.307561	-0.556864	-0.301658	0.098121	-0.820266	-0.258834	0.058052	0.506326	0.486046	-0.659480	0.269219
16561	8.808993	0.166716	-4.281486	-0.558752	-0.292332	0.062635	-0.820706	-0.255778	0.065911	0.503058	0.483117	-0.665845	0.264916
16562	8.781585	0.252902	-4.439471	-0.540037	-0.237084	0.120913	-0.820871	-0.251745	0.074756	0.500898	0.479189	-0.671513	0.261820
16563	8.486725	0.015127	-4.499247	-0.544860	-0.169029	0.164583	-0.821734	-0.248408	0.082622	0.498515	0.474333	-0.677464	0.259872
16564	8.577262	-0.006316	-4.358983	-0.547912	-0.091878	0.203006	-0.823172	-0.241421	0.088294	0.497897	0.468405	-0.682421	0.258835
16565	8.595457	-0.070983	-4.247136	-0.543740	-0.006371	0.209597	-0.824616	-0.232182	0.090357	0.497406	0.462045	-0.687093	0.258853
16566	8.671435	-0.497082	-4.290809	-0.551350	0.073848	0.208978	-0.827317	-0.224056	0.091301	0.498998	0.455089	-0.690393	0.259331
16567	8.563708	-0.829679	-4.253125	-0.557235	0.138656	0.215522	-0.828050	-0.216345	0.089292	0.500516	0.447685	-0.693673	0.260538
16568	9.074868	-0.820396	-4.186256	-0.536290	0.141125	0.237086	-0.831451	-0.207786	0.086613	0.502688	0.440081	-0.696384	0.262074
16569	9.170859	-1.140534	-4.269799	-0.533071	0.117677	0.139055	-0.833440	-0.201328	0.083203	0.504020	0.434013	-0.699005	0.262655
16570	9.092495	-1.427583	-4.261659	-0.547922	0.087583	0.085050	-0.835835	-0.197945	0.078087	0.506293	0.428648	-0.700918	0.261997
16571	8.932863	-1.256614	-4.135289	-0.559950	0.077117	0.051341	-0.836818	-0.196810	0.074195	0.507689	0.423693	-0.703296	0.260982
16572	8.917208	-1.204663	-3.959458	-0.556450	0.070031	0.035497	-0.837106	-0.194701	0.071984	0.510012	0.419001	-0.704962	0.259528
16573	8.957194	-1.201651	-3.824232	-0.537614	0.046708	0.014631	-0.837663	-0.195112	0.069609	0.510941	0.414903	-0.707191	0.258216
16574	9.006908	-1.031504	-3.618396	-0.555212	0.020072	-0.019005	-0.836684	-0.194270	0.068213	0.512801	0.411233	-0.708869	0.255787
16575	8.949482	-1.162439	-3.744921	-0.555446	-0.004824	-0.056032	-0.836811	-0.197067	0.067067	0.513485	0.408180	-0.711101	0.253095
16576	8.481652	-1.239300	-4.139711	-0.533363	0.040318	-0.082677	-0.836105	-0.197906	0.066214	0.515756	0.405522	-0.711906	0.250472
16577	8.370134	-1.206202	-4.369479	-0.547128	0.168467	-0.099556	-0.836226	-0.201533	0.062126	0.519006	0.402281	-0.711945	0.248872
16578	8.786759	-0.938565	-4.435847	-0.539372	0.275117	-0.133614	-0.836061	-0.205563	0.052582	0.524890	0.399090	-0.709898	0.247513
16579	9.135086	-0.910370	-4.214328	-0.552244	0.277320	-0.167330	-0.836305	-0.211688	0.041343	0.530003	0.396177	-0.708253	0.246005
16580	9.105204	-0.550683	-3.923514	-0.539873	0.256851	-0.201534	-0.833880	-0.218514	0.028679	0.535916	0.393997	-0.705795	0.243750
16581	8.985319	-0.492383	-3.996493	-0.558137	0.246222	-0.213197	-0.833143	-0.224783	0.018130	0.540806	0.391786	-0.704097	0.241413
16582	8.935497	-0.434585	-4.079225	-0.561438	0.299396	-0.213561	-0.832547	-0.231197	0.009116	0.547491	0.389299	-0.701118	0.239028
16583	8.977524	-0.312509	-3.839014	-0.543044	0.357150	-0.233150	-0.828858	-0.238162	-0.004677	0.553843	0.386959	-0.697927	0.237528
16584	9.316021	-0.162909	-3.536683	-0.552018	0.378675	-0.213851	-0.827414	-0.244841	-0.019008	0.561486	0.384146	-0.693929	0.235854
16585	9.544387	0.100601	-3.293466	-0.557934	0.293643	-0.169981	-0.827369	-0.252640	-0.032223	0.566706	0.381006	-0.691928	0.234337
16586	9.332303	0.356223	-3.209048	-0.550844	0.257302	-0.142266	-0.823838	-0.256254	-0.042906	0.572255	0.377740	-0.689760	0.232524
16587	9.360851	0.346680	-3.160654	-0.552955	0.210461	-0.142001	-0.821435	-0.258612	-0.051611	0.576115	0.374631	-0.688844	0.230729
16588	9.432941	0.550095	-3.022875	-0.529699	0.139729	-0.102336	-0.819163	-0.263350	-0.060341	0.579659	0.371578	-0.688181	0.228763
16589	9.436073	0.662947	-2.751096	-0.562648	0.093673	-0.074128	-0.818447	-0.265856	-0.065542	0.581653	0.367948	-0.689125	0.226717
16590	9.377111	0.494476	-2.698395	-0.560664	0.093246	-0.029906	-0.818022	-0.266268	-0.068064	0.584426	0.363734	-0.689643	0.224803
16591	9.440846	0.609631	-2.769838	-0.556703	0.102397	0.053271	-0.819424	-0.265266	-0.073771	0.585901	0.358363	-0.691346	0.224357
16592	9.533662	0.608154	-2.912508	-0.551342	0.080699	0.060570	-0.818590	-0.262592	-0.078360	0.587986	0.353044	-0.692583	0.223520
16593	9.410140	0.740184	-2.793001	-0.553407	0.051960	0.050092	-0.818597	-0.260627	-0.079737	0.588722	0.347969	-0.694795	0.222676
16594	9.494323	0.664739	-2.792272	-0.564729	-0.009095	0.033534	-0.818327	-0.258249	-0.079155	0.589735	0.343247	-0.696916	0.220686
16595	9.445586	0.493318	-2.814456	-0.552102	-0.017992	0.013359	-0.820013	-0.257825	-0.079138	0.589623	0.339004	-0.699646	0.218900
16596	9.426337	0.464304	-2.835854	-0.548511	-0.021535	0.004570	-0.820720	-0.256707	-0.078003	0.590446	0.334915	-0.701606	0.216691
16597	9.365674	0.304966	-2.870239	-0.559468	-0.036820	0.005389	-0.819736	-0.257129	-0.078155	0.590124	0.330772	-0.704495	0.214547
16598	9.282366	0.353036	-2.996311	-0.542918	-0.003509	-0.000819	-0.820019	-0.256570	-0.077588	0.591155	0.326735	-0.706146	0.212455
16599	9.345588	0.269839	-3.096952	-0.555363	0.046274	-0.018956	-0.820579	-0.256847	-0.078145	0.592047	0.322628	-0.707842	0.210595
16600	9.480103	0.225870	-3.036234	-0.542600	0.087301	-0.077426	-0.820437	-0.256273	-0.082332	0.594655	0.319281	-0.707890	0.208175
16601	9.503648	0.342549	-2.904671	-0.538973	0.116504	-0.120012	-0.819443	-0.258078	-0.087667	0.596835	0.316501	-0.708005	0.205775
16602	9.431170	0.687280	-2.729615	-0.559159	0.090366	-0.108566	-0.816197	-0.261567	-0.093876	0.599693	0.313372	-0.707853	0.202759
16603	9.426677	0.592502	-2.817954	-0.549373	0.038744	-0.084259	-0.814220	-0.263800	-0.097407	0.600674	0.310285	-0.709131	0.200116
16604	9.382827	0.687645	-2.719889	-0.546563	0.031083	-0.036410	-0.814924	-0.262811	-0.099767	0.602296	0.306513	-0.710056	0.197761
16605	9.493651	0.587715	-2.743085	-0.563025	0.020528	-0.055104	-0.815330	-0.265318	-0.103702	0.602967	0.302925	-0.711753	0.195128
16606	9.455077	0.716400	-2.686478	-0.566781	-0.003018	-0.039958	-0.814204	-0.266015	-0.105394	0.604212	0.299082	-0.713112	0.192221
16607	9.426509	0.745353	-2.723008	-0.556039	-0.028282	-0.041447	-0.813645	-0.265456	-0.105393	0.604071	0.295579	-0.715411	0.189520
16608	9.282271	0.850039	-2.745729	-0.552387	-0.033878	-0.023692	-0.813923	-0.266014	-0.105955	0.604698	0.291784	-0.717149	0.186817
16609	9.456696	0.627820	-2.936787	-0.519571	-0.044249	0.012157	-0.813781	-0.266294	-0.106099	0.603888	0.288022	-0.719778	0.185153
16610	9.243772	0.968966	-2.703512	-0.546836	-0.048909	0.041049	-0.814212	-0.263771	-0.106489	0.603993	0.283408	-0.722016	0.183209
16611	9.475489	0.759014	-2.807796	-0.549762	-0.081188	0.027969	-0.814504	-0.261250	-0.106320	0.602739	0.279197	-0.725243	0.181043
16612	9.181296	1.109733	-2.671171	-0.554382	-0.090322	0.041219	-0.814223	-0.261390	-0.106464	0.602249	0.274625	-0.727962	0.178741
16613	9.388699	0.778879	-2.810318	-0.552452	-0.092270	0.058068	-0.817327	-0.257326	-0.105000	0.600712	0.269991	-0.731436	0.176782
16614	9.331549	0.749529	-2.923480	-0.545248	-0.108558	0.061781	-0.817618	-0.255514	-0.102185	0.599789	0.265278	-0.734402	0.174743
16615	9.312357	0.701077	-2.961575	-0.560405	-0.107394	0.139436	-0.819606	-0.250761	-0.098208	0.597746	0.259406	-0.738447	0.173507
16616	9.288465	0.725272	-2.981143	-0.556890	-0.149228	0.180427	-0.821740	-0.244891	-0.093100	0.595808	0.252924	-0.742490	0.172483
16617	9.154314	0.642895	-3.149185	-0.561248	-0.140435	0.205062	-0.824712	-0.239577	-0.088831	0.592985	0.246175	-0.747168	0.171776
16618	9.308082	0.560065	-3.100141	-0.542922	-0.144612	0.260168	-0.826439	-0.230347	-0.083691	0.590688	0.238619	-0.751398	0.171899
16619	9.298711	0.545352	-3.143457	-0.533851	-0.162917	0.286924	-0.829572	-0.220269	-0.079790	0.587025	0.231024	-0.756514	0.172385
16620	9.169777	0.525652	-3.331536	-0.542334	-0.072809	0.288905	-0.833830	-0.209915	-0.074200	0.585612	0.222754	-0.759908	0.173144
16621	9.192910	0.312999	-3.305031	-0.536980	-0.077998	0.261552	-0.835277	-0.199834	-0.072547	0.583246	0.215196	-0.763793	0.173594
16622	9.163245	0.178009	-3.279322	-0.540627	-0.068740	0.234889	-0.836576	-0.191428	-0.072589	0.581989	0.207723	-0.766784	0.173728
16623	9.311463	-0.064190	-3.213994	-0.540277	-0.005505	0.216808	-0.840252	-0.184699	-0.072211	0.580841	0.200542	-0.769536	0.173842
16624	9.331940	-0.266934	-3.151351	-0.538713	-0.024924	0.170919	-0.840847	-0.177280	-0.070732	0.580403	0.193898	-0.771662	0.173418
16625	9.254563	-0.314808	-3.155546	-0.544429	-0.049798	0.133829	-0.841145	-0.173078	-0.070686	0.578837	0.188086	-0.774526	0.172282
16626	9.016226	-0.420437	-3.282113	-0.555113	-0.028247	0.144131	-0.840882	-0.169158	-0.070647	0.578451	0.181661	-0.776572	0.171256
16627	9.099064	-0.339173	-3.343538	-0.555499	-0.116970	0.193357	-0.843158	-0.162015	-0.069297	0.575633	0.175017	-0.780383	0.170347
16628	9.120823	-0.453748	-3.093409	-0.544028	0.005926	0.145828	-0.843738	-0.156960	-0.072733	0.575681	0.168563	-0.781930	0.169596
16629	9.165829	-0.438326	-3.286946	-0.527616	0.007598	0.153107	-0.844326	-0.150370	-0.074756	0.574815	0.162434	-0.783981	0.169047
16630	9.200949	-0.286908	-3.385334	-0.558092	0.052422	0.194969	-0.847032	-0.139987	-0.079097	0.575416	0.154876	-0.785128	0.168769
16631	9.260964	0.137653	-3.450560	-0.543611	0.030369	0.237806	-0.846370	-0.129889	-0.084166	0.574632	0.147167	-0.787145	0.168945
16632	8.839561	0.311180	-3.178890	-0.544648	0.008536	0.255544	-0.848937	-0.119225	-0.088506	0.574224	0.138940	-0.788836	0.169413
16633	9.261111	0.840502	-3.132203	-0.547660	0.009102	0.202579	-0.847294	-0.109134	-0.092046	0.573196	0.131845	-0.790899	0.168946
16634	10.176309	0.982655	-3.439467	-0.551027	0.052459	0.206032	-0.849024	-0.097494	-0.096103	0.573601	0.124160	-0.791873	0.168831
16635	10.192288	1.000737	-3.623329	-0.551392	0.009568	0.168266	-0.850739	-0.089496	-0.099639	0.572681	0.117629	-0.793756	0.167783
16636	9.558322	0.821845	-3.497253	-0.540657	-0.013843	0.151569	-0.851199	-0.079966	-0.101213	0.572139	0.111138	-0.795241	0.167023
16637	8.789233	0.808617	-3.295524	-0.557355	-0.053217	0.119600	-0.850800	-0.074785	-0.101581	0.570379	0.105584	-0.797669	0.165058
16638	8.564958	0.843352	-2.991158	-0.530058	-0.067381	0.173028	-0.851113	-0.067362	-0.101501	0.568847	0.099039	-0.799700	0.164574
16639	9.148309	0.915375	-2.867094	-0.529872	-0.085383	0.277651	-0.853119	-0.058268	-0.097479	0.565984	0.091432	-0.802615	0.164657
16640	9.467792	0.970799	-2.957543	-0.551468	-0.083981	0.337622	-0.853176	-0.045105	-0.096922	0.563602	0.082047	-0.805101	0.165631
16641	9.754637	0.947934	-3.233130	-0.551412	-0.102312	0.376728	-0.853234	-0.032514	-0.093018	0.560136	0.072714	-0.808273	0.166302
16642	9.682810	0.729760	-3.411822	-0.526180	-0.121863	0.332877	-0.854132	-0.020342	-0.088833	0.557010	0.063797	-0.810928	0.167530
16643	9.425798	0.271776	-3.478856	-0.542749	-0.170436	0.327566	-0.855451	-0.008032	-0.083664	0.552531	0.055631	-0.814581	0.167549
16644	9.169226	0.017055	-3.504666	-0.555613	-0.191845	0.306232	-0.856908	0.003437	-0.078225	0.548287	0.047039	-0.817916	0.167874
16645	9.178882	-0.189050	-3.603864	-0.552958	-0.172297	0.235352	-0.854992	0.012929	-0.070177	0.544047	0.040301	-0.821364	0.166581
16646	9.204561	-0.149250	-3.783148	-0.542705	-0.093288	0.162465	-0.854744	0.019635	-0.065498	0.541814	0.033868	-0.823328	0.165596
16647	8.938436	-0.534890	-3.884806	-0.530559	-0.020778	0.103677	-0.855607	0.024111	-0.063210	0.540472	0.029072	-0.824859	0.163255
16648	9.014419	-0.723439	-3.815147	-0.569309	0.081211	0.004390	-0.857143	0.022720	-0.065168	0.541614	0.024380	-0.824859	0.160212
16649	8.942163	-0.922349	-3.619527	-0.550780	0.175390	-0.060600	-0.855455	0.022450	-0.069375	0.544062	0.021474	-0.824171	0.155812
16650	9.146095	-1.002656	-3.502921	-0.543475	0.204541	-0.097822	-0.853743	0.017432	-0.077824	0.547518	0.018360	-0.822643	0.152135
16651	9.054131	-1.118224	-3.525672	-0.570346	0.251330	-0.078994	-0.854568	0.014934	-0.083991	0.551283	0.015338	-0.821084	0.147214
16652	9.197317	-1.045101	-3.282633	-0.543077	0.263825	-0.078725	-0.852873	0.013837	-0.092398	0.555613	0.011743	-0.818834	0.143760
16653	9.110675	-0.976876	-3.280862	-0.545111	0.229589	-0.078548	-0.851167	0.010221	-0.101111	0.559008	0.009082	-0.817339	0.139230
16654	9.066463	-0.966280	-3.177020	-0.545054	0.229379	-0.056442	-0.851725	0.010801	-0.106969	0.562669	0.005205	-0.815407	0.135974
16655	9.199545	-0.878186	-2.868895	-0.559375	0.248835	-0.008050	-0.851430	0.009151	-0.116349	0.566188	0.001207	-0.813641	0.131981
16656	9.479078	-0.748712	-2.752316	-0.536132	0.172687	0.035220	-0.851146	0.010017	-0.124446	0.568637	-0.003908	-0.812258	0.129895
16657	9.526949	-0.705062	-2.680378	-0.558187	0.124884	0.052960	-0.848484	0.011564	-0.128362	0.569996	-0.008531	-0.811794	0.126581
16658	9.402339	-0.777712	-2.829211	-0.558682	0.041145	0.046364	-0.848358	0.014926	-0.128607	0.570244	-0.013744	-0.811906	0.124263
16659	9.349957	-0.768259	-2.916233	-0.559041	-0.009135	0.027201	-0.848084	0.016894	-0.131104	0.569505	-0.017601	-0.812897	0.120633
16660	9.408357	-0.613876	-2.903536	-0.553571	-0.016614	0.055651	-0.850349	0.021091	-0.128388	0.568768	-0.022763	-0.813597	0.118509
16661	9.374252	-0.652190	-2.881316	-0.575466	-0.032734	0.055481	-0.849519	0.023889	-0.127946	0.567583	-0.027189	-0.814806	0.114897
16662	9.272536	-0.690048	-2.854178	-0.542790	-0.041070	0.062080	-0.849527	0.025142	-0.125698	0.566411	-0.032275	-0.815698	0.113025
16663	9.262532	-0.801208	-2.862590	-0.552574	-0.031463	0.099930	-0.849261	0.028360	-0.125107	0.565173	-0.037154	-0.816728	0.110247
16664	9.131858	-0.882517	-2.856675	-0.573501	-0.059635	0.135206	-0.849006	0.033955	-0.123095	0.563475	-0.043739	-0.817781	0.108704
16665	9.466372	-0.939137	-3.071541	-0.545872	-0.006627	0.142352	-0.849731	0.039131	-0.120940	0.562564	-0.049278	-0.818389	0.106454
16666	9.500472	-1.000205	-3.140978	-0.526711	0.004098	0.142513	-0.851015	0.044034	-0.120599	0.561896	-0.055590	-0.818543	0.105692
16667	9.321442	-1.010842	-3.089878	-0.547615	0.007875	0.131589	-0.849775	0.049354	-0.120973	0.561247	-0.060989	-0.818915	0.103244
16668	9.195016	-1.149889	-3.037415	-0.563940	0.023489	0.104717	-0.849229	0.052429	-0.119548	0.560895	-0.067137	-0.818904	0.101414
16669	9.326088	-1.136775	-3.127139	-0.549441	0.022634	0.094309	-0.850229	0.057059	-0.121448	0.560571	-0.071965	-0.819075	0.098476
16670	9.374214	-1.054630	-3.067722	-0.552981	0.031466	0.114586	-0.848956	0.063048	-0.121394	0.560310	-0.078162	-0.818871	0.096916
16671	9.262917	-1.048853	-3.028976	-0.554700	0.051338	0.108228	-0.847572	0.067811	-0.123311	0.560431	-0.083313	-0.818624	0.093973
16672	9.004786	-1.139899	-2.776320	-0.531159	0.044014	0.104049	-0.847173	0.072851	-0.123262	0.560398	-0.089111	-0.818189	0.092626
16673	9.297865	-1.225495	-2.642861	-0.565939	0.017393	0.079963	-0.847323	0.075376	-0.124631	0.560013	-0.093848	-0.818301	0.089222
16674	9.714604	-1.311859	-2.893750	-0.540775	-0.025807	0.068224	-0.849440	0.078176	-0.123189	0.558859	-0.099035	-0.818672	0.087439
16675	9.616318	-1.408734	-3.025434	-0.557501	-0.083225	0.048892	-0.846936	0.082647	-0.122044	0.556915	-0.102981	-0.819869	0.083998
16676	9.552555	-1.273715	-3.140421	-0.547020	-0.116023	-0.015352	-0.847503	0.083762	-0.120212	0.554385	-0.106711	-0.821372	0.081354
16677	9.317687	-1.166903	-3.300774	-0.544244	-0.240995	-0.047311	-0.848349	0.083179	-0.112389	0.550041	-0.108667	-0.824416	0.077359
16678	9.145877	-1.153329	-3.235455	-0.538654	-0.195641	-0.086484	-0.848906	0.081061	-0.106680	0.546298	-0.110999	-0.826878	0.074225
16679	9.066864	-1.160610	-3.319839	-0.542557	-0.240646	-0.089805	-0.852264	0.077538	-0.097332	0.542016	-0.112242	-0.829912	0.069757
16680	9.052763	-1.243244	-3.408301	-0.557054	-0.229606	-0.107745	-0.851967	0.072193	-0.089987	0.537661	-0.114367	-0.832746	0.066151
16681	9.060828	-1.234264	-3.509896	-0.533273	-0.191647	-0.132462	-0.855042	0.068255	-0.082461	0.534259	-0.114878	-0.835236	0.061241
16682	9.131386	-1.193960	-3.563599	-0.553080	-0.155380	-0.146164	-0.854892	0.064874	-0.076351	0.531163	-0.116412	-0.837289	0.057108
16683	9.228822	-1.185603	-3.674972	-0.540042	-0.104970	-0.146295	-0.857970	0.062348	-0.072443	0.529210	-0.116877	-0.838810	0.051719
16684	9.263719	-1.072789	-3.763264	-0.568668	-0.049241	-0.115984	-0.855846	0.057157	-0.070558	0.527800	-0.119193	-0.839628	0.047392
16685	9.288627	-0.840864	-3.751388	-0.555643	0.002887	-0.107271	-0.857659	0.054636	-0.069173	0.527587	-0.120583	-0.839856	0.041885
16686	9.167629	-0.684699	-3.634570	-0.548011	0.064025	-0.098721	-0.859048	0.051705	-0.071148	0.528092	-0.123068	-0.839371	0.037812
16687	8.915208	-0.536431	-3.382168	-0.569643	0.108407	-0.115224	-0.858656	0.050058	-0.073115	0.529634	-0.124541	-0.838435	0.031710
16688	8.818762	-0.463174	-3.358693	-0.558400	0.170585	-0.123447	-0.860039	0.046438	-0.078451	0.531891	-0.126784	-0.836834	0.026937
16689	8.972389	-0.395601	-3.219507	-0.543593	0.237462	-0.151960	-0.859175	0.042534	-0.084366	0.535680	-0.127410	-0.834501	0.020545
16690	9.398075	-0.253593	-3.269988	-0.579381	0.346044	-0.178592	-0.857466	0.038645	-0.095317	0.540791	-0.129020	-0.831079	0.014390
16691	9.330993	-0.006316	-3.214666	-0.541019	0.411110	-0.220106	-0.857428	0.032243	-0.107539	0.547457	-0.128483	-0.826883	0.006842
16692	8.918562	0.177315	-2.848895	-0.553647	0.458280	-0.256883	-0.855957	0.027919	-0.121008	0.554409	-0.128509	-0.822263	-0.000018
16693	9.072602	0.402113	-2.687301	-0.561544	0.393917	-0.306067	-0.853944	0.019283	-0.135920	0.560654	-0.126704	-0.818251	-0.008825
16694	9.266047	0.596939	-2.641408	-0.538300	0.354416	-0.330260	-0.853046	0.008682	-0.148888	0.565818	-0.125324	-0.814794	-0.015977
16695	9.629882	0.934959	-2.713323	-0.553190	0.308643	-0.335340	-0.850178	-0.003322	-0.162165	0.570594	-0.122886	-0.811608	-0.024794
16696	10.113247	1.190727	-2.678164	-0.568282	0.228592	-0.334895	-0.850962	-0.014771	-0.171637	0.573542	-0.121798	-0.809432	-0.032165
16697	10.143082	1.320731	-2.727980	-0.569007	0.080311	-0.275581	-0.849099	-0.022878	-0.177044	0.574554	-0.120569	-0.808546	-0.040049
16698	9.642485	1.222905	-2.644065	-0.573265	-0.059044	-0.213854	-0.847805	-0.030302	-0.176992	0.572871	-0.121694	-0.809288	-0.045410
16699	9.269191	1.350679	-2.683652	-0.560635	-0.113869	-0.140002	-0.850450	-0.035628	-0.173535	0.570852	-0.122695	-0.810219	-0.051181
16700	9.334871	1.456503	-2.699418	-0.547931	-0.154237	-0.065268	-0.853097	-0.040962	-0.167284	0.567803	-0.126024	-0.811653	-0.054198
16701	9.377849	1.474052	-2.941301	-0.548157	-0.223131	-0.017055	-0.852691	-0.038743	-0.161118	0.564151	-0.128973	-0.813461	-0.058146
16702	9.335307	1.483291	-3.052497	-0.557385	-0.285852	0.048683	-0.854242	-0.038344	-0.153838	0.559025	-0.134406	-0.816005	-0.059690
16703	9.172619	1.318424	-3.316223	-0.542607	-0.283620	0.093024	-0.856127	-0.034723	-0.143455	0.554490	-0.139149	-0.818113	-0.062196
16704	9.020879	1.428217	-3.302748	-0.547964	-0.271075	0.101713	-0.858961	-0.029987	-0.133604	0.549633	-0.145317	-0.820252	-0.063032
16705	9.018913	1.466653	-3.341835	-0.555145	-0.249285	0.087347	-0.860668	-0.025946	-0.126423	0.545573	-0.150051	-0.821880	-0.065946
16706	8.961773	1.582737	-3.386547	-0.561424	-0.220182	0.060561	-0.861248	-0.023455	-0.116752	0.541405	-0.155617	-0.823465	-0.067599
16707	8.992970	1.570563	-3.369539	-0.553161	-0.194814	0.041044	-0.861967	-0.020532	-0.110848	0.538156	-0.159478	-0.824552	-0.071200
16708	9.018918	1.536946	-3.308791	-0.576603	-0.165879	0.041475	-0.862546	-0.017466	-0.105782	0.534769	-0.164811	-0.825506	-0.073477
16709	9.148862	1.512104	-3.270036	-0.540009	-0.141160	0.078051	-0.862657	-0.016094	-0.101300	0.532494	-0.169048	-0.825829	-0.076682
16710	9.617182	1.344220	-3.365441	-0.526827	-0.083748	0.104471	-0.862405	-0.010229	-0.096771	0.530692	-0.174757	-0.825702	-0.077735
16711	9.519848	1.195187	-3.334652	-0.545537	-0.041555	0.128722	-0.863687	-0.006172	-0.094763	0.530127	-0.179717	-0.824699	-0.080858
16712	9.114907	0.896273	-3.234122	-0.555332	-0.030068	0.151412	-0.863713	-0.000438	-0.092608	0.529155	-0.186406	-0.823719	-0.082062
16713	8.856587	0.953725	-3.195757	-0.560845	-0.017087	0.110527	-0.864862	0.005580	-0.091140	0.528907	-0.191179	-0.822412	-0.085714
16714	8.823275	1.014153	-3.227799	-0.556396	0.003292	0.046762	-0.864310	0.007822	-0.092238	0.528275	-0.196088	-0.821403	-0.088160
16715	9.123348	0.829890	-3.421856	-0.544394	0.052376	-0.001131	-0.864782	0.010644	-0.092479	0.529036	-0.198720	-0.819747	-0.092986
16716	8.995811	0.286933	-3.420459	-0.525754	0.100679	0.023464	-0.863098	0.010930	-0.095563	0.530065	-0.202735	-0.817802	-0.095550
16717	9.131149	0.123519	-3.522717	-0.557880	0.134192	0.121089	-0.863392	0.014296	-0.096783	0.532331	-0.207368	-0.814683	-0.099569
16718	9.093715	0.156740	-3.658351	-0.530663	0.119543	0.133001	-0.863699	0.021455	-0.101735	0.533829	-0.213169	-0.812011	-0.101112
16719	9.382933	0.067965	-3.650498	-0.556107	0.116067	0.135426	-0.863023	0.028048	-0.105584	0.535803	-0.218058	-0.808939	-0.104798
16720	9.500816	0.009345	-3.630672	-0.543382	0.090347	0.184404	-0.862062	0.033942	-0.110001	0.536843	-0.224862	-0.806246	-0.105853
16721	9.612955	-0.038801	-3.487723	-0.555993	0.099230	0.205443	-0.861532	0.041509	-0.111882	0.538660	-0.230917	-0.802944	-0.108640
16722	9.388715	-0.127720	-3.247217	-0.541753	0.057741	0.198718	-0.860866	0.050199	-0.114451	0.539167	-0.237976	-0.800444	-0.109342
16723	9.408000	-0.074496	-3.218841	-0.534925	0.009403	0.161065	-0.858094	0.058035	-0.114391	0.539522	-0.243289	-0.798268	-0.111781
16724	9.035903	-0.176032	-3.212377	-0.556213	-0.060829	0.162043	-0.858679	0.063214	-0.113354	0.537942	-0.250156	-0.797107	-0.112522
16725	9.198095	-0.150790	-3.263618	-0.540887	-0.088972	0.180127	-0.858718	0.071747	-0.110331	0.536718	-0.256069	-0.795799	-0.114310
16726	9.423283	-0.160080	-3.362884	-0.540987	-0.104219	0.175845	-0.860013	0.078460	-0.106619	0.534511	-0.263068	-0.794985	-0.114425
16727	9.411282	-0.162481	-3.372506	-0.534803	-0.123919	0.159228	-0.858359	0.084322	-0.101680	0.532689	-0.268670	-0.794089	-0.116114
16728	9.331960	-0.186480	-3.425291	-0.548546	-0.156474	0.178713	-0.857272	0.091728	-0.097700	0.529572	-0.275890	-0.793710	-0.116025
16729	9.264963	-0.133195	-3.474122	-0.552326	-0.175293	0.169049	-0.857588	0.098852	-0.091895	0.526828	-0.281956	-0.793178	-0.117569
16730	9.115414	-0.219582	-3.526116	-0.559551	-0.170732	0.164474	-0.857337	0.104431	-0.085132	0.523338	-0.289072	-0.792905	-0.117710
16731	8.955533	-0.285966	-3.481668	-0.556738	-0.158155	0.164386	-0.857930	0.110715	-0.079334	0.520792	-0.295072	-0.792114	-0.119431
16732	9.129313	-0.325942	-3.500793	-0.517437	-0.129702	0.185942	-0.856390	0.118629	-0.072008	0.518204	-0.301963	-0.791293	-0.118906
16733	9.182120	-0.391493	-3.495300	-0.561048	-0.139513	0.197880	-0.857272	0.127156	-0.067443	0.515974	-0.308486	-0.790005	-0.120417
16734	9.211475	-0.239282	-3.472875	-0.551901	-0.122397	0.194367	-0.855758	0.132734	-0.061530	0.513264	-0.315818	-0.788878	-0.120378
16735	9.179708	-0.263006	-3.433907	-0.544792	-0.129340	0.160866	-0.854405	0.143074	-0.056125	0.511183	-0.321545	-0.787658	-0.122051
16736	9.268910	-0.263492	-3.421939	-0.546694	-0.119941	0.120110	-0.853731	0.148234	-0.050209	0.508322	-0.327617	-0.786907	-0.122690
16737	9.207001	-0.222485	-3.511709	-0.542219	-0.103230	0.065200	-0.852812	0.153020	-0.043865	0.506424	-0.331732	-0.785970	-0.125459
16738	8.925017	-0.308759	-3.292902	-0.519425	-0.070667	0.034225	-0.853949	0.155104	-0.037967	0.504279	-0.336037	-0.785295	-0.126856
16739	9.078145	-0.361982	-3.147535	-0.562666	-0.012858	0.041344	-0.851999	0.157891	-0.035019	0.503608	-0.339743	-0.783485	-0.130784
16740	9.470233	-0.091441	-3.160744	-0.555690	-0.033267	0.009819	-0.853140	0.161808	-0.032873	0.501724	-0.343922	-0.782457	-0.133235
16741	9.264868	0.206246	-3.299103	-0.559521	-0.008028	-0.089458	-0.852861	0.161800	-0.030780	0.500809	-0.345507	-0.781434	-0.138481
16742	9.105643	0.430691	-3.509197	-0.532333	0.054314	-0.222212	-0.853970	0.158154	-0.028574	0.499803	-0.345571	-0.781146	-0.143489
16743	9.201342	0.576682	-3.641434	-0.556627	0.141753	-0.311452	-0.857726	0.151449	-0.031129	0.500582	-0.343198	-0.780088	-0.151973
16744	8.936259	0.641064	-3.661128	-0.562696	0.238080	-0.402393	-0.858520	0.141812	-0.038489	0.501648	-0.340173	-0.779018	-0.160506
16745	10.148105	1.084988	-4.107470	-0.548523	0.353816	-0.435344	-0.857879	0.125319	-0.048445	0.505277	-0.335038	-0.776538	-0.171558
16746	8.619651	1.570361	-3.777392	-0.538823	0.248588	-0.579046	-0.860599	0.107577	-0.059786	0.505951	-0.328937	-0.776438	-0.181543
16747	9.286760	1.870765	-3.762306	-0.562670	0.325507	-0.494698	-0.862921	0.094866	-0.068423	0.508648	-0.322980	-0.774359	-0.193207
16748	9.096412	1.401455	-4.027440	-0.546819	0.278822	-0.326231	-0.864543	0.082580	-0.078598	0.510566	-0.320698	-0.772083	-0.200906
16749	9.328004	1.380677	-4.025102	-0.545772	0.253712	-0.237556	-0.864222	0.075048	-0.088179	0.513108	-0.318769	-0.768995	-0.209175
16750	8.935652	1.626669	-3.730117	-0.562363	0.220310	-0.226992	-0.864443	0.063604	-0.100033	0.514365	-0.318375	-0.766513	-0.215695
16751	8.969296	1.519916	-3.762799	-0.559286	0.122940	-0.221056	-0.862710	0.053114	-0.105185	0.514773	-0.317366	-0.764528	-0.223123
16752	8.693365	1.468974	-3.684540	-0.541036	0.089623	-0.137548	-0.861007	0.049486	-0.110545	0.514524	-0.318668	-0.762849	-0.227545
16753	8.954668	1.471646	-3.767073	-0.526943	-0.070434	0.022892	-0.861851	0.050047	-0.110254	0.513211	-0.321933	-0.761418	-0.230685
16754	8.925163	1.375222	-3.741802	-0.544644	-0.011166	0.050619	-0.860835	0.050997	-0.109974	0.512239	-0.326582	-0.759516	-0.232574
16755	9.054287	1.465542	-3.854133	-0.552093	-0.072906	0.109340	-0.861968	0.052805	-0.105476	0.511067	-0.331443	-0.757410	-0.235130
16756	9.042920	1.511105	-3.922282	-0.544860	-0.067339	0.088166	-0.862131	0.057557	-0.102911	0.509387	-0.336906	-0.755780	-0.236252
16757	8.936686	1.489995	-3.926737	-0.535848	-0.089164	0.104305	-0.862854	0.062174	-0.101181	0.507985	-0.341603	-0.753923	-0.238448
16758	8.940897	1.437137	-3.872994	-0.539375	-0.076617	0.113024	-0.861751	0.065796	-0.096543	0.506291	-0.347406	-0.752186	-0.239152
16759	8.862666	1.569335	-3.681061	-0.541225	-0.071165	0.107653	-0.861075	0.070824	-0.093143	0.505075	-0.352119	-0.750069	-0.241472
16760	8.900177	1.608861	-3.522069	-0.528363	-0.051532	0.123603	-0.861133	0.074767	-0.090023	0.503858	-0.357823	-0.747995	-0.242059
16761	8.874897	1.634184	-3.362842	-0.530163	-0.057154	0.147492	-0.860597	0.079937	-0.086899	0.503071	-0.362931	-0.745468	-0.243880
16762	9.041275	1.560532	-3.379157	-0.553665	-0.064643	0.192405	-0.860484	0.085809	-0.084045	0.501775	-0.369950	-0.742837	-0.244032
16763	9.398291	1.519631	-3.376762	-0.551701	-0.057709	0.226069	-0.859404	0.094757	-0.080187	0.501156	-0.376408	-0.739570	-0.245350
16764	9.562554	1.469991	-3.419921	-0.573429	-0.054095	0.238207	-0.857766	0.104685	-0.076744	0.500040	-0.384205	-0.736299	-0.245379
16765	9.229114	1.079152	-3.245981	-0.542453	-0.056293	0.257043	-0.857634	0.114857	-0.073714	0.499614	-0.390971	-0.732737	-0.246219
16766	8.982562	1.107682	-3.183146	-0.547999	-0.061542	0.239268	-0.856275	0.123798	-0.068743	0.498532	-0.398513	-0.729556	-0.245767
16767	8.962159	0.919621	-3.132694	-0.527106	-0.045106	0.203110	-0.855472	0.132045	-0.065031	0.498078	-0.404238	-0.726304	-0.246965
16768	9.034552	0.764035	-3.205960	-0.547908	-0.035074	0.201034	-0.853547	0.140430	-0.061746	0.497147	-0.411046	-0.723078	-0.247072
16769	9.073370	0.644848	-3.289252	-0.545900	-0.008952	0.200894	-0.851904	0.148530	-0.056506	0.497011	-0.416714	-0.719321	-0.248810
16770	9.151297	0.403815	-3.494468	-0.525640	0.016042	0.216896	-0.851100	0.157206	-0.055584	0.497038	-0.423229	-0.715482	-0.248830
16771	9.088318	0.186237	-3.569278	-0.546950	0.062564	0.262325	-0.851142	0.166439	-0.052973	0.498167	-0.429401	-0.710420	-0.250495
16772	9.135786	0.065381	-3.524499	-0.542804	0.114303	0.316895	-0.846555	0.176091	-0.053467	0.499888	-0.436956	-0.704557	-0.250561
16773	9.273697	-0.224706	-3.398216	-0.553243	0.160787	0.362474	-0.844376	0.191209	-0.054164	0.502776	-0.444052	-0.697497	-0.252057
16774	9.362371	-0.343541	-3.375261	-0.551387	0.166205	0.360695	-0.839935	0.202691	-0.057432	0.505277	-0.451947	-0.690533	-0.252197
16775	9.474689	-0.595452	-3.353270	-0.536870	0.153444	0.369779	-0.836354	0.218373	-0.060090	0.508153	-0.458925	-0.683416	-0.253201
16776	9.517255	-0.854385	-3.364936	-0.542551	0.103831	0.378840	-0.833323	0.231250	-0.061096	0.509868	-0.467187	-0.676807	-0.252396
16777	9.338054	-0.901160	-3.311007	-0.568004	0.079296	0.414024	-0.828225	0.244885	-0.060283	0.511568	-0.475371	-0.669728	-0.252557
16778	9.146710	-1.049691	-3.294596	-0.550166	0.032522	0.393230	-0.824076	0.258315	-0.058778	0.512218	-0.484149	-0.663512	-0.250968
16779	8.993782	-0.994685	-3.154860	-0.550515	0.003156	0.350913	-0.819511	0.272295	-0.054756	0.512646	-0.491614	-0.657772	-0.250691
16780	9.227904	-1.173612	-2.933293	-0.544490	-0.057372	0.367293	-0.815930	0.286837	-0.050441	0.511939	-0.500333	-0.652614	-0.248354
16781	9.652951	-1.331663	-3.045664	-0.530734	0.021109	0.255579	-0.810642	0.296058	-0.047592	0.512248	-0.506190	-0.647630	-0.248898
16782	9.472701	-1.185776	-3.071223	-0.554922	-0.034090	0.191933	-0.807984	0.303664	-0.044475	0.510805	-0.512543	-0.643846	-0.248676
16783	9.192526	-1.108207	-3.315759	-0.547864	-0.048127	0.144296	-0.805077	0.311199	-0.038552	0.509437	-0.517442	-0.640559	-0.249822
16784	9.193284	-0.934294	-3.329782	-0.535378	-0.064107	0.112716	-0.804125	0.316488	-0.029844	0.507377	-0.522683	-0.637933	-0.249824
16785	9.193113	-0.890522	-3.286777	-0.551778	-0.069427	0.111676	-0.800925	0.321079	-0.022837	0.505478	-0.527283	-0.635150	-0.251095
16786	9.322391	-0.977759	-3.194157	-0.566378	-0.071014	0.096487	-0.799680	0.323998	-0.017369	0.502891	-0.532626	-0.632556	-0.251562
16787	9.264832	-0.921936	-3.214034	-0.553913	-0.092388	0.062260	-0.797469	0.329987	-0.009222	0.500388	-0.536705	-0.630480	-0.253090
16788	9.206803	-0.851187	-3.166420	-0.537700	-0.092141	0.026172	-0.798042	0.331509	-0.003335	0.497456	-0.540944	-0.628948	-0.253657
16789	9.187459	-0.860732	-3.166287	-0.548808	-0.108921	-0.005707	-0.796368	0.331896	0.005596	0.494418	-0.544171	-0.627768	-0.255610
16790	9.156295	-0.756471	-3.143246	-0.570691	-0.111391	-0.020096	-0.797508	0.334674	0.013176	0.490626	-0.548224	-0.626718	-0.256828
16791	9.260868	-0.760197	-3.247245	-0.541668	-0.101281	-0.055178	-0.796946	0.332828	0.020696	0.487473	-0.550694	-0.626011	-0.259260
16792	9.154735	-0.759574	-3.254359	-0.559974	-0.105389	-0.090774	-0.796528	0.332104	0.027809	0.483486	-0.553698	-0.625695	-0.261086
16793	9.736953	-0.508721	-3.518897	-0.527786	-0.003995	-0.151011	-0.798203	0.328723	0.035050	0.481168	-0.554297	-0.625154	-0.265356
16794	9.589422	-0.155576	-3.619292	-0.541295	0.059783	-0.222312	-0.800146	0.323681	0.037108	0.478739	-0.554582	-0.624763	-0.270035
16795	8.893138	0.009790	-3.383409	-0.559158	0.135806	-0.260276	-0.803476	0.315287	0.037186	0.477172	-0.553322	-0.623896	-0.277301
16796	8.142912	0.224659	-3.015109	-0.560608	0.205997	-0.260867	-0.806674	0.308853	0.037423	0.476108	-0.552464	-0.622369	-0.284186
16797	8.542964	0.620615	-3.061140	-0.562814	0.203273	-0.349205	-0.809579	0.299762	0.036652	0.474741	-0.549675	-0.621759	-0.293078
16798	8.669549	0.599547	-3.210885	-0.538779	0.286375	-0.383021	-0.815708	0.290545	0.033531	0.474150	-0.546541	-0.620850	-0.301696
16799	8.629141	0.427196	-3.373216	-0.551110	0.331334	-0.367540	-0.819581	0.279658	0.026044	0.474262	-0.542542	-0.619193	-0.311968
16800	10.366620	0.790626	-3.795199	-0.550582	0.401411	-0.319772	-0.822888	0.267654	0.016866	0.475266	-0.539484	-0.616305	-0.321322
16801	10.336647	1.965815	-3.721286	-0.552181	0.234886	-0.430091	-0.826622	0.257049	0.008682	0.473598	-0.535210	-0.616130	-0.331118
16802	10.413449	2.188684	-3.559568	-0.554735	0.106662	-0.395681	-0.830781	0.246709	0.005115	0.470359	-0.533076	-0.616715	-0.338017
16803	9.108405	1.485713	-3.665959	-0.547048	0.059998	-0.241729	-0.834668	0.237339	0.004628	0.467713	-0.532150	-0.616175	-0.344079
16804	8.878208	1.489856	-3.235597	-0.549946	-0.002023	-0.161832	-0.835344	0.231743	0.003597	0.464742	-0.533555	-0.615264	-0.347539
16805	8.843952	1.791028	-3.031110	-0.545303	-0.002543	-0.106905	-0.837984	0.226149	0.003560	0.462195	-0.534669	-0.613882	-0.351644
16806	9.167479	1.774338	-3.055520	-0.540326	-0.054385	-0.150695	-0.838527	0.222235	0.001847	0.458742	-0.536467	-0.613373	-0.354305
16807	9.096906	1.623019	-3.363023	-0.567536	-0.107288	-0.065782	-0.838102	0.221111	0.002810	0.454894	-0.538999	-0.612353	-0.357176
16808	8.967731	1.707749	-3.470112	-0.562567	-0.206751	-0.029738	-0.839222	0.219699	0.007274	0.450171	-0.543538	-0.611733	-0.357344
16809	8.975482	1.634567	-3.570791	-0.551375	-0.205692	0.046462	-0.840354	0.220517	0.014694	0.446008	-0.547971	-0.610493	-0.357915
16810	9.006850	1.573774	-3.599150	-0.556659	-0.215246	0.109269	-0.839242	0.221329	0.022516	0.442202	-0.554169	-0.608410	-0.356640
16811	9.060185	1.626572	-3.604643	-0.547658	-0.246228	0.144083	-0.838424	0.225220	0.030931	0.438196	-0.560003	-0.606445	-0.355816
16812	8.945028	1.609777	-3.700953	-0.556423	-0.219520	0.182719	-0.835378	0.232749	0.038389	0.434811	-0.567052	-0.603501	-0.353805
16813	8.940848	1.626250	-3.776037	-0.539990	-0.212468	0.191719	-0.834849	0.238885	0.045713	0.431546	-0.573094	-0.600712	-0.352812
16814	8.868749	1.592525	-3.831138	-0.545297	-0.188976	0.186189	-0.832914	0.244039	0.052456	0.428627	-0.579797	-0.597457	-0.350941
16815	8.838965	1.544895	-3.748413	-0.568900	-0.189838	0.192979	-0.829587	0.251424	0.060888	0.425219	-0.585876	-0.594207	-0.350509
16816	8.751598	1.507053	-3.704381	-0.544936	-0.142357	0.208866	-0.826253	0.257555	0.067491	0.422969	-0.592443	-0.590207	-0.348946
16817	8.925309	1.600537	-3.652498	-0.537538	-0.120827	0.217712	-0.824314	0.262441	0.070740	0.420845	-0.597990	-0.586252	-0.348721
16818	8.862294	1.511461	-3.661085	-0.548297	-0.117455	0.247619	-0.820428	0.270529	0.077778	0.419072	-0.604789	-0.581476	-0.347123
16819	9.245304	1.558584	-3.855427	-0.558869	-0.079749	0.273897	-0.817940	0.277783	0.084260	0.417484	-0.610795	-0.576301	-0.347151
16820	9.451642	1.151026	-3.894648	-0.556579	-0.029568	0.303685	-0.814051	0.286309	0.085995	0.416963	-0.617607	-0.569956	-0.346198
16821	9.299906	0.758565	-3.812744	-0.556242	0.017262	0.301547	-0.810725	0.294831	0.089410	0.416647	-0.623132	-0.563580	-0.347117
16822	8.675630	0.594127	-3.684426	-0.554295	0.049877	0.271137	-0.807114	0.302372	0.092953	0.416773	-0.628903	-0.556898	-0.347340
16823	8.577441	0.324589	-3.601549	-0.537623	0.124104	0.221277	-0.804195	0.308813	0.090762	0.417277	-0.632540	-0.550700	-0.350005
16824	8.513289	0.267949	-3.448605	-0.568119	0.196427	0.208064	-0.803519	0.315830	0.085382	0.418365	-0.636611	-0.543414	-0.352703
16825	8.636116	-0.273655	-3.365404	-0.566007	0.234265	0.206039	-0.801155	0.321443	0.079696	0.419573	-0.639443	-0.536214	-0.357137
16826	9.195443	-0.645166	-3.468324	-0.546774	0.239441	0.227535	-0.799495	0.327898	0.074163	0.421484	-0.643128	-0.528382	-0.359930
16827	9.461857	-0.696084	-3.613090	-0.540540	0.219689	0.220707	-0.797134	0.334492	0.068346	0.422938	-0.645903	-0.521210	-0.363693
16828	10.448221	-0.955774	-3.954626	-0.542394	0.223742	0.185459	-0.793934	0.341503	0.062947	0.424380	-0.649118	-0.514003	-0.366536
16829	10.183570	-1.192322	-4.173932	-0.543102	0.119615	0.140016	-0.792406	0.345712	0.059487	0.424150	-0.651738	-0.508638	-0.369624
16830	9.159242	-1.155927	-4.023157	-0.554341	0.054543	0.154226	-0.789482	0.350751	0.057701	0.423440	-0.655903	-0.503125	-0.370614
16831	8.490993	-1.017136	-3.371411	-0.564569	0.169637	0.173596	-0.787945	0.353000	0.054081	0.423643	-0.658631	-0.496687	-0.374211
16832	8.756598	-0.985459	-3.062835	-0.538870	0.227256	0.167394	-0.785585	0.359591	0.049102	0.424924	-0.661430	-0.489593	-0.377159
16833	9.406043	-0.922354	-2.752706	-0.535320	0.262107	0.105423	-0.784325	0.361860	0.039338	0.425893	-0.662455	-0.483419	-0.382197
16834	9.289949	-1.435313	-2.966709	-0.554112	0.105735	0.168009	-0.782659	0.367058	0.032954	0.425770	-0.666225	-0.477174	-0.383626
16835	9.276111	-1.513312	-3.086635	-0.567032	0.063385	0.175188	-0.780158	0.373652	0.027137	0.424925	-0.669649	-0.471458	-0.385665
16836	9.439884	-1.514072	-3.043352	-0.547382	0.001888	0.192635	-0.777371	0.378699	0.023257	0.424062	-0.674320	-0.465764	-0.385393
16837	9.621077	-1.491605	-2.746641	-0.577155	-0.076805	0.144141	-0.775432	0.384295	0.023300	0.421517	-0.678563	-0.461517	-0.385848
16838	9.483440	-1.252646	-2.932762	-0.534134	-0.121240	0.054695	-0.771378	0.386938	0.025531	0.418597	-0.682732	-0.458789	-0.384924
16839	9.259539	-1.227432	-2.990735	-0.542957	-0.190864	-0.014906	-0.772084	0.387208	0.029031	0.414222	-0.686062	-0.457883	-0.384814
16840	9.127069	-1.309229	-3.064550	-0.542037	-0.195414	-0.012248	-0.773075	0.388455	0.033941	0.409971	-0.690208	-0.456590	-0.383487
16841	9.065757	-1.159710	-3.177286	-0.543584	-0.149428	-0.015190	-0.774057	0.387884	0.037854	0.405939	-0.693193	-0.455300	-0.383926
16842	9.201320	-1.170594	-3.235337	-0.545491	-0.172956	-0.000885	-0.773076	0.387168	0.042029	0.401908	-0.697253	-0.453600	-0.382825
16843	9.193419	-1.097291	-3.115330	-0.556280	-0.145812	-0.008253	-0.772658	0.387157	0.044959	0.397765	-0.700340	-0.452048	-0.383351
16844	9.271159	-1.088415	-3.178348	-0.543489	-0.127696	-0.022357	-0.773246	0.388370	0.046967	0.393986	-0.703799	-0.450268	-0.383014
16845	9.254305	-1.127125	-3.202056	-0.549002	-0.134799	-0.031232	-0.774362	0.385978	0.051142	0.389856	-0.706500	-0.448967	-0.383794
16846	9.192228	-1.059402	-3.255888	-0.540118	-0.156284	-0.051344	-0.774081	0.384983	0.055601	0.385626	-0.709852	-0.447813	-0.383230
16847	9.468071	-1.119895	-3.376396	-0.552837	-0.148803	-0.070947	-0.775623	0.383566	0.061745	0.380997	-0.712296	-0.447115	-0.384141
16848	9.067677	-1.027867	-3.362390	-0.540052	-0.130776	-0.083363	-0.776871	0.379210	0.067019	0.376731	-0.715126	-0.446190	-0.384166
16849	8.990634	-0.988746	-3.367556	-0.554182	-0.056705	-0.098148	-0.777562	0.375409	0.073411	0.372683	-0.716594	-0.445135	-0.386595
16850	8.994968	-0.835746	-3.229132	-0.564888	-0.011539	-0.107375	-0.779638	0.373917	0.074209	0.368924	-0.718443	-0.443439	-0.388712
16851	8.942353	-0.700055	-3.225743	-0.556362	0.057941	-0.123619	-0.781584	0.370003	0.073345	0.365658	-0.718769	-0.441849	-0.392983
16852	8.860368	-0.602634	-3.188060	-0.548010	0.126981	-0.191184	-0.783243	0.364834	0.071209	0.362694	-0.718630	-0.440443	-0.397535
16853	8.813417	-0.356149	-3.239074	-0.553355	0.204515	-0.292547	-0.788535	0.357161	0.066560	0.359400	-0.716215	-0.440194	-0.405089
16854	8.978773	-0.159426	-3.304314	-0.526138	0.275883	-0.423531	-0.793805	0.345162	0.057257	0.356154	-0.712589	-0.441165	-0.413213
16855	9.662475	-0.074145	-3.663792	-0.541939	0.380870	-0.456924	-0.801857	0.328417	0.045831	0.353152	-0.707038	-0.442006	-0.424278
16856	10.441628	0.339609	-4.346014	-0.544032	0.361650	-0.507010	-0.809633	0.313362	0.030788	0.349618	-0.701911	-0.443283	-0.434268
16857	9.172715	0.552268	-3.694290	-0.544973	0.249306	-0.555250	-0.816847	0.296886	0.022012	0.344410	-0.696438	-0.446285	-0.444056
16858	9.402532	0.426276	-3.514385	-0.546083	0.310555	-0.452114	-0.821392	0.279852	0.010695	0.340802	-0.692062	-0.447023	-0.452852
16859	9.944006	0.199146	-3.734875	-0.562183	0.235028	-0.255357	-0.827087	0.269545	-0.001660	0.337825	-0.689374	-0.445699	-0.460425
16860	9.347542	0.117876	-3.419051	-0.555284	0.133273	-0.175181	-0.830126	0.261191	-0.013876	0.334987	-0.689059	-0.443665	-0.464910
16861	9.163538	0.201926	-3.303761	-0.559317	0.070167	-0.171334	-0.831490	0.253944	-0.023160	0.331327	-0.688581	-0.442272	-0.469546
16862	9.017006	0.371979	-3.310295	-0.568232	-0.046923	-0.171612	-0.832724	0.248787	-0.029350	0.326732	-0.690028	-0.441235	-0.471613
16863	9.416667	0.232543	-3.562985	-0.570794	-0.043512	-0.143279	-0.834658	0.242075	-0.030802	0.322144	-0.690924	-0.440065	-0.474542
16864	9.316216	0.373036	-3.612744	-0.532826	-0.087204	-0.114258	-0.836318	0.237043	-0.032238	0.318212	-0.692993	-0.438802	-0.475346
16865	9.195417	0.330269	-3.616938	-0.561074	-0.132609	-0.062146	-0.838410	0.234243	-0.030854	0.313719	-0.695378	-0.437139	-0.476380
16866	9.127921	0.277303	-3.652501	-0.543699	-0.145797	-0.008802	-0.837416	0.231157	-0.029777	0.310112	-0.698961	-0.434650	-0.475777
16867	9.128016	0.262682	-3.671668	-0.536455	-0.164077	0.016164	-0.837145	0.232830	-0.027806	0.306412	-0.702165	-0.432289	-0.475607
16868	9.210432	0.174606	-3.760198	-0.538045	-0.138961	0.030155	-0.836865	0.232826	-0.026691	0.303295	-0.705939	-0.429235	-0.474783
16869	9.010374	0.345345	-3.711094	-0.546173	-0.119907	0.017537	-0.836868	0.232814	-0.023059	0.299833	-0.708783	-0.426458	-0.475248
16870	9.017451	0.243623	-3.738964	-0.543413	-0.119045	0.020207	-0.837572	0.233092	-0.021933	0.296702	-0.712271	-0.423341	-0.474785
16871	9.027258	0.342822	-3.711088	-0.534420	-0.129888	0.019508	-0.836027	0.232101	-0.019581	0.293324	-0.715140	-0.420672	-0.474942
16872	9.128142	0.335299	-3.653148	-0.547127	-0.124380	0.015804	-0.837299	0.234059	-0.018014	0.290037	-0.718620	-0.417585	-0.474434
16873	9.683847	0.214938	-3.790277	-0.568710	-0.088106	0.008356	-0.837011	0.232091	-0.016081	0.286402	-0.721174	-0.414470	-0.475497
16874	9.614746	0.017834	-3.688918	-0.566476	-0.028767	0.018589	-0.836743	0.234608	-0.015079	0.283643	-0.723834	-0.410577	-0.476485
16875	9.075763	-0.228276	-3.395494	-0.557118	0.008865	0.027158	-0.835340	0.234464	-0.014812	0.281168	-0.725526	-0.406699	-0.478699
16876	8.818109	-0.283349	-3.186734	-0.555248	0.032451	0.003965	-0.836035	0.233918	-0.018584	0.278921	-0.727376	-0.402754	-0.480537
16877	9.017911	-0.250262	-3.105216	-0.551716	0.041820	-0.034934	-0.836729	0.232811	-0.022222	0.276221	-0.728190	-0.399596	-0.483492
16878	9.252587	-0.189183	-3.149705	-0.553941	0.002636	-0.080663	-0.836858	0.231003	-0.025872	0.272929	-0.729606	-0.397036	-0.485332
16879	9.487152	-0.295271	-3.259985	-0.555720	0.002640	-0.077105	-0.837264	0.228071	-0.027994	0.269476	-0.730456	-0.394621	-0.487945
16880	9.303479	-0.587214	-3.367631	-0.546371	-0.003459	-0.008911	-0.839356	0.225274	-0.027588	0.266937	-0.732423	-0.391098	-0.489228
16881	9.010769	-0.633292	-3.301485	-0.555213	0.008732	0.037727	-0.838236	0.225835	-0.028569	0.264694	-0.734095	-0.386920	-0.491258
16882	9.103069	-0.503454	-3.315139	-0.549598	0.033862	0.047406	-0.837676	0.226114	-0.028849	0.262938	-0.736110	-0.382317	-0.492787
16883	9.151334	-0.435882	-3.282129	-0.558723	0.055963	0.000294	-0.836273	0.226824	-0.032904	0.260664	-0.737023	-0.378355	-0.495681
16884	9.262654	-0.356837	-3.283160	-0.545919	0.086777	-0.024482	-0.836550	0.226413	-0.035420	0.258644	-0.737905	-0.374547	-0.498311
16885	9.188800	-0.377017	-3.106447	-0.558498	0.113867	-0.026591	-0.836823	0.225728	-0.039895	0.256565	-0.738006	-0.370634	-0.502147
16886	9.272408	-0.510649	-2.749872	-0.563091	0.113913	-0.030200	-0.836253	0.224339	-0.043685	0.254427	-0.738619	-0.366573	-0.505306
16887	9.487390	-0.470472	-3.064727	-0.545921	0.084893	-0.013834	-0.837222	0.221973	-0.047334	0.252482	-0.739002	-0.362692	-0.508512
16888	9.502045	-0.572514	-3.136096	-0.537222	0.003528	0.012416	-0.837223	0.222679	-0.049143	0.250345	-0.740873	-0.358799	-0.509606
16889	9.342916	-0.629811	-3.183570	-0.537418	-0.034365	0.016147	-0.836949	0.224076	-0.048432	0.247997	-0.742624	-0.355114	-0.510785
16890	9.352808	-0.557346	-3.179559	-0.561200	-0.072306	0.039998	-0.838633	0.224078	-0.047720	0.245234	-0.745545	-0.350923	-0.510760
16891	9.391500	-0.596437	-3.208170	-0.542146	-0.070479	0.027829	-0.838080	0.225468	-0.045056	0.242703	-0.747749	-0.347148	-0.511327
16892	9.206491	-0.547453	-3.290623	-0.537625	-0.074089	0.024338	-0.836964	0.226440	-0.043239	0.240109	-0.750420	-0.343417	-0.511157
16893	9.189963	-0.697933	-3.409737	-0.519371	-0.079795	0.047570	-0.836137	0.228802	-0.038472	0.238077	-0.752729	-0.339580	-0.511277
16894	9.139318	-0.687947	-3.409781	-0.581019	-0.070665	0.065361	-0.836426	0.230479	-0.037055	0.235259	-0.755806	-0.334752	-0.511225
16895	9.166261	-0.707828	-3.470002	-0.559075	-0.056469	0.078806	-0.837280	0.232993	-0.034787	0.233123	-0.758249	-0.329880	-0.511754
16896	9.243643	-0.761768	-3.515413	-0.566137	-0.034964	0.096295	-0.835613	0.236201	-0.031973	0.231069	-0.761038	-0.324540	-0.511958
16897	9.190800	-0.725277	-3.530247	-0.559798	-0.034950	0.091056	-0.833946	0.239694	-0.031112	0.229203	-0.763311	-0.319329	-0.512691
16898	9.152367	-0.776085	-3.577955	-0.546126	-0.020443	0.073422	-0.833819	0.242205	-0.028293	0.227299	-0.765657	-0.314451	-0.513055
16899	9.190998	-0.752102	-3.568609	-0.556065	-0.005894	0.064381	-0.832989	0.244721	-0.027435	0.225412	-0.767415	-0.309512	-0.514263
16900	9.181148	-0.759154	-3.546771	-0.542590	-0.020216	0.046929	-0.831874	0.246113	-0.026032	0.223282	-0.769530	-0.305054	-0.514696
16901	9.186018	-0.703467	-3.525652	-0.537191	-0.012807	0.022184	-0.831455	0.246393	-0.026032	0.221215	-0.770990	-0.300954	-0.515814
16902	9.149515	-0.673905	-3.472775	-0.542630	0.005475	-0.004537	-0.831180	0.247367	-0.024628	0.218701	-0.772490	-0.297157	-0.516844
16903	9.130030	-0.661518	-3.443891	-0.551761	0.005629	-0.017033	-0.831042	0.247928	-0.024763	0.216123	-0.773568	-0.293401	-0.518458
16904	9.188504	-0.655061	-3.511698	-0.537299	-0.003376	-0.023870	-0.831873	0.245408	-0.024363	0.213431	-0.774986	-0.289981	-0.519379
16905	9.195646	-0.592002	-3.468918	-0.546375	0.002099	-0.026656	-0.831310	0.244842	-0.022977	0.210820	-0.776002	-0.286418	-0.520904
16906	9.172218	-0.476071	-3.504008	-0.558971	0.023786	-0.026925	-0.831025	0.243723	-0.023549	0.207909	-0.777176	-0.282689	-0.522359
16907	9.198633	-0.451890	-3.475318	-0.534431	0.027268	-0.025768	-0.831160	0.242176	-0.021329	0.205634	-0.777862	-0.279109	-0.524159
16908	9.150395	-0.487971	-3.496597	-0.548092	0.012798	-0.013467	-0.830595	0.241621	-0.023156	0.202964	-0.779145	-0.275314	-0.525300
16909	9.273656	-0.476771	-3.513801	-0.516990	0.042286	-0.000872	-0.831015	0.241057	-0.021761	0.201303	-0.779721	-0.271448	-0.527094
16910	9.186268	-0.490356	-3.455541	-0.553157	0.061222	0.014490	-0.831438	0.242043	-0.023145	0.199105	-0.780630	-0.266953	-0.528876
16911	9.015462	-0.594429	-3.265681	-0.558549	0.059205	0.037382	-0.829195	0.242177	-0.023161	0.197292	-0.781369	-0.261958	-0.530958
16912	9.333302	-0.668567	-3.207288	-0.560485	0.037559	0.044623	-0.828508	0.245538	-0.023550	0.195165	-0.782670	-0.256990	-0.532254
16913	9.252284	-0.880261	-3.132328	-0.554986	0.037447	0.051717	-0.826826	0.245814	-0.023700	0.193459	-0.783658	-0.251860	-0.533874
16914	9.500598	-0.842829	-3.079919	-0.534207	0.035784	0.029023	-0.826688	0.246662	-0.026067	0.191558	-0.784750	-0.247406	-0.535035
16915	9.395259	-0.934963	-3.233393	-0.537482	-0.028544	-0.029917	-0.825988	0.246940	-0.025930	0.188943	-0.785936	-0.243966	-0.535804
16916	9.467360	-0.944872	-3.199551	-0.549591	-0.058824	-0.061708	-0.825980	0.245263	-0.026925	0.185357	-0.787617	-0.241122	-0.535875
16917	9.406876	-0.944369	-3.180145	-0.539097	-0.110907	-0.086933	-0.827378	0.243573	-0.023020	0.181725	-0.789389	-0.238837	-0.535535
16918	9.405678	-0.882317	-3.306484	-0.540457	-0.173755	-0.109549	-0.828344	0.239509	-0.021379	0.177210	-0.791998	-0.237253	-0.533897
16919	9.251961	-0.855280	-3.388734	-0.535174	-0.189787	-0.134183	-0.828333	0.235990	-0.015689	0.172771	-0.794342	-0.236013	-0.532418
16920	9.151226	-0.847879	-3.466003	-0.558815	-0.190487	-0.145087	-0.831695	0.233738	-0.009540	0.167495	-0.796972	-0.234839	-0.530690
16921	9.052313	-0.803651	-3.449450	-0.571494	-0.180478	-0.150620	-0.831958	0.228681	-0.004283	0.162356	-0.799221	-0.233408	-0.529535
16922	9.057696	-0.712022	-3.477059	-0.549483	-0.148206	-0.143469	-0.832781	0.223344	0.001395	0.157434	-0.801324	-0.232149	-0.528395
16923	9.025180	-0.635273	-3.603519	-0.553122	-0.140816	-0.161241	-0.835850	0.218718	0.005002	0.152672	-0.803006	-0.230925	-0.527776
16924	8.936200	-0.571942	-3.613772	-0.533258	-0.125030	-0.223924	-0.837089	0.212406	0.009416	0.147259	-0.804395	-0.231042	-0.527147
16925	9.483447	-0.610797	-3.865366	-0.569075	-0.020777	-0.268212	-0.837193	0.204004	0.009888	0.141675	-0.804324	-0.230980	-0.528810
16926	9.383560	-0.499851	-4.001782	-0.539644	0.056888	-0.303730	-0.840521	0.195476	0.008428	0.136147	-0.803390	-0.231769	-0.531330
16927	9.137181	-0.376925	-3.915838	-0.533507	0.175811	-0.309735	-0.842861	0.186114	0.004298	0.131608	-0.800894	-0.232167	-0.536047
16928	8.503698	0.008589	-3.581011	-0.529419	0.295151	-0.365364	-0.845053	0.175789	-0.005291	0.126674	-0.797017	-0.233385	-0.542447
16929	8.067892	0.315465	-3.255235	-0.541023	0.382310	-0.438641	-0.848352	0.162674	-0.017136	0.121553	-0.791593	-0.235172	-0.550726
16930	8.452070	0.518243	-2.905233	-0.545402	0.460421	-0.501009	-0.851902	0.143697	-0.034347	0.115624	-0.785116	-0.237896	-0.560026
16931	8.876213	0.433648	-2.866196	-0.538274	0.475443	-0.566407	-0.855167	0.123596	-0.050455	0.109515	-0.777793	-0.241405	-0.569884
16932	11.414744	0.544932	-3.383090	-0.541122	0.577964	-0.508126	-0.855234	0.110075	-0.068894	0.104103	-0.769633	-0.243934	-0.580796
16933	9.750229	1.049345	-3.236681	-0.537510	0.362827	-0.650356	-0.857238	0.089826	-0.083756	0.096415	-0.762913	-0.248827	-0.588857
16934	9.514843	1.355348	-3.234948	-0.553725	0.242138	-0.648044	-0.858110	0.066906	-0.096001	0.087494	-0.757718	-0.253941	-0.594746
16935	9.437347	1.705589	-3.342653	-0.538713	0.126804	-0.554239	-0.859972	0.044670	-0.102643	0.079682	-0.754071	-0.257716	-0.598840
16936	9.761898	1.546995	-3.256747	-0.539815	0.042168	-0.457264	-0.860449	0.025351	-0.103260	0.072204	-0.752043	-0.260384	-0.601181
16937	9.284991	1.767403	-3.273067	-0.555306	-0.023666	-0.348299	-0.860530	0.011632	-0.103961	0.065810	-0.751214	-0.261044	-0.602663
16938	9.019405	1.783713	-3.251146	-0.525207	-0.007680	-0.341906	-0.861870	-0.003212	-0.102150	0.059671	-0.750292	-0.262198	-0.603948
16939	8.947840	1.599264	-3.447129	-0.557057	-0.113468	-0.185962	-0.861280	-0.010931	-0.096927	0.054729	-0.751379	-0.260482	-0.603807
16940	8.961930	1.531617	-3.429478	-0.545858	-0.130810	-0.068074	-0.861539	-0.016684	-0.092794	0.050940	-0.753354	-0.257403	-0.602998
16941	8.889112	1.704996	-3.602873	-0.538597	-0.205937	0.066068	-0.862244	-0.016980	-0.087623	0.048842	-0.756835	-0.252193	-0.601011
16942	8.845128	1.800726	-3.797186	-0.560147	-0.226615	0.172112	-0.863527	-0.013925	-0.079061	0.047233	-0.761130	-0.245389	-0.598526
16943	8.869555	1.916689	-3.779182	-0.538071	-0.212876	0.235999	-0.862862	-0.006951	-0.071171	0.047131	-0.765479	-0.237593	-0.596129
16944	8.920646	1.959668	-3.811142	-0.541615	-0.209439	0.257185	-0.864735	0.002965	-0.062393	0.046900	-0.769842	-0.229660	-0.593633
16945	8.831673	1.916338	-3.873363	-0.556026	-0.213322	0.294175	-0.863665	0.013298	-0.054472	0.047182	-0.774377	-0.220734	-0.591093
16946	8.785531	2.004124	-3.794543	-0.559522	-0.193601	0.306396	-0.863718	0.024196	-0.047373	0.047320	-0.778639	-0.211772	-0.588757
16947	8.758424	1.970811	-3.738560	-0.572266	-0.189814	0.292057	-0.862784	0.033830	-0.039877	0.047382	-0.782768	-0.202649	-0.586483
16948	8.630495	1.966784	-3.738344	-0.553208	-0.191690	0.288726	-0.861983	0.041926	-0.032815	0.047411	-0.786770	-0.193993	-0.584047
16949	8.718827	1.763386	-3.712030	-0.559286	-0.177702	0.338984	-0.860210	0.051979	-0.025460	0.048219	-0.790785	-0.184260	-0.581706
16950	8.689330	1.633108	-3.705704	-0.544748	-0.201552	0.377317	-0.862382	0.066237	-0.016914	0.049371	-0.795052	-0.174274	-0.578864
16951	9.536452	1.654890	-4.006701	-0.527078	-0.145823	0.395064	-0.859923	0.080213	-0.010921	0.051398	-0.798689	-0.163975	-0.576686
16952	9.377306	1.129292	-3.966795	-0.545606	-0.095738	0.440439	-0.858713	0.091110	-0.004391	0.053608	-0.801739	-0.152822	-0.575314
16953	9.139924	0.508038	-3.843563	-0.557785	0.006559	0.386456	-0.856953	0.105381	-0.002580	0.055499	-0.803442	-0.142111	-0.575505
16954	8.692826	0.130309	-3.635780	-0.551889	0.057579	0.411717	-0.854332	0.115456	-0.002495	0.057721	-0.804439	-0.131142	-0.576496
16955	8.752483	-0.260267	-3.426117	-0.535079	0.118589	0.429183	-0.850757	0.132254	-0.004024	0.060777	-0.804749	-0.119824	-0.578210
16956	9.157350	-0.558080	-3.493408	-0.525705	0.182031	0.387373	-0.850526	0.144730	-0.008785	0.063434	-0.804013	-0.109369	-0.581014
16957	9.654705	-0.745601	-3.607963	-0.534514	0.260242	0.317871	-0.847340	0.155103	-0.014429	0.065547	-0.802236	-0.099609	-0.584978
16958	9.917357	-1.593391	-3.652013	-0.548739	0.296478	0.303275	-0.846537	0.165769	-0.022844	0.067081	-0.799825	-0.090062	-0.589635
16959	9.194796	-1.644293	-3.244540	-0.559671	0.349570	0.205337	-0.842914	0.172788	-0.030901	0.067683	-0.796651	-0.081605	-0.595069
16960	9.269189	-1.608540	-2.863264	-0.556180	0.375396	0.137104	-0.843217	0.179963	-0.041300	0.067250	-0.792854	-0.074497	-0.601091
16961	9.452075	-1.560306	-3.081513	-0.555037	0.311363	0.048216	-0.841388	0.180977	-0.052897	0.066029	-0.789750	-0.068574	-0.605998
16962	9.128392	-1.699104	-2.801657	-0.550110	0.211917	0.077096	-0.839576	0.184346	-0.056787	0.064729	-0.787713	-0.062697	-0.609416
16963	9.343590	-1.589283	-2.800755	-0.552438	0.129002	0.084713	-0.838887	0.187858	-0.060667	0.063792	-0.786796	-0.056411	-0.611310
16964	9.410337	-1.435845	-2.930620	-0.543854	0.051542	0.080021	-0.838190	0.189403	-0.062891	0.062426	-0.786647	-0.050765	-0.612138
16965	9.694122	-1.436832	-2.802925	-0.548541	-0.083027	0.022459	-0.838333	0.189962	-0.062466	0.060592	-0.788211	-0.045738	-0.610705
16966	9.644355	-1.225887	-3.128996	-0.532413	-0.091585	-0.033885	-0.838336	0.190235	-0.060228	0.057864	-0.789644	-0.042201	-0.609371
16967	9.119080	-1.218407	-3.234693	-0.560013	-0.151829	-0.039247	-0.838194	0.188820	-0.055774	0.055049	-0.791978	-0.038071	-0.606870
16968	8.794608	-1.390022	-3.179185	-0.556331	-0.132700	-0.069490	-0.840715	0.187271	-0.051161	0.051471	-0.793866	-0.034854	-0.604907
16969	8.756465	-1.428946	-3.258438	-0.545410	-0.134589	-0.065821	-0.839587	0.185156	-0.047560	0.048604	-0.795927	-0.031279	-0.602628
16970	9.338804	-1.318785	-3.605977	-0.542536	-0.070755	-0.142109	-0.841674	0.180386	-0.043123	0.044406	-0.796966	-0.029325	-0.601676
16971	9.121790	-0.841506	-4.021782	-0.541446	0.041431	-0.292252	-0.843181	0.172273	-0.044593	0.038985	-0.796757	-0.029233	-0.602332
16972	8.150925	-0.679696	-3.857981	-0.531743	0.229169	-0.446520	-0.846500	0.162497	-0.049698	0.031467	-0.793928	-0.032015	-0.606352
16973	9.624037	-0.357655	-3.822469	-0.553357	0.612086	-0.515132	-0.849498	0.145051	-0.064523	0.023496	-0.786556	-0.034931	-0.616082
16974	7.659700	0.378426	-2.873617	-0.550784	0.721652	-0.702786	-0.849392	0.124961	-0.086663	0.012838	-0.777208	-0.041211	-0.627761
16975	8.938096	1.198989	-1.768156	-0.539420	0.694468	-0.675633	-0.851631	0.096348	-0.112646	0.003086	-0.768223	-0.046800	-0.638462
16976	10.264420	2.075722	-2.451445	-0.539626	0.583253	-0.508224	-0.849992	0.077929	-0.132685	-0.005058	-0.760322	-0.050209	-0.647583
16977	10.762438	1.790702	-2.697809	-0.542345	0.327632	-0.329681	-0.847553	0.067743	-0.145242	-0.010864	-0.756096	-0.050507	-0.652418
16978	10.129149	1.582172	-2.672888	-0.559217	0.162480	-0.200749	-0.847519	0.061470	-0.153549	-0.015733	-0.753807	-0.048926	-0.655083
16979	9.457952	1.799939	-2.534275	-0.563994	0.076872	-0.105739	-0.848603	0.053222	-0.156839	-0.019260	-0.753035	-0.045546	-0.656119
16980	9.437236	1.520020	-2.487630	-0.541127	0.010460	0.050591	-0.849725	0.053081	-0.155854	-0.020708	-0.752938	-0.040359	-0.656526
16981	9.333496	1.659292	-2.735507	-0.541282	-0.076998	0.157291	-0.848767	0.057972	-0.153436	-0.020636	-0.754399	-0.033301	-0.655247
16982	9.234021	1.622037	-2.995919	-0.562992	-0.119139	0.244862	-0.849913	0.063717	-0.154205	-0.019964	-0.756059	-0.024843	-0.653726
16983	9.100441	1.737968	-3.142011	-0.537346	-0.119823	0.306201	-0.848273	0.072939	-0.149373	-0.017989	-0.758093	-0.015619	-0.651711
16984	8.567617	1.728775	-3.216101	-0.542816	-0.128867	0.306086	-0.848034	0.081604	-0.144815	-0.016217	-0.759785	-0.006491	-0.649939
16985	9.439568	1.745983	-2.678626	-0.558020	-0.220661	0.311935	-0.848382	0.096149	-0.139632	-0.014592	-0.763001	0.003058	-0.646225
16986	9.501195	1.878352	-3.090955	-0.543610	-0.260555	0.335398	-0.849272	0.106210	-0.132955	-0.012462	-0.766231	0.012685	-0.642319
16987	9.024411	1.609007	-3.357937	-0.538141	-0.322695	0.422419	-0.850447	0.116828	-0.124873	-0.009204	-0.770563	0.023623	-0.636859
16988	9.761202	1.251830	-3.309027	-0.548040	-0.233650	0.551016	-0.847303	0.134297	-0.117312	-0.004421	-0.773111	0.036619	-0.633197
16989	9.223291	0.402733	-2.822822	-0.555035	-0.241584	0.621512	-0.845850	0.153591	-0.109859	0.000988	-0.775975	0.050778	-0.628715
16990	8.693364	-0.583236	-2.187707	-0.544341	-0.297783	0.639410	-0.843862	0.178188	-0.097326	0.007003	-0.778873	0.065075	-0.623758
16991	10.565784	-0.530284	-3.041339	-0.551970	-0.111950	0.447528	-0.840027	0.197755	-0.089330	0.010069	-0.779975	0.076488	-0.621037
16992	10.761806	-1.289205	-2.854327	-0.572568	-0.015330	0.333394	-0.837983	0.211469	-0.088644	0.011434	-0.779523	0.086391	-0.620282
16993	9.481194	-1.532963	-2.158833	-0.548552	-0.017966	0.193592	-0.836908	0.222103	-0.087145	0.011255	-0.779694	0.093818	-0.618990
16994	8.747179	-1.726827	-2.208846	-0.544874	-0.121788	0.105636	-0.836798	0.228247	-0.082053	0.010421	-0.780859	0.099792	-0.616597
16995	9.216371	-1.831439	-3.005683	-0.548882	-0.127641	-0.032258	-0.837798	0.231595	-0.077541	0.007678	-0.782745	0.103692	-0.613596
16996	9.680811	-1.529803	-2.997590	-0.531582	-0.206093	-0.125212	-0.839620	0.230466	-0.073627	0.004382	-0.785354	0.105872	-0.609910
16997	9.005460	-1.268920	-2.924692	-0.562535	-0.185745	-0.175347	-0.840316	0.228210	-0.068337	-0.000206	-0.788186	0.107678	-0.605944
16998	8.798151	-1.243568	-2.944028	-0.549587	-0.103992	-0.258007	-0.843518	0.222616	-0.068091	-0.005618	-0.789781	0.107980	-0.603784
16999	8.545506	-1.317255	-3.387465	-0.545546	-0.027933	-0.303583	-0.846852	0.215059	-0.067027	-0.011816	-0.790917	0.107543	-0.602284
17000	8.685393	-1.075663	-3.259869	-0.530952	-0.006341	-0.305261	-0.849602	0.202752	-0.069369	-0.017716	-0.791378	0.106851	-0.601656
17001	8.938942	-0.846617	-3.477814	-0.545286	0.040836	-0.328628	-0.851524	0.193521	-0.070847	-0.024352	-0.791681	0.105981	-0.601179
17002	9.109519	-0.669637	-3.603249	-0.552225	0.124243	-0.378697	-0.853304	0.184298	-0.075120	-0.031745	-0.790648	0.104308	-0.602485
17003	9.120061	-0.146831	-3.466535	-0.546910	0.133470	-0.403399	-0.855777	0.173826	-0.082194	-0.039511	-0.789914	0.102193	-0.603349
17004	9.047364	0.101116	-3.309729	-0.554096	0.164255	-0.416932	-0.858518	0.160132	-0.088601	-0.047471	-0.788371	0.099891	-0.605178
17005	8.892352	-0.028356	-3.300828	-0.539413	0.185809	-0.419596	-0.857043	0.145034	-0.096871	-0.055432	-0.786941	0.097337	-0.606775
17006	8.887162	0.088323	-3.198222	-0.539698	0.133359	-0.398036	-0.859218	0.130219	-0.103434	-0.062871	-0.785637	0.095180	-0.608081
17007	8.980536	0.464538	-3.231541	-0.564314	0.126264	-0.394673	-0.859734	0.120573	-0.107581	-0.070811	-0.784754	0.093345	-0.608633
17008	9.410649	0.378982	-3.339895	-0.566737	0.200659	-0.444616	-0.859671	0.106866	-0.111915	-0.079354	-0.782571	0.090667	-0.610790
17009	9.276993	0.514367	-3.466875	-0.548314	0.245680	-0.451758	-0.859884	0.092895	-0.120999	-0.087950	-0.780245	0.087526	-0.613043
17010	9.601158	0.792888	-3.431756	-0.546801	0.211563	-0.460277	-0.860656	0.077932	-0.126317	-0.096377	-0.777846	0.084326	-0.615269
17011	9.330320	1.018039	-3.255100	-0.545998	0.096893	-0.535677	-0.859741	0.061844	-0.130961	-0.105705	-0.777363	0.080086	-0.614914
17012	12.076158	1.696393	-4.087884	-0.554407	-0.039041	-0.599716	-0.860094	0.045596	-0.128753	-0.115529	-0.778096	0.075294	-0.612821
17013	10.436342	1.484661	-2.498238	-0.556039	0.058705	-0.676852	-0.858325	0.025284	-0.126883	-0.126662	-0.778082	0.068979	-0.611381
17014	8.791424	1.405039	-1.429562	-0.553152	0.113898	-0.433395	-0.857697	0.010027	-0.128723	-0.134624	-0.776525	0.066368	-0.611948
17015	8.403649	1.428192	-1.209418	-0.559954	0.094217	-0.252974	-0.861027	0.001632	-0.128226	-0.140669	-0.775316	0.066554	-0.612101
17016	9.775184	1.423804	-1.303024	-0.558765	-0.032270	-0.196167	-0.857206	-0.006213	-0.129595	-0.145610	-0.775150	0.068096	-0.610986
17017	10.068665	1.889090	-1.576818	-0.544412	-0.123509	-0.070572	-0.856505	-0.006643	-0.126951	-0.148896	-0.776311	0.071514	-0.608323
17018	9.976105	2.068270	-2.001545	-0.556772	-0.170097	0.106522	-0.857649	-0.003024	-0.119641	-0.149919	-0.777352	0.078126	-0.605924
17019	9.013321	1.900162	-2.413983	-0.552630	-0.169417	0.216062	-0.857969	0.004935	-0.112851	-0.149801	-0.778523	0.086204	-0.603350
17020	8.764052	1.829569	-2.359703	-0.556015	-0.155421	0.260106	-0.856477	0.014986	-0.104656	-0.148963	-0.779031	0.095139	-0.601556
17021	8.903339	2.013950	-2.492427	-0.557456	-0.145457	0.357396	-0.856541	0.028687	-0.098367	-0.147279	-0.779488	0.105366	-0.599671
17022	8.949372	2.011092	-2.516620	-0.539242	-0.156656	0.391305	-0.856045	0.042670	-0.093196	-0.144572	-0.779630	0.116130	-0.598155
17023	9.095593	2.234939	-2.901088	-0.546492	-0.160233	0.396627	-0.854572	0.057910	-0.087741	-0.142248	-0.780017	0.126815	-0.596035
17024	8.868397	2.088778	-2.928149	-0.544037	-0.075807	0.420843	-0.851139	0.073137	-0.079507	-0.139438	-0.778907	0.137836	-0.595703
17025	8.940510	1.847623	-2.386720	-0.556501	-0.060114	0.482483	-0.849820	0.091598	-0.074297	-0.136541	-0.777624	0.149614	-0.595209
17026	9.461156	1.756639	-1.726753	-0.544274	-0.143393	0.523010	-0.848924	0.110057	-0.067825	-0.132277	-0.776780	0.162369	-0.593929
17027	9.741548	1.847587	-2.358796	-0.544270	-0.176115	0.561350	-0.843952	0.126543	-0.060568	-0.127943	-0.776358	0.175422	-0.591715
17028	9.624296	1.672987	-2.571741	-0.553562	-0.188150	0.501123	-0.840822	0.146665	-0.050466	-0.123891	-0.775806	0.188005	-0.589432
17029	9.861795	1.896606	-2.900754	-0.541976	-0.265659	0.305438	-0.837380	0.159077	-0.037931	-0.122270	-0.777122	0.197158	-0.585030
17030	9.424543	0.781755	-3.071367	-0.515906	-0.158896	0.232323	-0.833650	0.169664	-0.024161	-0.120897	-0.777166	0.205010	-0.582552
17031	9.620684	-0.169237	-2.681659	-0.562747	-0.122903	0.257993	-0.832569	0.177192	-0.014872	-0.120730	-0.776805	0.213279	-0.580095
17032	9.842662	0.200760	-2.806900	-0.553440	-0.076009	0.253489	-0.828400	0.184862	-0.008399	-0.120033	-0.775587	0.221674	-0.578720
17033	9.894568	-0.007075	-2.753908	-0.558985	-0.028025	0.131031	-0.828437	0.192122	-0.002177	-0.121701	-0.774572	0.227655	-0.577409
17034	9.171883	-0.084063	-2.653013	-0.555095	0.018869	0.113818	-0.826487	0.194482	0.002582	-0.123061	-0.772794	0.233649	-0.577107
17035	8.792127	-0.335980	-2.354906	-0.545703	0.028927	0.184513	-0.823139	0.197966	0.005386	-0.124162	-0.770811	0.240134	-0.576861
17036	9.038584	-0.202024	-2.327735	-0.543758	0.028501	0.234144	-0.820357	0.201856	0.012529	-0.123997	-0.768298	0.247811	-0.577003
17037	9.499132	-0.005350	-2.490022	-0.548917	-0.032079	0.169120	-0.820109	0.208703	0.016649	-0.125033	-0.766984	0.254199	-0.575747
17038	9.762413	0.002985	-2.823916	-0.558658	0.007752	0.158216	-0.818730	0.212598	0.023523	-0.125862	-0.764969	0.260903	-0.575249
17039	9.619864	-0.046414	-3.137292	-0.553451	-0.024419	0.125723	-0.817067	0.216643	0.026765	-0.127519	-0.763697	0.266613	-0.573954
17040	9.745773	-0.057237	-3.195331	-0.548879	-0.062966	0.203003	-0.814846	0.221104	0.031404	-0.127305	-0.762199	0.274045	-0.572491
17041	9.052686	-0.130076	-3.174260	-0.536869	-0.036079	0.202827	-0.812631	0.226821	0.036754	-0.127779	-0.760609	0.280730	-0.571259
17042	8.821348	-0.083320	-2.886933	-0.537225	0.057527	0.209270	-0.811808	0.230167	0.040694	-0.127977	-0.757640	0.287785	-0.571650
17043	9.268659	-0.021842	-2.653837	-0.550665	0.062448	0.274634	-0.808893	0.236590	0.043951	-0.128412	-0.754376	0.295400	-0.571984
17044	9.533549	-0.027891	-2.581635	-0.554597	0.011951	0.284679	-0.805847	0.244969	0.048345	-0.127722	-0.751336	0.303867	-0.571704
17045	9.642885	-0.330229	-2.510752	-0.543344	0.056825	0.297785	-0.802944	0.254479	0.049678	-0.127783	-0.747883	0.311672	-0.572017
17046	9.670779	-0.205919	-2.314040	-0.525475	0.057408	0.224577	-0.801577	0.262028	0.052261	-0.127601	-0.744659	0.318743	-0.572366
17047	9.370875	-0.096852	-2.179543	-0.543959	0.070162	0.115419	-0.798232	0.266635	0.054099	-0.129884	-0.742097	0.323705	-0.572396
17048	10.077002	0.042995	-2.293198	-0.573475	0.070621	-0.008611	-0.799080	0.267752	0.055653	-0.133156	-0.740032	0.327795	-0.571990
17049	9.836288	0.237929	-2.280554	-0.549044	-0.025780	-0.122761	-0.799067	0.263817	0.060082	-0.137681	-0.740039	0.329447	-0.569958
17050	9.449455	0.039732	-2.287489	-0.554761	-0.041429	-0.188299	-0.800729	0.258491	0.063113	-0.141989	-0.740441	0.330947	-0.567504
17051	8.956066	0.337002	-2.009856	-0.560948	0.007343	-0.204670	-0.804341	0.249806	0.066682	-0.147898	-0.740512	0.331351	-0.565663
17052	8.776633	1.054377	-1.867811	-0.564182	-0.042911	-0.224698	-0.804598	0.243067	0.072480	-0.152740	-0.741094	0.332408	-0.562988
17053	10.099694	2.004536	-2.406937	-0.565453	-0.075006	-0.237367	-0.808074	0.235217	0.077733	-0.158654	-0.742229	0.332502	-0.559793
17054	9.836261	1.786391	-2.773843	-0.569374	0.006029	-0.232667	-0.811404	0.225827	0.082969	-0.163980	-0.742243	0.333319	-0.557750
17055	9.061403	2.066787	-2.000304	-0.538234	0.010180	-0.122793	-0.813198	0.218687	0.084026	-0.168894	-0.741687	0.334421	-0.556361
17056	9.257968	2.777817	-2.107570	-0.556689	-0.084450	-0.004634	-0.812766	0.215598	0.086505	-0.170878	-0.741180	0.338769	-0.553794
17057	9.935673	2.631853	-2.737501	-0.527868	-0.175161	0.059219	-0.811937	0.217255	0.092802	-0.172517	-0.741449	0.342955	-0.550340
17058	9.676762	2.486645	-3.030322	-0.535114	-0.213460	0.110621	-0.810267	0.218625	0.100905	-0.172018	-0.741594	0.349190	-0.546365
17059	9.102781	2.171911	-2.924557	-0.554729	-0.240867	0.251939	-0.807074	0.224184	0.111274	-0.171598	-0.741076	0.356652	-0.542365
17060	8.921221	2.066848	-2.903812	-0.557921	-0.242028	0.378361	-0.803895	0.233104	0.121539	-0.168296	-0.739426	0.367144	-0.538639
17061	8.972590	2.048522	-2.691042	-0.552635	-0.308577	0.461101	-0.797230	0.246497	0.131684	-0.165159	-0.737954	0.377765	-0.534267
17062	8.951564	2.052943	-2.778050	-0.556244	-0.339731	0.520521	-0.790416	0.256931	0.147245	-0.159528	-0.736039	0.390541	-0.529410
17063	9.221310	2.321234	-2.887722	-0.558107	-0.352475	0.541019	-0.783198	0.270861	0.163956	-0.155360	-0.734125	0.402330	-0.524456
17064	9.001360	2.325790	-3.153270	-0.545572	-0.388558	0.537817	-0.773721	0.281139	0.182428	-0.148933	-0.732286	0.415231	-0.518805
17065	9.202144	2.055555	-3.653113	-0.559505	-0.309164	0.536312	-0.761728	0.293230	0.201458	-0.145283	-0.729667	0.426616	-0.514274
17066	10.055825	1.425305	-3.869522	-0.545254	-0.089537	0.560888	-0.754770	0.303110	0.215196	-0.141089	-0.724234	0.438805	-0.512864
17067	9.228464	-0.363569	-3.234714	-0.547656	0.028442	0.644632	-0.748089	0.313432	0.222375	-0.139076	-0.716955	0.450461	-0.513536
17068	9.375297	-0.963397	-3.162977	-0.553091	0.043293	0.598426	-0.739452	0.325716	0.227744	-0.135714	-0.709504	0.462712	-0.513890
17069	9.069004	-0.933023	-2.865701	-0.550790	0.149900	0.559686	-0.733186	0.335489	0.231709	-0.135679	-0.701439	0.472640	-0.515933
17070	9.513391	-1.443185	-2.841273	-0.554239	0.155104	0.587062	-0.725807	0.347646	0.233873	-0.133418	-0.692646	0.484234	-0.517647
17071	9.620706	-1.721586	-2.809314	-0.545632	0.090505	0.553043	-0.720383	0.357564	0.237008	-0.132739	-0.684990	0.493952	-0.518827
17072	9.800554	-1.738278	-2.978509	-0.542615	0.037302	0.460561	-0.712424	0.363817	0.246090	-0.130421	-0.678440	0.503820	-0.518532
17073	9.448860	-1.809314	-3.098061	-0.550448	-0.019657	0.382895	-0.705299	0.368531	0.255164	-0.130433	-0.673410	0.511394	-0.517671
17074	8.907192	-1.790492	-2.952568	-0.532699	-0.106629	0.418907	-0.698733	0.372403	0.265210	-0.126915	-0.668624	0.520844	-0.515321
17075	8.787614	-1.848795	-3.120898	-0.536192	-0.088570	0.415193	-0.693149	0.375991	0.277357	-0.125665	-0.663857	0.528769	-0.513718
17076	9.135295	-1.589316	-3.015526	-0.556207	-0.073882	0.400814	-0.683916	0.379013	0.288631	-0.122953	-0.658703	0.538012	-0.511406
17077	9.221018	-1.661643	-2.901268	-0.553113	-0.116418	0.321497	-0.677476	0.378952	0.302828	-0.122588	-0.655037	0.544809	-0.509001
17078	8.877338	-1.391088	-3.266271	-0.566540	-0.237104	0.322063	-0.669625	0.375936	0.320336	-0.119017	-0.652228	0.553411	-0.504152
17079	8.856375	-1.073541	-3.521081	-0.546117	-0.122981	0.247340	-0.662053	0.373066	0.336171	-0.119282	-0.649364	0.559093	-0.501511
17080	9.408564	-0.826485	-3.650224	-0.548199	-0.122280	0.180229	-0.655586	0.366561	0.351139	-0.118149	-0.646914	0.565310	-0.497963
17081	9.672829	-0.710825	-3.439235	-0.553511	-0.043992	0.097474	-0.652478	0.358957	0.362210	-0.120980	-0.644873	0.568849	-0.495897
17082	9.432261	-0.729321	-3.547440	-0.538433	-0.110804	0.102437	-0.650065	0.349525	0.376201	-0.120610	-0.643148	0.573896	-0.492399
17083	8.872167	-0.730487	-3.524930	-0.538956	-0.086219	0.165858	-0.644158	0.342883	0.390752	-0.122175	-0.640734	0.578207	-0.490113
17084	8.856935	-0.705545	-3.416455	-0.540848	-0.082402	0.142807	-0.639492	0.331205	0.404842	-0.121752	-0.638201	0.583684	-0.487021
17085	8.971461	-0.651877	-3.221487	-0.558712	-0.041120	0.170674	-0.638744	0.318147	0.415456	-0.124115	-0.635186	0.588063	-0.485094
17086	9.116432	-0.628686	-3.231605	-0.543750	-0.002059	0.229028	-0.635628	0.309003	0.426371	-0.123820	-0.630782	0.594413	-0.483173
17087	9.246776	-0.505899	-3.175159	-0.554426	0.074257	0.166550	-0.631962	0.302807	0.434799	-0.127600	-0.626651	0.598311	-0.482754
17088	9.635124	-0.226516	-3.323774	-0.536795	0.088425	-0.006598	-0.630792	0.290608	0.439412	-0.130553	-0.624140	0.601354	-0.481434
17089	9.586712	0.211186	-3.715201	-0.531944	0.073562	-0.155004	-0.633268	0.278556	0.444195	-0.137247	-0.623888	0.600922	-0.480438
17090	8.884484	0.341608	-3.662558	-0.530156	0.145006	-0.293555	-0.637118	0.260359	0.445572	-0.143550	-0.624252	0.600128	-0.479113
17091	8.266504	0.279700	-3.363836	-0.557204	0.181105	-0.296011	-0.644615	0.242736	0.445167	-0.153277	-0.624510	0.597793	-0.478683
17092	8.514472	0.572414	-3.454420	-0.556597	0.181854	-0.373764	-0.647494	0.227481	0.445309	-0.161103	-0.625315	0.596074	-0.477203
17093	8.903427	0.897361	-3.659119	-0.559391	0.186608	-0.392273	-0.653028	0.210137	0.443775	-0.171907	-0.626539	0.592415	-0.476383
17094	9.266391	0.913695	-3.773353	-0.533046	0.265569	-0.265864	-0.659692	0.195327	0.438923	-0.179379	-0.625241	0.591448	-0.476535
17095	10.903594	1.468379	-4.243247	-0.541437	0.347093	-0.184648	-0.667214	0.185437	0.428821	-0.189951	-0.622423	0.589503	-0.478533
17096	10.982393	2.184126	-4.101529	-0.554121	0.145555	-0.303768	-0.674188	0.177774	0.422091	-0.196608	-0.622543	0.588654	-0.476731
17097	9.462110	1.344226	-3.906483	-0.560040	-0.030622	-0.172257	-0.675681	0.166294	0.422681	-0.202936	-0.623037	0.588390	-0.473750
17098	8.241538	0.935971	-3.562013	-0.548837	-0.065408	-0.037766	-0.673837	0.160962	0.425125	-0.204506	-0.622002	0.591605	-0.470420
17099	8.568817	1.307966	-3.262149	-0.569033	-0.120906	0.036749	-0.671594	0.160952	0.426365	-0.207941	-0.620796	0.594386	-0.466988
17100	8.909320	1.589735	-3.463885	-0.536479	-0.118847	-0.001692	-0.667388	0.160086	0.431492	-0.208375	-0.619843	0.598126	-0.463271
17101	9.337611	1.534747	-3.323699	-0.555303	-0.243422	0.039621	-0.664295	0.157686	0.435214	-0.210223	-0.619743	0.601298	-0.458438
17102	8.896135	1.468529	-4.308218	-0.555542	-0.348534	0.103905	-0.657858	0.158897	0.445793	-0.207152	-0.619483	0.607435	-0.452053
17103	8.601961	1.518654	-4.318049	-0.523740	-0.193649	0.092657	-0.652537	0.159564	0.451904	-0.208777	-0.618367	0.610769	-0.448325
17104	8.788423	1.528612	-4.084029	-0.552561	-0.153073	0.105369	-0.648340	0.161078	0.456916	-0.208015	-0.616260	0.616029	-0.444367
17105	8.782961	1.485526	-4.023133	-0.541331	-0.110069	0.125573	-0.642040	0.162445	0.462748	-0.210634	-0.613867	0.619561	-0.441526
17106	8.756104	1.493218	-3.979690	-0.539142	-0.046080	0.121660	-0.637432	0.166486	0.465269	-0.210869	-0.610607	0.624409	-0.439098
17107	8.906391	1.534895	-3.733894	-0.551486	0.022449	0.122889	-0.638008	0.170271	0.464475	-0.215325	-0.606982	0.627399	-0.437696
17108	8.973619	1.512933	-3.699911	-0.544012	0.043826	0.146739	-0.636338	0.173635	0.462122	-0.216506	-0.602540	0.632162	-0.436397
17109	8.822532	1.595055	-3.473493	-0.548044	-0.019336	0.156780	-0.635372	0.177130	0.462989	-0.220132	-0.598806	0.635651	-0.434650
17110	9.006534	1.530398	-3.579335	-0.545208	0.004244	0.140779	-0.634411	0.182029	0.462753	-0.220861	-0.594719	0.640469	-0.432815
17111	9.262181	1.424692	-3.607493	-0.551271	0.043832	0.152890	-0.633300	0.184548	0.462492	-0.225405	-0.590408	0.643594	-0.431737
17112	9.546128	1.067242	-3.671540	-0.545397	0.073969	0.206752	-0.632331	0.188196	0.459310	-0.226438	-0.584803	0.648820	-0.431004
17113	8.866645	0.626093	-3.404748	-0.552110	0.143986	0.226382	-0.630386	0.192962	0.456271	-0.231654	-0.578591	0.652269	-0.431410
17114	8.618144	0.311996	-3.255933	-0.550142	0.167436	0.217316	-0.631811	0.198998	0.452574	-0.233828	-0.571935	0.657137	-0.431723
17115	8.832372	0.163234	-3.254560	-0.543777	0.187600	0.178368	-0.632667	0.203640	0.446622	-0.239888	-0.565913	0.659645	-0.432509
17116	8.917150	0.145481	-3.302801	-0.562353	0.159528	0.105800	-0.633800	0.207017	0.442196	-0.243022	-0.560656	0.663300	-0.432016
17117	9.236587	0.040958	-3.463954	-0.536186	0.154503	0.054887	-0.635343	0.207872	0.438725	-0.249591	-0.556505	0.664419	-0.431919
17118	10.436113	-0.143139	-3.869442	-0.535900	0.190643	0.060218	-0.637450	0.209148	0.435402	-0.253209	-0.551654	0.667112	-0.431885
17119	10.202865	-0.668845	-3.921255	-0.554474	0.041843	0.179343	-0.638996	0.210563	0.432077	-0.257367	-0.546644	0.670259	-0.430924
17120	9.633706	-0.466810	-3.876838	-0.545683	0.009513	0.156551	-0.635357	0.212232	0.432764	-0.257814	-0.541962	0.674956	-0.429235
17121	8.756905	-0.281306	-3.694097	-0.566173	-0.016654	0.060767	-0.634245	0.214471	0.432500	-0.262280	-0.538922	0.677184	-0.426843
17122	8.805410	-0.294402	-3.420974	-0.544917	-0.085019	0.037546	-0.631297	0.213334	0.435678	-0.262444	-0.536611	0.681033	-0.423516
17123	8.830115	-0.545171	-3.304643	-0.560800	-0.062357	0.128306	-0.628913	0.213042	0.437472	-0.265625	-0.532999	0.684162	-0.421043
17124	9.255926	-0.459017	-3.397993	-0.553490	-0.093644	0.202996	-0.625149	0.217503	0.440702	-0.264341	-0.528400	0.689846	-0.418366
17125	9.134158	-0.321140	-3.500853	-0.546787	-0.185583	0.203637	-0.622207	0.217481	0.445289	-0.265007	-0.524783	0.694269	-0.415168
17126	9.086770	-0.612433	-3.753667	-0.555727	-0.163707	0.179478	-0.617036	0.220534	0.450029	-0.262946	-0.521011	0.700017	-0.411563
17127	9.106995	-0.579364	-3.855547	-0.556158	-0.243106	0.193243	-0.610881	0.222878	0.456711	-0.262947	-0.517872	0.704676	-0.407552
17128	8.962285	-0.583376	-3.869807	-0.538002	-0.252316	0.204098	-0.603459	0.224097	0.464209	-0.259226	-0.514492	0.710911	-0.403367
17129	9.054554	-0.535928	-3.918785	-0.548720	-0.238100	0.233106	-0.596179	0.225311	0.472965	-0.258858	-0.510694	0.715849	-0.399681
17130	9.055077	-0.497569	-3.967540	-0.552370	-0.243525	0.237527	-0.588056	0.225678	0.483382	-0.255100	-0.506600	0.722392	-0.395514
17131	9.011845	-0.541097	-4.015322	-0.552107	-0.213058	0.255024	-0.582726	0.224245	0.489751	-0.254919	-0.502171	0.727386	-0.392109
17132	8.958915	-0.468175	-4.001567	-0.551986	-0.194190	0.260215	-0.573337	0.224762	0.496389	-0.251651	-0.497267	0.733791	-0.388520
17133	8.987822	-0.502250	-4.010891	-0.559165	-0.176970	0.252950	-0.567726	0.222903	0.504148	-0.252054	-0.492456	0.738563	-0.385333
17134	8.887019	-0.458434	-4.061987	-0.549122	-0.158829	0.233481	-0.563241	0.222171	0.510810	-0.249447	-0.487600	0.744395	-0.381967
17135	8.774597	-0.623849	-3.960923	-0.552877	-0.147468	0.172279	-0.556776	0.217937	0.516303	-0.250818	-0.483706	0.748116	-0.378735
17136	8.842482	-0.631799	-4.004418	-0.548220	-0.105641	0.128744	-0.552561	0.214826	0.522943	-0.249768	-0.479948	0.752580	-0.375352
17137	8.885403	-0.723763	-3.981703	-0.538868	-0.034941	0.077106	-0.549188	0.212283	0.527220	-0.253401	-0.476637	0.754672	-0.372927
17138	8.890082	-0.609745	-3.908076	-0.538657	0.038605	0.014744	-0.550428	0.206818	0.529548	-0.255269	-0.473523	0.757202	-0.370485
17139	9.156930	-0.556783	-4.058835	-0.558087	0.168240	-0.058751	-0.550831	0.202618	0.529787	-0.263162	-0.470595	0.757057	-0.368987
17140	8.921853	-0.071654	-4.010775	-0.560825	0.230363	-0.152925	-0.555268	0.191721	0.525517	-0.269360	-0.468438	0.757115	-0.367135
17141	8.722671	0.090624	-3.768274	-0.562151	0.329614	-0.171274	-0.563653	0.185878	0.519934	-0.280540	-0.465907	0.754964	-0.366412
17142	8.540360	0.186885	-3.244768	-0.557494	0.365627	-0.175029	-0.571196	0.180177	0.513368	-0.288870	-0.463027	0.753934	-0.365710
17143	8.588955	0.269688	-3.866745	-0.539626	0.328150	-0.220541	-0.579999	0.174059	0.506388	-0.300124	-0.461254	0.751005	-0.364914
17144	8.783958	0.353209	-3.454751	-0.556353	0.330863	-0.310956	-0.586553	0.166818	0.499100	-0.308859	-0.460586	0.748775	-0.363047
17145	9.424941	0.292736	-3.976854	-0.540917	0.296274	-0.269721	-0.596606	0.157907	0.490984	-0.319945	-0.459651	0.745430	-0.361510
17146	11.066311	0.710236	-4.737594	-0.544930	0.357350	-0.220178	-0.604706	0.151510	0.483158	-0.328255	-0.457415	0.743646	-0.360570
17147	9.957093	1.203221	-4.313926	-0.541508	0.239062	-0.306290	-0.608745	0.146361	0.476430	-0.338716	-0.457320	0.740208	-0.358081
17148	9.243134	0.360457	-4.151340	-0.533149	0.169152	-0.166252	-0.615020	0.138828	0.472629	-0.343695	-0.455650	0.739980	-0.355930
17149	8.914737	0.374311	-3.812773	-0.560360	0.123200	-0.058443	-0.616414	0.137440	0.469692	-0.350770	-0.452506	0.739663	-0.353690
17150	8.780908	0.453605	-3.634673	-0.553144	0.096615	-0.013989	-0.620065	0.139423	0.465271	-0.353753	-0.448919	0.741411	-0.351625
17151	8.795488	0.666746	-3.545252	-0.555104	0.112463	-0.070700	-0.621325	0.139294	0.462905	-0.360649	-0.446015	0.740983	-0.349210
17152	8.802793	0.645311	-3.873639	-0.553485	0.072855	-0.073962	-0.622016	0.137057	0.462328	-0.363681	-0.443440	0.742321	-0.346493
17153	9.121770	0.514495	-3.988588	-0.548443	-0.008391	-0.054773	-0.623413	0.135659	0.462883	-0.368554	-0.441137	0.742845	-0.343143
17154	8.999643	0.577041	-3.771656	-0.546293	0.016204	0.011422	-0.622569	0.134812	0.464265	-0.370076	-0.437705	0.745262	-0.340650
17155	9.051621	0.689596	-3.884131	-0.545043	-0.099502	0.054640	-0.618926	0.135360	0.465500	-0.372761	-0.434374	0.747391	-0.337305
17156	9.120209	0.746046	-3.677052	-0.539386	-0.056246	0.050913	-0.616971	0.136748	0.467873	-0.372856	-0.430865	0.750599	-0.334567
17157	9.028405	0.770942	-3.653044	-0.547090	-0.119161	0.037039	-0.616002	0.139257	0.470546	-0.375340	-0.427865	0.752724	-0.330844
17158	9.090672	0.807297	-3.573795	-0.559657	-0.092081	0.038508	-0.611810	0.142320	0.472780	-0.375135	-0.424591	0.756182	-0.327391
17159	9.163856	0.769846	-3.691873	-0.538715	-0.088582	0.040517	-0.608744	0.146791	0.473641	-0.377954	-0.421349	0.758034	-0.324037
17160	9.062495	0.736547	-3.708280	-0.561272	-0.052222	0.015236	-0.609312	0.147905	0.475892	-0.378495	-0.418119	0.760961	-0.320713
17161	8.999053	0.727810	-3.623527	-0.548370	-0.005193	-0.012344	-0.609606	0.151269	0.474952	-0.382965	-0.415020	0.761780	-0.317470
17162	9.094819	0.732674	-3.522225	-0.553756	-0.003559	0.009714	-0.607229	0.153227	0.473697	-0.384200	-0.411584	0.764200	-0.314622
17163	9.190698	0.747144	-3.430696	-0.537130	0.030367	0.036256	-0.607803	0.156026	0.474568	-0.388780	-0.407560	0.765040	-0.312183
17164	9.213940	0.750140	-3.314778	-0.546237	0.023089	0.048579	-0.607259	0.160372	0.472654	-0.390094	-0.403385	0.767481	-0.309967
17165	9.201734	0.723665	-3.309634	-0.557205	-0.001398	0.071596	-0.607270	0.163320	0.470170	-0.394096	-0.398812	0.768931	-0.307217
17166	9.300061	0.767179	-3.208767	-0.561890	-0.020287	0.071678	-0.606160	0.166118	0.470191	-0.394701	-0.394390	0.771941	-0.304589
17167	9.324740	0.752040	-3.285952	-0.548397	-0.052927	0.087966	-0.604773	0.169471	0.471472	-0.397709	-0.389898	0.773820	-0.301679
17168	9.673418	0.647105	-3.483384	-0.555451	-0.040508	0.117953	-0.602552	0.174500	0.473184	-0.397643	-0.384895	0.777254	-0.299351
17169	9.507482	0.446006	-3.345605	-0.556930	-0.005684	0.149502	-0.601164	0.177857	0.473347	-0.401043	-0.379044	0.779223	-0.297157
17170	9.138944	0.061859	-3.311830	-0.551299	0.015000	0.144007	-0.599914	0.180941	0.471275	-0.401619	-0.373294	0.782318	-0.295520
17171	8.867983	-0.020741	-3.267052	-0.542221	0.013150	0.140518	-0.599378	0.186822	0.470773	-0.405189	-0.367535	0.783909	-0.293643
17172	8.698247	0.007638	-3.151160	-0.544585	0.096384	0.101018	-0.598135	0.191157	0.471647	-0.407208	-0.361997	0.785918	-0.292357
17173	8.876693	-0.070939	-3.169852	-0.550807	0.145553	0.049362	-0.599408	0.194535	0.467222	-0.413379	-0.356774	0.785743	-0.290581
17174	9.587449	-0.110341	-3.344337	-0.552363	0.185261	0.052787	-0.602775	0.195678	0.462511	-0.417096	-0.351372	0.786644	-0.289411
17175	9.293074	-0.447894	-3.514149	-0.543022	0.173735	0.121873	-0.605034	0.199895	0.458940	-0.423148	-0.344858	0.786604	-0.288570
17176	8.947088	-0.614692	-3.482830	-0.551813	0.187686	0.172015	-0.605891	0.204108	0.455918	-0.426159	-0.337527	0.788215	-0.288413
17177	9.311317	-0.544113	-3.423697	-0.551722	0.229521	0.133801	-0.609543	0.206656	0.449827	-0.432957	-0.330376	0.787718	-0.287925
17178	9.619935	-0.618541	-3.420863	-0.531842	0.198592	0.159931	-0.611516	0.209754	0.445963	-0.436018	-0.323296	0.788923	-0.288043
17179	9.673669	-0.748346	-3.255179	-0.522816	0.165698	0.205342	-0.611808	0.213126	0.442508	-0.441091	-0.315588	0.789155	-0.288231
17180	9.708597	-0.805717	-3.119273	-0.528563	0.122523	0.200225	-0.614201	0.216232	0.436413	-0.442639	-0.308297	0.791160	-0.288254
17181	9.366498	-0.833134	-3.210328	-0.545207	0.112468	0.121290	-0.613800	0.221279	0.434088	-0.447387	-0.301987	0.791368	-0.287029
17182	9.142824	-0.966144	-3.063567	-0.551186	0.047965	0.079969	-0.612274	0.225193	0.434816	-0.448541	-0.296791	0.793351	-0.285166
17183	9.146920	-1.152231	-3.059079	-0.545867	0.022720	0.078394	-0.613968	0.228001	0.433741	-0.452022	-0.291631	0.794052	-0.283033
17184	9.281722	-1.140681	-3.008646	-0.551507	-0.011573	0.089181	-0.611453	0.229955	0.434021	-0.452148	-0.286596	0.796570	-0.280895
17185	9.422039	-1.175776	-3.068850	-0.558979	-0.031084	0.060932	-0.609781	0.232468	0.434872	-0.454863	-0.281862	0.797689	-0.278111
17186	9.355119	-1.156490	-3.143881	-0.555503	-0.048965	0.043382	-0.609224	0.233024	0.435851	-0.454642	-0.277701	0.800253	-0.275278
17187	9.239334	-1.170350	-3.158069	-0.552096	-0.077666	0.025881	-0.606009	0.235111	0.437664	-0.456685	-0.273811	0.801534	-0.272045
17188	9.220531	-1.146399	-3.211470	-0.528519	-0.083152	0.022653	-0.604322	0.233698	0.440150	-0.455857	-0.270390	0.804103	-0.269263
17189	9.253489	-1.058672	-3.062682	-0.546731	-0.083047	0.020681	-0.602924	0.234529	0.442104	-0.457741	-0.266629	0.805356	-0.266053
17190	9.319777	-1.079390	-3.217183	-0.539348	-0.073239	0.029572	-0.600677	0.232827	0.447097	-0.457070	-0.262921	0.807886	-0.263211
17191	9.311881	-1.098204	-3.142057	-0.552018	-0.050432	0.004506	-0.598006	0.230853	0.449431	-0.459523	-0.259170	0.808761	-0.259953
17192	9.239781	-1.122233	-3.192435	-0.538373	-0.026701	-0.037073	-0.597999	0.228748	0.450945	-0.459926	-0.256282	0.810471	-0.256757
17193	9.190557	-1.116303	-3.066788	-0.552100	-0.046572	-0.025627	-0.596314	0.228179	0.452323	-0.462531	-0.252963	0.811133	-0.253255
17194	9.127078	-1.139555	-2.984289	-0.520288	-0.030325	-0.046606	-0.594902	0.225226	0.455354	-0.462811	-0.250397	0.812703	-0.250242
17195	9.198531	-1.270137	-2.924937	-0.559345	-0.022784	-0.063037	-0.596846	0.220324	0.457274	-0.465965	-0.247463	0.812968	-0.246417
17196	9.493008	-1.211428	-2.901823	-0.535652	0.000677	-0.075223	-0.597668	0.215559	0.459186	-0.466949	-0.245046	0.814151	-0.243040
17197	9.528944	-0.910384	-3.033294	-0.545726	0.046697	-0.174650	-0.599335	0.211640	0.459996	-0.471655	-0.243679	0.813120	-0.238742
17198	9.336481	-0.730284	-3.025381	-0.559247	0.077549	-0.193592	-0.601269	0.204640	0.461056	-0.474554	-0.242571	0.813074	-0.234240
17199	9.259971	-0.497674	-3.006128	-0.559112	0.123796	-0.226593	-0.605712	0.194290	0.460703	-0.480753	-0.241514	0.811075	-0.229575
17200	9.202448	-0.102517	-2.867899	-0.544489	0.157148	-0.235441	-0.609861	0.181145	0.458922	-0.485030	-0.240827	0.809936	-0.225284
17201	9.101273	0.079772	-2.804557	-0.548822	0.193137	-0.228636	-0.615145	0.170799	0.457878	-0.492233	-0.239544	0.807135	-0.221038
17202	9.111742	0.234185	-2.835290	-0.547728	0.238384	-0.250109	-0.618330	0.161998	0.454179	-0.497853	-0.238663	0.805065	-0.216918
17203	9.306028	0.614976	-2.808388	-0.537213	0.206240	-0.283318	-0.626129	0.150412	0.448811	-0.505356	-0.238274	0.801731	-0.212292
17204	9.405197	0.806149	-3.054699	-0.542984	0.185203	-0.341585	-0.630584	0.143149	0.446814	-0.510429	-0.239097	0.799641	-0.207048
17205	9.548939	1.109580	-3.082441	-0.532362	0.172978	-0.386433	-0.635022	0.133101	0.439760	-0.517695	-0.240508	0.796039	-0.201170
17206	9.726084	1.243428	-3.142162	-0.542449	0.149444	-0.366004	-0.641994	0.124448	0.436231	-0.522229	-0.241826	0.794092	-0.195484
17207	9.844234	1.174418	-2.851595	-0.547362	0.055096	-0.292055	-0.643359	0.116200	0.433362	-0.527217	-0.242004	0.792152	-0.189663
17208	9.363147	1.253738	-3.018561	-0.530914	0.034641	-0.236085	-0.645159	0.110599	0.434575	-0.529325	-0.241795	0.791925	-0.184948
17209	9.338518	1.203387	-2.979305	-0.562121	-0.022952	-0.228148	-0.646825	0.106969	0.432734	-0.532818	-0.241069	0.791145	-0.179110
17210	9.286462	1.421040	-3.008244	-0.581898	-0.043649	-0.121192	-0.645677	0.100658	0.435034	-0.533486	-0.238759	0.792441	-0.174424
17211	9.355391	1.409340	-2.877725	-0.540292	-0.101139	-0.061960	-0.644968	0.098269	0.437379	-0.534971	-0.235892	0.793202	-0.170269
17212	9.257930	1.474203	-3.037794	-0.525820	-0.134886	-0.024433	-0.642577	0.095871	0.440967	-0.533566	-0.232940	0.795698	-0.167070
17213	9.279350	1.574173	-3.261237	-0.538231	-0.098949	-0.005309	-0.640755	0.095576	0.444162	-0.534813	-0.229187	0.796689	-0.163509
17214	9.200254	1.430736	-3.090390	-0.547363	-0.142770	0.060274	-0.637680	0.097095	0.448484	-0.533072	-0.224657	0.799684	-0.160839
17215	9.099192	1.440828	-3.124196	-0.553085	-0.200618	0.082661	-0.632630	0.095806	0.453879	-0.532398	-0.219662	0.802185	-0.157484
17216	9.138272	1.478989	-3.165751	-0.558020	-0.116801	0.082988	-0.630680	0.098309	0.457522	-0.531007	-0.214550	0.804970	-0.154992
17217	9.102224	1.440309	-3.203932	-0.552221	-0.056370	0.072058	-0.628576	0.097455	0.460570	-0.532600	-0.209276	0.805852	-0.152129
17218	9.099228	1.460190	-3.119579	-0.551515	0.053410	0.086429	-0.628032	0.101655	0.460051	-0.533877	-0.203633	0.806759	-0.150499
17219	9.132309	1.358743	-3.077415	-0.553404	0.027988	0.108671	-0.628323	0.104179	0.459381	-0.536643	-0.197500	0.806850	-0.148330
17220	9.431144	1.240848	-3.078915	-0.541457	0.044091	0.118488	-0.629173	0.105858	0.460243	-0.537593	-0.191456	0.807886	-0.147167
17221	9.710238	1.162212	-3.005922	-0.565574	0.085229	0.167537	-0.630309	0.109222	0.459728	-0.541074	-0.184072	0.807556	-0.145635
17222	9.617029	0.839190	-2.968365	-0.532363	0.158903	0.170065	-0.631028	0.113851	0.457687	-0.543641	-0.176936	0.807433	-0.145602
17223	8.839846	0.591094	-2.459551	-0.537910	0.137056	0.184073	-0.632740	0.121431	0.453169	-0.547708	-0.169428	0.806421	-0.144896
17224	9.157656	0.395779	-2.455380	-0.552327	0.217504	0.066678	-0.635145	0.127476	0.447384	-0.551526	-0.163552	0.805263	-0.143601
17225	9.603277	0.367473	-2.668295	-0.547315	0.130851	0.088598	-0.637969	0.132959	0.442575	-0.555706	-0.157489	0.803934	-0.141701
17226	9.596210	0.294657	-2.725464	-0.531534	0.062764	0.037884	-0.639109	0.137733	0.439141	-0.557001	-0.152731	0.804267	-0.139921
17227	9.419877	0.077733	-2.809794	-0.545992	0.059090	0.050062	-0.638974	0.138849	0.440269	-0.560044	-0.147500	0.803564	-0.137404
17228	9.407423	-0.043078	-2.818094	-0.542572	-0.031901	0.146184	-0.637588	0.142627	0.440018	-0.559516	-0.141124	0.805249	-0.136380
17229	9.423223	0.064362	-2.626010	-0.541884	-0.052508	0.133057	-0.635922	0.146118	0.441718	-0.560433	-0.134903	0.805984	-0.134559
17230	9.472365	0.017290	-2.760864	-0.553810	-0.085939	0.150826	-0.632578	0.150437	0.445928	-0.559006	-0.128457	0.808241	-0.133259
17231	9.378833	0.034372	-2.828585	-0.546757	-0.107348	0.122718	-0.629506	0.153365	0.447331	-0.558988	-0.122489	0.809529	-0.131117
17232	9.331450	-0.029067	-2.972792	-0.559432	-0.085320	0.084384	-0.627557	0.156012	0.449998	-0.557713	-0.117038	0.811555	-0.128983
17233	9.328814	-0.053111	-2.955606	-0.532236	-0.088050	0.073214	-0.625603	0.158245	0.450844	-0.558016	-0.111979	0.812438	-0.126585
17234	9.401909	-0.044434	-3.040371	-0.545106	-0.099441	0.045730	-0.622534	0.161308	0.454065	-0.556539	-0.107339	0.814439	-0.124221
17235	9.271824	-0.099559	-3.097573	-0.556777	-0.074060	0.033022	-0.621126	0.159333	0.457665	-0.557143	-0.102622	0.815118	-0.121010
17236	9.243417	-0.102250	-3.169993	-0.559290	-0.034284	0.019476	-0.620005	0.159185	0.459331	-0.556790	-0.098079	0.816321	-0.118260
17237	9.306029	-0.034663	-3.120089	-0.539166	-0.005499	0.015130	-0.619446	0.159601	0.460029	-0.558439	-0.093684	0.816137	-0.115278
17238	9.344397	0.013775	-3.065106	-0.555682	-0.019671	-0.002657	-0.619302	0.158193	0.462388	-0.558338	-0.089497	0.817081	-0.112372
17239	9.378765	0.027634	-3.132963	-0.562708	0.016378	0.000590	-0.617062	0.158743	0.463773	-0.560345	-0.085031	0.816657	-0.108876
17240	9.390644	0.027710	-3.108817	-0.544738	-0.019828	0.009870	-0.618605	0.159031	0.462391	-0.560167	-0.080749	0.817554	-0.106293
17241	9.301315	-0.039572	-3.136942	-0.543017	-0.041521	0.015306	-0.617476	0.157348	0.462644	-0.561087	-0.076391	0.817740	-0.103184
17242	9.378991	0.008058	-3.171406	-0.568256	-0.001623	0.001519	-0.616076	0.157192	0.466403	-0.561231	-0.071937	0.818422	-0.100150
17243	9.224102	0.023927	-3.108552	-0.566661	-0.045036	0.016811	-0.616498	0.157471	0.466968	-0.562049	-0.067297	0.818674	-0.096664
17244	9.281999	-0.041867	-3.136891	-0.564659	-0.019860	0.021992	-0.615525	0.159427	0.467819	-0.561817	-0.062576	0.819531	-0.093893
17245	9.349693	-0.001182	-3.132603	-0.559928	0.008894	0.028967	-0.614397	0.158026	0.467097	-0.563410	-0.057714	0.819151	-0.090722
17246	9.412215	0.022847	-3.091877	-0.555630	-0.015221	0.004409	-0.614687	0.160269	0.466564	-0.563242	-0.053364	0.819867	-0.087910
17247	9.325805	-0.025469	-3.175793	-0.546653	-0.019497	-0.026441	-0.615256	0.162089	0.466867	-0.564384	-0.049617	0.819698	-0.084293
17248	9.281536	0.009413	-3.052892	-0.542987	-0.005018	-0.036229	-0.613860	0.163481	0.468407	-0.564414	-0.046051	0.820192	-0.081243
17249	9.320632	-0.042126	-3.139356	-0.528542	-0.012113	-0.055473	-0.615121	0.163065	0.467994	-0.565642	-0.042977	0.819866	-0.077597
17250	9.300761	-0.027002	-3.059760	-0.553127	-0.030197	-0.036193	-0.612456	0.162916	0.469089	-0.565246	-0.039328	0.820622	-0.074359
17251	9.196607	-0.115728	-3.053798	-0.552132	-0.026742	-0.022082	-0.613026	0.164877	0.469253	-0.566140	-0.035465	0.820507	-0.070690
17252	9.229027	-0.053752	-3.158434	-0.546581	-0.001370	-0.039846	-0.611907	0.165860	0.467579	-0.566190	-0.031902	0.820883	-0.067542
17253	9.495627	-0.099975	-3.324999	-0.553784	0.018748	-0.064767	-0.613033	0.166698	0.468993	-0.567820	-0.028662	0.820207	-0.063393
17254	9.457053	-0.138548	-3.348680	-0.552168	-0.015495	-0.065434	-0.613035	0.167261	0.467881	-0.567651	-0.025467	0.820696	-0.059858
17255	9.362892	-0.108834	-3.329555	-0.554039	-0.037346	-0.040568	-0.611642	0.169498	0.468034	-0.568259	-0.021898	0.820653	-0.055954
17256	9.331645	-0.031171	-3.308634	-0.561283	-0.042912	-0.019385	-0.612764	0.169502	0.467484	-0.567564	-0.017868	0.821442	-0.052780
17257	9.278547	0.022495	-3.282582	-0.559462	-0.030143	-0.038025	-0.611356	0.168094	0.468995	-0.568219	-0.014194	0.821305	-0.048819
17258	9.282437	-0.005863	-3.175954	-0.556537	-0.003260	-0.024009	-0.610792	0.167250	0.469680	-0.568151	-0.010248	0.821591	-0.045686
17259	9.224684	0.018606	-3.185815	-0.566493	-0.005149	-0.009968	-0.610794	0.167387	0.470799	-0.569126	-0.006014	0.821158	-0.041938
17260	9.272964	0.110404	-3.143410	-0.555583	0.005708	-0.019619	-0.609392	0.167667	0.469673	-0.569172	-0.001995	0.821297	-0.038874
17261	9.107205	0.078842	-2.947116	-0.555678	-0.005108	-0.022254	-0.611493	0.166969	0.470520	-0.570097	0.001908	0.820823	-0.035163
17262	9.149255	0.046720	-3.403494	-0.544129	0.081241	-0.010239	-0.610366	0.165850	0.469522	-0.571349	0.006006	0.820046	-0.032394
17263	9.378961	0.202004	-3.074502	-0.538030	0.067042	-0.034799	-0.612058	0.168094	0.469419	-0.573399	0.009541	0.818714	-0.028824
17264	9.360347	0.220955	-3.154426	-0.551753	0.045421	-0.027747	-0.613589	0.165581	0.468427	-0.574046	0.013421	0.818308	-0.025739
17265	9.362300	0.228586	-3.091690	-0.533613	0.038044	-0.018645	-0.615404	0.164051	0.466470	-0.575554	0.017137	0.817277	-0.022424
17266	9.352729	0.269788	-3.082472	-0.529947	0.039748	-0.009763	-0.615403	0.164197	0.464795	-0.576080	0.021060	0.816879	-0.019907
17267	9.306724	0.279896	-3.058360	-0.528113	0.045172	-0.013323	-0.616102	0.163636	0.465353	-0.577647	0.024785	0.815739	-0.016730
17268	9.315257	0.193481	-2.955923	-0.555379	0.036173	-0.001216	-0.615260	0.163638	0.464369	-0.578074	0.029141	0.815346	-0.013903
17269	9.342572	0.207233	-3.047932	-0.544499	0.025220	0.009606	-0.615396	0.162518	0.464358	-0.579243	0.033408	0.814400	-0.010731
17270	9.334698	0.149618	-2.994120	-0.542737	0.010702	0.019436	-0.617780	0.162239	0.465771	-0.579228	0.037949	0.814239	-0.008369
17271	9.351704	0.159116	-3.003914	-0.552798	-0.001886	0.022054	-0.617777	0.161822	0.464649	-0.579889	0.042494	0.813569	-0.005226
17272	9.388203	0.192582	-3.026083	-0.546527	-0.012673	0.016899	-0.615821	0.163072	0.466602	-0.579463	0.047036	0.813635	-0.002796
17273	9.412244	0.163417	-3.028206	-0.544721	-0.019968	0.025812	-0.616509	0.160132	0.466856	-0.579781	0.051531	0.813141	0.000159
17274	9.410369	0.255107	-3.053390	-0.539273	-0.012685	0.015228	-0.614686	0.160272	0.465726	-0.579332	0.055962	0.813164	0.002485
17275	9.547971	0.239664	-3.065483	-0.534826	-0.012433	-0.013003	-0.614118	0.158162	0.468074	-0.579729	0.059692	0.812600	0.005746
17276	9.244624	0.095539	-3.230193	-0.534166	-0.059260	-0.019857	-0.612712	0.157034	0.469588	-0.578503	0.063497	0.813162	0.008336
17277	9.321886	0.153201	-3.206777	-0.564078	-0.050160	-0.013164	-0.613137	0.157730	0.471135	-0.578190	0.067554	0.813012	0.012029
17278	9.336346	0.196759	-3.183120	-0.534056	-0.036722	-0.019965	-0.612857	0.157301	0.473643	-0.577306	0.071353	0.813273	0.014644
17279	9.248790	0.178463	-3.105477	-0.530473	-0.057701	0.004952	-0.610331	0.157016	0.473341	-0.576869	0.075304	0.813169	0.017573
17280	9.253876	0.073988	-3.188888	-0.552060	-0.043440	0.032912	-0.609771	0.156725	0.476407	-0.575838	0.080171	0.813381	0.019858
17281	9.345865	0.240440	-3.144959	-0.532152	-0.039754	0.015467	-0.607811	0.156994	0.478350	-0.575642	0.084291	0.813028	0.022720
17282	9.258608	0.083731	-3.172089	-0.534960	-0.055926	0.010189	-0.608229	0.156152	0.479322	-0.574400	0.088596	0.813383	0.024962
17283	9.240547	0.094960	-3.326833	-0.528322	-0.020010	0.020667	-0.607110	0.156704	0.480995	-0.574482	0.092731	0.812774	0.027735
17284	9.476755	0.004027	-3.330967	-0.544800	-0.007631	-0.041490	-0.606553	0.157259	0.482114	-0.573952	0.096283	0.812625	0.030812
17285	9.322790	0.094290	-3.351099	-0.548681	-0.024367	-0.083029	-0.605690	0.152642	0.480383	-0.573813	0.098958	0.812228	0.035093
17286	9.443860	-0.008605	-3.451597	-0.542934	-0.072102	-0.185270	-0.605384	0.146476	0.481714	-0.572118	0.100194	0.813062	0.039660
17287	9.284933	0.302384	-3.348537	-0.549489	-0.090029	-0.193196	-0.605493	0.138058	0.487074	-0.570771	0.101129	0.813609	0.045089
17288	9.210836	0.530130	-3.331649	-0.549498	-0.101098	-0.164807	-0.604180	0.125295	0.492798	-0.568579	0.102796	0.814680	0.049467
