# Supplementary material for: Identification of Haptic Based Guiding Using Hard Reins
Source: PLoS One. 2015 Jul 22;10(7):e0132020. doi: 10.1371/journal.pone.0132020 (PMC4511788; doi:10.1371/journal.pone.0132020)
Supplement: S2 File — (ZIP) [file pone.0132020.s002.zip › MotionData2/Subject10/T6/gh6.txt]

// Start Time: 0
// Sample rate: 25.0Hz
// Scenario: 4.9
// Firmware Version: 2.6.1
Counter	Acc_X	Acc_Y	Acc_Z	Gyr_X	Gyr_Y	Gyr_Z	Mag_X	Mag_Y	Mag_Z	Quat_w	Quat_x	Quat_y	Quat_z
16539	-1.914573	0.541362	9.658299	0.128542	0.000977	0.095420	-0.065077	-0.210208	-0.731855	0.576930	-0.062196	0.075581	0.810908
16540	-1.844540	0.512437	9.600941	0.106711	0.005523	0.089770	-0.065324	-0.214764	-0.730955	0.575486	-0.060777	0.077479	0.811861
16541	-1.794272	0.589689	9.650498	0.083941	0.014637	0.087792	-0.066625	-0.215948	-0.729917	0.574168	-0.059762	0.079167	0.812707
16542	-1.805569	0.399540	8.925241	0.025969	0.066709	0.084667	-0.067013	-0.217949	-0.728886	0.572536	-0.060279	0.080444	0.813694
16543	-1.679263	0.718227	9.182919	-0.079206	0.116866	0.084966	-0.065452	-0.216633	-0.729926	0.570897	-0.062800	0.080643	0.814635
16544	-1.844561	1.032571	9.747451	-0.018219	0.095023	0.118504	-0.063375	-0.215583	-0.730071	0.568507	-0.064241	0.081559	0.816101
16545	-2.039947	1.084817	10.365634	0.156678	0.062339	0.158185	-0.064669	-0.217182	-0.730190	0.566047	-0.063053	0.085091	0.817542
16546	-2.040710	0.738557	10.413577	0.319795	0.038729	0.151680	-0.065697	-0.225195	-0.726585	0.563782	-0.059667	0.090942	0.818730
16547	-1.951683	0.236026	9.735281	0.234710	0.036693	0.084840	-0.064001	-0.233493	-0.721588	0.562630	-0.057303	0.095344	0.819191
16548	-1.811138	0.100722	10.185948	-0.013242	-0.000236	0.050424	-0.065291	-0.236432	-0.721322	0.561734	-0.057208	0.095181	0.819831
16549	-1.922547	0.216444	10.323348	-0.177358	-0.038933	0.007188	-0.066850	-0.235218	-0.722595	0.561521	-0.058390	0.091835	0.820275
16550	-2.130595	0.359364	10.028175	-0.299986	-0.046417	-0.005431	-0.068947	-0.228360	-0.724246	0.561313	-0.060858	0.086386	0.820830
16551	-2.116531	0.419989	9.457890	-0.259826	-0.035401	-0.020929	-0.069474	-0.219806	-0.729253	0.561433	-0.063087	0.081678	0.821062
16552	-1.998819	0.504267	9.412164	-0.231699	-0.024428	-0.039261	-0.070797	-0.210012	-0.732067	0.561787	-0.065203	0.077549	0.821054
16553	-1.847545	0.632229	9.458575	-0.252837	-0.035369	-0.028277	-0.071067	-0.203055	-0.735276	0.562007	-0.067366	0.072946	0.821151
16554	-1.792054	0.627989	9.593450	-0.121706	-0.046133	-0.003600	-0.071075	-0.196637	-0.738358	0.561931	-0.067832	0.070423	0.821384
16555	-1.876126	0.570572	9.735877	0.023545	-0.035002	0.008191	-0.073676	-0.197941	-0.737310	0.561914	-0.066833	0.070420	0.821479
16556	-1.901915	0.416547	9.733477	0.024599	-0.040513	-0.001018	-0.075752	-0.199260	-0.737165	0.561978	-0.065744	0.070367	0.821527
16557	-1.812159	0.291084	9.574136	-0.014663	-0.036906	-0.012285	-0.075104	-0.199129	-0.736785	0.562248	-0.065173	0.069685	0.821446
16558	-1.754764	0.389970	9.614463	-0.020066	-0.029566	-0.001252	-0.075889	-0.199244	-0.735750	0.562252	-0.064765	0.069022	0.821532
16559	-1.730908	0.448202	9.745117	0.035930	-0.025844	0.002714	-0.077707	-0.198562	-0.736764	0.562325	-0.063781	0.069313	0.821534
16560	-1.747510	0.390412	9.739351	0.088614	-0.049579	-0.008055	-0.078994	-0.202041	-0.736755	0.562594	-0.061832	0.070201	0.821423
16561	-1.697490	0.525880	9.928940	0.072754	-0.051401	0.002935	-0.080815	-0.204687	-0.734684	0.562743	-0.060008	0.070806	0.821405
16562	-1.702647	0.600778	10.025953	0.044800	-0.086172	0.000996	-0.082892	-0.206405	-0.734154	0.562877	-0.057936	0.070575	0.821482
16563	-1.678902	0.667385	9.791882	0.055110	-0.086121	0.008432	-0.085621	-0.209043	-0.732334	0.562957	-0.055724	0.070509	0.821586
16564	-1.544485	0.782545	9.621930	0.100417	-0.080530	0.017883	-0.088215	-0.212228	-0.731286	0.562865	-0.053094	0.071274	0.821757
16565	-1.453139	0.835534	9.587522	0.179114	-0.071278	0.021961	-0.091333	-0.216332	-0.728692	0.562824	-0.049695	0.073433	0.821807
16566	-1.588002	0.801046	9.429761	0.210567	-0.069424	0.022115	-0.093390	-0.223422	-0.728036	0.562733	-0.046002	0.076136	0.821839
16567	-1.587608	0.724636	9.596713	0.186139	-0.064890	0.023832	-0.095082	-0.227533	-0.724552	0.562638	-0.042625	0.078488	0.821864
16568	-1.649746	0.611494	9.611348	0.116210	-0.062247	0.019785	-0.098583	-0.233381	-0.722084	0.562468	-0.040115	0.079717	0.821989
16569	-1.645357	0.705535	9.672715	0.027693	-0.067806	0.028569	-0.099755	-0.234966	-0.720661	0.562161	-0.038475	0.079431	0.822305
16570	-1.563815	0.792145	9.626685	-0.048684	-0.047730	0.042917	-0.101568	-0.235759	-0.721419	0.561458	-0.038020	0.078130	0.822930
16571	-1.563899	0.806285	9.540472	-0.069738	-0.042263	0.042803	-0.104949	-0.233321	-0.723191	0.560798	-0.037879	0.076542	0.823536
16572	-1.597537	0.776846	9.393328	-0.018174	-0.027573	0.044889	-0.106511	-0.232899	-0.723049	0.560024	-0.037414	0.075970	0.824137
16573	-1.611903	0.752471	9.308842	0.021269	-0.014755	0.035841	-0.108339	-0.232065	-0.722263	0.559504	-0.036729	0.076194	0.824501
16574	-1.596734	0.611199	9.494225	0.049644	-0.000175	0.011972	-0.108077	-0.233804	-0.721237	0.559254	-0.036008	0.077021	0.824625
16575	-1.605100	0.347001	9.624858	0.025555	-0.020375	-0.008411	-0.109759	-0.237003	-0.720583	0.559476	-0.035268	0.077212	0.824489
16576	-1.392459	0.244325	9.726214	-0.049368	-0.018668	-0.032776	-0.110410	-0.236059	-0.720963	0.559935	-0.035417	0.076168	0.824268
16577	-1.246737	0.526224	9.767531	-0.180847	-0.013292	-0.027922	-0.110155	-0.232851	-0.722378	0.560319	-0.037138	0.072992	0.824218
16578	-1.236210	0.840727	9.572817	-0.258183	0.008587	-0.024668	-0.109259	-0.225633	-0.724953	0.560455	-0.040060	0.068816	0.824348
16579	-1.241940	1.033206	9.582664	-0.158602	0.028824	-0.016822	-0.108878	-0.219618	-0.727653	0.560597	-0.042194	0.066490	0.824336
16580	-1.377094	1.066614	9.581870	-0.087153	0.043576	0.011197	-0.107575	-0.215505	-0.731391	0.560156	-0.043731	0.065550	0.824631
16581	-1.574171	0.941138	9.585472	-0.036496	0.039987	0.028070	-0.108107	-0.212807	-0.730871	0.559640	-0.044615	0.065425	0.824943
16582	-1.588329	0.873500	9.512383	0.003844	0.036362	0.021823	-0.106285	-0.213365	-0.730886	0.559072	-0.045003	0.065911	0.825269
16583	-1.530294	0.835091	9.502785	-0.024358	0.043705	0.042900	-0.106941	-0.212012	-0.730623	0.558314	-0.045793	0.066063	0.825727
16584	-1.528124	0.888204	9.556356	0.033270	0.047454	0.056103	-0.105509	-0.212033	-0.731148	0.557132	-0.045996	0.067187	0.826422
16585	-1.467671	0.849948	9.589988	0.083816	0.054892	0.082193	-0.106024	-0.215103	-0.729731	0.555804	-0.045707	0.069302	0.827158
16586	-1.510986	0.835557	9.627787	0.115130	0.065936	0.102636	-0.105502	-0.217114	-0.728708	0.553877	-0.045243	0.072025	0.828243
16587	-1.606708	0.686153	9.610396	0.144980	0.075084	0.099085	-0.105104	-0.220201	-0.727941	0.552283	-0.044586	0.075398	0.829042
16588	-1.594231	0.599831	9.686111	0.178510	0.066843	0.080814	-0.104570	-0.226635	-0.725891	0.550759	-0.043471	0.079161	0.829764
16589	-1.630094	0.542454	9.812187	0.143663	0.053062	0.073276	-0.103136	-0.231192	-0.723204	0.549611	-0.042509	0.082233	0.830276
16590	-1.663967	0.576724	10.004375	0.098313	0.045654	0.061977	-0.103513	-0.235348	-0.722817	0.548413	-0.041950	0.084418	0.830877
16591	-1.760379	0.571529	9.948195	0.068606	0.038281	0.054452	-0.103517	-0.237340	-0.720504	0.547533	-0.041608	0.086047	0.831307
16592	-1.799322	0.648256	9.896102	0.041689	0.014423	0.028507	-0.103908	-0.237735	-0.720115	0.546963	-0.041202	0.086924	0.831612
16593	-1.756445	0.748706	9.698687	-0.003002	0.007068	0.021831	-0.103777	-0.238271	-0.719859	0.546620	-0.041194	0.086985	0.831831
16594	-1.626765	0.849725	9.617304	-0.020452	-0.000266	0.009758	-0.103511	-0.238952	-0.720505	0.546371	-0.041253	0.086654	0.832026
16595	-1.564125	0.862291	9.738079	0.018100	0.004346	0.009946	-0.104811	-0.240138	-0.719595	0.546249	-0.040990	0.087019	0.832081
16596	-1.597933	0.871584	9.661084	0.019791	0.007095	0.011795	-0.104810	-0.240541	-0.719595	0.545981	-0.040728	0.087440	0.832226
16597	-1.656008	0.917095	9.637177	-0.013457	0.021657	0.004217	-0.104681	-0.240274	-0.719596	0.545898	-0.041109	0.087460	0.832260
16598	-1.689903	0.945699	9.579656	-0.027451	0.016146	-0.000462	-0.104425	-0.239734	-0.719083	0.545785	-0.041535	0.087183	0.832342
16599	-1.709365	0.984252	9.608818	-0.038797	0.001499	-0.003268	-0.104942	-0.238935	-0.720365	0.545840	-0.041874	0.086559	0.832354
16600	-1.680727	1.046984	9.645969	-0.034477	0.003344	0.000440	-0.103646	-0.237875	-0.720374	0.545732	-0.042161	0.086027	0.832465
16601	-1.613212	1.044838	9.682574	0.010163	0.007060	0.002508	-0.103126	-0.236814	-0.721150	0.545723	-0.042046	0.086289	0.832450
16602	-1.598298	0.948553	9.657360	0.031129	0.004367	0.011853	-0.104689	-0.238525	-0.719338	0.545469	-0.041615	0.086869	0.832578
16603	-1.622168	0.903172	9.766914	0.032130	0.011649	0.004464	-0.104422	-0.240942	-0.718955	0.545436	-0.041333	0.087545	0.832542
16604	-1.684452	0.821330	9.789187	-0.027167	-0.005833	-0.011497	-0.104292	-0.239876	-0.719727	0.545559	-0.041407	0.087024	0.832513
16605	-1.665133	0.816771	9.851711	-0.114616	-0.011426	-0.016546	-0.104167	-0.237733	-0.720242	0.545795	-0.042382	0.084980	0.832521
16606	-1.630415	0.609776	9.801127	-0.196661	-0.029817	-0.027995	-0.105995	-0.233164	-0.722154	0.546100	-0.043932	0.081361	0.832601
16607	-1.582051	0.581283	9.882789	-0.201944	-0.049901	-0.016914	-0.105871	-0.227686	-0.724981	0.546319	-0.045223	0.077423	0.832764
16608	-1.518408	0.371677	9.755629	-0.252319	-0.055504	-0.048525	-0.106655	-0.220334	-0.729600	0.546954	-0.046980	0.072575	0.832687
16609	-1.418018	0.557523	9.874385	-0.458971	-0.055713	-0.045886	-0.108504	-0.208389	-0.732794	0.547382	-0.051024	0.064242	0.832852
16610	-1.659369	0.614447	9.776919	-0.334858	-0.048274	-0.037897	-0.110608	-0.194184	-0.738686	0.547691	-0.053782	0.058101	0.832926
16611	-1.470689	0.459443	9.363657	0.204329	-0.024799	-0.043489	-0.110333	-0.196084	-0.740360	0.548695	-0.051067	0.061162	0.832217
16612	-1.389539	0.632991	9.414854	0.297909	-0.025597	-0.042097	-0.110852	-0.202348	-0.735859	0.549675	-0.047273	0.065800	0.831440
16613	-1.385088	0.715093	9.502458	0.074490	-0.033102	-0.021072	-0.112015	-0.207282	-0.733537	0.550174	-0.045808	0.066638	0.831125
16614	-1.524773	0.685826	9.467139	0.021818	-0.022178	-0.008439	-0.111760	-0.207809	-0.732125	0.550311	-0.045062	0.066753	0.831066
16615	-1.572276	0.541890	9.613495	-0.101363	-0.005915	-0.022005	-0.113050	-0.213416	-0.730060	0.550627	-0.045990	0.064974	0.830947
16616	-1.446789	0.518495	9.734353	-0.308747	0.017623	-0.024933	-0.111759	-0.206210	-0.733539	0.550677	-0.049564	0.060017	0.831081
16617	-1.499559	0.460452	9.675439	-0.171312	-0.004159	-0.022356	-0.111651	-0.194967	-0.737521	0.550914	-0.051289	0.057093	0.831025
16618	-1.388951	0.515665	9.576434	0.046483	0.016229	-0.013898	-0.111386	-0.194579	-0.738808	0.551086	-0.050915	0.058031	0.830870
16619	-1.413535	0.614040	9.515177	0.053188	0.016295	0.008280	-0.112425	-0.195503	-0.738286	0.551016	-0.050463	0.059104	0.830868
16620	-1.488372	0.638062	9.548419	0.160676	0.016443	0.025432	-0.110343	-0.198730	-0.736247	0.550624	-0.048790	0.061980	0.831019
16621	-1.444599	0.561493	9.643765	0.140584	0.021912	0.029018	-0.110074	-0.203552	-0.734451	0.550281	-0.047439	0.064595	0.831124
16622	-1.533490	0.506734	9.862994	0.068930	0.021799	0.026806	-0.109288	-0.207305	-0.732788	0.549765	-0.046864	0.066007	0.831388
16623	-1.421424	0.264514	10.019062	-0.003401	0.004332	0.017252	-0.110845	-0.207162	-0.733675	0.549503	-0.046821	0.066012	0.831563
16624	-1.226358	-0.201624	10.071952	-0.096519	-0.010432	-0.005317	-0.110854	-0.205278	-0.733289	0.549445	-0.047568	0.064290	0.831694
16625	-1.318491	-0.080780	10.288813	-0.407889	-0.022739	-0.029036	-0.111115	-0.200472	-0.736627	0.549588	-0.051577	0.057174	0.831879
16626	-1.410041	-0.100935	10.076450	-0.458543	-0.030151	-0.047739	-0.110889	-0.184004	-0.742022	0.549905	-0.056015	0.049168	0.831895
16627	-1.583787	-0.075905	9.758343	-0.216970	-0.029925	-0.061287	-0.109998	-0.174110	-0.745753	0.550742	-0.057841	0.045092	0.831447
16628	-1.449055	-0.036015	9.385715	0.351921	-0.005523	-0.071356	-0.111284	-0.179722	-0.744202	0.552303	-0.053783	0.050804	0.830354
16629	-1.421644	0.291807	9.558588	0.106799	-0.022261	-0.078126	-0.110101	-0.188564	-0.740359	0.553772	-0.052192	0.052182	0.829391
16630	-1.639349	0.460646	9.813354	0.133072	-0.053353	-0.077964	-0.110748	-0.189363	-0.740354	0.555243	-0.049762	0.053722	0.828458
16631	-1.451755	0.557668	9.936480	0.096156	-0.042367	-0.062478	-0.111521	-0.195769	-0.737008	0.556453	-0.047939	0.054735	0.827687
16632	-1.504522	0.494452	9.771881	-0.033571	-0.044294	-0.047440	-0.111260	-0.195773	-0.737138	0.557241	-0.047478	0.053646	0.827254
16633	-1.467378	0.782093	9.445023	-0.077821	-0.022327	-0.029249	-0.112306	-0.193617	-0.737643	0.557708	-0.047887	0.052058	0.827018
16634	-1.145142	0.956604	9.637699	0.140611	-0.018293	0.012460	-0.112818	-0.196828	-0.736869	0.557612	-0.045852	0.054195	0.827061
16635	-1.169446	1.015707	10.051150	0.213738	-0.040039	0.068229	-0.113070	-0.201375	-0.735069	0.556747	-0.042583	0.057346	0.827605
16636	-1.245283	0.741396	10.077799	0.318794	-0.063661	0.085420	-0.116686	-0.211916	-0.731959	0.555620	-0.037731	0.061989	0.828263
16637	-1.340212	0.413035	9.786674	0.220828	-0.065594	0.084942	-0.119673	-0.220025	-0.726668	0.554485	-0.033934	0.064982	0.828959
16638	-1.330131	0.313883	9.629359	0.053186	-0.058566	0.040714	-0.123047	-0.222934	-0.725742	0.553884	-0.032170	0.065247	0.829410
16639	-1.037115	0.543086	9.652110	0.140711	-0.043828	0.030982	-0.124089	-0.225853	-0.723292	0.553547	-0.029695	0.067100	0.829579
16640	-1.004103	0.712677	9.981236	0.165224	-0.051119	0.034798	-0.126676	-0.230650	-0.722245	0.553093	-0.026821	0.069302	0.829799
16641	-1.188075	0.876049	10.025015	0.283106	-0.061933	0.055700	-0.130564	-0.239435	-0.718361	0.552429	-0.022429	0.073322	0.830026
16642	-1.223665	1.250038	9.665084	0.465479	-0.061649	0.078758	-0.131991	-0.248759	-0.711925	0.551362	-0.015997	0.080407	0.830228
16643	-1.180858	1.364898	9.460670	0.122967	-0.038212	0.088060	-0.134576	-0.259563	-0.707023	0.550029	-0.013708	0.082052	0.830992
16644	-1.048932	0.997295	9.521553	0.325412	-0.045292	0.089118	-0.138472	-0.263795	-0.704680	0.548652	-0.009082	0.086993	0.831463
16645	-0.934811	1.334432	9.553749	0.593916	-0.035829	0.094143	-0.141828	-0.283277	-0.695147	0.547248	-0.001645	0.096477	0.831390
16646	-0.767225	1.577627	9.520319	0.450921	-0.039559	0.113723	-0.143891	-0.298223	-0.687423	0.545377	0.004312	0.103551	0.831758
16647	-0.840145	1.718102	9.838447	0.401650	-0.028607	0.141130	-0.146619	-0.308733	-0.680077	0.543065	0.009634	0.109884	0.832414
16648	-0.699667	1.557951	9.355054	0.687206	-0.024660	0.113056	-0.149857	-0.324056	-0.671058	0.540990	0.017896	0.121036	0.832082
16649	-0.806903	1.802972	9.311884	0.578891	0.006176	0.069069	-0.150880	-0.343949	-0.659744	0.539614	0.024399	0.130659	0.831354
16650	-1.246736	2.053800	9.752950	-0.168583	-0.029470	0.064381	-0.154003	-0.348844	-0.655607	0.538672	0.023382	0.127518	0.832481
16651	-0.942291	1.905311	9.770510	0.031350	-0.084089	0.047962	-0.157779	-0.345190	-0.657118	0.538108	0.025403	0.127052	0.832858
16652	-1.110861	1.871544	9.842873	-0.215469	-0.109969	0.051360	-0.159602	-0.342496	-0.658517	0.537613	0.025191	0.122265	0.833899
16653	-0.831435	1.912794	9.783651	-0.212038	-0.106250	0.056919	-0.163383	-0.334566	-0.662341	0.537062	0.024969	0.117478	0.834949
16654	-0.503984	1.987297	9.571726	-0.180706	-0.065926	0.061641	-0.167288	-0.330648	-0.664494	0.536259	0.024421	0.113734	0.835999
16655	-0.374086	2.045267	9.564150	-0.134401	-0.049393	0.066467	-0.171054	-0.325814	-0.668962	0.535358	0.024122	0.110825	0.836975
16656	-0.379553	2.174579	9.393091	-0.085002	-0.010860	0.098032	-0.173927	-0.321356	-0.669708	0.533761	0.023758	0.109252	0.838212
16657	-0.591684	2.179438	9.530396	0.101878	0.005868	0.143241	-0.174838	-0.322410	-0.668673	0.531327	0.025241	0.110856	0.839503
16658	-0.697790	2.181104	9.375812	0.134686	0.022444	0.180295	-0.178480	-0.325036	-0.666588	0.528156	0.026842	0.113279	0.841129
16659	-0.886218	2.270133	9.490516	0.077330	0.020631	0.224293	-0.180562	-0.326074	-0.665286	0.524321	0.027998	0.114594	0.843310
16660	-0.500048	2.164523	9.336619	0.126778	-0.005616	0.278134	-0.185768	-0.329207	-0.661903	0.519536	0.030205	0.116532	0.845925
16661	-0.589393	2.198164	9.377063	0.009169	-0.021213	0.310781	-0.190846	-0.328871	-0.660834	0.514344	0.031566	0.116196	0.849089
16662	-0.649951	2.265889	9.519064	0.026468	-0.037602	0.334882	-0.197741	-0.327985	-0.660521	0.508683	0.033399	0.116063	0.852441
16663	-0.291104	2.328451	9.314466	0.110371	-0.028291	0.339920	-0.205292	-0.327349	-0.659175	0.502896	0.035981	0.117349	0.855587
16664	-0.264723	2.357391	9.319918	0.159022	0.015713	0.370553	-0.211277	-0.329675	-0.656557	0.496339	0.038322	0.119980	0.858944
16665	-0.124804	2.343896	9.513057	0.121263	0.086083	0.383178	-0.217912	-0.330126	-0.655347	0.489468	0.039169	0.122534	0.862480
16666	-0.414333	2.411864	9.859350	0.058198	0.136222	0.386454	-0.222078	-0.329537	-0.654800	0.482362	0.038477	0.124588	0.866213
16667	-0.823835	2.343354	9.760957	0.030723	0.169106	0.412093	-0.224297	-0.327360	-0.654524	0.474789	0.037060	0.126346	0.870195
16668	-1.166129	2.342892	9.824964	-0.055166	0.200044	0.417134	-0.228080	-0.321959	-0.656034	0.467011	0.034250	0.126996	0.874414
16669	-1.147050	2.391441	9.941036	-0.151221	0.234597	0.390750	-0.228604	-0.315279	-0.660399	0.459701	0.029877	0.126205	0.878553
16670	-0.823680	2.309574	9.731681	-0.257759	0.258233	0.362506	-0.228355	-0.305658	-0.665282	0.452790	0.024028	0.123855	0.882646
16671	-0.629997	2.110848	9.193037	-0.346598	0.258069	0.310398	-0.226803	-0.293924	-0.672361	0.446852	0.017243	0.119853	0.886375
16672	-0.665881	2.034717	8.759583	-0.332187	0.226910	0.260690	-0.225506	-0.283397	-0.679567	0.441755	0.011020	0.115926	0.889546
16673	-0.533169	2.003348	8.654769	-0.264998	0.195772	0.196484	-0.224217	-0.272854	-0.685229	0.437890	0.005799	0.112833	0.891901
16674	-0.563446	2.307998	9.119614	-0.169791	0.175568	0.130528	-0.220320	-0.266489	-0.689243	0.435120	0.001615	0.111355	0.893458
16675	-0.986159	2.505866	9.540895	-0.176361	0.116886	0.093638	-0.218899	-0.258087	-0.693751	0.433225	-0.001640	0.109185	0.894646
16676	-1.234581	2.539604	9.702269	-0.226780	0.094769	0.062026	-0.216694	-0.251966	-0.697237	0.431769	-0.005033	0.105978	0.895722
16677	-1.099111	2.428323	9.442741	-0.302282	0.102086	0.081949	-0.216581	-0.243799	-0.699935	0.430080	-0.009140	0.101468	0.897024
16678	-0.637250	2.113042	9.135393	-0.288765	0.093206	0.144825	-0.214512	-0.234197	-0.704704	0.426900	-0.012889	0.097139	0.898974
16679	-0.219049	1.860734	8.977339	-0.145976	0.124726	0.232282	-0.215436	-0.226692	-0.707522	0.422467	-0.015732	0.095661	0.901179
16680	-0.421601	1.880138	9.141340	0.024747	0.161641	0.316139	-0.213873	-0.221782	-0.711904	0.415943	-0.017739	0.097591	0.903965
16681	-0.793180	1.977681	9.741713	0.091139	0.190919	0.338553	-0.213611	-0.222456	-0.711778	0.409497	-0.019547	0.100973	0.906496
16682	-1.110914	1.883638	9.862244	-0.147697	0.172312	0.333672	-0.213357	-0.220178	-0.712164	0.402763	-0.023088	0.099860	0.909548
16683	-1.278496	1.640525	9.919678	-0.421615	0.142765	0.345255	-0.212593	-0.207220	-0.718593	0.396007	-0.028168	0.093530	0.913037
16684	-1.358684	1.270260	10.028951	-0.323359	0.082552	0.355089	-0.214831	-0.192339	-0.724226	0.388854	-0.031453	0.088500	0.916499
16685	-1.406799	1.251031	10.061836	-0.169802	0.029853	0.415012	-0.218888	-0.180241	-0.728046	0.381103	-0.032374	0.085905	0.919963
16686	-1.238676	1.383798	10.096471	-0.074248	0.015542	0.487503	-0.223847	-0.172814	-0.729803	0.371754	-0.032266	0.084996	0.923869
16687	-1.264191	1.669013	9.800197	-0.029007	0.074087	0.480247	-0.226588	-0.169429	-0.730165	0.362749	-0.032822	0.085359	0.927389
16688	-1.550103	1.981554	9.907524	0.041705	0.139679	0.384495	-0.229719	-0.164439	-0.731810	0.355152	-0.034329	0.087427	0.930078
16689	-1.104055	1.942139	9.378270	-0.076294	0.228887	0.253657	-0.227119	-0.163533	-0.732344	0.350000	-0.038475	0.087895	0.931823
16690	-1.263788	1.577034	9.635691	-0.250326	0.217491	0.178048	-0.221927	-0.156640	-0.735854	0.345937	-0.043835	0.084921	0.933378
16691	-0.930660	1.476416	9.565380	-0.164269	0.195656	0.160078	-0.218557	-0.147322	-0.740634	0.342493	-0.048128	0.083442	0.934569
16692	-1.222965	1.079809	9.129840	-0.190616	0.157267	0.176629	-0.215703	-0.141340	-0.743868	0.338557	-0.051948	0.081158	0.935999
16693	-1.687321	1.401366	9.163620	-0.185875	0.157282	0.206152	-0.214547	-0.132125	-0.747988	0.334270	-0.055597	0.079059	0.937508
16694	-1.678650	1.600558	9.017676	-0.089553	0.146387	0.187268	-0.210914	-0.127350	-0.750072	0.330174	-0.058519	0.078594	0.938820
16695	-1.529030	1.572467	9.157895	-0.048309	0.137302	0.186573	-0.209613	-0.124698	-0.752138	0.326419	-0.060906	0.078955	0.939951
16696	-1.880068	1.402882	9.718709	0.101253	0.146604	0.224220	-0.208832	-0.126174	-0.751117	0.321928	-0.062515	0.082121	0.941122
16697	-1.681795	1.294125	10.160686	0.155389	0.132139	0.265132	-0.205444	-0.125961	-0.752943	0.316931	-0.063353	0.086383	0.942379
16698	-2.038001	1.183493	10.376637	0.218393	0.081920	0.283976	-0.205170	-0.131325	-0.751662	0.311578	-0.062889	0.091413	0.943720
16699	-2.303093	1.152921	10.032894	0.120596	0.041501	0.250314	-0.207885	-0.136259	-0.751000	0.306951	-0.062272	0.094412	0.944981
16700	-2.381069	1.320416	9.813689	-0.040322	0.003790	0.221862	-0.208531	-0.137994	-0.750610	0.302607	-0.062038	0.093990	0.946439
16701	-2.240072	1.070479	9.806699	0.001315	-0.040091	0.192626	-0.211916	-0.136214	-0.750968	0.299066	-0.060753	0.094157	0.947630
16702	-1.789969	0.705703	9.805784	-0.123233	-0.054880	0.156983	-0.215957	-0.132281	-0.751834	0.295897	-0.060025	0.091723	0.948909
16703	-1.472223	0.802602	9.817308	-0.196194	-0.080644	0.101287	-0.217669	-0.123951	-0.753617	0.293918	-0.059317	0.087738	0.949945
16704	-1.375584	0.746585	9.560595	-0.090815	-0.108008	0.064957	-0.221852	-0.118528	-0.753324	0.292559	-0.057560	0.085492	0.950677
16705	-1.187617	0.764151	9.663407	-0.080116	-0.065986	0.044648	-0.226790	-0.117410	-0.754570	0.291766	-0.056533	0.083681	0.951144
16706	-1.776292	0.863850	9.613707	-0.010292	-0.007504	0.043038	-0.227828	-0.115936	-0.756104	0.290735	-0.056254	0.083528	0.951489
16707	-1.981244	0.878199	9.708006	-0.036731	0.050950	0.053879	-0.227966	-0.113919	-0.756102	0.289622	-0.057208	0.083217	0.951799
16708	-1.857341	0.686969	9.994515	0.069668	0.135274	0.105980	-0.226411	-0.112726	-0.755985	0.287299	-0.059074	0.085488	0.952188
16709	-2.085107	0.931746	9.950216	0.163747	0.164658	0.130386	-0.221317	-0.118162	-0.756542	0.284768	-0.060930	0.089714	0.952442
16710	-1.883062	1.028552	10.001466	0.043349	0.146176	0.091046	-0.218445	-0.121416	-0.756309	0.282776	-0.063167	0.091531	0.952717
16711	-1.655649	0.860965	10.106851	0.087572	0.124243	0.063633	-0.215969	-0.122523	-0.756715	0.281494	-0.064814	0.093961	0.952750
16712	-1.762560	1.023023	9.721679	-0.020783	0.087483	0.024372	-0.213361	-0.123899	-0.757123	0.280815	-0.066413	0.094138	0.952822
16713	-1.647947	1.227947	9.079946	-0.042853	0.054596	0.013238	-0.214143	-0.121755	-0.758530	0.280453	-0.067562	0.093610	0.952900
16714	-1.495604	1.626735	8.827728	-0.021196	0.076575	0.003151	-0.210631	-0.121796	-0.758686	0.280176	-0.068997	0.093688	0.952871
16715	-1.713170	1.769356	9.154138	0.154235	0.087586	-0.033835	-0.208541	-0.123172	-0.759604	0.280915	-0.069748	0.097067	0.952260
16716	-1.890618	1.595375	9.735711	0.154735	0.065534	-0.052262	-0.206448	-0.130021	-0.757052	0.281899	-0.070097	0.100352	0.951603
16717	-2.227918	1.556266	9.751218	0.106090	0.034267	-0.087541	-0.204086	-0.135158	-0.757587	0.283692	-0.070216	0.102450	0.950838
16718	-1.954603	1.864042	9.546859	-0.014828	0.001281	-0.092719	-0.203301	-0.137577	-0.756823	0.285368	-0.070381	0.102090	0.950363
16719	-1.400195	1.864571	9.379220	0.048183	-0.024135	-0.087722	-0.201861	-0.139745	-0.757093	0.287196	-0.069699	0.102775	0.949788
16720	-1.231087	1.793181	9.509412	0.034289	-0.040582	-0.085913	-0.203409	-0.143353	-0.756825	0.288846	-0.068779	0.103115	0.949318
16721	-1.395484	1.899190	9.650981	0.048308	-0.065278	-0.086740	-0.204571	-0.145623	-0.756817	0.290734	-0.067273	0.103573	0.948800
16722	-1.655967	1.922270	9.516858	0.083492	-0.068077	-0.113331	-0.205216	-0.147626	-0.756298	0.292993	-0.065605	0.104648	0.948103
16723	-1.806475	2.132759	9.249574	-0.002252	-0.065499	-0.141469	-0.207555	-0.148936	-0.755509	0.295845	-0.064496	0.104106	0.947353
16724	-1.729590	2.188380	9.289475	0.008446	-0.053653	-0.163583	-0.207283	-0.151363	-0.756155	0.298891	-0.063648	0.103774	0.946491
16725	-1.745804	2.046190	9.224923	-0.030078	-0.059161	-0.156379	-0.207795	-0.153106	-0.756409	0.301965	-0.062848	0.102763	0.945678
16726	-1.743763	2.128320	9.322105	-0.043778	-0.079363	-0.185955	-0.206754	-0.154587	-0.755517	0.305444	-0.061867	0.101260	0.944787
16727	-1.641122	1.840404	9.487045	0.007180	-0.081124	-0.181064	-0.209221	-0.155233	-0.755755	0.309064	-0.060464	0.100815	0.943748
16728	-1.843391	1.802257	9.705449	0.037248	-0.112260	-0.200252	-0.208953	-0.157652	-0.755501	0.312989	-0.058389	0.100620	0.942605
16729	-1.876786	1.735483	9.896224	-0.000923	-0.057566	-0.231909	-0.210239	-0.161400	-0.755621	0.317499	-0.057588	0.100124	0.941198
16730	-1.746605	1.725417	9.690873	-0.062308	0.002715	-0.234151	-0.208803	-0.161694	-0.756533	0.321756	-0.058367	0.098739	0.939850
16731	-1.793595	1.467981	9.710827	-0.008336	0.079621	-0.198916	-0.206713	-0.162937	-0.757579	0.325351	-0.060125	0.099017	0.938471
16732	-2.087634	1.450086	9.573417	0.004268	0.106214	-0.156449	-0.200464	-0.163156	-0.759043	0.328013	-0.062264	0.099639	0.937338
16733	-2.264792	1.184627	9.433624	-0.014044	0.068717	-0.150939	-0.196558	-0.163742	-0.759589	0.330715	-0.063789	0.099791	0.936269
16734	-2.458254	1.308929	9.313548	-0.090942	0.002765	-0.169696	-0.194986	-0.165116	-0.760888	0.333705	-0.064644	0.097928	0.935346
16735	-2.299734	1.429327	9.254308	-0.059185	-0.046589	-0.195299	-0.194069	-0.166475	-0.761410	0.337401	-0.064430	0.096421	0.934191
16736	-2.021938	1.312356	9.358473	-0.027036	-0.051907	-0.156351	-0.193677	-0.166215	-0.761927	0.340318	-0.063807	0.095401	0.933280
16737	-1.547420	1.418974	10.010073	0.004245	-0.033456	-0.110994	-0.194977	-0.165802	-0.762302	0.342489	-0.063241	0.095267	0.932537
16738	-1.913518	1.340312	9.731920	0.001370	0.032326	-0.104657	-0.193537	-0.166904	-0.763471	0.344309	-0.063897	0.095418	0.931807
16739	-1.989879	1.166166	9.503139	-0.068769	0.068827	-0.097678	-0.191709	-0.168272	-0.763872	0.345940	-0.065723	0.094634	0.931155
16740	-2.105711	1.195065	9.579272	-0.086639	0.069793	-0.060861	-0.189750	-0.167378	-0.766330	0.346772	-0.067598	0.093459	0.930830
16741	-2.182368	1.091344	9.543499	-0.037785	0.040652	-0.036571	-0.188583	-0.164316	-0.767881	0.347359	-0.068587	0.093131	0.930572
16742	-2.407915	0.859125	9.302909	-0.034165	0.028732	-0.045757	-0.187023	-0.163400	-0.768536	0.348046	-0.069306	0.092667	0.930308
16743	-2.104982	1.035871	9.457032	-0.098846	0.010400	-0.053438	-0.185463	-0.161818	-0.769834	0.348919	-0.070215	0.090957	0.930082
16744	-1.866009	0.974312	9.607217	-0.077704	-0.031585	-0.049564	-0.187669	-0.161935	-0.770588	0.349736	-0.070120	0.089257	0.929947
16745	-1.565135	1.084323	9.945208	-0.173726	-0.029884	-0.066663	-0.188450	-0.159124	-0.772509	0.350820	-0.070811	0.085830	0.929809
16746	-1.565397	1.139648	9.943581	-0.084645	-0.033396	-0.048674	-0.190021	-0.155752	-0.772880	0.351595	-0.070728	0.083987	0.929691
16747	-1.560838	1.181879	9.627378	-0.097439	0.003263	-0.012801	-0.190030	-0.151065	-0.774421	0.351724	-0.071382	0.082278	0.929745
16748	-1.313234	0.837517	10.085714	0.067391	0.008953	-0.000879	-0.189506	-0.151614	-0.774940	0.351734	-0.070938	0.083626	0.929654
16749	-1.742235	0.801597	9.680359	-0.189746	-0.033489	-0.035350	-0.190549	-0.149729	-0.775702	0.352212	-0.071573	0.079877	0.929754
16750	-2.405464	1.367334	9.478079	-0.163805	-0.009818	-0.053764	-0.191852	-0.145441	-0.778261	0.352927	-0.072489	0.076719	0.929678
16751	-2.231752	1.346902	9.733844	-0.051475	0.030468	-0.075402	-0.190825	-0.140892	-0.779039	0.354240	-0.073419	0.075976	0.929167
16752	-2.195869	0.897201	9.761477	0.011980	0.054245	-0.095398	-0.188608	-0.141063	-0.780214	0.355894	-0.074345	0.076477	0.928420
16753	-2.349268	0.709097	9.716602	-0.038527	0.046809	-0.114097	-0.187173	-0.142157	-0.780483	0.357917	-0.075569	0.076034	0.927580
16754	-2.028678	0.204529	9.714918	-0.026090	0.054206	-0.101088	-0.185221	-0.141649	-0.781270	0.359638	-0.076771	0.075821	0.926832
16755	-1.783319	0.302613	9.411347	-0.087162	0.050683	-0.046010	-0.183139	-0.140875	-0.782186	0.360318	-0.078323	0.074562	0.926540
16756	-1.506444	-0.142652	9.189260	-0.019411	0.014222	-0.056650	-0.182866	-0.141169	-0.784374	0.361266	-0.078668	0.074250	0.926167
16757	-1.552979	-0.498932	9.147825	-0.261816	-0.048375	-0.126059	-0.182877	-0.136614	-0.785658	0.363302	-0.079762	0.068827	0.925696
16758	-1.866463	0.552635	9.409277	-0.372606	-0.086923	-0.123858	-0.183813	-0.126684	-0.787831	0.365046	-0.080885	0.061129	0.925452
16759	-1.836352	0.299887	9.348407	0.154357	-0.027845	-0.120344	-0.185372	-0.125470	-0.789104	0.367600	-0.079300	0.063554	0.924415
16760	-1.444490	0.022054	9.480183	0.250480	0.017865	-0.173428	-0.183529	-0.134468	-0.786809	0.371059	-0.077868	0.068067	0.922832
16761	-1.566810	0.407306	9.650064	0.003257	0.018314	-0.241155	-0.182206	-0.142397	-0.785537	0.375535	-0.078401	0.067815	0.920993
16762	-1.354461	0.364643	9.713855	-0.020441	-0.000150	-0.314145	-0.178556	-0.142989	-0.786981	0.381223	-0.078833	0.066974	0.918678
16763	-1.250508	0.304938	9.781196	0.074719	-0.004749	-0.369946	-0.175425	-0.147579	-0.785722	0.388185	-0.078523	0.067616	0.915737
16764	-1.277006	0.307857	9.946609	0.033087	-0.019513	-0.401516	-0.172546	-0.152182	-0.786004	0.395562	-0.078304	0.067467	0.912605
16765	-1.703212	0.715895	9.921950	0.055983	-0.054370	-0.440144	-0.168373	-0.154119	-0.787067	0.403792	-0.077281	0.067239	0.909098
16766	-2.190835	0.843577	9.554347	-0.047229	-0.049132	-0.475765	-0.166402	-0.158983	-0.787599	0.412382	-0.077258	0.065273	0.905379
16767	-2.218904	0.665801	9.642802	0.052994	-0.030843	-0.509427	-0.161837	-0.163195	-0.787251	0.421754	-0.076758	0.065089	0.901108
16768	-2.173602	0.771765	9.649512	0.371685	-0.045138	-0.519792	-0.158556	-0.175960	-0.783812	0.431661	-0.073334	0.070627	0.896272
16769	-2.302860	1.094443	9.816051	0.525800	-0.057837	-0.537472	-0.154483	-0.196226	-0.777296	0.442142	-0.068353	0.078696	0.890868
16770	-2.707723	1.082761	10.152948	0.450874	-0.081826	-0.561829	-0.149495	-0.216111	-0.771944	0.452813	-0.063640	0.085251	0.885236
16771	-2.419667	1.330298	9.911879	0.177546	-0.118597	-0.553925	-0.144257	-0.229845	-0.769164	0.463058	-0.060744	0.086594	0.879994
16772	-1.927805	1.304310	9.764887	0.025900	-0.144201	-0.526945	-0.141911	-0.237481	-0.764428	0.472579	-0.058726	0.085090	0.875203
16773	-1.984978	1.167687	9.944859	0.003666	-0.116714	-0.480953	-0.141764	-0.241517	-0.764817	0.481215	-0.057331	0.083487	0.870732
16774	-2.282999	0.984800	10.102733	0.122992	-0.067120	-0.413981	-0.136552	-0.247065	-0.762932	0.488645	-0.055519	0.084522	0.866603
16775	-2.388141	0.781924	9.930886	0.135351	-0.001122	-0.340182	-0.132645	-0.249922	-0.762193	0.494718	-0.054648	0.086496	0.863010
16776	-2.083907	0.671378	9.788157	0.145938	-0.011803	-0.253341	-0.128989	-0.256394	-0.760425	0.499259	-0.053288	0.088636	0.860259
16777	-1.925267	0.754736	9.449966	0.198622	-0.044443	-0.192106	-0.126375	-0.266586	-0.755693	0.502887	-0.050796	0.091414	0.858002
16778	-1.935852	0.938716	9.087605	0.065026	-0.117571	-0.151144	-0.127136	-0.274081	-0.753762	0.505766	-0.048249	0.091209	0.856477
16779	-1.618309	1.068451	8.852359	-0.099589	-0.145111	-0.154695	-0.128443	-0.273788	-0.752723	0.508619	-0.046975	0.087902	0.855204
16780	-1.344319	1.247463	8.982241	-0.149377	-0.156128	-0.166005	-0.130783	-0.269627	-0.755788	0.511564	-0.045966	0.083615	0.853931
16781	-1.315045	1.196424	9.517062	-0.030236	-0.168790	-0.150618	-0.133900	-0.270401	-0.756021	0.514422	-0.043538	0.081256	0.852568
16782	-1.435591	1.216848	9.931473	0.133745	-0.100867	-0.087147	-0.135718	-0.272918	-0.754465	0.516133	-0.040437	0.082433	0.851573
16783	-1.590175	1.276287	9.815650	0.121281	-0.033029	0.004967	-0.137271	-0.277982	-0.752140	0.516233	-0.038493	0.084198	0.851430
16784	-1.093553	1.259645	9.584824	0.031331	-0.003633	0.067246	-0.138558	-0.282529	-0.751489	0.515075	-0.037847	0.084758	0.852104
16785	-0.721680	1.115226	9.346240	-0.120171	-0.029283	0.081309	-0.142199	-0.281954	-0.751846	0.513678	-0.038286	0.082492	0.853150
16786	-0.716688	1.079149	9.345780	-0.164549	-0.062284	0.060833	-0.145333	-0.277092	-0.752719	0.512503	-0.038671	0.079100	0.854159
16787	-0.921480	1.051975	9.257078	-0.194125	-0.083413	0.040407	-0.146891	-0.273212	-0.756048	0.511821	-0.038969	0.074965	0.854927
16788	-1.025367	1.105063	9.364865	-0.213188	-0.080766	0.019995	-0.150151	-0.266755	-0.758847	0.511239	-0.039604	0.070514	0.855625
16789	-1.259618	1.201455	9.548853	-0.134617	-0.043217	0.035085	-0.152613	-0.263543	-0.762941	0.510619	-0.039967	0.067815	0.856196
16790	-1.372560	1.129331	9.628398	0.018957	-0.021920	0.087510	-0.154816	-0.264733	-0.763438	0.508941	-0.039144	0.067990	0.857219
16791	-1.583176	0.822109	9.958164	0.088736	0.040357	0.132069	-0.158842	-0.267899	-0.762122	0.506715	-0.038533	0.070062	0.858398
16792	-1.603347	0.504926	10.078342	0.002633	0.089722	0.180483	-0.158307	-0.271000	-0.762642	0.503314	-0.039656	0.071163	0.860255
16793	-1.613087	0.027075	10.342783	-0.125008	0.142599	0.194541	-0.158046	-0.270205	-0.763415	0.499688	-0.042902	0.070609	0.862256
16794	-1.575055	0.150646	10.577699	-0.221354	0.146160	0.202346	-0.157006	-0.263682	-0.768306	0.495724	-0.047201	0.068437	0.864492
16795	-1.903301	0.210498	9.980204	-0.169102	0.124280	0.202636	-0.157145	-0.257928	-0.770745	0.491918	-0.050593	0.066918	0.866590
16796	-2.081607	0.164468	9.286612	-0.293105	0.083828	0.152238	-0.157279	-0.251652	-0.774727	0.488821	-0.054575	0.062830	0.868405
16797	-2.000417	0.328285	9.306469	-0.406049	0.072515	0.059389	-0.156767	-0.240973	-0.781027	0.487275	-0.059618	0.056539	0.869374
16798	-2.096057	0.164701	9.363289	-0.203971	0.079855	-0.007890	-0.154182	-0.232705	-0.784258	0.487027	-0.062853	0.053774	0.869461
16799	-1.903229	0.180413	9.624540	-0.110714	0.091749	-0.046194	-0.149763	-0.227681	-0.787505	0.487626	-0.065496	0.052683	0.868997
16800	-1.406632	0.171169	9.446623	-0.138298	0.096261	-0.090618	-0.146125	-0.223716	-0.789975	0.488871	-0.068463	0.051113	0.868162
16801	-1.229636	0.491214	10.072037	-0.018978	0.034198	-0.102854	-0.141700	-0.224041	-0.790654	0.490631	-0.069240	0.050968	0.867115
16802	-1.525202	0.803522	10.116863	0.126331	-0.011418	-0.116841	-0.139354	-0.227946	-0.788874	0.492805	-0.067771	0.052898	0.865882
16803	-1.601770	0.677870	9.999173	0.359173	-0.051366	-0.110058	-0.139853	-0.238916	-0.784889	0.495271	-0.063321	0.058476	0.864452
16804	-1.557359	0.445654	9.602684	0.404954	-0.056838	-0.137487	-0.139697	-0.253239	-0.779497	0.498166	-0.058337	0.064751	0.862691
16805	-1.394529	0.661226	9.232781	0.137067	-0.035200	-0.161026	-0.139280	-0.265832	-0.775520	0.501178	-0.056427	0.066594	0.860931
16806	-1.337125	0.757666	9.261073	-0.148124	0.013781	-0.188390	-0.137193	-0.266401	-0.776308	0.504178	-0.058251	0.063980	0.859255
16807	-1.273395	0.536598	9.299373	-0.559340	0.027943	-0.195096	-0.133827	-0.258409	-0.779417	0.506841	-0.064452	0.054432	0.857902
16808	-1.209733	0.350928	9.839828	-0.404911	0.053644	-0.204501	-0.128776	-0.240157	-0.789092	0.509613	-0.069551	0.047766	0.856257
16809	-1.465547	0.407839	9.747027	0.354545	-0.014934	-0.171027	-0.126685	-0.245135	-0.787568	0.513065	-0.065653	0.053456	0.854164
16810	-1.536165	1.051111	9.361743	0.796502	0.025891	-0.130120	-0.123520	-0.264727	-0.781816	0.516018	-0.057919	0.067147	0.851976
16811	-1.148830	0.715932	9.610287	1.066130	0.037258	-0.101057	-0.122431	-0.299508	-0.765640	0.518833	-0.047458	0.085590	0.849256
16812	-1.370780	0.733170	9.152403	1.045189	0.066402	-0.132591	-0.117568	-0.337804	-0.747567	0.521708	-0.037825	0.103889	0.845930
16813	-1.795997	0.968566	9.996636	0.632852	0.080273	-0.204878	-0.110770	-0.368091	-0.732463	0.525470	-0.032793	0.115274	0.842329
16814	-2.168881	1.321879	10.118126	-0.024947	0.050097	-0.267261	-0.105039	-0.377910	-0.727241	0.529821	-0.034368	0.115214	0.839544
16815	-2.078379	1.037551	9.932561	-0.524658	0.031076	-0.354649	-0.096462	-0.370128	-0.732063	0.535338	-0.041087	0.106474	0.836892
16816	-1.949098	0.710078	9.770757	-0.629175	0.009874	-0.391116	-0.089184	-0.352601	-0.744714	0.541257	-0.048670	0.095724	0.833972
16817	-2.012418	0.834067	9.483870	-0.336909	0.043987	-0.404460	-0.080749	-0.336526	-0.753388	0.547600	-0.053669	0.090156	0.830136
16818	-2.346525	1.136346	9.432184	-0.045825	0.036086	-0.385465	-0.071649	-0.333291	-0.755516	0.553798	-0.055320	0.089376	0.825990
16819	-2.225700	1.074022	9.427638	0.077414	-0.014867	-0.355222	-0.063849	-0.333642	-0.755064	0.559799	-0.054717	0.090103	0.821896
16820	-1.801231	1.042003	9.666378	0.199562	-0.066623	-0.291751	-0.059421	-0.340373	-0.751502	0.564873	-0.051766	0.092317	0.818362
16821	-1.620515	0.577953	10.338437	0.280319	-0.088414	-0.258063	-0.055375	-0.350050	-0.747425	0.569569	-0.047481	0.095626	0.814980
16822	-1.768436	0.250265	10.274855	0.226061	-0.070189	-0.247280	-0.051733	-0.357961	-0.741800	0.573937	-0.044083	0.098277	0.811785
16823	-1.725125	0.254089	9.960875	0.087957	-0.025623	-0.284959	-0.047181	-0.362283	-0.739009	0.578724	-0.043087	0.099093	0.808333
16824	-1.702017	0.439712	9.356421	-0.020187	0.007927	-0.363083	-0.039253	-0.362365	-0.738301	0.584559	-0.044015	0.098544	0.804141
16825	-1.892840	0.510689	9.118008	-0.074398	-0.026913	-0.379923	-0.030680	-0.360976	-0.737597	0.590685	-0.045088	0.096605	0.799829
16826	-1.842224	0.521129	9.327452	-0.097229	-0.036043	-0.363414	-0.024710	-0.355820	-0.739314	0.596480	-0.046209	0.094293	0.795729
16827	-2.107375	0.531382	9.665961	-0.067877	-0.023155	-0.314387	-0.017955	-0.351617	-0.741294	0.601499	-0.047150	0.092541	0.792093
16828	-1.996881	0.628988	10.004401	0.004967	-0.011920	-0.237439	-0.013551	-0.350034	-0.739271	0.605299	-0.047188	0.092249	0.789225
16829	-1.862624	0.798783	10.334475	-0.032418	-0.057472	-0.163734	-0.010174	-0.346597	-0.741097	0.608003	-0.046886	0.090776	0.787334
16830	-1.963369	0.682246	10.082270	0.082843	-0.112099	-0.131682	-0.009664	-0.344448	-0.740586	0.610374	-0.044199	0.090589	0.785674
16831	-1.769305	0.906422	9.395943	0.042390	-0.172404	-0.141018	-0.010579	-0.345228	-0.739036	0.612980	-0.041140	0.088918	0.784001
16832	-1.319831	1.165632	8.957318	-0.074915	-0.174320	-0.165594	-0.011764	-0.342252	-0.738253	0.615838	-0.039465	0.085465	0.782228
16833	-1.354826	1.435539	9.114395	-0.179954	-0.147063	-0.179105	-0.012824	-0.335802	-0.739271	0.618780	-0.039565	0.080606	0.780416
16834	-1.489213	1.326176	9.572463	-0.138537	-0.154398	-0.184427	-0.013087	-0.329790	-0.742995	0.621797	-0.039013	0.076380	0.778468
16835	-1.334199	1.180506	9.797493	-0.105764	-0.130657	-0.208283	-0.013884	-0.323748	-0.744143	0.625184	-0.038460	0.072878	0.776115
16836	-1.121143	0.986081	9.801556	-0.133588	-0.092300	-0.218617	-0.012587	-0.317223	-0.748522	0.628597	-0.038863	0.069473	0.773647
16837	-1.124685	0.711465	9.696859	-0.151293	-0.066654	-0.190122	-0.009740	-0.311492	-0.749956	0.631540	-0.039817	0.066074	0.771496
16838	-1.220829	0.658917	9.863245	-0.152202	-0.000645	-0.097943	-0.008321	-0.305486	-0.752279	0.632930	-0.041705	0.063630	0.770462
16839	-1.651378	0.461081	9.947664	-0.006562	0.054649	0.048519	-0.006129	-0.300806	-0.752037	0.632140	-0.042385	0.064196	0.771026
16840	-2.567700	0.527118	10.093657	0.025415	0.040232	0.172330	-0.007291	-0.300276	-0.754085	0.629447	-0.042310	0.065233	0.773143
16841	-2.238173	0.671304	9.856325	-0.137914	0.038396	0.212122	-0.008733	-0.297971	-0.753558	0.626023	-0.044229	0.063754	0.775935
16842	-2.479614	0.752746	9.893619	-0.178643	0.058519	0.250632	-0.010820	-0.293668	-0.755468	0.621893	-0.046900	0.061927	0.779239
16843	-2.296054	0.670686	9.709359	-0.169931	0.032997	0.258112	-0.013437	-0.285470	-0.758144	0.617685	-0.049113	0.059985	0.782595
16844	-1.867059	0.685528	9.579155	-0.148491	-0.027321	0.221416	-0.015791	-0.280083	-0.759408	0.614104	-0.050100	0.057534	0.785529
16845	-2.049898	0.618699	9.840543	-0.050611	-0.065790	0.164745	-0.020998	-0.275480	-0.761679	0.611560	-0.049416	0.056191	0.787652
16846	-2.126903	0.584394	9.702527	-0.062013	-0.080427	0.164710	-0.026334	-0.273942	-0.761636	0.608996	-0.048568	0.054388	0.789815
16847	-1.750610	0.537243	9.765385	-0.016937	-0.087499	0.220339	-0.031148	-0.273082	-0.761597	0.605607	-0.047085	0.053400	0.792573
16848	-1.644847	0.610338	9.973821	0.120938	-0.101842	0.270894	-0.037915	-0.274062	-0.759744	0.601536	-0.043561	0.054334	0.795805
16849	-1.085633	0.610581	9.719812	0.179981	-0.105216	0.317367	-0.045705	-0.280131	-0.757370	0.596758	-0.039292	0.056350	0.799475
16850	-0.705255	0.706778	9.489483	0.274240	-0.106819	0.336318	-0.053504	-0.285516	-0.753710	0.591701	-0.033776	0.059721	0.803233
16851	-0.531665	0.697144	9.385355	0.175248	-0.136113	0.346945	-0.062722	-0.293974	-0.750041	0.586410	-0.028971	0.061277	0.807174
16852	-1.074911	0.884226	9.536528	0.233428	-0.122340	0.381333	-0.071951	-0.299344	-0.746498	0.580515	-0.023636	0.063830	0.811400
16853	-1.459176	1.082493	9.348499	0.418257	-0.071796	0.427391	-0.081046	-0.310191	-0.739745	0.573848	-0.016935	0.070120	0.815779
16854	-1.366470	1.364605	9.482936	0.433769	-0.026964	0.436617	-0.091955	-0.323163	-0.732464	0.566858	-0.010751	0.077034	0.820136
16855	-1.075541	1.529150	9.593572	0.542302	-0.002144	0.432516	-0.097402	-0.337531	-0.724455	0.559850	-0.003764	0.086156	0.824094
16856	-0.642033	1.632516	10.021517	0.531675	-0.027632	0.463887	-0.107279	-0.352633	-0.714097	0.552240	0.003596	0.094643	0.828288
16857	-0.876429	1.237060	9.888968	0.577063	-0.047869	0.405094	-0.114558	-0.367358	-0.703503	0.545546	0.011681	0.103779	0.831549
16858	-0.917270	1.699890	9.482229	0.308119	-0.042700	0.384324	-0.124176	-0.379127	-0.695460	0.539150	0.016701	0.108353	0.835044
16859	-0.301251	1.945108	9.779450	0.394537	-0.075577	0.328525	-0.133283	-0.388616	-0.687163	0.533689	0.023097	0.114133	0.837625
16860	-0.793060	1.948515	9.654895	0.260382	-0.057708	0.249354	-0.142119	-0.400130	-0.679640	0.529507	0.027561	0.117774	0.839638
16861	-1.157870	2.110718	9.461742	0.206004	-0.046865	0.237967	-0.147837	-0.405139	-0.676383	0.525523	0.031244	0.120722	0.841591
16862	-1.235926	2.297672	9.305217	0.256301	0.002606	0.262130	-0.151357	-0.409215	-0.671470	0.520931	0.034675	0.124911	0.843698
16863	-1.038098	2.790141	9.688414	0.299872	0.041057	0.265962	-0.156821	-0.417417	-0.664745	0.516144	0.037905	0.130353	0.845676
16864	-0.815919	2.709104	9.780561	0.227478	0.088245	0.154787	-0.160206	-0.422838	-0.659834	0.513116	0.039312	0.135009	0.846722
16865	-0.731634	2.202820	9.414205	0.037685	0.020235	0.074594	-0.159432	-0.424568	-0.657270	0.511799	0.039686	0.135927	0.847355
16866	-0.712130	2.154595	9.370505	-0.000567	-0.032857	0.056028	-0.162423	-0.423868	-0.657760	0.510945	0.040538	0.135554	0.847890
16867	-1.153460	2.707371	9.470150	0.062641	-0.049428	0.006493	-0.162821	-0.424513	-0.655571	0.510951	0.042145	0.136229	0.847700
16868	-0.961794	2.947487	9.225677	0.023778	-0.058745	-0.066600	-0.162430	-0.426254	-0.654547	0.512229	0.043352	0.136105	0.846887
16869	-0.840825	2.845948	9.009356	0.104558	-0.101633	-0.087339	-0.164390	-0.427013	-0.652088	0.513926	0.046011	0.137054	0.845565
16870	-0.502885	2.750398	9.011169	0.161395	-0.153561	-0.064803	-0.166338	-0.431530	-0.649118	0.515291	0.050236	0.138281	0.844292
16871	-0.465040	2.909751	9.157774	0.210452	-0.166318	-0.070080	-0.169076	-0.435218	-0.644855	0.516748	0.055134	0.140330	0.842757
16872	-0.197482	2.925647	9.429326	0.199910	-0.096833	-0.062852	-0.170386	-0.441586	-0.638161	0.517854	0.058802	0.142784	0.841417
16873	0.118181	2.963209	9.677628	0.281984	-0.050952	-0.036659	-0.170252	-0.448929	-0.633408	0.518306	0.062617	0.147152	0.840110
16874	0.123794	2.797334	9.708959	0.269895	-0.019922	-0.046912	-0.171035	-0.457050	-0.626848	0.518802	0.065756	0.151555	0.838780
16875	-0.449293	2.656227	9.581617	0.086177	-0.029370	-0.059839	-0.170646	-0.461985	-0.622868	0.519811	0.067112	0.152838	0.837815
16876	-0.700356	2.727542	9.477062	0.005721	-0.027705	-0.078719	-0.170395	-0.462504	-0.620684	0.521199	0.067539	0.152770	0.836930
16877	-0.744317	2.837250	9.223760	-0.057414	-0.035996	-0.082721	-0.167792	-0.462005	-0.621605	0.522806	0.067416	0.151595	0.836151
16878	-0.706554	3.016015	9.418642	-0.120731	-0.020469	-0.057235	-0.166368	-0.458675	-0.622900	0.523984	0.066468	0.149456	0.835874
16879	-0.286745	2.939868	9.419091	0.013875	-0.005570	-0.029792	-0.167288	-0.455445	-0.623406	0.524516	0.066738	0.149707	0.835474
16880	-0.030296	2.750811	9.560451	0.054263	-0.005485	-0.023110	-0.166240	-0.456804	-0.623800	0.524825	0.067472	0.150605	0.835060
16881	-0.411388	2.795743	9.555123	-0.059253	0.008865	-0.060640	-0.164685	-0.455479	-0.623812	0.525926	0.066644	0.149792	0.834579
16882	-0.557475	3.098270	9.466792	-0.194139	0.050700	-0.079865	-0.161043	-0.452588	-0.626283	0.527358	0.063661	0.147206	0.834368
16883	-0.397881	2.982128	9.178618	-0.214771	0.055412	-0.031971	-0.158834	-0.445408	-0.631312	0.528033	0.060501	0.144244	0.834694
16884	-0.497847	3.220020	9.157019	-0.134012	0.043741	0.020123	-0.157155	-0.438738	-0.634151	0.527713	0.058557	0.142461	0.835341
16885	-0.283323	3.217440	8.981363	-0.030872	0.034790	0.032667	-0.157538	-0.434481	-0.638774	0.527138	0.057883	0.142285	0.835781
16886	-0.432018	3.058577	9.042556	-0.008778	0.005519	0.024520	-0.156120	-0.433539	-0.636985	0.526684	0.057908	0.142187	0.836082
16887	-0.278663	3.256337	9.097166	0.006229	-0.051140	0.011759	-0.158337	-0.432301	-0.636581	0.526656	0.059018	0.141759	0.836095
16888	-0.389312	3.218704	9.412443	-0.126334	-0.075172	-0.022106	-0.159374	-0.430961	-0.638115	0.527339	0.059020	0.138900	0.836144
16889	-0.356032	3.325219	9.587069	-0.194490	-0.032340	-0.039135	-0.159643	-0.424806	-0.640939	0.528336	0.057570	0.135382	0.836193
16890	-0.220269	3.153957	9.374708	-0.147074	0.010655	-0.056481	-0.159644	-0.418670	-0.645308	0.529372	0.055825	0.133118	0.836019
16891	-0.113511	2.999502	9.169515	-0.053021	0.070302	-0.012706	-0.155487	-0.414710	-0.647654	0.529480	0.054246	0.133022	0.836070
16892	-0.207750	3.057946	9.431086	0.146011	0.098963	0.044544	-0.154707	-0.416451	-0.646246	0.528273	0.054397	0.136480	0.836266
16893	-0.294834	3.112341	9.207809	0.196810	0.089160	0.119568	-0.153146	-0.421405	-0.642789	0.525830	0.055523	0.140618	0.837046
16894	-0.653343	2.982777	9.517084	0.216216	0.048217	0.213853	-0.154962	-0.427394	-0.639177	0.521854	0.057735	0.144522	0.838718
16895	-0.671245	3.188722	9.250973	0.351801	0.008380	0.295808	-0.160555	-0.435328	-0.632708	0.516461	0.062323	0.150212	0.840726
16896	-0.823508	3.275304	9.332376	0.342555	0.012116	0.341889	-0.166937	-0.443237	-0.624689	0.510212	0.066825	0.155683	0.843197
16897	-0.533756	3.174869	9.340873	0.192266	-0.006326	0.326407	-0.172795	-0.448091	-0.619501	0.504479	0.070099	0.158480	0.845855
16898	-0.606204	3.201097	9.314161	0.078830	-0.010213	0.287073	-0.179823	-0.449600	-0.617003	0.499526	0.072119	0.159327	0.848462
16899	-0.427956	3.219849	9.066458	0.040580	-0.024918	0.253687	-0.187114	-0.448965	-0.615402	0.495261	0.073933	0.159457	0.850778
16900	-0.046534	3.097266	8.876275	0.048967	0.020720	0.200154	-0.192451	-0.449428	-0.613945	0.491670	0.074840	0.160225	0.852636
16901	-0.071151	3.208131	8.949609	-0.150857	0.031287	0.130824	-0.194663	-0.446466	-0.615726	0.489586	0.073431	0.157804	0.854407
16902	0.021090	3.084085	9.203160	-0.297069	0.036429	0.061788	-0.195966	-0.439644	-0.620213	0.488781	0.070227	0.153019	0.856006
16903	0.073703	3.181072	9.394634	-0.315920	0.091122	0.015458	-0.194669	-0.429252	-0.627419	0.488694	0.065828	0.148492	0.857202
16904	0.001515	3.151934	9.357548	-0.329250	0.153049	-0.062229	-0.191019	-0.421043	-0.635416	0.489632	0.059929	0.144451	0.857789
16905	-0.112967	2.881363	9.093453	-0.388902	0.145718	-0.044050	-0.185946	-0.409634	-0.644323	0.490438	0.053709	0.139256	0.858600
16906	-0.181044	3.006542	9.156981	-0.314314	0.116715	0.024657	-0.181917	-0.398475	-0.652450	0.489932	0.048823	0.135001	0.859859
16907	-0.437552	3.218081	9.258367	-0.111554	0.129738	0.044100	-0.178929	-0.393170	-0.655943	0.488949	0.045846	0.134326	0.860688
16908	-0.674456	3.367535	9.483878	-0.056840	0.113181	-0.001761	-0.176201	-0.389060	-0.658406	0.488672	0.043475	0.134481	0.860944
16909	-0.350127	3.083638	9.288501	-0.038772	0.082082	-0.042200	-0.173476	-0.388280	-0.657913	0.489229	0.041806	0.134697	0.860676
16910	-0.296320	2.914904	9.159421	-0.108649	0.036314	-0.046163	-0.171639	-0.388066	-0.661399	0.490002	0.040138	0.133243	0.860542
16911	-0.232933	2.760756	9.069040	0.040010	0.016443	-0.022296	-0.170863	-0.387001	-0.661533	0.490326	0.040443	0.134156	0.860202
16912	-0.155382	2.679574	9.203042	0.089653	0.058616	0.008351	-0.170208	-0.389685	-0.660511	0.489936	0.040481	0.136289	0.860087
16913	-0.063495	2.637941	9.637767	0.064204	0.135381	0.024716	-0.166694	-0.392265	-0.659255	0.489101	0.039127	0.138720	0.860236
16914	-0.235428	2.285768	9.463203	-0.125990	0.177049	-0.033518	-0.163049	-0.391647	-0.660569	0.489280	0.034902	0.138331	0.860379
16915	-0.706221	2.449332	9.729937	-0.272809	0.171248	-0.061969	-0.159919	-0.387165	-0.665735	0.490068	0.029392	0.135342	0.860611
16916	-0.967210	2.073365	9.683824	-0.340704	0.136359	-0.079785	-0.155764	-0.378934	-0.670907	0.491246	0.023634	0.130880	0.860807
16917	-1.092014	1.960285	9.753082	-0.452462	0.095958	-0.095978	-0.148875	-0.366470	-0.679700	0.492862	0.017538	0.124041	0.861042
16918	-1.060641	1.953148	9.758075	-0.483695	0.070277	-0.120090	-0.144588	-0.353444	-0.688857	0.494881	0.011407	0.116461	0.861045
16919	-1.038044	1.760563	9.707580	-0.541501	0.057460	-0.105586	-0.141988	-0.339870	-0.698900	0.496686	0.005047	0.107678	0.861210
16920	-1.129174	1.659244	9.678905	-0.476936	0.048445	-0.079402	-0.139148	-0.321723	-0.708172	0.497916	-0.000553	0.099967	0.861444
16921	-1.143462	1.623218	9.704670	-0.377530	0.054136	-0.038299	-0.136552	-0.309743	-0.716416	0.498478	-0.005101	0.093956	0.861781
16922	-1.050771	1.381887	9.428517	-0.370840	0.063402	-0.003191	-0.134617	-0.298799	-0.721441	0.498297	-0.009752	0.088212	0.862452
16923	-0.952713	1.043414	9.585505	-0.334357	0.087333	0.048657	-0.133200	-0.287586	-0.727105	0.497257	-0.014292	0.083270	0.863480
16924	-1.115250	0.749501	9.558265	-0.261207	0.103964	0.098846	-0.132177	-0.276895	-0.731608	0.495182	-0.018379	0.079836	0.864918
16925	-1.173315	0.797820	9.652011	-0.282791	0.180820	0.147526	-0.130360	-0.269709	-0.736505	0.492257	-0.023876	0.076717	0.866734
16926	-0.869503	0.784139	9.695459	-0.220300	0.224937	0.202236	-0.127247	-0.260260	-0.741926	0.488173	-0.029491	0.075222	0.868999
16927	-1.100149	0.622663	9.743849	-0.075206	0.221476	0.232508	-0.123747	-0.253878	-0.744651	0.483780	-0.033527	0.076121	0.871228
16928	-1.602732	0.879842	9.968392	-0.106484	0.201165	0.199122	-0.120632	-0.251501	-0.745318	0.479847	-0.037614	0.076360	0.873213
16929	-1.778508	0.825582	9.680357	-0.207646	0.188136	0.152484	-0.118295	-0.246187	-0.748677	0.476769	-0.042488	0.074575	0.874828
16930	-1.718590	0.871562	9.021482	-0.391108	0.147634	0.094406	-0.115976	-0.234435	-0.753190	0.474427	-0.048516	0.069231	0.876226
16931	-1.276112	1.093291	8.882303	-0.504899	0.124715	0.084644	-0.111849	-0.217346	-0.759258	0.472293	-0.055206	0.061593	0.877552
16932	-1.180042	1.181146	9.191669	-0.282492	0.120383	0.085773	-0.110561	-0.205334	-0.765692	0.469967	-0.059751	0.057862	0.878757
16933	-1.451192	0.957808	10.167723	-0.127231	0.100370	0.101346	-0.109399	-0.197463	-0.769941	0.467949	-0.062405	0.056667	0.879726
16934	-2.194068	0.532865	10.150031	0.007067	0.142369	0.072420	-0.106409	-0.196696	-0.770478	0.466093	-0.064637	0.058203	0.880450
16935	-1.525181	0.803908	10.229682	-0.111717	0.134949	0.042309	-0.103810	-0.193387	-0.772555	0.465077	-0.067823	0.057549	0.880790
16936	-1.499885	0.553876	10.262416	0.033679	0.066599	0.057931	-0.103035	-0.191651	-0.772817	0.463848	-0.068476	0.058847	0.881302
16937	-1.638102	0.206402	10.035427	0.072682	-0.003820	0.026873	-0.101078	-0.194889	-0.771934	0.463512	-0.067509	0.060120	0.881467
16938	-1.816301	0.151915	9.682558	-0.070648	-0.028734	-0.005193	-0.102638	-0.194604	-0.772050	0.463478	-0.067516	0.058618	0.881586
16939	-1.735053	0.306332	9.767092	-0.108311	-0.029686	-0.007233	-0.104212	-0.189493	-0.773193	0.463529	-0.067821	0.056407	0.881680
16940	-1.682166	0.345605	9.964959	0.046813	-0.011285	-0.023091	-0.104727	-0.190564	-0.773446	0.463922	-0.067067	0.057111	0.881485
16941	-1.484570	0.365579	10.063095	0.055609	0.007020	-0.024915	-0.104851	-0.193508	-0.772418	0.464463	-0.066512	0.058101	0.881178
16942	-1.354282	0.336579	9.948690	0.022668	-0.011347	-0.056424	-0.104730	-0.192824	-0.771004	0.465461	-0.066017	0.058338	0.880673
16943	-1.238192	0.247034	9.725291	-0.015880	-0.027799	-0.052890	-0.104995	-0.191477	-0.771002	0.466440	-0.065526	0.057685	0.880234
16944	-1.229201	0.381507	9.648052	-0.005204	-0.051604	-0.077723	-0.105773	-0.191474	-0.771510	0.467837	-0.064605	0.057030	0.879604
16945	-1.259030	0.571458	9.636036	0.014427	-0.059019	-0.126536	-0.107460	-0.193328	-0.770726	0.470182	-0.063343	0.056515	0.878477
16946	-1.423426	0.666990	9.527828	0.071631	-0.049944	-0.170568	-0.106289	-0.196010	-0.768936	0.473310	-0.061833	0.057107	0.876866
16947	-1.582892	0.743613	9.515413	0.100747	-0.055491	-0.199955	-0.106944	-0.196926	-0.767260	0.477032	-0.059894	0.058067	0.874918
16948	-1.757565	0.979145	9.550690	0.170910	-0.018966	-0.232899	-0.105106	-0.203383	-0.765992	0.481302	-0.058051	0.060615	0.872527
16949	-1.621852	0.830521	9.626681	0.198852	0.034117	-0.219907	-0.102496	-0.209832	-0.763187	0.485351	-0.056761	0.064159	0.870113
16950	-1.220898	0.673335	9.858646	0.328135	0.099291	-0.178726	-0.098058	-0.220317	-0.758855	0.488675	-0.055380	0.070645	0.867836
16951	-0.998457	0.534345	9.887576	0.267784	0.125766	-0.175366	-0.092585	-0.231871	-0.752732	0.491856	-0.054930	0.076304	0.865585
16952	-1.092958	0.645504	10.087477	0.020103	0.119979	-0.178468	-0.087244	-0.236084	-0.751620	0.494791	-0.056929	0.077653	0.863662
16953	-1.697030	0.440223	10.206177	0.016960	0.021133	-0.193112	-0.082307	-0.236531	-0.750502	0.498142	-0.057151	0.077883	0.861697
16954	-2.356404	0.190344	9.978093	-0.040237	-0.063221	-0.243119	-0.081002	-0.237090	-0.751155	0.502391	-0.056688	0.076297	0.859400
16955	-2.433931	0.274596	10.038558	-0.001550	-0.084260	-0.261356	-0.080486	-0.236820	-0.750516	0.507038	-0.055431	0.075074	0.856857
16956	-1.720191	0.219538	9.703606	0.092811	-0.084901	-0.244231	-0.078655	-0.239529	-0.750661	0.511453	-0.053248	0.075547	0.854326
16957	-1.046845	0.551885	9.416915	0.006643	-0.066552	-0.228993	-0.077875	-0.241270	-0.749254	0.515504	-0.052160	0.074655	0.852034
16958	-1.218486	0.662879	9.613693	0.065805	-0.070089	-0.192709	-0.078136	-0.242867	-0.747966	0.518964	-0.050422	0.074866	0.850017
16959	-1.731390	0.551782	9.784969	0.254657	-0.051627	-0.165957	-0.077089	-0.247692	-0.745663	0.522145	-0.046918	0.078402	0.847948
16960	-2.077955	0.422802	9.554300	0.261404	-0.007749	-0.151229	-0.076557	-0.257855	-0.740400	0.524963	-0.044141	0.082623	0.845954
16961	-1.834116	0.859077	9.658705	0.073715	0.035986	-0.137494	-0.073958	-0.262149	-0.736951	0.527329	-0.044003	0.084048	0.844348
16962	-1.742802	0.921928	9.694042	-0.012607	0.014114	-0.080677	-0.071622	-0.262700	-0.735684	0.528665	-0.044357	0.083924	0.843506
16963	-1.838547	0.761604	9.297254	-0.005941	-0.017774	-0.049207	-0.071886	-0.262422	-0.735039	0.529557	-0.044019	0.083523	0.843004
16964	-1.497562	1.036097	9.169869	-0.079754	-0.058872	-0.031058	-0.072024	-0.260806	-0.734780	0.530106	-0.043772	0.081538	0.842866
16965	-1.425469	1.089647	9.310510	-0.169097	-0.069908	-0.020420	-0.074240	-0.254903	-0.738102	0.530448	-0.044229	0.077872	0.842973
16966	-1.442193	1.066245	9.511649	-0.183129	-0.073566	-0.008490	-0.075811	-0.248328	-0.740659	0.530520	-0.044794	0.074005	0.843247
16967	-1.685850	1.114657	9.740482	-0.085471	-0.034120	0.027922	-0.078292	-0.243481	-0.742308	0.530056	-0.044891	0.072192	0.843691
16968	-1.699224	0.878383	9.597827	0.043772	0.007238	0.061749	-0.079855	-0.242256	-0.742552	0.529001	-0.044311	0.073071	0.844308
16969	-1.572640	0.608398	9.364795	0.052268	0.036602	0.092223	-0.079726	-0.244790	-0.740497	0.527468	-0.044059	0.074400	0.845163
16970	-1.345815	0.552882	9.178911	-0.079479	0.064026	0.133057	-0.081421	-0.242229	-0.741511	0.524998	-0.045634	0.073857	0.846664
16971	-1.384658	0.618401	9.366690	-0.064533	0.082514	0.216158	-0.080907	-0.239821	-0.742028	0.521185	-0.047208	0.073795	0.848936
16972	-1.683255	0.550435	9.362949	0.010265	0.102776	0.262642	-0.082603	-0.239259	-0.741372	0.516496	-0.048313	0.075295	0.851603
16973	-1.605048	0.319157	9.221220	0.022697	0.130192	0.249758	-0.084549	-0.239379	-0.742128	0.512097	-0.049756	0.077229	0.854001
16974	-1.582014	0.571512	9.839447	-0.078441	0.146410	0.215978	-0.080398	-0.237806	-0.741389	0.508013	-0.052581	0.077610	0.856233
16975	-2.346904	0.187694	9.198051	-0.127053	0.151633	0.162192	-0.079627	-0.232728	-0.743321	0.504899	-0.056084	0.077105	0.857896
16976	-1.915795	0.796082	9.575450	-0.317281	0.178687	0.082724	-0.077039	-0.224732	-0.746810	0.502683	-0.062086	0.073559	0.859095
16977	-1.452813	0.815483	10.758583	-0.246194	0.145933	0.117285	-0.073938	-0.215127	-0.750173	0.500178	-0.066750	0.070902	0.860430
16978	-1.601124	0.064706	10.787475	0.082386	0.084148	0.133841	-0.072512	-0.214601	-0.749670	0.497812	-0.067037	0.073351	0.861573
16979	-2.031511	-0.198202	10.134095	-0.006337	0.043650	0.067010	-0.072775	-0.216192	-0.747868	0.496629	-0.067615	0.073684	0.862183
16980	-2.564011	0.252500	9.984228	-0.223012	0.052289	-0.013511	-0.071100	-0.206579	-0.751992	0.496470	-0.070600	0.070353	0.862313
16981	-2.621830	0.234705	9.738609	-0.189536	0.070530	-0.046592	-0.069031	-0.199513	-0.755091	0.496947	-0.073669	0.067653	0.861998
16982	-2.215541	-0.046407	9.606443	-0.075287	0.050541	-0.074561	-0.067870	-0.197374	-0.754842	0.498048	-0.075238	0.066762	0.861296
16983	-1.880822	0.036667	9.785953	-0.080286	0.034077	-0.092089	-0.064756	-0.194727	-0.755380	0.499512	-0.076666	0.065499	0.860418
16984	-1.676479	0.141836	9.467696	0.007328	0.032339	-0.115631	-0.061644	-0.193145	-0.754890	0.501477	-0.077148	0.065785	0.859210
16985	-1.430581	0.142628	9.556413	0.084593	-0.000483	-0.129024	-0.061119	-0.195828	-0.753866	0.503871	-0.076359	0.066930	0.857790
16986	-1.604151	0.157878	9.895847	0.155193	-0.015198	-0.175723	-0.057468	-0.199090	-0.753640	0.507147	-0.074616	0.069185	0.855832
16987	-1.918014	0.273898	10.237786	0.178501	-0.044614	-0.225418	-0.056950	-0.203627	-0.749917	0.511374	-0.072237	0.071326	0.853341
16988	-2.101653	0.375417	10.484725	0.311972	-0.099435	-0.259742	-0.055106	-0.213028	-0.747622	0.516399	-0.067564	0.075269	0.850354
16989	-1.816001	0.115640	10.330130	0.337320	-0.123299	-0.329691	-0.055223	-0.224253	-0.741711	0.522672	-0.062359	0.079142	0.846559
16990	-1.781376	-0.108845	9.386393	0.239566	-0.117983	-0.381853	-0.053254	-0.235780	-0.736847	0.529626	-0.058305	0.081498	0.842292
16991	-1.576791	0.448078	8.916055	0.048511	-0.062446	-0.412453	-0.051173	-0.239806	-0.734036	0.536765	-0.057296	0.081003	0.837878
16992	-1.106230	0.879286	9.516963	0.070349	-0.040442	-0.406848	-0.046365	-0.240121	-0.733303	0.543733	-0.056366	0.081289	0.833408
16993	-1.568153	0.675475	9.279367	0.270063	-0.079607	-0.418702	-0.044010	-0.247910	-0.730368	0.551168	-0.052637	0.084272	0.828457
16994	-1.883337	0.521169	8.659789	0.082174	-0.058014	-0.471366	-0.039329	-0.252897	-0.726808	0.559159	-0.051408	0.084501	0.823139
16995	-1.667003	1.164093	8.709229	-0.075501	-0.052717	-0.492500	-0.032320	-0.249752	-0.726862	0.567299	-0.052075	0.082004	0.817763
16996	-1.492603	0.996785	8.926935	0.019478	-0.052672	-0.517848	-0.026460	-0.249434	-0.728837	0.575864	-0.051685	0.081185	0.811861
16997	-1.568480	0.747912	9.357189	0.054919	-0.063679	-0.530568	-0.023080	-0.251603	-0.727065	0.584651	-0.050722	0.080645	0.805672
16998	-1.520437	0.781501	9.302902	-0.008048	-0.074723	-0.538252	-0.017233	-0.252596	-0.725698	0.593420	-0.050324	0.079091	0.799415
16999	-1.724802	1.180735	9.388203	-0.044213	-0.040058	-0.536671	-0.011398	-0.249962	-0.724457	0.602027	-0.050884	0.077237	0.793101
17000	-1.965730	1.193229	10.367846	-0.049740	0.001786	-0.570010	-0.003725	-0.247784	-0.726574	0.610989	-0.052235	0.075882	0.786260
17001	-2.114985	1.154828	10.481130	-0.190296	-0.022237	-0.600222	0.004454	-0.242251	-0.728308	0.620252	-0.054941	0.071898	0.779166
17002	-2.219004	0.711076	10.219505	-0.261010	-0.002230	-0.607974	0.011594	-0.234439	-0.731833	0.629402	-0.058859	0.067122	0.771935
17003	-2.111114	0.292369	9.420146	-0.100438	0.024621	-0.566561	0.019896	-0.225559	-0.734595	0.637991	-0.061103	0.065151	0.764846
17004	-1.945776	-0.018609	9.136494	0.093710	0.082499	-0.547185	0.028738	-0.226192	-0.734280	0.646332	-0.061725	0.066953	0.757603
17005	-2.406217	-0.529887	9.033816	0.256758	0.099042	-0.553759	0.039137	-0.227637	-0.732821	0.654892	-0.060532	0.071381	0.749905
17006	-2.803712	-1.088349	9.166292	0.238309	0.080545	-0.601804	0.047463	-0.233606	-0.729290	0.664042	-0.059320	0.075261	0.741529
17007	-2.677959	-1.180107	8.993359	0.189627	0.089571	-0.637123	0.057866	-0.239726	-0.725132	0.673560	-0.059075	0.078434	0.732581
17008	-2.280481	-1.105816	9.382155	0.195754	0.129620	-0.716516	0.070856	-0.241314	-0.721636	0.684034	-0.059301	0.082175	0.722377
17009	-2.269649	-0.840578	9.553996	0.238618	0.164136	-0.816039	0.086460	-0.244824	-0.719319	0.695779	-0.059792	0.086780	0.710483
17010	-2.372247	-0.546618	9.749184	0.001657	0.156226	-0.940916	0.103338	-0.241231	-0.717266	0.708781	-0.063457	0.087814	0.697059
17011	-3.173818	0.705140	9.039172	0.001119	0.148737	-0.992672	0.121755	-0.232678	-0.714580	0.722260	-0.067336	0.088573	0.682614
17012	-3.319511	0.967909	9.987210	0.116589	0.165289	-0.968148	0.138500	-0.228942	-0.711883	0.735230	-0.069457	0.091203	0.668053
17013	-2.760185	-0.013178	11.198017	0.278958	0.050262	-0.978167	0.154088	-0.228821	-0.709178	0.748480	-0.067898	0.094232	0.652907
17014	-2.623263	0.046136	10.172804	-0.017482	-0.010217	-0.951873	0.167057	-0.223300	-0.706836	0.760802	-0.069657	0.092507	0.638569
17015	-3.335595	0.236900	8.685454	-0.096630	0.108833	-0.826964	0.179491	-0.208408	-0.708342	0.770953	-0.074165	0.091731	0.625872
17016	-3.008509	0.417185	9.156691	0.064062	0.282738	-0.800580	0.195580	-0.203988	-0.705126	0.780469	-0.078025	0.095652	0.612887
17017	-3.223275	0.012556	10.550779	-0.188709	0.300504	-0.839731	0.213077	-0.191137	-0.703587	0.789789	-0.086386	0.096699	0.599516
17018	-3.140475	0.833808	10.063809	-0.030090	0.224008	-0.823151	0.231483	-0.178694	-0.701543	0.799094	-0.090977	0.098396	0.586081
17019	-2.855781	0.770830	9.772748	0.052855	0.143806	-0.794903	0.244438	-0.170346	-0.698556	0.808139	-0.093463	0.099883	0.572887
17020	-2.437533	1.016363	9.573670	0.014840	0.058019	-0.761732	0.256482	-0.160118	-0.696719	0.816722	-0.095251	0.099506	0.560349
17021	-2.040080	0.574872	9.681601	0.133318	0.021879	-0.665060	0.266593	-0.153502	-0.695510	0.824331	-0.094634	0.100102	0.549093
17022	-1.675976	0.046507	9.730395	0.140498	0.047556	-0.650257	0.271885	-0.146816	-0.692721	0.831609	-0.093987	0.101136	0.537926
17023	-1.886510	-0.290603	9.762108	0.168059	0.082427	-0.591099	0.282280	-0.145587	-0.692546	0.838081	-0.093201	0.103163	0.527533
17024	-1.990728	-0.696174	9.409806	0.052347	0.042171	-0.560224	0.289257	-0.138376	-0.688998	0.843991	-0.093773	0.103315	0.517892
17025	-2.283422	-0.990047	9.470162	0.123752	0.053296	-0.508195	0.295599	-0.133856	-0.686732	0.849363	-0.093207	0.104461	0.508903
17026	-2.427183	-1.167744	9.648750	0.068529	0.097111	-0.491007	0.303763	-0.129893	-0.684224	0.854281	-0.093910	0.105827	0.500185
17027	-2.813398	-1.089190	8.926162	-0.062061	0.100572	-0.511065	0.311008	-0.121768	-0.683120	0.859053	-0.097009	0.105863	0.491335
17028	-3.763335	-1.062633	8.802456	-0.091590	0.082033	-0.549984	0.318506	-0.112166	-0.681761	0.864089	-0.100405	0.105236	0.481865
17029	-3.700756	-1.038128	8.896995	-0.206881	0.037998	-0.567112	0.325465	-0.096384	-0.681038	0.869020	-0.105558	0.102707	0.472348
17030	-3.305840	-0.901200	10.016333	-0.144809	-0.033326	-0.599916	0.329066	-0.082745	-0.683375	0.874423	-0.108844	0.099420	0.462226
17031	-2.429762	-0.624181	9.613144	-0.055314	-0.104437	-0.632551	0.332923	-0.069367	-0.684686	0.880307	-0.110104	0.095648	0.451429
17032	-2.598239	-0.682409	9.567550	0.062342	-0.111735	-0.668863	0.334451	-0.059452	-0.685593	0.886655	-0.109128	0.092694	0.439706
17033	-2.888740	-0.423134	9.578075	0.034247	-0.110001	-0.678261	0.337149	-0.048616	-0.687153	0.892835	-0.108775	0.089513	0.427786
17034	-2.864066	-0.559124	9.192353	0.110988	-0.093385	-0.657582	0.339206	-0.041126	-0.688194	0.898828	-0.107024	0.087285	0.415975
17035	-3.071572	-0.508167	9.440762	0.123002	-0.073247	-0.631725	0.339703	-0.034684	-0.688324	0.904415	-0.105253	0.085622	0.404505
17036	-2.570928	-0.356450	9.195531	-0.057617	-0.042239	-0.616984	0.343823	-0.023582	-0.688480	0.909327	-0.106865	0.083012	0.393463
17037	-2.377972	-0.375003	9.285882	0.090802	-0.025493	-0.572874	0.345742	-0.014340	-0.689134	0.914026	-0.105866	0.082038	0.382909
17038	-2.034177	-0.679011	9.529656	0.198946	-0.006895	-0.504036	0.349361	-0.011139	-0.687362	0.918308	-0.102862	0.082286	0.373307
17039	-1.845477	-0.815326	9.656720	0.198409	-0.054211	-0.428276	0.350896	-0.007105	-0.685315	0.921981	-0.099376	0.081874	0.365200
17040	-2.091159	-0.861821	9.569766	0.243184	-0.054009	-0.356070	0.352201	-0.007395	-0.685968	0.925164	-0.094942	0.081864	0.358268
17041	-2.205272	-1.190952	9.768109	0.296693	0.008400	-0.261751	0.353119	-0.011156	-0.684820	0.927580	-0.089790	0.083627	0.352902
17042	-1.908253	-0.812087	9.233730	0.070033	0.057694	-0.222369	0.354938	-0.013707	-0.682650	0.929204	-0.089137	0.084708	0.348511
17043	-1.964977	-1.055543	9.126575	0.104818	0.035883	-0.187078	0.358435	-0.012253	-0.681134	0.930646	-0.087600	0.085741	0.344779
17044	-2.165560	-1.449715	9.349602	0.051825	-0.011540	-0.104204	0.359728	-0.011586	-0.680115	0.931518	-0.086600	0.085619	0.342701
17045	-1.789835	-1.387045	9.166765	0.044188	-0.069802	-0.037690	0.358423	-0.012362	-0.678562	0.931992	-0.085234	0.084511	0.342029
17046	-2.142972	-1.639836	9.315943	-0.015289	-0.124723	-0.019452	0.356359	-0.012905	-0.681504	0.932349	-0.084566	0.081965	0.341841
17047	-1.991709	-1.506824	9.432034	-0.102859	-0.110178	-0.018997	0.353490	-0.008588	-0.682893	0.932501	-0.085673	0.079121	0.341820
17048	-1.990189	-1.316613	9.477920	-0.216504	-0.029050	-0.053855	0.350620	-0.004404	-0.684154	0.932572	-0.089465	0.076922	0.341157
17049	-2.328490	-1.643602	9.729408	-0.127737	0.041291	-0.075664	0.352154	0.001766	-0.683392	0.932810	-0.092185	0.076631	0.339845
17050	-2.245954	-1.768834	9.642012	-0.092225	0.083256	-0.127220	0.353951	0.008458	-0.683918	0.933411	-0.094534	0.077239	0.337405
17051	-2.482465	-1.722025	9.398032	-0.358060	0.097462	-0.171050	0.356508	0.018383	-0.682648	0.933720	-0.102121	0.076271	0.334545
17052	-2.598067	-1.751678	9.235719	-0.418427	0.115641	-0.182460	0.360616	0.032043	-0.682289	0.933903	-0.110852	0.075169	0.331492
17053	-2.348045	-1.585853	9.744437	-0.511682	0.111815	-0.210618	0.363412	0.048009	-0.681275	0.933947	-0.121464	0.073363	0.328036
17054	-2.083732	-1.402263	9.811886	-0.344262	0.058057	-0.231835	0.366986	0.067036	-0.682195	0.934552	-0.128481	0.071537	0.324018
17055	-1.344525	-1.730334	9.823785	-0.156099	-0.024924	-0.278700	0.366919	0.082105	-0.680002	0.935989	-0.131593	0.069283	0.319072
17056	-1.691128	-1.860021	9.386680	-0.143471	-0.023234	-0.330323	0.366887	0.092302	-0.681283	0.937770	-0.134455	0.066976	0.313087
17057	-2.366663	-1.730519	9.660625	0.061110	0.024431	-0.316476	0.367651	0.095926	-0.680773	0.939882	-0.133820	0.066900	0.306984
17058	-1.730658	-1.637123	9.869494	0.261999	0.048622	-0.264719	0.369073	0.094858	-0.678470	0.942157	-0.129415	0.068625	0.301469
17059	-1.450197	-1.820056	9.677524	0.361351	0.047085	-0.213432	0.371030	0.089757	-0.675916	0.944305	-0.123072	0.071044	0.296805
17060	-2.346206	-1.980897	9.594897	0.321842	0.096496	-0.123291	0.373518	0.082359	-0.674011	0.945706	-0.117612	0.074382	0.293725
17061	-2.061321	-2.076965	9.476194	0.406252	0.160957	0.012719	0.375997	0.072713	-0.668506	0.946335	-0.110761	0.079751	0.292955
17062	-2.066693	-1.961595	9.448958	0.445658	0.172170	0.091342	0.380834	0.058607	-0.663151	0.946504	-0.103057	0.085728	0.293532
17063	-1.894333	-1.695694	9.720728	0.294803	0.162949	0.120115	0.384883	0.047990	-0.658945	0.946127	-0.098149	0.090685	0.294934
17064	-2.348418	-1.514270	9.572618	0.194696	0.067799	0.143726	0.386725	0.037925	-0.655878	0.945560	-0.094476	0.093306	0.297126
17065	-2.600222	-1.289222	9.400602	0.147453	-0.036490	0.132555	0.386894	0.025845	-0.654599	0.945135	-0.091160	0.093649	0.299399
17066	-2.582905	-0.870344	9.473846	0.033915	-0.137227	0.098891	0.382623	0.020519	-0.654568	0.944887	-0.089386	0.091346	0.301422
17067	-2.406094	-1.024543	10.006198	-0.016288	-0.199492	0.080283	0.378084	0.019346	-0.656075	0.944751	-0.088267	0.087541	0.303300
17068	-2.243613	-1.244360	9.649389	0.056799	-0.223231	0.040104	0.371737	0.017503	-0.659369	0.945021	-0.085641	0.083646	0.304310
17069	-1.972747	-0.932073	9.358661	-0.044136	-0.194260	-0.050897	0.366824	0.014971	-0.662931	0.945593	-0.085297	0.079539	0.303730
17070	-2.216935	-0.773125	9.550633	-0.235138	-0.187398	-0.127572	0.359658	0.023213	-0.666213	0.946274	-0.088680	0.074256	0.301974
17071	-2.183869	-0.618232	9.802744	-0.189165	-0.169202	-0.175367	0.356650	0.031015	-0.668500	0.947251	-0.091387	0.069537	0.299215
17072	-1.833039	-0.389692	9.597998	-0.278427	-0.118113	-0.200811	0.355083	0.037981	-0.672341	0.948113	-0.096105	0.065173	0.295970
17073	-1.640391	-0.343296	9.686856	-0.185946	-0.086841	-0.170854	0.352191	0.048744	-0.673985	0.948891	-0.099157	0.062040	0.293129
17074	-1.538900	-0.401340	9.538172	-0.047064	-0.059182	-0.145267	0.351923	0.052763	-0.675395	0.949751	-0.099756	0.060261	0.290501
17075	-1.436883	-0.575256	9.272654	0.096734	-0.014974	-0.085526	0.351917	0.055710	-0.676294	0.950485	-0.097682	0.060312	0.288790
17076	-1.229993	-0.488459	9.208593	0.288635	0.007360	-0.024596	0.351939	0.049797	-0.676426	0.951199	-0.092140	0.061978	0.287906
17077	-1.261082	-0.541482	9.197959	0.326826	0.000177	0.011602	0.350928	0.039616	-0.674622	0.951745	-0.085592	0.063815	0.287719
17078	-1.533472	-0.541869	9.243417	0.307900	-0.009799	0.066885	0.349914	0.029708	-0.672433	0.951910	-0.079462	0.065420	0.288573
17079	-1.503598	-0.749317	9.063166	0.291018	-0.041702	0.101932	0.348642	0.018466	-0.669599	0.951849	-0.073205	0.066399	0.290198
17080	-1.647360	-0.406486	9.503484	0.082164	-0.069261	0.154417	0.346086	0.007205	-0.670098	0.951183	-0.070909	0.065689	0.293099
17081	-1.351290	-0.309260	9.622824	-0.025937	-0.072877	0.201871	0.342077	0.003207	-0.671354	0.950081	-0.070333	0.064368	0.297080
17082	-1.655458	-0.754698	8.984863	0.103985	-0.048176	0.158209	0.338567	0.000576	-0.669655	0.949367	-0.067740	0.064200	0.299986
17083	-2.093754	-0.279263	10.384407	0.546935	0.020486	0.077229	0.339139	-0.012734	-0.670052	0.949585	-0.056991	0.067923	0.300711
17084	-1.700609	0.183252	10.336955	0.615444	0.053399	0.025837	0.338922	-0.032819	-0.663630	0.950009	-0.045459	0.072570	0.300250
17085	-1.303564	-0.195171	9.893702	0.286360	0.085117	0.026929	0.337133	-0.046462	-0.659636	0.949987	-0.040074	0.075879	0.300269
17086	-1.689039	-0.257277	9.543591	0.097153	0.094928	0.025025	0.338563	-0.051278	-0.656050	0.949788	-0.038635	0.078193	0.300493
17087	-1.735658	-0.622999	8.851546	0.274165	0.117020	-0.003622	0.340515	-0.056371	-0.652596	0.949839	-0.033751	0.082013	0.299902
17088	-1.554204	-0.244278	9.045773	0.182992	0.065781	0.005211	0.340652	-0.063722	-0.648615	0.949839	-0.030535	0.084271	0.299619
17089	-1.462515	-0.242467	9.521911	-0.160251	0.028919	0.040443	0.339612	-0.064777	-0.647835	0.949463	-0.033319	0.083825	0.300638
17090	-2.181356	-0.127192	9.881662	-0.508908	0.017514	0.068190	0.339328	-0.054057	-0.650914	0.948658	-0.042846	0.081047	0.302728
17091	-2.255589	-0.732879	10.086102	-0.187990	0.036063	0.051353	0.339170	-0.045866	-0.651423	0.948139	-0.046221	0.080597	0.303973
17092	-2.174185	-0.638395	9.528919	0.146444	0.103096	0.011418	0.339429	-0.046800	-0.650526	0.948060	-0.043924	0.083361	0.303814
17093	-1.920237	-0.311231	9.377458	0.006531	0.140366	-0.029037	0.341622	-0.048392	-0.646044	0.948022	-0.044403	0.086011	0.303125
17094	-1.956491	-0.297362	9.233297	-0.121261	0.123769	-0.034273	0.343428	-0.045850	-0.645028	0.947929	-0.047385	0.087500	0.302538
17095	-1.887849	-0.521967	9.641237	-0.167621	0.074424	-0.002122	0.345493	-0.044910	-0.642730	0.947665	-0.050734	0.087870	0.302715
17096	-1.920002	-0.312052	10.543987	-0.016452	0.003382	0.055951	0.343535	-0.042338	-0.642971	0.947330	-0.050841	0.087800	0.303764
17097	-2.365349	-0.947663	10.655733	0.148304	-0.076883	0.081840	0.341978	-0.042861	-0.643344	0.947130	-0.047158	0.087298	0.305124
17098	-2.070773	-1.071620	10.114279	-0.028542	-0.117212	0.080108	0.337442	-0.047107	-0.643053	0.946842	-0.046716	0.084887	0.306760
17099	-1.883289	-0.984533	9.442770	-0.247306	-0.109238	0.043929	0.332369	-0.042513	-0.646096	0.946531	-0.050447	0.081304	0.308097
17100	-1.759746	-0.617465	9.077025	-0.345565	-0.059071	0.026732	0.328728	-0.037404	-0.649794	0.946115	-0.056453	0.077990	0.309186
17101	-1.610342	-0.599829	9.222685	-0.203910	-0.013170	0.042148	0.325338	-0.031213	-0.652464	0.945657	-0.059969	0.076484	0.310302
17102	-1.609805	-0.699756	9.547728	0.098786	0.033818	0.071297	0.324939	-0.027990	-0.653102	0.945313	-0.058072	0.077733	0.311396
17103	-1.597330	-0.791358	9.486552	0.088278	0.018289	0.076810	0.322872	-0.033995	-0.651288	0.944927	-0.056210	0.078660	0.312676
17104	-1.885747	-0.969717	9.555768	-0.079563	-0.007559	0.066768	0.321061	-0.037059	-0.650761	0.944455	-0.057434	0.078004	0.314040
17105	-2.215095	-1.152454	9.775759	-0.112898	0.007011	0.086874	0.318451	-0.035011	-0.650354	0.943784	-0.059331	0.077476	0.315831
17106	-2.118001	-1.283740	10.019653	0.142398	0.031161	0.132436	0.315336	-0.037654	-0.649430	0.943097	-0.056504	0.079032	0.318007
17107	-1.914291	-1.046392	9.662439	0.371016	0.000529	0.185323	0.314839	-0.045161	-0.648401	0.942322	-0.049116	0.081557	0.320882
17108	-1.754586	-0.668716	9.563613	0.502198	-0.004802	0.174910	0.310853	-0.062808	-0.644263	0.941689	-0.039201	0.084769	0.323263
17109	-2.306611	-0.162309	9.534360	0.388235	-0.006872	0.155833	0.308680	-0.078060	-0.640395	0.940981	-0.031494	0.087228	0.325506
17110	-2.577561	0.044357	9.625940	0.307822	-0.014371	0.133266	0.304057	-0.098124	-0.636767	0.940321	-0.025250	0.088954	0.327485
17111	-2.356095	0.117562	9.799454	0.308049	-0.039978	0.118544	0.301092	-0.108277	-0.634434	0.939763	-0.018911	0.090277	0.329148
17112	-1.623750	0.230539	10.050302	0.388516	-0.063734	0.050714	0.295913	-0.115330	-0.633496	0.939689	-0.010967	0.091565	0.329363
17113	-1.368535	0.288105	9.851867	0.340662	-0.098773	-0.071287	0.292296	-0.126270	-0.629872	0.940404	-0.003963	0.091909	0.327380
17114	-1.740661	0.459193	9.447545	0.016808	-0.106763	-0.191063	0.288147	-0.129181	-0.630097	0.941859	-0.003173	0.089907	0.323740
17115	-1.877209	0.780739	9.287560	-0.134888	-0.085228	-0.282327	0.287498	-0.126909	-0.632020	0.943825	-0.005583	0.087390	0.318630
17116	-1.839490	0.953444	9.117514	-0.070019	-0.070584	-0.309713	0.286834	-0.119806	-0.634454	0.945918	-0.006868	0.085486	0.312865
17117	-1.545533	0.982899	9.118270	-0.026079	-0.023024	-0.331704	0.287452	-0.110015	-0.635355	0.948019	-0.007660	0.084835	0.306603
17118	-0.986804	1.110256	9.454109	-0.026211	0.031918	-0.313320	0.288993	-0.104527	-0.635621	0.949895	-0.008754	0.085139	0.300622
17119	-0.888241	0.694830	10.322907	-0.020765	0.024655	-0.274506	0.290527	-0.097959	-0.635374	0.951499	-0.009583	0.085386	0.295411
17120	-1.319520	0.146120	10.512812	0.100476	-0.017357	-0.281202	0.290127	-0.096867	-0.634084	0.953220	-0.007921	0.085502	0.289825
17121	-1.585710	0.343788	10.081048	0.058257	-0.035705	-0.288786	0.291410	-0.093647	-0.633064	0.954962	-0.006919	0.085041	0.284197
17122	-1.785030	0.660782	9.329944	-0.041712	-0.044996	-0.317902	0.291774	-0.086133	-0.633578	0.956848	-0.007874	0.083804	0.278131
17123	-1.634478	0.937608	9.292026	-0.082316	-0.059580	-0.296865	0.292525	-0.076483	-0.634994	0.958580	-0.009410	0.082102	0.272571
17124	-1.660827	0.906641	9.396957	0.077240	-0.074087	-0.314493	0.292116	-0.070574	-0.635631	0.960438	-0.007916	0.080947	0.266353
17125	-1.915760	0.786261	9.517706	0.200341	-0.059506	-0.364657	0.292237	-0.067622	-0.635888	0.962483	-0.004105	0.080777	0.259007
17126	-2.152023	0.808931	9.952671	-0.036025	-0.056136	-0.350186	0.292743	-0.062266	-0.637047	0.964383	-0.004950	0.079382	0.252270
17127	-2.375834	0.739563	10.199239	-0.036495	-0.017667	-0.296728	0.294394	-0.053805	-0.635513	0.965892	-0.005791	0.078840	0.246585
17128	-2.173125	0.686437	10.022764	0.085068	0.030267	-0.203885	0.296456	-0.050726	-0.634242	0.966870	-0.004497	0.079721	0.242459
17129	-2.161011	0.658782	9.667248	0.133653	0.028829	-0.081808	0.298780	-0.048586	-0.632588	0.967228	-0.001930	0.080972	0.240644
17130	-2.126864	0.569409	9.541498	0.249439	-0.054920	-0.005408	0.299561	-0.051397	-0.630667	0.967360	0.003271	0.081009	0.240088
17131	-2.001384	0.540645	9.499061	0.399551	-0.153288	0.054576	0.295951	-0.059685	-0.630642	0.967279	0.012071	0.080039	0.240456
17132	-1.471057	0.552070	9.717795	0.446924	-0.200675	0.064136	0.292221	-0.071858	-0.629589	0.967153	0.021903	0.078187	0.240879
17133	-1.181648	0.539501	10.094764	0.325704	-0.167058	0.032099	0.286013	-0.082523	-0.628259	0.967085	0.029287	0.076575	0.240883
17134	-1.162992	0.671802	10.079991	0.158811	-0.084190	-0.016870	0.281611	-0.087310	-0.628226	0.967210	0.032858	0.075622	0.240223
17135	-1.170404	0.691978	9.652954	0.099447	-0.042283	-0.055994	0.280060	-0.089444	-0.628472	0.967471	0.035105	0.075362	0.238930
17136	-1.332339	0.772743	9.446151	0.085673	-0.021388	-0.096711	0.280187	-0.089707	-0.627702	0.967916	0.036839	0.075326	0.236869
17137	-1.428480	0.714989	9.497251	-0.034976	-0.029788	-0.106539	0.281740	-0.087444	-0.628099	0.968487	0.036320	0.074706	0.234802
17138	-1.331570	0.619527	9.664836	-0.212850	-0.037210	-0.074198	0.280166	-0.082198	-0.629112	0.969051	0.032380	0.072938	0.233608
17139	-1.027268	0.505023	9.771683	-0.180873	-0.033344	-0.018652	0.279627	-0.074420	-0.631162	0.969299	0.029145	0.071485	0.233452
17140	-0.978296	0.341280	9.697835	0.055098	-0.038445	0.026860	0.278720	-0.072816	-0.632954	0.969213	0.030552	0.070880	0.233814
17141	-0.632728	0.658463	9.388670	0.137023	-0.057437	0.040227	0.277043	-0.077757	-0.631914	0.969023	0.033655	0.070371	0.234329
17142	-0.912898	0.768253	9.296384	-0.055628	-0.062260	0.035552	0.275355	-0.077077	-0.632929	0.968996	0.033039	0.068779	0.234997
17143	-1.121440	1.022406	9.168386	-0.111791	-0.038603	0.025060	0.274308	-0.074117	-0.633691	0.969009	0.031211	0.067467	0.235576
17144	-1.069752	1.306348	9.158449	0.001370	0.047538	0.062404	0.274046	-0.074378	-0.633175	0.968667	0.031219	0.068255	0.236751
17145	-1.169732	1.036530	9.105726	0.100806	0.073335	0.107176	0.275089	-0.076795	-0.631898	0.967996	0.033116	0.070068	0.238701
17146	-0.659349	1.197946	9.580809	0.103955	0.073509	0.157958	0.274832	-0.080133	-0.630098	0.967081	0.035121	0.071782	0.241595
17147	-0.858796	0.584123	10.292826	0.184994	0.015054	0.173238	0.275222	-0.085338	-0.626246	0.966086	0.039021	0.072790	0.244655
17148	-0.959425	0.459277	10.424552	0.142180	-0.024297	0.181389	0.273295	-0.091763	-0.626105	0.965136	0.042274	0.072773	0.247850
17149	-1.175727	0.319171	10.382164	-0.003836	-0.027261	0.168656	0.270706	-0.095489	-0.625443	0.964349	0.042669	0.072005	0.251050
17150	-1.650056	0.686870	9.845230	-0.119869	0.000005	0.167996	0.267077	-0.097205	-0.626443	0.963618	0.040722	0.071160	0.254399
17151	-1.835485	1.131976	9.264071	-0.057759	0.036751	0.206993	0.266432	-0.097343	-0.627467	0.962561	0.039777	0.071363	0.258458
17152	-1.623919	1.252711	9.272540	0.081999	0.040656	0.232615	0.264613	-0.098390	-0.626810	0.961248	0.041602	0.072285	0.262767
17153	-1.294037	1.340726	9.492878	0.088919	0.040737	0.248345	0.264624	-0.105881	-0.623471	0.959806	0.043529	0.073311	0.267402
17154	-1.233119	1.211657	9.702862	0.028830	0.051588	0.231418	0.263068	-0.109872	-0.621274	0.958474	0.044269	0.074156	0.271786
17155	-1.338512	1.072153	9.771931	-0.026718	0.051405	0.192377	0.261794	-0.115777	-0.622167	0.957378	0.043831	0.074813	0.275515
17156	-1.671663	1.182837	9.971998	-0.026367	0.038455	0.155463	0.260235	-0.116563	-0.621898	0.956498	0.043470	0.075173	0.278515
17157	-2.021400	1.225550	10.002937	-0.025010	0.058365	0.098204	0.260619	-0.116822	-0.620486	0.955891	0.042866	0.076091	0.280436
17158	-1.796822	1.133811	9.778120	-0.150691	0.054525	0.060673	0.262435	-0.114967	-0.621014	0.955608	0.039896	0.076141	0.281821
17159	-1.267982	0.926813	9.439311	-0.178282	0.072772	0.020855	0.263720	-0.110150	-0.621537	0.955524	0.036147	0.076551	0.282501
17160	-0.956678	0.849913	9.282719	-0.141072	0.028903	-0.016709	0.264498	-0.108287	-0.622442	0.955690	0.033387	0.076224	0.282370
17161	-1.125687	0.912682	9.445242	-0.114330	0.008674	-0.062699	0.265264	-0.103201	-0.623474	0.956114	0.031090	0.075806	0.281306
17162	-1.193369	0.956227	9.555634	0.046168	-0.022311	-0.089531	0.265647	-0.100392	-0.624248	0.956642	0.032088	0.075600	0.279448
17163	-1.352619	0.987148	9.544980	0.057996	-0.037065	-0.137446	0.266807	-0.099718	-0.622714	0.957434	0.033232	0.075319	0.276662
17164	-1.261044	1.015620	10.079098	-0.065521	-0.039204	-0.197138	0.265244	-0.097827	-0.623472	0.958637	0.032022	0.074241	0.272905
17165	-1.125392	0.865846	9.819032	-0.129784	-0.010133	-0.252866	0.267174	-0.093675	-0.622585	0.960111	0.029245	0.073502	0.268196
17166	-0.778344	0.875514	9.630383	-0.250378	0.050039	-0.284933	0.270271	-0.083129	-0.625820	0.961704	0.023874	0.073188	0.263057
17167	-0.705165	0.687515	9.484413	-0.173381	0.091278	-0.280902	0.274924	-0.073657	-0.627267	0.963121	0.019687	0.074125	0.257906
17168	-0.874993	0.902530	9.145002	0.086693	0.084387	-0.227905	0.277753	-0.067759	-0.625358	0.964156	0.020710	0.076187	0.253318
17169	-1.245937	0.881040	10.110955	0.301893	0.052638	-0.176955	0.282174	-0.071276	-0.622823	0.964836	0.026054	0.078744	0.249424
17170	-1.338386	1.048324	9.838806	0.343466	-0.017596	-0.143420	0.285436	-0.079070	-0.619381	0.965403	0.032669	0.080090	0.245998
17171	-1.609021	1.177085	9.660464	0.253879	-0.058797	-0.124444	0.283485	-0.083314	-0.616024	0.965939	0.037732	0.080231	0.243106
17172	-1.697632	1.582644	10.121380	0.215380	-0.086309	-0.129239	0.284671	-0.088693	-0.615265	0.966552	0.042228	0.079607	0.240119
17173	-1.784927	1.651399	9.173416	0.293711	-0.056917	-0.127961	0.282340	-0.093219	-0.613706	0.966995	0.048075	0.080003	0.237084
17174	-1.534484	1.717741	9.433515	0.270667	-0.011145	-0.095843	0.282872	-0.100184	-0.611013	0.967208	0.053330	0.081061	0.234719
17175	-1.109179	1.531160	10.200558	0.361698	0.062162	-0.060409	0.283668	-0.106357	-0.609479	0.966983	0.060056	0.084002	0.232983
17176	-1.421888	1.393814	10.318129	0.367068	0.042002	-0.061281	0.283681	-0.115451	-0.605240	0.966746	0.066975	0.086495	0.231160
17177	-1.591687	1.593656	9.762480	0.109122	0.021709	-0.032110	0.285892	-0.121211	-0.601146	0.966713	0.069033	0.087443	0.230333
17178	-1.906721	1.936519	9.608330	0.073854	-0.000294	-0.032281	0.287196	-0.122967	-0.600643	0.966773	0.070525	0.087721	0.229522
17179	-1.892498	1.987045	9.601970	0.174495	-0.065964	-0.024289	0.285645	-0.126834	-0.599475	0.966749	0.074270	0.087297	0.228602
17180	-1.743910	2.177964	9.769253	0.150889	-0.108018	-0.024349	0.284093	-0.129102	-0.599592	0.966831	0.077757	0.085833	0.227650
17181	-1.372666	2.168417	9.575760	0.119442	-0.105266	-0.033724	0.282026	-0.133373	-0.599064	0.966973	0.080618	0.084425	0.226577
17182	-0.977568	2.209212	9.315988	0.000256	-0.054137	-0.033468	0.280855	-0.133757	-0.598540	0.967225	0.080930	0.083333	0.225790
17183	-0.857179	2.235607	9.226271	0.068359	-0.003753	-0.025813	0.280471	-0.134966	-0.598923	0.967233	0.082389	0.083622	0.225124
17184	-1.074512	2.311900	9.150904	0.076700	0.038340	0.000917	0.280475	-0.138173	-0.597253	0.967048	0.083820	0.084606	0.225022
17185	-1.402472	2.345699	9.376345	0.055570	0.055650	0.013687	0.280996	-0.138980	-0.596743	0.966790	0.084860	0.085923	0.225240
17186	-1.686401	2.244918	9.617110	0.041424	0.083962	0.035712	0.281895	-0.139502	-0.594179	0.966424	0.085462	0.087572	0.225947
17187	-1.762332	1.989796	9.627226	0.016711	0.096798	0.068800	0.284373	-0.142212	-0.593686	0.965904	0.085654	0.089441	0.227363
17188	-1.535107	1.863223	9.766788	0.029619	0.060384	0.111388	0.284629	-0.144341	-0.591375	0.965246	0.086269	0.090451	0.229514
17189	-1.451028	1.918152	9.600323	0.068684	0.022143	0.141180	0.284896	-0.147826	-0.590221	0.964428	0.087915	0.090990	0.232100
17190	-1.150824	2.130808	9.001234	0.154076	-0.012369	0.154595	0.283346	-0.153163	-0.588283	0.963464	0.091344	0.091095	0.234725
17191	-0.868067	2.489864	9.013709	0.081339	-0.014250	0.146840	0.281023	-0.157970	-0.588009	0.962637	0.093439	0.090955	0.237330
17192	-0.820020	2.531385	9.168358	0.015705	-0.028936	0.151143	0.277006	-0.161554	-0.588107	0.961949	0.094272	0.090091	0.240105
17193	-1.089749	2.485942	9.402832	0.025614	-0.003226	0.216668	0.275715	-0.165290	-0.587070	0.960846	0.095393	0.089744	0.244174
17194	-1.132268	2.305773	9.503120	0.010983	0.024347	0.290388	0.274428	-0.169302	-0.586676	0.959358	0.096125	0.089612	0.249723
17195	-1.107474	2.158952	9.467690	0.043471	0.055669	0.372650	0.268721	-0.172735	-0.587018	0.957276	0.097568	0.090167	0.256851
17196	-1.049709	2.170474	9.285968	0.138962	0.113542	0.439497	0.266664	-0.181292	-0.585205	0.954511	0.100554	0.092097	0.265170
17197	-1.044200	2.034092	9.500133	0.213745	0.160370	0.499795	0.263172	-0.193158	-0.580040	0.951067	0.104905	0.095252	0.274578
17198	-1.271085	2.106827	9.796671	0.103456	0.209543	0.497299	0.260980	-0.202904	-0.576427	0.947674	0.106786	0.098664	0.284213
17199	-1.773249	2.259226	9.630902	-0.040078	0.222060	0.472533	0.259430	-0.209842	-0.573332	0.944582	0.105860	0.101611	0.293657
17200	-1.845867	2.321565	9.611897	-0.183222	0.206245	0.427528	0.256448	-0.215159	-0.570996	0.942001	0.102174	0.103431	0.302484
17201	-1.816472	2.225622	9.678034	-0.210103	0.194065	0.322205	0.257878	-0.214908	-0.571136	0.940048	0.097839	0.105162	0.309319
17202	-1.734631	2.236634	9.333310	-0.333239	0.197290	0.190533	0.257222	-0.211022	-0.572929	0.939085	0.090876	0.106345	0.313929
17203	-1.468886	2.098709	8.945010	-0.519523	0.185911	0.082573	0.261357	-0.201683	-0.574758	0.939063	0.080239	0.106438	0.316848
17204	-1.255620	1.858459	8.914827	-0.556889	0.125341	-0.011638	0.263026	-0.187791	-0.580936	0.939720	0.069083	0.105187	0.317945
17205	-1.589048	2.024181	9.029254	-0.533131	0.079349	-0.116678	0.267420	-0.172851	-0.586622	0.940982	0.058429	0.103459	0.316914
17206	-1.986767	2.037065	9.510581	-0.486600	0.047099	-0.203167	0.270509	-0.156821	-0.592296	0.942709	0.048678	0.101404	0.314081
17207	-2.175994	1.797479	9.908703	-0.379366	0.033403	-0.220138	0.273334	-0.142781	-0.595784	0.944362	0.040991	0.099909	0.310673
17208	-1.903519	1.278930	10.067193	-0.350030	0.003513	-0.134080	0.275906	-0.131286	-0.598757	0.945470	0.034217	0.097818	0.308785
17209	-1.247826	0.765088	9.972495	-0.094436	-0.018415	0.081411	0.274731	-0.125661	-0.601831	0.945073	0.032806	0.096857	0.310451
17210	-0.874660	0.861640	9.850117	0.115505	0.000626	0.266112	0.273311	-0.128867	-0.601564	0.943350	0.035628	0.097319	0.315198
17211	-1.421324	1.244597	9.595955	0.129879	-0.022906	0.372317	0.269953	-0.138342	-0.598970	0.940938	0.039050	0.097424	0.321901
17212	-1.785750	1.840276	9.533700	0.171390	0.002709	0.379829	0.264910	-0.147409	-0.597776	0.938339	0.043124	0.098190	0.328663
17213	-1.824377	1.844352	9.341373	0.216307	0.000847	0.344067	0.261556	-0.157958	-0.595183	0.935865	0.047986	0.099341	0.334641
17214	-1.409954	1.885924	9.297818	0.168999	-0.013972	0.261727	0.257802	-0.165416	-0.592842	0.933979	0.051890	0.099871	0.339141
17215	-1.340990	1.575704	9.291711	0.208542	-0.028761	0.177062	0.254185	-0.174090	-0.591017	0.932611	0.056486	0.100572	0.341953
17216	-1.195586	1.417534	9.384461	0.208988	-0.042533	0.147565	0.252120	-0.181432	-0.588690	0.931456	0.061101	0.100955	0.344187
17217	-1.217511	1.465557	9.370528	0.209152	-0.056290	0.129126	0.248749	-0.188348	-0.585452	0.930422	0.065782	0.101171	0.346053
17218	-1.862021	1.646859	9.297448	0.085648	-0.047405	0.115534	0.245903	-0.194479	-0.583760	0.929618	0.068067	0.100645	0.347920
17219	-2.100843	2.200373	9.495005	0.194704	-0.018066	0.121539	0.242801	-0.199548	-0.583609	0.928541	0.072179	0.101520	0.349708
17220	-1.708120	2.249685	9.616975	0.239229	0.036896	0.132766	0.240731	-0.206746	-0.580253	0.927194	0.076762	0.103602	0.351690
17221	-1.104732	1.615841	10.338603	0.237419	0.038714	0.119879	0.239441	-0.215821	-0.575618	0.925902	0.081247	0.105816	0.353421
17222	-1.636806	1.980237	10.276340	-0.008766	-0.014857	0.030080	0.239969	-0.218776	-0.574981	0.925750	0.081384	0.105348	0.353928
17223	-0.975753	1.842520	9.718911	-0.150131	-0.011348	-0.020439	0.240749	-0.217183	-0.576015	0.926174	0.078724	0.104098	0.353792
17224	-1.193684	2.017574	8.977644	-0.140543	0.006868	-0.059188	0.239959	-0.212088	-0.577935	0.926812	0.076079	0.103240	0.352948
17225	-1.611241	2.637506	9.004044	-0.139645	0.041428	-0.105428	0.242297	-0.207842	-0.580652	0.927689	0.073083	0.103183	0.351291
17226	-2.079805	2.844824	9.401026	0.108299	-0.005970	-0.124436	0.244240	-0.207583	-0.579381	0.928430	0.075008	0.103931	0.348697
17227	-1.934368	2.679395	9.481672	0.297773	-0.077082	-0.141812	0.245010	-0.208105	-0.576945	0.929115	0.080913	0.104840	0.345264
17228	-1.606024	2.582076	9.675395	0.238500	-0.113682	-0.145731	0.244366	-0.213712	-0.574114	0.929973	0.085952	0.104524	0.341816
17229	-1.436265	2.371002	9.760429	0.139954	-0.137579	-0.162790	0.243856	-0.217059	-0.573597	0.931122	0.089296	0.103259	0.338195
17230	-1.090482	2.142868	9.678847	-0.009252	-0.093695	-0.113752	0.239967	-0.221172	-0.572796	0.932109	0.089650	0.101570	0.335884
17231	-0.923221	1.948466	9.716086	-0.049384	-0.009437	-0.034701	0.240997	-0.218230	-0.572932	0.932455	0.088848	0.101147	0.335265
17232	-0.894532	1.991197	9.532131	-0.105111	0.052775	0.007375	0.240997	-0.215296	-0.575116	0.932499	0.086678	0.101328	0.335657
17233	-1.102709	2.168388	9.410259	-0.063430	0.096699	0.018578	0.243586	-0.213035	-0.574493	0.932294	0.085004	0.102667	0.336247
17234	-1.353587	2.201267	9.321969	0.017223	0.091223	-0.001319	0.245926	-0.213060	-0.574383	0.932101	0.084838	0.104401	0.336290
17235	-1.698919	2.330476	9.318158	0.033907	0.072877	-0.015992	0.248272	-0.216032	-0.573374	0.932005	0.085065	0.106020	0.335990
17236	-1.792541	2.248579	9.342539	-0.000030	0.028928	-0.026248	0.248652	-0.214416	-0.572605	0.932136	0.084943	0.106518	0.335502
17237	-1.688401	2.147843	9.370901	-0.031571	-0.020403	-0.008788	0.248651	-0.212813	-0.573504	0.932300	0.084579	0.105965	0.335313
17238	-1.640717	2.263772	9.476184	0.020749	-0.036743	0.011801	0.248915	-0.213224	-0.574021	0.932279	0.085366	0.105314	0.335376
17239	-1.723000	2.336134	9.579643	0.012153	-0.013060	-0.008591	0.247483	-0.214404	-0.572724	0.932352	0.085762	0.105206	0.335108
17240	-1.775947	2.316698	9.554874	-0.111918	0.008666	-0.035095	0.246705	-0.212801	-0.574517	0.932772	0.083671	0.104592	0.334658
17241	-1.421097	2.211370	9.501502	-0.326064	0.006600	-0.058306	0.248382	-0.205591	-0.577099	0.933682	0.077516	0.102675	0.334196
17242	-1.454329	2.092637	9.271500	-0.412650	0.006492	-0.067966	0.247981	-0.197165	-0.581335	0.934745	0.069753	0.100055	0.333728
17243	-1.336349	2.124307	9.318650	-0.486107	-0.000898	-0.072939	0.251215	-0.184632	-0.587270	0.935875	0.060629	0.096937	0.333266
17244	-1.106333	1.918438	9.483529	-0.458003	0.006489	-0.062639	0.251985	-0.173686	-0.593442	0.936812	0.052018	0.093991	0.332930
17245	-1.162739	1.623327	9.747697	-0.237153	0.011262	-0.064287	0.252220	-0.159771	-0.598838	0.937463	0.047500	0.092712	0.332132
17246	-1.157130	1.457385	9.759824	-0.121267	0.021372	-0.090472	0.253778	-0.155517	-0.601549	0.938155	0.045046	0.092306	0.330631
17247	-1.306376	1.413910	9.796226	-0.111472	0.019492	-0.105190	0.254795	-0.152282	-0.599370	0.938919	0.042756	0.092031	0.328836
17248	-1.697336	1.496511	9.556108	-0.168455	0.032158	-0.116589	0.257647	-0.147763	-0.601062	0.939781	0.039294	0.091539	0.326938
17249	-1.600110	1.331010	9.643504	-0.248660	0.028372	-0.135437	0.260230	-0.140291	-0.603265	0.940804	0.034309	0.090564	0.324822
17250	-1.502632	1.110002	9.679719	-0.338848	0.028328	-0.117421	0.260987	-0.130117	-0.606095	0.941742	0.027664	0.088887	0.323195
17251	-1.506866	0.984817	9.656322	-0.240276	0.041329	-0.078174	0.263043	-0.119959	-0.608935	0.942305	0.022847	0.088162	0.322128
17252	-1.182707	0.744881	9.653582	-0.105699	0.048931	-0.038719	0.264727	-0.115564	-0.610875	0.942535	0.020599	0.088332	0.321560
17253	-1.017228	0.923033	9.595217	-0.069509	0.077446	0.005718	0.265364	-0.113678	-0.609722	0.942401	0.018918	0.089316	0.321786
17254	-0.953193	1.149655	9.699804	-0.060699	0.076512	-0.008089	0.269782	-0.112389	-0.610143	0.942359	0.017396	0.090281	0.321724
17255	-1.237633	1.141444	9.574620	0.001080	0.065432	-0.065911	0.268730	-0.111553	-0.608334	0.942676	0.017024	0.091489	0.320471
17256	-1.340260	1.437490	9.676226	0.013696	0.041544	-0.113820	0.270808	-0.111306	-0.608222	0.943343	0.016935	0.092310	0.318269
17257	-1.395279	1.340587	9.511134	-0.043600	0.028567	-0.162076	0.272877	-0.108373	-0.608108	0.944344	0.015821	0.092564	0.315272
17258	-1.329422	1.182305	9.617541	-0.125536	0.022941	-0.182777	0.276108	-0.101968	-0.608903	0.945508	0.013095	0.092173	0.312007
17259	-1.395812	0.948855	9.628050	-0.130707	0.015624	-0.177246	0.277391	-0.096616	-0.609553	0.946623	0.010407	0.091622	0.308873
17260	-1.482359	0.903323	9.729816	-0.071431	0.021227	-0.147424	0.279195	-0.092336	-0.609437	0.947528	0.008781	0.091522	0.306167
17261	-1.640766	0.764089	9.908807	-0.048725	0.032223	-0.130715	0.282183	-0.089432	-0.611260	0.948287	0.007635	0.091774	0.303761
17262	-1.654878	0.686844	9.840384	-0.019124	0.048748	-0.114898	0.282553	-0.085795	-0.609847	0.948919	0.006892	0.092508	0.301573
17263	-1.497992	0.643708	9.798038	-0.005077	0.057921	-0.117601	0.286708	-0.084229	-0.609879	0.949534	0.006438	0.093500	0.299336
17264	-1.401422	0.609959	9.721657	0.004980	0.021295	-0.156249	0.287206	-0.080458	-0.608338	0.950449	0.006240	0.093862	0.296306
17265	-1.326807	0.628930	9.597804	-0.025307	0.008389	-0.195140	0.288771	-0.081018	-0.608865	0.951602	0.005552	0.093778	0.292623
17266	-1.317371	0.680087	9.778631	-0.066801	0.000899	-0.243333	0.289797	-0.076335	-0.609643	0.953043	0.003945	0.093337	0.288064
17267	-1.633135	0.672059	9.725166	0.001742	0.017293	-0.278093	0.293158	-0.070865	-0.609667	0.954616	0.003574	0.093565	0.282738
17268	-1.751108	0.637909	9.656378	0.110981	0.022922	-0.262784	0.296912	-0.068474	-0.608153	0.956064	0.005199	0.094553	0.277442
17269	-1.813518	0.574673	9.491690	0.167535	-0.006171	-0.227380	0.298336	-0.070345	-0.605594	0.957321	0.008215	0.095260	0.272753
17270	-2.006352	0.574546	9.566697	0.097538	-0.036436	-0.225850	0.299506	-0.070624	-0.605346	0.958619	0.009976	0.095035	0.268174
17271	-2.199310	0.608790	9.843810	-0.011204	-0.026485	-0.200588	0.301313	-0.066751	-0.605616	0.959755	0.009709	0.094402	0.264319
17272	-2.194051	0.522717	9.996270	0.002603	-0.022748	-0.170066	0.301047	-0.064202	-0.606255	0.960715	0.009683	0.093915	0.260984
17273	-1.938352	0.479354	9.830029	0.123040	-0.027959	-0.133441	0.301046	-0.064735	-0.605741	0.961448	0.012105	0.093958	0.258154
17274	-1.755270	0.498346	9.649582	0.173735	-0.044305	-0.129459	0.301702	-0.066888	-0.605362	0.962171	0.015554	0.093936	0.255267
17275	-1.716972	0.550958	9.535463	0.143891	-0.058936	-0.125896	0.300277	-0.069282	-0.604580	0.962886	0.018531	0.093486	0.252523
17276	-1.712554	0.642930	9.695213	0.044177	-0.064553	-0.131935	0.300023	-0.070090	-0.605093	0.963673	0.019583	0.092416	0.249819
17277	-1.819093	0.743874	9.729239	-0.025611	-0.051931	-0.163696	0.300409	-0.067820	-0.605995	0.964605	0.019176	0.091265	0.246657
17278	-1.672389	0.811074	9.597134	-0.055358	-0.059262	-0.171215	0.300139	-0.064465	-0.606634	0.965594	0.018210	0.089815	0.243371
17279	-1.573473	0.794458	9.605024	-0.053665	-0.066534	-0.161961	0.299614	-0.060315	-0.608685	0.966529	0.017336	0.088240	0.240282
17280	-1.607666	0.888191	9.598819	-0.011983	-0.079211	-0.132204	0.299349	-0.055501	-0.611252	0.967327	0.017374	0.086597	0.237651
17281	-1.566707	0.898357	9.733760	-0.001123	-0.058956	-0.076807	0.297520	-0.052796	-0.611494	0.967805	0.017639	0.085392	0.236116
17282	-1.337564	0.875156	9.850787	0.004561	-0.014935	-0.028847	0.296869	-0.053988	-0.610460	0.967986	0.017869	0.085035	0.235485
17283	-0.985686	0.885022	9.717393	0.020178	0.039994	-0.023301	0.297927	-0.055768	-0.612655	0.968033	0.018190	0.085801	0.234987
17284	-0.701407	0.913785	9.521225	0.021970	0.078400	-0.038106	0.300518	-0.055111	-0.611261	0.968091	0.018303	0.087336	0.234174
17285	-0.966130	0.816812	9.457388	-0.035278	0.058980	-0.089130	0.301542	-0.052690	-0.609854	0.968432	0.017368	0.088190	0.232508
17286	-1.500611	0.676457	9.527241	-0.090431	0.048797	-0.082948	0.304131	-0.049763	-0.609745	0.968787	0.015366	0.088642	0.230994
17287	-2.095317	0.534108	9.752522	-0.056398	0.017716	-0.058751	0.305408	-0.046132	-0.607953	0.969059	0.014251	0.088601	0.229936
17288	-2.405607	0.396923	9.915723	-0.006005	0.006871	-0.008650	0.304897	-0.046545	-0.609492	0.969115	0.014210	0.088608	0.229703
