# Supplementary material for: Identification of Haptic Based Guiding Using Hard Reins
Source: PLoS One. 2015 Jul 22;10(7):e0132020. doi: 10.1371/journal.pone.0132020 (PMC4511788; doi:10.1371/journal.pone.0132020)
Supplement: S2 File — (ZIP) [file pone.0132020.s002.zip › MotionData2/Subject10/T6/sync6.txt]

// Start Time: 0
// Sample rate: 25.0Hz
// Scenario: 4.9
// Firmware Version: 2.6.1
Counter	Acc_X	Acc_Y	Acc_Z	Gyr_X	Gyr_Y	Gyr_Z	Mag_X	Mag_Y	Mag_Z	Quat_w	Quat_x	Quat_y	Quat_z
16539	2.997241	2.757588	7.975856	0.202255	0.168382	-0.011593	-0.807481	-0.285844	-0.857635	0.565478	0.225105	0.039035	0.792489
16540	3.759436	3.128284	8.429694	0.369848	0.179174	0.115231	-0.803229	-0.291835	-0.856131	0.562165	0.226570	0.046300	0.794036
16541	3.840693	3.918727	9.227734	0.409028	0.298087	0.283136	-0.802286	-0.298173	-0.848299	0.555902	0.226685	0.054849	0.797859
16542	2.833746	3.337206	8.207160	0.189729	0.390345	0.428297	-0.803474	-0.299119	-0.848449	0.548070	0.223053	0.060173	0.803894
16543	2.683363	2.897502	7.685966	0.281980	0.290531	0.396185	-0.807176	-0.300742	-0.846983	0.540460	0.221948	0.066101	0.808871
16544	3.094082	2.856503	8.572594	0.552149	0.254240	0.447967	-0.810607	-0.304999	-0.840375	0.530706	0.224403	0.075686	0.813797
16545	3.180480	2.518316	9.239702	0.515889	0.262490	0.390420	-0.814037	-0.310008	-0.831377	0.521988	0.226190	0.085033	0.818007
16546	2.967020	2.592160	9.636960	0.363164	0.224401	0.440124	-0.819320	-0.314512	-0.824353	0.513050	0.227068	0.091230	0.822737
16547	2.589687	2.590190	9.842021	0.082535	0.122916	0.348496	-0.823951	-0.315990	-0.816033	0.507105	0.226496	0.092129	0.826472
16548	2.763514	3.027782	9.333784	-0.088501	0.037224	0.267801	-0.829391	-0.311533	-0.816365	0.503326	0.225499	0.089743	0.829313
16549	2.681301	2.713122	8.936491	-0.188439	0.027375	0.235638	-0.834306	-0.305057	-0.820124	0.500611	0.223522	0.085652	0.831920
16550	3.040901	2.651672	8.854118	-0.198440	0.031591	0.206384	-0.838699	-0.295544	-0.829157	0.498334	0.221391	0.081652	0.834256
16551	3.121362	2.747798	8.851048	-0.216432	-0.002182	0.199902	-0.842954	-0.288343	-0.834779	0.496343	0.219555	0.076902	0.836376
16552	2.972272	2.961144	9.027791	-0.218605	0.000021	0.146000	-0.845489	-0.281103	-0.837737	0.495193	0.217644	0.072509	0.837948
16553	2.942958	2.960604	8.949874	-0.289536	-0.020068	0.035147	-0.848422	-0.273362	-0.843893	0.496271	0.215125	0.067051	0.838415
16554	3.117554	2.895767	8.580238	-0.230118	-0.039155	-0.035542	-0.849625	-0.268740	-0.849632	0.498242	0.213490	0.062859	0.837989
16555	3.409585	2.823384	8.517537	-0.155217	-0.023324	-0.074165	-0.848572	-0.265811	-0.856791	0.500550	0.212232	0.060061	0.837138
16556	3.607455	2.749304	8.553050	-0.084011	0.011970	-0.038394	-0.848049	-0.263707	-0.857803	0.501868	0.211189	0.058839	0.836699
16557	3.469757	2.727386	8.548990	-0.023432	0.041994	-0.009690	-0.848315	-0.262822	-0.859649	0.502443	0.210270	0.058589	0.836603
16558	3.337235	2.613355	8.834617	-0.018818	0.071308	-0.043056	-0.844872	-0.263448	-0.860111	0.503491	0.208882	0.059072	0.836286
16559	3.519361	2.713357	8.815550	-0.028880	0.083528	-0.034131	-0.841888	-0.261982	-0.862665	0.504437	0.207208	0.059216	0.836123
16560	3.515962	2.888066	8.843011	-0.043475	0.124899	0.013821	-0.840565	-0.261532	-0.865349	0.504571	0.204742	0.059590	0.836623
16561	3.391654	2.827571	8.998511	-0.008943	0.081446	0.128608	-0.840573	-0.258394	-0.868333	0.502703	0.203524	0.059350	0.838060
16562	3.066718	3.030392	8.674109	0.033729	0.030971	0.241651	-0.842429	-0.257361	-0.868950	0.498813	0.203675	0.059138	0.840360
16563	2.918403	2.925747	8.622209	0.095852	0.046489	0.210157	-0.844952	-0.254940	-0.868575	0.495176	0.204193	0.059975	0.842323
16564	2.869066	3.272001	8.998380	0.043975	0.054315	0.164060	-0.849585	-0.255138	-0.867455	0.492500	0.203956	0.060481	0.843912
16565	2.473594	3.189588	9.090364	-0.060191	0.050080	0.154953	-0.851448	-0.251998	-0.868675	0.490421	0.202792	0.058978	0.845508
16566	1.972157	2.954759	9.194690	-0.113520	0.039470	0.061123	-0.853576	-0.248403	-0.871218	0.490128	0.201130	0.057097	0.846204
16567	2.015361	3.069609	9.021850	-0.144595	0.038657	0.011502	-0.852126	-0.245720	-0.874100	0.490838	0.199115	0.054687	0.846428
16568	2.241821	2.845516	8.722401	-0.097347	0.041113	-0.071471	-0.851604	-0.242709	-0.878168	0.492712	0.197434	0.053625	0.845801
16569	2.699288	2.761586	8.794837	0.022737	0.047004	-0.051706	-0.847894	-0.243577	-0.880518	0.493819	0.196841	0.054403	0.845243
16570	2.828129	3.147471	9.060643	0.080931	0.041129	-0.009176	-0.847233	-0.243641	-0.878382	0.493930	0.196984	0.056111	0.845034
16571	2.232052	2.898774	9.034601	0.090210	0.011402	0.043850	-0.848682	-0.246124	-0.878176	0.493199	0.197756	0.057328	0.845199
16572	2.269064	2.977114	8.972566	0.066361	0.017763	-0.005703	-0.846429	-0.246909	-0.876618	0.493330	0.198151	0.058546	0.844946
16573	2.580765	2.905098	9.001928	0.092390	0.025858	-0.035694	-0.847219	-0.248610	-0.874651	0.493921	0.198592	0.060281	0.844375
16574	2.782101	3.025269	9.060152	0.002175	0.018837	0.038190	-0.845891	-0.250186	-0.874180	0.493559	0.198388	0.060252	0.844637
16575	2.833844	2.844541	8.961843	-0.008595	0.025020	0.105303	-0.847554	-0.249612	-0.876937	0.492168	0.198021	0.059714	0.845572
16576	2.957030	2.980275	8.926087	-0.013228	0.016960	0.142337	-0.849418	-0.246405	-0.874936	0.490103	0.197819	0.058994	0.846869
16577	2.632087	3.013231	9.060285	-0.061449	-0.006023	0.191614	-0.851935	-0.245500	-0.875415	0.487489	0.197565	0.056921	0.848577
16578	2.286915	3.094371	9.232008	-0.110899	-0.034786	0.150675	-0.856712	-0.241355	-0.874959	0.485714	0.197293	0.054006	0.849847
16579	2.153600	3.065230	9.035583	-0.129179	-0.001024	-0.034787	-0.857781	-0.237491	-0.878176	0.487210	0.196015	0.051766	0.849426
16580	2.248477	2.792261	8.958887	-0.061585	-0.018100	-0.073511	-0.856790	-0.234534	-0.882676	0.489022	0.195697	0.050733	0.848520
16581	2.523021	2.622466	8.881942	-0.004998	-0.009026	-0.168807	-0.855728	-0.235692	-0.881920	0.492311	0.195612	0.051067	0.846616
16582	2.692576	2.659548	9.093862	0.047449	0.022561	-0.240979	-0.850154	-0.239925	-0.885472	0.496485	0.195499	0.052934	0.844086
16583	2.759518	2.680164	8.936902	0.041345	-0.001945	-0.150991	-0.846570	-0.243728	-0.881343	0.499268	0.195762	0.054046	0.842311
16584	2.776162	2.568805	8.899742	0.067266	0.011539	-0.040311	-0.844437	-0.248530	-0.880984	0.499984	0.196244	0.055350	0.841689
16585	2.726143	2.398375	8.870440	0.127227	0.029378	-0.025042	-0.841852	-0.253059	-0.878319	0.500266	0.196975	0.057707	0.841192
16586	2.678949	2.470348	8.959912	0.208260	0.018646	0.005207	-0.842371	-0.257357	-0.872818	0.499652	0.198796	0.061273	0.840877
16587	2.605907	2.653531	9.240308	0.177517	0.034220	0.012285	-0.842229	-0.260946	-0.868509	0.499089	0.199980	0.064361	0.840699
16588	2.544300	2.812607	9.152974	0.087530	0.024616	0.010182	-0.841958	-0.263201	-0.867780	0.498862	0.200496	0.065936	0.840590
16589	2.473357	2.714220	9.086553	0.076070	0.012329	-0.000520	-0.840898	-0.263844	-0.865131	0.498945	0.201005	0.067146	0.840322
16590	2.568085	2.827203	9.098405	0.050594	0.000354	-0.025376	-0.840808	-0.268963	-0.863571	0.499503	0.201512	0.067998	0.839801
16591	2.474476	2.903179	9.094959	-0.012278	-0.019539	-0.033639	-0.841081	-0.266320	-0.862947	0.500542	0.201619	0.067536	0.839194
16592	2.406303	2.914075	9.061495	-0.005052	-0.030086	-0.036321	-0.839614	-0.269966	-0.863617	0.501552	0.202067	0.067191	0.838511
16593	2.502532	2.952233	9.081008	-0.047366	-0.011021	-0.066414	-0.839613	-0.270260	-0.862956	0.503271	0.201622	0.066362	0.837653
16594	2.448679	2.679356	8.720374	0.148295	0.003252	-0.109881	-0.838291	-0.269726	-0.863222	0.504846	0.202955	0.069217	0.836151
16595	2.828199	3.152333	9.113561	-0.046290	-0.023039	0.025376	-0.838418	-0.271688	-0.862747	0.505039	0.202842	0.067908	0.836169
16596	2.685083	2.985035	8.782919	-0.068034	-0.005745	0.034225	-0.840748	-0.269875	-0.863850	0.505094	0.202339	0.066467	0.836374
16597	2.702793	3.087317	8.898224	-0.006197	0.004237	0.011486	-0.840753	-0.268672	-0.861532	0.505318	0.202163	0.066159	0.836306
16598	2.584882	3.162849	8.869967	-0.035749	0.016457	-0.025637	-0.840753	-0.268378	-0.862193	0.506209	0.201534	0.065726	0.835953
16599	2.683817	3.052980	8.811251	-0.033384	0.024963	-0.045040	-0.838638	-0.267580	-0.862594	0.507459	0.200667	0.065406	0.835428
16600	2.672233	3.188729	9.069820	-0.088438	0.025325	-0.006320	-0.838906	-0.265795	-0.867227	0.508222	0.199380	0.064105	0.835373
16601	2.684839	2.992309	8.751567	0.000104	0.010520	0.046920	-0.839442	-0.263373	-0.868887	0.507819	0.199221	0.063833	0.835677
16602	2.710757	2.917539	8.813099	0.009408	0.013646	0.103547	-0.839840	-0.263022	-0.871687	0.506368	0.199262	0.063610	0.836564
16603	2.506424	2.967240	8.878662	0.033154	-0.014950	0.152988	-0.843020	-0.261725	-0.870268	0.504088	0.200002	0.063210	0.837794
16604	2.459997	2.886310	9.012637	0.066705	-0.029534	0.107038	-0.846461	-0.262260	-0.867832	0.502400	0.201347	0.063496	0.838464
16605	2.161117	3.072662	9.160918	0.012580	0.015500	-0.150941	-0.846993	-0.261448	-0.866191	0.505259	0.200962	0.064297	0.836775
16606	1.979560	2.860562	8.646677	0.217088	0.048169	-0.252582	-0.844360	-0.257307	-0.860726	0.508871	0.202062	0.069326	0.833916
16607	2.340447	3.075918	9.185651	0.070872	0.326606	-0.055095	-0.836274	-0.261323	-0.864031	0.509447	0.197170	0.073896	0.834342
16608	2.819262	2.870993	9.115239	0.025584	0.145383	-0.075941	-0.828589	-0.263688	-0.865938	0.510738	0.194929	0.075995	0.833891
16609	2.872049	2.852502	8.832980	0.105262	-0.081608	0.069609	-0.830705	-0.264522	-0.863929	0.509689	0.197402	0.076450	0.833910
16610	2.475341	2.966690	9.007688	0.032350	-0.166402	0.021176	-0.831354	-0.269039	-0.860981	0.509808	0.200575	0.075100	0.833202
16611	2.144693	3.057808	9.237548	-0.258814	-0.108368	-0.052681	-0.831334	-0.275692	-0.862936	0.512279	0.199579	0.069699	0.832394
16612	2.259358	2.957899	8.851896	-0.332709	-0.141089	-0.121208	-0.834930	-0.268012	-0.865735	0.516158	0.198384	0.063086	0.830810
16613	2.336051	3.017559	8.959705	-0.123547	-0.132097	-0.269042	-0.832285	-0.266878	-0.869215	0.521673	0.198873	0.060551	0.827430
16614	1.744152	2.540756	8.815166	-0.034857	-0.057778	-0.441414	-0.828837	-0.269086	-0.867582	0.529510	0.198964	0.061013	0.822380
16615	2.820128	3.720604	9.385654	0.047266	-0.035197	-0.315772	-0.815968	-0.278957	-0.869788	0.534948	0.199554	0.062507	0.818597
16616	2.261213	2.919132	9.194031	-0.113669	-0.060370	-0.289755	-0.810272	-0.280464	-0.870572	0.540558	0.198997	0.061041	0.815151
16617	2.212939	2.884257	9.033955	-0.086530	-0.052952	-0.293143	-0.804573	-0.283445	-0.867917	0.546136	0.198445	0.060061	0.811633
16618	2.256149	2.923891	9.155328	-0.073486	-0.055954	-0.310816	-0.799537	-0.285177	-0.870443	0.551873	0.198208	0.059374	0.807852
16619	2.455220	2.905657	9.156760	-0.113620	-0.017818	-0.284219	-0.795428	-0.287221	-0.870556	0.557323	0.196772	0.058301	0.804532
16620	2.800604	3.040543	8.882322	-0.161406	-0.040367	-0.250993	-0.790937	-0.283592	-0.875185	0.562375	0.195360	0.056124	0.801511
16621	2.606519	3.041869	8.818591	-0.088182	-0.013639	-0.156836	-0.787762	-0.282751	-0.878547	0.565634	0.194303	0.054988	0.799551
16622	2.560525	2.917240	8.813306	-0.089388	-0.000612	-0.109001	-0.784184	-0.284053	-0.880105	0.568060	0.193215	0.053857	0.798170
16623	2.434109	2.980514	9.083340	-0.079421	-0.003050	-0.078908	-0.781802	-0.283797	-0.881465	0.570013	0.192180	0.052671	0.797106
16624	2.276383	3.099009	8.995770	-0.131393	-0.017459	-0.089740	-0.782071	-0.281918	-0.884084	0.572298	0.190898	0.050603	0.795910
16625	1.890972	3.019220	9.220426	-0.112114	-0.024984	-0.139153	-0.780494	-0.277856	-0.886386	0.575349	0.189764	0.048898	0.794086
16626	1.694169	3.185575	9.338293	-0.202249	-0.072060	-0.244025	-0.776529	-0.275629	-0.890115	0.580383	0.188372	0.045661	0.790941
16627	1.720079	3.078834	9.190833	-0.247701	-0.058834	-0.324451	-0.771276	-0.275484	-0.892208	0.586873	0.185988	0.042159	0.786899
16628	1.626016	3.179076	9.196818	-0.318814	-0.054296	-0.424529	-0.764535	-0.271452	-0.898326	0.595083	0.182766	0.037957	0.781686
16629	1.759071	3.038256	9.004595	-0.309281	-0.042336	-0.509314	-0.755406	-0.268729	-0.904514	0.604556	0.179189	0.034398	0.775384
16630	1.873751	3.110723	8.944986	-0.243147	-0.031681	-0.557689	-0.745743	-0.267206	-0.913697	0.614376	0.176377	0.032111	0.768376
16631	2.060397	3.201475	8.769508	-0.133061	0.037738	-0.522461	-0.734623	-0.266529	-0.917827	0.623200	0.173665	0.032320	0.761851
16632	2.512325	2.845934	8.446511	-0.151854	0.135732	-0.610459	-0.720680	-0.269637	-0.921408	0.633202	0.169324	0.033683	0.754487
16633	2.774451	2.481832	9.347865	-0.127485	0.112963	-0.686623	-0.702675	-0.270477	-0.927140	0.644222	0.165411	0.035423	0.745897
16634	2.969593	2.536428	10.099590	-0.233207	-0.073306	-0.739486	-0.687316	-0.271805	-0.933259	0.656301	0.162977	0.033305	0.735933
16635	3.138255	2.721466	9.429428	-0.173528	-0.161003	-0.696569	-0.673290	-0.270436	-0.933913	0.667498	0.162525	0.030747	0.726007
16636	2.859452	2.565885	9.171726	-0.127043	-0.221158	-0.694082	-0.665605	-0.272813	-0.935284	0.678340	0.163612	0.028065	0.715750
16637	2.173281	2.560700	9.011109	-0.234400	-0.207383	-0.714509	-0.657272	-0.270706	-0.938129	0.689693	0.162953	0.024038	0.705119
16638	1.894768	2.232759	8.523651	-0.311548	-0.134679	-0.877755	-0.644307	-0.267962	-0.943018	0.703305	0.160117	0.020505	0.692317
16639	3.013107	2.612348	9.012420	-0.192963	-0.069030	-0.827727	-0.627368	-0.266707	-0.947732	0.715613	0.158006	0.019282	0.680118
16640	3.723297	2.557320	9.491942	-0.261490	-0.042744	-0.617528	-0.614401	-0.264350	-0.953974	0.725063	0.154601	0.016920	0.670892
16641	3.403657	2.485941	9.112006	-0.249786	-0.058218	-0.348748	-0.605810	-0.259361	-0.961155	0.730784	0.151739	0.013481	0.665393
16642	2.347870	2.250387	9.384831	-0.134806	-0.101543	-0.211316	-0.600665	-0.255407	-0.964749	0.734294	0.151067	0.010696	0.661722
16643	2.440475	2.402518	8.977345	-0.103529	-0.160766	-0.178903	-0.601200	-0.253685	-0.966297	0.737265	0.151769	0.007159	0.658298
16644	2.626876	2.488399	8.693585	0.026788	-0.101411	-0.161355	-0.601864	-0.252809	-0.967335	0.739587	0.153481	0.006358	0.655297
16645	2.776511	2.796983	8.917287	0.034517	-0.067056	-0.109001	-0.602513	-0.257148	-0.966124	0.741168	0.155052	0.005782	0.653142
16646	2.360542	3.032192	9.129001	0.049592	-0.115670	-0.008403	-0.605693	-0.256712	-0.963660	0.741405	0.157303	0.004594	0.652344
16647	2.085606	3.211682	9.143280	0.065264	-0.147909	0.005638	-0.606611	-0.259957	-0.961204	0.741385	0.160435	0.002885	0.651614
16648	1.800490	3.191960	9.279097	0.066384	-0.160157	-0.038581	-0.611770	-0.261277	-0.959309	0.741947	0.163511	0.001356	0.650213
16649	1.371389	3.072511	9.230727	0.009788	-0.173036	-0.077640	-0.614810	-0.263185	-0.958262	0.743177	0.166132	-0.001118	0.648141
16650	1.484489	2.948313	8.963151	-0.001604	-0.180112	-0.190897	-0.619577	-0.262811	-0.957659	0.745899	0.168453	-0.003319	0.644397
16651	2.025962	2.778519	9.005116	0.130130	-0.184845	-0.204772	-0.619837	-0.264982	-0.953970	0.748328	0.173008	-0.003950	0.640357
16652	2.141639	2.722385	9.216085	0.149759	-0.151170	-0.193030	-0.617573	-0.269498	-0.954006	0.750516	0.177205	-0.003762	0.636640
16653	1.837153	2.813962	9.292701	0.056440	-0.121613	-0.198377	-0.617162	-0.274631	-0.949614	0.753081	0.179817	-0.004372	0.632864
16654	1.664019	2.386039	9.314686	0.048501	-0.074704	-0.228989	-0.615175	-0.275270	-0.948048	0.756032	0.181516	-0.004188	0.628848
16655	2.145910	2.220055	9.696579	0.058453	-0.024096	-0.257033	-0.612511	-0.280636	-0.947981	0.759302	0.182873	-0.003069	0.624506
16656	2.184582	2.257189	9.899668	-0.089557	0.029293	-0.165226	-0.608407	-0.280607	-0.947223	0.761912	0.181158	-0.003260	0.621820
16657	1.702594	2.105218	9.780120	-0.264307	0.027615	-0.158597	-0.603124	-0.276009	-0.952234	0.765099	0.176883	-0.005725	0.619114
16658	1.501511	2.356364	9.078857	-0.342128	0.008688	-0.211956	-0.599038	-0.269110	-0.959035	0.769114	0.171561	-0.009200	0.615586
16659	1.885120	2.470065	8.497664	-0.216169	-0.016964	-0.281643	-0.594289	-0.262487	-0.966658	0.773572	0.168555	-0.011307	0.610776
16660	2.161621	2.664472	9.039021	-0.070910	-0.053332	-0.270009	-0.590329	-0.257977	-0.972595	0.777301	0.168171	-0.012219	0.606112
16661	1.685903	2.636459	9.385676	-0.121923	-0.103917	-0.256250	-0.585566	-0.256650	-0.974351	0.781048	0.167650	-0.014581	0.601369
16662	1.944438	2.529477	9.240373	-0.160214	-0.067616	-0.298622	-0.581336	-0.254330	-0.976337	0.785346	0.166045	-0.016693	0.596139
16663	2.080576	2.605146	9.094579	-0.161536	-0.074199	-0.251039	-0.577764	-0.252597	-0.980035	0.789103	0.164526	-0.019067	0.591510
16664	1.819983	2.153767	8.897433	-0.095048	-0.098491	-0.181947	-0.576586	-0.247810	-0.983114	0.791730	0.164260	-0.021280	0.587987
16665	1.978603	2.506211	9.174032	-0.041888	-0.167917	-0.231789	-0.576985	-0.247074	-0.984427	0.794775	0.165706	-0.023772	0.583361
16666	2.150487	2.742426	9.846651	-0.000023	-0.101529	-0.240137	-0.575929	-0.246122	-0.984409	0.797721	0.167004	-0.024721	0.578912
16667	2.144548	2.475258	9.347842	-0.115490	-0.028452	-0.215253	-0.571691	-0.246611	-0.985546	0.800840	0.165630	-0.025879	0.574937
16668	2.106107	2.270224	8.919946	-0.062556	-0.043169	-0.175290	-0.569582	-0.243472	-0.986990	0.803226	0.165215	-0.026838	0.571674
16669	2.049311	2.356600	9.129361	0.020237	-0.064588	-0.179584	-0.567592	-0.244911	-0.987059	0.805435	0.166401	-0.027131	0.568199
16670	2.225399	2.583154	9.537421	0.040684	-0.037138	-0.167025	-0.564279	-0.246065	-0.988743	0.807370	0.167567	-0.026841	0.565115
16671	2.097331	2.440042	9.515315	-0.037635	-0.004199	-0.159952	-0.561759	-0.247507	-0.989221	0.809559	0.167111	-0.026867	0.562108
16672	1.790113	2.002370	9.220358	-0.059679	0.011058	-0.138613	-0.558319	-0.246408	-0.991908	0.811503	0.166093	-0.027022	0.559594
16673	1.881964	1.732149	8.974894	-0.104669	-0.083184	-0.154390	-0.556872	-0.243043	-0.994097	0.813792	0.165384	-0.029093	0.556367
16674	2.158820	2.271243	9.504034	-0.075737	-0.159623	-0.108028	-0.557268	-0.243288	-0.995173	0.815347	0.165986	-0.032310	0.553726
16675	2.569727	1.875787	9.745877	-0.080890	-0.137165	-0.046094	-0.560723	-0.238705	-0.996865	0.816297	0.166178	-0.035363	0.552082
16676	2.827584	1.763911	9.355082	-0.229505	-0.111051	-0.002232	-0.562321	-0.235250	-0.999955	0.817183	0.163657	-0.039831	0.551219
16677	2.441686	1.861248	9.010349	-0.138226	-0.112486	0.085658	-0.567101	-0.230677	-0.999889	0.816853	0.162528	-0.043576	0.551758
16678	2.368801	1.842915	8.834951	0.033281	-0.131732	0.131182	-0.573195	-0.228835	-1.001101	0.815371	0.164414	-0.045920	0.553200
16679	2.289278	2.205587	8.964564	0.111121	-0.146576	0.110996	-0.579543	-0.231245	-0.999227	0.813895	0.167706	-0.047546	0.554247
16680	2.298295	2.463035	8.842552	0.137819	-0.206824	0.111569	-0.584832	-0.233647	-0.998706	0.812197	0.172139	-0.049893	0.555172
16681	2.186711	2.754747	9.113726	0.138858	-0.219986	0.069058	-0.592104	-0.237519	-0.992979	0.810984	0.176740	-0.052233	0.555283
16682	2.274135	3.011219	9.258889	0.091647	-0.197923	-0.047680	-0.596331	-0.241001	-0.989018	0.811185	0.180480	-0.054387	0.553577
16683	2.397753	3.217335	9.037283	0.074777	-0.186501	-0.155548	-0.600295	-0.243761	-0.986378	0.812690	0.183920	-0.056050	0.550060
16684	2.316772	3.041108	9.137218	0.186512	-0.183777	-0.227652	-0.601082	-0.246757	-0.982709	0.814502	0.189231	-0.056276	0.545537
16685	2.807485	3.530668	9.548134	0.140040	-0.083045	-0.359903	-0.595764	-0.254753	-0.980074	0.818047	0.192829	-0.054723	0.539093
16686	2.720203	3.218337	9.095307	-0.019006	-0.026414	-0.188485	-0.592319	-0.255704	-0.978535	0.820336	0.193012	-0.054759	0.535534
16687	2.691490	3.222603	8.470998	0.035225	-0.004556	-0.191691	-0.589529	-0.259429	-0.977076	0.822505	0.193885	-0.053684	0.531989
16688	2.409191	3.360664	8.194124	0.097992	-0.043236	-0.189026	-0.586086	-0.259992	-0.974183	0.824305	0.196158	-0.052747	0.528451
16689	2.275274	3.555269	8.457956	0.193913	-0.084561	-0.285420	-0.583154	-0.266072	-0.971016	0.826711	0.200613	-0.050904	0.523174
16690	2.710490	3.978330	9.291289	0.354423	0.023245	-0.416972	-0.576380	-0.274414	-0.966801	0.829856	0.206638	-0.045263	0.516325
16691	3.527035	4.187388	9.820223	0.095956	0.228517	-0.174432	-0.564449	-0.281661	-0.960732	0.831703	0.206135	-0.039675	0.514008
16692	3.657210	3.240492	8.228343	-0.098615	0.309011	-0.046287	-0.556500	-0.283722	-0.963974	0.833036	0.201341	-0.035479	0.514056
16693	3.149747	2.342815	7.608183	0.204536	0.261081	0.123379	-0.550535	-0.286803	-0.963336	0.831343	0.202127	-0.029505	0.516858
16694	2.819001	2.327218	8.666830	0.403381	0.228200	0.083173	-0.547597	-0.296238	-0.956295	0.829178	0.206403	-0.022000	0.519016
16695	2.894991	2.061687	9.566544	0.402365	0.213163	0.116641	-0.545320	-0.306689	-0.946866	0.826601	0.210916	-0.014792	0.521562
16696	3.084167	2.380730	10.099466	0.165021	0.161904	0.096052	-0.540664	-0.315165	-0.940753	0.825159	0.211906	-0.010914	0.523535
16697	2.930974	2.708025	9.697560	-0.003352	0.019783	0.175979	-0.541445	-0.320173	-0.934468	0.823571	0.211673	-0.011438	0.526112
16698	2.322921	2.478464	9.069274	-0.022826	-0.049259	0.154417	-0.546872	-0.320342	-0.933874	0.822223	0.211761	-0.013247	0.528139
16699	2.676454	2.480017	8.998274	-0.043501	-0.011372	0.126228	-0.550979	-0.318831	-0.934851	0.821314	0.211164	-0.014523	0.529756
16700	2.693290	2.659585	9.320135	-0.103702	-0.050711	0.081646	-0.554294	-0.314747	-0.942362	0.821055	0.209958	-0.016900	0.530567
16701	2.409721	2.780659	9.300893	-0.250476	-0.057510	-0.017817	-0.556162	-0.309299	-0.946861	0.822514	0.206460	-0.020538	0.529550
16702	2.489857	2.850049	9.026031	-0.307050	-0.051848	-0.122294	-0.554714	-0.306373	-0.948126	0.825202	0.201993	-0.024234	0.526928
16703	2.986670	2.892995	8.547529	-0.224003	-0.010193	-0.123635	-0.552747	-0.299581	-0.954236	0.827634	0.198471	-0.026398	0.524342
16704	3.198805	2.969678	8.681027	-0.187113	0.017642	-0.085378	-0.549183	-0.295375	-0.958703	0.829460	0.195221	-0.027839	0.522600
16705	3.052908	3.020450	8.842246	-0.170423	0.069694	-0.027502	-0.546559	-0.286284	-0.968368	0.830673	0.191729	-0.028530	0.521928
16706	2.974524	3.048146	8.750575	-0.196921	0.121266	-0.036961	-0.543264	-0.280665	-0.973323	0.832067	0.187199	-0.028546	0.521350
16707	3.012327	3.068231	8.571064	-0.164573	0.155120	-0.028691	-0.538765	-0.279727	-0.976162	0.833279	0.182952	-0.027777	0.520963
16708	2.799319	3.093519	8.805031	-0.140895	0.178599	-0.035499	-0.534008	-0.276439	-0.978257	0.834454	0.178748	-0.026264	0.520620
16709	2.828332	3.123192	8.971776	-0.141883	0.163427	-0.069206	-0.527133	-0.272847	-0.983587	0.835968	0.174852	-0.024991	0.519577
16710	2.926007	3.571594	8.971390	-0.226907	0.103923	-0.064589	-0.523170	-0.269483	-0.988219	0.837686	0.169993	-0.025519	0.518396
16711	2.731362	3.133575	9.024081	-0.138944	-0.129306	-0.095805	-0.521864	-0.262700	-0.993249	0.839274	0.169254	-0.029044	0.515876
16712	2.722040	3.281421	8.541293	-0.108103	-0.219052	-0.052071	-0.524782	-0.260618	-0.995965	0.840264	0.169712	-0.033802	0.513820
16713	2.519593	2.947606	8.316161	-0.015805	-0.280779	-0.113998	-0.529023	-0.258801	-0.998005	0.841469	0.172666	-0.038546	0.510521
16714	2.115102	3.090783	8.512074	0.009984	-0.283513	-0.103248	-0.534055	-0.258424	-0.997264	0.842480	0.175792	-0.042999	0.507421
16715	1.666194	3.107378	9.193608	0.008555	-0.312413	-0.124654	-0.540544	-0.259915	-0.996251	0.843612	0.179474	-0.047938	0.503795
16716	1.929495	3.053917	9.360949	-0.038628	-0.414158	-0.196239	-0.545841	-0.258923	-0.997768	0.845518	0.183164	-0.054746	0.498551
16717	2.622071	2.270265	8.868213	-0.015970	-0.321891	-0.251383	-0.549674	-0.260482	-0.998980	0.847888	0.186618	-0.059593	0.492655
16718	2.373056	2.202693	9.390607	-0.038830	-0.200331	-0.285111	-0.550205	-0.259858	-1.001368	0.850799	0.188260	-0.062442	0.486621
16719	1.981199	2.064519	9.507194	-0.117070	-0.184201	-0.317875	-0.547828	-0.257802	-1.002134	0.854272	0.188626	-0.065645	0.479927
16720	2.353748	2.478688	9.619169	0.020212	-0.076253	-0.317658	-0.546899	-0.256693	-1.005242	0.857337	0.190108	-0.065687	0.473833
16721	3.086022	2.564869	10.310117	0.042736	0.027726	-0.269363	-0.539739	-0.260365	-1.004369	0.859948	0.191057	-0.063888	0.468939
16722	2.351015	2.104895	10.228453	-0.231592	0.035364	-0.170975	-0.533258	-0.258429	-1.003979	0.862666	0.186947	-0.064925	0.465450
16723	1.843295	1.464427	8.850566	-0.368787	0.071588	-0.211670	-0.527596	-0.247194	-1.012807	0.866287	0.180219	-0.066408	0.461149
16724	2.248044	1.549423	8.643312	-0.153450	0.096718	-0.182631	-0.522183	-0.241620	-1.017922	0.868829	0.176897	-0.065619	0.457752
16725	2.713758	1.732699	9.178525	-0.003555	-0.011017	-0.087492	-0.516760	-0.239417	-1.022072	0.869840	0.177033	-0.065622	0.455775
16726	2.702102	2.232544	9.412683	-0.185378	-0.086781	-0.033758	-0.517421	-0.239662	-1.022877	0.870868	0.174629	-0.068832	0.454264
16727	2.377977	1.891644	8.979281	-0.013061	-0.085915	-0.047262	-0.518090	-0.237256	-1.023731	0.871437	0.175202	-0.070370	0.452713
16728	2.342135	2.269685	9.225652	0.059790	-0.106601	-0.084311	-0.518749	-0.238368	-1.023222	0.872025	0.177315	-0.071524	0.450574
16729	2.143984	2.508839	9.376626	-0.059187	-0.089328	-0.176488	-0.518746	-0.239339	-1.023522	0.873909	0.177270	-0.073048	0.446679
16730	2.113952	2.498545	9.009928	-0.113124	-0.141322	-0.321963	-0.518091	-0.236801	-1.025326	0.877142	0.177008	-0.075518	0.439986
16731	2.323332	2.628917	8.615648	-0.076201	-0.194264	-0.400108	-0.514536	-0.234032	-1.025628	0.880820	0.177904	-0.078209	0.431729
16732	2.651961	2.683432	8.666238	-0.005424	-0.238298	-0.463897	-0.510433	-0.233676	-1.027005	0.884618	0.180564	-0.080938	0.422253
16733	2.791535	3.054974	9.170767	0.042220	-0.245886	-0.499217	-0.505396	-0.236614	-1.025547	0.888435	0.184132	-0.083145	0.412148
16734	2.777903	3.302348	9.486197	-0.141345	-0.245591	-0.501574	-0.502616	-0.236368	-1.026912	0.892808	0.184446	-0.086956	0.401637
16735	2.722156	3.330401	8.892170	-0.369688	-0.234946	-0.507501	-0.498802	-0.227531	-1.032843	0.897955	0.180575	-0.092239	0.390590
16736	2.297157	3.171744	8.355783	-0.326274	-0.303490	-0.524407	-0.496033	-0.217505	-1.043071	0.902759	0.178015	-0.098470	0.378999
16737	2.518380	3.821482	8.848685	-0.008524	-0.349718	-0.773988	-0.490612	-0.215217	-1.044804	0.908020	0.182034	-0.102040	0.363251
16738	2.804044	3.346051	8.827340	-0.278244	-0.396945	-0.825571	-0.486788	-0.209610	-1.049766	0.914214	0.181491	-0.108379	0.345729
16739	3.769342	2.950844	8.137859	-0.374630	-0.413778	-0.823508	-0.481926	-0.196126	-1.058512	0.920348	0.179319	-0.115489	0.327820
16740	4.268648	3.348304	8.386062	-0.164836	-0.327565	-0.712805	-0.477695	-0.193547	-1.065721	0.924881	0.180027	-0.120160	0.312644
16741	4.189766	3.822660	8.656860	-0.185278	-0.237666	-0.471833	-0.475061	-0.188143	-1.072821	0.927997	0.179369	-0.124016	0.302107
16742	2.829829	4.079547	8.581904	-0.377318	-0.138579	-0.305304	-0.471120	-0.176400	-1.083893	0.930935	0.173924	-0.127894	0.294539
16743	2.829785	3.730019	8.661562	-0.159062	-0.013540	-0.469130	-0.467836	-0.166748	-1.094352	0.934288	0.172466	-0.127416	0.284828
16744	3.822556	3.782025	8.754211	0.098914	0.281309	-0.508209	-0.452202	-0.170690	-1.096267	0.937615	0.173966	-0.119964	0.276084
16745	5.405365	3.388465	9.479690	0.287670	0.591472	-0.109914	-0.434190	-0.173704	-1.092279	0.938646	0.176650	-0.106920	0.276237
16746	3.551022	1.760254	11.283601	-0.068670	0.971502	0.360394	-0.410851	-0.187830	-1.083610	0.938899	0.169150	-0.090440	0.285794
16747	2.236690	-0.416997	7.971820	-0.545606	0.574014	0.370959	-0.391024	-0.176336	-1.093530	0.939637	0.155070	-0.084078	0.293200
16748	2.589742	1.041096	9.276215	0.418864	0.095620	0.561714	-0.389151	-0.183117	-1.091756	0.935247	0.161376	-0.081697	0.304298
16749	2.757619	1.490853	10.028937	0.278996	0.018909	0.525348	-0.395464	-0.198112	-1.082639	0.931249	0.165661	-0.081422	0.314168
16750	2.229280	1.384098	9.329961	-0.023108	-0.017342	0.375781	-0.404464	-0.198566	-1.084293	0.929048	0.164683	-0.083265	0.320649
16751	2.117165	1.401472	9.234926	0.016092	-0.079687	0.177497	-0.408698	-0.199271	-1.085877	0.927869	0.165164	-0.085308	0.323270
16752	2.659591	1.387018	9.025427	-0.054233	-0.067143	0.150721	-0.413183	-0.205115	-1.082122	0.927094	0.164297	-0.087535	0.325333
16753	3.310470	1.520170	8.794072	-0.024047	-0.020360	0.140363	-0.415039	-0.203912	-1.084074	0.926373	0.163661	-0.088650	0.327398
16754	3.125024	1.613918	8.980229	0.011704	0.009925	0.222036	-0.418476	-0.205783	-1.084228	0.925032	0.163383	-0.089250	0.331144
16755	3.028007	1.859745	8.970585	0.060783	0.056822	0.211893	-0.420335	-0.203789	-1.084143	0.923676	0.163652	-0.088642	0.334937
16756	3.248799	2.082207	8.929950	0.073639	0.085525	0.206756	-0.421391	-0.205184	-1.083103	0.922338	0.164039	-0.087379	0.338747
16757	3.061573	2.355525	8.919736	0.120428	0.107156	0.210607	-0.423629	-0.209854	-1.077995	0.920843	0.165077	-0.085461	0.342775
16758	2.620582	2.366951	9.002396	0.155779	0.112030	0.168408	-0.422293	-0.214413	-1.075205	0.919498	0.166857	-0.083017	0.346108
16759	2.651924	2.493740	8.985553	0.104877	0.119784	0.053356	-0.420694	-0.218466	-1.070390	0.919128	0.167786	-0.080448	0.347246
16760	2.621851	2.575746	9.188601	0.113721	0.107236	-0.011236	-0.416715	-0.221106	-1.068777	0.919143	0.169115	-0.077783	0.347168
16761	2.570600	2.477726	9.221465	0.010831	0.143060	-0.128898	-0.412476	-0.222065	-1.067649	0.920373	0.168439	-0.074821	0.344882
16762	3.004423	2.553534	8.955000	-0.086625	0.157847	-0.184014	-0.405205	-0.218919	-1.066023	0.922308	0.165992	-0.072026	0.341477
16763	3.220755	2.873005	8.882206	-0.080771	0.186783	-0.129056	-0.397533	-0.216552	-1.067377	0.923861	0.163364	-0.068919	0.339180
16764	3.017564	2.932482	9.371351	-0.044507	0.063532	-0.094338	-0.392246	-0.213288	-1.068943	0.924884	0.162199	-0.067876	0.337157
16765	2.663726	3.108064	8.930735	-0.041334	-0.019123	-0.024049	-0.389352	-0.206726	-1.071986	0.925289	0.161596	-0.068666	0.336174
16766	2.271708	2.836370	8.920756	-0.013296	-0.064898	-0.070129	-0.388827	-0.205683	-1.069277	0.925867	0.161839	-0.069869	0.334210
16767	1.857102	2.865269	9.028163	-0.057083	-0.068597	-0.116174	-0.391215	-0.203947	-1.069596	0.926862	0.161421	-0.071358	0.331329
16768	2.056471	2.973276	9.153812	-0.135582	-0.034157	-0.204659	-0.388314	-0.199465	-1.073242	0.928745	0.159381	-0.072367	0.326793
16769	2.182924	2.917291	8.941491	-0.155664	-0.027517	-0.192323	-0.384889	-0.193497	-1.075237	0.930575	0.156990	-0.073472	0.322469
16770	1.890111	3.021210	8.955791	-0.147409	-0.067107	-0.171273	-0.383191	-0.184829	-1.083832	0.932181	0.154885	-0.075275	0.318407
16771	1.510059	2.878382	8.945208	-0.100784	-0.166901	-0.147805	-0.383610	-0.177253	-1.085195	0.933299	0.154354	-0.078716	0.314535
16772	1.674614	2.689638	9.216444	0.007794	-0.152196	-0.201335	-0.382819	-0.176100	-1.087582	0.934434	0.155727	-0.081028	0.309866
16773	1.903907	2.421971	9.538400	0.109819	-0.152770	-0.214327	-0.383611	-0.176616	-1.088662	0.935286	0.159124	-0.082637	0.305108
16774	1.769993	2.385595	9.873943	-0.024525	-0.094020	-0.262973	-0.381494	-0.176112	-1.088402	0.936939	0.159626	-0.083848	0.299392
16775	1.371925	2.150185	9.711868	-0.120591	-0.079790	-0.369172	-0.378064	-0.171624	-1.092859	0.939508	0.158456	-0.084929	0.291555
16776	1.630067	2.067472	9.595252	-0.124247	-0.049041	-0.462750	-0.370939	-0.163351	-1.095628	0.942607	0.157137	-0.085245	0.282018
16777	2.299346	2.259220	9.421786	-0.121521	-0.038422	-0.530014	-0.361162	-0.155713	-1.103812	0.945992	0.155911	-0.085004	0.271229
16778	1.870312	2.076621	8.996007	-0.185435	-0.084266	-0.569295	-0.351920	-0.147076	-1.106326	0.949571	0.153762	-0.085964	0.259386
16779	1.614220	2.183566	8.380794	-0.066142	-0.086418	-0.586550	-0.344003	-0.137511	-1.111477	0.952732	0.153876	-0.086136	0.247395
16780	2.709826	2.485067	8.850200	0.111756	-0.155750	-0.523046	-0.335274	-0.134780	-1.111490	0.954765	0.157608	-0.087076	0.236646
16781	3.095402	2.487302	9.721290	0.065240	-0.199710	-0.341459	-0.333687	-0.134130	-1.110951	0.955915	0.160315	-0.089532	0.229148
16782	2.163620	2.353914	10.011421	-0.172615	-0.128487	-0.284965	-0.331846	-0.129637	-1.114048	0.957629	0.158049	-0.091998	0.222494
16783	2.118968	2.319062	9.463940	-0.227588	-0.122101	-0.346957	-0.327632	-0.121368	-1.119868	0.959750	0.154755	-0.094264	0.214583
16784	2.637405	2.258030	9.037431	-0.260652	-0.089245	-0.247935	-0.327136	-0.109519	-1.125934	0.961526	0.150537	-0.096461	0.208568
16785	2.390075	2.348182	8.788468	-0.220659	-0.127429	-0.201141	-0.327302	-0.097374	-1.132117	0.962873	0.147095	-0.099257	0.203436
16786	2.010381	2.331598	8.921359	-0.066199	-0.183118	-0.198280	-0.327711	-0.093090	-1.135999	0.963591	0.146894	-0.102606	0.198460
16787	2.288133	2.521130	9.060833	-0.018088	-0.188533	-0.249513	-0.327060	-0.089319	-1.136825	0.964334	0.147693	-0.105595	0.192603
16788	2.403483	2.586345	9.167379	-0.033346	-0.196620	-0.286774	-0.327201	-0.086199	-1.138870	0.965186	0.148348	-0.108803	0.185932
16789	2.376137	2.692618	8.852837	-0.083631	-0.224354	-0.261462	-0.327743	-0.081360	-1.142465	0.965992	0.148042	-0.112677	0.179574
16790	2.242637	2.772689	8.520793	0.014235	-0.272526	-0.294140	-0.330930	-0.077553	-1.147135	0.966441	0.149892	-0.117151	0.172627
16791	2.280498	2.948150	8.573584	0.134406	-0.318861	-0.320599	-0.334106	-0.078009	-1.148454	0.966444	0.154283	-0.121877	0.165313
16792	2.349347	3.405753	8.711846	0.130098	-0.363769	-0.303256	-0.337545	-0.078929	-1.147505	0.966184	0.158672	-0.127665	0.158157
16793	2.840300	3.562803	9.399669	0.175711	-0.322189	-0.456807	-0.338994	-0.081036	-1.151579	0.966260	0.164248	-0.131843	0.148260
16794	3.129073	4.303630	10.372936	0.086621	-0.107701	-0.457600	-0.336607	-0.082212	-1.151376	0.967067	0.167382	-0.132281	0.138803
16795	3.353314	3.870694	9.586387	-0.366500	0.165255	-0.289312	-0.328684	-0.074893	-1.155928	0.969550	0.160659	-0.129078	0.132285
16796	4.262768	2.683033	7.692887	-0.503925	0.266040	-0.241463	-0.314444	-0.054351	-1.165362	0.972476	0.150735	-0.124587	0.126676
16797	3.217181	2.746511	6.952687	-0.185264	0.202199	0.288052	-0.306672	-0.040727	-1.170919	0.972823	0.146004	-0.122034	0.131935
16798	1.191738	2.982189	8.559007	0.075759	0.108440	0.064031	-0.303155	-0.040091	-1.171257	0.972751	0.146971	-0.120038	0.133213
16799	2.098314	2.911298	8.972467	0.065004	0.076103	-0.282975	-0.297595	-0.040495	-1.171334	0.973526	0.148838	-0.117538	0.127587
16800	4.631316	2.423351	9.963690	0.058146	0.159547	-0.488129	-0.289930	-0.036279	-1.174238	0.974975	0.150635	-0.112950	0.118216
16801	4.648527	2.671428	11.608688	-0.072332	0.523604	0.279350	-0.279346	-0.035042	-1.171773	0.975683	0.147433	-0.103837	0.124593
16802	1.135049	-0.324918	8.081572	-0.328382	0.258157	0.268988	-0.268659	-0.023066	-1.175403	0.976529	0.139743	-0.100533	0.129446
16803	2.735787	1.607278	9.228116	0.662924	-0.151092	0.408704	-0.272726	-0.035764	-1.171202	0.973253	0.152196	-0.102997	0.137865
16804	3.505395	2.086940	9.643020	0.279454	-0.135574	0.446382	-0.284392	-0.054769	-1.164917	0.970908	0.157007	-0.106349	0.146209
16805	2.309391	1.735083	9.291260	0.040459	-0.053438	0.347427	-0.294043	-0.059650	-1.161474	0.969698	0.157109	-0.108484	0.152424
16806	2.130474	1.702701	9.213806	-0.071545	-0.037396	0.163333	-0.300133	-0.059489	-1.162472	0.969413	0.155412	-0.110069	0.154824
16807	2.883852	2.061040	9.099431	-0.052292	0.001185	0.121911	-0.303306	-0.060687	-1.161803	0.969276	0.153978	-0.110719	0.156638
16808	2.910099	1.971712	9.173119	-0.096851	0.049132	0.181307	-0.305434	-0.057562	-1.162081	0.969185	0.151476	-0.110760	0.159589
16809	2.706427	1.968406	9.118586	-0.134232	0.029663	0.161581	-0.308012	-0.054678	-1.162951	0.969214	0.148239	-0.111256	0.162083
16810	2.967574	2.242581	9.138972	-0.142383	0.049896	0.132441	-0.308829	-0.047101	-1.164041	0.969390	0.144955	-0.111277	0.163980
16811	2.835849	2.274165	9.062484	-0.167068	0.073164	0.117512	-0.308845	-0.041645	-1.164671	0.969721	0.141031	-0.110925	0.165671
16812	2.826217	2.371069	8.926669	-0.130371	0.091817	0.094762	-0.310043	-0.038939	-1.165912	0.970050	0.137921	-0.109980	0.166986
16813	2.977499	2.439351	8.921168	-0.102399	0.131921	0.065012	-0.308327	-0.037456	-1.165348	0.970473	0.135192	-0.108146	0.167959
16814	2.969040	2.382978	8.950387	-0.083876	0.159159	0.051183	-0.305636	-0.033655	-1.163865	0.970944	0.132852	-0.105617	0.168710
16815	2.783695	2.442726	8.953876	-0.099694	0.180613	0.040700	-0.304062	-0.029477	-1.158922	0.971512	0.130089	-0.102784	0.169341
16816	2.714757	2.490017	8.908080	-0.179543	0.205677	-0.065465	-0.299044	-0.025140	-1.158305	0.972686	0.125970	-0.099365	0.167753
16817	2.694281	2.547904	8.928678	-0.205494	0.262982	-0.162427	-0.293240	-0.018356	-1.155607	0.974303	0.121321	-0.094781	0.164413
16818	2.792488	2.481719	8.915341	-0.173538	0.271592	-0.211798	-0.286117	-0.010035	-1.154351	0.975980	0.117374	-0.089686	0.160136
16819	2.990339	2.759592	8.866364	-0.128177	0.272339	-0.225851	-0.277139	-0.001744	-1.153653	0.977511	0.114373	-0.084548	0.155700
16820	3.102237	3.050523	9.305665	0.107085	0.052684	-0.178825	-0.272519	0.002633	-1.154372	0.977974	0.116526	-0.082921	0.152031
16821	2.767426	2.976418	8.708658	0.099601	-0.098956	-0.091320	-0.275029	0.000688	-1.152259	0.977879	0.118986	-0.084690	0.149744
16822	2.141401	2.977168	8.448750	0.275380	-0.292834	-0.067111	-0.283359	-0.002613	-1.152134	0.976963	0.125281	-0.089572	0.147734
16823	1.243581	2.977911	8.830375	0.212098	-0.424022	-0.214718	-0.295785	-0.009038	-1.151659	0.976271	0.131185	-0.096998	0.142400
16824	0.829627	2.766539	9.161053	0.053750	-0.482307	-0.429443	-0.308367	-0.006695	-1.156134	0.976394	0.134356	-0.105262	0.132377
16825	1.582747	2.440386	9.244389	-0.057456	-0.475958	-0.578431	-0.324261	-0.003457	-1.159872	0.976980	0.135835	-0.113358	0.119201
16826	2.844613	2.142897	9.468278	-0.060630	-0.427671	-0.587243	-0.336197	0.004192	-1.165123	0.977516	0.136915	-0.120381	0.105944
16827	3.287136	1.626652	9.750514	-0.124762	-0.371416	-0.366147	-0.344428	0.012748	-1.171059	0.977686	0.136228	-0.127133	0.097002
16828	2.348943	1.609686	10.280264	-0.130498	-0.246826	-0.230793	-0.352787	0.019315	-1.175314	0.977873	0.134667	-0.131708	0.091001
16829	1.515257	1.876143	10.397090	0.078142	-0.064767	-0.260632	-0.357424	0.020659	-1.174547	0.977969	0.137010	-0.132288	0.085473
16830	2.240245	2.685369	9.513036	0.056495	0.152817	-0.220579	-0.357822	0.020644	-1.173470	0.978615	0.138363	-0.128725	0.081228
16831	2.971606	2.484964	8.872674	0.189350	0.244125	-0.055277	-0.348412	0.016730	-1.170350	0.978808	0.141827	-0.123628	0.080845
16832	1.834973	1.609979	9.436504	0.104861	0.151556	0.060837	-0.346015	0.011246	-1.164786	0.978817	0.143408	-0.120789	0.082234
16833	0.854453	1.830164	10.338650	-0.105030	0.171590	-0.031453	-0.341251	0.011939	-1.163209	0.979619	0.141070	-0.117563	0.081393
16834	1.215108	1.914261	9.208193	-0.310803	0.184975	-0.139926	-0.336907	0.020244	-1.164604	0.981164	0.134927	-0.114171	0.077959
16835	2.123743	1.717088	8.708035	-0.102244	0.082745	-0.283326	-0.329646	0.027398	-1.167410	0.982100	0.133311	-0.111954	0.071926
16836	3.287092	1.655715	9.153373	0.013320	0.012916	-0.041436	-0.329389	0.029903	-1.167333	0.982185	0.133564	-0.111699	0.070686
16837	3.090567	1.710434	9.421321	-0.044620	-0.037026	0.232161	-0.329129	0.031755	-1.169289	0.981930	0.132044	-0.113188	0.074602
16838	2.099856	1.770104	9.152185	0.057099	-0.062657	0.329787	-0.336537	0.029788	-1.167388	0.981159	0.132429	-0.115331	0.080555
16839	1.744080	2.219978	9.063260	0.039509	-0.093531	0.241188	-0.342621	0.027652	-1.165509	0.980495	0.132602	-0.117795	0.084684
16840	1.784115	2.475544	8.776135	0.167747	-0.180685	0.142003	-0.350548	0.021585	-1.160783	0.979404	0.135786	-0.121557	0.086909
16841	2.166116	2.785909	8.927525	0.131718	-0.214696	0.068193	-0.358474	0.015738	-1.159536	0.978454	0.138410	-0.125739	0.087527
16842	2.513980	2.879632	9.178185	0.165781	-0.219894	0.003643	-0.363761	0.012561	-1.155687	0.977457	0.141956	-0.129887	0.086929
16843	2.644073	2.702388	9.351999	0.079863	-0.196307	-0.044241	-0.371437	0.011601	-1.154825	0.976846	0.143839	-0.133470	0.085254
16844	2.583436	2.919729	9.172792	-0.054916	-0.173295	-0.014450	-0.378585	0.011411	-1.157699	0.976593	0.143030	-0.137030	0.083850
16845	2.435348	2.866022	8.747440	0.019547	-0.135866	-0.065208	-0.384011	0.011170	-1.160059	0.976325	0.143717	-0.139456	0.081773
16846	2.277655	3.171386	8.316677	-0.014047	-0.155826	0.010622	-0.388647	0.012444	-1.162379	0.975940	0.143601	-0.142673	0.081021
16847	2.518518	3.535034	8.617377	0.276955	-0.229364	-0.150798	-0.393671	0.010023	-1.161325	0.974753	0.149777	-0.146230	0.077723
16848	2.229244	3.690064	9.307751	0.157446	-0.177351	-0.353253	-0.397085	0.000463	-1.160920	0.974302	0.154086	-0.148497	0.070293
16849	2.457209	3.470825	8.748363	-0.059134	-0.167262	-0.260183	-0.399209	0.002809	-1.163772	0.974377	0.153966	-0.150944	0.064027
16850	3.292616	3.592766	8.561265	0.043929	-0.044829	-0.391873	-0.403170	-0.000536	-1.166113	0.974597	0.155994	-0.150664	0.055915
16851	3.353297	3.477362	8.631392	0.001658	-0.057175	-0.158697	-0.400650	-0.001799	-1.168328	0.974616	0.156648	-0.151214	0.052138
16852	3.317217	3.386844	8.144767	-0.083970	-0.016304	-0.043751	-0.399999	0.002294	-1.171021	0.974891	0.155095	-0.151593	0.050514
16853	3.685678	3.434748	7.722462	0.166429	0.079938	0.033608	-0.400916	-0.001165	-1.171389	0.974583	0.158292	-0.149960	0.051411
16854	3.490505	3.516257	8.587170	0.370794	0.233442	0.224443	-0.395716	-0.014115	-1.165558	0.973853	0.164534	-0.145842	0.057170
16855	3.789419	2.752303	9.403615	0.333577	0.503734	0.248988	-0.388261	-0.029271	-1.157007	0.973861	0.169852	-0.136493	0.064143
16856	5.960607	4.743947	12.013609	0.314167	0.997869	0.509537	-0.368269	-0.045315	-1.146002	0.974636	0.173186	-0.118461	0.077832
16857	0.752183	1.770308	9.040861	-0.593486	0.847961	0.993314	-0.349884	-0.041542	-1.140193	0.976780	0.157971	-0.106312	0.098201
16858	0.433363	-0.012304	8.851971	0.090004	0.238085	0.503692	-0.346184	-0.039655	-1.140980	0.976001	0.158106	-0.103185	0.108524
16859	3.263418	1.791806	10.961463	0.194959	-0.127136	0.541605	-0.348800	-0.050586	-1.136203	0.973943	0.160983	-0.106994	0.118625
16860	2.697621	1.737688	9.476282	-0.107111	-0.086303	0.473891	-0.358859	-0.050596	-1.137965	0.972990	0.158008	-0.110569	0.126882
16861	2.188302	1.310806	8.173759	0.008853	-0.054817	0.387977	-0.365741	-0.050416	-1.138953	0.971905	0.157304	-0.112902	0.133825
16862	2.613715	1.765261	9.170226	0.094846	0.006723	0.376127	-0.375509	-0.059713	-1.137527	0.970649	0.158209	-0.113820	0.140907
16863	2.951326	1.611187	9.213037	-0.082819	0.059690	0.331636	-0.380274	-0.059293	-1.138934	0.970179	0.155457	-0.114035	0.146908
16864	3.051687	1.661541	9.083356	-0.051865	0.104650	0.393885	-0.380807	-0.058475	-1.137561	0.969457	0.153177	-0.113501	0.154295
16865	2.861140	1.980919	9.079914	-0.008280	0.097514	0.445282	-0.382924	-0.058579	-1.137004	0.968386	0.151440	-0.113125	0.162780
16866	2.634137	1.935531	9.039594	0.037235	0.101005	0.426934	-0.385299	-0.061520	-1.134120	0.967149	0.150801	-0.112464	0.170979
16867	2.851619	2.099689	9.117236	0.038998	0.093833	0.358763	-0.390713	-0.065862	-1.134062	0.966092	0.150145	-0.111739	0.177869
16868	2.890421	2.192613	8.946834	0.050649	0.114188	0.330631	-0.390835	-0.069854	-1.130165	0.965075	0.149918	-0.110472	0.184258
16869	2.807483	2.229953	9.008994	0.055767	0.128029	0.275938	-0.393606	-0.072768	-1.128081	0.964261	0.149633	-0.108784	0.189675
16870	2.864776	2.027094	8.988214	0.053456	0.173350	0.168359	-0.390822	-0.074516	-1.127632	0.963912	0.149582	-0.105871	0.193105
16871	3.089596	2.196246	9.118997	0.017794	0.221209	0.163189	-0.387108	-0.077137	-1.126551	0.963788	0.148442	-0.102220	0.196539
16872	3.149626	2.318684	8.951429	-0.024192	0.245983	0.189724	-0.384327	-0.077960	-1.123794	0.963687	0.146561	-0.098267	0.200426
16873	2.836328	2.730508	9.027766	0.107110	0.269350	0.331788	-0.379561	-0.078965	-1.121199	0.962639	0.146636	-0.093845	0.207405
16874	2.321117	3.116862	9.461546	0.292602	0.058767	0.424822	-0.379798	-0.088537	-1.117210	0.960174	0.151161	-0.092875	0.215848
16875	2.106774	3.076498	8.858355	0.323678	-0.076057	0.385220	-0.388367	-0.101044	-1.110806	0.957451	0.156787	-0.094298	0.223190
16876	2.044673	2.779231	8.800925	0.349982	-0.020116	0.253076	-0.395347	-0.113310	-1.104277	0.955253	0.163040	-0.094042	0.228178
16877	1.994781	2.676424	9.233418	0.206648	0.059720	0.139980	-0.398759	-0.123926	-1.100286	0.954159	0.166272	-0.092571	0.231010
16878	1.950767	2.712046	9.332890	0.087739	0.099239	0.083285	-0.398745	-0.128867	-1.097761	0.953768	0.167278	-0.090675	0.232645
16879	1.668003	2.821017	9.491877	0.091136	0.056583	0.083076	-0.397282	-0.131634	-1.094112	0.953304	0.168417	-0.089551	0.234153
16880	1.700281	2.850695	9.158080	0.060004	-0.023095	0.022351	-0.397274	-0.134483	-1.091521	0.953063	0.169573	-0.089913	0.234162
16881	2.206142	2.668053	8.585280	0.149442	0.015082	-0.016113	-0.398324	-0.137860	-1.089203	0.952787	0.172200	-0.088940	0.233738
16882	2.576470	2.856853	8.876831	0.174413	0.020465	-0.008140	-0.400299	-0.141841	-1.083943	0.952364	0.175385	-0.087831	0.233514
16883	2.364665	3.095790	9.306591	0.116538	0.032257	0.070463	-0.400816	-0.146642	-1.080872	0.951811	0.177166	-0.086988	0.234735
16884	2.246512	3.171309	9.201304	0.033730	0.067885	0.111125	-0.402131	-0.149713	-1.079480	0.951395	0.177239	-0.086054	0.236703
16885	2.053391	2.888660	9.183069	0.032644	0.053503	0.116388	-0.401331	-0.151674	-1.079954	0.950953	0.177248	-0.085340	0.238721
16886	1.901816	2.728144	9.280721	-0.027816	0.016480	0.082404	-0.403713	-0.151766	-1.079661	0.950797	0.176444	-0.085574	0.239853
16887	1.745790	2.531125	9.272606	-0.103270	-0.006287	0.006034	-0.405706	-0.148884	-1.081692	0.951265	0.174314	-0.086221	0.239325
16888	1.997603	2.545406	9.299479	-0.086383	-0.018762	-0.022340	-0.406379	-0.144774	-1.083833	0.951749	0.172742	-0.087038	0.238240
16889	2.337513	2.602527	9.102483	-0.058136	-0.005741	0.000746	-0.406381	-0.144353	-1.083953	0.952083	0.171458	-0.087431	0.237691
16890	2.401979	2.649815	9.096883	-0.052673	0.006871	0.068017	-0.406519	-0.142113	-1.084149	0.952060	0.170247	-0.087909	0.238472
16891	2.072329	2.687548	9.305514	-0.047557	-0.011946	0.075052	-0.408244	-0.140807	-1.084623	0.951990	0.169058	-0.088617	0.239335
16892	1.975229	2.685779	9.239968	-0.079774	-0.015605	0.067877	-0.410501	-0.138513	-1.085061	0.952015	0.167438	-0.089652	0.239989
16893	1.964712	2.729282	9.253758	-0.110874	-0.009351	0.020080	-0.411301	-0.136079	-1.086985	0.952422	0.165123	-0.090400	0.239696
16894	2.032996	2.681957	9.092540	-0.117738	-0.021504	0.005826	-0.411839	-0.132970	-1.088221	0.952850	0.162919	-0.091521	0.239078
16895	2.228849	2.573848	9.041598	-0.084643	-0.034740	-0.022483	-0.412380	-0.128641	-1.093977	0.953319	0.161305	-0.092472	0.237935
16896	2.347012	2.515332	9.257476	-0.033622	-0.028397	-0.045297	-0.412911	-0.127750	-1.095820	0.953696	0.160829	-0.093158	0.236473
16897	2.317123	2.551196	9.227405	-0.054358	-0.027670	-0.009988	-0.413579	-0.125659	-1.095075	0.954015	0.159733	-0.093867	0.235646
16898	2.173923	2.436938	9.199803	-0.034766	-0.022461	-0.034611	-0.414910	-0.123389	-1.095389	0.954352	0.159187	-0.094480	0.234404
16899	2.319285	2.439576	9.206651	-0.064117	-0.028569	-0.048919	-0.413589	-0.122252	-1.097648	0.954879	0.157976	-0.095120	0.232811
16900	2.348302	2.440101	9.190688	-0.062056	-0.022998	-0.057724	-0.414125	-0.119700	-1.098901	0.955402	0.156953	-0.095797	0.231073
16901	2.426233	2.417239	9.169183	-0.029886	-0.021165	-0.048786	-0.414791	-0.118279	-1.099385	0.955827	0.156359	-0.096141	0.229571
16902	2.450113	2.427377	9.121700	-0.029734	-0.019254	-0.054083	-0.414005	-0.115190	-1.101039	0.956232	0.155929	-0.096608	0.227975
16903	2.483540	2.442540	9.060032	-0.021316	-0.033887	-0.034707	-0.413343	-0.115471	-1.101591	0.956535	0.155533	-0.097209	0.226719
16904	2.545544	2.497070	9.087998	-0.016681	-0.055791	-0.010095	-0.415860	-0.114584	-1.101266	0.956624	0.155433	-0.098452	0.225874
16905	2.612091	2.575961	9.173688	-0.017078	-0.036666	0.007688	-0.418248	-0.112712	-1.101447	0.956709	0.155060	-0.099231	0.225428
16906	2.487654	2.602820	9.073390	-0.028645	-0.041918	0.035937	-0.421026	-0.113176	-1.102771	0.956652	0.154576	-0.100405	0.225483
16907	2.407943	2.584379	9.037386	-0.024799	-0.030161	0.028971	-0.422355	-0.111361	-1.101491	0.956673	0.154002	-0.101160	0.225447
16908	2.353822	2.624661	9.035422	-0.014073	-0.040764	0.029831	-0.422889	-0.109973	-1.100636	0.956598	0.153803	-0.102228	0.225418
16909	2.422425	2.616217	9.220517	-0.028629	-0.034033	-0.031192	-0.425273	-0.109489	-1.101130	0.956892	0.153312	-0.102880	0.224208
16910	2.417521	2.494759	9.202027	-0.016392	-0.021881	-0.015156	-0.426069	-0.108574	-1.103773	0.957063	0.153076	-0.103458	0.223371
16911	2.458497	2.262478	9.200223	-0.050355	0.005538	0.014973	-0.427927	-0.106877	-1.102893	0.957296	0.151894	-0.103588	0.223119
16912	2.490236	2.209625	8.941648	-0.053089	-0.019223	0.080229	-0.427272	-0.104361	-1.103759	0.957156	0.150745	-0.104569	0.224041
16913	2.786912	2.336414	9.306020	0.030896	-0.045572	0.097042	-0.430717	-0.103471	-1.102618	0.956663	0.151176	-0.105575	0.225377
16914	2.757852	2.073722	9.186763	-0.134684	-0.078747	0.159100	-0.434694	-0.100950	-1.105174	0.956277	0.148566	-0.108302	0.227451
16915	2.532849	2.191015	9.272845	-0.015721	-0.019060	0.230624	-0.438667	-0.100309	-1.104840	0.955358	0.147682	-0.109411	0.231325
16916	2.482403	2.073606	9.438261	-0.107082	-0.003381	0.284379	-0.443964	-0.099487	-1.105021	0.954434	0.144979	-0.110944	0.236067
16917	2.844528	1.876265	9.296817	-0.044566	-0.044016	0.295740	-0.447413	-0.096905	-1.104630	0.953191	0.143496	-0.112845	0.241042
16918	2.645105	2.093096	8.899309	0.005690	-0.111006	0.291174	-0.454400	-0.098143	-1.105598	0.951607	0.143435	-0.115905	0.245841
16919	2.439017	2.237436	9.007429	0.141032	-0.107776	0.278394	-0.461548	-0.098266	-1.105251	0.949706	0.145834	-0.118045	0.250712
16920	2.523351	2.423471	9.263749	0.151454	-0.088625	0.227241	-0.468156	-0.102683	-1.100756	0.948008	0.148576	-0.119767	0.254680
16921	2.706722	2.387910	8.788257	0.050960	-0.080475	0.150919	-0.471855	-0.105552	-1.099732	0.947037	0.149449	-0.121447	0.256978
16922	2.822927	2.302573	8.214801	0.221337	-0.138195	0.098031	-0.477008	-0.109283	-1.096170	0.945630	0.154073	-0.123355	0.258512
16923	2.860438	2.895948	8.500140	0.428298	-0.147860	0.162151	-0.482684	-0.121836	-1.089465	0.943210	0.162439	-0.124395	0.261713
16924	2.491558	3.165970	8.496412	0.375009	-0.156576	0.100113	-0.488209	-0.134005	-1.082548	0.941159	0.170044	-0.125838	0.263573
16925	2.590715	3.847466	8.903492	0.416060	-0.162820	0.008198	-0.492941	-0.146101	-1.073492	0.939403	0.178690	-0.126639	0.263731
16926	2.872435	4.498382	10.144389	0.534205	-0.014936	-0.284118	-0.493163	-0.161642	-1.064733	0.939000	0.189478	-0.123201	0.259227
16927	2.918225	4.285536	9.487901	0.059682	0.166954	-0.072249	-0.490494	-0.169143	-1.062723	0.939702	0.189970	-0.119314	0.258140
16928	3.661317	3.546428	8.392240	0.080670	0.353331	0.020847	-0.482283	-0.171059	-1.060331	0.940222	0.189570	-0.112452	0.259615
16929	4.025372	3.057317	7.013651	-0.026143	0.313975	0.211276	-0.476573	-0.170685	-1.059640	0.940031	0.187089	-0.107391	0.264209
16930	2.860962	3.045848	6.539947	0.364434	0.129851	0.452060	-0.472325	-0.175365	-1.054474	0.936615	0.192230	-0.104829	0.273515
16931	1.714898	3.015575	8.685695	0.841464	0.193887	0.254365	-0.478482	-0.199152	-1.039335	0.932375	0.206512	-0.097455	0.280235
16932	4.721983	3.441886	12.105948	0.559017	0.398878	-0.066006	-0.473542	-0.215104	-1.023940	0.931258	0.214768	-0.086716	0.281273
16933	4.755537	3.299173	11.087513	-0.361113	0.646405	0.466699	-0.463457	-0.223559	-1.018156	0.931295	0.203646	-0.078692	0.291592
16934	2.731745	0.786484	6.600999	-0.343225	0.452773	0.522672	-0.456902	-0.208652	-1.027762	0.930386	0.193722	-0.074495	0.302165
16935	2.454720	1.674963	8.896452	0.627094	0.102540	0.853205	-0.462553	-0.223509	-1.019052	0.922897	0.203436	-0.072159	0.318855
16936	3.280719	2.646473	10.329744	0.127298	0.082995	0.685934	-0.476552	-0.235154	-1.008267	0.918187	0.204204	-0.072716	0.331581
16937	3.083798	2.458273	8.938728	0.115757	0.138711	0.727890	-0.488593	-0.236470	-1.005756	0.913152	0.204263	-0.072485	0.345218
16938	2.000685	2.356107	9.079565	0.083895	0.020116	0.620297	-0.500232	-0.239730	-1.004117	0.908648	0.204705	-0.074184	0.356303
16939	1.808280	2.566248	9.332025	0.052226	-0.047057	0.377557	-0.509754	-0.242788	-1.001155	0.905838	0.205292	-0.076292	0.362619
16940	2.308401	2.478201	9.073644	-0.150930	-0.002924	0.106574	-0.514794	-0.239001	-1.003122	0.905841	0.202383	-0.077996	0.363882
16941	2.950964	2.407297	8.756925	-0.117243	0.021484	-0.004688	-0.513477	-0.236445	-1.006408	0.906575	0.199940	-0.078529	0.363288
16942	3.237396	2.514449	8.822671	-0.096173	0.045060	-0.015149	-0.514945	-0.232196	-1.007730	0.907305	0.197862	-0.078472	0.362616
16943	3.381174	2.589874	8.788003	-0.131610	0.095809	0.006248	-0.513237	-0.227780	-1.007341	0.908113	0.194594	-0.077851	0.362497
16944	3.415588	2.770095	8.547007	-0.034637	0.119427	0.019071	-0.509408	-0.224441	-1.010765	0.908458	0.193037	-0.076132	0.362829
16945	3.355703	2.880682	8.698379	0.008745	0.164241	0.019499	-0.505972	-0.222542	-1.011817	0.908704	0.191826	-0.073347	0.363428
16946	3.136265	2.973811	8.859427	-0.041312	0.149867	-0.063813	-0.499885	-0.222143	-1.010936	0.909706	0.190045	-0.070804	0.362359
16947	2.946806	2.747055	8.819221	-0.146295	0.174752	-0.171789	-0.495528	-0.219057	-1.003781	0.911909	0.186226	-0.068245	0.359285
16948	3.418210	2.755575	8.518313	-0.141926	0.219671	-0.259992	-0.486668	-0.216262	-1.006744	0.914741	0.182372	-0.064416	0.354738
16949	3.512243	2.800988	8.655644	-0.202816	0.269043	-0.263429	-0.475967	-0.209199	-1.009055	0.917814	0.176989	-0.060255	0.350230
16950	3.241488	2.762089	8.613933	-0.235619	0.335539	-0.303712	-0.458644	-0.202018	-1.023239	0.921291	0.170628	-0.054800	0.345117
16951	3.459197	3.542807	8.821720	-0.207429	0.243336	-0.231804	-0.445298	-0.194445	-1.026102	0.923970	0.165343	-0.051306	0.341041
16952	2.711252	3.684628	9.211693	-0.103676	-0.002302	-0.116203	-0.441203	-0.191069	-1.031405	0.925254	0.163512	-0.051809	0.338354
16953	2.364563	3.940410	8.472232	-0.137840	-0.205318	-0.117526	-0.442536	-0.187466	-1.035163	0.926389	0.162535	-0.056504	0.334951
16954	1.915882	3.524429	8.023541	0.043004	-0.352676	-0.138993	-0.449423	-0.185904	-1.035571	0.926909	0.165798	-0.062436	0.330837
16955	1.785785	3.769683	8.277648	0.081922	-0.481317	-0.137030	-0.459210	-0.188823	-1.032333	0.926996	0.170815	-0.070655	0.326355
16956	1.603637	3.742155	8.741618	0.274303	-0.427743	-0.188214	-0.469250	-0.195619	-1.030154	0.926778	0.178904	-0.076282	0.321337
16957	1.603971	3.674326	9.952826	0.173891	-0.279609	-0.314915	-0.472418	-0.198527	-1.027931	0.927815	0.184581	-0.079412	0.314297
16958	2.214886	3.466984	10.261968	0.216184	-0.338449	-0.292306	-0.475444	-0.204933	-1.025419	0.928415	0.191131	-0.083378	0.307509
16959	1.747632	2.579801	10.162860	0.331884	-0.121212	-0.338152	-0.477540	-0.213133	-1.018549	0.929091	0.198725	-0.082414	0.300844
16960	1.372386	2.242906	10.447533	-0.100746	0.063868	-0.348843	-0.472773	-0.214450	-1.014489	0.931809	0.196994	-0.080564	0.293999
16961	1.224141	2.458560	9.372680	-0.304531	0.162825	-0.179057	-0.465380	-0.207082	-1.020776	0.934433	0.190655	-0.078647	0.290344
16962	1.020041	2.173239	8.930508	-0.117475	0.165965	-0.171310	-0.457324	-0.200386	-1.028834	0.936259	0.187715	-0.075695	0.287146
16963	2.264250	1.778330	9.087196	0.024054	0.108213	-0.157351	-0.451501	-0.199969	-1.028486	0.937382	0.187697	-0.072949	0.284188
16964	2.621353	1.906211	9.410090	-0.132051	-0.045413	-0.001549	-0.449919	-0.197738	-1.030042	0.937950	0.185430	-0.074667	0.283355
16965	1.950072	1.946980	8.879085	-0.052622	-0.199413	0.033317	-0.453747	-0.192762	-1.032174	0.937812	0.185361	-0.078860	0.282721
16966	1.403723	2.675021	9.285264	0.167218	-0.220424	-0.049151	-0.459565	-0.195644	-1.028443	0.937239	0.189768	-0.081989	0.280799
16967	1.855297	2.921124	9.576468	0.174814	-0.133153	-0.050453	-0.461802	-0.200551	-1.025221	0.936806	0.193679	-0.083287	0.279188
16968	2.010035	2.817047	8.809374	-0.069938	-0.170759	-0.123967	-0.466302	-0.200713	-1.025845	0.937605	0.193478	-0.086515	0.275642
16969	2.680845	2.964988	7.310064	-0.131404	-0.269083	-0.195633	-0.470548	-0.197500	-1.027839	0.938870	0.192650	-0.091505	0.270253
16970	2.937211	3.775471	6.902637	0.345080	-0.470462	0.057339	-0.476367	-0.199658	-1.025293	0.936431	0.201507	-0.098808	0.269682
16971	2.000853	5.506398	9.080045	0.896735	-0.383870	-0.306304	-0.487957	-0.221473	-1.011638	0.933668	0.220880	-0.099849	0.263640
16972	2.256596	6.006186	8.814545	0.367365	0.013127	-0.432802	-0.484877	-0.234812	-0.998821	0.934417	0.228476	-0.095854	0.255882
16973	4.194100	4.837212	7.231654	0.436286	0.245662	-0.677211	-0.471883	-0.242208	-0.993439	0.936346	0.236717	-0.085852	0.244646
16974	4.668264	5.064568	9.952292	0.731114	0.432702	0.205275	-0.455673	-0.264235	-0.973808	0.932608	0.247849	-0.075230	0.251305
16975	2.463597	1.675096	8.639182	0.156698	0.438753	0.327858	-0.449437	-0.278961	-0.961836	0.930913	0.248071	-0.067873	0.259337
16976	3.077330	1.448387	8.950962	0.273018	0.387936	0.410868	-0.447299	-0.286520	-0.956738	0.928016	0.250509	-0.061359	0.268825
16977	2.744343	3.209615	10.549731	0.357592	0.359073	0.601872	-0.452708	-0.293306	-0.947371	0.923485	0.254302	-0.055834	0.281760
16978	1.579625	3.100971	9.364300	-0.005390	0.172892	0.415943	-0.457991	-0.297745	-0.943161	0.921470	0.252698	-0.054874	0.289871
16979	1.793955	3.214038	8.888637	0.122111	0.038739	0.167902	-0.462617	-0.300217	-0.940237	0.920116	0.254296	-0.054325	0.292863
16980	2.937660	3.504254	9.171862	-0.054450	0.026407	0.034387	-0.463800	-0.303810	-0.934437	0.920369	0.253047	-0.054425	0.293133
16981	2.999151	3.231009	8.501868	-0.229574	0.055301	0.027848	-0.462748	-0.300917	-0.939989	0.921621	0.248175	-0.054972	0.293261
16982	3.360144	3.065186	8.201295	-0.115774	0.108698	-0.078492	-0.462243	-0.292188	-0.944008	0.922918	0.245433	-0.053353	0.291785
16983	4.017093	3.234924	8.588432	-0.066351	0.080927	-0.015022	-0.456822	-0.289870	-0.947080	0.923607	0.243444	-0.052363	0.291449
16984	3.810262	3.010267	8.432144	-0.192873	0.097034	0.008613	-0.455241	-0.287069	-0.949155	0.924737	0.239247	-0.051834	0.291438
16985	4.026456	3.164643	8.040469	-0.282510	0.136389	-0.031244	-0.448379	-0.279373	-0.957034	0.926568	0.232943	-0.051125	0.290854
16986	4.404175	3.142343	7.804314	-0.120150	0.107171	-0.015969	-0.443094	-0.275776	-0.961003	0.927471	0.230050	-0.049866	0.290495
16987	4.360565	3.209563	8.230903	0.003465	0.117506	0.040178	-0.441506	-0.275367	-0.962215	0.927486	0.229108	-0.048322	0.291452
16988	3.694759	4.178224	9.161125	-0.044270	-0.077957	0.341217	-0.444944	-0.276550	-0.961945	0.925750	0.228348	-0.051692	0.296938
16989	3.219185	4.111273	8.540491	-0.228357	-0.406522	0.439444	-0.460829	-0.275555	-0.965217	0.923816	0.225826	-0.063101	0.302631
16990	2.961391	4.383134	6.893816	-0.124707	-0.549810	0.514084	-0.484921	-0.274053	-0.970255	0.920616	0.226124	-0.076434	0.309017
16991	0.919698	4.984284	8.723466	0.427831	-0.373812	0.273398	-0.506193	-0.282676	-0.965096	0.916463	0.235738	-0.082345	0.312638
16992	2.593166	5.765110	12.579105	0.405346	-0.257053	-0.024353	-0.515957	-0.294994	-0.953574	0.914389	0.244764	-0.084506	0.311193
16993	2.694826	4.055507	10.951183	-0.819279	0.189360	0.018955	-0.518750	-0.290056	-0.959286	0.918610	0.228361	-0.086555	0.310668
16994	2.682198	1.981979	7.666527	-1.078070	0.536237	0.280449	-0.515385	-0.261077	-0.985225	0.922583	0.204638	-0.084760	0.315881
16995	3.203336	2.088523	7.619133	-0.292300	0.418642	0.559644	-0.507599	-0.251497	-0.997080	0.920989	0.195406	-0.081550	0.327025
16996	1.788719	2.818336	9.334336	0.048450	0.342924	0.857437	-0.515024	-0.251444	-0.995604	0.915750	0.192588	-0.078375	0.343758
16997	1.273796	3.008040	9.384500	-0.179388	0.394898	0.905784	-0.524714	-0.241448	-1.002147	0.910823	0.184872	-0.076144	0.361145
16998	1.576785	2.751297	8.558121	-0.140232	0.380162	0.652045	-0.530549	-0.237036	-1.006230	0.907269	0.178527	-0.072761	0.373761
16999	2.043594	2.480575	8.107542	-0.054559	0.332179	0.536996	-0.534267	-0.233024	-1.007132	0.904050	0.174005	-0.069300	0.384206
17000	2.326321	2.454187	8.458200	0.225656	0.213769	0.604238	-0.538735	-0.244526	-0.999938	0.899009	0.175560	-0.065932	0.395745
17001	2.639543	2.607981	8.861388	0.162532	0.202679	0.672843	-0.547726	-0.248367	-0.993789	0.893487	0.175738	-0.063597	0.408353
17002	3.009721	2.294304	9.000273	0.217395	0.205845	0.708326	-0.553157	-0.246817	-0.995152	0.887282	0.176994	-0.060761	0.421559
17003	2.820642	2.504454	8.771448	0.204951	0.214817	0.772037	-0.563212	-0.248927	-0.990410	0.880395	0.177641	-0.058207	0.435843
17004	2.230279	2.437899	8.635897	0.292133	0.191419	0.739585	-0.573529	-0.252040	-0.984223	0.873215	0.180210	-0.055046	0.449432
17005	1.921692	2.485706	8.671799	0.306948	0.071403	0.635491	-0.586349	-0.259511	-0.974122	0.866613	0.183996	-0.053554	0.460716
17006	2.366115	2.265649	9.125156	0.252962	0.061184	0.564431	-0.595468	-0.264773	-0.966676	0.860689	0.187181	-0.052370	0.470568
17007	2.778398	2.190561	8.758079	0.204668	0.059339	0.587175	-0.603011	-0.265470	-0.965270	0.854628	0.189292	-0.051848	0.480719
17008	2.956467	2.004456	8.721622	0.353398	0.007692	0.569599	-0.613329	-0.268511	-0.956130	0.847966	0.194637	-0.050603	0.490417
17009	3.252425	2.357020	9.517516	0.418900	0.028386	0.476126	-0.622580	-0.274680	-0.945493	0.841869	0.200736	-0.048124	0.498644
17010	4.058690	1.655582	9.480153	0.271454	0.207799	0.435112	-0.628922	-0.279520	-0.934847	0.836818	0.202793	-0.043790	0.506650
17011	3.858563	2.008712	8.958672	0.320967	0.379310	0.634441	-0.632752	-0.283199	-0.928752	0.829556	0.203495	-0.037111	0.518700
17012	3.147899	4.372356	10.635179	0.522746	0.454578	0.429583	-0.632210	-0.289267	-0.913934	0.823439	0.207097	-0.026018	0.527620
17013	-0.177607	5.664395	13.917168	0.419502	0.351075	0.224973	-0.628211	-0.300112	-0.901184	0.819739	0.209904	-0.016917	0.532618
17014	0.598423	3.066077	8.439077	-0.987632	0.291989	0.150408	-0.625334	-0.286913	-0.913938	0.822446	0.190494	-0.023402	0.535488
17015	1.113301	3.053191	4.890306	-0.613795	-0.006497	0.229210	-0.623540	-0.264081	-0.938172	0.822540	0.180100	-0.031050	0.538542
17016	0.048060	3.747921	8.816598	0.798149	-0.115434	-0.201915	-0.630396	-0.274208	-0.927688	0.821898	0.194563	-0.023761	0.534850
17017	1.905386	5.274764	11.918873	-0.019074	-0.122875	-0.890232	-0.616869	-0.283691	-0.923051	0.831601	0.195726	-0.022464	0.519255
17018	0.878033	4.131907	8.564777	-0.678992	-0.232226	-0.584104	-0.610683	-0.270415	-0.936376	0.840310	0.187056	-0.031219	0.507852
17019	1.392996	3.653239	7.469779	-0.083541	-0.371339	-0.795374	-0.602890	-0.264607	-0.941912	0.848627	0.189700	-0.035189	0.492552
17020	2.425026	3.562830	8.351775	0.029860	-0.354596	-0.998493	-0.588030	-0.278401	-0.926969	0.858127	0.194338	-0.037251	0.473775
17021	3.071102	3.293015	8.657652	-0.059989	-0.286979	-0.993176	-0.575314	-0.281488	-0.926677	0.867635	0.196584	-0.038758	0.455041
17022	2.500163	3.488979	8.657911	-0.099637	-0.205066	-0.976745	-0.564476	-0.276286	-0.927038	0.876785	0.197411	-0.039505	0.436712
17023	2.250534	3.312070	8.295360	-0.030878	-0.161833	-1.048677	-0.547139	-0.275701	-0.927219	0.885979	0.198949	-0.038352	0.417121
17024	2.752079	3.442541	8.333835	0.186694	-0.158485	-1.108207	-0.528332	-0.280096	-0.924625	0.894319	0.204339	-0.035312	0.396474
17025	2.592286	3.012556	9.497129	0.093923	-0.252487	-1.292963	-0.504479	-0.290200	-0.921467	0.903910	0.208741	-0.033714	0.371803
17026	2.489341	2.787429	10.005939	-0.277395	-0.313055	-1.487224	-0.481457	-0.286900	-0.924041	0.915649	0.206907	-0.035331	0.342825
17027	3.406993	3.010280	8.877088	-0.599404	-0.271239	-1.417424	-0.462047	-0.269085	-0.941665	0.927388	0.198528	-0.038528	0.314727
17028	4.805223	3.052589	8.390146	-0.536144	-0.321517	-1.301146	-0.441709	-0.252219	-0.955307	0.937215	0.191468	-0.042805	0.288334
17029	3.521591	3.961374	8.204302	-0.473815	-0.354689	-0.876556	-0.427726	-0.234943	-0.968326	0.943700	0.185255	-0.048980	0.269651
17030	1.551380	3.076114	8.704122	-0.331361	-0.539535	-0.477231	-0.424725	-0.219489	-0.976048	0.946985	0.182288	-0.059301	0.257826
17031	2.404733	3.873093	7.723010	-0.216997	-0.786356	-0.522852	-0.433615	-0.211147	-0.984262	0.949468	0.182782	-0.073556	0.244316
17032	1.439038	4.501378	8.990789	0.186246	-0.754510	-0.522996	-0.442484	-0.210471	-0.986686	0.950185	0.190677	-0.085175	0.231379
17033	0.763749	4.761272	11.647024	0.095108	-0.552830	-0.654529	-0.446438	-0.216601	-0.983081	0.951870	0.196138	-0.092764	0.216491
17034	0.863100	4.699757	9.724991	-0.688002	-0.244050	-0.826494	-0.443295	-0.204330	-0.992112	0.957561	0.185523	-0.097240	0.197995
17035	1.860707	3.290346	7.489275	-0.573349	-0.086427	-0.905685	-0.431440	-0.183757	-1.000711	0.962973	0.176648	-0.097732	0.178681
17036	2.203228	2.201866	7.787199	-0.230679	-0.215287	-0.682684	-0.421148	-0.172235	-1.008508	0.965779	0.174222	-0.100402	0.163820
17037	1.550764	2.493539	8.665172	-0.074396	-0.332473	-0.457393	-0.418524	-0.163602	-1.016577	0.966891	0.174779	-0.105406	0.153177
17038	1.040867	3.173747	9.568658	0.096642	-0.265562	-0.551847	-0.416939	-0.162231	-1.017088	0.967678	0.178543	-0.108426	0.141296
17039	1.717414	3.365708	10.163225	-0.019978	-0.127345	-0.713286	-0.411114	-0.163126	-1.014233	0.969475	0.180013	-0.108244	0.126476
17040	1.906478	3.172395	8.959798	-0.287448	-0.113934	-0.700782	-0.406763	-0.157023	-1.017039	0.971976	0.176153	-0.108755	0.111376
17041	1.168736	3.379836	8.391629	-0.044585	-0.189188	-0.741003	-0.398444	-0.150004	-1.021202	0.973337	0.177262	-0.109717	0.095683
17042	1.262433	3.546598	8.422130	0.085299	-0.181663	-0.784779	-0.386950	-0.142568	-1.022304	0.974051	0.180892	-0.110402	0.079468
17043	1.802114	3.541882	8.939366	0.246451	-0.241135	-0.731741	-0.381520	-0.143963	-1.021606	0.973730	0.187637	-0.111809	0.064348
17044	2.202051	3.529797	9.664181	0.148518	-0.225718	-0.703763	-0.375559	-0.146013	-1.017181	0.973492	0.192291	-0.113459	0.049651
17045	2.508580	3.304733	9.391266	0.021310	-0.144811	-0.710768	-0.370525	-0.147827	-1.016090	0.973745	0.194370	-0.113274	0.034772
17046	2.696933	3.305619	8.422232	-0.088634	-0.156357	-0.569753	-0.364586	-0.141618	-1.019045	0.974079	0.193945	-0.114250	0.022395
17047	3.109224	3.269395	8.302774	0.110040	-0.205166	-0.468743	-0.358770	-0.138769	-1.021301	0.973387	0.197146	-0.116195	0.012204
17048	1.737185	3.997121	9.670462	0.024756	-0.238232	-0.384996	-0.357717	-0.136553	-1.021644	0.972799	0.198485	-0.119393	0.003353
17049	1.938797	4.044437	9.356169	-0.173919	-0.111186	-0.269030	-0.357202	-0.131297	-1.026310	0.973264	0.195645	-0.120289	-0.003258
17050	2.839304	4.162608	8.275720	-0.237367	-0.177874	-0.397140	-0.355489	-0.128371	-1.027846	0.973692	0.191870	-0.122263	-0.012726
17051	2.477072	3.821039	8.048151	-0.186700	-0.154768	-0.165106	-0.356314	-0.117642	-1.032590	0.973996	0.188524	-0.124432	-0.017503
17052	3.127895	3.575514	7.708932	-0.050265	-0.038856	-0.130466	-0.355408	-0.110012	-1.037721	0.974035	0.187766	-0.124768	-0.020792
17053	2.901016	4.289991	8.671389	0.030110	0.071753	-0.260353	-0.349323	-0.108916	-1.036817	0.973985	0.188988	-0.122308	-0.026022
17054	2.094768	4.673481	9.007204	0.023111	-0.004571	0.089386	-0.347473	-0.107657	-1.038810	0.973926	0.189125	-0.122836	-0.024720
17055	2.224782	3.165977	8.425646	0.292196	0.004636	0.095641	-0.351685	-0.116358	-1.032334	0.972866	0.194556	-0.123158	-0.022626
17056	2.125575	3.110825	8.889963	0.066307	-0.060352	-0.085823	-0.351676	-0.119814	-1.027617	0.972413	0.195939	-0.124115	-0.024843
17057	1.961915	3.695375	9.867373	-0.033678	-0.082003	-0.393946	-0.346784	-0.117887	-1.031366	0.972125	0.196143	-0.124035	-0.033412
17058	2.484070	3.947546	9.527675	-0.425885	-0.147397	-0.614963	-0.340860	-0.106637	-1.035099	0.972890	0.189174	-0.124273	-0.047476
17059	3.045987	3.489111	8.082553	-0.437569	-0.187592	-0.719648	-0.335219	-0.088269	-1.044769	0.973245	0.182152	-0.124699	-0.063756
17060	3.013556	3.694872	8.320699	-0.229132	-0.246333	-0.717609	-0.329843	-0.070375	-1.051770	0.972395	0.179045	-0.126660	-0.079674
17061	3.110029	3.536460	8.709963	-0.355917	-0.270333	-0.760620	-0.326310	-0.056088	-1.057792	0.971592	0.173494	-0.128610	-0.096793
17062	3.317168	3.579042	8.581209	-0.483226	-0.225903	-0.838578	-0.320799	-0.039221	-1.062681	0.970820	0.165685	-0.129216	-0.115588
17063	3.721978	3.566882	7.780179	-0.590404	-0.119855	-0.848914	-0.312660	-0.015491	-1.071405	0.970232	0.156008	-0.127449	-0.134414
17064	3.975993	3.920613	7.573661	-0.374039	-0.007743	-0.775008	-0.303796	0.005237	-1.077749	0.969080	0.150568	-0.124248	-0.150916
17065	4.052485	5.252224	7.979957	-0.236432	0.005341	-0.536757	-0.293510	0.019835	-1.085718	0.968014	0.147316	-0.122078	-0.162307
17066	3.441269	6.129621	8.739245	-0.231144	-0.172942	-0.229258	-0.289298	0.028489	-1.090050	0.967424	0.142719	-0.124085	-0.168300
17067	0.976140	4.109047	8.789567	-0.097174	-0.740298	-0.115146	-0.298167	0.028823	-1.095839	0.965227	0.138740	-0.138040	-0.173300
17068	-0.889602	4.405353	9.168146	0.141317	-0.689573	-0.578710	-0.315901	0.027674	-1.101170	0.960676	0.140539	-0.150299	-0.186443
17069	-0.542552	4.858440	10.662865	0.003214	-0.186748	-1.324872	-0.316693	0.026913	-1.103734	0.954664	0.144089	-0.150201	-0.212826
17070	1.958745	3.209432	9.625607	-0.553322	-0.139878	-1.536301	-0.315032	0.048266	-1.111656	0.948670	0.137355	-0.146089	-0.244576
17071	2.676683	2.168888	8.634943	-0.386124	-0.256008	-1.241328	-0.309802	0.070891	-1.117701	0.942411	0.132533	-0.145651	-0.270338
17072	1.870344	2.290209	8.821097	-0.081802	-0.291898	-0.982284	-0.306011	0.087491	-1.121239	0.936123	0.132120	-0.148151	-0.290292
17073	1.501420	3.256936	9.368114	-0.029632	-0.356705	-0.860505	-0.309868	0.094065	-1.124204	0.929811	0.132149	-0.152370	-0.307849
17074	1.051562	3.368046	8.811743	-0.293231	-0.469678	-0.916840	-0.317104	0.106018	-1.127957	0.923138	0.126442	-0.156906	-0.327429
17075	1.697784	3.146735	8.703267	-0.244473	-0.463882	-0.989275	-0.333553	0.119104	-1.134725	0.915402	0.122093	-0.161291	-0.348019
17076	2.059618	3.294130	9.112808	-0.335502	-0.552953	-0.832860	-0.345511	0.134980	-1.139848	0.908259	0.114636	-0.167069	-0.366076
17077	1.955228	3.178148	9.086411	-0.518125	-0.625319	-0.881607	-0.353773	0.154743	-1.147839	0.900442	0.103672	-0.172511	-0.385612
17078	1.751035	3.108836	8.445238	-0.649594	-0.625637	-0.843059	-0.371849	0.180943	-1.152964	0.892660	0.089905	-0.177025	-0.404646
17079	2.464520	3.286750	7.604106	-0.523829	-0.476795	-0.705708	-0.388330	0.204598	-1.158189	0.885804	0.079300	-0.179953	-0.420332
17080	3.634535	3.162406	8.228236	0.032638	-0.556680	-0.733032	-0.405834	0.215629	-1.159379	0.877223	0.077697	-0.188957	-0.434440
17081	2.285208	3.900373	10.713360	0.027869	-0.559200	-0.561345	-0.423692	0.212106	-1.158347	0.869840	0.075569	-0.198099	-0.445449
17082	1.427045	4.054644	10.043214	-0.744485	-0.408310	-0.458282	-0.434461	0.228101	-1.157579	0.864879	0.060666	-0.197897	-0.457320
17083	2.207857	3.505481	8.280557	-0.682201	-0.244764	-0.938086	-0.444730	0.254303	-1.158369	0.855662	0.050527	-0.194639	-0.476870
17084	2.742201	3.490852	7.813270	-0.342895	-0.333127	-0.987201	-0.454048	0.272365	-1.157955	0.844850	0.045191	-0.196084	-0.495718
17085	2.393817	3.629809	8.095345	-0.218569	-0.460847	-0.811552	-0.472993	0.285144	-1.158483	0.834758	0.040351	-0.200905	-0.511065
17086	2.963476	4.009117	8.254379	-0.093834	-0.455881	-0.967756	-0.488888	0.287988	-1.157136	0.822664	0.037882	-0.206784	-0.528233
17087	3.614480	3.588879	8.402685	-0.043505	-0.421622	-0.824287	-0.504382	0.289083	-1.152900	0.811789	0.036395	-0.212628	-0.542645
17088	4.176217	3.817590	8.938094	-0.128688	-0.250809	-0.639718	-0.516296	0.288455	-1.150100	0.803525	0.034181	-0.214866	-0.554087
17089	3.347634	3.831698	9.076236	-0.268730	-0.106729	-0.188177	-0.524516	0.292238	-1.148678	0.800812	0.029771	-0.213556	-0.558755
17090	2.808036	3.773348	8.954214	-0.173748	0.090776	-0.305842	-0.527573	0.295827	-1.143834	0.797589	0.029188	-0.210021	-0.564704
17091	3.614555	3.088842	8.336658	-0.278781	0.188001	-0.532892	-0.526124	0.297958	-1.140832	0.792117	0.029389	-0.203665	-0.574637
17092	3.620336	2.559708	7.592270	-0.419063	0.175900	-0.164710	-0.520859	0.308659	-1.144173	0.790870	0.025315	-0.196001	-0.579195
17093	2.266130	3.054688	8.533828	-0.075451	0.234454	-0.116147	-0.517429	0.312452	-1.142616	0.790128	0.027557	-0.191506	-0.581604
17094	2.644584	2.440249	9.392504	0.113900	0.147926	-0.146244	-0.511591	0.307810	-1.140685	0.788643	0.031505	-0.190455	-0.583761
17095	4.461432	2.100045	11.674652	0.233329	0.209603	-0.437741	-0.509598	0.300579	-1.134157	0.783806	0.039470	-0.189723	-0.589997
17096	2.651006	2.776014	12.015960	-0.342894	0.279657	0.123536	-0.502707	0.297314	-1.132463	0.786279	0.036790	-0.181421	-0.589490
17097	1.265820	0.844969	7.773486	-0.522286	-0.227890	0.298796	-0.503804	0.310674	-1.136047	0.788986	0.024921	-0.179101	-0.587200
17098	3.008358	1.529599	8.341686	0.306900	-0.224870	-0.324938	-0.512271	0.309168	-1.134925	0.783887	0.028147	-0.186127	-0.591680
17099	3.263937	2.179975	8.975239	-0.063634	-0.132535	-0.085138	-0.519277	0.306077	-1.133066	0.782112	0.025938	-0.187474	-0.593702
17100	2.244858	2.066861	9.373257	-0.229271	-0.006655	-0.128836	-0.523417	0.318421	-1.131820	0.780372	0.022618	-0.184829	-0.596948
17101	3.025728	1.928034	8.685812	-0.356945	0.094966	-0.181781	-0.522789	0.329572	-1.132009	0.778387	0.018849	-0.179052	-0.601413
17102	3.732872	2.385032	8.367092	-0.090840	0.160955	-0.025093	-0.519488	0.331913	-1.127815	0.778391	0.019317	-0.175487	-0.602444
17103	3.020455	2.748424	9.129558	-0.021611	0.173386	0.214029	-0.514993	0.333939	-1.129411	0.781275	0.020271	-0.172730	-0.599469
17104	2.234273	2.787551	9.040153	-0.042253	0.181989	0.180597	-0.507325	0.336512	-1.127540	0.783778	0.021023	-0.169495	-0.597094
17105	2.503795	2.955040	8.736665	-0.026188	0.191530	0.052458	-0.500991	0.343413	-1.130612	0.784756	0.022698	-0.166347	-0.596634
17106	2.773012	2.933218	8.675289	0.071753	0.174522	0.055252	-0.495831	0.343836	-1.129853	0.785667	0.025576	-0.164532	-0.595821
17107	2.689728	2.829823	9.272840	0.099940	0.090081	0.028286	-0.491844	0.337769	-1.124728	0.785939	0.028104	-0.164514	-0.595353
17108	2.761326	2.850517	9.055850	-0.055592	0.121612	-0.005606	-0.488936	0.339088	-1.124318	0.786014	0.028549	-0.161979	-0.595927
17109	2.825557	2.832211	8.562131	-0.049626	0.166408	-0.017680	-0.483916	0.342291	-1.122932	0.786056	0.029778	-0.159005	-0.596612
17110	2.460191	3.053755	8.597387	-0.003847	0.226813	-0.036529	-0.477300	0.343008	-1.124327	0.786052	0.032391	-0.155411	-0.597428
17111	2.316462	3.521701	9.006016	0.096954	0.225937	-0.071499	-0.468670	0.341201	-1.124155	0.785511	0.036835	-0.153264	-0.598436
17112	2.392611	4.105662	9.184468	0.084013	-0.021262	-0.002440	-0.467334	0.336958	-1.122964	0.785074	0.037757	-0.154640	-0.598598
17113	1.968119	3.408521	8.481097	0.142523	-0.291694	0.020907	-0.472352	0.332930	-1.124913	0.783966	0.036491	-0.161288	-0.598374
17114	1.628308	2.683847	8.329313	0.212406	-0.388248	-0.150895	-0.483313	0.323853	-1.125881	0.780439	0.035514	-0.169838	-0.600674
17115	1.905133	2.849124	8.789065	0.181343	-0.435107	-0.278678	-0.496530	0.316493	-1.126500	0.775092	0.034146	-0.178932	-0.605021
17116	1.966842	2.656129	9.461543	0.096236	-0.342399	-0.244779	-0.510151	0.311484	-1.125698	0.770524	0.032230	-0.185265	-0.609041
17117	1.951616	2.510255	9.856914	-0.120160	-0.167617	-0.267325	-0.516896	0.309287	-1.126629	0.766358	0.029421	-0.186481	-0.614048
17118	2.021619	2.608676	10.392659	-0.209864	-0.230008	-0.291024	-0.523538	0.316942	-1.125235	0.761729	0.024328	-0.187285	-0.619760
17119	2.367155	1.913435	10.292973	0.102033	-0.321500	-0.223486	-0.533461	0.314911	-1.124113	0.757337	0.022808	-0.193529	-0.623272
17120	2.879279	2.590237	10.226560	0.003375	-0.051872	-0.156787	-0.537295	0.313008	-1.122520	0.754876	0.022685	-0.194319	-0.626009
17121	2.140461	2.241797	9.643295	-0.192244	0.086745	-0.151019	-0.536780	0.317738	-1.122375	0.753064	0.021510	-0.190677	-0.629345
17122	1.395617	1.757266	8.593926	-0.427545	0.066434	-0.168475	-0.536544	0.327546	-1.124345	0.751043	0.016412	-0.184249	-0.633812
17123	1.993015	1.734151	8.855532	-0.086085	0.070719	-0.115353	-0.535240	0.334355	-1.124412	0.749541	0.016480	-0.182130	-0.636196
17124	2.370078	2.134295	9.545246	-0.088610	0.007454	-0.000951	-0.533796	0.338639	-1.124023	0.749276	0.015109	-0.180925	-0.636885
17125	2.027090	2.186318	9.457308	-0.293101	-0.036146	-0.034507	-0.532773	0.350405	-1.120844	0.748463	0.010406	-0.177755	-0.638826
17126	1.747745	1.919058	9.089712	-0.255289	-0.119215	-0.115290	-0.536111	0.359845	-1.121443	0.746296	0.005328	-0.176287	-0.641823
17127	2.183784	2.155130	9.002625	-0.195111	-0.180018	-0.223451	-0.541958	0.367219	-1.120739	0.742479	0.000918	-0.176441	-0.646214
17128	2.181854	2.276479	9.158102	-0.123682	-0.210127	-0.275589	-0.547928	0.371228	-1.119201	0.737845	-0.002805	-0.177991	-0.651073
17129	2.056645	2.434380	8.873864	-0.204973	-0.241317	-0.337017	-0.555494	0.378080	-1.118359	0.732233	-0.007727	-0.178877	-0.657098
17130	2.071476	2.682251	8.997610	-0.091339	-0.257924	-0.417235	-0.564781	0.384394	-1.116709	0.725459	-0.011104	-0.181548	-0.663797
17131	2.309586	2.681738	9.195068	-0.105050	-0.271635	-0.513787	-0.574717	0.386850	-1.116517	0.717246	-0.014285	-0.184169	-0.671890
17132	2.549610	2.780748	9.093374	-0.155047	-0.266355	-0.528110	-0.583985	0.387232	-1.117873	0.708746	-0.018282	-0.186080	-0.680234
17133	2.582234	2.820160	8.930407	-0.144072	-0.260799	-0.533349	-0.593268	0.392713	-1.116385	0.700069	-0.021777	-0.187979	-0.688544
17134	2.627863	2.944770	8.820148	-0.072993	-0.275213	-0.501404	-0.603864	0.394031	-1.114611	0.691720	-0.024841	-0.191067	-0.695989
17135	2.606982	2.973488	8.528050	-0.062639	-0.273795	-0.483671	-0.616043	0.394060	-1.115945	0.683506	-0.027531	-0.194211	-0.703096
17136	2.502396	3.291954	8.115666	-0.083718	-0.344129	-0.379846	-0.627431	0.394517	-1.112313	0.676407	-0.032173	-0.197968	-0.708694
17137	2.532753	3.297407	8.554620	0.257157	-0.405366	-0.518871	-0.640915	0.387622	-1.108488	0.667165	-0.032195	-0.207436	-0.714720
17138	3.481115	3.931206	9.002559	0.190206	-0.272681	-0.654625	-0.654107	0.371828	-1.106425	0.656382	-0.030966	-0.214221	-0.722713
17139	3.392131	3.696513	8.500956	-0.126673	-0.175710	-0.227063	-0.661248	0.368752	-1.105100	0.651852	-0.033983	-0.214915	-0.726461
17140	3.218180	3.931248	8.614195	0.232286	0.003426	-0.157575	-0.665726	0.361353	-1.106625	0.649374	-0.030355	-0.218375	-0.727808
17141	3.513519	3.305559	9.171945	0.205387	0.198820	-0.228956	-0.664373	0.351403	-1.106153	0.646602	-0.023570	-0.219034	-0.730325
17142	4.437253	3.106251	8.835937	-0.134948	0.370312	-0.159270	-0.656025	0.348838	-1.106063	0.645457	-0.019333	-0.212362	-0.733426
17143	3.416211	2.789000	7.324327	-0.302303	0.300488	0.373132	-0.647048	0.357151	-1.106304	0.651639	-0.020260	-0.204069	-0.730282
17144	1.455222	2.374865	8.350403	0.255978	0.310460	0.228612	-0.636193	0.358101	-1.109885	0.655973	-0.013455	-0.203681	-0.726658
17145	2.712644	2.397853	9.958135	0.210927	0.335170	-0.277380	-0.624241	0.345736	-1.112027	0.652933	-0.004523	-0.202530	-0.729822
17146	5.562678	3.639236	12.534620	0.041839	0.603134	0.057247	-0.612581	0.342593	-1.114407	0.655820	0.004460	-0.195259	-0.729215
17147	2.118715	1.459849	10.093809	-0.669324	0.471025	0.325605	-0.595923	0.350651	-1.117292	0.661989	0.001349	-0.179414	-0.727722
17148	1.575203	0.536987	7.109120	0.060923	-0.117459	0.421608	-0.591596	0.364340	-1.116101	0.667334	-0.001211	-0.181874	-0.722209
17149	2.901380	2.435194	9.340247	0.536072	-0.188353	0.365640	-0.594205	0.351440	-1.116885	0.671520	0.001907	-0.192175	-0.715630
17150	2.237570	2.224134	9.588641	0.150218	-0.064325	0.142584	-0.594460	0.348077	-1.116050	0.672960	0.002317	-0.195209	-0.713451
17151	1.898721	1.868387	9.003263	-0.156017	-0.064899	-0.048354	-0.595927	0.351591	-1.115653	0.671665	-0.000510	-0.193864	-0.715040
17152	2.909674	2.211995	9.022063	-0.062565	-0.017267	-0.070095	-0.601873	0.347295	-1.111027	0.670249	-0.001464	-0.193219	-0.716540
17153	2.834087	2.142677	9.203194	-0.135649	0.049339	0.015873	-0.599374	0.352838	-1.111818	0.670313	-0.002672	-0.190619	-0.717174
17154	2.750787	1.917832	9.029035	-0.051914	0.025360	0.078783	-0.598853	0.355612	-1.111602	0.671188	-0.003446	-0.189548	-0.716635
17155	2.934109	2.202729	9.027697	-0.066558	0.031294	0.122043	-0.595171	0.364239	-1.114186	0.672708	-0.004434	-0.188169	-0.715567
17156	2.771328	2.330842	8.935085	-0.056376	0.066205	0.151506	-0.593594	0.368244	-1.113942	0.674767	-0.004958	-0.186476	-0.714067
17157	2.667511	2.433334	8.935941	-0.023630	0.123456	0.148457	-0.592530	0.366519	-1.112802	0.677003	-0.004170	-0.184469	-0.712475
17158	2.759233	2.481138	9.123729	-0.020515	0.103587	0.162458	-0.587901	0.368122	-1.114280	0.679341	-0.003717	-0.182780	-0.710685
17159	2.705746	2.601527	9.061006	-0.027581	0.107189	0.158047	-0.585002	0.372670	-1.114704	0.681638	-0.003264	-0.180947	-0.708955
17160	2.673120	2.639760	8.946590	-0.002346	0.140179	0.162766	-0.577600	0.376850	-1.115729	0.684096	-0.002045	-0.179012	-0.707081
17161	2.690735	2.725034	8.924826	0.038675	0.156999	0.179793	-0.572837	0.378053	-1.118160	0.686860	-0.000066	-0.177456	-0.704792
17162	2.564577	2.756745	9.077166	0.039746	0.150089	0.171818	-0.568867	0.378142	-1.113777	0.689457	0.001837	-0.175974	-0.702623
17163	2.423921	2.756616	9.041561	-0.009311	0.151839	0.155794	-0.563440	0.378289	-1.113432	0.691841	0.003169	-0.173827	-0.700807
17164	2.343834	2.658081	9.148159	0.000956	0.151324	0.108102	-0.558017	0.380128	-1.113839	0.693532	0.004777	-0.171774	-0.699632
17165	2.365013	2.571083	9.166314	-0.018857	0.159890	0.042671	-0.552208	0.385805	-1.117748	0.694343	0.006483	-0.169377	-0.699397
17166	2.411438	2.678732	9.200624	-0.034165	0.165910	0.009935	-0.548246	0.388908	-1.117024	0.694701	0.008143	-0.166616	-0.699688
17167	2.551346	2.897265	8.844634	-0.076144	0.195998	0.037371	-0.542032	0.392027	-1.119276	0.695549	0.009574	-0.162943	-0.699692
17168	2.317236	3.281436	9.267801	0.037693	0.166580	0.115364	-0.535823	0.396161	-1.117070	0.697354	0.011899	-0.161194	-0.698264
17169	1.924704	3.388390	9.185149	0.083196	-0.023667	0.164766	-0.532381	0.396220	-1.116974	0.699215	0.012097	-0.162867	-0.696007
17170	1.929429	3.405392	8.487154	0.191617	-0.110954	0.135388	-0.532109	0.393376	-1.114922	0.700353	0.012639	-0.167136	-0.693838
17171	2.202334	3.310810	8.366267	0.344848	-0.107775	0.059805	-0.532876	0.384141	-1.113061	0.700368	0.015707	-0.173627	-0.692164
17172	2.237414	3.355208	9.012068	0.305050	-0.125933	0.062191	-0.535372	0.377519	-1.113914	0.700353	0.017874	-0.179649	-0.690588
17173	1.523053	3.279183	9.452853	0.003834	-0.122205	-0.049090	-0.539061	0.371736	-1.113654	0.698877	0.016394	-0.181574	-0.691616
17174	1.007503	3.129044	9.459829	-0.213843	-0.141903	-0.191232	-0.543564	0.372096	-1.112652	0.695444	0.011994	-0.180551	-0.695425
17175	1.731598	2.540118	8.668132	-0.036085	-0.270213	-0.262338	-0.550449	0.372378	-1.112027	0.690446	0.008710	-0.183870	-0.699571
17176	2.785513	2.287366	8.548332	0.330964	-0.306917	-0.196218	-0.559033	0.365466	-1.112417	0.686151	0.009566	-0.192714	-0.701404
17177	2.496552	2.442494	10.105211	0.176002	-0.206438	-0.176592	-0.565498	0.357961	-1.113386	0.682468	0.009768	-0.198094	-0.703492
17178	2.140471	2.576832	10.228061	-0.111561	-0.106561	-0.107826	-0.570265	0.358353	-1.113587	0.680208	0.007038	-0.197972	-0.705744
17179	2.486676	2.476232	9.493292	-0.064779	0.025679	-0.082134	-0.572922	0.361293	-1.111317	0.678801	0.006845	-0.196764	-0.707437
17180	2.835817	2.283484	9.105907	0.045883	0.059371	-0.040079	-0.572113	0.356400	-1.111750	0.678117	0.008328	-0.196618	-0.708117
17181	2.015598	2.618160	9.314095	-0.012297	0.037064	-0.022561	-0.569991	0.355243	-1.112080	0.677593	0.008760	-0.195980	-0.708790
17182	1.594310	2.309494	9.009851	-0.009693	0.081902	-0.110561	-0.567097	0.361662	-1.114993	0.676003	0.010085	-0.194728	-0.710633
17183	2.211296	2.480895	9.029896	-0.037263	0.111308	-0.084964	-0.564714	0.361766	-1.115822	0.674885	0.011487	-0.192672	-0.712233
17184	2.515201	2.501021	9.474725	0.006900	0.111084	0.012343	-0.561809	0.364502	-1.116305	0.675140	0.012974	-0.191287	-0.712339
17185	2.193823	2.441779	9.388288	-0.155510	0.073103	0.089465	-0.557188	0.367907	-1.111153	0.676387	0.011547	-0.188081	-0.712034
17186	1.973511	2.369774	8.996962	-0.098954	0.034434	0.089456	-0.554160	0.373671	-1.109931	0.677465	0.010220	-0.186240	-0.711513
17187	2.017969	2.438539	8.930413	0.043068	-0.021239	0.052402	-0.551393	0.377729	-1.107017	0.677784	0.010277	-0.187105	-0.710982
17188	1.976691	2.573728	8.990707	0.068536	-0.073883	0.032698	-0.552455	0.378595	-1.107246	0.677613	0.009890	-0.189102	-0.710622
17189	1.831105	2.828385	9.003574	0.095329	-0.114674	-0.034648	-0.554974	0.380059	-1.107706	0.676326	0.009672	-0.191938	-0.711091
17190	1.897213	2.931543	9.103509	0.075695	-0.125395	-0.110830	-0.558148	0.379045	-1.109043	0.673907	0.009198	-0.194702	-0.712640
17191	2.110237	2.949978	9.150825	0.072487	-0.129514	-0.160424	-0.560934	0.380757	-1.107884	0.670753	0.008965	-0.197368	-0.714882
17192	2.190056	3.043641	8.928721	0.051711	-0.138621	-0.158795	-0.563194	0.383521	-1.104417	0.667576	0.008166	-0.199950	-0.717144
17193	2.140301	3.071841	8.698323	0.096383	-0.161589	-0.149946	-0.565854	0.387431	-1.101847	0.664408	0.007761	-0.203379	-0.719124
17194	2.084792	3.294536	8.646632	0.191561	-0.201751	-0.149981	-0.569962	0.388980	-1.101816	0.661044	0.007881	-0.208799	-0.720668
17195	2.224036	3.471824	8.586987	0.205243	-0.273210	-0.203477	-0.574996	0.390373	-1.102786	0.656560	0.007558	-0.215250	-0.722869
17196	2.221129	3.920869	8.968620	0.143866	-0.321741	-0.274733	-0.581626	0.394420	-1.102313	0.650811	0.005852	-0.221514	-0.726183
17197	2.209739	4.573670	9.485650	0.055197	-0.227333	-0.310691	-0.585738	0.396928	-1.098028	0.644893	0.004753	-0.225153	-0.730340
17198	2.220453	4.301936	8.859819	-0.023095	-0.097145	-0.353400	-0.593422	0.398835	-1.094393	0.638927	0.004504	-0.226037	-0.735295
17199	2.856251	4.065445	8.419149	-0.029928	-0.026938	-0.386606	-0.599381	0.397575	-1.090811	0.632717	0.005608	-0.225843	-0.740697
17200	3.644165	3.730237	8.720245	0.062725	0.074182	-0.199294	-0.604532	0.393053	-1.089286	0.629729	0.008277	-0.225813	-0.743223
17201	3.143327	3.793957	8.598492	-0.075014	0.189169	-0.007918	-0.605705	0.386780	-1.088400	0.630086	0.010275	-0.222307	-0.743953
17202	2.907462	2.998293	7.918500	0.066657	0.193391	0.083714	-0.604366	0.382239	-1.092583	0.631811	0.013493	-0.220879	-0.742863
17203	3.239493	3.091767	8.524903	0.181181	0.202784	0.175986	-0.603676	0.372917	-1.094498	0.634879	0.018059	-0.221077	-0.740086
17204	3.132858	2.910250	8.908111	0.172721	0.219269	0.225595	-0.600606	0.364967	-1.097737	0.638749	0.022371	-0.220926	-0.736676
17205	2.682716	2.693369	9.254568	0.141209	0.207409	0.190157	-0.595819	0.357892	-1.098286	0.642024	0.026381	-0.220454	-0.733832
17206	2.711905	2.715764	9.431002	0.032803	0.161768	0.129396	-0.593156	0.352527	-1.098220	0.644253	0.028476	-0.218924	-0.732256
17207	2.819258	3.084184	8.921246	0.019525	0.038844	0.133846	-0.590628	0.348238	-1.096239	0.646014	0.028657	-0.218791	-0.730736
17208	2.615224	3.163049	9.265803	0.061073	-0.036783	0.114076	-0.591681	0.345997	-1.094823	0.647123	0.028279	-0.220223	-0.729338
17209	2.763607	3.102609	9.063815	-0.044223	-0.072258	0.074594	-0.593536	0.346585	-1.094247	0.647568	0.026240	-0.220555	-0.728919
17210	2.902684	3.018117	8.837485	-0.065207	-0.091397	0.047781	-0.595664	0.350914	-1.089190	0.647531	0.023722	-0.220814	-0.728960
17211	2.731594	3.097546	8.874961	-0.097593	-0.098746	0.045897	-0.598460	0.356062	-1.085775	0.647463	0.020698	-0.220698	-0.729147
17212	2.507967	3.117752	8.783704	-0.101623	-0.063901	0.001070	-0.600732	0.362938	-1.079094	0.646868	0.018313	-0.220046	-0.729935
17213	2.749548	3.267770	8.729812	-0.103692	-0.030607	-0.050942	-0.601814	0.369930	-1.072556	0.645683	0.016618	-0.218919	-0.731363
17214	2.882393	3.270167	8.608709	-0.062659	-0.012893	-0.033929	-0.601445	0.378432	-1.066389	0.644777	0.015635	-0.218161	-0.732410
17215	3.049941	3.384871	8.675566	-0.023170	0.044909	-0.020217	-0.599483	0.385434	-1.057205	0.644340	0.015926	-0.217273	-0.733051
17216	2.978571	3.427260	8.596034	-0.051482	0.065577	0.032887	-0.593939	0.389402	-1.047085	0.644744	0.015945	-0.215688	-0.733165
17217	2.861725	3.463984	8.659566	-0.014082	0.088539	0.051739	-0.587325	0.389947	-1.040842	0.645544	0.016664	-0.214422	-0.732816
17218	1.257823	3.699466	8.695226	0.001152	0.013533	-0.329389	-0.579913	0.388512	-1.028100	0.640392	0.018156	-0.214153	-0.737365
17219	2.165195	3.383455	9.346439	0.493460	0.029630	-0.701026	-0.579189	0.367049	-1.023697	0.629557	0.027785	-0.220791	-0.744404
17220	3.671546	4.793995	9.531420	0.049913	0.168074	-0.044089	-0.573326	0.353274	-1.021976	0.629239	0.030979	-0.219387	-0.744961
17221	3.034434	3.850363	9.769310	-1.182375	0.213369	1.223816	-0.551899	0.359733	-1.020676	0.648414	0.013741	-0.199802	-0.734473
17222	2.026561	3.606009	6.750813	0.168336	0.034110	0.228199	-0.545964	0.366977	-1.019977	0.651472	0.015370	-0.201898	-0.731154
17223	1.441616	3.146572	8.917015	0.363756	-0.136688	0.155320	-0.544341	0.355518	-1.020897	0.652705	0.017354	-0.209130	-0.727970
17224	1.844194	3.389339	9.019000	0.089275	-0.000313	-0.058716	-0.543664	0.350453	-1.019725	0.651458	0.018626	-0.210418	-0.728684
17225	2.453382	3.242631	9.163960	-0.067085	0.086184	-0.120670	-0.542482	0.353852	-1.023117	0.649730	0.019409	-0.208341	-0.730800
17226	2.637207	3.178028	9.415595	-0.113426	-0.010970	-0.054290	-0.542473	0.351396	-1.025610	0.648570	0.017866	-0.206808	-0.732303
17227	2.217467	3.116951	8.864022	-0.085089	-0.020936	-0.002881	-0.545241	0.347494	-1.029190	0.648119	0.016354	-0.205893	-0.732996
17228	2.170093	3.174341	8.804369	-0.124527	-0.016752	-0.041868	-0.547091	0.346951	-1.034148	0.647109	0.014529	-0.204275	-0.734378
17229	2.491324	3.102493	8.783478	-0.092012	-0.022493	-0.013579	-0.548287	0.348994	-1.036886	0.646490	0.012951	-0.203272	-0.735231
17230	2.429125	3.217900	8.999730	-0.105043	-0.045996	-0.002273	-0.550294	0.356552	-1.041986	0.645931	0.010788	-0.202325	-0.736017
17231	2.237425	3.117333	9.047559	-0.142511	-0.053107	-0.015653	-0.551103	0.361763	-1.043286	0.645159	0.008120	-0.200968	-0.737100
17232	2.345940	2.997919	8.892932	-0.143674	-0.061393	-0.040479	-0.552037	0.364306	-1.043731	0.643972	0.005386	-0.199641	-0.738522
17233	2.419241	2.960406	8.847325	-0.124575	-0.081356	-0.017574	-0.553367	0.366264	-1.042580	0.643042	0.002542	-0.198904	-0.739545
17234	2.486750	2.857257	8.854988	-0.081841	-0.095590	-0.002512	-0.555757	0.368531	-1.041676	0.642263	-0.000054	-0.198930	-0.740220
17235	2.473606	2.912850	8.880642	-0.050151	-0.110138	0.021364	-0.557086	0.369946	-1.041213	0.641782	-0.002524	-0.199663	-0.740435
17236	2.507293	2.932885	8.932071	-0.002032	-0.099545	0.041023	-0.558408	0.369421	-1.041349	0.641627	-0.004326	-0.200918	-0.740221
17237	2.613278	2.973651	8.987967	-0.003461	-0.088573	0.028685	-0.561324	0.370251	-1.038070	0.641336	-0.005905	-0.202064	-0.740151
17238	2.628735	2.939958	9.065718	-0.010696	-0.085119	0.030449	-0.563448	0.372442	-1.040256	0.641075	-0.007563	-0.203005	-0.740105
17239	2.572211	2.856401	9.054986	-0.024505	-0.081159	0.009229	-0.567426	0.374605	-1.039336	0.640518	-0.009220	-0.203741	-0.740366
17240	2.650372	2.818978	9.014341	-0.039650	-0.057294	-0.026043	-0.570743	0.377081	-1.040560	0.639522	-0.010607	-0.203905	-0.741163
17241	2.689252	2.802685	8.945856	-0.017621	-0.056715	-0.041890	-0.573004	0.380764	-1.040685	0.638305	-0.011606	-0.204434	-0.742050
17242	2.741223	2.864307	8.910882	-0.027917	-0.049248	-0.059569	-0.576851	0.383379	-1.041362	0.636843	-0.012587	-0.204674	-0.743224
17243	2.744546	2.949330	8.965702	-0.028642	-0.035749	-0.030316	-0.579244	0.386786	-1.041494	0.635877	-0.013462	-0.204770	-0.744009
17244	2.852123	2.910023	9.019846	-0.052746	-0.029509	-0.002969	-0.581897	0.388701	-1.043280	0.635325	-0.014697	-0.204374	-0.744565
17245	2.767351	2.791977	9.054239	-0.064415	-0.035735	0.028804	-0.584557	0.392932	-1.042578	0.635227	-0.016270	-0.203919	-0.744741
17246	2.777464	2.775172	9.081152	-0.066387	-0.000497	0.041399	-0.586411	0.393459	-1.045491	0.635444	-0.017428	-0.202936	-0.744798
17247	2.806907	2.744142	9.000454	-0.059890	0.009525	0.069770	-0.587205	0.392494	-1.039075	0.636139	-0.018438	-0.201956	-0.744447
17248	2.739087	2.733196	8.940689	-0.039042	0.008993	0.098140	-0.586153	0.395139	-1.039807	0.637242	-0.019338	-0.201238	-0.743674
17249	2.632748	2.740990	9.079376	-0.049849	0.008899	0.098125	-0.588006	0.395059	-1.040593	0.638357	-0.020338	-0.200398	-0.742918
17250	2.654250	2.624861	9.015925	-0.077471	-0.010564	0.084654	-0.587217	0.397388	-1.045624	0.639164	-0.021964	-0.199362	-0.742457
17251	2.704767	2.511686	8.950934	-0.060567	-0.008841	0.092670	-0.589079	0.400240	-1.046451	0.640118	-0.023339	-0.198579	-0.741802
17252	2.771480	2.559010	8.890044	-0.051666	-0.067282	0.086120	-0.591064	0.400649	-1.050170	0.640727	-0.025481	-0.198651	-0.741186
17253	2.885918	2.922777	9.059298	-0.011992	-0.068601	0.081772	-0.591862	0.401795	-1.050661	0.641300	-0.027074	-0.199361	-0.740444
17254	2.844658	2.827378	9.203167	-0.047077	-0.032636	0.053611	-0.594371	0.399620	-1.050702	0.641564	-0.028515	-0.199072	-0.740238
17255	2.869852	2.716135	8.805227	-0.070155	-0.000705	0.048447	-0.596890	0.400380	-1.044747	0.641876	-0.029707	-0.198071	-0.740190
17256	2.880400	2.672634	8.801065	0.014433	0.008849	0.050541	-0.595034	0.399353	-1.044399	0.642292	-0.029733	-0.198161	-0.739803
17257	2.788087	2.700098	8.901525	0.007202	-0.017797	0.046828	-0.595826	0.398713	-1.046154	0.642555	-0.030172	-0.198531	-0.739458
17258	2.812476	2.698117	8.938392	-0.000769	-0.039924	0.004220	-0.596743	0.395542	-1.046915	0.642089	-0.030929	-0.199050	-0.739692
17259	2.933874	2.690613	8.966243	-0.016342	-0.041233	-0.019735	-0.597668	0.394829	-1.045318	0.641257	-0.031746	-0.199416	-0.740280
17260	2.958848	2.649799	8.943247	-0.032166	-0.048936	-0.001271	-0.600179	0.393515	-1.046403	0.640653	-0.033016	-0.199589	-0.740701
17261	2.986867	2.703709	8.948514	-0.013255	-0.045219	-0.001197	-0.600706	0.392678	-1.045888	0.640079	-0.033925	-0.200044	-0.741033
17262	2.979777	2.592331	9.074128	-0.060346	-0.031759	0.011041	-0.599378	0.393429	-1.046894	0.639708	-0.035349	-0.199570	-0.741415
17263	2.915108	2.644538	8.876788	0.010494	-0.005802	-0.008004	-0.599904	0.392338	-1.047459	0.639205	-0.035338	-0.199878	-0.741766
17264	3.081087	2.603870	9.000128	-0.005517	0.006655	-0.013316	-0.599897	0.389816	-1.047004	0.638660	-0.035395	-0.199743	-0.742269
17265	2.979235	2.461220	8.841628	0.046005	0.027572	-0.051004	-0.598312	0.390856	-1.045245	0.637676	-0.034265	-0.200185	-0.743048
17266	3.006711	2.670474	8.889031	0.063650	0.030954	-0.037682	-0.596449	0.387155	-1.043910	0.636914	-0.032980	-0.200783	-0.743599
17267	3.051677	2.602930	8.883869	-0.021453	0.004190	0.011462	-0.596846	0.385116	-1.042418	0.636717	-0.033309	-0.200483	-0.743834
17268	2.872211	2.585093	8.724453	0.055451	-0.001901	-0.004205	-0.598026	0.381377	-1.042523	0.636312	-0.032753	-0.201355	-0.743969
17269	3.022007	2.646093	8.969282	0.051858	-0.016049	-0.007884	-0.597355	0.378288	-1.042361	0.635793	-0.032370	-0.202419	-0.744141
17270	3.001386	2.679682	8.790283	0.070350	-0.003061	-0.023649	-0.597343	0.374414	-1.043826	0.635105	-0.031562	-0.203540	-0.744457
17271	3.039822	2.724091	8.964427	0.065375	-0.031017	-0.045076	-0.597334	0.371327	-1.043120	0.633976	-0.031081	-0.205023	-0.745033
17272	3.118581	2.793886	9.028728	-0.024264	-0.031358	0.007583	-0.598128	0.373076	-1.042730	0.633577	-0.032022	-0.205073	-0.745319
17273	3.001482	2.680082	8.828625	-0.036343	-0.015079	-0.008229	-0.599985	0.374527	-1.043333	0.632995	-0.032745	-0.204820	-0.745851
17274	2.334503	2.546585	8.563660	0.060019	0.087455	-0.024794	-0.600814	0.386281	-1.044021	0.632650	-0.030715	-0.204643	-0.746279
17275	2.745841	2.862349	8.831441	0.155273	0.297131	0.015636	-0.595782	0.385310	-1.043172	0.633807	-0.024429	-0.203263	-0.745906
17276	3.059785	2.724868	9.157418	0.050427	0.193297	0.080878	-0.590477	0.382317	-1.045742	0.635442	-0.021374	-0.201540	-0.745076
17277	3.329732	2.511276	8.883295	0.090584	0.073066	0.174787	-0.585184	0.383104	-1.048862	0.638006	-0.019912	-0.201971	-0.742806
17278	3.022861	2.330930	8.788589	0.069815	-0.061836	0.120891	-0.585972	0.381225	-1.051326	0.639209	-0.020566	-0.203763	-0.741262
17279	2.906111	2.629824	9.004190	0.047906	-0.089050	-0.008419	-0.589416	0.381842	-1.050462	0.638373	-0.021329	-0.205699	-0.741426
17280	2.593793	2.774677	9.239022	-0.181807	-0.051507	-0.095482	-0.588861	0.373464	-1.050736	0.636295	-0.024156	-0.203716	-0.743670
17281	2.845617	2.716089	8.809129	-0.186385	-0.042840	-0.123774	-0.591267	0.381193	-1.050730	0.633815	-0.026741	-0.201619	-0.746266
17282	2.908968	2.717252	8.926597	-0.118549	-0.048968	-0.104168	-0.593260	0.383547	-1.047950	0.631627	-0.028691	-0.200542	-0.748336
17283	3.006767	2.573400	9.060658	-0.074304	-0.043030	-0.041240	-0.594062	0.386220	-1.048124	0.630424	-0.030194	-0.200072	-0.749417
17284	3.091013	2.584627	8.952438	-0.094103	-0.029866	-0.004987	-0.595131	0.389584	-1.047736	0.629801	-0.031945	-0.199058	-0.750137
17285	3.035841	2.437988	8.971107	-0.062029	-0.047507	0.071933	-0.596725	0.392075	-1.051393	0.630281	-0.033823	-0.198759	-0.749731
17286	2.817276	2.448577	8.887300	0.014191	-0.029550	0.018408	-0.596988	0.391202	-1.049541	0.630077	-0.034299	-0.199351	-0.749724
17287	2.802748	2.601257	9.087884	-0.025721	0.002448	-0.066392	-0.594986	0.385259	-1.047876	0.628704	-0.034411	-0.199052	-0.750950
17288	2.905323	2.673505	9.030313	-0.054838	-0.026412	-0.059620	-0.596844	0.387095	-1.046991	0.627292	-0.035399	-0.198620	-0.752198
