# Supplementary material for: Identification of Haptic Based Guiding Using Hard Reins
Source: PLoS One. 2015 Jul 22;10(7):e0132020. doi: 10.1371/journal.pone.0132020 (PMC4511788; doi:10.1371/journal.pone.0132020)
Supplement: S2 File — (ZIP) [file pone.0132020.s002.zip › MotionData2/Subject10/T7/fc7.txt]

// Start Time: 0
// Sample rate: 25.0Hz
// Scenario: 4.9
// Firmware Version: 2.6.1
Counter	Acc_X	Acc_Y	Acc_Z	Gyr_X	Gyr_Y	Gyr_Z	Mag_X	Mag_Y	Mag_Z	Quat_w	Quat_x	Quat_y	Quat_z
18117	7.968813	-1.061448	5.264257	-0.046038	-0.052244	0.151985	-0.651455	0.443145	-0.485781	0.684304	-0.334454	-0.341543	-0.550651
18118	8.165950	-1.441423	5.447998	-0.001484	-0.054079	0.130987	-0.647798	0.446745	-0.484293	0.685321	-0.335995	-0.341417	-0.548523
18119	8.622094	-1.636725	5.633227	0.036992	-0.138048	0.109796	-0.648216	0.448922	-0.482411	0.685781	-0.337740	-0.343012	-0.545875
18120	8.945581	-1.656890	5.669051	0.027005	-0.012908	0.149484	-0.647326	0.452348	-0.480251	0.687456	-0.338569	-0.342498	-0.543572
18121	8.563896	-1.625168	5.511250	0.049032	0.061794	0.173119	-0.644682	0.455582	-0.483354	0.690050	-0.338420	-0.341027	-0.541297
18122	7.935145	-1.417731	5.240592	-0.000946	0.122123	0.153252	-0.639150	0.457312	-0.485065	0.692483	-0.338188	-0.338317	-0.540035
18123	7.568741	-1.294812	4.945721	-0.155830	0.248360	0.048446	-0.635060	0.460699	-0.488176	0.693589	-0.338011	-0.332869	-0.542108
18124	8.383074	-1.561784	6.506643	-0.289701	0.103327	-0.075267	-0.629426	0.466403	-0.488104	0.691449	-0.340431	-0.328828	-0.545781
18125	8.021087	-1.255065	5.391043	-0.202027	0.030194	-0.220623	-0.632746	0.464519	-0.483395	0.687832	-0.341460	-0.327687	-0.550376
18126	8.238372	-1.185896	5.113401	-0.073587	0.249339	-0.059856	-0.631406	0.465125	-0.486672	0.688241	-0.339370	-0.323873	-0.553406
18127	7.710411	-1.127948	5.332233	-0.033194	0.092389	-0.037827	-0.630478	0.466671	-0.488353	0.688172	-0.338589	-0.322479	-0.554783
18128	7.605867	-1.100968	5.388301	-0.070916	-0.092650	-0.135954	-0.632210	0.466342	-0.485461	0.685537	-0.339748	-0.323913	-0.556499
18129	8.058995	-0.590313	5.394789	-0.161055	0.183763	-0.225604	-0.634562	0.463570	-0.486024	0.683082	-0.338467	-0.321122	-0.561890
18130	8.368001	-0.925886	5.867135	-0.285661	0.237979	-0.181387	-0.631637	0.464895	-0.490478	0.680573	-0.338550	-0.315905	-0.567810
18131	8.059813	-1.215977	5.778114	-0.228411	0.126173	-0.204568	-0.632701	0.466114	-0.489660	0.677462	-0.338951	-0.312963	-0.572898
18132	7.836491	-1.144716	5.653537	-0.150076	0.174530	-0.201213	-0.635350	0.464812	-0.486781	0.675162	-0.337760	-0.310255	-0.577768
18133	7.915046	-0.978203	5.901066	-0.129206	0.156143	-0.105381	-0.633762	0.462902	-0.487092	0.674012	-0.337066	-0.307346	-0.581061
18134	7.841870	-1.038933	5.742085	0.037114	0.115912	-0.071096	-0.632424	0.461010	-0.488975	0.674095	-0.334819	-0.306715	-0.582596
18135	7.580356	-0.818052	5.727058	-0.060511	0.106790	0.054704	-0.629883	0.460823	-0.493982	0.674960	-0.334746	-0.304185	-0.582963
18136	7.709970	-1.115981	5.787619	-0.076291	0.007183	0.164423	-0.626624	0.466077	-0.492852	0.676365	-0.336723	-0.302123	-0.581266
18137	7.807182	-1.145488	5.746212	0.068250	0.009425	0.172748	-0.624016	0.468978	-0.491371	0.678867	-0.336757	-0.301602	-0.578594
18138	7.919582	-1.073184	5.705904	0.069837	0.026434	0.198969	-0.620187	0.473474	-0.495245	0.681742	-0.336738	-0.300730	-0.575670
18139	7.914266	-1.100298	5.967142	0.118036	-0.024457	0.135014	-0.618075	0.474338	-0.496554	0.683920	-0.336246	-0.301493	-0.572969
18140	7.807422	-1.060575	5.970176	0.099146	-0.015153	0.058316	-0.617264	0.472439	-0.498303	0.685116	-0.335451	-0.302469	-0.571491
18141	7.802141	-1.133289	5.964420	0.066933	-0.010538	0.005222	-0.617249	0.471076	-0.499510	0.685542	-0.334705	-0.303323	-0.570964
18142	7.797104	-1.185359	5.847572	0.010612	-0.018116	-0.038244	-0.616991	0.472042	-0.499362	0.685022	-0.334569	-0.303974	-0.571322
18143	7.758708	-1.092758	5.844935	-0.024706	-0.036651	-0.062633	-0.618950	0.470381	-0.500299	0.683900	-0.334965	-0.304591	-0.572105
18144	7.783029	-1.088481	5.878333	-0.037178	-0.027485	-0.083501	-0.620682	0.470329	-0.497533	0.682482	-0.335313	-0.305126	-0.573307
18145	7.832094	-1.020878	5.873319	-0.062017	0.014109	-0.051909	-0.624894	0.468066	-0.496236	0.681540	-0.335697	-0.304548	-0.574510
18146	7.797545	-1.105457	5.865649	-0.032160	0.035558	-0.041465	-0.624371	0.468898	-0.496223	0.681013	-0.335512	-0.303994	-0.575535
18147	7.724564	-1.095489	5.898953	-0.075603	0.031676	-0.050084	-0.625033	0.468191	-0.495314	0.680106	-0.335886	-0.303001	-0.576911
18148	7.702779	-1.064370	5.955590	-0.050286	0.027760	-0.036219	-0.624768	0.467365	-0.495201	0.679472	-0.336066	-0.302311	-0.577915
18149	7.768724	-1.030486	5.913387	-0.056418	0.024331	-0.037949	-0.625820	0.468740	-0.495822	0.678789	-0.336330	-0.301551	-0.578960
18150	7.787462	-1.143089	5.983990	-0.068519	0.017382	-0.036173	-0.626884	0.468434	-0.494246	0.677966	-0.336877	-0.300789	-0.580002
18151	7.802683	-1.054746	5.885623	-0.014883	0.032777	-0.039783	-0.626104	0.467320	-0.492700	0.677590	-0.336466	-0.300405	-0.580878
18152	7.768734	-1.037287	5.869706	-0.031476	0.025348	-0.004872	-0.626226	0.468997	-0.494634	0.677428	-0.336605	-0.299753	-0.581323
18153	7.763864	-1.030393	5.908658	-0.025932	0.034711	0.007349	-0.626365	0.468430	-0.493463	0.677536	-0.336601	-0.298898	-0.581640
18154	7.759039	-1.025365	5.896734	-0.034899	0.025344	-0.003120	-0.623723	0.468195	-0.494667	0.677371	-0.336796	-0.298194	-0.582080
18155	7.788163	-1.033209	5.925005	-0.031440	0.021783	-0.001390	-0.625841	0.473420	-0.495467	0.677263	-0.336961	-0.297509	-0.582461
18156	7.739526	-1.044004	5.841229	-0.038953	0.037516	0.003030	-0.625331	0.474786	-0.494132	0.677208	-0.337108	-0.296548	-0.582929
18157	7.755599	-1.209258	5.845769	-0.040088	0.034232	-0.010040	-0.625319	0.473281	-0.494949	0.677013	-0.337196	-0.295651	-0.583560
18158	7.733704	-1.222809	5.771022	-0.016898	0.024731	0.026498	-0.625066	0.474376	-0.494142	0.677306	-0.337330	-0.294964	-0.583490
18159	7.781322	-1.384567	5.874156	0.038552	0.034761	0.026390	-0.623220	0.474680	-0.494936	0.678069	-0.336571	-0.294729	-0.583162
18160	7.818052	-1.313826	6.034121	0.043997	0.008715	0.012344	-0.623064	0.474997	-0.498079	0.678515	-0.335981	-0.295066	-0.582812
18161	7.821120	-1.216074	5.972488	0.025677	-0.007748	0.013212	-0.622650	0.474476	-0.500191	0.678788	-0.335817	-0.295342	-0.582450
18162	7.724208	-1.142429	5.973354	0.016111	0.045430	0.026452	-0.622398	0.475569	-0.499253	0.679424	-0.335262	-0.294759	-0.582323
18163	7.631396	-1.199985	5.981943	0.013408	0.043809	0.021214	-0.621202	0.476570	-0.501209	0.680012	-0.334709	-0.294134	-0.582270
18164	7.670682	-1.155690	5.896920	0.046995	-0.005003	-0.000829	-0.621062	0.475893	-0.502011	0.680242	-0.334159	-0.294780	-0.581991
18165	7.748733	-1.113294	5.953832	0.067188	-0.023043	0.022620	-0.619734	0.471490	-0.501452	0.680810	-0.333662	-0.295682	-0.581154
18166	7.899155	-1.183013	5.995369	0.065304	-0.049360	0.026944	-0.620256	0.471491	-0.501972	0.681221	-0.333541	-0.296957	-0.580090
18167	7.836439	-1.103862	5.910778	0.059978	-0.013981	0.005234	-0.621438	0.471066	-0.501972	0.681589	-0.332936	-0.297769	-0.579588
18168	7.758228	-1.152340	5.965163	0.022021	-0.004920	0.003620	-0.620095	0.470152	-0.504886	0.681705	-0.332749	-0.298094	-0.579392
18169	7.767828	-1.176637	5.959753	0.048909	-0.028310	-0.020944	-0.621016	0.468480	-0.504125	0.681611	-0.332306	-0.299145	-0.579217
18170	7.755997	-1.122876	5.936578	0.036808	-0.007971	-0.029582	-0.622341	0.470392	-0.503815	0.681416	-0.331757	-0.299899	-0.579371
18171	7.768315	-1.098601	5.926954	0.057082	-0.007778	-0.050575	-0.622727	0.469155	-0.504362	0.681153	-0.330787	-0.300960	-0.579684
18172	7.788416	-0.996404	5.889204	0.077402	-0.021715	-0.062021	-0.623107	0.465432	-0.504432	0.680768	-0.329647	-0.302587	-0.579939
18173	7.759777	-0.903670	5.866973	0.069006	-0.004235	-0.057600	-0.625982	0.463214	-0.505636	0.680519	-0.328429	-0.303786	-0.580296
18174	7.859504	-0.904875	5.898551	0.080990	-0.034204	-0.048982	-0.626756	0.461289	-0.506587	0.680226	-0.327462	-0.305537	-0.580266
18175	7.857417	-0.837328	5.938301	0.084122	-0.060409	-0.050817	-0.628314	0.455900	-0.506551	0.679804	-0.326728	-0.307633	-0.580067
18176	7.789431	-0.826198	5.862548	0.027370	-0.003824	-0.063587	-0.629358	0.453270	-0.506464	0.679175	-0.326044	-0.308442	-0.580758
18177	7.721375	-0.795042	5.951731	0.008396	-0.027479	-0.050528	-0.631731	0.450882	-0.504658	0.678461	-0.325955	-0.309209	-0.581235
18178	7.799481	-0.759019	5.926227	-0.035001	-0.029673	-0.057378	-0.631719	0.449377	-0.505475	0.677338	-0.326455	-0.309604	-0.582054
18179	7.799531	-0.763152	5.860791	-0.032616	-0.010808	-0.036397	-0.633844	0.450847	-0.503594	0.676621	-0.326812	-0.309576	-0.582702
18180	7.881938	-0.826594	5.826508	-0.061742	0.003296	-0.031891	-0.634511	0.448886	-0.501529	0.675815	-0.327449	-0.309041	-0.583562
18181	7.823646	-0.799839	5.866976	-0.051652	-0.014169	-0.036343	-0.636607	0.447769	-0.502061	0.674950	-0.328104	-0.308838	-0.584302
18182	7.801419	-0.860116	5.847260	-0.047770	0.003107	-0.025836	-0.635453	0.450368	-0.499657	0.674307	-0.328589	-0.308431	-0.584987
18183	7.835546	-0.846052	5.866043	-0.015669	-0.021896	-0.008551	-0.636503	0.450361	-0.499912	0.673956	-0.329021	-0.308569	-0.585077
18184	7.847501	-0.884878	5.855529	-0.035366	0.017735	-0.018843	-0.637290	0.449665	-0.499920	0.673565	-0.329209	-0.308064	-0.585686
18185	7.891430	-0.865667	5.840260	-0.028661	-0.002417	-0.018915	-0.637319	0.452114	-0.497510	0.673126	-0.329527	-0.307855	-0.586122
18186	7.779097	-0.923568	5.895299	-0.019535	0.009504	-0.003218	-0.637835	0.453510	-0.499315	0.672971	-0.329695	-0.307542	-0.586370
18187	7.769279	-0.933462	5.919598	-0.003929	-0.004737	0.005419	-0.637968	0.452121	-0.498555	0.672968	-0.329856	-0.307489	-0.586310
18188	7.813070	-0.931614	5.937983	0.030037	-0.022162	-0.013913	-0.637976	0.451970	-0.497508	0.672818	-0.329663	-0.308254	-0.586189
18189	7.774319	-0.899739	5.939332	0.006612	-0.040168	0.029708	-0.638235	0.452528	-0.498282	0.672953	-0.330247	-0.308635	-0.585504
18190	7.764369	-0.915448	6.050718	0.029152	-0.040409	0.033132	-0.638229	0.452121	-0.498815	0.673241	-0.330566	-0.309328	-0.584627
18191	7.826972	-1.025508	6.076761	0.032450	-0.108979	0.055628	-0.639571	0.454978	-0.496913	0.673427	-0.331760	-0.310755	-0.582978
18192	7.710046	-1.032591	6.149579	0.059551	-0.131633	0.040639	-0.638667	0.454821	-0.494693	0.673431	-0.332778	-0.312977	-0.581201
18193	7.675497	-1.133250	6.059356	0.110008	-0.132876	0.093701	-0.640133	0.455886	-0.492956	0.674423	-0.333431	-0.315349	-0.578387
18194	7.573109	-1.205337	5.852462	0.145527	-0.156897	0.106603	-0.641184	0.454075	-0.492197	0.675585	-0.333986	-0.318459	-0.574997
18195	7.616754	-1.241599	5.804933	0.174119	-0.193032	0.164868	-0.641340	0.453758	-0.489054	0.677420	-0.334903	-0.321873	-0.570385
18196	7.787538	-1.192903	5.658824	0.210086	-0.239743	0.171629	-0.642799	0.453171	-0.487350	0.679180	-0.335921	-0.326386	-0.565105
18197	7.938880	-1.134631	5.539935	0.266743	-0.222312	0.147106	-0.642411	0.451086	-0.485558	0.681188	-0.335771	-0.331325	-0.559879
18198	8.027480	-0.979075	5.452936	0.312295	-0.152736	0.145423	-0.642778	0.450154	-0.488459	0.683839	-0.334214	-0.335944	-0.554804
18199	7.940595	-0.905079	5.194496	0.309014	-0.092923	0.126389	-0.643010	0.447151	-0.490878	0.686688	-0.331873	-0.339697	-0.550387
18200	8.081940	-0.833103	5.381117	0.247347	-0.091203	0.152758	-0.642961	0.442793	-0.494899	0.689336	-0.330544	-0.342679	-0.546011
18201	7.854051	-0.671741	5.454054	0.230375	-0.038468	0.145055	-0.641883	0.441735	-0.497551	0.692191	-0.328783	-0.344669	-0.542196
18202	7.796858	-0.451017	5.514208	0.246145	0.005231	0.138123	-0.641057	0.439860	-0.501136	0.695287	-0.326299	-0.346378	-0.538635
18203	8.123525	-0.312680	5.702335	0.265662	-0.096261	0.131711	-0.639034	0.436216	-0.505551	0.697782	-0.324529	-0.349624	-0.534364
18204	8.527639	-0.236307	5.945904	0.184810	-0.111960	0.158999	-0.639690	0.435519	-0.505429	0.699845	-0.324284	-0.352153	-0.530136
18205	8.659471	-0.118565	6.172137	0.085594	-0.043880	0.099306	-0.637032	0.433369	-0.507720	0.701162	-0.324196	-0.352949	-0.527916
18206	8.057027	0.033841	6.028417	-0.063702	0.020199	0.002119	-0.638502	0.435814	-0.506087	0.700871	-0.324922	-0.352008	-0.528485
18207	7.366445	0.057952	5.700888	-0.130010	-0.006529	-0.133948	-0.638517	0.435791	-0.504251	0.698584	-0.325765	-0.351510	-0.531317
18208	7.074624	0.087347	5.683834	-0.231277	-0.127718	-0.203826	-0.642506	0.436931	-0.499478	0.693956	-0.328943	-0.352186	-0.534964
18209	7.604334	-0.059673	5.616236	-0.211302	-0.195190	-0.209212	-0.648885	0.435797	-0.491060	0.688968	-0.332335	-0.353910	-0.538168
18210	8.149102	-0.085418	5.765513	-0.161436	-0.214472	-0.132565	-0.655268	0.435348	-0.482366	0.684894	-0.335954	-0.356030	-0.539720
18211	8.195426	-0.052815	5.854495	-0.037396	-0.098039	-0.046238	-0.660322	0.435212	-0.475512	0.683479	-0.337012	-0.357186	-0.540091
18212	8.048092	0.114843	5.734378	0.066321	0.044714	0.048027	-0.659935	0.436312	-0.475099	0.684717	-0.335997	-0.356993	-0.539281
18213	7.732985	0.340222	5.793292	0.135913	0.013954	0.085172	-0.658199	0.436786	-0.478513	0.686683	-0.334359	-0.357601	-0.537394
18214	7.691958	0.375879	5.673682	0.149758	0.034991	0.076457	-0.656209	0.435170	-0.479871	0.688708	-0.332502	-0.358244	-0.535523
18215	8.142474	0.448830	5.751481	0.264004	0.097213	0.058046	-0.650891	0.432537	-0.485470	0.691805	-0.327950	-0.359257	-0.533656
18216	9.127187	0.107371	6.890941	0.249883	-0.066636	0.119752	-0.648985	0.430993	-0.492597	0.694189	-0.326089	-0.362083	-0.529777
18217	9.658887	-0.794500	5.495360	0.011875	-0.006881	-0.056288	-0.649670	0.431637	-0.489563	0.693650	-0.325294	-0.362594	-0.530621
18218	10.241469	-1.037686	5.522024	0.089059	0.235578	-0.234522	-0.647495	0.425808	-0.495465	0.693389	-0.319881	-0.361816	-0.534769
18219	8.838397	-1.416230	4.842024	-0.008806	0.180351	0.006166	-0.644556	0.424661	-0.500493	0.694715	-0.317877	-0.359117	-0.536059
18220	7.652680	-2.041590	4.361722	0.048201	0.142213	0.087760	-0.641376	0.427084	-0.504403	0.696936	-0.316342	-0.357125	-0.535415
18221	7.496528	-2.090114	4.480861	0.293483	-0.175552	0.066935	-0.640833	0.426700	-0.506250	0.698261	-0.314440	-0.362204	-0.531382
18222	8.384418	-1.347463	4.243321	0.306236	-0.305664	0.206148	-0.642119	0.421051	-0.507271	0.700090	-0.314921	-0.368443	-0.524356
18223	9.057242	-1.515980	4.472353	0.125347	-0.234729	0.318650	-0.643218	0.425126	-0.503510	0.702475	-0.317876	-0.370970	-0.517556
18224	8.482260	-1.646411	4.420825	0.188537	-0.003344	0.254499	-0.641655	0.426502	-0.502182	0.706224	-0.317175	-0.371371	-0.512574
18225	8.121511	-1.777717	4.282010	0.101818	0.216459	0.216953	-0.637556	0.429902	-0.506342	0.710690	-0.315098	-0.367924	-0.510162
18226	7.546332	-1.896204	4.467944	0.134062	-0.054306	0.310219	-0.635455	0.432967	-0.507346	0.714237	-0.316055	-0.368127	-0.504437
18227	8.462701	-2.482492	4.530438	0.149304	-0.206227	0.280291	-0.631261	0.439223	-0.508433	0.716478	-0.318100	-0.370734	-0.498024
18228	8.834133	-2.172474	4.744189	0.280362	-0.161879	0.173647	-0.629413	0.439667	-0.509487	0.718731	-0.317002	-0.374762	-0.492432
18229	9.154559	-2.242096	5.084464	0.289872	-0.127543	0.198200	-0.630186	0.438299	-0.510820	0.721553	-0.315672	-0.378114	-0.486562
18230	9.054058	-1.952119	5.061859	0.211440	0.056629	0.089000	-0.630959	0.435544	-0.511525	0.724127	-0.312772	-0.378815	-0.484059
18231	8.227683	-1.745607	5.248537	0.107160	0.064618	-0.017237	-0.630120	0.433551	-0.516685	0.725133	-0.310599	-0.378939	-0.483855
18232	7.644143	-1.708842	5.010724	-0.005084	0.110045	-0.112825	-0.630079	0.430289	-0.520160	0.724798	-0.308780	-0.378023	-0.486232
18233	7.078154	-2.016196	4.707074	-0.100807	0.068416	-0.130168	-0.630598	0.430294	-0.520944	0.723453	-0.308754	-0.376737	-0.489240
18234	7.531067	-2.345227	4.914688	-0.049379	-0.076137	-0.087009	-0.632076	0.433558	-0.518770	0.721678	-0.309586	-0.377921	-0.490422
18235	8.044532	-2.369931	4.774146	-0.008059	-0.179869	0.031284	-0.636178	0.432093	-0.515096	0.720617	-0.311917	-0.380095	-0.488823
18236	8.371409	-2.624351	4.917936	-0.067522	0.035420	0.135074	-0.635950	0.437169	-0.513161	0.721739	-0.313598	-0.378109	-0.487630
18237	8.081918	-2.602844	4.953985	-0.232862	0.226902	0.153498	-0.630438	0.444273	-0.514897	0.723530	-0.316174	-0.371411	-0.488459
18238	8.614426	-2.828871	6.323453	-0.174306	0.015824	0.084810	-0.623890	0.452055	-0.515053	0.723326	-0.319198	-0.368971	-0.488643
18239	9.489660	-1.287431	6.300968	0.280367	-0.326765	-0.125111	-0.629170	0.448093	-0.510896	0.721532	-0.317676	-0.377006	-0.486147
18240	9.308774	-0.508980	4.531727	0.188713	0.129861	0.219997	-0.625178	0.447510	-0.516183	0.725793	-0.315372	-0.375592	-0.482386
18241	8.192628	-0.412170	4.326443	0.210303	0.287858	0.185307	-0.619313	0.448105	-0.525919	0.731097	-0.311197	-0.372092	-0.479793
18242	7.132099	-0.305298	4.485634	0.158127	0.048874	0.200307	-0.613866	0.447550	-0.532266	0.734316	-0.309931	-0.371674	-0.476006
18243	7.793293	0.935943	4.996506	0.138289	-0.313589	0.033584	-0.614375	0.443137	-0.532349	0.733182	-0.311344	-0.377242	-0.472438
18244	9.806585	0.734973	5.363603	-0.108060	-0.285701	-0.096120	-0.618658	0.446028	-0.524654	0.729391	-0.314923	-0.381033	-0.472892
18245	9.909993	-0.351553	5.195624	-0.155398	0.104894	-0.240412	-0.621047	0.445417	-0.521763	0.726933	-0.314539	-0.379463	-0.478165
18246	8.099370	-0.434825	4.911809	-0.363526	0.079906	-0.188688	-0.624238	0.449768	-0.519686	0.723379	-0.317646	-0.376029	-0.484175
18247	7.087669	-0.359023	4.769188	-0.104261	0.124022	-0.210419	-0.628866	0.449545	-0.516509	0.721607	-0.316519	-0.374487	-0.488731
18248	7.643524	0.676725	4.846155	0.252815	-0.304173	-0.268522	-0.633293	0.441117	-0.518218	0.718229	-0.313847	-0.383060	-0.488786
18249	8.817631	0.931008	5.086576	0.119247	-0.299711	-0.285407	-0.642768	0.429928	-0.512468	0.713853	-0.312954	-0.390279	-0.490057
18250	9.137678	0.724657	5.059296	-0.063013	-0.086498	-0.262393	-0.651202	0.427325	-0.509311	0.710156	-0.312678	-0.392561	-0.493768
18251	8.952206	0.650000	5.149684	-0.326941	-0.017053	-0.271041	-0.657020	0.426666	-0.505347	0.705245	-0.315393	-0.391261	-0.500071
18252	8.414165	0.186060	5.155508	-0.331298	-0.031491	-0.234469	-0.661945	0.425973	-0.497980	0.700497	-0.318564	-0.389887	-0.505776
18253	8.166232	0.190638	4.933697	-0.247154	-0.052048	-0.133632	-0.664369	0.427801	-0.491893	0.697120	-0.321515	-0.388973	-0.509266
18254	8.305946	-0.051125	4.956083	-0.177467	-0.101612	0.028311	-0.669045	0.432909	-0.485462	0.695423	-0.325274	-0.388422	-0.509620
18255	8.477095	0.062964	4.823004	-0.054646	-0.026511	0.078771	-0.665278	0.438417	-0.482233	0.695627	-0.326903	-0.387740	-0.508818
18256	8.494012	0.454168	4.774914	0.035909	0.121872	0.047488	-0.663449	0.439524	-0.481175	0.697234	-0.325566	-0.386121	-0.508706
18257	8.175883	0.566142	4.774171	0.158039	0.283888	0.026596	-0.661276	0.437434	-0.488577	0.700664	-0.320620	-0.383631	-0.509019
18258	8.381339	0.450530	5.411847	0.235170	0.347464	0.047535	-0.653275	0.434218	-0.500372	0.705246	-0.314176	-0.380862	-0.508789
18259	9.946014	-0.149618	6.664978	0.175253	-0.011840	0.156912	-0.648617	0.432407	-0.506081	0.707802	-0.312924	-0.381862	-0.505250
18260	9.340715	-0.396143	4.840101	-0.054090	0.461922	0.113484	-0.640405	0.437014	-0.515231	0.712061	-0.309904	-0.374077	-0.506947
18261	8.823625	-0.655818	4.577163	-0.090408	0.436480	0.040192	-0.632871	0.441580	-0.521753	0.715085	-0.306987	-0.366750	-0.509810
18262	7.226698	-0.800082	4.374710	-0.169092	0.281835	0.102550	-0.627199	0.444156	-0.524891	0.717093	-0.307312	-0.360382	-0.511333
18263	7.042002	-1.145111	4.548398	-0.113984	0.055163	-0.004660	-0.623395	0.448612	-0.525618	0.716683	-0.308306	-0.358518	-0.512619
18264	8.314655	-1.086749	4.868499	-0.260777	-0.168333	-0.128533	-0.626205	0.450728	-0.520834	0.712497	-0.312867	-0.359074	-0.515294
18265	9.786305	-1.186649	4.857295	-0.433172	-0.018128	-0.174467	-0.628937	0.455255	-0.510494	0.707754	-0.317964	-0.356035	-0.520791
18266	9.516614	-1.056549	5.155933	-0.634230	0.131059	-0.225845	-0.630330	0.460110	-0.503305	0.702186	-0.323972	-0.349002	-0.529315
18267	8.348930	-1.052949	4.858503	-0.603356	0.106530	-0.268058	-0.634261	0.468344	-0.492883	0.696035	-0.329452	-0.342933	-0.537954
18268	7.423679	-1.160832	4.796016	-0.677172	0.225424	-0.224025	-0.636580	0.474568	-0.485661	0.690555	-0.334931	-0.333956	-0.547200
18269	7.507052	-1.814122	5.198833	-0.690560	0.064968	-0.295882	-0.639583	0.482408	-0.476040	0.682972	-0.341795	-0.327533	-0.556280
18270	8.023840	-1.681282	5.077406	-0.676790	-0.103407	-0.376582	-0.645754	0.484932	-0.462567	0.673387	-0.349694	-0.323999	-0.565057
18271	8.685213	-1.758057	5.140938	-0.617024	-0.155868	-0.307013	-0.652753	0.489743	-0.445371	0.664450	-0.357825	-0.321318	-0.572033
18272	8.739774	-1.572109	5.185909	-0.510440	-0.191509	-0.314414	-0.661696	0.490422	-0.429815	0.655855	-0.364793	-0.320263	-0.578111
18273	8.406207	-1.224657	4.975801	-0.441498	-0.153076	-0.337275	-0.670224	0.489474	-0.416001	0.647633	-0.370271	-0.319684	-0.584186
18274	8.363324	-1.054994	5.032475	-0.414259	-0.106768	-0.296251	-0.680318	0.490469	-0.404497	0.640310	-0.375020	-0.318410	-0.589897
18275	8.269862	-1.242617	4.949639	-0.500891	-0.029716	-0.265246	-0.687376	0.489987	-0.393700	0.633116	-0.380175	-0.314926	-0.596199
18276	8.208792	-1.675781	5.095004	-0.541194	-0.051362	-0.207584	-0.694195	0.492797	-0.381528	0.626091	-0.386352	-0.310690	-0.601842
18277	8.032537	-1.858663	5.086786	-0.474392	-0.018528	-0.213799	-0.697202	0.495502	-0.368993	0.619640	-0.391279	-0.306893	-0.607259
18278	7.952497	-1.816522	5.069864	-0.404530	0.012755	-0.233993	-0.700688	0.495918	-0.361090	0.613627	-0.394723	-0.303657	-0.612738
18279	7.960768	-1.676645	4.926387	-0.362373	0.135164	-0.257334	-0.703894	0.495256	-0.354784	0.608361	-0.396053	-0.299591	-0.619099
18280	8.232486	-1.762316	5.219132	-0.316352	0.111841	-0.354301	-0.708272	0.494877	-0.350038	0.602053	-0.396414	-0.297123	-0.626183
18281	9.422938	-1.048649	6.272010	-0.095551	-0.225197	-0.598270	-0.718432	0.485856	-0.342011	0.592382	-0.396903	-0.303350	-0.632084
18282	8.549907	-0.022075	4.553768	-0.091591	0.054781	-0.381425	-0.727363	0.475117	-0.338748	0.587095	-0.395006	-0.304580	-0.637590
18283	8.329296	-0.361351	4.234421	0.041995	0.096735	-0.227308	-0.731006	0.467382	-0.340055	0.585057	-0.391995	-0.305800	-0.640729
18284	8.114725	-0.409549	4.369442	-0.035573	-0.031310	-0.160308	-0.735453	0.461278	-0.340275	0.582468	-0.391871	-0.306980	-0.642597
18285	8.437918	-0.076772	4.318288	-0.078749	-0.225267	-0.144145	-0.743365	0.453407	-0.334209	0.578538	-0.394902	-0.309771	-0.642953
18286	8.935158	0.174899	4.881813	-0.192257	-0.115522	-0.083261	-0.748156	0.452441	-0.326979	0.575154	-0.398138	-0.309297	-0.644220
18287	9.360271	-0.315101	5.179786	-0.225082	-0.007079	0.020189	-0.746775	0.457064	-0.320996	0.573492	-0.401036	-0.306390	-0.645293
18288	8.951596	-0.338042	4.937084	-0.153837	-0.112717	0.044041	-0.748802	0.461950	-0.316687	0.572068	-0.404563	-0.305354	-0.644845
18289	8.709517	-0.177325	4.639880	0.041507	-0.234952	0.062258	-0.752548	0.463479	-0.309809	0.571675	-0.407583	-0.308162	-0.641950
18290	8.567002	0.042665	4.832745	0.166256	-0.202711	0.064559	-0.753771	0.461465	-0.304069	0.572502	-0.408736	-0.312072	-0.638582
18291	8.257676	0.349993	4.500440	0.196733	-0.083951	0.062979	-0.758123	0.461404	-0.302596	0.574283	-0.408006	-0.315141	-0.635937
18292	8.157495	0.291856	4.567302	0.174162	-0.053746	0.043932	-0.758231	0.459084	-0.304478	0.575763	-0.407052	-0.317565	-0.634002
18293	8.254224	0.225702	4.767515	0.079256	0.026254	0.054055	-0.757434	0.457718	-0.304773	0.577149	-0.406177	-0.317955	-0.633106
18294	8.301843	0.091517	5.011478	0.079863	0.059431	0.104761	-0.755308	0.459435	-0.308164	0.579397	-0.405229	-0.317415	-0.631931
18295	8.384382	0.066051	5.055213	0.212408	-0.078518	0.142379	-0.751852	0.457584	-0.311636	0.582303	-0.404648	-0.319981	-0.628328
18296	8.833449	0.263014	4.895102	0.430771	-0.053239	0.199430	-0.749194	0.456545	-0.314561	0.587862	-0.401601	-0.324396	-0.622818
18297	9.048439	0.347272	4.571723	0.635248	0.019645	0.347347	-0.746648	0.457475	-0.320726	0.597232	-0.396069	-0.329413	-0.614760
18298	8.713333	0.453015	4.488960	0.668114	0.124906	0.419011	-0.738367	0.458029	-0.336252	0.608355	-0.389308	-0.332785	-0.606298
18299	8.387594	0.578246	4.832407	0.726464	0.252881	0.422632	-0.728744	0.456423	-0.354191	0.620586	-0.380099	-0.335367	-0.598270
18300	9.086564	0.523154	6.200463	0.737917	-0.028437	0.447222	-0.719069	0.453925	-0.377920	0.631218	-0.374256	-0.341125	-0.587478
18301	8.309725	-0.284068	4.725077	0.469719	0.190568	0.239235	-0.711868	0.452070	-0.389026	0.638668	-0.367603	-0.342621	-0.582737
18302	8.855859	-0.884455	5.033211	0.413271	0.072877	0.077848	-0.708230	0.446835	-0.397157	0.643040	-0.362030	-0.345945	-0.579445
18303	8.388073	-1.868338	4.807250	0.278696	0.131315	0.204040	-0.704473	0.445047	-0.405351	0.648190	-0.358261	-0.346170	-0.575904
18304	7.897599	-2.538146	4.733983	0.471276	-0.033274	0.300697	-0.701261	0.446274	-0.412695	0.654706	-0.354631	-0.349874	-0.568493
18305	8.456783	-2.597883	4.872757	0.816464	-0.160677	0.493065	-0.695885	0.442903	-0.425130	0.664762	-0.349152	-0.357810	-0.555118
18306	8.811183	-1.971072	4.549040	1.068411	-0.238998	0.675268	-0.689193	0.437604	-0.436694	0.677729	-0.342359	-0.368032	-0.536681
18307	8.752029	-1.704587	4.423450	1.070479	-0.209772	0.759044	-0.680542	0.435074	-0.447824	0.691333	-0.335627	-0.377131	-0.516899
18308	8.480135	-1.542463	4.681433	0.914935	-0.015816	0.674510	-0.671719	0.430947	-0.463184	0.704062	-0.328204	-0.382184	-0.500514
18309	8.408578	-1.606211	5.234236	0.793515	0.009554	0.565904	-0.662398	0.429553	-0.476396	0.714805	-0.321279	-0.386273	-0.486443
18310	7.973057	-1.574555	5.344021	0.630893	0.009446	0.441575	-0.655429	0.427050	-0.490923	0.723082	-0.315585	-0.389410	-0.475309
18311	7.530241	-1.974266	5.394564	0.540424	-0.084525	0.411889	-0.648907	0.426680	-0.500159	0.729646	-0.311837	-0.393147	-0.464554
18312	7.752223	-2.301447	5.394463	0.538536	-0.195542	0.411648	-0.644129	0.424300	-0.504307	0.735175	-0.309030	-0.398427	-0.453072
18313	8.040399	-2.170140	5.149967	0.557457	-0.218338	0.458659	-0.641065	0.423142	-0.508418	0.740948	-0.306540	-0.403767	-0.440456
18314	8.401929	-1.921326	5.198426	0.500455	-0.257051	0.443045	-0.637114	0.422636	-0.508850	0.745722	-0.304964	-0.409256	-0.428258
18315	8.299248	-1.594523	5.140076	0.406809	-0.211905	0.295112	-0.636981	0.421945	-0.508602	0.748966	-0.303224	-0.414004	-0.419172
18316	8.254834	-1.319970	4.931936	0.306538	-0.119173	0.019997	-0.638014	0.419193	-0.509698	0.749943	-0.299821	-0.418257	-0.415636
18317	8.246042	-1.182511	4.800924	0.133947	0.046539	-0.198856	-0.638354	0.412345	-0.513241	0.749498	-0.295867	-0.419774	-0.417739
18318	8.226036	-1.283827	4.758781	-0.050821	0.189996	-0.335719	-0.641073	0.406981	-0.516082	0.747920	-0.292243	-0.418504	-0.424340
18319	8.432806	-1.464998	6.056509	-0.150141	0.320908	-0.507703	-0.641550	0.402616	-0.519969	0.745406	-0.287599	-0.415245	-0.435004
18320	9.126699	-0.847388	6.741766	-0.206916	0.073713	-0.763761	-0.649518	0.390011	-0.520947	0.738045	-0.283692	-0.416716	-0.448504
18321	8.359687	-0.068022	4.685837	-0.387434	0.216133	-0.702863	-0.654759	0.381121	-0.519380	0.731296	-0.281659	-0.413844	-0.463258
18322	8.233026	-0.212841	4.049898	-0.460735	0.198950	-0.574487	-0.661487	0.380053	-0.516467	0.724893	-0.281797	-0.409881	-0.476569
18323	7.898993	0.049883	3.819223	-0.462965	0.144438	-0.491852	-0.665198	0.381082	-0.513534	0.718742	-0.283176	-0.406005	-0.488242
18324	8.959694	0.562126	4.528406	-0.391760	-0.181067	-0.356794	-0.672758	0.378831	-0.504867	0.711479	-0.287690	-0.406805	-0.495522
18325	9.777591	0.227575	4.732352	-0.341318	0.019045	-0.239326	-0.680215	0.380001	-0.494297	0.707278	-0.290507	-0.404458	-0.501774
18326	9.808512	-0.284289	4.898685	-0.233026	0.262189	0.008829	-0.678238	0.383907	-0.496595	0.708060	-0.291275	-0.398370	-0.505085
18327	8.347701	-0.844212	4.861504	-0.018453	0.367020	0.196740	-0.672021	0.389013	-0.503228	0.712838	-0.289521	-0.391778	-0.504529
18328	7.422497	-0.483438	5.004234	0.350257	0.320847	0.245944	-0.662602	0.392972	-0.514761	0.719767	-0.283239	-0.389315	-0.500145
18329	7.617002	0.335020	5.035607	0.670227	-0.066662	0.285725	-0.656573	0.387938	-0.525921	0.725828	-0.276570	-0.395262	-0.490357
18330	8.061476	0.598882	4.975828	0.770099	-0.109556	0.292331	-0.650525	0.378772	-0.537295	0.731946	-0.268768	-0.402761	-0.479377
18331	8.529663	0.783277	5.059647	0.795695	-0.158783	0.185755	-0.650004	0.365392	-0.546613	0.736614	-0.260189	-0.411630	-0.469322
18332	8.736294	0.733710	4.991214	0.587393	-0.079300	0.226749	-0.651790	0.356728	-0.549264	0.741032	-0.254165	-0.417121	-0.460740
18333	8.821932	0.429929	5.176194	0.404728	-0.054338	0.276245	-0.648697	0.352014	-0.555413	0.745125	-0.251029	-0.420225	-0.452973
18334	8.431115	0.621212	5.304168	0.411675	0.045994	0.234562	-0.647059	0.348241	-0.560877	0.749616	-0.246476	-0.422096	-0.446275
18335	7.916358	0.828811	5.369862	0.358214	0.045306	0.203213	-0.642371	0.345093	-0.569761	0.753530	-0.242441	-0.423594	-0.440435
18336	7.862824	0.833844	5.395383	0.294696	-0.014842	0.171818	-0.641022	0.343218	-0.572956	0.756275	-0.239620	-0.425593	-0.435316
18337	7.954813	0.768905	5.489186	0.234722	-0.002489	0.189495	-0.638632	0.340782	-0.574595	0.758996	-0.237689	-0.426751	-0.430479
18338	7.984197	0.809412	5.535089	0.131087	-0.001779	0.193289	-0.636111	0.339592	-0.576604	0.761209	-0.237398	-0.427008	-0.426459
18339	8.158127	0.612382	5.656595	0.094256	-0.021381	0.175944	-0.635474	0.342062	-0.575248	0.762955	-0.237595	-0.427283	-0.422940
18340	8.066038	0.674093	5.635388	0.044118	0.062657	0.137928	-0.633238	0.345272	-0.576775	0.764809	-0.237608	-0.426066	-0.420805
18341	8.041374	0.616102	5.630290	-0.047962	0.013131	0.216562	-0.630238	0.350251	-0.575911	0.766501	-0.239983	-0.424404	-0.418051
18342	7.958188	0.564357	5.764646	-0.070096	0.125730	0.180305	-0.625127	0.355400	-0.575978	0.768685	-0.241566	-0.421048	-0.416520
18343	7.688951	0.691796	5.644351	-0.114339	0.091716	0.149752	-0.621597	0.360254	-0.575645	0.770146	-0.243680	-0.417923	-0.415735
18344	7.790575	0.596000	5.667274	-0.136490	0.109658	0.076624	-0.616896	0.366207	-0.574250	0.770984	-0.245540	-0.414751	-0.416263
18345	8.067275	0.529731	5.957759	-0.121820	0.158507	0.014842	-0.614674	0.369394	-0.573940	0.771826	-0.246035	-0.411172	-0.417958
18346	8.559634	0.359028	6.525068	-0.147947	0.097014	0.034033	-0.610347	0.371218	-0.573149	0.772133	-0.247815	-0.408298	-0.419156
18347	9.165571	-0.169076	5.956338	-0.372818	0.055516	-0.001920	-0.608697	0.377102	-0.568585	0.770713	-0.252877	-0.404262	-0.422643
18348	9.130238	-0.605463	4.834720	-0.490273	0.280894	-0.149191	-0.603508	0.385218	-0.563478	0.769148	-0.256865	-0.396546	-0.430329
18349	8.492633	-0.651276	4.642985	-0.493859	0.297096	-0.164931	-0.601182	0.391828	-0.561396	0.767486	-0.260413	-0.388527	-0.438403
18350	7.792947	-1.279765	4.727682	-0.439179	0.308474	-0.130210	-0.595184	0.399983	-0.558787	0.766362	-0.263454	-0.380624	-0.445429
18351	7.580554	-1.743467	5.118237	-0.390790	0.167535	-0.190046	-0.592592	0.405355	-0.556601	0.763847	-0.266384	-0.375536	-0.452272
18352	8.357043	-2.045887	5.522145	-0.350869	0.039637	-0.204326	-0.591851	0.409168	-0.552464	0.760357	-0.269874	-0.372861	-0.458257
18353	8.699780	-1.685004	5.548421	-0.302449	0.045044	-0.082320	-0.593235	0.414175	-0.546322	0.758286	-0.273398	-0.369811	-0.462056
18354	8.218431	-1.573381	5.706408	-0.228529	0.108940	-0.010914	-0.591181	0.418829	-0.542310	0.757679	-0.275812	-0.366125	-0.464546
18355	7.442307	-1.164206	5.526772	-0.112200	0.081869	-0.049874	-0.591216	0.420022	-0.538614	0.757193	-0.276369	-0.364073	-0.466615
18356	6.960038	-1.242602	5.527111	-0.136485	-0.051754	-0.034549	-0.591246	0.422609	-0.536201	0.755686	-0.278703	-0.363797	-0.467884
18357	7.206217	-1.580442	5.594096	-0.136289	-0.205553	-0.038401	-0.592893	0.424703	-0.528803	0.753075	-0.282405	-0.365767	-0.468337
18358	7.699619	-1.690915	5.542385	-0.188817	-0.324478	-0.015819	-0.597987	0.429077	-0.519105	0.749421	-0.288197	-0.368993	-0.468141
18359	8.255822	-1.838402	5.716299	-0.075036	-0.247374	0.013828	-0.603326	0.430013	-0.510129	0.747304	-0.291771	-0.371824	-0.467068
18360	8.188658	-1.651975	5.812514	-0.032189	-0.212244	-0.015883	-0.609193	0.430940	-0.500887	0.745334	-0.294150	-0.374811	-0.466337
18361	7.826131	-1.256114	5.637662	0.010402	-0.197290	-0.085844	-0.614230	0.430276	-0.495879	0.743142	-0.295234	-0.378241	-0.466380
18362	7.830133	-0.988904	5.617161	-0.043780	-0.155321	-0.167587	-0.617656	0.426352	-0.493309	0.740093	-0.296093	-0.381155	-0.468308
18363	7.574094	-1.147935	5.269722	-0.182431	-0.054341	-0.234086	-0.625060	0.427327	-0.489039	0.736436	-0.297555	-0.381504	-0.472840
18364	7.703514	-1.516562	5.137998	-0.321824	-0.038299	-0.297251	-0.629843	0.426512	-0.482856	0.731343	-0.300410	-0.380806	-0.479456
18365	7.965353	-1.642555	5.352916	-0.472791	0.084254	-0.301641	-0.638588	0.429515	-0.476569	0.726259	-0.304269	-0.376679	-0.487935
18366	8.003764	-1.679901	5.627525	-0.553467	0.274527	-0.361912	-0.642844	0.434805	-0.473285	0.721306	-0.306905	-0.369482	-0.499009
18367	8.485762	-1.480012	6.495749	-0.546748	0.200738	-0.566187	-0.644855	0.437636	-0.469936	0.713760	-0.308646	-0.364369	-0.512366
18368	9.292050	-0.799327	7.096984	-0.538306	0.052867	-0.730557	-0.654100	0.435131	-0.464279	0.703175	-0.310445	-0.362576	-0.526979
18369	9.474520	0.183215	5.687873	-0.422994	0.052405	-0.743193	-0.668088	0.425774	-0.454394	0.693061	-0.310474	-0.361764	-0.540740
18370	8.933208	0.206981	4.615971	-0.556156	0.027478	-0.425469	-0.677590	0.422028	-0.448891	0.685090	-0.314810	-0.357999	-0.550802
18371	7.456136	-0.347909	3.915800	-0.704389	0.276798	-0.297157	-0.681714	0.427181	-0.445611	0.679310	-0.319336	-0.348145	-0.561567
18372	6.840372	-0.320969	4.153167	-0.647633	0.076861	-0.376490	-0.687830	0.431176	-0.439454	0.671356	-0.324648	-0.342216	-0.571641
18373	7.815196	0.880665	4.709499	-0.604998	-0.245386	-0.314696	-0.696090	0.433011	-0.427554	0.662095	-0.333476	-0.340515	-0.578337
18374	9.834393	0.866155	5.113012	-0.580798	-0.284094	-0.291879	-0.705460	0.435299	-0.408816	0.652796	-0.342465	-0.339494	-0.584225
18375	10.081024	-0.240851	5.149666	-0.506091	0.058070	-0.208979	-0.708981	0.437879	-0.397722	0.647219	-0.347053	-0.334217	-0.590730
18376	8.721999	-0.475060	4.993706	-0.351048	0.151969	-0.124743	-0.712312	0.441660	-0.394213	0.644240	-0.348999	-0.328972	-0.595762
18377	7.241490	-0.224555	5.002416	-0.216764	0.083536	-0.039232	-0.714436	0.444657	-0.393220	0.642771	-0.350629	-0.325576	-0.598251
18378	7.165902	0.169364	5.000085	0.019241	-0.150556	-0.042382	-0.715485	0.442712	-0.392726	0.641359	-0.351945	-0.328056	-0.597639
18379	8.266279	0.679001	5.035191	0.053311	-0.385921	-0.105834	-0.718440	0.440093	-0.384100	0.637872	-0.355229	-0.334399	-0.595910
18380	9.006079	0.705534	5.134702	-0.057574	-0.258812	-0.251576	-0.724000	0.437487	-0.378471	0.632663	-0.357394	-0.338812	-0.597674
18381	9.053349	0.476249	5.198143	-0.162138	-0.205843	-0.238877	-0.732200	0.432069	-0.370518	0.627169	-0.360313	-0.341242	-0.600322
18382	8.377438	0.110758	4.968843	-0.231817	-0.164958	-0.132211	-0.737140	0.430382	-0.360810	0.622644	-0.364372	-0.341448	-0.602462
18383	8.134857	-0.210602	4.802802	-0.170873	-0.052018	-0.011702	-0.740496	0.431492	-0.353156	0.620826	-0.367067	-0.340191	-0.603413
18384	8.232383	-0.218824	4.592199	0.010520	-0.081031	0.074926	-0.739603	0.433121	-0.350507	0.621011	-0.368567	-0.340677	-0.602032
18385	8.560122	0.048919	4.491589	0.220661	0.045465	0.145347	-0.734451	0.433760	-0.353418	0.624606	-0.366286	-0.341782	-0.599072
18386	8.732780	0.507788	4.789532	0.475992	0.224180	0.207022	-0.730266	0.432583	-0.366063	0.631548	-0.359351	-0.342885	-0.595352
18387	9.600539	0.257756	6.533480	0.651694	0.008418	0.359591	-0.724116	0.431689	-0.377667	0.640412	-0.353434	-0.348019	-0.586379
18388	8.039411	-0.687702	4.996761	0.436796	0.141285	0.487787	-0.714571	0.434672	-0.388170	0.650037	-0.349616	-0.347840	-0.578124
18389	7.699619	-1.420211	4.769000	0.371363	-0.058838	0.578146	-0.705439	0.441918	-0.398323	0.658774	-0.349461	-0.348901	-0.567593
18390	8.569530	-2.462640	4.847865	0.497511	-0.283913	0.587852	-0.695156	0.451342	-0.405556	0.666831	-0.350202	-0.354173	-0.554307
18391	9.132141	-1.989805	4.676952	0.692537	-0.192939	0.697482	-0.686583	0.457562	-0.411267	0.677852	-0.348043	-0.359517	-0.538637
18392	9.514990	-1.448317	4.583808	0.625555	-0.045055	0.657976	-0.677610	0.461854	-0.416756	0.688763	-0.344787	-0.362222	-0.524902
18393	8.625774	-1.198259	4.612751	0.455556	0.062096	0.505094	-0.667021	0.465943	-0.426720	0.697527	-0.341586	-0.362691	-0.515005
18394	7.670426	-1.452049	4.597308	0.274348	0.134869	0.322533	-0.660112	0.467226	-0.435663	0.703608	-0.338742	-0.361432	-0.509467
18395	7.436849	-2.225543	4.920989	0.124569	0.090780	0.202520	-0.651596	0.467741	-0.447913	0.707116	-0.337641	-0.360072	-0.506294
18396	7.593497	-2.856210	5.196527	0.209157	-0.039202	0.092093	-0.651566	0.469728	-0.452464	0.709128	-0.335770	-0.362148	-0.503234
18397	8.015264	-2.737488	5.108572	0.251373	-0.091263	0.151188	-0.650925	0.468599	-0.449868	0.711647	-0.334371	-0.364917	-0.498589
18398	8.198709	-2.564856	5.160060	0.277123	-0.020316	0.231573	-0.648000	0.468122	-0.453440	0.715593	-0.332345	-0.366437	-0.493151
18399	7.819875	-2.423625	5.195035	0.312207	0.036100	0.191433	-0.646096	0.466576	-0.460436	0.719808	-0.329104	-0.367638	-0.488272
18400	7.470044	-2.312029	5.253131	0.380538	0.038903	0.154542	-0.646787	0.458960	-0.468844	0.724038	-0.324403	-0.369793	-0.483513
18401	7.655674	-2.141741	5.515190	0.198557	-0.114401	0.205242	-0.645166	0.457380	-0.473347	0.726486	-0.324343	-0.371901	-0.478236
18402	8.342029	-2.986070	5.383198	0.014611	-0.104584	0.000147	-0.646501	0.460108	-0.472234	0.725760	-0.325161	-0.373588	-0.477467
18403	8.140682	-2.519563	5.060351	-0.093450	0.061996	-0.189300	-0.651883	0.456191	-0.471748	0.723855	-0.324748	-0.372855	-0.481198
18404	8.798391	-2.196962	6.110282	-0.058699	-0.064309	-0.193172	-0.655833	0.453373	-0.469939	0.721085	-0.324803	-0.374502	-0.484033
18405	8.649992	-0.260804	5.211494	0.139334	-0.004161	0.005063	-0.663450	0.445692	-0.467806	0.722066	-0.323093	-0.375699	-0.482785
18406	9.199938	0.113322	4.976514	0.064261	0.012695	0.282752	-0.660019	0.445328	-0.469018	0.725251	-0.324191	-0.374332	-0.478316
18407	8.989274	0.671065	4.752034	-0.030445	-0.032650	0.169413	-0.657531	0.447831	-0.468856	0.726454	-0.326385	-0.373298	-0.475800
18408	8.767651	1.006172	4.473789	-0.392426	-0.252497	-0.152963	-0.663403	0.451244	-0.460089	0.720474	-0.333360	-0.374243	-0.479301
18409	9.039601	0.470516	4.409033	-0.737163	-0.201327	-0.453516	-0.672760	0.455078	-0.443681	0.709581	-0.342585	-0.373007	-0.489894
18410	8.929229	-0.060016	4.617104	-0.731301	-0.072423	-0.645024	-0.685278	0.456377	-0.425465	0.697527	-0.348827	-0.371244	-0.503937
18411	8.167058	-0.595724	4.481805	-0.653910	-0.016889	-0.540484	-0.697362	0.456635	-0.411732	0.687264	-0.354154	-0.368602	-0.516115
18412	7.951688	-0.757003	4.745985	-0.240591	-0.004742	-0.459677	-0.708447	0.448013	-0.403296	0.680685	-0.354142	-0.369439	-0.524181
18413	8.415822	0.362249	4.586550	0.041251	-0.141498	-0.298694	-0.716866	0.438227	-0.398707	0.676750	-0.352915	-0.373915	-0.526923
18414	8.871361	0.904831	4.777456	0.095189	-0.059243	-0.232310	-0.722099	0.429903	-0.398309	0.674456	-0.350553	-0.377369	-0.528975
18415	8.905581	0.961084	4.932430	-0.038058	-0.053331	-0.319130	-0.725760	0.421031	-0.396884	0.670339	-0.349219	-0.379967	-0.533214
18416	8.704706	0.713733	4.846382	-0.224997	-0.051587	-0.336031	-0.733927	0.415110	-0.392745	0.664680	-0.350281	-0.380591	-0.539123
18417	8.344727	0.337255	4.926819	-0.319443	-0.026078	-0.246729	-0.740008	0.411261	-0.387268	0.659497	-0.352877	-0.379274	-0.544695
18418	8.106966	0.059055	5.025202	-0.256500	0.023202	-0.083667	-0.742812	0.411445	-0.382260	0.656839	-0.355437	-0.376748	-0.547986
18419	8.189643	0.062418	5.095980	-0.111497	-0.003527	0.037963	-0.740468	0.413787	-0.380395	0.656379	-0.357144	-0.375352	-0.548384
18420	8.497729	0.321707	5.116767	0.005040	0.019768	0.104002	-0.738140	0.418877	-0.377950	0.657629	-0.357690	-0.374413	-0.547171
18421	8.436501	0.630592	4.890134	0.038227	0.079546	0.017678	-0.736030	0.419600	-0.379000	0.658633	-0.356322	-0.373719	-0.547331
18422	8.419449	1.002320	4.653690	0.042687	0.220010	-0.074440	-0.736096	0.414712	-0.384736	0.659698	-0.352832	-0.371831	-0.549591
18423	8.560771	1.163659	5.321002	0.061925	0.271861	-0.161563	-0.732842	0.409351	-0.394047	0.660295	-0.347632	-0.370145	-0.553314
18424	9.188768	0.393712	5.532822	-0.322337	0.088915	-0.190439	-0.731903	0.407032	-0.395149	0.656537	-0.349516	-0.366742	-0.558836
18425	9.590311	-0.242852	4.393419	-0.505583	0.262195	-0.281753	-0.731748	0.406932	-0.398038	0.651642	-0.350940	-0.359693	-0.568177
18426	9.888453	-0.848395	4.482028	-0.551619	0.315765	-0.284845	-0.732035	0.409110	-0.396156	0.646691	-0.352492	-0.351298	-0.578040
18427	8.456727	-0.991935	4.525163	-0.424962	0.315359	-0.032468	-0.730182	0.412056	-0.398866	0.645413	-0.353951	-0.342628	-0.583753
18428	8.030257	-1.499241	4.634329	-0.300085	0.273330	-0.080066	-0.725845	0.417083	-0.400765	0.644150	-0.354110	-0.336171	-0.588783
18429	7.886899	-1.027866	4.704885	-0.233397	0.116626	-0.035419	-0.724385	0.419058	-0.403229	0.642780	-0.355392	-0.332258	-0.591722
18430	8.834006	-1.315300	4.937994	-0.354568	0.046988	-0.013277	-0.722185	0.422905	-0.400677	0.640348	-0.359332	-0.327566	-0.594588
18431	8.425204	-1.307281	4.969343	-0.423112	0.198156	0.023050	-0.719866	0.429089	-0.397555	0.638781	-0.362459	-0.319899	-0.598537
18432	7.794965	-1.747274	4.856572	-0.406773	0.146440	0.035015	-0.717422	0.437760	-0.394909	0.637092	-0.366161	-0.312902	-0.601775
18433	7.540924	-1.873637	5.066452	-0.295844	0.130228	0.015431	-0.716031	0.444894	-0.391368	0.635862	-0.368413	-0.307608	-0.604425
18434	7.648872	-2.109485	5.237356	-0.200138	0.003537	0.020941	-0.713949	0.448621	-0.390260	0.634577	-0.371093	-0.304991	-0.605460
18435	8.009330	-2.026824	5.385170	-0.109032	-0.084954	0.040535	-0.712932	0.450933	-0.387073	0.633709	-0.373740	-0.304449	-0.605014
18436	8.269412	-2.068412	5.431839	-0.019538	-0.023349	0.073640	-0.713344	0.453119	-0.385978	0.634243	-0.374764	-0.303968	-0.604063
18437	7.997399	-1.996959	5.327759	-0.002744	0.031559	0.026594	-0.713108	0.453772	-0.382950	0.634723	-0.374591	-0.303304	-0.603999
18438	7.846287	-1.997972	5.537046	0.005916	0.015186	-0.043280	-0.711784	0.453661	-0.384011	0.634272	-0.374114	-0.303520	-0.604659
18439	7.808042	-1.839660	5.738731	0.013307	0.015567	-0.175904	-0.714924	0.451437	-0.384950	0.632346	-0.372705	-0.304723	-0.606938
18440	7.662384	-1.770944	5.784236	-0.124102	0.064823	-0.236451	-0.718296	0.447044	-0.388817	0.628886	-0.372078	-0.304177	-0.611177
18441	7.617532	-1.922758	5.938074	-0.244309	0.062061	-0.279711	-0.722763	0.442850	-0.387556	0.624047	-0.372696	-0.302357	-0.616639
18442	7.335246	-1.961902	5.745491	-0.293033	0.061926	-0.296184	-0.727253	0.436679	-0.382530	0.618512	-0.373822	-0.300188	-0.622565
18443	7.392681	-2.155102	5.610663	-0.324580	0.124610	-0.268846	-0.730555	0.435239	-0.380173	0.613530	-0.374683	-0.296418	-0.628752
18444	7.538023	-2.240543	5.761053	-0.410451	0.151200	-0.256276	-0.731221	0.433556	-0.378366	0.608049	-0.376316	-0.291329	-0.635445
18445	8.160769	-2.146478	6.430814	-0.298814	-0.080980	-0.335671	-0.739161	0.431462	-0.371529	0.601136	-0.379044	-0.290784	-0.640629
18446	9.603252	-1.001931	6.297565	-0.112288	-0.176853	-0.241307	-0.742888	0.425537	-0.363487	0.596105	-0.381285	-0.293317	-0.642842
18447	9.655713	-0.112973	5.330803	-0.142764	-0.017023	0.156019	-0.744368	0.424499	-0.358907	0.596998	-0.384160	-0.290281	-0.641678
18448	9.097337	-0.399103	4.857788	-0.189355	0.157874	0.073726	-0.742824	0.431668	-0.357989	0.597348	-0.384856	-0.285416	-0.643117
18449	7.349291	0.205965	4.400729	-0.301696	-0.047473	-0.103937	-0.743358	0.431374	-0.356942	0.593456	-0.388515	-0.282739	-0.645697
18450	7.313112	0.707330	4.529768	-0.389353	-0.167706	-0.294231	-0.746322	0.427632	-0.346633	0.585606	-0.393652	-0.281996	-0.650063
18451	8.654820	0.434086	4.490042	-0.443630	-0.324252	-0.334405	-0.754590	0.425156	-0.331669	0.575903	-0.401175	-0.282551	-0.653880
18452	9.518206	-0.444906	4.721506	-0.314206	-0.293536	-0.367612	-0.763753	0.419664	-0.318595	0.566831	-0.406566	-0.284774	-0.657504
18453	9.052331	-0.653404	4.620340	-0.230628	-0.069489	-0.210265	-0.772218	0.414517	-0.310504	0.561772	-0.408940	-0.284192	-0.660617
18454	8.291088	-0.184318	4.499325	-0.027990	-0.090088	-0.099434	-0.776710	0.410838	-0.306347	0.559649	-0.409922	-0.285656	-0.661179
18455	8.368264	0.552116	4.575823	0.086273	-0.108869	-0.071973	-0.779070	0.404451	-0.304358	0.558744	-0.410022	-0.288608	-0.660600
18456	8.297102	0.891374	4.683992	0.002136	-0.153629	-0.178315	-0.782494	0.400391	-0.301921	0.555447	-0.411038	-0.291822	-0.661337
18457	8.715028	0.813290	4.835454	-0.157739	-0.120666	-0.310264	-0.787384	0.394625	-0.296491	0.549259	-0.412569	-0.293678	-0.664721
18458	8.846458	0.830837	4.902885	-0.268673	-0.112596	-0.327344	-0.792918	0.386238	-0.291370	0.541933	-0.415125	-0.294037	-0.668971
18459	8.809616	0.332186	4.804628	-0.349849	-0.067867	-0.195224	-0.797441	0.383342	-0.283787	0.535909	-0.418642	-0.291800	-0.672601
18460	8.573656	-0.069061	4.833421	-0.313027	-0.004122	-0.049478	-0.802229	0.382935	-0.277203	0.532461	-0.421824	-0.288013	-0.674980
18461	8.407770	-0.117504	4.952786	-0.202185	0.051266	0.091642	-0.801481	0.386760	-0.273985	0.532190	-0.423771	-0.284065	-0.675647
18462	8.150122	-0.043776	5.071167	-0.117930	0.097680	0.208364	-0.797020	0.392608	-0.275344	0.534467	-0.424936	-0.279657	-0.674957
18463	7.966152	0.104556	4.970992	-0.043444	0.178477	0.258922	-0.792006	0.400721	-0.280991	0.538488	-0.424361	-0.275067	-0.674008
18464	7.979718	-0.042998	5.133226	-0.034699	0.240824	0.233797	-0.785417	0.408567	-0.286130	0.542592	-0.422808	-0.270024	-0.673731
18465	8.090484	-0.220166	5.263739	0.016482	0.340387	0.156337	-0.777076	0.414832	-0.295641	0.546570	-0.418774	-0.265340	-0.674896
18466	10.996225	-0.346820	6.560429	-0.149612	0.057642	0.050079	-0.772962	0.418533	-0.301763	0.546249	-0.419931	-0.262290	-0.675628
18467	9.150781	-1.208219	5.106535	-0.398105	0.412311	-0.112383	-0.769123	0.421798	-0.306316	0.543417	-0.417990	-0.253464	-0.682451
18468	8.817759	-0.885559	4.283471	-0.532477	0.472600	-0.196522	-0.766331	0.424089	-0.311013	0.538566	-0.416324	-0.242692	-0.691174
18469	7.579676	-1.221700	4.251595	-0.654726	0.413292	-0.233999	-0.766166	0.426637	-0.316210	0.531713	-0.416405	-0.231253	-0.700293
18470	7.787253	-1.397660	4.856885	-0.629684	0.126599	-0.458127	-0.769616	0.424339	-0.311509	0.520528	-0.419195	-0.224895	-0.709047
18471	8.528834	-1.106506	4.732520	-0.744433	0.120238	-0.558909	-0.775965	0.420063	-0.305252	0.506706	-0.422607	-0.217879	-0.719153
18472	8.892760	-1.241299	5.005486	-0.950804	0.180291	-0.617377	-0.782077	0.414640	-0.295215	0.490403	-0.426884	-0.207560	-0.730886
18473	8.274469	-1.277222	5.002308	-1.081219	0.178543	-0.653729	-0.790958	0.411119	-0.285253	0.472093	-0.432003	-0.195668	-0.743112
18474	7.572437	-1.489489	4.986448	-1.140725	0.152513	-0.679884	-0.800784	0.405750	-0.271516	0.452525	-0.437727	-0.183101	-0.755043
18475	7.454569	-1.622455	5.248778	-1.117657	0.022038	-0.673346	-0.810638	0.397566	-0.253112	0.432412	-0.444873	-0.171975	-0.765201
18476	8.285278	-1.817894	5.594845	-0.987492	-0.069874	-0.686045	-0.821041	0.391280	-0.232700	0.412720	-0.452031	-0.163538	-0.773683
18477	8.407543	-1.698522	5.680887	-0.924357	-0.148354	-0.567818	-0.828774	0.384111	-0.216653	0.394920	-0.459970	-0.155634	-0.779900
18478	8.023769	-1.629121	5.409869	-0.780351	-0.184695	-0.488163	-0.836793	0.378567	-0.198605	0.379471	-0.467446	-0.149417	-0.784328
18479	7.844516	-1.546540	5.105258	-0.608086	-0.182804	-0.358732	-0.844684	0.371355	-0.179278	0.367512	-0.473783	-0.144651	-0.787109
18480	7.868559	-1.657390	4.793198	-0.527412	-0.163754	-0.277781	-0.849400	0.363651	-0.162083	0.357548	-0.479445	-0.140157	-0.789081
18481	8.174674	-1.816063	4.415829	-0.526272	-0.073720	-0.230366	-0.852136	0.360965	-0.147951	0.348589	-0.483684	-0.134598	-0.791466
18482	8.509202	-2.025951	4.477753	-0.577415	0.112677	-0.284565	-0.856665	0.359723	-0.140467	0.338717	-0.485160	-0.127419	-0.796024
18483	8.858937	-1.979971	5.317785	-0.592289	0.252396	-0.391356	-0.859818	0.352767	-0.137696	0.327316	-0.484108	-0.120049	-0.802553
18484	9.362631	-1.355293	6.390103	-0.570255	0.197920	-0.608745	-0.864272	0.341109	-0.134484	0.312424	-0.483169	-0.115498	-0.809690
18485	8.398705	0.022004	5.076047	-0.546225	0.178338	-0.672851	-0.871475	0.322791	-0.129810	0.296576	-0.482050	-0.112026	-0.816775
18486	8.333579	0.055468	4.734203	-0.441754	0.061953	-0.547025	-0.877642	0.306121	-0.123930	0.283437	-0.482426	-0.109708	-0.821519
18487	8.144539	-0.284659	4.467383	-0.586579	0.061412	-0.496882	-0.884472	0.288605	-0.117013	0.269653	-0.483585	-0.104547	-0.826137
18488	8.222018	-0.417531	4.129562	-0.682453	-0.045003	-0.409656	-0.889787	0.278767	-0.105890	0.256066	-0.487136	-0.097444	-0.829237
18489	8.359579	-0.133332	4.445200	-0.773791	-0.093503	-0.291778	-0.894873	0.271095	-0.091577	0.243389	-0.492021	-0.087994	-0.831224
18490	9.162052	-0.190937	4.641339	-0.665909	-0.169529	-0.301770	-0.898538	0.264506	-0.074630	0.231409	-0.497538	-0.080691	-0.832102
18491	9.464739	-0.016951	4.697357	-0.416865	-0.064273	-0.339676	-0.902276	0.256067	-0.064014	0.221380	-0.499986	-0.077546	-0.833661
18492	9.393171	0.212885	4.603009	-0.232900	-0.049516	-0.309677	-0.906245	0.245043	-0.056071	0.213746	-0.501389	-0.076974	-0.834863
18493	8.979899	0.256790	4.465481	-0.244272	0.028960	-0.234477	-0.910842	0.235029	-0.052301	0.207275	-0.501617	-0.075298	-0.836509
18494	8.297557	0.487100	4.363456	-0.296291	0.065327	-0.178529	-0.916206	0.226428	-0.051908	0.201346	-0.501512	-0.071854	-0.838321
18495	8.299513	0.413737	4.410793	-0.323815	0.036165	-0.199457	-0.918808	0.219239	-0.052031	0.194622	-0.501947	-0.068508	-0.839927
18496	8.363458	0.571091	4.619788	-0.275605	0.064675	-0.257090	-0.922203	0.210929	-0.051253	0.187571	-0.501607	-0.066208	-0.841917
18497	8.796074	0.516701	4.812410	-0.194700	0.094539	-0.206576	-0.924812	0.203036	-0.050210	0.182051	-0.500495	-0.064933	-0.843888
18498	8.829950	0.505454	4.925269	-0.064160	0.151383	-0.112584	-0.927107	0.198137	-0.056848	0.179655	-0.498064	-0.064427	-0.845876
18499	8.703533	0.544351	5.018331	0.067861	0.188198	-0.020428	-0.928883	0.194340	-0.063075	0.179989	-0.494631	-0.065440	-0.847739
18500	8.494819	0.627038	4.946848	0.123584	0.259279	0.044989	-0.929571	0.190609	-0.073636	0.182260	-0.489882	-0.066156	-0.849953
18501	8.101174	0.706732	4.850538	0.171716	0.304128	0.012632	-0.929325	0.188989	-0.086917	0.184292	-0.484113	-0.068234	-0.852652
18502	8.151459	1.107215	5.474932	0.210275	0.305416	-0.034607	-0.927247	0.188063	-0.099280	0.186103	-0.478110	-0.071029	-0.855413
18503	9.183737	0.456526	6.003566	0.045275	-0.088745	-0.132705	-0.928390	0.184374	-0.102624	0.183849	-0.479271	-0.073849	-0.855012
18504	9.059452	-0.157050	5.169615	-0.120944	0.113290	-0.326995	-0.927414	0.174906	-0.104916	0.177215	-0.477323	-0.074499	-0.857442
18505	9.215634	-0.927568	5.140509	-0.301069	0.385305	-0.320359	-0.928584	0.163200	-0.117206	0.169132	-0.471290	-0.071455	-0.862655
18506	7.471897	-2.065115	4.874037	-0.328823	0.363695	-0.296071	-0.929772	0.157982	-0.130417	0.161388	-0.465714	-0.067339	-0.867485
18507	7.045802	-2.068558	5.077536	0.002466	0.118509	-0.250695	-0.930490	0.151433	-0.136050	0.157005	-0.463320	-0.069653	-0.869386
18508	7.987566	-1.995519	5.424859	0.283149	-0.149006	-0.016621	-0.930469	0.148278	-0.137162	0.159084	-0.465030	-0.075197	-0.867632
18509	8.765161	-1.775798	5.366442	0.420520	-0.284707	0.243495	-0.930538	0.148724	-0.128889	0.166619	-0.469004	-0.081348	-0.863514
18510	9.078207	-1.524869	5.261088	0.563212	-0.138494	0.420584	-0.929031	0.156390	-0.123764	0.178862	-0.470197	-0.087576	-0.859799
18511	8.236513	-1.508652	5.106428	0.527931	0.212342	0.580300	-0.927705	0.170140	-0.131372	0.194029	-0.465675	-0.090568	-0.858660
18512	7.435878	-1.486465	5.258410	0.565353	0.118301	0.555375	-0.924926	0.186133	-0.140913	0.208951	-0.462440	-0.094623	-0.856467
18513	7.461164	-1.310142	5.318448	0.563418	-0.108491	0.533789	-0.922058	0.198319	-0.143447	0.222989	-0.462957	-0.099851	-0.852043
18514	8.018890	-1.569479	5.728022	0.569030	-0.271480	0.547383	-0.917379	0.211860	-0.142820	0.236920	-0.466120	-0.105655	-0.845836
18515	8.419991	-1.659258	5.632732	0.694889	-0.254251	0.445954	-0.916122	0.222732	-0.140778	0.250322	-0.468058	-0.114442	-0.839740
18516	8.252815	-1.559233	5.497582	0.677094	-0.135686	0.526553	-0.913271	0.235860	-0.141588	0.264950	-0.468146	-0.121463	-0.834199
18517	8.091128	-1.315662	5.548369	0.704088	-0.024027	0.527613	-0.909244	0.245939	-0.140106	0.280229	-0.466075	-0.128323	-0.829324
18518	7.778595	-1.082114	5.525015	0.636339	-0.023652	0.436151	-0.905299	0.257896	-0.145538	0.292846	-0.464072	-0.134707	-0.825065
18519	7.780906	-0.686255	5.506384	0.413415	-0.101534	0.283022	-0.902668	0.265962	-0.149333	0.301068	-0.464093	-0.139407	-0.821305
18520	7.928692	-0.767024	5.671312	0.265884	-0.108185	0.061913	-0.901343	0.270702	-0.152659	0.304214	-0.464471	-0.143865	-0.819160
18521	7.996722	-0.784633	5.674333	0.186134	0.033858	-0.091829	-0.902378	0.269334	-0.154252	0.304551	-0.462521	-0.147453	-0.819500
18522	8.022579	-0.942607	5.671486	0.079419	0.155604	-0.167910	-0.903175	0.265155	-0.151312	0.302878	-0.459037	-0.149331	-0.821736
18523	7.803543	-0.908942	5.870729	-0.096259	0.191476	-0.194372	-0.902966	0.258208	-0.157485	0.299405	-0.455869	-0.148224	-0.824966
18524	7.529977	-0.686892	5.759145	-0.192405	0.272087	-0.316918	-0.907362	0.250384	-0.163247	0.293145	-0.451617	-0.146298	-0.829882
18525	7.484349	-0.513213	6.113761	-0.463312	0.301207	-0.423355	-0.907608	0.237168	-0.175180	0.282843	-0.448007	-0.140469	-0.836396
18526	7.995719	-0.442875	6.161061	-0.520793	0.082136	-0.577254	-0.911771	0.222646	-0.174126	0.268669	-0.447943	-0.136453	-0.841751
18527	8.450374	0.194525	5.459876	-0.433224	-0.048485	-0.536886	-0.913105	0.208328	-0.165218	0.255646	-0.449534	-0.134034	-0.845340
18528	9.793415	0.089865	5.100486	-0.624294	-0.168308	-0.407359	-0.915635	0.198275	-0.156742	0.242615	-0.454467	-0.127990	-0.847477
18529	9.128918	-0.450382	4.640832	-0.726952	0.279948	-0.298550	-0.918264	0.191321	-0.153712	0.231671	-0.452441	-0.116847	-0.853213
18530	8.066628	-0.224703	4.813862	-0.705003	0.317842	-0.259442	-0.918988	0.182267	-0.157427	0.221486	-0.449663	-0.105657	-0.858827
18531	7.624881	0.055864	5.249368	-0.526036	0.102289	-0.193506	-0.918949	0.179003	-0.160771	0.213665	-0.449835	-0.097756	-0.861649
18532	8.127330	0.209630	5.002663	-0.447392	0.140095	-0.090642	-0.918544	0.178053	-0.161580	0.208271	-0.449179	-0.090248	-0.864128
18533	8.529101	-0.098682	5.352188	-0.199109	-0.097378	-0.013439	-0.916988	0.179280	-0.159337	0.206084	-0.451726	-0.087221	-0.863635
18534	8.697466	-0.389444	5.612924	0.045102	0.050437	0.017729	-0.918045	0.177323	-0.157925	0.206794	-0.450745	-0.087610	-0.863938
18535	8.104230	-0.310916	5.557528	0.221122	0.129615	0.125499	-0.916978	0.175692	-0.158884	0.211187	-0.447879	-0.089660	-0.864156
18536	7.687001	-0.132179	5.303367	0.380004	0.071003	0.225093	-0.914327	0.180047	-0.163407	0.218467	-0.445483	-0.093866	-0.863137
18537	7.591959	0.289584	5.432632	0.410210	-0.011358	0.227330	-0.912962	0.181939	-0.170331	0.226007	-0.444370	-0.098893	-0.861206
18538	8.070004	0.514088	5.613648	0.349262	-0.252871	0.164073	-0.909571	0.184839	-0.168200	0.231289	-0.447505	-0.104544	-0.857506
18539	8.610334	0.515350	5.518860	0.228057	-0.320618	0.029117	-0.910422	0.183072	-0.159834	0.233115	-0.452077	-0.109657	-0.853967
18540	8.453390	0.307877	5.524374	0.147595	-0.218397	0.014810	-0.911269	0.180894	-0.151739	0.234004	-0.455208	-0.112974	-0.851625
18541	8.233743	0.186568	5.469609	0.144936	-0.082867	0.065772	-0.912097	0.183181	-0.148016	0.236202	-0.456171	-0.115244	-0.850197
18542	7.990258	0.166539	5.494319	0.219579	-0.119244	0.174448	-0.909999	0.181252	-0.146364	0.240617	-0.457627	-0.117829	-0.847819
18543	7.961286	0.217133	5.551399	0.299762	-0.181995	0.234212	-0.909643	0.187016	-0.144285	0.246832	-0.459878	-0.121672	-0.844264
18544	8.088066	0.262004	5.566058	0.330144	-0.130212	0.256965	-0.907327	0.192088	-0.140398	0.253612	-0.461128	-0.125404	-0.841021
18545	8.083662	0.321467	5.460469	0.310698	-0.072934	0.290322	-0.903140	0.198332	-0.140567	0.261093	-0.461548	-0.128373	-0.838048
18546	8.053045	0.111017	5.637357	0.290606	-0.075020	0.318305	-0.901604	0.206320	-0.139109	0.268676	-0.462156	-0.130596	-0.834967
18547	8.019448	0.214430	5.750985	0.319585	-0.030951	0.281696	-0.898465	0.213531	-0.140300	0.276163	-0.461708	-0.133559	-0.832299
18548	7.888842	0.312499	5.544744	0.225748	0.059339	0.257770	-0.895318	0.220614	-0.142282	0.282543	-0.460208	-0.134557	-0.830827
18549	7.864196	0.273043	5.619813	0.258255	0.081123	0.193191	-0.890036	0.226243	-0.147455	0.288250	-0.457919	-0.136701	-0.829780
18550	8.072248	0.544466	5.938483	0.231473	-0.057733	0.144036	-0.888195	0.231942	-0.149979	0.292531	-0.457973	-0.139550	-0.827776
18551	8.956477	0.288739	5.987056	0.107479	-0.122073	0.113850	-0.885460	0.235671	-0.148482	0.294948	-0.459664	-0.141123	-0.825711
18552	9.089127	-0.097765	5.053551	-0.116292	0.018645	0.005923	-0.882693	0.235982	-0.149152	0.293969	-0.460100	-0.139038	-0.826171
18553	9.006956	-0.484254	4.725492	-0.267302	0.305440	-0.041644	-0.882007	0.237420	-0.153326	0.291541	-0.456514	-0.133348	-0.829950
18554	7.735220	-0.777225	4.547308	-0.337323	0.272343	0.004527	-0.882083	0.241940	-0.162155	0.289188	-0.453998	-0.126112	-0.833278
18555	7.321613	-1.177099	4.589910	-0.372172	0.123556	-0.064724	-0.880204	0.243819	-0.167640	0.284929	-0.453955	-0.119893	-0.835683
18556	8.151263	-1.552346	4.952812	-0.274151	-0.126207	-0.133584	-0.878924	0.245023	-0.163822	0.279867	-0.457335	-0.117255	-0.835925
18557	9.635004	-1.611706	5.217934	-0.366789	-0.137072	-0.093854	-0.878204	0.247142	-0.156440	0.274530	-0.461528	-0.112815	-0.836001
18558	9.478953	-1.613347	5.487859	-0.329010	0.078519	-0.045399	-0.880072	0.247636	-0.153400	0.270837	-0.461952	-0.107293	-0.837697
18559	8.248892	-1.412614	5.412594	-0.233301	0.155111	-0.050908	-0.880852	0.247781	-0.154572	0.268096	-0.460603	-0.103041	-0.839853
18560	7.255055	-1.228166	5.089509	-0.175749	0.159889	-0.030304	-0.881091	0.245598	-0.156450	0.266186	-0.458840	-0.099481	-0.841851
18561	7.119249	-1.546262	5.204340	-0.192170	0.060389	-0.028781	-0.881611	0.249345	-0.158995	0.264021	-0.458880	-0.096167	-0.842896
18562	7.474178	-1.589148	5.294804	-0.183898	-0.243233	-0.064497	-0.881379	0.247913	-0.154565	0.260732	-0.463859	-0.094949	-0.841331
18563	8.105892	-1.752623	5.319046	-0.125959	-0.362048	-0.049187	-0.881219	0.249140	-0.142476	0.258034	-0.470595	-0.095097	-0.838400
18564	8.601348	-1.894215	5.446022	-0.049785	-0.284068	-0.001120	-0.881846	0.249809	-0.130522	0.256947	-0.475648	-0.095738	-0.835806
18565	8.477688	-1.831653	5.372287	0.066398	-0.203104	0.018806	-0.881691	0.250751	-0.117782	0.257526	-0.478833	-0.097584	-0.833593
18566	8.146356	-1.527425	5.117929	0.164359	-0.177579	0.023741	-0.883821	0.249582	-0.114117	0.259078	-0.481031	-0.101003	-0.831436
18567	7.990129	-1.223244	4.951534	0.146218	-0.130993	-0.032828	-0.883552	0.250009	-0.115029	0.259714	-0.482478	-0.104271	-0.829995
18568	8.150352	-1.280935	4.995438	0.036731	-0.078699	-0.083793	-0.883563	0.247219	-0.112329	0.258465	-0.483458	-0.106104	-0.829582
18569	8.171370	-1.429428	5.017051	-0.097662	0.020155	-0.189517	-0.883806	0.243368	-0.113060	0.254477	-0.483316	-0.106023	-0.830907
18570	8.148622	-1.545075	5.175736	-0.271659	0.144934	-0.260170	-0.886020	0.238945	-0.113656	0.247780	-0.481763	-0.103289	-0.834171
18571	8.145918	-1.506230	5.617029	-0.422935	0.293911	-0.327343	-0.887396	0.230171	-0.118279	0.238920	-0.478326	-0.097685	-0.839392
18572	8.651919	-1.323403	6.692688	-0.472415	0.119065	-0.525628	-0.886796	0.220589	-0.122801	0.225745	-0.477548	-0.094213	-0.843867
18573	8.427588	-0.329989	5.714436	-0.417647	0.021825	-0.731192	-0.890036	0.201506	-0.119876	0.209524	-0.477674	-0.093782	-0.848017
18574	9.000875	0.183686	4.914318	-0.400508	0.146271	-0.709926	-0.891545	0.182194	-0.119328	0.193864	-0.475514	-0.093153	-0.853010
18575	8.941572	0.354620	4.429018	-0.483539	0.003120	-0.568816	-0.894222	0.162341	-0.120489	0.179607	-0.476316	-0.090101	-0.856006
18576	8.413305	-0.129695	4.293890	-0.611272	-0.078945	-0.453571	-0.897097	0.148760	-0.116539	0.165809	-0.479029	-0.084232	-0.857871
18577	8.235870	-0.085011	4.342208	-0.651653	-0.067991	-0.408097	-0.898545	0.140705	-0.112622	0.152477	-0.481742	-0.077011	-0.859502
18578	8.156224	0.045777	4.430656	-0.600689	-0.029844	-0.306981	-0.899862	0.131265	-0.108077	0.141310	-0.483610	-0.069730	-0.860983
18579	8.488047	0.230399	4.599953	-0.452711	-0.095313	-0.225572	-0.899606	0.126544	-0.105025	0.132932	-0.486342	-0.064252	-0.861204
18580	8.899310	0.227214	4.568616	-0.222808	-0.127323	-0.091942	-0.898341	0.122597	-0.096980	0.128970	-0.489042	-0.061646	-0.860468
18581	9.304905	0.078801	4.503865	-0.024635	-0.038419	0.035161	-0.897557	0.122319	-0.096204	0.129290	-0.489993	-0.060884	-0.859932
18582	9.196587	-0.088117	4.755806	0.163597	0.048771	0.064519	-0.896618	0.122634	-0.098565	0.132012	-0.488847	-0.062937	-0.860024
18583	8.385085	0.150677	4.865119	0.339315	0.078435	0.104937	-0.895243	0.120107	-0.104659	0.137221	-0.486915	-0.067469	-0.859960
18584	7.942955	0.271500	4.818941	0.483655	0.070628	0.148897	-0.894950	0.121404	-0.108964	0.144524	-0.484589	-0.074135	-0.859529
18585	8.032039	0.546400	4.915228	0.521574	-0.071851	0.134412	-0.893083	0.125482	-0.114012	0.151746	-0.484671	-0.081967	-0.857525
18586	8.402477	0.681812	5.114409	0.460335	-0.167824	0.147447	-0.890732	0.126588	-0.112433	0.158408	-0.486408	-0.088939	-0.854637
18587	8.529068	0.653718	4.922224	0.413888	-0.206820	0.096029	-0.890779	0.126654	-0.106791	0.163648	-0.488956	-0.095742	-0.851455
18588	8.557428	0.489484	4.824799	0.314413	-0.170291	0.151396	-0.890555	0.127980	-0.102570	0.168913	-0.491142	-0.100166	-0.848655
18589	8.478814	0.354571	4.793217	0.303089	-0.113293	0.197822	-0.888222	0.133494	-0.100904	0.174949	-0.492594	-0.103782	-0.846152
18590	8.420952	0.447335	4.791032	0.331909	-0.128477	0.258734	-0.886403	0.136942	-0.099799	0.182268	-0.494165	-0.107293	-0.843248
18591	8.601341	0.545283	5.013441	0.343836	-0.117532	0.326786	-0.885133	0.144783	-0.097817	0.190835	-0.495730	-0.110344	-0.840035
18592	8.572484	0.576278	4.866849	0.333930	-0.056158	0.320002	-0.882810	0.153193	-0.096356	0.199329	-0.496124	-0.112987	-0.837474
18593	8.479737	0.537710	4.914447	0.285222	-0.004470	0.281902	-0.879907	0.161274	-0.101201	0.206765	-0.495826	-0.115071	-0.835562
18594	8.363030	0.560232	4.944098	0.226295	0.052462	0.249069	-0.877028	0.168765	-0.102910	0.213233	-0.494615	-0.116163	-0.834502
18595	8.392120	0.568147	5.083975	0.166152	0.101913	0.243284	-0.873867	0.178781	-0.107982	0.219053	-0.492880	-0.116213	-0.834014
18596	8.464706	0.520038	5.207521	0.179464	0.147940	0.198908	-0.871214	0.186050	-0.114153	0.224434	-0.490118	-0.116602	-0.834157
18597	8.500560	0.463190	5.491597	0.142828	0.187152	0.165995	-0.866821	0.189362	-0.121989	0.228905	-0.486822	-0.116664	-0.834863
18598	8.598995	0.266227	5.665696	0.108270	0.223698	0.187171	-0.863351	0.195296	-0.130947	0.233546	-0.483059	-0.115624	-0.835907
18599	8.630914	-0.167460	5.346436	-0.031386	0.171580	0.180499	-0.858325	0.202596	-0.137659	0.236522	-0.480813	-0.112707	-0.836764
18600	8.581457	-0.399473	4.852750	-0.153501	0.170867	0.125041	-0.854362	0.212919	-0.144566	0.237493	-0.478993	-0.108142	-0.838134
18601	8.585994	-0.457707	4.846974	-0.106776	0.133052	0.065491	-0.853161	0.218917	-0.149441	0.237724	-0.477484	-0.105244	-0.839297
18602	8.430382	-0.439181	4.829041	-0.075750	0.132047	0.061882	-0.851821	0.221880	-0.153851	0.238278	-0.475795	-0.102763	-0.840406
18603	8.370182	-0.733343	4.915831	-0.012916	0.150073	-0.001030	-0.848624	0.225578	-0.160491	0.238320	-0.473417	-0.101986	-0.841830
18604	8.276532	-0.973237	4.730560	-0.034541	0.133404	-0.037640	-0.848305	0.224696	-0.166806	0.237599	-0.471296	-0.101138	-0.843326
18605	8.332600	-1.369795	4.767202	-0.128948	0.129270	-0.011158	-0.847891	0.225424	-0.169549	0.236351	-0.469813	-0.098559	-0.844808
18606	8.252306	-1.722445	5.110283	-0.062991	-0.039128	-0.004823	-0.848542	0.227369	-0.171342	0.235564	-0.470801	-0.097735	-0.844573
18607	8.623844	-1.427520	5.151904	0.035793	-0.078100	0.029696	-0.846607	0.228715	-0.167263	0.236179	-0.472133	-0.098471	-0.843572
18608	8.707257	-1.302462	5.192920	0.024844	-0.028310	0.139774	-0.843991	0.231906	-0.166957	0.238671	-0.472807	-0.097710	-0.842581
18609	8.356579	-1.343442	5.219808	0.019991	-0.028419	0.153694	-0.843083	0.236606	-0.167526	0.241345	-0.473622	-0.096727	-0.841474
18610	8.020649	-1.360194	5.239436	0.051681	-0.025931	0.099478	-0.845203	0.235868	-0.165296	0.243404	-0.474042	-0.096780	-0.840638
18611	7.538574	-1.400026	5.264532	0.066288	-0.073596	0.076551	-0.842983	0.238777	-0.164730	0.245158	-0.475224	-0.097473	-0.839380
18612	7.794875	-1.647059	5.453642	0.052565	-0.187195	0.130416	-0.842349	0.241935	-0.163360	0.247440	-0.478398	-0.098042	-0.836837
18613	7.943153	-1.691099	5.369687	0.103375	-0.259650	0.154512	-0.840986	0.245420	-0.154645	0.250522	-0.482626	-0.099457	-0.833319
18614	7.926677	-1.616866	5.254901	0.129007	-0.277868	0.189265	-0.838305	0.249201	-0.146457	0.254314	-0.487015	-0.101175	-0.829400
18615	8.310411	-1.767017	5.144626	0.180019	-0.313551	0.204790	-0.834973	0.252978	-0.137488	0.258876	-0.491785	-0.103583	-0.824865
18616	8.346869	-1.421230	4.797617	0.101791	-0.130177	0.144447	-0.833572	0.256247	-0.133367	0.261939	-0.493740	-0.104520	-0.822608
18617	8.658105	-1.476522	4.726687	-0.007605	-0.036176	0.000291	-0.831492	0.257200	-0.130872	0.261864	-0.494467	-0.104381	-0.822213
18618	8.442318	-1.306675	4.901160	-0.139967	0.186966	-0.222037	-0.831451	0.252829	-0.133844	0.257169	-0.491692	-0.103303	-0.825489
18619	8.206245	-1.236148	5.292604	-0.356768	0.412301	-0.434509	-0.832531	0.243000	-0.141900	0.247397	-0.485857	-0.099332	-0.832389
18620	8.315030	-1.248324	5.871031	-0.510314	0.505517	-0.618692	-0.833950	0.226602	-0.153756	0.233057	-0.478691	-0.094338	-0.841213
18621	9.238424	-0.868644	6.821208	-0.670339	0.321638	-0.806171	-0.834872	0.207392	-0.160818	0.213726	-0.474819	-0.089006	-0.849085
18622	8.031022	0.050342	5.433612	-0.760879	0.337826	-0.759055	-0.836995	0.190499	-0.166777	0.194125	-0.470903	-0.081837	-0.856661
18623	8.243689	0.131048	4.994013	-0.715219	0.100144	-0.618536	-0.840091	0.171990	-0.165547	0.176989	-0.470924	-0.074800	-0.860994
18624	8.048713	0.001195	4.594732	-0.830387	-0.016810	-0.461546	-0.841140	0.159233	-0.160020	0.161118	-0.473417	-0.064895	-0.863543
18625	8.139132	-0.404470	4.330210	-0.833796	-0.115971	-0.381516	-0.842492	0.147798	-0.150268	0.146507	-0.477623	-0.054297	-0.864560
18626	8.242348	-0.193781	4.514844	-0.845439	-0.104659	-0.323013	-0.843338	0.141603	-0.140416	0.132662	-0.481520	-0.043062	-0.865266
18627	8.596931	-0.249071	4.849691	-0.712391	-0.138795	-0.230103	-0.844149	0.137819	-0.136026	0.121715	-0.485679	-0.033174	-0.864986
18628	9.048383	-0.419743	5.006324	-0.437937	-0.119159	-0.178422	-0.845772	0.133298	-0.128496	0.114247	-0.488705	-0.027619	-0.864495
18629	8.911520	-0.516006	5.037171	-0.160654	-0.067620	-0.091870	-0.847368	0.128542	-0.124119	0.111066	-0.490325	-0.025777	-0.864049
18630	8.448010	-0.344218	4.788823	0.039854	-0.018369	-0.034838	-0.845514	0.124976	-0.123941	0.110797	-0.490577	-0.026845	-0.863908
18631	7.990086	-0.023389	4.668375	0.113368	-0.026564	0.013665	-0.847209	0.122765	-0.124759	0.112128	-0.490935	-0.028646	-0.863476
18632	8.113686	0.294435	4.587721	0.142366	-0.146741	-0.023410	-0.846587	0.123963	-0.120936	0.112993	-0.493172	-0.031663	-0.861981
18633	8.995220	0.449405	4.816537	0.064284	-0.207216	-0.044165	-0.846490	0.121137	-0.115353	0.112691	-0.496721	-0.033662	-0.859905
18634	9.101074	0.251183	4.879066	0.033416	-0.086803	-0.129177	-0.847156	0.114605	-0.111411	0.110695	-0.498089	-0.035713	-0.859290
18635	8.837722	0.142614	4.803701	0.012042	-0.005918	-0.039945	-0.849277	0.113311	-0.108798	0.110053	-0.498298	-0.036368	-0.859223
18636	8.320066	-0.159070	4.828312	0.042732	0.007600	0.086433	-0.848483	0.113742	-0.109583	0.111921	-0.498175	-0.036222	-0.859059
18637	8.164087	-0.183004	4.918742	0.158851	-0.001836	0.182867	-0.849689	0.116744	-0.108203	0.116563	-0.498131	-0.037186	-0.858427
18638	8.413882	0.100747	4.967859	0.206471	-0.059389	0.256716	-0.845757	0.121751	-0.108788	0.122928	-0.498889	-0.038306	-0.857048
18639	8.653046	0.238428	5.063568	0.193066	0.001900	0.250847	-0.844203	0.128659	-0.109056	0.129049	-0.498708	-0.039201	-0.856212
18640	8.570660	0.329631	5.221733	0.206014	0.034789	0.158422	-0.842898	0.133923	-0.110273	0.133796	-0.497739	-0.041058	-0.855961
18641	8.322420	0.345139	5.329383	0.170748	0.036288	0.086965	-0.843939	0.137257	-0.113216	0.136881	-0.496851	-0.043164	-0.855885
18642	8.180861	0.282653	5.382611	0.170069	0.043011	0.052081	-0.841426	0.137995	-0.115187	0.139454	-0.495731	-0.045441	-0.856001
18643	8.165422	0.146358	5.427032	0.128865	0.047535	0.060949	-0.841013	0.139136	-0.117922	0.141665	-0.494702	-0.047096	-0.856144
18644	8.083604	0.284185	5.319504	0.175930	0.052179	0.078242	-0.839820	0.139995	-0.119488	0.144745	-0.493421	-0.049185	-0.856251
18645	8.139154	0.628632	5.298912	0.156358	0.020335	0.111326	-0.838503	0.146109	-0.122524	0.148033	-0.492792	-0.050941	-0.855948
18646	8.452262	0.531336	5.513054	0.225302	-0.000633	0.072747	-0.836649	0.147810	-0.124865	0.151457	-0.492244	-0.054087	-0.855471
18647	8.807939	0.233892	5.793581	0.183609	-0.046491	0.003047	-0.833889	0.148111	-0.124748	0.153061	-0.492524	-0.057620	-0.854794
18648	8.383606	-0.060604	5.094590	0.076396	-0.010118	-0.022746	-0.835995	0.148641	-0.124722	0.153371	-0.492476	-0.059185	-0.854659
18649	8.591344	-0.388939	4.770348	0.016948	0.044177	-0.004910	-0.834280	0.150607	-0.126270	0.153299	-0.491705	-0.059673	-0.855081
18650	8.822246	-0.824830	4.935563	0.072636	0.030467	0.052541	-0.833999	0.150915	-0.128627	0.154905	-0.491064	-0.060308	-0.855116
18651	8.704043	-1.043590	5.053823	0.170250	0.102443	0.093462	-0.834115	0.154542	-0.132226	0.158114	-0.488946	-0.062228	-0.855605
18652	8.376760	-1.247378	5.077852	0.340012	0.062263	0.125097	-0.833573	0.157621	-0.135580	0.163610	-0.486988	-0.066628	-0.855357
18653	8.235122	-1.386400	4.807959	0.375707	0.024285	0.190295	-0.832255	0.161242	-0.137616	0.170406	-0.485641	-0.071297	-0.854419
18654	8.107127	-1.651562	4.739344	0.386155	-0.019316	0.287841	-0.831981	0.167084	-0.141700	0.178992	-0.485083	-0.075163	-0.852647
18655	8.364420	-1.733189	4.896887	0.437817	-0.096014	0.352942	-0.830412	0.170687	-0.142165	0.189006	-0.485728	-0.079633	-0.849708
18656	8.459858	-1.600367	5.104805	0.438450	-0.155340	0.450467	-0.829399	0.180338	-0.141850	0.200590	-0.487430	-0.083279	-0.845719
18657	8.448331	-1.461106	5.252333	0.447146	-0.102679	0.431387	-0.826967	0.192455	-0.139267	0.212001	-0.488128	-0.087060	-0.842144
18658	8.079306	-1.344516	5.093026	0.328532	-0.007077	0.417977	-0.824491	0.204362	-0.141935	0.222174	-0.487595	-0.088540	-0.839673
18659	7.649044	-1.646560	5.302054	0.201556	0.014001	0.367782	-0.821872	0.214350	-0.145167	0.230314	-0.487155	-0.088227	-0.837766
18660	7.737681	-1.876190	5.364534	0.193465	-0.101697	0.285524	-0.819050	0.224801	-0.141308	0.236753	-0.488499	-0.089158	-0.835085
18661	7.847650	-1.792373	5.382557	0.141126	-0.143236	0.283822	-0.817392	0.232498	-0.138545	0.242639	-0.490746	-0.089296	-0.832058
18662	8.095746	-1.813803	5.371679	0.125455	-0.173480	0.214042	-0.815208	0.237012	-0.134274	0.247065	-0.493439	-0.090125	-0.829068
18663	8.014589	-1.568763	5.226921	0.061246	-0.137377	0.071242	-0.814855	0.238891	-0.130042	0.248663	-0.495547	-0.090942	-0.827242
18664	7.958059	-1.284455	5.024043	-0.052072	-0.058765	-0.083506	-0.813956	0.238588	-0.127169	0.246615	-0.496665	-0.091208	-0.827155
18665	8.274152	-1.307734	5.127789	-0.175947	-0.000521	-0.279185	-0.816199	0.233290	-0.123979	0.240317	-0.497014	-0.090875	-0.828834
18666	8.410302	-1.287004	5.342857	-0.339992	0.149266	-0.495453	-0.818788	0.223210	-0.124291	0.228941	-0.495275	-0.089451	-0.833239
18667	8.021494	-1.173190	5.450311	-0.522594	0.305850	-0.576540	-0.821478	0.211239	-0.127656	0.214765	-0.491444	-0.084813	-0.839741
18668	8.006959	-1.112745	5.703323	-0.659797	0.396671	-0.724172	-0.825056	0.195566	-0.133186	0.196710	-0.486319	-0.079138	-0.847665
18669	8.613030	-0.535504	6.375506	-0.816897	0.204708	-0.891693	-0.827048	0.174515	-0.137129	0.174019	-0.484449	-0.072883	-0.854233
18670	9.629724	0.101187	5.741231	-0.840972	0.058381	-0.810832	-0.831195	0.151839	-0.134137	0.152025	-0.485103	-0.066157	-0.858596
18671	9.387921	-0.233602	4.812269	-1.018118	0.184847	-0.600625	-0.833767	0.133611	-0.132905	0.132116	-0.484069	-0.053710	-0.863329
18672	8.199847	-0.888088	4.113689	-1.097939	0.281840	-0.437127	-0.834266	0.125608	-0.132404	0.114159	-0.481532	-0.038226	-0.868120
18673	7.271379	-0.675124	4.235021	-0.896504	0.234039	-0.371725	-0.835528	0.119026	-0.135935	0.099312	-0.479155	-0.025472	-0.871722
18674	7.788406	0.082034	4.950564	-0.629486	-0.217137	-0.272594	-0.836838	0.111122	-0.132934	0.088364	-0.484042	-0.017538	-0.870395
18675	9.440749	0.138035	5.189221	-0.466810	-0.151716	-0.209827	-0.836769	0.108668	-0.124064	0.080186	-0.487445	-0.011538	-0.869387
18676	9.331876	-0.190229	5.104738	-0.271775	0.049380	-0.201086	-0.837162	0.104093	-0.122184	0.074014	-0.487005	-0.008695	-0.870214
18677	8.225772	-0.065362	4.768871	-0.179072	0.069569	-0.122984	-0.838470	0.097161	-0.119820	0.070167	-0.486093	-0.006542	-0.871061
18678	7.426389	0.126956	4.681116	-0.110420	0.046319	-0.055359	-0.840288	0.094962	-0.121686	0.068084	-0.485473	-0.005084	-0.871582
18679	7.934752	0.524678	4.759781	-0.007613	-0.257288	-0.030315	-0.838732	0.093003	-0.118064	0.067446	-0.490020	-0.005528	-0.869080
18680	8.871893	0.597734	4.889294	-0.015769	-0.234367	-0.054510	-0.839697	0.092231	-0.112301	0.066283	-0.494143	-0.006106	-0.866829
18681	9.160688	0.528402	5.227882	-0.001751	-0.062873	-0.083666	-0.840643	0.090936	-0.108647	0.064753	-0.495299	-0.006999	-0.866278
18682	8.625946	0.212592	5.226054	0.046457	-0.005639	0.033189	-0.839763	0.090325	-0.103288	0.065749	-0.495381	-0.007483	-0.866152
18683	8.058275	0.086794	5.188950	0.154240	0.022999	0.162847	-0.840824	0.094460	-0.104248	0.070023	-0.494862	-0.008566	-0.866103
18684	7.712447	0.054813	5.276386	0.312383	-0.004061	0.252102	-0.840056	0.101087	-0.104647	0.077434	-0.494562	-0.011484	-0.865610
18685	8.093187	0.255141	5.304341	0.412886	-0.096720	0.309153	-0.838733	0.106379	-0.108094	0.086744	-0.495680	-0.015819	-0.864018
18686	8.473353	0.335296	5.224061	0.540218	-0.038814	0.336908	-0.837186	0.114107	-0.107821	0.097831	-0.495521	-0.021863	-0.862792
18687	8.229937	0.715228	5.080130	0.688179	0.086944	0.331521	-0.833807	0.122809	-0.106886	0.110260	-0.492793	-0.030442	-0.862595
18688	8.374557	0.923627	5.220192	0.811758	0.138946	0.350500	-0.832718	0.131470	-0.115380	0.124331	-0.488782	-0.040681	-0.862542
18689	9.055340	0.632867	6.401294	0.852731	-0.062513	0.341233	-0.830594	0.137343	-0.120525	0.138300	-0.487949	-0.052442	-0.860249
18690	9.003072	-0.598792	5.428550	0.520066	0.096197	0.252051	-0.827437	0.146523	-0.124826	0.147764	-0.485127	-0.058664	-0.859870
18691	9.094840	-0.812778	4.951230	0.567818	0.204695	0.169388	-0.826348	0.152688	-0.132057	0.156249	-0.480123	-0.066393	-0.860616
18692	8.400518	-1.317244	5.231272	0.556990	0.077096	0.394919	-0.827262	0.160867	-0.136742	0.168438	-0.477575	-0.071942	-0.859287
18693	7.598816	-1.989094	4.925457	0.769485	0.102831	0.444907	-0.825158	0.172945	-0.142289	0.183441	-0.473823	-0.080677	-0.857515
18694	7.764829	-1.902729	4.888953	1.065335	-0.154977	0.575912	-0.824099	0.181976	-0.147365	0.203048	-0.473402	-0.094028	-0.851951
18695	8.354472	-1.778739	4.852885	1.133825	-0.196316	0.764081	-0.819350	0.195765	-0.155390	0.226290	-0.473462	-0.106890	-0.844513
18696	8.754155	-1.663837	4.908242	1.035040	-0.173706	0.862176	-0.813869	0.213217	-0.158232	0.250116	-0.473424	-0.116939	-0.836443
18697	8.442058	-1.694639	5.302422	0.923798	-0.170606	0.832811	-0.808920	0.228989	-0.159530	0.272297	-0.473534	-0.125264	-0.828208
18698	7.917689	-1.513385	5.123410	0.833932	-0.113890	0.730205	-0.805658	0.244365	-0.163447	0.291860	-0.472635	-0.132741	-0.820862
18699	7.619304	-1.745501	5.272277	0.765894	0.026289	0.634833	-0.797899	0.259547	-0.170285	0.309561	-0.469386	-0.139001	-0.815185
18700	7.472352	-2.281063	5.524705	0.707342	-0.021329	0.580824	-0.793381	0.273523	-0.182371	0.325511	-0.466932	-0.145198	-0.809281
18701	7.775135	-2.535357	5.455979	0.732738	-0.264565	0.585366	-0.787494	0.286006	-0.184265	0.341093	-0.468089	-0.153038	-0.800705
18702	8.295683	-2.153631	5.434861	0.763648	-0.306917	0.484014	-0.782415	0.295540	-0.182408	0.354941	-0.469231	-0.162810	-0.792043
18703	8.534584	-1.667301	5.392683	0.717125	-0.209789	0.336128	-0.778227	0.301231	-0.182457	0.366399	-0.468516	-0.172175	-0.785239
18704	8.328355	-1.168753	5.249581	0.564050	-0.136612	0.108165	-0.776883	0.300596	-0.185628	0.372839	-0.466908	-0.181020	-0.781166
18705	8.003362	-0.958495	5.366619	0.351223	0.010437	-0.122889	-0.779232	0.299216	-0.187343	0.374374	-0.463667	-0.187247	-0.780894
18706	7.773735	-1.102687	5.413454	0.051758	0.047894	-0.240557	-0.782334	0.291925	-0.190613	0.371224	-0.461663	-0.189937	-0.782932
18707	7.790986	-1.532281	5.174494	-0.161733	0.180590	-0.347672	-0.782934	0.282860	-0.193411	0.365135	-0.458684	-0.188890	-0.787785
18708	7.693316	-1.516221	5.554703	-0.348724	0.238547	-0.387100	-0.784982	0.275582	-0.196950	0.356667	-0.456018	-0.185204	-0.794063
18709	7.917480	-1.386717	5.962990	-0.441670	0.277073	-0.461709	-0.787018	0.267353	-0.201557	0.346512	-0.452982	-0.179953	-0.801470
18710	8.611458	-0.832629	6.245405	-0.298868	0.106207	-0.561123	-0.791455	0.253087	-0.199184	0.335116	-0.451333	-0.179505	-0.807325
18711	9.099033	0.030081	5.558774	-0.112000	0.133095	-0.475258	-0.794554	0.239426	-0.199956	0.327101	-0.448174	-0.180630	-0.812107
18712	9.417365	0.284869	5.099842	-0.077585	0.119322	-0.081119	-0.794522	0.233516	-0.201123	0.325467	-0.446488	-0.179323	-0.813980
18713	8.661124	-0.139928	4.588262	-0.141032	0.275454	0.136624	-0.793712	0.236329	-0.205008	0.327589	-0.443412	-0.173604	-0.816047
18714	7.816819	-0.072519	4.855698	-0.000010	0.163536	0.194201	-0.791042	0.241129	-0.212015	0.331272	-0.441452	-0.170816	-0.816212
18715	7.668302	0.740371	4.778692	0.010914	0.112749	0.096223	-0.787344	0.243961	-0.215134	0.333468	-0.439883	-0.169044	-0.816533
18716	8.281950	0.872581	5.078747	0.003846	-0.096849	0.188192	-0.786034	0.247014	-0.215870	0.336197	-0.442111	-0.168104	-0.814402
18717	8.559242	0.061414	5.339243	0.162046	-0.080701	0.133827	-0.784214	0.249633	-0.214519	0.339644	-0.442807	-0.169818	-0.812235
18718	8.697100	-0.089998	5.314533	0.347760	-0.020860	0.178850	-0.784753	0.251271	-0.213696	0.345498	-0.441418	-0.174028	-0.809627
18719	8.048577	0.096396	5.206259	0.472318	-0.058883	0.319563	-0.781574	0.252861	-0.217098	0.354704	-0.440221	-0.179004	-0.805201
18720	7.857239	0.248734	5.188635	0.583206	-0.140882	0.370424	-0.780007	0.257987	-0.218057	0.365212	-0.439676	-0.186124	-0.799164
18721	8.173218	0.598453	5.147574	0.557042	-0.250258	0.336184	-0.777134	0.261587	-0.217220	0.374579	-0.440834	-0.193689	-0.792364
18722	8.421206	0.566835	5.180136	0.464265	-0.269215	0.252706	-0.776114	0.264873	-0.214801	0.381558	-0.442610	-0.200831	-0.786242
18723	8.528818	0.633020	5.038157	0.308669	-0.258563	0.207841	-0.777856	0.266746	-0.211735	0.386534	-0.445151	-0.205683	-0.781106
18724	8.506118	0.109307	5.220087	0.264306	-0.216345	0.208144	-0.776336	0.271106	-0.206676	0.391185	-0.447369	-0.209635	-0.776459
18725	8.251914	-0.075994	5.271747	0.313067	-0.144258	0.267500	-0.777157	0.274928	-0.204496	0.397542	-0.448266	-0.213114	-0.771752
18726	8.188658	-0.075360	5.263532	0.385563	-0.096726	0.319749	-0.774290	0.280044	-0.203628	0.405445	-0.448073	-0.216964	-0.766663
18727	8.165328	0.090355	5.222847	0.414140	-0.118781	0.373662	-0.771121	0.285499	-0.207609	0.414361	-0.448106	-0.220816	-0.760754
18728	8.409171	0.171138	5.191730	0.431262	-0.093341	0.356268	-0.767712	0.290922	-0.208838	0.423154	-0.447536	-0.224954	-0.755015
18729	8.307725	0.289257	5.125537	0.386088	0.031322	0.290433	-0.763229	0.296527	-0.212695	0.431120	-0.445036	-0.227839	-0.751111
18730	8.278878	0.311160	4.923126	0.392625	0.111705	0.236554	-0.759246	0.300782	-0.219198	0.438602	-0.441071	-0.230669	-0.748249
18731	8.211207	0.440058	5.173497	0.468425	0.266425	0.196626	-0.754704	0.302183	-0.228384	0.446859	-0.433786	-0.233559	-0.746724
18732	9.051217	0.327787	6.334092	0.516261	0.098130	0.290365	-0.749219	0.304321	-0.240579	0.456045	-0.429073	-0.237867	-0.742522
18733	9.431351	-0.519610	5.838670	0.203178	0.099058	0.267001	-0.745921	0.309913	-0.244428	0.462193	-0.426918	-0.237657	-0.740025
18734	9.111032	-0.566123	4.804246	0.177736	0.246618	0.139218	-0.742711	0.313909	-0.252766	0.466877	-0.422317	-0.236825	-0.739991
18735	8.503896	-0.336259	4.903868	0.203496	0.222020	0.145062	-0.736965	0.314660	-0.264073	0.471751	-0.417751	-0.236529	-0.739587
18736	7.374428	-0.486651	4.453241	0.247051	0.217046	0.235471	-0.733876	0.317008	-0.272968	0.478254	-0.413350	-0.236172	-0.737996
18737	7.256408	-1.091556	4.587791	0.167595	0.085230	0.210952	-0.731898	0.323965	-0.276779	0.483119	-0.411443	-0.236070	-0.735923
18738	8.273844	-1.379501	5.032344	0.057974	-0.180472	0.140929	-0.729281	0.327295	-0.276601	0.484764	-0.414238	-0.237521	-0.732799
18739	9.107057	-1.165798	5.255848	-0.009693	-0.120229	0.107388	-0.727503	0.330818	-0.270511	0.485662	-0.416607	-0.237626	-0.730825
18740	8.980457	-1.192906	5.171220	-0.076623	-0.141604	0.059531	-0.727798	0.336864	-0.269471	0.485170	-0.419739	-0.237401	-0.729431
18741	8.335781	-1.172225	5.118610	-0.107277	0.054356	0.068796	-0.727805	0.341010	-0.270438	0.485513	-0.420347	-0.234691	-0.729730
18742	7.927423	-1.518053	5.098906	-0.145259	0.023107	0.079258	-0.726266	0.345123	-0.267614	0.485502	-0.421829	-0.231693	-0.729840
18743	7.547137	-1.636078	5.091483	-0.076809	0.010916	0.051065	-0.728131	0.348533	-0.266352	0.485656	-0.422699	-0.229951	-0.729785
18744	7.974993	-1.671065	5.289333	-0.053550	-0.118563	-0.010357	-0.727520	0.350407	-0.261467	0.484455	-0.424940	-0.230422	-0.729133
18745	8.256572	-1.794683	5.273805	0.016368	-0.203825	-0.015980	-0.727691	0.349512	-0.256237	0.483449	-0.427739	-0.232642	-0.727457
18746	8.378936	-1.685870	5.216837	0.014506	-0.148723	0.033036	-0.728520	0.349165	-0.251254	0.483310	-0.429953	-0.234023	-0.725799
18747	8.082911	-1.553808	5.138389	0.016708	-0.105005	0.035710	-0.728817	0.350218	-0.247558	0.483531	-0.431556	-0.234810	-0.724445
18748	7.976372	-1.515841	4.860519	0.001939	-0.079455	-0.019150	-0.730037	0.350566	-0.243345	0.482847	-0.432637	-0.235788	-0.723940
18749	8.214399	-1.595436	4.849045	-0.083676	-0.042950	-0.078065	-0.730568	0.349166	-0.242058	0.480854	-0.433789	-0.235477	-0.724677
18750	8.403479	-1.718577	4.862294	-0.188011	0.034640	-0.182169	-0.731100	0.345133	-0.239510	0.476691	-0.434269	-0.234013	-0.727609
18751	8.368555	-1.831909	5.040664	-0.338694	0.148039	-0.209312	-0.731622	0.343609	-0.239274	0.471461	-0.434465	-0.229260	-0.732396
18752	8.285825	-1.766871	5.370378	-0.505899	0.318814	-0.264181	-0.734108	0.340555	-0.239448	0.464569	-0.433356	-0.221136	-0.739917
18753	9.128655	-1.416528	6.401900	-0.640916	0.188070	-0.400127	-0.733574	0.338078	-0.239238	0.453971	-0.434820	-0.213083	-0.747955
18754	8.834613	-0.237708	5.614338	-0.684835	0.172019	-0.450812	-0.738588	0.330520	-0.233843	0.441895	-0.436521	-0.205184	-0.756358
18755	8.810892	0.103208	4.656060	-0.558316	0.096075	-0.556115	-0.742381	0.317349	-0.230403	0.429014	-0.437791	-0.200519	-0.764250
18756	8.138176	0.297994	4.466141	-0.661641	0.114380	-0.546293	-0.746145	0.306718	-0.231635	0.415221	-0.439502	-0.194193	-0.772476
18757	7.706197	-0.330084	4.525289	-0.888083	-0.117388	-0.529719	-0.750934	0.303260	-0.223406	0.398720	-0.446679	-0.185922	-0.779059
18758	7.611037	0.030875	4.445459	-0.972667	-0.157793	-0.580231	-0.759341	0.295782	-0.205262	0.380259	-0.454656	-0.177176	-0.785684
18759	8.776271	0.463204	4.836319	-0.975127	-0.156381	-0.526001	-0.765496	0.287243	-0.188597	0.362475	-0.462698	-0.167711	-0.791451
18760	9.233863	0.460515	4.724016	-0.787448	-0.363817	-0.542767	-0.773246	0.280325	-0.170578	0.345259	-0.472285	-0.162885	-0.794488
18761	9.433408	0.380851	4.309072	-0.642901	-0.171589	-0.504228	-0.779669	0.269835	-0.152376	0.330510	-0.477911	-0.158613	-0.798251
18762	9.008499	0.108561	4.237528	-0.503225	-0.026945	-0.432737	-0.785893	0.258205	-0.141937	0.318624	-0.480293	-0.154886	-0.802376
18763	8.384923	0.043525	4.456818	-0.328812	0.096149	-0.340526	-0.789138	0.250478	-0.143640	0.310197	-0.479947	-0.152328	-0.806365
18764	8.172256	0.341472	4.679047	-0.090936	-0.095342	-0.279022	-0.792385	0.242194	-0.144830	0.304484	-0.481228	-0.154140	-0.807434
18765	8.656070	0.700645	4.750466	0.083306	-0.110268	-0.202776	-0.793950	0.233052	-0.142245	0.301552	-0.482031	-0.158224	-0.807265
18766	9.084962	0.774049	4.584219	0.112143	-0.091016	-0.117267	-0.796305	0.226395	-0.140654	0.300396	-0.482490	-0.161718	-0.806729
18767	9.016033	0.647801	4.639704	0.105970	0.045627	-0.029632	-0.796024	0.221852	-0.140746	0.300939	-0.481180	-0.163615	-0.806928
18768	8.654691	0.432884	4.598987	0.081160	0.098394	0.071738	-0.795867	0.222863	-0.144269	0.303141	-0.479377	-0.163644	-0.807171
18769	8.478636	0.284007	4.588827	0.176787	0.099535	0.172632	-0.795052	0.227624	-0.149689	0.307781	-0.477411	-0.164438	-0.806418
18770	8.635139	0.450619	4.766761	0.265985	0.123057	0.291075	-0.791068	0.235484	-0.157957	0.315361	-0.474769	-0.165195	-0.804893
18771	8.623164	0.503044	4.864636	0.336060	0.149960	0.322341	-0.787350	0.241951	-0.165201	0.324041	-0.471425	-0.166822	-0.803073
18772	8.548018	0.552292	4.859809	0.427218	0.156662	0.299399	-0.784426	0.248403	-0.171915	0.333325	-0.467153	-0.169840	-0.801135
18773	8.576675	0.482679	4.986485	0.444965	0.109929	0.262593	-0.782287	0.252359	-0.178017	0.341847	-0.463430	-0.174041	-0.798801
18774	8.443778	0.230997	5.019870	0.439652	0.094951	0.220703	-0.780649	0.255378	-0.186626	0.349707	-0.459693	-0.178368	-0.796600
18775	8.554279	0.055959	5.397392	0.409873	0.039719	0.187526	-0.779026	0.260869	-0.194661	0.356390	-0.456971	-0.183165	-0.794113
18776	8.225784	-0.395667	5.224216	0.323238	0.020728	0.218249	-0.777686	0.265632	-0.199823	0.362831	-0.455161	-0.186163	-0.791534
18777	7.921440	-0.495805	4.856940	0.249682	0.003932	0.218375	-0.775311	0.267331	-0.201511	0.368382	-0.454210	-0.188346	-0.788996
18778	7.917009	-0.776195	5.192033	0.297034	-0.070022	0.279989	-0.774267	0.271487	-0.202486	0.375161	-0.454207	-0.191004	-0.785154
18779	8.081581	-0.907644	5.317111	0.389979	-0.114924	0.359879	-0.770079	0.279950	-0.203792	0.383735	-0.454542	-0.194912	-0.779839
18780	8.081501	-0.949726	5.171235	0.463970	-0.148198	0.437203	-0.768245	0.288133	-0.206660	0.394109	-0.454998	-0.199305	-0.773261
18781	8.372310	-1.130928	5.307216	0.527446	-0.133863	0.485970	-0.764314	0.297435	-0.209128	0.405717	-0.454901	-0.204227	-0.765996
18782	8.689967	-1.295524	5.457341	0.558340	-0.121704	0.469410	-0.758137	0.304557	-0.211786	0.417384	-0.454145	-0.209481	-0.758723
18783	8.616842	-1.296064	5.563138	0.533416	-0.032935	0.396454	-0.754979	0.312907	-0.215841	0.427969	-0.451905	-0.214330	-0.752786
18784	8.359496	-1.182784	5.616700	0.453839	0.027628	0.367150	-0.750085	0.317988	-0.221547	0.437619	-0.449192	-0.217596	-0.747909
18785	7.935863	-1.247983	5.475437	0.415138	0.055005	0.321923	-0.745564	0.323098	-0.229873	0.446311	-0.446179	-0.220467	-0.743723
18786	7.772525	-1.311457	5.415352	0.343304	0.073959	0.268087	-0.741579	0.328188	-0.237015	0.453617	-0.443219	-0.222525	-0.740453
18787	7.934808	-1.432350	5.465573	0.256215	0.037011	0.214194	-0.737484	0.330612	-0.240276	0.459181	-0.441336	-0.224072	-0.737677
18788	8.088528	-1.344765	5.548015	0.187334	0.045387	0.106275	-0.734950	0.331799	-0.244992	0.462547	-0.439458	-0.225490	-0.736262
18789	8.210261	-1.310709	5.666752	0.108136	0.070765	0.031580	-0.733214	0.331719	-0.248154	0.464272	-0.437582	-0.226096	-0.736107
18790	8.059832	-1.224991	5.715031	0.082121	0.087322	-0.057300	-0.733729	0.332978	-0.250093	0.464489	-0.435313	-0.227009	-0.737034
18791	7.889774	-1.193434	5.627399	-0.020207	0.105153	-0.081404	-0.732634	0.329590	-0.253709	0.463607	-0.433582	-0.226345	-0.738812
18792	7.870051	-1.250770	5.559242	-0.056355	0.140555	-0.091663	-0.732602	0.328531	-0.257141	0.462348	-0.431649	-0.225017	-0.741135
18793	8.674530	-1.291707	6.222884	-0.096747	-0.019677	-0.123266	-0.732600	0.325209	-0.255895	0.459637	-0.432265	-0.224687	-0.742561
18794	7.969848	-0.856600	5.397900	-0.025920	0.092352	-0.095405	-0.734841	0.323238	-0.254344	0.458358	-0.430741	-0.224291	-0.744355
18795	8.039195	-0.687412	5.190475	0.028426	0.023568	-0.027731	-0.733881	0.319844	-0.257566	0.458342	-0.429985	-0.224587	-0.744712
18796	7.898803	-0.598943	4.981902	0.058596	-0.015923	0.026116	-0.734127	0.317788	-0.258654	0.459113	-0.429841	-0.225395	-0.744076
18797	8.138364	-0.411628	4.979035	0.006496	-0.022485	0.021033	-0.734141	0.320261	-0.258080	0.459420	-0.430195	-0.225380	-0.743686
18798	8.253377	-0.273367	5.118783	-0.120459	0.059972	-0.049011	-0.734672	0.320526	-0.257678	0.457874	-0.430226	-0.223472	-0.745197
18799	8.110386	-0.156560	5.203651	-0.242780	0.097125	-0.124469	-0.734674	0.320800	-0.257541	0.454383	-0.430418	-0.219917	-0.748274
18800	7.818544	-0.154925	5.062717	-0.264555	0.087622	-0.168092	-0.735194	0.319696	-0.257821	0.449918	-0.430800	-0.216619	-0.751705
18801	7.979533	-0.076868	5.123063	-0.272440	0.024964	-0.182186	-0.737048	0.318549	-0.255732	0.444944	-0.432051	-0.213772	-0.754757
18802	8.523962	-0.156300	5.298218	-0.265026	-0.010209	-0.182213	-0.737724	0.315465	-0.252116	0.439803	-0.433814	-0.211447	-0.757409
18803	8.985427	-0.241766	5.644694	-0.247278	0.083535	-0.163597	-0.738510	0.313244	-0.251367	0.435523	-0.433997	-0.208317	-0.760638
18804	8.726457	-0.391637	5.788979	-0.286890	0.163483	-0.117048	-0.740616	0.312252	-0.250847	0.431868	-0.433551	-0.203550	-0.764258
18805	8.108068	-0.467509	5.666590	-0.281615	0.139827	-0.105009	-0.738772	0.311857	-0.250868	0.428378	-0.433371	-0.198882	-0.767547
18806	7.811184	-0.501918	5.496203	-0.239773	0.122637	-0.082545	-0.740343	0.311853	-0.251775	0.425462	-0.433248	-0.194874	-0.770261
18807	7.938073	-0.467525	5.360590	-0.139150	0.013724	-0.094472	-0.739807	0.310904	-0.252584	0.422847	-0.433804	-0.193374	-0.771765
18808	8.205826	-0.436819	5.449273	-0.049351	-0.006367	-0.087773	-0.739028	0.309232	-0.250524	0.420992	-0.434019	-0.193441	-0.772641
18809	8.298831	-0.322352	5.562555	0.018611	-0.001663	-0.141162	-0.740852	0.305637	-0.250976	0.418951	-0.433291	-0.194924	-0.773785
18810	8.146048	-0.215198	5.649934	-0.000748	-0.021491	-0.146430	-0.744524	0.299105	-0.249373	0.416537	-0.433099	-0.196369	-0.774830
18811	8.058746	-0.179529	5.565292	0.019424	-0.039664	-0.164004	-0.746608	0.294542	-0.249711	0.413986	-0.432844	-0.198390	-0.775824
18812	8.136262	-0.250052	5.516492	-0.015189	-0.057855	-0.158702	-0.748044	0.288723	-0.248373	0.411110	-0.433275	-0.200018	-0.776694
18813	8.177255	-0.336564	5.405355	-0.021072	-0.042720	-0.120248	-0.748968	0.285106	-0.246339	0.408863	-0.433566	-0.201059	-0.777449
18814	8.143331	-0.314278	5.391928	-0.007201	-0.055173	-0.112481	-0.751860	0.282862	-0.245444	0.406778	-0.434069	-0.202384	-0.777918
18815	8.202157	-0.241902	5.386757	0.005510	-0.066325	-0.078530	-0.753446	0.280200	-0.243255	0.405307	-0.434672	-0.203672	-0.778013
18816	8.268127	-0.203191	5.347044	0.002777	-0.035180	-0.059238	-0.755024	0.278384	-0.242493	0.404213	-0.434996	-0.204524	-0.778178
18817	8.260887	-0.202570	5.296372	-0.005309	-0.033767	-0.034789	-0.755678	0.275334	-0.241499	0.403455	-0.435359	-0.205005	-0.778241
18818	8.270433	-0.236548	5.288404	-0.008584	-0.032114	-0.027792	-0.754764	0.274362	-0.240214	0.402762	-0.435854	-0.205381	-0.778224
18819	8.216601	-0.275627	5.352045	0.000404	-0.025392	-0.015591	-0.755296	0.274348	-0.239554	0.402385	-0.436120	-0.205718	-0.778181
18820	8.216578	-0.280428	5.347135	0.009863	-0.020797	0.019285	-0.756618	0.274048	-0.238632	0.402631	-0.436484	-0.205879	-0.777807
18821	8.216535	-0.290029	5.337314	0.003094	-0.006767	0.019346	-0.756348	0.274615	-0.239672	0.402899	-0.436582	-0.205801	-0.777634
18822	8.245769	-0.285365	5.331862	0.011979	-0.005267	0.029795	-0.755842	0.277222	-0.238444	0.403395	-0.436729	-0.205781	-0.777300
18823	8.240890	-0.280844	5.365938	0.028295	0.001951	0.061168	-0.753852	0.275883	-0.239928	0.404569	-0.436658	-0.205659	-0.776761
18824	8.187489	-0.265383	5.326229	0.013800	-0.013031	0.076858	-0.754641	0.278092	-0.240928	0.405777	-0.437105	-0.205317	-0.775970
18825	8.172554	-0.318894	5.347604	-0.002532	-0.005921	0.076930	-0.754795	0.280967	-0.239558	0.406892	-0.437467	-0.204641	-0.775360
18826	8.235438	-0.385002	5.350053	0.004214	-0.035783	0.082076	-0.754418	0.283299	-0.238465	0.408001	-0.438363	-0.204289	-0.774364
