# Supplementary material for: Identification of Haptic Based Guiding Using Hard Reins
Source: PLoS One. 2015 Jul 22;10(7):e0132020. doi: 10.1371/journal.pone.0132020 (PMC4511788; doi:10.1371/journal.pone.0132020)
Supplement: S2 File — (ZIP) [file pone.0132020.s002.zip › MotionData2/Subject10/T7/fh7.txt]

// Start Time: 0
// Sample rate: 25.0Hz
// Scenario: 4.9
// Firmware Version: 2.6.1
Counter	Acc_X	Acc_Y	Acc_Z	Gyr_X	Gyr_Y	Gyr_Z	Mag_X	Mag_Y	Mag_Z	Quat_w	Quat_x	Quat_y	Quat_z
18117	-1.762126	1.099895	9.658822	0.063309	-0.043656	0.090846	-0.054840	-0.568142	-0.742224	0.561451	-0.042999	0.100181	0.820297
18118	-1.654732	1.266858	9.479584	0.031215	-0.049735	0.069448	-0.056136	-0.569772	-0.741319	0.560465	-0.041621	0.100151	0.821046
18119	-1.624952	1.381832	9.403749	-0.040280	-0.057582	0.051292	-0.059263	-0.568937	-0.742165	0.559729	-0.040959	0.098823	0.821742
18120	-1.607738	1.748625	9.852387	-0.036596	-0.061107	0.017000	-0.062659	-0.567829	-0.740816	0.559528	-0.040262	0.097506	0.822070
18121	-1.559296	2.091263	10.346137	-0.029227	-0.020872	-0.029458	-0.063449	-0.565507	-0.742069	0.560051	-0.040208	0.096730	0.821809
18122	-1.416152	1.849645	10.344528	-0.037890	0.035199	-0.076994	-0.060854	-0.563339	-0.742988	0.561222	-0.041289	0.096395	0.820995
18123	-1.380943	1.053799	9.712677	-0.068102	0.069507	-0.100159	-0.058514	-0.561988	-0.744298	0.562694	-0.043264	0.095930	0.819939
18124	-1.426262	0.470808	9.273812	-0.066424	0.066923	-0.067649	-0.056435	-0.560636	-0.745346	0.563621	-0.045169	0.095490	0.819251
18125	-2.134118	0.400838	9.754924	0.015535	0.063401	-0.003432	-0.053576	-0.560106	-0.744611	0.563593	-0.045934	0.096384	0.819123
18126	-2.007837	1.187665	9.421642	0.117470	0.070378	0.026545	-0.052005	-0.562296	-0.743368	0.563142	-0.045640	0.099082	0.819128
18127	-1.543039	1.702631	9.132780	0.024584	0.047596	-0.005965	-0.051867	-0.564069	-0.742743	0.563188	-0.046043	0.099966	0.818966
18128	-1.938108	1.485243	9.390819	-0.088044	0.028469	-0.043796	-0.050569	-0.563258	-0.742755	0.563776	-0.047518	0.098759	0.818624
18129	-2.295985	0.728854	9.649549	-0.050588	0.005772	-0.034846	-0.049013	-0.561358	-0.744048	0.564308	-0.048156	0.097929	0.818320
18130	-2.017928	0.101916	9.820175	0.045791	0.021320	0.016805	-0.047978	-0.560273	-0.744053	0.564044	-0.047885	0.098891	0.818402
18131	-1.736674	0.604549	9.749031	0.084919	0.029863	0.077061	-0.048229	-0.562589	-0.743041	0.562829	-0.047184	0.100621	0.819068
18132	-1.708578	1.498569	9.614882	0.074307	0.033406	0.059550	-0.048485	-0.564361	-0.741380	0.561868	-0.046704	0.102226	0.819557
18133	-1.540949	1.645974	9.485363	0.012724	0.029936	0.029111	-0.047439	-0.565457	-0.740634	0.561364	-0.046889	0.102740	0.819827
18134	-1.498091	1.561461	9.484022	-0.039867	0.035261	-0.013579	-0.045097	-0.564651	-0.741691	0.561506	-0.047870	0.102426	0.819713
18135	-1.708764	1.483133	9.285483	-0.043228	0.031094	-0.057625	-0.046129	-0.565599	-0.742716	0.562366	-0.048859	0.101962	0.819122
18136	-1.938233	1.474933	9.164811	-0.028853	-0.001138	-0.076953	-0.043267	-0.566024	-0.741475	0.563614	-0.049250	0.101357	0.818316
18137	-2.112688	1.385362	9.314278	-0.021681	-0.016836	-0.089263	-0.043930	-0.563158	-0.742596	0.565105	-0.049279	0.100702	0.817366
18138	-2.056186	1.169743	9.729447	-0.041379	-0.020417	-0.100064	-0.043276	-0.563024	-0.743635	0.566731	-0.049546	0.099650	0.816352
18139	-1.982241	0.694073	10.086206	-0.059422	-0.011814	-0.077381	-0.041716	-0.562487	-0.743910	0.567977	-0.050069	0.098441	0.815601
18140	-1.960308	0.392543	9.844646	-0.025543	0.019649	-0.036549	-0.041601	-0.558944	-0.745423	0.568510	-0.050682	0.098165	0.815225
18141	-1.964220	0.531082	9.524260	0.035150	0.026627	0.008013	-0.040424	-0.559222	-0.746474	0.568385	-0.050606	0.098995	0.815216
18142	-1.980458	0.966061	9.378006	0.092315	0.016112	0.033162	-0.040162	-0.560997	-0.743919	0.567912	-0.049684	0.100671	0.815397
18143	-2.036705	1.200151	9.498934	0.076252	0.000382	0.017189	-0.038583	-0.563867	-0.743971	0.567728	-0.048701	0.101891	0.815433
18144	-2.003036	1.178507	9.584906	0.035127	-0.003131	0.006286	-0.040660	-0.566038	-0.742158	0.567676	-0.048168	0.102389	0.815439
18145	-1.848636	1.156050	9.713081	0.013664	-0.001446	0.000794	-0.042602	-0.569300	-0.740100	0.567702	-0.047898	0.102554	0.815416
18146	-1.738651	1.003737	9.732009	0.006580	-0.001440	-0.016945	-0.041945	-0.569439	-0.741656	0.567991	-0.047766	0.102583	0.815219
18147	-1.625190	1.007035	9.526807	0.010140	-0.004949	-0.008149	-0.041176	-0.566853	-0.742287	0.568167	-0.047487	0.102625	0.815107
18148	-1.675802	1.021715	9.479350	-0.001498	0.009055	-0.001115	-0.042090	-0.567667	-0.740220	0.568166	-0.047585	0.102657	0.815098
18149	-1.815730	1.037306	9.502364	0.006540	0.012585	0.002526	-0.040787	-0.567947	-0.739985	0.568130	-0.047607	0.102840	0.815099
18150	-1.863008	1.177308	9.550040	-0.002348	0.007369	-0.012496	-0.040785	-0.567401	-0.741525	0.568324	-0.047709	0.102828	0.814959
18151	-1.868011	1.151076	9.609859	-0.014900	0.009095	-0.008180	-0.040132	-0.567404	-0.742050	0.568448	-0.047938	0.102614	0.814886
18152	-1.865608	1.148733	9.636245	-0.030091	0.016966	-0.010908	-0.040132	-0.567540	-0.741794	0.568573	-0.048509	0.102260	0.814809
18153	-1.883178	1.057287	9.572865	-0.007740	0.009111	-0.008142	-0.040917	-0.566172	-0.742928	0.568703	-0.048655	0.102161	0.814722
18154	-1.825469	1.025408	9.519134	0.015462	0.019570	0.009666	-0.040397	-0.566448	-0.742423	0.568518	-0.048710	0.102599	0.814793
18155	-1.875651	1.095812	9.606887	0.026151	0.014301	0.016802	-0.040127	-0.568358	-0.741931	0.568264	-0.048503	0.103132	0.814915
18156	-1.957755	1.096292	9.554732	0.011769	0.019541	0.034365	-0.039871	-0.567814	-0.741414	0.567690	-0.048546	0.103534	0.815262
18157	-1.957228	1.172956	9.459486	0.006475	0.016967	0.020236	-0.040265	-0.567813	-0.740635	0.567355	-0.048602	0.103785	0.815460
18158	-1.901306	1.225577	9.507670	0.006488	0.021320	0.017601	-0.040267	-0.567267	-0.740888	0.567031	-0.048771	0.104104	0.815634
18159	-1.867131	1.273763	9.623277	0.011898	0.005576	0.000839	-0.040518	-0.568629	-0.741283	0.567041	-0.048616	0.104300	0.815612
18160	-1.978105	1.288885	9.566734	0.035186	0.024871	0.002878	-0.039734	-0.569451	-0.740917	0.566983	-0.048547	0.105113	0.815552
18161	-1.990669	1.219325	9.594880	0.010232	0.024918	-0.020225	-0.039729	-0.570269	-0.740925	0.567293	-0.048772	0.105489	0.815274
18162	-1.867507	1.218685	9.699546	-0.021970	0.016118	-0.027580	-0.039085	-0.569318	-0.740539	0.567687	-0.049274	0.105241	0.815001
18163	-1.878194	1.076709	9.645138	-0.029114	0.017887	-0.029413	-0.037519	-0.569326	-0.741593	0.568123	-0.049845	0.104882	0.814709
18164	-1.945942	1.062302	9.479744	-0.025577	0.010042	-0.017939	-0.037252	-0.569736	-0.742631	0.568382	-0.050267	0.104516	0.814550
18165	-1.945331	1.148776	9.447090	-0.012230	-0.010976	-0.006445	-0.036872	-0.567966	-0.742491	0.568520	-0.050130	0.104127	0.814512
18166	-1.983441	1.221277	9.465074	0.008301	-0.003994	0.006093	-0.036741	-0.567694	-0.743134	0.568448	-0.049888	0.104178	0.814570
18167	-2.056382	1.145408	9.635449	0.025296	0.009997	0.006270	-0.036606	-0.568649	-0.743145	0.568372	-0.049644	0.104659	0.814577
18168	-1.979540	1.082620	9.747009	0.060178	0.019581	0.008283	-0.037899	-0.570823	-0.741988	0.568254	-0.049193	0.105824	0.814536
18169	-1.961074	0.966739	9.649395	0.049417	0.023950	0.017005	-0.036467	-0.571377	-0.741242	0.567997	-0.048882	0.106860	0.814598
18170	-1.940407	1.158681	9.552896	0.052166	0.023987	0.006486	-0.036862	-0.571785	-0.739179	0.567897	-0.048597	0.107944	0.814542
18171	-2.009547	1.284079	9.487649	0.044125	0.024016	0.006475	-0.037501	-0.574098	-0.738935	0.567805	-0.048370	0.108887	0.814494
18172	-2.065688	1.202452	9.391071	-0.007665	0.009225	-0.018626	-0.035808	-0.574380	-0.738448	0.568091	-0.048578	0.108804	0.814294
18173	-2.032746	1.081949	9.391805	-0.061353	-0.004788	-0.022627	-0.035806	-0.573425	-0.740757	0.568433	-0.049151	0.107677	0.814170
18174	-1.982247	1.048339	9.539974	-0.095344	-0.017069	-0.032638	-0.034257	-0.571116	-0.740500	0.568928	-0.049956	0.105854	0.814015
18175	-1.912377	1.019637	9.769737	-0.105320	-0.011948	-0.008051	-0.035843	-0.565928	-0.742229	0.569002	-0.050882	0.103935	0.814153
18176	-1.898265	0.968859	9.716164	-0.087445	0.009037	0.003597	-0.036235	-0.564834	-0.743758	0.568827	-0.051949	0.102571	0.814381
18177	-1.926553	1.067445	9.638240	-0.034592	0.009975	-0.007439	-0.035077	-0.562251	-0.743878	0.568916	-0.052424	0.102047	0.814354
18178	-1.980177	1.000222	9.539403	-0.004170	0.000398	-0.008129	-0.035596	-0.561429	-0.745666	0.569043	-0.052426	0.101929	0.814280
18179	-1.926814	1.035718	9.486483	-0.000525	-0.010068	-0.024009	-0.036389	-0.559790	-0.744865	0.569478	-0.052222	0.101713	0.814016
18180	-1.849606	1.023493	9.617846	-0.030999	-0.025884	-0.020792	-0.035607	-0.560066	-0.744880	0.569845	-0.052126	0.100847	0.813873
18181	-1.944876	0.865850	9.729800	-0.022021	-0.018854	-0.029519	-0.036382	-0.559516	-0.747439	0.570366	-0.052032	0.100167	0.813598
18182	-1.913241	0.899347	9.753943	0.049537	-0.043342	-0.032614	-0.037684	-0.561146	-0.744859	0.571032	-0.050759	0.100398	0.813183
18183	-1.971250	0.903428	9.367595	0.013890	-0.043205	-0.053114	-0.037294	-0.561557	-0.743839	0.572021	-0.049912	0.099997	0.812589
18184	-1.733825	1.003663	9.719952	-0.145365	-0.085339	-0.076515	-0.039125	-0.558957	-0.745847	0.573297	-0.050270	0.096536	0.812086
18185	-1.353880	0.788818	9.639709	-0.431652	-0.080248	-0.080501	-0.041237	-0.551037	-0.750503	0.574329	-0.053960	0.088418	0.812044
18186	-1.755499	0.667749	9.920539	-0.397692	-0.050450	-0.071244	-0.043125	-0.534939	-0.758174	0.575130	-0.057763	0.081254	0.811965
18187	-1.628350	0.555836	9.824435	0.182197	0.009197	-0.073911	-0.041060	-0.530861	-0.759582	0.576548	-0.055820	0.084117	0.810803
18188	-1.538225	0.001013	9.504879	0.398601	0.024095	-0.037166	-0.040759	-0.542316	-0.752486	0.577526	-0.051607	0.090767	0.809668
18189	-1.326212	0.612452	9.447598	0.317072	0.013452	-0.011301	-0.039915	-0.555543	-0.749021	0.578030	-0.048059	0.095890	0.808935
18190	-1.312964	1.108333	9.631013	0.083579	0.015982	-0.019950	-0.038052	-0.566461	-0.742716	0.578432	-0.047317	0.097363	0.808516
18191	-1.900224	1.366083	9.843305	-0.109682	0.009068	-0.026446	-0.038183	-0.565232	-0.744505	0.578766	-0.048642	0.095519	0.808418
18192	-1.587745	1.162223	10.037721	-0.051595	0.015929	-0.015564	-0.037164	-0.560739	-0.745378	0.578952	-0.049456	0.094808	0.808319
18193	-1.221498	1.069056	9.603338	0.117553	0.019454	-0.012675	-0.036894	-0.562922	-0.744502	0.579264	-0.048265	0.096758	0.807937
18194	-1.419368	1.091728	9.434688	0.205064	0.007229	0.026757	-0.036881	-0.567013	-0.741580	0.579025	-0.045883	0.100135	0.807835
18195	-1.375164	1.190459	9.589238	0.401659	-0.004250	0.073973	-0.036837	-0.576010	-0.739350	0.578215	-0.040822	0.106467	0.807877
18196	-1.976635	1.491192	9.665171	0.730682	0.005488	0.129517	-0.039106	-0.596176	-0.728050	0.576660	-0.032112	0.118384	0.807723
18197	-1.634831	2.022014	9.528945	0.979551	0.023016	0.112017	-0.042784	-0.623153	-0.711901	0.575335	-0.020720	0.134370	0.806539
18198	-1.751649	1.901882	9.269039	0.873932	0.027414	0.128903	-0.043720	-0.652189	-0.695041	0.573473	-0.010689	0.148768	0.805532
18199	-1.505129	1.929328	9.435444	0.700293	0.005380	0.131010	-0.046765	-0.675625	-0.679511	0.571459	-0.002157	0.159965	0.804886
18200	-1.449665	2.256055	9.462752	0.542869	-0.013905	0.115744	-0.049543	-0.699334	-0.665662	0.569659	0.004712	0.168495	0.804410
18201	-1.696903	3.124779	9.792078	0.288889	-0.013912	0.084178	-0.051848	-0.710775	-0.658011	0.568334	0.008716	0.172806	0.804399
18202	-1.893155	3.052120	9.124880	-0.168691	-0.011859	-0.012495	-0.053027	-0.710634	-0.656060	0.568633	0.007016	0.169915	0.804820
18203	-1.595318	2.505329	8.815639	-0.612311	-0.083615	-0.065527	-0.053590	-0.696995	-0.666351	0.570036	0.001376	0.158948	0.806097
18204	-1.373181	2.149384	9.379162	-0.549916	-0.115335	-0.040667	-0.054688	-0.679808	-0.678403	0.571067	-0.003092	0.148715	0.807314
18205	-1.709763	1.649660	10.260654	-0.227984	-0.078629	-0.018822	-0.058111	-0.668609	-0.685970	0.571610	-0.004288	0.143939	0.807791
18206	-1.653762	1.379650	10.189780	-0.108273	-0.015734	0.040365	-0.059301	-0.663422	-0.689250	0.571013	-0.005086	0.141968	0.808556
18207	-1.528579	1.321508	10.370667	0.219165	0.104939	0.078381	-0.058908	-0.664378	-0.688106	0.569495	-0.003883	0.146470	0.808831
18208	-1.117872	1.385088	9.401815	0.457225	0.148775	0.104858	-0.057817	-0.677746	-0.680525	0.567393	-0.000705	0.155518	0.808627
18209	-1.411214	1.606380	7.878531	0.113711	0.112295	0.123538	-0.057528	-0.685792	-0.675714	0.565081	-0.000677	0.158349	0.809697
18210	-1.688154	1.705109	7.999806	-0.487753	0.029896	0.140986	-0.057030	-0.681023	-0.676705	0.562704	-0.006155	0.150739	0.812775
18211	-1.951984	1.589389	8.808187	-0.624239	-0.054371	0.200525	-0.061003	-0.660822	-0.690616	0.559526	-0.011555	0.139708	0.816871
18212	-1.449412	1.625121	9.191158	-0.255822	-0.089561	0.226722	-0.066655	-0.645521	-0.700428	0.556027	-0.012249	0.134532	0.820113
18213	-1.414255	1.799420	9.654250	0.033827	-0.091442	0.268493	-0.073966	-0.641801	-0.700798	0.551910	-0.009515	0.133833	0.823039
18214	-0.863340	1.844225	9.981638	0.250133	-0.033998	0.324746	-0.081243	-0.646671	-0.697130	0.546712	-0.005253	0.137590	0.825922
18215	-0.959438	2.603372	9.467322	0.044472	0.018555	0.330683	-0.088528	-0.649223	-0.694728	0.541228	-0.003994	0.138241	0.829425
18216	-1.423569	2.521120	9.698673	-0.043128	0.036166	0.310840	-0.092185	-0.647295	-0.694654	0.535989	-0.004128	0.137898	0.832876
18217	-1.825401	3.027079	10.546631	-0.173753	0.078081	0.301433	-0.094279	-0.644693	-0.695885	0.530760	-0.006290	0.135578	0.836584
18218	-2.025930	2.659533	10.957466	-0.273834	0.134965	0.276213	-0.096534	-0.635411	-0.698981	0.525754	-0.010631	0.132419	0.840200
18219	-1.913569	2.841313	10.917733	-0.325473	0.211121	0.244395	-0.095918	-0.623960	-0.707637	0.521032	-0.016796	0.128969	0.843570
18220	-1.651217	3.091397	10.002771	-0.231919	0.265667	0.176535	-0.095048	-0.611693	-0.715773	0.517299	-0.023165	0.127840	0.845885
18221	-1.526359	3.724801	8.254727	-0.319997	0.240747	0.110727	-0.088169	-0.604367	-0.721471	0.514671	-0.030082	0.124809	0.847721
18222	-1.774109	4.232966	7.070778	-0.200408	0.122399	-0.018157	-0.084298	-0.597027	-0.723389	0.514580	-0.034190	0.122620	0.847940
18223	-2.183963	3.983525	7.032997	-0.368079	-0.013637	-0.177528	-0.081997	-0.586405	-0.728472	0.517363	-0.037983	0.116141	0.846997
18224	-2.151362	0.055635	8.501503	-0.357787	-0.129387	-0.176954	-0.080721	-0.577412	-0.735874	0.520402	-0.039828	0.108563	0.846055
18225	-1.929223	0.696845	9.554701	-0.247288	-0.172673	-0.116345	-0.083103	-0.566355	-0.742685	0.522554	-0.039579	0.102475	0.845500
18226	-1.447007	0.561990	10.726500	-0.177139	-0.117280	-0.015379	-0.086907	-0.559381	-0.746295	0.522931	-0.039404	0.098201	0.845782
18227	-1.148515	0.434577	10.717654	-0.127053	-0.022926	0.016053	-0.088229	-0.555421	-0.746752	0.522624	-0.040150	0.095736	0.846219
18228	-1.083833	0.725151	9.956257	-0.051076	0.047091	0.075956	-0.089539	-0.553232	-0.748256	0.521232	-0.041261	0.095385	0.847064
18229	-1.318634	1.668476	9.546185	-0.117184	0.048100	0.070463	-0.089803	-0.551594	-0.749782	0.519869	-0.042977	0.093852	0.847986
18230	-1.992138	2.344334	10.208595	-0.165303	0.050890	0.014053	-0.088516	-0.547375	-0.752336	0.519419	-0.045458	0.091550	0.848384
18231	-2.033232	2.348459	9.879776	-0.197041	0.086161	-0.070622	-0.086837	-0.543566	-0.754642	0.520291	-0.048905	0.089009	0.847929
18232	-1.798239	1.466740	9.201959	-0.283425	0.089903	-0.145492	-0.082817	-0.537315	-0.760309	0.522333	-0.053562	0.084954	0.846807
18233	-1.345757	1.285530	8.508691	-0.247383	0.080400	-0.185955	-0.077635	-0.530253	-0.764310	0.525084	-0.057625	0.081403	0.845186
18234	-1.072846	0.969585	8.125422	-0.235594	0.030632	-0.226721	-0.074007	-0.523454	-0.770351	0.528604	-0.060910	0.077439	0.843132
18235	-0.931778	1.086414	8.940191	-0.182822	-0.014995	-0.258261	-0.068311	-0.516532	-0.772043	0.532762	-0.062756	0.073873	0.840696
18236	-1.207639	0.975679	9.775167	-0.199733	-0.027234	-0.305088	-0.065464	-0.512048	-0.774489	0.537689	-0.064801	0.069799	0.837747
18237	-0.935101	1.254069	10.278260	-0.115503	-0.018566	-0.342369	-0.062596	-0.509744	-0.779146	0.543299	-0.065926	0.067204	0.834244
18238	-0.958674	1.331465	10.361058	0.083317	-0.039407	-0.392083	-0.058021	-0.513040	-0.778861	0.550004	-0.064815	0.067604	0.829894
18239	-1.961157	1.595361	10.738008	0.099797	-0.070458	-0.492181	-0.054457	-0.521919	-0.778357	0.558377	-0.062888	0.067861	0.824412
18240	-2.776720	0.969555	11.636602	-0.039503	0.001473	-0.560689	-0.048969	-0.525083	-0.778985	0.567552	-0.064037	0.066472	0.818148
18241	-1.741265	-0.050687	10.169287	-0.041114	0.041731	-0.553993	-0.040610	-0.528398	-0.780946	0.576481	-0.065626	0.065592	0.811826
18242	-1.616838	-0.509669	9.033489	-0.185256	0.055781	-0.501347	-0.033323	-0.527619	-0.781047	0.584288	-0.069249	0.062520	0.806166
18243	-1.307801	-1.854871	8.765438	0.015557	0.029336	-0.399007	-0.025785	-0.524387	-0.782159	0.590704	-0.069779	0.062513	0.801431
18244	-1.830954	-3.432951	8.867158	0.193507	0.006322	-0.197935	-0.023403	-0.532852	-0.779444	0.594145	-0.067770	0.065365	0.798828
18245	-2.461115	-3.454332	9.706218	0.378305	-0.036212	0.054557	-0.021519	-0.544721	-0.777785	0.593848	-0.062491	0.070852	0.799011
18246	-2.483738	-1.912929	10.375367	0.502708	-0.012279	0.241784	-0.024050	-0.562295	-0.770191	0.590619	-0.055906	0.078991	0.801127
18247	-2.289417	0.947580	10.411381	0.216641	0.013852	0.210359	-0.026736	-0.574960	-0.763190	0.587495	-0.053159	0.082644	0.803239
18248	-2.342422	1.671191	9.396444	-0.210178	0.002084	0.048782	-0.029082	-0.573311	-0.765200	0.586506	-0.055510	0.079298	0.804140
18249	-2.463093	1.007994	9.276917	-0.175591	-0.053490	-0.097538	-0.027803	-0.567864	-0.767484	0.587990	-0.056807	0.075598	0.803322
18250	-2.423355	1.170456	9.026117	-0.323497	-0.074175	-0.232601	-0.027056	-0.559961	-0.770767	0.591473	-0.059698	0.069216	0.801127
18251	-2.254834	-0.262908	9.455159	-0.539927	-0.105730	-0.283110	-0.026343	-0.543605	-0.777830	0.595492	-0.064757	0.058870	0.798580
18252	-1.975648	-0.750967	10.216126	-0.140193	-0.086674	-0.254775	-0.025206	-0.534476	-0.782653	0.599476	-0.065271	0.055219	0.795813
18253	-1.529881	-0.864218	9.708735	-0.050063	-0.050100	-0.178351	-0.023784	-0.532576	-0.782655	0.602329	-0.065272	0.053444	0.793778
18254	-1.159116	0.007373	9.405559	0.042926	-0.044952	-0.149384	-0.022092	-0.532449	-0.782679	0.604816	-0.064130	0.053341	0.791984
18255	-1.198410	0.257336	9.254973	0.186007	-0.085149	-0.138727	-0.021425	-0.536133	-0.781437	0.607364	-0.060654	0.054921	0.790198
18256	-1.351929	0.398104	9.281947	0.261124	-0.128831	-0.142670	-0.022169	-0.545127	-0.777393	0.610081	-0.055531	0.057260	0.788314
18257	-1.482949	0.294717	9.743280	0.298718	-0.137584	-0.161805	-0.022019	-0.550718	-0.773843	0.613132	-0.049862	0.059958	0.786122
18258	-1.430984	0.146353	9.332603	0.316564	-0.113071	-0.133426	-0.023532	-0.562707	-0.768528	0.615680	-0.044291	0.063366	0.784195
18259	-1.443508	-0.259489	9.496261	0.321666	-0.097477	-0.077020	-0.025578	-0.573058	-0.762416	0.617312	-0.038870	0.066975	0.782898
18260	-1.582630	0.194881	9.872759	0.426927	-0.036435	0.003400	-0.024332	-0.589697	-0.756415	0.617637	-0.032953	0.073161	0.782359
18261	-1.589673	0.214941	10.122971	0.541105	-0.001644	0.083664	-0.025185	-0.604962	-0.748309	0.616683	-0.026111	0.081485	0.782547
18262	-1.689462	0.433000	10.395483	0.576501	-0.022840	0.157932	-0.025764	-0.623229	-0.739205	0.614531	-0.018315	0.090254	0.783499
18263	-1.625307	1.320428	9.770719	0.399301	-0.038603	0.184956	-0.028841	-0.636983	-0.730535	0.611861	-0.012476	0.095936	0.785027
18264	-1.882278	1.860326	9.502788	0.316957	-0.068271	0.193254	-0.033499	-0.646367	-0.723473	0.609050	-0.007084	0.100075	0.786761
18265	-2.281833	2.032217	9.642783	0.311517	-0.057726	0.209266	-0.038938	-0.657110	-0.714610	0.605935	-0.001995	0.104207	0.788657
18266	-2.329080	1.512250	9.360859	0.425895	-0.026222	0.255948	-0.044891	-0.668396	-0.706517	0.601973	0.004184	0.110564	0.790814
18267	-2.095355	1.771166	9.688638	0.414879	0.032963	0.327432	-0.048642	-0.677103	-0.699462	0.596693	0.009298	0.117448	0.793774
18268	-1.545635	1.669693	9.365522	0.357495	0.041519	0.364757	-0.053561	-0.686076	-0.693036	0.590752	0.013834	0.123498	0.797226
18269	-0.909299	2.202272	8.981663	0.229517	0.041323	0.384897	-0.060059	-0.693133	-0.684764	0.584468	0.016760	0.127498	0.801162
18270	-0.938775	2.804045	9.080152	0.090918	0.029938	0.363709	-0.068116	-0.696907	-0.683135	0.578575	0.018345	0.129133	0.805133
18271	-1.024122	3.039012	8.627004	-0.121711	-0.009218	0.296013	-0.073849	-0.696331	-0.683044	0.573901	0.017808	0.126953	0.808828
18272	-1.237754	2.857463	9.270785	-0.313062	-0.044209	0.239873	-0.078973	-0.684988	-0.688266	0.570393	0.015631	0.121246	0.812224
18273	-1.491416	2.476968	10.030375	-0.152003	-0.040690	0.216368	-0.084086	-0.677053	-0.691203	0.567049	0.015047	0.118273	0.815010
18274	-1.004618	3.027978	9.787396	-0.262598	0.008304	0.162841	-0.087103	-0.670765	-0.694960	0.564627	0.012412	0.113990	0.817343
18275	-0.608315	2.749313	9.326591	-0.323094	0.024165	0.102372	-0.090279	-0.656568	-0.703532	0.562991	0.008609	0.109009	0.819197
18276	-0.392880	2.168636	8.736512	-0.285255	0.026100	0.058426	-0.089535	-0.646756	-0.708857	0.562146	0.005182	0.104574	0.820384
18277	-0.577870	1.945507	9.225772	-0.351478	0.005080	0.040243	-0.091004	-0.637750	-0.712997	0.561518	0.001280	0.098901	0.821532
18278	-0.954943	1.877437	9.598316	-0.265658	0.029604	0.053385	-0.090518	-0.627935	-0.719091	0.560725	-0.001998	0.094823	0.822552
18279	-0.952229	1.588207	9.397916	-0.034183	0.036565	0.116724	-0.090671	-0.622618	-0.721355	0.558751	-0.002700	0.094719	0.823904
18280	-1.044020	1.238463	9.615770	0.043408	0.032964	0.163048	-0.092868	-0.624240	-0.723399	0.556122	-0.002365	0.095768	0.825561
18281	-0.917346	1.721858	9.937441	0.195373	0.060814	0.196032	-0.093904	-0.626280	-0.721600	0.552788	-0.000752	0.099709	0.827335
18282	-1.145576	2.195031	10.730657	0.306356	0.102768	0.181280	-0.095047	-0.634045	-0.717408	0.549651	0.001376	0.105872	0.828657
18283	-0.854405	1.769491	9.158848	0.075755	0.150206	0.183156	-0.093464	-0.639508	-0.714266	0.546307	0.000190	0.108806	0.830488
18284	-0.565383	1.679560	8.799664	-0.016492	0.132618	0.206995	-0.093204	-0.638827	-0.715293	0.542690	-0.001657	0.109937	0.832706
18285	-1.266784	2.168101	9.479388	0.084558	0.123963	0.200946	-0.091369	-0.642518	-0.712652	0.539084	-0.002261	0.112728	0.834671
18286	-1.867377	2.245936	9.807477	0.027420	0.138127	0.169048	-0.091872	-0.645514	-0.713060	0.536058	-0.003805	0.114641	0.836352
18287	-1.738703	1.681030	9.434605	0.018506	0.162659	0.175976	-0.090314	-0.644022	-0.714099	0.532754	-0.005851	0.116766	0.838155
18288	-1.502088	1.679208	9.442155	0.143674	0.122353	0.184601	-0.089908	-0.647023	-0.713620	0.529506	-0.005852	0.120458	0.839690
18289	-1.859636	1.631093	10.098324	0.109604	0.097834	0.174654	-0.088080	-0.650034	-0.710070	0.526366	-0.005863	0.123410	0.841234
18290	-2.040148	1.372935	10.154588	-0.144488	0.099573	0.169284	-0.090695	-0.647157	-0.711677	0.523548	-0.008529	0.122008	0.843172
18291	-1.689763	1.089702	9.655677	-0.117769	0.092502	0.206310	-0.091621	-0.642516	-0.715095	0.519843	-0.010805	0.121054	0.845572
18292	-1.544643	1.131189	9.436222	-0.099966	0.104689	0.236414	-0.090600	-0.637477	-0.717509	0.516000	-0.012910	0.120468	0.847977
18293	-1.485497	1.644570	9.167662	-0.080459	0.099363	0.284213	-0.093478	-0.634735	-0.718212	0.510939	-0.014740	0.120209	0.851043
18294	-1.374258	2.008945	9.065156	0.069980	0.088946	0.258879	-0.095580	-0.630907	-0.719044	0.506830	-0.014774	0.122353	0.853191
18295	-1.256383	2.286847	9.014465	0.157714	0.039995	0.236454	-0.097131	-0.634171	-0.716735	0.502764	-0.013263	0.125541	0.855156
18296	-1.412427	2.076342	8.986959	0.004877	0.009491	0.191176	-0.098423	-0.636072	-0.716605	0.502857	-0.012328	0.125782	0.855080
18297	-1.581288	1.401540	9.667938	0.019907	-0.007242	0.203459	-0.102733	-0.633868	-0.716390	0.499426	-0.011481	0.126111	0.857052
18298	-1.583500	1.076034	10.176072	0.078712	0.031055	0.253294	-0.105076	-0.635083	-0.714564	0.495395	-0.010461	0.127794	0.859152
18299	-1.418559	1.178419	10.259933	0.042736	0.076352	0.306036	-0.108739	-0.632065	-0.714479	0.489977	-0.010570	0.129299	0.862028
18300	-1.291588	1.713716	10.252976	0.086473	0.102489	0.340005	-0.113040	-0.631224	-0.714664	0.483939	-0.010527	0.131827	0.865052
18301	-1.680022	2.413549	10.831500	0.082218	0.166437	0.299038	-0.116291	-0.632298	-0.714111	0.478370	-0.011821	0.134855	0.867661
18302	-1.811349	2.323997	9.524327	0.020010	0.160752	0.239575	-0.112917	-0.631635	-0.711837	0.473856	-0.013689	0.136760	0.869810
18303	-1.614295	2.207963	9.045484	-0.137260	0.128479	0.197706	-0.112934	-0.627545	-0.713857	0.470059	-0.016692	0.135596	0.871997
18304	-1.409267	2.514368	9.100105	-0.210404	0.071663	0.131761	-0.112963	-0.620456	-0.716879	0.467589	-0.019476	0.132609	0.873726
18305	-1.291487	2.777944	9.082894	-0.186815	0.036822	0.051639	-0.111716	-0.609012	-0.719876	0.466545	-0.021715	0.129692	0.874668
18306	-1.205162	3.032146	9.065847	-0.265173	0.000242	-0.040680	-0.108620	-0.601393	-0.723970	0.467325	-0.024199	0.125005	0.874869
18307	-0.901217	2.650180	9.193406	-0.359751	-0.015482	-0.109448	-0.110083	-0.592796	-0.729145	0.469116	-0.027505	0.118526	0.874714
18308	-0.919454	2.449628	9.626216	-0.159188	-0.021527	-0.155637	-0.106989	-0.585451	-0.732210	0.471989	-0.028893	0.115422	0.873539
18309	-0.827719	2.085642	10.373405	-0.246719	0.030865	-0.196737	-0.102195	-0.579887	-0.734417	0.475222	-0.032105	0.111292	0.872208
18310	-1.019855	1.548942	10.541914	-0.151751	0.082592	-0.217061	-0.097806	-0.569957	-0.739924	0.478762	-0.035393	0.109254	0.870401
18311	-1.167191	1.234609	9.614386	0.156036	0.107347	-0.185650	-0.090238	-0.572860	-0.739679	0.481883	-0.036036	0.112826	0.868194
18312	-1.160765	1.486725	8.711267	0.141677	0.082961	-0.156694	-0.085925	-0.578884	-0.734522	0.484565	-0.036385	0.115936	0.866275
18313	-1.201819	1.839068	8.218234	0.104140	0.018343	-0.169443	-0.080826	-0.584092	-0.732073	0.487548	-0.035931	0.117755	0.864372
18314	-1.260895	2.011053	8.470641	0.098746	-0.041155	-0.187274	-0.077679	-0.588198	-0.731645	0.491015	-0.034616	0.118890	0.862306
18315	-1.507143	2.310503	9.819530	0.100500	-0.055299	-0.218929	-0.075696	-0.594752	-0.729550	0.495000	-0.033018	0.119907	0.859946
18316	-1.779672	1.997093	10.447886	0.104160	-0.022033	-0.246094	-0.073326	-0.600354	-0.728223	0.499392	-0.032120	0.121279	0.857244
18317	-1.858628	1.766312	10.277698	0.109593	-0.006204	-0.252185	-0.067334	-0.601886	-0.726396	0.503808	-0.031353	0.122910	0.854452
18318	-1.762829	1.670465	9.850424	-0.007480	-0.004378	-0.270694	-0.064201	-0.604494	-0.724407	0.508473	-0.031943	0.122529	0.851717
18319	-1.495526	1.237494	9.720584	-0.178426	0.009493	-0.254432	-0.057702	-0.600711	-0.727301	0.512677	-0.034367	0.119373	0.849547
18320	-1.615930	1.281815	9.750969	-0.173147	0.016473	-0.233176	-0.052508	-0.598013	-0.727610	0.516523	-0.036901	0.116400	0.847522
18321	-1.896010	1.270744	10.135347	-0.157186	0.040911	-0.204700	-0.046793	-0.593407	-0.731257	0.519796	-0.039527	0.113932	0.845736
18322	-1.943890	1.355122	9.293249	-0.050704	0.034959	-0.184510	-0.043431	-0.588245	-0.732802	0.522827	-0.040991	0.113252	0.843887
18323	-2.134788	1.678275	9.096752	-0.068649	-0.016586	-0.181175	-0.040965	-0.587168	-0.732185	0.525883	-0.041689	0.111717	0.842157
18324	-2.238768	1.991951	9.168542	-0.164389	-0.032342	-0.185360	-0.037853	-0.583094	-0.735411	0.528983	-0.043210	0.108413	0.840569
18325	-2.797601	2.174768	9.329262	-0.049957	-0.053211	-0.173826	-0.034085	-0.581342	-0.735708	0.531989	-0.043100	0.106880	0.838872
18326	-2.731989	2.579842	9.049788	0.113003	-0.084573	-0.199118	-0.033689	-0.582571	-0.735468	0.535644	-0.040828	0.107663	0.836557
18327	-1.863109	2.864305	9.127268	0.066756	-0.108324	-0.268477	-0.032900	-0.585576	-0.732547	0.540420	-0.038759	0.107519	0.833597
18328	-1.180219	2.455972	9.462726	-0.072540	-0.105829	-0.342035	-0.031322	-0.588174	-0.732854	0.546310	-0.038440	0.104856	0.830104
18329	-0.767136	1.121486	9.818702	-0.161937	-0.081463	-0.369438	-0.027950	-0.584783	-0.734546	0.552476	-0.039460	0.101088	0.826435
18330	-0.747312	-0.175635	10.380359	-0.092437	-0.032677	-0.314406	-0.023899	-0.586167	-0.736552	0.557683	-0.040502	0.098906	0.823145
18331	-0.636812	-1.627021	11.059614	0.035790	0.078873	-0.173306	-0.020124	-0.586870	-0.735327	0.560424	-0.041562	0.100153	0.821076
18332	-1.575310	-1.160083	10.361767	0.257075	0.168168	0.009662	-0.013477	-0.588269	-0.734667	0.560159	-0.041350	0.106223	0.820505
18333	-2.246310	0.247455	9.643587	0.233495	0.189241	0.114050	-0.007320	-0.598391	-0.728934	0.558098	-0.041465	0.112104	0.821121
18334	-2.660604	1.085531	8.962305	0.111810	0.152680	0.127440	-0.006268	-0.602488	-0.725383	0.555800	-0.042362	0.115706	0.822134
18335	-2.672345	1.826867	8.343724	0.002773	0.040863	0.089400	-0.003136	-0.606460	-0.720832	0.554267	-0.042715	0.116180	0.823083
18336	-2.496522	2.447681	8.113843	-0.129236	-0.077912	-0.026465	-0.003153	-0.603188	-0.721057	0.554928	-0.042836	0.113129	0.823056
18337	-1.980252	1.694793	8.600574	-0.358101	-0.177756	-0.115169	-0.007741	-0.594847	-0.725930	0.556924	-0.044072	0.105129	0.822704
18338	-1.416273	0.851051	9.383832	-0.474581	-0.213976	-0.116508	-0.010786	-0.581469	-0.733482	0.559016	-0.045990	0.094794	0.822436
18339	-1.312900	0.081247	10.364161	-0.347802	-0.201118	-0.084025	-0.015400	-0.567811	-0.739462	0.560467	-0.046645	0.086654	0.822309
18340	-1.332872	-0.353382	10.532358	-0.201275	-0.125995	-0.022852	-0.022079	-0.557822	-0.744674	0.560895	-0.046795	0.081865	0.822499
18341	-1.191210	-0.101965	9.745816	-0.215637	-0.022780	0.040887	-0.023808	-0.550588	-0.745865	0.560085	-0.048688	0.077931	0.823323
18342	-0.981950	0.135669	9.343025	-0.328446	0.058461	0.093224	-0.021895	-0.540646	-0.750691	0.558173	-0.053108	0.073224	0.824779
18343	-0.722555	0.623727	9.168570	-0.285585	0.065358	0.121784	-0.021955	-0.528241	-0.753660	0.555789	-0.057078	0.069159	0.826473
18344	-1.137226	0.709037	9.269251	-0.149527	0.041920	0.099920	-0.020943	-0.521021	-0.756953	0.553941	-0.059220	0.067225	0.827722
18345	-1.198044	0.296916	9.615888	-0.154895	0.010421	0.078545	-0.020436	-0.517206	-0.759242	0.552474	-0.060861	0.064645	0.828788
18346	-1.731557	-0.043562	10.164478	-0.219377	-0.028016	0.063916	-0.022679	-0.508877	-0.764279	0.551213	-0.062663	0.060734	0.829789
18347	-2.333654	-0.529368	10.988344	-0.108589	-0.003516	0.080737	-0.021538	-0.503022	-0.764754	0.549776	-0.063593	0.058755	0.830813
18348	-2.671031	-0.437675	11.013937	-0.001399	0.064715	0.140042	-0.022065	-0.502474	-0.763968	0.547402	-0.064444	0.059579	0.832255
18349	-2.426170	0.067488	10.104462	0.073682	0.124200	0.202536	-0.020519	-0.500029	-0.763194	0.544008	-0.065407	0.062205	0.834211
18350	-1.973153	0.629994	9.602372	0.125600	0.145135	0.220603	-0.018048	-0.501135	-0.760666	0.540336	-0.066112	0.066126	0.836238
18351	-1.771284	1.189478	9.044742	0.118566	0.120721	0.204668	-0.017634	-0.506454	-0.758663	0.536936	-0.066520	0.069511	0.838118
18352	-1.927609	1.959510	8.790604	0.077808	0.051026	0.107400	-0.017625	-0.509454	-0.756245	0.535217	-0.066313	0.071466	0.839070
18353	-2.277734	1.961838	8.659079	0.026253	-0.002903	0.020584	-0.019310	-0.511353	-0.755208	0.534934	-0.065885	0.071841	0.839252
18354	-2.419766	0.997264	9.024096	-0.086456	-0.071104	-0.021181	-0.019840	-0.509988	-0.755058	0.535428	-0.065562	0.069570	0.839153
18355	-2.054453	0.736849	9.734069	-0.019391	-0.057319	-0.029633	-0.024155	-0.506420	-0.755603	0.535999	-0.064796	0.068574	0.838930
18356	-1.363955	0.735523	9.487788	0.062128	-0.039924	-0.039752	-0.024417	-0.506146	-0.755339	0.536899	-0.063434	0.069101	0.838415
18357	-1.093795	0.710544	9.086260	0.119552	-0.038970	-0.064080	-0.026351	-0.510362	-0.754063	0.538197	-0.061498	0.070578	0.837604
18358	-0.938793	0.774444	9.143331	0.200365	-0.042353	-0.129626	-0.026725	-0.515132	-0.751142	0.540720	-0.058737	0.073279	0.835944
18359	-1.211133	0.511637	9.017699	0.191638	-0.067493	-0.183501	-0.027340	-0.522626	-0.749145	0.544124	-0.055682	0.075489	0.833744
18360	-1.442425	0.567739	9.472118	0.157829	-0.063907	-0.236534	-0.027303	-0.530533	-0.746904	0.548369	-0.053180	0.077119	0.830973
18361	-1.460359	0.738378	10.175934	0.206394	-0.046381	-0.304823	-0.026365	-0.535718	-0.746068	0.553731	-0.050479	0.079652	0.827339
18362	-1.174722	0.500536	10.199573	0.170989	0.027176	-0.370156	-0.023227	-0.539007	-0.744601	0.559969	-0.049552	0.082362	0.822919
18363	-1.076867	0.358610	9.651598	0.097972	0.036138	-0.430621	-0.018004	-0.542580	-0.743040	0.567096	-0.049599	0.083840	0.817871
18364	-1.168394	0.405921	9.160299	-0.000069	0.043400	-0.498230	-0.010330	-0.541394	-0.742628	0.575155	-0.051072	0.083788	0.812138
18365	-1.423742	0.480849	9.418091	-0.105473	0.099456	-0.526907	-0.001350	-0.538306	-0.746338	0.583431	-0.054612	0.082537	0.806110
18366	-1.812820	0.757045	9.876401	-0.078519	0.174756	-0.540373	0.009298	-0.531001	-0.750033	0.591733	-0.059164	0.082668	0.799699
18367	-2.192151	1.056202	10.003266	0.036965	0.225616	-0.540937	0.021004	-0.529156	-0.749417	0.600040	-0.063060	0.085166	0.792920
18368	-2.258250	1.263848	10.102347	0.093210	0.241305	-0.510451	0.034540	-0.527592	-0.750377	0.607797	-0.066566	0.088841	0.786295
18369	-3.342331	0.917917	10.609966	0.262965	0.175899	-0.491583	0.048352	-0.530666	-0.748553	0.615544	-0.066865	0.094393	0.779567
18370	-3.396821	0.709158	10.668045	0.320136	0.071741	-0.500428	0.060621	-0.537705	-0.745068	0.623595	-0.064916	0.099541	0.772662
18371	-2.855536	0.791706	9.943401	0.241380	-0.000043	-0.496985	0.070005	-0.543482	-0.738826	0.631569	-0.062798	0.102598	0.765932
18372	-2.158372	1.065189	9.137903	0.143766	-0.014198	-0.458231	0.074038	-0.544322	-0.736834	0.638756	-0.061639	0.103987	0.759854
18373	-2.279925	0.965990	8.633166	0.348273	-0.082432	-0.379418	0.078601	-0.548301	-0.732048	0.645103	-0.056632	0.107751	0.754337
18374	-2.729884	0.849052	8.568418	0.508935	-0.129661	-0.306049	0.081779	-0.561813	-0.725531	0.650509	-0.048706	0.113347	0.749412
18375	-3.016967	0.858518	9.359212	0.420863	-0.157024	-0.250325	0.082614	-0.574766	-0.720004	0.655007	-0.041401	0.117396	0.745298
18376	-2.901616	1.091190	10.240417	0.309664	-0.144239	-0.214086	0.082121	-0.582943	-0.714411	0.658728	-0.035641	0.119885	0.741913
18377	-2.381881	1.527495	10.279467	0.231844	-0.083126	-0.203881	0.083453	-0.590030	-0.710503	0.662121	-0.031823	0.122130	0.738693
18378	-1.316215	1.336133	9.402965	0.216823	-0.049107	-0.213019	0.086854	-0.595639	-0.705714	0.665502	-0.028686	0.124491	0.735381
18379	-1.675100	1.148819	8.577247	0.265143	-0.070719	-0.198559	0.088446	-0.602601	-0.702973	0.668754	-0.024569	0.127348	0.732084
18380	-2.043710	0.927813	8.505794	0.263269	-0.119603	-0.193395	0.091846	-0.607528	-0.699208	0.671948	-0.019738	0.129449	0.728930
18381	-2.627374	0.990487	9.424721	0.150328	-0.149435	-0.181822	0.090955	-0.613250	-0.695515	0.675057	-0.016010	0.129573	0.726121
18382	-2.907691	1.614948	10.011057	0.152953	-0.144242	-0.179823	0.091622	-0.617343	-0.693504	0.677929	-0.012283	0.129731	0.723485
18383	-2.145936	2.131762	9.510586	-0.003284	-0.125037	-0.232993	0.091103	-0.618159	-0.692732	0.681637	-0.011144	0.127973	0.720326
18384	-1.512553	2.255166	9.011505	-0.108521	-0.112763	-0.290265	0.094997	-0.614635	-0.695074	0.685999	-0.011694	0.124749	0.716733
18385	-0.792031	2.411309	8.430346	-0.178025	-0.116262	-0.337658	0.097829	-0.606470	-0.699029	0.691082	-0.013270	0.120559	0.712527
18386	-1.152042	2.021475	9.010515	-0.142033	-0.093382	-0.393691	0.102249	-0.603221	-0.702155	0.696824	-0.014797	0.117080	0.707467
18387	-1.521569	0.959902	10.106916	-0.146595	-0.060223	-0.400784	0.108089	-0.597934	-0.705411	0.702582	-0.016857	0.114052	0.702201
18388	-1.716593	1.665721	11.563367	-0.249427	0.048024	-0.418594	0.116519	-0.590618	-0.707655	0.708195	-0.021938	0.111020	0.696888
18389	-2.605247	2.044970	9.842772	-0.093193	0.080330	-0.480400	0.126522	-0.584673	-0.710966	0.714650	-0.025366	0.110669	0.690206
18390	-2.390566	1.034928	8.832030	-0.181528	0.056067	-0.519271	0.136132	-0.578999	-0.712858	0.721525	-0.029830	0.108634	0.683162
18391	-2.309347	0.209629	9.696564	-0.136207	0.050547	-0.481282	0.145732	-0.571962	-0.714349	0.727887	-0.033500	0.107243	0.676430
18392	-2.365971	0.366684	10.578385	-0.091686	0.104541	-0.441080	0.157691	-0.568347	-0.714364	0.733495	-0.037144	0.107162	0.670165
18393	-2.078340	0.748949	10.484175	-0.206839	0.192004	-0.469806	0.170156	-0.561598	-0.715515	0.739199	-0.043745	0.106862	0.663515
18394	-1.857225	0.633912	9.606224	-0.307511	0.239485	-0.527715	0.183375	-0.549401	-0.717396	0.745310	-0.052544	0.105785	0.656172
18395	-1.463988	0.259517	9.290933	-0.428841	0.179246	-0.617122	0.200224	-0.533679	-0.720586	0.752507	-0.062560	0.102141	0.647601
18396	-1.797284	-0.421484	9.098539	-0.509216	0.074524	-0.679803	0.213403	-0.512075	-0.726496	0.760335	-0.072523	0.095730	0.638331
18397	-1.533031	0.058106	9.313244	-0.441098	0.031635	-0.721744	0.225545	-0.492511	-0.730479	0.768761	-0.080964	0.089443	0.628054
18398	-1.790393	-0.137360	9.226707	-0.321020	0.017866	-0.764938	0.237821	-0.473084	-0.735239	0.777551	-0.087449	0.084347	0.616970
18399	-2.127554	-0.018897	9.355937	-0.347929	0.054624	-0.741968	0.245680	-0.456769	-0.737901	0.785922	-0.094709	0.079502	0.605835
18400	-2.084769	-0.115273	9.407328	0.031034	0.073737	-0.649292	0.254066	-0.441820	-0.739941	0.793460	-0.096113	0.079700	0.595678
18401	-1.853388	0.512028	9.080918	0.415502	0.024698	-0.591969	0.264627	-0.446922	-0.735512	0.801209	-0.090637	0.083806	0.585513
18402	-2.080072	-0.130078	9.296576	0.320552	-0.020797	-0.591131	0.273113	-0.453103	-0.732093	0.808624	-0.086196	0.086070	0.575577
18403	-2.055403	-1.398498	9.031860	0.409562	-0.103132	-0.513498	0.277044	-0.459805	-0.728354	0.815370	-0.079163	0.088116	0.566693
18404	-2.264755	-1.637248	9.069371	0.400069	-0.157565	-0.411536	0.279166	-0.468541	-0.725122	0.820801	-0.071538	0.089342	0.559630
18405	-3.216080	-1.654498	9.654119	0.351104	-0.171711	-0.288311	0.274524	-0.479150	-0.720777	0.824821	-0.064365	0.089925	0.554473
18406	-2.420693	-0.855934	10.146667	0.536871	-0.154677	-0.218251	0.272249	-0.493724	-0.716764	0.827971	-0.054164	0.092952	0.550354
18407	-2.408032	-1.465315	10.663424	0.568860	-0.091889	-0.168584	0.273325	-0.503411	-0.710821	0.830581	-0.044108	0.097370	0.546542
18408	-2.203964	-0.584864	9.686522	0.617198	-0.049837	-0.129168	0.272358	-0.521538	-0.702612	0.832551	-0.033516	0.103096	0.543237
18409	-2.712335	-0.103738	10.006435	0.436404	-0.028844	-0.116067	0.274235	-0.534499	-0.697100	0.834162	-0.026291	0.107147	0.540373
18410	-3.240988	0.914168	10.428818	0.291619	-0.028739	-0.157298	0.271816	-0.548802	-0.689604	0.836044	-0.021409	0.109664	0.537164
18411	-3.374623	0.508925	8.906566	0.195449	-0.108693	-0.242890	0.274049	-0.554541	-0.685701	0.838986	-0.017677	0.109780	0.532671
18412	-3.097753	1.424035	8.438887	-0.085143	-0.211803	-0.333311	0.275453	-0.548141	-0.687978	0.842943	-0.017536	0.105127	0.527341
18413	-2.616293	1.537710	9.089678	-0.265511	-0.192666	-0.426333	0.274629	-0.536957	-0.694039	0.847721	-0.021049	0.098932	0.520710
18414	-1.632450	1.667253	9.918952	-0.301164	-0.123069	-0.458351	0.276387	-0.523061	-0.698051	0.852537	-0.025738	0.093438	0.513603
18415	-0.712241	0.675546	10.411469	-0.127483	-0.028846	-0.473095	0.281667	-0.509184	-0.703919	0.857360	-0.028596	0.091357	0.505736
18416	-0.859757	1.006195	9.630735	0.005097	-0.021585	-0.482547	0.285544	-0.503343	-0.704950	0.862188	-0.029138	0.090683	0.497554
18417	-1.826940	0.790155	10.444031	-0.157827	-0.082709	-0.505757	0.291227	-0.495059	-0.705211	0.867246	-0.031991	0.087327	0.489117
18418	-2.175304	0.027545	10.265247	-0.210595	-0.049334	-0.499899	0.295077	-0.482811	-0.709013	0.871988	-0.035998	0.084010	0.480920
18419	-1.640897	-0.171686	9.393238	-0.154384	-0.070407	-0.448640	0.299063	-0.472472	-0.711548	0.876286	-0.038825	0.080907	0.473361
18420	-1.447403	0.565955	8.876177	-0.331478	-0.108023	-0.455250	0.303028	-0.457772	-0.714812	0.880409	-0.044311	0.075438	0.466075
18421	-1.535599	1.053385	9.182926	-0.370698	-0.146464	-0.504901	0.305551	-0.440336	-0.720089	0.884947	-0.050233	0.068891	0.457820
18422	-1.705308	0.269472	9.571887	-0.488700	-0.140306	-0.541104	0.305339	-0.421658	-0.726987	0.889297	-0.058324	0.061279	0.449438
18423	-1.666368	0.301477	9.913157	-0.417040	-0.112327	-0.559878	0.307059	-0.399856	-0.732982	0.893902	-0.065376	0.054826	0.440067
18424	-1.873297	-0.269572	9.821866	-0.331141	-0.073737	-0.550354	0.310368	-0.382561	-0.739044	0.898190	-0.071220	0.049771	0.430936
18425	-2.051493	-0.211943	10.124451	-0.241838	-0.009966	-0.501830	0.314045	-0.362542	-0.743283	0.902132	-0.075924	0.046769	0.422144
18426	-1.568886	-0.912389	9.585960	0.001265	0.006536	-0.428019	0.316733	-0.354515	-0.742987	0.905664	-0.076320	0.046159	0.414509
18427	-1.834142	-2.248961	10.675898	0.064105	0.044630	-0.303396	0.322438	-0.350593	-0.742390	0.908224	-0.075802	0.047013	0.408868
18428	-1.658001	-1.925914	10.593984	0.137917	0.093333	-0.185471	0.325946	-0.349795	-0.741661	0.909834	-0.074198	0.049473	0.405276
18429	-1.471395	-1.470169	9.891108	0.207497	0.112515	-0.111705	0.330134	-0.355544	-0.738303	0.910929	-0.071482	0.053002	0.402851
18430	-1.353139	-1.130546	9.576785	0.092901	0.101956	-0.088746	0.334443	-0.358566	-0.736851	0.911651	-0.070669	0.055399	0.401036
18431	-1.260152	-0.953726	9.438637	0.083926	0.107174	-0.076445	0.337839	-0.361857	-0.734487	0.912266	-0.070123	0.057868	0.399380
18432	-1.392896	-0.588970	8.838399	-0.028636	0.117842	-0.092960	0.342248	-0.360247	-0.732090	0.912807	-0.071661	0.059575	0.397618
18433	-1.057537	-0.297340	9.112809	-0.071589	0.093197	-0.104865	0.346127	-0.355907	-0.731075	0.913432	-0.073839	0.060494	0.395639
18434	-1.363961	-0.261683	8.981291	-0.168016	0.056661	-0.156705	0.348449	-0.351011	-0.732865	0.914276	-0.077521	0.059874	0.393071
18435	-1.839206	-0.880566	9.079206	-0.322712	0.014841	-0.195860	0.351261	-0.341622	-0.733073	0.915281	-0.083759	0.057245	0.389831
18436	-1.823390	-0.717405	9.782644	-0.286866	0.025259	-0.223746	0.354317	-0.328553	-0.734665	0.916385	-0.089441	0.054989	0.386284
18437	-1.373692	-1.321100	10.127481	-0.184043	0.084543	-0.203662	0.357129	-0.317662	-0.737048	0.917531	-0.093663	0.054687	0.382587
18438	-1.451853	-0.785244	10.566869	-0.108767	0.165009	-0.215035	0.363594	-0.310474	-0.735915	0.918716	-0.097129	0.056382	0.378613
18439	-1.587448	-0.821831	10.053359	-0.036953	0.229970	-0.233618	0.370588	-0.304379	-0.735058	0.920149	-0.099734	0.059798	0.373904
18440	-1.386701	-0.768644	9.869605	0.061530	0.240489	-0.239075	0.377597	-0.302510	-0.731667	0.921714	-0.100656	0.064113	0.369054
18441	-1.630667	-0.759290	9.160505	0.197713	0.209318	-0.268946	0.387467	-0.301203	-0.726392	0.923819	-0.098775	0.068803	0.363411
18442	-1.828660	-0.062376	8.482944	0.168390	0.157089	-0.306141	0.394502	-0.303287	-0.723942	0.926107	-0.097197	0.072232	0.357297
18443	-0.585636	0.911341	7.623111	0.134063	0.041688	-0.436496	0.397735	-0.301125	-0.721007	0.929414	-0.095407	0.073022	0.348935
18444	0.173060	0.335402	6.821734	-0.020957	-0.139093	-0.617486	0.398739	-0.293497	-0.722750	0.933809	-0.095690	0.069023	0.337758
18445	-0.657483	-2.439851	9.449997	-0.309212	-0.187399	-0.687106	0.397483	-0.275223	-0.728220	0.938041	-0.100867	0.061956	0.325679
18446	-1.544433	-3.635887	11.657136	-0.009232	-0.077512	-0.578808	0.394683	-0.261031	-0.732418	0.941821	-0.101216	0.059185	0.315000
18447	-2.106600	-3.278958	12.908482	0.287086	0.084793	-0.401375	0.398828	-0.257509	-0.731931	0.944814	-0.096649	0.061585	0.306908
18448	-1.818616	-2.814807	11.320424	0.383818	0.237060	-0.327865	0.404507	-0.262796	-0.729621	0.947213	-0.091223	0.067696	0.299806
18449	-2.086239	-2.368163	9.628892	0.301407	0.230308	-0.259550	0.413776	-0.270616	-0.724428	0.948993	-0.087161	0.073196	0.294036
18450	-2.008997	-2.331681	8.386255	0.251121	0.142922	-0.210875	0.419292	-0.282505	-0.718703	0.950426	-0.083519	0.076928	0.289479
18451	-2.182429	-2.950606	8.452728	0.084106	0.051695	-0.112045	0.424001	-0.287027	-0.718045	0.951149	-0.082439	0.078027	0.287107
18452	-1.914368	-2.621779	8.922796	0.085293	-0.002985	-0.006518	0.423333	-0.284571	-0.716981	0.951328	-0.080785	0.078364	0.286895
18453	-1.626093	-2.159227	9.132291	0.127041	-0.027743	0.050095	0.422315	-0.288654	-0.717005	0.951300	-0.078269	0.078451	0.287658
18454	-1.370334	-1.177910	9.773441	0.068724	-0.001721	0.076353	0.421120	-0.294438	-0.717041	0.950970	-0.076807	0.078849	0.289031
18455	-1.923392	-1.197428	9.845275	0.092059	0.042193	0.071556	0.420630	-0.300160	-0.716574	0.950646	-0.075320	0.080085	0.290146
18456	-2.273206	-1.473198	9.215515	0.094767	0.014429	0.074181	0.421180	-0.306980	-0.713687	0.950334	-0.073457	0.080937	0.291407
18457	-1.986009	-1.829032	9.194529	0.032870	-0.015469	0.099017	0.422356	-0.307941	-0.713327	0.949843	-0.072769	0.080784	0.293218
18458	-2.148257	-1.903886	9.469019	0.134600	-0.038305	0.143762	0.420820	-0.312566	-0.713478	0.949257	-0.069727	0.080971	0.295793
18459	-2.050729	-1.424572	9.168496	0.152297	-0.068130	0.189679	0.418257	-0.320186	-0.712870	0.948458	-0.066365	0.080655	0.299195
18460	-1.770139	-0.687658	9.422065	0.220240	-0.099761	0.190120	0.413354	-0.328610	-0.712107	0.947762	-0.061255	0.080250	0.302579
18461	-1.743128	-0.295096	9.671458	0.538861	-0.094436	0.166093	0.408493	-0.344259	-0.711672	0.947525	-0.050408	0.081733	0.304920
18462	-2.298679	0.340403	10.019988	0.692884	-0.099483	0.130477	0.405725	-0.364419	-0.706676	0.947500	-0.036426	0.084115	0.306336
18463	-2.560738	0.846456	9.682022	0.462144	-0.094136	0.121955	0.401654	-0.384299	-0.701529	0.947221	-0.027034	0.085109	0.307892
18464	-2.098144	0.721203	9.224813	0.104569	-0.120363	0.055656	0.397529	-0.392456	-0.700388	0.947131	-0.024192	0.083420	0.308867
18465	-1.411124	0.220887	9.376544	0.291665	-0.176431	0.010683	0.394603	-0.404434	-0.700719	0.947496	-0.017671	0.081757	0.308633
18466	-1.081081	0.431985	10.041777	0.614586	-0.216806	-0.001279	0.385831	-0.420199	-0.698423	0.947990	-0.004662	0.081354	0.307692
18467	-2.020011	0.770716	11.459573	0.607515	-0.132769	-0.032428	0.383405	-0.430956	-0.694757	0.948409	0.007541	0.082432	0.306053
18468	-2.089600	1.179120	11.138049	0.410077	-0.031184	-0.057179	0.383199	-0.443224	-0.690366	0.948716	0.015442	0.084277	0.304297
18469	-1.536566	0.909890	9.443220	0.334452	-0.001159	-0.097458	0.382204	-0.454534	-0.685310	0.949204	0.021570	0.086203	0.301852
18470	-1.781323	0.454301	9.262267	0.232362	-0.004618	-0.076201	0.383825	-0.467903	-0.680313	0.949552	0.025901	0.087472	0.300047
18471	-2.285779	0.827671	8.958510	0.428993	-0.041217	-0.029726	0.383606	-0.477581	-0.676411	0.949565	0.034150	0.089194	0.298670
18472	-1.948590	0.716129	8.733235	0.512804	-0.099117	0.023426	0.381149	-0.483431	-0.671795	0.949202	0.044546	0.090276	0.298131
18473	-1.619777	0.773948	8.817575	0.528428	-0.165924	0.107801	0.377848	-0.501135	-0.667282	0.948351	0.055630	0.090117	0.299022
18474	-1.708600	0.492396	9.322154	0.524580	-0.237803	0.130381	0.369079	-0.518673	-0.662943	0.947349	0.067257	0.088516	0.300285
18475	-1.115916	0.965871	9.947286	0.248608	-0.226120	0.205860	0.358728	-0.533477	-0.657781	0.946182	0.073498	0.085381	0.303393
18476	-0.884979	0.852763	9.725312	0.405011	-0.173736	0.265259	0.348644	-0.547053	-0.656218	0.944226	0.082692	0.084081	0.307458
18477	-0.958300	1.410662	9.520887	0.411020	-0.154596	0.336006	0.341271	-0.558602	-0.651455	0.941725	0.091734	0.083045	0.312799
18478	-0.733491	2.440030	10.107520	0.267879	-0.091855	0.340607	0.331449	-0.573544	-0.648363	0.939223	0.097945	0.082287	0.318583
18479	-0.714342	3.098219	9.903451	0.105468	-0.037460	0.271023	0.324448	-0.581141	-0.644468	0.937375	0.100429	0.081631	0.323387
18480	-0.508867	3.150149	9.320729	-0.124012	-0.018021	0.190077	0.319014	-0.586836	-0.645216	0.936413	0.098558	0.080035	0.327127
18481	-0.363180	3.601160	9.324657	-0.137051	0.008347	0.116108	0.316658	-0.584642	-0.645159	0.935931	0.096039	0.078965	0.329506
18482	-0.409637	3.187398	9.171310	-0.147430	0.030438	0.045551	0.315316	-0.576183	-0.647503	0.935855	0.093178	0.078403	0.330676
18483	-0.843913	3.555605	9.717580	-0.140070	0.064680	-0.001660	0.317127	-0.574285	-0.647383	0.936037	0.090133	0.078595	0.330959
18484	-1.216613	3.105665	9.484927	-0.216822	0.075409	-0.037403	0.319702	-0.566937	-0.650956	0.936516	0.085537	0.078572	0.330830
18485	-1.385767	3.063511	10.211632	0.035529	0.070194	-0.067278	0.321235	-0.563130	-0.648623	0.936796	0.085690	0.080178	0.329608
18486	-1.799232	1.342695	8.743957	0.142755	0.076660	-0.003224	0.324890	-0.565331	-0.647540	0.936419	0.087876	0.082493	0.329532
18487	-1.484550	0.777516	8.756372	0.251107	0.014116	0.152214	0.322954	-0.570638	-0.643957	0.934953	0.092706	0.084119	0.331954
18488	-1.578446	2.460939	10.071795	0.255926	0.029354	0.251339	0.320251	-0.579486	-0.638336	0.932723	0.097743	0.085829	0.336315
18489	-1.537588	3.805407	9.418841	0.243633	0.033011	0.226867	0.316387	-0.590100	-0.633230	0.930654	0.102462	0.087660	0.340147
18490	-0.965734	1.718825	9.608602	0.050508	0.060880	0.187067	0.313309	-0.599625	-0.631216	0.929138	0.103338	0.088687	0.343740
18491	-1.079518	2.026408	9.235836	0.090580	0.060871	0.241216	0.310720	-0.603975	-0.628386	0.927189	0.104998	0.089957	0.348142
18492	-0.768076	2.342952	9.731822	0.114710	0.090418	0.244102	0.309691	-0.607923	-0.625447	0.925062	0.106960	0.091849	0.352681
18493	-0.826899	2.214172	9.937514	-0.023076	0.144584	0.252974	0.308132	-0.610370	-0.622614	0.923066	0.105931	0.093815	0.357667
18494	-0.823164	2.729456	10.150070	-0.153570	0.195286	0.234683	0.307878	-0.611732	-0.622237	0.921314	0.102164	0.095754	0.362733
18495	-1.093265	2.116752	9.645516	-0.131994	0.188522	0.220684	0.307095	-0.612274	-0.620556	0.919625	0.098730	0.097803	0.367391
18496	-1.141583	2.783712	9.778561	-0.134594	0.191161	0.203199	0.309446	-0.613377	-0.620860	0.917999	0.095274	0.099857	0.371792
18497	-1.042480	2.491443	8.829935	-0.246276	0.167725	0.185489	0.310319	-0.606293	-0.621448	0.916752	0.089838	0.100738	0.375962
18498	-0.874519	2.350026	8.627405	-0.205189	0.108228	0.188142	0.310576	-0.603567	-0.625031	0.915462	0.085668	0.100769	0.380048
18499	-0.643763	2.195193	8.916810	-0.287741	0.090490	0.226140	0.309649	-0.599744	-0.626783	0.914045	0.080154	0.099818	0.384880
18500	0.069475	2.998079	9.040041	-0.230465	0.085889	0.222963	0.307672	-0.592371	-0.631833	0.912468	0.075746	0.099190	0.389648
18501	0.131142	3.845101	9.352035	-0.026008	0.069477	0.113514	0.306495	-0.591820	-0.631295	0.911488	0.075080	0.099998	0.391859
18502	-0.535258	3.167764	9.508600	-0.340584	0.109998	0.035646	0.306876	-0.588413	-0.634101	0.911242	0.068053	0.099246	0.393899
18503	0.099137	4.091181	9.523355	-0.256003	0.104804	-0.065974	0.309826	-0.577795	-0.638678	0.911884	0.062692	0.099111	0.393338
18504	-0.375446	2.879259	9.946072	-0.312819	0.141857	-0.172109	0.315381	-0.569100	-0.640222	0.913306	0.055558	0.099380	0.391035
18505	-1.246572	3.662050	8.895617	-0.439447	0.133683	-0.234298	0.323131	-0.555101	-0.645095	0.915303	0.046384	0.098528	0.387764
18506	-1.449048	3.016136	9.500321	-0.349501	0.072735	-0.376697	0.330866	-0.538238	-0.650456	0.918359	0.038711	0.097418	0.381612
18507	-2.126179	0.160300	9.761703	-0.444308	0.055487	-0.413083	0.338588	-0.519604	-0.654639	0.921675	0.029661	0.095276	0.374911
18508	-1.830465	-0.697742	9.903085	-0.460843	0.020205	-0.337818	0.345529	-0.498647	-0.662910	0.924379	0.020401	0.092312	0.369575
18509	-1.650289	-0.850687	10.680774	-0.502399	0.018077	-0.273024	0.350119	-0.479042	-0.666909	0.926519	0.010658	0.088927	0.365433
18510	-0.811634	-3.098869	10.611648	-0.405539	0.113776	-0.109666	0.352382	-0.460923	-0.673205	0.927155	0.002145	0.088014	0.364188
18511	-1.322214	-0.887476	10.497290	0.115469	0.218618	0.074877	0.358610	-0.458641	-0.670700	0.926234	0.002826	0.092701	0.365362
18512	-1.744874	0.815567	9.525638	0.070807	0.285312	0.114942	0.362789	-0.463300	-0.666558	0.924843	0.002297	0.098417	0.367389
18513	-2.178330	2.009984	8.927919	-0.054077	0.271661	0.050926	0.369015	-0.462519	-0.660976	0.923945	-0.000559	0.102877	0.368431
18514	-2.379833	1.875151	8.363384	-0.152065	0.158335	-0.062943	0.374590	-0.459688	-0.658713	0.924040	-0.004643	0.104603	0.367677
18515	-2.225754	1.142317	8.192624	-0.311200	0.030702	-0.128201	0.380945	-0.455906	-0.657612	0.924885	-0.010807	0.102767	0.365937
18516	-1.993604	0.499960	8.709511	-0.295283	-0.091928	-0.141078	0.379069	-0.444309	-0.661206	0.925567	-0.015979	0.098774	0.365122
18517	-1.999589	0.631685	10.088042	-0.198826	-0.111434	-0.145734	0.377582	-0.431077	-0.667108	0.926789	-0.019051	0.095121	0.362837
18518	-1.554588	0.375193	10.710862	-0.057522	-0.046939	-0.131453	0.376775	-0.424801	-0.669739	0.927646	-0.020038	0.093696	0.360961
18519	-1.411542	0.132371	10.315134	0.067667	0.012538	-0.088113	0.378328	-0.424265	-0.668082	0.928301	-0.018947	0.094256	0.359185
18520	-1.562359	0.644120	10.550611	0.116055	0.072040	-0.090044	0.378340	-0.428083	-0.665157	0.928805	-0.017462	0.096311	0.357407
18521	-1.918013	0.226550	9.936093	0.168036	0.100286	-0.086003	0.381729	-0.431512	-0.660605	0.929296	-0.015123	0.099208	0.355440
18522	-1.988289	-0.121594	9.158905	0.092884	0.072435	-0.076110	0.385902	-0.433034	-0.660038	0.929690	-0.014041	0.101111	0.353916
18523	-2.147720	0.530267	9.576298	0.185860	0.061893	-0.070012	0.388238	-0.433593	-0.656730	0.930123	-0.011090	0.103431	0.352208
18524	-2.093329	0.716605	9.306423	0.236159	0.065522	-0.103089	0.389685	-0.439056	-0.652168	0.930710	-0.007356	0.106210	0.349920
18525	-2.044766	0.735675	9.416698	0.221971	0.047977	-0.135036	0.391594	-0.446330	-0.647263	0.931590	-0.003765	0.108524	0.346913
18526	-1.809440	1.229231	9.405924	0.124696	0.041004	-0.189491	0.394464	-0.448254	-0.645779	0.932736	-0.002135	0.110059	0.343345
18527	-2.219999	1.202588	9.870550	0.109645	0.023646	-0.242426	0.397446	-0.447727	-0.643115	0.934355	-0.000670	0.111141	0.338568
18528	-2.507285	0.192706	9.991185	0.206317	-0.018179	-0.272837	0.400945	-0.446657	-0.640324	0.936179	0.002714	0.112114	0.333154
18529	-2.135641	-0.503444	9.787730	0.104158	-0.055945	-0.247532	0.401855	-0.446662	-0.639822	0.937952	0.004519	0.111670	0.328262
18530	-1.817611	0.067197	10.029451	-0.114074	-0.016760	-0.257777	0.403660	-0.443129	-0.640587	0.939637	0.001926	0.110549	0.323816
18531	-1.847336	0.326223	9.679500	-0.114128	0.034067	-0.223994	0.405255	-0.434783	-0.643214	0.941027	-0.000933	0.110330	0.319837
18532	-1.702330	1.354672	9.762164	0.150732	0.073409	-0.212945	0.410322	-0.434266	-0.640838	0.942198	0.000983	0.112591	0.315572
18533	-1.991664	2.735169	10.611996	0.261889	0.070841	-0.275238	0.413711	-0.437422	-0.636540	0.943759	0.004958	0.115455	0.309781
18534	-2.139285	2.366866	10.123613	-0.000461	0.102736	-0.409230	0.421499	-0.434876	-0.633540	0.946017	0.003389	0.117349	0.302109
18535	-1.971250	1.581352	9.276861	-0.277404	0.122217	-0.478339	0.428705	-0.419922	-0.633244	0.948592	-0.003530	0.117901	0.293702
18536	-2.231627	0.319996	8.236089	-0.150505	0.068229	-0.438995	0.434360	-0.405503	-0.635506	0.950954	-0.007800	0.118195	0.285753
18537	-1.972941	-0.635458	7.886442	0.021615	-0.042181	-0.343239	0.437948	-0.395300	-0.635589	0.953011	-0.007831	0.117358	0.279169
18538	-2.409124	-0.859945	8.077468	0.057511	-0.119418	-0.198665	0.437932	-0.391756	-0.636584	0.954349	-0.006535	0.115288	0.275471
18539	-2.803519	-1.346619	9.147050	0.094183	-0.161874	-0.043470	0.433249	-0.392548	-0.636779	0.954983	-0.003953	0.112626	0.274422
18540	-2.749598	-0.591268	10.133322	0.311796	-0.134382	0.096675	0.427054	-0.402056	-0.637037	0.954651	0.002936	0.111696	0.275965
18541	-2.375499	0.390295	10.410523	0.266815	-0.085735	0.162693	0.422950	-0.414029	-0.635548	0.953927	0.008798	0.111443	0.278435
18542	-2.101300	0.939182	9.717574	0.087918	-0.056024	0.182690	0.418948	-0.420414	-0.634906	0.952965	0.011198	0.110753	0.281897
18543	-1.565328	1.280192	9.349199	0.011173	-0.036817	0.155682	0.416504	-0.425170	-0.635818	0.952179	0.011929	0.109996	0.284805
18544	-1.290185	0.929820	8.765993	-0.027951	-0.025406	0.123530	0.411770	-0.429002	-0.637222	0.951436	0.011798	0.109247	0.287570
18545	-1.453451	0.396037	8.388788	-0.053074	-0.059430	0.136390	0.409695	-0.431445	-0.635541	0.950809	0.011401	0.107669	0.290242
18546	-1.380217	0.497431	8.701722	-0.015669	-0.105049	0.153231	0.404516	-0.434959	-0.637816	0.950092	0.012048	0.105467	0.293354
18547	-1.680658	0.342062	9.034153	-0.132064	-0.115570	0.157683	0.397883	-0.435604	-0.638624	0.949454	0.010506	0.102329	0.296574
18548	-1.907788	0.278031	10.323425	-0.218189	-0.114085	0.172949	0.392678	-0.433393	-0.642903	0.948666	0.007410	0.098751	0.300377
18549	-1.692282	0.682172	10.907756	-0.103662	-0.035521	0.182003	0.388525	-0.435005	-0.643887	0.947673	0.005958	0.097282	0.304002
18550	-1.644758	0.923637	10.559273	-0.096420	0.011770	0.188438	0.382695	-0.439470	-0.644874	0.946474	0.004440	0.096817	0.307887
18551	-1.664266	0.558325	10.588884	-0.173283	0.046781	0.177361	0.378532	-0.439038	-0.646352	0.945318	0.001169	0.096459	0.311558
18552	-1.911419	0.422184	11.053246	-0.342257	0.146490	0.164191	0.378910	-0.436724	-0.646464	0.943971	-0.005878	0.097008	0.315396
18553	-2.127701	-0.088001	10.393207	-0.281334	0.241157	0.189625	0.382277	-0.432380	-0.648532	0.942266	-0.012417	0.099643	0.319456
18554	-2.021479	-0.060446	9.450601	-0.139140	0.236021	0.229409	0.384354	-0.431847	-0.647528	0.940268	-0.016064	0.103176	0.324026
18555	-2.336055	0.525773	9.241374	-0.026485	0.169661	0.237258	0.386581	-0.435948	-0.645026	0.938380	-0.017259	0.106127	0.328454
18556	-2.072741	0.897344	8.733922	-0.208942	0.113674	0.221635	0.386207	-0.438399	-0.645688	0.936578	-0.021434	0.106881	0.333074
18557	-2.312999	1.068771	9.086477	-0.187410	0.040363	0.174087	0.383943	-0.439573	-0.647321	0.935259	-0.024880	0.106353	0.336691
18558	-2.907295	0.998920	9.895833	-0.037032	0.005517	0.127621	0.381214	-0.439966	-0.648315	0.934322	-0.025324	0.106187	0.339302
18559	-3.026440	0.543105	9.961310	-0.076171	0.005665	0.072645	0.379019	-0.442680	-0.649339	0.933789	-0.026653	0.105763	0.340796
18560	-2.365268	0.502586	9.407238	-0.161951	0.017832	0.065701	0.376016	-0.439118	-0.652608	0.933158	-0.029648	0.104942	0.342525
18561	-1.751644	0.561458	8.989291	-0.095620	0.006425	0.047475	0.375483	-0.435979	-0.654373	0.932772	-0.031370	0.104393	0.343589
18562	-1.271813	0.473087	8.839952	-0.024061	-0.006796	0.051314	0.373539	-0.437741	-0.654103	0.932285	-0.031677	0.104041	0.344989
18563	-1.298002	0.517317	9.080994	0.090419	-0.047040	0.043203	0.369136	-0.440715	-0.656127	0.932155	-0.029520	0.103734	0.345623
18564	-1.696090	0.213555	9.398143	0.183454	-0.064432	0.031532	0.367074	-0.445338	-0.654854	0.931908	-0.025640	0.103720	0.346602
18565	-2.115684	0.275793	9.806195	0.119011	-0.069647	0.024124	0.359801	-0.449662	-0.652984	0.931958	-0.022825	0.103167	0.346828
18566	-2.137974	0.526879	10.066403	0.101218	-0.067016	-0.003260	0.357209	-0.452511	-0.651814	0.931931	-0.020520	0.102525	0.347235
18567	-1.871107	0.716028	9.684186	0.103233	-0.069550	-0.042059	0.352536	-0.454939	-0.652025	0.932420	-0.018112	0.101839	0.346258
18568	-1.654782	0.592716	9.233930	0.042753	-0.064126	-0.108648	0.350183	-0.454655	-0.649669	0.933126	-0.017118	0.100811	0.344703
18569	-1.555738	0.264596	9.145195	0.006989	-0.086862	-0.120541	0.346275	-0.453543	-0.651145	0.934146	-0.016534	0.099091	0.342459
18570	-1.554826	0.376684	9.624689	-0.046672	-0.076446	-0.134981	0.344160	-0.446989	-0.652595	0.935076	-0.017157	0.097212	0.340425
18571	-1.588342	0.397994	10.216381	-0.037767	-0.043318	-0.132151	0.341534	-0.443022	-0.652903	0.936061	-0.017717	0.095970	0.338033
18572	-1.686349	0.861677	10.597437	0.207434	-0.022285	-0.143390	0.340346	-0.441108	-0.651064	0.937078	-0.013946	0.096822	0.335134
18573	-2.029025	1.544369	11.192190	0.331324	0.033915	-0.231052	0.341266	-0.445204	-0.646996	0.938638	-0.008240	0.099484	0.330142
18574	-2.111830	0.788133	10.629099	0.313870	0.073615	-0.305171	0.345290	-0.446320	-0.641400	0.940507	-0.003419	0.102804	0.323830
18575	-1.774356	0.070202	9.507711	0.269406	0.041481	-0.348131	0.349065	-0.448250	-0.637868	0.942673	0.000818	0.105173	0.316711
18576	-1.489506	0.065906	8.870726	0.013794	0.022244	-0.394239	0.354174	-0.442184	-0.636747	0.945076	0.000128	0.105604	0.309319
18577	-1.713319	0.505501	8.918563	-0.211525	-0.028407	-0.441730	0.357362	-0.430754	-0.636168	0.947842	-0.004499	0.103611	0.301397
18578	-2.113977	0.505883	9.594885	-0.117549	-0.030973	-0.467384	0.360411	-0.415779	-0.638900	0.950644	-0.007493	0.102188	0.292879
18579	-2.057113	0.356141	9.532596	0.062241	-0.031827	-0.455549	0.363735	-0.404896	-0.639101	0.953363	-0.006938	0.101744	0.284077
18580	-2.175891	-0.379286	9.390594	0.112186	-0.017828	-0.416474	0.366552	-0.396462	-0.639318	0.955721	-0.005532	0.101899	0.276015
18581	-2.316211	-0.425555	9.631580	0.142180	-0.002295	-0.324530	0.368346	-0.391975	-0.638399	0.957526	-0.003423	0.102481	0.269501
18582	-2.396231	0.187335	10.091095	0.170417	-0.002555	-0.246643	0.370289	-0.392669	-0.634443	0.958814	-0.000646	0.103251	0.264604
18583	-2.206604	1.056726	10.137970	0.169367	-0.007882	-0.214784	0.372825	-0.393043	-0.633304	0.959969	0.002239	0.103891	0.260116
18584	-2.127080	1.382236	9.828626	0.138161	-0.021811	-0.232636	0.373998	-0.393595	-0.632554	0.961177	0.004530	0.104119	0.255495
18585	-1.857937	0.882970	9.258244	-0.026338	-0.042752	-0.255229	0.375402	-0.388150	-0.633424	0.962572	0.003788	0.103097	0.250624
18586	-1.767091	0.415958	9.343408	-0.094501	-0.039382	-0.223235	0.377050	-0.380254	-0.633371	0.963740	0.001713	0.101800	0.246657
18587	-2.039273	0.155075	9.847404	0.126999	-0.003662	-0.141287	0.377030	-0.376437	-0.633849	0.964446	0.003945	0.102267	0.243659
18588	-2.060610	0.545081	9.924164	0.203858	0.033894	-0.110547	0.378593	-0.378083	-0.631441	0.964868	0.007496	0.103842	0.241227
18589	-2.002813	0.529640	9.740853	0.083854	0.058298	-0.074340	0.379886	-0.378637	-0.627859	0.965103	0.008723	0.105294	0.239611
18590	-1.941083	0.389098	9.553668	0.022975	0.061774	-0.060716	0.381191	-0.379462	-0.627372	0.965233	0.008749	0.106526	0.238539
18591	-2.045262	0.346027	9.359422	-0.018261	0.044295	-0.043430	0.382996	-0.375928	-0.627879	0.965362	0.008113	0.107213	0.237729
18592	-2.039767	0.109539	9.111542	-0.084606	0.025014	-0.014068	0.384287	-0.374572	-0.626855	0.965356	0.006334	0.107216	0.237809
18593	-2.169329	0.186364	10.310277	-0.040126	0.034370	0.012754	0.385569	-0.371308	-0.626327	0.965241	0.005405	0.107597	0.238123
18594	-2.317103	0.106850	10.671100	-0.031189	0.105184	0.025432	0.387768	-0.369412	-0.625311	0.964885	0.004369	0.109395	0.238768
18595	-2.238770	0.584127	10.483596	0.062833	0.140125	0.031564	0.387818	-0.367968	-0.623904	0.964435	0.004941	0.112305	0.239225
18596	-2.201185	0.452550	10.020369	0.097871	0.187487	0.025794	0.392772	-0.371267	-0.620662	0.963872	0.006007	0.116305	0.239558
18597	-2.230609	0.423135	8.977349	-0.029094	0.209520	0.041717	0.398366	-0.372253	-0.618051	0.963197	0.004485	0.120112	0.240425
18598	-2.145030	0.252467	8.436359	-0.086484	0.166654	0.071055	0.402507	-0.369551	-0.615254	0.962452	0.002203	0.122817	0.242069
18599	-1.826064	0.246591	9.687946	-0.065270	0.159253	0.091325	0.406400	-0.368756	-0.612986	0.961635	0.000327	0.125459	0.243963
18600	-1.959646	0.156791	9.080088	-0.101130	0.178575	0.129059	0.408997	-0.367270	-0.613397	0.960543	-0.002152	0.128316	0.246755
18601	-2.090140	-0.184741	8.738454	-0.010111	0.127859	0.175336	0.412380	-0.369198	-0.609861	0.959365	-0.002632	0.130605	0.250107
18602	-2.209674	-0.015681	8.666933	0.005798	0.066596	0.203500	0.412259	-0.371515	-0.608723	0.958163	-0.002307	0.131840	0.254041
18603	-2.310250	0.430775	8.913240	0.003877	0.029782	0.217567	0.410449	-0.373958	-0.608333	0.956997	-0.001933	0.132312	0.258160
18604	-2.206318	0.451079	8.739556	-0.185767	0.005264	0.206380	0.408376	-0.375173	-0.609087	0.955891	-0.004955	0.131378	0.262655
18605	-2.440022	0.489671	9.753711	-0.139511	-0.033419	0.226900	0.404458	-0.372972	-0.609006	0.954786	-0.006972	0.129894	0.267323
18606	-2.625519	0.551035	9.686328	-0.012308	-0.032369	0.196178	0.400838	-0.376358	-0.610788	0.953809	-0.006507	0.129155	0.271153
18607	-1.759604	0.789314	8.809280	-0.231284	-0.033314	0.169714	0.398886	-0.376075	-0.611400	0.952956	-0.010399	0.127145	0.274956
18608	-1.845212	0.627263	9.077300	-0.140861	-0.078738	0.135830	0.394170	-0.369916	-0.613072	0.952368	-0.012287	0.124815	0.277967
18609	-2.352523	0.242709	9.435314	-0.012213	-0.132907	0.150736	0.390150	-0.371120	-0.615471	0.951878	-0.011492	0.122098	0.280869
18610	-2.636526	0.348081	10.138270	-0.126729	-0.145198	0.126157	0.385474	-0.373002	-0.615548	0.951480	-0.012762	0.118568	0.283664
18611	-2.610065	0.657094	10.590970	-0.199080	-0.084032	0.106510	0.381027	-0.367663	-0.618005	0.951038	-0.015903	0.115722	0.286152
18612	-2.680972	0.886998	10.091982	-0.105760	-0.040063	0.075707	0.377510	-0.365325	-0.621277	0.950652	-0.017492	0.114297	0.287910
18613	-2.608627	0.183295	10.587914	0.073147	0.007109	0.080530	0.378287	-0.365330	-0.620259	0.950217	-0.016026	0.114759	0.289243
18614	-2.311291	0.926971	9.949874	0.354857	0.024589	0.136474	0.378839	-0.372693	-0.617248	0.949456	-0.009090	0.117238	0.291042
18615	-2.162185	1.197587	9.913317	0.378269	0.117398	0.129106	0.378189	-0.386951	-0.612716	0.948486	-0.002302	0.121574	0.292555
18616	-2.213313	1.496649	9.273170	0.127892	0.121005	0.116811	0.380960	-0.396100	-0.608339	0.947485	-0.000288	0.124542	0.294553
18617	-2.633264	1.858391	9.314594	0.099477	0.117717	0.069208	0.383308	-0.398841	-0.605053	0.946795	0.001133	0.127274	0.295601
18618	-2.689853	1.703240	9.553607	0.080987	0.109109	-0.006758	0.385520	-0.400490	-0.601882	0.946521	0.002012	0.129739	0.295401
18619	-2.590187	1.133750	9.180932	0.026651	0.091776	-0.058463	0.388003	-0.403640	-0.599245	0.946635	0.001918	0.131582	0.294219
18620	-2.503776	0.713284	9.533412	0.035577	0.056727	-0.076268	0.392142	-0.399437	-0.598235	0.946894	0.002061	0.132789	0.292839
18621	-2.245014	0.762464	9.760038	0.096641	0.065492	-0.128734	0.394748	-0.400542	-0.596997	0.947476	0.003255	0.134536	0.290136
18622	-2.679967	1.045588	10.007353	0.077188	0.084924	-0.178849	0.397731	-0.399742	-0.594844	0.948245	0.003750	0.136524	0.286669
18623	-2.326594	0.515979	9.166750	0.093442	0.041324	-0.204638	0.401494	-0.398400	-0.593084	0.949301	0.004808	0.137791	0.282522
18624	-2.333556	0.226604	8.894339	0.154164	-0.065345	-0.203751	0.404091	-0.397597	-0.592600	0.950574	0.007546	0.137360	0.278360
18625	-2.397090	0.794783	8.930256	0.161178	-0.117884	-0.185252	0.405388	-0.396513	-0.592866	0.951905	0.010813	0.135968	0.274358
18626	-2.973240	1.261141	8.967021	0.191590	-0.196426	-0.204432	0.402926	-0.398681	-0.592722	0.953414	0.014959	0.133246	0.270229
18627	-2.938226	1.416135	9.408264	0.042149	-0.186065	-0.208116	0.398755	-0.397567	-0.593164	0.955014	0.016282	0.129956	0.266073
18628	-2.642543	0.868870	9.767027	0.203838	-0.126908	-0.142652	0.397130	-0.397196	-0.595870	0.955940	0.020458	0.128588	0.263109
18629	-2.397138	0.744447	9.813944	0.366315	-0.113136	-0.060450	0.396379	-0.404007	-0.593350	0.956378	0.027944	0.128344	0.260936
18630	-2.335217	0.619392	9.972978	0.365879	-0.087168	0.038284	0.391611	-0.413112	-0.592724	0.956130	0.035493	0.128488	0.260858
18631	-2.462865	1.009311	9.750270	0.319905	-0.097792	0.119101	0.389450	-0.423594	-0.590605	0.955520	0.042431	0.128164	0.262210
18632	-2.220923	1.757294	9.593371	0.216846	-0.103222	0.162472	0.386243	-0.433663	-0.587694	0.954707	0.047538	0.127116	0.264794
18633	-2.070704	1.837171	9.357492	-0.047899	-0.120742	0.142832	0.380407	-0.437311	-0.588157	0.954306	0.047655	0.124386	0.267501
18634	-2.335218	1.670664	9.242579	0.032517	-0.110097	0.168222	0.376462	-0.440383	-0.590545	0.953609	0.049287	0.122226	0.270669
18635	-2.243734	1.303616	8.987650	-0.010446	-0.097854	0.180193	0.371802	-0.444583	-0.591546	0.952884	0.050079	0.120109	0.274004
18636	-2.357576	1.579755	9.342656	0.083393	-0.106655	0.193264	0.365312	-0.447000	-0.593405	0.951946	0.052720	0.118269	0.277547
18637	-2.191063	1.896655	9.585171	0.057446	-0.071781	0.198498	0.362212	-0.451209	-0.593786	0.950951	0.054705	0.117016	0.281083
18638	-1.775012	1.339032	9.181066	-0.019410	-0.038574	0.196066	0.357673	-0.455001	-0.592854	0.949912	0.055016	0.115889	0.284975
18639	-1.653551	1.443691	9.111532	0.019878	-0.043004	0.214827	0.354697	-0.457165	-0.594891	0.948765	0.056149	0.114940	0.288930
18640	-1.725393	2.167439	9.709160	-0.006941	-0.031811	0.205091	0.350105	-0.461400	-0.595022	0.947588	0.056669	0.114001	0.293034
18641	-1.787014	1.648944	9.871946	-0.085611	0.005811	0.193988	0.348035	-0.463023	-0.596038	0.946536	0.055483	0.113372	0.296882
18642	-1.752197	1.119238	9.759821	-0.123249	0.013662	0.209487	0.346216	-0.463968	-0.595633	0.945338	0.053548	0.112597	0.301316
18643	-1.656558	0.995097	9.517261	-0.083980	0.022377	0.239716	0.343878	-0.464500	-0.596247	0.943935	0.052350	0.112220	0.306027
18644	-1.705777	0.867794	9.444130	-0.062658	0.011841	0.271546	0.341031	-0.467210	-0.596747	0.942263	0.051715	0.111703	0.311430
18645	-1.227639	0.869466	9.637076	-0.118343	0.011548	0.312406	0.336356	-0.468274	-0.598361	0.940415	0.050051	0.110787	0.317556
18646	-1.029669	1.532519	9.907330	-0.121906	0.051659	0.317001	0.333766	-0.469349	-0.600522	0.938365	0.048149	0.110592	0.323918
18647	-1.215344	1.226405	9.996729	-0.290004	0.079702	0.296483	0.331945	-0.468930	-0.601778	0.936539	0.042789	0.109799	0.330162
18648	-1.457700	1.089837	10.333680	-0.325805	0.116435	0.299918	0.330234	-0.464286	-0.603768	0.934533	0.036598	0.109492	0.336630
18649	-1.261042	1.242082	10.288075	-0.316696	0.165431	0.280749	0.330218	-0.459924	-0.606300	0.932504	0.030116	0.110081	0.342653
18650	-0.991329	0.833190	9.387104	-0.402486	0.165529	0.279979	0.331486	-0.452298	-0.609078	0.930415	0.022119	0.110159	0.348860
18651	-1.423159	0.541394	9.598946	-0.252480	0.111302	0.325000	0.330815	-0.447387	-0.611338	0.928015	0.017282	0.110115	0.355477
18652	-1.723533	1.080121	9.624552	-0.245503	0.099911	0.363981	0.330032	-0.446838	-0.611578	0.925260	0.012847	0.110016	0.362801
18653	-1.586179	1.405220	9.285933	-0.266974	0.102618	0.370961	0.327215	-0.444194	-0.613673	0.922404	0.007927	0.109671	0.370243
18654	-2.037512	1.776048	9.073007	-0.182890	0.085294	0.378776	0.325913	-0.443641	-0.614679	0.919410	0.004783	0.109749	0.377649
18655	-1.958331	2.042492	9.109030	-0.073696	0.065195	0.365431	0.323588	-0.447446	-0.613909	0.916513	0.003759	0.110188	0.384511
18656	-1.999476	1.696060	8.966023	0.072193	0.018960	0.343361	0.320234	-0.453289	-0.613400	0.913783	0.005718	0.110986	0.390705
18657	-2.260385	1.341918	8.887304	0.230404	-0.063171	0.353917	0.313881	-0.459799	-0.610536	0.911118	0.011266	0.111463	0.396628
18658	-2.412968	1.258294	9.464398	0.233905	-0.117460	0.338782	0.308988	-0.470677	-0.608637	0.908542	0.017229	0.111025	0.402403
18659	-2.195440	0.612206	9.510365	0.124733	-0.138532	0.330662	0.300445	-0.479900	-0.607955	0.906138	0.021374	0.109297	0.408057
18660	-1.842342	0.672295	9.654531	0.174693	-0.128315	0.366168	0.290833	-0.492280	-0.608346	0.903231	0.026396	0.108169	0.414459
18661	-1.534209	1.222546	9.494789	0.187242	-0.100404	0.376958	0.281629	-0.500408	-0.606227	0.900212	0.031433	0.107597	0.420776
18662	-1.367303	1.601312	9.521734	0.186370	-0.075974	0.380592	0.275809	-0.508554	-0.603644	0.896974	0.036268	0.107485	0.427281
18663	-1.188935	1.556758	9.562939	0.140861	-0.063739	0.355568	0.269352	-0.519150	-0.601462	0.893965	0.040132	0.107161	0.433281
18664	-1.359509	1.669430	9.796401	0.158801	-0.042713	0.346151	0.262354	-0.525927	-0.599492	0.890850	0.044105	0.107426	0.439205
18665	-1.590655	1.753649	10.008430	0.160647	0.009813	0.343793	0.256290	-0.536934	-0.597063	0.887663	0.047651	0.108579	0.444965
18666	-1.878367	1.693986	10.212086	0.140969	0.055334	0.350053	0.251768	-0.544678	-0.594495	0.884227	0.050447	0.110413	0.451007
18667	-1.843740	1.485558	9.776837	0.205458	0.062442	0.347861	0.248929	-0.550524	-0.592063	0.880739	0.054283	0.112905	0.456733
18668	-1.903387	0.913395	9.696279	0.214304	0.067686	0.370758	0.244672	-0.559770	-0.588227	0.876927	0.058311	0.115579	0.462862
18669	-1.766042	1.217174	9.506340	0.224798	0.048305	0.425422	0.239511	-0.570373	-0.584133	0.872608	0.062714	0.117895	0.469811
18670	-1.571183	2.783263	10.152268	0.266857	0.060360	0.418970	0.231479	-0.581372	-0.577424	0.868148	0.067826	0.120856	0.476563
18671	-1.464102	2.915682	9.686670	0.300367	0.051868	0.340764	0.228148	-0.593894	-0.572217	0.864361	0.073334	0.124062	0.481778
18672	-1.478748	2.568309	9.303117	0.124329	0.043265	0.297096	0.220636	-0.602850	-0.568587	0.861181	0.075838	0.125504	0.486688
18673	-1.242314	2.218736	8.840474	0.005497	0.030213	0.266972	0.217258	-0.605149	-0.566885	0.858516	0.076281	0.125585	0.491285
18674	-1.095688	2.480542	8.318348	0.052019	-0.002102	0.274264	0.213373	-0.608944	-0.566606	0.855722	0.077919	0.125574	0.495882
18675	-1.097754	3.528019	8.743737	0.125660	-0.046630	0.195540	0.209101	-0.613827	-0.565302	0.853716	0.081051	0.125644	0.498811
18676	-1.025416	2.824228	9.210832	-0.094148	-0.047478	0.112692	0.205335	-0.615715	-0.565007	0.852755	0.080215	0.123661	0.501081
18677	-1.049795	2.097533	9.805860	-0.121040	-0.033579	0.107105	0.201166	-0.614056	-0.566860	0.851977	0.078784	0.121609	0.503130
18678	-1.048808	2.225911	10.107712	-0.106847	-0.012703	0.132857	0.198823	-0.613225	-0.568233	0.850788	0.077444	0.120049	0.505718
18679	-1.084215	2.701579	9.805959	-0.196202	0.018940	0.122787	0.195849	-0.610342	-0.570830	0.849818	0.074241	0.118082	0.508285
18680	-1.027666	2.517266	9.447696	-0.262330	0.010263	0.110771	0.195441	-0.604749	-0.575148	0.849017	0.069975	0.115361	0.510849
18681	-1.063422	2.923588	9.318103	-0.346270	0.019087	0.082972	0.192956	-0.598053	-0.582774	0.848607	0.064154	0.111918	0.513055
18682	-0.956461	3.021608	9.400012	-0.284398	0.026122	0.053475	0.192792	-0.590827	-0.584761	0.848299	0.059210	0.109312	0.514717
18683	-1.128204	1.973650	9.161154	-0.251435	0.019180	0.083492	0.191744	-0.586047	-0.590881	0.847698	0.055023	0.106843	0.516686
18684	-0.938128	1.530713	9.507675	-0.289436	0.018859	0.164126	0.189628	-0.578265	-0.594380	0.846210	0.050304	0.103927	0.520190
18685	-0.706102	2.217112	9.676907	-0.112524	0.018577	0.221831	0.187507	-0.574856	-0.596405	0.843982	0.048771	0.102715	0.524181
18686	-0.422675	2.686064	9.607760	-0.151791	0.043015	0.211072	0.183606	-0.573471	-0.599810	0.841790	0.046230	0.101578	0.528142
18687	-0.447292	2.623417	9.506323	-0.227756	0.074541	0.203580	0.181899	-0.570600	-0.600400	0.839692	0.042207	0.100087	0.532089
18688	-0.553896	2.582425	9.199178	-0.230341	0.085162	0.193056	0.180447	-0.564866	-0.603928	0.837636	0.037862	0.098835	0.535877
18689	-0.926837	1.746671	9.418676	-0.166835	0.083522	0.186400	0.180174	-0.561048	-0.606462	0.835595	0.034769	0.098146	0.539388
18690	-1.389743	2.515318	9.503598	-0.144477	0.045149	0.179669	0.178721	-0.555860	-0.609094	0.833660	0.032266	0.097149	0.542708
18691	-1.440436	2.826251	10.387136	-0.165684	0.039910	0.096725	0.177144	-0.552854	-0.609556	0.832635	0.029532	0.095840	0.544667
18692	-1.931939	2.287760	10.779290	-0.324632	0.097841	0.030599	0.178296	-0.547816	-0.612357	0.832286	0.023165	0.093846	0.545853
18693	-1.886021	0.945265	10.725012	-0.467595	0.129417	-0.009387	0.181378	-0.537201	-0.617450	0.832329	0.014191	0.090814	0.546608
18694	-1.529462	-0.838614	10.259263	-0.442776	0.155554	0.052109	0.183406	-0.523035	-0.624811	0.831568	0.005261	0.088477	0.548305
18695	-1.166739	-0.733626	9.339366	-0.346509	0.156292	0.158486	0.185956	-0.510236	-0.630132	0.829581	-0.001819	0.087112	0.551547
18696	-0.767044	1.143129	9.073929	-0.366174	0.181518	0.179851	0.188796	-0.504254	-0.633207	0.827240	-0.009534	0.086019	0.555144
18697	-1.033938	1.640364	8.985825	-0.233638	0.157207	0.152715	0.191245	-0.499224	-0.634353	0.825230	-0.014712	0.085903	0.558031
18698	-1.840253	1.978067	9.619060	-0.227981	0.126011	0.064824	0.193559	-0.493240	-0.635746	0.824212	-0.019721	0.085388	0.559459
18699	-1.527406	1.175416	9.042411	-0.498681	0.126165	-0.013174	0.196379	-0.482896	-0.639808	0.823920	-0.029164	0.081773	0.560017
18700	-1.384799	0.533411	8.658920	-0.395839	0.089477	-0.005674	0.199726	-0.472827	-0.645683	0.823572	-0.036649	0.078739	0.560523
18701	-1.496573	0.422438	9.047907	-0.240299	0.035212	-0.001209	0.202032	-0.463843	-0.649493	0.823362	-0.040789	0.076520	0.560854
18702	-1.643221	0.173548	9.075148	-0.193878	0.012483	0.013138	0.201864	-0.456620	-0.650321	0.823027	-0.044052	0.074491	0.561370
18703	-1.552846	0.290899	9.931212	-0.062551	-0.025339	0.022748	0.200812	-0.453751	-0.652080	0.822771	-0.044550	0.073290	0.561864
18704	-1.715153	0.193376	10.657221	-0.056253	0.005227	0.003531	0.201722	-0.452120	-0.654267	0.822669	-0.045480	0.072677	0.562019
18705	-1.627051	-0.312756	10.525682	-0.029506	0.040170	0.035448	0.199635	-0.452655	-0.652309	0.822203	-0.046161	0.072923	0.562612
18706	-1.488681	-0.540501	10.329624	0.059128	0.057705	0.032549	0.201460	-0.453483	-0.651700	0.821803	-0.045742	0.074498	0.563025
18707	-1.461359	-0.749628	9.646914	0.144037	0.057781	0.070141	0.202380	-0.455396	-0.651089	0.821076	-0.043753	0.076981	0.563909
18708	-1.695817	-0.449325	9.731690	0.216397	0.054291	0.093696	0.203185	-0.461670	-0.647814	0.820118	-0.040617	0.080325	0.565071
18709	-2.044787	0.055311	9.495388	0.206521	0.038653	0.106117	0.203619	-0.470258	-0.646360	0.819037	-0.037364	0.083227	0.566441
18710	-2.380483	1.056136	9.543432	0.166405	0.037029	0.077926	0.202472	-0.476932	-0.642416	0.818205	-0.034879	0.085707	0.567432
18711	-2.236782	0.917889	8.742783	0.196054	0.000458	0.061213	0.204320	-0.482939	-0.639798	0.817656	-0.031438	0.087893	0.568090
18712	-1.864084	1.026649	9.082054	0.221226	-0.008380	0.023377	0.201740	-0.489196	-0.636344	0.817516	-0.027638	0.090214	0.568125
18713	-1.016398	0.699181	9.541980	0.142454	-0.050695	0.003814	0.201242	-0.493963	-0.635095	0.817654	-0.024564	0.090915	0.567955
18714	-0.542106	0.818221	10.356302	0.089059	0.012133	-0.063453	0.201383	-0.497099	-0.633325	0.818387	-0.023313	0.092025	0.566772
18715	-1.131711	0.764216	10.067593	0.180545	0.038720	-0.096883	0.203881	-0.502974	-0.630587	0.819509	-0.020765	0.094516	0.564837
18716	-1.115276	1.033703	10.152253	0.127039	0.047516	-0.134202	0.206494	-0.506123	-0.628210	0.820985	-0.019424	0.096605	0.562383
18717	-1.381900	0.891420	10.131290	0.041454	0.080964	-0.192810	0.211568	-0.505742	-0.628025	0.823024	-0.019785	0.098156	0.559111
18718	-1.891831	0.517554	9.259075	-0.035290	0.072594	-0.217976	0.216620	-0.502500	-0.626008	0.825303	-0.021557	0.098801	0.555562
18719	-1.929533	-0.030209	9.349226	-0.153518	0.062020	-0.199593	0.220767	-0.498297	-0.627446	0.827342	-0.024977	0.097864	0.552543
18720	-1.832172	0.079574	9.320811	0.000345	0.049777	-0.194998	0.224925	-0.497093	-0.627367	0.829395	-0.025855	0.098525	0.549298
18721	-2.031185	0.610382	9.374289	-0.099831	0.062043	-0.197279	0.228298	-0.494931	-0.627396	0.831403	-0.028414	0.098191	0.546187
18722	-2.327045	0.421211	9.675051	-0.099954	0.067273	-0.177831	0.232954	-0.489368	-0.627798	0.833147	-0.031113	0.098046	0.543401
18723	-2.415310	0.234263	9.659245	0.028747	0.065521	-0.147832	0.236590	-0.487753	-0.627837	0.834661	-0.031509	0.099219	0.540836
18724	-2.504624	0.569778	9.832088	0.121593	0.042696	-0.111900	0.238940	-0.489674	-0.626603	0.835851	-0.030119	0.101105	0.538725
18725	-2.330626	0.598904	9.576196	0.058817	0.031223	-0.076312	0.240899	-0.491593	-0.625363	0.836664	-0.029522	0.102105	0.537305
18726	-2.209795	0.623444	9.258229	0.055064	-0.004707	-0.039484	0.241813	-0.492961	-0.623845	0.837114	-0.028588	0.102524	0.536573
18727	-2.072339	0.930781	9.445613	0.054932	-0.017093	-0.017484	0.242074	-0.493372	-0.623209	0.837386	-0.027419	0.102727	0.536171
18728	-1.976547	0.830455	9.126428	0.140613	-0.038143	0.031487	0.240392	-0.496635	-0.620898	0.837182	-0.024548	0.103542	0.536472
18729	-1.702622	0.638820	9.287674	0.170758	-0.045370	0.084425	0.239512	-0.503172	-0.619403	0.836465	-0.020921	0.104566	0.537545
18730	-1.736478	0.959823	9.575219	0.132993	-0.045519	0.119466	0.235111	-0.507781	-0.619125	0.835306	-0.017915	0.105213	0.539327
18731	-2.030454	1.376233	9.726727	0.014901	-0.029755	0.119713	0.232520	-0.510221	-0.618595	0.834096	-0.016965	0.104838	0.541300
18732	-1.768459	1.560513	9.313255	0.057979	-0.041939	0.099684	0.229931	-0.513342	-0.617685	0.833111	-0.015291	0.104730	0.542885
18733	-1.777227	1.335638	9.680820	-0.036829	-0.015760	0.088463	0.227723	-0.514147	-0.618047	0.832184	-0.015387	0.104024	0.544438
18734	-2.411105	0.821136	9.689986	-0.029597	0.008963	0.076354	0.225645	-0.514408	-0.618791	0.831314	-0.015774	0.103805	0.545796
18735	-2.609480	0.087286	9.861089	-0.069038	0.019462	0.086584	0.224595	-0.512494	-0.619658	0.830318	-0.016851	0.103356	0.547362
18736	-2.239179	-0.796447	9.655489	-0.169432	0.033280	0.131436	0.222767	-0.510303	-0.621669	0.828706	-0.019718	0.102027	0.549953
18737	-1.301505	-0.687679	9.864927	-0.273582	0.069481	0.216017	0.222615	-0.505941	-0.622526	0.826082	-0.024554	0.100156	0.554035
18738	-1.289995	0.258601	9.476795	-0.211010	0.076487	0.247538	0.219995	-0.501019	-0.625658	0.823046	-0.028347	0.099131	0.558538
18739	-2.132976	1.220743	9.737839	-0.116908	0.050539	0.204516	0.218423	-0.498830	-0.626514	0.820608	-0.030394	0.098670	0.562089
18740	-2.765740	1.194876	9.889587	-0.139002	0.054335	0.141106	0.216604	-0.497183	-0.630205	0.818785	-0.032966	0.098013	0.564710
18741	-2.730069	0.785327	9.750000	-0.065465	0.082446	0.113455	0.217367	-0.493916	-0.630314	0.817312	-0.034725	0.098653	0.566623
18742	-2.173552	0.969047	9.117704	-0.005333	0.099970	0.096217	0.216996	-0.497730	-0.629573	0.815933	-0.035722	0.100219	0.568272
18743	-1.808126	1.095076	8.793989	-0.043686	0.071978	0.071087	0.217508	-0.496371	-0.629310	0.814962	-0.037066	0.100925	0.569453
18744	-1.710209	1.279690	8.857746	-0.086422	0.033560	0.012486	0.219325	-0.495426	-0.629328	0.814581	-0.038802	0.100421	0.569972
18745	-1.816354	0.949226	9.051915	-0.143580	0.027490	-0.019715	0.220215	-0.490934	-0.630585	0.814648	-0.041408	0.099200	0.569906
18746	-2.178441	0.939803	9.766241	-0.040792	0.017846	-0.018909	0.220850	-0.487666	-0.631335	0.814748	-0.042273	0.098938	0.569745
18747	-2.260191	1.316483	10.050034	0.106985	0.042414	-0.049370	0.220978	-0.487531	-0.630949	0.815324	-0.040997	0.100812	0.568685
18748	-2.175797	1.314471	9.607117	0.073301	0.026870	-0.111370	0.221508	-0.490533	-0.628668	0.816571	-0.040287	0.101922	0.566746
18749	-2.076137	1.072892	9.507357	0.091417	-0.009742	-0.169605	0.225149	-0.490417	-0.627692	0.818587	-0.038884	0.102686	0.563790
18750	-2.127761	0.611144	9.377534	-0.024978	-0.070098	-0.168985	0.225666	-0.489602	-0.628078	0.820607	-0.038802	0.101055	0.561147
18751	-2.268230	0.213123	9.412620	0.060082	-0.077865	-0.187819	0.225001	-0.487554	-0.627146	0.822918	-0.037195	0.100333	0.557993
18752	-2.705162	-0.449452	9.476058	0.192281	-0.090921	-0.148137	0.225004	-0.488645	-0.626256	0.824869	-0.033268	0.100801	0.555269
18753	-2.735209	0.077312	9.424699	0.214384	-0.100670	-0.087974	0.222669	-0.491359	-0.624187	0.826188	-0.028742	0.101507	0.553428
18754	-3.038867	1.140695	10.350308	0.332334	-0.099049	-0.072721	0.222435	-0.497764	-0.621284	0.827345	-0.022258	0.103434	0.551640
18755	-2.754648	1.370326	10.667703	0.298763	-0.046512	-0.159176	0.220392	-0.507295	-0.617097	0.829314	-0.017094	0.105984	0.548373
18756	-1.886461	0.580434	10.132135	0.263191	0.012987	-0.184258	0.223569	-0.513695	-0.612417	0.831368	-0.013218	0.108951	0.544777
18757	-1.583453	0.451386	8.813553	0.060247	0.037608	-0.176925	0.226833	-0.514803	-0.612992	0.833231	-0.012988	0.110254	0.541665
18758	-2.155643	1.501616	7.898167	0.198921	-0.049528	-0.168773	0.228382	-0.513722	-0.610943	0.835197	-0.009466	0.111469	0.538452
18759	-2.051074	1.247801	8.528761	0.253407	-0.126622	-0.189901	0.228139	-0.517538	-0.609689	0.837557	-0.004263	0.112143	0.534700
18760	-2.116434	0.165681	9.973151	0.353973	-0.144521	-0.122497	0.226876	-0.525983	-0.607177	0.839184	0.002980	0.113424	0.531880
18761	-1.923399	0.798933	10.709303	0.207084	-0.085367	-0.088051	0.225332	-0.531428	-0.603601	0.840303	0.007150	0.114270	0.529889
18762	-2.235533	1.057482	10.311250	-0.068298	-0.046725	-0.107386	0.224947	-0.533335	-0.602068	0.841528	0.006291	0.112707	0.528288
18763	-2.203417	1.170031	9.490347	-0.240612	-0.011586	-0.150824	0.225667	-0.526135	-0.606028	0.843176	0.001984	0.110065	0.526248
18764	-1.776322	1.137227	9.289233	-0.147459	0.012880	-0.160762	0.228755	-0.518246	-0.608315	0.844823	-0.000951	0.108666	0.523894
18765	-1.588231	0.437424	8.996002	-0.116216	-0.001130	-0.144917	0.231342	-0.514171	-0.610117	0.846348	-0.003268	0.107486	0.521662
18766	-1.662215	0.199555	9.666767	-0.130828	-0.006603	-0.101026	0.232886	-0.508999	-0.613438	0.847376	-0.005593	0.105932	0.520290
18767	-1.968785	0.521903	10.485357	-0.005908	0.026439	-0.036412	0.232612	-0.507090	-0.612642	0.847713	-0.006125	0.106347	0.519649
18768	-2.130113	0.933320	10.128614	0.114038	0.086917	-0.017555	0.235748	-0.509970	-0.611430	0.847698	-0.005093	0.108933	0.519150
18769	-2.056522	1.120296	9.329905	0.213487	0.089727	-0.022954	0.236925	-0.513385	-0.607360	0.847769	-0.002538	0.112705	0.518245
18770	-2.066746	1.725538	9.038969	0.162602	0.067066	-0.043541	0.239946	-0.519262	-0.605531	0.848052	-0.000536	0.115455	0.517182
18771	-2.091557	1.616628	9.537771	-0.078779	0.041683	-0.108862	0.241497	-0.518999	-0.602590	0.849090	-0.002609	0.115402	0.515481
18772	-2.255340	0.990926	9.772299	-0.341706	0.054824	-0.142536	0.243682	-0.513014	-0.604367	0.850371	-0.009267	0.112729	0.513882
18773	-2.106778	0.159742	9.670145	-0.490339	0.055601	-0.120919	0.249352	-0.498869	-0.610880	0.851366	-0.018536	0.108657	0.512860
18774	-2.049671	0.026126	10.163150	-0.458301	0.047565	-0.099621	0.251112	-0.484430	-0.616432	0.852072	-0.027000	0.104652	0.512144
18775	-2.173139	-0.016478	10.072409	-0.349245	0.068578	-0.068760	0.252351	-0.469307	-0.622998	0.852435	-0.033916	0.102230	0.511618
18776	-2.506874	-0.423137	9.936041	-0.181216	0.096640	-0.018950	0.256224	-0.462241	-0.625048	0.852303	-0.037989	0.101938	0.511610
18777	-2.186946	-0.239472	9.469195	0.044081	0.100078	0.034645	0.257658	-0.463476	-0.623665	0.851790	-0.038355	0.104139	0.511994
18778	-2.087755	0.134073	9.189071	0.274732	0.085178	0.082146	0.258461	-0.470024	-0.619234	0.850969	-0.034332	0.108393	0.512761
18779	-2.302507	0.496070	9.050900	0.306926	0.065139	0.085974	0.259151	-0.479160	-0.615728	0.850155	-0.029755	0.112726	0.513462
18780	-2.058340	0.878630	8.942650	0.188091	0.030150	0.044455	0.261007	-0.487484	-0.611716	0.849738	-0.026723	0.115124	0.513788
18781	-1.920115	1.296306	9.037576	0.121028	-0.017130	0.020926	0.260515	-0.493479	-0.610093	0.849641	-0.024567	0.116108	0.513835
18782	-2.110328	1.693648	9.509981	-0.014781	-0.020592	-0.032818	0.259476	-0.494973	-0.608418	0.850009	-0.024642	0.115519	0.513355
18783	-2.126269	1.480671	9.817667	-0.125554	0.002167	-0.074123	0.260501	-0.490616	-0.610966	0.850712	-0.027037	0.114257	0.512351
18784	-1.959458	1.160604	10.175413	-0.112959	0.030969	-0.092554	0.261003	-0.486803	-0.611709	0.851510	-0.029448	0.113503	0.511059
18785	-1.792607	0.860778	10.074405	-0.025144	0.077378	-0.106835	0.263598	-0.484090	-0.613653	0.852421	-0.030933	0.114504	0.509225
18786	-1.677536	0.762060	9.543600	0.041139	0.091471	-0.104582	0.267239	-0.484929	-0.611012	0.853271	-0.031367	0.116343	0.507354
18787	-1.807855	0.781364	9.232546	0.075072	0.084534	-0.083162	0.270744	-0.483176	-0.611047	0.853977	-0.031127	0.118471	0.505686
18788	-1.995131	0.937557	9.457107	0.049037	0.068848	-0.077993	0.273780	-0.484527	-0.608503	0.854581	-0.031141	0.120019	0.504299
18789	-2.280378	0.887282	9.591159	0.028422	0.054899	-0.078122	0.276765	-0.483317	-0.607377	0.855268	-0.031363	0.121164	0.502845
18790	-2.232167	0.872790	9.693909	0.051813	0.040952	-0.113268	0.277802	-0.483187	-0.606361	0.856276	-0.031137	0.122238	0.500879
18791	-1.964465	0.831936	9.599813	-0.010724	0.033927	-0.134103	0.279615	-0.481561	-0.606114	0.857543	-0.031932	0.122582	0.498573
18792	-1.962277	0.798424	9.657083	-0.028491	0.047969	-0.159744	0.282474	-0.481441	-0.604868	0.858901	-0.033273	0.122939	0.496053
18793	-2.075345	1.193753	9.667409	-0.051591	0.070801	-0.187032	0.287789	-0.477108	-0.605163	0.860557	-0.035228	0.123455	0.492909
18794	-2.608162	0.964932	9.767901	-0.021020	0.080652	-0.221028	0.292589	-0.474408	-0.604306	0.862458	-0.036904	0.124401	0.489213
18795	-2.391718	0.843815	9.291168	0.014928	0.071048	-0.242073	0.296686	-0.470783	-0.604102	0.864665	-0.037838	0.125538	0.484937
18796	-2.290390	0.842082	8.982681	-0.028044	0.034316	-0.239018	0.301606	-0.465631	-0.604898	0.866819	-0.039228	0.125600	0.480947
18797	-2.243244	0.674109	9.225457	-0.044155	0.013279	-0.251602	0.305615	-0.461292	-0.604272	0.869175	-0.040631	0.125149	0.476678
18798	-2.484756	-0.011559	9.313378	-0.018302	0.000200	-0.240956	0.307155	-0.457212	-0.604512	0.871377	-0.041533	0.124700	0.472681
18799	-2.728258	-0.302593	9.468333	0.028813	-0.004259	-0.180699	0.308568	-0.453403	-0.605269	0.873131	-0.041365	0.124684	0.469452
18800	-2.747276	-0.259300	9.420934	0.106293	-0.021027	-0.104399	0.308423	-0.451768	-0.603834	0.874096	-0.039574	0.125140	0.467685
18801	-2.561228	0.104033	9.168779	0.196494	-0.046475	-0.065920	0.309737	-0.454229	-0.603105	0.874995	-0.035834	0.126050	0.466060
18802	-2.472244	0.391943	9.171321	0.180373	-0.064010	-0.066069	0.308704	-0.457768	-0.599905	0.875670	-0.032271	0.126473	0.464936
18803	-2.457209	0.459975	9.436312	0.105112	-0.074621	-0.053435	0.306904	-0.462119	-0.599148	0.876438	-0.029845	0.126044	0.463765
18804	-2.442497	0.471383	10.058713	0.070140	-0.048536	-0.045680	0.305864	-0.462932	-0.598368	0.876735	-0.028322	0.125724	0.463386
18805	-2.476544	0.424761	10.454978	0.059380	0.005613	-0.035878	0.303534	-0.465918	-0.597332	0.877107	-0.027404	0.126274	0.462588
18806	-2.326377	0.503991	10.007622	0.096307	0.049487	-0.063666	0.306138	-0.466341	-0.596602	0.877504	-0.026328	0.127917	0.461444
18807	-2.360352	0.508739	9.114025	0.066900	0.072416	-0.058480	0.307688	-0.465397	-0.594685	0.877914	-0.025958	0.129687	0.460190
18808	-2.451242	0.642839	8.693409	0.014056	0.023493	-0.048404	0.310812	-0.465414	-0.594474	0.878164	-0.026056	0.130122	0.459583
18809	-2.466029	0.588793	9.070198	-0.036182	-0.008116	-0.039207	0.310281	-0.464321	-0.593425	0.878548	-0.026714	0.129545	0.458975
18810	-2.482433	0.306514	9.521276	-0.043449	-0.015223	-0.031417	0.310411	-0.463640	-0.594451	0.878640	-0.027442	0.128775	0.458972
18811	-2.381651	0.210309	9.776430	-0.041794	-0.006612	-0.006757	0.310536	-0.461868	-0.595723	0.878720	-0.028150	0.128179	0.458944
18812	-2.279248	0.348994	9.774737	0.017156	0.005558	0.020149	0.308967	-0.460906	-0.595304	0.878435	-0.027837	0.128365	0.459455
18813	-2.436255	0.681744	9.657360	0.015386	0.026606	0.027380	0.310797	-0.462415	-0.595088	0.878149	-0.027758	0.128885	0.459861
18814	-2.473748	0.849576	9.392872	0.010197	0.024993	-0.004335	0.309757	-0.463228	-0.594051	0.878036	-0.027809	0.129335	0.459948
18815	-2.522872	0.734400	9.353522	0.035295	0.016303	-0.016527	0.311200	-0.465143	-0.594348	0.878189	-0.027391	0.129838	0.459538
18816	-2.438911	0.656870	9.380744	0.035203	-0.006504	-0.004316	0.312888	-0.464335	-0.594366	0.878169	-0.026715	0.129965	0.459581
18817	-2.330812	0.574678	9.518245	0.042269	-0.001353	0.013325	0.311594	-0.465690	-0.594360	0.878097	-0.025933	0.130233	0.459686
18818	-2.292374	0.545693	9.575253	0.063651	0.009080	0.034648	0.311454	-0.465146	-0.592421	0.877696	-0.024798	0.130916	0.460321
18819	-2.476377	0.811850	9.632769	0.052963	0.021380	0.027674	0.311855	-0.466783	-0.592571	0.877437	-0.023997	0.131682	0.460638
18820	-2.622932	0.918422	9.505491	-0.005065	0.031108	0.006207	0.310692	-0.469230	-0.591290	0.877188	-0.024350	0.132104	0.460974
18821	-2.531660	0.854831	9.391028	-0.086425	0.035481	-0.003220	0.311336	-0.468144	-0.590903	0.877105	-0.026201	0.131825	0.461110
18822	-2.387719	0.723899	9.409909	-0.059590	0.023203	-0.006664	0.312371	-0.465832	-0.592827	0.876962	-0.027473	0.131599	0.461372
18823	-2.342174	0.675632	9.471441	-0.000592	0.026668	0.004328	0.313677	-0.466383	-0.593367	0.876878	-0.027710	0.131954	0.461418
18824	-2.412360	0.654374	9.418935	0.054846	0.026693	0.013561	0.314449	-0.465571	-0.591826	0.876609	-0.026952	0.132855	0.461713
18825	-2.358683	0.731026	9.455400	0.048556	0.026654	0.018801	0.313686	-0.469656	-0.590567	0.876417	-0.026284	0.133665	0.461884
18826	-2.368891	0.656351	9.389746	0.049408	0.019652	0.027583	0.313952	-0.471157	-0.589555	0.876002	-0.025528	0.134399	0.462499
