# Supplementary material for: Identification of Haptic Based Guiding Using Hard Reins
Source: PLoS One. 2015 Jul 22;10(7):e0132020. doi: 10.1371/journal.pone.0132020 (PMC4511788; doi:10.1371/journal.pone.0132020)
Supplement: S2 File — (ZIP) [file pone.0132020.s002.zip › MotionData2/Subject10/T7/gc7.txt]

// Start Time: 0
// Sample rate: 25.0Hz
// Scenario: 4.9
// Firmware Version: 2.6.1
Counter	Acc_X	Acc_Y	Acc_Z	Gyr_X	Gyr_Y	Gyr_Z	Mag_X	Mag_Y	Mag_Z	Quat_w	Quat_x	Quat_y	Quat_z
18117	9.350842	0.463211	-3.055641	-0.557240	-0.000436	0.062737	-0.865071	-0.022658	-0.151209	0.335941	-0.658145	-0.392843	-0.547415
18118	9.288634	0.526192	-3.094921	-0.560955	0.010793	0.018390	-0.864516	-0.021260	-0.150920	0.334050	-0.660579	-0.388559	-0.548696
18119	9.360455	0.354103	-3.102762	-0.551770	0.013293	0.036168	-0.864097	-0.020840	-0.151198	0.331490	-0.663460	-0.384942	-0.549323
18120	9.401289	0.298249	-3.104610	-0.531030	0.006302	0.001954	-0.864240	-0.020138	-0.151748	0.329759	-0.665580	-0.381215	-0.550398
18121	9.350622	0.376126	-3.069167	-0.546424	0.016274	0.002595	-0.864798	-0.020698	-0.151470	0.326899	-0.668101	-0.378065	-0.551222
18122	9.401060	0.366308	-3.042546	-0.539288	0.006511	-0.016716	-0.864518	-0.020842	-0.150496	0.324836	-0.670098	-0.374479	-0.552464
18123	9.379320	0.376156	-3.035378	-0.539304	-0.001697	-0.006054	-0.864097	-0.020841	-0.150918	0.321819	-0.672670	-0.371624	-0.553031
18124	9.417657	0.298569	-3.036979	-0.560174	0.002040	-0.009861	-0.864798	-0.020839	-0.151053	0.319499	-0.674867	-0.367728	-0.554302
18125	9.340279	0.304026	-3.015190	-0.546706	-0.019594	-0.016664	-0.864790	-0.023085	-0.149121	0.316113	-0.677570	-0.365030	-0.554729
18126	9.383626	0.298980	-3.005527	-0.548659	-0.036618	-0.025421	-0.865072	-0.023091	-0.147303	0.313473	-0.679971	-0.361700	-0.555470
18127	9.350116	0.371689	-3.006293	-0.546712	-0.021440	-0.011335	-0.864227	-0.024216	-0.146204	0.310110	-0.682693	-0.358924	-0.555819
18128	9.283278	0.422420	-3.076842	-0.560363	-0.028619	-0.007916	-0.864506	-0.024354	-0.146762	0.307544	-0.685166	-0.355158	-0.556620
18129	9.317642	0.351442	-3.184829	-0.537579	-0.010533	-0.026335	-0.864926	-0.024776	-0.145646	0.304192	-0.687567	-0.352607	-0.557124
18130	9.322112	0.366246	-3.131842	-0.555744	-0.012314	-0.019459	-0.865623	-0.025897	-0.144815	0.301658	-0.689710	-0.348935	-0.558165
18131	9.370765	0.358357	-3.184978	-0.552065	-0.012428	-0.007903	-0.865205	-0.025482	-0.143696	0.298275	-0.692311	-0.345965	-0.558610
18132	9.293474	0.460703	-3.128025	-0.566593	-0.008778	-0.006332	-0.864926	-0.025060	-0.144532	0.295743	-0.694531	-0.341952	-0.559672
18133	9.307800	0.371048	-3.151207	-0.570172	-0.003364	-0.005530	-0.865206	-0.025345	-0.142857	0.292172	-0.697110	-0.338679	-0.560330
18134	9.326956	0.400138	-3.117729	-0.559236	0.003786	-0.004555	-0.864787	-0.024924	-0.143414	0.289828	-0.699115	-0.334631	-0.561481
18135	9.326971	0.463150	-3.089437	-0.542794	0.014408	0.007964	-0.864648	-0.024503	-0.143830	0.286885	-0.701381	-0.331360	-0.562105
18136	9.360422	0.429274	-3.062524	-0.533824	0.003683	-0.006018	-0.865480	-0.026739	-0.144266	0.284864	-0.703193	-0.327605	-0.563069
18137	9.314645	0.405260	-3.083941	-0.573763	0.002903	0.000585	-0.864921	-0.026606	-0.142733	0.281304	-0.705673	-0.324142	-0.563760
18138	9.293444	0.334678	-3.184610	-0.517372	0.018078	-0.013011	-0.865344	-0.026046	-0.142444	0.279514	-0.707149	-0.320576	-0.564840
18139	9.288514	0.327520	-3.174858	-0.548265	0.028329	-0.034669	-0.864636	-0.027161	-0.144416	0.276060	-0.708934	-0.317745	-0.565899
18140	9.348775	0.317504	-3.169994	-0.537328	0.035507	-0.036344	-0.864912	-0.027996	-0.145540	0.273820	-0.710141	-0.314174	-0.567465
18141	9.346207	0.395214	-3.112867	-0.542863	0.023797	-0.033676	-0.864906	-0.029678	-0.144999	0.270409	-0.711918	-0.311405	-0.568401
18142	9.312373	0.383344	-3.112689	-0.559321	0.002191	-0.027552	-0.864202	-0.029957	-0.145845	0.267734	-0.713641	-0.307628	-0.569562
18143	9.324587	0.441325	-3.103688	-0.541069	0.009170	-0.011448	-0.864477	-0.031641	-0.144185	0.264489	-0.715671	-0.304633	-0.570140
18144	9.343792	0.409774	-3.105778	-0.542859	0.012784	-0.011492	-0.865040	-0.030937	-0.145291	0.262282	-0.717246	-0.300744	-0.571243
18145	9.312475	0.409926	-3.112986	-0.530100	0.014441	-0.002512	-0.864482	-0.030237	-0.145567	0.259309	-0.719174	-0.297709	-0.571767
18146	9.312495	0.375973	-3.131938	-0.548266	0.012717	-0.001833	-0.863785	-0.029117	-0.146119	0.257119	-0.720799	-0.293608	-0.572829
18147	9.327086	0.404880	-3.132280	-0.541965	0.003672	-0.000812	-0.865751	-0.028411	-0.146516	0.253911	-0.722883	-0.290458	-0.573240
18148	9.322315	0.419409	-3.132436	-0.544631	0.012679	0.000871	-0.864066	-0.028976	-0.146255	0.251788	-0.724467	-0.286347	-0.574244
18149	9.321791	0.400443	-3.074232	-0.551971	0.003733	-0.002703	-0.864906	-0.029536	-0.145696	0.248393	-0.726547	-0.283099	-0.574704
18150	9.346037	0.409896	-3.084035	-0.533796	0.009120	-0.009594	-0.865460	-0.030932	-0.146265	0.246272	-0.728020	-0.279271	-0.575626
18151	9.326959	0.346807	-3.143713	-0.562856	0.001968	-0.001053	-0.865185	-0.029816	-0.145417	0.242708	-0.730140	-0.275872	-0.576093
18152	9.326618	0.390716	-3.078963	-0.553808	0.001972	-0.006253	-0.864487	-0.029259	-0.144998	0.240278	-0.731771	-0.271787	-0.576982
18153	9.302896	0.400229	-3.127363	-0.559123	0.028214	-0.016208	-0.864487	-0.029401	-0.144301	0.236715	-0.733441	-0.268518	-0.577865
18154	9.346033	0.468075	-3.055689	-0.552073	0.002145	-0.025683	-0.864482	-0.030097	-0.145705	0.234074	-0.734917	-0.264723	-0.578816
18155	9.350677	0.400321	-3.064604	-0.541039	0.012750	-0.008818	-0.866302	-0.030790	-0.146536	0.230759	-0.736673	-0.261621	-0.579325
18156	9.379674	0.419501	-3.060024	-0.535736	-0.007954	-0.013044	-0.865884	-0.030092	-0.145974	0.228440	-0.738218	-0.257865	-0.579960
18157	9.333742	0.458637	-3.031404	-0.527565	-0.005263	-0.016509	-0.865317	-0.031777	-0.145018	0.225123	-0.740039	-0.255111	-0.580155
18158	9.384418	0.545587	-2.988949	-0.548458	-0.001551	-0.016757	-0.865322	-0.030658	-0.144727	0.222591	-0.741513	-0.251223	-0.580946
18159	9.452352	0.510933	-3.051477	-0.528634	-0.012160	-0.048294	-0.864896	-0.032062	-0.143767	0.218836	-0.743215	-0.248955	-0.581174
18160	9.332122	0.370744	-3.175399	-0.546865	-0.022771	-0.062633	-0.864460	-0.035986	-0.142694	0.215676	-0.744661	-0.245850	-0.581825
18161	9.265079	0.421642	-3.219370	-0.541490	-0.037249	-0.058948	-0.865293	-0.037661	-0.143404	0.211464	-0.746619	-0.243693	-0.581770
18162	9.313075	0.404590	-3.192665	-0.541412	-0.037471	-0.034169	-0.864734	-0.037669	-0.141313	0.208633	-0.748315	-0.240280	-0.582033
18163	9.317862	0.457921	-3.161855	-0.559467	-0.026732	-0.016747	-0.865010	-0.039358	-0.138536	0.204676	-0.750386	-0.237229	-0.582024
18164	9.233616	0.492208	-3.174206	-0.543094	-0.026882	-0.009490	-0.866560	-0.037676	-0.137947	0.202145	-0.752042	-0.233372	-0.582329
18165	9.332350	0.646897	-3.072164	-0.535787	-0.005151	-0.023657	-0.866416	-0.038516	-0.138237	0.198543	-0.753686	-0.230610	-0.582544
18166	9.332167	0.569477	-3.085797	-0.552242	-0.021236	-0.029953	-0.867253	-0.039920	-0.136290	0.195651	-0.755179	-0.226920	-0.583037
18167	9.197470	0.526329	-3.164873	-0.552082	-0.012459	-0.006149	-0.865011	-0.039789	-0.135049	0.191955	-0.757004	-0.223728	-0.583133
18168	9.323152	0.549626	-3.177383	-0.548553	-0.019523	-0.021958	-0.865142	-0.041889	-0.135070	0.189208	-0.758459	-0.219944	-0.583580
18169	9.275064	0.527969	-3.210905	-0.543110	-0.017672	-0.030763	-0.866128	-0.041049	-0.134215	0.185319	-0.760153	-0.217244	-0.583634
18170	9.246488	0.520566	-3.263942	-0.559479	-0.032172	-0.013177	-0.865845	-0.041894	-0.132830	0.182442	-0.761793	-0.213235	-0.583881
18171	9.236572	0.511144	-3.234829	-0.550372	-0.024962	-0.018428	-0.866689	-0.041049	-0.133932	0.178536	-0.763606	-0.210282	-0.583791
18172	9.270211	0.477115	-3.232078	-0.544828	-0.014238	-0.011349	-0.865565	-0.042323	-0.130323	0.175968	-0.764948	-0.206342	-0.584219
18173	9.183700	0.569475	-3.235409	-0.552058	-0.016173	0.006265	-0.866129	-0.041341	-0.130727	0.172345	-0.766719	-0.202953	-0.584165
18174	9.135533	0.433952	-3.313570	-0.559039	0.014318	0.024550	-0.865847	-0.041903	-0.130037	0.170082	-0.767880	-0.198189	-0.584939
18175	9.239470	0.411351	-3.344868	-0.555408	0.025326	0.002429	-0.866413	-0.040642	-0.130019	0.166515	-0.769116	-0.194666	-0.585525
18176	9.213332	0.459665	-3.374368	-0.553337	0.075917	-0.013779	-0.866978	-0.039515	-0.131958	0.164121	-0.769338	-0.190343	-0.587327
18177	9.256407	0.481506	-3.316678	-0.554796	0.144532	-0.028363	-0.867255	-0.039788	-0.133914	0.160648	-0.769006	-0.186904	-0.589821
18178	9.246694	0.525247	-3.288158	-0.551506	0.077633	-0.004910	-0.866410	-0.039918	-0.137413	0.158389	-0.769188	-0.182449	-0.591587
18179	9.227104	0.540142	-3.244805	-0.551372	0.102889	-0.008607	-0.865563	-0.040751	-0.140222	0.155030	-0.769360	-0.178882	-0.593339
18180	9.291874	0.506114	-3.210684	-0.558326	0.153367	-0.007222	-0.864578	-0.040598	-0.144697	0.152902	-0.768607	-0.174138	-0.596272
18181	9.317747	0.487102	-3.133185	-0.532812	0.156656	0.014287	-0.863590	-0.041001	-0.150574	0.150284	-0.768109	-0.170274	-0.598690
18182	9.197120	0.572669	-3.097734	-0.548118	0.178293	0.019268	-0.862610	-0.039870	-0.154899	0.148704	-0.767060	-0.165161	-0.601853
18183	9.317189	0.567548	-3.022932	-0.557897	0.225364	0.001192	-0.862605	-0.039850	-0.161043	0.145760	-0.765707	-0.160996	-0.605414
18184	9.342277	0.452692	-3.200490	-0.543083	0.248475	0.028646	-0.860359	-0.038992	-0.168174	0.144589	-0.763753	-0.155585	-0.609564
18185	9.344760	0.440022	-2.905564	-0.546966	0.221556	0.017250	-0.859088	-0.039528	-0.176289	0.141987	-0.762399	-0.151317	-0.612936
18186	9.342491	0.417625	-2.625021	-0.543254	0.243183	0.013606	-0.856292	-0.036151	-0.183538	0.140599	-0.760387	-0.146142	-0.616998
18187	9.098686	0.256317	-2.386098	-0.557792	0.232220	0.032883	-0.855867	-0.035993	-0.189265	0.138060	-0.758899	-0.141470	-0.620482
18188	9.525904	0.284619	-2.068036	-0.561509	0.181001	0.123463	-0.854338	-0.031067	-0.198583	0.137567	-0.757941	-0.134564	-0.623293
18189	9.703644	0.066022	-2.063418	-0.540679	0.122525	0.203691	-0.853260	-0.019855	-0.203362	0.137113	-0.758146	-0.127803	-0.624565
18190	9.916111	0.147028	-2.035611	-0.545688	0.021182	0.257386	-0.854150	-0.008085	-0.206165	0.138096	-0.759397	-0.119488	-0.624474
18191	9.911524	0.047478	-2.114231	-0.547916	-0.091201	0.331465	-0.854219	0.007588	-0.204465	0.138583	-0.762486	-0.111260	-0.622119
18192	9.763016	-0.037330	-2.299140	-0.540830	-0.177648	0.420511	-0.853872	0.023808	-0.199132	0.141178	-0.766425	-0.101047	-0.618427
18193	9.632916	0.421928	-2.417657	-0.537326	-0.207672	0.451736	-0.855365	0.043527	-0.192491	0.143003	-0.770994	-0.091404	-0.613811
18194	9.465427	0.783473	-2.740418	-0.544677	-0.169836	0.357674	-0.854890	0.062122	-0.185597	0.144729	-0.774527	-0.082057	-0.610269
18195	9.184064	1.383649	-2.891716	-0.561402	-0.147831	0.224674	-0.854968	0.078330	-0.176351	0.143392	-0.777877	-0.075481	-0.607164
18196	9.624829	1.534774	-3.014807	-0.546981	-0.113696	0.136284	-0.855295	0.087829	-0.169965	0.142447	-0.780261	-0.069363	-0.605054
18197	9.663334	1.161321	-3.179832	-0.545678	-0.091648	0.187441	-0.855743	0.093558	-0.166550	0.140868	-0.782740	-0.063454	-0.602866
18198	9.590680	0.987453	-3.230953	-0.537353	-0.119487	0.270831	-0.855791	0.103901	-0.161694	0.141670	-0.785248	-0.055352	-0.600210
18199	9.203649	0.820930	-3.197165	-0.559069	-0.170866	0.377831	-0.854323	0.119550	-0.153721	0.141967	-0.788824	-0.046558	-0.596183
18200	9.111001	0.727256	-2.811805	-0.573554	-0.194895	0.448531	-0.853292	0.138267	-0.142083	0.144206	-0.792331	-0.035423	-0.591745
18201	9.336057	0.865938	-2.823319	-0.532031	-0.245734	0.473279	-0.851987	0.158096	-0.128201	0.145878	-0.796565	-0.025683	-0.586126
18202	9.444263	1.009070	-3.013531	-0.553902	-0.234406	0.430540	-0.849702	0.178346	-0.115020	0.148130	-0.800223	-0.015164	-0.580922
18203	9.883618	0.574729	-3.236404	-0.551843	-0.207311	0.426904	-0.847413	0.197470	-0.100314	0.148805	-0.803807	-0.005862	-0.575948
18204	9.345435	-0.205316	-3.301884	-0.533320	-0.193373	0.459560	-0.844712	0.217983	-0.082525	0.151677	-0.806691	0.005021	-0.571156
18205	8.914497	-0.439060	-3.240708	-0.534692	-0.095582	0.399551	-0.838624	0.234021	-0.068440	0.152206	-0.808737	0.014008	-0.567963
18206	8.897586	-0.725451	-3.065933	-0.543410	0.009760	0.310290	-0.835332	0.248957	-0.057697	0.153134	-0.809176	0.023216	-0.566785
18207	9.505219	-0.959129	-3.107632	-0.536224	0.072360	0.166775	-0.833700	0.259715	-0.052570	0.150885	-0.809271	0.028943	-0.566989
18208	10.321573	-1.636236	-3.511938	-0.551544	0.164187	-0.006374	-0.831607	0.262091	-0.052841	0.147992	-0.808060	0.033584	-0.569218
18209	9.508534	-2.053587	-3.438537	-0.545526	0.128573	-0.069117	-0.831325	0.261667	-0.052009	0.142886	-0.807608	0.035762	-0.571028
18210	9.377268	-1.620523	-3.109746	-0.551188	0.095864	-0.037122	-0.832721	0.260416	-0.053687	0.139692	-0.807139	0.039696	-0.572221
18211	9.521911	-0.912536	-3.369134	-0.537545	0.018375	-0.136318	-0.832724	0.260547	-0.050893	0.134015	-0.807913	0.040367	-0.572440
18212	9.066236	-0.801428	-3.065311	-0.556202	-0.032608	-0.174356	-0.832290	0.256185	-0.044238	0.129262	-0.808989	0.041787	-0.571911
18213	8.827651	-0.938845	-2.865323	-0.567256	-0.089890	-0.115823	-0.835088	0.253371	-0.037822	0.123401	-0.810986	0.042827	-0.570299
18214	9.055615	-0.773917	-2.927875	-0.532695	-0.120444	-0.039082	-0.835646	0.251673	-0.031970	0.120638	-0.812841	0.045948	-0.568001
18215	9.184872	-0.555232	-2.995728	-0.541880	-0.162318	0.015973	-0.835935	0.252068	-0.024143	0.116714	-0.815405	0.048647	-0.564913
18216	9.113312	-0.402268	-3.340453	-0.548039	-0.264679	-0.017950	-0.837068	0.253021	-0.015186	0.114068	-0.818845	0.051946	-0.560163
18217	9.033024	-0.471060	-3.600537	-0.542883	-0.327872	-0.006898	-0.835544	0.255082	-0.004424	0.109965	-0.823197	0.053896	-0.554391
18218	8.909422	-0.457263	-3.837322	-0.569085	-0.329852	0.025527	-0.834856	0.255883	0.007031	0.107498	-0.827254	0.058000	-0.548389
18219	8.750865	-0.364736	-3.886469	-0.556960	-0.286820	0.041309	-0.834730	0.256966	0.018214	0.103571	-0.831007	0.060996	-0.543121
18220	8.954355	-0.308460	-3.957441	-0.533036	-0.246537	0.060856	-0.832081	0.258184	0.029099	0.101966	-0.833926	0.065472	-0.538408
18221	9.026814	-0.328355	-3.974230	-0.552563	-0.175304	0.065511	-0.829856	0.260810	0.037767	0.098162	-0.836332	0.069044	-0.534926
18222	9.090036	-0.110975	-3.930831	-0.553863	-0.057727	0.017926	-0.831133	0.263460	0.041715	0.095480	-0.837252	0.073404	-0.533390
18223	9.180717	-0.164046	-3.824044	-0.557621	-0.055565	-0.019279	-0.831140	0.264853	0.043685	0.090459	-0.838428	0.075816	-0.532079
18224	9.083772	-0.216433	-3.796750	-0.544911	-0.040942	-0.050210	-0.833098	0.263314	0.044801	0.087169	-0.839203	0.078969	-0.530946
18225	8.948947	-0.317654	-3.887259	-0.541145	-0.030245	-0.041422	-0.833371	0.261775	0.044787	0.082109	-0.840043	0.080856	-0.530140
18226	8.924742	-0.375620	-3.905910	-0.531845	0.020451	-0.073483	-0.833504	0.259387	0.047556	0.078687	-0.840140	0.083580	-0.530082
18227	8.987371	-0.278959	-3.844249	-0.551598	0.065653	-0.079277	-0.833365	0.259663	0.048396	0.072868	-0.839971	0.085073	-0.530944
18228	9.383689	-0.243095	-3.893505	-0.534247	0.092811	-0.096846	-0.835874	0.256596	0.046428	0.069034	-0.839300	0.087534	-0.532116
18229	9.268359	-0.029467	-3.857074	-0.556292	0.102644	-0.176779	-0.837815	0.252418	0.041372	0.062009	-0.838829	0.087455	-0.533735
18230	8.514312	-0.137778	-3.772703	-0.546141	0.127807	-0.185834	-0.838903	0.245152	0.038093	0.056964	-0.837898	0.088587	-0.535570
18231	8.707882	0.149058	-3.698841	-0.551932	0.109379	-0.233486	-0.841962	0.239564	0.036523	0.049377	-0.837351	0.087492	-0.537355
18232	8.679920	0.385982	-3.713529	-0.563143	0.094621	-0.288349	-0.844177	0.233135	0.035216	0.043005	-0.836900	0.087043	-0.538676
18233	8.700836	0.447577	-3.890634	-0.552259	0.107500	-0.321896	-0.847218	0.223348	0.033741	0.034434	-0.836409	0.084431	-0.540468
18234	8.813743	0.518062	-4.099372	-0.568325	0.149015	-0.318758	-0.850538	0.213853	0.028640	0.027553	-0.835329	0.083557	-0.542664
18235	8.790225	0.718906	-4.082252	-0.559967	0.177699	-0.306432	-0.853283	0.201422	0.022108	0.018878	-0.833923	0.081297	-0.545534
18236	8.907695	0.956831	-4.176883	-0.551937	0.161518	-0.311487	-0.858139	0.190106	0.018676	0.012330	-0.832582	0.080361	-0.547902
18237	9.721858	1.239947	-4.459005	-0.563421	0.164378	-0.210574	-0.858954	0.184517	0.015971	0.004635	-0.831043	0.079686	-0.550451
18238	10.661356	1.696932	-4.636919	-0.555702	0.086709	-0.178785	-0.861030	0.178652	0.012993	-0.000398	-0.830234	0.080980	-0.551501
18239	9.055888	1.360399	-4.418381	-0.562774	0.075237	-0.126101	-0.863246	0.172502	0.011829	-0.007060	-0.829459	0.081653	-0.552523
18240	7.958107	1.208075	-3.603338	-0.547760	0.211188	0.056077	-0.862686	0.173206	0.010296	-0.009568	-0.826827	0.086731	-0.555647
18241	8.614718	1.285258	-2.967177	-0.564838	0.216854	0.141766	-0.861298	0.177278	0.005579	-0.013533	-0.823934	0.091812	-0.559035
18242	9.192439	1.542666	-2.961158	-0.543778	0.130729	0.099345	-0.860048	0.180929	0.001139	-0.015341	-0.822037	0.097565	-0.560804
18243	9.300624	1.800701	-3.713232	-0.546792	-0.004967	-0.030692	-0.858219	0.179097	0.003480	-0.020555	-0.821871	0.099622	-0.560518
18244	9.176146	1.771099	-3.548428	-0.554407	-0.087411	0.020997	-0.858507	0.179781	0.008516	-0.022986	-0.822510	0.104277	-0.558637
18245	8.914990	1.659227	-3.537165	-0.570382	-0.076413	0.103830	-0.857406	0.183966	0.012322	-0.026993	-0.822788	0.108819	-0.557180
18246	8.901323	1.704714	-3.619808	-0.535577	-0.062691	0.162546	-0.857431	0.188423	0.019072	-0.027587	-0.822788	0.115576	-0.555788
18247	8.974641	1.756842	-3.712307	-0.541276	-0.151735	0.249747	-0.853814	0.193571	0.026220	-0.029368	-0.823501	0.122220	-0.553214
18248	9.050202	1.723774	-3.513903	-0.552252	-0.155223	0.242565	-0.853291	0.201109	0.032160	-0.029131	-0.824222	0.130521	-0.550249
18249	8.945285	1.781586	-3.649720	-0.543147	-0.151619	0.237334	-0.849403	0.208353	0.040305	-0.031140	-0.824841	0.136960	-0.547640
18250	8.862700	1.879495	-3.534720	-0.550454	-0.144241	0.221269	-0.848609	0.218413	0.045431	-0.031136	-0.825378	0.144872	-0.544788
18251	8.992054	1.753411	-3.470663	-0.567622	-0.122399	0.206788	-0.846126	0.226505	0.051920	-0.034033	-0.825630	0.151025	-0.542557
18252	8.878862	1.865438	-3.447598	-0.561437	-0.143998	0.199906	-0.843483	0.230257	0.058502	-0.034438	-0.826105	0.158692	-0.539613
18253	8.924198	1.739521	-3.441421	-0.537793	-0.140474	0.196615	-0.841552	0.236392	0.064696	-0.036966	-0.826488	0.164336	-0.537164
18254	9.413782	1.768694	-3.693696	-0.531243	-0.122594	0.216160	-0.839056	0.241685	0.071016	-0.036766	-0.826594	0.171919	-0.534635
18255	9.355356	1.430107	-3.791324	-0.522861	-0.090038	0.196545	-0.837398	0.246994	0.072874	-0.039277	-0.826345	0.177335	-0.533069
18256	9.193722	0.890041	-3.748837	-0.553006	0.003559	0.218514	-0.834343	0.253703	0.073758	-0.039852	-0.824980	0.185076	-0.532509
18257	8.765376	0.381745	-3.532374	-0.532717	0.047613	0.209471	-0.833253	0.261546	0.071876	-0.042870	-0.823103	0.190694	-0.533197
18258	8.493606	0.047706	-3.504120	-0.550444	0.144637	0.144874	-0.830888	0.266592	0.068280	-0.044711	-0.820419	0.197056	-0.534867
18259	8.483500	-0.080339	-3.507510	-0.552710	0.118448	0.052988	-0.831181	0.270244	0.064689	-0.049932	-0.818272	0.200261	-0.536500
18260	9.094776	-0.169589	-3.637812	-0.545090	0.172513	0.056403	-0.828931	0.270125	0.056570	-0.052734	-0.815565	0.205062	-0.538538
18261	10.243672	-0.547808	-3.833265	-0.544832	0.173895	0.116749	-0.829224	0.274629	0.049497	-0.057284	-0.812464	0.209167	-0.541175
18262	10.008956	-0.880344	-3.913810	-0.543192	0.115912	0.147115	-0.828670	0.276735	0.047001	-0.058827	-0.809911	0.215464	-0.542364
18263	9.328236	-0.791095	-3.853488	-0.550670	0.079812	0.148888	-0.826451	0.282898	0.044535	-0.062620	-0.807584	0.220287	-0.543471
18264	8.999706	-0.796046	-3.816749	-0.529836	0.074355	0.139365	-0.826327	0.287104	0.042203	-0.063840	-0.805453	0.226340	-0.544003
18265	8.916117	-0.699745	-3.573666	-0.543961	-0.010480	0.160935	-0.824668	0.292135	0.043639	-0.066891	-0.803975	0.231436	-0.543679
18266	8.876555	-0.696308	-3.450421	-0.560272	-0.001409	0.161560	-0.821460	0.295762	0.045188	-0.068008	-0.802450	0.238255	-0.542847
18267	9.267441	-0.892627	-3.533323	-0.558703	-0.012526	0.099781	-0.820072	0.299403	0.043959	-0.071867	-0.801174	0.242566	-0.542326
18268	9.197109	-0.842948	-3.775413	-0.542343	-0.164870	0.100911	-0.817845	0.302749	0.046490	-0.072555	-0.801661	0.248433	-0.538848
18269	9.032938	-0.917009	-3.803362	-0.553711	-0.074367	0.059487	-0.817435	0.304557	0.049857	-0.076403	-0.801189	0.252180	-0.537275
18270	9.174203	-0.826826	-3.925372	-0.548335	-0.068673	0.027715	-0.817725	0.306658	0.049742	-0.078448	-0.800934	0.256786	-0.535175
18271	9.226148	-0.729265	-3.730810	-0.535609	-0.046906	0.005628	-0.816604	0.306083	0.053498	-0.082661	-0.800404	0.259475	-0.534034
18272	9.177246	-0.801167	-3.684033	-0.564978	-0.075246	-0.034372	-0.817024	0.305943	0.053779	-0.085595	-0.800463	0.263267	-0.531623
18273	9.061385	-0.805270	-3.683832	-0.557782	-0.076919	-0.053764	-0.816179	0.304388	0.057666	-0.090578	-0.800459	0.265335	-0.529772
18274	9.017867	-0.756452	-3.650491	-0.554179	-0.072307	-0.067908	-0.816450	0.301863	0.059458	-0.093707	-0.800632	0.268461	-0.527386
18275	9.075704	-0.759173	-3.640873	-0.550409	-0.040639	-0.083971	-0.820090	0.299901	0.062957	-0.099023	-0.800351	0.269940	-0.526085
18276	9.179466	-0.704064	-3.612631	-0.537840	-0.033003	-0.136038	-0.821059	0.296965	0.062375	-0.102815	-0.800464	0.271721	-0.524266
18277	9.168258	-0.617421	-3.681239	-0.545497	-0.061215	-0.199636	-0.822307	0.293320	0.065000	-0.109098	-0.800964	0.271374	-0.522409
18278	9.600433	-0.384683	-3.901881	-0.552705	0.010131	-0.306186	-0.826200	0.285490	0.064949	-0.115137	-0.801463	0.270478	-0.520809
18279	9.215531	-0.097222	-3.923904	-0.539844	0.071859	-0.367496	-0.828530	0.273463	0.062886	-0.123757	-0.801394	0.267101	-0.520681
18280	8.442750	0.097126	-3.767979	-0.544505	0.183163	-0.329451	-0.833380	0.261173	0.057769	-0.130825	-0.800142	0.265305	-0.521796
18281	8.199318	0.127012	-3.485281	-0.552945	0.263740	-0.273487	-0.837265	0.252517	0.053240	-0.139631	-0.797408	0.263082	-0.524815
18282	8.408698	0.341902	-3.306737	-0.554309	0.331960	-0.242013	-0.840163	0.243452	0.045068	-0.146705	-0.793994	0.262344	-0.528420
18283	8.822264	0.411307	-3.385386	-0.557621	0.402566	-0.270697	-0.843204	0.235375	0.034394	-0.156207	-0.789601	0.259782	-0.533520
18284	10.092604	0.851495	-3.597383	-0.549704	0.510615	-0.247941	-0.845689	0.229269	0.019825	-0.164160	-0.784155	0.258290	-0.539851
18285	8.948322	1.479529	-3.254914	-0.556301	0.441902	-0.430001	-0.849406	0.216880	0.001291	-0.175501	-0.779927	0.253015	-0.544882
18286	8.573233	1.411937	-2.847721	-0.558088	0.448984	-0.422209	-0.853819	0.202374	-0.011674	-0.185089	-0.775775	0.248997	-0.549468
18287	9.516902	2.065292	-2.537324	-0.523544	0.411690	-0.287733	-0.856276	0.189121	-0.023803	-0.194153	-0.771033	0.245581	-0.554529
18288	10.406481	2.070632	-2.719796	-0.559491	0.242989	-0.132999	-0.857370	0.184535	-0.033339	-0.199506	-0.767552	0.246789	-0.556916
18289	10.082232	1.794604	-2.742861	-0.530557	0.213101	-0.136116	-0.857628	0.180922	-0.041195	-0.205991	-0.764125	0.246510	-0.559387
18290	9.610496	1.592923	-3.005771	-0.560394	0.071732	-0.135707	-0.860957	0.173383	-0.045158	-0.210520	-0.762497	0.248367	-0.559101
18291	9.241707	1.659848	-2.723319	-0.530511	0.062512	-0.133612	-0.862061	0.169756	-0.048259	-0.216190	-0.760695	0.248757	-0.559219
18292	9.207180	1.786710	-2.567629	-0.546431	-0.015015	-0.120935	-0.861489	0.167379	-0.049266	-0.219896	-0.759978	0.251045	-0.557724
18293	9.281300	1.920603	-2.723865	-0.531143	-0.025639	-0.147190	-0.863427	0.161645	-0.049590	-0.225262	-0.759190	0.251633	-0.556388
18294	9.310468	1.905708	-2.757566	-0.528140	0.017582	-0.145646	-0.864106	0.156749	-0.050194	-0.229121	-0.758277	0.253186	-0.555353
18295	9.204394	1.848107	-2.800274	-0.550935	-0.024170	-0.101451	-0.863380	0.150866	-0.049703	-0.234252	-0.757119	0.254708	-0.554094
18296	9.057311	1.814990	-2.833536	-0.569052	-0.016861	-0.105279	-0.865045	0.146954	-0.050848	-0.238097	-0.756153	0.257476	-0.552494
18297	9.434878	1.957181	-2.903284	-0.545535	-0.011225	-0.136787	-0.866291	0.142894	-0.049763	-0.243561	-0.755026	0.258369	-0.551234
18298	9.308797	2.236732	-2.384316	-0.531157	-0.018565	-0.132165	-0.866548	0.138715	-0.055670	-0.247109	-0.754357	0.260311	-0.549655
18299	9.252439	2.124321	-2.639113	-0.556357	0.003073	-0.121106	-0.866529	0.134518	-0.056692	-0.252616	-0.752899	0.261498	-0.548587
18300	9.183109	2.095140	-2.737763	-0.566960	0.026191	-0.082461	-0.867352	0.130606	-0.058262	-0.256379	-0.751257	0.264348	-0.547725
18301	9.238306	2.126555	-2.682612	-0.545856	0.056617	-0.070004	-0.867615	0.126976	-0.061091	-0.261406	-0.748963	0.265931	-0.547724
18302	9.237926	2.046871	-2.672058	-0.546520	0.076133	-0.036526	-0.867884	0.124886	-0.063904	-0.264608	-0.746593	0.268974	-0.547937
18303	9.280605	2.088425	-2.554180	-0.560897	0.099518	-0.024444	-0.868151	0.122661	-0.068114	-0.269536	-0.743472	0.271186	-0.548688
18304	9.251618	2.047420	-2.570598	-0.531900	0.070277	0.005257	-0.868698	0.120439	-0.073161	-0.272013	-0.740972	0.274707	-0.549095
18305	9.251566	1.994135	-2.589334	-0.541881	0.052923	0.036203	-0.867299	0.121563	-0.075394	-0.275680	-0.738103	0.277873	-0.549536
18306	9.304053	2.100950	-2.460116	-0.533751	0.031829	0.073601	-0.867300	0.122413	-0.078458	-0.277202	-0.735592	0.282619	-0.549717
18307	9.308113	1.910045	-2.453158	-0.544769	-0.024519	0.132180	-0.865063	0.124371	-0.079712	-0.279365	-0.732985	0.287666	-0.549487
18308	9.418982	2.018546	-2.382029	-0.555380	-0.009763	0.201001	-0.865234	0.131370	-0.079358	-0.279545	-0.730018	0.294725	-0.549604
18309	9.466440	1.895273	-2.337224	-0.529912	-0.032853	0.250087	-0.862873	0.136541	-0.078485	-0.280083	-0.726836	0.301369	-0.549944
18310	9.479044	1.748842	-2.166466	-0.556164	-0.025667	0.264751	-0.863467	0.144242	-0.078679	-0.279440	-0.723564	0.309416	-0.550118
18311	9.274094	1.759679	-2.185643	-0.551758	-0.050964	0.267572	-0.861549	0.154594	-0.078028	-0.279924	-0.720264	0.316628	-0.550099
18312	9.041207	1.575945	-2.429743	-0.553404	-0.016422	0.231895	-0.857368	0.160465	-0.078418	-0.279622	-0.717008	0.324073	-0.550171
18313	9.041137	1.336025	-2.535799	-0.567640	0.028787	0.220810	-0.855719	0.168302	-0.078768	-0.281280	-0.712967	0.330326	-0.550857
18314	9.135435	1.199543	-2.623805	-0.554564	0.086470	0.212653	-0.855743	0.174043	-0.079406	-0.281843	-0.708602	0.336887	-0.552227
18315	9.330291	1.043684	-2.617493	-0.550309	0.189245	0.205014	-0.853792	0.178120	-0.085943	-0.284407	-0.702927	0.341806	-0.555135
18316	9.502208	0.869560	-2.463554	-0.540080	0.234350	0.194246	-0.851566	0.183597	-0.093025	-0.285924	-0.697031	0.347057	-0.558522
18317	9.383069	0.303325	-2.312099	-0.551563	0.246494	0.247011	-0.847803	0.190615	-0.101221	-0.288305	-0.690330	0.352220	-0.562376
18318	9.432947	-0.184048	-2.132754	-0.556787	0.242348	0.307070	-0.845594	0.200439	-0.110632	-0.288786	-0.683329	0.359104	-0.566312
18319	9.744280	-0.722202	-2.081256	-0.536856	0.189454	0.368661	-0.839745	0.210519	-0.114901	-0.289009	-0.676359	0.366068	-0.570093
18320	10.186155	-1.169244	-2.014035	-0.551779	0.121121	0.364512	-0.836436	0.224240	-0.118136	-0.287816	-0.670197	0.374293	-0.572628
18321	10.418166	-1.292170	-2.114458	-0.546985	0.035046	0.319133	-0.831724	0.236825	-0.117203	-0.287413	-0.665171	0.381581	-0.573879
18322	9.873163	-1.129089	-2.091385	-0.540246	-0.002099	0.232653	-0.828404	0.246603	-0.113357	-0.286596	-0.661367	0.388555	-0.574005
18323	9.648381	-1.027537	-2.309684	-0.530683	0.073557	0.228739	-0.825499	0.255123	-0.109380	-0.287179	-0.656612	0.394244	-0.575292
18324	9.653333	-0.906468	-2.267549	-0.548099	-0.090241	0.218941	-0.824275	0.262375	-0.102052	-0.285879	-0.653803	0.401583	-0.574060
18325	9.602411	-0.911279	-1.929146	-0.533372	-0.014051	0.153155	-0.823342	0.271436	-0.091212	-0.286582	-0.650590	0.406825	-0.573670
18326	9.733443	-0.692091	-1.914853	-0.539165	-0.258043	0.239565	-0.820443	0.279650	-0.079557	-0.283519	-0.649502	0.415238	-0.570387
18327	9.503684	-0.580691	-2.109092	-0.552863	-0.281547	0.253680	-0.818527	0.287715	-0.064266	-0.281059	-0.648337	0.423514	-0.566834
18328	9.309292	-0.543507	-2.541763	-0.561795	-0.287221	0.287212	-0.815226	0.299130	-0.046996	-0.277448	-0.646918	0.432884	-0.563143
18329	9.477478	-0.534266	-2.440607	-0.542781	-0.287199	0.276849	-0.811915	0.307736	-0.027101	-0.274462	-0.645565	0.441329	-0.559594
18330	9.363919	-0.457823	-2.697435	-0.562909	-0.309516	0.264365	-0.808052	0.318439	-0.006909	-0.270864	-0.644446	0.450444	-0.555358
18331	9.315447	-0.491289	-2.687331	-0.556115	-0.251184	0.285303	-0.805299	0.326630	0.012147	-0.268217	-0.642429	0.458888	-0.552056
18332	9.098528	-0.553176	-2.754007	-0.546566	-0.180993	0.286703	-0.801842	0.334404	0.029518	-0.265275	-0.639639	0.467325	-0.549635
18333	9.172312	-0.567354	-2.628300	-0.566157	-0.127061	0.310920	-0.798666	0.342318	0.047172	-0.263570	-0.635862	0.475475	-0.547844
18334	9.246322	-0.601108	-2.541036	-0.551244	-0.093389	0.365742	-0.791568	0.351348	0.063272	-0.260595	-0.631209	0.484414	-0.546816
18335	9.614893	-0.693053	-2.187725	-0.550681	0.014868	0.352745	-0.786568	0.359404	0.078958	-0.259569	-0.625445	0.492080	-0.547083
18336	9.949506	-0.517047	-2.303702	-0.540277	-0.005822	0.250473	-0.780714	0.364378	0.094885	-0.258511	-0.620904	0.498904	-0.546576
18337	9.942689	-0.267193	-2.548110	-0.555779	-0.067208	0.075552	-0.779324	0.364186	0.109815	-0.259777	-0.618691	0.503507	-0.544258
18338	10.016445	0.030360	-3.199095	-0.557918	-0.068866	-0.033189	-0.779599	0.359652	0.126388	-0.261383	-0.617533	0.507292	-0.541282
18339	9.209988	0.086661	-3.123739	-0.547266	-0.045403	-0.152796	-0.780272	0.349801	0.142909	-0.265279	-0.617433	0.508833	-0.538045
18340	8.320784	0.243425	-2.911665	-0.541531	0.004919	-0.153210	-0.781914	0.337863	0.156065	-0.268720	-0.616749	0.510545	-0.535494
18341	7.908970	0.414519	-2.632733	-0.542238	-0.034573	-0.274246	-0.785797	0.325658	0.167000	-0.273987	-0.617788	0.510450	-0.531704
18342	8.786057	0.828471	-3.184608	-0.532551	0.076514	-0.293134	-0.788977	0.313459	0.175277	-0.279529	-0.617779	0.509912	-0.529342
18343	9.833209	0.944234	-3.714053	-0.564953	0.101723	-0.258028	-0.793978	0.301979	0.179246	-0.286329	-0.617066	0.509458	-0.526971
18344	10.794275	1.129716	-4.002532	-0.543248	0.098284	-0.272558	-0.797582	0.292474	0.177639	-0.291985	-0.616505	0.509125	-0.524841
18345	11.018795	1.552921	-4.118704	-0.556408	-0.040980	-0.401793	-0.802830	0.273725	0.178602	-0.298774	-0.618789	0.507578	-0.519808
18346	9.592373	1.447597	-3.847411	-0.549071	-0.220207	-0.333692	-0.807547	0.259985	0.188550	-0.301879	-0.622067	0.508383	-0.513273
18347	8.118865	1.179208	-3.806200	-0.555366	-0.189777	-0.130823	-0.806678	0.251549	0.199209	-0.304350	-0.623117	0.511034	-0.507878
18348	8.256723	1.313368	-3.469601	-0.564141	-0.166976	-0.056727	-0.805825	0.247181	0.207256	-0.305327	-0.622878	0.515075	-0.503484
18349	8.681570	1.669370	-3.309834	-0.527248	-0.102945	0.023054	-0.804280	0.245480	0.212673	-0.306807	-0.621628	0.518797	-0.500297
18350	9.045613	1.825419	-3.495701	-0.545851	-0.152934	-0.012139	-0.803980	0.239150	0.221682	-0.307229	-0.620856	0.523093	-0.496510
18351	8.511967	1.744654	-3.808203	-0.560659	-0.221555	0.005697	-0.802721	0.238281	0.229763	-0.308097	-0.620747	0.527622	-0.491289
18352	8.958507	2.131576	-3.320195	-0.557362	-0.297993	0.093018	-0.799921	0.237831	0.236859	-0.306077	-0.620157	0.534181	-0.486182
18353	9.071227	1.858001	-3.670072	-0.548419	-0.056825	0.121723	-0.798818	0.240600	0.245538	-0.307468	-0.617248	0.538949	-0.483737
18354	8.917665	1.964905	-3.733883	-0.548968	-0.002854	0.130217	-0.796305	0.242119	0.250003	-0.308113	-0.613380	0.544025	-0.482564
18355	9.212578	2.084849	-2.807760	-0.572519	-0.092540	0.097792	-0.794906	0.243100	0.248885	-0.309697	-0.610892	0.548877	-0.479201
18356	8.755345	2.129318	-3.885310	-0.536815	0.037376	0.157531	-0.790858	0.246152	0.254472	-0.310364	-0.606355	0.553870	-0.478786
18357	8.871599	2.086088	-3.338901	-0.546063	0.017469	0.170807	-0.791434	0.250076	0.253400	-0.312174	-0.602146	0.558605	-0.477418
18358	8.864384	2.042003	-3.053277	-0.553594	-0.035940	0.201104	-0.788933	0.254824	0.255106	-0.311783	-0.597655	0.564683	-0.476164
18359	8.850045	2.020163	-3.082010	-0.544076	-0.000510	0.262918	-0.786711	0.259571	0.257373	-0.312549	-0.592541	0.570515	-0.475102
18360	8.825459	2.069164	-3.000370	-0.558635	-0.016920	0.291154	-0.783938	0.265847	0.262444	-0.311535	-0.586729	0.577513	-0.474525
18361	9.362951	2.132259	-3.190264	-0.545945	-0.027832	0.303881	-0.780884	0.272127	0.266396	-0.311672	-0.581319	0.583890	-0.473288
18362	9.270465	1.806227	-3.246909	-0.526549	-0.004826	0.337525	-0.777116	0.275178	0.272264	-0.309940	-0.574949	0.590949	-0.473446
18363	9.094954	1.098027	-3.052717	-0.548470	0.077600	0.393244	-0.773508	0.282997	0.275948	-0.310521	-0.567381	0.597586	-0.473863
18364	8.936357	0.666521	-3.038025	-0.565220	0.136917	0.413826	-0.768211	0.289976	0.278215	-0.310126	-0.558391	0.604863	-0.475565
18365	8.805550	0.437454	-3.086036	-0.536946	0.149405	0.410488	-0.765170	0.299622	0.280247	-0.311245	-0.549877	0.610963	-0.476956
18366	8.704101	0.331507	-3.125795	-0.535362	0.155593	0.321972	-0.762949	0.304794	0.280842	-0.311549	-0.541879	0.616674	-0.478557
18367	9.200443	0.144809	-3.109878	-0.551863	0.170814	0.247453	-0.759595	0.306596	0.284047	-0.314621	-0.534974	0.620856	-0.478910
18368	11.111963	-0.208647	-3.601415	-0.558660	0.263397	0.201173	-0.761847	0.309128	0.281856	-0.317621	-0.527197	0.624696	-0.480556
18369	10.578776	-0.554482	-3.790146	-0.556153	0.044999	0.232477	-0.760176	0.311070	0.286053	-0.319284	-0.521588	0.629435	-0.479390
18370	9.916653	-0.350848	-3.583731	-0.543223	0.072565	0.257109	-0.755141	0.313287	0.289528	-0.319163	-0.514964	0.634831	-0.479517
18371	8.862577	0.001492	-3.180315	-0.533566	-0.079248	0.188963	-0.752763	0.313117	0.296910	-0.319413	-0.511189	0.639619	-0.477020
18372	9.103658	-0.067692	-3.179866	-0.545524	0.014040	0.243138	-0.750258	0.316028	0.303903	-0.318685	-0.505220	0.645185	-0.476371
18373	8.807076	-0.224076	-2.979588	-0.540493	-0.074653	0.279037	-0.745220	0.316263	0.314061	-0.318190	-0.500138	0.650843	-0.474364
18374	9.260613	-0.362535	-3.022143	-0.558367	-0.088113	0.386914	-0.739360	0.321686	0.321055	-0.314858	-0.493102	0.658514	-0.473365
18375	9.361211	-0.325715	-3.215992	-0.558837	-0.138047	0.332402	-0.733085	0.328082	0.329871	-0.313190	-0.487717	0.665156	-0.470757
18376	9.383644	-0.326431	-3.307833	-0.544629	-0.150008	0.253918	-0.727081	0.332665	0.336575	-0.310109	-0.483009	0.671654	-0.468418
18377	9.225861	-0.316949	-3.496198	-0.546545	-0.147805	0.209628	-0.721086	0.339067	0.343718	-0.309346	-0.479358	0.676952	-0.465035
18378	9.157307	-0.257552	-3.342127	-0.560189	-0.144124	0.206778	-0.715498	0.342389	0.351250	-0.306900	-0.475058	0.683013	-0.462196
18379	9.229110	-0.286610	-3.279075	-0.555648	-0.135002	0.192629	-0.709203	0.344593	0.357788	-0.306574	-0.471400	0.688069	-0.458645
18380	9.150438	-0.457055	-3.175583	-0.550253	-0.129360	0.161652	-0.706549	0.345403	0.365178	-0.304622	-0.467577	0.693440	-0.455761
18381	9.242216	-0.513442	-3.211321	-0.568436	-0.112699	0.123311	-0.702079	0.348173	0.370898	-0.305382	-0.464535	0.697744	-0.451776
18382	9.329712	-0.436920	-3.253369	-0.553943	-0.121828	0.130643	-0.696343	0.349675	0.378550	-0.303829	-0.460993	0.702746	-0.448689
18383	9.329777	-0.262444	-3.177995	-0.555964	-0.125032	0.088196	-0.692426	0.350342	0.385788	-0.304653	-0.458580	0.706612	-0.444511
18384	9.274665	-0.138790	-3.169636	-0.555908	-0.083098	0.033980	-0.690745	0.349478	0.391911	-0.304510	-0.455998	0.710451	-0.441135
18385	9.068705	-0.175613	-3.081963	-0.549561	-0.062973	-0.005929	-0.689604	0.343998	0.397431	-0.307037	-0.454364	0.712955	-0.437009
18386	9.029145	-0.225506	-2.984702	-0.535936	-0.018176	-0.085682	-0.687352	0.341323	0.400458	-0.308674	-0.453005	0.715094	-0.433759
18387	9.203109	-0.263124	-3.028008	-0.546842	0.012161	-0.144349	-0.690145	0.338241	0.403101	-0.313498	-0.452672	0.715791	-0.429476
18388	9.425281	-0.267062	-3.047592	-0.539354	0.070162	-0.182611	-0.691521	0.332086	0.402768	-0.317255	-0.451888	0.716495	-0.426357
18389	9.228363	0.128504	-2.984086	-0.544779	0.115734	-0.238679	-0.695693	0.324260	0.401881	-0.324383	-0.451989	0.715581	-0.422405
18390	9.322616	0.309606	-2.913744	-0.552573	0.213562	-0.290641	-0.702950	0.317577	0.395723	-0.331205	-0.451407	0.714433	-0.419667
18391	9.024907	0.727163	-2.913173	-0.562742	0.224919	-0.347454	-0.709358	0.308502	0.393025	-0.340981	-0.451959	0.711833	-0.415643
18392	9.174122	0.874901	-3.098659	-0.552199	0.205720	-0.417926	-0.715479	0.298031	0.388774	-0.348698	-0.453187	0.709473	-0.411921
18393	8.745188	1.022523	-3.111814	-0.552080	0.221829	-0.411014	-0.722010	0.285752	0.381435	-0.358829	-0.454660	0.706053	-0.407450
18394	9.560725	1.207561	-3.617559	-0.558551	0.308720	-0.338869	-0.730367	0.273324	0.377879	-0.367349	-0.453797	0.703594	-0.405065
18395	11.649564	1.707746	-3.845818	-0.546199	0.294005	-0.380594	-0.739004	0.262604	0.366243	-0.378164	-0.454219	0.699694	-0.401381
18396	10.426844	1.723974	-3.641395	-0.527269	0.078650	-0.304998	-0.744563	0.251424	0.364214	-0.382846	-0.454889	0.698902	-0.397544
18397	9.279578	1.103640	-3.514539	-0.557182	0.086400	-0.070402	-0.747348	0.247664	0.360426	-0.388359	-0.452509	0.699369	-0.394076
18398	8.864570	1.006318	-3.264019	-0.559954	-0.002406	0.079505	-0.746097	0.250464	0.359328	-0.389136	-0.448152	0.702905	-0.391992
18399	8.658299	1.134581	-3.057374	-0.537757	-0.052569	0.033152	-0.743735	0.255780	0.358807	-0.391696	-0.445536	0.705189	-0.388305
18400	8.951389	1.102782	-3.209637	-0.570957	-0.091259	-0.050092	-0.741781	0.257452	0.359787	-0.392311	-0.443575	0.708302	-0.384243
18401	9.101622	1.181820	-3.558666	-0.560129	-0.127623	-0.016068	-0.739123	0.258131	0.364102	-0.394388	-0.442014	0.710871	-0.379135
18402	9.141333	1.020700	-3.776804	-0.558948	-0.285120	0.064528	-0.735355	0.261183	0.369970	-0.391245	-0.439944	0.716377	-0.374407
18403	8.877316	1.156936	-3.898786	-0.549270	-0.222664	0.124383	-0.730180	0.262405	0.378043	-0.390794	-0.437124	0.720810	-0.369642
18404	8.722775	1.303419	-3.818059	-0.561982	-0.252030	0.188092	-0.723038	0.262778	0.387208	-0.387188	-0.432933	0.727070	-0.366091
18405	8.775490	1.390658	-3.727284	-0.562120	-0.264556	0.179338	-0.716053	0.266504	0.398644	-0.385814	-0.429450	0.732329	-0.361128
18406	8.925343	1.428318	-3.737570	-0.536549	-0.237581	0.174200	-0.707938	0.268267	0.410051	-0.382256	-0.425473	0.738068	-0.357922
18407	8.707758	1.517261	-3.646452	-0.557193	-0.208925	0.201168	-0.703890	0.271743	0.414525	-0.381495	-0.421227	0.742964	-0.353601
18408	8.635076	1.503401	-3.617205	-0.532466	-0.187622	0.222540	-0.696053	0.273376	0.423419	-0.378257	-0.416135	0.748600	-0.351214
18409	8.968520	1.437954	-3.699075	-0.559319	-0.129878	0.231666	-0.691014	0.274185	0.429254	-0.378479	-0.410791	0.753070	-0.347692
18410	9.544322	1.273196	-3.958966	-0.567500	0.014465	0.222831	-0.685682	0.272335	0.434500	-0.378526	-0.403952	0.757321	-0.346418
18411	9.186985	0.513477	-3.684218	-0.530192	0.136378	0.262144	-0.685690	0.273871	0.435913	-0.382318	-0.396455	0.759695	-0.345716
18412	8.363155	0.152864	-3.437463	-0.537952	0.308708	0.324462	-0.684297	0.276678	0.432719	-0.385828	-0.386192	0.762171	-0.347977
18413	8.195360	-0.022484	-3.048675	-0.526853	0.344637	0.326065	-0.686558	0.282308	0.424695	-0.392233	-0.376224	0.763211	-0.349455
18414	8.914435	-0.022079	-3.032728	-0.549591	0.399791	0.226527	-0.688520	0.283740	0.416346	-0.397806	-0.366631	0.764102	-0.351398
18415	9.865591	-0.037998	-3.074900	-0.534682	0.349908	0.168817	-0.694978	0.287425	0.407218	-0.405372	-0.358890	0.763729	-0.351552
18416	10.566330	-0.695647	-3.189314	-0.572228	0.281624	0.174169	-0.697511	0.291095	0.399595	-0.409587	-0.350671	0.765170	-0.351827
18417	10.598649	-0.822661	-3.371578	-0.588521	0.181567	0.089667	-0.697934	0.292369	0.395561	-0.415460	-0.344820	0.765807	-0.349330
18418	9.881022	-0.371431	-3.047037	-0.531727	0.008723	0.036441	-0.698756	0.288317	0.393989	-0.416142	-0.340914	0.768162	-0.347176
18419	9.379685	-0.633488	-2.946790	-0.561881	-0.184150	0.051286	-0.694967	0.286186	0.400641	-0.416463	-0.338362	0.771312	-0.342269
18420	9.099943	-0.542206	-2.930520	-0.562113	-0.258680	0.119812	-0.689628	0.281662	0.410468	-0.412637	-0.334723	0.776600	-0.338501
18421	9.125209	-0.487525	-3.049562	-0.556549	-0.279138	0.188138	-0.683471	0.282451	0.421740	-0.410486	-0.330660	0.781345	-0.334165
18422	9.139183	-0.382494	-3.244056	-0.554919	-0.306067	0.177732	-0.677869	0.281986	0.431607	-0.405426	-0.326431	0.787244	-0.330633
18423	8.969487	-0.450631	-3.489531	-0.560668	-0.338055	0.130059	-0.668346	0.282345	0.443547	-0.402715	-0.323545	0.792017	-0.325344
18424	8.832167	-0.311313	-3.763943	-0.562016	-0.388070	0.082583	-0.660228	0.283552	0.453831	-0.396970	-0.321224	0.797875	-0.320352
18425	8.815403	-0.182361	-4.028735	-0.550215	-0.356885	0.017092	-0.651120	0.283080	0.463252	-0.394569	-0.320245	0.801918	-0.314144
18426	8.859467	-0.246165	-4.139231	-0.544329	-0.262751	-0.032951	-0.644534	0.282477	0.471853	-0.391402	-0.319054	0.805825	-0.309281
18427	9.013813	-0.280986	-4.141466	-0.563305	-0.074849	-0.076762	-0.643558	0.282882	0.475481	-0.394173	-0.317656	0.807080	-0.303882
18428	9.109142	-0.355759	-4.022360	-0.545074	-0.029336	-0.136980	-0.644956	0.282329	0.474369	-0.395391	-0.316665	0.808450	-0.299664
18429	9.041012	-0.308825	-3.928558	-0.554321	-0.038070	-0.163586	-0.643829	0.281067	0.474347	-0.399200	-0.316462	0.808759	-0.293938
18430	8.867827	-0.279112	-3.989065	-0.565147	-0.029041	-0.162028	-0.646064	0.279682	0.471277	-0.400682	-0.315686	0.810042	-0.289185
18431	8.653666	-0.232691	-3.738002	-0.565044	-0.003815	-0.165770	-0.647450	0.275479	0.473339	-0.405091	-0.315175	0.810071	-0.283464
18432	9.012088	-0.294128	-3.926267	-0.548336	0.046544	-0.158732	-0.647854	0.271701	0.473163	-0.407652	-0.314020	0.810621	-0.279473
18433	9.469312	0.020131	-4.225173	-0.566384	0.112288	-0.237047	-0.651203	0.268356	0.471060	-0.414309	-0.313945	0.809191	-0.273855
18434	9.358750	0.158153	-3.907615	-0.549063	0.177782	-0.316884	-0.657070	0.264046	0.466312	-0.419840	-0.314584	0.807601	-0.269354
18435	8.611738	0.498406	-3.581796	-0.540947	0.204171	-0.359539	-0.663747	0.253024	0.459685	-0.428419	-0.316135	0.804367	-0.263645
18436	8.267375	0.705535	-3.269529	-0.544523	0.221199	-0.352667	-0.671266	0.241575	0.456133	-0.434755	-0.317106	0.802043	-0.259151
18437	8.581748	0.780611	-3.314281	-0.568125	0.214853	-0.331596	-0.676827	0.231668	0.450068	-0.443440	-0.317842	0.798878	-0.253242
18438	8.862283	0.763829	-3.396623	-0.558608	0.289707	-0.340732	-0.685753	0.221769	0.444448	-0.450825	-0.318098	0.795965	-0.249020
18439	9.003132	0.912526	-3.437131	-0.550762	0.375989	-0.319005	-0.693143	0.214404	0.433117	-0.461788	-0.317902	0.791158	-0.244457
18440	10.440640	1.220243	-3.795267	-0.559855	0.445741	-0.433307	-0.704310	0.205659	0.418309	-0.471999	-0.318761	0.786046	-0.240292
18441	9.311118	1.901288	-3.463074	-0.581317	0.284550	-0.543308	-0.713781	0.192835	0.408194	-0.482634	-0.322145	0.780551	-0.232437
18442	8.884298	1.925035	-3.187311	-0.544810	0.276424	-0.467734	-0.722123	0.177616	0.402374	-0.490120	-0.324413	0.776525	-0.227040
18443	9.585600	2.173991	-3.249019	-0.570029	0.193443	-0.235566	-0.727962	0.167434	0.395051	-0.497711	-0.323443	0.773650	-0.221660
18444	9.841233	1.966487	-3.324367	-0.553756	0.135066	-0.162447	-0.730604	0.162974	0.391115	-0.501620	-0.321476	0.772933	-0.218184
18445	9.375958	1.825515	-3.148198	-0.571163	0.054909	-0.064970	-0.732413	0.160471	0.387332	-0.506255	-0.318423	0.772465	-0.213567
18446	8.926758	1.697701	-3.170333	-0.570641	0.010218	-0.110798	-0.733242	0.157958	0.385777	-0.508086	-0.316000	0.773360	-0.209540
18447	8.685988	1.601800	-3.289756	-0.552393	-0.022977	-0.039665	-0.733672	0.160201	0.385105	-0.511225	-0.313036	0.773721	-0.204970
18448	9.120757	1.860562	-3.211071	-0.533278	-0.138096	-0.065155	-0.731565	0.158785	0.388426	-0.510310	-0.310874	0.776222	-0.201049
18449	9.034903	1.942692	-3.303692	-0.552914	-0.133444	0.027471	-0.727780	0.158204	0.392300	-0.511419	-0.307275	0.778101	-0.196451
18450	9.025575	1.821287	-3.403809	-0.566874	-0.101868	0.128834	-0.726375	0.156079	0.398971	-0.510474	-0.301577	0.781506	-0.194209
18451	9.001476	1.855347	-3.392075	-0.561465	-0.110045	0.133370	-0.723568	0.154517	0.403821	-0.511515	-0.296104	0.783777	-0.190704
18452	8.972026	1.885015	-3.315045	-0.556848	-0.105745	0.152854	-0.719231	0.156034	0.407573	-0.510315	-0.290110	0.787245	-0.188838
18453	9.014918	1.972452	-3.202513	-0.546734	-0.078734	0.150167	-0.716987	0.155318	0.411040	-0.511638	-0.284366	0.789176	-0.185916
18454	9.087880	2.010325	-3.256191	-0.556711	-0.069552	0.137631	-0.713757	0.153196	0.415601	-0.511022	-0.278442	0.792107	-0.184102
18455	9.043468	1.943516	-3.163568	-0.559312	-0.049745	0.139226	-0.713483	0.154024	0.418820	-0.512861	-0.272602	0.793657	-0.181026
18456	8.710792	2.022883	-3.173673	-0.541477	-0.111247	0.152140	-0.709694	0.152603	0.422546	-0.511407	-0.266721	0.796961	-0.179375
18457	9.137345	2.000819	-2.794640	-0.550245	-0.059104	0.173015	-0.708443	0.154977	0.423539	-0.512880	-0.260439	0.798683	-0.176723
18458	9.218349	1.977394	-2.980541	-0.566564	-0.059011	0.172846	-0.708170	0.156087	0.426481	-0.512272	-0.253750	0.801566	-0.175160
18459	9.163573	1.952909	-3.086512	-0.555659	-0.057184	0.164107	-0.704948	0.156069	0.429668	-0.513787	-0.247518	0.803156	-0.172332
18460	9.230153	1.977532	-2.946731	-0.560741	0.005882	0.167209	-0.702835	0.153823	0.429907	-0.514166	-0.240723	0.805234	-0.171124
18461	9.250989	2.016897	-2.814302	-0.551867	-0.028480	0.176373	-0.701711	0.152691	0.432819	-0.516040	-0.234207	0.806485	-0.168619
18462	9.311436	2.030970	-2.821789	-0.556736	-0.100850	0.212160	-0.699194	0.153656	0.435743	-0.514478	-0.227059	0.809767	-0.167434
18463	9.260562	1.961150	-2.830606	-0.534116	-0.115343	0.208072	-0.695420	0.155876	0.438949	-0.514720	-0.220479	0.811903	-0.165123
18464	9.175261	1.921151	-2.743060	-0.543501	-0.172213	0.223324	-0.692205	0.156686	0.445775	-0.511846	-0.213487	0.815818	-0.163945
18465	9.506347	1.999170	-3.072989	-0.558209	-0.209093	0.230549	-0.685484	0.157772	0.451600	-0.510547	-0.206568	0.818986	-0.161041
18466	9.390641	1.897980	-3.139361	-0.529266	-0.234475	0.231010	-0.680731	0.159695	0.459264	-0.506505	-0.199755	0.823395	-0.159906
18467	8.998580	1.668627	-3.109698	-0.552661	-0.209240	0.235778	-0.674716	0.161619	0.466080	-0.505103	-0.192769	0.826454	-0.157116
18468	8.826609	1.384178	-3.166701	-0.545011	-0.160716	0.242577	-0.670526	0.164534	0.470547	-0.502239	-0.185331	0.830082	-0.156119
18469	8.962411	1.011442	-3.119230	-0.551734	-0.079594	0.241978	-0.664659	0.169133	0.472784	-0.502896	-0.177807	0.831742	-0.153899
18470	8.862394	1.098253	-3.250545	-0.547760	-0.035629	0.259444	-0.662439	0.174161	0.474634	-0.502008	-0.169641	0.834058	-0.153481
18471	8.804127	0.934066	-3.284879	-0.562282	-0.018098	0.220211	-0.661206	0.181159	0.474139	-0.503722	-0.162161	0.834948	-0.151092
18472	9.743370	0.782830	-3.721797	-0.543509	0.062879	0.236051	-0.659964	0.185920	0.472783	-0.504482	-0.154103	0.836062	-0.150830
18473	9.435280	0.350210	-4.035508	-0.572632	0.025021	0.248224	-0.659992	0.193069	0.469785	-0.506775	-0.145901	0.836526	-0.148717
18474	9.088434	0.135631	-3.916667	-0.530786	0.042996	0.225498	-0.658762	0.200913	0.467343	-0.507141	-0.138187	0.837652	-0.148497
18475	9.051787	0.063501	-3.894066	-0.527127	0.063082	0.193553	-0.655836	0.205672	0.465555	-0.510003	-0.131234	0.837343	-0.146735
18476	9.326904	-0.098211	-3.969951	-0.543993	-0.011358	0.168197	-0.655020	0.211836	0.463518	-0.509615	-0.124488	0.838811	-0.145572
18477	9.242026	-0.160371	-3.947397	-0.545873	-0.012079	0.147807	-0.653912	0.215195	0.462986	-0.511312	-0.118315	0.839137	-0.142868
18478	9.094645	-0.222333	-3.956174	-0.529647	-0.024613	0.128574	-0.652810	0.220095	0.461911	-0.510744	-0.112402	0.840524	-0.141513
18479	8.968418	-0.235492	-3.868872	-0.555205	-0.015025	0.075991	-0.651983	0.223455	0.461381	-0.512532	-0.107332	0.840692	-0.137941
18480	8.957831	-0.312241	-3.785847	-0.553404	-0.015001	0.071573	-0.651157	0.227235	0.460576	-0.512310	-0.102093	0.841855	-0.135627
18481	9.030014	-0.424025	-3.811275	-0.537133	-0.034960	0.078964	-0.648643	0.229469	0.460440	-0.513642	-0.097190	0.842141	-0.132385
18482	9.056803	-0.375908	-3.819097	-0.558964	-0.034786	0.071643	-0.647247	0.230866	0.460444	-0.513067	-0.091932	0.843461	-0.129938
18483	9.083553	-0.322912	-3.819724	-0.539160	-0.050900	0.050754	-0.643618	0.234352	0.462128	-0.514137	-0.087506	0.843822	-0.126373
18484	9.026863	-0.374452	-4.002711	-0.537380	-0.048867	0.024214	-0.642074	0.233783	0.463786	-0.513380	-0.083294	0.845093	-0.123779
18485	9.016544	-0.381122	-3.920469	-0.542705	-0.022653	0.016907	-0.642210	0.232663	0.463775	-0.514946	-0.079315	0.845085	-0.119879
18486	9.123403	-0.285375	-3.960341	-0.566996	0.005203	0.039488	-0.641645	0.231821	0.464041	-0.515090	-0.074398	0.845843	-0.117032
18487	9.048805	-0.159032	-3.927823	-0.562193	0.037378	0.065001	-0.639825	0.231951	0.465844	-0.517514	-0.069250	0.845295	-0.113407
18488	9.045888	-0.192543	-3.879120	-0.555773	0.044495	0.071217	-0.640522	0.231112	0.466120	-0.518201	-0.063811	0.845603	-0.111138
18489	9.026076	-0.225947	-3.830395	-0.556560	0.060647	0.078175	-0.640522	0.230971	0.466398	-0.520905	-0.058441	0.844763	-0.107793
18490	9.044874	-0.182023	-3.743923	-0.556412	0.092247	0.070911	-0.641633	0.228597	0.465544	-0.522366	-0.052888	0.844507	-0.105570
18491	9.082697	-0.113751	-3.609424	-0.526394	0.118460	0.046341	-0.642333	0.228600	0.464991	-0.526008	-0.048247	0.842903	-0.102480
18492	9.119474	-0.151286	-3.391588	-0.540118	0.127868	0.008961	-0.644016	0.229315	0.461520	-0.528148	-0.043828	0.842113	-0.099922
18493	9.277895	-0.151589	-3.280647	-0.527443	0.124202	0.010928	-0.644848	0.227362	0.460109	-0.531903	-0.039764	0.840354	-0.096458
18494	9.275423	-0.117591	-3.256860	-0.551409	0.094100	-0.035166	-0.648488	0.226538	0.457895	-0.533538	-0.036026	0.839851	-0.093216
18495	9.402773	-0.171271	-3.210522	-0.547866	0.090668	-0.054549	-0.650166	0.226274	0.453995	-0.536815	-0.032907	0.838380	-0.088691
18496	9.466063	-0.133322	-3.261772	-0.542581	0.076446	-0.077380	-0.651276	0.223903	0.452303	-0.538197	-0.029997	0.837971	-0.085136
18497	9.417190	-0.040413	-3.139513	-0.545518	0.053124	-0.087890	-0.651964	0.220824	0.452555	-0.540848	-0.027522	0.836829	-0.080270
18498	9.348754	-0.082920	-3.049544	-0.533710	0.054873	-0.089556	-0.652506	0.216629	0.451678	-0.541862	-0.024942	0.836587	-0.076720
18499	9.397682	0.168337	-3.013753	-0.537559	0.032461	-0.098269	-0.654315	0.213273	0.451657	-0.544131	-0.022752	0.835608	-0.071862
18500	9.392502	0.125022	-2.989100	-0.559599	0.017656	-0.143560	-0.656535	0.208245	0.449667	-0.544590	-0.020842	0.835740	-0.067275
18501	9.378109	0.226851	-2.951556	-0.559731	-0.009525	-0.126579	-0.656523	0.204877	0.452424	-0.546160	-0.018932	0.835190	-0.061713
18502	9.446280	0.293813	-2.995888	-0.564300	-0.002106	-0.146115	-0.656926	0.201385	0.450436	-0.546265	-0.017030	0.835496	-0.057011
18503	9.431442	0.313587	-2.940514	-0.552863	-0.028663	-0.204207	-0.657464	0.195782	0.451778	-0.547552	-0.016501	0.835071	-0.050697
18504	9.533643	0.409227	-3.002125	-0.546354	-0.003464	-0.202481	-0.658563	0.190179	0.453544	-0.547663	-0.015730	0.835303	-0.045676
18505	9.423374	0.477193	-3.065559	-0.561795	-0.008885	-0.193792	-0.659517	0.183745	0.452786	-0.549215	-0.014894	0.834623	-0.039319
18506	9.205562	0.442696	-3.004476	-0.547336	-0.003272	-0.227326	-0.661590	0.176463	0.454961	-0.549316	-0.014517	0.834796	-0.034008
18507	9.047083	0.639392	-3.013707	-0.547201	0.025598	-0.232816	-0.660436	0.169044	0.454316	-0.551401	-0.014455	0.833663	-0.027466
18508	9.000218	0.701580	-3.164149	-0.553619	0.040497	-0.282517	-0.665453	0.161917	0.454001	-0.552229	-0.014891	0.833283	-0.021452
18509	9.079021	0.738599	-3.348305	-0.559267	0.154084	-0.285021	-0.667783	0.149890	0.451939	-0.556387	-0.015499	0.830658	-0.014160
18510	9.106454	1.285539	-3.199803	-0.535767	0.161328	-0.298876	-0.670249	0.136460	0.451260	-0.559173	-0.016348	0.828849	-0.008296
18511	9.004595	1.885793	-3.158039	-0.552402	0.138104	-0.311258	-0.675656	0.123046	0.447670	-0.562953	-0.017482	0.826303	-0.000768
18512	9.443976	2.275596	-2.989003	-0.574200	0.126975	-0.258235	-0.679109	0.111586	0.444226	-0.565125	-0.017223	0.824809	0.005286
18513	9.541388	2.361540	-3.060165	-0.545066	0.108327	-0.202013	-0.682005	0.100254	0.444131	-0.568317	-0.016665	0.822560	0.011549
18514	9.385119	2.395499	-2.811457	-0.552081	0.092881	-0.087921	-0.683089	0.092146	0.441541	-0.569911	-0.013840	0.821447	0.015314
18515	9.562494	2.174775	-2.760906	-0.544738	0.052391	0.002652	-0.685168	0.086837	0.439826	-0.572175	-0.009934	0.819844	0.019308
18516	9.340350	2.166570	-2.750852	-0.547186	-0.065880	0.028073	-0.683203	0.086271	0.440363	-0.571173	-0.005199	0.820526	0.021696
18517	9.229505	2.157436	-2.777181	-0.552849	-0.124801	0.069039	-0.680689	0.087796	0.443292	-0.570505	-0.000064	0.820910	0.025125
18518	9.203857	2.161720	-2.890760	-0.545878	-0.184435	0.084526	-0.677338	0.090009	0.449015	-0.567547	0.005646	0.822884	0.026843
18519	9.140067	2.136777	-3.078867	-0.538971	-0.258505	0.101863	-0.673700	0.090682	0.454720	-0.564627	0.011216	0.824736	0.029689
18520	8.981027	1.989718	-3.180913	-0.533239	-0.244539	0.146030	-0.667265	0.092884	0.461536	-0.560663	0.017836	0.827291	0.030488
18521	8.957480	2.040297	-3.232188	-0.542224	-0.235598	0.158259	-0.660827	0.094246	0.468483	-0.558068	0.024346	0.828790	0.032776
18522	8.971267	2.040770	-3.142809	-0.512857	-0.189885	0.168936	-0.657336	0.096320	0.474063	-0.554974	0.031088	0.830631	0.032993
18523	9.064996	2.021103	-3.101639	-0.556257	-0.161834	0.178886	-0.652594	0.101334	0.478408	-0.553534	0.038023	0.831207	0.035348
18524	8.957238	2.016254	-3.212590	-0.563625	-0.172459	0.161155	-0.647282	0.104104	0.483842	-0.550635	0.045191	0.832723	0.036491
18525	8.790409	2.114513	-3.126476	-0.549028	-0.147135	0.140798	-0.642809	0.106885	0.486350	-0.549351	0.051374	0.833089	0.039190
18526	9.088532	2.392789	-3.156560	-0.543242	-0.084053	0.141461	-0.639458	0.109667	0.489146	-0.547883	0.057922	0.833575	0.040285
18527	9.483233	1.862747	-3.269572	-0.543108	-0.063993	0.118357	-0.637658	0.114698	0.490581	-0.547923	0.063565	0.832988	0.043260
18528	9.403248	1.220686	-3.223639	-0.558619	0.027464	0.170591	-0.635716	0.119880	0.488386	-0.548280	0.070670	0.832119	0.044419
18529	8.846193	1.012477	-3.070760	-0.545390	0.090134	0.198521	-0.637709	0.127311	0.486104	-0.550901	0.077519	0.829648	0.046728
18530	8.519266	0.937874	-2.963173	-0.567097	0.113779	0.180348	-0.637188	0.137403	0.481876	-0.552632	0.084794	0.827708	0.048030
18531	8.967190	0.880554	-3.175767	-0.550620	0.153789	0.137927	-0.638615	0.144425	0.475816	-0.556170	0.090608	0.824529	0.051156
18532	10.032568	0.551054	-3.780005	-0.552336	0.159451	0.125691	-0.638085	0.152701	0.470312	-0.558575	0.096759	0.822092	0.052880
18533	9.387296	-0.217893	-3.724651	-0.539468	0.126274	0.188622	-0.641193	0.158738	0.467047	-0.561648	0.103301	0.819050	0.055112
18534	9.362911	-0.106032	-3.638880	-0.543346	0.093895	0.184357	-0.639827	0.167990	0.462105	-0.563000	0.110373	0.817145	0.055884
18535	9.865547	-0.361825	-3.844500	-0.544457	0.076339	0.140300	-0.639851	0.174727	0.456729	-0.565100	0.116238	0.814693	0.058528
18536	9.566075	-0.415518	-3.843500	-0.575163	-0.025928	0.103346	-0.639041	0.182006	0.456240	-0.564287	0.122476	0.814203	0.060441
18537	8.812160	-0.390616	-3.712289	-0.546368	-0.069375	0.100254	-0.635267	0.184654	0.457216	-0.563877	0.127902	0.813449	0.063119
18538	8.625575	-0.578383	-3.395826	-0.557446	-0.129376	0.160571	-0.632625	0.189118	0.460035	-0.561454	0.134990	0.813925	0.063825
18539	8.785599	-0.563020	-3.483198	-0.556996	-0.093927	0.227630	-0.628860	0.193724	0.461450	-0.560694	0.142661	0.813041	0.065076
18540	9.210200	-0.655261	-3.506900	-0.563287	-0.083037	0.227566	-0.625097	0.198606	0.464265	-0.559030	0.150829	0.812699	0.065233
18541	9.423002	-0.535744	-3.503686	-0.566060	-0.062786	0.185005	-0.621055	0.203913	0.465267	-0.558608	0.157875	0.811498	0.067103
18542	9.461245	-0.484303	-3.741107	-0.568496	-0.103128	0.066708	-0.618558	0.209922	0.466567	-0.556334	0.163504	0.811781	0.069061
18543	9.208276	-0.575173	-3.841239	-0.557273	-0.165622	-0.005376	-0.614073	0.209620	0.470160	-0.553935	0.167516	0.812304	0.072506
18544	8.882240	-0.672318	-3.859049	-0.545708	-0.183288	-0.054750	-0.610441	0.212403	0.472535	-0.550228	0.171026	0.813848	0.075170
18545	8.891629	-0.643076	-3.811062	-0.556352	-0.119845	-0.090646	-0.608469	0.209586	0.476400	-0.548373	0.173597	0.814132	0.079627
18546	8.984729	-0.635566	-3.675958	-0.553392	-0.061940	-0.118377	-0.606231	0.210699	0.477093	-0.546488	0.175966	0.814500	0.083527
18547	9.125718	-0.646968	-3.811332	-0.560750	-0.030437	-0.207971	-0.606227	0.209434	0.478616	-0.545815	0.176558	0.814179	0.089584
18548	8.841371	-0.640675	-3.864180	-0.559808	0.007964	-0.273714	-0.608452	0.204958	0.479005	-0.544745	0.176341	0.814267	0.095525
18549	9.888913	-0.375897	-3.752555	-0.570438	0.073082	-0.281073	-0.612073	0.199938	0.475769	-0.545512	0.175677	0.813006	0.102842
18550	8.878273	0.124994	-3.896937	-0.545909	0.264542	-0.354638	-0.617081	0.191851	0.469579	-0.548443	0.173462	0.810523	0.110332
18551	8.301111	0.465386	-3.378044	-0.530753	0.430936	-0.438738	-0.628799	0.179586	0.461442	-0.554664	0.169019	0.805850	0.119939
18552	8.130164	0.674126	-3.020117	-0.550556	0.488911	-0.465890	-0.638006	0.170538	0.452202	-0.560806	0.164505	0.801044	0.129469
18553	8.975381	0.704728	-3.072331	-0.553424	0.593117	-0.419499	-0.649852	0.156472	0.438601	-0.569349	0.160143	0.794152	0.139706
18554	9.875378	1.269335	-3.084669	-0.557058	0.594752	-0.384793	-0.663104	0.143534	0.423347	-0.577151	0.156656	0.787552	0.148717
18555	9.885951	2.051484	-2.827619	-0.551528	0.492115	-0.392854	-0.677063	0.132139	0.407696	-0.583899	0.152896	0.781431	0.158273
18556	9.696161	2.389397	-3.087263	-0.560645	0.352729	-0.416858	-0.683725	0.118330	0.397269	-0.587606	0.149645	0.777473	0.166916
18557	9.758213	2.003670	-2.872824	-0.546045	0.281988	-0.275642	-0.690413	0.109830	0.389971	-0.591277	0.148242	0.773314	0.174357
18558	9.585782	1.884428	-2.791525	-0.547721	0.233982	-0.150687	-0.694037	0.106790	0.380471	-0.593998	0.149350	0.769883	0.179280
18559	9.419525	2.032648	-2.445010	-0.526424	0.158072	-0.139388	-0.697402	0.107938	0.374224	-0.596182	0.150223	0.766806	0.184413
18560	9.309133	1.964969	-2.557673	-0.561120	0.103845	-0.104101	-0.701188	0.108517	0.371048	-0.596992	0.152669	0.764676	0.188582
18561	9.226519	1.893220	-2.520518	-0.539872	-0.008333	-0.066036	-0.700491	0.109922	0.368962	-0.596783	0.155427	0.763303	0.192513
18562	9.151480	1.988889	-2.755865	-0.552983	-0.087731	-0.046232	-0.698957	0.111736	0.369667	-0.594883	0.159384	0.763271	0.195265
18563	9.195258	1.983492	-2.801773	-0.550166	-0.090722	-0.015208	-0.698408	0.113967	0.372200	-0.593501	0.163343	0.762686	0.198459
18564	9.247654	1.903733	-2.750211	-0.549917	-0.081318	0.040468	-0.695894	0.115915	0.373737	-0.592021	0.168553	0.762263	0.200141
18565	9.294920	1.872730	-2.636363	-0.568013	-0.092462	0.086326	-0.693798	0.117018	0.377503	-0.590880	0.174264	0.761278	0.202359
18566	8.977620	2.028847	-2.724667	-0.557762	-0.089578	0.157158	-0.690448	0.119943	0.379742	-0.589675	0.181365	0.760453	0.202733
18567	9.342950	1.770810	-2.654620	-0.533927	-0.177510	0.108476	-0.689353	0.125388	0.383421	-0.587362	0.187331	0.760506	0.203822
18568	9.159783	1.975381	-2.589001	-0.534373	-0.116593	0.145237	-0.683897	0.127742	0.387174	-0.585732	0.194068	0.760061	0.203871
18569	9.187825	1.961400	-2.477733	-0.554302	-0.103869	0.143155	-0.682384	0.133748	0.390297	-0.584522	0.200465	0.758995	0.205120
18570	9.344252	1.844419	-2.476637	-0.545331	-0.175013	0.235716	-0.678897	0.137083	0.395193	-0.582277	0.208922	0.758738	0.204015
18571	9.472198	1.853278	-2.476907	-0.552724	-0.200286	0.246428	-0.672752	0.141244	0.402869	-0.579938	0.217215	0.758307	0.203617
18572	9.304992	1.932930	-2.661211	-0.550874	-0.193000	0.235774	-0.668839	0.143460	0.407191	-0.577310	0.225779	0.758114	0.202486
18573	9.401274	1.934951	-2.627534	-0.581452	-0.171718	0.290152	-0.663810	0.146504	0.414446	-0.575340	0.234886	0.756939	0.202129
18574	9.511657	1.532379	-2.739172	-0.553391	-0.078581	0.337655	-0.658511	0.152357	0.418935	-0.574751	0.244519	0.754804	0.200355
18575	9.147417	1.216504	-2.604679	-0.533295	-0.044114	0.295094	-0.654883	0.155697	0.422293	-0.574850	0.252573	0.752225	0.199777
18576	9.064792	1.028412	-2.621800	-0.540475	-0.022247	0.270066	-0.650980	0.160720	0.424550	-0.574814	0.260771	0.749703	0.198827
18577	9.050359	0.853935	-2.711653	-0.562219	0.008968	0.216520	-0.649169	0.163091	0.425957	-0.575158	0.267722	0.746722	0.199812
18578	8.934485	0.743186	-2.761004	-0.545471	0.072907	0.209211	-0.648063	0.166726	0.426545	-0.576211	0.274650	0.743305	0.200113
18579	9.151423	0.499632	-2.843147	-0.558040	0.095608	0.198326	-0.648626	0.167432	0.425160	-0.577708	0.280900	0.739380	0.201655
18580	9.691382	0.186468	-2.910447	-0.539644	0.118871	0.212626	-0.650458	0.169820	0.423802	-0.579427	0.287590	0.735343	0.202059
18581	9.789968	-0.327752	-3.110226	-0.547104	0.090427	0.173753	-0.648233	0.174724	0.421043	-0.580724	0.293360	0.731604	0.203605
18582	10.216410	-0.732242	-3.210184	-0.534651	0.036337	0.175155	-0.647969	0.178505	0.420243	-0.581054	0.299740	0.728678	0.203863
18583	10.189542	-0.593167	-3.412252	-0.533036	0.033258	0.117714	-0.646572	0.179761	0.420524	-0.581288	0.304778	0.725961	0.205416
18584	9.358765	-0.255377	-3.178113	-0.555490	-0.051213	0.094832	-0.644899	0.181714	0.421369	-0.579848	0.310566	0.724390	0.206358
18585	9.149647	-0.245523	-2.972558	-0.564203	0.015503	0.090730	-0.644063	0.183112	0.421377	-0.579445	0.315646	0.721896	0.208509
18586	9.201344	-0.395011	-2.864642	-0.556917	0.022753	0.081911	-0.643509	0.184508	0.422226	-0.578975	0.320935	0.719487	0.210064
18587	9.258451	-0.593484	-2.855255	-0.560760	-0.044371	0.133573	-0.641421	0.187717	0.424058	-0.577847	0.326845	0.717393	0.211217
18588	9.300368	-0.725362	-3.032645	-0.557379	-0.100355	0.146341	-0.638914	0.191206	0.425332	-0.575829	0.333557	0.715924	0.211217
18589	9.336560	-0.575294	-2.959463	-0.541201	-0.125710	0.152902	-0.635567	0.194967	0.428557	-0.573668	0.339861	0.714680	0.211260
18590	9.484734	-0.586696	-3.087598	-0.550462	-0.132441	0.107753	-0.631109	0.200824	0.432494	-0.571019	0.346045	0.713802	0.211369
18591	9.487406	-0.514201	-3.085994	-0.541532	-0.124766	0.052088	-0.628604	0.204731	0.434471	-0.568371	0.350901	0.713200	0.212527
18592	9.299519	-0.532697	-3.141111	-0.545482	-0.155909	0.008848	-0.626227	0.205979	0.436281	-0.564963	0.355691	0.713242	0.213511
18593	9.227114	-0.474061	-3.112673	-0.559879	-0.126935	-0.000354	-0.621886	0.206802	0.438490	-0.561868	0.360006	0.712931	0.215475
18594	9.168687	-0.478133	-3.049726	-0.534312	-0.099056	-0.009088	-0.619515	0.209166	0.441569	-0.559240	0.364151	0.712461	0.216895
18595	9.114953	-0.448190	-2.953336	-0.539534	-0.053909	-0.018284	-0.618965	0.211543	0.442148	-0.557208	0.367655	0.711525	0.219272
18596	9.245219	-0.453814	-2.948615	-0.532127	-0.019514	-0.037845	-0.619259	0.215188	0.440512	-0.555580	0.371003	0.710353	0.221554
18597	9.310751	-0.376958	-2.959226	-0.546554	0.018714	-0.071841	-0.617866	0.217286	0.440104	-0.554257	0.373490	0.708952	0.225145
18598	9.285923	-0.366545	-2.865073	-0.542904	0.040588	-0.102019	-0.619136	0.219820	0.436789	-0.553094	0.375764	0.707510	0.228731
18599	9.390206	-0.396701	-2.944614	-0.547958	0.114701	-0.123743	-0.621386	0.222646	0.430132	-0.552850	0.377076	0.705403	0.233619
18600	9.221251	-0.400468	-2.944346	-0.548454	0.190528	-0.141943	-0.624894	0.224353	0.424312	-0.553549	0.378131	0.702535	0.238840
18601	9.090343	-0.336147	-2.838571	-0.554228	0.289649	-0.142642	-0.629385	0.226768	0.416970	-0.555575	0.378390	0.698556	0.245309
18602	8.735676	-0.230237	-2.491333	-0.557449	0.374437	-0.157431	-0.635682	0.225552	0.407929	-0.558645	0.378393	0.693639	0.252190
18603	8.774571	-0.225861	-2.525262	-0.549828	0.436656	-0.166560	-0.644082	0.225050	0.396258	-0.562535	0.377473	0.688121	0.259918
18604	10.648381	0.426637	-2.960318	-0.546826	0.563182	-0.280933	-0.653593	0.222462	0.380943	-0.567525	0.374598	0.681918	0.269406
18605	8.893407	0.551511	-2.536512	-0.557515	0.491586	-0.352637	-0.665044	0.215127	0.363359	-0.570950	0.370808	0.676977	0.279678
18606	9.665522	0.427523	-2.263120	-0.531595	0.545019	-0.288839	-0.675947	0.210729	0.346081	-0.575599	0.367613	0.670918	0.288819
18607	10.170611	0.877550	-2.445207	-0.559695	0.422798	-0.298863	-0.682511	0.207287	0.333248	-0.578202	0.364858	0.666191	0.297911
18608	10.540152	0.838624	-2.500842	-0.540617	0.231015	-0.217771	-0.687961	0.205238	0.321538	-0.578892	0.364479	0.663045	0.303991
18609	9.978961	0.860167	-2.326359	-0.551582	0.179848	-0.141626	-0.691892	0.208218	0.312103	-0.579158	0.365118	0.659984	0.309330
18610	9.629242	0.495688	-2.220339	-0.545129	0.186981	-0.143487	-0.695256	0.209652	0.304044	-0.579640	0.366014	0.656726	0.314264
18611	9.583828	0.555742	-1.938242	-0.533451	0.184370	-0.161042	-0.699740	0.211096	0.293620	-0.579909	0.366140	0.653851	0.319573
18612	9.692295	0.407780	-2.301597	-0.561857	-0.017299	-0.160115	-0.700596	0.215312	0.289202	-0.577455	0.368291	0.652931	0.323401
18613	9.797783	0.676746	-2.082440	-0.554819	-0.032498	-0.174933	-0.701853	0.214483	0.286969	-0.574576	0.369866	0.652532	0.327511
18614	9.461774	0.708873	-2.307064	-0.560340	-0.070657	-0.140316	-0.700315	0.216025	0.285018	-0.571539	0.372586	0.652052	0.330683
18615	9.392933	0.865465	-2.069507	-0.563928	-0.089266	-0.074786	-0.701437	0.216170	0.284469	-0.568446	0.375935	0.651498	0.333305
18616	9.375366	0.936893	-2.258751	-0.551795	0.112573	-0.082946	-0.702289	0.219260	0.281715	-0.568209	0.378063	0.648528	0.337073
18617	9.348200	0.942411	-2.176622	-0.552280	-0.010731	0.001837	-0.702023	0.223045	0.279797	-0.566688	0.381744	0.646580	0.339221
18618	9.454030	1.085528	-2.371664	-0.534915	0.018245	-0.020204	-0.701895	0.226699	0.275365	-0.565750	0.385110	0.644291	0.341331
18619	9.221653	1.063312	-2.293784	-0.530142	0.045044	-0.000905	-0.701349	0.230199	0.274839	-0.565036	0.388109	0.641896	0.343621
18620	9.490044	1.081594	-1.419650	-0.555479	0.073788	0.021638	-0.702195	0.232461	0.268724	-0.564914	0.391846	0.638480	0.345936
18621	9.450936	1.179199	-1.309537	-0.566084	0.124241	0.026511	-0.703891	0.236539	0.264311	-0.565089	0.395007	0.634702	0.348995
18622	9.894732	1.234792	-1.247928	-0.551264	0.149902	0.076162	-0.703756	0.238371	0.260559	-0.566311	0.398831	0.629979	0.351216
18623	9.970461	0.910706	-1.210585	-0.571103	0.132309	0.137935	-0.702504	0.242028	0.254303	-0.567286	0.403340	0.625143	0.353129
18624	9.844801	0.504395	-1.384688	-0.543429	0.156914	0.189347	-0.702392	0.249462	0.249631	-0.569400	0.408400	0.619421	0.353992
18625	9.673615	0.153381	-1.264560	-0.561084	0.208816	0.232968	-0.702139	0.256897	0.244679	-0.572009	0.413390	0.612942	0.355269
18626	9.415596	-0.386198	-1.241279	-0.526668	0.057713	0.181097	-0.701323	0.263630	0.239994	-0.572918	0.418810	0.608465	0.355152
18627	9.846325	-0.438319	-1.412831	-0.570199	0.051428	0.207255	-0.698548	0.270483	0.239765	-0.573274	0.424685	0.603861	0.355461
18628	10.372790	-0.764312	-1.612866	-0.566247	-0.035610	0.172526	-0.697450	0.275940	0.239813	-0.572599	0.431073	0.600177	0.355096
18629	10.216811	-0.756775	-1.723891	-0.544903	-0.115030	0.175007	-0.692837	0.278578	0.243017	-0.570868	0.437446	0.597874	0.353974
18630	10.007466	-0.760802	-1.805720	-0.552704	-0.223425	0.207389	-0.688792	0.282043	0.250982	-0.568238	0.445376	0.596054	0.351376
18631	9.752431	-1.007076	-2.024929	-0.553207	-0.198676	0.256698	-0.683215	0.287459	0.260212	-0.565907	0.453392	0.593847	0.348612
18632	9.648530	-1.108129	-2.057491	-0.545055	-0.238905	0.315393	-0.679185	0.294851	0.265704	-0.563816	0.462547	0.591173	0.344495
18633	9.554461	-1.054250	-2.038636	-0.547028	-0.248575	0.288877	-0.671646	0.300967	0.273530	-0.561041	0.471173	0.589172	0.340742
18634	9.434264	-1.116898	-2.129595	-0.558229	-0.274198	0.237567	-0.666631	0.306948	0.281654	-0.557759	0.479702	0.587408	0.337257
18635	9.343613	-1.223835	-2.316751	-0.541882	-0.255813	0.188082	-0.659100	0.314601	0.290473	-0.554140	0.487082	0.586377	0.334426
18636	9.194910	-1.034571	-2.345243	-0.556552	-0.264593	0.169382	-0.654073	0.317926	0.297312	-0.550432	0.494647	0.585073	0.331720
18637	9.214548	-1.248276	-2.490278	-0.559948	-0.204605	0.113225	-0.648483	0.321112	0.303865	-0.546635	0.500964	0.584019	0.330374
18638	9.291176	-1.238579	-2.408335	-0.550814	-0.185593	0.099074	-0.644291	0.323322	0.309861	-0.543374	0.507061	0.582506	0.329122
18639	9.291788	-1.285133	-2.509301	-0.547092	-0.156471	0.065321	-0.640802	0.326383	0.313078	-0.539883	0.512326	0.581441	0.328594
18640	9.439340	-1.247549	-2.534081	-0.555875	-0.088544	0.032990	-0.638155	0.329586	0.316442	-0.537218	0.517028	0.579467	0.329085
18641	9.390649	-1.220236	-2.466664	-0.548473	-0.041357	-0.008800	-0.638157	0.330003	0.317284	-0.534519	0.520663	0.577881	0.330535
18642	9.422121	-1.302931	-2.518942	-0.559361	-0.041278	-0.011584	-0.636344	0.331669	0.320220	-0.532042	0.524544	0.575803	0.332018
18643	9.319859	-1.291863	-2.398114	-0.564877	-0.042966	-0.023164	-0.636346	0.332516	0.317995	-0.529027	0.528173	0.574244	0.333778
18644	9.278475	-1.305860	-2.359242	-0.541317	-0.033778	-0.055688	-0.636063	0.331670	0.319660	-0.526506	0.531277	0.572642	0.335584
18645	9.478727	-1.268291	-2.333350	-0.515934	-0.029209	-0.073068	-0.635498	0.330832	0.318669	-0.523817	0.533697	0.571762	0.337448
18646	9.546763	-1.143043	-2.332422	-0.543057	0.024575	-0.126764	-0.638305	0.331966	0.316328	-0.521444	0.535590	0.570271	0.340632
18647	9.405584	-1.107247	-2.161076	-0.563016	0.055653	-0.167914	-0.639839	0.330150	0.316321	-0.518565	0.536806	0.569168	0.344932
18648	9.254751	-1.051998	-1.980269	-0.573636	0.113458	-0.180810	-0.642336	0.324570	0.312093	-0.516479	0.537759	0.567089	0.349964
18649	9.751524	-0.889986	-1.852262	-0.558850	0.163872	-0.177292	-0.645821	0.320670	0.308728	-0.514799	0.538010	0.564947	0.355474
18650	10.146540	-0.503049	-2.185724	-0.551579	0.189485	-0.215258	-0.652666	0.315380	0.304536	-0.513528	0.537769	0.562566	0.361404
18651	9.190779	-0.099435	-1.985980	-0.540975	0.162493	-0.236352	-0.658527	0.309808	0.300334	-0.511567	0.537103	0.561166	0.367303
18652	9.104016	-0.229882	-2.064146	-0.558904	0.184006	-0.216378	-0.661300	0.303388	0.296239	-0.510109	0.536915	0.558752	0.373239
18653	9.270007	0.009957	-2.190275	-0.553697	0.142472	-0.205376	-0.665767	0.299918	0.290511	-0.507972	0.536808	0.557101	0.378735
18654	9.514563	0.160958	-2.530568	-0.548350	0.128175	-0.215756	-0.669258	0.297278	0.287020	-0.505970	0.536895	0.555287	0.383920
18655	10.345941	0.089801	-3.023810	-0.544579	0.119808	-0.176552	-0.672468	0.295638	0.277112	-0.503837	0.537138	0.553624	0.388756
18656	10.200490	-0.068746	-3.017014	-0.555567	0.033131	-0.054118	-0.672605	0.296077	0.271252	-0.501935	0.539786	0.550948	0.391342
18657	10.067206	-0.329258	-3.071919	-0.545316	-0.115253	0.007011	-0.673876	0.298891	0.267940	-0.498568	0.543882	0.549668	0.391775
18658	9.661654	-0.156936	-2.976648	-0.545455	-0.157129	0.049663	-0.672500	0.304623	0.268966	-0.495460	0.549028	0.547816	0.391133
18659	9.352401	-0.273489	-2.989431	-0.524017	-0.227647	0.060885	-0.669434	0.308671	0.270521	-0.491442	0.554357	0.547211	0.389530
18660	9.302513	-0.303380	-2.795728	-0.553329	-0.234246	0.007481	-0.665239	0.310181	0.276649	-0.487018	0.559680	0.546467	0.388518
18661	8.999249	-0.411212	-2.953594	-0.565042	-0.259983	0.065820	-0.661887	0.311830	0.283623	-0.482152	0.565669	0.545749	0.386920
18662	9.246176	-0.292182	-2.993913	-0.552658	-0.199350	0.132893	-0.658811	0.312642	0.290031	-0.479023	0.572032	0.543185	0.385053
18663	9.053019	-0.254535	-2.965079	-0.566811	-0.143555	0.144734	-0.654346	0.316387	0.297298	-0.475934	0.577938	0.540386	0.384002
18664	9.368941	-0.268939	-2.631893	-0.542010	-0.085036	0.139403	-0.650158	0.319864	0.301491	-0.474155	0.583346	0.536658	0.383251
18665	9.529547	-0.101336	-2.720965	-0.560649	0.012776	0.096180	-0.647920	0.320267	0.304969	-0.472400	0.587401	0.532946	0.384405
18666	9.489845	-0.109905	-2.585504	-0.531559	0.039078	0.060958	-0.647086	0.321943	0.305399	-0.471438	0.590875	0.528997	0.385712
18667	9.595410	-0.194908	-2.546036	-0.548064	0.023107	0.043179	-0.646806	0.322226	0.304283	-0.469507	0.594105	0.525884	0.387360
18668	9.508930	-0.168023	-2.584881	-0.524328	0.044658	0.038004	-0.647370	0.322784	0.305270	-0.468498	0.597177	0.522196	0.388846
18669	9.749704	-0.149694	-2.503254	-0.536908	0.073617	0.033304	-0.647091	0.322921	0.306108	-0.467131	0.599746	0.518795	0.391082
18670	9.858719	-0.240880	-2.289748	-0.551693	0.017513	0.067977	-0.647933	0.323063	0.306116	-0.465726	0.603558	0.514760	0.392223
18671	9.833838	-0.613419	-2.372544	-0.551746	-0.001391	0.064505	-0.644859	0.325431	0.307513	-0.463637	0.607110	0.511537	0.393431
18672	9.265619	-0.431540	-2.458384	-0.567325	0.003607	0.012009	-0.645703	0.325710	0.308360	-0.461438	0.610556	0.508163	0.395054
18673	9.546419	-0.329761	-2.517886	-0.551764	0.063657	-0.056221	-0.646816	0.323893	0.308350	-0.459039	0.612308	0.505784	0.398177
18674	9.322349	-0.901196	-2.530540	-0.546464	0.035877	-0.080877	-0.647655	0.323195	0.308349	-0.456670	0.614327	0.503390	0.400817
18675	8.940765	-0.964023	-2.526912	-0.544213	0.085084	-0.049392	-0.649470	0.321804	0.306952	-0.454629	0.615869	0.500758	0.404054
18676	9.292747	-0.847165	-2.422370	-0.556039	0.108915	-0.083211	-0.651565	0.320702	0.302768	-0.452841	0.617326	0.497633	0.407682
18677	9.467061	-0.950516	-2.542265	-0.531388	0.114047	-0.063464	-0.654364	0.319878	0.300127	-0.451131	0.618335	0.494979	0.411263
18678	9.496143	-1.110783	-2.634751	-0.542557	0.063645	-0.063296	-0.654635	0.317921	0.299411	-0.449203	0.620209	0.492100	0.414000
18679	9.452204	-1.236152	-2.630877	-0.551529	0.045110	-0.003156	-0.656315	0.317368	0.298440	-0.447057	0.622536	0.489114	0.416361
18680	9.413825	-1.095507	-2.593734	-0.546071	0.044987	0.007532	-0.657291	0.316535	0.297043	-0.445473	0.625254	0.485473	0.418243
18681	9.666549	-0.999591	-2.459830	-0.542431	0.055843	0.004027	-0.657705	0.314856	0.297168	-0.443599	0.627448	0.482340	0.420568
18682	9.690475	-0.975334	-2.421472	-0.568227	0.023951	-0.042074	-0.656733	0.316808	0.298717	-0.441093	0.630031	0.479291	0.422823
18683	9.678243	-1.028451	-2.425696	-0.552169	-0.029353	-0.034490	-0.657427	0.315414	0.297451	-0.437951	0.632621	0.477273	0.424500
18684	9.572908	-0.892732	-2.470563	-0.543503	-0.086919	-0.049961	-0.658543	0.314015	0.298004	-0.434617	0.635808	0.475496	0.425159
18685	9.486304	-0.819689	-2.471262	-0.525584	-0.120253	-0.060171	-0.657692	0.311064	0.300760	-0.430717	0.638659	0.474789	0.425645
18686	9.467467	-0.844189	-2.543452	-0.567374	-0.127318	-0.054427	-0.656999	0.312311	0.304258	-0.426632	0.642318	0.473185	0.426038
18687	9.414207	-0.887352	-2.542899	-0.543886	-0.141717	-0.069119	-0.655744	0.313420	0.306634	-0.422205	0.645386	0.472579	0.426485
18688	9.491479	-0.994531	-2.599797	-0.558359	-0.116091	-0.104827	-0.654198	0.312291	0.308286	-0.417889	0.648352	0.471583	0.427339
18689	9.353394	-1.041720	-2.555593	-0.560234	-0.115925	-0.124348	-0.654619	0.312008	0.309683	-0.413015	0.650776	0.471283	0.428720
18690	9.221710	-1.090219	-2.714351	-0.560012	-0.079793	-0.136093	-0.654050	0.310329	0.309103	-0.408732	0.653108	0.470353	0.430299
18691	9.412319	-1.055021	-2.690835	-0.552481	-0.029278	-0.144235	-0.655724	0.308656	0.308121	-0.404601	0.654502	0.469618	0.432879
18692	9.293193	-1.094777	-2.598413	-0.561395	-0.004075	-0.139220	-0.657118	0.306558	0.308529	-0.400965	0.656128	0.468072	0.435468
18693	9.905006	-0.905702	-2.664165	-0.562918	0.073871	-0.180257	-0.660465	0.302653	0.306559	-0.397356	0.656331	0.466840	0.439770
18694	9.153591	-0.492564	-2.667770	-0.547504	0.114013	-0.251195	-0.661843	0.297908	0.302889	-0.394002	0.655727	0.465912	0.444646
18695	8.984671	-0.399878	-2.315800	-0.531802	0.188136	-0.289546	-0.669382	0.291222	0.298130	-0.390888	0.653587	0.465439	0.450996
18696	10.315595	0.090631	-2.535688	-0.554694	0.336420	-0.315149	-0.674109	0.283136	0.291519	-0.388897	0.650372	0.463483	0.459303
18697	8.914455	0.379336	-2.222917	-0.546238	0.268196	-0.365320	-0.681069	0.272534	0.285178	-0.385597	0.646799	0.463173	0.467373
18698	9.145497	0.475359	-2.093818	-0.543831	0.306777	-0.246934	-0.686913	0.263186	0.279679	-0.384058	0.644291	0.460595	0.474595
18699	9.567078	1.091918	-2.009443	-0.569870	0.275293	-0.330039	-0.693323	0.255812	0.270575	-0.380783	0.641034	0.459487	0.482650
18700	10.057048	1.241977	-2.253402	-0.569025	0.122272	-0.337805	-0.698178	0.245067	0.263518	-0.376314	0.639559	0.459188	0.488363
18701	10.001347	1.453852	-2.436914	-0.542115	0.075437	-0.352217	-0.703608	0.236977	0.258727	-0.371275	0.637712	0.460121	0.493728
18702	9.869003	1.478610	-2.475674	-0.553563	-0.011863	-0.358029	-0.706801	0.229847	0.257980	-0.365536	0.637183	0.461181	0.497688
18703	9.481013	1.436968	-2.568925	-0.553479	-0.040433	-0.292470	-0.709015	0.222854	0.257784	-0.359814	0.637038	0.462073	0.501203
18704	9.322514	1.514904	-2.632406	-0.550942	-0.089402	-0.260312	-0.709271	0.216971	0.259121	-0.354337	0.638113	0.462432	0.503402
18705	9.350902	1.360049	-2.633133	-0.538969	-0.133820	-0.137833	-0.709817	0.213042	0.262157	-0.349439	0.640183	0.462145	0.504460
18706	9.062997	1.457453	-2.805391	-0.553330	-0.137846	-0.086705	-0.709811	0.211074	0.264790	-0.345211	0.643327	0.460574	0.504809
18707	9.227037	1.359514	-2.843178	-0.565949	-0.167308	-0.008801	-0.707571	0.211056	0.268543	-0.340912	0.647078	0.458572	0.504758
18708	9.231034	1.437727	-2.699079	-0.544120	-0.184083	0.041101	-0.705894	0.211456	0.273562	-0.337644	0.651753	0.455725	0.503516
18709	9.213439	1.521299	-2.878794	-0.545741	-0.177229	0.081749	-0.704499	0.211426	0.281790	-0.334379	0.656245	0.452794	0.502505
18710	9.227492	1.596698	-2.787835	-0.554344	-0.125443	0.137955	-0.700448	0.213920	0.286673	-0.332452	0.661220	0.448138	0.501434
18711	9.208035	1.596942	-2.768481	-0.572149	-0.078718	0.160456	-0.698637	0.215576	0.292820	-0.330465	0.665541	0.443223	0.501400
18712	9.273697	1.598071	-2.522120	-0.559196	-0.042902	0.178082	-0.696129	0.218783	0.294790	-0.329581	0.670009	0.437390	0.501154
18713	9.418072	1.544178	-2.492716	-0.535534	-0.046798	0.199635	-0.693626	0.222679	0.300118	-0.328718	0.674027	0.432079	0.500939
18714	9.623453	1.537838	-2.526748	-0.560918	-0.041294	0.204655	-0.691117	0.226031	0.300692	-0.328055	0.678647	0.425813	0.500501
18715	9.610427	1.267204	-2.533376	-0.551655	-0.009654	0.186839	-0.690574	0.229661	0.303239	-0.327126	0.682201	0.420241	0.500987
18716	9.540414	0.944793	-2.375042	-0.559427	0.043386	0.200514	-0.688909	0.233575	0.303825	-0.327124	0.685849	0.413442	0.501664
18717	9.365139	0.806523	-2.247617	-0.542188	0.045180	0.189144	-0.687376	0.235244	0.306205	-0.326788	0.688724	0.407535	0.502776
18718	9.298601	0.723690	-2.420577	-0.559375	0.074499	0.143631	-0.684587	0.238880	0.305383	-0.326438	0.691520	0.401272	0.504201
18719	9.309942	0.627243	-2.373606	-0.547550	0.096400	0.106468	-0.685997	0.240417	0.307086	-0.325594	0.693172	0.396085	0.506575
18720	9.146632	0.299907	-2.323825	-0.538316	0.112540	0.106399	-0.687123	0.241684	0.305851	-0.325441	0.695087	0.390268	0.508560
18721	9.243634	0.032277	-2.511856	-0.547386	0.094426	0.122322	-0.686838	0.240563	0.305977	-0.324741	0.696827	0.384835	0.510761
18722	9.528729	-0.236416	-2.680796	-0.545395	0.086804	0.170194	-0.686700	0.240979	0.306958	-0.324916	0.699479	0.378189	0.511988
18723	9.798668	-0.489926	-2.755649	-0.547126	0.072059	0.210100	-0.685858	0.239843	0.311408	-0.324941	0.702062	0.371624	0.513243
18724	9.862254	-0.398890	-2.819574	-0.562419	0.066225	0.266601	-0.683057	0.240107	0.314182	-0.325674	0.705670	0.363538	0.513621
18725	9.964414	-0.340054	-2.583571	-0.550807	0.066569	0.223405	-0.682783	0.240792	0.318517	-0.325721	0.708356	0.356728	0.514668
18726	9.744299	-0.183129	-2.444882	-0.541079	0.045123	0.196195	-0.680537	0.239231	0.323510	-0.325844	0.711442	0.349946	0.514989
18727	9.594090	-0.225347	-2.391052	-0.559837	0.124953	0.143253	-0.679422	0.240340	0.326027	-0.325321	0.712945	0.343763	0.517400
18728	9.603559	-0.293132	-2.399973	-0.560935	-0.053393	0.139021	-0.678856	0.237798	0.332281	-0.323877	0.716709	0.338195	0.516775
18729	9.515429	-0.422466	-2.301760	-0.566537	-0.078597	0.137302	-0.676052	0.236651	0.338531	-0.321781	0.720256	0.333315	0.516323
18730	9.499581	-0.350489	-2.401610	-0.553907	-0.083898	0.119800	-0.674228	0.235514	0.342695	-0.320008	0.724094	0.328261	0.515293
18731	9.570190	-0.380523	-2.495605	-0.562370	-0.105914	0.069427	-0.671003	0.234366	0.348803	-0.317068	0.727392	0.324549	0.514817
18732	9.546287	-0.467822	-2.567088	-0.543527	-0.113545	0.006873	-0.668064	0.234483	0.353948	-0.314067	0.730679	0.321404	0.513975
18733	9.518695	-0.454208	-2.736343	-0.552560	-0.083331	-0.041185	-0.667497	0.232511	0.357275	-0.310255	0.732929	0.319238	0.514435
18734	9.503934	-0.468432	-2.707169	-0.559956	-0.085697	-0.074879	-0.666784	0.228572	0.362535	-0.306338	0.735467	0.316926	0.514590
18735	9.360456	-0.466651	-2.566852	-0.541500	-0.039011	-0.068794	-0.666354	0.226187	0.363904	-0.302671	0.736983	0.314984	0.515782
18736	9.347297	-0.388118	-2.388905	-0.552581	-0.033083	-0.121154	-0.665486	0.219600	0.365504	-0.298705	0.738607	0.313091	0.516923
18737	9.693960	-0.270352	-2.530828	-0.547009	0.003223	-0.147759	-0.666312	0.215674	0.368123	-0.294398	0.739182	0.311983	0.519236
18738	9.703248	-0.010268	-2.669055	-0.537744	0.057609	-0.186867	-0.667409	0.210079	0.367515	-0.290525	0.739331	0.310660	0.521992
18739	9.109068	0.318689	-2.449632	-0.557435	0.151937	-0.253229	-0.670732	0.200291	0.366740	-0.285863	0.737705	0.310123	0.527160
18740	8.774754	0.491500	-2.204651	-0.560595	0.242992	-0.262730	-0.677135	0.190380	0.362637	-0.281987	0.735502	0.308584	0.533193
18741	9.261381	0.721844	-1.980742	-0.558564	0.281591	-0.241593	-0.681295	0.180467	0.357678	-0.278197	0.732470	0.307106	0.540166
18742	9.785975	1.159469	-2.194128	-0.552467	0.246478	-0.237594	-0.688122	0.171542	0.352191	-0.274703	0.730250	0.305224	0.545995
18743	9.579299	1.606086	-2.092518	-0.553852	0.208165	-0.285136	-0.691724	0.162327	0.347515	-0.269996	0.727604	0.304840	0.552057
18744	9.391886	1.996865	-2.012058	-0.546757	0.201074	-0.302694	-0.695878	0.151154	0.342543	-0.265568	0.725366	0.304185	0.557484
18745	9.387874	2.175610	-2.030961	-0.561476	0.174106	-0.300908	-0.702278	0.140263	0.338569	-0.260291	0.722925	0.304143	0.563139
18746	9.671763	2.300586	-1.856346	-0.539208	0.099948	-0.278010	-0.706728	0.132446	0.334891	-0.255612	0.721857	0.303713	0.566872
18747	9.795216	2.234061	-1.935507	-0.556648	0.021813	-0.195443	-0.707267	0.127696	0.332471	-0.250606	0.721657	0.303008	0.569731
18748	9.788005	2.064403	-2.020591	-0.554849	-0.038503	-0.103068	-0.706964	0.122515	0.332694	-0.246836	0.723258	0.300557	0.570645
18749	10.035563	1.932290	-1.642506	-0.544230	-0.101123	-0.057427	-0.705705	0.122929	0.333527	-0.242797	0.725173	0.298626	0.570961
18750	9.536263	1.889640	-2.008638	-0.541911	-0.059260	-0.010861	-0.704995	0.120399	0.336288	-0.240131	0.727462	0.295074	0.571024
18751	9.352308	1.898984	-2.245293	-0.544104	-0.138727	0.009038	-0.702477	0.120656	0.341438	-0.236586	0.730158	0.292369	0.570453
18752	9.339145	1.878135	-2.114563	-0.550558	-0.164141	0.032108	-0.701070	0.118675	0.346853	-0.233652	0.733891	0.288572	0.568803
18753	9.263146	1.865503	-2.278628	-0.523825	-0.139607	0.094185	-0.698268	0.118091	0.352132	-0.231316	0.736944	0.284859	0.567682
18754	9.359468	1.991117	-2.190756	-0.561230	-0.184875	0.139174	-0.696022	0.116390	0.357124	-0.229306	0.741510	0.279433	0.565242
18755	9.341119	1.961371	-2.328128	-0.550480	-0.233909	0.175870	-0.689577	0.115783	0.366844	-0.226908	0.746135	0.274643	0.562465
18756	9.084332	2.056840	-2.778280	-0.554051	-0.093457	0.187331	-0.687623	0.116459	0.372980	-0.226016	0.749816	0.268131	0.561068
18757	9.407582	1.877008	-2.225791	-0.560240	-0.179544	0.147111	-0.684117	0.115453	0.378389	-0.223390	0.753635	0.263417	0.559234
18758	9.313589	1.773264	-2.292164	-0.556627	-0.168440	0.111670	-0.681600	0.115708	0.384238	-0.221186	0.757683	0.258319	0.557013
18759	9.516897	1.732728	-2.386219	-0.555875	-0.073330	0.157137	-0.679357	0.114705	0.389796	-0.219232	0.760265	0.253030	0.556695
18760	9.698908	1.507758	-2.623165	-0.545786	0.063322	0.186513	-0.677683	0.116660	0.390083	-0.219192	0.761991	0.245869	0.557560
18761	9.266720	1.163525	-2.454438	-0.541247	0.052369	0.191801	-0.676856	0.120016	0.390391	-0.218448	0.763207	0.239665	0.558889
18762	9.105254	1.105702	-2.202282	-0.547777	0.038114	0.174067	-0.675889	0.123376	0.389720	-0.218100	0.765082	0.232757	0.559380
18763	9.493069	1.215838	-2.363505	-0.560932	0.013761	0.091008	-0.676323	0.126027	0.392544	-0.215720	0.766268	0.228043	0.560620
18764	9.666718	1.234227	-2.339780	-0.536909	0.080309	0.094455	-0.676472	0.128554	0.390477	-0.214825	0.767189	0.222274	0.562019
18765	9.507592	1.113902	-2.417962	-0.546068	0.073317	0.073115	-0.676758	0.130386	0.387007	-0.212716	0.767502	0.217754	0.564159
18766	9.549892	1.046682	-2.303703	-0.539338	-0.005893	0.061290	-0.677593	0.129272	0.385884	-0.211028	0.769206	0.212820	0.564355
18767	9.549478	1.085804	-2.231650	-0.548591	-0.053989	0.103942	-0.675928	0.132615	0.389816	-0.208651	0.771042	0.208344	0.564403
18768	9.606288	1.159062	-2.053738	-0.574333	-0.077868	0.068414	-0.676355	0.134015	0.390114	-0.206188	0.773683	0.203191	0.563573
18769	9.559874	0.905763	-2.413293	-0.537949	-0.084319	0.065316	-0.673425	0.136799	0.392634	-0.203384	0.775597	0.199559	0.563259
18770	9.510723	0.921328	-2.292587	-0.532450	-0.052482	0.028016	-0.671331	0.138464	0.395707	-0.201206	0.777567	0.195386	0.562788
18771	9.482341	0.979217	-2.339104	-0.550055	-0.113746	0.037037	-0.669516	0.139571	0.398498	-0.197751	0.779700	0.192175	0.562166
18772	9.510966	0.930827	-2.319272	-0.532793	-0.113828	0.037238	-0.667703	0.141520	0.400319	-0.195423	0.782350	0.188085	0.560680
18773	9.443742	0.880064	-2.388688	-0.550049	-0.121025	0.044140	-0.665753	0.143599	0.405493	-0.191988	0.784539	0.184790	0.559903
18774	9.468451	0.833388	-2.484852	-0.558067	-0.090203	0.027937	-0.664356	0.144147	0.408141	-0.189236	0.786937	0.180456	0.558888
18775	9.406000	0.882023	-2.499809	-0.542640	-0.106741	0.054753	-0.661279	0.145388	0.411622	-0.186059	0.788924	0.177017	0.558253
18776	9.270144	0.866958	-2.726590	-0.552381	-0.090774	0.086369	-0.658769	0.148459	0.412472	-0.184035	0.791459	0.171812	0.556960
18777	9.300998	0.799311	-2.692049	-0.549516	-0.063678	0.077385	-0.657101	0.151248	0.414443	-0.181118	0.793023	0.167779	0.556921
18778	9.200611	0.799158	-2.817560	-0.544755	-0.029429	0.072793	-0.656547	0.151931	0.419194	-0.179263	0.794745	0.162635	0.556592
18779	9.190958	0.779826	-2.826996	-0.564610	-0.013182	0.079534	-0.654877	0.155010	0.418376	-0.176267	0.795762	0.158218	0.557369
18780	9.436134	0.691813	-2.741772	-0.558832	0.030777	0.099713	-0.654615	0.159492	0.417443	-0.174672	0.796890	0.152262	0.557918
18781	9.555746	0.650703	-2.625491	-0.530296	-0.045816	0.087261	-0.655181	0.160896	0.416484	-0.172193	0.798120	0.148218	0.558019
18782	9.483905	0.694336	-2.676624	-0.542934	-0.033139	0.086144	-0.652389	0.163402	0.418723	-0.170498	0.799809	0.142868	0.557517
18783	9.460135	0.553599	-2.791004	-0.557394	-0.020331	0.071725	-0.652398	0.165217	0.420278	-0.167462	0.800753	0.138686	0.558138
18784	9.439465	0.472413	-2.654758	-0.544732	-0.014779	0.047933	-0.650869	0.168295	0.419740	-0.165357	0.802082	0.133853	0.558036
18785	9.378956	0.397790	-2.668342	-0.548414	-0.020089	0.038170	-0.650177	0.170251	0.420453	-0.162077	0.802852	0.130304	0.558731
18786	9.388406	0.354263	-2.663036	-0.561051	0.001756	0.020191	-0.649621	0.171370	0.420321	-0.159438	0.803929	0.125670	0.559004
18787	9.501233	0.383125	-2.571690	-0.557367	0.005208	0.036159	-0.650464	0.171649	0.421028	-0.156046	0.804387	0.121966	0.560121
18788	9.515469	0.388080	-2.537937	-0.548304	0.008866	0.025629	-0.649072	0.174167	0.420765	-0.153686	0.805309	0.117355	0.560434
18789	9.233997	0.495790	-2.601585	-0.555513	0.038044	-0.011830	-0.648936	0.175005	0.421052	-0.149850	0.805227	0.114344	0.562209
18790	8.702319	0.318410	-2.903347	-0.536784	0.130071	-0.042371	-0.651180	0.175860	0.418005	-0.147188	0.804549	0.110584	0.564631
18791	8.736926	0.414492	-2.962457	-0.528084	0.349627	-0.015287	-0.655796	0.174492	0.411603	-0.144442	0.800803	0.107015	0.571314
18792	9.631582	0.351247	-2.900125	-0.563298	0.504306	0.045447	-0.662232	0.173424	0.400330	-0.143162	0.796015	0.100437	0.579463
18793	9.886178	0.313790	-2.450617	-0.528026	0.345605	0.043322	-0.666862	0.175985	0.390896	-0.141087	0.792288	0.095948	0.585806
18794	9.967459	0.396318	-2.311502	-0.566366	0.311397	0.060797	-0.672190	0.177563	0.382994	-0.139545	0.789628	0.089625	0.590748
18795	9.912171	0.206938	-2.120844	-0.562662	0.176240	0.058087	-0.678343	0.175791	0.372828	-0.136786	0.787906	0.084980	0.594368
18796	9.744165	0.318751	-2.187107	-0.565555	0.138222	0.077732	-0.678631	0.178042	0.369642	-0.135147	0.787233	0.078873	0.596472
18797	9.771665	0.462773	-1.930207	-0.558422	0.114552	0.100973	-0.678355	0.179162	0.369372	-0.132855	0.786230	0.073781	0.598956
18798	9.712719	0.333074	-1.861025	-0.545846	0.099321	0.083489	-0.680047	0.181691	0.367875	-0.131532	0.785911	0.067917	0.600359
18799	9.801446	0.210815	-1.226711	-0.548269	0.000880	0.108808	-0.678654	0.184356	0.365239	-0.129338	0.786182	0.063132	0.601002
18800	9.728401	0.193358	-1.772501	-0.531305	0.083670	0.112045	-0.679218	0.185625	0.362743	-0.128554	0.785990	0.057033	0.602030
18801	9.678251	0.253846	-1.811769	-0.548061	0.022560	0.103377	-0.680066	0.187308	0.362348	-0.126324	0.785939	0.052287	0.603000
18802	9.655121	0.270152	-1.932735	-0.551659	0.017037	0.118411	-0.676847	0.188702	0.361779	-0.125217	0.786546	0.046007	0.602951
18803	9.736680	0.076116	-1.962090	-0.517227	0.022692	0.073656	-0.676574	0.190380	0.362353	-0.123099	0.786342	0.042109	0.603937
18804	9.722029	0.124827	-1.916705	-0.563725	0.010524	0.048418	-0.676016	0.190937	0.362634	-0.120951	0.786942	0.036796	0.603936
18805	9.696974	0.149967	-1.786472	-0.559183	0.023254	0.032461	-0.676439	0.191356	0.363479	-0.117658	0.786756	0.033048	0.605045
18806	9.653684	0.145271	-1.808108	-0.541200	0.009938	0.000898	-0.674615	0.190931	0.363740	-0.115290	0.787229	0.028752	0.605105
18807	9.658773	0.130482	-1.849027	-0.541148	0.019898	-0.004469	-0.677282	0.191353	0.364882	-0.111815	0.786977	0.025821	0.606217
18808	9.663616	0.183767	-1.825465	-0.537456	0.032513	-0.006266	-0.674191	0.190229	0.364009	-0.109430	0.787123	0.021628	0.606625
18809	9.634401	0.196277	-1.786905	-0.568513	0.011129	-0.017120	-0.677275	0.189958	0.363471	-0.105349	0.786991	0.018594	0.607620
18810	9.774439	0.270489	-1.758925	-0.548703	0.004134	-0.048655	-0.676707	0.188273	0.364566	-0.102259	0.787448	0.014989	0.607655
18811	9.774928	0.250699	-1.831194	-0.563358	-0.003661	-0.075317	-0.676695	0.185473	0.364537	-0.097523	0.787419	0.012976	0.608517
18812	9.687072	0.222950	-1.719617	-0.552618	-0.028055	-0.075068	-0.675568	0.184068	0.365491	-0.094040	0.788226	0.009798	0.608079
18813	9.585649	0.133950	-1.754733	-0.547075	-0.030115	-0.051136	-0.676969	0.183507	0.366614	-0.089830	0.788449	0.007657	0.608457
18814	9.677813	0.227539	-1.767982	-0.549690	-0.032268	-0.009544	-0.675278	0.181545	0.366161	-0.087188	0.789273	0.003485	0.607811
18815	9.706809	0.246719	-1.763402	-0.548762	-0.026838	-0.012212	-0.675563	0.182663	0.366873	-0.083408	0.789423	0.000710	0.608156
18816	9.477656	0.146260	-1.827214	-0.548854	-0.061329	0.012712	-0.675004	0.182372	0.369938	-0.081049	0.790556	-0.003760	0.606992
18817	9.770059	0.328333	-1.788560	-0.544940	-0.007240	0.011622	-0.673325	0.183065	0.370770	-0.077598	0.790421	-0.006889	0.607590
18818	9.721904	0.328545	-1.802996	-0.552576	-0.058404	-0.005855	-0.673750	0.183619	0.373014	-0.074959	0.791482	-0.011121	0.606476
18819	9.669287	0.187899	-1.931836	-0.530797	-0.083068	0.019298	-0.670948	0.183887	0.374671	-0.071819	0.792205	-0.014077	0.605851
18820	9.756303	0.301172	-1.894556	-0.557974	-0.085032	0.052639	-0.668989	0.184152	0.377731	-0.069807	0.793534	-0.019264	0.604201
18821	9.693954	0.356995	-1.919258	-0.563770	-0.120711	0.015631	-0.668433	0.184702	0.380525	-0.066089	0.794717	-0.022500	0.602952
18822	9.736856	0.265046	-1.894126	-0.560222	-0.142456	0.027303	-0.664655	0.185944	0.383441	-0.063755	0.796694	-0.027239	0.600394
18823	9.548172	0.211316	-2.173564	-0.556686	-0.164039	0.019483	-0.661295	0.186341	0.387888	-0.060192	0.798335	-0.030395	0.598427
18824	9.559112	0.250941	-2.009713	-0.543944	-0.164264	0.037325	-0.658924	0.188281	0.392359	-0.058245	0.800485	-0.035077	0.595484
18825	9.545274	0.172942	-2.129639	-0.543961	-0.156798	0.008964	-0.655982	0.187979	0.396942	-0.054730	0.801980	-0.037922	0.593628
18826	9.697953	0.090995	-1.940458	-0.549524	-0.200495	0.062257	-0.654035	0.191041	0.401008	-0.053013	0.804483	-0.043034	0.590038
