# Supplementary material for: Identification of Haptic Based Guiding Using Hard Reins
Source: PLoS One. 2015 Jul 22;10(7):e0132020. doi: 10.1371/journal.pone.0132020 (PMC4511788; doi:10.1371/journal.pone.0132020)
Supplement: S2 File — (ZIP) [file pone.0132020.s002.zip › MotionData2/Subject10/T7/gh7.txt]

// Start Time: 0
// Sample rate: 25.0Hz
// Scenario: 4.9
// Firmware Version: 2.6.1
Counter	Acc_X	Acc_Y	Acc_Z	Gyr_X	Gyr_Y	Gyr_Z	Mag_X	Mag_Y	Mag_Z	Quat_w	Quat_x	Quat_y	Quat_z
18117	-1.680485	0.993900	9.599622	0.062779	-0.051160	0.088695	-0.098749	-0.291417	-0.749496	0.553022	-0.042544	0.092953	0.826871
18118	-1.576815	0.989134	9.552517	0.011351	-0.058563	0.067224	-0.101863	-0.292729	-0.749857	0.551911	-0.041188	0.092551	0.827727
18119	-1.555417	1.051688	9.541593	-0.047176	-0.051354	0.050302	-0.104601	-0.291884	-0.748935	0.551166	-0.040598	0.091263	0.828396
18120	-1.529556	1.196607	9.695084	-0.029339	-0.057826	0.015325	-0.106289	-0.290403	-0.750592	0.550862	-0.039799	0.090153	0.828758
18121	-1.503500	1.298016	9.787960	-0.035846	-0.007718	-0.043856	-0.109673	-0.288624	-0.751079	0.551605	-0.039966	0.089461	0.828331
18122	-1.330000	1.312900	9.818591	-0.034535	0.037881	-0.091904	-0.107073	-0.288652	-0.750971	0.552925	-0.040999	0.089234	0.827424
18123	-1.281051	1.148705	9.612721	-0.056216	0.081685	-0.116065	-0.103964	-0.285731	-0.750995	0.554681	-0.042979	0.089127	0.826159
18124	-1.304297	0.957867	9.396203	-0.075951	0.070839	-0.063532	-0.100847	-0.283625	-0.751790	0.555454	-0.044963	0.088605	0.825589
18125	-2.003449	0.983846	9.661275	0.002216	0.059998	0.000529	-0.097464	-0.283934	-0.752074	0.555371	-0.045728	0.089323	0.825526
18126	-1.917174	1.089754	9.627561	0.111364	0.062928	0.021379	-0.095895	-0.286369	-0.751959	0.554931	-0.045349	0.091882	0.825562
18127	-1.481152	1.147915	9.498030	0.017997	0.039977	-0.008575	-0.095767	-0.287300	-0.750932	0.555045	-0.045623	0.092637	0.825386
18128	-1.859755	1.181242	9.614978	-0.093745	0.019609	-0.038660	-0.094344	-0.285168	-0.751071	0.555489	-0.046916	0.091273	0.825166
18129	-2.215731	1.017312	9.722171	-0.048184	0.011385	-0.032886	-0.093306	-0.282509	-0.752749	0.555995	-0.047512	0.090613	0.824864
18130	-1.886719	0.767500	9.642529	0.044167	0.018082	0.025739	-0.092778	-0.284396	-0.752755	0.555510	-0.047129	0.091568	0.825107
18131	-1.626815	0.861885	9.655878	0.062946	0.031051	0.071041	-0.093038	-0.286794	-0.750953	0.554370	-0.046629	0.093049	0.825737
18132	-1.632599	1.066468	9.687497	0.062961	0.038330	0.058099	-0.092649	-0.288130	-0.749800	0.553321	-0.046314	0.094569	0.826285
18133	-1.471088	1.061555	9.564120	0.012539	0.032729	0.020945	-0.092253	-0.290012	-0.749547	0.552956	-0.046482	0.095179	0.826451
18134	-1.434988	1.070989	9.487781	-0.022129	0.038087	-0.017999	-0.091859	-0.288425	-0.751606	0.553078	-0.047249	0.095219	0.826320
18135	-1.637639	1.104244	9.481555	-0.035871	0.037964	-0.049456	-0.090830	-0.288282	-0.749557	0.553820	-0.048160	0.095012	0.825795
18136	-1.878886	1.144787	9.518277	-0.040955	0.004977	-0.066055	-0.089530	-0.287896	-0.749825	0.554792	-0.048678	0.094328	0.825190
18137	-2.037965	1.142257	9.574364	-0.019616	-0.011557	-0.097306	-0.087709	-0.286183	-0.751124	0.556429	-0.048689	0.093808	0.824146
18138	-1.989719	1.137740	9.632358	-0.042330	-0.022546	-0.097403	-0.086922	-0.286739	-0.752159	0.557973	-0.048827	0.092765	0.823211
18139	-1.863984	1.061385	9.742873	-0.066094	0.008559	-0.078183	-0.084844	-0.285425	-0.752690	0.559208	-0.049656	0.091732	0.822439
18140	-1.844138	0.940986	9.698165	-0.034158	0.019693	-0.028195	-0.085361	-0.284091	-0.754228	0.559540	-0.050270	0.091363	0.822217
18141	-1.867902	0.863541	9.576842	0.044229	0.044550	0.008161	-0.085100	-0.284362	-0.754230	0.559399	-0.050302	0.092632	0.822169
18142	-1.916570	0.959660	9.572936	0.093922	0.018140	0.025982	-0.083035	-0.284356	-0.751289	0.558967	-0.049358	0.094406	0.822318
18143	-1.950482	0.998429	9.673975	0.052782	0.007123	0.028555	-0.085102	-0.286225	-0.752431	0.558565	-0.048648	0.095420	0.822516
18144	-1.916433	0.936029	9.697420	0.033755	-0.007560	0.011873	-0.084320	-0.289438	-0.750381	0.558355	-0.047980	0.095904	0.822642
18145	-1.759836	0.955559	9.689554	0.013008	-0.009453	-0.014065	-0.086921	-0.290742	-0.749332	0.558648	-0.047525	0.096031	0.822455
18146	-1.646481	0.941139	9.628003	0.014682	0.007035	-0.008539	-0.087441	-0.291269	-0.748943	0.558709	-0.047352	0.096343	0.822387
18147	-1.521169	0.945892	9.538028	0.005785	0.018045	0.002479	-0.086145	-0.289942	-0.749081	0.558670	-0.047389	0.096658	0.822374
18148	-1.596269	1.022596	9.499998	-0.006466	0.007043	-0.003109	-0.087447	-0.290325	-0.748557	0.558617	-0.047443	0.096627	0.822410
18149	-1.724022	1.022510	9.549211	-0.006599	0.014365	0.009794	-0.085887	-0.288875	-0.749597	0.558454	-0.047536	0.096696	0.822508
18150	-1.777151	1.044178	9.585023	-0.006459	0.007009	-0.004041	-0.086650	-0.292367	-0.750364	0.558421	-0.047591	0.096664	0.822531
18151	-1.815789	1.061154	9.647308	-0.015196	0.008815	-0.005014	-0.085888	-0.291273	-0.747541	0.558504	-0.047717	0.096514	0.822485
18152	-1.782086	1.070837	9.645358	-0.036280	0.010643	0.002260	-0.084838	-0.290370	-0.750120	0.558337	-0.048152	0.096039	0.822629
18153	-1.786898	1.065770	9.573234	-0.022205	0.021602	-0.008759	-0.086794	-0.289136	-0.749847	0.558450	-0.048573	0.095912	0.822542
18154	-1.719381	1.061037	9.556995	0.010852	0.014394	0.013572	-0.084192	-0.289970	-0.749740	0.558131	-0.048521	0.096265	0.822720
18155	-1.791897	1.104327	9.595330	0.028260	0.019903	0.021029	-0.084311	-0.291590	-0.750639	0.557806	-0.048290	0.096978	0.822871
18156	-1.854390	1.065724	9.599007	0.021328	0.019871	0.015456	-0.084052	-0.291058	-0.750898	0.557454	-0.048208	0.097566	0.823045
18157	-1.871337	1.080042	9.575047	0.007212	0.021707	0.024610	-0.084710	-0.291434	-0.748965	0.557045	-0.048237	0.097958	0.823273
18158	-1.815826	1.065703	9.570562	0.000365	0.016189	0.010743	-0.084187	-0.291445	-0.749483	0.556759	-0.048338	0.098155	0.823437
18159	-1.786790	1.041597	9.539291	-0.004831	0.011608	0.006112	-0.085614	-0.293036	-0.748958	0.556663	-0.048370	0.098217	0.823493
18160	-1.878295	1.022297	9.576571	0.035560	0.021656	-0.006622	-0.084064	-0.291966	-0.747684	0.556679	-0.048204	0.099038	0.823394
18161	-1.892756	1.024944	9.655684	-0.006307	0.019744	-0.018831	-0.082887	-0.292527	-0.748722	0.556976	-0.048441	0.099141	0.823166
18162	-1.762733	1.061688	9.772626	-0.010678	0.023413	-0.016088	-0.082757	-0.292529	-0.748724	0.557101	-0.048837	0.099210	0.823050
18163	-1.782049	1.066297	9.724504	-0.034347	0.019737	-0.014357	-0.081851	-0.291464	-0.748730	0.557298	-0.049372	0.098848	0.822928
18164	-1.849890	1.133047	9.585590	-0.020425	0.008786	-0.014274	-0.081710	-0.292153	-0.750275	0.557423	-0.049631	0.098596	0.822858
18165	-1.854994	1.190587	9.531143	-0.011849	0.007005	-0.001309	-0.082103	-0.290675	-0.750785	0.557452	-0.049679	0.098481	0.822849
18166	-1.888883	1.216696	9.447184	0.012653	0.001540	-0.004870	-0.081846	-0.290939	-0.750016	0.557470	-0.049431	0.098702	0.822825
18167	-1.965556	1.123157	9.574772	0.014372	0.005206	0.007131	-0.082104	-0.291475	-0.750143	0.557388	-0.049143	0.099016	0.822860
18168	-1.892878	1.051466	9.672856	0.038012	0.016218	0.013699	-0.081327	-0.292410	-0.748735	0.557103	-0.048817	0.099837	0.822974
18169	-1.878099	0.984075	9.655247	0.035396	0.012569	0.016464	-0.082101	-0.294014	-0.748729	0.556873	-0.048400	0.100584	0.823063
18170	-1.875597	0.964833	9.655001	0.035477	0.021687	0.008145	-0.080274	-0.296982	-0.747974	0.556665	-0.048203	0.101419	0.823113
18171	-1.921637	1.012660	9.597634	0.039852	0.023504	0.002624	-0.081049	-0.299383	-0.747069	0.556646	-0.047950	0.102342	0.823026
18172	-1.981927	1.017300	9.582735	-0.013291	0.006924	-0.022540	-0.081180	-0.298979	-0.747196	0.556900	-0.048119	0.102178	0.822865
18173	-1.952849	0.983530	9.539328	-0.067651	-0.007721	-0.010792	-0.079752	-0.297657	-0.747721	0.557063	-0.048585	0.100969	0.822877
18174	-1.897595	1.027225	9.622066	-0.107778	-0.005968	-0.023919	-0.081313	-0.295239	-0.749508	0.557265	-0.049597	0.099104	0.822906
18175	-1.806050	1.042026	9.675934	-0.111315	-0.016910	-0.016535	-0.080415	-0.291224	-0.750027	0.557493	-0.050409	0.097063	0.822945
18176	-1.798790	1.034725	9.647097	-0.085278	0.010586	0.002013	-0.079627	-0.288582	-0.753633	0.557264	-0.051391	0.095778	0.823190
18177	-1.839428	0.965103	9.712949	-0.039681	0.006964	0.000405	-0.080939	-0.285877	-0.753235	0.557238	-0.051761	0.095196	0.823252
18178	-1.887285	0.887856	9.663413	-0.013353	-0.003988	-0.003134	-0.080813	-0.285870	-0.752465	0.557187	-0.051711	0.094927	0.823321
18179	-1.838812	0.829984	9.595846	-0.020225	-0.011324	-0.014226	-0.080293	-0.284008	-0.753754	0.557457	-0.051594	0.094439	0.823201
18180	-1.771244	0.820974	9.735566	-0.028761	-0.016855	-0.029026	-0.082626	-0.286263	-0.753479	0.557836	-0.051553	0.093746	0.823027
18181	-1.838386	0.748910	9.805938	-0.032107	-0.022382	-0.038263	-0.081330	-0.284137	-0.754388	0.558511	-0.051433	0.092902	0.822672
18182	-1.835519	0.663192	10.063993	0.052038	-0.036920	-0.033199	-0.080421	-0.284678	-0.753753	0.559109	-0.050163	0.093312	0.822298
18183	-1.887058	0.839724	9.657940	-0.009292	-0.055286	-0.051022	-0.081459	-0.285204	-0.753745	0.560079	-0.049275	0.092452	0.821789
18184	-1.665207	0.836345	9.947997	-0.163808	-0.086579	-0.075746	-0.081981	-0.284661	-0.753741	0.561270	-0.049681	0.088716	0.821363
18185	-1.274597	0.802172	9.576718	-0.446756	-0.077630	-0.062405	-0.084603	-0.272587	-0.758343	0.562004	-0.053336	0.080382	0.821490
18186	-1.673699	0.572402	9.449758	-0.401181	-0.055712	-0.067748	-0.086188	-0.256785	-0.765266	0.562688	-0.056892	0.073089	0.821464
18187	-1.542946	0.434237	9.069795	0.179967	-0.000212	-0.072258	-0.086186	-0.255189	-0.766809	0.564113	-0.054775	0.075898	0.820375
18188	-1.432400	0.517112	9.321618	0.405589	0.022031	-0.047157	-0.084622	-0.265483	-0.760011	0.565157	-0.050491	0.082743	0.819269
18189	-1.228630	0.768699	9.610282	0.305512	0.018353	-0.018133	-0.082779	-0.278215	-0.754889	0.565760	-0.047158	0.087857	0.818519
18190	-1.212404	0.913721	9.799689	0.084882	0.012632	-0.013713	-0.082376	-0.287048	-0.751038	0.566002	-0.046281	0.089378	0.818237
18191	-1.816330	1.187200	9.925104	-0.111347	0.015974	-0.016596	-0.080945	-0.286798	-0.751307	0.566179	-0.047608	0.087640	0.818227
18192	-1.493053	1.135024	9.956192	-0.055274	0.014259	-0.013526	-0.079659	-0.281583	-0.752343	0.566289	-0.048343	0.086885	0.818187
18193	-1.124358	1.149079	9.630991	0.110958	0.012689	-0.013587	-0.079653	-0.284129	-0.751702	0.566632	-0.047065	0.088745	0.817825
18194	-1.316180	1.442284	9.657315	0.215453	0.000082	0.025701	-0.079647	-0.290409	-0.748233	0.566393	-0.044430	0.092296	0.817745
18195	-1.269127	1.677329	9.421022	0.407370	0.000433	0.070964	-0.079750	-0.300329	-0.746179	0.565605	-0.039403	0.098951	0.817769
18196	-1.886031	1.632893	9.448246	0.730701	0.000823	0.122415	-0.083240	-0.320333	-0.735360	0.564106	-0.030757	0.110999	0.817629
18197	-1.540535	1.980161	9.494744	0.981916	0.017560	0.107046	-0.085431	-0.345018	-0.720825	0.562834	-0.019433	0.127254	0.816484
18198	-1.685341	2.013369	9.441052	0.865228	0.019299	0.128595	-0.085661	-0.376546	-0.703351	0.560941	-0.009532	0.141634	0.815594
18199	-1.436437	1.894369	9.672134	0.691211	-0.004625	0.132378	-0.090332	-0.399850	-0.687895	0.558894	-0.001036	0.152819	0.815036
18200	-1.376862	2.043938	9.758798	0.529399	-0.017631	0.116806	-0.094212	-0.424119	-0.673989	0.557034	0.005673	0.161251	0.814665
18201	-1.610729	2.058467	9.922439	0.289976	-0.012557	0.075890	-0.097329	-0.435026	-0.666512	0.555821	0.009635	0.165737	0.814556
18202	-1.813567	2.122267	9.703014	-0.188940	-0.011498	-0.016989	-0.096680	-0.435430	-0.665874	0.556182	0.007813	0.162541	0.814973
18203	-1.515126	2.226608	9.791273	-0.616454	-0.058652	-0.063375	-0.096678	-0.423966	-0.674870	0.557493	0.001970	0.151722	0.816198
18204	-1.287208	2.468554	10.060824	-0.537015	-0.083162	-0.038946	-0.097076	-0.406077	-0.686687	0.558383	-0.002630	0.142029	0.817331
18205	-1.603479	2.035245	9.458925	-0.225632	-0.080036	-0.017054	-0.098907	-0.393766	-0.693610	0.558905	-0.003621	0.137313	0.817776
18206	-1.536289	2.089861	9.210689	-0.114512	-0.017550	0.057246	-0.101249	-0.389468	-0.696418	0.558011	-0.004309	0.135255	0.818726
18207	-1.450675	1.304692	8.895640	0.212878	0.089805	0.075396	-0.102158	-0.391329	-0.695383	0.556581	-0.002947	0.139607	0.818974
18208	-1.028481	1.759088	9.270796	0.447136	0.155951	0.094005	-0.100845	-0.405370	-0.687428	0.554607	-0.000115	0.148673	0.818723
18209	-1.332572	1.825147	9.067261	0.119420	0.113590	0.119162	-0.100330	-0.412967	-0.680750	0.552352	-0.000039	0.151717	0.819688
18210	-1.594613	2.190960	9.261968	-0.490155	0.036183	0.147543	-0.098373	-0.409002	-0.685135	0.549820	-0.005449	0.144082	0.822744
18211	-1.882154	1.840458	9.643216	-0.626881	-0.038835	0.206033	-0.103715	-0.390251	-0.696785	0.546470	-0.010872	0.133175	0.826751
18212	-1.375863	1.816471	9.369171	-0.268252	-0.071183	0.233764	-0.106328	-0.375129	-0.705629	0.542728	-0.011855	0.128018	0.830010
18213	-1.324215	2.099658	9.138396	0.039427	-0.101831	0.258433	-0.114910	-0.372498	-0.707359	0.538740	-0.008833	0.127453	0.832728
18214	-0.781000	2.437768	9.205813	0.241737	-0.031923	0.317496	-0.121412	-0.377089	-0.703581	0.533563	-0.004739	0.131198	0.835509
18215	-0.949639	2.418419	9.273577	0.052475	0.022713	0.331212	-0.128174	-0.381280	-0.700315	0.527996	-0.003415	0.132178	0.838890
18216	-1.380705	2.341851	9.645326	-0.031175	0.040738	0.303057	-0.133385	-0.378935	-0.700015	0.522803	-0.003477	0.132116	0.842146
18217	-1.738497	2.573400	10.029280	-0.181782	0.077048	0.300362	-0.135071	-0.377190	-0.702058	0.517549	-0.005615	0.129736	0.845742
18218	-1.938549	2.573538	10.185833	-0.280609	0.139013	0.286836	-0.137809	-0.369011	-0.706661	0.512300	-0.009977	0.126471	0.849385
18219	-1.861837	2.149906	10.074996	-0.296762	0.208373	0.249756	-0.136380	-0.360091	-0.713226	0.507487	-0.015684	0.123504	0.852618
18220	-1.624013	2.310379	9.729024	-0.252671	0.272304	0.188975	-0.135345	-0.349557	-0.720044	0.503497	-0.022277	0.122030	0.855046
18221	-1.494329	2.390509	9.167291	-0.311625	0.238288	0.111214	-0.128327	-0.339361	-0.727038	0.500893	-0.028974	0.119076	0.856789
18222	-1.741431	2.629057	8.719477	-0.212499	0.131135	-0.019185	-0.124433	-0.334590	-0.729253	0.500789	-0.033246	0.116752	0.857015
18223	-2.150542	2.481442	8.703987	-0.342094	-0.015682	-0.170978	-0.120934	-0.325938	-0.733391	0.503544	-0.036565	0.110623	0.856078
18224	-2.065957	1.434069	9.098138	-0.321825	-0.138190	-0.182634	-0.121447	-0.317411	-0.741098	0.506722	-0.037694	0.103599	0.855031
18225	-1.822739	1.508386	9.583907	-0.224201	-0.168995	-0.119335	-0.121201	-0.308852	-0.744696	0.508964	-0.037105	0.097987	0.854387
18226	-1.334804	1.307972	9.787273	-0.154894	-0.117453	-0.027671	-0.124583	-0.303210	-0.748524	0.509537	-0.036580	0.094137	0.854501
18227	-1.030094	1.101596	9.760820	-0.123896	-0.016708	0.025880	-0.127703	-0.300644	-0.750684	0.509063	-0.037270	0.091871	0.855000
18228	-0.979846	1.167994	9.450183	-0.066885	0.038362	0.081460	-0.127967	-0.299832	-0.750424	0.507544	-0.038307	0.091193	0.855930
18229	-1.252475	1.225987	9.683681	-0.126300	0.058319	0.070037	-0.127575	-0.298240	-0.751970	0.506168	-0.040201	0.089663	0.856818
18230	-1.914021	1.459231	10.036019	-0.160769	0.054347	0.007071	-0.126402	-0.293858	-0.755834	0.505820	-0.042596	0.087478	0.857134
18231	-1.961107	1.205227	9.652773	-0.199413	0.090673	-0.074380	-0.123280	-0.290028	-0.758943	0.506790	-0.046058	0.084930	0.856639
18232	-1.743246	0.997403	9.253445	-0.280186	0.102354	-0.141233	-0.120550	-0.284858	-0.762820	0.508762	-0.050740	0.081049	0.855580
18233	-1.292054	0.898584	8.937031	-0.242978	0.086833	-0.185293	-0.113792	-0.277858	-0.767371	0.511565	-0.054758	0.077605	0.853979
18234	-1.018625	0.677488	8.845271	-0.237319	0.046609	-0.209175	-0.109378	-0.271760	-0.770617	0.514796	-0.058154	0.073812	0.852148
18235	-0.897580	0.580006	9.111465	-0.198193	-0.019248	-0.245784	-0.104425	-0.268373	-0.775670	0.518803	-0.059957	0.069938	0.849916
18236	-1.161981	0.449795	9.880064	-0.216619	-0.039596	-0.294773	-0.101822	-0.263072	-0.780060	0.523607	-0.061790	0.065502	0.847188
18237	-0.929325	0.708526	10.130692	-0.116512	-0.021284	-0.332139	-0.098052	-0.260312	-0.782017	0.529137	-0.062775	0.062855	0.843873
18238	-0.949982	0.521051	10.895963	0.080668	-0.039590	-0.403099	-0.090754	-0.264827	-0.782077	0.536093	-0.061604	0.063300	0.839525
18239	-1.990479	0.323387	10.681856	0.105961	-0.074647	-0.487851	-0.085663	-0.271726	-0.781092	0.544513	-0.059505	0.063620	0.834217
18240	-2.831123	0.686947	10.554296	-0.051481	0.005352	-0.546040	-0.078755	-0.275836	-0.781406	0.553543	-0.060691	0.062174	0.828276
18241	-1.758350	0.138123	9.836524	-0.049699	0.054012	-0.538646	-0.069255	-0.276224	-0.782768	0.562336	-0.062516	0.061267	0.822263
18242	-1.585353	0.227357	9.097701	-0.192194	0.065915	-0.500614	-0.058994	-0.274453	-0.782206	0.570236	-0.066216	0.058223	0.816735
18243	-1.234036	-0.141929	9.242219	-0.000333	0.059112	-0.396238	-0.049380	-0.270410	-0.783695	0.576654	-0.067357	0.058323	0.812116
18244	-1.691781	-0.715933	9.085880	0.185260	-0.004203	-0.190305	-0.043647	-0.278367	-0.780272	0.580012	-0.065218	0.061029	0.809696
18245	-2.308323	-0.805940	9.856557	0.386325	-0.029124	0.045138	-0.042843	-0.288824	-0.777198	0.579838	-0.059968	0.066931	0.809760
18246	-2.390108	-0.828998	10.196311	0.500106	-0.024892	0.237663	-0.043587	-0.305955	-0.771542	0.576603	-0.053290	0.075024	0.811825
18247	-2.262482	-0.289819	10.209864	0.197236	0.011278	0.204674	-0.047352	-0.318326	-0.763417	0.573504	-0.050712	0.078479	0.813857
18248	-2.334309	-0.401223	10.034811	-0.219712	-0.007829	0.056779	-0.046838	-0.316319	-0.763678	0.572382	-0.052861	0.074872	0.814849
18249	-2.430438	-0.474462	9.778457	-0.191958	-0.040176	-0.098074	-0.046330	-0.308301	-0.767407	0.573877	-0.054437	0.071069	0.814034
18250	-2.393230	-0.196100	9.552279	-0.317107	-0.072556	-0.209414	-0.046093	-0.299591	-0.769333	0.577036	-0.057038	0.064845	0.812140
18251	-2.219261	-0.277201	9.653578	-0.557914	-0.102214	-0.275181	-0.043130	-0.280632	-0.777835	0.580999	-0.062108	0.054177	0.809721
18252	-1.906559	-0.132121	9.687334	-0.157398	-0.087023	-0.240870	-0.041981	-0.269668	-0.781825	0.584797	-0.062633	0.050318	0.807191
18253	-1.436185	-0.204011	9.496292	-0.057366	-0.051031	-0.178561	-0.039406	-0.263513	-0.781328	0.587696	-0.062605	0.048456	0.805199
18254	-1.092322	-0.025523	9.432396	0.054270	-0.042546	-0.146625	-0.038501	-0.261378	-0.781848	0.590173	-0.061269	0.048646	0.803477
18255	-1.122696	0.295647	9.803861	0.195122	-0.078956	-0.138493	-0.039682	-0.262412	-0.779011	0.592748	-0.057747	0.050551	0.801723
18256	-1.302781	0.151467	9.956177	0.268970	-0.142922	-0.150943	-0.039543	-0.269632	-0.775415	0.595620	-0.052263	0.052993	0.799811
18257	-1.430689	0.166801	9.590354	0.296922	-0.152046	-0.160017	-0.039798	-0.277907	-0.770274	0.598675	-0.046368	0.055634	0.797711
18258	-1.364302	0.381850	9.123533	0.306866	-0.106235	-0.137891	-0.041353	-0.286434	-0.764865	0.601275	-0.040996	0.059127	0.795796
18259	-1.293029	0.592870	8.882329	0.334190	-0.093257	-0.089787	-0.043305	-0.293078	-0.759710	0.603112	-0.035501	0.063135	0.794361
18260	-1.502388	1.033386	9.083376	0.434577	-0.014367	-0.002680	-0.043146	-0.309140	-0.753546	0.603459	-0.029880	0.069859	0.793766
18261	-1.450007	1.217705	10.190581	0.546161	-0.008634	0.075379	-0.044693	-0.321950	-0.746597	0.602601	-0.022943	0.078388	0.793852
18262	-1.569718	1.065215	10.691385	0.570189	-0.013041	0.151182	-0.045339	-0.338087	-0.735413	0.600439	-0.015474	0.087345	0.794735
18263	-1.523530	1.477829	10.323158	0.392701	-0.039609	0.186303	-0.050268	-0.352190	-0.727151	0.597684	-0.009705	0.093107	0.796248
18264	-1.814740	1.859989	9.687324	0.299366	-0.061610	0.195994	-0.055466	-0.361472	-0.720685	0.594718	-0.004630	0.097173	0.798027
18265	-2.188354	2.351533	9.429099	0.312814	-0.048795	0.208927	-0.061189	-0.372874	-0.711902	0.591526	0.000351	0.101620	0.799856
18266	-2.227603	2.482764	9.135338	0.431207	-0.028428	0.253790	-0.066129	-0.383220	-0.704152	0.587463	0.006569	0.108177	0.801961
18267	-2.018990	2.214226	9.277536	0.393982	0.015579	0.318155	-0.071320	-0.393851	-0.698201	0.582281	0.011677	0.114736	0.804766
18268	-1.478987	2.221065	9.556304	0.356923	0.035816	0.362252	-0.076396	-0.402852	-0.690451	0.576216	0.016231	0.120811	0.808156
18269	-0.897364	2.072340	9.343620	0.232505	0.043139	0.381024	-0.083032	-0.410769	-0.683458	0.569894	0.019181	0.125051	0.811921
18270	-0.900717	2.274677	9.420835	0.104961	0.015500	0.349955	-0.091085	-0.417631	-0.680054	0.564064	0.021141	0.126802	0.815663
18271	-0.992464	2.297984	9.254686	-0.118693	-0.012286	0.300872	-0.096689	-0.415809	-0.678723	0.559263	0.020828	0.124707	0.819292
18272	-1.189961	2.269388	9.449265	-0.308801	-0.040114	0.238109	-0.102808	-0.406390	-0.684070	0.555506	0.018764	0.119105	0.822724
18273	-1.416332	2.226044	9.568960	-0.156332	-0.032713	0.225019	-0.108275	-0.398582	-0.688652	0.551970	0.018155	0.116207	0.825528
18274	-0.953303	2.180809	9.438231	-0.262677	0.029268	0.174570	-0.112965	-0.392378	-0.691441	0.549017	0.015316	0.112139	0.828113
18275	-0.528555	2.075442	9.332704	-0.312526	0.038198	0.086651	-0.113750	-0.380358	-0.699401	0.547614	0.011520	0.107469	0.829721
18276	-0.305625	1.817287	8.985523	-0.308714	0.032704	0.059940	-0.114543	-0.370456	-0.704276	0.546432	0.007854	0.102700	0.831145
18277	-0.481743	1.853511	9.128405	-0.354077	0.021619	0.046797	-0.115068	-0.361371	-0.709925	0.545683	0.003833	0.097133	0.832335
18278	-0.837925	2.245548	9.308200	-0.277453	0.029007	0.067442	-0.115080	-0.350013	-0.716091	0.544236	0.000573	0.092834	0.833780
18279	-0.851776	2.123431	9.483979	-0.036076	0.036651	0.101880	-0.115340	-0.346809	-0.718402	0.542494	-0.000105	0.092746	0.834924
18280	-0.946405	1.745706	9.530605	0.042374	0.036855	0.157665	-0.117154	-0.345869	-0.720444	0.539652	0.000167	0.093864	0.836639
18281	-0.874279	1.784148	9.474211	0.162784	0.053538	0.191475	-0.118839	-0.351861	-0.716962	0.536365	0.001535	0.097284	0.838359
18282	-1.044120	2.030365	9.816919	0.281702	0.117600	0.192878	-0.119619	-0.357588	-0.712844	0.532800	0.003102	0.103273	0.839910
18283	-0.797313	1.807237	9.146414	0.071745	0.146633	0.166880	-0.117402	-0.362425	-0.710421	0.529708	0.001907	0.106156	0.841509
18284	-0.508713	1.947120	9.081460	-0.044347	0.136630	0.217072	-0.118442	-0.362682	-0.710413	0.525724	-0.000256	0.106860	0.843916
18285	-1.219174	1.827248	9.615614	0.097765	0.110112	0.207653	-0.118565	-0.364561	-0.710413	0.522001	-0.000468	0.109788	0.845849
18286	-1.824647	1.889044	9.044362	0.025150	0.153749	0.165668	-0.118163	-0.368056	-0.710160	0.518816	-0.002298	0.111834	0.847536
18287	-1.677523	1.898653	9.657943	0.001623	0.165612	0.177526	-0.116608	-0.366996	-0.709915	0.515456	-0.004549	0.113737	0.849322
18288	-1.444306	1.537363	10.099106	0.130625	0.111861	0.191204	-0.115831	-0.368599	-0.708122	0.511905	-0.004527	0.117140	0.851006
18289	-1.790795	1.412447	10.353352	0.093312	0.095251	0.172573	-0.117380	-0.373271	-0.706826	0.508778	-0.004671	0.119848	0.852502
18290	-1.948206	1.558359	10.200311	-0.141472	0.091342	0.176916	-0.117631	-0.373552	-0.708367	0.505455	-0.007105	0.118396	0.854662
18291	-1.600440	1.403406	9.709324	-0.122591	0.102494	0.208399	-0.119196	-0.367525	-0.711952	0.501662	-0.009519	0.117480	0.856997
18292	-1.466341	1.575459	9.292938	-0.098591	0.097162	0.237141	-0.121283	-0.363353	-0.713605	0.497182	-0.011489	0.116824	0.859668
18293	-1.418804	1.714814	9.213726	-0.098980	0.102733	0.265736	-0.121551	-0.359335	-0.715144	0.492379	-0.013542	0.116313	0.862468
18294	-1.320182	1.768647	9.421826	0.079725	0.077325	0.261142	-0.123888	-0.359048	-0.715897	0.487523	-0.013360	0.118535	0.864923
18295	-1.216367	1.740406	9.544813	0.151865	0.046271	0.235718	-0.126231	-0.361952	-0.713308	0.483406	-0.012037	0.121772	0.866802
18296	-1.331483	1.609856	9.424294	-0.008575	0.002075	0.179603	-0.130391	-0.363241	-0.712504	0.480015	-0.011608	0.121703	0.868700
18297	-1.496264	1.797703	9.579009	0.012305	-0.007055	0.187089	-0.132342	-0.362416	-0.712874	0.476821	-0.010832	0.121977	0.870429
18298	-1.495947	1.735547	9.693355	0.080077	0.020569	0.242765	-0.137418	-0.363549	-0.710905	0.472280	-0.009726	0.123637	0.872680
18299	-1.331894	1.712165	9.795369	0.047899	0.073731	0.310820	-0.140673	-0.363905	-0.709851	0.466715	-0.009717	0.125294	0.875434
18300	-1.230197	1.621310	9.900657	0.081064	0.093924	0.328499	-0.145230	-0.362774	-0.709300	0.460474	-0.009673	0.127672	0.878391
18301	-1.619238	1.828279	10.149559	0.067190	0.157740	0.299692	-0.146531	-0.363692	-0.708518	0.454854	-0.010992	0.130402	0.880899
18302	-1.765475	1.649345	9.968063	0.018559	0.179506	0.258810	-0.146800	-0.363939	-0.706587	0.449751	-0.013175	0.132441	0.883182
18303	-1.562153	1.461034	9.655283	-0.136527	0.124386	0.193528	-0.147058	-0.360740	-0.709413	0.446013	-0.016041	0.131211	0.885211
18304	-1.360561	1.648882	9.597391	-0.214768	0.078490	0.134137	-0.146810	-0.353917	-0.711983	0.443334	-0.018852	0.128176	0.886945
18305	-1.207015	1.803083	9.576983	-0.201704	0.036274	0.049361	-0.146038	-0.344976	-0.717128	0.442338	-0.021104	0.124922	0.887855
18306	-1.130285	1.879371	9.329140	-0.269268	0.006778	-0.032148	-0.144481	-0.336984	-0.722280	0.442738	-0.023545	0.120212	0.888244
18307	-0.822198	1.986408	9.496736	-0.350728	-0.008097	-0.110056	-0.144111	-0.326681	-0.726007	0.444584	-0.026687	0.113823	0.888075
18308	-0.864914	1.847063	9.575993	-0.183775	-0.010810	-0.164576	-0.142692	-0.317607	-0.730643	0.447349	-0.028366	0.110398	0.887066
18309	-0.734455	1.795072	9.773304	-0.258693	0.028336	-0.194543	-0.137495	-0.312057	-0.734025	0.450626	-0.031486	0.105897	0.885850
18310	-0.931600	1.694507	10.026884	-0.144800	0.074099	-0.197734	-0.132698	-0.303014	-0.737916	0.453812	-0.034381	0.103896	0.884352
18311	-1.094620	1.485840	9.602386	0.133307	0.098208	-0.181588	-0.125678	-0.305357	-0.736044	0.456948	-0.035127	0.106949	0.882341
18312	-1.109402	1.537449	9.226128	0.133004	0.089132	-0.166808	-0.121648	-0.308202	-0.733892	0.459737	-0.035700	0.110014	0.880491
18313	-1.129033	1.604255	9.075664	0.092730	0.023294	-0.166912	-0.117221	-0.311598	-0.732643	0.462730	-0.035443	0.111663	0.878724
18314	-1.201821	1.705301	9.119606	0.084183	-0.035266	-0.185331	-0.114353	-0.314445	-0.732024	0.466080	-0.034315	0.112705	0.876864
18315	-1.457927	1.851037	9.676126	0.086425	-0.048233	-0.224085	-0.112011	-0.320474	-0.727803	0.470212	-0.032969	0.113542	0.874598
18316	-1.717807	1.770192	10.104619	0.088520	-0.026418	-0.244423	-0.110451	-0.322625	-0.726144	0.474559	-0.032087	0.114700	0.872128
18317	-1.801551	1.640355	10.174026	0.099215	-0.000871	-0.258249	-0.105507	-0.325754	-0.724514	0.479162	-0.031528	0.116184	0.869431
18318	-1.702053	1.485359	9.815138	-0.009314	0.015482	-0.265269	-0.102384	-0.326860	-0.724153	0.483702	-0.032358	0.116021	0.866905
18319	-1.422326	1.456308	9.598915	-0.181022	0.024517	-0.255063	-0.096928	-0.322378	-0.726638	0.487982	-0.034931	0.112867	0.864820
18320	-1.518925	1.494729	9.634556	-0.183011	0.025469	-0.232931	-0.091475	-0.318822	-0.727708	0.491815	-0.037534	0.109804	0.862932
18321	-1.822944	1.567414	9.961577	-0.167359	0.035508	-0.219043	-0.087835	-0.313661	-0.731463	0.495426	-0.040078	0.107013	0.861101
18322	-1.858987	1.538077	9.845616	-0.060986	0.030244	-0.178810	-0.083682	-0.309158	-0.733295	0.498374	-0.041439	0.106134	0.859443
18323	-2.054860	1.651897	9.475740	-0.068168	-0.018197	-0.176935	-0.080710	-0.306754	-0.731388	0.501434	-0.041995	0.104572	0.857826
18324	-2.140621	1.939963	9.344563	-0.162836	-0.026543	-0.184800	-0.079015	-0.302515	-0.735514	0.504499	-0.043411	0.101371	0.856341
18325	-2.736548	2.054977	9.556641	-0.054341	-0.052110	-0.182397	-0.076163	-0.299330	-0.736307	0.507713	-0.043278	0.099768	0.854635
18326	-2.683502	2.052695	9.561905	0.100019	-0.088556	-0.207397	-0.076162	-0.301733	-0.734765	0.511473	-0.041017	0.100410	0.852426
18327	-1.810571	1.989189	9.477949	0.058711	-0.117860	-0.264743	-0.076556	-0.301454	-0.734119	0.516293	-0.038795	0.100065	0.849661
18328	-1.172896	1.718423	9.422497	-0.075305	-0.114409	-0.324453	-0.073828	-0.302546	-0.732856	0.521935	-0.038130	0.097362	0.846552
18329	-0.742391	1.418450	9.388703	-0.144658	-0.081654	-0.376506	-0.072264	-0.300037	-0.735439	0.528368	-0.038800	0.093832	0.842922
18330	-0.663295	1.004816	9.386041	-0.088943	-0.024802	-0.328298	-0.068623	-0.298344	-0.736753	0.533831	-0.039791	0.091823	0.839649
18331	-0.523611	0.534467	9.647181	0.056819	0.087246	-0.172662	-0.064465	-0.297852	-0.736657	0.536640	-0.040729	0.093564	0.837618
18332	-1.442226	0.571269	9.687130	0.243946	0.168186	0.003473	-0.059658	-0.300166	-0.734253	0.536417	-0.040775	0.099465	0.837079
18333	-2.157387	0.916607	9.786111	0.212874	0.186596	0.110297	-0.056013	-0.307817	-0.729528	0.534396	-0.041178	0.105094	0.837663
18334	-2.605856	0.940088	9.878266	0.104185	0.153545	0.126390	-0.052891	-0.312522	-0.726341	0.532015	-0.042225	0.108592	0.838681
18335	-2.605917	0.949415	9.791986	0.001333	0.054645	0.090953	-0.053407	-0.315990	-0.724410	0.530408	-0.042768	0.109264	0.839583
18336	-2.452225	1.069672	9.694295	-0.132230	-0.070065	-0.027660	-0.055230	-0.313031	-0.726065	0.530879	-0.042909	0.106284	0.839661
18337	-1.924306	1.065435	9.555144	-0.348376	-0.176432	-0.107937	-0.057075	-0.303362	-0.728489	0.532789	-0.043738	0.098459	0.839362
18338	-1.347900	1.014049	9.670217	-0.471462	-0.213087	-0.123246	-0.061771	-0.288877	-0.736160	0.534808	-0.045278	0.088169	0.839140
18339	-1.201454	0.634454	9.733468	-0.351766	-0.198205	-0.076495	-0.066211	-0.273986	-0.743318	0.536142	-0.045691	0.080032	0.839082
18340	-1.186061	0.421410	9.332176	-0.193147	-0.137533	-0.016704	-0.072206	-0.265624	-0.746738	0.536409	-0.045333	0.075307	0.839369
18341	-1.109227	0.457743	8.656522	-0.220379	-0.033164	0.042071	-0.074955	-0.257823	-0.748899	0.535585	-0.046910	0.071219	0.840164
18342	-0.883779	0.703806	8.724484	-0.329687	0.050980	0.100448	-0.074579	-0.247665	-0.753654	0.533442	-0.051006	0.066324	0.841688
18343	-0.651160	0.475353	9.318722	-0.280676	0.065737	0.137602	-0.074604	-0.235879	-0.757377	0.530780	-0.054721	0.062345	0.843440
18344	-1.069282	0.211231	9.709564	-0.160967	0.029119	0.099496	-0.076178	-0.228367	-0.760190	0.528845	-0.056646	0.060054	0.844694
18345	-1.121413	0.039466	10.162723	-0.160549	0.016244	0.084752	-0.075935	-0.221269	-0.762118	0.527249	-0.058296	0.057479	0.845758
18346	-1.650765	-0.163201	10.298958	-0.216191	-0.029660	0.062380	-0.077507	-0.214426	-0.764802	0.525963	-0.059849	0.053592	0.846704
18347	-2.229397	-0.145025	10.322617	-0.104376	-0.009484	0.075812	-0.079470	-0.207447	-0.767612	0.524605	-0.060516	0.051680	0.847618
18348	-2.564366	0.329666	10.038113	-0.014549	0.074853	0.146244	-0.079994	-0.206232	-0.767607	0.522009	-0.061634	0.052405	0.849095
18349	-2.372360	0.492353	9.662941	0.050339	0.139080	0.194467	-0.079089	-0.205164	-0.767357	0.518656	-0.063126	0.054875	0.850882
18350	-1.938962	0.604111	9.730960	0.120158	0.132878	0.217913	-0.077141	-0.205316	-0.766858	0.514902	-0.063751	0.058580	0.852866
18351	-1.702510	0.556193	9.650886	0.117866	0.124612	0.187471	-0.077535	-0.208104	-0.764027	0.511740	-0.064307	0.062066	0.854479
18352	-1.872217	0.757775	9.604122	0.079138	0.049424	0.114467	-0.075320	-0.211872	-0.762118	0.509779	-0.064050	0.064081	0.855521
18353	-2.220011	0.896479	9.564418	0.016138	-0.013085	0.017321	-0.076103	-0.211856	-0.761469	0.509555	-0.063515	0.064242	0.855682
18354	-2.321055	0.847682	9.423573	-0.084863	-0.062684	-0.034795	-0.078579	-0.209684	-0.761963	0.510021	-0.063206	0.062113	0.855585
18355	-1.953833	0.680262	9.496661	-0.023542	-0.066196	-0.022460	-0.078450	-0.207284	-0.763634	0.510489	-0.062235	0.061044	0.855454
18356	-1.273325	0.522196	9.308772	0.046667	-0.042277	-0.034103	-0.081582	-0.207226	-0.761295	0.510980	-0.060938	0.061368	0.855231
18357	-1.021088	0.190029	9.109645	0.120623	-0.049534	-0.062299	-0.080798	-0.209643	-0.760273	0.512284	-0.058802	0.062864	0.854491
18358	-0.896795	-0.093443	9.154835	0.184373	-0.040457	-0.118268	-0.080664	-0.214587	-0.757448	0.514341	-0.056235	0.065459	0.853233
18359	-1.173331	-0.238319	9.159823	0.188542	-0.057101	-0.179136	-0.080000	-0.221423	-0.755142	0.517714	-0.053407	0.067844	0.851185
18360	-1.409626	-0.213646	9.477202	0.150641	-0.065561	-0.232857	-0.079588	-0.228938	-0.753863	0.521866	-0.050899	0.069489	0.848667
18361	-1.453439	-0.119489	9.600529	0.193290	-0.033719	-0.302838	-0.076083	-0.233767	-0.749264	0.527277	-0.048591	0.072018	0.845240
18362	-1.182905	-0.226580	9.783974	0.152141	0.022722	-0.382489	-0.073085	-0.238216	-0.747490	0.533824	-0.047769	0.074466	0.840954
18363	-1.119797	-0.330979	9.468661	0.082534	0.039000	-0.432692	-0.065410	-0.241775	-0.745496	0.541148	-0.048047	0.075695	0.836134
18364	-1.250260	-0.294777	8.875080	-0.020507	0.073501	-0.488640	-0.058387	-0.242658	-0.745295	0.549176	-0.050082	0.075684	0.830764
18365	-1.483871	0.163902	8.773720	-0.116769	0.118969	-0.529836	-0.045920	-0.240100	-0.744236	0.557700	-0.054008	0.074319	0.824943
18366	-1.896243	0.722559	9.168953	-0.106506	0.168242	-0.533599	-0.036297	-0.236476	-0.747268	0.566121	-0.058607	0.073863	0.818912
18367	-2.245150	1.107549	9.394322	0.033230	0.241461	-0.528425	-0.023308	-0.233129	-0.747370	0.574469	-0.062840	0.076365	0.812530
18368	-2.312091	1.544108	10.465547	0.087433	0.257939	-0.508832	-0.008225	-0.234631	-0.746333	0.582427	-0.066647	0.080107	0.806176
18369	-3.387132	1.064999	11.684943	0.249830	0.170188	-0.483911	0.005552	-0.239042	-0.742202	0.590296	-0.067143	0.085387	0.799845
18370	-3.422895	0.470630	11.659472	0.328431	0.068749	-0.509170	0.013112	-0.249831	-0.737895	0.598729	-0.065078	0.090760	0.793128
18371	-2.868731	0.989709	10.471780	0.219228	0.014902	-0.502246	0.022732	-0.256603	-0.732575	0.606960	-0.063527	0.093715	0.786626
18372	-2.129912	1.724248	9.572066	0.129708	-0.021437	-0.450957	0.029232	-0.259875	-0.730056	0.614254	-0.062305	0.094914	0.780898
18373	-2.229419	1.852894	9.260904	0.343339	-0.076763	-0.379656	0.033779	-0.264985	-0.725466	0.620759	-0.057504	0.098868	0.775614
18374	-2.672252	1.692607	9.076902	0.507237	-0.139515	-0.306751	0.034707	-0.278366	-0.719051	0.626322	-0.049497	0.104635	0.770923
18375	-2.921495	1.397320	9.401675	0.422886	-0.139523	-0.248112	0.036034	-0.293502	-0.713154	0.630856	-0.042487	0.109237	0.766996
18376	-2.812707	1.348364	9.795650	0.294930	-0.135018	-0.213695	0.034473	-0.301885	-0.706716	0.634661	-0.037011	0.111863	0.763755
18377	-2.294307	1.314975	9.579194	0.223131	-0.073787	-0.219667	0.034998	-0.310302	-0.701453	0.638363	-0.033487	0.114279	0.760468
18378	-1.243358	1.320925	9.301051	0.202131	-0.037088	-0.223477	0.036425	-0.316179	-0.696452	0.641966	-0.030704	0.116717	0.757175
18379	-1.624121	1.285587	9.037771	0.245605	-0.068097	-0.201993	0.037726	-0.321796	-0.692479	0.645351	-0.026906	0.119515	0.753999
18380	-1.994206	1.049717	9.220633	0.266758	-0.117478	-0.194431	0.039551	-0.327693	-0.689025	0.648674	-0.022011	0.121902	0.750918
18381	-2.567704	1.016133	9.582053	0.158025	-0.145044	-0.162663	0.038001	-0.333029	-0.686958	0.651565	-0.018128	0.122396	0.748434
18382	-2.815380	1.395835	9.609070	0.155460	-0.132364	-0.194102	0.037347	-0.338350	-0.682326	0.654841	-0.014448	0.122914	0.745565
18383	-2.097303	1.449574	9.429302	-0.013213	-0.103265	-0.226352	0.037604	-0.339014	-0.681300	0.658494	-0.013624	0.121393	0.742607
18384	-1.466918	1.690363	9.126524	-0.119422	-0.108939	-0.302542	0.037609	-0.336355	-0.684128	0.663201	-0.014166	0.118085	0.738932
18385	-0.811057	1.642595	8.846341	-0.161047	-0.116279	-0.341472	0.040192	-0.328215	-0.686716	0.668488	-0.015335	0.114130	0.734753
18386	-1.172603	1.632232	8.840421	-0.129010	-0.105479	-0.400405	0.044605	-0.322516	-0.689577	0.674516	-0.016279	0.110680	0.729735
18387	-1.492913	1.090504	9.600327	-0.132159	-0.067171	-0.385709	0.048886	-0.319211	-0.690124	0.680260	-0.017858	0.107759	0.724787
18388	-1.703912	0.886108	10.452394	-0.177113	0.036796	-0.415639	0.055119	-0.311530	-0.694285	0.686063	-0.021555	0.105519	0.719526
18389	-2.646152	1.321457	10.272084	-0.097136	0.075859	-0.496564	0.064465	-0.304936	-0.696156	0.693003	-0.024973	0.104986	0.712812
18390	-2.408734	1.034978	9.372576	-0.169788	0.049343	-0.507932	0.073291	-0.297003	-0.699051	0.700017	-0.028946	0.102968	0.706070
18391	-2.306532	0.838334	9.495586	-0.148886	0.064057	-0.481996	0.082109	-0.289320	-0.700147	0.706600	-0.032906	0.101539	0.699517
18392	-2.352833	0.444539	9.739262	-0.072951	0.117235	-0.435535	0.091448	-0.282980	-0.700475	0.712393	-0.036310	0.101860	0.693400
18393	-2.090644	0.052706	9.673806	-0.211608	0.188308	-0.475078	0.104182	-0.277237	-0.703146	0.718433	-0.042919	0.101300	0.686841
18394	-1.950519	-0.022396	9.438833	-0.312748	0.253905	-0.527362	0.118701	-0.265047	-0.703770	0.724855	-0.051814	0.100164	0.679609
18395	-1.599970	-0.683027	10.916217	-0.435196	0.182210	-0.609058	0.132051	-0.247510	-0.708497	0.732269	-0.061842	0.096219	0.671342
18396	-1.931952	-0.856876	10.219398	-0.552858	0.085054	-0.668565	0.145143	-0.226505	-0.716049	0.740317	-0.072206	0.089171	0.662394
18397	-1.716425	-0.574163	9.754918	-0.460846	0.046746	-0.704955	0.155362	-0.204913	-0.721778	0.748842	-0.080928	0.082630	0.652578
18398	-2.015781	-0.509687	9.085749	-0.338901	0.017495	-0.761519	0.167016	-0.187746	-0.725077	0.758132	-0.087327	0.077192	0.641600
18399	-2.291680	0.725167	8.754850	-0.349620	0.055923	-0.741396	0.175280	-0.168123	-0.728349	0.766881	-0.094490	0.072157	0.630681
18400	-2.165589	1.100049	9.265344	0.034637	0.083052	-0.654605	0.185508	-0.152948	-0.730995	0.775049	-0.095792	0.072586	0.620366
18401	-1.929694	0.686157	9.799405	0.408345	0.033331	-0.595393	0.192524	-0.157550	-0.726552	0.783121	-0.090659	0.076956	0.610393
18402	-2.129907	0.209875	9.930075	0.304460	-0.025297	-0.586585	0.200458	-0.162979	-0.723146	0.790845	-0.086327	0.079165	0.600703
18403	-2.055453	-0.252796	9.660250	0.405559	-0.107234	-0.513932	0.205658	-0.167302	-0.719718	0.797852	-0.079324	0.081378	0.592045
18404	-2.233011	-0.436720	9.444788	0.380261	-0.152751	-0.427233	0.206963	-0.174795	-0.715232	0.803756	-0.071987	0.082716	0.584768
18405	-3.158926	-0.382879	9.547316	0.345619	-0.148944	-0.297327	0.205295	-0.185487	-0.711623	0.807969	-0.065106	0.083887	0.579578
18406	-2.344152	-0.368350	9.804752	0.534160	-0.156677	-0.223423	0.203365	-0.196441	-0.707498	0.811487	-0.054881	0.087201	0.575216
18407	-2.285072	-0.628109	9.787259	0.545882	-0.093442	-0.162536	0.202986	-0.205659	-0.702742	0.814094	-0.045189	0.091732	0.571658
18408	-2.117322	-0.426386	9.585229	0.589240	-0.047609	-0.143930	0.204311	-0.223325	-0.694532	0.816330	-0.035164	0.097507	0.568208
18409	-2.639250	-0.157274	9.792957	0.420839	-0.038690	-0.124529	0.204587	-0.236430	-0.688111	0.818119	-0.028107	0.101520	0.565319
18410	-3.194072	-0.039837	10.689534	0.283116	-0.025378	-0.164969	0.203820	-0.247381	-0.682453	0.820201	-0.023377	0.104161	0.562027
18411	-3.371315	-0.296411	10.333839	0.171851	-0.092402	-0.236482	0.204605	-0.253534	-0.678862	0.823152	-0.020121	0.104456	0.557768
18412	-3.134966	0.142830	9.199669	-0.107858	-0.184212	-0.330045	0.205503	-0.249520	-0.679510	0.827177	-0.020385	0.100033	0.552591
18413	-2.644090	0.820557	8.714495	-0.273672	-0.195497	-0.430548	0.206014	-0.238706	-0.685681	0.832195	-0.023778	0.093633	0.546003
18414	-1.652930	1.251092	8.816192	-0.285829	-0.111360	-0.460256	0.207542	-0.224924	-0.689544	0.837268	-0.028034	0.088380	0.538874
18415	-0.730178	0.882607	9.566125	-0.124987	-0.026160	-0.477986	0.209856	-0.213297	-0.693029	0.842381	-0.030787	0.086334	0.531031
18416	-0.902276	0.603307	10.299891	-0.018587	-0.034371	-0.484819	0.215297	-0.206517	-0.694097	0.847564	-0.031427	0.085199	0.522866
18417	-1.856796	0.597658	10.610141	-0.152193	-0.077700	-0.511310	0.221246	-0.197319	-0.694655	0.852924	-0.034116	0.081941	0.514434
18418	-2.194116	0.545075	10.203008	-0.240104	-0.053092	-0.492418	0.226552	-0.185994	-0.698164	0.857890	-0.038326	0.078165	0.506406
18419	-1.622745	0.513246	9.708634	-0.162668	-0.070151	-0.452286	0.229521	-0.175449	-0.701654	0.862437	-0.041145	0.074946	0.498892
18420	-1.487944	0.039111	9.568827	-0.341859	-0.096825	-0.451276	0.231305	-0.162596	-0.703977	0.866773	-0.046606	0.069427	0.491643
18421	-1.585630	0.300755	9.456371	-0.386226	-0.126234	-0.495770	0.232687	-0.144114	-0.708222	0.871411	-0.052753	0.062947	0.483630
18422	-1.763229	0.131774	9.389936	-0.471420	-0.135627	-0.549712	0.236293	-0.127016	-0.714029	0.876335	-0.060201	0.055373	0.474708
18423	-1.758653	0.184810	9.419526	-0.415405	-0.089888	-0.556885	0.236758	-0.105176	-0.719295	0.881149	-0.067220	0.049168	0.465446
18424	-1.908520	0.265895	9.299251	-0.330081	-0.058653	-0.525131	0.240880	-0.088477	-0.724077	0.885613	-0.072861	0.044285	0.456529
18425	-2.044172	0.415669	9.559316	-0.236801	0.007291	-0.495244	0.244202	-0.068397	-0.727438	0.889741	-0.077492	0.041560	0.447915
18426	-1.552653	-0.045618	9.451821	0.001774	0.009622	-0.427548	0.247818	-0.061188	-0.727978	0.893569	-0.077759	0.041014	0.440233
18427	-1.750543	-0.486867	9.976650	0.072778	0.046479	-0.310954	0.251964	-0.058805	-0.726852	0.896374	-0.077022	0.042050	0.434526
18428	-1.551546	-0.765393	10.017806	0.140006	0.096232	-0.190693	0.255335	-0.058957	-0.724822	0.898185	-0.075369	0.044625	0.430804
18429	-1.377375	-0.900325	9.854321	0.210145	0.109341	-0.110974	0.259505	-0.063021	-0.723571	0.899359	-0.072525	0.048276	0.428442
18430	-1.278711	-0.871913	9.663616	0.109177	0.109319	-0.087485	0.264457	-0.069766	-0.720785	0.900183	-0.071444	0.050977	0.426576
18431	-1.203399	-1.007505	9.364782	0.072305	0.117554	-0.080289	0.267830	-0.070857	-0.718626	0.900860	-0.071113	0.053621	0.424874
18432	-1.325226	-0.754441	8.867935	-0.039980	0.116515	-0.090096	0.270021	-0.068844	-0.716329	0.901469	-0.072782	0.055178	0.423098
18433	-1.011765	-0.741787	9.571921	-0.062299	0.100002	-0.103101	0.274953	-0.066212	-0.716367	0.902152	-0.074736	0.056306	0.421149
18434	-1.261212	-0.998976	9.782012	-0.148220	0.058598	-0.153308	0.278834	-0.060751	-0.716652	0.903184	-0.077938	0.055812	0.418413
18435	-1.810188	-1.153048	9.366680	-0.306330	0.017142	-0.194661	0.280360	-0.050431	-0.717431	0.904309	-0.083710	0.053244	0.415189
18436	-1.753538	-0.903121	9.255500	-0.269581	0.033607	-0.212966	0.283447	-0.037866	-0.720279	0.905608	-0.088951	0.051182	0.411513
18437	-1.333178	-1.094672	9.275938	-0.180244	0.088607	-0.208882	0.285880	-0.028483	-0.719651	0.906918	-0.093032	0.050917	0.407740
18438	-1.396017	-1.045468	9.631285	-0.124256	0.174548	-0.206895	0.292223	-0.020365	-0.720212	0.908224	-0.096780	0.052611	0.403727
18439	-1.560542	-0.926166	9.439399	-0.054258	0.227573	-0.226936	0.299208	-0.014504	-0.717436	0.909713	-0.099690	0.055842	0.399206
18440	-1.344180	-0.779688	9.937931	0.065051	0.258729	-0.244842	0.306718	-0.011192	-0.713637	0.911537	-0.100705	0.060507	0.394079
18441	-1.632541	-0.988419	9.567470	0.185223	0.213080	-0.270001	0.313848	-0.010964	-0.709708	0.913777	-0.099139	0.065264	0.388489
18442	-1.835286	-0.941221	9.417422	0.146968	0.154454	-0.299645	0.321500	-0.011279	-0.705783	0.916236	-0.097901	0.068563	0.382395
18443	-0.670370	-1.061335	9.493816	0.114562	0.029939	-0.436154	0.327461	-0.008639	-0.703772	0.919748	-0.096397	0.069055	0.374168
18444	-0.010329	-1.492360	8.992271	-0.028666	-0.128652	-0.613778	0.327432	-0.000847	-0.703769	0.924466	-0.096661	0.065216	0.362995
18445	-0.803864	-1.897115	9.279226	-0.288551	-0.177688	-0.681481	0.327400	0.015218	-0.709418	0.929020	-0.101343	0.058352	0.351064
18446	-1.566146	-1.764529	9.802034	0.002735	-0.095006	-0.579580	0.327219	0.032124	-0.711724	0.933200	-0.101159	0.055352	0.340355
18447	-2.052895	-1.769725	10.675924	0.274229	0.099330	-0.413337	0.329014	0.036955	-0.710322	0.936447	-0.096947	0.058072	0.332108
18448	-1.767967	-1.883340	10.350551	0.369454	0.214883	-0.322569	0.336296	0.033005	-0.707553	0.939052	-0.091691	0.063840	0.325114
18449	-2.048819	-1.637027	10.082552	0.297646	0.234139	-0.260226	0.344083	0.029345	-0.702087	0.940985	-0.087759	0.069534	0.319391
18450	-1.966874	-1.663366	9.367662	0.219061	0.156573	-0.205117	0.349411	0.020222	-0.694805	0.942477	-0.084789	0.073431	0.314889
18451	-2.068231	-1.628978	9.633631	0.101135	0.056093	-0.120662	0.352656	0.018997	-0.692774	0.943352	-0.083264	0.074767	0.312351
18452	-1.815483	-1.561999	9.375298	0.073751	-0.007569	-0.008099	0.353558	0.020204	-0.692010	0.943576	-0.081708	0.074985	0.312033
18453	-1.538630	-1.489758	9.234877	0.120315	-0.029227	0.060473	0.353816	0.017537	-0.689698	0.943467	-0.079045	0.075118	0.313017
18454	-1.318311	-1.176120	9.368546	0.058571	-0.005416	0.095185	0.352136	0.014337	-0.689172	0.943005	-0.077634	0.075445	0.314679
18455	-1.860195	-1.272561	9.621367	0.076310	0.047456	0.073025	0.352019	0.008577	-0.687631	0.942621	-0.076274	0.076755	0.315842
18456	-2.180426	-1.349899	9.703705	0.074597	0.018164	0.076743	0.350982	0.005650	-0.685952	0.942251	-0.074736	0.077596	0.317105
18457	-1.881408	-1.378797	9.521268	0.039276	-0.021942	0.111712	0.350587	0.004062	-0.683893	0.941663	-0.073607	0.077426	0.319153
18458	-2.040872	-1.294275	9.708188	0.114239	-0.051050	0.148117	0.348522	0.000323	-0.684007	0.940990	-0.070771	0.077323	0.321791
18459	-1.979084	-1.111735	9.586510	0.135579	-0.068260	0.191622	0.345290	-0.007547	-0.681927	0.940071	-0.067433	0.077016	0.325250
18460	-1.715238	-0.829523	9.650536	0.209978	-0.105625	0.186515	0.339072	-0.014858	-0.681110	0.939316	-0.062380	0.076558	0.328532
18461	-1.688407	-0.371130	10.017258	0.500719	-0.097166	0.160262	0.334054	-0.028774	-0.681205	0.939011	-0.052019	0.078048	0.330849
18462	-2.191736	0.010847	9.451449	0.579228	-0.094421	0.138475	0.331757	-0.046302	-0.676694	0.938807	-0.040167	0.080158	0.332571
18463	-2.517606	0.119863	9.862786	0.392259	-0.067369	0.104239	0.327124	-0.063415	-0.673579	0.938529	-0.032106	0.081456	0.333913
18464	-2.060975	-0.090467	9.998514	0.106040	-0.113481	0.041976	0.323241	-0.068740	-0.673036	0.938522	-0.029160	0.079973	0.334561
18465	-1.356638	-0.182953	9.979788	0.314980	-0.180885	0.001640	0.318335	-0.079156	-0.672231	0.938982	-0.021958	0.078555	0.334155
18466	-0.966190	-0.173001	9.849154	0.597159	-0.229933	-0.025448	0.311092	-0.092618	-0.669736	0.939725	-0.009116	0.078123	0.332762
18467	-1.923790	0.476000	10.247767	0.595045	-0.129585	-0.034916	0.307882	-0.106930	-0.667017	0.940221	0.002954	0.079497	0.331144
18468	-2.007178	0.747649	9.535513	0.388999	-0.016497	-0.058292	0.306081	-0.119084	-0.661865	0.940605	0.010415	0.081676	0.329369
18469	-1.495067	0.527627	9.618816	0.330900	0.007173	-0.095509	0.304797	-0.128970	-0.657745	0.941152	0.016506	0.083891	0.326991
18470	-1.675427	0.938117	9.464471	0.207872	-0.007542	-0.075831	0.305862	-0.140765	-0.653901	0.941601	0.020469	0.085044	0.325171
18471	-2.168859	1.283000	9.301483	0.389284	-0.040200	-0.036134	0.303920	-0.148895	-0.649518	0.941734	0.028072	0.086746	0.323766
18472	-1.846019	1.324765	9.367489	0.509672	-0.091074	0.016246	0.303031	-0.157729	-0.647201	0.941481	0.038419	0.088227	0.323037
18473	-1.550969	1.149473	9.994259	0.532204	-0.182264	0.088499	0.298773	-0.172947	-0.642288	0.940778	0.049842	0.088092	0.323563
18474	-1.623243	1.134441	9.861358	0.517626	-0.225086	0.147556	0.291014	-0.190281	-0.637862	0.939660	0.061423	0.086964	0.325121
18475	-1.039220	1.490353	9.482953	0.257637	-0.211385	0.208985	0.281575	-0.208413	-0.634581	0.938340	0.068054	0.084340	0.328287
18476	-0.810539	1.552783	9.315542	0.418131	-0.181799	0.255905	0.274725	-0.222020	-0.632604	0.936359	0.077650	0.083234	0.332077
18477	-0.913104	1.826422	9.196008	0.411828	-0.145044	0.337015	0.265648	-0.233302	-0.629065	0.933683	0.086936	0.082646	0.337414
18478	-0.687011	1.948385	9.555071	0.263050	-0.090363	0.336175	0.256846	-0.248485	-0.625659	0.931084	0.093139	0.082060	0.343036
18479	-0.701880	2.035047	9.580150	0.098057	-0.039508	0.279882	0.251143	-0.257258	-0.622660	0.929048	0.095746	0.081383	0.347964
18480	-0.437852	2.257811	9.144085	-0.118533	-0.021590	0.201239	0.244399	-0.263083	-0.621581	0.927905	0.094148	0.079689	0.351822
18481	-0.299005	2.462562	9.141051	-0.148454	0.022044	0.112418	0.242844	-0.262543	-0.623111	0.927368	0.091498	0.078729	0.354145
18482	-0.319147	2.640265	9.059345	-0.154923	0.025525	0.044077	0.242703	-0.256385	-0.625421	0.927315	0.088645	0.077940	0.355183
18483	-0.756030	2.765027	9.215437	-0.156275	0.060048	-0.007690	0.243219	-0.254917	-0.625811	0.927559	0.085441	0.077841	0.355353
18484	-1.102779	2.700716	9.604946	-0.239954	0.079922	-0.032155	0.246329	-0.248663	-0.628404	0.928087	0.080504	0.077587	0.355183
18485	-1.270150	2.934942	9.957110	0.010627	0.069118	-0.056732	0.247225	-0.245711	-0.627767	0.928370	0.080292	0.078953	0.354188
18486	-1.653705	2.460983	9.466827	0.134404	0.076678	-0.000729	0.248908	-0.248250	-0.624439	0.928084	0.082382	0.081238	0.353940
18487	-1.325435	2.364887	9.314925	0.225879	0.015057	0.144743	0.247998	-0.251707	-0.621861	0.926652	0.086876	0.082835	0.356239
18488	-1.459854	2.764984	9.612116	0.247594	0.015283	0.238036	0.244375	-0.262370	-0.617466	0.924524	0.091886	0.084376	0.360129
18489	-1.491332	2.796344	9.655467	0.235569	0.044438	0.210240	0.240745	-0.271684	-0.612555	0.922481	0.096465	0.086507	0.363647
18490	-0.875390	2.014743	9.371821	0.050480	0.060760	0.200114	0.239208	-0.280781	-0.610361	0.920822	0.097429	0.087529	0.367333
18491	-1.006717	2.249510	9.157863	0.088331	0.062742	0.244588	0.237400	-0.285986	-0.608935	0.918730	0.099195	0.088856	0.371752
18492	-0.697849	2.193092	9.363977	0.111211	0.079247	0.244690	0.234535	-0.289412	-0.605442	0.916565	0.101218	0.090568	0.376113
18493	-0.745940	2.171712	9.471242	-0.030666	0.135754	0.249419	0.233765	-0.294091	-0.604024	0.914494	0.100245	0.092303	0.380963
18494	-0.755615	2.189412	9.728230	-0.147812	0.188580	0.235820	0.234545	-0.294099	-0.603901	0.912641	0.096671	0.094073	0.385865
18495	-1.041555	1.991351	9.662778	-0.143205	0.190326	0.217382	0.232982	-0.295276	-0.602475	0.910872	0.093128	0.095991	0.390415
18496	-1.084221	2.355168	9.849903	-0.128366	0.199439	0.206347	0.233496	-0.294336	-0.601964	0.909108	0.089759	0.098160	0.394754
18497	-0.973449	2.361066	9.399766	-0.247362	0.170070	0.189187	0.235835	-0.291561	-0.603910	0.907712	0.084419	0.098926	0.398930
18498	-0.795535	2.449489	9.124233	-0.209049	0.110792	0.204244	0.235050	-0.288074	-0.605446	0.906228	0.080279	0.098845	0.403158
18499	-0.540550	2.562996	9.104201	-0.275673	0.087934	0.213176	0.234011	-0.284864	-0.608007	0.904763	0.075163	0.097821	0.407658
18500	0.142863	2.304203	9.006138	-0.244049	0.089918	0.220756	0.231144	-0.279486	-0.610811	0.903179	0.070586	0.097045	0.412150
18501	0.150023	2.323842	9.116893	-0.023272	0.069783	0.117617	0.230101	-0.277867	-0.611316	0.902110	0.070056	0.097829	0.414390
18502	-0.463009	2.489483	9.370326	-0.315865	0.094756	0.041307	0.229842	-0.274534	-0.614141	0.902020	0.063786	0.096787	0.415840
18503	0.150190	2.298166	9.346962	-0.272756	0.092825	-0.052573	0.231381	-0.265708	-0.616464	0.902616	0.058290	0.096091	0.415514
18504	-0.306988	2.134845	9.690847	-0.316908	0.159979	-0.183966	0.234737	-0.256096	-0.618801	0.904198	0.051020	0.096483	0.412934
18505	-1.226826	1.921520	9.751280	-0.433620	0.130332	-0.236219	0.240680	-0.240750	-0.622570	0.906302	0.041971	0.095307	0.409599
18506	-1.437473	1.611096	9.848173	-0.358466	0.067870	-0.375093	0.246099	-0.226860	-0.624664	0.909522	0.034337	0.093835	0.403466
18507	-2.079046	0.672127	10.004239	-0.453990	0.061185	-0.400466	0.252299	-0.209512	-0.629334	0.912899	0.025114	0.091385	0.397031
18508	-1.764342	-0.092692	10.582121	-0.483759	0.031172	-0.326696	0.257202	-0.190824	-0.635922	0.915652	0.015574	0.088192	0.391868
18509	-1.545676	0.033444	10.055467	-0.502080	0.022237	-0.266778	0.260540	-0.173974	-0.639927	0.917826	0.005926	0.084560	0.387828
18510	-0.695259	-0.395760	9.272491	-0.418163	0.123498	-0.084637	0.264388	-0.155377	-0.643292	0.918322	-0.002714	0.083512	0.386916
18511	-1.227772	0.059951	9.180301	0.113633	0.215843	0.087684	0.268023	-0.153941	-0.643320	0.917307	-0.002001	0.088136	0.388298
18512	-1.700957	0.723454	9.317205	0.050008	0.296163	0.100106	0.271516	-0.156346	-0.638077	0.916019	-0.003072	0.093881	0.389983
18513	-2.156821	0.796251	9.765225	-0.059715	0.264753	0.053428	0.277224	-0.157984	-0.634266	0.915119	-0.005985	0.098073	0.391028
18514	-2.339602	0.714806	9.973603	-0.158206	0.167449	-0.055827	0.281363	-0.154253	-0.632755	0.915224	-0.010165	0.099814	0.390254
18515	-2.184630	0.560490	9.780862	-0.316557	0.028199	-0.132075	0.282908	-0.151840	-0.631480	0.916144	-0.016310	0.097664	0.388428
18516	-1.928653	0.459486	9.642618	-0.286527	-0.085072	-0.140961	0.282372	-0.142202	-0.635586	0.917317	-0.021041	0.093752	0.386390
18517	-1.944729	0.806385	9.791350	-0.193860	-0.105999	-0.140478	0.279620	-0.129859	-0.640316	0.918536	-0.023895	0.090094	0.384192
18518	-1.456964	0.628954	9.680600	-0.060924	-0.029887	-0.126973	0.279874	-0.125317	-0.642630	0.919574	-0.024876	0.088936	0.381909
18519	-1.374573	0.542913	9.797776	0.071790	0.025191	-0.089465	0.277784	-0.124475	-0.641327	0.920275	-0.023723	0.089734	0.380103
18520	-1.477712	0.442399	10.011430	0.113916	0.076371	-0.094869	0.278316	-0.130638	-0.639020	0.920931	-0.022245	0.091879	0.378088
18521	-1.823852	0.229724	9.928409	0.166505	0.092820	-0.099245	0.279338	-0.132213	-0.634143	0.921606	-0.019869	0.094625	0.375891
18522	-1.888257	0.069496	9.541514	0.092649	0.084602	-0.070987	0.282965	-0.130895	-0.632628	0.922045	-0.018797	0.096772	0.374318
18523	-2.075070	0.319078	9.471263	0.181730	0.065499	-0.066833	0.282575	-0.133289	-0.630698	0.922509	-0.015892	0.099146	0.372686
18524	-2.024602	0.352952	9.498611	0.231091	0.062728	-0.101649	0.284657	-0.138917	-0.626859	0.923232	-0.012164	0.101911	0.370283
18525	-1.990438	0.266518	9.528922	0.214817	0.037967	-0.128452	0.287259	-0.144550	-0.623025	0.924175	-0.008584	0.104009	0.367436
18526	-1.764371	0.382766	9.623873	0.120002	0.054182	-0.191712	0.286997	-0.146144	-0.621481	0.925507	-0.007031	0.105776	0.363591
18527	-2.185118	0.679680	10.164175	0.108340	0.024680	-0.249905	0.289579	-0.144670	-0.618929	0.927303	-0.005584	0.106822	0.358702
18528	-2.449901	0.100326	10.441613	0.203488	-0.000923	-0.268749	0.291649	-0.144405	-0.617017	0.929266	-0.002244	0.108149	0.353218
18529	-2.054904	-0.352509	10.047703	0.103857	-0.042980	-0.263609	0.291909	-0.145743	-0.616120	0.931242	-0.000496	0.107903	0.348058
18530	-1.746040	0.069627	9.497238	-0.119117	-0.012005	-0.243562	0.291894	-0.140379	-0.617146	0.932972	-0.003027	0.106761	0.343737
18531	-1.794335	0.578029	9.055063	-0.130234	0.057493	-0.236364	0.294740	-0.133981	-0.618966	0.934486	-0.006291	0.106743	0.339562
18532	-1.628388	1.191218	9.583673	0.134540	0.076133	-0.205549	0.297066	-0.131577	-0.617826	0.935751	-0.004602	0.108966	0.335373
18533	-1.985455	1.289710	10.453026	0.265948	0.086929	-0.284298	0.299402	-0.134796	-0.614632	0.937495	-0.000706	0.112161	0.329427
18534	-2.153157	1.046949	9.910393	-0.010457	0.108266	-0.405695	0.302886	-0.132382	-0.611187	0.939915	-0.002398	0.114025	0.321796
18535	-1.992884	1.296469	9.620152	-0.256074	0.131652	-0.467889	0.310649	-0.119858	-0.612914	0.942588	-0.008969	0.114645	0.313535
18536	-2.223322	1.073403	9.245230	-0.152994	0.067843	-0.442344	0.317231	-0.106767	-0.612961	0.945167	-0.013164	0.114790	0.305465
18537	-1.895597	0.577521	8.965301	0.026659	-0.024864	-0.340655	0.319543	-0.097934	-0.613747	0.947320	-0.013109	0.114219	0.298942
18538	-2.344341	0.653461	8.921373	0.051566	-0.115939	-0.201974	0.318751	-0.094970	-0.613739	0.948830	-0.011771	0.112185	0.294954
18539	-2.758742	0.630634	9.522058	0.099260	-0.124737	-0.046695	0.315637	-0.094414	-0.615385	0.949428	-0.009075	0.110255	0.293851
18540	-2.609286	0.641381	9.763632	0.296574	-0.142405	0.107534	0.308122	-0.100249	-0.616228	0.949174	-0.002241	0.109218	0.295185
18541	-2.291259	0.680697	9.819958	0.251321	-0.087426	0.166295	0.305294	-0.110683	-0.614925	0.948396	0.003588	0.108934	0.297767
18542	-2.031691	0.834258	9.550900	0.093499	-0.053705	0.172833	0.301925	-0.114668	-0.614128	0.947497	0.006185	0.108367	0.300778
18543	-1.487143	0.877818	9.309363	0.006079	-0.036385	0.153927	0.298822	-0.117869	-0.615262	0.946664	0.007044	0.107573	0.303653
18544	-1.211488	0.684702	8.956386	-0.021665	-0.024542	0.126106	0.295574	-0.119705	-0.614466	0.945976	0.007180	0.106868	0.306035
18545	-1.384714	0.612112	8.934549	-0.049755	-0.051069	0.138922	0.292327	-0.119943	-0.614954	0.945260	0.007045	0.105423	0.308740
18546	-1.326391	0.521481	9.130646	-0.016354	-0.115910	0.146579	0.289606	-0.120465	-0.616476	0.944623	0.007889	0.103019	0.311467
18547	-1.632046	0.422701	9.265625	-0.130197	-0.131590	0.160784	0.282719	-0.119062	-0.618220	0.943926	0.006763	0.099520	0.314727
18548	-1.825276	0.525178	9.798122	-0.222167	-0.117092	0.176889	0.278682	-0.113802	-0.620757	0.943085	0.003787	0.095796	0.318433
18549	-1.601561	0.634656	10.024972	-0.098989	-0.047428	0.197710	0.274138	-0.111632	-0.623806	0.941939	0.002773	0.094075	0.322323
18550	-1.565467	0.659698	10.292091	-0.112778	-0.005463	0.179114	0.270760	-0.110667	-0.625064	0.940817	0.001149	0.093146	0.325861
18551	-1.585987	0.390968	9.808074	-0.162703	0.045674	0.172340	0.269067	-0.109975	-0.624922	0.939629	-0.001722	0.092750	0.329382
18552	-1.846509	0.421176	9.647648	-0.331833	0.153294	0.166693	0.271133	-0.104902	-0.625836	0.938227	-0.008530	0.093360	0.333079
18553	-2.087016	0.305358	9.686984	-0.275235	0.241114	0.190835	0.273189	-0.097009	-0.626878	0.936455	-0.014797	0.095906	0.337098
18554	-1.980849	0.302222	10.115182	-0.129323	0.241371	0.235871	0.278105	-0.094748	-0.623573	0.934369	-0.018263	0.099536	0.341634
18555	-2.308387	0.233926	10.031959	-0.013013	0.170212	0.253174	0.280444	-0.096104	-0.622306	0.932308	-0.019030	0.102558	0.346297
18556	-2.029638	0.396058	9.443963	-0.211479	0.104169	0.209828	0.281467	-0.093683	-0.620770	0.930572	-0.023133	0.103028	0.350552
18557	-2.268967	0.553094	9.777571	-0.197037	0.051027	0.173047	0.283149	-0.091285	-0.620911	0.929178	-0.026660	0.102530	0.354125
18558	-2.848824	0.334215	10.126733	-0.039689	0.016242	0.128660	0.281063	-0.090183	-0.620508	0.928241	-0.027116	0.102535	0.356539
18559	-2.961060	0.099835	9.891972	-0.094205	0.008715	0.068417	0.280936	-0.090189	-0.621279	0.927706	-0.028671	0.101968	0.357968
18560	-2.279703	0.260842	9.444533	-0.153828	0.008766	0.060756	0.278718	-0.084948	-0.623573	0.927192	-0.031332	0.100980	0.359356
18561	-1.663409	0.424781	9.188552	-0.097812	0.007082	0.049986	0.279758	-0.081892	-0.625895	0.926779	-0.032965	0.100348	0.360450
18562	-1.191108	0.459072	9.092628	-0.024195	-0.007402	0.043016	0.277938	-0.082538	-0.625366	0.926503	-0.033140	0.099982	0.361245
18563	-1.209685	0.320400	9.354542	0.096858	-0.036553	0.038140	0.275859	-0.083718	-0.624707	0.926390	-0.030830	0.099895	0.361761
18564	-1.613361	0.055978	9.649503	0.179363	-0.072183	0.041375	0.275866	-0.087600	-0.623295	0.926375	-0.026767	0.099798	0.362151
18565	-2.022937	0.017494	9.889970	0.118405	-0.076961	0.016139	0.273533	-0.091055	-0.622120	0.926500	-0.023814	0.099089	0.362233
18566	-2.071464	0.084841	9.914465	0.074763	-0.057871	-0.002575	0.272767	-0.092674	-0.623658	0.926698	-0.021882	0.098474	0.362015
18567	-1.803950	0.089422	9.691399	0.092630	-0.056990	-0.044926	0.272518	-0.095227	-0.624043	0.927202	-0.019686	0.097915	0.361001
18568	-1.574812	0.053042	9.472200	0.030166	-0.066299	-0.104280	0.269908	-0.093980	-0.623122	0.928123	-0.018720	0.096779	0.358987
18569	-1.487935	0.026179	9.304614	0.002360	-0.091949	-0.125601	0.269920	-0.094403	-0.625179	0.929229	-0.018115	0.094864	0.356660
18570	-1.467200	0.233458	9.406126	-0.050199	-0.068262	-0.132375	0.269510	-0.089826	-0.624659	0.930309	-0.018680	0.093106	0.354270
18571	-1.499475	0.448932	9.824097	-0.046716	-0.029905	-0.132433	0.269118	-0.086883	-0.626326	0.931313	-0.019428	0.091973	0.351880
18572	-1.619338	0.322396	10.176446	0.197907	-0.026087	-0.155198	0.270406	-0.085540	-0.624922	0.932547	-0.015711	0.092734	0.348582
18573	-2.007640	0.375607	10.485605	0.309667	0.032285	-0.219346	0.272881	-0.090911	-0.621858	0.934116	-0.010407	0.095226	0.343875
18574	-2.099948	0.014522	10.472479	0.303611	0.074090	-0.302488	0.277176	-0.094969	-0.619837	0.936109	-0.005690	0.098546	0.337573
18575	-1.769990	-0.453274	9.962538	0.268435	0.050219	-0.360730	0.281197	-0.098461	-0.615242	0.938470	-0.001609	0.101045	0.330244
18576	-1.514297	-0.507229	9.512914	0.012277	0.020665	-0.399802	0.285996	-0.096491	-0.614379	0.941063	-0.002194	0.101411	0.322664
18577	-1.745662	-0.017581	9.320798	-0.211820	0.002044	-0.434163	0.288300	-0.086843	-0.614264	0.943844	-0.007023	0.099825	0.314873
18578	-2.120603	0.266411	9.573312	-0.109123	-0.025424	-0.470548	0.292949	-0.075364	-0.616482	0.946823	-0.009735	0.098498	0.306153
18579	-2.078222	0.472814	9.406181	0.061371	-0.027038	-0.467842	0.295137	-0.069477	-0.616497	0.949744	-0.009284	0.098050	0.297130
18580	-2.141341	0.558656	9.219574	0.095815	-0.004952	-0.425253	0.297710	-0.060650	-0.617542	0.952289	-0.008141	0.098350	0.288802
18581	-2.230990	0.670391	9.585147	0.122783	-0.004674	-0.312537	0.300953	-0.059072	-0.617310	0.954132	-0.006335	0.098729	0.282567
18582	-2.320473	0.748592	9.993458	0.169398	0.000097	-0.236643	0.303416	-0.060552	-0.614758	0.955500	-0.003445	0.099563	0.277660
18583	-2.118874	0.952288	10.348638	0.167425	-0.006225	-0.208963	0.305368	-0.062310	-0.613746	0.956698	-0.000547	0.100192	0.273297
18584	-2.094971	0.985197	10.109293	0.141422	-0.032821	-0.242276	0.306138	-0.061098	-0.612595	0.958099	0.001978	0.100237	0.268320
18585	-1.810430	0.935044	9.347954	-0.018109	-0.026502	-0.243071	0.308597	-0.058704	-0.612227	0.959469	0.001397	0.099487	0.263664
18586	-1.680754	1.035990	9.244967	-0.086765	-0.015507	-0.213902	0.308710	-0.052271	-0.613640	0.960646	-0.000488	0.098640	0.259673
18587	-1.955007	0.925391	9.423279	0.123563	-0.009665	-0.140867	0.310003	-0.049603	-0.614163	0.961412	0.001804	0.098949	0.256695
18588	-1.971448	0.839192	9.551532	0.174795	0.030709	-0.094523	0.311042	-0.053479	-0.610959	0.961850	0.004945	0.100342	0.254464
18589	-1.932213	0.699840	9.581148	0.073157	0.058058	-0.078460	0.312344	-0.055364	-0.609941	0.962142	0.006057	0.101705	0.252787
18590	-1.866513	0.570034	9.572740	0.008127	0.065391	-0.045568	0.313650	-0.056058	-0.610723	0.962262	0.005913	0.102912	0.251844
18591	-1.957911	0.526560	9.576077	-0.032180	0.054384	-0.038373	0.315461	-0.054459	-0.609966	0.962367	0.005091	0.103669	0.251151
18592	-1.947695	0.401125	9.471202	-0.076149	0.034304	-0.011793	0.317522	-0.051643	-0.608181	0.962390	0.003552	0.103850	0.251016
18593	-2.072891	0.382849	9.827419	-0.030654	0.036175	0.003192	0.318037	-0.048972	-0.609212	0.962321	0.002918	0.104263	0.251115
18594	-2.217248	0.330171	9.983752	-0.015303	0.103890	0.042845	0.319854	-0.048986	-0.608584	0.961916	0.002315	0.106085	0.251909
18595	-2.145368	0.416392	9.829614	0.047612	0.153321	0.037550	0.321794	-0.049922	-0.605900	0.961416	0.002650	0.109151	0.252505
18596	-2.124215	0.521511	9.603258	0.101628	0.199112	0.043288	0.326090	-0.053047	-0.604649	0.960775	0.003816	0.113391	0.253061
18597	-2.143533	0.515610	9.295758	-0.049060	0.219072	0.042498	0.331271	-0.054265	-0.599677	0.960079	0.001964	0.117232	0.253970
18598	-2.059093	0.493487	9.109015	-0.084318	0.162466	0.070100	0.335024	-0.052939	-0.597263	0.959368	-0.000192	0.119823	0.255452
18599	-1.740899	0.504501	9.330564	-0.039744	0.160764	0.088795	0.337486	-0.052417	-0.595997	0.958548	-0.001460	0.122572	0.257215
18600	-1.885431	0.482597	9.340909	-0.102258	0.172646	0.124449	0.341762	-0.051101	-0.593973	0.957503	-0.003878	0.125261	0.259773
18601	-2.000491	0.347860	9.402754	-0.022033	0.128043	0.170147	0.342542	-0.052977	-0.592566	0.956318	-0.004438	0.127456	0.263042
18602	-2.135189	0.285037	9.400616	-0.004745	0.071458	0.201698	0.345275	-0.056747	-0.590403	0.955096	-0.004266	0.128718	0.266842
18603	-2.279613	0.231102	9.189687	-0.008420	0.029449	0.218356	0.343333	-0.060076	-0.589618	0.953878	-0.003939	0.129087	0.270994
18604	-2.121646	0.474706	9.280988	-0.180017	0.023787	0.213798	0.342039	-0.061273	-0.589865	0.952657	-0.006827	0.128485	0.275480
18605	-2.376545	0.370699	9.968432	-0.139521	-0.051162	0.228872	0.338923	-0.060714	-0.591126	0.951530	-0.008538	0.126592	0.280166
18606	-2.563437	0.108718	9.444552	-0.022032	-0.028255	0.198988	0.336472	-0.064193	-0.592522	0.950503	-0.008170	0.125870	0.283960
18607	-1.725705	0.342742	9.153216	-0.221497	-0.040267	0.174948	0.333347	-0.062015	-0.593139	0.949596	-0.011649	0.123683	0.287808
18608	-1.774201	0.428999	9.782848	-0.135083	-0.071405	0.132968	0.330624	-0.060266	-0.595946	0.948996	-0.013350	0.121486	0.290636
18609	-2.274411	0.185886	10.034002	-0.022859	-0.128026	0.139150	0.327384	-0.061051	-0.597463	0.948524	-0.012637	0.118745	0.293329
18610	-2.587378	0.093455	9.919372	-0.136497	-0.139200	0.121974	0.322727	-0.063179	-0.600513	0.948121	-0.013995	0.115240	0.295958
18611	-2.530639	0.329324	9.918408	-0.196974	-0.088102	0.110505	0.318570	-0.060339	-0.603307	0.947640	-0.016910	0.112235	0.298490
18612	-2.616051	0.540125	9.704542	-0.112024	-0.046041	0.079480	0.317138	-0.057652	-0.604966	0.947253	-0.018454	0.110628	0.300219
18613	-2.493766	0.674737	9.601958	0.048719	0.007208	0.094978	0.316611	-0.057634	-0.603676	0.946715	-0.017304	0.110928	0.301872
18614	-2.225150	0.955990	9.382782	0.328233	0.030513	0.131426	0.313911	-0.065665	-0.603787	0.945972	-0.010855	0.113438	0.303563
18615	-2.097895	1.064608	9.414296	0.373742	0.108232	0.118616	0.315874	-0.076379	-0.598279	0.945085	-0.004064	0.117629	0.304895
18616	-2.162938	1.054812	9.401550	0.123453	0.124380	0.109938	0.318494	-0.084983	-0.595860	0.944152	-0.002104	0.120650	0.306622
18617	-2.558455	1.097835	9.549681	0.088884	0.105883	0.065473	0.319014	-0.090054	-0.591881	0.943520	-0.000782	0.123069	0.307609
18618	-2.618021	0.953669	9.635914	0.082655	0.106599	-0.002850	0.322390	-0.092751	-0.589080	0.943303	0.000243	0.125499	0.307294
18619	-2.532055	0.617060	9.641597	0.017639	0.094546	-0.045594	0.324989	-0.093309	-0.588330	0.943369	0.000010	0.127281	0.306358
18620	-2.434447	0.367059	9.641402	0.022561	0.054259	-0.080561	0.327058	-0.091443	-0.587445	0.943756	0.000027	0.128353	0.304715
18621	-2.173390	0.218532	9.672959	0.082640	0.068865	-0.126407	0.327826	-0.090895	-0.585523	0.944372	0.000939	0.130032	0.302080
18622	-2.598430	0.386533	9.803365	0.058433	0.084198	-0.169032	0.330415	-0.091968	-0.582458	0.945195	0.001221	0.131886	0.298681
18623	-2.269387	0.137320	9.898952	0.085245	0.043977	-0.198343	0.333524	-0.091180	-0.580682	0.946285	0.002105	0.133092	0.294664
18624	-2.260329	0.273050	10.188974	0.141458	-0.053779	-0.201608	0.334822	-0.091456	-0.580050	0.947627	0.004688	0.132822	0.290413
18625	-2.310939	0.762291	9.772912	0.142821	-0.117713	-0.197832	0.334825	-0.091463	-0.580693	0.949096	0.007597	0.131275	0.286227
18626	-2.924780	1.051573	8.897536	0.134488	-0.183551	-0.199646	0.333526	-0.090118	-0.581967	0.950711	0.010802	0.128495	0.281996
18627	-2.883721	1.547486	8.972082	0.007372	-0.176385	-0.205861	0.330678	-0.091976	-0.582974	0.952335	0.011472	0.125115	0.277979
18628	-2.537178	1.683897	9.265264	0.183644	-0.137629	-0.147806	0.329640	-0.090504	-0.584637	0.953474	0.015490	0.123452	0.274605
18629	-2.267399	1.743381	9.619057	0.368504	-0.109787	-0.065695	0.326022	-0.096909	-0.584354	0.953981	0.023079	0.123311	0.272364
18630	-2.204099	1.624269	9.925214	0.364238	-0.107733	0.031189	0.322922	-0.106515	-0.581119	0.953908	0.030816	0.123126	0.271937
18631	-2.348898	1.660211	9.967572	0.310889	-0.096642	0.112109	0.318926	-0.116007	-0.580963	0.953336	0.037700	0.122820	0.273210
18632	-2.132569	1.782492	9.721676	0.224631	-0.116695	0.149547	0.317774	-0.125231	-0.577744	0.952643	0.043111	0.121612	0.275359
18633	-1.997380	1.731413	9.479792	-0.024126	-0.115071	0.161216	0.312468	-0.128822	-0.580017	0.952060	0.043853	0.119069	0.278355
18634	-2.267410	1.727468	9.186782	0.040459	-0.112265	0.166146	0.308453	-0.132008	-0.580758	0.951381	0.045768	0.116916	0.281266
18635	-2.160307	1.500897	8.997382	-0.008632	-0.105860	0.179748	0.303280	-0.135205	-0.583804	0.950625	0.046798	0.114634	0.284573
18636	-2.286055	1.592745	9.196720	0.066529	-0.109432	0.193043	0.298874	-0.139054	-0.584028	0.949729	0.049254	0.112656	0.287919
18637	-2.122672	1.706092	9.183033	0.048941	-0.069217	0.191047	0.294868	-0.144258	-0.585027	0.948733	0.051191	0.111409	0.291330
18638	-1.687767	1.492524	9.088085	-0.015858	-0.041770	0.203625	0.292421	-0.149076	-0.585910	0.947672	0.051713	0.110222	0.295117
18639	-1.562423	1.497884	9.175740	0.013864	-0.061804	0.214885	0.287353	-0.150094	-0.585870	0.946522	0.052990	0.108877	0.299056
18640	-1.645469	1.736665	9.403940	-0.002831	-0.028955	0.211041	0.284772	-0.154902	-0.585980	0.945349	0.053699	0.107994	0.302934
18641	-1.702548	1.580844	9.598046	-0.082128	-0.003538	0.186608	0.281144	-0.157287	-0.586724	0.944312	0.052747	0.107193	0.306596
18642	-1.684706	1.379005	9.657789	-0.097189	0.018450	0.216040	0.279716	-0.156475	-0.587741	0.943071	0.051392	0.106624	0.310816
18643	-1.578368	1.321463	9.653174	-0.082533	0.029514	0.241945	0.277653	-0.158754	-0.589526	0.941586	0.050324	0.106372	0.315544
18644	-1.628427	1.198353	9.559770	-0.062680	0.000377	0.277166	0.274537	-0.160596	-0.589116	0.939915	0.049861	0.105612	0.320812
18645	-1.155666	1.133867	9.421660	-0.125082	0.005945	0.306397	0.270379	-0.161087	-0.589212	0.938054	0.048251	0.104543	0.326797
18646	-0.968408	1.303154	9.572200	-0.127111	0.048056	0.327545	0.267543	-0.162703	-0.592790	0.935940	0.046367	0.104207	0.333178
18647	-1.153157	1.122631	9.651954	-0.280915	0.088015	0.307324	0.264548	-0.162262	-0.592252	0.933955	0.041288	0.103581	0.339551
18648	-1.395707	0.932499	9.769439	-0.313235	0.117183	0.308960	0.264812	-0.158806	-0.595724	0.931856	0.035409	0.103297	0.346006
18649	-1.210155	0.947383	9.792981	-0.333229	0.168320	0.290328	0.264017	-0.154233	-0.596101	0.929719	0.028736	0.103775	0.352176
18650	-0.949513	0.885350	9.792144	-0.394484	0.157339	0.296508	0.264536	-0.150237	-0.598932	0.927503	0.021037	0.103662	0.358539
18651	-1.338400	1.055936	9.954126	-0.279291	0.102651	0.331298	0.264522	-0.143008	-0.601500	0.925025	0.015914	0.103235	0.365264
18652	-1.686614	1.267955	9.545801	-0.248539	0.100042	0.377583	0.263096	-0.143400	-0.602003	0.922125	0.011496	0.103064	0.372734
18653	-1.566696	1.387668	9.308571	-0.276774	0.102811	0.385743	0.261406	-0.141247	-0.603532	0.919087	0.006556	0.102626	0.380399
18654	-2.025832	1.619776	9.211530	-0.196516	0.078188	0.394466	0.259203	-0.141237	-0.605057	0.915939	0.003292	0.102432	0.388010
18655	-1.939744	1.771961	9.344082	-0.071909	0.059055	0.362820	0.255949	-0.142529	-0.603489	0.913006	0.002448	0.102794	0.394776
18656	-1.972106	1.488829	9.579839	0.082536	0.017132	0.353525	0.251423	-0.149194	-0.603327	0.910176	0.004681	0.103660	0.401014
18657	-2.216702	1.229589	9.890759	0.217780	-0.068719	0.343267	0.250147	-0.156161	-0.602935	0.907533	0.010118	0.104017	0.406771
18658	-2.374896	1.044588	10.052307	0.225037	-0.112632	0.337835	0.243153	-0.167872	-0.599541	0.904971	0.015958	0.103654	0.412345
18659	-2.185814	0.810677	9.779559	0.121945	-0.138319	0.326300	0.234866	-0.176249	-0.600250	0.902520	0.020160	0.101975	0.417914
18660	-1.781403	0.916020	9.395964	0.161701	-0.116168	0.359707	0.227633	-0.188664	-0.600456	0.899669	0.024917	0.101008	0.423995
18661	-1.519575	1.108687	9.305098	0.175483	-0.112421	0.370847	0.219595	-0.197689	-0.598339	0.896649	0.029937	0.100212	0.430211
18662	-1.354594	1.397974	9.385103	0.182277	-0.079475	0.376359	0.212594	-0.205251	-0.596615	0.893449	0.034779	0.100054	0.436496
18663	-1.147380	1.422755	9.476195	0.142283	-0.057627	0.350288	0.205851	-0.211881	-0.595407	0.890398	0.038694	0.099937	0.442388
18664	-1.301848	1.460804	9.436883	0.152672	-0.053051	0.355863	0.201189	-0.220667	-0.592545	0.887230	0.042730	0.099994	0.448329
18665	-1.553239	1.609778	9.530237	0.153527	0.015416	0.340977	0.195235	-0.229988	-0.590959	0.884002	0.046160	0.101272	0.454041
18666	-1.792388	1.728297	9.856106	0.143900	0.049159	0.339012	0.190571	-0.239570	-0.587069	0.880669	0.049078	0.103066	0.459773
18667	-1.803843	1.600666	9.825406	0.213892	0.062963	0.346734	0.186941	-0.245151	-0.584985	0.877128	0.053118	0.105745	0.465449
18668	-1.850984	1.374448	9.828995	0.213643	0.055739	0.385515	0.182279	-0.254738	-0.581610	0.873177	0.057298	0.108232	0.471768
18669	-1.755345	1.538024	9.769773	0.220128	0.055875	0.427997	0.177353	-0.263513	-0.577974	0.868748	0.061627	0.110751	0.478763
18670	-1.584416	2.107097	10.057782	0.265602	0.052244	0.413442	0.173212	-0.275375	-0.573061	0.864318	0.066792	0.113624	0.485369
18671	-1.449374	2.092557	9.948425	0.296068	0.053032	0.339771	0.168030	-0.287489	-0.567753	0.860493	0.072240	0.116924	0.490573
18672	-1.439446	2.019335	9.635454	0.109113	0.040860	0.296397	0.163491	-0.294261	-0.564892	0.857325	0.074546	0.118208	0.495443
18673	-1.184526	2.118522	8.945541	0.023131	0.037180	0.288598	0.158418	-0.297403	-0.562281	0.854357	0.075316	0.118608	0.500333
18674	-1.049399	2.089851	8.924797	0.042662	-0.003042	0.268462	0.155444	-0.301935	-0.562002	0.851615	0.076851	0.118518	0.504777
18675	-1.061865	2.181625	9.036382	0.109921	-0.057988	0.199664	0.150001	-0.307244	-0.561704	0.849588	0.079840	0.118285	0.507774
18676	-0.955908	2.208591	9.121758	-0.085258	-0.041970	0.109132	0.146883	-0.308548	-0.561166	0.848721	0.079215	0.116475	0.509737
18677	-0.939263	2.280290	9.677385	-0.127030	-0.043899	0.101531	0.143900	-0.309196	-0.562171	0.848015	0.077800	0.114207	0.511639
18678	-0.936984	2.314485	9.826704	-0.116822	0.003697	0.129193	0.142475	-0.307591	-0.564473	0.846875	0.076216	0.112816	0.514068
18679	-0.977957	2.306684	9.679794	-0.199015	0.021847	0.112137	0.140007	-0.304634	-0.567153	0.845999	0.072933	0.110885	0.516403
18680	-0.939353	2.294306	9.555166	-0.263736	0.019028	0.103511	0.137410	-0.299276	-0.571630	0.845271	0.068644	0.108274	0.518731
18681	-0.974256	2.529275	9.344510	-0.339137	0.014368	0.094820	0.136237	-0.292858	-0.575989	0.844729	0.063044	0.104781	0.521036
18682	-0.861969	2.738399	9.228477	-0.274237	0.011656	0.067462	0.136364	-0.287652	-0.579202	0.844350	0.058572	0.101978	0.522727
18683	-0.998176	2.488180	9.300506	-0.241030	0.029989	0.086065	0.136105	-0.281784	-0.583826	0.843682	0.054488	0.099790	0.524665
18684	-0.805028	2.433943	9.507972	-0.276676	0.005492	0.167145	0.133506	-0.276290	-0.588174	0.842215	0.050237	0.096740	0.528007
18685	-0.617144	2.463077	9.476530	-0.121466	0.011326	0.226993	0.130905	-0.272392	-0.590852	0.839924	0.048688	0.095343	0.532041
18686	-0.337506	2.453296	9.267777	-0.154784	0.053377	0.223082	0.127793	-0.271040	-0.593527	0.837595	0.046087	0.094320	0.536110
18687	-0.385411	2.385623	9.203974	-0.219428	0.073372	0.207959	0.125058	-0.269669	-0.593762	0.835424	0.042266	0.092910	0.540044
18688	-0.490901	2.265266	9.244507	-0.229690	0.080605	0.189440	0.123495	-0.264445	-0.597090	0.833413	0.038051	0.091562	0.543683
18689	-0.838553	1.880863	9.595915	-0.146194	0.077863	0.186176	0.121547	-0.262560	-0.598873	0.831356	0.035398	0.091027	0.547090
18690	-1.330028	1.827665	9.801807	-0.128558	0.055846	0.180743	0.121933	-0.259357	-0.600546	0.829374	0.033122	0.090368	0.550340
18691	-1.336477	1.674713	10.102038	-0.163297	0.032695	0.086472	0.118811	-0.257184	-0.601678	0.828476	0.030493	0.088975	0.552070
18692	-1.868434	1.520774	10.418954	-0.308955	0.092634	0.039480	0.120748	-0.250913	-0.603876	0.828055	0.024565	0.087021	0.553307
18693	-1.776662	0.969541	10.270463	-0.447497	0.145392	-0.005570	0.122304	-0.241053	-0.610313	0.828063	0.015766	0.084426	0.554018
18694	-1.412095	0.332003	10.051299	-0.440895	0.169399	0.064614	0.126183	-0.228919	-0.615096	0.827175	0.006841	0.082270	0.555847
18695	-1.081084	0.137324	9.209158	-0.352791	0.168038	0.168458	0.130331	-0.219206	-0.619882	0.825067	-0.000410	0.081025	0.559195
18696	-0.715713	0.859088	9.011464	-0.365704	0.190089	0.188644	0.130310	-0.211163	-0.621678	0.822626	-0.008119	0.080019	0.562865
18697	-1.010347	0.995041	9.543485	-0.235763	0.158094	0.161640	0.130825	-0.205823	-0.624508	0.820522	-0.013315	0.079894	0.565848
18698	-1.819174	0.758063	9.657428	-0.240085	0.129416	0.078581	0.133291	-0.201175	-0.627097	0.819357	-0.018449	0.079270	0.567477
18699	-1.456901	0.603952	9.404217	-0.486202	0.134520	0.007211	0.135481	-0.189958	-0.631481	0.818866	-0.027736	0.075876	0.568271
18700	-1.288612	0.695319	9.291855	-0.398551	0.081610	-0.005180	0.138057	-0.177402	-0.635868	0.818565	-0.035052	0.072627	0.568725
18701	-1.431969	0.430898	9.435627	-0.245323	0.028786	0.015987	0.139082	-0.169650	-0.638701	0.818185	-0.039159	0.070241	0.569303
18702	-1.565958	0.224235	9.580297	-0.204003	-0.000445	0.017168	0.139459	-0.163362	-0.640887	0.817842	-0.042322	0.067873	0.569856
18703	-1.483716	0.182533	10.000529	-0.059322	-0.033214	0.015183	0.138149	-0.158927	-0.642160	0.817689	-0.042676	0.066590	0.570201
18704	-1.615926	0.110707	10.178309	-0.061913	-0.011309	0.017901	0.137628	-0.158253	-0.642541	0.817462	-0.043389	0.065663	0.570579
18705	-1.516008	-0.120231	10.123197	-0.028713	0.052743	0.028137	0.135813	-0.158108	-0.643556	0.817073	-0.044211	0.066143	0.571019
18706	-1.399320	-0.326896	10.121387	0.070960	0.069374	0.050780	0.137373	-0.160126	-0.642026	0.816472	-0.043631	0.068080	0.571694
18707	-1.365064	-0.443029	9.908854	0.126747	0.073166	0.073216	0.138799	-0.162134	-0.639724	0.815670	-0.042102	0.070682	0.572637
18708	-1.630694	-0.350100	9.802065	0.203442	0.052261	0.097618	0.139586	-0.167490	-0.637032	0.814663	-0.039097	0.073896	0.573878
18709	-1.979566	0.017221	9.784759	0.206792	0.043972	0.088388	0.138828	-0.175526	-0.635487	0.813765	-0.035935	0.076950	0.574955
18710	-2.320012	0.641982	9.771140	0.161010	0.058468	0.073324	0.139607	-0.181401	-0.630996	0.812957	-0.033728	0.079756	0.575849
18711	-2.165735	0.626545	9.388318	0.169878	0.005478	0.056850	0.137802	-0.188345	-0.628799	0.812429	-0.030786	0.081786	0.576474
18712	-1.769907	0.526497	9.448215	0.210694	-0.018291	0.016506	0.137946	-0.193443	-0.627902	0.812401	-0.026980	0.083878	0.576404
18713	-0.948721	0.196317	9.499254	0.141207	-0.047553	-0.004057	0.135603	-0.196478	-0.625056	0.812626	-0.023985	0.084659	0.576104
18714	-0.485638	0.157355	9.795864	0.080593	0.008949	-0.059809	0.136914	-0.201448	-0.623526	0.813352	-0.022734	0.085655	0.574982
18715	-1.055526	0.370847	9.947159	0.168407	0.052701	-0.107457	0.136517	-0.204364	-0.619924	0.814597	-0.020602	0.088266	0.572901
18716	-1.040939	0.344380	9.937323	0.107434	0.048908	-0.136367	0.139519	-0.208954	-0.618793	0.816131	-0.019507	0.090188	0.570453
18717	-1.313208	0.314845	9.900764	0.033443	0.081566	-0.185715	0.144047	-0.207225	-0.615485	0.818142	-0.020040	0.091657	0.567311
18718	-1.812216	0.303113	9.574304	-0.046038	0.081340	-0.221202	0.148076	-0.207268	-0.615260	0.820498	-0.021975	0.092326	0.563716
18719	-1.852878	0.233048	9.510534	-0.158251	0.057509	-0.199581	0.150787	-0.200591	-0.616307	0.822597	-0.025434	0.091227	0.560683
18720	-1.782250	0.073832	9.340940	-0.018299	0.059543	-0.185943	0.156761	-0.199845	-0.615583	0.824583	-0.026595	0.091855	0.557600
18721	-1.967382	0.485232	9.455396	-0.109492	0.065798	-0.191980	0.160517	-0.195857	-0.615611	0.826573	-0.029355	0.091452	0.554574
18722	-2.247740	0.646512	9.647063	-0.090422	0.072197	-0.178994	0.163626	-0.191334	-0.616662	0.828390	-0.031833	0.091484	0.551713
18723	-2.325346	0.752852	9.835052	0.028327	0.066897	-0.147939	0.166870	-0.190558	-0.616045	0.829948	-0.032249	0.092684	0.549142
18724	-2.426903	0.825380	9.998342	0.103240	0.052432	-0.107862	0.170250	-0.191529	-0.615301	0.831123	-0.031166	0.094564	0.547102
18725	-2.224797	0.907619	10.010983	0.052223	0.036021	-0.082250	0.172849	-0.191688	-0.614807	0.832017	-0.030722	0.095592	0.545588
18726	-2.090430	1.032320	9.817162	0.044843	-0.000431	-0.051775	0.172462	-0.192489	-0.614805	0.832633	-0.029926	0.095988	0.544622
18727	-1.966508	1.320071	9.471911	0.049325	-0.029486	0.002739	0.172724	-0.196231	-0.612494	0.832716	-0.028622	0.095972	0.544568
18728	-1.874926	1.319846	9.352749	0.132987	-0.038422	0.038251	0.171165	-0.197815	-0.611454	0.832469	-0.025771	0.096747	0.544951
18729	-1.603573	1.036934	9.476129	0.166855	-0.054673	0.091999	0.170007	-0.203828	-0.609519	0.831675	-0.022025	0.097650	0.546165
18730	-1.639590	1.008106	9.508992	0.125573	-0.043720	0.107461	0.165338	-0.208466	-0.608326	0.830653	-0.019106	0.098287	0.547714
18731	-1.917438	1.139816	9.493844	0.046620	-0.028295	0.111635	0.161572	-0.210835	-0.607526	0.829522	-0.017589	0.098327	0.549468
18732	-1.638515	1.281633	9.296812	0.060611	-0.040127	0.102502	0.161058	-0.213507	-0.606623	0.828511	-0.015797	0.098310	0.551049
18733	-1.690250	1.017775	9.551860	-0.028466	-0.014665	0.102019	0.158971	-0.213737	-0.605064	0.827425	-0.015673	0.097747	0.552782
18734	-2.339714	0.728420	9.733765	-0.022739	0.001590	0.066939	0.159110	-0.214289	-0.606479	0.826692	-0.015792	0.097491	0.553920
18735	-2.487516	0.376772	9.698650	-0.083987	0.014326	0.079542	0.157686	-0.214020	-0.608011	0.825774	-0.017001	0.096814	0.555369
18736	-2.138546	-0.014902	9.629206	-0.156134	0.021762	0.140109	0.156638	-0.210925	-0.608644	0.824123	-0.019407	0.095433	0.557976
18737	-1.241837	-0.013788	9.433565	-0.279436	0.076796	0.213268	0.155597	-0.208112	-0.610692	0.821492	-0.024319	0.093628	0.561954
18738	-1.226400	0.297161	9.603690	-0.201112	0.076966	0.248718	0.152463	-0.201382	-0.612849	0.818434	-0.027881	0.092698	0.566388
18739	-2.073094	0.428814	9.902472	-0.137909	0.055815	0.226879	0.151938	-0.198834	-0.613873	0.815699	-0.030211	0.092126	0.570293
18740	-2.731941	0.573162	9.583910	-0.142785	0.076583	0.157576	0.151183	-0.201008	-0.617211	0.813665	-0.032981	0.091790	0.573093
18741	-2.647432	0.539249	9.466609	-0.074134	0.087541	0.116383	0.151942	-0.196841	-0.616186	0.812142	-0.034880	0.092445	0.575032
18742	-2.117630	0.640346	9.175335	0.004646	0.104146	0.103855	0.152852	-0.197118	-0.615936	0.810760	-0.035667	0.094212	0.576646
18743	-1.731414	0.535607	9.275882	-0.049114	0.078457	0.069494	0.152589	-0.197509	-0.615034	0.809798	-0.037136	0.094979	0.577778
18744	-1.620873	0.607907	9.249125	-0.097650	0.049053	0.020381	0.152841	-0.194962	-0.615292	0.809336	-0.039113	0.094605	0.578356
18745	-1.741485	0.627090	9.301074	-0.148053	0.028781	-0.014919	0.153354	-0.192020	-0.616067	0.809359	-0.041748	0.093349	0.578343
18746	-2.079372	0.723642	9.592110	-0.048074	0.006848	-0.030089	0.155168	-0.188560	-0.617365	0.809571	-0.042533	0.092822	0.578074
18747	-2.185614	0.772521	9.877438	0.101084	0.032481	-0.062607	0.155036	-0.189755	-0.616079	0.810340	-0.041254	0.094481	0.576819
18748	-2.122621	0.707880	9.932325	0.059570	0.037809	-0.108042	0.157375	-0.190846	-0.615070	0.811522	-0.040793	0.095638	0.574996
18749	-2.056366	0.465386	10.035156	0.091725	-0.013441	-0.148395	0.159446	-0.190983	-0.613029	0.813347	-0.039293	0.096373	0.572395
18750	-2.110899	0.262349	9.786970	-0.022528	-0.053861	-0.183970	0.159445	-0.191916	-0.612258	0.815540	-0.039254	0.095043	0.569491
18751	-2.198065	0.341401	9.739260	0.058857	-0.068412	-0.187233	0.161005	-0.191932	-0.612142	0.817864	-0.037745	0.094469	0.566347
18752	-2.587516	0.109195	9.597953	0.177535	-0.086503	-0.144153	0.160615	-0.191928	-0.612139	0.819812	-0.033987	0.094905	0.563690
18753	-2.598885	0.472280	9.552533	0.210110	-0.104612	-0.094142	0.159195	-0.196333	-0.610972	0.821225	-0.029459	0.095542	0.561777
18754	-2.917553	0.593832	10.108130	0.326428	-0.106345	-0.073271	0.159193	-0.202463	-0.605960	0.822450	-0.022896	0.097366	0.559974
18755	-2.757890	0.486853	10.388953	0.270410	-0.054509	-0.151150	0.156354	-0.211542	-0.603499	0.824377	-0.018096	0.099514	0.556932
18756	-1.832112	0.435672	9.657587	0.235566	0.021394	-0.192004	0.159348	-0.216783	-0.600311	0.826562	-0.014688	0.102367	0.553264
18757	-1.530075	0.781572	9.329216	0.063561	0.040508	-0.178140	0.162721	-0.218407	-0.597638	0.828485	-0.014417	0.103754	0.550128
18758	-2.110088	1.088149	9.270495	0.213941	-0.044393	-0.175438	0.165063	-0.220036	-0.596758	0.830582	-0.010602	0.105267	0.546754
18759	-2.004906	1.273446	9.226070	0.215777	-0.124818	-0.184537	0.164152	-0.222958	-0.594437	0.832913	-0.006001	0.105594	0.543204
18760	-1.989153	1.022639	9.741161	0.324162	-0.142886	-0.132272	0.164286	-0.228300	-0.591098	0.834693	0.000817	0.106662	0.540287
18761	-1.818437	0.630465	10.332526	0.204976	-0.095376	-0.077557	0.162736	-0.234972	-0.588260	0.835745	0.005129	0.107353	0.538497
18762	-2.155583	0.536605	9.814403	-0.074968	-0.048273	-0.118734	0.161701	-0.237638	-0.587353	0.837151	0.004284	0.105696	0.536645
18763	-2.123486	0.861892	9.243195	-0.222269	0.008226	-0.140802	0.163388	-0.232049	-0.590835	0.838677	0.000160	0.103534	0.534697
18764	-1.695189	1.020787	9.028594	-0.162725	0.017472	-0.156192	0.164542	-0.224029	-0.593541	0.840326	-0.002936	0.102031	0.532384
18765	-1.467581	0.820192	9.330340	-0.092586	-0.011644	-0.138242	0.168820	-0.218985	-0.594858	0.841837	-0.004661	0.100902	0.530196
18766	-1.549034	0.724796	9.621078	-0.127849	-0.007959	-0.097821	0.170117	-0.216059	-0.596410	0.842900	-0.006783	0.099347	0.528776
18767	-1.819740	0.878402	9.673512	0.004534	0.036146	-0.045555	0.169465	-0.214447	-0.597176	0.843335	-0.007188	0.100046	0.527945
18768	-2.028587	1.189686	9.368691	0.097543	0.094804	-0.018431	0.171548	-0.217143	-0.595779	0.843372	-0.006438	0.102615	0.527402
18769	-1.945217	0.902002	9.612665	0.207221	0.096740	-0.018787	0.173896	-0.221318	-0.594128	0.843414	-0.004008	0.106488	0.526590
18770	-1.979700	1.050535	9.451206	0.154832	0.065557	-0.043006	0.175835	-0.224917	-0.589131	0.843758	-0.002036	0.109164	0.525501
18771	-2.022700	0.979217	9.725838	-0.072032	0.054168	-0.101358	0.177792	-0.226552	-0.589276	0.844724	-0.004052	0.109378	0.523891
18772	-2.195313	0.781919	9.817472	-0.344668	0.062883	-0.137820	0.182450	-0.219893	-0.589824	0.846002	-0.010693	0.106758	0.522273
18773	-2.010368	0.416788	9.866883	-0.481114	0.048170	-0.121852	0.183605	-0.207873	-0.595614	0.847052	-0.019629	0.102572	0.521150
18774	-1.971011	0.253526	9.939370	-0.450603	0.057402	-0.097708	0.187613	-0.194806	-0.601040	0.847765	-0.027917	0.098747	0.520350
18775	-2.082182	0.305614	9.759042	-0.357369	0.075856	-0.067737	0.190186	-0.179044	-0.607225	0.848120	-0.034946	0.096317	0.519802
18776	-2.386296	0.376484	9.555573	-0.179432	0.091677	-0.020728	0.191474	-0.171566	-0.610318	0.848054	-0.038839	0.095933	0.519704
18777	-2.067610	0.271001	9.477859	0.021311	0.098510	0.044899	0.194586	-0.172651	-0.607900	0.847435	-0.039467	0.097912	0.520298
18778	-1.995405	0.295213	9.481273	0.266119	0.069623	0.077563	0.197457	-0.178305	-0.605868	0.846715	-0.035385	0.101862	0.521004
18779	-2.212652	0.352153	9.374431	0.294058	0.062315	0.075861	0.195911	-0.186584	-0.602517	0.846014	-0.030948	0.106083	0.521584
18780	-1.981606	0.437300	9.516998	0.168347	0.012788	0.051308	0.196316	-0.195552	-0.598795	0.845575	-0.027982	0.108028	0.522063
18781	-1.852715	0.704254	9.418732	0.118676	-0.023882	0.016037	0.195152	-0.198619	-0.597759	0.845549	-0.025724	0.108908	0.522039
18782	-2.042319	1.035752	9.385607	-0.027277	-0.028745	-0.029017	0.194766	-0.201423	-0.596471	0.845925	-0.025806	0.108065	0.521600
18783	-2.042100	0.997965	9.591504	-0.131844	0.013969	-0.072989	0.196060	-0.197691	-0.598023	0.846609	-0.028344	0.106925	0.520593
18784	-1.892390	0.947991	9.664208	-0.119351	0.039537	-0.093262	0.196579	-0.195160	-0.599569	0.847449	-0.030834	0.106240	0.519224
18785	-1.698482	0.729905	9.794975	-0.038412	0.073389	-0.119651	0.198902	-0.190351	-0.599714	0.848532	-0.032470	0.107029	0.517188
18786	-1.598157	0.911907	9.493628	0.046920	0.095512	-0.097105	0.202534	-0.188776	-0.599356	0.849387	-0.032727	0.109013	0.515351
18787	-1.728583	0.964523	9.478746	0.071230	0.083683	-0.080359	0.205259	-0.189995	-0.597321	0.850101	-0.032476	0.111112	0.513739
18788	-1.903654	0.782049	9.685780	0.057328	0.069934	-0.073026	0.209545	-0.190434	-0.596070	0.850760	-0.032239	0.112783	0.512297
18789	-2.204743	0.733504	9.735095	0.029480	0.043321	-0.085133	0.210712	-0.191508	-0.594665	0.851577	-0.032275	0.113754	0.510720
18790	-2.164885	0.464387	9.806102	0.029831	0.037792	-0.101721	0.213193	-0.193557	-0.595329	0.852572	-0.032243	0.114576	0.508876
18791	-1.890322	0.507459	9.578841	-0.004892	0.043198	-0.139733	0.214479	-0.191542	-0.593924	0.853915	-0.032981	0.115139	0.506443
18792	-1.880538	0.473477	9.484844	-0.041466	0.054077	-0.162081	0.217063	-0.188205	-0.593171	0.855427	-0.034469	0.115475	0.503709
18793	-2.026137	0.677760	9.510353	-0.046700	0.072287	-0.178764	0.221992	-0.185969	-0.592438	0.857050	-0.036288	0.116065	0.500677
18794	-2.551694	0.694195	9.697702	-0.025265	0.090382	-0.224851	0.225620	-0.182251	-0.592722	0.859094	-0.038006	0.117135	0.496783
18795	-2.327183	0.622162	9.607576	0.001179	0.070310	-0.237594	0.229241	-0.179054	-0.591335	0.861308	-0.039115	0.118125	0.492611
18796	-2.257464	0.655426	9.445474	-0.033726	0.044667	-0.252494	0.233913	-0.176155	-0.591757	0.863684	-0.040591	0.118301	0.488270
18797	-2.180089	0.607614	9.488730	-0.077340	0.017192	-0.259128	0.238189	-0.172705	-0.591275	0.866127	-0.042566	0.117576	0.483931
18798	-2.420573	0.484365	9.465556	-0.026840	0.002671	-0.226551	0.239741	-0.169240	-0.592314	0.868313	-0.043448	0.117104	0.480033
18799	-2.626783	0.255806	9.580441	0.004333	-0.000866	-0.176550	0.242579	-0.164960	-0.591049	0.870036	-0.043642	0.116926	0.476929
18800	-2.631813	0.299035	9.561797	0.100070	-0.009762	-0.122526	0.242972	-0.164969	-0.591567	0.871346	-0.041953	0.117538	0.474532
18801	-2.470521	0.342386	9.482301	0.167912	-0.039705	-0.077832	0.242971	-0.167101	-0.589768	0.872340	-0.038706	0.118328	0.472783
18802	-2.401238	0.472260	9.431962	0.186984	-0.058828	-0.064788	0.242065	-0.171500	-0.587319	0.873260	-0.034901	0.118953	0.471221
18803	-2.372166	0.443605	9.477437	0.095922	-0.077183	-0.055990	0.240503	-0.173080	-0.585893	0.874061	-0.032506	0.118424	0.470038
18804	-2.364831	0.429842	9.669335	0.062618	-0.051619	-0.046970	0.240380	-0.173359	-0.587050	0.874695	-0.030898	0.118013	0.469069
18805	-2.376711	0.399010	9.805609	0.057347	0.001376	-0.045234	0.239602	-0.175889	-0.585630	0.875178	-0.029896	0.118498	0.468111
18806	-2.236702	0.350536	9.619013	0.078333	0.054421	-0.052583	0.240905	-0.178307	-0.584228	0.875611	-0.029022	0.120085	0.466951
18807	-2.261532	0.491444	9.332723	0.046571	0.061731	-0.047222	0.242718	-0.178048	-0.583085	0.875957	-0.028784	0.121517	0.465945
18808	-2.377637	0.570208	9.217530	0.022059	0.028782	-0.052840	0.244793	-0.178327	-0.581815	0.876423	-0.028655	0.122129	0.464915
18809	-2.377894	0.630878	9.371997	-0.025082	-0.007852	-0.058564	0.244407	-0.179131	-0.582070	0.876999	-0.029055	0.121671	0.463923
18810	-2.374975	0.530414	9.538635	-0.044443	-0.004174	-0.036515	0.245828	-0.176995	-0.581823	0.877351	-0.029747	0.121097	0.463364
18811	-2.271232	0.516534	9.640221	-0.041192	-0.004084	-0.005117	0.244525	-0.174707	-0.582840	0.877412	-0.030335	0.120581	0.463344
18812	-2.191420	0.458758	9.582549	0.000466	0.021656	0.030131	0.245040	-0.172836	-0.583229	0.877112	-0.030316	0.120916	0.463826
18813	-2.352886	0.448792	9.576101	0.014412	0.034450	0.032945	0.244779	-0.172832	-0.583099	0.876761	-0.030196	0.121607	0.464317
18814	-2.392033	0.568840	9.529414	0.006678	0.028899	0.009835	0.245044	-0.174311	-0.582973	0.876630	-0.030186	0.122114	0.464431
18815	-2.442922	0.626609	9.568154	0.027110	0.023347	-0.022360	0.244010	-0.175512	-0.583351	0.876827	-0.029875	0.122696	0.463927
18816	-2.358929	0.703494	9.490807	0.032203	0.006951	-0.010310	0.246606	-0.176600	-0.581701	0.876954	-0.029261	0.123043	0.463634
18817	-2.247949	0.684496	9.498776	0.024111	0.011588	0.013642	0.245436	-0.177386	-0.581049	0.876842	-0.028795	0.123409	0.463777
18818	-2.213793	0.597906	9.483479	0.056429	0.016226	0.024879	0.245829	-0.179264	-0.580281	0.876630	-0.027756	0.124164	0.464039
18819	-2.385136	0.641144	9.564096	0.040730	0.017988	0.017404	0.246474	-0.180328	-0.578487	0.876477	-0.027045	0.124793	0.464203
18820	-2.542223	0.722427	9.506164	-0.022434	0.034361	0.020741	0.245705	-0.183541	-0.578225	0.876210	-0.027568	0.125131	0.464585
18821	-2.424094	0.717608	9.435190	-0.094036	0.034258	0.001926	0.245439	-0.181127	-0.578993	0.876082	-0.029408	0.124790	0.464804
18822	-2.281732	0.689018	9.433717	-0.072956	0.030636	-0.001646	0.247385	-0.179407	-0.579394	0.876007	-0.030837	0.124580	0.464910
18823	-2.233764	0.742150	9.466113	0.000515	0.034388	0.002411	0.246729	-0.178188	-0.579131	0.875929	-0.031007	0.125115	0.464902
18824	-2.320296	0.689038	9.462161	0.042425	0.030798	0.015548	0.247894	-0.178322	-0.577854	0.875765	-0.030372	0.125991	0.465016
18825	-2.262319	0.665261	9.510374	0.035402	0.034464	0.021047	0.247636	-0.179658	-0.577339	0.875534	-0.029876	0.126856	0.465248
18826	-2.296245	0.703776	9.537001	0.031847	0.021673	0.026583	0.248292	-0.180476	-0.577858	0.875278	-0.029314	0.127480	0.465594
