# Supplementary material for: Identification of Haptic Based Guiding Using Hard Reins
Source: PLoS One. 2015 Jul 22;10(7):e0132020. doi: 10.1371/journal.pone.0132020 (PMC4511788; doi:10.1371/journal.pone.0132020)
Supplement: S2 File — (ZIP) [file pone.0132020.s002.zip › MotionData2/Subject10/T7/sync7.txt]

// Start Time: 0
// Sample rate: 25.0Hz
// Scenario: 4.9
// Firmware Version: 2.6.1
Counter	Acc_X	Acc_Y	Acc_Z	Gyr_X	Gyr_Y	Gyr_Z	Mag_X	Mag_Y	Mag_Z	Quat_w	Quat_x	Quat_y	Quat_z
18117	2.612563	3.468797	8.820539	-0.007098	0.021152	0.048809	-0.628633	-0.384475	-0.906444	0.974533	0.182187	-0.130581	0.006478
18118	2.519496	3.510796	8.774041	-0.038047	0.025869	0.062908	-0.631018	-0.383530	-0.908800	0.974736	0.181198	-0.130403	0.007240
18119	2.524499	3.506034	8.793487	-0.016860	0.023898	0.077989	-0.631555	-0.381147	-0.908718	0.974849	0.180587	-0.130336	0.008347
18120	2.520731	3.450135	8.781757	-0.008433	0.016352	0.098305	-0.633945	-0.378583	-0.908609	0.974911	0.180083	-0.130468	0.009841
18121	2.506716	3.420751	8.762294	0.006395	0.016868	0.082446	-0.634736	-0.379814	-0.908907	0.974918	0.179916	-0.130548	0.011069
18122	2.501406	3.447358	8.783592	0.002702	0.017639	0.085975	-0.637516	-0.379545	-0.911817	0.974942	0.179660	-0.130607	0.012357
18123	2.502053	3.427959	8.865595	0.013176	0.009466	0.096563	-0.640164	-0.379176	-0.913116	0.974898	0.179592	-0.130878	0.013850
18124	2.524825	3.379826	8.866656	-0.028390	-0.007860	0.099856	-0.642685	-0.377470	-0.911960	0.974958	0.178700	-0.131492	0.015236
18125	2.571002	3.370953	8.853699	-0.012550	-0.002798	0.080478	-0.644409	-0.376637	-0.910036	0.974976	0.178173	-0.131948	0.016304
18126	2.542238	3.355868	8.857744	-0.055295	-0.008886	0.096226	-0.645474	-0.374324	-0.912498	0.975125	0.176765	-0.132578	0.017544
18127	2.566560	3.351454	8.858523	-0.039603	-0.004016	0.048561	-0.646935	-0.372575	-0.914303	0.975244	0.175794	-0.132949	0.017913
18128	2.512979	3.360188	8.827930	-0.061396	-0.006156	0.055563	-0.648394	-0.371387	-0.915992	0.975431	0.174373	-0.133384	0.018352
18129	2.518048	3.350572	8.837786	-0.059416	-0.018366	0.046650	-0.651046	-0.369930	-0.916049	0.975578	0.173030	-0.134028	0.018580
18130	2.515640	3.350529	8.842526	-0.064499	-0.000410	0.037908	-0.652642	-0.367183	-0.918626	0.975793	0.171593	-0.134290	0.018686
18131	2.524659	3.258451	8.814614	-0.007498	0.004715	-0.006082	-0.654230	-0.367587	-0.917682	0.975840	0.171400	-0.134276	0.018101
18132	2.592139	3.274237	8.797310	0.026854	-0.001098	-0.046694	-0.653443	-0.365568	-0.915212	0.975770	0.171972	-0.134226	0.016798
18133	2.612476	3.230917	8.824738	0.013959	-0.004134	-0.036148	-0.652376	-0.368417	-0.913706	0.975728	0.172283	-0.134273	0.015654
18134	2.665802	3.239173	8.881671	0.008882	-0.005585	-0.014969	-0.650520	-0.368975	-0.915623	0.975694	0.172421	-0.134426	0.014907
18135	2.601900	3.279275	8.850525	0.010906	0.012338	-0.020139	-0.650785	-0.368508	-0.917482	0.975700	0.172623	-0.134208	0.014123
18136	2.641258	3.250861	8.856760	0.030255	0.017399	-0.002372	-0.651581	-0.368102	-0.916119	0.975649	0.173137	-0.133949	0.013759
18137	2.679698	3.266122	8.848197	0.022596	-0.000792	0.011624	-0.651444	-0.369475	-0.917237	0.975570	0.173484	-0.134098	0.013582
18138	2.645206	3.289766	8.818077	0.012973	0.011825	0.037320	-0.651311	-0.370066	-0.915917	0.975553	0.173556	-0.134091	0.013927
18139	2.623475	3.279658	8.778975	0.046971	-0.006671	0.041735	-0.653426	-0.371171	-0.914318	0.975364	0.174300	-0.134454	0.014383
18140	2.611590	3.279450	8.850821	0.049532	0.006454	0.015305	-0.654219	-0.371923	-0.911114	0.975211	0.175146	-0.134465	0.014378
18141	2.610775	3.313414	8.807215	0.062819	0.012510	-0.009369	-0.654478	-0.373696	-0.912643	0.975031	0.176330	-0.134270	0.013947
18142	2.593417	3.342233	8.864231	0.037378	0.001455	-0.002445	-0.654345	-0.373990	-0.912117	0.974910	0.176987	-0.134319	0.013545
18143	2.580611	3.375983	8.858769	0.006338	-0.002755	0.013345	-0.653815	-0.374266	-0.912803	0.974881	0.177013	-0.134515	0.013350
18144	2.566606	3.351457	8.872967	-0.011439	0.004382	0.006266	-0.653547	-0.375397	-0.912440	0.974939	0.176695	-0.134551	0.012998
18145	2.561260	3.363487	8.790875	0.001543	-0.005786	-0.009669	-0.653017	-0.376052	-0.908711	0.974925	0.176690	-0.134722	0.012331
18146	2.619998	3.335426	8.797704	-0.022210	-0.000997	0.004421	-0.654608	-0.374888	-0.909192	0.975006	0.176167	-0.134858	0.011895
18147	2.600688	3.339936	8.850030	-0.012812	0.004766	-0.009655	-0.654481	-0.373400	-0.907269	0.975070	0.175879	-0.134827	0.011226
18148	2.600493	3.337497	8.773020	-0.007233	0.001429	-0.016730	-0.653951	-0.373566	-0.906609	0.975109	0.175705	-0.134838	0.010426
18149	2.651422	3.343281	8.822678	0.003562	0.012149	-0.014872	-0.653019	-0.375255	-0.906942	0.975135	0.175749	-0.134643	0.009726
18150	2.678272	3.334059	8.825978	-0.010079	0.005762	0.023054	-0.653281	-0.375703	-0.911514	0.975187	0.175411	-0.134710	0.009710
18151	2.649102	3.333526	8.793797	0.003945	0.005527	0.037249	-0.654480	-0.373457	-0.910892	0.975183	0.175324	-0.134831	0.010005
18152	2.658025	3.372526	8.796184	0.020157	0.003908	0.036402	-0.655142	-0.373639	-0.908342	0.975121	0.175540	-0.134975	0.010324
18153	2.642056	3.326119	8.817706	0.016835	0.012987	0.027614	-0.655138	-0.374882	-0.908918	0.975093	0.175730	-0.134918	0.010493
18154	2.648215	3.377202	8.788627	0.022832	-0.000574	0.002789	-0.654876	-0.374070	-0.908090	0.975016	0.176090	-0.135030	0.010148
18155	2.624850	3.342801	8.845936	0.006758	0.006491	-0.000747	-0.655930	-0.375731	-0.907595	0.975011	0.176163	-0.135003	0.009713
18156	2.619520	3.366978	8.845590	-0.013365	-0.002830	0.009739	-0.656990	-0.375429	-0.907573	0.975054	0.175798	-0.135191	0.009399
18157	2.473613	3.369169	8.696680	0.098538	0.037108	-0.129304	-0.655268	-0.376198	-0.906142	0.974827	0.178005	-0.134093	0.006812
18158	2.443404	3.431736	8.733792	0.282155	0.123241	-0.385441	-0.646249	-0.382398	-0.900274	0.974160	0.184433	-0.130369	0.000026
18159	2.279305	3.938536	9.081161	0.157534	0.297453	-0.138052	-0.637256	-0.379964	-0.893594	0.974328	0.187810	-0.124140	-0.001623
18160	2.489295	3.750596	9.166043	-0.117226	0.273713	-0.098438	-0.629314	-0.379404	-0.895545	0.975429	0.185690	-0.118520	-0.003267
18161	2.685141	3.717702	8.820889	-0.102734	0.114926	0.107433	-0.625085	-0.376443	-0.901132	0.976080	0.183389	-0.116765	-0.001451
18162	2.643697	3.357699	8.769380	-0.070079	-0.099450	0.229960	-0.629065	-0.374117	-0.895111	0.976105	0.181391	-0.119637	0.002058
18163	2.322517	3.322757	8.899390	-0.098346	-0.170038	0.197661	-0.635262	-0.382598	-0.896383	0.976030	0.178943	-0.123791	0.004606
18164	2.261449	3.394502	9.197843	-0.417371	-0.091547	0.294415	-0.643225	-0.374997	-0.903560	0.977223	0.169985	-0.126753	0.008557
18165	2.451702	3.249830	8.677652	-0.226280	-0.045759	0.090178	-0.652124	-0.363112	-0.920246	0.977849	0.165281	-0.128106	0.009131
18166	2.509263	3.063988	8.849306	-0.167710	-0.026652	0.056879	-0.653202	-0.356145	-0.924839	0.978323	0.161777	-0.128946	0.009266
18167	2.558029	3.043023	8.812449	-0.113600	-0.045463	0.117037	-0.655062	-0.352962	-0.934105	0.978544	0.159200	-0.130358	0.010658
18168	2.563380	3.026134	8.865694	0.039873	-0.061431	0.096197	-0.658506	-0.352308	-0.934849	0.978238	0.159662	-0.131961	0.011995
18169	2.656048	3.013263	8.969726	-0.017745	-0.067123	0.163147	-0.663671	-0.351500	-0.934496	0.978072	0.158840	-0.133927	0.014469
18170	2.564308	2.987319	8.914154	-0.104210	-0.053763	0.168289	-0.671492	-0.348802	-0.928687	0.978207	0.156288	-0.135645	0.016866
18171	2.512091	2.928113	8.886521	-0.043295	-0.039572	0.046582	-0.675199	-0.348548	-0.929977	0.978219	0.155270	-0.136703	0.017078
18172	2.530740	2.962432	8.869987	0.040616	0.004447	-0.122621	-0.673750	-0.345546	-0.934592	0.978148	0.156321	-0.136328	0.014344
18173	2.506963	2.942584	8.888662	0.131024	0.017768	-0.270772	-0.669104	-0.350177	-0.931977	0.977844	0.159557	-0.135206	0.009000
18174	2.430621	3.096529	8.707046	0.292649	0.061672	-0.552875	-0.656900	-0.358923	-0.927836	0.977099	0.166670	-0.132278	-0.001298
18175	2.690834	3.460527	8.998709	0.285945	0.045592	-0.407205	-0.644156	-0.372347	-0.914865	0.976198	0.173278	-0.130136	-0.008808
18176	2.613367	3.483413	9.167052	-0.053804	-0.016305	0.037805	-0.641238	-0.374429	-0.912148	0.976345	0.172043	-0.130671	-0.008724
18177	2.468727	3.352076	8.576312	0.022416	-0.001105	-0.048447	-0.640310	-0.374516	-0.915380	0.976246	0.172561	-0.130636	-0.010077
18178	2.459252	3.388346	8.874208	0.060884	-0.003675	-0.074872	-0.639111	-0.377059	-0.915207	0.976006	0.173860	-0.130558	-0.011855
18179	2.486332	3.478642	8.811777	0.034147	0.000824	-0.050181	-0.637524	-0.376556	-0.914405	0.975863	0.174616	-0.130481	-0.013206
18180	2.506909	3.418332	8.808050	0.024385	-0.000904	-0.055529	-0.638323	-0.375183	-0.912608	0.975756	0.175151	-0.130406	-0.014694
18181	2.498416	3.597799	8.787180	0.028181	-0.007764	-0.064407	-0.637389	-0.377747	-0.911225	0.975601	0.175833	-0.130450	-0.016368
18182	2.490161	3.515112	8.720156	0.017503	0.006411	-0.066111	-0.634733	-0.381118	-0.906803	0.975528	0.176264	-0.130190	-0.018047
18183	2.465379	3.548649	8.757654	0.046897	0.014294	-0.087183	-0.631552	-0.382614	-0.905546	0.975347	0.177385	-0.129734	-0.020039
18184	2.525649	3.700248	8.849823	0.014456	0.018432	-0.085512	-0.628900	-0.383941	-0.905083	0.975301	0.177810	-0.129169	-0.022067
18185	2.392951	4.144461	8.770192	-0.119481	-0.007383	-0.130288	-0.627050	-0.382352	-0.909345	0.975615	0.175816	-0.128910	-0.025410
18186	2.151444	3.761430	8.910088	-0.067248	-0.011422	-0.165448	-0.624935	-0.380938	-0.912275	0.975722	0.174835	-0.128609	-0.029317
18187	1.660529	3.378734	9.109722	-0.191293	-0.011649	-0.271809	-0.618186	-0.380136	-0.911388	0.976152	0.171797	-0.127846	-0.035627
18188	0.962788	3.191349	9.506126	-0.376625	0.005969	-0.473696	-0.608137	-0.374881	-0.919384	0.977034	0.165557	-0.125916	-0.046276
18189	1.241671	3.058050	9.498840	-0.473606	0.074933	-0.706127	-0.591478	-0.366301	-0.932982	0.977971	0.158099	-0.121634	-0.061495
18190	1.759887	2.795566	9.263992	-0.475162	0.026409	-0.756932	-0.573106	-0.354407	-0.946763	0.978417	0.150556	-0.118217	-0.077833
18191	1.844857	2.906336	9.246509	-0.481645	-0.068367	-0.665638	-0.556324	-0.342495	-0.959720	0.978506	0.142513	-0.116743	-0.092671
18192	2.168894	2.887906	8.917212	-0.412269	-0.086252	-0.637307	-0.542577	-0.334207	-0.969807	0.978136	0.135650	-0.115935	-0.106805
18193	3.042562	3.250828	8.556172	-0.279748	-0.033410	-0.569561	-0.528963	-0.325978	-0.977212	0.977471	0.131355	-0.114460	-0.119144
18194	3.469834	2.950297	8.441575	-0.105376	-0.015053	-0.388623	-0.519709	-0.321039	-0.982794	0.976697	0.130032	-0.113578	-0.127493
18195	3.017593	3.097489	8.888721	-0.125324	-0.020658	-0.385103	-0.512434	-0.317977	-0.989755	0.975891	0.128348	-0.112796	-0.135797
18196	2.262882	2.850814	9.286231	-0.196092	-0.034432	-0.501061	-0.501061	-0.313710	-0.992432	0.974832	0.125434	-0.111742	-0.146572
18197	2.331210	2.667633	9.814422	-0.174763	-0.137524	-0.746564	-0.488102	-0.308340	-0.996165	0.972573	0.123207	-0.112190	-0.162283
18198	2.940346	2.664067	9.313240	-0.322434	-0.190336	-0.853576	-0.474882	-0.301244	-1.002395	0.969915	0.118089	-0.112821	-0.180532
18199	3.172456	2.605110	8.776839	-0.348164	-0.231021	-0.906997	-0.461674	-0.289882	-1.012110	0.966641	0.112435	-0.114140	-0.199839
18200	3.063283	2.525479	9.000342	-0.414083	-0.299109	-0.944749	-0.448470	-0.276805	-1.023647	0.962788	0.105241	-0.116210	-0.220134
18201	3.161104	2.901019	8.586517	-0.447940	-0.145152	-0.997826	-0.434486	-0.258988	-1.035713	0.958631	0.098183	-0.115265	-0.241041
18202	3.364647	3.157164	8.667853	-0.419878	-0.164041	-0.906856	-0.418246	-0.243217	-1.045993	0.954390	0.091284	-0.114673	-0.260110
18203	3.175500	3.170727	8.710086	-0.433494	-0.245561	-0.815436	-0.407439	-0.225329	-1.058020	0.950034	0.083542	-0.116079	-0.277458
18204	3.310638	3.597904	8.162229	-0.256100	-0.343759	-0.667017	-0.402582	-0.209966	-1.069657	0.945709	0.078173	-0.120151	-0.291697
18205	2.824186	3.407002	7.917676	-0.148611	-0.352041	-0.512783	-0.400103	-0.196849	-1.078254	0.941820	0.074578	-0.125735	-0.302661
18206	1.978677	3.433032	8.909671	0.041512	-0.519971	-0.417619	-0.405146	-0.192188	-1.081802	0.937694	0.073124	-0.135235	-0.311599
18207	0.787693	3.076580	10.117795	0.061261	-0.593397	-0.463752	-0.413085	-0.193151	-1.086704	0.932770	0.071959	-0.146598	-0.321359
18208	-0.189128	2.942492	11.487265	-0.083378	-0.505302	-0.696851	-0.416008	-0.189120	-1.089224	0.926632	0.069063	-0.154548	-0.335706
18209	1.715185	1.224319	9.736606	-0.122581	-0.280931	-0.936314	-0.415236	-0.181231	-1.093274	0.919233	0.067939	-0.157974	-0.354174
18210	3.962834	1.163074	9.004524	0.023233	-0.064896	-0.629056	-0.409153	-0.178846	-1.093804	0.914292	0.069763	-0.158546	-0.366150
18211	2.378666	1.178053	9.292774	0.089373	-0.092778	-0.345782	-0.401741	-0.178001	-1.095472	0.911086	0.071850	-0.160778	-0.372707
18212	0.671970	2.118056	9.620832	-0.182742	-0.270504	-0.230745	-0.399374	-0.172449	-1.096529	0.908550	0.067118	-0.164083	-0.378296
18213	1.626820	1.805302	9.979833	0.163902	-0.063003	-0.302799	-0.399770	-0.172682	-1.098141	0.905590	0.070641	-0.166295	-0.383749
18214	3.105093	1.933999	9.294919	-0.217142	-0.125514	-0.131428	-0.399651	-0.168162	-1.100681	0.904270	0.066055	-0.166788	-0.387447
18215	2.405870	1.911542	8.729666	-0.189944	-0.160415	-0.007627	-0.406558	-0.160149	-1.102492	0.903698	0.061378	-0.168441	-0.388832
18216	1.507688	1.764179	8.828379	-0.053003	-0.182225	-0.015976	-0.412396	-0.155160	-1.107363	0.902829	0.058932	-0.171379	-0.389943
18217	1.835827	2.158562	9.336116	0.011690	-0.217300	-0.155783	-0.413463	-0.152311	-1.108869	0.900632	0.057955	-0.175370	-0.393382
18218	2.052757	2.720798	9.451656	-0.136519	-0.229781	-0.204142	-0.416913	-0.149401	-1.110614	0.898163	0.054280	-0.178271	-0.398215
18219	2.012010	2.715132	8.790948	-0.181501	-0.246252	-0.273321	-0.418127	-0.141467	-1.114639	0.895058	0.050047	-0.181069	-0.404450
18220	2.427676	2.727499	8.512370	-0.056812	-0.251817	-0.292501	-0.423431	-0.137904	-1.118756	0.891609	0.047930	-0.184897	-0.410548
18221	3.288425	3.002881	8.878489	0.114406	-0.238534	-0.300929	-0.423301	-0.137364	-1.118070	0.887885	0.049172	-0.189941	-0.416131
18222	3.278775	2.976071	9.489757	0.066254	-0.189461	-0.108048	-0.424358	-0.138041	-1.117945	0.885986	0.049063	-0.193824	-0.418394
18223	2.685216	3.110955	9.614943	-0.122587	-0.128866	-0.035636	-0.427804	-0.136241	-1.119994	0.885064	0.046030	-0.195190	-0.420053
18224	2.407501	3.086431	8.995244	-0.282313	-0.059092	-0.072745	-0.428756	-0.127464	-1.124532	0.884258	0.040704	-0.193870	-0.422900
18225	2.626620	2.891267	8.088804	-0.129224	-0.089824	-0.180338	-0.429166	-0.122313	-1.129727	0.882232	0.038489	-0.194357	-0.427095
18226	2.826168	2.812416	8.625048	0.247152	-0.091057	-0.324208	-0.428899	-0.123471	-1.128158	0.878675	0.043213	-0.197895	-0.432319
18227	3.321878	3.180706	9.085170	0.098412	-0.096640	-0.183392	-0.425848	-0.125338	-1.128923	0.876352	0.044993	-0.200439	-0.435668
18228	3.185455	2.950045	8.933494	-0.014751	-0.047576	-0.013647	-0.425322	-0.123912	-1.130762	0.875842	0.044260	-0.201204	-0.436416
18229	3.101697	3.108790	9.502578	0.070356	0.058910	-0.083427	-0.422938	-0.124239	-1.131068	0.875020	0.046521	-0.200873	-0.437979
18230	3.353179	2.841457	9.180153	-0.143504	0.162795	-0.042802	-0.418683	-0.130847	-1.127035	0.875210	0.045493	-0.196796	-0.439556
18231	3.779758	2.528662	8.001761	-0.218860	0.181043	0.056043	-0.413413	-0.121811	-1.130832	0.876333	0.043188	-0.191955	-0.439692
18232	3.075215	2.452737	7.715953	0.018542	0.112268	0.255430	-0.411046	-0.116037	-1.135503	0.878768	0.043400	-0.190442	-0.435448
18233	2.178711	2.553054	8.376072	0.180031	0.038679	0.192873	-0.410898	-0.121704	-1.131930	0.880162	0.046327	-0.191708	-0.431761
18234	2.672298	2.977181	9.283398	0.206258	0.025414	-0.122010	-0.409688	-0.128203	-1.129603	0.878794	0.050526	-0.192999	-0.433497
18235	3.335787	2.899422	9.410248	-0.028469	0.086353	-0.219750	-0.405837	-0.132210	-1.129104	0.876972	0.051795	-0.191220	-0.437805
18236	2.825147	2.047810	8.842594	-0.096974	0.130003	-0.069231	-0.401748	-0.126930	-1.132202	0.876745	0.051378	-0.188087	-0.439660
18237	3.221295	1.275916	9.705407	0.112100	0.216653	-0.335973	-0.391957	-0.125235	-1.130651	0.874205	0.056600	-0.185103	-0.445308
18238	4.932898	3.438349	11.347040	0.334837	0.378108	-0.165887	-0.375788	-0.132040	-1.123812	0.873485	0.066309	-0.181342	-0.446925
18239	1.608493	2.178657	8.837974	-0.036870	0.021819	0.224042	-0.374195	-0.133512	-1.121999	0.875357	0.065099	-0.181112	-0.443521
18240	1.930866	2.194229	8.963281	0.344146	-0.211371	-0.066308	-0.381328	-0.139430	-1.118485	0.873314	0.069362	-0.187836	-0.444105
18241	3.228837	2.047902	9.297857	-0.146042	-0.176134	-0.073211	-0.385560	-0.141175	-1.117285	0.871952	0.065524	-0.189667	-0.446579
18242	3.271160	1.723307	8.372526	-0.162570	-0.056388	-0.104298	-0.388226	-0.133990	-1.123731	0.870797	0.062459	-0.189122	-0.449493
18243	2.857126	1.902751	8.844670	-0.020113	-0.002750	-0.139683	-0.387976	-0.129306	-1.121304	0.869318	0.062536	-0.188974	-0.452398
18244	2.933301	2.484284	9.015920	-0.022934	0.057425	-0.092495	-0.385864	-0.127098	-1.122331	0.868506	0.062884	-0.187714	-0.454430
18245	2.784966	2.408787	9.141912	-0.057587	0.055822	-0.075784	-0.380321	-0.121388	-1.121274	0.867866	0.062569	-0.186282	-0.456281
18246	2.882857	2.371733	9.212590	-0.157223	0.047163	-0.154857	-0.376894	-0.116106	-1.123828	0.866596	0.060722	-0.183894	-0.459900
18247	3.062176	2.321551	8.895942	-0.177437	0.066016	-0.168974	-0.374259	-0.111684	-1.124522	0.865259	0.058727	-0.181075	-0.463777
18248	3.101003	2.545560	8.794352	-0.146640	0.059383	-0.177776	-0.369515	-0.104377	-1.125416	0.863764	0.057256	-0.178537	-0.467716
18249	3.148588	2.585257	8.766629	-0.105279	0.130524	-0.163942	-0.364636	-0.097763	-1.126603	0.862575	0.057069	-0.175310	-0.471141
18250	3.181182	2.668389	8.870501	-0.107514	0.155847	-0.109871	-0.358695	-0.091870	-1.127825	0.861975	0.056938	-0.171542	-0.473636
18251	3.260387	2.577583	8.823070	-0.079670	0.183524	-0.068951	-0.354207	-0.087476	-1.129212	0.861800	0.057337	-0.167795	-0.475246
18252	3.149665	2.561024	8.954586	-0.132390	0.225924	-0.075896	-0.347865	-0.083666	-1.125140	0.861751	0.057322	-0.162613	-0.477134
18253	2.966115	2.484843	8.667917	-0.164323	0.270303	-0.084503	-0.341000	-0.077407	-1.125019	0.861758	0.057112	-0.156584	-0.479158
18254	3.074269	3.263556	8.701466	-0.107501	0.351463	-0.110384	-0.332008	-0.073693	-1.125541	0.861675	0.058833	-0.149425	-0.481381
18255	2.800693	3.855798	9.451603	-0.032351	0.141281	0.001686	-0.323820	-0.066875	-1.126759	0.861903	0.059434	-0.147056	-0.481628
18256	2.366836	3.609959	8.633821	-0.033627	-0.120207	0.074397	-0.328057	-0.066464	-1.128306	0.862081	0.057335	-0.148950	-0.480981
18257	1.988942	2.952546	8.357608	0.185383	-0.280122	0.070641	-0.335458	-0.070799	-1.126616	0.861435	0.057484	-0.156054	-0.479867
18258	1.296663	2.726417	8.703926	0.194754	-0.357754	-0.024270	-0.348012	-0.078612	-1.126318	0.859610	0.057341	-0.164112	-0.480469
18259	1.005475	2.723628	9.325630	0.075629	-0.247696	-0.129095	-0.357001	-0.083172	-1.125421	0.857190	0.056609	-0.169287	-0.483077
18260	1.458120	2.481892	9.943077	-0.119256	-0.073803	-0.250701	-0.365217	-0.080461	-1.125911	0.854410	0.054566	-0.169171	-0.488250
18261	1.662227	2.228309	10.052343	-0.159409	-0.238470	-0.292585	-0.367889	-0.071637	-1.130829	0.850627	0.050442	-0.171618	-0.494405
18262	1.541089	1.917877	10.399974	0.245765	-0.243577	-0.199372	-0.369995	-0.075942	-1.129601	0.847311	0.052763	-0.178043	-0.497576
18263	1.745250	2.025968	10.508922	-0.050250	-0.004495	-0.296071	-0.369461	-0.077819	-1.127387	0.844131	0.052849	-0.177452	-0.503151
18264	2.066611	2.002541	9.301048	-0.251245	0.054479	-0.305206	-0.366440	-0.069165	-1.130499	0.841251	0.050105	-0.173730	-0.509514
18265	1.996532	1.510868	8.558864	-0.144958	0.033432	-0.174110	-0.365531	-0.062971	-1.133799	0.839481	0.048500	-0.171615	-0.513290
18266	1.847963	1.726671	8.916124	0.048983	-0.005937	-0.097707	-0.362884	-0.062758	-1.133554	0.838164	0.049461	-0.172177	-0.515160
18267	1.717660	2.030211	9.473060	0.074846	-0.089041	-0.071633	-0.361033	-0.061645	-1.135284	0.836802	0.049916	-0.174416	-0.516576
18268	1.912695	2.198798	9.376681	-0.111384	-0.096782	-0.109445	-0.362755	-0.061169	-1.136054	0.835193	0.047298	-0.174827	-0.519280
18269	2.511765	2.204753	8.817353	0.013284	-0.118206	-0.062454	-0.365808	-0.058421	-1.137272	0.833876	0.046368	-0.176908	-0.520773
18270	2.488280	2.272364	9.480437	0.164661	-0.135962	0.060781	-0.373991	-0.067234	-1.134240	0.833618	0.047347	-0.180999	-0.519691
18271	2.089771	2.386540	9.852458	0.042290	-0.103215	0.132291	-0.378215	-0.071361	-1.132579	0.834341	0.046350	-0.183284	-0.517817
18272	1.767487	2.429186	9.356047	-0.032087	-0.072686	0.093435	-0.380077	-0.068673	-1.132338	0.834819	0.044587	-0.184305	-0.516837
18273	2.019028	2.385157	8.928441	0.014080	-0.074778	0.050203	-0.383261	-0.066351	-1.133032	0.834818	0.043734	-0.185705	-0.516411
18274	2.189737	2.567873	8.891383	0.089511	-0.129163	0.046511	-0.386827	-0.069378	-1.131344	0.834485	0.043590	-0.188881	-0.515808
18275	2.262469	2.554621	8.819099	0.152776	-0.163795	0.030561	-0.392769	-0.074225	-1.133174	0.833809	0.044222	-0.193165	-0.515261
18276	2.433068	2.499456	8.779018	0.261401	-0.170206	0.039667	-0.396717	-0.082557	-1.130980	0.833063	0.046547	-0.198783	-0.514125
18277	2.593481	3.245159	9.038264	0.282459	-0.173048	0.090919	-0.403581	-0.089621	-1.126432	0.832795	0.049022	-0.204598	-0.512044
18278	2.203267	3.915346	9.411160	0.153243	-0.140210	0.012974	-0.408330	-0.095722	-1.123353	0.831947	0.049964	-0.208567	-0.511730
18279	2.198731	3.937135	9.646736	0.285216	-0.009609	-0.189120	-0.409632	-0.103587	-1.119833	0.829422	0.055401	-0.211376	-0.514111
18280	2.824308	3.788194	8.829440	-0.079487	0.080100	-0.129684	-0.406176	-0.108749	-1.117221	0.828259	0.055336	-0.209135	-0.516901
18281	2.996005	3.257087	6.898724	-0.078247	-0.019651	-0.052489	-0.402345	-0.105440	-1.119305	0.827462	0.054083	-0.208562	-0.518540
18282	2.737068	3.223250	6.794756	0.480314	-0.136298	0.108595	-0.405247	-0.109637	-1.115919	0.827209	0.060043	-0.215955	-0.515251
18283	2.781796	3.874738	8.192052	0.669204	-0.185870	0.166265	-0.412599	-0.131498	-1.104460	0.826961	0.068534	-0.226117	-0.510205
18284	4.139116	4.385026	9.982100	0.738264	0.071223	0.010398	-0.415712	-0.154886	-1.091490	0.826041	0.081305	-0.232506	-0.506938
18285	3.713008	5.076354	9.865127	0.227765	0.474163	0.223623	-0.411945	-0.176768	-1.078014	0.829812	0.088905	-0.227386	-0.501800
18286	1.987273	2.049454	7.495465	0.100376	0.405519	0.142894	-0.400552	-0.179624	-1.074346	0.832640	0.093878	-0.221947	-0.498635
18287	2.774730	2.471736	9.367376	0.519385	0.302841	0.199897	-0.393503	-0.191873	-1.064357	0.834685	0.104652	-0.222448	-0.492814
18288	3.492403	3.215492	10.356189	0.120171	0.122404	0.351992	-0.392418	-0.201429	-1.056358	0.838189	0.106185	-0.222353	-0.486542
18289	2.437131	3.108848	9.311294	0.004809	-0.049990	0.196959	-0.397706	-0.203953	-1.056646	0.839639	0.104830	-0.223632	-0.483741
18290	2.858143	3.298480	8.776406	-0.008385	-0.070447	0.013694	-0.403524	-0.206356	-1.055583	0.839238	0.103835	-0.224798	-0.484111
18291	3.450718	3.401420	8.307611	-0.019081	-0.089796	0.074415	-0.405778	-0.205153	-1.057128	0.839372	0.102189	-0.226274	-0.483541
18292	3.158165	3.502924	8.389332	-0.004500	-0.045147	0.142879	-0.409356	-0.204281	-1.055047	0.840319	0.100920	-0.227317	-0.481670
18293	2.903910	3.435242	8.786407	0.034003	-0.045932	0.115637	-0.412791	-0.206544	-1.056421	0.840938	0.100373	-0.228659	-0.480065
18294	3.251013	3.504636	8.642489	-0.032566	0.001361	0.122728	-0.415442	-0.205387	-1.055549	0.841948	0.099167	-0.228608	-0.478568
18295	3.486934	3.523440	8.269291	-0.047887	0.042861	0.165338	-0.416501	-0.205363	-1.055536	0.843606	0.097830	-0.227795	-0.476306
18296	3.329378	3.651660	8.297186	0.035427	0.084865	0.220709	-0.420732	-0.207202	-1.056351	0.845782	0.098120	-0.227172	-0.472672
18297	3.298271	3.772476	8.418074	0.056556	0.109412	0.242150	-0.421262	-0.207390	-1.053668	0.848236	0.098809	-0.226400	-0.468483
18298	3.232940	3.674216	8.594924	0.034164	0.133284	0.275841	-0.424701	-0.208768	-1.050990	0.851110	0.099277	-0.225043	-0.463801
18299	3.233113	3.637790	8.419497	0.030076	0.157567	0.298976	-0.424692	-0.211696	-1.051083	0.854309	0.099689	-0.223321	-0.458634
18300	3.187007	3.624806	8.317090	0.072948	0.172661	0.314249	-0.426268	-0.216323	-1.048530	0.857572	0.101004	-0.221706	-0.453006
18301	3.079827	3.802503	8.495388	0.072799	0.191131	0.322335	-0.427319	-0.219440	-1.045399	0.860967	0.102335	-0.219846	-0.447136
18302	2.931635	3.722155	8.635863	0.088473	0.203060	0.276521	-0.426782	-0.222154	-1.043211	0.863914	0.104347	-0.217747	-0.441985
18303	2.956177	3.693463	8.552589	0.035254	0.164373	0.240741	-0.427830	-0.225913	-1.042515	0.866473	0.105144	-0.215838	-0.437703
18304	2.851758	3.594483	8.624747	0.030433	0.147932	0.148702	-0.426243	-0.225746	-1.039175	0.868129	0.106214	-0.213899	-0.435106
18305	2.923135	3.654030	8.583163	-0.009172	0.148378	0.081374	-0.427824	-0.228230	-1.038833	0.869292	0.106782	-0.211539	-0.433798
18306	2.982159	3.616267	8.618957	-0.079324	0.138877	0.010354	-0.424655	-0.225822	-1.037452	0.869923	0.106452	-0.208505	-0.434082
18307	2.967460	3.625710	8.628062	-0.085485	0.118539	-0.032228	-0.423207	-0.223790	-1.030027	0.870120	0.105905	-0.205771	-0.435124
18308	3.244583	3.800636	8.476388	-0.102440	0.152138	-0.065726	-0.417391	-0.220387	-1.032131	0.870175	0.105602	-0.202138	-0.436788
18309	3.364782	3.856223	8.522982	-0.113371	0.135122	-0.064131	-0.412900	-0.217129	-1.032616	0.870193	0.104838	-0.198845	-0.438444
18310	3.314755	3.928131	8.482393	-0.067158	0.097890	0.018888	-0.409734	-0.212392	-1.041621	0.870678	0.104336	-0.196639	-0.438596
18311	3.054303	3.884581	8.604705	-0.071125	0.047928	0.023917	-0.409207	-0.211106	-1.043464	0.871016	0.103196	-0.195460	-0.438721
18312	2.480948	3.946990	8.531281	-0.129760	0.014445	-0.009951	-0.408552	-0.208559	-1.045670	0.871043	0.100984	-0.194096	-0.439787
18313	2.343565	3.978445	8.197079	-0.140828	0.013956	-0.066533	-0.408830	-0.204045	-1.047535	0.870574	0.098728	-0.192719	-0.441830
18314	2.515664	4.071361	8.033173	-0.067631	0.029852	-0.108676	-0.406985	-0.200691	-1.049595	0.869650	0.098114	-0.191434	-0.444337
18315	2.436764	4.193760	8.376428	0.039981	-0.026224	-0.105157	-0.405667	-0.199239	-1.047284	0.868302	0.098851	-0.192299	-0.446432
18316	2.314745	4.143019	8.551179	0.011273	-0.098972	-0.121601	-0.406724	-0.199949	-1.045685	0.866598	0.098511	-0.193924	-0.449107
18317	1.885955	3.649770	8.541743	0.103916	-0.190381	-0.134157	-0.409105	-0.200568	-1.046751	0.864195	0.099044	-0.198135	-0.451774
18318	1.715827	3.457368	8.701646	0.082394	-0.202170	-0.240348	-0.412536	-0.204116	-1.046824	0.860826	0.099474	-0.201939	-0.456404
18319	1.812897	3.269840	9.095963	0.066156	-0.181275	-0.371132	-0.412539	-0.203322	-1.044921	0.856296	0.100405	-0.205105	-0.463257
18320	1.865441	2.935898	9.812548	0.036546	-0.148901	-0.539008	-0.410688	-0.202867	-1.042246	0.850341	0.101740	-0.206940	-0.473018
18321	2.434052	3.499672	10.037553	-0.124308	-0.129458	-0.479424	-0.405930	-0.200155	-1.043555	0.845233	0.100314	-0.207100	-0.482315
18322	2.292416	3.594140	9.522223	-0.275387	-0.052720	-0.435163	-0.397743	-0.191727	-1.054244	0.841091	0.096830	-0.204488	-0.491298
18323	1.743528	3.054943	8.792182	-0.289798	-0.054772	-0.431525	-0.393543	-0.179150	-1.059257	0.836896	0.093108	-0.201792	-0.500216
18324	1.649637	2.961040	9.160677	-0.174120	-0.150714	-0.467124	-0.389332	-0.169932	-1.063839	0.831650	0.090444	-0.201728	-0.509395
18325	1.795579	3.031720	9.780798	-0.323901	-0.141738	-0.520631	-0.386454	-0.157898	-1.068183	0.826048	0.085630	-0.199839	-0.519977
18326	2.297790	2.929044	8.557409	-0.643035	-0.241660	-0.616060	-0.381215	-0.137689	-1.078463	0.819383	0.074818	-0.196090	-0.533444
18327	2.160214	2.975061	8.254381	-0.366631	-0.347271	-0.637935	-0.379414	-0.118337	-1.090608	0.811400	0.067502	-0.196897	-0.546173
18328	1.825851	3.537044	8.747746	-0.187079	-0.406423	-0.701366	-0.381161	-0.108930	-1.097531	0.802015	0.062653	-0.200510	-0.559144
18329	1.839458	3.614987	8.944944	-0.195956	-0.382617	-0.803806	-0.381588	-0.098194	-1.102817	0.791331	0.058397	-0.203398	-0.573597
18330	2.151751	3.873097	8.945359	-0.316964	-0.379706	-0.890002	-0.383755	-0.080653	-1.111084	0.779506	0.052508	-0.204721	-0.589663
18331	2.208289	4.141091	8.591252	-0.446342	-0.430181	-0.906659	-0.383013	-0.062014	-1.121497	0.767037	0.044181	-0.205146	-0.606315
18332	1.839926	4.612582	8.489743	-0.474792	-0.546862	-0.872952	-0.386098	-0.047505	-1.130521	0.754142	0.033713	-0.206981	-0.622328
18333	1.744441	4.397229	8.353649	-0.399322	-0.573470	-1.209686	-0.392776	-0.026682	-1.137425	0.736361	0.025653	-0.209748	-0.642745
18334	2.719950	4.208607	8.365749	-0.184653	-0.545953	-1.527312	-0.393080	-0.012678	-1.145425	0.713839	0.022184	-0.214541	-0.666269
18335	3.888291	4.101178	8.566080	-0.216464	-0.482652	-1.506046	-0.394454	0.004784	-1.151022	0.691077	0.019221	-0.217807	-0.688915
18336	4.009392	3.574186	8.287346	-0.412179	-0.477848	-1.048674	-0.398737	0.021997	-1.161154	0.674173	0.011381	-0.218278	-0.705490
18337	4.004284	3.343496	8.281709	-0.345907	-0.464008	-0.830884	-0.403008	0.033555	-1.161943	0.659986	0.003831	-0.219535	-0.718476
18338	3.261482	4.257342	9.039091	-0.277120	-0.403482	-0.702866	-0.410192	0.046450	-1.169497	0.647699	-0.002661	-0.220804	-0.729194
18339	2.945376	4.120566	9.364988	-0.283183	-0.082229	-0.824533	-0.409957	0.056873	-1.173995	0.634799	-0.003831	-0.217896	-0.741308
18340	4.483769	3.245398	8.330858	-0.523584	0.195328	-0.802570	-0.403128	0.076127	-1.180703	0.623238	-0.004209	-0.207682	-0.753940
18341	4.223969	1.570512	6.795081	-0.702035	0.204176	-0.074429	-0.393670	0.101863	-1.186697	0.622446	-0.009648	-0.194761	-0.757982
18342	3.074045	1.768197	7.624803	-0.094128	0.057460	-0.083845	-0.388005	0.111263	-1.188474	0.621024	-0.009759	-0.192641	-0.759686
18343	2.942171	2.766180	10.535250	0.225306	-0.028109	-0.106459	-0.386007	0.106986	-1.186488	0.618951	-0.007107	-0.196650	-0.760380
18344	3.507684	2.601839	12.084654	-0.331128	0.092657	-0.215444	-0.383365	0.108848	-1.185118	0.615615	-0.009084	-0.190496	-0.764622
18345	2.785805	2.141972	10.790296	-0.532227	0.081683	-0.095701	-0.384749	0.129615	-1.188732	0.613957	-0.014190	-0.181515	-0.768054
18346	1.722189	1.277709	8.455927	-0.371190	-0.221864	-0.103886	-0.386381	0.144840	-1.193861	0.611071	-0.021920	-0.178566	-0.770861
18347	2.764376	1.806313	8.024193	0.178725	-0.343876	-0.228722	-0.393677	0.150094	-1.196694	0.606001	-0.024415	-0.185742	-0.773089
18348	2.732871	2.318010	8.953258	-0.071461	-0.244000	-0.181163	-0.401349	0.148049	-1.197207	0.601893	-0.028519	-0.187687	-0.775683
18349	2.754701	1.908156	8.673001	-0.239590	-0.084403	-0.292929	-0.406139	0.155984	-1.197704	0.596506	-0.031821	-0.185264	-0.780285
18350	3.352217	1.894763	9.033221	-0.224911	0.025945	-0.218053	-0.410663	0.163725	-1.196064	0.592680	-0.033430	-0.181588	-0.783989
18351	3.372663	2.069892	8.941064	-0.151702	0.086433	-0.050355	-0.409891	0.171414	-1.197437	0.591731	-0.033952	-0.178346	-0.785426
18352	2.998124	2.398080	9.047442	-0.063484	0.083757	0.015392	-0.402896	0.178319	-1.195152	0.591864	-0.033586	-0.176355	-0.785791
18353	3.023314	2.556289	8.815956	-0.080803	0.107248	-0.005736	-0.401189	0.182724	-1.194226	0.591726	-0.033116	-0.173973	-0.786446
18354	3.020335	2.684870	8.684920	-0.001812	0.093553	-0.000273	-0.398285	0.185690	-1.192556	0.591680	-0.031811	-0.172845	-0.786783
18355	3.055690	2.879714	8.833765	0.067495	0.133958	-0.028107	-0.397482	0.182286	-1.190930	0.591368	-0.029099	-0.172541	-0.787189
18356	2.913442	2.838292	8.800830	0.044040	0.119527	-0.028239	-0.392715	0.181833	-1.188049	0.590995	-0.026746	-0.171843	-0.787706
18357	2.784406	2.850502	8.686059	0.106120	0.115532	-0.061635	-0.386377	0.186439	-1.182208	0.590098	-0.023756	-0.172425	-0.788346
18358	2.801586	2.722168	8.711624	0.114111	0.125073	-0.157028	-0.382403	0.185294	-1.178803	0.587737	-0.020042	-0.172824	-0.790123
18359	2.982435	2.878365	8.648601	0.039630	0.154659	-0.227843	-0.375523	0.186170	-1.175099	0.584300	-0.016654	-0.172006	-0.792925
18360	3.052624	2.991287	8.568067	-0.004609	0.198320	-0.282534	-0.366265	0.189116	-1.172831	0.580121	-0.012737	-0.169704	-0.796554
18361	2.983527	3.805634	8.713847	-0.058520	0.217480	-0.284371	-0.354632	0.194477	-1.168637	0.575916	-0.009310	-0.166678	-0.800283
18362	2.364667	4.032324	9.080666	-0.003812	0.013311	-0.280083	-0.344587	0.199328	-1.164976	0.571101	-0.008355	-0.166505	-0.803772
18363	1.968483	3.427972	8.719248	0.009900	-0.224677	-0.361009	-0.342996	0.198576	-1.164214	0.564134	-0.010938	-0.169695	-0.807983
18364	2.300838	2.938754	8.049566	0.070077	-0.369531	-0.379466	-0.346964	0.197398	-1.163669	0.556362	-0.014977	-0.175060	-0.812152
18365	2.344945	2.978435	8.454986	0.238545	-0.511217	-0.344502	-0.353558	0.188595	-1.162667	0.548588	-0.019693	-0.185148	-0.815097
18366	1.729583	2.651829	9.502434	0.207305	-0.505959	-0.388647	-0.367291	0.176940	-1.164087	0.540035	-0.024365	-0.194204	-0.818568
18367	1.656765	2.699082	9.762199	-0.226747	-0.321592	-0.549723	-0.375886	0.173706	-1.166640	0.529205	-0.030151	-0.194578	-0.825332
18368	1.624623	2.480115	10.477725	-0.348552	-0.403466	-0.587761	-0.385705	0.182161	-1.172695	0.517273	-0.038341	-0.193414	-0.832796
18369	2.319832	2.162635	10.694007	0.161563	-0.502790	-0.565723	-0.399467	0.180635	-1.177682	0.505544	-0.043014	-0.201967	-0.837726
18370	3.194599	2.693132	10.971981	-0.099528	-0.048458	-0.687627	-0.408326	0.176931	-1.177698	0.493304	-0.042180	-0.201351	-0.845180
18371	2.228697	2.124413	9.218453	-0.463316	0.102049	-0.646860	-0.406380	0.190798	-1.181973	0.481906	-0.042568	-0.193210	-0.853595
18372	1.144892	1.713811	7.960757	-0.486454	0.023174	-0.597643	-0.402319	0.205564	-1.184902	0.470930	-0.044678	-0.185152	-0.861364
18373	2.203356	1.810741	8.420938	0.105608	-0.010496	-0.432695	-0.399160	0.211907	-1.184736	0.463096	-0.042398	-0.187549	-0.865200
18374	2.866706	2.211237	9.222933	0.000497	-0.122384	-0.327832	-0.401277	0.211561	-1.185795	0.456564	-0.043413	-0.188943	-0.868312
18375	2.041351	2.618680	9.798676	-0.171478	-0.192013	-0.304796	-0.402885	0.218479	-1.187702	0.449966	-0.047298	-0.188034	-0.871744
18376	1.942059	2.398353	9.193150	-0.273083	-0.195572	-0.340455	-0.407945	0.228427	-1.190546	0.442629	-0.052013	-0.185324	-0.875802
18377	2.099400	2.454559	8.728201	-0.131145	-0.185894	-0.395671	-0.415235	0.231332	-1.188223	0.434437	-0.055082	-0.185095	-0.879756
18378	2.328297	2.682055	8.983829	-0.043459	-0.190883	-0.378696	-0.419482	0.234960	-1.190071	0.426614	-0.057545	-0.186377	-0.883149
18379	2.233763	2.801704	8.963178	-0.088689	-0.233036	-0.343729	-0.424922	0.238987	-1.189880	0.419135	-0.061240	-0.187196	-0.886303
18380	2.324121	2.871297	8.857114	-0.074197	-0.263864	-0.386336	-0.432232	0.248977	-1.192294	0.410800	-0.065217	-0.188534	-0.889632
18381	2.516366	2.967035	8.951346	-0.063937	-0.273203	-0.435921	-0.439914	0.250590	-1.194165	0.401480	-0.069048	-0.190210	-0.893234
18382	2.879206	3.124115	8.973330	-0.139791	-0.259872	-0.424667	-0.447071	0.253265	-1.194132	0.392295	-0.073318	-0.190352	-0.896936
18383	2.839281	3.283581	8.848148	-0.122830	-0.212056	-0.411042	-0.453181	0.260272	-1.195448	0.383479	-0.076609	-0.190445	-0.900447
18384	2.899894	3.376902	8.680819	-0.099945	-0.183024	-0.318853	-0.458762	0.267261	-1.196502	0.376476	-0.079579	-0.190507	-0.903128
18385	2.733552	3.422408	8.473188	-0.091250	-0.213310	-0.278312	-0.464876	0.275172	-1.194570	0.370033	-0.083144	-0.190985	-0.905366
18386	2.465676	3.679665	8.145312	-0.126583	-0.270467	-0.245138	-0.473894	0.280717	-1.196167	0.363931	-0.088163	-0.191071	-0.907344
18387	2.502553	3.821151	8.439023	-0.053918	-0.298627	-0.411318	-0.485550	0.282957	-1.197034	0.354746	-0.092455	-0.193122	-0.910116
18388	3.094596	3.817353	8.661807	-0.069190	-0.246584	-0.505765	-0.495617	0.284878	-1.197796	0.344021	-0.095597	-0.194510	-0.913606
18389	3.711827	4.202353	8.574344	0.018708	-0.128875	-0.272372	-0.504627	0.287907	-1.199205	0.338091	-0.096822	-0.196476	-0.915269
18390	3.688313	3.658188	8.433311	-0.117061	-0.020900	-0.155378	-0.509408	0.293102	-1.201935	0.334512	-0.097506	-0.194748	-0.916879
18391	3.715643	3.755784	8.495994	-0.096240	0.119489	-0.000596	-0.510742	0.296825	-1.204752	0.334289	-0.096045	-0.192472	-0.917595
18392	3.216942	3.494296	8.530803	-0.108976	0.318441	0.074135	-0.506510	0.298396	-1.204482	0.336231	-0.091336	-0.188168	-0.918259
18393	2.690845	3.152212	8.589449	0.012479	0.467259	0.136598	-0.495525	0.299904	-1.208182	0.340020	-0.083274	-0.185310	-0.918211
18394	3.026933	1.476240	9.276718	0.101343	0.539331	0.057750	-0.480824	0.297917	-1.209219	0.342803	-0.073018	-0.183364	-0.918440
18395	5.127985	4.214021	13.566371	0.205624	0.969866	0.456222	-0.458821	0.288744	-1.208424	0.354498	-0.055603	-0.180050	-0.915872
18396	0.554020	0.242003	9.527866	-0.722905	0.457168	0.718287	-0.433046	0.302405	-1.209090	0.367983	-0.055060	-0.162687	-0.913833
18397	1.913924	1.196186	8.036398	0.383121	-0.225083	0.499604	-0.431465	0.305034	-1.209695	0.376333	-0.058116	-0.170887	-0.908732
18398	2.750499	2.476154	9.395482	0.452956	-0.312140	0.524635	-0.439888	0.287841	-1.206122	0.384882	-0.062301	-0.180804	-0.902936
18399	1.454546	1.622504	9.521015	-0.140367	-0.088086	0.102820	-0.446227	0.282534	-1.205682	0.385811	-0.065470	-0.178868	-0.902701
18400	2.800328	1.661379	8.517405	-0.221566	-0.032589	-0.081242	-0.453944	0.295058	-1.202511	0.383529	-0.067608	-0.175194	-0.904235
18401	3.532439	1.864060	9.125632	-0.093963	0.033226	0.036094	-0.452764	0.299075	-1.202397	0.383749	-0.068036	-0.173215	-0.904491
18402	3.119916	1.642964	9.080945	-0.174639	0.032064	0.126111	-0.448676	0.304090	-1.200004	0.385507	-0.069365	-0.169609	-0.904326
18403	2.814415	2.105876	8.880339	-0.079831	0.050005	0.151330	-0.445508	0.307056	-1.198605	0.387887	-0.069807	-0.167570	-0.903654
18404	2.916720	2.301905	8.752024	-0.017505	0.087879	0.115493	-0.443399	0.309737	-1.195861	0.389852	-0.068877	-0.166384	-0.903099
18405	2.836917	2.416970	8.763149	-0.028762	0.130635	0.072424	-0.440751	0.309808	-1.195487	0.391141	-0.067225	-0.164764	-0.902963
18406	2.487554	2.471338	8.973457	0.000538	0.163100	-0.008543	-0.435988	0.310352	-1.193513	0.391130	-0.064384	-0.163482	-0.903408
18407	2.561180	2.657144	8.906920	-0.038207	0.177633	-0.105842	-0.428179	0.310639	-1.189436	0.389332	-0.061371	-0.161570	-0.904737
18408	2.813589	2.846178	8.691801	-0.090540	0.285812	-0.183171	-0.419981	0.313801	-1.189430	0.386426	-0.056451	-0.157896	-0.906949
18409	2.904418	3.600275	8.455427	-0.080453	0.352551	-0.145627	-0.410456	0.315762	-1.187063	0.384376	-0.050483	-0.153984	-0.908843
18410	2.433472	4.014174	9.268248	0.173664	0.115406	-0.033118	-0.402517	0.317065	-1.184832	0.383901	-0.047091	-0.156249	-0.908839
18411	1.669327	3.908052	9.101185	0.106164	-0.286021	0.066831	-0.405676	0.310874	-1.185530	0.383884	-0.051920	-0.160505	-0.907841
18412	1.248582	3.181794	7.866216	0.294670	-0.432252	-0.070394	-0.413869	0.306047	-1.185992	0.381102	-0.057417	-0.169201	-0.907103
18413	1.024134	2.614637	8.407575	0.474349	-0.496865	-0.272638	-0.432102	0.293733	-1.184565	0.374531	-0.062053	-0.182088	-0.907039
18414	1.666731	2.665266	9.635193	0.311778	-0.258114	-0.415898	-0.443455	0.282706	-1.185322	0.366004	-0.063010	-0.190147	-0.908799
18415	2.518998	2.598296	10.523532	-0.036473	-0.136191	-0.500403	-0.456948	0.279546	-1.186206	0.355876	-0.063969	-0.191234	-0.912518
18416	2.653118	1.891909	10.164715	-0.017988	-0.308847	-0.344075	-0.465173	0.285342	-1.187402	0.347976	-0.068537	-0.193500	-0.914753
18417	2.406203	2.436055	10.612759	0.119475	-0.190056	-0.282746	-0.468206	0.281358	-1.187092	0.341783	-0.070205	-0.197424	-0.916122
18418	1.875078	2.766207	10.257000	-0.265431	-0.019794	-0.397682	-0.471391	0.283952	-1.187509	0.333641	-0.070923	-0.193210	-0.919958
18419	1.423693	1.840327	8.801158	-0.295862	0.016842	-0.526446	-0.472747	0.294732	-1.187686	0.323139	-0.070620	-0.188325	-0.924731
18420	2.289763	1.914299	8.812733	-0.074059	-0.033734	-0.416642	-0.476743	0.302746	-1.186312	0.314826	-0.070263	-0.187717	-0.927744
18421	2.725761	2.281534	9.540607	-0.189972	-0.005710	-0.185326	-0.478606	0.306135	-1.186182	0.310666	-0.070960	-0.184363	-0.929764
18422	2.424850	2.246908	9.185037	-0.357799	-0.064029	-0.042928	-0.477847	0.317640	-1.183545	0.308768	-0.074323	-0.178126	-0.931348
18423	2.129774	1.848238	8.377481	-0.226887	-0.167079	-0.039540	-0.482377	0.327840	-1.185716	0.306673	-0.078799	-0.174820	-0.932299
18424	2.202733	1.995229	8.621711	-0.009933	-0.226296	-0.087007	-0.489537	0.331340	-1.185119	0.303922	-0.082883	-0.176125	-0.932600
18425	2.178017	2.664751	8.861409	0.008984	-0.206529	-0.052370	-0.498406	0.331273	-1.185556	0.301809	-0.086592	-0.177451	-0.932697
18426	2.876398	3.058468	8.436992	0.160389	-0.207457	0.074363	-0.504485	0.327630	-1.184931	0.302394	-0.089867	-0.181532	-0.931412
18427	2.436222	2.917076	9.346409	0.327599	-0.292055	0.064701	-0.510418	0.319054	-1.182320	0.302691	-0.093651	-0.189124	-0.929430
18428	2.288804	3.123223	10.007052	0.147914	-0.196832	0.000218	-0.518072	0.310881	-1.183431	0.301887	-0.096517	-0.193036	-0.928594
18429	2.700968	2.742242	9.204214	-0.161913	-0.100675	-0.039094	-0.523505	0.312523	-1.182646	0.300031	-0.099273	-0.190539	-0.929420
18430	2.760138	2.529600	8.182279	-0.001110	-0.100420	0.076363	-0.528404	0.313103	-1.184851	0.300715	-0.101542	-0.190943	-0.928870
18431	2.677092	3.297563	8.222076	0.320011	-0.199478	0.165129	-0.532356	0.306341	-1.184216	0.303231	-0.104011	-0.197601	-0.926384
18432	2.204640	3.718670	8.603954	0.148775	-0.211959	0.035514	-0.538164	0.300752	-1.184193	0.302991	-0.107279	-0.201542	-0.925240
18433	2.999194	4.238069	9.500542	0.329686	-0.137129	-0.192634	-0.544229	0.292377	-1.184122	0.299124	-0.107050	-0.208787	-0.924918
18434	3.915970	4.618842	9.857957	0.123374	0.123114	-0.141449	-0.543141	0.282288	-1.183383	0.296903	-0.103543	-0.210609	-0.925619
18435	3.104143	3.283475	8.312308	-0.227279	0.236412	0.042336	-0.538903	0.281437	-1.180911	0.297751	-0.100708	-0.204858	-0.926949
18436	2.757803	2.980939	7.225656	-0.046772	0.184518	0.186789	-0.531631	0.284450	-1.179557	0.301470	-0.098438	-0.202483	-0.926513
18437	2.365487	3.250563	7.471533	0.214689	0.028852	0.242379	-0.530583	0.288203	-1.179986	0.306036	-0.097607	-0.205793	-0.924372
18438	2.464309	3.781611	8.356312	0.470317	-0.009880	0.028037	-0.528820	0.273715	-1.176713	0.307020	-0.095130	-0.214455	-0.922333
18439	3.209278	3.894678	8.633452	0.347156	0.008057	0.125723	-0.529835	0.258472	-1.174237	0.309557	-0.093388	-0.220593	-0.920213
18440	4.633503	3.733732	9.720572	0.535144	0.294714	0.108365	-0.528718	0.238845	-1.171388	0.313417	-0.085226	-0.228366	-0.917799
18441	3.806201	4.073144	10.017563	0.137364	0.558189	0.390101	-0.512388	0.222949	-1.169937	0.322873	-0.075943	-0.226740	-0.915737
18442	1.831701	1.721459	8.338000	0.064266	0.398394	0.346985	-0.497037	0.224837	-1.170187	0.330704	-0.069904	-0.224768	-0.913908
18443	2.768471	2.466799	9.656054	0.308713	0.253535	0.396065	-0.487747	0.217043	-1.168129	0.339055	-0.065058	-0.228089	-0.910376
18444	3.333793	2.947980	9.852697	0.015075	0.035030	0.432497	-0.485082	0.210789	-1.165810	0.346724	-0.066383	-0.227520	-0.907530
18445	2.469937	3.116693	9.006559	-0.011585	-0.044808	0.341045	-0.485617	0.212753	-1.165742	0.352262	-0.068897	-0.227036	-0.905328
18446	2.323650	3.118864	8.737291	-0.049072	-0.126639	0.113234	-0.488799	0.214353	-1.165386	0.353344	-0.072133	-0.226855	-0.904700
18447	2.535811	3.394561	8.602119	-0.125100	-0.142970	-0.042762	-0.495290	0.215482	-1.165543	0.351314	-0.075466	-0.225518	-0.905552
18448	2.654699	3.289932	8.755787	-0.152213	-0.106263	-0.133697	-0.497687	0.220286	-1.165765	0.347861	-0.077940	-0.223684	-0.907130
18449	2.765150	3.316192	8.600120	-0.179193	-0.096844	-0.200049	-0.501150	0.227634	-1.166296	0.343088	-0.080100	-0.221263	-0.909350
18450	3.224718	3.140070	8.755152	-0.132953	-0.068703	-0.242257	-0.502895	0.235488	-1.166293	0.337864	-0.081268	-0.219680	-0.911583
18451	3.263446	3.351928	8.545339	-0.185657	-0.068679	-0.189390	-0.504897	0.240826	-1.165832	0.333380	-0.083023	-0.216919	-0.913735
18452	2.962115	3.382863	8.470872	-0.139535	-0.041558	-0.192542	-0.507558	0.245685	-1.168195	0.329163	-0.083954	-0.214943	-0.915643
18453	3.055041	3.370005	8.656748	-0.103888	-0.014221	-0.242672	-0.508496	0.249611	-1.168059	0.324054	-0.083948	-0.213410	-0.917822
18454	3.069504	3.379981	8.695627	-0.120291	-0.001262	-0.232920	-0.507979	0.253801	-1.168736	0.319302	-0.083831	-0.211578	-0.919921
18455	3.038440	3.350284	8.646759	-0.101055	-0.012254	-0.213471	-0.508788	0.258184	-1.164295	0.314723	-0.083906	-0.210038	-0.921842
18456	3.017002	3.349907	8.761637	-0.111609	0.002058	-0.220483	-0.508534	0.261804	-1.164183	0.310221	-0.083717	-0.208313	-0.923775
18457	3.127407	3.371308	8.560274	-0.091421	0.002580	-0.234582	-0.507486	0.265497	-1.161931	0.305314	-0.083385	-0.206902	-0.925755
18458	3.073170	3.426158	8.613555	-0.072982	0.037723	-0.211305	-0.506437	0.268520	-1.160908	0.301196	-0.082329	-0.205648	-0.927476
18459	2.986849	3.390616	8.678569	-0.088054	0.025409	-0.222021	-0.504859	0.272091	-1.160007	0.296604	-0.081618	-0.204152	-0.929347
18460	2.948785	3.353514	8.668054	-0.075838	0.023380	-0.207840	-0.503545	0.275763	-1.163259	0.292485	-0.080854	-0.202916	-0.930989
18461	3.012489	3.218754	8.805813	-0.057850	0.053631	-0.202298	-0.503286	0.277670	-1.161457	0.288411	-0.079536	-0.201790	-0.932617
18462	3.028553	3.267595	8.830007	-0.142289	0.067238	-0.206018	-0.499853	0.280694	-1.162876	0.284384	-0.078341	-0.199045	-0.934542
18463	2.977220	3.174429	8.867645	-0.177882	0.051371	-0.223898	-0.498548	0.287206	-1.162147	0.279693	-0.077690	-0.195723	-0.936712
18464	3.109198	2.817538	8.503719	-0.208405	0.079470	-0.220283	-0.495123	0.292719	-1.162547	0.275331	-0.076577	-0.191682	-0.938929
18465	3.297415	3.403555	8.885369	-0.218299	0.114059	-0.183036	-0.489052	0.298984	-1.161880	0.271568	-0.075170	-0.187196	-0.941041
18466	2.769306	3.651279	8.963574	-0.183226	0.102072	-0.082998	-0.484701	0.304988	-1.160264	0.269846	-0.074021	-0.183279	-0.942397
18467	2.053089	3.558155	8.708827	-0.178453	0.012026	-0.073667	-0.483131	0.310919	-1.158752	0.267805	-0.074717	-0.179964	-0.943563
18468	2.103442	3.663414	8.437594	-0.137539	-0.053709	-0.134086	-0.482613	0.314815	-1.158768	0.264570	-0.076084	-0.177813	-0.944773
18469	2.306113	3.754508	8.734365	-0.132192	-0.095270	-0.140579	-0.482359	0.318404	-1.157315	0.260929	-0.078293	-0.176097	-0.945926
18470	2.071014	3.410427	8.847687	-0.198014	-0.131435	-0.175433	-0.486075	0.321926	-1.161184	0.256493	-0.081302	-0.173264	-0.947407
18471	2.001752	2.967376	8.670791	-0.225361	-0.089649	-0.221186	-0.488213	0.328662	-1.160676	0.251169	-0.083572	-0.169894	-0.949245
18472	2.380458	3.231583	9.022202	-0.280473	-0.121266	-0.254374	-0.491007	0.333005	-1.158628	0.245095	-0.086529	-0.165553	-0.951332
18473	2.030120	2.623281	9.340979	-0.065003	-0.402219	-0.182023	-0.498963	0.337083	-1.158138	0.239722	-0.094059	-0.166682	-0.951789
18474	2.238154	2.122147	9.129704	0.084593	-0.309675	-0.205736	-0.509278	0.333384	-1.156930	0.234595	-0.098968	-0.170120	-0.951961
18475	2.607994	1.895896	9.713202	-0.009718	-0.164312	-0.290059	-0.518012	0.332189	-1.157002	0.228038	-0.101307	-0.171301	-0.953096
18476	2.755015	2.015048	9.447238	-0.161490	-0.121757	-0.193045	-0.520664	0.333656	-1.157461	0.223327	-0.103797	-0.169134	-0.954330
18477	2.611875	1.888647	9.361963	0.064283	-0.012824	-0.135020	-0.522644	0.332064	-1.159098	0.220396	-0.103457	-0.170657	-0.954777
18478	2.702587	2.227711	9.535489	0.041620	0.040049	-0.087051	-0.521045	0.328560	-1.160033	0.218764	-0.102290	-0.171432	-0.955139
18479	1.944098	2.345021	9.501702	-0.117905	0.041919	-0.111246	-0.520253	0.329060	-1.158283	0.216100	-0.101759	-0.169131	-0.956212
18480	1.937520	2.116683	9.045905	-0.125686	0.035841	-0.156376	-0.518141	0.330913	-1.155968	0.212807	-0.101163	-0.166867	-0.957411
18481	2.572505	2.142790	9.243305	-0.061407	0.042229	-0.103234	-0.516690	0.332841	-1.156325	0.210411	-0.100393	-0.165580	-0.958244
18482	2.584225	2.274072	9.180095	-0.125753	0.023677	-0.022226	-0.517629	0.335569	-1.146437	0.209654	-0.100471	-0.163091	-0.958829
18483	2.467741	2.274380	9.128379	-0.121253	0.031720	0.013230	-0.516581	0.339316	-1.146598	0.209336	-0.100540	-0.160441	-0.959338
18484	2.359486	2.328226	8.951352	-0.064106	-0.017815	0.021959	-0.516589	0.341942	-1.145441	0.209409	-0.101301	-0.159217	-0.959446
18485	2.251386	2.379651	8.808044	0.084595	-0.096121	-0.032864	-0.516851	0.341648	-1.150678	0.208212	-0.102806	-0.161135	-0.959226
18486	2.218112	2.616944	8.978533	0.139792	-0.106029	-0.080501	-0.519487	0.337976	-1.152240	0.206437	-0.104078	-0.164399	-0.958918
18487	2.151930	2.785663	9.037810	0.169776	-0.122377	-0.128246	-0.523839	0.332536	-1.154107	0.203490	-0.105392	-0.168259	-0.958735
18488	2.216241	2.733438	9.122013	0.198299	-0.117176	-0.184718	-0.527791	0.325895	-1.152664	0.199748	-0.106291	-0.172896	-0.958598
18489	2.474866	2.849762	8.881157	0.159612	-0.152063	-0.224902	-0.532803	0.319309	-1.152548	0.194805	-0.107858	-0.176874	-0.958714
18490	2.633554	2.898751	8.796599	0.208106	-0.158825	-0.222176	-0.539928	0.310690	-1.146839	0.190184	-0.109384	-0.181928	-0.958524
18491	2.613649	2.949381	8.952058	0.225759	-0.169603	-0.211582	-0.543614	0.303631	-1.145681	0.185556	-0.111067	-0.187198	-0.958222
18492	2.770056	3.146420	9.080531	0.166210	-0.136566	-0.200994	-0.549820	0.298518	-1.147784	0.181329	-0.112382	-0.191305	-0.958067
18493	2.759345	3.180196	8.971636	0.061948	-0.131964	-0.171229	-0.553117	0.293814	-1.146286	0.177235	-0.114088	-0.193194	-0.958252
18494	2.656979	3.192891	8.864901	0.092805	-0.119037	-0.144503	-0.558271	0.290839	-1.145249	0.173977	-0.115546	-0.195694	-0.958167
18495	2.590077	3.385863	8.849358	0.060136	-0.115130	-0.133964	-0.564615	0.287065	-1.144760	0.170648	-0.117063	-0.197400	-0.958232
18496	2.819752	3.559961	9.013949	0.104524	-0.137513	-0.183538	-0.568575	0.283222	-1.143630	0.166588	-0.118678	-0.200271	-0.958152
18497	2.948253	3.538007	8.897711	-0.030998	-0.070090	-0.151730	-0.572545	0.282251	-1.139860	0.162872	-0.119556	-0.200127	-0.958712
18498	2.845468	3.278799	8.475299	0.000491	-0.061877	-0.114404	-0.574404	0.283978	-1.140320	0.160198	-0.120341	-0.200585	-0.958969
18499	2.931525	3.484274	8.632840	0.053383	-0.071273	-0.075430	-0.577576	0.282067	-1.139003	0.158140	-0.121280	-0.201884	-0.958919
18500	2.897605	3.512806	8.814511	0.009384	-0.068826	-0.045491	-0.580484	0.280732	-1.138744	0.156779	-0.122442	-0.202366	-0.958893
18501	2.839814	3.579698	8.585981	-0.042371	-0.064395	-0.027044	-0.583137	0.282153	-1.137193	0.155440	-0.123744	-0.201700	-0.959084
18502	2.929968	3.566778	8.661054	0.005974	-0.065147	-0.051673	-0.585255	0.282004	-1.134625	0.153966	-0.124823	-0.202120	-0.959094
18503	2.983816	3.672138	8.729305	-0.034367	-0.044908	-0.020745	-0.587904	0.282500	-1.135383	0.152842	-0.125750	-0.201547	-0.959273
18504	3.015047	3.942148	8.814877	-0.053598	0.000685	-0.001084	-0.589766	0.285152	-1.133534	0.152465	-0.125951	-0.200497	-0.959527
18505	2.982505	4.126042	8.879885	-0.106394	0.080210	0.001026	-0.587395	0.288994	-1.133036	0.152071	-0.124779	-0.198144	-0.960231
18506	2.940785	3.824237	8.341727	-0.129166	0.100108	0.050625	-0.585024	0.293124	-1.132932	0.152880	-0.123509	-0.195206	-0.960868
18507	2.916649	3.894161	8.046813	-0.109596	0.066395	0.054016	-0.583579	0.296683	-1.131360	0.153434	-0.122825	-0.192751	-0.961363
18508	2.956523	3.853629	8.139806	0.055298	0.040586	0.075577	-0.583055	0.298460	-1.130236	0.154905	-0.122237	-0.193472	-0.961057
18509	3.099062	4.026149	8.325806	0.100003	0.070832	0.090897	-0.581192	0.295192	-1.129557	0.156691	-0.120978	-0.194998	-0.960618
18510	2.870548	3.485582	8.515427	0.161970	0.118063	0.071128	-0.578268	0.291361	-1.129713	0.158603	-0.118554	-0.197530	-0.960090
18511	2.608000	3.182269	8.634819	0.159789	0.168902	0.027309	-0.576270	0.286975	-1.129071	0.159693	-0.114968	-0.200041	-0.959825
18512	2.594595	3.196638	9.084396	0.144414	0.157077	-0.074492	-0.570955	0.280401	-1.127598	0.158913	-0.111266	-0.202441	-0.959888
18513	2.629680	3.432761	9.408628	0.081383	0.046788	-0.093986	-0.569227	0.277688	-1.126631	0.157002	-0.109769	-0.204077	-0.960028
18514	2.634313	3.216823	9.511491	-0.027273	-0.058424	-0.155112	-0.569751	0.275863	-1.125611	0.153460	-0.110404	-0.204038	-0.960536
18515	2.972655	2.921906	8.895886	-0.188175	-0.102192	-0.201916	-0.571875	0.277542	-1.123655	0.148277	-0.112168	-0.201145	-0.961755
18516	3.393907	3.031476	8.698582	-0.123871	-0.126870	-0.187820	-0.576390	0.282088	-1.122653	0.143696	-0.114263	-0.199530	-0.962540
18517	3.279408	3.068240	8.738116	-0.192232	-0.100751	-0.117118	-0.581964	0.287173	-1.125914	0.140140	-0.116386	-0.196327	-0.963468
18518	3.074402	3.025687	8.775472	-0.218979	-0.056496	-0.118641	-0.583307	0.293297	-1.123826	0.137058	-0.117646	-0.192527	-0.964525
18519	3.164261	3.226337	8.572125	-0.237687	0.026741	-0.111117	-0.585184	0.301124	-1.122482	0.134006	-0.117484	-0.188061	-0.965854
18520	3.358274	3.297795	8.305556	-0.137872	0.078955	-0.030942	-0.582024	0.306375	-1.117254	0.133344	-0.116238	-0.185247	-0.966639
18521	3.462917	3.564304	8.595589	-0.127066	0.107540	0.039960	-0.578863	0.311733	-1.116718	0.133773	-0.114831	-0.182372	-0.967295
18522	3.183796	3.459715	8.558930	-0.117836	0.143314	0.105706	-0.573848	0.316740	-1.114872	0.135983	-0.112799	-0.179446	-0.967773
18523	2.898533	3.435127	8.617757	-0.141254	0.159845	0.075742	-0.569889	0.321082	-1.113438	0.137257	-0.110573	-0.176096	-0.968465
18524	2.928975	3.571584	8.376968	-0.132212	0.205045	0.048647	-0.562355	0.324956	-1.113401	0.138434	-0.107201	-0.172828	-0.969265
18525	2.914412	3.568890	8.352472	-0.072695	0.268507	0.055432	-0.553499	0.329613	-1.112282	0.139831	-0.102628	-0.170597	-0.969954
18526	2.848812	3.948796	8.395732	-0.079609	0.420117	0.070523	-0.541587	0.330435	-1.111320	0.142162	-0.095028	-0.167675	-0.970899
18527	2.711323	4.393007	9.100616	-0.008756	0.186129	0.137317	-0.532326	0.332112	-1.108422	0.144981	-0.092156	-0.166841	-0.970903
18528	2.434728	4.086944	8.591388	0.020827	-0.074819	0.199479	-0.530476	0.333198	-1.108945	0.148291	-0.094315	-0.167033	-0.970162
18529	2.114239	3.576205	8.236401	0.121622	-0.185610	0.182389	-0.532051	0.328777	-1.109336	0.150973	-0.098416	-0.169793	-0.968861
18530	1.670912	3.262355	8.593427	0.114567	-0.224619	0.102652	-0.537865	0.325346	-1.112195	0.152050	-0.102873	-0.172429	-0.967764
18531	1.568735	3.372219	9.159907	-0.135019	-0.164353	-0.046266	-0.543561	0.326612	-1.113028	0.149830	-0.106489	-0.170617	-0.968040
18532	1.640834	2.766757	9.749166	-0.241603	-0.328688	-0.196182	-0.550461	0.332261	-1.115183	0.144023	-0.113005	-0.167282	-0.968764
18533	2.440034	2.213199	9.176129	0.136836	-0.459345	-0.031531	-0.564624	0.331155	-1.113714	0.141697	-0.121542	-0.171472	-0.967340
18534	3.062900	1.692977	9.757575	0.206865	-0.257096	-0.058437	-0.574399	0.323852	-1.114103	0.139866	-0.125817	-0.176301	-0.966191
18535	3.177841	2.639397	10.697481	-0.094935	-0.044590	0.019688	-0.579962	0.324753	-1.111327	0.139382	-0.127157	-0.174602	-0.966394
18536	1.948868	2.408259	9.876854	-0.337185	0.073370	0.016446	-0.579989	0.333678	-1.111043	0.138846	-0.126811	-0.167805	-0.967720
18537	1.775612	2.055463	8.800706	-0.213738	0.090186	-0.083766	-0.577355	0.338169	-1.108650	0.136517	-0.125453	-0.163619	-0.968944
18538	2.251998	2.311671	8.572697	-0.137631	0.047176	-0.043245	-0.577638	0.344038	-1.108728	0.135290	-0.124848	-0.160906	-0.969649
18539	2.391566	2.365180	8.600644	-0.133908	0.073173	0.057685	-0.576586	0.346352	-1.107191	0.135844	-0.124037	-0.157931	-0.970165
18540	3.010738	2.213805	8.808526	0.040524	0.020714	0.155010	-0.573162	0.352917	-1.110910	0.138816	-0.124093	-0.158249	-0.969684
18541	2.990835	2.150438	9.778389	0.002664	-0.075080	0.205539	-0.572897	0.352583	-1.108778	0.142115	-0.126272	-0.157922	-0.968978
18542	2.201276	2.077821	9.449029	-0.194747	-0.146299	0.139227	-0.576878	0.355719	-1.107694	0.143699	-0.130173	-0.154193	-0.968829
18543	2.104582	2.192499	8.713489	0.072500	-0.121356	0.012067	-0.579789	0.355100	-1.108216	0.143292	-0.132393	-0.155804	-0.968331
18544	2.747369	2.500280	8.557590	0.114220	-0.092318	0.004277	-0.583358	0.353340	-1.107024	0.143203	-0.133945	-0.158252	-0.967733
18545	2.751627	2.534343	8.586348	0.162155	-0.143869	0.020008	-0.586530	0.351117	-1.104242	0.143111	-0.136364	-0.161642	-0.966848
18546	2.785852	2.746132	8.484709	0.317150	-0.168932	0.007942	-0.591807	0.344785	-1.102774	0.143359	-0.138824	-0.168214	-0.965339
18547	2.572941	3.273895	8.854490	0.328054	-0.136719	0.075389	-0.594428	0.335814	-1.104505	0.144795	-0.140783	-0.174648	-0.963697
18548	2.634018	4.102727	8.876589	0.194300	-0.094145	0.034526	-0.599040	0.328175	-1.101476	0.145390	-0.142237	-0.178543	-0.962680
18549	2.741064	4.772161	8.636537	0.060294	-0.124643	-0.143835	-0.603668	0.326303	-1.100410	0.141853	-0.143905	-0.180500	-0.962595
18550	3.253906	4.640727	9.062443	0.540675	0.094660	-0.504400	-0.605743	0.311471	-1.096567	0.133703	-0.138796	-0.192041	-0.962278
18551	2.993223	4.167399	7.931569	-0.074235	0.154272	-0.143370	-0.602544	0.304172	-1.097909	0.130817	-0.135416	-0.190706	-0.963421
18552	2.520685	3.415962	7.017729	0.146655	0.198040	-0.078587	-0.599228	0.301854	-1.097485	0.130072	-0.131004	-0.193180	-0.963639
18553	2.352482	3.133871	7.987099	0.401004	0.160863	-0.141655	-0.595756	0.292045	-1.099179	0.128492	-0.126242	-0.200980	-0.962891
18554	4.863153	3.917628	10.705853	0.520800	0.341422	-0.057670	-0.589344	0.272944	-1.100264	0.129686	-0.118170	-0.210214	-0.961784
18555	4.130445	2.595896	9.745008	-0.051011	0.518031	0.295537	-0.576090	0.268302	-1.105795	0.136932	-0.109601	-0.207232	-0.962441
18556	2.182758	2.014195	7.788155	0.033169	0.351636	0.358005	-0.562592	0.270277	-1.108033	0.145004	-0.104295	-0.206062	-0.962099
18557	2.025254	2.875642	9.394285	0.530191	0.064192	0.360337	-0.557397	0.259689	-1.107894	0.152820	-0.103020	-0.215280	-0.959003
18558	3.114734	3.225567	9.764453	0.181029	0.009871	0.211875	-0.558031	0.250191	-1.106848	0.157028	-0.103243	-0.218240	-0.957630
18559	3.249439	2.917234	9.036797	0.058748	-0.033621	0.202373	-0.559216	0.247701	-1.106646	0.160419	-0.104646	-0.218960	-0.956751
18560	3.042933	3.029975	8.812984	0.018373	-0.050752	0.161515	-0.562389	0.246069	-1.105320	0.163183	-0.106289	-0.219109	-0.956067
18561	2.811492	3.176245	8.578528	-0.017017	-0.039898	0.141190	-0.564514	0.248324	-1.104151	0.165225	-0.107815	-0.218482	-0.955689
18562	2.918983	3.379668	8.604362	-0.065634	0.040102	0.053993	-0.563457	0.249124	-1.103601	0.166209	-0.107513	-0.216962	-0.955899
18563	3.176913	3.328520	8.619882	-0.075985	0.077632	0.043537	-0.562141	0.251790	-1.105543	0.166776	-0.106590	-0.215010	-0.956344
18564	3.231107	3.416895	8.690680	-0.051553	0.098392	0.075556	-0.558175	0.253477	-1.103925	0.168508	-0.105208	-0.213523	-0.956527
18565	3.150150	3.449398	8.582045	-0.101725	0.123890	0.105640	-0.555537	0.256885	-1.103042	0.170413	-0.103791	-0.210783	-0.956952
18566	2.973028	3.713197	8.642015	-0.110416	0.122338	0.093252	-0.550522	0.261919	-1.102403	0.172476	-0.102222	-0.208046	-0.957350
18567	2.941485	3.702907	8.564102	-0.089159	0.130936	0.040338	-0.546430	0.265352	-1.097915	0.173181	-0.100372	-0.205670	-0.957932
18568	2.793778	3.598294	8.704776	-0.099200	0.111185	0.008387	-0.542726	0.266511	-1.097384	0.173589	-0.098629	-0.203352	-0.958534
18569	2.563903	3.477623	8.814165	-0.187398	0.112036	-0.092617	-0.538502	0.270139	-1.095439	0.171469	-0.096942	-0.199423	-0.959912
18570	2.876609	3.541517	8.486307	-0.275467	0.149320	-0.191735	-0.534687	0.278280	-1.095224	0.167844	-0.094268	-0.193971	-0.961934
18571	3.125242	3.701372	8.425336	-0.236315	0.212012	-0.231938	-0.528216	0.283827	-1.094049	0.163326	-0.090308	-0.189050	-0.964069
18572	3.153287	4.012591	8.529754	-0.250025	0.169293	-0.198681	-0.522405	0.288140	-1.093173	0.159558	-0.087154	-0.183993	-0.965967
18573	2.972192	4.353993	8.589016	-0.146367	0.126114	-0.179158	-0.516332	0.293853	-1.092793	0.155873	-0.084798	-0.181058	-0.967332
18574	3.044830	4.457245	8.455678	-0.159544	-0.002897	-0.180042	-0.515547	0.296879	-1.091632	0.151864	-0.084774	-0.178231	-0.968496
18575	2.375040	3.867364	8.254242	-0.043466	-0.155983	-0.136277	-0.515288	0.299008	-1.093445	0.148156	-0.087741	-0.178165	-0.968818
18576	1.804441	3.594882	8.472261	-0.078808	-0.239981	-0.276479	-0.520060	0.300922	-1.093061	0.141504	-0.091722	-0.177772	-0.969516
18577	1.982201	3.787435	8.428125	-0.107723	-0.261661	-0.343944	-0.527223	0.305803	-1.091884	0.133251	-0.096138	-0.177167	-0.970368
18578	2.439121	3.620973	8.573376	-0.049653	-0.333179	-0.307185	-0.535178	0.309287	-1.089804	0.125687	-0.101732	-0.177617	-0.970724
18579	2.405935	3.392236	8.896612	-0.108250	-0.354944	-0.273904	-0.544988	0.313977	-1.089810	0.118424	-0.108174	-0.177104	-0.971035
18580	2.181907	3.189120	8.802214	-0.245242	-0.343040	-0.263589	-0.557449	0.319909	-1.092696	0.111220	-0.114565	-0.173660	-0.971775
18581	1.618212	2.110905	9.185382	0.046980	-0.407252	-0.229329	-0.569376	0.323937	-1.092162	0.104987	-0.121780	-0.176101	-0.971152
18582	2.371803	2.153817	10.214280	0.180758	-0.347099	-0.311820	-0.579028	0.320166	-1.094585	0.097890	-0.127108	-0.181052	-0.970300
18583	2.894865	3.173182	11.170974	0.040974	-0.080158	-0.293049	-0.584449	0.317772	-1.094331	0.091554	-0.127680	-0.182762	-0.970522
18584	2.534967	2.991718	9.625673	-0.417389	0.134257	-0.206351	-0.582740	0.322232	-1.095818	0.086868	-0.125118	-0.174914	-0.972730
18585	2.162076	2.149799	8.234187	-0.202305	0.171469	-0.058531	-0.581836	0.329730	-1.095053	0.085365	-0.122064	-0.170789	-0.973984
18586	1.892807	2.203278	9.246063	0.007836	0.109260	0.012489	-0.577474	0.332159	-1.095830	0.086029	-0.119989	-0.170716	-0.974196
18587	1.867089	2.562085	9.507330	-0.146830	0.110831	0.040289	-0.573117	0.335996	-1.097100	0.086383	-0.118303	-0.167467	-0.974934
18588	2.245147	2.345567	8.918829	-0.243942	0.044546	0.027123	-0.571285	0.343200	-1.096623	0.086572	-0.117965	-0.162563	-0.975788
18589	2.497983	2.374393	8.594213	-0.119766	-0.036659	0.081757	-0.570506	0.348484	-1.096597	0.087315	-0.119241	-0.159961	-0.975997
18590	2.342635	2.434717	8.892265	0.041577	-0.089887	0.096092	-0.572355	0.346516	-1.094091	0.089029	-0.121265	-0.160690	-0.975473
18591	2.225686	2.748175	9.136634	0.097356	-0.117733	0.090791	-0.575267	0.346254	-1.091919	0.090207	-0.123750	-0.162429	-0.974764
18592	2.242033	2.923255	9.280231	0.102990	-0.081200	0.053897	-0.575134	0.346093	-1.091121	0.091264	-0.125356	-0.164442	-0.974123
18593	2.416888	2.858431	8.992438	0.050420	-0.063464	0.037904	-0.578175	0.344598	-1.089793	0.091465	-0.126670	-0.165297	-0.973789
18594	2.530982	2.899291	8.547941	0.063607	-0.076897	0.082047	-0.579236	0.345003	-1.088158	0.092911	-0.128366	-0.166455	-0.973233
18595	2.576667	2.989898	8.240571	0.211669	-0.122937	0.124646	-0.581865	0.338466	-1.086459	0.095013	-0.130824	-0.170353	-0.972028
18596	2.550747	3.377843	8.621960	0.323402	-0.154515	0.145993	-0.587142	0.331958	-1.083387	0.098022	-0.133760	-0.176527	-0.970226
18597	2.534501	3.753817	8.921899	0.282116	-0.148459	0.175057	-0.589250	0.328025	-1.080135	0.101178	-0.136722	-0.181736	-0.968526
18598	2.403801	4.222342	8.861402	0.149557	-0.103047	0.090956	-0.593076	0.323649	-1.080230	0.102783	-0.138799	-0.184570	-0.967525
18599	1.989437	4.054589	8.570748	-0.008414	-0.093435	0.078249	-0.597713	0.324585	-1.079879	0.103438	-0.140870	-0.184366	-0.967195
18600	2.318748	4.332441	8.713545	0.255829	-0.067943	-0.141866	-0.600339	0.317411	-1.080882	0.100878	-0.141199	-0.189820	-0.966362
18601	3.025968	4.614722	8.848649	0.209842	0.098114	-0.111059	-0.602430	0.308582	-1.083285	0.099184	-0.138377	-0.194050	-0.966105
18602	3.401065	4.162684	8.136673	0.022714	0.241937	0.049246	-0.600440	0.307434	-1.083881	0.100803	-0.133921	-0.193830	-0.966609
18603	3.169184	4.192340	7.026957	0.018249	0.262436	0.223603	-0.594346	0.306260	-1.087476	0.105676	-0.129641	-0.193189	-0.966801
18604	3.348987	4.394881	9.226073	0.620453	0.438448	0.074455	-0.585840	0.295540	-1.091000	0.110049	-0.120206	-0.203995	-0.965311
18605	3.102211	4.128496	11.502287	0.079100	0.825864	0.188410	-0.567121	0.278175	-1.094854	0.116720	-0.104807	-0.203353	-0.966457
18606	2.768640	1.568495	7.872074	-0.576218	0.621390	0.172935	-0.546371	0.290488	-1.098724	0.120986	-0.094913	-0.190312	-0.969606
18607	2.479454	1.650743	8.897563	0.130795	0.372544	0.410529	-0.533138	0.292818	-1.104033	0.130129	-0.088960	-0.191155	-0.968820
18608	2.450940	2.213439	9.561572	0.151073	0.140423	0.348957	-0.527695	0.287650	-1.103187	0.137460	-0.087239	-0.193036	-0.967590
18609	2.566774	2.450972	9.375593	0.250562	0.094802	0.322424	-0.524896	0.281173	-1.103426	0.144040	-0.086023	-0.196965	-0.965949
18610	2.746693	2.849854	9.017064	0.210297	-0.023835	0.360391	-0.525156	0.279117	-1.098660	0.151213	-0.087316	-0.200434	-0.964021
18611	2.663875	2.882341	9.086486	0.192852	-0.057941	0.367206	-0.525933	0.273241	-1.097229	0.157948	-0.089426	-0.203548	-0.962093
18612	2.575456	2.735121	9.315949	-0.079414	0.025878	0.264355	-0.526187	0.269318	-1.096278	0.163027	-0.090256	-0.201440	-0.961612
18613	2.898035	2.709329	8.478801	-0.055594	0.086615	0.261232	-0.525008	0.273760	-1.096418	0.167866	-0.089970	-0.199437	-0.961224
18614	3.006100	3.092361	8.286672	0.122372	0.174781	0.352495	-0.520906	0.273885	-1.093779	0.175549	-0.087615	-0.200537	-0.959839
18615	3.092103	3.438631	8.549055	0.156498	0.238901	0.432540	-0.515605	0.271777	-1.092298	0.184655	-0.084415	-0.201769	-0.958158
18616	2.636601	3.663381	8.453954	0.220511	0.252843	0.464750	-0.505531	0.267312	-1.090142	0.194802	-0.080666	-0.204225	-0.955948
18617	2.530724	3.894501	8.615041	0.250138	0.243254	0.431197	-0.499284	0.258246	-1.084333	0.204011	-0.077015	-0.207222	-0.953681
18618	2.672432	4.081552	8.630013	0.202118	0.216852	0.404316	-0.492246	0.250784	-1.082372	0.212715	-0.073781	-0.209514	-0.951532
18619	2.577172	4.002151	8.656571	0.158652	0.178940	0.340306	-0.486800	0.244498	-1.081428	0.219747	-0.071354	-0.211176	-0.949750
18620	2.578277	4.157499	8.453251	0.138108	0.171712	0.265931	-0.481896	0.242405	-1.080210	0.225506	-0.068661	-0.212615	-0.948276
18621	2.358082	4.032145	8.529276	0.026222	0.222555	0.184622	-0.475401	0.239748	-1.080370	0.229563	-0.065342	-0.211808	-0.947718
18622	2.537606	4.749038	8.519749	-0.032871	0.266662	0.179346	-0.469178	0.239620	-1.080982	0.233776	-0.061265	-0.209670	-0.947435
18623	2.268779	4.426213	8.829245	0.046187	0.099087	0.222790	-0.462297	0.240598	-1.081835	0.238037	-0.060339	-0.209832	-0.946397
18624	2.461488	4.507318	8.211149	0.069595	-0.086546	0.258777	-0.463217	0.238406	-1.082698	0.242365	-0.062805	-0.211192	-0.944835
18625	1.402203	3.607012	8.553699	0.256048	-0.350531	0.208425	-0.468629	0.233596	-1.086679	0.244694	-0.069274	-0.217521	-0.942343
18626	1.181138	3.302032	8.753806	0.236250	-0.313021	-0.021201	-0.479603	0.229443	-1.089367	0.243012	-0.073980	-0.223485	-0.941024
18627	1.616785	3.208072	9.526067	0.124069	-0.132352	-0.172569	-0.483557	0.223581	-1.091521	0.238906	-0.075229	-0.226718	-0.941203
18628	2.062279	3.376461	10.469951	-0.096546	-0.067947	-0.261384	-0.486732	0.223144	-1.093644	0.233432	-0.075800	-0.225586	-0.942802
18629	2.115969	3.314295	10.197677	-0.293051	0.000908	-0.236808	-0.487814	0.231020	-1.095258	0.228076	-0.076178	-0.220318	-0.945324
18630	1.742324	2.957886	9.332030	-0.406861	0.080878	-0.203825	-0.484406	0.242553	-1.096539	0.224257	-0.075537	-0.212559	-0.948062
18631	2.006794	2.739315	8.826710	-0.320365	0.048019	-0.211757	-0.481522	0.252456	-1.099207	0.219516	-0.075242	-0.206420	-0.950548
18632	2.440917	2.871006	9.007523	-0.139703	0.034499	-0.105293	-0.480350	0.259102	-1.098070	0.217691	-0.074724	-0.203762	-0.951582
18633	2.279537	2.957899	9.098193	-0.218065	0.027742	-0.002999	-0.479046	0.265629	-1.098011	0.216988	-0.075234	-0.199292	-0.952648
18634	1.839085	2.886767	8.830079	-0.211018	-0.023755	-0.004968	-0.480922	0.273372	-1.099084	0.216530	-0.076592	-0.195358	-0.953459
18635	1.958010	2.990868	8.779990	-0.152684	-0.051785	-0.037705	-0.480145	0.279729	-1.103316	0.214942	-0.078183	-0.192504	-0.954269
18636	2.041331	2.798176	8.625143	-0.090869	-0.090551	-0.066940	-0.482019	0.286753	-1.103473	0.213140	-0.080075	-0.191235	-0.954771
18637	2.005897	3.006292	8.694694	-0.018053	-0.115618	-0.035048	-0.485070	0.288941	-1.104575	0.211568	-0.082310	-0.191206	-0.954937
18638	1.984956	3.078728	8.659807	0.014035	-0.142195	-0.028042	-0.489040	0.288509	-1.106153	0.210377	-0.084911	-0.192088	-0.954795
18639	2.163743	3.378127	8.848370	0.087426	-0.140130	-0.013710	-0.493012	0.288735	-1.105966	0.209290	-0.087234	-0.194148	-0.954408
18640	2.337837	3.410423	8.932897	0.086788	-0.132732	0.011048	-0.498031	0.284632	-1.104563	0.208983	-0.089499	-0.196308	-0.953824
18641	2.341724	3.468757	8.997562	0.121957	-0.147359	0.039350	-0.503583	0.281841	-1.105125	0.208934	-0.092011	-0.198975	-0.953042
18642	2.190380	3.514551	8.937214	0.102373	-0.132290	0.034114	-0.506094	0.280534	-1.106479	0.209109	-0.094285	-0.201390	-0.952274
18643	2.228302	3.505495	8.611102	0.073462	-0.145166	-0.030597	-0.510189	0.277592	-1.108001	0.207634	-0.096650	-0.203267	-0.951961
18644	2.427754	3.397408	8.165534	0.094997	-0.171633	-0.031612	-0.516668	0.275094	-1.108274	0.206345	-0.099442	-0.205822	-0.951404
18645	2.572272	3.958339	8.363106	0.241639	-0.186317	-0.033958	-0.523135	0.268083	-1.106411	0.204957	-0.101874	-0.211107	-0.950288
18646	2.537444	4.593740	9.021559	0.160852	-0.138068	-0.070184	-0.528410	0.261078	-1.106037	0.203199	-0.103581	-0.214849	-0.949643
18647	2.444679	4.383305	9.010672	-0.018246	-0.028994	-0.084164	-0.530788	0.259446	-1.105526	0.200969	-0.103829	-0.214704	-0.950123
18648	2.501459	3.966751	8.245337	-0.113465	-0.010141	-0.017129	-0.533040	0.259764	-1.104953	0.200165	-0.104450	-0.212598	-0.950698
18649	2.943851	4.086480	8.667187	0.044350	0.017456	0.108970	-0.533167	0.258081	-1.104469	0.201929	-0.104386	-0.213092	-0.950221
18650	3.052855	4.651735	9.922688	-0.011021	0.177888	0.184008	-0.531177	0.256672	-1.105878	0.205951	-0.101882	-0.211751	-0.949929
18651	2.435388	3.708387	9.477610	-0.337323	0.462177	0.223005	-0.520601	0.261896	-1.106906	0.210964	-0.095391	-0.202930	-0.951427
18652	2.947380	2.615442	7.397901	-0.357952	0.459250	0.260919	-0.509108	0.270122	-1.105837	0.216800	-0.089291	-0.193628	-0.952645
18653	3.287963	2.422577	7.368888	0.112133	0.357693	0.502147	-0.499049	0.270880	-1.106331	0.227478	-0.083982	-0.193256	-0.950712
18654	2.676520	2.198110	9.534912	0.283143	0.384848	0.433990	-0.487112	0.263168	-1.104434	0.237429	-0.077122	-0.196104	-0.948274
18655	2.187926	2.446660	10.620422	-0.122157	0.287220	0.324308	-0.474936	0.264273	-1.103869	0.244066	-0.073590	-0.191775	-0.947754
18656	2.474860	2.031854	9.850101	-0.170676	-0.023141	0.201908	-0.470186	0.269750	-1.104017	0.247411	-0.075692	-0.188320	-0.947414
18657	2.582292	1.909953	9.336825	-0.058186	-0.166601	0.144755	-0.475345	0.268338	-1.104271	0.249013	-0.079787	-0.187592	-0.946803
18658	2.647137	2.090774	9.527599	-0.109058	-0.230553	-0.018510	-0.480117	0.270380	-1.103346	0.247443	-0.084693	-0.186672	-0.946970
18659	2.957836	2.334226	8.931155	-0.257570	-0.176219	-0.108868	-0.486492	0.277539	-1.104922	0.243872	-0.089046	-0.182572	-0.948296
18660	2.551882	2.341385	8.572046	-0.196397	-0.050193	-0.151977	-0.492612	0.287787	-1.107610	0.240234	-0.090479	-0.179330	-0.949706
18661	2.616024	2.551316	8.724068	-0.170772	0.007993	-0.158623	-0.493423	0.293368	-1.106752	0.236531	-0.090748	-0.176049	-0.951223
18662	3.015553	2.898371	8.519491	-0.104250	0.067001	-0.112162	-0.492111	0.297567	-1.108645	0.234192	-0.089660	-0.173917	-0.952296
18663	3.296040	2.927732	8.513434	-0.004738	0.108339	-0.023240	-0.488940	0.299878	-1.109144	0.233712	-0.087760	-0.173115	-0.952737
18664	3.121011	3.118772	8.776200	0.029185	0.090897	0.118232	-0.486694	0.301228	-1.109396	0.236090	-0.086389	-0.173002	-0.952297
18665	2.591926	2.990282	9.237509	-0.027770	0.110477	0.097071	-0.481804	0.303691	-1.106020	0.237866	-0.084996	-0.171570	-0.952239
18666	2.465714	2.876333	9.220054	-0.079295	0.133557	0.008682	-0.479428	0.305848	-1.105040	0.238124	-0.082947	-0.169372	-0.952748
18667	2.752520	3.126650	8.774462	-0.063377	0.133324	-0.047914	-0.474799	0.307395	-1.104105	0.237148	-0.080800	-0.167423	-0.953521
18668	2.716744	2.980363	8.798536	-0.089515	0.155136	-0.076133	-0.469519	0.312560	-1.103331	0.235884	-0.078094	-0.165066	-0.954470
18669	2.652100	3.202518	8.915224	-0.089360	0.151759	-0.083225	-0.465018	0.312758	-1.104315	0.234243	-0.075619	-0.162629	-0.955491
18670	2.838891	3.604022	9.213980	0.002004	0.065546	-0.016365	-0.461585	0.315900	-1.104791	0.234014	-0.074381	-0.162349	-0.955692
18671	2.974683	3.409826	8.783956	0.021245	-0.108364	-0.024501	-0.461716	0.315503	-1.105607	0.232810	-0.076581	-0.163228	-0.955663
18672	2.341085	2.910387	8.337440	0.148424	-0.049563	0.011808	-0.461837	0.311580	-1.104792	0.232966	-0.076952	-0.166242	-0.955076
18673	1.879631	3.591475	9.240001	0.034979	-0.061208	-0.059297	-0.460372	0.308801	-1.106775	0.231260	-0.078046	-0.167260	-0.955224
18674	1.526295	2.803436	9.008851	-0.031119	-0.259653	-0.076572	-0.466059	0.306968	-1.106365	0.228827	-0.082951	-0.167958	-0.955274
18675	2.150844	2.460287	8.173734	0.269374	-0.179406	-0.090249	-0.473322	0.301066	-1.109555	0.226514	-0.085095	-0.174043	-0.954547
18676	2.215613	2.612121	9.690947	0.292700	-0.156209	-0.155506	-0.477524	0.289605	-1.110676	0.223440	-0.086258	-0.180577	-0.953953
18677	2.041461	2.647833	10.017490	-0.071646	-0.090907	-0.116418	-0.479106	0.287434	-1.111800	0.220337	-0.088110	-0.179742	-0.954663
18678	1.908492	2.303108	9.472043	-0.120924	0.015970	-0.069860	-0.479516	0.291769	-1.111791	0.218903	-0.088114	-0.177474	-0.955416
18679	2.110548	2.411089	8.914206	-0.058255	-0.010393	-0.061027	-0.478593	0.293297	-1.112424	0.217171	-0.088546	-0.176390	-0.955972
18680	2.393725	2.527870	8.777596	0.129525	-0.024965	-0.018159	-0.479911	0.291229	-1.112206	0.216920	-0.088443	-0.178986	-0.955556
18681	2.182485	2.524103	9.387320	0.095803	-0.080436	0.020312	-0.480291	0.285372	-1.111987	0.216766	-0.089825	-0.180977	-0.955087
18682	1.954654	2.612266	9.928446	0.058655	-0.058865	-0.001735	-0.482006	0.282967	-1.108824	0.216514	-0.090744	-0.182330	-0.954800
18683	2.247217	2.768070	9.941061	-0.175025	0.025366	0.000652	-0.482542	0.285544	-1.111150	0.215877	-0.091171	-0.178678	-0.955594
18684	2.413038	2.071899	8.942894	-0.199696	0.017665	0.050934	-0.483092	0.292225	-1.109858	0.216359	-0.091950	-0.174659	-0.956153
18685	2.481621	2.238175	8.691015	-0.056265	0.000743	0.137015	-0.484292	0.295363	-1.111622	0.218462	-0.092826	-0.173090	-0.955875
18686	2.259734	2.447768	8.812601	0.046391	-0.035409	0.195492	-0.484685	0.293995	-1.112466	0.221895	-0.094067	-0.173730	-0.954846
18687	2.177311	2.708436	8.914011	0.128665	-0.071531	0.174306	-0.486143	0.293940	-1.108561	0.224800	-0.095620	-0.175933	-0.953609
18688	2.096964	2.872052	9.059541	0.196958	-0.088796	0.140822	-0.489044	0.290414	-1.110116	0.227282	-0.097011	-0.179782	-0.952161
18689	2.105752	2.928048	9.126782	0.214043	-0.099332	0.105439	-0.491677	0.285265	-1.108104	0.228925	-0.098421	-0.183865	-0.950842
18690	2.242710	3.054291	8.788248	0.141700	-0.102042	0.118429	-0.494572	0.279179	-1.107594	0.230804	-0.100233	-0.186760	-0.949633
18691	2.203324	3.296288	8.587845	0.169978	-0.139475	0.131543	-0.498536	0.276598	-1.106691	0.232691	-0.102666	-0.190152	-0.948239
18692	2.117246	3.901598	8.941678	0.221947	-0.143720	0.069779	-0.502101	0.272971	-1.103145	0.233676	-0.104698	-0.194859	-0.946818
18693	2.396141	4.392137	9.042812	0.179740	-0.029000	-0.016343	-0.505797	0.269453	-1.104287	0.233180	-0.104360	-0.198287	-0.946265
18694	2.818856	4.535707	8.756240	0.135508	0.058008	-0.097353	-0.505243	0.261034	-1.102818	0.231706	-0.102293	-0.200769	-0.946330
18695	2.193415	3.946573	8.024226	0.007973	0.081803	-0.099189	-0.503903	0.255562	-1.102874	0.229706	-0.100293	-0.200678	-0.947051
18696	2.289036	3.955717	9.201676	0.267570	0.126763	-0.244894	-0.501774	0.252022	-1.102743	0.225989	-0.095717	-0.205633	-0.947355
18697	3.154484	4.139043	10.473642	0.071825	0.414445	-0.148415	-0.492482	0.243603	-1.103923	0.224536	-0.086886	-0.205344	-0.948614
18698	3.860401	2.338259	7.014014	-0.273300	0.379214	0.076604	-0.482310	0.250898	-1.103540	0.226986	-0.081262	-0.198290	-0.950029
18699	3.758395	2.198112	7.589606	0.377674	0.233267	0.376545	-0.474482	0.245119	-1.102741	0.235219	-0.076709	-0.203714	-0.947253
18700	3.308686	2.986358	9.817940	0.395472	0.258448	0.516459	-0.464637	0.228351	-1.099365	0.246528	-0.072088	-0.209146	-0.943549
18701	2.643173	2.794642	9.649735	0.130912	0.181694	0.435729	-0.459856	0.222907	-1.097984	0.255260	-0.069980	-0.209960	-0.941202
18702	2.782078	2.816540	9.268723	0.081000	0.149725	0.345170	-0.455745	0.220887	-1.099169	0.262322	-0.068245	-0.210195	-0.939334
18703	2.870794	3.007415	8.641794	0.094858	0.053691	0.349891	-0.454413	0.218031	-1.097666	0.268830	-0.068397	-0.211059	-0.937287
18704	2.352380	3.201960	9.151540	0.064718	0.028981	0.259556	-0.453082	0.215170	-1.095895	0.273669	-0.068665	-0.211720	-0.935716
18705	2.626813	3.061306	9.223601	-0.028982	-0.026980	0.118279	-0.454677	0.217134	-1.094741	0.275319	-0.070026	-0.210982	-0.935298
18706	2.842824	3.128311	8.989030	-0.132681	-0.031686	0.057762	-0.454161	0.221848	-1.093926	0.275831	-0.071662	-0.208555	-0.935567
18707	2.822766	3.103634	8.620339	-0.088994	-0.006170	0.011220	-0.454966	0.225325	-1.092599	0.275486	-0.072544	-0.206722	-0.936008
18708	2.682186	3.343814	8.592552	-0.098689	0.036376	-0.022995	-0.454187	0.230297	-1.091108	0.274789	-0.072389	-0.204668	-0.936676
18709	2.658555	3.556991	8.595033	-0.069807	0.075554	-0.087196	-0.452612	0.234530	-1.088577	0.272959	-0.071242	-0.202909	-0.937681
18710	2.723484	3.592159	8.659340	-0.044483	0.074126	-0.092447	-0.449455	0.241285	-1.088130	0.271216	-0.069793	-0.201763	-0.938543
18711	2.918058	3.435486	8.664085	-0.047644	0.097531	-0.104721	-0.445495	0.244943	-1.087254	0.269172	-0.068064	-0.200353	-0.939560
18712	2.996120	3.436921	8.837362	-0.082052	0.095300	-0.097792	-0.441530	0.247066	-1.086427	0.267345	-0.066400	-0.198388	-0.940617
18713	2.842862	3.565201	8.692089	-0.153519	0.105793	-0.115598	-0.437583	0.255350	-1.086477	0.264980	-0.065072	-0.194984	-0.942089
18714	2.596293	3.750040	8.514644	-0.134388	0.167173	-0.146922	-0.431515	0.262382	-1.082702	0.262427	-0.062142	-0.191709	-0.943673
18715	2.991238	4.165031	8.822092	-0.052684	0.083722	-0.122557	-0.425045	0.267592	-1.078989	0.259960	-0.060692	-0.190392	-0.944716
18716	2.925158	3.537544	8.487826	-0.051112	-0.075795	-0.072247	-0.419761	0.271317	-1.076248	0.257989	-0.062198	-0.189859	-0.945265
18717	2.596001	3.701445	8.115450	0.099122	-0.137337	0.021617	-0.416988	0.272960	-1.071534	0.257589	-0.064721	-0.192436	-0.944684
18718	1.849387	3.581170	8.805902	0.108610	-0.178476	-0.038581	-0.414595	0.269548	-1.071134	0.256039	-0.067469	-0.195408	-0.944303
18719	1.795568	3.997713	8.974407	0.018564	-0.224445	-0.079835	-0.413664	0.268123	-1.070787	0.253254	-0.071604	-0.197065	-0.944405
18720	1.265241	3.250180	8.968588	-0.044987	-0.255897	-0.197671	-0.416971	0.267425	-1.073588	0.248243	-0.075949	-0.197752	-0.945252
18721	1.348924	3.154584	8.774508	-0.122615	-0.248246	-0.389720	-0.421483	0.271292	-1.073413	0.239260	-0.079929	-0.197277	-0.947337
18722	1.482451	3.064798	9.053674	-0.039531	-0.289956	-0.543589	-0.424145	0.276132	-1.074972	0.227724	-0.083484	-0.198751	-0.949563
18723	1.904754	2.640459	9.652311	-0.016182	-0.302238	-0.612642	-0.431832	0.279083	-1.074252	0.214399	-0.087020	-0.200794	-0.951915
18724	2.691880	2.797964	9.747482	-0.016666	-0.235320	-0.584106	-0.438197	0.282579	-1.074336	0.202454	-0.089199	-0.202484	-0.953969
18725	2.995278	3.126297	9.677294	-0.136924	-0.142759	-0.412458	-0.442450	0.287931	-1.072239	0.193320	-0.090984	-0.201095	-0.955986
18726	2.424115	2.797919	9.363785	-0.141253	-0.055874	-0.333970	-0.443262	0.293788	-1.071238	0.186419	-0.091273	-0.199191	-0.957727
18727	1.791311	2.575261	9.382152	-0.178360	-0.044106	-0.356850	-0.439304	0.297940	-1.067530	0.178646	-0.091518	-0.196434	-0.959752
18728	1.972385	2.789682	8.991353	-0.218299	0.002156	-0.335500	-0.439322	0.303594	-1.064533	0.171668	-0.090982	-0.192810	-0.961809
18729	2.213141	2.607134	8.877363	-0.183198	-0.043476	-0.275607	-0.435888	0.305817	-1.061417	0.165433	-0.091531	-0.189736	-0.963459
18730	2.270108	2.676139	8.936357	-0.116723	-0.120866	-0.251157	-0.432711	0.305993	-1.060107	0.159698	-0.093356	-0.188299	-0.964533
18731	2.538454	2.812073	8.828032	-0.113612	-0.136213	-0.168204	-0.430455	0.303966	-1.059124	0.155302	-0.095873	-0.186631	-0.965328
18732	2.188348	2.839682	8.634154	0.082622	-0.181438	-0.143043	-0.430301	0.296359	-1.056150	0.151747	-0.098659	-0.189013	-0.965149
18733	1.874444	3.331632	9.025177	0.204895	-0.174340	-0.172634	-0.432112	0.282174	-1.056447	0.147730	-0.100884	-0.193608	-0.964632
18734	1.787363	3.347059	9.171619	0.164946	-0.185723	-0.229398	-0.435242	0.266357	-1.057318	0.142640	-0.103158	-0.197750	-0.964317
18735	2.000725	3.387290	8.696475	0.072703	-0.227765	-0.286574	-0.441563	0.255062	-1.057471	0.135923	-0.106297	-0.200161	-0.964449
18736	2.314530	3.567750	8.685487	0.057160	-0.248391	-0.247932	-0.444714	0.245908	-1.056787	0.129999	-0.109999	-0.202417	-0.964380
18737	2.087528	4.498155	8.671503	-0.044774	-0.293698	-0.248529	-0.449341	0.243265	-1.052526	0.123466	-0.114829	-0.202674	-0.964621
18738	2.114955	4.882211	9.040116	0.200504	-0.189688	-0.486711	-0.455408	0.235545	-1.050557	0.113627	-0.116042	-0.208090	-0.964532
18739	2.588064	4.482999	9.004691	0.112418	-0.009609	-0.391325	-0.457234	0.225591	-1.046695	0.105829	-0.114358	-0.211064	-0.964974
18740	2.911470	3.760543	7.864735	-0.103891	0.003365	-0.271700	-0.457233	0.225109	-1.043894	0.100340	-0.113362	-0.209653	-0.965985
18741	3.041888	3.544370	7.129031	0.023739	-0.100088	-0.180019	-0.458297	0.226324	-1.041027	0.096034	-0.114561	-0.210631	-0.966068
18742	3.402269	4.133600	8.334298	0.409070	-0.123655	0.008331	-0.458949	0.222795	-1.038584	0.096561	-0.116194	-0.218726	-0.964020
18743	3.288955	4.165650	9.485909	0.281122	0.025725	0.037172	-0.459590	0.215491	-1.035858	0.097588	-0.115425	-0.223935	-0.962812
18744	3.342752	3.467426	8.298986	0.099485	0.103867	0.049525	-0.462366	0.213853	-1.034672	0.099155	-0.113450	-0.225510	-0.962519
18745	3.315513	3.306681	7.866114	0.234102	0.152510	0.141342	-0.460753	0.205374	-1.031607	0.102655	-0.110855	-0.229293	-0.961560
18746	3.038207	3.748378	8.785758	0.289175	0.131144	0.161732	-0.461247	0.193420	-1.033190	0.106757	-0.108512	-0.234176	-0.960203
18747	2.642040	4.005822	9.269897	0.081213	0.059366	0.116481	-0.462548	0.186486	-1.039968	0.109018	-0.107921	-0.235226	-0.959759
18748	2.950835	3.817228	9.177296	-0.013406	0.015811	0.012411	-0.467563	0.181977	-1.045284	0.109050	-0.107737	-0.234863	-0.959865
18749	3.397475	3.699056	8.674400	-0.080877	-0.066140	0.031928	-0.473249	0.180402	-1.050097	0.108761	-0.109548	-0.233219	-0.960093
18750	2.986983	3.829939	8.427344	-0.136671	-0.102069	0.026309	-0.481585	0.179132	-1.053395	0.108185	-0.111973	-0.230708	-0.960485
18751	2.685230	3.870568	8.280583	-0.094406	-0.150632	-0.081659	-0.487936	0.178236	-1.056703	0.105297	-0.114927	-0.229231	-0.960811
18752	2.777891	3.850409	8.336532	-0.125689	-0.130482	-0.187738	-0.493494	0.177998	-1.059061	0.100491	-0.116886	-0.227470	-0.961507
18753	3.036871	4.020190	8.545381	-0.107845	-0.093347	-0.244095	-0.497468	0.179288	-1.062729	0.094708	-0.118033	-0.225983	-0.962305
18754	3.245772	4.082213	8.329884	-0.219860	-0.053952	-0.221251	-0.500394	0.184172	-1.065893	0.089370	-0.118537	-0.222322	-0.963605
18755	3.094288	3.870692	8.134276	-0.115509	-0.026602	-0.213630	-0.504510	0.188196	-1.066925	0.084453	-0.118589	-0.220493	-0.964462
18756	3.097187	3.904767	8.499963	-0.169637	0.064929	-0.193775	-0.503864	0.193778	-1.067559	0.080264	-0.116824	-0.217514	-0.965711
18757	2.544749	3.870449	8.300344	-0.077884	0.055853	-0.192533	-0.502285	0.196974	-1.068548	0.076199	-0.115328	-0.216220	-0.966510
18758	2.641223	4.122205	8.212348	0.144331	0.094689	-0.284446	-0.500952	0.193882	-1.068930	0.071109	-0.112103	-0.219459	-0.966548
18759	3.188694	4.537532	8.478742	-0.024334	0.093078	-0.239157	-0.497243	0.193083	-1.068194	0.066433	-0.109603	-0.219277	-0.967208
18760	3.228649	4.625659	8.642975	-0.165407	0.104887	-0.009679	-0.494601	0.195442	-1.070295	0.065989	-0.107811	-0.215894	-0.968201
18761	2.497129	4.146352	8.775782	-0.140129	-0.086802	0.090136	-0.495817	0.203904	-1.072962	0.066650	-0.110402	-0.213011	-0.968502
18762	1.537930	3.575471	8.363139	-0.197999	-0.062239	-0.027227	-0.499541	0.210090	-1.077416	0.065078	-0.111817	-0.209254	-0.969265
18763	2.013557	3.559840	8.478943	-0.143898	-0.012379	-0.225763	-0.497975	0.217882	-1.077990	0.059911	-0.111589	-0.206885	-0.970133
18764	2.798140	3.646937	8.858586	-0.043688	0.005737	-0.202532	-0.496264	0.221196	-1.078172	0.055582	-0.110752	-0.206419	-0.970585
18765	2.674130	3.552452	8.894005	-0.093147	-0.021940	-0.107353	-0.496940	0.225601	-1.074805	0.052790	-0.111145	-0.204757	-0.971048
18766	2.683271	3.528309	8.567124	-0.054400	-0.006497	-0.071763	-0.496811	0.226896	-1.076643	0.050901	-0.111100	-0.203801	-0.971355
18767	2.605141	3.565734	8.617397	-0.015926	-0.008984	-0.030092	-0.497216	0.229848	-1.077215	0.049837	-0.111492	-0.203444	-0.971440
18768	2.449252	3.640604	8.835895	-0.035518	0.013240	-0.000810	-0.497222	0.231819	-1.077957	0.049441	-0.111334	-0.202676	-0.971639
18769	2.485008	3.544156	8.806429	-0.031382	0.009391	0.012436	-0.498550	0.233595	-1.081104	0.049244	-0.111556	-0.201894	-0.971787
18770	2.425133	3.620738	8.746247	-0.046285	-0.003600	0.029115	-0.500675	0.236165	-1.081534	0.049332	-0.111858	-0.200866	-0.971960
18771	2.381694	3.619955	8.797873	-0.043841	0.004099	0.006194	-0.501473	0.237317	-1.082293	0.048963	-0.112164	-0.199856	-0.972152
18772	2.508361	3.588272	8.806812	-0.079010	0.019684	0.011461	-0.502408	0.239596	-1.077247	0.048722	-0.111977	-0.198207	-0.972523
18773	2.420349	3.620653	8.765357	-0.092656	0.007029	0.014893	-0.501095	0.243223	-1.078488	0.048423	-0.112306	-0.196223	-0.972902
18774	2.362462	3.609895	8.782917	-0.087296	0.003493	0.015784	-0.500302	0.243760	-1.078346	0.048182	-0.112458	-0.194417	-0.973259
18775	2.401903	3.581486	8.815632	-0.088900	0.005436	0.008711	-0.498717	0.245458	-1.080992	0.047762	-0.112783	-0.192522	-0.973619
18776	2.426433	3.562510	8.790051	-0.138000	-0.007836	0.025265	-0.497670	0.249651	-1.082346	0.047549	-0.113240	-0.189717	-0.974127
18777	2.410054	3.669025	8.880209	-0.179819	-0.015646	0.039226	-0.497687	0.254908	-1.080300	0.047432	-0.114172	-0.186007	-0.974739
18778	2.350300	3.599957	8.705597	-0.224910	-0.040925	0.038943	-0.497175	0.261044	-1.080647	0.047160	-0.115406	-0.181503	-0.975456
18779	2.221197	3.349998	8.448386	-0.173196	-0.075567	0.018595	-0.499844	0.268259	-1.082264	0.046429	-0.117410	-0.178036	-0.975891
18780	2.511141	3.175654	8.615048	-0.105143	-0.091217	0.028373	-0.501983	0.275122	-1.081216	0.046056	-0.119471	-0.175936	-0.976039
18781	2.696809	3.145071	8.897774	-0.050145	-0.104785	0.021339	-0.502519	0.277362	-1.081004	0.045566	-0.121944	-0.174887	-0.975945
18782	2.595010	3.160225	8.985999	-0.030828	-0.053723	0.048269	-0.501466	0.279248	-1.079079	0.045883	-0.123274	-0.174153	-0.975894
18783	2.513685	3.100489	8.945444	-0.021363	-0.035522	0.034291	-0.502925	0.280084	-1.077560	0.045957	-0.124407	-0.173564	-0.975852
18784	2.557831	3.176524	8.825878	-0.010686	-0.032007	0.039641	-0.501607	0.282016	-1.077916	0.046231	-0.125265	-0.173224	-0.975789
18785	2.629456	3.124433	8.924747	0.001663	-0.033893	0.048493	-0.501874	0.282549	-1.076555	0.046645	-0.126387	-0.173046	-0.975656
18786	2.747358	3.068332	9.073203	-0.059117	-0.045452	0.064115	-0.503601	0.284856	-1.078071	0.047226	-0.127637	-0.171712	-0.975702
18787	2.820421	3.045382	9.044328	-0.075412	0.004839	0.110343	-0.504409	0.288848	-1.074849	0.048785	-0.128290	-0.169825	-0.975870
18788	2.767537	3.010430	8.958726	-0.063702	0.014724	0.145821	-0.505738	0.291170	-1.077443	0.051149	-0.128649	-0.168131	-0.975994
18789	2.810646	3.071920	9.185837	-0.053253	0.025139	0.160048	-0.506669	0.292919	-1.079790	0.053801	-0.129049	-0.166520	-0.976075
18790	2.855780	3.230510	9.133073	-0.161703	0.028242	0.177395	-0.509724	0.296395	-1.082327	0.056568	-0.129353	-0.162813	-0.976504
18791	2.778231	3.199954	8.938369	-0.220170	0.018953	0.209002	-0.510800	0.302282	-1.082395	0.059719	-0.130210	-0.157829	-0.977020
18792	2.265357	3.078938	8.442158	-0.224106	-0.020443	0.216823	-0.512936	0.308703	-1.086457	0.062935	-0.131658	-0.152849	-0.977416
18793	1.966013	2.801660	8.584294	0.019135	-0.006015	0.075416	-0.513742	0.312632	-1.086591	0.064010	-0.132244	-0.152935	-0.977254
18794	2.693098	2.654717	9.228703	0.007135	0.005071	-0.014896	-0.513737	0.310828	-1.087051	0.063409	-0.132186	-0.153054	-0.977282
18795	2.780844	2.724257	9.062385	-0.040927	0.006930	-0.034503	-0.514544	0.315154	-1.086233	0.062216	-0.132250	-0.152233	-0.977478
18796	2.587689	2.672194	8.955759	-0.020218	0.017653	-0.066149	-0.514548	0.316548	-1.086189	0.060586	-0.131824	-0.151938	-0.977684
18797	2.624501	2.658304	9.014760	-0.007257	0.020761	-0.079359	-0.513621	0.316349	-1.084462	0.058645	-0.131425	-0.151873	-0.977867
18798	2.612340	2.539144	9.015285	-0.016039	-0.010991	-0.092843	-0.513620	0.316076	-1.084739	0.056417	-0.131471	-0.151762	-0.978009
18799	2.726326	2.538788	9.042855	0.016582	-0.022892	-0.103452	-0.515738	0.315535	-1.083391	0.053935	-0.131818	-0.152262	-0.978024
18800	2.801208	2.557142	9.083526	-0.049133	-0.027823	-0.070112	-0.517061	0.315620	-1.085787	0.052012	-0.132296	-0.151461	-0.978188
18801	2.785829	2.588412	9.015424	-0.026220	-0.021003	-0.050543	-0.518121	0.315892	-1.084425	0.050460	-0.132815	-0.150969	-0.978275
18802	2.679935	2.669017	8.987497	-0.020560	-0.026034	-0.061146	-0.520111	0.317863	-1.089302	0.048793	-0.133255	-0.150701	-0.978341
18803	2.612433	2.740590	8.782703	0.020187	-0.004235	-0.066167	-0.520380	0.319257	-1.088986	0.047108	-0.133345	-0.151144	-0.978343
18804	2.880351	2.764933	9.368405	-0.104162	-0.039038	-0.102216	-0.521174	0.318996	-1.088985	0.044374	-0.133991	-0.149359	-0.978657
18805	2.823264	2.618193	8.780468	-0.080652	-0.037814	-0.036680	-0.523439	0.323721	-1.085858	0.042897	-0.134924	-0.147777	-0.978835
18806	2.782444	2.605320	8.817823	-0.043203	-0.041365	-0.024200	-0.524367	0.323882	-1.085842	0.041842	-0.135796	-0.146977	-0.978880
18807	2.896267	2.638961	9.008803	-0.001231	-0.052739	0.019148	-0.525693	0.324733	-1.085129	0.041628	-0.137122	-0.146809	-0.978730
18808	2.792090	2.743863	8.910945	0.052607	-0.018026	-0.036137	-0.525953	0.322884	-1.083307	0.040668	-0.137422	-0.147898	-0.978564
18809	2.731066	2.645663	8.917034	0.060607	0.011985	-0.060657	-0.527669	0.321255	-1.083608	0.039252	-0.137190	-0.149110	-0.978470
18810	2.650836	2.760706	8.793358	0.176892	0.058116	-0.160766	-0.528581	0.316589	-1.086160	0.036429	-0.135526	-0.152911	-0.978225
18811	1.135305	3.291574	9.520291	0.268677	0.320781	-0.183259	-0.525547	0.319943	-1.083272	0.034108	-0.128647	-0.158309	-0.978379
18812	3.372152	2.560190	8.807375	-0.027054	-0.002061	0.119196	-0.523424	0.318237	-1.084021	0.036064	-0.129166	-0.157419	-0.978384
18813	3.714023	2.838203	8.324753	0.231906	-0.002590	0.229555	-0.525133	0.314359	-1.083588	0.040716	-0.130002	-0.161238	-0.977468
18814	3.003873	2.689446	8.872122	0.352306	-0.083171	0.256089	-0.526031	0.304639	-1.084827	0.046018	-0.132251	-0.167463	-0.975883
18815	2.663820	3.163936	9.313020	-0.039885	-0.060897	0.048171	-0.525186	0.287583	-1.084307	0.046220	-0.133871	-0.166482	-0.975821
18816	2.686255	2.965270	9.023967	-0.410157	-0.111379	0.021059	-0.529052	0.296641	-1.085986	0.044786	-0.136580	-0.158459	-0.976847
18817	2.722608	2.490097	8.325841	-0.298915	-0.046556	-0.154081	-0.530662	0.304238	-1.087066	0.040381	-0.137502	-0.152940	-0.977789
18818	2.842963	2.834576	8.712046	-0.174714	-0.019870	-0.218992	-0.532533	0.310009	-1.087397	0.035204	-0.137454	-0.150083	-0.978439
18819	2.821948	2.982307	9.129093	-0.033902	-0.023460	-0.169077	-0.533595	0.311022	-1.087889	0.031301	-0.137667	-0.149773	-0.978589
18820	2.707563	2.878279	9.083043	-0.053758	0.002027	-0.128278	-0.535481	0.322056	-1.086443	0.028313	-0.137368	-0.149018	-0.978837
18821	2.815706	2.778277	8.933072	-0.040268	-0.015478	-0.062942	-0.537070	0.322098	-1.086691	0.026492	-0.137739	-0.148290	-0.978947
18822	2.860797	2.706276	8.944627	-0.033114	-0.015460	-0.061158	-0.537718	0.317153	-1.083354	0.024803	-0.137974	-0.147759	-0.979038
18823	2.937670	2.729510	8.879416	-0.044447	-0.008964	-0.039951	-0.537989	0.319433	-1.085156	0.023440	-0.138295	-0.146883	-0.979158
18824	2.896719	2.711772	8.844596	-0.036438	-0.031067	-0.006461	-0.539316	0.320263	-1.083505	0.022769	-0.138997	-0.146143	-0.979185
18825	2.999958	2.762193	8.859418	-0.037340	-0.041633	0.025270	-0.541444	0.324007	-1.086446	0.022608	-0.140158	-0.145245	-0.979157
18826	2.936615	2.639665	8.745273	-0.036421	-0.062825	0.055218	-0.543566	0.325203	-1.087859	0.023048	-0.141662	-0.144347	-0.979063
