# Supplementary material for: Identification of Haptic Based Guiding Using Hard Reins
Source: PLoS One. 2015 Jul 22;10(7):e0132020. doi: 10.1371/journal.pone.0132020 (PMC4511788; doi:10.1371/journal.pone.0132020)
Supplement: S2 File — (ZIP) [file pone.0132020.s002.zip › MotionData2/Subject10/T8/fc8.txt]

// Start Time: 0
// Sample rate: 25.0Hz
// Scenario: 4.9
// Firmware Version: 2.6.1
Counter	Acc_X	Acc_Y	Acc_Z	Gyr_X	Gyr_Y	Gyr_Z	Mag_X	Mag_Y	Mag_Z	Quat_w	Quat_x	Quat_y	Quat_z
19317	8.233276	-0.302244	5.564003	0.154146	0.000900	0.006625	-0.483926	-0.117398	-0.654960	0.857263	0.091876	-0.456200	0.220319
19318	7.884911	-0.381113	5.503131	0.085771	-0.040629	0.018872	-0.484451	-0.121281	-0.653329	0.856638	0.093358	-0.456592	0.221311
19319	7.904091	-0.422988	5.543254	0.051057	-0.033218	0.008535	-0.484572	-0.123207	-0.653628	0.856241	0.094374	-0.456900	0.221780
19320	8.170939	-0.563766	5.554456	0.065832	-0.037625	0.052149	-0.487350	-0.123537	-0.651516	0.855530	0.095195	-0.457390	0.223162
19321	8.141470	-0.605075	5.581183	0.085268	0.028166	0.080191	-0.486546	-0.125585	-0.652349	0.855301	0.095854	-0.456635	0.225293
19322	8.064444	-0.465690	5.548627	0.070555	0.022136	0.083679	-0.486552	-0.124762	-0.652071	0.854978	0.096200	-0.456138	0.227368
19323	8.013861	-0.377761	5.538941	0.059140	0.017960	0.078450	-0.486943	-0.125453	-0.652213	0.854705	0.096469	-0.455670	0.229211
19324	8.064948	-0.369120	5.595995	0.037079	0.007881	0.062792	-0.488126	-0.125602	-0.652207	0.854406	0.096500	-0.455526	0.230598
19325	8.095875	-0.477023	5.671226	0.018165	0.014988	0.062884	-0.486425	-0.124213	-0.651799	0.854251	0.096221	-0.455266	0.231796
19326	8.046533	-0.593138	5.673134	-0.010974	0.023863	0.068232	-0.486940	-0.124202	-0.653106	0.854162	0.095306	-0.455080	0.232867
19327	7.971097	-0.601710	5.628750	-0.002629	0.001168	0.064643	-0.486696	-0.120348	-0.652638	0.853910	0.094709	-0.455153	0.233885
19328	8.014907	-0.606581	5.596192	0.009944	0.015673	0.079483	-0.487498	-0.118299	-0.651936	0.853652	0.094084	-0.455030	0.235317
19329	8.073297	-0.609468	5.592381	0.027129	-0.009273	0.047098	-0.488018	-0.119264	-0.652214	0.853327	0.094196	-0.455111	0.236291
19330	8.095252	-0.599942	5.592009	0.023392	0.001522	0.029697	-0.487229	-0.120365	-0.651717	0.853145	0.094324	-0.455070	0.236975
19331	8.073413	-0.583119	5.624230	0.001772	0.014019	0.023685	-0.488537	-0.120089	-0.652751	0.853189	0.094101	-0.454832	0.237365
19332	8.087887	-0.602789	5.635722	0.003719	0.019998	0.030679	-0.487751	-0.120918	-0.651986	0.853206	0.093796	-0.454571	0.237922
19333	8.024701	-0.590021	5.627678	0.001209	0.009183	0.000115	-0.488143	-0.120918	-0.652246	0.853317	0.093797	-0.454376	0.237898
19334	8.024636	-0.597515	5.646943	0.006250	0.010131	-0.006874	-0.487732	-0.122829	-0.653335	0.853419	0.093924	-0.454200	0.237818
19335	8.017452	-0.587186	5.596409	0.004278	-0.004625	-0.011274	-0.488021	-0.119547	-0.651695	0.853451	0.094141	-0.454206	0.237603
19336	8.024598	-0.611650	5.608002	-0.018096	0.006037	-0.012047	-0.488271	-0.120221	-0.653018	0.853588	0.093915	-0.454207	0.237201
19337	8.039130	-0.621586	5.617210	0.002794	0.009282	-0.006862	-0.487492	-0.119120	-0.652346	0.853727	0.093995	-0.453994	0.237077
19338	8.058810	-0.587610	5.602712	0.018377	0.030261	-0.014699	-0.487743	-0.121044	-0.652907	0.854025	0.094304	-0.453402	0.237010
19339	8.071202	-0.553468	5.578698	0.034293	0.019299	0.007028	-0.488019	-0.120512	-0.651583	0.854127	0.094746	-0.452899	0.237429
19340	8.093409	-0.491084	5.627500	0.036044	0.031566	0.003566	-0.486929	-0.124046	-0.654545	0.854316	0.095186	-0.452235	0.237839
19341	8.049733	-0.461997	5.665242	0.020167	0.019606	-0.005153	-0.485872	-0.125691	-0.654323	0.854504	0.095498	-0.451772	0.237921
19342	8.017941	-0.490776	5.658303	0.037477	0.044119	-0.015603	-0.485205	-0.125807	-0.655511	0.854894	0.096074	-0.450850	0.238037
19343	7.966789	-0.495418	5.678789	0.027239	0.049390	-0.012077	-0.483640	-0.124982	-0.654194	0.855367	0.096426	-0.449831	0.238121
19344	7.976494	-0.500353	5.678494	0.035685	0.033627	-0.013889	-0.482836	-0.127722	-0.654779	0.855655	0.097007	-0.449098	0.238231
19345	7.998528	-0.474026	5.695309	0.020607	0.043930	0.003631	-0.483871	-0.126735	-0.657375	0.856015	0.097129	-0.448236	0.238515
19346	7.952408	-0.442732	5.754931	0.027531	0.040345	0.006207	-0.481506	-0.127131	-0.656875	0.856284	0.097356	-0.447466	0.238903
19347	7.913619	-0.427285	5.705200	0.016082	0.047655	-0.006831	-0.480436	-0.128340	-0.658480	0.856734	0.097476	-0.446539	0.238974
19348	7.884204	-0.456592	5.744203	0.004730	0.027589	-0.003367	-0.479784	-0.128756	-0.657706	0.856976	0.097461	-0.446077	0.238975
19349	7.879578	-0.412974	5.754616	0.002519	0.007716	-0.015634	-0.481078	-0.129430	-0.659940	0.857138	0.097618	-0.445881	0.238696
19350	7.920914	-0.418199	5.756008	0.006104	0.012862	-0.012133	-0.480014	-0.132311	-0.660004	0.857287	0.097776	-0.445648	0.238532
19351	7.884276	-0.437551	5.778370	-0.007501	0.007526	0.000099	-0.478311	-0.131889	-0.659352	0.857391	0.097621	-0.445533	0.238434
19352	7.894203	-0.408268	5.756766	-0.008826	0.002599	-0.018230	-0.478835	-0.130227	-0.660496	0.857509	0.097622	-0.445536	0.238004
19353	7.957464	-0.406555	5.772279	-0.020321	-0.009463	-0.024327	-0.478585	-0.129692	-0.659045	0.857603	0.097546	-0.445726	0.237339
19354	7.967161	-0.409277	5.791386	-0.019876	0.004276	-0.010331	-0.478592	-0.128871	-0.658635	0.857719	0.097281	-0.445767	0.236952
19355	7.918478	-0.418205	5.758485	-0.026896	0.004432	-0.015550	-0.478308	-0.131884	-0.659746	0.857907	0.096948	-0.445767	0.236406
19356	7.942581	-0.452706	5.786493	-0.019735	0.012987	-0.008561	-0.476987	-0.132416	-0.660290	0.858090	0.096632	-0.445660	0.236075
19357	7.908717	-0.422978	5.758643	-0.023411	-0.004415	-0.010353	-0.476465	-0.130338	-0.660778	0.858167	0.096352	-0.445806	0.235633
19358	7.940148	-0.452685	5.786550	-0.009395	0.002368	-0.005133	-0.476469	-0.129236	-0.660756	0.858221	0.096228	-0.445841	0.235421
19359	7.937737	-0.447865	5.791517	-0.032099	0.009759	-0.019003	-0.477520	-0.130076	-0.660503	0.858482	0.095807	-0.445767	0.234780
19360	7.923075	-0.457504	5.796561	-0.024511	0.026803	0.003701	-0.476477	-0.125645	-0.661472	0.858741	0.095230	-0.445469	0.234633
19361	7.932780	-0.462439	5.796266	-0.005076	0.007621	-0.007748	-0.476205	-0.127292	-0.661768	0.858877	0.095180	-0.445327	0.234424
19362	7.923066	-0.455291	5.815963	-0.004185	0.016394	-0.010344	-0.474625	-0.126719	-0.662293	0.859069	0.095128	-0.445086	0.234201
19363	7.893910	-0.447740	5.814322	-0.004370	0.009501	-0.015602	-0.473308	-0.126979	-0.662439	0.859258	0.095150	-0.444892	0.233868
19364	7.905916	-0.467711	5.854923	0.002378	0.004286	-0.020866	-0.474101	-0.126579	-0.662032	0.859379	0.095360	-0.444807	0.233498
19365	7.927895	-0.453385	5.859462	0.008017	0.023256	-0.008615	-0.474485	-0.127258	-0.663091	0.859634	0.095464	-0.444330	0.233423
19366	7.884254	-0.426271	5.856013	0.000987	0.019885	-0.012103	-0.472893	-0.127498	-0.664681	0.859855	0.095499	-0.444001	0.233220
19367	7.874401	-0.447979	5.851089	-0.004211	0.010259	-0.008625	-0.472098	-0.127205	-0.665468	0.860019	0.095451	-0.443802	0.233013
19368	7.850210	-0.423480	5.849576	-0.018107	0.007779	-0.010342	-0.471842	-0.127629	-0.664429	0.860161	0.095200	-0.443773	0.232649
19369	7.869841	-0.406039	5.793681	0.000895	0.003243	-0.008665	-0.472113	-0.126674	-0.663884	0.860253	0.095271	-0.443670	0.232474
19370	7.835977	-0.360231	5.848383	0.002549	-0.006405	-0.006963	-0.472214	-0.131062	-0.665543	0.860212	0.095413	-0.443795	0.232329
19371	7.884520	-0.380159	5.856664	0.001653	-0.009908	-0.006960	-0.473152	-0.129435	-0.664193	0.860180	0.095545	-0.443916	0.232164
19372	7.918550	-0.385377	5.863067	0.014929	-0.020819	0.012166	-0.473021	-0.128465	-0.664568	0.859901	0.095792	-0.444269	0.232421
19373	7.952531	-0.404836	5.840213	0.003019	-0.010310	0.015726	-0.472631	-0.128745	-0.663921	0.859757	0.095748	-0.444433	0.232657
19374	7.910923	-0.445776	5.843013	0.015092	-0.010364	0.013944	-0.473414	-0.128328	-0.664825	0.859561	0.095935	-0.444608	0.232970
19375	7.840334	-0.452282	5.827602	0.020368	0.001877	0.012209	-0.474875	-0.128503	-0.662982	0.859509	0.096160	-0.444473	0.233325
19376	7.889074	-0.438232	5.836361	0.029155	0.001682	0.019167	-0.472373	-0.128751	-0.663267	0.859369	0.096486	-0.444385	0.233876
19377	7.947703	-0.395248	5.854989	0.023231	-0.008960	0.030498	-0.473698	-0.127947	-0.662455	0.859129	0.096647	-0.444458	0.234551
19378	7.903881	-0.399683	5.851096	0.018524	0.001946	0.007858	-0.475528	-0.127670	-0.664010	0.859064	0.096890	-0.444393	0.234811
19379	7.859795	-0.447911	5.856270	0.019752	-0.003600	0.026154	-0.473686	-0.129592	-0.663143	0.858900	0.097002	-0.444378	0.235392
19380	7.850152	-0.437801	5.827581	0.010176	-0.010510	0.026159	-0.474484	-0.127119	-0.663220	0.858654	0.096997	-0.444602	0.235868
19381	7.898496	-0.489439	5.849942	-0.003429	-0.008824	0.034940	-0.475528	-0.129056	-0.663382	0.858447	0.096654	-0.444802	0.236385
19382	7.874086	-0.496838	5.879457	-0.003889	-0.004949	0.012270	-0.474880	-0.126987	-0.663083	0.858342	0.096505	-0.444969	0.236511
19383	7.852295	-0.477267	5.882660	-0.004135	0.009326	-0.005139	-0.474753	-0.126161	-0.662937	0.858489	0.096416	-0.444779	0.236372
19384	7.839991	-0.496821	5.904457	0.011784	-0.002737	-0.022664	-0.476715	-0.127272	-0.663731	0.858539	0.096836	-0.444767	0.236041
19385	7.820471	-0.508634	5.890212	0.011631	-0.018455	-0.022710	-0.476708	-0.128092	-0.664272	0.858494	0.097297	-0.444940	0.235690
19386	7.851995	-0.525992	5.898922	0.016234	-0.032796	-0.003568	-0.476991	-0.128403	-0.661654	0.858177	0.097766	-0.445460	0.235667
19387	7.883713	-0.516281	5.874115	0.030528	-0.026221	0.014730	-0.477893	-0.132680	-0.661863	0.857850	0.098247	-0.445747	0.236116
19388	7.898571	-0.472664	5.869550	0.046721	-0.045549	0.013753	-0.479223	-0.131192	-0.660775	0.857276	0.099145	-0.446374	0.236638
19389	7.835433	-0.452562	5.856767	0.044099	-0.025243	0.003339	-0.479739	-0.133676	-0.660820	0.856986	0.099950	-0.446552	0.237017
19390	7.815977	-0.447706	5.871813	0.045347	-0.034571	-0.014139	-0.481321	-0.134805	-0.659913	0.856643	0.101021	-0.446941	0.237069
19391	7.845019	-0.467792	5.909597	0.050655	-0.053202	-0.000244	-0.481847	-0.135364	-0.659658	0.856107	0.102096	-0.447552	0.237391
19392	7.859558	-0.477675	5.913963	0.064189	-0.040536	0.019817	-0.484494	-0.136111	-0.657162	0.855509	0.103213	-0.448021	0.238179
19393	7.820839	-0.452387	5.852264	0.098439	-0.060556	0.053669	-0.485011	-0.140120	-0.656451	0.854550	0.104649	-0.448630	0.239839
19394	7.840859	-0.369312	5.787609	0.102402	-0.065378	0.079806	-0.487399	-0.140731	-0.653561	0.853353	0.106001	-0.449462	0.241943
19395	7.852935	-0.356481	5.935212	0.118147	-0.094725	0.102357	-0.490548	-0.144353	-0.652823	0.851802	0.107497	-0.450644	0.244537
19396	7.863195	-0.268979	5.916850	0.162849	-0.121308	0.104760	-0.495568	-0.146378	-0.649155	0.849827	0.109924	-0.452174	0.247485
19397	7.856738	-0.146236	5.797682	0.149768	-0.134094	0.145743	-0.497961	-0.146858	-0.645737	0.847613	0.111763	-0.453937	0.251004
19398	8.022017	-0.181538	5.788519	0.128166	-0.189658	0.131722	-0.503509	-0.148891	-0.641803	0.844922	0.113695	-0.456837	0.253929
19399	8.085616	-0.139925	5.707739	0.101456	-0.173028	0.089111	-0.509607	-0.148750	-0.635987	0.842715	0.115435	-0.459345	0.255945
19400	8.051641	-0.136493	5.643198	0.100271	-0.155802	0.105730	-0.515288	-0.150925	-0.631792	0.840494	0.116956	-0.461737	0.258244
19401	8.008375	-0.062252	5.548402	0.107224	-0.108332	0.086640	-0.519648	-0.150723	-0.629396	0.838861	0.118496	-0.463097	0.260406
19402	7.970078	0.054244	5.580001	0.088220	-0.092364	0.081489	-0.521236	-0.151864	-0.627572	0.837360	0.119706	-0.464418	0.262326
19403	8.119000	0.156298	5.674866	0.054851	-0.100593	0.063259	-0.524426	-0.153333	-0.622857	0.836041	0.120569	-0.465842	0.263610
19404	8.291382	0.112212	5.796164	0.019938	-0.075485	0.036424	-0.527345	-0.152571	-0.620067	0.835087	0.120967	-0.467125	0.264180
19405	8.135358	0.051103	5.735944	0.016418	0.010925	-0.006951	-0.527607	-0.150494	-0.621073	0.835279	0.121275	-0.466696	0.264189
19406	7.760549	0.035183	5.710477	0.020181	0.058319	-0.015607	-0.527871	-0.149528	-0.621445	0.835848	0.121454	-0.465617	0.264212
19407	7.658659	0.071080	5.616490	0.013773	0.047463	0.012272	-0.526287	-0.151027	-0.621486	0.836300	0.121358	-0.464610	0.264600
19408	7.873623	0.191845	5.504285	0.076390	0.023739	0.042571	-0.524188	-0.151708	-0.620466	0.836100	0.122120	-0.463951	0.266034
19409	8.171090	0.318958	5.632395	0.173458	0.090013	0.106185	-0.524850	-0.154076	-0.618934	0.836054	0.123626	-0.461593	0.269558
19410	8.884015	0.018902	6.311410	0.154900	-0.021393	0.176724	-0.524054	-0.156968	-0.618342	0.834503	0.124705	-0.461587	0.273843
19411	8.286978	-0.310314	5.373786	0.114609	0.164164	0.138050	-0.520371	-0.155267	-0.619253	0.835086	0.124526	-0.458370	0.277528
19412	8.610187	-0.372111	5.442922	0.126247	0.122072	0.136210	-0.519322	-0.154014	-0.619498	0.835119	0.124712	-0.456005	0.281217
19413	8.783778	-0.652668	5.434918	0.148115	0.109610	0.189375	-0.518933	-0.154158	-0.618716	0.834777	0.124927	-0.453643	0.285915
19414	8.583067	-0.889323	5.259430	0.170687	0.133489	0.218153	-0.515905	-0.153291	-0.619508	0.834292	0.125038	-0.451015	0.291390
19415	7.867617	-0.934299	5.052557	0.188879	0.128294	0.219721	-0.515378	-0.149128	-0.621528	0.833767	0.125527	-0.448181	0.297000
19416	7.677214	-1.043957	5.019075	0.159344	0.116391	0.216266	-0.514697	-0.150193	-0.623914	0.833105	0.125558	-0.445869	0.302277
19417	7.760907	-1.246719	5.290283	0.120775	0.033201	0.188267	-0.514980	-0.149117	-0.622055	0.832026	0.125727	-0.444943	0.306513
19418	8.137728	-1.278374	5.445776	0.026238	-0.077330	0.145552	-0.517101	-0.147919	-0.620442	0.830369	0.125349	-0.446473	0.308930
19419	8.424241	-1.362350	5.573555	0.012764	-0.059983	0.153545	-0.519238	-0.143971	-0.618382	0.828908	0.124563	-0.447687	0.311402
19420	7.942809	-1.313530	5.483676	0.027137	0.027675	0.137970	-0.520048	-0.142904	-0.616257	0.828219	0.123613	-0.447442	0.313958
19421	7.456138	-1.330144	5.388144	-0.000642	-0.028193	0.156135	-0.521513	-0.140176	-0.615274	0.827038	0.122348	-0.448220	0.316447
19422	7.454661	-1.557478	5.532641	-0.005162	-0.140019	0.155856	-0.524966	-0.133888	-0.614076	0.824796	0.121757	-0.450986	0.318589
19423	7.884514	-1.688414	5.624964	0.039434	-0.173671	0.154840	-0.528951	-0.131356	-0.610456	0.822188	0.122032	-0.453897	0.321081
19424	8.134656	-1.773178	5.632506	0.104295	-0.174259	0.156441	-0.533708	-0.131438	-0.607670	0.819329	0.123452	-0.456509	0.324127
19425	8.072258	-1.631355	5.587541	0.127435	-0.151399	0.138968	-0.537978	-0.128529	-0.601418	0.816767	0.125125	-0.458433	0.327223
19426	7.892773	-1.548644	5.491170	0.123163	-0.124285	0.090174	-0.541414	-0.129144	-0.599045	0.814717	0.127130	-0.459920	0.329467
19427	7.825144	-1.449213	5.552259	0.140442	-0.098466	0.001206	-0.544721	-0.131561	-0.595659	0.813487	0.129896	-0.460527	0.330578
19428	7.845206	-1.324404	5.664952	0.089720	-0.080526	-0.110253	-0.545509	-0.136141	-0.593646	0.813230	0.132912	-0.460995	0.329355
19429	7.772094	-1.343211	5.666373	-0.029216	-0.018677	-0.202199	-0.544739	-0.137271	-0.590789	0.814514	0.134231	-0.460863	0.325813
19430	7.776238	-1.469399	5.659638	-0.124753	0.037007	-0.250595	-0.545224	-0.142755	-0.593255	0.816803	0.134275	-0.460432	0.320633
19431	7.795986	-1.404942	5.742424	-0.204919	0.073293	-0.295619	-0.541781	-0.142684	-0.596163	0.819960	0.132938	-0.459644	0.314197
19432	7.825394	-1.359607	5.790816	-0.251189	0.149023	-0.310969	-0.536903	-0.142478	-0.597768	0.823915	0.130744	-0.457975	0.307129
19433	7.878889	-1.328266	5.988574	-0.314625	0.218145	-0.396063	-0.528442	-0.142048	-0.603328	0.829182	0.127555	-0.455139	0.298388
19434	8.235019	-1.130301	6.249508	-0.351771	0.173532	-0.488503	-0.520774	-0.140800	-0.608866	0.834502	0.125128	-0.453118	0.287459
19435	9.018845	-0.615420	6.495390	-0.321435	0.021659	-0.523843	-0.515488	-0.141124	-0.611796	0.838520	0.124073	-0.453142	0.275958
19436	8.818692	0.357972	5.552616	-0.342303	0.065596	-0.303990	-0.510742	-0.140088	-0.613777	0.841598	0.120725	-0.453198	0.267863
19437	8.796876	-0.159807	4.976743	-0.438000	0.073651	-0.110001	-0.511020	-0.134018	-0.614704	0.843926	0.113704	-0.453939	0.262297
19438	7.874176	-0.707296	4.714234	-0.524355	0.030661	-0.097748	-0.510619	-0.122641	-0.620776	0.845852	0.105579	-0.455963	0.255899
19439	7.486466	-0.445462	4.605853	-0.517439	-0.037766	-0.181788	-0.511572	-0.111614	-0.621994	0.847508	0.098440	-0.458792	0.248091
19440	7.863808	0.030400	4.744347	-0.446908	-0.063144	-0.216946	-0.509887	-0.099442	-0.624650	0.848834	0.093166	-0.461670	0.240129
19441	8.847129	0.070430	4.751258	-0.356473	-0.172173	-0.178991	-0.512799	-0.094511	-0.624663	0.848744	0.089427	-0.465947	0.233516
19442	9.305266	-0.220847	4.833380	-0.256908	-0.114614	-0.121446	-0.513486	-0.090823	-0.622749	0.848676	0.086734	-0.468907	0.228807
19443	8.875746	-0.421837	4.903394	-0.085986	-0.064111	-0.078234	-0.518105	-0.088677	-0.621755	0.848564	0.086187	-0.470290	0.226579
19444	8.357280	-0.414429	5.075282	0.030315	0.024991	-0.018214	-0.517171	-0.088646	-0.623466	0.848818	0.086762	-0.469738	0.226553
19445	7.890390	-0.366265	5.033484	0.137920	0.053253	0.027704	-0.518745	-0.091426	-0.622723	0.848932	0.088512	-0.468301	0.228415
19446	8.110699	-0.133157	5.075297	0.276066	-0.051915	0.033991	-0.517674	-0.097069	-0.622318	0.847778	0.093120	-0.468014	0.231439
19447	8.632562	0.077381	5.167934	0.284277	-0.116120	0.047801	-0.518457	-0.103719	-0.619952	0.845904	0.097985	-0.468803	0.234669
19448	8.788686	0.162385	5.262390	0.267166	-0.095073	0.047927	-0.520696	-0.110673	-0.616402	0.844239	0.102505	-0.469283	0.237754
19449	8.413175	0.043465	5.332325	0.217089	-0.108694	0.054095	-0.523995	-0.115020	-0.612923	0.842485	0.106180	-0.470251	0.240434
19450	8.117998	-0.110257	5.194098	0.146406	-0.118718	0.063836	-0.529258	-0.121451	-0.609603	0.840730	0.108628	-0.471717	0.242602
19451	8.017772	-0.189488	5.192864	0.154412	-0.177233	0.060150	-0.531919	-0.123326	-0.605031	0.838405	0.111534	-0.474125	0.244628
19452	8.178359	-0.177173	5.271654	0.201016	-0.155143	0.126393	-0.536533	-0.124360	-0.603182	0.835845	0.114465	-0.476057	0.248255
19453	8.290479	-0.112074	5.444324	0.254636	-0.120872	0.192638	-0.538665	-0.126641	-0.598753	0.833128	0.117515	-0.477280	0.253557
19454	8.261933	0.004502	5.461171	0.282501	-0.111575	0.199545	-0.544341	-0.130333	-0.594458	0.830354	0.120889	-0.478201	0.259270
19455	8.151197	0.214097	5.471556	0.257013	-0.119214	0.147223	-0.547266	-0.132352	-0.589625	0.827822	0.124418	-0.479205	0.263807
19456	8.186101	0.341029	5.380548	0.209778	-0.092033	0.110794	-0.551228	-0.135326	-0.586245	0.825813	0.127320	-0.479930	0.267376
19457	8.175955	0.222434	5.136963	0.157348	-0.082326	0.077837	-0.552033	-0.137578	-0.583137	0.824223	0.129698	-0.480632	0.269868
19458	8.190311	0.160334	5.034053	0.146615	0.066397	0.071321	-0.551771	-0.138962	-0.582379	0.824081	0.131077	-0.478966	0.272580
19459	8.151814	0.238214	5.045736	0.247548	0.190562	0.125445	-0.549648	-0.140574	-0.584000	0.824587	0.133029	-0.474770	0.277405
19460	8.948529	0.264239	6.465955	0.342998	0.093964	0.193062	-0.546441	-0.147946	-0.586792	0.823460	0.136333	-0.471854	0.284042
19461	8.178465	-0.189971	5.111664	0.051585	0.286162	0.243219	-0.545655	-0.148220	-0.586278	0.824662	0.133386	-0.467447	0.289195
19462	8.786119	-0.327719	5.023027	0.104210	0.173869	0.132079	-0.540258	-0.142339	-0.589610	0.825228	0.132870	-0.464362	0.292766
19463	9.011919	-0.809386	5.161074	0.060881	0.112659	0.148691	-0.538807	-0.139824	-0.591276	0.825270	0.131964	-0.462512	0.295970
19464	9.145948	-1.129922	5.506924	0.203224	0.148037	0.157156	-0.535901	-0.138666	-0.593372	0.825152	0.132991	-0.459312	0.300783
19465	8.451281	-0.942342	5.327095	0.241277	0.167753	0.228497	-0.533523	-0.136547	-0.595708	0.824677	0.133965	-0.455680	0.307111
19466	7.682992	-0.916087	4.865798	0.292572	0.051244	0.292438	-0.534833	-0.137937	-0.595726	0.822529	0.135812	-0.453846	0.314682
19467	7.606997	-1.044697	4.701075	0.262650	0.116442	0.275265	-0.535217	-0.141529	-0.595270	0.821128	0.136978	-0.451022	0.321816
19468	7.885688	-1.186302	4.997705	0.190729	-0.058837	0.227936	-0.537066	-0.141836	-0.594213	0.818584	0.138441	-0.451416	0.327074
19469	8.215547	-1.318517	5.283601	0.109715	-0.106506	0.181003	-0.541038	-0.140808	-0.591410	0.816128	0.139346	-0.452968	0.330662
19470	8.487239	-1.411309	5.561718	0.066126	-0.033368	0.209304	-0.545691	-0.136914	-0.587104	0.814241	0.138761	-0.453692	0.334545
19471	7.985787	-1.445564	5.536494	0.081628	0.007660	0.265125	-0.547549	-0.133772	-0.586503	0.812296	0.137637	-0.453784	0.339575
19472	7.625668	-1.456191	5.459916	0.119803	-0.031353	0.288399	-0.548479	-0.131302	-0.586448	0.809700	0.137188	-0.454304	0.345215
19473	7.622779	-1.561460	5.322891	0.175086	-0.143077	0.257401	-0.551930	-0.128613	-0.583878	0.806123	0.138629	-0.456135	0.350555
19474	7.844274	-1.519116	5.492711	0.226686	-0.149119	0.171783	-0.555368	-0.129786	-0.580992	0.802909	0.141767	-0.457457	0.354925
19475	7.984963	-1.563472	5.663163	0.168580	-0.167302	0.131805	-0.560661	-0.130305	-0.576767	0.799956	0.144373	-0.459330	0.358109
19476	7.945460	-1.669506	5.623825	0.123889	-0.052676	0.089525	-0.563042	-0.131319	-0.574672	0.798463	0.145921	-0.459581	0.360484
19477	7.707100	-1.666504	5.537364	0.090112	-0.026977	0.034706	-0.564508	-0.133304	-0.571422	0.797709	0.147107	-0.459464	0.361819
19478	7.785707	-1.582180	5.313990	0.078641	-0.003165	-0.025377	-0.564905	-0.135252	-0.570147	0.797625	0.148631	-0.458909	0.362087
19479	7.932117	-1.490028	5.428142	0.018288	0.026581	-0.108840	-0.563045	-0.136729	-0.571763	0.798610	0.149565	-0.458023	0.360648
19480	7.907778	-1.437050	5.705487	-0.058868	0.128301	-0.203409	-0.559081	-0.137492	-0.573643	0.801415	0.149570	-0.455824	0.357194
19481	7.854225	-1.349509	6.172860	-0.186678	0.184998	-0.300581	-0.555094	-0.138911	-0.578158	0.805804	0.147786	-0.453250	0.351290
19482	7.816331	-1.176445	6.137458	-0.323090	0.176212	-0.445028	-0.548482	-0.141005	-0.581657	0.811423	0.145375	-0.451373	0.341644
19483	8.380531	-0.748231	6.488874	-0.396763	-0.047218	-0.541349	-0.541615	-0.140340	-0.585365	0.815813	0.143901	-0.453178	0.329197
19484	8.732597	-0.233003	5.500186	-0.420141	-0.012456	-0.515023	-0.539901	-0.140316	-0.585901	0.820223	0.141790	-0.454665	0.316874
19485	8.733606	-0.237389	4.577586	-0.582172	-0.216913	-0.326730	-0.536629	-0.133656	-0.587105	0.821912	0.136387	-0.460918	0.305636
19486	8.540203	-0.926172	4.233265	-0.701872	-0.166987	-0.223274	-0.541139	-0.123229	-0.587259	0.823552	0.127920	-0.467330	0.294960
19487	8.239110	-0.825807	4.171432	-0.560627	-0.025885	-0.308825	-0.543267	-0.113449	-0.588886	0.826486	0.121547	-0.470269	0.284595
19488	8.198248	-0.251491	4.512270	-0.454347	0.070680	-0.226932	-0.540093	-0.107016	-0.594028	0.829496	0.115767	-0.471150	0.276681
19489	8.418551	0.011431	4.711892	-0.256001	-0.044640	-0.110946	-0.539579	-0.102318	-0.594725	0.830245	0.112693	-0.473099	0.272342
19490	8.729857	-0.066181	4.463887	-0.135357	-0.173395	0.008762	-0.541162	-0.097353	-0.596452	0.828848	0.111307	-0.476771	0.270760
19491	9.040612	-0.190256	4.467049	0.067712	-0.274693	0.013177	-0.547647	-0.098035	-0.591173	0.825952	0.113732	-0.481072	0.270996
19492	9.041706	0.026619	4.610547	0.253831	-0.252416	0.059779	-0.552947	-0.101336	-0.584774	0.822594	0.118716	-0.484030	0.273791
19493	9.013760	-0.154086	4.729684	0.388845	-0.095976	0.152304	-0.557944	-0.107482	-0.581975	0.819827	0.124157	-0.483934	0.279779
19494	8.631443	-0.199443	4.737870	0.457579	0.013988	0.239587	-0.560321	-0.114727	-0.577380	0.817423	0.129280	-0.481748	0.288141
19495	8.335847	0.012387	4.689603	0.519609	-0.103356	0.286106	-0.563200	-0.121385	-0.576048	0.813328	0.135637	-0.481260	0.297472
19496	8.428967	0.100376	4.562797	0.566707	-0.222470	0.282146	-0.568358	-0.127994	-0.569454	0.807903	0.143437	-0.482275	0.306805
19497	8.848518	0.211974	4.242347	0.631932	-0.258796	0.279287	-0.574442	-0.135037	-0.561943	0.801739	0.152612	-0.483452	0.316540
19498	9.246796	0.035914	4.049043	0.690801	-0.114098	0.372936	-0.580403	-0.142646	-0.553133	0.796057	0.160799	-0.482023	0.328772
19499	9.094311	-0.216726	4.184561	0.799438	0.052185	0.517890	-0.585774	-0.150704	-0.551943	0.790369	0.168292	-0.477673	0.344707
19500	8.937284	-0.328518	4.758023	0.975770	0.088003	0.698899	-0.589732	-0.158801	-0.546566	0.782851	0.176424	-0.471797	0.365275
19501	9.065853	-0.718837	5.272497	0.995721	0.010717	0.812080	-0.596205	-0.164730	-0.540342	0.773184	0.184342	-0.467226	0.387174
19502	8.494446	-1.169096	4.724809	0.799841	0.197419	0.771267	-0.596860	-0.167644	-0.539215	0.765886	0.187967	-0.460733	0.407201
19503	7.661078	-1.333732	4.894257	0.724507	0.139113	0.591525	-0.600546	-0.167962	-0.538670	0.759426	0.192539	-0.455004	0.423287
19504	8.118715	-1.262498	5.121987	0.715884	-0.155095	0.414585	-0.602940	-0.173571	-0.532732	0.751670	0.200909	-0.452883	0.435346
19505	8.435742	-1.146160	5.111478	0.577119	-0.176668	0.404498	-0.612217	-0.179040	-0.521495	0.744088	0.207503	-0.452243	0.445815
19506	8.899299	-1.815589	4.921748	0.416604	-0.241200	0.356949	-0.619116	-0.180864	-0.513351	0.736877	0.212690	-0.453573	0.453924
19507	8.473018	-2.295877	5.002239	0.277283	0.033760	0.334569	-0.620981	-0.177180	-0.512085	0.732864	0.213439	-0.452133	0.461443
19508	8.078641	-2.347024	4.884713	0.390194	0.078824	0.259297	-0.622836	-0.176942	-0.510493	0.729481	0.216098	-0.448498	0.469051
19509	7.678307	-2.116910	5.020723	0.501458	0.117156	0.273825	-0.622821	-0.181630	-0.510192	0.725669	0.219785	-0.443406	0.478006
19510	7.807203	-2.118652	5.078253	0.543978	0.057220	0.230811	-0.623877	-0.183170	-0.509035	0.721531	0.225086	-0.438396	0.486351
19511	8.069866	-2.112949	5.236915	0.509524	0.084349	0.185672	-0.623336	-0.190625	-0.507350	0.718050	0.229855	-0.433198	0.493873
19512	8.054596	-2.201746	5.376439	0.449152	0.170976	0.151212	-0.622144	-0.197113	-0.505389	0.715937	0.233314	-0.427015	0.500657
19513	7.796072	-2.301529	5.380991	0.431410	0.251229	0.170652	-0.619877	-0.202169	-0.506817	0.714243	0.235314	-0.420034	0.507991
19514	7.567031	-2.366777	5.312713	0.420515	0.220337	0.198479	-0.618003	-0.206672	-0.508755	0.712065	0.237421	-0.413563	0.515327
19515	7.377287	-2.348581	5.351254	0.411489	0.162870	0.246285	-0.616646	-0.213800	-0.510479	0.708803	0.239286	-0.408317	0.523086
19516	7.844077	-2.331065	5.820138	0.370400	0.211298	0.284124	-0.613719	-0.218151	-0.512685	0.705752	0.240011	-0.402821	0.531078
19517	8.522007	-1.909733	6.706357	0.477337	-0.020220	0.271013	-0.612933	-0.223553	-0.509781	0.700303	0.244434	-0.399464	0.538755
19518	8.189982	-0.609216	5.698647	0.504273	0.134712	0.417716	-0.615713	-0.230122	-0.504514	0.694357	0.246705	-0.394187	0.549200
19519	8.546426	-0.417512	5.647138	0.598979	0.092787	0.580468	-0.617808	-0.233317	-0.504038	0.685600	0.249095	-0.389259	0.562478
19520	8.330476	0.131757	5.754377	0.576328	0.100967	0.576106	-0.622043	-0.234786	-0.500102	0.676951	0.251363	-0.384245	0.575247
19521	8.048745	0.240173	5.827804	0.424573	-0.091780	0.523612	-0.628926	-0.234923	-0.494679	0.667989	0.253884	-0.383289	0.585169
19522	8.178061	-0.111042	5.877927	0.329693	-0.110150	0.300596	-0.634237	-0.233807	-0.488980	0.661934	0.257284	-0.382448	0.591086
19523	7.972537	0.040678	5.487742	0.266002	-0.121226	0.161137	-0.639531	-0.236545	-0.483619	0.657702	0.260821	-0.381786	0.594676
19524	8.095070	-0.268921	5.291642	0.250478	-0.212626	0.199352	-0.644064	-0.237101	-0.475860	0.652390	0.265137	-0.382668	0.598043
19525	8.032904	-0.496706	5.304363	0.356939	-0.274017	0.270407	-0.652534	-0.241565	-0.467232	0.645123	0.270857	-0.383435	0.602852
19526	8.106770	-0.369831	5.188241	0.573081	-0.215010	0.249007	-0.662086	-0.245115	-0.455432	0.637318	0.278935	-0.380648	0.609203
19527	8.313465	0.421189	5.056714	0.668279	-0.176850	0.170283	-0.666353	-0.252038	-0.445047	0.630112	0.288215	-0.375703	0.615417
19528	8.519538	0.747387	5.252723	0.553541	-0.206214	0.198446	-0.671936	-0.259670	-0.434142	0.622889	0.296241	-0.372636	0.620801
19529	8.634889	0.514733	5.348441	0.337208	-0.173787	0.129431	-0.677249	-0.265624	-0.425042	0.618000	0.301632	-0.371367	0.623843
19530	8.342072	0.390164	5.426070	0.076051	-0.092358	0.083290	-0.680583	-0.269055	-0.417743	0.615804	0.303141	-0.372082	0.624857
19531	8.264258	-0.037868	5.339449	-0.056726	-0.043281	0.029769	-0.682166	-0.267969	-0.417710	0.615504	0.302806	-0.373471	0.624486
19532	8.241929	-0.124360	5.275780	-0.082640	-0.008956	-0.025878	-0.683613	-0.265629	-0.418702	0.616264	0.302122	-0.374485	0.623460
19533	8.305124	-0.143929	5.240143	-0.054207	0.041287	-0.013595	-0.684913	-0.266727	-0.420026	0.617133	0.301111	-0.374518	0.623070
19534	8.207742	-0.148159	5.259282	-0.013669	0.140110	0.016210	-0.680286	-0.266505	-0.423071	0.618065	0.299102	-0.373084	0.623973
19535	7.943986	0.115865	5.295768	0.056541	0.191381	0.005615	-0.677477	-0.267373	-0.428485	0.619157	0.297466	-0.369967	0.625526
19536	8.048807	0.153478	5.325359	0.026463	0.225116	0.038085	-0.674538	-0.268520	-0.433512	0.620191	0.294718	-0.367102	0.627487
19537	8.468748	-0.206109	6.567193	0.027917	0.246796	-0.023675	-0.670287	-0.266195	-0.439791	0.622226	0.292248	-0.363431	0.628764
19538	8.211790	-0.591879	5.870303	-0.213180	0.237873	-0.104995	-0.666305	-0.265959	-0.444405	0.626515	0.287387	-0.362561	0.627246
19539	9.045208	-0.830695	5.745956	-0.272609	0.186254	-0.192040	-0.661116	-0.263181	-0.453042	0.631918	0.283139	-0.362422	0.623829
19540	8.626639	-0.882624	5.498228	-0.349260	0.190111	-0.223269	-0.654723	-0.264102	-0.462417	0.638044	0.277984	-0.363131	0.619485
19541	7.789161	-1.012621	5.171898	-0.318494	0.232071	-0.223359	-0.647807	-0.261557	-0.473038	0.644321	0.272786	-0.362775	0.615494
19542	7.005196	-1.083543	5.169628	-0.363555	0.136118	-0.305607	-0.644218	-0.259244	-0.478788	0.651031	0.268654	-0.363844	0.609591
19543	7.263105	-1.049184	5.374812	-0.408045	-0.037447	-0.361756	-0.639045	-0.259400	-0.484205	0.657396	0.266529	-0.367266	0.601589
19544	8.447933	-1.471871	5.581134	-0.491947	-0.103317	-0.377168	-0.636676	-0.257435	-0.485233	0.663754	0.264075	-0.372537	0.592377
19545	8.569523	-1.471313	5.655815	-0.531064	-0.016376	-0.230249	-0.632973	-0.250992	-0.490771	0.669173	0.259023	-0.377769	0.585154
19546	8.009239	-1.600957	5.521633	-0.484998	-0.041559	-0.092713	-0.633618	-0.243772	-0.495738	0.672431	0.253729	-0.383537	0.579964
19547	7.517657	-1.622544	5.440672	-0.340622	-0.027567	-0.098402	-0.633884	-0.240315	-0.496979	0.675112	0.250295	-0.387336	0.575802
19548	7.440103	-1.563862	5.462669	-0.294286	-0.026127	-0.152631	-0.632557	-0.236127	-0.500315	0.678126	0.247824	-0.390338	0.571283
19549	7.892126	-1.602895	5.788232	-0.205885	-0.062842	-0.201762	-0.631372	-0.235558	-0.500837	0.680983	0.247368	-0.392530	0.566562
19550	8.101002	-1.672592	5.782415	-0.135319	-0.013451	-0.159920	-0.632446	-0.234772	-0.498453	0.683345	0.246962	-0.393481	0.563225
19551	7.906445	-1.665342	5.716795	-0.090113	-0.014582	-0.108623	-0.631381	-0.234741	-0.500034	0.684921	0.246766	-0.394161	0.560915
19552	7.619695	-1.590463	5.753541	-0.006160	-0.052221	-0.085476	-0.630193	-0.236940	-0.499561	0.685501	0.247963	-0.394557	0.559399
19553	7.648974	-1.580785	5.733632	-0.001002	-0.024077	-0.099364	-0.630606	-0.239189	-0.496325	0.686450	0.248983	-0.394409	0.557885
19554	7.537416	-1.484485	5.892543	0.006314	0.019564	-0.099288	-0.628880	-0.241226	-0.497295	0.687676	0.249661	-0.393606	0.556638
19555	7.517173	-1.597190	6.002786	-0.005838	0.003855	-0.095798	-0.630067	-0.244707	-0.495257	0.688827	0.250228	-0.393130	0.555295
19556	7.531284	-1.686841	5.976970	-0.012813	0.021577	-0.107928	-0.627954	-0.247998	-0.494813	0.690256	0.250686	-0.392466	0.553782
19557	7.516972	-1.635807	5.982870	-0.012208	0.064243	-0.099093	-0.627288	-0.247562	-0.496121	0.691945	0.250468	-0.391201	0.552666
19558	7.361197	-1.671632	5.830995	-0.054223	0.142084	-0.081326	-0.624764	-0.250684	-0.497774	0.694224	0.248806	-0.389458	0.551789
19559	7.672706	-1.577396	6.287609	-0.133019	0.162624	-0.133331	-0.620119	-0.249325	-0.503551	0.697644	0.246036	-0.387978	0.549756
19560	8.034262	-1.254847	6.693049	-0.149688	0.117578	-0.156936	-0.616264	-0.249778	-0.508308	0.701016	0.243889	-0.387242	0.546935
19561	8.676532	-0.554683	6.097384	-0.043281	-0.103383	-0.160468	-0.614561	-0.252542	-0.506277	0.702210	0.245486	-0.388348	0.543897
19562	9.101805	0.097358	5.631954	-0.080588	-0.021446	0.078865	-0.614146	-0.255417	-0.507386	0.701585	0.243993	-0.389948	0.544231
19563	8.884033	-0.192224	5.206713	-0.186237	-0.017645	0.061732	-0.617313	-0.253386	-0.507061	0.701704	0.240990	-0.392511	0.543572
19564	7.740643	-0.152479	5.134418	-0.388823	-0.002736	-0.041616	-0.619164	-0.246629	-0.509012	0.703985	0.235907	-0.396597	0.539874
19565	7.456905	-0.017104	4.966144	-0.568980	-0.004946	-0.136233	-0.619669	-0.239951	-0.514646	0.708080	0.228960	-0.402129	0.533379
19566	7.897401	0.025710	5.143018	-0.653522	-0.146341	-0.220059	-0.619932	-0.231639	-0.518545	0.712171	0.223037	-0.410158	0.524249
19567	8.797175	-0.069747	5.174143	-0.701750	-0.231771	-0.329915	-0.620234	-0.222003	-0.518221	0.716792	0.218157	-0.419286	0.512655
19568	9.061372	-0.246989	5.192152	-0.575996	-0.237088	-0.387806	-0.621820	-0.218012	-0.519180	0.721215	0.215581	-0.426888	0.501140
19569	8.665082	-0.201413	5.109945	-0.503087	-0.166226	-0.366951	-0.624452	-0.216933	-0.519402	0.725608	0.213172	-0.432714	0.490723
19570	7.910501	-0.254788	5.034606	-0.527903	-0.001791	-0.354312	-0.623932	-0.211533	-0.521135	0.731249	0.208609	-0.436406	0.480945
19571	7.624487	-0.030667	5.184840	-0.438834	-0.144018	-0.402144	-0.622596	-0.209685	-0.524648	0.735675	0.207167	-0.441004	0.470510
19572	8.375319	0.214583	5.253311	-0.477279	-0.207293	-0.426543	-0.621156	-0.210097	-0.523618	0.739772	0.205854	-0.446774	0.459079
19573	8.744269	0.055965	5.261901	-0.510738	-0.134471	-0.488968	-0.621027	-0.209961	-0.523354	0.745139	0.204021	-0.451354	0.446568
19574	8.659591	0.130123	5.206801	-0.534267	-0.106606	-0.470524	-0.616792	-0.211679	-0.525779	0.750479	0.201255	-0.455783	0.434211
19575	8.344342	-0.159983	4.904870	-0.587743	-0.040030	-0.344595	-0.613493	-0.209688	-0.528124	0.755465	0.196074	-0.460003	0.423349
19576	8.245373	-0.440803	4.912843	-0.535048	0.017562	-0.258218	-0.612957	-0.203987	-0.531949	0.759853	0.190220	-0.463258	0.414525
19577	8.380518	-0.218426	4.893517	-0.425551	0.039536	-0.159040	-0.607803	-0.197106	-0.538276	0.763196	0.185074	-0.465495	0.408159
19578	8.327871	-0.044363	4.998906	-0.304320	0.146246	-0.115503	-0.605532	-0.195089	-0.543498	0.766604	0.180320	-0.465345	0.404051
19579	8.312633	0.280240	5.071675	-0.176941	0.257857	-0.106871	-0.596944	-0.193139	-0.549291	0.770571	0.176732	-0.462340	0.401531
19580	8.744907	0.282380	5.860749	-0.175601	0.264480	-0.045724	-0.590586	-0.191204	-0.555724	0.773986	0.172335	-0.459541	0.400086
19581	8.886067	-0.645811	5.393912	-0.397130	0.264831	-0.072874	-0.582651	-0.186345	-0.563423	0.778430	0.164968	-0.458242	0.396039
19582	9.317414	-1.010575	5.117255	-0.426081	0.350100	-0.096868	-0.572751	-0.175519	-0.572984	0.783759	0.156453	-0.455857	0.391712
19583	8.923341	-1.029050	4.898492	-0.404521	0.286524	-0.111129	-0.565094	-0.165420	-0.581232	0.788546	0.149120	-0.454087	0.386993
19584	8.208929	-0.912780	4.597039	-0.435091	0.293183	-0.168716	-0.556662	-0.155890	-0.587530	0.793761	0.141524	-0.452339	0.381188
19585	7.675832	-0.928505	4.676926	-0.470048	0.164459	-0.285942	-0.548485	-0.143577	-0.596132	0.798774	0.135642	-0.452416	0.372667
19586	7.877515	-0.942031	4.865778	-0.692796	0.038226	-0.374587	-0.544530	-0.134377	-0.601618	0.803688	0.127671	-0.455937	0.360426
19587	8.825742	-1.498924	4.879529	-0.850225	0.056497	-0.473308	-0.541915	-0.126753	-0.603322	0.809687	0.118143	-0.459828	0.344974
19588	8.589846	-1.431355	5.099015	-1.016103	0.101750	-0.490182	-0.537197	-0.112320	-0.608053	0.816189	0.105478	-0.463953	0.327807
19589	8.024093	-1.642356	5.082446	-1.069309	0.112642	-0.482212	-0.533007	-0.093462	-0.614530	0.822470	0.091964	-0.467955	0.310005
19590	7.652837	-1.861168	5.182337	-1.006459	0.077915	-0.520035	-0.531087	-0.072046	-0.618054	0.828054	0.079777	-0.471877	0.292053
19591	7.769870	-1.779602	5.398712	-0.935138	-0.063054	-0.590412	-0.531140	-0.056608	-0.618798	0.832243	0.070399	-0.477292	0.273146
19592	8.023458	-1.696500	5.369824	-0.861449	-0.153008	-0.576896	-0.530797	-0.047955	-0.616531	0.834953	0.062394	-0.483667	0.255004
19593	8.207613	-1.843095	5.312635	-0.745623	-0.227413	-0.465752	-0.536526	-0.038982	-0.611592	0.835968	0.055749	-0.490565	0.239571
19594	8.163483	-1.905510	5.283711	-0.602361	-0.227870	-0.397263	-0.538961	-0.029411	-0.607844	0.836200	0.050665	-0.496803	0.226694
19595	8.135596	-1.718496	5.076365	-0.445740	-0.255151	-0.295769	-0.547586	-0.027122	-0.599475	0.835447	0.047415	-0.502707	0.216946
19596	8.226465	-1.633392	4.772815	-0.387037	-0.178268	-0.215472	-0.555017	-0.022311	-0.593557	0.834903	0.043893	-0.507178	0.209239
19597	8.442882	-1.691733	4.612021	-0.441498	-0.046251	-0.198327	-0.556503	-0.016013	-0.591717	0.835656	0.038812	-0.509554	0.201312
19598	8.500123	-1.872961	4.712235	-0.453997	0.111940	-0.251021	-0.555472	-0.011046	-0.591495	0.838097	0.033336	-0.509328	0.192528
19599	8.290930	-1.842949	4.794976	-0.471195	0.304828	-0.334195	-0.552295	-0.007103	-0.595767	0.842771	0.027721	-0.505721	0.182247
19600	8.003404	-1.862564	5.036205	-0.554655	0.465637	-0.507987	-0.543321	0.000241	-0.603030	0.849491	0.021812	-0.499575	0.168265
19601	9.195398	-1.563399	6.913649	-0.420610	0.233301	-0.817646	-0.534594	-0.002093	-0.607729	0.854658	0.022067	-0.496501	0.150199
19602	7.728275	0.242778	5.181492	-0.445642	0.317769	-0.798576	-0.527551	-0.010086	-0.612921	0.860231	0.021421	-0.492003	0.132196
19603	7.990981	0.104184	4.558441	-0.392703	0.074106	-0.563862	-0.521984	-0.014119	-0.616451	0.862596	0.020089	-0.491392	0.118571
19604	8.632753	-0.031073	4.437574	-0.481458	-0.048344	-0.419043	-0.523816	-0.016757	-0.616227	0.863219	0.016016	-0.493199	0.106545
19605	9.012033	-0.498574	4.492375	-0.653285	-0.063691	-0.371376	-0.523583	-0.012643	-0.614574	0.863534	0.008636	-0.495460	0.093561
19606	8.889588	-0.218015	4.460457	-0.711403	0.128836	-0.307906	-0.522957	-0.002986	-0.615175	0.865383	-0.000838	-0.494492	0.081172
19607	8.773745	0.058286	5.028808	-0.707192	0.143077	-0.274774	-0.520747	0.011130	-0.618583	0.867161	-0.010456	-0.493073	0.069294
19608	8.534012	-0.126045	5.201212	-0.532984	0.052309	-0.252877	-0.517457	0.020312	-0.623146	0.867835	-0.017282	-0.492963	0.059595
19609	8.251194	-0.257412	5.007329	-0.424772	0.016931	-0.270770	-0.517754	0.028294	-0.622724	0.868167	-0.021840	-0.493206	0.050566
19610	8.248082	0.048342	5.019018	-0.364305	-0.002929	-0.258824	-0.518139	0.032324	-0.625789	0.868185	-0.025614	-0.493759	0.042436
19611	8.233892	0.130365	5.076203	-0.359326	-0.011180	-0.184730	-0.518432	0.037262	-0.624378	0.868057	-0.029811	-0.494294	0.035527
19612	8.252996	0.094677	5.215689	-0.315818	-0.029367	-0.163094	-0.519113	0.042069	-0.623753	0.867650	-0.033665	-0.495153	0.029550
19613	8.218216	-0.012732	5.297287	-0.284271	-0.040486	-0.139660	-0.518348	0.048968	-0.624016	0.867169	-0.036944	-0.496054	0.024157
19614	8.289905	-0.227658	5.360368	-0.228181	-0.023893	-0.114447	-0.520468	0.054603	-0.624676	0.866785	-0.039760	-0.496697	0.019884
19615	8.241568	-0.169060	5.367161	-0.050756	-0.012886	-0.067845	-0.520986	0.053640	-0.625216	0.866699	-0.039688	-0.496924	0.018018
19616	8.009163	0.009388	5.215265	0.098286	0.026693	0.012025	-0.521771	0.053085	-0.625483	0.867013	-0.038120	-0.496456	0.019142
19617	8.111922	0.078040	5.073433	0.174214	0.069781	0.066013	-0.521110	0.053236	-0.626010	0.867869	-0.035469	-0.495047	0.021746
19618	8.170656	0.154147	5.170012	0.284834	0.176738	0.097397	-0.517386	0.051398	-0.630269	0.869736	-0.031573	-0.491815	0.026088
19619	8.910609	0.384235	6.180405	0.395666	0.133031	0.134557	-0.512328	0.045168	-0.634756	0.871260	-0.025718	-0.489102	0.031991
19620	8.852971	-0.420600	5.688439	0.241860	0.161948	0.149115	-0.510966	0.040542	-0.638267	0.872834	-0.023071	-0.486079	0.036830
19621	8.817768	-0.747835	5.013893	0.149828	0.140930	0.093522	-0.506974	0.037330	-0.642556	0.874257	-0.021105	-0.483383	0.039613
19622	9.018693	-1.337684	5.075914	0.197989	0.049224	0.116765	-0.505125	0.039023	-0.644240	0.874694	-0.018817	-0.482352	0.043505
19623	8.385211	-1.486937	5.015784	0.277971	0.073583	0.201999	-0.504837	0.037124	-0.646378	0.875358	-0.015657	-0.480682	0.049480
19624	8.019637	-1.622415	4.818911	0.352197	0.022658	0.295798	-0.504015	0.034967	-0.649443	0.875336	-0.012363	-0.479865	0.057993
19625	7.947255	-1.528783	4.749277	0.383386	-0.051563	0.333854	-0.504778	0.031397	-0.650950	0.874537	-0.008548	-0.480184	0.067349
19626	8.350905	-1.580739	4.744055	0.344143	-0.138481	0.318089	-0.507264	0.028621	-0.651249	0.872777	-0.005401	-0.482106	0.076196
19627	8.528710	-1.546189	4.774338	0.246585	-0.107948	0.309762	-0.510820	0.024975	-0.648935	0.871277	-0.003726	-0.483564	0.083840
19628	8.528536	-1.554698	4.885601	0.152681	-0.045858	0.295385	-0.511621	0.026334	-0.648116	0.870311	-0.003848	-0.484115	0.090426
19629	8.078525	-1.540279	4.809034	0.020063	0.044502	0.235771	-0.512674	0.029093	-0.649234	0.870312	-0.005715	-0.483298	0.094596
19630	7.925788	-1.836604	4.943937	-0.045675	0.071951	0.138356	-0.511635	0.035457	-0.650558	0.870717	-0.007987	-0.482154	0.096512
19631	8.097663	-1.970380	5.054284	-0.068722	0.030915	0.090374	-0.511129	0.040974	-0.650715	0.870826	-0.010030	-0.481756	0.097328
19632	8.308075	-2.140326	5.332717	-0.028479	0.060083	0.098243	-0.509535	0.042400	-0.653321	0.871187	-0.011593	-0.480785	0.098711
19633	8.249528	-2.164163	5.338573	0.052356	0.046162	0.164252	-0.507432	0.045468	-0.654587	0.871307	-0.012332	-0.479859	0.102012
19634	8.172107	-2.072092	5.414311	0.207483	0.039365	0.188183	-0.506638	0.044930	-0.654997	0.871321	-0.010607	-0.478738	0.107226
19635	7.952260	-1.784457	5.476754	0.270499	0.029261	0.193140	-0.506865	0.037777	-0.656054	0.871219	-0.007833	-0.477612	0.113147
19636	7.892071	-1.640150	5.644847	0.258043	0.035521	0.137347	-0.507364	0.033103	-0.657192	0.871255	-0.004726	-0.476421	0.117966
19637	7.785268	-1.567893	5.779093	0.187839	0.010220	0.062443	-0.505107	0.031080	-0.658822	0.871219	-0.002127	-0.475786	0.120832
19638	7.624425	-1.600959	5.821078	0.126001	0.001187	0.005007	-0.504960	0.026394	-0.658522	0.871204	0.000016	-0.475501	0.122076
19639	7.475529	-1.684399	5.799117	0.083482	-0.032854	-0.028126	-0.507315	0.023895	-0.658817	0.870975	0.001729	-0.475836	0.122389
19640	7.511882	-1.715932	5.768773	0.084386	-0.068102	-0.010775	-0.508644	0.026078	-0.658240	0.870333	0.003462	-0.476856	0.122955
19641	7.599717	-1.668550	5.806159	0.092299	-0.050700	-0.011611	-0.511011	0.023561	-0.657092	0.869898	0.005176	-0.477450	0.123662
19642	7.711847	-1.619425	5.886592	0.043569	-0.018443	-0.040149	-0.511138	0.019824	-0.655854	0.869799	0.006362	-0.477700	0.123337
19643	7.532180	-1.552185	5.872329	-0.021729	0.013045	-0.114919	-0.510077	0.017631	-0.655905	0.870250	0.006886	-0.477422	0.121184
19644	7.648436	-1.613354	6.045528	-0.083854	0.045503	-0.203590	-0.509283	0.016123	-0.655809	0.871164	0.007258	-0.476841	0.116803
19645	7.858054	-1.552130	6.053664	-0.183349	0.054391	-0.328853	-0.510056	0.015725	-0.657647	0.872509	0.006872	-0.476143	0.109403
19646	8.273144	-1.331069	5.935843	-0.237768	0.028438	-0.429910	-0.509525	0.014351	-0.657547	0.873693	0.006750	-0.476126	0.099592
19647	8.743807	-0.783722	5.683370	-0.235786	-0.009382	-0.471878	-0.508874	0.011992	-0.655631	0.874584	0.006935	-0.476554	0.089169
19648	8.732754	-0.298150	5.024681	-0.247864	0.022002	-0.402031	-0.510188	0.010595	-0.655125	0.875488	0.006388	-0.476575	0.079731
19649	8.693732	-0.344574	4.862694	-0.382782	0.083041	-0.278479	-0.509394	0.012551	-0.656666	0.876770	0.002033	-0.475596	0.071267
19650	8.342432	-0.926167	4.826209	-0.479612	0.082257	-0.288660	-0.507834	0.020299	-0.658098	0.877908	-0.003752	-0.474836	0.061602
19651	8.270656	-0.718949	4.801762	-0.534939	0.130216	-0.308457	-0.506792	0.029439	-0.661072	0.879432	-0.010555	-0.473150	0.051146
19652	8.204943	-0.709335	4.861528	-0.464288	0.128541	-0.238898	-0.504562	0.038182	-0.664455	0.880725	-0.016598	-0.471428	0.042478
19653	8.103237	-0.623487	4.860257	-0.301758	0.087237	-0.138332	-0.501817	0.045943	-0.666027	0.881546	-0.020856	-0.470167	0.037216
19654	8.349685	-0.440080	5.205842	-0.122422	0.009010	-0.039618	-0.500786	0.049385	-0.665048	0.881586	-0.022657	-0.470154	0.035317
19655	8.612786	-0.368289	5.314588	0.065347	-0.020422	0.064457	-0.502876	0.046754	-0.665609	0.881369	-0.022241	-0.470443	0.037111
19656	8.638884	-0.482685	5.322042	0.242485	0.001149	0.051806	-0.505089	0.043719	-0.666965	0.881419	-0.018461	-0.470254	0.040263
19657	8.444497	-0.427911	5.349103	0.369477	0.030418	0.075906	-0.504395	0.033805	-0.666772	0.881741	-0.012805	-0.469400	0.045083
19658	8.038725	-0.313314	5.398849	0.361940	-0.002840	0.142051	-0.505413	0.027058	-0.667816	0.881633	-0.007758	-0.469113	0.050946
19659	7.803157	-0.247287	5.318064	0.390434	-0.041043	0.119136	-0.506430	0.019896	-0.668737	0.881146	-0.002041	-0.469425	0.056719
19660	8.040624	0.030482	5.478760	0.359394	-0.118928	0.084124	-0.509535	0.005395	-0.668215	0.879903	0.003639	-0.471136	0.061549
19661	8.301856	0.187930	5.525815	0.334497	-0.151775	0.070172	-0.512684	-0.001553	-0.665969	0.878329	0.009007	-0.473408	0.065902
19662	8.321152	0.140245	5.432680	0.252535	-0.159385	0.039868	-0.517428	-0.005080	-0.663119	0.876688	0.013268	-0.475913	0.068915
19663	8.208760	0.068022	5.465725	0.166062	-0.132894	0.063736	-0.522958	-0.008749	-0.660529	0.875275	0.015751	-0.478047	0.071534
19664	7.994712	0.084394	5.468482	0.119404	-0.094407	0.085753	-0.526771	-0.012804	-0.658746	0.874188	0.017156	-0.479593	0.074113
19665	8.028820	0.079897	5.409518	0.114733	-0.089478	0.106720	-0.530215	-0.013708	-0.655329	0.873126	0.018297	-0.481030	0.076989
19666	8.067557	0.086930	5.621798	0.176211	-0.110107	0.161442	-0.534286	-0.016372	-0.654828	0.871723	0.019988	-0.482773	0.081424
19667	8.145406	0.095295	5.683073	0.217516	-0.069377	0.213784	-0.536400	-0.017239	-0.653256	0.870612	0.021885	-0.483695	0.087146
19668	8.057881	0.124293	5.762989	0.222769	0.001414	0.263673	-0.538632	-0.019057	-0.652883	0.870030	0.023209	-0.483426	0.093851
19669	7.853369	0.097406	5.718904	0.249138	0.001606	0.243505	-0.539147	-0.021262	-0.653185	0.869481	0.025275	-0.482995	0.100402
19670	7.858775	0.180469	5.666693	0.270865	0.031272	0.236539	-0.538598	-0.024547	-0.654434	0.869131	0.027635	-0.482054	0.107105
19671	7.875785	0.143366	5.496281	0.310329	0.107383	0.266302	-0.536989	-0.027670	-0.656737	0.869435	0.030359	-0.479595	0.114668
19672	8.096729	0.123167	5.834714	0.381618	0.160092	0.262794	-0.534984	-0.032311	-0.658548	0.870078	0.034104	-0.476114	0.122948
19673	8.115200	0.095364	6.579652	0.415664	0.035966	0.297245	-0.532071	-0.036132	-0.659169	0.869423	0.038579	-0.474552	0.131967
19674	8.853085	-0.295529	6.232588	0.268307	0.077829	0.253461	-0.532045	-0.041496	-0.659799	0.869246	0.040631	-0.472714	0.138935
19675	8.424133	-0.615234	5.182259	0.148779	0.057286	0.085363	-0.531214	-0.041976	-0.664798	0.869483	0.042418	-0.471285	0.141741
19676	8.762640	-0.978112	5.246754	0.208847	0.068773	0.095779	-0.529894	-0.044173	-0.664326	0.869658	0.044949	-0.469613	0.145387
19677	8.472343	-1.505807	5.337956	0.270039	0.088868	0.228252	-0.529213	-0.044684	-0.666964	0.869608	0.047365	-0.467416	0.151862
19678	7.936453	-1.609839	5.283479	0.352720	0.074129	0.297677	-0.527585	-0.047916	-0.671498	0.869011	0.050487	-0.465358	0.160355
19679	7.595369	-1.682050	5.273381	0.539548	-0.012683	0.342197	-0.526242	-0.053539	-0.672406	0.867217	0.056763	-0.464105	0.171231
19680	7.751939	-1.579118	5.062998	0.592538	-0.168472	0.386970	-0.529913	-0.062843	-0.669416	0.863551	0.064017	-0.465429	0.183187
19681	8.116565	-1.631606	5.136152	0.553040	-0.240434	0.470680	-0.537556	-0.070843	-0.663749	0.858806	0.070043	-0.468072	0.196100
19682	8.471521	-1.655850	5.297099	0.544310	-0.234044	0.503929	-0.544159	-0.077463	-0.657407	0.853759	0.075589	-0.470647	0.209462
19683	8.408873	-1.525550	5.416623	0.507377	-0.090250	0.490466	-0.550228	-0.080603	-0.653491	0.850018	0.079936	-0.470740	0.222450
19684	7.727552	-1.533475	5.345082	0.425193	-0.085171	0.443512	-0.555481	-0.083692	-0.652989	0.846486	0.083368	-0.471009	0.233801
19685	7.536094	-1.786165	5.515398	0.329350	-0.097868	0.410608	-0.559427	-0.086781	-0.651448	0.843067	0.085397	-0.471753	0.243709
19686	7.685481	-2.026276	5.600538	0.299778	-0.164875	0.351240	-0.565237	-0.087430	-0.648272	0.839235	0.087944	-0.473689	0.252128
19687	7.892619	-1.979247	5.577053	0.332998	-0.201145	0.307454	-0.569609	-0.088631	-0.643806	0.835179	0.091427	-0.475855	0.260152
19688	7.963488	-1.901242	5.712119	0.311196	-0.203758	0.262157	-0.577265	-0.090415	-0.639458	0.831262	0.095191	-0.478139	0.267066
19689	7.877729	-1.600877	5.616682	0.267581	-0.163090	0.150705	-0.583071	-0.095353	-0.634793	0.828405	0.098814	-0.479625	0.271920
19690	7.752233	-1.431697	5.561457	0.156160	-0.093410	0.006395	-0.588340	-0.100269	-0.631442	0.827150	0.101855	-0.480373	0.273297
19691	7.616613	-1.385485	5.219001	0.002605	-0.056289	-0.155320	-0.590696	-0.104987	-0.630601	0.827496	0.103413	-0.480879	0.270762
19692	7.819909	-1.599582	5.104720	-0.193558	-0.014116	-0.294137	-0.591987	-0.108149	-0.632096	0.829322	0.103120	-0.481580	0.263954
19693	7.999390	-1.684640	5.193794	-0.363921	0.183285	-0.428242	-0.589317	-0.109446	-0.636338	0.834085	0.099903	-0.479457	0.253856
19694	7.897011	-1.630323	5.630345	-0.512817	0.313067	-0.496366	-0.582401	-0.107454	-0.646839	0.840519	0.094513	-0.475828	0.241212
19695	8.506807	-1.281919	6.139377	-0.562583	0.252724	-0.641124	-0.573366	-0.108746	-0.657420	0.846996	0.089543	-0.472908	0.225694
19696	9.698789	-0.455242	6.409325	-0.494659	0.084217	-0.644316	-0.564888	-0.107457	-0.665586	0.851462	0.086869	-0.472538	0.210178
19697	9.509471	0.225462	5.144943	-0.459210	0.129488	-0.423722	-0.559035	-0.106465	-0.674133	0.855232	0.082175	-0.471420	0.198968
19698	8.726702	-0.554880	4.757244	-0.541954	0.206803	-0.187795	-0.553721	-0.099677	-0.683872	0.858744	0.073851	-0.469735	0.190930
19699	7.400855	-0.986003	4.382218	-0.620351	0.200055	-0.144137	-0.550667	-0.085745	-0.693847	0.862023	0.063458	-0.468387	0.183037
19700	7.404558	-0.244169	4.906010	-0.409560	-0.017415	-0.194287	-0.548943	-0.078221	-0.699218	0.863043	0.058279	-0.469961	0.175778
19701	8.390886	0.352079	5.099946	-0.379388	-0.133110	-0.095174	-0.549200	-0.071425	-0.703016	0.862542	0.052831	-0.473453	0.170507
19702	9.351419	-0.143898	5.303142	-0.287205	-0.062299	-0.105506	-0.548695	-0.061614	-0.705055	0.862585	0.049086	-0.475427	0.165853
19703	8.753313	-0.510624	5.125297	0.001698	-0.016426	-0.043471	-0.550277	-0.059695	-0.705530	0.862558	0.049374	-0.475682	0.165174
19704	7.940149	-0.191156	4.964610	0.254570	-0.000469	0.053368	-0.551564	-0.062435	-0.707673	0.862101	0.053257	-0.474936	0.168467
19705	7.942871	-0.144851	4.945836	0.600474	-0.184608	0.146908	-0.556286	-0.072579	-0.704430	0.859130	0.062669	-0.476237	0.176538
19706	8.470938	0.668031	4.782984	0.795993	-0.284656	0.291717	-0.563370	-0.091053	-0.697925	0.854242	0.074560	-0.478648	0.188700
19707	8.971334	1.300478	4.494715	0.659273	-0.174279	0.438977	-0.570340	-0.104980	-0.691462	0.849801	0.082230	-0.479782	0.202201
19708	8.949674	0.949505	4.640339	0.453747	-0.072188	0.591674	-0.575354	-0.108657	-0.687827	0.845853	0.084572	-0.480129	0.216464
19709	8.743942	0.378744	5.048587	0.468468	-0.029332	0.527237	-0.577198	-0.111728	-0.686039	0.842386	0.087608	-0.479514	0.229733
19710	8.438722	0.261259	5.373576	0.462222	0.057407	0.517002	-0.581958	-0.115420	-0.681094	0.839648	0.090190	-0.477319	0.242948
19711	7.893364	-0.177525	5.525205	0.461017	0.075715	0.525742	-0.581962	-0.116256	-0.680324	0.836891	0.092634	-0.474762	0.256191
19712	7.852124	-0.143845	5.584748	0.475025	0.041562	0.471515	-0.579335	-0.115403	-0.680326	0.833905	0.095890	-0.472504	0.268602
19713	7.776976	0.286321	5.377113	0.468176	0.048141	0.398226	-0.579607	-0.119578	-0.677259	0.831268	0.099812	-0.469942	0.279619
19714	7.993842	0.314843	5.263551	0.463371	0.073997	0.208191	-0.575906	-0.125332	-0.676875	0.829821	0.105147	-0.466551	0.287525
19715	8.808109	0.295026	5.985377	0.514986	-0.023675	0.049147	-0.573914	-0.135536	-0.674469	0.828210	0.113577	-0.464073	0.292924
19716	8.517905	-0.314483	5.571782	0.354245	0.022256	-0.060143	-0.571286	-0.142443	-0.670953	0.827937	0.119873	-0.461521	0.295210
19717	8.807068	-0.853211	5.332252	0.226804	0.137138	-0.137850	-0.565988	-0.150646	-0.671678	0.829472	0.124309	-0.457592	0.295184
19718	8.912491	-1.911493	5.682787	0.114158	0.052266	-0.087041	-0.562813	-0.153910	-0.672552	0.830170	0.126695	-0.455872	0.294867
19719	7.861813	-1.865635	5.424418	0.279027	-0.034529	-0.019902	-0.561363	-0.156247	-0.671822	0.829255	0.131841	-0.454774	0.296875
19720	8.048209	-1.688216	5.040073	0.390212	-0.098941	0.232552	-0.562294	-0.161677	-0.667988	0.825908	0.136779	-0.454733	0.303950
19721	8.436510	-1.829718	5.242164	0.404333	-0.096078	0.361690	-0.567857	-0.164426	-0.661970	0.821666	0.140798	-0.454882	0.313248
19722	8.292277	-1.481320	5.458687	0.363602	0.016735	0.428364	-0.570630	-0.166965	-0.659378	0.818049	0.142775	-0.453544	0.323588
19723	7.582436	-1.363255	5.430760	0.246708	0.070806	0.393845	-0.571311	-0.163683	-0.657997	0.815388	0.142767	-0.451950	0.332418
19724	6.962202	-1.612492	6.061392	0.147833	-0.041423	0.308269	-0.573150	-0.161759	-0.659126	0.812519	0.142671	-0.452552	0.338608
19725	7.452276	-1.910402	5.840020	0.054327	0.175688	0.159235	-0.572365	-0.155797	-0.661505	0.812868	0.140822	-0.449795	0.342197
19726	7.461419	-2.017028	5.816499	-0.013401	-0.104372	0.113292	-0.572894	-0.151235	-0.663247	0.811187	0.140301	-0.451942	0.343568
19727	7.812133	-1.966527	5.806695	0.058087	-0.109699	0.027637	-0.574111	-0.150467	-0.659551	0.809846	0.141567	-0.453400	0.344291
19728	7.863391	-1.529416	5.751202	0.077999	-0.090819	-0.012530	-0.574393	-0.151054	-0.656938	0.808883	0.143574	-0.454338	0.344487
19729	7.943302	-1.171146	5.778669	0.036315	-0.080330	-0.099629	-0.576102	-0.154119	-0.655544	0.808746	0.145404	-0.455086	0.343052
19730	7.817478	-1.046345	5.785774	-0.067514	-0.035873	-0.202159	-0.577387	-0.160459	-0.656315	0.809990	0.146406	-0.455576	0.339016
19731	7.731102	-1.242912	5.847925	-0.192675	0.039611	-0.271353	-0.575396	-0.162350	-0.657679	0.812761	0.145237	-0.455400	0.333070
19732	7.455567	-1.388287	5.597983	-0.323418	0.135363	-0.289920	-0.570233	-0.161000	-0.662410	0.816826	0.141722	-0.454533	0.325747
19733	7.391053	-1.633625	5.443439	-0.423399	0.236817	-0.249202	-0.563100	-0.155614	-0.668781	0.821779	0.135213	-0.452644	0.318605
19734	7.698833	-1.767314	5.879945	-0.494002	0.270456	-0.252324	-0.555290	-0.146589	-0.679149	0.827103	0.127652	-0.450670	0.310648
19735	8.607936	-1.393802	6.520434	-0.419542	0.151346	-0.339997	-0.545363	-0.141125	-0.689473	0.831625	0.122466	-0.449825	0.301762
19736	9.975146	-0.618852	6.502306	-0.431291	0.097138	-0.403660	-0.540620	-0.136629	-0.692696	0.835925	0.118334	-0.449832	0.291338
19737	9.043248	-0.445322	5.141320	-0.488326	0.286053	-0.257466	-0.531510	-0.129694	-0.700231	0.841095	0.110494	-0.447240	0.283419
19738	7.920659	-1.086303	4.707765	-0.558663	0.374088	-0.246655	-0.520267	-0.120613	-0.712328	0.846979	0.101177	-0.443564	0.275027
19739	6.699606	-1.016440	4.606215	-0.482948	0.224686	-0.313789	-0.512211	-0.108840	-0.721989	0.851595	0.094218	-0.441774	0.265981
19740	7.386117	0.036549	5.438275	-0.229119	-0.131272	-0.263200	-0.509853	-0.102594	-0.723849	0.852237	0.093337	-0.444762	0.259167
19741	9.173181	0.219131	5.540030	-0.242764	-0.160907	-0.078066	-0.513820	-0.099896	-0.722456	0.851624	0.090490	-0.448658	0.255451
19742	9.172913	-0.646314	5.656043	-0.061905	0.065032	0.014598	-0.511467	-0.096014	-0.722527	0.852235	0.088975	-0.447933	0.255216
19743	8.083751	-0.949336	5.366962	0.040349	0.036759	0.110900	-0.512233	-0.096541	-0.725024	0.851886	0.088270	-0.447374	0.257596
19744	7.141458	-0.648664	5.250153	0.283778	-0.002911	0.196253	-0.514862	-0.099337	-0.723880	0.850319	0.091364	-0.446339	0.263422
19745	7.332111	-0.047788	5.423794	0.523658	-0.171475	0.186320	-0.516947	-0.110691	-0.720942	0.846763	0.099325	-0.446873	0.270982
19746	8.332168	-0.035932	5.550982	0.496651	-0.296655	0.196666	-0.524319	-0.120753	-0.715318	0.841991	0.107578	-0.449604	0.278090
19747	8.544580	0.120506	5.727479	0.477721	-0.228035	0.172511	-0.531971	-0.132783	-0.706845	0.837874	0.115219	-0.451200	0.284799
19748	8.319132	-0.177127	5.597700	0.343785	-0.218737	0.203452	-0.539488	-0.140235	-0.700775	0.833906	0.120391	-0.453398	0.290752
19749	7.851039	-0.337679	5.552958	0.285935	-0.171280	0.220272	-0.547003	-0.145882	-0.695849	0.830335	0.124070	-0.455169	0.296599
19750	7.637265	-0.259035	5.631655	0.286511	-0.132953	0.229933	-0.553592	-0.152343	-0.691208	0.827016	0.127529	-0.456273	0.302649
19751	8.009434	-0.263391	5.736797	0.317445	-0.140878	0.265642	-0.560200	-0.155508	-0.685716	0.823274	0.131136	-0.457377	0.309563
19752	8.061273	-0.151296	5.657292	0.360358	-0.088836	0.269150	-0.563753	-0.160952	-0.682913	0.819809	0.135159	-0.457335	0.317000
19753	7.886771	-0.028490	5.663072	0.367294	-0.041341	0.250034	-0.564836	-0.163504	-0.677972	0.816829	0.139112	-0.456353	0.324315
19754	7.832815	-0.105466	5.641430	0.381235	-0.021253	0.244817	-0.568377	-0.169206	-0.676486	0.813949	0.143243	-0.454930	0.331673
19755	7.906428	-0.031476	5.478557	0.426472	0.040674	0.230907	-0.571151	-0.174656	-0.672508	0.811550	0.147798	-0.452067	0.339378
19756	8.033096	0.014646	5.599773	0.520889	0.180141	0.257211	-0.567975	-0.181522	-0.671749	0.809829	0.152701	-0.446374	0.348724
19757	8.649459	-0.070715	6.695697	0.539738	-0.056395	0.321146	-0.567151	-0.191853	-0.671172	0.805416	0.158972	-0.444425	0.358497
19758	8.592832	-0.737532	6.014390	0.333110	0.074020	0.247160	-0.570452	-0.196202	-0.667563	0.803211	0.161613	-0.441654	0.365617
19759	9.056292	-0.698780	5.222156	0.306608	-0.002603	0.137176	-0.570697	-0.200057	-0.667899	0.801209	0.165364	-0.439861	0.370461
19760	8.862376	-0.602878	5.041561	0.403420	0.046470	0.194560	-0.571468	-0.207935	-0.666476	0.798809	0.169772	-0.436793	0.377217
19761	7.911455	-0.996319	4.699573	0.481066	0.142826	0.371566	-0.572232	-0.214694	-0.666342	0.795572	0.173152	-0.432123	0.387754
19762	7.397215	-1.538924	4.776366	0.451122	0.083851	0.364485	-0.573552	-0.218041	-0.664169	0.791851	0.176529	-0.428562	0.397672
19763	8.052463	-1.772055	5.155004	0.491043	-0.134261	0.313289	-0.579469	-0.224195	-0.661494	0.786414	0.182657	-0.427905	0.406309
19764	8.927878	-1.417694	5.357744	0.468675	-0.127484	0.322196	-0.584760	-0.231777	-0.654262	0.780943	0.188302	-0.427290	0.414841
19765	8.907508	-1.123082	5.512529	0.419372	0.011734	0.379399	-0.590163	-0.239331	-0.649390	0.776242	0.191470	-0.425113	0.424343
19766	8.012553	-1.055667	5.379200	0.375969	0.030093	0.361113	-0.594261	-0.241899	-0.645608	0.771943	0.193991	-0.422849	0.433208
19767	7.194890	-1.060858	5.385907	0.294958	0.089078	0.225318	-0.596088	-0.244529	-0.646040	0.769554	0.195807	-0.419862	0.439502
19768	7.080929	-1.375057	5.570506	0.198159	-0.050772	0.166779	-0.598877	-0.245430	-0.642366	0.766875	0.197913	-0.419587	0.443485
19769	7.631232	-1.683696	5.834271	0.124873	-0.201713	0.123072	-0.603905	-0.247468	-0.637649	0.763565	0.200468	-0.422125	0.445636
19770	8.016516	-1.959216	5.865032	0.174951	-0.174815	0.262652	-0.609476	-0.246767	-0.632087	0.759030	0.202488	-0.424316	0.450365
19771	8.094243	-2.020882	5.673497	0.292190	-0.206696	0.340740	-0.617427	-0.246385	-0.624941	0.752958	0.205705	-0.426257	0.457214
19772	7.985047	-1.585658	5.473984	0.377694	-0.217222	0.308995	-0.627624	-0.249921	-0.614709	0.746686	0.210748	-0.427359	0.464123
19773	7.919476	-1.145548	5.457551	0.335491	-0.176370	0.185317	-0.634930	-0.252463	-0.604609	0.741990	0.215601	-0.427717	0.469069
19774	7.930285	-0.944995	5.532796	0.207708	-0.083140	-0.005089	-0.639026	-0.258492	-0.599453	0.740424	0.219522	-0.427013	0.470364
19775	7.895141	-1.120092	5.589226	0.016592	-0.028545	-0.155264	-0.640467	-0.265151	-0.596952	0.741546	0.221144	-0.426652	0.468160
19776	7.792311	-1.212372	5.672612	-0.137172	0.028489	-0.257585	-0.637696	-0.267464	-0.597018	0.744795	0.221053	-0.426404	0.463244
19777	7.748385	-1.222356	5.731596	-0.247972	0.121020	-0.307596	-0.634372	-0.266958	-0.601752	0.749737	0.218600	-0.425565	0.457168
19778	7.867088	-1.278825	5.916911	-0.386675	0.209714	-0.327848	-0.626812	-0.266229	-0.609923	0.756166	0.213677	-0.424534	0.449806
19779	8.080043	-1.057631	5.944196	-0.493188	0.218929	-0.416471	-0.617286	-0.263275	-0.618195	0.763803	0.207475	-0.423871	0.440333
19780	9.035914	-0.624415	6.417386	-0.494088	-0.003115	-0.425714	-0.608948	-0.258398	-0.626945	0.769512	0.203558	-0.426505	0.429544
19781	8.812538	0.075026	5.241225	-0.409739	0.086060	-0.240907	-0.604980	-0.254443	-0.631616	0.773939	0.198302	-0.427738	0.422770
19782	8.927565	-0.314516	4.816558	-0.501102	0.051074	0.014887	-0.602217	-0.244853	-0.636167	0.776198	0.189989	-0.431259	0.418852
19783	8.289001	-0.933960	4.694161	-0.582855	0.181381	0.000631	-0.599828	-0.231491	-0.645100	0.779877	0.179187	-0.433380	0.414566
19784	7.824496	-0.450203	4.772311	-0.525353	0.172681	-0.125288	-0.594288	-0.217830	-0.653524	0.784244	0.170649	-0.434604	0.408607
19785	7.586710	0.145785	5.062317	-0.547605	0.068271	-0.137828	-0.591773	-0.203369	-0.662174	0.787743	0.162527	-0.437601	0.401935
19786	8.427058	-0.066670	5.403075	-0.521865	-0.075119	-0.159961	-0.590866	-0.192988	-0.665385	0.790019	0.156310	-0.442473	0.394532
19787	8.872366	-0.511006	5.287189	-0.449325	-0.150060	-0.212606	-0.590513	-0.181132	-0.665808	0.791686	0.152168	-0.447805	0.386716
19788	8.657290	-0.671854	5.292289	-0.306623	-0.079606	-0.203244	-0.590788	-0.176442	-0.666500	0.793455	0.149752	-0.450846	0.380449
19789	8.066191	-0.639752	5.262817	-0.181886	-0.006202	-0.145926	-0.591054	-0.175618	-0.666482	0.795000	0.148162	-0.451996	0.376462
19790	7.587845	-0.465446	5.237607	0.004696	0.019424	-0.081943	-0.592374	-0.173559	-0.666957	0.795773	0.148842	-0.451448	0.375214
19791	8.064351	-0.085599	5.420869	0.163808	-0.156396	0.008717	-0.593955	-0.177599	-0.664665	0.793767	0.152514	-0.452820	0.376335
19792	8.480940	0.011905	5.499801	0.130646	-0.143278	0.069092	-0.595933	-0.183308	-0.661354	0.791542	0.155048	-0.454358	0.378127
19793	8.456052	-0.084916	5.494155	0.141066	-0.051593	0.067584	-0.598323	-0.185306	-0.657704	0.790099	0.157081	-0.454391	0.380261
19794	8.119821	-0.173381	5.413496	0.173599	-0.061815	0.095328	-0.601489	-0.187017	-0.655617	0.788255	0.159440	-0.454381	0.383107
19795	7.950733	-0.364459	5.482478	0.234055	0.017958	0.211383	-0.605990	-0.188494	-0.651286	0.786029	0.161120	-0.453023	0.388547
19796	7.940704	-0.424543	5.435849	0.317859	-0.005726	0.337553	-0.607841	-0.187973	-0.650345	0.782287	0.163114	-0.451748	0.396667
19797	8.177502	-0.281614	5.497789	0.454907	0.027530	0.426241	-0.610215	-0.191194	-0.648031	0.777616	0.166225	-0.449098	0.407424
19798	8.235060	-0.010050	5.480955	0.555455	0.131232	0.396566	-0.610223	-0.196610	-0.644597	0.773630	0.170240	-0.443841	0.418952
19799	7.883854	0.283667	5.534412	0.618819	0.218812	0.255239	-0.608611	-0.204025	-0.645280	0.771274	0.175826	-0.436106	0.428991
19800	7.791766	0.416580	5.879835	0.664117	0.278194	0.129645	-0.608025	-0.220278	-0.644950	0.770160	0.182555	-0.426562	0.437688
19801	8.664796	0.073817	6.784567	0.567458	0.024684	0.054373	-0.606417	-0.234350	-0.642092	0.767821	0.190771	-0.421352	0.443305
19802	8.248230	-0.643278	5.660497	0.500076	0.156571	-0.057577	-0.601388	-0.243535	-0.641655	0.767705	0.197547	-0.414312	0.447157
19803	8.829721	-1.052777	5.801041	0.382843	0.100117	0.016881	-0.598857	-0.253852	-0.640828	0.766884	0.202548	-0.409388	0.450848
19804	8.577353	-1.764709	5.840318	0.426381	0.060144	0.196361	-0.600598	-0.256690	-0.635626	0.763846	0.206943	-0.405437	0.457531
19805	7.756701	-1.492865	5.601645	0.647076	0.086433	0.317750	-0.602709	-0.266005	-0.630550	0.758901	0.213550	-0.399482	0.467845
19806	7.339701	-1.282151	5.309194	0.839534	-0.049147	0.407429	-0.608519	-0.278017	-0.622090	0.750982	0.223474	-0.394081	0.480402
19807	7.778037	-1.257447	5.149299	0.827531	-0.198880	0.480373	-0.616464	-0.287881	-0.610819	0.740963	0.234062	-0.391234	0.493077
19808	8.274495	-1.222033	5.293298	0.738020	-0.242671	0.518964	-0.629052	-0.295221	-0.595793	0.730371	0.243302	-0.389951	0.505272
19809	8.404986	-1.341837	5.489546	0.645366	-0.188612	0.563907	-0.641771	-0.296880	-0.583538	0.719933	0.250253	-0.388954	0.517479
19810	8.340471	-1.109773	5.627512	0.554831	-0.108902	0.540813	-0.655041	-0.297196	-0.568893	0.710590	0.255178	-0.387455	0.528985
19811	7.573195	-1.255244	5.548734	0.438677	0.019726	0.541412	-0.662192	-0.293741	-0.564445	0.702684	0.257001	-0.385358	0.540079
19812	7.288074	-1.713507	5.723130	0.356584	-0.026406	0.517103	-0.668149	-0.290535	-0.561192	0.695010	0.258314	-0.384538	0.549878
19813	7.398263	-2.010872	5.747828	0.292768	-0.149702	0.496925	-0.675577	-0.285026	-0.556046	0.686803	0.260135	-0.386040	0.558215
19814	7.821164	-2.069608	5.901871	0.446668	-0.148655	0.460790	-0.683823	-0.281371	-0.546473	0.678138	0.264368	-0.385495	0.567126
19815	8.117035	-1.796885	6.034512	0.542430	-0.188604	0.397614	-0.693364	-0.281579	-0.537491	0.669207	0.270659	-0.384070	0.575670
19816	8.098538	-1.245972	5.839393	0.548471	-0.194659	0.289357	-0.701344	-0.284153	-0.525420	0.661365	0.278015	-0.381929	0.582610
19817	7.803504	-0.950825	5.719660	0.465019	-0.136833	0.165826	-0.706260	-0.289130	-0.516959	0.655741	0.284346	-0.379312	0.587600
19818	7.619689	-0.787291	5.561586	0.269074	-0.082445	0.035666	-0.708670	-0.294625	-0.509182	0.653165	0.288590	-0.377461	0.589588
19819	7.518775	-0.999229	5.488261	0.001384	0.003560	-0.074953	-0.709456	-0.296984	-0.508436	0.654050	0.288981	-0.377037	0.588687
19820	7.478230	-1.284909	5.451232	-0.190663	0.139037	-0.148999	-0.704960	-0.301057	-0.509598	0.657951	0.285992	-0.376628	0.586055
19821	7.609210	-1.748957	5.606248	-0.378377	0.247354	-0.172497	-0.699633	-0.297160	-0.519526	0.663947	0.279207	-0.376882	0.582390
19822	8.534513	-1.801027	6.964273	-0.346992	0.213790	-0.296383	-0.689558	-0.294301	-0.530689	0.670924	0.274349	-0.376445	0.576960
19823	8.729669	-0.590975	6.265131	-0.245805	0.199398	-0.310778	-0.681731	-0.298138	-0.537115	0.677316	0.270855	-0.374953	0.572093
19824	8.260726	-0.236402	5.295542	-0.156705	0.262096	-0.216774	-0.672332	-0.298918	-0.544280	0.682600	0.267372	-0.372046	0.569343
19825	8.150413	0.004694	5.090870	-0.196001	0.093264	-0.234628	-0.664905	-0.299023	-0.551941	0.686980	0.265199	-0.371823	0.565222
19826	8.225859	-0.399734	5.165694	-0.365246	-0.132435	-0.248677	-0.661074	-0.297019	-0.554946	0.690726	0.263533	-0.376473	0.558316
19827	8.357861	-0.324045	5.023287	-0.484960	0.024829	-0.300205	-0.660933	-0.296448	-0.556378	0.696741	0.258669	-0.380047	0.550642
19828	7.963061	-0.425066	5.026125	-0.573471	0.115498	-0.242172	-0.653773	-0.289358	-0.566780	0.703202	0.251247	-0.383503	0.543422
19829	7.903863	-0.526167	5.214915	-0.451858	-0.003857	-0.160870	-0.651387	-0.282100	-0.572424	0.707115	0.246055	-0.387768	0.537663
19830	8.221227	-0.314835	5.394611	-0.258214	-0.087831	-0.037784	-0.649526	-0.276368	-0.577569	0.708111	0.243652	-0.391633	0.534637
19831	8.723225	-0.169849	5.503723	-0.034905	-0.104947	-0.011379	-0.651387	-0.274062	-0.576199	0.707533	0.244309	-0.393567	0.533681
19832	8.664940	-0.154507	5.478654	0.123753	-0.027065	0.015408	-0.652064	-0.276455	-0.572701	0.706555	0.246245	-0.392740	0.534696
19833	8.007998	-0.139246	5.486782	0.171452	0.035362	0.032788	-0.651911	-0.280854	-0.573313	0.705592	0.248008	-0.390691	0.536649
19834	7.676731	-0.222257	5.347975	0.203414	-0.041543	0.025454	-0.653097	-0.285027	-0.571027	0.703987	0.251141	-0.389254	0.538342
19835	7.800819	-0.161396	5.675272	0.233921	-0.150582	0.049495	-0.655476	-0.292274	-0.566301	0.701065	0.255660	-0.389205	0.540060
19836	8.207704	-0.065837	5.718081	0.260348	-0.218208	0.105104	-0.661824	-0.295442	-0.560417	0.696895	0.260857	-0.390018	0.542380
19837	8.371188	-0.003294	5.642555	0.269480	-0.259185	0.146847	-0.667001	-0.297923	-0.553478	0.691832	0.266286	-0.391550	0.545113
19838	8.217123	-0.174486	5.437867	0.266982	-0.224566	0.171368	-0.675231	-0.300618	-0.542850	0.686774	0.271095	-0.392684	0.548315
19839	8.068962	-0.143138	5.352147	0.238582	-0.207433	0.208108	-0.681226	-0.300660	-0.533366	0.681537	0.275035	-0.394107	0.551853
19840	8.042130	-0.171077	5.265203	0.240623	-0.219980	0.227254	-0.689843	-0.303623	-0.523658	0.675947	0.278970	-0.395717	0.555589
19841	8.226984	-0.164191	5.377253	0.342273	-0.189319	0.277664	-0.698341	-0.302171	-0.514389	0.669422	0.283531	-0.396059	0.560912
19842	8.231647	-0.184502	5.454338	0.444859	-0.117055	0.350843	-0.704455	-0.300254	-0.507357	0.662005	0.288019	-0.394635	0.568382
19843	8.144387	-0.120886	5.476629	0.539951	-0.043392	0.397857	-0.711606	-0.300956	-0.501024	0.653986	0.292539	-0.391355	0.577551
19844	7.991226	-0.076966	5.575223	0.600427	0.049945	0.433681	-0.716913	-0.302328	-0.494719	0.645786	0.296415	-0.386291	0.588114
19845	7.774522	-0.055750	5.800869	0.646311	0.105238	0.451987	-0.723528	-0.305366	-0.488437	0.637413	0.300035	-0.379942	0.599440
19846	8.736781	-0.165905	6.455037	0.746618	0.059147	0.477899	-0.726202	-0.306292	-0.482666	0.627562	0.305188	-0.373077	0.611424
19847	8.127614	-0.416590	5.889270	0.638185	0.074921	0.485164	-0.730189	-0.306674	-0.477399	0.618278	0.308653	-0.367186	0.622607
19848	8.215065	-0.620821	4.971513	0.648739	0.062108	0.415343	-0.735240	-0.306253	-0.471060	0.609496	0.312839	-0.360893	0.632774
19849	8.434214	-1.004522	5.036048	0.648957	-0.026098	0.460525	-0.740022	-0.306652	-0.465001	0.599398	0.317761	-0.355795	0.642775
19850	8.720518	-1.501235	5.390400	0.698020	0.013453	0.467571	-0.748392	-0.306036	-0.454962	0.588977	0.322608	-0.349614	0.653300
19851	8.509142	-1.425251	5.488374	0.789616	-0.011853	0.479404	-0.754104	-0.306736	-0.447591	0.577475	0.328690	-0.342463	0.664232
19852	8.305703	-1.260704	5.473624	0.887190	-0.042428	0.491196	-0.760873	-0.308563	-0.439186	0.564740	0.336086	-0.334365	0.675511
19853	7.722576	-1.204039	4.972165	0.874333	-0.091449	0.516288	-0.768604	-0.311987	-0.425035	0.551189	0.343696	-0.327000	0.686392
19854	7.514291	-1.422503	5.133671	0.771924	-0.221663	0.513593	-0.779773	-0.311041	-0.410511	0.537310	0.351850	-0.322352	0.695406
19855	8.122276	-1.444642	5.346914	0.660214	-0.279411	0.452795	-0.788333	-0.308161	-0.394394	0.524505	0.359861	-0.319348	0.702433
19856	8.415152	-1.291964	5.361692	0.554934	-0.204899	0.428920	-0.797130	-0.306492	-0.380791	0.513148	0.365807	-0.316787	0.708879
19857	7.908988	-1.320150	5.230127	0.396644	-0.049135	0.389623	-0.805115	-0.301590	-0.371588	0.504386	0.368067	-0.314550	0.714969
19858	7.405715	-1.665319	5.224732	0.319370	-0.061497	0.333946	-0.813325	-0.295941	-0.367221	0.496865	0.370083	-0.313073	0.719826
19859	7.555200	-1.867775	5.416943	0.260587	-0.220441	0.246487	-0.818009	-0.292510	-0.358989	0.489984	0.374231	-0.313392	0.722255
19860	8.147117	-1.738394	5.550390	0.211913	-0.252228	0.173349	-0.822967	-0.289654	-0.349062	0.484325	0.378881	-0.314121	0.723330
19861	8.404022	-1.484015	5.615873	0.153903	-0.177240	0.099603	-0.825939	-0.288975	-0.339716	0.480585	0.382216	-0.314436	0.723932
19862	8.162506	-1.203234	5.436588	0.070388	-0.072713	-0.048209	-0.827689	-0.289055	-0.334722	0.480305	0.384278	-0.313772	0.723315
19863	7.842334	-1.062354	5.237758	-0.047144	0.012995	-0.203824	-0.825973	-0.292770	-0.333759	0.483684	0.384803	-0.312826	0.721191
19864	7.885169	-1.214097	5.316933	-0.164117	0.043588	-0.311533	-0.823699	-0.298230	-0.335981	0.489718	0.384557	-0.312390	0.717429
19865	7.950062	-1.346179	5.357136	-0.298272	0.166889	-0.417183	-0.816636	-0.307855	-0.342779	0.499001	0.381687	-0.311878	0.712773
19866	7.961510	-1.433360	5.549335	-0.388537	0.281627	-0.447982	-0.808608	-0.316429	-0.355596	0.510084	0.376586	-0.311185	0.707927
19867	8.024907	-1.349989	5.863826	-0.454757	0.364539	-0.468484	-0.797979	-0.320452	-0.366898	0.522338	0.369480	-0.310419	0.703056
19868	8.683841	-0.972357	6.105796	-0.450421	0.246430	-0.524592	-0.784411	-0.327559	-0.382480	0.534533	0.364555	-0.310296	0.696485
19869	9.910641	-0.083844	6.024732	-0.327884	0.176473	-0.486671	-0.773525	-0.336993	-0.390482	0.544744	0.361410	-0.309485	0.690548
19870	9.594935	0.273451	5.129125	-0.469502	0.203474	-0.139117	-0.764571	-0.342640	-0.405345	0.551308	0.354351	-0.312759	0.687515
19871	8.245273	-0.538194	4.499838	-0.522208	0.314588	-0.048064	-0.763035	-0.336804	-0.419010	0.557569	0.344418	-0.316214	0.685931
19872	6.969739	-0.596115	4.581747	-0.436634	0.197418	-0.115129	-0.758893	-0.331951	-0.429172	0.563392	0.337580	-0.319222	0.683174
19873	7.664331	0.138253	5.244435	-0.287921	-0.132168	-0.184497	-0.755831	-0.332139	-0.433656	0.566973	0.337205	-0.323493	0.678371
19874	9.066587	0.238217	5.213467	-0.260142	-0.080509	-0.119677	-0.753205	-0.332674	-0.432899	0.569840	0.336140	-0.327155	0.674731
19875	9.271747	-0.440244	5.383087	-0.057397	0.004530	-0.025719	-0.753727	-0.329347	-0.434928	0.570573	0.335538	-0.327817	0.674090
19876	7.923795	-0.487548	4.999509	0.085613	-0.005621	0.071320	-0.752653	-0.332073	-0.436432	0.569019	0.336146	-0.327237	0.675381
19877	7.443601	-0.206731	5.002492	0.345913	0.040124	0.100244	-0.755045	-0.336986	-0.431004	0.565561	0.338836	-0.322882	0.679027
19878	7.826560	0.432253	5.312670	0.485087	-0.182875	0.095711	-0.756004	-0.344677	-0.422757	0.559783	0.346193	-0.319026	0.681921
19879	8.484639	0.643469	5.457860	0.455396	-0.142182	0.068083	-0.759624	-0.352580	-0.410691	0.554763	0.352774	-0.314937	0.684546
19880	8.694277	0.727840	5.568020	0.349041	-0.082676	0.001423	-0.761503	-0.357646	-0.403697	0.551763	0.357787	-0.311106	0.686119
19881	8.249052	0.305403	5.480280	0.170900	-0.039614	0.126771	-0.763630	-0.361167	-0.399293	0.548561	0.359445	-0.310145	0.688251
19882	7.738707	-0.005435	5.448903	0.194139	-0.013299	0.222679	-0.767355	-0.359608	-0.394776	0.544025	0.360398	-0.309243	0.691750
19883	7.741379	0.047297	5.507703	0.291023	-0.017194	0.307863	-0.770011	-0.358565	-0.392114	0.537569	0.361902	-0.307630	0.696714
19884	8.039452	0.274208	5.610586	0.387300	-0.040118	0.377321	-0.775464	-0.355112	-0.386236	0.529265	0.364302	-0.305415	0.702769
19885	8.099030	0.489077	5.670380	0.442036	0.024975	0.324998	-0.782214	-0.352752	-0.382076	0.521645	0.366649	-0.301267	0.709008
19886	7.798972	0.791996	5.730050	0.423630	0.036551	0.272671	-0.786193	-0.352428	-0.378106	0.514890	0.368915	-0.296894	0.714594
19887	7.695658	0.594159	5.700564	0.388745	0.044168	0.251865	-0.788865	-0.353490	-0.372469	0.508741	0.370811	-0.292653	0.719748
19888	7.895016	0.561001	5.690644	0.375910	0.135013	0.255683	-0.790466	-0.353264	-0.369831	0.503061	0.371207	-0.287779	0.725478
19889	8.162604	0.620025	6.072711	0.434854	0.143072	0.262551	-0.791517	-0.351333	-0.370834	0.496923	0.372019	-0.281840	0.731598
19890	8.686534	0.407137	6.478884	0.332084	0.031582	0.276598	-0.794166	-0.347785	-0.370220	0.490593	0.373310	-0.278746	0.736382
19891	8.742608	-0.189159	5.478787	0.110361	0.082099	0.181502	-0.796812	-0.344234	-0.369868	0.487661	0.372227	-0.277529	0.739332
19892	8.849082	-0.347157	5.195629	0.149432	0.161140	0.033359	-0.796678	-0.343259	-0.370637	0.486963	0.371143	-0.274020	0.741642
19893	8.438130	-0.694459	5.311557	0.172327	0.124939	0.102943	-0.795869	-0.342942	-0.373259	0.484932	0.370485	-0.270901	0.744442
19894	7.704698	-1.340366	5.021484	0.211745	0.101083	0.165514	-0.797688	-0.342648	-0.376125	0.481467	0.370157	-0.268021	0.747889
19895	7.711385	-1.809757	5.317309	0.221183	-0.023260	0.173909	-0.797402	-0.343996	-0.378252	0.477159	0.371767	-0.266174	0.750506
19896	8.380493	-1.425799	5.198361	0.288528	-0.164811	0.241410	-0.803010	-0.341412	-0.369112	0.470549	0.375716	-0.265244	0.753038
19897	8.842517	-1.049322	5.258423	0.258415	-0.070907	0.329023	-0.807557	-0.338526	-0.361285	0.463293	0.377540	-0.264495	0.756879
19898	8.294832	-1.048738	5.411518	0.224064	-0.004656	0.308293	-0.812868	-0.333669	-0.357348	0.456934	0.378070	-0.263501	0.760817
19899	7.652014	-1.145983	5.265177	0.172732	0.002164	0.247313	-0.816858	-0.327680	-0.354709	0.451885	0.378385	-0.262763	0.763924
19900	7.212329	-1.366978	5.616012	0.090757	-0.007116	0.215210	-0.822144	-0.323062	-0.353662	0.447900	0.378206	-0.263096	0.766241
19901	7.478730	-1.569338	5.708672	0.082659	-0.150586	0.224485	-0.825623	-0.318200	-0.348689	0.443040	0.380111	-0.264940	0.767489
19902	7.863017	-1.620171	5.616747	0.137710	-0.176851	0.302817	-0.828844	-0.312098	-0.343562	0.436485	0.382439	-0.266746	0.769460
19903	7.998524	-1.757001	5.592298	0.203371	-0.190099	0.384616	-0.834992	-0.303720	-0.335484	0.427961	0.385090	-0.268306	0.772377
19904	8.014443	-1.531257	5.580616	0.263535	-0.200484	0.298908	-0.842324	-0.297850	-0.326135	0.420267	0.388848	-0.268279	0.774726
19905	7.916805	-1.154625	5.622132	0.229267	-0.139783	0.133397	-0.847018	-0.291941	-0.317723	0.415638	0.392220	-0.267043	0.775949
19906	7.781542	-0.955817	5.749152	0.111108	-0.054376	-0.009107	-0.846285	-0.293130	-0.310277	0.414631	0.394070	-0.265719	0.776005
19907	7.627396	-1.104796	5.731222	-0.055926	-0.020959	-0.155073	-0.846148	-0.296446	-0.309426	0.417349	0.394732	-0.265634	0.774239
19908	7.590147	-1.244667	5.676822	-0.166216	0.022129	-0.279353	-0.842689	-0.303001	-0.311285	0.423119	0.394510	-0.265836	0.771145
19909	7.650874	-1.264536	5.670294	-0.217442	0.043812	-0.300065	-0.838836	-0.308999	-0.313268	0.429664	0.393528	-0.266542	0.767776
19910	7.669896	-1.344626	5.654186	-0.299377	0.128175	-0.292597	-0.832864	-0.311627	-0.318608	0.437200	0.390565	-0.267747	0.764609
19911	7.808095	-1.384910	5.897393	-0.363565	0.199184	-0.334922	-0.826436	-0.316372	-0.330550	0.446178	0.386029	-0.269042	0.761264
19912	8.062146	-1.198732	5.986185	-0.405187	0.246136	-0.359069	-0.819510	-0.319631	-0.339713	0.456086	0.380603	-0.270248	0.757690
19913	9.355177	-0.906966	6.696545	-0.345420	0.028662	-0.363173	-0.810366	-0.323034	-0.346665	0.464323	0.378863	-0.272555	0.752715
19914	9.374899	-0.239316	5.572426	-0.338467	0.098694	-0.151985	-0.807149	-0.327897	-0.351768	0.469725	0.375081	-0.275602	0.750144
19915	9.068604	-1.133586	5.019556	-0.512317	0.209457	0.051241	-0.802615	-0.321518	-0.362427	0.473885	0.366762	-0.281827	0.749328
19916	7.438641	-1.148588	4.567892	-0.516035	0.215507	-0.125183	-0.798310	-0.312872	-0.378286	0.480753	0.359353	-0.286609	0.746725
19917	7.258072	-0.343923	4.820807	-0.333233	0.120957	-0.246466	-0.796030	-0.309040	-0.385439	0.487458	0.355704	-0.288794	0.743275
19918	8.590532	0.353752	5.013034	-0.294859	-0.194438	-0.231636	-0.791040	-0.310110	-0.384054	0.491879	0.357074	-0.293442	0.737865
19919	9.319592	-0.606772	5.258546	-0.217119	-0.089007	-0.213903	-0.789057	-0.311183	-0.384745	0.496009	0.357522	-0.296143	0.733794
19920	8.900043	-1.207239	5.225791	-0.022193	0.062807	-0.074482	-0.786782	-0.317473	-0.386722	0.497656	0.356848	-0.295343	0.733329
19921	7.540092	-1.202358	4.961876	0.161325	0.021166	0.111314	-0.787973	-0.316111	-0.386424	0.494935	0.357514	-0.293741	0.735486
19922	7.490174	-0.571123	4.991386	0.591480	-0.060382	0.146390	-0.788533	-0.319357	-0.380714	0.488190	0.363396	-0.286696	0.739878
19923	8.015108	0.175554	5.110956	0.693795	-0.268162	0.189119	-0.792192	-0.322886	-0.365939	0.478706	0.373062	-0.280556	0.743609
19924	8.746158	0.372107	5.208247	0.706065	-0.187668	0.164982	-0.795598	-0.328648	-0.348719	0.469911	0.381670	-0.273086	0.747621
19925	8.765242	0.322445	5.294266	0.643324	-0.190760	0.220990	-0.802023	-0.331380	-0.333777	0.460571	0.389413	-0.267064	0.751604
19926	8.245893	-0.270605	5.326875	0.587673	-0.188041	0.351980	-0.808837	-0.330783	-0.320996	0.449691	0.395758	-0.262711	0.756397
19927	8.050070	-0.479539	5.275155	0.621974	-0.132510	0.468039	-0.815790	-0.325211	-0.309559	0.436902	0.400935	-0.258306	0.762657
19928	7.916983	-0.354330	5.250957	0.724239	-0.169348	0.538255	-0.824349	-0.316927	-0.295957	0.421986	0.407021	-0.253049	0.769563
19929	8.285860	-0.114323	5.211955	0.802392	-0.148134	0.588710	-0.833965	-0.308660	-0.281824	0.405534	0.413096	-0.246820	0.777157
19930	8.281787	0.030906	5.252857	0.772878	-0.114392	0.569687	-0.841757	-0.298184	-0.266612	0.389699	0.418280	-0.240429	0.784456
19931	8.187342	0.136986	5.392142	0.679527	-0.100936	0.486236	-0.849514	-0.290148	-0.254595	0.375837	0.422850	-0.234685	0.790486
19932	8.062905	0.107348	5.535029	0.528402	0.033718	0.391096	-0.855783	-0.281479	-0.247821	0.365339	0.424449	-0.229388	0.796085
19933	7.925935	0.005483	5.633595	0.429362	0.059098	0.276309	-0.859516	-0.276052	-0.244147	0.357559	0.425431	-0.224509	0.800472
19934	7.840383	-0.029547	5.794878	0.260478	0.115888	0.194962	-0.861642	-0.270842	-0.243897	0.352720	0.424598	-0.221164	0.803985
19935	7.827964	-0.073131	5.794545	0.186846	0.152455	0.130736	-0.862423	-0.269728	-0.245443	0.349735	0.422936	-0.218206	0.806968
19936	7.959559	0.005673	6.029914	0.083333	0.198774	0.120716	-0.862119	-0.267028	-0.251686	0.348006	0.419804	-0.216527	0.809798
19937	8.410042	-0.293442	6.388130	-0.021650	0.209646	0.134242	-0.861055	-0.260347	-0.256283	0.346970	0.415705	-0.216521	0.812354
19938	9.095232	-0.820469	6.759470	-0.166879	0.150288	0.076220	-0.860629	-0.255168	-0.262478	0.347781	0.411808	-0.218836	0.813372
19939	8.443082	-1.065471	5.492601	-0.267951	0.229165	-0.083843	-0.860567	-0.252438	-0.271341	0.352393	0.406598	-0.220892	0.813452
19940	8.554455	-0.823896	5.072161	-0.083127	0.208033	-0.155979	-0.856533	-0.254476	-0.281246	0.356532	0.403349	-0.219521	0.813637
19941	7.967078	-0.616751	4.795702	0.091250	0.195173	-0.079881	-0.854100	-0.259893	-0.286747	0.357985	0.401226	-0.216009	0.814987
19942	7.355975	-0.702017	4.639113	0.072450	0.144778	0.028104	-0.854205	-0.261099	-0.289524	0.357602	0.399294	-0.214041	0.816622
19943	7.953131	-0.874362	5.053856	0.094218	-0.081768	0.020533	-0.854210	-0.259305	-0.289750	0.356187	0.401290	-0.213287	0.816459
19944	9.483335	-0.856155	5.512713	-0.002726	-0.151908	-0.106493	-0.855823	-0.262286	-0.284028	0.357341	0.404233	-0.213587	0.814422
19945	9.153059	-0.750800	5.461310	-0.131383	0.110746	-0.180449	-0.856845	-0.264467	-0.286686	0.361820	0.402371	-0.213543	0.813378
19946	8.076780	-0.436641	5.546335	-0.293300	0.083183	-0.218634	-0.854681	-0.267400	-0.292661	0.368077	0.399860	-0.215953	0.811170
19947	7.237824	-0.369399	5.385074	-0.421531	0.093475	-0.239304	-0.850957	-0.267576	-0.297674	0.375729	0.396371	-0.220242	0.808215
19948	7.386975	-0.657649	5.433215	-0.448853	-0.020809	-0.293575	-0.848922	-0.270230	-0.304036	0.383902	0.394650	-0.225315	0.803806
19949	7.987683	-0.679513	5.627259	-0.536270	-0.027297	-0.294985	-0.845999	-0.272371	-0.306722	0.392735	0.392385	-0.231865	0.798769
19950	8.256186	-0.972247	5.549093	-0.605168	0.037319	-0.160202	-0.842518	-0.271686	-0.314602	0.400195	0.387785	-0.239980	0.794907
19951	8.265291	-1.115968	5.367660	-0.629174	0.119307	-0.034279	-0.841946	-0.265790	-0.322882	0.406157	0.381107	-0.248833	0.792386
19952	8.047964	-1.226872	5.467953	-0.620129	0.136604	-0.025555	-0.839787	-0.261663	-0.331602	0.411946	0.374039	-0.257353	0.790041
19953	7.754094	-1.127288	5.471317	-0.622401	0.237453	-0.095099	-0.838008	-0.255164	-0.343026	0.419280	0.365739	-0.264604	0.787670
19954	7.650030	-1.401005	5.719218	-0.683731	0.345976	-0.185312	-0.833293	-0.250370	-0.358963	0.428960	0.355539	-0.271091	0.784917
19955	7.851804	-1.732621	6.356322	-0.664398	0.323431	-0.319688	-0.828946	-0.244844	-0.378555	0.440387	0.346556	-0.276553	0.780690
19956	8.033036	-1.452283	6.767748	-0.572254	0.200410	-0.430208	-0.821325	-0.245822	-0.393317	0.452129	0.340768	-0.280728	0.775015
19957	7.420211	-0.805762	5.410968	-0.431658	0.235536	-0.376613	-0.813874	-0.251434	-0.401218	0.462189	0.335407	-0.282804	0.770653
19958	6.817337	-0.763019	5.086521	-0.408624	0.093015	-0.209713	-0.809850	-0.253765	-0.409817	0.468671	0.331406	-0.286843	0.766968
19959	7.674036	-1.514495	5.426491	-0.470251	-0.094654	-0.105180	-0.808275	-0.249321	-0.411445	0.472825	0.329154	-0.294344	0.762532
19960	8.066747	-1.738366	5.610358	-0.478448	-0.082944	-0.131204	-0.808664	-0.244881	-0.414240	0.477479	0.326683	-0.301573	0.757856
19961	8.256847	-1.626927	5.922322	-0.370796	-0.010523	-0.021388	-0.809836	-0.238639	-0.418566	0.480129	0.323548	-0.307278	0.755230
19962	8.080598	-1.343846	6.143498	-0.124775	-0.029827	-0.021343	-0.809448	-0.235459	-0.419162	0.481088	0.322964	-0.309337	0.754029
19963	8.094929	-0.967826	6.153363	0.077602	-0.052025	-0.038606	-0.810120	-0.236181	-0.417073	0.480836	0.324868	-0.308530	0.753702
19964	7.928988	-0.619749	6.196050	0.135813	-0.050760	-0.138271	-0.809333	-0.241304	-0.414426	0.481732	0.327824	-0.306096	0.752842
19965	7.529520	-0.679846	6.233478	0.090547	-0.002512	-0.176437	-0.809871	-0.246038	-0.410844	0.483789	0.329949	-0.303664	0.751579
19966	7.327050	-0.763214	6.246653	0.097256	-0.014661	-0.181747	-0.808801	-0.253205	-0.409683	0.485777	0.332254	-0.301158	0.750288
19967	7.239938	-0.689035	6.191610	0.067398	-0.117924	-0.155807	-0.807492	-0.259022	-0.406266	0.486985	0.335736	-0.300276	0.748305
19968	7.474908	-0.462368	6.145826	0.052883	-0.129264	-0.099960	-0.807400	-0.262547	-0.399780	0.487353	0.338820	-0.300093	0.746748
19969	7.777989	-0.282403	5.879887	0.086717	-0.151470	-0.042527	-0.807705	-0.264971	-0.393531	0.486541	0.342306	-0.299966	0.745738
19970	7.929079	-0.267817	5.760382	0.139031	-0.078298	-0.054663	-0.810371	-0.267270	-0.388050	0.485932	0.345191	-0.298297	0.745474
19971	7.973577	-0.183609	5.574112	0.170449	0.022698	-0.046621	-0.810397	-0.271469	-0.382888	0.485652	0.346931	-0.295165	0.746096
19972	7.997936	-0.146824	5.741143	0.227500	0.148770	0.015503	-0.810497	-0.275993	-0.384681	0.484717	0.346861	-0.290449	0.748583
19973	8.594931	-0.221915	6.801341	0.240585	0.097386	0.086954	-0.808775	-0.278174	-0.385130	0.482392	0.347380	-0.286420	0.751391
19974	7.903841	-0.425311	5.753880	0.101260	0.190346	-0.010164	-0.808502	-0.278988	-0.385935	0.482937	0.345586	-0.283012	0.753158
19975	8.191769	-0.776023	5.415360	0.005588	0.133021	-0.095451	-0.805159	-0.281085	-0.391770	0.485172	0.344348	-0.280904	0.753078
19976	8.396694	-1.052741	5.694821	-0.045499	0.084777	-0.119799	-0.803018	-0.284333	-0.394735	0.487781	0.343333	-0.279967	0.752204
19977	8.235279	-1.215153	5.580016	-0.040460	0.159344	-0.084721	-0.800632	-0.285250	-0.396606	0.490290	0.341199	-0.278394	0.752128
19978	7.924496	-1.118893	5.457815	0.034805	0.101365	-0.093887	-0.798748	-0.287519	-0.400861	0.492039	0.340570	-0.276259	0.752058
19979	7.526524	-0.944588	5.370216	0.057285	0.021611	-0.134383	-0.798599	-0.292341	-0.400695	0.493840	0.341743	-0.274255	0.751078
19980	7.763892	-1.099208	5.558657	0.058697	-0.058345	-0.113626	-0.796626	-0.297309	-0.398447	0.494840	0.343853	-0.273198	0.749841
19981	8.054659	-1.287690	5.694535	-0.019861	-0.101678	-0.052395	-0.796898	-0.299821	-0.396134	0.495239	0.345660	-0.274165	0.748392
19982	8.244083	-1.306556	5.936863	-0.027423	-0.114860	0.003447	-0.797072	-0.300166	-0.390764	0.494764	0.347118	-0.275763	0.747444
19983	8.108088	-1.263843	5.911557	-0.017866	-0.063423	0.061109	-0.799449	-0.299373	-0.389944	0.493641	0.347737	-0.277138	0.747391
19984	7.641173	-1.250374	5.714303	-0.003326	-0.024060	0.113438	-0.801859	-0.295306	-0.386699	0.491847	0.347466	-0.278238	0.748290
19985	7.416348	-1.422768	5.673459	-0.001955	-0.096760	0.127166	-0.804775	-0.292184	-0.385305	0.489420	0.348349	-0.280184	0.748744
19986	7.566837	-1.501045	5.610756	0.003660	-0.142267	0.127052	-0.809567	-0.286917	-0.380707	0.486706	0.349833	-0.282430	0.748977
19987	8.051733	-1.774252	5.794212	0.017285	-0.165462	0.086928	-0.811993	-0.284399	-0.374739	0.484330	0.352128	-0.284506	0.748657
19988	8.144655	-1.706480	5.739762	0.054821	-0.122046	0.085204	-0.814142	-0.280888	-0.370851	0.481986	0.354032	-0.285491	0.748896
19989	8.021749	-1.492223	5.777129	0.111720	-0.079475	0.023187	-0.816280	-0.281516	-0.366390	0.480360	0.356290	-0.284894	0.749098
19990	8.001352	-1.271347	5.574934	0.150986	-0.070823	-0.039733	-0.817097	-0.285864	-0.360962	0.479485	0.359059	-0.283051	0.749035
19991	8.024783	-1.018433	5.515040	0.142231	-0.028684	-0.099797	-0.816719	-0.289903	-0.357111	0.479753	0.361535	-0.280637	0.748580
19992	7.924979	-1.024830	5.512412	0.032492	0.004513	-0.153478	-0.815663	-0.292797	-0.356258	0.481849	0.362673	-0.279019	0.747287
19993	7.812238	-1.157726	5.544600	-0.118655	0.056474	-0.213951	-0.813024	-0.294836	-0.356317	0.486169	0.361986	-0.278866	0.744876
19994	7.796867	-1.288792	5.555196	-0.271594	0.163503	-0.223657	-0.809140	-0.297459	-0.363741	0.492371	0.358180	-0.279715	0.742318
19995	8.323195	-1.479060	6.109334	-0.394491	0.206599	-0.250982	-0.804201	-0.296603	-0.373070	0.499994	0.352705	-0.281920	0.739003
19996	8.576727	-0.898397	6.525787	-0.393352	0.164074	-0.327010	-0.795564	-0.299428	-0.382630	0.508510	0.348203	-0.283795	0.734597
19997	8.035867	-0.390742	5.378442	-0.344030	0.267614	-0.251121	-0.790095	-0.299531	-0.391982	0.516032	0.342278	-0.284557	0.731836
19998	6.841658	0.039898	4.898844	-0.192764	0.094476	-0.287179	-0.784752	-0.302260	-0.400729	0.522090	0.340563	-0.284456	0.728370
19999	7.314175	0.129681	4.973952	-0.222088	-0.032276	-0.224586	-0.781295	-0.307016	-0.403208	0.526634	0.340111	-0.286668	0.724433
20000	7.975419	0.076985	5.275118	-0.247141	-0.072175	-0.243704	-0.777850	-0.308467	-0.405622	0.531436	0.339971	-0.289372	0.719902
20001	8.539835	0.195164	6.004680	-0.406885	0.008944	-0.229843	-0.775195	-0.308817	-0.408533	0.537504	0.336994	-0.293717	0.715021
20002	8.680689	-0.139040	6.703688	-0.484302	0.148681	-0.200373	-0.770023	-0.306205	-0.414945	0.544483	0.330850	-0.297702	0.710950
20003	8.072995	-0.444614	6.710954	-0.538370	0.065185	-0.190048	-0.766679	-0.301233	-0.424181	0.551079	0.325324	-0.303494	0.705952
20004	7.441274	-0.398343	6.089403	-0.517903	0.078310	-0.132610	-0.763610	-0.297393	-0.431340	0.556775	0.319326	-0.309090	0.701781
20005	6.960325	-0.349623	5.568521	-0.446688	-0.116378	-0.109031	-0.760962	-0.290411	-0.436728	0.560406	0.316790	-0.316043	0.696926
20006	7.773986	-0.232989	5.364946	-0.304808	-0.324686	-0.162259	-0.763111	-0.287729	-0.432595	0.562540	0.318936	-0.322919	0.691051
20007	8.447769	0.126178	5.289120	-0.166022	-0.321093	-0.134675	-0.764227	-0.286871	-0.425095	0.563368	0.322549	-0.328044	0.686269
20008	9.125154	0.390857	5.853510	-0.122156	-0.107034	-0.116667	-0.763746	-0.286936	-0.419592	0.565063	0.323434	-0.330201	0.683419
20009	8.820635	-0.124017	5.674038	-0.082604	0.011443	-0.109463	-0.765048	-0.288592	-0.420402	0.567179	0.323289	-0.330555	0.681561
20010	8.104898	-0.212999	5.495600	0.046689	0.101219	-0.090499	-0.763427	-0.296268	-0.422139	0.568790	0.323064	-0.328214	0.681457
20011	7.662362	-0.174051	5.390155	0.158679	0.142837	-0.008789	-0.759848	-0.298960	-0.424317	0.568839	0.323213	-0.324412	0.683163
20012	8.104888	-0.107449	6.049160	0.296206	-0.048933	0.047902	-0.758798	-0.298815	-0.424059	0.565959	0.326961	-0.321257	0.685260
20013	8.628789	-0.320604	6.479542	0.259196	-0.062169	0.060291	-0.759208	-0.302861	-0.420333	0.563065	0.330586	-0.318817	0.687042
20014	8.045131	-0.404377	5.726701	0.127369	0.006870	0.081717	-0.761221	-0.304607	-0.414583	0.561155	0.331431	-0.317558	0.688778
20015	7.421654	-0.564961	5.365937	-0.049893	-0.015421	0.043708	-0.763863	-0.303266	-0.413751	0.560824	0.331030	-0.318720	0.688704
20016	7.657949	-0.881147	5.678010	0.016244	-0.110107	0.025874	-0.765477	-0.302229	-0.409916	0.559670	0.332591	-0.319931	0.688329
20017	7.959385	-0.932386	5.687266	0.102298	-0.169545	0.035974	-0.766930	-0.304193	-0.408240	0.557440	0.336040	-0.320675	0.688118
20018	7.891314	-0.947311	5.553033	0.200603	-0.012910	0.189639	-0.768934	-0.303708	-0.404544	0.553408	0.337259	-0.319358	0.691380
20019	7.541276	-0.885879	5.537781	0.248711	-0.056523	0.274795	-0.771993	-0.302684	-0.400830	0.547586	0.339210	-0.318412	0.695486
20020	7.614275	-0.897981	5.477811	0.310160	-0.156765	0.284811	-0.777076	-0.298155	-0.392573	0.540517	0.342987	-0.317764	0.699448
20021	7.906079	-0.936710	5.460834	0.255786	-0.136462	0.239719	-0.784384	-0.295573	-0.384601	0.534555	0.346291	-0.317325	0.702594
20022	8.177070	-1.189916	5.538136	0.235054	-0.059551	0.241811	-0.787581	-0.292342	-0.381105	0.529153	0.348127	-0.316354	0.706204
20023	8.312731	-1.242635	5.810280	0.167647	0.019450	0.245750	-0.792606	-0.290219	-0.378666	0.524649	0.348208	-0.315527	0.709885
20024	8.351854	-1.172288	6.004082	0.124097	0.088640	0.200717	-0.793668	-0.284146	-0.380374	0.521501	0.347011	-0.314255	0.713347
20025	7.944323	-0.954938	5.982692	0.053897	0.148162	0.127734	-0.793907	-0.284112	-0.383257	0.520254	0.344770	-0.312860	0.715952
20026	7.788609	-0.976415	5.850390	-0.038084	0.127639	0.040695	-0.794277	-0.282692	-0.386898	0.520741	0.342323	-0.312382	0.716981
20027	7.851679	-1.038493	5.707614	-0.135970	0.084762	-0.069030	-0.791233	-0.278890	-0.391041	0.523213	0.340218	-0.313003	0.715911
20028	7.827289	-1.066372	5.613350	-0.171132	0.089029	-0.098574	-0.789227	-0.279234	-0.394996	0.526350	0.337799	-0.313873	0.714374
20029	7.899879	-1.121334	5.698058	-0.190105	0.076791	-0.091558	-0.787478	-0.279848	-0.399479	0.529442	0.335358	-0.315191	0.712657
20030	7.865834	-1.113956	5.715898	-0.177265	0.120153	-0.077522	-0.783238	-0.280311	-0.403191	0.532495	0.332287	-0.315947	0.711486
20031	7.831817	-1.087938	5.804221	-0.159517	0.117896	-0.054909	-0.781211	-0.279374	-0.410268	0.535098	0.329327	-0.316627	0.710606
20032	7.749097	-1.084822	5.806176	-0.135338	0.094862	-0.045463	-0.779206	-0.278473	-0.414592	0.537242	0.326849	-0.317260	0.709850
20033	7.729753	-1.062844	5.809357	-0.123667	0.052845	-0.045621	-0.776677	-0.278539	-0.418284	0.539053	0.325119	-0.318179	0.708859
20034	7.749267	-1.048792	5.840583	-0.125601	0.038916	-0.048270	-0.777036	-0.276826	-0.423361	0.540809	0.323550	-0.319252	0.707756
20035	7.729582	-1.085114	5.847785	-0.083508	0.031757	-0.057135	-0.777560	-0.276550	-0.423746	0.542382	0.322612	-0.319749	0.706756
20036	7.790812	-1.010733	5.878906	-0.053195	0.018235	-0.046793	-0.775045	-0.277053	-0.425610	0.543503	0.322112	-0.320023	0.705998
20037	7.807884	-1.001327	5.893174	-0.059748	-0.006645	-0.018930	-0.774650	-0.275801	-0.426243	0.544136	0.321721	-0.320840	0.705318
20038	7.866100	-1.031097	5.905933	-0.034039	-0.005810	-0.029458	-0.774125	-0.274689	-0.426619	0.544734	0.321656	-0.321217	0.704714
20039	7.868541	-1.028744	5.910753	0.000417	-0.024475	-0.026122	-0.773604	-0.276355	-0.425213	0.544968	0.322211	-0.321329	0.704229
20040	7.866168	-1.025869	5.872108	0.040289	-0.022219	-0.021871	-0.775966	-0.276370	-0.425852	0.544870	0.323140	-0.320884	0.704081
20041	7.837157	-1.007783	5.795554	0.054453	-0.036646	-0.000154	-0.776769	-0.277508	-0.423639	0.544311	0.324282	-0.320533	0.704148
20042	7.886063	-0.971517	5.770727	0.072178	-0.022165	0.013795	-0.775853	-0.278754	-0.422490	0.543505	0.325327	-0.319869	0.704591
20043	7.920328	-0.930917	5.804412	0.075908	-0.016262	0.024269	-0.778370	-0.278115	-0.420492	0.542592	0.326256	-0.319149	0.705192
20044	7.920744	-0.874216	5.725307	0.074247	0.003071	0.019089	-0.776925	-0.279766	-0.419486	0.541849	0.326935	-0.318211	0.705872
20045	7.915694	-0.894259	5.785670	0.043238	0.001463	0.024410	-0.777450	-0.280601	-0.419237	0.541259	0.327259	-0.317758	0.706379
20046	7.876709	-0.899002	5.805874	0.072543	0.012751	0.015629	-0.776669	-0.281853	-0.417694	0.540637	0.327802	-0.316716	0.707070
