# Supplementary material for: Identification of Haptic Based Guiding Using Hard Reins
Source: PLoS One. 2015 Jul 22;10(7):e0132020. doi: 10.1371/journal.pone.0132020 (PMC4511788; doi:10.1371/journal.pone.0132020)
Supplement: S2 File — (ZIP) [file pone.0132020.s002.zip › MotionData2/Subject10/T8/fh8.txt]

// Start Time: 0
// Sample rate: 25.0Hz
// Scenario: 4.9
// Firmware Version: 2.6.1
Counter	Acc_X	Acc_Y	Acc_Z	Gyr_X	Gyr_Y	Gyr_Z	Mag_X	Mag_Y	Mag_Z	Quat_w	Quat_x	Quat_y	Quat_z
19317	-2.806763	0.876261	9.405663	-0.093929	-0.013587	0.058316	-0.029714	0.041639	-0.714609	-0.316567	-0.143051	-0.005611	0.937705
19318	-2.607317	1.068162	9.752192	-0.148550	0.012493	0.066796	-0.027908	0.045446	-0.716144	-0.318190	-0.142273	-0.008248	0.937254
19319	-2.622799	0.928820	9.760336	-0.068856	0.023047	0.055055	-0.028192	0.048444	-0.714050	-0.319390	-0.142152	-0.009551	0.936852
19320	-2.686844	0.760174	9.499417	0.029607	0.026655	0.053132	-0.027436	0.052119	-0.712995	-0.320262	-0.142771	-0.008981	0.936466
19321	-2.696200	0.807834	9.331831	0.092274	0.023219	0.049187	-0.025848	0.049114	-0.715366	-0.320893	-0.143686	-0.007277	0.936125
19322	-2.598878	0.914947	9.216875	0.044036	0.019734	0.034719	-0.024144	0.046651	-0.714772	-0.321357	-0.144264	-0.006441	0.935882
19323	-2.512944	0.772744	9.334653	-0.054441	0.012645	0.040968	-0.025177	0.045021	-0.714515	-0.322259	-0.144034	-0.007429	0.935601
19324	-2.622457	0.644522	9.593656	-0.070571	0.014374	0.039095	-0.023903	0.049648	-0.714231	-0.323129	-0.143775	-0.008690	0.935329
19325	-2.779269	0.664827	9.542375	0.006389	0.026696	0.041515	-0.024163	0.049649	-0.714099	-0.323862	-0.144198	-0.008635	0.935011
19326	-2.855767	0.775720	9.433767	0.095879	0.023266	0.040441	-0.022594	0.048550	-0.714262	-0.324290	-0.145182	-0.006839	0.934725
19327	-2.821188	0.885906	9.377062	0.088837	0.018072	0.015711	-0.022576	0.045280	-0.714165	-0.324301	-0.145984	-0.005258	0.934607
19328	-2.719764	0.889731	9.313751	-0.002348	-0.003792	-0.006209	-0.021523	0.043776	-0.715097	-0.324129	-0.145819	-0.005256	0.934692
19329	-2.667304	0.797885	9.297824	-0.060450	-0.010784	-0.020790	-0.022183	0.045278	-0.715073	-0.323897	-0.145112	-0.006383	0.934876
19330	-2.639043	0.692400	9.479002	-0.048847	-0.034436	-0.026994	-0.023626	0.046648	-0.714007	-0.323478	-0.144069	-0.007112	0.935177
19331	-2.620425	0.591551	9.578611	-0.047129	-0.031866	-0.013783	-0.025452	0.047339	-0.714231	-0.323339	-0.143048	-0.007839	0.935376
19332	-2.668077	0.678711	9.647310	-0.016651	-0.030953	-0.027625	-0.025994	0.050749	-0.713546	-0.322831	-0.142278	-0.007994	0.935667
19333	-2.740096	0.739195	9.581341	-0.011305	-0.022190	-0.017826	-0.026651	0.051297	-0.712500	-0.322511	-0.141667	-0.008126	0.935869
19334	-2.631391	0.754401	9.325851	-0.039897	-0.008182	-0.015364	-0.028210	0.051169	-0.713379	-0.322284	-0.141175	-0.008826	0.936015
19335	-2.576269	0.700677	9.199799	-0.050619	-0.020414	-0.019036	-0.029005	0.053763	-0.713471	-0.322053	-0.140346	-0.009707	0.936211
19336	-2.621959	0.723032	9.315797	-0.009496	-0.029169	-0.016990	-0.029530	0.053629	-0.712177	-0.321719	-0.139656	-0.009708	0.936429
19337	-2.700898	0.822632	9.440180	0.026247	-0.029182	-0.009639	-0.030042	0.052405	-0.712567	-0.321450	-0.139164	-0.009061	0.936601
19338	-2.691463	0.789115	9.514209	0.002104	-0.016952	-0.011544	-0.031089	0.052683	-0.711519	-0.321175	-0.138779	-0.008907	0.936754
19339	-2.658323	0.692977	9.618553	-0.052467	-0.018734	-0.017267	-0.032132	0.053779	-0.712780	-0.320980	-0.137979	-0.009820	0.936930
19340	-2.574336	0.620154	9.612185	-0.057804	-0.006499	-0.020827	-0.033425	0.052424	-0.713032	-0.320680	-0.137403	-0.010879	0.937105
19341	-2.523967	0.576175	9.515122	-0.030921	-0.013465	-0.029490	-0.033042	0.053921	-0.713280	-0.320195	-0.136831	-0.011458	0.937348
19342	-2.538721	0.542296	9.409124	0.010270	0.009318	-0.027345	-0.034229	0.056516	-0.713237	-0.319611	-0.136986	-0.011364	0.937526
19343	-2.557669	0.595223	9.366641	0.004835	0.002298	-0.013294	-0.035522	0.055160	-0.713489	-0.319328	-0.136942	-0.011332	0.937629
19344	-2.562157	0.643315	9.352814	-0.014819	-0.020424	-0.025844	-0.034489	0.055972	-0.712466	-0.318836	-0.136379	-0.011514	0.937876
19345	-2.610625	0.615157	9.458644	-0.050557	-0.008167	-0.036628	-0.036059	0.057343	-0.712300	-0.318268	-0.135781	-0.012516	0.938143
19346	-2.654099	0.610937	9.540675	-0.054156	-0.002931	-0.033100	-0.036981	0.059119	-0.712011	-0.317739	-0.135294	-0.013566	0.938378
19347	-2.567633	0.547656	9.515171	-0.038061	0.000546	-0.029484	-0.037246	0.059529	-0.711360	-0.317268	-0.134942	-0.014371	0.938576
19348	-2.491067	0.452966	9.417298	-0.029040	0.000582	-0.043557	-0.036737	0.061707	-0.711603	-0.316483	-0.134677	-0.015002	0.938869
19349	-2.476445	0.472063	9.407780	-0.036261	-0.006452	-0.031299	-0.037776	0.061440	-0.711848	-0.315974	-0.134200	-0.015736	0.939097
19350	-2.524687	0.479596	9.389058	-0.023773	-0.006451	-0.022380	-0.039856	0.060361	-0.711055	-0.315555	-0.133842	-0.016164	0.939282
19351	-2.562819	0.547442	9.457453	0.010186	-0.025701	-0.020416	-0.039586	0.058724	-0.711075	-0.315132	-0.133300	-0.015874	0.939506
19352	-2.572510	0.542722	9.462289	0.001265	-0.011697	-0.022190	-0.040776	0.062410	-0.711794	-0.314673	-0.133002	-0.015800	0.939703
19353	-2.533906	0.537698	9.490735	-0.004142	-0.013482	-0.015200	-0.040781	0.062546	-0.710633	-0.314382	-0.132602	-0.015840	0.939856
19354	-2.497926	0.503805	9.509259	-0.004131	-0.015238	-0.018749	-0.040917	0.063500	-0.710493	-0.314001	-0.132204	-0.015836	0.940040
19355	-2.452383	0.455509	9.561179	-0.000503	0.000508	-0.026621	-0.042602	0.062965	-0.711503	-0.313481	-0.132082	-0.015925	0.940229
19356	-2.442520	0.484278	9.556619	0.003023	0.002227	-0.014250	-0.043386	0.062832	-0.710463	-0.313149	-0.132059	-0.015883	0.940343
19357	-2.442339	0.512829	9.456016	0.020051	-0.001237	-0.018536	-0.042854	0.060785	-0.710362	-0.312728	-0.132031	-0.015549	0.940493
19358	-2.471054	0.549129	9.456681	0.017352	-0.001239	-0.015015	-0.044421	0.061338	-0.710076	-0.312348	-0.132032	-0.015218	0.940625
19359	-2.485533	0.549330	9.485645	0.012900	0.005766	-0.018543	-0.044671	0.060523	-0.711625	-0.311944	-0.132090	-0.015058	0.940753
19360	-2.480553	0.568693	9.538692	0.033434	-0.008251	-0.014037	-0.043754	0.059974	-0.712417	-0.311544	-0.132060	-0.014378	0.940901
19361	-2.499930	0.561512	9.500328	0.047766	-0.008228	-0.016571	-0.044270	0.058886	-0.712162	-0.311090	-0.132071	-0.013465	0.941063
19362	-2.504898	0.542289	9.492940	0.035268	0.000531	-0.020157	-0.045184	0.059709	-0.712656	-0.310570	-0.132216	-0.012822	0.941223
19363	-2.471107	0.541900	9.451792	0.020937	-0.002982	-0.016759	-0.045177	0.058209	-0.712155	-0.310182	-0.132159	-0.012446	0.941364
19364	-2.427720	0.529696	9.504145	0.011999	0.003121	-0.018581	-0.046210	0.057125	-0.712923	-0.309741	-0.132208	-0.012251	0.941505
19365	-2.410986	0.507773	9.455688	0.006668	-0.002979	-0.027462	-0.046998	0.058356	-0.712771	-0.309189	-0.132054	-0.012172	0.941709
19366	-2.432760	0.498625	9.554296	0.013860	0.002279	-0.036200	-0.046202	0.056581	-0.714216	-0.308420	-0.132095	-0.011985	0.941958
19367	-2.506957	0.588354	9.608835	-0.003978	-0.000309	-0.050398	-0.047109	0.055086	-0.713058	-0.307463	-0.131918	-0.012183	0.942293
19368	-2.446570	0.594780	9.505056	-0.004030	-0.013454	-0.039887	-0.046463	0.056173	-0.713315	-0.306677	-0.131550	-0.012246	0.942600
19369	-2.391405	0.545976	9.415105	-0.000465	-0.001220	-0.031030	-0.047894	0.055772	-0.712911	-0.306076	-0.131379	-0.012317	0.942818
19370	-2.410553	0.570125	9.398726	0.031691	-0.001232	-0.018448	-0.048943	0.057004	-0.712883	-0.305597	-0.131465	-0.011725	0.942969
19371	-2.497015	0.633450	9.438649	0.047756	-0.001231	-0.010362	-0.049193	0.055643	-0.713537	-0.305259	-0.131595	-0.010828	0.943071
19372	-2.523063	0.705732	9.415674	-0.022040	-0.015235	-0.011780	-0.049320	0.054689	-0.712900	-0.305040	-0.131091	-0.011145	0.943208
19373	-2.224803	0.544768	9.444894	-0.082780	0.000454	-0.031674	-0.049332	0.056597	-0.712495	-0.304643	-0.130447	-0.012769	0.943405
19374	-2.221693	0.299869	9.586236	-0.150712	-0.017032	-0.056960	-0.050658	0.060419	-0.711794	-0.303911	-0.129113	-0.015622	0.943782
19375	-2.357587	0.200361	9.730450	-0.198086	-0.039733	-0.078518	-0.052379	0.064516	-0.710312	-0.302932	-0.126976	-0.019311	0.944318
19376	-2.401766	0.099739	9.744092	-0.312528	-0.011726	-0.089832	-0.053345	0.073514	-0.708922	-0.301985	-0.124744	-0.025336	0.944776
19377	-2.378114	0.029896	9.771922	-0.155929	-0.030918	-0.101119	-0.053525	0.080326	-0.705633	-0.300457	-0.122999	-0.028352	0.945406
19378	-2.434136	-0.045893	10.011842	0.459555	-0.025570	-0.086044	-0.056355	0.075983	-0.708595	-0.297688	-0.125142	-0.019690	0.946221
19379	-2.348235	0.157056	9.749096	1.064415	-0.000907	-0.074475	-0.057483	0.048465	-0.713869	-0.293529	-0.131226	0.000257	0.946900
19380	-2.113153	0.638855	9.038893	0.923216	0.041134	-0.077071	-0.057262	0.013037	-0.720014	-0.289556	-0.137320	0.017327	0.947101
19381	-2.312331	1.150093	8.984008	0.232545	0.063764	-0.080095	-0.055975	-0.005228	-0.723561	-0.287399	-0.139722	0.021133	0.947329
19382	-2.484568	1.366335	9.264334	-0.098560	0.031297	-0.084298	-0.055958	-0.008635	-0.722821	-0.286020	-0.139702	0.018887	0.947797
19383	-2.339931	1.325096	9.517338	-0.252531	0.006656	-0.082042	-0.054568	-0.001557	-0.722258	-0.285151	-0.138237	0.013840	0.948360
19384	-2.330953	1.220159	9.828454	-0.184649	-0.013543	-0.071077	-0.056043	0.004991	-0.720626	-0.284270	-0.136865	0.010250	0.948870
19385	-2.284651	0.940928	9.863294	0.090788	-0.062517	-0.056983	-0.057914	0.012359	-0.718595	-0.282911	-0.136017	0.012192	0.949374
19386	-2.459898	0.749513	9.737645	0.224075	-0.073787	-0.051630	-0.058659	0.006503	-0.719414	-0.281282	-0.135815	0.016752	0.949818
19387	-2.347515	0.940333	9.508174	0.226829	-0.067634	-0.057746	-0.060535	-0.005477	-0.721949	-0.279527	-0.135631	0.021293	0.950271
19388	-2.023208	1.054820	9.237548	0.108744	-0.071212	-0.055163	-0.064146	-0.012135	-0.721059	-0.278106	-0.134827	0.023640	0.950747
19389	-1.993740	1.122085	9.288531	-0.036260	-0.095781	-0.051017	-0.066745	-0.012530	-0.721668	-0.277173	-0.132618	0.023360	0.951337
19390	-1.791087	1.092234	9.481089	-0.226002	-0.125678	-0.052580	-0.070302	-0.005698	-0.720518	-0.276676	-0.128916	0.019648	0.952074
19391	-1.821599	0.869553	9.723907	-0.204568	-0.137080	-0.055150	-0.074914	0.001956	-0.717026	-0.276082	-0.124953	0.016387	0.952836
19392	-1.957563	0.758211	9.930464	-0.113426	-0.141477	-0.035984	-0.078312	0.004018	-0.716568	-0.275603	-0.121561	0.014946	0.953437
19393	-1.730790	0.730077	9.959424	0.060145	-0.090789	-0.020511	-0.081962	0.004855	-0.716248	-0.275025	-0.119899	0.016555	0.953788
19394	-1.610171	0.719109	9.826088	0.714850	-0.057526	0.046027	-0.083577	-0.008763	-0.716357	-0.274121	-0.122625	0.030644	0.953353
19395	-2.113713	1.217754	9.595857	1.113737	-0.076573	0.086132	-0.085341	-0.039548	-0.720753	-0.272910	-0.126906	0.052507	0.952186
19396	-2.432308	1.917050	9.390368	1.093895	-0.111533	0.120470	-0.088250	-0.076188	-0.723386	-0.272213	-0.130513	0.074265	0.950448
19397	-2.178081	2.374685	8.691736	0.683540	-0.102716	0.072604	-0.090176	-0.103977	-0.723114	-0.271626	-0.131917	0.088026	0.949246
19398	-1.969783	2.464491	8.705391	0.181747	-0.126447	0.031808	-0.093624	-0.115677	-0.723563	-0.271479	-0.130365	0.092278	0.949099
19399	-2.365051	2.555106	9.017436	-0.050758	-0.130750	-0.005019	-0.098049	-0.116471	-0.722475	-0.271265	-0.127404	0.092048	0.949585
19400	-1.504670	2.664082	9.097777	-0.431869	-0.145086	-0.021303	-0.103032	-0.110722	-0.721314	-0.271632	-0.122258	0.084607	0.950847
19401	-1.538500	1.983894	9.147923	-1.215569	-0.137360	-0.043859	-0.107117	-0.080995	-0.718000	-0.273446	-0.112858	0.062160	0.953219
19402	-1.642850	1.529511	10.506145	-1.384298	-0.155317	0.025248	-0.110326	-0.043777	-0.716557	-0.276708	-0.102174	0.036692	0.954802
19403	-1.958142	1.325900	10.754041	-0.912064	-0.093142	0.076546	-0.111976	-0.008204	-0.711549	-0.279903	-0.095044	0.019977	0.955103
19404	-1.513849	0.666958	10.319692	0.217080	-0.014194	0.110356	-0.113853	0.000935	-0.710658	-0.281578	-0.095862	0.024441	0.954425
19405	-1.267773	0.675833	9.130550	0.599964	0.026202	0.168760	-0.114457	-0.007238	-0.710729	-0.283629	-0.099403	0.036086	0.953085
19406	-1.054035	0.860866	8.840062	-0.128499	0.033772	0.212804	-0.110657	-0.011755	-0.710573	-0.287934	-0.099082	0.033898	0.951907
19407	-1.095093	0.852243	9.061399	-0.493728	0.020446	0.241822	-0.108578	-0.011358	-0.710085	-0.293499	-0.096184	0.024869	0.950783
19408	-1.352937	0.908641	9.544888	-0.338240	-0.012838	0.262299	-0.107761	0.003899	-0.707759	-0.299090	-0.093740	0.019048	0.949418
19409	-1.424718	1.000557	9.534549	-0.098447	-0.009253	0.263219	-0.106498	0.009614	-0.705790	-0.304252	-0.092594	0.017744	0.947915
19410	-1.251323	0.932330	9.686065	-0.123507	0.009027	0.265676	-0.104253	0.027045	-0.706039	-0.309499	-0.091838	0.015870	0.946321
19411	-1.397473	0.737795	10.187332	-0.168346	0.039540	0.282195	-0.103246	0.032490	-0.704842	-0.315143	-0.091160	0.012978	0.944567
19412	-1.460816	0.665514	9.982786	-0.103981	0.074555	0.310116	-0.097888	0.028372	-0.704190	-0.321177	-0.091750	0.011142	0.942498
19413	-1.764822	1.035762	9.956022	-0.014585	0.062379	0.326752	-0.094127	0.031623	-0.705373	-0.327358	-0.092473	0.011089	0.940299
19414	-1.960292	1.049464	10.005928	-0.068175	0.076453	0.308850	-0.089842	0.033099	-0.704650	-0.333281	-0.093314	0.009911	0.938146
19415	-2.023918	0.938594	9.764894	-0.155695	0.099305	0.285386	-0.084447	0.044242	-0.701789	-0.338925	-0.093831	0.006886	0.936097
19416	-1.859282	1.015306	9.317384	-0.105407	0.103800	0.259310	-0.079264	0.048575	-0.702082	-0.343968	-0.094943	0.004730	0.934157
19417	-1.869372	0.972810	8.764275	-0.180370	0.082981	0.225210	-0.075618	0.048829	-0.702778	-0.348507	-0.095012	0.001255	0.932477
19418	-2.076494	1.042198	8.906238	-0.201755	0.040214	0.189726	-0.073058	0.055355	-0.700820	-0.352397	-0.094271	-0.002391	0.931087
19419	-2.244812	1.130978	9.197080	-0.156032	-0.008688	0.147648	-0.070995	0.058887	-0.700817	-0.355426	-0.092850	-0.004901	0.930068
19420	-1.735391	0.772397	9.630729	-0.101578	-0.071895	0.142294	-0.070661	0.067605	-0.698676	-0.358247	-0.090725	-0.005979	0.929189
19421	-1.621394	0.498152	9.895737	0.021768	-0.134946	0.142868	-0.072090	0.067204	-0.698658	-0.360864	-0.088226	-0.004285	0.928426
19422	-1.634609	0.667417	10.162135	0.084405	-0.176937	0.122938	-0.076105	0.063410	-0.698507	-0.362983	-0.085481	-0.001187	0.927866
19423	-1.569964	0.937771	9.866704	0.020322	-0.152281	0.065327	-0.079223	0.061654	-0.697447	-0.364152	-0.082646	0.000486	0.927665
19424	-1.228322	0.782111	9.381352	-0.112631	-0.105811	0.011532	-0.083138	0.062765	-0.696348	-0.364518	-0.079784	-0.000776	0.927772
19425	-1.078466	0.468106	9.318776	-0.133001	-0.062889	-0.022053	-0.086548	0.067007	-0.695997	-0.364310	-0.077476	-0.002731	0.928045
19426	-0.993077	0.577002	9.756651	-0.007695	-0.029700	-0.033369	-0.088387	0.069606	-0.695429	-0.363679	-0.076789	-0.002672	0.928350
19427	-1.031651	0.580194	9.915624	0.010212	-0.017460	-0.036710	-0.087206	0.067555	-0.694823	-0.362975	-0.076345	-0.002306	0.928663
19428	-1.171470	0.612465	9.888364	-0.066655	0.026324	-0.040587	-0.087733	0.068103	-0.693909	-0.362295	-0.076269	-0.003760	0.928930
19429	-1.258110	0.651675	9.906384	-0.120184	0.040401	-0.070853	-0.086579	0.071367	-0.694151	-0.361151	-0.075945	-0.006275	0.929388
19430	-1.350322	0.600634	9.495667	-0.034110	0.040606	-0.099277	-0.086192	0.071910	-0.694152	-0.359328	-0.076363	-0.007316	0.930053
19431	-1.387566	0.802230	9.262803	0.013352	0.007453	-0.110449	-0.085668	0.071090	-0.693781	-0.357246	-0.076395	-0.007153	0.930853
19432	-1.181695	0.883126	9.502265	-0.010703	0.003030	-0.140650	-0.087228	0.071644	-0.695169	-0.354618	-0.076275	-0.007553	0.931864
19433	-1.089662	0.584245	9.519663	-0.021423	0.017005	-0.142529	-0.088143	0.071239	-0.693485	-0.351988	-0.076227	-0.008126	0.932860
19434	-1.209915	0.656750	9.329288	-0.000703	0.019768	-0.166986	-0.089440	0.070565	-0.693601	-0.348843	-0.076484	-0.008496	0.934016
19435	-1.401077	0.932774	9.449457	0.070087	0.011127	-0.194587	-0.090198	0.067572	-0.695422	-0.345096	-0.076965	-0.007371	0.935377
19436	-1.871759	0.596871	10.081666	0.120223	0.011212	-0.220598	-0.092246	0.062133	-0.696733	-0.340751	-0.077892	-0.005503	0.936905
19437	-1.594338	0.206743	10.617883	0.134439	0.037247	-0.208239	-0.092093	0.058589	-0.697413	-0.336630	-0.079317	-0.003386	0.938284
19438	-1.312144	0.165849	10.547692	0.216616	0.037127	-0.176010	-0.092971	0.053144	-0.698226	-0.332951	-0.081380	0.000184	0.939426
19439	-1.663675	0.653347	10.205480	0.181887	0.038216	-0.199838	-0.093964	0.046064	-0.700599	-0.328894	-0.083139	0.003184	0.940695
19440	-1.966544	0.528552	9.519378	-0.008525	0.051560	-0.214314	-0.094966	0.039802	-0.701804	-0.324841	-0.083986	0.002363	0.942029
19441	-2.006547	0.358469	8.849712	-0.028187	0.062174	-0.198566	-0.093794	0.039796	-0.701950	-0.321141	-0.084852	0.001225	0.943222
19442	-2.132549	-0.044285	8.947099	0.041288	0.030588	-0.143588	-0.093931	0.041023	-0.702194	-0.318331	-0.085618	0.001598	0.944104
19443	-2.045656	-0.076020	9.801479	0.042647	0.010105	-0.078497	-0.093907	0.037480	-0.703130	-0.316763	-0.085980	0.002269	0.944597
19444	-1.960814	0.279563	10.689168	0.090646	0.012411	-0.030528	-0.093899	0.035299	-0.701993	-0.315988	-0.086710	0.003886	0.944785
19445	-1.541791	0.802667	10.585831	0.027162	0.043769	-0.024726	-0.095171	0.031356	-0.704073	-0.315463	-0.087609	0.004134	0.944876
19446	-1.744398	0.859431	9.756767	-0.028902	0.051086	-0.066432	-0.092816	0.029845	-0.705024	-0.314216	-0.088317	0.003184	0.945229
19447	-1.964181	0.532308	9.180567	-0.358061	0.030225	-0.081231	-0.093249	0.036796	-0.704306	-0.313292	-0.086560	-0.003866	0.945696
19448	-1.890778	-0.015817	9.435568	-0.240119	0.017014	-0.059411	-0.092793	0.046876	-0.701896	-0.312535	-0.085292	-0.008583	0.946030
19449	-1.897171	-0.243394	9.711764	-0.213594	0.026444	0.004210	-0.093597	0.051105	-0.702100	-0.312953	-0.084384	-0.012778	0.945926
19450	-1.756130	-0.115899	10.082087	-0.142219	0.033253	0.041740	-0.093128	0.058869	-0.699971	-0.313932	-0.084053	-0.015572	0.945589
19451	-1.750089	0.070061	9.565107	-0.086809	0.028058	0.069488	-0.091062	0.061583	-0.699460	-0.315363	-0.083987	-0.017290	0.945089
19452	-1.695675	0.265453	9.110300	-0.156561	0.010616	0.069832	-0.090553	0.063351	-0.698935	-0.316893	-0.083144	-0.020164	0.944595
19453	-1.649807	0.265028	9.088272	-0.217456	-0.033157	0.069216	-0.089549	0.069341	-0.697733	-0.318554	-0.081102	-0.023956	0.944125
19454	-1.542576	0.049329	9.606335	-0.058348	-0.050782	0.082560	-0.090362	0.074523	-0.697026	-0.320193	-0.079731	-0.024565	0.943672
19455	-1.567585	-0.079554	9.864601	-0.010179	-0.036882	0.111135	-0.091129	0.072211	-0.697295	-0.322305	-0.078951	-0.024353	0.943023
19456	-1.360916	-0.220341	9.966935	-0.028195	-0.007291	0.142739	-0.090743	0.072618	-0.696781	-0.324992	-0.078621	-0.024576	0.942123
19457	-1.459332	-0.465900	9.633337	0.129167	0.024257	0.184521	-0.088139	0.072194	-0.696180	-0.328230	-0.079912	-0.022038	0.940953
19458	-1.374085	-0.356537	9.436806	0.262285	0.020694	0.233062	-0.088352	0.065520	-0.699076	-0.332147	-0.082045	-0.016830	0.939502
19459	-1.337348	-0.280223	9.319615	0.331056	0.013658	0.261743	-0.084647	0.056235	-0.701154	-0.336483	-0.084469	-0.010323	0.937837
19460	-1.078842	0.082852	9.167763	0.166380	0.008280	0.276384	-0.081477	0.049678	-0.703712	-0.341346	-0.085720	-0.006756	0.935996
19461	-1.502407	0.243388	10.252243	0.014060	0.008086	0.294795	-0.079911	0.048852	-0.703486	-0.346810	-0.085865	-0.006099	0.933977
19462	-1.811590	0.556749	10.484402	0.058677	0.067541	0.334259	-0.077292	0.046113	-0.703552	-0.352905	-0.087493	-0.004861	0.931547
19463	-1.826963	0.784041	10.059400	0.110536	0.097326	0.363884	-0.072703	0.042138	-0.706492	-0.359448	-0.089992	-0.002895	0.928811
19464	-2.057604	0.944667	10.092073	0.169553	0.116617	0.377702	-0.067870	0.039796	-0.707360	-0.366110	-0.093318	0.000133	0.925881
19465	-2.148041	1.136971	9.830726	0.033689	0.151685	0.366337	-0.061472	0.037173	-0.708769	-0.372797	-0.096279	0.000308	0.922904
19466	-1.765679	1.285257	8.964025	-0.139774	0.179689	0.373921	-0.054726	0.041771	-0.709598	-0.379917	-0.098469	-0.002853	0.919760
19467	-1.572692	1.281727	8.301473	0.001601	0.150043	0.381849	-0.048094	0.042688	-0.708915	-0.386899	-0.101191	-0.003186	0.916547
19468	-1.455228	1.510716	7.983483	-0.406359	0.116732	0.373487	-0.042010	0.048788	-0.708947	-0.394464	-0.100127	-0.010737	0.913377
19469	-1.840507	0.955895	8.811893	-0.310089	0.037885	0.403847	-0.038203	0.064573	-0.706274	-0.402422	-0.098402	-0.015818	0.910013
19470	-2.633153	0.830412	9.797744	0.432169	-0.002237	0.446311	-0.035588	0.062379	-0.706077	-0.409680	-0.101896	-0.007020	0.906493
19471	-2.391298	1.868006	10.759203	0.755992	0.004564	0.443527	-0.032073	0.042058	-0.710707	-0.416104	-0.108214	0.007656	0.902822
19472	-2.145192	2.192050	10.395537	0.552520	0.037980	0.348761	-0.028427	0.021055	-0.714315	-0.421032	-0.113356	0.018126	0.899752
19473	-1.903980	2.174205	9.893412	0.191608	0.048668	0.242127	-0.028359	0.010700	-0.717250	-0.424954	-0.115775	0.021880	0.897514
19474	-1.567684	1.939829	9.606656	0.027303	0.057487	0.179137	-0.024973	0.010546	-0.717302	-0.428064	-0.116884	0.022343	0.895880
19475	-1.681564	1.550757	9.490221	0.170639	0.071671	0.144943	-0.020750	0.001667	-0.719513	-0.430283	-0.119571	0.025321	0.894382
19476	-1.721313	1.399138	9.354249	0.301347	0.092767	0.137144	-0.018363	-0.005022	-0.721288	-0.432005	-0.123675	0.030286	0.892837
19477	-1.739742	1.522043	9.389464	0.271068	0.103321	0.108794	-0.015721	-0.011714	-0.721264	-0.433325	-0.127788	0.034692	0.891457
19478	-1.761796	1.811122	9.491504	0.206728	0.094584	0.087209	-0.012299	-0.016909	-0.723684	-0.434370	-0.131129	0.037826	0.890335
19479	-1.716147	2.122841	9.304851	0.207015	0.073752	0.024627	-0.010964	-0.023458	-0.722738	-0.434313	-0.134204	0.041142	0.889758
19480	-1.926865	2.374130	9.150953	0.082089	0.042491	-0.052940	-0.009340	-0.032458	-0.725941	-0.433133	-0.135641	0.042137	0.890068
19481	-2.068844	2.446849	8.975187	0.014491	0.006021	-0.146907	-0.007784	-0.032059	-0.724673	-0.430478	-0.135998	0.042178	0.891299
19482	-1.902349	1.744462	9.354975	-0.071370	-0.036038	-0.181372	-0.009628	-0.027551	-0.725889	-0.427374	-0.134818	0.040766	0.893036
19483	-1.612020	1.130828	9.975021	0.001871	-0.008261	-0.165984	-0.011456	-0.026451	-0.726108	-0.424391	-0.134788	0.040625	0.894468
19484	-1.819898	1.109795	9.644949	0.091259	0.007568	-0.133488	-0.013008	-0.028351	-0.725846	-0.421715	-0.135730	0.041878	0.895533
19485	-2.048361	1.573557	9.719537	0.150164	0.012795	-0.098512	-0.011946	-0.031217	-0.727178	-0.419545	-0.137250	0.044354	0.896202
19486	-2.275120	2.279791	9.657519	0.155628	-0.006336	-0.119476	-0.013733	-0.036248	-0.729389	-0.416921	-0.138471	0.046912	0.897108
19487	-2.450444	2.752185	9.544309	0.193342	-0.020193	-0.147297	-0.014882	-0.040331	-0.729155	-0.413711	-0.139828	0.050322	0.898198
19488	-2.375975	2.381690	8.904995	0.260623	-0.077709	-0.187632	-0.016644	-0.049586	-0.731537	-0.409483	-0.140698	0.055164	0.899714
19489	-2.438264	1.089333	9.241525	0.293471	-0.105804	-0.156025	-0.019718	-0.057609	-0.733115	-0.405707	-0.141357	0.061009	0.900943
19490	-2.527345	1.469381	9.035192	0.216269	-0.146134	-0.103755	-0.025536	-0.064800	-0.732840	-0.402961	-0.140524	0.065845	0.901964
19491	-2.666961	2.197430	9.251431	0.155299	-0.147979	-0.077585	-0.030064	-0.070227	-0.732053	-0.400899	-0.139226	0.069704	0.902794
19492	-2.662051	2.871908	9.619603	0.227093	-0.154920	-0.133353	-0.033933	-0.076065	-0.732954	-0.397555	-0.138353	0.074722	0.904005
19493	-2.913918	2.754758	9.990502	0.005508	-0.137310	-0.207117	-0.039628	-0.081485	-0.733823	-0.393549	-0.136294	0.075412	0.906011
19494	-1.994898	2.305768	9.429512	-0.069399	-0.102398	-0.239614	-0.043799	-0.080372	-0.734007	-0.389163	-0.134172	0.074351	0.908307
19495	-1.544052	1.880726	9.214071	0.043401	-0.081436	-0.244221	-0.049275	-0.079253	-0.733400	-0.384448	-0.133446	0.075170	0.910352
19496	-1.890013	1.450332	9.149629	-0.010278	-0.070832	-0.242794	-0.051344	-0.081695	-0.733392	-0.379852	-0.132359	0.074926	0.912458
19497	-2.095452	1.746575	9.553717	-0.135678	-0.084935	-0.226022	-0.052140	-0.079510	-0.732715	-0.375912	-0.130158	0.072490	0.914601
19498	-2.549931	2.324531	10.217918	-0.282320	-0.049934	-0.251396	-0.055162	-0.073634	-0.734029	-0.371883	-0.127402	0.067089	0.917045
19499	-2.435170	2.847273	10.006660	-0.296325	-0.014821	-0.300640	-0.057041	-0.064085	-0.733392	-0.367049	-0.125400	0.060987	0.919690
19500	-1.929784	2.969097	9.450994	-0.308570	0.034217	-0.332388	-0.057615	-0.056043	-0.731116	-0.361689	-0.124086	0.054263	0.922410
19501	-1.818661	2.616816	10.142878	-0.367588	0.091804	-0.344186	-0.056371	-0.045830	-0.731035	-0.356300	-0.123566	0.046007	0.925022
19502	-2.275320	2.218074	10.709359	-0.344406	0.174022	-0.319884	-0.053193	-0.032220	-0.731206	-0.351343	-0.124541	0.037640	0.927163
19503	-2.816717	1.502357	9.643642	-0.194034	0.205907	-0.297485	-0.050366	-0.026240	-0.730160	-0.346422	-0.127314	0.031889	0.928852
19504	-2.874794	0.840859	8.665696	-0.071711	0.178010	-0.226297	-0.045046	-0.022588	-0.731363	-0.342480	-0.130188	0.028783	0.930016
19505	-2.641267	1.079802	8.752939	-0.169580	0.137497	-0.163736	-0.038827	-0.018262	-0.729739	-0.339911	-0.131808	0.024245	0.930859
19506	-2.470906	1.257398	9.065911	-0.151980	0.104021	-0.116168	-0.035343	-0.012012	-0.731018	-0.338170	-0.132687	0.020437	0.931460
19507	-2.475892	1.896113	9.510656	-0.173458	0.117919	-0.119677	-0.034577	-0.010245	-0.729725	-0.336411	-0.133899	0.016092	0.932009
19508	-2.399030	1.831368	9.768782	-0.137670	0.152845	-0.116688	-0.031365	-0.003313	-0.728546	-0.334621	-0.135779	0.012219	0.932439
19509	-2.456625	1.890983	9.455160	-0.119549	0.163521	-0.154371	-0.027078	-0.001564	-0.728850	-0.332077	-0.138206	0.008527	0.933033
19510	-2.313479	1.655978	9.256575	-0.167729	0.135592	-0.188394	-0.023869	0.006186	-0.728565	-0.329018	-0.139573	0.004010	0.933943
19511	-2.262299	1.736027	8.824500	-0.223009	0.098999	-0.229453	-0.020129	0.012979	-0.729327	-0.325341	-0.140105	-0.001345	0.935159
19512	-2.124839	1.365484	9.117036	-0.238956	0.069276	-0.283552	-0.018875	0.020194	-0.727215	-0.320672	-0.139755	-0.007026	0.936797
19513	-2.324578	1.449700	9.408096	-0.242333	0.069393	-0.335494	-0.019310	0.026872	-0.725340	-0.315040	-0.139564	-0.012799	0.938673
19514	-2.531967	1.137364	9.766756	-0.192059	0.080878	-0.380916	-0.019876	0.034233	-0.724229	-0.308369	-0.139690	-0.017944	0.940783
19515	-2.388633	1.280930	9.106324	-0.114716	0.087275	-0.447297	-0.019395	0.040771	-0.723400	-0.300236	-0.140562	-0.021698	0.943202
19516	-2.352672	0.905644	9.161777	-0.062696	0.038381	-0.493005	-0.021229	0.042689	-0.723096	-0.291061	-0.140608	-0.024465	0.945999
19517	-2.154194	0.984776	8.805319	-0.080394	0.024480	-0.530229	-0.022670	0.043923	-0.722676	-0.281243	-0.140420	-0.027389	0.948912
19518	-2.309560	0.161681	9.787264	-0.209344	0.048798	-0.531224	-0.024395	0.049246	-0.721826	-0.271682	-0.139788	-0.033097	0.951605
19519	-2.319145	-0.510894	10.029535	0.012296	0.085438	-0.474983	-0.026370	0.052799	-0.721246	-0.262553	-0.141196	-0.034452	0.953909
19520	-2.238939	-0.780358	10.198767	0.062027	0.127189	-0.386436	-0.030515	0.049415	-0.721732	-0.254884	-0.143596	-0.034998	0.955610
19521	-2.550350	-1.127266	10.783816	0.079638	0.223244	-0.313694	-0.027112	0.046535	-0.722198	-0.248500	-0.148013	-0.035384	0.956602
19522	-3.075293	-1.590841	10.422554	0.129229	0.287917	-0.173803	-0.020714	0.043231	-0.722455	-0.244555	-0.153956	-0.034828	0.956701
19523	-3.118084	-1.450627	8.977883	0.178962	0.291457	-0.049990	-0.013126	0.037331	-0.723656	-0.242821	-0.160314	-0.032977	0.956164
19524	-3.193101	-0.796145	8.894737	0.184757	0.237019	0.043417	-0.006049	0.029799	-0.725123	-0.242861	-0.165688	-0.030426	0.955322
19525	-3.464897	0.015033	9.218807	0.185397	0.210663	0.087625	0.001794	0.024579	-0.726065	-0.243761	-0.170613	-0.027656	0.954310
19526	-3.715649	0.054158	9.577075	0.217565	0.212418	0.087941	0.007572	0.017054	-0.728156	-0.244541	-0.175692	-0.024210	0.953282
19527	-3.937374	-0.571032	9.831333	0.127887	0.236818	0.129605	0.012807	0.011984	-0.728155	-0.246406	-0.180848	-0.022562	0.951877
19528	-3.760634	-0.163850	9.738366	0.138635	0.247268	0.135041	0.021557	0.008259	-0.729997	-0.248331	-0.186215	-0.020625	0.950384
19529	-3.663032	0.001550	9.023309	0.061907	0.261423	0.111643	0.029649	0.004263	-0.729642	-0.250063	-0.191487	-0.020457	0.948885
19530	-3.730234	0.072832	8.568124	0.019048	0.251923	0.102529	0.039289	0.002849	-0.729414	-0.251802	-0.196322	-0.020935	0.947426
19531	-3.480647	0.900308	7.686345	-0.025441	0.188241	0.058029	0.045151	0.002818	-0.730403	-0.252871	-0.199752	-0.022262	0.946393
19532	-3.063428	1.188498	7.044437	-0.146857	0.097375	-0.008444	0.048657	0.004298	-0.730183	-0.253211	-0.200767	-0.025537	0.946005
19533	-2.835604	1.657011	6.689799	-0.167970	-0.005650	-0.105864	0.048487	0.010021	-0.728193	-0.251852	-0.199734	-0.029155	0.946481
19534	-2.428500	1.812378	8.202011	-0.193620	-0.095037	-0.238674	0.046489	0.016844	-0.726165	-0.248083	-0.196737	-0.033256	0.947968
19535	-2.453461	0.323837	8.968517	-0.162280	-0.095076	-0.274006	0.041376	0.023958	-0.727178	-0.243573	-0.193858	-0.036902	0.949594
19536	-2.535618	-0.376207	9.480244	0.000476	-0.069749	-0.265808	0.037971	0.026974	-0.726196	-0.238458	-0.192259	-0.037538	0.951191
19537	-3.062063	-0.399686	9.897844	-0.003292	-0.058388	-0.232166	0.035752	0.026985	-0.724617	-0.234080	-0.190790	-0.038198	0.952548
19538	-3.338768	0.058422	10.359679	-0.064041	0.006346	-0.243663	0.034181	0.029174	-0.725474	-0.229534	-0.190346	-0.040328	0.953654
19539	-3.685652	-0.503955	10.387446	0.018379	0.076487	-0.249869	0.033920	0.029721	-0.726237	-0.224616	-0.191473	-0.041275	0.954559
19540	-4.085978	-1.080842	9.466293	0.114828	0.097675	-0.181217	0.035242	0.026444	-0.726675	-0.220564	-0.193622	-0.040181	0.955117
19541	-4.488263	0.079952	8.964044	0.179148	0.068068	-0.147001	0.036046	0.021942	-0.726088	-0.216976	-0.195404	-0.037673	0.955677
19542	-4.415763	0.097773	8.684866	0.139814	0.038365	-0.155338	0.036711	0.020713	-0.728041	-0.213361	-0.196545	-0.035740	0.956331
19543	-3.894105	-0.195213	7.792665	0.281127	-0.038582	-0.143329	0.036502	0.011994	-0.728767	-0.209504	-0.196754	-0.030828	0.957312
19544	-3.631005	0.440263	8.648390	0.264873	-0.131570	-0.157851	0.033433	0.003563	-0.731122	-0.205381	-0.195164	-0.025780	0.958679
19545	-3.444154	0.225457	8.875004	0.175614	-0.145555	-0.216814	0.028794	-0.003497	-0.733311	-0.200579	-0.192827	-0.022715	0.960245
19546	-3.571736	-0.063938	9.074636	0.082630	-0.126292	-0.233308	0.022040	-0.006868	-0.732084	-0.195699	-0.190545	-0.021477	0.961735
19547	-3.550597	0.870939	8.914582	0.113160	-0.112249	-0.243421	0.019716	-0.009990	-0.732466	-0.190603	-0.188565	-0.019831	0.963182
19548	-3.245312	1.352252	9.011202	0.109835	-0.126227	-0.303410	0.013743	-0.012001	-0.733813	-0.184249	-0.186347	-0.018333	0.964879
19549	-3.375576	1.042050	8.691554	0.082516	-0.155653	-0.397137	0.008315	-0.017831	-0.735591	-0.176315	-0.183340	-0.017616	0.966948
19550	-3.372618	0.099820	8.868136	-0.086500	-0.160022	-0.428542	0.001783	-0.013980	-0.735198	-0.168234	-0.179701	-0.020249	0.969018
19551	-3.169602	0.122679	8.996414	-0.018534	-0.166221	-0.426366	-0.005519	-0.012306	-0.734558	-0.160083	-0.176074	-0.021558	0.971034
19552	-3.166721	-0.149143	8.983652	0.001072	-0.166246	-0.410418	-0.012421	-0.012406	-0.733425	-0.152085	-0.172584	-0.022419	0.972925
19553	-3.019253	0.890840	8.912631	0.060141	-0.185523	-0.411650	-0.021263	-0.014266	-0.733440	-0.143933	-0.168795	-0.022060	0.974836
19554	-3.189153	0.753984	9.340271	-0.061422	-0.181131	-0.449515	-0.027778	-0.013687	-0.732693	-0.135378	-0.164798	-0.024226	0.976692
19555	-3.321865	0.428024	9.366506	-0.029230	-0.209942	-0.456462	-0.036376	-0.012823	-0.732298	-0.126649	-0.160225	-0.025644	0.978586
19556	-3.372523	0.765729	9.567877	-0.063070	-0.197652	-0.491831	-0.046016	-0.012227	-0.731118	-0.117254	-0.155853	-0.027929	0.980398
19557	-3.431336	0.654632	9.264319	-0.034244	-0.172995	-0.519727	-0.053315	-0.009597	-0.732786	-0.107267	-0.151946	-0.029666	0.982103
19558	-3.297941	0.383441	9.791131	-0.005597	-0.166093	-0.537224	-0.060738	-0.010376	-0.730880	-0.096780	-0.148260	-0.031032	0.983712
19559	-3.295170	-0.239672	9.723867	-0.084146	-0.135386	-0.571296	-0.067897	-0.011293	-0.729365	-0.085877	-0.144954	-0.033952	0.985120
19560	-3.357036	-0.459498	10.034273	-0.051959	-0.118797	-0.571035	-0.074546	-0.009758	-0.729251	-0.074798	-0.142043	-0.036407	0.986359
19561	-3.069053	-0.015874	9.558677	-0.128626	-0.101213	-0.612049	-0.080789	-0.010815	-0.728910	-0.063169	-0.139305	-0.040357	0.987408
19562	-2.683687	-0.826816	9.601300	-0.169815	-0.069857	-0.601944	-0.086675	-0.007378	-0.726599	-0.051752	-0.137130	-0.045280	0.988163
19563	-2.366880	-1.443827	9.971161	-0.126998	-0.035065	-0.577063	-0.089949	-0.004635	-0.725365	-0.040728	-0.135662	-0.049204	0.988694
19564	-2.462766	-3.039457	10.141085	-0.027414	0.024148	-0.435437	-0.092047	-0.002581	-0.724283	-0.032104	-0.135601	-0.050930	0.988933
19565	-2.123034	-2.766568	9.016651	0.218872	0.053661	-0.248511	-0.092008	-0.008440	-0.726015	-0.026517	-0.136403	-0.047343	0.989166
19566	-1.763253	-2.397089	8.070983	0.224584	0.006184	-0.112953	-0.090649	-0.016758	-0.728821	-0.023546	-0.136454	-0.043189	0.989424
19567	-1.599935	-1.840719	7.970235	0.121203	-0.088578	-0.027628	-0.094919	-0.022596	-0.726882	-0.022703	-0.134552	-0.040968	0.989799
19568	-1.911578	-1.560828	9.047913	0.095758	-0.144824	0.014406	-0.097505	-0.024761	-0.728410	-0.022807	-0.131655	-0.038957	0.990267
19569	-2.235185	-0.907640	9.481154	0.019654	-0.150981	0.015813	-0.102325	-0.025281	-0.726540	-0.023138	-0.128475	-0.038633	0.990690
19570	-2.706900	-0.727479	10.568680	0.086654	-0.087216	0.029023	-0.107387	-0.027434	-0.727387	-0.023524	-0.126724	-0.036792	0.990976
19571	-2.645150	-0.167899	9.685441	0.142448	-0.034478	0.001538	-0.108142	-0.032336	-0.726780	-0.023177	-0.125904	-0.034093	0.991185
19572	-2.624211	0.075651	9.164190	-0.107674	-0.046515	-0.075173	-0.108670	-0.030834	-0.727273	-0.021941	-0.124796	-0.036384	0.991272
19573	-2.694207	-0.938233	9.316547	0.005222	-0.067358	-0.126604	-0.110247	-0.029191	-0.725688	-0.019429	-0.123189	-0.036688	0.991514
19574	-2.540718	-1.770450	9.675731	0.090754	-0.078087	-0.064562	-0.112840	-0.031085	-0.725667	-0.017946	-0.121543	-0.035008	0.991806
19575	-2.314919	-1.294991	10.801485	0.684461	-0.041654	0.005108	-0.115883	-0.045513	-0.725505	-0.016367	-0.120766	-0.021581	0.992311
19576	-2.012298	-0.836448	10.522985	1.434027	-0.020642	0.070575	-0.116713	-0.080664	-0.729443	-0.014289	-0.120720	0.007060	0.992559
19577	-1.311954	0.535660	10.366905	1.584431	-0.020780	0.062932	-0.115667	-0.126729	-0.730682	-0.011665	-0.120445	0.038481	0.991905
19578	-1.234980	0.538151	9.018144	0.806514	-0.087882	-0.030208	-0.118464	-0.162690	-0.728803	-0.009012	-0.118811	0.054430	0.991383
19579	-2.467839	0.342838	8.853513	0.270561	-0.154967	-0.044597	-0.122425	-0.177251	-0.726697	-0.007275	-0.115573	0.059523	0.991487
19580	-2.275933	0.496060	9.115554	0.412597	-0.170884	-0.005761	-0.127773	-0.199162	-0.725415	-0.005956	-0.112160	0.067721	0.991362
19581	-2.411464	0.786028	9.218582	0.183466	-0.190208	0.004933	-0.133185	-0.210309	-0.723254	-0.005341	-0.108165	0.071165	0.991568
19582	-2.327596	1.017785	9.720363	0.092118	-0.231477	-0.001158	-0.139338	-0.204553	-0.722590	-0.004756	-0.103499	0.073020	0.991934
19583	-1.969193	1.813507	10.529046	-0.027706	-0.241341	-0.037277	-0.145578	-0.206700	-0.721488	-0.003679	-0.098527	0.072194	0.992505
19584	-2.049477	2.057868	10.801692	0.010139	-0.187006	-0.086082	-0.152090	-0.207211	-0.719850	-0.001643	-0.094854	0.072245	0.992865
19585	-1.563748	1.442876	10.689503	0.076448	-0.078620	-0.076664	-0.157021	-0.210728	-0.718652	0.000175	-0.093156	0.073425	0.992940
19586	-1.688764	1.218960	9.500888	0.282225	-0.015396	-0.023809	-0.157886	-0.218627	-0.718974	0.001230	-0.092797	0.078990	0.992546
19587	-1.884637	0.866842	8.676678	0.264157	-0.043281	0.027071	-0.159579	-0.220664	-0.715491	0.001289	-0.091649	0.084069	0.992235
19588	-2.212724	0.564511	8.853860	0.410442	-0.083617	0.108210	-0.161730	-0.231827	-0.715182	0.000066	-0.089709	0.092413	0.991671
19589	-2.235108	0.796887	9.286875	0.349202	-0.092648	0.182675	-0.163116	-0.241496	-0.712681	-0.002713	-0.087340	0.099387	0.991205
19590	-1.731368	1.359252	8.868456	0.510003	-0.141802	0.238275	-0.167818	-0.262321	-0.711784	-0.006225	-0.083992	0.109920	0.990366
19591	-0.730166	1.907867	9.154494	0.241458	-0.152783	0.257231	-0.174279	-0.272508	-0.708954	-0.010535	-0.080221	0.114867	0.990080
19592	-1.125795	1.587050	10.192348	0.402313	-0.163361	0.267207	-0.179345	-0.276298	-0.705825	-0.014770	-0.076368	0.123297	0.989317
19593	-0.990581	2.277177	9.718500	0.212743	-0.074159	0.285645	-0.185695	-0.283625	-0.702067	-0.019874	-0.074023	0.127654	0.988853
19594	-1.303309	3.120788	9.533844	0.232646	-0.044218	0.256209	-0.188933	-0.286742	-0.701920	-0.024447	-0.072501	0.132656	0.988205
19595	-1.843319	3.231600	9.789696	0.130795	-0.039681	0.218653	-0.190729	-0.293411	-0.698611	-0.028438	-0.070987	0.135327	0.987845
19596	-1.696228	3.551741	9.470096	-0.096029	-0.040396	0.132434	-0.193349	-0.290672	-0.698287	-0.031040	-0.069691	0.133648	0.988088
19597	-1.690666	3.652842	9.514465	-0.017070	-0.055135	0.078341	-0.194919	-0.289301	-0.698250	-0.032433	-0.068204	0.133287	0.988196
19598	-1.219074	4.098603	9.419398	-0.297627	-0.042032	0.001396	-0.197809	-0.284106	-0.699186	-0.032708	-0.067090	0.127441	0.989034
19599	-1.472124	3.828746	9.396851	-0.311578	-0.050506	-0.082426	-0.198911	-0.272108	-0.701370	-0.031342	-0.065932	0.121144	0.989947
19600	-1.201712	3.503009	8.951011	-0.263105	-0.062656	-0.110452	-0.199729	-0.265017	-0.702061	-0.029302	-0.064708	0.115836	0.990725
19601	-1.115310	3.412601	9.492321	-0.490229	-0.043511	-0.150866	-0.199788	-0.253023	-0.704776	-0.026828	-0.063745	0.105987	0.991960
19602	-0.946738	3.018701	9.303705	-0.284224	-0.006630	-0.184605	-0.200353	-0.244980	-0.705075	-0.023455	-0.063763	0.100124	0.992653
19603	-0.763411	1.661563	8.743427	-0.357700	-0.001388	-0.151957	-0.200147	-0.234624	-0.706393	-0.020877	-0.063695	0.092897	0.993417
19604	-0.506945	1.403989	8.531589	-0.223885	-0.040064	-0.071941	-0.200182	-0.228082	-0.706844	-0.019602	-0.062851	0.088382	0.993909
19605	-0.872407	2.596036	9.692309	-0.079208	-0.039392	-0.037072	-0.201140	-0.218537	-0.709054	-0.018886	-0.061899	0.086867	0.994116
19606	-1.602443	3.132813	10.343996	-0.082611	0.012388	-0.075366	-0.201027	-0.215540	-0.709027	-0.017473	-0.062159	0.085134	0.994275
19607	-1.965610	2.335722	9.862157	-0.128931	0.033668	-0.105630	-0.198811	-0.215824	-0.709191	-0.015582	-0.062806	0.082585	0.994481
19608	-1.565387	1.933995	9.277348	-0.094903	0.035422	-0.097634	-0.197519	-0.213514	-0.710347	-0.013755	-0.063554	0.080573	0.994625
19609	-1.383795	1.339903	8.932521	-0.130823	0.014376	-0.069062	-0.197019	-0.209428	-0.711087	-0.012561	-0.063786	0.078036	0.994829
19610	-1.140548	0.888444	9.773519	-0.124201	-0.000070	0.018867	-0.194434	-0.205626	-0.711861	-0.013025	-0.063635	0.075598	0.995021
19611	-1.027160	1.196880	10.259105	-0.031439	0.046908	0.084938	-0.193669	-0.202632	-0.712101	-0.014814	-0.064290	0.075176	0.994985
19612	-1.319598	1.495041	10.281877	0.029293	0.130881	0.135178	-0.190816	-0.200466	-0.712380	-0.017609	-0.066613	0.075902	0.994732
19613	-1.717644	1.898240	9.780494	0.108921	0.141571	0.155396	-0.187942	-0.200753	-0.715001	-0.020758	-0.069107	0.078337	0.994312
19614	-1.906587	1.839507	8.966805	0.012447	0.124315	0.137951	-0.182995	-0.200780	-0.714947	-0.023615	-0.071280	0.078733	0.994064
19615	-1.848388	1.203721	8.829228	-0.187120	0.063056	0.129081	-0.179630	-0.196163	-0.716883	-0.026531	-0.072166	0.075277	0.994194
19616	-1.682781	0.039594	9.210924	-0.301929	0.034830	0.165736	-0.177600	-0.186090	-0.718103	-0.030160	-0.072353	0.069510	0.994497
19617	-1.075579	-0.144808	9.441471	-0.235366	-0.009356	0.264527	-0.178044	-0.175730	-0.719540	-0.035722	-0.071582	0.065206	0.994660
19618	-0.766058	-0.427709	9.733530	-0.163283	-0.009663	0.340675	-0.178218	-0.168643	-0.718438	-0.042647	-0.070739	0.062463	0.994623
19619	-1.021654	-0.729887	10.145591	-0.228184	0.021573	0.442536	-0.177096	-0.158564	-0.720417	-0.051762	-0.070304	0.058374	0.994470
19620	-0.917561	-1.057563	11.001227	0.032501	0.101641	0.567972	-0.178721	-0.147927	-0.719773	-0.063099	-0.071606	0.059720	0.993642
19621	-0.778871	0.098585	11.145491	0.294286	0.180991	0.676099	-0.174290	-0.147677	-0.721640	-0.076276	-0.074597	0.066012	0.992099
19622	-1.171510	1.261364	10.530235	0.195114	0.203067	0.674944	-0.168264	-0.153295	-0.723459	-0.089607	-0.077940	0.070585	0.990411
19623	-1.453921	2.294546	10.285017	-0.060372	0.187557	0.593141	-0.163597	-0.149232	-0.724390	-0.101664	-0.080543	0.069717	0.989099
19624	-1.446154	2.727654	9.588230	-0.197599	0.172158	0.486447	-0.159470	-0.140531	-0.727329	-0.111808	-0.082779	0.066253	0.988057
19625	-1.433072	2.552375	8.927660	-0.225925	0.137432	0.426170	-0.153263	-0.132251	-0.728886	-0.120745	-0.084279	0.062036	0.987152
19626	-1.506088	2.475588	8.797641	-0.095116	0.076395	0.372279	-0.151228	-0.123950	-0.728706	-0.128314	-0.085009	0.060615	0.986222
19627	-1.703810	2.506642	9.011174	0.055370	0.053816	0.322247	-0.148643	-0.120147	-0.729609	-0.134612	-0.085709	0.062068	0.985232
19628	-1.860358	2.215362	9.307158	0.101986	0.041645	0.289039	-0.148120	-0.120013	-0.730517	-0.140146	-0.086360	0.064478	0.984248
19629	-1.929693	1.953318	9.948768	0.098598	0.060912	0.233524	-0.145114	-0.121119	-0.732247	-0.144624	-0.087460	0.066651	0.983358
19630	-1.644009	1.729230	9.751481	0.138095	0.069686	0.211687	-0.143766	-0.128757	-0.732986	-0.148581	-0.088861	0.069555	0.982441
19631	-1.438866	1.726626	9.422863	0.075634	0.074992	0.184761	-0.140364	-0.131500	-0.733450	-0.152155	-0.090231	0.071159	0.981653
19632	-1.457628	1.803764	9.433524	0.063199	0.064544	0.161743	-0.138828	-0.126466	-0.734325	-0.155266	-0.091376	0.072515	0.980961
19633	-1.351102	1.841609	9.497923	0.090967	0.052285	0.149539	-0.137250	-0.129063	-0.734631	-0.158085	-0.092390	0.074440	0.980271
19634	-1.262418	2.086341	9.536017	0.054370	0.043537	0.128115	-0.135424	-0.129482	-0.734920	-0.160506	-0.093139	0.075626	0.979716
19635	-1.251861	2.206981	9.691111	0.058166	0.050615	0.078841	-0.133067	-0.131129	-0.736131	-0.162000	-0.094103	0.076814	0.979286
19636	-1.306516	1.995485	9.597834	-0.000631	0.068255	0.029106	-0.131890	-0.131407	-0.737310	-0.162620	-0.095308	0.076657	0.979079
19637	-1.158423	1.772856	9.526711	-0.013128	0.069990	0.023646	-0.129032	-0.130196	-0.737727	-0.163200	-0.096479	0.076292	0.978896
19638	-1.215058	1.623738	9.378898	0.063777	0.047298	0.029401	-0.127733	-0.129930	-0.737229	-0.163679	-0.097484	0.077464	0.978624
19639	-1.352020	1.725057	9.131324	0.026176	0.015872	0.032606	-0.125775	-0.130076	-0.738676	-0.164277	-0.097690	0.078058	0.978456
19640	-1.414117	1.826004	8.952789	-0.095459	-0.005079	0.021112	-0.124085	-0.129404	-0.739081	-0.164811	-0.097159	0.076270	0.978560
19641	-1.282642	1.981040	8.866926	-0.156281	-0.008613	0.018888	-0.123334	-0.123139	-0.740705	-0.165459	-0.096299	0.073363	0.978758
19642	-0.919571	2.096840	9.124658	-0.025785	-0.007047	0.042664	-0.124259	-0.119590	-0.742460	-0.166287	-0.095929	0.072986	0.978682
19643	-1.044158	2.214918	9.670185	0.216489	-0.042107	0.061976	-0.123213	-0.121231	-0.741075	-0.167018	-0.095550	0.077608	0.978239
19644	-1.357979	2.222403	9.745070	0.024327	-0.034977	0.016637	-0.123840	-0.124225	-0.743026	-0.167202	-0.094837	0.078254	0.978226
19645	-1.521042	2.041028	9.787648	-0.102664	-0.029686	0.002524	-0.124395	-0.117408	-0.744239	-0.167397	-0.093721	0.076493	0.978439
19646	-1.274385	1.759730	9.657327	-0.050745	0.016638	0.012634	-0.122858	-0.112237	-0.745499	-0.167737	-0.093774	0.075488	0.978454
19647	-1.303950	1.675917	9.699873	0.035011	0.027961	0.045013	-0.119734	-0.112526	-0.745034	-0.168592	-0.094166	0.076299	0.978206
19648	-1.616561	1.851820	9.800715	0.184261	0.017492	0.077913	-0.118682	-0.113349	-0.746731	-0.169767	-0.094927	0.080011	0.977633
19649	-1.777571	2.289055	10.023408	0.149467	0.033275	0.056701	-0.116591	-0.114177	-0.747801	-0.170642	-0.095804	0.083069	0.977140
19650	-1.750466	2.715693	9.619555	-0.097121	0.040427	-0.006664	-0.112422	-0.113380	-0.750174	-0.170733	-0.096190	0.081041	0.977256
19651	-1.805416	2.474266	9.175088	-0.145208	0.014389	-0.053834	-0.109581	-0.106307	-0.755169	-0.169982	-0.095904	0.078236	0.977644
19652	-2.058604	1.518214	8.897137	-0.002178	-0.010850	-0.030967	-0.108838	-0.099770	-0.754730	-0.169346	-0.095651	0.078190	0.977783
19653	-2.041014	1.286302	8.603547	-0.000620	-0.045899	0.016455	-0.109358	-0.098403	-0.757027	-0.169588	-0.094612	0.078512	0.977816
19654	-1.580117	1.572426	8.970531	-0.088554	-0.062863	0.057960	-0.109379	-0.093496	-0.759167	-0.170762	-0.092908	0.077123	0.977886
19655	-1.511125	1.735891	9.909015	0.027458	-0.064901	0.099324	-0.109660	-0.088588	-0.761304	-0.172542	-0.091468	0.078196	0.977624
19656	-1.668408	2.010391	10.403754	0.023743	-0.011670	0.133067	-0.109413	-0.085317	-0.762821	-0.175076	-0.091032	0.078962	0.977152
19657	-1.580644	1.797398	10.184272	-0.022726	0.029456	0.137218	-0.106545	-0.083695	-0.766712	-0.177833	-0.091201	0.078783	0.976653
19658	-1.560275	1.616008	9.903255	0.032663	0.055700	0.170283	-0.104069	-0.082072	-0.769952	-0.181165	-0.092055	0.079553	0.975898
19659	-1.541103	1.607526	9.537724	-0.101566	0.085431	0.193204	-0.100715	-0.075547	-0.771999	-0.185242	-0.092937	0.077709	0.975197
19660	-1.664530	1.246220	9.039601	-0.022957	0.080261	0.231623	-0.097333	-0.071883	-0.777036	-0.189912	-0.093975	0.077413	0.974222
19661	-1.761217	1.223676	9.285290	0.128799	0.039893	0.289878	-0.095266	-0.067396	-0.779856	-0.195355	-0.094697	0.080360	0.972837
19662	-1.740985	1.340062	9.646914	-0.012739	0.039704	0.317934	-0.093842	-0.065632	-0.780632	-0.201633	-0.094827	0.080576	0.971524
19663	-1.981456	1.135550	9.790823	0.074826	0.048466	0.341541	-0.093583	-0.063315	-0.783962	-0.208173	-0.095440	0.082466	0.969925
19664	-1.634254	1.402361	9.843762	-0.018255	0.085032	0.358568	-0.093074	-0.059773	-0.786382	-0.215287	-0.096339	0.082462	0.968282
19665	-1.187236	1.796985	9.479176	0.106978	0.090208	0.378839	-0.091894	-0.060051	-0.788334	-0.222530	-0.097829	0.084833	0.966288
19666	-1.527948	2.443425	9.234819	0.146533	0.023978	0.328901	-0.090698	-0.063736	-0.789418	-0.228616	-0.098303	0.088223	0.964514
19667	-1.445320	2.865142	8.936167	-0.262763	-0.003852	0.222789	-0.093460	-0.058270	-0.790224	-0.233391	-0.096559	0.083622	0.963957
19668	-1.158381	2.468851	9.054096	-0.371529	-0.030000	0.123040	-0.095241	-0.042180	-0.790942	-0.236394	-0.093957	0.076860	0.964045
19669	-0.906995	1.827582	9.188740	-0.156857	-0.096501	0.110056	-0.098023	-0.032761	-0.792224	-0.238640	-0.091090	0.074540	0.963949
19670	-0.808334	0.748823	9.790675	-0.155248	-0.082688	0.131002	-0.104851	-0.022505	-0.792022	-0.241332	-0.088480	0.072202	0.963700
19671	-0.991465	0.118484	10.032526	-0.030340	-0.016347	0.218428	-0.108268	-0.016217	-0.792939	-0.245546	-0.087548	0.072025	0.962733
19672	-0.982991	0.287088	10.137723	0.124817	0.042857	0.350216	-0.109047	-0.016076	-0.793828	-0.252110	-0.088399	0.074855	0.960741
19673	-0.801254	1.050604	10.188188	0.196203	0.112643	0.416296	-0.111498	-0.020015	-0.793830	-0.259895	-0.090719	0.078652	0.958143
19674	-1.026845	1.909375	10.464345	0.229308	0.177354	0.432869	-0.111067	-0.027785	-0.793011	-0.268010	-0.094543	0.082933	0.955172
19675	-1.682846	2.697804	10.233953	0.262717	0.219692	0.389571	-0.108659	-0.038426	-0.794181	-0.275283	-0.099297	0.087389	0.952220
19676	-1.888283	3.037990	9.278406	0.157625	0.179884	0.298934	-0.107302	-0.048245	-0.794169	-0.280933	-0.102985	0.090022	0.949930
19677	-1.933783	2.763215	8.963240	-0.053129	0.113651	0.197551	-0.106900	-0.050155	-0.794322	-0.284971	-0.104353	0.088714	0.948700
19678	-1.595138	2.164921	9.217779	-0.099490	0.069886	0.137787	-0.107687	-0.048378	-0.795710	-0.287877	-0.104786	0.086746	0.947957
19679	-1.066528	2.143627	9.107239	-0.076049	0.071596	0.101675	-0.109777	-0.048369	-0.793360	-0.290062	-0.105392	0.085047	0.947377
19680	-1.123128	2.688231	8.530040	-0.054368	0.033321	0.063945	-0.111993	-0.048357	-0.792683	-0.291401	-0.105518	0.083990	0.947047
19681	-1.222233	3.006818	8.647502	-0.009426	0.007209	0.009638	-0.113685	-0.048621	-0.792403	-0.291595	-0.105454	0.083805	0.947010
19682	-1.309050	2.995565	9.465168	0.035424	-0.015549	-0.044744	-0.117058	-0.050510	-0.792500	-0.290598	-0.105360	0.084505	0.947265
19683	-1.302048	2.607501	9.986920	0.116001	-0.008572	-0.070660	-0.119643	-0.054858	-0.790958	-0.288984	-0.105861	0.086667	0.947508
19684	-1.155962	2.105777	9.871754	0.121378	-0.015572	-0.074315	-0.123762	-0.062466	-0.792001	-0.287236	-0.106314	0.088932	0.947778
19685	-1.063753	2.189713	9.242317	0.049865	-0.001504	-0.066851	-0.128170	-0.066395	-0.790557	-0.285848	-0.106534	0.089806	0.948091
19686	-1.015314	2.558668	8.904903	0.026729	0.033555	-0.072993	-0.129455	-0.069250	-0.790952	-0.284412	-0.107372	0.089998	0.948410
19687	-0.914394	2.825059	8.979188	0.195769	0.045760	-0.055833	-0.131518	-0.073737	-0.789163	-0.283008	-0.109280	0.093442	0.948279
19688	-1.420968	2.889428	9.075615	0.325398	-0.006591	-0.049628	-0.133404	-0.086128	-0.788354	-0.281291	-0.111005	0.099571	0.947966
19689	-1.570932	3.195543	8.917018	0.016092	-0.029211	-0.110010	-0.134785	-0.094705	-0.789061	-0.279107	-0.110611	0.099955	0.948617
19690	-1.698152	2.954451	9.184488	-0.126186	-0.080840	-0.130636	-0.139488	-0.092227	-0.788194	-0.276680	-0.108550	0.097756	0.949794
19691	-1.655335	2.521707	9.342554	-0.046627	-0.113231	-0.131159	-0.146266	-0.090555	-0.788591	-0.274060	-0.106271	0.097382	0.950849
19692	-1.250003	2.482078	9.213641	-0.182605	-0.111606	-0.132272	-0.150969	-0.088623	-0.786828	-0.271653	-0.103321	0.094271	0.952178
19693	-1.107765	2.095501	9.779902	-0.162123	-0.083783	-0.120701	-0.155433	-0.081649	-0.787208	-0.269524	-0.100927	0.091553	0.953304
19694	-1.037440	1.801439	9.744676	-0.033570	-0.048929	-0.047462	-0.159474	-0.081356	-0.786115	-0.268552	-0.099818	0.091111	0.953737
19695	-1.082420	2.272387	9.490945	0.097790	-0.022711	0.006576	-0.163625	-0.084195	-0.785823	-0.268436	-0.099728	0.093258	0.953572
19696	-1.190954	2.952555	9.857759	0.044917	0.006917	0.027609	-0.165945	-0.088135	-0.785955	-0.268837	-0.099967	0.094163	0.953345
19697	-1.438661	3.076178	10.329917	0.035174	0.069045	0.011991	-0.164372	-0.090324	-0.785614	-0.269125	-0.101283	0.094672	0.953074
19698	-1.570653	2.859970	10.071441	-0.011287	0.127733	0.020678	-0.163051	-0.092373	-0.787714	-0.269740	-0.103537	0.093841	0.952741
19699	-1.499816	2.648986	9.679106	0.040697	0.166309	0.022022	-0.158879	-0.093350	-0.788044	-0.270385	-0.106731	0.093965	0.952193
19700	-1.916641	2.455601	9.079710	0.121225	0.168297	0.037695	-0.155451	-0.099908	-0.789962	-0.271116	-0.110439	0.095474	0.951412
19701	-2.256591	2.210801	8.378130	0.058555	0.117757	0.049459	-0.151394	-0.103473	-0.790315	-0.272145	-0.112804	0.096245	0.950763
19702	-2.358544	2.141257	8.183561	0.085131	0.026752	0.086353	-0.150199	-0.106885	-0.791397	-0.273590	-0.113527	0.097944	0.950088
19703	-2.226581	2.324181	9.354823	0.031171	0.008890	0.110540	-0.151373	-0.106334	-0.791631	-0.275618	-0.113609	0.098895	0.949393
19704	-1.635893	2.514315	10.120898	0.129477	0.029551	0.121750	-0.151610	-0.109875	-0.792693	-0.277626	-0.114559	0.101500	0.948419
19705	-1.199814	2.385415	9.976275	0.075841	0.066183	0.124862	-0.151071	-0.112603	-0.793500	-0.279937	-0.115914	0.102998	0.947412
19706	-1.420228	2.303942	9.511044	-0.048368	0.089101	0.109120	-0.149249	-0.112749	-0.793271	-0.282230	-0.117023	0.101869	0.946718
19707	-1.992262	2.000218	9.397140	-0.151254	0.078778	0.105801	-0.147568	-0.110577	-0.793533	-0.284726	-0.117375	0.098910	0.946241
19708	-2.392923	1.690152	9.219204	-0.245349	0.084076	0.143086	-0.143955	-0.104328	-0.794298	-0.288066	-0.117197	0.094161	0.945736
19709	-2.419555	1.671899	9.473949	-0.137427	0.079527	0.209942	-0.142438	-0.095750	-0.795267	-0.292473	-0.117482	0.091618	0.944597
19710	-2.275091	1.621977	9.246241	-0.012311	0.072484	0.246027	-0.139343	-0.090179	-0.796031	-0.297200	-0.118243	0.091575	0.943030
19711	-1.851725	2.066695	9.473590	-0.092998	0.088821	0.282466	-0.137017	-0.087467	-0.795525	-0.302866	-0.118833	0.089937	0.941309
19712	-1.489375	2.088102	9.533190	0.033914	0.057190	0.302556	-0.134026	-0.085710	-0.797613	-0.308471	-0.119482	0.090987	0.939304
19713	-1.617541	2.055904	9.687722	0.094730	0.030103	0.295880	-0.131668	-0.088448	-0.797417	-0.313814	-0.120058	0.093245	0.937237
19714	-1.622516	1.691051	9.904654	-0.032251	0.060689	0.280889	-0.130883	-0.088725	-0.797947	-0.319186	-0.120384	0.092971	0.935406
19715	-2.069305	0.999766	9.991879	-0.019969	0.106173	0.341935	-0.128813	-0.086556	-0.797699	-0.325776	-0.121553	0.092610	0.933016
19716	-1.888089	0.997795	10.595867	0.162168	0.167086	0.428888	-0.122938	-0.088767	-0.799096	-0.333642	-0.124848	0.095620	0.929491
19717	-1.642118	1.661374	9.587276	0.196169	0.193384	0.468086	-0.116138	-0.094527	-0.798482	-0.342154	-0.128773	0.098922	0.925507
19718	-1.716086	2.819064	8.906734	0.069314	0.186543	0.448025	-0.109867	-0.097149	-0.800919	-0.350586	-0.131729	0.100113	0.921800
19719	-1.804778	3.912510	9.201228	0.021285	0.172636	0.379137	-0.102813	-0.101274	-0.801065	-0.357804	-0.134249	0.100137	0.918654
19720	-1.383560	4.089589	8.411421	-0.037198	0.134430	0.264829	-0.097084	-0.101032	-0.801921	-0.362989	-0.135842	0.099239	0.916481
19721	-1.421029	4.253322	8.379984	-0.102901	0.065609	0.134614	-0.094360	-0.098866	-0.802713	-0.365825	-0.136007	0.097221	0.915545
19722	-1.609190	4.261177	8.895955	-0.129290	0.038708	0.012770	-0.093210	-0.094511	-0.803460	-0.366394	-0.135662	0.094650	0.915638
19723	-1.601219	3.338707	9.255356	-0.180942	0.024802	-0.060111	-0.091814	-0.088250	-0.803291	-0.365797	-0.134897	0.091057	0.916354
19724	-1.662501	2.203510	9.081829	-0.119240	0.030126	-0.052803	-0.093010	-0.083610	-0.804000	-0.365086	-0.134587	0.088559	0.916928
19725	-1.238660	2.048522	9.025926	-0.004042	0.019439	-0.006339	-0.093267	-0.083881	-0.804514	-0.364986	-0.134887	0.088372	0.916941
19726	-0.948229	2.144798	9.005302	0.062859	0.005277	0.035445	-0.092477	-0.084566	-0.805821	-0.365313	-0.135290	0.089638	0.916628
19727	-1.064570	2.078771	9.137716	0.137823	-0.038506	0.061405	-0.092720	-0.087699	-0.805848	-0.365975	-0.135382	0.092654	0.916051
19728	-1.433792	2.429449	9.623145	0.197495	-0.078827	0.098875	-0.096075	-0.093132	-0.805335	-0.367016	-0.135117	0.097160	0.915206
19729	-1.761548	3.187551	9.750035	0.137634	-0.054263	0.088205	-0.098114	-0.100206	-0.806662	-0.368134	-0.134850	0.100366	0.914451
19730	-1.590285	3.512240	9.406247	0.035209	0.021139	0.018141	-0.098863	-0.104835	-0.808241	-0.368303	-0.135374	0.100951	0.914240
19731	-0.978214	3.361224	8.769625	0.132024	0.047411	0.001999	-0.097269	-0.109748	-0.809472	-0.368066	-0.137090	0.103131	0.913837
19732	-0.675438	3.156889	8.783889	0.106023	-0.003422	-0.002913	-0.096492	-0.109617	-0.808581	-0.367659	-0.137735	0.105126	0.913676
19733	-1.230077	3.248516	9.020422	0.035338	-0.061026	-0.025486	-0.098950	-0.111510	-0.810108	-0.366967	-0.136780	0.106309	0.913961
19734	-1.465564	4.069324	9.440413	-0.263268	-0.078491	-0.089178	-0.101828	-0.108633	-0.810552	-0.365825	-0.133521	0.101868	0.915406
19735	-1.499051	4.112936	9.460427	-0.279055	-0.048597	-0.150848	-0.103572	-0.099493	-0.810694	-0.363706	-0.130757	0.096951	0.917181
19736	-1.765457	3.999651	9.485454	-0.330657	-0.011658	-0.205667	-0.104546	-0.088041	-0.811083	-0.360726	-0.128455	0.090467	0.919343
19737	-2.216778	2.312701	10.344674	-0.271608	0.053117	-0.219329	-0.104475	-0.077003	-0.812006	-0.357481	-0.127755	0.084773	0.921249
19738	-2.069777	1.951626	9.824997	-0.171626	0.100287	-0.142755	-0.100872	-0.069391	-0.812371	-0.355421	-0.128539	0.080565	0.922314
19739	-1.841545	2.156398	8.948259	-0.152109	0.117751	-0.075588	-0.097905	-0.064365	-0.812882	-0.354603	-0.129648	0.076933	0.922784
19740	-1.613159	1.704884	8.160099	-0.140640	0.061773	-0.037079	-0.094144	-0.060295	-0.815216	-0.354335	-0.129769	0.073840	0.923122
19741	-1.970180	1.070883	8.333718	-0.000719	-0.015321	0.053514	-0.093117	-0.057030	-0.816487	-0.355295	-0.129300	0.074222	0.922788
19742	-2.202122	1.706982	8.917367	-0.062043	-0.036610	0.141294	-0.093786	-0.054574	-0.815166	-0.357957	-0.127894	0.073741	0.921994
19743	-2.268904	3.121654	10.501011	-0.003147	0.012033	0.154510	-0.092758	-0.052399	-0.815031	-0.360818	-0.127790	0.074130	0.920861
19744	-1.735114	3.478684	10.647099	0.007952	0.123955	0.105560	-0.089496	-0.052688	-0.816628	-0.362878	-0.129894	0.073690	0.919792
19745	-1.608656	2.284395	9.716706	-0.131273	0.183694	0.063966	-0.086524	-0.048616	-0.817019	-0.364656	-0.132140	0.070279	0.919035
19746	-1.743538	1.701506	8.295757	-0.258274	0.138486	0.075166	-0.079274	-0.041842	-0.816417	-0.366861	-0.132616	0.064758	0.918495
19747	-2.175193	1.431603	8.589554	-0.471454	0.068449	0.096337	-0.074665	-0.027558	-0.817505	-0.369941	-0.130206	0.055978	0.918181
19748	-2.536405	1.544795	9.293266	-0.588036	0.030679	0.125427	-0.073872	-0.007395	-0.816161	-0.373714	-0.126190	0.045319	0.917802
19749	-2.473894	1.481816	10.092227	-0.438008	0.020819	0.163445	-0.071381	0.011260	-0.813955	-0.377805	-0.123092	0.037616	0.916895
19750	-2.095155	1.772151	10.053848	-0.498786	0.046953	0.159518	-0.070458	0.030603	-0.811204	-0.381927	-0.119980	0.028546	0.915927
19751	-1.802985	1.446582	9.718364	-0.552127	0.097804	0.106296	-0.067198	0.051025	-0.808477	-0.385216	-0.117428	0.018025	0.915147
19752	-1.533034	0.708209	9.604215	-0.595030	0.134500	0.105887	-0.060020	0.069245	-0.805831	-0.388522	-0.115181	0.006388	0.914190
19753	-1.427820	0.572012	9.375852	-0.546876	0.136185	0.147604	-0.056377	0.090209	-0.801946	-0.392460	-0.113293	-0.004260	0.912755
19754	-1.679817	0.431327	9.914698	-0.096478	0.067821	0.232623	-0.049283	0.100935	-0.800402	-0.396903	-0.113715	-0.005989	0.910769
19755	-1.632217	0.341336	9.706588	-0.139482	0.029327	0.239192	-0.045426	0.109227	-0.799863	-0.401557	-0.113027	-0.008164	0.908796
19756	-2.207026	-0.349624	9.573837	-0.300584	-0.005508	0.239688	-0.042617	0.117386	-0.797250	-0.406558	-0.110472	-0.013001	0.906828
19757	-2.083515	0.039058	9.586852	-0.353629	-0.000458	0.299281	-0.040066	0.125684	-0.795790	-0.412732	-0.107507	-0.018756	0.904291
19758	-2.282217	-0.073537	10.010214	-0.314428	0.043184	0.336762	-0.035202	0.138738	-0.793160	-0.419440	-0.105739	-0.024033	0.901283
19759	-2.564965	0.227136	10.093008	-0.159727	0.097453	0.371715	-0.029796	0.148793	-0.791597	-0.426394	-0.106188	-0.026987	0.897877
19760	-3.032806	0.329766	9.430168	-0.109637	0.094192	0.393392	-0.021512	0.156651	-0.790871	-0.433616	-0.107077	-0.028882	0.894247
19761	-2.745771	0.621348	9.565617	-0.202742	0.053806	0.390775	-0.016347	0.163846	-0.790363	-0.440965	-0.106418	-0.032200	0.890611
19762	-2.003108	1.156424	9.483656	-0.259759	0.036208	0.336433	-0.008175	0.167343	-0.787618	-0.447450	-0.104910	-0.036385	0.887389
19763	-1.972310	1.089733	8.987590	-0.230777	0.004986	0.263382	-0.005368	0.176321	-0.785769	-0.452576	-0.103057	-0.039971	0.884849
19764	-2.100134	0.777629	8.838517	-0.398668	-0.068274	0.173754	-0.004920	0.186945	-0.782066	-0.456477	-0.098301	-0.046003	0.883091
19765	-2.075218	-0.135655	9.099351	-0.446971	-0.120761	0.143052	-0.006334	0.203438	-0.776475	-0.459956	-0.092160	-0.052498	0.881584
19766	-2.466939	-0.595041	10.447978	-0.452563	-0.105209	0.157161	-0.008009	0.219933	-0.770622	-0.463643	-0.086228	-0.059173	0.879828
19767	-1.841066	-0.523116	10.397747	-0.459795	-0.070452	0.185259	-0.009410	0.234109	-0.765054	-0.467740	-0.080869	-0.066295	0.877659
19768	-1.566215	0.121534	9.564114	-0.334356	-0.061560	0.175699	-0.006633	0.247037	-0.760848	-0.471423	-0.076816	-0.071257	0.875661
19769	-1.647548	0.245557	9.018339	-0.187474	-0.056099	0.160990	-0.005390	0.254932	-0.756798	-0.474596	-0.074222	-0.073714	0.873966
19770	-1.836334	0.188725	8.827068	-0.062109	-0.071666	0.138986	-0.004914	0.261333	-0.754295	-0.477248	-0.072507	-0.073870	0.872652
19771	-2.054823	0.350226	9.176853	0.040795	-0.089113	0.123022	-0.006734	0.261479	-0.755297	-0.479462	-0.071481	-0.072032	0.871675
19772	-1.810843	0.336649	10.078149	0.139829	-0.126159	0.149067	-0.008006	0.257399	-0.757249	-0.482020	-0.070763	-0.068123	0.870637
19773	-1.974041	-0.205086	10.246350	-0.010335	-0.098102	0.116287	-0.009545	0.253319	-0.757266	-0.484192	-0.069082	-0.067054	0.869649
19774	-2.140653	-0.538570	10.085351	-0.141096	-0.050905	0.161311	-0.009955	0.256046	-0.756075	-0.487223	-0.066974	-0.068744	0.867988
19775	-1.287633	-0.113953	10.340003	0.386098	-0.067163	0.305906	-0.010071	0.253867	-0.756738	-0.492087	-0.069948	-0.060818	0.865598
19776	-1.284806	-0.362281	9.359072	0.840200	-0.125690	0.407665	-0.008447	0.227020	-0.768615	-0.498030	-0.076450	-0.044411	0.862641
19777	-1.683456	-0.054249	9.193030	0.240586	-0.163392	0.434186	-0.008625	0.215304	-0.773363	-0.505270	-0.076352	-0.037809	0.858745
19778	-1.255641	0.326526	9.756037	0.101011	-0.175890	0.416318	-0.008461	0.210944	-0.775855	-0.512358	-0.074592	-0.033611	0.854866
19779	-0.859987	0.284524	9.612762	-0.065284	-0.121752	0.408128	-0.007941	0.210942	-0.775862	-0.519497	-0.072024	-0.032683	0.850804
19780	-0.911430	-0.161840	9.795514	-0.095717	-0.069301	0.418590	-0.007811	0.211214	-0.776119	-0.526762	-0.070050	-0.032937	0.846481
19781	-1.348622	0.823311	9.964408	-0.090187	-0.013184	0.400658	-0.003132	0.213097	-0.777201	-0.533664	-0.069028	-0.033556	0.842206
19782	-2.200863	0.498184	10.001666	-0.121331	0.037864	0.375251	0.002808	0.219604	-0.773620	-0.540102	-0.068550	-0.035435	0.838054
19783	-2.321639	0.485287	10.194805	-0.177636	0.081608	0.368861	0.007983	0.223935	-0.771595	-0.546452	-0.068201	-0.038600	0.833816
19784	-2.669078	-0.147516	9.998282	-0.047009	0.132505	0.386718	0.016288	0.227433	-0.769496	-0.552832	-0.070124	-0.040251	0.829361
19785	-2.927716	-1.176956	9.301399	0.061740	0.109800	0.483359	0.026458	0.224925	-0.770059	-0.560637	-0.073006	-0.039683	0.823882
19786	-2.511851	-1.389091	7.839109	0.045186	0.079935	0.612526	0.038202	0.221048	-0.771818	-0.570570	-0.075240	-0.038886	0.816870
19787	-2.176778	-0.823440	8.852013	-0.028847	0.028593	0.719296	0.046380	0.223592	-0.769340	-0.582261	-0.075936	-0.038634	0.808525
19788	-2.024885	0.121576	9.981400	0.036041	0.019406	0.785064	0.056810	0.221628	-0.770545	-0.594847	-0.077197	-0.037031	0.799266
19789	-1.806975	0.853548	10.819399	0.095916	0.055899	0.792748	0.069593	0.217472	-0.771421	-0.607231	-0.079830	-0.034959	0.789731
19790	-1.742973	1.039238	10.361994	0.067510	0.106765	0.771606	0.080334	0.207605	-0.774382	-0.619165	-0.082799	-0.033898	0.780147
19791	-1.245730	1.055761	9.168371	-0.243236	0.141132	0.677704	0.095024	0.209159	-0.771110	-0.629962	-0.082471	-0.038289	0.771285
19792	-0.992882	0.638653	8.683183	-0.191111	0.124663	0.632934	0.106313	0.214003	-0.768527	-0.639930	-0.082396	-0.041707	0.762863
19793	-1.530322	0.432131	8.985829	0.275845	0.039170	0.619398	0.116244	0.208090	-0.769635	-0.648821	-0.087047	-0.036920	0.755044
19794	-1.906904	0.768267	9.415884	0.181154	-0.002712	0.564096	0.124260	0.195784	-0.771292	-0.657130	-0.089697	-0.033124	0.747688
19795	-2.212069	0.286216	9.864754	0.064969	-0.018377	0.515593	0.130527	0.192343	-0.770904	-0.664683	-0.090637	-0.030946	0.740961
19796	-1.925486	-0.158320	9.934070	0.122226	-0.012324	0.514091	0.135778	0.186457	-0.774131	-0.672150	-0.092327	-0.027990	0.734102
19797	-1.940982	-0.300016	9.959008	0.049524	0.005905	0.568235	0.141289	0.179888	-0.775952	-0.680334	-0.093382	-0.026307	0.726453
19798	-1.547684	0.004261	9.798107	0.254227	0.014505	0.619051	0.148254	0.170041	-0.778985	-0.688816	-0.097307	-0.021596	0.718052
19799	-1.658206	0.766483	9.466585	0.203139	0.033740	0.657716	0.156011	0.157190	-0.780000	-0.697764	-0.100829	-0.017894	0.708970
19800	-1.621405	1.521484	9.508591	0.240004	0.046044	0.624687	0.165189	0.145967	-0.780762	-0.706108	-0.104986	-0.013818	0.700142
19801	-1.841298	1.494653	9.611108	0.168691	0.061951	0.567889	0.171249	0.135035	-0.783535	-0.713616	-0.108370	-0.011153	0.692014
19802	-2.133125	1.877095	9.670890	0.218117	0.067387	0.522612	0.178730	0.125048	-0.784904	-0.720350	-0.112468	-0.007906	0.684387
19803	-1.918869	2.147464	8.975258	0.265921	0.032654	0.448823	0.185192	0.112478	-0.788472	-0.725824	-0.116847	-0.003734	0.677874
19804	-2.316375	1.912258	9.692100	-0.092839	0.008981	0.414456	0.190168	0.107546	-0.789109	-0.731664	-0.115593	-0.004096	0.671781
19805	-2.143562	1.749126	10.265471	-0.036368	0.043020	0.384933	0.191588	0.108900	-0.787830	-0.736863	-0.115737	-0.004350	0.666047
19806	-1.442077	1.266013	9.787669	-0.274252	0.088363	0.383065	0.196910	0.110233	-0.785578	-0.742560	-0.112847	-0.008354	0.660151
19807	-1.388509	1.354517	8.980791	-0.485310	0.065725	0.377059	0.202573	0.120012	-0.782734	-0.748539	-0.106610	-0.014906	0.654294
19808	-1.223799	2.103464	8.942322	-0.328621	0.004552	0.340193	0.206667	0.131027	-0.779726	-0.753678	-0.101793	-0.018486	0.649050
19809	-1.302672	2.547221	9.147558	-0.187991	-0.032074	0.291850	0.208451	0.136057	-0.776870	-0.757821	-0.098732	-0.019806	0.644644
19810	-1.318507	2.337728	9.808537	-0.019763	-0.050468	0.262997	0.211012	0.142311	-0.774787	-0.761273	-0.097831	-0.018712	0.640735
19811	-1.360924	1.804557	9.939748	0.450931	-0.016197	0.252354	0.212909	0.130992	-0.778017	-0.763570	-0.104681	-0.012104	0.637069
19812	-1.037812	1.079479	9.589791	0.805254	0.064325	0.279663	0.214763	0.105639	-0.783443	-0.765319	-0.117797	-0.002174	0.632776
19813	-0.629115	1.513295	9.360558	0.933995	0.146401	0.334620	0.218875	0.072507	-0.789109	-0.767175	-0.133982	0.008308	0.627234
19814	-0.314247	2.328196	9.251862	0.969696	0.148012	0.362277	0.226917	0.034856	-0.794491	-0.768984	-0.150575	0.019232	0.620984
19815	-0.579369	3.068723	9.296305	0.742586	0.102610	0.318391	0.232765	-0.006599	-0.799363	-0.770628	-0.163134	0.028021	0.615414
19816	-2.677422	3.072882	10.025763	0.689131	0.082234	0.242762	0.237488	-0.034558	-0.801767	-0.771340	-0.174565	0.036085	0.610950
19817	-2.501425	3.048640	9.625055	0.626597	-0.027896	0.199563	0.238382	-0.053913	-0.802872	-0.771477	-0.183780	0.044990	0.607474
19818	-2.029494	2.188787	9.623115	0.252636	-0.073556	0.172563	0.234837	-0.071200	-0.803503	-0.772569	-0.186579	0.049889	0.604844
19819	0.386745	2.442362	9.050075	-0.697747	-0.055297	0.232891	0.234803	-0.064658	-0.804469	-0.777838	-0.174836	0.043294	0.602101
19820	-0.691671	2.885464	9.638806	-1.327668	-0.002804	0.241229	0.233795	-0.026363	-0.801246	-0.785150	-0.153839	0.028234	0.599230
19821	-0.928497	2.847408	9.960021	-0.251908	0.050122	0.184110	0.235456	-0.000210	-0.797409	-0.788143	-0.150290	0.025149	0.596332
19822	-1.079728	2.997582	9.136395	0.634205	0.092661	0.148520	0.239008	-0.006634	-0.797525	-0.787979	-0.161256	0.031764	0.593360
19823	-1.253440	4.039314	8.818244	0.142482	0.131263	0.090716	0.242620	-0.023550	-0.798002	-0.788669	-0.164950	0.031865	0.591420
19824	-1.833409	3.300455	8.737855	-0.603461	0.132277	0.030676	0.248023	-0.012951	-0.796691	-0.791057	-0.156919	0.022804	0.590835
19825	-1.966285	2.263836	9.159638	-0.526705	0.104227	0.046814	0.253172	-0.003440	-0.795516	-0.793256	-0.149765	0.015230	0.589987
19826	-1.868776	2.379808	9.583072	-0.145774	0.110240	0.087487	0.254941	0.003907	-0.791994	-0.794767	-0.148679	0.012087	0.588297
19827	-2.115032	2.731851	9.255216	-0.029509	0.119099	0.112311	0.259655	0.020369	-0.789199	-0.796187	-0.149585	0.010304	0.586177
19828	-2.349727	2.679343	8.788036	-0.142286	0.065849	0.118416	0.261981	0.022808	-0.788180	-0.798014	-0.148020	0.008008	0.584123
19829	-1.953905	2.670129	8.356769	-0.131633	-0.001571	0.128712	0.263785	0.025523	-0.787150	-0.799879	-0.145935	0.006970	0.582106
19830	-1.581704	2.706976	8.772117	-0.127347	-0.068290	0.138962	0.262805	0.015445	-0.788522	-0.801871	-0.143036	0.007049	0.580081
19831	-1.311803	2.610793	9.465574	-0.081835	-0.072015	0.144451	0.262793	0.018172	-0.789525	-0.803743	-0.140934	0.007775	0.577992
19832	-1.273409	2.559301	10.026971	-0.096205	-0.016179	0.156851	0.261298	0.028944	-0.788753	-0.805820	-0.139130	0.007434	0.575536
19833	-1.278227	2.555087	10.209598	0.076536	0.060817	0.161910	0.262614	0.025666	-0.787646	-0.807455	-0.141089	0.007911	0.572754
19834	-1.285066	2.289160	9.740403	0.016701	0.092416	0.158021	0.266153	0.021559	-0.787739	-0.809230	-0.142346	0.007124	0.569942
19835	-1.513156	2.156374	8.991084	-0.029854	0.076831	0.179713	0.271655	0.016080	-0.789034	-0.811351	-0.142750	0.006177	0.566827
19836	-2.000853	2.166964	8.851229	0.231368	0.023706	0.177170	0.272872	0.010079	-0.792202	-0.812697	-0.146704	0.008987	0.563845
19837	-2.087411	2.215948	8.919825	0.280526	-0.033128	0.170308	0.274067	0.006530	-0.793156	-0.813746	-0.150918	0.013273	0.561129
19838	-2.035108	2.091453	9.237552	0.244838	-0.046260	0.134705	0.273360	-0.005729	-0.794810	-0.814502	-0.154301	0.017246	0.558999
19839	-1.755336	2.032917	9.683841	-0.124676	-0.021143	0.126710	0.273906	-0.009002	-0.796654	-0.816264	-0.152038	0.016631	0.557065
19840	-1.097513	1.836145	9.930630	-0.282090	0.017096	0.116647	0.271554	-0.007763	-0.796091	-0.818441	-0.147539	0.013625	0.555159
19841	-0.904860	1.775859	9.582232	-0.137086	0.025905	0.115910	0.273594	-0.001643	-0.793744	-0.820118	-0.145530	0.012069	0.553247
19842	-1.242673	2.144114	9.603798	-0.187121	0.036504	0.105186	0.275616	0.008293	-0.792260	-0.821926	-0.142796	0.009750	0.551318
19843	-1.252766	2.070826	9.992341	-0.270322	0.039932	0.093117	0.278696	0.015907	-0.791846	-0.823708	-0.138720	0.006430	0.549747
19844	-0.892523	1.796546	10.087009	-0.101478	0.039732	0.146169	0.280356	0.021076	-0.791047	-0.825709	-0.137423	0.005107	0.547077
19845	-0.719688	1.655649	10.067077	0.012833	0.037860	0.192736	0.280511	0.016987	-0.791605	-0.827779	-0.137908	0.005224	0.543816
19846	-1.034497	1.530373	9.979439	0.068202	0.051046	0.221455	0.283002	0.014113	-0.791927	-0.830021	-0.139525	0.005795	0.539967
19847	-1.298114	1.791318	10.489359	0.039495	0.085094	0.235589	0.289387	0.012306	-0.790882	-0.832460	-0.140896	0.005537	0.535842
19848	-1.483775	2.185259	9.861076	0.022667	0.099303	0.221570	0.292124	0.010792	-0.789392	-0.834780	-0.142270	0.004820	0.531864
19849	-1.507568	2.259982	9.069126	-0.071073	0.068028	0.189091	0.296944	0.010084	-0.789214	-0.836997	-0.141617	0.003526	0.528553
19850	-1.499782	2.655981	9.607094	-0.072701	0.027796	0.129081	0.300073	0.009250	-0.789011	-0.838580	-0.140642	0.002725	0.526304
19851	-1.827895	2.690107	9.706440	-0.065300	0.008767	0.067487	0.300187	0.011702	-0.788474	-0.839473	-0.139496	0.002135	0.525186
19852	-1.597656	2.146112	9.352157	-0.210060	-0.003415	0.029207	0.301447	0.018781	-0.787908	-0.840367	-0.135890	0.000137	0.524707
19853	-1.128688	1.891671	9.133716	-0.158056	-0.043663	-0.002470	0.299833	0.027101	-0.786515	-0.840766	-0.132629	-0.000744	0.524901
19854	-0.876548	2.038488	9.027493	-0.004176	-0.045440	0.003888	0.299035	0.030512	-0.787242	-0.840826	-0.132040	0.000056	0.524954
19855	-0.988640	2.564254	9.226750	-0.039872	-0.033173	-0.015576	0.296943	0.032704	-0.787962	-0.840770	-0.130874	0.000233	0.525335
19856	-0.963812	2.647037	9.621592	0.185634	-0.036661	-0.034212	0.295391	0.031350	-0.788725	-0.839927	-0.133568	0.002779	0.525998
19857	-1.115343	2.401907	9.293262	0.303767	-0.029519	-0.030679	0.293880	0.023320	-0.790584	-0.838780	-0.138222	0.006491	0.526594
19858	-1.552845	2.692195	8.730845	0.032036	-0.034498	-0.073889	0.291570	0.018427	-0.792142	-0.837929	-0.138364	0.007268	0.527899
19859	-1.599225	2.961681	8.655042	-0.311308	-0.057188	-0.128391	0.289435	0.027160	-0.791252	-0.837403	-0.132477	0.004679	0.530268
19860	-1.152710	2.595422	8.776746	-0.268358	-0.108026	-0.149622	0.286245	0.039169	-0.791860	-0.836605	-0.126808	0.003292	0.532917
19861	-1.309241	2.302148	9.207278	0.017757	-0.181508	-0.140776	0.281025	0.043832	-0.795857	-0.835033	-0.125119	0.006264	0.535748
19862	-1.423629	2.492606	9.854479	0.085584	-0.186894	-0.120857	0.273318	0.048507	-0.795953	-0.833564	-0.124519	0.010054	0.538112
19863	-1.169992	2.509686	9.794813	0.003336	-0.155469	-0.124938	0.267601	0.047721	-0.797807	-0.832164	-0.122886	0.012473	0.540598
19864	-0.754650	2.183601	9.604848	-0.037896	-0.148607	-0.103372	0.260561	0.051167	-0.800372	-0.831148	-0.120633	0.014342	0.542619
19865	-0.432814	1.949669	9.426360	-0.093372	-0.106713	-0.087023	0.255105	0.049698	-0.801335	-0.830388	-0.117881	0.015020	0.544365
19866	-0.388854	2.021286	9.364325	-0.088097	-0.096273	-0.061390	0.250916	0.054764	-0.802897	-0.829923	-0.115346	0.015581	0.545601
19867	-0.572666	2.316111	9.359687	-0.155184	-0.063885	-0.053716	0.248909	0.064313	-0.802773	-0.829667	-0.112008	0.014980	0.546701
19868	-0.452462	2.575393	9.517831	-0.172078	-0.025429	-0.068666	0.245746	0.070462	-0.801636	-0.829294	-0.108852	0.013437	0.547944
19869	-0.741959	2.934818	9.920968	-0.139773	0.008744	-0.088422	0.244411	0.076874	-0.802326	-0.828624	-0.106596	0.011759	0.549437
19870	-0.994195	2.423727	10.445945	-0.123555	0.075271	-0.111014	0.244646	0.080142	-0.800494	-0.827678	-0.105358	0.008989	0.551151
19871	-1.156177	1.713702	10.636232	-0.229064	0.145270	-0.115154	0.246935	0.088577	-0.798643	-0.826901	-0.103133	0.004003	0.552795
19872	-1.010821	1.465207	9.964067	-0.173557	0.176845	-0.096211	0.251293	0.098500	-0.795134	-0.826194	-0.102180	-0.000967	0.554042
19873	-1.659075	1.332833	9.064581	-0.229108	0.145638	-0.063938	0.254619	0.106929	-0.791625	-0.825935	-0.099952	-0.005883	0.554803
19874	-2.106952	1.185490	8.499624	-0.251649	0.042585	-0.041448	0.257158	0.115907	-0.787840	-0.825972	-0.096217	-0.009391	0.555359
19875	-2.057519	1.326374	9.082362	-0.126707	-0.048587	-0.012669	0.255822	0.121091	-0.786224	-0.826071	-0.093571	-0.009924	0.555655
19876	-1.485035	1.666307	10.028143	-0.195717	-0.041988	-0.009747	0.253699	0.127916	-0.785868	-0.826360	-0.089823	-0.011355	0.555817
19877	-1.074086	1.396058	9.997460	-0.229641	0.005152	-0.013526	0.251303	0.135967	-0.783564	-0.826602	-0.086077	-0.013923	0.555991
19878	-1.033035	1.070027	9.656928	-0.059621	0.047227	0.001893	0.252579	0.138821	-0.780851	-0.826727	-0.085572	-0.015293	0.555848
19879	-1.079770	0.622149	9.356604	0.033445	0.070064	0.011394	0.254668	0.138674	-0.782429	-0.826765	-0.086878	-0.015969	0.555568
19880	-1.294094	0.359726	9.504427	0.068955	0.054240	0.062711	0.257275	0.137024	-0.780682	-0.827385	-0.088594	-0.015928	0.554375
19881	-1.409477	0.421717	9.820938	-0.130068	0.029486	0.133467	0.257809	0.135386	-0.781736	-0.829072	-0.086743	-0.017560	0.552093
19882	-1.569354	0.676490	10.149661	-0.248413	0.034567	0.180299	0.260633	0.140275	-0.778125	-0.831559	-0.083020	-0.020504	0.548815
19883	-1.337516	1.038444	9.563068	-0.080123	0.036410	0.181550	0.263990	0.144480	-0.777103	-0.833654	-0.082088	-0.021644	0.545723
19884	-1.013722	1.091795	8.960119	-0.042430	0.066201	0.181859	0.267637	0.143779	-0.776392	-0.835770	-0.082133	-0.022853	0.542421
19885	-0.080173	0.960223	9.210086	-0.108833	0.053536	0.212739	0.271515	0.147709	-0.774866	-0.838218	-0.080890	-0.024500	0.538746
19886	-1.073939	0.748467	9.783350	0.202251	0.025706	0.250394	0.275201	0.140740	-0.775505	-0.840616	-0.084632	-0.022282	0.534514
19887	-1.495844	0.825153	10.191588	0.084123	0.060698	0.255081	0.278513	0.131184	-0.776421	-0.843158	-0.086690	-0.021900	0.530179
19888	-1.610786	0.632591	9.844323	-0.001779	0.045023	0.260569	0.283611	0.127750	-0.777174	-0.845939	-0.087206	-0.022160	0.525635
19889	-1.506664	0.342597	9.652652	0.041115	0.008290	0.265068	0.286357	0.125009	-0.776212	-0.848634	-0.087967	-0.021366	0.521177
19890	-1.659798	0.534146	9.771523	-0.082277	0.025808	0.250216	0.289515	0.120088	-0.777853	-0.851382	-0.086903	-0.022150	0.516822
19891	-1.781971	0.986772	10.407386	-0.076924	0.053709	0.246947	0.294059	0.121971	-0.777387	-0.854027	-0.086115	-0.023425	0.512517
19892	-1.617768	0.992350	10.290686	0.091462	0.083544	0.220039	0.299923	0.119894	-0.775563	-0.856081	-0.088594	-0.023462	0.508650
19893	-1.694974	1.006796	10.099272	-0.030939	0.099391	0.191037	0.305545	0.115776	-0.775945	-0.858017	-0.089027	-0.025156	0.505220
19894	-1.307140	1.224351	9.877343	-0.174901	0.090568	0.175790	0.310467	0.119019	-0.774056	-0.860053	-0.086988	-0.028090	0.501949
19895	-1.287293	1.316288	9.320716	-0.241693	0.083790	0.120671	0.315618	0.126620	-0.770324	-0.861616	-0.083609	-0.031758	0.499618
19896	-1.542971	1.704208	8.904439	-0.258425	0.045575	0.064181	0.319465	0.135183	-0.767207	-0.862658	-0.079610	-0.034943	0.498259
19897	-1.883555	1.676488	9.195428	-0.193966	0.007197	0.036405	0.320841	0.143214	-0.764316	-0.863306	-0.076295	-0.036959	0.497510
19898	-1.905839	1.247525	9.637661	-0.091048	-0.019040	0.008772	0.321072	0.147572	-0.762731	-0.863560	-0.074499	-0.037449	0.497305
19899	-1.510929	1.097669	9.613307	-0.116930	-0.024367	-0.007446	0.321312	0.151660	-0.763725	-0.863662	-0.072198	-0.038230	0.497408
19900	-1.149935	1.276879	9.367139	-0.115109	-0.033168	-0.009293	0.320240	0.156434	-0.762504	-0.863778	-0.069831	-0.038742	0.497504
19901	-1.082722	1.564445	9.201650	-0.011276	-0.042740	-0.015578	0.317887	0.157945	-0.762067	-0.863659	-0.069191	-0.038137	0.497847
19902	-1.159361	1.656054	9.078403	0.149859	-0.074093	-0.039146	0.316466	0.156455	-0.762962	-0.863166	-0.070968	-0.035351	0.498657
19903	-0.980320	1.703122	9.197555	0.133828	-0.098613	-0.065833	0.314931	0.153330	-0.765803	-0.862370	-0.072281	-0.032377	0.500044
19904	-0.643648	1.486502	9.999593	0.153490	-0.113694	-0.088818	0.310277	0.149405	-0.768862	-0.861461	-0.073686	-0.028953	0.501615
19905	-1.129184	1.106713	10.398327	0.149947	-0.096094	-0.104581	0.304087	0.142083	-0.773735	-0.860228	-0.075272	-0.025885	0.503659
19906	-1.550120	0.998940	10.258938	-0.061085	-0.041728	-0.112864	0.301229	0.141826	-0.775111	-0.859288	-0.073697	-0.025889	0.505492
19907	-1.353505	1.174819	9.290824	-0.050190	-0.022327	-0.114479	0.300416	0.146190	-0.772996	-0.858201	-0.072590	-0.026133	0.507483
19908	-0.785305	0.968639	8.591466	-0.121668	-0.022351	-0.118722	0.299365	0.148104	-0.773219	-0.857279	-0.070166	-0.027094	0.509329
19909	-0.341819	0.509297	8.938014	-0.021704	-0.055844	-0.086628	0.297254	0.153294	-0.773651	-0.856446	-0.069186	-0.026404	0.510898
19910	-0.165651	0.812924	9.584009	0.045211	-0.070070	-0.065048	0.293878	0.152358	-0.774640	-0.855854	-0.069164	-0.024770	0.511974
19911	-0.202227	1.079728	10.229013	0.056784	-0.066692	-0.067544	0.290776	0.149514	-0.776425	-0.855111	-0.069381	-0.023010	0.513266
19912	-0.736731	1.290942	10.300936	-0.023515	-0.036729	-0.109234	0.289095	0.148571	-0.778340	-0.854100	-0.068508	-0.022708	0.515076
19913	-1.279959	1.636533	10.251921	-0.141411	-0.013764	-0.145021	0.289073	0.152523	-0.778301	-0.852796	-0.065866	-0.023983	0.517519
19914	-1.589979	1.823344	10.780614	-0.093021	0.035260	-0.160233	0.286440	0.156897	-0.776931	-0.851262	-0.064525	-0.025686	0.520125
19915	-1.398944	1.200230	10.406535	-0.033850	0.103557	-0.159731	0.287198	0.159889	-0.775110	-0.849578	-0.064972	-0.027871	0.522703
19916	-1.213187	0.842579	10.319117	-0.030374	0.133203	-0.128003	0.291349	0.161229	-0.773099	-0.848211	-0.065734	-0.030544	0.524675
19917	-1.667184	0.858247	9.566244	-0.062568	0.145688	-0.106888	0.292639	0.161356	-0.769898	-0.847071	-0.066175	-0.033693	0.526267
19918	-1.831934	0.463146	8.921502	-0.039338	0.091621	-0.099882	0.295353	0.163521	-0.767599	-0.846022	-0.066362	-0.035718	0.527795
19919	-1.967344	0.098623	8.913673	-0.062919	0.017180	-0.053655	0.296510	0.164876	-0.765543	-0.845515	-0.065488	-0.036678	0.528649
19920	-1.937254	0.562920	9.822309	-0.034537	-0.011952	-0.029696	0.297021	0.166508	-0.765277	-0.845296	-0.064711	-0.036810	0.529086
19921	-1.515603	1.095203	10.367885	-0.075631	-0.001658	-0.052899	0.296483	0.168691	-0.763960	-0.844822	-0.063442	-0.037602	0.529940
19922	-1.205590	1.240678	9.970375	-0.143306	0.050918	-0.097315	0.295940	0.172100	-0.762888	-0.843945	-0.061443	-0.040032	0.531394
19923	-0.964965	0.467497	9.409106	-0.096747	0.056229	-0.091887	0.295918	0.174824	-0.761058	-0.843029	-0.060397	-0.042056	0.532810
19924	-1.213516	0.154071	9.306719	-0.066504	0.061490	-0.050220	0.297724	0.175903	-0.758113	-0.842546	-0.059844	-0.043790	0.533496
19925	-1.285772	-0.182183	10.053236	-0.029175	0.068287	-0.015621	0.298755	0.176987	-0.756701	-0.842345	-0.060090	-0.045212	0.533667
19926	-1.510403	-0.199086	10.244823	0.016345	0.111998	0.016651	0.301748	0.175879	-0.754568	-0.842435	-0.061530	-0.046833	0.533220
19927	-1.423394	0.483650	10.376881	0.049369	0.166111	0.050682	0.306181	0.173401	-0.752598	-0.842745	-0.064177	-0.048991	0.532223
19928	-1.266644	0.799339	10.198927	0.035158	0.197609	0.043665	0.314257	0.170904	-0.749781	-0.842990	-0.066869	-0.051819	0.531235
19929	-1.376755	0.961099	9.336629	0.160516	0.169867	0.039276	0.320275	0.164602	-0.748130	-0.843001	-0.071422	-0.052852	0.530523
19930	-1.675902	1.010276	8.926446	0.080139	0.107988	-0.000196	0.326162	0.158846	-0.747116	-0.842807	-0.073872	-0.053754	0.530406
19931	-1.627587	0.673456	9.008668	-0.281106	0.107117	-0.054906	0.328337	0.163739	-0.744138	-0.842502	-0.070228	-0.058551	0.530877
19932	-1.649452	-0.019123	8.969654	-0.151508	0.096622	-0.030342	0.330511	0.168358	-0.740262	-0.842340	-0.068614	-0.061764	0.530981
19933	-1.621665	-0.189651	9.114042	-0.011193	0.093931	-0.001178	0.333749	0.169975	-0.738235	-0.842219	-0.069406	-0.063410	0.530876
19934	-1.529107	-0.081714	9.256266	0.016444	0.078971	0.013059	0.336888	0.166959	-0.737410	-0.842600	-0.070450	-0.064521	0.529998
19935	-1.616746	-0.182011	9.265481	0.008268	0.078932	0.039440	0.339232	0.164764	-0.733989	-0.842898	-0.071421	-0.065657	0.529255
19936	-1.647193	0.271824	9.744368	-0.019616	0.057788	0.055112	0.343145	0.162835	-0.733037	-0.844037	-0.071655	-0.066767	0.527266
19937	-1.619708	0.725037	10.167476	-0.108028	0.068258	0.012285	0.346264	0.163499	-0.732819	-0.844223	-0.070499	-0.068973	0.526839
19938	-1.870159	0.805148	10.559855	-0.000514	0.062255	-0.031810	0.348326	0.165394	-0.729741	-0.844223	-0.071004	-0.070056	0.526629
19939	-2.564055	0.330412	10.836738	-0.157809	0.098330	-0.070611	0.350652	0.167561	-0.728209	-0.843555	-0.069218	-0.073416	0.527479
19940	-2.899669	0.015911	10.160753	-0.223987	0.117773	-0.055110	0.351872	0.178180	-0.721813	-0.843138	-0.066551	-0.077771	0.527865
19941	-2.372220	0.176741	9.833636	-0.104126	0.122049	-0.036716	0.354437	0.183070	-0.718585	-0.842686	-0.065982	-0.080953	0.528179
19942	-1.908500	0.207896	9.407053	-0.040558	0.114145	-0.036405	0.359623	0.184676	-0.715298	-0.842198	-0.066398	-0.083282	0.528543
19943	-1.895589	0.015173	8.546827	0.046315	0.089858	-0.039409	0.363266	0.184656	-0.714580	-0.841561	-0.068011	-0.084334	0.529186
19944	-2.485844	-0.138957	8.545341	0.045157	0.002462	-0.007866	0.363281	0.181657	-0.714095	-0.841472	-0.068731	-0.083841	0.529312
19945	-3.693774	-0.932583	9.402134	0.034774	-0.042163	0.070503	0.364082	0.178928	-0.715164	-0.842223	-0.068948	-0.082721	0.528265
19946	-3.240985	-0.436517	9.980669	0.215038	-0.059204	0.156300	0.364379	0.172931	-0.715999	-0.843677	-0.072157	-0.079162	0.526056
19947	-2.406100	0.517208	9.407692	0.191790	-0.087371	0.165678	0.363664	0.163398	-0.719817	-0.845248	-0.074714	-0.075525	0.523708
19948	-1.718344	1.145938	9.139842	0.086543	-0.112767	0.096015	0.361614	0.158914	-0.721890	-0.846301	-0.075096	-0.072495	0.522378
19949	-1.465983	0.637291	9.391350	-0.001875	-0.146903	0.040430	0.359027	0.157157	-0.723929	-0.846917	-0.073573	-0.070025	0.521933
19950	-1.509429	0.631210	9.651187	0.072578	-0.139815	-0.006579	0.354891	0.153911	-0.727118	-0.846954	-0.073289	-0.066836	0.522332
19951	-1.862228	0.584272	9.918030	0.119155	-0.113480	-0.017509	0.351789	0.151203	-0.729288	-0.846728	-0.074074	-0.063731	0.522976
19952	-2.079640	0.560428	10.217612	0.170984	-0.082002	-0.001984	0.348565	0.147270	-0.731596	-0.846568	-0.076065	-0.060484	0.523334
19953	-1.944677	0.525658	10.201630	0.222871	-0.056671	0.007251	0.347039	0.141556	-0.732788	-0.846349	-0.079227	-0.057219	0.523587
19954	-1.877837	0.769186	9.790524	0.323239	-0.057404	-0.014892	0.344762	0.132440	-0.736964	-0.845740	-0.084035	-0.052813	0.524284
19955	-1.773093	0.915739	9.221776	0.074866	-0.053737	-0.077479	0.344045	0.123316	-0.740777	-0.844839	-0.084636	-0.051286	0.525788
19956	-2.207302	0.630978	9.368835	0.021274	-0.053590	-0.103354	0.341707	0.123193	-0.742031	-0.843785	-0.084281	-0.050260	0.527633
19957	-2.015648	0.422402	9.285483	0.138369	-0.069394	-0.081508	0.338704	0.124163	-0.741204	-0.842737	-0.085783	-0.047831	0.529290
19958	-1.511755	0.680598	8.493492	0.201828	-0.120164	-0.058400	0.334591	0.117101	-0.744946	-0.841886	-0.087812	-0.043696	0.530667
19959	-1.223474	1.477803	8.822182	0.141005	-0.157926	-0.078297	0.330471	0.111402	-0.748932	-0.840919	-0.088425	-0.039724	0.532409
19960	-1.776441	1.787355	9.546627	0.074051	-0.136836	-0.123434	0.325401	0.111430	-0.750788	-0.839590	-0.088071	-0.036781	0.534770
19961	-2.202229	1.661769	9.861257	0.264525	-0.109651	-0.101585	0.320106	0.106010	-0.754367	-0.838081	-0.091300	-0.032339	0.536878
19962	-2.110522	1.660552	9.697042	0.289636	-0.116611	-0.112026	0.315731	0.099359	-0.758359	-0.836412	-0.094785	-0.027406	0.539147
19963	-1.612736	1.710032	9.844710	0.135871	-0.106262	-0.141449	0.311072	0.095433	-0.759873	-0.834654	-0.095905	-0.024485	0.541808
19964	-1.393350	0.973729	10.278923	-0.109282	-0.062713	-0.145948	0.307553	0.096542	-0.760324	-0.833313	-0.093285	-0.024830	0.544307
19965	-1.129317	0.409609	10.508064	-0.091543	0.019310	-0.097257	0.305062	0.099281	-0.759745	-0.832392	-0.091937	-0.026380	0.545872
19966	-0.994030	0.444651	9.728703	0.022860	0.075312	-0.031911	0.307526	0.100630	-0.759125	-0.831966	-0.093078	-0.027371	0.546279
19967	-1.009417	0.682756	8.907318	-0.104284	0.080595	0.013955	0.310105	0.104022	-0.757585	-0.832248	-0.092192	-0.029862	0.545868
19968	-1.200010	1.046940	8.759353	-0.312838	0.063075	0.032773	0.312139	0.110550	-0.754075	-0.833140	-0.087646	-0.034195	0.545001
19969	-1.361553	1.077270	8.828381	-0.508764	0.040335	0.019861	0.314134	0.123619	-0.749985	-0.834162	-0.079577	-0.040403	0.544250
19970	-1.513393	0.760320	9.393173	-0.412152	0.008844	-0.002491	0.317166	0.137772	-0.746543	-0.834773	-0.072747	-0.044967	0.543912
19971	-1.636174	0.459567	9.823329	-0.347821	-0.001695	0.000549	0.316035	0.150448	-0.741123	-0.835252	-0.066873	-0.048750	0.543604
19972	-1.835654	0.249681	9.887520	-0.387269	0.019293	0.021501	0.316335	0.163935	-0.737003	-0.835969	-0.060588	-0.053180	0.542824
19973	-1.794271	-0.041573	9.910249	-0.337288	0.040221	0.052710	0.317949	0.175098	-0.732540	-0.836872	-0.055384	-0.057498	0.541546
19974	-2.100055	-0.271236	10.313963	-0.257009	0.097861	0.111697	0.321017	0.182301	-0.727879	-0.838246	-0.052225	-0.061720	0.539266
19975	-2.166645	-0.111267	9.763669	-0.067441	0.104944	0.155465	0.327122	0.184312	-0.727178	-0.839839	-0.052363	-0.064128	0.536486
19976	-2.071896	-0.369179	9.815158	-0.082000	0.051450	0.190330	0.330882	0.185653	-0.725161	-0.841898	-0.051737	-0.065597	0.533131
19977	-1.636952	-0.346386	10.513366	0.103760	0.036227	0.242595	0.335315	0.183585	-0.723573	-0.844299	-0.054113	-0.064946	0.529163
19978	-1.332620	-0.334182	10.561345	0.255624	0.050037	0.298294	0.339807	0.172932	-0.725290	-0.847091	-0.059301	-0.062686	0.524396
19979	-1.064772	-0.001364	9.976510	0.282484	0.053549	0.313483	0.344315	0.159828	-0.727804	-0.849930	-0.064917	-0.060325	0.519389
19980	-1.171000	0.695036	9.365438	0.191456	0.018770	0.272347	0.349622	0.143994	-0.730871	-0.852476	-0.068651	-0.058226	0.514958
19981	-1.885848	1.363174	8.970763	-0.028462	-0.001932	0.240189	0.351723	0.139893	-0.729397	-0.854967	-0.068336	-0.058203	0.510857
19982	-2.117357	1.385893	9.518519	-0.031737	-0.005287	0.157385	0.354580	0.140968	-0.729043	-0.856628	-0.067880	-0.058146	0.508134
19983	-2.157877	1.117308	9.667175	0.077632	-0.001653	0.106160	0.355512	0.137556	-0.729477	-0.857584	-0.069292	-0.057239	0.506431
19984	-1.883737	1.302382	9.544381	-0.027678	0.005385	0.053387	0.354744	0.135381	-0.729873	-0.858163	-0.068891	-0.057463	0.505479
19985	-1.439113	1.356118	9.375351	-0.066832	-0.001617	0.008899	0.355252	0.137012	-0.728577	-0.858330	-0.067756	-0.058132	0.505271
19986	-1.141758	1.074365	9.225362	-0.129169	-0.003286	-0.054268	0.356013	0.140824	-0.729066	-0.857969	-0.065400	-0.059380	0.506049
19987	-1.377201	0.896386	9.407981	-0.150682	-0.004139	-0.051754	0.355202	0.144506	-0.726314	-0.857631	-0.062736	-0.060901	0.506778
19988	-1.964344	1.159937	9.944753	-0.086235	0.014338	-0.065097	0.355836	0.147910	-0.727062	-0.857075	-0.061280	-0.062029	0.507759
19989	-2.115476	0.961382	9.905325	0.071397	0.047745	-0.090257	0.355311	0.147912	-0.726024	-0.855997	-0.062948	-0.062235	0.509347
19990	-1.904195	0.802564	9.627726	-0.025081	0.077511	-0.108565	0.354637	0.151185	-0.724566	-0.854830	-0.063131	-0.063879	0.511077
19991	-1.680472	0.348715	9.637400	-0.059010	0.073988	-0.128371	0.354617	0.153501	-0.722611	-0.853481	-0.062792	-0.065910	0.513111
19992	-1.440462	0.149366	9.548930	-0.071527	0.066943	-0.131242	0.357322	0.157437	-0.720553	-0.852144	-0.062041	-0.067877	0.515165
19993	-1.613641	0.244371	9.503454	-0.068824	0.035530	-0.142719	0.357300	0.160434	-0.719235	-0.850695	-0.061092	-0.069359	0.517470
19994	-1.859142	0.354460	9.487614	-0.064397	0.026834	-0.133810	0.357020	0.163433	-0.718172	-0.849363	-0.060044	-0.070572	0.519613
19995	-2.440042	0.502603	9.263633	-0.004452	0.002565	-0.133251	0.355162	0.169166	-0.717315	-0.847964	-0.059880	-0.070829	0.521876
19996	-2.373384	0.691203	9.765065	-0.011637	-0.029028	-0.149272	0.352809	0.170678	-0.717136	-0.846465	-0.059124	-0.070562	0.524426
19997	-2.267919	0.230078	10.239470	-0.028646	-0.015133	-0.159175	0.350844	0.173005	-0.717213	-0.844832	-0.058353	-0.070821	0.527104
19998	-1.721416	0.031062	9.468289	0.055458	-0.025643	-0.142045	0.347715	0.175067	-0.719206	-0.843308	-0.058775	-0.069894	0.529615
19999	-1.062827	0.303323	8.951479	-0.003513	-0.055471	-0.153288	0.345374	0.175080	-0.719815	-0.841749	-0.057984	-0.069182	0.532269
20000	-1.145726	0.525508	9.043662	-0.117941	-0.058945	-0.176977	0.340140	0.180150	-0.720589	-0.840086	-0.055081	-0.069576	0.535146
20001	-1.694299	0.101316	9.704364	-0.284362	-0.058914	-0.197512	0.335134	0.189442	-0.718620	-0.838337	-0.049454	-0.071831	0.538131
20002	-2.344647	-0.724827	10.786668	-0.127118	-0.025708	-0.171570	0.334033	0.198304	-0.715812	-0.836656	-0.046754	-0.072863	0.540843
20003	-2.355189	-0.849668	10.830982	0.087486	0.037237	-0.125743	0.331426	0.198181	-0.714616	-0.835144	-0.048466	-0.072684	0.543050
20004	-1.993662	-0.228415	9.645482	0.074202	0.065335	-0.111595	0.331438	0.197501	-0.716812	-0.833766	-0.050207	-0.073003	0.544963
20005	-1.871564	-0.004035	8.618492	-0.005351	0.014749	-0.114088	0.330632	0.199684	-0.713301	-0.832490	-0.050143	-0.073465	0.546854
20006	-1.884784	-0.162812	8.568719	-0.033145	-0.055222	-0.121621	0.328802	0.201602	-0.714285	-0.831278	-0.048762	-0.072956	0.548887
20007	-1.994953	-0.404400	9.504092	-0.009324	-0.092212	-0.085490	0.325539	0.204073	-0.715758	-0.830464	-0.047495	-0.071672	0.550397
20008	-2.259785	-1.005212	10.542405	0.026064	-0.064487	-0.020873	0.322941	0.203542	-0.716497	-0.830305	-0.047142	-0.070259	0.550849
20009	-2.335513	-1.147071	11.147003	0.106268	0.014000	0.055757	0.322701	0.201365	-0.718961	-0.830777	-0.049124	-0.069375	0.550076
20010	-1.898342	-0.417911	10.051004	0.144729	0.062980	0.107364	0.321682	0.198646	-0.721033	-0.831722	-0.052325	-0.068649	0.548441
20011	-1.528548	0.001922	9.081798	0.034779	0.035045	0.105577	0.326394	0.193987	-0.720763	-0.832773	-0.053403	-0.068847	0.546715
20012	-1.481117	-0.120857	9.161682	-0.026110	0.005254	0.104103	0.326803	0.190306	-0.719903	-0.833933	-0.053124	-0.069035	0.544947
20013	-1.735954	-0.332562	10.062600	-0.031617	-0.010610	0.104019	0.328626	0.189887	-0.719420	-0.835093	-0.052571	-0.069194	0.543202
20014	-2.083499	0.004118	10.744733	0.051456	0.024308	0.127819	0.332287	0.188233	-0.721551	-0.836393	-0.053827	-0.068832	0.541121
20015	-1.775753	0.532090	9.589865	0.056257	0.064763	0.102488	0.333351	0.183321	-0.720070	-0.837329	-0.055571	-0.069295	0.539434
20016	-1.545161	0.392826	8.677912	-0.041939	0.036944	0.068990	0.336083	0.182624	-0.718314	-0.838070	-0.055319	-0.070215	0.538190
20017	-1.634686	0.019294	8.986791	-0.065240	-0.004185	0.054517	0.337899	0.184113	-0.718713	-0.838715	-0.054220	-0.070876	0.537210
20018	-1.398719	-0.095791	9.704354	0.104448	-0.029829	0.095203	0.336874	0.181939	-0.720007	-0.839666	-0.055742	-0.069076	0.535801
20019	-1.268923	0.497183	9.690826	0.181332	-0.018528	0.116153	0.336911	0.175944	-0.721097	-0.840710	-0.058695	-0.066749	0.534140
20020	-1.197211	1.075754	9.538257	0.099156	-0.019369	0.092741	0.339286	0.172117	-0.724003	-0.841612	-0.060235	-0.065181	0.532741
20021	-1.328213	0.983555	9.725766	0.015226	-0.021037	0.048081	0.338137	0.168990	-0.725304	-0.842121	-0.060295	-0.064616	0.531998
20022	-1.601784	0.536715	9.972910	0.013578	0.000079	0.013766	0.338798	0.167215	-0.725460	-0.842259	-0.060498	-0.064382	0.531784
20023	-1.765646	0.585775	9.869152	0.052954	0.017643	0.020346	0.340241	0.164754	-0.724733	-0.842377	-0.061579	-0.064087	0.531508
20024	-1.857795	0.533320	9.782833	0.054839	0.028226	0.004556	0.339472	0.163396	-0.725765	-0.842329	-0.062764	-0.063900	0.531469
20025	-1.786461	0.374484	9.929382	0.066505	0.047446	-0.002396	0.341025	0.165022	-0.725772	-0.842148	-0.064368	-0.063991	0.531554
20026	-1.579978	0.218269	9.704722	0.010210	0.052692	-0.011688	0.342595	0.164061	-0.726578	-0.841949	-0.065041	-0.064711	0.531699
20027	-1.498176	0.185585	9.448915	-0.062272	0.033447	-0.008787	0.344682	0.162004	-0.724440	-0.841883	-0.064297	-0.065934	0.531744
20028	-1.643055	0.184350	9.462166	-0.100766	0.029969	-0.005512	0.346100	0.164449	-0.724308	-0.841925	-0.062867	-0.067443	0.531659
20029	-1.705282	0.257363	9.586099	-0.104350	0.030838	-0.007267	0.345939	0.168537	-0.722205	-0.841926	-0.061378	-0.069063	0.531623
20030	-1.670464	0.396804	9.659493	-0.095379	0.040445	-0.010675	0.344328	0.175494	-0.719280	-0.841879	-0.060143	-0.070697	0.531625
20031	-1.520278	0.458704	9.836738	-0.050602	0.033411	-0.026271	0.346261	0.178890	-0.719276	-0.841605	-0.059558	-0.071793	0.531976
20032	-1.621867	0.435316	9.794089	-0.029092	0.033472	-0.033137	0.347827	0.178746	-0.720073	-0.841254	-0.059331	-0.072632	0.532443
20033	-1.718945	0.372883	9.577932	-0.047835	0.037051	-0.036764	0.347547	0.180381	-0.716963	-0.840860	-0.058818	-0.073757	0.532968
20034	-1.888728	0.268183	9.510907	-0.070188	0.019628	-0.044008	0.348830	0.183508	-0.716694	-0.840460	-0.057736	-0.074814	0.533569
20035	-1.922943	0.208545	9.582609	-0.061257	0.009130	-0.045747	0.347501	0.187603	-0.715346	-0.840022	-0.056694	-0.075626	0.534256
20036	-1.778853	0.101375	9.508042	-0.021958	0.001208	-0.031454	0.348277	0.188143	-0.714837	-0.839726	-0.056244	-0.075843	0.534738
20037	-1.721022	0.081954	9.596233	0.017373	-0.008448	-0.028582	0.347894	0.187601	-0.716253	-0.839408	-0.056354	-0.075495	0.535274
20038	-1.648213	0.127691	9.795587	0.006587	-0.006780	-0.022504	0.346861	0.186108	-0.716252	-0.839190	-0.056312	-0.075263	0.535653
20039	-1.662686	0.127965	9.848582	0.006540	0.017675	-0.006551	0.347644	0.185558	-0.715754	-0.839082	-0.056543	-0.075431	0.535774
20040	-1.778564	0.133432	9.767941	0.006545	0.007231	-0.008314	0.347901	0.186647	-0.716778	-0.838998	-0.056670	-0.075420	0.535895
20041	-1.852832	0.220103	9.608571	0.011982	0.012556	-0.017023	0.346344	0.185565	-0.716508	-0.838779	-0.056923	-0.075453	0.536205
20042	-1.886954	0.176954	9.567517	-0.021978	0.002092	-0.027880	0.346589	0.187607	-0.715332	-0.838525	-0.056488	-0.075683	0.536617
20043	-1.856341	0.066288	9.633267	-0.039886	0.006438	-0.026266	0.346059	0.189109	-0.714923	-0.838274	-0.055793	-0.076182	0.537011
20044	-1.837385	0.013464	9.709394	-0.036374	0.000268	-0.015707	0.346304	0.191560	-0.714645	-0.838168	-0.055115	-0.076522	0.537197
20045	-1.813521	-0.029654	9.826444	-0.026542	-0.013748	-0.020991	0.345663	0.189383	-0.713884	-0.837989	-0.054426	-0.076534	0.537545
20046	-1.740633	0.032403	9.857769	-0.041719	-0.017260	-0.029936	0.345264	0.191566	-0.714887	-0.837765	-0.053448	-0.076653	0.537976
