# Supplementary material for: Identification of Haptic Based Guiding Using Hard Reins
Source: PLoS One. 2015 Jul 22;10(7):e0132020. doi: 10.1371/journal.pone.0132020 (PMC4511788; doi:10.1371/journal.pone.0132020)
Supplement: S2 File — (ZIP) [file pone.0132020.s002.zip › MotionData2/Subject10/T8/gc8.txt]

// Start Time: 0
// Sample rate: 25.0Hz
// Scenario: 4.9
// Firmware Version: 2.6.1
Counter	Acc_X	Acc_Y	Acc_Z	Gyr_X	Gyr_Y	Gyr_Z	Mag_X	Mag_Y	Mag_Z	Quat_w	Quat_x	Quat_y	Quat_z
19317	9.472205	1.310205	-2.736649	-0.541474	-0.055325	0.049231	-0.651140	-0.407610	0.186742	0.533688	-0.505463	-0.524904	-0.429138
19318	9.303083	1.282333	-2.726446	-0.535768	-0.009326	0.038361	-0.651561	-0.407896	0.188836	0.532503	-0.509321	-0.521740	-0.429907
19319	9.383035	1.322309	-2.437045	-0.561172	-0.002109	0.050412	-0.651012	-0.405095	0.188024	0.528985	-0.513108	-0.520926	-0.430733
19320	9.687829	1.397384	-2.491449	-0.552588	-0.059419	0.012015	-0.653110	-0.405787	0.186916	0.526850	-0.517269	-0.518388	-0.431434
19321	9.408820	1.301422	-2.659145	-0.557790	-0.026973	0.009924	-0.652830	-0.405645	0.186077	0.522740	-0.520744	-0.518237	-0.432434
19322	9.295648	1.408585	-2.640859	-0.532408	-0.012350	-0.027034	-0.652403	-0.407045	0.185920	0.520938	-0.523851	-0.515757	-0.433818
19323	9.437835	1.507237	-2.567245	-0.556068	-0.001198	-0.050341	-0.652251	-0.409416	0.183381	0.516581	-0.526391	-0.515945	-0.435726
19324	9.291299	1.468350	-2.363647	-0.556145	-0.008400	-0.053881	-0.650003	-0.409973	0.180844	0.514316	-0.529401	-0.513476	-0.437670
19325	9.534039	1.562650	-2.497920	-0.554369	-0.033921	-0.018250	-0.649441	-0.410252	0.180418	0.509922	-0.532458	-0.513633	-0.438917
19326	9.534284	1.370954	-2.621428	-0.574661	-0.118955	0.029787	-0.649863	-0.410826	0.185023	0.507028	-0.537450	-0.511213	-0.439012
19327	9.506257	1.447946	-2.704403	-0.557296	-0.132148	0.084927	-0.648618	-0.407907	0.190210	0.502471	-0.542386	-0.511178	-0.438221
19328	9.424226	1.523589	-2.671309	-0.560048	-0.143099	0.100876	-0.650174	-0.405255	0.193321	0.500062	-0.548121	-0.508315	-0.437171
19329	9.159220	1.578212	-2.705392	-0.549977	-0.139708	0.115967	-0.651168	-0.403023	0.196424	0.495732	-0.553289	-0.508009	-0.435945
19330	9.260470	1.400711	-2.776036	-0.541552	-0.124753	0.152245	-0.651472	-0.398703	0.202335	0.494108	-0.559149	-0.504504	-0.434379
19331	9.148669	1.196007	-2.773602	-0.545087	-0.129504	0.178723	-0.652330	-0.395636	0.206563	0.490436	-0.564746	-0.503360	-0.432623
19332	9.305671	0.984501	-3.201551	-0.555279	-0.008341	0.138961	-0.654315	-0.390880	0.208582	0.489658	-0.569546	-0.498691	-0.432619
19333	8.928098	1.254397	-2.933433	-0.548751	-0.209967	0.308301	-0.657146	-0.385005	0.211737	0.486214	-0.577102	-0.496733	-0.428725
19334	9.477513	0.943757	-2.974195	-0.528523	-0.012707	0.011932	-0.658983	-0.382209	0.214014	0.484542	-0.580371	-0.493767	-0.429630
19335	9.324605	1.093762	-3.101312	-0.539344	0.001785	0.008171	-0.657721	-0.381930	0.213170	0.480706	-0.582976	-0.493227	-0.431031
19336	9.371301	0.869302	-3.007051	-0.566580	-0.027390	0.059317	-0.659981	-0.378145	0.212947	0.478830	-0.587172	-0.489493	-0.431679
19337	9.556652	1.147759	-3.121555	-0.547971	0.059199	0.043159	-0.659272	-0.379683	0.212088	0.475752	-0.589649	-0.487876	-0.433532
19338	9.126155	1.088187	-3.033328	-0.534765	0.014456	-0.003398	-0.660537	-0.378555	0.210434	0.474097	-0.592530	-0.484728	-0.434947
19339	9.323794	1.009581	-3.037548	-0.548197	0.008531	0.062860	-0.662926	-0.377434	0.211581	0.470696	-0.595582	-0.483314	-0.436044
19340	9.366525	0.971100	-2.964687	-0.555540	-0.009565	0.075271	-0.662659	-0.374496	0.211889	0.469222	-0.599594	-0.479248	-0.436622
19341	9.285040	0.835409	-3.103208	-0.556172	0.052098	0.030625	-0.663503	-0.373794	0.211624	0.465858	-0.601977	-0.477692	-0.438646
19342	9.279621	0.705024	-3.089665	-0.567983	0.031136	0.062444	-0.664212	-0.371831	0.211231	0.464489	-0.605583	-0.473256	-0.439941
19343	9.202367	0.821884	-3.030458	-0.546099	0.037138	0.083891	-0.665900	-0.370428	0.211259	0.461574	-0.608457	-0.471232	-0.441214
19344	9.332690	0.811366	-3.035348	-0.555070	0.058869	0.078370	-0.666611	-0.367762	0.209616	0.460735	-0.611805	-0.466429	-0.442562
19345	9.331611	0.666803	-2.966077	-0.549747	0.039061	0.073224	-0.669845	-0.365373	0.209108	0.457705	-0.614545	-0.464431	-0.444010
19346	9.368312	0.777673	-2.977029	-0.530002	0.015759	0.050620	-0.669570	-0.363969	0.207445	0.456502	-0.617746	-0.460559	-0.444839
19347	9.578231	0.577616	-3.066896	-0.526352	0.012158	0.050706	-0.671127	-0.360893	0.209444	0.453314	-0.620257	-0.459242	-0.445965
19348	9.351422	0.705055	-3.012440	-0.551964	0.012690	0.002600	-0.671406	-0.360604	0.206936	0.451362	-0.623209	-0.455773	-0.447385
19349	9.340999	0.725134	-2.903917	-0.552069	0.001923	-0.002647	-0.671964	-0.361161	0.206515	0.447291	-0.625506	-0.454931	-0.449123
19350	9.406549	0.797127	-2.919306	-0.549386	-0.008988	0.008090	-0.670845	-0.360319	0.204980	0.445203	-0.628641	-0.451587	-0.450193
19351	9.341600	0.695557	-2.995407	-0.552122	-0.005202	-0.011450	-0.672246	-0.361166	0.208053	0.440990	-0.630871	-0.450868	-0.451938
19352	9.365393	0.763555	-2.918876	-0.541304	-0.010593	-0.018357	-0.671125	-0.360743	0.206513	0.438733	-0.633675	-0.447919	-0.453143
19353	9.350989	0.729647	-2.945058	-0.559587	-0.030314	-0.020225	-0.670559	-0.362008	0.207473	0.434124	-0.636066	-0.447410	-0.454732
19354	9.331889	0.719905	-2.976335	-0.564917	-0.017772	-0.009753	-0.670273	-0.363551	0.208572	0.431560	-0.639180	-0.444175	-0.455975
19355	9.358643	0.714721	-3.005309	-0.554050	-0.025961	-0.006031	-0.670001	-0.362018	0.210261	0.427192	-0.641558	-0.443440	-0.457462
19356	9.288677	0.647272	-3.040707	-0.553882	-0.001645	-0.006199	-0.669154	-0.363564	0.211774	0.424925	-0.644422	-0.440097	-0.458774
19357	9.361244	0.704857	-3.034197	-0.559294	0.003750	-0.000966	-0.670286	-0.361040	0.210971	0.420803	-0.646569	-0.438937	-0.460659
19358	9.269739	0.758599	-3.034675	-0.541119	0.012777	-0.013206	-0.669726	-0.361043	0.211526	0.418747	-0.649094	-0.435658	-0.462094
19359	9.393008	0.777063	-3.049543	-0.573717	0.024565	-0.003015	-0.668882	-0.361887	0.212348	0.414607	-0.651101	-0.434164	-0.464403
19360	9.351720	0.748446	-3.029839	-0.561053	0.023733	-0.017914	-0.671123	-0.362016	0.210409	0.412325	-0.653610	-0.430646	-0.466183
19361	9.399996	0.769951	-3.020478	-0.539436	0.000299	-0.027236	-0.670277	-0.363281	0.211507	0.408206	-0.655299	-0.429935	-0.468088
19362	9.356470	0.772718	-3.008369	-0.556863	-0.019317	-0.041483	-0.669155	-0.363424	0.211496	0.405372	-0.657936	-0.427094	-0.469451
19363	9.315671	0.709766	-3.068019	-0.554026	-0.010422	-0.030902	-0.667887	-0.364684	0.210775	0.400941	-0.659767	-0.426327	-0.471380
19364	9.283669	0.722595	-2.981133	-0.568508	0.000453	-0.031147	-0.669010	-0.364688	0.212878	0.398202	-0.662360	-0.423057	-0.473009
19365	9.355929	0.719829	-2.964285	-0.523199	-0.010472	-0.041152	-0.667889	-0.364835	0.214125	0.394093	-0.663814	-0.422659	-0.474765
19366	9.332304	0.685632	-3.046026	-0.557674	-0.019527	-0.018505	-0.666760	-0.366515	0.213540	0.391432	-0.666579	-0.419459	-0.475928
19367	9.277300	0.734053	-3.087569	-0.539399	-0.008001	-0.007749	-0.666491	-0.363857	0.213845	0.387454	-0.668381	-0.418388	-0.477596
19368	9.308325	0.760802	-3.029918	-0.553852	0.003719	-0.000906	-0.667461	-0.366515	0.214104	0.385191	-0.671004	-0.414784	-0.478890
19369	9.264832	0.845959	-2.982485	-0.573819	0.016538	-0.013603	-0.666062	-0.366101	0.214935	0.380908	-0.672744	-0.413219	-0.481223
19370	9.315592	0.782551	-3.022922	-0.539257	0.027286	-0.023877	-0.667736	-0.367628	0.212419	0.378801	-0.674799	-0.409860	-0.482877
19371	9.275165	0.777473	-3.102549	-0.559279	0.023864	-0.033826	-0.666610	-0.368611	0.212400	0.374590	-0.676147	-0.408597	-0.485342
19372	9.255799	0.811579	-3.078740	-0.555590	0.047488	-0.057814	-0.666328	-0.368890	0.212116	0.372086	-0.677813	-0.405367	-0.487647
19373	9.217505	0.797018	-3.126852	-0.542772	0.087486	-0.103918	-0.665760	-0.370287	0.210700	0.367944	-0.677803	-0.404689	-0.491352
19374	9.164448	0.816716	-3.122169	-0.555078	0.159699	-0.113361	-0.666031	-0.371814	0.207336	0.365800	-0.677870	-0.401365	-0.495569
19375	9.115380	0.849181	-3.004067	-0.551175	0.208342	-0.115395	-0.665170	-0.375298	0.201987	0.362421	-0.676577	-0.399822	-0.501036
19376	9.062100	0.973291	-2.920811	-0.555423	0.255105	-0.104230	-0.665435	-0.377514	0.194985	0.361111	-0.675702	-0.395647	-0.506447
19377	8.853534	1.023906	-2.766454	-0.526937	0.319934	-0.117608	-0.665975	-0.380989	0.188251	0.358938	-0.673005	-0.393522	-0.513195
19378	8.760683	0.833915	-2.711051	-0.556932	0.456944	-0.111770	-0.666648	-0.385146	0.175926	0.359091	-0.669913	-0.387932	-0.521324
19379	8.760381	0.930643	-2.315859	-0.554099	0.642639	-0.125268	-0.669285	-0.388166	0.159859	0.358988	-0.663830	-0.383225	-0.532537
19380	9.818178	1.361648	-1.891985	-0.539759	0.661046	-0.161232	-0.671644	-0.390344	0.142681	0.360336	-0.657860	-0.376896	-0.543441
19381	9.818675	1.855744	-1.718694	-0.555122	0.576994	-0.221881	-0.672583	-0.397010	0.127539	0.358649	-0.651461	-0.373817	-0.554284
19382	10.250699	2.423118	-1.759431	-0.552365	0.450915	-0.220911	-0.669328	-0.401592	0.114202	0.357517	-0.647217	-0.369540	-0.562789
19383	10.046380	2.540099	-1.808789	-0.540396	0.313631	-0.191644	-0.669022	-0.405904	0.105638	0.354367	-0.643673	-0.368083	-0.569758
19384	10.338533	2.484820	-1.852057	-0.546095	0.226440	-0.107964	-0.667594	-0.410075	0.096229	0.352909	-0.642651	-0.363973	-0.574437
19385	9.812575	2.233009	-1.684235	-0.538483	0.072222	-0.004458	-0.668977	-0.413270	0.089923	0.350148	-0.643151	-0.361825	-0.576919
19386	9.296310	2.262289	-1.386668	-0.534050	-0.002782	0.109172	-0.667435	-0.412138	0.085036	0.349665	-0.646212	-0.356653	-0.577012
19387	9.287704	2.515542	-1.089862	-0.546228	-0.080742	0.167912	-0.671650	-0.409032	0.079795	0.347675	-0.649720	-0.353249	-0.576368
19388	9.465078	2.734044	-1.138448	-0.543711	-0.132466	0.210788	-0.673350	-0.404259	0.076647	0.347287	-0.655005	-0.347517	-0.574101
19389	9.915610	2.708063	-1.361059	-0.564274	-0.228682	0.207699	-0.677575	-0.399487	0.075473	0.344425	-0.660539	-0.344392	-0.571362
19390	9.849423	2.272984	-1.438269	-0.553094	-0.214631	0.239525	-0.679697	-0.395001	0.074698	0.343615	-0.666934	-0.338684	-0.567821
19391	9.353886	1.543741	-1.067025	-0.561679	-0.194773	0.327554	-0.686028	-0.389382	0.072851	0.342319	-0.672780	-0.333689	-0.564655
19392	9.737694	0.704494	-1.169323	-0.545742	-0.210472	0.462278	-0.689158	-0.378740	0.073405	0.344081	-0.680427	-0.324967	-0.559485
19393	9.892028	0.228513	-1.381684	-0.551954	-0.222453	0.495876	-0.697895	-0.368366	0.074419	0.344564	-0.687485	-0.317858	-0.554623
19394	9.693993	-0.131305	-1.536879	-0.560523	-0.161305	0.509475	-0.704409	-0.353239	0.075185	0.346842	-0.694772	-0.307873	-0.549733
19395	9.616278	-0.312224	-1.561335	-0.531275	-0.298621	0.533623	-0.712605	-0.338386	0.075683	0.347489	-0.702570	-0.300831	-0.543275
19396	9.496650	-0.472294	-1.772022	-0.559316	-0.265662	0.488826	-0.718267	-0.325778	0.076137	0.348775	-0.710624	-0.291758	-0.536886
19397	9.598224	-0.570066	-1.845972	-0.537720	-0.283453	0.453814	-0.722235	-0.315548	0.074878	0.348467	-0.717635	-0.285500	-0.531094
19398	9.511704	-0.671621	-1.941374	-0.553994	-0.245021	0.395860	-0.727328	-0.305189	0.077539	0.348833	-0.724677	-0.277569	-0.525465
19399	9.367362	-0.835915	-2.079493	-0.533905	-0.215957	0.357833	-0.731850	-0.297065	0.078775	0.347877	-0.730261	-0.272130	-0.521197
19400	9.147005	-0.870290	-2.001493	-0.551645	-0.145609	0.355371	-0.734844	-0.285012	0.075852	0.348310	-0.735857	-0.264049	-0.517177
19401	9.975368	-0.888095	-2.082140	-0.541650	-0.108969	0.295278	-0.737686	-0.276050	0.076247	0.347134	-0.739935	-0.258610	-0.514893
19402	10.130219	-0.913630	-2.144886	-0.531862	-0.079103	0.178468	-0.740648	-0.271557	0.074083	0.346329	-0.743672	-0.252837	-0.512914
19403	9.897953	-0.792441	-2.322317	-0.554695	-0.166826	0.026559	-0.742059	-0.269883	0.076624	0.341891	-0.746992	-0.251597	-0.511676
19404	9.601087	-0.766313	-2.307713	-0.544419	-0.239392	-0.027781	-0.742052	-0.271562	0.076607	0.337946	-0.751353	-0.249840	-0.508764
19405	9.514889	-0.744505	-2.385162	-0.566451	-0.256943	-0.068635	-0.737831	-0.275783	0.080440	0.331871	-0.755129	-0.250456	-0.506867
19406	9.496086	-0.562992	-2.363000	-0.553926	-0.271222	-0.089614	-0.736694	-0.279995	0.083738	0.326957	-0.759492	-0.249710	-0.503900
19407	9.461054	-0.483721	-2.474987	-0.548372	-0.248608	-0.102065	-0.735562	-0.282944	0.085932	0.320814	-0.762813	-0.250896	-0.502241
19408	9.375080	-0.452399	-2.576705	-0.544718	-0.233072	-0.128665	-0.732169	-0.289957	0.088067	0.315802	-0.766464	-0.250555	-0.500024
19409	9.484333	-0.371196	-2.621251	-0.553637	-0.198677	-0.139561	-0.729629	-0.294308	0.090236	0.309415	-0.769050	-0.251884	-0.499379
19410	9.146532	-0.310948	-2.602141	-0.542807	-0.198574	-0.160729	-0.727356	-0.301452	0.090563	0.304256	-0.772118	-0.251807	-0.497851
19411	9.573244	-0.106751	-2.754800	-0.564246	-0.157323	-0.121304	-0.726774	-0.306494	0.091204	0.298063	-0.774369	-0.252443	-0.497778
19412	9.873779	0.310158	-3.028063	-0.541986	-0.052457	-0.164907	-0.722540	-0.312940	0.090685	0.293590	-0.775904	-0.251537	-0.498505
19413	9.350080	0.555857	-2.911705	-0.552585	0.059293	-0.268416	-0.720401	-0.320487	0.085982	0.287169	-0.775106	-0.253268	-0.502592
19414	8.842957	0.767771	-2.770830	-0.551964	0.164619	-0.265601	-0.716282	-0.330821	0.075930	0.282615	-0.773953	-0.252541	-0.507296
19415	8.663325	0.949121	-2.550315	-0.559220	0.182764	-0.278206	-0.714271	-0.340455	0.067576	0.276587	-0.771780	-0.253631	-0.513349
19416	8.888875	1.133457	-2.603416	-0.546559	0.202963	-0.322342	-0.710294	-0.350225	0.056692	0.271707	-0.769823	-0.253594	-0.518882
19417	9.060688	1.391369	-2.538868	-0.562800	0.268568	-0.391871	-0.705200	-0.359303	0.047064	0.264845	-0.766038	-0.255912	-0.526832
19418	9.188544	1.761958	-2.663989	-0.552445	0.218620	-0.448865	-0.699384	-0.373278	0.036821	0.258591	-0.763169	-0.257622	-0.533230
19419	9.743844	2.245984	-2.769201	-0.576424	0.149961	-0.406081	-0.692029	-0.386419	0.027132	0.250692	-0.760433	-0.260614	-0.539422
19420	10.895977	2.888546	-3.200763	-0.549564	0.046420	-0.308367	-0.686654	-0.396206	0.020147	0.245065	-0.760003	-0.261051	-0.542393
19421	10.481372	3.060440	-3.182796	-0.545115	-0.086526	-0.358871	-0.680153	-0.407115	0.013421	0.236810	-0.759776	-0.264846	-0.544535
19422	9.030766	2.557773	-3.095509	-0.550588	-0.146748	-0.294351	-0.675919	-0.412992	0.010116	0.230283	-0.761439	-0.265959	-0.544468
19423	8.337576	2.640154	-2.986767	-0.551257	-0.173141	-0.174907	-0.672239	-0.420122	0.004986	0.223381	-0.763072	-0.267266	-0.544419
19424	8.357243	3.116792	-2.494357	-0.544834	-0.175614	-0.104004	-0.669974	-0.424736	0.002128	0.218839	-0.765973	-0.265642	-0.542982
19425	8.656871	3.330821	-2.748440	-0.551163	-0.166464	-0.110226	-0.670228	-0.430609	0.000533	0.212589	-0.767802	-0.265932	-0.542740
19426	8.771325	3.440778	-2.827142	-0.546349	-0.145252	-0.065142	-0.667136	-0.432008	-0.001739	0.208591	-0.770533	-0.263535	-0.541589
19427	8.780982	3.382538	-2.855500	-0.555209	-0.131123	-0.029067	-0.667411	-0.433126	-0.002028	0.203260	-0.772359	-0.262389	-0.541570
19428	8.776451	3.455048	-2.858720	-0.556912	-0.144282	0.032043	-0.666009	-0.433273	-0.000923	0.200144	-0.775581	-0.258346	-0.540069
19429	8.858621	3.425350	-2.887494	-0.540357	-0.143064	0.088860	-0.667140	-0.431596	0.000778	0.196179	-0.778025	-0.255588	-0.539319
19430	8.863877	3.286801	-3.009185	-0.542008	-0.141560	0.122437	-0.670243	-0.427963	0.004610	0.194269	-0.781559	-0.250263	-0.537396
19431	8.929870	3.346315	-3.087259	-0.545666	-0.168945	0.165050	-0.674752	-0.423347	0.008603	0.190836	-0.784618	-0.246357	-0.535970
19432	8.854065	3.274871	-2.994541	-0.543666	-0.158480	0.200365	-0.676876	-0.419299	0.013269	0.189631	-0.788642	-0.239824	-0.533450
19433	8.750721	3.170464	-2.790270	-0.557882	-0.122693	0.232666	-0.681953	-0.412999	0.016445	0.186881	-0.791490	-0.234539	-0.532550
19434	8.733045	3.074245	-2.736014	-0.561430	-0.119233	0.249393	-0.684227	-0.406571	0.020998	0.186086	-0.795288	-0.226854	-0.530496
19435	8.691991	2.890301	-2.820893	-0.543130	-0.119571	0.276121	-0.687348	-0.398881	0.025570	0.183990	-0.798140	-0.221011	-0.529410
19436	8.893885	2.967266	-2.677045	-0.537768	-0.135946	0.293136	-0.693001	-0.389082	0.028788	0.183938	-0.802100	-0.212901	-0.526759
19437	9.611189	2.669489	-3.196600	-0.553445	-0.065878	0.334234	-0.699069	-0.380688	0.034228	0.182459	-0.804552	-0.205808	-0.526353
19438	9.541788	2.152660	-3.210070	-0.552960	-0.012026	0.353291	-0.704020	-0.371170	0.037437	0.183294	-0.807371	-0.196076	-0.525462
19439	8.862692	1.694231	-3.001077	-0.550548	0.079855	0.341932	-0.710515	-0.360522	0.038436	0.182507	-0.808175	-0.188328	-0.527329
19440	8.429047	1.363782	-2.948484	-0.562969	0.130513	0.318341	-0.714917	-0.347782	0.040278	0.183344	-0.809240	-0.178499	-0.528823
19441	8.762352	1.004664	-2.843438	-0.537518	0.140517	0.297363	-0.720699	-0.339934	0.041382	0.182542	-0.809056	-0.171356	-0.531737
19442	9.080854	0.808786	-2.928665	-0.537403	0.154064	0.297325	-0.725077	-0.332221	0.039681	0.183638	-0.809556	-0.162024	-0.533521
19443	9.505226	0.321618	-3.112267	-0.539264	0.143492	0.276170	-0.729328	-0.321574	0.039546	0.182631	-0.809153	-0.155158	-0.536511
19444	10.128747	0.220026	-3.271443	-0.550252	0.142075	0.247864	-0.734409	-0.313441	0.038134	0.182940	-0.809538	-0.146512	-0.538253
19445	9.879867	-0.498572	-3.267924	-0.557449	0.122052	0.267222	-0.737104	-0.305588	0.035305	0.181531	-0.809290	-0.139624	-0.540926
19446	9.491928	-0.543156	-3.059106	-0.537432	0.140098	0.247788	-0.740643	-0.296893	0.032491	0.182027	-0.809526	-0.131106	-0.542536
19447	9.434724	-0.305821	-3.037515	-0.552466	0.104791	0.175307	-0.743891	-0.290999	0.029924	0.179714	-0.809107	-0.125768	-0.545189
19448	9.272370	-0.284875	-2.943297	-0.564015	0.022286	0.136719	-0.745586	-0.287630	0.028018	0.178267	-0.810339	-0.119171	-0.545317
19449	9.273142	-0.433845	-2.803907	-0.558688	0.009764	0.122679	-0.746727	-0.282296	0.024173	0.175083	-0.810783	-0.114904	-0.546603
19450	9.326239	-0.477814	-2.825234	-0.564241	-0.021047	0.145810	-0.749254	-0.280880	0.020856	0.173624	-0.812435	-0.108295	-0.545964
19451	9.433357	-0.353191	-2.884759	-0.553507	-0.040820	0.137251	-0.749556	-0.275556	0.019239	0.170603	-0.813389	-0.103969	-0.546337
19452	9.496791	-0.208703	-2.903370	-0.563757	-0.067594	0.116097	-0.751109	-0.272609	0.017885	0.168722	-0.815411	-0.097995	-0.545009
19453	9.497353	-0.189767	-2.966406	-0.543137	-0.092580	0.079342	-0.753361	-0.270362	0.017367	0.165143	-0.816726	-0.094853	-0.544692
19454	9.478754	-0.112652	-3.020400	-0.567057	-0.131946	0.061620	-0.754355	-0.267561	0.017544	0.162482	-0.819290	-0.089932	-0.542472
19455	9.454731	-0.083502	-3.020693	-0.559783	-0.115523	0.035064	-0.756467	-0.265600	0.018279	0.158101	-0.820779	-0.087361	-0.541935
19456	9.406557	-0.078426	-3.030350	-0.589009	-0.120441	-0.004181	-0.755062	-0.266444	0.018818	0.154377	-0.823107	-0.083228	-0.540125
19457	9.368562	-0.073837	-3.107671	-0.529048	-0.102403	-0.037210	-0.755195	-0.267839	0.017548	0.149736	-0.824188	-0.082087	-0.539959
19458	9.324762	-0.039336	-3.045175	-0.552682	-0.079385	-0.080098	-0.754484	-0.270081	0.017658	0.145850	-0.825784	-0.079459	-0.538976
19459	9.322499	-0.049139	-3.069225	-0.538300	-0.081771	-0.122378	-0.754053	-0.272032	0.014842	0.140166	-0.826488	-0.079515	-0.539397
19460	9.383001	-0.025415	-3.079236	-0.572750	-0.054310	-0.151242	-0.751780	-0.278183	0.011130	0.135214	-0.827708	-0.077763	-0.539045
19461	9.254635	0.101812	-2.959669	-0.545397	-0.002616	-0.204334	-0.749929	-0.284334	0.007701	0.128651	-0.827388	-0.078835	-0.540983
19462	10.020686	0.464617	-2.914001	-0.554071	0.068515	-0.183440	-0.747099	-0.289365	0.003298	0.123847	-0.827124	-0.077481	-0.542701
19463	9.540552	0.935853	-3.015268	-0.556783	0.141635	-0.300726	-0.744387	-0.298999	-0.005619	0.116254	-0.825025	-0.079641	-0.547245
19464	8.924679	1.029319	-2.602302	-0.559292	0.239756	-0.398802	-0.739560	-0.310442	-0.019040	0.109278	-0.822464	-0.081366	-0.552260
19465	8.682423	1.332164	-2.339566	-0.537810	0.210955	-0.416089	-0.735152	-0.321882	-0.033435	0.100808	-0.819196	-0.085456	-0.558080
19466	8.810439	1.733656	-2.160579	-0.558201	0.144130	-0.385771	-0.729618	-0.334726	-0.047015	0.093824	-0.817568	-0.087159	-0.561412
19467	8.990098	2.161190	-2.402387	-0.562513	0.181943	-0.375335	-0.722846	-0.342683	-0.057902	0.085302	-0.814556	-0.090366	-0.566618
19468	9.881420	2.962613	-2.427020	-0.570737	0.178147	-0.334428	-0.716071	-0.351058	-0.069490	0.078745	-0.812530	-0.091009	-0.570361
19469	9.427726	3.671322	-2.400494	-0.554931	0.153605	-0.420790	-0.711530	-0.361956	-0.078575	0.069665	-0.809567	-0.095121	-0.575066
19470	9.134672	3.722484	-2.243613	-0.557033	0.075511	-0.356702	-0.707412	-0.372006	-0.089602	0.062881	-0.808532	-0.096413	-0.577085
19471	9.204816	3.787364	-2.232350	-0.561383	0.029174	-0.211366	-0.703595	-0.378719	-0.093890	0.055759	-0.807267	-0.097262	-0.579440
19472	9.202694	3.779871	-2.273340	-0.553108	0.008726	-0.146564	-0.699648	-0.382771	-0.098710	0.051336	-0.807337	-0.095271	-0.580082
19473	9.172805	3.615975	-2.232811	-0.549506	0.001513	-0.149161	-0.696407	-0.386698	-0.098497	0.044984	-0.806425	-0.095311	-0.581869
19474	8.907059	3.491823	-2.257649	-0.563728	0.030105	-0.119494	-0.695690	-0.390764	-0.096590	0.040745	-0.806257	-0.092729	-0.582831
19475	8.680058	3.486575	-2.552074	-0.539419	-0.159174	-0.125157	-0.694978	-0.394848	-0.089378	0.034461	-0.807197	-0.092637	-0.581948
19476	8.655268	3.482413	-2.469840	-0.551203	-0.161054	-0.111139	-0.694266	-0.398221	-0.085509	0.030162	-0.809206	-0.090202	-0.579775
19477	8.696673	3.423670	-2.546561	-0.550618	-0.102132	-0.051334	-0.692578	-0.400055	-0.082470	0.024579	-0.809573	-0.088741	-0.579753
19478	8.846787	3.490206	-2.576500	-0.554239	-0.104909	-0.038934	-0.692993	-0.402025	-0.078996	0.021169	-0.811009	-0.085053	-0.578430
19479	8.750482	3.413060	-2.643167	-0.534512	-0.037102	0.022779	-0.693413	-0.402590	-0.077044	0.016758	-0.810698	-0.082546	-0.579374
19480	8.851072	3.456680	-2.522974	-0.552875	-0.092433	0.074233	-0.694689	-0.399796	-0.074492	0.014709	-0.812127	-0.077018	-0.578188
19481	8.866658	3.470234	-2.658458	-0.548402	0.015240	0.121406	-0.697650	-0.396014	-0.073313	0.011245	-0.811321	-0.072745	-0.579948
19482	9.037762	3.413124	-2.343932	-0.564916	-0.013676	0.139981	-0.698923	-0.393351	-0.073694	0.009895	-0.811872	-0.065977	-0.580011
19483	8.840574	3.452579	-2.416597	-0.557965	-0.064128	0.134148	-0.700623	-0.389290	-0.073080	0.006282	-0.811937	-0.061415	-0.580471
19484	8.970695	3.379201	-2.425618	-0.541050	0.025888	0.135580	-0.703166	-0.385232	-0.071063	0.005319	-0.811944	-0.054984	-0.581115
19485	8.863168	3.330053	-2.277532	-0.541387	-0.026373	0.134092	-0.707948	-0.381585	-0.070150	0.001996	-0.811504	-0.050624	-0.582146
19486	8.963387	3.143694	-2.220012	-0.559299	-0.004951	0.165592	-0.710489	-0.377518	-0.070926	0.001060	-0.811827	-0.043490	-0.582276
19487	9.083566	3.039099	-2.206924	-0.559375	-0.039516	0.202969	-0.712052	-0.373043	-0.068773	-0.001775	-0.811526	-0.037810	-0.583088
19488	9.383109	2.821244	-2.347455	-0.545453	-0.021917	0.245526	-0.714041	-0.367307	-0.066604	-0.001562	-0.812015	-0.029534	-0.582887
19489	9.189001	2.600295	-2.320566	-0.560702	-0.007638	0.264653	-0.720807	-0.358755	-0.066602	-0.003668	-0.811292	-0.022838	-0.584184
19490	8.839545	2.393165	-2.172810	-0.537091	-0.022382	0.282607	-0.723932	-0.349516	-0.064806	-0.002871	-0.811688	-0.014055	-0.583915
19491	9.400434	2.410652	-2.289738	-0.551450	0.010242	0.277053	-0.727608	-0.342229	-0.065120	-0.004658	-0.810659	-0.007267	-0.585455
19492	9.541641	1.880334	-2.702027	-0.559996	0.078850	0.267666	-0.732119	-0.336625	-0.063631	-0.004373	-0.809742	0.001534	-0.586767
19493	9.057306	1.700499	-2.576141	-0.543789	0.081004	0.212867	-0.735519	-0.328500	-0.063659	-0.006727	-0.807790	0.007197	-0.589389
19494	8.897959	1.522179	-2.653676	-0.558520	0.057907	0.181822	-0.737508	-0.322052	-0.065113	-0.007406	-0.807020	0.014591	-0.590298
19495	9.371752	1.504027	-2.760424	-0.536662	0.069615	0.177683	-0.741453	-0.316997	-0.067543	-0.010005	-0.805141	0.019622	-0.592674
19496	9.525946	1.340858	-2.804719	-0.560390	0.058214	0.157141	-0.743856	-0.311945	-0.069985	-0.010991	-0.804289	0.026638	-0.593539
19497	9.598351	1.272526	-2.837881	-0.540727	0.002241	0.160377	-0.744858	-0.306901	-0.070902	-0.013771	-0.803160	0.031480	-0.594771
19498	9.767962	1.118199	-2.998277	-0.530142	-0.040781	0.132479	-0.747824	-0.301575	-0.071242	-0.014495	-0.803433	0.037763	-0.594019
19499	9.519176	1.139327	-2.961936	-0.572122	-0.060223	0.109057	-0.750644	-0.298215	-0.069649	-0.018301	-0.803035	0.042213	-0.594153
19500	9.352718	1.157293	-2.961914	-0.557906	-0.086914	0.062469	-0.750093	-0.296263	-0.067679	-0.020257	-0.803837	0.047720	-0.592586
19501	9.478338	1.120041	-2.995494	-0.547398	-0.126167	0.015970	-0.750809	-0.293615	-0.063736	-0.024678	-0.804281	0.050458	-0.591589
19502	9.401817	1.039960	-3.124977	-0.535861	-0.149206	-0.033313	-0.751931	-0.294468	-0.058989	-0.027350	-0.805868	0.054196	-0.588975
19503	9.354519	0.988572	-3.274151	-0.547792	-0.152385	-0.074136	-0.754312	-0.295877	-0.054517	-0.032788	-0.806690	0.055568	-0.587442
19504	9.248254	1.023240	-3.247816	-0.518627	-0.134500	-0.075692	-0.753183	-0.298414	-0.049805	-0.035697	-0.808110	0.058421	-0.585039
19505	9.158015	1.058984	-3.419651	-0.560297	-0.129043	-0.060295	-0.753182	-0.299689	-0.045071	-0.041176	-0.808609	0.060217	-0.583806
19506	9.066043	1.079169	-3.376260	-0.563641	-0.091373	-0.041122	-0.752326	-0.303761	-0.041490	-0.044457	-0.809399	0.064125	-0.582052
19507	8.925664	1.082803	-3.322954	-0.547191	-0.071600	-0.046390	-0.751911	-0.303497	-0.037162	-0.049594	-0.809197	0.066008	-0.581708
19508	9.144785	1.069702	-3.265110	-0.548903	-0.049912	-0.050041	-0.752892	-0.304205	-0.033811	-0.052790	-0.809480	0.069566	-0.580617
19509	9.527449	1.238306	-3.356906	-0.561455	-0.017345	-0.052053	-0.752318	-0.307856	-0.030503	-0.058257	-0.808612	0.071519	-0.581066
19510	9.409111	1.355470	-3.290399	-0.538666	0.028051	-0.103387	-0.749364	-0.310385	-0.029714	-0.062010	-0.808033	0.074009	-0.581172
19511	9.423718	1.757663	-3.113685	-0.555901	0.071795	-0.148043	-0.746683	-0.314306	-0.030893	-0.068609	-0.806235	0.074267	-0.582891
19512	9.046841	1.854890	-3.017614	-0.557561	0.111595	-0.169607	-0.745828	-0.316961	-0.032742	-0.073553	-0.804703	0.075797	-0.584207
19513	8.744510	1.772007	-2.663507	-0.544381	0.148598	-0.090152	-0.743986	-0.320161	-0.039631	-0.079381	-0.801878	0.076753	-0.587196
19514	8.918461	1.938017	-2.607601	-0.547657	0.167697	-0.006213	-0.743970	-0.322518	-0.046637	-0.082325	-0.799392	0.080702	-0.589646
19515	9.425299	2.094784	-2.535124	-0.555090	0.153437	-0.012284	-0.743401	-0.322913	-0.054604	-0.087388	-0.796310	0.083018	-0.592758
19516	9.411507	2.200973	-2.572535	-0.558984	0.117499	-0.020943	-0.742831	-0.324301	-0.058533	-0.090589	-0.794357	0.086942	-0.594332
19517	9.239004	2.128323	-2.769629	-0.573732	0.076140	-0.024435	-0.741844	-0.324710	-0.062593	-0.095940	-0.792127	0.089420	-0.596100
19518	9.102837	2.059706	-2.672029	-0.553798	0.054173	0.000661	-0.742403	-0.324985	-0.063569	-0.098678	-0.790843	0.093736	-0.596694
19519	9.208274	2.069343	-2.570794	-0.533866	0.052333	-0.004384	-0.741289	-0.322738	-0.066626	-0.103092	-0.788901	0.096109	-0.598139
19520	9.270523	2.096016	-2.493854	-0.553919	0.032420	0.016748	-0.743104	-0.324129	-0.068163	-0.105585	-0.787797	0.100721	-0.598401
19521	9.294227	2.086518	-2.443037	-0.544789	0.026729	0.043430	-0.744783	-0.324114	-0.071361	-0.109527	-0.786010	0.104036	-0.599473
19522	9.287534	2.027943	-2.541443	-0.552086	0.004932	0.066475	-0.743959	-0.319913	-0.072720	-0.111326	-0.785084	0.109464	-0.599389
19523	9.296674	1.982243	-2.497452	-0.532005	0.010062	0.086134	-0.743970	-0.316682	-0.076595	-0.114492	-0.783402	0.113342	-0.600272
19524	9.245569	2.009571	-2.430032	-0.552043	-0.002560	0.096583	-0.744819	-0.314433	-0.078799	-0.115896	-0.782441	0.119252	-0.600110
19525	9.269700	2.057901	-2.406441	-0.551931	0.008095	0.114221	-0.748480	-0.310362	-0.079845	-0.119007	-0.780633	0.123816	-0.600932
19526	9.308596	2.052581	-2.445094	-0.553798	0.000933	0.110714	-0.749058	-0.305874	-0.082307	-0.120261	-0.779528	0.129951	-0.600821
19527	9.325376	2.081655	-2.416446	-0.552008	0.005553	0.097443	-0.749910	-0.302783	-0.085480	-0.123546	-0.777752	0.134258	-0.601508
19528	9.352115	2.003763	-2.478436	-0.544662	0.008110	0.109896	-0.751611	-0.298442	-0.085003	-0.124671	-0.776521	0.140244	-0.601501
19529	9.313163	2.004281	-2.434896	-0.542826	0.011691	0.110770	-0.751899	-0.296195	-0.087071	-0.127647	-0.774621	0.144631	-0.602288
19530	9.317876	2.033432	-2.406232	-0.551952	0.005412	0.112475	-0.753739	-0.291846	-0.088967	-0.128830	-0.773334	0.150741	-0.602192
19531	9.315603	2.030909	-2.425531	-0.542738	0.026092	0.112456	-0.756983	-0.287218	-0.089731	-0.131809	-0.771218	0.155107	-0.603151
19532	9.252855	2.021608	-2.430176	-0.555326	0.055121	0.096193	-0.758394	-0.284831	-0.091091	-0.133375	-0.769309	0.160864	-0.603737
19533	9.379970	1.989935	-2.343007	-0.551626	0.065886	0.100611	-0.758690	-0.280765	-0.093001	-0.136737	-0.766686	0.165036	-0.605193
19534	9.446206	2.097253	-2.119578	-0.538139	0.055053	0.096429	-0.758700	-0.277961	-0.094648	-0.138018	-0.764760	0.170576	-0.605802
19535	9.455164	2.126846	-2.016020	-0.551983	0.033671	0.076937	-0.760105	-0.276974	-0.095883	-0.141555	-0.762563	0.174454	-0.606652
19536	9.750728	2.027110	-2.208606	-0.556858	-0.027552	0.079082	-0.760396	-0.274734	-0.095858	-0.143031	-0.761587	0.180175	-0.605858
19537	9.552497	1.960756	-2.197935	-0.552471	-0.054613	0.077481	-0.761956	-0.270817	-0.094269	-0.146249	-0.760419	0.184308	-0.605313
19538	9.581554	1.907167	-2.236036	-0.543658	-0.109759	0.093847	-0.763654	-0.267458	-0.093104	-0.147030	-0.760363	0.190322	-0.603330
19539	9.422492	1.818303	-2.307320	-0.564642	-0.134070	0.100787	-0.765631	-0.264379	-0.091660	-0.149844	-0.759994	0.195191	-0.601545
19540	9.360511	1.856859	-2.387405	-0.562120	-0.160986	0.086824	-0.768461	-0.259351	-0.086280	-0.150777	-0.760458	0.201460	-0.598652
19541	9.280961	1.886375	-2.385212	-0.545916	-0.198238	0.112000	-0.769598	-0.256281	-0.082888	-0.152912	-0.760820	0.206472	-0.595937
19542	9.283907	1.927135	-2.433996	-0.542428	-0.215257	0.099768	-0.770599	-0.252372	-0.079210	-0.153154	-0.761859	0.212854	-0.592290
19543	9.743217	1.947861	-2.521828	-0.552937	-0.168602	0.133076	-0.774270	-0.247056	-0.075775	-0.155279	-0.761704	0.218176	-0.589996
19544	9.675480	1.689050	-2.625166	-0.552299	-0.081335	0.144890	-0.775415	-0.241879	-0.074595	-0.155700	-0.760854	0.224933	-0.588441
19545	9.117879	1.377054	-2.451798	-0.540871	-0.009507	0.156805	-0.777681	-0.236698	-0.073686	-0.158038	-0.758705	0.229979	-0.588642
19546	8.856673	1.340369	-2.397881	-0.573584	0.000752	0.131529	-0.779664	-0.231649	-0.075573	-0.159290	-0.756812	0.236507	-0.588156
19547	9.243458	1.230754	-2.532488	-0.562573	0.031653	0.101462	-0.780107	-0.226474	-0.074398	-0.162757	-0.754319	0.240835	-0.588653
19548	9.599154	1.058082	-2.734005	-0.553340	0.053356	0.092650	-0.782913	-0.225337	-0.077716	-0.164393	-0.751988	0.246348	-0.588898
19549	9.199592	0.814444	-2.677593	-0.544861	0.085531	0.110129	-0.783210	-0.220846	-0.081297	-0.167690	-0.748835	0.250429	-0.590264
19550	9.015433	0.661066	-2.656305	-0.567398	0.098048	0.129192	-0.783234	-0.214961	-0.083330	-0.169305	-0.745681	0.256485	-0.591195
19551	9.280938	0.736934	-2.623679	-0.543957	0.067222	0.142103	-0.784795	-0.209625	-0.087590	-0.172036	-0.742539	0.261104	-0.592337
19552	9.593694	0.556378	-2.583422	-0.538542	0.047193	0.165329	-0.785796	-0.204718	-0.089626	-0.172508	-0.739824	0.267503	-0.592742
19553	9.694287	0.546667	-2.489213	-0.541373	0.032799	0.165399	-0.786942	-0.198265	-0.093180	-0.174669	-0.736931	0.272562	-0.593409
19554	9.883754	0.491159	-2.672485	-0.542618	-0.019298	0.151591	-0.788092	-0.191542	-0.093939	-0.174982	-0.734994	0.279011	-0.592721
19555	9.686156	0.497011	-2.708530	-0.539176	-0.035264	0.119844	-0.790358	-0.185792	-0.095956	-0.177212	-0.733130	0.283626	-0.592176
19556	9.564872	0.435247	-2.659353	-0.552233	-0.069998	0.080061	-0.792058	-0.181734	-0.094644	-0.178210	-0.732102	0.289296	-0.590404
19557	9.550639	0.372113	-2.721453	-0.552392	-0.083249	0.050939	-0.792768	-0.180201	-0.092248	-0.181119	-0.731124	0.293252	-0.588776
19558	9.585869	0.409512	-2.888641	-0.558116	-0.128211	0.045861	-0.795307	-0.176841	-0.090658	-0.182253	-0.730902	0.298684	-0.585965
19559	9.467952	0.390591	-2.941431	-0.567511	-0.174919	0.033629	-0.795311	-0.176854	-0.086609	-0.184993	-0.731017	0.302930	-0.582773
19560	9.389090	0.378340	-3.047505	-0.552837	-0.146002	0.015917	-0.796442	-0.175466	-0.082258	-0.186282	-0.731143	0.307909	-0.579588
19561	9.224952	0.372125	-3.047216	-0.541887	-0.134280	0.007093	-0.795332	-0.173523	-0.078336	-0.189154	-0.731013	0.311353	-0.576974
19562	9.229686	0.352777	-3.044590	-0.554321	-0.091930	0.012878	-0.798703	-0.172545	-0.075228	-0.190825	-0.730474	0.316085	-0.574530
19563	9.210156	0.304599	-3.039194	-0.554107	-0.055855	0.008225	-0.798564	-0.173118	-0.071326	-0.194304	-0.729364	0.319420	-0.572927
19564	9.320882	0.296863	-3.005428	-0.541464	-0.055727	-0.011070	-0.799689	-0.172561	-0.069636	-0.196278	-0.728565	0.323501	-0.570977
19565	9.503392	0.235843	-2.918005	-0.531424	-0.030274	-0.039392	-0.800246	-0.173969	-0.066854	-0.200088	-0.727536	0.325806	-0.569655
19566	9.609743	0.356243	-2.880830	-0.541238	0.009529	-0.050331	-0.800520	-0.175649	-0.066311	-0.202922	-0.726210	0.329041	-0.568483
19567	9.562795	0.573637	-2.946017	-0.539292	0.056748	-0.091270	-0.800229	-0.178169	-0.066200	-0.207971	-0.724476	0.330343	-0.568117
19568	9.146326	0.533732	-2.790371	-0.559114	0.090235	-0.104191	-0.799085	-0.182923	-0.068492	-0.212196	-0.722474	0.332652	-0.567756
19569	9.039770	0.714077	-2.656929	-0.551560	0.135995	-0.088465	-0.798791	-0.185146	-0.073544	-0.217876	-0.719734	0.333797	-0.568412
19570	9.074268	0.742374	-2.734612	-0.536966	0.155941	-0.108749	-0.798206	-0.189608	-0.079180	-0.222255	-0.717063	0.335486	-0.569098
19571	9.432468	0.947759	-2.766379	-0.540389	0.197455	-0.108943	-0.798462	-0.194066	-0.085228	-0.228378	-0.713771	0.335923	-0.570553
19572	9.198570	1.218138	-2.662766	-0.540269	0.233610	-0.124221	-0.796624	-0.196289	-0.091688	-0.233481	-0.710245	0.337049	-0.572220
19573	9.186489	1.312762	-2.615480	-0.554825	0.242843	-0.141248	-0.794367	-0.198374	-0.097591	-0.240449	-0.706534	0.336946	-0.573987
19574	9.191422	1.586559	-2.497728	-0.551206	0.242696	-0.126136	-0.793493	-0.204508	-0.105481	-0.245764	-0.702793	0.338089	-0.575654
19575	9.389542	1.781476	-2.432512	-0.573009	0.242700	-0.112174	-0.790943	-0.209247	-0.113090	-0.252627	-0.698741	0.338553	-0.577341
19576	9.633828	1.934641	-2.427299	-0.536792	0.220793	-0.095623	-0.791343	-0.212441	-0.120520	-0.257213	-0.695049	0.340029	-0.578903
19577	9.687932	1.886952	-2.269781	-0.533224	0.200744	-0.072460	-0.789084	-0.215371	-0.125036	-0.262761	-0.691372	0.340747	-0.580390
19578	9.720867	1.703206	-2.248444	-0.538725	0.142346	0.010972	-0.789082	-0.214792	-0.130894	-0.265579	-0.687798	0.344101	-0.581374
19579	9.627252	1.588981	-2.058574	-0.553472	0.066002	0.089074	-0.787964	-0.213387	-0.133401	-0.268582	-0.684445	0.347963	-0.581654
19580	9.661171	1.583813	-2.077892	-0.559215	-0.004614	0.130141	-0.790216	-0.211139	-0.134198	-0.269256	-0.681592	0.353947	-0.581080
19581	9.723883	1.554358	-2.087312	-0.556033	-0.073003	0.119992	-0.793322	-0.206378	-0.132868	-0.270938	-0.679594	0.358984	-0.579547
19582	9.614240	1.500615	-2.289534	-0.534462	-0.119997	0.124052	-0.793197	-0.203168	-0.130322	-0.270502	-0.678195	0.365191	-0.577507
19583	9.551736	1.495964	-2.323226	-0.545632	-0.172321	0.136616	-0.795608	-0.197860	-0.125361	-0.271112	-0.677250	0.370858	-0.574713
19584	9.421211	1.424229	-2.331917	-0.540175	-0.174167	0.136656	-0.797177	-0.192413	-0.120825	-0.270187	-0.676281	0.377561	-0.571918
19585	9.411577	1.419427	-2.336683	-0.538450	-0.174836	0.110139	-0.799161	-0.188650	-0.114766	-0.270966	-0.675562	0.382784	-0.568920
19586	9.326022	1.401450	-2.205888	-0.541659	-0.110994	0.123837	-0.801565	-0.184170	-0.113305	-0.270670	-0.673892	0.388955	-0.566852
19587	9.234589	1.336356	-2.272695	-0.554166	-0.100455	0.158988	-0.803701	-0.177039	-0.109723	-0.271666	-0.671822	0.394589	-0.564936
19588	9.376483	1.304348	-2.224202	-0.563199	-0.100559	0.176598	-0.803731	-0.170465	-0.108538	-0.271118	-0.669432	0.401619	-0.563079
19589	9.464170	1.337083	-2.311671	-0.537560	-0.073733	0.187375	-0.805583	-0.163749	-0.106778	-0.271773	-0.666873	0.407264	-0.561743
19590	9.763044	1.333085	-2.263701	-0.539135	-0.050588	0.222658	-0.808568	-0.154224	-0.107074	-0.270760	-0.663600	0.414323	-0.560946
19591	9.477983	0.862426	-2.453787	-0.564005	0.014229	0.236014	-0.810284	-0.146241	-0.107397	-0.271924	-0.659456	0.420389	-0.560757
19592	9.104942	0.744691	-2.333575	-0.533667	0.082700	0.214620	-0.811585	-0.136856	-0.108964	-0.272008	-0.654701	0.426503	-0.561671
19593	9.206438	0.695463	-2.374239	-0.539942	0.108195	0.189636	-0.812598	-0.128725	-0.112502	-0.274124	-0.649970	0.431135	-0.562599
19594	9.427964	0.192703	-2.550147	-0.555062	0.129663	0.215856	-0.813610	-0.120871	-0.116880	-0.274841	-0.644476	0.437191	-0.563894
19595	9.304288	-0.337375	-2.418419	-0.559095	0.179744	0.254326	-0.813362	-0.111892	-0.123491	-0.277017	-0.638204	0.442446	-0.565862
19596	9.589108	-0.664500	-2.270173	-0.537396	0.166236	0.244056	-0.814098	-0.102918	-0.128139	-0.277464	-0.632049	0.448391	-0.567867
19597	10.010869	-0.843644	-2.280819	-0.543341	0.083416	0.244559	-0.813151	-0.094089	-0.132522	-0.278588	-0.626959	0.453838	-0.568631
19598	10.103806	-0.842796	-2.438012	-0.567613	0.014863	0.168644	-0.814019	-0.087360	-0.135238	-0.278869	-0.622956	0.459960	-0.567974
19599	9.965087	-0.847783	-2.602078	-0.537479	-0.071096	0.093425	-0.815441	-0.082881	-0.134342	-0.280151	-0.620986	0.464308	-0.565959
19600	9.513429	-0.849497	-2.557961	-0.557816	-0.113111	0.061503	-0.816589	-0.077574	-0.130089	-0.280323	-0.619423	0.469663	-0.563161
19601	9.293114	-0.794217	-2.442302	-0.541709	-0.141003	0.045896	-0.816872	-0.077870	-0.125203	-0.281484	-0.618626	0.473878	-0.559919
19602	9.244620	-0.779185	-2.406160	-0.552611	-0.135471	0.036878	-0.819686	-0.075913	-0.122508	-0.281642	-0.617526	0.478961	-0.556719
19603	9.322188	-0.828429	-2.473371	-0.552528	-0.120989	0.030611	-0.819284	-0.072571	-0.117450	-0.283250	-0.616548	0.483005	-0.553483
19604	9.573226	-0.813081	-2.471462	-0.559826	-0.104384	-0.004909	-0.820267	-0.073141	-0.113539	-0.284242	-0.615419	0.487446	-0.550329
19605	9.550736	-0.855473	-2.702922	-0.538109	-0.112376	-0.028490	-0.821384	-0.074832	-0.109360	-0.286364	-0.614964	0.490561	-0.546960
19606	9.377033	-0.922298	-2.743021	-0.541842	-0.111125	-0.067508	-0.821940	-0.076520	-0.106301	-0.287743	-0.614585	0.494047	-0.543514
19607	9.299603	-1.008912	-2.758865	-0.545442	-0.100163	-0.083567	-0.823194	-0.079331	-0.101853	-0.290627	-0.614462	0.496511	-0.539860
19608	9.405005	-1.018638	-2.662246	-0.536162	-0.065060	-0.083658	-0.821782	-0.082143	-0.098961	-0.292556	-0.613742	0.499448	-0.536921
19609	9.394879	-0.964866	-2.575846	-0.538113	-0.072076	-0.103984	-0.824015	-0.084942	-0.097437	-0.295804	-0.613526	0.501427	-0.533532
19610	9.472248	-0.967891	-2.595246	-0.547207	-0.065579	-0.119153	-0.824555	-0.089985	-0.095530	-0.298232	-0.613069	0.504027	-0.530247
19611	9.456203	-1.002889	-2.411196	-0.556376	-0.058048	-0.151170	-0.825937	-0.094886	-0.093895	-0.302304	-0.613025	0.505537	-0.526541
19612	9.681540	-0.735484	-2.706852	-0.532798	-0.023207	-0.224438	-0.825494	-0.100916	-0.090611	-0.306081	-0.613235	0.506412	-0.523263
19613	9.667603	-0.420713	-2.625776	-0.543603	0.014896	-0.246881	-0.825456	-0.109022	-0.093907	-0.311706	-0.613424	0.506155	-0.519959
19614	9.054486	-0.319792	-2.563258	-0.549327	0.130374	-0.269004	-0.823589	-0.119099	-0.095283	-0.317686	-0.612339	0.505669	-0.518089
19615	8.729059	-0.075645	-2.495475	-0.552762	0.174605	-0.279970	-0.823809	-0.132523	-0.098632	-0.325335	-0.611087	0.504063	-0.516381
19616	9.322854	0.199768	-2.685397	-0.542168	0.248927	-0.225290	-0.822780	-0.142301	-0.105165	-0.331940	-0.608318	0.503219	-0.516270
19617	9.633487	0.608505	-2.709704	-0.581802	0.325924	-0.244686	-0.820785	-0.148298	-0.112922	-0.341048	-0.604888	0.501280	-0.516251
19618	9.396681	1.153214	-2.411013	-0.542372	0.296604	-0.312155	-0.817644	-0.159469	-0.123115	-0.348983	-0.602412	0.498994	-0.516058
19619	9.775925	1.655220	-2.523439	-0.530286	0.235830	-0.364571	-0.816460	-0.172891	-0.128011	-0.357766	-0.601388	0.495591	-0.514515
19620	10.202256	1.789430	-2.660820	-0.563365	0.158257	-0.330755	-0.813594	-0.185747	-0.136266	-0.364719	-0.600286	0.494199	-0.512254
19621	10.026690	1.505956	-2.565602	-0.552457	0.106950	-0.246348	-0.811301	-0.197225	-0.137241	-0.371248	-0.599211	0.493299	-0.509683
19622	9.523822	1.405608	-2.500986	-0.547201	0.037836	-0.185825	-0.808593	-0.207874	-0.135418	-0.375306	-0.597974	0.494324	-0.507165
19623	9.349927	1.244401	-2.561778	-0.561738	0.016023	-0.160260	-0.808006	-0.214885	-0.131726	-0.380142	-0.596885	0.495202	-0.503980
19624	9.315551	1.208732	-2.503343	-0.525533	0.007025	-0.181027	-0.806285	-0.224702	-0.126954	-0.383569	-0.596044	0.496272	-0.501319
19625	9.263074	1.084941	-2.642036	-0.552996	-0.039782	-0.172235	-0.807100	-0.232283	-0.119208	-0.387830	-0.595682	0.497338	-0.497400
19626	9.180498	1.008313	-2.612075	-0.552645	-0.037062	-0.076735	-0.806802	-0.237337	-0.114655	-0.390087	-0.594003	0.500234	-0.494732
19627	9.398029	1.023646	-2.646365	-0.539506	-0.008039	-0.002401	-0.806790	-0.240706	-0.111619	-0.392776	-0.591721	0.502939	-0.492591
19628	9.396162	1.042131	-2.397691	-0.552349	-0.019668	-0.006029	-0.807626	-0.242677	-0.107305	-0.394485	-0.589132	0.506510	-0.490665
19629	9.415140	0.901684	-2.422729	-0.552247	-0.005222	-0.009668	-0.807902	-0.244934	-0.101881	-0.397391	-0.586773	0.509223	-0.488334
19630	9.414881	0.729312	-2.162262	-0.544686	0.030524	0.016706	-0.807899	-0.245494	-0.101607	-0.399280	-0.583489	0.512558	-0.487237
19631	9.552056	0.612406	-2.168390	-0.555519	0.017619	0.055596	-0.809869	-0.244377	-0.099347	-0.401780	-0.580178	0.515867	-0.485641
19632	9.593904	0.589187	-1.974884	-0.557406	0.001246	0.073364	-0.809298	-0.247328	-0.096170	-0.402942	-0.576456	0.520187	-0.484502
19633	9.729239	0.617272	-1.985044	-0.542687	0.029977	0.078699	-0.811276	-0.244254	-0.093331	-0.405163	-0.572845	0.523510	-0.483351
19634	9.758426	0.607210	-2.018799	-0.546780	-0.010866	0.015214	-0.811837	-0.244823	-0.089981	-0.406613	-0.569895	0.527124	-0.481690
19635	9.596045	0.448801	-2.007148	-0.552158	0.003678	0.000854	-0.812681	-0.244689	-0.087739	-0.409386	-0.567241	0.529838	-0.479493
19636	9.390590	0.435808	-1.972900	-0.548508	0.003603	0.004390	-0.812394	-0.247082	-0.083578	-0.411093	-0.564219	0.533198	-0.477870
19637	10.002514	0.309670	-2.204275	-0.568024	0.052056	0.044677	-0.812968	-0.244286	-0.082288	-0.414101	-0.560466	0.536139	-0.476396
19638	9.682395	-0.084598	-2.194615	-0.553097	0.093200	0.063945	-0.814652	-0.243436	-0.084360	-0.416226	-0.555876	0.539437	-0.476199
19639	9.041499	-0.094013	-2.026928	-0.563656	0.152699	0.056239	-0.814091	-0.243150	-0.086595	-0.420089	-0.551028	0.541609	-0.475976
19640	8.892990	-0.011564	-2.131550	-0.542043	0.143961	0.014068	-0.815770	-0.243135	-0.089933	-0.423083	-0.546544	0.543782	-0.476016
19641	9.638330	0.098461	-2.336743	-0.551205	0.157105	-0.028407	-0.815619	-0.244944	-0.093304	-0.427594	-0.542640	0.544847	-0.475233
19642	10.609059	-0.640153	-2.759899	-0.567163	0.152955	0.051174	-0.814350	-0.245771	-0.098070	-0.430576	-0.537411	0.547538	-0.475390
19643	10.296995	-0.945918	-2.502360	-0.543366	0.119365	0.159469	-0.816047	-0.241555	-0.102201	-0.432703	-0.531832	0.550876	-0.475877
19644	9.320403	-0.387275	-2.652264	-0.541045	0.070829	0.135788	-0.817609	-0.235938	-0.106878	-0.433659	-0.526632	0.554884	-0.476132
19645	8.950991	-0.404684	-2.330209	-0.542318	0.051528	0.072989	-0.818592	-0.234802	-0.111047	-0.435761	-0.522631	0.557880	-0.475120
19646	9.638121	-0.377431	-1.918247	-0.529673	0.055122	0.075009	-0.820289	-0.230589	-0.114341	-0.436975	-0.518316	0.561234	-0.474781
19647	10.344855	-0.402913	-2.189533	-0.527655	0.100513	0.046599	-0.819873	-0.229183	-0.116564	-0.439669	-0.514240	0.563374	-0.474192
19648	10.161201	-0.517917	-2.214583	-0.554021	-0.041496	0.019688	-0.820996	-0.228333	-0.118920	-0.440543	-0.511217	0.567204	-0.472080
19649	9.635662	-0.452045	-2.258108	-0.547518	-0.167701	0.017789	-0.821843	-0.227501	-0.115833	-0.440622	-0.509796	0.571591	-0.468235
19650	9.200656	-0.502149	-2.206225	-0.560682	-0.239709	0.010902	-0.825214	-0.226949	-0.111054	-0.439361	-0.508635	0.577096	-0.463910
19651	9.475119	-0.386992	-2.065316	-0.533944	-0.297180	-0.020215	-0.825497	-0.227669	-0.104636	-0.438105	-0.508918	0.582085	-0.458524
19652	9.624680	-0.384977	-2.365158	-0.531853	-0.306959	0.066609	-0.828173	-0.226147	-0.097619	-0.435220	-0.507917	0.588415	-0.454281
19653	9.539299	-0.395346	-2.563064	-0.544887	-0.342570	0.025973	-0.830295	-0.223796	-0.087246	-0.433041	-0.507909	0.594324	-0.448646
19654	9.398109	-0.395423	-2.717516	-0.550136	-0.311873	0.020393	-0.831429	-0.222989	-0.076617	-0.430650	-0.507266	0.600313	-0.443674
19655	9.219768	-0.467219	-2.784133	-0.557118	-0.272249	0.023564	-0.831723	-0.221620	-0.067106	-0.429382	-0.506476	0.605653	-0.438518
19656	9.252457	-0.616829	-2.714851	-0.538559	-0.218419	0.038474	-0.833406	-0.222758	-0.060124	-0.427797	-0.504827	0.610852	-0.434740
19657	9.113753	-0.568501	-2.855349	-0.540573	-0.247138	0.026226	-0.835376	-0.222780	-0.052150	-0.426577	-0.503862	0.615821	-0.430023
19658	9.175871	-0.694433	-2.834697	-0.552784	-0.174218	0.038901	-0.836780	-0.223639	-0.045307	-0.425644	-0.501655	0.620714	-0.426479
19659	9.344983	-0.639888	-2.830699	-0.541492	-0.092001	0.010261	-0.837769	-0.222528	-0.041937	-0.426439	-0.499498	0.624176	-0.423151
19660	9.803522	-0.327176	-2.989445	-0.539237	0.020340	-0.051301	-0.838468	-0.222806	-0.041934	-0.428535	-0.496845	0.626355	-0.420930
19661	9.458737	-0.160434	-2.952183	-0.567926	0.110968	-0.099130	-0.836776	-0.224762	-0.044202	-0.433027	-0.494088	0.627184	-0.418337
19662	8.781539	-0.048339	-2.713316	-0.554857	0.197719	-0.143878	-0.836330	-0.229928	-0.048308	-0.438254	-0.490943	0.627007	-0.416858
19663	8.472885	-0.083439	-2.453968	-0.543358	0.270115	-0.091190	-0.835750	-0.232559	-0.057276	-0.444392	-0.486933	0.626262	-0.416183
19664	9.318179	0.213741	-2.388343	-0.575849	0.250317	0.034378	-0.835170	-0.234764	-0.068194	-0.448954	-0.480879	0.627475	-0.416499
19665	10.636009	0.502497	-3.193120	-0.540934	0.359271	-0.054002	-0.833184	-0.237948	-0.080250	-0.455832	-0.475646	0.626189	-0.416971
19666	9.658413	0.854959	-2.693157	-0.557949	0.322307	-0.155001	-0.830907	-0.243799	-0.090102	-0.462641	-0.471462	0.624709	-0.416443
19667	9.644913	0.771837	-2.858935	-0.557294	0.185433	-0.262084	-0.828072	-0.249943	-0.096331	-0.469178	-0.470099	0.623100	-0.413069
19668	9.888255	1.141985	-2.938297	-0.548506	0.102723	-0.181755	-0.824389	-0.257775	-0.100770	-0.473340	-0.468117	0.623265	-0.410313
19669	9.699940	0.975495	-2.699390	-0.551965	0.096716	-0.118135	-0.823814	-0.260849	-0.102621	-0.477503	-0.465738	0.623747	-0.407454
19670	9.552508	1.126886	-2.599398	-0.554394	0.012180	-0.135353	-0.823779	-0.269252	-0.101034	-0.480185	-0.463833	0.625222	-0.404201
19671	9.475039	1.083937	-2.589150	-0.540412	-0.043166	-0.200334	-0.822066	-0.276679	-0.099449	-0.483140	-0.463726	0.626150	-0.399337
19672	9.431478	1.052796	-2.588744	-0.544850	-0.175598	-0.199586	-0.821631	-0.281177	-0.093635	-0.483876	-0.464192	0.628725	-0.393822
19673	9.254416	1.059952	-2.781890	-0.565222	-0.270537	-0.153266	-0.819793	-0.286527	-0.085467	-0.483799	-0.465030	0.632438	-0.386922
19674	9.399346	1.121960	-2.768279	-0.558684	-0.260099	-0.113408	-0.821179	-0.291870	-0.076716	-0.482882	-0.464889	0.636676	-0.381243
19675	9.284349	1.107460	-2.883945	-0.561931	-0.228100	-0.065007	-0.820603	-0.297648	-0.064912	-0.482592	-0.464268	0.640715	-0.375558
19676	9.347666	1.167203	-2.928189	-0.546324	-0.228629	-0.013490	-0.820052	-0.296975	-0.057370	-0.481164	-0.462681	0.645425	-0.371259
19677	9.217354	1.146199	-2.939862	-0.560812	-0.256153	0.046637	-0.823149	-0.295594	-0.049373	-0.479630	-0.460800	0.650702	-0.366339
19678	9.215106	1.189712	-2.940345	-0.535090	-0.218609	0.066174	-0.825126	-0.293511	-0.043053	-0.477598	-0.458164	0.655905	-0.363007
19679	9.164510	1.197235	-2.947610	-0.562042	-0.178986	0.081530	-0.827664	-0.291570	-0.035753	-0.476797	-0.455208	0.660706	-0.359051
19680	9.122927	1.224609	-2.863289	-0.574470	-0.117473	0.059766	-0.828509	-0.291585	-0.030441	-0.476463	-0.451505	0.665107	-0.356032
19681	9.265172	1.122020	-2.893747	-0.543224	-0.059928	0.058026	-0.829924	-0.289923	-0.024130	-0.477224	-0.448152	0.668363	-0.353140
19682	9.559732	0.867963	-3.031451	-0.555963	0.075297	0.058850	-0.831199	-0.287126	-0.022555	-0.479272	-0.443239	0.670736	-0.352067
19683	9.627235	0.642161	-3.130505	-0.541888	0.116276	0.102985	-0.833731	-0.284736	-0.024186	-0.482038	-0.438024	0.672643	-0.351177
19684	8.865765	0.366311	-2.792960	-0.550181	0.236856	0.110786	-0.833735	-0.282617	-0.030167	-0.485802	-0.431293	0.673816	-0.352072
19685	8.351597	0.347353	-2.477943	-0.550907	0.279270	0.095356	-0.835843	-0.279500	-0.040032	-0.490839	-0.424901	0.674061	-0.352389
19686	9.674500	0.535538	-2.742773	-0.542610	0.333006	0.046775	-0.835710	-0.276400	-0.046702	-0.496223	-0.418375	0.673598	-0.353541
19687	9.655889	-0.248341	-2.898308	-0.546079	0.321973	0.069706	-0.836690	-0.274968	-0.055895	-0.501896	-0.412020	0.673064	-0.354012
19688	9.940469	-0.791007	-2.822561	-0.543557	0.238419	0.142774	-0.839776	-0.272835	-0.063947	-0.505265	-0.404806	0.674248	-0.355287
19689	10.111225	-0.793550	-3.057141	-0.537978	0.134371	0.092215	-0.839652	-0.268769	-0.066419	-0.508092	-0.399501	0.675669	-0.354560
19690	9.818258	-0.626107	-2.855649	-0.546188	0.023230	0.029060	-0.840903	-0.270150	-0.071171	-0.509344	-0.395287	0.678075	-0.352889
19691	9.288415	-0.626556	-2.688211	-0.538191	-0.141568	0.008818	-0.840356	-0.267072	-0.071143	-0.508969	-0.393019	0.681616	-0.349123
19692	9.083710	-0.645006	-2.752971	-0.566535	-0.078328	0.100944	-0.842185	-0.266241	-0.067210	-0.508476	-0.388307	0.685716	-0.347078
19693	9.671597	-0.599443	-2.604457	-0.559123	-0.044952	0.100060	-0.843319	-0.263441	-0.066614	-0.508892	-0.383859	0.689099	-0.344710
19694	9.803004	-0.552666	-2.721136	-0.553260	-0.099470	0.050962	-0.845160	-0.259238	-0.066556	-0.508312	-0.380082	0.692883	-0.342154
19695	9.576997	-0.663432	-2.883905	-0.560967	-0.171393	0.035337	-0.845592	-0.257432	-0.062345	-0.507386	-0.377330	0.697029	-0.338129
19696	9.283661	-0.492786	-2.943408	-0.562279	-0.221627	0.009056	-0.846166	-0.255349	-0.057013	-0.505424	-0.374840	0.701740	-0.334070
19697	9.225736	-0.424545	-2.910264	-0.547646	-0.211019	0.023312	-0.845746	-0.256206	-0.051860	-0.503870	-0.372607	0.706059	-0.329787
19698	9.332379	-0.345592	-2.930618	-0.547793	-0.217969	-0.003153	-0.847589	-0.252725	-0.045247	-0.501887	-0.370374	0.710480	-0.325807
19699	9.293164	-0.487877	-2.921729	-0.560336	-0.181687	-0.024781	-0.847867	-0.254137	-0.041210	-0.501111	-0.368454	0.714179	-0.321057
19700	9.288950	-0.381688	-2.949487	-0.554759	-0.147277	-0.046144	-0.848155	-0.253598	-0.034640	-0.500429	-0.366273	0.717563	-0.317045
19701	9.250875	-0.299466	-2.979349	-0.551142	-0.138108	-0.065616	-0.847583	-0.257112	-0.030492	-0.500432	-0.364711	0.720422	-0.312325
19702	9.235546	-0.368981	-2.903648	-0.554583	-0.105647	-0.067641	-0.847309	-0.256140	-0.028111	-0.500457	-0.362553	0.723185	-0.308385
19703	9.258972	-0.303110	-2.781184	-0.546105	-0.046140	-0.076746	-0.846460	-0.258531	-0.025350	-0.501794	-0.360595	0.724968	-0.304295
19704	9.759998	-0.081531	-3.170933	-0.532210	0.031942	-0.140608	-0.845188	-0.260914	-0.024966	-0.504074	-0.358859	0.725653	-0.300929
19705	9.488757	0.265627	-3.193774	-0.553439	0.156774	-0.186749	-0.843346	-0.264825	-0.028511	-0.509047	-0.357176	0.724601	-0.297067
19706	9.023354	0.258081	-2.936941	-0.560229	0.256149	-0.220279	-0.841344	-0.272221	-0.036562	-0.515219	-0.354944	0.722555	-0.294074
19707	8.333996	0.365481	-2.688339	-0.559814	0.333627	-0.229736	-0.838224	-0.279061	-0.044197	-0.522987	-0.352739	0.719329	-0.290905
19708	9.174347	0.568249	-2.653066	-0.537328	0.448810	-0.214060	-0.834968	-0.283498	-0.059348	-0.531654	-0.349478	0.715069	-0.289628
19709	9.091909	1.015096	-2.389734	-0.547281	0.468597	-0.205424	-0.831291	-0.288218	-0.073667	-0.541026	-0.346217	0.710357	-0.287782
19710	10.161357	1.743050	-2.389623	-0.557486	0.467112	-0.217607	-0.824932	-0.296717	-0.089862	-0.549992	-0.342608	0.705827	-0.286244
19711	10.156487	2.039801	-2.861688	-0.544051	0.294269	-0.236676	-0.822361	-0.305789	-0.099331	-0.556957	-0.340799	0.702623	-0.282800
19712	10.265867	1.473211	-2.923168	-0.544858	0.122681	-0.192331	-0.818831	-0.310962	-0.103321	-0.560768	-0.338890	0.701901	-0.279335
19713	9.287210	1.470683	-2.767187	-0.543296	0.046337	-0.133666	-0.817552	-0.316019	-0.098637	-0.563608	-0.337044	0.702106	-0.275307
19714	9.320817	1.559827	-2.391286	-0.543473	0.030113	-0.133568	-0.814304	-0.322197	-0.094817	-0.565755	-0.334825	0.702775	-0.271883
19715	9.508515	1.258505	-2.465496	-0.558087	-0.002417	-0.114074	-0.813873	-0.325858	-0.088436	-0.567874	-0.332804	0.703707	-0.267502
19716	9.536372	1.325147	-2.601589	-0.549599	-0.083239	-0.146189	-0.811893	-0.331769	-0.079856	-0.568508	-0.331285	0.705576	-0.263081
19717	9.398820	1.141780	-2.691178	-0.566135	-0.115512	-0.157732	-0.810336	-0.336838	-0.071683	-0.569274	-0.330380	0.707511	-0.257301
19718	9.284156	1.204577	-2.812540	-0.550071	-0.153252	-0.177668	-0.807380	-0.341922	-0.059751	-0.569052	-0.329641	0.709925	-0.252037
19719	9.240413	1.234185	-2.759653	-0.562912	-0.187700	-0.148421	-0.806673	-0.345315	-0.049739	-0.568670	-0.328987	0.712684	-0.245892
19720	9.291743	1.359386	-2.782866	-0.562773	-0.177126	-0.121033	-0.805808	-0.353195	-0.037541	-0.567871	-0.327390	0.715750	-0.240915
19721	9.256027	1.402853	-2.824380	-0.560789	-0.144612	-0.130941	-0.804119	-0.357440	-0.024474	-0.567950	-0.326280	0.718078	-0.235243
19722	9.297151	1.378277	-2.848323	-0.546850	-0.090549	-0.138180	-0.801737	-0.359156	-0.014877	-0.568336	-0.324673	0.719923	-0.230850
19723	9.141376	1.448193	-2.645927	-0.538690	-0.074184	-0.161219	-0.799757	-0.365071	-0.005180	-0.569382	-0.323904	0.721112	-0.225582
19724	9.211086	1.394650	-2.635757	-0.540228	-0.040110	-0.141977	-0.799198	-0.366501	0.003876	-0.570447	-0.322179	0.722290	-0.221559
19725	9.182232	1.515947	-2.591163	-0.545262	0.015502	-0.112292	-0.796656	-0.372273	0.012174	-0.572580	-0.320215	0.722764	-0.217317
19726	9.674983	1.519773	-2.642607	-0.544541	0.121652	-0.088062	-0.796099	-0.372431	0.017334	-0.575749	-0.316939	0.722420	-0.214877
19727	9.669331	1.047791	-2.762980	-0.550833	0.219121	-0.005634	-0.794133	-0.373986	0.020653	-0.580357	-0.312473	0.721210	-0.213076
19728	9.033772	0.387818	-2.662946	-0.549945	0.296602	0.081260	-0.795973	-0.369637	0.018758	-0.585311	-0.305916	0.719861	-0.213603
19729	8.553870	0.346441	-2.420213	-0.575145	0.303308	0.141849	-0.798650	-0.365701	0.015469	-0.590551	-0.298633	0.718606	-0.213715
19730	8.921223	0.464908	-2.429275	-0.549888	0.294467	0.115750	-0.802736	-0.359935	0.009976	-0.595241	-0.291547	0.717380	-0.214603
19731	10.307143	0.273854	-2.600554	-0.543779	0.276967	0.073734	-0.802475	-0.354888	0.007234	-0.600099	-0.285679	0.715808	-0.214214
19732	10.917402	-0.515589	-2.626390	-0.553939	0.232007	0.073916	-0.804165	-0.352495	0.004200	-0.604023	-0.279379	0.715008	-0.214166
19733	10.308331	-0.855234	-2.674943	-0.516493	0.109321	0.062557	-0.805298	-0.349692	0.003680	-0.606278	-0.274659	0.715233	-0.213144
19734	9.590037	-0.419952	-2.582188	-0.545455	0.030815	-0.016128	-0.805727	-0.347448	0.002589	-0.607620	-0.270590	0.716282	-0.210997
19735	9.535995	-0.258863	-2.383361	-0.556294	-0.069578	-0.067832	-0.804454	-0.350538	0.005061	-0.608015	-0.267973	0.718128	-0.206884
19736	9.265697	-0.252310	-2.380656	-0.536684	-0.112630	-0.102778	-0.803046	-0.352511	0.008101	-0.607589	-0.265840	0.720379	-0.203026
19737	9.382575	-0.278601	-2.216212	-0.544004	-0.119845	-0.097499	-0.803318	-0.355605	0.012818	-0.607256	-0.263963	0.722610	-0.198489
19738	9.430207	-0.374871	-2.490658	-0.567553	-0.114250	-0.104875	-0.801074	-0.357032	0.019627	-0.606947	-0.261478	0.724951	-0.194142
19739	9.542514	-0.313596	-2.626804	-0.547956	-0.171874	-0.116640	-0.801628	-0.360133	0.026860	-0.605883	-0.259984	0.727712	-0.189074
19740	9.451731	-0.415578	-2.794685	-0.544526	-0.198696	-0.142113	-0.797979	-0.363258	0.038248	-0.604329	-0.258626	0.730743	-0.184156
19741	9.359957	-0.264658	-2.714092	-0.547618	-0.254575	-0.139155	-0.795308	-0.367220	0.049495	-0.602055	-0.257719	0.734356	-0.178417
19742	9.168261	-0.194261	-2.857182	-0.550877	-0.200578	-0.132471	-0.791518	-0.370625	0.061019	-0.600425	-0.256134	0.737417	-0.173496
19743	9.170240	-0.303004	-2.853555	-0.562250	-0.128384	-0.140138	-0.792351	-0.374573	0.070618	-0.600001	-0.254573	0.739527	-0.168202
19744	9.167303	-0.336500	-2.802435	-0.545732	-0.086795	-0.164978	-0.790094	-0.379222	0.078371	-0.600098	-0.253124	0.740990	-0.163539
19745	9.283134	-0.472966	-2.866307	-0.570894	-0.030528	-0.195686	-0.785726	-0.385408	0.083579	-0.601281	-0.251910	0.741648	-0.157988
19746	9.079466	-0.354568	-2.688550	-0.524314	0.038037	-0.232752	-0.783608	-0.389907	0.088542	-0.603306	-0.251309	0.741160	-0.153452
19747	9.481083	-0.377295	-2.826563	-0.554376	0.047660	-0.279078	-0.779806	-0.395258	0.095717	-0.605757	-0.251234	0.740378	-0.147583
19748	9.794992	0.135436	-3.221727	-0.542943	0.194541	-0.378778	-0.774592	-0.402563	0.100348	-0.610578	-0.252093	0.737253	-0.141781
19749	9.359584	0.713479	-2.816825	-0.541682	0.339713	-0.496461	-0.767525	-0.415730	0.098760	-0.617779	-0.254493	0.731694	-0.134934
19750	8.577179	0.781336	-2.415432	-0.543965	0.446388	-0.546853	-0.761701	-0.432380	0.093375	-0.626618	-0.257053	0.724439	-0.128304
19751	8.246276	0.899992	-2.324494	-0.558978	0.500160	-0.512030	-0.754624	-0.446790	0.086468	-0.636049	-0.258959	0.716618	-0.121820
19752	8.932570	1.326419	-2.233520	-0.552800	0.449110	-0.438914	-0.746861	-0.458130	0.082380	-0.644487	-0.259757	0.709658	-0.116402
19753	12.487646	2.712192	-3.133270	-0.541115	0.447455	-0.404203	-0.740921	-0.470036	0.081093	-0.652574	-0.260423	0.702818	-0.111243
19754	11.077838	2.864413	-3.012267	-0.548760	0.335457	-0.586114	-0.730762	-0.485314	0.080856	-0.659524	-0.263525	0.696349	-0.103344
19755	8.930350	1.548297	-3.081693	-0.536053	0.196725	-0.430022	-0.721875	-0.498072	0.081212	-0.663919	-0.265146	0.692516	-0.096594
19756	8.474513	1.787532	-2.385446	-0.555728	0.177217	-0.263916	-0.717497	-0.506637	0.086674	-0.667939	-0.263972	0.689715	-0.092026
19757	8.923521	2.208329	-1.888154	-0.555869	0.124062	-0.159082	-0.712870	-0.508634	0.094995	-0.670816	-0.261710	0.688280	-0.088222
19758	9.521427	2.207956	-2.118498	-0.547075	0.117599	-0.236654	-0.708938	-0.512748	0.108884	-0.673866	-0.260378	0.686354	-0.083827
19759	9.558457	1.928771	-2.668762	-0.545750	0.020379	-0.244890	-0.705009	-0.516442	0.123056	-0.675327	-0.259606	0.685842	-0.078480
19760	9.110749	1.515657	-2.709462	-0.547505	-0.016244	-0.187327	-0.701657	-0.516925	0.140059	-0.676425	-0.257817	0.685926	-0.074063
19761	9.245168	1.815976	-2.471364	-0.543079	-0.027178	-0.173883	-0.698439	-0.518235	0.153145	-0.677020	-0.256173	0.686433	-0.069492
19762	9.351789	1.710245	-2.267359	-0.562488	-0.110508	-0.115214	-0.693111	-0.520808	0.165783	-0.676764	-0.253343	0.688137	-0.065390
19763	9.352481	1.733922	-2.344945	-0.540730	-0.130623	-0.093598	-0.691440	-0.520998	0.179730	-0.675739	-0.250751	0.690454	-0.061437
19764	9.420802	1.691203	-2.151257	-0.567803	-0.112732	-0.065717	-0.687251	-0.519365	0.191164	-0.675378	-0.247189	0.692391	-0.057940
19765	9.273443	1.714063	-2.122320	-0.555086	-0.105489	-0.078026	-0.687272	-0.517171	0.204870	-0.674682	-0.244132	0.694457	-0.054152
19766	9.319198	1.667799	-2.131530	-0.560447	-0.087359	-0.087042	-0.685891	-0.515260	0.218841	-0.674624	-0.240948	0.695892	-0.050609
19767	9.198073	1.746498	-2.035594	-0.556772	-0.091237	-0.060456	-0.681005	-0.513078	0.232788	-0.674054	-0.237585	0.697842	-0.047132
19768	9.173628	1.792960	-1.973257	-0.554671	-0.048099	-0.050083	-0.678931	-0.509351	0.247192	-0.674446	-0.233931	0.698878	-0.044363
19769	9.129892	1.686816	-1.986511	-0.549662	0.011109	-0.025640	-0.678118	-0.504768	0.257426	-0.675188	-0.230062	0.699594	-0.041962
19770	9.177535	1.640964	-1.928073	-0.540832	0.095377	0.016410	-0.680396	-0.499207	0.270207	-0.677436	-0.225515	0.698963	-0.040929
19771	9.636614	1.175607	-2.839267	-0.557929	0.207679	0.067791	-0.682831	-0.488589	0.277737	-0.680809	-0.220031	0.697450	-0.040609
19772	9.274200	0.690036	-2.400848	-0.542758	0.291040	0.098262	-0.686086	-0.482723	0.283687	-0.685669	-0.214101	0.694476	-0.041496
19773	8.934270	0.439317	-2.257451	-0.543204	0.220837	0.084425	-0.691737	-0.473489	0.288714	-0.689038	-0.208505	0.692828	-0.041735
19774	12.063373	1.116576	-3.651312	-0.553045	0.151923	-0.010015	-0.694044	-0.461209	0.301286	-0.692035	-0.203972	0.691271	-0.040341
19775	10.861146	-0.539860	-3.471745	-0.550538	0.167086	0.080573	-0.698164	-0.449601	0.306745	-0.694561	-0.198308	0.690388	-0.040290
19776	10.489739	-0.493135	-4.102420	-0.566635	-0.061879	0.001249	-0.699329	-0.441229	0.315497	-0.694602	-0.193549	0.691828	-0.037970
19777	8.342313	0.123115	-3.562758	-0.552751	-0.129400	-0.039253	-0.697506	-0.443083	0.324679	-0.692994	-0.189694	0.694651	-0.035129
19778	8.031128	0.060982	-2.991404	-0.534976	-0.189132	-0.025508	-0.694703	-0.443944	0.329116	-0.691126	-0.185817	0.697688	-0.032371
19779	8.486883	-0.228101	-2.771322	-0.563823	-0.220728	0.099128	-0.692182	-0.444386	0.334258	-0.688078	-0.179891	0.702301	-0.030998
19780	9.245670	0.026168	-3.084460	-0.549467	-0.242245	0.092554	-0.690512	-0.443440	0.343331	-0.685369	-0.174173	0.706446	-0.029457
19781	9.493129	-0.014741	-3.579674	-0.560927	-0.292617	-0.004512	-0.686330	-0.439845	0.353528	-0.681197	-0.169740	0.711658	-0.026500
19782	9.189217	-0.095381	-3.641191	-0.555836	-0.305341	-0.098215	-0.682720	-0.434580	0.367238	-0.677637	-0.166649	0.715927	-0.022025
19783	8.791677	-0.396894	-3.562389	-0.539498	-0.277823	-0.167319	-0.675722	-0.434641	0.381006	-0.673528	-0.164774	0.720354	-0.017272
19784	8.871370	-0.324718	-3.534306	-0.540775	-0.184062	-0.172308	-0.668153	-0.436086	0.389589	-0.671623	-0.162892	0.722658	-0.012403
19785	8.733366	-0.468932	-3.547010	-0.547660	-0.141035	-0.147045	-0.661156	-0.435581	0.401268	-0.669395	-0.160520	0.725310	-0.008328
19786	8.684383	-0.443807	-3.443324	-0.568856	-0.007064	-0.206514	-0.658641	-0.434623	0.406285	-0.670104	-0.158720	0.725093	-0.003159
19787	8.772143	-0.386892	-3.528647	-0.539085	0.117309	-0.224593	-0.654851	-0.436607	0.411121	-0.671522	-0.157501	0.724052	0.000928
19788	9.606589	0.186189	-3.797117	-0.558473	0.287903	-0.333536	-0.654151	-0.436327	0.410700	-0.676415	-0.157665	0.719416	0.006722
19789	9.209872	0.882702	-3.345264	-0.540341	0.610403	-0.342396	-0.655239	-0.442170	0.400595	-0.684791	-0.158137	0.711293	0.010804
19790	7.634354	1.364023	-2.551152	-0.551263	0.675886	-0.426380	-0.658244	-0.456796	0.381617	-0.694985	-0.159722	0.700865	0.016536
19791	8.688630	1.609773	-2.383749	-0.562044	0.675439	-0.357262	-0.659856	-0.469185	0.362093	-0.704062	-0.160081	0.691545	0.020896
19792	11.570084	2.691697	-3.083487	-0.511743	0.571309	-0.280079	-0.661642	-0.474873	0.348225	-0.712449	-0.160076	0.682787	0.024365
19793	10.856968	2.784399	-2.890264	-0.530662	0.478967	-0.330301	-0.662149	-0.484623	0.334165	-0.718478	-0.160397	0.676201	0.028541
19794	8.925983	1.707939	-3.064138	-0.559725	0.356845	-0.191527	-0.662398	-0.489909	0.324617	-0.723996	-0.158364	0.670614	0.032063
19795	9.064429	1.887676	-2.781208	-0.545669	0.175569	0.021217	-0.663378	-0.489901	0.322670	-0.726052	-0.153555	0.669496	0.032321
19796	9.708159	2.382526	-1.840406	-0.561721	0.250216	0.050799	-0.665799	-0.481505	0.324731	-0.730223	-0.148157	0.666148	0.032710
19797	9.741283	2.288794	-2.110029	-0.559662	0.025658	-0.023869	-0.667511	-0.476068	0.332480	-0.730205	-0.143660	0.667074	0.034271
19798	9.499077	1.867297	-2.510938	-0.553007	-0.098759	-0.021342	-0.664610	-0.468272	0.343150	-0.729602	-0.139111	0.668571	0.036627
19799	7.763427	1.404435	-3.300825	-0.543859	-0.147892	0.005229	-0.662678	-0.463841	0.356306	-0.727130	-0.134359	0.672148	0.038046
19800	9.154675	1.578014	-2.741628	-0.555277	-0.249355	0.089155	-0.660211	-0.453821	0.371889	-0.724532	-0.128174	0.676081	0.039239
19801	9.283392	1.428207	-2.607233	-0.553942	-0.262704	-0.028403	-0.656597	-0.449110	0.383778	-0.720368	-0.123653	0.681213	0.041579
19802	9.295547	1.520172	-2.574448	-0.542764	-0.256245	0.048664	-0.651580	-0.444258	0.394401	-0.717530	-0.118176	0.685068	0.043218
19803	9.438975	1.406926	-2.761846	-0.538836	-0.284416	0.174525	-0.650082	-0.436607	0.407594	-0.713047	-0.111075	0.690957	0.042486
19804	9.318084	1.359387	-2.756321	-0.542166	-0.232995	0.167062	-0.647196	-0.425455	0.419137	-0.710520	-0.103990	0.694659	0.042378
19805	9.076374	1.303034	-2.736039	-0.556563	-0.179236	0.104581	-0.647240	-0.417090	0.429277	-0.707311	-0.097687	0.698818	0.042671
19806	9.157515	1.215995	-2.660271	-0.572783	-0.124548	0.043902	-0.644065	-0.407611	0.438566	-0.706169	-0.091969	0.700632	0.044524
19807	9.121425	1.259766	-2.653463	-0.560111	-0.104355	-0.003846	-0.643399	-0.400920	0.446310	-0.703819	-0.087200	0.703488	0.046265
19808	9.141233	1.179244	-2.756491	-0.545266	-0.075880	0.027998	-0.641474	-0.393956	0.455024	-0.703246	-0.082133	0.704561	0.047878
19809	9.941164	1.103016	-2.933100	-0.544016	0.140677	0.002075	-0.644038	-0.385570	0.460437	-0.704248	-0.077739	0.703989	0.048904
19810	9.344972	0.570661	-2.868371	-0.548264	0.156564	0.030043	-0.645479	-0.376894	0.461935	-0.706914	-0.072822	0.701751	0.050156
19811	8.544279	0.244642	-2.477055	-0.539293	0.264214	0.062879	-0.651684	-0.368203	0.462073	-0.709634	-0.067715	0.699520	0.050057
19812	8.669757	0.229322	-2.481884	-0.543326	0.261673	-0.050363	-0.656211	-0.358675	0.461928	-0.713622	-0.064087	0.695635	0.052235
19813	9.422087	0.570265	-2.853972	-0.553018	0.177318	-0.069205	-0.659327	-0.351535	0.463423	-0.714941	-0.060498	0.694443	0.054294
19814	10.769966	0.042051	-3.260650	-0.565259	0.230544	-0.053524	-0.662710	-0.346761	0.460986	-0.718465	-0.056569	0.690922	0.056870
19815	10.101170	-0.562404	-3.204684	-0.561509	0.169041	0.058145	-0.666942	-0.340449	0.459688	-0.719733	-0.051000	0.690011	0.057168
19816	9.589977	-0.452883	-3.210055	-0.553014	0.060631	0.080052	-0.670204	-0.331764	0.459804	-0.720991	-0.045203	0.689045	0.057843
19817	9.387974	-0.263117	-3.211902	-0.544393	0.008645	0.044185	-0.670778	-0.328971	0.461792	-0.719912	-0.039810	0.690472	0.058228
19818	9.343781	-0.247689	-3.108115	-0.557140	0.032550	-0.003009	-0.671627	-0.327149	0.461818	-0.720643	-0.035067	0.689798	0.060193
19819	9.224843	-0.273052	-3.032768	-0.530928	-0.005725	0.029348	-0.672188	-0.326865	0.460848	-0.719254	-0.029997	0.691450	0.060586
19820	9.482163	-0.256972	-2.907645	-0.570251	-0.058927	0.057572	-0.671634	-0.325754	0.463089	-0.718755	-0.024119	0.692080	0.061927
19821	9.512200	-0.064109	-2.953330	-0.556385	-0.142419	0.019356	-0.669394	-0.325343	0.464333	-0.715377	-0.018610	0.695655	0.062871
19822	9.344013	-0.034564	-3.035588	-0.558150	-0.146191	0.037025	-0.666318	-0.324245	0.468648	-0.713577	-0.013087	0.697489	0.064390
19823	9.344404	0.013599	-3.062706	-0.549383	-0.178353	0.002832	-0.664076	-0.324820	0.471697	-0.709557	-0.007841	0.701556	0.065473
19824	9.289888	0.042230	-3.176517	-0.569160	-0.160456	0.026374	-0.661572	-0.321203	0.476741	-0.707481	-0.002298	0.703516	0.067312
19825	9.246101	-0.126895	-3.213232	-0.538122	-0.138042	0.021262	-0.659067	-0.318149	0.482618	-0.703936	0.003011	0.706998	0.067965
19826	9.202337	-0.216047	-3.214595	-0.543475	-0.131831	0.033526	-0.657251	-0.317185	0.485965	-0.702212	0.008247	0.708535	0.069348
19827	9.236377	-0.189801	-3.234264	-0.549591	-0.114145	0.074051	-0.655728	-0.313704	0.490318	-0.698972	0.014458	0.711625	0.069422
19828	9.263208	-0.248376	-3.298886	-0.568115	-0.030309	0.078628	-0.655186	-0.309934	0.492726	-0.698686	0.020533	0.711645	0.070558
19829	9.315174	-0.199313	-3.130363	-0.560620	0.008320	0.087334	-0.656735	-0.308107	0.491501	-0.697107	0.026943	0.712969	0.070652
19830	9.365842	-0.234036	-2.835256	-0.560921	-0.040452	0.100006	-0.658012	-0.304038	0.489179	-0.696650	0.033233	0.713076	0.071388
19831	9.255835	-0.323844	-3.008079	-0.544613	-0.069613	0.126890	-0.659148	-0.301103	0.491173	-0.693937	0.040121	0.715435	0.070676
19832	9.385979	-0.312401	-2.979386	-0.551638	-0.011627	0.096400	-0.658465	-0.297048	0.491909	-0.693830	0.046182	0.715105	0.071365
19833	9.536836	-0.287677	-3.124841	-0.558718	0.026434	0.078432	-0.659590	-0.296207	0.492484	-0.692323	0.052454	0.716105	0.071632
19834	9.787038	-0.269226	-3.014232	-0.547987	0.064347	-0.031322	-0.661842	-0.293675	0.490015	-0.693074	0.056523	0.714814	0.074125
19835	9.677108	0.099042	-2.977118	-0.551462	0.117812	-0.063515	-0.663089	-0.296746	0.488457	-0.692623	0.060519	0.714686	0.076382
19836	8.956562	-0.089241	-2.894315	-0.540073	0.246537	-0.166966	-0.668534	-0.301200	0.484962	-0.695740	0.062253	0.711007	0.080863
19837	8.737844	0.126671	-2.596812	-0.555381	0.286323	-0.178037	-0.671731	-0.306349	0.478092	-0.697466	0.064379	0.708642	0.084989
19838	8.759537	0.286542	-2.516471	-0.558133	0.281724	-0.165634	-0.674786	-0.311069	0.468572	-0.700998	0.066312	0.704379	0.089750
19839	8.853503	0.368490	-2.457104	-0.553974	0.370899	-0.164337	-0.680371	-0.314669	0.460619	-0.703883	0.068413	0.700763	0.093802
19840	9.659739	0.416602	-2.453887	-0.520899	0.444817	-0.174849	-0.685397	-0.317279	0.449182	-0.709643	0.069377	0.694200	0.098384
19841	9.982081	0.687385	-2.498417	-0.546953	0.419072	-0.296973	-0.690709	-0.318915	0.439712	-0.712860	0.069394	0.690028	0.104295
19842	9.390893	1.226746	-2.252351	-0.542183	0.376596	-0.390492	-0.692934	-0.321544	0.432023	-0.717078	0.067789	0.684566	0.112129
19843	9.742090	1.586642	-1.930638	-0.548958	0.295936	-0.329817	-0.693174	-0.329355	0.424124	-0.718440	0.067520	0.682108	0.118381
19844	10.188378	1.751237	-1.826756	-0.551748	0.243795	-0.235651	-0.695105	-0.335771	0.418767	-0.721087	0.068447	0.678226	0.123926
19845	10.329162	1.630443	-1.678203	-0.558895	0.175690	-0.073421	-0.698457	-0.337567	0.414027	-0.721374	0.071988	0.677079	0.126496
19846	9.890440	1.354034	-1.877499	-0.527717	0.013442	0.011865	-0.699450	-0.335190	0.415455	-0.721506	0.076491	0.676195	0.127821
19847	9.612930	1.333944	-1.891401	-0.552477	-0.048996	0.050825	-0.698781	-0.328771	0.420544	-0.719025	0.082131	0.678096	0.128230
19848	9.534420	1.236566	-2.083513	-0.569350	-0.157282	0.077812	-0.697964	-0.323745	0.423801	-0.716894	0.088556	0.679415	0.128902
19849	9.588752	1.249770	-2.235959	-0.563973	-0.204678	0.136572	-0.696315	-0.317614	0.430833	-0.712397	0.095867	0.683308	0.128025
19850	9.410953	1.354486	-2.287631	-0.538669	-0.237443	0.158280	-0.693267	-0.311219	0.441906	-0.709342	0.103143	0.685618	0.126982
19851	9.310694	1.465255	-2.066435	-0.511544	-0.274031	0.203037	-0.690770	-0.306488	0.448638	-0.704025	0.110718	0.690379	0.124368
19852	9.211245	1.316475	-2.383591	-0.561991	-0.252734	0.264217	-0.689818	-0.301195	0.455667	-0.700840	0.119801	0.692501	0.122122
19853	9.223187	1.343163	-2.354910	-0.545593	-0.251138	0.278557	-0.687607	-0.295063	0.462136	-0.695773	0.128761	0.696528	0.119038
19854	9.112202	1.479584	-2.293460	-0.518167	-0.195039	0.236948	-0.685960	-0.288091	0.468619	-0.693290	0.136694	0.697884	0.116711
19855	9.507236	1.427280	-2.530201	-0.548627	-0.107966	0.194564	-0.684862	-0.283348	0.472709	-0.689874	0.144085	0.700013	0.115307
19856	9.513846	0.972031	-2.667691	-0.533233	0.021773	0.185050	-0.686289	-0.278320	0.476821	-0.690171	0.150986	0.698391	0.114527
19857	9.129654	0.057595	-2.427425	-0.563187	0.129560	0.226293	-0.688269	-0.274254	0.476041	-0.690022	0.158434	0.697031	0.113649
19858	9.016478	-0.626423	-2.168347	-0.553447	0.213980	0.245227	-0.693624	-0.266953	0.472528	-0.692985	0.165997	0.692435	0.112919
19859	9.561061	-1.007324	-2.242147	-0.529784	0.241416	0.194093	-0.699259	-0.259929	0.468736	-0.694346	0.172318	0.689606	0.112404
19860	10.564918	-1.534727	-2.479234	-0.555198	0.241820	0.174480	-0.706008	-0.253732	0.461592	-0.697426	0.178843	0.684759	0.112772
19861	10.267591	-1.476712	-2.390080	-0.544611	0.213239	0.137567	-0.712207	-0.246152	0.458927	-0.698142	0.184719	0.682404	0.113149
19862	10.003567	-1.338525	-2.200382	-0.548049	0.127113	0.095548	-0.712215	-0.243622	0.455742	-0.699425	0.190304	0.679389	0.114102
19863	9.532681	-1.112325	-2.057299	-0.547970	0.026615	0.044783	-0.715026	-0.241794	0.455085	-0.697329	0.195415	0.679918	0.115138
19864	9.411520	-1.458276	-1.850308	-0.537235	-0.022416	0.076978	-0.713344	-0.242227	0.457999	-0.696535	0.200925	0.679041	0.115639
19865	9.648035	-1.517946	-1.878955	-0.552130	-0.122088	0.149998	-0.712808	-0.237199	0.460700	-0.692596	0.207899	0.681128	0.114688
19866	9.655540	-1.595297	-2.259875	-0.548646	-0.180110	0.189329	-0.711714	-0.231762	0.466473	-0.689794	0.215437	0.681887	0.113147
19867	9.458380	-1.534048	-2.325534	-0.539924	-0.224963	0.161369	-0.709222	-0.225770	0.472659	-0.684420	0.222657	0.685252	0.111453
19868	9.222398	-1.605707	-2.428319	-0.552910	-0.264395	0.141945	-0.705041	-0.221608	0.480768	-0.680234	0.229764	0.687266	0.110256
19869	8.983241	-1.378101	-2.599679	-0.544059	-0.283967	0.108541	-0.699723	-0.221083	0.487853	-0.673789	0.236446	0.691521	0.109092
19870	9.087933	-1.445427	-2.439593	-0.547646	-0.271300	0.104887	-0.693150	-0.218602	0.494670	-0.669343	0.242952	0.693705	0.108296
19871	9.297111	-1.351096	-2.602817	-0.560080	-0.221586	0.097422	-0.688800	-0.220870	0.500477	-0.663553	0.249533	0.696996	0.107832
19872	9.644612	-1.413868	-2.629160	-0.547242	-0.184378	0.065561	-0.686986	-0.219486	0.504107	-0.660148	0.255267	0.698128	0.107983
19873	9.594187	-1.445267	-2.677068	-0.532642	-0.153449	0.024836	-0.683616	-0.221465	0.507691	-0.655225	0.260289	0.700831	0.108474
19874	9.330316	-1.341140	-2.523235	-0.565312	-0.142497	0.022570	-0.681352	-0.226651	0.508457	-0.652160	0.265543	0.701532	0.109665
19875	9.230041	-1.164431	-2.578231	-0.549235	-0.174852	0.005269	-0.677676	-0.233797	0.508354	-0.646770	0.270503	0.704479	0.110569
19876	9.158506	-1.089536	-2.653876	-0.552652	-0.135114	-0.003863	-0.675410	-0.239546	0.509952	-0.643764	0.275178	0.705200	0.111973
19877	9.045043	-1.142121	-2.674884	-0.563473	-0.091274	-0.065328	-0.672439	-0.245852	0.510142	-0.639289	0.279075	0.707333	0.114485
19878	9.113214	-1.055766	-2.709767	-0.543151	-0.004372	-0.119560	-0.671000	-0.254249	0.509206	-0.637885	0.281674	0.706998	0.117967
19879	9.087914	-0.896628	-2.793662	-0.571147	0.095152	-0.249637	-0.671251	-0.260396	0.505933	-0.635568	0.282550	0.707700	0.124019
19880	9.528545	-0.721154	-2.888029	-0.551337	0.266165	-0.333495	-0.671194	-0.272127	0.498131	-0.637378	0.281530	0.705055	0.131862
19881	9.519861	-0.142542	-2.734999	-0.557806	0.431353	-0.362828	-0.675755	-0.284953	0.486165	-0.639561	0.279628	0.702046	0.141073
19882	8.967306	0.291849	-2.231687	-0.567039	0.445127	-0.394065	-0.679197	-0.296656	0.472387	-0.643507	0.277401	0.697268	0.150883
19883	8.408138	0.417927	-1.956888	-0.543811	0.389090	-0.394445	-0.681366	-0.311162	0.458849	-0.645010	0.274791	0.694859	0.160072
19884	9.654957	0.615366	-2.364280	-0.547490	0.374701	-0.376407	-0.684392	-0.322454	0.447305	-0.647998	0.272688	0.690793	0.168950
19885	11.908496	0.971972	-3.357121	-0.560364	0.373713	-0.423768	-0.689655	-0.334714	0.434094	-0.649000	0.269734	0.688566	0.178660
19886	10.463215	1.722083	-2.732906	-0.548323	0.284195	-0.412691	-0.688469	-0.348126	0.425847	-0.650486	0.267382	0.685728	0.187488
19887	9.544061	1.029007	-2.801263	-0.546479	0.133915	-0.448290	-0.684365	-0.356380	0.421959	-0.648081	0.264598	0.686695	0.196033
19888	9.489831	1.204793	-2.571188	-0.567552	0.022566	-0.280655	-0.680555	-0.361987	0.421871	-0.646311	0.265252	0.686384	0.201990
19889	9.562999	1.562468	-2.497957	-0.539067	-0.089757	-0.226497	-0.676778	-0.361456	0.428270	-0.641703	0.266176	0.689036	0.206391
19890	9.361327	1.538651	-2.644814	-0.542466	-0.070147	-0.203694	-0.672018	-0.361776	0.436887	-0.639065	0.267907	0.689570	0.210512
19891	9.179175	1.235777	-2.952892	-0.564635	-0.128306	-0.239043	-0.665580	-0.360836	0.444665	-0.633686	0.269054	0.692621	0.215239
19892	9.111845	1.379021	-2.915740	-0.561485	-0.223268	-0.201265	-0.659843	-0.360040	0.453844	-0.628791	0.271686	0.694947	0.218762
19893	9.165556	1.421818	-2.974280	-0.556528	-0.342857	-0.129682	-0.651034	-0.357160	0.465814	-0.620866	0.275093	0.700053	0.220850
19894	9.151585	1.387560	-3.056033	-0.548915	-0.314471	-0.084654	-0.644036	-0.356794	0.477212	-0.615200	0.279549	0.702848	0.222230
19895	9.120882	1.455084	-3.109904	-0.536682	-0.255232	-0.066293	-0.635492	-0.356842	0.485802	-0.608799	0.283132	0.706491	0.223764
19896	9.176339	1.668088	-3.001205	-0.562864	-0.231862	-0.045478	-0.629201	-0.354080	0.492763	-0.604323	0.287909	0.707909	0.225315
19897	9.157234	1.583205	-3.067889	-0.546221	-0.210691	-0.004731	-0.624875	-0.351461	0.501972	-0.598717	0.292199	0.710523	0.226531
19898	9.138013	1.556593	-3.091729	-0.564340	-0.205217	-0.003214	-0.620694	-0.347300	0.510360	-0.594742	0.297440	0.711298	0.227742
19899	8.997920	1.635139	-3.039259	-0.551197	-0.140544	0.009791	-0.618191	-0.343683	0.515405	-0.590130	0.301603	0.712880	0.229315
19900	9.084820	1.796985	-2.963861	-0.567509	-0.127846	0.010442	-0.614281	-0.340909	0.520151	-0.587253	0.306696	0.712581	0.230868
19901	9.220074	1.779081	-2.985589	-0.557301	-0.108314	0.038776	-0.612615	-0.338129	0.524914	-0.583181	0.311109	0.713501	0.232438
19902	8.970482	1.638455	-2.923278	-0.565149	-0.074333	0.066712	-0.610397	-0.333818	0.531644	-0.581300	0.316704	0.712184	0.233628
19903	9.713156	1.751126	-3.094669	-0.551908	0.001161	0.091348	-0.610137	-0.329487	0.533781	-0.579061	0.321214	0.711453	0.235252
19904	9.625746	1.150947	-3.314986	-0.509355	0.094475	0.108881	-0.611852	-0.322068	0.534570	-0.580102	0.325946	0.708121	0.236233
19905	8.995619	0.580140	-3.249782	-0.532285	0.175350	0.132680	-0.616369	-0.314638	0.533984	-0.580648	0.329971	0.705133	0.238234
19906	8.597358	0.410110	-3.015388	-0.505054	0.169728	0.135573	-0.622849	-0.306778	0.531742	-0.582868	0.334644	0.700715	0.239325
19907	8.693858	0.370746	-3.029576	-0.527048	0.161227	0.092036	-0.626236	-0.301448	0.530568	-0.583044	0.338100	0.698117	0.241619
19908	9.244650	0.420165	-3.074358	-0.525250	0.186925	0.046904	-0.630880	-0.296671	0.528140	-0.584903	0.341654	0.693945	0.244132
19909	9.716014	0.339017	-3.209395	-0.539801	0.190809	0.029994	-0.634258	-0.293155	0.525410	-0.585099	0.344238	0.691300	0.247516
19910	10.299267	0.091626	-3.536030	-0.569247	0.109802	0.044405	-0.637919	-0.288798	0.522413	-0.585542	0.348621	0.687780	0.250125
19911	9.859124	-0.113333	-3.518656	-0.544708	0.091395	0.067688	-0.640456	-0.285147	0.520516	-0.584498	0.352291	0.685955	0.252425
19912	9.519737	-0.202085	-3.367402	-0.544668	0.089415	0.081767	-0.642154	-0.281361	0.519451	-0.584984	0.356974	0.682489	0.254109
19913	9.199733	0.004709	-3.084159	-0.551328	0.058901	0.067670	-0.644682	-0.279949	0.517531	-0.583429	0.360906	0.680951	0.256249
19914	9.018910	0.002800	-2.798774	-0.527190	0.023059	0.030082	-0.645237	-0.281067	0.517244	-0.582842	0.364994	0.678679	0.257816
19915	9.201568	-0.157724	-2.777897	-0.537242	-0.000489	0.050472	-0.645932	-0.281896	0.514448	-0.580492	0.368837	0.677963	0.259528
19916	9.405490	-0.111495	-2.909165	-0.552009	-0.047368	0.064795	-0.645508	-0.282735	0.514157	-0.578917	0.374026	0.676088	0.260507
19917	9.445075	-0.044655	-3.001783	-0.539450	-0.073547	0.065124	-0.644803	-0.283717	0.514141	-0.575623	0.378477	0.676028	0.261535
19918	9.416732	-0.020734	-3.069668	-0.572463	-0.121061	0.056184	-0.642834	-0.285119	0.513553	-0.572813	0.384141	0.674911	0.262327
19919	9.467878	0.051289	-3.094703	-0.535420	-0.150029	0.053277	-0.641146	-0.286808	0.515198	-0.568426	0.388779	0.675759	0.262855
19920	9.342924	0.080728	-3.150439	-0.563839	-0.193136	0.051421	-0.637485	-0.291025	0.518477	-0.564634	0.394624	0.675486	0.263020
19921	9.302178	0.075909	-3.188991	-0.539463	-0.211148	0.037656	-0.634660	-0.296642	0.522026	-0.559268	0.399399	0.677031	0.263303
19922	9.244332	0.071365	-3.200945	-0.540293	-0.204023	0.046437	-0.631007	-0.298893	0.523231	-0.555435	0.404930	0.676976	0.263109
19923	9.216125	0.041849	-3.311727	-0.538307	-0.169618	0.026782	-0.626506	-0.302832	0.525948	-0.550546	0.409303	0.678057	0.263835
19924	9.148738	0.022729	-3.345251	-0.556485	-0.171308	0.023027	-0.623128	-0.305916	0.525331	-0.546854	0.414490	0.677683	0.264376
19925	9.006238	-0.005371	-3.344747	-0.545357	-0.128002	0.008704	-0.619191	-0.309009	0.526664	-0.542350	0.418454	0.678332	0.265743
19926	9.111238	-0.031738	-3.204448	-0.557680	-0.052125	-0.006049	-0.617489	-0.313774	0.527439	-0.540074	0.422595	0.676847	0.267604
19927	9.365566	0.041058	-3.287755	-0.522917	0.013921	-0.050215	-0.616635	-0.316289	0.525731	-0.537373	0.424735	0.676505	0.270503
19928	9.972342	0.402917	-3.553564	-0.569565	0.145367	-0.104463	-0.618008	-0.321864	0.519401	-0.537114	0.426581	0.673627	0.275254
19929	9.384131	0.745459	-3.474445	-0.550958	0.270314	-0.188249	-0.619926	-0.330795	0.512760	-0.536880	0.425691	0.671499	0.282198
19930	8.270716	1.021749	-2.925125	-0.542952	0.434599	-0.242461	-0.624640	-0.340254	0.498596	-0.539913	0.423715	0.666760	0.290502
19931	8.035707	1.236799	-2.395627	-0.552225	0.421990	-0.242538	-0.628646	-0.351400	0.485806	-0.541360	0.421107	0.663341	0.299295
19932	8.759691	1.283164	-2.368118	-0.544913	0.410812	-0.196230	-0.632940	-0.360865	0.473035	-0.544241	0.419806	0.658332	0.306861
19933	9.194477	1.231638	-2.440613	-0.544739	0.436043	-0.190989	-0.636816	-0.369486	0.458733	-0.546206	0.417556	0.654247	0.315067
19934	9.836765	1.501716	-2.661952	-0.532863	0.447713	-0.181899	-0.641964	-0.376152	0.446417	-0.549668	0.415989	0.648668	0.322564
19935	10.466102	2.231204	-2.859405	-0.565703	0.367180	-0.312483	-0.646557	-0.381705	0.435784	-0.549715	0.412678	0.646106	0.331750
19936	10.171495	2.640436	-2.641279	-0.541379	0.239738	-0.382205	-0.647347	-0.392033	0.427584	-0.549017	0.409881	0.644307	0.339773
19937	9.576323	2.306020	-2.612588	-0.557675	0.170162	-0.261824	-0.643524	-0.399720	0.421610	-0.546877	0.408302	0.643470	0.346642
19938	9.477194	2.080880	-2.387645	-0.546700	0.107590	-0.126906	-0.643641	-0.403898	0.415424	-0.546141	0.409707	0.640933	0.350822
19939	9.379154	2.140887	-2.165885	-0.552166	0.056226	-0.025828	-0.645182	-0.403891	0.414599	-0.544214	0.411821	0.639408	0.354107
19940	9.312118	2.232988	-2.190985	-0.554374	0.000483	-0.037897	-0.643068	-0.406985	0.417482	-0.542646	0.415181	0.637222	0.356522
19941	9.253363	2.331469	-2.346648	-0.545673	-0.071764	-0.023190	-0.642512	-0.406433	0.419438	-0.539142	0.418112	0.637083	0.358654
19942	9.169976	2.280219	-2.510272	-0.549314	-0.104607	0.022955	-0.641265	-0.403362	0.421136	-0.536687	0.422918	0.635526	0.359463
19943	9.238349	2.252479	-2.626036	-0.543913	-0.120920	0.031980	-0.639027	-0.403103	0.426008	-0.532929	0.426844	0.635432	0.360579
19944	9.252225	2.177736	-2.584144	-0.538293	-0.125068	0.088680	-0.637918	-0.400734	0.428398	-0.530747	0.432486	0.633565	0.360360
19945	9.271570	2.153342	-2.600811	-0.559964	-0.123466	0.122034	-0.636517	-0.400885	0.430759	-0.527421	0.437700	0.632561	0.360710
19946	9.208042	2.353141	-2.404820	-0.541887	-0.141805	0.147132	-0.635818	-0.400608	0.431036	-0.525374	0.444201	0.630275	0.359752
19947	9.169507	2.285448	-2.447507	-0.552188	-0.048073	0.148190	-0.638208	-0.398779	0.429956	-0.523211	0.449056	0.628250	0.360418
19948	9.291889	2.387049	-2.308660	-0.559669	-0.107104	0.205113	-0.639762	-0.396120	0.431113	-0.521813	0.456179	0.624881	0.359355
19949	9.246398	2.270691	-2.411201	-0.530518	-0.117458	0.238230	-0.639647	-0.390952	0.433958	-0.519580	0.462358	0.622857	0.358204
19950	9.260601	2.202952	-2.408047	-0.535864	-0.108528	0.249607	-0.643040	-0.384369	0.434891	-0.518635	0.469740	0.619183	0.356334
19951	9.355007	2.158496	-2.465668	-0.538595	-0.104787	0.237184	-0.644739	-0.381015	0.437592	-0.516423	0.475820	0.616906	0.355428
19952	9.714317	1.865577	-2.569197	-0.559118	-0.065219	0.259742	-0.644066	-0.375004	0.439185	-0.515796	0.483198	0.612433	0.354119
19953	9.398382	1.253641	-2.581276	-0.544795	0.032909	0.253857	-0.649002	-0.368421	0.441247	-0.515290	0.488503	0.608451	0.354441
19954	8.816133	1.082808	-2.274138	-0.556074	0.123957	0.244163	-0.653242	-0.360149	0.439690	-0.516826	0.494251	0.602115	0.355054
19955	9.167621	0.972209	-2.215384	-0.552287	0.165677	0.215698	-0.659587	-0.351168	0.437040	-0.517565	0.498159	0.597001	0.357145
19956	9.621013	0.727210	-2.290578	-0.530491	0.173053	0.191203	-0.665638	-0.345268	0.434636	-0.519511	0.502590	0.590786	0.358446
19957	9.649323	0.305778	-2.409144	-0.543240	0.145946	0.205332	-0.670985	-0.339926	0.430963	-0.520020	0.506365	0.585965	0.360304
19958	9.320043	0.153572	-2.346597	-0.539536	0.142100	0.224771	-0.676340	-0.333048	0.428563	-0.521696	0.511439	0.579597	0.361013
19959	9.277887	-0.131287	-2.338530	-0.529035	0.064467	0.234171	-0.680856	-0.325612	0.426162	-0.521592	0.515956	0.575350	0.361529
19960	9.655133	-0.265173	-2.499432	-0.565523	0.021229	0.257079	-0.685347	-0.323630	0.422587	-0.521776	0.522481	0.569648	0.360921
19961	9.836076	-0.503818	-2.605744	-0.543835	-0.005905	0.259280	-0.687902	-0.316061	0.421010	-0.520860	0.527925	0.565674	0.360572
19962	9.933090	-0.674496	-2.748946	-0.547708	-0.052728	0.259527	-0.692408	-0.311291	0.420397	-0.520343	0.534754	0.560766	0.358919
19963	9.827648	-0.616257	-2.817111	-0.547984	-0.073948	0.214526	-0.694114	-0.305972	0.421583	-0.518245	0.540212	0.557855	0.358316
19964	9.600196	-0.711305	-2.786751	-0.573792	-0.116751	0.175503	-0.694407	-0.303033	0.421895	-0.516068	0.546764	0.554255	0.357104
19965	9.353620	-0.738507	-2.747457	-0.561477	-0.157862	0.128958	-0.692034	-0.301227	0.424129	-0.512233	0.551997	0.552955	0.356591
19966	9.394012	-0.686868	-2.951055	-0.550993	-0.206165	0.086940	-0.690221	-0.299846	0.428597	-0.508631	0.557915	0.551344	0.355029
19967	9.374279	-0.759119	-2.930892	-0.545430	-0.170753	0.053157	-0.689384	-0.299580	0.432363	-0.504242	0.562228	0.551048	0.354945
19968	9.384909	-0.784214	-3.068355	-0.558155	-0.156850	0.017542	-0.686162	-0.299881	0.436245	-0.500567	0.567055	0.549610	0.354696
19969	9.438354	-0.687873	-3.067085	-0.550142	-0.148239	-0.040780	-0.682387	-0.298507	0.441535	-0.495671	0.570212	0.550043	0.355839
19970	9.243740	-0.646139	-3.159109	-0.550199	-0.143478	-0.070917	-0.679158	-0.300770	0.446513	-0.491573	0.573854	0.549489	0.356524
19971	9.309320	-0.595986	-3.188752	-0.548430	-0.132366	-0.103675	-0.674533	-0.301356	0.451218	-0.486391	0.576177	0.550430	0.358428
19972	9.236031	-0.478455	-3.018409	-0.547584	-0.125004	-0.122296	-0.672434	-0.301659	0.456784	-0.482130	0.579062	0.550265	0.359787
19973	9.332902	-0.445400	-3.045487	-0.542113	-0.099434	-0.161288	-0.668786	-0.303082	0.461348	-0.476951	0.580425	0.551532	0.362543
19974	9.517729	-0.185909	-3.101788	-0.569182	-0.048573	-0.188382	-0.663866	-0.306738	0.463087	-0.472778	0.582197	0.551207	0.365647
19975	9.344011	-0.005474	-3.021415	-0.534725	-0.049607	-0.193297	-0.660476	-0.312768	0.464255	-0.467985	0.582735	0.552365	0.369191
19976	9.359454	0.206965	-3.043137	-0.534559	-0.029066	-0.172159	-0.658763	-0.319625	0.463053	-0.464528	0.584181	0.551888	0.371975
19977	9.316004	0.372080	-2.962767	-0.570646	-0.004021	-0.133802	-0.656063	-0.327600	0.460296	-0.460249	0.585324	0.551611	0.375888
19978	9.294375	0.396382	-2.963010	-0.545001	0.017253	-0.108864	-0.652802	-0.336002	0.459346	-0.457636	0.587187	0.549858	0.378731
19979	9.239550	0.604643	-2.950763	-0.539351	0.033076	-0.068187	-0.653475	-0.341584	0.454825	-0.454623	0.588438	0.548666	0.382131
19980	9.248786	0.682490	-2.859825	-0.560877	0.074497	-0.054531	-0.652455	-0.348978	0.447061	-0.452849	0.590574	0.545605	0.385312
19981	9.268238	0.769515	-2.836659	-0.551787	0.068892	-0.036684	-0.654527	-0.355255	0.442125	-0.450324	0.591956	0.543586	0.388986
19982	9.383780	0.778725	-2.793423	-0.566176	0.086864	-0.022786	-0.656049	-0.359018	0.438327	-0.448848	0.594353	0.539964	0.392069
19983	9.514005	0.841007	-2.750799	-0.553434	0.084857	-0.004899	-0.656022	-0.364035	0.431713	-0.446727	0.595910	0.537376	0.395668
19984	9.446573	0.957669	-2.713350	-0.548955	0.083109	-0.013683	-0.657964	-0.367648	0.425268	-0.445468	0.598243	0.533784	0.398420
19985	9.315843	1.033966	-2.624624	-0.522801	0.054104	-0.009681	-0.659899	-0.372944	0.419642	-0.443346	0.599662	0.531742	0.401373
19986	9.373849	1.021412	-2.641475	-0.551747	0.070419	-0.004801	-0.661563	-0.376284	0.415153	-0.441972	0.602181	0.528106	0.403910
19987	9.435832	0.958614	-2.573202	-0.562570	0.075751	0.009195	-0.660986	-0.379069	0.410372	-0.439753	0.603921	0.525296	0.407383
19988	9.377798	0.959070	-2.558631	-0.545370	0.064825	0.012105	-0.662235	-0.381295	0.407287	-0.438517	0.606570	0.521525	0.409618
19989	9.328175	0.890180	-2.417651	-0.542645	0.061105	0.021865	-0.665179	-0.380716	0.403406	-0.436492	0.608330	0.518818	0.412597
19990	9.350408	0.935682	-2.461682	-0.552728	0.054080	0.007648	-0.666570	-0.382665	0.401302	-0.435001	0.611050	0.515105	0.414800
19991	9.419815	0.921169	-2.393957	-0.562436	0.093631	0.023224	-0.668244	-0.383907	0.396974	-0.433083	0.612668	0.511901	0.418371
19992	9.530553	0.867367	-2.383840	-0.551458	0.095214	0.042820	-0.668381	-0.384180	0.395018	-0.432305	0.615354	0.507376	0.420738
19993	9.396490	0.734015	-2.587557	-0.531500	0.089844	0.027128	-0.670342	-0.383886	0.392104	-0.430762	0.616723	0.504381	0.423906
19994	9.487970	0.614845	-2.615345	-0.540360	0.109490	0.051679	-0.673146	-0.383026	0.388085	-0.430322	0.619240	0.499685	0.426239
19995	9.574801	0.527075	-2.650726	-0.551375	0.095256	0.038376	-0.674832	-0.381612	0.384762	-0.428681	0.620807	0.496299	0.429556
19996	9.618106	0.609328	-2.593711	-0.562494	0.060120	0.044671	-0.677354	-0.381315	0.381434	-0.427396	0.623823	0.491890	0.431535
19997	9.601414	0.538975	-2.653311	-0.567034	0.051950	0.053505	-0.679453	-0.381584	0.379353	-0.425254	0.626003	0.488513	0.434320
19998	9.559916	0.706872	-2.512568	-0.570067	0.025188	0.025332	-0.680564	-0.383247	0.375295	-0.423344	0.629154	0.484543	0.436078
19999	9.607864	0.726219	-2.462106	-0.551902	0.023239	0.032643	-0.682245	-0.383237	0.373493	-0.420922	0.631206	0.481767	0.438525
20000	9.516192	0.741312	-2.459735	-0.544829	-0.003755	0.024028	-0.681685	-0.382956	0.372515	-0.419022	0.634346	0.478247	0.439665
20001	9.539721	0.809523	-2.349379	-0.539459	-0.005476	0.012610	-0.683361	-0.384066	0.370980	-0.416297	0.636313	0.476046	0.441795
20002	9.511660	0.847760	-2.446419	-0.539437	0.003656	-0.000712	-0.680274	-0.384633	0.370950	-0.414303	0.639073	0.472800	0.443169
20003	9.458363	0.775539	-2.455207	-0.542941	0.027170	-0.009763	-0.681953	-0.385045	0.369563	-0.411636	0.640531	0.470556	0.445929
20004	9.536247	0.779367	-2.537508	-0.563022	0.017497	-0.024073	-0.681943	-0.387422	0.368980	-0.409248	0.643110	0.467257	0.447879
20005	9.582868	0.717376	-2.355657	-0.563094	0.005724	-0.017816	-0.681383	-0.387002	0.368421	-0.406042	0.644809	0.465081	0.450612
20006	9.532578	0.775555	-2.377985	-0.532362	-0.017844	-0.018198	-0.681662	-0.387281	0.368420	-0.403759	0.647477	0.462243	0.451757
20007	9.515461	0.741906	-2.365505	-0.571405	-0.014942	-0.020450	-0.679989	-0.385894	0.371075	-0.400220	0.649365	0.460160	0.454315
20008	9.535143	0.746328	-2.411491	-0.539690	-0.028604	-0.019989	-0.679857	-0.384080	0.372628	-0.397714	0.652140	0.457338	0.455388
20009	9.515781	0.712558	-2.420753	-0.546006	-0.028674	-0.009454	-0.679584	-0.382968	0.374732	-0.394471	0.654015	0.455419	0.457439
20010	9.550022	0.663496	-2.502405	-0.543296	-0.028585	-0.020034	-0.679872	-0.381858	0.378097	-0.391904	0.656787	0.452539	0.458531
20011	9.484724	0.598570	-2.516091	-0.537962	-0.053913	-0.012760	-0.678477	-0.380751	0.380890	-0.388501	0.658771	0.450899	0.460193
20012	9.400992	0.663952	-2.579532	-0.552196	0.002141	-0.027431	-0.677779	-0.380478	0.382563	-0.386009	0.661231	0.447771	0.461813
20013	9.454537	0.663251	-2.637587	-0.552149	-0.003458	-0.005266	-0.678355	-0.377407	0.385392	-0.382935	0.662900	0.445474	0.464196
20014	9.535476	0.823626	-2.417186	-0.537688	0.007494	-0.027254	-0.676957	-0.376571	0.385390	-0.380671	0.665167	0.442414	0.465739
20015	9.659301	0.533311	-2.341624	-0.536073	-0.024861	-0.036783	-0.675558	-0.376588	0.389567	-0.377328	0.666597	0.440813	0.467927
20016	9.405672	0.615561	-2.583831	-0.545357	-0.084647	0.001486	-0.674452	-0.373802	0.392799	-0.374405	0.670004	0.437971	0.468078
20017	9.473852	0.532227	-2.701390	-0.543287	-0.055944	0.015497	-0.674888	-0.370875	0.396742	-0.371170	0.672215	0.435802	0.469506
20018	9.454729	0.585527	-2.699543	-0.541468	-0.054151	0.015510	-0.673076	-0.368926	0.398703	-0.368683	0.675394	0.432552	0.469909
20019	9.328916	0.562336	-2.670121	-0.548806	-0.061252	0.005706	-0.671393	-0.369495	0.400360	-0.365226	0.677587	0.430464	0.471366
20020	9.386542	0.794916	-2.520567	-0.539594	-0.023339	-0.005885	-0.671117	-0.368802	0.402320	-0.362814	0.680242	0.427270	0.472311
20021	9.481702	0.577263	-2.448193	-0.557734	-0.025103	-0.000790	-0.672246	-0.367264	0.403601	-0.359482	0.682067	0.424886	0.474372
20022	9.472572	0.605987	-2.501660	-0.517753	-0.030818	0.012987	-0.670154	-0.365461	0.406955	-0.357472	0.684762	0.421671	0.474877
20023	9.492708	0.547016	-2.636341	-0.556027	-0.054024	0.009146	-0.670443	-0.363928	0.409207	-0.354010	0.686904	0.419338	0.476440
20024	9.473643	0.571180	-2.655915	-0.561487	-0.057635	0.012643	-0.669891	-0.362398	0.411732	-0.351157	0.690125	0.415876	0.476930
20025	9.488016	0.488760	-2.681594	-0.546974	-0.061269	0.008405	-0.669628	-0.359053	0.415953	-0.347748	0.692235	0.413649	0.478306
20026	9.560450	0.575542	-2.643999	-0.567104	-0.097467	0.037609	-0.668525	-0.355710	0.419889	-0.344709	0.696040	0.410035	0.478095
20027	9.444400	0.271015	-2.763676	-0.547278	-0.129931	0.028253	-0.666708	-0.355309	0.424347	-0.340914	0.698940	0.407958	0.478362
20028	9.521425	0.207668	-2.767905	-0.560196	-0.149443	0.001690	-0.665045	-0.351973	0.430233	-0.337183	0.702852	0.405235	0.477589
20029	9.301354	0.377157	-2.938642	-0.531034	-0.124183	-0.018486	-0.662522	-0.352551	0.434117	-0.333207	0.705180	0.403876	0.478099
20030	9.353979	0.549309	-2.795656	-0.552722	-0.087878	-0.035745	-0.660424	-0.351862	0.435783	-0.329702	0.708107	0.401310	0.478362
20031	9.537061	0.499944	-2.776020	-0.568203	-0.098678	-0.026983	-0.657207	-0.351045	0.440514	-0.325320	0.710335	0.399501	0.479573
20032	9.211868	0.535913	-3.148094	-0.559778	-0.090077	0.011058	-0.656369	-0.350775	0.442744	-0.322131	0.713662	0.396188	0.479535
20033	9.411182	0.421532	-3.074596	-0.557839	-0.070256	0.011866	-0.654415	-0.349673	0.446929	-0.318482	0.715831	0.393698	0.480788
20034	9.321602	0.332639	-3.080733	-0.548665	-0.058601	0.011873	-0.653163	-0.347724	0.449034	-0.315694	0.718748	0.390249	0.481086
20035	9.409022	0.418917	-3.108392	-0.537889	-0.090398	0.036994	-0.652200	-0.344096	0.451717	-0.312413	0.721155	0.387673	0.481709
20036	9.302163	0.500124	-2.983508	-0.556255	-0.119172	0.038708	-0.650238	-0.344671	0.455047	-0.309288	0.724867	0.384117	0.481001
20037	9.168777	0.351679	-3.281293	-0.542060	-0.032650	0.026810	-0.649837	-0.340765	0.458715	-0.306283	0.726637	0.381250	0.482533
20038	9.227439	0.505849	-3.302422	-0.546492	-0.008247	0.022218	-0.650117	-0.341047	0.459552	-0.303980	0.729052	0.377317	0.483438
20039	9.575870	0.230477	-2.930123	-0.548746	-0.062989	0.001315	-0.650832	-0.338254	0.461960	-0.300406	0.730933	0.374900	0.484709
20040	9.446523	0.225658	-3.057960	-0.534757	-0.018185	0.019760	-0.650148	-0.334622	0.463528	-0.298162	0.733314	0.371156	0.485380
20041	9.344862	0.197452	-3.033346	-0.550571	-0.079383	0.019040	-0.649742	-0.331975	0.466904	-0.294621	0.735470	0.368514	0.486292
20042	9.225010	0.027868	-3.219764	-0.554177	-0.079284	0.008345	-0.646816	-0.328353	0.469990	-0.291516	0.738433	0.365089	0.486257
20043	9.161227	0.182295	-3.322886	-0.559610	-0.092143	0.038449	-0.645708	-0.326416	0.476006	-0.287939	0.740881	0.362097	0.486901
20044	9.226492	0.021815	-3.413001	-0.564034	-0.070348	0.022337	-0.645439	-0.324468	0.479235	-0.284874	0.743870	0.358290	0.486963
20045	9.111861	0.152458	-3.506124	-0.524164	-0.068452	-0.009057	-0.642086	-0.322244	0.481466	-0.281530	0.745522	0.356165	0.487939
20046	9.207889	0.166806	-3.433924	-0.545154	-0.057128	-0.053586	-0.640969	-0.321694	0.483837	-0.278089	0.747693	0.353577	0.488472
