# Supplementary material for: Identification of Haptic Based Guiding Using Hard Reins
Source: PLoS One. 2015 Jul 22;10(7):e0132020. doi: 10.1371/journal.pone.0132020 (PMC4511788; doi:10.1371/journal.pone.0132020)
Supplement: S2 File — (ZIP) [file pone.0132020.s002.zip › MotionData2/Subject10/T8/gh8.txt]

// Start Time: 0
// Sample rate: 25.0Hz
// Scenario: 4.9
// Firmware Version: 2.6.1
Counter	Acc_X	Acc_Y	Acc_Z	Gyr_X	Gyr_Y	Gyr_Z	Mag_X	Mag_Y	Mag_Z	Quat_w	Quat_x	Quat_y	Quat_z
19317	-2.716761	0.918581	9.281658	-0.101785	-0.007665	0.062843	-0.061743	0.309750	-0.694874	-0.313056	-0.137074	-0.009934	0.939738
19318	-2.509372	0.915206	9.581182	-0.150670	0.010564	0.060726	-0.059945	0.313109	-0.692829	-0.314615	-0.136250	-0.012545	0.939306
19319	-2.549655	0.771038	9.655594	-0.076943	0.017914	0.050018	-0.059704	0.317544	-0.692315	-0.315737	-0.136043	-0.013778	0.938942
19320	-2.604972	0.741892	9.606663	0.037717	0.014380	0.050604	-0.060245	0.321325	-0.691023	-0.316609	-0.136475	-0.012905	0.938598
19321	-2.604666	0.669036	9.406421	0.087659	0.005290	0.043494	-0.058535	0.319399	-0.693609	-0.317163	-0.137070	-0.010981	0.938349
19322	-2.527847	0.731292	9.275994	0.028062	0.021692	0.041323	-0.059299	0.314710	-0.693219	-0.317869	-0.137574	-0.010359	0.938044
19323	-2.426767	0.770293	9.366295	-0.069856	0.014261	0.032533	-0.058257	0.314961	-0.693742	-0.318647	-0.137329	-0.011471	0.937802
19324	-2.520027	0.616624	9.507287	-0.082148	0.008782	0.050016	-0.057239	0.317926	-0.691691	-0.319831	-0.136892	-0.012812	0.937446
19325	-2.691072	0.597352	9.599031	0.009847	0.028934	0.041215	-0.056452	0.318170	-0.693241	-0.320549	-0.137431	-0.012506	0.937126
19326	-2.763194	0.553737	9.549742	0.087737	0.014396	0.044401	-0.055920	0.315741	-0.693760	-0.321158	-0.138184	-0.010713	0.936829
19327	-2.758380	0.553616	9.511380	0.095043	-0.000292	0.014006	-0.054871	0.313979	-0.694155	-0.321133	-0.138720	-0.008712	0.936779
19328	-2.647528	0.563644	9.565362	-0.009883	-0.007726	0.006106	-0.054611	0.313975	-0.694286	-0.321301	-0.138424	-0.008712	0.936765
19329	-2.575594	0.645636	9.581584	-0.055181	-0.011484	-0.019037	-0.056431	0.314529	-0.694657	-0.321073	-0.137775	-0.009557	0.936930
19330	-2.541536	0.578161	9.528150	-0.058562	-0.024296	-0.027335	-0.057095	0.316031	-0.692979	-0.320747	-0.136849	-0.010454	0.937168
19331	-2.522505	0.636301	9.634755	-0.041124	-0.027915	-0.018939	-0.058533	0.318062	-0.692967	-0.320484	-0.135974	-0.010934	0.937380
19332	-2.585021	0.602509	9.638498	-0.027061	-0.027922	-0.023483	-0.058405	0.318865	-0.693096	-0.320151	-0.135183	-0.011208	0.937605
19333	-2.664777	0.640398	9.508670	-0.023755	-0.021494	-0.012405	-0.058807	0.319827	-0.691421	-0.319961	-0.134542	-0.011391	0.937760
19334	-2.559424	0.784369	9.338852	-0.051876	-0.022413	-0.014392	-0.060879	0.319699	-0.693076	-0.319856	-0.133696	-0.012140	0.937907
19335	-2.494234	0.760246	9.281515	-0.053690	-0.015076	-0.008871	-0.061135	0.319561	-0.693717	-0.319811	-0.132989	-0.012908	0.938013
19336	-2.556705	0.722045	9.402811	-0.002897	-0.017772	-0.004920	-0.062191	0.322004	-0.692422	-0.319761	-0.132546	-0.012743	0.938095
19337	-2.599645	0.630906	9.509145	0.014745	-0.029658	-0.008502	-0.061666	0.320922	-0.692555	-0.319545	-0.132007	-0.012131	0.938253
19338	-2.613982	0.607049	9.575885	-0.011380	-0.027892	-0.018789	-0.063750	0.321753	-0.692409	-0.319256	-0.131316	-0.012097	0.938448
19339	-2.570599	0.606989	9.533083	-0.034031	-0.027938	-0.030899	-0.065050	0.322034	-0.692656	-0.318747	-0.130495	-0.012474	0.938731
19340	-2.498403	0.631045	9.490890	-0.056873	-0.006005	-0.027355	-0.064534	0.323103	-0.692660	-0.318408	-0.129923	-0.013455	0.938912
19341	-2.454652	0.554065	9.466215	-0.031487	0.008657	-0.025398	-0.065579	0.323391	-0.691880	-0.317985	-0.129806	-0.014004	0.939063
19342	-2.463983	0.486552	9.426777	0.013120	0.008721	-0.019631	-0.065974	0.324471	-0.691748	-0.317610	-0.129958	-0.013745	0.939173
19343	-2.473735	0.510656	9.446226	0.004317	0.006892	-0.015060	-0.066624	0.324746	-0.691871	-0.317287	-0.130036	-0.013589	0.939273
19344	-2.488147	0.501119	9.479562	-0.030665	-0.011427	-0.014287	-0.065585	0.325269	-0.692136	-0.317136	-0.129533	-0.014012	0.939388
19345	-2.548406	0.501128	9.517405	-0.037418	-0.016991	-0.038311	-0.068579	0.324910	-0.691084	-0.316491	-0.128892	-0.014555	0.939685
19346	-2.570103	0.501052	9.507600	-0.056683	-0.015186	-0.038412	-0.068709	0.325978	-0.691854	-0.315946	-0.128146	-0.015504	0.939955
19347	-2.473590	0.481959	9.496231	-0.045298	-0.006020	-0.038363	-0.068985	0.328012	-0.690308	-0.315316	-0.127663	-0.016270	0.940220
19348	-2.420583	0.486804	9.475191	-0.026946	0.006807	-0.037365	-0.069507	0.330689	-0.691845	-0.314721	-0.127518	-0.016798	0.940430
19349	-2.403617	0.467608	9.479880	-0.044492	-0.000506	-0.030981	-0.069511	0.330563	-0.691074	-0.314224	-0.127142	-0.017564	0.940632
19350	-2.454221	0.462612	9.455336	-0.023497	-0.000488	-0.030876	-0.070032	0.329905	-0.690298	-0.313738	-0.126883	-0.017964	0.940822
19351	-2.492886	0.484318	9.493684	0.006186	-0.013235	-0.021480	-0.071332	0.329919	-0.690288	-0.313296	-0.126591	-0.017673	0.941014
19352	-2.483212	0.477087	9.484072	0.007083	-0.000447	-0.025186	-0.070947	0.331792	-0.690676	-0.312851	-0.126526	-0.017485	0.941175
19353	-2.449386	0.462893	9.534594	-0.014792	-0.010513	-0.021588	-0.071734	0.332347	-0.689770	-0.312458	-0.126154	-0.017607	0.941353
19354	-2.405775	0.414725	9.493521	0.000922	-0.007732	-0.015971	-0.073033	0.331958	-0.689759	-0.312200	-0.125917	-0.017464	0.941473
19355	-2.367172	0.410172	9.546623	0.007965	-0.004071	-0.017786	-0.073278	0.330599	-0.691687	-0.311819	-0.125805	-0.017191	0.941619
19356	-2.367185	0.415180	9.604300	0.004504	-0.006826	-0.019646	-0.073280	0.329936	-0.690787	-0.311484	-0.125606	-0.016996	0.941760
19357	-2.367404	0.458206	9.523292	0.021904	0.005090	-0.015886	-0.073539	0.330069	-0.691171	-0.311100	-0.125749	-0.016512	0.941876
19358	-2.396587	0.510984	9.497356	0.011445	-0.005908	-0.023308	-0.073546	0.329816	-0.689628	-0.310690	-0.125609	-0.016203	0.942036
19359	-2.391854	0.530282	9.509673	0.020153	-0.004062	-0.019576	-0.074836	0.329278	-0.691161	-0.310245	-0.125565	-0.015701	0.942197
19360	-2.406344	0.534998	9.490401	0.033972	0.012444	-0.003843	-0.075359	0.329023	-0.690385	-0.310137	-0.125917	-0.015032	0.942196
19361	-2.413455	0.511074	9.533205	0.046406	-0.000377	-0.017603	-0.075089	0.327134	-0.690902	-0.309661	-0.126106	-0.014051	0.942343
19362	-2.408274	0.433999	9.503368	0.034171	-0.004040	-0.015810	-0.075084	0.326190	-0.691289	-0.309336	-0.126146	-0.013307	0.942455
19363	-2.391352	0.424451	9.515394	0.025503	-0.004067	-0.023236	-0.075863	0.325130	-0.690640	-0.308806	-0.126131	-0.012718	0.942639
19364	-2.357381	0.376313	9.488633	0.006366	0.003201	-0.034415	-0.075729	0.324320	-0.690899	-0.308202	-0.126130	-0.012590	0.942838
19365	-2.330902	0.386146	9.534623	0.013338	-0.004088	-0.028831	-0.076885	0.324305	-0.693718	-0.307596	-0.126032	-0.012254	0.943054
19366	-2.371848	0.381457	9.594183	-0.005894	-0.000466	-0.029859	-0.075852	0.324575	-0.692440	-0.307123	-0.125887	-0.012325	0.943226
19367	-2.410732	0.448823	9.618768	-0.005750	-0.004172	-0.047392	-0.076894	0.323656	-0.691404	-0.306213	-0.125661	-0.012403	0.943551
19368	-2.358285	0.568900	9.527329	-0.021698	0.001333	-0.038255	-0.076897	0.324462	-0.691404	-0.305617	-0.125451	-0.012805	0.943767
19369	-2.305448	0.607229	9.449151	0.000991	0.006861	-0.036302	-0.077407	0.323114	-0.692429	-0.304897	-0.125474	-0.012788	0.943997
19370	-2.320099	0.645594	9.420749	0.021784	-0.007687	-0.015873	-0.079750	0.323146	-0.691896	-0.304620	-0.125365	-0.012258	0.944108
19371	-2.411488	0.602285	9.472095	0.049810	-0.009497	-0.013884	-0.079746	0.322338	-0.692025	-0.304206	-0.125383	-0.011155	0.944253
19372	-2.435573	0.602631	9.587089	-0.028916	-0.004117	-0.016139	-0.080269	0.322882	-0.692020	-0.304062	-0.125033	-0.011607	0.944340
19373	-2.144768	0.286208	9.748585	-0.075776	0.003131	-0.031129	-0.079748	0.323408	-0.692538	-0.303633	-0.124511	-0.013000	0.944529
19374	-2.133542	-0.045511	9.820847	-0.150625	-0.022597	-0.049911	-0.080549	0.328259	-0.692016	-0.303161	-0.123063	-0.015723	0.944829
19375	-2.277713	-0.141846	9.873357	-0.201116	-0.024563	-0.072314	-0.082263	0.332858	-0.690714	-0.302261	-0.121218	-0.019453	0.945286
19376	-2.297530	-0.039249	9.636982	-0.311326	-0.008281	-0.097819	-0.084507	0.339618	-0.688893	-0.301234	-0.119044	-0.025412	0.945749
19377	-2.316928	-0.004728	9.894115	-0.162522	-0.018170	-0.088749	-0.084935	0.347565	-0.687343	-0.299913	-0.117526	-0.028508	0.946270
19378	-2.346122	0.039963	9.613637	0.459703	-0.036662	-0.085570	-0.084908	0.341377	-0.688118	-0.297341	-0.119440	-0.019681	0.947067
19379	-2.273946	0.053165	9.211247	1.066134	-0.009461	-0.086225	-0.087527	0.316918	-0.691965	-0.293060	-0.125388	0.000432	0.947836
19380	-2.025937	0.605544	8.794057	0.930838	0.029769	-0.085138	-0.086196	0.281781	-0.697906	-0.289154	-0.131295	0.017794	0.948069
19381	-2.225625	1.043986	9.086376	0.242545	0.050937	-0.075768	-0.085985	0.266284	-0.702544	-0.287054	-0.133536	0.021969	0.948307
19382	-2.371095	1.242842	9.635073	-0.100425	0.039520	-0.083047	-0.084927	0.261037	-0.702169	-0.285808	-0.133653	0.019729	0.948716
19383	-2.241350	1.345101	9.916151	-0.257878	0.010101	-0.083802	-0.084706	0.267778	-0.699467	-0.284867	-0.132244	0.014639	0.949288
19384	-2.233608	1.247299	10.154881	-0.187722	-0.009936	-0.079722	-0.084990	0.274496	-0.699719	-0.283959	-0.130917	0.011024	0.949793
19385	-2.186423	0.956421	10.189646	0.082088	-0.048023	-0.077358	-0.087118	0.283949	-0.697126	-0.282228	-0.130310	0.012754	0.950371
19386	-2.385143	1.166796	9.917109	0.225178	-0.069742	-0.051696	-0.089164	0.275901	-0.698142	-0.280738	-0.130176	0.017398	0.950756
19387	-2.280077	0.858192	9.659331	0.228888	-0.056949	-0.065518	-0.090414	0.263282	-0.698652	-0.278837	-0.130220	0.022002	0.951214
19388	-1.941416	1.108122	9.385163	0.109557	-0.078911	-0.054087	-0.092725	0.258583	-0.700951	-0.277525	-0.129261	0.024499	0.951668
19389	-1.893694	1.229988	9.819369	-0.037372	-0.088237	-0.055749	-0.095838	0.257402	-0.701698	-0.276483	-0.127200	0.024248	0.952255
19390	-1.733013	0.901133	9.938671	-0.224413	-0.108539	-0.056644	-0.098989	0.262831	-0.699613	-0.275959	-0.123825	0.020543	0.952939
19391	-1.749770	0.863994	9.640359	-0.217458	-0.143242	-0.056550	-0.103826	0.269605	-0.699314	-0.275324	-0.119681	0.017159	0.953718
19392	-1.843852	0.878238	9.639681	-0.128404	-0.130313	-0.036743	-0.106052	0.273127	-0.698909	-0.274929	-0.116406	0.015453	0.954267
19393	-1.618783	1.185292	9.252440	0.061841	-0.079716	-0.013710	-0.108529	0.273169	-0.697475	-0.274470	-0.114977	0.017168	0.954543
19394	-1.503520	1.292400	9.552653	0.710847	-0.050547	0.039364	-0.111468	0.260831	-0.698615	-0.273613	-0.117797	0.031213	0.954089
19395	-2.025543	1.591161	9.988823	1.107818	-0.092152	0.082006	-0.113923	0.229635	-0.704266	-0.272422	-0.121760	0.053197	0.952959
19396	-2.350081	1.897326	9.661249	1.082767	-0.123206	0.107745	-0.116385	0.194452	-0.705677	-0.271660	-0.125076	0.074864	0.951290
19397	-2.113550	1.808970	9.011740	0.674183	-0.107218	0.068756	-0.120180	0.166014	-0.705660	-0.271071	-0.126353	0.088589	0.950109
19398	-1.901511	1.828579	8.994791	0.187812	-0.116929	0.038629	-0.122994	0.154619	-0.706414	-0.271111	-0.124990	0.093006	0.949856
19399	-2.279853	2.319243	9.185364	-0.071069	-0.117393	-0.008867	-0.124939	0.152230	-0.705628	-0.270869	-0.122182	0.092396	0.950350
19400	-1.436360	2.392786	9.799139	-0.454896	-0.128735	-0.023692	-0.131090	0.158912	-0.702619	-0.271287	-0.117220	0.084502	0.951589
19401	-1.431170	2.302804	9.512291	-1.208643	-0.135008	-0.020109	-0.132757	0.187678	-0.702721	-0.273398	-0.107867	0.062302	0.953801
19402	-1.532297	2.304824	10.161854	-1.390160	-0.136038	0.036182	-0.136159	0.224554	-0.699849	-0.276825	-0.097495	0.036709	0.955257
19403	-1.852942	1.782991	9.705090	-0.919641	-0.092480	0.080968	-0.139423	0.258877	-0.696850	-0.280024	-0.090344	0.019977	0.955524
19404	-1.429594	0.927200	8.943350	0.230537	-0.019797	0.097823	-0.140766	0.267911	-0.695035	-0.281559	-0.091125	0.024783	0.954886
19405	-1.161878	1.411592	9.034250	0.586850	0.026472	0.154915	-0.138642	0.258734	-0.696856	-0.283421	-0.094634	0.036318	0.953624
19406	-0.972821	1.200803	9.191478	-0.124313	0.033174	0.214076	-0.138106	0.254961	-0.697377	-0.287811	-0.094315	0.034280	0.952415
19407	-1.020569	1.109884	9.364978	-0.506025	0.021820	0.233387	-0.136933	0.254810	-0.697772	-0.293189	-0.091407	0.025160	0.951342
19408	-1.307019	1.033214	9.622861	-0.334629	-0.003566	0.264739	-0.135310	0.270127	-0.695720	-0.298843	-0.089149	0.019419	0.949931
19409	-1.342789	0.946154	9.510893	-0.093044	-0.005127	0.265970	-0.133769	0.274948	-0.695473	-0.304037	-0.088140	0.018366	0.948396
19410	-1.200288	0.883497	9.396131	-0.128085	0.011318	0.267622	-0.133837	0.290284	-0.693409	-0.309426	-0.087387	0.016455	0.946757
19411	-1.342542	0.898408	9.618238	-0.159668	0.042344	0.276634	-0.131642	0.295759	-0.694324	-0.314934	-0.086851	0.013868	0.945030
19412	-1.414855	0.908846	9.898543	-0.111021	0.075376	0.319276	-0.129685	0.292922	-0.693698	-0.321190	-0.087397	0.011973	0.942897
19413	-1.723417	0.910759	9.934095	-0.018307	0.066305	0.325285	-0.124746	0.295270	-0.695150	-0.327349	-0.088204	0.011987	0.940701
19414	-1.915566	0.758467	9.831755	-0.074105	0.082615	0.302829	-0.121236	0.295099	-0.694921	-0.333221	-0.089111	0.010710	0.938567
19415	-2.011201	0.579266	9.542715	-0.157969	0.109888	0.280221	-0.117517	0.308630	-0.694559	-0.338759	-0.089845	0.007702	0.936542
19416	-1.837534	0.550107	9.356705	-0.098330	0.104471	0.265775	-0.113369	0.312608	-0.695104	-0.344012	-0.091007	0.005749	0.934527
19417	-1.813504	0.561839	9.256282	-0.168029	0.087866	0.230379	-0.109607	0.312717	-0.693463	-0.348605	-0.091274	0.002592	0.932811
19418	-2.020818	0.569229	9.427271	-0.197293	0.038336	0.189690	-0.107416	0.317797	-0.693478	-0.352572	-0.090517	-0.000889	0.931396
19419	-2.185027	0.647329	9.849284	-0.166034	-0.009330	0.141916	-0.106267	0.323428	-0.693356	-0.355488	-0.089018	-0.003508	0.930426
19420	-1.640685	0.768244	10.420127	-0.091233	-0.061335	0.129464	-0.106314	0.332589	-0.690780	-0.358211	-0.087151	-0.004424	0.929554
19421	-1.557288	0.470558	10.553547	0.026256	-0.140687	0.143118	-0.109960	0.333973	-0.690750	-0.360812	-0.084573	-0.002521	0.928793
19422	-1.565789	0.216944	10.261877	0.077341	-0.166270	0.117591	-0.111892	0.330492	-0.691765	-0.362920	-0.081963	0.000439	0.928208
19423	-1.521856	0.072642	9.544978	0.019826	-0.138067	0.069283	-0.116170	0.328113	-0.692632	-0.364144	-0.079374	0.002048	0.927952
19424	-1.170002	0.068952	8.964940	-0.107623	-0.101702	0.011382	-0.120994	0.329526	-0.691050	-0.364555	-0.076619	0.000937	0.928024
19425	-1.002351	0.300275	8.976950	-0.126731	-0.073439	-0.018296	-0.123621	0.334676	-0.689484	-0.364378	-0.074145	-0.000800	0.928294
19426	-0.928129	0.421882	9.320189	-0.014464	-0.044133	-0.038083	-0.125175	0.335347	-0.691272	-0.363784	-0.073136	-0.000679	0.928608
19427	-0.964528	0.485411	9.627976	-0.005767	0.001565	-0.030735	-0.125434	0.334549	-0.690755	-0.363194	-0.072916	-0.000726	0.928855
19428	-1.094054	0.353223	9.740128	-0.075444	0.006877	-0.056937	-0.126742	0.335912	-0.690230	-0.362313	-0.072411	-0.002134	0.929237
19429	-1.187448	0.220599	9.703792	-0.127896	0.050656	-0.064650	-0.124411	0.337772	-0.689734	-0.361266	-0.072205	-0.004862	0.929650
19430	-1.284323	0.314099	9.665794	-0.043673	0.036050	-0.090050	-0.124664	0.337759	-0.691275	-0.359712	-0.072466	-0.005939	0.930226
19431	-1.326133	0.484417	9.547778	0.005471	0.021421	-0.115628	-0.125709	0.337781	-0.690238	-0.357522	-0.072676	-0.006047	0.931053
19432	-1.118731	0.465557	9.539848	-0.006501	-0.004208	-0.137789	-0.126360	0.338324	-0.690489	-0.355046	-0.072449	-0.006214	0.932017
19433	-1.031626	0.390594	9.376390	-0.025667	0.025005	-0.151766	-0.126881	0.337664	-0.689843	-0.352223	-0.072489	-0.006965	0.933079
19434	-1.142229	0.330241	9.379313	-0.011438	0.028605	-0.172927	-0.127918	0.337536	-0.690349	-0.349080	-0.072832	-0.007507	0.934228
19435	-1.350306	0.501439	9.615000	0.062333	0.008469	-0.198383	-0.129325	0.332439	-0.691111	-0.345253	-0.073171	-0.006558	0.935630
19436	-1.812423	0.359481	9.877528	0.115242	0.010196	-0.225819	-0.130873	0.329765	-0.691614	-0.340939	-0.074040	-0.004680	0.937153
19437	-1.499315	0.438857	10.395225	0.129371	0.028508	-0.222082	-0.131507	0.326140	-0.692125	-0.336552	-0.075231	-0.002653	0.938651
19438	-1.228827	0.338770	10.516359	0.202655	0.030542	-0.183861	-0.131864	0.319411	-0.693668	-0.332866	-0.077070	0.000791	0.939819
19439	-1.609521	0.283783	10.135191	0.149857	0.050588	-0.174015	-0.131838	0.313759	-0.694700	-0.329334	-0.078812	0.003117	0.940914
19440	-1.902340	0.492384	9.398496	-0.011309	0.062221	-0.208086	-0.133492	0.307572	-0.697261	-0.325475	-0.079832	0.002290	0.942172
19441	-1.943939	0.611655	9.126147	-0.037915	0.057685	-0.189760	-0.131937	0.308898	-0.697273	-0.321929	-0.080513	0.000997	0.943334
19442	-2.030593	0.592931	9.329101	0.051006	0.028631	-0.141280	-0.131672	0.308353	-0.697789	-0.319334	-0.081295	0.001661	0.944147
19443	-1.929480	0.643033	9.851609	0.043682	0.008630	-0.087763	-0.133617	0.307964	-0.698546	-0.317574	-0.081610	0.002381	0.944712
19444	-1.842221	0.563119	10.350562	0.090596	0.032564	-0.030341	-0.132177	0.304594	-0.698044	-0.317002	-0.082713	0.003950	0.944803
19445	-1.451313	0.490010	10.552408	0.018825	0.058150	-0.017807	-0.133202	0.302042	-0.699194	-0.316606	-0.083804	0.003995	0.944839
19446	-1.681729	0.254283	9.992486	-0.031597	0.047018	-0.062335	-0.132672	0.301484	-0.700613	-0.315538	-0.084408	0.003117	0.945146
19447	-1.871356	0.569613	9.452674	-0.350386	0.033838	-0.084249	-0.131010	0.307122	-0.699210	-0.314496	-0.082725	-0.003792	0.945640
19448	-1.774261	0.430485	9.514037	-0.243814	0.019429	-0.048608	-0.131447	0.316820	-0.697144	-0.314058	-0.081463	-0.008487	0.945864
19449	-1.769085	0.358567	9.585085	-0.217210	0.019607	0.012441	-0.132512	0.323281	-0.697004	-0.314608	-0.080373	-0.012631	0.945729
19450	-1.642884	0.191416	9.876754	-0.157063	0.043542	0.057017	-0.130336	0.329726	-0.694962	-0.316022	-0.080129	-0.015667	0.945232
19451	-1.652342	0.159548	9.717677	-0.097696	0.045557	0.086809	-0.130173	0.333407	-0.695091	-0.317771	-0.080305	-0.017597	0.944597
19452	-1.604094	0.147238	9.607542	-0.160679	0.021731	0.082840	-0.128885	0.336751	-0.695100	-0.319660	-0.079630	-0.020518	0.943957
19453	-1.556298	0.233813	9.570798	-0.218324	-0.035013	0.071559	-0.128661	0.343750	-0.693299	-0.321338	-0.077508	-0.024229	0.943476
19454	-1.454953	0.214936	9.619484	-0.069580	-0.058568	0.085273	-0.129590	0.347932	-0.692518	-0.323202	-0.075903	-0.024916	0.942952
19455	-1.464933	0.284545	9.579562	-0.020959	-0.032842	0.116855	-0.132191	0.348763	-0.692883	-0.325424	-0.075110	-0.024827	0.942253
19456	-1.266471	0.113845	9.495011	-0.026584	0.002021	0.159242	-0.130770	0.351431	-0.693150	-0.328586	-0.074961	-0.024984	0.941163
19457	-1.376885	0.012495	9.468556	0.146447	0.018721	0.189627	-0.128937	0.349652	-0.694451	-0.331896	-0.076263	-0.021960	0.939972
19458	-1.284979	-0.064225	9.482862	0.261555	0.018902	0.221635	-0.126881	0.344865	-0.695239	-0.335821	-0.078358	-0.016717	0.938512
19459	-1.272862	-0.073462	9.588458	0.344306	0.015449	0.268204	-0.124753	0.334881	-0.697190	-0.340269	-0.080922	-0.009838	0.936788
19460	-1.039946	0.114178	9.451646	0.166440	0.008005	0.273776	-0.122896	0.329986	-0.700935	-0.345224	-0.082169	-0.006212	0.934896
19461	-1.452083	0.619612	9.759724	0.025881	0.006025	0.303479	-0.121588	0.327556	-0.700690	-0.350820	-0.082356	-0.005163	0.932800
19462	-1.767070	0.965997	9.932062	0.060311	0.062763	0.338605	-0.119243	0.326454	-0.700837	-0.357100	-0.083897	-0.003799	0.930283
19463	-1.798761	1.037878	9.865566	0.110708	0.093047	0.365573	-0.114811	0.325849	-0.702673	-0.363671	-0.086331	-0.001652	0.927517
19464	-2.032032	0.916910	9.801686	0.180527	0.117818	0.385266	-0.111155	0.322710	-0.703475	-0.370605	-0.089756	0.001624	0.924442
19465	-2.129031	1.026413	9.519083	0.021145	0.161480	0.368697	-0.102556	0.319113	-0.704316	-0.377350	-0.092812	0.001627	0.921407
19466	-1.741979	1.227396	8.973448	-0.143853	0.163270	0.385405	-0.095813	0.325208	-0.705267	-0.384878	-0.094638	-0.001427	0.918102
19467	-1.556391	1.222007	8.696671	-0.030167	0.154313	0.389697	-0.090624	0.326907	-0.704151	-0.392049	-0.097196	-0.002246	0.914792
19468	-1.446137	1.357005	8.713995	-0.409926	0.117322	0.374908	-0.084675	0.334905	-0.703809	-0.399998	-0.096056	-0.009839	0.911415
19469	-1.821531	1.248173	9.467456	-0.299364	0.033283	0.388500	-0.079281	0.349644	-0.701531	-0.407613	-0.094302	-0.014581	0.908156
19470	-2.626658	1.267796	10.045887	0.423382	-0.008017	0.433716	-0.075632	0.347720	-0.701818	-0.415042	-0.097647	-0.005915	0.904527
19471	-2.399598	1.190521	10.531780	0.742235	0.001467	0.434400	-0.073458	0.328577	-0.706087	-0.421370	-0.103884	0.008598	0.900878
19472	-2.164154	0.846742	10.464349	0.557674	0.021189	0.348555	-0.070379	0.309699	-0.709720	-0.426509	-0.108824	0.019317	0.897705
19473	-1.868458	0.994555	9.900313	0.201391	0.044355	0.232287	-0.067722	0.300090	-0.713860	-0.430223	-0.111259	0.023281	0.895538
19474	-1.522558	1.234145	9.412442	0.040538	0.069727	0.179758	-0.064999	0.298873	-0.711568	-0.433428	-0.112701	0.023935	0.893793
19475	-1.614810	1.368455	9.346256	0.180868	0.073427	0.139847	-0.061971	0.291298	-0.713395	-0.435522	-0.115511	0.027068	0.892326
19476	-1.662539	1.267413	9.373198	0.309548	0.082707	0.144178	-0.060245	0.284542	-0.715469	-0.437500	-0.119534	0.032326	0.890652
19477	-1.676834	1.233883	9.425401	0.279221	0.082597	0.116339	-0.056322	0.279787	-0.716403	-0.438919	-0.123352	0.037059	0.889248
19478	-1.724864	1.200539	9.551700	0.209543	0.085170	0.086447	-0.052650	0.272748	-0.717592	-0.440215	-0.126582	0.040352	0.888009
19479	-1.633559	1.268456	9.661517	0.203217	0.062157	0.021847	-0.051320	0.266007	-0.718506	-0.440100	-0.129409	0.043641	0.887502
19480	-1.879912	1.363896	9.574146	0.084904	0.040768	-0.061792	-0.050247	0.258464	-0.719289	-0.439027	-0.130876	0.044731	0.887765
19481	-2.015575	1.502995	9.526825	0.013684	0.008526	-0.125794	-0.049197	0.257366	-0.720455	-0.436726	-0.131202	0.044707	0.888852
19482	-1.813305	1.551652	9.567800	-0.054037	-0.010848	-0.178707	-0.051553	0.259556	-0.719021	-0.434008	-0.130643	0.043455	0.890326
19483	-1.487389	1.451365	9.598238	0.015039	0.001196	-0.161747	-0.050514	0.260880	-0.719800	-0.431050	-0.130848	0.043410	0.891734
19484	-1.716812	1.537412	9.568501	0.092557	0.006809	-0.131843	-0.050508	0.258201	-0.719030	-0.428747	-0.131825	0.044746	0.892634
19485	-1.944255	1.725395	9.799441	0.137655	0.014217	-0.094731	-0.052575	0.255132	-0.719272	-0.426666	-0.133240	0.046939	0.893309
19486	-2.234753	1.984703	9.819570	0.157837	-0.010526	-0.113995	-0.053590	0.249359	-0.720038	-0.424318	-0.134441	0.049656	0.894099
19487	-2.375537	2.191500	9.873961	0.188783	-0.022500	-0.155366	-0.053309	0.245314	-0.721199	-0.420963	-0.135708	0.052905	0.895307
19488	-2.322639	2.220510	9.884463	0.241719	-0.071880	-0.191937	-0.056133	0.237140	-0.722338	-0.416882	-0.136592	0.057432	0.896802
19489	-2.391108	1.901595	9.526510	0.309647	-0.112809	-0.147214	-0.059478	0.228171	-0.722830	-0.413208	-0.137250	0.063604	0.897985
19490	-2.426891	1.809043	9.215241	0.211074	-0.139274	-0.095983	-0.063600	0.219873	-0.724343	-0.410777	-0.136546	0.068402	0.898854
19491	-2.565938	2.165612	9.449371	0.164441	-0.149377	-0.083309	-0.068390	0.213218	-0.723537	-0.408565	-0.135289	0.072399	0.899739
19492	-2.624977	1.926585	9.935127	0.227213	-0.159489	-0.114350	-0.072525	0.207346	-0.724278	-0.405681	-0.134371	0.077605	0.900747
19493	-2.856692	1.965062	9.362236	0.003782	-0.145342	-0.209643	-0.077445	0.202560	-0.724755	-0.401594	-0.132112	0.078266	0.902853
19494	-1.929613	2.160247	8.917570	-0.074827	-0.106971	-0.248830	-0.083303	0.204240	-0.724451	-0.397123	-0.129895	0.077244	0.905237
19495	-1.475251	1.915902	8.956789	0.056703	-0.075712	-0.255566	-0.086295	0.203209	-0.723399	-0.392156	-0.129364	0.078173	0.907396
19496	-1.809672	1.791290	9.292761	0.005811	-0.069375	-0.228158	-0.088228	0.201330	-0.725442	-0.387903	-0.128434	0.078356	0.909338
19497	-2.035852	1.714831	9.577612	-0.135868	-0.066844	-0.228888	-0.091108	0.203668	-0.723232	-0.383906	-0.126511	0.075738	0.911524
19498	-2.499480	1.892894	9.859016	-0.291530	-0.045223	-0.251889	-0.092302	0.209595	-0.722962	-0.379967	-0.123750	0.070259	0.913989
19499	-2.385513	2.253317	9.665911	-0.313449	-0.006896	-0.279757	-0.094149	0.218469	-0.724230	-0.375528	-0.121651	0.063779	0.916576
19500	-1.876085	2.574929	9.149512	-0.315982	0.038795	-0.326898	-0.094722	0.228447	-0.721135	-0.370335	-0.120323	0.057025	0.919305
19501	-1.779608	2.570871	9.313575	-0.340440	0.093595	-0.331719	-0.094494	0.237043	-0.721133	-0.365075	-0.119926	0.049214	0.921909
19502	-2.222164	2.384358	9.902101	-0.342119	0.177587	-0.322644	-0.091021	0.247214	-0.721156	-0.360107	-0.120934	0.040960	0.924132
19503	-2.741790	2.146609	9.622684	-0.194529	0.216141	-0.296120	-0.087273	0.253483	-0.721440	-0.355201	-0.123834	0.035060	0.925888
19504	-2.768881	1.746194	9.326383	-0.083991	0.196364	-0.217985	-0.083654	0.257352	-0.720052	-0.351504	-0.126942	0.031695	0.926998
19505	-2.537077	1.664848	9.322604	-0.173722	0.137962	-0.157425	-0.077949	0.261454	-0.719967	-0.349040	-0.128477	0.027078	0.927864
19506	-2.372695	1.563799	9.224309	-0.161873	0.103402	-0.107463	-0.075103	0.265584	-0.720245	-0.347511	-0.129239	0.023201	0.928437
19507	-2.392788	1.731945	9.161673	-0.170696	0.107038	-0.113058	-0.073175	0.270409	-0.719230	-0.345834	-0.130205	0.018993	0.929024
19508	-2.310286	1.627035	9.388998	-0.140716	0.139024	-0.124025	-0.069949	0.275220	-0.718096	-0.343943	-0.131776	0.015218	0.929573
19509	-2.387238	1.588477	9.414143	-0.135209	0.169106	-0.151732	-0.066713	0.279481	-0.718249	-0.341466	-0.134149	0.011172	0.930204
19510	-2.260242	1.245028	9.506522	-0.183620	0.145210	-0.186067	-0.064397	0.285104	-0.717622	-0.338525	-0.135550	0.006389	0.931121
19511	-2.202050	1.170286	9.424408	-0.216312	0.110327	-0.237854	-0.061820	0.290988	-0.717382	-0.334635	-0.136261	0.001018	0.932444
19512	-2.099591	0.910369	9.335309	-0.235027	0.073670	-0.275713	-0.060810	0.297570	-0.716359	-0.330138	-0.135977	-0.004487	0.934076
19513	-2.339736	0.714897	9.296722	-0.243295	0.078999	-0.319138	-0.060067	0.305103	-0.714561	-0.324772	-0.135880	-0.010364	0.935923
19514	-2.532410	0.704695	9.942859	-0.189047	0.086128	-0.384414	-0.059056	0.311683	-0.713666	-0.318088	-0.136090	-0.015388	0.938117
19515	-2.492718	0.458675	9.733355	-0.136782	0.087885	-0.441356	-0.060110	0.316656	-0.714556	-0.310094	-0.136770	-0.019655	0.940611
19516	-2.346098	0.534759	9.385347	-0.061151	0.042203	-0.487041	-0.061171	0.319644	-0.712489	-0.301104	-0.136894	-0.022282	0.943451
19517	-2.287958	0.464270	9.140073	-0.096635	0.045727	-0.533362	-0.062344	0.320063	-0.712222	-0.291227	-0.136946	-0.025768	0.946451
19518	-2.358334	0.573219	9.383372	-0.208601	0.056529	-0.540417	-0.064706	0.324131	-0.711044	-0.281568	-0.136417	-0.031411	0.949275
19519	-2.313879	0.357532	9.599189	0.003611	0.093473	-0.473864	-0.064464	0.327497	-0.710016	-0.272457	-0.137895	-0.033063	0.951661
19520	-2.183070	0.217815	9.468835	0.065775	0.134001	-0.386847	-0.065228	0.326142	-0.712068	-0.264915	-0.140443	-0.033503	0.953401
19521	-2.485476	-0.045943	9.899166	0.082621	0.225544	-0.303847	-0.063390	0.322753	-0.713113	-0.258698	-0.144922	-0.033868	0.954424
19522	-2.963135	0.030185	9.926980	0.124996	0.281588	-0.178228	-0.057527	0.319730	-0.713289	-0.254812	-0.150718	-0.033351	0.954590
19523	-3.044949	-0.017013	9.539108	0.183149	0.289298	-0.052428	-0.050479	0.314263	-0.714762	-0.253026	-0.157076	-0.031387	0.954107
19524	-3.114987	-0.001266	9.260242	0.173346	0.244771	0.048187	-0.043439	0.310681	-0.715848	-0.253305	-0.162550	-0.029062	0.953189
19525	-3.393498	0.277789	9.419975	0.174684	0.219216	0.080508	-0.036130	0.304011	-0.716424	-0.254103	-0.167601	-0.026489	0.952177
19526	-3.653636	0.248395	9.426615	0.223804	0.213803	0.088099	-0.029310	0.297397	-0.718406	-0.254953	-0.172754	-0.022912	0.951120
19527	-3.878190	-0.174728	9.639412	0.129155	0.233849	0.126359	-0.022146	0.293422	-0.718465	-0.256751	-0.177873	-0.021153	0.949733
19528	-3.713778	-0.280424	9.589058	0.156371	0.244863	0.122801	-0.016010	0.286635	-0.718774	-0.258429	-0.183278	-0.018892	0.948297
19529	-3.651536	-0.204618	9.209057	0.055713	0.263017	0.101962	-0.008336	0.286009	-0.719092	-0.259993	-0.188543	-0.018821	0.946837
19530	-3.705324	-0.051263	9.061888	0.006639	0.250155	0.094343	0.001031	0.284289	-0.719425	-0.261662	-0.193251	-0.019529	0.945413
19531	-3.417508	0.236309	8.569348	-0.024814	0.189809	0.064747	0.008317	0.283396	-0.719997	-0.262834	-0.196681	-0.020771	0.944353
19532	-3.031709	0.207570	8.382923	-0.155280	0.101810	-0.009590	0.011282	0.287945	-0.718476	-0.263228	-0.197686	-0.024167	0.943953
19533	-2.798592	0.337429	8.223820	-0.168426	-0.000816	-0.112817	0.011631	0.294191	-0.718094	-0.261692	-0.196637	-0.027818	0.944498
19534	-2.411695	0.608870	8.584080	-0.179445	-0.096124	-0.223475	0.008482	0.298817	-0.715753	-0.258269	-0.193656	-0.031480	0.945941
19535	-2.414578	0.210417	8.847297	-0.178547	-0.096299	-0.282519	0.005343	0.304756	-0.716496	-0.253610	-0.190564	-0.035449	0.947687
19536	-2.481623	0.129715	9.205583	0.002658	-0.077826	-0.268713	-0.000924	0.309544	-0.714901	-0.248642	-0.188808	-0.035932	0.949335
19537	-2.981247	-0.230740	9.613515	0.008620	-0.052227	-0.225353	-0.001698	0.308607	-0.715410	-0.244308	-0.187462	-0.036348	0.950710
19538	-3.299874	-0.134625	9.765508	-0.047248	0.007907	-0.252511	-0.003128	0.308623	-0.715399	-0.239712	-0.187094	-0.038127	0.951882
19539	-3.637136	-0.183513	9.735271	0.029564	0.071946	-0.241157	-0.001959	0.309145	-0.715665	-0.234892	-0.188158	-0.038811	0.952846
19540	-3.994058	-0.166129	9.398544	0.097112	0.097717	-0.188261	-0.004034	0.308092	-0.715777	-0.230887	-0.190227	-0.038022	0.953446
19541	-4.400506	0.135584	9.223762	0.168333	0.063106	-0.155573	-0.002070	0.304041	-0.715666	-0.227166	-0.191853	-0.035708	0.954103
19542	-4.333396	0.217510	9.223137	0.161414	0.024706	-0.162934	0.000423	0.299435	-0.716717	-0.223446	-0.192837	-0.033262	0.954872
19543	-3.821686	0.065926	8.918550	0.297868	-0.048108	-0.139950	-0.001230	0.292581	-0.718892	-0.219587	-0.192940	-0.027914	0.955917
19544	-3.575085	-0.069386	9.305399	0.285328	-0.124949	-0.164801	-0.004047	0.282790	-0.720417	-0.215422	-0.191605	-0.022442	0.957276
19545	-3.429358	-0.310553	9.046547	0.166067	-0.161744	-0.221624	-0.009342	0.274779	-0.721407	-0.210540	-0.188890	-0.019460	0.958965
19546	-3.532434	0.063497	8.743593	0.076574	-0.141761	-0.236893	-0.014391	0.270790	-0.722912	-0.205763	-0.186296	-0.018182	0.960534
19547	-3.505526	0.491903	8.783457	0.103615	-0.107038	-0.254365	-0.019584	0.270167	-0.723900	-0.200456	-0.184344	-0.016744	0.962057
19548	-3.252516	0.527147	9.093549	0.114821	-0.127261	-0.310569	-0.022699	0.267523	-0.723105	-0.194115	-0.182143	-0.015067	0.963803
19549	-3.397876	0.176079	9.226485	0.060713	-0.136702	-0.392033	-0.028653	0.263270	-0.725116	-0.186305	-0.179383	-0.014830	0.965863
19550	-3.404974	0.136676	8.964235	-0.094707	-0.155247	-0.437086	-0.034646	0.265226	-0.724296	-0.178250	-0.175788	-0.017545	0.967997
19551	-3.155170	0.329844	9.026882	-0.026598	-0.155109	-0.425667	-0.040893	0.266908	-0.724246	-0.170084	-0.172294	-0.019036	0.970064
19552	-3.154945	0.292164	9.263985	-0.009309	-0.155023	-0.392356	-0.047531	0.267130	-0.722907	-0.162578	-0.168990	-0.019940	0.971912
19553	-3.076474	0.518290	9.215081	0.036316	-0.176945	-0.414248	-0.054288	0.266797	-0.723496	-0.154409	-0.165249	-0.020063	0.973883
19554	-3.239765	0.393579	9.423034	-0.057819	-0.182641	-0.441483	-0.061056	0.267153	-0.722285	-0.146096	-0.161217	-0.021985	0.975798
19555	-3.333939	0.437540	9.670001	-0.059203	-0.206509	-0.470071	-0.067303	0.268435	-0.721978	-0.137145	-0.156557	-0.024024	0.977806
19556	-3.432636	0.387524	9.171519	-0.073225	-0.197406	-0.486764	-0.078104	0.269773	-0.721120	-0.127987	-0.152140	-0.026342	0.979683
19557	-3.533791	0.368065	9.167902	-0.036121	-0.182851	-0.523517	-0.083570	0.271045	-0.720947	-0.117885	-0.147975	-0.028112	0.981538
19558	-3.353663	0.013491	9.493450	-0.014504	-0.154578	-0.554809	-0.089941	0.269781	-0.720125	-0.107206	-0.144467	-0.029585	0.983240
19559	-3.380837	-0.351806	9.617689	-0.092866	-0.130058	-0.575533	-0.096970	0.272008	-0.720197	-0.096186	-0.141184	-0.032729	0.984756
19560	-3.421328	-0.452719	9.678304	-0.059550	-0.115411	-0.575384	-0.102441	0.272624	-0.718482	-0.085190	-0.138289	-0.035217	0.986093
19561	-3.182835	-0.423761	9.565722	-0.132920	-0.075296	-0.599804	-0.108938	0.270821	-0.717917	-0.073737	-0.135998	-0.039307	0.987179
19562	-2.758293	-0.491087	9.328711	-0.183554	-0.066171	-0.614818	-0.114164	0.276930	-0.717358	-0.062239	-0.133802	-0.044418	0.988054
19563	-2.410985	-0.528895	9.326621	-0.143795	-0.033954	-0.561123	-0.117426	0.278056	-0.715917	-0.051526	-0.132292	-0.048647	0.988674
19564	-2.397397	-0.851051	9.379837	-0.038054	0.035000	-0.442548	-0.119001	0.281836	-0.715774	-0.042968	-0.132380	-0.050527	0.988977
19565	-2.023780	-0.853441	9.167264	0.203329	0.061413	-0.249388	-0.118845	0.276983	-0.717321	-0.037399	-0.133338	-0.047150	0.989242
19566	-1.671072	-1.019206	9.029015	0.203938	-0.000336	-0.116369	-0.118558	0.270792	-0.718097	-0.034664	-0.133244	-0.043347	0.989528
19567	-1.509321	-1.061519	9.224354	0.135037	-0.084264	-0.029830	-0.119706	0.265027	-0.718219	-0.033744	-0.131407	-0.040646	0.989920
19568	-1.829203	-1.210891	9.346489	0.101575	-0.139101	0.006994	-0.123601	0.262259	-0.717289	-0.033780	-0.128601	-0.038437	0.990375
19569	-2.177806	-0.904012	9.241926	0.011791	-0.139173	0.032354	-0.127106	0.260952	-0.717519	-0.034449	-0.125612	-0.038004	0.990753
19570	-2.637007	-0.639051	9.606200	0.071374	-0.084413	0.012232	-0.130746	0.259793	-0.716591	-0.034618	-0.123872	-0.036413	0.991025
19571	-2.598083	-0.716131	9.555077	0.132655	-0.027688	0.006923	-0.132300	0.258063	-0.716708	-0.034401	-0.123170	-0.033723	0.991216
19572	-2.583142	-0.817170	9.546598	-0.120308	-0.044621	-0.075541	-0.131142	0.259141	-0.715045	-0.033276	-0.122026	-0.036176	0.991309
19573	-2.631135	-0.865548	9.497466	0.004526	-0.070210	-0.126550	-0.132712	0.260779	-0.714260	-0.030759	-0.120313	-0.036340	0.991594
19574	-2.454805	-0.926610	9.829495	0.100471	-0.091897	-0.070651	-0.134792	0.258934	-0.712959	-0.029237	-0.118374	-0.034374	0.991943
19575	-2.235200	-0.511149	8.786045	0.657462	-0.032477	0.011447	-0.137078	0.246851	-0.714746	-0.027881	-0.117887	-0.021278	0.992407
19576	-1.869086	0.114564	10.046386	1.425631	-0.024224	0.065130	-0.138369	0.212853	-0.717194	-0.025895	-0.118058	0.007264	0.992642
19577	-1.158636	-0.233938	10.432174	1.568122	-0.025895	0.038207	-0.137151	0.168883	-0.719924	-0.022893	-0.118009	0.038494	0.992002
19578	-1.147192	-0.098663	10.587796	0.793408	-0.094572	-0.039449	-0.138076	0.135595	-0.718132	-0.020158	-0.116390	0.054270	0.991515
19579	-2.339829	0.747207	9.599610	0.293711	-0.150079	-0.054890	-0.141666	0.121668	-0.717724	-0.018172	-0.113268	0.059993	0.991585
19580	-2.190752	0.813705	9.261094	0.398231	-0.179057	-0.012779	-0.146023	0.103188	-0.716669	-0.016784	-0.109752	0.068016	0.991487
19581	-2.330672	0.850758	9.625151	0.182757	-0.203030	0.014765	-0.151580	0.092515	-0.715472	-0.016346	-0.105462	0.071678	0.991702
19582	-2.262402	0.716104	10.307981	0.076523	-0.230653	-0.004187	-0.156804	0.096486	-0.713757	-0.015763	-0.100797	0.073353	0.992074
19583	-1.914022	1.467072	10.218552	-0.033782	-0.239943	-0.043515	-0.164357	0.097126	-0.711897	-0.014561	-0.095788	0.072581	0.992645
19584	-1.993321	1.900478	9.671824	0.015020	-0.172308	-0.076615	-0.170079	0.097459	-0.711851	-0.012753	-0.092362	0.072874	0.992973
19585	-1.453402	1.903104	9.422468	0.060226	-0.080726	-0.059891	-0.173183	0.093061	-0.711828	-0.011287	-0.090562	0.073937	0.993078
19586	-1.572584	1.619091	9.450977	0.229786	-0.021073	-0.025892	-0.174463	0.088368	-0.712335	-0.010319	-0.090112	0.078549	0.992776
19587	-1.780094	1.651631	9.238272	0.257240	-0.063886	0.024142	-0.175752	0.085293	-0.712326	-0.010190	-0.088564	0.083691	0.992496
19588	-2.184371	1.496398	9.102707	0.393067	-0.091014	0.100543	-0.178456	0.076469	-0.711022	-0.011341	-0.086547	0.091776	0.991947
19589	-2.112993	1.709404	9.442400	0.348524	-0.092695	0.181523	-0.181814	0.067394	-0.708814	-0.014123	-0.084202	0.098999	0.991418
19590	-1.650312	1.738864	9.346319	0.498520	-0.137992	0.245127	-0.185395	0.051048	-0.708407	-0.017864	-0.080998	0.109420	0.990529
19591	-0.657813	1.901148	9.794709	0.238772	-0.169232	0.245731	-0.191096	0.043605	-0.706822	-0.021931	-0.076919	0.114570	0.990190
19592	-1.057931	1.880190	9.526649	0.393479	-0.159029	0.253871	-0.197191	0.036307	-0.704463	-0.025977	-0.073240	0.122909	0.989371
19593	-0.915887	2.408059	9.038519	0.207032	-0.064955	0.284145	-0.202378	0.031002	-0.703395	-0.031097	-0.071073	0.127413	0.988811
19594	-1.237381	2.616117	9.566499	0.224780	-0.031265	0.259236	-0.206273	0.027435	-0.701694	-0.035810	-0.069816	0.132338	0.988094
19595	-1.777337	2.629859	9.688745	0.136099	-0.031529	0.213502	-0.209304	0.020073	-0.701416	-0.039714	-0.068459	0.135313	0.987637
19596	-1.634826	2.567399	9.631593	-0.099485	-0.038344	0.140343	-0.211133	0.023309	-0.702172	-0.042501	-0.067127	0.133665	0.987837
19597	-1.588500	2.961669	9.527142	-0.032612	-0.043888	0.079763	-0.213746	0.025765	-0.701250	-0.043960	-0.065789	0.133140	0.987934
19598	-1.155205	3.092475	9.537820	-0.303176	-0.042499	-0.002814	-0.215848	0.032498	-0.701873	-0.044182	-0.064575	0.127277	0.988776
19599	-1.367987	3.226558	9.475307	-0.309539	-0.051865	-0.079446	-0.218474	0.042311	-0.704033	-0.042837	-0.063259	0.121120	0.989694
19600	-1.126605	3.144008	9.113960	-0.265657	-0.070075	-0.094867	-0.220060	0.049981	-0.704402	-0.041136	-0.061761	0.115894	0.990486
19601	-1.043512	2.889024	9.060875	-0.490962	-0.033949	-0.158764	-0.224055	0.061034	-0.706809	-0.038482	-0.060838	0.106079	0.991749
19602	-0.889419	2.927746	9.038853	-0.311422	-0.011830	-0.172651	-0.223558	0.070008	-0.708995	-0.035438	-0.060615	0.099793	0.992528
19603	-0.641154	2.417671	8.875598	-0.363068	0.004665	-0.148906	-0.224506	0.080760	-0.709497	-0.032903	-0.060519	0.092543	0.993323
19604	-0.351359	2.312794	8.992045	-0.240270	-0.042481	-0.065136	-0.225322	0.091243	-0.710000	-0.031872	-0.059524	0.087810	0.993846
19605	-0.776580	2.529790	9.379966	-0.094437	-0.051463	-0.031191	-0.226767	0.096889	-0.711272	-0.031254	-0.058238	0.086126	0.994089
19606	-1.495450	2.649745	9.701379	-0.101146	0.004964	-0.071957	-0.227562	0.101726	-0.712035	-0.030009	-0.058284	0.084119	0.994297
19607	-1.865105	2.314539	9.678826	-0.129596	0.039515	-0.107222	-0.226538	0.106547	-0.712426	-0.028076	-0.058966	0.081643	0.994520
19608	-1.454164	2.066929	9.491967	-0.098948	0.035991	-0.095957	-0.225249	0.111624	-0.713848	-0.026443	-0.059672	0.079630	0.994685
19609	-1.272710	1.922486	9.357219	-0.132554	0.006855	-0.051767	-0.225268	0.117928	-0.714874	-0.025566	-0.059638	0.077200	0.994902
19610	-1.009702	1.875361	9.493428	-0.120780	-0.000261	0.009225	-0.224510	0.127833	-0.717704	-0.026035	-0.059448	0.074894	0.995077
19611	-0.908589	1.904501	9.513983	-0.028908	0.062216	0.094502	-0.222838	0.133451	-0.718229	-0.028029	-0.060339	0.074692	0.994985
19612	-1.198209	1.981222	9.605967	0.029108	0.124511	0.146366	-0.221159	0.137988	-0.719398	-0.031214	-0.062504	0.075465	0.994698
19613	-1.632076	1.975920	9.714657	0.110266	0.161135	0.166083	-0.217131	0.143415	-0.723028	-0.034611	-0.065359	0.078083	0.994200
19614	-1.856644	1.561744	9.740235	0.002386	0.126226	0.143412	-0.212537	0.149768	-0.723699	-0.037823	-0.067541	0.078314	0.993919
19615	-1.763270	1.181313	9.589355	-0.175820	0.058392	0.132486	-0.211256	0.160057	-0.727561	-0.040767	-0.068235	0.075241	0.993992
19616	-1.564601	0.964731	9.453755	-0.296997	0.023702	0.185474	-0.210788	0.175754	-0.728843	-0.045165	-0.068085	0.069646	0.994220
19617	-0.971422	0.937708	9.648534	-0.239826	-0.008859	0.267050	-0.209022	0.191438	-0.729879	-0.050766	-0.067191	0.065487	0.994294
19618	-0.708768	0.449833	9.636943	-0.159665	-0.012221	0.335790	-0.210756	0.206077	-0.731915	-0.057928	-0.066245	0.062852	0.994136
19619	-0.950531	0.590705	9.466242	-0.209876	0.039132	0.433269	-0.210551	0.221381	-0.732424	-0.066840	-0.066074	0.059378	0.993801
19620	-0.922176	0.712219	9.799572	0.047603	0.097303	0.578486	-0.208726	0.236605	-0.731410	-0.078600	-0.067277	0.061039	0.992759
19621	-0.878615	0.705032	10.486360	0.274319	0.184594	0.682857	-0.203512	0.238254	-0.735308	-0.091975	-0.070345	0.067230	0.990996
19622	-1.298102	0.721731	10.689103	0.190360	0.213648	0.673138	-0.199600	0.238455	-0.737782	-0.105409	-0.073910	0.071645	0.989087
19623	-1.570436	1.211509	10.559014	-0.054162	0.193021	0.581455	-0.196475	0.243879	-0.742690	-0.117223	-0.076595	0.071092	0.987592
19624	-1.503077	1.726976	10.005205	-0.193862	0.179920	0.497692	-0.192732	0.251759	-0.743102	-0.127642	-0.078874	0.067700	0.986358
19625	-1.429241	1.893719	9.477769	-0.231890	0.126741	0.426520	-0.188196	0.260540	-0.746606	-0.136552	-0.080037	0.063564	0.985346
19626	-1.497115	1.959836	9.154024	-0.096634	0.082888	0.369128	-0.187958	0.269115	-0.748661	-0.144151	-0.080831	0.062123	0.984290
19627	-1.670308	1.882631	9.189730	0.052675	0.051837	0.325630	-0.189141	0.275020	-0.750578	-0.150505	-0.081461	0.063670	0.983188
19628	-1.823713	1.704898	9.363427	0.112725	0.048111	0.287179	-0.189383	0.274722	-0.753790	-0.156150	-0.082281	0.066306	0.982064
19629	-1.885690	1.571204	9.699414	0.095894	0.066204	0.235384	-0.189111	0.274695	-0.756235	-0.160666	-0.083472	0.068508	0.981084
19630	-1.586070	1.420013	9.632882	0.138267	0.079019	0.206989	-0.188557	0.271555	-0.760613	-0.164733	-0.085086	0.071409	0.980063
19631	-1.366971	1.475699	9.609304	0.071950	0.069788	0.185447	-0.188804	0.270331	-0.762411	-0.168306	-0.086334	0.073028	0.979227
19632	-1.360217	1.576757	9.610785	0.054673	0.060562	0.157682	-0.189054	0.272315	-0.765880	-0.171523	-0.087380	0.074264	0.978483
19633	-1.278608	1.648900	9.554951	0.088010	0.045964	0.146799	-0.189425	0.270414	-0.768321	-0.174271	-0.088262	0.076203	0.977769
19634	-1.172864	1.719014	9.595325	0.042809	0.045844	0.113346	-0.189553	0.269613	-0.767935	-0.176606	-0.089041	0.077178	0.977203
19635	-1.175313	1.726144	9.571400	0.062398	0.058568	0.076510	-0.192257	0.264522	-0.769587	-0.178043	-0.090167	0.078445	0.976738
19636	-1.206446	1.677554	9.450414	-0.003794	0.080335	0.037382	-0.192763	0.263700	-0.771769	-0.179007	-0.091570	0.078253	0.976447
19637	-1.037840	1.711995	9.574884	-0.014101	0.076646	0.022573	-0.193668	0.263700	-0.772790	-0.179558	-0.092834	0.077858	0.976258
19638	-1.119983	1.760792	9.822032	0.062876	0.043838	0.037771	-0.195597	0.261680	-0.775476	-0.180344	-0.093762	0.079099	0.975924
19639	-1.264257	1.673012	9.562624	0.022525	0.020042	0.043143	-0.198958	0.256746	-0.775580	-0.181141	-0.093994	0.079655	0.975709
19640	-1.346324	1.678709	9.165891	-0.108736	0.003419	0.024970	-0.201810	0.254494	-0.775558	-0.181893	-0.093530	0.077672	0.975774
19641	-1.179540	2.079718	8.851433	-0.170159	-0.007602	0.008977	-0.206100	0.255873	-0.776809	-0.182341	-0.092569	0.074517	0.976028
19642	-0.805076	2.438278	9.368815	-0.030427	-0.016471	0.046606	-0.209367	0.257943	-0.774982	-0.183373	-0.091972	0.074171	0.975917
19643	-0.938266	2.076355	9.837754	0.209757	-0.040019	0.051557	-0.214027	0.252220	-0.774819	-0.183910	-0.091666	0.078674	0.975492
19644	-1.260364	1.875626	9.716720	0.028027	-0.049475	0.021117	-0.220115	0.244508	-0.773617	-0.184244	-0.090673	0.079547	0.975451
19645	-1.419666	1.908181	9.480461	-0.108617	-0.020401	0.013915	-0.226744	0.244310	-0.773950	-0.184656	-0.089633	0.077698	0.975618
19646	-1.160163	2.081482	9.355698	-0.054485	0.005296	0.013230	-0.229737	0.243415	-0.772770	-0.185068	-0.089416	0.076746	0.975636
19647	-1.165582	2.219563	9.638417	0.027431	0.026481	0.050517	-0.232464	0.240371	-0.771206	-0.186026	-0.089728	0.077471	0.975367
19648	-1.545602	2.033161	9.519444	0.172517	0.020254	0.075253	-0.234765	0.232318	-0.772992	-0.187258	-0.090550	0.081002	0.974769
19649	-1.703968	1.871125	9.362075	0.118396	0.029282	0.060202	-0.238115	0.223229	-0.772198	-0.188244	-0.091262	0.083509	0.974301
19650	-1.704678	2.028061	9.527489	-0.105147	0.045327	-0.000030	-0.238358	0.217863	-0.771684	-0.188537	-0.091650	0.081397	0.974386
19651	-1.566584	1.884114	9.562763	-0.146551	0.028722	-0.049115	-0.240436	0.218682	-0.772696	-0.187870	-0.091552	0.078537	0.974759
19652	-1.878078	1.994119	9.551798	-0.003176	-0.007690	-0.036353	-0.241736	0.216029	-0.770758	-0.187228	-0.091352	0.078541	0.974901
19653	-1.921259	1.935102	9.202525	-0.000237	-0.044094	0.015406	-0.243537	0.211476	-0.771260	-0.187432	-0.090323	0.078924	0.974927
19654	-1.478546	2.114077	9.223568	-0.104003	-0.065955	0.062913	-0.245355	0.210160	-0.770603	-0.188840	-0.088454	0.077359	0.974952
19655	-1.391778	2.134952	9.649522	0.023498	-0.069371	0.109706	-0.249782	0.209420	-0.768897	-0.190803	-0.086884	0.078486	0.974621
19656	-1.555817	2.163860	9.756409	0.021464	-0.014513	0.131751	-0.253145	0.204089	-0.768358	-0.193402	-0.086382	0.079292	0.974088
19657	-1.468787	2.116297	9.866967	-0.010115	0.029348	0.140757	-0.251578	0.202858	-0.768885	-0.196181	-0.086569	0.079450	0.973502
19658	-1.468021	1.942085	9.574097	0.026282	0.058735	0.173209	-0.251045	0.200427	-0.769534	-0.199693	-0.087448	0.080134	0.972653
19659	-1.458169	1.891033	9.412654	-0.110439	0.080562	0.184485	-0.250784	0.200422	-0.769793	-0.203574	-0.088166	0.078209	0.971940
19660	-1.564374	1.922258	9.460106	-0.026921	0.073455	0.236595	-0.245972	0.201166	-0.770602	-0.208432	-0.089021	0.077907	0.970856
19661	-1.686874	1.836008	9.635375	0.136327	0.035368	0.296543	-0.244018	0.199271	-0.769847	-0.213967	-0.089720	0.081148	0.969321
19662	-1.697841	1.604904	9.596027	-0.002993	0.041675	0.321680	-0.242717	0.198988	-0.769858	-0.220412	-0.089905	0.081588	0.967822
19663	-1.899594	1.445474	9.522300	0.073875	0.053661	0.340509	-0.242962	0.196559	-0.771143	-0.226914	-0.090645	0.083565	0.966080
19664	-1.610942	1.570602	9.363529	-0.011430	0.095730	0.365860	-0.241142	0.198141	-0.772185	-0.234325	-0.091747	0.083669	0.964196
19665	-1.139822	1.881322	9.905147	0.106763	0.095908	0.371993	-0.236448	0.195662	-0.772995	-0.241415	-0.093401	0.086108	0.962071
19666	-1.494319	1.404638	10.007967	0.116191	0.027222	0.338931	-0.232536	0.191862	-0.772513	-0.247886	-0.093817	0.088947	0.960125
19667	-1.413197	1.556698	9.403584	-0.273324	0.007364	0.220707	-0.231380	0.194411	-0.771493	-0.252599	-0.092132	0.084173	0.959490
19668	-1.106084	1.865485	9.475588	-0.344248	-0.028549	0.127187	-0.230902	0.206489	-0.772263	-0.255711	-0.089543	0.078052	0.959428
19669	-0.835461	1.736504	9.589118	-0.149608	-0.076775	0.116265	-0.231324	0.212158	-0.770071	-0.258047	-0.087018	0.075876	0.959209
19670	-0.703845	1.423323	9.384331	-0.156568	-0.084043	0.124570	-0.234992	0.216254	-0.767597	-0.260667	-0.084322	0.073633	0.958916
19671	-0.868045	1.475394	9.229910	-0.041303	-0.025186	0.223806	-0.234622	0.218689	-0.765413	-0.264952	-0.083153	0.073429	0.957859
19672	-0.897509	1.590994	9.284062	0.131631	0.037435	0.339016	-0.232797	0.218794	-0.766328	-0.271348	-0.083981	0.076427	0.955760
19673	-0.776879	1.572156	9.332930	0.183351	0.129086	0.412973	-0.227833	0.214159	-0.767526	-0.279084	-0.086647	0.079994	0.952998
19674	-1.028221	1.727295	9.822418	0.233973	0.194908	0.426025	-0.221052	0.207908	-0.767069	-0.287115	-0.090894	0.084218	0.949848
19675	-1.689576	1.924829	10.284672	0.265841	0.213905	0.385509	-0.212561	0.199736	-0.768812	-0.294262	-0.095675	0.088787	0.946770
19676	-1.872617	1.880416	10.066316	0.150434	0.199781	0.276042	-0.206413	0.193194	-0.771306	-0.299550	-0.099764	0.091106	0.944466
19677	-1.886967	1.845835	9.811266	-0.040530	0.124462	0.203210	-0.199640	0.190961	-0.772133	-0.303645	-0.101381	0.090006	0.943091
19678	-1.515161	1.710645	9.457598	-0.104687	0.073144	0.145770	-0.197304	0.194143	-0.773693	-0.306738	-0.101777	0.088004	0.942236
19679	-0.985455	1.833509	9.200233	-0.085189	0.073174	0.110816	-0.194973	0.196404	-0.773453	-0.309078	-0.102306	0.086158	0.941584
19680	-1.049437	2.089137	8.715962	-0.058847	0.047545	0.072219	-0.190553	0.197690	-0.774259	-0.310649	-0.102629	0.085025	0.941135
19681	-1.132404	2.316307	9.066415	-0.008327	0.003548	0.013459	-0.190293	0.198353	-0.774775	-0.310880	-0.102481	0.084880	0.941088
19682	-1.222587	2.543767	9.505615	0.016807	-0.013067	-0.045473	-0.190681	0.196886	-0.774130	-0.309990	-0.102334	0.085304	0.941359
19683	-1.181283	2.497540	10.033416	0.111093	-0.017670	-0.085598	-0.190003	0.191089	-0.775424	-0.308078	-0.102689	0.087366	0.941759
19684	-1.061781	2.198917	9.871924	0.119848	-0.024000	-0.072602	-0.190505	0.185191	-0.774651	-0.306436	-0.103018	0.089743	0.942035
19685	-0.957891	2.111836	8.969165	0.040739	-0.005719	-0.069321	-0.192302	0.179965	-0.775411	-0.304998	-0.103113	0.090446	0.942424
19686	-0.926837	2.658539	8.425056	0.009584	0.036331	-0.073254	-0.191513	0.177405	-0.775289	-0.303668	-0.103904	0.090375	0.942774
19687	-0.794196	3.188293	9.197014	0.188769	0.038392	-0.046538	-0.189678	0.174022	-0.775691	-0.302435	-0.105677	0.093721	0.942646
19688	-1.343419	2.605959	9.471756	0.302922	0.007344	-0.042217	-0.189104	0.161641	-0.777244	-0.301046	-0.107644	0.099413	0.942285
19689	-1.485561	2.603377	9.513476	0.003438	-0.020526	-0.097265	-0.189538	0.154354	-0.777099	-0.299133	-0.107299	0.099520	0.942922
19690	-1.597122	2.755539	9.754598	-0.121312	-0.070141	-0.134750	-0.192152	0.157609	-0.776820	-0.296735	-0.105435	0.097480	0.944103
19691	-1.553056	2.605893	9.584890	-0.040693	-0.108425	-0.136117	-0.194483	0.157351	-0.778344	-0.294004	-0.103256	0.097205	0.945225
19692	-1.167301	2.576341	9.160826	-0.182721	-0.101150	-0.123906	-0.197751	0.160357	-0.776902	-0.291892	-0.100429	0.094203	0.946488
19693	-0.989083	2.620728	9.374336	-0.175832	-0.080983	-0.107288	-0.201146	0.165091	-0.777387	-0.290030	-0.097907	0.091293	0.947609
19694	-0.912146	2.658999	9.265178	-0.038237	-0.055062	-0.043872	-0.202441	0.165896	-0.778919	-0.289229	-0.096640	0.090917	0.948020
19695	-0.956057	2.755148	9.256637	0.083449	-0.014611	0.013935	-0.203792	0.163396	-0.779312	-0.289282	-0.096647	0.092816	0.947819
19696	-1.077338	2.918926	9.382616	0.032450	0.007280	0.028395	-0.204044	0.160717	-0.778797	-0.289806	-0.096836	0.093561	0.947566
19697	-1.324089	3.111681	9.613444	0.024469	0.062966	0.026401	-0.202350	0.162024	-0.780610	-0.290356	-0.097962	0.093966	0.947242
19698	-1.477216	2.860558	9.430873	-0.030689	0.131433	0.024179	-0.198696	0.161289	-0.782825	-0.291166	-0.100145	0.092784	0.946882
19699	-1.394770	2.757217	9.413391	0.034065	0.164427	0.028156	-0.194269	0.161494	-0.784275	-0.291914	-0.103267	0.092810	0.946313
19700	-1.751676	2.793224	9.597787	0.126796	0.151687	0.036010	-0.189566	0.157666	-0.785728	-0.292663	-0.106729	0.094512	0.945529
19701	-2.112673	2.666164	9.244473	0.065381	0.099608	0.065268	-0.185063	0.155129	-0.788704	-0.293919	-0.108781	0.095592	0.944796
19702	-2.251517	2.453613	9.076979	0.088131	0.016494	0.081208	-0.183365	0.153092	-0.788975	-0.295389	-0.109379	0.097446	0.944079
19703	-2.121223	2.440426	9.366043	0.029357	0.000049	0.109548	-0.182713	0.152282	-0.788724	-0.297357	-0.109302	0.098504	0.943360
19704	-1.543108	2.538320	9.516828	0.124876	0.023059	0.102629	-0.182699	0.150655	-0.790267	-0.299223	-0.110209	0.101049	0.942395
19705	-1.094185	2.429068	9.668303	0.074063	0.078843	0.117072	-0.182168	0.148093	-0.790658	-0.301389	-0.111849	0.102488	0.941356
19706	-1.332057	2.265074	9.687786	-0.057128	0.081392	0.112711	-0.179822	0.147121	-0.791191	-0.303876	-0.112728	0.101285	0.940581
19707	-1.902801	2.127898	9.301291	-0.169270	0.072982	0.110299	-0.177235	0.152452	-0.792495	-0.306438	-0.112795	0.098125	0.940077
19708	-2.275270	2.386842	9.263042	-0.248739	0.074801	0.159704	-0.173626	0.159672	-0.791749	-0.310338	-0.112296	0.093446	0.939334
19709	-2.327546	2.233306	9.418819	-0.138806	0.076855	0.210097	-0.170661	0.168754	-0.793568	-0.314688	-0.112483	0.091016	0.938102
19710	-2.180111	2.141361	9.178878	-0.017567	0.089922	0.250388	-0.167032	0.173802	-0.795137	-0.320094	-0.113568	0.090743	0.936167
19711	-1.749946	2.436784	9.491871	-0.087796	0.075325	0.273126	-0.165095	0.177804	-0.795665	-0.325485	-0.113943	0.089402	0.934390
19712	-1.440309	2.227167	9.921472	0.039283	0.066378	0.290413	-0.162490	0.177231	-0.796329	-0.331182	-0.114860	0.090456	0.932171
19713	-1.542708	1.957180	9.820719	0.107625	0.019855	0.300070	-0.160659	0.175457	-0.797116	-0.336504	-0.115402	0.093158	0.929929
19714	-1.544563	1.820923	9.372338	-0.027274	0.059026	0.295647	-0.159357	0.175837	-0.797897	-0.342325	-0.115698	0.093039	0.927778
19715	-1.978810	1.897508	9.508575	0.003703	0.117588	0.338144	-0.157415	0.180364	-0.799710	-0.348741	-0.117279	0.093171	0.925173
19716	-1.834213	1.918015	9.793446	0.167476	0.165508	0.423807	-0.152471	0.179500	-0.800007	-0.356585	-0.120646	0.096216	0.921430
19717	-1.651505	2.013813	9.561267	0.173834	0.209551	0.471766	-0.146076	0.174580	-0.801346	-0.365176	-0.124835	0.099100	0.917192
19718	-1.749077	2.243540	9.261143	0.077503	0.192959	0.452835	-0.140344	0.172892	-0.802677	-0.373660	-0.127962	0.100362	0.913198
19719	-1.814204	2.768427	9.428715	0.025610	0.168910	0.367673	-0.135394	0.172549	-0.804517	-0.380567	-0.130509	0.100533	0.909961
19720	-1.390640	2.902786	9.076909	-0.046908	0.137556	0.252930	-0.129143	0.172459	-0.806623	-0.385578	-0.132074	0.099415	0.907746
19721	-1.380611	2.820992	9.071055	-0.110392	0.085088	0.132717	-0.125248	0.175357	-0.807938	-0.388380	-0.132505	0.097156	0.906733
19722	-1.547854	3.018341	9.192276	-0.140808	0.025333	0.020045	-0.124493	0.181532	-0.807427	-0.389242	-0.131767	0.094573	0.906743
19723	-1.498934	2.874559	9.327533	-0.192353	0.021400	-0.065109	-0.123736	0.186901	-0.806917	-0.388545	-0.130778	0.090822	0.907569
19724	-1.534022	2.637888	9.081458	-0.126773	0.017853	-0.053683	-0.123099	0.191986	-0.808076	-0.388056	-0.130153	0.088350	0.908112
19725	-1.114626	2.648310	9.071116	-0.005459	0.012668	-0.012438	-0.123491	0.193860	-0.809229	-0.387812	-0.130341	0.088216	0.908202
19726	-0.815431	2.582048	9.207516	0.062382	0.007354	0.026730	-0.122227	0.192544	-0.809778	-0.388404	-0.130864	0.089452	0.907753
19727	-0.931127	2.603015	9.777998	0.123467	-0.034568	0.070468	-0.122080	0.189042	-0.810552	-0.389253	-0.130990	0.092269	0.907089
19728	-1.326350	2.580843	9.855609	0.184455	-0.080174	0.104979	-0.125820	0.182889	-0.812068	-0.390648	-0.130718	0.096623	0.906075
19729	-1.683727	2.670877	8.955830	0.124670	-0.035499	0.082450	-0.127748	0.177264	-0.812441	-0.391703	-0.130801	0.099496	0.905296
19730	-1.507522	3.122749	8.735784	0.028355	0.029240	0.044934	-0.127352	0.174849	-0.811674	-0.392624	-0.131405	0.100007	0.904753
19731	-0.905144	3.186936	8.864719	0.139106	0.049442	0.003952	-0.126032	0.170528	-0.812458	-0.392389	-0.133292	0.102313	0.904321
19732	-0.576815	3.118159	9.666114	0.100086	0.003707	0.010292	-0.124584	0.168610	-0.814527	-0.392523	-0.134076	0.104217	0.903929
19733	-1.149157	2.837865	9.649519	0.017535	-0.062302	-0.015914	-0.127260	0.164447	-0.813326	-0.392030	-0.132978	0.105172	0.904195
19734	-1.391806	3.161175	9.363755	-0.253464	-0.066434	-0.083750	-0.129743	0.167566	-0.813048	-0.391071	-0.129896	0.101008	0.905532
19735	-1.446638	3.533293	9.171638	-0.282908	-0.055647	-0.146691	-0.130422	0.177365	-0.814452	-0.389003	-0.126834	0.096163	0.907382
19736	-1.692051	3.428961	9.055073	-0.331285	-0.028489	-0.217121	-0.131897	0.187603	-0.813022	-0.385938	-0.124091	0.089933	0.909706
19737	-2.104562	2.993667	9.335552	-0.278697	0.057421	-0.204988	-0.131543	0.197669	-0.813406	-0.382966	-0.123258	0.084160	0.911626
19738	-1.944691	2.835600	9.450041	-0.179583	0.110745	-0.127956	-0.129628	0.204649	-0.811618	-0.381369	-0.124051	0.079833	0.912576
19739	-1.751079	2.652513	9.252579	-0.155663	0.116375	-0.081639	-0.125913	0.209477	-0.813341	-0.380420	-0.125050	0.076161	0.913150
19740	-1.470449	2.436096	9.117746	-0.140264	0.065395	-0.027932	-0.123855	0.214297	-0.812584	-0.380457	-0.125151	0.073146	0.913367
19741	-1.797572	2.273432	8.874784	-0.016646	-0.011082	0.047565	-0.122303	0.217496	-0.813366	-0.381323	-0.124689	0.073310	0.913056
19742	-2.083593	2.607502	8.946408	-0.059718	-0.034701	0.138722	-0.123876	0.220074	-0.812581	-0.384084	-0.123331	0.072939	0.912112
19743	-2.173437	2.762738	9.370197	-0.003949	0.009253	0.164761	-0.123111	0.222228	-0.811300	-0.387078	-0.123208	0.073478	0.910819
19744	-1.683625	2.675418	9.579968	-0.001483	0.124290	0.095400	-0.120248	0.222725	-0.812094	-0.389068	-0.125251	0.072842	0.909743
19745	-1.464894	2.309794	9.475948	-0.130389	0.178968	0.060502	-0.116561	0.223025	-0.812999	-0.390723	-0.127377	0.069514	0.908999
19746	-1.651296	1.954875	9.210001	-0.253014	0.135007	0.082112	-0.110604	0.229402	-0.813301	-0.393070	-0.127665	0.064191	0.908337
19747	-2.089283	1.800296	9.285356	-0.477946	0.070746	0.093982	-0.105990	0.244813	-0.811660	-0.396039	-0.125040	0.055446	0.907989
19748	-2.422794	1.993254	9.625790	-0.587750	0.035933	0.135907	-0.105428	0.266178	-0.810112	-0.400099	-0.120808	0.044939	0.907362
19749	-2.373453	1.765704	9.887090	-0.449525	0.030666	0.168003	-0.102125	0.282557	-0.807046	-0.404210	-0.117616	0.037170	0.906311
19750	-2.024235	1.310609	9.562329	-0.500036	0.065374	0.154813	-0.103237	0.300844	-0.806257	-0.408308	-0.114565	0.028060	0.905192
19751	-1.733950	1.083965	9.245023	-0.554830	0.109151	0.117578	-0.098659	0.322326	-0.801913	-0.411710	-0.111936	0.017595	0.904243
19752	-1.440931	0.800555	9.210178	-0.594030	0.131074	0.113679	-0.095615	0.339639	-0.799744	-0.415286	-0.109293	0.006138	0.903081
19753	-1.307173	1.596783	9.817863	-0.533461	0.145875	0.162836	-0.088173	0.360547	-0.795938	-0.419362	-0.107437	-0.004128	0.901430
19754	-1.577264	1.131388	10.358479	-0.099456	0.073323	0.232523	-0.084708	0.370196	-0.794161	-0.423918	-0.107866	-0.005922	0.899235
19755	-1.527383	0.254596	10.003409	-0.124575	0.036795	0.247267	-0.080969	0.377414	-0.793416	-0.428606	-0.107428	-0.007713	0.897049
19756	-2.134345	0.137217	9.799276	-0.305791	-0.003693	0.246397	-0.078923	0.384391	-0.791887	-0.433752	-0.104700	-0.012513	0.894841
19757	-2.001094	0.492439	9.481463	-0.359022	-0.005423	0.288575	-0.077028	0.395011	-0.788812	-0.439631	-0.101481	-0.018094	0.892244
19758	-2.223295	0.567819	9.142007	-0.319563	0.047762	0.344057	-0.073448	0.406555	-0.785493	-0.446468	-0.099569	-0.023391	0.888935
19759	-2.546522	0.628789	9.571897	-0.158931	0.106465	0.389058	-0.068807	0.415778	-0.784755	-0.453613	-0.100181	-0.026212	0.885162
19760	-3.020632	0.477430	9.906189	-0.104727	0.106485	0.411467	-0.061575	0.424457	-0.781723	-0.461165	-0.101253	-0.028085	0.881071
19761	-2.737899	0.333841	9.962021	-0.204167	0.055193	0.396294	-0.055750	0.430041	-0.780995	-0.468485	-0.100571	-0.031243	0.877172
19762	-1.998403	0.445322	9.771261	-0.261368	0.042304	0.335139	-0.049666	0.435357	-0.779756	-0.474875	-0.099000	-0.035415	0.873750
19763	-1.946657	0.207184	9.749203	-0.229051	-0.005338	0.272633	-0.047115	0.443958	-0.776430	-0.480060	-0.096924	-0.038679	0.871006
19764	-2.027493	-0.045641	9.721023	-0.403247	-0.062464	0.185138	-0.046425	0.455907	-0.772975	-0.484146	-0.092034	-0.044609	0.868989
19765	-2.034921	-0.002187	9.769568	-0.451766	-0.117470	0.140675	-0.047808	0.473154	-0.769356	-0.487482	-0.085733	-0.050926	0.867420
19766	-2.354057	-0.302559	10.055212	-0.469146	-0.095606	0.148858	-0.051011	0.488287	-0.764181	-0.490980	-0.079579	-0.057738	0.865605
19767	-1.782681	-0.323820	9.837020	-0.462572	-0.066153	0.188556	-0.049790	0.501365	-0.758013	-0.495012	-0.074096	-0.064670	0.863302
19768	-1.501773	-0.098312	9.489962	-0.345534	-0.049501	0.190050	-0.049605	0.515378	-0.753637	-0.498887	-0.069995	-0.069723	0.861017
19769	-1.589018	-0.012880	9.197511	-0.196683	-0.049384	0.168650	-0.048485	0.523999	-0.750041	-0.502116	-0.067399	-0.072221	0.859140
19770	-1.791493	-0.028709	8.907365	-0.072195	-0.065784	0.138847	-0.049175	0.530354	-0.746690	-0.504771	-0.065672	-0.072477	0.857695
19771	-1.966613	0.321539	9.424303	0.034665	-0.093159	0.132940	-0.050472	0.530362	-0.747323	-0.507130	-0.064626	-0.070571	0.856541
19772	-1.724900	0.219028	10.260421	0.147154	-0.109522	0.129848	-0.051098	0.526320	-0.749248	-0.509360	-0.064357	-0.066631	0.855553
19773	-1.886759	-0.237659	9.767649	-0.018124	-0.095107	0.117013	-0.053811	0.523516	-0.750514	-0.511504	-0.062720	-0.065594	0.854475
19774	-2.039445	0.440098	9.665315	-0.158174	-0.043986	0.154948	-0.055259	0.527968	-0.750243	-0.514400	-0.060491	-0.067508	0.852746
19775	-1.166861	1.521206	10.840756	0.386603	-0.070390	0.297995	-0.056817	0.526914	-0.749974	-0.519088	-0.063715	-0.059502	0.850263
19776	-1.255369	0.347478	10.273682	0.813376	-0.135401	0.409179	-0.052742	0.501934	-0.760419	-0.525084	-0.070270	-0.043592	0.847024
19777	-1.757285	-0.073643	9.826241	0.247639	-0.178017	0.443301	-0.052267	0.487496	-0.766600	-0.532368	-0.070276	-0.036557	0.842798
19778	-1.261928	0.166257	9.342171	0.100539	-0.167156	0.420403	-0.053403	0.482909	-0.769935	-0.539391	-0.068776	-0.032344	0.838619
19779	-0.852619	0.257356	9.011229	-0.072794	-0.110642	0.401919	-0.053401	0.483839	-0.770963	-0.546282	-0.066404	-0.031460	0.834372
19780	-0.885670	0.121069	9.275439	-0.088691	-0.057615	0.426676	-0.050669	0.485270	-0.772527	-0.553513	-0.064684	-0.031595	0.829724
19781	-1.361510	0.324905	9.362668	-0.083386	-0.008395	0.400757	-0.047958	0.488210	-0.771004	-0.560256	-0.063867	-0.032006	0.825233
19782	-2.183404	0.304573	9.522733	-0.135708	0.037039	0.371779	-0.043060	0.495437	-0.768084	-0.566506	-0.063141	-0.034037	0.820930
19783	-2.290717	0.569095	9.554244	-0.160476	0.075400	0.378037	-0.035804	0.500735	-0.767368	-0.572839	-0.062868	-0.036723	0.816428
19784	-2.637061	0.404963	9.596716	-0.048635	0.111166	0.400692	-0.029062	0.505094	-0.767162	-0.579323	-0.064368	-0.038137	0.811657
19785	-2.817731	0.375515	9.532209	0.058959	0.117894	0.493511	-0.019164	0.500814	-0.767757	-0.587127	-0.067471	-0.037638	0.805800
19786	-2.606804	0.094698	8.896565	0.026237	0.089908	0.615240	-0.008483	0.497988	-0.769900	-0.596869	-0.069639	-0.037287	0.798441
19787	-2.296003	0.144584	9.233805	-0.037627	0.032554	0.722066	0.000471	0.499385	-0.767914	-0.608345	-0.070424	-0.037051	0.789673
19788	-2.199849	0.733597	9.768623	0.040427	0.023645	0.785201	0.012050	0.498437	-0.769163	-0.620568	-0.071819	-0.035439	0.780052
19789	-2.000261	0.860974	10.319536	0.105189	0.054813	0.798396	0.022205	0.493760	-0.768861	-0.632730	-0.074757	-0.033106	0.770044
19790	-1.949437	0.291941	9.913585	0.070549	0.111396	0.770481	0.034601	0.485797	-0.772305	-0.644307	-0.077828	-0.032120	0.760118
19791	-1.411014	0.073385	9.003437	-0.226358	0.158502	0.676657	0.048892	0.485386	-0.770619	-0.654752	-0.077955	-0.036343	0.750934
19792	-1.104318	0.479135	9.290422	-0.159455	0.134731	0.632723	0.060031	0.491476	-0.766977	-0.664317	-0.078310	-0.039358	0.742295
19793	-1.637233	0.032874	9.951269	0.254368	0.034487	0.622046	0.072025	0.484207	-0.768619	-0.673044	-0.082858	-0.034852	0.734120
19794	-1.993313	-0.117318	9.854630	0.178027	-0.015156	0.558974	0.078067	0.473485	-0.773042	-0.680892	-0.085385	-0.030951	0.726730
19795	-2.258885	-0.045600	9.867682	0.059253	-0.020976	0.506726	0.083285	0.469496	-0.773744	-0.688104	-0.086358	-0.028785	0.719879
19796	-1.946430	0.147235	9.796493	0.115064	-0.019005	0.518084	0.089041	0.462162	-0.775336	-0.695302	-0.087934	-0.025814	0.712851
19797	-1.981495	0.426306	9.819281	0.063663	0.004815	0.563917	0.095577	0.454820	-0.776806	-0.703148	-0.089324	-0.023866	0.705006
19798	-1.625251	0.527151	9.555187	0.260809	0.017127	0.620282	0.102517	0.444510	-0.779052	-0.711315	-0.093498	-0.019162	0.696364
19799	-1.770572	0.665935	9.421362	0.223532	0.038186	0.655119	0.110249	0.432571	-0.782204	-0.719899	-0.097591	-0.015269	0.687014
19800	-1.728354	0.919042	9.545320	0.241422	0.049047	0.605345	0.117437	0.423349	-0.782780	-0.727620	-0.101897	-0.011317	0.678276
19801	-1.931376	1.043603	9.516246	0.170080	0.068988	0.566137	0.123988	0.409598	-0.784492	-0.734842	-0.105571	-0.008784	0.669913
19802	-2.178565	1.330283	9.777190	0.217783	0.065198	0.512830	0.130402	0.400375	-0.786346	-0.741147	-0.109713	-0.005582	0.662294
19803	-1.945424	1.475005	9.752592	0.258553	0.030416	0.459565	0.137220	0.387251	-0.788335	-0.746572	-0.114155	-0.001549	0.655437
19804	-2.299711	1.459920	9.768276	-0.082355	0.006108	0.411718	0.140626	0.382361	-0.790035	-0.752090	-0.113001	-0.001622	0.649299
19805	-2.126416	1.523347	9.924401	-0.020805	0.018920	0.386171	0.145039	0.383393	-0.789299	-0.757073	-0.113126	-0.001293	0.643460
19806	-1.447806	1.254429	9.682134	-0.276266	0.080883	0.378363	0.149707	0.383364	-0.787022	-0.762490	-0.109979	-0.005058	0.637564
19807	-1.401911	1.224847	9.446919	-0.493432	0.067884	0.381904	0.154976	0.394622	-0.783459	-0.768329	-0.103509	-0.011535	0.631525
19808	-1.214971	1.456282	9.480713	-0.322567	0.020520	0.360688	0.158811	0.405774	-0.778729	-0.773468	-0.098882	-0.015018	0.625894
19809	-1.256258	2.033858	9.565236	-0.188129	-0.036191	0.285749	0.161895	0.412077	-0.776308	-0.777368	-0.095764	-0.016202	0.621503
19810	-1.246887	2.096872	9.695823	-0.005705	-0.054361	0.253473	0.162134	0.415581	-0.774766	-0.780498	-0.095074	-0.014783	0.617710
19811	-1.298625	1.801516	9.182339	0.446010	-0.022801	0.241886	0.165309	0.403704	-0.776982	-0.782562	-0.102005	-0.008373	0.614102
19812	-0.961068	1.756398	8.455171	0.827074	0.052730	0.270487	0.165037	0.378677	-0.781876	-0.784027	-0.115620	0.001670	0.609861
19813	-0.557898	2.160659	8.954259	0.933265	0.127949	0.322581	0.170393	0.345379	-0.788232	-0.785604	-0.131951	0.011922	0.604378
19814	-0.284101	2.394901	9.747514	0.973259	0.137152	0.350486	0.177867	0.308227	-0.795271	-0.787090	-0.148781	0.022610	0.598199
19815	-0.567634	2.212503	10.039946	0.728735	0.107483	0.314218	0.182724	0.268354	-0.800727	-0.788584	-0.161481	0.030755	0.592548
19816	-2.539189	2.185766	11.106101	0.691250	0.064828	0.232792	0.186229	0.240599	-0.804882	-0.789020	-0.172987	0.038829	0.588231
19817	-2.476261	2.122521	10.865773	0.626919	-0.019397	0.193843	0.188249	0.219902	-0.803493	-0.788995	-0.182561	0.047270	0.584742
19818	-1.891678	2.852314	10.074966	0.242327	-0.063595	0.167965	0.185977	0.203391	-0.804768	-0.789953	-0.185479	0.051876	0.582135
19819	0.495834	3.113733	9.155200	-0.703017	-0.054896	0.233395	0.183348	0.211213	-0.804744	-0.795094	-0.173480	0.045538	0.579358
19820	-0.646643	2.550592	8.363629	-1.312494	-0.000741	0.257863	0.183426	0.250007	-0.801748	-0.802281	-0.152312	0.031387	0.576334
19821	-0.904540	2.056427	8.925560	-0.264603	0.070521	0.193850	0.185255	0.275555	-0.796737	-0.805321	-0.148722	0.027926	0.573201
19822	-1.018438	2.685963	8.770106	0.603718	0.112475	0.146468	0.187755	0.269602	-0.798303	-0.805070	-0.159638	0.033650	0.570303
19823	-1.188964	3.063398	8.793010	0.136504	0.135588	0.098819	0.189892	0.255867	-0.799483	-0.805817	-0.163295	0.033482	0.568219
19824	-1.747969	3.022527	9.125660	-0.603230	0.139060	0.024903	0.193733	0.266871	-0.796038	-0.808014	-0.155127	0.024633	0.567839
19825	-1.866384	2.580019	9.235963	-0.538355	0.101684	0.047455	0.197851	0.275974	-0.794524	-0.810193	-0.147556	0.017135	0.567029
19826	-1.746684	2.744058	9.287508	-0.149551	0.109520	0.095593	0.202127	0.285938	-0.793931	-0.811665	-0.146344	0.014115	0.565317
19827	-1.997944	2.869310	9.478942	-0.045599	0.107805	0.114562	0.204912	0.301523	-0.790603	-0.813083	-0.146835	0.012281	0.563192
19828	-2.398261	2.917964	9.869535	-0.155891	0.096653	0.123227	0.207882	0.304732	-0.788825	-0.814863	-0.145360	0.009483	0.561051
19829	-1.862278	2.725038	9.420578	-0.127872	-0.000054	0.135552	0.208131	0.308484	-0.789468	-0.816706	-0.143339	0.008513	0.558903
19830	-1.486216	2.715435	9.207927	-0.141849	-0.065795	0.138369	0.207518	0.298283	-0.789211	-0.818592	-0.140267	0.008558	0.556919
19831	-1.211322	2.696637	9.179026	-0.092841	-0.069343	0.143249	0.205562	0.300716	-0.789966	-0.820387	-0.138054	0.009150	0.554817
19832	-1.216210	2.711087	9.186383	-0.099997	-0.003532	0.149570	0.204088	0.311221	-0.788920	-0.822251	-0.136352	0.008675	0.552482
19833	-1.167501	2.615733	9.413527	0.066413	0.041417	0.148501	0.205404	0.308241	-0.789961	-0.823671	-0.137989	0.009243	0.549945
19834	-1.166754	2.462114	9.514592	0.013669	0.102653	0.175833	0.207626	0.303125	-0.788567	-0.825522	-0.139316	0.008349	0.546841
19835	-1.425761	2.180257	9.551428	-0.024667	0.087939	0.173819	0.210384	0.298373	-0.790519	-0.827459	-0.139945	0.007228	0.543760
19836	-1.897545	2.027334	9.427267	0.236274	0.022351	0.171541	0.212250	0.291462	-0.794394	-0.828594	-0.144078	0.010070	0.540900
19837	-2.013177	2.012822	9.471590	0.289145	-0.019727	0.142337	0.213174	0.286758	-0.793633	-0.829233	-0.148732	0.014011	0.538568
19838	-1.959919	1.954287	9.207234	0.228776	-0.050853	0.137473	0.210769	0.274253	-0.797476	-0.829948	-0.151946	0.017889	0.536450
19839	-1.660718	1.911838	9.293320	-0.144614	-0.013754	0.121653	0.210363	0.271637	-0.797839	-0.831633	-0.149446	0.016972	0.534569
19840	-0.994619	1.754819	9.419748	-0.292347	0.030943	0.117176	0.209316	0.273395	-0.797830	-0.833695	-0.144881	0.013843	0.532701
19841	-0.806213	1.688970	9.751822	-0.128646	0.029339	0.134626	0.209813	0.278902	-0.797317	-0.835468	-0.143035	0.012419	0.530453
19842	-1.168765	1.884972	9.592769	-0.195150	0.034651	0.110264	0.211855	0.287886	-0.796429	-0.837115	-0.140122	0.010253	0.528677
19843	-1.132163	2.314374	9.918369	-0.261730	0.032724	0.104370	0.210907	0.296772	-0.795389	-0.838914	-0.136057	0.007282	0.526933
19844	-0.799759	2.378279	10.121591	-0.106316	0.029396	0.153160	0.213484	0.300921	-0.793994	-0.840732	-0.134571	0.006254	0.524425
19845	-0.610612	2.123237	9.990287	-0.003393	0.035064	0.183267	0.214838	0.294659	-0.794285	-0.842640	-0.134813	0.006211	0.521292
19846	-0.944298	1.823829	9.862960	0.059366	0.047968	0.216792	0.214852	0.291297	-0.794544	-0.844654	-0.136297	0.006775	0.517626
19847	-1.226204	1.799596	9.975203	0.039907	0.082673	0.235086	0.217321	0.289671	-0.793150	-0.846963	-0.137710	0.006525	0.513466
19848	-1.400428	1.938781	9.975529	0.008345	0.102703	0.227499	0.220718	0.284800	-0.792922	-0.849208	-0.138888	0.005663	0.509435
19849	-1.433560	1.798364	9.735622	-0.073584	0.073293	0.193914	0.224479	0.284512	-0.790638	-0.851373	-0.138256	0.004285	0.505994
19850	-1.414552	1.866545	9.964783	-0.058927	0.025631	0.138683	0.225910	0.283025	-0.789878	-0.852886	-0.137515	0.003796	0.503648
19851	-1.747612	1.961955	9.929286	-0.066939	0.014479	0.072153	0.227956	0.283343	-0.789489	-0.853781	-0.136395	0.003130	0.502438
19852	-1.486857	1.865395	9.680737	-0.210005	-0.000369	0.023479	0.228571	0.289538	-0.787178	-0.854540	-0.132819	0.001248	0.502114
19853	-1.033468	1.812349	9.381788	-0.173138	-0.033166	0.014511	0.227760	0.297341	-0.786782	-0.855127	-0.129389	0.000168	0.502012
19854	-0.802650	1.922054	8.967832	-0.008594	-0.043929	-0.001243	0.226961	0.300054	-0.784975	-0.855091	-0.128817	0.000989	0.502220
19855	-0.901343	2.403150	9.012062	-0.043720	-0.018434	-0.019945	0.227088	0.300192	-0.784462	-0.854992	-0.127745	0.000893	0.502662
19856	-0.853750	2.556652	9.552321	0.171769	-0.012758	-0.024412	0.224892	0.300188	-0.787272	-0.854248	-0.130570	0.002938	0.503193
19857	-1.030499	2.207172	9.464162	0.294539	-0.018153	-0.032077	0.225441	0.294526	-0.788822	-0.853131	-0.135284	0.006233	0.503812
19858	-1.490455	2.089318	9.035767	0.018147	-0.027720	-0.067616	0.223650	0.288222	-0.789967	-0.852346	-0.135338	0.006866	0.505116
19859	-1.506950	2.522644	9.132900	-0.322950	-0.059284	-0.113617	0.223348	0.297242	-0.788161	-0.852030	-0.129137	0.004396	0.507295
19860	-1.075472	2.544109	9.530874	-0.254170	-0.113162	-0.139015	0.219672	0.307752	-0.788898	-0.851199	-0.123683	0.003547	0.510050
19861	-1.224597	2.476708	9.605347	0.012081	-0.174140	-0.141267	0.215246	0.311281	-0.790147	-0.849692	-0.122033	0.006390	0.512924
19862	-1.323920	2.579974	9.610668	0.073944	-0.175857	-0.118811	0.209127	0.316033	-0.791896	-0.848199	-0.121513	0.010010	0.515455
19863	-1.080708	2.635848	9.628123	-0.009215	-0.153069	-0.121106	0.205227	0.316612	-0.792122	-0.846917	-0.119748	0.012329	0.517920
19864	-0.664749	2.342185	9.337453	-0.030325	-0.146566	-0.100886	0.200298	0.317845	-0.795167	-0.845844	-0.117753	0.014417	0.520071
19865	-0.340730	2.123196	9.128581	-0.094345	-0.098102	-0.086493	0.194836	0.318044	-0.794866	-0.845118	-0.115099	0.015035	0.521826
19866	-0.297801	2.222020	9.159171	-0.091051	-0.078862	-0.071743	0.192753	0.322073	-0.797162	-0.844472	-0.112769	0.015419	0.523366
19867	-0.472312	2.418666	9.078691	-0.150076	-0.062441	-0.051779	0.191419	0.330155	-0.796376	-0.844231	-0.109534	0.014966	0.524455
19868	-0.349063	2.356593	9.146178	-0.185059	-0.040529	-0.050138	0.189311	0.336098	-0.795328	-0.843987	-0.106009	0.013770	0.525603
19869	-0.655777	2.481544	9.281884	-0.142736	0.014188	-0.094326	0.189276	0.342835	-0.793268	-0.843283	-0.103730	0.012040	0.527227
19870	-0.891039	2.289859	9.644243	-0.136157	0.081678	-0.127626	0.190047	0.345510	-0.793530	-0.842129	-0.102335	0.009133	0.529399
19871	-1.053331	1.958628	9.959722	-0.226358	0.154702	-0.104194	0.193516	0.353817	-0.791626	-0.841488	-0.100154	0.004127	0.530895
19872	-0.912012	1.644014	10.033437	-0.177248	0.182208	-0.094739	0.200614	0.361973	-0.787437	-0.840752	-0.099123	-0.000844	0.532268
19873	-1.538603	1.603943	9.935817	-0.233617	0.132793	-0.061745	0.204735	0.368937	-0.784767	-0.840529	-0.096586	-0.005490	0.533059
19874	-1.996601	1.595472	9.835413	-0.258269	0.035876	-0.043278	0.207024	0.378211	-0.781567	-0.840476	-0.092633	-0.008766	0.533800
19875	-1.945795	1.551859	9.715261	-0.128972	-0.051614	-0.007413	0.207517	0.383724	-0.780412	-0.840621	-0.089937	-0.009142	0.534026
19876	-1.377311	1.634214	9.548902	-0.207061	-0.035120	0.005107	0.204887	0.389545	-0.778717	-0.840975	-0.086092	-0.010589	0.534076
19877	-0.990916	1.480464	9.387132	-0.232294	0.016061	-0.009842	0.204328	0.397095	-0.776524	-0.841237	-0.082396	-0.013211	0.534188
19878	-0.938727	1.143262	9.238873	-0.064211	0.047351	-0.001636	0.205349	0.401921	-0.776273	-0.841220	-0.081834	-0.014529	0.534267
19879	-1.005695	1.037796	9.390388	0.035521	0.058443	0.013619	0.208596	0.400957	-0.775013	-0.841271	-0.083092	-0.014961	0.533981
19880	-1.174685	1.106148	9.778614	0.075362	0.045776	0.067354	0.211211	0.397431	-0.775550	-0.841765	-0.084882	-0.014648	0.532929
19881	-1.294904	1.048888	9.987914	-0.128314	0.029255	0.140175	0.213425	0.395799	-0.775054	-0.843443	-0.083100	-0.016129	0.530508
19882	-1.485193	1.014625	9.928051	-0.254798	0.043818	0.180114	0.216899	0.401297	-0.771994	-0.845668	-0.079337	-0.019107	0.527434
19883	-1.280244	0.979256	9.314996	-0.087002	0.047751	0.188358	0.218832	0.403975	-0.770723	-0.847747	-0.078470	-0.020409	0.524166
19884	-0.951097	1.194917	8.874640	-0.054009	0.066150	0.188504	0.221944	0.404488	-0.769590	-0.849662	-0.078340	-0.021631	0.521027
19885	0.013694	1.620332	9.604893	-0.083945	0.049850	0.223456	0.226863	0.406475	-0.766929	-0.852076	-0.077549	-0.022833	0.517137
19886	-1.023558	0.750129	9.698223	0.192777	0.026297	0.255350	0.230520	0.400133	-0.765676	-0.854263	-0.081240	-0.020718	0.513036
19887	-1.434296	0.959640	9.999763	0.084145	0.066309	0.253785	0.233829	0.389848	-0.769820	-0.856675	-0.083470	-0.020415	0.508650
19888	-1.533737	0.587301	10.216841	-0.001393	0.051570	0.258924	0.238387	0.386048	-0.768573	-0.859174	-0.084094	-0.020710	0.504301
19889	-1.440684	0.268943	9.927610	0.033798	0.009586	0.254575	0.241264	0.381449	-0.768598	-0.861654	-0.084852	-0.019977	0.499953
19890	-1.585845	0.363569	9.543538	-0.068864	0.020456	0.256801	0.243098	0.377668	-0.768614	-0.864238	-0.083991	-0.020417	0.495603
19891	-1.720622	0.840766	9.875410	-0.064624	0.046000	0.251214	0.245946	0.378460	-0.766837	-0.866789	-0.083397	-0.021342	0.491189
19892	-1.539735	0.832378	10.131411	0.100283	0.077192	0.224318	0.250112	0.374267	-0.765072	-0.868715	-0.086009	-0.021157	0.487329
19893	-1.632871	0.644347	10.072699	-0.011432	0.100746	0.195113	0.254412	0.370600	-0.764337	-0.870567	-0.086830	-0.022623	0.483800
19894	-1.230984	0.789484	10.071283	-0.163489	0.117014	0.163870	0.259207	0.371241	-0.762061	-0.872329	-0.085209	-0.025798	0.480745
19895	-1.221028	0.706327	9.666963	-0.248939	0.091256	0.122879	0.264895	0.376306	-0.759533	-0.873856	-0.081735	-0.029519	0.478354
19896	-1.461700	1.123649	9.435342	-0.259195	0.043571	0.068424	0.267450	0.384633	-0.756721	-0.874860	-0.077683	-0.032490	0.477001
19897	-1.797608	1.306387	9.602789	-0.210745	0.001438	0.034563	0.270402	0.391474	-0.754299	-0.875489	-0.073990	-0.034430	0.476297
19898	-1.835124	1.090346	9.762629	-0.093884	-0.027761	0.011212	0.269725	0.396200	-0.752492	-0.875718	-0.072112	-0.034664	0.476148
19899	-1.424751	0.965678	9.649496	-0.135824	-0.025913	0.011020	0.269449	0.399569	-0.751717	-0.876013	-0.069476	-0.035459	0.475938
19900	-1.056468	1.071548	9.440793	-0.111280	-0.027676	-0.001762	0.269826	0.402656	-0.751461	-0.876135	-0.067284	-0.035878	0.475997
19901	-0.992818	1.374769	9.433638	-0.020121	-0.044082	-0.028974	0.268388	0.404956	-0.751449	-0.875898	-0.066490	-0.035283	0.476588
19902	-1.074664	1.350545	9.432534	0.135938	-0.065916	-0.051224	0.266705	0.404294	-0.752336	-0.875226	-0.068230	-0.032741	0.477756
19903	-0.916012	1.447246	9.478576	0.127439	-0.101606	-0.074283	0.263868	0.400280	-0.753986	-0.874385	-0.069466	-0.029767	0.479311
19904	-0.563232	1.295941	10.051013	0.166410	-0.111637	-0.085131	0.260775	0.395462	-0.755763	-0.873349	-0.071276	-0.026178	0.481140
19905	-1.055679	0.929195	10.022072	0.154577	-0.108145	-0.114730	0.255100	0.388372	-0.759192	-0.872056	-0.072890	-0.022858	0.483408
19906	-1.448946	0.984909	9.659142	-0.064575	-0.044431	-0.112260	0.252764	0.388523	-0.760202	-0.871035	-0.071304	-0.022711	0.485488
19907	-1.261649	1.118264	9.151500	-0.068223	-0.004193	-0.127100	0.250664	0.391920	-0.758641	-0.869877	-0.070049	-0.023390	0.487709
19908	-0.721847	1.133044	8.928838	-0.126246	-0.025200	-0.119915	0.251334	0.396567	-0.758785	-0.868838	-0.067571	-0.024190	0.489867
19909	-0.233996	0.957238	9.293368	-0.024802	-0.067889	-0.075013	0.247552	0.399299	-0.758497	-0.868152	-0.066454	-0.023226	0.491280
19910	-0.093964	0.924932	9.613461	0.043448	-0.071426	-0.056201	0.244566	0.399457	-0.759502	-0.867474	-0.066503	-0.021467	0.492549
19911	-0.122402	0.839750	10.046453	0.063010	-0.065986	-0.067187	0.242495	0.397729	-0.760000	-0.866745	-0.066888	-0.019610	0.493857
19912	-0.652786	0.850847	10.082463	-0.039960	-0.043434	-0.108373	0.241461	0.397061	-0.760764	-0.865667	-0.065744	-0.019233	0.495911
19913	-1.192642	1.328007	9.935299	-0.138128	-0.004381	-0.139428	0.239620	0.401789	-0.760233	-0.864451	-0.063232	-0.020523	0.498302
19914	-1.492960	1.640352	10.003962	-0.095919	0.032152	-0.164257	0.240214	0.405068	-0.758295	-0.862829	-0.061847	-0.022078	0.501212
19915	-1.301693	1.457240	9.811156	-0.038345	0.106322	-0.148372	0.241095	0.409115	-0.755472	-0.861323	-0.062220	-0.024304	0.503647
19916	-1.126563	1.133383	9.976269	-0.052393	0.140199	-0.121711	0.244202	0.409106	-0.752926	-0.859992	-0.062691	-0.027232	0.505709
19917	-1.579020	0.965547	9.700861	-0.076246	0.151128	-0.107089	0.246386	0.412197	-0.750242	-0.858902	-0.062910	-0.030572	0.507342
19918	-1.703494	0.782683	9.764343	-0.033293	0.088122	-0.093850	0.248709	0.413140	-0.747432	-0.857850	-0.063194	-0.032377	0.508972
19919	-1.861235	0.493551	9.725212	-0.057986	0.021456	-0.053256	0.250116	0.415701	-0.744871	-0.857349	-0.062463	-0.033276	0.509847
19920	-1.852307	0.653035	9.926756	-0.026583	-0.025091	-0.037346	0.249337	0.416774	-0.745893	-0.856958	-0.061744	-0.033002	0.510609
19921	-1.430989	0.769530	9.980327	-0.071983	0.008694	-0.053307	0.248937	0.417866	-0.744604	-0.856476	-0.060658	-0.033849	0.511491
19922	-1.142484	0.912877	9.521775	-0.135088	0.047041	-0.072134	0.247744	0.421658	-0.742793	-0.855810	-0.058794	-0.035963	0.512679
19923	-0.902393	0.602503	9.370846	-0.099705	0.068990	-0.097804	0.249283	0.425948	-0.741903	-0.854854	-0.057814	-0.038165	0.514224
19924	-1.104477	0.518055	9.415781	-0.065083	0.065450	-0.053329	0.250294	0.429193	-0.738568	-0.854259	-0.057352	-0.039852	0.515135
19925	-1.175688	0.297708	9.743265	-0.041568	0.080148	-0.019081	0.252879	0.430793	-0.736788	-0.854029	-0.057525	-0.041552	0.515363
19926	-1.397656	0.340794	9.809006	0.013942	0.111361	0.026362	0.254954	0.429579	-0.735005	-0.854106	-0.058952	-0.043116	0.514945
19927	-1.316391	0.487681	9.802223	0.028440	0.153498	0.052207	0.259891	0.428331	-0.733374	-0.854458	-0.061128	-0.045268	0.513923
19928	-1.177813	0.758119	10.013733	0.038985	0.204657	0.035559	0.265484	0.424128	-0.731107	-0.854503	-0.063950	-0.048156	0.513241
19929	-1.322800	0.832439	10.023023	0.143921	0.168218	0.045367	0.271985	0.422320	-0.730002	-0.854600	-0.068242	-0.049361	0.512412
19930	-1.619620	0.368231	9.519285	0.056811	0.109537	0.013655	0.276284	0.415588	-0.726826	-0.854491	-0.070367	-0.050470	0.512198
19931	-1.542623	0.378822	9.054498	-0.284226	0.110906	-0.038826	0.279631	0.421214	-0.724536	-0.854351	-0.066656	-0.055208	0.512439
19932	-1.559748	0.429080	8.987835	-0.165243	0.105559	-0.037294	0.280628	0.427288	-0.720428	-0.853961	-0.064897	-0.058587	0.512938
19933	-1.517378	0.146166	9.243493	-0.023610	0.109461	0.005883	0.283478	0.428075	-0.719164	-0.853909	-0.065661	-0.060572	0.512699
19934	-1.449421	0.050161	9.269184	0.018425	0.092168	0.013512	0.286333	0.426987	-0.717259	-0.853774	-0.066966	-0.061767	0.512612
19935	-1.536815	0.190416	9.531966	-0.001030	0.070243	0.037430	0.290209	0.430057	-0.714846	-0.854058	-0.067723	-0.062805	0.511912
19936	-1.584972	0.191370	9.838766	-0.006204	0.051030	0.042965	0.290466	0.428060	-0.712793	-0.854284	-0.068225	-0.063507	0.511382
19937	-1.532184	0.254980	10.118584	-0.109193	0.069120	0.017493	0.293328	0.426556	-0.712173	-0.854510	-0.067069	-0.065650	0.510885
19938	-1.792259	0.212365	10.470800	-0.005437	0.072734	-0.017992	0.296174	0.427618	-0.710267	-0.854145	-0.067721	-0.066806	0.511261
19939	-2.462549	0.245021	10.561014	-0.145179	0.103445	-0.060306	0.297450	0.430052	-0.707191	-0.853568	-0.066192	-0.070024	0.511992
19940	-2.795389	0.261977	10.085291	-0.244419	0.123449	-0.052542	0.299204	0.441894	-0.702958	-0.853109	-0.063230	-0.074541	0.512495
19941	-2.279846	0.319765	9.800478	-0.112603	0.127417	-0.024173	0.301907	0.445384	-0.700150	-0.852793	-0.062578	-0.077818	0.512613
19942	-1.792546	0.233172	9.520578	-0.054608	0.122032	-0.045994	0.306308	0.447104	-0.697741	-0.852161	-0.062844	-0.080358	0.513240
19943	-1.821574	0.241685	9.213191	0.048577	0.076476	-0.041707	0.307987	0.447106	-0.695698	-0.851533	-0.064384	-0.081125	0.513970
19944	-2.352046	0.279928	9.448805	0.046620	0.006999	-0.011179	0.310589	0.445740	-0.695077	-0.851312	-0.065249	-0.080621	0.514306
19945	-3.566895	0.279246	9.955919	0.031901	-0.057903	0.074622	0.309045	0.443460	-0.696479	-0.852109	-0.065355	-0.079169	0.513197
19946	-3.127479	0.138478	10.042055	0.192315	-0.067513	0.158533	0.309324	0.438753	-0.696741	-0.853553	-0.068205	-0.075679	0.510948
19947	-2.336872	0.146595	9.845523	0.181878	-0.078371	0.154838	0.308984	0.430524	-0.700727	-0.854969	-0.070800	-0.072268	0.508717
19948	-1.662284	0.219394	9.636814	0.087936	-0.116894	0.095382	0.306289	0.423821	-0.702508	-0.855957	-0.071268	-0.069082	0.507431
19949	-1.406522	0.166753	9.571255	-0.014679	-0.146366	0.034010	0.303180	0.421968	-0.703255	-0.856498	-0.069601	-0.066654	0.507074
19950	-1.416848	0.311065	9.568381	0.049453	-0.140896	0.001095	0.299964	0.419936	-0.708630	-0.856602	-0.069036	-0.063580	0.507370
19951	-1.767352	0.517487	9.635214	0.102836	-0.122649	-0.013454	0.296867	0.416726	-0.710792	-0.856454	-0.069544	-0.060415	0.507937
19952	-1.972793	0.637896	9.791003	0.164906	-0.082410	-0.014140	0.292844	0.415691	-0.711275	-0.856146	-0.071530	-0.057190	0.508553
19953	-1.837341	0.552480	10.059900	0.204331	-0.068630	-0.002881	0.291841	0.408964	-0.713584	-0.855873	-0.074340	-0.053906	0.508969
19954	-1.804598	0.243649	9.777443	0.315660	-0.051153	-0.014322	0.289288	0.399834	-0.716138	-0.855272	-0.079221	-0.049681	0.509672
19955	-1.708694	0.333597	9.292342	0.078776	-0.047848	-0.070896	0.287778	0.389887	-0.718702	-0.854446	-0.080003	-0.048150	0.511081
19956	-2.107772	0.619576	9.436646	0.008821	-0.051701	-0.093425	0.284656	0.392859	-0.720475	-0.853504	-0.079550	-0.047170	0.512814
19957	-1.932675	0.813020	9.623413	0.120710	-0.069802	-0.077145	0.283621	0.392328	-0.720981	-0.852556	-0.080826	-0.044863	0.514396
19958	-1.431103	0.762148	9.228934	0.193260	-0.129910	-0.064661	0.278192	0.388595	-0.724282	-0.851661	-0.082740	-0.040607	0.515926
19959	-1.155122	1.011876	8.932576	0.120600	-0.163781	-0.081587	0.276144	0.384687	-0.727867	-0.850719	-0.083033	-0.036691	0.517723
19960	-1.685652	1.569546	9.108266	0.069758	-0.133829	-0.109627	0.269657	0.383270	-0.729101	-0.849537	-0.082767	-0.033717	0.519903
19961	-2.103159	1.698657	9.821464	0.264234	-0.112718	-0.113320	0.265014	0.378048	-0.732666	-0.847952	-0.086059	-0.029232	0.522223
19962	-1.996626	1.600242	9.823479	0.266056	-0.108135	-0.114232	0.261155	0.371211	-0.735724	-0.846322	-0.089386	-0.024658	0.524540
19963	-1.522867	1.326632	9.735252	0.127279	-0.095482	-0.138917	0.257025	0.366134	-0.737750	-0.844643	-0.090550	-0.021955	0.527159
19964	-1.305360	1.206469	9.644386	-0.118695	-0.057324	-0.137437	0.252997	0.368307	-0.739774	-0.843403	-0.087892	-0.022331	0.529573
19965	-1.025248	1.100834	9.544707	-0.106902	0.028751	-0.095964	0.252324	0.372360	-0.738224	-0.842527	-0.086415	-0.024104	0.531130
19966	-0.876240	1.186989	9.326480	0.018445	0.089378	-0.043736	0.252966	0.373569	-0.737457	-0.841955	-0.087665	-0.025332	0.531776
19967	-0.928905	1.102121	9.161579	-0.116133	0.093053	0.020183	0.254895	0.377188	-0.736057	-0.842295	-0.086754	-0.028058	0.531249
19968	-1.101818	0.959434	9.042751	-0.316624	0.072731	0.028430	0.258885	0.384288	-0.733386	-0.843056	-0.082219	-0.032439	0.530513
19969	-1.260333	0.846992	9.318128	-0.500161	0.043215	0.018313	0.259463	0.397223	-0.728628	-0.843979	-0.074283	-0.038392	0.529819
19970	-1.423726	0.749173	9.651270	-0.424548	0.001175	0.005835	0.262004	0.408910	-0.725558	-0.844612	-0.067144	-0.042743	0.529429
19971	-1.528979	0.580881	9.743939	-0.356211	-0.000589	0.011724	0.260371	0.422271	-0.720911	-0.845173	-0.061156	-0.046437	0.528949
19972	-1.740829	0.512409	9.541779	-0.377466	0.017692	0.028198	0.261608	0.435181	-0.717959	-0.845857	-0.055001	-0.050535	0.528154
19973	-1.702141	0.483289	9.445720	-0.318351	0.054415	0.063514	0.262969	0.445300	-0.711795	-0.846785	-0.050298	-0.054710	0.526718
19974	-2.005810	0.478693	9.685250	-0.254103	0.111219	0.115420	0.265130	0.454171	-0.708723	-0.848087	-0.047306	-0.058995	0.524433
19975	-2.081450	0.187115	10.290127	-0.066770	0.107803	0.153293	0.270832	0.453876	-0.704912	-0.849604	-0.047560	-0.061364	0.521676
19976	-1.989959	0.211399	10.303323	-0.060856	0.049406	0.182949	0.272774	0.453335	-0.703128	-0.851481	-0.047280	-0.062506	0.518496
19977	-1.556310	0.270270	10.382604	0.097018	0.024212	0.248403	0.276162	0.451282	-0.703156	-0.853901	-0.049578	-0.061662	0.514385
19978	-1.257085	0.200728	10.274008	0.250604	0.061106	0.295284	0.280880	0.442221	-0.704097	-0.856563	-0.054864	-0.059675	0.509636
19979	-1.044233	0.047021	10.225833	0.278577	0.063029	0.308360	0.286921	0.428834	-0.706465	-0.859275	-0.060697	-0.057528	0.504631
19980	-1.148589	0.180338	9.876287	0.191290	0.029936	0.265509	0.289336	0.415061	-0.711118	-0.861645	-0.064608	-0.055631	0.500298
19981	-1.838227	0.708726	9.320396	-0.017139	0.000297	0.220155	0.292734	0.408454	-0.709863	-0.863842	-0.064606	-0.055468	0.496514
19982	-2.069337	0.651176	9.509456	-0.035707	0.001897	0.157293	0.295849	0.409363	-0.709502	-0.865422	-0.064200	-0.055495	0.493805
19983	-2.085667	0.526417	9.608487	0.050549	-0.007337	0.102416	0.295384	0.406375	-0.709115	-0.866352	-0.065188	-0.054706	0.492130
19984	-1.814529	0.791425	9.561928	-0.038416	-0.003849	0.055813	0.295910	0.404092	-0.708478	-0.866933	-0.064565	-0.054788	0.491178
19985	-1.355958	0.671814	9.492521	-0.084314	0.010686	0.013129	0.296032	0.408373	-0.710148	-0.867137	-0.063304	-0.055747	0.490876
19986	-1.054847	0.710292	9.313449	-0.144218	-0.018699	-0.038799	0.295361	0.411356	-0.708084	-0.866931	-0.060595	-0.056731	0.491467
19987	-1.298930	0.839779	9.332190	-0.161819	0.004087	-0.041708	0.294687	0.415144	-0.706149	-0.866690	-0.057861	-0.058375	0.492029
19988	-1.887471	0.921028	9.515059	-0.084632	0.032343	-0.066308	0.294664	0.419456	-0.704861	-0.866071	-0.056654	-0.059688	0.493102
19989	-2.038252	0.694904	9.606492	0.055828	0.047013	-0.095147	0.294928	0.419579	-0.705763	-0.864991	-0.058089	-0.060003	0.494788
19990	-1.827753	0.526544	9.495683	-0.023612	0.083472	-0.114046	0.295698	0.421191	-0.704868	-0.863764	-0.058388	-0.061656	0.496689
19991	-1.595323	0.320737	9.677387	-0.048574	0.087061	-0.136311	0.295673	0.424707	-0.702552	-0.862336	-0.058364	-0.063747	0.498906
19992	-1.382542	0.191876	9.859987	-0.081781	0.074278	-0.123526	0.298511	0.428186	-0.700773	-0.861079	-0.057554	-0.065831	0.500895
19993	-1.531548	0.095277	9.838039	-0.078178	0.045006	-0.127155	0.298231	0.431162	-0.698969	-0.859815	-0.056580	-0.067467	0.502956
19994	-1.788630	0.419133	9.720168	-0.081810	0.033068	-0.138254	0.298079	0.435742	-0.697937	-0.858447	-0.055336	-0.068857	0.505238
19995	-2.357898	0.492333	9.648674	-0.011921	0.004746	-0.134190	0.296890	0.440460	-0.697669	-0.857077	-0.055104	-0.069151	0.507544
19996	-2.316812	0.468210	9.605514	-0.004670	-0.018142	-0.156264	0.292987	0.442775	-0.698922	-0.855495	-0.054640	-0.068903	0.510289
19997	-2.183273	0.287345	10.103483	-0.027017	-0.004510	-0.169310	0.292845	0.444666	-0.698020	-0.853778	-0.054032	-0.069251	0.513174
19998	-1.628350	0.169185	9.698956	0.035972	-0.015292	-0.166174	0.288941	0.446584	-0.698631	-0.852034	-0.054273	-0.068643	0.516120
19999	-1.006663	0.210290	9.398098	-0.006225	-0.040775	-0.150633	0.288157	0.447267	-0.698368	-0.850521	-0.053647	-0.068115	0.518745
20000	-1.102850	0.151682	9.199554	-0.126763	-0.066568	-0.178889	0.283979	0.452815	-0.699103	-0.848866	-0.050570	-0.068332	0.521728
20001	-1.627798	0.060433	9.562899	-0.278746	-0.048534	-0.183439	0.281026	0.461642	-0.695863	-0.847267	-0.045165	-0.070522	0.524524
20002	-2.255617	-0.203653	10.086199	-0.136869	-0.015574	-0.168023	0.278265	0.468801	-0.694938	-0.845624	-0.042458	-0.071688	0.527237
20003	-2.257574	-0.294684	10.200117	0.078073	0.043247	-0.126415	0.276175	0.472045	-0.695177	-0.844142	-0.044144	-0.071657	0.529472
20004	-1.908013	-0.314489	9.833458	0.065513	0.068950	-0.107119	0.275402	0.470172	-0.695300	-0.842828	-0.045839	-0.072064	0.531362
20005	-1.805420	-0.103735	9.496531	-0.025538	0.024985	-0.123204	0.275267	0.470718	-0.694656	-0.841486	-0.045580	-0.072834	0.533403
20006	-1.806194	0.054621	9.373930	-0.037973	-0.051750	-0.108388	0.273565	0.474494	-0.695026	-0.840423	-0.044242	-0.072310	0.535260
20007	-1.892896	0.045463	9.560215	-0.011767	-0.080954	-0.092526	0.270058	0.475327	-0.696155	-0.839540	-0.043135	-0.071127	0.536892
20008	-2.147554	-0.122162	9.934731	0.026324	-0.066199	-0.030528	0.268503	0.474002	-0.696143	-0.839269	-0.042833	-0.069602	0.537540
20009	-2.209859	-0.188666	10.221251	0.111272	0.010858	0.058378	0.267220	0.472516	-0.698447	-0.839763	-0.045003	-0.068532	0.536727
20010	-1.792701	-0.224797	9.965407	0.143974	0.060448	0.106479	0.268922	0.469139	-0.698462	-0.840669	-0.048226	-0.067748	0.535127
20011	-1.455726	-0.131512	9.612218	0.030123	0.040278	0.100408	0.271152	0.465343	-0.699510	-0.841637	-0.049386	-0.067997	0.533466
20012	-1.385987	-0.097862	9.562935	-0.017069	0.001842	0.094693	0.272723	0.461703	-0.699139	-0.842645	-0.049257	-0.067960	0.531888
20013	-1.646610	-0.030271	9.782277	-0.034785	-0.007309	0.118597	0.273378	0.460352	-0.699145	-0.843928	-0.048822	-0.068070	0.529876
20014	-2.003466	-0.001186	10.052986	0.044739	0.011937	0.133718	0.274817	0.458186	-0.699286	-0.845265	-0.049897	-0.067510	0.527712
20015	-1.690206	0.005088	9.595143	0.054389	0.065890	0.110628	0.277168	0.455470	-0.699563	-0.846265	-0.051730	-0.067926	0.525876
20016	-1.468837	0.079098	9.300612	-0.038871	0.033731	0.061301	0.278341	0.454651	-0.699572	-0.846886	-0.051522	-0.068685	0.524797
20017	-1.522826	0.286316	9.427830	-0.052082	-0.018373	0.068684	0.280674	0.455040	-0.698434	-0.847665	-0.050603	-0.068821	0.523609
20018	-1.301247	0.340710	9.728294	0.107069	-0.041874	0.099061	0.280818	0.451811	-0.698822	-0.848632	-0.052129	-0.066733	0.522162
20019	-1.181392	0.477575	9.582515	0.174974	-0.014295	0.121512	0.281108	0.446816	-0.701012	-0.849713	-0.055165	-0.064472	0.520373
20020	-1.114240	0.552439	9.627397	0.099872	-0.021728	0.102683	0.281139	0.442621	-0.704099	-0.850672	-0.056783	-0.062792	0.518835
20021	-1.258564	0.487289	9.653939	0.012846	-0.024711	0.054254	0.281020	0.440334	-0.704613	-0.851237	-0.056858	-0.062077	0.517986
20022	-1.499328	0.426887	9.718054	0.018402	0.000764	0.022857	0.281673	0.438320	-0.703848	-0.851429	-0.057222	-0.061716	0.517673
20023	-1.682796	0.479214	9.649867	0.048154	0.018117	0.013743	0.282468	0.436415	-0.705398	-0.851479	-0.058297	-0.061404	0.517507
20024	-1.764654	0.460024	9.713642	0.049969	0.029055	0.008195	0.282486	0.433448	-0.706685	-0.851445	-0.059473	-0.061215	0.517453
20025	-1.696306	0.282304	9.762194	0.057114	0.043680	0.004528	0.281948	0.435354	-0.704623	-0.851355	-0.060956	-0.061258	0.517423
20026	-1.488562	0.179436	9.801216	0.015114	0.065525	-0.008586	0.284081	0.433812	-0.705156	-0.851138	-0.061896	-0.062070	0.517571
20027	-1.408817	0.133492	9.686103	-0.071567	0.045354	-0.004373	0.285381	0.433263	-0.704781	-0.851111	-0.061168	-0.063475	0.517532
20028	-1.556284	0.216988	9.565884	-0.111025	0.036153	-0.007335	0.285761	0.435279	-0.704268	-0.851097	-0.059658	-0.065091	0.517530
20029	-1.619359	0.301048	9.561673	-0.112839	0.021528	-0.004560	0.286901	0.439994	-0.701704	-0.851143	-0.057970	-0.066513	0.517466
20030	-1.592678	0.267519	9.590255	-0.094472	0.036179	-0.001718	0.287272	0.443361	-0.700420	-0.851155	-0.056750	-0.067950	0.517395
20031	-1.418993	0.249181	9.754838	-0.049557	0.034367	-0.019940	0.289845	0.447119	-0.697867	-0.850947	-0.056240	-0.068940	0.517661
20032	-1.525167	0.273156	9.792588	-0.042536	0.052621	-0.025476	0.291408	0.446430	-0.697880	-0.850632	-0.056041	-0.070147	0.518039
20033	-1.633803	0.321087	9.811326	-0.068507	0.036131	-0.037627	0.290443	0.447958	-0.697229	-0.850258	-0.055198	-0.071370	0.518575
20034	-1.804859	0.296371	9.718173	-0.075527	0.025136	-0.038573	0.291202	0.451726	-0.695691	-0.849870	-0.054136	-0.072464	0.519171
20035	-1.816714	0.252911	9.679049	-0.070330	0.017849	-0.031150	0.290409	0.454026	-0.694912	-0.849588	-0.053089	-0.073388	0.519611
20036	-1.698417	0.214567	9.653212	-0.016023	0.006960	-0.030851	0.290402	0.455240	-0.694398	-0.849240	-0.052860	-0.073547	0.520181
20037	-1.613822	0.166556	9.634125	0.004777	-0.005733	-0.004879	0.290150	0.455760	-0.696323	-0.849185	-0.052881	-0.073253	0.520309
20038	-1.560782	0.166786	9.670628	0.008347	0.005227	-0.011337	0.289880	0.455515	-0.694265	-0.849013	-0.053077	-0.073108	0.520591
20039	-1.584755	0.143049	9.778084	-0.003830	0.005194	-0.014168	0.289889	0.455499	-0.695936	-0.848856	-0.053044	-0.073087	0.520853
20040	-1.714911	0.137851	9.740792	-0.009129	0.007919	-0.012358	0.288981	0.455505	-0.696314	-0.848682	-0.052971	-0.073170	0.521133
20041	-1.758327	0.142542	9.730851	0.008493	0.006986	-0.025190	0.289889	0.455366	-0.695807	-0.848394	-0.053149	-0.073061	0.521598
20042	-1.806559	0.142067	9.619982	-0.016971	0.005140	-0.021625	0.289885	0.455373	-0.695036	-0.848144	-0.052899	-0.073190	0.522013
20043	-1.777453	0.103559	9.598111	-0.033576	0.012434	-0.023563	0.289354	0.458067	-0.694902	-0.847909	-0.052424	-0.073613	0.522383
20044	-1.757925	0.061024	9.811321	-0.040544	0.025222	-0.018080	0.288698	0.459152	-0.694511	-0.847677	-0.051991	-0.074324	0.522702
20045	-1.725954	-0.077695	10.021022	-0.051037	-0.000429	-0.018047	0.286786	0.460223	-0.693979	-0.847535	-0.051085	-0.074705	0.522966
20046	-1.661056	-0.044441	9.858874	-0.047534	-0.015040	-0.023542	0.287432	0.461958	-0.694369	-0.847320	-0.050103	-0.074812	0.523394
