# Supplementary material for: Identification of Haptic Based Guiding Using Hard Reins
Source: PLoS One. 2015 Jul 22;10(7):e0132020. doi: 10.1371/journal.pone.0132020 (PMC4511788; doi:10.1371/journal.pone.0132020)
Supplement: S2 File — (ZIP) [file pone.0132020.s002.zip › MotionData2/Subject10/T8/sync8.txt]

// Start Time: 0
// Sample rate: 25.0Hz
// Scenario: 4.9
// Firmware Version: 2.6.1
Counter	Acc_X	Acc_Y	Acc_Z	Gyr_X	Gyr_Y	Gyr_Z	Mag_X	Mag_Y	Mag_Z	Quat_w	Quat_x	Quat_y	Quat_z
19317	2.293391	3.457774	8.965042	0.009307	-0.008700	-0.030749	-0.936832	0.032819	-0.868693	0.924026	0.202306	-0.059358	0.318943
19318	2.248236	3.481192	8.626508	-0.062935	0.055942	-0.009327	-0.937100	0.033807	-0.868927	0.924556	0.200748	-0.058806	0.318493
19319	2.432639	3.283107	8.985074	0.060478	-0.046504	-0.066218	-0.935778	0.034748	-0.868644	0.924852	0.202176	-0.058980	0.316693
19320	2.372801	3.366978	8.982605	-0.032795	-0.025850	-0.142399	-0.935237	0.030824	-0.868507	0.926001	0.201850	-0.059209	0.313484
19321	2.127004	3.381911	8.743884	0.002775	-0.043589	-0.061007	-0.934438	0.029114	-0.867765	0.926490	0.202187	-0.059719	0.311722
19322	2.299200	3.407297	8.955804	0.051033	-0.032985	-0.115725	-0.935683	0.027953	-0.864683	0.927110	0.203425	-0.059662	0.309073
19323	2.450320	3.344488	8.838161	-0.005014	-0.028377	-0.105290	-0.935679	0.026713	-0.865393	0.927911	0.203577	-0.059767	0.306539
19324	2.421210	3.358533	8.916591	0.016122	-0.036536	-0.055764	-0.934615	0.024976	-0.863717	0.928288	0.204115	-0.060237	0.304942
19325	2.535908	3.428572	8.847373	0.026781	-0.004699	-0.044944	-0.933285	0.022864	-0.864202	0.928608	0.204646	-0.059971	0.303663
19326	2.435151	3.480132	8.728360	0.049116	-0.002803	0.029423	-0.935135	0.021635	-0.863550	0.928369	0.205487	-0.059961	0.303825
19327	2.377682	3.449964	8.755708	0.119762	0.014137	0.015621	-0.934071	0.020092	-0.864282	0.927954	0.207569	-0.059040	0.303859
19328	2.442537	3.470554	8.704590	0.157949	0.014926	0.068777	-0.932343	0.017804	-0.863570	0.927039	0.210275	-0.058204	0.304951
19329	2.427503	3.518844	8.852994	0.172635	0.018871	0.058237	-0.934981	0.014171	-0.860705	0.926130	0.213263	-0.057063	0.305853
19330	2.177572	3.708531	9.176051	0.038930	-0.021445	0.204356	-0.937099	0.013594	-0.857748	0.924830	0.213828	-0.058205	0.309159
19331	2.650940	3.352972	8.731127	0.016514	-0.017417	0.034490	-0.939489	0.016170	-0.858175	0.924683	0.214170	-0.058598	0.309288
19332	2.201627	3.927405	8.968142	0.143884	0.043052	-0.210429	-0.934443	0.011033	-0.858263	0.925554	0.216757	-0.056123	0.305313
19333	2.108844	3.479094	8.983118	0.070417	-0.024150	0.036492	-0.937749	0.009228	-0.855331	0.925156	0.218134	-0.056310	0.305505
19334	2.384793	3.600603	8.889578	-0.049169	0.012875	-0.062727	-0.935366	0.009332	-0.856160	0.925914	0.217162	-0.056209	0.303914
19335	2.286152	3.540540	8.735367	-0.046673	0.004766	-0.022075	-0.935628	0.008659	-0.856983	0.926413	0.216257	-0.056327	0.303018
19336	2.333022	3.638496	8.849193	-0.019910	0.008335	-0.013145	-0.935099	0.008641	-0.856722	0.926734	0.215799	-0.056348	0.302357
19337	2.440118	3.613738	8.843038	-0.044026	0.005706	0.013263	-0.935366	0.009623	-0.856687	0.927005	0.214898	-0.056594	0.302123
19338	2.406992	3.562155	8.770202	-0.051272	-0.002325	0.047679	-0.936827	0.011348	-0.857420	0.927079	0.213854	-0.057263	0.302509
19339	2.403234	3.503828	8.746457	-0.011284	-0.005175	0.032761	-0.937631	0.014737	-0.858376	0.927076	0.213606	-0.057609	0.302630
19340	2.372992	3.580967	8.865294	-0.026743	0.014036	0.041677	-0.935118	0.015168	-0.855307	0.927099	0.212924	-0.057801	0.303001
19341	2.295609	3.564994	8.814901	-0.042408	0.005533	0.020374	-0.937239	0.016083	-0.856594	0.927314	0.212050	-0.058088	0.302902
19342	2.345377	3.493072	8.773646	0.003958	0.005413	-0.030765	-0.936978	0.017502	-0.857893	0.927635	0.212073	-0.057946	0.301928
19343	2.388434	3.527841	8.815623	-0.016802	-0.007202	-0.030923	-0.936450	0.018072	-0.858954	0.928034	0.211811	-0.058104	0.300855
19344	2.403395	3.508695	8.828261	-0.003579	0.005050	-0.018428	-0.936182	0.016938	-0.858457	0.928310	0.211683	-0.058066	0.300099
19345	2.408100	3.518491	8.845181	-0.005681	-0.009409	-0.009689	-0.936442	0.015550	-0.858498	0.928528	0.211617	-0.058298	0.299425
19346	1.936269	3.553587	8.519943	0.046201	0.041905	-0.055060	-0.934849	0.014141	-0.859500	0.928854	0.212234	-0.057123	0.298202
19347	2.615668	3.896131	9.433586	-0.193206	0.064404	-0.324612	-0.931529	0.010710	-0.859245	0.931799	0.208603	-0.055758	0.291765
19348	2.544500	3.171383	8.409107	-0.192592	0.001942	0.186058	-0.932079	0.017765	-0.862099	0.931647	0.204736	-0.057735	0.294592
19349	2.137223	3.231994	8.735532	0.038614	-0.023690	0.150451	-0.934206	0.020926	-0.863985	0.930713	0.205393	-0.058645	0.296896
19350	2.260888	3.387185	8.974035	0.074027	0.000577	-0.027022	-0.933675	0.020326	-0.862669	0.930711	0.206745	-0.058199	0.296052
19351	2.358252	3.478758	8.923380	0.093688	0.002395	-0.021668	-0.933397	0.015499	-0.859339	0.930595	0.208472	-0.057594	0.295322
19352	2.369166	3.408557	8.866477	0.027190	0.009108	0.043590	-0.933269	0.016730	-0.858363	0.930376	0.208819	-0.057559	0.295773
19353	2.308346	3.405016	8.768360	0.167373	0.006429	-0.016089	-0.933402	0.017021	-0.858754	0.929917	0.211882	-0.056474	0.295249
19354	2.239512	3.733909	8.999647	-0.044079	0.030342	-0.048430	-0.933790	0.013965	-0.858981	0.930565	0.210882	-0.056077	0.293996
19355	2.257272	3.540023	8.794659	-0.018286	0.021341	-0.071383	-0.931531	0.011471	-0.862038	0.931224	0.210469	-0.055576	0.292293
19356	2.481555	3.650934	9.154523	-0.210812	0.003343	0.124101	-0.931673	0.015161	-0.864601	0.931520	0.206327	-0.057379	0.293951
19357	2.382637	3.129597	8.300958	-0.231842	-0.022668	0.304284	-0.934086	0.025471	-0.867597	0.930774	0.201761	-0.060528	0.298812
19358	2.190829	3.228119	8.804600	0.125499	-0.045408	0.195660	-0.937143	0.029387	-0.864889	0.929175	0.204077	-0.061528	0.301994
19359	2.269986	3.406368	8.902131	0.134140	-0.017483	0.079221	-0.939074	0.029136	-0.864089	0.928265	0.206553	-0.061474	0.303119
19360	2.300910	3.584144	9.075039	0.017039	0.029057	-0.044638	-0.940135	0.029730	-0.864595	0.928644	0.206697	-0.060761	0.302003
19361	2.260321	3.156173	8.865211	-0.068757	0.027071	-0.066106	-0.939604	0.029761	-0.866478	0.929501	0.205305	-0.060504	0.300363
19362	1.977878	3.966644	8.953929	0.051555	0.092726	-0.450741	-0.934822	0.024301	-0.864427	0.932209	0.206189	-0.056733	0.291981
19363	1.654398	3.455913	9.186144	0.173560	0.447785	-0.170399	-0.926088	0.026375	-0.866205	0.933091	0.206961	-0.046732	0.290385
19364	3.131849	3.143215	8.526027	0.150269	-0.074086	0.071586	-0.923747	0.021315	-0.867044	0.932120	0.210067	-0.047652	0.291123
19365	2.431850	3.567486	9.001990	0.012708	-0.038761	0.105101	-0.925333	0.020556	-0.868928	0.931554	0.210399	-0.048861	0.292494
19366	2.113504	3.474314	8.894240	-0.032755	-0.071594	0.050011	-0.928522	0.024230	-0.867701	0.931469	0.210099	-0.050709	0.292664
19367	2.180320	3.531358	8.927151	-0.064513	-0.051887	-0.038388	-0.929181	0.022920	-0.864650	0.932048	0.209206	-0.052013	0.291229
19368	2.346058	3.463960	8.805177	-0.156173	-0.122310	0.045715	-0.931442	0.026311	-0.864248	0.932440	0.206900	-0.055506	0.290976
19369	2.261776	3.037623	8.581962	-0.020569	-0.092950	0.198431	-0.931819	0.019632	-0.864725	0.931395	0.206796	-0.058318	0.293834
19370	2.247604	3.559280	8.924191	0.024898	-0.174456	0.130836	-0.934741	0.022915	-0.864989	0.930450	0.208076	-0.062075	0.295150
19371	2.199883	3.271983	8.879162	-0.097557	-0.142759	0.173114	-0.941109	0.027026	-0.861431	0.929784	0.206845	-0.066160	0.297219
19372	2.381985	3.833556	8.704807	-0.085710	0.049544	-0.407402	-0.940042	0.024532	-0.863267	0.932731	0.205437	-0.064174	0.289293
19373	2.510208	3.612576	8.777802	-0.030231	0.012346	0.037205	-0.935539	0.023994	-0.862531	0.932786	0.204739	-0.064402	0.289561
19374	2.238087	3.661048	8.855737	0.016687	-0.027886	0.025658	-0.936862	0.023911	-0.863726	0.932669	0.205126	-0.065045	0.289518
19375	2.117959	3.704970	8.692862	-0.023452	-0.012917	-0.018548	-0.936327	0.021935	-0.863258	0.932985	0.204790	-0.065460	0.288644
19376	2.209999	3.937228	8.612098	-0.006778	0.044228	-0.094189	-0.935532	0.021480	-0.862477	0.933748	0.204479	-0.064402	0.286629
19377	2.181671	3.912450	8.693252	0.047145	0.071174	-0.086769	-0.934470	0.020456	-0.861449	0.934264	0.205100	-0.062543	0.284908
19378	2.365528	4.454682	8.952345	-0.103461	0.128847	-0.168277	-0.932219	0.020751	-0.864416	0.935933	0.202586	-0.060148	0.281729
19379	2.577483	4.497351	8.814111	-0.386824	0.151376	-0.169066	-0.928388	0.023975	-0.868918	0.938707	0.194792	-0.058895	0.278240
19380	2.529471	3.120085	7.930053	-0.228038	0.183942	-0.139097	-0.921520	0.030472	-0.879251	0.940697	0.189588	-0.056286	0.275642
19381	2.692124	2.540504	8.199365	0.345062	0.127465	-0.175695	-0.916997	0.023589	-0.881802	0.940570	0.195671	-0.051460	0.272749
19382	2.447138	2.584710	9.168731	0.513508	0.110769	-0.017878	-0.914850	0.013439	-0.879468	0.938855	0.204671	-0.046621	0.272925
19383	2.351501	3.100061	9.763643	0.365429	0.017864	-0.086142	-0.912970	0.003975	-0.876304	0.937927	0.211555	-0.044107	0.271277
19384	1.812712	3.425285	10.019049	0.115999	-0.179395	-0.285237	-0.913209	-0.005042	-0.872297	0.938936	0.214884	-0.045747	0.264823
19385	1.724375	3.239124	9.261964	-0.074316	-0.267721	-0.518866	-0.913442	-0.016987	-0.862214	0.941806	0.215354	-0.049085	0.253407
19386	2.763916	2.850093	8.334021	-0.005208	-0.296814	-0.683465	-0.912093	-0.025906	-0.857954	0.945022	0.217337	-0.051864	0.238763
19387	3.926640	3.152787	8.579225	-0.009676	-0.278034	-0.650037	-0.911545	-0.032882	-0.852415	0.947877	0.219106	-0.054583	0.224819
19388	3.890380	3.467735	9.061937	-0.241969	-0.193050	-0.498177	-0.909936	-0.039939	-0.850513	0.951020	0.215841	-0.057255	0.213766
19389	2.937357	3.979596	9.004765	-0.431101	-0.040684	-0.398589	-0.905169	-0.039980	-0.853520	0.954543	0.208237	-0.058481	0.205097
19390	1.924169	4.944269	8.870122	-0.436486	-0.060801	-0.200515	-0.902520	-0.039633	-0.859172	0.957171	0.200304	-0.060702	0.200043
19391	0.530231	3.394610	8.867924	-0.400799	-0.251662	-0.420505	-0.903055	-0.037632	-0.860712	0.960141	0.194140	-0.065704	0.190059
19392	0.792234	4.552320	8.602467	-0.328966	-0.382375	-0.574161	-0.902676	-0.031475	-0.861861	0.963087	0.189928	-0.072184	0.176578
19393	0.192035	4.398303	9.403571	-0.363516	-0.376321	-0.831379	-0.902789	-0.038275	-0.857248	0.966726	0.185479	-0.077689	0.158122
19394	1.199012	3.952943	9.317481	-0.520599	-0.219115	-1.055622	-0.897343	-0.044224	-0.858842	0.971452	0.177614	-0.079754	0.135548
19395	2.281106	3.283134	8.580703	-0.438017	-0.140622	-0.963993	-0.888573	-0.054947	-0.862503	0.975207	0.171058	-0.080346	0.115128
19396	1.880369	2.707857	8.495725	-0.275438	-0.186278	-0.789498	-0.882468	-0.060090	-0.863408	0.977580	0.167269	-0.082022	0.098131
19397	1.468409	2.525655	8.874382	-0.143763	-0.207728	-0.668899	-0.875972	-0.062853	-0.865046	0.978958	0.165984	-0.084224	0.083648
19398	1.349166	3.004165	9.435151	-0.130293	-0.229543	-0.572639	-0.874098	-0.070046	-0.863553	0.979925	0.164676	-0.087148	0.070945
19399	1.300399	3.469304	9.208708	-0.287015	-0.253995	-0.572405	-0.873028	-0.073702	-0.863414	0.981164	0.160427	-0.090697	0.057911
19400	2.106142	3.445029	8.680018	-0.349219	-0.221787	-0.528354	-0.871438	-0.074350	-0.861039	0.982433	0.154681	-0.093866	0.045702
19401	2.525443	2.928397	9.279260	-0.200118	-0.199282	-0.379302	-0.870905	-0.075642	-0.860013	0.982983	0.151683	-0.096872	0.036784
19402	1.753770	2.836787	9.889297	-0.374123	-0.185842	-0.264673	-0.870381	-0.072985	-0.866909	0.983921	0.144875	-0.100110	0.029798
19403	1.311473	2.416033	9.130342	-0.370435	-0.191390	-0.400712	-0.870000	-0.067198	-0.870216	0.984786	0.138511	-0.102980	0.020142
19404	2.009604	2.613154	8.919211	-0.248868	-0.191185	-0.437617	-0.869206	-0.066758	-0.871954	0.985207	0.134483	-0.105748	0.009982
19405	2.055591	2.584840	8.723467	-0.190243	-0.207145	-0.275753	-0.871058	-0.067295	-0.871011	0.985297	0.131373	-0.109181	0.003117
19406	1.653051	2.735323	8.815886	-0.093871	-0.246067	-0.251750	-0.872248	-0.068190	-0.867271	0.984994	0.129989	-0.113492	-0.003185
19407	1.744817	2.923928	9.139809	0.019297	-0.263973	-0.315199	-0.872641	-0.070212	-0.863844	0.984277	0.131103	-0.117902	-0.010516
19408	1.875994	3.052545	9.287279	-0.067768	-0.283881	-0.294419	-0.875940	-0.074285	-0.859375	0.983678	0.130303	-0.122819	-0.017710
19409	1.766656	3.147627	9.028071	-0.164612	-0.297517	-0.208144	-0.879118	-0.074402	-0.857197	0.983250	0.127540	-0.128068	-0.023473
19410	1.642077	3.033680	8.760345	-0.052435	-0.290042	-0.328825	-0.883739	-0.079148	-0.852467	0.982429	0.127116	-0.133021	-0.031299
19411	2.243226	3.093181	9.197149	0.062332	-0.310834	-0.453398	-0.884781	-0.085400	-0.846484	0.981069	0.129453	-0.137977	-0.041329
19412	2.760174	3.903665	9.967489	-0.043798	-0.215676	-0.308299	-0.884109	-0.089426	-0.841926	0.980276	0.129169	-0.141484	-0.048549
19413	2.537164	4.093849	10.378019	-0.257523	0.017588	-0.286227	-0.882778	-0.091663	-0.843086	0.980639	0.125118	-0.140102	-0.055353
19414	2.671737	3.217457	9.089013	-0.570501	0.185846	-0.259572	-0.878820	-0.085946	-0.853008	0.982181	0.114760	-0.135276	-0.062051
19415	2.893251	2.301340	7.456376	-0.561953	0.133965	-0.245704	-0.872222	-0.077464	-0.864482	0.983397	0.104732	-0.131372	-0.068584
19416	2.541449	2.185716	7.354990	-0.028529	-0.019925	-0.025679	-0.870643	-0.073470	-0.869872	0.983329	0.104112	-0.131791	-0.069690
19417	2.070157	2.789057	9.254307	0.198279	-0.046370	-0.171861	-0.869578	-0.075953	-0.866074	0.982478	0.108605	-0.132639	-0.073142
19418	2.640459	2.207181	9.682967	-0.109697	-0.043148	-0.333821	-0.868111	-0.079763	-0.865676	0.982043	0.107168	-0.132716	-0.080577
19419	3.031865	1.505480	9.488460	-0.204070	-0.024485	-0.401239	-0.863471	-0.081326	-0.869132	0.981664	0.104330	-0.132042	-0.089536
19420	4.014025	1.873030	11.282516	0.000336	0.132702	-0.283168	-0.860792	-0.092297	-0.868037	0.981434	0.105215	-0.128963	-0.095317
19421	2.751314	1.383896	9.658882	-0.353748	0.029184	-0.178515	-0.855105	-0.089521	-0.873111	0.981818	0.098843	-0.127422	-0.100139
19422	2.515740	1.160992	8.086419	0.091643	-0.196571	-0.175812	-0.853259	-0.086688	-0.876797	0.980707	0.100582	-0.131239	-0.104274
19423	2.732814	2.194211	8.920493	0.198634	-0.208833	-0.144722	-0.856412	-0.095672	-0.871280	0.979367	0.104442	-0.135578	-0.107470
19424	2.495670	2.061263	8.952730	0.109721	-0.096228	-0.199037	-0.857193	-0.100508	-0.866463	0.978371	0.106810	-0.137402	-0.111814
19425	2.518959	2.185532	9.438709	-0.006267	-0.026333	-0.259977	-0.857442	-0.106469	-0.861821	0.977645	0.107342	-0.137470	-0.117432
19426	2.810044	2.142247	9.260226	-0.128646	-0.013069	-0.190491	-0.854267	-0.105692	-0.862370	0.977354	0.105205	-0.137132	-0.122087
19427	3.083998	2.021001	9.303244	-0.077040	0.001109	-0.098351	-0.851220	-0.106158	-0.863358	0.977200	0.103938	-0.136873	-0.124667
19428	2.673443	1.926151	9.144539	-0.196600	0.010069	0.000447	-0.850434	-0.103022	-0.867023	0.977554	0.100003	-0.136305	-0.125730
19429	2.642279	2.017815	9.063462	-0.102081	0.038271	-0.029130	-0.850439	-0.100988	-0.870579	0.977711	0.098121	-0.135419	-0.126944
19430	2.705643	2.116055	9.030968	-0.120009	0.067303	-0.094440	-0.849122	-0.098171	-0.873053	0.977802	0.096080	-0.133736	-0.129563
19431	2.846669	2.201135	8.952818	-0.028076	0.120444	-0.090308	-0.847272	-0.097212	-0.874116	0.977859	0.096015	-0.131344	-0.131610
19432	2.994541	2.320330	8.956455	0.000909	0.130725	-0.028303	-0.841713	-0.096437	-0.876972	0.978035	0.096323	-0.128863	-0.132531
19433	2.778066	2.272733	9.166797	0.045198	0.111849	-0.005254	-0.840123	-0.096734	-0.877805	0.978134	0.097448	-0.127040	-0.132733
19434	2.537325	2.195546	9.179248	-0.046118	0.162846	-0.013999	-0.835093	-0.096089	-0.880524	0.978503	0.096880	-0.123834	-0.133456
19435	2.634782	2.260405	8.989194	-0.070925	0.226735	-0.017224	-0.831651	-0.095675	-0.883770	0.979059	0.096067	-0.119455	-0.133957
19436	2.788021	2.457361	8.881691	-0.076300	0.317027	-0.002557	-0.825304	-0.092678	-0.886966	0.979843	0.095291	-0.113167	-0.134237
19437	2.621097	3.168048	9.622172	-0.037250	0.233836	0.067749	-0.817364	-0.090883	-0.894109	0.980523	0.094997	-0.108946	-0.132972
19438	2.396946	3.295020	9.272552	-0.057714	0.035746	0.160182	-0.817638	-0.087448	-0.897617	0.981036	0.093467	-0.108531	-0.130592
19439	1.608642	2.790356	8.912792	0.101290	-0.126989	0.212887	-0.820026	-0.086070	-0.894461	0.981015	0.094687	-0.112031	-0.126861
19440	0.334799	2.517233	8.964823	0.118947	-0.192067	0.114683	-0.825186	-0.087587	-0.890024	0.980552	0.096139	-0.116449	-0.125355
19441	1.019134	2.478683	9.034250	0.031918	-0.076834	-0.078617	-0.827697	-0.089392	-0.887907	0.980017	0.096827	-0.118137	-0.127417
19442	1.754632	2.103691	9.367735	0.017003	-0.027893	-0.119172	-0.828748	-0.092221	-0.885168	0.979527	0.097240	-0.118624	-0.130384
19443	1.794134	2.094717	9.542315	0.001203	-0.049610	-0.037154	-0.828480	-0.093349	-0.884939	0.979216	0.097281	-0.119749	-0.131654
19444	1.057258	2.188205	10.062966	0.030059	-0.066199	-0.076807	-0.828740	-0.095338	-0.883122	0.978709	0.097749	-0.121102	-0.133825
19445	1.069179	2.183557	9.971904	0.107718	-0.173422	-0.172731	-0.829527	-0.097691	-0.883188	0.977515	0.099863	-0.124577	-0.137742
19446	1.927384	1.995200	9.672315	0.097042	-0.072599	-0.260701	-0.828973	-0.106580	-0.879454	0.976313	0.102078	-0.125867	-0.143353
19447	1.988544	2.127413	9.923515	-0.022591	0.019391	-0.281730	-0.826719	-0.107613	-0.879245	0.975499	0.102423	-0.124950	-0.149329
19448	1.381525	1.990126	9.438979	-0.265368	-0.016255	-0.327657	-0.821952	-0.107644	-0.882653	0.974889	0.097882	-0.123920	-0.157017
19449	1.242540	1.671970	8.690965	-0.107297	-0.064901	-0.321222	-0.820098	-0.107492	-0.885084	0.973823	0.096373	-0.124263	-0.164131
19450	1.819075	2.017466	9.278899	0.037673	-0.145762	-0.307295	-0.815315	-0.113517	-0.882649	0.972256	0.097261	-0.126748	-0.170861
19451	1.899987	2.157337	9.694320	-0.123222	-0.128234	-0.279430	-0.814512	-0.116479	-0.882082	0.971109	0.095107	-0.128300	-0.177314
19452	1.660764	2.072860	9.374715	-0.203545	-0.167189	-0.242736	-0.814652	-0.113984	-0.881196	0.970077	0.091055	-0.130473	-0.183405
19453	1.823596	1.806380	9.376907	-0.051553	-0.198815	-0.277850	-0.815311	-0.115048	-0.882832	0.968524	0.090000	-0.133630	-0.189749
19454	1.997172	1.884800	9.588638	-0.062302	-0.183715	-0.244238	-0.815568	-0.117738	-0.880903	0.967087	0.088621	-0.136622	-0.195506
19455	1.925332	2.033957	9.267593	-0.107747	-0.181936	-0.260266	-0.815446	-0.114294	-0.879051	0.965655	0.086467	-0.139233	-0.201613
19456	1.829064	2.192379	8.943322	0.005171	-0.195621	-0.244063	-0.817427	-0.116083	-0.878146	0.963980	0.086330	-0.142717	-0.207175
19457	1.835323	2.401269	9.175411	0.093730	-0.212211	-0.261589	-0.819405	-0.119689	-0.870996	0.962014	0.087950	-0.146695	-0.212777
19458	1.960805	2.554044	9.206992	0.036090	-0.197715	-0.291770	-0.819650	-0.126753	-0.866926	0.959982	0.088535	-0.150243	-0.219140
19459	1.864779	2.333805	8.868736	0.075477	-0.230442	-0.321877	-0.818047	-0.131885	-0.863756	0.957618	0.089905	-0.154351	-0.225965
19460	1.947972	2.786804	8.916010	0.218316	-0.225064	-0.346187	-0.819356	-0.137889	-0.856153	0.954795	0.094013	-0.159122	-0.232825
19461	2.292379	3.288251	9.112944	0.225192	-0.211168	-0.400990	-0.818929	-0.148658	-0.849393	0.951676	0.098617	-0.163355	-0.240631
19462	2.684431	3.601239	9.394596	0.175462	-0.189641	-0.424100	-0.817457	-0.154369	-0.845166	0.948483	0.102304	-0.167061	-0.249005
19463	2.414991	4.101313	10.104637	0.184102	-0.034018	-0.385925	-0.812793	-0.165500	-0.839002	0.945910	0.106995	-0.167740	-0.256262
19464	2.041431	3.502174	9.267302	-0.103177	0.068643	-0.323272	-0.806957	-0.169282	-0.838117	0.944539	0.106359	-0.165307	-0.263072
19465	2.874171	2.798616	7.625339	-0.112208	0.054143	-0.387161	-0.797149	-0.172777	-0.841560	0.942750	0.105902	-0.162792	-0.271120
19466	2.883701	2.716198	7.053402	0.145832	-0.094878	-0.098197	-0.796341	-0.177573	-0.840113	0.941446	0.108334	-0.165251	-0.273196
19467	2.410259	3.052404	8.119461	0.546649	-0.124602	-0.017498	-0.798575	-0.184432	-0.830784	0.939544	0.118106	-0.170516	-0.272454
19468	3.180560	3.876939	10.163690	0.658803	-0.008696	-0.092607	-0.798319	-0.199313	-0.816786	0.937221	0.130620	-0.174122	-0.272464
19469	3.168844	3.381638	10.997461	0.223802	0.225485	-0.074788	-0.794844	-0.210999	-0.809686	0.936844	0.136385	-0.170903	-0.272972
19470	2.823437	2.290059	8.292101	-0.132776	0.151135	-0.070892	-0.792584	-0.213490	-0.812877	0.937175	0.134841	-0.167232	-0.274871
19471	2.904739	2.636250	8.600073	0.297191	-0.012390	0.109723	-0.791783	-0.215907	-0.811756	0.936778	0.139976	-0.169409	-0.272312
19472	2.875226	2.842163	9.762574	0.175686	-0.075219	0.129244	-0.792839	-0.217321	-0.809911	0.936566	0.142288	-0.172221	-0.270071
19473	2.780434	2.869892	9.085342	-0.059295	-0.158995	0.017416	-0.795572	-0.217207	-0.810001	0.936150	0.140190	-0.174951	-0.270855
19474	2.927076	2.989023	8.699019	-0.009515	-0.130056	-0.021170	-0.798746	-0.218609	-0.806522	0.935437	0.139249	-0.177362	-0.272231
19475	2.867544	3.058336	8.701484	-0.028078	-0.056371	0.012848	-0.802450	-0.220318	-0.801304	0.935262	0.138263	-0.178350	-0.272691
19476	2.656710	3.183161	8.718143	-0.025458	-0.021021	0.021964	-0.804044	-0.218314	-0.801892	0.935204	0.137459	-0.178754	-0.273031
19477	2.740896	3.340041	8.743612	-0.050216	0.033147	-0.019344	-0.801399	-0.217182	-0.805239	0.935232	0.136645	-0.177868	-0.273921
19478	2.725934	3.366474	8.776650	-0.080648	0.075542	-0.018283	-0.800475	-0.215757	-0.807485	0.935441	0.135478	-0.176055	-0.274956
19479	2.763654	3.418132	8.770198	-0.098498	0.098553	-0.019970	-0.798227	-0.214765	-0.810430	0.935818	0.134113	-0.173693	-0.275843
19480	2.929395	3.360449	8.710731	-0.083234	0.099593	0.015415	-0.796642	-0.213552	-0.810141	0.936285	0.132909	-0.171506	-0.276207
19481	2.868557	3.492847	8.698237	-0.096705	0.095134	0.047179	-0.795051	-0.213620	-0.814856	0.936999	0.131322	-0.169429	-0.275829
19482	2.620317	3.551457	8.728689	-0.060754	0.106000	0.050949	-0.793478	-0.208466	-0.816051	0.937599	0.130444	-0.167343	-0.275479
19483	2.434603	3.640334	8.799343	-0.027513	0.075184	0.013760	-0.791756	-0.208478	-0.817278	0.937865	0.130175	-0.165948	-0.275544
19484	2.374827	3.469330	8.741032	-0.044284	0.072617	-0.032259	-0.790167	-0.208325	-0.819437	0.937835	0.129694	-0.164365	-0.276820
19485	2.528553	3.544944	8.788504	-0.043471	0.119432	-0.054981	-0.789367	-0.209804	-0.822712	0.937896	0.129614	-0.161883	-0.278110
19486	2.347930	3.391188	8.938165	-0.114766	0.127438	-0.079865	-0.786987	-0.208672	-0.825788	0.937933	0.128262	-0.158759	-0.280404
19487	2.471425	3.509936	8.892920	-0.151829	0.155263	-0.102820	-0.780632	-0.208282	-0.830946	0.938087	0.126511	-0.154885	-0.282838
19488	2.688162	3.807567	8.810676	-0.180441	0.177411	-0.072768	-0.775741	-0.205224	-0.835330	0.938430	0.124180	-0.150467	-0.285110
19489	2.274532	3.649568	8.813617	-0.147484	0.122545	-0.001308	-0.774818	-0.203138	-0.842115	0.939002	0.122045	-0.147513	-0.285694
19490	1.897300	3.795607	8.451935	-0.129845	0.120531	0.012966	-0.770854	-0.199734	-0.848489	0.939507	0.120083	-0.144654	-0.286323
19491	1.537176	3.463863	8.953658	-0.072501	0.111815	-0.046947	-0.768740	-0.198206	-0.850343	0.939576	0.119479	-0.142209	-0.287573
19492	1.693879	3.833293	9.497240	-0.041038	-0.097625	-0.050903	-0.767554	-0.196565	-0.850036	0.938884	0.118125	-0.143793	-0.289596
19493	1.609501	3.168993	8.508004	-0.108618	-0.148977	-0.120332	-0.769406	-0.196641	-0.850956	0.937842	0.115589	-0.145843	-0.292951
19494	1.431046	2.624448	8.410358	0.057124	-0.191928	-0.233185	-0.772059	-0.195211	-0.849807	0.935562	0.116057	-0.149336	-0.298251
19495	1.649348	2.543570	9.500789	0.089405	-0.272263	-0.279641	-0.772303	-0.202397	-0.846546	0.932680	0.116941	-0.154431	-0.304277
19496	1.987627	2.163800	9.863039	-0.057596	-0.245413	-0.264084	-0.772695	-0.204534	-0.844195	0.930213	0.115031	-0.158132	-0.310589
19497	2.397651	2.003744	9.778143	-0.130531	-0.189331	-0.218947	-0.772035	-0.203706	-0.844445	0.928384	0.112033	-0.160420	-0.315938
19498	2.687190	2.528432	9.629025	-0.152160	-0.084875	-0.099078	-0.772173	-0.201393	-0.847857	0.927577	0.108823	-0.160914	-0.319162
19499	2.420043	2.406657	9.434176	-0.229189	-0.023946	0.001121	-0.772754	-0.198311	-0.849780	0.927850	0.104274	-0.159981	-0.320354
19500	2.261649	2.187736	9.305806	-0.169373	-0.026531	0.053499	-0.774889	-0.192626	-0.852123	0.928216	0.100625	-0.159599	-0.320650
19501	1.909377	2.096377	9.209037	-0.163108	0.003544	0.060868	-0.775961	-0.188056	-0.855587	0.928804	0.097238	-0.158668	-0.320456
19502	2.046690	2.307653	9.519745	-0.014240	0.076018	0.058216	-0.775572	-0.185121	-0.856168	0.929228	0.097123	-0.157374	-0.319900
19503	2.105873	2.104810	9.330536	-0.113014	0.066515	0.049004	-0.774914	-0.183398	-0.858938	0.929838	0.095072	-0.155540	-0.319639
19504	2.086064	2.201908	9.047413	-0.040609	0.042756	0.096746	-0.773951	-0.180814	-0.861263	0.930468	0.094145	-0.154761	-0.318456
19505	1.684277	2.180055	9.056912	0.060041	-0.021194	0.091436	-0.777533	-0.178193	-0.862479	0.930749	0.094603	-0.155714	-0.317034
19506	1.633817	2.378165	8.909453	0.114100	-0.101250	0.075187	-0.780041	-0.180704	-0.859982	0.930504	0.095711	-0.158553	-0.316011
19507	1.702344	2.452220	8.824347	0.172393	-0.170936	0.036892	-0.782286	-0.183103	-0.856546	0.929737	0.097489	-0.162861	-0.315534
19508	2.029232	2.997051	9.119101	0.177531	-0.261450	-0.038919	-0.787443	-0.185615	-0.851336	0.928095	0.099131	-0.168850	-0.316707
19509	2.207808	3.675114	9.331275	0.155274	-0.182707	-0.137574	-0.790208	-0.191568	-0.844519	0.926160	0.101139	-0.172909	-0.319534
19510	2.312872	4.002287	9.370542	0.081409	-0.092546	-0.356518	-0.789664	-0.197346	-0.836394	0.923175	0.103150	-0.174504	-0.326584
19511	2.271064	3.894714	9.264166	0.149500	0.076865	-0.280942	-0.785413	-0.202811	-0.833533	0.921138	0.107286	-0.173437	-0.331533
19512	1.693453	2.913263	8.921688	0.100848	0.147192	-0.195597	-0.779580	-0.205617	-0.832616	0.919918	0.110657	-0.171057	-0.335031
19513	2.829325	3.035800	8.734179	0.073498	0.060077	-0.131069	-0.773211	-0.210526	-0.831773	0.918935	0.112750	-0.170107	-0.337506
19514	3.190048	2.906398	8.577738	0.041971	-0.016958	0.025636	-0.774662	-0.212154	-0.832345	0.918752	0.113179	-0.170841	-0.337489
19515	2.611387	3.284298	8.817080	0.091219	0.003740	0.139190	-0.774399	-0.211918	-0.830731	0.919348	0.114276	-0.171704	-0.335049
19516	1.935064	3.216226	9.076047	0.164634	0.032187	0.091123	-0.779164	-0.212399	-0.829350	0.919476	0.117061	-0.172507	-0.333319
19517	1.739347	3.312197	9.093387	0.100692	0.009307	-0.012622	-0.780215	-0.215382	-0.825946	0.919044	0.118909	-0.172947	-0.333629
19518	2.329667	3.332599	8.923605	0.041174	-0.016163	-0.080288	-0.779949	-0.216116	-0.824631	0.918148	0.119695	-0.173409	-0.335570
19519	2.437287	3.276291	8.884007	0.048495	-0.032754	-0.053869	-0.779283	-0.217544	-0.823880	0.917410	0.120443	-0.174183	-0.336916
19520	2.266655	3.365461	9.128420	-0.018845	-0.026079	-0.059314	-0.779144	-0.219790	-0.823417	0.916758	0.119988	-0.174472	-0.338701
19521	2.387000	3.146745	9.023044	-0.053638	-0.013761	-0.101795	-0.778616	-0.218923	-0.825273	0.916000	0.119150	-0.174091	-0.341232
19522	2.387353	3.333630	8.780951	-0.090335	-0.035088	-0.079063	-0.777560	-0.217937	-0.826729	0.915339	0.117389	-0.174008	-0.343651
19523	2.149897	3.353610	8.913116	-0.046631	-0.036031	-0.098333	-0.779151	-0.217052	-0.827219	0.914495	0.116519	-0.174096	-0.346141
19524	2.309742	3.368654	8.980488	-0.064620	-0.030893	-0.131989	-0.776769	-0.216548	-0.827230	0.913402	0.115439	-0.173985	-0.349427
19525	2.393568	3.275100	8.839520	-0.083911	-0.032272	-0.116075	-0.776281	-0.217144	-0.828205	0.912514	0.113975	-0.173707	-0.352354
19526	2.431129	3.338895	8.859446	-0.079069	-0.028365	-0.128424	-0.774036	-0.214933	-0.829502	0.911462	0.112632	-0.173454	-0.355617
19527	2.397356	3.333429	8.872892	-0.067384	0.000047	-0.122893	-0.772580	-0.214668	-0.830315	0.910577	0.111726	-0.172698	-0.358528
19528	2.411354	3.350668	8.810612	-0.042757	0.008574	-0.099778	-0.771653	-0.214662	-0.831533	0.909750	0.111203	-0.172094	-0.361072
19529	2.465680	3.310396	8.877569	-0.035413	-0.000075	-0.106895	-0.770862	-0.213245	-0.833241	0.908889	0.110825	-0.171620	-0.363572
19530	2.522282	3.486569	8.735799	-0.038664	0.007370	-0.052142	-0.767907	-0.213256	-0.833665	0.908374	0.110199	-0.171174	-0.365257
19531	2.595622	3.555851	8.609959	0.029160	0.016262	-0.028902	-0.766975	-0.214941	-0.834132	0.907981	0.110861	-0.171081	-0.366076
19532	2.449944	3.601776	8.809732	0.037989	0.033893	-0.019895	-0.766976	-0.214371	-0.834650	0.907599	0.111702	-0.170790	-0.366902
19533	2.582161	3.565359	9.011433	0.087894	0.002847	-0.041188	-0.766974	-0.215220	-0.834140	0.906930	0.113388	-0.171370	-0.367769
19534	2.601122	3.332672	8.941562	-0.032666	-0.004404	-0.076968	-0.766972	-0.215935	-0.833359	0.906123	0.112848	-0.171132	-0.370027
19535	2.658715	3.132257	9.031490	-0.089361	-0.014668	-0.112581	-0.766971	-0.216341	-0.833908	0.905257	0.111416	-0.170583	-0.372824
19536	2.897094	3.318625	8.960377	-0.092945	0.011901	-0.108945	-0.763530	-0.215528	-0.836336	0.904355	0.110000	-0.169537	-0.375899
19537	2.788855	3.156457	8.958279	-0.097087	-0.006360	-0.091362	-0.762345	-0.213287	-0.837888	0.903672	0.108395	-0.168861	-0.378302
19538	2.585994	3.104217	8.846543	-0.107478	-0.023808	-0.109139	-0.762344	-0.213517	-0.840041	0.902619	0.106430	-0.168355	-0.381587
19539	2.521424	3.195293	8.925711	-0.091607	-0.029388	-0.165697	-0.757582	-0.211896	-0.842458	0.901256	0.104986	-0.167994	-0.385349
19540	2.525398	3.243915	8.956756	-0.151812	-0.013036	-0.200264	-0.755072	-0.210134	-0.842699	0.899586	0.102608	-0.166751	-0.390398
19541	2.623496	3.274801	8.754944	-0.204839	0.042295	-0.226617	-0.753090	-0.208263	-0.847222	0.898166	0.099881	-0.164111	-0.395460
19542	2.724518	3.419838	8.665485	-0.141552	0.111377	-0.157928	-0.747135	-0.206751	-0.852205	0.897177	0.098532	-0.160781	-0.399392
19543	2.647739	3.673348	8.974119	-0.161579	0.170457	-0.072742	-0.741842	-0.205387	-0.856112	0.897248	0.097117	-0.156523	-0.401266
19544	2.781916	4.124847	9.042225	-0.141734	0.067399	0.075136	-0.738675	-0.201739	-0.860190	0.898017	0.094697	-0.154412	-0.400943
19545	2.109454	3.843143	8.407540	-0.028826	-0.048050	0.177479	-0.740002	-0.200108	-0.863073	0.899124	0.093191	-0.155669	-0.398321
19546	1.115720	3.123611	8.396918	0.067088	-0.035548	0.061410	-0.743445	-0.200040	-0.862629	0.899110	0.093759	-0.157038	-0.397681
19547	1.151902	3.325786	8.853821	0.055255	0.002920	-0.131138	-0.744233	-0.202663	-0.856936	0.897747	0.095192	-0.157419	-0.400259
19548	1.642592	3.587186	9.350699	0.034382	-0.042512	-0.168756	-0.741578	-0.205396	-0.855981	0.895927	0.095839	-0.158214	-0.403855
19549	1.691333	3.250616	8.846870	0.071272	-0.119240	-0.146130	-0.743289	-0.208750	-0.854057	0.893996	0.096659	-0.160860	-0.406880
19550	1.422400	3.097649	8.661659	0.136163	-0.122306	-0.216602	-0.741548	-0.215662	-0.852553	0.891308	0.098638	-0.163808	-0.411105
19551	1.585263	2.988972	8.903356	0.140376	-0.116467	-0.306765	-0.739415	-0.221100	-0.848728	0.887871	0.101249	-0.166603	-0.416746
19552	2.124194	2.780347	9.429330	0.156505	-0.112771	-0.305045	-0.738211	-0.226157	-0.842331	0.884346	0.103946	-0.169359	-0.422427
19553	2.425862	2.557706	9.933687	0.051865	-0.112773	-0.195816	-0.736087	-0.228521	-0.838675	0.881965	0.104580	-0.171532	-0.426354
19554	2.087966	2.726339	9.893165	-0.095950	-0.091226	-0.183697	-0.736341	-0.232450	-0.837456	0.879964	0.102566	-0.172014	-0.430761
19555	1.749022	2.875485	9.397845	-0.237835	-0.063039	-0.222781	-0.734225	-0.231285	-0.841735	0.878074	0.098574	-0.170720	-0.436031
19556	1.777590	2.584278	8.926921	-0.165718	-0.030470	-0.218712	-0.730958	-0.227659	-0.847172	0.876014	0.095954	-0.169461	-0.441219
19557	2.101705	2.687302	9.388595	-0.049276	-0.049294	-0.135450	-0.730298	-0.226846	-0.846752	0.874526	0.095052	-0.169710	-0.444262
19558	2.095321	2.798867	9.606588	-0.164058	-0.009021	-0.077212	-0.727522	-0.225217	-0.847536	0.873711	0.092160	-0.168354	-0.446982
19559	1.922334	2.640322	9.075356	-0.207546	-0.038058	-0.069520	-0.728592	-0.220875	-0.853288	0.873123	0.088336	-0.167094	-0.449370
19560	1.861204	2.775134	8.985814	-0.055022	-0.040757	-0.052251	-0.727927	-0.221687	-0.855066	0.872201	0.086977	-0.167311	-0.451339
19561	1.876024	3.001538	8.974763	0.011064	-0.052156	-0.002702	-0.729223	-0.219947	-0.854441	0.871770	0.086619	-0.168365	-0.451850
19562	1.657655	2.987848	8.799681	0.046187	-0.072183	0.027392	-0.730942	-0.220433	-0.855912	0.871313	0.086485	-0.170173	-0.452079
19563	1.731004	2.947909	8.754094	0.122943	-0.108480	0.011473	-0.735703	-0.222302	-0.854844	0.870616	0.087538	-0.173224	-0.452061
19564	1.803596	3.090022	8.851526	0.123714	-0.166059	0.039374	-0.739404	-0.224696	-0.850184	0.869836	0.087875	-0.177378	-0.451885
19565	1.964756	3.699824	9.256237	0.117408	-0.202484	-0.070575	-0.744287	-0.230928	-0.841206	0.868043	0.088302	-0.181853	-0.453469
19566	2.017707	3.989657	9.438602	-0.042027	-0.153615	-0.159199	-0.748652	-0.232388	-0.840129	0.865778	0.086587	-0.183928	-0.457277
19567	1.835174	4.148975	9.426986	-0.015577	-0.015910	-0.182071	-0.747595	-0.231924	-0.837042	0.863841	0.086873	-0.183750	-0.460942
19568	2.053572	3.580041	8.999916	-0.017375	0.075878	-0.299086	-0.742823	-0.233971	-0.837699	0.861060	0.088206	-0.181824	-0.466621
19569	2.420892	3.241925	8.079846	-0.237459	-0.005966	-0.157124	-0.740838	-0.233373	-0.841458	0.859736	0.084677	-0.179447	-0.470620
19570	2.648462	3.454777	7.822867	0.220853	-0.078642	-0.009447	-0.740970	-0.233170	-0.844132	0.858684	0.087610	-0.182923	-0.470665
19571	2.332858	3.687068	9.103956	0.380590	0.005389	-0.116237	-0.742271	-0.241860	-0.835006	0.856665	0.094678	-0.186257	-0.471666
19572	2.457331	3.883512	9.091852	0.059736	0.059045	-0.022339	-0.744244	-0.246684	-0.829504	0.856261	0.096186	-0.185827	-0.472265
19573	2.487125	3.563533	8.065011	0.159858	0.103521	0.081729	-0.746095	-0.247813	-0.827104	0.856847	0.099665	-0.185801	-0.470486
19574	2.599957	3.264599	8.142936	0.388766	0.099702	0.170816	-0.747931	-0.254598	-0.821398	0.857733	0.106475	-0.188142	-0.466433
19575	2.630558	3.124490	9.273786	0.429451	0.126875	0.165785	-0.751881	-0.263150	-0.809555	0.858556	0.114425	-0.190417	-0.462093
19576	2.757601	3.141407	9.708398	0.187172	0.150442	0.209341	-0.754513	-0.269069	-0.804348	0.860314	0.118070	-0.190100	-0.458019
19577	2.507300	3.219341	9.209114	0.028905	0.115523	0.199844	-0.756365	-0.269100	-0.807279	0.862276	0.118828	-0.188945	-0.454599
19578	2.153152	3.426484	8.869342	0.012507	0.037140	0.126874	-0.759546	-0.268097	-0.805198	0.863199	0.118726	-0.188790	-0.452935
19579	2.102195	3.323622	8.964831	0.010328	0.029527	0.038423	-0.762192	-0.268574	-0.806122	0.863410	0.118964	-0.188551	-0.452569
19580	2.611185	3.352299	9.182416	-0.040029	-0.012452	-0.005441	-0.759810	-0.268361	-0.805606	0.863042	0.117994	-0.188469	-0.453559
19581	2.756894	3.311234	9.023525	-0.166939	-0.034838	-0.042256	-0.762462	-0.266601	-0.806726	0.862699	0.114842	-0.187557	-0.455394
19582	2.681186	3.431206	8.827742	-0.151874	-0.009326	-0.062363	-0.762472	-0.263526	-0.806896	0.862015	0.112160	-0.186282	-0.457875
19583	2.642408	3.653803	8.697305	-0.147557	0.009077	-0.086100	-0.759567	-0.260779	-0.807915	0.861369	0.109881	-0.184711	-0.460274
19584	2.563711	3.700914	8.629548	-0.149272	0.037460	-0.084138	-0.758917	-0.256076	-0.812869	0.860647	0.107764	-0.182591	-0.462963
19585	2.622876	3.779668	8.678907	-0.154095	0.062755	-0.101691	-0.753896	-0.251954	-0.821245	0.860037	0.105922	-0.180029	-0.465517
19586	2.642720	3.760612	8.703730	-0.153464	0.054600	-0.059309	-0.750987	-0.250561	-0.824051	0.859645	0.103823	-0.177606	-0.467640
19587	2.514254	3.753420	8.646890	-0.197157	0.090833	-0.101620	-0.747022	-0.248107	-0.825494	0.859188	0.101503	-0.174192	-0.470266
19588	2.524201	3.729320	8.575169	-0.193059	0.147979	-0.110082	-0.739350	-0.245382	-0.830323	0.858733	0.099795	-0.169670	-0.473107
19589	2.518312	4.030207	8.611229	-0.147240	0.175809	-0.069105	-0.732737	-0.242487	-0.835404	0.858724	0.099037	-0.165368	-0.474803
19590	2.436677	4.305489	9.054338	-0.143060	0.165915	-0.026723	-0.727441	-0.241745	-0.842683	0.859014	0.098088	-0.161161	-0.475921
19591	2.388306	4.224458	8.572078	-0.175662	0.025630	0.025347	-0.723739	-0.239779	-0.846955	0.859431	0.095145	-0.159401	-0.476359
19592	1.680743	3.898437	8.052183	-0.015920	-0.003675	0.039987	-0.720299	-0.238507	-0.851112	0.859578	0.094560	-0.159439	-0.476196
19593	0.599412	3.791506	8.727450	0.074919	-0.038573	-0.065815	-0.718178	-0.239835	-0.850106	0.858427	0.095683	-0.160974	-0.477531
19594	0.656899	3.642095	9.105824	0.092498	-0.068316	-0.258695	-0.713658	-0.246109	-0.848748	0.855292	0.097302	-0.162582	-0.482260
19595	1.344753	3.149673	8.957344	0.231278	-0.134242	-0.276490	-0.710462	-0.252984	-0.844176	0.851447	0.100899	-0.166791	-0.486865
19596	1.531101	2.633658	9.457970	0.224364	-0.135774	-0.288046	-0.706729	-0.262739	-0.836214	0.847449	0.104207	-0.170747	-0.491748
19597	1.754528	2.686311	9.945816	0.097331	-0.175801	-0.257821	-0.701421	-0.267882	-0.830136	0.843832	0.105001	-0.174311	-0.496525
19598	1.755269	2.676634	10.119211	-0.074993	-0.103323	-0.263206	-0.697967	-0.271865	-0.830303	0.840713	0.103473	-0.174800	-0.501936
19599	1.712489	2.797170	9.611532	-0.155430	-0.062697	-0.208369	-0.695057	-0.270463	-0.833510	0.838461	0.100903	-0.173977	-0.506491
19600	1.682415	2.796590	9.292898	-0.167809	0.020694	-0.133597	-0.692154	-0.266757	-0.839863	0.837169	0.098593	-0.171713	-0.509845
19601	1.679802	2.820744	8.618693	-0.155756	0.031064	0.025657	-0.690044	-0.263342	-0.844875	0.837596	0.096130	-0.169745	-0.510274
19602	1.851680	2.959799	8.675871	-0.054232	0.046997	0.135658	-0.690582	-0.260380	-0.845714	0.838889	0.095065	-0.168722	-0.508686
19603	1.668236	3.005073	9.189799	0.022745	-0.028737	0.204400	-0.693764	-0.258775	-0.845626	0.840581	0.094366	-0.169906	-0.505619
19604	1.356231	3.154800	9.554578	-0.050700	-0.102491	0.177229	-0.697872	-0.257591	-0.844468	0.841752	0.091695	-0.171510	-0.503617
19605	1.153609	3.214224	9.456450	-0.097366	-0.073677	0.110121	-0.703570	-0.255613	-0.845949	0.842545	0.088859	-0.172007	-0.502629
19606	1.200495	3.215022	8.962052	-0.115850	-0.040789	0.067839	-0.706759	-0.251642	-0.845517	0.842914	0.086080	-0.171713	-0.502593
19607	1.431992	3.090533	8.584985	-0.003207	-0.063683	0.025573	-0.707687	-0.250882	-0.847360	0.842718	0.085252	-0.172806	-0.502690
19608	1.425328	3.174970	8.538581	0.091374	-0.122914	0.046789	-0.711953	-0.251338	-0.843853	0.842270	0.085226	-0.175934	-0.502359
19609	1.322142	3.309072	8.938769	0.215423	-0.140560	0.047957	-0.715523	-0.253893	-0.838394	0.841635	0.087264	-0.180526	-0.501443
19610	1.639189	3.484762	9.156576	0.177438	-0.128599	0.055789	-0.720544	-0.258416	-0.830834	0.841103	0.088600	-0.184620	-0.500611
19611	1.959317	3.694454	9.030028	0.102588	-0.100072	0.099865	-0.724773	-0.261784	-0.825795	0.841299	0.088978	-0.187476	-0.499152
19612	1.583953	4.076037	9.213001	0.054113	-0.110098	0.092638	-0.729531	-0.264957	-0.822622	0.841418	0.088292	-0.190083	-0.498085
19613	1.258211	4.312904	9.615213	0.058535	0.017318	0.082910	-0.732435	-0.268582	-0.819887	0.841948	0.089236	-0.190457	-0.496877
19614	1.436361	4.039359	9.052299	-0.063865	0.203804	0.050110	-0.731899	-0.270856	-0.818624	0.843053	0.089853	-0.186527	-0.496382
19615	1.800417	3.725445	8.018817	-0.056549	0.242842	0.055645	-0.730832	-0.272711	-0.824061	0.844339	0.091254	-0.181897	-0.495659
19616	2.533292	3.627054	7.733958	0.151720	0.217796	0.206282	-0.729891	-0.277141	-0.826628	0.846619	0.095082	-0.180142	-0.491675
19617	3.338787	3.967114	9.426526	0.471140	0.359820	0.329079	-0.730269	-0.284246	-0.820679	0.849914	0.105533	-0.179296	-0.484109
19618	3.352701	2.855611	9.112807	0.180979	0.569620	0.517871	-0.729459	-0.289874	-0.819527	0.856222	0.112109	-0.172485	-0.473882
19619	2.917678	2.212083	8.487967	0.170422	0.490115	0.632316	-0.730220	-0.289323	-0.821770	0.863173	0.117485	-0.167165	-0.461720
19620	2.359092	2.949696	9.683174	0.325153	0.277547	0.795943	-0.739081	-0.292682	-0.818556	0.870284	0.122827	-0.167274	-0.446698
19621	1.894382	3.242306	10.169758	0.204449	0.053256	0.691655	-0.752057	-0.292523	-0.812501	0.875837	0.124481	-0.169915	-0.434216
19622	2.042485	2.958467	9.235331	0.009914	0.038683	0.494687	-0.759214	-0.289961	-0.813678	0.879916	0.123141	-0.170613	-0.426000
19623	2.343971	3.056112	8.637297	-0.001996	-0.001632	0.395319	-0.768754	-0.287257	-0.812543	0.883059	0.121638	-0.171664	-0.419454
19624	2.449835	3.096872	8.654679	0.039925	0.022234	0.379665	-0.776050	-0.282236	-0.811226	0.885898	0.121051	-0.172603	-0.413207
19625	2.513193	3.156330	9.142376	-0.014675	0.097301	0.346351	-0.781888	-0.277921	-0.811021	0.888923	0.120253	-0.171688	-0.407282
19626	2.684841	3.105995	8.697926	-0.067901	0.143679	0.394196	-0.785612	-0.271610	-0.814801	0.892455	0.118684	-0.169606	-0.400839
19627	2.527497	3.336161	8.669699	0.006753	0.208943	0.440845	-0.788404	-0.267284	-0.818118	0.896463	0.118803	-0.167100	-0.392834
19628	2.122960	3.486623	8.896845	-0.024356	0.213516	0.460304	-0.792389	-0.262681	-0.820205	0.900533	0.118334	-0.164248	-0.384786
19629	2.075077	3.536699	8.630235	0.012929	0.223845	0.414530	-0.796241	-0.257764	-0.823894	0.904216	0.118759	-0.161430	-0.377134
19630	2.072876	3.580389	8.976437	0.030410	0.237606	0.367807	-0.797972	-0.254002	-0.828046	0.907399	0.119748	-0.158313	-0.370439
19631	2.177537	3.686668	9.026985	-0.030049	0.209472	0.334698	-0.799567	-0.251401	-0.830359	0.910416	0.119543	-0.155237	-0.364353
19632	2.196515	3.427263	8.793645	-0.028959	0.244201	0.368530	-0.800774	-0.245838	-0.834459	0.913665	0.119493	-0.151535	-0.357735
19633	2.444650	3.392937	8.883353	-0.004766	0.222256	0.402006	-0.802507	-0.241355	-0.839661	0.917024	0.119623	-0.148574	-0.350261
19634	2.233149	3.587775	9.125885	-0.036428	0.194505	0.437206	-0.806146	-0.235489	-0.844678	0.920506	0.118865	-0.145870	-0.342436
19635	1.852145	3.680344	8.766896	-0.091508	0.205267	0.413320	-0.807756	-0.227793	-0.850048	0.923950	0.117251	-0.142637	-0.334998
19636	1.689381	3.927396	8.663761	-0.062675	0.200114	0.343563	-0.810950	-0.221729	-0.855721	0.926754	0.116306	-0.139399	-0.328889
19637	1.705243	4.063670	9.175899	-0.038655	0.138978	0.307863	-0.811490	-0.217669	-0.861890	0.929068	0.115587	-0.137485	-0.323374
19638	1.921201	3.985015	8.771531	0.019936	-0.078972	0.368503	-0.817989	-0.213689	-0.864640	0.930994	0.114291	-0.140007	-0.317154
19639	1.496865	3.317422	8.308466	0.207830	-0.184804	0.393220	-0.826543	-0.213640	-0.862240	0.932279	0.115881	-0.145871	-0.310079
19640	0.909332	3.049492	8.564444	0.194859	-0.105944	0.218770	-0.836072	-0.215408	-0.854676	0.932697	0.118083	-0.149638	-0.306172
19641	0.737267	3.264893	9.152053	0.027142	-0.040745	-0.029750	-0.838449	-0.217486	-0.852971	0.932154	0.118475	-0.150638	-0.307180
19642	1.263145	3.327963	10.330263	0.168006	-0.352569	-0.240976	-0.839368	-0.220236	-0.853853	0.929003	0.120026	-0.157746	-0.312510
19643	2.446245	2.456092	9.607737	0.284572	-0.380224	-0.159659	-0.845960	-0.231004	-0.840038	0.925904	0.123453	-0.166304	-0.315917
19644	2.256458	3.282838	9.980786	0.094866	-0.048200	-0.347324	-0.841966	-0.238985	-0.836717	0.923100	0.125919	-0.167016	-0.322702
19645	2.390172	2.483733	8.903152	-0.181822	0.110129	-0.299328	-0.832873	-0.243400	-0.838184	0.921800	0.124246	-0.163142	-0.328987
19646	2.832679	2.132492	8.688312	-0.080521	0.135827	-0.008945	-0.829430	-0.242792	-0.843838	0.922174	0.123538	-0.160168	-0.329666
19647	2.294599	2.426342	10.503675	0.053552	-0.038936	0.057610	-0.829433	-0.241698	-0.842864	0.922144	0.123960	-0.161475	-0.328954
19648	1.125081	2.786242	10.758721	-0.281329	0.025171	-0.063029	-0.830363	-0.240673	-0.844028	0.922219	0.118961	-0.159108	-0.331732
19649	1.799296	2.164701	8.545642	-0.561225	0.141871	-0.204682	-0.826279	-0.232101	-0.856814	0.922434	0.110030	-0.152307	-0.337359
19650	2.524910	1.913235	8.064345	-0.248333	-0.000846	-0.149939	-0.818621	-0.224005	-0.864559	0.921602	0.105688	-0.150441	-0.341829
19651	2.105719	2.163015	8.882401	-0.043007	-0.154644	-0.116622	-0.819683	-0.222817	-0.866655	0.920283	0.103959	-0.152810	-0.344848
19652	1.968514	2.495508	8.971960	-0.056852	-0.207242	-0.079856	-0.819818	-0.221816	-0.867561	0.918887	0.101529	-0.156180	-0.347773
19653	1.553929	2.905512	9.192027	0.009857	-0.201257	-0.083960	-0.821142	-0.221980	-0.865136	0.917503	0.100349	-0.159817	-0.350109
19654	1.467414	3.374860	9.315806	0.022965	-0.178618	-0.167765	-0.824848	-0.223104	-0.861105	0.915358	0.099849	-0.163036	-0.354359
19655	1.924409	3.266614	9.085137	-0.140985	-0.216532	-0.235802	-0.827352	-0.227286	-0.858795	0.913087	0.096328	-0.165542	-0.359985
19656	2.116703	3.022460	8.582607	-0.131813	-0.210091	-0.205694	-0.827359	-0.224773	-0.858849	0.910817	0.092893	-0.168138	-0.365394
19657	2.032289	3.093729	8.391738	0.071526	-0.253547	-0.177024	-0.827095	-0.224815	-0.857243	0.908357	0.092794	-0.172966	-0.369269
19658	2.078109	3.516950	8.693227	0.149792	-0.260773	-0.145032	-0.829734	-0.228649	-0.851701	0.905796	0.093915	-0.178633	-0.372563
19659	1.964479	4.165452	9.036262	0.046014	-0.236331	-0.233619	-0.830254	-0.232525	-0.846453	0.902926	0.093758	-0.182825	-0.377504
19660	2.159310	4.455478	9.641788	0.161597	-0.109412	-0.363358	-0.830237	-0.238772	-0.841823	0.899174	0.097014	-0.185421	-0.384308
19661	2.413812	4.343593	9.722649	-0.086486	0.116999	-0.470598	-0.822271	-0.245780	-0.842406	0.895917	0.098121	-0.181726	-0.393294
19662	2.064600	3.647740	8.311528	-0.322927	0.173942	-0.160524	-0.814987	-0.245392	-0.848380	0.895641	0.094136	-0.175824	-0.397558
19663	2.592422	3.137752	7.253261	-0.070470	0.132929	-0.249356	-0.809156	-0.246184	-0.856253	0.894035	0.094852	-0.172432	-0.402458
19664	2.784616	2.947114	7.823821	0.177836	0.103235	-0.185162	-0.804373	-0.251574	-0.857285	0.892309	0.099354	-0.171736	-0.405488
19665	4.419913	3.948451	10.966412	0.341212	0.309341	-0.045087	-0.797812	-0.259727	-0.858809	0.892079	0.108103	-0.168983	-0.404912
19666	2.958796	2.118344	10.172385	-0.373838	0.498376	0.114314	-0.789332	-0.261288	-0.866199	0.895167	0.104921	-0.157372	-0.403611
19667	1.970916	1.381619	7.305039	-0.277466	0.205881	0.104220	-0.783917	-0.255543	-0.878819	0.897027	0.101171	-0.151763	-0.402586
19668	1.799981	2.755046	9.426793	0.504613	-0.018057	0.225404	-0.786157	-0.259519	-0.873556	0.897435	0.109218	-0.156681	-0.397659
19669	2.817090	2.455624	10.401373	0.209148	-0.075628	0.154917	-0.790772	-0.266861	-0.865153	0.897785	0.111712	-0.160142	-0.394789
19670	3.425560	1.949554	9.583839	-0.014874	-0.051669	0.260364	-0.796879	-0.260824	-0.866768	0.899375	0.110015	-0.161626	-0.391023
19671	2.934454	2.256103	8.707182	-0.141488	-0.110904	0.309213	-0.805898	-0.254678	-0.870223	0.901562	0.105319	-0.163342	-0.386540
19672	1.861281	2.508509	8.864903	-0.018461	-0.069671	0.191617	-0.812128	-0.252698	-0.865126	0.902570	0.103652	-0.164945	-0.383950
19673	1.958038	2.587988	9.312556	-0.111641	0.024444	0.022149	-0.813986	-0.251407	-0.864796	0.902894	0.101452	-0.163821	-0.384256
19674	2.544701	2.554926	9.181577	-0.254540	0.055330	0.020006	-0.814531	-0.245265	-0.870495	0.903449	0.097044	-0.160992	-0.385284
19675	2.821317	2.734683	8.899876	-0.179536	0.101456	0.050533	-0.813229	-0.236684	-0.880966	0.904350	0.094085	-0.158029	-0.385131
19676	2.950330	3.052566	8.790718	-0.095451	0.115097	0.139253	-0.811922	-0.230468	-0.885611	0.905705	0.092645	-0.155555	-0.383298
19677	2.537727	3.088774	8.811481	-0.069640	0.142566	0.222702	-0.813386	-0.228765	-0.879236	0.907813	0.091452	-0.153051	-0.379589
19678	2.354061	3.294184	8.732088	-0.043172	0.163427	0.178748	-0.813660	-0.225027	-0.883808	0.909509	0.091210	-0.150161	-0.376729
19679	2.289825	3.365845	8.794564	-0.000820	0.179666	0.111805	-0.811815	-0.221940	-0.886413	0.910721	0.091922	-0.147318	-0.374747
19680	2.271286	3.569407	8.814122	-0.028707	0.174975	0.076319	-0.810630	-0.218353	-0.898115	0.911632	0.092334	-0.144136	-0.373666
19681	2.185756	3.723202	8.791082	-0.044522	0.198214	0.065822	-0.809043	-0.217794	-0.899725	0.912596	0.092585	-0.140569	-0.372608
19682	2.198169	4.170041	8.638862	0.034777	0.183055	0.058884	-0.804145	-0.216443	-0.908858	0.913272	0.094269	-0.137673	-0.371611
19683	2.401003	4.231995	8.803476	0.214499	-0.081125	0.089533	-0.805459	-0.220087	-0.906813	0.913110	0.097200	-0.141225	-0.369916
19684	2.110906	3.639267	8.346542	0.281822	-0.189554	0.181094	-0.812330	-0.225226	-0.900997	0.913149	0.100287	-0.147193	-0.366653
19685	1.458530	3.214806	8.565606	0.265062	-0.199342	0.066204	-0.818937	-0.230498	-0.889555	0.912297	0.103390	-0.153218	-0.365443
19686	0.870892	3.257616	9.216381	-0.008461	-0.143462	-0.130450	-0.823818	-0.236869	-0.886751	0.910723	0.102449	-0.155574	-0.368625
19687	0.856752	2.718550	9.773609	0.160855	-0.377391	-0.176492	-0.826322	-0.241090	-0.882699	0.907680	0.103104	-0.163490	-0.372502
19688	2.266045	1.491572	9.373603	0.393459	-0.382228	-0.258262	-0.833435	-0.254575	-0.871647	0.903417	0.108095	-0.172888	-0.377178
19689	2.605471	2.444550	10.845060	0.225740	-0.189058	-0.285992	-0.833935	-0.265396	-0.861659	0.899898	0.111602	-0.177568	-0.382358
19690	1.608083	2.892509	10.914577	-0.360921	-0.075419	-0.338182	-0.830754	-0.266556	-0.862939	0.897552	0.105574	-0.175477	-0.390463
19691	1.279402	2.254805	8.695088	-0.457573	0.067452	-0.324961	-0.825126	-0.261741	-0.874272	0.895977	0.098868	-0.170099	-0.398142
19692	2.711038	2.278270	7.922886	-0.044366	0.060687	-0.194930	-0.819568	-0.259594	-0.882183	0.894410	0.099046	-0.168359	-0.402338
19693	2.649107	2.736097	9.619241	0.177180	-0.088029	0.071759	-0.819026	-0.264470	-0.876978	0.894154	0.101059	-0.171626	-0.401025
19694	1.202465	2.763351	10.563899	-0.236608	-0.082621	-0.003473	-0.822746	-0.260199	-0.876934	0.893999	0.096000	-0.171284	-0.402756
19695	1.498979	2.555014	9.527550	-0.492513	-0.011104	-0.178897	-0.821185	-0.249828	-0.886548	0.893241	0.087507	-0.167209	-0.408049
19696	2.353976	2.293702	8.518363	-0.350720	0.012701	-0.157235	-0.816442	-0.240662	-0.895432	0.892181	0.081656	-0.163944	-0.412876
19697	2.165520	2.343654	8.242626	-0.090499	-0.129170	-0.084786	-0.816846	-0.238142	-0.895347	0.891023	0.079021	-0.165422	-0.415294
19698	1.703417	2.854763	8.633772	0.079384	-0.192374	0.011778	-0.821353	-0.237319	-0.890172	0.890005	0.078608	-0.169620	-0.415862
19699	1.796935	3.128392	9.282044	0.137106	-0.174089	-0.059582	-0.822937	-0.239673	-0.883253	0.888511	0.079616	-0.173801	-0.417135
19700	1.879315	3.246396	9.257206	-0.035071	-0.164332	-0.081300	-0.824257	-0.241402	-0.879536	0.886939	0.077706	-0.176394	-0.419747
19701	1.682700	3.145655	8.515409	-0.041562	-0.200900	-0.044358	-0.825851	-0.240324	-0.876264	0.885724	0.075309	-0.179552	-0.421406
19702	1.922418	3.266510	8.454458	0.196947	-0.229998	-0.151710	-0.828890	-0.243045	-0.870145	0.882958	0.077217	-0.185143	-0.424435
19703	2.321712	3.931586	8.649434	0.224839	-0.226860	-0.051821	-0.833509	-0.249278	-0.861437	0.881108	0.079395	-0.190989	-0.425285
19704	2.153972	4.377637	8.994743	0.169556	-0.127759	-0.122961	-0.834827	-0.252154	-0.856416	0.878988	0.081600	-0.194566	-0.427629
19705	2.007731	5.059598	9.964737	0.341170	0.047786	-0.186741	-0.834261	-0.265199	-0.847985	0.876767	0.088799	-0.196333	-0.429939
19706	1.938274	4.524234	9.143470	-0.062215	0.332694	-0.126008	-0.826031	-0.272052	-0.849505	0.876803	0.090914	-0.189806	-0.432349
19707	2.031105	3.516374	7.622940	0.005311	0.413664	-0.074025	-0.818822	-0.273091	-0.857518	0.877456	0.094999	-0.182449	-0.433312
19708	3.756582	4.373068	8.478152	0.382937	0.606031	-0.167526	-0.803446	-0.279259	-0.859501	0.877136	0.107427	-0.174862	-0.434184
19709	2.681313	3.606099	9.972128	0.133546	0.688738	0.355829	-0.796545	-0.284610	-0.864311	0.882002	0.114609	-0.164741	-0.426378
19710	1.491273	0.657025	8.913249	-0.196698	0.553443	0.171332	-0.788351	-0.277663	-0.883497	0.885417	0.115134	-0.153746	-0.423253
19711	2.280608	1.506411	9.475029	0.256732	0.268016	0.258229	-0.784115	-0.276813	-0.888347	0.887601	0.121104	-0.151783	-0.417684
19712	2.856195	2.618923	10.004196	0.192735	0.043845	0.387253	-0.787413	-0.281322	-0.883088	0.890154	0.123529	-0.153633	-0.410808
19713	2.306081	2.589418	9.036799	0.148286	0.066076	0.441330	-0.795100	-0.279006	-0.879036	0.893400	0.125209	-0.154812	-0.402731
19714	1.887597	2.470194	9.282400	0.062093	0.007868	0.355907	-0.803839	-0.278557	-0.877714	0.895747	0.125072	-0.156166	-0.396998
19715	2.482302	2.798976	9.380004	0.024898	-0.044037	0.322600	-0.812849	-0.276463	-0.874861	0.897928	0.123949	-0.158018	-0.391653
19716	2.699133	2.625720	9.421661	-0.111106	-0.030167	0.362889	-0.820279	-0.270826	-0.875937	0.900580	0.120370	-0.158688	-0.386374
19717	2.566142	2.407217	8.899330	-0.189496	-0.001718	0.407080	-0.826925	-0.261406	-0.878511	0.903993	0.115359	-0.158321	-0.380032
19718	2.462693	2.703487	8.701535	-0.107918	0.086295	0.401806	-0.834018	-0.253647	-0.883705	0.907267	0.112619	-0.156948	-0.373565
19719	2.447484	2.999360	8.823997	-0.080408	0.156185	0.461561	-0.840668	-0.243496	-0.887597	0.911202	0.110558	-0.154669	-0.365467
19720	2.508337	3.102409	8.793797	-0.034162	0.211066	0.559289	-0.846785	-0.233883	-0.892989	0.915718	0.109582	-0.151883	-0.355505
19721	2.659184	3.338187	8.941064	-0.016493	0.258756	0.579053	-0.851052	-0.223650	-0.896772	0.920447	0.109039	-0.148448	-0.344747
19722	2.526896	3.389174	8.809052	0.026487	0.259001	0.655250	-0.856635	-0.215876	-0.901557	0.925383	0.109207	-0.145361	-0.332581
19723	2.164921	3.421828	8.730136	0.069232	0.297815	0.678618	-0.862027	-0.206652	-0.906941	0.930377	0.110200	-0.141972	-0.319529
19724	2.068750	3.740486	8.681457	0.100457	0.293352	0.653942	-0.867082	-0.198386	-0.909436	0.934889	0.111931	-0.138670	-0.306960
19725	1.943059	4.010096	8.949957	0.092090	0.293896	0.629175	-0.872925	-0.192085	-0.910643	0.939136	0.113491	-0.135351	-0.294657
19726	1.782976	4.599444	8.788962	-0.001599	0.298235	0.565270	-0.876789	-0.183261	-0.914341	0.943039	0.113537	-0.131102	-0.283899
19727	1.430416	4.350351	9.138657	0.123286	0.013185	0.556844	-0.882495	-0.178318	-0.917337	0.945753	0.114384	-0.133032	-0.273442
19728	1.069751	3.743794	8.496903	0.253348	-0.253458	0.598183	-0.895155	-0.174018	-0.911316	0.947532	0.116049	-0.140657	-0.262547
19729	0.656859	3.017779	8.215320	0.372946	-0.143300	0.353616	-0.908660	-0.175612	-0.901285	0.947923	0.121358	-0.146318	-0.255550
19730	1.295318	2.789106	8.669884	0.418686	0.015116	0.149525	-0.915002	-0.181207	-0.894414	0.947528	0.128794	-0.148625	-0.252019
19731	1.934777	2.664931	10.100909	0.380683	-0.077384	0.069077	-0.918418	-0.191091	-0.885970	0.946502	0.135387	-0.152311	-0.250212
19732	1.923884	2.611420	10.916932	0.412631	-0.252533	0.188277	-0.921309	-0.199780	-0.875348	0.945342	0.141207	-0.159761	-0.246708
19733	1.823392	3.031953	10.910677	0.245304	-0.041715	0.019362	-0.926456	-0.206908	-0.863577	0.944486	0.145489	-0.161874	-0.246122
19734	2.386248	2.629432	10.115030	-0.284854	0.192570	-0.035702	-0.925269	-0.204888	-0.867685	0.945477	0.140966	-0.156881	-0.248172
19735	2.661950	2.214369	8.855756	-0.459346	0.224983	0.138993	-0.921986	-0.194859	-0.876257	0.948016	0.132776	-0.150789	-0.246776
19736	1.841449	1.963975	8.348673	-0.302228	0.206665	0.355286	-0.920704	-0.179265	-0.888116	0.950927	0.126808	-0.146448	-0.241269
19737	1.529254	2.385575	8.836557	-0.074460	0.078720	0.429484	-0.924706	-0.168210	-0.897644	0.953298	0.124285	-0.145713	-0.233548
19738	1.704917	2.415524	9.402539	-0.058217	0.038137	0.351423	-0.927907	-0.160306	-0.898294	0.954980	0.122158	-0.145711	-0.227725
19739	1.894755	2.440778	9.056760	-0.207505	-0.039168	0.334512	-0.933758	-0.151620	-0.899962	0.956793	0.116790	-0.146341	-0.222468
19740	1.863783	2.517878	8.944509	-0.072917	-0.096849	0.339876	-0.943862	-0.138500	-0.895940	0.958001	0.113810	-0.148780	-0.217133
19741	1.550590	2.788911	8.932854	0.059077	-0.088009	0.386377	-0.950504	-0.131698	-0.893768	0.959183	0.113175	-0.151587	-0.210192
19742	1.490566	3.142225	9.039066	0.068640	-0.135187	0.356042	-0.957007	-0.127340	-0.888591	0.959934	0.112692	-0.155390	-0.204157
19743	1.559672	3.056079	8.892607	0.095679	-0.158059	0.283478	-0.964436	-0.123061	-0.885150	0.960297	0.112828	-0.159398	-0.199228
19744	1.731096	3.180537	8.714000	0.172147	-0.133480	0.322736	-0.971593	-0.121681	-0.877243	0.960600	0.114429	-0.163490	-0.193456
19745	1.859176	3.066342	8.648990	0.283907	-0.086355	0.325134	-0.981656	-0.122780	-0.867906	0.960825	0.118370	-0.166901	-0.186945
19746	2.224688	3.473501	8.794330	0.398453	-0.072696	0.316639	-0.987747	-0.123950	-0.859422	0.960648	0.124560	-0.170645	-0.180336
19747	2.218630	4.053465	8.238579	0.263556	-0.058547	0.417083	-0.993316	-0.121836	-0.854729	0.961180	0.127961	-0.173657	-0.172053
19748	2.495770	4.908179	9.316538	0.616223	0.001144	0.427289	-1.000468	-0.122136	-0.846608	0.960862	0.138191	-0.176943	-0.162292
19749	2.167016	4.902320	10.300562	0.338452	0.397168	0.245996	-1.002051	-0.124677	-0.843719	0.961989	0.145210	-0.170950	-0.155780
19750	2.089533	3.640929	8.490458	-0.280040	0.633302	0.370336	-0.999680	-0.119160	-0.855510	0.965917	0.140406	-0.159048	-0.148307
19751	2.788952	2.616997	7.111582	0.023616	0.662411	0.231711	-0.990166	-0.110195	-0.872638	0.968473	0.142191	-0.146848	-0.142395
19752	3.194686	1.799121	7.650101	0.220142	0.410300	0.715122	-0.986600	-0.105651	-0.885815	0.970878	0.145391	-0.141645	-0.127258
19753	4.161942	3.336667	12.113803	0.922317	0.716004	0.610155	-0.980769	-0.106822	-0.889273	0.971384	0.163362	-0.131788	-0.111168
19754	1.917936	1.866235	11.998274	-0.316172	0.620172	0.603562	-0.973616	-0.106922	-0.898213	0.975171	0.156862	-0.121098	-0.098848
19755	2.162211	2.129813	6.612231	-0.177528	0.083092	0.791586	-0.977643	-0.086521	-0.913613	0.977341	0.151539	-0.121557	-0.084046
19756	2.099922	3.216316	8.330308	0.950954	-0.117853	0.820289	-0.993809	-0.084180	-0.902084	0.975198	0.167750	-0.128042	-0.066740
19757	1.956037	2.592511	10.236897	0.258429	0.087029	0.497635	-1.000970	-0.081439	-0.892658	0.975152	0.171514	-0.128308	-0.056558
19758	2.947651	2.154131	9.933659	-0.071142	0.098283	0.507090	-1.006029	-0.071752	-0.896182	0.976142	0.168809	-0.128167	-0.047162
19759	2.864109	2.725321	8.574085	-0.240193	0.004931	0.555499	-1.012562	-0.056778	-0.897507	0.977431	0.162505	-0.129706	-0.037377
19760	2.302020	2.668968	8.249175	0.005230	0.034161	0.606097	-1.023053	-0.046511	-0.896522	0.977870	0.160941	-0.131122	-0.025998
19761	2.428109	2.804855	9.132959	0.071009	0.177262	0.524061	-1.026256	-0.038182	-0.897427	0.978342	0.160840	-0.129378	-0.015451
19762	2.759402	3.165231	8.890084	-0.052659	0.229076	0.580504	-1.026438	-0.020258	-0.905976	0.979205	0.158262	-0.126862	-0.004098
19763	2.643775	3.090286	8.634373	0.004077	0.273867	0.621671	-1.028864	-0.005109	-0.912977	0.979876	0.156591	-0.123489	0.008497
19764	2.597597	3.138022	8.892546	0.066277	0.295808	0.654719	-1.028903	0.008713	-0.919243	0.980199	0.156107	-0.119846	0.021829
19765	2.407542	3.299625	8.815694	0.018706	0.306188	0.685616	-1.028138	0.018799	-0.921613	0.980500	0.154530	-0.116011	0.035810
19766	2.134759	3.449998	8.560681	0.106255	0.338158	0.716214	-1.027914	0.033454	-0.927990	0.980345	0.154601	-0.111624	0.050621
19767	2.106250	3.799026	8.643824	0.173813	0.314959	0.742790	-1.026898	0.049487	-0.940503	0.979664	0.155935	-0.107601	0.066073
19768	2.018808	4.103320	8.966188	0.145356	0.293829	0.724882	-1.026934	0.062187	-0.946537	0.978806	0.156726	-0.104028	0.080954
19769	1.640104	4.324580	8.613521	0.000757	0.277836	0.745627	-1.026977	0.078040	-0.956226	0.978090	0.154755	-0.100936	0.095930
19770	1.409842	4.602304	8.053003	-0.032049	0.239798	0.686903	-1.026121	0.090767	-0.965046	0.977304	0.152187	-0.098542	0.109573
19771	1.007272	4.500419	8.842930	0.259004	-0.094623	0.646850	-1.031058	0.103938	-0.968593	0.974853	0.156345	-0.101753	0.121921
19772	1.185756	3.384694	9.203422	0.415149	-0.500972	0.593462	-1.045239	0.108586	-0.962380	0.971003	0.164351	-0.112474	0.132257
19773	1.047243	1.784966	8.948882	0.213838	-0.414437	0.331799	-1.061787	0.106976	-0.948561	0.968487	0.168993	-0.120936	0.137290
19774	2.326877	2.002690	11.913340	-0.010267	-0.268993	-0.226188	-1.069326	0.103963	-0.943474	0.968532	0.170008	-0.125530	0.131472
19775	4.286074	2.164216	13.320299	0.283472	-0.535886	0.249154	-1.091776	0.090974	-0.925824	0.965573	0.176261	-0.135884	0.134674
19776	4.421082	1.239100	10.327558	-0.511684	0.386388	-0.000204	-1.091803	0.100222	-0.927407	0.968407	0.165269	-0.129903	0.134163
19777	2.782482	2.049101	9.147127	-0.703681	0.525205	0.140121	-1.079799	0.117363	-0.944437	0.971660	0.149729	-0.121994	0.136290
19778	1.418072	0.791057	7.295104	-0.662630	0.615795	0.583265	-1.069823	0.149140	-0.964734	0.973390	0.133662	-0.113676	0.147392
19779	1.807007	0.137888	7.391394	-0.148329	0.173288	0.389256	-1.061805	0.170779	-0.979161	0.973102	0.129150	-0.111711	0.154639
19780	2.056140	1.062570	9.250222	0.370612	-0.062266	0.387471	-1.057459	0.179402	-0.982156	0.970828	0.135613	-0.112916	0.162331
19781	1.603103	1.785061	10.010720	-0.154630	-0.036410	0.241052	-1.061195	0.188649	-0.979940	0.970493	0.131901	-0.114675	0.166115
19782	1.598543	1.733814	8.244271	-0.115362	-0.098065	-0.022630	-1.066638	0.192391	-0.973319	0.970715	0.129977	-0.117040	0.164684
19783	1.936401	2.079795	8.454211	0.329820	-0.126450	-0.051568	-1.069404	0.187038	-0.968360	0.969837	0.136639	-0.118144	0.163672
19784	2.149148	2.615259	8.610744	0.367610	-0.214496	-0.000809	-1.073750	0.178306	-0.960540	0.968367	0.144405	-0.121234	0.163446
19785	2.047668	2.579421	8.477926	0.455950	-0.259572	0.054020	-1.077315	0.173759	-0.953400	0.966326	0.153714	-0.124765	0.164375
19786	2.140543	3.071377	8.000490	0.475094	-0.238776	0.082474	-1.083252	0.165615	-0.945274	0.964020	0.163406	-0.128196	0.165923
19787	2.224000	4.655558	8.371398	0.627059	-0.174783	-0.006909	-1.089961	0.149674	-0.937254	0.961596	0.175967	-0.129253	0.166318
19788	2.562125	5.414315	9.738378	0.900940	-0.081813	-0.074552	-1.093487	0.132634	-0.933195	0.958385	0.193670	-0.127670	0.166406
19789	2.691878	5.941130	11.182550	0.618133	0.433409	-0.150026	-1.087305	0.102204	-0.933164	0.957606	0.204461	-0.116426	0.166225
19790	2.832267	2.513492	7.895948	-0.070899	0.805386	-0.116022	-1.069793	0.093039	-0.952840	0.960110	0.200612	-0.100853	0.166651
19791	4.223341	0.939040	7.204357	0.055905	0.683436	-0.029104	-1.050976	0.090721	-0.974192	0.961388	0.199385	-0.087243	0.168425
19792	4.990469	4.511934	11.798202	0.877923	1.063442	0.713685	-1.031614	0.082656	-0.988892	0.956973	0.211270	-0.066759	0.187381
19793	0.876586	0.849529	10.380595	-0.326810	0.469322	0.510929	-1.015207	0.088673	-1.006060	0.957101	0.202362	-0.061027	0.198202
19794	0.932181	3.097880	6.894531	0.243293	0.038042	0.525849	-1.015519	0.105463	-1.013704	0.954121	0.206139	-0.061568	0.208254
19795	2.568561	2.132638	9.460056	0.761129	0.007943	0.129064	-1.012556	0.087900	-1.005444	0.950505	0.220222	-0.058667	0.211188
19796	4.015198	2.600731	10.107463	0.024768	-0.042933	0.393068	-1.014930	0.084267	-1.002850	0.948771	0.220334	-0.061212	0.218037
19797	3.332859	2.025181	9.859801	-0.187535	-0.002935	0.534291	-1.017741	0.094205	-1.001293	0.947380	0.215792	-0.064455	0.227487
19798	2.309611	2.317161	8.430175	-0.259584	-0.048166	0.465064	-1.022293	0.111367	-1.002572	0.946383	0.210416	-0.068655	0.235310
19799	1.798568	2.747290	8.926335	-0.032773	0.090741	0.318221	-1.023118	0.121725	-1.003037	0.945315	0.208547	-0.068466	0.241246
19800	2.089382	3.007450	9.044015	-0.130771	0.137864	0.321675	-1.021317	0.140278	-1.010515	0.944595	0.204901	-0.067942	0.247266
19801	2.010431	3.044833	8.834313	-0.203210	0.153483	0.240233	-1.018571	0.152596	-1.014849	0.944617	0.199575	-0.067065	0.251735
19802	3.088705	3.171202	8.847191	-0.128899	0.213949	0.196406	-1.013943	0.154945	-1.018449	0.944533	0.195735	-0.064569	0.255687
19803	3.394865	3.375801	8.869483	-0.126095	0.188702	0.356196	-1.008939	0.164996	-1.023552	0.943594	0.191560	-0.063154	0.262577
19804	2.516120	3.299151	8.664985	-0.093059	0.166664	0.465101	-1.006593	0.178175	-1.028525	0.941797	0.188273	-0.062393	0.271438
19805	2.029108	3.302456	8.702969	-0.065037	0.185405	0.362862	-1.002663	0.193490	-1.036936	0.940448	0.185259	-0.060742	0.278474
19806	2.153864	3.370261	8.735168	-0.075778	0.194027	0.226704	-0.997122	0.201334	-1.043725	0.939818	0.182417	-0.058477	0.282926
19807	2.447678	3.445974	8.637708	-0.076737	0.245279	0.203977	-0.993154	0.203000	-1.047340	0.939379	0.179074	-0.055178	0.287149
19808	2.787482	3.903625	8.635054	-0.028557	0.283529	0.292688	-0.986818	0.210681	-1.053875	0.938212	0.176524	-0.051184	0.293221
19809	2.648617	4.393916	9.195132	-0.006571	0.199474	0.463727	-0.979162	0.219320	-1.060932	0.935827	0.174589	-0.049277	0.302189
19810	1.817949	3.939451	8.783148	0.143881	-0.118575	0.573769	-0.979982	0.228310	-1.062648	0.931807	0.177365	-0.052750	0.312241
19811	0.729956	3.011833	8.304256	0.251160	-0.242685	0.448061	-0.987806	0.231449	-1.057763	0.927965	0.182966	-0.057395	0.319548
19812	0.974435	2.695884	8.525952	0.226324	-0.035912	0.132760	-0.992305	0.230219	-1.054396	0.926383	0.187191	-0.057227	0.321712
19813	1.736397	3.010785	9.319586	-0.026204	0.055149	-0.037392	-0.990974	0.227997	-1.056226	0.926957	0.186264	-0.056284	0.320762
19814	1.362134	2.557513	10.714767	-0.070333	-0.312626	-0.137065	-0.995616	0.230272	-1.053417	0.927881	0.187063	-0.062150	0.316515
19815	1.427304	1.743043	10.092293	0.215827	-0.460740	-0.091109	-1.008568	0.220719	-1.043780	0.927222	0.193848	-0.068996	0.312925
19816	3.037599	2.243135	9.820214	0.014371	-0.065980	-0.299110	-1.012514	0.211032	-1.037336	0.929080	0.194888	-0.069095	0.306683
19817	3.033714	2.150796	9.541586	-0.153523	-0.006589	-0.133922	-1.013840	0.211889	-1.036891	0.930674	0.191962	-0.069701	0.303542
19818	2.072234	1.929404	9.080504	-0.228510	0.077516	-0.004312	-1.012279	0.221223	-1.037685	0.931819	0.187193	-0.069752	0.302997
19819	2.079253	1.985390	9.354689	-0.000043	-0.014487	-0.016572	-1.011485	0.221794	-1.039017	0.932098	0.186934	-0.070033	0.302232
19820	2.158685	2.295130	9.607519	-0.135609	0.031699	0.011553	-1.007916	0.223666	-1.038999	0.932718	0.184148	-0.070431	0.301936
19821	1.973965	2.061169	9.488083	-0.273446	0.055154	0.021933	-1.006478	0.230238	-1.040952	0.933860	0.178255	-0.071202	0.301762
19822	2.066498	1.975420	9.089609	-0.205900	0.048704	0.053923	-1.007826	0.238388	-1.042018	0.934468	0.173988	-0.071855	0.302215
19823	2.162135	2.178637	9.196917	-0.119658	0.008647	0.085732	-1.006257	0.245363	-1.043424	0.934580	0.171116	-0.072791	0.303285
19824	1.853520	2.216725	9.163090	-0.101248	-0.063439	0.057989	-1.006935	0.250684	-1.043514	0.934619	0.169475	-0.074922	0.303567
19825	1.804397	2.230385	9.041133	-0.019871	-0.092624	-0.028569	-1.007342	0.253768	-1.043680	0.934927	0.169231	-0.076733	0.302299
19826	2.066512	2.458460	9.076338	0.023167	-0.095964	-0.057698	-1.008666	0.253467	-1.041394	0.935187	0.170285	-0.078326	0.300489
19827	1.938812	2.553243	9.139099	0.024858	-0.127973	-0.093238	-1.011701	0.249669	-1.037053	0.935665	0.171194	-0.080290	0.297954
19828	1.923355	2.586937	9.061349	0.035901	-0.137400	-0.103869	-1.014873	0.247157	-1.033877	0.936071	0.172803	-0.082424	0.295154
19829	2.312933	2.759080	9.204386	0.082731	-0.153792	-0.142822	-1.018834	0.242990	-1.030745	0.936573	0.175037	-0.084338	0.291685
19830	2.411428	2.668621	9.128661	0.057690	-0.132561	-0.110954	-1.020940	0.238513	-1.028180	0.936923	0.177031	-0.086227	0.288792
19831	2.329284	2.739925	8.889723	0.111211	-0.146741	-0.094943	-1.022519	0.234570	-1.025068	0.937022	0.179686	-0.088009	0.286282
19832	2.433531	2.969979	8.823792	0.133525	-0.152957	-0.123234	-1.025280	0.227698	-1.020828	0.937100	0.183232	-0.089796	0.283206
19833	2.463636	3.451170	9.119546	0.127141	-0.118556	-0.149590	-1.027648	0.222099	-1.017760	0.937460	0.186159	-0.090746	0.279784
19834	2.621987	3.832749	9.494602	0.156139	-0.008387	-0.207203	-1.027626	0.214522	-1.015990	0.938141	0.189460	-0.089382	0.275694
19835	2.697111	3.960338	9.534456	0.050089	0.134288	-0.188080	-1.026804	0.205368	-1.019377	0.939410	0.189662	-0.085847	0.272335
19836	2.727977	3.259311	8.741587	-0.065998	0.183826	-0.074923	-1.022029	0.203417	-1.024323	0.940504	0.187499	-0.082590	0.271064
19837	3.073878	3.272775	7.863937	-0.052489	0.204313	-0.035906	-1.017527	0.203970	-1.028650	0.941402	0.185183	-0.078905	0.270637
19838	2.575193	3.122856	7.074731	0.141844	0.103392	0.154269	-1.012640	0.208566	-1.033121	0.940325	0.186996	-0.076887	0.273697
19839	2.240227	3.294071	7.977799	0.552086	0.041267	0.146362	-1.011555	0.199749	-1.033146	0.937632	0.196701	-0.073658	0.277000
19840	2.813236	3.947866	9.396104	0.548759	0.128259	0.010573	-1.008468	0.186174	-1.034687	0.935683	0.206199	-0.068372	0.278039
19841	3.308758	3.922898	9.613680	0.278881	0.297173	0.136234	-1.000625	0.176307	-1.038312	0.934314	0.209400	-0.061868	0.281748
19842	2.592419	2.730094	8.512760	0.330705	0.409508	0.209843	-0.993987	0.171115	-1.043786	0.932331	0.212944	-0.053339	0.287347
19843	2.256259	2.350197	8.625658	0.427507	0.308162	0.241412	-0.985754	0.164102	-1.050543	0.929570	0.218653	-0.046246	0.293175
19844	2.577923	3.365980	10.240517	0.457735	0.178338	0.327164	-0.979636	0.155077	-1.052645	0.925900	0.225739	-0.041784	0.300008
19845	2.391692	3.360182	10.316682	-0.005341	0.073833	0.259661	-0.978325	0.160053	-1.058002	0.924613	0.224698	-0.041726	0.304731
19846	2.399810	2.945084	8.731481	-0.147177	0.070921	0.183220	-0.974910	0.169667	-1.060686	0.924360	0.221329	-0.042243	0.307877
19847	2.485207	2.788852	8.696769	-0.003486	-0.004397	0.114219	-0.976237	0.170810	-1.060500	0.923866	0.220880	-0.043003	0.309570
19848	2.298838	3.254024	9.402403	-0.058829	-0.095654	0.010913	-0.979689	0.173613	-1.057554	0.924129	0.220317	-0.045294	0.308861
19849	2.321779	3.501988	9.025753	-0.260527	-0.014569	-0.173095	-0.981421	0.177167	-1.058628	0.926512	0.215413	-0.046577	0.304965
19850	2.786726	3.456981	8.643213	-0.309953	0.039033	-0.199521	-0.978791	0.183711	-1.060596	0.929226	0.209553	-0.046998	0.300695
19851	2.852489	3.511542	8.327104	-0.312179	0.085573	-0.140890	-0.976434	0.192633	-1.062485	0.931616	0.203067	-0.046918	0.297747
19852	3.159486	3.555954	8.369885	-0.203747	0.112649	-0.119229	-0.976577	0.196445	-1.064240	0.933393	0.198649	-0.045667	0.295347
19853	3.485412	3.629843	8.453944	-0.195769	0.172012	-0.071160	-0.973143	0.200088	-1.068321	0.934888	0.193810	-0.043641	0.294138
19854	3.322004	4.015231	8.253468	-0.264421	0.269562	0.022986	-0.966541	0.206747	-1.073149	0.936129	0.187194	-0.040365	0.294944
19855	2.772931	4.816000	8.257055	-0.244397	0.357581	0.029004	-0.958893	0.218472	-1.080912	0.937254	0.180378	-0.035587	0.296230
19856	1.658446	4.431753	8.959875	-0.140638	0.071084	0.070175	-0.953625	0.228836	-1.087752	0.937538	0.177204	-0.035470	0.297259
19857	1.457757	4.156160	8.125401	-0.082372	-0.165069	0.074227	-0.956151	0.232362	-1.086805	0.937380	0.176579	-0.039645	0.297602
19858	0.966425	3.118027	7.889497	0.276997	-0.327515	0.004629	-0.965819	0.232170	-1.080932	0.936242	0.183645	-0.044293	0.296250
19859	0.065575	2.529027	9.724458	0.309883	-0.356265	-0.224250	-0.975978	0.218815	-1.072655	0.936191	0.191704	-0.048533	0.290585
19860	1.116636	3.230306	10.889901	0.298955	-0.376486	-0.161048	-0.990246	0.206799	-1.063886	0.935728	0.199571	-0.053362	0.285896
19861	1.668442	2.684558	11.827994	0.125067	-0.093177	-0.241237	-0.996834	0.194928	-1.056945	0.936641	0.202555	-0.053590	0.280720
19862	1.491410	2.528230	10.030570	-0.434310	0.104865	-0.317666	-0.994193	0.197715	-1.059435	0.940379	0.194097	-0.052894	0.274254
19863	1.055254	2.056540	8.593429	-0.300999	0.194526	-0.233421	-0.989711	0.204825	-1.063553	0.943159	0.187373	-0.050109	0.269873
19864	1.334425	1.911111	8.600685	-0.067543	0.102331	-0.128129	-0.984425	0.208975	-1.067238	0.944337	0.185608	-0.048190	0.267311
19865	1.580404	2.347732	9.447369	-0.000889	-0.029560	-0.055478	-0.979391	0.208364	-1.069998	0.944777	0.185495	-0.048673	0.265741
19866	1.615717	2.945539	9.826646	-0.145989	-0.086616	-0.026281	-0.981788	0.212706	-1.068222	0.945502	0.183154	-0.051114	0.264324
19867	1.224076	2.940806	9.321242	-0.343528	-0.093252	-0.042758	-0.984448	0.216453	-1.064584	0.947038	0.176860	-0.054633	0.262402
19868	1.031291	2.794032	8.733953	-0.279679	-0.122215	-0.145234	-0.988313	0.224642	-1.064815	0.948761	0.172293	-0.058029	0.258458
19869	1.367079	2.591365	8.659136	-0.184975	-0.148713	-0.191142	-0.991235	0.227451	-1.062680	0.950364	0.169436	-0.061212	0.253679
19870	1.510443	2.790565	8.507988	-0.170477	-0.162654	-0.197410	-0.994173	0.235901	-1.063047	0.951850	0.167193	-0.064631	0.248699
19871	1.788804	3.239866	8.946389	-0.055981	-0.247124	-0.120767	-0.997878	0.234505	-1.059293	0.952462	0.167208	-0.069257	0.245072
19872	1.479768	3.098435	9.946483	-0.007462	-0.281311	-0.159683	-1.005153	0.230842	-1.050472	0.952979	0.168598	-0.074250	0.240611
19873	1.348344	3.341192	9.764912	-0.191448	-0.254181	-0.241399	-1.011238	0.228208	-1.045120	0.954536	0.166236	-0.079188	0.234426
19874	1.754103	3.045055	9.004560	-0.239847	-0.184681	-0.335761	-1.015748	0.230425	-1.039900	0.956687	0.162985	-0.082851	0.226544
19875	2.041079	2.875413	8.261273	-0.172351	-0.214162	-0.271239	-1.020258	0.232346	-1.033885	0.958240	0.160847	-0.086821	0.219923
19876	1.786213	2.992138	8.096121	0.046286	-0.313945	-0.117306	-1.024755	0.230094	-1.028539	0.958146	0.163252	-0.092389	0.216263
19877	1.657750	3.635503	8.313579	0.157180	-0.327990	-0.230214	-1.030295	0.222299	-1.023894	0.958126	0.167916	-0.097183	0.210607
19878	2.332053	3.730272	8.350403	0.281938	-0.329999	-0.320165	-1.038606	0.210831	-1.014506	0.957933	0.175257	-0.101371	0.203405
19879	2.533432	4.151475	8.789061	0.241113	-0.304727	-0.204389	-1.045717	0.196279	-1.005766	0.957388	0.181431	-0.105436	0.198428
19880	1.946835	4.403067	9.553827	0.056446	-0.238080	-0.086859	-1.053773	0.188486	-0.998677	0.957111	0.183576	-0.109579	0.195528
19881	2.596060	4.283848	10.272660	0.192631	0.128594	-0.339740	-1.052422	0.179341	-0.996838	0.958101	0.187466	-0.104980	0.189416
19882	3.619472	3.850830	9.330111	-0.156827	0.486574	-0.264467	-1.039293	0.173341	-1.004022	0.960743	0.183099	-0.095374	0.185339
19883	3.360958	2.413801	7.402651	-0.528055	0.449856	0.226729	-1.026754	0.188469	-1.018977	0.962695	0.170819	-0.089457	0.189834
19884	2.229147	1.776695	7.160918	-0.026568	0.273984	0.495333	-1.018598	0.207757	-1.028383	0.961430	0.168305	-0.086094	0.199783
19885	3.475244	4.562209	12.656340	1.118767	0.711371	-0.214018	-1.002113	0.186947	-1.038224	0.959500	0.187267	-0.067189	0.199442
19886	1.627277	1.324485	11.685353	-0.887589	0.554336	0.085141	-0.980394	0.187340	-1.052815	0.963119	0.167799	-0.060516	0.201454
19887	2.180063	-0.073870	6.783447	-0.409866	-0.000527	0.245813	-0.975694	0.210851	-1.060303	0.963585	0.159403	-0.063030	0.205236
19888	3.098483	1.792706	9.372974	0.551810	-0.199141	0.450555	-0.977808	0.208676	-1.054579	0.959731	0.170194	-0.066167	0.213479
19889	3.082093	1.743931	10.013086	0.117215	-0.042370	0.506767	-0.982716	0.211382	-1.052022	0.957194	0.171691	-0.068327	0.222784
19890	1.883773	1.535264	9.833475	-0.181445	-0.054690	0.468012	-0.984635	0.233214	-1.052645	0.955720	0.167745	-0.071913	0.230845
19891	1.995195	2.068739	8.586074	-0.138564	-0.087613	0.375091	-0.988126	0.249612	-1.052082	0.954441	0.164641	-0.075617	0.237103
19892	2.028541	2.229638	9.418685	-0.094960	-0.010752	0.303191	-0.989717	0.249853	-1.048837	0.953393	0.162357	-0.077400	0.242262
19893	2.232644	2.024552	9.065454	-0.251318	0.034051	0.235769	-0.988561	0.261986	-1.049536	0.953246	0.156692	-0.078872	0.246067
19894	2.655111	2.306479	8.806712	-0.108830	0.092209	0.234722	-0.986736	0.271902	-1.051656	0.952678	0.153732	-0.078518	0.250210
19895	2.754026	2.492781	9.077919	-0.058104	0.139125	0.297031	-0.981351	0.287554	-1.057926	0.951712	0.151143	-0.077249	0.255799
19896	2.459501	2.693770	9.163644	-0.071297	0.134919	0.318235	-0.978460	0.295367	-1.060662	0.950604	0.148543	-0.076144	0.261702
19897	2.245476	2.704431	8.983696	-0.072120	0.118075	0.279276	-0.974768	0.300589	-1.060806	0.949660	0.145851	-0.075290	0.266843
19898	2.293574	2.715008	8.934546	-0.019992	0.157295	0.221331	-0.970020	0.307393	-1.063998	0.948882	0.144242	-0.073195	0.271033
19899	2.274680	2.695250	8.965406	-0.011813	0.191909	0.190640	-0.964210	0.313089	-1.068712	0.948289	0.142470	-0.070355	0.274774
19900	2.342632	2.691629	8.974739	-0.002270	0.224369	0.175833	-0.957337	0.318214	-1.073860	0.947757	0.140888	-0.066756	0.278300
19901	2.319349	2.899967	9.056696	0.071635	0.232192	0.172573	-0.951258	0.322673	-1.079690	0.947023	0.140551	-0.062641	0.281903
19902	2.316308	3.162056	8.982418	0.061829	0.190649	0.195254	-0.945691	0.321065	-1.082086	0.946103	0.140343	-0.059374	0.285775
19903	2.054975	3.492277	8.885258	0.084095	0.225082	0.176140	-0.938019	0.324361	-1.087435	0.945240	0.140357	-0.055326	0.289413
19904	1.676789	3.618999	9.633291	0.200239	-0.108382	0.181504	-0.937217	0.322130	-1.088320	0.943634	0.144506	-0.056874	0.292298
19905	1.303383	3.036871	8.952282	0.160751	-0.366309	0.169243	-0.944368	0.321618	-1.083156	0.941856	0.149468	-0.063483	0.294172
19906	1.132455	2.053072	8.463442	0.290902	-0.412007	-0.025049	-0.955476	0.315682	-1.074901	0.940718	0.157335	-0.069607	0.292318
19907	1.645808	2.035744	9.004038	0.260026	-0.271828	-0.093332	-0.964588	0.306816	-1.068639	0.940173	0.163899	-0.073013	0.289622
19908	1.936758	2.291135	9.901608	0.107653	-0.190963	-0.105765	-0.971188	0.299029	-1.063312	0.940289	0.167126	-0.075775	0.286678
19909	2.156813	2.489352	10.241428	-0.072265	-0.126833	-0.098911	-0.973036	0.296924	-1.060943	0.941040	0.166557	-0.078326	0.283844
19910	1.685164	2.068138	10.160333	-0.108837	-0.200340	-0.088764	-0.980447	0.294838	-1.053814	0.941719	0.165730	-0.082556	0.280862
19911	2.119119	2.148811	9.966043	-0.010084	-0.252826	-0.088885	-0.986544	0.296264	-1.049003	0.941971	0.166955	-0.087130	0.277895
19912	2.662850	2.314005	9.769670	-0.006982	-0.012636	-0.163490	-0.989455	0.295326	-1.047792	0.943012	0.167126	-0.087000	0.274279
19913	2.296777	2.355850	9.214152	-0.221032	0.015712	-0.162120	-0.987606	0.296806	-1.047230	0.944802	0.162977	-0.087427	0.270452
19914	1.688001	1.941813	8.726835	-0.159869	0.035546	-0.154566	-0.988411	0.300156	-1.046443	0.946339	0.159981	-0.087253	0.266898
19915	2.129129	1.741098	9.025905	-0.032307	-0.009576	-0.154551	-0.985489	0.297104	-1.044025	0.947399	0.159470	-0.087153	0.263456
19916	2.717186	2.239728	9.625073	-0.162175	-0.035464	-0.084561	-0.988404	0.297412	-1.042372	0.948417	0.156677	-0.088547	0.260994
19917	2.186786	2.033442	9.179512	-0.304002	-0.054018	-0.031944	-0.987501	0.305169	-1.040660	0.949571	0.151005	-0.091109	0.259250
19918	1.947937	1.839762	9.055704	-0.119054	-0.084894	-0.087196	-0.989365	0.308494	-1.037715	0.950342	0.149289	-0.093216	0.256658
19919	2.092860	1.917676	9.398942	-0.061794	-0.113110	-0.148241	-0.992546	0.309045	-1.034173	0.951220	0.148700	-0.095279	0.252963
19920	2.057703	2.065081	9.172906	-0.091485	-0.144407	-0.187427	-0.997053	0.310820	-1.034065	0.952269	0.147992	-0.098072	0.248320
19921	2.086272	2.179663	8.968328	-0.047127	-0.170415	-0.235201	-1.000758	0.309436	-1.030846	0.953375	0.148123	-0.100874	0.242816
19922	2.040806	2.254073	8.853246	0.106224	-0.183854	-0.250710	-1.004846	0.303264	-1.025362	0.953998	0.151490	-0.103261	0.237224
19923	2.101608	2.653291	9.143340	0.128402	-0.202552	-0.277319	-1.009983	0.293331	-1.019181	0.954629	0.155208	-0.105663	0.231147
19924	2.209563	2.786297	8.871258	0.080328	-0.204250	-0.296953	-1.016317	0.285299	-1.015607	0.955401	0.158255	-0.108405	0.224528
19925	2.211259	2.878522	8.456620	0.181162	-0.252091	-0.305778	-1.021714	0.273819	-1.008667	0.955762	0.163282	-0.111399	0.217828
19926	2.351868	3.152959	8.675488	0.373538	-0.307441	-0.409898	-1.029088	0.259328	-1.002337	0.955668	0.172605	-0.114437	0.209309
19927	2.556800	4.088799	8.886528	0.322975	-0.312190	-0.305854	-1.034739	0.243573	-0.991238	0.955198	0.180622	-0.117919	0.202649
19928	2.786700	4.355211	9.705119	0.289028	-0.141484	-0.423416	-1.038406	0.229153	-0.985619	0.955581	0.187648	-0.118043	0.194212
19929	3.250947	4.725360	10.188333	0.343783	0.211137	-0.460017	-1.036891	0.209552	-0.984517	0.956627	0.194396	-0.110834	0.186523
19930	2.850970	3.346457	8.337930	-0.223180	0.381694	-0.220044	-1.030513	0.202544	-0.989643	0.959208	0.189121	-0.103621	0.182801
19931	2.723120	2.499279	7.006952	-0.034683	0.299736	-0.007704	-1.020187	0.204161	-0.997491	0.960083	0.187306	-0.097900	0.183231
19932	2.732333	2.873329	7.683171	0.347685	0.197742	0.077681	-1.013563	0.204028	-1.004413	0.958950	0.193032	-0.093241	0.185633
19933	2.997849	3.504547	9.039257	0.255101	0.115191	0.222618	-1.009835	0.197158	-1.006821	0.957437	0.197024	-0.090918	0.190342
19934	3.225250	3.389725	8.960451	0.176777	0.186999	0.168860	-1.005064	0.196135	-1.009592	0.956522	0.199320	-0.087447	0.194138
19935	3.270603	3.519344	10.328008	0.308547	0.402727	0.121097	-1.000548	0.191582	-1.010326	0.955582	0.203376	-0.079049	0.198124
19936	2.139317	2.556945	9.732517	-0.069705	0.385751	0.098887	-0.988229	0.191553	-1.021468	0.956159	0.200284	-0.072468	0.200983
19937	1.939139	2.710980	8.704670	0.143294	0.035764	0.085001	-0.982145	0.194108	-1.023335	0.955413	0.202622	-0.071577	0.202503
19938	2.702713	2.712790	9.565701	0.203470	-0.098256	0.062926	-0.982794	0.188995	-1.018795	0.954297	0.206742	-0.073006	0.203091
19939	3.719837	2.888956	8.945707	-0.055740	-0.069374	0.102749	-0.985576	0.189301	-1.017144	0.954128	0.205632	-0.075090	0.204249
19940	2.984193	2.819767	8.829786	0.021497	-0.061658	0.246429	-0.989833	0.195797	-1.016217	0.953040	0.205851	-0.077308	0.208237
19941	2.389477	3.012886	8.956904	-0.034717	-0.057339	0.195123	-0.990913	0.202480	-1.014382	0.952399	0.204920	-0.079496	0.211243
19942	2.209949	3.135844	8.899922	-0.111969	-0.022671	0.060759	-0.992382	0.207016	-1.015964	0.952676	0.202718	-0.080767	0.211638
19943	2.452286	3.118384	8.794364	-0.104594	-0.003066	-0.009869	-0.992136	0.213290	-1.015901	0.953260	0.200536	-0.081381	0.210849
19944	2.731570	3.094328	8.836812	-0.124303	0.050828	-0.037938	-0.991087	0.216914	-1.016737	0.954111	0.197945	-0.080904	0.209631
19945	2.903409	3.201805	8.682416	-0.116609	0.085936	-0.016510	-0.988451	0.221209	-1.017972	0.954895	0.195169	-0.079878	0.209053
19946	2.920142	3.333184	8.672311	-0.075531	0.109950	0.033272	-0.986739	0.224572	-1.020299	0.955334	0.193145	-0.078345	0.209507
19947	2.691539	3.392159	8.785198	-0.111580	0.130840	0.038642	-0.982124	0.231187	-1.021214	0.955913	0.190211	-0.076688	0.210163
19948	2.542476	3.340913	8.833964	-0.120428	0.133497	-0.000234	-0.979885	0.235982	-1.025648	0.956683	0.187277	-0.074765	0.209986
19949	2.680209	3.226891	8.757215	-0.122542	0.179115	-0.047713	-0.975659	0.240153	-1.029186	0.957705	0.184077	-0.071926	0.209149
19950	2.710393	3.280832	8.680711	-0.146459	0.196033	-0.092775	-0.968915	0.243582	-1.033313	0.959014	0.180510	-0.068570	0.207381
19951	2.618020	3.662678	8.699066	-0.109702	0.290901	-0.105310	-0.961776	0.248146	-1.038615	0.960317	0.177211	-0.063353	0.205847
19952	2.832506	4.020999	9.054358	-0.076075	0.225324	-0.029663	-0.954627	0.249082	-1.044034	0.961099	0.174782	-0.059366	0.205466
19953	2.468797	4.087175	8.633518	-0.032782	0.002936	0.131807	-0.951591	0.252404	-1.045841	0.960749	0.173937	-0.060229	0.207559
19954	1.821068	3.439407	8.146770	0.126304	-0.111979	0.156506	-0.954373	0.253040	-1.046459	0.959639	0.176559	-0.062541	0.209784
19955	1.359640	3.450509	8.662055	0.153279	-0.102187	0.056841	-0.954363	0.249659	-1.045091	0.958797	0.179854	-0.064353	0.210284
19956	1.476779	3.379877	9.243848	-0.000026	-0.091576	-0.100091	-0.957794	0.245518	-1.043708	0.959226	0.180286	-0.065893	0.207460
19957	2.157174	3.499005	9.061643	0.061009	-0.221192	-0.049602	-0.961623	0.241508	-1.041512	0.958980	0.182450	-0.069970	0.205361
19958	1.299769	2.757679	9.113135	0.079409	-0.289835	-0.074520	-0.970749	0.237068	-1.033499	0.958706	0.185182	-0.075080	0.202371
19959	1.274887	2.563051	9.212524	0.037359	-0.264451	-0.180568	-0.975103	0.231199	-1.028807	0.958961	0.187198	-0.079535	0.197548
19960	1.432544	2.738294	9.598743	-0.072157	-0.235059	-0.255037	-0.985151	0.225798	-1.026717	0.959963	0.187063	-0.083515	0.191060
19961	1.932647	2.451234	9.611441	-0.058398	-0.155939	-0.284645	-0.990169	0.220532	-1.023339	0.961077	0.186907	-0.085829	0.184474
19962	2.363698	2.497915	9.816870	-0.009609	-0.098527	-0.215268	-0.992405	0.215000	-1.017185	0.961834	0.187375	-0.087087	0.179390
19963	1.942133	2.781577	10.097849	-0.108234	-0.035161	-0.151444	-0.993329	0.213423	-1.014408	0.962813	0.185513	-0.087730	0.175724
19964	1.817096	2.560813	9.777961	-0.310818	0.059438	-0.163807	-0.993869	0.217389	-1.016421	0.964718	0.179527	-0.087195	0.171717
19965	1.960220	2.179801	8.954832	-0.290505	0.107908	-0.104195	-0.989380	0.222139	-1.021151	0.966392	0.173496	-0.085863	0.169156
19966	2.151340	2.066752	8.908596	-0.126902	0.064956	-0.036803	-0.985422	0.227393	-1.022907	0.967154	0.170810	-0.085037	0.167945
19967	2.104897	2.279564	9.358070	-0.101893	0.060775	0.069328	-0.984116	0.233652	-1.023259	0.967480	0.168233	-0.084578	0.168899
19968	2.054846	2.225246	9.279922	-0.160854	0.015678	0.146669	-0.983612	0.242021	-1.023535	0.967631	0.164744	-0.085439	0.171027
19969	2.008745	2.195259	9.071737	-0.082805	-0.037869	0.181067	-0.983241	0.251264	-1.025256	0.967328	0.162639	-0.087189	0.173848
19970	1.865548	2.318876	9.013458	0.046143	-0.095821	0.195273	-0.981539	0.257614	-1.023866	0.966412	0.163450	-0.089647	0.176904
19971	1.966167	2.388675	9.088227	0.146611	-0.099793	0.138955	-0.982738	0.259502	-1.019768	0.965376	0.166051	-0.091632	0.179110
19972	2.050283	2.997013	8.874409	0.113289	-0.184225	0.090531	-0.983018	0.264166	-1.015860	0.964419	0.168659	-0.095214	0.179958
19973	1.637132	3.300217	8.873886	0.041130	-0.230149	0.088321	-0.985420	0.269674	-1.010157	0.963635	0.169814	-0.099884	0.180537
19974	2.095473	3.730947	9.404600	0.096870	-0.167966	-0.103966	-0.987553	0.273715	-1.001552	0.963429	0.172425	-0.102549	0.177645
19975	2.563270	3.608362	9.434319	0.010495	-0.039811	-0.352826	-0.987805	0.268687	-0.995002	0.964655	0.173248	-0.102113	0.170289
19976	2.569130	3.210314	8.775594	-0.211839	-0.044090	-0.113050	-0.986491	0.271173	-0.989035	0.965760	0.169470	-0.103422	0.167005
19977	2.550809	3.129860	8.604745	0.027148	-0.026646	-0.161686	-0.984120	0.274906	-0.983712	0.966252	0.170212	-0.103360	0.163407
19978	2.710666	3.319710	9.012585	0.055020	-0.034287	-0.129873	-0.981730	0.271950	-0.978870	0.966502	0.171582	-0.103534	0.160357
19979	2.457167	3.247128	8.851309	-0.063812	-0.040567	-0.061266	-0.980413	0.273730	-0.972524	0.966927	0.170436	-0.104380	0.158456
19980	2.260852	3.131911	8.879852	0.018624	-0.044816	-0.149395	-0.973812	0.279882	-0.967306	0.967326	0.171173	-0.104813	0.154900
19981	2.334980	3.196377	8.973104	-0.052065	-0.046784	-0.165564	-0.969461	0.284864	-0.957539	0.968004	0.170510	-0.105366	0.150975
19982	2.418500	3.236713	8.818912	-0.039802	-0.078973	-0.225865	-0.964712	0.289814	-0.946704	0.968729	0.170372	-0.106382	0.145671
19983	2.578407	3.283338	9.105078	-0.010178	-0.067294	-0.255800	-0.962612	0.294526	-0.935041	0.969434	0.170792	-0.106895	0.140007
19984	2.696447	3.188380	9.051650	-0.064386	-0.032533	-0.241623	-0.965528	0.294351	-0.924415	0.970330	0.170066	-0.107020	0.134477
19985	2.578296	2.982302	8.702979	-0.088336	-0.017365	-0.216804	-0.969250	0.298167	-0.916604	0.971238	0.168755	-0.106921	0.129564
19986	2.716014	3.013937	8.774361	-0.069057	-0.036254	-0.200984	-0.970044	0.297160	-0.908310	0.971982	0.167850	-0.107266	0.124788
19987	2.718061	3.047967	8.870444	0.013678	-0.045394	-0.234383	-0.971237	0.296573	-0.899730	0.972475	0.168637	-0.107415	0.119653
19988	2.722716	3.055332	8.856091	0.047229	-0.022642	-0.172247	-0.968695	0.287025	-0.893624	0.972745	0.169890	-0.107302	0.115715
19989	2.650655	3.046758	9.003174	-0.045673	-0.009228	-0.027451	-0.967084	0.279032	-0.887459	0.973000	0.168997	-0.107600	0.114598
19990	2.433467	2.972405	8.818957	-0.014259	-0.024027	0.041566	-0.965338	0.270831	-0.890692	0.972968	0.168600	-0.108375	0.114725
19991	2.413340	3.037597	8.995961	-0.016481	-0.041238	0.053824	-0.966240	0.262780	-0.891743	0.972865	0.168178	-0.109504	0.115144
19992	2.471665	3.062951	9.209371	-0.053436	-0.028348	0.023713	-0.966351	0.255715	-0.893979	0.972994	0.167068	-0.110392	0.114822
19993	2.542098	2.896718	8.976906	-0.019911	-0.023509	-0.016822	-0.966860	0.248886	-0.893922	0.973101	0.166694	-0.110948	0.113918
19994	2.484268	2.970895	8.782017	0.061930	-0.054921	-0.121073	-0.966836	0.240644	-0.893649	0.973112	0.168205	-0.111611	0.110918
19995	2.465595	3.096805	9.035629	0.076373	-0.039680	-0.120938	-0.967866	0.230594	-0.892616	0.973081	0.169980	-0.111914	0.108145
19996	2.480231	3.101932	9.098620	-0.039940	-0.018560	-0.008010	-0.969703	0.225057	-0.892771	0.973258	0.169173	-0.112472	0.107235
19997	2.394448	3.022696	9.058075	-0.092890	0.010383	0.025627	-0.969038	0.224424	-0.896287	0.973589	0.167217	-0.112657	0.107103
19998	2.336524	2.997757	8.979294	-0.138740	-0.008551	0.053587	-0.968957	0.226157	-0.900901	0.973981	0.164323	-0.113439	0.107193
19999	2.418537	2.882725	8.900842	-0.066487	-0.012300	-0.057615	-0.971082	0.228448	-0.901340	0.974343	0.163119	-0.113727	0.105422
20000	2.431129	2.863538	8.930257	-0.006891	-0.039110	-0.103575	-0.973596	0.228275	-0.903462	0.974561	0.163207	-0.114315	0.102600
20001	2.283808	2.904519	8.578828	0.106675	-0.029294	-0.174727	-0.973844	0.222072	-0.900438	0.974542	0.165684	-0.114186	0.098882
20002	2.590009	2.910108	8.891456	0.181514	-0.038161	-0.148986	-0.972890	0.212807	-0.899001	0.974202	0.169539	-0.114225	0.095600
20003	2.826905	3.123200	9.287041	0.068615	0.012978	-0.025312	-0.974461	0.206813	-0.897699	0.974090	0.170847	-0.113856	0.094849
20004	2.591734	3.080062	8.976876	-0.057507	-0.010278	0.044047	-0.975118	0.205330	-0.899348	0.974241	0.169552	-0.114458	0.094903
20005	2.581308	2.977913	8.866608	-0.016620	0.004625	0.066382	-0.978035	0.207140	-0.902341	0.974224	0.169006	-0.114733	0.095717
20006	2.642053	2.974164	8.894976	0.024712	0.027937	0.072835	-0.976585	0.209050	-0.901895	0.974128	0.169171	-0.114534	0.096628
20007	2.552005	3.006521	8.976212	0.049291	0.048818	0.099585	-0.977125	0.212706	-0.902577	0.973921	0.169748	-0.113941	0.098390
20008	2.553012	3.072074	8.942051	-0.004501	0.046787	0.091444	-0.977389	0.213091	-0.906987	0.973929	0.169263	-0.113496	0.099657
20009	2.578660	3.021185	9.063739	0.012197	0.015676	0.135576	-0.977212	0.214343	-0.911270	0.973693	0.169102	-0.113745	0.101923
20010	2.530034	3.000865	8.884286	0.043726	0.024800	0.136633	-0.976556	0.216329	-0.913361	0.973390	0.169495	-0.113784	0.104100
20011	2.422826	3.030475	8.885587	0.050245	0.039108	0.063389	-0.977884	0.218118	-0.917045	0.973220	0.170191	-0.113252	0.105125
20012	2.422682	3.156692	8.870189	0.175791	0.090163	0.055263	-0.976168	0.220718	-0.922616	0.972781	0.173196	-0.111474	0.106183
20013	2.345705	3.264536	8.963291	0.111154	0.110191	0.086142	-0.977919	0.230709	-0.924424	0.972499	0.174886	-0.109501	0.108029
20014	2.186466	3.586905	8.917462	0.128093	0.333277	0.130965	-0.972493	0.232564	-0.931671	0.972555	0.176265	-0.103358	0.111284
20015	2.422131	2.824140	8.896750	0.185995	0.465978	0.177948	-0.962436	0.236219	-0.942939	0.972464	0.178427	-0.094604	0.116307
20016	2.283950	3.224593	9.106114	0.249542	0.481217	0.158804	-0.955024	0.238557	-0.955023	0.972145	0.181751	-0.085382	0.120877
20017	2.259715	3.136792	9.317843	0.057491	0.150789	0.080060	-0.947737	0.237823	-0.960764	0.972052	0.182310	-0.082711	0.122624
20018	2.235445	3.471303	9.117207	-0.150695	-0.033549	0.092370	-0.950262	0.241597	-0.964639	0.972408	0.179206	-0.084225	0.123341
20019	2.114761	3.211820	9.163600	-0.258638	-0.164460	0.135434	-0.953189	0.246269	-0.964590	0.972759	0.174297	-0.088663	0.124494
20020	1.772599	2.996781	8.418199	-0.095473	-0.027556	0.118358	-0.955817	0.239188	-0.963579	0.972830	0.172203	-0.089994	0.125896
20021	2.195401	3.019071	8.926834	0.163467	-0.031719	0.125226	-0.956611	0.239224	-0.964373	0.971943	0.175188	-0.090748	0.128062
20022	2.387620	3.352683	8.980761	0.039761	0.009237	0.045475	-0.955686	0.238921	-0.958089	0.971802	0.175754	-0.090787	0.128329
20023	2.199232	3.213342	9.065088	-0.060808	-0.016204	0.032665	-0.955954	0.240243	-0.960726	0.971957	0.174518	-0.091495	0.128341
20024	2.201280	3.208509	8.915957	-0.064941	-0.010602	0.020314	-0.957272	0.238156	-0.959705	0.972213	0.173142	-0.092105	0.127833
20025	2.181262	3.125621	8.959293	-0.070746	-0.005770	0.002652	-0.957008	0.239103	-0.964775	0.972492	0.171747	-0.092531	0.127278
20026	2.294250	3.171363	8.962415	-0.027636	0.007804	0.008152	-0.957535	0.238302	-0.965868	0.972688	0.171065	-0.092654	0.126607
20027	2.207335	3.150364	8.931024	-0.023929	0.009693	0.004660	-0.957271	0.239249	-0.970938	0.972827	0.170547	-0.092670	0.126230
20028	2.187923	3.150011	8.920803	0.039329	0.014943	0.029651	-0.956738	0.238284	-0.972048	0.972759	0.171105	-0.092567	0.126071
20029	2.164270	3.115595	8.886640	0.092106	0.006230	0.040377	-0.956208	0.238139	-0.972327	0.972401	0.172794	-0.092480	0.126591
20030	2.186380	3.247090	9.045184	0.089866	-0.045518	0.047097	-0.954880	0.236365	-0.969314	0.972004	0.174451	-0.093493	0.126623
20031	2.229115	3.315847	9.200021	-0.083095	-0.049815	0.018221	-0.957000	0.236956	-0.968600	0.972201	0.172925	-0.094857	0.126188
20032	2.324238	3.154936	9.146387	-0.187225	-0.068989	0.038977	-0.958462	0.238814	-0.969060	0.972732	0.169262	-0.096999	0.125434
20033	2.320835	3.079624	9.127595	-0.394064	-0.113919	0.059263	-0.961527	0.245002	-0.968023	0.973709	0.161761	-0.100528	0.124972
20034	2.254093	2.966717	8.765357	-0.296733	-0.090838	0.093339	-0.964599	0.254125	-0.967160	0.974349	0.155896	-0.103530	0.124987
20035	2.262142	2.828520	8.906249	0.011746	-0.025628	0.078810	-0.967260	0.257884	-0.964058	0.974105	0.156038	-0.104375	0.126006
20036	2.167225	2.887507	9.148400	-0.065535	-0.059794	0.067753	-0.966736	0.259849	-0.965075	0.974141	0.154638	-0.106125	0.125993
20037	2.234335	2.806197	9.167921	-0.046256	-0.037199	0.023742	-0.968194	0.260437	-0.964905	0.974189	0.153796	-0.107153	0.125778
20038	2.422378	2.853300	9.158895	-0.046444	-0.034753	-0.002808	-0.968461	0.261323	-0.966752	0.974401	0.152844	-0.108159	0.124431
20039	2.520669	2.767688	9.049430	-0.029853	-0.003220	0.022184	-0.969651	0.260479	-0.965289	0.974473	0.152245	-0.108479	0.124324
20040	2.496985	2.733270	9.005638	0.016464	-0.005940	0.040002	-0.970845	0.261176	-0.964046	0.974450	0.152350	-0.108901	0.124008
20041	2.427714	2.804834	9.007786	0.034323	0.005588	0.047216	-0.970842	0.260224	-0.965150	0.974281	0.152932	-0.108968	0.124554
20042	2.379764	2.803981	9.165179	0.011363	-0.010124	0.027601	-0.970177	0.259227	-0.964921	0.974302	0.152969	-0.109456	0.123921
20043	2.321326	2.802910	9.069524	0.005679	-0.022843	0.036357	-0.971763	0.258589	-0.965996	0.974186	0.153090	-0.110105	0.124104
20044	2.326426	2.793296	9.089008	-0.022206	-0.024001	0.001782	-0.972033	0.260081	-0.963799	0.974346	0.152559	-0.110873	0.122813
20045	2.347418	2.735436	9.232099	-0.057643	-0.029080	-0.020469	-0.974152	0.260281	-0.964305	0.974549	0.151587	-0.111614	0.121728
20046	2.396877	2.668356	9.123403	-0.080938	-0.033669	-0.058592	-0.976013	0.262208	-0.961271	0.975009	0.150061	-0.112533	0.119058
