# Supplementary material for: Identification of Haptic Based Guiding Using Hard Reins
Source: PLoS One. 2015 Jul 22;10(7):e0132020. doi: 10.1371/journal.pone.0132020 (PMC4511788; doi:10.1371/journal.pone.0132020)
Supplement: S2 File — (ZIP) [file pone.0132020.s002.zip › MotionData2/Subject10/T9/fc9.txt]

// Start Time: 0
// Sample rate: 25.0Hz
// Scenario: 4.9
// Firmware Version: 2.6.1
Counter	Acc_X	Acc_Y	Acc_Z	Gyr_X	Gyr_Y	Gyr_Z	Mag_X	Mag_Y	Mag_Z	Quat_w	Quat_x	Quat_y	Quat_z
20615	8.211972	-1.037904	5.606938	0.451503	-0.007249	0.354616	-0.583844	0.384026	-0.586395	0.778187	-0.254929	-0.400272	-0.411362
20616	8.061502	-0.980134	5.548283	0.378297	-0.002663	0.325156	-0.577604	0.382521	-0.593156	0.782686	-0.251686	-0.401777	-0.403276
20617	7.987538	-1.144664	5.557334	0.303936	0.026149	0.308015	-0.573618	0.383040	-0.598419	0.786824	-0.249207	-0.402322	-0.396158
20618	8.052464	-1.267252	5.617043	0.244015	0.038032	0.248934	-0.569365	0.382323	-0.603708	0.790247	-0.247103	-0.402430	-0.390513
20619	7.981976	-1.256743	5.599450	0.141250	0.104572	0.183119	-0.564195	0.382162	-0.608731	0.793161	-0.245566	-0.401017	-0.387012
20620	7.942543	-1.320774	5.713250	0.031192	0.139743	0.113760	-0.559836	0.383068	-0.611629	0.795257	-0.244943	-0.398503	-0.385701
20621	7.922807	-1.346083	5.822304	-0.072205	0.166241	0.037379	-0.556930	0.386166	-0.614735	0.796478	-0.245162	-0.395136	-0.386503
20622	7.835087	-1.355648	5.877462	-0.182531	0.191069	-0.039000	-0.550614	0.388037	-0.616186	0.796729	-0.246321	-0.390892	-0.389553
20623	7.703321	-1.424561	5.845627	-0.293090	0.239883	-0.137990	-0.547467	0.391518	-0.616664	0.796040	-0.248107	-0.385447	-0.395214
20624	7.614792	-1.572568	5.908518	-0.352616	0.249526	-0.218034	-0.544603	0.397044	-0.615789	0.794395	-0.250102	-0.379771	-0.402691
20625	7.550584	-1.700218	6.087360	-0.400790	0.239822	-0.244084	-0.541743	0.402424	-0.614261	0.792196	-0.252764	-0.373893	-0.410779
20626	7.549588	-1.874850	6.075212	-0.378030	0.206011	-0.218061	-0.539153	0.408762	-0.612450	0.789949	-0.255456	-0.368635	-0.418129
20627	7.529797	-1.932828	6.065158	-0.347722	0.169888	-0.160680	-0.537615	0.413149	-0.609622	0.788061	-0.258462	-0.363778	-0.424055
20628	7.592343	-2.048008	6.115342	-0.270562	0.122680	-0.090364	-0.535820	0.418914	-0.606636	0.786730	-0.261057	-0.360038	-0.428110
20629	8.093526	-1.972609	6.591518	-0.143186	-0.015465	-0.048312	-0.535981	0.421361	-0.604227	0.785474	-0.263253	-0.359202	-0.429771
20630	7.797081	-1.543904	6.248539	-0.005419	-0.057851	0.030447	-0.537189	0.421587	-0.601329	0.785249	-0.264085	-0.359934	-0.429057
20631	7.701929	-1.242601	5.855514	0.180634	-0.083824	0.095200	-0.537990	0.419897	-0.598997	0.786433	-0.262814	-0.362183	-0.425764
20632	7.365941	-0.924890	5.482812	0.334600	-0.140440	0.129392	-0.539133	0.414408	-0.601457	0.788211	-0.259709	-0.366580	-0.420588
20633	7.434402	-0.881079	5.418901	0.324755	-0.209440	0.185055	-0.542775	0.409999	-0.604140	0.789910	-0.257854	-0.371539	-0.414140
20634	8.033479	-0.764535	5.610110	0.283035	-0.229650	0.147695	-0.546446	0.406100	-0.603666	0.790821	-0.256405	-0.376769	-0.408538
20635	8.204295	-0.671891	5.660752	0.186214	-0.125748	0.140439	-0.546419	0.401432	-0.604807	0.791976	-0.255684	-0.379477	-0.404224
20636	8.063263	-0.660580	5.625430	0.112751	-0.052303	0.067569	-0.548248	0.399630	-0.605354	0.792659	-0.254862	-0.380901	-0.402058
20637	7.801711	-0.449248	5.595740	0.019392	-0.057264	-0.007250	-0.549308	0.398221	-0.603670	0.792267	-0.255079	-0.381941	-0.401707
20638	7.729023	-0.369940	5.724455	-0.079047	-0.069371	-0.075052	-0.552612	0.398855	-0.601929	0.790686	-0.256346	-0.382817	-0.403179
20639	7.860184	-0.393945	5.817935	-0.145755	-0.089266	-0.112397	-0.556719	0.399460	-0.598479	0.788345	-0.258590	-0.383574	-0.405603
20640	8.015539	-0.440102	5.920227	-0.178928	-0.074735	-0.134036	-0.562009	0.399359	-0.594641	0.785707	-0.261018	-0.384019	-0.408734
20641	8.270982	-0.429004	6.035549	-0.185021	-0.050107	-0.146120	-0.566797	0.401997	-0.589179	0.783155	-0.263258	-0.384005	-0.412194
20642	8.331922	-0.405562	6.063530	-0.231028	-0.042588	-0.158169	-0.568549	0.402884	-0.584429	0.780243	-0.266048	-0.383618	-0.416265
20643	8.025611	-0.395697	5.847988	-0.238825	0.046750	-0.161432	-0.572125	0.403360	-0.581378	0.777975	-0.268156	-0.381709	-0.420886
20644	7.797282	-0.357865	5.677046	-0.185057	0.033969	-0.147710	-0.573866	0.406065	-0.578821	0.775929	-0.269665	-0.380429	-0.424839
20645	7.845846	-0.382193	5.644101	-0.103417	0.016314	-0.121821	-0.576658	0.408068	-0.576008	0.774457	-0.270186	-0.379914	-0.427646
20646	8.065703	-0.233654	5.650822	-0.020530	0.018291	-0.123783	-0.578373	0.407349	-0.574961	0.773332	-0.269480	-0.380122	-0.429936
20647	8.222288	-0.059388	5.794964	0.019737	0.028710	-0.141309	-0.579818	0.404566	-0.573825	0.772432	-0.267801	-0.380586	-0.432187
20648	8.135353	0.041700	5.720930	0.048426	0.067118	-0.150030	-0.581759	0.401824	-0.576357	0.771817	-0.265397	-0.380773	-0.434598
20649	7.991530	0.001478	5.738207	0.035211	0.130182	-0.151575	-0.581841	0.396913	-0.580124	0.771658	-0.262478	-0.379864	-0.437439
20650	7.916048	-0.000641	5.768976	0.063685	0.173377	-0.134102	-0.580985	0.391761	-0.585869	0.772071	-0.259000	-0.378466	-0.439988
20651	8.008140	-0.023284	5.989285	0.129180	0.205978	-0.078357	-0.577769	0.386623	-0.590976	0.773582	-0.254478	-0.376824	-0.441379
20652	8.300961	-0.192324	6.561225	0.103684	0.118533	-0.019149	-0.574571	0.383950	-0.594854	0.774779	-0.251721	-0.376025	-0.441542
20653	7.816870	-0.251250	6.118787	0.023868	0.149540	-0.050303	-0.572430	0.382090	-0.598577	0.775562	-0.249510	-0.374164	-0.443001
20654	7.208501	-0.319972	5.780774	-0.090531	0.136825	-0.062307	-0.570965	0.382687	-0.601067	0.775530	-0.249269	-0.371575	-0.445365
20655	7.038308	-0.321831	5.641823	-0.118317	0.030245	-0.099191	-0.570570	0.382692	-0.601201	0.774269	-0.249946	-0.370529	-0.448043
20656	7.855386	-0.356516	5.949329	-0.040153	-0.079663	-0.108320	-0.570861	0.382923	-0.597917	0.772460	-0.250511	-0.371971	-0.449653
20657	8.292813	-0.429828	6.093144	0.013384	-0.014585	-0.061113	-0.573104	0.383165	-0.596978	0.771855	-0.249834	-0.372614	-0.450535
20658	8.024800	-0.541046	5.821724	0.031587	0.016875	0.041817	-0.572326	0.383710	-0.595924	0.772464	-0.249544	-0.372453	-0.449784
20659	7.552231	-0.640510	5.744058	0.025646	-0.037341	0.107909	-0.571794	0.382894	-0.596337	0.773269	-0.250155	-0.372714	-0.447842
20660	7.736836	-0.684163	5.816653	0.057174	-0.049400	0.132240	-0.572437	0.383463	-0.598288	0.774324	-0.250731	-0.373355	-0.445154
20661	7.897012	-0.758362	5.816739	0.095560	-0.045597	0.146127	-0.570334	0.386115	-0.599431	0.775745	-0.250631	-0.374169	-0.442042
20662	8.003525	-0.856278	5.808042	0.122818	-0.026577	0.196719	-0.568380	0.389016	-0.598601	0.777841	-0.250469	-0.374701	-0.437982
20663	7.974172	-0.891904	5.759787	0.138905	-0.051725	0.231490	-0.566535	0.390150	-0.599641	0.780150	-0.250400	-0.375552	-0.433158
20664	7.915508	-0.930623	5.794489	0.167067	-0.044383	0.250614	-0.564149	0.391174	-0.602522	0.782762	-0.250093	-0.376456	-0.427807
20665	7.903315	-0.928468	5.828700	0.182721	-0.041939	0.254062	-0.559153	0.392192	-0.602931	0.785504	-0.249424	-0.377392	-0.422311
20666	7.793958	-0.910141	5.792746	0.201804	-0.035059	0.254007	-0.557293	0.393072	-0.605681	0.788322	-0.248503	-0.378395	-0.416667
20667	7.715747	-0.974699	5.764578	0.210571	-0.051905	0.266140	-0.554250	0.394101	-0.608436	0.791164	-0.247561	-0.379627	-0.410679
20668	7.662264	-0.969185	5.746521	0.204321	-0.049047	0.255690	-0.551344	0.394012	-0.610032	0.793834	-0.246708	-0.380831	-0.404884
20669	7.710413	-1.034133	5.875235	0.166540	-0.065924	0.234833	-0.548839	0.396126	-0.611843	0.796033	-0.246328	-0.382044	-0.399619
20670	7.919760	-0.993794	6.016251	0.104528	-0.162339	0.171967	-0.549753	0.393356	-0.611367	0.796628	-0.247305	-0.384641	-0.395317
20671	8.104920	-1.007011	5.750286	-0.019269	-0.174015	0.088586	-0.549252	0.394708	-0.608984	0.795882	-0.249621	-0.386802	-0.393251
20672	8.192579	-1.085289	5.296786	-0.175606	-0.147970	-0.039088	-0.552867	0.399143	-0.603102	0.793500	-0.253307	-0.387996	-0.394528
20673	8.061363	-1.087072	5.120615	-0.309988	-0.101004	-0.119704	-0.558459	0.403412	-0.596553	0.790165	-0.258067	-0.387750	-0.398361
20674	8.055184	-1.250814	5.445302	-0.319489	-0.061354	-0.138735	-0.561945	0.409645	-0.591160	0.786854	-0.262570	-0.386898	-0.402774
20675	8.219576	-1.390825	5.686483	-0.210926	0.051781	-0.166600	-0.564099	0.413563	-0.586872	0.784777	-0.264176	-0.385249	-0.407332
20676	8.102795	-1.368998	5.779079	-0.090728	0.088904	-0.140697	-0.566994	0.414223	-0.586838	0.783745	-0.263861	-0.383857	-0.410822
20677	7.955191	-1.233719	5.733568	-0.054206	0.074401	-0.122565	-0.564873	0.411223	-0.587568	0.783008	-0.263165	-0.382873	-0.413583
20678	7.834129	-1.153575	5.604334	-0.042357	0.041096	-0.118361	-0.566184	0.409832	-0.587455	0.782063	-0.262624	-0.382523	-0.416032
20679	7.895041	-1.134987	5.632247	-0.049318	0.018270	-0.109675	-0.567236	0.408019	-0.586565	0.781021	-0.262419	-0.382376	-0.418247
20680	7.933615	-1.173104	5.756721	-0.027459	0.035717	-0.066938	-0.567479	0.405553	-0.587792	0.780537	-0.262076	-0.381963	-0.419740
20681	7.943254	-1.180947	5.799970	0.012007	0.016712	0.007038	-0.566814	0.404603	-0.588340	0.780785	-0.261825	-0.381729	-0.419649
20682	7.934021	-1.102723	5.757713	0.063951	0.001280	0.019044	-0.565508	0.406542	-0.588180	0.781233	-0.261004	-0.382167	-0.418928
20683	7.905658	-0.979851	5.643896	0.099104	-0.006462	0.050303	-0.567335	0.405160	-0.589243	0.782121	-0.259921	-0.382792	-0.417371
20684	7.913937	-0.800854	5.694679	0.123269	-0.043863	0.029175	-0.566139	0.403251	-0.589814	0.782613	-0.258623	-0.384377	-0.415795
20685	7.940913	-0.762379	5.706710	0.079053	-0.033754	0.018866	-0.565993	0.402859	-0.591396	0.782920	-0.257831	-0.385420	-0.414741
20686	8.008826	-0.806338	5.677881	0.056211	-0.026263	-0.001966	-0.567036	0.400231	-0.591309	0.782941	-0.257191	-0.386333	-0.414249
20687	7.993955	-0.854674	5.670272	0.037125	-0.008443	-0.014068	-0.568469	0.398297	-0.591993	0.782952	-0.256589	-0.386801	-0.414165
20688	7.965129	-0.800425	5.616021	0.012976	-0.010048	-0.010524	-0.567688	0.399679	-0.591709	0.782802	-0.256427	-0.387144	-0.414228
20689	7.984684	-0.776798	5.659489	0.001754	-0.028703	-0.040200	-0.569641	0.396919	-0.592798	0.782257	-0.256342	-0.387771	-0.414724
20690	8.009046	-0.772147	5.658992	-0.005094	-0.018145	-0.041891	-0.571484	0.395789	-0.592021	0.781696	-0.256282	-0.388254	-0.415367
20691	8.030777	-0.796866	5.682351	-0.027441	0.003052	-0.046121	-0.572797	0.394392	-0.591514	0.781198	-0.256342	-0.388170	-0.416345
20692	7.979551	-0.820576	5.671091	-0.039776	0.003346	-0.057429	-0.573334	0.395478	-0.590702	0.780491	-0.256528	-0.388105	-0.417615
20693	7.930952	-0.812649	5.650535	-0.050170	-0.010625	-0.052214	-0.574525	0.395178	-0.589651	0.779718	-0.257008	-0.388071	-0.418793
20694	7.979583	-0.822575	5.632321	-0.043422	-0.015842	-0.057473	-0.574533	0.395719	-0.588853	0.778842	-0.257407	-0.388276	-0.419987
20695	8.042875	-0.818275	5.633341	-0.047038	-0.035080	-0.055764	-0.577170	0.393050	-0.586789	0.777862	-0.258018	-0.388664	-0.421067
20696	8.008929	-0.803083	5.602865	-0.065118	-0.024417	-0.057432	-0.579278	0.394268	-0.586750	0.776805	-0.258824	-0.388819	-0.422379
20697	8.018490	-0.834634	5.594931	-0.057029	-0.021189	-0.045230	-0.580221	0.395194	-0.584496	0.775967	-0.259556	-0.388848	-0.423441
20698	8.033180	-0.824727	5.565677	-0.041970	-0.024450	-0.066217	-0.582067	0.394890	-0.583702	0.774949	-0.259935	-0.389241	-0.424711
20699	8.091622	-0.820226	5.552285	-0.053935	-0.037680	-0.053999	-0.583136	0.394576	-0.581472	0.773921	-0.260693	-0.389595	-0.425795
20700	8.096588	-0.810158	5.515994	-0.057935	-0.026671	-0.083614	-0.583145	0.394838	-0.580418	0.772651	-0.261198	-0.389977	-0.427439
20701	8.067348	-0.810289	5.550566	-0.061548	-0.023002	-0.092319	-0.588391	0.392175	-0.580826	0.771364	-0.261653	-0.390235	-0.429245
20702	8.004554	-0.745647	5.460927	-0.046334	-0.028998	-0.104610	-0.589341	0.393506	-0.577908	0.769946	-0.261835	-0.390857	-0.431110
20703	8.047832	-0.828955	5.497482	-0.061318	-0.024039	-0.081858	-0.590917	0.389890	-0.576395	0.768735	-0.262378	-0.391073	-0.432742
20704	8.023521	-0.823952	5.502957	-0.024096	-0.034927	-0.074151	-0.593823	0.391087	-0.575302	0.767646	-0.262505	-0.391817	-0.433925
20705	8.106231	-0.834055	5.474269	-0.010359	-0.025070	-0.043620	-0.595402	0.389822	-0.574529	0.767023	-0.262578	-0.392284	-0.434560
20706	8.140556	-0.797480	5.432835	-0.018254	-0.018541	-0.012176	-0.595943	0.389239	-0.572438	0.766628	-0.262958	-0.392500	-0.434831
20707	8.140795	-0.760809	5.409138	0.010943	-0.037990	-0.011448	-0.599359	0.388794	-0.572554	0.766294	-0.263077	-0.393182	-0.434733
20708	8.199475	-0.715051	5.396328	-0.004238	-0.035540	0.005180	-0.598040	0.388676	-0.573090	0.765993	-0.263523	-0.393690	-0.434533
20709	8.184830	-0.733730	5.340711	0.018766	-0.017616	0.020864	-0.598831	0.388665	-0.572822	0.766138	-0.263606	-0.393961	-0.433981
20710	8.043730	-0.716154	5.397489	0.031251	-0.005650	0.033049	-0.600022	0.388639	-0.571765	0.766496	-0.263472	-0.394170	-0.433240
20711	8.044119	-0.662013	5.330454	0.065464	-0.043491	0.034581	-0.599350	0.388669	-0.573605	0.766800	-0.263171	-0.395170	-0.431972
20712	8.239469	-0.537862	5.366450	0.070256	-0.054760	0.024085	-0.600393	0.386318	-0.573644	0.766900	-0.262787	-0.396518	-0.430790
20713	8.225577	-0.402527	5.431651	0.051819	0.001251	0.026899	-0.601434	0.385770	-0.574696	0.767414	-0.262241	-0.396760	-0.429985
20714	8.289065	-0.341289	5.552121	0.026900	0.010737	-0.008759	-0.601189	0.384636	-0.571967	0.767514	-0.261704	-0.396897	-0.430008
20715	8.105119	-0.169783	5.551548	-0.015872	-0.021389	-0.050641	-0.602209	0.381766	-0.574507	0.766824	-0.261756	-0.397313	-0.430822
20716	8.095293	-0.147596	5.748216	-0.053192	-0.046778	-0.084624	-0.606418	0.381723	-0.574347	0.765400	-0.262331	-0.398044	-0.432326
20717	8.124883	-0.098286	5.656225	-0.045547	-0.037933	-0.094218	-0.607484	0.379749	-0.571625	0.764044	-0.262601	-0.398683	-0.433970
20718	8.188016	-0.106949	5.732125	-0.033588	-0.045645	-0.057628	-0.609596	0.378330	-0.569933	0.762956	-0.263084	-0.399418	-0.434914
20719	8.163894	-0.063435	5.767200	-0.012089	-0.037586	-0.026275	-0.610918	0.378307	-0.569138	0.762367	-0.263351	-0.399980	-0.435269
20720	8.096274	0.013115	5.702055	0.024990	0.003813	-0.008839	-0.612764	0.378418	-0.568466	0.762404	-0.262901	-0.400212	-0.435263
20721	7.897901	0.204719	5.651254	0.043691	-0.022466	-0.009020	-0.613934	0.376349	-0.569154	0.762381	-0.262286	-0.400935	-0.435008
20722	7.956843	0.301149	5.665793	0.025194	-0.030902	-0.019458	-0.613410	0.376490	-0.569024	0.762053	-0.262045	-0.401756	-0.434972
20723	8.054588	0.359279	5.601409	-0.005486	-0.053256	-0.028146	-0.616693	0.375079	-0.568897	0.761356	-0.262251	-0.402623	-0.435265
20724	8.229079	0.227193	5.556757	-0.045085	-0.053092	-0.022756	-0.616461	0.376418	-0.565726	0.760450	-0.263246	-0.403187	-0.435727
20725	8.119250	0.156152	5.480802	-0.059021	-0.013659	0.031467	-0.616999	0.375008	-0.563521	0.760306	-0.264372	-0.402677	-0.435767
20726	8.174772	0.059677	5.381294	0.015856	0.028733	0.074999	-0.615808	0.374754	-0.564321	0.761232	-0.264513	-0.402011	-0.434680
20727	8.096603	0.006986	5.377507	0.093440	0.112631	0.144785	-0.611981	0.376616	-0.566934	0.763884	-0.263108	-0.400310	-0.432443
20728	8.159964	0.071636	5.628778	0.181776	0.154448	0.214432	-0.605884	0.376199	-0.572755	0.767874	-0.260737	-0.398415	-0.428546
20729	8.616205	-0.021688	6.251290	0.209533	0.091423	0.249149	-0.597812	0.378021	-0.579857	0.771815	-0.258518	-0.397471	-0.423659
20730	8.589950	-0.416030	5.931514	0.110371	0.070338	0.144742	-0.593189	0.380317	-0.583516	0.774125	-0.257395	-0.396600	-0.420936
20731	8.181123	-0.518494	5.416499	0.040525	0.182557	0.057981	-0.587374	0.379867	-0.586976	0.776264	-0.255492	-0.393789	-0.420794
20732	7.548691	-0.533968	5.111277	0.003189	0.085282	0.052480	-0.584855	0.380478	-0.589735	0.777352	-0.255166	-0.392254	-0.420418
20733	7.802883	-0.752681	5.155560	0.011283	-0.058777	0.090490	-0.581188	0.381324	-0.588434	0.777705	-0.256012	-0.392782	-0.418754
20734	8.300551	-0.912403	5.383919	0.016487	-0.023782	0.074970	-0.580406	0.383399	-0.588530	0.778189	-0.256571	-0.392937	-0.417364
20735	8.494757	-0.971153	5.497241	0.009517	0.073530	0.106705	-0.576051	0.385546	-0.591534	0.779697	-0.256492	-0.391314	-0.416123
20736	8.266976	-0.806483	5.490319	0.018665	0.028650	0.073352	-0.574861	0.386259	-0.592578	0.780586	-0.256564	-0.390677	-0.415008
20737	7.975923	-0.652833	5.431433	0.016959	0.018806	0.040994	-0.573155	0.386411	-0.592325	0.781149	-0.256319	-0.390310	-0.414445
20738	7.859912	-0.534273	5.336528	0.001118	-0.022426	0.008618	-0.571574	0.386015	-0.592475	0.781011	-0.256583	-0.390657	-0.414215
20739	8.085419	-0.676759	5.314763	-0.069012	-0.014137	-0.041695	-0.571982	0.387237	-0.591399	0.780184	-0.257314	-0.390525	-0.415443
20740	8.240397	-0.793030	5.391851	-0.108906	0.003837	-0.057191	-0.573428	0.388747	-0.592146	0.779136	-0.258562	-0.389885	-0.417233
20741	8.203261	-0.901991	5.396000	-0.111887	0.016961	-0.003932	-0.573179	0.391084	-0.591577	0.778634	-0.260012	-0.388719	-0.418354
20742	8.010428	-0.990935	5.466985	-0.060855	0.046982	0.061404	-0.572153	0.395487	-0.590448	0.779153	-0.261073	-0.387188	-0.418146
20743	7.973642	-1.034636	5.496268	-0.031738	0.065035	0.118938	-0.566904	0.399955	-0.591185	0.780464	-0.261840	-0.385297	-0.416968
20744	8.036585	-1.077222	5.566846	0.006483	0.015275	0.150102	-0.564027	0.403285	-0.590878	0.781822	-0.262797	-0.384355	-0.414684
20745	7.919495	-1.134068	5.530001	-0.000425	0.017136	0.148370	-0.560333	0.404034	-0.592725	0.783162	-0.263713	-0.383308	-0.412539
20746	7.982117	-1.241647	5.551236	0.015261	-0.028207	0.134261	-0.558374	0.407774	-0.592927	0.784091	-0.264762	-0.383199	-0.410196
20747	7.957017	-1.381779	5.511080	-0.011208	-0.077505	0.169099	-0.557468	0.409562	-0.591981	0.784805	-0.266800	-0.383425	-0.407289
20748	8.198630	-1.661651	5.608051	-0.043648	-0.059997	0.176289	-0.555121	0.412741	-0.591017	0.785504	-0.269351	-0.383101	-0.404558
20749	8.166583	-1.738728	5.578639	-0.061800	0.015223	0.180047	-0.553840	0.419212	-0.589850	0.786727	-0.271539	-0.381381	-0.402337
20750	7.968843	-1.825711	5.695768	-0.085740	0.061036	0.169759	-0.550980	0.425562	-0.588827	0.788043	-0.273722	-0.378835	-0.400685
20751	7.649982	-1.805537	5.875333	-0.050666	0.031821	0.127655	-0.547700	0.430988	-0.590579	0.789026	-0.275214	-0.377196	-0.399273
20752	7.325748	-1.909466	5.866816	-0.042885	0.000839	0.100465	-0.543772	0.433494	-0.589640	0.789558	-0.276669	-0.376319	-0.398042
20753	7.446973	-1.983501	5.882332	0.007020	-0.079734	0.087034	-0.544052	0.434573	-0.588044	0.789705	-0.277840	-0.377082	-0.396206
20754	7.578278	-2.013051	5.818346	0.041089	-0.151166	0.057098	-0.545397	0.436730	-0.585369	0.789202	-0.278847	-0.379508	-0.394181
20755	7.646996	-1.907127	5.844901	0.029678	-0.235724	0.049913	-0.549101	0.434581	-0.581714	0.787996	-0.280616	-0.383083	-0.391874
20756	7.798972	-1.730417	5.771267	0.020936	-0.224654	-0.035507	-0.553335	0.432973	-0.577651	0.786067	-0.281797	-0.387016	-0.391033
20757	7.970623	-1.515171	5.709834	-0.038470	-0.204883	-0.148667	-0.558635	0.433273	-0.572887	0.783136	-0.282851	-0.390655	-0.392533
20758	7.937266	-1.398048	5.680795	-0.142052	-0.135985	-0.251114	-0.564972	0.431092	-0.568689	0.779243	-0.284202	-0.393115	-0.396825
20759	7.747868	-1.346780	5.581784	-0.229912	-0.080466	-0.341451	-0.571460	0.428462	-0.561877	0.774621	-0.285720	-0.394339	-0.403513
20760	7.669367	-1.469157	5.514059	-0.292454	-0.036559	-0.377778	-0.580830	0.425683	-0.556357	0.769537	-0.287581	-0.394718	-0.411470
20761	7.844498	-1.482751	5.509820	-0.335438	0.012844	-0.389696	-0.586932	0.425677	-0.549758	0.764529	-0.289538	-0.393823	-0.420197
20762	8.046721	-1.415468	5.634435	-0.431536	0.104504	-0.397853	-0.591689	0.422822	-0.545585	0.759415	-0.292131	-0.390906	-0.430279
20763	7.913453	-1.342476	5.502961	-0.565023	0.252453	-0.404051	-0.594097	0.425089	-0.541589	0.754606	-0.295345	-0.384348	-0.442286
20764	8.102621	-1.361427	5.972895	-0.703918	0.375316	-0.486126	-0.592421	0.427686	-0.538666	0.748861	-0.298888	-0.375295	-0.457195
20765	8.303203	-1.121387	6.281604	-0.776533	0.332109	-0.697987	-0.595254	0.431841	-0.531877	0.740242	-0.302160	-0.367095	-0.475377
20766	9.267755	-0.849606	6.858831	-0.844274	0.143147	-0.776702	-0.603753	0.434673	-0.522844	0.728569	-0.307543	-0.361576	-0.493829
20767	8.260656	-0.195884	5.596009	-0.905653	0.088821	-0.710622	-0.611871	0.435272	-0.511237	0.716518	-0.314612	-0.355407	-0.511182
20768	7.805362	-0.841849	4.655447	-0.986423	0.008976	-0.587636	-0.621348	0.438421	-0.495373	0.704140	-0.324423	-0.348828	-0.526551
20769	7.580005	-1.138627	4.448196	-1.016545	-0.024411	-0.611200	-0.632304	0.443582	-0.476444	0.690815	-0.334648	-0.342151	-0.541957
20770	7.741620	-0.552067	4.401966	-0.977432	-0.115487	-0.669178	-0.645251	0.444815	-0.453383	0.675993	-0.344759	-0.337562	-0.556979
20771	8.374516	-0.036491	4.702191	-0.908225	-0.152918	-0.561279	-0.658167	0.447898	-0.435005	0.662340	-0.354892	-0.333166	-0.569525
20772	9.150825	0.031179	5.004833	-0.779906	-0.147890	-0.462958	-0.668033	0.448143	-0.418541	0.650391	-0.363793	-0.329499	-0.579721
20773	9.368746	-0.559157	5.097931	-0.542469	-0.118898	-0.376246	-0.676432	0.446494	-0.403567	0.641260	-0.369742	-0.327375	-0.587284
20774	8.769354	-0.740641	4.852536	-0.373340	-0.067771	-0.258915	-0.683607	0.447276	-0.394846	0.634940	-0.373649	-0.325783	-0.592539
20775	8.338796	-0.740304	4.717209	-0.217141	-0.021728	-0.095324	-0.685495	0.443998	-0.387556	0.632047	-0.376074	-0.324126	-0.595002
20776	8.070792	-0.364842	4.777171	-0.030528	-0.073277	-0.069927	-0.689737	0.444178	-0.383326	0.630458	-0.376913	-0.325236	-0.595551
20777	8.196815	-0.008079	4.905247	0.072011	-0.125008	-0.054689	-0.690141	0.444575	-0.382398	0.629529	-0.377151	-0.328035	-0.594847
20778	8.546077	0.216941	4.919753	0.136255	-0.144575	-0.067984	-0.693039	0.440105	-0.379712	0.628748	-0.376740	-0.332011	-0.593728
20779	8.911390	0.285693	5.004302	0.089583	-0.131575	0.006381	-0.694607	0.436641	-0.379244	0.628596	-0.377201	-0.334674	-0.592097
20780	8.761063	-0.033852	5.041966	0.099872	-0.088792	0.057074	-0.695390	0.434010	-0.378766	0.629382	-0.377410	-0.336565	-0.590054
20781	8.368245	-0.205702	5.082491	0.168107	-0.041808	0.148552	-0.695115	0.434862	-0.380587	0.632083	-0.376743	-0.337961	-0.586786
20782	8.036668	-0.328344	5.015766	0.268813	-0.026489	0.238105	-0.691702	0.439044	-0.381840	0.636656	-0.375291	-0.339669	-0.581765
20783	8.139439	-0.227425	5.029356	0.416950	-0.046195	0.303915	-0.686924	0.441377	-0.388384	0.642942	-0.372495	-0.342822	-0.574757
20784	8.478860	-0.033180	4.980698	0.545070	-0.007618	0.338573	-0.680816	0.441254	-0.395641	0.650741	-0.367899	-0.346659	-0.566582
20785	8.580300	0.266340	5.035888	0.651964	0.094673	0.284456	-0.674658	0.441209	-0.409059	0.659306	-0.360173	-0.350725	-0.559092
20786	8.391821	0.512187	5.121223	0.748033	0.196825	0.247777	-0.666615	0.435710	-0.425352	0.668709	-0.349835	-0.354687	-0.551943
20787	8.970143	0.495191	5.771056	0.765746	0.077664	0.245740	-0.659627	0.429919	-0.441118	0.677184	-0.340281	-0.360403	-0.543820
20788	8.565541	-0.187154	5.007980	0.514002	0.082570	0.180198	-0.653461	0.424760	-0.453064	0.683152	-0.333731	-0.363654	-0.538222
20789	8.570529	-0.681847	4.518985	0.403852	0.137353	0.090008	-0.650204	0.421486	-0.463903	0.687720	-0.327235	-0.365597	-0.535068
20790	8.893206	-1.182358	4.969294	0.349116	0.091467	0.132013	-0.645085	0.419788	-0.478133	0.692023	-0.322440	-0.367229	-0.531299
20791	8.525258	-1.672945	5.057975	0.408324	0.031455	0.250292	-0.641609	0.420329	-0.485489	0.697451	-0.318185	-0.369577	-0.525104
20792	8.334822	-1.801297	4.958853	0.568658	0.113643	0.387857	-0.636280	0.419659	-0.493670	0.705864	-0.311931	-0.371483	-0.516193
20793	7.855471	-1.774157	5.072006	0.725340	-0.028900	0.542181	-0.625103	0.417760	-0.508996	0.715606	-0.305926	-0.375981	-0.502947
20794	8.235827	-1.673838	4.924213	0.856282	-0.146759	0.578147	-0.618438	0.414087	-0.518294	0.725358	-0.299459	-0.383103	-0.487250
20795	8.303427	-1.326003	5.026877	0.778250	-0.074544	0.578555	-0.609373	0.407720	-0.530547	0.734906	-0.293274	-0.388262	-0.472395
20796	8.383754	-1.294270	5.168330	0.635198	-0.060843	0.552853	-0.604008	0.403783	-0.541677	0.743239	-0.288790	-0.391891	-0.458931
20797	8.025519	-1.381221	5.187473	0.495622	-0.009385	0.468751	-0.596855	0.403104	-0.547772	0.750229	-0.285182	-0.393851	-0.448005
20798	7.560833	-1.782774	5.202176	0.404069	-0.031866	0.396526	-0.591008	0.403675	-0.555670	0.755746	-0.282539	-0.395692	-0.438689
20799	7.810857	-2.263365	5.443794	0.333322	-0.086031	0.421094	-0.587044	0.404990	-0.558557	0.760590	-0.281634	-0.397483	-0.429175
20800	8.072737	-2.402744	5.551982	0.410024	-0.168620	0.408480	-0.582543	0.405360	-0.562515	0.764970	-0.280098	-0.401269	-0.418746
20801	8.386251	-2.044099	5.583745	0.545459	-0.214519	0.423667	-0.579344	0.402134	-0.566273	0.769787	-0.277020	-0.406630	-0.406620
20802	8.209210	-1.561984	5.367096	0.587413	-0.194738	0.324084	-0.577581	0.396002	-0.570078	0.773978	-0.272195	-0.412602	-0.395762
20803	7.909542	-1.260046	5.075655	0.458932	-0.158476	0.205853	-0.576473	0.388896	-0.573635	0.776781	-0.268132	-0.417452	-0.387878
20804	7.826466	-1.313070	5.105875	0.272387	-0.117539	0.035544	-0.578666	0.383121	-0.576093	0.777484	-0.265128	-0.421227	-0.384440
20805	8.049608	-1.441109	5.096476	0.020445	-0.027092	-0.144846	-0.582842	0.378418	-0.577729	0.776285	-0.263907	-0.422460	-0.386344
20806	8.190197	-1.520854	5.174417	-0.169699	0.091828	-0.278251	-0.584161	0.375073	-0.575688	0.773958	-0.263499	-0.421215	-0.392600
20807	8.336209	-1.443881	5.564390	-0.366638	0.214143	-0.404661	-0.585607	0.375752	-0.576057	0.770649	-0.264192	-0.416991	-0.403014
20808	8.673233	-1.143640	6.030611	-0.444534	0.239205	-0.571811	-0.587718	0.374888	-0.574748	0.765557	-0.264342	-0.412726	-0.416777
20809	8.672741	-0.434558	5.786481	-0.494843	0.133989	-0.680200	-0.591683	0.372599	-0.571094	0.758325	-0.265265	-0.409936	-0.431892
20810	8.354255	-0.098849	5.089179	-0.517488	0.219876	-0.568332	-0.596147	0.369794	-0.570593	0.752337	-0.266547	-0.405126	-0.445888
20811	8.362419	-0.398320	4.944291	-0.585467	0.117936	-0.395685	-0.599360	0.373830	-0.565508	0.746612	-0.271187	-0.400066	-0.457139
20812	8.198638	-1.005337	4.646456	-0.674048	0.062608	-0.282154	-0.602471	0.379620	-0.557504	0.740757	-0.278419	-0.394487	-0.467058
20813	8.355874	-0.735432	4.702356	-0.597440	0.041481	-0.203938	-0.606777	0.388429	-0.549564	0.735826	-0.285401	-0.389282	-0.474938
20814	8.232977	-0.525683	4.708181	-0.479537	0.053961	-0.111828	-0.608061	0.397405	-0.541511	0.732368	-0.291090	-0.384581	-0.480626
20815	8.353023	-0.344579	4.921061	-0.265582	0.096095	-0.066101	-0.606942	0.405074	-0.537172	0.730931	-0.293699	-0.380910	-0.484137
20816	8.669024	-0.377887	5.053722	-0.035233	-0.004489	0.040283	-0.606841	0.407799	-0.534759	0.731035	-0.294595	-0.380426	-0.483815
20817	8.740140	-0.290678	5.014580	0.166231	-0.094155	0.086545	-0.607084	0.406857	-0.536743	0.732131	-0.293885	-0.382838	-0.480677
20818	8.708041	-0.347569	5.135576	0.335712	-0.035633	0.220547	-0.606913	0.403042	-0.539835	0.735886	-0.291021	-0.385308	-0.474676
20819	8.347927	-0.337475	5.160987	0.514802	0.054305	0.305704	-0.602117	0.401247	-0.546591	0.742143	-0.285406	-0.387546	-0.466450
20820	7.973745	-0.230450	5.212317	0.652535	0.006667	0.381857	-0.596204	0.391806	-0.557833	0.749354	-0.278616	-0.391339	-0.455736
20821	8.124822	-0.190716	5.233605	0.745472	-0.076540	0.402304	-0.591094	0.383168	-0.567743	0.756459	-0.271368	-0.396946	-0.443354
20822	8.441995	-0.033975	5.301149	0.736332	-0.117601	0.401375	-0.586135	0.376158	-0.575915	0.762932	-0.264446	-0.403049	-0.430761
20823	8.489965	-0.137326	5.390579	0.686976	-0.152605	0.372654	-0.584993	0.367721	-0.583038	0.768436	-0.258341	-0.409250	-0.418665
20824	8.202006	-0.278097	5.392805	0.623040	-0.141458	0.365864	-0.582533	0.359301	-0.590564	0.773439	-0.252942	-0.414739	-0.407190
20825	7.992177	-0.382631	5.350159	0.613223	-0.148103	0.352768	-0.581689	0.352745	-0.594240	0.778097	-0.247632	-0.420167	-0.395856
20826	8.080100	-0.327541	5.348913	0.647222	-0.164464	0.374437	-0.581343	0.344011	-0.600314	0.782754	-0.242006	-0.425979	-0.383759
20827	8.263794	-0.143413	5.238333	0.644634	-0.133477	0.402453	-0.578647	0.337352	-0.605316	0.787729	-0.236386	-0.430986	-0.371289
20828	8.334834	-0.061512	5.240279	0.612604	-0.061698	0.407986	-0.575944	0.330289	-0.610982	0.792998	-0.230709	-0.434564	-0.359280
20829	8.125989	0.031440	5.338436	0.508268	0.011782	0.347399	-0.570856	0.324663	-0.619521	0.797880	-0.225578	-0.436363	-0.349413
20830	8.028652	0.050598	5.437809	0.468179	0.049972	0.276083	-0.567087	0.318879	-0.627528	0.802273	-0.220176	-0.437600	-0.341154
20831	8.048233	0.129586	5.743564	0.498350	0.146554	0.230909	-0.559093	0.310670	-0.636532	0.807281	-0.213155	-0.437563	-0.333768
20832	8.824786	-0.149257	6.210757	0.461057	0.016386	0.283138	-0.555732	0.304309	-0.642713	0.811196	-0.208090	-0.439177	-0.325242
20833	8.136495	-0.704973	5.192116	0.281552	0.199192	0.317268	-0.549998	0.298948	-0.649940	0.816159	-0.204958	-0.436387	-0.318501
20834	7.911760	-0.901792	4.945112	0.182671	0.180998	0.305277	-0.541668	0.301043	-0.656645	0.820371	-0.203503	-0.433367	-0.312684
20835	8.484381	-1.089591	5.459475	0.369792	-0.033175	0.265857	-0.536636	0.299486	-0.660253	0.823229	-0.199915	-0.435074	-0.305021
20836	8.753963	-0.777731	5.365678	0.484589	-0.103824	0.256608	-0.534996	0.292118	-0.664474	0.825743	-0.194813	-0.438721	-0.296177
20837	8.681347	-0.748290	5.174071	0.492838	0.064624	0.318976	-0.532171	0.285595	-0.669212	0.830066	-0.189065	-0.439266	-0.286863
20838	7.935797	-0.934613	5.040941	0.455216	-0.090501	0.324654	-0.529744	0.281003	-0.674434	0.832767	-0.184889	-0.442160	-0.277147
20839	7.847409	-1.065232	5.067758	0.434732	-0.070930	0.207887	-0.528633	0.273208	-0.678004	0.834864	-0.179880	-0.444928	-0.269601
20840	8.333104	-1.181702	5.345435	0.358262	-0.125892	0.174898	-0.530407	0.262212	-0.681093	0.835915	-0.176144	-0.448354	-0.263056
20841	8.483036	-1.317989	5.480467	0.292038	-0.068232	0.201461	-0.531550	0.257414	-0.683802	0.837377	-0.173461	-0.450270	-0.256842
20842	8.032827	-1.344454	5.369425	0.205398	-0.010003	0.320438	-0.529829	0.255510	-0.684376	0.839589	-0.172971	-0.450405	-0.249612
20843	7.710514	-1.533559	5.379021	0.208302	-0.049094	0.309821	-0.527462	0.258167	-0.685652	0.841408	-0.172575	-0.451125	-0.242357
20844	7.749211	-1.563648	5.435810	0.260877	-0.046109	0.262584	-0.526774	0.256281	-0.688447	0.843109	-0.170791	-0.452283	-0.235452
20845	8.014648	-1.520333	5.483563	0.264140	-0.127522	0.213534	-0.529127	0.251984	-0.688122	0.843870	-0.168965	-0.454853	-0.229003
20846	8.209380	-1.484619	5.615166	0.224292	-0.141774	0.138624	-0.530700	0.248512	-0.687130	0.843926	-0.167104	-0.457834	-0.224172
20847	8.039083	-1.517308	5.410403	0.099842	-0.072949	0.106011	-0.530036	0.247144	-0.687293	0.844102	-0.166839	-0.459053	-0.221192
20848	7.707682	-1.629121	5.242133	0.035141	-0.019805	0.045251	-0.531088	0.245748	-0.686658	0.844206	-0.166766	-0.459429	-0.220070
20849	7.870355	-1.711926	5.140345	-0.064885	-0.013745	-0.066056	-0.533188	0.245732	-0.687036	0.843618	-0.167474	-0.459475	-0.221683
20850	8.140984	-1.626593	5.115938	-0.152758	0.084108	-0.135269	-0.533705	0.246019	-0.688338	0.843240	-0.168450	-0.457865	-0.225680
20851	8.283772	-1.644227	5.722554	-0.245679	0.207587	-0.170381	-0.531083	0.249081	-0.688821	0.843575	-0.170285	-0.453682	-0.231426
20852	8.567034	-1.338769	6.417693	-0.287630	0.149639	-0.354451	-0.527293	0.250607	-0.686720	0.842240	-0.171239	-0.451049	-0.240548
20853	8.239223	-0.544746	5.550376	-0.299805	0.233766	-0.349085	-0.526232	0.251324	-0.688156	0.841660	-0.172194	-0.446689	-0.249854
20854	7.895402	-0.312317	5.212961	-0.285252	0.192739	-0.296117	-0.523724	0.252612	-0.689984	0.840852	-0.173399	-0.443057	-0.258072
20855	7.980206	0.016312	5.063139	-0.260459	0.045466	-0.276568	-0.522424	0.254818	-0.689163	0.838953	-0.175251	-0.441758	-0.265132
20856	8.389584	0.123905	5.113325	-0.369524	-0.131539	-0.201686	-0.527218	0.259664	-0.684051	0.835360	-0.180379	-0.442732	-0.271339
20857	8.696373	0.155248	5.113949	-0.472203	-0.063849	-0.184577	-0.531750	0.265896	-0.679437	0.832082	-0.187100	-0.441778	-0.278327
20858	8.607005	-0.126882	5.233061	-0.584964	-0.073616	-0.124073	-0.535529	0.276512	-0.672383	0.828458	-0.196152	-0.440216	-0.285291
20859	8.400869	-0.472040	4.995622	-0.525230	-0.066713	-0.089335	-0.539188	0.290437	-0.665526	0.825275	-0.204551	-0.438573	-0.291092
20860	8.235243	-0.518078	4.897098	-0.395570	-0.094933	-0.076732	-0.543000	0.305713	-0.656675	0.822313	-0.210975	-0.438170	-0.295463
20861	8.473833	-0.454621	5.120092	-0.129404	-0.149890	-0.050591	-0.546737	0.310578	-0.652225	0.820159	-0.213643	-0.440023	-0.296776
20862	8.493375	-0.421928	5.221800	0.155895	-0.086578	0.004582	-0.549249	0.310808	-0.650629	0.820049	-0.211661	-0.442381	-0.294990
20863	8.135646	-0.029071	5.095222	0.337696	-0.136553	0.045680	-0.553293	0.303890	-0.651261	0.820526	-0.207389	-0.446360	-0.290670
20864	8.175678	0.169159	5.138281	0.415595	-0.211461	0.048715	-0.557303	0.292592	-0.654077	0.820575	-0.202243	-0.452060	-0.285299
20865	8.474894	0.551397	5.023010	0.365930	-0.216645	-0.040119	-0.562247	0.278771	-0.654052	0.819842	-0.197107	-0.457817	-0.281801
20866	8.542491	0.470046	5.083244	0.189551	-0.179170	-0.061286	-0.568274	0.268491	-0.651852	0.818559	-0.194460	-0.462095	-0.280383
20867	8.451260	0.252960	5.028993	0.038758	-0.162212	-0.012816	-0.573546	0.266065	-0.649240	0.817135	-0.194568	-0.464993	-0.279670
20868	8.344777	-0.061936	5.051182	-0.042637	-0.119564	0.034661	-0.576584	0.267398	-0.648143	0.816014	-0.196272	-0.466609	-0.279060
20869	8.417769	-0.060331	5.068889	-0.017449	-0.116128	0.078222	-0.578460	0.269403	-0.644812	0.815299	-0.197857	-0.468072	-0.277575
20870	8.579091	0.073652	5.120339	0.021986	-0.070039	0.123607	-0.580851	0.271420	-0.642788	0.815379	-0.199062	-0.468881	-0.275105
20871	8.411617	0.134151	5.047587	0.010978	0.006737	0.138652	-0.579942	0.273213	-0.642235	0.816253	-0.200027	-0.468250	-0.272876
20872	8.197567	0.150496	5.052764	-0.025308	0.081888	0.104918	-0.577842	0.277245	-0.643613	0.817454	-0.200994	-0.466390	-0.271757
20873	8.141109	0.075193	5.101422	-0.028739	0.154979	0.071989	-0.574815	0.279773	-0.645158	0.819186	-0.201128	-0.463372	-0.271603
20874	8.277383	0.085605	5.151691	-0.063578	0.247826	0.018295	-0.569394	0.282921	-0.650248	0.821280	-0.201010	-0.458923	-0.272918
20875	9.224254	-0.089161	6.173330	-0.055450	0.096956	0.026740	-0.562787	0.284424	-0.654986	0.822116	-0.201426	-0.456872	-0.273535
20876	8.278873	-0.485565	5.216164	-0.268735	0.326313	-0.040137	-0.556614	0.290016	-0.656755	0.823731	-0.203704	-0.450218	-0.277985
20877	8.402366	-0.655331	4.886441	-0.326751	0.237306	-0.125668	-0.551749	0.295330	-0.659308	0.823834	-0.206415	-0.444940	-0.284111
20878	9.113559	-0.907489	5.186033	-0.374260	0.106692	-0.144950	-0.546918	0.302391	-0.658416	0.822352	-0.210697	-0.441675	-0.290288
20879	8.835618	-1.031909	5.018771	-0.274981	0.191767	-0.152008	-0.546043	0.308425	-0.655681	0.821998	-0.212567	-0.437519	-0.296161
20880	8.402919	-0.989787	4.838083	-0.229267	0.236762	-0.138130	-0.542244	0.315230	-0.657148	0.822220	-0.213742	-0.432880	-0.301471
20881	7.706749	-1.064236	4.647295	-0.211267	0.171625	-0.157659	-0.539341	0.318877	-0.660112	0.821843	-0.214647	-0.429426	-0.306748
20882	7.881072	-1.207071	4.696924	-0.229911	0.097934	-0.187429	-0.537919	0.322454	-0.658740	0.820496	-0.216233	-0.427237	-0.312247
20883	8.419984	-1.372874	5.004147	-0.310968	-0.053635	-0.189263	-0.539782	0.323788	-0.656734	0.817488	-0.219925	-0.426968	-0.317876
20884	8.721046	-1.448252	5.221300	-0.350248	0.043473	-0.132992	-0.543795	0.330984	-0.651712	0.815415	-0.224254	-0.424639	-0.323250
20885	8.477092	-1.525489	5.371113	-0.321928	0.099604	-0.050951	-0.541741	0.337715	-0.648709	0.814465	-0.228340	-0.421139	-0.327337
20886	7.767080	-1.431988	5.369475	-0.254670	0.092358	-0.054777	-0.542042	0.344580	-0.647261	0.813673	-0.231442	-0.418246	-0.330820
20887	7.499456	-1.436238	5.302958	-0.184277	0.032413	-0.049961	-0.539707	0.347464	-0.644729	0.812761	-0.233747	-0.416693	-0.333391
20888	7.746878	-1.544319	5.445824	-0.129664	-0.103120	-0.020797	-0.542244	0.351257	-0.641752	0.811116	-0.236389	-0.417635	-0.334352
20889	8.019068	-1.581955	5.564908	-0.116092	-0.150662	-0.010457	-0.545326	0.355155	-0.636540	0.809250	-0.239154	-0.419295	-0.334832
20890	8.023335	-1.697820	5.502627	-0.041244	-0.193851	0.031083	-0.549313	0.356018	-0.631643	0.807592	-0.241401	-0.422039	-0.333772
20891	7.945597	-1.700557	5.371212	0.021112	-0.208462	0.043058	-0.554869	0.357296	-0.628169	0.806242	-0.242801	-0.425259	-0.331929
20892	7.987309	-1.644868	5.351672	0.058108	-0.182882	0.063957	-0.557655	0.357922	-0.625383	0.805350	-0.243642	-0.428315	-0.329540
20893	8.078074	-1.519391	5.348940	0.050700	-0.143767	0.025712	-0.561355	0.357580	-0.623003	0.804569	-0.243995	-0.430742	-0.328020
20894	8.132279	-1.405638	5.337201	-0.037114	-0.070551	-0.029653	-0.563479	0.358220	-0.620877	0.803547	-0.244821	-0.431813	-0.328500
20895	8.020362	-1.399958	5.349552	-0.136447	0.033615	-0.152946	-0.566246	0.357491	-0.619823	0.802207	-0.245477	-0.431005	-0.332324
20896	7.888546	-1.462445	5.395291	-0.229938	0.134383	-0.284984	-0.567436	0.357468	-0.618897	0.800281	-0.245832	-0.428742	-0.339556
20897	7.771499	-1.472942	5.557651	-0.348332	0.216926	-0.361179	-0.567716	0.361041	-0.618562	0.797993	-0.246837	-0.424506	-0.349391
20898	7.979784	-1.603263	5.766479	-0.512835	0.307009	-0.455472	-0.565890	0.364361	-0.618248	0.794757	-0.249004	-0.418258	-0.362517
20899	8.681393	-1.358176	6.327608	-0.548048	0.219126	-0.634343	-0.567489	0.367499	-0.617125	0.789225	-0.250807	-0.413712	-0.378235
20900	9.028257	-0.366312	5.924518	-0.535562	0.114666	-0.556226	-0.573335	0.373026	-0.612254	0.783146	-0.253785	-0.410624	-0.392001
20901	8.694849	-0.157502	4.860138	-0.532723	0.090556	-0.299942	-0.575770	0.378161	-0.606366	0.778841	-0.258947	-0.406361	-0.401528
20902	8.521218	-0.793080	4.518540	-0.589285	0.174279	-0.208788	-0.576896	0.384685	-0.600329	0.775424	-0.265032	-0.399994	-0.410463
20903	8.018763	-1.002047	4.488431	-0.635638	0.066736	-0.228204	-0.579230	0.396561	-0.593785	0.770689	-0.272537	-0.394790	-0.419408
20904	7.873588	-0.405496	4.655241	-0.590755	0.083951	-0.230114	-0.579312	0.405854	-0.588094	0.766100	-0.279125	-0.389795	-0.428066
20905	8.188718	-0.093525	5.175402	-0.554921	-0.039457	-0.188680	-0.582066	0.420594	-0.579654	0.761055	-0.286503	-0.386582	-0.435048
20906	9.078019	-0.287633	5.355484	-0.411689	-0.096975	-0.173400	-0.585841	0.426784	-0.571114	0.756365	-0.292287	-0.385485	-0.440319
20907	9.008142	-0.615632	5.216836	-0.297878	-0.031062	-0.142121	-0.590670	0.433377	-0.562558	0.753125	-0.295983	-0.384096	-0.444597
20908	8.238887	-0.681074	5.146508	-0.135051	0.004882	-0.105973	-0.592929	0.434841	-0.560284	0.751374	-0.297187	-0.383477	-0.447283
20909	7.661245	-0.455636	4.964515	-0.019599	-0.020864	-0.069862	-0.595563	0.433839	-0.559367	0.750476	-0.297133	-0.383984	-0.448391
20910	7.672099	-0.229402	5.132133	0.122569	-0.163649	-0.060236	-0.598182	0.429118	-0.558393	0.749360	-0.296323	-0.387925	-0.447399
20911	8.525339	0.035320	5.116192	0.176888	-0.231389	-0.069204	-0.605549	0.424605	-0.555806	0.747976	-0.295163	-0.393353	-0.445740
20912	8.807792	0.089800	5.238772	0.140392	-0.110025	-0.053013	-0.607900	0.420312	-0.555743	0.747420	-0.293652	-0.396592	-0.444799
20913	8.593416	0.048005	5.233444	0.115379	-0.067321	-0.031914	-0.611044	0.417112	-0.555653	0.747260	-0.292197	-0.398810	-0.444043
20914	8.144920	-0.090840	5.186137	0.106350	-0.074262	0.029095	-0.613661	0.415166	-0.556328	0.747503	-0.291526	-0.400723	-0.442348
20915	8.037643	-0.149313	5.069139	0.163470	-0.046072	0.097033	-0.614953	0.413388	-0.558320	0.748922	-0.290157	-0.402295	-0.439414
20916	8.291288	-0.072557	4.955415	0.272728	0.020108	0.163224	-0.612298	0.412761	-0.561105	0.752043	-0.287231	-0.403465	-0.434909
20917	8.477584	0.159048	4.939881	0.378162	0.127516	0.274875	-0.607894	0.409582	-0.567624	0.757570	-0.282502	-0.403267	-0.428551
20918	8.341773	0.297633	5.245232	0.458993	0.238535	0.287133	-0.599504	0.405120	-0.578523	0.764452	-0.275829	-0.401967	-0.421846
20919	8.595544	0.182944	6.201412	0.484347	0.244928	0.299349	-0.588594	0.401549	-0.592570	0.771530	-0.268549	-0.400662	-0.414839
20920	8.561164	-0.347619	5.913782	0.317084	0.114215	0.250667	-0.578766	0.397921	-0.602938	0.776163	-0.264734	-0.400203	-0.409053
20921	8.857038	-0.611979	5.443138	0.190730	0.235078	0.183412	-0.571346	0.396835	-0.609307	0.780504	-0.261107	-0.397177	-0.406063
20922	8.832078	-0.760002	5.238219	0.090465	0.143041	0.143329	-0.565926	0.397490	-0.613266	0.783229	-0.259697	-0.394959	-0.403878
20923	8.279370	-0.877970	4.920011	0.090239	0.093281	0.151835	-0.561184	0.399904	-0.615350	0.785610	-0.258549	-0.393504	-0.401403
20924	7.877612	-0.968871	4.671340	0.083203	0.132341	0.125743	-0.558004	0.401914	-0.619267	0.788045	-0.257195	-0.391471	-0.399484
20925	7.725624	-1.157182	4.696383	0.004492	0.029390	0.048918	-0.553505	0.401310	-0.622458	0.788632	-0.257131	-0.390879	-0.398944
20926	8.055218	-1.369937	4.801962	-0.052671	-0.018150	-0.015523	-0.552991	0.403098	-0.621902	0.788058	-0.258010	-0.390858	-0.399531
20927	8.691240	-1.582261	5.069960	-0.208867	-0.030766	-0.039403	-0.554461	0.404155	-0.619510	0.786350	-0.261152	-0.389977	-0.401710
20928	8.684066	-1.539690	5.177269	-0.300411	0.047775	0.007312	-0.554661	0.412221	-0.614892	0.785160	-0.265571	-0.386800	-0.404206
20929	8.175421	-1.568310	5.086916	-0.348053	0.063585	0.032714	-0.553938	0.421269	-0.611047	0.783974	-0.270730	-0.382915	-0.406776
20930	7.766250	-1.641818	5.027525	-0.339944	0.136254	-0.026473	-0.550728	0.431156	-0.606155	0.782896	-0.274773	-0.378175	-0.410556
20931	7.687273	-1.821457	5.089746	-0.385274	0.076624	-0.098028	-0.551580	0.438808	-0.602065	0.780456	-0.279426	-0.374441	-0.415456
20932	8.109635	-1.940308	5.412436	-0.357559	0.056383	-0.164377	-0.549801	0.445795	-0.597744	0.777450	-0.283327	-0.371529	-0.421027
20933	8.182077	-2.028793	5.455507	-0.301468	0.028943	-0.117496	-0.550925	0.449966	-0.590836	0.774882	-0.286930	-0.369289	-0.425271
20934	8.262647	-1.978737	5.476151	-0.183627	0.008412	-0.093467	-0.554124	0.452915	-0.586953	0.773036	-0.289051	-0.368153	-0.428168
20935	8.183544	-1.755618	5.556214	-0.063945	-0.047424	-0.046035	-0.557841	0.454209	-0.583230	0.771855	-0.290173	-0.368684	-0.429083
20936	8.135540	-1.629627	5.614807	-0.020218	-0.070174	-0.010485	-0.559572	0.455266	-0.581098	0.771076	-0.291049	-0.369678	-0.429034
20937	8.019597	-1.492052	5.556490	-0.043928	-0.077610	-0.022681	-0.559860	0.457440	-0.578956	0.769989	-0.292298	-0.370698	-0.429258
20938	7.820014	-1.534472	5.376478	-0.079414	-0.059594	-0.034766	-0.562243	0.456837	-0.576722	0.768742	-0.293803	-0.371168	-0.430058
20939	7.799119	-1.777269	5.397717	-0.090842	-0.093874	-0.070571	-0.567007	0.457989	-0.573518	0.766845	-0.295565	-0.372297	-0.431259
20940	7.854795	-1.821794	5.429695	-0.098179	-0.089112	-0.092329	-0.569945	0.459967	-0.568869	0.764754	-0.297184	-0.373388	-0.432913
20941	7.925096	-1.852413	5.509959	-0.099189	-0.048305	-0.078239	-0.572610	0.460717	-0.564902	0.763079	-0.298631	-0.373763	-0.434547
20942	7.959843	-1.749911	5.433135	-0.105742	0.011319	-0.087651	-0.574471	0.461775	-0.562901	0.761722	-0.299523	-0.373221	-0.436773
20943	7.989446	-1.682094	5.423731	-0.167680	0.009340	-0.151154	-0.575938	0.462144	-0.560523	0.759423	-0.300970	-0.372529	-0.440358
20944	7.929362	-1.587334	5.242450	-0.159388	0.037293	-0.257535	-0.579910	0.462894	-0.557595	0.756416	-0.301169	-0.372131	-0.445703
20945	8.193223	-1.792955	5.412603	-0.251250	0.126138	-0.311031	-0.582014	0.459547	-0.555942	0.753011	-0.301640	-0.369845	-0.452993
20946	8.158610	-1.809239	5.815105	-0.272754	0.170830	-0.364921	-0.584388	0.459511	-0.555007	0.749246	-0.301516	-0.367015	-0.461540
20947	8.247606	-1.539755	5.962164	-0.197573	0.201198	-0.335411	-0.585573	0.459359	-0.554740	0.746390	-0.300269	-0.364159	-0.469179
20948	8.372253	-1.030739	5.932633	-0.140514	0.127565	-0.293952	-0.585816	0.456340	-0.555846	0.743656	-0.299052	-0.362722	-0.475370
20949	8.057738	-0.809060	5.446690	-0.145604	0.167745	-0.228480	-0.586059	0.454151	-0.557199	0.741798	-0.298070	-0.360177	-0.480794
20950	7.624990	-0.785766	5.212467	-0.164810	0.132540	-0.300993	-0.586835	0.453055	-0.558264	0.738814	-0.297094	-0.358440	-0.487247
20951	7.644931	-0.691945	5.273874	-0.241956	0.032462	-0.342927	-0.590018	0.451874	-0.554462	0.734222	-0.297988	-0.357608	-0.494204
20952	8.179850	-0.743932	5.389106	-0.300933	-0.035110	-0.360302	-0.594524	0.451635	-0.549977	0.728543	-0.300193	-0.357311	-0.501436
20953	8.230978	-0.686675	5.659925	-0.416150	0.020930	-0.317934	-0.601279	0.452876	-0.544528	0.722941	-0.303859	-0.354712	-0.509122
20954	8.169703	-0.772950	5.606844	-0.458047	-0.014259	-0.283023	-0.606625	0.458230	-0.536386	0.717090	-0.308633	-0.351982	-0.516369
20955	7.901841	-0.832245	5.469331	-0.473347	0.003385	-0.281220	-0.615685	0.463357	-0.524158	0.711219	-0.313487	-0.348751	-0.523705
20956	7.919294	-0.777953	5.375270	-0.434306	-0.094962	-0.268533	-0.620118	0.467601	-0.514733	0.704934	-0.318804	-0.347242	-0.529958
20957	8.211494	-0.746382	5.366549	-0.352683	-0.094204	-0.250409	-0.626657	0.471957	-0.504898	0.699320	-0.323121	-0.346412	-0.535298
20958	8.348159	-0.688709	5.313365	-0.310096	-0.100686	-0.196457	-0.631593	0.474706	-0.497466	0.694449	-0.327198	-0.345785	-0.539550
20959	8.297081	-0.683483	5.319462	-0.247387	-0.103930	-0.133855	-0.635356	0.477867	-0.488986	0.690619	-0.330920	-0.345437	-0.542412
20960	8.258465	-0.657234	5.170608	-0.217897	-0.124220	-0.080801	-0.642782	0.477281	-0.481078	0.687382	-0.334750	-0.345342	-0.544231
20961	8.244441	-0.592036	4.992684	-0.168267	-0.162929	-0.085428	-0.646140	0.479492	-0.473406	0.684147	-0.338337	-0.346340	-0.545453
20962	8.350041	-0.446116	4.885786	-0.122323	-0.159900	-0.078575	-0.650142	0.480333	-0.466805	0.681301	-0.341241	-0.347747	-0.546311
20963	8.411020	-0.422300	4.879873	-0.099911	-0.189325	-0.106629	-0.655067	0.481299	-0.459933	0.678072	-0.344014	-0.350005	-0.547146
20964	8.484370	-0.353062	4.927591	-0.069000	-0.170084	-0.123233	-0.660117	0.481026	-0.453215	0.674998	-0.345982	-0.352422	-0.548154
20965	8.582246	-0.236288	5.048057	-0.043113	-0.151838	-0.131103	-0.666464	0.480769	-0.448717	0.672118	-0.347373	-0.354969	-0.549168
20966	8.689619	-0.170027	5.119159	-0.002864	-0.114723	-0.124126	-0.670963	0.478463	-0.444141	0.669847	-0.347836	-0.357351	-0.550104
20967	8.548616	-0.126289	5.224733	0.028890	-0.106633	-0.098054	-0.675439	0.475777	-0.442195	0.668131	-0.347964	-0.359855	-0.550478
20968	8.462505	0.095001	5.036169	0.046154	-0.122571	-0.089465	-0.680041	0.471853	-0.440404	0.666513	-0.348098	-0.362634	-0.550531
20969	8.338288	0.466711	4.884525	-0.007163	-0.159336	-0.056328	-0.682833	0.470391	-0.435955	0.664600	-0.349544	-0.365165	-0.550255
20970	8.587080	0.552815	4.807365	-0.058282	-0.163551	-0.098030	-0.688123	0.467797	-0.430986	0.661849	-0.351443	-0.367394	-0.550876
20971	8.884192	0.575573	4.713659	-0.147707	-0.136453	-0.167430	-0.692639	0.466296	-0.424690	0.657852	-0.353637	-0.368874	-0.553267
20972	8.795645	0.415911	4.732802	-0.237309	-0.020613	-0.209577	-0.697932	0.462727	-0.418954	0.653632	-0.355472	-0.368013	-0.557649
20973	8.731898	0.352270	4.830220	-0.195362	0.035520	-0.136273	-0.701515	0.461809	-0.414489	0.650862	-0.356562	-0.366484	-0.561187
20974	8.521363	0.149296	4.909676	-0.087519	0.081603	-0.011735	-0.701260	0.461244	-0.413191	0.650642	-0.356739	-0.364539	-0.562595
20975	8.489897	0.183270	4.935099	0.065883	0.164639	0.127607	-0.700052	0.459355	-0.415334	0.653627	-0.354868	-0.362379	-0.561713
20976	8.405052	0.251292	4.996138	0.214805	0.221425	0.272109	-0.692229	0.460366	-0.423762	0.659734	-0.351571	-0.359972	-0.558183
20977	8.597840	0.429383	5.425210	0.357336	0.226609	0.310102	-0.684532	0.462770	-0.433603	0.667188	-0.346414	-0.358936	-0.553193
20978	8.478292	0.397598	5.538899	0.314268	0.167415	0.264688	-0.674963	0.460392	-0.444994	0.673421	-0.342288	-0.358356	-0.548566
20979	8.074187	0.261596	4.979715	0.188837	0.162747	0.139382	-0.671226	0.459961	-0.451585	0.677280	-0.338789	-0.357452	-0.546572
20980	8.157929	-0.018794	4.806719	0.067459	0.127701	0.094320	-0.664305	0.457251	-0.460603	0.679634	-0.337182	-0.355846	-0.545692
20981	8.638798	-0.552543	5.066461	-0.083990	0.097225	0.093063	-0.661667	0.457845	-0.461922	0.680650	-0.337761	-0.353165	-0.545810
20982	8.746422	-1.287182	5.123734	-0.159168	0.165883	0.091827	-0.658660	0.461865	-0.461602	0.681694	-0.338794	-0.348570	-0.546819
20983	8.571141	-1.708750	5.187156	-0.114557	0.208159	0.051711	-0.654187	0.466070	-0.463911	0.682816	-0.338313	-0.344292	-0.548425
20984	8.276852	-1.704935	5.070522	-0.012958	0.132730	0.028474	-0.652326	0.464181	-0.465535	0.683904	-0.337264	-0.342167	-0.549045
20985	8.068514	-1.565922	4.953827	0.092619	0.048478	0.113361	-0.647965	0.466613	-0.469320	0.686002	-0.336159	-0.341900	-0.547269
20986	8.116822	-1.624787	4.971244	0.114668	-0.038953	0.211627	-0.645973	0.466248	-0.471571	0.688769	-0.336488	-0.342288	-0.543334
20987	8.379471	-1.642179	5.023040	0.121293	-0.026546	0.193369	-0.644392	0.468625	-0.473109	0.691404	-0.336389	-0.342796	-0.539716
20988	8.492507	-1.444530	5.061984	0.034507	0.044964	0.186844	-0.640978	0.469206	-0.472860	0.693901	-0.336745	-0.341307	-0.537228
20989	8.098206	-1.492690	4.893652	-0.119319	0.160951	0.171863	-0.635981	0.474245	-0.475287	0.695942	-0.337836	-0.336753	-0.536777
20990	7.886891	-1.808557	5.085319	-0.290854	0.132271	0.083314	-0.633107	0.478399	-0.474832	0.695695	-0.341055	-0.331241	-0.538488
20991	7.978153	-2.004283	5.153063	-0.339200	0.118711	-0.028198	-0.631307	0.483065	-0.472131	0.693766	-0.344330	-0.326220	-0.541947
20992	8.245801	-1.951578	5.447871	-0.332404	0.171194	-0.094321	-0.629367	0.484558	-0.468838	0.691471	-0.346515	-0.320885	-0.546652
20993	8.227246	-1.750011	5.673928	-0.316712	0.146678	-0.152028	-0.628341	0.488130	-0.467333	0.688465	-0.348353	-0.316517	-0.551800
20994	7.965281	-1.616020	5.614091	-0.313788	0.138321	-0.171305	-0.629167	0.489172	-0.463242	0.685138	-0.350120	-0.312321	-0.557186
20995	7.746415	-1.615234	5.493250	-0.311296	0.105668	-0.201097	-0.631577	0.492960	-0.459741	0.681297	-0.351993	-0.308862	-0.562618
20996	7.745874	-1.709831	5.487074	-0.353537	0.030877	-0.202921	-0.635312	0.494502	-0.453915	0.676546	-0.355287	-0.305844	-0.567905
20997	7.862340	-1.755263	5.553954	-0.370563	0.036934	-0.194108	-0.636937	0.495105	-0.448385	0.671859	-0.358742	-0.302542	-0.573043
20998	7.915283	-1.841586	5.636248	-0.401256	0.030672	-0.173084	-0.638310	0.496247	-0.441797	0.667108	-0.362757	-0.298785	-0.578015
20999	7.958991	-1.833632	5.761258	-0.347189	-0.005582	-0.173337	-0.642082	0.500919	-0.433025	0.662493	-0.366473	-0.296109	-0.582341
21000	7.871800	-1.773962	5.701168	-0.281313	-0.000042	-0.166556	-0.646092	0.501193	-0.425124	0.658379	-0.369267	-0.294040	-0.586275
21001	7.764703	-1.784831	5.669590	-0.237526	-0.006707	-0.098682	-0.649814	0.502201	-0.420620	0.655393	-0.371953	-0.292059	-0.588908
21002	7.628032	-1.870130	5.586787	-0.193779	-0.037303	-0.062275	-0.650116	0.503661	-0.416524	0.652940	-0.374605	-0.290745	-0.590600
21003	7.652190	-1.908710	5.544518	-0.157000	-0.032658	-0.043172	-0.652517	0.503584	-0.412313	0.651047	-0.376853	-0.289602	-0.591820
21004	7.861485	-1.891839	5.612562	-0.153137	-0.047610	-0.095530	-0.653350	0.504200	-0.407182	0.648428	-0.378893	-0.289147	-0.593612
21005	7.920153	-1.839307	5.645853	-0.182987	-0.028805	-0.163421	-0.656811	0.503822	-0.401789	0.644925	-0.380723	-0.288524	-0.596553
21006	7.852567	-1.741769	5.658488	-0.191427	-0.007566	-0.280240	-0.662113	0.501486	-0.395504	0.640011	-0.381695	-0.288484	-0.601225
21007	8.126045	-1.556127	5.780721	-0.225457	-0.039795	-0.433725	-0.669231	0.495292	-0.390462	0.632823	-0.382594	-0.289503	-0.607737
21008	8.150565	-1.097860	5.808470	-0.255737	-0.040086	-0.506951	-0.678449	0.487003	-0.384790	0.624386	-0.383393	-0.290787	-0.615301
21009	8.061145	-1.031687	5.600825	-0.266802	-0.074633	-0.522740	-0.689136	0.477558	-0.375984	0.615442	-0.384612	-0.292344	-0.622768
21010	8.095559	-1.031032	5.294957	-0.303739	-0.107925	-0.498301	-0.703620	0.465466	-0.367728	0.606170	-0.386793	-0.293719	-0.629824
21011	8.017630	-1.090679	5.041672	-0.355915	-0.136679	-0.423225	-0.713417	0.458338	-0.356261	0.597255	-0.390355	-0.294069	-0.635950
21012	8.324245	-1.093100	5.022448	-0.391632	-0.154538	-0.388233	-0.722436	0.456325	-0.345747	0.588261	-0.394726	-0.293965	-0.641657
21013	8.666026	-0.888076	5.094954	-0.436397	-0.100555	-0.361749	-0.729621	0.452796	-0.333703	0.579552	-0.399045	-0.292310	-0.647640
21014	8.682107	-0.644757	5.030250	-0.417629	-0.067977	-0.384414	-0.737836	0.447907	-0.323776	0.570751	-0.402530	-0.290755	-0.653968
21015	8.550798	-0.647394	4.931551	-0.394252	-0.036213	-0.358245	-0.745518	0.439569	-0.313004	0.562648	-0.405447	-0.288819	-0.660018
21016	8.386648	-0.865418	4.799067	-0.377141	-0.031246	-0.293738	-0.751110	0.438435	-0.303940	0.555445	-0.408429	-0.286573	-0.665239
21017	8.301582	-0.852280	4.774586	-0.301096	-0.047183	-0.208538	-0.757853	0.434708	-0.297672	0.549923	-0.411252	-0.284728	-0.668870
21018	8.365585	-0.740314	4.697220	-0.217154	-0.040208	-0.087522	-0.760665	0.432244	-0.290227	0.546667	-0.413717	-0.282992	-0.670752
21019	8.444038	-0.662019	4.580300	-0.144609	-0.052608	-0.004901	-0.761485	0.432742	-0.286671	0.545096	-0.416038	-0.281617	-0.671174
21020	8.493426	-0.568438	4.420686	-0.096893	-0.037919	0.036866	-0.762330	0.436526	-0.281608	0.544507	-0.417852	-0.280434	-0.671021
21021	8.402176	-0.368018	4.367537	-0.067087	-0.053428	0.065484	-0.761838	0.439526	-0.278800	0.544502	-0.419737	-0.279543	-0.670220
21022	8.562891	-0.326953	4.480630	-0.010153	-0.116358	0.090457	-0.762408	0.442362	-0.274806	0.544909	-0.421955	-0.279921	-0.668336
21023	9.088922	-0.189562	4.819102	0.082738	-0.182113	0.104026	-0.762700	0.442591	-0.271391	0.545931	-0.424132	-0.282139	-0.665183
21024	9.429523	-0.170053	4.985845	0.208878	-0.122868	0.155342	-0.762212	0.445861	-0.268183	0.548964	-0.424415	-0.284922	-0.661309
21025	8.891244	-0.257583	4.977663	0.269606	-0.003158	0.187703	-0.759951	0.446756	-0.271853	0.553650	-0.422607	-0.286958	-0.657670
21026	8.318820	-0.396086	4.775840	0.376852	-0.027346	0.237837	-0.756893	0.449056	-0.277074	0.559639	-0.420221	-0.290154	-0.652709
21027	8.124373	-0.362540	4.746911	0.449813	-0.101412	0.248719	-0.753838	0.452874	-0.282527	0.565987	-0.417959	-0.295099	-0.646440
21028	8.144399	-0.251865	4.820662	0.508484	-0.089501	0.240724	-0.749190	0.453131	-0.288324	0.572636	-0.414837	-0.300610	-0.640025
21029	8.339755	-0.152914	4.720707	0.573750	-0.075655	0.217041	-0.747563	0.453085	-0.294367	0.579609	-0.410511	-0.307055	-0.633444
21030	8.631679	-0.185935	4.626327	0.788721	-0.047458	0.311618	-0.740367	0.452336	-0.305709	0.589500	-0.403914	-0.314945	-0.624622
21031	9.818124	-0.230668	5.336778	0.982494	-0.145929	0.447041	-0.735249	0.451052	-0.319931	0.601881	-0.396865	-0.325333	-0.611879
21032	9.443552	-0.283439	4.911268	0.918568	0.029941	0.522685	-0.729053	0.447464	-0.336304	0.615540	-0.388810	-0.331989	-0.599767
21033	8.929317	-0.910978	4.546175	0.866025	0.193191	0.563407	-0.718675	0.450251	-0.352580	0.630091	-0.379483	-0.335642	-0.588492
21034	8.338836	-1.159916	4.687021	1.021385	0.145696	0.571478	-0.706660	0.450099	-0.374696	0.645272	-0.368693	-0.341388	-0.575450
21035	8.113498	-1.050308	4.388704	1.033088	-0.026579	0.317951	-0.698062	0.448945	-0.396544	0.656134	-0.357766	-0.351286	-0.563995
21036	7.744891	-1.262550	4.331244	1.043525	-0.101349	0.507825	-0.691854	0.442191	-0.412980	0.668371	-0.348733	-0.360669	-0.549166
21037	8.012756	-1.618628	4.494319	1.002383	-0.160747	0.624739	-0.684367	0.436917	-0.425724	0.680802	-0.341551	-0.369436	-0.532324
21038	8.845746	-1.856809	4.752557	1.051498	-0.177109	0.624706	-0.677394	0.433733	-0.440783	0.692789	-0.333871	-0.378504	-0.515081
21039	8.674811	-1.528269	4.809608	1.064956	-0.144606	0.558407	-0.669628	0.429872	-0.456124	0.704293	-0.324816	-0.387686	-0.498161
21040	8.638951	-1.448514	4.649345	1.144932	-0.165760	0.746506	-0.663171	0.421297	-0.469975	0.717512	-0.316085	-0.396419	-0.477618
21041	8.609447	-1.453395	4.894508	1.049253	-0.052128	0.785485	-0.653035	0.417879	-0.485848	0.730936	-0.307751	-0.402118	-0.457518
21042	8.622352	-1.680587	5.234799	0.840790	-0.026236	0.685013	-0.643054	0.417750	-0.500476	0.741938	-0.301179	-0.405904	-0.440525
21043	8.422322	-1.711092	5.515013	0.610663	0.061526	0.555942	-0.632175	0.418149	-0.512608	0.750887	-0.296161	-0.406959	-0.427601
21044	7.702079	-1.704826	5.507527	0.405548	-0.001872	0.373945	-0.625797	0.418177	-0.520782	0.756381	-0.293142	-0.408244	-0.418678
21045	7.737233	-1.961102	5.386844	0.328652	0.180747	0.249114	-0.620085	0.418324	-0.527900	0.761845	-0.288794	-0.406725	-0.413237
21046	7.646983	-2.008304	5.334989	0.246609	-0.031910	0.151047	-0.616490	0.417875	-0.533179	0.764201	-0.286554	-0.408399	-0.408772
21047	7.863558	-2.055975	5.087178	0.142380	-0.025449	0.123493	-0.614123	0.419146	-0.533827	0.765841	-0.285726	-0.409142	-0.405527
21048	8.104574	-2.056913	4.984745	0.014911	0.065582	0.063102	-0.611745	0.420296	-0.535788	0.766930	-0.285510	-0.407928	-0.404842
21049	8.124210	-2.037126	4.936147	-0.160248	0.228877	-0.115608	-0.608845	0.422414	-0.537602	0.766969	-0.285331	-0.403652	-0.409158
21050	8.473946	-2.000320	5.727620	-0.296848	0.304040	-0.383594	-0.606476	0.424243	-0.538763	0.764497	-0.284309	-0.398753	-0.419176
21051	9.178674	-1.202560	6.357077	-0.218016	0.202426	-0.628313	-0.611708	0.418691	-0.539491	0.759580	-0.281074	-0.397220	-0.431569
21052	8.338025	-0.302222	5.493435	-0.292448	0.301068	-0.512911	-0.613244	0.414862	-0.542833	0.755792	-0.278847	-0.393001	-0.443366
21053	8.166685	-0.530637	5.208428	-0.430452	0.187621	-0.453522	-0.614965	0.414549	-0.541253	0.750823	-0.280250	-0.388712	-0.454564
21054	7.829448	-0.803015	5.076748	-0.586693	0.154286	-0.474120	-0.618170	0.415826	-0.535830	0.744293	-0.283966	-0.383703	-0.467080
21055	8.044793	-0.621283	4.938769	-0.630320	0.099179	-0.504665	-0.626409	0.420319	-0.527291	0.736697	-0.288667	-0.379034	-0.479878
21056	8.133421	-0.440206	4.958670	-0.666097	0.064893	-0.423543	-0.632817	0.426893	-0.518461	0.729141	-0.294643	-0.374110	-0.491508
21057	8.283906	-0.495550	5.017359	-0.577373	0.064192	-0.319103	-0.636458	0.430457	-0.509056	0.723038	-0.300178	-0.369251	-0.500762
21058	8.430004	-0.454524	5.145319	-0.395445	0.008275	-0.194168	-0.639564	0.436395	-0.501837	0.718707	-0.304400	-0.366349	-0.506547
21059	8.488115	-0.501335	5.162680	-0.134341	-0.026804	-0.095577	-0.642519	0.439593	-0.495721	0.716727	-0.306061	-0.365880	-0.508685
21060	8.464128	-0.435899	5.190800	0.129550	-0.016275	-0.007357	-0.644615	0.437645	-0.495745	0.717275	-0.304349	-0.367499	-0.507772
21061	8.323004	-0.402483	5.351920	0.374846	-0.026150	0.108758	-0.644558	0.435240	-0.501561	0.720447	-0.300179	-0.370950	-0.503234
21062	8.100001	-0.236388	5.432075	0.503143	-0.004941	0.197363	-0.641078	0.432738	-0.507929	0.725326	-0.294461	-0.374903	-0.496630
21063	8.057017	-0.090621	5.454513	0.587098	-0.060269	0.230085	-0.637054	0.427360	-0.515144	0.730558	-0.288370	-0.380171	-0.488464
21064	8.243156	0.116554	5.453163	0.532016	-0.105234	0.224892	-0.635388	0.419478	-0.522260	0.734926	-0.283348	-0.385609	-0.480523
21065	8.268246	0.247406	5.454446	0.492704	-0.158570	0.192572	-0.636247	0.413192	-0.526836	0.738296	-0.279190	-0.391521	-0.472952
21066	8.147093	0.303735	5.283714	0.351526	-0.220384	0.088983	-0.639091	0.407421	-0.530076	0.739302	-0.276803	-0.397616	-0.467669
21067	8.141733	0.218806	5.285050	0.215144	-0.184243	0.079025	-0.639343	0.403279	-0.529500	0.739744	-0.276028	-0.401881	-0.463767
21068	8.253234	0.140345	5.269250	0.184965	-0.154806	0.107134	-0.641982	0.400744	-0.527171	0.740454	-0.275619	-0.405315	-0.459871
21069	8.248113	0.089794	5.234751	0.208913	-0.105032	0.150822	-0.643560	0.400175	-0.526909	0.742118	-0.274744	-0.407933	-0.455377
21070	8.233453	0.107729	5.380623	0.253714	-0.071390	0.208353	-0.644206	0.399631	-0.527964	0.744753	-0.273364	-0.410169	-0.449863
21071	8.238843	0.199832	5.389073	0.271925	-0.010629	0.224165	-0.641685	0.399138	-0.530614	0.748140	-0.271243	-0.411516	-0.444261
21072	8.152082	0.343884	5.381022	0.235561	0.024911	0.206898	-0.637439	0.397439	-0.534480	0.751392	-0.269234	-0.412128	-0.439401
21073	8.052223	0.327780	5.378257	0.166475	0.074727	0.186292	-0.634906	0.396548	-0.538318	0.754523	-0.267568	-0.411438	-0.435685
21074	8.069198	0.331690	5.450559	0.120214	0.176865	0.158808	-0.628818	0.397087	-0.543465	0.757941	-0.265554	-0.408984	-0.433288
21075	8.120051	0.312887	5.575024	0.115266	0.286950	0.159146	-0.620886	0.398757	-0.549520	0.762254	-0.262534	-0.404756	-0.431528
21076	8.553228	0.091779	6.576392	0.082658	0.225777	0.159166	-0.612943	0.399889	-0.556635	0.765828	-0.260645	-0.401210	-0.429653
21077	8.327435	-0.333088	6.098564	-0.108168	0.277937	0.056950	-0.605971	0.402874	-0.558462	0.767975	-0.260248	-0.395677	-0.431190
21078	8.270831	-0.150518	5.436615	-0.303650	0.110394	-0.070339	-0.604147	0.407160	-0.558390	0.766599	-0.263430	-0.391748	-0.435273
21079	8.566710	-0.359703	5.245205	-0.364064	0.113844	-0.149462	-0.601451	0.411242	-0.552298	0.764243	-0.266724	-0.387582	-0.441101
21080	8.589387	-0.683084	5.056059	-0.423301	0.185812	-0.247615	-0.602160	0.415588	-0.548012	0.761150	-0.269656	-0.382333	-0.449175
21081	8.189211	-0.882982	5.004346	-0.474838	0.165200	-0.345258	-0.602456	0.418027	-0.545077	0.756679	-0.272652	-0.377379	-0.459001
21082	7.924682	-1.204612	4.879970	-0.498484	0.080159	-0.365501	-0.607122	0.419959	-0.538188	0.751102	-0.276717	-0.373578	-0.468736
21083	8.452829	-1.579740	5.027077	-0.522573	0.067164	-0.319115	-0.609958	0.423694	-0.530752	0.745642	-0.281498	-0.369408	-0.477823
21084	8.644840	-1.562757	5.318282	-0.517906	0.097136	-0.237021	-0.612290	0.429062	-0.521451	0.741067	-0.286568	-0.364336	-0.485755
21085	8.497142	-1.391613	5.542047	-0.469728	0.058627	-0.148339	-0.614201	0.435584	-0.515933	0.737300	-0.291879	-0.359736	-0.491717
21086	7.870425	-1.210897	5.491300	-0.393778	0.129819	-0.144986	-0.615321	0.439622	-0.509421	0.734418	-0.295400	-0.354798	-0.497481
21087	7.242329	-1.286474	5.349770	-0.371561	0.077903	-0.174946	-0.613939	0.444247	-0.503702	0.730992	-0.298862	-0.350963	-0.503148
21088	7.255481	-1.515955	5.457579	-0.356767	-0.124536	-0.199088	-0.617959	0.447830	-0.496130	0.725902	-0.303961	-0.350393	-0.507838
21089	7.687314	-1.749881	5.422482	-0.275350	-0.259175	-0.132452	-0.623978	0.448997	-0.484264	0.721036	-0.309710	-0.352113	-0.510101
21090	8.136180	-1.988536	5.362710	-0.186592	-0.261697	-0.027953	-0.629469	0.450449	-0.472658	0.717686	-0.314904	-0.354171	-0.510221
21091	8.243732	-1.893045	5.424539	-0.025990	-0.172175	0.083489	-0.632955	0.452803	-0.465507	0.717150	-0.317720	-0.355790	-0.508098
21092	8.391331	-1.626764	5.376495	0.103167	-0.202809	0.079531	-0.635501	0.454365	-0.460344	0.717110	-0.318901	-0.359261	-0.504963
21093	8.137304	-1.349088	5.488010	0.095189	-0.101585	-0.010941	-0.637599	0.452830	-0.460359	0.716881	-0.318591	-0.361677	-0.503756
21094	8.036142	-1.186991	5.395803	0.081587	-0.038707	-0.105832	-0.641011	0.450727	-0.460114	0.716004	-0.317079	-0.363752	-0.504464
21095	7.865116	-1.302252	5.415062	-0.027014	-0.008557	-0.186564	-0.643362	0.447958	-0.460807	0.713899	-0.316303	-0.364696	-0.507245
21096	7.874022	-1.434055	5.473512	-0.072624	0.043362	-0.242093	-0.647436	0.444873	-0.459659	0.711243	-0.315163	-0.364893	-0.511526
21097	7.952111	-1.368325	5.615500	-0.158543	0.119279	-0.252087	-0.652568	0.443984	-0.458722	0.708551	-0.314469	-0.363042	-0.516977
21098	7.845272	-1.317082	5.674387	-0.228451	0.238816	-0.262033	-0.653609	0.442328	-0.459271	0.706065	-0.313357	-0.358956	-0.523860
21099	7.798543	-1.385612	5.761658	-0.357120	0.338321	-0.303243	-0.654894	0.442362	-0.462932	0.703077	-0.312780	-0.352169	-0.532755
21100	8.427653	-1.440399	6.496947	-0.439421	0.274495	-0.437402	-0.655911	0.440188	-0.466114	0.697492	-0.312957	-0.346357	-0.543690
21101	8.767814	-0.667701	6.601784	-0.374836	0.143643	-0.376930	-0.660141	0.438588	-0.462707	0.692057	-0.314111	-0.342446	-0.552379
21102	8.362980	-0.191000	5.513813	-0.299719	0.056246	-0.181262	-0.663333	0.440577	-0.459104	0.688493	-0.316423	-0.339511	-0.557303
21103	8.333920	-0.301984	4.815571	-0.301376	0.020500	-0.126405	-0.666802	0.442958	-0.454050	0.685337	-0.319603	-0.336530	-0.561172
21104	7.882524	-0.527831	4.735616	-0.439028	-0.040156	-0.192515	-0.670932	0.446712	-0.449226	0.680022	-0.324795	-0.333392	-0.566505
21105	7.999166	-0.149328	4.660830	-0.517645	0.010285	-0.247989	-0.676288	0.451497	-0.439654	0.673888	-0.330181	-0.328884	-0.573315
21106	8.053800	0.062567	4.773963	-0.509044	-0.045508	-0.260397	-0.680714	0.455195	-0.430633	0.667149	-0.335864	-0.325382	-0.579857
21107	8.792684	-0.008969	5.182025	-0.399353	-0.097633	-0.238060	-0.687891	0.456945	-0.422156	0.661027	-0.340898	-0.323596	-0.584908
21108	8.875309	-0.416872	5.346220	-0.277613	-0.075770	-0.140603	-0.694133	0.456924	-0.414507	0.656934	-0.344575	-0.322323	-0.588059
21109	8.453092	-0.650056	5.248538	-0.112673	-0.047670	-0.006719	-0.695483	0.457825	-0.410547	0.655742	-0.346714	-0.321654	-0.588499
21110	8.264160	-0.511765	5.182233	0.031027	-0.056596	0.048617	-0.697878	0.459974	-0.408127	0.656110	-0.347324	-0.322443	-0.587295
21111	8.042007	-0.206855	5.220761	0.147533	-0.035119	0.074440	-0.696016	0.459472	-0.410510	0.657742	-0.346412	-0.324122	-0.585081
21112	7.877851	0.008841	5.159827	0.213823	-0.100549	0.094947	-0.696264	0.456722	-0.411087	0.659621	-0.345425	-0.327304	-0.581768
21113	8.307364	0.255698	5.332596	0.187208	-0.152646	-0.025453	-0.697559	0.453969	-0.412181	0.659560	-0.344664	-0.331699	-0.579795
21114	8.583832	0.104597	5.391855	0.107700	-0.201857	-0.082870	-0.701516	0.452247	-0.409827	0.657940	-0.345069	-0.336197	-0.578804
21115	8.468884	-0.005502	5.339674	0.066980	-0.187550	-0.135053	-0.707559	0.444161	-0.406796	0.655508	-0.345527	-0.340424	-0.578820
21116	8.251249	-0.211132	5.225552	-0.021425	-0.148910	-0.050090	-0.712575	0.441169	-0.402886	0.653695	-0.347235	-0.342483	-0.578633
21117	8.114182	-0.355239	5.192768	0.013397	-0.172836	0.009047	-0.714204	0.442460	-0.397342	0.652641	-0.349184	-0.344891	-0.577218
21118	8.323933	-0.279000	5.159953	0.051965	-0.106253	0.083290	-0.715140	0.442426	-0.395370	0.653150	-0.350359	-0.346298	-0.575083
21119	8.461243	-0.105075	5.130202	0.125678	-0.029153	0.140866	-0.714484	0.443262	-0.395620	0.655378	-0.350074	-0.347199	-0.572172
21120	8.247572	-0.016296	5.170300	0.149786	0.073111	0.130577	-0.710381	0.445007	-0.399679	0.658312	-0.348250	-0.347023	-0.570019
21121	8.097018	0.054487	5.252266	0.182273	0.191332	0.101131	-0.706515	0.444435	-0.405881	0.661983	-0.344386	-0.345943	-0.568771
21122	8.033372	0.053782	5.585444	0.186388	0.274159	0.055117	-0.701308	0.442116	-0.414486	0.665526	-0.339329	-0.343950	-0.568884
21123	8.984900	-0.145935	6.664731	0.158990	0.084889	0.076645	-0.695171	0.440099	-0.424403	0.667996	-0.336749	-0.344166	-0.567390
21124	8.148061	-0.437661	4.936576	-0.021030	0.245987	0.059195	-0.693047	0.441537	-0.427536	0.670100	-0.334714	-0.340225	-0.568489
21125	8.122778	-0.618543	4.849840	-0.065865	0.152540	0.025056	-0.686419	0.442519	-0.434645	0.670912	-0.334019	-0.337333	-0.569662
21126	8.885183	-0.814963	5.337903	-0.072105	0.019299	0.037923	-0.684044	0.445326	-0.436966	0.670931	-0.335065	-0.336015	-0.569804
21127	8.963331	-0.771659	5.312502	-0.049672	0.158668	0.052217	-0.681284	0.447429	-0.437731	0.672183	-0.334283	-0.333051	-0.570528
21128	8.412771	-0.901491	5.187779	-0.004735	0.250967	0.006918	-0.676904	0.448368	-0.443251	0.673768	-0.331604	-0.329552	-0.572250
21129	7.774877	-0.972988	5.124015	-0.066616	0.283508	-0.073149	-0.672774	0.447938	-0.449582	0.674273	-0.328800	-0.325532	-0.575565
21130	7.627339	-1.178999	5.429573	-0.131982	0.036402	-0.105932	-0.672481	0.445771	-0.452249	0.672338	-0.329523	-0.324221	-0.578150
21131	8.113521	-1.261088	5.451072	-0.167110	-0.058111	-0.088569	-0.673567	0.446401	-0.448427	0.669764	-0.331916	-0.323719	-0.580047
21132	8.375978	-1.307817	5.521825	-0.214470	0.056274	-0.014790	-0.674263	0.449936	-0.445337	0.668443	-0.334092	-0.320574	-0.582064
21133	7.924497	-1.518385	5.597053	-0.219346	0.128869	0.041207	-0.671390	0.453813	-0.444756	0.668217	-0.335860	-0.316068	-0.583769
21134	7.323017	-1.586400	5.629349	-0.176834	0.035948	0.049456	-0.669071	0.459858	-0.441769	0.667762	-0.338160	-0.313200	-0.584506
21135	7.361877	-1.596592	5.642834	-0.129303	-0.038596	0.043879	-0.669908	0.462823	-0.437247	0.667117	-0.340698	-0.311917	-0.584455
21136	7.746014	-1.664894	5.594247	-0.051160	-0.106033	0.012125	-0.671794	0.465228	-0.432860	0.666185	-0.342738	-0.312665	-0.583925
21137	8.069373	-1.718395	5.571488	-0.051188	-0.113135	0.013905	-0.672209	0.465607	-0.430489	0.665259	-0.344934	-0.313465	-0.583258
21138	8.017763	-1.809979	5.552006	-0.111509	-0.049393	-0.008415	-0.673688	0.466372	-0.426792	0.664029	-0.346978	-0.312900	-0.583751
21139	7.793559	-1.882442	5.473830	-0.137943	0.034032	-0.070932	-0.675807	0.465773	-0.424691	0.662438	-0.348097	-0.311288	-0.585751
21140	7.793242	-1.910660	5.611449	-0.146034	0.050807	-0.131914	-0.678444	0.461857	-0.421996	0.660135	-0.348650	-0.309841	-0.588781
21141	7.813046	-1.847962	5.633676	-0.155493	0.090209	-0.185858	-0.680416	0.459898	-0.421103	0.657412	-0.348633	-0.308039	-0.592769
21142	7.749626	-1.858051	5.717321	-0.236626	0.180541	-0.222008	-0.682764	0.458240	-0.422561	0.654176	-0.348263	-0.304422	-0.598409
21143	7.515791	-1.872056	5.848431	-0.325022	0.296763	-0.286001	-0.683935	0.456724	-0.423369	0.650278	-0.347365	-0.298516	-0.606106
21144	7.589375	-1.706465	6.183227	-0.322743	0.248653	-0.392563	-0.687594	0.453814	-0.424842	0.644672	-0.346219	-0.294101	-0.614846
21145	8.420865	-1.293181	6.799440	-0.225495	0.033852	-0.461401	-0.695210	0.447104	-0.422953	0.637635	-0.346134	-0.293930	-0.622268
21146	7.976700	-0.471057	5.676133	-0.181712	0.119809	-0.271297	-0.698619	0.440988	-0.421214	0.633642	-0.345394	-0.292033	-0.627628
21147	8.128673	-0.310454	5.522367	-0.016812	0.073769	-0.099196	-0.701751	0.435868	-0.421686	0.632729	-0.344254	-0.291457	-0.629441
21148	8.182761	-0.223050	5.478779	-0.041137	-0.034021	-0.015696	-0.703586	0.434335	-0.421703	0.632001	-0.345148	-0.291498	-0.629663
21149	8.052244	-0.082819	5.411151	-0.124165	-0.052680	-0.008564	-0.705715	0.433582	-0.418294	0.630727	-0.347480	-0.290583	-0.630082
21150	7.894157	-0.041713	5.548559	-0.258950	-0.033180	-0.015122	-0.706274	0.436989	-0.415862	0.628487	-0.351109	-0.287860	-0.631556
21151	8.129404	-0.191107	5.485309	-0.311095	-0.116221	0.007525	-0.707141	0.442123	-0.408675	0.625697	-0.356661	-0.285292	-0.632380
21152	8.220117	-0.520551	5.352615	-0.275336	-0.168847	0.002085	-0.711831	0.444433	-0.399025	0.622733	-0.362285	-0.283921	-0.632726
21153	8.287614	-0.641877	5.296061	-0.049228	-0.187922	-0.005583	-0.714534	0.447894	-0.391595	0.621200	-0.365385	-0.285665	-0.631664
21154	8.390767	-0.466204	5.354290	0.205448	-0.193904	0.026801	-0.717314	0.445343	-0.388086	0.621870	-0.365469	-0.290487	-0.628751
21155	8.240959	-0.308101	5.221988	0.367852	-0.101281	0.061440	-0.719531	0.441886	-0.388793	0.624676	-0.362653	-0.295934	-0.625049
21156	8.087331	0.071076	5.296309	0.416360	-0.128178	0.083838	-0.720788	0.436560	-0.393347	0.627904	-0.359576	-0.302137	-0.620609
21157	8.229135	0.223114	5.486481	0.414591	-0.180856	-0.008758	-0.722310	0.429289	-0.396757	0.629595	-0.356659	-0.309656	-0.616861
21158	8.371133	0.376968	5.512025	0.298812	-0.177000	-0.085162	-0.726869	0.421552	-0.398450	0.629509	-0.354584	-0.316188	-0.614829
21159	8.263237	0.232351	5.502774	0.167527	-0.203516	-0.111024	-0.730798	0.415856	-0.397617	0.627958	-0.354350	-0.321671	-0.613703
21160	8.101218	-0.041326	5.352499	0.096988	-0.158635	-0.042653	-0.736194	0.409837	-0.394157	0.627030	-0.354848	-0.325164	-0.612523
21161	8.049155	-0.228999	5.242072	0.136305	-0.117134	0.072499	-0.737377	0.408025	-0.393398	0.628041	-0.355108	-0.327868	-0.609890
21162	8.144404	-0.139275	5.396112	0.205928	-0.135256	0.183028	-0.738037	0.408846	-0.393508	0.630758	-0.355416	-0.330776	-0.605319
21163	8.250251	0.068649	5.389363	0.248521	-0.115359	0.227440	-0.735936	0.408862	-0.393129	0.634420	-0.355217	-0.333699	-0.599980
21164	8.243678	0.199497	5.415591	0.202346	-0.043223	0.219042	-0.733685	0.411542	-0.396370	0.638078	-0.354693	-0.335099	-0.595616
21165	8.112297	0.198485	5.389556	0.080796	0.056760	0.148135	-0.729858	0.413541	-0.398980	0.640711	-0.353988	-0.334376	-0.593612
21166	7.961317	0.168833	5.334510	0.002543	0.116526	0.059542	-0.725504	0.415133	-0.401603	0.641939	-0.353130	-0.332378	-0.593918
21167	7.961247	0.172779	5.416892	-0.017069	0.120633	0.030826	-0.722589	0.415888	-0.404624	0.642903	-0.352098	-0.330504	-0.594533
21168	8.888785	0.004017	6.349475	-0.015332	0.172355	0.049455	-0.717167	0.417792	-0.409346	0.644272	-0.350715	-0.327661	-0.595443
21169	8.259208	-0.439031	5.633743	-0.239494	0.188140	0.057074	-0.714394	0.419223	-0.411435	0.644417	-0.351879	-0.322066	-0.597646
21170	8.651795	-0.820214	5.115619	-0.336339	0.210972	0.038328	-0.709408	0.426738	-0.413682	0.643726	-0.354001	-0.315027	-0.600881
21171	8.981437	-1.004967	5.323290	-0.209459	0.110750	-0.042502	-0.707985	0.431842	-0.413199	0.642342	-0.355073	-0.311480	-0.603573
21172	8.745847	-0.943740	5.237595	-0.081944	0.176171	-0.089833	-0.704832	0.434224	-0.413961	0.641663	-0.353501	-0.308851	-0.606562
21173	8.022403	-1.142109	4.859232	-0.036302	0.219199	-0.004458	-0.704263	0.433467	-0.418962	0.642615	-0.351283	-0.305732	-0.608419
21174	7.564038	-1.314289	4.760832	-0.132744	0.142388	0.042653	-0.699238	0.435916	-0.423539	0.642968	-0.351576	-0.301977	-0.609751
21175	8.175823	-1.472701	5.221439	-0.108428	-0.024527	-0.032790	-0.701097	0.436008	-0.421426	0.641575	-0.353110	-0.301297	-0.610668
21176	8.483986	-1.180532	5.341967	-0.167053	-0.064420	-0.081561	-0.702164	0.436943	-0.419957	0.638935	-0.355594	-0.300665	-0.612303
21177	8.487879	-1.332030	5.429308	-0.215856	0.015067	-0.059369	-0.702362	0.440717	-0.413588	0.636674	-0.357873	-0.298345	-0.614462
21178	7.912657	-1.494571	5.428174	-0.188771	0.082846	-0.041011	-0.703157	0.441253	-0.413047	0.635228	-0.359062	-0.295265	-0.616748
21179	7.376505	-1.628608	5.453179	-0.128679	0.040617	-0.043119	-0.702905	0.443595	-0.412872	0.633941	-0.360020	-0.293537	-0.618337
21180	7.487757	-1.739233	5.492618	-0.084718	-0.045920	-0.010318	-0.706352	0.443378	-0.409311	0.632861	-0.361648	-0.293154	-0.618675
21181	7.804004	-1.740402	5.572462	-0.012032	-0.178040	0.015313	-0.707315	0.444133	-0.404439	0.631864	-0.364185	-0.295178	-0.617242
21182	8.051852	-1.805463	5.556126	0.069747	-0.231948	0.063813	-0.709448	0.443928	-0.400756	0.631728	-0.366578	-0.298520	-0.614350
21183	8.056912	-1.789927	5.464221	0.101289	-0.170000	0.055172	-0.709882	0.445525	-0.396657	0.632090	-0.367825	-0.301509	-0.611767
21184	7.843730	-1.646073	5.352550	0.091888	-0.124175	0.040452	-0.711586	0.441081	-0.395160	0.632455	-0.368464	-0.303922	-0.609808
21185	7.877607	-1.698654	5.251746	0.044448	-0.054322	0.012014	-0.715268	0.440491	-0.394883	0.632573	-0.368761	-0.305040	-0.608947
21186	8.033119	-1.697421	5.458824	0.004424	0.039410	-0.041657	-0.714740	0.439391	-0.394646	0.632286	-0.368009	-0.304921	-0.609760
21187	7.895824	-1.834464	5.665854	-0.084549	0.095312	-0.105791	-0.716837	0.439796	-0.395672	0.630944	-0.367401	-0.303404	-0.612268
21188	7.744499	-1.883402	5.818773	-0.178687	0.189969	-0.185513	-0.716152	0.438322	-0.398328	0.628450	-0.366233	-0.300197	-0.617095
21189	7.854572	-1.722808	6.138127	-0.252675	0.198280	-0.288197	-0.717702	0.434054	-0.399712	0.624227	-0.365347	-0.296580	-0.623620
21190	8.530805	-1.271633	6.521180	-0.217993	0.089505	-0.342625	-0.722140	0.425749	-0.399844	0.618823	-0.364943	-0.295259	-0.629839
21191	8.030550	-0.473152	5.384304	-0.219629	0.153506	-0.282424	-0.726062	0.420481	-0.400182	0.614571	-0.364166	-0.292535	-0.635696
21192	8.352736	-0.356424	5.114602	-0.158898	0.063466	-0.151111	-0.727247	0.417279	-0.398401	0.611807	-0.364462	-0.290851	-0.638956
21193	8.504803	-0.132938	5.201437	-0.151173	0.022201	-0.091936	-0.727768	0.416451	-0.398676	0.609654	-0.365613	-0.289246	-0.641082
21194	8.456769	-0.025587	5.189548	-0.292867	0.009164	-0.082856	-0.730169	0.415819	-0.394213	0.606443	-0.368617	-0.285999	-0.643858
21195	8.350544	0.120947	5.191667	-0.451005	0.042706	-0.134667	-0.731251	0.413821	-0.389525	0.601575	-0.372867	-0.280631	-0.648324
21196	8.213269	-0.054950	5.180227	-0.569815	-0.002887	-0.174577	-0.735805	0.418079	-0.381280	0.594952	-0.378792	-0.274578	-0.653572
21197	8.372687	-0.267110	5.144468	-0.596749	-0.042417	-0.205093	-0.739054	0.420396	-0.370984	0.587422	-0.385402	-0.268832	-0.658886
21198	8.398277	-0.445941	5.272081	-0.487170	-0.037183	-0.256837	-0.743988	0.419408	-0.362053	0.579994	-0.390250	-0.264829	-0.664212
21199	8.389588	-0.268481	5.255438	-0.321000	-0.026330	-0.248588	-0.748774	0.417893	-0.354969	0.573962	-0.393099	-0.262853	-0.668543
21200	8.090911	-0.156829	5.268769	-0.170618	0.027164	-0.271611	-0.752230	0.413229	-0.348219	0.569054	-0.393303	-0.262399	-0.672783
21201	7.932211	0.188331	5.349988	-0.075507	-0.081472	-0.294064	-0.759583	0.405551	-0.345826	0.563983	-0.393789	-0.264702	-0.675860
21202	8.055313	0.425745	5.297256	-0.138893	-0.115390	-0.327999	-0.765249	0.399380	-0.341450	0.557768	-0.395210	-0.266713	-0.679388
21203	8.557019	0.503711	5.320675	-0.228430	-0.119108	-0.386992	-0.772499	0.391243	-0.335396	0.549940	-0.397348	-0.268114	-0.683956
21204	8.711919	0.361438	5.334442	-0.356748	-0.080417	-0.346345	-0.778447	0.383100	-0.327779	0.541845	-0.400536	-0.266867	-0.689026
21205	8.449780	0.050854	5.307020	-0.362991	-0.038033	-0.261606	-0.785860	0.378238	-0.319431	0.534985	-0.403617	-0.264520	-0.693479
21206	8.168716	-0.169532	5.259527	-0.292179	-0.020994	-0.157987	-0.789843	0.377585	-0.314433	0.530241	-0.406235	-0.261966	-0.696557
21207	8.130336	-0.044637	5.409891	-0.183717	-0.056944	-0.041540	-0.791709	0.376972	-0.311023	0.527741	-0.408772	-0.260511	-0.697516
21208	8.186827	0.040160	5.380738	-0.122441	-0.022362	0.057816	-0.791484	0.379824	-0.307690	0.527363	-0.410720	-0.258574	-0.697379
21209	8.175919	0.247191	5.325826	-0.043205	-0.008697	0.041900	-0.789667	0.381054	-0.305450	0.527413	-0.411505	-0.257901	-0.697127
21210	8.122882	0.344127	5.381700	-0.040978	0.013558	0.016643	-0.789677	0.384363	-0.305778	0.527320	-0.411874	-0.257062	-0.697289
21211	8.112819	0.304389	5.470954	-0.037945	0.073934	0.008958	-0.787832	0.384665	-0.306441	0.527369	-0.411248	-0.255883	-0.698055
21212	8.071262	0.263930	5.430176	-0.041101	0.121293	0.000377	-0.785959	0.383763	-0.309881	0.527600	-0.410029	-0.254040	-0.699270
21213	8.583661	0.208650	6.080987	-0.047123	0.044895	-0.039855	-0.785154	0.384904	-0.312355	0.526734	-0.409619	-0.253453	-0.700375
21214	8.737821	-0.149505	5.641337	-0.200610	0.055785	-0.152713	-0.785150	0.384634	-0.312754	0.523180	-0.410209	-0.251321	-0.703456
21215	8.559179	-0.026782	4.998304	-0.295173	0.172903	-0.262055	-0.786736	0.383497	-0.311192	0.517762	-0.409450	-0.247738	-0.709153
21216	8.223598	0.001032	4.938656	-0.351377	0.124816	-0.281273	-0.787377	0.381854	-0.312531	0.511443	-0.409945	-0.243772	-0.714805
21217	8.250538	-0.401494	4.879034	-0.462393	0.106668	-0.296656	-0.792008	0.380377	-0.308200	0.503732	-0.411601	-0.238743	-0.721000
21218	8.515770	-0.807635	4.961555	-0.510208	0.130762	-0.364399	-0.795446	0.378234	-0.304809	0.494812	-0.413120	-0.233065	-0.728131
21219	8.454726	-1.277305	4.895747	-0.602100	0.193862	-0.334257	-0.797962	0.376520	-0.301940	0.485660	-0.414605	-0.225362	-0.735832
21220	8.284908	-1.596902	4.953230	-0.566868	0.179103	-0.302120	-0.799948	0.375093	-0.299594	0.477229	-0.416116	-0.217780	-0.742746
21221	8.267879	-1.546199	5.211003	-0.485765	0.159622	-0.219553	-0.801290	0.376007	-0.296682	0.470446	-0.417381	-0.211065	-0.748281
21222	8.253879	-1.411879	5.368201	-0.448724	0.093588	-0.153572	-0.801451	0.376653	-0.293390	0.464725	-0.419575	-0.204755	-0.752371
21223	8.331808	-1.366019	5.551073	-0.423891	0.136868	-0.143045	-0.803332	0.378233	-0.289150	0.459426	-0.420851	-0.198478	-0.756584
21224	7.974508	-1.308766	5.480238	-0.385990	0.147346	-0.153655	-0.802685	0.379331	-0.288347	0.454367	-0.421582	-0.192581	-0.760744
21225	7.729910	-1.520602	5.509507	-0.415667	0.091559	-0.145020	-0.804683	0.378440	-0.284810	0.448877	-0.423399	-0.186789	-0.764430
21226	7.643510	-1.710502	5.627442	-0.377689	-0.031243	-0.133260	-0.805526	0.378901	-0.278371	0.443456	-0.426797	-0.182427	-0.766754
21227	7.798894	-1.770179	5.635110	-0.278505	-0.097904	-0.112774	-0.807571	0.382649	-0.271333	0.438892	-0.430362	-0.180087	-0.767939
21228	7.848027	-1.697349	5.596271	-0.203451	-0.131618	-0.063370	-0.808432	0.383081	-0.262666	0.435637	-0.433977	-0.178672	-0.768089
21229	7.914451	-1.580923	5.552811	-0.162203	-0.172279	-0.054013	-0.811516	0.384620	-0.256058	0.432705	-0.437856	-0.178215	-0.767650
21230	7.990748	-1.440309	5.509467	-0.123381	-0.176311	-0.092521	-0.813704	0.381974	-0.244557	0.429497	-0.441342	-0.178653	-0.767354
21231	8.020270	-1.384733	5.509577	-0.149736	-0.127388	-0.133302	-0.816511	0.379935	-0.238022	0.425608	-0.444120	-0.178669	-0.767915
21232	7.892944	-1.521960	5.505722	-0.234270	-0.045818	-0.165103	-0.818762	0.378363	-0.235283	0.420765	-0.446261	-0.176933	-0.769742
21233	7.731521	-1.666078	5.492871	-0.299922	0.047165	-0.208271	-0.822870	0.376750	-0.230697	0.414996	-0.447321	-0.173780	-0.772970
21234	7.658554	-1.660563	5.489792	-0.339814	0.136502	-0.255015	-0.825359	0.372305	-0.229718	0.408267	-0.447202	-0.169590	-0.777540
21235	7.712810	-1.534862	5.495171	-0.416956	0.192452	-0.327906	-0.827440	0.367610	-0.230320	0.400045	-0.446477	-0.164426	-0.783317
21236	7.982435	-1.559919	5.796091	-0.546746	0.312691	-0.466700	-0.831889	0.361779	-0.230141	0.388700	-0.444420	-0.157471	-0.791584
21237	8.792789	-1.373303	6.731597	-0.652321	0.283621	-0.687913	-0.833694	0.352812	-0.230436	0.372828	-0.442739	-0.150958	-0.801369
21238	9.250102	-0.533997	6.868575	-0.641870	0.194239	-0.787650	-0.841149	0.336728	-0.227685	0.355041	-0.441969	-0.146207	-0.810699
21239	8.304969	-0.108799	5.588962	-0.673678	0.147946	-0.641352	-0.849155	0.323094	-0.223176	0.339045	-0.442383	-0.139833	-0.818409
21240	7.635729	-0.728258	4.612556	-0.810115	0.077889	-0.499895	-0.856019	0.311901	-0.214695	0.323787	-0.445165	-0.130441	-0.824606
21241	7.165730	-1.221192	4.553442	-0.864596	0.045116	-0.494618	-0.861589	0.306507	-0.206371	0.307974	-0.448650	-0.120219	-0.830308
21242	7.744513	-0.419197	4.677397	-0.686718	-0.117122	-0.493846	-0.868238	0.298288	-0.193374	0.293436	-0.453586	-0.114064	-0.833753
21243	8.404059	0.053726	4.862598	-0.614719	-0.115744	-0.356180	-0.871612	0.290499	-0.179083	0.281591	-0.458298	-0.107701	-0.836104
21244	9.390703	-0.085991	5.317235	-0.464655	-0.118312	-0.289289	-0.876546	0.283970	-0.167639	0.272127	-0.462288	-0.103221	-0.837605
21245	8.949976	-0.550954	5.340166	-0.231769	-0.056128	-0.188630	-0.882093	0.276118	-0.160936	0.266646	-0.464150	-0.101411	-0.838559
21246	8.443641	-0.619783	5.152336	-0.065915	-0.043904	-0.043485	-0.881082	0.274124	-0.154952	0.265123	-0.465195	-0.100923	-0.838521
21247	8.084390	-0.461567	5.172572	0.088612	-0.020429	0.057241	-0.882415	0.275884	-0.153597	0.266800	-0.465248	-0.102023	-0.837827
21248	7.973750	-0.241890	5.149200	0.212294	-0.032663	0.109141	-0.881119	0.277392	-0.152003	0.270461	-0.464924	-0.104728	-0.836498
21249	7.994713	0.024509	5.188828	0.295291	-0.077846	0.056411	-0.879295	0.278354	-0.150424	0.273901	-0.464800	-0.109632	-0.834817
21250	8.419911	0.327069	5.156679	0.262783	-0.165850	-0.001279	-0.880619	0.278326	-0.149235	0.275907	-0.466159	-0.114944	-0.832682
21251	8.561287	0.397046	5.304530	0.188268	-0.183280	-0.078726	-0.881182	0.274383	-0.142885	0.275815	-0.468045	-0.119944	-0.830947
21252	8.468173	0.267777	5.212831	0.104781	-0.192746	-0.100318	-0.884097	0.268362	-0.137345	0.274609	-0.470466	-0.123688	-0.829429
21253	8.291338	-0.021568	5.174056	0.017910	-0.161905	-0.021471	-0.887430	0.266318	-0.130806	0.273892	-0.473054	-0.125226	-0.827963
21254	8.319052	-0.276799	5.184310	0.020004	-0.114174	0.048470	-0.887086	0.266521	-0.124774	0.274541	-0.474996	-0.125725	-0.826559
21255	8.304851	-0.201763	5.214762	0.139627	-0.084989	0.131058	-0.888436	0.268392	-0.121319	0.277687	-0.476008	-0.127409	-0.824666
21256	8.325572	0.032525	5.304785	0.228167	-0.059159	0.218951	-0.887676	0.271956	-0.119418	0.283253	-0.476307	-0.129413	-0.822285
21257	8.256289	0.263244	5.348411	0.249143	-0.063045	0.234545	-0.886248	0.277346	-0.119715	0.289171	-0.476560	-0.131807	-0.819694
21258	8.205440	0.311941	5.374492	0.229706	-0.050251	0.210202	-0.885224	0.283270	-0.119081	0.294614	-0.476640	-0.133861	-0.817373
21259	8.229583	0.277815	5.368606	0.173834	0.001655	0.160801	-0.884301	0.285499	-0.120355	0.298743	-0.476023	-0.135365	-0.815984
21260	8.275449	0.237263	5.488034	0.152941	0.036004	0.099041	-0.883217	0.287638	-0.125302	0.301859	-0.474827	-0.136707	-0.815310
21261	8.180835	0.263685	5.367109	0.153523	0.103161	0.055599	-0.882803	0.286287	-0.127036	0.304333	-0.472352	-0.138292	-0.815562
21262	8.191028	0.359747	5.452987	0.190213	0.130718	0.062541	-0.881813	0.284605	-0.134812	0.307455	-0.469270	-0.140011	-0.815876
21263	8.130173	0.369240	5.519903	0.219029	0.178040	0.093982	-0.881224	0.284431	-0.142424	0.311354	-0.465233	-0.141868	-0.816389
21264	8.806941	0.141602	6.263736	0.136202	0.031684	0.088710	-0.879594	0.284252	-0.148732	0.314107	-0.464157	-0.143075	-0.815735
21265	8.552264	-0.307631	5.377030	-0.097062	0.088074	0.018025	-0.876928	0.283227	-0.152705	0.313565	-0.463324	-0.141040	-0.816772
21266	8.681352	-0.399453	4.798894	-0.171418	0.172152	-0.063487	-0.876895	0.280231	-0.155386	0.311371	-0.461442	-0.137753	-0.819233
21267	8.614239	-0.632532	4.855237	-0.165462	0.199742	-0.044222	-0.877922	0.281644	-0.159022	0.309478	-0.459039	-0.134480	-0.821840
21268	8.130043	-1.013656	5.013537	-0.141728	0.175444	-0.060095	-0.876036	0.279239	-0.163409	0.307608	-0.456907	-0.131621	-0.824190
21269	8.068824	-1.484956	5.095408	-0.177128	0.116568	-0.077563	-0.876782	0.277359	-0.167768	0.304850	-0.455849	-0.128927	-0.826224
21270	8.023964	-1.664397	5.113260	-0.126150	0.031722	-0.042178	-0.876759	0.276841	-0.170400	0.303035	-0.456024	-0.127040	-0.827087
21271	8.486003	-1.712360	5.140645	-0.075845	-0.068176	0.050800	-0.877033	0.276128	-0.168708	0.302873	-0.457746	-0.125913	-0.826367
21272	8.403955	-1.613419	5.037412	-0.057206	-0.065341	0.190291	-0.874979	0.280643	-0.164700	0.305273	-0.459690	-0.123623	-0.824749
21273	8.369778	-1.586602	5.273449	-0.020224	-0.117235	0.245854	-0.871606	0.285731	-0.161478	0.308735	-0.462378	-0.121875	-0.822214
21274	8.077982	-1.559287	5.224888	0.000837	-0.040082	0.225029	-0.869810	0.292885	-0.159383	0.312285	-0.463618	-0.120056	-0.820441
21275	7.794990	-1.673909	5.273377	-0.027303	-0.062293	0.211060	-0.868278	0.299340	-0.156775	0.315255	-0.465347	-0.118125	-0.818604
21276	7.737520	-1.921684	5.334130	-0.025395	-0.147356	0.175941	-0.866759	0.304390	-0.151967	0.317485	-0.468373	-0.116999	-0.816175
21277	7.880628	-1.996062	5.363664	-0.010276	-0.234324	0.194870	-0.863810	0.311229	-0.145953	0.319961	-0.472741	-0.116518	-0.812751
21278	8.053453	-2.001553	5.286954	0.031062	-0.238966	0.190401	-0.862450	0.316235	-0.137736	0.322714	-0.476906	-0.116744	-0.809189
21279	8.362127	-2.044240	5.395439	0.045372	-0.251015	0.061285	-0.862400	0.317909	-0.128526	0.323522	-0.480840	-0.118489	-0.806280
21280	8.202761	-1.829306	5.399759	0.096842	-0.177618	-0.065182	-0.864279	0.315060	-0.122538	0.322857	-0.482970	-0.121790	-0.804780
21281	7.865746	-1.672734	5.111954	0.089080	-0.071157	-0.151282	-0.865333	0.309229	-0.119630	0.321103	-0.483183	-0.125082	-0.804849
21282	7.950758	-1.727714	4.968772	0.092483	-0.034613	-0.249735	-0.869917	0.301867	-0.118300	0.317645	-0.482586	-0.129098	-0.805945
21283	8.011452	-2.172476	4.970723	0.019723	0.061622	-0.385266	-0.874851	0.289170	-0.120088	0.311800	-0.480472	-0.132624	-0.808912
21284	8.119519	-1.980335	5.072657	0.038259	0.237386	-0.404885	-0.878175	0.274737	-0.124938	0.305999	-0.475369	-0.135547	-0.813644
21285	8.267455	-1.517991	5.734414	-0.034768	0.369663	-0.240332	-0.881688	0.261248	-0.139208	0.302803	-0.468901	-0.134825	-0.818697
21286	8.376539	-1.141831	5.877684	0.040221	0.319169	-0.181402	-0.884472	0.251691	-0.148029	0.300926	-0.462984	-0.135206	-0.822684
21287	9.072126	-0.343075	5.984368	0.244538	0.034379	-0.180164	-0.883204	0.244632	-0.155126	0.300372	-0.460441	-0.140506	-0.823425
21288	8.572159	-0.363522	4.707498	0.444183	0.231535	-0.235225	-0.883350	0.233452	-0.164261	0.301145	-0.453316	-0.148580	-0.825676
21289	9.176574	-0.189811	4.773490	0.265837	0.312589	-0.203870	-0.884256	0.222862	-0.177050	0.301142	-0.445956	-0.152778	-0.828912
21290	7.715735	-0.286411	4.985035	-0.109244	0.244983	-0.255519	-0.883894	0.216094	-0.186102	0.296581	-0.441808	-0.151750	-0.832957
21291	7.677664	-0.135670	4.992904	-0.328076	0.129013	-0.326757	-0.886206	0.207151	-0.188622	0.288649	-0.440632	-0.148254	-0.836986
21292	7.670649	1.189021	5.060351	-0.451231	-0.118653	-0.294094	-0.888824	0.197445	-0.185517	0.279245	-0.444379	-0.143928	-0.838948
21293	9.082712	1.427415	5.675191	-0.619034	-0.281121	-0.140348	-0.889160	0.191509	-0.173832	0.270539	-0.452148	-0.136288	-0.838926
21294	9.336596	0.198189	5.123984	-0.422376	-0.104068	-0.374021	-0.891869	0.184569	-0.160839	0.259979	-0.455188	-0.133079	-0.841133
21295	8.752127	0.581964	5.336652	-0.511479	0.138394	-0.404603	-0.893027	0.168942	-0.156682	0.248823	-0.454469	-0.127416	-0.845760
21296	7.757597	0.167692	4.716928	-0.429525	0.081826	-0.277770	-0.894177	0.163164	-0.158099	0.240286	-0.454542	-0.122222	-0.848950
21297	7.498453	0.011606	4.984612	-0.259883	0.191765	-0.239595	-0.893702	0.157336	-0.165166	0.234269	-0.452008	-0.119065	-0.852426
21298	7.905898	0.702336	5.425710	-0.104488	0.056580	-0.174145	-0.890473	0.150002	-0.170841	0.230395	-0.451161	-0.118571	-0.853998
21299	8.399940	1.153329	5.527256	-0.196459	-0.166280	-0.082020	-0.891003	0.145279	-0.168046	0.226746	-0.454773	-0.116781	-0.853305
21300	8.590485	0.892550	5.693474	-0.290414	-0.043207	-0.090061	-0.894980	0.140895	-0.162073	0.222369	-0.456654	-0.112816	-0.853986
21301	8.060884	0.593025	5.531953	-0.243943	0.009191	-0.206982	-0.900253	0.136802	-0.158445	0.216520	-0.457165	-0.110603	-0.855503
21302	7.719563	0.465770	5.450859	-0.061135	-0.015296	-0.177969	-0.905118	0.134400	-0.157409	0.212818	-0.457337	-0.111243	-0.856257
21303	7.714280	0.411403	5.542216	-0.033542	-0.070669	0.039864	-0.908015	0.134364	-0.156864	0.212924	-0.458820	-0.110729	-0.855503
21304	7.985696	1.975324	5.931092	-0.932793	-0.063710	1.137943	-0.903934	0.159976	-0.153241	0.223508	-0.466245	-0.084541	-0.851770
21305	8.607331	-0.800765	5.806991	-0.425997	-0.067801	0.765258	-0.897601	0.205106	-0.144791	0.232288	-0.470553	-0.070609	-0.848314
21306	7.751337	-0.744928	5.592694	0.024079	0.112666	0.281087	-0.893205	0.223460	-0.144198	0.237404	-0.468959	-0.067857	-0.848005
21307	8.072333	-1.139645	5.916219	0.692594	0.408843	0.124810	-0.886973	0.230531	-0.153936	0.246415	-0.458856	-0.076641	-0.850210
21308	7.262009	-0.302284	5.896012	1.509638	0.080705	-0.995207	-0.891196	0.200533	-0.170231	0.243277	-0.448265	-0.110984	-0.852970
21309	9.837972	2.570538	6.424621	-0.189912	-0.048428	0.265537	-0.889285	0.177387	-0.168080	0.245818	-0.450585	-0.105848	-0.851670
21310	8.865351	-0.831979	5.575407	0.057260	0.371047	-0.054786	-0.887567	0.177761	-0.185391	0.246115	-0.443898	-0.105484	-0.855135
21311	8.401005	-0.415663	5.165912	0.008849	0.530872	-0.281098	-0.887930	0.173439	-0.203304	0.242325	-0.434171	-0.105750	-0.861157
21312	6.738004	0.717720	5.380268	-0.897561	0.036056	0.708906	-0.885629	0.195526	-0.205506	0.246698	-0.439326	-0.083938	-0.859702
21313	7.183506	-2.249329	5.100134	0.284898	-0.234642	0.249748	-0.882379	0.220233	-0.196388	0.252944	-0.442383	-0.088005	-0.855904
21314	8.071895	-1.355017	5.196460	0.128194	-0.252386	0.220544	-0.879576	0.231066	-0.190426	0.257368	-0.446472	-0.089532	-0.852296
21315	8.164746	-3.399336	5.162789	1.020974	0.070946	-0.306013	-0.881116	0.225707	-0.192618	0.261233	-0.439427	-0.109394	-0.852463
21316	8.683702	1.238362	4.640560	0.235157	-0.148250	-0.309987	-0.883641	0.203678	-0.195133	0.257630	-0.440075	-0.116900	-0.852230
21317	8.290360	-0.889021	5.912330	-0.184073	-0.149470	0.366532	-0.882930	0.217557	-0.192111	0.261772	-0.444506	-0.111458	-0.849392
21318	7.974161	-0.990761	5.259593	0.259430	-0.183822	0.031895	-0.881004	0.222214	-0.188624	0.264160	-0.446373	-0.116547	-0.846987
21319	8.034534	-0.660544	5.204789	0.009859	-0.135248	0.062392	-0.881955	0.224096	-0.185695	0.264874	-0.448868	-0.117002	-0.845382
21320	8.100509	-1.007338	5.343606	0.006277	-0.057646	0.017313	-0.883307	0.230121	-0.183993	0.265041	-0.449890	-0.117262	-0.844749
21321	8.052344	-0.914976	5.370246	-0.069147	-0.107304	-0.008793	-0.882545	0.231196	-0.181224	0.263921	-0.452170	-0.116838	-0.843941
21322	8.178435	-0.989051	5.385649	-0.028522	-0.119742	0.035566	-0.882056	0.232667	-0.177397	0.263933	-0.454464	-0.116670	-0.842728
21323	8.270535	-1.039188	5.457868	0.061694	-0.141843	0.060556	-0.883673	0.235083	-0.173666	0.265104	-0.456798	-0.117967	-0.840916
21324	8.228076	-0.815038	5.416035	0.110751	-0.145828	0.016758	-0.884739	0.234220	-0.171578	0.265999	-0.458741	-0.120451	-0.839222
21325	8.224319	-0.593376	5.569398	0.036647	-0.082116	0.001432	-0.883704	0.233789	-0.169365	0.266093	-0.460054	-0.121529	-0.838317
21326	7.995460	-0.601820	5.632676	-0.024593	0.003477	-0.071450	-0.883446	0.232812	-0.168207	0.264624	-0.459993	-0.121758	-0.838782
21327	7.772024	-0.531627	5.604938	-0.101795	0.012036	-0.127068	-0.883400	0.226096	-0.170699	0.261528	-0.460124	-0.121175	-0.839765
21328	7.819319	-0.769872	5.600454	-0.141316	-0.021716	-0.182840	-0.884047	0.222227	-0.170247	0.257048	-0.460821	-0.120598	-0.840849
21329	7.848323	-0.804092	5.599297	-0.178466	-0.011988	-0.226309	-0.885749	0.216679	-0.168509	0.251527	-0.461474	-0.119727	-0.842283
21330	7.870961	-0.627459	5.853103	-0.169962	-0.026118	-0.222898	-0.885998	0.212958	-0.168449	0.246107	-0.462266	-0.119064	-0.843544
21331	7.639205	-0.715971	5.915307	-0.174406	-0.016889	-0.194973	-0.886259	0.209217	-0.166948	0.241145	-0.462995	-0.117952	-0.844732
21332	7.936043	-0.737111	5.840353	-0.253556	0.052915	-0.210197	-0.885332	0.203281	-0.165106	0.235314	-0.462858	-0.115359	-0.846807
21333	8.499605	-0.454912	6.005686	-0.347695	0.087896	-0.178362	-0.883993	0.199452	-0.166240	0.229270	-0.462617	-0.110621	-0.849226
21334	8.881167	-0.496955	6.219032	-0.329527	-0.017383	-0.168181	-0.882390	0.195074	-0.167256	0.223294	-0.464075	-0.106672	-0.850526
21335	8.659904	0.231634	5.479073	-0.189173	-0.015116	-0.146023	-0.881067	0.188449	-0.165167	0.219014	-0.464893	-0.104803	-0.851424
21336	8.573527	-0.070588	4.997349	-0.285748	0.038894	-0.088005	-0.878961	0.184595	-0.163686	0.214837	-0.465336	-0.100557	-0.852758
21337	8.484974	-0.303798	4.642566	-0.374451	0.115371	-0.230572	-0.878687	0.178519	-0.162234	0.207627	-0.464557	-0.095764	-0.855516
21338	8.127999	-0.170032	4.676929	-0.504927	0.159784	-0.209200	-0.877728	0.170138	-0.163062	0.199543	-0.463535	-0.088369	-0.858783
21339	8.040749	-0.055801	4.951756	-0.491430	0.158579	-0.142974	-0.875186	0.164551	-0.165813	0.192771	-0.462577	-0.080585	-0.861608
21340	8.098216	0.210321	4.988115	-0.443664	0.037597	-0.034444	-0.873302	0.160341	-0.169057	0.188018	-0.463611	-0.073079	-0.862771
21341	8.331528	-0.212014	5.243055	-0.274992	-0.152024	-0.064175	-0.875444	0.158460	-0.163572	0.184087	-0.467262	-0.069501	-0.861944
21342	8.827356	0.104333	5.226420	-0.067284	-0.184410	-0.109314	-0.875132	0.157365	-0.152976	0.181257	-0.470573	-0.070035	-0.860698
21343	8.855750	0.367286	5.132656	-0.065840	-0.016081	-0.038212	-0.877368	0.156787	-0.152578	0.179878	-0.471151	-0.069377	-0.860725
21344	8.434001	0.244112	5.184228	0.012231	0.122779	-0.011930	-0.875758	0.155884	-0.156148	0.179904	-0.469016	-0.069255	-0.861894
21345	7.878998	0.196355	5.104360	0.085869	-0.079541	0.046513	-0.877323	0.154641	-0.157079	0.181299	-0.470259	-0.070686	-0.860808
21346	8.118535	0.401830	5.215552	0.209769	-0.293679	0.043816	-0.876856	0.154138	-0.149619	0.183553	-0.474645	-0.074945	-0.857557
21347	8.343387	0.565290	5.186051	0.082276	-0.201560	0.023533	-0.874925	0.154369	-0.144646	0.184301	-0.477946	-0.077027	-0.855376
21348	8.524025	0.670148	5.222112	0.021312	-0.052933	-0.063076	-0.873900	0.150597	-0.139615	0.183293	-0.478715	-0.078189	-0.855057
21349	8.345815	0.583590	5.285529	0.001408	0.119177	-0.104416	-0.873587	0.146106	-0.143639	0.181543	-0.476613	-0.078989	-0.856530
21350	8.024343	0.528634	5.236483	-0.064920	0.087288	-0.042427	-0.874485	0.142254	-0.144627	0.180283	-0.475326	-0.077963	-0.857605
21351	7.894864	0.472126	5.398475	-0.022734	0.008987	0.024378	-0.874086	0.142264	-0.145154	0.180314	-0.475379	-0.077561	-0.857605
21352	8.230178	0.391293	5.423476	0.089328	-0.012412	0.099066	-0.872501	0.146310	-0.147970	0.182795	-0.475462	-0.078196	-0.856976
21353	8.011605	0.500459	5.599570	0.175248	0.109712	0.179366	-0.870503	0.151495	-0.153519	0.187503	-0.473283	-0.079379	-0.857056
21354	7.952733	0.395496	5.478371	0.229431	0.220927	0.193480	-0.867696	0.155750	-0.161059	0.193288	-0.468971	-0.080650	-0.858022
21355	8.409371	0.411514	6.310661	0.297298	0.077817	0.243544	-0.863742	0.162593	-0.165410	0.200161	-0.466909	-0.083480	-0.857300
21356	8.855479	0.048126	5.898090	0.234484	0.012503	0.201777	-0.861138	0.171169	-0.166309	0.205782	-0.466124	-0.085567	-0.856190
21357	8.964577	0.263642	5.201305	0.148531	0.300489	0.054549	-0.857774	0.173955	-0.177028	0.208382	-0.460506	-0.086709	-0.858483
21358	8.484013	-0.347200	5.276349	0.282855	0.250778	0.045284	-0.855595	0.176311	-0.187355	0.212149	-0.455127	-0.090104	-0.860078
21359	7.836946	-0.346792	5.083070	0.260498	0.034089	0.068183	-0.853940	0.175476	-0.196298	0.215530	-0.453625	-0.094156	-0.859596
21360	7.764632	-1.083317	5.011302	0.128716	0.080921	0.095805	-0.851853	0.178520	-0.195729	0.218449	-0.451897	-0.095152	-0.859660
21361	8.065553	-1.208245	5.099423	0.095773	0.148947	0.059520	-0.847358	0.180542	-0.199655	0.220431	-0.449125	-0.095886	-0.860525
21362	8.559280	-1.223803	5.245181	0.069346	0.082454	0.068211	-0.846127	0.179104	-0.204805	0.222338	-0.447571	-0.096105	-0.860820
21363	8.512047	-0.957424	5.339652	0.059169	0.075746	0.162391	-0.843998	0.178195	-0.207460	0.225643	-0.446444	-0.095560	-0.860605
21364	8.430562	-1.142323	5.440597	0.192394	0.042523	0.102602	-0.844516	0.181805	-0.210139	0.229156	-0.445077	-0.097764	-0.860137
21365	7.750712	-0.870167	5.503759	0.237594	-0.097414	0.101939	-0.843182	0.183095	-0.213138	0.232691	-0.446003	-0.101569	-0.858265
21366	7.452995	-1.031764	5.421169	0.165454	-0.055278	0.021992	-0.843842	0.183638	-0.212992	0.234385	-0.446265	-0.104473	-0.857319
21367	7.860525	-0.845207	5.356300	0.008144	-0.099098	0.044176	-0.843980	0.184181	-0.212455	0.234892	-0.448167	-0.104815	-0.856146
21368	8.092076	-1.196951	5.374999	0.055726	-0.115128	0.088549	-0.842188	0.188971	-0.208703	0.236619	-0.450101	-0.105520	-0.854568
21369	8.324312	-1.000616	5.440226	0.030573	-0.122678	0.130486	-0.841319	0.193335	-0.204559	0.238773	-0.452490	-0.105530	-0.852704
21370	8.440173	-1.152727	5.495916	0.134805	-0.180679	0.100395	-0.839131	0.197439	-0.200691	0.241276	-0.455174	-0.107786	-0.850285
21371	8.582644	-0.934757	5.430353	0.165216	-0.189705	-0.002647	-0.838785	0.197921	-0.194916	0.242252	-0.457771	-0.111577	-0.848122
21372	8.331345	-0.654377	5.294872	0.097299	-0.130654	-0.049453	-0.837224	0.197772	-0.192832	0.241968	-0.459442	-0.114318	-0.846933
21373	7.967006	-0.557885	5.193283	-0.013870	-0.104635	-0.085757	-0.835656	0.196387	-0.191035	0.240086	-0.461266	-0.115402	-0.846330
21374	7.912633	-0.712228	5.143916	-0.220137	-0.036978	-0.066639	-0.835798	0.194707	-0.188970	0.236795	-0.462829	-0.112472	-0.846798
21375	8.073314	-0.666897	5.310340	-0.552287	0.031277	-0.030565	-0.835405	0.192491	-0.187706	0.231173	-0.464996	-0.103246	-0.848338
21376	9.016872	-0.631942	6.027536	-0.746705	-0.088514	-0.009255	-0.832587	0.196836	-0.180560	0.223813	-0.469919	-0.091064	-0.848994
21377	9.014144	-0.354770	5.549708	-0.674797	0.149177	-0.145768	-0.829081	0.199436	-0.176470	0.215194	-0.470269	-0.080303	-0.852109
21378	8.610419	-0.379296	5.226967	-0.601364	0.178951	-0.280288	-0.827487	0.197121	-0.177314	0.204988	-0.469353	-0.071919	-0.855871
21379	7.796967	-0.556008	4.935738	-0.599960	0.080267	-0.216136	-0.830103	0.191852	-0.176613	0.195693	-0.470269	-0.063365	-0.858217
21380	7.463542	-1.051834	4.592557	-0.607115	0.019815	-0.090684	-0.830262	0.188759	-0.171691	0.188386	-0.472196	-0.053715	-0.859451
21381	7.866454	-1.161189	4.949729	-0.448329	-0.038152	0.003842	-0.831491	0.190477	-0.166928	0.184116	-0.474713	-0.046114	-0.859431
21382	8.343652	-1.057075	5.262221	-0.234734	-0.097087	0.079004	-0.830627	0.194278	-0.161877	0.183106	-0.477354	-0.041687	-0.858410
21383	8.811535	-0.935220	5.294310	-0.119949	-0.043203	0.089350	-0.830136	0.197138	-0.158940	0.183400	-0.478801	-0.038937	-0.857670
21384	8.484461	-0.689524	5.281150	-0.184551	0.064150	0.131634	-0.829112	0.200429	-0.157047	0.183891	-0.478516	-0.034275	-0.857923
21385	8.189811	-1.132021	5.354295	-0.214025	0.082852	0.073333	-0.828072	0.204439	-0.157500	0.183089	-0.478115	-0.029614	-0.858491
21386	8.052987	-1.230230	5.341530	-0.140303	0.059918	0.054725	-0.825711	0.206115	-0.157484	0.182676	-0.477672	-0.026463	-0.858929
21387	7.906075	-1.402845	5.260142	-0.009889	0.020998	0.026316	-0.827157	0.209150	-0.158986	0.182984	-0.477539	-0.025976	-0.858952
21388	8.145382	-1.250042	5.305215	0.130278	-0.005826	0.048532	-0.826101	0.208474	-0.159138	0.185014	-0.477228	-0.027773	-0.858634
21389	7.906002	-1.389752	5.393501	0.158393	-0.056486	0.090152	-0.823487	0.208891	-0.157445	0.187984	-0.477827	-0.029845	-0.857585
21390	8.315385	-1.736546	5.265306	0.251688	-0.050613	0.002770	-0.824264	0.206962	-0.158002	0.190358	-0.477786	-0.034326	-0.856916
21391	8.707769	-1.229119	5.171458	0.365915	-0.022506	0.043520	-0.824772	0.204492	-0.159096	0.194529	-0.476972	-0.040259	-0.856175
21392	8.602538	-0.903392	5.212424	0.332137	0.100160	0.145971	-0.823683	0.201512	-0.162178	0.200219	-0.474111	-0.044160	-0.856260
21393	7.819045	-0.859691	5.381265	0.296049	0.081556	0.241847	-0.824180	0.206678	-0.168103	0.207175	-0.471902	-0.046617	-0.855695
21394	7.949271	-1.069234	5.351060	0.407950	0.020280	0.089616	-0.822303	0.207861	-0.173075	0.212524	-0.469973	-0.052669	-0.855093
21395	8.263357	-0.638660	5.243398	0.403807	0.013640	0.067805	-0.822789	0.205841	-0.177045	0.217421	-0.468250	-0.058901	-0.854401
21396	8.214453	-0.626685	5.515883	0.274533	0.079455	0.055279	-0.821968	0.204790	-0.180480	0.220977	-0.465798	-0.062729	-0.854556
21397	8.347783	-0.715169	5.511544	0.134045	0.097165	0.102870	-0.822851	0.205394	-0.185313	0.224029	-0.463837	-0.063676	-0.854758
21398	8.253874	-0.544387	5.506459	0.086205	0.111192	0.123951	-0.822563	0.208207	-0.189717	0.227037	-0.461746	-0.063502	-0.855109
21399	7.931694	-0.725356	5.438686	0.038283	0.185282	0.108569	-0.822522	0.210211	-0.195708	0.229395	-0.458701	-0.062377	-0.856201
21400	7.743139	-0.454951	5.718076	0.021336	0.144165	0.068323	-0.821165	0.212229	-0.201709	0.230890	-0.456259	-0.061455	-0.857170
21401	7.853152	-0.822853	5.535964	0.003397	0.114706	0.007287	-0.821679	0.214183	-0.204158	0.231093	-0.454436	-0.061000	-0.858116
21402	8.147052	-0.417195	5.941728	-0.075157	0.130392	-0.066574	-0.820331	0.213277	-0.207725	0.229379	-0.452504	-0.059715	-0.859686
21403	8.043633	-0.611406	6.023676	-0.130170	0.094544	-0.039471	-0.821899	0.212862	-0.208771	0.227528	-0.451563	-0.057512	-0.860822
21404	8.068141	-0.619179	5.829296	-0.143478	0.144886	-0.117789	-0.821214	0.212081	-0.211806	0.224321	-0.449623	-0.055448	-0.862812
21405	7.881107	-0.492784	6.179239	-0.119574	0.121126	-0.117966	-0.824210	0.211679	-0.215070	0.221226	-0.448057	-0.054038	-0.864514
21406	7.616009	-0.542121	5.797254	-0.069945	0.127898	-0.067540	-0.824424	0.209258	-0.219836	0.219522	-0.446122	-0.052869	-0.866020
21407	7.430981	-0.527675	5.951853	-0.062077	0.139464	-0.029179	-0.824542	0.209002	-0.221414	0.218484	-0.444051	-0.051598	-0.867422
21408	7.591621	-0.519465	5.962788	-0.005141	0.031208	-0.062774	-0.824524	0.209584	-0.223893	0.217337	-0.443509	-0.051932	-0.867968
21409	7.650360	-0.443305	6.054524	0.019039	0.051690	0.006996	-0.824506	0.208227	-0.225494	0.217546	-0.442625	-0.052155	-0.868353
21410	7.790992	-0.541023	6.001458	0.084793	0.066085	0.002516	-0.825267	0.206323	-0.228017	0.218361	-0.441153	-0.053317	-0.868827
21411	8.013567	-0.619229	6.755490	0.104836	-0.091531	0.004676	-0.824730	0.206899	-0.229583	0.219128	-0.442360	-0.055691	-0.867870
21412	7.796157	-0.464791	6.128332	0.138728	0.053045	0.025866	-0.825273	0.208669	-0.228364	0.220818	-0.440901	-0.057640	-0.868057
21413	7.793856	-0.429088	6.194268	0.126819	0.008506	-0.023075	-0.825000	0.207856	-0.229168	0.221396	-0.440223	-0.060221	-0.868079
21414	7.649370	-0.601803	6.120087	0.115138	0.028186	0.062491	-0.824445	0.206244	-0.231957	0.223481	-0.439340	-0.061545	-0.867899
21415	7.443327	-0.918532	5.946003	0.245744	-0.027546	0.047995	-0.824971	0.205824	-0.231831	0.226292	-0.438821	-0.065718	-0.867127
21416	7.429577	-0.779595	5.904716	0.299526	-0.110439	0.017929	-0.824967	0.204583	-0.231724	0.229036	-0.439438	-0.071255	-0.865656
21417	7.770846	-0.726316	5.650620	0.348911	-0.109665	-0.054565	-0.825222	0.199466	-0.230250	0.230854	-0.439697	-0.078473	-0.864416
21418	8.219718	-0.448475	6.080039	0.277729	-0.082085	-0.114420	-0.824404	0.193701	-0.231157	0.231139	-0.439687	-0.084660	-0.863761
21419	8.161099	-0.470686	6.158558	0.269658	-0.075406	-0.091705	-0.825691	0.187082	-0.231540	0.231651	-0.439629	-0.090671	-0.863043
21420	7.936541	-0.629128	5.953259	0.338919	-0.054767	-0.098847	-0.826739	0.181259	-0.229288	0.232772	-0.438855	-0.097643	-0.862374
21421	7.965941	-0.622915	5.807390	0.366357	-0.082736	-0.057135	-0.828425	0.173796	-0.228637	0.234701	-0.438503	-0.105021	-0.861163
21422	7.977282	-0.350806	5.777104	0.328164	0.009866	0.014737	-0.827209	0.168317	-0.230065	0.237797	-0.436856	-0.110495	-0.860465
21423	7.900772	-0.126239	5.723958	0.142467	-0.006615	0.147779	-0.827993	0.168595	-0.230840	0.241440	-0.436670	-0.111852	-0.859369
21424	8.028789	-0.317598	5.587526	0.053342	0.096080	0.211172	-0.826931	0.171668	-0.233409	0.245695	-0.435271	-0.110460	-0.859053
21425	7.745890	-0.367044	5.888755	0.018811	0.110435	0.206044	-0.825063	0.172838	-0.237333	0.249519	-0.433793	-0.108596	-0.858936
21426	7.656076	-0.325197	5.905953	0.010362	0.088788	0.146675	-0.822689	0.176752	-0.240026	0.252267	-0.432574	-0.107058	-0.858941
21427	7.629083	-0.345458	6.003140	-0.057574	0.070330	0.131119	-0.822453	0.185857	-0.241028	0.254058	-0.431988	-0.104718	-0.858997
21428	7.662394	-0.456128	6.107332	-0.102746	0.044431	0.131195	-0.820615	0.188918	-0.242029	0.255467	-0.432061	-0.101595	-0.858917
21429	7.717197	-0.667230	6.057056	-0.160958	0.060329	0.146268	-0.819584	0.194714	-0.242184	0.256607	-0.432184	-0.097375	-0.859004
21430	7.485456	-0.771689	6.024602	-0.188826	0.017435	0.114801	-0.818576	0.204078	-0.241220	0.256931	-0.433115	-0.093051	-0.858918
21431	7.478499	-0.759249	5.782811	-0.257171	0.060309	0.091567	-0.818087	0.208459	-0.238777	0.256294	-0.433604	-0.087625	-0.859432
21432	7.536129	-0.907004	5.709158	-0.300357	-0.003194	0.040945	-0.816794	0.212317	-0.237924	0.254331	-0.435305	-0.082123	-0.859698
21433	8.065209	-1.089714	6.016368	-0.285789	-0.054904	-0.020198	-0.815790	0.215161	-0.233286	0.251320	-0.437709	-0.077740	-0.859770
21434	8.208097	-1.173028	6.195899	-0.287188	-0.001734	-0.068857	-0.817923	0.217173	-0.230740	0.247567	-0.439110	-0.073415	-0.860525
21435	7.938174	-1.136961	6.217176	-0.233660	0.073673	-0.105479	-0.817668	0.215500	-0.228939	0.243733	-0.438884	-0.070010	-0.862017
21436	7.481040	-1.107065	6.063513	-0.191716	0.121580	-0.107286	-0.819751	0.214126	-0.230787	0.240316	-0.437610	-0.067053	-0.863857
21437	7.274231	-1.109689	6.022248	-0.152305	0.074953	-0.102332	-0.820143	0.214681	-0.231428	0.237255	-0.436938	-0.064990	-0.865200
21438	7.456734	-1.102009	6.064147	-0.164249	0.015005	-0.067549	-0.820401	0.212192	-0.230820	0.234618	-0.437410	-0.062667	-0.865852
21439	7.689669	-1.215807	6.076516	-0.152107	-0.009820	-0.055395	-0.821210	0.212152	-0.228324	0.232266	-0.438248	-0.060577	-0.866211
21440	7.743175	-1.205026	6.157757	-0.160323	0.014536	-0.046571	-0.822000	0.213390	-0.228818	0.230020	-0.438725	-0.058140	-0.866736
21441	7.714124	-1.187314	6.115098	-0.103304	0.028215	-0.053684	-0.822793	0.211713	-0.227535	0.228175	-0.438668	-0.056688	-0.867348
21442	7.583300	-1.102769	6.034578	-0.052109	0.014277	-0.076581	-0.822267	0.211025	-0.227159	0.226352	-0.438614	-0.056389	-0.867873
21443	7.539797	-1.072079	5.927062	-0.036487	0.024700	-0.078352	-0.824504	0.208368	-0.225753	0.224663	-0.438279	-0.056319	-0.868485
