# Supplementary material for: Identification of Haptic Based Guiding Using Hard Reins
Source: PLoS One. 2015 Jul 22;10(7):e0132020. doi: 10.1371/journal.pone.0132020 (PMC4511788; doi:10.1371/journal.pone.0132020)
Supplement: S2 File — (ZIP) [file pone.0132020.s002.zip › MotionData2/Subject10/T9/fh9.txt]

// Start Time: 0
// Sample rate: 25.0Hz
// Scenario: 4.9
// Firmware Version: 2.6.1
Counter	Acc_X	Acc_Y	Acc_Z	Gyr_X	Gyr_Y	Gyr_Z	Mag_X	Mag_Y	Mag_Z	Quat_w	Quat_x	Quat_y	Quat_z
20615	-2.131500	0.069469	9.972108	-0.325954	-0.036327	-0.102448	-0.086883	-0.424880	-0.775496	0.481645	-0.087618	0.039102	0.871098
20616	-2.157228	-0.155993	10.104310	-0.209700	-0.032835	-0.092817	-0.088996	-0.417099	-0.779638	0.482959	-0.089060	0.034935	0.870401
20617	-1.892014	-0.202108	9.856379	-0.193521	-0.013595	-0.097119	-0.087850	-0.412199	-0.780380	0.484328	-0.090661	0.031231	0.869616
20618	-1.529600	-0.162365	9.620610	-0.083455	-0.014505	-0.093773	-0.087214	-0.408659	-0.781900	0.485864	-0.091197	0.029435	0.868765
20619	-1.503066	-0.162874	9.521850	-0.061997	-0.029365	-0.091914	-0.087882	-0.405112	-0.782628	0.487382	-0.091225	0.027871	0.867963
20620	-1.569021	-0.285841	10.037666	0.003170	-0.022482	-0.072045	-0.087886	-0.404294	-0.782877	0.488680	-0.090766	0.027539	0.867292
20621	-1.661174	-0.347144	10.203569	0.148110	0.023026	-0.062000	-0.086697	-0.408117	-0.781645	0.490028	-0.089617	0.030180	0.866563
20622	-1.660587	-0.256573	9.937863	0.217744	0.043986	-0.013810	-0.085096	-0.415348	-0.781096	0.490658	-0.088175	0.034323	0.866199
20623	-1.678429	-0.036498	9.505590	0.171253	0.054546	-0.005239	-0.083508	-0.421354	-0.778603	0.491029	-0.087298	0.037778	0.865934
20624	-1.701440	0.131154	9.219347	0.160575	0.038004	-0.014141	-0.081916	-0.427086	-0.777910	0.491561	-0.086312	0.040871	0.865591
20625	-1.600132	0.452770	9.265426	0.109530	0.000322	-0.014615	-0.080586	-0.433908	-0.775035	0.492018	-0.085093	0.042728	0.865362
20626	-1.654142	0.658342	9.503757	0.089214	0.005673	-0.076372	-0.080302	-0.438543	-0.774183	0.493528	-0.084301	0.044162	0.864508
20627	-1.483384	0.895650	9.682839	0.100126	0.005683	-0.118596	-0.078091	-0.438829	-0.773060	0.495752	-0.083327	0.045769	0.863245
20628	-1.393386	0.986470	9.726362	0.035120	0.017157	-0.184244	-0.076783	-0.440471	-0.772065	0.498993	-0.083367	0.046200	0.861349
20629	-1.541152	0.915827	9.842173	-0.020914	0.026960	-0.258607	-0.073127	-0.441853	-0.773164	0.503390	-0.084050	0.045733	0.858745
20630	-1.820743	0.639807	10.096138	-0.067207	0.080458	-0.302788	-0.067133	-0.442157	-0.774286	0.508415	-0.086308	0.044840	0.855602
20631	-1.915356	0.586755	9.807975	-0.024075	0.104245	-0.328798	-0.059846	-0.441379	-0.774645	0.513900	-0.088390	0.045008	0.852097
20632	-1.915973	0.535338	8.721198	-0.060485	0.081805	-0.366140	-0.053863	-0.439775	-0.775749	0.519962	-0.090658	0.044130	0.848218
20633	-1.938551	-0.603664	8.975041	-0.129706	0.023913	-0.324790	-0.048155	-0.435853	-0.776569	0.525207	-0.092473	0.041685	0.844907
20634	-1.955510	-0.630592	9.563631	-0.074463	0.013236	-0.293598	-0.044130	-0.433012	-0.778147	0.530029	-0.093647	0.039981	0.841844
20635	-2.161025	-1.017574	9.897387	0.098768	0.020121	-0.226248	-0.039956	-0.434397	-0.778480	0.534008	-0.092920	0.041497	0.839332
20636	-2.279229	-1.002226	9.896179	0.297059	0.034023	-0.147171	-0.036668	-0.441502	-0.776539	0.537008	-0.090365	0.046531	0.837431
20637	-2.169406	-0.828523	9.568007	0.332715	0.032226	-0.108136	-0.034933	-0.451461	-0.772412	0.539388	-0.087267	0.052286	0.835890
20638	-2.012250	-0.455197	9.364279	0.277096	0.021616	-0.071538	-0.033064	-0.461830	-0.768936	0.541057	-0.084638	0.056984	0.834773
20639	-1.878708	-0.348323	9.263426	0.175098	-0.015162	-0.079480	-0.032127	-0.467832	-0.766433	0.542707	-0.082433	0.059618	0.833739
20640	-2.019649	-0.476784	9.364095	0.124933	-0.041408	-0.077283	-0.032216	-0.476554	-0.764199	0.544279	-0.080404	0.061082	0.832805
20641	-2.096777	-0.465782	9.619613	0.056828	-0.050240	-0.063693	-0.033242	-0.480093	-0.762931	0.545508	-0.078904	0.061360	0.832124
20642	-1.971168	-0.474820	10.130280	-0.007774	-0.055709	-0.039561	-0.034553	-0.478451	-0.762767	0.546251	-0.078036	0.060518	0.831780
20643	-1.801454	-0.388530	10.468642	0.070754	-0.050651	-0.001121	-0.034550	-0.478450	-0.763797	0.546461	-0.076306	0.061079	0.831761
20644	-1.764755	0.026273	10.151081	0.090594	-0.031306	-0.018449	-0.036099	-0.481713	-0.762132	0.546974	-0.074743	0.062174	0.831485
20645	-1.749240	0.187975	9.590487	0.085416	-0.004030	-0.035971	-0.039074	-0.486059	-0.760455	0.547727	-0.073664	0.063423	0.830991
20646	-1.838162	-0.079421	9.218106	-0.030844	-0.018808	-0.043941	-0.037382	-0.486068	-0.760352	0.548466	-0.073671	0.062598	0.830565
20647	-1.850882	-0.516181	9.494355	-0.102556	-0.062638	-0.037664	-0.037914	-0.484157	-0.760197	0.549043	-0.073698	0.060052	0.830370
20648	-1.637881	-0.795445	9.943488	-0.103779	-0.054184	0.023027	-0.039489	-0.480332	-0.762969	0.548640	-0.073833	0.057729	0.830789
20649	-1.251669	-0.821576	10.247450	-0.044166	-0.061492	0.085870	-0.042628	-0.477726	-0.762767	0.547249	-0.073091	0.056276	0.831871
20650	-1.172304	-0.524338	10.130029	0.084502	-0.043200	0.134497	-0.046788	-0.478657	-0.762972	0.545212	-0.071221	0.057364	0.833295
20651	-1.149894	-0.087250	9.985869	0.105964	-0.007350	0.154254	-0.049381	-0.481097	-0.762056	0.542834	-0.069635	0.059047	0.834863
20652	-1.590812	0.043755	10.020016	0.097064	0.022520	0.152694	-0.050794	-0.484769	-0.761555	0.540423	-0.068702	0.061083	0.836356
20653	-2.131310	0.093739	10.044477	0.079190	0.069896	0.161719	-0.053261	-0.486937	-0.759737	0.537774	-0.068697	0.063164	0.837908
20654	-2.086984	0.240058	9.245553	0.129389	0.069184	0.163879	-0.052727	-0.490211	-0.758232	0.535144	-0.068182	0.066260	0.839394
20655	-1.875389	0.144344	8.370311	0.165242	0.031698	0.162178	-0.052316	-0.495257	-0.755969	0.532635	-0.066635	0.069391	0.840859
20656	-1.764980	0.052088	8.368298	0.109712	-0.041823	0.152643	-0.055046	-0.498515	-0.751711	0.530341	-0.064472	0.070955	0.842346
20657	-1.718011	0.170425	9.436218	0.055796	-0.089349	0.160877	-0.059193	-0.502036	-0.751168	0.527862	-0.062066	0.070946	0.844083
20658	-1.740299	0.734151	10.481020	0.032548	-0.063281	0.139752	-0.063867	-0.504191	-0.751248	0.525697	-0.060377	0.070963	0.845554
20659	-1.546428	1.176936	10.277774	-0.042250	-0.014191	0.083027	-0.067654	-0.503081	-0.749635	0.524295	-0.060361	0.070009	0.846505
20660	-1.366186	1.073103	9.813634	-0.098300	0.005214	0.030635	-0.070920	-0.498837	-0.753279	0.523671	-0.061363	0.068396	0.846951
20661	-1.528254	0.703185	9.546441	-0.154533	0.012362	0.008200	-0.069644	-0.493529	-0.754663	0.523355	-0.063054	0.065742	0.847232
20662	-1.670128	0.453582	9.352550	-0.149189	0.010680	0.017041	-0.070053	-0.489574	-0.755648	0.522912	-0.064697	0.063309	0.847567
20663	-1.747242	0.473543	9.391893	-0.079545	0.008891	0.047528	-0.069939	-0.486440	-0.756263	0.522022	-0.065498	0.061952	0.848154
20664	-1.746201	0.611358	9.633777	-0.040241	0.005331	0.054874	-0.072417	-0.485064	-0.757114	0.521075	-0.065864	0.061358	0.848751
20665	-1.711786	0.688814	9.884291	-0.015255	0.026239	0.069230	-0.072166	-0.483157	-0.757357	0.519876	-0.066258	0.061323	0.849458
20666	-1.726268	0.691171	9.831574	0.042023	0.040264	0.071467	-0.073726	-0.483148	-0.758106	0.518702	-0.066341	0.062511	0.850082
20667	-1.697793	0.627800	9.628742	0.073418	0.040337	0.059342	-0.071635	-0.484932	-0.757511	0.517765	-0.066059	0.064136	0.850554
20668	-1.659264	0.619673	9.428861	0.056513	0.026410	0.039774	-0.072535	-0.487653	-0.756365	0.517184	-0.065794	0.065385	0.850833
20669	-1.669667	0.514087	9.478202	-0.000798	0.001886	0.041010	-0.071626	-0.487931	-0.755093	0.516508	-0.065645	0.065336	0.851259
20670	-1.860033	0.225065	9.639931	-0.011535	-0.011192	0.031186	-0.073309	-0.489557	-0.755342	0.516043	-0.065454	0.065028	0.851579
20671	-2.095696	0.015867	9.836611	0.034849	-0.010332	0.056224	-0.073309	-0.489148	-0.755982	0.515171	-0.064732	0.065475	0.852128
20672	-2.136753	0.016041	9.788905	0.080391	-0.012096	0.076830	-0.075125	-0.491047	-0.754814	0.514044	-0.063518	0.066783	0.852798
20673	-2.052977	0.255464	9.651557	0.080336	-0.022628	0.090917	-0.076551	-0.492675	-0.753778	0.512651	-0.062100	0.067924	0.853650
20674	-2.089278	0.578304	9.746898	0.047265	-0.043618	0.076576	-0.078365	-0.495119	-0.752230	0.511560	-0.060685	0.068345	0.854373
20675	-1.877291	0.850469	9.632851	-0.056349	-0.050605	0.040543	-0.083044	-0.497275	-0.750893	0.510892	-0.060267	0.066828	0.854922
20676	-1.634253	0.737612	9.523721	-0.088434	-0.061092	0.011980	-0.084612	-0.494539	-0.753676	0.510760	-0.060029	0.064672	0.855183
20677	-1.426271	0.779672	9.652176	-0.115986	-0.064583	-0.033230	-0.085417	-0.489492	-0.755031	0.511294	-0.060065	0.061914	0.855066
20678	-1.315614	0.716775	9.813908	-0.136431	-0.047086	-0.062443	-0.086728	-0.487032	-0.756275	0.512330	-0.060653	0.058988	0.854611
20679	-1.222749	0.533397	9.854254	-0.126532	-0.008609	-0.065823	-0.087001	-0.483213	-0.759067	0.513332	-0.061768	0.056580	0.854092
20680	-1.260271	0.355335	9.727571	-0.050435	0.000214	-0.070546	-0.086770	-0.478309	-0.758378	0.514501	-0.062293	0.055594	0.853415
20681	-1.332308	0.417798	9.522245	-0.021761	0.012534	-0.070253	-0.084687	-0.477229	-0.760331	0.515681	-0.062680	0.055179	0.852701
20682	-1.442273	0.572530	9.508152	-0.015520	0.009931	-0.064865	-0.084823	-0.477229	-0.758655	0.516797	-0.063004	0.054897	0.852020
20683	-1.514235	0.631512	9.737742	-0.028920	0.016044	-0.073724	-0.083786	-0.476417	-0.758533	0.518019	-0.063517	0.054406	0.851271
20684	-1.609399	0.488335	9.861877	-0.043159	0.021340	-0.093197	-0.081710	-0.474792	-0.759450	0.519562	-0.064352	0.053735	0.850310
20685	-1.671532	0.243301	9.792311	-0.021682	0.034499	-0.089498	-0.079882	-0.475620	-0.759614	0.521038	-0.065121	0.053547	0.849359
20686	-1.697036	0.060084	9.583760	0.014010	0.030131	-0.064607	-0.076882	-0.477135	-0.758901	0.522169	-0.065479	0.053977	0.848610
20687	-1.658426	0.059533	9.501716	0.011246	-0.001388	-0.054177	-0.076755	-0.476182	-0.759409	0.523126	-0.065267	0.054015	0.848034
20688	-1.638667	0.117467	9.622365	-0.003144	-0.008451	-0.042849	-0.076238	-0.475776	-0.758898	0.523893	-0.065127	0.053778	0.847586
20689	-1.676756	0.190225	9.724460	0.005761	-0.004979	-0.034817	-0.074935	-0.475919	-0.759176	0.524517	-0.064896	0.053709	0.847222
20690	-1.613244	0.290916	9.782743	0.006706	0.000263	-0.045365	-0.075446	-0.476051	-0.761616	0.525333	-0.064803	0.053727	0.846723
20691	-1.541093	0.251798	9.757640	-0.014763	0.001993	-0.045544	-0.075453	-0.475779	-0.760197	0.526104	-0.064914	0.053371	0.846258
20692	-1.487917	0.260884	9.718837	-0.032655	0.017718	-0.040344	-0.074015	-0.476468	-0.760740	0.526770	-0.065524	0.052913	0.845825
20693	-1.497876	0.222165	9.615145	-0.033501	0.021260	-0.047389	-0.074419	-0.474422	-0.760199	0.527526	-0.066155	0.052437	0.845334
20694	-1.536656	0.203089	9.569602	-0.026364	0.002033	-0.047398	-0.073902	-0.473198	-0.761225	0.528315	-0.066442	0.051909	0.844851
20695	-1.584564	0.254197	9.645098	-0.045225	0.001993	-0.033414	-0.072866	-0.472113	-0.761359	0.528839	-0.066854	0.051052	0.844544
20696	-1.565201	0.261210	9.628190	-0.093480	0.014248	-0.042537	-0.072221	-0.470617	-0.761998	0.529460	-0.068050	0.049527	0.844149
20697	-1.572826	0.208321	9.615632	-0.157883	0.026488	-0.042970	-0.071850	-0.466258	-0.763506	0.529962	-0.070075	0.047018	0.843812
20698	-1.720664	0.128030	9.721721	-0.131090	0.019504	-0.037487	-0.070704	-0.460267	-0.766169	0.530420	-0.071753	0.044920	0.843498
20699	-1.793474	0.075695	9.724150	-0.046933	0.019576	-0.049199	-0.069930	-0.458090	-0.767575	0.531184	-0.072495	0.044210	0.842991
20700	-1.687814	-0.006763	9.767949	0.012172	0.012590	-0.064704	-0.067712	-0.458237	-0.768640	0.532314	-0.072559	0.044415	0.842261
20701	-1.563965	-0.247995	9.843409	0.019369	-0.003167	-0.081539	-0.066275	-0.459199	-0.768671	0.533738	-0.072244	0.044526	0.841381
20702	-1.462092	-0.177235	9.648694	-0.239930	-0.010145	-0.116069	-0.066680	-0.456335	-0.769152	0.535386	-0.074661	0.040172	0.840342
20703	-1.644749	-0.396976	9.678984	-0.393644	-0.015284	-0.159495	-0.064259	-0.445308	-0.772171	0.537493	-0.078618	0.033075	0.838944
20704	-1.842429	-0.015460	9.675463	-0.493791	-0.062449	-0.184931	-0.065240	-0.430174	-0.776644	0.539864	-0.082921	0.023786	0.837320
20705	-2.105455	-0.002857	9.980664	-0.345392	-0.074684	-0.168839	-0.065574	-0.413680	-0.782401	0.542155	-0.085362	0.016875	0.835761
20706	-1.183836	-0.447419	10.087757	0.180503	-0.076670	-0.129256	-0.066752	-0.412584	-0.782373	0.544636	-0.082092	0.018795	0.834433
20707	-1.145345	-0.471374	10.216915	0.974654	-0.048697	-0.042318	-0.066028	-0.428943	-0.776749	0.546874	-0.070521	0.034400	0.833530
20708	-1.050360	0.006395	9.404543	1.123248	0.035396	-0.007360	-0.067402	-0.470097	-0.763610	0.548420	-0.058743	0.053445	0.832423
20709	-1.408244	0.618946	9.044598	0.475609	0.052924	-0.021468	-0.065739	-0.493550	-0.754464	0.549272	-0.054268	0.061868	0.831582
20710	-1.630250	0.630935	9.253316	0.101787	0.030214	-0.072674	-0.064366	-0.509368	-0.749231	0.550603	-0.053666	0.063773	0.830596
20711	-1.854407	0.340110	9.525857	-0.100275	-0.049298	-0.137877	-0.062027	-0.508836	-0.748745	0.552863	-0.053984	0.061383	0.829253
20712	-1.787393	0.248973	9.778957	-0.343622	-0.092252	-0.162761	-0.061168	-0.496982	-0.753021	0.555327	-0.056377	0.054444	0.827931
20713	-1.740815	-0.000547	10.092893	-0.314939	-0.102762	-0.187335	-0.061479	-0.485259	-0.757795	0.558188	-0.058252	0.047840	0.826284
20714	-1.634425	-0.309901	9.867335	-0.214678	-0.071220	-0.184818	-0.062420	-0.478029	-0.760929	0.561060	-0.059575	0.043237	0.824496
20715	-1.323375	-0.370019	9.875977	-0.085935	-0.071326	-0.163719	-0.063084	-0.474482	-0.762945	0.563734	-0.059394	0.040765	0.822809
20716	-1.309790	-0.490878	9.711061	0.049102	-0.062557	-0.142461	-0.063600	-0.475569	-0.762433	0.566192	-0.057854	0.040653	0.821235
20717	-1.169285	-0.422591	9.592883	0.035633	-0.057365	-0.126705	-0.063343	-0.475435	-0.761791	0.568379	-0.056507	0.040353	0.819831
20718	-1.110776	-0.350338	9.775843	0.055166	-0.070600	-0.101945	-0.063328	-0.478706	-0.760793	0.570195	-0.054731	0.040295	0.818693
20719	-1.124723	-0.275599	9.800853	0.028227	-0.059292	-0.077409	-0.063450	-0.480068	-0.760805	0.571562	-0.053393	0.039880	0.817848
20720	-0.923381	-0.142712	9.728551	-0.088028	-0.043606	-0.083518	-0.065928	-0.479919	-0.759865	0.572887	-0.053680	0.037808	0.817001
20721	-0.989056	-0.213982	9.848453	-0.068453	-0.022668	-0.056862	-0.066454	-0.478144	-0.761127	0.573783	-0.054016	0.036228	0.816421
20722	-1.033530	-0.348934	9.645427	-0.063180	-0.017422	-0.029498	-0.067125	-0.474052	-0.761979	0.574223	-0.054405	0.034920	0.816143
20723	-1.120635	-0.372465	9.593040	0.017145	-0.029712	0.012481	-0.068951	-0.473633	-0.761819	0.574083	-0.053596	0.034712	0.816303
20724	-1.178081	-0.291287	9.253232	0.033858	-0.050776	0.079536	-0.070507	-0.474579	-0.761933	0.572879	-0.052250	0.034722	0.817236
20725	-1.018847	-0.324690	9.746508	0.077471	-0.060619	0.113237	-0.074408	-0.475921	-0.760987	0.571174	-0.050177	0.035239	0.818536
20726	-1.119692	-0.242438	9.647394	0.020104	-0.079009	0.133950	-0.077792	-0.476721	-0.759785	0.569082	-0.048486	0.034756	0.820114
20727	-0.872612	-0.137910	9.855532	0.104060	-0.078295	0.161823	-0.082077	-0.479697	-0.758205	0.566604	-0.045786	0.035542	0.821949
20728	-0.715352	-0.095695	9.905125	0.005641	-0.072254	0.161969	-0.088321	-0.480481	-0.758119	0.564018	-0.044346	0.034920	0.823831
20729	-0.819479	-0.160091	10.602175	-0.060647	-0.065388	0.161514	-0.092110	-0.478008	-0.758038	0.561372	-0.043707	0.033118	0.825745
20730	-0.919165	-0.251203	10.438579	-0.130399	-0.016366	0.171772	-0.097717	-0.476069	-0.758708	0.558449	-0.044713	0.030887	0.827757
20731	-1.189608	-0.590589	10.441816	-0.058962	0.036132	0.216553	-0.100348	-0.469786	-0.761054	0.554812	-0.045713	0.030280	0.830167
20732	-1.151176	-0.260933	9.810863	0.080606	0.025743	0.235226	-0.101007	-0.468556	-0.760517	0.550978	-0.045029	0.032075	0.832686
20733	-1.245535	0.056618	9.601453	0.091351	-0.014422	0.229088	-0.106723	-0.472069	-0.758405	0.547275	-0.043527	0.033426	0.835151
20734	-1.135663	0.241905	9.129229	-0.060575	-0.049314	0.193504	-0.109594	-0.470964	-0.758094	0.544045	-0.043162	0.032000	0.837334
20735	-1.116312	0.224615	9.816143	0.110328	-0.058114	0.170021	-0.114021	-0.471759	-0.756490	0.541351	-0.040776	0.033167	0.839152
20736	-1.045051	0.051717	10.082685	0.102391	-0.063358	0.134635	-0.117125	-0.474739	-0.757503	0.539238	-0.038440	0.034268	0.840577
20737	-1.060371	-0.063687	10.055057	0.072056	-0.047570	0.120354	-0.121434	-0.474991	-0.753192	0.537326	-0.036684	0.034865	0.841855
20738	-0.872803	-0.166585	9.915280	0.059567	-0.021354	0.122927	-0.124687	-0.475246	-0.753145	0.535333	-0.035523	0.035687	0.843139
20739	-0.993839	-0.195821	9.483435	0.166003	-0.029988	0.140453	-0.127541	-0.478776	-0.750175	0.533124	-0.033053	0.038058	0.844534
20740	-0.904815	0.101356	9.370735	0.231304	-0.031746	0.148008	-0.130890	-0.486390	-0.748011	0.530818	-0.029862	0.041682	0.845933
20741	-0.869954	0.241325	9.617158	0.230361	-0.035319	0.151526	-0.133986	-0.494280	-0.743406	0.528440	-0.026609	0.045087	0.847355
20742	-0.762362	0.419471	9.949902	0.331424	-0.037149	0.152253	-0.137469	-0.501621	-0.740592	0.526080	-0.022263	0.050351	0.848651
20743	-0.670166	0.490071	9.678370	0.201784	-0.042369	0.137183	-0.141863	-0.510049	-0.735973	0.523905	-0.019192	0.053178	0.849899
20744	-0.659162	0.679830	9.629992	0.156344	-0.045782	0.096342	-0.146280	-0.512752	-0.734131	0.522395	-0.016598	0.055353	0.850743
20745	-0.942092	0.960721	9.534733	0.120754	-0.043852	0.057463	-0.148861	-0.519827	-0.729011	0.521530	-0.014433	0.056770	0.851220
20746	-0.732531	1.226174	9.579232	0.147706	-0.045613	0.032971	-0.151961	-0.524990	-0.727469	0.521088	-0.012003	0.058778	0.851392
20747	-0.844630	1.082704	9.564132	0.056526	-0.068289	0.007556	-0.154047	-0.525388	-0.725897	0.521077	-0.010142	0.058860	0.851417
20748	-0.862560	1.270960	9.737068	0.013676	-0.073522	-0.019170	-0.156657	-0.525921	-0.723287	0.521517	-0.008695	0.058283	0.851204
20749	-0.666772	1.296258	9.858228	-0.159822	-0.087594	-0.044334	-0.158743	-0.524273	-0.725043	0.522364	-0.008816	0.054498	0.850933
20750	-0.702789	1.314330	10.171145	-0.001463	-0.082345	-0.049321	-0.161877	-0.522076	-0.725747	0.523314	-0.007408	0.053564	0.850422
20751	-0.708071	1.256166	10.011920	-0.026439	-0.045562	-0.051139	-0.163314	-0.521523	-0.725205	0.524249	-0.006850	0.052517	0.849917
20752	-0.621515	1.226917	9.318750	-0.036225	-0.055950	-0.047740	-0.164231	-0.520428	-0.725310	0.525137	-0.006253	0.051268	0.849449
20753	-0.433773	1.159086	8.850155	0.004960	-0.071648	-0.045794	-0.166837	-0.519869	-0.725652	0.526006	-0.004905	0.050506	0.848966
20754	-0.360414	1.279558	9.110438	0.026269	-0.094524	-0.022815	-0.168804	-0.518906	-0.723037	0.526511	-0.002971	0.049915	0.848697
20755	-0.380717	1.127190	9.565447	0.169190	-0.099910	0.014300	-0.170731	-0.524074	-0.722029	0.526390	0.000665	0.051665	0.848672
20756	-0.680086	1.129753	9.640151	0.220925	-0.057932	0.059858	-0.173051	-0.530196	-0.718706	0.525459	0.004112	0.054764	0.849045
20757	-0.544061	0.898480	9.857402	0.297693	-0.033586	0.099184	-0.176278	-0.537403	-0.714736	0.523792	0.008056	0.059399	0.849734
20758	-0.727652	0.531257	10.417085	0.459274	-0.040744	0.160223	-0.179760	-0.547200	-0.708084	0.521046	0.013825	0.066709	0.850806
20759	-0.883122	0.083180	9.774056	0.549304	-0.019755	0.256091	-0.184389	-0.562988	-0.698897	0.516544	0.020321	0.075684	0.852667
20760	-0.714691	0.332546	9.958103	0.405735	-0.016593	0.344050	-0.190723	-0.575904	-0.690430	0.510564	0.025393	0.082247	0.855520
20761	-0.158981	1.052640	10.132206	0.247934	-0.015267	0.416018	-0.199027	-0.582811	-0.687025	0.503345	0.028943	0.085982	0.859310
20762	-0.192945	1.381112	9.715736	0.293587	-0.013433	0.425256	-0.205411	-0.586051	-0.680265	0.495911	0.032937	0.090603	0.863006
20763	-0.165298	1.539041	9.525067	0.138789	-0.002097	0.436533	-0.214120	-0.590094	-0.677341	0.488293	0.035213	0.092531	0.867046
20764	-0.048516	2.323489	9.963228	0.196115	-0.011790	0.412359	-0.222205	-0.589371	-0.674509	0.481048	0.038172	0.095486	0.870642
20765	-0.171156	2.724326	10.177962	0.180222	0.046016	0.379082	-0.230930	-0.591644	-0.669765	0.474227	0.039919	0.098645	0.873947
20766	-0.234204	3.368682	9.960024	0.096502	0.096937	0.318892	-0.234318	-0.591353	-0.669325	0.468414	0.039846	0.100959	0.876817
20767	-0.244888	3.226736	9.915229	0.024400	0.126852	0.246194	-0.236923	-0.591612	-0.668258	0.463834	0.038458	0.102320	0.879153
20768	-0.173223	2.455479	9.552493	0.013019	0.127034	0.196595	-0.236927	-0.589976	-0.669787	0.460148	0.036827	0.103541	0.881015
20769	-0.309813	2.261878	9.597104	0.001322	0.121791	0.207066	-0.236941	-0.587796	-0.669508	0.456261	0.035238	0.104488	0.882987
20770	-0.306518	2.719113	9.700858	-0.040721	0.116507	0.203306	-0.235648	-0.583713	-0.673608	0.452501	0.033313	0.104653	0.884975
20771	-0.345104	3.415447	9.240596	0.006096	0.120225	0.157122	-0.236175	-0.581392	-0.675638	0.449478	0.031701	0.105758	0.886442
20772	-0.178995	3.362128	8.743516	-0.082914	0.066256	0.052250	-0.236442	-0.579073	-0.677414	0.448500	0.029970	0.104817	0.887109
20773	0.220651	3.539093	8.648383	-0.243619	0.006825	-0.038216	-0.235032	-0.573355	-0.680470	0.449315	0.027760	0.100666	0.887249
20774	0.674781	2.195550	9.292269	-0.254155	-0.014245	-0.114575	-0.234925	-0.566403	-0.685297	0.451543	0.025576	0.096057	0.886695
20775	0.149508	1.677462	9.192319	-0.122680	-0.019298	-0.104769	-0.231565	-0.561242	-0.686585	0.453506	0.024828	0.093813	0.885954
20776	-0.273587	0.905866	9.816705	-0.038013	0.034820	-0.037031	-0.230777	-0.561655	-0.688017	0.454147	0.023875	0.093440	0.885692
20777	-0.486095	0.889486	10.210051	-0.024036	0.130835	0.055111	-0.228185	-0.558806	-0.689316	0.452947	0.021640	0.094161	0.886287
20778	-0.511786	1.705516	9.602063	0.097532	0.197333	0.121633	-0.225713	-0.558274	-0.689605	0.450401	0.019333	0.097590	0.887266
20779	-0.446592	2.059396	9.096116	0.161956	0.200894	0.138040	-0.222564	-0.562106	-0.690720	0.447500	0.017690	0.102209	0.888248
20780	-0.569885	2.368853	9.312208	0.166363	0.158886	0.136253	-0.219030	-0.566077	-0.689524	0.444730	0.016714	0.106503	0.889153
20781	-0.638322	1.908309	9.533393	0.127804	0.116862	0.133979	-0.216288	-0.568546	-0.688044	0.442062	0.016249	0.109771	0.890094
20782	-0.800288	1.876406	9.697833	0.065807	0.067770	0.172160	-0.215499	-0.571004	-0.686277	0.438875	0.016083	0.111452	0.891464
20783	-0.713063	1.914579	9.820076	-0.026531	0.036129	0.199548	-0.218892	-0.568396	-0.688003	0.435254	0.015830	0.111220	0.893271
20784	-0.934049	2.072900	9.910314	-0.145486	0.027423	0.185529	-0.221519	-0.563884	-0.688692	0.431966	0.014567	0.108768	0.895189
20785	-1.032262	1.517184	9.604388	-0.137465	0.036243	0.200522	-0.225186	-0.556503	-0.694489	0.428348	0.013320	0.106542	0.897212
20786	-0.585650	2.182161	9.564924	-0.046355	0.039541	0.239972	-0.226389	-0.551318	-0.693905	0.424010	0.012805	0.105952	0.899347
20787	-0.552951	2.714680	9.195884	0.020120	0.044971	0.196525	-0.228227	-0.547219	-0.696155	0.420385	0.012746	0.106654	0.900966
20788	-0.596891	3.312447	9.520341	-0.113686	0.064326	0.107631	-0.230073	-0.542985	-0.696086	0.418372	0.010940	0.105088	0.902110
20789	-0.779141	2.104916	10.550966	-0.165406	0.116804	0.049072	-0.227997	-0.538359	-0.701738	0.417286	0.007722	0.103117	0.902873
20790	-1.310572	1.742808	10.323096	-0.151867	0.143300	0.035259	-0.226460	-0.533325	-0.702871	0.416410	0.004020	0.101535	0.903481
20791	-1.681672	1.501138	10.566230	-0.161691	0.178362	0.033609	-0.222314	-0.527622	-0.706483	0.415465	-0.000361	0.100141	0.904080
20792	-1.614826	0.725645	10.378911	-0.122509	0.187052	0.077810	-0.217772	-0.522602	-0.710751	0.413719	-0.004525	0.099450	0.904945
20793	-1.136398	0.807686	9.327986	-0.133314	0.173036	0.118110	-0.214414	-0.516077	-0.713571	0.411243	-0.008450	0.098476	0.906152
20794	-0.938083	0.869469	8.803114	-0.153139	0.111769	0.145906	-0.211312	-0.510369	-0.716652	0.408409	-0.011364	0.096614	0.907600
20795	-0.389000	2.351876	8.940379	-0.205913	0.076562	0.136717	-0.212770	-0.502727	-0.721706	0.405749	-0.014082	0.093526	0.909078
20796	-0.597045	2.637035	8.858941	-0.149195	0.075073	0.063229	-0.209544	-0.495656	-0.725033	0.404471	-0.016457	0.091411	0.909822
20797	-1.010969	1.461209	9.442554	0.006418	0.048918	0.048279	-0.209951	-0.492792	-0.724742	0.403523	-0.017100	0.091964	0.910175
20798	-0.937617	1.583799	9.609143	0.195978	0.048856	0.071689	-0.210718	-0.496332	-0.723091	0.402227	-0.016195	0.095920	0.910357
20799	-0.845945	2.255688	9.351738	0.147853	0.036690	0.037044	-0.209387	-0.502745	-0.721113	0.401544	-0.015482	0.098962	0.910345
20800	-1.176412	2.642699	9.234077	0.105188	-0.029526	-0.039106	-0.208846	-0.506701	-0.720387	0.402408	-0.014094	0.100599	0.909807
20801	-1.139660	3.060347	9.060735	-0.023235	-0.097545	-0.144188	-0.208194	-0.508341	-0.718095	0.405231	-0.012666	0.099476	0.908698
20802	-1.007341	1.959819	9.707788	-0.162739	-0.158851	-0.202982	-0.211066	-0.506417	-0.718935	0.409229	-0.011421	0.095149	0.907385
20803	-0.955068	1.493808	10.021588	-0.194863	-0.167606	-0.235969	-0.212511	-0.502865	-0.721067	0.413788	-0.010294	0.090304	0.905825
20804	-0.637738	1.648912	9.645754	-0.225203	-0.144880	-0.236163	-0.214355	-0.498767	-0.721515	0.418305	-0.009879	0.084944	0.904272
20805	-0.570567	0.908116	9.795261	-0.259218	-0.125680	-0.235635	-0.215825	-0.490581	-0.723731	0.422730	-0.010035	0.079243	0.902729
20806	-0.353852	0.820280	9.936567	-0.135921	-0.062864	-0.182606	-0.217658	-0.486890	-0.726758	0.426113	-0.010260	0.076189	0.901398
20807	-0.147262	0.667571	10.072408	0.003500	-0.047244	-0.148146	-0.216107	-0.485127	-0.726506	0.428868	-0.009442	0.075839	0.900129
20808	-0.166687	0.651020	10.115641	-0.038638	-0.012325	-0.120127	-0.214803	-0.485543	-0.726530	0.431069	-0.009654	0.074984	0.899146
20809	-0.551037	0.914963	10.511289	-0.121880	0.015663	-0.114304	-0.213766	-0.483367	-0.728842	0.433091	-0.010981	0.072868	0.898333
20810	-0.956469	1.629104	10.220208	0.003633	0.042196	-0.149147	-0.211934	-0.484739	-0.729398	0.435733	-0.011846	0.073234	0.897013
20811	-1.097922	2.145984	9.011414	-0.098033	0.040796	-0.186727	-0.207634	-0.484216	-0.731260	0.439010	-0.013532	0.071804	0.895506
20812	-1.061993	2.448239	8.851170	-0.144351	0.012915	-0.234694	-0.203603	-0.481920	-0.734002	0.443177	-0.015289	0.069235	0.893626
20813	-1.058746	2.220381	9.059993	-0.149593	-0.022022	-0.279851	-0.201537	-0.478660	-0.734258	0.448164	-0.016431	0.066387	0.891331
20814	-1.078940	1.402386	9.694788	-0.128155	-0.036087	-0.298425	-0.197900	-0.476226	-0.736092	0.453501	-0.017254	0.063647	0.888813
20815	-0.979162	0.484309	10.151973	-0.028349	-0.036337	-0.227433	-0.195685	-0.475964	-0.737153	0.457586	-0.016993	0.062837	0.886780
20816	-1.101783	0.222831	10.056305	0.177951	-0.029426	-0.139564	-0.194220	-0.481423	-0.737743	0.460175	-0.014940	0.065641	0.885273
20817	-1.113035	1.018395	9.870898	0.160596	-0.022613	-0.049617	-0.193431	-0.484972	-0.734055	0.461140	-0.012989	0.068344	0.884596
20818	-0.936729	1.693401	10.062174	0.153391	-0.022739	-0.040777	-0.194712	-0.489327	-0.733048	0.461953	-0.011150	0.070803	0.884004
20819	-1.112866	2.048321	10.067774	0.314611	-0.001585	-0.069360	-0.194681	-0.497369	-0.728749	0.463252	-0.008173	0.076461	0.882884
20820	-0.896187	1.982008	9.382668	0.146726	0.010819	-0.119067	-0.191614	-0.512650	-0.724953	0.465389	-0.007108	0.079097	0.881536
20821	-0.927181	1.029432	9.235010	0.093084	0.009138	-0.130220	-0.191077	-0.515924	-0.724349	0.467691	-0.006472	0.080945	0.880154
20822	-1.080314	0.547472	9.314898	0.119664	-0.011053	-0.083451	-0.188597	-0.517982	-0.722732	0.469214	-0.005216	0.082903	0.879169
20823	-1.114700	1.132918	9.567039	0.056920	-0.006802	-0.060858	-0.187399	-0.523167	-0.721899	0.470314	-0.004556	0.083946	0.878486
20824	-1.214631	1.327301	9.961837	-0.003926	-0.013850	-0.071840	-0.188175	-0.524526	-0.721257	0.471628	-0.004392	0.083706	0.877805
20825	-1.172556	1.136664	9.858353	-0.046814	-0.019069	-0.084557	-0.187403	-0.522350	-0.722020	0.473155	-0.004557	0.082803	0.877067
20826	-1.154882	1.590287	9.603883	-0.116424	-0.020726	-0.114937	-0.185972	-0.521812	-0.722809	0.475221	-0.005408	0.080518	0.876158
20827	-0.941333	1.064360	9.610414	-0.170028	-0.005007	-0.131304	-0.183640	-0.517598	-0.726408	0.477523	-0.007077	0.077583	0.875159
20828	-0.778824	0.818802	9.942619	-0.169338	0.009663	-0.092581	-0.181838	-0.513246	-0.727680	0.479129	-0.008930	0.074662	0.874518
20829	-0.564110	1.125475	10.110105	-0.254367	0.055870	-0.075415	-0.180302	-0.506166	-0.731497	0.480329	-0.012380	0.070806	0.874138
20830	-0.767780	1.000248	10.321893	-0.186415	0.134590	-0.048169	-0.176678	-0.499505	-0.736380	0.480949	-0.016516	0.068791	0.873890
20831	-0.627802	0.980882	10.637669	-0.209776	0.165924	-0.026250	-0.171753	-0.493943	-0.739232	0.481119	-0.021379	0.066755	0.873848
20832	-0.847756	0.627517	10.130857	-0.157870	0.167843	-0.016167	-0.166951	-0.489197	-0.742992	0.481131	-0.025776	0.065567	0.873813
20833	-1.680090	1.057626	10.243912	-0.104281	0.196001	0.012859	-0.160846	-0.484322	-0.747027	0.480607	-0.030111	0.065678	0.873955
20834	-1.566358	1.473440	8.880361	-0.205944	0.196303	-0.021284	-0.155525	-0.479716	-0.750024	0.480614	-0.035472	0.063915	0.873880
20835	-1.260983	0.285192	8.808795	-0.011020	0.142036	-0.014225	-0.148915	-0.473755	-0.751223	0.480687	-0.038018	0.065138	0.873643
20836	-1.193550	-0.439251	9.588095	-0.051555	0.110295	0.010733	-0.145124	-0.474864	-0.753995	0.480346	-0.040349	0.065270	0.873716
20837	-0.940027	-0.454283	10.037513	-0.162806	0.108219	0.064458	-0.143453	-0.469829	-0.756160	0.478964	-0.043673	0.063489	0.874446
20838	-0.677648	0.137288	9.116866	0.030357	0.078532	0.106354	-0.140337	-0.468074	-0.756576	0.477077	-0.044541	0.064830	0.875335
20839	-1.607711	1.104711	8.523226	-0.142221	0.000175	0.082393	-0.142560	-0.465472	-0.758191	0.475526	-0.045740	0.062383	0.876294
20840	-1.150677	0.845455	9.059399	-0.067108	-0.048998	0.061412	-0.143637	-0.458516	-0.759266	0.474502	-0.045363	0.060763	0.876982
20841	-0.768933	0.524309	9.612330	-0.000784	-0.071838	0.012275	-0.146493	-0.459591	-0.759749	0.474394	-0.044018	0.060036	0.877159
20842	-1.373758	0.677505	10.193644	-0.094503	-0.067287	-0.051636	-0.148844	-0.458215	-0.759571	0.475349	-0.043717	0.057660	0.876817
20843	-1.650406	1.167042	9.922901	-0.214988	-0.020715	-0.094452	-0.148605	-0.453310	-0.761587	0.476854	-0.045431	0.053593	0.876170
20844	-1.761855	1.128096	9.486055	-0.126984	-0.004689	-0.148350	-0.147577	-0.449771	-0.763371	0.479370	-0.046640	0.051152	0.874879
20845	-1.500654	1.201706	9.056901	-0.192953	-0.016839	-0.192987	-0.146818	-0.444187	-0.766161	0.482591	-0.048326	0.047477	0.873222
20846	-1.233167	0.773168	9.590359	-0.146356	-0.048411	-0.235238	-0.146576	-0.439690	-0.768438	0.486601	-0.049039	0.044188	0.871127
20847	-1.029995	0.474344	9.909586	-0.117610	-0.045818	-0.270395	-0.144122	-0.436569	-0.767800	0.491241	-0.049541	0.041477	0.868624
20848	-1.067737	0.251881	10.205336	-0.092575	-0.025735	-0.270180	-0.142820	-0.434803	-0.770636	0.495866	-0.050151	0.039309	0.866058
20849	-1.129472	0.398939	10.164304	-0.010198	-0.008174	-0.276516	-0.138525	-0.434417	-0.771211	0.500657	-0.050231	0.038816	0.863315
20850	-1.003885	0.420376	9.629984	0.086577	0.021696	-0.284536	-0.137318	-0.440692	-0.771033	0.505638	-0.049883	0.040203	0.860364
20851	-0.886598	0.607684	9.837790	0.035751	0.028697	-0.325417	-0.132861	-0.445894	-0.771666	0.511251	-0.050157	0.040828	0.856994
20852	-0.850542	0.240150	10.068755	-0.015078	0.028738	-0.371699	-0.127403	-0.444561	-0.771091	0.517578	-0.051031	0.040449	0.853155
20853	-0.916854	-0.256868	10.164542	0.004768	0.067320	-0.401458	-0.121525	-0.448135	-0.771085	0.524375	-0.052317	0.040827	0.848898
20854	-0.736339	-0.676583	10.215835	0.088888	0.069927	-0.408026	-0.114208	-0.452535	-0.771752	0.531323	-0.052829	0.042599	0.844446
20855	-0.655014	-0.763380	9.565305	0.121022	0.058604	-0.377020	-0.107804	-0.458158	-0.769585	0.537771	-0.052705	0.044795	0.840249
20856	-0.932829	-0.437333	9.307111	0.086890	0.038524	-0.344582	-0.102572	-0.463228	-0.768683	0.543606	-0.052652	0.046262	0.836409
20857	-1.707316	-0.695594	9.387722	0.004492	0.008079	-0.338946	-0.097594	-0.468433	-0.769195	0.549283	-0.052929	0.045957	0.832691
20858	-2.244864	-0.920995	9.807903	-0.020756	0.015068	-0.306396	-0.094729	-0.468448	-0.769495	0.554321	-0.053617	0.045406	0.829332
20859	-2.233010	-0.600148	9.374129	0.118584	0.002792	-0.243671	-0.090290	-0.471198	-0.768816	0.558502	-0.052528	0.047025	0.826502
20860	-1.713224	-0.166878	9.249666	0.211456	-0.030649	-0.207934	-0.088685	-0.479656	-0.767377	0.562061	-0.049789	0.049907	0.824086
20861	-1.534933	0.443595	9.577158	0.211424	-0.053519	-0.213240	-0.087869	-0.487839	-0.763864	0.565852	-0.046720	0.052473	0.821508
20862	-1.691862	0.781684	9.632863	-0.003155	-0.062212	-0.249967	-0.085636	-0.492212	-0.762524	0.569781	-0.045938	0.051425	0.818899
20863	-1.530306	0.738356	10.032285	-0.121093	-0.060514	-0.297588	-0.084732	-0.490036	-0.764061	0.574614	-0.046611	0.048412	0.815661
20864	-1.359483	0.646274	10.241223	-0.146016	-0.029054	-0.323285	-0.082135	-0.487050	-0.767032	0.579543	-0.048068	0.045335	0.812259
20865	-1.411365	0.146261	10.180653	-0.165708	-0.013285	-0.318169	-0.080075	-0.481745	-0.769201	0.584568	-0.050033	0.042127	0.808704
20866	-1.254872	-0.582200	9.872947	-0.124638	0.020803	-0.284451	-0.074622	-0.477685	-0.771560	0.588907	-0.051999	0.040015	0.805533
20867	-1.177180	-0.848473	9.506351	-0.168729	0.019828	-0.221402	-0.072023	-0.476199	-0.772744	0.592294	-0.054474	0.037200	0.803017
20868	-1.118865	-0.796128	9.470404	-0.180676	0.000413	-0.156359	-0.069705	-0.470214	-0.775295	0.594530	-0.056668	0.034079	0.801350
20869	-1.121321	-0.459850	9.327703	-0.028852	-0.029409	-0.097130	-0.068155	-0.468042	-0.775426	0.596094	-0.056604	0.033025	0.800235
20870	-1.205262	-0.049703	9.539806	0.033596	-0.033004	-0.061337	-0.068802	-0.467356	-0.777470	0.597062	-0.055648	0.033046	0.799580
20871	-1.207084	0.366738	9.659957	-0.027253	-0.036551	-0.061710	-0.068665	-0.469402	-0.776333	0.598063	-0.055412	0.031990	0.798891
20872	-1.045101	0.051114	9.885627	-0.025481	-0.034882	-0.065334	-0.070750	-0.468027	-0.777834	0.598949	-0.055136	0.031034	0.798284
20873	-1.200664	-0.100850	10.127933	0.056782	-0.019134	-0.056737	-0.070348	-0.470482	-0.777091	0.599949	-0.054153	0.031536	0.797580
20874	-0.964873	-0.209303	9.867522	-0.019268	0.028036	-0.036941	-0.070611	-0.469527	-0.777850	0.600395	-0.054788	0.031470	0.797204
20875	-1.083920	-0.313988	9.934632	0.131816	0.047276	-0.005797	-0.068655	-0.470491	-0.777245	0.600621	-0.053918	0.034006	0.796989
20876	-1.213615	-0.588726	10.989946	0.446464	0.134536	0.054928	-0.068214	-0.481124	-0.774652	0.600050	-0.050593	0.042744	0.797216
20877	-1.175819	-0.680419	10.200356	0.485687	0.218520	0.133049	-0.061760	-0.496969	-0.770267	0.598223	-0.048095	0.053079	0.798122
20878	-0.921790	-0.258138	9.736823	0.438953	0.249859	0.203335	-0.057786	-0.513620	-0.762892	0.595112	-0.046542	0.063220	0.799799
20879	-1.344330	0.077344	9.835642	0.259988	0.241156	0.203955	-0.053830	-0.525363	-0.758301	0.591799	-0.047006	0.070243	0.801642
20880	-1.439601	0.265228	9.689632	0.113249	0.211429	0.201086	-0.048315	-0.534932	-0.756546	0.588403	-0.048700	0.074702	0.803636
20881	-1.671223	0.304140	9.240300	0.023041	0.166153	0.165105	-0.044921	-0.536313	-0.756997	0.585551	-0.050819	0.076988	0.805369
20882	-1.668794	0.654244	8.912679	-0.052999	0.111964	0.157384	-0.043775	-0.531959	-0.756456	0.582805	-0.052930	0.077559	0.807169
20883	-1.806990	0.919227	8.703044	-0.202380	0.064791	0.142126	-0.042872	-0.528282	-0.760168	0.580221	-0.056084	0.075025	0.809054
20884	-1.976960	0.768345	9.262692	-0.187241	0.054237	0.138681	-0.043295	-0.521056	-0.762795	0.577707	-0.058854	0.072735	0.810864
20885	-2.145074	0.190460	10.180281	-0.195447	0.054087	0.143820	-0.042934	-0.514107	-0.765566	0.575090	-0.061766	0.070206	0.812729
20886	-2.048218	0.232626	10.059776	-0.237513	0.048811	0.148764	-0.044007	-0.506331	-0.769079	0.572322	-0.065009	0.067045	0.814694
20887	-1.663192	0.736065	9.730618	-0.208853	0.027769	0.148009	-0.045596	-0.499917	-0.771954	0.569623	-0.067637	0.064012	0.816613
20888	-1.760983	1.246282	9.600351	-0.073610	0.019165	0.121784	-0.048221	-0.495814	-0.772390	0.567515	-0.068561	0.063146	0.818070
20889	-1.843471	1.204756	9.180047	-0.136844	0.012391	0.066692	-0.047324	-0.491729	-0.774939	0.566241	-0.070188	0.061059	0.818973
20890	-1.772731	0.964050	9.292017	-0.204698	0.008921	0.029103	-0.048245	-0.488180	-0.777981	0.565508	-0.072542	0.057805	0.819510
20891	-1.753727	0.579431	9.397973	-0.022244	0.007175	0.039151	-0.049689	-0.484628	-0.780243	0.564844	-0.072804	0.057533	0.819964
20892	-1.808867	0.628544	9.588857	0.142352	0.022927	0.046598	-0.048909	-0.484905	-0.779742	0.564002	-0.071465	0.060125	0.820475
20893	-1.772863	0.594937	9.701104	0.128045	0.019404	0.040293	-0.049140	-0.490764	-0.778508	0.563516	-0.070214	0.062481	0.820741
20894	-1.630305	0.603912	9.853774	0.115552	0.040338	0.034946	-0.048594	-0.495946	-0.777279	0.563051	-0.069459	0.064835	0.820942
20895	-1.523855	0.632057	9.891629	0.027925	0.066538	0.029089	-0.049880	-0.499619	-0.775751	0.562542	-0.070097	0.066064	0.821139
20896	-1.427903	0.549050	9.731244	0.027874	0.050771	0.039563	-0.047258	-0.502767	-0.776078	0.561880	-0.070492	0.067104	0.821474
20897	-1.377022	0.227228	10.005862	0.111871	0.033205	0.048836	-0.046592	-0.504132	-0.778162	0.561207	-0.069582	0.069344	0.821825
20898	-1.468611	0.256224	9.817142	0.149461	0.000048	0.041978	-0.046699	-0.509584	-0.775896	0.560733	-0.067775	0.071814	0.822087
20899	-1.563291	0.508391	10.246202	0.120924	-0.008698	0.008325	-0.049014	-0.515295	-0.774758	0.560791	-0.066108	0.073653	0.822021
20900	-2.035637	0.632574	10.328604	0.017426	0.009034	-0.052119	-0.048978	-0.522109	-0.774181	0.561672	-0.066066	0.073927	0.821398
20901	-2.339859	-0.034253	10.126510	-0.093255	0.065241	-0.092416	-0.047414	-0.521299	-0.775871	0.562989	-0.068187	0.072943	0.820410
20902	-1.991850	0.019761	9.802116	-0.066305	0.094977	-0.098366	-0.044303	-0.518999	-0.775895	0.564375	-0.070564	0.072745	0.819274
20903	-1.763698	0.190626	9.633897	-0.094776	0.117739	-0.121431	-0.040002	-0.518203	-0.778785	0.566079	-0.073613	0.072269	0.817871
20904	-2.137980	-0.139401	9.287290	-0.005318	0.090820	-0.118181	-0.034665	-0.517686	-0.779632	0.567878	-0.075258	0.072990	0.816409
20905	-2.539963	-0.291252	8.938162	0.057251	0.042014	-0.109874	-0.030616	-0.519615	-0.780355	0.569719	-0.075369	0.074151	0.815010
20906	-2.563147	-0.160816	9.064822	0.041099	-0.014866	-0.118978	-0.030608	-0.521523	-0.779473	0.571728	-0.074766	0.074424	0.813633
20907	-2.467171	-0.265493	9.682784	0.035631	-0.036020	-0.120921	-0.030971	-0.526018	-0.780155	0.573825	-0.073913	0.074325	0.812242
20908	-2.132543	-0.088124	10.340379	-0.005585	-0.006532	-0.116787	-0.029401	-0.527116	-0.780576	0.575719	-0.073975	0.073939	0.810931
20909	-1.720367	0.153599	10.219448	0.067868	0.040638	-0.117034	-0.026914	-0.529037	-0.781276	0.577683	-0.073981	0.075222	0.809414
20910	-1.590400	0.453598	9.560930	0.175482	0.067075	-0.143434	-0.025194	-0.536134	-0.777765	0.580148	-0.073185	0.078576	0.807402
20911	-1.737773	0.458010	9.055202	0.177354	0.066361	-0.147772	-0.019037	-0.544618	-0.774978	0.582711	-0.072364	0.081872	0.805300
20912	-1.890398	0.041490	9.301651	0.114660	0.030484	-0.153691	-0.015510	-0.548590	-0.771979	0.585310	-0.071700	0.083804	0.803273
20913	-2.110356	-0.347049	9.875820	0.185064	0.000621	-0.118946	-0.013916	-0.555414	-0.770010	0.587513	-0.069689	0.086460	0.801559
20914	-2.031033	-0.061300	9.933692	0.164400	-0.013459	-0.104134	-0.012324	-0.563055	-0.766245	0.589441	-0.067651	0.088744	0.800067
20915	-1.919731	0.321411	9.535817	0.012393	0.005801	-0.106881	-0.011788	-0.565238	-0.767047	0.591192	-0.067737	0.088688	0.798773
20916	-1.880926	0.690735	9.294615	-0.004546	0.009338	-0.110447	-0.008779	-0.567571	-0.767630	0.592944	-0.068066	0.088528	0.797463
20917	-1.918055	0.906907	9.109981	0.055510	-0.013292	-0.134705	-0.006038	-0.570039	-0.765506	0.595224	-0.067370	0.088906	0.795780
20918	-1.952657	0.792044	9.209888	0.078684	-0.050057	-0.129398	-0.005111	-0.573725	-0.764011	0.597487	-0.065797	0.089339	0.794165
20919	-1.755915	0.258612	9.865307	0.142913	-0.085251	-0.118665	-0.004962	-0.577405	-0.763534	0.599742	-0.062873	0.090258	0.792597
20920	-1.688608	-0.154741	10.922134	0.013834	-0.050596	-0.087887	-0.005720	-0.582580	-0.761770	0.601257	-0.061994	0.089712	0.791580
20921	-2.169344	-0.528323	11.003692	-0.095384	0.061404	-0.045915	-0.003247	-0.581230	-0.763726	0.601796	-0.064130	0.088642	0.791121
20922	-2.637769	-0.507439	10.347127	0.006409	0.122764	0.036277	0.000657	-0.581524	-0.762886	0.601030	-0.065861	0.090219	0.791382
20923	-2.812532	0.061787	9.655883	-0.022307	0.135964	0.081239	0.002750	-0.582488	-0.764472	0.599512	-0.068127	0.091364	0.792210
20924	-2.905465	0.596482	8.891443	-0.090271	0.093242	0.085149	0.005858	-0.580052	-0.763593	0.597889	-0.070461	0.091120	0.793260
20925	-2.980277	0.956209	8.367548	-0.183230	0.014660	0.057859	0.009207	-0.572438	-0.765758	0.596720	-0.072819	0.088298	0.794245
20926	-2.903017	0.959981	8.225143	-0.159927	-0.095487	0.020602	0.006584	-0.567789	-0.767733	0.596351	-0.073103	0.084600	0.794899
20927	-2.542348	0.732598	8.714452	-0.295016	-0.148149	-0.013342	0.001996	-0.560268	-0.770939	0.596399	-0.074356	0.078017	0.795420
20928	-2.516430	0.275859	9.634162	-0.169031	-0.167569	-0.009091	-0.001415	-0.553434	-0.774427	0.596569	-0.073650	0.073268	0.795810
20929	-2.185519	-0.068426	10.355481	-0.172836	-0.145145	0.025142	-0.006137	-0.546049	-0.776344	0.596148	-0.073445	0.068720	0.796549
20930	-1.895434	-0.013679	10.122912	-0.076247	-0.101475	0.054131	-0.010843	-0.540435	-0.779825	0.595326	-0.072592	0.066327	0.797444
20931	-1.559802	0.347147	9.432079	-0.088721	-0.110202	0.061046	-0.014503	-0.537144	-0.780768	0.594394	-0.071870	0.063576	0.798429
20932	-1.618133	0.644551	9.017866	-0.194129	-0.131058	0.030330	-0.017769	-0.534128	-0.782492	0.593816	-0.071975	0.058915	0.799207
20933	-1.751752	0.523570	9.224293	-0.460630	-0.132800	-0.005092	-0.021994	-0.521020	-0.786937	0.593385	-0.075363	0.049876	0.799829
20934	-2.030162	0.063462	9.838996	-0.427525	-0.113550	-0.018904	-0.025053	-0.504101	-0.795869	0.593151	-0.078565	0.041612	0.800168
20935	-2.050798	-0.123698	9.925936	-0.244111	-0.075032	-0.009531	-0.028099	-0.493454	-0.798165	0.592991	-0.080310	0.036733	0.800351
20936	-1.987302	-0.010031	9.508559	-0.347689	-0.022448	-0.028587	-0.029705	-0.484042	-0.800882	0.592904	-0.084022	0.030807	0.800285
20937	-1.870211	0.170499	9.072265	-0.891555	-0.034744	-0.048445	-0.029013	-0.464146	-0.807909	0.592118	-0.094094	0.016014	0.800179
20938	-1.534611	-0.177719	9.305675	-1.354882	-0.064645	-0.097928	-0.029731	-0.421755	-0.819975	0.590982	-0.109024	-0.006659	0.799256
20939	-1.392508	-1.241657	9.359504	-1.598209	-0.141652	-0.137250	-0.033109	-0.367765	-0.835235	0.589368	-0.125584	-0.034180	0.797311
20940	-1.373880	-2.029087	9.864550	-1.587559	-0.204705	-0.155202	-0.037073	-0.301916	-0.850757	0.587407	-0.140781	-0.062317	0.794513
20941	-1.370360	-2.900818	10.289454	-1.246049	-0.180310	-0.103468	-0.043594	-0.248458	-0.859408	0.585127	-0.152374	-0.084533	0.791999
20942	-2.205658	-3.520607	9.172105	-0.689910	-0.141458	0.020714	-0.048978	-0.215314	-0.862351	0.582371	-0.158150	-0.097098	0.791457
20943	-3.717863	-4.345490	10.828984	-0.131404	-0.020783	0.161170	-0.052158	-0.204803	-0.863360	0.579332	-0.159747	-0.098888	0.793143
20944	-0.116303	-4.111888	9.892237	-0.315012	-0.044584	0.221295	-0.054013	-0.198934	-0.863403	0.574714	-0.163050	-0.103739	0.795209
20945	0.070671	-3.911586	8.234804	-0.524384	-0.186984	0.227206	-0.059185	-0.183236	-0.861627	0.568952	-0.166579	-0.113557	0.797277
20946	-0.389519	-5.527393	10.315681	-0.082293	-0.219290	0.130501	-0.069539	-0.169961	-0.863016	0.566092	-0.164239	-0.116975	0.799301
20947	-1.288490	-4.306084	11.034369	1.650087	-0.094452	0.116765	-0.073310	-0.195561	-0.860120	0.569113	-0.144227	-0.091373	0.804339
20948	-1.513950	-3.318386	7.856383	1.049298	0.157955	0.180609	-0.070781	-0.255947	-0.852765	0.569394	-0.135049	-0.072204	0.807675
20949	-1.649130	-1.963344	7.853902	-0.330572	0.141743	0.225445	-0.066609	-0.257196	-0.852711	0.565044	-0.141439	-0.075438	0.809339
20950	-0.394778	-1.482611	8.607979	1.062042	0.092872	0.102946	-0.063847	-0.286647	-0.850336	0.566405	-0.130992	-0.056938	0.811656
20951	0.489957	-1.248312	5.690512	0.866145	-0.021946	-0.057662	-0.059062	-0.331646	-0.842864	0.569515	-0.120675	-0.043415	0.811915
20952	-0.599920	-2.463941	8.050567	-0.018230	-0.167519	-0.089279	-0.063762	-0.329577	-0.842258	0.570805	-0.118012	-0.045876	0.811264
20953	-1.323851	-2.796836	9.807230	0.650544	-0.244573	-0.054614	-0.069962	-0.339629	-0.839817	0.572966	-0.106487	-0.038429	0.811722
20954	-2.156108	-2.704767	10.267247	0.803858	-0.196567	0.075587	-0.076073	-0.367944	-0.833307	0.573230	-0.094056	-0.027513	0.813513
20955	-2.448878	-1.792001	10.727238	1.258044	-0.138047	0.160441	-0.086134	-0.415729	-0.819587	0.572738	-0.077446	-0.008479	0.816028
20956	-1.552186	-0.627938	9.887001	0.535193	-0.113885	0.176395	-0.091204	-0.445959	-0.809634	0.570656	-0.069408	-0.000820	0.818250
20957	-1.090141	-0.827927	9.368860	0.286586	-0.151536	0.149606	-0.095859	-0.454522	-0.804626	0.568605	-0.063659	0.002216	0.820141
20958	-1.203918	-1.204769	9.319852	0.404575	-0.210096	0.157261	-0.103108	-0.464843	-0.799725	0.566547	-0.055529	0.006619	0.822130
20959	-1.105113	-0.248011	10.221539	0.336490	-0.191113	0.162267	-0.111919	-0.476382	-0.792624	0.564275	-0.048559	0.010040	0.824097
20960	-0.674574	0.184809	10.508767	0.451202	-0.149197	0.127961	-0.119416	-0.487518	-0.789659	0.562624	-0.040907	0.015873	0.825548
20961	-0.414501	0.095414	10.250770	0.356659	-0.093144	0.085088	-0.122494	-0.499497	-0.783549	0.561542	-0.035301	0.020665	0.826436
20962	-0.560874	0.234927	9.885965	0.341771	-0.077150	0.029604	-0.126224	-0.512018	-0.776018	0.561337	-0.030100	0.025424	0.826649
20963	-0.704610	0.385929	10.138861	0.244356	-0.071873	0.000784	-0.127359	-0.521008	-0.771711	0.561520	-0.026123	0.028550	0.826558
20964	-0.823840	0.593821	10.183132	0.128326	-0.036760	-0.051846	-0.128767	-0.526998	-0.768915	0.562488	-0.024030	0.030188	0.825905
20965	-0.958732	0.642625	10.069509	0.155372	-0.008612	-0.084978	-0.128235	-0.529727	-0.767662	0.563986	-0.022143	0.032540	0.824846
20966	-0.792171	0.306344	9.843123	0.135763	0.008904	-0.092221	-0.126517	-0.536279	-0.764404	0.565577	-0.020745	0.034796	0.823700
20967	-0.788429	0.159151	9.692408	0.092845	0.000189	-0.097880	-0.124163	-0.539973	-0.761384	0.567244	-0.019722	0.036211	0.822517
20968	-0.859011	0.419346	9.662365	0.060636	-0.019038	-0.101634	-0.121949	-0.541348	-0.759628	0.568978	-0.018721	0.036909	0.821311
20969	-0.440779	0.816480	10.045411	0.259179	-0.015723	-0.089654	-0.120888	-0.546125	-0.757373	0.570569	-0.015525	0.040887	0.820084
20970	-0.142952	1.949011	9.950126	0.255844	0.026264	-0.121986	-0.120196	-0.556352	-0.752332	0.572628	-0.013064	0.045300	0.818458
20971	-0.421449	1.525167	9.053712	0.048670	0.010905	-0.193147	-0.117439	-0.560864	-0.751645	0.575804	-0.012753	0.046145	0.816185
20972	-0.572204	0.712551	8.754899	0.062806	-0.046780	-0.166932	-0.114045	-0.564154	-0.749024	0.578623	-0.011346	0.046545	0.814187
20973	-0.603349	0.396547	9.150445	0.257490	-0.113410	-0.118235	-0.114412	-0.569877	-0.746499	0.580717	-0.006521	0.049367	0.812581
20974	-0.535538	0.416110	9.428842	0.123969	-0.143342	-0.089379	-0.118541	-0.578851	-0.742404	0.582357	-0.002767	0.049660	0.811410
20975	-0.652627	-0.433554	9.684422	0.099338	-0.159309	-0.001643	-0.120763	-0.577749	-0.741716	0.582561	0.001064	0.049349	0.811287
20976	-0.373107	-0.517116	9.810817	0.166796	-0.178905	0.107938	-0.125829	-0.581267	-0.738971	0.581027	0.006091	0.049922	0.812329
20977	-0.326627	-0.094293	9.781633	0.161136	-0.177330	0.175826	-0.132833	-0.587772	-0.735839	0.578337	0.011091	0.050328	0.814168
20978	-0.262657	0.051486	10.429185	0.196594	-0.105912	0.253001	-0.139604	-0.589782	-0.731894	0.574304	0.015417	0.052202	0.816831
20979	-0.332311	1.108472	10.646198	0.296758	-0.016766	0.289532	-0.145966	-0.595337	-0.727475	0.569501	0.019465	0.056614	0.819807
20980	-0.523209	0.773460	9.923071	0.139310	0.039337	0.318553	-0.151165	-0.598718	-0.724340	0.564195	0.020841	0.059177	0.823254
20981	-0.544862	1.128900	9.706261	0.040888	0.032342	0.324943	-0.154162	-0.598020	-0.724546	0.558800	0.021200	0.059934	0.826862
20982	-0.646394	1.775336	10.070224	0.073152	0.041078	0.309504	-0.157305	-0.596643	-0.721394	0.553630	0.021784	0.061427	0.830208
20983	-0.858857	1.785854	9.822257	-0.094915	0.036833	0.283662	-0.160717	-0.591173	-0.722578	0.548929	0.020503	0.060044	0.833457
20984	-0.605490	1.423364	9.897609	-0.080673	0.020112	0.290603	-0.164909	-0.584880	-0.725286	0.544124	0.019706	0.058758	0.836713
20985	-0.322300	1.193942	9.522455	0.032969	0.006138	0.293019	-0.169084	-0.582404	-0.726487	0.539213	0.020336	0.059188	0.839841
20986	-0.156111	1.473967	9.502613	-0.034175	-0.002699	0.301317	-0.173013	-0.578568	-0.725876	0.534209	0.020445	0.058419	0.843084
20987	-0.100649	1.794088	9.729300	-0.023276	0.008695	0.264473	-0.177208	-0.573367	-0.725891	0.529762	0.020409	0.057958	0.845917
20988	-0.235760	1.809487	9.701806	0.034143	0.037689	0.239486	-0.180607	-0.571442	-0.725049	0.525699	0.020487	0.058796	0.848389
20989	-0.338203	1.668126	9.614553	-0.028324	0.067533	0.213589	-0.181398	-0.568711	-0.726427	0.522022	0.019356	0.058917	0.850675
20990	-0.300280	1.569193	9.603477	-0.046251	0.055264	0.216907	-0.183505	-0.564066	-0.727251	0.518365	0.018268	0.058582	0.852955
20991	-0.376263	1.743421	9.759933	-0.008610	0.060546	0.201395	-0.184818	-0.560787	-0.729389	0.514876	0.017451	0.058997	0.855054
20992	-0.530789	1.740202	9.886189	-0.087181	0.020416	0.149612	-0.186011	-0.556829	-0.729461	0.512427	0.016462	0.057624	0.856637
20993	-0.548020	1.688014	10.077983	-0.144330	0.015191	0.117445	-0.187077	-0.552190	-0.730172	0.510459	0.014926	0.055314	0.857991
20994	-0.367706	0.918113	9.649442	-0.134432	0.008262	0.110241	-0.189188	-0.545090	-0.733548	0.508670	0.013612	0.053019	0.859219
20995	-0.158679	0.446450	9.300980	-0.115827	0.005554	0.156917	-0.191299	-0.538809	-0.735644	0.506014	0.012569	0.051064	0.860921
20996	0.081429	0.921829	9.650416	-0.019455	0.007933	0.207872	-0.193665	-0.534163	-0.736851	0.502539	0.012529	0.050717	0.862975
20997	0.008105	1.470924	9.712631	0.011100	0.015001	0.181818	-0.195883	-0.532924	-0.737192	0.499397	0.012655	0.051030	0.864777
20998	0.105540	1.594776	9.566628	0.044355	0.022071	0.155650	-0.197194	-0.531691	-0.736645	0.496845	0.012961	0.051938	0.866187
20999	0.091469	1.320255	9.414602	-0.022575	0.029174	0.121655	-0.198242	-0.529777	-0.737899	0.494727	0.012477	0.051828	0.867412
21000	0.100759	0.926253	9.573401	-0.051208	0.025653	0.114297	-0.199690	-0.527589	-0.736825	0.492958	0.011732	0.051125	0.868470
21001	0.158124	0.507318	9.565688	-0.015471	0.036126	0.126829	-0.199697	-0.525408	-0.738349	0.490736	0.011218	0.051169	0.869732
21002	0.208146	0.404237	9.801976	-0.063958	0.044722	0.159950	-0.200888	-0.521450	-0.739194	0.488130	0.010064	0.050420	0.871255
21003	0.243874	0.675501	9.730290	-0.012088	0.051710	0.170974	-0.200899	-0.518723	-0.740455	0.485114	0.009373	0.050616	0.872934
21004	0.132681	0.989593	9.919897	-0.074662	0.060461	0.157425	-0.201432	-0.515858	-0.741578	0.482435	0.007835	0.049832	0.874478
21005	-0.028207	1.120100	9.718524	-0.122922	0.055303	0.150085	-0.201200	-0.509453	-0.743965	0.479786	0.006007	0.048119	0.876044
21006	-0.284301	1.089351	10.020764	-0.110403	0.064078	0.145866	-0.202395	-0.503586	-0.746723	0.477253	0.004046	0.046745	0.877512
21007	-0.410187	0.709956	9.892529	-0.095162	0.067663	0.141548	-0.201497	-0.499774	-0.749146	0.474726	0.002254	0.045639	0.878947
21008	-0.488048	0.952209	10.268462	-0.010223	0.081604	0.150212	-0.200469	-0.496781	-0.750162	0.472097	0.000941	0.046191	0.880335
21009	-0.310402	0.815438	10.037066	0.034539	0.113093	0.159388	-0.199430	-0.495559	-0.751454	0.469198	-0.000407	0.047797	0.881799
21010	-0.249006	0.635706	9.616335	-0.029745	0.118443	0.141270	-0.198793	-0.493519	-0.750928	0.466656	-0.002560	0.048350	0.883112
21011	-0.152850	0.577144	9.585995	0.022026	0.106130	0.165354	-0.198149	-0.490250	-0.754254	0.463648	-0.003893	0.049650	0.884619
21012	-0.255509	0.741373	9.550319	0.013140	0.097446	0.151224	-0.195421	-0.489447	-0.753900	0.460941	-0.005264	0.050764	0.885962
21013	-0.242917	1.482603	9.746171	0.061647	0.099251	0.108550	-0.194241	-0.490543	-0.754701	0.458937	-0.006152	0.052702	0.886883
21014	-0.356054	1.190388	9.847120	0.006405	0.122116	0.059738	-0.191894	-0.490828	-0.755255	0.457806	-0.008116	0.053911	0.887379
21015	-0.425145	0.988397	9.679583	-0.007755	0.106505	0.024315	-0.189160	-0.490297	-0.756063	0.457273	-0.009849	0.054679	0.887589
21016	-0.350785	0.579266	9.775167	0.035000	0.073168	0.051714	-0.188236	-0.491937	-0.757123	0.456333	-0.010692	0.055946	0.887984
21017	-0.306226	0.732811	9.766935	0.031371	0.073124	0.064042	-0.185508	-0.491816	-0.755746	0.455137	-0.011420	0.057086	0.888516
21018	-0.352002	1.079908	9.905892	0.092237	0.057397	0.052174	-0.183418	-0.492780	-0.756302	0.454213	-0.011461	0.059226	0.888848
21019	-0.302587	1.244735	9.667053	0.035064	0.055695	0.039438	-0.182632	-0.494148	-0.755297	0.453469	-0.011854	0.060268	0.889153
21020	-0.491946	1.104083	9.590172	0.092395	0.037454	0.020434	-0.181435	-0.497833	-0.756767	0.453125	-0.011578	0.062223	0.889197
21021	-0.531862	1.265233	9.493842	0.166742	0.024423	0.001590	-0.181547	-0.502330	-0.754492	0.453117	-0.010259	0.065322	0.888995
21022	-0.667301	1.571697	9.486518	0.097926	-0.003504	-0.021819	-0.180364	-0.506018	-0.751970	0.453569	-0.009258	0.066993	0.888652
21023	-0.957612	1.487857	9.641856	0.119569	-0.027829	-0.071028	-0.179827	-0.509155	-0.751494	0.454902	-0.007537	0.068801	0.887848
21024	-1.276466	1.455583	10.071983	0.221683	-0.018968	-0.105419	-0.179401	-0.517335	-0.748232	0.456866	-0.005249	0.072515	0.886560
21025	-1.113953	1.214461	10.281683	0.169763	-0.008573	-0.104100	-0.178941	-0.531102	-0.745927	0.458751	-0.003489	0.075410	0.885352
21026	-1.098323	0.706219	10.061831	0.193046	0.014221	-0.098665	-0.177094	-0.537383	-0.742539	0.460541	-0.002038	0.078917	0.884121
21027	-0.948208	0.102503	9.635462	0.175058	-0.006780	-0.076120	-0.175645	-0.540661	-0.742206	0.461918	-0.000254	0.081878	0.883135
21028	-0.824346	0.545954	9.471275	0.140933	-0.060216	-0.057120	-0.175615	-0.547749	-0.739186	0.463082	0.002098	0.083776	0.882345
21029	-0.715967	1.173633	9.741895	0.055053	-0.095298	-0.074525	-0.177169	-0.550058	-0.737897	0.464571	0.004319	0.083769	0.881554
21030	-0.410792	1.640436	9.811914	0.110673	-0.130296	-0.116541	-0.180559	-0.551678	-0.733742	0.466874	0.007529	0.084485	0.880247
21031	-0.383995	1.326120	10.120469	-0.065327	-0.115388	-0.180411	-0.182504	-0.553303	-0.733213	0.470268	0.008811	0.082173	0.878646
21032	-0.631394	1.134280	11.245038	-0.021483	-0.063000	-0.197515	-0.180020	-0.555360	-0.732755	0.473886	0.009471	0.081202	0.876783
21033	-0.564743	1.016788	10.743273	-0.160760	0.056092	-0.215755	-0.175606	-0.552931	-0.733313	0.477621	0.006769	0.078808	0.874998
21034	-0.496975	0.742968	9.456298	-0.161509	0.098316	-0.201557	-0.170407	-0.548868	-0.737729	0.481039	0.003265	0.076911	0.873313
21035	-0.082124	1.018576	9.412632	-0.064137	0.083275	-0.169247	-0.162629	-0.542368	-0.738941	0.483888	0.001096	0.076421	0.871786
21036	-0.287667	1.667895	8.881177	0.013847	0.063377	-0.187931	-0.156364	-0.545946	-0.737653	0.487099	-0.000084	0.077243	0.869924
21037	-0.561487	1.526241	9.047723	-0.078309	0.035433	-0.201871	-0.152858	-0.544329	-0.737818	0.490571	-0.001595	0.076062	0.868074
21038	-0.759271	1.547763	9.289985	-0.114137	-0.011792	-0.213700	-0.149352	-0.542440	-0.738367	0.494323	-0.002758	0.073920	0.866125
21039	-0.812391	1.530584	9.828534	-0.121399	-0.003168	-0.203147	-0.145590	-0.539189	-0.739937	0.497854	-0.004024	0.071637	0.864288
21040	-0.869612	1.632059	9.835001	-0.026603	0.005591	-0.190050	-0.141427	-0.537848	-0.741532	0.501159	-0.004581	0.071180	0.862411
21041	-0.799934	1.929013	9.599909	-0.028348	0.005619	-0.191780	-0.138300	-0.537591	-0.742735	0.504469	-0.005052	0.070636	0.860521
21042	-0.773894	2.193401	9.614738	-0.094526	-0.011888	-0.202854	-0.135439	-0.538153	-0.740852	0.507999	-0.006010	0.068830	0.858582
21043	-0.803031	2.165283	9.782882	-0.174931	-0.011863	-0.234282	-0.132589	-0.534078	-0.743559	0.512023	-0.007706	0.065647	0.856425
21044	-0.684545	1.856127	9.653346	-0.224841	-0.001289	-0.272593	-0.128448	-0.528649	-0.745370	0.516675	-0.010268	0.061700	0.853894
21045	-0.723758	1.118733	9.070872	-0.223123	-0.042301	-0.256994	-0.124550	-0.524715	-0.749511	0.521071	-0.011959	0.057397	0.851497
21046	-0.523410	0.771022	9.125223	-0.165145	-0.080032	-0.232168	-0.123007	-0.520498	-0.751038	0.525101	-0.012507	0.053655	0.849255
21047	-0.524543	0.603544	9.406871	-0.135694	-0.091466	-0.227629	-0.122771	-0.516139	-0.750999	0.529036	-0.012410	0.050316	0.847015
21048	-0.442408	0.592478	9.929906	-0.053615	-0.085546	-0.188277	-0.120680	-0.516694	-0.752452	0.532324	-0.011642	0.048415	0.845075
21049	-0.615874	0.635683	10.246702	-0.018780	-0.036600	-0.169287	-0.120671	-0.517238	-0.754389	0.535227	-0.011170	0.047637	0.843290
21050	-0.634320	0.753991	10.351554	-0.058986	0.019366	-0.167588	-0.119358	-0.518744	-0.755196	0.538042	-0.012213	0.046771	0.841531
21051	-1.082999	0.808507	10.519460	-0.015993	0.075465	-0.165167	-0.116232	-0.518897	-0.755244	0.540757	-0.013605	0.047253	0.839740
21052	-1.228776	0.688763	10.312676	-0.047206	0.122803	-0.168724	-0.108283	-0.520030	-0.755890	0.543485	-0.016263	0.047700	0.837905
21053	-0.897408	0.470794	9.086550	-0.194613	0.110729	-0.189344	-0.101783	-0.517065	-0.758018	0.546494	-0.020236	0.045573	0.835977
21054	-0.631762	0.469450	9.324550	-0.278872	0.075539	-0.172548	-0.097378	-0.511227	-0.761504	0.549217	-0.024629	0.041623	0.834279
21055	-0.606448	0.610832	10.008430	-0.228964	0.077086	-0.146618	-0.091935	-0.504032	-0.766279	0.551493	-0.028364	0.038562	0.832805
21056	-1.154109	0.336057	9.985966	-0.042842	0.107046	-0.142401	-0.087253	-0.502011	-0.768390	0.553780	-0.030655	0.038906	0.831188
21057	-1.222899	0.522793	9.532121	0.046629	0.115020	-0.125790	-0.080873	-0.502864	-0.767464	0.555821	-0.031980	0.040882	0.829680
21058	-1.213551	0.833760	9.006939	-0.097270	0.105507	-0.146187	-0.076706	-0.503159	-0.767400	0.558123	-0.034857	0.040304	0.828045
21059	-0.815172	0.489494	9.119698	-0.273585	0.096566	-0.142410	-0.070863	-0.497464	-0.772196	0.560215	-0.039457	0.036779	0.826589
21060	-0.666798	-0.062095	10.006021	-0.014522	0.063041	-0.089712	-0.066172	-0.497216	-0.774196	0.561674	-0.040654	0.037132	0.825525
21061	-0.580512	0.165288	10.656722	0.250208	0.012213	-0.096772	-0.064836	-0.504310	-0.772354	0.563472	-0.037928	0.041315	0.824230
21062	-0.637967	0.228798	10.830969	0.035752	0.035023	-0.156383	-0.061185	-0.506102	-0.771267	0.566069	-0.038157	0.042137	0.822395
21063	-0.856233	-0.558003	10.150946	-0.169719	0.075541	-0.200110	-0.057284	-0.504077	-0.773108	0.569176	-0.041294	0.039997	0.820203
21064	-1.260188	-0.981948	9.688167	-0.139428	0.063440	-0.164642	-0.052879	-0.499876	-0.774034	0.571730	-0.043980	0.038251	0.818369
21065	-1.281215	-1.222170	9.724035	-0.047502	0.037122	-0.123577	-0.049490	-0.501394	-0.772683	0.573701	-0.045078	0.037683	0.816955
21066	-1.080534	-1.526307	9.872604	0.064066	0.040438	-0.068245	-0.046616	-0.503318	-0.772488	0.574874	-0.044982	0.039088	0.816069
21067	-0.975978	-1.089185	9.948820	0.090696	0.061265	-0.015049	-0.044141	-0.502649	-0.774063	0.575177	-0.044837	0.041075	0.815766
21068	-1.082933	-0.502625	9.593621	0.055096	0.098143	-0.032639	-0.039831	-0.506489	-0.771847	0.575705	-0.045758	0.043029	0.815242
21069	-1.370401	0.166912	9.173647	0.049995	0.068676	-0.084539	-0.037617	-0.507864	-0.770091	0.577095	-0.046277	0.044368	0.814157
21070	-1.388897	0.623576	9.034872	0.000230	0.012890	-0.169594	-0.033700	-0.510611	-0.768889	0.579871	-0.046561	0.044319	0.812168
21071	-1.367236	0.609387	9.169094	-0.130017	-0.004461	-0.263141	-0.029808	-0.508179	-0.768923	0.584042	-0.048132	0.041762	0.809218
21072	-1.228060	0.483662	9.305827	-0.145795	-0.013971	-0.342666	-0.026963	-0.502333	-0.773030	0.589464	-0.049822	0.038862	0.805319
21073	-1.200475	-0.056838	9.578132	-0.050908	-0.020074	-0.365032	-0.021771	-0.499635	-0.773081	0.595315	-0.050282	0.037305	0.801049
21074	-0.953396	-0.623656	9.668011	0.058130	-0.045531	-0.352185	-0.017730	-0.499929	-0.774174	0.601054	-0.049050	0.037293	0.796829
21075	-0.897766	-0.953076	9.829556	0.084837	-0.025513	-0.322927	-0.015241	-0.504031	-0.771934	0.606314	-0.047771	0.037835	0.792887
21076	-0.640722	-0.798788	9.819500	0.007567	0.005699	-0.241474	-0.012106	-0.504865	-0.773792	0.610156	-0.047881	0.037745	0.789932
21077	-0.749065	-1.113424	10.465649	0.105435	0.014130	-0.136798	-0.009245	-0.504881	-0.772804	0.612433	-0.046827	0.039198	0.788160
21078	-1.187554	-0.986645	10.696777	0.246489	0.035081	-0.066811	-0.006885	-0.510892	-0.768005	0.613701	-0.044342	0.043401	0.787097
21079	-1.599810	-0.544824	10.205573	0.197936	0.035124	0.001792	-0.005811	-0.518122	-0.765516	0.613844	-0.042403	0.046670	0.786905
21080	-1.814376	-0.158616	10.120547	-0.025839	0.014095	0.020497	-0.006200	-0.520438	-0.762185	0.613509	-0.042852	0.046406	0.787158
21081	-1.717862	0.172239	10.029799	-0.183249	0.040291	0.018604	-0.005568	-0.514580	-0.766129	0.613047	-0.045693	0.043780	0.787508
21082	-1.689975	0.385801	9.157292	-0.265424	0.057943	0.018124	-0.004049	-0.506820	-0.766334	0.612482	-0.049772	0.040278	0.787887
21083	-1.674629	0.519093	8.742961	-0.281402	0.051062	0.000391	-0.003585	-0.495647	-0.768292	0.612170	-0.054016	0.036275	0.788044
21084	-1.978541	0.551521	9.135253	-0.201021	0.009943	0.009729	-0.003368	-0.486108	-0.771292	0.611809	-0.056556	0.033190	0.788283
21085	-2.007473	0.541265	9.640031	-0.050662	0.009940	-0.013853	-0.003924	-0.477927	-0.774552	0.611982	-0.057356	0.032383	0.788124
21086	-1.847115	0.668624	10.014992	0.121176	0.005534	-0.035557	-0.003665	-0.478747	-0.772761	0.612690	-0.055913	0.034271	0.787598
21087	-1.192825	1.013247	9.556725	0.148388	0.000352	-0.104225	-0.003511	-0.483927	-0.771140	0.614510	-0.054165	0.036445	0.786203
21088	-0.746801	0.931664	9.181865	-0.006977	-0.025829	-0.172563	-0.002584	-0.487476	-0.770029	0.617255	-0.053899	0.035782	0.784099
21089	-0.800450	0.516400	9.304917	-0.111557	-0.032789	-0.203382	-0.001047	-0.482305	-0.771161	0.620356	-0.054849	0.033372	0.781688
21090	-1.004335	0.353420	9.754178	-0.015874	-0.055526	-0.211561	-0.003391	-0.480792	-0.773558	0.623651	-0.054251	0.032151	0.779155
21091	-1.047240	0.426378	9.909184	0.091409	-0.055553	-0.196656	-0.001814	-0.482844	-0.774503	0.626859	-0.052283	0.032646	0.776691
21092	-0.969136	0.537016	10.111640	0.053842	-0.018015	-0.193274	-0.000649	-0.482851	-0.772331	0.629931	-0.051385	0.033003	0.774246
21093	-0.944107	0.318402	10.253096	-0.053350	0.030116	-0.223015	0.001303	-0.482589	-0.772744	0.633317	-0.052550	0.032314	0.771430
21094	-0.885972	0.012035	10.095275	-0.040606	0.073966	-0.255443	0.004417	-0.480153	-0.773668	0.637151	-0.054301	0.032303	0.768144
21095	-0.920584	-0.089779	9.743554	0.016724	0.107308	-0.251383	0.010552	-0.483320	-0.773276	0.640968	-0.055758	0.033628	0.764801
21096	-0.925773	-0.129248	9.406714	0.049004	0.093415	-0.261771	0.017057	-0.482673	-0.773367	0.644960	-0.056666	0.035231	0.761298
21097	-0.831163	-0.067456	9.406609	0.031071	0.068879	-0.260244	0.020577	-0.482964	-0.774452	0.648916	-0.057337	0.036255	0.757830
21098	-0.688189	-0.000719	9.574358	0.036576	0.083746	-0.290143	0.025130	-0.483262	-0.772978	0.653280	-0.058274	0.037509	0.753938
21099	-0.398765	-0.046230	9.585756	0.014254	0.084554	-0.300973	0.032295	-0.483163	-0.774630	0.657778	-0.059385	0.038402	0.749884
21100	-0.746443	-0.050123	9.785763	0.025049	0.068920	-0.323762	0.037757	-0.481966	-0.774957	0.662603	-0.060269	0.039245	0.745510
21101	-1.451610	-0.092629	10.603598	0.018773	0.070748	-0.343002	0.044007	-0.482545	-0.774412	0.667688	-0.061123	0.039963	0.740850
21102	-1.886964	-0.208241	11.009741	0.069035	0.146109	-0.366937	0.051289	-0.481494	-0.773867	0.673075	-0.062592	0.042432	0.735698
21103	-1.838967	-0.216557	9.985521	0.205187	0.186584	-0.360505	0.061326	-0.484956	-0.771991	0.678469	-0.062684	0.047445	0.730411
21104	-1.836328	0.169034	9.466061	0.151599	0.183185	-0.366105	0.070591	-0.490185	-0.769991	0.683810	-0.063583	0.051628	0.725049
21105	-1.915412	-0.072087	9.060254	-0.012776	0.193856	-0.409577	0.083093	-0.492707	-0.767241	0.689521	-0.066817	0.053536	0.719187
21106	-1.801771	-1.065923	9.158390	-0.179115	0.146620	-0.449971	0.094779	-0.487319	-0.767363	0.695567	-0.071811	0.052321	0.712947
21107	-2.310720	-2.009149	9.276897	-0.117391	0.034870	-0.488740	0.102942	-0.479458	-0.769211	0.702313	-0.074357	0.050364	0.706181
21108	-2.524457	-2.194175	9.569790	-0.113006	0.013865	-0.484358	0.110986	-0.474186	-0.770053	0.708913	-0.076563	0.048178	0.699471
21109	-2.390787	-1.748971	10.003905	-0.136625	-0.002181	-0.420222	0.115887	-0.465081	-0.771711	0.714573	-0.078881	0.045504	0.693608
21110	-1.543306	-0.742862	10.077849	0.049224	0.014061	-0.355415	0.120814	-0.460201	-0.773926	0.719518	-0.078634	0.045762	0.688488
21111	-1.478500	0.216158	10.059478	0.339811	0.006120	-0.307328	0.122910	-0.464029	-0.771291	0.724266	-0.074088	0.049951	0.683706
21112	-1.501492	0.384059	9.854942	0.425535	0.007836	-0.262593	0.127520	-0.477276	-0.765308	0.728417	-0.068231	0.055428	0.679472
21113	-2.038436	0.269186	9.456940	0.372710	-0.044441	-0.259496	0.130693	-0.487515	-0.762623	0.732487	-0.062441	0.059423	0.675302
21114	-2.387856	-0.310015	9.482133	0.154205	-0.082954	-0.233045	0.130452	-0.493784	-0.757787	0.735875	-0.059281	0.059933	0.671849
21115	-2.243867	-0.781524	9.804691	0.030462	-0.129544	-0.199015	0.129946	-0.497871	-0.755502	0.738747	-0.057342	0.058153	0.669016
21116	-1.799504	-0.761700	9.555972	0.131321	-0.137607	-0.140276	0.127617	-0.500039	-0.756003	0.740887	-0.053668	0.057651	0.666995
21117	-1.403801	-0.453168	9.219675	0.182201	-0.137731	-0.102945	0.125783	-0.499076	-0.754292	0.742622	-0.049284	0.057868	0.665383
21118	-1.021856	-0.052225	9.182540	0.239616	-0.141253	-0.134294	0.123092	-0.507375	-0.753045	0.744752	-0.043945	0.058760	0.663296
21119	-0.945033	-0.124037	9.488646	-0.053470	-0.134203	-0.226328	0.121915	-0.507233	-0.751739	0.747872	-0.043242	0.055760	0.660082
21120	-0.934864	-0.087154	10.565559	-0.142760	-0.083581	-0.281447	0.121115	-0.503003	-0.753231	0.751495	-0.044532	0.052316	0.656152
21121	-0.784090	0.047774	11.032007	-0.004723	0.016147	-0.318879	0.122907	-0.497017	-0.754100	0.755664	-0.045126	0.052081	0.651325
21122	-0.845043	0.300951	11.090714	-0.063208	0.096868	-0.420279	0.129639	-0.490375	-0.754136	0.760935	-0.047723	0.052276	0.644955
21123	-1.679414	0.130205	10.538435	-0.220264	0.205795	-0.465741	0.143657	-0.482001	-0.755938	0.766492	-0.054165	0.051983	0.637851
21124	-1.752770	0.348720	10.241196	-0.193262	0.303873	-0.462472	0.158432	-0.471179	-0.754636	0.771812	-0.061424	0.053607	0.630602
21125	-1.886286	-0.041916	8.776787	0.007136	0.272705	-0.428529	0.175061	-0.468274	-0.749705	0.776912	-0.065164	0.057274	0.623603
21126	-1.874295	-0.375361	8.297041	-0.016337	0.171241	-0.400931	0.187667	-0.465072	-0.748575	0.781662	-0.067955	0.059140	0.617162
21127	-1.519011	-1.364243	9.058802	0.029617	0.090329	-0.325434	0.195189	-0.459934	-0.748895	0.785613	-0.068981	0.060364	0.611890
21128	-1.563698	-1.561066	9.857149	0.243647	0.027843	-0.211355	0.201054	-0.463238	-0.745409	0.788480	-0.065693	0.063423	0.608244
21129	-1.796085	-0.958926	9.558482	0.168124	-0.018615	-0.132569	0.203795	-0.466525	-0.742134	0.790352	-0.063010	0.064859	0.605943
21130	-1.694289	-0.215568	9.104758	0.174140	-0.057200	-0.072614	0.201478	-0.472782	-0.739585	0.791514	-0.059605	0.065906	0.604657
21131	-1.845649	0.232486	8.957417	0.160684	-0.076406	-0.063830	0.200187	-0.475229	-0.738560	0.792593	-0.056243	0.066438	0.603506
21132	-1.728009	0.468010	9.204225	0.173162	-0.078254	-0.059332	0.200191	-0.478365	-0.734598	0.793592	-0.052580	0.067153	0.602443
21133	-2.036592	0.526541	9.469495	0.133978	-0.076372	-0.106214	0.199299	-0.482449	-0.733595	0.795128	-0.049681	0.067349	0.600639
21134	-1.802543	0.826730	9.925108	-0.028593	-0.067677	-0.174355	0.200209	-0.482045	-0.733862	0.797221	-0.049511	0.065684	0.598058
21135	-1.705344	0.912581	9.934869	-0.049854	-0.053615	-0.216767	0.200091	-0.482724	-0.736185	0.799842	-0.049916	0.063952	0.594703
21136	-1.483664	0.520346	9.640078	-0.057717	-0.039539	-0.248636	0.202297	-0.481373	-0.736462	0.802667	-0.050646	0.062307	0.590998
21137	-1.521229	0.346140	9.201039	-0.207000	-0.046422	-0.270030	0.205639	-0.472396	-0.738871	0.805703	-0.053698	0.058784	0.586945
21138	-1.380167	0.137126	9.632377	-0.171292	-0.041306	-0.263678	0.207297	-0.463954	-0.742676	0.808556	-0.056238	0.055746	0.583067
21139	-1.305198	0.140216	10.047498	-0.171319	-0.022167	-0.263640	0.209360	-0.458785	-0.745361	0.811461	-0.058958	0.053032	0.579002
21140	-1.305799	0.053874	10.123408	-0.106865	-0.004653	-0.268413	0.211402	-0.450346	-0.747498	0.814379	-0.060875	0.051327	0.574846
21141	-1.310397	0.096231	9.806729	-0.163864	0.047977	-0.302105	0.216326	-0.445193	-0.749324	0.817599	-0.064287	0.049791	0.570017
21142	-1.272179	0.042610	9.671211	-0.081429	0.080424	-0.315505	0.221635	-0.440044	-0.749611	0.820960	-0.066800	0.049698	0.564883
21143	-1.045037	0.073842	9.453334	-0.043718	0.081341	-0.338195	0.227073	-0.435986	-0.747592	0.824638	-0.068613	0.050016	0.559251
21144	-1.130523	-0.064776	9.519764	-0.203676	0.037702	-0.397680	0.234597	-0.429756	-0.750219	0.828720	-0.072740	0.047739	0.552858
21145	-1.684731	-0.260775	10.074999	-0.263519	0.062308	-0.429634	0.238566	-0.416422	-0.752723	0.833004	-0.078020	0.045162	0.545873
21146	-1.930517	-0.875980	10.387253	-0.100840	0.129640	-0.385968	0.245148	-0.405691	-0.753747	0.836901	-0.081413	0.045544	0.539347
21147	-1.430619	-0.828013	9.258852	0.174912	0.178788	-0.378609	0.253866	-0.406011	-0.752078	0.841090	-0.080584	0.049741	0.532540
21148	-1.455324	-0.563742	9.105904	-0.231338	0.163815	-0.368341	0.262177	-0.403332	-0.750630	0.844424	-0.086537	0.049361	0.526330
21149	-1.769415	-1.307715	10.390512	-0.116977	0.140951	-0.378251	0.271481	-0.390299	-0.751930	0.848053	-0.090201	0.049784	0.519799
21150	-2.450189	-1.955054	10.095769	0.115344	0.148112	-0.303316	0.279023	-0.390614	-0.748955	0.851235	-0.090039	0.052872	0.514292
21151	-2.641552	-1.666102	8.937653	0.108142	0.150054	-0.259161	0.286312	-0.392426	-0.745734	0.853932	-0.089937	0.056029	0.509482
21152	-2.286673	-1.323815	8.525196	0.206324	0.071209	-0.216462	0.290083	-0.392856	-0.743734	0.856356	-0.087341	0.058873	0.505529
21153	-1.904025	-1.508814	8.774495	0.241820	-0.031377	-0.190298	0.293236	-0.399279	-0.741526	0.858732	-0.083082	0.060416	0.502023
21154	-1.790971	-1.598283	9.690466	0.113708	-0.095492	-0.198586	0.292469	-0.402546	-0.740388	0.860756	-0.080396	0.059470	0.499099
21155	-1.523375	-1.334403	10.154984	0.082221	-0.078257	-0.167067	0.292487	-0.405681	-0.740290	0.862652	-0.078401	0.058618	0.496235
21156	-1.432609	-0.796478	10.129146	0.096521	-0.041576	-0.149124	0.291580	-0.406630	-0.740028	0.864143	-0.076474	0.058521	0.493947
21157	-1.628303	-0.486064	10.473236	0.221710	0.031864	-0.118752	0.292626	-0.407999	-0.739027	0.865620	-0.073072	0.061006	0.491570
21158	-1.725897	-0.616253	10.119329	0.270046	0.068696	-0.103276	0.293698	-0.415774	-0.735384	0.866867	-0.069162	0.064614	0.489473
21159	-1.785622	-0.852598	9.751860	0.329002	0.069616	-0.072906	0.297644	-0.425609	-0.730775	0.867939	-0.064212	0.068860	0.487664
21160	-1.741087	-0.688364	9.306392	0.216284	0.026798	-0.076496	0.300292	-0.435710	-0.727308	0.868860	-0.060789	0.071254	0.486118
21161	-1.599057	-0.397353	8.885571	0.185946	-0.020372	-0.095366	0.302660	-0.441447	-0.724824	0.870049	-0.057483	0.072508	0.484203
21162	-1.413526	-0.121533	9.113029	0.105584	-0.057129	-0.147197	0.300322	-0.443616	-0.722879	0.871563	-0.055279	0.072280	0.481766
21163	-1.235358	-0.212438	9.725635	0.043016	-0.053756	-0.177686	0.301887	-0.443078	-0.724571	0.873411	-0.054230	0.071457	0.478651
21164	-1.256532	-0.485184	10.136011	0.032367	-0.010040	-0.197050	0.302923	-0.441721	-0.725346	0.875276	-0.053817	0.071295	0.475304
21165	-1.539107	-0.510401	10.606759	0.021713	0.066959	-0.205591	0.303941	-0.439411	-0.722376	0.877169	-0.054320	0.072320	0.471586
21166	-1.685473	-0.375183	10.410121	0.067535	0.124846	-0.224357	0.309657	-0.438217	-0.720776	0.879135	-0.054600	0.074824	0.467484
21167	-1.903369	0.211537	10.610991	0.036445	0.136337	-0.272825	0.317974	-0.435808	-0.720619	0.881526	-0.055578	0.077130	0.462466
21168	-2.086322	-0.055722	10.830581	0.070707	0.149627	-0.334214	0.326013	-0.432583	-0.716587	0.884432	-0.056190	0.079971	0.456318
21169	-2.840881	0.146450	9.743611	-0.012995	0.136196	-0.395381	0.333283	-0.429898	-0.715124	0.887795	-0.058233	0.081715	0.449168
21170	-2.956315	0.227582	9.240893	-0.057513	0.118916	-0.434477	0.342864	-0.420956	-0.714665	0.891389	-0.060993	0.082722	0.441432
21171	-2.564004	-0.261268	8.458099	-0.007394	0.059494	-0.436290	0.350371	-0.413365	-0.714446	0.895110	-0.062336	0.083139	0.433567
21172	-1.710660	-0.501841	9.822532	0.042452	0.041443	-0.423991	0.355029	-0.409030	-0.713443	0.898714	-0.062605	0.083636	0.425909
21173	-0.962786	-1.941051	9.816357	0.103081	0.035930	-0.387079	0.359689	-0.405513	-0.711418	0.902067	-0.061692	0.084577	0.418707
21174	-1.056769	-1.566237	9.458611	0.036632	0.048974	-0.318672	0.364739	-0.401044	-0.710934	0.904662	-0.061946	0.085292	0.412885
21175	-1.314216	-0.415682	9.123210	0.093811	0.044663	-0.285348	0.369807	-0.400527	-0.709202	0.907063	-0.061098	0.086376	0.407485
21176	-1.499560	-0.656280	8.617397	0.086637	0.034296	-0.272203	0.373833	-0.398368	-0.710014	0.909294	-0.060244	0.087288	0.402413
21177	-1.820990	-1.055815	9.269214	0.132862	0.009681	-0.233183	0.376678	-0.395931	-0.708359	0.911323	-0.058327	0.088091	0.397906
21178	-2.098228	-0.676636	9.871927	0.098725	-0.006158	-0.221886	0.378504	-0.397441	-0.706855	0.913188	-0.056838	0.088423	0.393750
21179	-2.122275	0.015825	9.755135	0.079158	0.018383	-0.233244	0.380043	-0.394043	-0.705686	0.915093	-0.055962	0.088960	0.389307
21180	-2.204870	0.639947	9.162253	0.045451	-0.016358	-0.288082	0.382396	-0.395963	-0.705611	0.917373	-0.055487	0.088607	0.384053
21181	-2.334668	0.722683	9.147503	-0.058123	-0.040720	-0.341739	0.383661	-0.388884	-0.706334	0.920002	-0.056804	0.086909	0.377910
21182	-2.207980	0.193749	9.522418	-0.056215	-0.062594	-0.387780	0.387658	-0.381410	-0.707350	0.922907	-0.058015	0.084803	0.371061
21183	-2.094496	-0.156998	9.935542	-0.074045	-0.053030	-0.412663	0.388139	-0.372962	-0.709850	0.925957	-0.059623	0.082684	0.363609
21184	-2.005394	-0.195647	10.107351	-0.052478	-0.025046	-0.430066	0.391739	-0.363987	-0.711362	0.928991	-0.061099	0.081236	0.355870
21185	-1.905719	-0.095885	9.953841	-0.073701	-0.003947	-0.474209	0.391669	-0.351449	-0.711624	0.932257	-0.063120	0.079950	0.347161
21186	-1.749519	-0.198295	9.893642	-0.131579	0.027626	-0.525691	0.398132	-0.341398	-0.714842	0.935618	-0.066577	0.078797	0.337605
21187	-1.771211	-0.523454	9.678621	-0.237848	0.050485	-0.559922	0.402480	-0.328068	-0.714133	0.938952	-0.072135	0.077276	0.327406
21188	-1.465705	-0.691028	9.923979	-0.023026	0.050467	-0.586685	0.407875	-0.314742	-0.714856	0.942602	-0.073775	0.077135	0.316399
21189	-1.567984	-0.815034	10.007544	0.434965	0.053177	-0.563949	0.413577	-0.311776	-0.712208	0.946655	-0.066646	0.079923	0.304985
21190	-1.519354	-0.762951	9.861135	0.467080	0.057514	-0.537265	0.416987	-0.317246	-0.710638	0.950360	-0.058982	0.083052	0.294004
21191	-1.756968	-0.891832	9.578140	0.191201	0.080133	-0.457193	0.422708	-0.317551	-0.708280	0.953114	-0.056454	0.085017	0.284883
21192	-1.545902	-1.077428	9.194500	0.368862	0.043256	-0.372414	0.425725	-0.323701	-0.704651	0.955518	-0.050278	0.087433	0.277151
21193	-1.721847	-0.682843	8.801643	0.272746	-0.000588	-0.288539	0.427451	-0.330934	-0.702687	0.957383	-0.045474	0.088493	0.271144
21194	-1.678819	-1.095452	9.253113	-0.049740	-0.041160	-0.231223	0.428872	-0.328624	-0.703201	0.958641	-0.046593	0.087138	0.266914
21195	-1.690423	-2.390625	9.584367	0.069492	-0.035355	-0.100189	0.428594	-0.324534	-0.704702	0.959319	-0.045251	0.086573	0.264886
21196	-1.719386	-2.390281	9.623070	0.331851	-0.017277	0.056882	0.427332	-0.331613	-0.704623	0.959324	-0.038671	0.087965	0.265451
21197	-1.993734	-1.906542	9.035035	0.243744	-0.041850	0.162086	0.423367	-0.345356	-0.702638	0.958728	-0.033623	0.088406	0.268130
21198	-1.998553	-0.900473	9.282144	-0.075026	-0.098089	0.198532	0.421574	-0.350798	-0.702278	0.957771	-0.034164	0.086172	0.272179
21199	-1.692584	-0.661980	9.407206	-0.077601	-0.122630	0.164894	0.416637	-0.350770	-0.705295	0.957041	-0.034872	0.083342	0.275520
21200	-1.923338	-0.533466	9.948963	-0.237673	-0.113028	0.134767	0.410670	-0.352644	-0.708314	0.956301	-0.038551	0.079878	0.278607
21201	-2.043750	-0.498030	10.219553	-0.205437	-0.083283	0.130741	0.406488	-0.347713	-0.711681	0.955549	-0.041994	0.077081	0.281464
21202	-1.814806	-0.216533	10.055002	-0.096188	-0.050031	0.126363	0.404772	-0.342934	-0.712767	0.954830	-0.043330	0.075606	0.284088
21203	-1.647383	-0.447926	10.312833	-0.208863	-0.014261	0.114994	0.403067	-0.338699	-0.716048	0.954019	-0.047234	0.074089	0.286577
21204	-1.846623	-0.615368	10.101156	0.039840	-0.019362	0.125630	0.401120	-0.339233	-0.716797	0.953363	-0.046151	0.073984	0.288955
21205	-1.951151	-0.365439	9.773307	0.026495	-0.022753	0.118561	0.399452	-0.344403	-0.715277	0.952746	-0.045506	0.073669	0.291166
21206	-1.656989	-0.057758	8.899586	-0.086960	-0.043644	0.099148	0.398679	-0.345625	-0.715535	0.952147	-0.046737	0.072337	0.293256
21207	-1.159856	0.245891	8.797859	-0.281011	-0.059520	0.075562	0.395271	-0.339609	-0.718774	0.951522	-0.051748	0.069485	0.295126
21208	-0.970325	0.408385	8.939874	-0.084839	-0.073422	0.018757	0.393946	-0.334423	-0.720635	0.951417	-0.052878	0.067522	0.295721
21209	-0.996048	0.178590	9.228226	-0.161740	-0.075196	-0.001241	0.392121	-0.333322	-0.721756	0.951363	-0.055550	0.064976	0.295974
21210	-1.365810	-0.227672	9.916429	-0.240703	-0.078812	0.026381	0.389467	-0.321586	-0.726366	0.951018	-0.059604	0.061994	0.296931
21211	-1.198199	-0.439217	10.373941	0.149149	-0.049218	0.076809	0.387132	-0.322936	-0.726473	0.950812	-0.056375	0.061867	0.298248
21212	-0.885979	-0.665976	10.157170	0.331476	-0.005605	0.138079	0.386654	-0.331110	-0.725515	0.950340	-0.049840	0.063808	0.300497
21213	-0.698406	-0.764417	9.902098	0.402048	0.004835	0.172045	0.386214	-0.347189	-0.722576	0.949685	-0.041986	0.066277	0.303222
21214	-1.014969	-1.150353	10.294497	0.247064	-0.005754	0.199082	0.386282	-0.360409	-0.720517	0.948670	-0.036967	0.067750	0.306705
21215	-1.633453	-1.876518	10.334740	0.205691	0.011809	0.246464	0.384026	-0.378524	-0.716153	0.947297	-0.032857	0.069185	0.311066
21216	-1.654136	-1.381951	10.001769	0.116107	0.011767	0.282935	0.383299	-0.388741	-0.715083	0.945579	-0.030311	0.070234	0.316273
21217	-1.681153	-1.103246	9.844200	0.101746	0.004767	0.296972	0.379006	-0.390899	-0.712207	0.943760	-0.028132	0.070917	0.321710
21218	-1.603117	-0.319899	9.823695	0.091146	0.006540	0.272365	0.378914	-0.397712	-0.712144	0.942039	-0.026037	0.071698	0.326716
21219	-1.843699	0.152161	9.434690	0.155695	-0.007253	0.253578	0.376211	-0.404786	-0.709340	0.940479	-0.022828	0.072501	0.331241
21220	-1.834928	0.363906	9.492319	0.034327	-0.029874	0.176870	0.372855	-0.410764	-0.708060	0.939363	-0.021698	0.072167	0.334542
21221	-1.841213	0.494180	9.609219	0.015720	-0.035051	0.132683	0.370920	-0.413888	-0.708062	0.938549	-0.021090	0.071496	0.337001
21222	-2.015549	0.760379	9.705100	0.002608	-0.040113	0.062180	0.369874	-0.413747	-0.706757	0.938187	-0.020652	0.070707	0.338201
21223	-1.928073	0.836730	9.729254	-0.011391	-0.041733	-0.008432	0.367918	-0.413464	-0.706339	0.938314	-0.020668	0.069713	0.338054
21224	-1.725472	0.806240	9.712737	0.012132	-0.057387	-0.070066	0.367139	-0.412914	-0.707738	0.938860	-0.020122	0.068608	0.336794
21225	-1.402116	0.788398	9.421373	0.002559	-0.056427	-0.121335	0.366856	-0.409097	-0.707439	0.939766	-0.019883	0.067409	0.334515
21226	-1.200740	0.584931	9.460552	-0.014242	-0.055513	-0.167377	0.366582	-0.405824	-0.708948	0.940927	-0.019979	0.066122	0.331489
21227	-1.299369	0.297258	9.510963	0.121782	-0.057182	-0.176115	0.366451	-0.406233	-0.708178	0.942223	-0.017532	0.065676	0.328017
21228	-1.231476	0.339768	9.429162	0.155768	-0.063310	-0.172375	0.367372	-0.408146	-0.707695	0.943446	-0.014385	0.065362	0.324701
21229	-1.126979	0.430621	9.520622	0.189702	-0.078246	-0.164266	0.368286	-0.409787	-0.705922	0.944669	-0.010481	0.064961	0.321357
21230	-0.868225	0.477521	9.788074	0.329210	-0.094100	-0.160737	0.367012	-0.416050	-0.703646	0.945832	-0.003843	0.065184	0.318021
21231	-0.714698	0.332458	9.929266	0.414150	-0.130019	-0.162971	0.364846	-0.426670	-0.699854	0.947043	0.004660	0.065209	0.314381
21232	-0.843993	0.482788	9.999395	0.416837	-0.130868	-0.164649	0.362931	-0.434019	-0.698610	0.948147	0.013186	0.065286	0.310776
21233	-1.140473	0.898130	9.795258	0.315015	-0.116710	-0.191596	0.362184	-0.442193	-0.695073	0.949391	0.019701	0.064938	0.306678
21234	-1.223262	1.143608	9.640190	0.483339	-0.118315	-0.211445	0.361569	-0.450640	-0.691799	0.950574	0.029351	0.065659	0.302054
21235	-1.156322	1.403713	9.145166	0.565729	-0.139194	-0.218806	0.359173	-0.466437	-0.688312	0.951681	0.040749	0.066432	0.297033
21236	-0.704026	1.504320	9.380325	0.540581	-0.134174	-0.202350	0.358315	-0.479245	-0.682500	0.952523	0.051582	0.067178	0.292450
21237	-0.424533	1.746219	9.765187	0.427706	-0.137045	-0.182078	0.357963	-0.489330	-0.677185	0.953291	0.060411	0.067115	0.288240
21238	-1.012015	1.935396	11.146990	0.057325	-0.123173	-0.223314	0.357976	-0.492329	-0.675927	0.954643	0.061936	0.065292	0.283827
21239	-1.416970	1.352188	11.292769	0.035963	-0.050433	-0.233781	0.358473	-0.487698	-0.676662	0.955986	0.062711	0.064697	0.279236
21240	-1.109289	1.219002	9.418991	0.192597	-0.064161	-0.199283	0.358196	-0.486335	-0.674198	0.956918	0.066516	0.064719	0.275128
21241	-0.899653	1.527086	8.461897	0.052089	-0.112238	-0.177549	0.359498	-0.486615	-0.673834	0.957967	0.067993	0.062982	0.271494
21242	-1.085418	1.875859	8.791924	0.103738	-0.156949	-0.143731	0.357294	-0.487147	-0.675609	0.958770	0.070670	0.060661	0.268488
21243	-1.446826	1.302150	9.009529	0.361144	-0.177916	-0.097886	0.355229	-0.492043	-0.672664	0.958972	0.078510	0.059251	0.265892
21244	-1.319238	1.587243	8.975659	0.214200	-0.199089	-0.055835	0.349799	-0.498555	-0.672904	0.959092	0.083621	0.056599	0.264475
21245	-0.740052	2.187038	9.979641	0.228379	-0.185502	-0.046063	0.343060	-0.503697	-0.673111	0.959149	0.089004	0.054275	0.262993
21246	-0.492741	2.318520	10.351496	0.096111	-0.148866	-0.078672	0.338651	-0.507490	-0.671794	0.959476	0.091555	0.052012	0.261376
21247	0.020262	2.482162	10.120659	-0.050358	-0.059702	-0.104205	0.338120	-0.504760	-0.673305	0.960172	0.090893	0.050725	0.259296
21248	-0.082071	2.370670	9.577166	-0.084045	-0.012219	-0.144793	0.336929	-0.501756	-0.672743	0.961051	0.089214	0.050252	0.256702
21249	-0.309635	2.294783	9.347561	-0.046450	0.001892	-0.138242	0.339651	-0.498499	-0.674683	0.961836	0.088305	0.050214	0.254073
21250	-0.444171	1.713902	9.370880	0.001698	0.019360	-0.100016	0.342741	-0.491838	-0.675566	0.962304	0.088160	0.050700	0.252248
21251	-0.761467	1.229040	9.656413	-0.029042	0.013131	-0.042115	0.344029	-0.489801	-0.675050	0.962555	0.087586	0.050800	0.251468
21252	-0.844412	1.085354	10.431670	-0.033014	0.039948	0.030187	0.344934	-0.489398	-0.673772	0.962385	0.086797	0.051284	0.252292
21253	-0.834392	1.146771	10.093456	0.147427	0.041638	0.105543	0.343901	-0.491301	-0.673260	0.961556	0.089549	0.052571	0.254218
21254	-0.445583	1.177733	9.412790	0.081142	0.039818	0.140205	0.342348	-0.494837	-0.669923	0.960621	0.091072	0.053431	0.257019
21255	-0.513680	1.458533	9.048935	0.065823	0.008346	0.166500	0.339517	-0.501364	-0.668914	0.959644	0.092448	0.053541	0.260137
21256	-0.039667	2.238937	9.075445	0.025511	-0.018089	0.173177	0.337711	-0.504625	-0.668147	0.958656	0.093230	0.052948	0.263596
21257	-0.037390	2.547662	9.372149	0.125678	-0.008520	0.179284	0.333951	-0.509240	-0.665174	0.957486	0.095898	0.053004	0.266861
21258	0.037529	2.884723	9.682972	0.088254	0.022075	0.147440	0.330330	-0.513854	-0.664392	0.956463	0.097643	0.053551	0.269770
21259	-0.249705	2.573153	9.302182	-0.136892	0.055559	0.093962	0.330850	-0.515221	-0.661967	0.956163	0.094906	0.053569	0.271802
21260	-0.350923	1.920256	9.454153	-0.117210	0.090566	0.096769	0.329781	-0.509491	-0.663311	0.955725	0.092295	0.054413	0.274062
21261	-0.308288	1.467736	9.436567	-0.034061	0.108049	0.113195	0.330294	-0.508677	-0.662409	0.955053	0.091233	0.055946	0.276444
21262	-0.128911	1.230425	9.362603	-0.101218	0.118462	0.128503	0.331974	-0.507460	-0.660748	0.954364	0.088809	0.057345	0.279311
21263	-0.128655	1.268669	9.286142	-0.227374	0.102700	0.125774	0.331692	-0.503097	-0.661732	0.953946	0.084056	0.057638	0.282135
21264	-0.138618	1.212333	9.713327	-0.326761	0.060608	0.116949	0.331661	-0.496555	-0.663599	0.953727	0.077636	0.056679	0.284895
21265	-0.805447	0.772111	11.122223	-0.419972	0.095476	0.120881	0.330583	-0.488099	-0.666719	0.953564	0.069166	0.055721	0.287797
21266	-1.047635	0.677106	10.894927	-0.441398	0.153311	0.133329	0.331050	-0.476789	-0.669706	0.953184	0.060037	0.055841	0.291063
21267	-0.954388	0.579604	9.919756	-0.378681	0.165733	0.144379	0.332813	-0.465351	-0.671295	0.952601	0.051886	0.056432	0.294406
21268	-0.886004	0.689569	9.877175	-0.407287	0.153480	0.137079	0.334731	-0.456910	-0.675104	0.952002	0.043402	0.056735	0.297639
21269	-0.814952	0.837715	9.743692	-0.423365	0.128127	0.128071	0.337017	-0.446020	-0.676319	0.951446	0.034568	0.056354	0.300634
21270	-1.056320	1.199229	9.379857	-0.266683	0.083743	0.104533	0.339587	-0.439356	-0.677580	0.950890	0.029135	0.056192	0.302989
21271	-1.380829	1.740448	9.372057	-0.381942	0.065513	0.066827	0.340071	-0.430772	-0.680852	0.950623	0.021436	0.054936	0.304695
21272	-1.483305	1.924467	9.516838	-0.331633	0.040277	0.011653	0.339901	-0.422594	-0.682958	0.950614	0.014924	0.053596	0.305348
21273	-1.530384	1.752090	9.652238	-0.244642	0.038655	-0.037969	0.340258	-0.415372	-0.684953	0.950877	0.009960	0.052767	0.304876
21274	-1.276337	1.481303	9.831970	-0.120289	0.022850	-0.046067	0.339065	-0.410459	-0.686690	0.951096	0.007503	0.052398	0.304325
21275	-0.795781	1.163799	9.468519	-0.023501	0.000146	-0.079130	0.343470	-0.407758	-0.685184	0.951589	0.007000	0.052211	0.302827
21276	-0.595139	0.859179	9.458480	0.005136	-0.013881	-0.086144	0.341384	-0.406929	-0.685531	0.952017	0.007102	0.051913	0.301526
21277	-0.553400	0.946345	9.757104	0.163409	-0.019193	-0.074437	0.342446	-0.410614	-0.685455	0.952464	0.010323	0.052469	0.299920
21278	-0.698618	0.899277	9.724173	0.213540	0.017607	-0.068617	0.342075	-0.415519	-0.683179	0.952720	0.014226	0.054023	0.298672
21279	-0.787802	0.914956	9.905353	0.198299	0.005345	-0.070508	0.342997	-0.419887	-0.679115	0.953077	0.017996	0.055249	0.297099
21280	-0.778469	0.867025	9.984023	0.212651	0.022842	-0.075642	0.341735	-0.428330	-0.676603	0.953348	0.021845	0.056900	0.295656
21281	-0.573329	0.855594	9.914835	0.135886	0.031610	-0.111479	0.343447	-0.432974	-0.674743	0.953913	0.024236	0.058259	0.293375
21282	-0.557296	0.743910	9.610625	0.270148	0.020350	-0.118492	0.345937	-0.437759	-0.671607	0.954399	0.029151	0.060213	0.290943
21283	-0.656834	1.008929	9.511199	0.275683	0.002111	-0.156322	0.345961	-0.444302	-0.668066	0.955133	0.034334	0.061832	0.287610
21284	-0.587795	1.210288	9.472066	0.131629	-0.001447	-0.154720	0.346624	-0.448123	-0.665023	0.955892	0.036684	0.062593	0.284616
21285	-0.457098	1.254858	9.437807	0.189910	-0.022387	-0.187004	0.347295	-0.453033	-0.662892	0.956838	0.040352	0.063245	0.280773
21286	-0.687492	1.418495	10.455774	0.218500	-0.029484	-0.207008	0.347310	-0.457941	-0.659205	0.957823	0.044457	0.063998	0.276593
21287	-0.870930	2.089768	10.868791	0.165025	0.010803	-0.248483	0.347434	-0.458216	-0.657021	0.959023	0.047422	0.065194	0.271618
21288	-1.145758	2.160644	10.537949	0.099263	0.055737	-0.324476	0.351594	-0.458239	-0.655280	0.960588	0.048621	0.067031	0.265354
21289	-0.825914	1.649992	10.305833	0.020766	0.126620	-0.353184	0.356247	-0.453632	-0.652987	0.962246	0.048090	0.069781	0.258650
21290	-0.679412	1.199433	10.407528	0.190754	0.152848	-0.348464	0.360911	-0.451888	-0.649434	0.963616	0.050504	0.073963	0.251838
21291	-1.026368	0.992704	9.555053	0.001125	0.100596	-0.353479	0.367524	-0.449336	-0.646031	0.965224	0.049690	0.076110	0.245115
21292	-1.731117	0.699742	9.476060	-0.165473	0.044726	-0.330069	0.371913	-0.441864	-0.647440	0.966909	0.045793	0.076409	0.239064
21293	-2.444573	0.869367	9.647573	-0.006584	0.020271	-0.258261	0.372395	-0.435053	-0.647381	0.968110	0.045303	0.076910	0.234083
21294	-2.358915	1.386372	9.059218	0.143632	0.009813	-0.220102	0.373951	-0.434244	-0.646881	0.968976	0.047717	0.077893	0.229656
21295	-1.949767	1.209236	8.801330	0.074599	-0.014836	-0.190888	0.376295	-0.433711	-0.647941	0.969797	0.049047	0.078105	0.225806
21296	-1.600433	0.746350	9.321671	-0.016094	-0.058911	-0.149624	0.376018	-0.430984	-0.647781	0.970555	0.048779	0.076961	0.222979
21297	-1.190268	0.700144	9.413725	-0.009093	-0.055625	-0.117092	0.373789	-0.428520	-0.646951	0.971172	0.048736	0.075933	0.220644
21298	-1.222127	0.969950	9.479581	-0.043202	-0.050453	-0.091705	0.372086	-0.425511	-0.648957	0.971654	0.047986	0.074780	0.219076
21299	-1.617641	1.026823	9.767210	-0.025375	-0.020683	-0.075482	0.371033	-0.423598	-0.648793	0.972043	0.047511	0.074325	0.217603
21300	-1.476894	1.122203	9.858409	-0.016543	0.001937	-0.045401	0.367892	-0.419492	-0.650638	0.972211	0.047118	0.074263	0.216957
21301	-1.446622	0.635492	9.638680	0.035327	0.033454	-0.027389	0.367892	-0.419492	-0.650638	0.972252	0.047627	0.075085	0.216377
21302	-1.196285	0.540826	9.205280	-0.088306	0.061312	0.027239	0.368024	-0.420175	-0.649874	0.972054	0.045680	0.075804	0.217435
21303	-0.837692	0.387842	8.851982	-0.016927	0.023582	0.068907	0.368014	-0.418403	-0.650114	0.971743	0.045314	0.076097	0.218793
21304	-0.648394	0.853536	9.050352	-0.005343	-0.014137	0.065364	0.365819	-0.421662	-0.649984	0.971343	0.045342	0.075689	0.220701
21305	-0.652395	0.951459	9.604219	-0.145805	-0.016001	0.047600	0.362820	-0.420010	-0.651211	0.971298	0.042609	0.074618	0.221806
21306	-0.903716	0.904624	10.163363	-0.086685	0.026887	0.029735	0.359690	-0.417811	-0.653074	0.971109	0.040840	0.074666	0.222946
21307	-1.083789	0.715461	9.975302	-0.068769	0.083824	0.045953	0.360458	-0.416863	-0.650887	0.970848	0.039138	0.075852	0.223985
21308	-0.834318	0.496099	9.658228	-0.330076	0.120434	0.074028	0.360430	-0.411275	-0.651862	0.970521	0.032305	0.076578	0.226235
21309	-0.883281	0.376294	10.464707	-0.294651	0.123652	0.132427	0.361183	-0.405009	-0.654001	0.969919	0.026135	0.077418	0.229306
21310	-1.612568	0.343053	11.105028	-0.123049	0.186677	0.174638	0.361294	-0.402149	-0.653331	0.968865	0.023177	0.080303	0.233057
21311	-2.070499	0.481622	10.423292	-0.117766	0.242825	0.229693	0.362198	-0.402155	-0.651156	0.967455	0.020000	0.084229	0.237774
21312	-2.121665	0.780207	9.626942	-0.153502	0.279690	0.252571	0.364800	-0.402988	-0.649142	0.965803	0.016142	0.088726	0.243088
21313	-1.893545	0.959465	9.057506	-0.226696	0.261410	0.225517	0.367649	-0.401096	-0.648007	0.964300	0.010770	0.092516	0.247891
21314	-1.423956	0.809181	8.297160	-0.230346	0.195773	0.241840	0.369067	-0.398651	-0.648005	0.962739	0.005816	0.095014	0.253124
21315	-2.072092	0.984280	8.852666	0.005632	0.041929	0.233528	0.368952	-0.401103	-0.648413	0.961480	0.006065	0.095761	0.257583
21316	-2.581966	1.240731	9.624191	-0.002296	-0.026184	0.166443	0.362979	-0.404614	-0.646942	0.960615	0.006476	0.095146	0.261008
21317	-2.824249	1.100660	10.388849	-0.058593	-0.049808	0.121916	0.360110	-0.402963	-0.648170	0.960084	0.005780	0.093873	0.263426
21318	-2.438048	0.755196	10.078758	-0.076227	-0.050609	0.070497	0.356729	-0.402671	-0.649662	0.959776	0.004723	0.092411	0.265081
21319	-1.711786	0.706380	9.336591	-0.155674	-0.048888	0.050327	0.352296	-0.400466	-0.651506	0.959614	0.002034	0.090670	0.266301
21320	-1.358722	0.789464	9.094193	-0.165314	-0.041861	0.014952	0.349660	-0.393638	-0.653203	0.959559	-0.000884	0.088904	0.267099
21321	-1.350103	0.638430	9.272613	-0.025846	-0.059392	0.028203	0.346397	-0.390621	-0.655700	0.959518	-0.001036	0.087636	0.267664
21322	-1.658423	0.728710	9.696849	0.063667	-0.043584	0.013154	0.344833	-0.390613	-0.655033	0.959438	0.000436	0.087059	0.268139
21323	-1.786958	0.984886	9.777801	0.117462	-0.039996	-0.011025	0.343282	-0.393194	-0.654004	0.959568	0.002893	0.086937	0.267701
21324	-1.771919	1.063944	9.716100	0.069323	-0.048660	-0.050165	0.339898	-0.394676	-0.651779	0.959820	0.004389	0.086298	0.266982
21325	-1.435203	0.876400	9.802356	0.021083	-0.059232	-0.073607	0.339386	-0.395490	-0.653067	0.960315	0.005025	0.085296	0.265509
21326	-1.325834	0.639761	9.769855	-0.041476	-0.055734	-0.089111	0.337684	-0.393573	-0.653280	0.960791	0.004365	0.083935	0.264228
21327	-1.172392	0.489286	9.713934	0.021214	-0.057467	-0.101953	0.337780	-0.387578	-0.653352	0.961427	0.004957	0.082940	0.262210
21328	-1.109469	0.510351	9.684796	0.128560	-0.062711	-0.097679	0.337130	-0.387983	-0.652831	0.961935	0.007590	0.082340	0.260468
21329	-0.972779	0.718344	9.628334	0.123269	-0.055715	-0.110026	0.335443	-0.388792	-0.653071	0.962583	0.010136	0.081880	0.258123
21330	-0.923145	0.901195	9.778999	0.130595	-0.050422	-0.148706	0.335031	-0.387156	-0.649444	0.963299	0.012657	0.081537	0.255435
21331	-0.917856	0.961640	9.897399	0.168309	-0.034625	-0.176563	0.335418	-0.386886	-0.648932	0.964211	0.015888	0.081689	0.251736
21332	-0.700482	0.980637	9.585745	0.139847	-0.027568	-0.203235	0.336587	-0.387848	-0.646641	0.965173	0.018396	0.081848	0.247799
21333	-0.800524	1.162681	9.877070	0.177531	-0.038015	-0.236421	0.338657	-0.387316	-0.643704	0.966334	0.021760	0.081952	0.242919
21334	-1.307468	1.165461	10.280386	0.185696	-0.029122	-0.269670	0.340732	-0.387192	-0.641545	0.967571	0.025062	0.082329	0.237487
21335	-1.693024	1.274226	10.260932	0.049143	0.034084	-0.324930	0.343838	-0.385165	-0.639511	0.969020	0.025471	0.083262	0.231125
21336	-1.660471	0.440325	9.760838	-0.000808	0.076211	-0.337647	0.350049	-0.379476	-0.638003	0.970416	0.024554	0.084826	0.224709
21337	-1.564320	0.394872	9.298095	-0.092157	0.095419	-0.300381	0.354026	-0.370096	-0.636297	0.971638	0.021939	0.086295	0.219068
21338	-1.588692	0.702710	9.236960	0.131312	0.069144	-0.257361	0.359723	-0.365767	-0.634537	0.972554	0.023754	0.088246	0.213977
21339	-2.101451	0.922728	9.097325	0.290317	-0.030461	-0.224639	0.362842	-0.366330	-0.632014	0.973412	0.029237	0.088914	0.209064
21340	-2.205791	1.188115	9.106083	0.021801	-0.126744	-0.230384	0.361796	-0.365780	-0.631735	0.974538	0.029783	0.086596	0.204670
21341	-2.293194	1.095080	9.918007	-0.193143	-0.161976	-0.217990	0.361234	-0.357054	-0.633959	0.975807	0.026406	0.082744	0.200640
21342	-2.025844	0.651708	10.319127	-0.066244	-0.113179	-0.183584	0.358863	-0.350772	-0.636309	0.976727	0.025268	0.080287	0.197279
21343	-1.507436	0.223423	10.002137	0.110675	-0.050391	-0.106523	0.360163	-0.349824	-0.637349	0.977171	0.027519	0.079769	0.194976
21344	-1.021387	0.334152	9.701236	0.114062	-0.008620	-0.043019	0.359911	-0.352413	-0.635439	0.977253	0.029715	0.079993	0.194151
21345	-1.181326	0.585984	9.854501	0.088857	0.012296	-0.006022	0.358726	-0.350090	-0.635270	0.977210	0.031428	0.080525	0.193879
21346	-1.470032	0.734627	9.752965	0.072687	0.022845	0.015166	0.359781	-0.352276	-0.635565	0.977032	0.032786	0.081169	0.194282
21347	-1.755883	0.608940	9.604996	-0.058039	0.008880	0.035374	0.360304	-0.353779	-0.633913	0.976925	0.031685	0.081046	0.195051
21348	-1.841910	0.402265	9.435146	-0.040347	0.007088	0.083067	0.358993	-0.351591	-0.634902	0.976561	0.030998	0.080902	0.197035
21349	-1.710081	0.273134	9.225861	0.034555	-0.014012	0.138107	0.358737	-0.353226	-0.633369	0.976023	0.031914	0.080650	0.199641
21350	-1.497301	0.316974	9.162048	0.014662	-0.028169	0.181916	0.358489	-0.354313	-0.635179	0.975269	0.032600	0.079970	0.203450
21351	-1.210889	0.517559	9.423819	0.034144	-0.063373	0.210077	0.354079	-0.357015	-0.635526	0.974495	0.033789	0.078699	0.207421
21352	-0.973126	0.670209	9.615768	0.083200	-0.042556	0.245712	0.352041	-0.365726	-0.634035	0.973395	0.035963	0.077980	0.212432
21353	-0.909174	0.828949	9.782854	0.044632	-0.023427	0.268420	0.348683	-0.370614	-0.633904	0.972259	0.037274	0.077450	0.217541
21354	-0.724403	1.005492	9.788095	0.033867	0.009721	0.285185	0.344543	-0.375498	-0.633375	0.970891	0.038326	0.077504	0.223372
21355	-0.681272	0.961643	9.715127	-0.003702	0.049938	0.296491	0.342218	-0.379710	-0.631707	0.969492	0.038427	0.078114	0.229145
21356	-0.957502	0.802495	10.446216	-0.005708	0.088276	0.334540	0.341071	-0.383929	-0.631731	0.967761	0.038439	0.079467	0.235896
21357	-1.690653	0.910565	10.886337	0.105045	0.149558	0.384266	0.342125	-0.388297	-0.628442	0.965614	0.040294	0.082434	0.243248
21358	-2.040940	0.904327	10.312549	0.122925	0.193461	0.416394	0.342168	-0.399475	-0.622499	0.963115	0.042428	0.086351	0.251302
21359	-1.607312	1.131521	9.427088	-0.100565	0.228473	0.409541	0.344271	-0.403848	-0.621028	0.960724	0.039949	0.089799	0.259518
21360	-1.488679	1.532804	8.829908	-0.132750	0.176055	0.407414	0.345068	-0.406986	-0.620556	0.958339	0.037230	0.092087	0.267807
21361	-1.800957	1.761065	8.751119	-0.102174	0.088802	0.351068	0.344686	-0.409574	-0.618901	0.956360	0.035386	0.092912	0.274755
21362	-2.339857	2.021487	9.174494	-0.180730	0.046991	0.288868	0.343384	-0.409022	-0.619520	0.954716	0.032205	0.092540	0.280921
21363	-2.456642	1.875404	9.865908	0.073471	0.048794	0.248421	0.342608	-0.410381	-0.618749	0.953177	0.033785	0.093732	0.285528
21364	-2.424510	1.646254	9.726021	0.291903	0.055052	0.227072	0.342001	-0.419782	-0.616257	0.951524	0.039474	0.096218	0.289459
21365	-2.226827	1.603741	9.697392	0.120222	0.015662	0.192126	0.340090	-0.428903	-0.613227	0.950280	0.042047	0.097122	0.292861
21366	-1.624872	1.381357	9.290732	-0.031763	0.008580	0.173152	0.338812	-0.433121	-0.613249	0.949242	0.041744	0.096879	0.296331
21367	-1.274333	1.449943	9.019353	-0.051482	-0.075449	0.163807	0.336606	-0.434472	-0.613229	0.948457	0.041551	0.095058	0.299445
21368	-1.648277	2.154090	9.472839	-0.044214	-0.092857	0.126153	0.333743	-0.433229	-0.615492	0.947886	0.041526	0.092852	0.301936
21369	-2.351241	2.445762	9.472644	-0.022534	-0.066317	0.090550	0.328677	-0.434700	-0.616204	0.947475	0.041749	0.091486	0.303609
21370	-2.070648	2.183395	9.327829	0.097573	-0.055734	0.049033	0.326996	-0.436326	-0.616709	0.947189	0.044050	0.090904	0.304351
21371	-1.506461	1.397075	9.227412	0.081675	-0.039144	0.006353	0.326622	-0.438640	-0.617757	0.947140	0.045952	0.090784	0.304258
21372	-1.394213	0.866620	9.854757	-0.005129	-0.015676	-0.004043	0.324538	-0.439993	-0.615292	0.947192	0.045967	0.090384	0.304214
21373	-1.660395	1.123565	9.835977	-0.015021	0.008851	0.016373	0.325193	-0.439996	-0.616332	0.947086	0.045725	0.090561	0.304527
21374	-1.650311	1.868082	9.527243	-0.084627	0.005449	-0.012188	0.325316	-0.438224	-0.617347	0.947222	0.044091	0.090083	0.304486
21375	-1.623464	2.256446	9.190239	-0.140686	-0.006618	-0.072481	0.324500	-0.431133	-0.618810	0.947786	0.041447	0.089303	0.303330
21376	-1.474124	2.198277	9.423783	-0.144847	-0.055499	-0.162629	0.325387	-0.426504	-0.619294	0.948983	0.038773	0.087428	0.300474
21377	-1.402227	1.425448	10.120783	-0.030284	-0.071288	-0.199056	0.327070	-0.422968	-0.622375	0.950308	0.038422	0.086185	0.296665
21378	-1.333573	0.209190	10.509926	0.050082	-0.057399	-0.177549	0.327054	-0.420516	-0.621707	0.951416	0.039433	0.085449	0.293175
21379	-0.816756	0.237495	10.073239	0.121477	-0.015592	-0.112692	0.326794	-0.420242	-0.622344	0.952001	0.041709	0.086031	0.290781
21380	-1.048017	1.024590	8.916388	0.062538	-0.001345	-0.096953	0.327066	-0.422423	-0.622112	0.952504	0.042763	0.086373	0.288872
21381	-1.200853	1.948186	8.555846	0.019641	-0.055473	-0.108675	0.328876	-0.420798	-0.621350	0.953206	0.043359	0.085591	0.286693
21382	-1.619176	2.183967	9.093246	0.028568	-0.134140	-0.140454	0.327315	-0.420790	-0.621456	0.954203	0.044455	0.083241	0.283884
21383	-1.572085	1.980203	10.215137	0.053663	-0.154395	-0.188008	0.325999	-0.416693	-0.624100	0.955461	0.046179	0.080859	0.280041
21384	-1.409800	1.355634	10.865000	0.077770	-0.106448	-0.184325	0.324057	-0.417772	-0.625498	0.956583	0.047987	0.079352	0.276313
21385	-0.960609	1.047423	10.314487	0.088516	-0.012048	-0.145320	0.322622	-0.416947	-0.625984	0.957311	0.049631	0.079816	0.273354
21386	-0.723608	1.124945	9.529930	-0.039412	0.014203	-0.119760	0.325872	-0.416146	-0.626024	0.957975	0.048630	0.079914	0.271169
21387	-1.017937	1.162971	9.417559	-0.245285	0.024698	-0.094688	0.327273	-0.410294	-0.626503	0.958673	0.043749	0.079180	0.269744
21388	-1.185285	1.404058	9.183869	-0.291817	0.023010	-0.086117	0.329178	-0.400764	-0.628499	0.959332	0.037914	0.078043	0.268615
21389	-1.514218	1.318430	9.442852	-0.059212	0.023120	-0.087871	0.331489	-0.394098	-0.630014	0.959809	0.036629	0.078274	0.267018
21390	-1.568642	1.129496	9.650217	0.085709	0.017890	-0.090385	0.332000	-0.392057	-0.630645	0.960197	0.038060	0.079062	0.265184
21391	-1.472704	1.044136	9.506626	0.080314	0.016122	-0.081662	0.333043	-0.392335	-0.630535	0.960539	0.039487	0.079909	0.263478
21392	-1.095662	1.098657	9.422296	0.050029	0.012587	-0.110193	0.333569	-0.394656	-0.628376	0.961051	0.040227	0.080423	0.261332
21393	-1.210202	1.260917	10.285451	0.026849	0.044877	-0.141919	0.336167	-0.394125	-0.627508	0.961694	0.040379	0.081570	0.258574
21394	-1.424732	0.978432	10.163900	-0.026743	0.082598	-0.149213	0.339536	-0.392236	-0.625995	0.962341	0.039214	0.083062	0.255858
21395	-1.549256	0.804420	9.567011	0.014443	0.075758	-0.141873	0.342249	-0.387890	-0.627152	0.962926	0.038936	0.084732	0.253138
21396	-1.598704	0.986945	9.358066	-0.021387	0.063526	-0.129785	0.346264	-0.385732	-0.624873	0.963484	0.038003	0.085869	0.250761
21397	-1.762297	1.065627	9.504565	-0.051973	0.040722	-0.103594	0.348209	-0.385198	-0.623351	0.963971	0.036671	0.086511	0.248860
21398	-1.897095	1.124359	9.491985	0.035620	0.035493	-0.084417	0.349749	-0.381391	-0.623208	0.964299	0.037054	0.087355	0.247231
21399	-1.819813	1.119620	9.712347	0.142948	0.049436	-0.077445	0.351322	-0.384671	-0.620946	0.964484	0.039472	0.089133	0.245495
21400	-1.804535	1.230125	9.711082	0.153578	0.045879	-0.054452	0.352630	-0.386314	-0.620209	0.964543	0.042132	0.090735	0.244232
21401	-1.761116	0.892527	9.526596	0.167921	0.049419	-0.056175	0.354467	-0.390414	-0.617444	0.964579	0.045050	0.092625	0.242853
21402	-1.696367	0.831777	9.486890	0.103277	0.030913	-0.011805	0.355647	-0.393828	-0.614404	0.964484	0.046890	0.093655	0.242489
21403	-1.725902	0.739534	9.918638	0.077964	0.042086	0.036496	0.356700	-0.395605	-0.614695	0.964157	0.048237	0.094875	0.243050
21404	-1.725331	0.823324	9.794637	0.113768	0.040370	0.036771	0.358142	-0.397794	-0.613965	0.963791	0.050324	0.096091	0.243601
21405	-1.636616	1.079412	9.614182	0.106560	0.047330	0.056159	0.355955	-0.404052	-0.611418	0.963323	0.052200	0.097522	0.244487
21406	-1.615940	1.271463	9.553731	0.059126	0.050805	0.062909	0.357527	-0.405968	-0.611203	0.962852	0.053233	0.098646	0.245666
21407	-1.440989	1.437331	9.188861	-0.011426	0.038610	0.041192	0.357917	-0.407198	-0.609032	0.962593	0.052849	0.099334	0.246484
21408	-1.379074	1.320993	9.052417	-0.047155	0.012406	0.023174	0.358955	-0.406932	-0.608272	0.962502	0.051945	0.099238	0.247071
21409	-1.482001	1.096899	9.435221	-0.099118	0.000096	0.022728	0.358565	-0.406111	-0.609803	0.962501	0.050018	0.098752	0.247667
21410	-1.534832	0.785978	9.864656	-0.086768	-0.001778	0.047426	0.358289	-0.402566	-0.611052	0.962352	0.048469	0.098163	0.248786
21411	-1.530745	1.017081	9.948982	-0.043936	0.012143	0.076031	0.356204	-0.402555	-0.610635	0.962005	0.047615	0.098106	0.250309
21412	-1.650993	1.080862	10.051682	-0.024246	0.037526	0.079838	0.356858	-0.401876	-0.612698	0.961551	0.047136	0.098552	0.251965
21413	-1.830311	0.997500	9.860024	-0.015338	0.040215	0.094052	0.357634	-0.402154	-0.610652	0.961026	0.046703	0.099155	0.253801
21414	-1.685532	0.997509	9.445446	0.006129	0.044608	0.108289	0.355958	-0.404325	-0.611678	0.960379	0.046829	0.099864	0.255942
21415	-1.568067	1.217737	9.408516	-0.002872	0.026180	0.116978	0.356369	-0.408688	-0.610440	0.959746	0.046742	0.100231	0.258179
21416	-1.605892	1.324435	9.599912	-0.038681	0.038381	0.120315	0.355596	-0.410319	-0.610315	0.959078	0.046062	0.100578	0.260638
21417	-1.874717	1.208919	9.675398	-0.022654	0.037541	0.134583	0.354933	-0.408681	-0.609517	0.958336	0.045570	0.101045	0.263259
21418	-1.940116	1.178341	9.733284	0.034526	0.036651	0.150870	0.354557	-0.411677	-0.608768	0.957433	0.046365	0.101712	0.266132
21419	-1.769714	1.369603	9.796494	0.011205	0.033927	0.162132	0.353269	-0.413851	-0.609027	0.956505	0.046591	0.102265	0.269203
21420	-1.740720	1.365242	10.017276	-0.060337	0.053996	0.153738	0.353657	-0.414399	-0.607493	0.955619	0.045483	0.102751	0.272335
21421	-1.642824	1.221608	9.697574	-0.056650	0.075061	0.144097	0.353274	-0.415759	-0.607372	0.954745	0.044149	0.103732	0.275231
21422	-1.464320	1.548410	9.276850	0.005982	0.054967	0.151552	0.353151	-0.417258	-0.606998	0.953788	0.044297	0.104602	0.278181
21423	-1.472101	1.812821	9.212670	0.040115	0.057672	0.126315	0.354465	-0.420536	-0.605247	0.952943	0.044907	0.105790	0.280520
21424	-1.676941	1.863024	9.378424	0.034776	0.040232	0.110420	0.353962	-0.422986	-0.606294	0.952202	0.045598	0.106575	0.282621
21425	-1.863041	1.827043	9.720852	0.047388	0.047280	0.084143	0.352661	-0.424070	-0.604740	0.951595	0.046351	0.107650	0.284131
21426	-1.968662	1.577612	9.675641	0.051903	0.061338	0.078922	0.353061	-0.427208	-0.602459	0.950961	0.047182	0.108962	0.285613
21427	-1.957663	1.437114	9.373546	0.056433	0.050921	0.070961	0.353979	-0.429121	-0.601075	0.950403	0.048060	0.110181	0.286852
21428	-1.865841	1.450481	9.259963	0.042104	0.038659	0.073433	0.354376	-0.431850	-0.598660	0.949853	0.048822	0.111010	0.288222
21429	-1.807106	1.560617	9.248707	0.034927	0.008899	0.069754	0.353486	-0.435388	-0.598810	0.949410	0.049534	0.111311	0.289443
21430	-1.748180	1.695037	9.314627	0.042106	-0.007732	0.059180	0.351445	-0.441372	-0.601285	0.949035	0.050530	0.111273	0.290512
21431	-1.803733	1.688617	9.432783	0.034970	-0.034830	0.043182	0.350404	-0.443003	-0.598839	0.948838	0.051454	0.110770	0.291185
21432	-1.855354	1.561487	9.410139	0.042081	-0.036579	0.052910	0.349492	-0.442725	-0.598823	0.948565	0.052604	0.110190	0.292089
21433	-1.809923	1.494260	9.562772	0.034900	-0.050616	0.049252	0.346897	-0.444620	-0.598287	0.948364	0.053629	0.109380	0.292859
21434	-1.735871	1.369838	9.959613	0.004424	-0.025372	0.056995	0.346386	-0.445434	-0.599833	0.948077	0.054008	0.108787	0.293937
21435	-1.609864	1.422718	10.271534	0.018710	0.013879	0.066900	0.344556	-0.444334	-0.599537	0.947649	0.054368	0.109066	0.295146
21436	-1.453323	1.718309	9.812191	0.023305	0.054177	0.066222	0.342993	-0.444598	-0.598872	0.947110	0.054657	0.110082	0.296441
21437	-1.418027	1.951391	9.050387	-0.009576	0.049132	0.037820	0.344708	-0.448559	-0.598937	0.946803	0.054236	0.110875	0.297202
21438	-1.499403	2.057321	8.879286	-0.088223	0.012480	0.012492	0.344446	-0.447603	-0.599954	0.946781	0.052537	0.110499	0.297717
21439	-1.718391	1.812314	9.205176	-0.168689	-0.011971	-0.018135	0.344163	-0.443241	-0.600680	0.947100	0.049375	0.109249	0.297705
21440	-1.698001	1.609224	9.692894	-0.245622	-0.006809	-0.034596	0.345826	-0.436162	-0.603726	0.947538	0.044705	0.107615	0.297644
21441	-1.633915	1.441603	10.094131	-0.240276	0.029832	-0.030962	0.346702	-0.428807	-0.605598	0.947875	0.039911	0.106726	0.297573
21442	-1.551966	1.426076	9.944255	-0.113152	0.049138	-0.037040	0.346940	-0.423629	-0.607483	0.948062	0.037412	0.106938	0.297225
21443	-1.557529	1.338142	9.486707	-0.061232	0.051860	-0.029608	0.349009	-0.421187	-0.607619	0.948186	0.035892	0.107511	0.296811
