# Supplementary material for: Identification of Haptic Based Guiding Using Hard Reins
Source: PLoS One. 2015 Jul 22;10(7):e0132020. doi: 10.1371/journal.pone.0132020 (PMC4511788; doi:10.1371/journal.pone.0132020)
Supplement: S2 File — (ZIP) [file pone.0132020.s002.zip › MotionData2/Subject10/T9/gc9.txt]

// Start Time: 0
// Sample rate: 25.0Hz
// Scenario: 4.9
// Firmware Version: 2.6.1
Counter	Acc_X	Acc_Y	Acc_Z	Gyr_X	Gyr_Y	Gyr_Z	Mag_X	Mag_Y	Mag_Z	Quat_w	Quat_x	Quat_y	Quat_z
20615	9.307559	0.768610	-2.926113	-0.530273	0.060421	-0.108015	-0.852823	-0.084317	-0.139508	0.358868	-0.639221	-0.482905	-0.478971
20616	9.403885	0.816652	-2.876036	-0.544833	0.056857	-0.103717	-0.851965	-0.088096	-0.139694	0.356401	-0.640254	-0.480395	-0.481948
20617	9.403846	0.845772	-2.857031	-0.553801	0.071220	-0.093291	-0.851248	-0.091731	-0.141273	0.353852	-0.640985	-0.477762	-0.485458
20618	9.341206	0.933344	-2.828929	-0.561212	0.053279	-0.098579	-0.850683	-0.092712	-0.141287	0.351176	-0.642187	-0.475028	-0.488486
20619	9.384871	0.932887	-2.857977	-0.548460	0.060464	-0.102002	-0.850106	-0.096207	-0.142445	0.348477	-0.642869	-0.472624	-0.491843
20620	9.408929	0.952189	-2.838895	-0.552345	0.026344	-0.112447	-0.849941	-0.101800	-0.143900	0.345510	-0.644111	-0.470319	-0.494514
20621	9.384740	0.937842	-2.838702	-0.542382	0.017219	-0.105204	-0.849782	-0.105997	-0.144224	0.342421	-0.645117	-0.468306	-0.497254
20622	9.370309	1.049398	-2.791602	-0.546971	0.013638	-0.105227	-0.848366	-0.109360	-0.143852	0.339462	-0.646486	-0.466027	-0.499640
20623	9.365506	0.957296	-2.838894	-0.556060	0.004596	-0.097326	-0.848359	-0.111040	-0.143450	0.336130	-0.647758	-0.463851	-0.502265
20624	9.317330	0.991462	-2.834378	-0.543313	-0.001060	-0.076801	-0.848765	-0.114680	-0.142787	0.333354	-0.649483	-0.461319	-0.504214
20625	9.360811	0.952372	-2.858163	-0.517779	0.002233	-0.055287	-0.848464	-0.119580	-0.142282	0.330895	-0.650888	-0.458988	-0.506145
20626	9.370637	0.893995	-2.908266	-0.548492	0.016620	-0.036275	-0.847625	-0.119022	-0.142283	0.328611	-0.652815	-0.455739	-0.508084
20627	9.366033	0.937476	-2.915994	-0.544844	0.016548	-0.030035	-0.846772	-0.121965	-0.141482	0.326165	-0.654465	-0.452698	-0.510251
20628	9.342596	0.883734	-3.031345	-0.544751	0.025533	-0.027441	-0.846914	-0.121827	-0.140642	0.324087	-0.656326	-0.449291	-0.512192
20629	9.284956	0.888719	-3.065151	-0.553732	0.038136	-0.022325	-0.846485	-0.123644	-0.141781	0.321772	-0.657863	-0.445906	-0.514632
20630	9.322956	0.806558	-3.025625	-0.569906	0.067061	-0.024466	-0.846481	-0.123916	-0.144157	0.319751	-0.659451	-0.441911	-0.517300
20631	9.307845	0.848370	-2.924587	-0.553452	0.088619	-0.026178	-0.847040	-0.123907	-0.146526	0.317823	-0.660406	-0.438238	-0.520384
20632	9.268863	0.894969	-2.854983	-0.567777	0.110966	0.000051	-0.846758	-0.123333	-0.151129	0.316454	-0.661698	-0.433634	-0.523426
20633	9.265984	0.837186	-2.822922	-0.538243	0.172765	0.024777	-0.844795	-0.122905	-0.154769	0.315966	-0.662086	-0.428894	-0.527122
20634	9.384053	0.807504	-2.813084	-0.533586	0.203582	0.003431	-0.844791	-0.122607	-0.160349	0.315863	-0.662171	-0.423985	-0.531034
20635	9.487427	0.938072	-2.698698	-0.557983	0.229808	0.006556	-0.841847	-0.121329	-0.168176	0.315377	-0.661876	-0.418893	-0.535710
20636	9.368139	0.954201	-2.558574	-0.558085	0.227264	-0.012921	-0.840578	-0.121444	-0.176842	0.314951	-0.661664	-0.413754	-0.540198
20637	9.348035	1.114955	-2.379119	-0.530871	0.230743	-0.013501	-0.838623	-0.118204	-0.184780	0.314580	-0.660961	-0.409192	-0.544732
20638	9.369559	1.245873	-2.291207	-0.565415	0.232723	-0.014784	-0.835112	-0.118614	-0.190116	0.314057	-0.660658	-0.403924	-0.549313
20639	9.338001	1.345605	-2.219789	-0.543753	0.214597	-0.014417	-0.835670	-0.117604	-0.199035	0.313333	-0.660141	-0.399324	-0.553694
20640	9.446996	1.536098	-2.178567	-0.554784	0.203921	-0.021513	-0.833983	-0.117019	-0.207976	0.312621	-0.659975	-0.394409	-0.557802
20641	9.711132	1.698396	-2.238723	-0.556775	0.175058	-0.012435	-0.832012	-0.117844	-0.213863	0.311384	-0.659934	-0.389888	-0.561707
20642	9.928224	1.697118	-2.224501	-0.551468	0.142437	0.008218	-0.829630	-0.116287	-0.221124	0.310547	-0.660616	-0.384973	-0.564751
20643	9.667178	1.505167	-2.265503	-0.547898	0.106045	0.041139	-0.829500	-0.113342	-0.223188	0.309447	-0.661664	-0.380282	-0.567300
20644	9.347009	1.491510	-2.066787	-0.556207	0.060555	0.089015	-0.829098	-0.108432	-0.227328	0.308818	-0.663872	-0.374725	-0.568758
20645	9.257963	1.447760	-1.810053	-0.533539	0.036628	0.130084	-0.830379	-0.103101	-0.230473	0.308349	-0.666241	-0.369450	-0.569693
20646	9.333006	1.604185	-1.454289	-0.562622	0.023753	0.174074	-0.830697	-0.094140	-0.232053	0.308305	-0.669482	-0.362887	-0.570136
20647	9.737783	1.524605	-1.405617	-0.559200	-0.036137	0.224092	-0.830312	-0.085887	-0.231411	0.307988	-0.673440	-0.356502	-0.569673
20648	9.865732	1.594541	-1.686858	-0.563211	-0.106432	0.231602	-0.830640	-0.075401	-0.228787	0.307619	-0.678500	-0.349919	-0.567948
20649	9.699355	1.228969	-1.571407	-0.541551	-0.122551	0.205329	-0.832919	-0.067569	-0.225756	0.306653	-0.683104	-0.344504	-0.566260
20650	10.048483	0.956412	-1.907112	-0.552795	-0.198235	0.216330	-0.834653	-0.056245	-0.221577	0.305577	-0.688938	-0.338763	-0.563229
20651	9.707647	0.668600	-2.285217	-0.540222	-0.237912	0.209555	-0.837781	-0.047731	-0.212809	0.303824	-0.694776	-0.333979	-0.559853
20652	9.414169	0.403041	-2.535571	-0.553643	-0.199704	0.171927	-0.839486	-0.043551	-0.206191	0.302177	-0.700234	-0.328802	-0.557001
20653	9.297496	0.348694	-2.455071	-0.542153	-0.084128	0.135931	-0.840774	-0.038245	-0.201799	0.300534	-0.703813	-0.324060	-0.556158
20654	9.379172	0.229708	-2.463518	-0.540881	-0.009040	0.101870	-0.842473	-0.034608	-0.200352	0.299505	-0.706547	-0.318827	-0.556271
20655	9.652938	0.064245	-2.367803	-0.531614	0.044483	0.059218	-0.841220	-0.032367	-0.201734	0.297957	-0.708100	-0.314496	-0.557591
20656	9.695534	0.084050	-2.249683	-0.560573	0.055258	0.078280	-0.841229	-0.030270	-0.201154	0.296779	-0.710036	-0.308972	-0.558844
20657	9.631624	0.065998	-2.109251	-0.542450	0.060725	0.060744	-0.840541	-0.027047	-0.203220	0.295178	-0.711440	-0.304389	-0.560420
20658	9.583180	0.187646	-2.028390	-0.558917	0.040881	0.071291	-0.841391	-0.024376	-0.206396	0.293844	-0.713432	-0.299049	-0.561463
20659	9.645799	0.167964	-2.021006	-0.544623	0.005744	0.064607	-0.839297	-0.022709	-0.204301	0.291902	-0.715439	-0.294702	-0.562219
20660	9.714003	0.135513	-2.117386	-0.555739	-0.025615	0.052299	-0.841407	-0.021166	-0.203710	0.289986	-0.718001	-0.290038	-0.562371
20661	9.666268	0.162049	-2.173193	-0.574035	-0.052640	0.061093	-0.840577	-0.018653	-0.202713	0.287213	-0.720768	-0.285741	-0.562454
20662	9.570841	0.147213	-2.322709	-0.543420	-0.092284	0.044873	-0.841998	-0.014597	-0.201124	0.284996	-0.723914	-0.281693	-0.561582
20663	9.597265	0.164114	-2.298770	-0.559795	-0.082992	0.022514	-0.841860	-0.014750	-0.197218	0.281785	-0.726678	-0.278282	-0.561333
20664	9.535237	0.209981	-2.369271	-0.537851	-0.046835	-0.002224	-0.841729	-0.013079	-0.194689	0.279357	-0.728976	-0.274704	-0.561330
20665	9.586205	0.270028	-2.377259	-0.543354	-0.041184	-0.025306	-0.842562	-0.015323	-0.192752	0.276048	-0.730877	-0.271940	-0.561841
20666	9.485229	0.263082	-2.430204	-0.554238	-0.031988	-0.041432	-0.842009	-0.013929	-0.191346	0.273012	-0.732846	-0.268658	-0.562337
20667	9.509573	0.347599	-2.416682	-0.564207	-0.028379	-0.036248	-0.842563	-0.015467	-0.191358	0.269309	-0.734622	-0.265754	-0.563186
20668	9.509865	0.315850	-2.469486	-0.559554	-0.022254	-0.018540	-0.844800	-0.017005	-0.190239	0.266495	-0.736593	-0.262011	-0.563704
20669	9.490791	0.347294	-2.484309	-0.535796	0.000141	-0.016629	-0.845364	-0.016450	-0.188415	0.263548	-0.737962	-0.258991	-0.564693
20670	9.553206	0.412617	-2.410217	-0.548481	0.006468	-0.011491	-0.844244	-0.015887	-0.190232	0.261120	-0.739547	-0.255110	-0.565513
20671	9.532854	0.336020	-2.312684	-0.560998	0.045358	-0.022510	-0.843401	-0.016450	-0.189686	0.257936	-0.740468	-0.251663	-0.567312
20672	9.566434	0.355368	-2.276700	-0.526518	0.035189	-0.011421	-0.842273	-0.017991	-0.190130	0.255968	-0.741578	-0.247864	-0.568424
20673	9.597866	0.321187	-2.300524	-0.548267	0.030598	0.009587	-0.842848	-0.014345	-0.192042	0.253237	-0.742718	-0.244168	-0.569757
20674	9.590076	0.404094	-2.190289	-0.537497	0.014327	0.009817	-0.842425	-0.014622	-0.193164	0.251249	-0.744185	-0.240038	-0.570478
20675	9.503737	0.438138	-2.243712	-0.539343	0.001602	0.022247	-0.843697	-0.012383	-0.192294	0.248626	-0.745628	-0.236410	-0.571257
20676	9.549402	0.467091	-2.205436	-0.556553	0.010684	0.023771	-0.844536	-0.012944	-0.191456	0.246478	-0.747261	-0.231854	-0.571921
20677	9.692130	0.451374	-2.256193	-0.523106	-0.016488	0.024358	-0.842159	-0.011408	-0.192016	0.244009	-0.748795	-0.228479	-0.572331
20678	9.539755	0.360490	-2.257391	-0.555763	-0.009081	0.016811	-0.844124	-0.011127	-0.190881	0.241693	-0.750576	-0.224128	-0.572701
20679	9.527839	0.341051	-2.286154	-0.537542	0.005359	0.004547	-0.842446	-0.010293	-0.190607	0.238852	-0.751800	-0.220786	-0.573585
20680	9.566444	0.328695	-2.290900	-0.541185	0.005413	0.000972	-0.842728	-0.009731	-0.191157	0.236629	-0.753235	-0.216759	-0.574160
20681	9.552003	0.309363	-2.305163	-0.563956	0.002044	-0.013432	-0.844120	-0.011966	-0.191309	0.233142	-0.754502	-0.213407	-0.575177
20682	9.556822	0.277826	-2.319315	-0.537499	0.023606	-0.020335	-0.843280	-0.011546	-0.191869	0.230792	-0.755582	-0.209640	-0.576092
20683	9.590132	0.270730	-2.261290	-0.559468	-0.003334	-0.018654	-0.844402	-0.011261	-0.192695	0.227267	-0.756825	-0.206447	-0.577014
20684	9.580621	0.239162	-2.294753	-0.566670	0.009378	-0.025898	-0.843971	-0.013926	-0.191051	0.224336	-0.758142	-0.202475	-0.577839
20685	9.556245	0.205575	-2.279848	-0.546792	-0.010576	-0.022014	-0.842278	-0.016447	-0.191370	0.220913	-0.759353	-0.199513	-0.578597
20686	9.539866	0.212535	-2.342727	-0.552135	0.009337	-0.029276	-0.842976	-0.017144	-0.191651	0.218149	-0.760553	-0.195747	-0.579356
20687	9.554560	0.258326	-2.348090	-0.559332	0.016494	-0.019664	-0.843106	-0.019383	-0.191673	0.214648	-0.761474	-0.192488	-0.580545
20688	9.571400	0.214631	-2.362123	-0.553909	0.011071	-0.020453	-0.842549	-0.018543	-0.192088	0.211953	-0.762657	-0.188542	-0.581276
20689	9.561567	0.226958	-2.333252	-0.549289	0.018143	-0.008059	-0.842828	-0.018823	-0.191809	0.208724	-0.763518	-0.185218	-0.582382
20690	9.571231	0.209920	-2.342740	-0.544846	0.001913	-0.008792	-0.842826	-0.019382	-0.192234	0.206258	-0.764775	-0.181223	-0.582868
20691	9.547221	0.173612	-2.376130	-0.542893	0.023548	-0.011564	-0.842543	-0.019944	-0.191683	0.203084	-0.765494	-0.178008	-0.584028
20692	9.575739	0.210149	-2.301672	-0.551966	0.023513	-0.002816	-0.843942	-0.020499	-0.191958	0.200643	-0.766512	-0.173732	-0.584824
20693	9.585748	0.229192	-2.338142	-0.557365	0.034403	-0.008248	-0.842833	-0.017276	-0.194445	0.197304	-0.767132	-0.170257	-0.586168
20694	9.554390	0.273008	-2.319258	-0.553863	0.017313	-0.013412	-0.842261	-0.020078	-0.193502	0.194681	-0.768151	-0.166134	-0.586892
20695	9.597647	0.219556	-2.321136	-0.537534	0.012733	-0.013190	-0.842543	-0.019088	-0.196700	0.191495	-0.768889	-0.163057	-0.587837
20696	9.561518	0.273054	-2.304771	-0.552043	0.016371	-0.009845	-0.843663	-0.019649	-0.195441	0.188930	-0.769885	-0.158894	-0.588503
20697	9.636182	0.282401	-2.280812	-0.546694	0.012943	-0.030978	-0.841992	-0.016710	-0.196679	0.185373	-0.770557	-0.155989	-0.589530
20698	9.759314	0.393089	-2.233886	-0.552275	0.014177	-0.062860	-0.843807	-0.018386	-0.196543	0.182165	-0.771374	-0.152639	-0.590339
20699	9.604828	0.258342	-2.294999	-0.545262	-0.018974	-0.089160	-0.842115	-0.020911	-0.195605	0.177824	-0.772196	-0.150770	-0.591067
20700	9.276937	0.405585	-2.267208	-0.545364	-0.053583	-0.051843	-0.842390	-0.023021	-0.192275	0.174634	-0.773784	-0.147558	-0.590752
20701	9.643598	0.328269	-2.281334	-0.547018	-0.048482	-0.012904	-0.842103	-0.024562	-0.191735	0.171054	-0.775148	-0.144598	-0.590744
20702	9.638908	0.374243	-2.277008	-0.549754	-0.040214	-0.028906	-0.841972	-0.022748	-0.190461	0.168099	-0.776621	-0.140925	-0.590544
20703	9.518875	0.413272	-2.340106	-0.541548	-0.054068	0.003106	-0.844641	-0.021344	-0.189867	0.164753	-0.778034	-0.137803	-0.590364
20704	9.557411	0.471268	-2.302145	-0.547018	-0.046700	-0.011144	-0.843800	-0.021631	-0.188481	0.162023	-0.779585	-0.133898	-0.589972
20705	9.577146	0.376263	-2.402595	-0.545231	-0.055700	-0.012840	-0.844501	-0.022200	-0.185131	0.158403	-0.780942	-0.130990	-0.589813
20706	9.592053	0.434000	-2.429838	-0.543480	-0.066531	-0.010972	-0.844092	-0.019965	-0.183994	0.155668	-0.782676	-0.127177	-0.589078
20707	9.674036	0.394758	-2.439175	-0.563504	-0.069967	-0.018250	-0.844649	-0.021516	-0.180237	0.151635	-0.784199	-0.124186	-0.588741
20708	9.611070	0.441387	-2.388869	-0.563726	-0.091388	-0.041131	-0.845772	-0.021662	-0.177577	0.148157	-0.786167	-0.120671	-0.587733
20709	9.535650	0.462220	-2.611299	-0.545524	-0.105215	-0.016066	-0.847175	-0.021949	-0.174219	0.144316	-0.788006	-0.117963	-0.586774
20710	9.453302	0.504184	-2.553666	-0.558162	-0.084345	-0.026972	-0.846901	-0.021122	-0.170583	0.141099	-0.789862	-0.114262	-0.585793
20711	9.429727	0.591147	-2.583600	-0.556242	-0.038852	-0.076761	-0.848447	-0.020564	-0.168891	0.136500	-0.790768	-0.112203	-0.586058
20712	9.535280	0.542513	-2.525208	-0.571572	-0.039092	-0.041540	-0.848585	-0.021693	-0.165970	0.132997	-0.792050	-0.108438	-0.585841
20713	9.429746	0.586283	-2.588378	-0.542378	-0.032241	-0.018253	-0.848450	-0.020436	-0.165260	0.129293	-0.792924	-0.105603	-0.586006
20714	9.403027	0.630222	-2.545340	-0.530449	-0.021674	0.002166	-0.849018	-0.018754	-0.165936	0.126986	-0.793945	-0.101575	-0.585840
20715	9.434776	0.629720	-2.593703	-0.552120	-0.010906	0.018663	-0.850140	-0.019038	-0.163836	0.123579	-0.794627	-0.097995	-0.586253
20716	9.505100	0.658094	-2.623109	-0.548447	-0.014694	0.038211	-0.849868	-0.017082	-0.163120	0.121416	-0.795640	-0.093156	-0.586120
20717	9.415629	0.617591	-2.620121	-0.548529	-0.034608	0.047155	-0.849184	-0.013447	-0.162529	0.118329	-0.796598	-0.089232	-0.586061
20718	9.459191	0.624491	-2.632337	-0.537601	-0.032901	0.052591	-0.849471	-0.012336	-0.160003	0.116469	-0.797776	-0.084328	-0.585557
20719	9.425789	0.617119	-2.685369	-0.544871	-0.040157	0.061391	-0.849483	-0.009539	-0.159275	0.113570	-0.798767	-0.080243	-0.585350
20720	9.459141	0.532420	-2.669971	-0.552130	-0.034620	0.050652	-0.849496	-0.006459	-0.159941	0.111446	-0.799945	-0.075197	-0.584819
20721	9.488198	0.478830	-2.708072	-0.548628	-0.054391	0.043738	-0.849924	-0.005348	-0.156855	0.108237	-0.801033	-0.071387	-0.584410
20722	9.449770	0.508011	-2.718011	-0.547760	-0.059788	0.042008	-0.851196	-0.003393	-0.154871	0.106038	-0.802432	-0.066578	-0.583460
20723	9.420754	0.483998	-2.722537	-0.552368	-0.063238	0.026928	-0.851761	-0.002840	-0.152348	0.102536	-0.803558	-0.063018	-0.582931
20724	9.416489	0.517509	-2.778480	-0.530505	-0.043349	0.008490	-0.850933	-0.000334	-0.149257	0.100238	-0.804640	-0.058908	-0.582269
20725	9.348635	0.479377	-2.761050	-0.557611	-0.017953	0.002690	-0.852622	0.001492	-0.150063	0.096399	-0.805173	-0.055590	-0.582506
20726	9.285686	0.535688	-2.708435	-0.546479	0.008792	0.027418	-0.853184	0.001629	-0.148940	0.094122	-0.805655	-0.050882	-0.582642
20727	9.266101	0.492404	-2.693429	-0.558980	0.028428	0.053680	-0.853344	0.006392	-0.150425	0.090884	-0.805653	-0.046648	-0.583512
20728	9.140996	0.541357	-2.720386	-0.544214	0.051530	0.080231	-0.852797	0.010035	-0.152346	0.089299	-0.805631	-0.041033	-0.584210
20729	9.223311	0.732125	-2.662218	-0.538573	0.094847	0.071224	-0.852814	0.014238	-0.153977	0.086628	-0.804777	-0.036653	-0.586077
20730	9.416335	0.895779	-2.577317	-0.547496	0.134656	0.060315	-0.850997	0.016350	-0.158994	0.084820	-0.803712	-0.031172	-0.588116
20731	9.874852	0.985020	-2.530600	-0.516515	0.138763	0.094372	-0.850871	0.020277	-0.161886	0.082774	-0.802252	-0.026645	-0.590619
20732	9.497622	1.024357	-2.416969	-0.562044	0.086998	0.157774	-0.848365	0.025183	-0.166461	0.081856	-0.801759	-0.019504	-0.591694
20733	9.261272	1.323871	-2.294348	-0.551482	0.034556	0.170588	-0.847412	0.031618	-0.166401	0.080051	-0.801547	-0.013564	-0.592394
20734	9.929235	1.415112	-2.489563	-0.544565	-0.013929	0.158740	-0.847450	0.040718	-0.167981	0.079389	-0.802141	-0.006776	-0.591795
20735	9.891382	1.225664	-2.678285	-0.557741	-0.117792	0.192817	-0.847349	0.048959	-0.163708	0.077646	-0.803668	-0.000701	-0.589991
20736	9.592887	1.003922	-2.883211	-0.563441	-0.200258	0.244486	-0.848516	0.058459	-0.158296	0.077669	-0.806397	0.007398	-0.586205
20737	9.236107	0.894344	-2.987828	-0.554396	-0.260566	0.328036	-0.849409	0.068784	-0.148549	0.077501	-0.809471	0.015363	-0.581819
20738	9.172345	0.914955	-2.847828	-0.548850	-0.268263	0.377671	-0.849063	0.083858	-0.137228	0.079309	-0.812764	0.025342	-0.576614
20739	9.429017	1.067785	-2.883705	-0.543621	-0.287879	0.356695	-0.849558	0.098936	-0.126458	0.079568	-0.815947	0.033567	-0.571640
20740	9.362079	1.087086	-2.956319	-0.540255	-0.296299	0.289546	-0.849776	0.114283	-0.112616	0.080500	-0.819398	0.041965	-0.565991
20741	9.711189	0.947864	-3.225856	-0.567417	-0.265071	0.243102	-0.849828	0.124183	-0.101904	0.078943	-0.822286	0.048595	-0.561473
20742	9.645702	0.587362	-3.357058	-0.567079	-0.214489	0.226818	-0.848612	0.132822	-0.091493	0.078634	-0.824754	0.056400	-0.557151
20743	9.119782	0.158567	-3.279081	-0.550191	-0.142620	0.231716	-0.848372	0.140633	-0.084155	0.077030	-0.826134	0.062820	-0.554637
20744	8.829933	-0.096831	-3.060793	-0.538835	-0.065144	0.220655	-0.847014	0.149847	-0.078765	0.076930	-0.826788	0.070439	-0.552758
20745	9.058441	-0.371570	-3.094278	-0.534516	0.043021	0.214746	-0.846060	0.156142	-0.078707	0.075125	-0.826013	0.076676	-0.553335
20746	9.318480	-0.571489	-3.111725	-0.548358	0.132897	0.248561	-0.843848	0.163562	-0.081439	0.074883	-0.824343	0.085154	-0.554617
20747	9.331320	-1.079289	-3.144736	-0.524482	0.165274	0.240619	-0.841079	0.171957	-0.083327	0.073351	-0.822040	0.091873	-0.557162
20748	9.319828	-1.125737	-3.240854	-0.532557	0.187090	0.223579	-0.838029	0.180639	-0.087448	0.072996	-0.819667	0.099829	-0.559332
20749	9.388259	-1.287321	-3.118328	-0.561031	0.120308	0.250183	-0.836942	0.189182	-0.090718	0.071095	-0.817774	0.107034	-0.561012
20750	9.168964	-1.349223	-3.189833	-0.562811	0.111112	0.268746	-0.832232	0.202187	-0.091317	0.070901	-0.816075	0.115940	-0.561741
20751	8.942780	-1.419114	-3.000280	-0.544864	0.061177	0.297507	-0.829895	0.212532	-0.090250	0.069962	-0.814588	0.123646	-0.562374
20752	9.000706	-1.497051	-3.038148	-0.535602	0.081764	0.308108	-0.827419	0.222730	-0.086953	0.070715	-0.812951	0.132826	-0.562554
20753	9.472096	-1.403694	-3.092979	-0.546728	0.053111	0.301188	-0.824389	0.235036	-0.086569	0.069830	-0.811418	0.140586	-0.562991
20754	9.446806	-1.399699	-3.252465	-0.566899	0.062043	0.221283	-0.821621	0.243426	-0.087061	0.069146	-0.810162	0.148659	-0.562812
20755	9.318829	-1.367326	-3.228492	-0.543343	0.099629	0.136379	-0.820260	0.252656	-0.086417	0.066324	-0.808477	0.153752	-0.564204
20756	9.315650	-1.272153	-3.084573	-0.547445	0.080669	0.043565	-0.817741	0.254199	-0.089352	0.063899	-0.807443	0.158742	-0.564583
20757	9.287078	-1.175325	-3.088031	-0.536554	0.089764	0.028605	-0.817332	0.256714	-0.088352	0.059989	-0.806132	0.161980	-0.565964
20758	9.204467	-1.276164	-3.065049	-0.538573	0.049134	0.037646	-0.815799	0.258669	-0.088344	0.057745	-0.805409	0.166729	-0.565847
20759	9.217183	-1.265126	-2.833225	-0.544720	0.065874	0.081696	-0.816370	0.261189	-0.088313	0.054373	-0.804145	0.170869	-0.566743
20760	9.243114	-1.318121	-2.779511	-0.536257	0.076033	0.148961	-0.815404	0.264686	-0.088563	0.053338	-0.802678	0.177402	-0.566914
20761	9.427541	-1.381176	-2.629244	-0.536196	0.090478	0.147126	-0.812764	0.270422	-0.090199	0.050758	-0.800825	0.182498	-0.568153
20762	9.516925	-1.299395	-2.601281	-0.551208	0.029520	0.122583	-0.809852	0.277549	-0.089449	0.049358	-0.799924	0.188715	-0.567514
20763	9.481400	-1.299716	-2.688216	-0.548823	-0.023571	0.114087	-0.807915	0.282571	-0.086062	0.046612	-0.799425	0.193280	-0.566912
20764	9.424250	-1.018793	-2.652614	-0.564675	-0.043572	0.043276	-0.807366	0.284801	-0.083809	0.044375	-0.799609	0.198300	-0.565095
20765	9.486926	-1.077306	-2.671375	-0.541155	-0.041555	0.008160	-0.808214	0.285771	-0.080163	0.040584	-0.799663	0.201038	-0.564337
20766	9.486682	-1.067411	-2.635241	-0.572345	-0.071735	-0.025636	-0.808774	0.285203	-0.077513	0.037559	-0.800395	0.205013	-0.562074
20767	9.578945	-0.937544	-2.644063	-0.545496	-0.098298	-0.088817	-0.809621	0.285751	-0.073313	0.032793	-0.801427	0.206177	-0.560473
20768	9.396221	-0.917559	-2.723778	-0.576561	-0.112278	-0.122742	-0.811852	0.281962	-0.068170	0.028771	-0.802964	0.208610	-0.557587
20769	9.362343	-0.956056	-2.730552	-0.538259	-0.090875	-0.118898	-0.812123	0.278726	-0.062757	0.023708	-0.803970	0.209199	-0.556153
20770	9.236625	-1.003564	-2.725021	-0.530842	-0.085811	-0.087028	-0.815477	0.275643	-0.058994	0.020706	-0.804989	0.211708	-0.553844
20771	9.400528	-0.999583	-2.696290	-0.535111	-0.033417	-0.097983	-0.815756	0.274794	-0.055651	0.015655	-0.805212	0.212610	-0.553341
20772	9.394947	-0.940764	-2.571292	-0.552606	-0.043762	-0.140586	-0.816870	0.272690	-0.053431	0.011530	-0.805959	0.214513	-0.551617
20773	9.672359	-0.915268	-2.852237	-0.557985	-0.025479	-0.161919	-0.819096	0.268493	-0.052061	0.005343	-0.806303	0.214623	-0.551166
20774	9.816257	-0.613912	-3.210985	-0.574391	0.023360	-0.268482	-0.821867	0.260941	-0.051281	-0.000833	-0.806806	0.214706	-0.550422
20775	9.386121	-0.603482	-3.135622	-0.541611	0.051338	-0.296669	-0.824067	0.251436	-0.052759	-0.008608	-0.806791	0.212447	-0.551254
20776	8.665729	-0.343447	-2.857270	-0.539415	0.132493	-0.314962	-0.827108	0.241653	-0.054233	-0.015197	-0.806212	0.211368	-0.552372
20777	8.617903	-0.202909	-2.846693	-0.549055	0.095525	-0.405958	-0.831123	0.230613	-0.055852	-0.024510	-0.806044	0.207403	-0.553783
20778	8.695305	-0.033379	-3.097566	-0.548855	0.142667	-0.435389	-0.835684	0.215653	-0.056252	-0.032621	-0.805735	0.204452	-0.554911
20779	9.161612	0.140211	-3.080796	-0.559278	0.163325	-0.316979	-0.837880	0.205881	-0.061641	-0.041413	-0.804288	0.201968	-0.557328
20780	9.907245	0.366351	-3.267955	-0.559070	0.159092	-0.236258	-0.840357	0.196391	-0.067584	-0.047535	-0.802872	0.202305	-0.558758
20781	10.223164	0.461986	-3.501409	-0.551851	0.155600	-0.246680	-0.842285	0.189838	-0.073500	-0.055421	-0.801121	0.200839	-0.561068
20782	10.142884	0.405308	-3.756795	-0.539536	0.061513	-0.210584	-0.845198	0.183279	-0.076896	-0.060542	-0.800640	0.201461	-0.561002
20783	9.736436	0.520182	-3.573895	-0.548855	0.018090	-0.191926	-0.845734	0.177826	-0.077507	-0.067229	-0.800145	0.200991	-0.561116
20784	9.227201	0.469596	-3.287528	-0.543282	0.033179	-0.177924	-0.847113	0.172511	-0.077412	-0.071925	-0.799794	0.202203	-0.560597
20785	9.002718	0.538436	-2.940051	-0.557961	-0.014186	-0.117703	-0.848626	0.166365	-0.079697	-0.077797	-0.799288	0.203079	-0.560218
20786	9.080193	0.484421	-2.997542	-0.561648	-0.062524	-0.050205	-0.847077	0.164116	-0.077639	-0.080964	-0.799417	0.206679	-0.558266
20787	9.167983	0.672208	-3.023918	-0.542676	-0.087132	-0.026788	-0.848477	0.163130	-0.074428	-0.085275	-0.799329	0.208966	-0.556897
20788	9.295197	0.786372	-3.189670	-0.549756	-0.043599	-0.051859	-0.850020	0.163127	-0.072601	-0.088344	-0.799229	0.212367	-0.555273
20789	9.315330	0.790428	-3.293642	-0.549461	-0.125239	-0.089384	-0.850570	0.160183	-0.070534	-0.093306	-0.799770	0.213811	-0.553124
20790	9.365710	0.795200	-3.252686	-0.552841	-0.069139	-0.113645	-0.851823	0.157514	-0.066364	-0.097001	-0.800165	0.216296	-0.550947
20791	9.306107	0.809531	-3.339752	-0.549442	-0.101458	-0.128452	-0.852084	0.152612	-0.064738	-0.102503	-0.800558	0.217090	-0.549065
20792	9.136852	0.781766	-3.312637	-0.549345	-0.090733	-0.121479	-0.853195	0.149526	-0.061690	-0.106131	-0.801182	0.219449	-0.546521
20793	9.257645	0.926346	-3.258837	-0.558289	-0.054512	-0.135035	-0.854862	0.145887	-0.060180	-0.112053	-0.801016	0.220154	-0.545297
20794	9.247632	0.970331	-3.191659	-0.549891	-0.024064	-0.119200	-0.854564	0.141688	-0.060086	-0.115954	-0.800854	0.222406	-0.543805
20795	9.213736	1.070017	-3.129902	-0.563351	-0.000705	-0.105343	-0.854543	0.136930	-0.059857	-0.121871	-0.799899	0.223528	-0.543455
20796	9.232395	1.077693	-3.043027	-0.552289	0.024405	-0.098290	-0.857056	0.134842	-0.061534	-0.125792	-0.799065	0.226018	-0.542759
20797	9.169278	1.138989	-2.966305	-0.537760	0.015125	-0.076841	-0.856055	0.130504	-0.062285	-0.131055	-0.797815	0.227282	-0.542825
20798	9.163258	1.171501	-2.797520	-0.552211	0.020369	-0.052277	-0.856323	0.127850	-0.063288	-0.134448	-0.796772	0.230510	-0.542166
20799	9.402018	1.107105	-2.806786	-0.554028	-0.001574	-0.013199	-0.856882	0.127431	-0.063288	-0.139192	-0.795309	0.233009	-0.542049
20800	9.548651	0.973330	-2.795825	-0.539557	-0.048146	0.049194	-0.856610	0.129106	-0.062156	-0.140956	-0.794525	0.237894	-0.540618
20801	9.807625	0.929890	-2.911668	-0.559622	-0.083477	0.084614	-0.856620	0.130916	-0.059345	-0.144319	-0.793409	0.242241	-0.539438
20802	9.807973	0.755078	-3.040197	-0.547168	-0.128493	0.074405	-0.856081	0.135243	-0.056373	-0.145531	-0.793291	0.247827	-0.536742
20803	9.433151	0.728957	-2.957250	-0.517960	-0.099736	0.062101	-0.856659	0.138163	-0.050475	-0.148363	-0.792519	0.251431	-0.535430
20804	9.018214	0.646600	-3.018599	-0.545686	-0.160536	0.019595	-0.856668	0.139408	-0.045995	-0.149964	-0.792965	0.256216	-0.532044
20805	8.839935	0.611112	-3.075956	-0.569237	-0.147733	0.008587	-0.855280	0.141346	-0.040681	-0.153898	-0.792766	0.259691	-0.529526
20806	8.937622	0.493216	-3.280155	-0.554464	-0.113503	0.003256	-0.855565	0.141329	-0.035095	-0.156044	-0.792710	0.264157	-0.526765
20807	9.227933	0.621714	-3.308556	-0.547023	-0.083821	0.009430	-0.855147	0.141316	-0.031469	-0.159902	-0.791845	0.267247	-0.525349
20808	9.365341	0.483282	-3.664805	-0.539255	-0.025454	0.029537	-0.856565	0.144386	-0.027936	-0.161988	-0.790721	0.271681	-0.524128
20809	8.988602	0.311332	-3.715541	-0.546134	0.015750	0.053876	-0.855592	0.146059	-0.026949	-0.165832	-0.788531	0.275183	-0.524397
20810	8.669980	0.298841	-3.714975	-0.548259	0.066340	0.134861	-0.853649	0.150531	-0.026359	-0.167443	-0.785781	0.281055	-0.524900
20811	8.764565	0.270728	-3.477992	-0.559709	0.119362	0.155637	-0.854230	0.155293	-0.027283	-0.170916	-0.781835	0.285980	-0.527008
20812	8.957073	0.112408	-3.481316	-0.552108	0.153291	0.187384	-0.853273	0.161030	-0.028207	-0.172499	-0.777770	0.292389	-0.528987
20813	9.153515	-0.171266	-3.430087	-0.542993	0.133097	0.224770	-0.849660	0.169434	-0.033173	-0.174943	-0.773245	0.298172	-0.531584
20814	9.524825	-0.284829	-3.438982	-0.541369	0.097025	0.232150	-0.848856	0.178396	-0.035878	-0.175519	-0.769445	0.305315	-0.532851
20815	9.737875	-0.233386	-3.500248	-0.566238	0.057786	0.203845	-0.845676	0.189029	-0.037746	-0.177975	-0.765673	0.311289	-0.534012
20816	9.518040	-0.047600	-3.383630	-0.542039	0.038276	0.154681	-0.845700	0.194627	-0.037827	-0.178999	-0.762885	0.317421	-0.534051
20817	9.341640	-0.065700	-3.363861	-0.542330	0.004258	0.128308	-0.843482	0.199650	-0.035140	-0.181480	-0.760178	0.322182	-0.534222
20818	9.243585	-0.059008	-3.165669	-0.542819	-0.053133	0.096779	-0.843356	0.202439	-0.032320	-0.182528	-0.758669	0.327745	-0.532624
20819	9.262520	-0.117004	-3.145717	-0.539411	-0.085498	0.087283	-0.841838	0.206896	-0.026981	-0.184760	-0.757146	0.332192	-0.531264
20820	9.195786	-0.054237	-3.223650	-0.572385	-0.127633	0.080961	-0.840732	0.209678	-0.022773	-0.185916	-0.756365	0.338082	-0.528250
20821	9.206211	-0.113101	-3.351069	-0.543434	-0.148443	0.076121	-0.840475	0.213572	-0.015755	-0.187854	-0.755517	0.342655	-0.525827
20822	9.254590	-0.084408	-3.351454	-0.554434	-0.148126	0.047695	-0.838392	0.217188	-0.010289	-0.188932	-0.755181	0.347905	-0.522464
20823	9.337337	-0.046703	-3.422058	-0.556143	-0.117245	0.022741	-0.837844	0.219131	-0.005946	-0.191794	-0.754277	0.351703	-0.520179
20824	9.325219	-0.138698	-3.459676	-0.539678	-0.088270	-0.002027	-0.839250	0.219401	-0.001884	-0.193572	-0.753669	0.355803	-0.517608
20825	9.302834	-0.150140	-3.379781	-0.537898	-0.080883	-0.023293	-0.839255	0.219951	0.001193	-0.196851	-0.752743	0.358596	-0.515788
20826	9.186889	-0.161447	-3.372251	-0.548792	-0.073517	-0.036760	-0.838423	0.221620	0.003717	-0.199220	-0.752152	0.362196	-0.513218
20827	9.143367	-0.059299	-3.312925	-0.556974	-0.058872	-0.058176	-0.838419	0.219930	0.007049	-0.203264	-0.751135	0.364590	-0.511423
20828	9.215753	-0.117919	-3.338947	-0.570651	-0.054963	-0.084006	-0.838408	0.216987	0.008415	-0.206569	-0.750566	0.367615	-0.508762
20829	8.974229	-0.135638	-3.323928	-0.519750	-0.044311	-0.095913	-0.840092	0.217549	0.008713	-0.210505	-0.749789	0.369021	-0.507274
20830	9.559400	-0.108729	-3.455491	-0.539753	-0.023948	-0.136836	-0.841477	0.213351	0.009796	-0.214101	-0.749385	0.370798	-0.505066
20831	9.736582	0.272814	-3.711279	-0.544972	0.036795	-0.170790	-0.841737	0.209160	0.007800	-0.219744	-0.748196	0.371004	-0.504254
20832	9.267467	0.271665	-3.594657	-0.532092	0.099438	-0.236589	-0.844103	0.205816	0.005271	-0.225135	-0.747276	0.370658	-0.503493
20833	8.400212	0.476110	-3.078693	-0.566248	0.177062	-0.247372	-0.847295	0.199686	-0.000631	-0.232872	-0.745082	0.369305	-0.504220
20834	8.510975	0.773768	-2.903358	-0.557460	0.159300	-0.278070	-0.848231	0.190191	-0.006027	-0.239483	-0.743679	0.368298	-0.503930
20835	8.863878	0.669292	-3.023479	-0.533414	0.213078	-0.255054	-0.851553	0.182110	-0.014461	-0.247041	-0.741244	0.366298	-0.505326
20836	8.839315	0.635857	-2.984412	-0.563314	0.327788	-0.172963	-0.852924	0.177394	-0.025946	-0.253882	-0.737248	0.366046	-0.507956
20837	9.787538	0.919004	-3.126569	-0.551668	0.424590	-0.109490	-0.852347	0.176034	-0.038388	-0.261722	-0.731392	0.365274	-0.512974
20838	10.501988	1.182024	-3.630631	-0.567447	0.305460	-0.264436	-0.853299	0.171741	-0.051547	-0.269355	-0.728146	0.363801	-0.514685
20839	9.423506	1.432929	-3.240549	-0.541374	0.311269	-0.336914	-0.855765	0.161154	-0.064202	-0.278489	-0.725042	0.360136	-0.516778
20840	9.159965	1.357412	-3.215191	-0.558460	0.294406	-0.260996	-0.855714	0.151823	-0.077700	-0.285826	-0.721812	0.358622	-0.518345
20841	9.770531	1.358426	-3.211187	-0.567484	0.211839	-0.085311	-0.857648	0.146956	-0.085553	-0.291948	-0.717691	0.359401	-0.520112
20842	9.557352	1.425864	-3.076342	-0.530389	0.164331	-0.035087	-0.856381	0.146407	-0.089896	-0.295574	-0.714281	0.361565	-0.521258
20843	9.229764	1.376516	-3.181670	-0.566462	0.060079	-0.049091	-0.854688	0.145022	-0.095507	-0.300149	-0.711456	0.363751	-0.520986
20844	8.953817	1.315894	-3.105719	-0.554233	-0.024775	-0.041418	-0.854827	0.145028	-0.097041	-0.302791	-0.709878	0.367178	-0.519203
20845	9.167278	1.376698	-3.215416	-0.560116	-0.118806	0.001610	-0.857502	0.147548	-0.095459	-0.305385	-0.708570	0.371119	-0.516662
20846	9.221327	1.419220	-3.317447	-0.556213	-0.092048	0.030706	-0.856666	0.147670	-0.090578	-0.306797	-0.707101	0.375977	-0.514321
20847	9.233426	1.348822	-3.355338	-0.546387	-0.142897	0.069168	-0.856393	0.148920	-0.087915	-0.308260	-0.705605	0.380900	-0.511872
20848	9.185738	1.239576	-3.482118	-0.545400	-0.150340	0.093977	-0.856402	0.150022	-0.082739	-0.308405	-0.704265	0.386872	-0.509143
20849	9.159366	1.290505	-3.480235	-0.549035	-0.157668	0.109020	-0.856425	0.153774	-0.074882	-0.309319	-0.702574	0.392488	-0.506620
20850	9.096286	1.356619	-3.405983	-0.541715	-0.143255	0.104586	-0.855056	0.160331	-0.069799	-0.309331	-0.701038	0.398494	-0.504046
20851	9.153854	1.278971	-3.397945	-0.561528	-0.134436	0.136148	-0.854239	0.164788	-0.064176	-0.310275	-0.698785	0.404471	-0.501830
20852	9.003424	1.188453	-3.338743	-0.566933	-0.130862	0.139556	-0.851587	0.166445	-0.059293	-0.310354	-0.696615	0.411106	-0.499400
20853	9.035939	1.131098	-3.202835	-0.559483	-0.110371	0.160742	-0.851614	0.171463	-0.053099	-0.311166	-0.693883	0.417241	-0.497607
20854	9.339967	1.158316	-3.181799	-0.559394	-0.104221	0.182001	-0.849413	0.179833	-0.046887	-0.310901	-0.691063	0.424181	-0.495826
20855	9.696862	1.204775	-3.122388	-0.548257	-0.071989	0.203241	-0.847204	0.186810	-0.042643	-0.311419	-0.687599	0.430519	-0.494853
20856	9.517800	0.939644	-3.189262	-0.545191	-0.036154	0.220682	-0.846113	0.193234	-0.039514	-0.311118	-0.683779	0.437377	-0.494320
20857	9.060790	0.528253	-2.964177	-0.567752	-0.010744	0.203297	-0.844603	0.200078	-0.036942	-0.312375	-0.679521	0.443492	-0.493952
20858	8.963657	0.471170	-2.915085	-0.537037	0.002391	0.128352	-0.844212	0.206794	-0.037014	-0.313180	-0.676110	0.448724	-0.493396
20859	9.176261	0.459952	-2.949072	-0.542537	0.037389	0.050268	-0.841701	0.209301	-0.035193	-0.315986	-0.672850	0.452190	-0.492900
20860	9.514760	0.326416	-3.093012	-0.541571	0.061172	0.014807	-0.840448	0.211116	-0.034904	-0.318480	-0.669808	0.455535	-0.492357
20861	9.146076	-0.091545	-3.056443	-0.564187	0.052933	0.033924	-0.839887	0.211540	-0.036580	-0.321820	-0.666368	0.458890	-0.491737
20862	9.109757	-0.156669	-3.072582	-0.556668	0.074225	0.065713	-0.838920	0.214332	-0.035302	-0.324115	-0.662591	0.462949	-0.491530
20863	9.348913	-0.107459	-3.078283	-0.543841	0.094917	0.065792	-0.838241	0.219649	-0.035531	-0.327186	-0.658537	0.466251	-0.491821
20864	9.460675	-0.055438	-3.149086	-0.551179	0.095163	0.044506	-0.838947	0.221053	-0.036627	-0.329785	-0.654739	0.469807	-0.491773
20865	9.252764	-0.124132	-3.135959	-0.537584	0.086036	0.047323	-0.837276	0.223855	-0.038705	-0.332806	-0.650952	0.472856	-0.491843
20866	9.276591	-0.184635	-3.125651	-0.567463	0.093266	0.060195	-0.836304	0.225808	-0.037715	-0.335420	-0.646868	0.476756	-0.491689
20867	9.332889	-0.214715	-3.241372	-0.555575	0.094893	0.074492	-0.834917	0.229588	-0.039362	-0.338417	-0.642583	0.480269	-0.491836
20868	9.304592	-0.130710	-2.976481	-0.509321	0.085539	0.087467	-0.835206	0.231975	-0.041568	-0.339915	-0.638657	0.483966	-0.492293
20869	9.377138	-0.359141	-3.104508	-0.558017	0.105116	0.139847	-0.832989	0.237845	-0.040966	-0.342326	-0.633584	0.488257	-0.492939
20870	9.410339	-0.286157	-2.994218	-0.540029	0.076120	0.149093	-0.831607	0.242602	-0.041764	-0.343485	-0.628889	0.493062	-0.493363
20871	9.534538	-0.242263	-2.806404	-0.536435	0.080681	0.142052	-0.829255	0.249590	-0.040872	-0.345296	-0.624135	0.497308	-0.493872
20872	9.629056	-0.277114	-2.873797	-0.529247	0.074497	0.126269	-0.827449	0.253365	-0.041405	-0.346497	-0.619700	0.501688	-0.494187
20873	9.417447	-0.371414	-2.708154	-0.565873	0.036956	0.108315	-0.826065	0.257279	-0.041096	-0.348512	-0.615469	0.506082	-0.493578
20874	9.533840	-0.488944	-2.835062	-0.560880	-0.034998	0.093791	-0.825106	0.262028	-0.039100	-0.349293	-0.612170	0.511093	-0.491961
20875	9.350019	-0.618355	-2.845453	-0.533733	-0.064106	0.107504	-0.823592	0.268033	-0.036676	-0.349837	-0.609127	0.515847	-0.490388
20876	9.319641	-0.662599	-2.994728	-0.548330	-0.085757	0.118077	-0.823332	0.271796	-0.032311	-0.349676	-0.606116	0.521346	-0.488413
20877	9.619717	-0.510013	-3.025828	-0.541538	-0.124844	0.058323	-0.822092	0.275550	-0.025861	-0.350108	-0.604090	0.525990	-0.485627
20878	9.690354	-0.399478	-3.056151	-0.561766	-0.131435	0.002425	-0.820986	0.278048	-0.020120	-0.350732	-0.602596	0.530500	-0.482115
20879	9.541545	-0.307088	-3.117390	-0.561957	-0.127255	-0.062197	-0.821259	0.275374	-0.015260	-0.352516	-0.601694	0.533885	-0.478188
20880	9.521985	-0.314033	-3.088291	-0.538288	-0.104621	-0.086835	-0.823227	0.275498	-0.009101	-0.353981	-0.601017	0.536876	-0.474594
20881	9.261108	-0.367954	-3.084924	-0.559834	-0.091454	-0.041228	-0.822939	0.272682	-0.004108	-0.355893	-0.599537	0.540225	-0.471225
20882	9.221128	-0.395688	-2.922670	-0.548869	-0.099081	-0.002148	-0.822665	0.272798	0.003011	-0.356725	-0.597785	0.544265	-0.468162
20883	9.167878	-0.317659	-2.865479	-0.552355	-0.075707	0.004741	-0.823235	0.274044	0.007635	-0.358259	-0.595681	0.547958	-0.465356
20884	9.143819	-0.155159	-2.797188	-0.532347	-0.053985	-0.016377	-0.824783	0.274452	0.012397	-0.359499	-0.593749	0.551324	-0.462887
20885	9.263342	-0.021190	-2.895494	-0.575821	-0.010152	-0.056032	-0.823799	0.273323	0.014611	-0.362584	-0.591509	0.554012	-0.460132
20886	9.900183	0.106405	-3.105571	-0.541578	0.105261	-0.073877	-0.824358	0.273046	0.014054	-0.366210	-0.588646	0.555603	-0.459011
20887	10.016200	0.313997	-3.028305	-0.537056	0.128991	-0.107539	-0.825886	0.270967	0.009019	-0.370850	-0.585953	0.556277	-0.457913
20888	9.228741	0.377700	-2.909564	-0.575410	0.120487	-0.154095	-0.825448	0.267478	0.005908	-0.375756	-0.583556	0.557093	-0.455980
20889	8.807051	0.687204	-2.535513	-0.528131	0.163795	-0.191028	-0.828654	0.264281	0.001712	-0.381439	-0.581518	0.556400	-0.454709
20890	9.013897	0.698588	-2.439266	-0.540631	0.176040	-0.141670	-0.829186	0.259132	-0.006434	-0.386420	-0.578695	0.556583	-0.453880
20891	9.188169	0.495886	-2.601544	-0.558404	0.220100	-0.120900	-0.831826	0.254673	-0.010368	-0.392433	-0.575095	0.556490	-0.453410
20892	9.352448	0.499563	-2.621135	-0.545246	0.280215	-0.098080	-0.833354	0.252739	-0.016937	-0.398197	-0.570756	0.556355	-0.454033
20893	9.279817	0.577774	-2.554255	-0.545559	0.293836	-0.209639	-0.834728	0.248298	-0.027024	-0.405652	-0.567525	0.554482	-0.453774
20894	9.036083	0.703399	-2.806624	-0.536321	0.335577	-0.248734	-0.835678	0.242873	-0.036286	-0.413245	-0.564358	0.552030	-0.453864
20895	9.480297	1.191081	-3.211347	-0.555926	0.401515	-0.247426	-0.838851	0.233688	-0.049479	-0.422276	-0.560424	0.548853	-0.454278
20896	9.647728	1.588777	-2.826988	-0.550294	0.478513	-0.293767	-0.840493	0.226873	-0.060844	-0.431923	-0.556226	0.544713	-0.455350
20897	10.286025	1.985243	-2.165372	-0.552437	0.385497	-0.162145	-0.840323	0.222013	-0.072342	-0.439894	-0.551453	0.542455	-0.456218
20898	10.054078	1.977221	-2.135976	-0.551595	0.159120	-0.040484	-0.840865	0.219381	-0.080183	-0.443705	-0.547309	0.543833	-0.455878
20899	9.676247	1.874030	-2.013505	-0.533948	0.032183	0.032947	-0.841293	0.221202	-0.080300	-0.445847	-0.543785	0.546600	-0.454694
20900	9.367199	1.628839	-2.114256	-0.542547	-0.044339	0.026149	-0.840468	0.224268	-0.077343	-0.446708	-0.540817	0.550401	-0.452799
20901	9.350905	1.633306	-2.189188	-0.547499	-0.104537	0.010538	-0.841737	0.225382	-0.074669	-0.447694	-0.538659	0.554233	-0.449713
20902	9.483446	1.748979	-2.108503	-0.557329	-0.212464	-0.003030	-0.839919	0.225359	-0.068821	-0.447092	-0.537358	0.559320	-0.445552
20903	9.439216	1.898238	-2.245421	-0.546051	-0.156747	0.007392	-0.841473	0.226740	-0.062234	-0.447512	-0.535703	0.563524	-0.441809
20904	9.556752	1.847173	-2.177353	-0.533379	-0.184182	0.046647	-0.841346	0.228677	-0.055793	-0.446495	-0.533758	0.568635	-0.438634
20905	9.408072	1.653424	-2.392457	-0.557340	-0.265392	0.070706	-0.841360	0.229907	-0.046567	-0.445233	-0.532215	0.574531	-0.434084
20906	9.311303	1.484542	-2.443601	-0.538890	-0.235015	0.087504	-0.840968	0.234489	-0.036193	-0.443298	-0.530138	0.580520	-0.430624
20907	9.193002	1.563371	-2.710114	-0.539367	-0.188459	0.119943	-0.840009	0.237956	-0.027230	-0.442280	-0.527482	0.586039	-0.427446
20908	9.373010	1.754536	-2.490190	-0.543737	-0.165273	0.150762	-0.838068	0.241427	-0.020369	-0.440621	-0.523964	0.592058	-0.425184
20909	9.382368	1.825011	-2.418500	-0.549130	-0.138900	0.126660	-0.837257	0.247425	-0.015008	-0.440224	-0.520687	0.597223	-0.422389
20910	9.269532	1.636172	-2.585382	-0.563631	-0.134179	0.108729	-0.836441	0.252163	-0.009661	-0.439458	-0.517173	0.602637	-0.419806
20911	9.495588	1.543280	-2.526657	-0.547115	-0.098060	0.093693	-0.835057	0.255362	-0.004892	-0.439806	-0.513935	0.607018	-0.417098
20912	9.857164	1.201986	-2.634482	-0.555866	-0.040104	0.069385	-0.833254	0.258983	-0.000960	-0.440394	-0.510134	0.611084	-0.415202
20913	9.440058	0.857176	-2.543089	-0.534967	-0.022725	0.022503	-0.835357	0.258985	-0.000106	-0.442119	-0.507215	0.613923	-0.412749
20914	9.018930	0.851102	-2.392648	-0.538875	0.051522	0.076755	-0.832705	0.261213	0.001293	-0.443577	-0.502680	0.617073	-0.412036
20915	9.164046	0.722930	-1.874328	-0.552372	0.085850	0.072836	-0.831867	0.262907	-0.003582	-0.446391	-0.498060	0.619548	-0.410892
20916	9.233992	0.756937	-2.162339	-0.525982	0.091214	0.066067	-0.831036	0.265428	-0.005098	-0.448271	-0.493410	0.622087	-0.410618
20917	9.534154	0.877942	-2.219665	-0.544218	0.069487	0.091721	-0.830627	0.268369	-0.006047	-0.450634	-0.488731	0.624766	-0.409559
20918	9.834233	0.637835	-2.439686	-0.536803	0.067418	0.121055	-0.829797	0.271172	-0.007979	-0.451844	-0.483457	0.628100	-0.409387
20919	9.264092	0.346171	-2.505740	-0.548077	0.000850	0.107027	-0.828552	0.274804	-0.007113	-0.453229	-0.479082	0.631527	-0.407723
20920	9.128158	0.323422	-2.415902	-0.554930	0.070255	0.104716	-0.825621	0.278161	-0.008776	-0.454756	-0.473788	0.634772	-0.407169
20921	9.432705	0.127209	-2.568762	-0.547835	0.045196	0.086420	-0.824933	0.280959	-0.009031	-0.456828	-0.469281	0.637551	-0.405724
20922	9.557405	-0.081401	-2.566601	-0.551502	0.052718	0.054483	-0.824388	0.284595	-0.008718	-0.458478	-0.464765	0.640405	-0.404565
20923	9.895108	-0.049457	-2.528749	-0.540697	0.035490	0.065402	-0.822993	0.286557	-0.010803	-0.460493	-0.460638	0.642976	-0.402916
20924	10.089239	-0.226064	-2.749336	-0.544767	-0.060222	0.093393	-0.823284	0.288225	-0.007014	-0.460287	-0.456561	0.647130	-0.401136
20925	9.466498	-0.146922	-2.701060	-0.545657	-0.189761	0.063981	-0.822041	0.291562	-0.001545	-0.459406	-0.454183	0.651767	-0.397321
20926	9.444310	-0.208951	-2.980627	-0.519054	-0.027115	0.097795	-0.821920	0.295046	0.002678	-0.459346	-0.449988	0.655402	-0.396182
20927	9.380845	-0.464918	-3.011514	-0.560090	-0.204344	0.088629	-0.820531	0.297410	0.006321	-0.458137	-0.447231	0.660479	-0.392254
20928	9.419156	-0.401890	-2.942196	-0.550572	-0.143342	0.113148	-0.819707	0.299905	0.012762	-0.456685	-0.443421	0.665510	-0.389760
20929	9.433120	-0.709411	-3.023353	-0.565314	-0.186511	0.111438	-0.818053	0.305197	0.019505	-0.455513	-0.440117	0.670618	-0.386104
20930	9.388648	-0.450876	-3.076921	-0.549350	-0.203933	0.038334	-0.816665	0.306565	0.027884	-0.453779	-0.437742	0.675468	-0.382373
20931	9.230801	-0.205736	-3.453969	-0.552873	-0.171153	0.002723	-0.815276	0.307935	0.035984	-0.453488	-0.435855	0.679343	-0.377985
20932	9.359818	-0.006728	-3.190571	-0.542856	-0.120177	-0.058474	-0.815273	0.305671	0.043638	-0.453537	-0.434178	0.682488	-0.374170
20933	9.215687	0.051815	-3.249022	-0.547510	-0.118011	-0.097485	-0.817515	0.303971	0.051455	-0.454647	-0.433277	0.684933	-0.369370
20934	9.007094	0.213954	-3.037920	-0.531009	-0.069205	-0.125932	-0.818339	0.299199	0.056576	-0.455773	-0.432226	0.686907	-0.365528
20935	9.098330	0.296177	-2.937475	-0.547146	-0.022153	-0.138770	-0.820282	0.294441	0.058077	-0.458483	-0.431169	0.688081	-0.361152
20936	9.341627	0.348337	-2.853813	-0.561592	0.017926	-0.176288	-0.821944	0.289686	0.058599	-0.461416	-0.429874	0.689011	-0.357165
20937	9.999322	0.472129	-3.264426	-0.544287	0.194940	-0.221235	-0.824868	0.285784	0.055650	-0.467665	-0.428402	0.687397	-0.353902
20938	9.563590	0.660168	-3.004983	-0.554690	0.345499	-0.332054	-0.826638	0.275607	0.045507	-0.476103	-0.426936	0.683823	-0.351336
20939	8.397167	0.575545	-2.640035	-0.547273	0.538461	-0.370574	-0.832743	0.264337	0.030361	-0.488038	-0.424993	0.677543	-0.349479
20940	8.225476	1.007897	-2.079220	-0.556990	0.566624	-0.294788	-0.838288	0.253779	0.010751	-0.499108	-0.421325	0.671973	-0.349040
20941	9.811675	1.276645	-2.335635	-0.569350	0.551076	-0.140539	-0.842445	0.246007	-0.005770	-0.509634	-0.415859	0.667406	-0.349147
20942	10.519554	2.033188	-2.378852	-0.546809	0.469349	-0.266917	-0.841568	0.241164	-0.023136	-0.518976	-0.412472	0.662795	-0.348187
20943	9.940025	1.697736	-2.499980	-0.527422	0.322670	-0.205790	-0.845729	0.233235	-0.034354	-0.526465	-0.409851	0.659554	-0.346187
20944	9.563344	1.816620	-2.418649	-0.540276	0.330347	-0.255593	-0.845395	0.223058	-0.046188	-0.533741	-0.407278	0.656319	-0.344224
20945	9.830704	1.538543	-2.174275	-0.547622	0.246311	-0.124229	-0.847743	0.217508	-0.058791	-0.539754	-0.403881	0.654590	-0.342136
20946	9.697837	1.434776	-1.897483	-0.546394	0.117738	-0.058015	-0.850103	0.213617	-0.065235	-0.542885	-0.400070	0.655217	-0.340457
20947	9.651300	1.661530	-2.011100	-0.554306	0.000412	-0.030823	-0.848555	0.212501	-0.067352	-0.545058	-0.397049	0.656895	-0.337273
20948	9.553883	1.777262	-2.152406	-0.525337	-0.030588	-0.005522	-0.847707	0.210821	-0.067795	-0.545696	-0.393766	0.659374	-0.335244
20949	9.248324	1.739646	-2.291722	-0.547362	-0.069177	-0.014450	-0.849251	0.210957	-0.065548	-0.546759	-0.391080	0.661866	-0.331729
20950	9.232971	1.580462	-2.256097	-0.549439	-0.124291	0.002647	-0.849540	0.212202	-0.061066	-0.546271	-0.388025	0.665558	-0.328721
20951	9.446139	1.430138	-2.119393	-0.557714	-0.023864	0.061222	-0.849964	0.212759	-0.059661	-0.547487	-0.383916	0.668176	-0.326200
20952	9.457705	1.605476	-2.280839	-0.571658	-0.224722	0.064095	-0.849980	0.214690	-0.051405	-0.545381	-0.380418	0.673537	-0.322783
20953	9.311726	1.624791	-2.430669	-0.542672	-0.263969	0.103579	-0.848877	0.217461	-0.043567	-0.542946	-0.377442	0.678949	-0.319024
20954	9.346101	1.679852	-2.479656	-0.549187	-0.179878	0.173773	-0.848060	0.221351	-0.035716	-0.540518	-0.372368	0.684426	-0.317400
20955	9.031143	1.658580	-2.334019	-0.556410	-0.174530	0.178890	-0.846978	0.228593	-0.025878	-0.538866	-0.367618	0.689445	-0.314874
20956	9.439529	1.765141	-2.659537	-0.560030	-0.159774	0.150561	-0.844490	0.235280	-0.018848	-0.536882	-0.362569	0.694518	-0.312964
20957	9.227217	1.635531	-2.730295	-0.532927	-0.221714	0.207819	-0.843810	0.238896	-0.012394	-0.534169	-0.357937	0.700027	-0.310656
20958	9.467463	1.525816	-2.642406	-0.541907	-0.201796	0.204084	-0.841884	0.245296	-0.002571	-0.531069	-0.352549	0.705730	-0.309225
20959	9.332398	1.524175	-2.654289	-0.548964	-0.161105	0.189570	-0.839118	0.251973	0.007528	-0.529384	-0.347594	0.710473	-0.306853
20960	9.547638	1.546696	-2.700737	-0.559877	-0.147260	0.161982	-0.836346	0.257821	0.014268	-0.527380	-0.342226	0.715321	-0.305068
20961	9.566261	1.382298	-2.691679	-0.539718	-0.122125	0.161162	-0.833847	0.261990	0.021271	-0.526329	-0.337510	0.719317	-0.302732
20962	9.224675	1.147946	-2.637865	-0.552939	-0.068134	0.169419	-0.833453	0.267434	0.025094	-0.525319	-0.331587	0.723262	-0.301631
20963	9.170368	0.880202	-2.610641	-0.559019	-0.013805	0.140659	-0.830956	0.273019	0.027087	-0.526051	-0.326288	0.726027	-0.299485
20964	9.300216	0.814317	-2.581085	-0.551750	-0.002840	0.121232	-0.829007	0.276092	0.027383	-0.526228	-0.320649	0.728892	-0.298304
20965	9.377245	0.692792	-2.613660	-0.560788	0.026459	0.074946	-0.828735	0.278620	0.024336	-0.527922	-0.316028	0.730754	-0.295673
20966	9.357237	0.499563	-2.616309	-0.544282	0.048019	0.072324	-0.827904	0.280856	0.024632	-0.529054	-0.310854	0.732669	-0.294394
20967	9.303274	0.272746	-2.613706	-0.529604	0.069629	0.064361	-0.826647	0.282259	0.022404	-0.531217	-0.306446	0.733771	-0.292367
20968	9.375600	0.282047	-2.599409	-0.537023	0.051750	0.053784	-0.825816	0.285065	0.019635	-0.532439	-0.301578	0.735441	-0.291009
20969	9.399755	0.218853	-2.632564	-0.546062	0.051714	0.062523	-0.826659	0.286196	0.016582	-0.534420	-0.297110	0.736769	-0.288603
20970	9.428565	0.238185	-2.603823	-0.540857	0.023938	0.043300	-0.824137	0.286755	0.015033	-0.535288	-0.292496	0.738649	-0.286899
20971	9.332002	0.083680	-2.674458	-0.558629	0.064264	0.074655	-0.823589	0.289551	0.015476	-0.537426	-0.287626	0.739935	-0.284501
20972	9.484954	-0.073154	-2.866215	-0.558280	0.098278	0.101010	-0.823042	0.293479	0.012023	-0.539132	-0.281525	0.741394	-0.283575
20973	9.722048	-0.199221	-2.691153	-0.548564	0.051315	0.110282	-0.821651	0.296707	0.008138	-0.540768	-0.276285	0.742911	-0.281637
20974	9.703021	-0.184783	-2.720284	-0.551522	-0.006657	0.145989	-0.820830	0.301181	0.008457	-0.540585	-0.270158	0.745649	-0.280694
20975	9.548661	-0.227520	-2.753429	-0.560528	-0.012288	0.173306	-0.818033	0.302715	0.008172	-0.540937	-0.264182	0.748204	-0.278900
20976	9.451085	-0.381201	-2.693593	-0.536975	-0.019524	0.162083	-0.815822	0.309843	0.009067	-0.540350	-0.258017	0.751014	-0.278258
20977	9.456144	-0.349909	-2.708446	-0.513453	-0.041370	0.174883	-0.813458	0.313891	0.010626	-0.539960	-0.252658	0.753567	-0.277027
20978	9.554624	-0.512560	-2.726093	-0.537295	-0.058885	0.132249	-0.810679	0.319337	0.011918	-0.538904	-0.247134	0.756585	-0.275836
20979	9.421648	-0.574552	-2.725224	-0.552105	-0.092845	0.107480	-0.810271	0.322275	0.011805	-0.538258	-0.242630	0.759515	-0.273031
20980	9.397911	-0.628051	-2.801916	-0.543066	-0.089045	0.081015	-0.810149	0.326191	0.012404	-0.537020	-0.237962	0.762578	-0.271033
20981	9.513324	-0.652672	-2.758302	-0.554195	-0.101201	0.037631	-0.808336	0.327716	0.015197	-0.536594	-0.234515	0.765224	-0.267398
20982	9.464040	-0.651064	-2.937060	-0.541511	-0.097423	0.012100	-0.808347	0.329523	0.018985	-0.535563	-0.230942	0.767990	-0.264629
20983	9.413841	-0.563872	-2.957296	-0.563405	-0.109910	0.009268	-0.806945	0.329235	0.020646	-0.535158	-0.227850	0.770605	-0.260496
20984	9.375915	-0.452683	-2.992314	-0.547056	-0.099022	-0.007407	-0.806664	0.328953	0.021060	-0.534204	-0.224508	0.773280	-0.257411
20985	9.347312	-0.467335	-3.045270	-0.542439	-0.079064	-0.025174	-0.807510	0.329502	0.024841	-0.534323	-0.221992	0.775261	-0.253356
20986	9.209326	-0.439459	-2.977741	-0.563246	-0.057253	-0.037079	-0.808352	0.329500	0.025965	-0.534216	-0.218707	0.777394	-0.249877
20987	9.221506	-0.454172	-2.999339	-0.544940	-0.019232	-0.066290	-0.807926	0.327957	0.026922	-0.535450	-0.216485	0.778530	-0.245596
20988	9.302946	-0.531758	-2.957505	-0.544825	0.002453	-0.072610	-0.807914	0.325301	0.026057	-0.536347	-0.213640	0.779739	-0.242274
20989	9.452760	-0.474675	-2.953511	-0.537416	0.040481	-0.094835	-0.809308	0.324196	0.022706	-0.538591	-0.211636	0.780037	-0.238057
20990	9.651716	-0.307102	-3.008805	-0.542975	0.055422	-0.146236	-0.811667	0.319599	0.018210	-0.540638	-0.209691	0.780318	-0.234188
20991	9.569358	-0.248162	-2.941696	-0.548167	0.089498	-0.127056	-0.814588	0.314998	0.015113	-0.543818	-0.207834	0.779954	-0.229651
20992	9.342113	-0.052497	-2.798599	-0.552105	0.068214	-0.165039	-0.814854	0.312349	0.012435	-0.546162	-0.206009	0.780017	-0.225480
20993	9.287873	-0.184552	-2.714899	-0.563760	0.069695	-0.125408	-0.816094	0.307883	0.009607	-0.549061	-0.204035	0.779889	-0.220624
20994	9.177275	-0.094502	-2.725421	-0.563618	0.074770	-0.090063	-0.817627	0.306216	0.007089	-0.551192	-0.200874	0.780192	-0.217112
20995	9.490248	-0.149186	-2.652741	-0.548059	0.093600	-0.084635	-0.818721	0.300916	0.002575	-0.554191	-0.198319	0.779843	-0.213040
20996	9.588048	0.023706	-2.732122	-0.529984	0.083656	-0.087855	-0.820256	0.300234	-0.001887	-0.556292	-0.195443	0.779870	-0.210105
20997	9.443188	0.048906	-2.712879	-0.553674	0.087614	-0.116492	-0.820379	0.296889	-0.005551	-0.559324	-0.193341	0.779437	-0.205558
20998	9.322476	0.136965	-2.665375	-0.546375	0.111250	-0.144876	-0.822593	0.291314	-0.010896	-0.562131	-0.191048	0.778957	-0.201830
20999	9.336724	0.263111	-2.574983	-0.548142	0.134849	-0.162720	-0.823687	0.286299	-0.016942	-0.566029	-0.189529	0.777736	-0.197017
21000	9.451895	0.195054	-2.521219	-0.529865	0.160111	-0.175034	-0.827022	0.280870	-0.023254	-0.569621	-0.187685	0.776472	-0.193383
21001	9.436642	0.263646	-2.389068	-0.534353	0.165390	-0.159196	-0.828671	0.274603	-0.031124	-0.573888	-0.186140	0.774796	-0.188932
21002	9.435956	0.281171	-2.292612	-0.564257	0.178111	-0.156088	-0.830048	0.270149	-0.037302	-0.577776	-0.183527	0.773469	-0.185038
21003	9.546603	0.317130	-2.227921	-0.553401	0.183630	-0.172778	-0.828894	0.264298	-0.046166	-0.582400	-0.181894	0.771528	-0.180194
21004	9.546485	0.414187	-2.166181	-0.524168	0.193959	-0.134451	-0.831957	0.260971	-0.053575	-0.586267	-0.179343	0.769884	-0.177220
21005	9.609767	0.583038	-2.153652	-0.580748	0.172892	-0.165027	-0.833330	0.255962	-0.061155	-0.590745	-0.177298	0.768117	-0.171996
21006	9.566024	0.627190	-2.093679	-0.560729	0.176314	-0.155974	-0.834698	0.249550	-0.067772	-0.594504	-0.174699	0.766666	-0.168134
21007	9.579811	0.598573	-2.018474	-0.537198	0.163586	-0.155625	-0.834539	0.246496	-0.075343	-0.598603	-0.173050	0.764819	-0.163645
21008	9.608485	0.690736	-1.937387	-0.546299	0.165435	-0.155729	-0.836191	0.240500	-0.080278	-0.602104	-0.170644	0.763390	-0.159961
21009	9.551191	0.869968	-1.932061	-0.549172	0.156616	-0.175159	-0.836708	0.232273	-0.088875	-0.606154	-0.169170	0.761531	-0.155017
21010	9.462289	0.899300	-1.968514	-0.555349	0.179975	-0.165657	-0.839768	0.227962	-0.094899	-0.609897	-0.166749	0.759858	-0.151119
21011	9.411155	0.938771	-1.891565	-0.557114	0.192614	-0.168418	-0.840574	0.221698	-0.104171	-0.614440	-0.164965	0.757538	-0.146241
21012	9.574298	0.950642	-1.761436	-0.542485	0.216033	-0.173670	-0.841104	0.215986	-0.111485	-0.618663	-0.162704	0.755290	-0.142550
21013	9.738526	1.010112	-1.747822	-0.548163	0.180010	-0.169936	-0.841489	0.209439	-0.120205	-0.622929	-0.161086	0.753020	-0.137739
21014	9.841497	1.076037	-1.922668	-0.552064	0.133181	-0.167887	-0.842290	0.201771	-0.128096	-0.625871	-0.158839	0.751784	-0.133701
21015	9.846659	1.124215	-1.942543	-0.554260	0.055436	-0.137349	-0.842951	0.193393	-0.133203	-0.628136	-0.156994	0.751139	-0.128795
21016	9.792717	1.188263	-1.803041	-0.548946	0.024542	-0.112337	-0.843211	0.189347	-0.136594	-0.629259	-0.154229	0.751388	-0.125151
21017	9.880055	1.238248	-1.837543	-0.545499	-0.026271	-0.073034	-0.844885	0.187388	-0.135484	-0.630063	-0.151736	0.751914	-0.120918
21018	9.700674	1.446057	-1.636654	-0.539244	-0.062844	-0.019678	-0.844597	0.185426	-0.134669	-0.629591	-0.147906	0.753485	-0.118317
21019	9.681813	1.365825	-1.732385	-0.541855	-0.070395	0.019253	-0.844602	0.185978	-0.132151	-0.629468	-0.144180	0.754800	-0.115147
21020	9.687388	1.394274	-1.814864	-0.552886	-0.102934	0.037025	-0.846710	0.186243	-0.126269	-0.628268	-0.139405	0.757029	-0.112933
21021	9.470691	1.237672	-1.955387	-0.547566	-0.133620	0.037218	-0.846715	0.187079	-0.125143	-0.627119	-0.135481	0.759165	-0.109703
21022	9.534899	1.289418	-2.117941	-0.547594	-0.142647	0.040839	-0.845608	0.189579	-0.120380	-0.625256	-0.130790	0.761835	-0.107500
21023	9.462831	1.338082	-2.137718	-0.556738	-0.157105	0.049660	-0.847013	0.189427	-0.115624	-0.623693	-0.126613	0.764277	-0.104198
21024	9.428779	1.401536	-2.073141	-0.540342	-0.144541	0.046234	-0.848145	0.190670	-0.109740	-0.621731	-0.121919	0.766909	-0.102161
21025	9.467005	1.452512	-1.998856	-0.536816	-0.166307	0.060574	-0.847046	0.194847	-0.104121	-0.619907	-0.117846	0.769401	-0.099245
21026	9.530117	1.473636	-2.035421	-0.538373	-0.139517	0.088717	-0.847338	0.196510	-0.098937	-0.617891	-0.112502	0.772007	-0.097769
21027	9.534835	1.410670	-2.051638	-0.563769	-0.150458	0.115904	-0.845951	0.198726	-0.092922	-0.616217	-0.107217	0.774424	-0.095125
21028	9.563009	1.391734	-1.959646	-0.560388	-0.191962	0.120621	-0.846679	0.203745	-0.087001	-0.613325	-0.101193	0.777712	-0.093581
21029	9.859071	1.427338	-2.151326	-0.538665	-0.215593	0.137018	-0.846283	0.207631	-0.077471	-0.610499	-0.096014	0.780844	-0.091411
21030	9.762337	1.302060	-2.186043	-0.547495	-0.186862	0.150858	-0.843799	0.214871	-0.068202	-0.607541	-0.089652	0.784014	-0.090435
21031	9.464272	0.994649	-2.177381	-0.553640	-0.170807	0.166511	-0.842709	0.220298	-0.059778	-0.605336	-0.083744	0.786596	-0.088442
21032	9.252833	0.866275	-2.050019	-0.554373	-0.147477	0.173370	-0.842177	0.225592	-0.052887	-0.602906	-0.076859	0.789245	-0.087690
21033	9.170956	0.716359	-2.144887	-0.541563	-0.125701	0.148585	-0.840381	0.230606	-0.047265	-0.601377	-0.071292	0.791147	-0.085731
21034	9.393819	0.607627	-2.303447	-0.550390	-0.076768	0.125220	-0.838716	0.233525	-0.042502	-0.600089	-0.065083	0.792784	-0.084558
21035	9.447659	0.369134	-2.513491	-0.559087	-0.028116	0.130117	-0.837195	0.238417	-0.041904	-0.600119	-0.059423	0.793451	-0.082231
21036	9.407970	0.123001	-2.493777	-0.516881	0.009091	0.176343	-0.835530	0.242334	-0.042714	-0.600025	-0.052655	0.793992	-0.082308
21037	9.286587	-0.161691	-2.538764	-0.551034	0.056034	0.180904	-0.834011	0.247362	-0.040859	-0.601242	-0.046132	0.793628	-0.080835
21038	9.393405	-0.337400	-2.703669	-0.550629	0.111874	0.184111	-0.832353	0.253526	-0.044437	-0.602748	-0.038663	0.792912	-0.080567
21039	9.541627	-0.642625	-2.669050	-0.554894	0.146056	0.192687	-0.830682	0.256893	-0.048044	-0.605305	-0.031741	0.791398	-0.079295
21040	9.702238	-0.686394	-2.550379	-0.562131	0.158798	0.183700	-0.827909	0.264597	-0.052452	-0.607495	-0.024062	0.790032	-0.078871
21041	9.547179	-0.803707	-2.529532	-0.507123	0.108361	0.150989	-0.824567	0.270478	-0.056326	-0.609427	-0.018419	0.788793	-0.077879
21042	9.577066	-0.882689	-2.376465	-0.556386	0.065166	0.170129	-0.822763	0.274955	-0.057270	-0.610097	-0.011170	0.788464	-0.077340
21043	9.359009	-1.050307	-2.347723	-0.580079	0.059132	0.148590	-0.819985	0.280826	-0.057510	-0.611217	-0.004724	0.787869	-0.075199
21044	9.712528	-1.092260	-2.516868	-0.547688	0.011367	0.138722	-0.818606	0.286284	-0.058580	-0.611035	0.001844	0.788097	-0.074406
21045	9.680758	-0.861938	-2.045804	-0.558864	0.009107	0.094373	-0.818615	0.288097	-0.056886	-0.611394	0.007124	0.788014	-0.071971
21046	9.961938	-0.995597	-2.266987	-0.540958	-0.018504	0.054110	-0.816526	0.290886	-0.055477	-0.610829	0.012233	0.788545	-0.070251
21047	9.625752	-0.670021	-2.328161	-0.554439	-0.111726	0.005846	-0.815281	0.293667	-0.050852	-0.609370	0.015911	0.789902	-0.066853
21048	9.602784	-0.542343	-2.416541	-0.556760	-0.148819	-0.074440	-0.817659	0.291130	-0.043601	-0.606888	0.019005	0.792031	-0.063347
21049	9.545252	-0.627135	-2.507337	-0.555332	-0.201735	-0.102425	-0.817934	0.288732	-0.037482	-0.604101	0.020880	0.794473	-0.058648
21050	9.502072	-0.755545	-2.602497	-0.550076	-0.238691	-0.103926	-0.821158	0.286604	-0.026311	-0.600189	0.023321	0.797629	-0.054920
21051	9.300318	-0.820504	-2.758561	-0.554040	-0.299961	-0.103638	-0.822142	0.284887	-0.014037	-0.595773	0.025080	0.801185	-0.050279
21052	9.136030	-0.969612	-2.807419	-0.562743	-0.273396	-0.050876	-0.822977	0.281214	-0.002762	-0.591189	0.028487	0.804659	-0.046988
21053	9.133556	-1.064084	-2.845022	-0.562233	-0.184958	-0.067347	-0.824660	0.279220	0.009096	-0.588509	0.031077	0.806768	-0.042613
21054	9.705481	-0.535838	-3.204460	-0.525419	-0.060066	-0.136484	-0.824096	0.276388	0.018833	-0.587421	0.032857	0.807683	-0.038783
21055	9.390326	0.142120	-3.317920	-0.544605	0.135505	-0.233422	-0.824071	0.269371	0.025042	-0.590006	0.032812	0.806076	-0.032524
21056	8.514976	0.473832	-2.941093	-0.543498	0.381328	-0.329730	-0.829067	0.258194	0.023568	-0.596109	0.031994	0.801850	-0.025835
21057	7.916233	0.736201	-2.167593	-0.553485	0.537795	-0.301741	-0.832104	0.248424	0.018046	-0.605065	0.031144	0.795355	-0.018341
21058	9.142249	1.668971	-1.720548	-0.565983	0.643856	-0.348191	-0.836248	0.236717	0.006509	-0.615161	0.030411	0.787739	-0.010899
21059	10.987160	2.849551	-1.600879	-0.538741	0.423747	-0.401729	-0.840394	0.224865	-0.003074	-0.622162	0.027657	0.782396	-0.002377
21060	10.727119	2.686827	-2.376759	-0.559173	0.234965	-0.239842	-0.842852	0.210894	-0.007947	-0.625678	0.028462	0.779555	0.003358
21061	9.462931	2.429762	-2.246552	-0.572084	0.081684	-0.040305	-0.844524	0.208661	-0.008795	-0.627219	0.031656	0.778161	0.007799
21062	9.416179	2.272742	-1.896792	-0.539916	-0.047208	0.045742	-0.843822	0.207667	-0.004762	-0.626339	0.036698	0.778629	0.009486
21063	9.776213	2.229387	-2.283395	-0.553313	-0.220966	0.144049	-0.843570	0.212537	0.003383	-0.623167	0.042503	0.780853	0.011198
21064	9.447295	2.404606	-2.420222	-0.564130	-0.233973	0.189965	-0.841080	0.217668	0.015980	-0.619325	0.050133	0.783451	0.011319
21065	9.182398	2.202196	-2.591582	-0.539601	-0.287073	0.266585	-0.839021	0.225175	0.029443	-0.615066	0.057627	0.786285	0.011322
21066	8.887606	2.214519	-2.849867	-0.540684	-0.383580	0.375045	-0.835860	0.235879	0.048515	-0.608814	0.067900	0.790355	0.008628
21067	8.566107	2.282413	-2.751127	-0.527141	-0.279714	0.434659	-0.832131	0.245329	0.065754	-0.604561	0.077814	0.792722	0.006499
21068	9.119776	2.189892	-2.303823	-0.542868	-0.297357	0.406355	-0.825612	0.258136	0.081472	-0.599494	0.088573	0.795455	0.003568
21069	9.029898	2.329575	-2.471985	-0.548854	-0.265341	0.455635	-0.818806	0.268695	0.099676	-0.595294	0.098983	0.797386	0.001677
21070	8.934861	2.367750	-2.646256	-0.547016	-0.283663	0.487610	-0.812431	0.282056	0.117075	-0.590258	0.111060	0.799535	-0.002139
21071	8.958638	2.372736	-2.598018	-0.561657	-0.303478	0.494641	-0.805206	0.293031	0.136118	-0.585259	0.122119	0.801587	-0.004238
21072	9.685309	2.353413	-2.637435	-0.549832	-0.261407	0.429206	-0.798245	0.300655	0.153313	-0.580387	0.133262	0.803330	-0.007266
21073	9.793032	1.689266	-2.842801	-0.531490	-0.102860	0.421316	-0.792270	0.309687	0.168297	-0.578580	0.142695	0.803003	-0.008333
21074	9.127607	0.802355	-2.735362	-0.552547	-0.001884	0.411348	-0.786008	0.318321	0.176714	-0.577735	0.153590	0.801576	-0.010401
21075	9.309675	-0.243410	-2.443647	-0.533867	0.059199	0.418158	-0.779887	0.328226	0.181516	-0.578455	0.162961	0.799197	-0.010893
21076	10.288928	-0.765430	-2.617938	-0.533963	0.056099	0.374086	-0.775016	0.334909	0.188109	-0.578487	0.173019	0.797030	-0.012656
21077	10.174009	-1.315700	-3.000665	-0.558213	0.099844	0.329226	-0.770157	0.344960	0.192084	-0.579735	0.181224	0.794311	-0.011621
21078	9.771476	-1.326164	-2.760798	-0.557381	0.107264	0.299017	-0.767934	0.349146	0.193925	-0.580426	0.190333	0.791666	-0.011969
21079	9.741797	-1.252679	-2.633515	-0.534642	0.001363	0.241545	-0.764033	0.353318	0.199243	-0.580183	0.196825	0.790274	-0.010702
21080	9.122739	-1.053382	-2.690485	-0.529709	-0.052269	0.185217	-0.761531	0.356357	0.209306	-0.578420	0.203753	0.789809	-0.010785
21081	8.923327	-1.085318	-2.201772	-0.555547	0.008548	0.242859	-0.758037	0.357448	0.215432	-0.578185	0.210491	0.788233	-0.009181
21082	9.305630	-0.986717	-2.280705	-0.544641	-0.010759	0.285662	-0.754277	0.361045	0.225352	-0.576940	0.219159	0.786771	-0.010029
21083	9.254824	-0.978545	-2.570683	-0.553941	-0.147662	0.187319	-0.748260	0.360851	0.237866	-0.574237	0.224940	0.787135	-0.008489
21084	9.397862	-0.749212	-2.853722	-0.559837	-0.215993	0.178896	-0.744350	0.362349	0.247623	-0.569652	0.232042	0.788401	-0.008771
21085	9.268215	-0.748939	-2.940538	-0.564419	-0.044246	0.117609	-0.742121	0.363144	0.259480	-0.568514	0.236826	0.787828	-0.005750
21086	9.248371	-0.554460	-2.778374	-0.538372	-0.222624	0.103099	-0.739035	0.360019	0.271707	-0.563893	0.242477	0.789429	-0.005558
21087	9.614913	-0.377159	-2.655196	-0.557210	-0.040743	0.130162	-0.735809	0.357460	0.281706	-0.562840	0.247324	0.788692	-0.002699
21088	9.538519	-0.207669	-2.681148	-0.542655	-0.013447	0.093017	-0.733707	0.355178	0.293252	-0.561465	0.252871	0.787916	-0.001312
21089	9.505121	-0.459870	-2.852262	-0.542135	-0.056174	0.034869	-0.731180	0.352626	0.301861	-0.560255	0.255986	0.787769	0.002357
21090	9.409379	-0.222353	-2.840286	-0.552607	-0.138278	0.052954	-0.728364	0.348258	0.309052	-0.556840	0.261004	0.788538	0.003714
21091	9.322330	-0.068956	-2.745230	-0.565217	-0.098308	0.022480	-0.727515	0.344163	0.319891	-0.554849	0.264128	0.788872	0.007742
21092	9.463882	0.052504	-2.889336	-0.553957	-0.172877	-0.003418	-0.725123	0.340067	0.329602	-0.550847	0.268269	0.790258	0.009562
21093	9.396005	0.106505	-2.824608	-0.560268	-0.141883	-0.040847	-0.722861	0.334019	0.337618	-0.548186	0.270287	0.791353	0.014070
21094	9.320419	0.251098	-2.966265	-0.535487	-0.083145	-0.072755	-0.723262	0.327838	0.345374	-0.545663	0.273100	0.792076	0.016846
21095	9.256676	0.276542	-2.826319	-0.552402	-0.017206	-0.083990	-0.722266	0.323341	0.350484	-0.545011	0.274252	0.791988	0.022464
21096	9.141371	0.388340	-2.841910	-0.546796	0.006120	-0.076999	-0.725038	0.315783	0.353079	-0.543823	0.277082	0.791712	0.025953
21097	8.968877	0.275944	-2.439322	-0.562712	0.092805	-0.094595	-0.725310	0.313257	0.355567	-0.544861	0.278058	0.790413	0.032524
21098	9.334588	0.121353	-2.058729	-0.556785	0.171967	-0.081705	-0.727536	0.309911	0.353456	-0.546218	0.280810	0.788297	0.037137
21099	10.111370	0.332933	-2.224021	-0.553967	0.084405	-0.151711	-0.730177	0.305735	0.348687	-0.547158	0.280720	0.787312	0.044201
21100	9.598619	0.381653	-2.678140	-0.560077	0.000326	-0.220345	-0.734776	0.299731	0.347822	-0.545653	0.281448	0.787787	0.049413
21101	9.018389	0.607196	-2.749952	-0.560682	0.047993	-0.217193	-0.737551	0.293017	0.349170	-0.545906	0.280370	0.787473	0.057153
21102	9.361930	0.967953	-2.684366	-0.538992	0.061754	-0.249642	-0.740737	0.284066	0.350079	-0.545422	0.280330	0.787400	0.062694
21103	9.443351	1.004789	-2.895102	-0.543188	0.002938	-0.316531	-0.744061	0.274695	0.351124	-0.544903	0.277487	0.788056	0.071061
21104	8.707913	1.341474	-3.127422	-0.552605	0.078337	-0.288007	-0.747659	0.263644	0.352711	-0.544520	0.276942	0.787923	0.077323
21105	9.333668	1.696205	-3.354516	-0.566538	0.246473	-0.133323	-0.752378	0.253877	0.347481	-0.547913	0.276797	0.784774	0.085468
21106	11.442894	2.024746	-3.184616	-0.528688	0.392833	-0.168699	-0.758805	0.251552	0.335642	-0.552733	0.277324	0.780483	0.091781
21107	9.783857	1.839226	-2.832381	-0.544226	0.205000	-0.137145	-0.763273	0.248787	0.328668	-0.555550	0.276820	0.777719	0.099441
21108	9.094568	0.993456	-2.739867	-0.541525	0.272485	-0.043125	-0.766643	0.252325	0.318959	-0.558609	0.279621	0.773937	0.103875
21109	9.051831	0.985886	-2.833960	-0.551074	0.099794	0.127669	-0.767502	0.258516	0.308980	-0.560256	0.283470	0.770766	0.108065
21110	9.564406	0.972202	-2.960140	-0.524838	-0.005588	0.019038	-0.765568	0.266087	0.302902	-0.559207	0.287614	0.769722	0.109969
21111	8.850554	1.338427	-3.470691	-0.552813	-0.116972	-0.008989	-0.763624	0.269993	0.305440	-0.557166	0.289832	0.769714	0.114471
21112	9.291574	1.167462	-2.541521	-0.544650	-0.243124	-0.009864	-0.762936	0.272220	0.308529	-0.552261	0.294276	0.771389	0.115625
21113	9.184239	0.872344	-3.465937	-0.553480	-0.265195	0.045000	-0.757902	0.273583	0.315902	-0.548012	0.297682	0.772645	0.118691
21114	9.184533	0.988458	-3.447903	-0.561760	-0.183127	0.139954	-0.753574	0.275925	0.323990	-0.544241	0.304470	0.772647	0.118816
21115	8.960320	1.188453	-3.382178	-0.546855	-0.111043	0.129047	-0.751631	0.279690	0.326806	-0.542560	0.308739	0.771672	0.121781
21116	9.084126	1.213274	-3.153074	-0.546068	-0.269584	0.126509	-0.746877	0.281483	0.331394	-0.537480	0.315336	0.772642	0.121254
21117	8.972794	1.146839	-3.454219	-0.547202	-0.192491	0.169353	-0.742975	0.285512	0.337269	-0.534591	0.320420	0.772231	0.123302
21118	9.098819	1.283308	-3.146626	-0.546759	-0.089472	0.136022	-0.738510	0.289125	0.342018	-0.532268	0.326706	0.771119	0.123816
21119	9.209430	1.304752	-3.084190	-0.552437	-0.107180	0.106009	-0.734879	0.291338	0.347317	-0.530485	0.330631	0.770126	0.127180
21120	9.320828	1.163149	-3.201157	-0.545177	-0.099754	0.079520	-0.732921	0.291320	0.351210	-0.527848	0.336035	0.769431	0.128192
21121	9.828297	1.287891	-3.224975	-0.542622	0.033761	0.066465	-0.731514	0.289345	0.355087	-0.528188	0.338855	0.767179	0.132786
21122	9.023472	0.818324	-2.991527	-0.558108	0.190945	0.014658	-0.730955	0.290333	0.352162	-0.529737	0.342618	0.763757	0.136629
21123	8.305346	0.304247	-2.445998	-0.558663	0.388978	0.020274	-0.734300	0.287000	0.346849	-0.535250	0.343892	0.757904	0.144315
21124	8.773431	0.329996	-2.108632	-0.536704	0.404757	0.062095	-0.738220	0.287881	0.337117	-0.540276	0.347488	0.751816	0.148751
21125	9.776556	0.108613	-2.105088	-0.546560	0.324563	-0.018738	-0.744926	0.284565	0.328759	-0.544735	0.348147	0.746780	0.156133
21126	9.643270	0.321263	-2.242595	-0.550531	0.277848	-0.031760	-0.746866	0.280671	0.323010	-0.547415	0.350807	0.742557	0.160872
21127	10.272902	0.048916	-2.648750	-0.559808	0.231095	-0.028815	-0.749790	0.276913	0.318945	-0.550315	0.351703	0.738439	0.167825
21128	10.502617	-0.423625	-2.622038	-0.539854	0.167133	0.060261	-0.752854	0.273156	0.314742	-0.551701	0.355929	0.734739	0.170589
21129	10.189581	-0.109522	-2.562301	-0.558755	0.060975	0.050049	-0.753270	0.272177	0.314735	-0.552341	0.358551	0.731854	0.175359
21130	9.538993	0.191907	-2.550296	-0.539050	-0.091744	-0.016110	-0.751994	0.267961	0.319288	-0.549649	0.362524	0.731507	0.177087
21131	9.079967	0.299424	-2.437316	-0.549217	-0.135287	0.015800	-0.749469	0.265974	0.326088	-0.547336	0.365256	0.731015	0.180634
21132	9.281745	0.420114	-2.257712	-0.552703	-0.104663	0.020927	-0.745539	0.263850	0.331060	-0.544469	0.369950	0.730444	0.182052
21133	9.638205	0.229375	-2.256060	-0.545023	-0.069107	0.073926	-0.745533	0.261739	0.334668	-0.543351	0.373261	0.728759	0.185355
21134	9.861218	0.091432	-2.448122	-0.538647	-0.067203	0.062525	-0.742747	0.265082	0.337473	-0.541267	0.378257	0.727472	0.186377
21135	9.708076	0.071946	-2.626505	-0.541973	-0.149730	0.023159	-0.740789	0.264777	0.343597	-0.538792	0.381119	0.727002	0.189526
21136	9.457286	0.175174	-2.603158	-0.528816	-0.198039	-0.024200	-0.738261	0.262797	0.348302	-0.534530	0.385223	0.727772	0.190339
21137	9.462750	0.174625	-2.685313	-0.535528	-0.249215	-0.039882	-0.734765	0.263185	0.355538	-0.530379	0.387510	0.728821	0.193274
21138	9.399801	0.083071	-2.703537	-0.533557	-0.231280	-0.032916	-0.731395	0.259931	0.363993	-0.525532	0.391645	0.729932	0.193984
21139	9.343682	0.229837	-2.864575	-0.567707	-0.188128	-0.004373	-0.728452	0.258643	0.370937	-0.522116	0.394586	0.729869	0.197453
21140	9.304274	0.184670	-2.784281	-0.567533	-0.147401	-0.025870	-0.726066	0.256798	0.377041	-0.518224	0.398834	0.729851	0.199230
21141	9.157192	0.127313	-2.829353	-0.553231	-0.152290	-0.092056	-0.724386	0.256502	0.380794	-0.515062	0.400235	0.730106	0.203637
21142	9.282019	0.129967	-3.051848	-0.533220	-0.159683	-0.079355	-0.721021	0.255220	0.385361	-0.511030	0.403383	0.730724	0.205361
21143	10.150347	0.511260	-3.424540	-0.558810	-0.166428	-0.102369	-0.719054	0.253383	0.389515	-0.507529	0.404778	0.731130	0.209806
21144	9.287319	0.738934	-3.440423	-0.559829	0.032847	-0.229370	-0.721279	0.248619	0.392972	-0.505445	0.405181	0.730843	0.214992
21145	8.336406	0.770671	-2.801606	-0.568192	0.167090	-0.240244	-0.723196	0.238416	0.390787	-0.506092	0.403246	0.728871	0.223630
21146	8.049931	1.224710	-2.366525	-0.553099	0.277769	-0.236346	-0.728472	0.227669	0.386109	-0.507562	0.402369	0.726110	0.230746
21147	8.933574	1.230980	-2.406439	-0.552937	0.281012	-0.184871	-0.734880	0.219727	0.380492	-0.510162	0.400514	0.722482	0.239466
21148	9.467304	1.208400	-2.774176	-0.550409	0.370854	-0.149884	-0.741156	0.214171	0.372247	-0.513341	0.400359	0.717980	0.246369
21149	10.493546	1.752210	-2.892767	-0.569013	0.490425	-0.194783	-0.748701	0.211294	0.358875	-0.518652	0.397407	0.712046	0.257019
21150	9.509467	2.092459	-2.805844	-0.553073	0.378341	-0.372767	-0.756498	0.202123	0.344881	-0.520682	0.393982	0.709064	0.266263
21151	8.821939	1.928830	-2.612212	-0.559932	0.445017	-0.380504	-0.765397	0.187909	0.333076	-0.524255	0.388382	0.704913	0.278235
21152	9.392841	2.451624	-1.913255	-0.564312	0.314616	-0.298218	-0.772630	0.177045	0.322968	-0.525593	0.386393	0.701775	0.286293
21153	9.962228	2.581970	-2.137769	-0.555308	0.213163	-0.134572	-0.776527	0.171613	0.317916	-0.527194	0.385398	0.698026	0.293759
21154	9.843662	2.442376	-2.165048	-0.522871	0.117604	-0.047836	-0.778910	0.173038	0.311808	-0.527496	0.387581	0.695192	0.297047
21155	9.461649	2.207795	-2.188498	-0.575751	0.056205	-0.011915	-0.779880	0.171235	0.307609	-0.527408	0.389413	0.691989	0.302240
21156	9.499396	2.271280	-2.046697	-0.552343	0.018092	0.006295	-0.779890	0.174324	0.304291	-0.526407	0.393232	0.689564	0.304574
21157	9.263449	2.262617	-2.123605	-0.552763	-0.048509	-0.003962	-0.778498	0.176561	0.303884	-0.525047	0.395561	0.687521	0.308500
21158	9.269111	2.097075	-2.310236	-0.560358	-0.113376	-0.000125	-0.778520	0.181597	0.304495	-0.522116	0.400163	0.686434	0.309956
21159	9.254679	1.912903	-2.404813	-0.561962	-0.102835	0.029847	-0.774048	0.184097	0.306999	-0.520084	0.403406	0.684618	0.313169
21160	9.310939	1.882854	-2.515702	-0.545569	-0.116708	0.061984	-0.772941	0.186742	0.310369	-0.517592	0.408706	0.683106	0.313726
21161	9.333368	1.950013	-2.574472	-0.545317	-0.099076	0.105242	-0.771837	0.190231	0.312490	-0.516152	0.412802	0.680729	0.315896
21162	9.343286	1.920649	-2.622483	-0.549709	-0.082022	0.114817	-0.768911	0.193855	0.314460	-0.514405	0.418619	0.678344	0.316221
21163	9.251163	1.950652	-2.555039	-0.546820	-0.053216	0.114656	-0.766542	0.196497	0.317959	-0.513569	0.422575	0.675392	0.318628
21164	9.211333	1.888859	-2.428649	-0.530201	-0.013760	0.125201	-0.765296	0.200133	0.317708	-0.512950	0.427867	0.672285	0.319131
21165	9.198020	1.868132	-2.278590	-0.551933	0.000752	0.124846	-0.763062	0.202087	0.317711	-0.512807	0.431662	0.668641	0.321895
21166	9.366807	1.867189	-2.259475	-0.552194	-0.031519	0.109151	-0.762374	0.204881	0.318572	-0.511635	0.437047	0.665659	0.322675
21167	9.677750	1.834025	-2.225693	-0.535766	-0.024484	0.123512	-0.760006	0.207947	0.320540	-0.511237	0.440804	0.662364	0.324967
21168	9.849931	1.625750	-2.122116	-0.531971	-0.023078	0.166014	-0.759738	0.210319	0.322656	-0.510696	0.446647	0.658870	0.324941
21169	9.534966	1.400867	-2.073276	-0.551676	0.016628	0.163675	-0.757791	0.213953	0.322539	-0.510918	0.450811	0.654662	0.327337
21170	9.359894	1.354547	-1.927547	-0.548238	-0.003061	0.144325	-0.756407	0.217864	0.323407	-0.510324	0.456365	0.650991	0.327890
21171	9.375031	1.349074	-2.014493	-0.516817	-0.038796	0.095379	-0.755577	0.220240	0.323704	-0.509654	0.459629	0.648165	0.329965
21172	9.704341	1.292789	-2.181029	-0.541392	-0.032941	0.063276	-0.754323	0.221772	0.325107	-0.508176	0.464226	0.645538	0.330958
21173	9.621958	0.976029	-2.290949	-0.552025	-0.016947	0.091310	-0.753770	0.223592	0.324423	-0.507397	0.467652	0.642271	0.333673
21174	9.297033	0.867808	-2.146746	-0.533596	0.004203	0.128463	-0.751398	0.225820	0.325964	-0.506881	0.472730	0.638663	0.334225
21175	9.363793	0.851076	-2.049998	-0.527289	-0.010384	0.144557	-0.749593	0.229734	0.325990	-0.506737	0.476543	0.634965	0.336071
21176	9.614949	0.754823	-2.116915	-0.553753	-0.028169	0.135553	-0.748772	0.234208	0.326589	-0.505636	0.482095	0.631431	0.336469
21177	9.566879	0.752543	-2.143405	-0.538446	-0.045270	0.125212	-0.746962	0.236718	0.327857	-0.504776	0.486004	0.628163	0.338249
21178	9.514429	0.645698	-2.277454	-0.543068	-0.062324	0.119937	-0.744451	0.239227	0.328981	-0.503214	0.491445	0.625143	0.338311
21179	9.495199	0.606973	-2.305992	-0.557586	-0.071428	0.137508	-0.742504	0.242150	0.332346	-0.501875	0.495878	0.621859	0.339879
21180	9.538812	0.562928	-2.349052	-0.566723	-0.082191	0.137473	-0.739712	0.243807	0.337088	-0.499918	0.501869	0.618647	0.339832
21181	9.500778	0.572395	-2.419179	-0.553262	-0.098266	0.114725	-0.737763	0.246169	0.340867	-0.498084	0.506155	0.615855	0.341236
21182	9.504978	0.378953	-2.431524	-0.554087	-0.092911	0.119967	-0.734972	0.248675	0.342686	-0.495969	0.511833	0.612954	0.341070
21183	9.699156	0.376836	-2.574321	-0.530643	-0.107138	0.090297	-0.732176	0.249210	0.348253	-0.494041	0.515658	0.610626	0.342280
21184	9.487646	0.295054	-2.725351	-0.559918	-0.137470	0.069748	-0.728254	0.248908	0.352408	-0.490948	0.521047	0.608590	0.342197
21185	9.376883	0.154956	-2.825123	-0.552374	-0.112510	0.093532	-0.726855	0.248325	0.358533	-0.488693	0.525176	0.606107	0.343516
21186	9.376468	0.194078	-2.753071	-0.552413	-0.117949	0.097105	-0.724063	0.249839	0.364111	-0.486073	0.530650	0.603592	0.343249
21187	9.446700	0.178894	-2.791656	-0.543351	-0.124322	0.100803	-0.720845	0.250095	0.369253	-0.483766	0.534865	0.601181	0.344196
21188	9.546247	0.226265	-2.845476	-0.543312	-0.110679	0.088364	-0.719163	0.249098	0.373557	-0.481240	0.540056	0.598701	0.343954
21189	9.449830	0.277681	-2.836255	-0.563217	-0.092501	0.080044	-0.715231	0.246270	0.379779	-0.478903	0.543993	0.596044	0.345623
21190	9.304939	0.334417	-2.798034	-0.537891	-0.092373	0.051122	-0.713395	0.241770	0.385302	-0.476374	0.548525	0.593782	0.345849
21191	9.447217	0.333611	-2.783718	-0.543268	-0.088888	0.068759	-0.710165	0.239083	0.391670	-0.474169	0.552106	0.591328	0.347381
21192	9.488213	0.226721	-2.830905	-0.537708	-0.085485	0.088262	-0.708329	0.234864	0.396777	-0.471958	0.556994	0.588550	0.347305
21193	9.589836	0.250110	-2.853049	-0.548624	-0.100044	0.111249	-0.705948	0.234141	0.402334	-0.469812	0.561193	0.585669	0.348326
21194	9.401425	0.222344	-2.845238	-0.561294	-0.101938	0.125225	-0.702018	0.231875	0.407585	-0.467372	0.566808	0.582418	0.347967
21195	9.464464	0.209592	-2.888673	-0.561529	-0.143407	0.129028	-0.699213	0.230169	0.413827	-0.464647	0.571614	0.579617	0.348432
21196	9.537510	0.259516	-2.947319	-0.545235	-0.141493	0.109769	-0.695846	0.227899	0.421036	-0.461786	0.577125	0.576966	0.347551
21197	9.378509	0.250595	-2.988083	-0.537994	-0.143267	0.100987	-0.691778	0.225485	0.429076	-0.459083	0.581361	0.574617	0.347962
21198	9.313198	0.236583	-2.975758	-0.530625	-0.127093	0.100958	-0.687844	0.221813	0.436545	-0.456464	0.586491	0.571985	0.347135
21199	9.309929	0.125790	-2.918943	-0.546874	-0.107119	0.091781	-0.684188	0.218150	0.441644	-0.453961	0.590427	0.569323	0.348119
21200	9.435535	0.158845	-2.917064	-0.545135	-0.101432	0.061719	-0.681648	0.213090	0.446736	-0.451167	0.595021	0.566773	0.348091
21201	9.411621	0.255779	-2.898783	-0.534316	-0.090318	0.022860	-0.679107	0.207749	0.452244	-0.448486	0.597918	0.564838	0.349732
21202	9.518752	0.324640	-2.986681	-0.546117	-0.050872	-0.046487	-0.678252	0.203675	0.456383	-0.445476	0.600913	0.563082	0.351273
21203	9.680529	0.503410	-3.220856	-0.556649	0.035243	-0.094843	-0.677100	0.196108	0.459087	-0.443076	0.601777	0.561265	0.355711
21204	9.285828	0.633011	-2.989810	-0.547918	0.155354	-0.136247	-0.679865	0.187160	0.458876	-0.441711	0.602288	0.558710	0.360534
21205	8.837133	0.734590	-2.656896	-0.547549	0.233839	-0.154512	-0.685835	0.174875	0.454188	-0.441165	0.600928	0.555888	0.367761
21206	8.618831	0.921077	-2.426722	-0.545564	0.284483	-0.179602	-0.691949	0.163571	0.449511	-0.440917	0.599938	0.552674	0.374458
21207	8.825981	1.021901	-2.326640	-0.530866	0.313190	-0.170709	-0.696660	0.151984	0.444681	-0.441262	0.597567	0.549415	0.382550
21208	9.489054	1.234425	-2.455546	-0.552483	0.342088	-0.156816	-0.703627	0.143910	0.436833	-0.441690	0.596371	0.545289	0.389758
21209	9.843075	1.579906	-2.503368	-0.543607	0.366317	-0.243437	-0.709458	0.132759	0.427549	-0.441799	0.592782	0.542268	0.399210
21210	9.499287	1.750207	-2.282510	-0.547982	0.318719	-0.361796	-0.718358	0.117972	0.420206	-0.440340	0.589401	0.540721	0.407833
21211	9.399395	2.263541	-2.225281	-0.530265	0.251838	-0.346981	-0.723599	0.099820	0.412240	-0.438412	0.585351	0.539974	0.416638
21212	9.718693	2.580907	-2.166427	-0.568640	0.159042	-0.222908	-0.726631	0.088504	0.408795	-0.436082	0.584882	0.537942	0.422331
21213	9.945659	2.489701	-2.223704	-0.528687	0.093908	-0.112308	-0.729105	0.077745	0.405771	-0.434342	0.584580	0.535831	0.427199
21214	9.622974	2.301613	-2.095526	-0.559115	0.093738	0.015514	-0.730209	0.074257	0.403370	-0.433426	0.587101	0.531621	0.429924
21215	9.460148	2.213862	-1.992845	-0.547763	-0.000361	0.050676	-0.728231	0.070898	0.402483	-0.431798	0.589464	0.528260	0.432462
21216	9.281560	2.185899	-2.006792	-0.558236	-0.075928	0.041247	-0.728229	0.069913	0.404147	-0.429297	0.593677	0.525188	0.432932
21217	9.230376	2.238009	-2.227187	-0.543867	-0.113022	0.051381	-0.727246	0.069061	0.407062	-0.426474	0.596947	0.522828	0.434080
21218	9.230801	2.349169	-2.228428	-0.545885	-0.139072	0.044455	-0.725841	0.067365	0.411361	-0.423464	0.601596	0.520326	0.433615
21219	9.264363	2.344290	-2.201839	-0.556817	-0.175588	0.102942	-0.720230	0.065236	0.416460	-0.420208	0.606010	0.517765	0.433701
21220	9.298076	2.339290	-2.194579	-0.546849	-0.193894	0.129716	-0.716868	0.064367	0.423265	-0.417325	0.611975	0.514635	0.431830
21221	9.356550	2.340899	-2.264748	-0.520617	-0.215674	0.134595	-0.712106	0.064061	0.427832	-0.414294	0.616697	0.512325	0.430776
21222	9.308179	2.353408	-2.245492	-0.556788	-0.193971	0.143761	-0.708054	0.065991	0.433683	-0.411366	0.622825	0.508877	0.428849
21223	9.269696	2.348696	-2.264719	-0.536806	-0.192220	0.138668	-0.703999	0.067227	0.437992	-0.408337	0.627452	0.506165	0.428208
21224	9.197765	2.329379	-2.334479	-0.545731	-0.176079	0.150836	-0.700932	0.070143	0.442745	-0.405750	0.633339	0.502517	0.426292
21225	9.216757	2.271337	-2.321775	-0.532860	-0.158226	0.162373	-0.695909	0.074309	0.448752	-0.403246	0.637812	0.499248	0.425841
21226	9.186637	2.204589	-2.205009	-0.538420	-0.172585	0.157953	-0.693130	0.079048	0.452549	-0.400813	0.643616	0.495484	0.423797
21227	9.130459	2.113371	-2.162839	-0.554484	-0.140293	0.180542	-0.690769	0.083650	0.455649	-0.398302	0.648213	0.491631	0.423644
21228	9.147391	2.098690	-2.174779	-0.552737	-0.163919	0.201941	-0.685470	0.089366	0.458180	-0.396108	0.654417	0.487045	0.421455
21229	9.428240	2.154372	-2.262762	-0.532700	-0.165971	0.223488	-0.681307	0.098016	0.463124	-0.393933	0.659386	0.482992	0.420412
21230	9.787206	1.939781	-2.594295	-0.552353	-0.144545	0.260343	-0.677123	0.102194	0.466206	-0.392376	0.665900	0.477417	0.417960
21231	9.713511	1.444367	-2.665989	-0.541641	-0.063885	0.298822	-0.675755	0.110027	0.465998	-0.391633	0.670707	0.471450	0.417744
21232	9.107638	1.052687	-2.530329	-0.543897	0.017381	0.269807	-0.673135	0.119812	0.467196	-0.391757	0.675793	0.464478	0.417241
21233	8.685745	0.669090	-2.462660	-0.558194	0.055401	0.249806	-0.673872	0.128920	0.463946	-0.391468	0.679181	0.458048	0.419115
21234	8.868441	0.489143	-2.456064	-0.559996	0.086588	0.191221	-0.673066	0.137886	0.460125	-0.391319	0.682998	0.451402	0.420260
21235	9.337863	0.354298	-2.677486	-0.545545	0.079578	0.168522	-0.672951	0.144902	0.454055	-0.390726	0.685265	0.445952	0.422932
21236	10.074885	0.390579	-3.089645	-0.545577	0.076191	0.156332	-0.673387	0.149110	0.451031	-0.390360	0.688670	0.439937	0.424036
21237	10.225441	-0.204999	-3.493969	-0.554881	0.004905	0.174328	-0.674113	0.154992	0.450121	-0.389005	0.691642	0.434879	0.425660
21238	9.873004	-0.539647	-3.644405	-0.565292	0.037720	0.231398	-0.671616	0.161713	0.446821	-0.388635	0.696106	0.427911	0.425783
21239	9.419425	-0.294496	-3.545050	-0.540407	-0.001359	0.151361	-0.670240	0.167871	0.445618	-0.387203	0.698790	0.423307	0.427290
21240	9.355826	-0.181905	-3.381914	-0.568047	-0.027768	0.096346	-0.667722	0.168984	0.445750	-0.385058	0.702615	0.418664	0.427532
21241	9.117216	-0.207796	-3.125179	-0.558761	-0.017489	0.145867	-0.666331	0.170932	0.448272	-0.383157	0.705500	0.414071	0.428960
21242	9.301964	-0.305049	-3.032523	-0.570410	-0.021538	0.202393	-0.664381	0.173584	0.448843	-0.381913	0.710104	0.407823	0.428456
21243	9.226991	-0.478977	-3.095721	-0.553157	-0.035245	0.213260	-0.661728	0.176096	0.448849	-0.380501	0.713603	0.402417	0.429012
21244	9.139767	-0.562991	-3.092251	-0.547864	-0.074204	0.232995	-0.658385	0.180278	0.451379	-0.379381	0.718649	0.396275	0.427294
21245	9.313912	-0.528037	-3.124285	-0.577159	-0.093590	0.202735	-0.653924	0.185294	0.454747	-0.377036	0.722688	0.391213	0.427221
21246	9.434745	-0.604076	-3.181589	-0.551913	-0.113294	0.178399	-0.651142	0.189757	0.457284	-0.375050	0.727582	0.386067	0.425341
21247	9.406242	-0.577601	-3.227756	-0.543163	-0.149055	0.143336	-0.646376	0.188896	0.460449	-0.372228	0.731324	0.382531	0.424595
21248	9.386433	-0.635247	-3.190842	-0.554301	-0.161171	0.093727	-0.642190	0.192226	0.466035	-0.369088	0.735922	0.378914	0.422631
21249	9.202608	-0.716175	-3.177612	-0.578751	-0.138330	0.068482	-0.637145	0.191927	0.468366	-0.365160	0.739224	0.376054	0.422835
21250	9.303839	-0.721556	-3.163189	-0.552601	-0.144348	0.024612	-0.635474	0.193022	0.474646	-0.361567	0.743086	0.373309	0.421584
21251	9.269431	-0.696599	-3.071603	-0.552539	-0.124420	0.012097	-0.630562	0.191041	0.477938	-0.357634	0.745618	0.371364	0.422186
21252	9.202720	-0.696874	-3.182660	-0.554395	-0.126998	-0.001186	-0.628169	0.187521	0.483047	-0.353906	0.749108	0.368831	0.421369
21253	9.213270	-0.649184	-3.275025	-0.557934	-0.102478	-0.019943	-0.625076	0.184705	0.485926	-0.349765	0.751223	0.367128	0.422547
21254	9.275558	-0.622541	-3.202917	-0.526739	-0.062302	0.004958	-0.623103	0.181613	0.488949	-0.346967	0.753976	0.364253	0.422439
21255	9.300234	-0.441333	-3.185642	-0.546621	-0.030501	-0.013136	-0.621677	0.175445	0.491107	-0.343567	0.755420	0.362016	0.424555
21256	9.703103	-0.091781	-3.306063	-0.546496	0.024042	-0.059337	-0.621517	0.170684	0.492173	-0.340542	0.757076	0.359327	0.426323
21257	9.527243	0.119962	-3.245367	-0.556341	0.071208	-0.090716	-0.621783	0.167326	0.492419	-0.337042	0.757113	0.357473	0.430576
21258	8.890997	0.088844	-3.065363	-0.548150	0.087537	-0.116518	-0.624988	0.162855	0.492677	-0.333948	0.757788	0.355181	0.433686
21259	8.740220	0.144047	-2.891805	-0.551740	0.092826	-0.104240	-0.626920	0.156148	0.491087	-0.330529	0.757455	0.353407	0.438310
21260	8.943745	0.134369	-2.689002	-0.551578	0.125269	-0.103522	-0.629691	0.150016	0.485321	-0.327752	0.757870	0.350614	0.441908
21261	9.070073	0.006852	-2.856888	-0.554791	0.173738	-0.079954	-0.633321	0.146952	0.483642	-0.325056	0.756945	0.347888	0.447602
21262	9.349264	-0.125190	-2.821960	-0.531149	0.191912	-0.106290	-0.633723	0.143182	0.481512	-0.323013	0.756561	0.344854	0.452055
21263	10.113396	0.235283	-3.150787	-0.574586	0.255822	-0.163589	-0.640300	0.142243	0.473736	-0.319810	0.754353	0.342652	0.459632
21264	9.248225	0.661521	-3.106060	-0.556490	0.301535	-0.255785	-0.645871	0.135709	0.464777	-0.316745	0.752018	0.340902	0.466827
21265	8.972723	0.583091	-2.785866	-0.550987	0.332384	-0.287839	-0.653121	0.128617	0.456384	-0.313207	0.747961	0.340260	0.476109
21266	9.156456	0.940431	-2.654788	-0.547800	0.275669	-0.290915	-0.659946	0.119980	0.449367	-0.309727	0.745456	0.339220	0.483006
21267	10.064804	1.283022	-2.606668	-0.540915	0.213313	-0.260146	-0.664110	0.112037	0.442198	-0.305724	0.742521	0.338966	0.490202
21268	10.127106	1.324675	-2.839180	-0.538451	0.127997	-0.190562	-0.668011	0.107584	0.437435	-0.302335	0.741993	0.337392	0.494172
21269	9.669297	1.183475	-2.692014	-0.541646	0.039505	-0.174251	-0.669393	0.103680	0.434195	-0.297932	0.741281	0.336899	0.498234
21270	9.329840	1.131619	-2.823877	-0.537954	0.017424	-0.129910	-0.669386	0.102002	0.434038	-0.294396	0.742214	0.335073	0.500176
21271	9.702404	1.280776	-2.557833	-0.532432	-0.097762	-0.143210	-0.670223	0.100882	0.434591	-0.289473	0.742992	0.335010	0.501932
21272	9.471884	1.261899	-2.716788	-0.559040	-0.173776	-0.095326	-0.669240	0.100459	0.434858	-0.284677	0.746154	0.333550	0.500956
21273	9.352268	1.203627	-2.880285	-0.549971	-0.183757	-0.093413	-0.665180	0.100716	0.439017	-0.279366	0.748196	0.333043	0.501239
21274	9.345924	1.280513	-2.958456	-0.546044	-0.167166	-0.036840	-0.662656	0.099292	0.444846	-0.275376	0.751557	0.330770	0.499921
21275	9.591466	1.562598	-2.432766	-0.542838	-0.217681	-0.029354	-0.657606	0.097589	0.448697	-0.270543	0.754279	0.329537	0.499274
21276	9.195868	1.577054	-2.451728	-0.550007	-0.227989	0.013010	-0.654521	0.096164	0.454242	-0.266570	0.758541	0.326771	0.496766
21277	9.232090	1.480326	-2.810724	-0.523976	-0.160830	0.046530	-0.650611	0.098234	0.460376	-0.263106	0.761043	0.324250	0.496438
21278	9.290218	1.455552	-2.849185	-0.542006	-0.144599	0.055077	-0.646972	0.098491	0.464817	-0.260201	0.764652	0.320451	0.494888
21279	9.160476	1.489839	-2.907385	-0.547131	-0.110638	0.086636	-0.642218	0.100710	0.467316	-0.257068	0.766990	0.316809	0.495251
21280	9.294445	1.460858	-2.769513	-0.528761	-0.074692	0.088416	-0.641117	0.105181	0.468750	-0.255132	0.769997	0.312241	0.494487
21281	9.357175	1.441084	-2.776625	-0.550407	-0.058508	0.103998	-0.638468	0.107683	0.471826	-0.252425	0.771890	0.308019	0.495571
21282	9.263865	1.234499	-2.670295	-0.552170	-0.053117	0.103893	-0.636240	0.111177	0.471706	-0.250407	0.774843	0.302844	0.495177
21283	9.320903	1.273636	-2.537912	-0.553821	-0.013333	0.089486	-0.634850	0.113549	0.472697	-0.247767	0.776154	0.298569	0.497043
21284	9.533768	1.271901	-2.601001	-0.559796	0.046141	0.094405	-0.635136	0.115090	0.472436	-0.246124	0.778044	0.292944	0.498252
21285	9.512678	0.972894	-2.515483	-0.543834	0.112512	0.117138	-0.636272	0.118878	0.470111	-0.244660	0.778140	0.287700	0.501865
21286	9.396475	0.569108	-2.663047	-0.548926	0.157594	0.113194	-0.636837	0.120852	0.465809	-0.244014	0.778900	0.281317	0.504611
21287	8.908010	0.512364	-2.567525	-0.547084	0.166653	0.099779	-0.639090	0.124090	0.461533	-0.242651	0.778288	0.276016	0.509121
21288	8.786424	0.479934	-2.465517	-0.556200	0.196064	0.038418	-0.640770	0.124672	0.455968	-0.241336	0.778199	0.270508	0.512824
21289	10.441437	0.403039	-3.046782	-0.532147	0.231720	0.091915	-0.646373	0.124839	0.451546	-0.240497	0.776714	0.265140	0.518245
21290	10.073089	-0.315772	-3.197742	-0.543066	0.140577	0.205420	-0.646376	0.126394	0.446816	-0.240810	0.777940	0.257408	0.520155
21291	9.832685	-0.247137	-3.285172	-0.551380	0.115358	0.206326	-0.646395	0.131157	0.444912	-0.240268	0.778281	0.250577	0.523222
21292	9.566147	-0.183518	-3.428087	-0.551976	0.041913	0.156306	-0.645426	0.134377	0.443681	-0.239418	0.780240	0.243961	0.523820
21293	9.175607	-0.227935	-3.195105	-0.546052	-0.011991	0.130071	-0.644020	0.133110	0.445053	-0.237536	0.781468	0.238948	0.525155
21294	9.114129	-0.345880	-2.795020	-0.558947	-0.055558	0.169065	-0.641783	0.133656	0.447833	-0.236230	0.784469	0.232500	0.524163
21295	9.462405	-0.338985	-2.887382	-0.551615	-0.074967	0.224194	-0.638989	0.135462	0.449785	-0.234962	0.786777	0.226211	0.524026
21296	9.502307	-0.228770	-2.999814	-0.562896	-0.107755	0.171213	-0.635926	0.139359	0.453990	-0.233362	0.790270	0.219907	0.522165
21297	9.492514	-0.393428	-3.060787	-0.545091	-0.154392	0.138071	-0.631182	0.143390	0.458741	-0.230939	0.792939	0.215377	0.521083
21298	9.299520	-0.421361	-3.084380	-0.552638	-0.192044	0.118710	-0.627557	0.147433	0.460988	-0.228570	0.796953	0.210376	0.518038
21299	9.203033	-0.447456	-3.103290	-0.553935	-0.236762	0.081793	-0.621973	0.151601	0.466014	-0.225060	0.800234	0.206984	0.515878
21300	9.222548	-0.629547	-3.217265	-0.556452	-0.204210	0.070049	-0.616120	0.158286	0.471343	-0.222055	0.804107	0.202749	0.512832
21301	9.221457	-0.691769	-3.105429	-0.565820	-0.221767	0.021388	-0.611823	0.166336	0.472802	-0.217791	0.806993	0.200085	0.511170
21302	9.236115	-0.842293	-3.200420	-0.552841	-0.178469	0.008877	-0.608068	0.172336	0.474928	-0.214302	0.810269	0.196734	0.508757
21303	9.209194	-0.861214	-3.161513	-0.564585	-0.152949	-0.017966	-0.603895	0.179314	0.476923	-0.209937	0.812252	0.194371	0.508324
21304	9.284388	-0.920169	-3.238276	-0.553838	-0.148857	-0.076240	-0.601394	0.184061	0.478069	-0.205673	0.814844	0.192243	0.506726
21305	9.172766	-1.132289	-3.262339	-0.547327	-0.114397	-0.106502	-0.598341	0.190768	0.478394	-0.200855	0.815988	0.191280	0.507181
21306	8.886610	-1.211707	-3.125750	-0.560098	-0.090372	-0.168808	-0.597632	0.192504	0.477977	-0.195766	0.817610	0.190343	0.506911
21307	9.820152	-1.059204	-3.305089	-0.551985	0.076784	-0.211983	-0.599457	0.193207	0.478277	-0.190557	0.816389	0.190244	0.510885
21308	9.592011	-0.386748	-3.437935	-0.560845	0.163038	-0.279804	-0.601682	0.189724	0.475187	-0.185279	0.814953	0.190108	0.515153
21309	8.938775	-0.197096	-3.139558	-0.551068	0.325766	-0.355122	-0.609499	0.184316	0.465699	-0.179547	0.810520	0.191373	0.523638
21310	8.425282	0.117911	-2.750948	-0.544685	0.492342	-0.354384	-0.619542	0.175138	0.455352	-0.174987	0.805153	0.191375	0.533370
21311	8.470148	0.227028	-2.261720	-0.538955	0.548981	-0.344934	-0.632812	0.167096	0.442249	-0.170371	0.798101	0.191734	0.545203
21312	8.702158	0.276207	-2.279493	-0.548371	0.500458	-0.350884	-0.642022	0.160443	0.429269	-0.165772	0.792416	0.191538	0.554896
21313	10.019701	0.637915	-3.012594	-0.551338	0.603303	-0.342353	-0.654164	0.151284	0.414750	-0.161145	0.784499	0.191469	0.567392
21314	11.100849	1.349120	-2.973651	-0.543348	0.510681	-0.447537	-0.666171	0.143810	0.398014	-0.155513	0.778038	0.192731	0.577345
21315	10.707007	1.688911	-2.752202	-0.529920	0.366817	-0.490776	-0.677887	0.132965	0.385150	-0.148517	0.771891	0.195920	0.586296
21316	9.537551	1.581045	-2.628619	-0.539385	0.241460	-0.389527	-0.684007	0.123489	0.377700	-0.142551	0.768559	0.197096	0.591735
21317	9.378006	1.038328	-2.235744	-0.532060	0.111208	-0.144602	-0.686651	0.120295	0.372104	-0.138550	0.766665	0.195635	0.595614
21318	9.349474	1.416309	-2.109444	-0.542222	0.054710	-0.068258	-0.686656	0.121985	0.368771	-0.135608	0.766756	0.192350	0.597242
21319	9.555295	1.574443	-2.121149	-0.556207	0.037383	-0.133716	-0.687231	0.126198	0.364353	-0.131054	0.765828	0.190628	0.599994
21320	9.586208	1.543586	-2.386637	-0.549767	-0.099491	-0.143400	-0.687374	0.126756	0.365197	-0.126508	0.767459	0.188796	0.599465
21321	9.341708	1.631050	-2.558842	-0.547124	-0.130382	-0.118440	-0.685840	0.128145	0.367014	-0.121601	0.768566	0.187372	0.599509
21322	9.312267	1.510423	-2.555041	-0.562239	-0.116497	-0.053261	-0.684869	0.130237	0.368564	-0.117874	0.770725	0.184032	0.598515
21323	9.378737	1.467262	-2.433834	-0.533176	-0.133158	-0.019200	-0.684176	0.131628	0.370527	-0.114336	0.772193	0.181233	0.598164
21324	9.533577	1.645353	-2.397368	-0.545993	-0.178718	0.046446	-0.679283	0.133842	0.374700	-0.111822	0.775372	0.176675	0.595886
21325	9.379837	1.587569	-2.517331	-0.558907	-0.227503	0.066023	-0.676082	0.138015	0.380024	-0.108537	0.778301	0.172450	0.593909
21326	9.294381	1.429397	-2.776411	-0.548247	-0.132087	0.069075	-0.672177	0.141346	0.385612	-0.106410	0.780943	0.167394	0.592270
21327	9.427148	1.592890	-2.391807	-0.543609	-0.112472	0.090270	-0.669953	0.145536	0.386336	-0.104022	0.782524	0.162708	0.591914
21328	9.344439	1.555155	-2.326036	-0.559699	-0.088388	0.123525	-0.666893	0.150274	0.390270	-0.102502	0.784788	0.156557	0.590840
21329	9.292516	1.527307	-2.178272	-0.537815	-0.071412	0.124549	-0.665651	0.154137	0.391168	-0.100726	0.785935	0.151312	0.590987
21330	9.531666	1.515922	-2.212293	-0.570619	-0.092930	0.133193	-0.663148	0.158607	0.391475	-0.099133	0.788234	0.144872	0.589806
21331	9.668986	1.590873	-2.454942	-0.537833	-0.085907	0.139775	-0.659526	0.163068	0.393587	-0.097472	0.789545	0.139414	0.589645
21332	9.776619	1.436318	-2.714319	-0.542182	-0.056909	0.125406	-0.657569	0.163611	0.397345	-0.096335	0.791272	0.133347	0.588919
21333	9.377715	0.886243	-2.579584	-0.538707	0.047444	0.132609	-0.657161	0.166407	0.397511	-0.094927	0.790952	0.127727	0.590822
21334	8.948864	0.485104	-2.248326	-0.548202	0.117618	0.141635	-0.656614	0.170378	0.396682	-0.094345	0.790604	0.120986	0.592795
21335	8.700765	0.374300	-2.053455	-0.554660	0.124284	0.100751	-0.657606	0.173752	0.392537	-0.092533	0.789269	0.115511	0.595944
21336	9.075672	0.383384	-2.155542	-0.554739	0.152948	0.025462	-0.660275	0.175442	0.391179	-0.090550	0.788168	0.110452	0.598659
21337	10.255643	0.094897	-2.269884	-0.536328	0.179853	0.044299	-0.661252	0.175459	0.386859	-0.088517	0.785945	0.105958	0.602684
21338	10.413037	-0.961440	-2.533763	-0.550856	0.083357	0.159635	-0.661541	0.177987	0.384096	-0.088066	0.785892	0.098947	0.604010
21339	10.238153	-0.817884	-2.941067	-0.560403	-0.027870	0.209748	-0.659041	0.183298	0.384132	-0.087309	0.786512	0.091864	0.604431
21340	9.800292	-0.527859	-2.977554	-0.553474	-0.050018	0.158614	-0.657923	0.182530	0.387636	-0.086543	0.787994	0.085061	0.603606
21341	9.406101	-0.447152	-2.835366	-0.553953	-0.092782	0.100408	-0.654135	0.180405	0.392888	-0.084494	0.789161	0.079844	0.603084
21342	9.160401	-0.487664	-2.605039	-0.543541	-0.183204	0.126673	-0.651475	0.179679	0.399280	-0.083279	0.792104	0.073880	0.600148
21343	9.296607	-0.428774	-2.712195	-0.542778	-0.086328	0.175667	-0.648961	0.180351	0.405827	-0.082342	0.793255	0.067556	0.599501
21344	9.374300	-0.524175	-2.817550	-0.555568	-0.093304	0.157876	-0.644898	0.179767	0.410395	-0.081442	0.795105	0.060796	0.597896
21345	9.379126	-0.662373	-2.883671	-0.541006	-0.089700	0.150049	-0.642378	0.179470	0.413721	-0.080254	0.796220	0.054868	0.597145
21346	9.334934	-0.717158	-2.815335	-0.551932	-0.084975	0.132172	-0.640420	0.181470	0.416633	-0.079112	0.797860	0.048539	0.595655
21347	9.471285	-0.575969	-2.901663	-0.548494	-0.101876	0.109365	-0.638884	0.182013	0.420536	-0.077334	0.799053	0.043157	0.594702
21348	9.490434	-0.592930	-2.889418	-0.530646	-0.128572	0.063738	-0.634680	0.181431	0.424266	-0.075677	0.801052	0.038237	0.592559
21349	9.312355	-0.517076	-2.919021	-0.552628	-0.144477	0.038783	-0.632307	0.182810	0.428868	-0.072971	0.802672	0.033975	0.590964
21350	9.355761	-0.556105	-2.933142	-0.554470	-0.135213	0.012170	-0.630206	0.181947	0.434427	-0.070314	0.804691	0.029604	0.588771
21351	9.359878	-0.613735	-2.869681	-0.567231	-0.131375	-0.007474	-0.625724	0.181925	0.438021	-0.066846	0.806117	0.025869	0.587399
21352	9.220118	-0.620301	-2.900832	-0.535273	-0.091658	-0.033911	-0.625169	0.182613	0.441374	-0.063979	0.807523	0.022401	0.585928
21353	9.229449	-0.561923	-2.831424	-0.561831	-0.101071	-0.074851	-0.623769	0.182604	0.442899	-0.059835	0.808528	0.019751	0.585075
21354	9.397279	-0.614939	-3.024359	-0.538193	-0.070896	-0.133110	-0.623348	0.182321	0.443730	-0.055766	0.809612	0.017824	0.584038
21355	9.702080	-0.393951	-3.319604	-0.554471	-0.015994	-0.211381	-0.622909	0.177980	0.444519	-0.050180	0.809540	0.017348	0.584659
21356	9.449390	-0.264461	-3.349706	-0.544796	0.108725	-0.261607	-0.624854	0.174494	0.441985	-0.044563	0.808439	0.017233	0.586637
21357	8.720124	-0.075858	-2.894166	-0.552239	0.251166	-0.280400	-0.631130	0.165791	0.439311	-0.038292	0.805156	0.017630	0.591563
21358	8.613564	0.329921	-2.652091	-0.559619	0.378833	-0.247635	-0.638089	0.156037	0.432146	-0.032693	0.800784	0.016886	0.597822
21359	9.665740	0.643301	-2.492689	-0.535650	0.476495	-0.284862	-0.646025	0.146012	0.423171	-0.026681	0.794657	0.017398	0.606223
21360	9.483869	1.166787	-2.440296	-0.539572	0.453246	-0.302430	-0.658426	0.132519	0.408472	-0.020768	0.789175	0.017711	0.613562
21361	9.237180	1.316629	-2.301494	-0.551116	0.385311	-0.358803	-0.667613	0.120262	0.398507	-0.013517	0.783947	0.019275	0.620382
21362	9.334223	1.764048	-2.151975	-0.544206	0.348441	-0.367272	-0.673738	0.112327	0.390935	-0.006694	0.779555	0.020587	0.625960
21363	9.851783	1.919885	-2.217230	-0.557466	0.250108	-0.338386	-0.678448	0.101173	0.382761	0.000527	0.775869	0.021821	0.630516
21364	10.032834	1.792179	-1.974419	-0.564137	0.142832	-0.228100	-0.683736	0.093506	0.377977	0.005993	0.774005	0.020728	0.632812
21365	9.936080	1.853565	-1.916984	-0.557224	0.044772	-0.149584	-0.687211	0.087506	0.375848	0.010967	0.772924	0.019060	0.634118
21366	9.695004	1.879115	-1.938693	-0.574925	-0.058367	-0.096124	-0.687329	0.082188	0.376352	0.015006	0.773609	0.015750	0.633290
21367	9.543298	1.884647	-1.979628	-0.553326	-0.130277	-0.028226	-0.685510	0.082175	0.379269	0.018494	0.774758	0.012239	0.631868
21368	9.410028	1.927693	-2.202218	-0.568166	-0.197954	-0.007657	-0.683683	0.079389	0.384497	0.021346	0.777183	0.007595	0.628866
21369	9.269085	1.903176	-2.399891	-0.550004	-0.207085	-0.004757	-0.679472	0.076840	0.390859	0.024557	0.779275	0.003758	0.626190
21370	9.266372	1.893739	-2.365954	-0.535759	-0.150231	0.076444	-0.676385	0.074570	0.398071	0.025846	0.781058	-0.001771	0.623921
21371	9.275144	1.999104	-2.512118	-0.560172	-0.141230	0.091164	-0.673580	0.073148	0.403059	0.028065	0.782287	-0.007169	0.622245
21372	8.847749	2.140629	-2.725759	-0.537701	-0.078087	0.166174	-0.671053	0.071452	0.406372	0.028272	0.783089	-0.014089	0.621107
21373	8.960941	1.904498	-2.498561	-0.569441	0.072415	0.177246	-0.669661	0.073117	0.409869	0.029671	0.781597	-0.020786	0.622731
21374	9.389352	2.028790	-2.287888	-0.559587	-0.073330	0.154464	-0.668393	0.071150	0.411374	0.030341	0.782253	-0.027794	0.621600
21375	9.513560	1.922389	-2.173302	-0.545005	-0.088203	0.198080	-0.667835	0.071137	0.414999	0.031085	0.782693	-0.034560	0.620670
21376	9.813439	1.738197	-2.340787	-0.557038	0.014579	0.200007	-0.666022	0.072807	0.416398	0.031205	0.782146	-0.042191	0.620881
21377	9.252975	1.436280	-2.104705	-0.533916	0.068304	0.214822	-0.665192	0.075604	0.416142	0.031718	0.780561	-0.048941	0.622354
21378	9.261151	0.920627	-1.852501	-0.545410	0.108811	0.221440	-0.665915	0.081214	0.412856	0.031465	0.778736	-0.056697	0.623992
21379	9.235980	0.921535	-1.717176	-0.558037	0.125933	0.224723	-0.668316	0.085668	0.411132	0.032286	0.776311	-0.063837	0.626278
21380	9.669491	0.861349	-1.630099	-0.536740	0.064898	0.193576	-0.667220	0.091968	0.408956	0.032180	0.774976	-0.071069	0.627157
21381	9.905025	0.684178	-1.899060	-0.565786	0.083506	0.147160	-0.668360	0.096592	0.407338	0.034042	0.773096	-0.077101	0.628665
21382	9.776622	0.476922	-1.935236	-0.559049	-0.023993	0.172617	-0.667668	0.098406	0.408468	0.034396	0.772809	-0.084340	0.628068
21383	9.632193	0.349059	-2.044765	-0.559239	-0.092993	0.228730	-0.665161	0.101751	0.410298	0.034840	0.772944	-0.091659	0.626851
21384	9.779985	0.267670	-2.157620	-0.541381	-0.148029	0.230187	-0.661537	0.105368	0.414215	0.033973	0.774029	-0.099642	0.624337
21385	9.575997	0.180766	-2.347263	-0.563451	-0.205688	0.239086	-0.657356	0.109250	0.421759	0.034132	0.775461	-0.107243	0.621284
21386	9.286572	-0.001779	-2.458404	-0.560002	-0.241718	0.232193	-0.651771	0.112433	0.428448	0.033329	0.777571	-0.115540	0.617190
21387	9.389599	-0.083763	-2.711336	-0.561747	-0.221596	0.201994	-0.647307	0.116041	0.434313	0.033880	0.779186	-0.122555	0.613760
21388	9.487904	-0.034905	-2.914981	-0.552768	-0.208449	0.141014	-0.642567	0.120201	0.442274	0.034159	0.780990	-0.129308	0.610055
21389	9.416344	0.008499	-3.002355	-0.532618	-0.157674	0.094932	-0.637670	0.121015	0.446571	0.035735	0.782050	-0.134252	0.607534
21390	9.257831	-0.005666	-3.108301	-0.527809	-0.092414	0.047672	-0.634165	0.119590	0.452112	0.037064	0.782635	-0.139152	0.605595
21391	9.283346	-0.009843	-2.977810	-0.552008	-0.019963	0.018634	-0.635423	0.118468	0.453645	0.040256	0.782191	-0.143035	0.605060
21392	9.437295	0.013836	-2.900959	-0.552066	-0.012521	-0.005266	-0.633319	0.117617	0.455853	0.042825	0.781894	-0.147334	0.604235
21393	9.522200	0.083244	-2.923594	-0.552143	-0.030648	0.008141	-0.633588	0.114532	0.458196	0.046125	0.781580	-0.151053	0.603480
21394	9.387188	0.134889	-2.916741	-0.527010	-0.070282	-0.007266	-0.632740	0.112426	0.459981	0.048150	0.781968	-0.155065	0.601800
21395	9.314767	0.149905	-2.907146	-0.552257	-0.029455	-0.026403	-0.633008	0.109488	0.460232	0.051893	0.781720	-0.158228	0.600986
21396	9.281347	0.118307	-2.969572	-0.559114	0.023549	-0.006470	-0.631322	0.108645	0.460071	0.054702	0.780902	-0.162539	0.600651
21397	9.415883	0.183402	-2.859330	-0.555143	0.078409	0.003885	-0.633131	0.105288	0.461166	0.058485	0.779226	-0.166078	0.601501
21398	9.430396	0.260852	-2.826385	-0.526183	0.063858	0.004325	-0.634383	0.103474	0.460599	0.060774	0.777881	-0.170108	0.601890
21399	9.493159	0.313772	-2.802897	-0.547796	0.089069	0.018090	-0.633819	0.102921	0.458356	0.064325	0.776003	-0.173738	0.602907
21400	9.478338	0.372316	-2.731042	-0.548050	0.063140	-0.003869	-0.637445	0.099581	0.455279	0.067044	0.774623	-0.177898	0.603172
21401	9.511435	0.319336	-2.667672	-0.538027	0.071241	-0.008227	-0.637157	0.097906	0.454142	0.070719	0.773029	-0.180993	0.603877
21402	9.530890	0.357879	-2.668128	-0.548171	0.052453	-0.017068	-0.637858	0.098048	0.454010	0.073552	0.771782	-0.184955	0.603932
21403	9.501875	0.324169	-2.677378	-0.575347	0.067059	-0.024563	-0.638834	0.097072	0.453728	0.078004	0.770207	-0.188224	0.604374
21404	9.501848	0.455087	-2.611183	-0.529929	0.082322	-0.041804	-0.639946	0.095260	0.452322	0.080961	0.768676	-0.191529	0.604896
21405	9.607062	0.435817	-2.495128	-0.533660	0.063322	-0.030217	-0.641054	0.092898	0.448259	0.084845	0.767195	-0.194180	0.605398
21406	9.575462	0.455591	-2.456645	-0.548662	-0.010469	-0.032599	-0.643289	0.091364	0.448400	0.087614	0.766682	-0.198001	0.604415
21407	9.504031	0.542523	-2.539674	-0.552156	0.012988	-0.034553	-0.641610	0.091635	0.449925	0.091664	0.765762	-0.200863	0.604036
21408	9.522758	0.538026	-2.467160	-0.550351	0.012979	-0.034532	-0.641315	0.088422	0.448214	0.094569	0.764930	-0.204625	0.603380
21409	9.553612	0.589153	-2.375953	-0.544854	0.018256	-0.022991	-0.642019	0.088976	0.450319	0.098413	0.763876	-0.207534	0.603107
21410	9.553511	0.562572	-2.375656	-0.556777	0.000316	-0.025678	-0.643843	0.089400	0.450477	0.101250	0.763107	-0.211523	0.602224
21411	9.408952	0.568135	-2.404521	-0.545066	-0.026030	-0.009483	-0.641606	0.090514	0.450192	0.104769	0.762491	-0.214701	0.601277
21412	9.364566	0.537665	-2.297805	-0.560002	-0.076200	-0.034138	-0.640482	0.090094	0.449760	0.107425	0.762630	-0.218750	0.599170
21413	9.568056	0.514034	-2.408952	-0.534198	-0.030520	-0.012850	-0.640346	0.092082	0.451577	0.110822	0.762066	-0.221729	0.598173
21414	9.452870	0.509382	-2.495733	-0.534300	-0.041189	-0.029614	-0.639228	0.093060	0.451160	0.113178	0.761782	-0.225456	0.596699
21415	9.479925	0.499107	-2.565726	-0.563084	-0.010637	-0.005361	-0.639093	0.093753	0.453260	0.117029	0.760845	-0.228830	0.595865
21416	9.503892	0.470003	-2.558185	-0.554051	-0.019697	-0.004314	-0.638685	0.096407	0.454401	0.119473	0.760103	-0.233119	0.594664
21417	9.491428	0.504336	-2.490895	-0.554029	-0.012476	-0.006129	-0.637421	0.095985	0.454108	0.123194	0.759173	-0.236357	0.593814
21418	9.530384	0.440791	-2.565143	-0.553972	-0.005239	-0.008823	-0.637414	0.094305	0.454509	0.125753	0.758236	-0.240532	0.592798
21419	9.482276	0.494208	-2.558435	-0.559466	-0.010648	-0.007964	-0.636719	0.093845	0.454934	0.129590	0.757238	-0.243785	0.591917
21420	9.455718	0.521048	-2.544202	-0.552240	-0.017918	-0.005184	-0.636445	0.094961	0.455641	0.132010	0.756395	-0.248015	0.590702
21421	9.420241	0.494024	-2.650169	-0.543001	-0.004585	0.009876	-0.636451	0.096360	0.455796	0.135421	0.755242	-0.251311	0.590011
21422	9.444280	0.527886	-2.621584	-0.533864	-0.005719	0.031229	-0.636314	0.097200	0.455524	0.137186	0.754080	-0.255830	0.589148
21423	9.510872	0.477354	-2.519625	-0.548413	-0.009300	0.036391	-0.635479	0.098314	0.456367	0.140343	0.752797	-0.259584	0.588402
21424	9.529963	0.470135	-2.495407	-0.537689	-0.034530	0.031365	-0.636323	0.099013	0.457218	0.142006	0.751918	-0.264218	0.587062
21425	9.607290	0.396848	-2.543019	-0.547000	-0.068619	0.020859	-0.632825	0.100264	0.457064	0.145014	0.751376	-0.267873	0.585362
21426	9.544423	0.503997	-2.476474	-0.542585	-0.065621	-0.014496	-0.632409	0.100958	0.458603	0.147118	0.751050	-0.271952	0.583372
21427	9.597524	0.406697	-2.523785	-0.552507	-0.055626	-0.018211	-0.630179	0.103183	0.461121	0.150741	0.750506	-0.275030	0.581702
21428	9.497252	0.348273	-2.692139	-0.547154	-0.091925	0.006824	-0.629762	0.103739	0.461961	0.152512	0.750311	-0.279550	0.579332
21429	9.235034	0.431666	-2.760374	-0.541869	-0.129978	0.024773	-0.627669	0.105404	0.464475	0.155059	0.750382	-0.283370	0.576701
21430	9.488200	0.338150	-2.774167	-0.545190	-0.084966	0.033344	-0.624599	0.107908	0.466710	0.156528	0.749916	-0.288227	0.574500
21431	9.627754	0.325490	-2.725887	-0.558203	-0.106096	-0.012655	-0.624603	0.108460	0.468949	0.159879	0.749830	-0.291594	0.571985
21432	9.266566	0.300444	-2.843522	-0.560391	-0.154473	-0.046071	-0.620687	0.109559	0.472558	0.162074	0.750520	-0.295641	0.568374
21433	9.377893	0.415842	-2.828045	-0.545508	-0.109750	-0.016057	-0.617465	0.108979	0.476575	0.165251	0.750487	-0.298819	0.565834
21434	9.431694	0.364030	-2.943520	-0.562778	-0.120551	-0.007336	-0.616481	0.107850	0.478649	0.167234	0.750502	-0.303351	0.562813
21435	9.400369	0.337524	-2.962512	-0.538256	-0.120641	-0.010596	-0.614804	0.108398	0.481014	0.170167	0.750538	-0.306563	0.560139
21436	9.345552	0.380944	-3.030580	-0.545590	-0.127735	-0.019487	-0.611175	0.111179	0.483806	0.171974	0.750715	-0.310727	0.557046
21437	9.358229	0.382797	-3.107938	-0.546553	-0.138538	-0.019426	-0.609924	0.112557	0.489114	0.175012	0.750932	-0.313960	0.553987
21438	9.324395	0.370927	-3.107760	-0.523864	-0.156912	0.007483	-0.604044	0.113378	0.490752	0.176004	0.751289	-0.318375	0.550659
21439	9.230578	0.284008	-3.188818	-0.549192	-0.149675	0.015962	-0.600970	0.114757	0.494650	0.178608	0.751348	-0.322207	0.547501
21440	9.279258	0.312458	-3.227861	-0.560051	-0.135070	0.001607	-0.597617	0.116417	0.497851	0.180337	0.751321	-0.326837	0.544218
21441	9.183745	0.295267	-3.367686	-0.567204	-0.109622	-0.019880	-0.594537	0.116398	0.501595	0.183846	0.751059	-0.330185	0.541377
21442	9.217409	0.321819	-3.339032	-0.538336	-0.138556	-0.022894	-0.592868	0.118479	0.505652	0.185481	0.751255	-0.334208	0.538068
21443	9.230416	0.291891	-3.474027	-0.551112	-0.160242	-0.008751	-0.588948	0.118599	0.508972	0.188274	0.751475	-0.337739	0.534576
