# Supplementary material for: Identification of Haptic Based Guiding Using Hard Reins
Source: PLoS One. 2015 Jul 22;10(7):e0132020. doi: 10.1371/journal.pone.0132020 (PMC4511788; doi:10.1371/journal.pone.0132020)
Supplement: S2 File — (ZIP) [file pone.0132020.s002.zip › MotionData2/Subject10/T9/gh9.txt]

// Start Time: 0
// Sample rate: 25.0Hz
// Scenario: 4.9
// Firmware Version: 2.6.1
Counter	Acc_X	Acc_Y	Acc_Z	Gyr_X	Gyr_Y	Gyr_Z	Mag_X	Mag_Y	Mag_Z	Quat_w	Quat_x	Quat_y	Quat_z
20615	-2.046590	-0.061747	9.955724	-0.316143	-0.032015	-0.104300	-0.134985	-0.124598	-0.768404	0.469489	-0.083120	0.036794	0.878247
20616	-2.072870	-0.112355	9.945168	-0.205942	-0.019079	-0.094532	-0.135393	-0.116958	-0.770454	0.470615	-0.084642	0.032840	0.877655
20617	-1.800689	-0.073985	9.751423	-0.192028	-0.009865	-0.092619	-0.133202	-0.110547	-0.771625	0.471954	-0.086178	0.029196	0.876915
20618	-1.448453	-0.135973	9.710635	-0.092160	-0.014276	-0.093935	-0.134126	-0.105842	-0.772258	0.473297	-0.086703	0.027287	0.876201
20619	-1.424351	-0.141228	9.566770	-0.058864	-0.022470	-0.101134	-0.134903	-0.104773	-0.773666	0.475013	-0.086742	0.025843	0.875311
20620	-1.463064	-0.107337	9.650893	0.009222	-0.011392	-0.082352	-0.132568	-0.104789	-0.772656	0.476354	-0.086347	0.025760	0.874624
20621	-1.555501	0.070662	9.698133	0.152323	0.025388	-0.050319	-0.133590	-0.108546	-0.773421	0.477515	-0.085167	0.028569	0.874019
20622	-1.555458	0.060990	9.683596	0.197515	0.065721	-0.022465	-0.131892	-0.113381	-0.771508	0.478097	-0.084293	0.032619	0.873644
20623	-1.579706	0.089712	9.654968	0.172821	0.067561	-0.006906	-0.129795	-0.120371	-0.769729	0.478495	-0.083611	0.036277	0.873348
20624	-1.637305	0.031528	9.557604	0.153442	0.049294	0.006870	-0.128483	-0.125208	-0.768456	0.478532	-0.082848	0.039452	0.873262
20625	-1.545810	0.055869	9.587603	0.096155	0.018057	-0.037669	-0.128205	-0.132714	-0.766533	0.479366	-0.082049	0.041250	0.872797
20626	-1.584911	0.168921	9.605625	0.078953	0.008802	-0.073742	-0.126121	-0.134877	-0.765651	0.480732	-0.081356	0.042605	0.872045
20627	-1.420995	0.171798	9.648000	0.088995	0.001426	-0.111513	-0.126766	-0.136748	-0.765389	0.482851	-0.080378	0.043999	0.870895
20628	-1.343886	0.176618	9.605581	0.029297	0.028600	-0.187531	-0.124029	-0.140658	-0.763870	0.486099	-0.080607	0.044498	0.869040
20629	-1.495887	0.205246	9.623767	-0.031284	0.041116	-0.262619	-0.120127	-0.140839	-0.764159	0.490603	-0.081595	0.043936	0.866441
20630	-1.783087	0.282145	9.766182	-0.080056	0.079314	-0.295243	-0.118179	-0.139790	-0.764559	0.495482	-0.083862	0.042858	0.863498
20631	-1.881916	0.282043	9.794062	-0.048206	0.095689	-0.332027	-0.110499	-0.140696	-0.766035	0.501072	-0.086008	0.042442	0.860075
20632	-1.903197	0.179757	9.441988	-0.051578	0.091086	-0.352332	-0.105178	-0.139139	-0.765562	0.506943	-0.088236	0.041873	0.856428
20633	-1.911769	-0.046383	9.445937	-0.137414	0.022512	-0.324963	-0.100107	-0.135999	-0.768172	0.512265	-0.090022	0.039214	0.853195
20634	-1.878103	-0.026904	9.494530	-0.074797	0.021776	-0.282192	-0.097128	-0.132278	-0.768837	0.516911	-0.091227	0.037662	0.850331
20635	-2.065467	-0.161524	9.632510	0.087687	0.013802	-0.237061	-0.092183	-0.132608	-0.769519	0.521113	-0.090476	0.038916	0.847786
20636	-2.180734	-0.252997	9.682959	0.295246	0.030666	-0.154821	-0.090337	-0.142013	-0.767738	0.524229	-0.087884	0.043969	0.845888
20637	-2.064544	-0.353758	9.697031	0.324447	0.038185	-0.090996	-0.088628	-0.150737	-0.765185	0.526319	-0.084968	0.049752	0.844567
20638	-1.936903	-0.332192	9.597713	0.268312	0.010762	-0.079235	-0.086919	-0.160793	-0.761475	0.528082	-0.082251	0.054270	0.843456
20639	-1.813698	-0.381981	9.739781	0.161590	-0.007613	-0.074205	-0.085476	-0.168034	-0.758662	0.529634	-0.080268	0.056824	0.842506
20640	-1.943927	-0.372826	9.678687	0.117886	-0.039679	-0.080841	-0.085460	-0.176331	-0.755581	0.531214	-0.078290	0.058267	0.841598
20641	-2.014197	-0.293330	9.751155	0.049386	-0.058902	-0.058094	-0.087921	-0.178721	-0.755562	0.532369	-0.076631	0.058388	0.841012
20642	-1.882653	-0.053262	10.231005	-0.019087	-0.053440	-0.032620	-0.088055	-0.177113	-0.756075	0.532905	-0.075824	0.057452	0.840811
20643	-1.717744	-0.264887	10.157567	0.050691	-0.058727	0.004675	-0.089093	-0.178170	-0.755553	0.533004	-0.074081	0.057666	0.840888
20644	-1.705842	-0.246750	9.826694	0.078699	-0.018504	-0.013700	-0.090391	-0.180561	-0.754258	0.533317	-0.072797	0.058776	0.840725
20645	-1.661176	-0.013878	9.659956	0.075303	-0.005771	-0.045123	-0.091039	-0.184157	-0.751940	0.534228	-0.071742	0.059872	0.840160
20646	-1.752805	-0.011945	9.575118	-0.047239	-0.025110	-0.047562	-0.091419	-0.185906	-0.752710	0.534926	-0.071734	0.058745	0.839796
20647	-1.757358	-0.064537	9.675150	-0.089346	-0.042482	-0.029289	-0.091696	-0.181336	-0.752705	0.535377	-0.071809	0.056691	0.839644
20648	-1.523476	-0.063063	9.970188	-0.108936	-0.056988	0.020476	-0.094290	-0.180784	-0.754098	0.534861	-0.071847	0.054282	0.840128
20649	-1.120599	-0.116737	10.220424	-0.053359	-0.045765	0.081666	-0.096372	-0.179025	-0.755109	0.533501	-0.071338	0.052922	0.841122
20650	-1.098918	-0.130060	9.829193	0.075547	-0.034498	0.132144	-0.100271	-0.177782	-0.756106	0.531360	-0.069662	0.054017	0.842547
20651	-1.068132	-0.017253	9.735051	0.126023	-0.021587	0.150834	-0.102487	-0.179612	-0.753518	0.529057	-0.067545	0.055993	0.844038
20652	-1.521975	0.113707	9.603038	0.085549	0.020350	0.148696	-0.103776	-0.183886	-0.752482	0.526602	-0.066666	0.057860	0.845516
20653	-2.047835	0.184671	9.555921	0.081866	0.069626	0.148578	-0.105462	-0.186274	-0.751441	0.524158	-0.066573	0.060054	0.846888
20654	-2.024273	0.295008	9.447274	0.123613	0.088001	0.163524	-0.105193	-0.189896	-0.750674	0.521382	-0.066422	0.063293	0.848377
20655	-1.816299	0.145447	9.207089	0.155280	0.036882	0.156399	-0.106359	-0.194557	-0.747967	0.518925	-0.065016	0.066412	0.849752
20656	-1.695521	0.097952	9.317964	0.107187	-0.036243	0.169194	-0.107785	-0.198281	-0.745900	0.516153	-0.062917	0.068082	0.851465
20657	-1.647310	0.113749	9.688278	0.047972	-0.085709	0.157893	-0.111030	-0.200389	-0.745361	0.513682	-0.060542	0.068089	0.853129
20658	-1.672068	0.263878	9.987787	0.026256	-0.069347	0.141134	-0.116494	-0.201118	-0.743776	0.511310	-0.058752	0.068002	0.854684
20659	-1.475573	0.509406	9.916256	-0.039162	-0.018314	0.096421	-0.118576	-0.200025	-0.744273	0.509685	-0.058502	0.067126	0.855741
20660	-1.292823	0.595514	9.664739	-0.113087	0.005252	0.032337	-0.120133	-0.198946	-0.745545	0.508929	-0.059553	0.065291	0.856260
20661	-1.428187	0.666857	9.501257	-0.150739	0.017968	0.020122	-0.121449	-0.193301	-0.746689	0.508424	-0.061147	0.062786	0.856635
20662	-1.575274	0.671043	9.403932	-0.151710	0.007000	0.025666	-0.120290	-0.188625	-0.747853	0.507727	-0.062629	0.060299	0.857120
20663	-1.640600	0.724052	9.466473	-0.094191	0.007111	0.049947	-0.120816	-0.184341	-0.749904	0.506785	-0.063423	0.058713	0.857729
20664	-1.662467	0.762698	9.524418	-0.031277	0.004459	0.061341	-0.121600	-0.182991	-0.750026	0.505616	-0.063597	0.058308	0.858434
20665	-1.655051	0.729500	9.660837	-0.027780	0.020005	0.066872	-0.122377	-0.181255	-0.751947	0.504447	-0.063915	0.058043	0.859115
20666	-1.632569	0.566188	9.728365	0.042395	0.036514	0.061673	-0.122904	-0.180702	-0.750914	0.503323	-0.063895	0.059227	0.859695
20667	-1.600864	0.489315	9.741984	0.068728	0.040194	0.059037	-0.121605	-0.182847	-0.749126	0.502385	-0.063594	0.060826	0.860154
20668	-1.581290	0.426688	9.707685	0.056696	0.020035	0.041476	-0.121854	-0.185267	-0.749639	0.501665	-0.063170	0.062066	0.860517
20669	-1.581355	0.441189	9.727090	0.016477	0.012668	0.037591	-0.121077	-0.185537	-0.748874	0.501060	-0.062943	0.062462	0.860857
20670	-1.754459	0.344672	9.743323	-0.023646	-0.010271	0.030038	-0.122121	-0.187117	-0.746810	0.500480	-0.062816	0.062001	0.861237
20671	-1.985862	0.344483	9.822771	0.040894	-0.011092	0.054352	-0.123531	-0.188206	-0.749884	0.499646	-0.061932	0.062608	0.861742
20672	-2.036276	0.301159	9.845695	0.073855	-0.010068	0.087741	-0.124446	-0.189787	-0.747821	0.498163	-0.060764	0.063899	0.862588
20673	-1.985550	0.282245	9.913112	0.080805	-0.021911	0.098871	-0.127311	-0.191077	-0.745742	0.496619	-0.059263	0.065147	0.863489
20674	-2.007261	0.287144	9.951382	0.033698	-0.032971	0.084805	-0.128994	-0.193206	-0.745601	0.495147	-0.058103	0.065511	0.864385
20675	-1.802636	0.340009	9.814816	-0.060425	-0.049599	0.039139	-0.130944	-0.193984	-0.744943	0.494502	-0.057623	0.063974	0.864902
20676	-1.566474	0.352121	9.701977	-0.098592	-0.053348	0.002046	-0.132763	-0.192364	-0.746213	0.494339	-0.057526	0.061755	0.865162
20677	-1.349825	0.412327	9.594430	-0.122779	-0.058911	-0.034977	-0.134083	-0.186711	-0.746457	0.494912	-0.057590	0.058952	0.865026
20678	-1.239241	0.474954	9.553135	-0.131402	-0.047980	-0.053494	-0.136166	-0.184148	-0.747725	0.495646	-0.057977	0.056152	0.864766
20679	-1.123486	0.465564	9.554084	-0.126033	-0.011438	-0.068284	-0.135913	-0.180005	-0.749525	0.496729	-0.058912	0.053716	0.864236
20680	-1.171496	0.422113	9.538625	-0.071875	-0.000390	-0.056952	-0.133582	-0.175613	-0.750955	0.497555	-0.059532	0.052413	0.863799
20681	-1.234194	0.426815	9.542906	-0.030681	0.006939	-0.064141	-0.134362	-0.175205	-0.751335	0.498655	-0.059813	0.051810	0.863181
20682	-1.354900	0.465171	9.573522	-0.003532	0.018817	-0.069566	-0.133452	-0.176281	-0.750443	0.499766	-0.060097	0.051864	0.862515
20683	-1.432213	0.506283	9.681389	-0.043601	0.014137	-0.088226	-0.131494	-0.175253	-0.752900	0.501256	-0.060648	0.051092	0.861658
20684	-1.533140	0.441335	9.741943	-0.033090	0.023275	-0.085419	-0.130203	-0.173516	-0.752395	0.502606	-0.061319	0.050662	0.860849
20685	-1.592945	0.345080	9.768839	-0.006748	0.037903	-0.089921	-0.128770	-0.174473	-0.752407	0.504141	-0.061912	0.050774	0.859902
20686	-1.609457	0.265408	9.695560	0.012336	0.036147	-0.070437	-0.127078	-0.173427	-0.753449	0.505268	-0.062332	0.051273	0.859180
20687	-1.566003	0.253582	9.729403	0.005212	0.016081	-0.052905	-0.124736	-0.174657	-0.752954	0.506201	-0.062396	0.051421	0.858617
20688	-1.527289	0.224938	9.772568	-0.002762	0.006973	-0.038163	-0.125520	-0.174509	-0.752433	0.506789	-0.062434	0.051407	0.858268
20689	-1.585031	0.200731	9.762088	-0.000079	-0.007665	-0.041819	-0.125781	-0.175170	-0.751660	0.507549	-0.062135	0.051237	0.857851
20690	-1.527444	0.258702	9.797042	-0.002718	-0.006747	-0.041835	-0.124481	-0.174917	-0.751799	0.508216	-0.061940	0.051080	0.857479
20691	-1.464627	0.224802	9.696342	-0.022761	-0.000384	-0.053015	-0.125910	-0.174370	-0.752430	0.509131	-0.062007	0.050582	0.856961
20692	-1.392425	0.248957	9.682952	-0.028115	0.008783	-0.044749	-0.123710	-0.172909	-0.751547	0.509799	-0.062339	0.050144	0.856565
20693	-1.392374	0.234210	9.591536	-0.029856	0.016087	-0.049382	-0.123831	-0.173726	-0.752832	0.510626	-0.062751	0.049693	0.856069
20694	-1.428663	0.263122	9.625206	-0.033361	-0.014988	-0.045663	-0.124095	-0.172115	-0.753215	0.511328	-0.062730	0.048921	0.855696
20695	-1.479412	0.292086	9.682745	-0.047363	-0.004052	-0.047601	-0.123577	-0.171316	-0.753347	0.512121	-0.062970	0.047972	0.855258
20696	-1.467252	0.265302	9.581672	-0.093103	0.014231	-0.029400	-0.122018	-0.169199	-0.754772	0.512450	-0.064044	0.046498	0.855062
20697	-1.498532	0.253226	9.586011	-0.171881	0.018709	-0.029806	-0.122021	-0.165726	-0.756699	0.512753	-0.065930	0.043681	0.854886
20698	-1.627982	0.098877	9.549034	-0.147276	0.030585	-0.035235	-0.120086	-0.160119	-0.757997	0.513082	-0.067842	0.041439	0.854650
20699	-1.699357	-0.093109	9.728097	-0.066585	0.045265	-0.036690	-0.119317	-0.156372	-0.758516	0.513614	-0.069118	0.040691	0.854264
20700	-1.592672	-0.212249	10.001054	-0.001438	0.019698	-0.052926	-0.118012	-0.156663	-0.759298	0.514436	-0.069362	0.040803	0.853745
20701	-1.494676	-0.541410	10.066960	0.016575	-0.007761	-0.078614	-0.117485	-0.157217	-0.760331	0.515842	-0.068917	0.040850	0.852930
20702	-1.397178	-0.775127	9.903774	-0.235111	-0.000788	-0.113107	-0.116713	-0.154410	-0.760850	0.517400	-0.071268	0.036684	0.851981
20703	-1.561241	-0.736210	10.123614	-0.404472	-0.006600	-0.154574	-0.115177	-0.144247	-0.763685	0.519482	-0.075256	0.029413	0.850653
20704	-1.796018	-0.032256	9.992080	-0.501058	-0.050617	-0.166111	-0.113523	-0.129396	-0.767548	0.521528	-0.079540	0.020120	0.849280
20705	-1.999586	0.190713	9.887694	-0.337682	-0.072353	-0.150501	-0.116409	-0.113981	-0.773946	0.523596	-0.081705	0.013346	0.847935
20706	-1.069834	0.354176	10.013876	0.174304	-0.066147	-0.135894	-0.116157	-0.112501	-0.773433	0.526143	-0.078639	0.015392	0.846613
20707	-1.054615	0.150977	8.974247	0.952210	-0.043074	-0.049830	-0.117805	-0.130964	-0.768029	0.528430	-0.067665	0.030965	0.845710
20708	-0.956746	0.353074	8.922789	1.107541	0.026645	-0.022392	-0.119018	-0.169385	-0.756596	0.530116	-0.056259	0.049945	0.844581
20709	-1.339297	0.219406	9.452606	0.463302	0.058795	-0.004493	-0.116894	-0.193627	-0.747368	0.530660	-0.052101	0.058379	0.843965
20710	-1.574297	-0.014491	10.133614	0.098422	0.012460	-0.065340	-0.115561	-0.209708	-0.742116	0.531855	-0.051189	0.060114	0.843147
20711	-1.799534	-0.293282	10.343628	-0.095960	-0.033643	-0.121624	-0.114785	-0.209441	-0.741479	0.533878	-0.051574	0.057979	0.841993
20712	-1.723886	0.016778	10.219067	-0.344271	-0.085179	-0.165266	-0.114028	-0.197139	-0.746107	0.536364	-0.053853	0.051108	0.840715
20713	-1.679729	-0.154734	9.986647	-0.332706	-0.085190	-0.182730	-0.114960	-0.185885	-0.749951	0.539182	-0.055985	0.044355	0.839155
20714	-1.559054	-0.198912	9.660715	-0.206688	-0.066754	-0.190415	-0.115240	-0.177843	-0.752002	0.542155	-0.057109	0.039959	0.837382
20715	-1.250488	-0.198124	9.711611	-0.094750	-0.059240	-0.175082	-0.116018	-0.174371	-0.754951	0.545055	-0.057103	0.037470	0.835613
20716	-1.236089	-0.188833	9.606263	0.046758	-0.064493	-0.148515	-0.116286	-0.174752	-0.753021	0.547593	-0.055474	0.037384	0.834066
20717	-1.096338	-0.168795	9.756666	0.042990	-0.062575	-0.115310	-0.115755	-0.176247	-0.754183	0.549643	-0.053862	0.037214	0.832831
20718	-1.033747	-0.154545	9.666239	0.051668	-0.058884	-0.111578	-0.117188	-0.176758	-0.753143	0.551565	-0.052243	0.037312	0.831658
20719	-1.034404	-0.009705	9.812281	0.020050	-0.066215	-0.102506	-0.117445	-0.178895	-0.752242	0.553373	-0.050804	0.036720	0.830572
20720	-0.858412	-0.019498	9.660168	-0.076646	-0.035122	-0.067965	-0.119521	-0.181547	-0.751070	0.554428	-0.050964	0.034994	0.829933
20721	-0.894814	0.033504	9.703776	-0.083863	-0.022296	-0.049568	-0.119269	-0.177799	-0.752099	0.555214	-0.051349	0.033204	0.829457
20722	-0.955427	0.110664	9.790703	-0.059682	-0.042303	-0.015275	-0.119926	-0.174580	-0.753249	0.555413	-0.051166	0.031734	0.829392
20723	-1.001853	0.245542	9.864170	0.017751	-0.022021	0.024761	-0.120966	-0.175101	-0.752855	0.555068	-0.050363	0.031715	0.829673
20724	-1.102402	0.093378	9.745884	0.035651	-0.047459	0.080270	-0.123303	-0.176014	-0.752708	0.553784	-0.048974	0.031866	0.830608
20725	-0.926322	0.077386	9.891320	0.073990	-0.072917	0.110042	-0.126156	-0.179328	-0.751530	0.552105	-0.046641	0.032305	0.831842
20726	-1.024987	0.033225	9.697758	0.017574	-0.076546	0.144832	-0.129791	-0.180363	-0.751630	0.549747	-0.044925	0.031893	0.833512
20727	-0.810220	-0.004062	9.924865	0.107739	-0.081884	0.158225	-0.133963	-0.180426	-0.749155	0.547285	-0.042036	0.032837	0.835245
20728	-0.639163	0.015439	9.900331	0.003450	-0.065493	0.168752	-0.137855	-0.183864	-0.748097	0.544500	-0.040639	0.032327	0.837152
20729	-0.704662	0.080905	9.384579	-0.084369	-0.050928	0.171977	-0.143200	-0.178708	-0.748824	0.541613	-0.040342	0.030393	0.839109
20730	-0.846209	-0.042842	9.861578	-0.124608	-0.010777	0.187395	-0.147499	-0.175443	-0.749431	0.538355	-0.041242	0.028345	0.841231
20731	-1.077550	-0.052358	10.027306	-0.053138	0.038681	0.216280	-0.148539	-0.172232	-0.751863	0.534677	-0.042097	0.027939	0.843545
20732	-1.077121	-0.138597	10.134112	0.069171	0.033407	0.250135	-0.149457	-0.171538	-0.750699	0.530480	-0.041626	0.029683	0.846154
20733	-1.184753	-0.340361	9.585415	0.062316	0.000465	0.228936	-0.152836	-0.172836	-0.749901	0.526684	-0.040611	0.030824	0.848531
20734	-1.091591	-0.159704	9.598419	-0.063463	-0.052738	0.199767	-0.157522	-0.171437	-0.749606	0.523257	-0.040107	0.029365	0.850724
20735	-1.050583	-0.153857	9.877316	0.101511	-0.058134	0.169230	-0.161676	-0.174604	-0.748546	0.520521	-0.037746	0.030508	0.852468
20736	-0.975651	-0.191804	9.992697	0.108817	-0.069148	0.147138	-0.165318	-0.176426	-0.746718	0.518120	-0.035190	0.031767	0.853993
20737	-0.990199	-0.177694	9.906349	0.060120	-0.040054	0.106239	-0.168571	-0.176782	-0.745664	0.516404	-0.033620	0.032334	0.855074
20738	-0.788445	-0.028717	9.737501	0.047524	-0.023522	0.126456	-0.171952	-0.177409	-0.744995	0.514273	-0.032490	0.033002	0.856375
20739	-0.909375	0.047352	9.540616	0.159320	-0.035249	0.139955	-0.174807	-0.181520	-0.742917	0.512030	-0.029966	0.035334	0.857717
20740	-0.842118	0.095374	9.474710	0.227482	-0.038796	0.147689	-0.177134	-0.188719	-0.740074	0.509643	-0.026712	0.038942	0.859089
20741	-0.790259	0.353706	9.714044	0.229239	-0.039728	0.142149	-0.179986	-0.194969	-0.736969	0.507378	-0.023397	0.042428	0.860361
20742	-0.703375	0.342707	9.964329	0.328129	-0.039592	0.155571	-0.182968	-0.203617	-0.732064	0.504864	-0.019100	0.047760	0.861665
20743	-0.596662	0.200519	9.828916	0.189247	-0.035218	0.129033	-0.187119	-0.211854	-0.727664	0.502773	-0.016274	0.050575	0.862784
20744	-0.582467	0.250512	9.666530	0.140435	-0.036245	0.099254	-0.189970	-0.215573	-0.726615	0.501135	-0.013982	0.052684	0.863651
20745	-0.825196	0.601123	9.625977	0.129187	-0.056480	0.064133	-0.193074	-0.221169	-0.725564	0.500153	-0.011465	0.054217	0.864162
20746	-0.648300	0.919311	9.708899	0.137386	-0.052908	0.018015	-0.195939	-0.224327	-0.722201	0.499923	-0.009004	0.056085	0.864205
20747	-0.758955	0.873673	9.793635	0.050094	-0.062213	-0.000874	-0.197631	-0.226171	-0.720388	0.500048	-0.007249	0.056192	0.864143
20748	-0.773963	0.991790	9.871961	0.008158	-0.068691	-0.012158	-0.199975	-0.226537	-0.719342	0.500330	-0.005841	0.055662	0.864024
20749	-0.586915	1.204283	9.994300	-0.150876	-0.078977	-0.044331	-0.201797	-0.224512	-0.720355	0.501193	-0.005854	0.052143	0.863743
20750	-0.613210	1.156015	9.964575	-0.014242	-0.095294	-0.049149	-0.204017	-0.222068	-0.720207	0.502130	-0.004249	0.050954	0.863279
20751	-0.625575	1.212999	9.751634	-0.033612	-0.051446	-0.054853	-0.205181	-0.223667	-0.720199	0.503154	-0.003567	0.049763	0.862756
20752	-0.529622	1.298636	9.412889	-0.056595	-0.044106	-0.049440	-0.206355	-0.222578	-0.720060	0.504033	-0.003272	0.048358	0.862323
20753	-0.346819	1.375269	9.204446	-0.016468	-0.078727	-0.040872	-0.208316	-0.220402	-0.719530	0.504837	-0.001918	0.047223	0.861920
20754	-0.255828	1.508020	9.279164	0.018292	-0.085931	-0.017616	-0.209997	-0.222000	-0.720031	0.505198	-0.000116	0.046688	0.861739
20755	-0.277654	1.536960	9.312971	0.164902	-0.087491	0.027425	-0.213770	-0.224352	-0.717688	0.504826	0.003311	0.048632	0.861844
20756	-0.608119	1.582085	9.334522	0.223999	-0.054489	0.060882	-0.216755	-0.231794	-0.713040	0.503776	0.006722	0.051956	0.862244
20757	-0.414907	1.515950	9.580227	0.286833	-0.045187	0.094418	-0.219478	-0.237243	-0.710321	0.502166	0.010721	0.056465	0.862859
20758	-0.525023	1.367831	9.946765	0.454329	-0.026577	0.170914	-0.222848	-0.247759	-0.704515	0.499087	0.016085	0.064019	0.864034
20759	-0.770220	1.220392	9.887203	0.558641	-0.017165	0.247103	-0.226211	-0.262819	-0.696525	0.494642	0.022486	0.073467	0.865694
20760	-0.678941	1.298326	10.112374	0.420307	-0.012501	0.344219	-0.230611	-0.278142	-0.689041	0.488450	0.027514	0.080483	0.868436
20761	-0.110914	1.479500	10.000201	0.261191	-0.015164	0.406189	-0.238554	-0.283360	-0.682424	0.481275	0.031183	0.084685	0.871912
20762	-0.173697	1.498308	9.908669	0.301170	-0.016889	0.430387	-0.245703	-0.287814	-0.679156	0.473534	0.035250	0.089526	0.875504
20763	-0.161996	1.565070	9.727293	0.136449	-0.009728	0.435078	-0.251569	-0.288383	-0.675381	0.465840	0.037688	0.091533	0.879315
20764	-0.036061	1.950125	9.695463	0.191577	-0.007865	0.415037	-0.260291	-0.288262	-0.672998	0.458342	0.040514	0.094541	0.882804
20765	-0.157913	2.223682	9.563746	0.169720	0.045035	0.383450	-0.266262	-0.290878	-0.672695	0.451355	0.042200	0.097664	0.885979
20766	-0.235791	2.382539	9.632456	0.087995	0.094106	0.312809	-0.270305	-0.290807	-0.670091	0.445494	0.042080	0.099837	0.888705
20767	-0.175918	2.469598	9.730247	0.027281	0.121305	0.251545	-0.272000	-0.290113	-0.669692	0.440773	0.040869	0.101241	0.890954
20768	-0.110085	2.305626	9.579743	0.015550	0.128495	0.201651	-0.271225	-0.287979	-0.670340	0.436858	0.039268	0.102517	0.892807
20769	-0.206279	2.257364	9.592571	0.005069	0.126640	0.201599	-0.271489	-0.286101	-0.670851	0.433012	0.037666	0.103614	0.894621
20770	-0.231055	2.401893	9.661574	-0.036976	0.133889	0.197674	-0.272263	-0.283170	-0.674186	0.429172	0.035502	0.103995	0.896513
20771	-0.299695	2.642238	9.635501	0.007011	0.124700	0.160982	-0.270844	-0.281032	-0.673682	0.426040	0.033865	0.105159	0.897934
20772	-0.110173	2.319683	9.469527	-0.067063	0.073216	0.059193	-0.271226	-0.280109	-0.675864	0.424830	0.032247	0.104572	0.898635
20773	0.268638	2.237887	9.248689	-0.239298	0.018003	-0.043091	-0.270976	-0.273960	-0.678563	0.425737	0.030026	0.100529	0.898744
20774	0.764113	1.959476	9.150997	-0.264632	-0.015034	-0.115120	-0.269420	-0.266502	-0.683199	0.427966	0.027957	0.095746	0.898274
20775	0.257431	2.049430	9.017915	-0.140635	-0.007617	-0.101606	-0.267863	-0.261983	-0.686166	0.429899	0.026966	0.093263	0.897642
20776	-0.156377	1.872698	8.932365	-0.057199	0.030948	-0.044030	-0.266304	-0.258797	-0.688234	0.430649	0.025985	0.092558	0.897385
20777	-0.349317	1.894158	8.988473	-0.037261	0.135366	0.050036	-0.265522	-0.258943	-0.688497	0.429534	0.023598	0.093088	0.897930
20778	-0.427635	2.152153	9.204985	0.098605	0.199603	0.104134	-0.261756	-0.257378	-0.689041	0.427226	0.021201	0.096555	0.898725
20779	-0.374478	2.136241	9.445286	0.157919	0.201566	0.135810	-0.257320	-0.259859	-0.690363	0.424337	0.019460	0.101136	0.899628
20780	-0.529166	2.240889	9.886962	0.168484	0.157676	0.144221	-0.254967	-0.265511	-0.688841	0.421346	0.018492	0.105481	0.900555
20781	-0.528945	2.205738	10.160103	0.140610	0.117422	0.147832	-0.253920	-0.267670	-0.688722	0.418395	0.018142	0.109033	0.901515
20782	-0.704562	2.133521	10.248662	0.078320	0.066208	0.174356	-0.253781	-0.269957	-0.688853	0.415069	0.018130	0.110969	0.902815
20783	-0.624550	2.032343	10.161579	-0.024265	0.038757	0.198806	-0.254050	-0.268869	-0.687822	0.411417	0.017928	0.110855	0.904503
20784	-0.850904	1.968316	9.860934	-0.141522	0.011172	0.188100	-0.257178	-0.264151	-0.689595	0.408029	0.017125	0.108354	0.906355
20785	-0.923007	1.909347	9.542598	-0.110192	0.036823	0.193761	-0.259532	-0.257563	-0.691630	0.404492	0.016211	0.106665	0.908156
20786	-0.513486	1.962511	9.374345	-0.037170	0.042577	0.240282	-0.262395	-0.252460	-0.694947	0.400014	0.015793	0.106291	0.910188
20787	-0.494539	2.029551	9.269849	0.010476	0.040696	0.194380	-0.263311	-0.251503	-0.694296	0.396404	0.015781	0.106820	0.911704
20788	-0.567053	2.078112	9.442674	-0.112880	0.053093	0.099594	-0.265647	-0.249886	-0.696334	0.394486	0.014274	0.105188	0.912750
20789	-0.679237	1.852592	9.688093	-0.165615	0.107697	0.045718	-0.263320	-0.244286	-0.697892	0.393492	0.011322	0.103074	0.913461
20790	-1.187063	1.693915	10.012368	-0.139901	0.135901	0.023639	-0.260191	-0.240606	-0.702543	0.392773	0.007929	0.101620	0.913969
20791	-1.572601	1.675154	10.378150	-0.153996	0.171483	0.038261	-0.255772	-0.235322	-0.706432	0.391774	0.003836	0.100222	0.914579
20792	-1.500983	1.309269	10.272876	-0.115811	0.210039	0.084561	-0.250964	-0.230706	-0.709554	0.389732	-0.000605	0.099779	0.915507
20793	-1.034631	1.058528	9.841660	-0.154562	0.182754	0.115821	-0.247323	-0.224615	-0.714336	0.387273	-0.004792	0.098421	0.916684
20794	-0.844815	1.172979	9.432189	-0.167242	0.124388	0.147232	-0.246820	-0.218187	-0.715623	0.384196	-0.007943	0.096368	0.918174
20795	-0.338898	1.735879	9.127967	-0.201508	0.080540	0.128664	-0.246051	-0.212975	-0.717426	0.381675	-0.010578	0.093333	0.919511
20796	-0.581067	1.966028	9.035323	-0.158117	0.076729	0.058730	-0.244227	-0.206204	-0.723351	0.380299	-0.012951	0.091060	0.920279
20797	-0.898381	1.796044	9.459629	0.015453	0.053072	0.057791	-0.244113	-0.201908	-0.723350	0.379174	-0.013548	0.091811	0.920660
20798	-0.848638	1.481737	9.676512	0.187923	0.058788	0.080820	-0.243059	-0.205680	-0.723360	0.377475	-0.012925	0.095775	0.920963
20799	-0.762050	1.530669	9.865228	0.146501	0.033021	0.028967	-0.242533	-0.211431	-0.720282	0.376946	-0.012209	0.098765	0.920874
20800	-1.109449	1.595581	10.054918	0.095559	-0.011136	-0.037690	-0.242523	-0.216117	-0.718741	0.377597	-0.011221	0.100470	0.920435
20801	-1.101005	1.850763	10.101781	-0.025913	-0.095631	-0.148935	-0.242774	-0.218532	-0.718740	0.380556	-0.009800	0.099272	0.919362
20802	-0.955054	1.574503	10.132873	-0.159881	-0.154402	-0.207646	-0.245118	-0.216497	-0.719364	0.384573	-0.008451	0.095153	0.918138
20803	-0.872570	1.453525	9.882317	-0.191282	-0.167232	-0.218848	-0.246560	-0.212725	-0.719864	0.388902	-0.007115	0.090333	0.916812
20804	-0.577034	1.640257	9.443641	-0.239615	-0.134326	-0.227442	-0.247080	-0.208718	-0.722687	0.393213	-0.006784	0.084897	0.915495
20805	-0.500945	1.346384	9.289012	-0.231649	-0.113279	-0.227415	-0.250730	-0.204658	-0.723684	0.397559	-0.006751	0.079743	0.914080
20806	-0.264531	1.316095	9.439611	-0.123460	-0.073735	-0.186312	-0.249960	-0.199846	-0.725231	0.400986	-0.006539	0.076909	0.912827
20807	-0.036469	1.016633	9.672768	-0.022105	-0.040603	-0.143376	-0.249180	-0.200255	-0.724980	0.403690	-0.005998	0.076140	0.911703
20808	-0.095714	0.810401	9.899750	-0.036037	-0.004071	-0.136115	-0.247735	-0.201502	-0.727177	0.406141	-0.006275	0.075468	0.910667
20809	-0.455064	0.853636	10.089025	-0.132503	0.015906	-0.120041	-0.246316	-0.197763	-0.727701	0.408313	-0.007608	0.073100	0.909878
20810	-0.876108	1.184247	9.931314	-0.013456	0.050633	-0.154592	-0.244092	-0.199549	-0.729262	0.411027	-0.008717	0.073279	0.908631
20811	-1.037365	1.620138	9.455865	-0.113289	0.044045	-0.193871	-0.240450	-0.198794	-0.730319	0.414491	-0.010532	0.071503	0.907179
20812	-1.014387	1.853106	9.329731	-0.137381	0.013732	-0.250252	-0.237333	-0.195890	-0.731885	0.418943	-0.012130	0.069103	0.905298
20813	-1.047951	1.814577	9.338479	-0.152706	-0.030251	-0.286253	-0.234465	-0.194071	-0.734864	0.424148	-0.013061	0.066030	0.903088
20814	-1.004070	1.726964	9.721704	-0.138506	-0.037568	-0.285246	-0.231090	-0.191700	-0.735789	0.429255	-0.013787	0.063165	0.900866
20815	-0.882843	1.593600	10.047404	-0.026055	-0.042760	-0.215444	-0.229912	-0.191995	-0.737084	0.433204	-0.013315	0.062330	0.899039
20816	-0.992576	1.347878	10.011730	0.170163	-0.035037	-0.130471	-0.228730	-0.197099	-0.735811	0.435584	-0.011226	0.065080	0.897722
20817	-1.012343	1.443554	9.861670	0.155297	-0.021145	-0.055817	-0.229369	-0.203113	-0.733494	0.436670	-0.009377	0.067761	0.897017
20818	-0.834575	1.576414	9.917998	0.148191	-0.022024	-0.048468	-0.230133	-0.208735	-0.732463	0.437551	-0.007606	0.070247	0.896413
20819	-1.017770	1.565763	9.724117	0.309419	0.000000	-0.077223	-0.228817	-0.216781	-0.729649	0.438997	-0.004822	0.075902	0.895264
20820	-0.820061	1.545947	9.442451	0.154058	0.025328	-0.133411	-0.228279	-0.227755	-0.725030	0.441324	-0.003978	0.078898	0.893864
20821	-0.838394	1.341136	9.357798	0.084164	0.007880	-0.136496	-0.227224	-0.232062	-0.724783	0.443780	-0.003411	0.080591	0.892498
20822	-0.963053	1.199335	9.469860	0.113506	-0.000204	-0.081883	-0.224618	-0.234236	-0.724419	0.445196	-0.002386	0.082638	0.891608
20823	-1.030259	1.149646	9.751769	0.056475	-0.007539	-0.054478	-0.224605	-0.240529	-0.722366	0.446208	-0.001679	0.083695	0.891006
20824	-1.126439	1.106886	9.966297	-0.008881	-0.007693	-0.075116	-0.224208	-0.241347	-0.723140	0.447489	-0.001603	0.083494	0.890382
20825	-1.056630	1.123523	9.866370	-0.028004	-0.015049	-0.091811	-0.224342	-0.240271	-0.723139	0.449176	-0.001605	0.082961	0.889582
20826	-1.074148	1.250224	9.642357	-0.138208	-0.017044	-0.116365	-0.223818	-0.239752	-0.724428	0.451150	-0.002597	0.080372	0.888818
20827	-0.876459	1.240508	9.500049	-0.177582	-0.004267	-0.122112	-0.222134	-0.235093	-0.726753	0.453343	-0.004201	0.077269	0.887970
20828	-0.664443	1.267564	9.550412	-0.154182	0.015954	-0.098023	-0.220575	-0.232175	-0.728693	0.454880	-0.005897	0.074693	0.887395
20829	-0.452351	1.280318	9.638980	-0.240108	0.057963	-0.083750	-0.218236	-0.226733	-0.732565	0.456274	-0.009103	0.071035	0.886953
20830	-0.679340	1.361542	9.604397	-0.188003	0.109239	-0.056814	-0.214863	-0.219956	-0.736188	0.456921	-0.012698	0.068709	0.886759
20831	-0.548423	1.234339	10.319118	-0.201980	0.156781	-0.030192	-0.210964	-0.214400	-0.740331	0.457210	-0.017215	0.066635	0.886692
20832	-0.764252	0.993091	10.246513	-0.125137	0.166040	-0.003972	-0.207318	-0.212186	-0.743187	0.456919	-0.021165	0.065955	0.886807
20833	-1.596133	1.018646	9.761453	-0.101050	0.182459	0.007172	-0.201596	-0.207988	-0.746830	0.456531	-0.025177	0.065922	0.886904
20834	-1.510231	1.188294	9.373388	-0.202616	0.198786	-0.015518	-0.197697	-0.204030	-0.749687	0.456331	-0.030429	0.064156	0.886972
20835	-1.148548	0.662364	9.431795	-0.006182	0.147876	-0.008868	-0.190932	-0.200916	-0.753082	0.456320	-0.032998	0.065493	0.886788
20836	-1.102104	0.033480	9.817056	-0.049639	0.113129	0.014989	-0.188070	-0.199886	-0.754389	0.455709	-0.035299	0.065673	0.887001
20837	-0.842311	0.154624	9.917190	-0.153433	0.129625	0.064277	-0.184950	-0.197120	-0.756341	0.454317	-0.038791	0.064219	0.887675
20838	-0.582578	0.295590	10.185621	0.002061	0.070523	0.109455	-0.183651	-0.195267	-0.757636	0.452141	-0.039743	0.064999	0.888687
20839	-1.529719	0.713668	9.179328	-0.141833	0.007170	0.079246	-0.184178	-0.193246	-0.757631	0.450641	-0.040922	0.062622	0.889566
20840	-1.061981	0.716140	9.630180	-0.062486	-0.054924	0.052070	-0.187561	-0.188804	-0.760430	0.449532	-0.040304	0.061074	0.890262
20841	-0.716080	-0.038161	9.747644	-0.023075	-0.073226	0.014508	-0.189897	-0.189851	-0.760283	0.449377	-0.039048	0.059995	0.890469
20842	-1.285339	0.037806	9.781802	-0.113591	-0.069913	-0.048738	-0.191328	-0.188233	-0.761300	0.450121	-0.038738	0.057325	0.890283
20843	-1.596506	0.580162	9.572879	-0.222066	-0.025410	-0.103843	-0.192255	-0.182056	-0.762446	0.451856	-0.040283	0.053029	0.889602
20844	-1.703208	0.709475	9.460883	-0.148311	-0.007154	-0.142269	-0.191737	-0.177260	-0.765791	0.454052	-0.041507	0.050225	0.888590
20845	-1.433416	0.748250	9.387136	-0.195228	-0.017305	-0.178474	-0.189651	-0.175428	-0.768377	0.457104	-0.043050	0.046450	0.887155
20846	-1.156976	0.417971	9.725924	-0.148036	-0.044771	-0.221546	-0.189658	-0.171148	-0.770175	0.460566	-0.043680	0.043228	0.885495
20847	-0.992207	0.245627	9.883463	-0.129124	-0.041178	-0.258358	-0.188491	-0.168355	-0.771597	0.465088	-0.044255	0.040328	0.883238
20848	-0.987478	0.264851	9.874176	-0.101020	-0.026556	-0.271160	-0.186541	-0.167576	-0.772126	0.469519	-0.044803	0.038064	0.880963
20849	-1.065892	0.528905	9.752333	-0.018038	0.006420	-0.278188	-0.184458	-0.167074	-0.773300	0.474421	-0.045176	0.037552	0.878336
20850	-0.958971	0.340835	9.565871	0.068708	0.028457	-0.285151	-0.180019	-0.173027	-0.772695	0.479167	-0.045097	0.038776	0.875707
20851	-0.837286	0.106058	9.782140	0.023807	0.035614	-0.325983	-0.176114	-0.176013	-0.771442	0.484889	-0.045608	0.039224	0.872504
20852	-0.835688	-0.225417	9.931125	-0.016746	0.033637	-0.361241	-0.170260	-0.177421	-0.771361	0.490960	-0.046494	0.038937	0.869069
20853	-0.906930	-0.451576	9.965693	-0.006732	0.060974	-0.390757	-0.165569	-0.179095	-0.772427	0.497715	-0.047780	0.038989	0.865146
20854	-0.714202	-0.427243	9.934229	0.054592	0.073849	-0.397843	-0.159314	-0.182660	-0.772736	0.504497	-0.048673	0.040300	0.861098
20855	-0.628208	-0.263737	9.860515	0.115454	0.067618	-0.366150	-0.152276	-0.188109	-0.772537	0.510881	-0.048801	0.042493	0.857213
20856	-0.907499	-0.339144	9.780042	0.062839	0.042876	-0.355310	-0.147311	-0.195147	-0.772322	0.516963	-0.049042	0.043673	0.853485
20857	-1.678645	-0.398935	9.627991	-0.000425	0.002538	-0.337135	-0.142106	-0.197882	-0.771337	0.522741	-0.049236	0.043213	0.849971
20858	-2.180761	-0.248268	9.659021	-0.032479	0.013500	-0.296734	-0.137931	-0.199292	-0.773427	0.527718	-0.049907	0.042520	0.846886
20859	-2.177192	0.013736	9.593121	0.098059	0.011978	-0.236095	-0.134551	-0.202262	-0.771142	0.531834	-0.049190	0.043952	0.844275
20860	-1.652201	0.128157	9.683635	0.206341	-0.040748	-0.199458	-0.132715	-0.209515	-0.769103	0.535405	-0.046329	0.046815	0.842024
20861	-1.478922	0.196511	9.873432	0.206595	-0.057233	-0.217888	-0.130356	-0.216511	-0.767582	0.539345	-0.043286	0.049373	0.839521
20862	-1.652938	0.287203	9.762667	-0.001391	-0.052111	-0.265104	-0.128263	-0.223227	-0.765288	0.543824	-0.042534	0.048566	0.836712
20863	-1.489964	0.495007	9.935122	-0.121979	-0.051376	-0.289717	-0.127737	-0.222845	-0.766835	0.548643	-0.043226	0.045634	0.833691
20864	-1.326036	0.495486	9.979863	-0.154158	-0.036817	-0.309277	-0.124238	-0.218730	-0.767760	0.553659	-0.044432	0.042397	0.830476
20865	-1.354402	0.369752	9.809815	-0.175148	-0.004860	-0.314963	-0.120210	-0.215305	-0.769976	0.558757	-0.046496	0.039087	0.827104
20866	-1.160364	0.117434	9.779284	-0.134277	0.019074	-0.275089	-0.117615	-0.210390	-0.772566	0.563120	-0.048373	0.036826	0.824136
20867	-1.097047	-0.022320	9.677104	-0.162788	0.017373	-0.218924	-0.112544	-0.208716	-0.774148	0.566581	-0.050586	0.034055	0.821746
20868	-1.005293	-0.053345	9.696727	-0.168623	-0.000735	-0.153395	-0.111906	-0.201767	-0.776978	0.568896	-0.052435	0.031122	0.820146
20869	-1.001199	0.095397	9.574037	-0.037026	-0.021476	-0.104711	-0.109176	-0.201798	-0.777000	0.570617	-0.052484	0.030087	0.818985
20870	-1.112789	0.244398	9.594287	0.024766	-0.040541	-0.074848	-0.109698	-0.200454	-0.777509	0.571850	-0.051428	0.029952	0.818197
20871	-1.122946	0.355210	9.643752	-0.024353	-0.051547	-0.067703	-0.109045	-0.200467	-0.778157	0.572991	-0.050800	0.028844	0.817477
20872	-0.982575	0.245450	9.825944	-0.025983	-0.039660	-0.066798	-0.109818	-0.201272	-0.778922	0.574007	-0.050335	0.027895	0.816826
20873	-1.087864	0.076468	9.716979	0.043913	-0.013968	-0.052635	-0.111110	-0.202474	-0.779684	0.574946	-0.049512	0.028362	0.816199
20874	-0.861580	0.139165	9.628759	-0.024690	0.014394	-0.027179	-0.110331	-0.203813	-0.778405	0.575243	-0.049895	0.028093	0.815976
20875	-0.958461	0.224675	9.365024	0.134209	0.053012	-0.006135	-0.107977	-0.207334	-0.778683	0.575472	-0.049078	0.030858	0.815764
20876	-1.103255	0.268574	9.623518	0.444398	0.128385	0.046068	-0.106657	-0.219120	-0.773814	0.574840	-0.045882	0.039620	0.816017
20877	-1.089098	0.330957	9.566918	0.475806	0.221856	0.128218	-0.102987	-0.234021	-0.768836	0.573002	-0.043776	0.050037	0.816853
20878	-0.871302	0.158597	9.688949	0.419449	0.234736	0.177764	-0.097615	-0.250163	-0.765287	0.569995	-0.042485	0.059724	0.818373
20879	-1.310383	0.248047	10.072551	0.235543	0.241787	0.189717	-0.093049	-0.261846	-0.759930	0.566815	-0.043370	0.066460	0.820014
20880	-1.382277	0.158936	10.085032	0.104373	0.216029	0.184479	-0.088994	-0.270872	-0.758166	0.563505	-0.045337	0.070779	0.821826
20881	-1.604631	0.273358	9.906940	0.022938	0.182999	0.175800	-0.085610	-0.273853	-0.756909	0.560405	-0.047689	0.073322	0.823587
20882	-1.605953	0.541921	9.651464	-0.061262	0.126265	0.175451	-0.084831	-0.271192	-0.758585	0.557198	-0.050051	0.073895	0.825569
20883	-1.722612	0.722918	9.182458	-0.203835	0.070297	0.142506	-0.083539	-0.266124	-0.760778	0.554566	-0.053131	0.071408	0.827366
20884	-1.915358	0.713973	9.492571	-0.194807	0.051024	0.126882	-0.084059	-0.261053	-0.764628	0.552079	-0.055810	0.068883	0.829065
20885	-2.067834	0.344104	9.759593	-0.199961	0.043710	0.147180	-0.084841	-0.256640	-0.767448	0.549384	-0.058418	0.066187	0.830894
20886	-1.952896	0.518475	10.031942	-0.245641	0.058325	0.163531	-0.083284	-0.249318	-0.772342	0.546187	-0.061724	0.062934	0.833012
20887	-1.587282	0.682350	9.903236	-0.221139	0.030985	0.158167	-0.084209	-0.241278	-0.775288	0.543266	-0.064331	0.059770	0.834956
20888	-1.693214	0.642756	9.642463	-0.077304	0.007295	0.123863	-0.084998	-0.237653	-0.776308	0.540945	-0.065001	0.058714	0.836484
20889	-1.794687	0.674935	9.262722	-0.151273	0.010726	0.061649	-0.086156	-0.236330	-0.779641	0.539732	-0.066613	0.056395	0.837300
20890	-1.684326	0.785776	9.250905	-0.189509	0.014272	0.027301	-0.088892	-0.231221	-0.782188	0.538568	-0.068741	0.053383	0.838075
20891	-1.672493	0.834048	9.290097	-0.024962	0.005315	0.029069	-0.089415	-0.228010	-0.783982	0.538068	-0.068921	0.053115	0.838398
20892	-1.703298	0.728737	9.465954	0.128178	0.007332	0.045533	-0.087585	-0.231915	-0.782970	0.536357	-0.067536	0.055324	0.839464
20893	-1.678285	0.541495	9.569174	0.138733	0.023806	0.052953	-0.088086	-0.237948	-0.782454	0.535652	-0.066229	0.058059	0.839833
20894	-1.524156	0.575669	9.623898	0.117865	0.043871	0.038053	-0.088720	-0.244905	-0.780396	0.534574	-0.065545	0.060525	0.840400
20895	-1.423855	0.783429	9.819769	0.014546	0.060208	0.035651	-0.088297	-0.253775	-0.780403	0.533945	-0.066175	0.061545	0.840676
20896	-1.314893	0.687975	9.982667	0.011214	0.054713	0.031958	-0.088029	-0.255526	-0.780663	0.533216	-0.066794	0.062358	0.841030
20897	-1.257855	0.353911	10.045722	0.102344	0.032915	0.047237	-0.087108	-0.258357	-0.780671	0.532540	-0.065979	0.064561	0.841356
20898	-1.387159	0.178747	10.253284	0.146310	-0.007284	0.048446	-0.085921	-0.264537	-0.779527	0.531869	-0.064088	0.067014	0.841735
20899	-1.492277	-0.021066	10.273503	0.123987	-0.016550	0.016051	-0.087977	-0.272561	-0.778357	0.531806	-0.062239	0.068970	0.841755
20900	-1.993789	-0.016225	9.870444	-0.005137	0.014165	-0.052960	-0.087696	-0.279805	-0.777077	0.532638	-0.062455	0.068975	0.841212
20901	-2.243937	-0.142531	9.662315	-0.094174	0.065134	-0.088560	-0.087167	-0.279829	-0.778881	0.533950	-0.064485	0.067982	0.840308
20902	-1.892453	-0.050999	9.491658	-0.078429	0.087128	-0.097732	-0.083264	-0.280012	-0.779426	0.535287	-0.066774	0.067470	0.839319
20903	-1.685568	0.046177	9.648569	-0.102734	0.119967	-0.120054	-0.076493	-0.279842	-0.781794	0.537034	-0.069871	0.066854	0.838000
20904	-2.066134	-0.016880	9.720942	-0.002098	0.094444	-0.112135	-0.073234	-0.280965	-0.782977	0.538713	-0.071479	0.067678	0.836719
20905	-2.455947	-0.166845	9.710402	0.035630	0.035940	-0.110015	-0.068151	-0.284514	-0.783019	0.540591	-0.071702	0.068482	0.835422
20906	-2.460535	-0.220111	9.613601	0.034083	-0.029892	-0.122838	-0.065019	-0.287238	-0.783303	0.542704	-0.070852	0.068556	0.834118
20907	-2.400352	-0.200562	9.667242	0.023536	-0.039933	-0.115492	-0.063972	-0.291397	-0.781642	0.544754	-0.069990	0.068323	0.832872
20908	-2.042067	-0.007094	9.754909	-0.009717	-0.015263	-0.123078	-0.063450	-0.291674	-0.781903	0.546785	-0.069859	0.067827	0.831592
20909	-1.632949	0.132803	9.623872	0.058398	0.047031	-0.122819	-0.059933	-0.294660	-0.781033	0.548882	-0.070072	0.069094	0.830087
20910	-1.503165	0.209591	9.491744	0.170452	0.080050	-0.136143	-0.054985	-0.299531	-0.779146	0.551246	-0.069567	0.072615	0.828261
20911	-1.648296	0.310022	9.398188	0.188130	0.059885	-0.161873	-0.049002	-0.306271	-0.774826	0.554136	-0.068606	0.076100	0.826097
20912	-1.797819	0.339937	9.790857	0.104189	0.028685	-0.155801	-0.043538	-0.311273	-0.771915	0.556809	-0.068010	0.077930	0.824176
20913	-2.013738	0.133667	10.097986	0.177565	-0.007745	-0.114768	-0.040661	-0.317473	-0.770912	0.558993	-0.065969	0.080531	0.822612
20914	-1.950690	0.046479	9.890928	0.149388	-0.005888	-0.100138	-0.039096	-0.323099	-0.767585	0.560850	-0.064211	0.082794	0.821261
20915	-1.816732	0.247328	9.453343	0.003906	0.006778	-0.110123	-0.035196	-0.327144	-0.764790	0.562698	-0.064352	0.082686	0.819996
20916	-1.775163	0.627088	9.329441	-0.011989	0.003098	-0.121288	-0.033113	-0.326639	-0.765706	0.564680	-0.064585	0.082372	0.818645
20917	-1.846269	0.882101	9.373158	0.040460	-0.006007	-0.126561	-0.029352	-0.327064	-0.763680	0.566857	-0.064117	0.082705	0.817142
20918	-1.839161	0.921700	9.693018	0.086077	-0.051661	-0.120727	-0.027268	-0.328963	-0.763183	0.569034	-0.062344	0.083374	0.815697
20919	-1.668362	0.499639	9.986328	0.137208	-0.080844	-0.116708	-0.025712	-0.333237	-0.759084	0.571284	-0.059520	0.084445	0.814224
20920	-1.575564	0.249851	10.050899	0.023383	-0.042537	-0.100717	-0.025702	-0.335658	-0.759342	0.573038	-0.058577	0.084222	0.813082
20921	-2.048622	0.368973	9.985747	-0.091279	0.067098	-0.041502	-0.022065	-0.334758	-0.759370	0.573538	-0.060647	0.083333	0.812669
20922	-2.507056	0.449237	9.804975	-0.006464	0.125818	0.032648	-0.018956	-0.332774	-0.758880	0.572805	-0.062558	0.084713	0.812899
20923	-2.711948	0.446384	9.793421	-0.024484	0.145995	0.079586	-0.013369	-0.332029	-0.758796	0.571276	-0.064982	0.085989	0.813650
20924	-2.835109	0.491772	9.771306	-0.105152	0.105715	0.093999	-0.010781	-0.327503	-0.759971	0.569447	-0.067589	0.085610	0.814760
20925	-2.898101	0.553794	9.653974	-0.180088	-0.000458	0.064247	-0.010025	-0.321065	-0.759974	0.568197	-0.069474	0.082699	0.815773
20926	-2.840518	0.595975	9.292660	-0.156955	-0.086414	0.022049	-0.010937	-0.314651	-0.764335	0.567782	-0.069657	0.079190	0.816395
20927	-2.462401	0.668791	9.261206	-0.307165	-0.154219	-0.005360	-0.014077	-0.306177	-0.766620	0.567710	-0.070617	0.072401	0.816992
20928	-2.420724	0.530027	9.461272	-0.168722	-0.167780	-0.001863	-0.019163	-0.297554	-0.769660	0.567757	-0.069639	0.067739	0.817443
20929	-2.106801	0.430881	9.832455	-0.165249	-0.135715	0.020267	-0.023070	-0.291229	-0.772840	0.567408	-0.069261	0.063535	0.818055
20930	-1.787743	0.253791	9.919359	-0.097221	-0.095296	0.057485	-0.027372	-0.283959	-0.775888	0.566464	-0.068578	0.060946	0.818963
20931	-1.484249	0.297011	9.718773	-0.111180	-0.102589	0.047286	-0.032064	-0.279882	-0.776363	0.565692	-0.068071	0.058031	0.819751
20932	-1.571135	0.305350	9.394041	-0.210873	-0.130154	0.027443	-0.034805	-0.276763	-0.776468	0.565117	-0.068136	0.053141	0.820474
20933	-1.691587	0.285614	9.320632	-0.468848	-0.126865	-0.001558	-0.038474	-0.261466	-0.782088	0.564641	-0.071311	0.044021	0.821071
20934	-1.956082	0.145772	9.383410	-0.443243	-0.117785	-0.018059	-0.041496	-0.244570	-0.788227	0.564392	-0.074240	0.035388	0.821400
20935	-1.969665	-0.047280	9.217358	-0.255205	-0.064531	-0.004258	-0.045289	-0.231682	-0.793076	0.564145	-0.076034	0.030502	0.821601
20936	-1.887451	-0.094754	9.356675	-0.369594	-0.026331	-0.028888	-0.045825	-0.222045	-0.797052	0.564055	-0.079632	0.024089	0.821536
20937	-1.802267	-0.257438	9.571215	-0.901540	-0.010490	-0.038981	-0.045743	-0.200753	-0.803342	0.563191	-0.089611	0.009162	0.821402
20938	-1.474750	-0.673394	10.151706	-1.364349	-0.064148	-0.096589	-0.044655	-0.158472	-0.818500	0.562150	-0.103748	-0.014138	0.820380
20939	-1.353727	-1.268257	10.593346	-1.624332	-0.143119	-0.122673	-0.046086	-0.103536	-0.833375	0.560463	-0.119513	-0.042567	0.818404
20940	-1.319204	-1.962788	10.079869	-1.579212	-0.185137	-0.145411	-0.051203	-0.038467	-0.846417	0.558623	-0.133834	-0.070803	0.815485
20941	-1.319457	-1.925626	9.691543	-1.256780	-0.172777	-0.105956	-0.054343	0.012660	-0.854596	0.556566	-0.144785	-0.093410	0.812740
20942	-2.108432	-1.299473	8.939272	-0.654042	-0.098720	0.027058	-0.059384	0.044913	-0.858398	0.553978	-0.150336	-0.105056	0.812078
20943	-3.522730	-2.008344	7.888813	-0.078782	-0.017468	0.161811	-0.063579	0.056496	-0.859902	0.551052	-0.151247	-0.105827	0.813798
20944	-0.010887	-2.277894	11.441418	-0.284103	-0.062048	0.231088	-0.063584	0.058906	-0.860672	0.546280	-0.153694	-0.110432	0.815942
20945	0.004532	-5.603214	9.839547	-0.510238	-0.195666	0.229408	-0.069617	0.072676	-0.860361	0.540498	-0.156461	-0.120052	0.817905
20946	-0.416427	-6.380208	7.988508	-0.055189	-0.215483	0.124730	-0.077979	0.084853	-0.860803	0.537748	-0.153670	-0.122891	0.819823
20947	-1.245905	-4.272621	8.526383	1.620148	-0.107847	0.095992	-0.083356	0.058352	-0.857558	0.540605	-0.134557	-0.097128	0.824746
20948	-1.420867	-1.962993	7.969070	1.046782	0.151346	0.177481	-0.083440	0.000276	-0.849485	0.540630	-0.125890	-0.077730	0.828148
20949	-1.625365	-2.547093	8.230203	-0.283821	0.133525	0.229852	-0.078103	-0.002463	-0.848758	0.536304	-0.131459	-0.080361	0.829843
20950	-0.407249	-3.200172	8.597255	1.038296	0.094522	0.085329	-0.075813	-0.031045	-0.843519	0.537634	-0.121842	-0.061874	0.832031
20951	0.454404	-2.906694	8.794232	0.843872	-0.021115	-0.066815	-0.074648	-0.073303	-0.837120	0.540719	-0.112195	-0.048270	0.832289
20952	-0.531597	-2.363157	9.323115	-0.003002	-0.190491	-0.113366	-0.077013	-0.069359	-0.834914	0.542422	-0.108789	-0.050626	0.831493
20953	-1.223750	-1.786978	9.377542	0.615821	-0.237286	-0.052996	-0.083098	-0.079606	-0.832170	0.544379	-0.097957	-0.043149	0.831982
20954	-2.074806	-1.244080	9.641245	0.771876	-0.209532	0.065820	-0.090839	-0.104967	-0.824921	0.544499	-0.085952	-0.032452	0.833714
20955	-2.368755	-1.247186	10.310536	1.201684	-0.130307	0.164759	-0.099052	-0.149615	-0.812793	0.543589	-0.070688	-0.013545	0.836260
20956	-1.492419	-1.009818	10.271638	0.539766	-0.116242	0.175251	-0.104717	-0.179525	-0.801449	0.541350	-0.062762	-0.005525	0.838434
20957	-1.056082	-1.019076	10.124362	0.286235	-0.154897	0.148205	-0.110036	-0.186421	-0.798453	0.539213	-0.057001	-0.002208	0.840236
20958	-1.143537	-0.890439	9.803712	0.384011	-0.209580	0.161699	-0.117691	-0.197297	-0.793255	0.536890	-0.049186	0.002178	0.842214
20959	-1.041653	-0.514876	9.824331	0.314729	-0.196860	0.153931	-0.124829	-0.208173	-0.787419	0.534618	-0.042415	0.005530	0.844010
20960	-0.612851	-0.453880	9.824388	0.445594	-0.136465	0.102832	-0.134175	-0.217694	-0.782850	0.533231	-0.035178	0.011689	0.845157
20961	-0.355446	-0.337569	9.919632	0.326745	-0.087276	0.076316	-0.139491	-0.229395	-0.776899	0.532201	-0.030116	0.016330	0.845925
20962	-0.483370	-0.304187	9.906904	0.334177	-0.070961	0.026486	-0.142339	-0.241252	-0.770326	0.531955	-0.025194	0.021255	0.846131
20963	-0.638858	-0.052177	9.824978	0.241562	-0.065686	-0.010924	-0.143107	-0.250334	-0.766082	0.532307	-0.021428	0.024618	0.845922
20964	-0.736152	0.132989	9.860271	0.119276	-0.033036	-0.052215	-0.145581	-0.254830	-0.761694	0.533251	-0.019470	0.026274	0.845325
20965	-0.867162	0.308218	9.823101	0.149220	-0.007516	-0.087186	-0.143752	-0.257668	-0.761452	0.534808	-0.017717	0.028673	0.844301
20966	-0.717079	0.178820	9.885094	0.126620	-0.000228	-0.092837	-0.142324	-0.261814	-0.757995	0.536415	-0.016256	0.030788	0.843236
20967	-0.707487	0.188381	9.861315	0.089915	0.001544	-0.100409	-0.140632	-0.265170	-0.755953	0.538160	-0.015305	0.032277	0.842086
20968	-0.767068	0.553994	9.880287	0.056308	-0.014906	-0.083962	-0.139852	-0.265980	-0.755446	0.539598	-0.014346	0.033051	0.841151
20969	-0.367612	0.693510	9.643543	0.239098	-0.007311	-0.081191	-0.139858	-0.269701	-0.751462	0.541055	-0.011611	0.036972	0.840094
20970	-0.066643	1.276072	9.580113	0.240103	0.029179	-0.131094	-0.137247	-0.278418	-0.747245	0.543267	-0.009446	0.041301	0.838490
20971	-0.370299	1.255998	9.514590	0.046079	0.017874	-0.165294	-0.133722	-0.282619	-0.747018	0.546053	-0.009255	0.042260	0.836633
20972	-0.480666	1.150305	9.624891	0.067269	-0.057071	-0.165071	-0.132566	-0.282472	-0.744456	0.548833	-0.007552	0.042741	0.834805
20973	-0.517774	0.842376	9.646630	0.243898	-0.112528	-0.120701	-0.132040	-0.289157	-0.740735	0.550994	-0.002958	0.045596	0.833257
20974	-0.440681	0.852146	9.645086	0.119273	-0.153680	-0.081582	-0.136451	-0.296057	-0.737232	0.552435	0.000995	0.045895	0.832291
20975	-0.550704	0.679567	9.893669	0.082775	-0.168171	0.000395	-0.138541	-0.295481	-0.735673	0.552600	0.004853	0.045451	0.832192
20976	-0.254050	0.641066	9.718276	0.171908	-0.160445	0.103291	-0.146075	-0.300606	-0.732787	0.550922	0.009667	0.046538	0.833202
20977	-0.237915	0.789619	9.533288	0.165773	-0.166639	0.178942	-0.152831	-0.306805	-0.728880	0.548075	0.014586	0.047453	0.834954
20978	-0.161093	0.862392	9.664641	0.193027	-0.114330	0.250983	-0.160121	-0.309371	-0.724967	0.543813	0.018997	0.049362	0.837538
20979	-0.239916	1.218311	9.673697	0.297378	-0.020907	0.288262	-0.166619	-0.316234	-0.720033	0.538895	0.023019	0.054031	0.840323
20980	-0.458868	1.133927	9.747279	0.143081	0.039260	0.309532	-0.170514	-0.320199	-0.717947	0.533411	0.024379	0.056732	0.843599
20981	-0.509713	1.184675	9.843528	0.059760	0.030063	0.327576	-0.176246	-0.319579	-0.716102	0.527832	0.025017	0.057942	0.847000
20982	-0.594892	1.363174	10.032458	0.074804	0.040967	0.305472	-0.178721	-0.319540	-0.714925	0.522466	0.025613	0.059505	0.850196
20983	-0.810820	1.656313	10.053756	-0.107333	0.029748	0.295315	-0.182105	-0.317628	-0.715540	0.517478	0.024451	0.057918	0.853384
20984	-0.525774	1.526597	9.944184	-0.091462	0.018836	0.291739	-0.186150	-0.309820	-0.718332	0.512470	0.023671	0.056426	0.856522
20985	-0.249729	1.256997	9.736555	0.011874	0.004397	0.299694	-0.192533	-0.307056	-0.717637	0.507341	0.024164	0.056630	0.859543
20986	-0.114949	1.295172	9.565528	-0.034567	0.004374	0.297619	-0.197740	-0.304584	-0.717981	0.502173	0.024225	0.055955	0.862615
20987	-0.067120	1.371893	9.461438	-0.017755	0.015305	0.270000	-0.201514	-0.302800	-0.718464	0.497522	0.024203	0.055774	0.865318
20988	-0.178605	1.491417	9.303656	0.033089	0.045452	0.244361	-0.203736	-0.301685	-0.716903	0.493164	0.024167	0.056701	0.867750
20989	-0.270345	1.525332	9.425690	-0.015688	0.068159	0.218231	-0.206082	-0.299914	-0.717012	0.489325	0.023200	0.057120	0.869920
20990	-0.221940	1.500238	9.797832	-0.052261	0.071745	0.214348	-0.208169	-0.294010	-0.719950	0.485459	0.021833	0.056837	0.872137
20991	-0.307935	1.344589	10.058878	-0.002035	0.044315	0.201725	-0.210780	-0.290892	-0.719927	0.481910	0.021393	0.057281	0.874085
20992	-0.466782	1.296612	10.191139	-0.096096	0.018490	0.162522	-0.212090	-0.287659	-0.720430	0.479046	0.020480	0.055733	0.875779
20993	-0.452342	1.296198	10.061652	-0.147436	0.014700	0.127200	-0.212348	-0.285526	-0.722355	0.476882	0.019064	0.053389	0.877137
20994	-0.263604	1.131809	9.717869	-0.145640	0.018391	0.120762	-0.214957	-0.279079	-0.725288	0.474776	0.017633	0.050987	0.878451
20995	-0.075097	1.020710	9.480442	-0.113636	0.002122	0.161572	-0.216796	-0.272355	-0.726556	0.471995	0.016797	0.049099	0.880073
20996	0.165841	1.047710	9.497471	-0.028993	0.002322	0.190618	-0.220185	-0.269633	-0.726785	0.468603	0.016820	0.048572	0.881912
20997	0.073651	1.172708	9.522366	0.026985	0.020635	0.185326	-0.222916	-0.268266	-0.727405	0.465324	0.017026	0.049314	0.883602
20998	0.172472	1.175273	9.511323	0.030746	0.034293	0.157641	-0.222542	-0.266639	-0.725479	0.462437	0.017011	0.050150	0.885069
20999	0.165893	1.038201	9.530942	-0.028395	0.029579	0.127822	-0.224092	-0.266908	-0.727266	0.460174	0.016512	0.050001	0.886266
21000	0.185415	0.987686	9.520814	-0.043983	0.025873	0.113909	-0.226691	-0.265014	-0.728787	0.458052	0.015910	0.049450	0.887406
21001	0.229700	0.797633	9.494559	-0.023083	0.025956	0.135253	-0.227737	-0.263391	-0.728778	0.455652	0.015550	0.049332	0.888654
21002	0.283122	0.721215	9.628402	-0.058264	0.051565	0.159034	-0.227355	-0.259381	-0.730322	0.452605	0.014402	0.048747	0.890261
21003	0.304799	0.728772	9.715120	-0.021634	0.051644	0.175831	-0.228921	-0.257751	-0.730309	0.449448	0.013658	0.048838	0.891866
21004	0.215298	0.798762	9.832881	-0.061868	0.066188	0.170059	-0.230739	-0.254001	-0.733378	0.445748	0.012206	0.048319	0.893770
21005	0.017137	0.901771	9.820475	-0.128267	0.058726	0.149419	-0.231256	-0.251068	-0.736201	0.443069	0.010371	0.046550	0.895218
21006	-0.134382	0.829430	9.858850	-0.133439	0.053201	0.145706	-0.233347	-0.244889	-0.738495	0.439614	0.008484	0.044639	0.897037
21007	-0.324977	0.862767	9.869541	-0.084515	0.067859	0.149614	-0.231538	-0.241423	-0.739022	0.436902	0.006867	0.043729	0.898419
21008	-0.409584	0.913184	9.888660	-0.028652	0.080731	0.160946	-0.231537	-0.237690	-0.741848	0.433241	0.005425	0.043931	0.900190
21009	-0.242395	0.727912	9.782010	0.023927	0.119196	0.158401	-0.230762	-0.237156	-0.741340	0.430300	0.003830	0.045415	0.901535
21010	-0.140705	0.631688	9.724003	-0.030261	0.126454	0.153510	-0.230233	-0.237446	-0.742887	0.426505	0.001535	0.045978	0.903315
21011	-0.082380	0.530630	9.684726	0.009941	0.121054	0.165727	-0.229196	-0.233320	-0.745464	0.423418	-0.000205	0.047198	0.904704
21012	-0.177019	0.660140	9.623252	0.011713	0.099089	0.155609	-0.227772	-0.231990	-0.745218	0.418680	-0.001697	0.048278	0.906848
21013	-0.175737	0.903508	9.737089	0.040013	0.095362	0.116983	-0.225685	-0.233894	-0.745236	0.416488	-0.002759	0.049809	0.907771
21014	-0.281565	0.852763	9.732990	0.021287	0.109810	0.062414	-0.223856	-0.234200	-0.746921	0.414517	-0.004403	0.051143	0.908593
21015	-0.344252	0.862917	9.924570	-0.009863	0.106019	0.031801	-0.221774	-0.234759	-0.746810	0.413852	-0.006153	0.051843	0.908846
21016	-0.252250	0.776296	9.866607	0.030292	0.078709	0.050513	-0.220989	-0.233445	-0.748872	0.412369	-0.007158	0.053081	0.909441
21017	-0.151661	0.916095	9.886308	0.042410	0.082412	0.057949	-0.218380	-0.235226	-0.749408	0.411256	-0.008005	0.054523	0.909852
21018	-0.257458	0.863322	9.992593	0.077507	0.059578	0.058159	-0.216298	-0.237787	-0.748012	0.410003	-0.008246	0.056466	0.910298
21019	-0.224118	0.939547	9.751545	0.047847	0.051288	0.035873	-0.216169	-0.238052	-0.747498	0.409323	-0.008491	0.057733	0.910522
21020	-0.388587	1.054644	9.737223	0.086510	0.034802	0.013933	-0.216291	-0.242333	-0.745957	0.408939	-0.008257	0.059629	0.910574
21021	-0.451211	1.042390	9.707663	0.158420	0.018390	0.001400	-0.215500	-0.247429	-0.744294	0.408940	-0.007031	0.062635	0.910382
21022	-0.595713	1.018434	9.821192	0.085250	0.010889	-0.030343	-0.214066	-0.250519	-0.742765	0.409423	-0.006425	0.064305	0.910053
21023	-0.894816	1.058819	9.845370	0.127674	-0.022119	-0.072544	-0.214705	-0.253734	-0.742632	0.410811	-0.004819	0.066414	0.909286
21024	-1.165525	1.212367	9.881001	0.213651	-0.018488	-0.103511	-0.214311	-0.259614	-0.739167	0.412592	-0.002726	0.070170	0.908205
21025	-1.020431	1.124351	10.087545	0.166627	0.003367	-0.116696	-0.212733	-0.268199	-0.736227	0.414738	-0.001356	0.073212	0.906990
21026	-1.009218	0.789752	10.020551	0.186894	0.010706	-0.114741	-0.211418	-0.276510	-0.733156	0.416679	-0.000029	0.076720	0.905810
21027	-0.841666	0.530097	9.970467	0.168381	-0.012972	-0.083400	-0.208939	-0.280822	-0.731764	0.418235	0.001670	0.079624	0.904841
21028	-0.747716	0.547432	10.060397	0.148928	-0.043990	-0.055762	-0.208806	-0.288029	-0.727012	0.419249	0.003767	0.081986	0.904154
21029	-0.623561	0.805508	10.182789	0.058075	-0.093480	-0.076459	-0.210884	-0.291209	-0.724940	0.420810	0.005990	0.082171	0.903400
21030	-0.327279	0.849083	10.090154	0.091859	-0.124597	-0.127911	-0.211401	-0.294010	-0.723523	0.423296	0.008952	0.082830	0.902153
21031	-0.315079	0.815196	10.022584	-0.047715	-0.115732	-0.178465	-0.213619	-0.294101	-0.721706	0.426743	0.010514	0.080883	0.900687
21032	-0.599905	0.894029	10.025832	-0.024763	-0.044554	-0.215389	-0.211674	-0.292514	-0.721978	0.430693	0.010906	0.080133	0.898868
21033	-0.499633	1.093356	9.866344	-0.161647	0.061352	-0.211636	-0.208036	-0.291217	-0.722520	0.434461	0.008232	0.077638	0.897300
21034	-0.427444	1.112043	9.660856	-0.158614	0.105337	-0.177537	-0.202838	-0.285938	-0.726159	0.437509	0.004838	0.075766	0.896003
21035	-0.003004	1.066402	9.433749	-0.053612	0.081782	-0.171410	-0.195830	-0.281461	-0.727241	0.440492	0.002817	0.075352	0.894584
21036	-0.237969	1.309136	9.499768	0.004171	0.068980	-0.184963	-0.190097	-0.283684	-0.728316	0.443704	0.001493	0.076073	0.892938
21037	-0.508510	1.418707	9.337961	-0.081406	0.024914	-0.215798	-0.187629	-0.283843	-0.727950	0.447551	0.000185	0.074666	0.891136
21038	-0.685469	1.635596	9.550576	-0.107768	-0.000724	-0.208528	-0.183607	-0.279605	-0.729523	0.451269	-0.000927	0.072767	0.889416
21039	-0.734000	1.708099	9.675955	-0.113015	0.010217	-0.210424	-0.181148	-0.276411	-0.729669	0.455022	-0.002244	0.070701	0.887666
21040	-0.787237	1.756560	9.808153	-0.046688	0.019464	-0.189805	-0.178278	-0.274330	-0.733290	0.458351	-0.003132	0.070067	0.886000
21041	-0.734883	1.901072	9.827470	-0.015237	0.006715	-0.188708	-0.175939	-0.274621	-0.732924	0.461711	-0.003458	0.069752	0.884277
21042	-0.691574	1.915348	9.756066	-0.090466	-0.017130	-0.193665	-0.172831	-0.272232	-0.732304	0.465135	-0.004110	0.068005	0.882614
21043	-0.753594	1.778223	9.791969	-0.181066	-0.006370	-0.231053	-0.169578	-0.268808	-0.735542	0.469227	-0.005788	0.064684	0.880687
21044	-0.627623	1.640787	9.627998	-0.210360	-0.007401	-0.275485	-0.167117	-0.264153	-0.737360	0.474024	-0.007838	0.060900	0.878368
21045	-0.674421	1.337198	9.517692	-0.231405	-0.037535	-0.255227	-0.164009	-0.256564	-0.740595	0.478531	-0.009465	0.056422	0.876205
21046	-0.465942	1.092357	9.554608	-0.162277	-0.069362	-0.230813	-0.162706	-0.252852	-0.744074	0.482572	-0.009912	0.052892	0.874202
21047	-0.440818	0.875769	9.518201	-0.129923	-0.099436	-0.212132	-0.162064	-0.249243	-0.745106	0.486377	-0.009421	0.049604	0.872289
21048	-0.377788	0.803960	9.587391	-0.065264	-0.095660	-0.193348	-0.161279	-0.247394	-0.747425	0.489792	-0.008427	0.047519	0.870503
21049	-0.537006	0.827623	9.564634	-0.034024	-0.042596	-0.176667	-0.160245	-0.248062	-0.745891	0.492922	-0.007947	0.046466	0.868796
21050	-0.561082	0.828140	9.730036	-0.071018	0.028686	-0.156664	-0.160368	-0.248474	-0.746919	0.495556	-0.009140	0.045508	0.867335
21051	-1.018546	0.722288	9.995514	-0.013118	0.077990	-0.165691	-0.157249	-0.246641	-0.748228	0.498376	-0.010549	0.046024	0.865674
21052	-1.174761	0.626100	10.098320	-0.053366	0.123610	-0.165968	-0.152566	-0.246033	-0.749294	0.501035	-0.013224	0.046314	0.864085
21053	-0.809968	0.440005	9.635860	-0.214182	0.116141	-0.192584	-0.144771	-0.242911	-0.750768	0.504214	-0.017356	0.043733	0.862296
21054	-0.550365	0.594247	9.566037	-0.272248	0.072324	-0.165120	-0.140496	-0.234130	-0.754398	0.506832	-0.021341	0.039725	0.860864
21055	-0.507602	0.737098	9.808468	-0.232854	0.079670	-0.164940	-0.135825	-0.227499	-0.757645	0.509525	-0.024991	0.036460	0.859320
21056	-1.061562	0.632315	9.739422	-0.057139	0.090797	-0.146548	-0.132584	-0.221917	-0.759983	0.511839	-0.027090	0.036342	0.857885
21057	-1.210696	0.556891	9.578553	0.044201	0.116520	-0.133154	-0.127644	-0.221840	-0.760150	0.514083	-0.028537	0.038259	0.856412
21058	-1.141055	0.593933	9.114068	-0.109890	0.123667	-0.149628	-0.122432	-0.222456	-0.762249	0.516316	-0.031752	0.037571	0.854984
21059	-0.720095	0.798005	9.452097	-0.281476	0.094305	-0.137529	-0.117381	-0.214474	-0.764342	0.518430	-0.036175	0.033706	0.853690
21060	-0.573331	0.392958	10.513512	-0.015085	0.043459	-0.095481	-0.113998	-0.213453	-0.765911	0.519920	-0.036987	0.033839	0.852742
21061	-0.521534	-0.351658	10.820390	0.239452	0.011692	-0.107028	-0.111779	-0.218296	-0.764131	0.521931	-0.034547	0.037990	0.851441
21062	-0.578805	-0.497979	10.275340	0.027159	0.036018	-0.165349	-0.109300	-0.221007	-0.763895	0.524700	-0.034849	0.038726	0.849691
21063	-0.795452	-0.571240	10.082668	-0.169731	0.079609	-0.183029	-0.104755	-0.217847	-0.765216	0.527651	-0.037908	0.036511	0.847829
21064	-1.142587	-0.569478	10.096255	-0.148925	0.066832	-0.164459	-0.100604	-0.212279	-0.767817	0.530261	-0.040578	0.034577	0.846157
21065	-1.176271	-0.591904	9.889203	-0.046147	0.041487	-0.115907	-0.098012	-0.212825	-0.765781	0.532184	-0.041662	0.034067	0.844916
21066	-1.001514	-0.852053	9.690362	0.063619	0.039975	-0.052570	-0.095670	-0.213388	-0.765800	0.533096	-0.041541	0.035535	0.844287
21067	-0.886141	-0.790024	9.471483	0.084265	0.072990	-0.030363	-0.094634	-0.213258	-0.765037	0.533658	-0.041730	0.037581	0.843834
21068	-1.006754	-0.770857	9.518632	0.067582	0.107680	-0.030507	-0.092295	-0.213150	-0.765055	0.534144	-0.042694	0.039856	0.843374
21069	-1.325259	-0.698653	9.713495	0.030364	0.072751	-0.069422	-0.088132	-0.214803	-0.764575	0.535318	-0.043515	0.040915	0.842536
21070	-1.349868	-0.592887	9.702747	-0.001919	0.019454	-0.169181	-0.086049	-0.217232	-0.763307	0.538163	-0.043847	0.040955	0.840703
21071	-1.351169	-0.334433	9.305512	-0.143018	-0.004679	-0.267693	-0.082937	-0.214051	-0.764102	0.542571	-0.045418	0.038075	0.837917
21072	-1.217253	-0.102924	9.391619	-0.135413	-0.008486	-0.336873	-0.080619	-0.206301	-0.765531	0.548097	-0.046845	0.035415	0.834351
21073	-1.164172	-0.096675	9.781047	-0.052785	-0.019432	-0.355821	-0.075685	-0.203678	-0.766340	0.554022	-0.047247	0.033797	0.830473
21074	-0.945651	-0.428302	9.759233	0.055859	-0.030223	-0.344154	-0.073211	-0.203713	-0.767131	0.559812	-0.046202	0.034071	0.826629
21075	-0.830920	-0.234266	9.450989	0.081574	-0.022757	-0.310813	-0.071000	-0.206007	-0.765736	0.565068	-0.045012	0.034663	0.823086
21076	-0.543524	0.171165	9.656179	0.015984	0.002968	-0.242902	-0.067877	-0.205648	-0.766660	0.569087	-0.044892	0.034746	0.820315
21077	-0.634430	0.050477	10.294514	0.115094	0.008748	-0.144587	-0.064633	-0.205939	-0.765272	0.571591	-0.043678	0.036375	0.818568
21078	-1.067319	-0.156535	10.510797	0.247438	0.032784	-0.060903	-0.063335	-0.211017	-0.761171	0.572788	-0.041274	0.040751	0.817649
21079	-1.511230	-0.085594	10.409238	0.199562	0.041022	-0.013187	-0.061759	-0.217465	-0.759516	0.573169	-0.039534	0.044246	0.817286
21080	-1.709612	0.057772	10.238976	-0.016169	0.018907	0.013429	-0.061761	-0.219329	-0.757845	0.572939	-0.039861	0.044213	0.817433
21081	-1.637678	0.118810	9.755648	-0.180962	0.045276	0.012559	-0.060471	-0.214524	-0.759396	0.572584	-0.042564	0.041584	0.817684
21082	-1.600025	0.290282	9.225541	-0.270591	0.065341	0.015765	-0.059323	-0.205828	-0.761587	0.572050	-0.046562	0.037924	0.818018
21083	-1.576581	0.424579	9.088427	-0.286405	0.043395	0.012023	-0.058303	-0.195133	-0.765446	0.571579	-0.050459	0.033593	0.818305
21084	-1.892464	0.453615	9.321114	-0.209260	0.017813	0.006900	-0.057287	-0.185498	-0.767892	0.571250	-0.052982	0.030383	0.818500
21085	-1.913778	0.387384	9.663226	-0.054813	0.004189	-0.014448	-0.057558	-0.178540	-0.770844	0.571455	-0.053633	0.029437	0.818349
21086	-1.784583	0.102855	10.099693	0.101615	0.010663	-0.044108	-0.056790	-0.177193	-0.769564	0.572282	-0.052516	0.031177	0.817779
21087	-1.145716	0.076401	9.730841	0.139054	-0.010377	-0.114918	-0.056382	-0.183766	-0.768285	0.574339	-0.050777	0.033158	0.816368
21088	-0.713049	0.326372	9.414346	-0.007469	-0.017033	-0.189473	-0.055216	-0.185104	-0.766495	0.577440	-0.050554	0.032651	0.814212
21089	-0.737698	0.447114	9.562225	-0.115816	-0.042799	-0.207525	-0.053133	-0.182733	-0.768824	0.580752	-0.051237	0.030009	0.811912
21090	-0.928220	0.476576	9.846495	-0.024775	-0.055523	-0.199674	-0.052498	-0.180178	-0.767800	0.584000	-0.050587	0.028758	0.809665
21091	-0.969359	0.504944	9.724094	0.090557	-0.051702	-0.185254	-0.050020	-0.181954	-0.768077	0.587142	-0.048672	0.029404	0.807484
21092	-0.910616	0.317425	9.726813	0.029502	-0.018900	-0.200368	-0.050282	-0.183147	-0.766790	0.590401	-0.047983	0.029463	0.805144
21093	-0.885014	-0.000190	9.693794	-0.062860	0.032098	-0.233200	-0.046907	-0.182909	-0.766046	0.594096	-0.049233	0.028580	0.802378
21094	-0.831339	-0.134734	9.714011	-0.045199	0.072304	-0.245162	-0.041962	-0.182440	-0.767370	0.597926	-0.050914	0.028470	0.799426
21095	-0.857697	-0.173715	9.586003	0.014291	0.101611	-0.248595	-0.037283	-0.184358	-0.765866	0.601876	-0.052347	0.029619	0.796321
21096	-0.877165	-0.135278	9.581560	0.048615	0.090628	-0.268710	-0.031430	-0.185363	-0.765784	0.606133	-0.053208	0.031199	0.792968
21097	-0.792527	-0.195581	9.485494	0.035517	0.079662	-0.269675	-0.026621	-0.185681	-0.765437	0.610417	-0.054028	0.032383	0.789572
21098	-0.671535	-0.294073	9.456438	0.037550	0.081452	-0.292730	-0.021424	-0.186802	-0.764193	0.615012	-0.054889	0.033648	0.785885
21099	-0.349815	-0.008748	9.693869	0.011296	0.094238	-0.298424	-0.015441	-0.187675	-0.764241	0.619671	-0.056211	0.034564	0.782083
21100	-0.722331	-0.234548	10.008863	0.018878	0.064831	-0.333418	-0.009981	-0.189069	-0.763257	0.624858	-0.057065	0.035281	0.777850
21101	-1.438225	-0.242818	10.117280	0.004874	0.068347	-0.338137	-0.004263	-0.189663	-0.762532	0.630094	-0.058074	0.035719	0.773520
21102	-1.864540	-0.318087	10.162652	0.046980	0.137740	-0.355580	0.003012	-0.189201	-0.761947	0.635542	-0.059710	0.037759	0.768827
21103	-1.829261	-0.148574	9.764511	0.200761	0.178154	-0.356711	0.010808	-0.193148	-0.758411	0.641138	-0.059966	0.042603	0.763892
21104	-1.829428	-0.122899	9.534443	0.144859	0.185363	-0.380076	0.021471	-0.197941	-0.755670	0.646944	-0.061107	0.046724	0.758648
21105	-1.947340	-0.681681	9.410293	-0.023536	0.196050	-0.411377	0.031089	-0.199911	-0.753819	0.652978	-0.064608	0.048331	0.753067
21106	-1.823238	-1.394966	10.395164	-0.187934	0.137266	-0.430549	0.041476	-0.194669	-0.755313	0.659073	-0.069388	0.046721	0.747412
21107	-2.380314	-2.389046	9.862366	-0.118544	0.042967	-0.502004	0.049513	-0.188581	-0.755375	0.666373	-0.071980	0.044695	0.740789
21108	-2.554677	-1.705735	9.990335	-0.116380	0.013737	-0.487223	0.055474	-0.182478	-0.756319	0.673402	-0.074012	0.042435	0.734338
21109	-2.370509	-0.889839	9.989094	-0.127021	0.000211	-0.426378	0.062470	-0.174377	-0.757657	0.679481	-0.076079	0.039818	0.728651
21110	-1.496968	-0.057935	10.047317	0.043566	-0.001129	-0.360917	0.066363	-0.169740	-0.759742	0.684814	-0.075601	0.039869	0.723688
21111	-1.423510	0.716559	9.962852	0.335697	-0.004268	-0.293941	0.068189	-0.175906	-0.756417	0.689583	-0.071118	0.044125	0.719354
21112	-1.433494	0.793952	10.088658	0.433446	-0.000441	-0.264847	0.072355	-0.185298	-0.750799	0.693996	-0.065210	0.049955	0.715277
21113	-1.957040	0.374002	9.996274	0.370538	-0.037125	-0.257725	0.074715	-0.198429	-0.744910	0.698204	-0.059700	0.054342	0.711332
21114	-2.314713	0.066287	10.267054	0.151079	-0.108709	-0.250422	0.075375	-0.204057	-0.742861	0.702075	-0.056161	0.054651	0.707778
21115	-2.166596	-0.170021	10.020293	0.019448	-0.132470	-0.207655	0.073951	-0.208586	-0.740667	0.705199	-0.054180	0.052805	0.704961
21116	-1.679895	-0.136900	9.574046	0.114909	-0.141217	-0.135150	0.072143	-0.210455	-0.741553	0.707393	-0.050557	0.052263	0.703070
21117	-1.350814	-0.416821	9.131540	0.188265	-0.141009	-0.114444	0.068493	-0.211861	-0.738439	0.709356	-0.045983	0.052766	0.701366
21118	-0.977826	-0.786506	9.146639	0.230772	-0.128185	-0.140057	0.067344	-0.219088	-0.737148	0.711676	-0.040904	0.054030	0.699232
21119	-0.940041	-1.120009	9.384743	-0.046510	-0.125055	-0.221743	0.064868	-0.219316	-0.735843	0.714894	-0.040028	0.051325	0.696197
21120	-0.911076	-0.601320	9.795534	-0.145894	-0.081466	-0.282331	0.065520	-0.217993	-0.737133	0.718797	-0.041115	0.047876	0.692350
21121	-0.759002	-0.639046	9.930840	-0.001947	0.015468	-0.326045	0.066807	-0.214384	-0.737399	0.723312	-0.041638	0.047658	0.687616
21122	-0.885672	-0.870261	9.926415	-0.072868	0.108367	-0.414216	0.074857	-0.210987	-0.737975	0.728838	-0.044422	0.047850	0.681566
21123	-1.719269	0.026041	9.407945	-0.223862	0.214022	-0.464127	0.085483	-0.201307	-0.738570	0.734747	-0.051025	0.047347	0.674760
21124	-1.774460	0.493595	9.687618	-0.185675	0.312757	-0.460423	0.097937	-0.191797	-0.740721	0.740447	-0.058254	0.048934	0.667795
21125	-1.913852	0.409586	9.824356	0.014657	0.278277	-0.435363	0.112995	-0.188324	-0.739297	0.745997	-0.062147	0.052631	0.660951
21126	-1.874198	0.170685	9.586148	-0.024861	0.177800	-0.404013	0.124027	-0.185212	-0.738098	0.751117	-0.065139	0.054418	0.654690
21127	-1.439536	0.015448	9.664836	0.037673	0.094040	-0.326020	0.131793	-0.179900	-0.735458	0.755345	-0.066111	0.055802	0.649591
21128	-1.446217	-0.575962	10.486978	0.259719	0.028669	-0.223258	0.136474	-0.184222	-0.732540	0.758567	-0.062656	0.059278	0.645861
21129	-1.680279	-0.039321	9.969057	0.158646	-0.011430	-0.139753	0.137000	-0.189705	-0.729590	0.760610	-0.060206	0.060869	0.643539
21130	-1.600422	0.382359	9.418851	0.162802	-0.049567	-0.066776	0.136627	-0.197334	-0.727277	0.761744	-0.057021	0.062093	0.642370
21131	-1.759748	0.419701	9.175459	0.144937	-0.067804	-0.041002	0.136639	-0.200823	-0.727022	0.762546	-0.053910	0.062789	0.641618
21132	-1.669110	0.116973	9.236868	0.169709	-0.087889	-0.044519	0.134949	-0.204139	-0.724696	0.763430	-0.050099	0.063541	0.640801
21133	-1.940527	-0.074695	9.625293	0.114540	-0.086357	-0.109410	0.131318	-0.208782	-0.722869	0.765081	-0.047309	0.063511	0.639046
21134	-1.726676	0.080375	9.823886	-0.044252	-0.066542	-0.163774	0.132876	-0.207996	-0.723138	0.767234	-0.047192	0.061734	0.636643
21135	-1.668224	0.457706	9.683306	-0.049231	-0.041078	-0.221072	0.131832	-0.206509	-0.723387	0.770071	-0.047620	0.060213	0.633322
21136	-1.421833	0.344646	9.542403	-0.069874	-0.025608	-0.256254	0.133640	-0.201573	-0.724684	0.773290	-0.048529	0.058650	0.629466
21137	-1.469854	0.300990	9.466934	-0.192238	-0.044066	-0.273456	0.135578	-0.195705	-0.726754	0.776606	-0.051171	0.055233	0.625472
21138	-1.320549	0.335104	9.507210	-0.166011	-0.051315	-0.267771	0.138942	-0.187978	-0.729348	0.779853	-0.053251	0.052045	0.621519
21139	-1.251943	0.109851	9.725517	-0.180843	-0.033938	-0.253096	0.140481	-0.179689	-0.731413	0.782851	-0.055789	0.048949	0.617768
21140	-1.255483	-0.159493	9.755311	-0.111415	0.014522	-0.271264	0.142284	-0.172743	-0.733224	0.786072	-0.057827	0.047455	0.613592
21141	-1.274937	-0.136509	9.453016	-0.190101	0.042722	-0.297546	0.146685	-0.165554	-0.734798	0.789468	-0.061482	0.045394	0.609016
21142	-1.246508	-0.035784	9.344281	-0.085024	0.072052	-0.314596	0.152510	-0.157704	-0.735741	0.793140	-0.063836	0.045065	0.604006
21143	-1.037323	-0.408830	9.878665	-0.054583	0.073833	-0.340266	0.158350	-0.154151	-0.736557	0.797120	-0.065734	0.045075	0.598537
21144	-1.154010	-0.712216	9.868521	-0.214865	0.047894	-0.401015	0.163268	-0.146564	-0.737878	0.801588	-0.069942	0.042693	0.592235
21145	-1.693712	-0.276712	9.499949	-0.285053	0.071454	-0.432824	0.169207	-0.133883	-0.739205	0.806237	-0.075555	0.039785	0.585397
21146	-1.910947	-0.219542	9.460319	-0.107048	0.137528	-0.391428	0.178402	-0.122852	-0.740559	0.810558	-0.079051	0.040111	0.578911
21147	-1.421914	-0.666513	9.319398	0.157177	0.170879	-0.356875	0.184498	-0.120494	-0.739707	0.814797	-0.078592	0.044084	0.572700
21148	-1.454973	-0.805559	9.480358	-0.232931	0.146641	-0.369884	0.193571	-0.115209	-0.738362	0.818537	-0.084242	0.043173	0.566601
21149	-1.748117	-0.971685	10.315392	-0.118740	0.153960	-0.373945	0.200685	-0.105087	-0.738929	0.822439	-0.088081	0.043660	0.560294
21150	-2.393662	-1.094644	9.909196	0.100985	0.163450	-0.303644	0.209122	-0.103022	-0.737966	0.825898	-0.088366	0.046894	0.554874
21151	-2.582046	-1.038861	9.447367	0.105611	0.137984	-0.259287	0.217163	-0.102276	-0.734945	0.828838	-0.088271	0.049868	0.550227
21152	-2.220928	-0.936988	9.480968	0.210294	0.072461	-0.214347	0.220537	-0.103102	-0.733173	0.831533	-0.085646	0.052954	0.546273
21153	-1.856784	-1.459342	9.880289	0.256237	-0.013340	-0.197335	0.223929	-0.108762	-0.731274	0.834144	-0.081352	0.055177	0.542717
21154	-1.729352	-1.376219	10.194680	0.114548	-0.088422	-0.190556	0.223937	-0.111979	-0.730633	0.836527	-0.078543	0.054581	0.539514
21155	-1.444354	-0.999374	9.780175	0.075497	-0.081024	-0.170464	0.221990	-0.115029	-0.728819	0.838588	-0.076506	0.053731	0.536685
21156	-1.350712	-0.425377	9.443458	0.093054	-0.029693	-0.137251	0.221872	-0.115986	-0.730618	0.840258	-0.074628	0.053965	0.534307
21157	-1.539603	-0.229803	9.761275	0.228471	0.030770	-0.120067	0.223951	-0.116806	-0.729735	0.841861	-0.071129	0.056695	0.531975
21158	-1.649850	-0.362067	9.840001	0.259862	0.067380	-0.103351	0.224867	-0.122961	-0.726403	0.843273	-0.067441	0.060390	0.529806
21159	-1.706426	-0.626312	9.984585	0.322790	0.065673	-0.073488	0.228140	-0.133175	-0.723348	0.844412	-0.062656	0.064766	0.528060
21160	-1.676496	-0.843186	9.861809	0.233647	0.034507	-0.075724	0.231271	-0.142567	-0.718750	0.845481	-0.059027	0.067663	0.526402
21161	-1.522924	-0.704209	9.610761	0.197128	-0.020411	-0.109046	0.233111	-0.148492	-0.718253	0.846906	-0.055518	0.069194	0.524290
21162	-1.359846	-0.536342	9.360207	0.100208	-0.054382	-0.146399	0.231554	-0.150214	-0.717599	0.848651	-0.053308	0.069103	0.521704
21163	-1.185945	-0.603009	9.461707	0.043621	-0.049914	-0.168833	0.233632	-0.151167	-0.716587	0.850550	-0.052172	0.068431	0.518807
21164	-1.220016	-0.533161	9.505573	0.029759	0.001183	-0.192983	0.233103	-0.149542	-0.715811	0.852604	-0.051797	0.068499	0.515453
21165	-1.484921	-0.578553	9.752094	0.026323	0.074218	-0.200508	0.236223	-0.149312	-0.716221	0.854618	-0.052284	0.069704	0.511895
21166	-1.639071	-0.597421	9.952014	0.070399	0.123501	-0.231746	0.241278	-0.147607	-0.714590	0.856906	-0.052524	0.072232	0.507676
21167	-1.875724	-0.495648	10.304074	0.039347	0.147056	-0.277180	0.248285	-0.146193	-0.713102	0.859563	-0.053654	0.074728	0.502681
21168	-2.033989	-0.655787	10.701199	0.057651	0.166970	-0.338955	0.256971	-0.144243	-0.709828	0.862787	-0.054704	0.077750	0.496549
21169	-2.830232	-0.524690	10.105138	-0.012181	0.152968	-0.396537	0.262919	-0.139981	-0.706788	0.866472	-0.057002	0.079719	0.489513
21170	-2.962702	-0.062539	9.553517	-0.073605	0.126350	-0.426360	0.272382	-0.134167	-0.705833	0.870354	-0.060050	0.080635	0.482054
21171	-2.568182	0.090515	9.057686	-0.015909	0.066172	-0.433345	0.280013	-0.125910	-0.704347	0.874396	-0.061639	0.081048	0.474409
21172	-1.698295	-0.324624	9.561641	0.045817	0.024313	-0.420922	0.285190	-0.119923	-0.704257	0.878409	-0.061607	0.081320	0.466893
21173	-0.911427	-1.042005	9.666937	0.103778	0.035524	-0.387357	0.290627	-0.117141	-0.701985	0.882095	-0.060708	0.082324	0.459831
21174	-1.047324	-0.862779	9.394550	0.032827	0.053906	-0.317616	0.295286	-0.113819	-0.700350	0.884980	-0.061006	0.083121	0.454070
21175	-1.255469	-0.188042	9.145240	0.086365	0.048543	-0.292456	0.298527	-0.111837	-0.699989	0.887676	-0.060343	0.084251	0.448655
21176	-1.428904	-0.217411	9.100004	0.087019	0.035783	-0.270288	0.302284	-0.110521	-0.698476	0.890162	-0.059435	0.085269	0.443632
21177	-1.764812	-0.534270	9.498074	0.122904	0.004750	-0.236837	0.306424	-0.109328	-0.695423	0.892423	-0.057619	0.085988	0.439166
21178	-2.000777	-0.581968	9.756833	0.087763	0.010197	-0.214884	0.308236	-0.108532	-0.694409	0.894415	-0.056373	0.086621	0.435134
21179	-2.069773	-0.267126	9.707798	0.056301	0.011923	-0.240904	0.310565	-0.107471	-0.693141	0.896578	-0.055819	0.086878	0.430680
21180	-2.186868	0.020958	9.600332	0.042558	-0.006493	-0.287107	0.312247	-0.105607	-0.692897	0.899123	-0.055361	0.086733	0.425430
21181	-2.317893	0.195908	9.481549	-0.055157	-0.037794	-0.331865	0.314694	-0.099724	-0.692785	0.901962	-0.056524	0.085063	0.419564
21182	-2.196095	-0.065555	9.632637	-0.066679	-0.059865	-0.381710	0.316104	-0.092366	-0.694207	0.905194	-0.057736	0.082915	0.412813
21183	-2.098603	-0.286316	9.740864	-0.076859	-0.048948	-0.398377	0.319711	-0.083276	-0.694488	0.908475	-0.059295	0.080792	0.405746
21184	-2.020791	-0.425450	9.811647	-0.064106	-0.025276	-0.440793	0.320979	-0.075229	-0.694238	0.912012	-0.060829	0.079210	0.397819
21185	-1.933479	-0.541048	9.724431	-0.095317	-0.007087	-0.469579	0.323543	-0.062787	-0.696309	0.915629	-0.063167	0.077609	0.389371
21186	-1.838370	-0.771749	9.741285	-0.133204	0.034783	-0.524272	0.328178	-0.050351	-0.696598	0.919467	-0.066553	0.076463	0.379874
21187	-1.855013	-0.825072	9.634770	-0.237807	0.041866	-0.570954	0.332809	-0.036976	-0.697014	0.923381	-0.072036	0.074516	0.369628
21188	-1.556870	-0.655594	9.776745	-0.022323	0.043922	-0.587399	0.339255	-0.022808	-0.696802	0.927593	-0.073511	0.074229	0.358689
21189	-1.628357	-0.329163	9.600635	0.413194	0.062713	-0.575087	0.343389	-0.019337	-0.694262	0.932168	-0.067034	0.077345	0.347257
21190	-1.531188	0.032686	9.834642	0.454542	0.050116	-0.515810	0.349237	-0.023800	-0.690711	0.936224	-0.059568	0.080652	0.336795
21191	-1.729067	0.070262	9.682105	0.187714	0.060935	-0.453506	0.352071	-0.023114	-0.686106	0.939389	-0.057028	0.082348	0.327893
21192	-1.478726	0.142549	9.570242	0.375862	0.035830	-0.361140	0.357793	-0.026516	-0.684096	0.942105	-0.050664	0.084982	0.320390
21193	-1.630594	0.131765	9.319044	0.252524	-0.003417	-0.286029	0.360917	-0.032158	-0.680653	0.944203	-0.046157	0.086070	0.314550
21194	-1.593350	-0.088773	9.527523	-0.043687	-0.033758	-0.225639	0.361166	-0.029739	-0.680268	0.945657	-0.047030	0.084859	0.310355
21195	-1.562623	-0.468798	9.532083	0.065600	-0.036979	-0.100470	0.361672	-0.023318	-0.682326	0.946434	-0.045511	0.084288	0.308363
21196	-1.589960	-0.800478	9.637589	0.323395	-0.014394	0.052169	0.360781	-0.029744	-0.681165	0.946439	-0.039084	0.085966	0.308765
21197	-1.878228	-1.007469	9.776012	0.222696	-0.043524	0.162449	0.359251	-0.041119	-0.678716	0.945700	-0.034148	0.086451	0.311466
21198	-1.945931	-0.964317	9.771185	-0.064688	-0.085810	0.192432	0.356145	-0.044579	-0.678949	0.944621	-0.034377	0.084465	0.315239
21199	-1.625512	-0.925357	9.721915	-0.092356	-0.127905	0.162836	0.350949	-0.042660	-0.680964	0.943767	-0.034928	0.081381	0.318530
21200	-1.860435	-0.697542	9.646110	-0.241087	-0.112627	0.134353	0.346027	-0.044774	-0.682983	0.942932	-0.038414	0.077722	0.321501
21201	-1.975258	-0.367536	9.836887	-0.209635	-0.080659	0.123365	0.341084	-0.039113	-0.686540	0.942118	-0.041575	0.074763	0.324184
21202	-1.751482	-0.285713	9.715308	-0.104858	-0.056696	0.140477	0.339646	-0.035748	-0.687427	0.941224	-0.042844	0.073043	0.326997
21203	-1.550860	-0.385145	10.068627	-0.203383	-0.022130	0.117784	0.337807	-0.030891	-0.687282	0.940328	-0.046272	0.071216	0.329500
21204	-1.755477	-0.443093	10.125913	0.028707	-0.014629	0.106944	0.334958	-0.030881	-0.689444	0.939693	-0.045355	0.071141	0.331450
21205	-1.871414	-0.405704	9.870925	0.017964	-0.020091	0.118892	0.333277	-0.035146	-0.688019	0.938973	-0.044636	0.070821	0.333650
21206	-1.596825	-0.383078	9.292937	-0.094925	-0.034807	0.098056	0.331332	-0.035666	-0.688518	0.938303	-0.045918	0.069534	0.335626
21207	-1.108547	-0.166512	9.024498	-0.295128	-0.051482	0.058318	0.329763	-0.030298	-0.690688	0.937721	-0.050938	0.066466	0.337146
21208	-0.885423	0.060226	9.070565	-0.096995	-0.067781	0.020582	0.328577	-0.024653	-0.691704	0.937596	-0.052143	0.064475	0.337696
21209	-0.914971	0.200442	9.288280	-0.170384	-0.075224	0.007291	0.325586	-0.023018	-0.692708	0.937488	-0.054666	0.061728	0.338107
21210	-1.310387	0.219153	9.361662	-0.254575	-0.084481	0.021628	0.323355	-0.012018	-0.696542	0.937180	-0.058711	0.058358	0.338882
21211	-1.098170	0.221158	9.824525	0.151210	-0.039128	0.073452	0.319583	-0.011973	-0.696255	0.936930	-0.055306	0.058543	0.340111
21212	-0.759999	0.077558	9.844869	0.329336	-0.010419	0.127857	0.318690	-0.019729	-0.693809	0.936439	-0.048783	0.060641	0.342088
21213	-0.615550	-0.383329	10.055779	0.397598	-0.010252	0.165144	0.316919	-0.033937	-0.692901	0.935706	-0.040796	0.063101	0.344684
21214	-0.910154	-0.777838	10.234719	0.243492	0.002387	0.193882	0.315380	-0.045427	-0.688524	0.934569	-0.035880	0.064895	0.347969
21215	-1.539985	-1.144467	10.319712	0.212568	0.015156	0.237997	0.311775	-0.059055	-0.685287	0.933058	-0.031480	0.066580	0.352107
21216	-1.593268	-1.102108	10.074980	0.118335	0.011527	0.284592	0.309714	-0.067869	-0.682576	0.931115	-0.028843	0.067721	0.357221
21217	-1.637555	-0.919946	9.904301	0.098731	0.001510	0.303880	0.308423	-0.070937	-0.681924	0.929011	-0.026455	0.068385	0.362716
21218	-1.552203	-0.621813	9.803665	0.078478	0.016112	0.294516	0.304545	-0.078803	-0.680354	0.926898	-0.024578	0.069325	0.368036
21219	-1.823485	-0.350668	9.756930	0.153145	0.004164	0.248745	0.301834	-0.085610	-0.679050	0.925150	-0.021322	0.070422	0.372402
21220	-1.790008	-0.292828	9.767655	0.018833	-0.010728	0.198250	0.299511	-0.094152	-0.676207	0.923710	-0.020482	0.070366	0.376018
21221	-1.792654	-0.242245	9.787542	0.007281	-0.038338	0.128091	0.296780	-0.095185	-0.675158	0.922829	-0.019815	0.069557	0.378360
21222	-1.950323	-0.035679	9.784167	-0.004450	-0.044023	0.061576	0.294064	-0.097181	-0.676294	0.922442	-0.019346	0.068654	0.379490
21223	-1.854683	0.130532	9.792192	-0.009068	-0.035060	-0.012297	0.293021	-0.097430	-0.675515	0.922606	-0.019222	0.067758	0.379259
21224	-1.681417	0.190781	9.722645	0.015996	-0.047033	-0.071212	0.291463	-0.096083	-0.676916	0.923236	-0.018533	0.066903	0.377909
21225	-1.334486	0.224466	9.522330	-0.013352	-0.042551	-0.119344	0.290300	-0.097417	-0.677293	0.924211	-0.018574	0.065810	0.375709
21226	-1.122556	0.263001	9.412035	-0.012000	-0.055434	-0.170069	0.289652	-0.094747	-0.679600	0.925573	-0.018470	0.064550	0.372568
21227	-1.214597	0.359360	9.503738	0.117658	-0.062657	-0.183253	0.290022	-0.093380	-0.676774	0.927077	-0.015998	0.064034	0.369016
21228	-1.152193	0.419878	9.577178	0.146382	-0.049788	-0.168363	0.288205	-0.094830	-0.676118	0.928442	-0.012999	0.064054	0.365682
21229	-1.051190	0.481016	9.809405	0.199048	-0.073508	-0.173599	0.288082	-0.099110	-0.674448	0.929866	-0.008898	0.063930	0.362192
21230	-0.786196	0.525472	9.992522	0.328591	-0.100729	-0.161820	0.285889	-0.105384	-0.673019	0.931219	-0.002132	0.064323	0.358733
21231	-0.659818	0.314499	10.132360	0.414557	-0.117076	-0.159500	0.283827	-0.114063	-0.670178	0.932514	0.006337	0.064911	0.355195
21232	-0.763138	0.231524	9.846999	0.400665	-0.133579	-0.176153	0.281249	-0.122744	-0.668105	0.933867	0.014660	0.065201	0.351321
21233	-1.076140	0.653716	9.674778	0.293631	-0.117301	-0.187826	0.280224	-0.131962	-0.664245	0.935249	0.020830	0.064919	0.347362
21234	-1.145655	1.060997	9.221387	0.470390	-0.117169	-0.222941	0.279595	-0.139862	-0.662444	0.936717	0.030282	0.065999	0.342474
21235	-1.065648	1.475009	9.242341	0.564622	-0.127990	-0.212313	0.277144	-0.153338	-0.656260	0.937943	0.041585	0.067402	0.337624
21236	-0.609265	1.827739	9.414765	0.538126	-0.116955	-0.197699	0.275487	-0.167783	-0.652011	0.938938	0.052329	0.068915	0.333030
21237	-0.347842	1.623239	9.961601	0.421128	-0.144483	-0.189006	0.272778	-0.180326	-0.646725	0.939922	0.061110	0.068993	0.328712
21238	-0.983375	1.465355	10.591931	0.036555	-0.117718	-0.226090	0.272777	-0.181658	-0.645568	0.941526	0.062387	0.067209	0.324223
21239	-1.333926	1.683986	10.711740	0.019837	-0.042883	-0.239236	0.272244	-0.178693	-0.645177	0.943110	0.062870	0.066634	0.319610
21240	-1.018051	1.633832	9.931493	0.172417	-0.055308	-0.198736	0.271213	-0.180832	-0.645298	0.944236	0.066337	0.066854	0.315514
21241	-0.821495	1.835965	9.129667	0.033551	-0.102831	-0.174440	0.271477	-0.181909	-0.645301	0.945431	0.067544	0.065173	0.312011
21242	-1.001173	2.104692	9.026147	0.089242	-0.152089	-0.155643	0.270179	-0.180032	-0.647090	0.946481	0.070105	0.062973	0.308695
21243	-1.319188	2.070861	9.166721	0.349557	-0.169989	-0.095244	0.265902	-0.188010	-0.643717	0.946767	0.077828	0.061900	0.306176
21244	-1.217324	1.949093	9.377190	0.210246	-0.199303	-0.061750	0.262023	-0.193607	-0.643689	0.947059	0.083079	0.059418	0.304379
21245	-0.696578	1.938083	9.372293	0.232012	-0.191847	-0.044096	0.254248	-0.200767	-0.643116	0.947153	0.088763	0.057149	0.302913
21246	-0.388259	1.997102	9.568021	0.088819	-0.140882	-0.079963	0.251143	-0.204230	-0.643607	0.947643	0.091333	0.055069	0.300997
21247	0.102918	2.112835	9.358202	-0.047680	-0.058750	-0.104760	0.249973	-0.204350	-0.643469	0.948421	0.090856	0.053720	0.298926
21248	0.001203	2.208584	9.276986	-0.075590	-0.013158	-0.130821	0.249969	-0.201942	-0.644496	0.949358	0.089486	0.053164	0.296453
21249	-0.192615	2.410010	9.198792	-0.052805	0.006898	-0.152902	0.251518	-0.197404	-0.645663	0.950343	0.088502	0.053102	0.293590
21250	-0.329520	2.309091	9.313714	0.011606	0.014363	-0.108291	0.251764	-0.192313	-0.646692	0.950952	0.088649	0.053542	0.291488
21251	-0.608305	2.146278	9.702475	-0.031765	0.010766	-0.038372	0.252544	-0.193388	-0.645798	0.951214	0.088179	0.053481	0.290784
21252	-0.701996	2.094524	10.099321	-0.031417	0.029175	0.029889	0.251881	-0.192156	-0.644250	0.951073	0.087568	0.053708	0.291389
21253	-0.705658	1.843851	9.961356	0.136029	0.066091	0.097142	0.250851	-0.195629	-0.643472	0.950187	0.090096	0.055452	0.293176
21254	-0.338404	1.656094	9.714922	0.074345	0.051595	0.146715	0.249286	-0.198802	-0.640119	0.949139	0.091494	0.056512	0.295923
21255	-0.385163	1.847570	9.455540	0.067052	0.002288	0.161512	0.247615	-0.203621	-0.640365	0.948050	0.093137	0.056510	0.298887
21256	0.083385	2.160518	9.243475	0.022801	-0.004906	0.191760	0.243331	-0.206783	-0.639047	0.946867	0.093941	0.056105	0.302439
21257	0.029398	2.362539	9.257806	0.110327	-0.006672	0.181120	0.240733	-0.210759	-0.636585	0.945558	0.096504	0.056133	0.305705
21258	0.130570	2.377080	9.230150	0.107226	0.022473	0.135841	0.236598	-0.216628	-0.637069	0.944497	0.098672	0.056861	0.308151
21259	-0.153058	2.198123	9.121781	-0.148186	0.076935	0.112312	0.235288	-0.215526	-0.635773	0.943995	0.095779	0.056987	0.310568
21260	-0.263573	2.121078	9.167676	-0.117348	0.089699	0.094913	0.234493	-0.211489	-0.635893	0.943530	0.093241	0.057681	0.312620
21261	-0.184387	1.698634	9.402518	-0.049828	0.104433	0.114633	0.233837	-0.211603	-0.634603	0.942776	0.092023	0.058922	0.315013
21262	-0.047350	1.265790	9.376125	-0.107456	0.117203	0.123577	0.234087	-0.209452	-0.634089	0.942058	0.089531	0.060138	0.317640
21263	-0.067173	1.394465	9.730586	-0.227472	0.098813	0.141445	0.235240	-0.204898	-0.634097	0.941436	0.084987	0.060061	0.320732
21264	-0.060854	1.089940	10.019209	-0.322407	0.060261	0.126269	0.233797	-0.198458	-0.636396	0.941087	0.078807	0.058824	0.323550
21265	-0.719990	0.805231	10.157882	-0.425572	0.091103	0.122917	0.231449	-0.192149	-0.639460	0.940830	0.070479	0.057325	0.326475
21266	-0.956623	0.896896	10.368184	-0.443281	0.171487	0.132838	0.232849	-0.180240	-0.642422	0.940354	0.061296	0.057381	0.329672
21267	-0.887895	0.632001	10.249897	-0.378589	0.166141	0.153495	0.233882	-0.173037	-0.646283	0.939600	0.053310	0.057564	0.333161
21268	-0.829872	0.588124	10.048200	-0.423998	0.147802	0.140380	0.234631	-0.163786	-0.647056	0.938916	0.044646	0.057278	0.336396
21269	-0.748242	0.655438	9.987498	-0.441380	0.138619	0.123694	0.233306	-0.152788	-0.650126	0.938301	0.035573	0.056542	0.339306
21270	-0.990232	0.841815	9.757426	-0.277739	0.091228	0.112583	0.235117	-0.147193	-0.652709	0.937626	0.029998	0.056202	0.341759
21271	-1.310241	1.218447	9.632507	-0.385148	0.059873	0.060376	0.234979	-0.139975	-0.656432	0.937371	0.022440	0.054428	0.343321
21272	-1.407216	1.336259	9.669258	-0.339263	0.039697	0.019100	0.233264	-0.131241	-0.657957	0.937340	0.015958	0.052747	0.344029
21273	-1.445986	1.384806	9.818395	-0.247779	0.036016	-0.023813	0.232471	-0.123072	-0.661290	0.937553	0.011082	0.051553	0.343823
21274	-1.177655	1.231860	9.960371	-0.105468	0.014182	-0.055344	0.233110	-0.118658	-0.662450	0.937955	0.009080	0.051020	0.342863
21275	-0.689468	0.962845	9.800335	-0.031632	-0.000318	-0.069680	0.231917	-0.115134	-0.660510	0.938455	0.008502	0.050656	0.341562
21276	-0.508535	0.923888	9.559049	-0.008853	-0.011231	-0.075073	0.231141	-0.114332	-0.661789	0.938995	0.008467	0.050311	0.340127
21277	-0.451020	0.990965	9.442912	0.145187	-0.017455	-0.079820	0.231267	-0.114326	-0.661019	0.939541	0.011364	0.050818	0.338454
21278	-0.619665	0.976748	9.604359	0.215145	0.014591	-0.072140	0.229453	-0.119918	-0.658179	0.939971	0.015365	0.052477	0.336845
21279	-0.720252	0.847459	9.844035	0.203083	0.023669	-0.077753	0.229850	-0.124203	-0.656385	0.940413	0.019103	0.054144	0.335153
21280	-0.685827	0.708287	9.928815	0.210263	0.029138	-0.085101	0.229718	-0.128463	-0.652658	0.940876	0.022899	0.056047	0.333298
21281	-0.482718	0.573618	9.825609	0.138701	0.038192	-0.102074	0.230113	-0.132477	-0.650734	0.941459	0.025300	0.057549	0.331215
21282	-0.473068	0.573786	9.868907	0.254453	0.026389	-0.119928	0.231405	-0.135277	-0.647146	0.942093	0.029906	0.059704	0.328637
21283	-0.580231	0.793969	9.597363	0.271935	0.016311	-0.140139	0.231934	-0.141166	-0.644454	0.942829	0.034910	0.061670	0.325655
21284	-0.504160	1.020302	9.610847	0.138951	-0.005793	-0.155553	0.233228	-0.143836	-0.641380	0.943757	0.037504	0.062486	0.322508
21285	-0.388562	1.055121	9.876446	0.181351	-0.036888	-0.181131	0.232180	-0.143274	-0.640086	0.944838	0.041102	0.062858	0.318812
21286	-0.615101	1.055747	10.191177	0.208746	-0.029649	-0.199474	0.233474	-0.145409	-0.637269	0.945972	0.045112	0.063702	0.314712
21287	-0.816300	1.298903	10.360729	0.150484	-0.007948	-0.251506	0.234896	-0.146744	-0.634839	0.947428	0.047852	0.064478	0.309732
21288	-1.123529	1.500592	9.722216	0.084280	0.064892	-0.333183	0.237095	-0.146080	-0.633056	0.949315	0.048743	0.066457	0.303328
21289	-0.772698	1.731809	9.596717	0.008888	0.136132	-0.344746	0.244872	-0.142657	-0.631317	0.951205	0.047811	0.069196	0.296877
21290	-0.615942	1.249508	10.573132	0.182815	0.152720	-0.342950	0.252126	-0.139353	-0.628545	0.952834	0.050031	0.073421	0.290194
21291	-1.000593	1.016893	10.309449	-0.007942	0.097634	-0.343831	0.257830	-0.137653	-0.626790	0.954687	0.048977	0.075324	0.283726
21292	-1.643164	1.288848	10.012033	-0.180032	0.059055	-0.319760	0.262729	-0.127628	-0.626182	0.956575	0.044845	0.075648	0.277903
21293	-2.324924	1.690548	9.689666	-0.025186	0.022748	-0.259896	0.265688	-0.119334	-0.626202	0.958009	0.044001	0.075984	0.272962
21294	-2.265167	1.780678	9.278639	0.135266	0.001143	-0.214749	0.267248	-0.118285	-0.626985	0.959063	0.046383	0.076837	0.268594
21295	-1.875717	1.497578	9.278303	0.058239	-0.022590	-0.191078	0.270352	-0.115355	-0.625980	0.960072	0.047493	0.076773	0.264788
21296	-1.522368	1.215506	9.599282	-0.020550	-0.033531	-0.156366	0.269817	-0.112120	-0.625460	0.960981	0.047158	0.076072	0.261733
21297	-1.097630	1.109966	9.443348	-0.019032	-0.051657	-0.124929	0.270202	-0.110515	-0.625719	0.961738	0.047023	0.074984	0.259282
21298	-1.127165	1.234697	9.353611	-0.049215	-0.044294	-0.093721	0.270199	-0.108377	-0.626747	0.962349	0.046288	0.073867	0.257461
21299	-1.494196	1.363787	9.327993	-0.030283	-0.029653	-0.075210	0.269668	-0.104881	-0.626998	0.962815	0.045897	0.073111	0.256000
21300	-1.335710	1.494022	9.331298	-0.017463	0.001515	-0.053044	0.270710	-0.102498	-0.629319	0.963116	0.045598	0.073001	0.254948
21301	-1.358547	1.229664	9.423389	0.009418	0.049151	-0.015132	0.271223	-0.101822	-0.628295	0.963120	0.045662	0.073928	0.254656
21302	-1.085207	1.022626	9.221413	-0.098567	0.040964	0.025887	0.273164	-0.099695	-0.628309	0.963033	0.043716	0.074093	0.255278
21303	-0.729757	0.792369	9.216701	-0.013860	0.029323	0.065121	0.273025	-0.097808	-0.627793	0.962678	0.043536	0.074429	0.256548
21304	-0.560335	0.653552	9.326748	-0.017231	-0.007209	0.070709	0.271861	-0.099140	-0.628041	0.962357	0.043469	0.074043	0.257872
21305	-0.565327	0.694868	9.452095	-0.157144	-0.009228	0.058926	0.270035	-0.096175	-0.629054	0.962211	0.040696	0.072857	0.259200
21306	-0.797374	0.834511	9.619907	-0.104637	0.036459	0.049874	0.270161	-0.092834	-0.630596	0.961998	0.038688	0.072879	0.260293
21307	-0.971734	0.994708	9.433305	-0.083904	0.096796	0.051719	0.271968	-0.091629	-0.628939	0.961665	0.036754	0.074100	0.261456
21308	-0.702372	1.135447	9.629815	-0.336277	0.131346	0.078076	0.275191	-0.085747	-0.628062	0.961299	0.029837	0.074712	0.263502
21309	-0.769511	1.079164	10.094053	-0.301749	0.138824	0.146528	0.276343	-0.077059	-0.631024	0.960493	0.023650	0.075508	0.266821
21310	-1.540143	0.924259	10.267111	-0.127076	0.190167	0.186070	0.277094	-0.072877	-0.628328	0.959274	0.020597	0.078297	0.270628
21311	-2.007906	0.926549	9.801924	-0.115444	0.243238	0.219258	0.283194	-0.072258	-0.626834	0.957750	0.017532	0.082086	0.275082
21312	-2.089293	0.795698	9.573703	-0.154257	0.277988	0.243009	0.287598	-0.072277	-0.623784	0.956000	0.013570	0.086380	0.280034
21313	-1.852927	0.761887	9.397814	-0.222465	0.283420	0.233439	0.293034	-0.069358	-0.621255	0.954247	0.008246	0.090364	0.284920
21314	-1.367093	1.017105	9.881183	-0.227509	0.193889	0.233553	0.295484	-0.065612	-0.619987	0.952599	0.003347	0.092633	0.289763
21315	-2.018360	0.605543	10.205373	-0.001117	0.041361	0.224775	0.297176	-0.066969	-0.619487	0.951230	0.003630	0.093278	0.294020
21316	-2.507684	0.594619	10.109443	-0.014615	-0.027395	0.173113	0.294587	-0.070696	-0.618954	0.950282	0.003962	0.092565	0.297287
21317	-2.743514	0.523233	10.475883	-0.062913	-0.042276	0.116585	0.292510	-0.070543	-0.619451	0.949685	0.003335	0.091311	0.299583
21318	-2.357196	0.378514	10.141420	-0.095887	-0.038653	0.086906	0.290567	-0.070803	-0.620722	0.949262	0.002031	0.089904	0.301355
21319	-1.624818	0.444976	9.453105	-0.149960	-0.040485	0.046061	0.289008	-0.067987	-0.623022	0.949074	-0.000408	0.088178	0.302463
21320	-1.264243	0.646661	9.128059	-0.176226	-0.042309	0.027481	0.287965	-0.064636	-0.624812	0.949000	-0.003321	0.086217	0.303240
21321	-1.259535	0.675992	9.260530	-0.034266	-0.058641	0.017147	0.286663	-0.061151	-0.626985	0.949010	-0.003479	0.084828	0.303599
21322	-1.577465	0.628021	9.487318	0.058558	-0.034840	0.017568	0.285482	-0.061116	-0.624790	0.948996	-0.001997	0.084432	0.303765
21323	-1.722188	0.657543	9.762414	0.116746	-0.040390	-0.017209	0.284466	-0.065952	-0.626070	0.949185	0.000555	0.084311	0.303213
21324	-1.688348	0.640984	9.824904	0.061013	-0.051479	-0.041468	0.284076	-0.066214	-0.625810	0.949549	0.002084	0.083612	0.302259
21325	-1.345872	0.610827	9.952492	0.014250	-0.051593	-0.082299	0.281733	-0.066715	-0.624763	0.950145	0.002659	0.082654	0.300642
21326	-1.246718	0.535823	9.769944	-0.029384	-0.051652	-0.097276	0.281876	-0.066210	-0.627849	0.950839	0.002377	0.081409	0.298784
21327	-1.070901	0.567273	9.719220	0.018799	-0.068029	-0.100692	0.281202	-0.062155	-0.626042	0.951563	0.003117	0.080139	0.296808
21328	-1.027150	0.487674	9.632102	0.121231	-0.058771	-0.102027	0.280956	-0.064979	-0.626684	0.952276	0.005737	0.079653	0.294608
21329	-0.882319	0.447101	9.642486	0.121291	-0.056928	-0.103868	0.280950	-0.065367	-0.625142	0.952976	0.008363	0.079167	0.292404
21330	-0.860862	0.497683	9.648195	0.121615	-0.046051	-0.140801	0.280706	-0.067395	-0.626812	0.953867	0.010854	0.078930	0.289466
21331	-0.861444	0.620346	9.640309	0.149853	-0.033304	-0.172985	0.280706	-0.069529	-0.625270	0.954896	0.013786	0.079033	0.285897
21332	-0.647077	0.659370	9.671660	0.142293	-0.022398	-0.205335	0.281877	-0.070743	-0.624509	0.956073	0.016432	0.079381	0.281695
21333	-0.762976	0.707959	9.877685	0.169789	-0.037101	-0.236561	0.282001	-0.071000	-0.623224	0.957413	0.019679	0.079493	0.276866
21334	-1.259741	0.745464	9.878375	0.178734	-0.022616	-0.266091	0.282917	-0.073688	-0.622333	0.958849	0.022927	0.080058	0.271429
21335	-1.664999	0.794462	9.668856	0.039047	0.030045	-0.325961	0.286799	-0.071163	-0.620692	0.960551	0.023148	0.080791	0.265102
21336	-1.613690	0.637177	9.371895	0.004119	0.079344	-0.342813	0.289112	-0.066470	-0.618908	0.962232	0.022375	0.082398	0.258494
21337	-1.489838	0.947195	9.206978	-0.101647	0.097668	-0.293549	0.295072	-0.061432	-0.618825	0.963633	0.019580	0.083695	0.253028
21338	-1.500963	1.288684	9.881342	0.125662	0.068720	-0.255463	0.299473	-0.056911	-0.618472	0.964765	0.021348	0.085656	0.247864
21339	-2.047137	1.092183	10.423153	0.269370	-0.020758	-0.234311	0.301288	-0.059321	-0.615660	0.965838	0.026416	0.086525	0.242843
21340	-2.153359	1.112619	10.129614	0.036443	-0.117861	-0.226113	0.302060	-0.057982	-0.615151	0.967127	0.027421	0.084444	0.238293
21341	-2.231738	1.364218	9.882782	-0.198410	-0.154644	-0.218952	0.299196	-0.052741	-0.618083	0.968530	0.024124	0.080512	0.234277
21342	-1.937799	1.385479	9.597790	-0.086928	-0.117790	-0.175054	0.297758	-0.046577	-0.621153	0.969590	0.022831	0.077806	0.230911
21343	-1.377381	1.128073	9.272971	0.101543	-0.051524	-0.113253	0.296198	-0.045760	-0.621783	0.970150	0.025061	0.077240	0.228507
21344	-0.911320	0.960952	9.375789	0.115916	-0.011071	-0.047693	0.296977	-0.047632	-0.620119	0.970343	0.027407	0.077477	0.227335
21345	-1.087442	1.004984	9.691600	0.100634	0.012741	-0.002598	0.295431	-0.050041	-0.621008	0.970285	0.029511	0.078074	0.227113
21346	-1.371760	0.980713	9.794219	0.056613	0.029160	0.022984	0.296086	-0.052193	-0.620500	0.970118	0.030633	0.078782	0.227433
21347	-1.646603	0.984756	9.729303	-0.055742	0.012623	0.051040	0.297121	-0.053394	-0.618581	0.969906	0.029783	0.078644	0.228495
21348	-1.730886	0.957415	9.521709	-0.057835	0.004470	0.079652	0.296865	-0.053133	-0.619607	0.969586	0.028886	0.078317	0.230077
21349	-1.607855	0.935782	9.455346	0.034425	-0.010802	0.135523	0.295448	-0.055010	-0.620882	0.968961	0.030017	0.078113	0.232618
21350	-1.409764	0.849802	9.523196	0.006037	-0.035355	0.187111	0.293627	-0.055253	-0.620353	0.968157	0.030712	0.077242	0.236143
21351	-1.113581	0.917714	9.512511	0.026738	-0.056223	0.220480	0.290522	-0.059247	-0.620330	0.967182	0.032031	0.076063	0.240307
21352	-0.904016	0.949233	9.462103	0.093836	-0.043249	0.248494	0.288333	-0.065263	-0.619930	0.965998	0.034553	0.075417	0.244879
21353	-0.837105	1.071958	9.433245	0.031351	-0.017653	0.272130	0.284453	-0.070592	-0.619901	0.964663	0.035859	0.074935	0.250049
21354	-0.663986	1.158252	9.241648	0.018797	0.027194	0.286768	0.281867	-0.074724	-0.619626	0.963175	0.036637	0.075248	0.255516
21355	-0.638012	1.279097	9.390001	0.003682	0.055553	0.306022	0.279022	-0.079388	-0.619091	0.961515	0.037111	0.075972	0.261420
21356	-0.896374	1.385818	9.794735	0.012957	0.095804	0.342902	0.279168	-0.084754	-0.618323	0.959558	0.037502	0.077529	0.268013
21357	-1.648596	1.424072	10.162695	0.107972	0.147044	0.379262	0.278660	-0.091304	-0.615751	0.957189	0.039615	0.080509	0.275205
21358	-2.018666	1.167487	9.915615	0.106838	0.200062	0.399479	0.279322	-0.099069	-0.612418	0.954561	0.041325	0.084512	0.282778
21359	-1.632632	1.080294	9.519548	-0.108808	0.228302	0.422362	0.279584	-0.104675	-0.608566	0.951838	0.038886	0.087802	0.291176
21360	-1.512342	1.138901	9.703915	-0.131228	0.194404	0.397383	0.281933	-0.107919	-0.608072	0.949262	0.036077	0.090333	0.299064
21361	-1.791351	1.005935	9.675443	-0.095544	0.095564	0.345107	0.280245	-0.111104	-0.606003	0.947078	0.034511	0.091237	0.305823
21362	-2.309053	1.376477	9.291763	-0.174122	0.058733	0.287513	0.279858	-0.110572	-0.607028	0.945334	0.031505	0.090993	0.311564
21363	-2.396777	1.589129	9.620365	0.075039	0.053340	0.229701	0.278045	-0.112432	-0.607015	0.943752	0.033205	0.092302	0.315769
21364	-2.352561	1.429210	9.964175	0.285414	0.059010	0.221534	0.277149	-0.122315	-0.602384	0.942059	0.038758	0.094978	0.319377
21365	-2.077483	1.358848	9.629716	0.096570	0.058796	0.192909	0.275749	-0.132492	-0.600835	0.940633	0.040752	0.096577	0.322833
21366	-1.547108	1.365963	9.994808	-0.011539	0.003850	0.175850	0.274975	-0.134095	-0.600830	0.939518	0.040979	0.096342	0.326104
21367	-1.199706	1.298481	9.757075	-0.049844	-0.067444	0.162866	0.272116	-0.134998	-0.600293	0.938625	0.040977	0.094621	0.329167
21368	-1.577763	1.705409	9.380010	-0.056875	-0.084018	0.125910	0.269668	-0.137814	-0.602589	0.938023	0.040831	0.092477	0.331502
21369	-2.273799	2.068702	9.090575	-0.023657	-0.058565	0.087236	0.265640	-0.137906	-0.602814	0.937570	0.041143	0.091198	0.333096
21370	-1.996102	1.463382	9.197491	0.089224	-0.058530	0.043548	0.261750	-0.138148	-0.604583	0.937337	0.043417	0.090571	0.333632
21371	-1.420787	1.127706	9.190951	0.063578	-0.043955	0.004672	0.260853	-0.141363	-0.604706	0.937329	0.045101	0.090233	0.333524
21372	-1.288156	1.131496	9.518681	-0.015231	-0.018420	0.018078	0.259944	-0.143355	-0.603414	0.937283	0.045102	0.089682	0.333803
21373	-1.550591	1.071494	9.712214	-0.030914	0.004350	0.015185	0.260079	-0.144834	-0.603416	0.937203	0.044684	0.089599	0.334104
21374	-1.551263	1.210808	9.649353	-0.090259	0.021579	-0.015603	0.261627	-0.141093	-0.603683	0.937388	0.042955	0.089324	0.333885
21375	-1.559318	1.381318	9.567659	-0.138754	0.003093	-0.079508	0.260455	-0.137742	-0.605729	0.938031	0.040338	0.088583	0.332600
21376	-1.417479	1.476507	9.884754	-0.136124	-0.055584	-0.153238	0.260048	-0.132373	-0.606495	0.939287	0.038016	0.086669	0.329824
21377	-1.330001	1.343082	10.212539	-0.032976	-0.075722	-0.204360	0.262260	-0.129201	-0.609210	0.940786	0.037693	0.085233	0.325940
21378	-1.241185	0.904713	10.005596	0.042960	-0.051761	-0.167070	0.261211	-0.126238	-0.609586	0.941963	0.038688	0.084574	0.322576
21379	-0.695844	0.774587	9.624815	0.119414	-0.011225	-0.114109	0.261210	-0.127169	-0.608687	0.942628	0.040945	0.085228	0.320174
21380	-0.982085	1.138544	9.291209	0.074138	0.014366	-0.089484	0.264065	-0.128392	-0.606911	0.943162	0.042234	0.085954	0.318236
21381	-1.215288	1.523677	9.491257	-0.005553	-0.044269	-0.095365	0.263801	-0.127049	-0.607165	0.943855	0.042385	0.085154	0.316370
21382	-1.568081	1.711423	9.725824	0.019654	-0.128558	-0.161580	0.262901	-0.127324	-0.608829	0.945114	0.043428	0.082895	0.313053
21383	-1.491097	1.755803	9.995996	0.050832	-0.161541	-0.203827	0.260818	-0.125561	-0.609454	0.946605	0.045220	0.080342	0.308932
21384	-1.307857	1.746336	9.935166	0.072345	-0.095608	-0.174279	0.260304	-0.125568	-0.610736	0.947792	0.047031	0.079043	0.305338
21385	-0.855871	1.486945	9.796531	0.077388	-0.015039	-0.148505	0.259008	-0.124228	-0.612525	0.948647	0.048532	0.079365	0.302348
21386	-0.635898	1.346883	9.513387	-0.041982	0.016029	-0.119607	0.259777	-0.122615	-0.611502	0.949408	0.047577	0.079439	0.300085
21387	-0.922767	1.340917	9.342606	-0.252424	0.028631	-0.093937	0.261973	-0.118479	-0.611903	0.950157	0.042648	0.078520	0.298692
21388	-1.109039	1.477541	9.304379	-0.299875	0.035885	-0.087742	0.262731	-0.109645	-0.614090	0.950887	0.036724	0.077392	0.297448
21389	-1.416817	1.321288	9.517741	-0.067003	0.017827	-0.075466	0.265057	-0.103243	-0.616034	0.951360	0.035424	0.077358	0.296099
21390	-1.473934	1.167372	9.565455	0.085431	0.017971	-0.078382	0.266613	-0.101119	-0.616817	0.951769	0.036953	0.078166	0.294380
21391	-1.386165	0.955575	9.486496	0.057706	0.014253	-0.096959	0.266350	-0.101911	-0.615658	0.952277	0.037999	0.078829	0.292422
21392	-1.018876	0.773721	9.559381	0.052852	0.006926	-0.119100	0.268430	-0.104601	-0.613748	0.952948	0.038906	0.079266	0.289988
21393	-1.125857	0.976365	9.786851	0.021390	0.036075	-0.132242	0.270498	-0.103000	-0.612478	0.953644	0.039057	0.080138	0.287428
21394	-1.343088	1.038839	9.891313	-0.008290	0.084400	-0.149091	0.274647	-0.101159	-0.611739	0.954407	0.038306	0.081719	0.284537
21395	-1.463375	0.985528	9.848638	0.021457	0.079853	-0.147089	0.276457	-0.098227	-0.612009	0.955100	0.038164	0.083435	0.281719
21396	-1.522078	1.152840	9.564802	-0.019212	0.067084	-0.125133	0.280090	-0.097454	-0.611266	0.955747	0.037343	0.084605	0.279275
21397	-1.652874	1.287556	9.639880	-0.052633	0.057914	-0.114226	0.281237	-0.094622	-0.608832	0.956331	0.035959	0.085473	0.277187
21398	-1.807574	1.373631	9.574836	0.041595	0.040697	-0.089737	0.283055	-0.092638	-0.609874	0.956769	0.036508	0.086448	0.275294
21399	-1.725654	1.383519	9.604542	0.144778	0.039937	-0.077213	0.283441	-0.095969	-0.606664	0.957019	0.039072	0.088059	0.273556
21400	-1.694306	1.383779	9.662445	0.168190	0.055558	-0.054046	0.287727	-0.096408	-0.605542	0.957117	0.042022	0.089986	0.272148
21401	-1.681657	1.258784	9.684813	0.162058	0.043695	-0.043900	0.286698	-0.101485	-0.603993	0.957139	0.044952	0.091747	0.271011
21402	-1.589769	1.198841	9.689631	0.095251	0.026360	-0.008212	0.288001	-0.105105	-0.601820	0.957075	0.046744	0.092678	0.270618
21403	-1.618537	1.167704	9.746532	0.076775	0.029106	0.004610	0.289819	-0.105655	-0.601063	0.956928	0.048192	0.093650	0.270548
21404	-1.618548	1.167499	9.686522	0.108717	0.047527	0.045351	0.289563	-0.108061	-0.600163	0.956522	0.050230	0.095005	0.271141
21405	-1.551095	1.172061	9.574403	0.105046	0.053057	0.058248	0.287751	-0.112855	-0.598094	0.956003	0.052169	0.096530	0.272063
21406	-1.502848	1.167568	9.639597	0.057838	0.047519	0.056173	0.289829	-0.114474	-0.596440	0.955580	0.053255	0.097595	0.272959
21407	-1.339387	1.258802	9.491184	-0.013823	0.032807	0.037379	0.290739	-0.117151	-0.594520	0.955336	0.052973	0.098089	0.273689
21408	-1.271922	1.263578	9.441475	-0.056505	0.016271	0.016888	0.291780	-0.116098	-0.595556	0.955322	0.051973	0.097972	0.273972
21409	-1.382686	1.244723	9.620198	-0.094103	-0.007548	0.022266	0.290215	-0.114471	-0.595800	0.955323	0.050338	0.097248	0.274529
21410	-1.430526	1.170408	9.724322	-0.090777	-0.003841	0.047196	0.290213	-0.113800	-0.595800	0.955232	0.048858	0.096524	0.275368
21411	-1.430642	1.197052	9.777501	-0.043735	0.012712	0.068633	0.288655	-0.112987	-0.596815	0.954886	0.048147	0.096401	0.276732
21412	-1.565757	1.225928	9.858254	-0.025434	0.031000	0.074227	0.289957	-0.113271	-0.596955	0.954510	0.047775	0.096677	0.277998
21413	-1.720187	1.254207	9.775600	-0.016099	0.054808	0.094535	0.289044	-0.113256	-0.596433	0.953908	0.047394	0.097484	0.279840
21414	-1.580361	1.244225	9.589543	-0.021535	0.048476	0.109292	0.289309	-0.114468	-0.596436	0.953273	0.047061	0.098085	0.281844
21415	-1.474639	1.316548	9.572342	0.001147	0.038479	0.114960	0.288016	-0.116334	-0.596426	0.952563	0.047135	0.098651	0.284024
21416	-1.501602	1.412891	9.621447	-0.043633	0.032969	0.125810	0.288013	-0.116463	-0.595912	0.951875	0.046501	0.098813	0.286369
21417	-1.791071	1.455758	9.662552	-0.023603	0.029307	0.132364	0.286321	-0.117106	-0.594999	0.951095	0.046192	0.099050	0.288917
21418	-1.831869	1.417183	9.661630	0.026113	0.031232	0.151994	0.287375	-0.119812	-0.595780	0.950177	0.046945	0.099556	0.291630
21419	-1.684479	1.345355	9.676400	0.012937	0.045883	0.161142	0.287379	-0.123820	-0.593597	0.949146	0.047287	0.100298	0.294662
21420	-1.682048	1.345746	9.789241	-0.070758	0.065808	0.128385	0.285177	-0.124610	-0.594479	0.948354	0.045943	0.100914	0.297205
21421	-1.551706	1.307278	9.720310	-0.058703	0.082344	0.147809	0.286211	-0.124344	-0.593587	0.947376	0.044676	0.101932	0.300155
21422	-1.386147	1.460748	9.479178	-0.001014	0.065987	0.142591	0.285820	-0.126336	-0.591786	0.946422	0.044684	0.102954	0.302803
21423	-1.389300	1.614434	9.399694	0.029723	0.051354	0.122459	0.286347	-0.128623	-0.591534	0.945563	0.045245	0.103924	0.305061
21424	-1.580049	1.681560	9.442061	0.021941	0.041230	0.109504	0.286747	-0.131580	-0.591281	0.944837	0.045773	0.104643	0.306980
21425	-1.789776	1.691523	9.663469	0.048472	0.038414	0.087482	0.286618	-0.135314	-0.588711	0.944191	0.046713	0.105520	0.308524
21426	-1.871352	1.609519	9.649557	0.045130	0.051156	0.072680	0.285841	-0.137178	-0.587934	0.943633	0.047537	0.106603	0.309730
21427	-1.856513	1.524918	9.523694	0.055643	0.045694	0.072748	0.285845	-0.139185	-0.587164	0.943047	0.048538	0.107685	0.310984
21428	-1.769433	1.459957	9.470790	0.052108	0.036585	0.080134	0.286366	-0.141327	-0.585883	0.942465	0.049602	0.108527	0.312284
21429	-1.707106	1.537364	9.558867	0.040014	0.008211	0.067194	0.286378	-0.143484	-0.586656	0.942003	0.050526	0.108811	0.313428
21430	-1.659110	1.585791	9.622401	0.031292	-0.014644	0.067184	0.284945	-0.144795	-0.585102	0.941628	0.051489	0.108569	0.314480
21431	-1.712325	1.624193	9.627244	0.027946	-0.029320	0.050573	0.283520	-0.145588	-0.585349	0.941362	0.052387	0.108083	0.315297
21432	-1.755759	1.628523	9.511686	0.052421	-0.042086	0.050717	0.281842	-0.148392	-0.585594	0.941120	0.053884	0.107474	0.315974
21433	-1.724478	1.637996	9.449703	0.038391	-0.042092	0.050647	0.280155	-0.150380	-0.584810	0.940864	0.055059	0.106816	0.316754
21434	-1.605966	1.561791	9.608159	0.001714	-0.018366	0.050431	0.278998	-0.151992	-0.586087	0.940623	0.055450	0.106333	0.317564
21435	-1.511640	1.499743	9.699380	0.013802	0.018262	0.070745	0.277439	-0.152777	-0.585818	0.940137	0.055814	0.106622	0.318841
21436	-1.367510	1.600536	9.543720	0.012021	0.065786	0.057744	0.276926	-0.154918	-0.585557	0.939650	0.055877	0.107779	0.319873
21437	-1.331623	1.650523	9.367135	-0.015889	0.045625	0.041023	0.278998	-0.154260	-0.584545	0.939326	0.055451	0.108405	0.320687
21438	-1.418726	1.715025	9.285617	-0.104911	0.024422	0.009221	0.278090	-0.153986	-0.585052	0.939379	0.053481	0.108087	0.320973
21439	-1.620801	1.633369	9.443405	-0.189512	-0.007748	-0.009621	0.277690	-0.148629	-0.587103	0.939673	0.050033	0.106644	0.321151
21440	-1.606153	1.600185	9.579892	-0.260259	-0.000546	-0.019219	0.279772	-0.146255	-0.589176	0.940104	0.045243	0.104886	0.321181
21441	-1.528245	1.441904	9.679212	-0.224970	0.028693	-0.037534	0.279237	-0.137420	-0.592767	0.940498	0.040836	0.103915	0.320931
21442	-1.431735	1.422753	9.651040	-0.119908	0.059884	-0.042582	0.280779	-0.131937	-0.593419	0.940813	0.038252	0.104212	0.320231
21443	-1.450868	1.388885	9.607182	-0.069123	0.059935	-0.044170	0.281549	-0.129260	-0.593424	0.941042	0.036571	0.104817	0.319555
