# Supplementary material for: Identification of Haptic Based Guiding Using Hard Reins
Source: PLoS One. 2015 Jul 22;10(7):e0132020. doi: 10.1371/journal.pone.0132020 (PMC4511788; doi:10.1371/journal.pone.0132020)
Supplement: S2 File — (ZIP) [file pone.0132020.s002.zip › MotionData2/Subject10/T9/sync9.txt]

// Start Time: 0
// Sample rate: 25.0Hz
// Scenario: 4.9
// Firmware Version: 2.6.1
Counter	Acc_X	Acc_Y	Acc_Z	Gyr_X	Gyr_Y	Gyr_Z	Mag_X	Mag_Y	Mag_Z	Quat_w	Quat_x	Quat_y	Quat_z
20615	2.251822	3.359930	8.995795	0.083403	0.011881	0.096935	-0.635566	-0.328123	-0.907681	0.251649	-0.067257	-0.188054	-0.946987
20616	2.194355	3.334620	9.054396	0.034734	0.016717	0.100362	-0.638741	-0.329349	-0.905806	0.253171	-0.067273	-0.188430	-0.946506
20617	2.233658	3.289201	8.935597	0.010643	0.007012	0.124974	-0.640205	-0.326987	-0.903835	0.255134	-0.067742	-0.188475	-0.945936
20618	2.215759	3.218486	8.959651	0.043737	0.004388	0.098545	-0.641262	-0.327806	-0.903581	0.256590	-0.067936	-0.189085	-0.945406
20619	2.240462	3.194660	8.958182	0.032899	0.006033	0.100286	-0.644035	-0.330260	-0.903359	0.258110	-0.068215	-0.189587	-0.944872
20620	2.244187	3.248127	8.941045	0.035481	0.015738	0.140137	-0.645629	-0.328836	-0.903027	0.260379	-0.068396	-0.189924	-0.944168
20621	2.211535	3.194140	9.003030	0.055701	0.020723	0.125211	-0.649863	-0.329908	-0.900732	0.262454	-0.068369	-0.190744	-0.943430
20622	2.243212	3.301514	8.969495	0.036013	0.003014	0.151547	-0.651851	-0.329627	-0.898822	0.264884	-0.068831	-0.191139	-0.942637
20623	2.162014	3.236927	8.938607	0.064423	0.010794	0.134026	-0.655954	-0.330383	-0.898262	0.267095	-0.068970	-0.192161	-0.941795
20624	2.199360	3.315284	8.982488	0.028662	0.012496	0.125071	-0.658339	-0.330081	-0.896884	0.269050	-0.069192	-0.192402	-0.941173
20625	2.180155	3.295510	8.914653	0.041179	-0.017584	0.123157	-0.661381	-0.331425	-0.896087	0.270911	-0.069936	-0.193152	-0.940430
20626	2.128381	3.347977	8.965621	0.055902	-0.016325	0.077247	-0.665349	-0.332724	-0.896351	0.271893	-0.070368	-0.194126	-0.939914
20627	2.168187	3.421522	8.990357	0.027792	-0.030911	0.082357	-0.666148	-0.331654	-0.893490	0.272910	-0.071259	-0.194757	-0.939421
20628	2.137542	3.479208	8.859007	0.028501	-0.032032	0.055837	-0.668796	-0.331743	-0.893060	0.273394	-0.072051	-0.195331	-0.939101
20629	2.107453	3.517492	8.780772	0.057996	-0.050624	0.026643	-0.671703	-0.333800	-0.891751	0.273325	-0.072909	-0.196728	-0.938763
20630	2.131705	3.547080	8.973849	0.069770	-0.064705	-0.046800	-0.673820	-0.334947	-0.888275	0.271818	-0.073684	-0.198405	-0.938787
20631	2.155783	3.549941	8.943276	0.024150	-0.077226	-0.059405	-0.673555	-0.334983	-0.886938	0.269969	-0.074860	-0.199443	-0.939008
20632	2.248205	3.520054	8.862094	0.041339	-0.099185	-0.100176	-0.672885	-0.337494	-0.887696	0.267287	-0.076222	-0.200849	-0.939365
20633	2.369779	3.493128	8.822702	0.004555	-0.115371	-0.141087	-0.672750	-0.338637	-0.886661	0.263712	-0.077877	-0.201849	-0.940026
20634	2.495283	3.519679	8.831167	0.037274	-0.126295	-0.155229	-0.671553	-0.340659	-0.884861	0.259876	-0.079547	-0.203402	-0.940619
20635	2.548234	3.530344	8.784573	0.043521	-0.128893	-0.119874	-0.671149	-0.343555	-0.880666	0.256695	-0.081335	-0.205172	-0.940955
20636	2.561277	3.583968	8.649779	0.053603	-0.111774	-0.089676	-0.670614	-0.345266	-0.879653	0.254172	-0.082912	-0.206846	-0.941136
20637	2.580805	3.550321	8.482147	0.104654	-0.073575	-0.106952	-0.672468	-0.345879	-0.875359	0.251555	-0.083399	-0.209470	-0.941216
20638	2.698423	3.610715	8.509370	0.147482	-0.048753	-0.089006	-0.670339	-0.349951	-0.870281	0.249458	-0.083316	-0.212585	-0.941083
20639	2.818382	3.569212	8.633711	0.198518	-0.019385	-0.108135	-0.669795	-0.355091	-0.865756	0.247197	-0.082319	-0.216707	-0.940827
20640	2.802866	3.399033	8.783749	0.180582	0.016768	-0.138012	-0.666462	-0.362880	-0.864165	0.244505	-0.080622	-0.220192	-0.940868
20641	2.799221	3.379576	9.041327	0.056956	0.010027	-0.195028	-0.662481	-0.366414	-0.860031	0.240504	-0.079399	-0.221610	-0.941670
20642	2.708547	3.586706	9.260827	-0.015995	-0.090701	-0.245404	-0.658242	-0.367299	-0.856083	0.234986	-0.080204	-0.222074	-0.942885
20643	2.656808	3.571163	8.893501	-0.059065	-0.152955	-0.260062	-0.654929	-0.367865	-0.859091	0.228841	-0.082320	-0.222145	-0.944196
20644	2.696758	3.333970	8.535476	-0.037867	-0.157778	-0.345772	-0.650560	-0.367812	-0.859676	0.221086	-0.084038	-0.222657	-0.945771
20645	2.855582	3.174239	8.710040	-0.035688	-0.128227	-0.388929	-0.645000	-0.367088	-0.860254	0.212637	-0.085021	-0.223215	-0.947487
20646	2.798262	2.874709	9.384484	-0.217624	-0.129850	-0.385080	-0.637848	-0.367474	-0.862763	0.203922	-0.086786	-0.220228	-0.949939
20647	3.239968	3.173983	9.188783	-0.450375	-0.033860	-0.246500	-0.632432	-0.361622	-0.873907	0.197858	-0.088348	-0.212179	-0.952904
20648	3.118518	3.186342	9.175335	-0.578427	0.075633	-0.116215	-0.629550	-0.349630	-0.888582	0.194430	-0.088810	-0.200982	-0.955989
20649	2.503844	2.922760	9.305286	-0.570114	0.016687	-0.032436	-0.625085	-0.335279	-0.904274	0.192420	-0.090774	-0.189974	-0.958459
20650	2.407803	3.234056	8.484038	-0.585486	0.033192	-0.058873	-0.624606	-0.316222	-0.920306	0.189847	-0.092283	-0.178651	-0.961002
20651	2.994762	3.397593	8.154215	-0.223778	-0.020464	-0.065283	-0.621983	-0.306387	-0.931962	0.187671	-0.093525	-0.174494	-0.962073
20652	3.116867	3.637718	8.435355	-0.023200	-0.027524	0.037811	-0.622246	-0.306884	-0.934389	0.187792	-0.094397	-0.174017	-0.962051
20653	2.366994	3.604716	8.646069	-0.014796	0.009289	0.168194	-0.625830	-0.303862	-0.934788	0.190592	-0.095107	-0.173389	-0.961543
20654	1.902835	3.562320	8.726017	0.019812	0.053247	0.127133	-0.627421	-0.303123	-0.935015	0.192786	-0.094573	-0.173263	-0.961181
20655	2.027011	3.404364	8.682880	0.070844	0.038219	0.033465	-0.626621	-0.305488	-0.930002	0.193245	-0.093887	-0.174463	-0.960939
20656	2.304972	3.268670	9.135310	0.131490	-0.000781	-0.021473	-0.628465	-0.309122	-0.927950	0.192608	-0.093443	-0.176970	-0.960652
20657	2.142011	3.071537	9.232888	0.030484	0.001699	-0.012892	-0.627802	-0.309440	-0.926895	0.191970	-0.093427	-0.177625	-0.960661
20658	2.115701	2.876834	8.879729	0.021368	-0.009263	-0.076622	-0.626213	-0.309491	-0.926244	0.190040	-0.093372	-0.178151	-0.960952
20659	2.383622	2.835594	9.051933	0.076348	-0.027331	-0.117294	-0.626205	-0.312153	-0.925792	0.187376	-0.093355	-0.179974	-0.961137
20660	2.418845	2.911494	9.175196	0.011667	-0.032953	-0.055661	-0.625140	-0.314476	-0.922927	0.185742	-0.093865	-0.180363	-0.961332
20661	2.513301	2.869486	8.894391	0.032530	-0.022856	-0.025485	-0.624343	-0.315488	-0.922164	0.184778	-0.094259	-0.181137	-0.961333
20662	2.633975	3.017317	8.906607	0.057728	-0.000439	0.011836	-0.624609	-0.315540	-0.919614	0.184645	-0.094217	-0.182163	-0.961169
20663	2.595997	3.091871	8.861554	0.020376	0.011326	0.098440	-0.625139	-0.315237	-0.920134	0.186166	-0.094460	-0.182342	-0.960818
20664	2.454441	3.164565	9.001079	0.087190	0.009490	0.123417	-0.625799	-0.316262	-0.917342	0.188264	-0.094524	-0.183685	-0.960147
20665	2.091174	3.172550	9.119847	0.040337	0.018709	0.093347	-0.631221	-0.318842	-0.915082	0.189749	-0.094515	-0.184224	-0.959752
20666	2.063771	3.079808	9.064346	0.015050	-0.001181	0.025962	-0.631885	-0.318269	-0.915056	0.189794	-0.094698	-0.184405	-0.959690
20667	2.209102	3.063013	8.938957	-0.022364	0.000525	-0.055508	-0.630561	-0.318314	-0.914402	0.188233	-0.094702	-0.184079	-0.960060
20668	2.381334	3.153507	8.801550	0.155844	0.010685	-0.189303	-0.628832	-0.321194	-0.912233	0.184465	-0.093331	-0.187325	-0.960298
20669	2.532160	3.433006	9.218063	0.144318	0.018732	-0.230010	-0.622324	-0.328449	-0.906637	0.179928	-0.091705	-0.190457	-0.960699
20670	2.330491	3.298243	8.962570	0.079603	0.004263	-0.099405	-0.618075	-0.332183	-0.906268	0.177713	-0.091073	-0.192088	-0.960847
20671	2.352487	3.410299	8.962399	0.021813	-0.008680	-0.027184	-0.618208	-0.332053	-0.905726	0.176739	-0.091178	-0.192588	-0.960916
20672	2.465083	3.358944	8.995125	-0.043739	-0.000128	0.036295	-0.619005	-0.331356	-0.904890	0.176881	-0.091590	-0.191615	-0.961045
20673	2.412169	3.304559	8.777287	-0.004978	0.001893	-0.032510	-0.619667	-0.331632	-0.904354	0.175797	-0.091570	-0.191573	-0.961254
20674	2.415735	3.396882	8.954814	-0.010137	0.005688	-0.007756	-0.619402	-0.331632	-0.904625	0.175178	-0.091582	-0.191306	-0.961420
20675	2.426472	3.333959	8.888224	-0.052951	0.003957	0.011550	-0.619544	-0.328072	-0.907596	0.174860	-0.091859	-0.190255	-0.961660
20676	2.447516	3.251812	8.894302	-0.058148	-0.006419	0.069815	-0.622325	-0.327836	-0.909032	0.175597	-0.092568	-0.188964	-0.961712
20677	2.449810	3.378074	8.883793	0.003933	0.003780	0.038243	-0.621667	-0.326289	-0.910197	0.175897	-0.092754	-0.188960	-0.961640
20678	2.494521	3.325485	8.897596	-0.025803	-0.000875	0.072591	-0.622725	-0.326551	-0.909925	0.176767	-0.093252	-0.188266	-0.961568
20679	2.511203	3.214128	8.872472	-0.015666	0.002130	0.098282	-0.624718	-0.324241	-0.911304	0.178180	-0.093772	-0.187779	-0.961352
20680	2.530353	3.229041	8.892202	-0.044316	0.009113	0.093811	-0.626440	-0.323932	-0.910872	0.179457	-0.094225	-0.186653	-0.961290
20681	2.535001	3.229119	8.829764	-0.002135	0.010187	0.064776	-0.628428	-0.323290	-0.912573	0.180281	-0.094421	-0.186462	-0.961153
20682	2.505183	3.281990	8.929542	0.014119	0.024549	0.064921	-0.629752	-0.323730	-0.910291	0.181171	-0.094259	-0.186457	-0.961003
20683	2.515524	3.245765	8.906063	-0.036874	0.016484	0.085927	-0.629621	-0.323002	-0.911745	0.182359	-0.094542	-0.185539	-0.960928
20684	2.492189	3.199221	8.896070	-0.034359	0.004872	0.124767	-0.633203	-0.320516	-0.913100	0.184233	-0.095155	-0.184560	-0.960698
20685	2.449879	3.130486	8.876035	-0.023508	-0.005621	0.121211	-0.638109	-0.318195	-0.912031	0.186041	-0.095945	-0.183910	-0.960396
20686	2.442839	3.130366	8.948029	-0.011530	0.006198	0.078888	-0.638771	-0.318487	-0.910825	0.187079	-0.096279	-0.183451	-0.960249
20687	2.439907	3.149727	8.909281	0.025219	0.010739	0.051626	-0.639037	-0.317528	-0.915889	0.187703	-0.096312	-0.183808	-0.960055
20688	2.421203	3.129979	9.000319	0.012385	0.006880	0.059521	-0.641687	-0.317211	-0.914909	0.188423	-0.096472	-0.183843	-0.959891
20689	2.439911	3.159443	8.971788	0.012748	-0.001635	0.044434	-0.642483	-0.316344	-0.915409	0.188839	-0.096756	-0.184018	-0.959748
20690	2.450862	3.096531	8.972599	0.011488	0.007704	0.025924	-0.643273	-0.318158	-0.914653	0.188912	-0.096781	-0.184097	-0.959716
20691	2.449592	3.154761	8.938423	-0.006666	-0.005871	0.029315	-0.642479	-0.318060	-0.913586	0.188984	-0.097158	-0.183941	-0.959693
20692	2.491734	3.116694	8.997770	0.000810	-0.006430	0.018717	-0.643408	-0.317494	-0.913020	0.188846	-0.097468	-0.183883	-0.959700
20693	2.475614	3.062992	8.925472	-0.042158	-0.015444	0.008807	-0.643940	-0.316332	-0.914453	0.188420	-0.098085	-0.183117	-0.959867
20694	2.481098	3.024250	8.882608	-0.016545	-0.013080	-0.006125	-0.644999	-0.316575	-0.914985	0.187747	-0.098497	-0.182799	-0.960018
20695	2.480011	3.082489	8.906205	0.065501	-0.007873	-0.044737	-0.644730	-0.317976	-0.915033	0.186531	-0.098366	-0.184173	-0.960005
20696	2.543031	3.093350	8.980265	0.045325	-0.006608	-0.030663	-0.644596	-0.318877	-0.912380	0.185536	-0.098330	-0.185067	-0.960030
20697	2.470498	3.193973	8.900258	0.098100	-0.004700	-0.018094	-0.644195	-0.320375	-0.908274	0.184907	-0.098112	-0.187000	-0.959799
20698	2.216037	3.189352	8.863602	0.317308	0.045082	-0.230979	-0.639676	-0.326745	-0.902761	0.180797	-0.095323	-0.193310	-0.959613
20699	2.274188	3.753603	9.356959	0.174136	0.376651	-0.239963	-0.629358	-0.324355	-0.895425	0.177510	-0.086627	-0.195739	-0.960558
20700	2.898503	3.221145	8.785618	0.424438	0.141274	0.088092	-0.621124	-0.332871	-0.891365	0.180023	-0.082859	-0.203164	-0.958880
20701	2.863774	3.322505	9.171306	0.031236	-0.142074	0.337887	-0.630650	-0.336295	-0.884657	0.185520	-0.086976	-0.203691	-0.957354
20702	2.321338	3.336876	8.610584	-0.056099	-0.152948	0.170584	-0.638203	-0.334921	-0.882245	0.187570	-0.090922	-0.202817	-0.956774
20703	2.176503	3.465348	8.831424	-0.163542	-0.035955	-0.066800	-0.638444	-0.342365	-0.886102	0.185393	-0.092076	-0.199923	-0.957696
20704	2.313297	3.399858	8.763906	-0.173598	-0.002860	-0.257607	-0.635542	-0.337951	-0.892836	0.179642	-0.091857	-0.197013	-0.959415
20705	2.416556	3.319197	8.724359	-0.068399	0.019129	-0.283677	-0.631446	-0.334453	-0.897333	0.173691	-0.090739	-0.196126	-0.960798
20706	2.334374	3.594452	8.994152	-0.034822	0.003822	-0.264220	-0.626277	-0.335625	-0.900113	0.168105	-0.089858	-0.195854	-0.961929
20707	2.307234	3.504153	9.037325	-0.146277	-0.021671	-0.206374	-0.616478	-0.335549	-0.901028	0.163328	-0.090071	-0.193459	-0.963216
20708	2.502049	3.476146	9.163861	-0.347648	-0.114671	0.106203	-0.616754	-0.331212	-0.907326	0.163816	-0.093938	-0.186869	-0.964064
20709	2.096187	3.323079	8.589338	-0.271729	-0.027395	-0.090925	-0.619963	-0.319460	-0.917646	0.160989	-0.095128	-0.181871	-0.965379
20710	2.298949	3.166586	8.885573	0.102898	-0.017115	-0.233835	-0.617845	-0.319538	-0.916331	0.156151	-0.094389	-0.184289	-0.965787
20711	2.458652	3.332137	9.091408	-0.067513	-0.024836	-0.123072	-0.614667	-0.319610	-0.916370	0.153095	-0.094738	-0.183278	-0.966434
20712	2.275667	3.234124	8.845839	-0.022331	-0.021622	-0.094569	-0.611355	-0.319979	-0.915749	0.150677	-0.094993	-0.183022	-0.966838
20713	2.325931	3.288454	8.991387	-0.005372	-0.018047	-0.089205	-0.609501	-0.320142	-0.916580	0.148415	-0.095140	-0.183129	-0.967153
20714	2.262693	3.287297	8.910027	-0.022983	-0.019513	-0.036209	-0.609630	-0.321248	-0.916883	0.147130	-0.095568	-0.182741	-0.967381
20715	2.157202	3.246557	9.010595	0.013030	-0.025396	-0.037879	-0.611089	-0.320075	-0.917902	0.145867	-0.095981	-0.183128	-0.967458
20716	2.152515	3.241619	9.029744	-0.004398	-0.034752	-0.060979	-0.610824	-0.320348	-0.918450	0.144086	-0.096556	-0.183191	-0.967655
20717	2.146691	3.285202	8.995540	0.003141	-0.032605	-0.073319	-0.607775	-0.321387	-0.918786	0.142089	-0.096992	-0.183473	-0.967854
20718	2.172652	3.193430	8.963331	-0.014805	-0.043336	-0.076981	-0.607910	-0.320232	-0.920358	0.139947	-0.097703	-0.183389	-0.968110
20719	2.203992	3.208568	9.007504	-0.014036	-0.028446	-0.103414	-0.605261	-0.320601	-0.919059	0.137346	-0.097986	-0.183378	-0.968456
20720	2.275167	3.163740	9.010026	-0.020858	-0.049397	-0.121265	-0.605001	-0.319212	-0.919017	0.134313	-0.098666	-0.183277	-0.968832
20721	2.298529	3.200570	8.967140	-0.030994	-0.048869	-0.146053	-0.601955	-0.318947	-0.921459	0.130775	-0.099229	-0.183067	-0.969298
20722	2.342341	3.181940	8.910858	-0.027090	-0.039705	-0.155715	-0.599702	-0.320035	-0.918836	0.127095	-0.099610	-0.182882	-0.969783
20723	2.276546	3.331247	8.970294	-0.033977	-0.046547	-0.169035	-0.596264	-0.318117	-0.920693	0.123110	-0.100046	-0.182648	-0.970296
20724	2.292230	3.501435	8.873214	-0.034412	-0.038097	-0.151308	-0.594409	-0.318435	-0.920858	0.119509	-0.100426	-0.182304	-0.970772
20725	2.255278	3.423099	8.954507	-0.011176	-0.050553	-0.214960	-0.592022	-0.319250	-0.924266	0.114657	-0.100710	-0.182621	-0.971268
20726	2.086701	3.609370	8.928673	-0.130927	-0.052557	-0.247145	-0.587396	-0.316389	-0.925837	0.108946	-0.101234	-0.180620	-0.972244
20727	2.260557	3.593074	8.630857	-0.105514	-0.027477	-0.317661	-0.582634	-0.314343	-0.928510	0.101979	-0.100897	-0.179274	-0.973284
20728	2.352648	3.686965	8.459674	-0.067345	-0.010774	-0.260874	-0.577471	-0.313744	-0.929355	0.096273	-0.100414	-0.178434	-0.974069
20729	2.455730	3.494644	8.425776	-0.022961	0.020789	-0.299446	-0.570988	-0.311577	-0.932983	0.089989	-0.099048	-0.178583	-0.974782
20730	2.337684	3.405164	8.846451	-0.036364	0.048179	-0.332888	-0.563169	-0.313691	-0.933811	0.083149	-0.097088	-0.178365	-0.975626
20731	2.640012	3.366994	9.190580	-0.033715	0.063315	-0.295725	-0.555359	-0.312854	-0.935484	0.077064	-0.094936	-0.178211	-0.976365
20732	2.958064	3.032896	8.808121	0.079637	0.084774	-0.153826	-0.548873	-0.312358	-0.933128	0.074065	-0.092713	-0.179845	-0.976511
20733	2.719233	2.647492	9.013104	0.068688	0.049107	-0.154025	-0.543434	-0.315740	-0.931018	0.070902	-0.091241	-0.181401	-0.976597
20734	1.969722	2.699524	9.875468	-0.093956	-0.033725	-0.348537	-0.537742	-0.315014	-0.931865	0.063350	-0.090868	-0.180160	-0.977380
20735	2.011585	2.894461	9.783818	-0.286498	-0.107318	-0.566226	-0.530079	-0.308279	-0.941129	0.050916	-0.091414	-0.175646	-0.978877
20736	2.438434	2.984644	8.934550	-0.339832	-0.136510	-0.662138	-0.519245	-0.299408	-0.949288	0.036436	-0.092191	-0.170237	-0.980404
20737	3.052752	2.981184	8.539433	-0.254364	-0.143821	-0.695637	-0.507088	-0.290337	-0.955310	0.021393	-0.093015	-0.166540	-0.981405
20738	3.843837	2.706700	8.693344	-0.167940	-0.103942	-0.622782	-0.494917	-0.285745	-0.960803	0.008098	-0.093140	-0.164343	-0.981963
20739	3.553976	2.951490	8.997913	-0.268631	-0.040614	-0.414004	-0.486725	-0.279074	-0.967795	-0.001086	-0.092947	-0.159739	-0.982773
20740	3.047005	3.049060	8.683161	-0.316826	0.070936	-0.340832	-0.479868	-0.268294	-0.976116	-0.008587	-0.090554	-0.154044	-0.983868
20741	2.773124	3.451908	8.907598	-0.275781	0.081706	-0.259261	-0.471688	-0.257572	-0.983246	-0.014347	-0.088509	-0.149020	-0.984761
20742	2.582082	3.924205	8.946312	-0.148649	-0.063627	-0.091796	-0.465870	-0.254082	-0.989104	-0.017053	-0.089550	-0.146134	-0.985056
20743	1.825069	3.827924	8.798650	-0.077458	-0.170926	-0.045229	-0.469588	-0.250160	-0.992156	-0.018997	-0.093198	-0.144629	-0.984904
20744	0.981738	3.453367	8.717832	-0.124336	-0.200042	-0.180624	-0.473037	-0.248074	-0.994464	-0.023812	-0.096673	-0.142337	-0.984798
20745	0.814827	3.688223	8.759078	-0.086572	-0.215900	-0.317613	-0.472249	-0.245554	-0.995600	-0.031282	-0.100340	-0.141205	-0.984385
20746	0.954831	3.554888	9.279465	-0.107381	-0.261433	-0.424097	-0.471462	-0.243016	-0.997541	-0.041026	-0.104322	-0.139672	-0.983832
20747	1.298200	3.396091	9.580031	-0.051222	-0.262455	-0.506223	-0.469881	-0.239749	-1.001613	-0.052273	-0.108309	-0.139605	-0.982877
20748	1.047155	3.119684	9.675506	-0.210611	-0.149872	-0.583737	-0.464593	-0.236585	-1.004927	-0.065057	-0.109499	-0.136463	-0.982423
20749	1.134650	2.567802	9.340568	-0.208863	-0.118199	-0.641866	-0.456276	-0.227124	-1.011965	-0.078901	-0.109989	-0.133701	-0.981734
20750	1.517424	2.448524	9.324328	-0.115396	-0.051111	-0.625309	-0.447680	-0.223224	-1.014086	-0.091994	-0.109230	-0.132617	-0.980826
20751	1.437726	2.044121	9.156447	-0.105826	-0.017689	-0.571982	-0.437105	-0.216835	-1.017224	-0.103944	-0.108015	-0.131805	-0.979875
20752	1.599035	2.141663	8.674459	-0.062860	-0.084848	-0.574073	-0.427846	-0.212892	-1.021900	-0.115971	-0.108123	-0.131522	-0.978551
20753	1.904680	2.542901	9.008155	0.096006	-0.132355	-0.466997	-0.422817	-0.211890	-1.021926	-0.125701	-0.109851	-0.134120	-0.976803
20754	2.232158	2.500361	9.615446	0.136535	-0.135178	-0.301650	-0.418842	-0.212853	-1.020392	-0.132075	-0.112115	-0.136998	-0.975304
20755	1.924684	2.645303	9.850426	0.024208	-0.114557	-0.203682	-0.419367	-0.214703	-1.018299	-0.136756	-0.114005	-0.137603	-0.974354
20756	1.509966	2.467814	9.386535	-0.030086	-0.093247	-0.186809	-0.418574	-0.213975	-1.020431	-0.141145	-0.115313	-0.137079	-0.973648
20757	1.454323	2.750751	8.901305	-0.000434	-0.075421	-0.214880	-0.415138	-0.211994	-1.018932	-0.145988	-0.116310	-0.137309	-0.972782
20758	1.482661	3.020693	8.837558	0.155617	-0.065745	-0.193127	-0.414469	-0.214562	-1.017144	-0.149980	-0.117597	-0.140484	-0.971566
20759	1.414373	3.223391	9.211823	0.109595	-0.095473	-0.228827	-0.412734	-0.219253	-1.015167	-0.154892	-0.119227	-0.142834	-0.970253
20760	1.522105	3.181663	9.299686	0.035174	-0.137490	-0.280630	-0.410882	-0.218409	-1.017308	-0.161063	-0.121282	-0.143649	-0.968873
20761	2.009682	3.030302	9.272464	-0.081371	-0.175204	-0.304323	-0.408239	-0.216334	-1.019150	-0.168115	-0.123615	-0.142206	-0.967592
20762	2.262242	2.833383	8.968797	-0.125798	-0.224537	-0.265918	-0.408644	-0.213595	-1.022546	-0.174626	-0.126857	-0.139563	-0.966403
20763	2.048556	2.802769	8.635126	-0.013894	-0.267520	-0.216278	-0.412362	-0.209836	-1.024529	-0.180037	-0.131470	-0.138849	-0.964895
20764	1.811448	3.089790	9.030052	0.026334	-0.267345	-0.173684	-0.416598	-0.210002	-1.025291	-0.184472	-0.136318	-0.138743	-0.963399
20765	2.070332	3.264424	9.238862	-0.041795	-0.264961	-0.184560	-0.419519	-0.207061	-1.028919	-0.189328	-0.140841	-0.137410	-0.961996
20766	2.179974	3.319790	9.010742	-0.126641	-0.242790	-0.103370	-0.423496	-0.204952	-1.031758	-0.192758	-0.144825	-0.134239	-0.961171
20767	2.231678	3.408118	9.059801	-0.098655	-0.188510	-0.131242	-0.426416	-0.202281	-1.035797	-0.196527	-0.147806	-0.131962	-0.960269
20768	2.329696	3.594373	9.046962	-0.071143	-0.164821	-0.180541	-0.428014	-0.199304	-1.036221	-0.201058	-0.150293	-0.130378	-0.959161
20769	2.216083	3.657820	8.768605	-0.159568	-0.211790	-0.145727	-0.431465	-0.195896	-1.041438	-0.205341	-0.153430	-0.126909	-0.958221
20770	2.073834	3.458596	8.505794	-0.114516	-0.216722	-0.147340	-0.434930	-0.187758	-1.045968	-0.209488	-0.156818	-0.124173	-0.957133
20771	2.329195	3.511843	9.134219	0.007756	-0.194690	-0.275964	-0.436779	-0.189056	-1.048403	-0.215690	-0.159982	-0.124414	-0.955199
20772	2.987756	3.669439	9.186934	-0.131597	-0.150456	-0.240907	-0.435331	-0.186303	-1.048198	-0.221512	-0.161767	-0.121919	-0.953886
20773	2.992915	3.038336	8.368679	-0.343160	-0.207816	-0.008496	-0.439328	-0.176788	-1.057507	-0.223744	-0.164322	-0.114533	-0.953844
20774	2.650577	3.986113	8.774647	-0.022827	-0.174900	0.064356	-0.446756	-0.172072	-1.061027	-0.223422	-0.167787	-0.113003	-0.953499
20775	2.535116	3.831184	9.600261	0.147334	0.047440	-0.238684	-0.443303	-0.175989	-1.057972	-0.227836	-0.167143	-0.116947	-0.952091
20776	3.765074	2.960108	8.373707	-0.279162	0.168858	-0.115678	-0.436685	-0.174519	-1.061758	-0.231006	-0.162464	-0.112685	-0.952651
20777	3.041564	2.391015	7.407465	-0.242251	0.145673	0.255809	-0.434588	-0.166473	-1.067830	-0.227036	-0.159365	-0.108003	-0.954669
20778	1.596943	2.347935	8.547678	0.149974	0.138178	0.259051	-0.435382	-0.167031	-1.067034	-0.221743	-0.158051	-0.110563	-0.955838
20779	2.201978	2.640657	10.152617	0.034796	0.128169	-0.019159	-0.432457	-0.171360	-1.063718	-0.222171	-0.155881	-0.111930	-0.955936
20780	3.026994	2.524509	9.774441	-0.178191	0.098680	0.167242	-0.430350	-0.166526	-1.069759	-0.219739	-0.153662	-0.108335	-0.957270
20781	1.854610	2.017770	9.785615	-0.084174	0.058064	0.112742	-0.429835	-0.161486	-1.070946	-0.218165	-0.152569	-0.106648	-0.957994
20782	1.874958	2.224472	9.861703	-0.015520	0.009112	-0.041201	-0.428637	-0.163265	-1.073699	-0.219410	-0.152328	-0.106412	-0.957775
20783	3.200029	2.275235	10.046394	0.091872	0.027920	-0.186030	-0.425987	-0.164171	-1.073356	-0.223080	-0.151926	-0.108825	-0.956719
20784	2.570676	2.256462	9.377351	-0.177150	0.057896	0.089306	-0.425065	-0.162178	-1.075986	-0.222202	-0.150308	-0.105317	-0.957571
20785	1.892640	1.586240	8.360314	-0.138931	-0.008978	-0.000977	-0.423758	-0.156041	-1.077147	-0.223099	-0.149971	-0.102532	-0.957717
20786	2.847215	1.822093	9.028071	0.157149	-0.026855	-0.108256	-0.424545	-0.158527	-1.077485	-0.225161	-0.151051	-0.105643	-0.956726
20787	3.218883	2.149251	9.082740	-0.052639	0.083267	0.149845	-0.423353	-0.159055	-1.073894	-0.222706	-0.149686	-0.104413	-0.957650
20788	2.702847	2.086448	8.720779	0.016187	0.145456	0.281427	-0.424676	-0.159422	-1.074829	-0.217373	-0.147646	-0.104423	-0.959190
20789	2.661007	2.304193	9.124626	0.111210	0.156582	0.295932	-0.423875	-0.161887	-1.071564	-0.211461	-0.145911	-0.106185	-0.960583
20790	2.583477	2.589241	9.394488	0.055195	0.154281	0.370003	-0.426244	-0.166873	-1.070890	-0.204273	-0.144052	-0.106711	-0.962359
20791	2.298629	2.457799	8.910166	0.033296	0.173111	0.318858	-0.426765	-0.169985	-1.068569	-0.198091	-0.141710	-0.106956	-0.963970
20792	2.721709	2.640252	8.984351	0.134736	0.187009	0.296177	-0.426233	-0.171131	-1.067807	-0.192009	-0.139359	-0.109349	-0.965274
20793	2.483320	2.703904	9.096904	0.096920	0.202710	0.366932	-0.427672	-0.177284	-1.065840	-0.184630	-0.136818	-0.110795	-0.966911
20794	2.391940	2.789630	9.093453	0.151164	0.197972	0.289290	-0.425810	-0.180349	-1.061801	-0.178602	-0.134278	-0.113550	-0.968079
20795	2.401824	2.925757	9.246774	0.110894	0.188183	0.312075	-0.425526	-0.187588	-1.056803	-0.172256	-0.131951	-0.115368	-0.969333
20796	2.130502	2.915975	9.209640	0.066592	0.183114	0.285442	-0.426313	-0.190426	-1.053933	-0.166552	-0.129380	-0.116427	-0.970549
20797	1.894468	2.838869	9.178909	-0.004732	0.174149	0.191505	-0.426177	-0.191530	-1.054641	-0.162869	-0.126633	-0.116279	-0.971554
20798	1.762246	2.676274	9.253100	-0.027155	0.203071	0.092637	-0.423929	-0.190492	-1.053426	-0.161091	-0.122908	-0.116070	-0.972353
20799	1.894812	2.576721	9.166455	-0.084481	0.189451	0.012780	-0.418242	-0.188089	-1.054354	-0.161042	-0.119168	-0.114869	-0.972969
20800	2.108659	2.536903	9.105923	-0.039590	0.209996	-0.047109	-0.411627	-0.185994	-1.054900	-0.161992	-0.114940	-0.114777	-0.973331
20801	2.519240	2.908494	9.486387	0.011232	0.212681	-0.064729	-0.404212	-0.186159	-1.055125	-0.163166	-0.110904	-0.115699	-0.973494
20802	2.737403	3.145476	9.472038	-0.041512	0.067730	0.098559	-0.401437	-0.184502	-1.050945	-0.161610	-0.109773	-0.114778	-0.973991
20803	1.952011	2.895760	9.343918	0.057439	-0.098735	0.174021	-0.404081	-0.186110	-1.051234	-0.158746	-0.112538	-0.115083	-0.974110
20804	1.125008	2.781215	9.170176	-0.028545	-0.129379	0.087106	-0.410435	-0.186510	-1.051845	-0.157844	-0.115265	-0.113806	-0.974088
20805	1.126269	2.679263	8.925475	-0.125755	-0.049112	-0.100100	-0.413881	-0.185240	-1.055118	-0.160631	-0.115801	-0.111350	-0.973853
20806	1.925075	2.703454	8.807794	-0.110628	0.021633	-0.149282	-0.410985	-0.178810	-1.058434	-0.164173	-0.114789	-0.109498	-0.973592
20807	2.311461	2.948382	9.166808	-0.015661	-0.033495	-0.043351	-0.408866	-0.179125	-1.059005	-0.165562	-0.115523	-0.109126	-0.973311
20808	1.382119	3.052916	9.431151	-0.088749	-0.079328	0.057105	-0.410988	-0.177667	-1.059605	-0.165263	-0.116996	-0.106890	-0.973434
20809	0.923222	2.908612	8.999351	-0.014341	-0.099473	0.032572	-0.414969	-0.174721	-1.062417	-0.165322	-0.119132	-0.106199	-0.973241
20810	1.362367	2.727225	8.792755	0.097517	-0.111774	-0.113997	-0.413902	-0.176952	-1.063573	-0.167976	-0.121487	-0.107887	-0.972309
20811	1.243213	2.472680	9.354243	0.105739	-0.182441	-0.165676	-0.416811	-0.178584	-1.062519	-0.171787	-0.125161	-0.109746	-0.970968
20812	0.954705	2.418939	9.735722	-0.104789	-0.217893	-0.242538	-0.418667	-0.177827	-1.063278	-0.177664	-0.128594	-0.107457	-0.969718
20813	1.599334	1.886882	9.461054	-0.153788	-0.185249	-0.355758	-0.418682	-0.172274	-1.068064	-0.185811	-0.130932	-0.104717	-0.968176
20814	2.411865	1.707424	9.333295	-0.070257	-0.146636	-0.376635	-0.416047	-0.167237	-1.071288	-0.194009	-0.132812	-0.103685	-0.966422
20815	2.639856	2.274766	9.913676	-0.042020	-0.108688	-0.318041	-0.414468	-0.163888	-1.072809	-0.200940	-0.134165	-0.103229	-0.964866
20816	2.045774	2.147457	9.751991	-0.159669	-0.077443	-0.185459	-0.414478	-0.159886	-1.076974	-0.205518	-0.134726	-0.100225	-0.964140
20817	1.840767	1.920383	9.391187	-0.123027	-0.027030	-0.199104	-0.409595	-0.153904	-1.080998	-0.210189	-0.134394	-0.098176	-0.963390
20818	2.016842	1.865339	9.551049	-0.110152	0.003566	-0.137022	-0.405895	-0.151171	-1.082161	-0.213523	-0.133685	-0.096328	-0.962942
20819	2.253341	1.845310	9.115580	-0.184075	-0.007710	-0.065756	-0.405379	-0.146188	-1.086971	-0.215738	-0.132968	-0.092781	-0.962896
20820	2.029836	1.807226	8.695015	-0.081285	-0.041147	-0.009890	-0.404869	-0.139153	-1.089972	-0.216618	-0.133484	-0.090955	-0.962801
20821	1.890505	1.994034	8.725434	0.130748	-0.136189	-0.013348	-0.407252	-0.139202	-1.091556	-0.217214	-0.136695	-0.092757	-0.962044
20822	1.892713	2.484475	9.453513	0.180473	-0.162021	-0.029309	-0.411205	-0.145701	-1.090242	-0.217981	-0.140634	-0.095498	-0.961034
20823	1.986050	2.680367	9.553584	0.063661	-0.128332	-0.064854	-0.412651	-0.149317	-1.089402	-0.219739	-0.143280	-0.096206	-0.960172
20824	1.943436	2.694119	9.191132	0.037511	-0.114471	-0.059525	-0.414766	-0.150354	-1.090752	-0.221401	-0.145620	-0.096487	-0.959410
20825	1.955703	2.691917	9.225222	0.100092	-0.120576	-0.078821	-0.418196	-0.155250	-1.086844	-0.223306	-0.148232	-0.097994	-0.958415
20826	2.179179	2.785784	9.221743	0.062380	-0.126099	-0.083448	-0.420573	-0.157591	-1.085818	-0.225378	-0.150854	-0.098768	-0.957441
20827	2.173222	2.686131	9.008094	0.067382	-0.140617	-0.070253	-0.421233	-0.158459	-1.083826	-0.227253	-0.153712	-0.099550	-0.956461
20828	2.174810	2.824502	8.850647	0.084980	-0.167404	-0.059763	-0.423087	-0.158284	-1.083531	-0.228881	-0.157270	-0.100495	-0.955396
20829	2.084458	2.958779	8.712073	0.082523	-0.190124	-0.005085	-0.427046	-0.163113	-1.082030	-0.229561	-0.161263	-0.101167	-0.954495
20830	2.509523	3.024744	8.678886	0.112463	-0.306468	-0.035006	-0.435774	-0.166463	-1.085524	-0.230907	-0.167644	-0.101916	-0.952990
20831	2.794751	4.241304	9.999872	0.311261	-0.151772	-0.179410	-0.438399	-0.174900	-1.080128	-0.234057	-0.171610	-0.107763	-0.950870
20832	2.734008	3.931879	9.528583	-0.083375	0.094179	-0.049961	-0.435612	-0.177219	-1.079161	-0.235518	-0.169405	-0.106692	-0.951026
20833	3.228076	3.057101	7.754762	-0.106487	0.207283	-0.102385	-0.430191	-0.174045	-1.083013	-0.237852	-0.164786	-0.106050	-0.951328
20834	2.506572	3.165306	7.098782	0.068268	0.128756	0.217867	-0.425688	-0.174429	-1.082943	-0.233638	-0.163207	-0.107140	-0.952522
20835	1.221196	3.695576	8.574121	0.409462	0.035286	0.193810	-0.423669	-0.186163	-1.078377	-0.229007	-0.164897	-0.114602	-0.952487
20836	1.952470	3.432178	9.041425	0.467482	0.128626	-0.178653	-0.420052	-0.201251	-1.069106	-0.230997	-0.164254	-0.124578	-0.950863
20837	4.413949	3.134613	9.302124	0.214253	0.202808	0.013222	-0.413536	-0.211469	-1.062129	-0.230009	-0.161496	-0.129671	-0.950895
20838	4.897910	4.680102	11.175509	0.575391	0.704292	0.319703	-0.400921	-0.224519	-1.053300	-0.220640	-0.151628	-0.142693	-0.952873
20839	0.648698	1.641436	9.212297	-0.307654	0.586124	0.287226	-0.388467	-0.227278	-1.048836	-0.214871	-0.139984	-0.138601	-0.956569
20840	1.116624	0.941088	8.702411	0.161802	0.222225	0.170493	-0.375227	-0.226682	-1.051519	-0.210976	-0.136975	-0.142062	-0.957364
20841	3.337646	2.530166	9.962044	0.174019	-0.004140	0.203863	-0.375734	-0.234603	-1.046399	-0.207059	-0.138439	-0.144756	-0.957605
20842	2.855779	1.977665	9.652966	0.001549	0.012414	0.264565	-0.381021	-0.238280	-1.045114	-0.202380	-0.139046	-0.143995	-0.958631
20843	2.284763	2.190547	8.969522	-0.093174	-0.028584	0.234080	-0.385790	-0.237296	-1.046772	-0.198672	-0.139982	-0.141278	-0.959674
20844	2.317450	2.455693	8.718204	0.037936	-0.004839	0.181586	-0.388306	-0.237215	-1.047814	-0.195509	-0.140813	-0.141374	-0.960188
20845	2.075817	2.774220	9.413621	-0.012054	0.025281	0.169269	-0.391739	-0.240527	-1.046002	-0.192656	-0.140852	-0.140562	-0.960878
20846	2.119092	2.430325	9.434391	-0.162814	0.025957	0.018511	-0.392803	-0.238641	-1.048075	-0.193099	-0.139853	-0.137378	-0.961396
20847	2.666692	2.503337	9.113671	-0.167261	0.010888	-0.019731	-0.390169	-0.232924	-1.056643	-0.194344	-0.139045	-0.134002	-0.961738
20848	2.587979	2.506726	8.764630	-0.101435	0.017771	0.011488	-0.390711	-0.228397	-1.058773	-0.194755	-0.138416	-0.131986	-0.962024
20849	2.554220	2.768284	8.934921	-0.025579	0.061172	0.008460	-0.388602	-0.225364	-1.059237	-0.194923	-0.137299	-0.131426	-0.962227
20850	2.539637	2.782592	9.011388	-0.023847	0.068212	0.012048	-0.387811	-0.224011	-1.058130	-0.194985	-0.136004	-0.131096	-0.962444
20851	2.534940	2.772796	8.996877	-0.024463	0.063987	-0.033068	-0.384764	-0.224613	-1.059258	-0.195935	-0.134755	-0.130668	-0.962484
20852	2.484361	2.767030	9.057948	-0.041548	0.094789	-0.062089	-0.382393	-0.220547	-1.056338	-0.197411	-0.132686	-0.130300	-0.962520
20853	2.501391	2.757625	9.020031	-0.101115	0.098503	-0.088777	-0.379759	-0.215827	-1.057828	-0.199541	-0.130352	-0.128666	-0.962620
20854	2.745713	2.997494	8.866860	-0.148271	0.188042	-0.093716	-0.374210	-0.211447	-1.059630	-0.201668	-0.125979	-0.126694	-0.963020
20855	2.766155	3.480940	9.186371	-0.043288	0.157093	0.079662	-0.367070	-0.207642	-1.062274	-0.200248	-0.123234	-0.126000	-0.963763
20856	2.316603	3.531031	9.104804	0.000250	-0.045672	0.167008	-0.368401	-0.205380	-1.062186	-0.197572	-0.124620	-0.125295	-0.964228
20857	2.000799	3.236385	8.529299	0.121669	-0.168761	0.150783	-0.373430	-0.206413	-1.060820	-0.195186	-0.129011	-0.126352	-0.963999
20858	1.678648	3.131035	8.674253	0.074534	-0.136894	0.067808	-0.381103	-0.208796	-1.058795	-0.194463	-0.132197	-0.126968	-0.963632
20859	1.380482	3.341715	9.202670	-0.008877	-0.072830	-0.034553	-0.384283	-0.208160	-1.059007	-0.195752	-0.133723	-0.126409	-0.963234
20860	1.333827	3.299636	9.509645	-0.124108	-0.129636	-0.077709	-0.389052	-0.207152	-1.061737	-0.198337	-0.135621	-0.123608	-0.962803
20861	1.534471	2.963369	8.767371	-0.039252	-0.241239	-0.138287	-0.392510	-0.201391	-1.066074	-0.202124	-0.139962	-0.122108	-0.961585
20862	1.915697	2.722726	9.028799	0.031547	-0.142768	-0.211778	-0.389998	-0.199859	-1.068469	-0.206874	-0.142400	-0.122623	-0.960150
20863	2.183865	2.931520	9.324286	-0.095095	-0.144368	-0.189273	-0.391597	-0.196281	-1.070751	-0.211557	-0.144492	-0.120580	-0.959076
20864	1.735474	2.690358	9.305125	-0.053653	-0.130649	-0.119989	-0.392799	-0.192561	-1.073570	-0.214745	-0.146563	-0.119239	-0.958220
20865	1.626934	2.659256	9.268332	-0.013547	-0.113038	-0.135638	-0.396910	-0.190515	-1.073457	-0.218085	-0.148478	-0.118732	-0.957233
20866	1.938267	2.723162	9.272590	-0.028549	-0.096090	-0.178083	-0.395590	-0.188823	-1.075565	-0.222212	-0.149849	-0.118192	-0.956137
20867	1.692614	2.757534	9.202212	-0.071777	-0.105360	-0.178224	-0.394545	-0.184116	-1.074890	-0.226519	-0.151213	-0.116727	-0.955091
20868	1.531325	2.832287	9.244838	-0.067739	-0.078475	-0.257575	-0.393090	-0.182948	-1.078626	-0.232223	-0.151881	-0.115753	-0.953732
20869	2.071832	2.696449	9.195053	-0.006173	-0.058105	-0.267972	-0.390717	-0.179654	-1.078548	-0.237927	-0.152390	-0.116025	-0.952211
20870	2.283532	2.787683	9.282697	0.025542	-0.051250	-0.174169	-0.389794	-0.177928	-1.081724	-0.241666	-0.153158	-0.116697	-0.951064
20871	2.143548	2.683226	9.568023	-0.031621	-0.028196	-0.119360	-0.387283	-0.175993	-1.083435	-0.244541	-0.153298	-0.116158	-0.950372
20872	2.052680	2.759263	9.665752	-0.112518	0.015485	-0.115783	-0.385040	-0.173066	-1.085513	-0.247430	-0.152258	-0.114349	-0.950011
20873	1.659217	2.247188	9.214665	-0.223944	-0.003215	-0.190396	-0.381088	-0.165793	-1.090156	-0.252177	-0.150769	-0.110467	-0.949459
20874	1.575269	2.284475	8.956672	-0.177916	-0.030182	-0.199242	-0.378726	-0.158084	-1.093962	-0.256948	-0.150079	-0.107432	-0.948637
20875	1.933513	2.329830	9.118959	-0.096829	-0.053163	-0.139986	-0.376625	-0.151803	-1.096067	-0.260451	-0.150253	-0.105532	-0.947867
20876	2.455383	2.390261	9.011763	-0.078816	-0.106907	-0.116518	-0.375977	-0.146723	-1.099132	-0.263518	-0.151701	-0.103723	-0.946988
20877	2.448377	2.387714	9.078961	-0.029850	-0.192801	-0.078015	-0.377706	-0.144143	-1.100371	-0.265921	-0.155013	-0.102147	-0.945951
20878	2.120527	2.469181	9.366748	-0.008700	-0.152313	-0.054641	-0.380492	-0.142085	-1.102152	-0.267695	-0.157816	-0.101235	-0.945085
20879	1.847626	2.813784	9.533888	0.004423	-0.103901	-0.066626	-0.383138	-0.142571	-1.102673	-0.269591	-0.159622	-0.100749	-0.944294
20880	1.791333	2.822459	9.411749	-0.068337	-0.096487	-0.103923	-0.385259	-0.141662	-1.103693	-0.272372	-0.160946	-0.099164	-0.943439
20881	1.847764	2.736064	9.086787	-0.050695	-0.137529	-0.164249	-0.384736	-0.139090	-1.106836	-0.276353	-0.162855	-0.097788	-0.942096
20882	2.007184	2.743799	8.973680	0.026194	-0.186092	-0.187337	-0.384477	-0.136801	-1.109583	-0.280568	-0.166218	-0.097756	-0.940264
20883	2.148458	2.925969	8.820190	0.033770	-0.213062	-0.172491	-0.385800	-0.137016	-1.111051	-0.284564	-0.169979	-0.097596	-0.938406
20884	2.230072	3.175016	8.613819	0.069686	-0.257097	-0.177104	-0.388322	-0.135131	-1.111632	-0.288561	-0.174931	-0.097936	-0.936237
20885	2.111152	3.294218	8.541876	-0.032084	-0.305890	-0.216612	-0.393486	-0.135027	-1.111033	-0.293780	-0.179946	-0.096210	-0.933840
20886	2.933038	4.304462	9.683516	0.297811	-0.229351	-0.498243	-0.394014	-0.135727	-1.110379	-0.302841	-0.185083	-0.102110	-0.929304
20887	3.186787	4.498425	9.923312	-0.031511	0.056704	-0.384353	-0.386991	-0.137775	-1.107171	-0.310444	-0.182977	-0.103259	-0.927082
20888	2.838088	3.297699	8.554527	-0.213458	0.203951	-0.076162	-0.380129	-0.129476	-1.110741	-0.312620	-0.177781	-0.100743	-0.927639
20889	2.440090	2.741831	7.925518	0.022967	0.202964	-0.029330	-0.370735	-0.127202	-1.109704	-0.313135	-0.174052	-0.102520	-0.927977
20890	2.262870	2.942555	8.322931	0.154255	0.143132	0.098028	-0.362122	-0.129237	-1.108661	-0.310894	-0.172633	-0.105831	-0.928624
20891	2.522743	3.476483	8.813080	0.166989	0.085815	0.012738	-0.358923	-0.136784	-1.105316	-0.310363	-0.172069	-0.109421	-0.928490
20892	2.593032	3.715636	8.794177	0.009908	0.082291	0.029880	-0.357994	-0.137532	-1.104009	-0.310011	-0.170738	-0.109906	-0.928796
20893	2.441278	3.474953	8.329204	0.005337	0.067012	-0.002005	-0.355210	-0.138565	-1.104343	-0.310348	-0.169516	-0.110464	-0.928841
20894	2.507490	2.825625	8.312064	0.217733	0.029709	-0.074943	-0.350568	-0.141360	-1.102741	-0.311352	-0.170217	-0.114837	-0.927846
20895	3.301942	3.349961	9.974020	0.408268	0.177244	-0.147016	-0.344174	-0.154703	-1.099350	-0.312728	-0.169150	-0.124023	-0.926395
20896	3.058828	2.894057	9.912232	-0.114996	0.291272	0.023658	-0.336084	-0.159446	-1.095302	-0.312364	-0.163152	-0.123524	-0.927659
20897	2.278208	2.127298	8.796499	-0.044979	0.188888	0.085338	-0.327487	-0.156144	-1.095698	-0.310905	-0.159604	-0.123520	-0.928766
20898	2.170392	1.974950	9.757116	0.132969	0.017706	0.129895	-0.325091	-0.160892	-1.091852	-0.308427	-0.160484	-0.125575	-0.929165
20899	2.666601	2.314036	9.423184	0.000997	-0.121176	0.093115	-0.329852	-0.162756	-1.091052	-0.307435	-0.162991	-0.124380	-0.929219
20900	2.477631	2.495044	9.045352	-0.006787	-0.121983	0.014445	-0.331721	-0.157353	-1.093541	-0.307885	-0.165312	-0.123350	-0.928797
20901	2.492256	2.699183	8.827636	-0.093273	-0.079527	-0.042142	-0.332788	-0.154469	-1.096522	-0.309602	-0.166135	-0.121054	-0.928381
20902	2.524048	2.850285	9.106677	-0.118974	-0.015651	-0.080733	-0.332918	-0.155133	-1.097883	-0.311935	-0.165556	-0.118909	-0.927981
20903	2.626233	2.842438	9.186893	-0.242905	-0.019973	-0.091783	-0.329763	-0.147196	-1.100216	-0.314910	-0.164229	-0.114336	-0.927787
20904	2.868344	2.696312	8.964358	-0.234801	0.008420	-0.086313	-0.327934	-0.138053	-1.105177	-0.317662	-0.162459	-0.110205	-0.927660
20905	2.843797	2.805078	8.784671	-0.193668	0.051940	-0.034624	-0.325315	-0.128030	-1.106631	-0.319229	-0.160268	-0.106780	-0.927904
20906	2.789387	2.966712	8.690318	-0.131553	0.097677	0.006539	-0.322151	-0.123199	-1.107453	-0.319721	-0.157696	-0.104829	-0.928397
20907	2.765538	3.102233	8.900375	-0.108307	0.142021	0.019267	-0.320176	-0.119954	-1.104823	-0.319812	-0.154532	-0.103394	-0.929059
20908	2.733608	2.989988	8.823220	-0.128788	0.145574	0.012167	-0.316217	-0.115286	-1.105391	-0.320085	-0.151098	-0.101779	-0.929708
20909	2.640298	2.937325	8.868894	-0.077749	0.183771	-0.005089	-0.312513	-0.113978	-1.105258	-0.320439	-0.147340	-0.101257	-0.930245
20910	2.697642	2.969916	8.817454	-0.062423	0.221108	0.000490	-0.306697	-0.110637	-1.104547	-0.320571	-0.142898	-0.101391	-0.930878
20911	2.772036	3.490716	8.808587	-0.014213	0.277851	0.023953	-0.302724	-0.110885	-1.103796	-0.319994	-0.137908	-0.102592	-0.931697
20912	2.377390	3.682656	9.360662	0.051127	0.176344	0.051864	-0.296103	-0.111522	-1.100807	-0.318933	-0.135126	-0.104405	-0.932267
20913	1.885199	3.513479	8.971353	0.016336	0.022313	0.082721	-0.297158	-0.113060	-1.099637	-0.317699	-0.135241	-0.104438	-0.932668
20914	1.586344	3.143925	8.685765	0.099157	-0.071928	-0.034233	-0.301657	-0.114257	-1.097745	-0.318631	-0.137212	-0.105798	-0.931909
20915	1.661572	3.057934	8.943858	0.072014	-0.098929	-0.101700	-0.304298	-0.116538	-1.099129	-0.320941	-0.139542	-0.106638	-0.930674
20916	2.089654	2.983175	8.976812	0.001891	-0.081708	-0.101902	-0.306418	-0.116193	-1.099898	-0.323419	-0.140927	-0.106309	-0.929644
20917	1.939155	3.053303	9.337521	-0.066027	-0.035671	-0.045218	-0.307752	-0.112621	-1.102184	-0.324926	-0.141311	-0.104840	-0.929227
20918	1.256725	3.036086	9.518894	-0.191757	-0.162237	-0.077218	-0.312667	-0.106870	-1.104627	-0.327652	-0.142986	-0.100316	-0.928513
20919	1.516699	2.982451	8.631893	-0.083844	-0.249998	-0.087200	-0.318508	-0.101007	-1.111080	-0.330420	-0.147109	-0.097267	-0.927211
20920	1.790463	2.628177	8.676663	-0.000087	-0.224549	-0.152243	-0.324866	-0.100260	-1.112995	-0.334088	-0.151046	-0.096106	-0.925383
20921	1.901669	2.698199	9.035774	0.044161	-0.238049	-0.093877	-0.330432	-0.098439	-1.113812	-0.336560	-0.155755	-0.095523	-0.923766
20922	1.597572	2.255831	9.698911	0.038037	-0.237877	-0.067304	-0.337190	-0.096859	-1.115159	-0.338544	-0.160346	-0.094715	-0.922337
20923	1.869734	1.964710	10.402657	-0.009569	-0.169227	-0.161675	-0.340900	-0.095583	-1.118430	-0.342293	-0.163215	-0.093777	-0.920545
20924	2.290090	2.360689	10.195943	-0.225229	-0.103305	-0.095727	-0.344097	-0.089049	-1.120197	-0.345373	-0.163462	-0.089122	-0.919812
20925	1.681740	2.364130	9.411843	-0.262535	-0.051944	-0.102436	-0.345446	-0.080301	-1.122988	-0.348624	-0.162492	-0.084111	-0.919230
20926	1.562952	1.934717	8.985409	-0.232063	-0.005953	-0.155037	-0.344421	-0.068223	-1.127310	-0.352614	-0.160791	-0.080193	-0.918356
20927	1.799421	2.264296	9.214024	-0.036752	-0.040368	-0.061887	-0.344038	-0.063153	-1.129701	-0.354357	-0.161200	-0.079264	-0.917694
20928	1.931104	2.281289	9.583792	-0.094666	-0.047297	-0.052427	-0.343521	-0.058986	-1.129306	-0.356086	-0.161387	-0.077245	-0.917164
20929	2.055267	2.069895	9.199271	-0.299188	-0.160867	-0.096240	-0.345673	-0.046803	-1.135064	-0.359481	-0.162048	-0.070738	-0.916248
20930	1.873528	1.882074	8.781117	-0.085892	-0.248602	-0.143815	-0.349406	-0.038323	-1.135958	-0.363138	-0.165857	-0.067725	-0.914350
20931	2.088833	2.432164	9.072408	0.083817	-0.244847	-0.164554	-0.354448	-0.034385	-1.138323	-0.366619	-0.170690	-0.067846	-0.912060
20932	2.292181	2.579077	9.169003	0.071421	-0.185413	-0.162497	-0.359224	-0.031825	-1.135637	-0.369981	-0.174449	-0.068229	-0.909960
20933	2.323554	2.647571	8.793965	0.159766	-0.197840	-0.169373	-0.362664	-0.032720	-1.135761	-0.373198	-0.178963	-0.070112	-0.907623
20934	2.457514	2.703382	8.595472	0.213009	-0.228299	-0.213632	-0.368756	-0.032440	-1.135816	-0.377019	-0.184466	-0.072926	-0.904716
20935	2.336675	3.036152	8.497790	0.234287	-0.221228	-0.133054	-0.375099	-0.036633	-1.135340	-0.379310	-0.190005	-0.075873	-0.902367
20936	2.220409	4.160351	8.709588	0.314594	-0.191226	-0.239609	-0.382495	-0.043504	-1.132656	-0.383114	-0.195541	-0.080900	-0.899134
20937	2.343162	4.614096	9.010799	0.096267	-0.157673	-0.519501	-0.385526	-0.047917	-1.138128	-0.392764	-0.198228	-0.083463	-0.894134
20938	2.894764	5.311155	10.062265	0.399799	0.063747	-0.629586	-0.382578	-0.059732	-1.137063	-0.402686	-0.199217	-0.093494	-0.888491
20939	3.227764	4.086398	8.786787	-0.240044	0.357934	-0.269882	-0.371711	-0.062922	-1.136619	-0.408204	-0.190404	-0.093276	-0.887928
20940	2.954026	2.721857	6.333601	-0.150987	0.412683	-0.012694	-0.355564	-0.060042	-1.138323	-0.408626	-0.181869	-0.093896	-0.889456
20941	2.569561	1.841211	7.936284	0.633714	0.313369	0.173102	-0.347582	-0.073182	-1.133200	-0.403051	-0.181822	-0.107123	-0.890514
20942	3.440709	3.809070	12.309548	0.773603	0.582040	0.222623	-0.335068	-0.097852	-1.116557	-0.395346	-0.178185	-0.124647	-0.892421
20943	2.520405	2.049188	9.030772	-0.315387	0.480285	0.218910	-0.325388	-0.102895	-1.113207	-0.391770	-0.167679	-0.121966	-0.896395
20944	1.300965	2.556135	8.219310	0.342774	0.157866	0.390689	-0.321936	-0.106084	-1.111471	-0.383606	-0.168524	-0.127914	-0.898935
20945	2.183257	2.635482	10.330194	0.301466	0.042584	0.225136	-0.324769	-0.134505	-1.098661	-0.378860	-0.170633	-0.132779	-0.899844
20946	3.569857	2.684800	9.272396	-0.025326	-0.028349	0.251666	-0.327939	-0.137368	-1.098448	-0.374890	-0.171661	-0.131134	-0.901551
20947	2.812001	2.486540	8.981061	-0.066012	-0.029803	0.294147	-0.331922	-0.133151	-1.101889	-0.370301	-0.172511	-0.128482	-0.903664
20948	1.880640	2.969643	8.696110	-0.016088	-0.070837	0.170461	-0.338940	-0.133405	-1.102085	-0.367855	-0.174156	-0.126966	-0.904562
20949	2.169832	3.101147	9.021708	0.049989	-0.021336	0.062166	-0.341983	-0.134161	-1.102610	-0.367027	-0.175094	-0.127251	-0.904677
20950	2.551189	3.180889	9.047249	-0.129465	0.009564	0.046684	-0.343435	-0.135675	-1.102105	-0.367016	-0.174138	-0.124703	-0.905221
20951	2.728457	3.004458	8.818139	-0.153708	0.026270	0.082052	-0.344375	-0.131178	-1.102488	-0.366407	-0.172787	-0.121546	-0.906155
20952	2.703920	3.035579	8.918243	-0.060328	0.023322	0.089401	-0.344781	-0.127888	-1.105598	-0.365348	-0.172192	-0.120201	-0.906875
20953	2.604363	3.157560	8.856502	-0.094713	0.044101	0.100053	-0.347040	-0.125318	-1.105892	-0.364153	-0.171015	-0.118154	-0.907847
20954	2.218819	3.281634	8.793190	-0.112840	0.068479	0.041884	-0.345856	-0.122218	-1.108356	-0.364027	-0.169103	-0.116346	-0.908489
20955	2.257934	3.272640	8.845003	-0.102844	0.094174	-0.058715	-0.345868	-0.118343	-1.106891	-0.365623	-0.166587	-0.115062	-0.908476
20956	2.623338	3.179751	8.866544	-0.114313	0.095983	-0.134847	-0.341911	-0.112804	-1.108906	-0.368639	-0.163752	-0.114019	-0.907904
20957	2.900348	3.158088	8.971485	-0.150177	0.086101	-0.142158	-0.337159	-0.107736	-1.109470	-0.371905	-0.160878	-0.112075	-0.907328
20958	2.758461	3.189472	8.745456	-0.173955	0.113795	-0.156165	-0.332543	-0.101691	-1.109867	-0.375449	-0.157223	-0.110145	-0.906745
20959	2.394742	3.195005	8.705371	-0.147082	0.157248	-0.143345	-0.327659	-0.096149	-1.112966	-0.378547	-0.153113	-0.108788	-0.906324
20960	2.416563	3.605653	9.001403	-0.042056	0.159760	-0.100593	-0.320123	-0.091644	-1.116129	-0.380558	-0.149736	-0.109418	-0.905971
20961	2.188375	3.635502	9.061571	-0.093139	0.048909	-0.094342	-0.316292	-0.088831	-1.114742	-0.382822	-0.148130	-0.108096	-0.905439
20962	2.086386	3.453980	8.614527	-0.005372	-0.012781	-0.087348	-0.315899	-0.087764	-1.112968	-0.384856	-0.148188	-0.108031	-0.904575
20963	2.113519	3.442344	8.692469	0.048861	-0.042199	-0.101519	-0.316688	-0.089584	-1.111944	-0.387020	-0.149332	-0.108635	-0.903390
20964	1.945685	3.383492	8.887539	0.014790	-0.044138	-0.106908	-0.317481	-0.090291	-1.110750	-0.389412	-0.150067	-0.108751	-0.902226
20965	1.573808	3.352494	9.102615	0.002675	-0.047241	-0.058264	-0.318805	-0.090082	-1.112472	-0.390943	-0.151032	-0.108383	-0.901447
20966	1.603306	3.319038	9.024343	0.006277	-0.104812	-0.101944	-0.321449	-0.091696	-1.112493	-0.393395	-0.152804	-0.107856	-0.900144
20967	1.743183	3.202617	8.844179	0.039943	-0.130759	-0.119708	-0.322907	-0.091633	-1.107645	-0.396096	-0.155418	-0.107716	-0.898527
20968	1.843101	3.192305	8.958042	-0.021909	-0.105414	-0.158663	-0.325288	-0.092204	-1.110855	-0.399647	-0.156850	-0.106854	-0.896807
20969	1.943115	3.043629	8.995930	-0.039423	-0.126249	-0.112896	-0.327939	-0.091292	-1.111467	-0.402452	-0.158755	-0.105305	-0.895400
20970	1.529652	2.897783	9.128759	0.028860	-0.154036	-0.045576	-0.333768	-0.090138	-1.113375	-0.403904	-0.161702	-0.104600	-0.894300
20971	1.527840	2.800694	9.476036	0.050581	-0.143091	-0.048978	-0.338526	-0.093105	-1.113146	-0.405309	-0.164721	-0.104323	-0.893145
20972	1.553259	2.888557	9.639825	-0.029508	-0.095982	-0.075463	-0.340778	-0.092791	-1.112440	-0.407354	-0.166090	-0.103144	-0.892097
20973	1.417892	2.961326	9.437754	-0.156584	-0.056575	-0.095028	-0.341585	-0.088239	-1.115371	-0.410088	-0.165725	-0.100027	-0.891267
20974	1.549352	2.910296	9.307384	-0.030445	0.006584	-0.088947	-0.341060	-0.086432	-1.115587	-0.412153	-0.165233	-0.099712	-0.890441
20975	1.782261	2.686374	9.515995	0.004741	0.027402	-0.055156	-0.341324	-0.086875	-1.114257	-0.413474	-0.164732	-0.100023	-0.889886
20976	1.921629	3.014184	9.679064	-0.108804	0.060104	0.022448	-0.339738	-0.086074	-1.114250	-0.413700	-0.162859	-0.098389	-0.890309
20977	1.611433	2.469646	9.300577	-0.142001	0.080963	-0.042844	-0.336973	-0.080153	-1.119593	-0.415176	-0.160184	-0.096474	-0.890316
20978	1.460367	2.486307	9.144179	-0.173377	0.052457	-0.051930	-0.334345	-0.072902	-1.121941	-0.416939	-0.157762	-0.093865	-0.890204
20979	1.594871	2.556720	9.210356	-0.033202	0.071161	-0.040796	-0.333556	-0.071246	-1.121897	-0.418051	-0.156133	-0.093791	-0.889977
20980	1.863796	2.437805	9.209877	-0.088629	0.009190	0.001900	-0.331715	-0.066679	-1.122041	-0.418667	-0.155285	-0.092158	-0.890006
20981	1.814826	2.691777	9.119808	-0.045119	-0.021031	0.052238	-0.332250	-0.064975	-1.122785	-0.418331	-0.155360	-0.090798	-0.890291
20982	1.794256	2.531215	9.264805	0.026594	-0.025115	0.062169	-0.334100	-0.065837	-1.126011	-0.417581	-0.156198	-0.090740	-0.890502
20983	1.983272	2.779810	9.302426	0.020402	-0.024093	0.091278	-0.334758	-0.067538	-1.124180	-0.416350	-0.156938	-0.090393	-0.890984
20984	2.015476	2.719694	9.145010	0.024927	0.008761	0.130401	-0.338995	-0.067430	-1.124664	-0.414326	-0.157281	-0.090374	-0.891868
20985	1.823388	2.721042	8.946550	0.069603	0.007032	0.142954	-0.341102	-0.071609	-1.122895	-0.411960	-0.157963	-0.091001	-0.892780
20986	1.927152	2.866139	8.958267	0.158901	-0.018515	0.164260	-0.343737	-0.076347	-1.120601	-0.408952	-0.159958	-0.093041	-0.893597
20987	1.953700	2.873905	8.973465	0.201555	-0.033706	0.181971	-0.345573	-0.082964	-1.116230	-0.405531	-0.162519	-0.095574	-0.894426
20988	1.876479	2.969591	8.912607	0.219656	-0.052943	0.174847	-0.347664	-0.092611	-1.113428	-0.402186	-0.165636	-0.098380	-0.895060
20989	1.851186	3.289557	9.063462	0.249379	-0.081906	0.134076	-0.352149	-0.098911	-1.108077	-0.399540	-0.169337	-0.101557	-0.895198
20990	1.648838	3.824829	9.756042	0.194694	-0.037100	0.029875	-0.359530	-0.110491	-1.107020	-0.398816	-0.171670	-0.104527	-0.894734
20991	1.989634	3.466886	9.518877	0.066316	0.053177	-0.032774	-0.357667	-0.113929	-1.105004	-0.399498	-0.171123	-0.106111	-0.894348
20992	2.202079	3.189119	9.046103	-0.002506	0.119497	0.030181	-0.353431	-0.113861	-1.099953	-0.399108	-0.169081	-0.106801	-0.894828
20993	2.095931	3.080332	8.509325	0.017662	0.095261	0.081406	-0.352633	-0.114964	-1.101339	-0.397821	-0.167644	-0.107462	-0.895592
20994	1.951970	3.271921	8.638251	0.148591	0.039284	0.088552	-0.352627	-0.117245	-1.099266	-0.396045	-0.168363	-0.110021	-0.895934
20995	2.090752	3.410404	8.954368	0.146740	0.003860	0.082971	-0.351023	-0.122788	-1.096510	-0.394490	-0.169598	-0.112277	-0.896107
20996	2.151792	3.528037	9.075701	0.114501	0.010842	0.077589	-0.351141	-0.127685	-1.095860	-0.393083	-0.170531	-0.114034	-0.896326
20997	2.099852	3.675144	8.904511	0.081780	0.042128	0.095378	-0.353776	-0.132574	-1.093034	-0.391436	-0.170605	-0.115402	-0.896858
20998	2.049978	3.346524	8.684021	0.150327	0.048110	0.092124	-0.353766	-0.135988	-1.090192	-0.389549	-0.171179	-0.118046	-0.897226
20999	2.171816	3.460411	8.850573	0.163893	0.035092	0.120339	-0.353481	-0.143187	-1.086936	-0.387182	-0.172086	-0.120749	-0.897717
21000	2.330590	3.774000	8.930100	0.145160	0.044921	0.148584	-0.355058	-0.147882	-1.081434	-0.384296	-0.172808	-0.123078	-0.898502
21001	2.004098	3.721943	8.804942	0.143744	0.050638	0.203505	-0.357690	-0.153884	-1.078778	-0.380454	-0.173492	-0.125266	-0.899702
21002	2.033595	3.588981	8.864617	0.137151	0.069734	0.184155	-0.358470	-0.159100	-1.075716	-0.376878	-0.173786	-0.127513	-0.900834
21003	2.394989	3.712063	8.980683	0.107540	0.092688	0.217717	-0.358717	-0.165286	-1.073495	-0.372782	-0.173479	-0.129316	-0.902339
21004	2.328321	3.594301	8.611263	0.103051	0.075845	0.249450	-0.361352	-0.170045	-1.070263	-0.368113	-0.173567	-0.130764	-0.904029
21005	2.152795	3.654232	8.655972	0.156563	0.079380	0.268241	-0.362402	-0.173888	-1.065947	-0.362945	-0.173999	-0.133174	-0.905682
21006	2.068944	3.749819	8.797094	0.180937	0.068989	0.229363	-0.363965	-0.183022	-1.061659	-0.358366	-0.174716	-0.136043	-0.906940
21007	2.144271	3.853129	8.748080	0.145170	0.078648	0.222220	-0.366994	-0.189024	-1.058596	-0.354052	-0.174952	-0.138404	-0.908231
21008	2.184331	3.790746	8.761815	0.147469	0.100377	0.207330	-0.368041	-0.193521	-1.056178	-0.349880	-0.174788	-0.140960	-0.909485
21009	2.444125	3.863410	8.615193	0.128590	0.113583	0.242662	-0.369617	-0.198328	-1.051887	-0.345133	-0.174339	-0.143189	-0.911036
21010	2.376290	3.864608	8.627545	0.130755	0.142263	0.234026	-0.371189	-0.204539	-1.047237	-0.340394	-0.173360	-0.145629	-0.912617
21011	2.310217	3.763880	8.554070	0.135341	0.178712	0.271426	-0.372231	-0.210750	-1.043130	-0.334883	-0.171861	-0.148316	-0.914505
21012	2.191236	3.693782	8.801270	0.128374	0.180648	0.262599	-0.372354	-0.214953	-1.036153	-0.329493	-0.170235	-0.150863	-0.916349
21013	2.323205	3.662211	8.954787	0.096546	0.157915	0.236684	-0.372869	-0.219884	-1.033622	-0.324784	-0.168750	-0.152791	-0.917984
21014	2.132607	3.624773	8.982919	0.046840	0.158120	0.210934	-0.372857	-0.224381	-1.032289	-0.320663	-0.166837	-0.153858	-0.919602
21015	2.179116	3.579482	8.845084	0.055923	0.155499	0.140214	-0.372324	-0.225539	-1.030991	-0.317854	-0.164828	-0.155318	-0.920694
21016	2.428010	3.508761	8.944718	0.040028	0.167183	0.130460	-0.370463	-0.228444	-1.027886	-0.315192	-0.162450	-0.156581	-0.921817
21017	2.554547	3.484358	8.958413	0.018626	0.161991	0.189566	-0.369137	-0.229096	-1.025105	-0.311555	-0.160258	-0.157188	-0.923333
21018	2.586736	3.569898	8.949128	0.031647	0.134274	0.236275	-0.370453	-0.232159	-1.024114	-0.307065	-0.158760	-0.157741	-0.925000
21019	2.269864	3.457371	9.185761	-0.022627	0.057416	0.233029	-0.372305	-0.233027	-1.020901	-0.303064	-0.158397	-0.156753	-0.926548
21020	2.131176	3.595633	9.113070	-0.061975	0.008562	0.181343	-0.374953	-0.232585	-1.025417	-0.300279	-0.158478	-0.154972	-0.927740
21021	2.212054	3.635913	8.888994	-0.127030	0.003179	0.089146	-0.377343	-0.230287	-1.025853	-0.299437	-0.158043	-0.152153	-0.928552
21022	2.297324	3.705406	8.705752	-0.115785	-0.022985	0.000589	-0.378544	-0.226493	-1.031889	-0.300269	-0.157828	-0.149754	-0.928710
21023	2.480482	3.728130	8.530680	-0.098400	0.034917	-0.033502	-0.377495	-0.222991	-1.033533	-0.301511	-0.156628	-0.148044	-0.928785
21024	2.785937	3.709390	8.453544	-0.055508	0.077507	-0.014594	-0.375248	-0.221346	-1.034446	-0.302138	-0.154863	-0.147415	-0.928977
21025	2.653951	3.813831	8.754388	-0.027539	0.061062	0.012813	-0.371813	-0.218950	-1.032799	-0.302211	-0.153788	-0.147032	-0.929193
21026	2.351200	3.711262	8.921578	-0.123396	0.058821	-0.037828	-0.370100	-0.215871	-1.034867	-0.303536	-0.151891	-0.145097	-0.929377
21027	2.308953	3.627956	8.829447	-0.169319	0.063546	-0.136944	-0.368921	-0.211865	-1.034216	-0.306810	-0.149493	-0.142548	-0.929085
21028	2.497655	3.631371	8.753375	-0.225436	0.073253	-0.224621	-0.362851	-0.204094	-1.038331	-0.311860	-0.146161	-0.139360	-0.928417
21029	2.575099	4.091523	8.559725	-0.245574	0.184280	-0.226658	-0.356520	-0.195335	-1.043222	-0.316659	-0.140828	-0.136421	-0.928054
21030	2.457082	3.989899	8.913098	-0.195889	0.038975	-0.158452	-0.349128	-0.186575	-1.049199	-0.320460	-0.138487	-0.133354	-0.927547
21031	2.167813	4.101125	8.561598	-0.147808	-0.051343	-0.086317	-0.349668	-0.182693	-1.053630	-0.322997	-0.138561	-0.130370	-0.927080
21032	1.743035	3.535133	8.596158	-0.082423	-0.126453	-0.120072	-0.349808	-0.180510	-1.051278	-0.326201	-0.140118	-0.128231	-0.926022
21033	1.591724	3.597932	8.653622	-0.123959	-0.135786	-0.116696	-0.351147	-0.174806	-1.055240	-0.329448	-0.141823	-0.125259	-0.925019
21034	1.712087	3.777324	8.766682	-0.134743	-0.096878	-0.111213	-0.354603	-0.169871	-1.060140	-0.332548	-0.142507	-0.122318	-0.924198
21035	1.570483	3.731077	8.907102	-0.099188	-0.185414	-0.042680	-0.360701	-0.167498	-1.060128	-0.334470	-0.145462	-0.119306	-0.923438
21036	1.101017	3.712859	8.993926	-0.015792	-0.336354	-0.023833	-0.370508	-0.164260	-1.063802	-0.336170	-0.151570	-0.116708	-0.922169
21037	0.694671	3.686075	9.063496	0.031390	-0.247318	-0.157407	-0.375538	-0.164680	-1.064831	-0.339966	-0.156203	-0.116108	-0.920077
21038	1.203863	3.590967	9.330159	-0.047109	-0.123649	-0.365618	-0.375545	-0.162427	-1.065698	-0.347532	-0.157365	-0.115420	-0.917135
21039	1.282180	2.973436	9.510520	-0.046628	-0.112697	-0.448646	-0.373439	-0.157965	-1.067592	-0.356580	-0.158230	-0.115224	-0.913530
21040	1.346220	2.984350	9.907141	-0.097253	-0.073452	-0.434433	-0.371198	-0.154356	-1.068979	-0.365379	-0.157927	-0.114175	-0.910231
21041	1.595399	2.794623	9.345773	-0.190419	-0.039459	-0.510572	-0.366463	-0.143065	-1.073100	-0.375774	-0.156185	-0.112045	-0.906557
21042	1.736903	2.644199	8.698968	-0.116753	-0.049536	-0.437920	-0.359468	-0.135221	-1.075211	-0.384560	-0.155271	-0.110799	-0.903177
21043	1.693660	3.087601	8.549880	0.059545	-0.090412	-0.306790	-0.356035	-0.131957	-1.074878	-0.390538	-0.156770	-0.112135	-0.900183
21044	1.762099	3.186024	9.357563	0.121043	-0.085775	-0.184603	-0.354444	-0.132588	-1.073307	-0.394059	-0.158894	-0.114100	-0.898026
21045	2.002146	3.071532	10.215443	-0.062510	-0.055105	-0.048019	-0.356817	-0.135951	-1.076472	-0.395674	-0.159350	-0.112679	-0.897415
21046	1.973112	2.563595	9.323001	-0.392228	-0.054760	-0.032204	-0.357109	-0.125902	-1.082319	-0.397998	-0.157200	-0.105185	-0.897676
21047	2.020375	2.527977	8.718171	-0.059637	-0.078942	-0.019817	-0.356860	-0.120082	-1.086832	-0.399130	-0.158166	-0.103484	-0.897201
21048	1.752755	2.744037	8.977907	-0.081606	-0.111219	0.055098	-0.360306	-0.118834	-1.089167	-0.399003	-0.159675	-0.100838	-0.897291
21049	1.208127	2.826388	8.919657	-0.034954	-0.164233	-0.015704	-0.364025	-0.114650	-1.091405	-0.400155	-0.162345	-0.098888	-0.896516
21050	1.170987	3.134004	9.077461	0.033786	-0.284026	-0.253197	-0.370658	-0.110583	-1.091736	-0.405505	-0.167254	-0.097923	-0.893310
21051	1.354911	3.600942	8.882214	-0.114073	-0.390163	-0.397615	-0.374640	-0.107249	-1.093194	-0.414168	-0.172500	-0.094036	-0.888744
21052	1.700450	3.670253	8.242418	-0.149592	-0.480343	-0.430194	-0.381408	-0.101201	-1.100703	-0.423589	-0.179028	-0.088755	-0.883540
21053	2.013409	4.462363	7.990911	0.015079	-0.565064	-0.614204	-0.389098	-0.097316	-1.104247	-0.435777	-0.188026	-0.086501	-0.875935
21054	2.342860	4.965954	8.069428	0.210566	-0.569529	-0.725108	-0.397313	-0.095269	-1.106234	-0.448988	-0.198601	-0.087821	-0.866750
21055	2.800595	5.282655	9.221975	0.560206	-0.380411	-0.915672	-0.401395	-0.103813	-1.100825	-0.463635	-0.208599	-0.097923	-0.855535
21056	3.484478	4.785333	9.318919	0.224360	-0.032047	-0.949992	-0.391969	-0.112679	-1.094777	-0.479317	-0.209367	-0.105298	-0.845774
21057	3.960508	3.669885	7.219017	-0.340838	0.022910	-0.527063	-0.382707	-0.110739	-1.091200	-0.489998	-0.204690	-0.102124	-0.841174
21058	3.955095	2.215793	7.061334	0.244570	0.177122	-0.343823	-0.374640	-0.107282	-1.091719	-0.494790	-0.203430	-0.109263	-0.837771
21059	3.087656	3.074317	10.970812	0.490446	0.411861	-0.185890	-0.360702	-0.120075	-1.083299	-0.495362	-0.201092	-0.122338	-0.836189
21060	2.309042	2.999512	11.024508	-0.120666	0.246755	0.023489	-0.350114	-0.118570	-1.080288	-0.495225	-0.195845	-0.122556	-0.837482
21061	2.287587	2.583778	8.511731	-0.142675	-0.033928	-0.070238	-0.346418	-0.114560	-1.082349	-0.497436	-0.194912	-0.120040	-0.836754
21062	1.610563	2.916204	8.777283	0.048563	-0.173780	-0.247221	-0.348396	-0.117196	-1.081069	-0.502164	-0.197727	-0.119970	-0.833272
21063	1.981514	3.449790	9.908682	-0.212564	-0.234893	-0.595120	-0.347749	-0.111844	-1.083857	-0.513835	-0.198097	-0.116307	-0.826561
21064	3.261662	3.310314	9.246186	-0.457685	-0.230347	-0.716354	-0.346076	-0.094640	-1.093255	-0.528297	-0.195520	-0.109083	-0.819009
21065	3.360780	3.166366	8.263468	-0.417692	-0.203074	-0.655929	-0.341778	-0.069055	-1.105635	-0.541413	-0.193073	-0.102447	-0.811850
21066	2.752211	3.638344	8.067934	-0.298732	-0.224875	-0.598112	-0.340766	-0.052176	-1.112352	-0.553043	-0.192262	-0.097341	-0.804800
21067	2.494850	3.767248	8.723381	-0.283491	-0.197470	-0.694218	-0.338281	-0.041407	-1.115794	-0.565970	-0.191073	-0.093034	-0.796564
21068	2.843231	3.569685	8.831839	-0.385322	-0.141038	-0.780887	-0.335553	-0.022879	-1.123149	-0.580415	-0.187493	-0.088143	-0.787525
21069	3.345855	3.428248	8.261034	-0.434354	-0.141038	-0.797045	-0.329787	-0.001623	-1.130721	-0.595067	-0.183448	-0.082371	-0.778111
21070	3.564446	3.529311	8.291048	-0.365455	-0.111531	-0.743648	-0.327197	0.018874	-1.138548	-0.608437	-0.179599	-0.077941	-0.769074
21071	3.396254	3.647590	7.957651	-0.476057	0.069955	-0.714503	-0.320377	0.041712	-1.143131	-0.621226	-0.171917	-0.073701	-0.760980
21072	3.365139	4.790350	8.393360	-0.457118	0.064221	-0.619051	-0.313155	0.062250	-1.145108	-0.632399	-0.164341	-0.069521	-0.753810
21073	2.929094	4.760576	8.247824	-0.312394	-0.195666	-0.488432	-0.310695	0.081891	-1.152022	-0.641278	-0.163121	-0.063632	-0.747064
21074	1.615885	4.032827	8.309297	-0.054353	-0.460862	-0.286548	-0.316286	0.092290	-1.155651	-0.646631	-0.168947	-0.057694	-0.741617
21075	0.227070	3.328061	9.128871	0.067771	-0.631247	-0.440770	-0.332451	0.096719	-1.162299	-0.653858	-0.179099	-0.051808	-0.733287
21076	0.193120	3.788787	10.496310	0.020508	-0.375615	-0.653274	-0.342527	0.101231	-1.166466	-0.664018	-0.184190	-0.049390	-0.722990
21077	0.844945	3.014206	10.967438	-0.133501	-0.317082	-0.841814	-0.346640	0.104259	-1.166590	-0.677171	-0.186451	-0.046238	-0.710308
21078	1.553635	2.315747	9.976315	-0.165067	-0.243119	-0.822977	-0.348923	0.115271	-1.169835	-0.689927	-0.186887	-0.043524	-0.697983
21079	1.237935	2.370634	9.340410	-0.267266	-0.107257	-0.744547	-0.345917	0.128906	-1.170910	-0.701616	-0.184239	-0.040988	-0.687103
21080	1.200545	2.549500	8.606203	-0.167296	-0.199309	-0.728007	-0.343048	0.143801	-1.172078	-0.712635	-0.184014	-0.038430	-0.675879
21081	1.309495	2.206806	8.713223	0.036065	-0.216167	-0.695662	-0.344927	0.152589	-1.176069	-0.722290	-0.187041	-0.038300	-0.664715
21082	1.920118	2.817522	9.492760	-0.035774	-0.224941	-0.470682	-0.349177	0.157175	-1.177081	-0.729127	-0.189141	-0.036193	-0.656727
21083	1.497770	2.916623	9.127639	-0.220276	-0.269007	-0.443154	-0.355834	0.169663	-1.179424	-0.736222	-0.189233	-0.030961	-0.649007
21084	1.047795	2.964262	8.896848	-0.206303	-0.303975	-0.499813	-0.361833	0.183546	-1.182400	-0.743928	-0.189812	-0.025556	-0.640226
21085	1.135252	3.155154	8.638142	-0.192920	-0.346734	-0.671577	-0.370481	0.197440	-1.183199	-0.753642	-0.191071	-0.020431	-0.628569
21086	1.875051	3.260830	8.765950	-0.152466	-0.318854	-0.632542	-0.378979	0.205795	-1.186054	-0.762525	-0.192496	-0.015984	-0.617451
21087	2.517277	3.284638	8.939521	-0.057920	-0.345223	-0.538848	-0.389464	0.214537	-1.191692	-0.769732	-0.195756	-0.012032	-0.607492
21088	2.145604	3.217299	9.756612	-0.132061	-0.367265	-0.464010	-0.400600	0.219600	-1.194487	-0.776209	-0.198050	-0.006451	-0.598527
21089	1.954878	3.286647	9.651552	-0.234438	-0.304312	-0.528424	-0.410689	0.228227	-1.195437	-0.783716	-0.198012	-0.000982	-0.588710
21090	2.426903	3.049955	8.765218	-0.390354	-0.235894	-0.471967	-0.418808	0.242079	-1.194902	-0.791035	-0.194635	0.005579	-0.579956
21091	2.391836	3.007986	8.138654	-0.242889	-0.277119	-0.337364	-0.425066	0.253960	-1.195525	-0.796091	-0.194097	0.011513	-0.573091
21092	2.258541	3.170654	8.393287	-0.024131	-0.278523	-0.205827	-0.433029	0.260174	-1.196845	-0.798734	-0.196940	0.015564	-0.568328
21093	2.377722	3.614662	9.036247	0.105480	-0.241290	-0.371449	-0.440038	0.257118	-1.196593	-0.802693	-0.201562	0.016786	-0.561049
21094	2.358597	3.825480	8.916130	-0.090369	-0.180544	-0.306254	-0.443879	0.257699	-1.199884	-0.806677	-0.202225	0.019598	-0.554972
21095	2.261866	3.716855	8.292991	-0.008755	-0.179360	-0.327168	-0.449961	0.255087	-1.201641	-0.810504	-0.204317	0.021265	-0.548530
21096	2.192468	4.028800	9.005776	0.071477	-0.168795	-0.366647	-0.454192	0.252975	-1.202733	-0.814394	-0.207466	0.021851	-0.541519
21097	2.031530	3.525884	9.346418	-0.081486	-0.119552	-0.325212	-0.455380	0.252217	-1.205024	-0.818435	-0.207689	0.023285	-0.535245
21098	2.483668	3.135952	8.867403	-0.508015	-0.196650	-0.373087	-0.460438	0.261154	-1.206291	-0.824627	-0.201621	0.030520	-0.527644
21099	3.191632	3.449767	8.670134	-0.416696	-0.278485	-0.302761	-0.467768	0.277117	-1.207307	-0.829517	-0.197999	0.038260	-0.520802
21100	2.238882	3.784492	9.114949	-0.369389	-0.246442	-0.181988	-0.475462	0.281736	-1.206266	-0.832890	-0.194557	0.045608	-0.516102
21101	3.480239	3.066625	8.628927	-0.236633	-0.092096	-0.407140	-0.481318	0.291965	-1.208287	-0.838121	-0.192106	0.047973	-0.508279
21102	4.110179	3.956693	8.083131	-0.233857	0.070329	-0.213525	-0.480937	0.297723	-1.210255	-0.841474	-0.187662	0.048487	-0.504335
21103	1.826213	3.201634	8.273882	-0.046167	0.238323	0.205952	-0.476705	0.299462	-1.211187	-0.840002	-0.184530	0.045700	-0.508190
21104	1.800290	2.628360	8.720288	0.242948	0.366200	-0.084050	-0.465029	0.291810	-1.211699	-0.840495	-0.184949	0.036906	-0.507938
21105	3.703605	2.556162	9.376155	0.297997	0.383796	-0.123980	-0.451757	0.280831	-1.208714	-0.841106	-0.186384	0.026978	-0.507025
21106	4.604197	4.631278	13.008176	0.621680	0.748936	0.544713	-0.434217	0.259974	-1.205289	-0.833703	-0.188889	0.010241	-0.518802
21107	0.060807	1.558008	9.753299	-0.736575	0.328469	0.599084	-0.418616	0.267454	-1.199998	-0.830402	-0.173221	0.014677	-0.529350
21108	1.041976	0.784376	8.629094	0.065837	-0.221559	0.249597	-0.421290	0.276022	-1.199694	-0.827694	-0.176564	0.018669	-0.532352
21109	2.932858	1.391646	9.640495	-0.232691	-0.228949	0.165045	-0.428170	0.274249	-1.200745	-0.826893	-0.175173	0.025578	-0.533768
21110	3.088949	1.166189	8.534979	-0.338545	0.039287	0.067414	-0.426360	0.289721	-1.207784	-0.827608	-0.169104	0.028923	-0.534446
21111	3.042818	1.548882	8.622140	-0.046419	0.083097	0.121648	-0.424265	0.297733	-1.206212	-0.826742	-0.167457	0.028604	-0.536318
21112	2.271685	1.937909	9.370580	-0.043091	0.104359	0.268687	-0.424259	0.295810	-1.207615	-0.824298	-0.165458	0.028388	-0.540694
21113	1.995869	1.913484	9.352673	-0.116836	0.085841	0.128714	-0.421357	0.299347	-1.206462	-0.823575	-0.162577	0.028820	-0.542644
21114	2.917225	2.066089	8.951357	-0.039005	0.132878	0.053030	-0.416863	0.302044	-1.206830	-0.823450	-0.160452	0.027378	-0.543540
21115	2.977441	2.414268	8.733953	0.055155	0.120246	0.164616	-0.410495	0.297622	-1.202886	-0.821772	-0.160047	0.025535	-0.546281
21116	2.349038	2.390769	9.102366	0.156219	0.110698	0.152624	-0.406510	0.293044	-1.202005	-0.819904	-0.161315	0.022650	-0.548837
21117	2.273033	2.561734	9.134849	0.040766	0.139488	0.099411	-0.403991	0.291616	-1.196982	-0.818970	-0.160506	0.020450	-0.550552
21118	2.446289	2.576984	8.846403	0.031396	0.193731	-0.011697	-0.398157	0.288992	-1.197937	-0.819324	-0.158880	0.017044	-0.550614
21119	2.748627	2.694105	8.640578	0.084386	0.244500	-0.032491	-0.390477	0.288779	-1.196288	-0.819709	-0.157723	0.012245	-0.550500
21120	3.115079	3.215310	8.270001	0.168609	0.342273	-0.001635	-0.377480	0.282061	-1.196250	-0.819510	-0.156700	0.004925	-0.551203
21121	2.951371	4.663920	8.552511	0.413499	0.288186	0.184412	-0.366595	0.272525	-1.192923	-0.816368	-0.160554	-0.003509	-0.554755
21122	0.960574	4.353665	10.005326	0.593244	-0.243104	0.369417	-0.368525	0.253421	-1.191766	-0.810555	-0.172925	-0.004784	-0.559531
21123	0.225012	3.332812	8.507781	0.214827	-0.174893	0.066551	-0.376967	0.242144	-1.190687	-0.809288	-0.178631	-0.003962	-0.559578
21124	1.399780	2.737574	8.427970	0.174575	-0.164020	-0.312123	-0.380923	0.236636	-1.190012	-0.812407	-0.183244	-0.004232	-0.553533
21125	1.889233	2.605743	9.117927	0.235548	-0.267865	-0.188944	-0.391213	0.223412	-1.187364	-0.813849	-0.190245	-0.003035	-0.549042
21126	1.462633	2.738875	9.922193	0.154620	-0.254165	-0.123619	-0.399939	0.218821	-1.185398	-0.814877	-0.195521	-0.000927	-0.545661
21127	0.669863	2.651681	10.018872	-0.087863	-0.311788	-0.287243	-0.404717	0.222722	-1.186426	-0.818566	-0.197609	0.004078	-0.539337
21128	1.161251	2.767378	9.816452	0.131735	-0.473680	-0.315989	-0.417432	0.223849	-1.186377	-0.821619	-0.204866	0.009300	-0.531870
21129	2.594411	2.414760	10.219315	0.183407	-0.254146	-0.327109	-0.428536	0.217574	-1.187791	-0.824509	-0.210686	0.010260	-0.525063
21130	2.331664	2.948859	10.195189	-0.185482	-0.025208	-0.291402	-0.434497	0.218115	-1.187169	-0.828579	-0.207926	0.011525	-0.519702
21131	1.298768	2.476029	8.552005	-0.338285	0.028403	-0.215221	-0.432020	0.231467	-1.187576	-0.832455	-0.202049	0.013735	-0.515758
21132	1.612392	2.522969	8.407229	-0.089858	-0.034861	-0.160101	-0.431379	0.238754	-1.189498	-0.834706	-0.200933	0.014731	-0.512517
21133	1.977219	2.660804	9.702691	0.071809	-0.106021	-0.029323	-0.433228	0.236785	-1.186990	-0.834943	-0.203159	0.015700	-0.511224
21134	1.567229	2.886445	10.213122	-0.185074	-0.093524	-0.047662	-0.436680	0.240241	-1.188182	-0.836397	-0.201016	0.019095	-0.509577
21135	1.828389	2.502694	9.150534	-0.423144	-0.073265	-0.157920	-0.438046	0.254277	-1.190268	-0.839912	-0.194604	0.024027	-0.506064
21136	2.310801	2.288075	8.622987	-0.135622	-0.078273	-0.072264	-0.439931	0.265056	-1.189768	-0.841380	-0.193130	0.026574	-0.504058
21137	2.192127	2.684029	8.842610	-0.101212	-0.111182	0.047873	-0.444313	0.269045	-1.188920	-0.841490	-0.192379	0.029697	-0.503988
21138	1.770459	2.812313	8.876843	0.049085	-0.143636	0.008439	-0.447887	0.268574	-1.189162	-0.841375	-0.194628	0.031793	-0.503187
21139	1.913265	2.844049	9.025402	0.119930	-0.157462	-0.018870	-0.454236	0.266371	-1.190232	-0.841261	-0.198084	0.033184	-0.501937
21140	2.035656	3.035609	9.090293	0.115746	-0.188162	-0.036797	-0.460572	0.259825	-1.190636	-0.841285	-0.201925	0.035180	-0.500228
21141	1.837172	2.942140	8.569822	0.013051	-0.244023	-0.007358	-0.466926	0.259168	-1.192194	-0.841400	-0.204421	0.039119	-0.498726
21142	1.787896	3.705854	8.533667	0.075231	-0.286923	-0.120619	-0.474610	0.260603	-1.192328	-0.842297	-0.208623	0.042837	-0.495153
21143	2.108600	4.799232	9.567837	0.205318	-0.182702	-0.261138	-0.481216	0.255867	-1.192269	-0.844123	-0.213980	0.042720	-0.489738
21144	2.665529	4.908919	10.130474	0.331498	0.061559	-0.565211	-0.483307	0.246242	-1.190405	-0.848454	-0.219421	0.036141	-0.480285
21145	2.545879	3.593375	8.437426	-0.334822	0.161266	-0.189923	-0.479607	0.248666	-1.190236	-0.852104	-0.212224	0.035688	-0.477081
21146	2.605251	2.793258	6.837446	-0.244268	0.049246	-0.089513	-0.476724	0.258804	-1.190885	-0.854246	-0.207630	0.036926	-0.475173
21147	2.639893	3.196876	7.312038	0.212833	-0.093443	0.156746	-0.476854	0.257909	-1.188229	-0.852045	-0.211991	0.037091	-0.477183
21148	2.672537	3.843289	8.687342	0.370484	-0.163455	0.167334	-0.482381	0.246112	-1.185591	-0.848955	-0.219710	0.037176	-0.479187
21149	4.000788	4.348191	10.445252	0.497400	0.139560	0.043777	-0.483526	0.230031	-1.183139	-0.846655	-0.226782	0.030189	-0.480453
21150	3.366797	3.394758	9.308949	-0.077178	0.454821	0.254609	-0.476222	0.222892	-1.183451	-0.845018	-0.220917	0.024501	-0.486354
21151	2.104159	2.473514	7.281801	0.054235	0.354663	0.245020	-0.462723	0.225256	-1.184335	-0.842785	-0.218256	0.019052	-0.491645
21152	2.129022	2.464436	8.957864	0.564945	0.259532	0.241547	-0.453022	0.212917	-1.179340	-0.838210	-0.225091	0.010300	-0.496621
21153	3.036493	3.129164	10.463370	0.230682	0.176020	0.200802	-0.446089	0.196812	-1.177787	-0.835453	-0.227107	0.005979	-0.500405
21154	3.108099	2.914329	9.528481	-0.042960	0.045369	0.283995	-0.444101	0.195854	-1.174487	-0.833045	-0.225870	0.007061	-0.504945
21155	2.918693	2.944800	8.829240	0.004447	0.011778	0.291059	-0.448200	0.193821	-1.173029	-0.830333	-0.225709	0.008207	-0.509445
21156	2.660008	2.998337	8.589832	0.030167	-0.033602	0.264387	-0.449393	0.193939	-1.170865	-0.827740	-0.226481	0.009775	-0.513281
21157	2.452602	3.254341	8.985904	0.005411	-0.000610	0.252169	-0.449787	0.192999	-1.172098	-0.825379	-0.226444	0.010964	-0.517061
21158	2.362397	3.284262	9.002166	-0.073948	0.029340	0.128359	-0.449261	0.193951	-1.171537	-0.824649	-0.224870	0.011951	-0.518888
21159	2.738520	3.213381	8.720594	-0.094947	0.056173	0.043520	-0.449006	0.197608	-1.173033	-0.824899	-0.222622	0.012312	-0.519452
21160	2.912390	3.235949	8.672806	-0.075401	0.073821	0.056033	-0.447676	0.195801	-1.174716	-0.824930	-0.220576	0.012254	-0.520275
21161	2.846828	3.356121	8.621749	-0.029125	0.094971	0.079310	-0.444898	0.196557	-1.173919	-0.824510	-0.219019	0.011477	-0.521616
21162	2.878780	3.448936	8.583518	0.015540	0.116290	0.095490	-0.439746	0.200592	-1.172374	-0.823734	-0.218019	0.009946	-0.523288
21163	2.751196	3.548583	8.713640	0.041739	0.099790	0.088415	-0.436302	0.199944	-1.171898	-0.822893	-0.217604	0.008410	-0.524809
21164	2.535848	3.447607	8.943675	-0.000903	0.089265	0.031679	-0.434443	0.198198	-1.170633	-0.822843	-0.216626	0.007218	-0.525310
21165	2.595748	3.337020	8.797117	-0.112139	0.139887	-0.039962	-0.430469	0.197562	-1.171236	-0.824010	-0.213283	0.006091	-0.524863
21166	2.675435	3.471970	8.793730	-0.114640	0.176308	-0.075123	-0.424655	0.201888	-1.170897	-0.825565	-0.209528	0.004201	-0.523950
21167	2.703299	3.795325	8.917307	-0.151473	0.210671	-0.038793	-0.417923	0.209338	-1.173822	-0.826851	-0.204820	0.002336	-0.523795
21168	2.763436	3.677464	8.799694	-0.131318	0.150126	-0.028514	-0.411052	0.214058	-1.173482	-0.827952	-0.201051	0.001248	-0.523519
21169	2.487224	3.640873	8.579684	-0.015206	0.052132	0.089757	-0.406290	0.215807	-1.175360	-0.827302	-0.200296	0.001115	-0.524835
21170	1.739551	3.248660	8.752256	0.042263	-0.030900	0.013552	-0.404971	0.217208	-1.170769	-0.827255	-0.201295	0.001376	-0.524525
21171	1.557034	3.318190	8.945908	-0.039890	-0.009850	-0.074947	-0.404971	0.217041	-1.169567	-0.828434	-0.200770	0.001838	-0.522862
21172	1.864627	3.595651	9.114518	-0.130551	0.051475	-0.175707	-0.403521	0.218918	-1.167646	-0.831051	-0.198048	0.001782	-0.519739
21173	1.986480	3.442514	9.133854	-0.062186	-0.072695	-0.128568	-0.402343	0.223779	-1.167773	-0.832859	-0.197804	0.003292	-0.516922
21174	1.880081	3.246353	8.732516	-0.004779	-0.098067	-0.090493	-0.405787	0.224015	-1.168530	-0.834069	-0.198717	0.004758	-0.514604
21175	2.002257	3.224316	8.914545	-0.031840	-0.092181	-0.121514	-0.406847	0.224639	-1.170376	-0.835664	-0.199175	0.006296	-0.511815
21176	1.829253	3.201793	9.236751	-0.100883	-0.086264	-0.096907	-0.407913	0.226883	-1.169756	-0.837305	-0.198357	0.008525	-0.509413
21177	1.693883	3.194489	9.295233	-0.158070	-0.089913	-0.112994	-0.410047	0.231800	-1.169038	-0.839295	-0.196650	0.011325	-0.506739
21178	1.745528	3.122582	9.080735	-0.189138	-0.112867	-0.166287	-0.412451	0.239014	-1.170793	-0.841946	-0.194627	0.014625	-0.503024
21179	1.931729	3.121092	8.949264	-0.174375	-0.106205	-0.178612	-0.414590	0.245911	-1.171219	-0.844612	-0.192804	0.017589	-0.499147
21180	2.121786	3.078428	9.010777	-0.176559	-0.106559	-0.164518	-0.417525	0.253437	-1.173896	-0.847143	-0.190914	0.020661	-0.495452
21181	2.104999	2.954333	9.049709	-0.165178	-0.105825	-0.118497	-0.419664	0.260495	-1.175256	-0.849126	-0.189205	0.023752	-0.492567
21182	2.077888	2.851890	9.025580	-0.138757	-0.120312	-0.099047	-0.422984	0.264069	-1.175641	-0.850815	-0.188054	0.026933	-0.489922
21183	1.931984	2.902661	9.184393	-0.106551	-0.107820	-0.089999	-0.424055	0.268011	-1.176039	-0.852265	-0.187327	0.029577	-0.487523
21184	1.694385	2.927491	9.302076	-0.105105	-0.099397	-0.142937	-0.427774	0.271758	-1.177487	-0.854236	-0.186563	0.031907	-0.484208
21185	1.916961	2.795579	9.122159	-0.137773	-0.098262	-0.199652	-0.430440	0.277467	-1.174189	-0.856841	-0.185248	0.034252	-0.479931
21186	2.215885	2.733024	9.001828	-0.095407	-0.105746	-0.169569	-0.433369	0.282696	-1.174123	-0.858986	-0.184717	0.036498	-0.476120
21187	2.227103	2.674984	9.118143	-0.050337	-0.120289	-0.141233	-0.435753	0.283029	-1.174085	-0.860653	-0.185055	0.038599	-0.472802
21188	2.156301	2.858202	9.340841	-0.088755	-0.115069	-0.185521	-0.440790	0.284853	-1.175578	-0.862878	-0.184731	0.040879	-0.468663
21189	2.094220	2.810955	9.334479	-0.149585	-0.065727	-0.224280	-0.443457	0.291326	-1.175207	-0.865694	-0.182890	0.042649	-0.464010
21190	1.917661	2.662104	9.267604	-0.175998	-0.044191	-0.241860	-0.444533	0.296963	-1.176491	-0.868765	-0.180430	0.044309	-0.459052
21191	1.847933	2.493339	9.141577	-0.189441	-0.071778	-0.281837	-0.446675	0.305119	-1.177011	-0.872180	-0.177959	0.046321	-0.453306
21192	2.037544	2.593879	9.199589	-0.117897	-0.110518	-0.272183	-0.449075	0.310637	-1.177880	-0.875179	-0.177126	0.048497	-0.447590
21193	2.128442	2.556707	9.356703	-0.160189	-0.129386	-0.242400	-0.453587	0.313792	-1.177057	-0.877999	-0.175612	0.051369	-0.442311
21194	2.206480	2.494987	9.123682	-0.152497	-0.141172	-0.194720	-0.457580	0.320859	-1.176920	-0.880321	-0.174352	0.054662	-0.437777
21195	2.209836	2.558151	9.051101	-0.102432	-0.167620	-0.186777	-0.464475	0.324095	-1.177274	-0.882340	-0.174114	0.057887	-0.433371
21196	2.022624	2.705246	9.015364	-0.000191	-0.184911	-0.243996	-0.470574	0.326762	-1.177924	-0.884442	-0.175964	0.060450	-0.427955
21197	1.989888	2.898846	9.080293	0.007596	-0.196735	-0.302399	-0.476667	0.327309	-1.177434	-0.886963	-0.178042	0.062803	-0.421490
21198	2.017425	2.962447	8.994008	0.023728	-0.210881	-0.336040	-0.483550	0.326770	-1.177506	-0.889627	-0.180628	0.065291	-0.414336
21199	2.307378	2.977400	8.824678	0.045305	-0.224981	-0.405081	-0.491099	0.326903	-1.175805	-0.892704	-0.183731	0.067433	-0.405926
21200	2.423111	2.981910	8.669337	0.050537	-0.253424	-0.403501	-0.501024	0.324756	-1.175759	-0.895611	-0.187195	0.070204	-0.397379
21201	2.364566	3.546458	9.043579	0.160677	-0.246804	-0.417278	-0.510545	0.320502	-1.175517	-0.898140	-0.192549	0.071744	-0.388743
21202	2.459431	4.159886	9.195907	0.001941	-0.161744	-0.458833	-0.517562	0.319929	-1.173978	-0.901615	-0.194459	0.073001	-0.379403
21203	2.482444	4.437002	9.026036	0.013263	-0.102735	-0.468157	-0.523126	0.320898	-1.174152	-0.905119	-0.196157	0.072854	-0.370100
21204	2.640178	4.109778	9.331806	0.125432	0.068311	-0.730195	-0.526952	0.316218	-1.173184	-0.910208	-0.198928	0.067950	-0.356836
21205	2.639797	3.633924	8.507396	-0.201312	0.116344	-0.412604	-0.526689	0.316454	-1.171569	-0.914249	-0.195028	0.065538	-0.349023
21206	2.647788	3.167893	7.326941	-0.099916	0.062832	-0.372799	-0.526046	0.322807	-1.169228	-0.917464	-0.193203	0.063761	-0.341858
21207	2.703494	3.110690	7.723820	0.231385	-0.027971	-0.326389	-0.528282	0.317215	-1.166564	-0.918896	-0.198134	0.061377	-0.335567
21208	2.903338	3.692127	8.688343	0.254392	-0.038407	-0.182369	-0.530635	0.306740	-1.163919	-0.919213	-0.203240	0.059780	-0.331914
21209	3.426527	4.131384	9.856415	0.385681	0.152339	-0.081881	-0.528878	0.294669	-1.162714	-0.918484	-0.209536	0.054062	-0.330998
21210	2.833354	2.894735	9.113425	-0.006741	0.276286	-0.053829	-0.522891	0.284728	-1.161222	-0.919319	-0.207589	0.048926	-0.330704
21211	2.321193	2.424146	8.169774	0.108981	0.171457	-0.020387	-0.515999	0.282595	-1.160296	-0.919310	-0.208560	0.044979	-0.330678
21212	2.058906	2.919571	9.580491	0.361981	0.100401	-0.007668	-0.510947	0.275459	-1.158436	-0.918089	-0.214498	0.040831	-0.330811
21213	2.375736	3.391421	10.065635	0.069568	-0.060406	-0.075137	-0.510792	0.267584	-1.156006	-0.918394	-0.216259	0.041171	-0.328769
21214	2.679321	2.998767	9.336574	-0.043235	-0.138777	-0.108736	-0.515825	0.267946	-1.154595	-0.919351	-0.216409	0.043658	-0.325660
21215	2.809883	3.056912	8.844312	-0.091843	-0.186093	-0.081804	-0.521117	0.266556	-1.155651	-0.920267	-0.215993	0.047380	-0.322818
21216	2.137503	3.207325	8.663688	-0.140763	-0.219677	-0.108549	-0.527747	0.269464	-1.154141	-0.921530	-0.214863	0.051990	-0.319238
21217	2.278278	3.229320	8.874838	-0.095681	-0.139725	-0.233472	-0.531605	0.275883	-1.156306	-0.923427	-0.214201	0.054234	-0.313782
21218	2.592719	3.400099	9.003545	-0.201452	-0.083514	-0.240596	-0.535588	0.279347	-1.157357	-0.925867	-0.211203	0.056141	-0.308240
21219	2.588577	3.453403	8.796019	-0.251913	-0.048601	-0.231686	-0.537333	0.287167	-1.155746	-0.928430	-0.207062	0.057695	-0.303010
21220	2.696569	3.377682	8.751764	-0.224590	-0.021407	-0.171329	-0.539605	0.293873	-1.153763	-0.930531	-0.203156	0.058878	-0.298953
21221	2.781366	3.386508	8.802439	-0.212389	0.006669	-0.151681	-0.540955	0.302855	-1.154534	-0.932433	-0.199320	0.059519	-0.295461
21222	2.696610	3.375256	8.749377	-0.238351	0.044685	-0.116136	-0.539917	0.309720	-1.150571	-0.934281	-0.194685	0.059770	-0.292649
21223	2.688993	3.489185	8.591833	-0.215197	0.078285	-0.100818	-0.537822	0.317799	-1.151947	-0.935917	-0.190333	0.059315	-0.290369
21224	2.674884	3.462225	8.557906	-0.152842	0.118933	-0.069415	-0.534790	0.322224	-1.153182	-0.937204	-0.186800	0.057855	-0.288802
21225	2.569660	3.433643	8.819656	-0.123227	0.150156	-0.027552	-0.529772	0.327162	-1.154424	-0.938107	-0.183698	0.055818	-0.288263
21226	2.508420	3.369438	8.972306	-0.182857	0.156527	-0.017961	-0.525149	0.331291	-1.156492	-0.939210	-0.179319	0.054011	-0.287769
21227	2.417592	3.265814	8.715165	-0.241798	0.204220	-0.025767	-0.519083	0.339346	-1.154696	-0.940538	-0.173699	0.051665	-0.287313
21228	2.352185	3.376278	8.652151	-0.215955	0.284703	-0.035769	-0.508506	0.344950	-1.153968	-0.941921	-0.167969	0.047568	-0.286895
21229	2.459690	3.708355	8.727560	-0.215694	0.311542	-0.041824	-0.498995	0.352562	-1.154505	-0.943255	-0.162285	0.043013	-0.286502
21230	2.484560	3.983139	9.130617	-0.153436	0.177814	-0.005380	-0.487622	0.357611	-1.154744	-0.944078	-0.158307	0.040664	-0.286359
21231	2.303099	4.045354	8.845374	-0.080391	-0.058517	0.083558	-0.485508	0.358937	-1.153787	-0.943890	-0.157281	0.042739	-0.287243
21232	1.741417	3.617634	8.605114	0.055261	-0.247981	0.095295	-0.485634	0.357060	-1.157065	-0.943090	-0.159598	0.047546	-0.287834
21233	0.951697	3.127552	8.656788	0.028031	-0.324865	-0.043007	-0.492773	0.352991	-1.155100	-0.943000	-0.162298	0.053584	-0.285552
21234	1.140697	2.813033	8.968234	-0.157003	-0.239625	-0.244647	-0.499260	0.352552	-1.153832	-0.944764	-0.160900	0.058346	-0.279514
21235	2.154846	2.639682	9.034357	-0.212939	-0.160569	-0.294043	-0.508142	0.355760	-1.150944	-0.946955	-0.158363	0.061807	-0.272723
21236	1.923344	2.431647	9.611302	-0.209778	-0.233414	-0.223727	-0.514773	0.358930	-1.148621	-0.948656	-0.155872	0.066803	-0.267007
21237	0.916696	2.107612	10.312162	-0.016195	-0.526277	-0.109846	-0.521399	0.360438	-1.146887	-0.948622	-0.158697	0.076671	-0.262781
21238	1.722605	1.826038	9.744500	0.163831	-0.320498	-0.242496	-0.536610	0.354601	-1.145019	-0.948982	-0.163794	0.081262	-0.256906
21239	2.492336	2.255177	10.650636	0.094215	-0.010624	-0.281608	-0.540031	0.347104	-1.143341	-0.950180	-0.166201	0.080177	-0.251213
21240	2.124724	2.275081	9.469432	-0.325056	0.119648	-0.158210	-0.542023	0.348975	-1.143795	-0.952348	-0.159610	0.079148	-0.247576
21241	1.718111	1.670513	8.874223	0.004203	0.086866	-0.088300	-0.538856	0.352663	-1.143446	-0.953007	-0.159444	0.077300	-0.245722
21242	1.430475	2.024641	9.806247	0.075906	-0.011039	-0.131112	-0.537926	0.351432	-1.139337	-0.953522	-0.161081	0.076866	-0.242775
21243	1.440926	2.340378	9.739198	-0.181990	0.045492	-0.204067	-0.537269	0.352800	-1.138764	-0.955267	-0.157679	0.076286	-0.238291
21244	1.902190	1.894726	8.728949	-0.276487	0.015348	-0.239978	-0.538212	0.358421	-1.139513	-0.957408	-0.152618	0.076698	-0.232800
21245	2.313118	1.856084	8.929591	-0.035075	-0.045060	-0.158366	-0.544046	0.360745	-1.137628	-0.958289	-0.152333	0.077318	-0.229126
21246	2.076096	2.041174	9.474519	-0.023395	-0.062537	-0.094756	-0.546429	0.360517	-1.137474	-0.958824	-0.152246	0.078487	-0.226532
21247	2.036922	2.137526	9.188570	-0.051658	-0.094174	-0.119790	-0.548687	0.362951	-1.137907	-0.959484	-0.151772	0.080241	-0.223420
21248	2.187158	2.242189	9.081672	0.064691	-0.120341	-0.100177	-0.551864	0.362889	-1.138141	-0.959668	-0.153637	0.082112	-0.220661
21249	2.125310	2.425544	9.071170	0.095701	-0.133754	-0.050651	-0.556623	0.360192	-1.137501	-0.959483	-0.156041	0.084183	-0.218989
21250	1.881876	2.496384	9.166664	0.087112	-0.121008	-0.030214	-0.561639	0.354729	-1.137752	-0.959262	-0.158221	0.086180	-0.217614
21251	1.898650	2.872928	9.183595	0.069398	-0.130658	-0.077208	-0.566926	0.351471	-1.136453	-0.959260	-0.160151	0.088198	-0.215389
21252	1.934457	2.980353	8.923933	0.031442	-0.158581	-0.075743	-0.569845	0.353374	-1.137432	-0.959321	-0.161499	0.091010	-0.212928
21253	1.781593	3.084364	8.749972	0.095919	-0.197417	-0.137642	-0.578314	0.351594	-1.136586	-0.959335	-0.164355	0.093971	-0.209362
21254	1.924474	3.237470	8.921687	0.205749	-0.243450	-0.215432	-0.585183	0.345870	-1.135751	-0.959188	-0.169654	0.097212	-0.204271
21255	2.255583	3.435260	9.127724	0.132660	-0.236321	-0.275819	-0.595489	0.337749	-1.130391	-0.959480	-0.173657	0.100264	-0.197960
21256	2.307228	3.598883	9.633532	0.047724	-0.164800	-0.319862	-0.602632	0.335230	-1.129048	-0.960328	-0.175795	0.102258	-0.190814
21257	2.517530	3.792062	9.922546	0.026385	0.029035	-0.398317	-0.606459	0.330692	-1.128209	-0.961880	-0.176990	0.100165	-0.182832
21258	2.594437	3.239875	8.535453	-0.284713	0.085278	-0.192019	-0.607001	0.334740	-1.127671	-0.963831	-0.171513	0.099013	-0.178350
21259	2.633381	2.730748	7.676396	-0.008804	0.068600	-0.143487	-0.606753	0.340438	-1.126822	-0.964590	-0.171393	0.097223	-0.175321
21260	2.341687	3.225545	8.212496	0.149097	-0.029410	-0.009208	-0.605154	0.337054	-1.126948	-0.964143	-0.174319	0.097368	-0.174814
21261	2.153789	3.610562	8.694842	0.102687	-0.100212	-0.038084	-0.608320	0.332929	-1.126507	-0.963799	-0.176774	0.098797	-0.173442
21262	2.492237	3.920138	8.861751	0.107283	-0.051277	-0.000716	-0.612541	0.326923	-1.122088	-0.963408	-0.178952	0.099537	-0.172957
21263	3.433607	3.944557	9.383874	0.139339	0.108054	-0.029875	-0.612931	0.324100	-1.120296	-0.963288	-0.181432	0.096874	-0.172552
21264	3.354166	4.113079	9.847112	0.135379	0.430190	0.173743	-0.604440	0.318766	-1.121369	-0.963079	-0.182142	0.088870	-0.177218
21265	2.447092	2.254052	7.828320	-0.102528	0.413348	0.192664	-0.592142	0.324559	-1.124545	-0.963528	-0.178466	0.082017	-0.181762
21266	2.345689	1.958564	8.381035	0.307360	0.347524	0.334118	-0.582726	0.319877	-1.124534	-0.961825	-0.182493	0.075517	-0.189435
21267	2.719124	2.480134	10.222648	0.272311	0.287206	0.247718	-0.571852	0.314168	-1.123768	-0.960365	-0.186299	0.069948	-0.195187
21268	2.175118	2.557659	10.330532	-0.031149	0.126988	0.293596	-0.566018	0.311665	-1.123915	-0.959608	-0.184714	0.068853	-0.200730
21269	1.951834	2.536508	9.320146	-0.150260	-0.012632	0.216372	-0.564707	0.316129	-1.125130	-0.959360	-0.181546	0.070588	-0.204172
21270	2.212284	2.638271	8.797842	-0.034916	-0.033782	0.140519	-0.568545	0.315676	-1.125905	-0.958985	-0.180737	0.072029	-0.206139
21271	2.314422	2.715436	9.399723	-0.033324	-0.082688	0.070329	-0.570533	0.316109	-1.124527	-0.958794	-0.180274	0.074118	-0.206693
21272	2.243275	2.621896	9.299561	-0.240550	-0.081234	0.012245	-0.573077	0.325351	-1.123264	-0.959611	-0.175896	0.076862	-0.205668
21273	2.486791	2.519482	9.031007	-0.263700	-0.060068	-0.060230	-0.576279	0.333379	-1.123239	-0.960778	-0.171080	0.079021	-0.203451
21274	2.720850	2.647494	8.758018	-0.157985	0.000579	-0.031270	-0.577625	0.340789	-1.122451	-0.961584	-0.168005	0.079708	-0.201934
21275	2.766046	2.830378	8.878372	-0.144047	0.067683	0.064663	-0.577369	0.343889	-1.123965	-0.962001	-0.164773	0.079384	-0.202739
21276	2.593806	2.968043	8.920188	-0.134618	0.095654	0.087005	-0.575532	0.349699	-1.123532	-0.962380	-0.161571	0.078539	-0.203842
21277	2.520017	3.020103	8.903090	-0.087714	0.144885	0.125497	-0.571310	0.354916	-1.123951	-0.962456	-0.159037	0.076720	-0.206152
21278	2.443298	3.076952	8.755890	-0.099054	0.179684	0.152225	-0.566822	0.359536	-1.122917	-0.962546	-0.156073	0.074313	-0.208863
21279	2.405290	3.163649	8.778139	-0.030774	0.187236	0.157796	-0.561267	0.361496	-1.122650	-0.962330	-0.154450	0.071557	-0.212002
21280	2.313128	3.186263	8.895488	0.004072	0.207608	0.136834	-0.552272	0.364829	-1.124793	-0.962156	-0.153373	0.068121	-0.214693
21281	2.356196	3.458908	8.909194	0.021254	0.183895	0.095163	-0.546979	0.366080	-1.123741	-0.961999	-0.152907	0.065026	-0.216678
21282	2.277409	3.530305	8.966412	0.089451	0.147105	0.096039	-0.541155	0.366661	-1.124461	-0.961619	-0.153788	0.062251	-0.218546
21283	2.383026	3.770064	8.628465	-0.026231	0.225242	0.060788	-0.536121	0.365989	-1.124540	-0.961769	-0.152349	0.058479	-0.219932
21284	2.148519	3.901766	8.865784	0.055976	0.087401	0.125626	-0.527912	0.366362	-1.124623	-0.961262	-0.152818	0.057077	-0.222179
21285	1.751940	3.608137	8.807692	0.085988	-0.111251	0.113941	-0.528169	0.363560	-1.123904	-0.960415	-0.155041	0.059437	-0.223678
21286	2.029841	3.729666	8.564980	0.171307	-0.180678	0.074804	-0.531063	0.356937	-1.124350	-0.959439	-0.158975	0.062513	-0.224269
21287	1.834085	3.604763	8.709146	0.212965	-0.312785	0.109497	-0.536871	0.350591	-1.121803	-0.957893	-0.164598	0.068149	-0.225174
21288	0.789957	3.046991	9.109752	0.008161	-0.314451	-0.039438	-0.546396	0.347719	-1.120980	-0.957710	-0.166151	0.074140	-0.222908
21289	0.201401	2.657805	10.577304	-0.214943	-0.378581	-0.326879	-0.553555	0.350507	-1.119735	-0.959323	-0.164420	0.081377	-0.214578
21290	2.403960	2.304460	9.834006	0.057947	-0.440568	-0.310958	-0.574209	0.349408	-1.118191	-0.959801	-0.167850	0.088691	-0.206741
21291	2.885248	1.609337	10.518333	0.063222	-0.168015	-0.326973	-0.582402	0.343738	-1.118412	-0.960678	-0.170467	0.090690	-0.199537
21292	2.126993	2.124684	10.004977	-0.280024	-0.118201	-0.303703	-0.587982	0.350137	-1.118009	-0.962701	-0.166031	0.093178	-0.192246
21293	1.034322	1.925107	8.807996	-0.309115	-0.026036	-0.305579	-0.591453	0.359409	-1.117137	-0.964891	-0.160792	0.093935	-0.185224
21294	2.109901	1.422722	8.599280	0.008390	-0.024320	-0.264116	-0.592256	0.362210	-1.116770	-0.965888	-0.161461	0.093669	-0.179490
21295	2.932044	2.224252	10.038556	0.101242	-0.030840	-0.108516	-0.593568	0.358035	-1.115949	-0.965966	-0.163706	0.093660	-0.177027
21296	1.956846	2.323101	10.325604	-0.318286	0.052414	0.046502	-0.593841	0.360818	-1.115321	-0.967029	-0.157201	0.094073	-0.176897
21297	1.995263	1.651286	9.039323	-0.409267	0.057556	0.021545	-0.593750	0.374764	-1.114877	-0.968403	-0.148940	0.094562	-0.176269
21298	2.401513	1.663491	8.847106	-0.144714	0.029773	0.085766	-0.591649	0.380617	-1.116593	-0.968700	-0.145783	0.094913	-0.177085
21299	2.223265	1.859304	8.888298	0.042777	-0.068304	0.124656	-0.592456	0.384652	-1.115247	-0.968091	-0.146481	0.096559	-0.178941
21300	1.913242	2.317287	8.759798	0.069866	-0.100654	0.182935	-0.594063	0.390810	-1.114362	-0.967157	-0.147749	0.098963	-0.181617
21301	1.850912	2.541909	8.857283	0.203401	-0.102740	0.169197	-0.595117	0.389027	-1.114675	-0.965818	-0.151591	0.100794	-0.184541
21302	2.129428	2.721765	9.177374	0.240469	-0.149179	0.119432	-0.601183	0.380647	-1.114470	-0.964449	-0.156462	0.103309	-0.186242
21303	2.291061	2.880048	9.181140	0.142982	-0.128997	0.133358	-0.604746	0.376528	-1.113889	-0.963327	-0.159316	0.105740	-0.188252
21304	2.160883	3.013566	8.704377	0.134798	-0.104297	0.209556	-0.608451	0.375641	-1.114143	-0.961989	-0.161785	0.108060	-0.191641
21305	2.223898	3.339947	8.467969	0.286715	-0.115787	0.079093	-0.610166	0.373615	-1.115396	-0.960587	-0.167515	0.109474	-0.192941
21306	2.086804	3.871459	8.315336	0.298926	-0.211541	0.143953	-0.616890	0.363552	-1.114163	-0.958647	-0.173685	0.113006	-0.195087
21307	1.890670	4.062139	8.798896	0.261690	-0.197450	-0.078838	-0.623490	0.356566	-1.113371	-0.957674	-0.179677	0.115463	-0.192989
21308	2.525871	4.855405	10.073640	0.545648	-0.011310	-0.170672	-0.627414	0.340190	-1.113580	-0.956385	-0.190492	0.113086	-0.190399
21309	2.729460	4.286191	9.559467	-0.072079	0.238279	0.023476	-0.625540	0.333132	-1.111948	-0.957189	-0.188251	0.108806	-0.191082
21310	3.172436	3.706650	8.051430	-0.157826	0.403621	0.066664	-0.616543	0.335406	-1.110504	-0.958467	-0.183476	0.102050	-0.193038
21311	3.333185	3.549283	7.316211	-0.134257	0.349344	0.255572	-0.604107	0.339033	-1.110665	-0.958722	-0.179192	0.096784	-0.198435
21312	2.165767	3.074216	7.565586	0.117765	0.202038	0.398911	-0.596699	0.341662	-1.110935	-0.957170	-0.179806	0.093994	-0.206544
21313	2.056580	2.254401	9.246058	0.336506	0.199223	0.157359	-0.590980	0.333486	-1.113140	-0.955734	-0.185266	0.089330	-0.210400
21314	5.016886	4.561069	12.799930	0.420319	0.705116	0.055707	-0.576769	0.318948	-1.114169	-0.955185	-0.190145	0.074406	-0.214311
21315	2.463082	1.504412	8.922403	-0.604313	0.575099	0.204504	-0.557714	0.323542	-1.114376	-0.957410	-0.175891	0.066835	-0.219002
21316	0.806975	1.313994	7.387941	0.493490	-0.048662	0.377643	-0.550707	0.327143	-1.114074	-0.954005	-0.184962	0.067064	-0.226198
21317	2.263485	2.457284	10.054795	0.556991	-0.130643	0.198302	-0.551844	0.308752	-1.114379	-0.950911	-0.195897	0.067820	-0.229766
21318	3.800378	2.349185	9.553986	0.144997	-0.013451	0.211584	-0.554343	0.302796	-1.113869	-0.949483	-0.198354	0.068376	-0.233373
21319	2.928068	2.042035	9.163682	-0.070873	0.009607	0.281111	-0.553680	0.302505	-1.114020	-0.948563	-0.196499	0.069790	-0.238213
21320	2.354770	2.563196	8.937570	-0.085033	0.014980	0.273254	-0.559225	0.296906	-1.113867	-0.947760	-0.194355	0.071132	-0.242728
21321	2.418264	2.768236	8.853728	-0.039840	0.125220	0.217500	-0.557773	0.298559	-1.114367	-0.947146	-0.192569	0.069972	-0.246851
21322	2.508722	2.869412	8.978495	-0.041669	0.164156	0.224789	-0.546944	0.308017	-1.111507	-0.946603	-0.190572	0.068105	-0.250970
21323	2.501469	2.971215	8.859564	-0.048570	0.198008	0.219679	-0.541656	0.311117	-1.112006	-0.946063	-0.188233	0.065637	-0.255393
21324	2.891841	3.070530	8.793771	-0.002168	0.206920	0.235707	-0.536494	0.311559	-1.112051	-0.945311	-0.186746	0.062787	-0.259944
21325	2.794763	3.328500	8.841799	-0.025478	0.219212	0.233954	-0.530263	0.309205	-1.113003	-0.944565	-0.184728	0.059896	-0.264736
21326	2.450039	3.339222	8.710793	-0.019413	0.242021	0.247458	-0.524704	0.309898	-1.112240	-0.943771	-0.182708	0.056495	-0.269670
21327	2.324175	3.346658	8.803153	0.004486	0.266532	0.199091	-0.514389	0.314902	-1.115553	-0.943080	-0.181058	0.052433	-0.273988
21328	2.348022	3.371367	8.837396	-0.007703	0.245462	0.112271	-0.506052	0.316363	-1.114529	-0.942917	-0.179377	0.048407	-0.276385
21329	2.357500	3.371532	8.770290	-0.007504	0.238454	0.036196	-0.498775	0.318464	-1.116022	-0.943077	-0.177847	0.044370	-0.277501
21330	2.324516	3.715634	8.939982	-0.043456	0.215937	-0.071930	-0.492678	0.316656	-1.116284	-0.943981	-0.175821	0.040431	-0.276319
21331	1.986962	3.971647	8.792905	-0.078475	0.148407	-0.086550	-0.486861	0.319878	-1.116516	-0.944952	-0.173619	0.038053	-0.274726
21332	1.773421	4.232354	8.810863	0.026701	0.001284	-0.141939	-0.482375	0.324743	-1.113998	-0.945798	-0.174151	0.037537	-0.271531
21333	2.177352	4.094006	8.468073	0.125726	-0.216473	-0.146633	-0.485803	0.319942	-1.114246	-0.946063	-0.177934	0.040726	-0.267668
21334	2.401593	3.491204	8.142529	0.241316	-0.306314	-0.141557	-0.494266	0.315785	-1.113208	-0.945830	-0.184176	0.044866	-0.263576
21335	1.790557	3.133081	8.826901	0.197705	-0.342486	-0.132952	-0.504303	0.307133	-1.115514	-0.945534	-0.189984	0.050109	-0.259540
21336	0.725235	3.201213	9.539851	-0.144536	-0.246684	-0.242824	-0.511980	0.306200	-1.115858	-0.947212	-0.188698	0.054734	-0.253349
21337	0.475688	2.905452	9.986931	-0.337793	-0.265070	-0.356653	-0.516505	0.314295	-1.117426	-0.950032	-0.184105	0.060307	-0.244762
21338	1.832217	2.337723	9.320382	0.066551	-0.432212	-0.360250	-0.527240	0.317327	-1.117206	-0.951115	-0.187833	0.067010	-0.235816
21339	1.873550	2.387140	10.442912	0.152103	-0.317075	-0.311542	-0.538741	0.310837	-1.114866	-0.951639	-0.192629	0.071325	-0.228451
21340	1.451966	3.054334	10.838938	-0.246623	-0.087757	-0.373155	-0.545642	0.315874	-1.114626	-0.954289	-0.188778	0.072843	-0.219975
21341	1.664783	2.298240	8.997826	-0.313797	0.070295	-0.317513	-0.545939	0.326918	-1.115075	-0.957039	-0.182856	0.071807	-0.213271
21342	1.928866	2.271456	8.813576	-0.110321	0.065220	-0.186116	-0.542769	0.329190	-1.113832	-0.958499	-0.180638	0.070534	-0.208984
21343	1.571538	2.306306	9.447409	-0.093894	0.005612	-0.071454	-0.543308	0.332564	-1.114389	-0.959255	-0.178770	0.070679	-0.207064
21344	1.290694	2.560952	9.600543	-0.218195	0.025720	-0.064595	-0.543590	0.338444	-1.114869	-0.960522	-0.174465	0.071058	-0.204718
21345	1.583961	2.376900	9.223413	-0.206954	0.032452	-0.045115	-0.539518	0.349179	-1.112293	-0.961588	-0.170222	0.071209	-0.203231
21346	1.809877	2.220790	9.180976	-0.166307	-0.055590	-0.065927	-0.540201	0.356026	-1.111933	-0.962527	-0.167238	0.072933	-0.200633
21347	1.972908	2.340282	9.382446	-0.155350	-0.074682	-0.008595	-0.543391	0.360131	-1.111228	-0.963090	-0.164320	0.075054	-0.199558
21348	1.850488	2.338017	8.969526	-0.088896	-0.104298	0.060419	-0.544602	0.366580	-1.111277	-0.963158	-0.162831	0.077810	-0.199395
21349	1.529123	2.400142	8.886990	0.079208	-0.128817	0.029916	-0.548189	0.370418	-1.110711	-0.962703	-0.164567	0.080148	-0.199243
21350	1.708639	2.668003	9.107101	0.172862	-0.133235	0.025706	-0.552690	0.370083	-1.109865	-0.961969	-0.168289	0.082291	-0.198801
21351	2.014346	2.909014	9.215755	0.179806	-0.142214	0.032663	-0.556391	0.367634	-1.108961	-0.961120	-0.172007	0.084475	-0.198809
21352	1.838332	2.905766	8.707328	0.067410	-0.204216	0.019588	-0.562221	0.369006	-1.108180	-0.960607	-0.173990	0.088372	-0.197870
21353	1.654516	3.077162	8.365830	0.156973	-0.261444	0.026616	-0.570434	0.369701	-1.105917	-0.959606	-0.177763	0.092886	-0.197302
21354	1.729583	3.733938	8.661640	0.306969	-0.297778	-0.105808	-0.579966	0.369358	-1.105818	-0.958479	-0.184934	0.097173	-0.194099
21355	1.594688	4.561735	9.541825	0.192798	-0.306736	-0.284833	-0.592671	0.366527	-1.103616	-0.958363	-0.190213	0.101193	-0.187404
21356	2.244256	4.592966	9.785366	0.289666	-0.046402	-0.565919	-0.601664	0.362443	-1.099081	-0.959330	-0.196988	0.098988	-0.176306
21357	3.227654	4.202901	8.720918	-0.122335	0.002976	-0.257642	-0.603098	0.354464	-1.096636	-0.960820	-0.195049	0.098283	-0.170648
21358	2.989893	2.945876	6.828841	-0.042695	-0.011003	-0.099966	-0.602449	0.358233	-1.091158	-0.961413	-0.194382	0.098391	-0.167990
21359	3.159281	3.721032	8.580445	0.636057	0.029057	0.096805	-0.602419	0.348166	-1.090406	-0.958687	-0.206258	0.096067	-0.170727
21360	3.027863	3.980958	10.042686	0.300247	0.177696	0.156804	-0.597880	0.335802	-1.091389	-0.957349	-0.211018	0.092427	-0.174387
21361	2.870362	3.108933	8.374014	0.049103	0.271753	0.147888	-0.589663	0.333075	-1.090229	-0.957208	-0.210670	0.087705	-0.177985
21362	2.681013	2.637019	8.354916	0.225163	0.234033	0.222523	-0.585545	0.328856	-1.092959	-0.955983	-0.213666	0.083510	-0.182948
21363	2.513828	2.925380	9.413885	0.242739	0.203685	0.162266	-0.579177	0.324619	-1.091022	-0.954779	-0.217161	0.079482	-0.186870
21364	2.535383	3.355446	9.748275	0.077442	0.068898	0.091896	-0.575189	0.319368	-1.091235	-0.954368	-0.218140	0.078453	-0.188262
21365	2.602663	3.094483	9.453847	-0.094783	-0.012677	0.023647	-0.571755	0.322143	-1.087832	-0.954792	-0.216158	0.079238	-0.188068
21366	2.826973	3.181023	8.901666	-0.142681	-0.053182	-0.008629	-0.572831	0.327604	-1.087512	-0.955547	-0.213535	0.080967	-0.186484
21367	2.674831	3.493799	8.740594	-0.205532	-0.087332	-0.087703	-0.577217	0.332654	-1.084215	-0.956715	-0.209874	0.083151	-0.183669
21368	2.179440	4.329562	9.082538	-0.553776	-0.114777	-0.535365	-0.582031	0.348026	-1.080181	-0.960904	-0.200437	0.085367	-0.170880
21369	2.304161	2.632645	8.697206	-0.684931	-0.203430	-0.555741	-0.589242	0.368231	-1.077576	-0.965143	-0.188685	0.089501	-0.157756
21370	2.944838	2.814174	8.609589	-0.325013	-0.054228	-0.460091	-0.594715	0.383127	-1.076502	-0.967846	-0.183254	0.090080	-0.146890
21371	3.511935	3.227355	8.171368	0.094676	0.091903	-0.040686	-0.593009	0.388115	-1.076630	-0.967861	-0.184701	0.088085	-0.146189
21372	2.667512	3.352866	8.601830	0.332441	0.069568	0.151048	-0.590352	0.384914	-1.073544	-0.966459	-0.190532	0.086557	-0.148869
21373	2.408470	3.488969	8.770968	0.227416	0.100754	0.112066	-0.585045	0.381313	-1.073988	-0.965498	-0.194266	0.084587	-0.151391
21374	2.496334	3.878977	9.131763	-0.035574	0.183975	-0.070391	-0.576573	0.382192	-1.072045	-0.966321	-0.193017	0.081093	-0.149643
21375	2.728924	3.965702	8.899960	-0.150408	0.218758	-0.077650	-0.565985	0.384118	-1.075325	-0.967543	-0.189452	0.077261	-0.148319
21376	2.822958	4.287772	8.484015	-0.126983	0.178351	-0.017742	-0.556454	0.385483	-1.077404	-0.968499	-0.186373	0.074328	-0.147480
21377	2.070188	3.662441	8.638933	0.116596	-0.004736	0.132332	-0.549574	0.387666	-1.082108	-0.967718	-0.188380	0.074841	-0.149776
21378	1.251027	3.487415	9.031520	0.129187	-0.160599	0.037839	-0.547822	0.377988	-1.087937	-0.967025	-0.191184	0.077915	-0.149134
21379	1.475884	3.365256	8.868447	-0.067051	-0.013888	-0.136926	-0.547411	0.374213	-1.094233	-0.967725	-0.190073	0.078075	-0.145894
21380	1.791670	3.142856	9.240856	-0.117345	-0.005419	-0.207825	-0.545808	0.369741	-1.095601	-0.968913	-0.188016	0.077950	-0.140645
21381	1.872463	3.280292	9.603339	-0.203612	-0.075858	-0.192664	-0.544750	0.370327	-1.097875	-0.970149	-0.184487	0.079462	-0.135871
21382	1.873088	2.935573	9.158268	-0.313945	-0.060579	-0.201729	-0.547943	0.375405	-1.097006	-0.971902	-0.178731	0.080996	-0.130008
21383	1.784181	2.623239	8.958119	-0.226335	-0.071054	-0.180266	-0.549815	0.381587	-1.096921	-0.973110	-0.174678	0.082506	-0.125446
21384	2.172698	2.737113	9.164145	-0.252739	-0.125339	-0.078238	-0.552213	0.386423	-1.098484	-0.974124	-0.170052	0.085552	-0.121844
21385	1.990977	2.864897	9.210557	-0.245231	-0.189461	0.000092	-0.557526	0.392328	-1.101185	-0.974675	-0.165586	0.090032	-0.120347
21386	1.706205	2.524731	8.966098	-0.238785	-0.231941	-0.078760	-0.561248	0.397167	-1.101525	-0.975357	-0.161479	0.095100	-0.116440
21387	2.304066	2.394764	8.698997	-0.173872	-0.186172	-0.108442	-0.566165	0.403482	-1.104218	-0.975860	-0.158559	0.098975	-0.112960
21388	2.658691	2.665826	9.141083	-0.056917	-0.177115	-0.073638	-0.569488	0.407759	-1.104848	-0.975969	-0.157852	0.102544	-0.109780
21389	2.592267	2.839391	9.154584	-0.027884	-0.109261	-0.003263	-0.570278	0.406212	-1.103547	-0.975889	-0.157393	0.104940	-0.108886
21390	2.479701	2.669874	9.270350	-0.000400	-0.103172	0.047283	-0.571336	0.405648	-1.102211	-0.975679	-0.157376	0.107310	-0.108483
21391	2.231305	2.514890	9.437197	-0.056518	-0.107497	0.058630	-0.572258	0.404159	-1.103322	-0.975548	-0.156207	0.109919	-0.108739
21392	2.101256	2.478551	9.462363	-0.175630	-0.078810	0.008077	-0.570800	0.403419	-1.102959	-0.976004	-0.152800	0.112064	-0.107284
21393	2.270752	2.399038	8.919381	-0.157275	-0.043895	-0.031447	-0.573726	0.407924	-1.101709	-0.976503	-0.149704	0.113347	-0.105753
21394	2.457925	2.373309	8.942167	-0.023032	-0.044382	-0.037258	-0.573467	0.409865	-1.101382	-0.976648	-0.149302	0.114349	-0.103881
21395	2.409983	2.518113	9.254913	0.001593	-0.033216	-0.048605	-0.573596	0.408121	-1.098216	-0.976721	-0.149317	0.115031	-0.102408
21396	2.417797	2.620208	9.304929	-0.063194	-0.031031	-0.015207	-0.573468	0.409470	-1.096297	-0.976962	-0.148053	0.115915	-0.100938
21397	2.406312	2.571441	9.196631	-0.081035	-0.019540	-0.018718	-0.572007	0.407876	-1.095157	-0.977246	-0.146358	0.116575	-0.099896
21398	2.368129	2.531904	9.133178	-0.064195	-0.030327	-0.044361	-0.573076	0.410774	-1.092638	-0.977541	-0.145138	0.117360	-0.097851
21399	2.323196	2.477689	9.141836	-0.072222	-0.040125	-0.082453	-0.575985	0.409597	-1.093178	-0.977867	-0.143804	0.118203	-0.095520
21400	2.434046	2.508828	9.142595	-0.048385	-0.014719	-0.094618	-0.574793	0.409421	-1.092795	-0.978235	-0.142980	0.118504	-0.092575
21401	2.515928	2.408362	9.114575	-0.040984	-0.033949	-0.105340	-0.577573	0.409214	-1.093172	-0.978513	-0.142298	0.119095	-0.089885
21402	2.599794	2.470578	9.208143	-0.034276	-0.014851	-0.084002	-0.577836	0.408149	-1.089045	-0.978804	-0.141724	0.119399	-0.087188
21403	2.585450	2.443605	9.099594	-0.040135	-0.014453	-0.066330	-0.580216	0.406827	-1.089864	-0.979044	-0.140930	0.119719	-0.085319
21404	2.595409	2.429221	9.092788	-0.002427	-0.013335	-0.062669	-0.581272	0.405716	-1.089083	-0.979199	-0.140926	0.119997	-0.083131
21405	2.620492	2.385983	9.089069	0.000740	-0.015479	-0.046763	-0.583382	0.403035	-1.091827	-0.979281	-0.140888	0.120328	-0.081740
21406	2.511226	2.282057	9.129826	-0.011064	0.008162	-0.072260	-0.582850	0.402456	-1.091449	-0.979517	-0.140705	0.120167	-0.079430
21407	2.712230	2.387637	8.990780	0.036634	0.013054	-0.037645	-0.582986	0.403369	-1.088467	-0.979547	-0.141297	0.119915	-0.078386
21408	2.559316	2.520793	8.985084	0.066014	0.005086	0.006628	-0.583109	0.400030	-1.088840	-0.979426	-0.142442	0.119912	-0.077823
21409	2.541577	2.469518	9.182296	0.014920	-0.001285	0.031183	-0.581258	0.400816	-1.088434	-0.979373	-0.142470	0.120170	-0.078033
21410	2.593088	2.540833	9.062991	0.034621	0.007640	0.036595	-0.581251	0.398594	-1.088907	-0.979300	-0.142926	0.120250	-0.078003
21411	2.674832	2.581159	9.113334	0.021417	0.031772	0.063209	-0.578866	0.397970	-1.088418	-0.979256	-0.142959	0.119948	-0.078950
21412	2.518974	2.597735	8.973638	0.057698	0.029657	0.052737	-0.576875	0.396348	-1.086615	-0.979143	-0.143794	0.119605	-0.079356
21413	2.458794	2.693733	8.939776	0.084857	0.034457	0.047559	-0.575677	0.393925	-1.085633	-0.978944	-0.145118	0.119102	-0.080155
21414	2.400439	2.712099	8.993207	0.127473	0.039483	0.002647	-0.574081	0.391664	-1.085992	-0.978728	-0.147419	0.118316	-0.079745
21415	2.399882	2.765507	9.154053	0.118244	0.030253	-0.058448	-0.570364	0.388645	-1.085862	-0.978581	-0.149668	0.117520	-0.078531
21416	2.748607	2.781548	9.186294	-0.043753	-0.016900	0.067972	-0.568511	0.388730	-1.085344	-0.978635	-0.148549	0.118311	-0.078795
21417	2.458009	2.747130	9.028406	-0.034146	-0.018018	0.079557	-0.568779	0.389679	-1.083835	-0.978605	-0.147575	0.119115	-0.079779
21418	2.434387	2.705429	8.958195	0.044052	0.008990	0.020750	-0.567325	0.390465	-1.083022	-0.978536	-0.148242	0.119121	-0.079387
21419	2.594764	2.701069	9.071462	0.078132	0.006535	0.024340	-0.565196	0.386606	-1.081157	-0.978317	-0.149567	0.119102	-0.079628
21420	2.577209	2.729878	9.065891	0.020480	-0.006394	0.024079	-0.567581	0.387087	-1.081517	-0.978275	-0.149789	0.119459	-0.079191
21421	2.534961	2.767939	8.972844	0.052537	-0.007442	-0.030630	-0.565196	0.386742	-1.081019	-0.978183	-0.150775	0.119590	-0.078253
21422	2.595540	2.662246	9.071778	-0.051640	0.008713	-0.036169	-0.564798	0.386657	-1.083843	-0.978488	-0.149703	0.119586	-0.076486
21423	2.554251	2.780431	9.021481	-0.015289	0.014655	-0.048389	-0.564535	0.387367	-1.084629	-0.978675	-0.149376	0.119341	-0.075104
21424	2.633310	2.716335	9.096599	-0.006726	0.000275	0.032865	-0.564269	0.386764	-1.082907	-0.978717	-0.149029	0.119638	-0.074772
21425	2.589345	2.710667	8.950875	0.054048	0.009230	0.050807	-0.561626	0.388468	-1.080737	-0.978532	-0.149837	0.119696	-0.075481
21426	2.502175	2.750379	9.222293	0.074653	0.019074	0.055366	-0.559765	0.385904	-1.080303	-0.978341	-0.150999	0.119574	-0.075825
21427	2.236757	2.723655	8.646312	0.207701	0.308527	0.079811	-0.559921	0.393530	-1.077912	-0.978337	-0.154292	0.113617	-0.078367
21428	2.454903	2.892707	8.964633	0.431071	0.409888	0.157128	-0.549555	0.381071	-1.080575	-0.977701	-0.161583	0.105600	-0.082705
21429	2.541657	2.928272	9.036828	0.516233	0.329698	0.121497	-0.536802	0.367433	-1.082901	-0.976493	-0.170758	0.098847	-0.086786
21430	2.507834	3.364632	9.523515	0.177467	0.048589	0.084134	-0.533070	0.359559	-1.084134	-0.975921	-0.173839	0.098080	-0.087966
21431	2.314309	3.215472	9.453714	-0.225948	-0.091384	0.068763	-0.534400	0.361584	-1.085932	-0.976436	-0.169348	0.100662	-0.088103
21432	2.143420	2.940445	8.851216	-0.304920	-0.127446	-0.011219	-0.538255	0.366850	-1.086524	-0.977300	-0.163499	0.103850	-0.085833
21433	2.150904	2.765783	8.583186	-0.101618	-0.024933	0.011304	-0.536649	0.361290	-1.089135	-0.977598	-0.161426	0.104714	-0.085317
21434	2.293768	2.952894	8.964048	0.038077	-0.017262	0.037381	-0.536120	0.361557	-1.089132	-0.977457	-0.161992	0.105300	-0.085138
21435	2.254558	2.743439	9.036633	0.016507	-0.005138	-0.028899	-0.539840	0.365491	-1.086549	-0.977480	-0.162278	0.105443	-0.084147
21436	2.377367	2.935021	9.233919	-0.164494	-0.036820	-0.031477	-0.540110	0.367171	-1.086493	-0.978065	-0.159056	0.106531	-0.082110
21437	2.304979	2.894854	9.077956	-0.181347	-0.029568	0.028655	-0.539188	0.368639	-1.084444	-0.978561	-0.155389	0.107662	-0.081745
21438	2.394078	2.678008	9.065477	-0.159818	-0.070075	0.092107	-0.539864	0.373260	-1.084423	-0.978824	-0.152047	0.109767	-0.082073
21439	2.103253	2.745596	9.479666	-0.350172	-0.101566	-0.066007	-0.543192	0.378999	-1.081787	-0.979782	-0.145387	0.112283	-0.079256
21440	2.312322	2.710469	8.704090	-0.141403	-0.003233	0.055486	-0.545218	0.392449	-1.082006	-0.980171	-0.142359	0.112927	-0.079037
21441	2.306133	2.603600	9.137956	-0.017508	-0.008684	0.031081	-0.546286	0.395245	-1.081100	-0.980184	-0.141859	0.113370	-0.079136
21442	2.362677	2.689586	9.170332	-0.055890	-0.032551	0.048473	-0.544552	0.391055	-1.082729	-0.980265	-0.140570	0.114427	-0.078911
21443	2.382885	2.638973	9.111160	-0.053669	-0.024182	0.034387	-0.545881	0.392913	-1.083325	-0.980336	-0.139389	0.115234	-0.078946
