# Supplementary material for: Identification of Haptic Based Guiding Using Hard Reins
Source: PLoS One. 2015 Jul 22;10(7):e0132020. doi: 10.1371/journal.pone.0132020 (PMC4511788; doi:10.1371/journal.pone.0132020)
Supplement: S2 File — (ZIP) [file pone.0132020.s002.zip › MotionData2/Subject11/T10/fc10.txt]

// Start Time: 0
// Sample rate: 25.0Hz
// Scenario: 4.0
// Firmware Version: 2.6.1
Counter	Acc_X	Acc_Y	Acc_Z	Gyr_X	Gyr_Y	Gyr_Z	Mag_X	Mag_Y	Mag_Z	Quat_w	Quat_x	Quat_y	Quat_z
8300	9.649960	0.142801	1.875690	-0.560469	-0.006511	-0.005056	-0.693147	-0.164431	-0.457759	0.748108	0.088593	-0.642721	0.139270
8301	9.640158	0.123594	1.885582	-0.575032	-0.006355	-0.014963	-0.693702	-0.164015	-0.457888	0.749169	0.083258	-0.643693	0.132189
8302	9.630281	0.094751	1.900413	-0.544190	-0.015548	-0.011014	-0.695092	-0.162494	-0.457449	0.749886	0.077222	-0.645026	0.125098
8303	9.640402	0.118548	1.851813	-0.569532	-0.004667	-0.005177	-0.693155	-0.162358	-0.458289	0.750826	0.071822	-0.645854	0.118215
8304	9.640233	0.123533	1.875919	-0.540466	0.004340	-0.019932	-0.693163	-0.160563	-0.457995	0.751689	0.065894	-0.646753	0.111049
8305	9.616522	0.135461	1.827496	-0.556809	0.004418	-0.020124	-0.694822	-0.161115	-0.456886	0.752658	0.060840	-0.647277	0.104100
8306	9.626334	0.137694	1.808130	-0.556799	0.000735	-0.011252	-0.693713	-0.161812	-0.455800	0.753350	0.054549	-0.648160	0.096833
8307	9.635724	0.147542	1.846664	-0.556842	0.000832	-0.021867	-0.695097	-0.161530	-0.456612	0.754167	0.049508	-0.648622	0.089833
8308	9.623751	0.162085	1.841686	-0.561302	0.013451	-0.020228	-0.693985	-0.162637	-0.456632	0.754915	0.043231	-0.649191	0.082371
8309	9.663837	0.162588	1.962429	-0.542197	0.015049	-0.007627	-0.694260	-0.163050	-0.456772	0.755774	0.038191	-0.649311	0.075777
8310	9.613912	0.142908	1.856409	-0.536684	0.024070	-0.012049	-0.692325	-0.162358	-0.458570	0.756501	0.032153	-0.649573	0.068755
8311	9.630600	0.109035	1.866429	-0.571349	-0.006494	-0.001652	-0.694266	-0.161668	-0.457171	0.756987	0.026608	-0.649952	0.061846
8312	9.672475	0.154136	1.778892	-0.578596	-0.004656	-0.000845	-0.693705	-0.163606	-0.456369	0.757217	0.019823	-0.650590	0.054422
8313	9.602350	0.176506	1.807729	-0.547808	-0.017393	-0.003958	-0.694819	-0.162228	-0.454418	0.757439	0.014661	-0.650992	0.047759
8314	9.631647	0.161506	1.757120	-0.556756	0.006129	-0.009509	-0.694262	-0.163056	-0.454982	0.757677	0.008305	-0.651320	0.040483
8315	9.655986	0.161186	1.730515	-0.533153	0.004234	-0.010984	-0.695087	-0.164158	-0.455262	0.758078	0.003422	-0.651274	0.033890
8316	9.622219	0.166232	1.730504	-0.547680	0.005200	-0.011166	-0.694531	-0.164850	-0.455274	0.758179	-0.002777	-0.651493	0.026703
8317	9.635706	0.133015	1.841994	-0.543144	0.001490	-0.002251	-0.694532	-0.164434	-0.455820	0.758435	-0.007937	-0.651391	0.020096
8318	9.650559	0.152009	1.803106	-0.563996	0.013404	-0.013176	-0.693982	-0.163747	-0.455267	0.758513	-0.014362	-0.651377	0.012663
8319	9.650335	0.137649	1.825011	-0.560330	0.015122	-0.006070	-0.693839	-0.164852	-0.455141	0.758833	-0.019748	-0.650960	0.005760
8320	9.626250	0.135339	1.817820	-0.564009	0.002443	0.002807	-0.693151	-0.164025	-0.455138	0.758631	-0.026380	-0.650984	-0.001425
8321	9.635994	0.173983	1.824624	-0.533172	0.002402	-0.008326	-0.695217	-0.165811	-0.456656	0.758688	-0.031330	-0.650651	-0.008015
8322	9.626163	0.166918	1.844045	-0.550335	0.018708	-0.009515	-0.694529	-0.164845	-0.456926	0.758577	-0.037589	-0.650320	-0.015215
8323	9.616663	0.132923	1.808196	-0.564898	0.006066	0.001003	-0.694117	-0.164297	-0.455960	0.758553	-0.043150	-0.649806	-0.022085
8324	9.616475	0.142771	1.837079	-0.536855	-0.009345	-0.002998	-0.694531	-0.164570	-0.456648	0.757963	-0.049295	-0.649786	-0.028982
8325	9.630654	0.142923	1.875715	-0.556791	0.002511	-0.008611	-0.695221	-0.164983	-0.456372	0.757783	-0.054610	-0.649226	-0.035897
8326	9.668757	0.177025	1.957429	-0.560305	0.027799	-0.013222	-0.695090	-0.163187	-0.456630	0.757517	-0.060948	-0.648521	-0.043284
8327	9.633452	0.125629	1.817919	-0.545878	0.007956	-0.018246	-0.693849	-0.162082	-0.457454	0.757301	-0.065971	-0.647783	-0.050209
8328	9.582747	0.138090	1.827512	-0.576851	-0.013647	-0.005215	-0.693154	-0.162775	-0.457191	0.756351	-0.072693	-0.647556	-0.057625
8329	9.683409	0.113777	1.904962	-0.549589	-0.012007	-0.000470	-0.695240	-0.160704	-0.455501	0.755775	-0.078024	-0.646978	-0.064304
8330	9.650540	0.156872	1.807884	-0.545820	0.013285	-0.009424	-0.694682	-0.161532	-0.456065	0.755083	-0.084177	-0.646270	-0.071410
8331	9.635688	0.118487	1.837324	-0.542319	-0.002858	-0.019909	-0.695652	-0.161115	-0.456329	0.754501	-0.089138	-0.645485	-0.078304
8332	9.633329	0.152390	1.846613	-0.562240	0.008042	-0.019321	-0.694957	-0.161944	-0.456618	0.753570	-0.095405	-0.644730	-0.085748
8333	9.652093	0.128472	1.904840	-0.548634	0.002514	-0.012937	-0.694407	-0.161257	-0.455926	0.752945	-0.100541	-0.643728	-0.092624
8334	9.661728	0.104188	1.895434	-0.553188	0.000750	-0.014750	-0.694683	-0.161112	-0.457851	0.751815	-0.106729	-0.642972	-0.099849
8335	9.606522	0.157618	1.882831	-0.542130	0.022237	-0.005910	-0.694958	-0.161808	-0.456066	0.751361	-0.111813	-0.641558	-0.106572
8336	9.664870	0.147207	1.822468	-0.571186	0.026045	-0.012452	-0.694815	-0.162494	-0.457589	0.750390	-0.118234	-0.640261	-0.114025
8337	9.611012	0.123929	1.909778	-0.558503	0.022378	-0.013184	-0.693572	-0.161944	-0.457868	0.749767	-0.123467	-0.638710	-0.121059
8338	9.616072	0.135827	1.885478	-0.549369	0.025867	-0.005133	-0.693157	-0.161943	-0.458422	0.748731	-0.129635	-0.637328	-0.128099
8339	9.649977	0.167024	1.885084	-0.560309	0.022353	-0.008767	-0.691775	-0.161112	-0.459939	0.747995	-0.134946	-0.635647	-0.135079
8340	9.632768	0.143152	1.914366	-0.564842	0.022347	-0.006174	-0.693714	-0.160833	-0.459508	0.746741	-0.141321	-0.634160	-0.142295
8341	9.615725	0.143380	1.933715	-0.550242	0.033078	-0.005189	-0.691079	-0.161940	-0.460779	0.746059	-0.146487	-0.632221	-0.149110
8342	9.587067	0.143319	1.895097	-0.549434	0.015044	-0.004188	-0.691080	-0.161661	-0.461603	0.744634	-0.152658	-0.630765	-0.156048
8343	9.625612	0.135857	1.899961	-0.554977	0.002501	-0.008592	-0.690664	-0.161801	-0.461194	0.743424	-0.157936	-0.629167	-0.162870
8344	9.613478	0.182039	1.930870	-0.549458	0.012329	-0.002394	-0.692188	-0.161384	-0.461178	0.741844	-0.164113	-0.627632	-0.169743
8345	9.661275	0.162726	1.981759	-0.569309	0.031283	0.004340	-0.690660	-0.162628	-0.461754	0.740873	-0.169655	-0.625401	-0.176630
8346	9.544436	0.128394	1.784183	-0.525844	0.011398	-0.011857	-0.690939	-0.161934	-0.462571	0.739203	-0.175345	-0.623883	-0.183309
8347	9.615670	0.109492	1.924429	-0.565167	-0.035384	0.001246	-0.690947	-0.159859	-0.463651	0.737282	-0.181020	-0.622551	-0.189941
8348	9.659650	0.147558	1.873208	-0.542391	-0.013683	-0.018067	-0.689979	-0.160004	-0.462283	0.735093	-0.186939	-0.621259	-0.196798
8349	9.587178	0.148075	1.882964	-0.558655	-0.004685	-0.009481	-0.691357	-0.161380	-0.462975	0.733416	-0.192252	-0.619424	-0.203602
8350	9.610974	0.123959	1.914610	-0.542285	-0.002993	-0.005761	-0.692187	-0.161237	-0.463656	0.731286	-0.198251	-0.617819	-0.210278
8351	9.630354	0.143167	1.914369	-0.540434	0.006060	-0.011097	-0.690667	-0.160969	-0.462287	0.729690	-0.203216	-0.615801	-0.216901
8352	9.629866	0.153259	1.981907	-0.560370	0.016981	-0.013168	-0.690803	-0.161380	-0.463117	0.727579	-0.209271	-0.613744	-0.223949
8353	9.565254	0.128989	1.900118	-0.543988	0.015031	-0.005900	-0.690383	-0.162066	-0.465055	0.725987	-0.214292	-0.611449	-0.230550
8354	9.629988	0.155583	1.967384	-0.554046	0.004225	-0.000630	-0.690805	-0.160686	-0.464349	0.723678	-0.220433	-0.609440	-0.237239
8355	9.584241	0.143669	1.948250	-0.562227	0.009794	-0.014924	-0.689699	-0.160691	-0.463394	0.721781	-0.225609	-0.607065	-0.244142
8356	9.584503	0.133761	1.909703	-0.516757	0.011283	-0.003785	-0.689970	-0.161651	-0.465330	0.719592	-0.231104	-0.605040	-0.250410
8357	9.591789	0.155491	1.914283	-0.549501	0.007885	-0.009451	-0.690246	-0.162068	-0.464368	0.717639	-0.236153	-0.602624	-0.257041
8358	9.622749	0.126543	1.953222	-0.560354	0.007801	0.005462	-0.689276	-0.162347	-0.464378	0.715135	-0.242367	-0.600278	-0.263641
8359	9.634694	0.124142	1.967729	-0.565016	0.002652	-0.020214	-0.689277	-0.162072	-0.463824	0.712866	-0.247511	-0.597799	-0.270550
8360	9.613322	0.116726	1.919519	-0.564096	-0.002856	-0.009557	-0.689277	-0.162070	-0.464651	0.710009	-0.253613	-0.595541	-0.277305
8361	9.600947	0.104934	1.953492	-0.562238	0.002505	-0.006035	-0.690799	-0.162068	-0.464088	0.707703	-0.258860	-0.592897	-0.283939
8362	9.634729	0.153198	1.977069	-0.558688	-0.012888	0.001190	-0.689003	-0.161240	-0.465195	0.704690	-0.265027	-0.590643	-0.290370
8363	9.639236	0.172817	2.027580	-0.560413	0.017070	-0.022898	-0.690524	-0.161514	-0.464635	0.702345	-0.269928	-0.587783	-0.297257
8364	9.615177	0.146334	2.003765	-0.558558	0.012434	-0.007824	-0.689003	-0.162225	-0.464590	0.699456	-0.275794	-0.585106	-0.303890
8365	9.596040	0.165709	1.991494	-0.549568	-0.006595	-0.000526	-0.688728	-0.161673	-0.464587	0.696908	-0.280915	-0.582412	-0.310163
8366	9.641622	0.105045	1.996942	-0.550607	-0.030947	0.003151	-0.690112	-0.161951	-0.462926	0.693504	-0.287019	-0.580222	-0.316251
8367	9.615910	0.136044	1.904821	-0.582261	-0.006402	-0.004444	-0.691775	-0.161395	-0.462907	0.690624	-0.292511	-0.577237	-0.322915
8368	9.596650	0.143400	1.902348	-0.562352	-0.019122	-0.003251	-0.691369	-0.159606	-0.461101	0.687124	-0.298581	-0.574732	-0.329231
8369	9.625800	0.135705	1.875802	-0.545914	-0.002972	-0.005798	-0.691081	-0.161665	-0.460363	0.684361	-0.303498	-0.571839	-0.335468
8370	9.616175	0.152710	1.880457	-0.567722	-0.004686	-0.004273	-0.691636	-0.161107	-0.461593	0.680867	-0.309483	-0.568997	-0.341881
8371	9.626016	0.142801	1.851562	-0.562217	0.004316	-0.006031	-0.693435	-0.161105	-0.460890	0.677960	-0.314536	-0.565793	-0.348302
8372	9.632768	0.133456	1.909642	-0.560357	0.007829	0.002813	-0.693434	-0.161382	-0.460618	0.674582	-0.320361	-0.562677	-0.354546
8373	9.630298	0.148060	1.923979	-0.557578	0.022311	-0.006089	-0.692600	-0.161791	-0.463107	0.671782	-0.325185	-0.559160	-0.360976
8374	9.610909	0.136131	1.928970	-0.539433	0.022286	-0.012960	-0.693159	-0.160546	-0.463090	0.668472	-0.330394	-0.555997	-0.367223
8375	9.615807	0.128857	1.914565	-0.564041	0.006188	-0.011386	-0.692465	-0.161805	-0.463871	0.665291	-0.335323	-0.552581	-0.373632
8376	9.610773	0.143598	1.948232	-0.565766	0.022413	-0.011507	-0.690664	-0.162646	-0.461276	0.661699	-0.340840	-0.549108	-0.380083
8377	9.591776	0.155587	1.914299	-0.560289	0.023239	-0.006141	-0.691080	-0.162645	-0.461273	0.658646	-0.345606	-0.545354	-0.386435
8378	9.601101	0.148522	1.953022	-0.569415	0.013307	0.000890	-0.692053	-0.161819	-0.459879	0.654904	-0.351316	-0.541780	-0.392624
8379	9.562752	0.153399	1.921610	-0.556738	0.009703	-0.006023	-0.691081	-0.162368	-0.461545	0.651604	-0.356096	-0.538132	-0.398777
8380	9.576668	0.168308	2.001155	-0.562253	0.000703	-0.004262	-0.691225	-0.160847	-0.461804	0.647618	-0.361693	-0.534710	-0.404789
8381	9.639402	0.323038	2.076658	-0.561298	0.011465	0.001905	-0.691776	-0.161396	-0.462494	0.644247	-0.366546	-0.530847	-0.410841
8382	9.642475	0.484398	2.379275	-0.560328	0.042226	-0.013305	-0.692871	-0.164158	-0.462101	0.640526	-0.371620	-0.526870	-0.417174
8383	9.466341	0.544131	2.093751	-0.567728	0.017090	-0.020329	-0.690658	-0.164167	-0.460878	0.636868	-0.376200	-0.522940	-0.423564
8384	9.564786	0.541487	2.156466	-0.549611	0.001535	-0.002312	-0.690375	-0.165689	-0.460345	0.632778	-0.381527	-0.519388	-0.429260
8385	9.614882	0.536792	2.228933	-0.553038	0.033017	0.005423	-0.690645	-0.167206	-0.460909	0.629497	-0.385980	-0.515093	-0.435238
8386	9.615461	0.579949	2.175297	-0.569270	0.060265	-0.009965	-0.691744	-0.169276	-0.460922	0.625685	-0.390903	-0.510590	-0.441601
8387	9.571417	0.524970	2.226707	-0.560113	0.058185	0.014906	-0.691448	-0.173696	-0.461383	0.622572	-0.395247	-0.505745	-0.447667
8388	9.494144	0.576395	2.257645	-0.563521	0.085030	0.035922	-0.688799	-0.178403	-0.460074	0.619348	-0.400271	-0.500523	-0.453506
8389	9.438764	0.726916	2.314025	-0.565488	0.059712	0.046676	-0.687259	-0.182549	-0.460955	0.616375	-0.404910	-0.495264	-0.459178
8390	9.506907	0.852057	2.300457	-0.554725	0.041671	0.045174	-0.685577	-0.187945	-0.459370	0.612763	-0.410241	-0.490487	-0.464377
8391	9.431797	0.867315	2.346292	-0.561062	0.043445	0.050381	-0.685973	-0.192785	-0.457764	0.609574	-0.414925	-0.485354	-0.469774
8392	9.400923	1.017379	2.354323	-0.574905	0.014729	0.045100	-0.686371	-0.196651	-0.458076	0.605424	-0.420683	-0.480623	-0.474856
8393	9.422433	1.051343	2.397404	-0.556771	0.016527	0.036461	-0.686635	-0.200113	-0.455492	0.601751	-0.425341	-0.475897	-0.480107
8394	9.512881	0.998462	2.533172	-0.554886	0.038274	0.022201	-0.685924	-0.205095	-0.453345	0.597668	-0.430338	-0.471174	-0.485384
8395	9.495504	0.940793	2.567663	-0.569303	0.054523	0.025458	-0.684789	-0.211731	-0.452595	0.594026	-0.434572	-0.465884	-0.491155
8396	9.648925	0.838856	2.650741	-0.574765	0.061913	0.009440	-0.683652	-0.219201	-0.450201	0.589759	-0.439377	-0.460701	-0.496877
8397	9.629377	0.805243	2.665638	-0.574769	0.065593	0.000562	-0.682783	-0.228882	-0.447552	0.585810	-0.443227	-0.455357	-0.503017
8398	8.840182	0.495195	2.525191	-0.564219	-0.001103	-0.013254	-0.681785	-0.236773	-0.443233	0.580724	-0.448252	-0.451122	-0.508250
8399	8.586041	0.025258	2.086222	-0.557485	-0.156847	0.065539	-0.684523	-0.245502	-0.433521	0.575474	-0.454654	-0.447877	-0.511396
8400	10.220944	0.078023	2.895237	-0.560162	-0.317948	0.165879	-0.688108	-0.251059	-0.421290	0.569284	-0.464379	-0.445626	-0.511551
8401	10.191833	-0.197974	2.782386	-0.565336	-0.280036	0.159357	-0.695279	-0.259791	-0.407274	0.563709	-0.472842	-0.442771	-0.512451
8402	9.901363	-0.304497	2.844364	-0.567474	-0.091724	0.253640	-0.699430	-0.262308	-0.395146	0.560219	-0.480996	-0.436946	-0.513689
8403	10.265668	0.003037	3.313990	-0.572684	0.006234	0.188491	-0.702766	-0.259688	-0.391374	0.557326	-0.486722	-0.430435	-0.516928
8404	8.798415	0.060778	3.341886	-0.566415	-0.119369	0.107655	-0.704436	-0.258318	-0.386525	0.552007	-0.493793	-0.426244	-0.519396
8405	8.330260	-0.287239	2.863186	-0.566516	-0.157198	0.100691	-0.708449	-0.259990	-0.379211	0.546825	-0.500231	-0.422387	-0.521863
8406	8.684267	-0.393098	2.907382	-0.551098	-0.155353	0.092071	-0.713314	-0.255570	-0.375547	0.541086	-0.507280	-0.418820	-0.523911
8407	8.931931	-0.609646	2.919131	-0.561384	-0.189224	0.059449	-0.714711	-0.254211	-0.367532	0.535219	-0.513510	-0.415698	-0.526349
8408	8.562044	-0.724584	2.328977	-0.534270	-0.177659	-0.040331	-0.717206	-0.254783	-0.359805	0.527971	-0.519413	-0.413819	-0.529349
8409	8.795451	-1.275217	1.841936	-0.546767	-0.137433	-0.095572	-0.719703	-0.254521	-0.353722	0.520990	-0.523553	-0.411819	-0.533729
8410	9.578559	-0.939399	1.846805	-0.569779	0.031286	-0.197523	-0.718727	-0.256461	-0.352647	0.513316	-0.526199	-0.408927	-0.540741
8411	13.475691	-0.501351	2.399641	-0.550455	0.105211	-0.161538	-0.712201	-0.260465	-0.357973	0.507493	-0.527126	-0.404969	-0.548260
8412	11.719589	-0.005158	1.922909	-0.554317	0.204162	-0.161580	-0.709141	-0.263361	-0.361745	0.501662	-0.527903	-0.399997	-0.556468
8413	9.929519	0.418685	1.434950	-0.559419	0.174889	-0.030822	-0.706079	-0.267092	-0.363460	0.497615	-0.529110	-0.393768	-0.563355
8414	9.221522	1.283803	0.728008	-0.569356	0.002283	0.029393	-0.706501	-0.265293	-0.364265	0.492062	-0.533718	-0.388526	-0.567510
8415	9.876265	1.070622	0.528978	-0.561409	-0.185006	0.021906	-0.707074	-0.260874	-0.363251	0.485560	-0.539395	-0.385249	-0.569972
8416	10.551707	0.226052	1.397611	-0.567520	-0.319743	0.081037	-0.710821	-0.260341	-0.354538	0.478021	-0.547928	-0.382533	-0.570035
8417	9.595286	0.266650	1.516824	-0.558082	-0.279617	0.109013	-0.715544	-0.258153	-0.344286	0.471669	-0.555218	-0.379212	-0.570491
8418	8.465506	0.660898	0.825363	-0.553653	-0.193700	0.159698	-0.722071	-0.254716	-0.334420	0.466027	-0.562651	-0.374495	-0.570961
8419	8.809731	0.688510	0.950229	-0.558467	-0.227813	0.152842	-0.726246	-0.250865	-0.326221	0.460406	-0.569596	-0.370147	-0.571470
8420	9.263814	0.568986	0.842233	-0.557562	-0.230452	0.151182	-0.729297	-0.250743	-0.318895	0.454250	-0.577298	-0.365738	-0.571507
8421	9.481173	0.877715	0.968964	-0.559015	-0.164751	0.163225	-0.732637	-0.248282	-0.308512	0.449042	-0.583501	-0.360647	-0.572557
8422	9.505391	0.998678	1.015903	-0.553788	-0.162405	0.101365	-0.736524	-0.246913	-0.301994	0.442766	-0.589913	-0.356165	-0.573678
8423	9.616348	0.905919	0.978132	-0.567701	-0.074199	0.119251	-0.740275	-0.244717	-0.294917	0.437449	-0.594726	-0.350647	-0.576182
8424	9.791583	0.650595	1.285169	-0.567693	0.071658	0.129844	-0.739174	-0.243901	-0.291749	0.432907	-0.598657	-0.343537	-0.579814
8425	9.313597	0.687677	1.324051	-0.560886	0.187621	0.049499	-0.738625	-0.242235	-0.294629	0.428569	-0.599775	-0.336607	-0.585913
8426	9.818939	0.634748	1.483425	-0.573713	0.177855	0.045959	-0.736677	-0.243743	-0.299618	0.423629	-0.601824	-0.329433	-0.591456
8427	10.508838	0.439151	1.426699	-0.549516	0.132025	0.028950	-0.734188	-0.242772	-0.302658	0.418704	-0.603226	-0.323305	-0.596891
8428	9.518411	0.102042	1.393129	-0.576277	0.038175	0.044892	-0.734339	-0.240291	-0.300703	0.412736	-0.606827	-0.317211	-0.600656
8429	9.599331	-0.260159	0.744729	-0.563006	0.053545	0.133418	-0.733519	-0.238087	-0.299447	0.408300	-0.609837	-0.310260	-0.604258
8430	12.200695	-0.252258	0.762905	-0.554997	0.205383	0.110995	-0.734357	-0.235867	-0.301759	0.404348	-0.611546	-0.302187	-0.609260
8431	10.939696	-0.784704	1.292399	-0.563212	0.173157	-0.127222	-0.730462	-0.240294	-0.302523	0.397378	-0.611423	-0.297375	-0.616296
8432	9.326753	-1.146570	0.924108	-0.555414	0.142665	0.030163	-0.730157	-0.247486	-0.300396	0.391996	-0.613264	-0.290712	-0.621074
8433	9.518854	-1.376785	0.626830	-0.546830	0.010475	0.100102	-0.728345	-0.251093	-0.296727	0.387032	-0.616279	-0.284525	-0.624061
8434	10.576988	-1.341710	1.117896	-0.553790	0.053398	0.151263	-0.730015	-0.249720	-0.293119	0.382587	-0.619799	-0.277040	-0.626678
8435	10.197042	-1.079592	1.690498	-0.561094	0.097124	0.095990	-0.730296	-0.248612	-0.293656	0.377853	-0.621715	-0.270009	-0.630708
8436	8.760561	-0.926558	1.531254	-0.541431	0.017295	0.128291	-0.731961	-0.247644	-0.292807	0.373024	-0.625354	-0.263177	-0.632869
8437	8.397507	-1.017930	1.624569	-0.562084	-0.094381	0.128645	-0.735020	-0.244744	-0.290274	0.367655	-0.629752	-0.257120	-0.634139
8438	8.759092	-1.143499	1.615822	-0.565916	-0.093762	0.066730	-0.733235	-0.241992	-0.288055	0.361091	-0.634545	-0.251529	-0.635373
8439	9.004104	-1.284704	1.694383	-0.555337	-0.098410	-0.019784	-0.735732	-0.241028	-0.285409	0.353901	-0.638061	-0.247424	-0.637506
8440	8.707555	-1.396493	1.294964	-0.554329	-0.063638	-0.081967	-0.736006	-0.241860	-0.284313	0.345676	-0.641522	-0.243606	-0.640010
8441	8.903328	-1.671374	0.814560	-0.557368	0.045025	-0.137490	-0.736563	-0.241309	-0.283477	0.337649	-0.642523	-0.239930	-0.644664
8442	10.092174	-1.273803	1.427057	-0.546629	0.264213	-0.253456	-0.732686	-0.243261	-0.290864	0.328824	-0.640740	-0.236119	-0.652360
8443	10.004186	-1.337792	1.539027	-0.551853	0.327717	-0.300824	-0.726425	-0.248488	-0.302540	0.320069	-0.637067	-0.232633	-0.661501
8444	10.897099	-0.133048	1.495397	-0.544188	0.069096	-0.182920	-0.721425	-0.250402	-0.312518	0.311218	-0.637984	-0.229111	-0.666054
8445	11.636797	0.535072	1.656076	-0.542769	-0.010783	-0.106104	-0.718791	-0.251092	-0.314475	0.303465	-0.639486	-0.225354	-0.669465
8446	10.201177	0.271482	0.566467	-0.547452	0.048229	-0.069642	-0.716704	-0.252321	-0.320566	0.295925	-0.641088	-0.220428	-0.672939
8447	9.412679	0.947799	0.499575	-0.556933	-0.035164	-0.016234	-0.718651	-0.249540	-0.324656	0.288932	-0.643337	-0.215411	-0.675451
8448	9.619991	0.602504	0.363019	-0.543651	-0.107373	-0.006784	-0.721020	-0.245804	-0.324599	0.281560	-0.647174	-0.210596	-0.676416
8449	9.564725	0.184825	0.751906	-0.539135	-0.114672	-0.003231	-0.720342	-0.242771	-0.322920	0.274493	-0.650380	-0.206059	-0.677642
8450	9.355857	0.296761	0.666374	-0.540545	-0.062649	0.021178	-0.721883	-0.237783	-0.325888	0.267678	-0.653594	-0.200636	-0.678903
8451	9.315799	0.446505	0.614020	-0.542606	-0.111475	0.041814	-0.723566	-0.232810	-0.324446	0.261078	-0.656880	-0.195392	-0.679829
8452	9.603904	0.536038	0.537738	-0.548655	-0.184926	0.002460	-0.724681	-0.231573	-0.321669	0.253374	-0.661607	-0.190709	-0.679491
8453	9.905161	0.481613	0.252848	-0.564828	-0.179672	0.032384	-0.727453	-0.232001	-0.315452	0.245939	-0.665806	-0.185582	-0.679541
8454	9.597434	0.615919	0.167200	-0.560966	-0.168424	0.078320	-0.730511	-0.230078	-0.309622	0.239114	-0.670518	-0.179594	-0.678953
8455	9.897854	0.613072	0.014618	-0.560448	-0.106554	0.115169	-0.732736	-0.228707	-0.304631	0.232966	-0.673914	-0.173002	-0.679438
8456	10.135809	0.449473	0.368869	-0.540194	-0.042454	0.091138	-0.736337	-0.229550	-0.297998	0.226996	-0.676738	-0.166491	-0.680279
8457	9.806567	0.365138	0.462060	-0.539417	0.072664	0.108050	-0.737714	-0.231485	-0.296905	0.221523	-0.677474	-0.159403	-0.683042
8458	10.338930	0.262702	0.846643	-0.554212	0.050407	0.091283	-0.738409	-0.231072	-0.295793	0.215641	-0.678979	-0.152241	-0.685061
8459	10.233265	-0.111257	1.220612	-0.543580	0.010751	0.082717	-0.739513	-0.232743	-0.291117	0.209509	-0.680374	-0.145670	-0.687006
8460	9.342690	-0.209304	0.874987	-0.545333	0.005289	0.079014	-0.740053	-0.236904	-0.285920	0.203408	-0.682301	-0.138957	-0.688318
8461	9.283990	-0.305252	0.929289	-0.577914	0.010629	0.101573	-0.741711	-0.238573	-0.281240	0.197033	-0.683761	-0.131620	-0.690163
8462	9.548000	-0.477837	1.032336	-0.559835	-0.003853	0.101901	-0.742396	-0.241355	-0.275201	0.190993	-0.685807	-0.124399	-0.691170
8463	9.777628	-0.698198	1.189114	-0.556006	0.030420	0.097323	-0.743768	-0.245097	-0.270544	0.184908	-0.686753	-0.117323	-0.693120
8464	9.683517	-0.865323	1.418214	-0.557461	0.086190	0.104874	-0.743621	-0.248432	-0.264930	0.179126	-0.687419	-0.109728	-0.695218
8465	9.461282	-0.970389	1.395523	-0.547523	0.075349	0.099691	-0.745272	-0.251763	-0.259303	0.173343	-0.687565	-0.102561	-0.697630
8466	9.668421	-0.908358	1.476699	-0.555493	0.085757	0.150889	-0.747464	-0.258133	-0.253564	0.168200	-0.688192	-0.094337	-0.699429
8467	9.784874	-1.014289	1.656513	-0.575547	0.102492	0.104552	-0.747587	-0.263128	-0.246863	0.162198	-0.687910	-0.086615	-0.702118
8468	9.696303	-1.220804	1.774906	-0.564575	0.098603	0.127655	-0.746332	-0.266607	-0.240157	0.156604	-0.688202	-0.078519	-0.704051
8469	9.733020	-1.105115	1.763902	-0.553807	0.095206	0.100401	-0.746318	-0.271607	-0.232493	0.150898	-0.687784	-0.071189	-0.706481
8470	9.671114	-1.103455	1.966914	-0.546356	0.107392	0.141969	-0.747275	-0.275631	-0.226464	0.145748	-0.687779	-0.063107	-0.708333
8471	9.431807	-1.009523	2.062829	-0.559120	0.115743	0.118726	-0.748643	-0.280342	-0.221404	0.140316	-0.686952	-0.055399	-0.710872
8472	9.685128	-1.056639	1.739265	-0.530565	0.050307	0.071753	-0.748637	-0.283270	-0.213305	0.134304	-0.687506	-0.048652	-0.711991
8473	9.608352	-0.998346	1.709724	-0.564633	-0.006910	0.039852	-0.750014	-0.286328	-0.206850	0.127583	-0.688216	-0.042291	-0.712947
8474	10.890238	-0.596718	1.534404	-0.539973	-0.136904	0.074877	-0.750284	-0.289953	-0.196551	0.121305	-0.691342	-0.035838	-0.711370
8475	8.192101	0.306516	1.054391	-0.553672	-0.092810	-0.040970	-0.751663	-0.293301	-0.185966	0.113419	-0.693073	-0.030945	-0.711216
8476	8.820590	0.552782	0.108543	-0.587222	-0.287838	0.036119	-0.751919	-0.300524	-0.173913	0.105825	-0.698274	-0.024675	-0.707535
8477	10.490972	0.851179	0.818129	-0.542434	-0.374735	0.078217	-0.753457	-0.300863	-0.153512	0.099405	-0.703917	-0.018824	-0.703040
8478	11.093842	0.241798	0.582516	-0.548840	-0.230119	0.036617	-0.756782	-0.304236	-0.133681	0.092345	-0.708055	-0.012980	-0.699973
8479	9.947522	0.561241	1.049200	-0.550458	-0.053944	0.067147	-0.758025	-0.307876	-0.118001	0.085582	-0.709055	-0.006489	-0.699910
8480	9.198361	0.703506	0.633054	-0.559939	0.005307	0.087788	-0.758999	-0.309578	-0.103957	0.079122	-0.709790	0.000672	-0.699955
8481	9.277005	0.769729	0.482415	-0.530809	-0.011451	0.134264	-0.760541	-0.309087	-0.083548	0.073389	-0.710042	0.007997	-0.700279
8482	9.761638	0.745680	0.216269	-0.546935	0.011974	0.149964	-0.763608	-0.308042	-0.062846	0.067973	-0.710529	0.015871	-0.700198
8483	10.022802	0.636000	0.714850	-0.568988	-0.011242	0.139249	-0.764191	-0.304784	-0.044483	0.061563	-0.710697	0.023893	-0.700392
8484	9.875416	0.520736	0.682509	-0.578120	-0.047646	0.181785	-0.768100	-0.301114	-0.022645	0.056170	-0.711897	0.032581	-0.699275
8485	10.034412	0.318309	0.930991	-0.557123	-0.195831	0.218321	-0.770088	-0.294421	0.002792	0.050978	-0.714416	0.041427	-0.696631
8486	9.175850	0.051828	0.732166	-0.573431	-0.274453	0.340493	-0.774171	-0.283444	0.029528	0.048023	-0.718467	0.052063	-0.691945
8487	9.156800	-0.171241	0.592133	-0.568796	-0.332548	0.186951	-0.775488	-0.271639	0.054599	0.042262	-0.722726	0.060531	-0.687180
8488	9.615726	-0.356247	0.451036	-0.563265	-0.354637	0.241191	-0.778603	-0.260103	0.078716	0.038159	-0.727746	0.069521	-0.681246
8489	10.300208	-0.510610	0.799754	-0.547909	-0.350916	0.227297	-0.778273	-0.244706	0.102984	0.033198	-0.731945	0.078316	-0.676034
8490	9.920793	-0.866492	0.697926	-0.553922	-0.304002	0.217090	-0.779602	-0.229857	0.126983	0.028828	-0.736087	0.086847	-0.670674
8491	9.985847	-1.366106	0.471473	-0.565808	-0.203302	0.245485	-0.779558	-0.210980	0.143436	0.023609	-0.738041	0.096241	-0.667440
8492	10.233456	-1.439611	0.558940	-0.539752	-0.095211	0.237201	-0.781718	-0.194166	0.158368	0.019342	-0.739164	0.104972	-0.665014
8493	10.163744	-1.212039	0.943062	-0.563248	-0.020587	0.165694	-0.783444	-0.181069	0.168987	0.012754	-0.738635	0.113216	-0.664407
8494	9.811934	-0.965445	0.993934	-0.545500	-0.021486	0.053515	-0.785022	-0.169483	0.176559	0.005813	-0.739035	0.119323	-0.662990
8495	9.735891	-0.769595	0.936281	-0.565211	0.060262	-0.009130	-0.783261	-0.161210	0.180764	-0.003374	-0.737630	0.125039	-0.663517
8496	9.637850	-0.707163	1.160409	-0.568630	0.147505	-0.092000	-0.786184	-0.156911	0.178075	-0.012994	-0.735991	0.129290	-0.664404
8497	9.559688	-0.676829	1.295474	-0.544639	0.237896	-0.138294	-0.788267	-0.154824	0.175081	-0.024120	-0.732311	0.132818	-0.667457
8498	9.659730	-0.686096	1.459734	-0.539900	0.272985	-0.134904	-0.787570	-0.155089	0.170939	-0.034207	-0.728927	0.135990	-0.670076
8499	9.503914	-0.659772	1.648101	-0.566401	0.263370	-0.156424	-0.790326	-0.156859	0.164880	-0.046017	-0.724657	0.139535	-0.673264
8500	9.113119	-0.909493	1.508863	-0.558989	0.258521	-0.128104	-0.790858	-0.160427	0.157682	-0.056236	-0.721223	0.143039	-0.675437
8501	13.042564	-1.044880	1.976246	-0.549646	0.046652	0.130615	-0.792370	-0.161366	0.149968	-0.063310	-0.718807	0.150719	-0.675716
8502	6.936243	0.418971	1.542859	-0.548924	-0.083873	-0.251779	-0.791397	-0.162056	0.148851	-0.074033	-0.720250	0.152699	-0.672638
8503	6.599159	0.127652	-0.555403	-0.551174	-0.172630	0.199899	-0.791553	-0.159874	0.158107	-0.079643	-0.720355	0.161763	-0.669760
8504	12.993885	1.118677	2.447460	-0.566800	-0.206191	0.210061	-0.788425	-0.147878	0.163717	-0.083999	-0.721822	0.170792	-0.665392
8505	11.767004	-0.469561	1.497988	-0.562215	-0.173437	-0.243431	-0.786625	-0.150127	0.174152	-0.095924	-0.723125	0.173750	-0.661589
8506	9.429873	0.447715	2.080396	-0.575860	0.067741	0.161474	-0.785248	-0.149317	0.179248	-0.102007	-0.720896	0.181666	-0.660985
8507	8.281241	0.916851	1.366380	-0.536063	0.047091	0.123001	-0.787781	-0.139640	0.179642	-0.109704	-0.717771	0.189298	-0.661011
8508	9.214683	0.744589	1.036054	-0.563721	0.001854	0.071831	-0.786687	-0.137023	0.181314	-0.116517	-0.716616	0.195877	-0.659180
8509	10.289809	0.581688	0.799660	-0.548044	-0.069480	-0.003416	-0.786717	-0.130678	0.184962	-0.125831	-0.715235	0.202266	-0.657035
8510	10.130535	0.727161	1.489241	-0.573205	0.012866	-0.034341	-0.786033	-0.129028	0.186903	-0.134194	-0.714178	0.207381	-0.654931
8511	9.407598	0.770149	1.066920	-0.560156	0.042308	-0.016798	-0.784653	-0.128205	0.187865	-0.144563	-0.711058	0.213617	-0.654114
8512	9.240078	0.627072	0.817471	-0.561779	0.058453	-0.009880	-0.785205	-0.128479	0.187316	-0.152595	-0.709172	0.218774	-0.652631
8513	9.350419	0.491186	0.838168	-0.561335	0.139733	-0.030717	-0.785890	-0.129994	0.186479	-0.163750	-0.704562	0.224642	-0.652927
8514	9.081150	0.516305	0.719862	-0.553142	0.291108	-0.039559	-0.786712	-0.130799	0.179587	-0.173038	-0.699621	0.228477	-0.654513
8515	9.995686	0.478698	1.021079	-0.557826	0.433691	-0.050060	-0.789068	-0.133396	0.169168	-0.185866	-0.690936	0.233081	-0.658585
8516	12.014316	-0.383250	2.008913	-0.552587	0.275377	-0.062041	-0.793767	-0.133492	0.159280	-0.195298	-0.686084	0.236610	-0.659669
8517	11.060403	-0.358757	1.488049	-0.540285	0.325505	-0.042910	-0.794297	-0.137753	0.152488	-0.207305	-0.678520	0.241423	-0.662080
8518	9.457776	-0.050333	1.665540	-0.568589	0.367306	0.110133	-0.795538	-0.136888	0.142308	-0.215052	-0.671343	0.247061	-0.664840
8519	8.350616	-0.244452	1.195641	-0.553822	0.168491	-0.042630	-0.798297	-0.137825	0.135015	-0.226432	-0.665535	0.252694	-0.664784
8520	9.349022	-0.897344	0.969648	-0.565034	-0.029278	-0.074146	-0.798282	-0.141140	0.134430	-0.234534	-0.664376	0.257506	-0.661278
8521	10.903689	-1.177584	1.386256	-0.535592	-0.003044	0.015648	-0.797713	-0.144734	0.133975	-0.243785	-0.660472	0.264320	-0.659151
8522	10.279551	-0.677976	1.821239	-0.571245	0.017490	-0.052212	-0.797692	-0.149151	0.132276	-0.251856	-0.658409	0.269245	-0.656180
8523	9.168073	-0.118700	1.647362	-0.549553	0.023027	-0.089295	-0.796841	-0.153427	0.129055	-0.262729	-0.654436	0.274711	-0.653622
8524	9.178579	-0.289115	1.455965	-0.550310	-0.051687	-0.195012	-0.797359	-0.161435	0.127048	-0.271941	-0.654006	0.277807	-0.648959
8525	9.497484	-0.511975	1.303397	-0.548378	-0.044518	-0.187912	-0.795374	-0.171935	0.124582	-0.283564	-0.651270	0.282277	-0.644794
8526	9.367334	-0.438575	1.317249	-0.555842	-0.073295	-0.191379	-0.793099	-0.185056	0.120157	-0.292596	-0.650898	0.285568	-0.639664
8527	9.222589	-0.497816	0.972608	-0.540813	-0.023231	-0.157031	-0.792497	-0.195404	0.114258	-0.303625	-0.647599	0.290135	-0.635805
8528	9.643942	-0.766308	0.967792	-0.554551	0.122265	-0.194303	-0.790375	-0.204645	0.107118	-0.313718	-0.644599	0.292147	-0.633027
8529	9.417740	-1.013575	1.386415	-0.553517	0.297967	-0.202545	-0.791696	-0.216198	0.090472	-0.327039	-0.637271	0.294131	-0.632786
8530	9.546152	-1.216444	1.533469	-0.566917	0.441518	-0.129281	-0.790522	-0.227743	0.069948	-0.338229	-0.629552	0.294996	-0.634226
8531	10.362583	-1.139800	1.473536	-0.545103	0.448707	-0.127121	-0.790460	-0.236494	0.040778	-0.350971	-0.619741	0.296579	-0.636224
8532	10.516313	-0.442159	1.900436	-0.551546	0.282405	-0.062380	-0.790966	-0.243332	0.018524	-0.360048	-0.613523	0.299093	-0.636002
8533	9.657064	-0.018789	1.500629	-0.568444	0.218959	-0.118908	-0.790386	-0.245760	-0.000248	-0.371360	-0.606246	0.302554	-0.634837
8534	9.712403	-0.239564	1.416041	-0.566919	0.125523	-0.049327	-0.791742	-0.249861	-0.013372	-0.379413	-0.601663	0.306494	-0.632541
8535	9.610991	-0.472034	1.621719	-0.554154	0.112497	-0.013773	-0.790897	-0.251211	-0.023867	-0.388268	-0.595117	0.311684	-0.630822
8536	9.199306	0.012097	1.728006	-0.561881	0.036591	0.011346	-0.791449	-0.249798	-0.032806	-0.394848	-0.591185	0.316918	-0.627820
8537	9.181023	0.423899	1.484247	-0.548271	-0.089253	-0.024816	-0.790340	-0.248809	-0.040384	-0.402313	-0.587193	0.323412	-0.623501
8538	10.312681	0.285518	1.747626	-0.556249	-0.189936	-0.032052	-0.790063	-0.248388	-0.042587	-0.407824	-0.586289	0.329813	-0.617388
8539	10.287828	-0.160188	1.936253	-0.548679	-0.128419	-0.066913	-0.789923	-0.248526	-0.042865	-0.415360	-0.582958	0.336059	-0.612128
8540	9.313226	-0.025380	1.646126	-0.537320	-0.069186	-0.058466	-0.788672	-0.250193	-0.040824	-0.421679	-0.580770	0.340868	-0.607208
8541	8.915645	0.086189	1.311998	-0.526688	-0.121525	-0.058071	-0.790324	-0.253526	-0.034782	-0.428675	-0.577398	0.346822	-0.602133
8542	8.862738	0.358787	0.799240	-0.560951	-0.081605	-0.068400	-0.789496	-0.254380	-0.027769	-0.435207	-0.575113	0.351845	-0.596695
8543	10.735523	0.166565	1.313498	-0.531111	-0.232962	-0.062364	-0.787559	-0.255514	-0.020491	-0.441249	-0.573026	0.358670	-0.590167
8544	9.255195	-1.060331	1.474132	-0.550452	-0.164591	-0.067016	-0.788254	-0.257771	-0.005625	-0.446955	-0.571691	0.364232	-0.583726
8545	10.405864	-1.444379	0.727900	-0.560154	-0.040878	0.022565	-0.786869	-0.259460	0.002616	-0.453281	-0.566502	0.370455	-0.579979
8546	10.453390	-0.466811	2.531385	-0.562124	-0.025228	0.083535	-0.788410	-0.256432	0.007758	-0.458282	-0.562216	0.376556	-0.576278
8547	10.128430	-0.666118	2.019425	-0.547355	-0.052445	-0.104620	-0.788263	-0.258368	0.007875	-0.465707	-0.558089	0.381279	-0.571209
8548	9.442225	-0.353292	2.277786	-0.569174	0.043908	0.002346	-0.787563	-0.259322	0.003312	-0.472157	-0.553435	0.385828	-0.567375
8549	9.258129	-0.719981	2.190314	-0.565527	0.007399	0.048534	-0.789364	-0.258199	-0.000935	-0.478384	-0.547116	0.391885	-0.564127
8550	9.379148	-0.902811	2.056893	-0.535986	-0.011571	-0.058923	-0.788937	-0.259839	-0.006744	-0.484622	-0.543783	0.395852	-0.559235
8551	9.325366	-0.964933	2.115644	-0.531738	-0.049267	-0.078125	-0.787677	-0.261756	-0.013388	-0.491289	-0.539300	0.400635	-0.554330
8552	8.896071	-1.204807	1.966683	-0.558152	-0.054272	-0.114785	-0.785713	-0.265874	-0.023506	-0.497941	-0.536566	0.404594	-0.548138
8553	9.183416	-1.480160	1.503073	-0.561000	-0.070074	-0.154484	-0.784032	-0.268329	-0.034569	-0.505328	-0.532574	0.408986	-0.541977
8554	9.577915	-1.745810	1.539334	-0.540392	0.023486	-0.145927	-0.782619	-0.272158	-0.048401	-0.512648	-0.529313	0.411556	-0.536322
8555	9.606076	-2.053157	1.494404	-0.534587	0.097751	-0.192348	-0.782035	-0.275833	-0.066359	-0.521181	-0.524075	0.413415	-0.531793
8556	10.624696	-1.730148	1.619904	-0.560037	0.073916	-0.119715	-0.778955	-0.279221	-0.089294	-0.528724	-0.519731	0.415875	-0.526667
8557	10.584283	-0.754103	2.319387	-0.549210	0.084322	-0.079760	-0.779089	-0.276112	-0.110209	-0.535863	-0.513477	0.419121	-0.523001
8558	9.012459	-0.831776	1.454994	-0.543701	0.093736	-0.144622	-0.777004	-0.274678	-0.127713	-0.543539	-0.509202	0.420874	-0.517826
8559	8.796241	-0.558783	0.840976	-0.568441	0.037832	-0.125971	-0.776854	-0.274213	-0.143420	-0.550670	-0.503616	0.424223	-0.512999
8560	9.961469	0.011483	0.852382	-0.554731	-0.044492	-0.177188	-0.773800	-0.273904	-0.155568	-0.557492	-0.500815	0.427201	-0.505852
8561	10.867097	0.259245	1.196317	-0.555734	-0.038993	-0.175263	-0.772135	-0.272773	-0.164802	-0.564039	-0.496629	0.430626	-0.499782
8562	10.235134	0.320678	1.496068	-0.553791	0.002618	-0.203940	-0.769631	-0.273572	-0.175717	-0.571388	-0.493488	0.432715	-0.492689
8563	9.622056	0.742000	1.402794	-0.554800	0.024757	-0.266080	-0.768647	-0.274784	-0.186487	-0.579174	-0.489426	0.434423	-0.486103
8564	9.669144	0.817787	1.590337	-0.553889	0.053941	-0.305162	-0.765578	-0.278492	-0.195782	-0.587805	-0.486535	0.434829	-0.478218
8565	9.290756	0.924478	1.268318	-0.571910	0.066564	-0.300191	-0.760569	-0.282199	-0.206883	-0.596247	-0.482104	0.435780	-0.471339
8566	9.433912	0.859455	1.447640	-0.569103	0.071763	-0.278061	-0.758336	-0.284385	-0.216432	-0.604748	-0.478491	0.436273	-0.463672
8567	9.351931	0.828409	1.423935	-0.562215	0.150920	-0.268756	-0.754158	-0.288511	-0.225602	-0.613310	-0.473066	0.436309	-0.457924
8568	9.603638	0.806842	1.319949	-0.539974	0.212879	-0.253784	-0.750127	-0.289863	-0.237637	-0.622364	-0.468162	0.434940	-0.452012
8569	10.250051	0.862158	0.770022	-0.564125	0.244283	-0.216054	-0.744155	-0.292331	-0.247906	-0.630950	-0.461433	0.434173	-0.447746
8570	10.005470	-0.164202	2.555185	-0.545492	0.149677	-0.141212	-0.739143	-0.297434	-0.254750	-0.638326	-0.455922	0.434600	-0.442490
8571	8.575644	-0.818832	1.153427	-0.554974	0.218234	0.036643	-0.737060	-0.297834	-0.260972	-0.644139	-0.447264	0.436324	-0.441204
8572	9.808776	-0.200788	1.144881	-0.557390	0.100554	0.118172	-0.738457	-0.293386	-0.267806	-0.648756	-0.439680	0.439769	-0.438636
8573	10.420988	-0.175918	1.873433	-0.538450	0.023256	-0.005772	-0.737638	-0.290481	-0.269160	-0.652797	-0.433373	0.443407	-0.435239
8574	9.712527	-0.900352	2.012931	-0.547471	0.016939	-0.013160	-0.736525	-0.292430	-0.265468	-0.657619	-0.427733	0.446630	-0.430236
8575	9.587076	-0.875353	2.020068	-0.552734	-0.005550	0.083319	-0.737912	-0.292437	-0.262563	-0.660575	-0.420640	0.451506	-0.427603
8576	10.193260	-0.960013	2.230398	-0.549218	-0.023631	0.095075	-0.739861	-0.290647	-0.259085	-0.663992	-0.414289	0.456134	-0.423582
8577	9.575406	-0.708841	2.358889	-0.560361	-0.021249	0.029366	-0.740558	-0.289540	-0.258792	-0.667174	-0.407633	0.460826	-0.419944
8578	9.181219	-0.470105	2.269775	-0.547558	-0.006944	0.031152	-0.740557	-0.290100	-0.256593	-0.671146	-0.401682	0.464618	-0.415144
8579	8.910200	-0.661699	2.272275	-0.553983	-0.013984	0.011578	-0.741120	-0.288586	-0.254368	-0.674379	-0.395112	0.469014	-0.411249
8580	8.964460	-0.779323	2.065734	-0.549351	0.004216	-0.009706	-0.741401	-0.287620	-0.253805	-0.678681	-0.389363	0.472273	-0.405891
8581	8.884032	-0.915851	1.791935	-0.553060	0.017454	-0.077084	-0.739727	-0.290665	-0.253573	-0.682775	-0.383317	0.475524	-0.400954
8582	9.616875	-1.133134	1.788547	-0.559972	0.086235	-0.098696	-0.738612	-0.292042	-0.255801	-0.688521	-0.377540	0.476980	-0.394832
8583	9.868385	-1.207780	1.682753	-0.560274	0.198290	-0.130311	-0.736125	-0.292905	-0.260545	-0.694609	-0.370423	0.477369	-0.390416
8584	10.433457	-0.649342	1.902875	-0.566988	0.149500	-0.102489	-0.733484	-0.293716	-0.268155	-0.700881	-0.363999	0.477890	-0.384565
8585	10.172288	-0.089323	1.930801	-0.567179	0.179095	-0.187582	-0.730288	-0.295083	-0.274948	-0.707047	-0.357478	0.478119	-0.379073
8586	10.140908	-0.435712	1.765584	-0.568650	0.204029	-0.155948	-0.725134	-0.300599	-0.282763	-0.714090	-0.351042	0.477390	-0.372751
8587	9.574931	-0.233830	1.406512	-0.542705	0.248395	-0.099373	-0.722220	-0.300580	-0.290780	-0.719818	-0.343538	0.476993	-0.369217
8588	9.002734	0.381248	1.424576	-0.557615	0.068504	-0.129444	-0.719722	-0.300287	-0.297688	-0.725121	-0.337923	0.478233	-0.362356
8589	9.618320	0.799401	1.288619	-0.552093	-0.099730	-0.049427	-0.719728	-0.298903	-0.298088	-0.726955	-0.332499	0.483157	-0.357128
8590	10.656790	0.454366	1.643824	-0.554988	-0.137752	-0.017229	-0.720294	-0.296137	-0.298193	-0.729305	-0.327284	0.488040	-0.350453
8591	10.042640	0.328317	1.735446	-0.546273	-0.045828	-0.033762	-0.721403	-0.295861	-0.297217	-0.731273	-0.321549	0.492149	-0.345882
8592	8.931682	0.487256	1.302685	-0.544291	-0.042487	-0.018022	-0.721122	-0.296971	-0.296265	-0.734354	-0.315783	0.495484	-0.339854
8593	8.994891	0.697347	1.343745	-0.546773	-0.163517	0.018116	-0.721958	-0.296424	-0.293634	-0.734586	-0.310464	0.501559	-0.335310
8594	9.546056	0.627665	1.189158	-0.546838	-0.177888	0.020969	-0.723621	-0.297549	-0.286741	-0.735931	-0.305152	0.507061	-0.328904
8595	9.942090	0.561937	1.124128	-0.535828	-0.178184	0.053022	-0.726116	-0.298538	-0.278186	-0.735465	-0.299918	0.513378	-0.324938
8596	9.723719	0.564266	1.276605	-0.537404	-0.136770	0.053582	-0.729450	-0.297588	-0.270569	-0.736816	-0.294108	0.518324	-0.319284
8597	9.551246	0.496457	1.079476	-0.542046	-0.016994	0.059835	-0.730551	-0.300370	-0.264386	-0.737800	-0.287824	0.522254	-0.316321
8598	9.555321	0.526122	1.190278	-0.556286	0.045417	0.039822	-0.732075	-0.300933	-0.260107	-0.741113	-0.280684	0.524480	-0.311269
8599	10.261728	0.452395	0.931637	-0.556793	0.104944	0.043136	-0.730949	-0.305642	-0.258096	-0.743355	-0.273742	0.526526	-0.308639
8600	11.178893	-0.037257	1.609954	-0.557939	0.087154	0.025632	-0.729549	-0.310504	-0.251816	-0.747069	-0.266425	0.527991	-0.303532
8601	9.604755	-0.344741	1.861929	-0.573499	0.191328	0.047437	-0.729534	-0.314800	-0.248552	-0.750149	-0.258660	0.528838	-0.301169
8602	8.505080	0.004287	1.311061	-0.547186	0.023488	0.052161	-0.730071	-0.319652	-0.243912	-0.752829	-0.251559	0.531258	-0.296194
8603	9.195148	-0.157514	1.249125	-0.556679	-0.064108	0.088096	-0.731452	-0.322023	-0.236482	-0.752722	-0.245190	0.535998	-0.293254
8604	10.093972	-0.383165	1.620097	-0.545961	-0.048172	0.023683	-0.730622	-0.323433	-0.228508	-0.754670	-0.238815	0.539276	-0.287439
8605	9.832123	-0.332055	1.801082	-0.553310	-0.063594	0.035136	-0.732005	-0.325109	-0.222174	-0.754739	-0.233068	0.543687	-0.283642
8606	9.276389	-0.504925	1.806170	-0.558618	-0.059313	0.054374	-0.734497	-0.325944	-0.218579	-0.756321	-0.226209	0.547268	-0.278039
8607	9.445151	-0.755501	1.707266	-0.560492	-0.106633	0.108612	-0.736722	-0.325135	-0.210835	-0.755444	-0.219734	0.552670	-0.274912
8608	9.955400	-0.709152	1.904183	-0.534942	-0.072374	0.099071	-0.737429	-0.323223	-0.202952	-0.756395	-0.212796	0.556435	-0.270121
8609	10.224997	-0.879961	1.910560	-0.531105	-0.014253	0.049252	-0.739231	-0.323505	-0.200047	-0.756650	-0.206852	0.559995	-0.266643
8610	9.924342	-0.726654	2.165354	-0.563602	0.036464	0.032583	-0.737715	-0.321289	-0.202379	-0.759168	-0.199615	0.561903	-0.260927
8611	9.454293	-0.791982	2.065237	-0.543932	-0.023167	0.034849	-0.740211	-0.320174	-0.203589	-0.759396	-0.193576	0.565573	-0.256854
8612	9.088395	-0.865067	1.602659	-0.535094	-0.049769	-0.019794	-0.742025	-0.316992	-0.202991	-0.760969	-0.187793	0.568354	-0.250268
8613	9.149322	-1.103457	1.411953	-0.560688	-0.056344	-0.075794	-0.739949	-0.315875	-0.207958	-0.761361	-0.182849	0.572143	-0.244025
8614	11.460793	-1.501652	0.345405	-0.552801	-0.013415	-0.011799	-0.740233	-0.313372	-0.212341	-0.763249	-0.176507	0.574386	-0.237438
8615	10.384374	-0.851009	1.291513	-0.552861	-0.001154	0.011828	-0.741361	-0.307265	-0.219162	-0.763662	-0.170437	0.577576	-0.232761
8616	9.273481	-0.445861	1.588070	-0.560698	-0.054837	-0.039432	-0.741521	-0.301168	-0.223647	-0.765089	-0.164469	0.580304	-0.225468
8617	9.202675	-0.531527	1.342682	-0.565261	-0.048189	-0.074926	-0.740274	-0.300326	-0.228472	-0.765291	-0.159435	0.583894	-0.219040
8618	9.696001	-0.659077	1.150161	-0.561287	0.002308	-0.075096	-0.741382	-0.299480	-0.232590	-0.767401	-0.153606	0.585527	-0.211326
8619	9.752480	-0.583137	1.371515	-0.554759	0.008087	-0.020197	-0.741948	-0.295590	-0.238335	-0.767878	-0.147851	0.588298	-0.205934
8620	9.541111	-0.439606	1.312211	-0.535182	-0.062382	-0.010710	-0.741129	-0.291424	-0.244777	-0.768743	-0.141921	0.590916	-0.199277
8621	9.480164	-0.363111	1.118155	-0.563751	-0.110527	-0.051436	-0.740029	-0.289208	-0.246831	-0.767849	-0.136916	0.595369	-0.192870
8622	9.740768	-0.459261	1.075390	-0.566301	-0.092611	-0.035609	-0.739767	-0.285610	-0.248174	-0.768402	-0.130915	0.598393	-0.185326
8623	9.712225	-0.345500	1.076575	-0.557155	-0.070884	-0.051550	-0.740746	-0.282558	-0.251030	-0.767826	-0.125911	0.602113	-0.179023
8624	9.634828	-0.257618	1.140931	-0.554446	-0.070921	-0.049757	-0.740754	-0.280621	-0.251286	-0.768516	-0.120173	0.604614	-0.171416
8625	9.740732	-0.321079	1.146330	-0.567882	-0.031042	-0.067838	-0.741591	-0.278813	-0.254155	-0.768383	-0.115110	0.607612	-0.164753
8626	9.851318	-0.333555	1.194642	-0.549434	0.017550	-0.069672	-0.741872	-0.277143	-0.257306	-0.770061	-0.109387	0.608580	-0.157068
8627	9.825588	-0.416934	1.359899	-0.549358	0.016379	-0.041379	-0.739663	-0.274504	-0.262810	-0.770279	-0.104137	0.610746	-0.151049
8628	9.672640	-0.378398	1.185717	-0.560419	-0.024284	-0.023584	-0.739942	-0.273529	-0.264865	-0.771191	-0.097804	0.612386	-0.143815
8629	9.672450	-0.339464	1.228772	-0.546012	-0.049694	-0.010871	-0.740235	-0.269653	-0.266340	-0.770404	-0.092435	0.615524	-0.138076
8630	9.683171	-0.325851	1.098139	-0.543241	-0.046112	-0.009082	-0.740799	-0.267024	-0.266860	-0.770841	-0.086249	0.617375	-0.131197
8631	9.696975	-0.306003	1.194541	-0.583848	0.010096	-0.026709	-0.740664	-0.265772	-0.269467	-0.770795	-0.080353	0.619559	-0.124763
8632	9.685732	-0.119969	1.177984	-0.556726	-0.004411	-0.029819	-0.740806	-0.264660	-0.271246	-0.771685	-0.074102	0.620660	-0.117439
8633	9.799965	-0.046207	1.109359	-0.550513	-0.027856	-0.028682	-0.740266	-0.260642	-0.274379	-0.771010	-0.068898	0.623228	-0.111282
8634	9.665655	0.181800	1.111827	-0.550437	-0.020832	-0.009260	-0.740832	-0.257315	-0.276960	-0.771508	-0.062528	0.624489	-0.104297
8635	10.084942	0.087550	1.146142	-0.553105	0.010197	-0.046565	-0.740292	-0.253014	-0.282158	-0.771238	-0.057534	0.626341	-0.097871
8636	10.016316	0.166393	1.319310	-0.542870	0.085402	-0.099997	-0.738914	-0.250234	-0.287929	-0.773106	-0.052207	0.625730	-0.089679
8637	9.774903	0.119513	1.308076	-0.554226	0.164859	-0.116597	-0.737802	-0.249659	-0.295513	-0.774807	-0.047869	0.624985	-0.082317
8638	9.785475	0.138096	1.199132	-0.564828	0.207199	-0.109894	-0.734896	-0.247984	-0.302410	-0.778083	-0.042113	0.622388	-0.073800
8639	9.666616	-0.009945	2.135957	-0.556168	0.160283	-0.113131	-0.731292	-0.247135	-0.311113	-0.779622	-0.037738	0.621572	-0.066428
8640	9.631337	-0.216002	1.609187	-0.555520	0.224805	-0.074604	-0.728248	-0.244622	-0.321036	-0.782899	-0.031673	0.618576	-0.058567
8641	9.052147	0.097901	1.761087	-0.546564	0.190093	-0.033678	-0.725768	-0.239619	-0.330928	-0.784606	-0.026410	0.617202	-0.052518
8642	9.274620	0.294876	1.797248	-0.554295	0.101527	0.003999	-0.724406	-0.232403	-0.340513	-0.786121	-0.019527	0.616063	-0.045818
8643	10.055288	0.208527	1.913138	-0.542057	0.029472	0.004728	-0.722761	-0.227833	-0.344063	-0.785719	-0.014088	0.617106	-0.040343
8644	10.246177	0.102429	2.141176	-0.545486	0.074669	-0.008845	-0.721672	-0.222851	-0.346777	-0.786781	-0.007538	0.616276	-0.033518
8645	9.664074	0.060942	1.876651	-0.556276	0.065401	0.018398	-0.720580	-0.217858	-0.352661	-0.786737	-0.001716	0.616648	-0.028061
8646	9.381445	0.087189	1.925058	-0.572846	0.033066	0.012154	-0.721842	-0.213700	-0.354952	-0.787139	0.005491	0.616387	-0.021213
8647	9.330243	-0.079303	1.912488	-0.562269	-0.013664	-0.007814	-0.721296	-0.211763	-0.356039	-0.786045	0.011017	0.617884	-0.015230
8648	9.558438	-0.020761	1.457310	-0.552878	0.046110	-0.041611	-0.720596	-0.213422	-0.356475	-0.786493	0.017232	0.617310	-0.007763
8649	9.962499	-0.014940	1.635493	-0.554067	0.052294	-0.122090	-0.719748	-0.217993	-0.354185	-0.786138	0.021200	0.617688	-0.000036
8650	10.073279	-0.243764	1.865007	-0.562305	0.043327	-0.123034	-0.719023	-0.225877	-0.353307	-0.786415	0.026543	0.617065	0.008831
8651	8.457954	-0.491253	1.236923	-0.538529	0.032176	-0.117712	-0.716912	-0.234602	-0.349553	-0.785716	0.030375	0.617624	0.016386
8652	9.834724	-1.201864	1.049725	-0.556908	-0.063873	-0.032212	-0.717447	-0.239587	-0.346568	-0.784558	0.036772	0.618511	0.023699
8653	10.526457	-1.128928	1.816292	-0.549245	0.000568	0.017136	-0.716899	-0.238207	-0.346282	-0.783396	0.042678	0.619353	0.029503
8654	9.779884	-1.317403	1.838722	-0.558049	0.048460	-0.004670	-0.716351	-0.236685	-0.347098	-0.783501	0.049358	0.618351	0.036490
8655	9.764023	-1.255596	2.045835	-0.563415	0.023395	0.078572	-0.716371	-0.230721	-0.353377	-0.782548	0.056480	0.618615	0.041765
8656	9.451812	-1.165643	2.204709	-0.561094	0.104339	0.088657	-0.718634	-0.218253	-0.359848	-0.783268	0.064297	0.616531	0.047398
8657	8.902736	-1.633781	2.143017	-0.572114	0.088446	0.049533	-0.716599	-0.206618	-0.368566	-0.782964	0.071379	0.615635	0.053532
8658	9.076613	-1.700419	2.095207	-0.559281	0.120180	0.022978	-0.714426	-0.194984	-0.377009	-0.783668	0.078320	0.613275	0.060196
8659	8.947550	-2.071445	1.756440	-0.571908	0.124889	0.005051	-0.712676	-0.181272	-0.386668	-0.783616	0.085127	0.611688	0.067363
8660	10.117189	-2.144115	2.132590	-0.559315	0.115860	0.014312	-0.711206	-0.166867	-0.396318	-0.784104	0.091945	0.609286	0.074151
8661	9.690867	-2.014025	2.397493	-0.540834	0.169730	0.021183	-0.709606	-0.151500	-0.408916	-0.784517	0.098703	0.606813	0.081052
8662	9.196277	-2.027492	2.064888	-0.551680	0.197280	-0.035817	-0.708273	-0.137788	-0.417333	-0.785768	0.104642	0.603121	0.088679
8663	10.045560	-1.673995	2.257925	-0.560772	0.204446	-0.014526	-0.703604	-0.126430	-0.427041	-0.786325	0.111453	0.599937	0.096674
8664	9.391748	-1.298703	2.104816	-0.537434	0.155543	-0.005185	-0.699368	-0.111202	-0.435741	-0.786994	0.117586	0.596735	0.103544
8665	8.921917	-1.128627	1.779795	-0.560100	-0.004957	0.016709	-0.699699	-0.097499	-0.440285	-0.784937	0.125283	0.596601	0.110664
8666	9.319090	-1.108026	1.609910	-0.547918	-0.058442	-0.046422	-0.699320	-0.088646	-0.441714	-0.782780	0.131509	0.596732	0.117780
8667	10.026777	-1.020880	1.574165	-0.549739	-0.037364	-0.074724	-0.699891	-0.084495	-0.442356	-0.779962	0.138097	0.597208	0.126221
8668	10.553188	-0.658957	2.016394	-0.582813	-0.085092	-0.053453	-0.701023	-0.078962	-0.442428	-0.777213	0.144820	0.597557	0.133767
8669	10.072031	-0.109359	2.088220	-0.557463	-0.050434	-0.117095	-0.703381	-0.078270	-0.441024	-0.773928	0.150942	0.598200	0.142861
8670	10.008850	-0.011659	2.191105	-0.567010	-0.067531	-0.214417	-0.703651	-0.080068	-0.440489	-0.770801	0.155407	0.598654	0.152734
8671	9.627034	0.029953	2.278129	-0.555794	-0.004385	-0.234213	-0.704589	-0.087534	-0.440007	-0.767565	0.159750	0.598793	0.163616
8672	9.224221	0.321237	2.082133	-0.553838	0.046500	-0.285847	-0.703180	-0.093065	-0.440627	-0.765408	0.162745	0.597601	0.174747
8673	9.148489	0.480479	1.966903	-0.562321	0.000655	-0.292731	-0.702190	-0.097764	-0.441923	-0.761843	0.166228	0.597667	0.186435
8674	9.381131	0.531551	1.866963	-0.565167	-0.025539	-0.280160	-0.701335	-0.103298	-0.441573	-0.758587	0.169665	0.597344	0.197330
8675	9.598884	0.520029	1.789487	-0.563168	0.003311	-0.280267	-0.700490	-0.106479	-0.442026	-0.754906	0.173083	0.597164	0.208695
8676	9.449306	0.443379	1.747053	-0.549738	0.076467	-0.209827	-0.697714	-0.107724	-0.443577	-0.753007	0.176650	0.594955	0.218643
8677	9.509470	0.509053	1.490137	-0.542103	0.123157	-0.194068	-0.695348	-0.109234	-0.448849	-0.751015	0.180137	0.592609	0.228781
8678	10.680082	0.188372	1.622616	-0.547257	0.147179	-0.144544	-0.693821	-0.109503	-0.452173	-0.750083	0.184075	0.588971	0.237920
8679	9.703230	-0.677430	2.070891	-0.555411	0.237329	-0.065908	-0.689666	-0.108107	-0.459222	-0.749792	0.188769	0.584209	0.246735
8680	8.883941	-0.555942	1.353061	-0.555175	0.194835	0.042164	-0.686615	-0.107817	-0.465447	-0.750132	0.194742	0.578985	0.253287
8681	10.524371	0.131248	2.377273	-0.562043	0.082554	-0.070085	-0.683578	-0.104772	-0.468747	-0.747795	0.200306	0.576377	0.261667
8682	9.300159	-0.410651	2.206169	-0.575231	0.031985	-0.167551	-0.682453	-0.108643	-0.469485	-0.744929	0.204938	0.574190	0.270900
8683	8.725743	-0.876701	1.680604	-0.553622	-0.142134	0.037971	-0.682993	-0.111821	-0.469927	-0.740440	0.212898	0.574333	0.276703
8684	10.318542	-0.523240	1.843653	-0.548641	-0.186891	0.025398	-0.687024	-0.109058	-0.466283	-0.736053	0.220490	0.574631	0.281797
8685	10.352774	-0.359958	2.484458	-0.543413	-0.153706	-0.061442	-0.689801	-0.108516	-0.461017	-0.730728	0.227255	0.575261	0.288905
8686	9.230405	-0.320718	2.219755	-0.561728	-0.193415	-0.058086	-0.694084	-0.112118	-0.455645	-0.725574	0.234069	0.575813	0.295286
8687	9.262154	0.074325	2.051013	-0.547009	-0.193154	0.007613	-0.696857	-0.112545	-0.449975	-0.720040	0.241832	0.576508	0.301160
8688	9.580049	-0.038647	2.080841	-0.543425	-0.186591	-0.018875	-0.699917	-0.110480	-0.445105	-0.715119	0.248735	0.576760	0.306730
8689	9.392354	-0.222100	1.923679	-0.573955	-0.146953	-0.005376	-0.701724	-0.110079	-0.439572	-0.709768	0.256373	0.576526	0.313241
8690	9.407343	-0.443165	1.752169	-0.543541	-0.104157	0.028316	-0.705189	-0.110223	-0.435135	-0.705942	0.263256	0.575241	0.318496
8691	9.624892	-0.330911	1.760290	-0.554190	-0.044377	0.002228	-0.707691	-0.108145	-0.434819	-0.701771	0.270026	0.573480	0.325153
8692	9.777996	-0.476218	1.863181	-0.560214	0.026204	-0.027461	-0.707838	-0.106491	-0.433146	-0.698858	0.275607	0.570437	0.332023
8693	9.599212	-0.470077	1.892344	-0.534606	0.062228	-0.041574	-0.706600	-0.104275	-0.435201	-0.695599	0.280859	0.567398	0.339588
8694	9.569566	-0.423285	2.003000	-0.542731	0.082212	-0.055952	-0.704668	-0.102057	-0.438088	-0.693095	0.285437	0.563739	0.346906
8695	9.377186	-0.313551	1.968209	-0.541746	0.116782	-0.095100	-0.703014	-0.099282	-0.442484	-0.689931	0.289726	0.560059	0.355512
8696	9.093706	-0.404898	1.759410	-0.549622	0.167440	-0.116795	-0.700251	-0.096223	-0.449505	-0.687771	0.293047	0.555404	0.364171
8697	9.263748	-0.561989	1.541073	-0.546743	0.181832	-0.113286	-0.696255	-0.090129	-0.455678	-0.684998	0.296711	0.550732	0.373409
8698	11.300017	-0.555041	1.610753	-0.555828	0.123227	0.021847	-0.692531	-0.085280	-0.461447	-0.683196	0.301904	0.545691	0.379894
8699	10.554048	-0.596638	1.935968	-0.560096	0.053382	-0.034564	-0.693958	-0.074897	-0.464362	-0.679301	0.307637	0.542041	0.387428
8700	9.679728	-0.289514	1.866061	-0.553477	0.178309	0.084921	-0.690360	-0.073231	-0.469061	-0.678461	0.312971	0.535769	0.393308
8701	8.748928	0.347392	1.149878	-0.566407	0.153390	0.051231	-0.689163	-0.060357	-0.474728	-0.676099	0.318898	0.530053	0.400297
8702	9.145401	0.164968	0.972594	-0.567560	-0.063152	0.091538	-0.687688	-0.048461	-0.477374	-0.672522	0.326344	0.526777	0.404624
8703	10.860039	-0.063996	1.634856	-0.555089	-0.128720	0.180841	-0.689668	-0.039340	-0.474646	-0.668074	0.335749	0.523975	0.407920
8704	10.589431	-0.346081	1.850978	-0.565777	-0.043125	0.081009	-0.691912	-0.033258	-0.472774	-0.664481	0.342825	0.520422	0.412428
8705	9.193952	-0.236919	1.672839	-0.546979	0.039371	0.097267	-0.692754	-0.030206	-0.475080	-0.661018	0.349800	0.515869	0.417820
8706	8.990414	0.061204	1.611800	-0.559102	0.104589	0.163072	-0.690291	-0.023581	-0.473238	-0.659554	0.356335	0.509736	0.422118
8707	9.438773	-0.047863	1.624497	-0.568792	0.028468	0.122810	-0.690030	-0.018869	-0.477052	-0.655913	0.363848	0.504861	0.427211
8708	9.727577	0.006692	1.751553	-0.560220	-0.031635	0.093262	-0.689617	-0.018595	-0.476501	-0.652334	0.370765	0.500906	0.431378
8709	9.675305	0.122701	1.702007	-0.561933	-0.002618	0.073608	-0.690707	-0.022881	-0.475709	-0.647882	0.377824	0.496766	0.436716
8710	9.399194	-0.020172	1.761956	-0.552438	0.086930	0.025321	-0.690823	-0.028134	-0.476038	-0.644824	0.382853	0.491752	0.442500
8711	9.757153	-0.055062	1.952736	-0.552351	0.123261	-0.003150	-0.689238	-0.042237	-0.477023	-0.640918	0.387771	0.486569	0.449565
8712	9.648977	0.139180	1.991786	-0.564194	0.025029	-0.093802	-0.688340	-0.058139	-0.477193	-0.635972	0.392264	0.483061	0.456422
8713	9.671091	0.233726	1.676614	-0.561221	-0.066508	-0.132982	-0.687031	-0.073080	-0.475427	-0.628865	0.397590	0.481156	0.463616
8714	9.321649	0.043593	1.833831	-0.561295	-0.058976	-0.174711	-0.688887	-0.093836	-0.469008	-0.622239	0.401937	0.479271	0.470707
8715	9.404723	-0.328588	1.523784	-0.553320	-0.013016	-0.080259	-0.689634	-0.114588	-0.464528	-0.616068	0.407039	0.476235	0.477472
8716	10.931533	-0.559117	2.133161	-0.536957	-0.160163	-0.039986	-0.694526	-0.138948	-0.453298	-0.609817	0.413256	0.474632	0.481733
8717	9.435369	-0.682539	1.757218	-0.566703	-0.117367	-0.093095	-0.694990	-0.162348	-0.442367	-0.602296	0.419286	0.472743	0.487805
8718	9.099376	-0.376528	1.664859	-0.574493	-0.265303	0.027124	-0.697421	-0.179251	-0.429976	-0.595261	0.427523	0.471356	0.490625
8719	9.853325	-0.585701	1.434242	-0.561896	-0.306060	0.054199	-0.703454	-0.197553	-0.409988	-0.587289	0.436614	0.470389	0.493147
8720	9.976806	-0.580014	1.694948	-0.545167	-0.367113	0.022937	-0.709211	-0.215578	-0.390000	-0.579343	0.445349	0.470398	0.494724
8721	9.850095	-0.730446	1.469687	-0.572426	-0.259342	0.073230	-0.714956	-0.237490	-0.365502	-0.571776	0.454123	0.468461	0.497381
8722	9.653055	-0.834584	1.620908	-0.578525	-0.082982	0.097669	-0.720181	-0.249699	-0.348905	-0.566790	0.461011	0.464076	0.500850
8723	9.844049	-0.824429	1.891138	-0.547103	-0.062758	0.236828	-0.721270	-0.256369	-0.337660	-0.562904	0.468877	0.458538	0.503028
8724	9.483461	-0.634230	1.802520	-0.570341	0.009570	0.217490	-0.723890	-0.261379	-0.325834	-0.559922	0.475752	0.451987	0.505822
8725	9.390081	-0.706946	1.672989	-0.566684	0.005916	0.220186	-0.726785	-0.266518	-0.316490	-0.556303	0.482790	0.445560	0.508839
8726	9.366886	-1.012946	1.405836	-0.560901	0.071189	0.172051	-0.729137	-0.267348	-0.314826	-0.553380	0.488421	0.438761	0.512546
8727	10.139877	-0.977706	1.636350	-0.544845	0.022325	0.196576	-0.732043	-0.269019	-0.309030	-0.549843	0.494686	0.432510	0.515649
8728	10.140931	-0.600375	1.680476	-0.561242	0.068201	0.117409	-0.731501	-0.270181	-0.303984	-0.546210	0.499779	0.426199	0.519836
8729	9.930218	-0.285292	1.619257	-0.559604	0.057588	0.093608	-0.732325	-0.271701	-0.303856	-0.541736	0.504772	0.420387	0.524406
8730	9.695157	-0.125000	1.511476	-0.554552	0.051311	-0.013358	-0.733981	-0.274059	-0.300420	-0.536555	0.508767	0.415565	0.529689
8731	8.654234	-0.529332	1.111481	-0.546004	0.079914	-0.006602	-0.731737	-0.280846	-0.298714	-0.531286	0.512384	0.410615	0.535344
8732	9.446193	-0.522545	1.062024	-0.561512	0.043553	0.047568	-0.731732	-0.282516	-0.295559	-0.526524	0.516939	0.405094	0.539857
8733	9.869176	0.120910	1.595477	-0.552853	0.053317	-0.033634	-0.730882	-0.287644	-0.292861	-0.520587	0.520558	0.400587	0.545470
8734	9.201228	-0.025567	1.457874	-0.535757	0.003416	-0.012930	-0.731154	-0.289313	-0.289704	-0.515024	0.524691	0.396310	0.549898
8735	9.526423	0.637919	1.232590	-0.557765	-0.040957	0.031479	-0.731152	-0.289587	-0.290396	-0.508919	0.529757	0.392013	0.553792
8736	9.899495	0.684831	1.381363	-0.578626	-0.035531	0.044547	-0.733657	-0.287375	-0.288424	-0.503133	0.535109	0.386984	0.557458
8737	10.593156	0.533219	1.792858	-0.560084	0.001696	0.109217	-0.733384	-0.286827	-0.287041	-0.498133	0.540144	0.381389	0.560937
8738	10.471586	0.560900	2.232435	-0.550955	0.030615	0.091411	-0.733249	-0.286561	-0.283868	-0.493580	0.544739	0.375430	0.564526
8739	9.419363	0.601512	2.257551	-0.556590	0.016456	0.052297	-0.735602	-0.286828	-0.285232	-0.488126	0.548897	0.370388	0.568558
8740	8.768952	0.753003	1.870160	-0.554171	-0.068708	0.096985	-0.736994	-0.285729	-0.281900	-0.482781	0.554587	0.365230	0.570932
8741	9.146521	0.783665	1.743678	-0.553668	-0.129847	0.088607	-0.738389	-0.284355	-0.278014	-0.476675	0.560447	0.361260	0.572862
8742	9.685270	0.760394	1.656238	-0.544834	-0.161214	0.073091	-0.741994	-0.284923	-0.271097	-0.470397	0.566824	0.357293	0.574264
8743	9.984527	0.792426	1.669977	-0.557039	-0.062717	0.051176	-0.742969	-0.284801	-0.265434	-0.464244	0.571489	0.353080	0.577245
8744	9.685464	0.811135	1.655672	-0.558309	0.023735	0.052342	-0.744218	-0.284385	-0.264869	-0.458805	0.575607	0.347393	0.580942
8745	9.172758	1.009633	1.581661	-0.559681	0.104927	0.035827	-0.744211	-0.285904	-0.265574	-0.453572	0.578064	0.341784	0.585917
8746	9.217769	1.056556	1.402288	-0.552619	0.094529	-0.011773	-0.744479	-0.287695	-0.267383	-0.447861	0.580756	0.336185	0.590866
8747	9.514681	1.037650	1.382773	-0.542247	0.170408	-0.035059	-0.743634	-0.290456	-0.269349	-0.442344	0.581641	0.330993	0.597051
8748	11.218842	0.446334	1.667354	-0.539058	0.253516	-0.042350	-0.741685	-0.292111	-0.272139	-0.437403	0.581995	0.324423	0.603912
8749	9.751249	0.135458	1.870904	-0.584797	0.351091	-0.070373	-0.738739	-0.300126	-0.276243	-0.432089	0.580653	0.317493	0.612649
8750	8.808187	0.063912	1.459817	-0.556879	0.236407	0.032209	-0.734980	-0.303436	-0.281408	-0.427656	0.581699	0.309893	0.618631
8751	10.249197	-0.321584	1.546753	-0.577409	0.108039	0.107308	-0.734416	-0.304804	-0.286667	-0.423008	0.584248	0.302992	0.622828
8752	10.713001	-0.471264	2.035847	-0.547038	0.062400	0.061110	-0.736635	-0.304811	-0.282788	-0.417892	0.587433	0.296601	0.626352
8753	9.483841	-0.610217	1.763611	-0.549766	-0.056757	-0.026910	-0.736070	-0.308845	-0.276077	-0.410889	0.590871	0.292954	0.629459
8754	9.169813	-0.777650	1.722410	-0.550614	-0.120959	0.093702	-0.739380	-0.313562	-0.269067	-0.404991	0.596461	0.287591	0.630482
8755	9.748330	-1.091006	1.657483	-0.556815	-0.117532	0.122882	-0.742709	-0.314414	-0.259673	-0.399430	0.601469	0.282528	0.631560
8756	10.199064	-0.979976	2.090533	-0.552879	-0.061832	0.143019	-0.746186	-0.311928	-0.256311	-0.394389	0.606499	0.276016	0.632797
8757	9.530504	-0.807967	1.874478	-0.556586	-0.056087	0.100373	-0.746608	-0.310547	-0.255466	-0.388923	0.610457	0.270722	0.634658
8758	9.167378	-0.843537	2.003412	-0.554888	-0.085137	0.118179	-0.750087	-0.306523	-0.257053	-0.383352	0.615546	0.264614	0.635707
8759	9.302209	-0.984713	1.975814	-0.571493	-0.126428	0.111172	-0.752876	-0.302791	-0.254511	-0.377512	0.620411	0.259536	0.636566
8760	9.254226	-0.989485	1.937275	-0.545920	-0.070113	0.047423	-0.755934	-0.300717	-0.252398	-0.371158	0.624757	0.254258	0.638180
8761	9.202687	-0.917700	1.772250	-0.549390	-0.023773	0.006411	-0.754834	-0.298783	-0.252524	-0.364825	0.627457	0.249989	0.640864
8762	9.575819	-1.149089	1.469909	-0.548888	0.063041	-0.024133	-0.755951	-0.295443	-0.258135	-0.358130	0.629648	0.244543	0.644581
8763	9.687846	-1.357113	1.549394	-0.561176	0.105947	0.019684	-0.755547	-0.291269	-0.266094	-0.352487	0.630702	0.238974	0.648737
8764	10.108560	-1.246982	1.808537	-0.537478	0.124679	0.033203	-0.756115	-0.285981	-0.275964	-0.346918	0.632180	0.232466	0.652653
8765	9.894064	-0.668529	1.739552	-0.540750	0.221528	-0.014282	-0.753918	-0.278753	-0.289007	-0.341646	0.631289	0.226758	0.658280
8766	9.705004	-0.126175	2.105828	-0.571639	0.175227	-0.159426	-0.752268	-0.272338	-0.306743	-0.333294	0.631332	0.221825	0.664175
8767	8.742726	-0.097343	1.111375	-0.554561	0.118387	-0.167870	-0.749226	-0.268571	-0.319139	-0.325279	0.631056	0.218501	0.669492
8768	10.391468	-0.071314	0.751301	-0.550683	-0.034463	-0.081602	-0.747584	-0.262184	-0.328050	-0.317247	0.633956	0.214179	0.671998
8769	10.466816	0.249657	1.146269	-0.558854	-0.027426	-0.057818	-0.748172	-0.252476	-0.336357	-0.309814	0.636070	0.210229	0.674711
8770	9.822600	0.205150	1.108971	-0.543252	0.064880	0.078781	-0.748206	-0.241924	-0.349073	-0.304405	0.638141	0.203308	0.677333
8771	9.819233	0.482247	1.364402	-0.571017	0.022216	0.029201	-0.747711	-0.226128	-0.359120	-0.298046	0.639951	0.197687	0.680111
8772	10.118400	0.351484	1.621564	-0.538610	-0.004691	0.001469	-0.749131	-0.216136	-0.368659	-0.291321	0.642515	0.192198	0.682178
8773	9.618776	0.214126	1.565780	-0.548579	-0.004625	-0.007612	-0.750280	-0.205047	-0.375983	-0.284535	0.644307	0.187455	0.684667
8774	9.165808	0.453929	1.587871	-0.543638	-0.071159	-0.030209	-0.748790	-0.196327	-0.379214	-0.277017	0.647576	0.182645	0.685965
8775	9.407926	0.325727	1.424685	-0.573077	-0.126665	-0.050518	-0.749922	-0.190652	-0.380250	-0.268760	0.650902	0.178743	0.687128
8776	9.497138	0.244765	1.705732	-0.572331	-0.140984	-0.061927	-0.753394	-0.188431	-0.380339	-0.260128	0.655038	0.174290	0.687664
8777	9.486041	0.245999	1.891770	-0.537521	-0.092576	-0.053866	-0.754519	-0.184976	-0.378778	-0.252347	0.657544	0.170709	0.689068
8778	9.101241	0.194042	1.697164	-0.562707	-0.076528	-0.026912	-0.756191	-0.182340	-0.380255	-0.244498	0.660730	0.165555	0.690108
8779	9.859455	-0.315247	1.394992	-0.564223	-0.093478	0.063512	-0.756053	-0.182483	-0.378740	-0.237953	0.663641	0.160023	0.690907
8780	10.260553	-0.112164	1.428430	-0.553411	-0.128196	0.117036	-0.760076	-0.182354	-0.373192	-0.232005	0.667839	0.153303	0.690408
8781	10.435369	0.035670	1.672985	-0.539568	-0.020020	0.005997	-0.761987	-0.189970	-0.368567	-0.225173	0.669323	0.148512	0.692277
8782	9.323558	-0.117840	1.509477	-0.552145	0.160527	-0.041500	-0.760156	-0.197169	-0.367552	-0.217880	0.668914	0.142577	0.696243
8783	9.188202	-0.601561	1.304858	-0.567332	0.148288	0.021127	-0.758325	-0.204086	-0.368189	-0.211399	0.668087	0.136408	0.700259
8784	9.595128	-1.255379	1.108659	-0.556429	-0.019321	0.022293	-0.756914	-0.210455	-0.366748	-0.204409	0.670261	0.130288	0.701421
8785	10.927069	-1.390161	1.376564	-0.554257	-0.135145	0.092274	-0.759942	-0.216556	-0.359479	-0.198424	0.673412	0.124518	0.701170
8786	10.116814	-1.177086	1.401847	-0.568246	-0.134185	-0.015961	-0.761584	-0.222659	-0.352910	-0.190405	0.677029	0.119193	0.700836
8787	9.344443	-1.089219	1.150630	-0.553480	-0.131148	0.030060	-0.763493	-0.231534	-0.343885	-0.183635	0.679832	0.114249	0.700752
8788	9.755449	-1.180154	1.320219	-0.567717	-0.093457	0.058034	-0.767227	-0.234454	-0.336440	-0.176719	0.682917	0.107749	0.700560
8789	10.033228	-1.194710	1.590609	-0.560700	-0.107587	0.025514	-0.768888	-0.235849	-0.331477	-0.169943	0.685273	0.102700	0.700695
8790	9.601548	-0.978931	1.656429	-0.558877	-0.098574	0.019223	-0.770406	-0.237511	-0.329690	-0.162564	0.688186	0.096850	0.700423
8791	9.137789	-0.897631	1.438696	-0.553298	-0.099803	0.047531	-0.771645	-0.239728	-0.327359	-0.156301	0.690313	0.091600	0.700462
8792	9.271537	-0.987030	1.574814	-0.576742	-0.069958	0.047967	-0.773047	-0.236414	-0.324832	-0.149106	0.692809	0.084993	0.700399
8793	9.428371	-1.191592	1.480245	-0.569456	-0.078161	0.056075	-0.774716	-0.235312	-0.322463	-0.142890	0.694558	0.079366	0.700623
8794	9.343628	-1.215070	1.504781	-0.560299	-0.064669	0.052539	-0.777075	-0.234338	-0.322573	-0.135971	0.696812	0.072893	0.700465
8795	9.250896	-1.237892	1.625962	-0.536738	-0.061017	0.033302	-0.777919	-0.231575	-0.321159	-0.130052	0.698064	0.068045	0.700830
8796	9.339626	-1.206014	1.403210	-0.552933	-0.024622	0.004614	-0.779856	-0.231981	-0.322527	-0.122601	0.699551	0.062222	0.701231
8797	9.672834	-1.130703	1.416420	-0.567393	0.017353	-0.041737	-0.779160	-0.232113	-0.324878	-0.115415	0.699560	0.057831	0.702816
8798	9.716035	-0.922342	1.546921	-0.567435	0.053965	-0.103858	-0.778462	-0.233077	-0.326549	-0.106315	0.699718	0.053116	0.704464
8799	9.669303	-0.773489	1.731360	-0.549742	0.158808	-0.150295	-0.776503	-0.236939	-0.331016	-0.098086	0.697418	0.050200	0.708143
8800	9.441289	-0.783226	1.876737	-0.546525	0.265480	-0.195200	-0.773150	-0.241618	-0.340467	-0.088191	0.694286	0.046599	0.712753
8801	9.622584	-0.852479	1.804786	-0.557120	0.306902	-0.184931	-0.767864	-0.244355	-0.353223	-0.079624	0.689651	0.043786	0.718418
8802	10.631937	-0.965990	1.671818	-0.546468	0.230691	-0.118676	-0.762307	-0.245434	-0.365688	-0.070788	0.686898	0.039149	0.722238
8803	10.617837	-0.923536	2.263299	-0.552460	0.153115	-0.107680	-0.758146	-0.245281	-0.373027	-0.063402	0.684355	0.035578	0.725515
8804	9.927435	-0.801711	1.728913	-0.582855	0.200683	-0.078350	-0.757022	-0.247611	-0.380230	-0.054619	0.681957	0.029888	0.728738
8805	9.594250	-0.085945	1.472518	-0.564172	0.286960	-0.064472	-0.751748	-0.247868	-0.390202	-0.047826	0.677366	0.025361	0.733652
8806	8.883230	0.007982	1.093099	-0.545064	0.119925	-0.042106	-0.749127	-0.243136	-0.401344	-0.040055	0.675983	0.019775	0.735562
8807	10.208819	-0.155995	0.921629	-0.549688	-0.106175	0.074482	-0.748606	-0.238177	-0.405633	-0.035267	0.677129	0.013836	0.734889
8808	10.858327	-0.367824	1.705930	-0.561926	0.000385	0.057829	-0.750841	-0.233183	-0.408323	-0.028676	0.677447	0.006751	0.734982
8809	9.774054	-0.622161	1.676394	-0.574300	0.060079	0.023449	-0.750570	-0.231379	-0.410375	-0.022875	0.676068	0.001017	0.736483
8810	8.995364	0.041853	1.583048	-0.565904	-0.033583	0.008129	-0.750844	-0.231927	-0.411896	-0.015507	0.676767	-0.005454	0.736014
8811	9.131256	0.183391	1.554711	-0.556979	-0.052475	0.003089	-0.753076	-0.228886	-0.409641	-0.009564	0.676950	-0.010672	0.735889
8812	9.559959	-0.017372	1.568457	-0.564583	-0.116480	0.015839	-0.755291	-0.229298	-0.408939	-0.002346	0.678747	-0.017215	0.734166
8813	9.449342	0.046028	1.548569	-0.541134	-0.131726	-0.005038	-0.756533	-0.231103	-0.406051	0.003550	0.680009	-0.022126	0.732861
8814	9.500902	0.078445	1.760753	-0.564658	-0.129233	0.030062	-0.759863	-0.230830	-0.402437	0.010554	0.681862	-0.028862	0.730835
8815	9.574656	0.127785	1.610307	-0.561734	-0.093094	0.019287	-0.761519	-0.233333	-0.397208	0.016473	0.682446	-0.034445	0.729938
8816	9.631737	-0.007630	1.652815	-0.575100	-0.053395	0.019764	-0.764425	-0.234997	-0.393893	0.023812	0.683069	-0.041173	0.728803
8817	9.392131	0.142768	1.504077	-0.571067	0.007797	0.023836	-0.765938	-0.237763	-0.392806	0.029938	0.682069	-0.046963	0.729164
8818	9.444339	0.434479	1.447599	-0.554745	0.035187	-0.022092	-0.764539	-0.240529	-0.394087	0.037675	0.681329	-0.052777	0.729099
8819	9.576595	0.305566	1.446444	-0.538496	0.033608	-0.053729	-0.765216	-0.244402	-0.393708	0.044636	0.679943	-0.057106	0.729674
8820	10.221628	0.174900	1.294827	-0.559898	0.087718	-0.040035	-0.763662	-0.251601	-0.392828	0.052753	0.678327	-0.062702	0.730176
8821	9.862705	-0.197573	1.652209	-0.554128	0.138092	-0.042184	-0.762240	-0.260180	-0.392651	0.059927	0.675276	-0.067368	0.732033
8822	10.193410	-0.175494	1.651520	-0.564998	0.123398	-0.001457	-0.760967	-0.266268	-0.393000	0.067573	0.672948	-0.073522	0.732919
8823	10.571920	-0.232853	1.361726	-0.554371	0.071127	0.000841	-0.760396	-0.269721	-0.394833	0.074025	0.670708	-0.078895	0.733789
8824	10.461908	-0.323598	1.809858	-0.542043	0.008736	0.015467	-0.761625	-0.274427	-0.393216	0.080919	0.669948	-0.085098	0.733062
8825	9.204127	-0.438886	1.815244	-0.560300	0.043004	-0.094924	-0.761037	-0.283157	-0.388621	0.088782	0.668169	-0.089323	0.733274
8826	8.152542	-0.858348	0.917721	-0.536456	0.028206	-0.077088	-0.762230	-0.296584	-0.384750	0.096971	0.667169	-0.094167	0.732540
8827	10.082175	-1.386962	1.409083	-0.566856	0.033432	0.078525	-0.761933	-0.302128	-0.381361	0.102179	0.665113	-0.100770	0.732823
8828	10.967463	-0.830416	2.034699	-0.541511	0.085246	0.026532	-0.762205	-0.303235	-0.381232	0.109008	0.662968	-0.106946	0.732907
8829	9.702470	-0.460931	2.269044	-0.545546	0.056780	-0.027526	-0.762331	-0.305716	-0.383878	0.115459	0.660731	-0.111775	0.733219
8830	9.003384	-0.772215	2.022181	-0.556804	-0.028059	-0.014923	-0.762468	-0.305992	-0.383742	0.122822	0.660186	-0.117872	0.731556
8831	9.022970	-0.758023	1.993004	-0.569490	-0.028075	-0.006218	-0.764700	-0.301827	-0.386992	0.128998	0.658988	-0.123509	0.730643
8832	9.089174	-0.968204	2.067743	-0.547798	-0.047988	-0.007628	-0.767192	-0.301813	-0.389731	0.136058	0.658628	-0.129608	0.728628
8833	9.084113	-1.118255	2.025934	-0.540784	-0.102215	0.006923	-0.767747	-0.301954	-0.388349	0.141345	0.658464	-0.135153	0.726760
8834	9.490035	-1.014572	2.012154	-0.533713	-0.134729	0.017918	-0.770388	-0.300296	-0.385967	0.147592	0.659231	-0.141604	0.723588
8835	9.547654	-1.038932	2.038925	-0.554417	-0.077428	-0.030439	-0.773719	-0.299465	-0.383864	0.153562	0.658692	-0.146736	0.721812
8836	9.336396	-1.033645	1.899017	-0.540484	-0.024226	-0.044793	-0.775396	-0.296141	-0.384231	0.161093	0.657912	-0.152106	0.719767
8837	9.206120	-0.727463	2.040739	-0.553045	0.015526	-0.051370	-0.775120	-0.295584	-0.385469	0.167546	0.656004	-0.156630	0.719064
8838	9.018163	-0.605312	2.063788	-0.547276	0.080521	-0.070303	-0.773587	-0.297242	-0.387153	0.175825	0.653663	-0.161399	0.718165
8839	8.892956	-0.599902	2.030071	-0.552494	0.144053	-0.120318	-0.773029	-0.297366	-0.391848	0.183641	0.650009	-0.164584	0.718802
8840	11.133248	-0.655887	1.902062	-0.570905	0.102769	-0.098591	-0.768866	-0.297493	-0.398226	0.192660	0.647220	-0.169229	0.717879
8841	10.902364	-0.397191	1.305131	-0.541862	0.102877	-0.124777	-0.768027	-0.298590	-0.401830	0.200205	0.644115	-0.172363	0.717861
8842	10.769241	-0.323800	1.700726	-0.557793	0.125403	-0.020751	-0.766635	-0.299836	-0.402681	0.207971	0.640652	-0.177707	0.717449
8843	10.280935	-0.489711	1.727391	-0.560413	0.254612	0.031381	-0.765799	-0.299960	-0.407654	0.213998	0.634650	-0.182503	0.719804
8844	9.039009	0.403505	1.110237	-0.527872	0.198024	0.085077	-0.764713	-0.292735	-0.418347	0.220062	0.629764	-0.188448	0.720734
8845	9.555827	0.196340	0.962061	-0.576784	-0.081896	0.086310	-0.765440	-0.283868	-0.422388	0.224280	0.628251	-0.195701	0.718818
8846	10.724947	-0.319928	1.502624	-0.553259	-0.102875	0.113401	-0.769769	-0.276116	-0.421171	0.229073	0.627372	-0.203663	0.715857
8847	10.180258	-0.475559	1.956895	-0.541667	0.039758	0.066506	-0.772005	-0.271404	-0.422347	0.233604	0.624291	-0.209606	0.715371
8848	9.057248	-0.154167	1.599649	-0.572982	0.000817	-0.006333	-0.772574	-0.267948	-0.421480	0.240726	0.622226	-0.215851	0.712947
8849	8.979340	0.011691	1.767028	-0.545872	-0.041218	0.043780	-0.774943	-0.264897	-0.421982	0.245344	0.620279	-0.221985	0.711184
8850	9.460305	-0.125716	1.917714	-0.540444	-0.041198	0.043917	-0.775225	-0.264353	-0.418940	0.251118	0.618653	-0.228562	0.708497
8851	9.319273	-0.087134	1.762843	-0.544455	-0.093221	0.019403	-0.776873	-0.268231	-0.416208	0.255886	0.617463	-0.234662	0.705830
8852	9.368904	0.165466	2.018478	-0.568459	-0.128915	-0.005398	-0.779500	-0.271156	-0.408356	0.262249	0.617059	-0.241432	0.701551
8853	9.409636	0.153805	1.740705	-0.557445	-0.110820	-0.017745	-0.781171	-0.270762	-0.400615	0.267727	0.616102	-0.247379	0.698244
8854	9.525497	0.327562	1.820758	-0.564348	-0.031273	-0.041273	-0.784473	-0.277134	-0.395414	0.274966	0.614417	-0.253084	0.694862
8855	9.431665	0.723474	1.664254	-0.553225	0.030275	-0.076868	-0.783901	-0.282267	-0.391057	0.282066	0.611670	-0.257531	0.692803
8856	9.550690	0.801603	1.912078	-0.547225	0.031074	-0.167013	-0.781658	-0.289622	-0.385219	0.291095	0.609741	-0.261072	0.689435
8857	10.157569	0.435227	1.898441	-0.558644	0.090685	-0.170973	-0.781891	-0.300701	-0.381056	0.300019	0.606442	-0.264135	0.687350
8858	10.149956	-0.018143	2.038810	-0.552470	0.202387	-0.175192	-0.778940	-0.311373	-0.376498	0.310055	0.602029	-0.266580	0.685830
8859	9.085332	-0.474529	2.178211	-0.559537	0.218474	-0.173887	-0.774459	-0.322590	-0.375545	0.319684	0.596808	-0.268836	0.685091
8860	9.188737	-0.521929	1.272575	-0.552837	0.089450	-0.151727	-0.770122	-0.333121	-0.372652	0.328714	0.593664	-0.272234	0.682201
8861	10.618144	-0.609604	1.443182	-0.555026	-0.013079	-0.053539	-0.768702	-0.342552	-0.365863	0.335229	0.590907	-0.277298	0.679379
8862	10.439141	-0.518933	1.850725	-0.555357	-0.047219	-0.067532	-0.768411	-0.347422	-0.357364	0.342323	0.589039	-0.282586	0.675273
8863	9.443007	-0.447159	1.505759	-0.544373	-0.074854	-0.017872	-0.770054	-0.353950	-0.347763	0.347772	0.586917	-0.288301	0.671912
8864	9.514688	-0.900276	1.380252	-0.545553	-0.043366	0.086270	-0.771438	-0.356471	-0.337295	0.352639	0.584083	-0.295186	0.668848
8865	10.112444	-0.857408	1.494945	-0.558486	-0.083089	0.109486	-0.775876	-0.356758	-0.330920	0.356316	0.581191	-0.302582	0.666108
8866	9.903470	-0.670729	1.768573	-0.556752	-0.094074	0.124581	-0.777692	-0.353718	-0.328668	0.360431	0.578626	-0.310372	0.662533
8867	9.396740	-0.822692	1.688801	-0.562137	-0.103290	0.143032	-0.780344	-0.349570	-0.326260	0.363477	0.575691	-0.318304	0.659657
8868	9.157873	-0.918170	1.637032	-0.556639	-0.094224	0.130597	-0.783989	-0.339887	-0.323925	0.367436	0.572989	-0.326106	0.655995
8869	9.295869	-1.098754	1.493898	-0.558468	-0.094040	0.112894	-0.786230	-0.334910	-0.321374	0.370776	0.570078	-0.333524	0.652914
8870	9.353110	-1.394266	1.439133	-0.573207	-0.111582	0.067689	-0.789578	-0.329928	-0.319918	0.375554	0.567795	-0.340894	0.648351
8871	9.926831	-1.591277	1.426067	-0.547493	-0.074824	0.081127	-0.790974	-0.327155	-0.320982	0.379157	0.564873	-0.347596	0.645240
8872	9.374910	-0.808401	2.019672	-0.564945	-0.055578	0.048032	-0.793214	-0.322177	-0.318983	0.384404	0.561966	-0.354155	0.641095
8873	9.984687	-0.645375	1.268055	-0.549486	0.045374	-0.151270	-0.791808	-0.327161	-0.318355	0.391828	0.559024	-0.357319	0.637406
8874	8.826899	0.679989	1.829841	-0.567976	0.043700	-0.167493	-0.790131	-0.330206	-0.319227	0.400489	0.556232	-0.360663	0.632563
8875	9.181000	0.391762	0.535154	-0.556441	0.026163	-0.019419	-0.787747	-0.337129	-0.318489	0.406220	0.552409	-0.365512	0.629469
8876	11.263973	0.918870	2.295048	-0.546085	-0.019258	0.038893	-0.788155	-0.339491	-0.315062	0.411493	0.548991	-0.371317	0.625625
8877	10.430174	0.151470	2.394121	-0.559547	0.144865	0.014453	-0.787593	-0.341710	-0.313572	0.417839	0.543237	-0.375604	0.623880
8878	9.346962	0.347087	2.444125	-0.559502	0.100658	0.106529	-0.786618	-0.343520	-0.310701	0.423218	0.537594	-0.381262	0.621706
8879	8.988701	0.831093	2.197597	-0.563926	0.107608	0.135628	-0.787996	-0.346018	-0.307130	0.427934	0.531160	-0.387218	0.620326
8880	9.028698	0.868504	2.037665	-0.534502	-0.008227	0.178282	-0.789939	-0.346870	-0.298986	0.431225	0.526428	-0.394196	0.617679
8881	9.419835	0.739846	1.951599	-0.545995	-0.107222	0.177054	-0.791593	-0.351331	-0.287019	0.433638	0.522333	-0.402183	0.614308
8882	9.438528	0.963207	2.137535	-0.555448	-0.146655	0.159516	-0.794919	-0.354139	-0.271850	0.436193	0.519180	-0.410344	0.609759
8883	9.636667	0.772701	2.013760	-0.531807	-0.173263	0.202441	-0.798532	-0.355158	-0.253626	0.437697	0.515638	-0.418949	0.605822
8884	9.406537	0.743825	1.801776	-0.577010	-0.172601	0.249638	-0.803536	-0.355489	-0.233315	0.439062	0.511754	-0.428438	0.601476
8885	9.302058	0.500737	1.466379	-0.551441	-0.178331	0.271167	-0.807714	-0.355000	-0.210381	0.439906	0.507368	-0.437951	0.597711
8886	9.261133	0.586309	1.182814	-0.558412	-0.111179	0.224680	-0.814814	-0.358152	-0.189271	0.441802	0.503016	-0.446321	0.593787
8887	9.521316	0.731410	0.690384	-0.551235	-0.093380	0.152209	-0.816347	-0.360712	-0.166660	0.444771	0.498581	-0.453787	0.589638
8888	10.296305	0.654526	1.540663	-0.554705	-0.140255	0.064101	-0.820654	-0.362573	-0.144159	0.448167	0.495949	-0.460675	0.583917
8889	10.999277	-0.579808	1.166923	-0.578010	-0.051186	0.194211	-0.823165	-0.364038	-0.117252	0.451292	0.490273	-0.468396	0.580149
8890	9.939574	-0.759996	1.426455	-0.533931	-0.060098	0.343149	-0.827501	-0.359122	-0.094129	0.451871	0.484193	-0.476975	0.577810
8891	9.510567	-0.286569	0.962693	-0.578692	-0.198669	0.246161	-0.831284	-0.353927	-0.072249	0.452903	0.479621	-0.486438	0.572905
8892	9.454918	-0.383052	0.934851	-0.577575	-0.318549	0.250427	-0.834936	-0.347924	-0.043739	0.452362	0.476874	-0.496835	0.566670
8893	9.812741	-1.127990	0.802552	-0.550464	-0.342667	0.215490	-0.837626	-0.339980	-0.017148	0.451936	0.474377	-0.506838	0.560210
8894	9.623796	-1.264377	0.828487	-0.553936	-0.285337	0.151346	-0.840731	-0.332035	0.009722	0.452490	0.472335	-0.515581	0.553469
8895	9.690922	-1.366240	0.836782	-0.531249	-0.166911	0.195117	-0.842176	-0.322697	0.032178	0.453808	0.468127	-0.523455	0.548553
8896	9.994340	-1.178577	1.010656	-0.546064	-0.183633	0.163277	-0.843889	-0.314451	0.050487	0.455092	0.464807	-0.531194	0.542843
8897	9.915396	-1.254252	1.195227	-0.552619	-0.043612	0.123381	-0.845043	-0.306329	0.063548	0.458666	0.459680	-0.537401	0.538070
8898	9.853530	-1.196400	1.110102	-0.559165	0.101044	0.071106	-0.848122	-0.300813	0.071354	0.464016	0.454056	-0.541727	0.533905
8899	9.712821	-1.120256	1.551582	-0.547963	0.199773	0.004243	-0.848136	-0.298193	0.074002	0.471433	0.447485	-0.544444	0.530179
8900	9.324399	-1.355422	1.424258	-0.554945	0.240405	-0.007692	-0.849530	-0.295549	0.070177	0.478992	0.441168	-0.546596	0.526469
8901	10.097906	-1.341935	1.268444	-0.567799	0.211604	0.006656	-0.849522	-0.295941	0.063275	0.486626	0.434093	-0.549299	0.522521
8902	11.704563	-1.292491	0.746286	-0.546768	0.074601	0.025796	-0.851470	-0.293293	0.058627	0.491835	0.429124	-0.553152	0.517662
8903	9.773403	-0.087367	1.395012	-0.560319	0.054148	-0.118704	-0.850636	-0.293711	0.058754	0.498905	0.425050	-0.556107	0.511049
8904	8.835512	-0.586284	1.044255	-0.562027	0.056058	-0.142860	-0.848950	-0.299529	0.060061	0.505672	0.421898	-0.558740	0.504091
8905	9.715899	-0.746598	1.025537	-0.553076	0.110770	-0.010236	-0.847571	-0.298293	0.061857	0.512132	0.416011	-0.561830	0.499002
8906	9.946031	-0.097244	1.535023	-0.544797	0.177728	-0.042291	-0.849778	-0.300500	0.061299	0.518989	0.410603	-0.563789	0.494164
8907	9.318985	0.216631	1.633835	-0.537623	0.166776	-0.037809	-0.849501	-0.299515	0.055926	0.526198	0.404498	-0.565786	0.489268
8908	8.993029	0.037520	1.259362	-0.559717	0.110223	-0.052831	-0.848947	-0.298954	0.053445	0.532403	0.399624	-0.568399	0.483498
8909	9.252278	-0.108427	1.366951	-0.560042	0.044247	-0.027631	-0.848944	-0.299648	0.053851	0.538233	0.394262	-0.571855	0.477330
8910	9.799328	0.371537	1.385024	-0.560335	-0.002786	0.002021	-0.848388	-0.299783	0.052466	0.542516	0.389760	-0.576007	0.471147
8911	10.111586	0.671292	1.717096	-0.561131	-0.117229	0.008993	-0.848662	-0.301457	0.057004	0.546110	0.385395	-0.581375	0.463938
8912	10.085738	0.488632	1.849637	-0.538974	-0.091736	0.065678	-0.848670	-0.300222	0.060190	0.548502	0.381147	-0.586673	0.457915
8913	10.007110	0.470871	2.021481	-0.549034	0.015869	0.125028	-0.849382	-0.296076	0.061893	0.552479	0.374208	-0.591222	0.452981
8914	9.539880	0.492451	1.910726	-0.558405	-0.017151	0.089648	-0.850504	-0.293032	0.062761	0.555560	0.368707	-0.595959	0.447483
8915	9.365804	0.566521	1.987447	-0.564032	-0.028617	0.063084	-0.851065	-0.292070	0.065258	0.559659	0.362611	-0.600528	0.441204
8916	9.323459	0.488348	1.809587	-0.536005	-0.048430	0.047599	-0.851633	-0.289170	0.067086	0.562467	0.358065	-0.604998	0.435199
8917	9.401386	0.465475	1.708263	-0.560484	-0.046547	0.052627	-0.852756	-0.286553	0.071398	0.566378	0.352180	-0.609515	0.428575
8918	9.643520	0.548126	1.644198	-0.564901	-0.023049	0.050725	-0.853047	-0.284636	0.077767	0.569560	0.346981	-0.613856	0.422358
8919	9.545124	0.604530	1.290954	-0.540187	0.002113	0.045556	-0.853060	-0.282296	0.081654	0.573925	0.340909	-0.617454	0.416102
8920	10.075585	0.591853	1.343539	-0.564627	0.029465	0.029283	-0.853203	-0.281610	0.083455	0.577816	0.335464	-0.620927	0.409929
8921	10.128407	0.273747	1.535472	-0.559742	0.098161	0.000570	-0.852235	-0.281477	0.084415	0.583804	0.328848	-0.623125	0.403420
8922	9.445370	-0.032111	1.399666	-0.562499	0.191236	0.060834	-0.853074	-0.279677	0.084440	0.589315	0.321644	-0.624773	0.398637
8923	9.200541	-0.157667	1.169452	-0.551104	0.248619	0.082676	-0.855864	-0.275100	0.082853	0.596336	0.312816	-0.625496	0.394061
8924	9.412177	-0.221432	1.232698	-0.559768	0.200525	0.028054	-0.857534	-0.273016	0.081370	0.602057	0.305897	-0.626668	0.388897
8925	10.713095	-0.339331	1.464216	-0.557585	0.142395	-0.004939	-0.858094	-0.271769	0.081111	0.608332	0.298848	-0.627992	0.382423
8926	10.275069	-0.226986	1.985420	-0.539621	0.139813	-0.034891	-0.859491	-0.268857	0.080186	0.613524	0.293363	-0.629226	0.376298
8927	9.386480	-0.460916	1.938482	-0.572735	0.058769	-0.034990	-0.860325	-0.268302	0.080336	0.618950	0.287036	-0.631338	0.368679
8928	9.399245	-0.491123	2.144168	-0.571046	0.016881	0.012162	-0.858799	-0.269845	0.085827	0.622297	0.281422	-0.634461	0.361950
8929	10.021740	-0.713089	2.054001	-0.538112	0.044618	0.023980	-0.859911	-0.269153	0.086532	0.626797	0.274790	-0.636665	0.355349
8930	9.802446	-0.346449	2.499593	-0.550090	0.029202	0.038070	-0.859222	-0.268186	0.086399	0.629874	0.268953	-0.639509	0.349216
8931	9.069462	-0.342342	2.418381	-0.572021	0.000383	0.038729	-0.860884	-0.268179	0.085446	0.633796	0.261913	-0.642419	0.342055
8932	8.802463	-0.443157	2.257987	-0.556671	-0.027723	0.046983	-0.863108	-0.266792	0.085891	0.635990	0.256211	-0.645952	0.335587
8933	9.000677	-0.738424	2.384236	-0.571264	-0.019184	0.007833	-0.861861	-0.266515	0.084919	0.639742	0.249619	-0.648773	0.327893
8934	9.076648	-1.016146	2.102136	-0.545681	0.002520	-0.013239	-0.862129	-0.268167	0.082696	0.642546	0.244577	-0.651418	0.320891
8935	8.842976	-0.995615	2.058731	-0.545478	0.056939	-0.056077	-0.861274	-0.272857	0.077813	0.647427	0.238579	-0.652613	0.313072
8936	9.277508	-1.008170	2.034128	-0.554526	0.102712	-0.125377	-0.860419	-0.276989	0.071418	0.652151	0.234190	-0.653353	0.304931
8937	9.757619	-0.746432	1.866273	-0.548619	0.218672	-0.190459	-0.858995	-0.284298	0.063192	0.659807	0.228849	-0.651643	0.296048
8938	12.212990	-0.096758	2.348617	-0.559660	0.205806	-0.123599	-0.857719	-0.288969	0.052235	0.665725	0.223670	-0.650906	0.288277
8939	11.640841	-0.181191	2.954343	-0.540108	0.172732	-0.172863	-0.855324	-0.296416	0.043035	0.672464	0.218399	-0.649631	0.279415
8940	9.173368	-0.029966	2.240800	-0.553996	0.142904	0.014249	-0.855171	-0.298048	0.034187	0.676608	0.211799	-0.650145	0.273231
8941	8.221197	0.340662	1.041982	-0.544970	0.036257	0.139653	-0.856144	-0.296089	0.028007	0.679683	0.203132	-0.651927	0.267879
8942	10.056262	0.043265	1.702433	-0.571706	-0.179185	0.186086	-0.858935	-0.292078	0.030277	0.678623	0.195742	-0.657490	0.262418
8943	10.026724	-0.204260	2.277843	-0.558912	-0.091691	0.065323	-0.858266	-0.287535	0.036802	0.680321	0.188530	-0.660634	0.255310
8944	9.150341	0.170460	2.195105	-0.565393	0.032496	0.074973	-0.858834	-0.285052	0.039591	0.682464	0.181543	-0.662713	0.249191
8945	8.706169	0.331871	1.669610	-0.538577	-0.034051	0.044687	-0.859402	-0.282291	0.041694	0.684809	0.174553	-0.664747	0.242241
8946	9.042018	0.263503	1.894619	-0.555690	-0.165712	0.070115	-0.861641	-0.278716	0.050301	0.684175	0.168686	-0.669340	0.235443
8947	9.542877	0.338787	2.071898	-0.554079	-0.194585	0.080146	-0.861386	-0.275565	0.059713	0.684127	0.161750	-0.673611	0.228154
8948	9.456171	0.324654	2.043179	-0.555691	-0.151146	0.058611	-0.861825	-0.271858	0.068584	0.683594	0.155931	-0.677829	0.221206
8949	9.239072	0.359881	2.047908	-0.555483	-0.120585	0.063693	-0.862124	-0.268569	0.078553	0.684495	0.148819	-0.680875	0.213842
8950	8.840759	0.442959	1.793826	-0.545783	-0.039785	0.086252	-0.862149	-0.264166	0.086049	0.685189	0.142238	-0.683477	0.207710
8951	9.356664	0.406676	1.535021	-0.564012	-0.033885	0.048961	-0.862721	-0.261559	0.093254	0.687218	0.134816	-0.685178	0.200216
8952	9.521903	0.525425	1.755754	-0.553044	0.037177	-0.041542	-0.863015	-0.258671	0.098804	0.689368	0.129539	-0.686273	0.192407
8953	10.293035	0.233504	1.448722	-0.586103	0.102065	-0.016537	-0.863988	-0.258259	0.100333	0.693431	0.122150	-0.685843	0.183990
8954	10.462211	-0.661138	1.917532	-0.566836	0.120821	-0.012106	-0.864557	-0.255783	0.105192	0.696498	0.115924	-0.685765	0.176577
8955	10.979543	-0.202189	2.022858	-0.563094	0.124852	0.046458	-0.866090	-0.253845	0.105775	0.700422	0.107879	-0.684894	0.169385
8956	10.361459	-0.241681	2.041038	-0.556193	0.066276	0.036151	-0.865965	-0.250944	0.107184	0.702396	0.101293	-0.685512	0.162642
8957	9.179378	-0.475971	1.255178	-0.565698	-0.055731	0.069286	-0.866820	-0.246955	0.114681	0.703608	0.093485	-0.687066	0.155362
8958	9.113405	-0.649408	1.276530	-0.546142	-0.131549	0.072598	-0.867126	-0.241723	0.122877	0.702590	0.087143	-0.690373	0.148859
8959	10.167028	-1.139943	1.164638	-0.578393	-0.101181	0.132340	-0.868314	-0.234310	0.131845	0.702823	0.078444	-0.692566	0.142266
8960	10.449241	-0.853665	1.629785	-0.558008	-0.000113	0.107260	-0.867363	-0.230308	0.134777	0.703394	0.071053	-0.693986	0.136280
8961	9.274117	-0.461456	2.110196	-0.541742	0.003304	0.103677	-0.868903	-0.226846	0.134824	0.704951	0.062961	-0.694396	0.129976
8962	9.081751	-0.741956	1.886472	-0.571055	-0.065283	0.128461	-0.869188	-0.224908	0.134847	0.704439	0.055240	-0.696661	0.124011
8963	9.180593	-1.045945	2.063689	-0.550216	-0.070699	0.118095	-0.869333	-0.222964	0.132936	0.704795	0.047016	-0.697990	0.117746
8964	9.179954	-1.173885	2.084446	-0.550405	-0.082964	0.079227	-0.868787	-0.220746	0.131299	0.703990	0.040295	-0.700269	0.111345
8965	8.967261	-1.189246	2.118727	-0.562321	-0.093618	0.064952	-0.867541	-0.220475	0.132258	0.704019	0.032695	-0.701732	0.104210
8966	9.031756	-1.145013	1.915197	-0.550673	-0.105981	0.033345	-0.867958	-0.220758	0.134328	0.702851	0.026646	-0.704171	0.097132
8967	8.972551	-1.422334	1.947364	-0.551321	-0.033306	-0.034390	-0.867387	-0.224351	0.132631	0.703773	0.020491	-0.704547	0.088864
8968	9.242260	-1.387215	2.038422	-0.560465	-0.009332	-0.086783	-0.865570	-0.227394	0.130929	0.704052	0.015796	-0.705452	0.079996
8969	9.499901	-1.352020	2.129495	-0.564645	0.088580	-0.148420	-0.865408	-0.231945	0.125914	0.706732	0.010868	-0.703920	0.070052
8970	9.382456	-1.298605	2.051742	-0.565195	0.164571	-0.183408	-0.864390	-0.241608	0.118079	0.709438	0.007189	-0.702191	0.059789
8971	11.056035	-1.040615	1.713205	-0.546506	0.256565	-0.178940	-0.864486	-0.249883	0.109439	0.714312	0.002745	-0.698051	0.049754
8972	9.958341	-0.090639	1.815214	-0.548675	0.218621	-0.177070	-0.863469	-0.258846	0.099128	0.717567	-0.000876	-0.695350	0.039810
8973	10.477773	-0.406573	1.279259	-0.534480	0.077873	-0.055638	-0.862613	-0.262833	0.090387	0.719644	-0.006699	-0.693587	0.031701
8974	10.129318	-0.214559	1.492613	-0.552444	0.103789	-0.027755	-0.863431	-0.265027	0.084851	0.721028	-0.012365	-0.692385	0.023846
8975	9.319505	0.299658	0.985416	-0.569052	0.044145	-0.005543	-0.863281	-0.266389	0.078212	0.722423	-0.019345	-0.690996	0.015981
8976	10.435498	0.218084	1.429391	-0.567618	-0.048432	0.081049	-0.862021	-0.268456	0.074594	0.721511	-0.026682	-0.691823	0.009542
8977	10.847843	-0.275292	2.163999	-0.561294	-0.001802	0.002975	-0.862301	-0.267340	0.071986	0.722103	-0.033642	-0.690965	0.001897
8978	9.084017	-0.040908	1.931801	-0.559049	-0.060037	-0.055347	-0.863261	-0.269688	0.071417	0.720906	-0.038980	-0.691906	-0.006371
8979	8.613260	0.192936	1.755864	-0.554015	-0.126727	-0.060245	-0.862417	-0.272597	0.071656	0.719622	-0.044975	-0.692751	-0.014772
8980	9.042751	-0.003621	1.670503	-0.574042	-0.152955	-0.033712	-0.859906	-0.276763	0.074354	0.716977	-0.050848	-0.694864	-0.022849
8981	9.274506	0.174209	1.745524	-0.541577	-0.164486	-0.066811	-0.854356	-0.279567	0.081734	0.715011	-0.056596	-0.696121	-0.031162
8982	9.420582	0.213458	1.599926	-0.545559	-0.218423	-0.075331	-0.853246	-0.280972	0.087507	0.711304	-0.061521	-0.699080	-0.039352
8983	9.585135	0.144190	1.508667	-0.563274	-0.182857	-0.012033	-0.851577	-0.283485	0.093264	0.708934	-0.068365	-0.700364	-0.047207
8984	9.452106	0.007117	1.481382	-0.571473	-0.069738	0.034018	-0.850197	-0.282951	0.098364	0.707211	-0.075050	-0.700901	-0.054385
8985	9.368845	0.135132	1.388254	-0.559687	0.081678	0.021730	-0.847977	-0.283229	0.097102	0.708420	-0.082052	-0.698248	-0.062114
8986	9.828591	0.186031	1.875118	-0.567018	0.109119	-0.015602	-0.847693	-0.284329	0.094605	0.709000	-0.087776	-0.696196	-0.070184
8987	9.581424	-0.044271	1.894931	-0.551702	0.224246	-0.006480	-0.848938	-0.284595	0.092128	0.712006	-0.094098	-0.691397	-0.078506
8988	9.878141	-0.514315	1.994006	-0.567885	0.228592	0.020723	-0.846029	-0.283485	0.089219	0.714130	-0.100158	-0.687420	-0.086261
8989	10.146733	-0.906338	1.403666	-0.556316	0.141693	0.063888	-0.847151	-0.279877	0.086781	0.715924	-0.107626	-0.683480	-0.093408
8990	11.272693	-0.748277	1.922268	-0.567381	0.007873	0.036498	-0.847443	-0.277121	0.090676	0.714888	-0.114285	-0.682484	-0.100442
8991	9.723781	-0.697617	1.894783	-0.531820	-0.088224	-0.035345	-0.846358	-0.273275	0.098710	0.713251	-0.120473	-0.681963	-0.108104
8992	8.723034	-0.819890	1.428767	-0.546921	-0.208172	-0.026137	-0.844571	-0.271934	0.110578	0.709045	-0.126425	-0.684103	-0.115218
8993	9.843053	-1.098635	1.261253	-0.561348	-0.199029	-0.019083	-0.842098	-0.269352	0.123418	0.705702	-0.133444	-0.684935	-0.122646
8994	10.460363	-0.865571	2.055132	-0.578295	-0.120573	-0.012568	-0.840171	-0.267581	0.130873	0.702487	-0.139794	-0.685579	-0.130193
8995	9.330804	-0.577161	2.212887	-0.558102	-0.220648	-0.029611	-0.837130	-0.267341	0.139822	0.698680	-0.146698	-0.686577	-0.137616
8996	8.759818	-0.353287	1.887398	-0.559510	-0.170392	-0.012316	-0.834366	-0.267377	0.149046	0.694679	-0.152890	-0.687822	-0.144728
8997	8.726195	-0.408953	1.839743	-0.562997	-0.139585	-0.030251	-0.832850	-0.266571	0.155390	0.691811	-0.159640	-0.687508	-0.152466
8998	9.078334	-0.571462	2.097189	-0.530313	-0.147085	-0.012091	-0.829669	-0.265622	0.159239	0.688080	-0.165344	-0.688376	-0.159203
8999	9.126484	-0.542589	2.125795	-0.554562	-0.092782	-0.025965	-0.828562	-0.265631	0.161438	0.685757	-0.171913	-0.687254	-0.166929
9000	9.060413	-0.739227	1.528891	-0.562146	-0.009710	-0.041614	-0.827721	-0.267144	0.157828	0.683574	-0.177176	-0.686100	-0.174932
9001	9.942638	-0.671256	1.693661	-0.570488	0.127447	-0.049449	-0.827143	-0.271554	0.151983	0.683985	-0.182875	-0.681832	-0.183920
9002	9.768292	-0.995418	2.233881	-0.561320	0.196662	-0.141873	-0.826836	-0.275940	0.138688	0.684102	-0.185995	-0.678073	-0.193977
9003	9.849030	-0.905701	1.205939	-0.561204	0.304254	-0.078761	-0.826664	-0.280874	0.124009	0.686661	-0.190460	-0.671330	-0.203806
9004	10.206467	0.100103	1.653292	-0.537563	0.217992	-0.108737	-0.828855	-0.283439	0.105509	0.687099	-0.193602	-0.667082	-0.213109
9005	11.365392	-0.406958	1.338477	-0.552246	0.130890	-0.019722	-0.828832	-0.286444	0.093611	0.687416	-0.199425	-0.662353	-0.221309
9006	10.369742	-0.559523	1.442987	-0.543979	0.241716	0.059967	-0.831598	-0.284724	0.077091	0.688710	-0.204747	-0.656945	-0.228431
9007	9.093527	0.084670	0.770670	-0.569322	0.234320	0.082570	-0.835203	-0.281065	0.060597	0.690582	-0.211633	-0.650173	-0.235759
9008	9.439630	0.702633	0.628011	-0.567305	-0.025284	0.103807	-0.838951	-0.277701	0.050174	0.688344	-0.219066	-0.648013	-0.241395
9009	10.813266	-0.270100	1.028431	-0.560552	-0.120811	0.115226	-0.840633	-0.272563	0.045824	0.685598	-0.227867	-0.645943	-0.246555
9010	10.136606	-0.398849	1.398017	-0.556533	-0.012085	0.034815	-0.842869	-0.267704	0.042303	0.683095	-0.234150	-0.643848	-0.253013
9011	9.287388	-0.044190	1.226071	-0.547204	0.025608	0.037227	-0.845099	-0.263667	0.036566	0.681752	-0.240991	-0.640082	-0.259679
9012	8.976476	0.515393	1.133264	-0.542869	0.003985	0.033884	-0.849124	-0.261708	0.032753	0.679385	-0.246961	-0.637726	-0.265991
9013	9.289544	0.111602	1.023795	-0.549761	-0.063927	-0.021494	-0.849825	-0.259208	0.030439	0.676392	-0.253529	-0.635348	-0.273038
9014	9.291249	-0.060402	1.342218	-0.553648	-0.092614	-0.037323	-0.851082	-0.257552	0.032673	0.672228	-0.259219	-0.634480	-0.279913
9015	9.524828	-0.095401	1.390618	-0.553424	-0.052013	-0.041068	-0.851358	-0.257829	0.032948	0.669084	-0.265490	-0.631899	-0.287307
9016	9.970742	-0.277139	1.372720	-0.542764	-0.090713	-0.045944	-0.853030	-0.256450	0.035597	0.664818	-0.270878	-0.630989	-0.294100
9017	10.178095	-0.307382	1.382444	-0.560836	-0.077137	-0.040893	-0.853301	-0.258535	0.038752	0.661155	-0.277357	-0.628577	-0.301393
9018	9.614712	0.010199	1.365158	-0.548095	-0.055402	-0.065721	-0.854695	-0.257018	0.041124	0.657049	-0.282313	-0.627157	-0.308641
9019	9.269785	0.175110	1.112508	-0.560401	0.034282	-0.115993	-0.853309	-0.257724	0.044694	0.654139	-0.287129	-0.623572	-0.317517
9020	9.231795	0.121525	1.006849	-0.549097	0.107399	-0.137551	-0.854965	-0.259942	0.046891	0.651471	-0.290132	-0.620288	-0.326575
9021	10.699652	-0.286673	1.354939	-0.560140	0.075788	-0.107177	-0.854122	-0.262574	0.047134	0.648954	-0.294739	-0.615981	-0.335493
9022	10.611134	-0.750152	1.343316	-0.570797	0.064371	-0.038307	-0.853843	-0.263972	0.051533	0.646137	-0.299479	-0.612399	-0.343201
9023	10.011896	-0.134023	1.114964	-0.563874	0.006507	-0.023749	-0.856067	-0.263149	0.055284	0.643155	-0.305563	-0.608365	-0.350534
9024	8.711940	-0.337798	1.225285	-0.548307	0.022598	-0.036348	-0.856353	-0.262198	0.060816	0.639838	-0.310270	-0.605351	-0.357617
9025	8.485371	-1.180058	0.785595	-0.567234	-0.021135	0.021952	-0.856921	-0.260281	0.067463	0.636706	-0.317064	-0.601281	-0.364057
9026	10.242797	-1.599762	1.131010	-0.549661	-0.085543	-0.017851	-0.855551	-0.257815	0.074378	0.632076	-0.322745	-0.599413	-0.370161
9027	11.084090	-0.986741	1.855115	-0.561976	0.016345	-0.009558	-0.857218	-0.258246	0.080458	0.629089	-0.328741	-0.595012	-0.377011
9028	10.040618	-0.664304	2.130762	-0.554475	0.047459	0.019346	-0.855563	-0.256453	0.080877	0.626172	-0.333882	-0.591074	-0.383488
9029	8.951012	-0.537194	2.038991	-0.574383	0.054666	0.016213	-0.856131	-0.252988	0.079813	0.623577	-0.340053	-0.585740	-0.390415
9030	8.759608	-0.929970	1.637729	-0.554939	-0.033379	-0.023782	-0.856963	-0.253550	0.082850	0.619246	-0.345268	-0.582987	-0.396802
9031	9.690794	-1.202194	1.550126	-0.553302	-0.047395	-0.057134	-0.857524	-0.252870	0.087001	0.614890	-0.351072	-0.579466	-0.403582
9032	9.753805	-1.283186	1.785321	-0.556898	-0.054854	-0.026184	-0.857418	-0.254295	0.088685	0.610153	-0.356392	-0.576864	-0.409787
9033	9.754816	-1.087682	1.749313	-0.553561	-0.092598	-0.037387	-0.854369	-0.255289	0.094310	0.605300	-0.362767	-0.573617	-0.415902
9034	9.380710	-0.852121	1.558731	-0.589768	-0.061626	-0.059269	-0.854500	-0.257371	0.096360	0.599841	-0.368091	-0.570951	-0.422746
9035	9.123321	-1.085791	1.030145	-0.558769	-0.043420	-0.098000	-0.853660	-0.259450	0.096746	0.594871	-0.373360	-0.567406	-0.429861
9036	9.514512	-1.093782	1.305144	-0.549244	0.022987	-0.069922	-0.854895	-0.262213	0.095899	0.590454	-0.377282	-0.564036	-0.436904
9037	10.662737	-0.945996	1.748933	-0.545164	0.091102	-0.018751	-0.853217	-0.264695	0.091720	0.587662	-0.382074	-0.558296	-0.443823
9038	10.174095	-0.434930	1.833280	-0.556345	0.044038	0.006139	-0.853630	-0.264402	0.087034	0.583979	-0.386690	-0.553929	-0.450112
9039	9.521798	-0.351718	1.345176	-0.553298	-0.051281	-0.021648	-0.854186	-0.263981	0.085662	0.579356	-0.392777	-0.549680	-0.455988
9040	9.488971	-0.366825	1.214920	-0.569284	-0.124765	-0.056772	-0.853063	-0.267166	0.085345	0.573015	-0.398307	-0.547544	-0.461736
9041	9.598516	-0.481721	0.728007	-0.548535	-0.153509	-0.074014	-0.852088	-0.268419	0.086981	0.566703	-0.404602	-0.544869	-0.467185
9042	9.694939	-0.569497	0.699865	-0.559133	-0.150569	0.005471	-0.851394	-0.269261	0.090003	0.560617	-0.410852	-0.542505	-0.471803
9043	9.377942	-0.466952	0.549348	-0.543643	-0.132425	-0.019274	-0.851386	-0.271480	0.091636	0.554986	-0.417375	-0.539167	-0.476538
9044	9.527761	-0.217930	0.333753	-0.541041	-0.145837	-0.027934	-0.851935	-0.273005	0.092729	0.548670	-0.422941	-0.537091	-0.481264
9045	9.796729	-0.099324	0.249923	-0.550457	-0.186112	-0.048070	-0.849709	-0.274670	0.092419	0.542038	-0.429605	-0.534523	-0.485716
9046	9.887300	0.107515	0.184676	-0.550475	-0.169623	-0.075547	-0.848030	-0.278271	0.092093	0.534806	-0.434908	-0.532919	-0.490750
9047	9.991016	0.383213	0.324010	-0.559332	-0.120909	-0.075900	-0.845237	-0.283124	0.092574	0.528414	-0.440587	-0.529792	-0.495966
9048	10.401204	0.477627	0.377977	-0.546578	-0.082659	-0.121893	-0.844248	-0.287417	0.092798	0.521565	-0.444414	-0.527603	-0.502097
9049	10.268117	0.422531	0.707357	-0.542529	0.000328	-0.138329	-0.844221	-0.293361	0.090528	0.515851	-0.447929	-0.523874	-0.508737
9050	9.458642	0.273353	0.768091	-0.556709	0.043427	-0.126562	-0.841008	-0.298200	0.086589	0.510078	-0.450453	-0.520209	-0.516037
9051	9.433901	0.528973	0.658964	-0.575074	0.045843	-0.183376	-0.838618	-0.304828	0.080154	0.503936	-0.453270	-0.515998	-0.523776
9052	10.289696	0.200001	0.308742	-0.547800	0.033127	-0.174867	-0.837480	-0.311192	0.078423	0.497517	-0.455215	-0.512853	-0.531261
9053	10.281758	0.006235	0.615341	-0.549694	-0.034515	-0.069243	-0.835387	-0.314241	0.078376	0.491885	-0.459683	-0.508619	-0.536700
9054	9.994906	-0.336870	0.718612	-0.560439	-0.030219	-0.046502	-0.833716	-0.316605	0.080547	0.485961	-0.463655	-0.504702	-0.542349
9055	9.304005	0.007868	0.664952	-0.550307	0.012287	-0.076817	-0.833704	-0.319374	0.080794	0.480609	-0.467466	-0.499998	-0.548172
9056	9.687329	0.083318	0.750577	-0.567215	0.060810	-0.048921	-0.834251	-0.320611	0.078578	0.475410	-0.470396	-0.495052	-0.554650
9057	9.936275	-0.144447	0.902582	-0.563298	0.091183	-0.020738	-0.833687	-0.322404	0.076070	0.471223	-0.473942	-0.488828	-0.560692
9058	9.819520	-0.147818	1.018748	-0.543385	0.083893	-0.024029	-0.833407	-0.322393	0.072480	0.466653	-0.476551	-0.483602	-0.566801
9059	9.646685	-0.218235	1.176810	-0.548918	0.069442	-0.020518	-0.833400	-0.323913	0.071912	0.462269	-0.480148	-0.477617	-0.572405
9060	9.553284	-0.261851	1.063866	-0.550521	0.077181	0.020089	-0.833402	-0.323078	0.070541	0.457975	-0.483237	-0.471864	-0.578001
9061	9.542967	-0.140063	1.207485	-0.563270	0.080876	0.016386	-0.835080	-0.319752	0.070174	0.453860	-0.487121	-0.465136	-0.583414
9062	9.600639	-0.106295	1.255353	-0.559832	0.043796	0.030822	-0.835360	-0.319339	0.071146	0.449196	-0.490698	-0.459387	-0.588559
9063	9.743133	-0.107284	1.240677	-0.556140	0.058284	0.022844	-0.835095	-0.316995	0.073653	0.444886	-0.494768	-0.452771	-0.593531
9064	9.907216	-0.151933	1.221627	-0.558001	0.040123	0.041540	-0.836494	-0.314227	0.074796	0.440245	-0.498381	-0.446885	-0.598410
9065	9.856519	-0.146751	1.226469	-0.556401	0.009555	0.032890	-0.836091	-0.312030	0.079784	0.435499	-0.503048	-0.440498	-0.602699
9066	9.513339	-0.245982	1.242532	-0.548924	0.029128	0.051351	-0.837062	-0.311887	0.079241	0.430878	-0.506709	-0.434642	-0.607187
9067	9.540310	-0.144697	1.236534	-0.545290	0.036398	0.043406	-0.837356	-0.308154	0.080662	0.426494	-0.510970	-0.427952	-0.611449
9068	9.857544	-0.135943	1.409969	-0.559645	0.079867	0.029759	-0.837778	-0.306489	0.079578	0.421849	-0.513827	-0.421677	-0.616614
9069	9.815752	-0.168994	1.492541	-0.572256	0.102515	0.021494	-0.838475	-0.305797	0.080143	0.417352	-0.517236	-0.414205	-0.621867
9070	9.743653	-0.139695	1.468149	-0.565247	0.067457	0.008512	-0.838478	-0.304824	0.078910	0.412194	-0.520022	-0.408101	-0.626998
9071	9.710073	-0.120258	1.451065	-0.556333	0.031235	0.023874	-0.840427	-0.303021	0.078944	0.407181	-0.524115	-0.401292	-0.631246
9072	9.671537	-0.144315	1.429640	-0.547258	0.044058	-0.004417	-0.839599	-0.301913	0.078121	0.401769	-0.526849	-0.395673	-0.635968
9073	9.642411	-0.168234	1.439610	-0.558211	0.038764	-0.011599	-0.840712	-0.300942	0.078416	0.396236	-0.530485	-0.389064	-0.640478
9074	9.690375	-0.148903	1.487652	-0.581901	0.029888	-0.013581	-0.839466	-0.300248	0.076895	0.390144	-0.533505	-0.383139	-0.645263
9075	9.762879	-0.062191	1.515581	-0.568444	0.013745	-0.027454	-0.837943	-0.299554	0.075096	0.383986	-0.537322	-0.376678	-0.649580
9076	9.748887	-0.052801	1.457509	-0.565547	0.046265	-0.038234	-0.838488	-0.301345	0.072874	0.377785	-0.539708	-0.371032	-0.654469
9077	9.692821	-0.119381	1.187725	-0.558433	0.010159	-0.034398	-0.837372	-0.302869	0.072711	0.371524	-0.543337	-0.364741	-0.658574
9078	9.748743	-0.149634	1.429596	-0.545788	0.008358	-0.041320	-0.837364	-0.304104	0.069524	0.365135	-0.545948	-0.359608	-0.662797
9079	9.705585	-0.149589	1.393412	-0.567410	0.026317	-0.023998	-0.836805	-0.304650	0.066754	0.358930	-0.549401	-0.352897	-0.666927
9080	9.695711	-0.202670	1.396434	-0.552700	0.051431	-0.019566	-0.837086	-0.303398	0.064837	0.352984	-0.551545	-0.347060	-0.671379
9081	9.645015	-0.207183	1.396552	-0.558121	0.045884	-0.001913	-0.836527	-0.304085	0.062893	0.347216	-0.554721	-0.340021	-0.675360
9082	9.705249	-0.163858	1.429813	-0.574511	0.044208	-0.006502	-0.837774	-0.303659	0.060422	0.341077	-0.557102	-0.333733	-0.679651
9083	9.748751	-0.118131	1.443741	-0.549041	0.054953	-0.011563	-0.835562	-0.301999	0.059042	0.335243	-0.559921	-0.326804	-0.683594
