# Supplementary material for: Identification of Haptic Based Guiding Using Hard Reins
Source: PLoS One. 2015 Jul 22;10(7):e0132020. doi: 10.1371/journal.pone.0132020 (PMC4511788; doi:10.1371/journal.pone.0132020)
Supplement: S2 File — (ZIP) [file pone.0132020.s002.zip › MotionData2/Subject11/T10/fh10.txt]

// Start Time: 0
// Sample rate: 25.0Hz
// Scenario: 4.9
// Firmware Version: 2.6.1
Counter	Acc_X	Acc_Y	Acc_Z	Gyr_X	Gyr_Y	Gyr_Z	Mag_X	Mag_Y	Mag_Z	Quat_w	Quat_x	Quat_y	Quat_z
8300	0.750924	0.994068	9.611959	-0.017091	-0.011139	-0.019322	-0.346082	-0.025876	-0.643638	-0.100739	0.037205	0.058433	0.992498
8301	0.871455	0.964613	9.723510	0.029364	-0.004219	-0.004905	-0.346598	-0.026008	-0.642617	-0.100573	0.037286	0.059030	0.992477
8302	0.895894	1.003163	9.810242	0.027583	0.003633	-0.006653	-0.347245	-0.025064	-0.642598	-0.100395	0.037233	0.059597	0.992463
8303	0.856535	0.902352	9.770979	-0.039497	-0.011216	-0.016015	-0.346215	-0.025876	-0.642494	-0.099949	0.037583	0.058840	0.992540
8304	0.902975	0.983575	9.713845	-0.074420	-0.000755	-0.004773	-0.345450	-0.024805	-0.642749	-0.099519	0.037834	0.057382	0.992659
8305	0.896034	1.024621	9.750419	-0.036851	0.016733	0.001742	-0.345847	-0.022788	-0.642470	-0.099461	0.037650	0.056606	0.992716
8306	0.794609	1.022863	9.703218	-0.027853	0.020296	-0.006960	-0.347011	-0.021170	-0.642184	-0.099219	0.037379	0.056039	0.992783
8307	0.833111	1.003478	9.753120	-0.057415	0.022000	-0.000136	-0.346503	-0.020097	-0.642435	-0.099114	0.037127	0.054846	0.992870
8308	0.874152	1.003157	9.752763	-0.063688	0.020232	0.001561	-0.345483	-0.019297	-0.641934	-0.098888	0.036944	0.053556	0.992969
8309	0.806722	1.027666	9.732001	-0.020683	0.014175	-0.012220	-0.344721	-0.017958	-0.641806	-0.098561	0.036763	0.053121	0.993032
8310	0.842631	0.984172	9.755219	-0.026086	0.015018	-0.005227	-0.344208	-0.017691	-0.642318	-0.098318	0.036596	0.052596	0.993090
8311	0.828286	1.003552	9.765177	-0.031401	0.001056	-0.021169	-0.344854	-0.016882	-0.642174	-0.097792	0.036689	0.051985	0.993171
8312	0.731216	0.932344	9.822863	-0.029636	0.008061	-0.015831	-0.344217	-0.016617	-0.641420	-0.097293	0.036658	0.051410	0.993251
8313	0.765690	1.028104	9.770804	-0.029676	-0.007704	-0.009710	-0.343069	-0.015952	-0.640669	-0.096986	0.036928	0.050845	0.993300
8314	0.851663	0.897471	9.734923	-0.013545	0.008037	-0.010468	-0.342938	-0.015683	-0.641937	-0.096634	0.036870	0.050587	0.993350
8315	0.803012	0.845078	9.777990	0.024876	0.010653	0.000398	-0.341779	-0.015957	-0.642718	-0.096587	0.036682	0.051060	0.993337
8316	0.846588	0.861578	9.780207	0.000640	0.007969	0.016944	-0.342150	-0.018105	-0.643114	-0.096698	0.036631	0.051061	0.993328
8317	0.880646	0.897391	9.782727	-0.019042	0.014948	0.018586	-0.343054	-0.017294	-0.642712	-0.096985	0.036466	0.050637	0.993328
8318	0.740501	0.881639	9.778950	0.016738	0.011498	0.019754	-0.343067	-0.014472	-0.643573	-0.097358	0.036306	0.050955	0.993281
8319	0.736121	0.946411	9.717260	0.013193	0.023764	0.018026	-0.342287	-0.016088	-0.644107	-0.097666	0.035898	0.051155	0.993255
8320	0.745296	0.879006	9.716406	-0.006425	0.020295	0.001993	-0.341912	-0.014747	-0.643339	-0.097560	0.035596	0.051005	0.993284
8321	0.643561	0.833964	9.668711	0.007900	0.006352	-0.003218	-0.341016	-0.014214	-0.643601	-0.097424	0.035516	0.051144	0.993293
8322	0.610315	0.909007	9.746748	-0.004686	0.002816	0.007276	-0.341269	-0.014750	-0.643856	-0.097422	0.035563	0.051059	0.993296
8323	0.668460	0.935181	9.804214	-0.013573	-0.007675	-0.010464	-0.340621	-0.015560	-0.644254	-0.097111	0.035785	0.050804	0.993332
8324	0.547165	0.856559	9.734676	0.022197	-0.032109	-0.012032	-0.341643	-0.016091	-0.644751	-0.096681	0.036456	0.051334	0.993322
8325	0.686914	0.817012	9.740225	-0.027886	-0.033901	-0.017741	-0.342676	-0.015818	-0.643084	-0.096187	0.037206	0.050843	0.993367
8326	0.686910	0.816953	9.721002	-0.085068	-0.018133	-0.030436	-0.343201	-0.014204	-0.642299	-0.095333	0.037787	0.049229	0.993509
8327	0.737648	0.821439	9.744643	-0.085113	-0.037410	-0.026997	-0.344238	-0.012586	-0.641888	-0.094610	0.038702	0.047609	0.993622
8328	0.873359	0.892521	9.744290	-0.072525	-0.016432	-0.033905	-0.346296	-0.012038	-0.641091	-0.093669	0.039222	0.046241	0.993755
8329	0.975733	0.685438	9.914026	-0.085075	-0.014748	-0.034067	-0.345282	-0.010701	-0.639824	-0.092827	0.039688	0.044582	0.993892
8330	1.039005	0.752541	10.000751	-0.122712	-0.025314	-0.026456	-0.346585	-0.007739	-0.638508	-0.092045	0.040481	0.042229	0.994035
8331	1.083174	0.857470	9.826174	-0.114804	-0.028874	0.009729	-0.349174	-0.003426	-0.638936	-0.092038	0.041336	0.039974	0.994094
8332	0.821874	0.784562	9.695437	-0.020891	-0.014778	0.024629	-0.348158	-0.001820	-0.638428	-0.092424	0.041772	0.039587	0.994055
8333	0.638175	0.759164	9.571786	0.100776	-0.005938	0.034412	-0.348417	-0.001415	-0.638420	-0.093103	0.041783	0.041563	0.993911
8334	0.736778	1.037817	9.727916	0.068562	0.002735	0.035114	-0.348914	-0.004234	-0.638440	-0.093759	0.041715	0.042911	0.993795
8335	0.716041	0.842840	9.610520	-0.042281	0.020276	0.019359	-0.347891	-0.004105	-0.637692	-0.094040	0.041447	0.042023	0.993817
8336	0.835605	0.680865	9.634058	0.014995	0.018516	0.014413	-0.349170	-0.003829	-0.639320	-0.094169	0.041151	0.042291	0.993806
8337	0.998757	0.872272	9.733364	0.118722	0.016695	0.025725	-0.348001	-0.007060	-0.638227	-0.094706	0.040662	0.044609	0.993674
8338	0.952388	0.800697	9.800220	0.150148	-0.000721	-0.005834	-0.347729	-0.009345	-0.639014	-0.094628	0.040470	0.047620	0.993549
8339	0.938045	0.820107	9.819788	0.068710	-0.007746	-0.004682	-0.347465	-0.011228	-0.638275	-0.094497	0.040541	0.049013	0.993491
8340	0.923592	0.825000	9.810358	0.027587	-0.007734	-0.012026	-0.348992	-0.012562	-0.639788	-0.094109	0.040718	0.049603	0.993491
8341	0.957130	0.790835	9.732787	0.036539	0.001017	-0.008420	-0.348839	-0.016862	-0.640085	-0.093886	0.040678	0.050339	0.993477
8342	0.980755	0.718493	9.726947	0.063397	0.002778	-0.011764	-0.348700	-0.017937	-0.641366	-0.093466	0.040583	0.051617	0.993455
8343	1.053194	0.718088	9.779178	-0.015348	-0.000775	-0.012374	-0.349599	-0.018605	-0.639964	-0.093124	0.040685	0.051314	0.993499
8344	1.034644	0.824116	9.804585	-0.013549	0.007099	-0.012305	-0.349987	-0.017796	-0.640458	-0.092720	0.040644	0.051059	0.993551
8345	0.938175	0.839248	9.788772	0.018649	0.002759	-0.010292	-0.350113	-0.018602	-0.639829	-0.092451	0.040623	0.051418	0.993559
8346	0.923776	0.853577	9.719379	-0.013534	0.024638	-0.007795	-0.351007	-0.019403	-0.639697	-0.092135	0.040238	0.051127	0.993619
8347	0.900346	0.954628	9.677493	-0.017128	0.016770	-0.005177	-0.349985	-0.018065	-0.640587	-0.091953	0.040014	0.050745	0.993664
8348	0.803463	0.907643	9.793122	0.006079	0.010639	0.002036	-0.349995	-0.017394	-0.638678	-0.091924	0.039877	0.050865	0.993666
8349	0.785477	1.092981	9.805018	-0.015325	0.023783	-0.008603	-0.348969	-0.016593	-0.639827	-0.091682	0.039499	0.050516	0.993721
8350	0.803453	0.911917	9.617769	-0.027837	0.014197	-0.010530	-0.350504	-0.017660	-0.639561	-0.091288	0.039345	0.049962	0.993792
8351	0.822740	0.907052	9.648783	-0.002880	0.002777	0.006345	-0.348964	-0.017264	-0.640341	-0.091330	0.039375	0.049889	0.993790
8352	0.822908	0.928855	9.701893	0.018623	0.015031	0.002144	-0.350256	-0.015511	-0.640305	-0.091355	0.039126	0.050252	0.993780
8353	0.905237	0.959752	9.792843	0.013246	0.016735	0.002090	-0.349356	-0.016322	-0.639692	-0.091339	0.038845	0.050482	0.993780
8354	0.841763	0.863852	9.725011	-0.002830	0.009783	-0.005100	-0.349614	-0.015245	-0.640946	-0.091137	0.038735	0.050432	0.993806
8355	0.904516	0.860971	9.729242	0.010539	0.013238	0.007326	-0.349349	-0.016859	-0.640966	-0.091220	0.038537	0.050608	0.993797
8356	0.885416	0.890066	9.758574	0.018611	0.006255	0.000322	-0.350621	-0.019002	-0.640460	-0.090981	0.038472	0.050979	0.993803
8357	0.875226	0.815597	9.757806	-0.002817	0.011525	-0.008639	-0.350622	-0.018868	-0.640459	-0.090736	0.038320	0.050901	0.993835
8358	0.880965	0.940792	9.821668	-0.002831	0.016749	-0.005073	-0.348839	-0.017131	-0.639453	-0.090579	0.038069	0.050839	0.993862
8359	0.844312	0.880842	9.782850	0.007939	0.015038	-0.012051	-0.349345	-0.018203	-0.639964	-0.090277	0.037826	0.050971	0.993892
8360	0.842155	0.916916	9.778479	0.002518	0.013261	-0.000633	-0.348319	-0.017939	-0.640230	-0.090147	0.037643	0.051016	0.993908
8361	0.818590	0.998760	9.745983	-0.010810	0.015063	-0.019204	-0.348435	-0.019281	-0.641764	-0.089689	0.037426	0.050785	0.993970
8362	0.890052	0.863533	9.743813	-0.047541	0.011515	-0.010722	-0.348693	-0.018743	-0.642009	-0.089269	0.037360	0.049843	0.994058
8363	0.846658	0.873403	9.715467	-0.008183	-0.004201	-0.012239	-0.348450	-0.016998	-0.640980	-0.088933	0.037533	0.049691	0.994089
8364	0.890400	0.911670	9.758780	0.027557	-0.012981	-0.004967	-0.348185	-0.018343	-0.641124	-0.088749	0.037821	0.050286	0.994065
8365	0.871555	0.976805	9.778913	-0.010032	-0.014745	-0.003466	-0.348319	-0.018074	-0.640104	-0.088575	0.038220	0.050113	0.994074
8366	0.827586	0.907234	9.720826	-0.044036	-0.017356	-0.001961	-0.349225	-0.016188	-0.640580	-0.088384	0.038725	0.049290	0.994112
8367	0.812896	0.878506	9.725429	-0.033312	-0.010360	0.002547	-0.348839	-0.016459	-0.640716	-0.088316	0.039082	0.048642	0.994136
8368	0.808822	0.984319	9.717069	0.026655	-0.005963	0.000379	-0.348583	-0.016460	-0.640466	-0.088206	0.039239	0.049201	0.994112
8369	0.890310	0.899603	9.744226	0.061497	-0.016498	0.007602	-0.349479	-0.016724	-0.640455	-0.088306	0.039555	0.050451	0.994028
8370	1.025953	0.958881	9.815820	0.049022	-0.014778	-0.004849	-0.351143	-0.017790	-0.640060	-0.088149	0.039841	0.051475	0.993978
8371	0.987095	0.925636	9.854217	0.027590	-0.021751	-0.017363	-0.349599	-0.018874	-0.639459	-0.087721	0.040306	0.052083	0.993966
8372	1.048474	1.067155	9.893759	0.004351	-0.018276	-0.021916	-0.350873	-0.019672	-0.640717	-0.087158	0.040723	0.052238	0.993990
8373	1.112508	0.905578	9.905766	-0.025992	-0.013013	-0.038913	-0.350616	-0.019808	-0.640595	-0.086267	0.041099	0.051786	0.994076
8374	1.213543	0.856487	9.837052	-0.088541	0.002734	-0.050806	-0.351265	-0.018327	-0.640825	-0.085082	0.041229	0.050082	0.994260
8375	1.343436	0.788240	9.868786	-0.120821	0.020136	-0.031646	-0.351657	-0.017250	-0.640555	-0.084294	0.041144	0.047676	0.994449
8376	1.212687	0.736313	9.854900	-0.163753	0.051652	-0.025648	-0.350397	-0.013899	-0.639272	-0.083580	0.040453	0.044371	0.994690
8377	1.169475	0.770340	9.862873	-0.181715	0.067362	-0.006316	-0.347721	-0.010150	-0.640291	-0.083289	0.039574	0.040649	0.994909
8378	1.438985	0.634593	10.195375	-0.217528	0.058473	-0.013775	-0.345320	-0.002908	-0.641398	-0.082806	0.038846	0.036253	0.995148
8379	1.124836	0.602619	9.947829	-0.285508	0.097066	0.000062	-0.343950	0.003533	-0.639834	-0.082579	0.037580	0.030406	0.995411
8380	0.935449	0.457027	9.822845	-0.388299	0.115532	-0.014689	-0.340795	0.013458	-0.640546	-0.081970	0.035997	0.022514	0.995730
8381	1.240612	-0.084009	9.821203	-0.458930	0.121589	-0.027721	-0.337406	0.026875	-0.640466	-0.081064	0.034530	0.013173	0.996023
8382	1.055801	-0.604562	9.763952	-0.503919	0.125023	0.027428	-0.333379	0.040557	-0.639886	-0.081213	0.032949	0.002933	0.996148
8383	1.145504	-0.556756	9.898284	-0.572919	0.124902	0.047171	-0.330770	0.054245	-0.637509	-0.081704	0.031640	-0.008787	0.996116
8384	1.067886	-0.604480	9.821516	-0.454874	0.118818	0.060361	-0.325465	0.067919	-0.635171	-0.082513	0.030093	-0.018061	0.995972
8385	0.839399	-0.814791	9.664889	-0.271449	0.146072	0.070637	-0.322707	0.079055	-0.634724	-0.083630	0.027879	-0.023848	0.995821
8386	0.884632	-0.565187	9.621716	-0.179532	0.168692	0.133109	-0.317634	0.088701	-0.633056	-0.086030	0.024845	-0.027760	0.995596
8387	0.835842	-0.623651	9.251437	-0.198485	0.161678	0.177015	-0.310222	0.095515	-0.635891	-0.089291	0.022164	-0.032172	0.995239
8388	1.042686	-0.748878	9.719157	-0.282730	0.178944	0.199276	-0.304238	0.103275	-0.635143	-0.092934	0.019069	-0.038187	0.994757
8389	1.129941	-0.708055	9.923109	-0.281022	0.184967	0.213387	-0.296351	0.113845	-0.632874	-0.096851	0.016091	-0.044286	0.994183
8390	0.673048	-1.125486	9.866988	-0.143357	0.187718	0.240888	-0.290107	0.121470	-0.632892	-0.101353	0.012513	-0.047557	0.993634
8391	0.419692	-0.776364	10.151908	-0.005665	0.173736	0.252556	-0.282303	0.126804	-0.635240	-0.106125	0.009189	-0.048162	0.993143
8392	0.679005	-0.975687	10.113742	0.085555	0.198157	0.269053	-0.273568	0.126894	-0.638920	-0.111218	0.004903	-0.046912	0.992676
8393	0.442571	-0.936801	9.645285	0.092706	0.196544	0.283287	-0.266640	0.128202	-0.641293	-0.116585	0.000911	-0.045606	0.992133
8394	0.251410	-0.656616	9.563655	0.072971	0.156350	0.286639	-0.258670	0.127087	-0.644086	-0.122052	-0.002532	-0.044507	0.991522
8395	0.354574	-1.094226	9.841262	0.095153	0.122976	0.307701	-0.250451	0.126507	-0.645862	-0.127958	-0.005079	-0.042969	0.990835
8396	0.143081	-0.975570	10.358643	0.095865	0.110622	0.330648	-0.243778	0.127816	-0.648485	-0.134326	-0.007710	-0.041297	0.990046
8397	-0.290591	-0.834103	9.905081	0.085200	0.075870	0.318278	-0.238130	0.127518	-0.649079	-0.140471	-0.009310	-0.039832	0.989239
8398	-0.294302	-0.653625	9.150314	0.028205	0.045497	0.271986	-0.233123	0.127492	-0.650041	-0.145731	-0.010416	-0.039330	0.988487
8399	0.054197	-0.523006	8.716311	0.006816	0.016639	0.257559	-0.228379	0.128273	-0.650484	-0.150727	-0.010580	-0.039245	0.987739
8400	-0.410031	-1.306768	9.160625	0.066653	0.021938	0.266795	-0.224273	0.127445	-0.649411	-0.155887	-0.011334	-0.037916	0.986982
8401	-0.264690	-0.567020	9.237554	0.124664	0.014807	0.299020	-0.221693	0.126358	-0.651870	-0.161668	-0.011872	-0.035508	0.986135
8402	-0.040982	-0.360461	9.728164	0.162277	-0.001048	0.274528	-0.219368	0.123524	-0.651931	-0.166964	-0.012481	-0.032216	0.985357
8403	-0.207496	-0.699491	10.100535	0.146230	-0.018506	0.244361	-0.214086	0.120004	-0.652678	-0.171675	-0.012393	-0.029273	0.984641
8404	-0.177748	0.071011	10.503189	0.074842	0.002466	0.201760	-0.211254	0.118377	-0.652735	-0.175549	-0.012728	-0.027733	0.983998
8405	0.014695	0.677469	9.576225	0.027983	0.006303	0.108115	-0.209323	0.116888	-0.652524	-0.177588	-0.012649	-0.027161	0.983649
8406	-0.073740	-0.185086	8.802992	0.088171	-0.005631	0.067844	-0.207635	0.114059	-0.653845	-0.178825	-0.012800	-0.025365	0.983471
8407	-0.155651	-0.156014	8.664672	0.149039	-0.052774	0.052289	-0.206589	0.110560	-0.653894	-0.179764	-0.011964	-0.022193	0.983387
8408	-0.078771	-0.231423	9.364752	0.182088	-0.056415	0.043652	-0.207192	0.103981	-0.654329	-0.180524	-0.011441	-0.018374	0.983332
8409	0.139298	-0.118111	9.229618	0.174131	-0.063410	0.025024	-0.208048	0.096865	-0.655147	-0.180923	-0.010468	-0.014660	0.983332
8410	-0.075496	-0.461103	9.756138	0.131152	-0.077433	0.011426	-0.209429	0.091499	-0.655178	-0.181060	-0.009335	-0.011774	0.983357
8411	0.101653	-0.695910	10.487159	0.091794	-0.056605	-0.006527	-0.213250	0.086145	-0.654412	-0.180852	-0.008180	-0.009736	0.983428
8412	-0.591652	-1.107126	11.074689	0.109509	0.003767	0.032704	-0.211683	0.081703	-0.655239	-0.181394	-0.008570	-0.007565	0.983344
8413	-0.260315	0.673373	10.681422	0.145435	0.049222	0.036928	-0.208066	0.078461	-0.657481	-0.182012	-0.009730	-0.004857	0.983236
8414	0.230159	0.403446	10.162298	0.093924	0.022242	-0.043041	-0.207003	0.072410	-0.658443	-0.181063	-0.010419	-0.003074	0.983412
8415	0.181383	-0.350260	10.485639	0.022327	0.051932	-0.043602	-0.206470	0.069318	-0.658988	-0.180122	-0.011160	-0.002800	0.983577
8416	-0.169844	-0.191873	11.057543	0.086682	0.090401	-0.032295	-0.202582	0.062984	-0.660375	-0.179378	-0.013162	-0.001403	0.983691
8417	-0.496060	0.143756	9.889259	0.034808	0.123881	0.007294	-0.196649	0.057848	-0.661273	-0.179433	-0.015387	-0.001131	0.983649
8418	-0.424656	0.703250	9.022868	-0.099283	0.041804	-0.015898	-0.195878	0.058516	-0.662674	-0.179064	-0.015766	-0.003216	0.983706
8419	-0.434576	-0.004075	8.885074	-0.117223	-0.040370	-0.030564	-0.196404	0.060668	-0.662392	-0.178425	-0.014243	-0.005334	0.983836
8420	-0.652819	-0.128283	8.602002	-0.056543	-0.056067	0.007758	-0.196152	0.060666	-0.661127	-0.178517	-0.012852	-0.006220	0.983833
8421	-0.846433	0.466225	9.074241	0.022087	-0.043891	0.025287	-0.196401	0.058517	-0.659875	-0.178937	-0.011816	-0.005560	0.983774
8422	-0.846519	0.452010	9.143758	-0.022910	-0.035303	0.083143	-0.195359	0.056094	-0.660421	-0.180493	-0.010962	-0.005840	0.983498
8423	-0.397249	-0.191425	9.050793	-0.107374	-0.021619	0.165142	-0.195628	0.057572	-0.659261	-0.183688	-0.009958	-0.007768	0.982903
8424	-0.422783	-0.388197	9.120834	-0.187221	-0.021749	0.209466	-0.195141	0.062137	-0.658970	-0.187754	-0.008788	-0.011302	0.982112
8425	-0.234437	-0.400166	9.618849	-0.131044	-0.035951	0.233545	-0.194913	0.066972	-0.658547	-0.192291	-0.007444	-0.013654	0.981215
8426	-0.050863	-0.398243	9.929647	-0.004117	-0.050071	0.248456	-0.193133	0.068036	-0.655391	-0.197094	-0.006426	-0.013480	0.980271
8427	-0.533412	-0.355830	9.987158	0.049491	-0.028979	0.270224	-0.191585	0.066684	-0.655680	-0.202312	-0.005940	-0.012329	0.979226
8428	-0.675496	0.028024	10.117740	-0.006117	-0.018561	0.301696	-0.190837	0.069501	-0.654142	-0.208136	-0.005539	-0.012311	0.978007
8429	-0.221230	0.766445	9.761893	-0.093642	-0.008112	0.283495	-0.189561	0.070569	-0.653769	-0.213611	-0.004912	-0.014002	0.976806
8430	-0.140067	-0.387287	10.139584	-0.158150	0.021510	0.294319	-0.188047	0.074591	-0.652865	-0.219269	-0.004652	-0.017126	0.975503
8431	-0.753554	-0.797305	11.322326	-0.133566	0.105233	0.387399	-0.185016	0.083442	-0.653205	-0.226718	-0.006123	-0.020112	0.973734
8432	-0.766717	0.761201	10.588286	-0.095906	0.115841	0.402149	-0.179660	0.088921	-0.652850	-0.234421	-0.008019	-0.022426	0.971843
8433	-0.392389	0.477991	9.361195	-0.197632	0.082809	0.364135	-0.173009	0.091841	-0.651524	-0.241409	-0.008781	-0.026479	0.970022
8434	-0.647597	-0.797005	10.117627	-0.163916	-0.017005	0.369106	-0.170611	0.098546	-0.651115	-0.248495	-0.007769	-0.029482	0.968153
8435	-1.409384	-1.330402	10.680316	0.066761	-0.078078	0.368911	-0.169611	0.102301	-0.649317	-0.255592	-0.006766	-0.027686	0.966365
8436	-1.162457	0.825846	9.487168	0.142520	-0.018253	0.299579	-0.168178	0.100414	-0.652655	-0.261278	-0.007222	-0.024765	0.964919
8437	-0.421784	0.437923	8.765100	-0.076317	0.029000	0.248524	-0.167016	0.099872	-0.654200	-0.265994	-0.007525	-0.026225	0.963588
8438	-0.682713	-0.275412	9.167623	-0.155947	-0.007706	0.222181	-0.165648	0.106312	-0.651874	-0.270088	-0.006581	-0.029123	0.962373
8439	-1.050906	-0.454413	9.457073	-0.050183	-0.091452	0.147817	-0.167725	0.110353	-0.651297	-0.272920	-0.004697	-0.029456	0.961574
8440	-1.035438	-0.291867	9.136903	0.145063	-0.189105	0.081998	-0.170074	0.108499	-0.650882	-0.274486	-0.001815	-0.025593	0.961249
8441	-0.677972	-0.257516	8.699312	0.189975	-0.248501	0.037961	-0.175722	0.108125	-0.649787	-0.275258	0.001794	-0.020460	0.961151
8442	-0.585184	-0.135718	9.447175	0.074535	-0.227699	0.028364	-0.182623	0.103459	-0.650238	-0.275794	0.005834	-0.017741	0.961035
8443	-0.352013	0.033275	10.259244	0.062894	-0.185930	0.021327	-0.189792	0.099330	-0.648269	-0.276202	0.008917	-0.015383	0.960935
8444	-0.228227	-0.212937	10.269763	0.137989	-0.140504	0.046624	-0.194143	0.096665	-0.647596	-0.277032	0.010924	-0.011930	0.960725
8445	-0.895319	-0.353260	11.436848	0.169975	-0.024292	0.097651	-0.196424	0.092378	-0.648999	-0.278875	0.010249	-0.008440	0.960236
8446	-0.124915	0.666022	11.768625	0.135854	0.047818	0.146052	-0.196857	0.087667	-0.648803	-0.281570	0.008632	-0.006093	0.959483
8447	-0.015404	1.166188	10.471128	0.025028	0.048869	0.158563	-0.194286	0.087654	-0.650363	-0.284534	0.007331	-0.005725	0.958621
8448	-0.299681	-0.079027	9.882602	0.034785	0.004442	0.173297	-0.192752	0.089124	-0.651133	-0.287772	0.007111	-0.005074	0.957659
8449	0.159364	-0.703536	9.712881	0.158540	-0.018664	0.302505	-0.191457	0.088716	-0.653947	-0.293508	0.006332	-0.001812	0.955934
8450	-0.169740	-0.115958	9.145808	0.306344	-0.039821	0.474683	-0.188358	0.085610	-0.654784	-0.302524	0.005361	0.004253	0.953117
8451	-0.887431	0.134731	9.085200	0.386469	-0.092258	0.551126	-0.187050	0.081304	-0.655099	-0.312954	0.004603	0.012265	0.949678
8452	-0.814020	0.264698	9.309519	0.389634	-0.071544	0.642865	-0.183679	0.076451	-0.657859	-0.325069	0.003761	0.020089	0.945469
8453	-0.629395	0.423529	9.778359	0.324654	-0.035168	0.760612	-0.180995	0.070938	-0.660855	-0.339330	0.002346	0.026529	0.940290
8454	-0.226868	0.665852	9.837742	0.238123	0.020306	0.916957	-0.174815	0.068891	-0.663758	-0.356448	0.000914	0.030860	0.933805
8455	0.190671	0.980340	9.943477	0.199314	0.014729	0.987965	-0.166867	0.070327	-0.663861	-0.374747	-0.000451	0.034612	0.926481
8456	0.274364	0.519010	10.278646	0.280358	0.010999	1.058028	-0.158140	0.071492	-0.666263	-0.394191	-0.001946	0.039766	0.918166
8457	0.166716	1.002560	10.071286	0.323211	0.038989	1.095587	-0.149397	0.069565	-0.668187	-0.414129	-0.004599	0.045597	0.909064
8458	0.218451	1.148693	10.022061	0.367694	0.052848	1.157658	-0.139493	0.067230	-0.671528	-0.434992	-0.007473	0.051981	0.898902
8459	-0.009111	0.709506	10.513947	0.535492	0.090286	1.243577	-0.126866	0.060850	-0.676344	-0.457099	-0.012709	0.061159	0.887220
8460	0.619957	1.590202	9.946784	0.592494	0.138130	1.335810	-0.114857	0.050578	-0.682077	-0.480547	-0.018865	0.070766	0.873905
8461	0.353969	1.536591	9.823518	0.442303	0.145247	1.313665	-0.100282	0.040291	-0.687340	-0.503251	-0.024013	0.077774	0.860298
8462	0.000311	1.723350	9.444271	0.170370	0.103390	1.298467	-0.088202	0.037809	-0.688684	-0.525425	-0.025413	0.080311	0.846660
8463	0.474362	2.161363	9.983438	-0.031671	0.060347	1.235973	-0.079354	0.039644	-0.690193	-0.546200	-0.024339	0.079979	0.833472
8464	0.057449	1.942297	9.628906	-0.040403	0.012546	1.182955	-0.070139	0.044433	-0.690917	-0.565736	-0.022145	0.079776	0.820419
8465	0.400854	2.380122	8.987032	0.095794	0.010917	1.159269	-0.062722	0.048963	-0.691110	-0.584474	-0.021802	0.081988	0.806965
8466	0.651222	1.938411	9.085518	0.251450	0.036228	1.167377	-0.052204	0.049713	-0.691131	-0.603032	-0.023346	0.086165	0.792706
8467	0.103514	2.316172	9.334862	0.169133	0.049432	1.167061	-0.042682	0.045363	-0.691947	-0.621264	-0.024416	0.089073	0.778140
8468	0.373914	2.318572	9.236446	-0.151825	0.077391	1.122448	-0.033046	0.044238	-0.693750	-0.638717	-0.021672	0.086335	0.764276
8469	0.444877	2.115810	9.166225	-0.383319	0.113298	1.080296	-0.023498	0.056818	-0.692120	-0.655318	-0.016924	0.079806	0.750935
8470	0.466703	1.788882	9.258390	-0.334731	0.126558	1.019822	-0.010620	0.069648	-0.688886	-0.670733	-0.012753	0.073512	0.737937
8471	0.582363	1.754546	9.333887	-0.121601	0.154646	0.985306	0.002158	0.078583	-0.687973	-0.685302	-0.012248	0.070229	0.724762
8472	0.881874	1.771603	9.384360	0.019876	0.190495	0.970518	0.016395	0.079851	-0.688171	-0.699438	-0.013863	0.068197	0.711297
8473	0.783232	1.466134	9.895894	0.041306	0.187818	0.963571	0.028860	0.076426	-0.688007	-0.713163	-0.016081	0.066787	0.697624
8474	0.823149	1.626403	10.507697	0.063764	0.172024	0.923151	0.043237	0.075409	-0.688229	-0.726069	-0.018104	0.065577	0.684248
8475	0.887201	1.803981	10.550033	0.168816	0.151227	0.835741	0.054566	0.069303	-0.688962	-0.737445	-0.021801	0.066384	0.671783
8476	1.135644	2.153663	9.151091	0.079837	0.036164	0.733369	0.062553	0.062541	-0.687115	-0.747176	-0.022441	0.067305	0.660829
8477	0.247282	0.796869	9.854380	0.040294	-0.019700	0.728447	0.067444	0.059827	-0.687213	-0.756591	-0.022063	0.068857	0.649878
8478	0.062650	1.282113	10.791425	0.269152	-0.002349	0.753222	0.074794	0.054280	-0.688644	-0.766108	-0.025020	0.072785	0.638087
8479	0.049793	1.867078	10.175941	0.280410	0.007617	0.661835	0.079480	0.042699	-0.689332	-0.774255	-0.028739	0.076930	0.627523
8480	-0.005848	1.208025	9.193317	0.135679	0.008745	0.637778	0.084921	0.034878	-0.691899	-0.782076	-0.029923	0.078929	0.617440
8481	0.461963	1.131899	9.082685	0.047996	-0.001889	0.636947	0.089698	0.030285	-0.692902	-0.789756	-0.029930	0.080236	0.607414
8482	0.164730	0.745692	9.422005	0.030144	0.003424	0.617453	0.092410	0.027583	-0.693729	-0.797133	-0.029414	0.080985	0.597624
8483	-0.179375	0.563657	9.567046	-0.073737	0.054147	0.647784	0.098072	0.024193	-0.692957	-0.804856	-0.028101	0.079833	0.587404
8484	0.101639	1.035098	9.536403	-0.173936	0.144969	0.675592	0.105233	0.027917	-0.691885	-0.812992	-0.025884	0.075903	0.576726
8485	-0.248067	1.083833	9.640896	-0.256101	0.202819	0.656811	0.114703	0.030822	-0.689078	-0.820846	-0.023341	0.070131	0.566347
8486	-0.006293	1.119189	10.023661	-0.209522	0.246450	0.647542	0.125969	0.033717	-0.686297	-0.828493	-0.021745	0.064084	0.555895
8487	0.363839	1.583022	9.304967	-0.195713	0.248386	0.585086	0.136474	0.034869	-0.683141	-0.835259	-0.020821	0.058162	0.546376
8488	0.499375	0.949974	9.450299	-0.205468	0.240517	0.555734	0.148252	0.037761	-0.679861	-0.841586	-0.019333	0.052203	0.537247
8489	0.980737	0.719679	10.073027	-0.092695	0.213235	0.521005	0.160171	0.038637	-0.677109	-0.847325	-0.019800	0.047941	0.528536
8490	1.525759	0.616075	10.610163	0.119586	0.190442	0.448255	0.170074	0.034553	-0.677041	-0.852116	-0.023373	0.046231	0.520783
8491	2.144877	0.767131	10.472003	0.156720	0.117071	0.331793	0.174362	0.024317	-0.676187	-0.855522	-0.027150	0.046219	0.514984
8492	1.485247	0.356352	10.501804	-0.086286	0.043945	0.227656	0.178866	0.021605	-0.675518	-0.857906	-0.025881	0.044779	0.511197
8493	1.524539	0.462937	10.070190	-0.388295	0.051120	0.151482	0.183190	0.027225	-0.673371	-0.859618	-0.019709	0.040245	0.508969
8494	1.806519	0.045703	10.389740	-0.480974	0.100136	0.072383	0.188502	0.039020	-0.670036	-0.860547	-0.012365	0.033733	0.508103
8495	1.508570	0.240828	10.529108	-0.500165	0.210618	-0.006536	0.192766	0.054852	-0.666646	-0.860649	-0.005911	0.025306	0.508536
8496	1.311394	0.355145	10.450429	-0.565952	0.310563	-0.067370	0.199563	0.075238	-0.661220	-0.860077	0.000674	0.014276	0.509964
8497	1.219288	-0.379139	10.723908	-0.587149	0.423505	-0.106896	0.210987	0.093179	-0.653855	-0.858967	0.006475	0.001327	0.511988
8498	0.492163	-0.075167	9.976800	-0.703876	0.515846	-0.163510	0.223950	0.109767	-0.644241	-0.857045	0.013318	-0.014637	0.514861
8499	-0.090857	-1.213948	8.832227	-1.005163	0.497026	-0.196647	0.236346	0.134554	-0.632002	-0.854350	0.025569	-0.033136	0.518009
8500	-0.511333	-1.283664	9.339635	-1.374115	0.447845	-0.154474	0.248267	0.171971	-0.614051	-0.851360	0.044535	-0.054839	0.519803
8501	-0.637855	-2.806223	10.464543	-1.107726	0.480062	-0.131566	0.259526	0.212079	-0.594541	-0.848193	0.058674	-0.074133	0.521182
8502	-1.548036	-2.764344	9.257071	-0.350826	0.476315	-0.088745	0.272599	0.229067	-0.579849	-0.846062	0.059834	-0.085675	0.522742
8503	-0.370092	0.978772	7.213938	-0.040375	0.258096	-0.267457	0.278949	0.237226	-0.573899	-0.842723	0.058358	-0.089896	0.527571
8504	-0.559694	-3.311202	9.093288	0.180348	0.179229	-0.306647	0.280985	0.239365	-0.572259	-0.839326	0.054026	-0.090568	0.533302
8505	-2.532506	-2.352110	9.443302	0.471095	0.126857	-0.118891	0.283334	0.234114	-0.575517	-0.838260	0.045089	-0.087375	0.536333
8506	-3.102817	0.291085	8.916353	0.599426	0.046810	-0.196828	0.282459	0.213027	-0.585479	-0.836523	0.034929	-0.081463	0.540716
8507	-1.392398	-0.210279	8.170198	0.356661	-0.071360	-0.347661	0.280476	0.204172	-0.591626	-0.833057	0.030257	-0.076050	0.547099
8508	-0.754534	-0.847311	9.080040	0.285142	-0.144223	-0.411351	0.273031	0.206094	-0.594163	-0.828879	0.027758	-0.070192	0.554312
8509	-0.818425	-1.022929	9.679267	0.512530	-0.180010	-0.467130	0.263066	0.201985	-0.600274	-0.824120	0.021859	-0.061138	0.562681
8510	-1.116406	-1.855950	10.167233	0.648450	-0.180848	-0.467996	0.254426	0.192227	-0.609505	-0.819220	0.013826	-0.050568	0.571079
8511	-0.873760	-1.676069	9.845236	0.514112	-0.151251	-0.421314	0.241571	0.178862	-0.618327	-0.814586	0.007544	-0.042024	0.578470
8512	-0.167506	-1.144508	9.326255	0.319125	-0.126934	-0.411284	0.233533	0.174340	-0.624597	-0.809909	0.004208	-0.036121	0.585427
8513	-0.023388	-1.251167	9.415092	0.252806	-0.118316	-0.388011	0.228693	0.170337	-0.628753	-0.805391	0.001831	-0.031135	0.591923
8514	0.054414	-1.172653	9.338433	0.270442	-0.116709	-0.327963	0.221018	0.167826	-0.631709	-0.801546	-0.000890	-0.025963	0.597368
8515	0.424754	-0.697512	9.172506	0.423266	-0.150084	-0.291734	0.215427	0.160870	-0.636262	-0.798039	-0.005612	-0.018410	0.602298
8516	-0.445690	-1.588964	10.325503	0.359488	-0.143124	-0.270972	0.206225	0.157429	-0.641744	-0.794741	-0.009476	-0.011750	0.606762
8517	-1.425855	-1.609870	11.213133	0.231818	-0.069874	-0.137428	0.201775	0.151945	-0.644777	-0.792984	-0.012113	-0.007846	0.609072
8518	-0.489292	0.432177	9.818097	-0.023750	-0.048920	-0.153147	0.199111	0.146987	-0.645674	-0.791318	-0.011065	-0.007326	0.611260
8519	-0.095722	0.106226	9.604317	-0.173816	-0.047157	-0.203760	0.195355	0.152650	-0.644548	-0.788811	-0.007558	-0.008736	0.614528
8520	-0.711748	0.412093	8.974009	-0.198727	-0.048575	-0.216021	0.190940	0.161004	-0.642880	-0.786297	-0.003737	-0.010371	0.617750
8521	-0.847466	-0.704389	9.971512	-0.148762	-0.013733	-0.208691	0.190110	0.169875	-0.639610	-0.783670	-0.001063	-0.012028	0.621060
8522	-1.202628	-1.446487	10.951183	-0.088295	0.084003	-0.128658	0.188790	0.175525	-0.638140	-0.782265	-0.000636	-0.014369	0.622780
8523	-1.359174	0.337379	9.627483	-0.325982	0.154236	-0.129695	0.189779	0.180221	-0.634683	-0.780532	0.002664	-0.020934	0.624759
8524	-1.619346	-0.239409	9.075265	-0.535250	0.101944	-0.155229	0.191471	0.194183	-0.626832	-0.778509	0.009865	-0.029127	0.626880
8525	-0.682565	-0.919298	9.314064	-0.492614	0.012320	-0.123946	0.189181	0.210316	-0.621059	-0.776756	0.017501	-0.035607	0.628551
8526	-0.507038	-0.693564	9.661144	-0.462517	0.017298	-0.059398	0.190483	0.225355	-0.613572	-0.775801	0.024565	-0.041590	0.629126
8527	-0.638394	-1.166440	9.603981	-0.199646	-0.024633	-0.033017	0.189905	0.234494	-0.609542	-0.775248	0.028045	-0.043848	0.629509
8528	-0.774818	-1.008254	9.871281	0.048963	-0.111200	-0.036738	0.186036	0.237335	-0.608315	-0.774896	0.028773	-0.041409	0.630074
8529	-0.537501	-0.909065	9.884790	0.093935	-0.126005	-0.092910	0.183104	0.235202	-0.610577	-0.773826	0.029008	-0.038372	0.631569
8530	0.014039	-0.750663	9.617549	-0.023770	-0.132952	-0.174988	0.176049	0.236450	-0.613253	-0.771683	0.031244	-0.036434	0.634193
8531	0.269796	-1.113146	9.688065	-0.196277	-0.128609	-0.216916	0.168842	0.239175	-0.611344	-0.768836	0.036109	-0.036924	0.637358
8532	-0.075417	-1.123420	10.166675	-0.111214	-0.111910	-0.239055	0.162888	0.246999	-0.609023	-0.765769	0.039477	-0.036369	0.640871
8533	-0.539143	-0.483893	10.516816	0.097542	-0.041693	-0.286362	0.157359	0.248640	-0.608418	-0.762142	0.038750	-0.034367	0.645335
8534	-0.706801	0.400329	9.858051	0.267414	0.004336	-0.418650	0.151746	0.244775	-0.611545	-0.756886	0.034959	-0.030577	0.651895
8535	-0.495269	-0.067765	9.879680	0.325487	-0.011894	-0.605253	0.142803	0.239852	-0.615014	-0.749110	0.030499	-0.025828	0.661239
8536	0.265797	0.016950	9.641020	0.518519	-0.033549	-0.751286	0.131843	0.231315	-0.623184	-0.739351	0.023614	-0.017931	0.672667
8537	0.658616	-1.114542	10.222917	0.623412	-0.040573	-0.822284	0.119746	0.219290	-0.631116	-0.728388	0.015207	-0.008621	0.684941
8538	0.032146	-0.267658	10.338971	0.648921	-0.050683	-0.923991	0.106999	0.208208	-0.637761	-0.715718	0.006660	0.001360	0.698356
8539	0.111981	-0.592003	10.637304	0.559728	-0.012147	-0.984518	0.093498	0.194847	-0.645559	-0.701802	-0.001217	0.009406	0.712308
8540	-0.288746	-0.564362	10.004343	0.545706	0.028432	-1.019580	0.082030	0.183354	-0.650323	-0.687038	-0.009414	0.016820	0.726365
8541	0.295658	-0.177458	9.052250	0.459072	0.010085	-1.030928	0.068792	0.168647	-0.657630	-0.671744	-0.016189	0.023048	0.740248
8542	0.343808	-0.533765	9.040531	0.315790	-0.052101	-1.023472	0.056543	0.159712	-0.663627	-0.656259	-0.020069	0.028150	0.753743
8543	0.137312	-0.391122	9.550938	0.193644	-0.092613	-0.946886	0.042052	0.158849	-0.664691	-0.641668	-0.021662	0.031765	0.766018
8544	0.145006	-0.682913	10.088141	0.310244	-0.071984	-0.822672	0.030683	0.151924	-0.668397	-0.628727	-0.025000	0.037142	0.776336
8545	0.720263	1.472969	8.824878	0.107983	-0.100968	-0.772847	0.019161	0.147685	-0.669029	-0.616455	-0.025239	0.039576	0.785990
8546	0.252975	-0.434204	9.912264	-0.067629	-0.126464	-0.767443	0.005291	0.149102	-0.667796	-0.604186	-0.022960	0.039740	0.795521
8547	-0.061025	-0.477537	10.668945	0.003249	-0.083106	-0.621308	-0.006769	0.148359	-0.667118	-0.594120	-0.022000	0.040328	0.803064
8548	0.511937	1.325512	10.401201	-0.071736	-0.023763	-0.624081	-0.012801	0.148660	-0.667280	-0.583996	-0.021205	0.039238	0.810530
8549	0.366378	0.237587	9.702758	-0.148774	-0.006164	-0.585971	-0.020658	0.152462	-0.664589	-0.574446	-0.019634	0.036493	0.817493
8550	0.514050	0.311637	9.130474	-0.128450	-0.014994	-0.516259	-0.027093	0.155721	-0.664463	-0.565945	-0.018224	0.034417	0.823522
8551	0.525723	0.586352	9.349781	-0.030247	-0.050100	-0.483019	-0.033394	0.157097	-0.662580	-0.557873	-0.017164	0.034173	0.829045
8552	0.273909	0.806302	9.861467	0.099371	-0.062376	-0.473198	-0.040691	0.154314	-0.663007	-0.549858	-0.017495	0.036408	0.834281
8553	0.348872	0.837950	9.392643	0.094999	-0.051786	-0.479365	-0.048761	0.151669	-0.662660	-0.541695	-0.017793	0.038285	0.839514
8554	0.572016	0.630657	9.801613	-0.011480	-0.039695	-0.487265	-0.054517	0.149013	-0.663616	-0.533392	-0.017308	0.038401	0.844819
8555	0.663516	0.928634	9.967637	-0.084894	0.039769	-0.456642	-0.059019	0.150111	-0.662397	-0.525646	-0.017168	0.036308	0.849755
8556	0.584732	1.054174	9.928913	-0.109823	0.093188	-0.466273	-0.062986	0.148520	-0.662988	-0.517730	-0.017867	0.033353	0.854707
8557	0.158722	-0.159415	11.458817	-0.076172	0.152411	-0.421027	-0.064934	0.151754	-0.661279	-0.510571	-0.019688	0.030247	0.859078
8558	-0.066107	1.498094	11.104976	-0.020668	0.144639	-0.410544	-0.063652	0.151209	-0.660161	-0.503525	-0.022141	0.028304	0.863233
8559	0.053130	1.345320	9.417846	-0.222534	0.095142	-0.455402	-0.066750	0.154316	-0.659577	-0.495718	-0.021542	0.023277	0.867904
8560	0.219619	-0.021569	9.508822	-0.298076	0.000470	-0.409043	-0.069489	0.160376	-0.656433	-0.488651	-0.018714	0.017971	0.872093
8561	-0.535636	-0.334508	10.621822	-0.098099	0.010854	-0.340441	-0.072211	0.163748	-0.653822	-0.482669	-0.017803	0.015965	0.875476
8562	-1.065168	-0.450164	10.769227	0.136084	0.107112	-0.264235	-0.074116	0.161071	-0.655343	-0.477949	-0.021004	0.017269	0.877967
8563	-0.432958	0.879291	9.909250	0.093212	0.147262	-0.237866	-0.072301	0.158644	-0.657043	-0.473702	-0.024333	0.017300	0.880179
8564	-0.246653	-0.070269	9.694896	-0.105642	0.134859	-0.192023	-0.070253	0.159439	-0.656811	-0.470344	-0.025700	0.014117	0.881996
8565	-0.561925	0.419252	9.338020	-0.166589	0.119179	-0.160599	-0.067959	0.161846	-0.656061	-0.467547	-0.026059	0.009861	0.883529
8566	-0.646620	0.397743	9.165504	-0.077163	0.063269	-0.161887	-0.065133	0.161159	-0.655728	-0.464667	-0.026413	0.007868	0.885056
8567	-0.411608	-0.507530	9.402960	0.085293	0.021068	-0.101197	-0.065377	0.159817	-0.657387	-0.462755	-0.027381	0.008990	0.886017
8568	-0.205914	0.244905	9.063834	0.036839	-0.010528	-0.066319	-0.067061	0.163051	-0.657839	-0.461490	-0.027474	0.009750	0.886666
8569	-0.137882	-0.047556	9.535635	0.007918	-0.028253	-0.022626	-0.068337	0.161714	-0.657833	-0.461002	-0.026826	0.010001	0.886937
8570	-0.455536	0.059543	10.721772	0.107916	-0.016180	-0.004139	-0.068973	0.160642	-0.657707	-0.460797	-0.027461	0.012109	0.886998
8571	0.073783	1.184985	9.725782	0.170708	0.006612	0.000900	-0.067746	0.150157	-0.661887	-0.460642	-0.028926	0.014967	0.886988
8572	0.537834	0.954214	8.575406	0.017305	-0.035105	-0.089528	-0.068241	0.146935	-0.662038	-0.458961	-0.028416	0.015592	0.887865
8573	-0.497075	-0.672346	10.334080	-0.020717	-0.052738	-0.054683	-0.069912	0.147750	-0.662513	-0.457909	-0.027060	0.015569	0.888451
8574	-0.416527	1.459102	10.828828	0.136847	-0.010841	-0.063556	-0.070041	0.147616	-0.662132	-0.456632	-0.028067	0.018112	0.889028
8575	-0.034860	1.185791	9.712312	0.146335	0.001743	-0.149942	-0.070247	0.140228	-0.664992	-0.453807	-0.029256	0.020565	0.890382
8576	-0.096160	0.054796	9.298577	-0.020124	0.005290	-0.135485	-0.071910	0.139431	-0.664975	-0.451334	-0.029150	0.020125	0.891652
8577	-0.244650	0.213142	9.587608	-0.027426	-0.013153	-0.116148	-0.072553	0.138627	-0.663196	-0.449198	-0.028473	0.019622	0.892763
8578	-0.219741	0.996731	9.538733	0.004928	-0.026210	-0.145766	-0.074992	0.139178	-0.664044	-0.446509	-0.028033	0.019908	0.894118
8579	0.017720	1.115230	9.576492	0.064217	-0.055879	-0.207171	-0.077933	0.137447	-0.664017	-0.442668	-0.027450	0.021419	0.896009
8580	0.086101	0.547372	9.636653	0.115313	-0.117034	-0.251217	-0.082009	0.132362	-0.664513	-0.437974	-0.026407	0.024428	0.898268
8581	0.039064	0.725370	9.533382	0.101992	-0.127455	-0.272447	-0.088523	0.127291	-0.665228	-0.432882	-0.024892	0.027232	0.900695
8582	0.086372	0.587979	9.548215	0.019692	-0.122234	-0.275714	-0.094291	0.125843	-0.664649	-0.427757	-0.022937	0.028551	0.903152
8583	-0.137265	0.375710	9.550106	-0.025160	-0.130978	-0.254019	-0.098130	0.123579	-0.663980	-0.423025	-0.020245	0.029097	0.905424
8584	-0.606192	0.284583	10.009631	-0.049580	-0.127550	-0.208252	-0.103387	0.122800	-0.663656	-0.419120	-0.017562	0.029237	0.907290
8585	-1.078966	0.341539	10.129697	-0.034605	-0.101318	-0.151502	-0.106857	0.123087	-0.662587	-0.416246	-0.015311	0.029349	0.908649
8586	-0.678871	0.933576	9.734190	-0.106148	-0.076913	-0.137827	-0.110730	0.127138	-0.662237	-0.413653	-0.013036	0.028062	0.909909
8587	0.011025	0.848880	9.746488	-0.129380	-0.050873	-0.138127	-0.114468	0.129307	-0.660892	-0.411066	-0.010933	0.026046	0.911168
8588	0.401100	1.040572	9.730910	-0.139184	-0.033486	-0.139975	-0.116046	0.134689	-0.658406	-0.408453	-0.009176	0.023798	0.912423
8589	0.409467	0.857963	9.800822	-0.068586	-0.031769	-0.123635	-0.117980	0.135908	-0.657731	-0.406117	-0.007899	0.022784	0.913503
8590	-0.143657	0.801881	10.496948	0.008256	0.011977	-0.106916	-0.119006	0.135107	-0.656454	-0.404095	-0.008158	0.022864	0.914395
8591	-0.477937	0.978287	10.713304	-0.000649	0.078509	-0.101321	-0.117719	0.135101	-0.657742	-0.402201	-0.009469	0.022215	0.915233
8592	-0.263058	1.361833	9.293415	-0.087960	0.102422	-0.135310	-0.116701	0.136573	-0.657489	-0.399714	-0.010620	0.019799	0.916365
8593	-0.282931	0.290104	8.707005	-0.056608	0.064976	-0.144229	-0.115944	0.138450	-0.656975	-0.397030	-0.011274	0.018242	0.917555
8594	-0.456588	-0.369023	8.972440	0.022712	-0.003333	-0.106978	-0.117877	0.139535	-0.656174	-0.394995	-0.011356	0.018704	0.918423
8595	-0.413858	-0.151223	9.532019	0.108371	-0.015775	-0.072895	-0.118114	0.136043	-0.656205	-0.393548	-0.011823	0.020775	0.918993
8596	-0.306964	0.256494	10.237393	-0.035900	0.006659	-0.035058	-0.118625	0.136315	-0.657464	-0.392844	-0.011601	0.020097	0.919312
8597	0.240342	0.490221	10.213735	-0.212069	0.048466	-0.041593	-0.117876	0.138728	-0.655040	-0.392067	-0.010714	0.015778	0.919739
8598	0.276654	0.171969	10.034360	-0.192339	0.073004	-0.041433	-0.115853	0.143016	-0.653252	-0.391293	-0.010485	0.011700	0.920132
8599	0.131144	0.086065	9.880851	-0.067209	0.095771	-0.001637	-0.114078	0.147038	-0.653493	-0.391221	-0.011575	0.009685	0.920173
8600	-0.494494	-0.309450	10.270950	0.075581	0.083516	0.062902	-0.110484	0.146751	-0.653549	-0.392310	-0.013614	0.010479	0.919673
8601	-0.925445	-0.481246	10.397637	0.216475	0.045823	0.152000	-0.106632	0.146462	-0.653735	-0.394973	-0.016002	0.014050	0.918446
8602	-0.592376	0.870757	9.857666	0.198554	-0.000597	0.166870	-0.105311	0.140812	-0.655713	-0.397903	-0.017436	0.017797	0.917089
8603	-0.435343	0.241317	8.878356	0.116347	0.008299	0.168792	-0.103223	0.137041	-0.659714	-0.400880	-0.018358	0.019835	0.915732
8604	-1.281392	-0.260013	9.490196	0.167395	-0.019470	0.130430	-0.102179	0.134214	-0.660264	-0.403127	-0.019215	0.023147	0.914650
8605	-1.112677	0.351657	10.206993	0.211032	-0.063457	0.146509	-0.101625	0.127493	-0.661353	-0.405610	-0.019645	0.027421	0.913424
8606	-0.623420	1.268967	9.461247	0.060859	-0.089717	0.133040	-0.103156	0.126426	-0.662102	-0.407894	-0.018352	0.029355	0.912373
8607	-0.058864	1.220582	9.232364	0.128955	-0.132623	0.105009	-0.104923	0.122271	-0.664146	-0.409600	-0.016901	0.032717	0.911521
8608	0.171345	0.984728	9.756278	0.307888	-0.117854	0.096544	-0.107074	0.117176	-0.664671	-0.411103	-0.017137	0.039370	0.910577
8609	-0.219742	0.979153	10.081559	0.315015	-0.082827	0.104763	-0.109834	0.106845	-0.666380	-0.412747	-0.018117	0.045733	0.909516
8610	-0.525909	1.371886	10.338603	0.125461	-0.026811	0.087890	-0.110826	0.101745	-0.668064	-0.414198	-0.018511	0.048311	0.908715
8611	-0.512615	1.890239	10.024878	0.129537	0.006699	0.000033	-0.111171	0.095836	-0.670147	-0.414073	-0.019729	0.050543	0.908625
8612	-0.144419	1.732549	9.724347	0.173009	-0.007066	-0.112626	-0.113067	0.091547	-0.671683	-0.411874	-0.021074	0.053744	0.909410
8613	-0.280338	1.304650	9.422657	0.132269	-0.032996	-0.206461	-0.113296	0.087248	-0.672609	-0.407937	-0.021826	0.056290	0.911012
8614	0.018339	1.206181	9.438171	0.046607	-0.067961	-0.269004	-0.117383	0.083911	-0.672835	-0.402863	-0.021198	0.057618	0.913199
8615	-0.463719	0.605273	10.656033	0.046640	-0.054848	-0.309494	-0.120957	0.080705	-0.673194	-0.397033	-0.020974	0.058706	0.915685
8616	-0.342713	2.018526	9.945595	-0.008351	-0.045844	-0.385375	-0.126594	0.079122	-0.673253	-0.389835	-0.020447	0.058796	0.918778
8617	0.003950	1.902880	9.184401	0.138674	-0.123461	-0.451664	-0.131954	0.074313	-0.673728	-0.381228	-0.019855	0.062090	0.922180
8618	0.414280	1.198861	9.626894	0.208367	-0.193605	-0.467548	-0.141275	0.065225	-0.672536	-0.372182	-0.018379	0.067260	0.925537
8619	0.489588	1.588993	10.005562	0.258065	-0.230616	-0.396778	-0.149947	0.056133	-0.673257	-0.364323	-0.016603	0.073592	0.928212
8620	0.714672	2.024446	9.816470	0.315345	-0.221813	-0.394496	-0.158381	0.042609	-0.675155	-0.356466	-0.015290	0.080966	0.930668
8621	0.396215	2.060310	9.723518	0.150862	-0.207685	-0.420211	-0.169615	0.031109	-0.673831	-0.348155	-0.013204	0.085156	0.933468
8622	0.362020	2.003061	9.788031	-0.072364	-0.174281	-0.513361	-0.177175	0.027923	-0.672227	-0.338160	-0.010244	0.084916	0.937194
8623	0.197243	1.581144	9.796616	-0.179280	-0.161775	-0.611942	-0.184499	0.029305	-0.671852	-0.326334	-0.007065	0.082555	0.941616
8624	0.053754	1.450925	9.310995	-0.132295	-0.156161	-0.698788	-0.193491	0.028948	-0.668930	-0.312816	-0.004340	0.081012	0.946343
8625	0.171825	1.071014	9.622777	-0.031940	-0.164872	-0.744029	-0.202969	0.025235	-0.668572	-0.298344	-0.002258	0.081372	0.950981
8626	0.413381	1.088348	9.616087	-0.074871	-0.145709	-0.741698	-0.211157	0.018960	-0.665720	-0.283873	-0.000171	0.080809	0.955451
8627	0.640131	1.062372	9.563374	-0.099915	-0.123036	-0.735702	-0.219360	0.016584	-0.665241	-0.269495	0.001542	0.079561	0.959708
8628	0.691702	0.841235	9.726179	-0.228779	-0.131858	-0.739381	-0.226668	0.013529	-0.662370	-0.254958	0.004206	0.075926	0.963958
8629	0.909469	0.574623	9.596292	-0.312062	-0.120587	-0.718035	-0.234255	0.014374	-0.659204	-0.240787	0.007050	0.070505	0.967988
8630	0.946288	0.656355	9.681011	-0.218231	-0.103160	-0.689087	-0.242099	0.015489	-0.656539	-0.227154	0.009204	0.066897	0.971515
8631	0.865026	0.772354	9.661420	-0.255666	-0.053233	-0.704991	-0.247888	0.016863	-0.654917	-0.213228	0.010514	0.062195	0.974964
8632	1.285374	0.798790	9.941627	-0.477552	-0.002740	-0.699503	-0.252908	0.018232	-0.652545	-0.199360	0.011812	0.053062	0.978417
8633	0.889558	0.818617	9.911630	-0.484760	0.053312	-0.671032	-0.256160	0.023893	-0.649269	-0.186062	0.012093	0.043415	0.981504
8634	0.514117	0.305068	10.086771	-0.382748	0.097165	-0.668363	-0.258496	0.027264	-0.646918	-0.172823	0.011110	0.035723	0.984242
8635	1.004147	0.296220	10.015164	-0.280046	0.135433	-0.612991	-0.259407	0.029823	-0.647387	-0.160693	0.009109	0.029753	0.986514
8636	0.570907	0.141334	10.161287	-0.133444	0.141634	-0.586251	-0.260434	0.030635	-0.648887	-0.149092	0.006478	0.026793	0.988439
8637	0.337650	-0.059431	9.968770	-0.230228	0.175733	-0.538335	-0.259659	0.030094	-0.649412	-0.138420	0.003556	0.021634	0.990131
8638	0.505380	-0.221017	9.456077	-0.094490	0.177414	-0.466919	-0.257581	0.026320	-0.650494	-0.129150	0.000187	0.019326	0.991437
8639	0.441489	-1.078875	10.282934	-0.089012	0.144582	-0.331472	-0.254873	0.024559	-0.651313	-0.122543	-0.002393	0.016968	0.992315
8640	0.607560	0.207882	9.998347	-0.044650	0.136484	-0.235793	-0.253440	0.021864	-0.653010	-0.117825	-0.004987	0.015755	0.992897
8641	0.107502	0.859411	9.462316	0.011678	0.122694	-0.212226	-0.250485	0.022791	-0.655583	-0.113561	-0.007311	0.015491	0.993383
8642	-0.506725	0.046603	9.463077	-0.091219	0.091392	-0.225407	-0.248416	0.020092	-0.655767	-0.109039	-0.008904	0.013456	0.993906
8643	-0.610174	0.432457	9.559711	-0.252176	0.064296	-0.254768	-0.247271	0.022910	-0.657533	-0.103947	-0.009522	0.008074	0.994505
8644	-1.149414	0.298696	10.052991	-0.307415	0.056621	-0.322925	-0.248318	0.025871	-0.656220	-0.097501	-0.009975	0.001797	0.995184
8645	-1.365892	0.087549	9.653570	-0.573947	0.042739	-0.338985	-0.248505	0.035548	-0.654855	-0.090774	-0.009606	-0.009954	0.995775
8646	-0.816726	-0.081492	9.248029	-0.255588	0.001548	-0.304402	-0.249207	0.044690	-0.651964	-0.084678	-0.009025	-0.015089	0.996253
8647	-0.423310	0.246579	9.015336	-0.157225	-0.004667	-0.285249	-0.251005	0.045103	-0.652441	-0.078938	-0.008492	-0.018413	0.996673
8648	-0.056465	0.222573	9.177688	0.048183	-0.008436	-0.207223	-0.253442	0.043636	-0.650515	-0.074720	-0.008236	-0.017460	0.997018
8649	0.207585	-0.024012	10.210577	0.257989	-0.040314	-0.146042	-0.254801	0.035311	-0.652225	-0.071695	-0.007663	-0.012382	0.997320
8650	-0.109914	0.124492	10.782079	0.135107	-0.007274	-0.084142	-0.256046	0.029136	-0.653536	-0.069911	-0.007603	-0.009675	0.997477
8651	0.133925	1.154807	10.191123	0.079727	0.043457	-0.067469	-0.258194	0.023772	-0.654571	-0.068463	-0.008456	-0.008183	0.997584
8652	0.640179	1.740808	9.664880	0.271372	-0.000209	-0.100617	-0.257248	0.016645	-0.657066	-0.066315	-0.008719	-0.002771	0.997757
8653	-0.056122	0.215769	10.885983	0.359070	0.057601	-0.128976	-0.255264	0.007228	-0.658963	-0.063594	-0.010200	0.004359	0.997914
8654	-0.268267	0.940704	10.711132	0.525734	0.112048	-0.157309	-0.254532	-0.007156	-0.661905	-0.060270	-0.013031	0.014690	0.997989
8655	-0.203147	1.969380	9.915060	0.243880	0.129982	-0.318581	-0.252380	-0.023025	-0.665136	-0.053808	-0.015885	0.019477	0.998235
8656	-0.485050	0.360569	9.961472	-0.340701	0.147734	-0.450792	-0.251193	-0.027196	-0.667606	-0.044807	-0.018555	0.012386	0.998747
8657	-0.543284	0.331109	9.615635	-0.218844	0.140930	-0.481631	-0.249039	-0.021562	-0.668598	-0.035225	-0.021180	0.007859	0.999124
8658	-0.077521	0.662050	8.933032	-0.048538	0.076385	-0.547650	-0.249563	-0.020350	-0.667563	-0.024259	-0.022670	0.006613	0.999427
8659	0.241817	0.060030	9.471191	-0.030707	0.042976	-0.561971	-0.251072	-0.025718	-0.667847	-0.012971	-0.023448	0.005883	0.999624
8660	-0.002833	-0.403270	9.898074	-0.102309	0.014987	-0.579367	-0.252584	-0.029606	-0.669893	-0.001334	-0.023700	0.003571	0.999712
8661	-0.103135	-0.591986	10.052951	-0.064845	0.028941	-0.555263	-0.253823	-0.037530	-0.669951	0.009811	-0.024153	0.002114	0.999658
8662	-0.060515	0.317699	9.606511	-0.180125	0.051741	-0.562006	-0.254586	-0.039139	-0.669194	0.021064	-0.025157	-0.001742	0.999460
8663	-0.074289	-0.254797	9.513549	-0.387652	0.039506	-0.577772	-0.255389	-0.034432	-0.667360	0.032494	-0.025903	-0.009663	0.999090
8664	-0.492330	-0.656614	9.945037	-0.190174	0.018512	-0.541128	-0.255666	-0.031474	-0.666058	0.043289	-0.026201	-0.013726	0.998625
8665	-0.900826	-0.049662	10.005996	-0.172194	0.001165	-0.562844	-0.258221	-0.032535	-0.667807	0.054514	-0.026050	-0.017370	0.998022
8666	-0.486184	-0.458402	9.509956	-0.377681	-0.019755	-0.624534	-0.262342	-0.031170	-0.665956	0.066864	-0.025758	-0.025250	0.997110
8667	-0.466375	-1.414435	9.900061	-0.583535	-0.015506	-0.625348	-0.264952	-0.024168	-0.664835	0.079094	-0.025748	-0.037181	0.995841
8668	-0.289732	-2.044806	10.239695	-0.886430	0.021682	-0.522751	-0.267091	-0.010584	-0.661753	0.089147	-0.027098	-0.055058	0.994126
8669	-0.779616	-2.003445	9.934437	-0.717781	0.068896	-0.399587	-0.269270	0.009183	-0.657341	0.096848	-0.029152	-0.069456	0.992445
8670	-1.202681	-1.736336	9.703281	-0.470294	0.075924	-0.311216	-0.269726	0.021415	-0.656328	0.102911	-0.031041	-0.078822	0.991077
8671	-0.911990	-1.931596	9.501501	-0.449207	0.086174	-0.218626	-0.268142	0.034038	-0.652168	0.107173	-0.033222	-0.087742	0.989804
8672	-0.500608	-1.795703	9.379375	-0.415607	0.057890	-0.134865	-0.266673	0.045588	-0.650174	0.109728	-0.034925	-0.095934	0.988705
8673	-0.533294	-1.641394	9.429487	-0.213582	0.021123	-0.105288	-0.267335	0.048413	-0.648741	0.111776	-0.035506	-0.100235	0.988028
8674	-0.348592	-2.143358	9.316401	-0.194216	-0.014033	-0.045511	-0.268391	0.053795	-0.648927	0.112587	-0.035476	-0.104139	0.987533
8675	-0.125907	-2.067794	9.430683	-0.142703	-0.035286	0.029633	-0.270222	0.058911	-0.647201	0.111903	-0.035044	-0.107074	0.987312
8676	-0.237103	-2.086236	9.407402	-0.135776	-0.009135	0.088847	-0.269232	0.065088	-0.646648	0.110103	-0.035262	-0.109716	0.987216
8677	0.011210	-1.795206	9.274050	0.024155	-0.031130	0.137504	-0.268479	0.068040	-0.646377	0.107414	-0.034755	-0.109255	0.987582
8678	0.081720	-2.086916	9.998131	0.102603	-0.004271	0.187421	-0.266674	0.066552	-0.646545	0.103847	-0.034764	-0.107109	0.988198
8679	-0.280340	-2.078840	10.143111	0.149785	0.041170	0.249719	-0.265115	0.064126	-0.647861	0.099183	-0.035635	-0.103918	0.988986
8680	-0.058031	-0.665325	8.989690	0.150138	0.038791	0.211189	-0.262792	0.063308	-0.650441	0.095270	-0.036448	-0.100722	0.989672
8681	-0.190522	-3.022279	10.112269	0.189560	-0.021556	0.136773	-0.260709	0.059536	-0.653047	0.092739	-0.035745	-0.096926	0.990317
8682	-0.881141	-2.384853	10.769499	0.164377	0.025671	0.165281	-0.260174	0.056308	-0.654228	0.089712	-0.036174	-0.093506	0.990909
8683	-0.424873	0.016811	9.365917	0.317399	-0.003544	0.007183	-0.258459	0.049176	-0.656226	0.089869	-0.035364	-0.087165	0.991502
8684	-0.143545	-2.492412	8.930982	0.505108	-0.008313	-0.153308	-0.258886	0.035875	-0.659649	0.093320	-0.033927	-0.077270	0.992053
8685	-0.752310	-2.560428	9.514521	0.565569	-0.026762	-0.091096	-0.260582	0.018412	-0.660934	0.095546	-0.032021	-0.066182	0.992706
8686	-0.744341	-1.123488	9.970677	0.365829	0.000065	-0.040184	-0.262005	0.000682	-0.666289	0.096677	-0.031178	-0.058944	0.993080
8687	-0.236890	-0.708177	9.461685	0.000554	-0.007230	0.023159	-0.262096	-0.005500	-0.667109	0.096290	-0.030886	-0.058929	0.993127
8688	-0.491662	-1.218771	9.337874	-0.387798	0.007619	0.036218	-0.260337	0.000538	-0.665934	0.095450	-0.031736	-0.066593	0.992697
8689	-0.778695	-1.523795	9.514650	-0.438054	-0.003772	0.059622	-0.261448	0.014386	-0.663753	0.094061	-0.032417	-0.075262	0.992188
8690	-0.422398	-1.670524	9.622821	-0.346921	-0.023167	0.078581	-0.260484	0.024730	-0.662398	0.092321	-0.032634	-0.082139	0.991799
8691	-0.582845	-1.810106	9.178086	-0.326657	-0.049438	0.151800	-0.260301	0.036824	-0.660507	0.089094	-0.032351	-0.088628	0.991545
8692	-0.631738	-1.904945	9.494585	-0.255253	-0.047790	0.181394	-0.260891	0.047845	-0.655823	0.085318	-0.032085	-0.093658	0.991423
8693	-0.325952	-1.690319	9.686637	-0.250762	-0.039160	0.176118	-0.260795	0.053624	-0.655895	0.081670	-0.031915	-0.098599	0.991257
8694	-0.382549	-1.843408	9.807907	-0.179178	-0.042632	0.169561	-0.261095	0.060345	-0.654049	0.078200	-0.031603	-0.102111	0.991191
8695	-0.399453	-1.834545	9.517418	-0.086008	-0.021514	0.157994	-0.261636	0.065186	-0.653740	0.075049	-0.031478	-0.103752	0.991268
8696	-0.008960	-1.921826	9.493824	0.088278	-0.056646	0.188962	-0.261161	0.071096	-0.652167	0.071303	-0.030518	-0.101968	0.991760
8697	0.230713	-2.166695	9.452901	0.199160	-0.102174	0.189484	-0.262164	0.066800	-0.652194	0.067540	-0.028400	-0.098053	0.992480
8698	-0.346699	-2.237522	9.983276	0.176481	-0.123233	0.236973	-0.263552	0.063045	-0.653098	0.062780	-0.026085	-0.094579	0.993193
8699	-1.080765	-2.268743	10.484221	0.329984	-0.131996	0.306994	-0.265305	0.056470	-0.655040	0.056684	-0.023462	-0.088049	0.994225
8700	-1.069936	-0.395268	9.794439	0.449830	-0.158179	0.339889	-0.267564	0.047343	-0.655348	0.049949	-0.020311	-0.079116	0.995406
8701	-0.695133	-0.639781	9.427979	0.467864	-0.179135	0.311593	-0.269811	0.037948	-0.658325	0.043722	-0.016643	-0.069779	0.996465
8702	-0.553460	-0.410059	9.419786	0.573351	-0.151221	0.341546	-0.274622	0.026415	-0.659127	0.037002	-0.013512	-0.058361	0.997518
8703	-0.973482	-0.401802	9.476366	0.592046	-0.110929	0.372796	-0.274532	0.010959	-0.660293	0.029661	-0.011207	-0.046390	0.998420
8704	-1.639277	-0.337527	9.924959	0.440378	-0.056869	0.477830	-0.275758	0.001020	-0.660878	0.020412	-0.010168	-0.037513	0.999036
8705	-0.884488	0.568551	9.328168	0.304394	-0.050063	0.497983	-0.275722	-0.004624	-0.662203	0.010548	-0.009406	-0.031140	0.999415
8706	-0.243740	0.366126	9.248231	0.191499	-0.097561	0.519666	-0.274413	-0.008393	-0.663528	0.000300	-0.007651	-0.027225	0.999600
8707	-0.041495	-0.399003	9.622137	0.133912	-0.124066	0.568271	-0.275839	-0.006774	-0.661968	-0.011043	-0.005459	-0.024216	0.999631
8708	0.124068	0.120296	10.006317	0.210631	-0.105048	0.616530	-0.275733	-0.002608	-0.662056	-0.023299	-0.003614	-0.019904	0.999524
8709	-0.322111	0.173131	10.419246	0.236553	-0.061267	0.624062	-0.274709	-0.002479	-0.661562	-0.035715	-0.002720	-0.014818	0.999248
8710	-0.693262	0.284760	9.803813	0.133673	-0.001634	0.656280	-0.271903	0.001539	-0.663088	-0.048723	-0.002888	-0.012097	0.998735
8711	-0.417513	0.022577	9.697504	0.203208	-0.007050	0.712146	-0.270381	0.005026	-0.663585	-0.062869	-0.003119	-0.007686	0.997987
8712	-0.408146	-0.352878	9.616219	0.336092	0.008524	0.811784	-0.267294	0.004472	-0.664651	-0.078946	-0.003748	-0.000923	0.996871
8713	-0.356927	0.051262	9.795825	0.202383	0.018723	0.899027	-0.261023	0.008472	-0.665847	-0.096775	-0.004469	0.003435	0.995290
8714	-0.037592	0.122663	10.368155	0.049093	0.048080	0.956079	-0.255922	0.014089	-0.665487	-0.115685	-0.005367	0.004421	0.993262
8715	0.074308	0.241865	10.315700	-0.076856	0.098839	0.927140	-0.247506	0.024394	-0.666401	-0.134032	-0.007061	0.003049	0.990947
8716	-0.089144	0.011697	10.122241	-0.225154	0.132226	0.890939	-0.237584	0.040874	-0.667149	-0.151618	-0.008936	-0.001621	0.988397
8717	-0.441058	-0.264993	10.749222	-0.162273	0.176110	0.829910	-0.228678	0.054535	-0.666641	-0.167959	-0.011936	-0.004953	0.985709
8718	-0.395639	0.032965	10.004991	-0.176079	0.188698	0.743564	-0.217705	0.066708	-0.667828	-0.182539	-0.015050	-0.008857	0.983044
8719	-0.137492	-0.316666	9.566244	-0.354614	0.146893	0.650331	-0.207138	0.081705	-0.667331	-0.195323	-0.016730	-0.015920	0.980467
8720	-0.385922	-0.644232	10.333511	-0.243665	0.069073	0.604146	-0.199909	0.096719	-0.666532	-0.207141	-0.017237	-0.020739	0.977939
8721	-0.877407	0.194671	9.756310	0.008975	-0.006558	0.531146	-0.193284	0.105151	-0.665786	-0.217458	-0.017349	-0.020112	0.975708
8722	-0.991580	-0.220013	9.113389	0.006035	-0.066421	0.388122	-0.190860	0.108230	-0.666554	-0.224986	-0.016148	-0.019544	0.974032
8723	-0.362391	-0.350248	9.019964	-0.331805	-0.104086	0.297193	-0.191178	0.116831	-0.662785	-0.230855	-0.012744	-0.025217	0.972578
8724	-0.233825	-0.291100	9.817258	-0.413860	-0.118120	0.213671	-0.189465	0.129857	-0.659385	-0.235083	-0.008557	-0.032637	0.971389
8725	-0.430975	-0.167678	9.570488	-0.253906	-0.094896	0.075786	-0.191336	0.140617	-0.654938	-0.236601	-0.005568	-0.036873	0.970891
8726	-0.032112	-0.424358	9.218098	-0.075302	-0.100740	-0.039413	-0.195727	0.144402	-0.653059	-0.235850	-0.003140	-0.037834	0.971048
8727	0.712663	-0.972663	10.320260	0.009833	-0.098387	-0.102588	-0.201135	0.145639	-0.649921	-0.233871	-0.001147	-0.036948	0.971565
8728	0.452991	-0.843563	10.984749	0.187157	-0.010842	-0.130849	-0.199320	0.142403	-0.649979	-0.231264	-0.001628	-0.033234	0.972322
8729	0.053680	-0.281938	10.401162	0.266349	0.063922	-0.189673	-0.201827	0.134221	-0.654337	-0.227458	-0.003894	-0.028109	0.973374
8730	0.495377	-0.297601	10.337103	0.389844	0.102321	-0.181719	-0.201495	0.123066	-0.658257	-0.223744	-0.007471	-0.020970	0.974394
8731	0.735562	0.203084	10.328772	0.366870	0.134731	-0.232847	-0.200371	0.108547	-0.662984	-0.219024	-0.011503	-0.014175	0.975549
8732	0.742313	0.166316	9.331138	0.104238	0.128028	-0.299979	-0.197623	0.101815	-0.667531	-0.213022	-0.014287	-0.012744	0.976860
8733	0.106629	-1.305511	10.021315	0.232802	0.123677	-0.267461	-0.196179	0.097508	-0.670260	-0.207627	-0.017435	-0.008547	0.978015
8734	-0.343930	-0.501273	10.008015	0.313131	0.122832	-0.218995	-0.196113	0.087429	-0.673151	-0.203130	-0.021014	-0.002983	0.978922
8735	0.210834	-0.240836	10.087917	0.237089	0.131378	-0.219634	-0.194251	0.078686	-0.677832	-0.198650	-0.024321	0.001251	0.979768
8736	-0.202012	-0.565789	9.717715	0.028610	0.147243	-0.205169	-0.192687	0.075453	-0.679663	-0.194533	-0.027240	0.001151	0.980517
8737	-0.576219	-0.232796	9.924201	-0.114504	0.117567	-0.227291	-0.192178	0.076122	-0.679410	-0.190065	-0.028883	-0.001508	0.981345
8738	-0.802528	-0.824428	10.109173	-0.096662	0.109732	-0.226365	-0.191416	0.078673	-0.681301	-0.185590	-0.030577	-0.003929	0.982143
8739	-0.400604	-0.655294	9.824121	-0.200451	0.134980	-0.210368	-0.190142	0.081086	-0.682693	-0.181488	-0.032241	-0.008399	0.982829
8740	-0.300162	0.569466	9.544194	-0.302489	0.077198	-0.204045	-0.190585	0.090496	-0.680818	-0.177573	-0.032540	-0.014734	0.983459
8741	-0.610251	-0.237557	9.066648	-0.112624	0.007578	-0.255845	-0.192671	0.096420	-0.681111	-0.172532	-0.031985	-0.017025	0.984337
8742	-1.029490	-0.455518	9.067759	-0.037800	-0.044907	-0.199013	-0.195768	0.099394	-0.680910	-0.168586	-0.030816	-0.017720	0.985046
8743	-1.124781	-0.287755	9.426121	0.083456	-0.087095	-0.125971	-0.199718	0.094845	-0.681911	-0.166005	-0.029149	-0.015767	0.985568
8744	-1.155405	-0.181661	9.442020	0.015164	-0.096005	-0.063908	-0.202274	0.092843	-0.681893	-0.164680	-0.027200	-0.015164	0.985855
8745	-0.718427	0.162734	9.153876	0.036541	-0.096145	-0.032966	-0.206631	0.092194	-0.682596	-0.163963	-0.025264	-0.014046	0.986043
8746	-0.652325	0.633070	9.000129	0.034723	-0.069066	-0.011654	-0.210345	0.090063	-0.681547	-0.163650	-0.023926	-0.013119	0.986141
8747	-0.244179	0.303715	9.283559	0.179582	-0.068349	-0.001980	-0.213279	0.087391	-0.682291	-0.163470	-0.023023	-0.009208	0.986237
8748	-0.217567	-0.395628	10.277250	0.182006	-0.054625	0.027874	-0.215194	0.085789	-0.682913	-0.163876	-0.022460	-0.005405	0.986210
8749	-0.682979	-0.663023	10.508859	0.087823	-0.021436	0.082021	-0.216452	0.082840	-0.685334	-0.165381	-0.022186	-0.003462	0.985974
8750	-0.521531	1.359005	9.240415	-0.029837	-0.040397	0.025092	-0.217729	0.082175	-0.686337	-0.165803	-0.021207	-0.003883	0.985923
8751	-0.307567	0.195684	9.967656	-0.088643	-0.054410	-0.060297	-0.221601	0.085824	-0.685737	-0.164584	-0.019701	-0.005315	0.986152
8752	-0.863003	-1.197272	10.703701	-0.056754	-0.000259	-0.001846	-0.223162	0.089058	-0.684921	-0.164496	-0.019423	-0.006412	0.986166
8753	-0.510950	0.106672	10.223083	0.122030	0.043352	0.067636	-0.221110	0.089316	-0.685076	-0.165702	-0.020570	-0.004011	0.985953
8754	-0.592487	0.206151	9.518512	0.134645	0.008551	0.057970	-0.221599	0.086363	-0.687382	-0.166720	-0.021104	-0.001338	0.985778
8755	-0.316280	-0.330107	9.433077	0.288279	-0.061544	0.093892	-0.222847	0.081801	-0.690200	-0.168373	-0.020741	0.004689	0.985494
8756	0.197907	-0.019803	9.989653	0.173492	-0.060202	0.137896	-0.223817	0.073475	-0.693312	-0.170926	-0.020041	0.008391	0.985044
8757	-0.622406	-0.619128	10.076340	-0.129153	-0.012939	0.195904	-0.223831	0.075760	-0.693036	-0.174753	-0.019181	0.006026	0.984407
8758	-0.891902	0.207832	9.304864	-0.166691	-0.026751	0.209064	-0.224000	0.083153	-0.693216	-0.178837	-0.017961	0.002941	0.983710
8759	-0.626200	0.216240	9.586197	-0.012097	-0.156337	0.206113	-0.225954	0.087463	-0.691623	-0.182807	-0.014735	0.003390	0.983033
8760	-0.809153	-0.383526	9.580880	-0.034514	-0.236738	0.189730	-0.230591	0.089638	-0.690391	-0.186471	-0.009857	0.003657	0.982404
8761	-0.387812	-0.204513	9.430331	-0.059699	-0.322609	0.198842	-0.237193	0.098273	-0.687799	-0.190280	-0.003211	0.003743	0.981717
8762	0.048200	0.328755	9.567256	-0.180412	-0.364737	0.168706	-0.247122	0.103699	-0.682904	-0.193548	0.004734	0.001625	0.981078
8763	0.014042	-0.071358	9.961813	-0.179370	-0.322726	0.135301	-0.256655	0.107510	-0.678411	-0.196090	0.011835	-0.000633	0.980514
8764	0.069031	0.196931	9.762589	-0.008172	-0.257814	0.094530	-0.264258	0.111716	-0.676354	-0.197871	0.017006	0.000223	0.980080
8765	0.154229	0.642512	9.425781	0.102169	-0.216528	0.055023	-0.270808	0.111615	-0.674862	-0.198904	0.020898	0.003126	0.979791
8766	0.007534	-0.313485	10.189753	0.264180	-0.199878	0.019087	-0.278360	0.106277	-0.672010	-0.199326	0.023849	0.009119	0.979600
8767	0.672131	-1.261165	11.023711	0.240552	-0.070953	0.108849	-0.280996	0.097691	-0.675227	-0.201478	0.024353	0.014056	0.979089
8768	1.282894	1.139129	9.565920	-0.293099	-0.055135	0.056010	-0.284873	0.100936	-0.672727	-0.202188	0.026714	0.008536	0.978945
8769	0.933895	-0.432317	10.651341	-0.331468	-0.031493	0.000944	-0.285845	0.112095	-0.669305	-0.201940	0.028764	0.002197	0.978973
8770	0.990199	-0.672208	10.984488	-0.012037	0.063848	0.015880	-0.286251	0.116129	-0.669641	-0.202201	0.027648	0.001724	0.978952
8771	1.244297	0.453160	10.048535	0.051024	0.104337	-0.034447	-0.284711	0.117466	-0.672062	-0.201477	0.025532	0.002351	0.979158
8772	0.696635	-0.513238	10.320874	0.061941	0.134312	-0.078357	-0.282899	0.116114	-0.674260	-0.199915	0.022733	0.003092	0.979545
8773	0.415948	-0.593473	10.103720	0.008178	0.169349	-0.045065	-0.281947	0.108584	-0.677647	-0.198962	0.019524	0.002587	0.979809
8774	0.382309	0.126103	9.417878	0.028076	0.155563	-0.072995	-0.278974	0.107092	-0.681513	-0.197444	0.016444	0.002574	0.980173
8775	0.214840	-0.308740	9.082807	0.056878	0.119133	-0.118724	-0.278122	0.104281	-0.684461	-0.195057	0.014017	0.003244	0.980686
8776	0.077908	-0.563718	9.494335	0.022744	0.078820	-0.113851	-0.275911	0.101045	-0.687572	-0.192745	0.012460	0.003442	0.981164
8777	0.251138	-0.646924	9.463052	0.140550	0.041931	-0.058562	-0.276387	0.095133	-0.688892	-0.191547	0.011230	0.005991	0.981401
8778	0.380984	-0.031297	9.014881	0.288904	-0.012321	-0.020572	-0.278140	0.088692	-0.691467	-0.191117	0.010447	0.011740	0.981441
8779	0.434113	-0.046879	9.559676	0.351243	-0.065013	0.013145	-0.280633	0.077549	-0.694839	-0.191343	0.010534	0.018812	0.981286
8780	0.434871	0.054542	9.700197	0.306239	-0.063438	0.069235	-0.282359	0.065864	-0.696704	-0.192624	0.010717	0.025077	0.980894
8781	0.282224	0.306709	9.990343	0.357775	-0.084601	0.135713	-0.285122	0.056874	-0.700050	-0.195229	0.011221	0.032314	0.980161
8782	0.152889	0.452001	9.990726	0.450632	-0.126613	0.167147	-0.287351	0.043309	-0.701926	-0.198411	0.012134	0.041630	0.979159
8783	0.690487	1.037273	9.305620	0.216300	-0.159932	0.160004	-0.291407	0.034055	-0.701828	-0.201375	0.014692	0.046397	0.978304
8784	0.803896	1.024700	9.415026	0.053527	-0.173979	0.137580	-0.296133	0.030317	-0.702810	-0.203786	0.018091	0.048132	0.977664
8785	0.533742	0.356219	10.308313	-0.010898	-0.111075	0.128452	-0.300125	0.031681	-0.701215	-0.206101	0.020592	0.048257	0.977123
8786	0.302623	1.107386	10.799498	0.035583	0.014796	0.166467	-0.302429	0.031426	-0.702961	-0.209271	0.020399	0.048851	0.976424
8787	0.458176	2.282754	10.234998	0.120281	0.111308	0.086572	-0.298815	0.029122	-0.704814	-0.211035	0.017930	0.050693	0.975999
8788	0.501806	1.327030	9.214467	-0.095842	0.157093	0.033869	-0.295733	0.030586	-0.707638	-0.211705	0.015385	0.048176	0.976024
8789	0.267705	0.302020	9.992817	-0.151480	0.155230	0.042113	-0.292148	0.033391	-0.709568	-0.212544	0.013149	0.044539	0.976047
8790	0.255002	0.547746	10.106279	-0.021059	0.162130	0.088960	-0.285991	0.036318	-0.713059	-0.214310	0.010235	0.043443	0.975746
8791	0.717284	1.407460	9.328866	-0.008340	0.151694	0.069683	-0.282900	0.035765	-0.715141	-0.215715	0.007484	0.042624	0.975497
8792	0.385301	0.559070	9.422895	-0.077919	0.158888	0.018019	-0.278272	0.036280	-0.717870	-0.216053	0.004819	0.040444	0.975532
8793	0.077401	0.726557	9.148753	-0.351727	0.174668	0.035599	-0.275234	0.045137	-0.719861	-0.216764	0.003070	0.032824	0.975667
8794	0.387436	0.857262	9.431109	-0.312465	0.158749	0.047210	-0.270036	0.056805	-0.719952	-0.217644	0.001441	0.026064	0.975679
8795	0.154101	0.637978	9.473852	-0.054975	0.127310	0.078076	-0.266986	0.062973	-0.720953	-0.219149	-0.000649	0.024456	0.975385
8796	0.042463	0.552705	9.613196	-0.160594	0.090551	0.071899	-0.262648	0.069539	-0.723873	-0.220527	-0.001595	0.020955	0.975154
8797	0.021788	0.356277	9.808146	-0.329727	0.045006	0.058127	-0.261039	0.079478	-0.722659	-0.221604	-0.000885	0.014350	0.975031
8798	0.025832	0.245713	9.835672	-0.289555	0.002998	0.064411	-0.261082	0.087678	-0.723468	-0.222737	0.000442	0.008720	0.974839
8799	-0.157813	0.227573	9.726521	-0.211640	-0.056331	0.033977	-0.261899	0.095479	-0.722365	-0.223306	0.002589	0.004866	0.974733
8800	0.034490	0.110551	9.694683	-0.178431	-0.089542	0.001415	-0.263093	0.101399	-0.720640	-0.223231	0.005216	0.001817	0.974750
8801	0.373971	0.323650	9.473148	-0.201507	-0.066791	-0.026041	-0.267902	0.110026	-0.717438	-0.222618	0.007522	-0.001772	0.974875
8802	0.600777	-0.379500	9.732222	-0.094050	-0.061552	-0.055416	-0.271778	0.114348	-0.716959	-0.221448	0.009227	-0.003294	0.975123
8803	0.336221	-0.257613	10.384656	0.007821	-0.024890	-0.033303	-0.272804	0.114488	-0.717450	-0.220721	0.009812	-0.002999	0.975283
8804	0.174093	0.703167	10.397098	-0.052868	-0.000329	-0.054559	-0.272808	0.115699	-0.718327	-0.219559	0.010140	-0.003989	0.975538
8805	0.514032	0.301048	10.303043	-0.106276	0.018962	-0.109693	-0.274347	0.115976	-0.719317	-0.217316	0.010376	-0.006046	0.976027
8806	0.485200	0.320527	10.308322	-0.109648	0.036563	-0.150176	-0.275380	0.117595	-0.720048	-0.214255	0.010242	-0.008285	0.976689
8807	0.345370	0.359098	9.983192	-0.157541	0.050845	-0.229721	-0.278480	0.121376	-0.720728	-0.209646	0.010100	-0.011413	0.977659
8808	-0.214652	-0.995737	10.592368	-0.227349	0.106893	-0.233674	-0.277739	0.125673	-0.719174	-0.204915	0.009102	-0.016230	0.978603
8809	-0.245613	-0.583355	10.112013	0.029494	0.155148	-0.215662	-0.276454	0.127819	-0.722981	-0.200568	0.006130	-0.016178	0.979527
8810	0.277976	-0.263058	9.241370	0.059302	0.163137	-0.249854	-0.274621	0.122972	-0.725594	-0.195551	0.002863	-0.015612	0.980565
8811	0.861313	-1.066189	9.169440	0.168377	0.121019	-0.246906	-0.272391	0.117048	-0.730000	-0.190596	0.000068	-0.012720	0.981586
8812	0.663932	-1.009256	9.983938	0.198498	0.094576	-0.210601	-0.271824	0.109249	-0.733131	-0.186355	-0.002405	-0.009157	0.982437
8813	0.276352	-0.852259	10.008308	0.214434	0.063121	-0.182253	-0.270612	0.101718	-0.737538	-0.182665	-0.004205	-0.005188	0.983153
8814	0.010491	-0.545623	9.735403	0.017496	0.035146	-0.159850	-0.271725	0.096214	-0.740875	-0.179424	-0.004858	-0.004961	0.983747
8815	-0.197167	-0.546638	9.660294	-0.048820	0.000170	-0.144535	-0.272371	0.097697	-0.742121	-0.176498	-0.004465	-0.005971	0.984273
8816	-0.172075	-0.403546	9.334944	0.085317	-0.019032	-0.124212	-0.274136	0.093675	-0.744927	-0.173964	-0.004291	-0.004212	0.984734
8817	-0.204715	-0.913371	9.242865	-0.163650	-0.047160	-0.082162	-0.275690	0.095834	-0.744629	-0.172275	-0.002585	-0.007357	0.985018
8818	-0.344428	-0.868984	9.246983	-0.070925	-0.075245	-0.018093	-0.279050	0.100557	-0.745677	-0.171850	-0.000769	-0.008471	0.985086
8819	-0.539198	-0.429032	9.501206	0.016501	-0.089338	0.030219	-0.280207	0.100967	-0.745910	-0.172373	0.001101	-0.007958	0.984999
8820	-0.315620	-0.228455	9.607306	-0.046301	-0.068546	0.072104	-0.282785	0.102997	-0.746233	-0.173720	0.002686	-0.008611	0.984754
8821	-0.418602	-0.448927	9.593646	-0.080568	-0.063408	0.131779	-0.282930	0.106762	-0.747337	-0.176235	0.004333	-0.010115	0.984287
8822	-0.495665	-0.419643	9.536981	0.073965	-0.077458	0.185754	-0.283461	0.109992	-0.747552	-0.179840	0.005646	-0.008377	0.983644
8823	-0.217057	-0.632526	9.832479	0.113859	-0.063766	0.261742	-0.282939	0.109317	-0.748963	-0.184925	0.006556	-0.006090	0.982712
8824	-0.448959	-0.000652	10.629855	0.034942	-0.011487	0.298546	-0.280498	0.110381	-0.751274	-0.190710	0.006702	-0.005374	0.981609
8825	-0.260098	0.759293	10.343822	0.035089	0.034020	0.291767	-0.277288	0.111844	-0.753846	-0.196354	0.005932	-0.004963	0.980503
8826	0.150445	0.805960	9.350869	-0.111208	0.037729	0.223654	-0.273972	0.116264	-0.754995	-0.200621	0.005691	-0.007292	0.979625
8827	0.314732	0.145851	9.370698	-0.130763	0.029017	0.188048	-0.271447	0.124047	-0.755084	-0.204204	0.005686	-0.010041	0.978860
8828	0.238216	-0.460945	10.484081	0.004868	0.030488	0.235618	-0.266474	0.130474	-0.755857	-0.208789	0.005108	-0.010069	0.977895
8829	-0.178204	0.021422	11.461539	-0.009557	0.106462	0.258020	-0.262119	0.131795	-0.755274	-0.213730	0.003077	-0.010771	0.976829
8830	-0.156730	1.026166	10.591082	-0.059139	0.142659	0.183108	-0.255719	0.136333	-0.757229	-0.217186	0.000588	-0.012519	0.976050
8831	-0.068692	-0.129915	9.433309	-0.151009	0.134220	0.142518	-0.249589	0.143023	-0.759032	-0.219853	-0.001366	-0.016040	0.975400
8832	0.102625	-0.473485	9.182797	-0.030263	0.069524	0.137761	-0.245761	0.146766	-0.758290	-0.222483	-0.002547	-0.016904	0.974787
8833	0.315920	-0.359481	9.261559	0.031428	-0.004009	0.124684	-0.243194	0.146887	-0.758327	-0.224835	-0.002577	-0.016257	0.974258
8834	0.110459	-0.737221	9.458422	-0.059029	-0.056499	0.121172	-0.242180	0.148897	-0.757815	-0.227154	-0.001164	-0.017119	0.973708
8835	-0.335959	-0.033567	9.590499	-0.130408	-0.065944	0.075071	-0.243744	0.151593	-0.755481	-0.228562	0.000762	-0.019353	0.973337
8836	-0.310376	-0.157572	9.209213	-0.147955	-0.042108	0.015086	-0.246356	0.158058	-0.752841	-0.228782	0.002337	-0.022011	0.973226
8837	-0.225944	-0.497955	8.993128	-0.115744	-0.049077	0.016967	-0.247923	0.161829	-0.751258	-0.229052	0.003874	-0.024035	0.973110
8838	-0.302514	-0.407805	9.182241	-0.013758	-0.077045	0.007073	-0.249091	0.162641	-0.748820	-0.229170	0.005520	-0.023921	0.973077
8839	0.014701	-0.612451	9.124291	0.027266	-0.112156	0.026494	-0.253194	0.161183	-0.747631	-0.229666	0.007617	-0.022879	0.972971
8840	0.057374	-0.740866	9.703921	-0.005146	-0.147337	0.043702	-0.256788	0.160126	-0.745938	-0.230484	0.010573	-0.022280	0.972764
8841	-0.232176	-0.749900	10.729901	-0.042981	-0.105576	0.084174	-0.262707	0.161500	-0.744060	-0.232083	0.012834	-0.022668	0.972347
8842	0.356103	-0.204755	11.206844	0.177383	-0.026948	0.040168	-0.265261	0.158690	-0.743415	-0.232815	0.012602	-0.019073	0.972252
8843	0.292705	-0.277769	10.759634	0.132183	0.064285	-0.016212	-0.263561	0.153036	-0.743494	-0.232432	0.010798	-0.016791	0.972408
8844	0.419276	-0.458036	10.323969	-0.001587	0.108228	-0.089349	-0.261881	0.152087	-0.745179	-0.230532	0.008815	-0.017276	0.972871
8845	0.432400	-0.309204	10.272705	-0.002112	0.126780	-0.163276	-0.260715	0.150871	-0.746350	-0.227231	0.006494	-0.017859	0.973655
8846	-0.192029	-0.534136	10.616701	0.037474	0.147152	-0.215650	-0.258738	0.142661	-0.747982	-0.222846	0.003620	-0.017741	0.974685
8847	-0.869582	-0.745605	10.509587	0.064326	0.198099	-0.201008	-0.256530	0.138618	-0.749069	-0.218782	-0.000413	-0.017371	0.975619
8848	-0.268424	-0.371589	9.316919	0.123484	0.189414	-0.191875	-0.252021	0.136712	-0.750551	-0.214898	-0.004497	-0.015764	0.976499
8849	0.172935	-0.763227	8.977027	0.080413	0.112327	-0.180337	-0.251207	0.130257	-0.753037	-0.211252	-0.006924	-0.014729	0.977296
8850	-0.070787	-1.096698	9.398186	-0.050651	0.045634	-0.118093	-0.250424	0.128102	-0.753197	-0.208808	-0.007482	-0.015900	0.977799
8851	-0.137757	-0.344814	9.755810	-0.074111	0.012244	-0.090022	-0.249637	0.124199	-0.751849	-0.206974	-0.007311	-0.017482	0.978163
8852	-0.630731	-0.403842	9.641647	-0.147663	-0.041920	-0.062418	-0.251455	0.127030	-0.750272	-0.205657	-0.005773	-0.020180	0.978399
8853	-0.848514	-0.469752	9.551462	-0.199904	-0.052527	0.012998	-0.253563	0.135106	-0.747497	-0.205875	-0.003894	-0.023954	0.978277
8854	-1.027615	-0.172228	8.878842	-0.210886	-0.042021	0.090628	-0.254382	0.142368	-0.744875	-0.207599	-0.002160	-0.027873	0.977814
8855	-0.944542	-0.361451	8.549171	-0.250605	-0.060545	0.170401	-0.255986	0.151784	-0.741587	-0.210899	-0.000059	-0.032591	0.976964
8856	-0.683266	-0.645321	9.177990	-0.158001	-0.081022	0.243989	-0.253472	0.159835	-0.739134	-0.215640	0.002119	-0.035308	0.975832
8857	-1.852361	-0.408009	9.882804	-0.162238	-0.075887	0.373011	-0.254291	0.167098	-0.736767	-0.222892	0.003926	-0.038241	0.974085
8858	-2.388331	-0.054120	9.432563	0.105866	-0.095002	0.451801	-0.251766	0.173267	-0.734205	-0.231694	0.005047	-0.035760	0.972118
8859	-1.239505	0.230050	9.351434	0.318650	-0.168809	0.469541	-0.251487	0.170309	-0.736015	-0.240900	0.006273	-0.028866	0.970100
8860	0.320343	0.240953	9.816258	0.119970	-0.190397	0.460489	-0.251078	0.166274	-0.736568	-0.249867	0.009209	-0.025647	0.967897
8861	0.910874	-0.914930	10.004518	-0.118079	-0.141687	0.473493	-0.252403	0.172867	-0.734962	-0.259009	0.012112	-0.027308	0.965413
8862	0.489530	-1.120325	10.964502	0.107849	-0.050930	0.569816	-0.248336	0.179432	-0.733942	-0.269974	0.012310	-0.025065	0.962463
8863	0.390701	-0.083329	10.897983	0.335823	0.050472	0.647869	-0.241508	0.176574	-0.736483	-0.282407	0.009051	-0.019009	0.959064
8864	0.687178	0.221213	9.800853	0.253630	0.073313	0.659686	-0.233385	0.172366	-0.740198	-0.294969	0.006044	-0.014642	0.955376
8865	0.494437	-0.402026	9.958741	-0.032963	0.101124	0.721069	-0.221338	0.176739	-0.741476	-0.308613	0.003993	-0.015891	0.951047
8866	0.022716	-0.209308	10.440777	-0.081595	0.095762	0.777261	-0.208028	0.185004	-0.743243	-0.323249	0.002510	-0.018058	0.946138
8867	-0.336407	0.220879	10.227763	-0.047850	0.059039	0.831326	-0.196782	0.194893	-0.744583	-0.338844	0.001294	-0.019291	0.940644
8868	0.016484	1.310242	9.564461	0.056084	0.030248	0.815368	-0.186179	0.203171	-0.743136	-0.354072	0.000112	-0.018421	0.935037
8869	0.398077	0.650969	9.625675	0.146350	0.022250	0.829845	-0.175911	0.204327	-0.744419	-0.369469	-0.001750	-0.015635	0.929110
8870	0.308946	-0.697285	10.442310	0.236219	0.049945	0.917569	-0.163070	0.204932	-0.746888	-0.386367	-0.004629	-0.011539	0.922261
8871	0.229124	0.309470	9.971611	0.236791	0.064704	1.012152	-0.147888	0.201090	-0.750576	-0.404848	-0.007944	-0.007355	0.914320
8872	-0.489140	0.476394	10.039795	0.185750	0.053496	1.017274	-0.133760	0.202093	-0.754711	-0.423264	-0.010495	-0.004185	0.905936
8873	-0.223695	0.464111	9.845141	0.084579	0.037648	1.032263	-0.119643	0.203497	-0.755921	-0.441790	-0.012049	-0.002503	0.897034
8874	-0.625811	0.930989	10.512339	0.051521	-0.000805	0.995075	-0.105803	0.207995	-0.756336	-0.459482	-0.012461	-0.001286	0.888099
8875	-0.546058	1.320821	9.230642	0.084153	-0.079119	0.916689	-0.096183	0.209826	-0.756968	-0.475604	-0.011966	0.001474	0.879577
8876	-1.347710	0.625605	9.462636	0.120955	-0.113801	0.870224	-0.086792	0.206820	-0.758151	-0.490743	-0.011014	0.004940	0.871221
8877	-0.708934	0.113790	10.431580	0.175277	-0.084504	0.905655	-0.080105	0.205575	-0.759531	-0.506327	-0.011334	0.009307	0.862217
8878	-0.640250	1.657824	9.103175	0.293883	-0.081462	0.841648	-0.071221	0.202976	-0.763115	-0.520614	-0.012675	0.015439	0.853558
8879	-0.841432	0.551607	8.573194	0.281808	-0.108167	0.742618	-0.065004	0.195148	-0.766583	-0.533052	-0.013752	0.021870	0.845688
8880	-0.379226	0.365066	8.514202	0.300573	-0.116165	0.746075	-0.060588	0.187868	-0.770019	-0.545402	-0.014595	0.028447	0.837564
8881	-0.127300	0.452474	9.430897	0.419540	-0.106743	0.731037	-0.053067	0.175999	-0.772784	-0.557312	-0.017178	0.037130	0.829294
8882	-0.075489	0.260596	9.726190	0.389082	-0.061355	0.743254	-0.048227	0.162533	-0.777302	-0.569318	-0.019877	0.044572	0.820668
8883	0.117580	0.931737	9.506377	0.242599	-0.015841	0.710713	-0.042396	0.154573	-0.780384	-0.580730	-0.021935	0.049268	0.812308
8884	0.076120	0.519980	10.006586	0.104798	0.020791	0.707997	-0.035695	0.151178	-0.782293	-0.592084	-0.022728	0.051091	0.803934
8885	0.164743	0.768444	9.701121	0.049375	0.036552	0.711205	-0.026190	0.150590	-0.783074	-0.603396	-0.023334	0.051993	0.795403
8886	0.207144	0.623546	9.607784	0.095749	0.016381	0.740509	-0.016405	0.145699	-0.783646	-0.615024	-0.023917	0.053716	0.786313
8887	0.193319	0.708527	9.839548	0.150805	-0.021451	0.815689	-0.008169	0.143237	-0.785823	-0.627595	-0.024688	0.056926	0.776064
8888	0.490303	0.337002	10.990858	0.146720	-0.034200	0.889440	-0.000195	0.140237	-0.785335	-0.641135	-0.024925	0.060121	0.764664
8889	0.462302	0.454399	11.564311	0.185447	-0.048590	1.011292	0.007679	0.134013	-0.788050	-0.656238	-0.025410	0.064210	0.751388
8890	0.353772	1.173938	10.674877	0.214075	-0.039700	1.043454	0.016971	0.125899	-0.789281	-0.671568	-0.026224	0.068524	0.737301
8891	0.384046	1.067984	9.130810	0.316034	-0.042968	1.093534	0.026028	0.115098	-0.792566	-0.687218	-0.028391	0.074439	0.722069
8892	0.374189	1.026105	9.565318	0.489458	-0.047433	1.114152	0.035371	0.099188	-0.796158	-0.702724	-0.032717	0.082831	0.705866
8893	0.479955	1.614133	10.253555	0.500521	-0.030799	1.031536	0.043587	0.079925	-0.802432	-0.716647	-0.037657	0.091081	0.690437
8894	0.336952	2.233535	9.557893	0.222143	0.026488	0.899487	0.049841	0.064703	-0.804575	-0.728793	-0.039518	0.094495	0.677030
8895	0.250909	2.037569	8.950881	-0.246057	0.050421	0.780727	0.057653	0.066273	-0.801882	-0.739480	-0.035237	0.091130	0.666050
8896	0.583376	1.929951	9.206277	-0.544622	0.057346	0.714124	0.065174	0.075374	-0.801144	-0.749327	-0.026599	0.083584	0.656366
8897	0.332466	1.267065	9.618906	-0.546009	0.110924	0.626121	0.074565	0.092260	-0.797056	-0.757846	-0.018941	0.075157	0.647813
8898	0.634172	1.591815	9.639258	-0.504552	0.146838	0.571896	0.083298	0.111030	-0.791037	-0.765539	-0.012292	0.066673	0.639808
8899	0.781573	1.940003	9.853435	-0.280321	0.199559	0.462716	0.095037	0.120913	-0.786545	-0.771678	-0.010089	0.060245	0.633073
8900	0.940467	1.200629	9.889218	-0.183273	0.238244	0.377009	0.107329	0.125417	-0.784651	-0.776701	-0.009779	0.054394	0.627440
8901	1.377264	1.186322	9.469604	-0.245722	0.245251	0.350020	0.116906	0.132355	-0.781171	-0.781309	-0.008797	0.047712	0.622256
8902	1.174493	0.125293	11.131495	-0.160127	0.271198	0.371693	0.129062	0.137397	-0.777873	-0.786145	-0.009271	0.041618	0.616569
8903	0.771103	0.425193	11.450784	-0.006264	0.302762	0.381035	0.143301	0.138531	-0.776803	-0.791003	-0.012670	0.036990	0.610561
8904	0.879230	1.767250	9.442133	0.042707	0.259618	0.287236	0.155119	0.136047	-0.774970	-0.794631	-0.016259	0.033549	0.605947
8905	0.608164	0.682885	8.802478	-0.121412	0.191843	0.165830	0.163714	0.135732	-0.772814	-0.796742	-0.016632	0.029269	0.603382
8906	0.481400	-0.860186	9.511476	-0.266504	0.112141	0.145686	0.171641	0.139990	-0.770478	-0.798606	-0.013610	0.024388	0.601206
8907	0.356110	-0.160758	9.866596	-0.103843	0.044727	0.160018	0.175836	0.145881	-0.767944	-0.800523	-0.012422	0.022618	0.598746
8908	-0.058456	0.625168	9.461122	0.025344	-0.023105	0.079940	0.176596	0.147356	-0.767306	-0.801434	-0.012471	0.023385	0.597495
8909	0.286321	0.227527	9.270966	-0.015558	-0.028290	0.024810	0.176335	0.147356	-0.766286	-0.801670	-0.011883	0.023799	0.597174
8910	0.693430	0.422902	9.716618	-0.018105	-0.000430	-0.008684	0.176593	0.147624	-0.767049	-0.801546	-0.011549	0.023662	0.597353
8911	0.653247	0.193532	10.098773	0.106344	0.046824	-0.024391	0.176876	0.143860	-0.768613	-0.801200	-0.013802	0.024332	0.597743
8912	1.136645	0.240446	10.945728	0.325528	0.085075	-0.030740	0.177569	0.135791	-0.770352	-0.800736	-0.020006	0.026925	0.598078
8913	1.036351	0.403934	10.679360	0.464337	0.136829	-0.034759	0.184955	0.125403	-0.773862	-0.800123	-0.029012	0.030465	0.598359
8914	0.790197	0.439933	10.028340	0.392908	0.143174	-0.047497	0.187220	0.111680	-0.775678	-0.799354	-0.036998	0.032919	0.598816
8915	0.670847	0.652807	9.349426	0.237311	0.118823	-0.053912	0.190873	0.102521	-0.777852	-0.798555	-0.042118	0.034030	0.599481
8916	0.564140	0.575327	9.690651	0.108402	0.055781	-0.067407	0.195049	0.092822	-0.782070	-0.797664	-0.044522	0.034452	0.600469
8917	0.143189	0.464728	9.409482	0.002776	0.034911	-0.055806	0.196597	0.090932	-0.781349	-0.796972	-0.044851	0.034080	0.601384
8918	0.627370	0.657281	9.128797	-0.011416	-0.010603	-0.087897	0.195537	0.096987	-0.781529	-0.795888	-0.044559	0.034103	0.602839
8919	0.557685	0.014686	9.561721	0.004529	-0.005458	-0.066734	0.194759	0.098201	-0.781252	-0.795035	-0.044376	0.034388	0.603959
8920	0.258804	0.407886	9.989305	0.007723	0.008346	0.012806	0.196164	0.100076	-0.782016	-0.795160	-0.044548	0.034430	0.603780
8921	0.165132	0.803901	10.287805	0.182722	0.020415	0.091770	0.196332	0.094161	-0.784107	-0.796076	-0.047373	0.036582	0.602230
8922	-0.004833	1.339550	10.444401	0.193462	-0.021541	0.077755	0.196890	0.087169	-0.785706	-0.796775	-0.050094	0.039398	0.600906
8923	-0.153362	1.539144	9.280223	-0.126614	-0.047526	0.050766	0.198054	0.086491	-0.787253	-0.797433	-0.047231	0.038868	0.600300
8924	-0.525112	0.882199	8.968322	-0.491624	-0.063167	0.041866	0.195667	0.099678	-0.786329	-0.798289	-0.038556	0.034080	0.600072
8925	-0.341123	0.257409	9.579472	-0.405145	-0.052936	0.092563	0.194537	0.115275	-0.781591	-0.799605	-0.031163	0.030265	0.598953
8926	-0.417484	0.352297	10.532723	-0.087118	0.016721	0.197370	0.196287	0.123062	-0.780526	-0.802009	-0.029808	0.029148	0.595855
8927	0.125380	1.675594	9.788777	0.041836	0.076183	0.218035	0.200530	0.122502	-0.781610	-0.804574	-0.031066	0.028672	0.592345
8928	0.419232	1.240462	9.790853	0.060787	0.062208	0.175649	0.205036	0.119924	-0.781321	-0.806636	-0.032639	0.028572	0.589455
8929	0.144983	0.686327	10.320267	0.035954	0.022113	0.097737	0.206467	0.117497	-0.782888	-0.807732	-0.033235	0.028832	0.587906
8930	-0.308227	0.802497	10.152578	0.082505	0.008388	0.089424	0.208555	0.116158	-0.781800	-0.808716	-0.034574	0.029798	0.586426
8931	0.044314	1.509149	9.369545	0.174020	0.022523	0.063762	0.210273	0.108755	-0.784182	-0.809308	-0.037460	0.031642	0.585335
8932	0.493294	1.507086	9.053287	-0.013720	0.050448	0.046506	0.211322	0.105927	-0.786003	-0.809880	-0.037758	0.030771	0.584569
8933	0.419047	1.241822	9.406490	-0.357599	0.113133	0.119968	0.213716	0.113174	-0.784444	-0.811553	-0.033071	0.025006	0.582805
8934	0.321764	1.137286	9.574323	-0.472109	0.170826	0.128158	0.220797	0.129402	-0.778932	-0.813382	-0.027292	0.016887	0.580844
8935	0.399136	1.142497	9.902898	-0.574049	0.244206	0.127651	0.230196	0.144678	-0.773717	-0.815152	-0.020612	0.006505	0.578844
8936	0.306995	0.397596	9.892660	-0.613377	0.254674	0.121946	0.239498	0.167991	-0.764099	-0.816752	-0.013499	-0.004622	0.576813
8937	-0.264697	-0.190994	9.405463	-0.340482	0.239266	0.127466	0.248632	0.182726	-0.756220	-0.818220	-0.010558	-0.012233	0.574678
8938	-0.840440	-0.374089	10.186828	-0.099797	0.190425	0.090390	0.254748	0.189010	-0.753076	-0.819202	-0.011090	-0.016401	0.573163
8939	-1.425115	-0.460467	11.118353	0.200461	0.132641	0.129516	0.264387	0.186000	-0.751342	-0.820545	-0.015805	-0.016121	0.571136
8940	-0.337318	1.761737	10.829358	0.389472	0.095739	0.090360	0.269214	0.174416	-0.755207	-0.821381	-0.023273	-0.013139	0.569753
8941	-0.022811	1.560118	9.394671	0.354847	0.036999	-0.145482	0.269848	0.155864	-0.760220	-0.819484	-0.029427	-0.009586	0.572266
8942	-0.893680	-0.018723	9.090896	0.014245	-0.006313	-0.223074	0.268582	0.154259	-0.762756	-0.816896	-0.029500	-0.009377	0.575953
8943	-0.994838	0.671602	9.676372	-0.091087	0.032180	-0.278176	0.266610	0.161124	-0.760502	-0.813683	-0.028296	-0.010968	0.580517
8944	-1.080863	0.810386	9.231791	-0.278646	0.067365	-0.328697	0.262949	0.171493	-0.757809	-0.809956	-0.024425	-0.015411	0.585779
8945	-0.801354	0.407844	8.845113	-0.242740	0.030698	-0.356924	0.261083	0.182929	-0.756148	-0.805809	-0.020749	-0.018799	0.591513
8946	-0.679372	-0.097419	9.066518	-0.094406	-0.007886	-0.334979	0.256889	0.196930	-0.753666	-0.801853	-0.018960	-0.019854	0.596891
8947	-0.720299	-0.082530	9.112695	0.150400	-0.076198	-0.278795	0.251740	0.199646	-0.754071	-0.798435	-0.020356	-0.016836	0.601501
8948	-0.499450	-0.264221	9.238452	0.314602	-0.127167	-0.203871	0.246152	0.191882	-0.759015	-0.795867	-0.023732	-0.011031	0.604905
8949	-0.044691	-0.139183	9.567617	0.285713	-0.134402	-0.161885	0.238800	0.184156	-0.763431	-0.793735	-0.026591	-0.005410	0.607658
8950	0.020255	0.154634	9.877992	0.246205	-0.108327	-0.130323	0.232952	0.176122	-0.767359	-0.792014	-0.029120	-0.000696	0.609808
8951	0.124106	0.504216	9.650446	0.131925	-0.080258	-0.168018	0.227621	0.169970	-0.775339	-0.789833	-0.030175	0.002211	0.612575
8952	-0.324846	-0.173419	10.240019	0.069283	-0.026878	-0.170060	0.223011	0.168247	-0.776304	-0.787695	-0.030900	0.003452	0.615281
8953	-0.569378	0.086485	9.680460	0.167752	0.002173	-0.155000	0.219423	0.167998	-0.777904	-0.785627	-0.033505	0.005483	0.617769
8954	-0.338374	-0.025560	9.802124	0.276794	-0.025918	-0.142066	0.218965	0.160070	-0.781275	-0.783687	-0.037502	0.009283	0.619954
8955	-0.287573	-0.376803	10.667459	0.419447	-0.043760	-0.061892	0.216727	0.150404	-0.786923	-0.782520	-0.043427	0.015192	0.620924
8956	-0.806137	0.022639	11.003302	0.550596	-0.071810	0.006162	0.212750	0.130394	-0.793153	-0.782105	-0.051104	0.023219	0.620614
8957	-0.949861	1.549074	10.455029	0.347523	-0.073521	0.022666	0.209519	0.114683	-0.798844	-0.781926	-0.055521	0.028731	0.620229
8958	-0.501085	1.870280	9.690763	0.129552	-0.090918	-0.035433	0.206616	0.106902	-0.801035	-0.781384	-0.056401	0.031777	0.620683
8959	-0.769145	1.184723	9.723640	0.033054	-0.103022	-0.073249	0.200723	0.105051	-0.801601	-0.780315	-0.055631	0.033728	0.621994
8960	-0.674298	0.589208	10.244591	0.007836	-0.086588	-0.049743	0.198030	0.105604	-0.803587	-0.779743	-0.054673	0.035177	0.622716
8961	-0.584093	1.391219	10.094447	0.133068	-0.042005	-0.021213	0.194320	0.103069	-0.803303	-0.779244	-0.056195	0.037444	0.623073
8962	-0.445935	1.830138	9.286158	0.106457	-0.013848	-0.038862	0.193844	0.097560	-0.805381	-0.778715	-0.057674	0.039000	0.623503
8963	-0.314665	1.287385	9.067341	-0.046530	-0.006002	-0.036570	0.192579	0.093802	-0.805018	-0.778248	-0.056886	0.038447	0.624192
8964	-0.246204	1.409318	9.010486	-0.067177	0.007057	-0.015519	0.191787	0.096224	-0.802316	-0.778397	-0.055914	0.037523	0.624151
8965	-0.086553	1.447016	9.163320	0.133022	-0.002691	0.026394	0.192705	0.093531	-0.803625	-0.778513	-0.057925	0.039238	0.623717
8966	-0.004418	1.444814	9.438907	0.118522	0.022502	0.066883	0.193636	0.087879	-0.803948	-0.779654	-0.059984	0.040467	0.622017
8967	-0.074054	1.841540	9.244637	0.141749	0.033019	0.085701	0.194961	0.081419	-0.805553	-0.780512	-0.062539	0.041819	0.620597
8968	-0.104647	1.965580	8.837852	0.057760	0.011261	0.065668	0.197307	0.075760	-0.806531	-0.781435	-0.063496	0.042489	0.619291
8969	-0.105554	1.494879	9.039089	-0.164126	-0.026408	0.044428	0.194738	0.076177	-0.806744	-0.782107	-0.060583	0.040941	0.618840
8970	0.163328	1.943706	9.445598	-0.158757	-0.035302	0.032982	0.194585	0.080615	-0.806952	-0.782725	-0.057598	0.039628	0.618428
8971	0.320937	1.690925	9.753695	-0.072751	-0.035305	-0.001744	0.194813	0.084916	-0.805390	-0.782700	-0.056040	0.039332	0.618622
8972	-0.101123	1.052283	10.581359	-0.207035	0.008361	0.000938	0.193256	0.088017	-0.805591	-0.782991	-0.052862	0.036701	0.618695
8973	0.157847	2.149601	10.707072	-0.297164	0.059920	-0.033754	0.194630	0.094732	-0.805420	-0.782860	-0.048989	0.032115	0.619434
8974	0.222447	0.707240	11.023924	-0.233396	0.129992	-0.083583	0.198562	0.101836	-0.802870	-0.782170	-0.046957	0.027169	0.620698
8975	0.272478	0.621894	10.765412	-0.445349	0.213077	-0.074280	0.203744	0.112427	-0.795860	-0.781690	-0.042638	0.018309	0.621938
8976	-0.032868	0.135169	10.454895	-0.546384	0.256081	-0.071337	0.211039	0.134165	-0.786869	-0.781338	-0.037258	0.007514	0.622949
8977	-1.327119	-0.555222	10.222651	-0.154047	0.208297	0.017076	0.219946	0.145947	-0.782315	-0.781634	-0.037378	0.002374	0.622612
8978	-1.419870	0.694509	8.964337	-0.015288	0.121984	0.017205	0.224690	0.144440	-0.777955	-0.781952	-0.038608	0.000353	0.622141
8979	-0.578672	0.165618	8.797223	-0.175245	0.046643	-0.048035	0.226719	0.148194	-0.776679	-0.781430	-0.036410	-0.002608	0.622925
8980	0.003778	-0.097789	9.072701	-0.285350	0.035016	-0.049115	0.228199	0.156789	-0.772808	-0.781543	-0.032328	-0.006704	0.622977
8981	-0.371697	0.050743	9.505343	-0.052783	0.012353	-0.052655	0.230230	0.159735	-0.770778	-0.780865	-0.031573	-0.007595	0.623855
8982	-0.347540	0.055129	9.428296	0.207434	-0.020876	-0.027092	0.229485	0.155975	-0.772200	-0.781063	-0.034493	-0.004665	0.623481
8983	-0.419246	0.143489	9.831196	0.265422	-0.041974	-0.006448	0.229257	0.152213	-0.774519	-0.780740	-0.038019	-0.000710	0.623698
8984	-0.022596	0.234775	10.025852	0.211708	-0.049147	-0.006971	0.227891	0.144960	-0.776093	-0.780775	-0.040664	0.002743	0.623482
8985	0.124176	0.513850	9.655362	0.079558	-0.051663	-0.055505	0.225861	0.141476	-0.777747	-0.779963	-0.041133	0.004518	0.624456
8986	0.117430	0.922549	9.604854	0.149530	-0.062920	-0.095483	0.223106	0.130736	-0.780604	-0.778809	-0.042642	0.007344	0.625767
8987	0.137021	0.952112	9.886150	0.218594	-0.040128	-0.133674	0.220076	0.124031	-0.784814	-0.776886	-0.045417	0.010652	0.627911
8988	0.569175	1.289992	9.814223	0.110628	-0.006904	-0.185508	0.218396	0.124846	-0.782750	-0.774518	-0.047043	0.012042	0.630686
8989	0.362548	0.742218	10.237406	0.056894	0.022800	-0.180564	0.218649	0.125113	-0.782243	-0.772142	-0.048073	0.012353	0.633508
8990	-0.553390	0.245145	11.277597	0.097601	0.062929	-0.100666	0.218407	0.121887	-0.781128	-0.770794	-0.050354	0.012586	0.634966
8991	-1.530057	1.088743	10.997772	0.261827	0.098040	0.012157	0.219752	0.112469	-0.783778	-0.770651	-0.055471	0.014483	0.634673
8992	-1.035252	2.478807	9.159335	0.256674	0.030032	0.003237	0.224307	0.102496	-0.785338	-0.770437	-0.059761	0.017343	0.634472
8993	-0.793803	1.139125	8.903977	0.015074	-0.069715	-0.022136	0.223671	0.100213	-0.783446	-0.770062	-0.059023	0.018649	0.634959
8994	-1.050030	0.384710	10.041244	0.062962	-0.111962	0.023779	0.221628	0.098072	-0.783183	-0.770401	-0.058521	0.021251	0.634512
8995	-1.045033	1.764399	9.852822	0.063044	-0.076962	0.029478	0.218445	0.093787	-0.784193	-0.770613	-0.058442	0.023300	0.634191
8996	-0.956114	2.077919	8.803238	-0.088646	-0.083664	-0.033273	0.215372	0.091921	-0.783531	-0.770485	-0.055992	0.023470	0.634560
8997	-0.635774	1.646140	8.396648	-0.197570	-0.090588	-0.078326	0.214052	0.097170	-0.781683	-0.769604	-0.051837	0.022299	0.636023
8998	-0.593551	1.122843	8.808354	-0.143847	-0.095857	-0.102755	0.210027	0.104182	-0.779778	-0.768778	-0.048415	0.021875	0.637305
8999	-0.369103	1.098236	9.197790	-0.163680	-0.104805	-0.083627	0.205896	0.108238	-0.779932	-0.767760	-0.044616	0.021341	0.638826
9000	-0.206500	1.214910	9.233770	-0.132353	-0.118838	-0.090525	0.201496	0.113639	-0.778545	-0.766801	-0.041062	0.021452	0.640211
9001	-0.280446	0.647300	9.799747	-0.068074	-0.104947	-0.074251	0.195959	0.116088	-0.777932	-0.765800	-0.038723	0.022154	0.641530
9002	-0.313927	0.688752	9.901430	-0.086857	-0.037629	-0.058267	0.192227	0.117721	-0.778115	-0.765211	-0.036892	0.021631	0.642357
9003	-0.002387	1.052897	9.460815	-0.156714	-0.042092	-0.030605	0.192578	0.122559	-0.775915	-0.764854	-0.033981	0.020268	0.642988
9004	-0.266420	-0.102122	10.112987	-0.054935	-0.086755	-0.019622	0.191276	0.124716	-0.774097	-0.764789	-0.031992	0.020934	0.643146
9005	-1.027447	0.163594	10.137022	-0.126595	-0.056002	0.008447	0.189083	0.126341	-0.773795	-0.764893	-0.029341	0.020145	0.643173
9006	-0.603168	0.738366	10.447525	-0.107005	-0.042243	0.028009	0.187248	0.131997	-0.771936	-0.765425	-0.027106	0.019495	0.642658
9007	0.273598	0.463429	10.061968	-0.016617	-0.037153	0.033662	0.186479	0.131193	-0.770916	-0.765794	-0.026368	0.019843	0.642239
9008	0.024451	0.732560	10.148905	-0.179279	-0.035304	-0.006160	0.187235	0.132667	-0.769262	-0.766020	-0.023130	0.018138	0.642144
9009	-0.575539	-0.131659	10.675163	-0.167597	-0.012416	-0.029792	0.187070	0.138584	-0.768187	-0.765648	-0.020415	0.016118	0.642733
9010	-1.156319	-0.312851	10.493075	-0.149775	0.019231	-0.000327	0.186136	0.143428	-0.765587	-0.765739	-0.018322	0.013967	0.642738
9011	-0.719916	0.326137	9.028552	-0.090480	-0.013786	-0.019369	0.187002	0.147186	-0.762262	-0.765458	-0.016793	0.012904	0.643137
9012	-0.317668	-0.478063	8.931741	-0.067269	-0.088207	-0.032089	0.185832	0.150689	-0.763481	-0.765045	-0.014589	0.013449	0.643671
9013	0.068680	-0.816905	9.203237	0.041572	-0.138323	0.013272	0.181586	0.152190	-0.763403	-0.765104	-0.013428	0.015973	0.643568
9014	0.220790	-0.164206	9.925458	0.100331	-0.149122	0.058672	0.179686	0.148167	-0.764430	-0.765764	-0.012977	0.019633	0.642691
9015	0.455228	0.191434	10.439318	0.096515	-0.138909	0.101849	0.175090	0.144697	-0.766428	-0.766930	-0.012585	0.022908	0.641198
9016	0.658261	0.564619	10.319314	0.102031	-0.072431	0.094218	0.171795	0.138665	-0.769485	-0.768057	-0.013131	0.025423	0.639742
9017	0.417358	0.299733	10.371208	0.143354	-0.026796	0.068266	0.171829	0.133960	-0.771562	-0.768819	-0.014889	0.027593	0.638697
9018	0.183785	0.394539	10.110006	0.109487	0.027579	0.063024	0.174673	0.129642	-0.770376	-0.769592	-0.016844	0.028657	0.637671
9019	0.292007	1.037938	9.251464	0.102642	0.055794	0.029710	0.176755	0.125733	-0.771968	-0.769909	-0.019058	0.029037	0.637207
9020	0.123032	0.363821	9.346090	0.176098	0.019191	-0.006985	0.177555	0.121023	-0.773042	-0.769750	-0.021972	0.031053	0.637211
9021	0.270044	0.324459	9.430870	0.143878	-0.010606	-0.016194	0.178104	0.114970	-0.773616	-0.769414	-0.023988	0.032961	0.637448
9022	-0.042391	0.161021	10.234218	0.218800	-0.010729	0.012592	0.177371	0.109328	-0.775437	-0.769437	-0.027164	0.035991	0.637129
9023	-0.269346	0.822841	10.613812	0.248947	0.004866	0.071221	0.179338	0.103268	-0.777557	-0.770146	-0.030937	0.039021	0.635921
9024	-0.464247	1.952240	9.849972	0.070349	0.000761	0.020865	0.179894	0.097081	-0.779910	-0.770345	-0.031969	0.039986	0.635568
9025	-0.154999	2.005310	9.119869	-0.025159	-0.043724	-0.022354	0.179120	0.097892	-0.780145	-0.769982	-0.031048	0.040227	0.636039
9026	-0.210721	0.975604	8.817777	0.018599	-0.124106	-0.025157	0.175778	0.098448	-0.779836	-0.769531	-0.029732	0.042429	0.636505
9027	-0.891375	0.282960	10.199693	0.052963	-0.166325	0.037536	0.171039	0.097129	-0.781303	-0.769769	-0.028428	0.045541	0.636061
9028	-0.686200	1.610330	10.712960	0.076943	-0.131611	0.080331	0.167326	0.095670	-0.781897	-0.770589	-0.027820	0.048662	0.634863
9029	-0.051075	2.679345	9.619292	-0.056762	-0.082479	0.019667	0.164636	0.094474	-0.781869	-0.770723	-0.025993	0.049078	0.634745
9030	0.228512	1.626229	8.807050	-0.115461	-0.078744	-0.040949	0.160499	0.099471	-0.781506	-0.770147	-0.023209	0.048876	0.635567
9031	0.438587	0.592903	9.571863	-0.008395	-0.103496	-0.008827	0.158060	0.099215	-0.781218	-0.769872	-0.021888	0.050226	0.635842
9032	0.627240	0.630757	9.849395	0.011040	-0.072239	0.047768	0.154605	0.097486	-0.781946	-0.770366	-0.021048	0.051571	0.635164
9033	0.310596	0.916999	9.855416	-0.087382	-0.031962	0.061448	0.153042	0.100989	-0.781127	-0.771086	-0.019333	0.050850	0.634403
9034	0.176506	1.085179	9.464449	-0.130378	-0.019666	0.087698	0.153276	0.104483	-0.780208	-0.772190	-0.016939	0.049604	0.633226
9035	0.463051	1.324985	9.190816	-0.082174	-0.042495	0.114371	0.154282	0.107973	-0.779554	-0.773558	-0.015137	0.049140	0.631636
9036	0.481302	1.162623	9.616488	0.013401	-0.095079	0.121878	0.152524	0.102068	-0.781617	-0.774965	-0.013980	0.050889	0.629798
9037	0.185434	0.962080	10.123724	0.053488	-0.126618	0.136191	0.150482	0.100466	-0.782618	-0.776468	-0.013208	0.053447	0.627747
9038	-0.068472	1.229894	10.554286	-0.001924	-0.088126	0.123712	0.146504	0.100487	-0.783194	-0.777886	-0.011896	0.054896	0.625890
9039	0.401990	1.546032	9.760942	-0.140206	-0.032026	0.075265	0.145459	0.102778	-0.781887	-0.778759	-0.009406	0.053535	0.624963
9040	0.441418	0.987385	9.614819	-0.142629	-0.024870	0.020518	0.145040	0.107754	-0.780055	-0.778973	-0.006809	0.052216	0.624843
9041	0.313176	0.613005	9.534732	-0.125753	-0.040607	0.043458	0.143078	0.114218	-0.779964	-0.779426	-0.004478	0.051155	0.624386
9042	0.418265	0.783614	9.761648	-0.039020	-0.056421	0.045794	0.143324	0.115561	-0.778939	-0.779902	-0.003075	0.051625	0.623762
9043	0.407187	0.916523	9.945884	-0.028202	-0.049409	0.025657	0.141132	0.116378	-0.777502	-0.780111	-0.002187	0.051915	0.623479
9044	0.641253	1.239089	9.865877	-0.053003	-0.051976	-0.026524	0.138944	0.117466	-0.777713	-0.779685	-0.000696	0.052137	0.623997
9045	0.707070	0.975413	10.309197	-0.009782	-0.038784	-0.096738	0.137525	0.118818	-0.777933	-0.778375	-0.000366	0.052502	0.625601
9046	0.417111	0.604924	10.302635	-0.007091	-0.026441	-0.096663	0.134576	0.116950	-0.776129	-0.777092	0.000017	0.052897	0.627160
9047	0.633204	0.780645	10.124984	-0.015965	-0.015955	-0.103764	0.131233	0.117236	-0.775189	-0.775711	0.000147	0.052820	0.628874
9048	0.572768	0.430223	10.188756	-0.068688	-0.002801	-0.118254	0.130062	0.119662	-0.774513	-0.774171	0.001167	0.052074	0.630829
9049	0.441171	0.258225	10.226358	0.002808	0.027817	-0.092946	0.129539	0.121009	-0.773984	-0.772966	0.000478	0.051538	0.632351
9050	0.653826	0.302960	9.669994	0.034895	0.033027	-0.048677	0.130449	0.119391	-0.774648	-0.772338	-0.000485	0.051542	0.633117
9051	0.739098	0.086951	9.236676	-0.009896	0.012048	-0.032397	0.130199	0.119259	-0.776551	-0.771879	-0.000686	0.051085	0.633713
9052	0.690503	-0.312462	9.823591	0.043439	-0.006540	0.020714	0.130716	0.118584	-0.776565	-0.772089	-0.001208	0.051810	0.633398
9053	0.742848	-0.108415	10.628016	0.095873	0.031623	0.089093	0.132255	0.118441	-0.775700	-0.773186	-0.003121	0.052376	0.632005
9054	0.849433	0.638858	9.919655	-0.021276	0.065774	0.109647	0.133692	0.114400	-0.776268	-0.774594	-0.003464	0.051169	0.630376
9055	0.751175	0.421469	9.353349	-0.092736	0.062438	0.096775	0.137907	0.118142	-0.775913	-0.775823	-0.002821	0.048890	0.629047
9056	0.759954	0.296564	9.421518	-0.040933	0.027421	0.104046	0.138676	0.118138	-0.775544	-0.777115	-0.002385	0.048028	0.627519
9057	0.799802	0.455997	9.759398	0.001919	0.027316	0.116707	0.140735	0.117590	-0.776087	-0.778547	-0.002727	0.047495	0.625781
9058	0.815301	1.260238	10.148149	0.016359	0.055278	0.091511	0.143690	0.117440	-0.776259	-0.779699	-0.003543	0.046917	0.624384
9059	0.974890	1.305954	9.777267	-0.024549	0.058900	0.048018	0.145356	0.117565	-0.775775	-0.780297	-0.003942	0.045596	0.623732
9060	0.927353	0.747326	9.415644	-0.049406	0.050335	0.008943	0.146893	0.118364	-0.775790	-0.780416	-0.003747	0.044268	0.623680
9061	0.823464	0.406063	9.217992	-0.029763	0.031153	0.016032	0.148295	0.119835	-0.775288	-0.780589	-0.003726	0.043337	0.623529
9062	0.848591	0.534210	9.509985	-0.004830	0.015305	0.030267	0.148678	0.119025	-0.773270	-0.780941	-0.003772	0.043113	0.623104
9063	0.873473	0.628639	9.784774	0.004023	0.004715	0.040873	0.150210	0.121169	-0.774288	-0.781398	-0.003907	0.043040	0.622535
9064	0.572244	0.699123	10.047684	-0.049659	0.003874	0.033528	0.149960	0.120364	-0.774800	-0.781785	-0.003107	0.042438	0.622095
9065	0.590382	0.535382	10.021617	-0.117681	-0.007519	0.034715	0.149941	0.123321	-0.774009	-0.782160	-0.001191	0.041045	0.621724
9066	0.729730	0.783774	9.821436	-0.124734	-0.000490	0.020604	0.150296	0.127890	-0.772700	-0.782379	0.000827	0.039576	0.621543
9067	0.685379	0.663455	9.681074	-0.058491	-0.003916	0.015779	0.150275	0.130848	-0.771402	-0.782516	0.001756	0.038880	0.621413
9068	0.718976	0.632194	9.766925	-0.021771	-0.003035	0.005457	0.150506	0.134476	-0.769846	-0.782544	0.002183	0.038731	0.621385
9069	0.665767	0.620454	9.723999	0.002382	0.008359	0.010976	0.149993	0.134209	-0.769587	-0.782633	0.002005	0.038614	0.621282
9070	0.892010	0.522448	9.706505	0.021991	0.018757	0.030455	0.151157	0.132859	-0.769744	-0.782992	0.001495	0.038667	0.620827
9071	0.780874	0.511338	9.721752	0.068565	0.015327	0.018476	0.151311	0.129363	-0.771558	-0.783180	0.000213	0.039282	0.620553
9072	0.673589	0.360961	9.814658	0.070277	-0.007424	0.025455	0.150831	0.123450	-0.771735	-0.783459	-0.000732	0.040344	0.620132
9073	1.011813	0.387533	9.929782	0.020159	0.022168	0.033910	0.150695	0.124660	-0.771467	-0.783842	-0.001305	0.040265	0.619652
9074	0.875991	0.301927	9.898734	0.025621	0.034506	0.017276	0.153022	0.122094	-0.772035	-0.784056	-0.002078	0.040116	0.619388
9075	0.899089	0.157319	9.851219	0.036433	0.062533	0.009491	0.153800	0.119534	-0.770039	-0.784168	-0.003395	0.039617	0.619273
9076	0.706794	0.274445	9.916697	0.064937	0.043281	0.030857	0.154841	0.117916	-0.771340	-0.784555	-0.004882	0.039818	0.618760
9077	0.441851	0.363090	9.920001	-0.049617	0.036315	0.035382	0.155876	0.115624	-0.770107	-0.784973	-0.004492	0.038665	0.618306
9078	0.573902	0.602081	9.772636	-0.135471	0.031042	0.030343	0.158545	0.118969	-0.767321	-0.785361	-0.002682	0.036578	0.617951
9079	0.472678	0.631319	9.639289	-0.113984	0.031103	0.031421	0.159555	0.121922	-0.767307	-0.785723	-0.001225	0.034714	0.617602
9080	0.385999	0.665569	9.609194	-0.049571	0.029397	0.033680	0.160430	0.125143	-0.765511	-0.786138	-0.000742	0.033714	0.617130
9081	0.517169	0.775303	9.654977	-0.000379	0.018859	0.033982	0.161963	0.125941	-0.764510	-0.786517	-0.000932	0.033452	0.616661
9082	0.613112	0.685707	9.696370	0.020295	0.018883	0.011175	0.162490	0.124326	-0.765803	-0.786649	-0.001434	0.033479	0.616491
9083	0.670443	0.594420	9.872632	-0.024482	0.035423	0.019680	0.162483	0.124728	-0.764530	-0.786863	-0.001459	0.032674	0.616261
