# Supplementary material for: Identification of Haptic Based Guiding Using Hard Reins
Source: PLoS One. 2015 Jul 22;10(7):e0132020. doi: 10.1371/journal.pone.0132020 (PMC4511788; doi:10.1371/journal.pone.0132020)
Supplement: S2 File — (ZIP) [file pone.0132020.s002.zip › MotionData2/Subject11/T10/gc10.txt]

// Start Time: 0
// Sample rate: 25.0Hz
// Scenario: 4.0
// Firmware Version: 2.6.1
Counter	Acc_X	Acc_Y	Acc_Z	Gyr_X	Gyr_Y	Gyr_Z	Mag_X	Mag_Y	Mag_Z	Quat_w	Quat_x	Quat_y	Quat_z
8300	8.228362	0.902735	-6.043452	0.328560	0.003390	-0.026163	-0.695937	-0.239092	0.220439	-0.437537	-0.322721	0.832852	-0.103780
8301	7.813581	0.999073	-6.138386	0.038018	-0.018954	-0.009339	-0.695633	-0.238520	0.225775	-0.436983	-0.323194	0.832920	-0.104093
8302	7.437673	1.617741	-5.791927	0.102097	0.010455	-0.075296	-0.695622	-0.239353	0.225861	-0.436617	-0.325218	0.832189	-0.105169
8303	7.712409	1.163829	-5.896907	0.301670	0.079764	-0.010805	-0.694567	-0.236751	0.226008	-0.435980	-0.327811	0.830817	-0.110475
8304	7.699549	1.143395	-5.993140	0.187587	0.142264	0.027402	-0.695664	-0.236671	0.224663	-0.437012	-0.328588	0.829389	-0.114736
8305	7.820539	1.000172	-5.863384	-0.010460	0.119794	0.012377	-0.695699	-0.235953	0.221170	-0.439015	-0.327972	0.828494	-0.115317
8306	7.781515	0.976900	-5.915196	-0.090285	0.062936	0.043495	-0.697677	-0.230737	0.219598	-0.440517	-0.326188	0.828505	-0.114568
8307	7.914462	1.077589	-5.900194	-0.253315	0.008259	0.042393	-0.698486	-0.233189	0.216193	-0.442173	-0.323190	0.829329	-0.110654
8308	7.797670	1.178648	-5.781686	-0.228976	-0.009606	0.031453	-0.699435	-0.235489	0.212527	-0.443384	-0.320558	0.830178	-0.107036
8309	8.108157	0.708085	-5.929159	-0.255583	0.013130	0.023092	-0.699167	-0.235986	0.211271	-0.445152	-0.317831	0.830797	-0.102949
8310	7.690174	1.585714	-5.526320	-0.139787	0.101803	-0.097877	-0.699139	-0.241273	0.206192	-0.447895	-0.317900	0.829612	-0.100368
8311	8.183248	1.092784	-5.729053	-0.260363	0.138176	-0.098150	-0.699425	-0.243492	0.200621	-0.452004	-0.316869	0.828304	-0.095909
8312	8.174147	1.712628	-5.302133	-0.159927	0.091929	-0.130798	-0.698585	-0.249415	0.194137	-0.454753	-0.317297	0.827009	-0.092619
8313	7.804972	1.715594	-5.689123	-0.232667	0.079394	-0.009893	-0.699263	-0.251587	0.190612	-0.457538	-0.315153	0.826687	-0.089029
8314	6.260589	2.422201	-6.940283	-0.254620	-0.084304	-0.061322	-0.698141	-0.255272	0.189292	-0.457817	-0.313881	0.827574	-0.083693
8315	8.594205	1.956828	-5.292099	0.659218	-0.212115	0.053101	-0.698407	-0.252868	0.194063	-0.449986	-0.319349	0.828722	-0.093533
8316	7.962920	1.482215	-5.725523	0.826343	-0.293101	0.012034	-0.696614	-0.246397	0.208581	-0.439726	-0.326980	0.829827	-0.105416
8317	8.145857	1.486059	-5.746823	0.175258	-0.101053	0.003156	-0.694843	-0.243510	0.214179	-0.436850	-0.328665	0.830417	-0.107467
8318	7.503765	1.249008	-5.811288	-0.025226	-0.030483	0.093308	-0.695668	-0.239721	0.219039	-0.436272	-0.326867	0.831408	-0.107632
8319	7.552166	1.409215	-5.850685	0.034703	0.021183	-0.066280	-0.695792	-0.240171	0.219829	-0.436493	-0.328216	0.830773	-0.107533
8320	7.905561	1.229988	-5.869894	0.017141	0.039167	-0.041521	-0.694160	-0.241108	0.218670	-0.437085	-0.328876	0.830182	-0.107681
8321	7.972564	1.066926	-5.858974	0.055161	0.001854	-0.019377	-0.694695	-0.241664	0.218913	-0.436752	-0.329662	0.829976	-0.108212
8322	7.662154	1.248945	-5.889645	0.053608	0.001322	-0.042358	-0.693864	-0.242541	0.219669	-0.436476	-0.330738	0.829628	-0.108709
8323	7.915847	1.074486	-6.030650	0.024307	-0.057439	-0.073496	-0.692617	-0.243213	0.221793	-0.435475	-0.332280	0.829648	-0.107865
8324	7.778163	1.247469	-5.840872	-0.190968	-0.005798	-0.018940	-0.694096	-0.245581	0.219760	-0.436651	-0.330842	0.830041	-0.104458
8325	7.943570	1.389828	-5.696427	-0.083976	0.042394	0.079437	-0.695069	-0.245439	0.217057	-0.437706	-0.328684	0.830423	-0.103811
8326	7.992383	1.381065	-5.611386	-0.150242	0.010559	-0.001376	-0.694802	-0.247468	0.213125	-0.438834	-0.327276	0.830689	-0.101343
8327	7.958670	1.393473	-5.614874	-0.116498	-0.016882	-0.037057	-0.694523	-0.247766	0.213512	-0.439371	-0.326881	0.830873	-0.098748
8328	8.137984	1.227010	-5.410184	0.061334	-0.069581	-0.087992	-0.693406	-0.248475	0.216451	-0.437951	-0.328919	0.830847	-0.098505
8329	7.375116	1.703392	-5.818004	0.246604	-0.114000	-0.063804	-0.692294	-0.248257	0.220263	-0.434545	-0.332335	0.830969	-0.101066
8330	6.906788	1.866901	-6.011909	0.395983	-0.019454	0.040858	-0.692009	-0.246038	0.225834	-0.431458	-0.335038	0.830641	-0.107841
8331	8.135612	1.921226	-6.009202	0.309717	0.058316	0.057362	-0.693392	-0.241513	0.229927	-0.430206	-0.336617	0.829884	-0.113598
8332	7.718226	1.461291	-6.204245	0.159491	0.032430	0.049595	-0.694500	-0.239318	0.230613	-0.429519	-0.337005	0.829629	-0.116862
8333	7.954899	1.263520	-6.045365	0.174944	0.060469	0.042264	-0.693471	-0.235031	0.230182	-0.429226	-0.337660	0.829030	-0.120248
8334	7.821122	1.174718	-5.862268	0.207067	0.028821	0.014811	-0.695546	-0.231444	0.230960	-0.428230	-0.339028	0.828438	-0.123970
8335	7.970274	0.832648	-5.744518	0.198155	0.034409	-0.047631	-0.694328	-0.229648	0.233505	-0.427565	-0.341420	0.827371	-0.126800
8336	7.930380	0.559743	-5.802753	0.199015	-0.009614	-0.081565	-0.694580	-0.231548	0.232850	-0.426213	-0.344404	0.826444	-0.129298
8337	7.707755	0.502090	-5.905875	0.166300	0.017337	-0.007410	-0.694568	-0.230850	0.235612	-0.425362	-0.345882	0.825861	-0.131856
8338	7.864084	0.945902	-5.817075	0.164973	0.031819	0.012862	-0.693380	-0.227468	0.236756	-0.424674	-0.346903	0.825299	-0.134881
8339	7.945107	0.878595	-5.902636	0.132127	0.013254	0.017419	-0.694484	-0.225299	0.237985	-0.423926	-0.347683	0.824996	-0.137058
8340	7.993713	0.706821	-5.775188	0.036817	0.009310	0.010803	-0.695022	-0.225579	0.238245	-0.423757	-0.347704	0.824952	-0.137791
8341	7.801122	0.820121	-5.805883	0.017097	0.004671	0.027263	-0.694515	-0.222556	0.238422	-0.423646	-0.347365	0.825100	-0.138104
8342	7.883122	0.843762	-5.803965	0.046963	-0.013618	0.086098	-0.693452	-0.220643	0.238527	-0.422819	-0.346292	0.825742	-0.139483
8343	7.920619	0.757540	-5.902510	0.050128	-0.002978	0.031023	-0.695763	-0.219565	0.239838	-0.422349	-0.346187	0.825884	-0.140323
8344	7.857168	0.676505	-5.973101	-0.006950	-0.014942	0.018055	-0.696186	-0.218443	0.239637	-0.422063	-0.345783	0.826217	-0.140225
8345	7.860398	0.709189	-5.881257	0.045527	0.012836	0.028216	-0.696619	-0.216239	0.239909	-0.421895	-0.345639	0.826217	-0.141080
8346	7.741367	0.560573	-5.945383	-0.001076	0.015663	0.028984	-0.697156	-0.216776	0.239746	-0.422042	-0.345021	0.826348	-0.141384
8347	8.036418	0.636951	-5.830359	-0.013479	0.009242	0.045569	-0.697727	-0.214814	0.239325	-0.422176	-0.344097	0.826663	-0.141397
8348	7.887515	0.761566	-5.823981	-0.021485	-0.004077	0.021705	-0.697738	-0.214493	0.238393	-0.422158	-0.343479	0.826968	-0.141165
8349	7.738674	0.708070	-5.734257	-0.034299	0.003343	0.020712	-0.697209	-0.212623	0.239588	-0.422414	-0.342805	0.827216	-0.140585
8350	7.964181	0.742254	-5.870434	-0.019538	0.019765	0.023518	-0.698705	-0.213614	0.237638	-0.422772	-0.342108	0.827326	-0.140565
8351	7.959400	0.708085	-5.851162	-0.027818	0.003444	-0.011346	-0.699265	-0.212866	0.236600	-0.423081	-0.342016	0.827331	-0.139825
8352	7.848626	0.655152	-5.823221	-0.031111	0.002611	0.002380	-0.699103	-0.214941	0.236610	-0.423293	-0.341620	0.827472	-0.139317
8353	7.863028	0.713663	-5.854767	-0.028009	0.005703	-0.018711	-0.699651	-0.214139	0.237343	-0.423665	-0.341639	0.827406	-0.138532
8354	7.911399	0.712989	-5.830019	-0.000626	-0.009047	-0.019540	-0.698969	-0.215193	0.236050	-0.423537	-0.341893	0.827411	-0.138262
8355	7.864970	0.770547	-5.938977	-0.020610	-0.000052	-0.015010	-0.698278	-0.216042	0.236264	-0.423755	-0.341928	0.827397	-0.137593
8356	7.826979	0.821056	-5.888937	0.014423	0.014018	-0.005786	-0.699095	-0.216530	0.235154	-0.423867	-0.342021	0.827258	-0.137848
8357	7.775930	0.802711	-5.940268	-0.003953	0.018888	-0.009516	-0.699365	-0.217302	0.234022	-0.424269	-0.342055	0.827075	-0.137627
8358	7.838650	0.743597	-5.904365	-0.022135	0.014075	-0.004951	-0.698821	-0.216928	0.234720	-0.424629	-0.341825	0.827042	-0.137285
8359	7.852295	0.715651	-5.996809	0.001416	0.040503	-0.016880	-0.698282	-0.217173	0.233884	-0.425369	-0.341967	0.826611	-0.137239
8360	7.834511	0.766828	-5.826794	-0.042778	0.015272	-0.024257	-0.698430	-0.216457	0.233384	-0.425944	-0.341874	0.826492	-0.136399
8361	7.941503	0.837490	-5.728924	0.029237	0.039487	-0.001177	-0.698960	-0.218701	0.231350	-0.426439	-0.341994	0.826097	-0.136942
8362	7.955915	0.837461	-5.734292	0.012112	0.016737	0.010757	-0.699756	-0.219567	0.232394	-0.426565	-0.341792	0.826053	-0.137320
8363	7.945833	0.877323	-5.808505	0.047747	0.018588	0.008991	-0.698854	-0.216611	0.230931	-0.426568	-0.341959	0.825850	-0.138112
8364	7.885516	0.799881	-5.787439	0.027009	0.001300	0.021798	-0.700497	-0.215610	0.230734	-0.426308	-0.341736	0.825975	-0.138721
8365	7.988963	0.760381	-5.789149	0.067062	-0.007797	0.049435	-0.700525	-0.212117	0.232849	-0.425635	-0.341470	0.826217	-0.139999
8366	8.104055	0.804401	-5.877673	0.053916	0.011557	0.034727	-0.700931	-0.212243	0.232709	-0.425322	-0.341238	0.826263	-0.141235
8367	7.873005	0.732505	-5.818799	0.042799	0.012786	0.029137	-0.700257	-0.211970	0.232583	-0.425214	-0.341042	0.826255	-0.142079
8368	7.859299	0.809328	-5.755008	0.007411	0.013324	0.006139	-0.700680	-0.210462	0.232950	-0.425329	-0.340881	0.826222	-0.142315
8369	7.834981	0.683098	-5.730777	-0.080627	0.069228	0.060907	-0.701803	-0.208440	0.231449	-0.426907	-0.338948	0.826296	-0.141772
8370	7.903461	0.675949	-5.595756	-0.114342	0.074351	0.100307	-0.702647	-0.207998	0.228219	-0.428586	-0.336018	0.826719	-0.141214
8371	8.130886	0.857957	-5.547537	-0.124260	0.122185	0.102128	-0.706533	-0.203348	0.224590	-0.431223	-0.332871	0.826716	-0.140659
8372	8.299772	0.919719	-5.541376	-0.137360	0.106230	0.093000	-0.706588	-0.201108	0.221053	-0.433591	-0.329760	0.826859	-0.139866
8373	8.103106	0.890325	-5.415904	-0.146238	0.085418	0.070950	-0.707550	-0.201923	0.218157	-0.435859	-0.327029	0.826993	-0.138427
8374	7.786390	1.134182	-5.354185	-0.200524	0.111824	0.092796	-0.708965	-0.200032	0.213659	-0.438719	-0.323350	0.827227	-0.136622
8375	7.978965	1.226415	-5.102429	-0.161978	0.175362	0.230472	-0.711491	-0.196695	0.208171	-0.442140	-0.317585	0.827597	-0.136876
8376	8.522895	1.042338	-5.401632	-0.221954	0.195045	0.276283	-0.717331	-0.189784	0.201159	-0.445968	-0.310422	0.828264	-0.136854
8377	7.936083	0.718015	-5.135528	-0.274086	0.230258	0.272279	-0.719923	-0.182605	0.193318	-0.450849	-0.302780	0.828600	-0.135947
8378	8.175988	0.571074	-5.512461	-0.284671	0.318077	0.345541	-0.724853	-0.174194	0.183533	-0.456837	-0.293520	0.828604	-0.136238
8379	7.947681	-0.027440	-4.877637	-0.282785	0.317503	0.415151	-0.730064	-0.164827	0.174079	-0.462720	-0.283120	0.828831	-0.137009
8380	8.141247	-0.281434	-4.661978	-0.194652	0.375046	0.558380	-0.735229	-0.150579	0.160702	-0.468422	-0.270925	0.829029	-0.141037
8381	9.134388	-0.814475	-4.668775	-0.039484	0.377943	0.645061	-0.741552	-0.130515	0.147413	-0.473168	-0.258691	0.828966	-0.148349
8382	9.901658	-0.763467	-4.537767	-0.044787	0.324511	0.415924	-0.747402	-0.114687	0.135906	-0.477478	-0.250301	0.828190	-0.153187
8383	9.458114	-0.789098	-4.562400	-0.123454	0.152440	0.122318	-0.748634	-0.107285	0.128746	-0.480404	-0.246526	0.827657	-0.153039
8384	8.901661	-0.979613	-4.166174	-0.119223	-0.004970	-0.082184	-0.750952	-0.107193	0.127549	-0.481117	-0.246658	0.827719	-0.150224
8385	8.942892	-0.982828	-4.129105	-0.097558	-0.038717	-0.227973	-0.749113	-0.113032	0.127725	-0.481817	-0.249477	0.827176	-0.146263
8386	8.835962	-0.835901	-4.001009	-0.065163	-0.118978	-0.273655	-0.747196	-0.123171	0.131178	-0.480923	-0.253632	0.827188	-0.141931
8387	8.619164	-0.663706	-4.071462	-0.002321	-0.175602	-0.346870	-0.745809	-0.133379	0.136264	-0.479202	-0.259684	0.827013	-0.137766
8388	8.458844	-0.528591	-4.298796	-0.031302	-0.159324	-0.371747	-0.742844	-0.140745	0.139193	-0.477698	-0.265870	0.826725	-0.132829
8389	8.496045	-0.546020	-4.464488	-0.044456	-0.095689	-0.357193	-0.740244	-0.151945	0.141488	-0.477497	-0.271422	0.825747	-0.128327
8390	8.169628	-0.131293	-4.483386	-0.139402	-0.096067	-0.347288	-0.736569	-0.162452	0.143407	-0.477505	-0.275976	0.825169	-0.122160
8391	7.917226	0.127331	-4.832028	-0.145763	0.060806	-0.291602	-0.733134	-0.175699	0.144891	-0.480217	-0.279056	0.823236	-0.117485
8392	8.457148	0.322941	-4.877497	-0.035949	0.283955	-0.208095	-0.734192	-0.182764	0.136859	-0.485530	-0.281382	0.819465	-0.116458
8393	9.060317	0.999838	-5.047749	-0.031390	0.315208	-0.173944	-0.734890	-0.187002	0.127362	-0.491463	-0.282998	0.815397	-0.116207
8394	9.348169	1.570534	-5.448358	-0.125503	0.328376	-0.203365	-0.733811	-0.193124	0.116239	-0.497947	-0.284219	0.811341	-0.113994
8395	9.644512	1.773207	-5.530550	-0.238050	0.304905	-0.235566	-0.733783	-0.201743	0.105655	-0.504947	-0.284794	0.807403	-0.109637
8396	8.848063	2.095553	-4.924020	-0.239708	0.145226	-0.278544	-0.731852	-0.210915	0.094477	-0.509216	-0.286454	0.804909	-0.103756
8397	8.499510	2.121763	-4.526910	-0.160914	0.100097	-0.268284	-0.732618	-0.219124	0.087190	-0.512470	-0.288773	0.802603	-0.099057
8398	8.134994	2.267760	-4.374704	-0.152183	0.047134	-0.277410	-0.728726	-0.227527	0.085425	-0.514609	-0.291477	0.800861	-0.094020
8399	8.217061	2.257824	-4.039804	-0.072958	-0.015513	-0.249601	-0.727031	-0.235106	0.081553	-0.515422	-0.294624	0.799628	-0.090178
8400	8.324311	1.864059	-4.022235	-0.078813	-0.084903	-0.258719	-0.722285	-0.243876	0.084382	-0.514953	-0.298009	0.799165	-0.085729
8401	8.611700	2.301744	-4.445319	-0.107326	-0.177796	-0.148361	-0.722362	-0.250943	0.086857	-0.513174	-0.299459	0.800221	-0.081381
8402	8.548318	2.252289	-4.520536	-0.095694	-0.161189	-0.056632	-0.720948	-0.252828	0.091220	-0.511221	-0.299556	0.801743	-0.078283
8403	8.393723	2.252348	-4.263646	-0.135787	-0.216092	0.093834	-0.719702	-0.252343	0.095183	-0.508591	-0.296890	0.804650	-0.075696
8404	8.415770	2.273502	-4.225700	-0.201625	-0.210428	0.094623	-0.721868	-0.249918	0.100110	-0.506214	-0.293541	0.807698	-0.072144
8405	8.440039	2.273018	-4.202466	-0.289299	-0.253115	0.104620	-0.719968	-0.247501	0.103911	-0.503845	-0.289175	0.811194	-0.066946
8406	8.223800	2.483252	-4.217157	-0.274698	-0.223977	0.170654	-0.722443	-0.242421	0.108321	-0.501521	-0.283839	0.814835	-0.062891
8407	8.108744	2.366014	-4.092894	-0.249099	-0.183711	0.234829	-0.724909	-0.238924	0.111138	-0.499835	-0.277640	0.818217	-0.060016
8408	8.241312	2.330815	-4.069104	-0.231493	-0.102952	0.269626	-0.726199	-0.232487	0.112762	-0.499063	-0.270942	0.821050	-0.058331
8409	8.354979	2.211519	-4.272122	-0.164995	-0.077090	0.358718	-0.729017	-0.223141	0.114710	-0.498482	-0.263393	0.823834	-0.058637
8410	8.361084	1.808654	-4.246002	-0.214863	0.023822	0.397851	-0.732015	-0.211866	0.113920	-0.499483	-0.254569	0.825960	-0.059169
8411	8.107703	2.017383	-3.769166	-0.168772	0.021228	0.344719	-0.735293	-0.201561	0.110352	-0.500517	-0.247063	0.827568	-0.059782
8412	8.947602	2.089602	-4.531694	-0.111809	0.142691	0.409040	-0.740903	-0.189424	0.106781	-0.502885	-0.238903	0.828311	-0.062711
8413	9.139279	1.278482	-5.254016	-0.054142	0.171940	0.504419	-0.745840	-0.177384	0.102109	-0.505576	-0.229685	0.828899	-0.067559
8414	8.931045	0.851960	-5.519438	-0.046475	0.160601	0.446519	-0.750004	-0.162686	0.096501	-0.507787	-0.221497	0.829400	-0.072022
8415	8.836250	0.409628	-5.750572	0.025974	0.068999	0.528369	-0.755107	-0.147013	0.093954	-0.508224	-0.212796	0.830867	-0.078014
8416	9.403383	0.261751	-5.869318	0.061083	0.065258	0.436783	-0.756985	-0.129130	0.090421	-0.508307	-0.205956	0.831983	-0.083725
8417	8.769214	0.141152	-5.583213	0.017231	0.061792	0.370486	-0.761215	-0.115992	0.091523	-0.508775	-0.199766	0.832769	-0.087962
8418	8.723043	-0.564284	-5.025915	-0.050518	-0.003147	0.303364	-0.763625	-0.108446	0.090502	-0.508340	-0.194110	0.834134	-0.090177
8419	8.101201	-0.217287	-4.901411	-0.115309	-0.003691	0.173784	-0.765611	-0.101514	0.090665	-0.508518	-0.189937	0.835006	-0.089995
8420	8.228262	-0.470703	-4.874009	-0.173884	0.010819	0.273649	-0.767376	-0.091728	0.088822	-0.508815	-0.183478	0.836279	-0.089893
8421	8.084871	-0.305885	-4.795139	-0.287569	-0.084795	0.136860	-0.768389	-0.086227	0.089706	-0.508269	-0.178291	0.838120	-0.086199
8422	8.225309	-0.473933	-4.632467	-0.155647	-0.055991	0.002196	-0.768775	-0.086988	0.091296	-0.507838	-0.176668	0.839009	-0.083392
8423	8.216750	-0.671500	-4.720358	0.022443	-0.033719	0.021739	-0.769614	-0.084396	0.092276	-0.507208	-0.176447	0.839379	-0.083961
8424	8.248121	-0.484059	-4.792745	0.073559	0.054255	-0.128748	-0.768221	-0.086672	0.093215	-0.508032	-0.179159	0.838296	-0.084059
8425	8.303600	-0.539980	-4.449906	0.047033	0.090091	-0.235282	-0.766800	-0.093210	0.090768	-0.509798	-0.183268	0.836447	-0.082920
8426	8.289368	-0.749969	-4.332431	0.141816	0.127710	-0.253543	-0.768091	-0.101010	0.086637	-0.511785	-0.188637	0.834013	-0.083152
8427	8.787932	-0.650897	-4.389056	0.118025	0.146406	-0.255330	-0.766934	-0.108615	0.083449	-0.514229	-0.193666	0.831341	-0.083270
8428	8.352941	-0.430182	-4.347210	0.199298	0.144684	-0.293765	-0.766721	-0.116501	0.080660	-0.516297	-0.200253	0.828410	-0.084099
8429	8.179020	-0.515238	-4.061178	0.290649	0.226132	-0.306606	-0.764051	-0.126032	0.076797	-0.519402	-0.207726	0.824328	-0.086919
8430	8.805988	-0.105821	-5.086391	0.229669	0.387632	-0.415083	-0.761949	-0.136438	0.068261	-0.525482	-0.216169	0.818169	-0.087978
8431	8.675563	1.332188	-4.497487	0.250502	0.376921	-0.515729	-0.762102	-0.153785	0.055248	-0.531435	-0.226342	0.811485	-0.088531
8432	9.707812	1.771492	-4.533212	0.416656	0.470936	-0.397804	-0.758210	-0.166665	0.045867	-0.537800	-0.236274	0.803906	-0.093170
8433	11.031525	3.122509	-5.269276	0.320211	0.433450	-0.437811	-0.755689	-0.180087	0.033745	-0.544033	-0.245756	0.796526	-0.095800
8434	9.349989	3.038956	-4.303926	0.251163	0.225536	-0.258124	-0.752510	-0.189301	0.025951	-0.546830	-0.252064	0.792351	-0.098079
8435	8.560438	1.457832	-3.864587	0.277099	0.062826	-0.375688	-0.750105	-0.198866	0.022905	-0.547149	-0.260785	0.789221	-0.098742
8436	8.348200	2.631548	-3.771739	0.480346	-0.014278	-0.389698	-0.748694	-0.211774	0.026605	-0.545112	-0.272097	0.786398	-0.101953
8437	8.627328	2.749614	-3.863498	0.457320	-0.151294	-0.312369	-0.745786	-0.222673	0.034085	-0.540849	-0.282207	0.785393	-0.104879
8438	8.236688	2.459066	-4.408544	0.313603	-0.139641	-0.285293	-0.742910	-0.230441	0.042570	-0.537429	-0.290269	0.784665	-0.105907
8439	8.433653	2.061216	-4.314675	0.210131	-0.273467	-0.243092	-0.740324	-0.238227	0.048608	-0.532391	-0.296871	0.785763	-0.104900
8440	8.222239	1.482438	-4.614774	0.082641	-0.128666	0.037053	-0.739973	-0.240356	0.055550	-0.529763	-0.297346	0.787236	-0.105808
8441	8.015172	1.863022	-4.140964	-0.029476	-0.068648	0.084485	-0.739946	-0.239616	0.060356	-0.528630	-0.295825	0.788584	-0.105705
8442	8.269887	2.151431	-3.726064	-0.146524	0.047689	0.146583	-0.741656	-0.235022	0.057247	-0.529900	-0.291768	0.789310	-0.105204
8443	8.098224	2.217806	-3.523638	-0.302918	0.073647	0.181084	-0.743101	-0.230781	0.052754	-0.532403	-0.285534	0.790247	-0.102600
8444	7.953192	2.019736	-3.502605	-0.394693	0.090413	0.305604	-0.745375	-0.225031	0.048768	-0.535395	-0.276216	0.791855	-0.100111
8445	8.668476	1.803285	-4.368596	-0.407722	0.156381	0.563407	-0.750377	-0.211205	0.038490	-0.538910	-0.262602	0.794070	-0.100342
8446	9.261915	0.742916	-4.436324	-0.319579	0.233851	0.837763	-0.756198	-0.186556	0.027511	-0.542491	-0.245249	0.796510	-0.105488
8447	9.074553	0.319690	-3.876737	-0.175643	0.098135	0.758337	-0.765280	-0.160570	0.018546	-0.543210	-0.231023	0.799486	-0.111233
8448	10.403216	-0.729903	-5.130851	-0.099430	0.114909	0.757621	-0.770630	-0.136043	0.015853	-0.543721	-0.217430	0.801925	-0.118358
8449	10.121627	-0.538181	-5.177024	-0.169354	-0.034076	0.447550	-0.774409	-0.118396	0.012052	-0.542741	-0.208443	0.804684	-0.120277
8450	8.811085	-0.752520	-4.776907	-0.160669	-0.288124	0.317364	-0.775030	-0.108197	0.018657	-0.537954	-0.202136	0.809552	-0.119882
8451	8.255004	-0.808494	-5.010009	-0.130649	-0.356775	0.075152	-0.776973	-0.099978	0.026652	-0.532364	-0.200303	0.814098	-0.117099
8452	7.642601	-0.803276	-5.076419	-0.213249	-0.337120	-0.005924	-0.776626	-0.100169	0.036432	-0.527705	-0.198671	0.818224	-0.112098
8453	7.583886	-0.706199	-5.232950	-0.241435	-0.227950	-0.044693	-0.776665	-0.103421	0.043855	-0.524805	-0.197290	0.821132	-0.106769
8454	7.973361	-1.252702	-5.724319	-0.277013	-0.200118	-0.013630	-0.775241	-0.105752	0.048871	-0.522600	-0.194832	0.823825	-0.101202
8455	7.925583	-1.136022	-5.721772	-0.339676	-0.223464	0.041349	-0.774102	-0.106845	0.054100	-0.519842	-0.190948	0.827185	-0.095229
8456	7.539075	-1.126559	-5.861791	-0.420370	-0.189950	0.099774	-0.771616	-0.107894	0.057959	-0.518051	-0.185178	0.830355	-0.088560
8457	7.861225	-1.264238	-5.889219	-0.485500	-0.139444	0.121635	-0.773527	-0.105501	0.060570	-0.516909	-0.178240	0.833316	-0.081365
8458	7.877268	-1.247613	-5.691719	-0.417947	-0.059721	0.108806	-0.774070	-0.104468	0.062269	-0.517165	-0.172098	0.835017	-0.075290
8459	8.096984	-1.348243	-5.896165	-0.318438	-0.078851	0.101716	-0.774331	-0.104909	0.062925	-0.516334	-0.167057	0.836932	-0.070958
8460	9.315933	-0.860749	-6.728106	-0.070781	0.094534	0.074720	-0.773552	-0.103178	0.061118	-0.518003	-0.164851	0.836348	-0.070848
8461	8.619282	-0.149399	-5.533626	0.090939	-0.064375	-0.082531	-0.773224	-0.107992	0.060553	-0.516249	-0.167081	0.836930	-0.071547
8462	10.982203	1.288450	-5.880601	0.336862	-0.069889	-0.116159	-0.772864	-0.113124	0.063778	-0.514064	-0.172511	0.836804	-0.075740
8463	9.250021	1.767546	-4.540269	0.401995	-0.151720	-0.129008	-0.769667	-0.116551	0.068032	-0.509846	-0.178874	0.837576	-0.080792
8464	7.905015	2.483367	-3.698189	0.428143	-0.083022	-0.316404	-0.767897	-0.124825	0.072960	-0.507364	-0.188572	0.836597	-0.084421
8465	8.764741	2.692789	-4.757551	0.415696	0.113127	-0.358759	-0.767210	-0.136435	0.072799	-0.507835	-0.198510	0.833617	-0.088202
8466	8.345222	2.380450	-5.289586	0.388704	0.037179	-0.164325	-0.765455	-0.146420	0.072999	-0.507142	-0.205043	0.831918	-0.093147
8467	7.499773	1.630989	-4.644746	0.512609	-0.102464	-0.241228	-0.762788	-0.151323	0.076488	-0.503316	-0.214410	0.831234	-0.098747
8468	6.997564	2.026655	-4.956598	0.521009	-0.093555	-0.268809	-0.760897	-0.159897	0.078948	-0.499982	-0.224201	0.829987	-0.104277
8469	6.586503	1.934685	-5.113262	0.449906	0.057497	-0.205987	-0.759146	-0.166780	0.083687	-0.498858	-0.232028	0.827800	-0.109775
8470	6.649251	1.709710	-5.003591	0.472473	0.141312	-0.192333	-0.757714	-0.172100	0.084715	-0.499358	-0.239521	0.824465	-0.116314
8471	7.353407	1.485781	-5.127955	0.446207	0.201963	-0.155664	-0.756850	-0.177528	0.082340	-0.500394	-0.246149	0.820930	-0.122839
8472	7.706905	1.730658	-5.313420	0.460500	0.126386	-0.091172	-0.754344	-0.182795	0.081864	-0.500361	-0.251853	0.818099	-0.130090
8473	8.522572	1.496735	-5.654496	0.522513	0.101225	0.177970	-0.753969	-0.180945	0.080611	-0.498377	-0.254022	0.816898	-0.140606
8474	9.211292	1.154466	-6.165378	0.479034	-0.137997	0.491240	-0.755441	-0.168727	0.085713	-0.492216	-0.251057	0.819395	-0.152600
8475	8.911510	0.575658	-6.056533	0.409709	-0.249209	0.645276	-0.757545	-0.147009	0.094657	-0.483501	-0.245393	0.824080	-0.164016
8476	10.040617	-1.303751	-5.357659	0.695379	-0.473325	1.013181	-0.761354	-0.114326	0.111894	-0.468756	-0.236809	0.831112	-0.182871
8477	10.993954	-0.667398	-5.401224	0.930867	-0.406240	0.712884	-0.762408	-0.083190	0.131734	-0.454343	-0.235191	0.834967	-0.202699
8478	9.222140	-2.146608	-3.371960	0.630059	-0.389211	0.058380	-0.760744	-0.065711	0.147326	-0.444547	-0.241408	0.836187	-0.211874
8479	9.898325	-0.858401	-4.325679	0.765964	-0.089618	-0.431485	-0.757644	-0.071537	0.152661	-0.440692	-0.255821	0.831803	-0.220115
8480	10.030568	-1.212062	-5.139379	0.824293	-0.167730	-0.574443	-0.755821	-0.081657	0.161558	-0.436075	-0.273246	0.826599	-0.227836
8481	8.562335	-0.753878	-4.545481	0.707096	-0.060619	-0.998993	-0.752473	-0.105335	0.170306	-0.435258	-0.296159	0.818452	-0.230167
8482	7.641856	-0.838952	-4.226711	0.927193	0.009857	-1.192492	-0.745017	-0.133117	0.176865	-0.435173	-0.323484	0.806727	-0.234892
8483	7.071690	-0.928929	-4.087671	1.071077	0.047417	-1.152035	-0.739237	-0.158679	0.180852	-0.433850	-0.351029	0.793680	-0.242125
8484	7.077819	-0.591238	-4.682087	1.302214	0.136201	-1.137923	-0.730694	-0.185195	0.189518	-0.432078	-0.379435	0.777800	-0.253702
8485	6.763133	-1.469081	-4.504612	1.497691	0.067956	-1.146819	-0.722467	-0.206447	0.200951	-0.426906	-0.409598	0.760632	-0.267245
8486	8.224348	-1.779236	-4.203909	1.704062	0.239190	-1.214309	-0.710398	-0.233376	0.208471	-0.422661	-0.440888	0.738949	-0.284482
8487	7.885320	-1.554309	-4.525388	1.632738	0.150560	-1.238211	-0.698382	-0.254226	0.218942	-0.416803	-0.471703	0.717136	-0.299146
8488	7.935915	-2.035444	-3.390759	1.771232	0.109138	-1.324160	-0.687993	-0.271475	0.235630	-0.409145	-0.504251	0.692537	-0.314203
8489	9.370112	-1.357908	-5.125298	1.574236	0.185654	-1.448164	-0.670629	-0.293729	0.250729	-0.404197	-0.535445	0.666187	-0.325759
8490	10.938704	0.390305	-6.138354	1.451524	0.232630	-1.450625	-0.655948	-0.319212	0.264841	-0.400828	-0.564460	0.638850	-0.335548
8491	9.667948	2.620201	-5.062216	1.196500	0.257462	-1.117958	-0.637093	-0.343013	0.277112	-0.397573	-0.586236	0.616058	-0.344581
8492	9.522868	1.901752	-4.206732	1.102000	0.308549	-1.169733	-0.624336	-0.358830	0.286110	-0.396271	-0.606918	0.592058	-0.352260
8493	9.076885	2.945569	-4.067360	0.775870	0.415744	-0.914457	-0.616118	-0.372453	0.291065	-0.397863	-0.620742	0.572223	-0.359091
8494	8.794521	3.127131	-3.898677	0.513395	0.272893	-0.791813	-0.605597	-0.387608	0.292641	-0.400193	-0.631768	0.556510	-0.361955
8495	8.631210	2.676983	-3.332921	0.321585	0.219165	-0.499488	-0.598949	-0.397302	0.293902	-0.402019	-0.638262	0.546224	-0.364201
8496	7.952643	2.899880	-3.325418	0.414997	0.081817	-0.549666	-0.593768	-0.408285	0.296594	-0.401559	-0.646898	0.535572	-0.365289
8497	8.544998	3.124686	-3.766224	0.382864	0.123876	-0.385395	-0.588911	-0.413323	0.302232	-0.400665	-0.653178	0.526860	-0.367757
8498	8.731965	3.052526	-3.546719	0.291312	0.146529	-0.390161	-0.582466	-0.417239	0.304114	-0.401224	-0.658478	0.518502	-0.369569
8499	8.610117	3.278395	-3.511717	0.320401	-0.010518	-0.103558	-0.578324	-0.420517	0.307824	-0.397671	-0.662223	0.514889	-0.371763
8500	8.407491	2.628560	-3.580813	0.560082	-0.036356	0.102333	-0.579415	-0.413041	0.319575	-0.389072	-0.665808	0.512432	-0.377804
8501	8.932972	3.052103	-4.341371	0.502811	0.021791	0.214235	-0.586037	-0.400550	0.326373	-0.381024	-0.667381	0.511298	-0.384704
8502	9.141765	2.530867	-3.913130	0.400171	-0.057892	0.351772	-0.590790	-0.386875	0.330912	-0.372347	-0.667193	0.513431	-0.390641
8503	8.510894	1.778230	-3.865476	0.395180	-0.085342	0.300158	-0.593984	-0.375658	0.340187	-0.363943	-0.667758	0.514945	-0.395571
8504	8.416298	1.780020	-3.948851	0.305633	-0.084614	0.338497	-0.598974	-0.362691	0.348087	-0.356271	-0.667102	0.517731	-0.400002
8505	8.582259	1.364385	-4.136334	0.230372	-0.041352	0.358461	-0.603862	-0.350242	0.353877	-0.350021	-0.665424	0.520918	-0.404153
8506	8.919312	1.013679	-4.016006	0.127417	-0.079603	0.341825	-0.607239	-0.337718	0.359015	-0.344695	-0.663347	0.525066	-0.406769
8507	8.903153	0.838760	-4.161414	0.054406	-0.126930	0.351814	-0.610877	-0.327044	0.362412	-0.339922	-0.661129	0.530113	-0.407850
8508	8.977961	0.773930	-4.427816	-0.011166	-0.106933	0.359909	-0.614212	-0.318742	0.366208	-0.335963	-0.658055	0.535764	-0.408717
8509	8.850150	0.569560	-4.668238	0.026250	-0.126391	0.391141	-0.618403	-0.306983	0.370220	-0.331214	-0.655149	0.541488	-0.409717
8510	8.785525	0.378410	-4.843328	0.098525	-0.129081	0.355449	-0.621348	-0.296658	0.374950	-0.325575	-0.652954	0.546264	-0.411397
8511	8.644729	-0.364877	-4.666648	-0.005569	-0.088315	0.355031	-0.625112	-0.288098	0.376316	-0.321896	-0.649854	0.551479	-0.412242
8512	8.448256	-0.701848	-4.386243	-0.081501	-0.085114	0.319002	-0.625729	-0.280736	0.378670	-0.319350	-0.646462	0.556919	-0.412243
8513	8.360667	-0.675341	-4.508351	-0.070155	-0.038745	0.328107	-0.628806	-0.271717	0.381826	-0.317234	-0.642762	0.561962	-0.412818
8514	8.320354	-1.096257	-4.557878	-0.069578	-0.028795	0.346363	-0.631897	-0.263384	0.381948	-0.314904	-0.638616	0.567240	-0.413816
8515	8.290112	-1.464358	-4.573634	0.022934	0.004352	0.310637	-0.636868	-0.256427	0.382548	-0.312165	-0.635274	0.570993	-0.415868
8516	8.703776	-1.721033	-5.175087	0.015365	0.090463	0.289410	-0.640545	-0.245784	0.380773	-0.310559	-0.631265	0.574052	-0.418954
8517	8.929273	-1.830696	-5.251839	0.108746	0.018341	0.229176	-0.643773	-0.237186	0.381184	-0.307494	-0.629225	0.575967	-0.421646
8518	8.863683	-1.772517	-5.036529	0.019233	-0.016150	0.100598	-0.648039	-0.232826	0.380941	-0.306188	-0.628278	0.577259	-0.422240
8519	8.454470	-1.765311	-4.997039	-0.008259	-0.061024	0.034462	-0.646670	-0.231372	0.384826	-0.305270	-0.628415	0.578220	-0.421387
8520	8.183937	-2.003543	-4.988478	-0.000211	-0.085405	-0.005956	-0.646113	-0.231720	0.386161	-0.304301	-0.629166	0.578751	-0.420236
8521	8.041241	-1.866762	-4.808406	-0.031629	-0.036154	-0.090516	-0.643061	-0.235213	0.388916	-0.304960	-0.630383	0.578216	-0.418667
8522	7.907107	-2.062231	-4.625990	-0.081631	-0.023129	-0.184283	-0.641791	-0.239478	0.388103	-0.307229	-0.632171	0.576795	-0.416267
8523	7.876652	-2.190995	-4.770563	-0.001090	0.024786	-0.188823	-0.639158	-0.243795	0.387955	-0.308959	-0.634173	0.574417	-0.415227
8524	9.183760	-1.306719	-5.586313	0.034688	0.137149	-0.262846	-0.638844	-0.248658	0.385483	-0.312239	-0.636223	0.570021	-0.415696
8525	8.524384	0.271811	-3.991590	-0.342205	0.053484	-0.344027	-0.637386	-0.259769	0.380311	-0.319921	-0.637581	0.568276	-0.410126
8526	8.439347	0.840736	-3.704618	-0.353351	0.188184	-0.256092	-0.633433	-0.276852	0.372035	-0.328621	-0.636623	0.566763	-0.406815
8527	9.444812	0.588624	-4.415088	-0.295057	0.233903	-0.032004	-0.635450	-0.283861	0.363059	-0.335219	-0.633180	0.567308	-0.406045
8528	9.102899	0.510279	-4.359355	-0.270340	0.216847	0.004687	-0.637899	-0.288283	0.355060	-0.341025	-0.629503	0.568179	-0.405711
8529	9.213318	0.652973	-3.850672	-0.283244	0.120219	0.081957	-0.639294	-0.289971	0.347352	-0.345272	-0.625710	0.570749	-0.404376
8530	9.029417	0.787366	-4.011939	-0.305079	0.015823	0.166475	-0.642859	-0.289727	0.343317	-0.347887	-0.621519	0.575264	-0.402195
8531	8.707222	0.987843	-4.326963	-0.440547	-0.026496	0.202933	-0.648332	-0.289667	0.337928	-0.351440	-0.616374	0.581528	-0.397992
8532	8.522951	0.957750	-4.156083	-0.531183	0.018291	0.196222	-0.649704	-0.291621	0.332925	-0.356585	-0.610133	0.588094	-0.393358
8533	8.293726	0.960690	-3.893969	-0.608869	-0.017602	0.307112	-0.649454	-0.292779	0.328091	-0.361431	-0.602347	0.596712	-0.387918
8534	8.491692	0.739092	-3.745869	-0.660050	0.027040	0.441836	-0.653899	-0.289829	0.319737	-0.366196	-0.591979	0.606963	-0.383480
8535	9.045980	0.768943	-3.732592	-0.672772	0.099730	0.506971	-0.660008	-0.284994	0.310015	-0.371553	-0.580136	0.617282	-0.379940
8536	9.260087	1.183156	-3.636487	-0.753790	0.075502	0.423472	-0.668856	-0.279990	0.297607	-0.377923	-0.568599	0.627351	-0.374566
8537	9.604691	0.663984	-4.333650	-0.797398	0.109204	0.495789	-0.674269	-0.276931	0.287227	-0.384756	-0.555527	0.637958	-0.369273
8538	9.068149	0.195314	-4.357694	-0.729384	0.024487	0.444475	-0.679690	-0.272157	0.278584	-0.389796	-0.543936	0.648079	-0.363574
8539	8.862626	-0.943772	-4.282584	-0.810528	0.033371	0.344054	-0.682912	-0.269488	0.269930	-0.396657	-0.532914	0.657289	-0.355861
8540	8.968213	-1.631434	-4.044730	-0.926027	0.084917	0.395964	-0.687363	-0.268814	0.257085	-0.404705	-0.519602	0.667368	-0.347633
8541	9.615831	-2.563926	-4.635189	-0.614363	0.108730	0.479085	-0.693230	-0.262909	0.245112	-0.409289	-0.507444	0.675616	-0.344276
8542	9.146145	-1.599324	-4.722412	-0.690638	0.185472	0.429319	-0.699509	-0.255952	0.234431	-0.415753	-0.494590	0.683192	-0.340263
8543	9.238069	-1.618787	-4.045078	-0.884305	0.184543	0.406959	-0.705222	-0.252334	0.221094	-0.424264	-0.480321	0.691547	-0.333248
8544	8.825926	-1.585589	-3.773514	-0.903741	0.091400	0.408828	-0.711481	-0.248570	0.207771	-0.431361	-0.466238	0.700659	-0.325002
8545	9.326544	-1.502981	-3.868955	-0.936045	-0.148526	0.422116	-0.715543	-0.243565	0.199674	-0.435249	-0.453070	0.711796	-0.314056
8546	8.506852	-1.137658	-4.101530	-0.799139	-0.111827	0.477251	-0.719461	-0.238864	0.192100	-0.437790	-0.439871	0.722068	-0.305731
8547	9.093185	-1.227023	-4.254416	-0.768105	-0.098802	0.506763	-0.722595	-0.229255	0.188625	-0.440004	-0.426292	0.731962	-0.298165
8548	8.291619	-0.968202	-3.969239	-0.800246	-0.127773	0.403853	-0.726529	-0.221130	0.184660	-0.442437	-0.413962	0.741255	-0.288837
8549	8.397573	-0.832323	-4.032677	-0.765283	-0.133459	0.343414	-0.730242	-0.218243	0.183235	-0.444793	-0.402733	0.749595	-0.279413
8550	8.524306	-1.366263	-4.238886	-0.692313	-0.037037	0.391049	-0.733062	-0.212471	0.178982	-0.447526	-0.390815	0.756909	-0.272162
8551	8.353888	-1.089924	-3.965116	-0.669859	0.009731	0.407552	-0.736449	-0.205788	0.173156	-0.450669	-0.378451	0.763569	-0.265772
8552	8.720775	-1.003540	-3.910662	-0.535682	0.078391	0.424318	-0.740966	-0.196780	0.165304	-0.453582	-0.366617	0.768918	-0.261956
8553	8.636469	-0.858418	-3.660282	-0.459119	0.082810	0.345562	-0.744085	-0.190206	0.158788	-0.456423	-0.356567	0.773051	-0.258709
8554	8.355329	-0.905769	-3.237196	-0.372034	0.140060	0.243733	-0.745684	-0.184702	0.153964	-0.459913	-0.348606	0.775460	-0.256154
8555	7.866220	-1.268620	-3.402366	-0.285649	0.346839	0.166321	-0.748629	-0.182707	0.144858	-0.466465	-0.341475	0.774841	-0.255785
8556	8.247831	-0.687136	-3.212436	-0.288783	0.230392	0.097870	-0.753580	-0.184202	0.134200	-0.471442	-0.336028	0.774870	-0.253781
8557	11.122840	-1.303705	-5.926796	0.057482	0.505155	0.041665	-0.756299	-0.181817	0.119673	-0.478695	-0.333209	0.770041	-0.258573
8558	9.946085	0.381675	-4.613851	-0.257369	0.292306	-0.240244	-0.757380	-0.188881	0.108645	-0.486091	-0.332844	0.767008	-0.254223
8559	10.796173	-0.669486	-5.140215	-0.188093	0.389866	-0.301746	-0.754750	-0.199845	0.097076	-0.494873	-0.333532	0.762117	-0.251068
8560	10.029000	-0.541986	-5.023782	-0.232534	0.170965	-0.367693	-0.753572	-0.212827	0.087712	-0.500808	-0.335900	0.759168	-0.245002
8561	8.228486	0.180522	-3.899029	-0.182659	-0.071946	-0.317901	-0.752890	-0.226202	0.083907	-0.502505	-0.339144	0.758643	-0.238602
8562	8.393291	-0.048061	-4.295419	-0.027325	0.046355	-0.270087	-0.751393	-0.236775	0.084890	-0.504630	-0.342683	0.756523	-0.235775
8563	8.750788	-0.018122	-4.185447	-0.015837	-0.022809	-0.174438	-0.748605	-0.243767	0.082811	-0.505206	-0.345183	0.755665	-0.233637
8564	8.565769	0.129337	-3.875753	-0.093685	-0.040365	-0.139701	-0.747160	-0.250192	0.083772	-0.505846	-0.346479	0.755600	-0.230523
8565	9.066846	-0.470531	-4.243672	-0.067896	-0.069986	0.003538	-0.747404	-0.252656	0.083354	-0.505217	-0.345975	0.756696	-0.229061
8566	9.050944	-0.003919	-4.317302	-0.078614	-0.194266	0.097380	-0.749429	-0.251671	0.086561	-0.502327	-0.344527	0.759747	-0.227493
8567	8.444269	0.378303	-4.115871	-0.103465	-0.180993	0.058708	-0.750351	-0.250799	0.091793	-0.499975	-0.343340	0.762499	-0.225253
8568	8.770737	0.456048	-4.299000	-0.111117	-0.152342	0.043128	-0.750742	-0.249864	0.095526	-0.498171	-0.342198	0.764871	-0.222933
8569	8.603825	0.146310	-4.256146	-0.103477	-0.147480	0.053141	-0.751024	-0.247238	0.098544	-0.496328	-0.340946	0.767234	-0.220833
8570	8.842316	0.167255	-3.955866	-0.029898	-0.102300	0.064289	-0.752636	-0.247061	0.101155	-0.494635	-0.340043	0.768880	-0.220297
8571	9.007229	0.451228	-4.245095	-0.039617	-0.068053	0.109252	-0.752665	-0.244586	0.101440	-0.493322	-0.338215	0.770540	-0.220254
8572	9.089328	0.391791	-4.195432	-0.002711	-0.109586	0.124999	-0.754079	-0.239498	0.102440	-0.491061	-0.336656	0.772544	-0.220674
8573	8.927032	0.283001	-3.953449	0.002607	-0.127798	0.120404	-0.756375	-0.237366	0.107760	-0.488490	-0.335339	0.774660	-0.220969
8574	9.079522	0.216590	-4.143087	0.016299	-0.087130	0.148827	-0.758612	-0.230933	0.109800	-0.486329	-0.333502	0.776496	-0.222070
8575	8.793623	0.203309	-3.726845	-0.039463	-0.185183	0.126801	-0.760262	-0.227204	0.113306	-0.483119	-0.331931	0.779364	-0.221380
8576	8.843320	0.097223	-3.797001	-0.038242	-0.119561	0.200096	-0.761952	-0.220166	0.117010	-0.480579	-0.328885	0.782075	-0.221895
8577	8.896506	0.110471	-4.088646	-0.071080	-0.073513	0.232995	-0.763645	-0.214392	0.118190	-0.478845	-0.324849	0.784661	-0.222458
8578	8.879789	-0.046402	-4.313595	-0.056415	0.015387	0.223669	-0.765256	-0.204971	0.118227	-0.478411	-0.320650	0.786272	-0.223790
8579	9.263949	-0.489588	-4.912746	-0.054691	0.062306	0.210744	-0.768222	-0.197345	0.115719	-0.478778	-0.316504	0.787309	-0.225259
8580	8.397428	-0.835866	-4.670131	-0.054421	0.101370	0.215946	-0.771070	-0.189105	0.111887	-0.479701	-0.312035	0.788008	-0.227081
8581	8.105649	-0.976493	-4.336593	-0.037359	0.132711	0.166302	-0.774983	-0.182766	0.107678	-0.481228	-0.308412	0.787995	-0.228838
8582	8.734399	-1.098647	-4.597517	0.029970	0.218371	0.211369	-0.776484	-0.174994	0.101628	-0.483468	-0.304277	0.787111	-0.232659
8583	8.879642	-1.393505	-4.382732	-0.002833	0.173793	0.219624	-0.778651	-0.168053	0.095807	-0.485134	-0.299925	0.786840	-0.235738
8584	9.156171	-1.824409	-4.576968	0.015812	0.136165	0.233467	-0.783131	-0.159776	0.091720	-0.486036	-0.295664	0.786902	-0.239033
8585	8.735216	-1.646279	-4.260668	0.027842	0.078808	0.142689	-0.784326	-0.153621	0.087611	-0.486347	-0.293232	0.786928	-0.241302
8586	8.580527	-1.356564	-4.448575	0.029439	0.019981	0.140959	-0.785532	-0.145088	0.085822	-0.485790	-0.291033	0.787511	-0.243175
8587	8.548307	-1.368714	-4.249457	0.071347	0.041208	0.029060	-0.787472	-0.142528	0.084905	-0.485780	-0.290978	0.787032	-0.244806
8588	9.022847	-1.670166	-4.438179	0.129654	-0.074627	-0.005461	-0.787616	-0.140942	0.086499	-0.483856	-0.292532	0.787179	-0.246289
8589	8.598678	-1.432766	-4.560818	0.185224	-0.032091	-0.121093	-0.785657	-0.142843	0.090993	-0.482735	-0.296284	0.785977	-0.247837
8590	8.550579	-1.603257	-4.478037	0.154256	-0.079516	-0.111938	-0.786680	-0.146276	0.093789	-0.481084	-0.299826	0.785381	-0.248674
8591	8.245349	-1.601671	-4.075462	0.159666	-0.026314	-0.188226	-0.784977	-0.151339	0.095102	-0.480500	-0.304328	0.783833	-0.249219
8592	8.210768	-1.658458	-4.161462	0.127004	0.036169	-0.184739	-0.784629	-0.156146	0.097259	-0.481171	-0.308169	0.781790	-0.249621
8593	8.592497	-1.667954	-4.016436	0.145203	0.114681	-0.126934	-0.784737	-0.159256	0.095848	-0.482541	-0.310837	0.779313	-0.251408
8594	8.661232	-1.536562	-3.907080	0.181671	0.094432	-0.128625	-0.783748	-0.163466	0.093953	-0.483483	-0.314034	0.776747	-0.253557
8595	8.672058	-1.685016	-3.691145	0.196653	0.099587	-0.185510	-0.784812	-0.167168	0.090746	-0.484569	-0.318148	0.773752	-0.255506
8596	8.478769	-1.611949	-3.794511	0.179864	0.152604	-0.271913	-0.785124	-0.176821	0.087447	-0.487129	-0.323207	0.769681	-0.256579
8597	9.021773	-1.163938	-3.860182	0.128604	0.206944	-0.345314	-0.784230	-0.186651	0.081677	-0.491078	-0.328529	0.764894	-0.256611
8598	8.939425	-0.693732	-3.805748	0.077934	0.227864	-0.323362	-0.781023	-0.196277	0.076714	-0.495655	-0.332979	0.760177	-0.256090
8599	9.187836	-0.080821	-3.719288	0.060403	0.240838	-0.292060	-0.780245	-0.207247	0.071693	-0.500247	-0.336614	0.755658	-0.255782
8600	10.455341	0.191099	-4.411994	0.147155	0.278150	-0.267789	-0.778302	-0.215592	0.063417	-0.504769	-0.340633	0.750359	-0.257176
8601	10.160753	0.629771	-4.064917	-0.184594	0.141621	-0.341606	-0.775789	-0.226276	0.054723	-0.509755	-0.343029	0.747668	-0.251939
8602	9.951655	0.514035	-3.642555	-0.139492	-0.043660	-0.139407	-0.776247	-0.235480	0.050772	-0.510727	-0.343803	0.747937	-0.248089
8603	8.915624	0.272899	-3.557106	-0.110263	-0.198469	-0.126523	-0.774398	-0.239709	0.054854	-0.509013	-0.345445	0.749764	-0.243777
8604	8.882739	1.120908	-3.497230	0.059668	-0.351536	-0.114800	-0.772398	-0.243386	0.061826	-0.503850	-0.349356	0.752328	-0.241015
8605	8.639595	0.978192	-4.655289	0.050168	-0.324927	-0.065426	-0.773082	-0.245933	0.075014	-0.498789	-0.352341	0.755021	-0.238766
8606	8.936871	0.564077	-4.666687	0.100310	-0.281161	-0.044298	-0.769219	-0.244422	0.085683	-0.494000	-0.355270	0.757089	-0.237830
8607	8.922430	0.348219	-5.193921	0.003126	-0.333839	0.088590	-0.770519	-0.241791	0.097691	-0.488336	-0.355498	0.761140	-0.236252
8608	7.859699	0.783738	-5.110307	-0.044754	-0.344522	0.081013	-0.772117	-0.238364	0.107573	-0.482976	-0.355365	0.765343	-0.233879
8609	7.585693	0.675538	-4.673397	-0.196009	-0.343747	0.104508	-0.770474	-0.234882	0.115251	-0.478418	-0.353458	0.770475	-0.229242
8610	8.047485	1.132274	-4.982153	-0.214282	-0.175708	0.161295	-0.770662	-0.230975	0.122477	-0.476435	-0.349647	0.774328	-0.226214
8611	8.083469	1.190806	-5.026579	-0.219811	-0.164410	0.297083	-0.771552	-0.221294	0.128512	-0.473873	-0.343715	0.779125	-0.224207
8612	8.257158	0.894116	-4.870817	-0.381349	-0.072413	0.197517	-0.772444	-0.214940	0.128903	-0.474420	-0.337261	0.782913	-0.219608
8613	8.145267	0.950426	-5.032870	-0.453889	-0.072238	0.290947	-0.772119	-0.208947	0.127763	-0.474849	-0.328760	0.787692	-0.214420
8614	8.059245	0.732790	-4.849983	-0.430857	-0.036257	0.396406	-0.775279	-0.196110	0.126251	-0.475336	-0.318481	0.792498	-0.211123
8615	8.691057	1.112468	-4.929076	-0.448690	0.036873	0.408384	-0.778448	-0.183735	0.122806	-0.476834	-0.307660	0.796762	-0.207714
8616	9.318316	0.613211	-4.912318	-0.686968	-0.033004	0.327340	-0.779966	-0.174583	0.116838	-0.479077	-0.295915	0.801913	-0.199639
8617	9.312945	-0.269172	-4.920282	-0.629121	-0.018332	0.294248	-0.779840	-0.165400	0.112626	-0.481119	-0.285319	0.806424	-0.191829
8618	9.212650	-0.978500	-5.126391	-0.799733	0.089430	0.192662	-0.779545	-0.159240	0.107958	-0.486275	-0.274055	0.809678	-0.181249
8619	8.354128	-1.076108	-4.269161	-0.850703	0.186982	0.160112	-0.779938	-0.154939	0.098966	-0.493144	-0.262548	0.811845	-0.169664
8620	8.460865	-1.101856	-3.853190	-0.836022	0.349541	0.181018	-0.780922	-0.151372	0.082314	-0.502466	-0.250051	0.812102	-0.159663
8621	9.262207	-0.495728	-3.913000	-0.870022	0.460470	0.270973	-0.783851	-0.145607	0.063634	-0.513188	-0.235442	0.811565	-0.150226
8622	9.752617	-0.877786	-3.885532	-0.966849	0.345816	0.285694	-0.786560	-0.135447	0.045489	-0.522334	-0.219703	0.812136	-0.139042
8623	9.149078	-1.060806	-3.661342	-0.928848	0.231272	0.350025	-0.787049	-0.126352	0.031615	-0.528979	-0.203648	0.813774	-0.128377
8624	9.643045	-1.204845	-4.207116	-0.917779	0.222072	0.351964	-0.788671	-0.112874	0.018967	-0.535276	-0.187504	0.815102	-0.118023
8625	9.504571	-0.909638	-3.550505	-0.797222	0.208499	0.418326	-0.789172	-0.099348	0.010803	-0.540488	-0.171608	0.816270	-0.110120
8626	8.651052	-1.009639	-3.598929	-0.781103	0.072033	0.418369	-0.793357	-0.082220	0.006565	-0.543296	-0.156042	0.818570	-0.102096
8627	9.276620	-0.883465	-3.754292	-0.679464	-0.016009	0.534477	-0.795753	-0.065252	0.005158	-0.543887	-0.139865	0.821759	-0.096628
8628	9.089815	-1.206611	-3.785632	-0.658937	-0.029866	0.549124	-0.795568	-0.048066	0.004149	-0.544055	-0.123603	0.824819	-0.091652
8629	8.998308	-0.627445	-3.715659	-0.485269	-0.087239	0.483568	-0.798754	-0.031228	0.005736	-0.542784	-0.110412	0.827851	-0.088644
8630	8.899781	-0.607664	-3.692531	-0.482041	-0.126209	0.333136	-0.798638	-0.016997	0.008769	-0.541089	-0.099726	0.830801	-0.083945
8631	8.812966	-0.700234	-3.974804	-0.430961	-0.116250	0.256100	-0.799287	-0.005601	0.013544	-0.539465	-0.090901	0.833322	-0.079301
8632	8.643514	-0.769400	-3.430478	-0.361595	-0.143593	0.184676	-0.800857	0.002552	0.017043	-0.537378	-0.083957	0.835800	-0.074932
8633	8.796005	-0.986996	-3.555909	-0.299523	-0.098662	0.138841	-0.800091	0.007952	0.019538	-0.535931	-0.078452	0.837582	-0.071269
8634	9.118255	-0.859061	-3.683020	-0.242955	-0.046773	0.162814	-0.800438	0.013910	0.019355	-0.535252	-0.072950	0.838722	-0.068770
8635	8.834186	-1.000583	-3.286997	-0.307007	-0.003653	0.089140	-0.799414	0.018745	0.019093	-0.535448	-0.068047	0.839338	-0.064626
8636	8.861814	-1.075898	-3.109845	-0.311842	0.052285	0.108309	-0.800502	0.019925	0.020807	-0.536570	-0.062449	0.839369	-0.060436
8637	8.962002	-1.072441	-3.239124	-0.285479	0.126936	0.059628	-0.800308	0.024217	0.017661	-0.538949	-0.058089	0.838428	-0.056550
8638	9.217388	-0.964567	-3.281772	-0.274216	0.165189	0.067003	-0.802549	0.026824	0.012939	-0.541947	-0.053015	0.837100	-0.052397
8639	9.305644	-0.852172	-3.752759	-0.235953	0.208487	-0.151351	-0.802596	0.026844	0.006680	-0.545829	-0.052616	0.834911	-0.047173
8640	9.652771	0.145409	-3.836499	-0.342554	0.221611	-0.303658	-0.802833	0.019337	-0.001119	-0.550123	-0.053162	0.832521	-0.038047
8641	9.694302	0.069598	-4.350427	-0.383720	0.177147	-0.404620	-0.803595	0.010709	-0.008436	-0.553750	-0.055390	0.830383	-0.027520
8642	10.076586	0.277232	-4.846272	-0.334057	0.186244	-0.464994	-0.804431	-0.002769	-0.015499	-0.557389	-0.058969	0.827983	-0.016859
8643	9.617813	0.690209	-4.845747	-0.238603	0.127826	-0.479428	-0.804431	-0.015736	-0.019002	-0.559886	-0.064054	0.826053	-0.007815
8644	9.111005	1.170467	-4.234524	-0.260297	-0.011188	-0.589370	-0.803417	-0.032292	-0.020007	-0.560037	-0.070640	0.825444	0.003196
8645	7.974933	1.218220	-4.124135	-0.120094	0.049630	-0.585763	-0.802931	-0.048930	-0.019108	-0.560894	-0.078830	0.824044	0.011609
8646	8.325352	1.399130	-4.058791	-0.095545	-0.054737	-0.579933	-0.801591	-0.069139	-0.018975	-0.559926	-0.087067	0.823716	0.019870
8647	8.490337	1.898237	-4.119655	-0.034793	-0.026864	-0.462292	-0.801655	-0.086244	-0.019731	-0.559257	-0.094163	0.823230	0.025646
8648	8.910873	2.023883	-4.308404	-0.024602	-0.114553	-0.379442	-0.798491	-0.097692	-0.015414	-0.557164	-0.099893	0.823805	0.030572
8649	8.641897	2.038958	-4.206498	-0.091223	-0.176865	-0.366680	-0.798331	-0.107857	-0.010991	-0.554086	-0.104707	0.825040	0.036528
8650	7.941526	2.058071	-3.818011	-0.115958	-0.165576	-0.264117	-0.796399	-0.117060	-0.004078	-0.551350	-0.107480	0.826266	0.041774
8651	8.385198	2.326645	-4.190198	-0.047597	-0.104826	-0.140995	-0.794918	-0.123817	0.000946	-0.549479	-0.109115	0.827162	0.044388
8652	8.634518	2.332563	-4.040120	-0.113907	-0.142729	-0.118981	-0.796084	-0.126823	0.003498	-0.547216	-0.109556	0.828405	0.047932
8653	8.829715	2.457867	-4.085233	-0.101683	-0.160164	-0.104185	-0.794399	-0.127937	0.008995	-0.544553	-0.109948	0.829912	0.051182
8654	8.575733	2.476093	-4.225321	-0.110844	-0.166330	-0.000565	-0.793406	-0.129603	0.011744	-0.541992	-0.108437	0.831644	0.053430
8655	8.253595	2.404046	-4.107508	-0.156266	-0.144775	0.009326	-0.792834	-0.128752	0.016961	-0.539790	-0.106380	0.833148	0.056343
8656	8.561499	2.787928	-4.328996	-0.181455	-0.096584	0.022171	-0.794337	-0.126377	0.019840	-0.538547	-0.103800	0.834067	0.059369
8657	8.240501	2.484674	-3.966450	-0.155825	-0.153246	0.027707	-0.794215	-0.122449	0.024430	-0.536198	-0.101444	0.835668	0.062122
8658	8.451506	2.441017	-4.076034	-0.133176	-0.058899	0.112971	-0.794880	-0.121753	0.027473	-0.535582	-0.097925	0.836396	0.063284
8659	8.952300	2.290311	-4.670397	-0.188250	-0.002876	0.166978	-0.794537	-0.116770	0.027225	-0.535958	-0.093086	0.836592	0.064795
8660	8.475091	1.729714	-3.840097	-0.206269	0.059386	0.170341	-0.795605	-0.108894	0.024714	-0.537508	-0.087966	0.836030	0.066339
8661	8.103858	1.762020	-3.883958	-0.231056	0.131800	0.160005	-0.794602	-0.103292	0.022865	-0.540179	-0.082947	0.834656	0.068377
8662	8.815020	1.774957	-4.137425	-0.116636	0.123290	0.300783	-0.796671	-0.092805	0.018071	-0.542789	-0.076695	0.833680	0.066901
8663	8.860997	1.315173	-4.226649	-0.265129	0.154184	0.283858	-0.798335	-0.082305	0.012866	-0.545986	-0.069237	0.832146	0.068098
8664	9.463777	0.801458	-4.564006	-0.306532	0.144402	0.375587	-0.800437	-0.068672	0.008806	-0.549255	-0.059676	0.830666	0.068939
8665	9.080361	0.659203	-4.241539	-0.314405	0.064985	0.362754	-0.801717	-0.055097	0.005688	-0.551037	-0.050184	0.830014	0.070121
8666	9.727475	0.642273	-4.043704	-0.274400	0.097443	0.281263	-0.802721	-0.041932	0.002407	-0.553259	-0.042436	0.828846	0.071541
8667	9.606433	0.758764	-4.168805	-0.329615	0.024216	0.276673	-0.804761	-0.031612	0.001141	-0.554174	-0.034095	0.828415	0.073881
8668	9.208382	0.651065	-3.884198	-0.211878	-0.065316	0.102609	-0.804148	-0.026364	0.001043	-0.553334	-0.029766	0.828918	0.076356
8669	8.935593	0.910696	-3.756410	-0.134197	-0.068605	-0.001851	-0.803884	-0.024528	0.003056	-0.552132	-0.028036	0.829574	0.078556
8670	9.110754	1.257609	-3.683432	0.094529	-0.057853	-0.069223	-0.804937	-0.024711	0.007274	-0.550960	-0.029939	0.830352	0.077853
8671	8.979099	0.968659	-3.762488	0.178725	-0.096549	-0.135142	-0.805436	-0.027268	0.008894	-0.548902	-0.033815	0.831708	0.076320
8672	9.247619	0.861723	-3.884292	0.309939	-0.167005	-0.287053	-0.804222	-0.034948	0.013048	-0.545407	-0.041542	0.833820	0.074490
8673	8.671923	0.791851	-4.155385	0.365666	-0.165889	-0.325632	-0.804755	-0.042204	0.020510	-0.541696	-0.050495	0.835968	0.071922
8674	8.530010	0.523566	-4.323260	0.384193	-0.115431	-0.323923	-0.805696	-0.050605	0.026001	-0.538838	-0.059713	0.837438	0.069185
8675	8.568336	0.690847	-3.802063	0.460401	-0.021781	-0.355068	-0.803509	-0.061505	0.027775	-0.537274	-0.070330	0.837945	0.065107
8676	8.595908	1.124578	-4.157618	0.350944	-0.029652	-0.340521	-0.804274	-0.072829	0.033633	-0.535772	-0.079613	0.838239	0.062964
8677	8.213307	0.738137	-4.247244	0.388774	0.067526	-0.305886	-0.803885	-0.082747	0.032761	-0.535753	-0.088702	0.837602	0.059359
8678	8.264699	0.901509	-4.523358	0.411203	0.138654	-0.294915	-0.801915	-0.089584	0.030562	-0.536927	-0.098066	0.836075	0.055417
8679	8.296740	1.196831	-4.865495	0.393367	0.242807	-0.217995	-0.802148	-0.095191	0.026416	-0.539807	-0.105884	0.833580	0.050414
8680	9.379358	1.753212	-4.979606	0.438652	0.443829	-0.252767	-0.802412	-0.102406	0.015369	-0.545935	-0.115143	0.828662	0.044914
8681	9.295835	3.174292	-4.238033	0.234901	0.336165	-0.291289	-0.801547	-0.113603	0.003391	-0.550534	-0.122537	0.824641	0.043174
8682	9.134703	3.071863	-4.469301	0.092076	0.291579	-0.153920	-0.801281	-0.119730	-0.007460	-0.554935	-0.126219	0.821155	0.042657
8683	8.828519	1.986908	-4.039967	0.063429	0.245255	-0.165148	-0.801568	-0.123482	-0.015713	-0.558501	-0.129575	0.818212	0.042617
8684	8.632850	2.736739	-3.805628	0.087657	0.016380	-0.327975	-0.799311	-0.131433	-0.017845	-0.558212	-0.135797	0.817281	0.044836
8685	8.271321	3.096283	-3.669043	0.058595	-0.080560	-0.307705	-0.799459	-0.140356	-0.016203	-0.556294	-0.141187	0.817532	0.047378
8686	8.532340	2.833818	-3.760191	-0.011776	-0.008332	-0.279502	-0.798806	-0.147924	-0.014215	-0.555880	-0.145475	0.816859	0.050741
8687	8.470203	2.916295	-3.730771	0.042958	-0.029406	-0.144477	-0.798159	-0.155717	-0.013329	-0.554970	-0.148097	0.816952	0.051618
8688	8.473791	2.806248	-3.842691	0.088010	-0.136607	0.046617	-0.798656	-0.157906	-0.010734	-0.552487	-0.148053	0.818736	0.050089
8689	8.628965	2.881444	-3.746591	-0.003861	-0.059971	0.094079	-0.799211	-0.155006	-0.007560	-0.551452	-0.146250	0.819811	0.049210
8690	8.690789	2.901927	-3.859838	-0.032600	-0.061062	0.114225	-0.798453	-0.149305	-0.005591	-0.550619	-0.143816	0.820831	0.048701
8691	8.508464	2.867753	-3.747005	-0.134283	-0.112593	0.148934	-0.802322	-0.142459	-0.002966	-0.549139	-0.139651	0.822489	0.049545
8692	8.634518	2.899632	-3.659757	-0.095539	-0.076814	0.226983	-0.802381	-0.135194	0.001283	-0.548322	-0.134638	0.823909	0.048883
8693	8.272751	2.746848	-3.647229	-0.154048	-0.138316	0.303020	-0.805314	-0.127759	0.002846	-0.546588	-0.127719	0.826185	0.048464
8694	8.222852	2.564877	-3.791421	-0.182511	-0.107069	0.398297	-0.808413	-0.116177	0.007382	-0.545610	-0.118894	0.828205	0.047433
8695	8.449784	2.088021	-4.148291	-0.114642	-0.033903	0.497370	-0.811353	-0.097913	0.007964	-0.545606	-0.109284	0.829720	0.043999
8696	9.383572	1.487370	-4.324742	-0.069955	0.004783	0.622287	-0.814886	-0.075893	0.008233	-0.546303	-0.098027	0.830945	0.038406
8697	8.976886	1.097973	-4.722548	0.036258	0.063673	0.616727	-0.817081	-0.053645	0.006189	-0.547551	-0.088105	0.831546	0.030922
8698	9.566751	0.752354	-4.932771	0.044395	0.019929	0.580176	-0.819630	-0.034909	0.005435	-0.548085	-0.078809	0.832361	0.023828
8699	9.093021	0.297558	-4.939756	0.071607	-0.093486	0.580230	-0.821233	-0.014748	0.006390	-0.546453	-0.069730	0.834421	0.016357
8700	8.578772	-0.022914	-4.637705	0.042184	-0.082968	0.572657	-0.820391	0.006535	0.009160	-0.545118	-0.060474	0.836121	0.009537
8701	8.420226	-0.159131	-4.521597	0.037046	-0.075936	0.515692	-0.821427	0.025910	0.011969	-0.543643	-0.052036	0.837695	0.003272
8702	8.624415	-0.478997	-4.461293	0.127392	-0.078334	0.505773	-0.822719	0.043403	0.013714	-0.542158	-0.044818	0.839070	-0.004258
8703	8.425138	-0.715285	-4.274293	0.140124	-0.062049	0.431370	-0.821270	0.058926	0.015315	-0.540685	-0.038850	0.840250	-0.011400
8704	8.379325	-0.835051	-4.538960	0.132358	-0.057586	0.170718	-0.821906	0.067292	0.016913	-0.539525	-0.037309	0.841001	-0.015408
8705	8.542693	-0.730577	-4.640968	0.216794	-0.020945	0.108479	-0.821278	0.071556	0.017164	-0.538705	-0.037536	0.841410	-0.020424
8706	8.617649	-0.959039	-4.819106	0.177174	-0.081467	-0.001638	-0.822419	0.076372	0.018009	-0.537152	-0.039392	0.842243	-0.023310
8707	8.666305	-1.116268	-4.691564	0.196998	-0.029455	-0.087946	-0.822245	0.073587	0.018384	-0.536250	-0.042664	0.842581	-0.025927
8708	8.598019	-1.382274	-4.705128	0.151730	-0.026514	-0.104583	-0.823604	0.068995	0.019918	-0.535679	-0.045964	0.842727	-0.027329
8709	8.261183	-1.258720	-4.701389	0.239084	-0.084876	-0.150252	-0.823266	0.064376	0.020999	-0.533798	-0.050708	0.843557	-0.030002
8710	8.271383	-1.571893	-4.496161	0.318769	-0.031341	-0.187846	-0.823460	0.058286	0.021178	-0.532998	-0.057197	0.843523	-0.033333
8711	8.482467	-1.659578	-4.577060	0.323528	-0.096285	-0.209725	-0.823892	0.049818	0.022034	-0.530818	-0.063780	0.844279	-0.036857
8712	7.952189	-1.845523	-4.534302	0.329124	-0.139714	-0.271269	-0.824708	0.040965	0.025320	-0.528172	-0.071858	0.845176	-0.039347
8713	8.193746	-2.014859	-4.689309	0.244773	-0.087548	-0.354079	-0.825104	0.031265	0.028824	-0.526281	-0.079946	0.845592	-0.040127
8714	7.847268	-2.217295	-4.238229	0.343077	-0.098367	-0.302582	-0.825488	0.019060	0.029726	-0.524244	-0.088655	0.845870	-0.042577
8715	8.632987	-2.215104	-4.813274	0.411830	-0.073846	-0.405099	-0.825041	0.006623	0.032377	-0.522265	-0.099235	0.845751	-0.045791
8716	8.912407	-1.436735	-5.147025	0.544192	-0.001234	-0.454325	-0.825046	-0.014417	0.032880	-0.521483	-0.112502	0.844319	-0.050236
8717	8.691733	-0.313817	-4.877930	0.556916	0.097444	-0.598370	-0.826207	-0.032096	0.029921	-0.522111	-0.127620	0.841527	-0.054277
8718	9.143894	1.057378	-4.313651	0.664116	0.205188	-0.835639	-0.823874	-0.057434	0.027013	-0.524610	-0.148269	0.836376	-0.057229
8719	11.139501	3.431990	-4.894319	0.646973	0.241777	-0.853263	-0.820158	-0.087807	0.019025	-0.527358	-0.168440	0.830591	-0.060344
8720	10.405025	3.748808	-4.990353	0.637500	0.248427	-0.657044	-0.817715	-0.113000	0.012994	-0.529994	-0.185655	0.824886	-0.064818
8721	8.444934	3.089509	-3.974875	0.691884	0.328992	-0.753923	-0.816047	-0.142522	0.005213	-0.533517	-0.204530	0.817711	-0.069819
8722	8.285427	3.038559	-3.708473	0.752744	0.160109	-0.580148	-0.810881	-0.165603	0.003368	-0.533728	-0.221697	0.812479	-0.076569
8723	8.837339	2.589086	-4.108704	0.596902	0.088413	-0.727116	-0.806719	-0.184132	0.002078	-0.533376	-0.239389	0.807428	-0.079142
8724	7.191209	3.422028	-4.244558	0.703354	0.113104	-0.781314	-0.798727	-0.214170	0.003191	-0.532916	-0.259178	0.801244	-0.082671
8725	8.620280	2.885016	-3.644727	0.692969	0.203903	-0.631669	-0.793582	-0.233925	0.004133	-0.533387	-0.276094	0.794662	-0.088223
8726	8.640183	2.926989	-3.891480	0.651316	-0.001473	-0.457079	-0.788544	-0.253596	0.009164	-0.530471	-0.290181	0.790964	-0.093660
8727	8.244938	2.590449	-4.079305	0.541947	0.043010	-0.240965	-0.785372	-0.264961	0.014577	-0.528279	-0.299504	0.788176	-0.099984
8728	8.303530	2.405804	-3.901608	0.509870	0.080593	-0.143836	-0.784339	-0.269686	0.017686	-0.526718	-0.306888	0.785460	-0.106958
8729	8.536559	2.469362	-3.702255	0.503838	0.023051	-0.088633	-0.782100	-0.272919	0.021010	-0.524026	-0.313429	0.783673	-0.114089
8730	8.590189	2.516652	-3.641173	0.468517	0.031375	-0.040980	-0.782437	-0.274863	0.027158	-0.521618	-0.318797	0.782050	-0.121167
8731	8.880885	2.293411	-3.960142	0.377997	0.019994	0.063482	-0.783144	-0.272509	0.027306	-0.519251	-0.321634	0.781402	-0.127834
8732	8.887753	2.169629	-3.953962	0.285093	0.047583	0.006348	-0.783812	-0.272438	0.028950	-0.518105	-0.324251	0.780283	-0.132619
8733	8.770696	1.949283	-3.733713	0.310755	0.052527	0.076070	-0.784495	-0.270995	0.030813	-0.516619	-0.326107	0.779466	-0.138532
8734	8.721725	1.787630	-3.766740	0.253989	0.038528	0.143844	-0.785069	-0.267479	0.032663	-0.515125	-0.326261	0.779365	-0.144186
8735	8.768077	1.602733	-3.924208	0.259379	0.109729	0.200605	-0.789224	-0.261577	0.031968	-0.514493	-0.325467	0.778838	-0.150926
8736	8.928049	1.037709	-4.180154	0.155405	0.066572	0.282068	-0.793157	-0.251028	0.032366	-0.513632	-0.322314	0.779594	-0.156615
8737	8.951664	0.784775	-4.134394	0.189581	0.116032	0.253576	-0.795682	-0.245400	0.031095	-0.513357	-0.319918	0.779487	-0.162844
8738	8.735695	0.458084	-3.886996	0.112696	0.085696	0.115743	-0.799560	-0.239659	0.030796	-0.513565	-0.318851	0.779061	-0.166280
8739	9.735103	0.620269	-4.932578	0.062771	0.067085	0.095704	-0.800703	-0.237394	0.027131	-0.513826	-0.317754	0.778838	-0.168601
8740	9.270703	0.158625	-4.976175	0.150559	-0.007537	0.168302	-0.802647	-0.232893	0.029053	-0.512149	-0.316577	0.779550	-0.172580
8741	9.283087	-0.309550	-4.424345	0.078182	0.009804	0.126784	-0.805010	-0.228835	0.028775	-0.511280	-0.315315	0.780066	-0.175119
8742	9.028781	-0.194979	-4.336825	0.049464	-0.020696	0.082699	-0.805458	-0.225769	0.028419	-0.510322	-0.314488	0.780701	-0.176565
8743	8.548923	-0.056676	-4.453200	-0.069197	-0.095169	0.100851	-0.808063	-0.223032	0.029833	-0.508807	-0.312471	0.782648	-0.175897
8744	8.350445	-0.079103	-3.943702	-0.121287	-0.118674	0.141128	-0.808385	-0.218121	0.031356	-0.507172	-0.309333	0.785230	-0.174654
8745	8.315362	0.014408	-3.847614	-0.123136	-0.111782	0.071389	-0.809199	-0.216064	0.034891	-0.505819	-0.307262	0.787333	-0.172755
8746	8.950467	-0.003855	-4.265045	-0.018089	-0.096941	-0.041168	-0.811611	-0.216484	0.038699	-0.504510	-0.307955	0.788193	-0.171423
8747	9.099704	0.126300	-4.646444	0.046640	-0.175036	-0.076659	-0.810598	-0.217884	0.044595	-0.501610	-0.310131	0.789428	-0.170321
8748	8.599156	-0.080794	-4.489038	0.052943	-0.159884	-0.117185	-0.810506	-0.221628	0.050631	-0.499117	-0.312950	0.790189	-0.168955
8749	8.699550	-0.297151	-4.499031	0.098430	-0.153363	-0.197867	-0.809181	-0.225703	0.057452	-0.496616	-0.317451	0.790255	-0.167613
8750	8.450147	-0.133996	-4.421037	0.128861	-0.126554	-0.155668	-0.806064	-0.232136	0.063842	-0.494277	-0.321517	0.790151	-0.167270
8751	8.255229	-0.049407	-4.118625	0.057528	-0.005953	-0.200063	-0.804439	-0.239329	0.069248	-0.494355	-0.325119	0.788846	-0.166228
8752	8.901474	-0.001414	-4.060376	-0.025352	-0.004159	-0.255129	-0.803404	-0.247520	0.066703	-0.495259	-0.328811	0.787370	-0.163248
8753	8.935842	0.238628	-4.079413	0.037135	-0.016144	-0.242095	-0.800447	-0.254065	0.069685	-0.495447	-0.332864	0.785923	-0.161426
8754	8.874189	0.303189	-3.980106	-0.066014	-0.029174	-0.266132	-0.798714	-0.262126	0.070001	-0.496244	-0.336388	0.784711	-0.157525
8755	8.944699	0.539847	-4.307163	0.024862	0.032652	-0.225636	-0.795877	-0.271581	0.070222	-0.497218	-0.339871	0.782893	-0.156016
8756	8.480972	0.774413	-4.558727	0.069588	0.076449	-0.129344	-0.793346	-0.278011	0.070901	-0.498306	-0.342265	0.781096	-0.156316
8757	8.140056	1.241884	-3.985177	-0.000576	0.097582	-0.220334	-0.793276	-0.283928	0.070272	-0.500445	-0.345205	0.778716	-0.154886
8758	9.436913	1.715221	-4.706645	-0.036225	0.163478	-0.190804	-0.788930	-0.286543	0.065719	-0.503791	-0.347208	0.775935	-0.153509
8759	9.399194	1.723801	-4.603767	-0.105088	0.081494	-0.295415	-0.787333	-0.298193	0.060102	-0.506621	-0.350318	0.773467	-0.149540
8760	9.747142	1.757174	-5.104295	-0.015777	-0.033974	-0.228923	-0.784114	-0.305960	0.059605	-0.506852	-0.353700	0.772318	-0.146706
8761	8.855746	2.213592	-4.681670	0.046016	-0.103547	-0.164569	-0.782095	-0.314108	0.061682	-0.505339	-0.356889	0.772155	-0.145049
8762	8.440422	2.060399	-4.430517	0.053567	-0.063958	-0.228957	-0.777656	-0.318546	0.066411	-0.504595	-0.361050	0.771075	-0.143073
8763	8.466834	2.014034	-4.422149	0.033652	-0.090789	-0.287680	-0.776326	-0.324574	0.070664	-0.503700	-0.365994	0.769888	-0.140026
8764	7.986689	2.214481	-4.291824	0.103683	-0.111279	-0.195822	-0.772407	-0.331455	0.074570	-0.501742	-0.370246	0.769357	-0.138791
8765	8.551609	2.082671	-4.702543	0.136500	-0.184415	-0.125815	-0.770254	-0.336001	0.082308	-0.498168	-0.374006	0.769963	-0.138220
8766	8.086596	2.151234	-5.049308	0.065459	-0.182613	-0.045312	-0.767555	-0.341081	0.089464	-0.494956	-0.375761	0.771330	-0.137377
8767	7.984342	1.783871	-4.721916	0.003920	-0.159856	-0.023520	-0.766942	-0.342263	0.096738	-0.492436	-0.376578	0.772799	-0.135928
8768	8.079926	2.094909	-4.643783	-0.051631	-0.138357	0.020456	-0.766904	-0.341587	0.102904	-0.490599	-0.376020	0.774531	-0.134249
8769	8.133183	2.047750	-4.590547	-0.081816	-0.084768	0.049680	-0.767319	-0.340260	0.104213	-0.489683	-0.374674	0.776024	-0.132730
8770	8.294235	2.311257	-4.437905	-0.088861	-0.076404	0.095616	-0.768153	-0.338344	0.104880	-0.488882	-0.372381	0.777813	-0.131655
8771	8.287050	2.267341	-4.413777	-0.050775	-0.025025	0.112116	-0.769010	-0.335009	0.104817	-0.488511	-0.370223	0.779077	-0.131647
8772	8.436066	2.594317	-4.286831	-0.034379	-0.003716	0.109453	-0.771227	-0.331905	0.104207	-0.488404	-0.367991	0.780132	-0.132056
8773	8.045540	2.529256	-4.291973	0.102688	0.008724	0.171081	-0.772226	-0.326485	0.106857	-0.487292	-0.366346	0.781058	-0.135226
8774	8.038755	2.357844	-4.162451	0.149093	0.070086	0.189399	-0.775537	-0.321531	0.108411	-0.486770	-0.364402	0.781489	-0.139789
8775	8.204789	2.157052	-4.102359	0.206702	0.132403	0.284845	-0.779177	-0.312779	0.108699	-0.486514	-0.361650	0.781686	-0.146559
8776	8.755432	2.071365	-4.509830	0.251991	0.231289	0.325243	-0.784630	-0.301805	0.106415	-0.487343	-0.358009	0.781186	-0.155161
8777	8.823805	1.560730	-4.795800	0.231062	0.216319	0.361851	-0.789315	-0.288639	0.101397	-0.487927	-0.354005	0.780918	-0.163628
8778	8.897481	0.824880	-4.924077	0.238128	0.256768	0.378206	-0.793817	-0.277421	0.099527	-0.488982	-0.349339	0.780398	-0.172735
8779	9.043677	0.068574	-5.011736	0.352401	0.301878	0.435150	-0.799444	-0.264174	0.096020	-0.489678	-0.344992	0.779226	-0.184400
8780	9.858945	-0.769372	-5.149086	0.468599	0.187390	0.407151	-0.805646	-0.248424	0.092397	-0.487826	-0.342268	0.778545	-0.196839
8781	9.219213	-0.708196	-5.035433	0.365758	0.112621	0.366569	-0.810082	-0.231411	0.090739	-0.485570	-0.339689	0.778519	-0.206742
8782	8.875715	-0.901896	-4.514387	0.284858	0.091583	0.319556	-0.812919	-0.221443	0.091365	-0.483711	-0.336896	0.778707	-0.214802
8783	8.656100	-0.936236	-4.549862	0.259266	0.034158	0.325965	-0.816866	-0.209535	0.092255	-0.481024	-0.334155	0.779496	-0.222132
8784	8.130136	-0.820729	-4.389403	0.323001	0.100715	0.378193	-0.818797	-0.195594	0.093384	-0.478706	-0.330766	0.779670	-0.231409
8785	8.258450	-0.982997	-3.929251	0.306430	0.085143	0.237813	-0.822757	-0.183477	0.092788	-0.476822	-0.329550	0.779060	-0.238962
8786	8.476164	-1.049504	-3.785708	0.395766	0.047592	0.091276	-0.823388	-0.175779	0.093938	-0.474494	-0.331477	0.777404	-0.246214
8787	8.792033	-1.345522	-3.934659	0.567816	0.023516	0.024683	-0.824774	-0.172271	0.096204	-0.470880	-0.336276	0.774574	-0.255394
8788	9.030037	-1.650473	-3.559218	0.625318	-0.008993	-0.081578	-0.823427	-0.168372	0.101054	-0.466898	-0.343293	0.770957	-0.264161
8789	8.854734	-1.882532	-3.699049	0.590082	-0.062471	-0.233960	-0.822800	-0.171434	0.107126	-0.463034	-0.352593	0.766825	-0.270660
8790	8.719154	-2.129119	-3.681100	0.557612	-0.058325	-0.287320	-0.820515	-0.176989	0.112760	-0.459699	-0.362334	0.762350	-0.276067
8791	8.500037	-1.913172	-3.758425	0.412947	-0.065651	-0.359177	-0.819260	-0.186703	0.118970	-0.457615	-0.371779	0.758101	-0.278662
8792	8.001270	-1.780244	-3.825837	0.365102	-0.049584	-0.474083	-0.814739	-0.198543	0.122300	-0.456724	-0.382463	0.753023	-0.279431
8793	8.560133	-1.851328	-4.421853	0.371536	0.175582	-0.635831	-0.810344	-0.211721	0.124733	-0.459963	-0.394209	0.744490	-0.280657
8794	8.869095	-0.779227	-4.798255	0.078018	0.304343	-0.741896	-0.805480	-0.235525	0.117810	-0.467946	-0.404135	0.735385	-0.277327
8795	9.132907	-0.072971	-4.629668	-0.082796	0.444905	-0.744088	-0.799866	-0.258698	0.103160	-0.479129	-0.411600	0.725672	-0.272802
8796	9.652555	0.858772	-3.875198	-0.316841	0.348121	-0.652339	-0.794250	-0.283937	0.085390	-0.490254	-0.415992	0.718686	-0.264748
8797	10.705400	1.229521	-4.952808	-0.312074	0.312661	-0.607968	-0.787608	-0.303062	0.069613	-0.500433	-0.419836	0.712244	-0.256929
8798	9.525560	2.258806	-4.068977	-0.411450	0.113810	-0.670301	-0.779838	-0.322574	0.058702	-0.508867	-0.424519	0.707601	-0.245234
8799	9.451460	2.046856	-3.594338	-0.234495	-0.002688	-0.609247	-0.772995	-0.341568	0.051778	-0.513708	-0.430657	0.703634	-0.235664
8800	8.870206	1.580850	-3.792954	-0.216452	0.063729	-0.490245	-0.765065	-0.357763	0.049642	-0.518730	-0.434892	0.699839	-0.228064
8801	8.902499	2.125804	-3.587789	-0.087798	-0.315409	-0.219516	-0.759429	-0.372989	0.051124	-0.516008	-0.438435	0.701662	-0.221766
8802	8.640877	2.671501	-4.004240	-0.112435	-0.384354	-0.173555	-0.755196	-0.379604	0.061032	-0.512335	-0.441269	0.704690	-0.214956
8803	8.524243	2.210769	-3.937690	-0.340349	-0.393858	0.027781	-0.754308	-0.381067	0.068286	-0.509580	-0.439061	0.710466	-0.206861
8804	8.239610	2.588937	-4.144308	-0.422038	-0.416225	0.159782	-0.754438	-0.377762	0.074476	-0.506660	-0.434033	0.717921	-0.198748
8805	8.288702	2.489465	-3.985017	-0.607385	-0.339364	0.269406	-0.757755	-0.371494	0.077470	-0.505872	-0.425355	0.726087	-0.189641
8806	8.319474	2.690826	-3.830325	-0.629171	-0.357802	0.348350	-0.762221	-0.360739	0.079520	-0.504639	-0.415037	0.735102	-0.180855
8807	8.169347	2.737795	-3.638487	-0.630131	-0.354513	0.416224	-0.767492	-0.351576	0.080392	-0.503050	-0.403859	0.744337	-0.172630
8808	8.083667	2.931653	-3.585730	-0.600179	-0.296666	0.540995	-0.772006	-0.339137	0.079004	-0.501526	-0.390558	0.753771	-0.166631
8809	8.119896	2.589176	-3.739017	-0.623470	-0.241993	0.551820	-0.781325	-0.322104	0.078482	-0.500838	-0.376843	0.762466	-0.160612
8810	8.623856	2.710232	-4.351046	-0.714150	-0.154842	0.641538	-0.787252	-0.306377	0.075263	-0.501678	-0.360205	0.771089	-0.154896
8811	8.490406	1.776886	-5.008894	-0.719932	-0.069378	0.753129	-0.797343	-0.282131	0.074501	-0.503361	-0.341646	0.779258	-0.150540
8812	9.260726	0.780005	-4.662691	-0.639378	-0.004058	0.674285	-0.805864	-0.258068	0.065410	-0.505523	-0.324515	0.785782	-0.147251
8813	9.515327	0.158808	-5.118118	-0.626226	-0.007777	0.613695	-0.812538	-0.239243	0.058301	-0.507586	-0.308619	0.791564	-0.143308
8814	8.912271	-0.836648	-5.418366	-0.708530	-0.027722	0.610505	-0.818245	-0.220140	0.053786	-0.509654	-0.291635	0.797590	-0.138029
8815	9.211523	-0.243359	-4.981411	-0.597040	0.042375	0.603449	-0.824265	-0.199637	0.046092	-0.512045	-0.275816	0.802239	-0.134717
8816	9.302796	-0.462991	-4.923477	-0.673882	0.034039	0.499611	-0.828627	-0.180476	0.039934	-0.514870	-0.260552	0.806448	-0.129088
8817	8.863354	-0.354374	-4.476552	-0.671525	0.011427	0.350940	-0.832521	-0.166411	0.033194	-0.517548	-0.247920	0.809842	-0.121806
8818	8.617027	-0.285743	-4.582795	-0.574051	-0.075231	0.378749	-0.835813	-0.155009	0.029963	-0.518183	-0.235768	0.813916	-0.115933
8819	8.472653	-0.404498	-4.510564	-0.517820	-0.094249	0.292588	-0.838436	-0.141245	0.029182	-0.518315	-0.225803	0.817471	-0.110018
8820	8.200697	-0.153640	-4.271796	-0.422727	-0.068259	0.221150	-0.840964	-0.134452	0.029614	-0.518577	-0.217685	0.820167	-0.104961
8821	8.729143	-0.471681	-4.337086	-0.379678	-0.025025	0.112953	-0.842138	-0.127516	0.029498	-0.519498	-0.211866	0.821755	-0.099769
8822	8.928206	-0.676369	-4.365178	-0.308549	-0.027874	0.034194	-0.842170	-0.126172	0.027401	-0.520244	-0.207906	0.822879	-0.094820
8823	8.758883	-0.366051	-4.274731	-0.173501	-0.049863	0.025334	-0.841510	-0.124402	0.027773	-0.520023	-0.205654	0.823898	-0.092053
8824	8.750459	-0.436378	-4.088954	-0.070853	0.052109	-0.115943	-0.843028	-0.123607	0.026066	-0.521357	-0.206508	0.823091	-0.089795
8825	8.500341	-0.425594	-4.038487	-0.047727	0.031657	-0.207675	-0.842831	-0.129731	0.023926	-0.522379	-0.209202	0.822056	-0.087060
8826	8.696280	-0.210684	-3.716033	-0.078856	0.039526	-0.276477	-0.841088	-0.139132	0.023344	-0.523798	-0.212685	0.820680	-0.082976
8827	8.760150	-0.045717	-3.937069	0.017451	0.105171	-0.238739	-0.839917	-0.148870	0.018391	-0.525791	-0.216401	0.818595	-0.081341
8828	9.210429	0.034374	-3.999257	0.058962	0.184220	-0.268035	-0.840292	-0.154825	0.012863	-0.528942	-0.220954	0.815453	-0.080229
8829	8.589453	0.903432	-4.293927	0.005879	0.199315	-0.335148	-0.838573	-0.164848	0.007888	-0.532647	-0.225930	0.811904	-0.077809
8830	8.847198	1.507731	-3.932614	-0.112335	0.192253	-0.303083	-0.837142	-0.175289	0.000168	-0.536699	-0.229205	0.808706	-0.073574
8831	9.511243	2.048579	-4.291845	-0.077964	0.257397	-0.251478	-0.835952	-0.185815	-0.012161	-0.541542	-0.231854	0.804952	-0.070908
8832	9.545477	2.122365	-4.567902	-0.044063	0.177382	-0.207229	-0.836481	-0.192048	-0.020564	-0.544856	-0.234295	0.802194	-0.068714
8833	9.540361	2.729005	-4.242622	0.002378	0.009127	-0.228781	-0.833861	-0.197310	-0.024173	-0.545264	-0.237827	0.801075	-0.066363
8834	8.669606	2.530474	-3.986812	0.094120	0.069204	-0.225246	-0.833643	-0.204327	-0.025006	-0.546189	-0.242164	0.799202	-0.065653
8835	8.279059	2.285007	-3.918277	0.167788	0.018800	-0.203124	-0.830710	-0.211114	-0.025714	-0.545894	-0.247113	0.797841	-0.066215
8836	8.511215	2.384234	-3.846629	0.164482	0.030054	-0.190233	-0.831031	-0.217517	-0.024735	-0.545782	-0.251658	0.796448	-0.066793
8837	8.708152	2.432664	-3.945428	0.138064	-0.110617	-0.206527	-0.830653	-0.224421	-0.022158	-0.543548	-0.256534	0.796474	-0.066146
8838	8.517829	2.130982	-4.128614	0.088469	-0.080727	-0.149880	-0.828800	-0.229566	-0.019217	-0.541983	-0.259693	0.796581	-0.065358
8839	8.328328	1.921198	-3.934562	-0.032409	-0.117602	-0.082228	-0.828205	-0.231541	-0.015666	-0.540330	-0.260756	0.797524	-0.063285
8840	8.118372	1.953266	-3.685050	-0.104579	-0.133198	0.027732	-0.828174	-0.231853	-0.012008	-0.538695	-0.259022	0.799368	-0.061046
8841	8.006353	1.794541	-4.082711	-0.146429	-0.052621	0.130227	-0.829815	-0.228436	-0.007703	-0.538390	-0.255387	0.800838	-0.059769
8842	8.804655	2.168385	-3.815543	-0.230447	0.082272	0.159457	-0.830725	-0.222996	-0.011316	-0.540667	-0.249902	0.801162	-0.058026
8843	8.925616	2.195613	-3.742728	-0.320851	-0.017745	0.174123	-0.832261	-0.216907	-0.015994	-0.541726	-0.243630	0.802619	-0.054598
8844	8.912136	2.081843	-3.569119	-0.336329	0.089969	0.096828	-0.835094	-0.210037	-0.020047	-0.544686	-0.237698	0.802674	-0.050306
8845	9.179719	2.553370	-3.436006	-0.315908	0.038690	0.185179	-0.836276	-0.205620	-0.025351	-0.546589	-0.231224	0.803452	-0.047339
8846	8.772002	2.492121	-3.174880	-0.290365	0.040917	0.113562	-0.839928	-0.198080	-0.028675	-0.548462	-0.225593	0.803980	-0.043750
8847	8.785866	2.417462	-3.219347	-0.214747	0.022712	0.137585	-0.840824	-0.192850	-0.030803	-0.549678	-0.221008	0.804527	-0.041788
8848	9.575620	2.308823	-3.848384	-0.150998	0.004401	0.229633	-0.843500	-0.186623	-0.032989	-0.550192	-0.215302	0.805725	-0.041718
8849	9.368568	1.762505	-4.220873	-0.064932	-0.012662	0.264548	-0.845531	-0.176227	-0.032890	-0.550051	-0.210342	0.807042	-0.043403
8850	9.395422	1.267394	-4.915559	-0.009071	0.039353	0.224134	-0.847599	-0.168892	-0.032955	-0.550497	-0.206302	0.807651	-0.045743
8851	9.052165	0.973018	-5.561402	0.088212	0.012626	0.235232	-0.849767	-0.159130	-0.033982	-0.550074	-0.203457	0.808426	-0.049704
8852	8.858655	1.035637	-5.068436	0.079753	0.018526	0.227849	-0.852325	-0.151005	-0.035375	-0.549788	-0.200389	0.809147	-0.053463
8853	8.498749	0.738168	-4.755102	0.012400	0.027349	0.204644	-0.853500	-0.143297	-0.034219	-0.549868	-0.197168	0.809717	-0.055934
8854	8.252313	0.439468	-4.409799	-0.016916	-0.031787	0.208258	-0.855641	-0.134848	-0.033827	-0.549151	-0.193442	0.810974	-0.057740
8855	8.048103	0.595996	-4.403559	-0.016149	-0.103573	0.176241	-0.856231	-0.129827	-0.031613	-0.547201	-0.190489	0.812902	-0.058948
8856	8.526110	0.355401	-4.792423	-0.037832	-0.229785	0.196640	-0.858065	-0.120430	-0.025040	-0.543334	-0.186963	0.816265	-0.059537
8857	8.467443	0.376805	-4.910817	-0.053835	-0.382227	0.160136	-0.859140	-0.114847	-0.014074	-0.536918	-0.184155	0.821178	-0.058926
8858	8.473920	0.577337	-5.402320	0.041667	-0.378618	0.173182	-0.860495	-0.108696	-0.003344	-0.530287	-0.182052	0.825863	-0.060028
8859	7.896719	0.219923	-5.745254	0.071552	-0.227211	0.178306	-0.861020	-0.102897	0.008719	-0.525818	-0.180069	0.828985	-0.062240
8860	8.282871	0.029563	-4.954471	0.072868	-0.167341	0.084699	-0.861976	-0.098239	0.015816	-0.522632	-0.179517	0.831006	-0.063705
8861	8.303725	-0.188600	-4.968745	-0.061934	0.003739	-0.014968	-0.860702	-0.098941	0.021481	-0.522676	-0.179015	0.831176	-0.062538
8862	8.006561	-0.282552	-5.037929	-0.143249	0.005779	-0.046411	-0.860271	-0.100490	0.021928	-0.523300	-0.178172	0.831175	-0.059668
8863	8.355562	-0.327691	-4.749452	-0.242388	-0.084122	-0.015185	-0.861643	-0.099498	0.021864	-0.522492	-0.175848	0.832483	-0.055233
8864	8.575244	-0.377053	-4.980124	-0.236872	-0.021950	0.116891	-0.862218	-0.098284	0.019764	-0.522783	-0.171340	0.833423	-0.052410
8865	8.563879	-0.654378	-5.085332	-0.397615	0.009506	0.121980	-0.862820	-0.094087	0.018933	-0.523852	-0.164943	0.834353	-0.047205
8866	8.658914	-0.539211	-4.684905	-0.456157	-0.016391	0.126548	-0.863735	-0.088365	0.015201	-0.524899	-0.157954	0.835382	-0.040843
8867	8.253305	-0.495781	-4.816746	-0.435110	-0.057071	0.096287	-0.865154	-0.084406	0.013819	-0.524900	-0.151574	0.836845	-0.034582
8868	8.056957	-0.086818	-4.835715	-0.368448	-0.021761	0.056012	-0.865032	-0.082529	0.015020	-0.525558	-0.146677	0.837519	-0.028919
8869	8.443713	-0.376048	-5.165949	-0.299223	-0.066890	-0.022666	-0.865033	-0.081496	0.016580	-0.524973	-0.143665	0.838571	-0.023700
8870	8.748628	-0.141634	-5.088897	-0.208600	-0.189325	-0.041453	-0.865245	-0.084793	0.019107	-0.522367	-0.142156	0.840568	-0.019207
8871	8.329355	-0.500063	-5.259064	-0.230774	-0.118324	-0.059202	-0.865211	-0.085374	0.022611	-0.520682	-0.140455	0.841990	-0.014662
8872	8.943447	0.277621	-4.996866	-0.056431	-0.108649	-0.104482	-0.864610	-0.088282	0.025426	-0.518998	-0.141557	0.842883	-0.012304
8873	9.889404	1.838464	-5.451846	0.063111	-0.039751	-0.149782	-0.866469	-0.091590	0.025789	-0.517818	-0.144420	0.843127	-0.011990
8874	9.766685	3.272471	-5.109535	0.064496	0.035756	-0.026722	-0.864778	-0.096066	0.026321	-0.518200	-0.145431	0.842705	-0.012891
8875	8.068900	2.042971	-4.199328	0.099107	0.041980	-0.140996	-0.864513	-0.096545	0.024655	-0.518306	-0.148570	0.842084	-0.013425
8876	7.799946	3.059115	-3.897735	0.309013	0.187232	-0.133358	-0.863926	-0.103474	0.018923	-0.520522	-0.153862	0.839683	-0.017786
8877	8.366064	3.212944	-4.275249	0.433460	0.167113	-0.061373	-0.864501	-0.104950	0.012304	-0.521670	-0.159178	0.837793	-0.025031
8878	8.042684	2.246811	-4.559202	0.438745	0.140089	-0.072572	-0.863435	-0.105738	0.008162	-0.522594	-0.164789	0.835891	-0.032051
8879	7.729300	2.094009	-4.210446	0.514607	0.148387	-0.248696	-0.861187	-0.113891	0.004383	-0.523180	-0.174110	0.833355	-0.038571
8880	7.908009	2.181523	-4.501473	0.617932	0.175863	-0.219131	-0.861108	-0.122564	0.000592	-0.524040	-0.183973	0.830247	-0.047167
8881	7.814749	2.221748	-4.739179	0.626281	0.055005	-0.168476	-0.859115	-0.130552	-0.000724	-0.522430	-0.193216	0.828615	-0.055964
8882	7.781704	2.083564	-4.903033	0.611605	0.131148	-0.178755	-0.857676	-0.137193	-0.001137	-0.522357	-0.202305	0.825850	-0.064715
8883	8.260345	1.642586	-4.815146	0.536603	0.162622	-0.114686	-0.855861	-0.142632	-0.003659	-0.522633	-0.209575	0.823171	-0.072950
8884	7.724292	1.739447	-4.705137	0.578139	0.099737	0.010187	-0.855822	-0.145679	-0.003571	-0.521761	-0.215195	0.821323	-0.082970
8885	8.504775	1.808923	-5.052581	0.600490	-0.006969	0.104167	-0.855268	-0.145489	-0.001931	-0.518478	-0.219781	0.821029	-0.093748
8886	8.356157	1.432484	-5.107428	0.607129	-0.091318	0.361138	-0.857901	-0.138235	0.003432	-0.513539	-0.220204	0.822394	-0.107034
8887	8.747669	0.877542	-5.333332	0.627586	-0.165802	0.515437	-0.859519	-0.122876	0.012541	-0.506477	-0.218553	0.825165	-0.121729
8888	10.918131	0.276851	-6.335914	0.573482	-0.202093	0.611166	-0.861574	-0.105291	0.021515	-0.499029	-0.214647	0.828417	-0.136464
8889	9.697966	-0.922709	-4.117782	0.688755	-0.330247	0.554306	-0.862805	-0.086480	0.033551	-0.488617	-0.213217	0.832312	-0.151815
8890	10.220508	-1.027755	-3.792721	0.621516	-0.292705	0.360614	-0.863170	-0.071826	0.045465	-0.479896	-0.214059	0.834777	-0.164396
8891	9.749632	-1.025604	-4.245940	0.739040	-0.175192	0.018282	-0.862786	-0.062205	0.058294	-0.473374	-0.221364	0.834219	-0.176049
8892	9.584011	-1.023726	-4.478776	0.663026	-0.207204	-0.431471	-0.861976	-0.067855	0.066388	-0.468394	-0.235438	0.831884	-0.182056
8893	8.942166	-0.811870	-4.390623	0.837419	-0.090433	-0.765419	-0.857023	-0.089738	0.074284	-0.465337	-0.256227	0.826050	-0.188284
8894	8.501808	-1.204647	-4.159412	0.925913	-0.013591	-0.887562	-0.854767	-0.115164	0.078995	-0.463514	-0.279373	0.817935	-0.195159
8895	7.711402	-0.891401	-4.320986	1.053341	-0.033106	-0.908514	-0.847977	-0.142740	0.086803	-0.460204	-0.303930	0.808919	-0.203688
8896	7.601158	-0.998908	-4.201667	1.145288	-0.021045	-0.961612	-0.839709	-0.180517	0.093439	-0.456572	-0.329885	0.798310	-0.213119
8897	7.101864	-0.998493	-3.970519	1.187096	0.024581	-1.114024	-0.829987	-0.212440	0.104498	-0.453401	-0.358107	0.785439	-0.221973
8898	8.233876	-1.207389	-4.535741	1.366109	0.192815	-1.144943	-0.819792	-0.240362	0.112663	-0.451400	-0.387293	0.769005	-0.234251
8899	7.953135	-1.567557	-3.928785	1.234159	0.209743	-1.224243	-0.808829	-0.275997	0.119947	-0.450305	-0.415865	0.751574	-0.243759
8900	8.510322	-1.284978	-3.959846	1.401358	0.195189	-1.264097	-0.792442	-0.309582	0.128939	-0.447389	-0.446139	0.732021	-0.254849
8901	9.308742	-1.293769	-4.446101	1.530837	0.266046	-1.219754	-0.775012	-0.349103	0.140287	-0.443309	-0.475745	0.710594	-0.268702
8902	9.314284	-0.125988	-5.467294	1.703265	0.249836	-1.232074	-0.756036	-0.377383	0.159105	-0.436849	-0.506496	0.686967	-0.284079
8903	9.378760	0.593477	-4.914499	1.600034	0.157419	-1.004417	-0.742765	-0.394035	0.179493	-0.428025	-0.532785	0.666046	-0.298858
8904	8.672294	2.594049	-3.667778	1.567358	0.211079	-1.088767	-0.721944	-0.415845	0.201270	-0.420304	-0.558972	0.642883	-0.312404
8905	10.597385	3.475276	-4.941275	1.411915	0.459282	-1.143989	-0.705802	-0.436226	0.217730	-0.417206	-0.582109	0.617117	-0.325968
8906	10.803850	3.856809	-4.574667	1.094285	0.304220	-1.028626	-0.688889	-0.455593	0.230024	-0.414706	-0.601615	0.595281	-0.334243
8907	9.235812	2.468488	-3.641371	1.035089	0.017206	-1.098567	-0.668652	-0.477545	0.246216	-0.409643	-0.622751	0.574818	-0.337577
8908	7.649170	1.948290	-3.609592	1.124786	-0.134428	-0.911401	-0.646089	-0.495647	0.270923	-0.400057	-0.643017	0.556848	-0.341179
8909	7.571867	3.080635	-4.116036	1.163029	-0.084807	-0.848855	-0.626221	-0.503313	0.298054	-0.389859	-0.661988	0.538501	-0.346119
8910	8.044130	2.752829	-3.966809	1.061528	-0.088572	-0.779257	-0.607469	-0.510277	0.322378	-0.380102	-0.678975	0.521460	-0.350135
8911	8.143175	2.346194	-4.069744	0.708546	-0.077599	-0.915814	-0.586757	-0.522477	0.345688	-0.376106	-0.694196	0.504539	-0.349393
8912	7.906386	2.329587	-4.152752	0.591288	-0.219387	-0.631425	-0.564721	-0.534234	0.365064	-0.370019	-0.706394	0.493311	-0.347472
8913	7.646415	2.491321	-4.504162	0.639148	-0.052349	-0.222401	-0.555814	-0.532866	0.377182	-0.362135	-0.713559	0.486079	-0.351311
8914	8.348252	2.986189	-3.991145	0.602179	0.003613	-0.169090	-0.550198	-0.529100	0.389338	-0.354756	-0.719395	0.479543	-0.355890
8915	8.593466	2.853668	-4.001175	0.522760	0.040383	-0.132568	-0.547057	-0.523592	0.400533	-0.348774	-0.723982	0.473571	-0.360469
8916	8.181481	2.446314	-4.142960	0.528042	0.053954	-0.006118	-0.547368	-0.514383	0.410621	-0.341665	-0.727235	0.469405	-0.366134
8917	7.801813	1.989983	-4.445631	0.525846	0.061564	0.252453	-0.550145	-0.503872	0.420266	-0.332983	-0.727899	0.468727	-0.373604
8918	8.532140	1.382259	-5.070872	0.605000	0.238738	0.523967	-0.561156	-0.489056	0.426297	-0.322461	-0.725067	0.470322	-0.386127
8919	8.771420	0.921179	-5.705775	0.615073	0.313346	0.477945	-0.576911	-0.465763	0.430023	-0.312979	-0.721983	0.470381	-0.399408
8920	9.801915	0.277111	-6.129995	0.562990	0.288189	0.443123	-0.588807	-0.447451	0.432596	-0.304000	-0.718879	0.470580	-0.411524
8921	9.659334	-0.365523	-6.225435	0.627456	0.158018	0.399271	-0.601854	-0.420803	0.440583	-0.293290	-0.717545	0.470142	-0.421992
8922	9.238806	-0.238268	-6.452754	0.446287	0.059784	0.200799	-0.607426	-0.406211	0.446687	-0.285741	-0.717680	0.469019	-0.428146
8923	7.968520	-0.370943	-4.935672	0.335947	-0.045837	0.055520	-0.608578	-0.397612	0.452389	-0.280077	-0.719477	0.467225	-0.430826
8924	7.591369	-0.562096	-4.406105	0.084904	0.011564	-0.033248	-0.607912	-0.394466	0.455840	-0.279261	-0.720099	0.466100	-0.431535
8925	8.208881	-0.677579	-4.256095	0.099581	-0.103470	0.013883	-0.608574	-0.394303	0.458443	-0.276776	-0.721433	0.466071	-0.430939
8926	8.096986	-0.762691	-4.358707	0.108980	-0.182458	0.134188	-0.604510	-0.389924	0.463979	-0.272403	-0.722230	0.468306	-0.429964
8927	8.651765	-0.827711	-4.862780	0.054847	-0.152832	-0.049384	-0.601501	-0.388281	0.469224	-0.270601	-0.724310	0.468027	-0.427904
8928	8.312341	-0.895783	-4.490767	-0.013453	-0.316052	-0.089705	-0.595464	-0.389216	0.475375	-0.268630	-0.727680	0.468728	-0.422628
8929	8.201806	-1.139612	-5.591671	0.007449	-0.144650	-0.185466	-0.588457	-0.391043	0.482553	-0.268674	-0.730678	0.466842	-0.419503
8930	8.391797	-0.954392	-5.401989	-0.032992	-0.133485	-0.123088	-0.582964	-0.393759	0.485606	-0.268932	-0.732723	0.466151	-0.416528
8931	8.418067	-0.788767	-4.571287	-0.185078	-0.147621	-0.126973	-0.578010	-0.398546	0.485817	-0.271226	-0.734125	0.466746	-0.411880
8932	7.993662	-0.660687	-4.677729	-0.217394	-0.099027	-0.107921	-0.574426	-0.402998	0.485244	-0.274375	-0.734712	0.467607	-0.407751
8933	7.923063	-0.390000	-4.576744	-0.224786	-0.024885	-0.116279	-0.571400	-0.406457	0.484327	-0.278275	-0.734741	0.468002	-0.404590
8934	7.707163	-0.190115	-4.543224	-0.096853	0.073959	-0.268519	-0.568760	-0.412855	0.481331	-0.282546	-0.736067	0.464528	-0.403221
8935	8.090819	0.215071	-4.946083	0.004827	0.317109	-0.459425	-0.565307	-0.420798	0.475647	-0.288987	-0.737737	0.456052	-0.405274
8936	8.014057	0.840922	-4.567190	0.157288	0.409777	-0.508693	-0.565410	-0.429610	0.467342	-0.294496	-0.739856	0.444983	-0.409726
8937	8.499503	2.004034	-4.592245	0.194217	0.451252	-0.493705	-0.564435	-0.434891	0.461704	-0.299582	-0.741607	0.433510	-0.415139
8938	10.177721	2.125793	-5.692447	0.132719	0.421232	-0.535629	-0.565500	-0.440393	0.455527	-0.305677	-0.743439	0.422017	-0.419239
8939	10.256206	2.365292	-6.234679	0.074275	0.256401	-0.515253	-0.560541	-0.448410	0.450913	-0.310998	-0.746051	0.412236	-0.420416
8940	9.345604	2.363302	-5.609086	0.113897	0.158763	-0.458312	-0.556265	-0.454477	0.449147	-0.314451	-0.749120	0.403571	-0.420798
8941	8.294249	2.872650	-4.711711	0.142067	0.003539	-0.548051	-0.549743	-0.465481	0.448696	-0.316940	-0.754395	0.394188	-0.418393
8942	8.045464	2.641847	-4.368397	0.186028	0.087190	-0.487653	-0.541895	-0.470779	0.451863	-0.318920	-0.758576	0.384892	-0.417984
8943	7.776770	2.393079	-4.118519	0.237744	0.060903	-0.467417	-0.534744	-0.474831	0.456319	-0.319708	-0.763187	0.375448	-0.417577
8944	8.229729	2.526325	-4.168387	0.359656	-0.054028	-0.411820	-0.524315	-0.479415	0.462210	-0.317290	-0.768900	0.366711	-0.416705
8945	8.509589	2.453996	-4.705692	0.383797	-0.192581	-0.248190	-0.517738	-0.476227	0.474595	-0.312091	-0.774777	0.360929	-0.414790
8946	8.424494	2.744367	-4.618524	0.234073	-0.210580	-0.232822	-0.509543	-0.471709	0.487590	-0.308851	-0.779622	0.356779	-0.411715
8947	8.182578	2.528382	-4.656764	0.158122	-0.281732	-0.054937	-0.501603	-0.469343	0.499368	-0.304913	-0.783353	0.356364	-0.407911
8948	7.829263	2.808410	-4.378441	0.046696	-0.248844	-0.046940	-0.495461	-0.466969	0.506801	-0.302774	-0.785971	0.356858	-0.404016
8949	7.841873	2.762765	-4.596519	0.045936	-0.207156	0.057584	-0.489584	-0.465702	0.513223	-0.300241	-0.787564	0.358631	-0.401225
8950	7.761259	2.795219	-4.443592	0.077533	-0.168101	0.141993	-0.486850	-0.462370	0.520889	-0.296663	-0.788328	0.361354	-0.399942
8951	7.658420	2.525734	-4.542915	0.162519	-0.005483	0.189542	-0.489485	-0.454971	0.526125	-0.292718	-0.788016	0.363038	-0.401933
8952	7.381607	2.596250	-4.232703	0.146210	0.047541	0.226089	-0.493643	-0.446237	0.529957	-0.288925	-0.786817	0.365238	-0.405023
8953	7.469434	2.588154	-4.397814	0.190834	0.271403	0.299237	-0.497809	-0.437583	0.532560	-0.285693	-0.783567	0.366760	-0.412176
8954	8.904529	2.017429	-5.800087	0.257098	0.388872	0.433323	-0.513499	-0.423921	0.529441	-0.280906	-0.778571	0.369272	-0.422560
8955	9.737317	0.677661	-5.951021	0.347384	0.383935	0.483930	-0.528504	-0.408755	0.529403	-0.274401	-0.773709	0.371637	-0.433548
8956	9.818583	0.053968	-5.769789	0.419092	0.296491	0.433663	-0.543047	-0.387739	0.528351	-0.266323	-0.770124	0.373155	-0.443549
8957	9.663243	-0.025816	-5.885229	0.379270	0.098537	0.296213	-0.551112	-0.371179	0.531738	-0.258685	-0.769117	0.373814	-0.449226
8958	8.701938	-0.018174	-5.588470	0.194705	0.055068	0.103030	-0.555955	-0.361245	0.536739	-0.255154	-0.768837	0.373451	-0.452018
8959	8.074310	-0.429565	-4.956807	0.156915	-0.114961	0.143413	-0.554123	-0.353163	0.540749	-0.250622	-0.769705	0.374862	-0.451908
8960	8.195003	-0.386946	-4.944139	0.115820	-0.133731	0.182853	-0.554746	-0.344487	0.544682	-0.246166	-0.770095	0.377395	-0.451586
8961	7.745546	-0.327050	-4.835194	0.107337	-0.071882	0.271657	-0.550398	-0.340432	0.551150	-0.241497	-0.769320	0.381030	-0.452373
8962	8.122706	-0.453989	-4.608665	-0.000374	-0.111519	0.077053	-0.550178	-0.333975	0.554941	-0.239926	-0.769730	0.382833	-0.450988
8963	8.383846	-0.399669	-4.818481	0.081882	-0.215700	0.015045	-0.547467	-0.330509	0.559755	-0.236825	-0.772050	0.383453	-0.448127
8964	8.319560	-0.118358	-5.149868	0.087628	-0.214971	-0.043648	-0.541495	-0.326695	0.564969	-0.234196	-0.774699	0.383106	-0.445223
8965	8.184231	-0.233708	-5.155219	0.049757	-0.225863	-0.091468	-0.533414	-0.327166	0.572356	-0.232425	-0.777740	0.382409	-0.441431
8966	7.976230	-0.474647	-5.158671	0.095146	-0.169602	-0.111742	-0.527523	-0.327772	0.577440	-0.230612	-0.780513	0.380705	-0.438954
8967	7.758300	-0.349240	-5.354944	0.063819	-0.089835	-0.058744	-0.522350	-0.325714	0.582010	-0.229323	-0.782149	0.379775	-0.437521
8968	7.729598	-0.236551	-5.065804	0.061591	0.029278	-0.049742	-0.521671	-0.324566	0.583843	-0.228990	-0.782546	0.378398	-0.438179
8969	7.781033	-0.574889	-4.813990	0.034024	0.103985	-0.097666	-0.521813	-0.323631	0.584582	-0.229943	-0.782631	0.376246	-0.439380
8970	8.334044	-0.591566	-4.945842	0.025645	0.243197	-0.083108	-0.524546	-0.324790	0.580724	-0.232071	-0.781221	0.373671	-0.442953
8971	8.047135	-0.378749	-4.755052	0.044830	0.303927	-0.053827	-0.530857	-0.323845	0.574439	-0.233929	-0.779220	0.371188	-0.447564
8972	8.977161	-0.049056	-4.879424	-0.093539	0.509340	-0.185382	-0.540000	-0.326073	0.565946	-0.240782	-0.775549	0.366802	-0.453877
8973	8.759264	0.411715	-4.593017	-0.273147	0.435172	-0.324131	-0.545577	-0.333282	0.553443	-0.250954	-0.772695	0.362306	-0.456835
8974	8.830834	1.679329	-4.599504	-0.215359	0.312663	-0.402507	-0.548338	-0.347124	0.542830	-0.260182	-0.771621	0.356540	-0.458023
8975	9.524352	1.767588	-4.675560	-0.242654	0.332924	-0.398756	-0.548967	-0.357674	0.532123	-0.269811	-0.770199	0.350995	-0.459127
8976	9.783427	2.149427	-4.359207	-0.302761	0.230896	-0.444459	-0.550576	-0.378577	0.518350	-0.280152	-0.769490	0.345774	-0.458084
8977	9.566716	2.574664	-3.594994	-0.250380	0.095267	-0.521169	-0.548143	-0.393049	0.510647	-0.289374	-0.770851	0.339582	-0.454681
8978	8.911447	2.122648	-3.713488	-0.310675	-0.058368	-0.367113	-0.540147	-0.403946	0.507466	-0.297068	-0.772032	0.337154	-0.449494
8979	8.207836	2.084703	-3.407344	-0.209358	-0.201110	-0.187912	-0.531164	-0.416221	0.506781	-0.300628	-0.773916	0.337386	-0.443675
8980	8.848742	2.737693	-3.982394	-0.145020	-0.264862	-0.168183	-0.524128	-0.422566	0.510011	-0.302564	-0.776488	0.337766	-0.437534
8981	8.283041	2.809907	-3.646884	-0.150979	-0.311172	-0.041597	-0.513708	-0.427593	0.513561	-0.303226	-0.778621	0.340344	-0.431241
8982	8.467811	2.800793	-3.426883	-0.257622	-0.256835	0.071934	-0.507260	-0.431370	0.515317	-0.304842	-0.778749	0.345322	-0.425880
8983	8.256945	2.984955	-3.668913	-0.205632	-0.156879	0.091121	-0.504230	-0.433309	0.517351	-0.306315	-0.778234	0.349434	-0.422397
8984	8.754274	3.027671	-3.861074	-0.113106	-0.207928	0.204356	-0.503805	-0.434057	0.518392	-0.304875	-0.777836	0.354931	-0.419578
8985	8.311917	2.892665	-3.686057	-0.183084	-0.293647	0.161115	-0.500826	-0.431720	0.520684	-0.304482	-0.778044	0.360707	-0.414522
8986	8.104742	2.590404	-4.177680	-0.251522	-0.192018	0.189153	-0.499676	-0.435952	0.522053	-0.305418	-0.776701	0.366986	-0.410824
8987	7.417097	2.329576	-3.892901	-0.121337	-0.175276	0.301138	-0.498488	-0.433198	0.521935	-0.303775	-0.775191	0.373654	-0.408879
8988	8.517721	1.762982	-5.246426	-0.060752	-0.021760	0.493808	-0.502360	-0.427242	0.523010	-0.300486	-0.771251	0.382013	-0.411030
8989	9.342082	0.964933	-5.470779	-0.110131	0.118669	0.475178	-0.512945	-0.419605	0.519891	-0.299376	-0.765975	0.389467	-0.414695
8990	9.635580	-0.003406	-5.734346	-0.158810	0.054074	0.295236	-0.522177	-0.413363	0.513679	-0.299758	-0.762237	0.395068	-0.416006
8991	9.475965	0.242640	-5.917526	-0.016572	-0.028671	0.286470	-0.529760	-0.405702	0.512031	-0.297517	-0.760133	0.399740	-0.417002
8992	8.943372	0.598556	-5.781812	-0.156996	-0.108373	0.176160	-0.532259	-0.401771	0.511610	-0.297547	-0.758661	0.404461	-0.415103
8993	8.716851	0.132102	-5.592878	-0.182246	-0.118334	0.188851	-0.530206	-0.402523	0.512227	-0.297837	-0.757061	0.409577	-0.412794
8994	7.984971	-0.082321	-5.129881	-0.129641	-0.184769	0.247602	-0.531001	-0.403403	0.513543	-0.296218	-0.755745	0.415583	-0.410361
8995	7.879552	0.057084	-4.803896	-0.032764	-0.330872	0.191145	-0.527493	-0.400221	0.515336	-0.292380	-0.756695	0.420765	-0.406058
8996	7.831240	-0.042322	-4.778593	0.002153	-0.327174	0.126950	-0.525031	-0.398294	0.520605	-0.288558	-0.758233	0.424702	-0.401803
8997	7.959601	-0.110934	-4.972173	-0.056921	-0.306778	0.035056	-0.518743	-0.397564	0.526583	-0.286475	-0.760088	0.427557	-0.396728
8998	7.995939	0.051152	-5.325000	0.019177	-0.334896	0.009581	-0.511646	-0.395269	0.534282	-0.283210	-0.762742	0.429533	-0.391813
8999	7.719762	-0.192921	-5.420092	0.056509	-0.315408	-0.104262	-0.503971	-0.395740	0.541809	-0.280344	-0.766440	0.429410	-0.386761
9000	7.632820	-0.045624	-5.510049	0.178564	-0.164791	-0.104262	-0.497697	-0.394032	0.547573	-0.276978	-0.769577	0.427439	-0.385137
9001	7.105109	0.105317	-5.279272	0.222782	-0.061694	-0.170490	-0.491418	-0.393376	0.552185	-0.274178	-0.772760	0.423593	-0.385017
9002	8.037730	0.457695	-6.009645	0.238001	0.151070	-0.308194	-0.487575	-0.395315	0.553939	-0.274123	-0.775468	0.416236	-0.387627
9003	7.967657	1.225580	-5.741250	0.053880	0.231867	-0.389309	-0.488652	-0.395357	0.555172	-0.278058	-0.777213	0.408658	-0.389387
9004	8.251607	1.810704	-5.410014	0.068747	0.319786	-0.350711	-0.488873	-0.402702	0.549693	-0.282290	-0.777930	0.400935	-0.392923
9005	8.677595	1.910148	-5.816449	-0.049077	0.362960	-0.279341	-0.493493	-0.408037	0.541108	-0.288012	-0.777055	0.395058	-0.396439
9006	8.159775	2.177619	-5.602183	-0.086360	0.277396	-0.156385	-0.494552	-0.416393	0.530946	-0.292774	-0.775546	0.391818	-0.399112
9007	8.932212	2.110269	-5.687034	-0.032315	0.237481	-0.150554	-0.498909	-0.418857	0.525935	-0.296222	-0.774691	0.388478	-0.401488
9008	8.380693	2.798696	-5.026902	0.030099	0.200131	-0.271478	-0.498757	-0.422673	0.521754	-0.299469	-0.775332	0.382930	-0.403166
9009	8.229763	2.369138	-4.736728	0.045266	0.166724	-0.284337	-0.496679	-0.426776	0.520126	-0.302268	-0.776488	0.377252	-0.404205
9010	8.080836	2.481601	-4.728013	0.074108	0.137912	-0.297095	-0.493227	-0.432780	0.517282	-0.304540	-0.778024	0.371294	-0.405063
9011	8.351328	2.380970	-4.598736	0.153112	0.000456	-0.202164	-0.490733	-0.435783	0.518576	-0.303769	-0.780514	0.366980	-0.404782
9012	8.039089	2.282651	-5.056128	0.056037	-0.074818	-0.061944	-0.487599	-0.435361	0.520343	-0.302838	-0.781887	0.366119	-0.403607
9013	8.180116	2.571995	-5.011223	-0.030705	-0.047876	0.047116	-0.485672	-0.436938	0.520911	-0.302582	-0.781821	0.367459	-0.402709
9014	8.013333	2.326107	-4.668553	-0.048049	-0.105582	0.088399	-0.486361	-0.435462	0.522096	-0.301832	-0.781706	0.369964	-0.401199
9015	7.913210	2.432264	-4.577195	-0.141660	-0.084775	0.145071	-0.486219	-0.436016	0.522061	-0.302280	-0.780528	0.373923	-0.399480
9016	8.344812	2.599234	-4.599485	-0.114109	-0.081761	0.218648	-0.489514	-0.433723	0.521412	-0.301687	-0.778823	0.378834	-0.398628
9017	8.200328	2.669110	-4.311126	-0.120463	-0.137123	0.158153	-0.490351	-0.432687	0.520257	-0.301341	-0.778052	0.383098	-0.396315
9018	8.170493	2.602659	-4.402196	-0.083395	-0.070448	0.134242	-0.489800	-0.432997	0.520778	-0.301021	-0.777050	0.386369	-0.395346
9019	8.029462	2.357213	-4.466131	-0.069542	-0.057041	0.170876	-0.493603	-0.432316	0.522216	-0.300436	-0.775818	0.389907	-0.394737
9020	7.897397	2.181148	-4.645847	-0.075747	0.092198	0.231121	-0.496932	-0.428678	0.519469	-0.300488	-0.772799	0.393626	-0.396922
9021	8.545968	1.949255	-5.410458	-0.008325	0.162787	0.313803	-0.502722	-0.424789	0.515127	-0.299542	-0.769034	0.397537	-0.401031
9022	8.569737	1.007057	-5.673429	0.045621	0.201971	0.302674	-0.512347	-0.418625	0.510684	-0.297998	-0.765235	0.400706	-0.406261
9023	8.234686	0.224593	-5.366599	0.066213	0.237289	0.278606	-0.522118	-0.411375	0.506717	-0.296699	-0.761522	0.403023	-0.411857
9024	9.017265	0.478162	-5.522173	0.202257	0.244331	0.234110	-0.533917	-0.404672	0.503280	-0.293640	-0.758772	0.403564	-0.418542
9025	9.456415	0.634768	-5.498937	0.136504	0.095129	0.115977	-0.539485	-0.395234	0.501448	-0.291402	-0.757912	0.403663	-0.421557
9026	9.430616	0.250217	-5.556013	-0.018964	0.002400	-0.082447	-0.540867	-0.394059	0.500442	-0.292388	-0.758423	0.402656	-0.420918
9027	8.235772	-0.126681	-5.388245	-0.074908	-0.123047	-0.111122	-0.536861	-0.398082	0.502342	-0.293443	-0.759989	0.402398	-0.417591
9028	7.411699	0.027120	-4.854209	0.005454	-0.149677	-0.042245	-0.533679	-0.401397	0.504156	-0.292496	-0.761581	0.402691	-0.415067
9029	7.945899	0.012211	-4.927396	-0.037374	-0.142172	-0.071589	-0.530926	-0.402406	0.507066	-0.292431	-0.763194	0.402854	-0.411979
9030	8.261531	0.262816	-5.338378	0.006285	-0.132796	-0.012695	-0.526825	-0.402857	0.509452	-0.291355	-0.764400	0.403482	-0.409886
9031	8.199103	0.662796	-5.480725	0.157237	-0.242406	-0.034199	-0.520518	-0.403645	0.515338	-0.287144	-0.767651	0.403214	-0.407037
9032	8.147424	0.441405	-5.217050	0.288044	-0.339355	-0.129257	-0.513687	-0.400483	0.525271	-0.281018	-0.773046	0.400927	-0.403344
9033	7.693537	0.558499	-5.392483	0.413669	-0.315255	-0.154829	-0.504559	-0.395606	0.536239	-0.273166	-0.779193	0.397101	-0.400686
9034	7.856876	1.294577	-5.765633	0.475832	-0.197328	-0.096024	-0.497618	-0.389725	0.547151	-0.264931	-0.784066	0.392955	-0.400797
9035	8.137271	0.744062	-5.721754	0.514793	-0.159950	-0.013454	-0.493157	-0.380280	0.559526	-0.255521	-0.788226	0.389604	-0.402017
9036	9.038830	0.178690	-6.341049	0.570503	-0.076219	0.004041	-0.490526	-0.365955	0.571668	-0.245872	-0.791650	0.385540	-0.405211
9037	7.860728	0.437909	-5.527491	0.463318	-0.207420	-0.019090	-0.484874	-0.353906	0.584189	-0.236879	-0.795801	0.382661	-0.405167
9038	7.153700	0.001845	-5.182766	0.224475	-0.052745	-0.073241	-0.482607	-0.347399	0.589190	-0.233479	-0.797826	0.380013	-0.405650
9039	8.277744	0.111972	-5.668346	0.288432	-0.041291	-0.078388	-0.480710	-0.343033	0.595700	-0.228972	-0.800168	0.376798	-0.406604
9040	8.566449	0.655722	-5.327900	0.211548	-0.146752	-0.065359	-0.477218	-0.336931	0.600120	-0.224998	-0.802792	0.374796	-0.405498
9041	7.530700	0.732154	-5.959928	0.261318	0.011876	-0.137322	-0.473139	-0.334175	0.604879	-0.221791	-0.804963	0.370595	-0.406821
9042	7.979762	0.741903	-5.839022	0.167524	0.004462	-0.223641	-0.470125	-0.333847	0.608684	-0.220932	-0.807299	0.365699	-0.407090
9043	8.067545	0.846731	-5.747453	0.186690	-0.008703	-0.188675	-0.468654	-0.331286	0.609642	-0.219191	-0.809640	0.361342	-0.407271
9044	7.904101	0.798471	-5.678879	0.136541	-0.021227	-0.146586	-0.466739	-0.330615	0.612388	-0.218011	-0.811447	0.358045	-0.407221
9045	7.957477	0.702338	-5.589748	0.136649	-0.023514	-0.108045	-0.465091	-0.330478	0.614832	-0.216322	-0.813078	0.355448	-0.407143
9046	7.975035	0.527197	-5.736419	0.138486	-0.000499	-0.076911	-0.461846	-0.329140	0.614747	-0.214684	-0.814206	0.353171	-0.407737
9047	7.944972	0.754435	-5.671036	0.062478	-0.017085	-0.042132	-0.461559	-0.329490	0.616221	-0.213716	-0.814983	0.352214	-0.407521
9048	8.105878	0.763922	-5.739768	0.036418	-0.040035	-0.056792	-0.460073	-0.327408	0.618512	-0.213294	-0.815848	0.351259	-0.406835
9049	8.188548	0.718118	-5.622429	0.043617	-0.086084	-0.056690	-0.457223	-0.325884	0.620484	-0.212280	-0.817198	0.350503	-0.405305
9050	7.879531	0.765342	-5.726468	0.042686	-0.106265	-0.089756	-0.453936	-0.327100	0.621742	-0.211557	-0.818850	0.349239	-0.403436
9051	7.989210	0.703150	-5.846871	0.050333	-0.099544	-0.078731	-0.449530	-0.329794	0.624671	-0.210525	-0.820478	0.348116	-0.401636
9052	7.897093	0.675539	-5.908801	0.053327	-0.118632	-0.067711	-0.445455	-0.328558	0.626478	-0.209361	-0.822105	0.347175	-0.399725
9053	7.762817	0.719566	-5.864760	0.087068	-0.100131	-0.071334	-0.443100	-0.328838	0.630409	-0.207662	-0.823825	0.345873	-0.398196
9054	7.815131	0.754529	-5.967899	0.054299	-0.074454	-0.067754	-0.440121	-0.325988	0.633550	-0.206783	-0.825095	0.344728	-0.397015
9055	7.703994	0.643706	-5.962052	0.015700	-0.072086	-0.075217	-0.436833	-0.327467	0.634520	-0.206488	-0.826312	0.343805	-0.395436
9056	7.820081	0.676235	-5.917889	0.041628	-0.024706	-0.067869	-0.435441	-0.329213	0.635900	-0.206161	-0.827127	0.342558	-0.394984
9057	7.781797	0.807725	-5.939746	0.017133	-0.037897	-0.092657	-0.433521	-0.330489	0.635942	-0.206222	-0.828190	0.341187	-0.393910
9058	7.854516	0.801555	-5.879726	0.061208	-0.003198	-0.089857	-0.432836	-0.330406	0.636894	-0.205890	-0.829062	0.339331	-0.393854
9059	7.770275	0.738620	-5.843184	0.028017	0.008581	-0.100979	-0.430657	-0.329555	0.638696	-0.206161	-0.829847	0.337538	-0.393598
9060	7.953774	0.775621	-5.806340	0.062729	-0.019163	-0.099902	-0.429952	-0.331253	0.639268	-0.205770	-0.830913	0.335562	-0.393242
9061	7.826951	0.715824	-5.980666	0.031778	-0.013828	-0.095426	-0.426563	-0.329962	0.640132	-0.205790	-0.831841	0.333918	-0.392671
9062	7.998922	0.822719	-5.906718	-0.015764	-0.012849	-0.093627	-0.424898	-0.332745	0.639949	-0.206695	-0.832486	0.332633	-0.391918
9063	8.018249	0.924902	-5.942993	0.008726	-0.077075	-0.129242	-0.422018	-0.334086	0.641068	-0.206951	-0.834024	0.330860	-0.390009
9064	7.866723	0.918232	-5.908397	0.057269	-0.085929	-0.091546	-0.418177	-0.335625	0.643119	-0.206138	-0.835517	0.329344	-0.388525
9065	7.586475	0.892343	-5.999500	0.094927	-0.044021	-0.055824	-0.416278	-0.333955	0.645245	-0.204605	-0.836654	0.327982	-0.388041
9066	7.588382	0.888326	-6.062376	0.104082	-0.059284	0.014870	-0.413275	-0.333556	0.647557	-0.202356	-0.837422	0.327768	-0.387742
9067	7.544517	0.655424	-6.028450	0.154752	-0.014080	0.057058	-0.411679	-0.329136	0.650124	-0.199138	-0.837816	0.327707	-0.388608
9068	7.729304	0.660230	-6.122251	0.164447	0.024543	0.073570	-0.413235	-0.322607	0.652983	-0.195964	-0.837779	0.327658	-0.390340
9069	7.451804	0.516688	-6.120056	-0.083207	0.134197	0.175595	-0.418409	-0.322743	0.651661	-0.196768	-0.835281	0.330851	-0.392588
9070	7.639339	0.623298	-6.213296	-0.312127	0.175046	0.336632	-0.426065	-0.322388	0.646577	-0.200478	-0.830399	0.338309	-0.394706
9071	7.700017	0.861726	-5.945995	-0.374178	0.163625	0.345767	-0.436687	-0.327013	0.636589	-0.204968	-0.825258	0.346458	-0.396112
9072	8.223318	0.696835	-5.498209	-0.264566	0.155974	0.098350	-0.444587	-0.329124	0.631086	-0.209628	-0.822220	0.349634	-0.397198
9073	8.197907	1.051805	-5.197955	-0.282728	0.102872	-0.061196	-0.445647	-0.335686	0.623890	-0.215422	-0.820650	0.350550	-0.396537
9074	8.200025	0.964515	-5.198603	-0.036884	0.073121	-0.068023	-0.449141	-0.341519	0.619621	-0.217082	-0.820360	0.349530	-0.397131
9075	8.326258	1.097818	-5.441494	0.077392	-0.017946	-0.027239	-0.446466	-0.338478	0.618826	-0.215879	-0.821033	0.348647	-0.397174
9076	8.150597	0.966359	-5.669996	0.172926	-0.025099	-0.082164	-0.444713	-0.335083	0.622556	-0.213509	-0.822529	0.346129	-0.397562
9077	7.757286	0.420923	-5.830281	0.094881	-0.032229	-0.130202	-0.442417	-0.332717	0.624448	-0.212736	-0.824088	0.343470	-0.397052
9078	7.811554	0.659731	-5.767975	0.080451	-0.005803	0.014759	-0.442554	-0.332195	0.625162	-0.211249	-0.824355	0.343204	-0.397521
9079	8.085501	0.858939	-5.941108	-0.002386	-0.008309	0.031206	-0.441772	-0.329698	0.624760	-0.210962	-0.824196	0.343874	-0.397424
9080	7.957053	1.171544	-5.861832	-0.010747	-0.011430	-0.040350	-0.443027	-0.327446	0.624362	-0.211372	-0.824506	0.343434	-0.396945
9081	7.977189	1.128444	-5.732479	0.028105	-0.008394	-0.093497	-0.441475	-0.331133	0.625761	-0.211595	-0.825330	0.341795	-0.396527
9082	7.884642	1.140600	-5.866570	0.106964	0.002089	-0.087877	-0.439292	-0.331466	0.626265	-0.210543	-0.826340	0.339604	-0.396867
9083	7.975470	0.624261	-5.740530	0.136647	0.001240	-0.075034	-0.438236	-0.328091	0.627685	-0.208899	-0.827408	0.337360	-0.397424
