# Supplementary material for: Identification of Haptic Based Guiding Using Hard Reins
Source: PLoS One. 2015 Jul 22;10(7):e0132020. doi: 10.1371/journal.pone.0132020 (PMC4511788; doi:10.1371/journal.pone.0132020)
Supplement: S2 File — (ZIP) [file pone.0132020.s002.zip › MotionData2/Subject11/T10/gh10.txt]

// Start Time: 0
// Sample rate: 25.0Hz
// Scenario: 4.0
// Firmware Version: 2.6.1
Counter	Acc_X	Acc_Y	Acc_Z	Gyr_X	Gyr_Y	Gyr_Z	Mag_X	Mag_Y	Mag_Z	Quat_w	Quat_x	Quat_y	Quat_z
8300	0.867650	0.842267	9.475811	-0.021183	-0.004628	-0.020715	-0.344430	0.254845	-0.633144	0.026518	0.046938	0.040488	0.997725
8301	0.923488	0.766119	9.684059	0.020831	-0.004557	-0.007578	-0.345846	0.255007	-0.631741	0.026792	0.047128	0.041038	0.997686
8302	0.976795	0.713898	9.856619	0.015709	-0.014626	-0.009432	-0.346610	0.255006	-0.632621	0.026266	0.047482	0.041497	0.997664
8303	0.926245	0.699314	9.841543	-0.056047	-0.017458	-0.011638	-0.347114	0.253024	-0.632871	0.026703	0.047888	0.040498	0.997674
8304	0.973821	0.823771	9.632538	-0.078980	0.002650	-0.010864	-0.346495	0.257000	-0.631608	0.026269	0.047848	0.039080	0.997744
8305	0.954446	0.842943	9.623027	-0.044126	0.020996	0.001281	-0.345990	0.257535	-0.630472	0.026406	0.047508	0.038329	0.997786
8306	0.870250	0.809162	9.640966	-0.036108	0.022785	-0.011604	-0.345474	0.257917	-0.631489	0.025901	0.047089	0.037778	0.997840
8307	0.904076	0.795077	9.722683	-0.058037	0.020955	-0.002482	-0.345475	0.258838	-0.631995	0.026126	0.046739	0.036755	0.997889
8308	0.947519	0.785773	9.790155	-0.056397	0.036528	0.010424	-0.344069	0.261060	-0.633271	0.025163	0.046053	0.035786	0.997981
8309	0.885133	0.728064	9.831964	-0.014260	0.013699	0.005135	-0.344082	0.262925	-0.632004	0.025199	0.045878	0.035626	0.997994
8310	0.914111	0.718681	9.884901	-0.011511	0.010937	-0.004075	-0.341774	0.261581	-0.631516	0.024536	0.045717	0.035551	0.998020
8311	0.904648	0.680093	9.860272	-0.033300	0.002669	-0.011554	-0.343308	0.262118	-0.632517	0.024931	0.045742	0.035017	0.998028
8312	0.807888	0.751896	9.812377	-0.042169	-0.002820	-0.006059	-0.343570	0.263447	-0.632261	0.024339	0.045840	0.034325	0.998062
8313	0.836494	0.814094	9.695919	-0.038632	0.009960	-0.018982	-0.343325	0.265174	-0.631249	0.024883	0.045708	0.033701	0.998076
8314	0.904162	0.775735	9.693613	-0.021207	0.024635	-0.009683	-0.342809	0.264110	-0.631254	0.024353	0.045268	0.033442	0.998118
8315	0.895023	0.675147	9.826513	0.020885	0.017366	-0.005764	-0.344082	0.263320	-0.632257	0.024573	0.045028	0.034000	0.998105
8316	0.938406	0.675194	9.814919	0.005040	0.017380	0.003386	-0.342812	0.263853	-0.630494	0.023766	0.044754	0.034250	0.998128
8317	0.962436	0.689601	9.793746	-0.016118	0.011916	0.018054	-0.341527	0.264223	-0.631770	0.023547	0.044628	0.034042	0.998146
8318	0.812997	0.689234	9.773148	0.006680	0.017385	0.010773	-0.342169	0.264497	-0.631512	0.022607	0.044360	0.034316	0.998170
8319	0.808326	0.655367	9.719831	0.004973	0.010065	0.007086	-0.342421	0.263704	-0.631764	0.022589	0.044268	0.034537	0.998167
8320	0.813351	0.612080	9.719271	-0.011622	0.015526	0.005150	-0.342424	0.264236	-0.631510	0.021706	0.044023	0.034452	0.998200
8321	0.721772	0.612092	9.776014	0.006720	0.011887	0.010781	-0.341651	0.264217	-0.632529	0.021612	0.043891	0.034697	0.998200
8322	0.673441	0.643675	9.896003	-0.015873	-0.000981	-0.002238	-0.341400	0.265143	-0.632277	0.020734	0.043963	0.034534	0.998221
8323	0.741120	0.608124	10.011333	-0.015839	-0.000971	0.001456	-0.341399	0.265142	-0.632404	0.020856	0.044059	0.034325	0.998221
8324	0.616351	0.487518	9.984478	0.017610	-0.015608	-0.011271	-0.340751	0.263281	-0.632537	0.020128	0.044431	0.034833	0.998202
8325	0.736698	0.510847	9.702736	-0.035731	-0.037595	-0.024421	-0.342283	0.262500	-0.632905	0.020809	0.045218	0.034218	0.998174
8326	0.760948	0.476990	9.635289	-0.097790	-0.023061	-0.035829	-0.343318	0.265160	-0.632769	0.020322	0.045664	0.032460	0.998223
8327	0.794173	0.587806	9.665953	-0.085581	-0.010253	-0.037637	-0.343846	0.267168	-0.630991	0.021293	0.045873	0.030864	0.998243
8328	0.943507	0.612375	9.730088	-0.087284	-0.012070	-0.039485	-0.343738	0.271147	-0.629977	0.020409	0.046095	0.029345	0.998297
8329	1.049838	0.565483	10.023215	-0.102048	-0.015739	-0.035859	-0.344512	0.271167	-0.628832	0.021361	0.046419	0.027416	0.998317
8330	1.126154	0.738960	10.064758	-0.129392	-0.021204	-0.021229	-0.346062	0.274364	-0.628438	0.020759	0.046842	0.025009	0.998373
8331	1.174007	0.797913	9.691642	-0.115799	-0.026572	0.004693	-0.348631	0.277299	-0.628923	0.020919	0.047421	0.022782	0.998396
8332	0.904143	0.777993	9.650446	-0.028485	-0.013675	0.021718	-0.345815	0.277271	-0.628692	0.019651	0.047769	0.022340	0.998415
8333	0.711923	0.644829	9.507588	0.100982	-0.011706	0.029754	-0.348640	0.277317	-0.627151	0.019100	0.048142	0.024446	0.998359
8334	0.798599	0.664198	9.494269	0.069446	-0.002585	0.030506	-0.346970	0.276236	-0.627544	0.017388	0.048304	0.025965	0.998344
8335	0.789612	0.527184	9.525864	-0.031819	0.017350	0.008742	-0.347601	0.275175	-0.628426	0.017372	0.048029	0.025457	0.998370
8336	0.910259	0.506387	9.704293	0.006684	0.026559	0.018155	-0.347860	0.275051	-0.627918	0.015856	0.047576	0.025748	0.998410
8337	1.069138	0.555366	9.867258	0.111745	0.018471	0.022393	-0.346437	0.273824	-0.629955	0.015428	0.047337	0.028093	0.998365
8338	1.023898	0.442613	9.980452	0.138349	-0.004421	0.000416	-0.346433	0.272240	-0.629576	0.014111	0.047526	0.031022	0.998288
8339	0.996815	0.560171	9.907449	0.080530	-0.011802	-0.003563	-0.347576	0.268686	-0.628809	0.014247	0.047871	0.032750	0.998215
8340	1.001980	0.482846	9.800816	0.020942	-0.011841	0.003524	-0.348200	0.266953	-0.630831	0.013134	0.048174	0.033324	0.998197
8341	1.025624	0.564481	9.735106	0.048921	-0.010067	-0.018448	-0.349056	0.264912	-0.630176	0.013594	0.048471	0.034424	0.998139
8342	1.045315	0.477908	9.729276	0.043674	-0.004578	-0.014787	-0.350072	0.263067	-0.630549	0.012670	0.048614	0.035479	0.998107
8343	1.136527	0.554813	9.656807	-0.014159	-0.000966	-0.015084	-0.348797	0.263984	-0.630052	0.013114	0.048726	0.035305	0.998102
8344	1.107392	0.603150	9.741211	-0.026521	0.013657	-0.005945	-0.349315	0.264789	-0.629541	0.011934	0.048489	0.034962	0.998140
8345	1.011005	0.598161	9.745041	0.006792	0.010009	-0.011312	-0.349444	0.264136	-0.628781	0.012274	0.048398	0.035197	0.998132
8346	1.005870	0.662966	9.707502	-0.028388	0.010004	0.000505	-0.349812	0.262926	-0.631058	0.011039	0.048241	0.034805	0.998168
8347	0.967009	0.728015	9.760851	-0.028333	0.014544	-0.007813	-0.348021	0.262910	-0.630692	0.011339	0.048057	0.034339	0.998190
8348	0.877829	0.730454	9.822452	-0.003989	0.010030	0.010771	-0.349312	0.263995	-0.629542	0.009842	0.047911	0.034425	0.998210
8349	0.865700	0.747301	9.832174	-0.011775	0.017303	-0.000356	-0.347256	0.263828	-0.630698	0.009976	0.047675	0.034287	0.998224
8350	0.870601	0.722632	9.649479	-0.035382	0.011788	-0.007847	-0.348287	0.265298	-0.630436	0.008845	0.047475	0.033765	0.998262
8351	0.904306	0.732453	9.688330	-0.004759	0.003608	-0.003987	-0.350598	0.264545	-0.628898	0.009055	0.047507	0.033773	0.998259
8352	0.887876	0.641194	9.739696	-0.002076	-0.002789	-0.002115	-0.349061	0.265053	-0.629290	0.007693	0.047606	0.033913	0.998261
8353	0.986651	0.651015	9.740755	-0.000337	0.011850	-0.002125	-0.348672	0.264909	-0.630053	0.007857	0.047476	0.034007	0.998262
8354	0.904568	0.679747	9.749991	-0.001189	0.011825	-0.006749	-0.349703	0.265985	-0.629538	0.006486	0.047276	0.034176	0.998276
8355	0.974585	0.655949	9.783911	0.005017	0.011828	-0.011328	-0.348930	0.265309	-0.630051	0.006828	0.047141	0.034385	0.998273
8356	0.967461	0.634368	9.807541	0.003230	-0.000954	-0.003934	-0.349175	0.263451	-0.630809	0.005535	0.047203	0.034631	0.998269
8357	0.967217	0.682165	9.717011	-0.003805	0.006348	-0.007674	-0.349560	0.262931	-0.630300	0.005815	0.047181	0.034659	0.998268
8358	0.943437	0.617465	9.802279	-0.000276	0.006351	-0.003963	-0.348026	0.262789	-0.629552	0.004492	0.047095	0.034836	0.998273
8359	0.909617	0.631665	9.754165	-0.004569	0.024588	-0.017858	-0.349050	0.263849	-0.630557	0.004963	0.046702	0.034856	0.998288
8360	0.916872	0.626902	9.763765	-0.004512	0.020921	-0.022466	-0.349175	0.263582	-0.630936	0.003866	0.046306	0.034973	0.998307
8361	0.865873	0.708650	9.783635	-0.029074	0.020889	-0.021673	-0.347255	0.262907	-0.630191	0.004439	0.045979	0.034505	0.998336
8362	0.971786	0.742934	9.900301	-0.043896	0.004429	-0.021722	-0.347768	0.263833	-0.630820	0.003508	0.045917	0.033826	0.998366
8363	0.914283	0.670687	9.908351	-0.003630	-0.004664	-0.016888	-0.347000	0.264746	-0.631332	0.003979	0.046108	0.033862	0.998354
8364	0.971870	0.723559	9.861631	0.020764	-0.017396	-0.007516	-0.346748	0.263699	-0.629815	0.002911	0.046502	0.034451	0.998320
8365	0.952647	0.708915	9.810848	-0.024736	-0.011058	-0.011447	-0.348281	0.262920	-0.629930	0.003297	0.046826	0.034065	0.998317
8366	0.904222	0.751820	9.724600	-0.056422	-0.006495	-0.000543	-0.347259	0.263966	-0.630191	0.002304	0.047008	0.033101	0.998343
8367	0.855987	0.756402	9.685815	-0.037159	-0.008313	-0.003213	-0.347257	0.264750	-0.631204	0.002536	0.047279	0.032468	0.998351
8368	0.904495	0.694090	9.723793	0.020633	-0.004583	-0.000153	-0.347145	0.265831	-0.628798	0.001328	0.047425	0.033049	0.998327
8369	0.972196	0.651109	9.776621	0.038161	-0.010033	0.003640	-0.348542	0.264116	-0.629801	0.001354	0.047737	0.033916	0.998283
8370	1.097796	0.598747	9.865856	0.037370	-0.015506	0.003651	-0.348155	0.263186	-0.629678	0.000184	0.048105	0.034823	0.998235
8371	1.059338	0.579704	9.946828	0.041945	-0.015555	-0.012939	-0.349938	0.260688	-0.629918	0.000539	0.048524	0.035774	0.998181
8372	1.107144	0.663975	9.943656	-0.015690	-0.012001	-0.031697	-0.350446	0.259634	-0.630041	0.000368	0.048802	0.035646	0.998172
8373	1.175357	0.507513	9.870100	-0.029494	-0.017520	-0.044668	-0.349038	0.260015	-0.630052	0.001424	0.049250	0.035192	0.998165
8374	1.297733	0.612713	9.613523	-0.096099	0.009840	-0.054274	-0.350707	0.260041	-0.629279	0.001905	0.049081	0.033475	0.998232
8375	1.424924	0.728300	9.577932	-0.126159	0.040041	-0.034169	-0.350203	0.263205	-0.630042	0.002804	0.048415	0.031084	0.998340
8376	1.280366	0.721235	9.706081	-0.164741	0.050045	-0.025158	-0.349832	0.265462	-0.629030	0.002905	0.047469	0.027960	0.998477
8377	1.264047	0.608491	9.805145	-0.198086	0.064662	-0.008734	-0.347415	0.270330	-0.629300	0.003349	0.046346	0.024116	0.998629
8378	1.513370	0.388071	9.914779	-0.232944	0.066486	-0.005202	-0.345646	0.276271	-0.628932	0.003273	0.045087	0.019602	0.998785
8379	1.195635	0.290538	9.713652	-0.287336	0.104782	-0.003696	-0.342599	0.282861	-0.628446	0.003679	0.043191	0.013965	0.998962
8380	0.985244	-0.075844	9.610554	-0.404514	0.113769	-0.002447	-0.340575	0.291564	-0.629724	0.003775	0.040982	0.006016	0.999135
8381	1.306200	-0.146407	9.890951	-0.454881	0.126473	-0.026704	-0.336014	0.303964	-0.628995	0.004778	0.038655	-0.002974	0.999237
8382	1.125882	-0.248293	9.743844	-0.511405	0.124692	0.022848	-0.332996	0.317445	-0.627746	0.004505	0.036216	-0.013080	0.999248
8383	1.190605	-0.675742	9.911250	-0.560469	0.133857	0.057677	-0.328957	0.331316	-0.626125	0.003902	0.033740	-0.024264	0.999128
8384	1.099865	-0.864256	9.701365	-0.453634	0.123002	0.056397	-0.325052	0.344018	-0.622351	0.003010	0.031330	-0.033242	0.998952
8385	0.881697	-0.615695	9.362023	-0.288761	0.134212	0.083039	-0.321247	0.352460	-0.621237	0.001729	0.028866	-0.039023	0.998820
8386	0.947285	-0.216471	9.305835	-0.190667	0.161899	0.138850	-0.315129	0.361387	-0.621915	-0.000932	0.025632	-0.042794	0.998755
8387	0.890118	-0.360963	9.288876	-0.205019	0.161068	0.181237	-0.310285	0.367950	-0.622203	-0.004197	0.022576	-0.046912	0.998635
8388	1.055871	-0.742225	9.539471	-0.289009	0.172927	0.208502	-0.304805	0.374908	-0.621989	-0.008130	0.019065	-0.052683	0.998396
8389	1.176892	-0.839816	9.769626	-0.288926	0.185735	0.214027	-0.297925	0.384366	-0.621659	-0.011982	0.015537	-0.058475	0.998096
8390	0.705097	-0.970647	9.768188	-0.156188	0.191376	0.246980	-0.291555	0.391458	-0.620313	-0.016665	0.011581	-0.061607	0.997894
8391	0.420607	-0.946511	9.957868	-0.026815	0.165932	0.270732	-0.282989	0.396913	-0.621391	-0.021740	0.008315	-0.062155	0.997795
8392	0.690615	-0.960579	9.907391	0.074696	0.186197	0.273072	-0.276958	0.399189	-0.625490	-0.026984	0.004341	-0.060684	0.997783
8393	0.464247	-1.004498	9.856665	0.093705	0.193556	0.295301	-0.269132	0.397238	-0.626692	-0.032531	0.000462	-0.058821	0.997738
8394	0.258825	-0.884280	9.962030	0.077082	0.160595	0.293407	-0.262204	0.396874	-0.629025	-0.038175	-0.003028	-0.057284	0.997623
8395	0.363302	-1.046474	10.301522	0.093843	0.124082	0.308322	-0.256039	0.395590	-0.631607	-0.044058	-0.005523	-0.055352	0.997479
8396	0.175812	-1.142020	10.605626	0.078183	0.091136	0.317517	-0.249375	0.396165	-0.632926	-0.050246	-0.007654	-0.053731	0.997261
8397	-0.291047	-1.312576	10.238887	0.085126	0.076472	0.315723	-0.243723	0.394757	-0.635250	-0.056327	-0.009206	-0.051937	0.997018
8398	-0.275184	-1.132455	9.444781	0.018600	0.041643	0.280371	-0.240132	0.395233	-0.636671	-0.061829	-0.010243	-0.051455	0.996707
8399	0.064060	-1.022612	9.012697	0.001081	0.023391	0.265558	-0.236804	0.396120	-0.636950	-0.066977	-0.010593	-0.051297	0.996379
8400	-0.370713	-0.831358	8.922524	0.067365	0.003322	0.273282	-0.234245	0.397279	-0.637349	-0.072372	-0.010925	-0.049795	0.996074
8401	-0.235502	-0.863309	9.348127	0.111113	0.010721	0.293798	-0.230126	0.394960	-0.639789	-0.078068	-0.011222	-0.047419	0.995756
8402	-0.022114	-1.111124	9.908230	0.154660	-0.002110	0.266365	-0.228318	0.391493	-0.640311	-0.083302	-0.011572	-0.044168	0.995478
8403	-0.185265	-1.262439	10.067781	0.124478	-0.018711	0.234859	-0.225485	0.389065	-0.641727	-0.087846	-0.011243	-0.041514	0.995205
8404	-0.163039	-0.860240	10.203225	0.079148	-0.000581	0.195819	-0.223170	0.385473	-0.640987	-0.091682	-0.011434	-0.039785	0.994928
8405	0.025486	-0.476218	9.850378	0.026300	0.021122	0.104144	-0.220589	0.383828	-0.643794	-0.093612	-0.011613	-0.039176	0.994770
8406	-0.026854	-0.649409	9.175478	0.072894	-0.029131	0.074017	-0.222366	0.380926	-0.644795	-0.095042	-0.011130	-0.037545	0.994703
8407	-0.111836	-0.527707	8.941197	0.139460	-0.051033	0.055924	-0.222088	0.377069	-0.646318	-0.096042	-0.010051	-0.034551	0.994727
8408	-0.020133	-0.535880	9.311529	0.179945	-0.048279	0.048741	-0.222455	0.372439	-0.646444	-0.096965	-0.009373	-0.030760	0.994768
8409	0.178479	-0.732003	9.521827	0.161194	-0.059329	0.020068	-0.222682	0.366470	-0.647838	-0.097251	-0.008137	-0.027324	0.994851
8410	-0.033509	-0.745978	9.778847	0.111503	-0.070429	0.008748	-0.227002	0.359749	-0.649707	-0.097385	-0.006862	-0.024858	0.994913
8411	0.160254	-0.937423	9.953166	0.082988	-0.059530	-0.010779	-0.227242	0.354726	-0.649201	-0.097071	-0.005447	-0.023007	0.994997
8412	-0.510474	-0.778615	10.359524	0.104286	0.002642	0.039030	-0.227734	0.349959	-0.649832	-0.097774	-0.005625	-0.020823	0.994975
8413	-0.204449	-0.240662	10.638716	0.139108	0.039266	0.037287	-0.226306	0.346358	-0.650985	-0.098366	-0.006339	-0.018048	0.994967
8414	0.258846	-0.368676	10.214054	0.087302	0.024495	-0.036755	-0.225002	0.341304	-0.652010	-0.097556	-0.006892	-0.016253	0.995073
8415	0.249774	-0.488950	10.217083	0.025298	0.043591	-0.047245	-0.224983	0.338637	-0.653911	-0.096481	-0.007419	-0.015764	0.995182
8416	-0.089105	-0.184126	10.222995	0.065159	0.090235	-0.033300	-0.225201	0.331994	-0.656699	-0.095707	-0.009237	-0.014536	0.995261
8417	-0.433599	0.289117	10.245616	0.027696	0.124058	0.003337	-0.222876	0.329038	-0.658491	-0.095612	-0.011410	-0.014116	0.995253
8418	-0.374873	0.096233	10.077863	-0.105152	0.053543	-0.002750	-0.220453	0.331004	-0.657749	-0.095501	-0.012181	-0.016203	0.995223
8419	-0.383868	-0.064523	9.497140	-0.124224	-0.019610	-0.024869	-0.221225	0.332464	-0.658249	-0.094918	-0.011220	-0.018516	0.995250
8420	-0.568385	0.182366	8.649302	-0.067269	-0.050483	0.014220	-0.223800	0.334754	-0.657088	-0.095181	-0.009999	-0.019647	0.995216
8421	-0.791957	0.582335	8.979215	0.019846	-0.037573	0.042296	-0.223918	0.334603	-0.659114	-0.095907	-0.009035	-0.018992	0.995168
8422	-0.750417	0.977307	9.100338	-0.026202	-0.022908	0.077091	-0.225577	0.333164	-0.659228	-0.097417	-0.008464	-0.019347	0.995020
8423	-0.337538	0.319409	9.200563	-0.110744	-0.017226	0.174527	-0.226751	0.337162	-0.657824	-0.100785	-0.007748	-0.021236	0.994651
8424	-0.388230	-0.171159	9.265209	-0.198314	-0.026392	0.209189	-0.226646	0.341674	-0.656556	-0.104951	-0.006817	-0.024985	0.994140
8425	-0.199101	-0.390519	9.719887	-0.145810	-0.054582	0.246427	-0.225654	0.348167	-0.654788	-0.109766	-0.005341	-0.027482	0.993563
8426	-0.001043	-0.476584	9.758927	-0.002176	-0.054399	0.247166	-0.226197	0.354936	-0.653641	-0.114694	-0.004295	-0.027268	0.993017
8427	-0.498520	-0.275695	9.709104	0.049872	-0.033322	0.273209	-0.225689	0.355727	-0.653392	-0.120002	-0.003703	-0.025921	0.992428
8428	-0.644913	0.114931	10.075605	-0.010093	-0.016895	0.306075	-0.223642	0.356497	-0.653534	-0.126063	-0.003409	-0.025945	0.991677
8429	-0.172300	0.056818	9.688010	-0.091228	-0.028848	0.274330	-0.223147	0.361390	-0.653536	-0.131392	-0.002588	-0.027370	0.990949
8430	-0.085159	-0.035546	9.356337	-0.148351	0.017763	0.285055	-0.222156	0.367225	-0.651261	-0.137017	-0.002613	-0.030228	0.990104
8431	-0.711945	0.044767	10.697981	-0.145444	0.078130	0.376299	-0.217067	0.376173	-0.651044	-0.144294	-0.003858	-0.032976	0.988978
8432	-0.789549	0.140442	10.585801	-0.098641	0.111163	0.408780	-0.212744	0.382891	-0.649555	-0.152302	-0.005948	-0.035101	0.987693
8433	-0.403042	-0.057288	10.217044	-0.182128	0.070817	0.360458	-0.207138	0.390377	-0.649342	-0.159261	-0.006954	-0.038503	0.986461
8434	-0.644586	-0.922450	11.282632	-0.163669	-0.026162	0.362567	-0.202309	0.398808	-0.648110	-0.166444	-0.006102	-0.041481	0.985159
8435	-1.431631	-1.698669	10.539623	0.074628	-0.075348	0.354637	-0.202202	0.402266	-0.646336	-0.173355	-0.005120	-0.039408	0.984057
8436	-1.191473	-0.579311	8.546410	0.142059	-0.013077	0.296719	-0.200661	0.401978	-0.646982	-0.179254	-0.005495	-0.036420	0.983113
8437	-0.413672	0.091731	8.783871	-0.083500	0.022294	0.243834	-0.197460	0.403785	-0.648146	-0.183915	-0.005821	-0.037793	0.982198
8438	-0.639213	-1.092790	10.001126	-0.174000	-0.002697	0.213917	-0.196334	0.410265	-0.647519	-0.188213	-0.005197	-0.041058	0.981256
8439	-1.041950	-1.534442	10.507163	-0.042480	-0.103340	0.154750	-0.196108	0.415972	-0.645745	-0.191217	-0.003176	-0.041226	0.980677
8440	-1.014329	-1.281231	9.978185	0.122563	-0.180069	0.081868	-0.200205	0.413781	-0.644321	-0.193244	-0.000081	-0.038009	0.980414
8441	-0.645692	-0.778231	9.143898	0.197878	-0.242142	0.030663	-0.204799	0.410514	-0.645173	-0.193904	0.003798	-0.032971	0.980459
8442	-0.551269	-0.359656	9.102650	0.075177	-0.245928	0.022648	-0.211453	0.407553	-0.644109	-0.194979	0.008416	-0.030419	0.980299
8443	-0.296695	-0.148422	9.530375	0.066426	-0.192007	0.022515	-0.217330	0.404303	-0.644571	-0.195426	0.011796	-0.028134	0.980244
8444	-0.152637	-0.035502	9.408506	0.132662	-0.137947	0.035689	-0.222454	0.402520	-0.643138	-0.196554	0.014055	-0.024874	0.980077
8445	-0.790145	0.249713	10.184137	0.170530	-0.030062	0.092886	-0.224735	0.398294	-0.644769	-0.198315	0.013769	-0.021164	0.979813
8446	-0.054242	0.647408	11.401350	0.121179	0.054131	0.147874	-0.223965	0.398283	-0.645028	-0.201338	0.012250	-0.018920	0.979263
8447	0.050089	0.995063	11.013608	0.024490	0.054095	0.155682	-0.221648	0.396656	-0.646313	-0.204249	0.010851	-0.018328	0.978687
8448	-0.221974	0.385336	10.124143	0.022551	0.007556	0.178846	-0.218193	0.398070	-0.646720	-0.207740	0.010628	-0.017833	0.977964
8449	0.271289	1.069111	10.030335	0.148039	-0.031224	0.293967	-0.217409	0.396191	-0.648499	-0.213405	0.010326	-0.014425	0.976803
8450	-0.143979	1.201722	9.661129	0.299255	-0.045267	0.470087	-0.213549	0.393616	-0.650304	-0.222596	0.009875	-0.008359	0.974825
8451	-0.961146	0.704105	9.516931	0.365247	-0.096304	0.544325	-0.210709	0.391306	-0.653113	-0.233150	0.009788	-0.000401	0.972391
8452	-0.891078	1.165042	9.216855	0.377980	-0.097841	0.637588	-0.208623	0.385167	-0.655918	-0.245521	0.009995	0.007405	0.969312
8453	-0.766891	1.923519	9.377445	0.327451	-0.057377	0.750752	-0.205264	0.380342	-0.658226	-0.259964	0.009280	0.014488	0.965465
8454	-0.479588	1.836255	9.717294	0.228085	-0.018699	0.902478	-0.197306	0.379298	-0.661202	-0.277279	0.008784	0.018945	0.960563
8455	-0.169287	1.482845	10.291219	0.178619	-0.018523	0.993616	-0.188344	0.382230	-0.662664	-0.296195	0.008158	0.022990	0.954816
8456	-0.137677	0.912645	10.233120	0.279871	-0.016434	1.053220	-0.179636	0.384369	-0.664251	-0.316168	0.007358	0.028382	0.948250
8457	-0.289359	1.370401	9.834933	0.328059	0.012975	1.091234	-0.170138	0.383174	-0.667492	-0.336691	0.005276	0.035071	0.940947
8458	-0.291894	1.919930	10.161807	0.363893	0.035119	1.164259	-0.159617	0.380130	-0.669095	-0.358448	0.003036	0.041678	0.932614
8459	-0.609064	1.712527	10.187139	0.536365	0.064732	1.255528	-0.148051	0.374800	-0.673241	-0.381662	-0.001392	0.051894	0.922843
8460	-0.131178	1.563419	9.915914	0.595152	0.116247	1.327761	-0.134669	0.364016	-0.677909	-0.405985	-0.006653	0.062134	0.911741
8461	-0.379674	1.132250	10.584332	0.451457	0.117755	1.299347	-0.120261	0.354139	-0.683599	-0.429444	-0.011272	0.070312	0.900281
8462	-0.736239	1.084636	10.232347	0.174056	0.071686	1.282317	-0.107428	0.350135	-0.685981	-0.452327	-0.012213	0.073229	0.888757
8463	-0.162603	1.098816	10.528291	-0.031714	0.038469	1.221356	-0.095914	0.354109	-0.686323	-0.473803	-0.011247	0.073282	0.877504
8464	-0.521268	1.491042	10.079255	-0.038548	-0.016524	1.167851	-0.086717	0.358523	-0.684873	-0.494036	-0.008848	0.073141	0.866314
8465	-0.153032	2.059834	8.789899	0.109593	-0.018056	1.159377	-0.076474	0.360125	-0.685459	-0.513781	-0.008380	0.076082	0.854500
8466	0.088034	2.055839	8.888090	0.267110	0.005926	1.167529	-0.065712	0.360393	-0.686557	-0.533436	-0.009424	0.080897	0.841910
8467	-0.464903	1.772389	9.320545	0.180805	0.044062	1.152254	-0.055187	0.354712	-0.687148	-0.552562	-0.010720	0.084343	0.829124
8468	-0.179482	1.545737	8.993638	-0.150594	0.050992	1.119212	-0.046216	0.354470	-0.688232	-0.570982	-0.007996	0.081640	0.816854
8469	-0.057830	1.300241	8.878534	-0.389969	0.105479	1.075480	-0.034613	0.364564	-0.685279	-0.588478	-0.004014	0.074855	0.805030
8470	0.028012	0.987779	8.896553	-0.322920	0.111867	1.040758	-0.023917	0.375740	-0.681052	-0.605178	-0.000445	0.068548	0.793134
8471	0.198145	1.197291	8.869880	-0.129931	0.134812	0.984478	-0.010386	0.383827	-0.678115	-0.620714	-0.000162	0.065454	0.781300
8472	0.505795	1.393862	9.199498	0.019907	0.158726	0.970432	0.002159	0.385279	-0.677959	-0.635862	-0.001613	0.063928	0.769149
8473	0.425748	1.026093	10.021573	0.045903	0.169611	0.957631	0.016510	0.380901	-0.676301	-0.650549	-0.004068	0.063089	0.756828
8474	0.465651	0.768461	10.625518	0.060673	0.152124	0.919901	0.028302	0.379177	-0.676901	-0.664445	-0.005997	0.062235	0.744717
8475	0.578615	0.362750	11.494461	0.176634	0.134649	0.847621	0.039850	0.372700	-0.676488	-0.676982	-0.009732	0.063701	0.733173
8476	0.913373	0.894556	10.662663	0.088922	0.013745	0.734768	0.047944	0.367567	-0.677820	-0.687584	-0.010205	0.065097	0.723109
8477	0.125137	1.390908	9.963885	0.034116	-0.028421	0.730817	0.053719	0.364721	-0.678119	-0.697905	-0.009732	0.066631	0.713018
8478	-0.154350	0.377575	10.628652	0.257911	-0.013616	0.748570	0.060650	0.361460	-0.678935	-0.708328	-0.012148	0.070777	0.702221
8479	-0.108585	0.876605	10.228086	0.290708	0.000867	0.661944	0.064419	0.348827	-0.680490	-0.717349	-0.015759	0.075412	0.692441
8480	-0.157137	0.917113	9.441021	0.122591	-0.002989	0.635263	0.068552	0.341878	-0.682552	-0.725948	-0.016531	0.077487	0.683170
8481	0.152266	0.740654	9.710227	0.038797	-0.010367	0.635791	0.072797	0.336408	-0.682081	-0.734417	-0.016383	0.078704	0.673921
8482	0.042184	0.553587	9.231389	0.030139	-0.017717	0.618234	0.076900	0.333987	-0.681354	-0.742563	-0.015631	0.079707	0.664832
8483	-0.310800	0.755080	8.570937	-0.079056	0.030653	0.637894	0.081128	0.331835	-0.680122	-0.750931	-0.014266	0.078641	0.655526
8484	-0.066508	1.093067	8.791551	-0.184762	0.141265	0.683322	0.087253	0.335361	-0.678142	-0.759995	-0.012288	0.074424	0.645537
8485	-0.406214	0.558847	8.920087	-0.252628	0.189519	0.666303	0.096317	0.338867	-0.674919	-0.768740	-0.010344	0.068611	0.635786
8486	-0.179487	0.551891	9.567688	-0.218156	0.237948	0.653484	0.105128	0.343158	-0.672960	-0.777251	-0.009141	0.062448	0.626017
8487	0.210307	0.689436	9.470057	-0.195791	0.232414	0.598242	0.117396	0.346231	-0.669762	-0.784888	-0.008704	0.056602	0.616986
8488	0.360533	0.523862	9.497936	-0.202400	0.230526	0.570538	0.127226	0.349601	-0.666038	-0.792076	-0.007751	0.050721	0.608262
8489	0.872963	-0.258944	10.293321	-0.103178	0.215918	0.532350	0.137710	0.350572	-0.663207	-0.798632	-0.008593	0.046213	0.599981
8490	1.437189	-0.781864	11.090433	0.115363	0.186727	0.454171	0.146930	0.348898	-0.661634	-0.804115	-0.012284	0.044830	0.592654
8491	2.098332	-0.908182	11.750014	0.155506	0.102443	0.339167	0.152084	0.340368	-0.661678	-0.808072	-0.015916	0.045199	0.587132
8492	1.480739	-0.825805	10.876629	-0.101137	0.048851	0.229031	0.156956	0.337677	-0.660705	-0.810761	-0.014678	0.043432	0.583580
8493	1.533506	-0.814861	9.826101	-0.389641	0.050257	0.152827	0.160514	0.344000	-0.659843	-0.812591	-0.008882	0.038202	0.581513
8494	1.821191	-1.012807	9.451619	-0.497523	0.102113	0.079317	0.163512	0.357521	-0.654542	-0.813581	-0.001954	0.030907	0.580626
8495	1.536141	-0.883964	9.311570	-0.494501	0.214320	0.008081	0.167278	0.371691	-0.649753	-0.813705	0.003685	0.021790	0.580858
8496	1.306224	-0.687362	9.259382	-0.573821	0.314579	-0.055251	0.176003	0.392712	-0.642720	-0.813029	0.009316	0.010149	0.582060
8497	1.225842	-1.014305	9.359646	-0.590940	0.416816	-0.086863	0.185883	0.411087	-0.634178	-0.811834	0.014228	-0.003349	0.583705
8498	0.379397	-1.429572	9.398724	-0.695450	0.516969	-0.139242	0.196915	0.427346	-0.624126	-0.809801	0.019468	-0.019676	0.586051
8499	-0.134501	-1.304066	9.822878	-1.003279	0.507326	-0.164812	0.208024	0.452512	-0.610145	-0.806993	0.030058	-0.039462	0.588474
8500	-0.537442	-1.218629	9.719519	-1.371422	0.455809	-0.120471	0.219327	0.485682	-0.589703	-0.804018	0.046889	-0.062714	0.589426
8501	-0.673883	-2.966830	9.235345	-1.103018	0.496347	-0.102477	0.229051	0.525522	-0.565700	-0.800829	0.059148	-0.083505	0.590086
8502	-1.614712	-3.747581	10.773179	-0.344256	0.453099	-0.079203	0.239030	0.543034	-0.550574	-0.798628	0.059433	-0.094577	0.591368
8503	-0.501919	-1.635627	8.739628	-0.039432	0.286974	-0.262017	0.244480	0.549919	-0.544281	-0.794822	0.057437	-0.099277	0.595906
8504	-0.511259	-1.661425	9.641556	0.181012	0.193856	-0.289376	0.245995	0.552180	-0.541506	-0.791147	0.052819	-0.099715	0.601127
8505	-2.463070	-1.750307	10.106886	0.465629	0.119344	-0.115315	0.245897	0.546734	-0.543534	-0.789887	0.044456	-0.095853	0.604081
8506	-3.219761	-1.780832	10.060998	0.590006	0.040529	-0.211494	0.243062	0.530252	-0.553650	-0.787698	0.035047	-0.089021	0.608588
8507	-1.442594	-1.464245	9.462835	0.354101	-0.062134	-0.350903	0.239034	0.520696	-0.560715	-0.783655	0.030972	-0.083526	0.614775
8508	-0.751748	-1.788012	9.339945	0.259681	-0.128114	-0.421375	0.232500	0.522874	-0.561929	-0.778852	0.029186	-0.077910	0.621666
8509	-0.915871	-1.724489	9.723294	0.483449	-0.164589	-0.464499	0.222935	0.519746	-0.567681	-0.773450	0.024562	-0.069098	0.629601
8510	-1.180880	-1.754218	9.624407	0.621764	-0.162660	-0.471192	0.210597	0.509725	-0.577466	-0.767960	0.017642	-0.058367	0.637589
8511	-0.878730	-1.426368	9.660623	0.495109	-0.127910	-0.427593	0.199801	0.497972	-0.586758	-0.762669	0.012309	-0.050000	0.644735
8512	-0.184800	-1.402996	9.057840	0.314466	-0.115126	-0.411883	0.189856	0.492735	-0.592002	-0.757501	0.009406	-0.043941	0.651286
8513	-0.032552	-0.963731	9.406212	0.244967	-0.115133	-0.386413	0.183493	0.488389	-0.596893	-0.752487	0.007718	-0.038976	0.657407
8514	0.082307	-0.795815	9.205643	0.274975	-0.113116	-0.338275	0.176728	0.485264	-0.599120	-0.748137	0.005328	-0.033461	0.662679
8515	0.431672	-0.755497	9.538260	0.416657	-0.138448	-0.307978	0.168074	0.477366	-0.604375	-0.744058	0.001359	-0.025834	0.667614
8516	-0.390575	-0.689185	9.704435	0.342570	-0.149581	-0.275108	0.159042	0.470910	-0.608466	-0.740403	-0.001604	-0.018883	0.671896
8517	-1.338444	-1.024450	10.689267	0.217260	-0.091084	-0.134663	0.153961	0.463520	-0.611723	-0.738516	-0.003336	-0.014662	0.674068
8518	-0.478356	-0.467412	9.896321	-0.016778	-0.045511	-0.158975	0.150260	0.460248	-0.611949	-0.736343	-0.002433	-0.014085	0.676458
8519	-0.064192	-0.395520	9.577202	-0.180092	-0.034765	-0.209639	0.147431	0.462665	-0.611672	-0.733418	0.000959	-0.016063	0.679587
8520	-0.678501	0.029933	9.145445	-0.197892	-0.044018	-0.226366	0.142264	0.467539	-0.606563	-0.730304	0.004529	-0.017960	0.682871
8521	-0.787634	-0.343577	9.009592	-0.157623	-0.005577	-0.216977	0.138755	0.476616	-0.602985	-0.727221	0.007152	-0.020069	0.686073
8522	-1.112630	-0.901897	9.819512	-0.089831	0.082363	-0.120784	0.136814	0.478515	-0.600562	-0.725476	0.007376	-0.022337	0.687846
8523	-1.327726	-0.273594	9.399004	-0.333481	0.155224	-0.135126	0.137027	0.482411	-0.597164	-0.723375	0.010251	-0.029268	0.689759
8524	-1.563752	-0.275927	10.260747	-0.544896	0.109184	-0.141682	0.139121	0.494381	-0.589070	-0.721174	0.016712	-0.038188	0.691498
8525	-0.600763	-0.561305	9.951339	-0.503714	0.028104	-0.119144	0.136595	0.508258	-0.580686	-0.719197	0.023733	-0.045646	0.692899
8526	-0.430455	-0.406125	9.511115	-0.475610	0.021029	-0.061767	0.138050	0.520492	-0.573347	-0.718054	0.030345	-0.052359	0.693352
8527	-0.552041	-1.158383	10.464209	-0.196693	-0.019830	-0.036275	0.136203	0.529030	-0.568770	-0.717349	0.033513	-0.054888	0.693740
8528	-0.761605	-1.703046	10.277020	0.048719	-0.107325	-0.035799	0.134410	0.528918	-0.568629	-0.716990	0.034351	-0.052498	0.694255
8529	-0.509796	-1.967980	10.021384	0.089557	-0.114750	-0.102886	0.130344	0.527064	-0.571610	-0.715640	0.034804	-0.049673	0.695831
8530	-0.004205	-1.857062	9.806862	-0.027081	-0.129595	-0.176345	0.126248	0.525919	-0.571451	-0.713266	0.037177	-0.047922	0.698264
8531	0.288339	-1.541701	9.713216	-0.193220	-0.135293	-0.211328	0.120095	0.528231	-0.572162	-0.710188	0.042102	-0.048653	0.701066
8532	-0.055758	-1.670493	9.530603	-0.122922	-0.109754	-0.246086	0.113918	0.533086	-0.570085	-0.706699	0.045633	-0.048458	0.704377
8533	-0.545542	-1.565659	9.522704	0.076813	-0.022884	-0.285840	0.108015	0.535799	-0.570037	-0.702653	0.045225	-0.046922	0.708542
8534	-0.806499	-1.931192	9.697539	0.277922	0.018056	-0.423314	0.103680	0.533047	-0.572031	-0.696820	0.041467	-0.042701	0.714772
8535	-0.691931	-2.197523	9.824471	0.302743	0.010297	-0.611430	0.095784	0.528179	-0.577798	-0.688154	0.037694	-0.038197	0.723577
8536	0.014454	-1.727311	9.756057	0.501931	-0.005309	-0.769130	0.088173	0.517862	-0.585216	-0.677256	0.031454	-0.030126	0.734457
8537	0.381636	-1.889204	10.030807	0.604294	-0.017196	-0.827639	0.076719	0.506273	-0.591718	-0.665241	0.024140	-0.020689	0.745951
8538	-0.371444	-1.670031	9.849257	0.631171	-0.039420	-0.916104	0.065784	0.496506	-0.600884	-0.651684	0.016716	-0.010156	0.758239
8539	-0.317349	-1.386061	9.858543	0.551148	0.016980	-0.990440	0.054855	0.483310	-0.608657	-0.636567	0.009620	-0.001934	0.771159
8540	-0.745921	-0.988886	9.490522	0.535153	0.055262	-1.012761	0.043017	0.471987	-0.615409	-0.620821	0.002006	0.005953	0.783927
8541	-0.174566	-0.506886	9.430614	0.435450	0.036896	-1.041848	0.031702	0.458009	-0.622420	-0.604234	-0.003952	0.012076	0.796706
8542	-0.093799	-0.246047	9.694219	0.295254	-0.018050	-1.024028	0.022026	0.447746	-0.626656	-0.587685	-0.007462	0.017055	0.808876
8543	-0.218319	0.595118	9.560854	0.183654	-0.058165	-0.939669	0.011283	0.445463	-0.628473	-0.572207	-0.008846	0.020290	0.819810
8544	-0.059186	0.596491	9.869551	0.299929	-0.060480	-0.821867	0.000826	0.438651	-0.632827	-0.558498	-0.011598	0.025890	0.829021
8545	0.464578	0.938040	9.562434	0.112027	-0.086074	-0.784010	-0.008615	0.431055	-0.634910	-0.545235	-0.011666	0.028295	0.837724
8546	0.047333	0.500734	9.941200	-0.074272	-0.116473	-0.760910	-0.019630	0.430647	-0.634823	-0.532302	-0.009311	0.028278	0.846031
8547	-0.164385	0.418488	9.928473	-0.003083	-0.079499	-0.614794	-0.029354	0.429154	-0.636014	-0.521690	-0.008121	0.028735	0.852612
8548	0.402481	0.833380	9.941978	-0.087392	-0.011863	-0.611632	-0.035126	0.429626	-0.634829	-0.511157	-0.007330	0.027404	0.859019
8549	0.278184	0.606400	9.757641	-0.148798	0.000899	-0.595343	-0.039877	0.432329	-0.634537	-0.500788	-0.005980	0.024570	0.865201
8550	0.469981	0.807549	9.383060	-0.135707	-0.007987	-0.524198	-0.044892	0.436102	-0.633483	-0.491638	-0.004709	0.022375	0.870500
8551	0.480009	0.746759	9.888689	-0.037729	-0.038907	-0.491355	-0.048228	0.435754	-0.632190	-0.482921	-0.003696	0.021928	0.875382
8552	0.221082	0.447410	9.721279	0.112748	-0.036907	-0.475823	-0.052311	0.433533	-0.633806	-0.474489	-0.004313	0.024359	0.879914
8553	0.273742	0.519204	9.583581	0.060198	-0.035132	-0.481629	-0.057289	0.430530	-0.635035	-0.465844	-0.004312	0.025608	0.884486
8554	0.519185	0.601173	9.495822	-0.009780	-0.038844	-0.491200	-0.062024	0.429783	-0.635505	-0.457060	-0.003749	0.025890	0.889051
8555	0.624033	0.840683	9.135367	-0.084078	0.056271	-0.451120	-0.064844	0.430212	-0.635482	-0.448930	-0.004008	0.023794	0.893241
8556	0.537428	0.806930	9.162886	-0.117165	0.090897	-0.471646	-0.067667	0.431700	-0.635460	-0.440484	-0.004765	0.020981	0.897503
8557	0.115293	0.449518	11.102690	-0.087140	0.144782	-0.417149	-0.068454	0.434504	-0.633932	-0.432922	-0.006558	0.018082	0.901226
8558	-0.097850	0.678361	11.324705	-0.041916	0.140277	-0.393863	-0.065899	0.437250	-0.634584	-0.425828	-0.008824	0.016193	0.904616
8559	0.040151	1.022087	10.471632	-0.216994	0.125432	-0.440872	-0.065920	0.440315	-0.632556	-0.417782	-0.009188	0.011138	0.908433
8560	0.250129	0.452418	10.465604	-0.318380	0.013016	-0.407029	-0.068008	0.448300	-0.630763	-0.410396	-0.006808	0.005302	0.911867
8561	-0.482029	0.304330	9.789511	-0.098683	0.019754	-0.343183	-0.069824	0.454412	-0.630619	-0.404015	-0.006203	0.003327	0.914725
8562	-1.002848	0.338752	9.607538	0.143537	0.115225	-0.256295	-0.070847	0.453762	-0.630485	-0.399301	-0.009438	0.005122	0.916757
8563	-0.377476	0.635213	10.123919	0.083767	0.148199	-0.225266	-0.070064	0.451885	-0.632012	-0.395037	-0.012697	0.005470	0.918561
8564	-0.173647	0.331290	9.756767	-0.107441	0.148158	-0.180063	-0.067898	0.455696	-0.632534	-0.391772	-0.014539	0.002410	0.919944
8565	-0.501183	0.277880	9.803361	-0.167079	0.148073	-0.167455	-0.066504	0.458996	-0.632037	-0.388614	-0.015824	-0.001827	0.921263
8566	-0.564422	0.400595	9.852490	-0.077908	0.067774	-0.151199	-0.064207	0.461486	-0.632053	-0.385872	-0.016409	-0.003708	0.922399
8567	-0.314748	0.100319	9.821811	0.074104	0.020589	-0.095881	-0.064980	0.463476	-0.632553	-0.383949	-0.017227	-0.002474	0.923190
8568	-0.125211	0.267623	9.398735	0.028067	-0.017696	-0.060980	-0.065371	0.464806	-0.632296	-0.382866	-0.017059	-0.001714	0.923645
8569	-0.057377	0.206187	9.681700	0.006846	-0.018551	-0.024169	-0.067298	0.466417	-0.632280	-0.382292	-0.016633	-0.001374	0.923891
8570	-0.375275	0.168452	10.086195	0.089015	-0.006598	-0.000714	-0.067288	0.465083	-0.633294	-0.382295	-0.017138	0.000449	0.923881
8571	0.121089	0.198074	10.019243	0.183619	0.020979	-0.009488	-0.067505	0.460144	-0.637602	-0.381930	-0.018789	0.003772	0.923993
8572	0.559680	0.179167	9.159091	0.000334	-0.032289	-0.083214	-0.067740	0.456949	-0.639628	-0.380413	-0.018149	0.004120	0.924629
8573	-0.431896	-0.086279	10.187693	-0.031042	-0.041612	-0.053864	-0.070201	0.462814	-0.638339	-0.379299	-0.016989	0.003942	0.925110
8574	-0.361100	0.236441	10.264876	0.136960	-0.012205	-0.065993	-0.071733	0.462557	-0.639341	-0.378067	-0.017755	0.006673	0.925584
8575	0.009190	0.403790	9.749890	0.147988	-0.001333	-0.145310	-0.073749	0.456466	-0.641608	-0.375196	-0.018709	0.009482	0.926708
8576	-0.023460	0.157128	9.383735	-0.027101	0.006723	-0.144349	-0.077323	0.456219	-0.643860	-0.372544	-0.018606	0.009002	0.927784
8577	-0.191807	0.090420	9.669222	-0.017554	-0.003310	-0.122142	-0.079897	0.457584	-0.642572	-0.370157	-0.018270	0.008761	0.928748
8578	-0.172874	0.172950	9.876951	0.001166	-0.016171	-0.151565	-0.080922	0.460093	-0.644336	-0.367366	-0.017952	0.008973	0.929860
8579	0.044264	0.135509	10.056048	0.075481	-0.065583	-0.213861	-0.087182	0.458814	-0.646821	-0.363220	-0.017150	0.010887	0.931482
8580	0.116813	0.077333	9.883114	0.105649	-0.105839	-0.252400	-0.093188	0.454908	-0.646776	-0.358457	-0.015947	0.013664	0.933310
8581	0.057791	0.311800	9.549858	0.096973	-0.115053	-0.285664	-0.100580	0.448080	-0.649254	-0.352929	-0.014383	0.016315	0.935397
8582	0.129161	0.514331	9.649362	0.012776	-0.120594	-0.275015	-0.108256	0.447094	-0.650461	-0.347727	-0.012253	0.017453	0.937353
8583	-0.097583	0.552417	9.664579	-0.037355	-0.122459	-0.254973	-0.114782	0.444522	-0.650031	-0.342782	-0.009595	0.017666	0.939200
8584	-0.551130	0.648417	9.865689	-0.047477	-0.115121	-0.208916	-0.121188	0.444989	-0.650107	-0.338830	-0.007127	0.017651	0.940655
8585	-0.972982	0.662227	9.929145	-0.041131	-0.094919	-0.148022	-0.128612	0.444400	-0.650936	-0.335890	-0.004972	0.017618	0.941723
8586	-0.628308	0.642087	9.466490	-0.118290	-0.083953	-0.148410	-0.132987	0.445540	-0.647608	-0.333137	-0.002594	0.016068	0.942738
8587	0.127893	0.768141	9.312117	-0.139471	-0.049099	-0.139317	-0.137105	0.447724	-0.645548	-0.330375	-0.000665	0.013894	0.943747
8588	0.445475	0.904703	9.672187	-0.150039	-0.023466	-0.126488	-0.140303	0.448146	-0.646663	-0.328094	0.000790	0.011345	0.944577
8589	0.484666	0.775117	9.737933	-0.083461	-0.016073	-0.122464	-0.143388	0.449514	-0.645625	-0.325651	0.001745	0.010068	0.945435
8590	-0.068890	0.605765	9.773593	0.014454	0.010485	-0.109102	-0.145692	0.448484	-0.645227	-0.323734	0.001488	0.010406	0.946090
8591	-0.413887	0.682699	9.963449	0.003929	0.080762	-0.117590	-0.144400	0.447134	-0.646378	-0.321403	0.000014	0.010171	0.946888
8592	-0.218575	0.647940	9.532793	-0.087089	0.113578	-0.135622	-0.144788	0.446751	-0.645362	-0.319109	-0.001547	0.007920	0.947684
8593	-0.202690	0.342068	9.408655	-0.069256	0.069698	-0.150213	-0.144660	0.446751	-0.645236	-0.316153	-0.002365	0.006378	0.948684
8594	-0.384167	-0.011310	9.574803	0.032144	0.005908	-0.103448	-0.145167	0.445430	-0.645486	-0.314618	-0.002636	0.007072	0.949188
8595	-0.307267	0.036939	9.571397	0.105383	-0.019512	-0.072582	-0.147192	0.439884	-0.646233	-0.313110	-0.002874	0.009387	0.949666
8596	-0.247231	0.093157	9.798341	-0.036631	0.005978	-0.048425	-0.148218	0.439635	-0.645845	-0.312762	-0.002712	0.008777	0.949787
8597	0.313345	0.308326	9.792189	-0.225019	0.062539	-0.042072	-0.148482	0.442282	-0.646221	-0.311862	-0.002433	0.004302	0.950115
8598	0.347517	0.216905	9.767226	-0.197072	0.090012	-0.034584	-0.146460	0.445732	-0.643196	-0.311675	-0.002855	0.000120	0.950184
8599	0.207276	0.313021	9.820064	-0.068780	0.090215	-0.000721	-0.144164	0.447960	-0.642959	-0.311546	-0.004058	-0.001535	0.950221
8600	-0.390467	0.343289	10.578094	0.083233	0.070264	0.051728	-0.140435	0.445920	-0.644256	-0.312990	-0.005849	-0.000263	0.949738
8601	-0.807103	0.280710	10.808523	0.206672	0.028534	0.152074	-0.139397	0.442991	-0.644772	-0.315732	-0.007636	0.003717	0.948810
8602	-0.554241	0.303363	10.252013	0.206313	-0.007890	0.174294	-0.136926	0.437370	-0.648087	-0.319603	-0.008720	0.007830	0.947479
8603	-0.370155	0.048355	8.726191	0.126298	0.004938	0.168369	-0.136377	0.430589	-0.650375	-0.322650	-0.009567	0.010422	0.946412
8604	-1.248210	-0.764256	10.055372	0.165179	-0.041043	0.133557	-0.133416	0.427372	-0.651033	-0.326476	-0.009789	0.013952	0.945052
8605	-1.031649	0.346246	10.408956	0.199756	-0.062916	0.133716	-0.133776	0.422070	-0.652046	-0.328820	-0.009894	0.018294	0.944164
8606	-0.546550	0.712010	10.171416	0.061329	-0.101374	0.127541	-0.133752	0.418343	-0.654074	-0.332697	-0.008313	0.020258	0.942780
8607	-0.030518	0.633657	9.467149	0.138432	-0.128633	0.107702	-0.135027	0.414927	-0.652799	-0.334526	-0.006809	0.023883	0.942059
8608	0.214432	0.826843	9.546542	0.292645	-0.123917	0.086325	-0.136794	0.408190	-0.653168	-0.338555	-0.006418	0.030349	0.940435
8609	-0.153696	0.696721	9.692479	0.302243	-0.091966	0.093698	-0.139041	0.398372	-0.657715	-0.340092	-0.006724	0.036825	0.939647
8610	-0.483851	0.681310	9.597984	0.119226	-0.022769	0.085270	-0.139030	0.392961	-0.655944	-0.344627	-0.007119	0.039339	0.937888
8611	-0.491189	0.216442	10.119386	0.102966	0.007110	0.000251	-0.139001	0.388961	-0.658733	-0.344495	-0.008038	0.041336	0.937843
8612	-0.096609	0.355951	9.889829	0.160986	-0.003121	-0.124941	-0.139499	0.385784	-0.659237	-0.343677	-0.009218	0.044471	0.937989
8613	-0.269903	0.302566	9.853864	0.124125	-0.018919	-0.202630	-0.140372	0.380225	-0.659993	-0.339702	-0.009978	0.046959	0.939307
8614	0.019518	0.264820	9.901634	0.032184	-0.060294	-0.275928	-0.143424	0.376796	-0.661997	-0.335220	-0.009316	0.048038	0.940868
8615	-0.449213	0.007482	10.184046	0.023915	-0.054990	-0.306443	-0.145985	0.375508	-0.661217	-0.329255	-0.008819	0.048798	0.942938
8616	-0.373308	0.780107	10.289185	-0.010745	-0.035103	-0.384208	-0.150079	0.372388	-0.659920	-0.322257	-0.008427	0.048882	0.945352
8617	-0.037205	1.064802	10.346712	0.123098	-0.113711	-0.464625	-0.155955	0.366637	-0.658863	-0.313189	-0.007618	0.051848	0.948244
8618	0.375513	1.444746	10.077497	0.210480	-0.190304	-0.465909	-0.162339	0.361802	-0.659575	-0.304360	-0.005777	0.057082	0.950828
8619	0.503416	1.921318	10.094972	0.248185	-0.215673	-0.404786	-0.169595	0.351933	-0.661423	-0.296236	-0.003726	0.063105	0.953021
8620	0.687837	1.646410	9.783245	0.302451	-0.224688	-0.397090	-0.177746	0.339575	-0.661618	-0.288628	-0.001709	0.070293	0.954856
8621	0.323846	1.129683	9.415012	0.139997	-0.186591	-0.427489	-0.186665	0.327485	-0.662313	-0.280047	0.000384	0.074084	0.957123
8622	0.273545	0.562649	9.627387	-0.096890	-0.165165	-0.513605	-0.192677	0.324247	-0.661761	-0.270233	0.003353	0.073281	0.959996
8623	0.052220	0.467930	9.489596	-0.187192	-0.130765	-0.595332	-0.199610	0.325800	-0.659679	-0.258440	0.005946	0.070419	0.963439
8624	-0.145239	0.426441	9.429574	-0.142672	-0.116325	-0.676349	-0.206402	0.325092	-0.658486	-0.245430	0.008007	0.068473	0.966960
8625	-0.049177	0.509126	9.638025	-0.040474	-0.129164	-0.737648	-0.213186	0.323316	-0.658180	-0.230816	0.009625	0.068356	0.970546
8626	0.208573	1.032559	9.215779	-0.089040	-0.116348	-0.738847	-0.222535	0.317631	-0.654310	-0.216404	0.011329	0.067426	0.973907
8627	0.424041	0.846649	9.589574	-0.119455	-0.093527	-0.737177	-0.228173	0.316117	-0.652999	-0.201729	0.012613	0.065567	0.977163
8628	0.503979	0.778350	9.968554	-0.241807	-0.108297	-0.735927	-0.233547	0.313930	-0.652452	-0.187226	0.014793	0.061581	0.980273
8629	0.735565	0.717122	9.513866	-0.315788	-0.089949	-0.703088	-0.240741	0.316416	-0.650114	-0.173078	0.016839	0.055809	0.983182
8630	0.772462	0.563534	9.596055	-0.218651	-0.078846	-0.689685	-0.247675	0.316787	-0.647020	-0.159418	0.018437	0.052133	0.985661
8631	0.686377	0.408590	9.353086	-0.275538	-0.052416	-0.695544	-0.252942	0.317400	-0.644445	-0.145397	0.019624	0.046976	0.988063
8632	1.149132	0.921830	9.347800	-0.484281	0.011434	-0.685632	-0.257443	0.320506	-0.643268	-0.131706	0.020230	0.037758	0.990363
8633	0.736633	0.485740	9.376235	-0.479136	0.071751	-0.661699	-0.260035	0.325195	-0.640586	-0.118309	0.019616	0.028215	0.992382
8634	0.413737	0.486582	9.810024	-0.384570	0.111998	-0.657609	-0.263394	0.331071	-0.639290	-0.105231	0.018009	0.020692	0.994069
8635	0.919462	0.573806	9.700768	-0.292381	0.141565	-0.603643	-0.264946	0.333221	-0.637757	-0.093040	0.015633	0.014690	0.995431
8636	0.491605	0.343479	10.120737	-0.143644	0.147190	-0.573376	-0.264439	0.335854	-0.638773	-0.081728	0.012886	0.011850	0.996501
8637	0.284212	0.346229	9.638851	-0.233772	0.191117	-0.513915	-0.263923	0.335578	-0.639284	-0.071331	0.009425	0.006923	0.997384
8638	0.494754	0.694476	10.065689	-0.097744	0.184094	-0.460624	-0.263140	0.332256	-0.639671	-0.062256	0.005918	0.004908	0.998031
8639	0.506516	0.252430	10.215597	-0.107509	0.151517	-0.322169	-0.260566	0.330757	-0.641086	-0.055691	0.003111	0.002563	0.998440
8640	0.687976	0.613352	10.145553	-0.054429	0.155522	-0.222244	-0.260294	0.329935	-0.643621	-0.051403	0.000147	0.001425	0.998677
8641	0.139077	0.464509	9.845551	-0.000198	0.126270	-0.223780	-0.257215	0.330156	-0.644659	-0.046804	-0.002241	0.001293	0.998901
8642	-0.455687	-0.169525	9.773513	-0.106726	0.111443	-0.222442	-0.256820	0.328158	-0.645423	-0.042569	-0.004279	-0.000848	0.999084
8643	-0.555736	-0.414673	9.889139	-0.269126	0.067322	-0.241648	-0.256956	0.330278	-0.645421	-0.037626	-0.005278	-0.006323	0.999258
8644	-1.152061	-0.708736	10.057048	-0.336603	0.076115	-0.308462	-0.257741	0.334000	-0.644780	-0.031632	-0.006407	-0.013036	0.999394
8645	-1.347761	-0.100576	10.056549	-0.568616	0.066626	-0.339192	-0.260088	0.344096	-0.643997	-0.024772	-0.007249	-0.024520	0.999366
8646	-0.779713	0.035327	9.374970	-0.279480	0.030618	-0.299810	-0.260649	0.353663	-0.641201	-0.019049	-0.007464	-0.030063	0.999339
8647	-0.401219	0.516198	9.097252	-0.153900	0.016256	-0.283468	-0.263990	0.354245	-0.639655	-0.013271	-0.007541	-0.033155	0.999334
8648	0.016204	0.956854	9.697712	0.038905	-0.032672	-0.208597	-0.265128	0.352651	-0.641420	-0.009901	-0.006629	-0.032303	0.999407
8649	0.307623	0.516620	10.215046	0.239268	-0.056066	-0.148454	-0.269699	0.344473	-0.643415	-0.006819	-0.005417	-0.027383	0.999587
8650	-0.026272	0.270055	10.052477	0.116095	-0.012215	-0.086388	-0.270694	0.337326	-0.644170	-0.010017	-0.004912	-0.024990	0.999625
8651	0.223717	0.911840	9.778214	0.089067	0.055519	-0.060807	-0.273994	0.331782	-0.646173	-0.008651	-0.005951	-0.022994	0.999680
8652	0.656631	0.597362	9.708246	0.271700	0.019141	-0.093017	-0.273826	0.324341	-0.648711	-0.010263	-0.006173	-0.017494	0.999775
8653	0.006784	-0.095622	10.014059	0.349529	0.061027	-0.136982	-0.273020	0.315582	-0.649861	-0.007347	-0.007327	-0.010257	0.999894
8654	-0.243587	-0.153432	10.135709	0.503820	0.123227	-0.163992	-0.272181	0.301633	-0.653674	-0.005787	-0.009731	-0.000140	0.999936
8655	-0.263835	-0.461585	10.068801	0.228804	0.135342	-0.313051	-0.270196	0.287947	-0.656356	0.000634	-0.012381	0.004609	0.999913
8656	-0.559367	-0.659479	10.048869	-0.328160	0.169039	-0.463589	-0.270163	0.282625	-0.659018	0.008152	-0.015705	-0.001992	0.999841
8657	-0.623312	-0.390279	10.028048	-0.224012	0.148096	-0.475965	-0.268127	0.287361	-0.659792	0.017722	-0.018622	-0.006402	0.999649
8658	-0.185716	-0.184282	9.521431	-0.073909	0.097940	-0.537871	-0.268253	0.286963	-0.660045	0.024743	-0.020404	-0.008022	0.999453
8659	0.133480	-0.386689	9.934361	-0.052270	0.066829	-0.567228	-0.269248	0.281920	-0.662319	0.036187	-0.021585	-0.009090	0.999071
8660	-0.099297	-0.601147	9.957982	-0.095671	0.031042	-0.589541	-0.271796	0.277452	-0.661795	0.045688	-0.022035	-0.011187	0.998650
8661	-0.205794	-0.512820	9.823830	-0.078714	0.033911	-0.545167	-0.274838	0.269928	-0.662787	0.056667	-0.022553	-0.012827	0.998056
8662	-0.171115	-0.205212	9.722869	-0.197931	0.068508	-0.553220	-0.277380	0.265054	-0.663150	0.066306	-0.023871	-0.016889	0.997371
8663	-0.141730	-0.303859	9.697761	-0.379984	0.044569	-0.546716	-0.279319	0.269316	-0.662753	0.077159	-0.024948	-0.024529	0.996405
8664	-0.573676	-0.688078	10.134732	-0.190697	0.024602	-0.532809	-0.279065	0.270106	-0.662881	0.086375	-0.025318	-0.028500	0.995533
8665	-1.025075	-1.044111	10.384723	-0.176151	0.013486	-0.562254	-0.283159	0.268038	-0.662343	0.097601	-0.025463	-0.032151	0.994380
8666	-0.636911	-1.093603	9.754065	-0.375283	0.000424	-0.622283	-0.285465	0.267801	-0.662072	0.108898	-0.025649	-0.039863	0.992922
8667	-0.582251	-0.924733	9.867340	-0.589090	0.007550	-0.604926	-0.289078	0.273150	-0.660774	0.120717	-0.026501	-0.051755	0.990983
8668	-0.264531	-0.827495	9.982065	-0.878749	0.054997	-0.527091	-0.292082	0.284864	-0.657832	0.130091	-0.028991	-0.069239	0.988657
8669	-0.788692	-1.103170	9.858112	-0.720744	0.073720	-0.391583	-0.291389	0.301566	-0.655044	0.137612	-0.031683	-0.083401	0.986460
8670	-1.160032	-1.085957	9.480497	-0.490657	0.088771	-0.311083	-0.290927	0.312965	-0.653269	0.142501	-0.034029	-0.092984	0.984830
8671	-0.870988	-1.041746	9.579812	-0.445996	0.085434	-0.218554	-0.290599	0.326479	-0.651999	0.146754	-0.036515	-0.101497	0.983274
8672	-0.426788	-1.179397	9.865220	-0.404501	0.052827	-0.137059	-0.291284	0.336302	-0.650216	0.148203	-0.038207	-0.109356	0.982149
8673	-0.463638	-1.542761	9.840582	-0.212118	0.016579	-0.093559	-0.289375	0.338541	-0.649343	0.150008	-0.038883	-0.113313	0.981400
8674	-0.256727	-1.473364	9.615491	-0.205628	-0.012494	-0.047329	-0.291052	0.340685	-0.648569	0.150347	-0.038960	-0.117361	0.980869
8675	-0.067904	-1.661815	9.261818	-0.152069	-0.026820	0.026817	-0.291714	0.345861	-0.648055	0.149732	-0.038852	-0.120129	0.980632
8676	-0.155241	-1.536456	9.394758	-0.136943	-0.012051	0.085925	-0.292000	0.351970	-0.646530	0.147591	-0.039052	-0.122720	0.980628
8677	0.061620	-1.526716	9.303320	0.013031	-0.031802	0.146712	-0.292140	0.354229	-0.645894	0.144738	-0.038611	-0.122117	0.981146
8678	0.127502	-1.689564	9.474447	0.096817	-0.006029	0.184943	-0.291485	0.351959	-0.647040	0.141027	-0.038506	-0.120018	0.981949
8679	-0.233484	-1.800386	9.632722	0.145211	0.047130	0.249698	-0.289937	0.349816	-0.647813	0.136439	-0.039449	-0.116477	0.982986
8680	-0.073161	-2.059523	9.726582	0.149243	0.041579	0.216521	-0.288002	0.349113	-0.649856	0.132319	-0.040216	-0.113182	0.983903
8681	-0.137903	-3.136165	10.042074	0.170054	-0.011657	0.137386	-0.286562	0.342857	-0.651643	0.129824	-0.039651	-0.109426	0.984682
8682	-0.859290	-2.967796	10.460093	0.159145	0.032151	0.170446	-0.286797	0.339402	-0.653163	0.126584	-0.040099	-0.105997	0.985461
8683	-0.472723	-2.680609	9.810143	0.300479	0.006407	0.006935	-0.284977	0.334203	-0.654699	0.126801	-0.039301	-0.099773	0.986115
8684	-0.133954	-3.000630	8.877638	0.506799	-0.008294	-0.156233	-0.286187	0.319091	-0.657863	0.130076	-0.037388	-0.089843	0.986717
8685	-0.626326	-1.811080	9.547308	0.544252	-0.030130	-0.093337	-0.288272	0.301580	-0.663681	0.132370	-0.035033	-0.079021	0.987424
8686	-0.687587	-1.089608	9.544853	0.364789	-0.011924	-0.046321	-0.288322	0.284602	-0.666855	0.133368	-0.033617	-0.071804	0.987890
8687	-0.137739	-0.136084	9.520154	-0.002205	0.012606	0.014514	-0.289449	0.278124	-0.667103	0.133202	-0.033709	-0.071517	0.987930
8688	-0.436299	-1.226729	9.394078	-0.404693	0.025914	0.049414	-0.288189	0.282619	-0.666350	0.131956	-0.035237	-0.079329	0.987448
8689	-0.699691	-1.584886	9.616994	-0.444792	-0.005231	0.062184	-0.288235	0.294541	-0.665838	0.130504	-0.036229	-0.087793	0.986888
8690	-0.348841	-1.352424	9.865921	-0.359061	-0.021532	0.070026	-0.289318	0.305971	-0.662658	0.128737	-0.036723	-0.094807	0.986453
8691	-0.510243	-1.393068	9.328657	-0.323221	-0.061489	0.149640	-0.288615	0.320551	-0.660250	0.125528	-0.036441	-0.100918	0.986271
8692	-0.572929	-1.898291	9.335388	-0.267290	-0.059523	0.186858	-0.288912	0.329838	-0.658724	0.121449	-0.036172	-0.106124	0.986245
8693	-0.311795	-2.060341	9.625946	-0.253009	-0.054024	0.181399	-0.290345	0.334238	-0.657191	0.117672	-0.035921	-0.110807	0.986197
8694	-0.332707	-2.229069	9.534587	-0.179281	-0.054893	0.167016	-0.289745	0.342460	-0.655165	0.114077	-0.035488	-0.114271	0.986240
8695	-0.350946	-1.950976	9.274323	-0.072665	-0.035591	0.156441	-0.289630	0.345901	-0.655164	0.110958	-0.035118	-0.115371	0.986481
8696	0.025297	-1.977095	9.858253	0.072717	-0.055469	0.179366	-0.291695	0.348715	-0.654134	0.107287	-0.034134	-0.113852	0.987098
8697	0.264422	-2.082288	9.907008	0.184761	-0.106454	0.196638	-0.292704	0.345541	-0.654887	0.103393	-0.031848	-0.109984	0.988028
8698	-0.293434	-1.861643	10.034616	0.172765	-0.128442	0.229843	-0.293921	0.341654	-0.655376	0.098673	-0.029323	-0.106603	0.988959
8699	-1.075463	-1.601069	10.722159	0.319999	-0.141048	0.304388	-0.296963	0.334787	-0.656876	0.092635	-0.026335	-0.100019	0.990314
8700	-1.059124	-1.001542	10.183529	0.454203	-0.179207	0.316179	-0.299224	0.325520	-0.659016	0.086270	-0.022447	-0.091095	0.991844
8701	-0.679663	-0.748735	9.331433	0.473084	-0.179074	0.312596	-0.302642	0.316273	-0.660513	0.080039	-0.018471	-0.081448	0.993287
8702	-0.536619	-0.432255	8.948413	0.560212	-0.156971	0.320381	-0.306822	0.305179	-0.662133	0.073659	-0.014854	-0.070355	0.994688
8703	-0.973808	0.284609	9.223180	0.576892	-0.109393	0.362790	-0.309327	0.291289	-0.663386	0.066531	-0.012198	-0.058409	0.995999
8704	-1.634368	0.327673	9.539213	0.441113	-0.063721	0.457981	-0.309419	0.284645	-0.665796	0.057506	-0.010760	-0.049497	0.997059
8705	-0.904421	0.421835	9.921737	0.306084	-0.069165	0.499778	-0.309142	0.281051	-0.667320	0.047598	-0.009458	-0.042745	0.997907
8706	-0.284875	0.398918	9.893597	0.183690	-0.111253	0.497403	-0.310409	0.278672	-0.668324	0.037695	-0.007377	-0.038992	0.998501
8707	-0.086492	0.229902	9.590685	0.132352	-0.127556	0.558098	-0.312348	0.281881	-0.667294	0.026529	-0.005088	-0.035679	0.998998
8708	0.032292	0.091019	9.705043	0.210701	-0.112700	0.613856	-0.313527	0.286811	-0.665636	0.014291	-0.003055	-0.031364	0.999401
8709	-0.421065	0.148704	9.956017	0.224551	-0.070700	0.624912	-0.313016	0.289963	-0.667665	0.001829	-0.001889	-0.026141	0.999655
8710	-0.820473	0.492856	9.539524	0.139705	-0.021369	0.661295	-0.310471	0.292861	-0.666417	-0.011303	-0.001699	-0.023219	0.999665
8711	-0.546314	0.628583	9.680782	0.207625	-0.021169	0.698557	-0.307416	0.299966	-0.667705	-0.025218	-0.001602	-0.018269	0.999514
8712	-0.619675	0.849631	9.651998	0.329833	-0.022591	0.808066	-0.304856	0.303230	-0.669624	-0.041267	-0.001513	-0.011531	0.999080
8713	-0.630596	0.619390	9.855063	0.202124	0.004915	0.905212	-0.299232	0.308850	-0.670932	-0.059292	-0.001968	-0.006651	0.998217
8714	-0.356984	0.355367	9.861115	0.047856	0.019502	0.943193	-0.292736	0.319897	-0.671485	-0.078002	-0.002445	-0.005572	0.996935
8715	-0.319166	-0.510917	9.734123	-0.074304	0.079684	0.940680	-0.284849	0.334385	-0.670780	-0.096688	-0.004001	-0.006346	0.995286
8716	-0.438391	-0.790774	9.558690	-0.215589	0.121434	0.890075	-0.274282	0.353859	-0.671741	-0.114290	-0.006023	-0.010687	0.993372
8717	-0.771146	-1.241162	10.283654	-0.163952	0.155999	0.845985	-0.264092	0.370432	-0.671941	-0.131012	-0.008917	-0.013517	0.991249
8718	-0.690493	-1.484591	10.093798	-0.155116	0.179555	0.752798	-0.253524	0.387671	-0.671256	-0.145808	-0.012184	-0.016812	0.989095
8719	-0.314770	-1.423596	10.126958	-0.354498	0.138921	0.651267	-0.243343	0.405312	-0.670441	-0.158651	-0.014098	-0.023512	0.986954
8720	-0.522516	-1.291265	10.962057	-0.248616	0.065693	0.596518	-0.233935	0.422180	-0.668353	-0.170372	-0.014799	-0.028342	0.984861
8721	-0.829426	-1.638911	10.767123	-0.013190	-0.007372	0.529537	-0.228472	0.432993	-0.666998	-0.180728	-0.014889	-0.027962	0.983023
8722	-1.073968	-1.960628	9.677954	-0.011825	-0.084496	0.374636	-0.224512	0.438232	-0.668547	-0.188079	-0.013309	-0.027659	0.981674
8723	-0.377497	-1.445807	9.295679	-0.321138	-0.113250	0.286368	-0.222895	0.448433	-0.666274	-0.193755	-0.010023	-0.033123	0.980439
8724	-0.202491	-1.747918	9.475471	-0.421420	-0.099906	0.182495	-0.223237	0.462937	-0.659677	-0.197438	-0.006466	-0.040842	0.979443
8725	-0.466997	-1.883412	9.396706	-0.261089	-0.085410	0.078072	-0.224321	0.474504	-0.656243	-0.198970	-0.003795	-0.045371	0.978947
8726	-0.038224	-1.829691	9.382260	-0.065632	-0.103695	-0.033489	-0.228196	0.479865	-0.654056	-0.198445	-0.001383	-0.046125	0.979025
8727	0.755226	-1.403537	9.743631	0.004173	-0.088163	-0.103293	-0.232561	0.480456	-0.652755	-0.196394	0.000512	-0.045516	0.979468
8728	0.481538	-1.629941	9.814702	0.182118	-0.014049	-0.126503	-0.235101	0.476365	-0.654130	-0.193986	0.000278	-0.041770	0.980115
8729	0.102038	-0.889743	9.845539	0.267840	0.064470	-0.176077	-0.236710	0.467857	-0.659189	-0.190362	-0.001747	-0.036616	0.981029
8730	0.535231	-0.749269	9.875550	0.379949	0.094784	-0.188467	-0.238954	0.456057	-0.663104	-0.186619	-0.004828	-0.029408	0.981980
8731	0.756856	-0.714390	10.098903	0.357699	0.135781	-0.236629	-0.238862	0.439966	-0.669827	-0.181729	-0.008497	-0.022756	0.983049
8732	0.736201	-0.446875	9.560072	0.107536	0.138152	-0.291435	-0.239323	0.431456	-0.673881	-0.175908	-0.011387	-0.021076	0.984115
8733	0.159763	-0.865720	9.803215	0.216280	0.118989	-0.283477	-0.239291	0.426266	-0.676418	-0.170097	-0.014124	-0.017159	0.985177
8734	-0.328862	-0.485766	10.060778	0.295981	0.119161	-0.216665	-0.239232	0.415367	-0.680351	-0.165713	-0.017319	-0.011678	0.985953
8735	0.249391	-0.446660	9.905926	0.224200	0.137451	-0.219804	-0.240188	0.404068	-0.685796	-0.161135	-0.020456	-0.007662	0.986691
8736	-0.183020	-0.745318	10.041700	0.019334	0.134462	-0.198691	-0.239384	0.398994	-0.689099	-0.157170	-0.023058	-0.007682	0.987272
8737	-0.535268	-0.663538	10.245955	-0.134569	0.129618	-0.215172	-0.240401	0.397806	-0.689851	-0.152823	-0.024890	-0.010767	0.987881
8738	-0.777427	-0.949079	9.886900	-0.108199	0.125950	-0.226099	-0.238732	0.397254	-0.690245	-0.148388	-0.026913	-0.013291	0.988474
8739	-0.338907	-0.396464	10.155535	-0.202252	0.129616	-0.202599	-0.237446	0.399073	-0.692408	-0.144308	-0.028552	-0.017741	0.988962
8740	-0.273394	-0.495546	9.981960	-0.301119	0.096627	-0.203039	-0.237725	0.403590	-0.691263	-0.140434	-0.029433	-0.023982	0.989362
8741	-0.569519	-0.573595	9.838905	-0.128154	0.019888	-0.250964	-0.239915	0.405741	-0.690485	-0.135383	-0.029066	-0.026689	0.990007
8742	-0.972760	0.079055	9.604300	-0.043323	-0.045714	-0.196026	-0.244397	0.405391	-0.690704	-0.131577	-0.027847	-0.027428	0.990535
8743	-1.065042	0.225634	9.615093	0.062048	-0.089348	-0.143754	-0.248095	0.401978	-0.691690	-0.128604	-0.025928	-0.025964	0.991017
8744	-1.079703	0.255907	9.332187	0.013807	-0.073629	-0.059115	-0.251541	0.398835	-0.692044	-0.127494	-0.024381	-0.025423	0.991214
8745	-0.670449	0.344423	8.953255	0.026533	-0.074372	-0.032270	-0.256011	0.397014	-0.693657	-0.126752	-0.022767	-0.024590	0.991368
8746	-0.603800	0.525230	9.033211	0.013042	-0.059685	-0.003758	-0.258690	0.394260	-0.693891	-0.126719	-0.021523	-0.024072	0.991413
8747	-0.178284	0.262589	9.355091	0.181472	-0.077753	-0.006543	-0.262001	0.390444	-0.695133	-0.126430	-0.020255	-0.020083	0.991565
8748	-0.131011	-0.018600	10.100374	0.185128	-0.053973	0.019286	-0.262242	0.385946	-0.694880	-0.126762	-0.019570	-0.016157	0.991608
8749	-0.598532	-0.541300	10.155881	0.083150	-0.014698	0.085164	-0.262731	0.383538	-0.697918	-0.128305	-0.019335	-0.014243	0.991444
8750	-0.513251	-0.241709	9.791286	-0.042467	-0.037819	0.014417	-0.263751	0.381963	-0.697657	-0.128613	-0.018391	-0.014871	0.991413
8751	-0.257400	-0.320802	9.725365	-0.109885	-0.052679	-0.066179	-0.266313	0.380674	-0.696877	-0.127237	-0.016865	-0.016752	0.991588
8752	-0.763845	-0.256541	9.819939	-0.053841	0.020598	0.005030	-0.267089	0.383327	-0.697377	-0.127352	-0.017048	-0.017759	0.991552
8753	-0.442524	0.111142	10.238483	0.121446	0.042904	0.067707	-0.266060	0.383045	-0.697892	-0.128523	-0.018077	-0.015238	0.991425
8754	-0.533384	-0.040339	10.307510	0.139245	0.004480	0.053093	-0.264760	0.380365	-0.699677	-0.129540	-0.018451	-0.012358	0.991326
8755	-0.244575	0.033500	9.927249	0.277826	-0.066445	0.108368	-0.266001	0.373462	-0.702711	-0.131486	-0.017730	-0.006426	0.991139
8756	0.260491	0.255002	9.695072	0.164408	-0.071865	0.144729	-0.266471	0.365889	-0.705751	-0.134284	-0.016670	-0.002814	0.990799
8757	-0.571128	-0.237146	9.752410	-0.128176	-0.000944	0.178199	-0.265957	0.368380	-0.707781	-0.137742	-0.016158	-0.005079	0.990323
8758	-0.880164	-0.100897	10.385024	-0.154673	-0.044823	0.220559	-0.265222	0.375537	-0.706390	-0.142154	-0.014780	-0.007835	0.989703
8759	-0.609305	-0.282328	10.629802	-0.015970	-0.146112	0.215898	-0.266905	0.378220	-0.704729	-0.146338	-0.011751	-0.007477	0.989137
8760	-0.778797	-0.623836	10.743429	-0.033741	-0.245859	0.188284	-0.271021	0.380663	-0.703302	-0.150116	-0.006731	-0.007265	0.988619
8761	-0.395730	-0.607849	10.272038	-0.074956	-0.322574	0.191905	-0.277467	0.387517	-0.700334	-0.153844	-0.000056	-0.007604	0.988066
8762	0.013449	-0.515524	9.600365	-0.172782	-0.370199	0.150895	-0.285951	0.392266	-0.698239	-0.156917	0.007853	-0.009760	0.987532
8763	0.027826	-0.517087	9.134887	-0.190190	-0.324570	0.117518	-0.295984	0.396659	-0.693724	-0.159147	0.014937	-0.012394	0.987064
8764	0.085266	-0.438165	8.968533	-0.018515	-0.267771	0.088768	-0.301518	0.401633	-0.692411	-0.161058	0.020346	-0.011809	0.986665
8765	0.161126	-0.165883	9.064257	0.096363	-0.207420	0.048637	-0.308688	0.399336	-0.691596	-0.161987	0.024204	-0.009140	0.986454
8766	0.065612	-0.329935	9.680252	0.237843	-0.190946	0.021639	-0.314065	0.395705	-0.689781	-0.162730	0.027280	-0.003710	0.986286
8767	0.723955	-0.892444	10.100899	0.237386	-0.084649	0.110118	-0.318392	0.387807	-0.689751	-0.164915	0.028253	0.001274	0.985902
8768	1.290098	-0.339242	9.763545	-0.303371	-0.068821	0.050134	-0.320055	0.388740	-0.691005	-0.165838	0.030694	-0.004380	0.985666
8769	1.002757	-0.733842	9.894528	-0.327221	-0.017852	0.000105	-0.320237	0.399366	-0.687958	-0.165512	0.032264	-0.010707	0.985622
8770	1.056468	-0.877996	9.912208	-0.028015	0.041015	0.018150	-0.320392	0.404810	-0.686687	-0.166046	0.031631	-0.011273	0.985546
8771	1.281788	-0.628555	9.572215	0.052675	0.108669	-0.031382	-0.318334	0.405693	-0.688857	-0.165305	0.029503	-0.010535	0.985745
8772	0.747206	-0.719811	9.925940	0.063632	0.130417	-0.068296	-0.316132	0.403254	-0.692042	-0.164111	0.026821	-0.009542	0.986031
8773	0.453486	-0.792741	9.871778	0.010854	0.167841	-0.048325	-0.313151	0.398553	-0.695362	-0.162996	0.023674	-0.009844	0.986293
8774	0.411680	-0.619870	9.804214	0.035513	0.163230	-0.075889	-0.309800	0.396375	-0.697670	-0.161602	0.020439	-0.009513	0.986598
8775	0.245442	-0.639835	9.689585	0.049903	0.119262	-0.114514	-0.307983	0.394993	-0.701485	-0.159202	0.018130	-0.008883	0.987040
8776	0.141405	-0.550567	9.829062	0.010451	0.075354	-0.103581	-0.306166	0.393614	-0.705048	-0.157340	0.016713	-0.008753	0.987364
8777	0.354037	-0.153327	9.810217	0.159498	0.040036	-0.054792	-0.306270	0.390412	-0.707582	-0.156166	0.015606	-0.005730	0.987591
8778	0.454366	0.034223	9.732184	0.295725	-0.004508	-0.028196	-0.307764	0.382980	-0.710868	-0.155904	0.014858	0.000259	0.987660
8779	0.530634	0.219877	9.817098	0.342679	-0.064684	0.005352	-0.308862	0.371971	-0.713905	-0.155972	0.015250	0.007236	0.987617
8780	0.500302	0.520744	9.893032	0.308785	-0.077390	0.056865	-0.310222	0.362161	-0.716432	-0.157309	0.015902	0.013683	0.987327
8781	0.364775	0.651547	10.239194	0.360734	-0.097318	0.121746	-0.312345	0.351031	-0.719461	-0.159665	0.016899	0.021123	0.986800
8782	0.211908	0.368297	10.497790	0.444747	-0.128270	0.151757	-0.315358	0.339373	-0.723244	-0.162850	0.018147	0.030382	0.986016
8783	0.726336	0.631721	9.858297	0.209780	-0.161276	0.161707	-0.318658	0.332247	-0.724361	-0.165885	0.020913	0.035042	0.985300
8784	0.859235	0.538727	9.315845	0.052393	-0.168777	0.131405	-0.323014	0.330979	-0.723441	-0.168448	0.024227	0.036705	0.984729
8785	0.596924	0.446330	9.177705	-0.012434	-0.114054	0.126374	-0.327504	0.333143	-0.723911	-0.170717	0.026790	0.036840	0.984267
8786	0.356834	0.763891	9.333514	0.035923	-0.003361	0.164259	-0.329163	0.333939	-0.725672	-0.174079	0.026922	0.037599	0.983645
8787	0.483106	1.071750	9.252611	0.100978	0.110821	0.101646	-0.324664	0.333203	-0.728114	-0.176089	0.024622	0.039228	0.983284
8788	0.537298	0.826617	9.283278	-0.089093	0.159798	0.034173	-0.321325	0.333150	-0.729788	-0.176979	0.021885	0.037025	0.983274
8789	0.360136	0.602559	9.984069	-0.165979	0.150554	0.057789	-0.315954	0.340080	-0.732867	-0.178027	0.019695	0.033291	0.983265
8790	0.312210	0.544846	10.016412	-0.033261	0.153525	0.095373	-0.311097	0.343073	-0.732777	-0.180200	0.016923	0.032180	0.982958
8791	0.732012	0.438269	9.555644	-0.022411	0.145302	0.054860	-0.306211	0.344037	-0.736996	-0.181238	0.014324	0.031282	0.982837
8792	0.424152	0.287532	9.265064	-0.092142	0.152417	0.017579	-0.301594	0.345293	-0.738806	-0.181831	0.011740	0.029039	0.982831
8793	0.156937	0.727126	9.249536	-0.355288	0.170441	0.042028	-0.297774	0.352793	-0.739466	-0.182541	0.009841	0.021511	0.982914
8794	0.464339	0.981864	9.707166	-0.311502	0.161379	0.047795	-0.292184	0.365841	-0.739630	-0.183669	0.007898	0.014912	0.982843
8795	0.222934	0.563827	9.991846	-0.082078	0.115029	0.076723	-0.286827	0.372798	-0.739923	-0.185076	0.006096	0.012989	0.982620
8796	0.101902	0.169563	10.124385	-0.181516	0.086540	0.070739	-0.284910	0.376600	-0.741710	-0.186646	0.005161	0.009215	0.982370
8797	0.092564	0.112396	10.293893	-0.331863	0.042478	0.064509	-0.283292	0.388245	-0.740830	-0.187760	0.005705	0.002648	0.982195
8798	0.120000	-0.074510	10.485924	-0.303625	-0.004112	0.065655	-0.281929	0.395816	-0.737037	-0.189195	0.007009	-0.003184	0.981909
8799	-0.111935	-0.477421	10.264515	-0.215606	-0.063523	0.035750	-0.280553	0.403754	-0.736284	-0.189746	0.009190	-0.007085	0.981765
8800	0.085496	-0.457409	9.671451	-0.171741	-0.085409	0.007410	-0.284688	0.411231	-0.734728	-0.190141	0.011602	-0.010008	0.981637
8801	0.403065	-0.347298	9.330364	-0.203906	-0.070849	-0.032448	-0.287814	0.420568	-0.731405	-0.189346	0.013903	-0.013649	0.981717
8802	0.673868	-0.524550	9.390405	-0.101192	-0.062521	-0.048535	-0.290530	0.423409	-0.728342	-0.188646	0.015613	-0.015257	0.981802
8803	0.393501	-0.340627	9.879957	-0.006814	-0.026808	-0.032448	-0.292186	0.422488	-0.729596	-0.187892	0.016326	-0.015196	0.981937
8804	0.194927	-0.125432	10.322713	-0.062577	-0.005061	-0.059552	-0.293084	0.422763	-0.729589	-0.186897	0.016765	-0.016259	0.982102
8805	0.548576	-0.503048	10.123921	-0.103968	0.014939	-0.107748	-0.295022	0.426366	-0.728939	-0.184617	0.017049	-0.018227	0.982494
8806	0.534160	-0.520555	9.936346	-0.122891	0.045890	-0.152189	-0.295527	0.425041	-0.729569	-0.181722	0.016744	-0.020633	0.982991
8807	0.366481	-0.750184	9.705966	-0.179890	0.069377	-0.231875	-0.294784	0.429029	-0.727166	-0.176946	0.016298	-0.024261	0.983786
8808	-0.196673	-0.923974	9.856671	-0.244647	0.125873	-0.232306	-0.295826	0.433807	-0.727282	-0.172426	0.014892	-0.029318	0.984473
8809	-0.223233	-0.919676	9.722087	0.019302	0.160974	-0.201490	-0.292879	0.433117	-0.726799	-0.168243	0.011914	-0.029382	0.985235
8810	0.279772	-0.775416	9.412009	0.077272	0.166530	-0.236259	-0.291308	0.427905	-0.729854	-0.163799	0.008608	-0.028239	0.986052
8811	0.908170	-1.129301	9.662506	0.168634	0.121026	-0.226458	-0.290119	0.422563	-0.733160	-0.159161	0.005977	-0.025240	0.986912
8812	0.719706	-1.007438	10.238443	0.186202	0.097239	-0.217124	-0.290975	0.413552	-0.734678	-0.154995	0.003666	-0.021728	0.987669
8813	0.332961	-0.772238	10.310131	0.205034	0.071691	-0.185638	-0.288877	0.404758	-0.737739	-0.151175	0.001915	-0.017876	0.988343
8814	0.057538	-0.643622	10.098169	0.001645	0.038590	-0.168173	-0.290391	0.399733	-0.738743	-0.147906	0.001296	-0.017836	0.988840
8815	-0.126142	-0.543374	9.977863	-0.061715	0.010238	-0.142620	-0.290644	0.399990	-0.739754	-0.144944	0.001542	-0.019085	0.989255
8816	-0.126923	-0.390428	9.687207	0.081456	-0.016029	-0.119708	-0.291910	0.395242	-0.739239	-0.142669	0.001759	-0.017306	0.989618
8817	-0.122548	-0.304512	9.486856	-0.179780	-0.025364	-0.091486	-0.293965	0.395275	-0.738210	-0.140725	0.003007	-0.020785	0.989826
8818	-0.235511	-0.372076	9.489655	-0.077173	-0.056150	-0.015243	-0.295773	0.398478	-0.737687	-0.140546	0.004434	-0.022036	0.989819
8819	-0.456337	-0.054805	9.549643	0.009702	-0.081545	0.036894	-0.298984	0.397739	-0.735635	-0.141183	0.006170	-0.021597	0.989729
8820	-0.240083	0.079714	9.371150	-0.045015	-0.075990	0.069836	-0.300531	0.399353	-0.734862	-0.142798	0.007866	-0.022162	0.989472
8821	-0.340835	-0.016248	9.503262	-0.068141	-0.070441	0.115855	-0.301830	0.403610	-0.734343	-0.144987	0.009531	-0.023268	0.989114
8822	-0.411095	0.065855	9.638154	0.060737	-0.076542	0.184802	-0.302232	0.404437	-0.731426	-0.149096	0.010882	-0.021756	0.988523
8823	-0.140080	-0.159793	9.613520	0.102206	-0.071711	0.255167	-0.301580	0.402697	-0.732572	-0.154074	0.011973	-0.019485	0.987795
8824	-0.369928	0.032886	9.820473	0.038661	-0.018715	0.295350	-0.301582	0.403492	-0.732572	-0.160474	0.012206	-0.018607	0.986789
8825	-0.254408	0.077008	9.994966	0.028178	0.036105	0.291520	-0.298254	0.404512	-0.732851	-0.166105	0.011339	-0.018113	0.985877
8826	0.165920	-0.134939	9.669522	-0.111259	0.041369	0.232694	-0.294431	0.409902	-0.732625	-0.171389	0.010910	-0.020367	0.984932
8827	0.382673	-0.106276	9.484751	-0.132122	0.017585	0.215100	-0.291376	0.414773	-0.732140	-0.175476	0.010980	-0.022928	0.984155
8828	0.296854	-0.287656	9.951797	-0.011144	0.048751	0.219356	-0.289096	0.419664	-0.730509	-0.180332	0.010058	-0.023238	0.983280
8829	-0.151311	-0.291074	10.619553	-0.021824	0.092576	0.251510	-0.285001	0.422127	-0.731300	-0.185118	0.008246	-0.023887	0.982391
8830	-0.149208	-0.233979	10.433177	-0.065163	0.134434	0.192160	-0.280395	0.424586	-0.731968	-0.189263	0.005850	-0.025572	0.981576
8831	-0.015577	-0.483458	9.850138	-0.152233	0.130607	0.139144	-0.276188	0.431550	-0.732885	-0.191799	0.003827	-0.028898	0.981001
8832	0.132712	-0.744927	9.972653	-0.036563	0.063154	0.156463	-0.270571	0.436394	-0.732294	-0.195345	0.002739	-0.029746	0.980280
8833	0.338085	-0.845114	10.097961	0.028781	-0.017270	0.121860	-0.269034	0.437692	-0.733192	-0.197635	0.002955	-0.028962	0.979843
8834	0.146674	-1.154254	9.842246	-0.051519	-0.066752	0.110466	-0.270830	0.437322	-0.732418	-0.200212	0.004499	-0.029590	0.979295
8835	-0.307340	-0.988430	9.360346	-0.135420	-0.052372	0.062008	-0.271628	0.442121	-0.730129	-0.201331	0.006098	-0.031921	0.978984
8836	-0.272431	-0.736738	9.085806	-0.161514	-0.034203	0.018464	-0.273440	0.444019	-0.727707	-0.202354	0.007515	-0.034819	0.978665
8837	-0.168865	-0.714387	9.231083	-0.112286	-0.045149	0.003966	-0.275123	0.448147	-0.727312	-0.202333	0.008904	-0.036728	0.978587
8838	-0.251668	-0.521051	9.545014	-0.014235	-0.081623	0.007271	-0.275780	0.451605	-0.726545	-0.203880	0.010690	-0.036538	0.978255
8839	0.061981	-0.582614	9.647876	0.025999	-0.114396	0.025997	-0.279881	0.450073	-0.725246	-0.204368	0.012845	-0.035449	0.978168
8840	0.119819	-0.582662	9.600416	-0.010936	-0.143619	0.046162	-0.284120	0.450273	-0.723186	-0.206540	0.015794	-0.034943	0.977686
8841	-0.158942	-0.740491	10.032393	-0.042703	-0.099752	0.088378	-0.289504	0.451126	-0.723270	-0.208215	0.017890	-0.035270	0.977283
8842	0.383776	-1.330753	10.141977	0.166388	-0.039249	0.046939	-0.289505	0.449682	-0.721877	-0.210815	0.018067	-0.031715	0.976844
8843	0.325714	-1.293015	9.957169	0.130017	0.061089	-0.016159	-0.289732	0.445156	-0.724538	-0.210394	0.016388	-0.029345	0.977039
8844	0.457065	-1.542671	10.026893	-0.016211	0.111936	-0.088948	-0.287415	0.443796	-0.725570	-0.209794	0.014441	-0.029959	0.977180
8845	0.437179	-1.412619	10.086129	-0.005091	0.126388	-0.159062	-0.286753	0.441643	-0.728363	-0.206489	0.012175	-0.030519	0.977897
8846	-0.176895	-1.019381	10.081114	0.019620	0.162748	-0.214409	-0.285940	0.433658	-0.731414	-0.202749	0.009143	-0.030625	0.978709
8847	-0.838966	-0.669472	10.094242	0.049056	0.199248	-0.213437	-0.282582	0.431202	-0.734989	-0.198337	0.005222	-0.030430	0.979647
8848	-0.227307	-0.560680	9.899879	0.123161	0.177568	-0.186243	-0.278585	0.427691	-0.737429	-0.195582	0.001481	-0.028578	0.980270
8849	0.235976	-0.667989	9.902697	0.064543	0.119120	-0.169814	-0.277011	0.420503	-0.739472	-0.192065	-0.000955	-0.027766	0.980989
8850	0.008979	-0.571786	10.031525	-0.063601	0.043190	-0.127908	-0.277000	0.419035	-0.740613	-0.190134	-0.001384	-0.029062	0.981327
8851	-0.069273	-0.325898	10.235838	-0.083224	0.005764	-0.092897	-0.276479	0.418618	-0.742011	-0.188190	-0.001063	-0.030698	0.981652
8852	-0.547710	-0.082345	9.989994	-0.153789	-0.032667	-0.061844	-0.278799	0.421826	-0.741611	-0.187586	0.000302	-0.033474	0.981678
8853	-0.747674	0.386974	9.483520	-0.210960	-0.052638	0.009859	-0.281002	0.427814	-0.741084	-0.187701	0.002136	-0.037339	0.981514
8854	-0.933994	0.519571	8.977251	-0.201595	-0.041431	0.095710	-0.282449	0.433820	-0.738029	-0.191170	0.003788	-0.041017	0.980692
8855	-0.878094	0.418392	8.899556	-0.247944	-0.063172	0.186884	-0.283137	0.442335	-0.734726	-0.194767	0.005762	-0.045489	0.979777
8856	-0.645241	0.126890	9.334432	-0.167751	-0.093972	0.261187	-0.282660	0.450421	-0.733459	-0.200688	0.008145	-0.048311	0.978429
8857	-1.785962	0.784470	9.563403	-0.158694	-0.080164	0.364497	-0.280908	0.458503	-0.731062	-0.207783	0.009840	-0.050902	0.976800
8858	-2.400709	0.317963	9.959118	0.099914	-0.095326	0.450730	-0.279649	0.464055	-0.730690	-0.216747	0.010918	-0.048516	0.974960
8859	-1.285315	-0.064066	10.136965	0.313929	-0.164392	0.457518	-0.278869	0.461525	-0.731204	-0.225810	0.012018	-0.041471	0.973214
8860	0.253205	-0.235086	9.875328	0.114777	-0.192753	0.436321	-0.279110	0.458870	-0.732217	-0.234444	0.014971	-0.038343	0.971258
8861	0.889117	-0.178418	9.195671	-0.106514	-0.147953	0.481305	-0.278616	0.464160	-0.732345	-0.243788	0.017723	-0.039498	0.968862
8862	0.445808	-0.196883	9.680865	0.107998	-0.071741	0.569004	-0.275827	0.470497	-0.731224	-0.254852	0.018215	-0.037127	0.966095
8863	0.275795	0.092759	10.072132	0.350448	0.037417	0.642023	-0.269027	0.470142	-0.732797	-0.267252	0.014999	-0.030355	0.963032
8864	0.564167	0.265763	9.851653	0.248624	0.052936	0.654409	-0.259257	0.466816	-0.736930	-0.279816	0.012326	-0.025914	0.959625
8865	0.347460	0.217019	9.791348	-0.039204	0.085667	0.721190	-0.250292	0.470669	-0.739025	-0.293497	0.010328	-0.026833	0.955528
8866	-0.182451	0.175342	10.573004	-0.081542	0.081979	0.780019	-0.238655	0.478736	-0.740633	-0.308226	0.008890	-0.028901	0.950832
8867	-0.584432	0.568812	10.512371	-0.050648	0.040937	0.818966	-0.226393	0.488670	-0.740218	-0.323655	0.007723	-0.029715	0.945677
8868	-0.214197	0.737738	9.755011	0.047098	0.006427	0.819530	-0.216696	0.497189	-0.738390	-0.339035	0.006875	-0.028857	0.940306
8869	0.163190	0.957578	9.814413	0.141594	0.004752	0.818168	-0.205683	0.500893	-0.739995	-0.354326	0.005120	-0.025696	0.934755
8870	0.041638	0.671427	9.910065	0.221267	0.021524	0.921918	-0.196702	0.502086	-0.743359	-0.371416	0.002736	-0.021669	0.928210
8871	-0.162629	0.559304	10.300178	0.236325	0.030845	1.010570	-0.181552	0.499492	-0.747787	-0.390030	-0.000256	-0.016857	0.920648
8872	-0.894547	0.384337	10.204497	0.198618	0.038022	1.014041	-0.169498	0.499866	-0.750162	-0.408504	-0.002793	-0.013354	0.912655
8873	-0.645363	0.208428	10.669946	0.087670	0.019649	1.024595	-0.156307	0.503940	-0.752037	-0.427043	-0.004396	-0.011147	0.904152
8874	-1.048706	-0.118873	10.853589	0.041889	-0.029920	0.989368	-0.144540	0.509240	-0.752000	-0.444754	-0.004384	-0.009909	0.895587
8875	-0.900850	0.186977	10.172872	0.102785	-0.101275	0.906725	-0.134550	0.512294	-0.753471	-0.460863	-0.003949	-0.006411	0.887439
8876	-1.638121	0.616731	9.663229	0.116928	-0.145346	0.845911	-0.125703	0.511921	-0.754554	-0.475721	-0.002513	-0.002792	0.879588
8877	-1.028017	0.056120	9.963454	0.197378	-0.108506	0.899836	-0.117494	0.512078	-0.756392	-0.491391	-0.002886	0.002397	0.870931
8878	-0.938990	0.063902	9.374007	0.299344	-0.103023	0.833906	-0.110556	0.508677	-0.757841	-0.505719	-0.003957	0.008809	0.862644
8879	-1.049212	-0.091723	8.946005	0.291460	-0.127021	0.739776	-0.102447	0.502862	-0.760948	-0.518289	-0.004968	0.015753	0.855046
8880	-0.573191	0.158849	8.790764	0.296603	-0.137902	0.737982	-0.098572	0.496709	-0.762882	-0.530672	-0.005421	0.022465	0.847262
8881	-0.307421	0.043102	9.254811	0.423111	-0.137811	0.718329	-0.091577	0.484652	-0.769150	-0.542567	-0.007636	0.031693	0.839380
8882	-0.274021	0.112666	9.179299	0.398289	-0.082945	0.736575	-0.085239	0.474209	-0.773512	-0.554645	-0.010073	0.039527	0.831086
8883	-0.067322	0.248774	9.471130	0.242881	-0.021065	0.693237	-0.078662	0.466689	-0.776734	-0.565940	-0.012231	0.044395	0.823159
8884	-0.064098	0.590717	9.581553	0.106134	-0.008413	0.696199	-0.071212	0.462891	-0.777555	-0.577215	-0.012656	0.046544	0.815167
8885	-0.002478	0.822620	9.834974	0.049803	0.029965	0.719837	-0.062108	0.463040	-0.779146	-0.588801	-0.013400	0.047616	0.806763
8886	0.015928	1.015718	10.020249	0.103836	0.000832	0.744141	-0.051711	0.460259	-0.781003	-0.600620	-0.013912	0.049616	0.797872
8887	0.008354	1.098309	10.261333	0.157686	-0.035552	0.796144	-0.042466	0.456568	-0.782344	-0.613059	-0.014800	0.053185	0.788106
8888	0.228767	1.419476	11.203873	0.158876	-0.059140	0.876461	-0.033091	0.452347	-0.783686	-0.626571	-0.014873	0.056806	0.777149
8889	0.131628	1.084206	11.692655	0.181766	-0.069849	0.990116	-0.023831	0.447706	-0.787308	-0.641588	-0.015287	0.061183	0.764453
8890	-0.062489	1.316135	10.695716	0.230546	-0.060458	1.049406	-0.013927	0.440818	-0.789923	-0.657241	-0.016031	0.065931	0.750620
8891	-0.063283	1.429544	9.394127	0.317208	-0.062924	1.083083	-0.004008	0.429824	-0.792539	-0.673030	-0.018198	0.072219	0.735855
8892	-0.155506	0.562521	9.829900	0.506727	-0.072778	1.103472	0.005048	0.413644	-0.798192	-0.688682	-0.022352	0.081176	0.720158
8893	0.010675	0.092387	10.117652	0.504290	-0.056515	1.032398	0.012556	0.397108	-0.801426	-0.702929	-0.027148	0.089923	0.705030
8894	-0.029484	0.397595	9.358373	0.217921	0.008699	0.901634	0.018900	0.381134	-0.802750	-0.715321	-0.028720	0.093487	0.691918
8895	-0.007753	0.887385	9.082249	-0.257520	0.026198	0.785664	0.026717	0.381045	-0.803064	-0.726176	-0.024260	0.090162	0.681140
8896	0.387763	0.824460	8.739465	-0.544047	0.055042	0.717742	0.035376	0.391178	-0.799834	-0.736110	-0.015829	0.082426	0.671638
8897	0.164143	0.208834	8.911142	-0.551592	0.107754	0.626275	0.044253	0.409537	-0.794827	-0.744668	-0.008431	0.073726	0.663297
8898	0.499305	0.686531	9.127484	-0.484954	0.131471	0.578613	0.054273	0.427328	-0.788709	-0.752449	-0.002118	0.065566	0.655376
8899	0.675159	0.196056	9.088649	-0.278845	0.189928	0.468851	0.065239	0.436785	-0.784609	-0.758713	-0.000082	0.059144	0.648735
8900	0.863037	0.251736	9.787169	-0.169222	0.228181	0.378899	0.076229	0.441459	-0.781905	-0.763787	-0.000047	0.053627	0.643236
8901	1.365986	0.920618	9.551645	-0.230750	0.230005	0.363808	0.088891	0.445709	-0.779975	-0.768592	0.000659	0.047237	0.637993
8902	1.171483	0.298227	10.541884	-0.151474	0.251958	0.380799	0.099235	0.450928	-0.776505	-0.773576	0.000111	0.041566	0.632338
8903	0.740514	-0.287616	11.103238	-0.008479	0.278539	0.394408	0.113825	0.452515	-0.773831	-0.778677	-0.003146	0.037232	0.626312
8904	0.811750	-0.084978	10.530755	0.033361	0.261018	0.293128	0.125881	0.449077	-0.773167	-0.782448	-0.006740	0.033744	0.621764
8905	0.611061	-0.492095	9.764789	-0.136878	0.185571	0.159507	0.134331	0.449788	-0.772219	-0.784482	-0.006926	0.029225	0.619424
8906	0.511146	-0.747811	10.307460	-0.264160	0.101273	0.151612	0.139935	0.455582	-0.769473	-0.786388	-0.003971	0.024525	0.617234
8907	0.399018	-0.462567	10.785604	-0.116999	0.024615	0.151529	0.143757	0.460975	-0.768993	-0.788195	-0.002420	0.022738	0.615001
8908	-0.041499	-0.628366	9.684790	0.028649	-0.033869	0.086836	0.145159	0.461897	-0.767990	-0.789200	-0.002439	0.023770	0.613671
8909	0.355092	-0.417821	9.125053	-0.009529	-0.017523	0.022026	0.144137	0.461376	-0.768236	-0.789384	-0.002083	0.023927	0.613430
8910	0.734613	-0.135073	9.290956	-0.022437	-0.004769	-0.007593	0.143618	0.462971	-0.768231	-0.789259	-0.001698	0.023869	0.613594
8911	0.722325	-0.076685	9.490856	0.088997	0.040959	-0.036637	0.143389	0.457923	-0.770006	-0.788747	-0.003600	0.024326	0.614226
8912	1.206962	-0.098644	9.821465	0.306221	0.065009	-0.034635	0.144838	0.450991	-0.772808	-0.788297	-0.009271	0.027200	0.614624
8913	1.095661	0.018801	10.467661	0.448054	0.141880	-0.031285	0.148474	0.440995	-0.774995	-0.787796	-0.018008	0.030515	0.614917
8914	0.844250	0.164108	10.198557	0.377877	0.154565	-0.039057	0.152515	0.427535	-0.778835	-0.787208	-0.025911	0.032850	0.615267
8915	0.723240	0.267150	10.155674	0.232742	0.113214	-0.060041	0.155378	0.419133	-0.781395	-0.786338	-0.030869	0.033967	0.616089
8916	0.621454	0.390116	10.300446	0.103266	0.053638	-0.062462	0.156718	0.408614	-0.785466	-0.785503	-0.033222	0.034493	0.617002
8917	0.197788	0.255367	9.829012	-0.003758	0.031587	-0.050976	0.158254	0.408340	-0.784717	-0.784825	-0.033412	0.033982	0.617882
8918	0.675921	0.047985	9.398574	-0.003374	0.002353	-0.085043	0.156184	0.414319	-0.785205	-0.783723	-0.033470	0.033983	0.619276
8919	0.644921	0.480349	9.241150	-0.003875	-0.012201	-0.062893	0.155925	0.414326	-0.784696	-0.782868	-0.033074	0.034163	0.620368
8920	0.371820	1.169698	9.814656	0.010841	0.011716	0.019231	0.155157	0.416699	-0.786717	-0.783050	-0.033400	0.034264	0.620116
8921	0.250402	0.875583	10.394988	0.189162	0.022966	0.080107	0.155949	0.411255	-0.787232	-0.783857	-0.036373	0.036401	0.618805
8922	0.054871	0.961250	10.941555	0.184123	-0.026463	0.078294	0.154954	0.405025	-0.788748	-0.784599	-0.038899	0.039288	0.617534
8923	-0.094777	0.962213	9.903392	-0.132916	-0.056050	0.058283	0.154703	0.403702	-0.788873	-0.785304	-0.035872	0.038655	0.616860
8924	-0.446298	0.850745	9.164163	-0.484968	-0.060109	0.050046	0.153107	0.415537	-0.785941	-0.786132	-0.027499	0.033787	0.616521
8925	-0.263932	1.016533	9.004992	-0.389203	-0.047071	0.088351	0.152779	0.431331	-0.783144	-0.787305	-0.020579	0.029836	0.615498
8926	-0.308161	1.215366	9.496958	-0.094365	0.017447	0.191245	0.151856	0.437704	-0.782627	-0.789626	-0.019217	0.028618	0.612619
8927	0.169469	1.132090	9.485847	0.036626	0.076236	0.225065	0.155950	0.437936	-0.781391	-0.792330	-0.020494	0.028017	0.609104
8928	0.438867	0.262077	10.244147	0.046724	0.057803	0.171660	0.159413	0.435787	-0.780532	-0.794365	-0.021867	0.027879	0.606407
8929	0.175526	-0.097716	10.692636	0.039058	0.021891	0.099693	0.162244	0.432578	-0.780429	-0.795494	-0.022562	0.028104	0.604888
8930	-0.261751	0.604413	10.175212	0.077058	0.011836	0.088782	0.162898	0.430966	-0.781956	-0.796481	-0.023906	0.029027	0.603493
8931	0.088462	0.921765	9.222947	0.176516	0.012029	0.072682	0.164350	0.421926	-0.783745	-0.797202	-0.026712	0.031048	0.602322
8932	0.581803	1.570284	8.665455	-0.023435	0.055754	0.053138	0.164120	0.417142	-0.785520	-0.797837	-0.027004	0.030042	0.601518
8933	0.508762	1.723988	8.638129	-0.364773	0.101247	0.121469	0.167273	0.424836	-0.780852	-0.799458	-0.022257	0.024212	0.599821
8934	0.372972	0.884895	8.826693	-0.486233	0.177894	0.142918	0.171297	0.438356	-0.775429	-0.801362	-0.016572	0.015736	0.597743
8935	0.440683	0.863029	9.427007	-0.585741	0.223423	0.133112	0.179409	0.453828	-0.768896	-0.803081	-0.009750	0.005339	0.595767
8936	0.348028	0.076944	9.616715	-0.601003	0.269049	0.127459	0.189536	0.476319	-0.760222	-0.804617	-0.003312	-0.005977	0.593755
8937	-0.221729	-0.741681	9.712719	-0.346679	0.232663	0.126974	0.196631	0.489684	-0.753682	-0.806020	-0.000422	-0.013691	0.591730
8938	-0.774825	-0.460456	10.678683	-0.082803	0.185226	0.106188	0.204932	0.493199	-0.750577	-0.807159	-0.001330	-0.017514	0.590072
8939	-1.359499	-0.649338	11.352166	0.206935	0.134313	0.141859	0.210075	0.487061	-0.749353	-0.808697	-0.006242	-0.017156	0.587943
8940	-0.354078	-0.212180	11.290878	0.393017	0.099785	0.079194	0.213719	0.475077	-0.751668	-0.809458	-0.013820	-0.013997	0.586848
8941	-0.023173	-0.904835	10.420271	0.342739	0.040805	-0.131332	0.216621	0.458050	-0.755754	-0.807717	-0.019713	-0.010592	0.589146
8942	-0.859425	-0.467777	9.290617	-0.012422	0.005413	-0.227252	0.212548	0.453568	-0.758131	-0.805010	-0.019550	-0.010778	0.592842
8943	-0.981364	-0.170024	9.212056	-0.117378	0.041760	-0.262005	0.211121	0.457038	-0.757105	-0.801850	-0.018008	-0.012908	0.597114
8944	-1.097958	0.019723	9.199229	-0.272721	0.067007	-0.325601	0.211066	0.467403	-0.753805	-0.798000	-0.014370	-0.017218	0.602240
8945	-0.808993	0.080772	9.298779	-0.251423	0.045074	-0.348525	0.207800	0.478475	-0.749466	-0.793749	-0.010719	-0.021055	0.607786
8946	-0.633938	0.286928	9.694496	-0.104475	-0.004975	-0.325561	0.203508	0.490614	-0.745625	-0.789784	-0.008878	-0.022175	0.612919
8947	-0.655895	0.344787	9.745502	0.138371	-0.076769	-0.267005	0.198773	0.491441	-0.747615	-0.786426	-0.009976	-0.019292	0.617303
8948	-0.433386	0.173628	9.505182	0.292065	-0.125788	-0.219987	0.193948	0.484041	-0.751256	-0.783713	-0.012946	-0.013613	0.620839
8949	0.010563	0.078372	9.527188	0.272433	-0.139325	-0.168362	0.188368	0.473599	-0.755272	-0.781491	-0.015411	-0.008046	0.623674
8950	0.064058	-0.025325	9.418236	0.235364	-0.114598	-0.138124	0.182910	0.466192	-0.760301	-0.779731	-0.017654	-0.003224	0.625858
8951	0.165509	-0.073385	9.372910	0.127068	-0.080038	-0.165483	0.178995	0.458493	-0.766356	-0.777533	-0.018564	-0.000380	0.628568
8952	-0.277337	-0.203617	9.530149	0.062390	-0.034510	-0.173277	0.175800	0.457197	-0.767092	-0.775341	-0.019116	0.001014	0.631252
8953	-0.487427	-0.119817	9.538962	0.161864	-0.001478	-0.152533	0.174016	0.454565	-0.767333	-0.773265	-0.021543	0.003067	0.633709
8954	-0.260142	0.260090	10.069600	0.280927	-0.025104	-0.150063	0.172896	0.448858	-0.769734	-0.771227	-0.025595	0.007088	0.636006
8955	-0.183123	0.315825	10.848686	0.425746	-0.050378	-0.069931	0.171543	0.437978	-0.773150	-0.770002	-0.031458	0.013290	0.637127
8956	-0.728144	0.392897	11.195074	0.541492	-0.070276	0.003566	0.166902	0.419420	-0.779711	-0.769609	-0.038916	0.021409	0.636969
8957	-0.899128	0.850256	10.691101	0.345794	-0.083250	0.009032	0.165448	0.403491	-0.784776	-0.769314	-0.043130	0.027109	0.636837
8958	-0.466253	1.029267	10.032864	0.125496	-0.103625	-0.047410	0.165222	0.397517	-0.786424	-0.768527	-0.043789	0.030393	0.637593
8959	-0.725659	0.825707	9.741994	0.034760	-0.098346	-0.081098	0.160621	0.394387	-0.786643	-0.767311	-0.043100	0.032259	0.639011
8960	-0.581661	0.955811	9.721163	0.008141	-0.078174	-0.053578	0.157543	0.395478	-0.786872	-0.766528	-0.042281	0.033651	0.639933
8961	-0.496086	1.205931	9.660669	0.145010	-0.034045	-0.017891	0.156774	0.394697	-0.786359	-0.766058	-0.044093	0.035977	0.640247
8962	-0.395774	1.382685	9.239291	0.095124	-0.015843	-0.045859	0.155000	0.388891	-0.786094	-0.765339	-0.045402	0.037531	0.640926
8963	-0.236232	1.273859	8.975260	-0.053689	-0.012312	-0.047526	0.154878	0.388880	-0.787361	-0.764674	-0.044499	0.036951	0.641816
8964	-0.167624	1.550971	9.080584	-0.080427	0.002379	-0.011703	0.153962	0.389717	-0.784058	-0.764588	-0.043331	0.036004	0.642053
8965	0.017160	1.724768	9.151943	0.130918	-0.002735	0.033672	0.155258	0.385729	-0.784070	-0.764807	-0.045343	0.037744	0.641553
8966	0.070626	1.633616	9.194363	0.121814	0.017468	0.074208	0.156298	0.381743	-0.784080	-0.765699	-0.047400	0.039235	0.640249
8967	0.003228	1.619432	9.306333	0.133953	0.026640	0.089018	0.157222	0.376157	-0.785357	-0.766633	-0.049811	0.040641	0.638859
8968	-0.041851	1.475662	9.493493	0.053779	0.004548	0.070191	0.157756	0.369403	-0.784604	-0.767553	-0.050666	0.041452	0.637634
8969	-0.052240	1.119238	9.373200	-0.155918	-0.026801	0.050738	0.159044	0.369377	-0.785881	-0.768237	-0.047979	0.039947	0.637114
8970	0.216663	1.346289	9.494091	-0.152333	-0.032280	0.037842	0.156706	0.373409	-0.782566	-0.768933	-0.045227	0.038662	0.636555
8971	0.400446	1.227027	9.681330	-0.085326	-0.026798	0.004037	0.155916	0.377402	-0.781418	-0.768948	-0.043646	0.038040	0.636684
8972	-0.022406	0.953066	9.999937	-0.219131	0.006798	0.009761	0.155131	0.380861	-0.780777	-0.769378	-0.040386	0.035278	0.636539
8973	0.198763	1.078892	10.090163	-0.302003	0.062390	-0.027659	0.157527	0.387620	-0.777751	-0.769210	-0.036615	0.030504	0.637216
8974	0.293851	0.343332	10.174335	-0.262751	0.135445	-0.066297	0.159788	0.395311	-0.774344	-0.768801	-0.034368	0.025147	0.638069
8975	0.323896	0.105161	10.144876	-0.450002	0.213831	-0.071045	0.164595	0.405507	-0.769308	-0.768187	-0.030222	0.016124	0.639309
8976	0.042877	0.415645	10.365004	-0.534421	0.266745	-0.051279	0.172161	0.426050	-0.759601	-0.767969	-0.025455	0.005294	0.639960
8977	-1.227694	-0.004086	10.752855	-0.149588	0.215920	0.010703	0.178494	0.435858	-0.751790	-0.768108	-0.025931	0.000097	0.639795
8978	-1.391441	-0.061819	10.143330	-0.016688	0.133841	0.015198	0.184382	0.436333	-0.750822	-0.768310	-0.027402	-0.002029	0.639487
8979	-0.548344	-0.498255	9.341092	-0.175288	0.050531	-0.041709	0.187042	0.439522	-0.746786	-0.767776	-0.025369	-0.005092	0.640196
8980	0.051415	-0.415487	9.280650	-0.278340	0.033093	-0.063411	0.187261	0.446562	-0.744504	-0.767078	-0.021525	-0.009059	0.641129
8981	-0.316821	-0.000964	9.729418	-0.063214	0.009518	-0.050327	0.188265	0.450142	-0.742989	-0.766369	-0.020647	-0.010049	0.641990
8982	-0.249723	0.080908	9.716792	0.206151	-0.017536	-0.026772	0.188029	0.445899	-0.743750	-0.765920	-0.023589	-0.007006	0.642464
8983	-0.362733	0.033424	9.964667	0.264077	-0.044016	-0.028289	0.188053	0.440854	-0.744893	-0.765340	-0.027032	-0.002956	0.643052
8984	0.033701	-0.206092	10.032207	0.194219	-0.041293	-0.024929	0.186545	0.433448	-0.745391	-0.764887	-0.029486	0.000298	0.643489
8985	0.175801	-0.192094	9.822533	0.071863	-0.041457	-0.051382	0.185037	0.428409	-0.747662	-0.764096	-0.029969	0.001840	0.644403
8986	0.164861	0.074217	9.629368	0.142164	-0.063419	-0.098994	0.183290	0.420181	-0.751201	-0.762699	-0.031342	0.004719	0.645977
8987	0.183128	0.277800	9.363599	0.221019	-0.034146	-0.131870	0.181777	0.414889	-0.752205	-0.760760	-0.034165	0.008052	0.648083
8988	0.610581	0.615765	9.470724	0.126853	0.013199	-0.185949	0.180747	0.414385	-0.750803	-0.758225	-0.036310	0.009504	0.650911
8989	0.440856	0.847964	9.945187	0.049844	0.034989	-0.188242	0.179208	0.414665	-0.750918	-0.755661	-0.037402	0.009582	0.653824
8990	-0.424890	1.489016	10.807681	0.097684	0.068021	-0.086607	0.182668	0.413577	-0.749931	-0.754440	-0.039798	0.009902	0.655086
8991	-1.420700	1.574381	11.027582	0.261196	0.082907	0.010133	0.182458	0.402967	-0.751582	-0.754288	-0.044736	0.012172	0.654904
8992	-0.985112	1.693613	10.471729	0.263709	0.026343	0.006560	0.186218	0.392583	-0.752630	-0.754122	-0.049072	0.015367	0.654718
8993	-0.731810	1.115007	9.937989	0.026247	-0.067161	-0.029524	0.185966	0.392446	-0.753388	-0.753602	-0.048561	0.016776	0.655320
8994	-0.980872	0.777985	10.002938	0.053143	-0.106355	0.018669	0.183928	0.390209	-0.754134	-0.753759	-0.047978	0.019225	0.655115
8995	-1.006213	1.027068	9.703800	0.070211	-0.088907	0.035331	0.181372	0.386935	-0.753228	-0.754028	-0.047858	0.021566	0.654742
8996	-0.949209	1.173745	8.952804	-0.078243	-0.069086	-0.039279	0.179327	0.386553	-0.753972	-0.753553	-0.045807	0.021677	0.655430
8997	-0.577218	0.990638	8.648912	-0.196853	-0.082036	-0.078594	0.177510	0.391877	-0.753322	-0.752567	-0.041835	0.020290	0.656872
8998	-0.534013	1.044959	9.034070	-0.158113	-0.111279	-0.085742	0.174387	0.400420	-0.750126	-0.751577	-0.038046	0.019945	0.658245
8999	-0.297500	0.985727	9.160244	-0.166720	-0.113101	-0.089463	0.171294	0.404960	-0.749973	-0.750381	-0.034142	0.019412	0.659837
9000	-0.166788	0.878591	9.407157	-0.127984	-0.114901	-0.094794	0.166917	0.410044	-0.749683	-0.749258	-0.030759	0.019514	0.661275
9001	-0.209302	0.693194	9.377761	-0.085913	-0.105718	-0.092742	0.161641	0.414089	-0.748372	-0.747948	-0.028168	0.019941	0.662860
9002	-0.224473	0.839601	9.293274	-0.091623	-0.048984	-0.065179	0.158553	0.416777	-0.747840	-0.747178	-0.026191	0.019556	0.663819
9003	0.059410	0.982162	10.020308	-0.177558	-0.048989	-0.026857	0.158155	0.419832	-0.747455	-0.746800	-0.022964	0.017965	0.664409
9004	-0.191764	0.072667	10.086810	-0.068628	-0.078134	-0.011460	0.156983	0.423301	-0.746177	-0.746773	-0.020923	0.018349	0.664496
9005	-0.951830	0.244104	10.017323	-0.133841	-0.067285	0.010305	0.154024	0.424934	-0.745140	-0.746846	-0.018103	0.017589	0.664517
9006	-0.502548	0.558486	10.249119	-0.120152	-0.047044	0.036184	0.153095	0.431319	-0.743356	-0.747361	-0.015685	0.016847	0.664019
9007	0.367086	0.143489	10.073818	-0.009524	-0.046808	0.029417	0.152837	0.431062	-0.742847	-0.747648	-0.014985	0.017437	0.663698
9008	0.069141	-0.051808	10.111499	-0.171923	-0.027019	-0.006509	0.151922	0.434264	-0.741571	-0.747611	-0.012072	0.015697	0.663842
9009	-0.498360	-0.326685	10.246346	-0.164614	-0.018015	-0.024954	0.150998	0.438799	-0.739407	-0.747218	-0.009440	0.013754	0.664370
9010	-1.091375	-0.311209	10.193031	-0.158019	0.025843	0.000829	0.151363	0.443041	-0.738648	-0.747230	-0.007434	0.011410	0.664425
9011	-0.671675	-0.390907	9.855037	-0.114017	-0.007897	-0.021944	0.151968	0.449152	-0.736116	-0.746858	-0.005715	0.009924	0.664885
9012	-0.208566	-0.472709	9.579816	-0.091056	-0.076361	-0.033694	0.149778	0.451172	-0.735210	-0.746358	-0.003358	0.009992	0.665462
9013	0.147515	-0.332079	9.700308	0.031135	-0.136388	0.011322	0.146829	0.452128	-0.735567	-0.746382	-0.002068	0.012345	0.665400
9014	0.271092	0.046371	9.865165	0.085809	-0.158156	0.048533	0.142616	0.449775	-0.737182	-0.746929	-0.001244	0.015992	0.664710
9015	0.497223	0.140805	9.916597	0.082709	-0.132426	0.092780	0.140593	0.446587	-0.740336	-0.748022	-0.000734	0.018995	0.663402
9016	0.718928	0.140498	9.697866	0.096619	-0.086671	0.090945	0.136774	0.440924	-0.741322	-0.749137	-0.001008	0.021718	0.662058
9017	0.469305	-0.081326	9.687627	0.138889	-0.031889	0.067080	0.135521	0.436017	-0.743342	-0.749915	-0.002654	0.023980	0.661094
9018	0.232740	-0.012587	9.527987	0.096677	0.039325	0.064900	0.136944	0.433476	-0.744242	-0.750729	-0.004607	0.024814	0.660128
9019	0.323382	0.187176	9.510034	0.093435	0.035589	0.027968	0.139000	0.430417	-0.743119	-0.751016	-0.006473	0.025461	0.659761
9020	0.180304	-0.135175	9.583377	0.181555	0.019106	-0.010313	0.139285	0.425756	-0.745404	-0.750807	-0.009472	0.027710	0.659872
9021	0.332741	0.255229	9.710271	0.137795	-0.004718	-0.023433	0.138300	0.419376	-0.748694	-0.750376	-0.011485	0.029536	0.660252
9022	0.065927	0.631634	10.207450	0.216284	-0.008296	0.000931	0.137822	0.412211	-0.750467	-0.750269	-0.014636	0.032657	0.660164
9023	-0.201727	0.665640	10.459825	0.252537	-0.008170	0.057396	0.138481	0.407698	-0.750728	-0.750845	-0.018294	0.036060	0.659240
9024	-0.415842	1.077913	10.161213	0.064305	0.002500	0.022254	0.138256	0.402116	-0.752883	-0.751055	-0.019293	0.037019	0.658919
9025	-0.096313	1.284313	9.840695	-0.050055	-0.048845	-0.022538	0.137742	0.402387	-0.752879	-0.750645	-0.017976	0.037004	0.659424
9026	-0.163086	1.135219	9.890780	0.019415	-0.114625	-0.036847	0.135568	0.402138	-0.753622	-0.750010	-0.016800	0.039108	0.660055
9027	-0.781600	0.949685	10.156002	0.051344	-0.165713	0.029824	0.129554	0.401136	-0.754589	-0.750155	-0.015474	0.042174	0.659735
9028	-0.602273	1.250336	10.046694	0.069892	-0.125319	0.077840	0.126490	0.399305	-0.755580	-0.750984	-0.014820	0.045141	0.658609
9029	-0.003387	1.494794	9.438921	-0.059374	-0.074310	0.012522	0.122901	0.399739	-0.755932	-0.750998	-0.013113	0.045360	0.658614
9030	0.284550	1.249173	9.190969	-0.127190	-0.079908	-0.025625	0.121089	0.402950	-0.754649	-0.750554	-0.010191	0.045019	0.659195
9031	0.521870	1.024359	9.430026	-0.012273	-0.096216	-0.024078	0.117760	0.403902	-0.755889	-0.750053	-0.008945	0.046198	0.659702
9032	0.711026	0.779285	9.399555	0.023152	-0.072239	0.035149	0.115715	0.403782	-0.756887	-0.750383	-0.008325	0.047735	0.659225
9033	0.394359	0.981353	9.589030	-0.089246	-0.022097	0.056627	0.115068	0.404722	-0.756375	-0.751025	-0.006824	0.046818	0.658577
9034	0.265172	1.283992	9.536869	-0.121316	-0.019309	0.092435	0.114922	0.408178	-0.755232	-0.752174	-0.004679	0.045665	0.657363
9035	0.520857	1.251538	9.745196	-0.072342	-0.030154	0.111166	0.115675	0.410830	-0.754096	-0.753517	-0.003303	0.045115	0.655870
9036	0.567427	1.109045	10.252423	0.008411	-0.099521	0.125529	0.113113	0.410593	-0.754203	-0.755007	-0.002029	0.046875	0.654036
9037	0.248629	0.733016	10.205776	0.061098	-0.139716	0.129556	0.110951	0.407428	-0.755201	-0.756468	-0.001229	0.049731	0.652137
9038	-0.011100	0.594108	9.829412	-0.009020	-0.095951	0.123597	0.108777	0.406522	-0.755438	-0.757917	0.000263	0.051211	0.650338
9039	0.441487	0.686939	9.280547	-0.140042	-0.033983	0.066560	0.109283	0.408371	-0.755441	-0.758649	0.002651	0.049828	0.649586
9040	0.523626	0.661860	9.636155	-0.148251	-0.019489	0.024966	0.105927	0.413715	-0.754525	-0.758877	0.005159	0.048339	0.649418
9041	0.408419	0.565991	9.804133	-0.134300	-0.039564	0.043524	0.105271	0.416383	-0.753378	-0.759294	0.007502	0.047112	0.648996
9042	0.471781	0.419410	9.809869	-0.047380	-0.048643	0.027376	0.104619	0.417991	-0.752232	-0.759532	0.008859	0.047375	0.648682
9043	0.474605	0.332901	9.832682	-0.030655	-0.035847	0.021907	0.103967	0.420648	-0.752099	-0.759685	0.009558	0.047430	0.648489
9044	0.675136	0.237531	9.962813	-0.054480	-0.034172	-0.035424	0.103571	0.422912	-0.751334	-0.759117	0.010776	0.047393	0.649137
9045	0.780890	0.305492	10.079950	-0.013746	-0.034237	-0.081363	0.100882	0.422937	-0.751820	-0.757934	0.011114	0.047663	0.650493
9046	0.511062	0.281056	10.125090	-0.008274	-0.030677	-0.104423	0.098065	0.422306	-0.751798	-0.756476	0.011519	0.048187	0.652142
9047	0.689087	0.348440	10.031697	-0.034594	-0.016051	-0.105497	0.097548	0.422319	-0.751034	-0.754984	0.011916	0.047906	0.653882
9048	0.659841	0.410431	9.888296	-0.074989	0.002195	-0.103887	0.095610	0.426448	-0.750890	-0.753542	0.012902	0.047061	0.655586
9049	0.529600	0.429485	9.908948	-0.006991	0.026070	-0.080513	0.094328	0.426463	-0.750753	-0.752417	0.012355	0.046496	0.656928
9050	0.722684	0.371956	9.854744	0.020856	0.031665	-0.060989	0.097138	0.427108	-0.749381	-0.751584	0.011550	0.046453	0.657899
9051	0.824464	0.246256	9.613935	-0.004917	0.018975	-0.020480	0.096127	0.425907	-0.751401	-0.751239	0.011134	0.046013	0.658330
9052	0.783468	0.258874	9.810526	0.041228	-0.010151	0.014864	0.096887	0.425785	-0.749507	-0.751367	0.010644	0.046848	0.658134
9053	0.839069	0.233281	10.031482	0.086100	0.028456	0.086095	0.096777	0.422069	-0.750394	-0.752452	0.008854	0.047447	0.656877
9054	0.925480	0.300037	9.807629	-0.019378	0.069569	0.114110	0.098841	0.420969	-0.752185	-0.753940	0.008322	0.046269	0.655259
9055	0.819767	0.222389	9.671156	-0.096251	0.048420	0.098988	0.101909	0.421475	-0.751195	-0.755173	0.009049	0.044183	0.653973
9056	0.814768	0.255694	9.565978	-0.036831	0.017440	0.107643	0.103686	0.423594	-0.749181	-0.756520	0.009454	0.043561	0.652449
9057	0.838774	0.280118	9.660143	-0.001904	0.017504	0.118893	0.105746	0.421974	-0.749958	-0.757996	0.009195	0.043184	0.650763
9058	0.866619	0.516591	9.862915	0.012194	0.051279	0.099519	0.105999	0.422110	-0.749326	-0.759267	0.008410	0.042690	0.649323
9059	1.006444	0.506940	9.772886	-0.017143	0.072174	0.052277	0.108944	0.422082	-0.748842	-0.759916	0.007628	0.041321	0.648662
9060	0.978391	0.318945	9.678790	-0.044687	0.057422	0.013408	0.110601	0.424450	-0.748728	-0.760065	0.007554	0.040010	0.648570
9061	0.910901	0.313521	9.538887	-0.041233	0.035497	0.015304	0.112141	0.423770	-0.748740	-0.760199	0.007609	0.038914	0.648479
9062	0.910225	0.457979	9.579306	-0.022147	0.011790	0.029274	0.112643	0.424969	-0.747476	-0.760522	0.007796	0.038586	0.648117
9063	0.944079	0.444386	9.805026	0.014667	0.002693	0.035011	0.113671	0.424295	-0.747485	-0.760895	0.007459	0.038736	0.647675
9064	0.638224	0.406561	10.176035	-0.053587	0.006227	0.044797	0.113797	0.425086	-0.747739	-0.761411	0.008209	0.038084	0.647097
9065	0.655742	0.261579	9.972569	-0.130424	-0.001198	0.026895	0.114041	0.427475	-0.746979	-0.761650	0.010128	0.036419	0.646885
9066	0.785173	0.405397	9.750197	-0.127057	0.002494	0.025061	0.112863	0.432271	-0.745574	-0.761887	0.012031	0.034876	0.646659
9067	0.742061	0.347579	9.748985	-0.063900	0.002528	0.014307	0.112851	0.434924	-0.745193	-0.761975	0.012886	0.034032	0.646583
9068	0.794813	0.405400	9.745488	-0.021956	0.007162	0.018203	0.112446	0.437993	-0.743287	-0.762149	0.013122	0.033778	0.646386
9069	0.770343	0.477022	9.602266	-0.004495	0.009917	0.012747	0.112960	0.437590	-0.743291	-0.762237	0.012978	0.033609	0.646294
9070	0.956295	0.400374	9.588527	0.027019	0.011821	0.018452	0.115276	0.436233	-0.744070	-0.762439	0.012406	0.033917	0.646051
9071	0.851557	0.136743	9.929447	0.072751	0.017320	0.022372	0.114018	0.433306	-0.746723	-0.762676	0.011012	0.034651	0.645758
9072	0.755213	0.122083	9.918742	0.081593	-0.000981	0.015059	0.114032	0.430123	-0.747105	-0.762830	0.009771	0.035860	0.645529
9073	1.085161	0.165030	9.624829	0.030637	0.002712	0.024038	0.114407	0.430795	-0.745713	-0.763068	0.009232	0.036288	0.645233
9074	0.936559	-0.013406	9.582541	0.028919	0.042897	0.022125	0.115960	0.428250	-0.746867	-0.763340	0.008233	0.036146	0.644932
9075	0.984503	0.055119	9.898343	0.023756	0.053839	0.020231	0.118142	0.424668	-0.744985	-0.763563	0.007169	0.035718	0.644704
9076	0.753016	0.084173	10.088587	0.063830	0.039274	0.044439	0.118031	0.420428	-0.745240	-0.764124	0.005700	0.036078	0.644035
9077	0.521084	0.193929	9.963164	-0.040414	0.028160	0.040224	0.119569	0.419359	-0.744492	-0.764577	0.005971	0.035209	0.643542
9078	0.636088	0.333129	9.805392	-0.151685	0.031719	0.037808	0.120956	0.423465	-0.742980	-0.765019	0.007889	0.032910	0.643118
9079	0.548886	0.419123	9.680986	-0.115127	0.039092	0.047205	0.121570	0.427981	-0.740955	-0.765552	0.009164	0.030915	0.642566
9080	0.454693	0.447929	9.709434	-0.057413	0.029016	0.034628	0.122727	0.428600	-0.740339	-0.765955	0.009672	0.029870	0.642127
9081	0.563332	0.409554	9.678710	0.010915	0.017223	0.033153	0.122849	0.430188	-0.740339	-0.766314	0.009278	0.029836	0.641706
9082	0.660037	0.344547	9.604301	0.009293	0.017211	0.022078	0.124766	0.429391	-0.738454	-0.766567	0.008908	0.029831	0.641410
9083	0.737224	0.332709	9.614456	-0.036148	0.024467	0.015379	0.125669	0.428053	-0.738715	-0.766693	0.009137	0.029098	0.641289
