# Supplementary material for: Identification of Haptic Based Guiding Using Hard Reins
Source: PLoS One. 2015 Jul 22;10(7):e0132020. doi: 10.1371/journal.pone.0132020 (PMC4511788; doi:10.1371/journal.pone.0132020)
Supplement: S2 File — (ZIP) [file pone.0132020.s002.zip › MotionData2/Subject11/T10/sync10.txt]

// Start Time: 0
// Sample rate: 25.0Hz
// Scenario: 4.0
// Firmware Version: 2.6.1
Counter	Acc_X	Acc_Y	Acc_Z	Gyr_X	Gyr_Y	Gyr_Z	Mag_X	Mag_Y	Mag_Z	Quat_w	Quat_x	Quat_y	Quat_z
8300	2.391495	-8.741559	3.372862	0.013996	-0.062258	-0.017684	-0.876551	0.791665	-0.684226	0.587093	-0.497793	0.283179	-0.572131
8301	2.430901	-8.791821	3.258941	0.185465	-0.093089	-0.006738	-0.877583	0.790222	-0.685835	0.589562	-0.496825	0.279787	-0.572102
8302	2.575787	-8.971185	3.510195	0.040001	-0.031073	0.024999	-0.876803	0.789534	-0.686390	0.590349	-0.496573	0.279263	-0.571765
8303	2.425901	-8.978751	3.563408	-0.050202	-0.088689	0.022611	-0.876807	0.790585	-0.684519	0.590776	-0.498168	0.278896	-0.570114
8304	2.219787	-8.883011	3.342191	-0.066779	-0.082129	0.038561	-0.878748	0.789338	-0.681779	0.590916	-0.499671	0.279142	-0.568530
8305	2.218683	-8.841784	3.252808	-0.090263	-0.081526	0.042029	-0.878235	0.791037	-0.678843	0.591119	-0.501542	0.279511	-0.566488
8306	2.199595	-8.842120	3.343669	0.041821	-0.033790	-0.009410	-0.877079	0.794384	-0.676914	0.591550	-0.501485	0.278599	-0.566537
8307	2.225021	-8.897474	3.373744	0.041358	0.016188	-0.017053	-0.878757	0.792271	-0.678537	0.591858	-0.501015	0.278041	-0.566905
8308	2.354575	-8.960654	3.339692	-0.026719	-0.009704	0.000225	-0.878367	0.792045	-0.681043	0.591568	-0.501440	0.278294	-0.566708
8309	2.521711	-8.957622	3.349609	-0.056479	-0.038323	-0.002741	-0.880181	0.792233	-0.681541	0.591357	-0.502670	0.278337	-0.565817
8310	2.411587	-8.901373	3.355432	0.001549	-0.063064	0.010565	-0.879015	0.791728	-0.678419	0.591751	-0.503299	0.277755	-0.565131
8311	2.266090	-8.904018	3.295641	-0.028186	-0.031496	0.017780	-0.879405	0.791922	-0.674470	0.592016	-0.504002	0.277763	-0.564223
8312	2.176580	-8.910496	3.295350	-0.035671	-0.084948	0.019203	-0.879668	0.792706	-0.672604	0.592253	-0.505268	0.277429	-0.563004
8313	2.255403	-8.875104	3.162741	-0.004807	-0.079134	0.010481	-0.881095	0.793232	-0.670209	0.592936	-0.506266	0.276539	-0.561825
8314	2.345417	-8.883171	3.230537	-0.010199	-0.003025	0.023307	-0.879933	0.794548	-0.669130	0.593028	-0.506288	0.276925	-0.561518
8315	2.255411	-8.957592	3.411226	0.031279	-0.030042	0.015326	-0.879672	0.794013	-0.669938	0.593860	-0.506275	0.276261	-0.560978
8316	2.173679	-9.012482	3.267153	0.008079	-0.057520	0.003608	-0.880965	0.792921	-0.668644	0.594221	-0.506803	0.275589	-0.560449
8317	2.266608	-8.962276	3.091549	-0.036957	0.016371	-0.015529	-0.880452	0.794536	-0.668074	0.593760	-0.507249	0.275936	-0.560364
8318	2.404454	-8.911212	3.336036	-0.036430	0.032890	0.000454	-0.880581	0.794370	-0.666634	0.593131	-0.507306	0.276810	-0.560547
8319	2.461579	-8.851924	3.387877	-0.023874	-0.038686	0.023005	-0.880455	0.795448	-0.666077	0.593537	-0.507999	0.276739	-0.559523
8320	2.398086	-8.843379	3.282388	0.031046	-0.034677	0.023219	-0.879941	0.796763	-0.664335	0.594219	-0.507884	0.276289	-0.559125
8321	2.283761	-8.937674	3.308469	0.024697	-0.019794	-0.005852	-0.880844	0.795761	-0.667507	0.594691	-0.507946	0.275602	-0.558906
8322	2.211251	-8.951126	3.277469	-0.004354	0.011589	0.009304	-0.880587	0.796296	-0.667230	0.594603	-0.507812	0.275957	-0.558948
8323	2.228604	-8.992084	3.143549	0.000272	0.048860	-0.022268	-0.880843	0.795215	-0.667524	0.594266	-0.507485	0.276198	-0.559483
8324	2.061717	-8.999961	3.181805	-0.013595	0.020009	-0.047215	-0.880844	0.795485	-0.667384	0.593412	-0.507682	0.276174	-0.560222
8325	1.850407	-8.964958	3.232813	-0.015561	0.058673	-0.101743	-0.882135	0.794155	-0.667674	0.591980	-0.507858	0.275920	-0.561701
8326	2.062886	-9.050900	3.230354	-0.017697	0.237078	-0.125405	-0.882649	0.792859	-0.670334	0.589021	-0.506101	0.277692	-0.565512
8327	2.297373	-9.146149	3.233453	-0.050747	0.229078	-0.136217	-0.883162	0.791279	-0.672478	0.585883	-0.504942	0.279504	-0.568904
8328	2.489833	-9.081987	3.209996	-0.084046	0.218246	-0.104608	-0.883544	0.789014	-0.674645	0.582549	-0.504028	0.282013	-0.571892
8329	2.777264	-8.904453	3.289668	-0.222350	0.225470	-0.047602	-0.882378	0.788935	-0.672298	0.578669	-0.504397	0.286608	-0.573220
8330	2.923856	-8.731916	3.235109	-0.239804	0.130394	0.016234	-0.880447	0.792933	-0.669700	0.575566	-0.505555	0.291127	-0.573047
8331	2.691536	-8.556577	2.889759	-0.104024	0.059734	0.042782	-0.880324	0.795367	-0.668706	0.574829	-0.505936	0.293324	-0.572329
8332	2.534024	-8.663783	2.967554	0.191752	-0.027441	0.073248	-0.878509	0.795100	-0.670836	0.577635	-0.503579	0.291669	-0.572430
8333	2.418731	-8.920675	3.194566	0.333852	-0.160900	0.053420	-0.877725	0.793387	-0.674443	0.582698	-0.501363	0.286392	-0.571907
8334	2.225810	-8.980004	3.102463	0.203525	-0.148644	0.016006	-0.879791	0.791356	-0.679341	0.585664	-0.500579	0.282575	-0.571463
8335	1.981422	-9.093633	3.247428	-0.047783	0.828766	0.026831	-0.870719	0.792095	-0.690974	0.580901	-0.491570	0.292945	-0.578875
8336	2.743165	-8.968139	3.597126	-0.061851	-0.149740	0.043331	-0.866567	0.791185	-0.697220	0.581510	-0.493720	0.292477	-0.576667
8337	2.229499	-9.424073	3.000042	-0.505386	-0.265948	-0.013470	-0.869694	0.795325	-0.683664	0.578045	-0.502844	0.294939	-0.570984
8338	2.160691	-8.575854	3.446351	-0.325653	-0.011398	0.038200	-0.869198	0.801926	-0.673879	0.575125	-0.506461	0.299029	-0.568604
8339	2.111052	-8.571939	3.095865	0.320691	-0.242991	0.059982	-0.869715	0.801232	-0.672844	0.580663	-0.505276	0.293062	-0.567134
8340	2.026852	-9.000626	2.877530	0.518411	-0.297460	0.028468	-0.872294	0.797728	-0.678570	0.587851	-0.502421	0.284061	-0.566845
8341	2.149567	-9.275035	3.179355	0.160397	-0.125943	0.017811	-0.875135	0.794512	-0.678507	0.590548	-0.501973	0.280826	-0.566050
8342	2.156420	-9.080723	3.507782	0.013011	-0.116323	0.010320	-0.877207	0.793858	-0.677717	0.591349	-0.503065	0.279491	-0.564905
8343	2.111359	-8.809756	3.225209	0.077638	-0.154904	0.010282	-0.876945	0.792920	-0.678799	0.593286	-0.503941	0.276778	-0.563426
8344	2.307420	-8.791632	3.284029	0.191581	-0.029476	0.011396	-0.877588	0.791319	-0.679892	0.595431	-0.501936	0.274440	-0.564097
8345	2.374956	-9.025822	3.244551	0.069402	0.055558	0.018626	-0.875768	0.789693	-0.682327	0.596205	-0.500490	0.274398	-0.564584
8346	2.280468	-9.199800	3.678529	-0.284575	0.116019	0.005543	-0.876298	0.793635	-0.680885	0.592662	-0.502517	0.279136	-0.564192
8347	2.424836	-8.551628	3.622722	-0.037731	-0.200218	0.006889	-0.877083	0.795141	-0.674133	0.593652	-0.505281	0.277140	-0.561660
8348	2.247317	-8.608302	3.054598	0.460559	0.001830	-0.012303	-0.877587	0.790869	-0.678068	0.598046	-0.499835	0.271922	-0.564415
8349	2.291262	-9.204506	3.231299	0.085072	0.073664	-0.025387	-0.877056	0.787803	-0.688148	0.598381	-0.498232	0.271477	-0.565690
8350	2.399132	-9.095730	3.553843	-0.318925	-0.077289	0.044839	-0.876671	0.788351	-0.682490	0.596019	-0.502660	0.274679	-0.562713
8351	2.413416	-8.614954	3.442366	-0.026028	-0.029332	0.003608	-0.877974	0.790183	-0.677560	0.596131	-0.503389	0.274541	-0.562009
8352	2.302187	-8.879086	3.375973	-0.021923	0.026025	-0.004829	-0.879787	0.789831	-0.678338	0.595591	-0.503362	0.275152	-0.562307
8353	2.346574	-8.917110	3.382434	-0.007919	0.011615	0.007492	-0.878756	0.791734	-0.678947	0.595705	-0.503392	0.275336	-0.562069
8354	2.315433	-8.825461	3.306188	0.088017	0.038590	-0.007944	-0.877979	0.792147	-0.679862	0.596173	-0.501935	0.274821	-0.563127
8355	2.314600	-9.005053	3.442277	0.019609	0.030039	-0.009093	-0.877194	0.789992	-0.682039	0.596276	-0.501520	0.274747	-0.563424
8356	2.305790	-8.939694	3.366914	-0.096658	0.004164	0.026626	-0.877969	0.788871	-0.679964	0.595452	-0.502453	0.276261	-0.562723
8357	2.272961	-8.884479	3.293298	-0.087043	0.014545	0.005511	-0.876944	0.792670	-0.679857	0.594731	-0.503403	0.277350	-0.562101
8358	2.215174	-8.783599	3.276325	0.024765	0.001517	-0.004822	-0.875913	0.794355	-0.676797	0.594805	-0.503099	0.277136	-0.562400
8359	2.248207	-9.086351	3.385505	-0.030027	-0.041292	0.017721	-0.876169	0.793420	-0.677480	0.595106	-0.503928	0.277044	-0.561385
8360	2.291046	-8.794338	3.451997	0.095266	-0.063929	0.005569	-0.876689	0.793675	-0.676153	0.596369	-0.503461	0.275363	-0.561289
8361	2.228798	-8.734811	3.295627	0.259967	-0.004125	0.016208	-0.876414	0.789162	-0.682336	0.599360	-0.500412	0.272437	-0.562257
8362	2.197995	-8.990180	3.436181	0.218396	0.171478	0.019867	-0.875112	0.787641	-0.688963	0.600699	-0.495729	0.272331	-0.565022
8363	2.204167	-9.249714	3.751164	-0.117470	0.055186	0.005695	-0.872260	0.787633	-0.691490	0.599476	-0.496581	0.274263	-0.564638
8364	2.216369	-8.938882	3.441171	-0.177893	-0.080843	0.020540	-0.874081	0.789526	-0.688785	0.598267	-0.499494	0.275594	-0.562699
8365	2.126304	-9.275425	3.481855	-0.626059	0.065770	-0.021446	-0.872543	0.794179	-0.678416	0.591546	-0.506417	0.283083	-0.559892
8366	1.622780	-8.299217	3.634716	0.000846	0.565549	0.044786	-0.457037	0.644787	-0.373178	0.589622	-0.500235	0.289483	-0.564190
8367	1.959621	-9.084232	4.074502	0.414767	0.570660	-0.019358	-0.452359	0.642858	-0.395611	0.590406	-0.489023	0.291214	-0.572251
8368	2.719375	-9.221044	2.905250	-0.282366	0.193294	-0.062107	-0.401783	0.625442	-0.363507	0.585958	-0.490612	0.295965	-0.573025
8369	3.059576	-8.452843	2.712565	-0.381638	0.101079	-0.069299	-0.401278	0.629369	-0.356300	0.580978	-0.494434	0.300702	-0.572344
8370	2.913778	-8.533135	2.833832	-0.359847	0.060711	-0.083601	-0.403102	0.632165	-0.351203	0.576122	-0.498458	0.304656	-0.571671
8371	2.517347	-9.042684	2.965087	-0.481640	0.101018	-0.030576	-0.511410	0.677859	-0.423657	0.570481	-0.503159	0.310849	-0.569873
8372	2.295766	-8.913174	3.428974	-0.112230	0.224949	-0.025940	-0.908791	0.830497	-0.708779	0.565920	-0.501099	0.315956	-0.573416
8373	2.539812	-8.462240	3.004714	0.503759	-0.289812	0.003579	-0.832533	0.801733	-0.652897	0.572955	-0.498807	0.306734	-0.573436
8374	3.105021	-8.898397	4.315192	0.506473	-0.559694	-0.081380	-0.835877	0.793753	-0.659279	0.580567	-0.499957	0.293558	-0.571672
8375	2.267711	-9.345684	3.320679	0.124652	-0.357827	0.034755	-0.842219	0.790684	-0.656153	0.584439	-0.502521	0.288103	-0.568244
8376	1.914620	-8.793917	3.166113	-0.293462	0.547798	-0.057068	-0.888647	0.808945	-0.699700	0.577214	-0.499827	0.297616	-0.573081
8377	2.057006	-8.271969	3.219486	-0.555353	0.392542	-0.051864	-0.883612	0.815374	-0.699031	0.568838	-0.502127	0.307764	-0.574084
8378	2.178642	-8.138684	3.453230	0.083316	0.374549	-0.111900	-0.843031	0.803926	-0.667284	0.566011	-0.497548	0.309989	-0.579641
8379	1.772442	-8.204233	4.062123	0.786577	0.470201	-0.144369	-0.839378	0.798015	-0.687729	0.569339	-0.484094	0.304493	-0.590585
8380	1.461483	-9.044672	4.619622	0.772024	0.552914	-0.258726	-0.836481	0.785009	-0.713901	0.570253	-0.470281	0.299119	-0.603469
8381	1.617297	-9.823318	4.546049	0.407114	0.672519	-0.186610	-0.855642	0.784393	-0.759133	0.567961	-0.458613	0.299897	-0.614131
8382	2.506586	-9.739334	3.595684	-0.354300	0.648469	-0.120370	-0.850451	0.782998	-0.769213	0.559147	-0.455322	0.310555	-0.619349
8383	2.934556	-8.993807	3.434740	-0.476874	0.334377	0.099903	-0.823892	0.782744	-0.753765	0.554131	-0.455942	0.320899	-0.618126
8384	2.475277	-8.502156	3.797159	-0.056679	-0.153318	0.117622	-0.818595	0.788052	-0.752083	0.555961	-0.457698	0.321021	-0.615114
8385	1.627204	-8.265151	3.716414	0.103385	-0.148726	0.056446	-0.819889	0.787227	-0.750519	0.558758	-0.458090	0.318411	-0.613642
8386	1.253733	-8.417492	4.168141	0.026482	-0.187036	-0.003196	-0.834685	0.795788	-0.752055	0.560075	-0.460106	0.316005	-0.612175
8387	1.648064	-8.852021	4.313463	0.055897	-0.212756	-0.030747	-0.837532	0.794169	-0.750104	0.561783	-0.462311	0.312469	-0.610763
8388	2.017751	-8.791915	4.382105	-0.098705	-0.011159	-0.037100	-0.829093	0.788374	-0.749854	0.560506	-0.463836	0.313176	-0.610417
8389	1.870155	-8.415980	4.514315	-0.510654	-0.012615	-0.047228	-0.829884	0.792323	-0.742370	0.555492	-0.469995	0.318624	-0.607464
8390	1.865518	-8.061735	4.516314	-0.572116	-0.068242	-0.047790	-0.831981	0.798915	-0.729536	0.549982	-0.477512	0.324301	-0.603598
8391	1.949925	-7.526263	4.707380	-0.405922	-0.179759	-0.226612	-0.845998	0.805593	-0.720898	0.544790	-0.485553	0.324829	-0.601604
8392	1.963885	-8.006554	4.559825	-0.163296	-0.143005	-0.407716	-0.857401	0.804544	-0.711349	0.539319	-0.491772	0.321176	-0.603441
8393	3.405724	-9.490025	3.739302	0.574612	0.542999	-0.281014	-0.855685	0.793675	-0.709607	0.538301	-0.480703	0.317045	-0.615337
8394	4.500637	-10.409510	2.492383	0.544270	0.519995	-0.223079	-0.852274	0.782135	-0.734689	0.537515	-0.469888	0.313692	-0.626004
8395	4.220692	-10.465555	2.481812	0.208768	-0.386965	-0.084881	-0.856139	0.775019	-0.742482	0.541017	-0.473070	0.305818	-0.624484
8396	3.376130	-9.830413	2.958870	-0.044745	-1.067524	-0.013852	-0.870513	0.771941	-0.743204	0.546900	-0.486945	0.294562	-0.614018
8397	2.905251	-9.047775	3.020341	-0.074988	-0.879033	-0.096659	-0.884901	0.771462	-0.725595	0.550232	-0.499161	0.284596	-0.605878
8398	2.049001	-8.849807	2.405411	0.025478	-0.769670	-0.029144	-0.893845	0.770947	-0.711856	0.554484	-0.508381	0.275463	-0.598512
8399	1.201029	-8.811855	1.866540	-0.137856	-0.546767	-0.005046	-0.903960	0.771965	-0.698318	0.556169	-0.516551	0.270784	-0.592053
8400	1.305398	-8.436204	1.999263	-0.258702	-0.028523	-0.041050	-0.907465	0.772895	-0.687483	0.553052	-0.519984	0.273200	-0.590856
8401	2.586406	-8.422601	2.666538	-0.058656	0.151566	0.011708	-0.907077	0.773445	-0.687995	0.551941	-0.518864	0.275556	-0.591786
8402	3.743578	-8.721946	2.802958	0.207042	0.049628	-0.014878	-0.906037	0.772565	-0.692499	0.553516	-0.516065	0.273605	-0.593664
8403	3.795166	-8.985533	2.897973	0.351464	-0.109674	0.076497	-0.904991	0.770199	-0.697705	0.558796	-0.513169	0.268831	-0.593409
8404	2.817417	-8.830985	2.659859	0.039271	-0.396327	0.125174	-0.906286	0.769518	-0.696530	0.562647	-0.516730	0.265343	-0.588227
8405	2.248522	-8.472818	2.752965	-0.262207	0.048176	0.169698	-0.906758	0.773942	-0.691381	0.561830	-0.518328	0.270577	-0.585210
8406	2.915472	-8.035935	3.436714	-0.283916	0.370956	0.091947	-0.901195	0.777694	-0.693690	0.557747	-0.516617	0.279176	-0.586589
8407	3.789531	-7.855026	3.645053	-0.126562	0.280969	0.012093	-0.896927	0.780935	-0.696264	0.555162	-0.514778	0.283730	-0.588469
8408	4.189031	-7.981271	3.537939	0.263921	0.260434	0.113892	-0.890971	0.783499	-0.700847	0.557649	-0.508129	0.284751	-0.591396
8409	3.800415	-8.449456	3.337033	0.475110	0.050266	0.090333	-0.886423	0.781085	-0.713580	0.563361	-0.501854	0.280336	-0.593447
8410	3.379192	-8.442520	3.482884	0.183841	0.002885	0.036160	-0.883820	0.778524	-0.723933	0.565612	-0.499589	0.278546	-0.594059
8411	3.234418	-7.683054	3.862558	-0.389759	0.114635	0.031531	-0.885239	0.775926	-0.722422	0.561550	-0.502609	0.284475	-0.592554
8412	3.125843	-7.811213	3.961264	-0.187553	0.329257	-0.021247	-0.881629	0.781915	-0.718862	0.557555	-0.500980	0.290146	-0.594950
8413	2.594781	-9.519628	4.520964	0.912701	0.342307	-0.102412	-0.877467	0.778558	-0.731883	0.563526	-0.487362	0.281701	-0.604617
8414	1.060898	-10.197927	3.968859	0.845938	0.316363	-0.231484	-0.876111	0.760965	-0.759237	0.567129	-0.475297	0.272689	-0.614897
8415	0.015073	-10.192682	3.479513	-0.312425	0.617061	-0.206429	-0.874535	0.755469	-0.771770	0.558409	-0.472384	0.281362	-0.621183
8416	1.008894	-9.485406	3.509480	-0.776245	1.118423	-0.142154	-0.862885	0.761737	-0.782737	0.542718	-0.467794	0.302094	-0.628780
8417	2.328136	-10.038999	4.261619	0.055670	0.870935	-0.200647	-0.852264	0.764966	-0.791160	0.535622	-0.457401	0.308826	-0.639156
8418	2.392877	-9.426261	4.083313	0.646595	0.655438	-0.056987	-0.842780	0.759268	-0.808648	0.536564	-0.442378	0.307062	-0.649703
8419	2.583072	-9.100098	3.463420	-0.264531	0.653049	0.159351	-0.832402	0.757685	-0.821684	0.532474	-0.435751	0.318802	-0.651888
8420	1.857016	-8.229916	3.059180	-0.706071	0.437242	0.176169	-0.819866	0.769635	-0.818695	0.525512	-0.436308	0.334294	-0.649400
8421	1.689300	-7.473251	3.828014	-0.462472	-0.157555	0.079402	-0.818201	0.775777	-0.813925	0.523789	-0.442705	0.339249	-0.643870
8422	1.763243	-7.908677	4.545873	0.439229	-0.347452	0.013809	-0.823132	0.777443	-0.810141	0.530164	-0.442490	0.330052	-0.643579
8423	1.561219	-8.528819	4.166541	0.908630	-0.119352	-0.098111	-0.825832	0.770505	-0.814923	0.537908	-0.434970	0.316090	-0.649263
8424	1.643087	-8.799184	3.834190	0.310770	-0.061935	-0.143821	-0.829678	0.757137	-0.824358	0.539155	-0.433400	0.310083	-0.652169
8425	1.638701	-8.672963	4.776428	-0.318838	-0.080022	-0.130025	-0.833697	0.757337	-0.823125	0.535459	-0.438665	0.312190	-0.650688
8426	1.516758	-8.078107	5.208579	-0.488363	-0.215419	-0.177403	-0.844439	0.751941	-0.821596	0.530228	-0.447857	0.314607	-0.647538
8427	1.616470	-8.018081	4.941664	-0.262134	-0.258206	-0.095650	-0.852747	0.755127	-0.809059	0.528572	-0.454497	0.314348	-0.644383
8428	1.980703	-8.069726	4.878628	0.145441	-0.245064	-0.055465	-0.855881	0.761773	-0.797523	0.530815	-0.456562	0.309286	-0.643528
8429	2.670122	-7.654353	4.870174	0.212411	-0.304056	0.053825	-0.858985	0.759349	-0.795987	0.535645	-0.457769	0.303722	-0.641315
8430	3.072281	-8.113007	5.039982	-0.190177	-0.712327	-0.040299	-0.867540	0.758509	-0.786462	0.537779	-0.469251	0.298023	-0.633861
8431	2.502652	-8.992206	4.762023	-0.275322	-0.952919	-0.193999	-0.887743	0.751096	-0.770707	0.538640	-0.485226	0.289261	-0.625100
8432	3.420990	-9.339732	3.380237	0.305742	0.115717	0.009004	-0.893963	0.749832	-0.762928	0.541153	-0.480534	0.286672	-0.627741
8433	4.443961	-10.961943	1.763410	0.540381	-0.056110	0.062450	-0.893961	0.749432	-0.763335	0.547693	-0.474971	0.279737	-0.629430
8434	5.129438	-11.352315	2.321612	0.712940	-0.861011	0.097477	-0.900679	0.742591	-0.768463	0.560430	-0.477427	0.262125	-0.623917
8435	2.869732	-9.014890	2.715950	-0.111178	-1.681873	0.143076	-0.918821	0.738999	-0.748410	0.569842	-0.498693	0.245751	-0.605137
8436	0.770965	-8.091963	2.177755	-0.786769	-1.298570	0.370170	-0.929738	0.745954	-0.718391	0.572661	-0.521402	0.243961	-0.583680
8437	-0.008240	-7.941100	1.880786	-0.479090	-0.211560	0.093588	-0.932892	0.758025	-0.692765	0.570015	-0.528888	0.248100	-0.577760
8438	1.680064	-8.031808	1.978985	0.340999	0.201667	-0.080150	-0.940559	0.763228	-0.679384	0.571704	-0.523122	0.245578	-0.582400
8439	4.208948	-8.752762	2.670831	0.980017	0.094331	0.099209	-0.938583	0.754273	-0.696495	0.582773	-0.510273	0.236250	-0.586671
8440	4.983326	-9.114749	3.941446	0.576877	-0.004145	0.279250	-0.934540	0.748062	-0.716170	0.591904	-0.502303	0.232250	-0.586004
8441	3.875219	-8.309763	3.357526	-0.294169	-0.275492	0.092886	-0.927137	0.744111	-0.730297	0.591480	-0.508666	0.233301	-0.580501
8442	2.529320	-7.744512	2.676674	-0.396957	-0.239607	0.040921	-0.929233	0.750414	-0.716682	0.589031	-0.516003	0.235446	-0.575629
8443	2.028024	-7.743808	3.510764	0.111745	-0.012936	0.036984	-0.934053	0.756825	-0.699093	0.590867	-0.514745	0.234352	-0.575320
8444	1.763590	-7.564133	3.763598	0.498886	0.373749	0.064587	-0.930405	0.751836	-0.711896	0.594957	-0.504274	0.233650	-0.580639
8445	1.332246	-7.494253	4.170966	0.090187	0.953344	0.000790	-0.920810	0.752611	-0.731810	0.591559	-0.492055	0.243920	-0.590291
8446	2.351162	-8.553165	5.593913	0.242920	1.378949	-0.255257	-0.903670	0.745466	-0.765713	0.584018	-0.474039	0.254691	-0.607736
8447	2.885107	-10.543257	5.601237	1.125622	1.100044	-0.395762	-0.891682	0.727870	-0.803693	0.584244	-0.449271	0.250000	-0.627944
8448	1.433866	-10.914459	3.239708	0.466456	0.764972	-0.093690	-0.884243	0.712765	-0.826179	0.583380	-0.434704	0.252125	-0.638070
8449	1.274563	-10.863985	2.979358	-1.083801	0.944410	-0.042552	-0.869238	0.723932	-0.833485	0.568692	-0.435347	0.276656	-0.640721
8450	1.661095	-9.420121	4.080070	-0.812956	0.434134	-0.237867	-0.862026	0.738895	-0.825482	0.556144	-0.440370	0.289796	-0.642493
8451	1.577937	-8.014081	3.506214	-0.554922	0.241597	-0.094211	-0.862557	0.743145	-0.825606	0.548894	-0.443968	0.298973	-0.642046
8452	0.754007	-7.878640	2.757984	-0.153239	0.368171	-0.080456	-0.859978	0.747399	-0.822876	0.544390	-0.441499	0.304158	-0.645140
8453	0.643901	-8.555239	3.510519	0.347017	0.350611	-0.349493	-0.859199	0.747018	-0.824998	0.541091	-0.435282	0.300686	-0.653711
8454	0.202790	-9.327590	4.710845	0.320741	0.196939	-0.472462	-0.863947	0.731771	-0.835007	0.536622	-0.432174	0.294368	-0.662276
8455	0.056940	-9.555945	4.647931	-0.274606	0.411952	-0.382734	-0.868595	0.726227	-0.839067	0.527096	-0.431796	0.299514	-0.667842
8456	0.544767	-9.124903	3.810172	-0.724428	0.820849	-0.316211	-0.865471	0.722635	-0.846568	0.511710	-0.430385	0.314914	-0.673610
8457	0.433940	-8.129414	4.155418	-0.724551	0.541175	-0.295924	-0.862131	0.732458	-0.843148	0.498421	-0.432166	0.328119	-0.676126
8458	0.040711	-7.874376	4.759886	-0.053850	0.170979	-0.269606	-0.863319	0.738849	-0.834399	0.493341	-0.432290	0.328096	-0.679774
8459	0.535285	-8.387197	4.699513	0.614204	0.263729	-0.195393	-0.866917	0.729319	-0.844636	0.494710	-0.423659	0.321206	-0.687460
8460	1.338558	-9.052071	5.535327	0.349253	0.017150	-0.091881	-0.866351	0.714260	-0.856144	0.496449	-0.420692	0.315665	-0.690588
8461	1.211080	-10.918253	5.547898	0.434276	-0.570418	-0.105878	-0.880318	0.703635	-0.855792	0.502723	-0.424582	0.303703	-0.689031
8462	1.979874	-9.899587	5.332781	0.064640	0.519571	0.276349	-0.879007	0.699063	-0.860415	0.504051	-0.415212	0.310237	-0.690858
8463	3.626344	-9.782302	5.772249	-0.394451	0.550116	0.147420	-0.866205	0.709522	-0.864435	0.499864	-0.410343	0.323020	-0.690951
8464	5.954583	-8.905517	2.886766	-0.688875	0.453397	-0.029648	-0.859756	0.720160	-0.863913	0.490968	-0.411243	0.336662	-0.690282
8465	5.460428	-8.456228	-1.155349	-1.448457	0.361828	0.100183	-0.854381	0.741958	-0.848060	0.478142	-0.419596	0.361343	-0.681726
8466	3.145447	-8.645946	1.828836	-0.613902	-0.798670	-0.220681	-0.852630	0.760730	-0.821492	0.475826	-0.437993	0.360030	-0.672406
8467	2.455177	-8.250388	5.154441	0.198149	-1.139784	-0.097375	-0.879962	0.753233	-0.800932	0.484682	-0.452018	0.345980	-0.664124
8468	2.208162	-8.138628	2.823807	-0.168806	-0.211575	0.063117	-0.892417	0.755569	-0.782859	0.485617	-0.456151	0.346626	-0.660267
8469	3.011676	-7.668160	-0.598707	-0.759442	0.806062	0.056169	-0.888171	0.765494	-0.778789	0.474026	-0.452470	0.365313	-0.661148
8470	3.687729	-7.247967	1.327170	-0.862133	-0.034543	0.040532	-0.879656	0.777936	-0.769304	0.467111	-0.460860	0.376594	-0.653905
8471	1.821631	-7.364271	1.925352	-0.117702	-1.052926	0.160522	-0.886673	0.782380	-0.753196	0.476215	-0.474542	0.370047	-0.641167
8472	-0.717769	-8.162744	1.348119	0.744574	-0.397201	0.142387	-0.893655	0.776158	-0.748978	0.488155	-0.471544	0.357905	-0.641291
8473	-0.986185	-9.410116	2.066411	1.000521	0.595455	0.033820	-0.892336	0.769550	-0.760362	0.493977	-0.453796	0.351640	-0.652997
8474	0.098363	-12.322181	1.828059	1.112033	0.995526	0.146244	-0.876592	0.752824	-0.798225	0.498930	-0.428719	0.348008	-0.667951
8475	1.127642	-13.157619	3.341083	0.023189	0.855014	0.282271	-0.855569	0.746618	-0.822950	0.497220	-0.415034	0.359290	-0.671885
8476	4.960259	-11.427899	5.041082	-0.778615	1.258659	0.237181	-0.824735	0.753213	-0.843315	0.484861	-0.404114	0.383946	-0.673934
8477	8.131087	-8.793034	4.661259	-0.508538	0.164520	0.575022	-0.805848	0.765685	-0.845634	0.487371	-0.402565	0.397410	-0.665189
8478	6.977744	-8.503367	4.142405	-0.667799	-1.353357	0.343161	-0.805150	0.789575	-0.814692	0.497260	-0.424271	0.395552	-0.645186
8479	4.198159	-5.944549	7.017009	-0.861304	-1.125264	0.542483	-0.818691	0.806702	-0.778680	0.505719	-0.443161	0.399987	-0.622790
8480	3.017812	-8.157584	5.921811	0.943374	-1.364324	0.466538	-0.821307	0.812600	-0.758637	0.530654	-0.446715	0.378237	-0.613017
8481	3.239176	-10.246050	1.456342	3.342926	-2.167326	0.603449	-0.843496	0.780252	-0.786974	0.582493	-0.432180	0.318600	-0.610259
8482	3.260041	-8.944405	5.542926	0.689527	-2.282236	1.255529	-0.862107	0.763072	-0.794391	0.617564	-0.443464	0.293882	-0.579299
8483	1.449997	-7.258923	6.119613	-1.260003	-2.574824	1.343338	-0.868404	0.783946	-0.749808	0.635864	-0.480290	0.287917	-0.531132
8484	0.246915	-5.815114	4.045594	-0.929759	-2.210910	0.973875	-0.874743	0.816244	-0.678209	0.649287	-0.509403	0.278497	-0.491299
8485	-0.222710	-6.192604	3.314509	0.751201	-2.120437	0.189494	-0.885401	0.822335	-0.640341	0.670042	-0.519052	0.245200	-0.470643
8486	1.085341	-7.865111	4.962720	2.157131	-2.481860	0.117070	-0.905754	0.820837	-0.613894	0.704311	-0.511902	0.192273	-0.452696
8487	1.724704	-8.812135	5.047231	1.879993	-2.437677	0.393981	-0.922032	0.802919	-0.615057	0.735223	-0.505060	0.144596	-0.428314
8488	1.606059	-8.925918	5.116642	0.623474	-2.500785	0.861765	-0.930417	0.788151	-0.606100	0.755131	-0.514143	0.110816	-0.391349
8489	3.203936	-9.469594	5.939822	-0.739506	-2.000666	1.030086	-0.925038	0.804709	-0.557317	0.759312	-0.538082	0.096780	-0.352911
8490	3.519252	-9.478263	7.535404	-0.755427	-2.742551	0.682159	-0.918376	0.823560	-0.490093	0.760106	-0.566683	0.067455	-0.310740
8491	2.460786	-8.046592	3.615361	0.112758	-3.250709	0.308816	-0.915335	0.837447	-0.404860	0.766225	-0.583402	0.020668	-0.268540
8492	2.727516	-8.988551	0.810301	1.725579	-1.588154	-0.000783	-0.911457	0.838542	-0.384252	0.786197	-0.564909	-0.013114	-0.250199
8493	4.502421	-10.499691	2.481242	1.431048	-0.481749	-0.037430	-0.917771	0.829164	-0.410869	0.801742	-0.544584	-0.028433	-0.244602
8494	4.481162	-10.276712	3.294692	-0.182362	-1.403728	0.093040	-0.916736	0.828699	-0.403279	0.799132	-0.554243	-0.049232	-0.227551
8495	3.490182	-8.387341	1.387457	-1.229992	-1.377346	0.102486	-0.917529	0.828085	-0.350235	0.784026	-0.580011	-0.064687	-0.211440
8496	3.602599	-6.904915	1.086140	-1.019034	-0.723700	0.133773	-0.910286	0.829729	-0.320850	0.771666	-0.599052	-0.070492	-0.201740
8497	3.532612	-7.109928	2.178063	0.200888	-0.677563	0.088383	-0.907187	0.831071	-0.298255	0.773305	-0.598922	-0.080934	-0.191680
8498	3.222644	-7.846053	2.174105	1.308467	-0.834176	0.039676	-0.903560	0.830351	-0.287944	0.787388	-0.581714	-0.098416	-0.178728
8499	3.218860	-8.486897	1.531490	0.927031	-0.662946	0.067025	-0.900715	0.834481	-0.304525	0.796776	-0.569680	-0.111608	-0.167799
8500	3.934357	-9.301443	2.011994	0.319165	-0.112511	0.110057	-0.897741	0.837858	-0.311939	0.800511	-0.565235	-0.113384	-0.163812
8501	4.490099	-9.184465	3.050897	-0.238113	-0.134934	0.109783	-0.894246	0.841934	-0.332862	0.797696	-0.569986	-0.113795	-0.160774
8502	3.694828	-8.626195	2.541002	-0.109737	-0.296081	0.195958	-0.888551	0.843065	-0.321860	0.796421	-0.573117	-0.116256	-0.154063
8503	3.283020	-8.226001	2.015185	0.178192	-0.012256	0.249156	-0.884283	0.844015	-0.301261	0.798998	-0.571174	-0.114418	-0.149233
8504	3.293437	-8.264644	2.001358	0.274741	0.187037	0.241009	-0.878206	0.849769	-0.308110	0.803223	-0.566811	-0.109530	-0.146836
8505	3.730472	-8.489655	2.415931	0.325182	0.289266	0.188679	-0.873031	0.854592	-0.321282	0.807851	-0.561453	-0.103987	-0.146063
8506	4.062022	-9.066091	2.497829	0.261082	0.166372	0.175264	-0.867332	0.858860	-0.346952	0.811619	-0.557127	-0.100249	-0.144342
8507	3.505810	-9.144154	2.322530	0.105236	0.184433	0.252819	-0.862672	0.861663	-0.354796	0.813627	-0.555764	-0.095061	-0.141781
8508	3.002724	-8.910566	2.526727	-0.151277	0.387628	0.288774	-0.857112	0.865540	-0.350404	0.813455	-0.557676	-0.085245	-0.141499
8509	3.196731	-9.047729	3.255646	-0.151133	0.611656	0.219428	-0.850645	0.870687	-0.354912	0.813104	-0.559135	-0.072740	-0.144702
8510	3.498792	-9.051905	3.751044	0.041772	0.402838	0.101920	-0.846242	0.872789	-0.361725	0.814421	-0.557447	-0.065281	-0.147343
8511	3.058474	-8.754126	3.523524	-0.094084	0.199738	-0.002269	-0.845214	0.876570	-0.366872	0.813378	-0.558767	-0.062120	-0.149456
8512	2.532829	-8.317140	3.239394	-0.271607	0.267144	0.086118	-0.843922	0.877584	-0.364622	0.810918	-0.562500	-0.056155	-0.151169
8513	2.211975	-8.240429	3.387798	-0.068204	0.403258	0.008123	-0.843536	0.878484	-0.362497	0.810379	-0.562742	-0.049651	-0.155378
8514	2.183110	-8.585472	4.342465	0.341775	0.397386	-0.080807	-0.843401	0.877936	-0.374860	0.814319	-0.555885	-0.045267	-0.160709
8515	2.100403	-8.756819	4.687747	0.138272	0.229260	-0.039184	-0.845339	0.877146	-0.386550	0.815764	-0.553144	-0.042723	-0.163508
8516	1.852408	-9.062328	4.013453	-0.169289	0.147210	0.008034	-0.845342	0.878221	-0.385729	0.814042	-0.555452	-0.039803	-0.164998
8517	1.730829	-9.307241	3.859965	0.113371	0.041609	-0.012049	-0.845342	0.878206	-0.385073	0.815152	-0.553728	-0.039904	-0.165288
8518	2.035894	-9.088161	3.648685	0.141833	0.091239	0.076695	-0.843266	0.877562	-0.388925	0.817039	-0.551200	-0.038122	-0.164842
8519	1.805809	-9.029194	4.043057	0.000024	0.005542	0.113756	-0.841458	0.880134	-0.389653	0.817289	-0.551524	-0.037019	-0.162753
8520	1.476259	-8.957546	3.707538	0.223322	0.026939	0.114671	-0.839387	0.881390	-0.392920	0.820137	-0.547890	-0.036146	-0.160889
8521	1.667602	-8.658037	3.282803	0.081030	0.117611	0.067020	-0.837321	0.884970	-0.402418	0.821200	-0.546489	-0.033950	-0.160709
8522	2.041733	-8.636639	3.746530	0.001064	-0.136992	-0.018057	-0.837580	0.884805	-0.400844	0.821074	-0.546918	-0.036557	-0.159317
8523	2.808540	-8.744022	4.228086	0.248444	-0.436948	-0.169670	-0.840040	0.883398	-0.396527	0.822772	-0.544317	-0.046586	-0.156827
8524	4.157729	-9.272756	5.414116	-0.216148	-0.604788	-0.296275	-0.847161	0.880144	-0.390507	0.818871	-0.549455	-0.059294	-0.155027
8525	3.125171	-8.825727	3.477981	-0.581801	-0.892373	-0.230049	-0.854930	0.874556	-0.364855	0.810400	-0.561551	-0.074863	-0.149361
8526	1.717704	-8.130733	0.999058	-0.900348	0.351041	-0.074226	-0.856226	0.871663	-0.337879	0.800469	-0.574893	-0.067534	-0.155517
8527	1.305782	-8.744695	3.236260	-0.198553	1.038156	-0.221397	-0.864511	0.868148	-0.337370	0.798582	-0.574671	-0.053031	-0.170903
8528	3.231455	-9.372169	4.529758	0.227741	-0.023158	-0.333368	-0.869430	0.866468	-0.342882	0.799995	-0.570778	-0.058067	-0.175636
8529	3.962106	-9.344698	1.320117	-0.285481	0.475685	-0.296507	-0.879136	0.861790	-0.343969	0.796037	-0.573568	-0.053072	-0.185818
8530	3.694906	-9.048596	1.432415	-0.763954	0.760765	-0.123745	-0.883794	0.858820	-0.340858	0.787447	-0.582671	-0.039662	-0.197101
8531	2.577378	-8.224178	2.590321	-0.756880	0.139513	-0.096571	-0.888973	0.856087	-0.335632	0.778081	-0.594220	-0.035862	-0.200517
8532	2.074386	-7.306227	2.543903	-0.406980	0.428077	-0.141294	-0.892074	0.851547	-0.324970	0.772957	-0.598726	-0.029406	-0.207845
8533	3.126225	-7.612381	2.270456	0.287471	1.061901	-0.220144	-0.896085	0.849655	-0.328004	0.775755	-0.589902	-0.017083	-0.223446
8534	4.547072	-8.819434	2.684113	0.735693	1.132088	-0.276911	-0.901254	0.848828	-0.365530	0.783284	-0.573159	-0.006134	-0.240660
8535	4.883747	-9.211362	2.485631	0.200629	0.778379	-0.286210	-0.908878	0.844441	-0.394078	0.784013	-0.566500	0.001442	-0.253770
8536	4.254685	-9.159775	1.541871	-0.329715	0.743538	-0.211906	-0.912623	0.841990	-0.415255	0.779108	-0.567869	0.012217	-0.265266
8537	3.575067	-8.924442	2.626209	-0.516541	0.895303	-0.336947	-0.918314	0.838546	-0.420551	0.770836	-0.571531	0.024645	-0.280280
8538	3.801339	-9.310888	4.325386	-0.306555	0.899002	-0.520227	-0.923222	0.832914	-0.420409	0.763834	-0.571392	0.034130	-0.298167
8539	2.979528	-8.279856	3.767795	-0.312546	0.714204	-0.530118	-0.933560	0.823525	-0.430172	0.756304	-0.572529	0.040383	-0.313980
8540	0.827592	-8.726610	3.825471	-0.817109	0.770346	-0.461893	-0.942354	0.816561	-0.427663	0.743254	-0.580313	0.051724	-0.328839
8541	0.694417	-8.569071	5.605938	-0.294045	1.148598	-0.473685	-0.955881	0.806892	-0.438907	0.735235	-0.577673	0.064875	-0.348591
8542	1.809207	-9.145920	5.143947	0.236650	1.177715	-0.388941	-0.960650	0.800611	-0.465056	0.733457	-0.566354	0.076039	-0.368106
8543	2.336299	-9.607364	3.430957	0.304252	1.365298	-0.186014	-0.959076	0.797551	-0.494986	0.733173	-0.552086	0.091404	-0.386397
8544	1.914766	-9.532444	3.908375	-0.706351	1.573917	-0.051622	-0.952199	0.798668	-0.521429	0.721505	-0.550053	0.119478	-0.403234
8545	1.193999	-9.098962	3.955188	-0.799587	1.529168	-0.073279	-0.944308	0.805593	-0.533518	0.708098	-0.549263	0.146894	-0.418723
8546	1.829588	-8.221056	3.631163	-0.333367	1.086810	-0.288763	-0.940409	0.804733	-0.554079	0.698397	-0.545536	0.162131	-0.433989
8547	2.266546	-7.967974	3.972342	-0.245292	0.897030	-0.420660	-0.940912	0.800808	-0.567593	0.689113	-0.542548	0.171966	-0.448545
8548	2.186231	-8.280053	4.186405	-0.159385	1.008839	-0.382518	-0.943491	0.796891	-0.573203	0.680080	-0.536831	0.183360	-0.464416
8549	1.730546	-9.128040	4.130692	0.120911	1.195613	-0.362626	-0.942170	0.791093	-0.596516	0.673551	-0.525327	0.194364	-0.482269
8550	1.736904	-9.244362	4.641931	-0.244300	1.252005	-0.394362	-0.939292	0.785043	-0.622350	0.661664	-0.517762	0.209772	-0.500119
8551	2.365277	-8.172382	4.792697	-1.209590	1.182502	-0.356468	-0.937474	0.785269	-0.634316	0.640415	-0.523158	0.233510	-0.511515
8552	3.042552	-7.473335	4.264345	-1.128072	1.325261	-0.419118	-0.934903	0.792220	-0.629925	0.617425	-0.525551	0.257783	-0.525482
8553	3.363126	-7.224797	4.546640	-0.149043	0.970478	-0.477638	-0.930617	0.790333	-0.635418	0.605913	-0.519524	0.265992	-0.540568
8554	3.227965	-7.935962	4.052129	0.317436	0.505588	-0.432223	-0.935121	0.780546	-0.651697	0.601746	-0.512473	0.264200	-0.552696
8555	3.321933	-8.235251	3.532664	-0.070125	0.489662	-0.208980	-0.937296	0.772431	-0.665586	0.596315	-0.508970	0.268389	-0.559754
8556	3.214222	-7.688718	3.563741	-0.739077	0.403191	-0.248762	-0.937427	0.773157	-0.667401	0.583786	-0.514582	0.278865	-0.562702
8557	4.056492	-8.561569	4.693501	-0.705610	0.483838	-0.547136	-0.942229	0.774044	-0.659438	0.567778	-0.520300	0.286373	-0.570005
8558	4.017697	-11.193275	2.637804	0.796630	0.188649	-0.324895	-0.945058	0.766515	-0.662137	0.571260	-0.510956	0.275959	-0.580028
8559	3.437501	-11.878577	1.773292	0.930926	-0.005485	-0.125738	-0.949283	0.751333	-0.688045	0.579410	-0.501060	0.263413	-0.586375
8560	2.999231	-11.075796	3.082150	-0.496220	-0.251188	0.190051	-0.947727	0.751032	-0.688334	0.577907	-0.508751	0.268238	-0.579002
8561	2.066135	-8.860032	2.387074	-0.798785	-0.609791	0.132125	-0.951128	0.759095	-0.666503	0.574610	-0.524337	0.271441	-0.566757
8562	0.606406	-7.381853	2.114565	-0.214889	-0.670323	-0.243667	-0.960220	0.762287	-0.641082	0.573094	-0.535674	0.263671	-0.561332
8563	1.296024	-8.611882	2.515590	0.271935	-0.530649	-0.114934	-0.969299	0.762318	-0.627187	0.577649	-0.539155	0.253088	-0.558194
8564	2.376456	-9.398061	2.126317	0.091241	0.060013	-0.186179	-0.973828	0.759105	-0.625660	0.575959	-0.538289	0.251035	-0.561691
8565	2.486204	-8.840314	2.043658	0.174005	0.082387	0.088243	-0.973302	0.757002	-0.629935	0.578573	-0.535010	0.250833	-0.562228
8566	3.010404	-8.784625	2.680182	0.246258	-0.324402	0.241332	-0.974060	0.751482	-0.639030	0.585040	-0.534410	0.247349	-0.557631
8567	2.943925	-8.615951	2.640774	0.247015	-0.549601	0.071927	-0.975358	0.751388	-0.633502	0.591314	-0.537363	0.238774	-0.551884
8568	2.762556	-8.774577	2.511271	0.277750	-0.598723	0.126571	-0.976152	0.755524	-0.622068	0.598277	-0.539991	0.230190	-0.545424
8569	2.650518	-8.946466	2.771433	0.353054	-0.315953	0.186992	-0.976669	0.754629	-0.618150	0.605701	-0.538442	0.224447	-0.541139
8570	2.628904	-8.954056	3.550515	0.232358	-0.140766	0.253142	-0.974345	0.758178	-0.620298	0.611187	-0.535899	0.223312	-0.537954
8571	2.846176	-8.952566	3.316525	0.117591	-0.165240	0.233134	-0.974470	0.756559	-0.621135	0.615841	-0.535285	0.222409	-0.533614
8572	3.212047	-8.868291	3.096095	-0.037030	-0.099914	0.271888	-0.969430	0.761878	-0.619581	0.618314	-0.535442	0.224944	-0.529518
8573	3.276599	-8.702088	3.106447	-0.093386	-0.157653	0.214739	-0.963758	0.772026	-0.614600	0.620434	-0.537400	0.226148	-0.524518
8574	2.648633	-8.563016	3.062070	0.043004	-0.142766	0.233077	-0.959623	0.776360	-0.610833	0.623570	-0.537170	0.226842	-0.520721
8575	2.254102	-8.458534	3.070836	0.139885	-0.002396	0.269724	-0.956525	0.780815	-0.611517	0.628034	-0.534315	0.228123	-0.517727
8576	2.716999	-8.576328	3.146086	0.211389	0.272015	0.200879	-0.951087	0.783828	-0.617264	0.630755	-0.527794	0.231845	-0.519452
8577	3.436548	-8.878732	3.541034	0.148001	0.276408	0.147509	-0.943698	0.785275	-0.628335	0.632698	-0.522463	0.235186	-0.520974
8578	3.686780	-9.277061	3.546901	0.055603	0.159102	0.149966	-0.937358	0.790360	-0.635998	0.633682	-0.519246	0.238576	-0.521453
8579	3.018119	-9.177485	4.175377	-0.082988	-0.022652	0.116670	-0.932700	0.793427	-0.637268	0.634277	-0.520087	0.240154	-0.519161
8580	1.984055	-8.735145	4.034435	0.044147	-0.131480	-0.079681	-0.934646	0.793377	-0.633044	0.634094	-0.521107	0.237633	-0.519522
8581	0.782668	-7.980381	3.515412	-0.145304	0.053081	-0.096531	-0.938407	0.793331	-0.627224	0.631490	-0.522916	0.238626	-0.520420
8582	0.729086	-8.146423	3.144428	0.105367	0.437194	-0.011924	-0.935815	0.793870	-0.629469	0.630067	-0.516975	0.243190	-0.525937
8583	1.613667	-9.659280	3.657044	0.976474	0.531099	-0.093608	-0.931132	0.791185	-0.654825	0.636637	-0.499447	0.238460	-0.537013
8584	1.860284	-10.348812	4.514472	0.665229	0.204873	-0.022454	-0.927980	0.780391	-0.682649	0.641651	-0.488733	0.233964	-0.542849
8585	1.346449	-9.736930	3.704780	-0.471551	0.077849	0.265021	-0.925140	0.784437	-0.683080	0.639722	-0.492698	0.242583	-0.537734
8586	1.447682	-8.395531	2.807384	-0.795940	0.236709	0.273805	-0.915066	0.796934	-0.677550	0.633288	-0.498831	0.257079	-0.532939
8587	1.675179	-7.932657	3.354729	-0.288735	0.014714	0.077627	-0.912767	0.807580	-0.666998	0.631356	-0.501958	0.261062	-0.530353
8588	1.596181	-8.368442	3.971642	0.588301	-0.131594	-0.033700	-0.911737	0.809341	-0.661175	0.637435	-0.496046	0.252888	-0.532599
8589	1.390660	-9.245866	3.928638	0.878381	-0.157289	-0.047018	-0.913906	0.799070	-0.676445	0.646563	-0.486689	0.240980	-0.535742
8590	1.454350	-9.501949	4.067285	0.359290	-0.151687	-0.019442	-0.916344	0.791567	-0.686897	0.650508	-0.483768	0.234988	-0.536273
8591	1.622741	-8.940692	4.164475	-0.374856	-0.026574	-0.007745	-0.920225	0.789431	-0.691386	0.647129	-0.488955	0.238565	-0.534073
8592	1.840657	-8.194094	4.237723	-0.545816	0.053429	-0.064431	-0.919467	0.794745	-0.679145	0.640781	-0.495755	0.244439	-0.532800
8593	1.835750	-8.058268	4.308742	-0.062901	-0.110204	-0.113478	-0.921306	0.801612	-0.666563	0.639727	-0.498262	0.242543	-0.532594
8594	2.003325	-8.346475	4.152418	0.456277	-0.128133	-0.145581	-0.923885	0.797085	-0.669302	0.643315	-0.494515	0.234553	-0.535336
8595	2.457454	-8.745946	4.275245	0.209280	-0.233252	-0.148882	-0.929955	0.789920	-0.672872	0.645115	-0.494970	0.227787	-0.535672
8596	2.664554	-8.936349	4.210841	-0.184903	-0.346341	-0.168560	-0.938626	0.784248	-0.667172	0.643041	-0.501870	0.223584	-0.533512
8597	2.453635	-8.522717	4.475586	-0.472726	-0.431793	-0.191204	-0.946153	0.784849	-0.649731	0.638376	-0.513327	0.221069	-0.529245
8598	2.521686	-7.948745	4.333771	-0.430184	-0.276365	-0.241388	-0.953297	0.787265	-0.628296	0.632613	-0.522840	0.219554	-0.527480
8599	3.297823	-8.225971	3.628113	-0.088841	-0.046639	-0.208931	-0.958874	0.787190	-0.619304	0.629926	-0.525321	0.217615	-0.529032
8600	3.809644	-9.556485	2.330304	0.480992	-0.252717	-0.346405	-0.965210	0.781566	-0.618095	0.632333	-0.523444	0.205694	-0.532776
8601	2.343704	-11.238315	1.612180	0.843273	-0.755572	-0.243757	-0.976578	0.768213	-0.620748	0.641687	-0.521748	0.184502	-0.531015
8602	1.268526	-11.068388	2.841298	-0.003423	-0.408906	0.044216	-0.986153	0.761492	-0.616121	0.643587	-0.526015	0.179735	-0.526117
8603	1.792262	-9.301738	3.397523	-1.159694	0.151246	0.298588	-0.982815	0.770936	-0.601678	0.634001	-0.538186	0.197034	-0.519208
8604	2.630779	-7.830521	2.035665	-1.397593	0.389366	0.081669	-0.978197	0.785060	-0.577778	0.618021	-0.551368	0.217250	-0.516571
8605	3.313001	-7.854681	0.807831	-0.421401	0.299785	0.011543	-0.974987	0.794448	-0.566882	0.612318	-0.553536	0.225491	-0.517512
8606	3.456012	-9.601759	2.069526	0.677242	-0.290110	0.152677	-0.969693	0.801874	-0.568155	0.622670	-0.547556	0.216558	-0.515333
8607	2.242419	-10.380919	2.572404	0.506589	-0.492810	0.342093	-0.968137	0.801930	-0.572242	0.633942	-0.544935	0.209010	-0.507424
8608	1.290020	-9.650798	1.724302	-0.286187	0.286245	0.240470	-0.964382	0.804126	-0.576419	0.632103	-0.544703	0.218080	-0.506148
8609	1.370979	-8.319345	2.015143	-1.250234	0.422947	0.064962	-0.959225	0.812506	-0.565183	0.617222	-0.555923	0.236866	-0.503866
8610	2.572798	-7.841282	2.019529	-1.248660	0.826417	0.040742	-0.955240	0.821842	-0.546547	0.599651	-0.562636	0.259911	-0.506267
8611	4.147635	-8.380645	1.710942	-0.000423	0.893585	0.020016	-0.945154	0.830932	-0.547559	0.595216	-0.553618	0.270916	-0.515587
8612	3.550754	-8.954609	0.869143	0.946796	0.487923	0.206222	-0.936063	0.828682	-0.578468	0.605116	-0.536133	0.269123	-0.523421
8613	2.226077	-9.502796	1.410186	0.474364	0.201649	0.256254	-0.930469	0.824882	-0.603737	0.611815	-0.527159	0.269418	-0.524596
8614	1.956029	-9.143617	1.786631	-0.469418	0.810566	0.046816	-0.922960	0.828828	-0.610528	0.602981	-0.524128	0.284617	-0.529809
8615	3.206067	-10.004348	1.699116	-0.482608	1.210566	-0.130371	-0.912851	0.830994	-0.619769	0.589460	-0.518042	0.302937	-0.540739
8616	4.355840	-10.512525	2.007742	-0.162140	1.005288	-0.237892	-0.903382	0.831057	-0.638263	0.579098	-0.510486	0.313924	-0.552722
8617	4.363838	-9.769626	3.094910	-0.334123	0.599386	-0.276451	-0.901685	0.828277	-0.650190	0.568753	-0.509854	0.321669	-0.559552
8618	3.054326	-8.235291	3.180334	-0.597178	0.394909	-0.405669	-0.903364	0.825934	-0.647617	0.555629	-0.514848	0.328574	-0.564134
8619	1.915114	-7.743727	4.575919	-0.534580	0.538063	-0.673120	-0.907890	0.821583	-0.644024	0.538864	-0.519423	0.333472	-0.573256
8620	0.901406	-8.317894	4.460113	0.255059	0.359835	-0.749335	-0.918868	0.808333	-0.651670	0.530542	-0.517540	0.326534	-0.586561
8621	1.225446	-9.486881	2.257722	0.419268	1.145923	-0.483841	-0.924653	0.794191	-0.673587	0.521606	-0.502938	0.328574	-0.605822
8622	0.984098	-10.379427	3.048769	0.016971	1.502889	-0.387267	-0.914115	0.785442	-0.708655	0.506982	-0.486901	0.339993	-0.624742
8623	1.009202	-9.374009	5.072996	-0.277288	1.101805	-0.229949	-0.901654	0.782710	-0.733574	0.493935	-0.477588	0.352268	-0.635489
8624	0.649054	-8.332202	4.245525	-0.718645	0.883675	-0.118626	-0.891821	0.789998	-0.739368	0.479155	-0.474160	0.368964	-0.639882
8625	0.732727	-8.493436	2.872822	-0.074050	1.051742	-0.295861	-0.883267	0.791771	-0.747815	0.467024	-0.463596	0.377115	-0.651729
8626	1.451120	-8.914734	3.684945	0.665284	1.268261	-0.310882	-0.870660	0.783819	-0.777759	0.459363	-0.443024	0.377273	-0.671104
8627	1.999180	-9.822105	4.259677	0.320503	1.250431	-0.209621	-0.856231	0.774089	-0.809486	0.450070	-0.424800	0.382502	-0.686057
8628	2.380666	-9.577390	3.860439	-0.220858	0.899458	-0.151763	-0.842727	0.769236	-0.832251	0.439064	-0.415518	0.392330	-0.693286
8629	2.731326	-8.741053	3.573709	-0.608998	0.601266	-0.162066	-0.833159	0.777823	-0.834717	0.427239	-0.413819	0.404657	-0.694603
8630	2.306244	-7.913958	3.075548	-0.642549	0.417516	-0.150898	-0.830074	0.786093	-0.828715	0.416282	-0.414636	0.415932	-0.694108
8631	2.119762	-8.176950	3.735990	0.168459	0.446682	-0.118074	-0.822703	0.792124	-0.824669	0.412576	-0.408072	0.416296	-0.699969
8632	2.413191	-8.804975	4.462035	0.703112	0.339865	-0.072933	-0.818647	0.781530	-0.843960	0.414313	-0.398040	0.408679	-0.709148
8633	2.216111	-9.090130	3.928722	0.069477	0.274089	-0.147767	-0.816017	0.770487	-0.860096	0.410798	-0.394839	0.408722	-0.712947
8634	1.881197	-8.800110	4.041396	-0.755818	0.535095	-0.270629	-0.813968	0.778885	-0.858806	0.396245	-0.395423	0.421843	-0.713217
8635	1.993145	-8.239820	4.671093	-0.811578	0.467375	-0.354404	-0.811410	0.789515	-0.847732	0.381055	-0.398131	0.434150	-0.712603
8636	2.428289	-7.974689	4.513991	-0.400513	0.531809	-0.301528	-0.809096	0.795646	-0.843101	0.368675	-0.396053	0.441616	-0.715679
8637	2.912437	-8.162544	3.971965	-0.025064	0.689245	-0.211021	-0.802347	0.793743	-0.850330	0.359639	-0.388216	0.445184	-0.722329
8638	3.314393	-8.279030	3.937046	-0.122520	0.451007	-0.209398	-0.798328	0.794680	-0.859671	0.351424	-0.384318	0.448681	-0.726283
8639	3.503066	-8.685712	4.342964	-0.289183	0.077713	-0.235329	-0.799116	0.797922	-0.857197	0.345359	-0.387366	0.451362	-0.725911
8640	3.705072	-9.189420	2.988506	-0.111260	0.107256	-0.147934	-0.801586	0.799810	-0.853564	0.341197	-0.387813	0.452692	-0.726812
8641	3.756361	-9.960429	1.318603	0.319874	0.141769	-0.103864	-0.797284	0.792847	-0.864338	0.341108	-0.384615	0.447951	-0.731475
8642	2.987490	-10.362575	2.335226	0.374342	-0.384857	-0.147570	-0.801407	0.785167	-0.871230	0.344725	-0.388695	0.438994	-0.733052
8643	2.543524	-10.977303	2.860473	0.329943	-0.623517	-0.076631	-0.812285	0.780967	-0.868086	0.351829	-0.396326	0.429030	-0.731488
8644	2.459555	-10.551784	1.973929	0.102338	-0.321925	-0.126669	-0.821605	0.775949	-0.866561	0.352027	-0.400545	0.425108	-0.731385
8645	2.086184	-8.876728	1.726043	-0.583239	-0.307989	-0.134016	-0.827450	0.778913	-0.858784	0.348208	-0.410402	0.430262	-0.724704
8646	2.013805	-7.798062	1.730126	-0.936194	-0.328759	-0.133516	-0.836304	0.789509	-0.834711	0.340254	-0.422098	0.441043	-0.715221
8647	2.725045	-7.991448	1.717307	-0.183008	-0.247363	-0.217421	-0.842812	0.796985	-0.820219	0.338002	-0.428934	0.440070	-0.712817
8648	2.888946	-8.883984	1.950459	0.769530	-0.459350	-0.199882	-0.849800	0.792580	-0.817913	0.345514	-0.431855	0.424390	-0.716948
8649	2.647223	-9.303308	2.543005	0.533166	-0.497058	-0.050515	-0.860130	0.779162	-0.824783	0.353813	-0.435819	0.412796	-0.717271
8650	2.694981	-8.858367	2.064638	-0.160062	-0.159650	0.018411	-0.863359	0.774799	-0.821993	0.353725	-0.438960	0.414326	-0.714511
8651	3.180945	-8.461255	1.956229	-0.439497	-0.067736	-0.017361	-0.863748	0.774654	-0.821205	0.350402	-0.443311	0.419953	-0.710164
8652	3.224908	-8.487160	1.904831	0.013199	-0.268365	-0.019001	-0.866872	0.778093	-0.812919	0.352362	-0.447129	0.417844	-0.708042
8653	3.427574	-8.626630	2.292319	0.433906	-0.217309	0.074542	-0.866880	0.780760	-0.809946	0.359324	-0.446662	0.410809	-0.708954
8654	3.417899	-9.083045	2.483167	0.485096	-0.246876	0.208909	-0.866607	0.776800	-0.816509	0.368561	-0.444927	0.404076	-0.709172
8655	3.316794	-9.191715	2.002002	0.187375	-0.106863	0.161170	-0.862451	0.774631	-0.821483	0.373591	-0.443923	0.402063	-0.708313
8656	3.207660	-8.819949	2.012695	-0.349189	-0.023218	0.046869	-0.860374	0.773943	-0.823367	0.371260	-0.446464	0.407326	-0.704926
8657	3.321009	-8.245096	2.411307	-0.258021	0.071776	0.084835	-0.858063	0.780734	-0.817665	0.369769	-0.446856	0.412252	-0.702595
8658	3.615210	-8.196006	3.055264	0.231942	0.074463	0.001435	-0.853026	0.786832	-0.814247	0.371221	-0.444092	0.409607	-0.705124
8659	4.059101	-8.986350	3.604259	0.528904	0.163524	-0.117376	-0.848848	0.778108	-0.825600	0.373091	-0.438985	0.402233	-0.711550
8660	3.531382	-9.248322	3.618923	0.523032	-0.017727	-0.197995	-0.848165	0.767465	-0.839337	0.374887	-0.436886	0.392987	-0.717043
8661	2.114458	-8.791160	2.780288	-0.333073	-0.121768	-0.170974	-0.854230	0.758715	-0.845321	0.370677	-0.442631	0.395295	-0.714435
8662	1.559766	-8.675023	2.779240	-0.629999	0.557311	-0.121471	-0.849333	0.768003	-0.837731	0.358727	-0.440172	0.407442	-0.715231
8663	1.887850	-8.363197	3.537764	-0.138549	0.821687	-0.215591	-0.839114	0.775561	-0.837610	0.347945	-0.431211	0.413365	-0.722579
8664	2.305736	-8.911301	4.286277	0.236536	0.669860	-0.202212	-0.828727	0.771561	-0.852563	0.341439	-0.421522	0.412884	-0.731619
8665	2.471177	-9.556371	3.502090	0.489792	0.740451	-0.166478	-0.819232	0.763060	-0.873163	0.337274	-0.408701	0.409324	-0.742741
8666	2.743078	-9.706844	2.729472	0.059471	0.949220	-0.055132	-0.798847	0.754645	-0.896248	0.329055	-0.394596	0.414374	-0.751206
8667	2.926707	-9.722792	4.005828	-0.386116	0.643789	-0.007277	-0.784087	0.761885	-0.904857	0.320853	-0.387526	0.424367	-0.752854
8668	3.065210	-8.822270	4.453290	-0.362960	0.449212	0.032139	-0.773482	0.770362	-0.903399	0.314597	-0.382781	0.433009	-0.753001
8669	3.094804	-8.045234	3.389503	-0.371429	0.355955	0.132288	-0.762485	0.777769	-0.903423	0.310972	-0.378631	0.441851	-0.751467
8670	2.993038	-8.192796	2.453793	0.115889	-0.167894	0.195937	-0.759128	0.782000	-0.900439	0.316181	-0.378676	0.440616	-0.749995
8671	2.461099	-8.784778	3.649974	0.489663	-0.287455	0.196457	-0.755231	0.779840	-0.905541	0.325667	-0.378172	0.432922	-0.750670
8672	2.236833	-8.881017	4.139548	0.271789	-0.630071	0.206000	-0.762217	0.775105	-0.906793	0.336213	-0.384064	0.426286	-0.746817
8673	2.461097	-8.821206	3.419230	-0.017034	-0.416688	0.107408	-0.765322	0.772974	-0.906168	0.341558	-0.389486	0.424550	-0.742560
8674	2.849289	-8.544734	3.809272	-0.116281	-0.665599	0.037324	-0.774666	0.775736	-0.898095	0.346802	-0.399835	0.422020	-0.736043
8675	2.406089	-8.504203	4.113021	-0.066661	-0.883583	0.095407	-0.786608	0.779547	-0.885363	0.355413	-0.412425	0.417535	-0.727496
8676	1.626389	-8.702832	3.753698	0.250317	-0.786908	0.175007	-0.800624	0.783392	-0.872082	0.366594	-0.420638	0.409684	-0.721686
8677	1.659728	-8.580818	4.340973	0.245351	-0.458151	0.147009	-0.809299	0.779754	-0.871835	0.374896	-0.424139	0.403970	-0.718587
8678	2.202491	-8.085579	4.426082	-0.291431	-0.375523	0.039624	-0.813185	0.778564	-0.869727	0.376100	-0.431469	0.405635	-0.712632
8679	3.240582	-8.003716	3.783506	-0.433098	0.018326	-0.113231	-0.817620	0.786474	-0.858397	0.370981	-0.435259	0.410877	-0.710002
8680	4.485396	-8.801495	3.206847	0.397051	0.091906	-0.213821	-0.819682	0.782751	-0.860985	0.370737	-0.432841	0.404011	-0.715526
8681	4.418047	-10.235229	1.203960	1.211875	-0.631974	-0.074241	-0.825260	0.767498	-0.875343	0.385456	-0.433303	0.381100	-0.720024
8682	4.049582	-10.899491	2.309446	1.062588	-0.582319	0.131681	-0.835437	0.746451	-0.889811	0.400959	-0.432461	0.362315	-0.721760
8683	3.130369	-10.020482	3.704049	0.059780	-1.202291	0.229907	-0.850447	0.736324	-0.892585	0.413690	-0.447531	0.353630	-0.709593
8684	2.190647	-8.673747	2.327078	-0.997062	-0.977965	0.214067	-0.867616	0.751037	-0.860796	0.414543	-0.468006	0.361491	-0.691700
8685	1.516205	-7.545502	0.719247	-0.758402	-0.116813	0.057795	-0.875203	0.770850	-0.834474	0.409378	-0.475431	0.371543	-0.684347
8686	2.218877	-7.357885	1.932988	0.010072	-0.234295	-0.030915	-0.878085	0.779027	-0.818159	0.410849	-0.478854	0.369184	-0.682353
8687	3.379113	-8.283231	2.918888	0.797866	-0.128078	-0.026237	-0.881944	0.769296	-0.825382	0.419364	-0.474163	0.356980	-0.686927
8688	4.321028	-9.261122	3.484577	1.025026	0.038293	0.157481	-0.879296	0.752729	-0.845241	0.430954	-0.463905	0.344616	-0.693045
8689	4.259353	-9.485625	2.483296	0.267133	-0.200145	0.190757	-0.875381	0.745811	-0.857719	0.437740	-0.463076	0.340949	-0.691157
8690	3.265821	-8.761021	2.384784	-0.489787	-0.191509	0.227528	-0.876701	0.752637	-0.849871	0.437618	-0.468480	0.348152	-0.683965
8691	2.989836	-8.198069	2.935181	-0.553037	0.023690	0.204861	-0.871808	0.764063	-0.846154	0.435335	-0.471580	0.357830	-0.678272
8692	2.936850	-7.915041	3.287575	0.080154	0.069323	0.158506	-0.866384	0.771267	-0.843625	0.437753	-0.468854	0.358857	-0.678063
8693	2.774196	-8.041780	3.148780	0.707483	0.119711	0.132549	-0.861456	0.770399	-0.840292	0.445574	-0.460062	0.351509	-0.682824
8694	2.752949	-8.071290	3.138725	0.431207	0.359023	0.140293	-0.852868	0.762137	-0.858514	0.448948	-0.450373	0.350072	-0.687793
8695	2.888142	-8.403665	3.956353	-0.039196	0.593373	0.067787	-0.839117	0.761128	-0.869999	0.445636	-0.442078	0.356501	-0.692013
8696	2.920795	-9.029109	4.975187	0.136704	0.592580	0.017051	-0.827941	0.755592	-0.896573	0.442841	-0.432566	0.360011	-0.697976
8697	1.948532	-9.449680	4.378203	0.510959	0.391932	0.057854	-0.818059	0.747813	-0.913218	0.445531	-0.422094	0.356795	-0.704298
8698	0.724828	-9.802024	3.609354	0.262469	0.367521	0.128831	-0.807814	0.748787	-0.924338	0.446990	-0.413733	0.357400	-0.708019
8699	0.972724	-9.909129	3.947450	0.001246	0.871271	0.056030	-0.792638	0.748055	-0.937407	0.441875	-0.400841	0.365669	-0.714394
8700	1.670690	-9.119802	4.403289	-0.283488	0.816637	0.157144	-0.771513	0.752875	-0.948005	0.435895	-0.390568	0.378082	-0.717291
8701	1.891799	-8.630466	3.862524	-0.350978	0.487795	0.200744	-0.758045	0.758925	-0.950858	0.432701	-0.384987	0.389015	-0.716395
8702	1.780613	-8.404354	3.838156	0.159702	0.514541	0.156560	-0.746514	0.762349	-0.956661	0.432250	-0.375093	0.392295	-0.720118
8703	1.580741	-8.563288	3.984829	0.249103	0.291532	0.072357	-0.734845	0.763333	-0.963462	0.433249	-0.368065	0.391868	-0.723369
8704	1.329175	-8.606698	3.835459	0.042381	0.050977	0.020722	-0.733544	0.762631	-0.970068	0.433591	-0.366913	0.391766	-0.723804
8705	1.446864	-9.102041	4.218211	-0.021815	0.088298	0.072022	-0.731077	0.761783	-0.971304	0.434173	-0.365156	0.393501	-0.723403
8706	1.526268	-9.190392	4.255004	0.014766	0.059156	0.112603	-0.729374	0.756407	-0.977141	0.435570	-0.363398	0.394541	-0.722882
8707	1.096627	-8.933671	4.081062	-0.086647	-0.144151	0.100463	-0.730681	0.759976	-0.976489	0.437928	-0.365328	0.395404	-0.720007
8708	0.579024	-8.581429	4.274294	-0.173552	-0.274609	0.095914	-0.733428	0.767455	-0.972020	0.440345	-0.370156	0.396099	-0.715672
8709	0.379553	-8.509791	4.469776	-0.042991	-0.285006	0.057394	-0.739280	0.772920	-0.966003	0.443537	-0.373984	0.394785	-0.712430
8710	0.217058	-8.534604	4.258024	0.159048	-0.195393	-0.010316	-0.747705	0.771711	-0.964632	0.446274	-0.375560	0.390606	-0.712195
8711	0.056322	-8.581182	4.465211	0.008268	-0.250278	-0.035862	-0.757286	0.766523	-0.961402	0.448260	-0.379088	0.388182	-0.710401
8712	0.303268	-8.586420	4.378975	-0.269989	-0.322751	-0.076150	-0.767929	0.769460	-0.953702	0.447786	-0.386803	0.388430	-0.706395
8713	0.631559	-8.371726	4.589569	-0.403824	-0.501463	-0.084871	-0.778458	0.776777	-0.940217	0.447854	-0.397835	0.389175	-0.699783
8714	0.344994	-7.978913	4.551344	-0.257474	-0.562525	-0.082987	-0.793261	0.782334	-0.923192	0.449163	-0.408761	0.386944	-0.693860
8715	0.235232	-7.990563	5.010103	-0.033349	-0.600255	0.009432	-0.808827	0.783534	-0.912338	0.454232	-0.416902	0.382285	-0.688276
8716	1.544713	-8.369562	6.073468	0.263187	-0.807531	0.155495	-0.828538	0.783173	-0.900829	0.464849	-0.424507	0.372459	-0.681897
8717	3.271740	-8.614998	5.180159	0.373582	-0.936803	0.246611	-0.846676	0.777098	-0.892143	0.478852	-0.431456	0.360775	-0.674083
8718	3.569848	-9.119499	2.798692	0.294688	-0.654018	0.359579	-0.855878	0.775500	-0.890907	0.491067	-0.434930	0.353483	-0.666887
8719	4.257475	-9.946656	3.579243	0.010510	-0.295042	0.345820	-0.857705	0.778809	-0.884214	0.498343	-0.435977	0.353464	-0.660789
8720	5.564360	-10.592605	5.202837	0.788896	-0.593818	0.258526	-0.859771	0.775867	-0.885071	0.512889	-0.434167	0.339190	-0.658327
8721	6.134159	-10.485350	3.727510	0.987417	-1.664170	0.391890	-0.880607	0.762029	-0.881064	0.537850	-0.442774	0.312115	-0.645951
8722	4.204940	-8.938289	0.985500	-0.062567	-2.004017	0.429285	-0.909526	0.760446	-0.854512	0.555032	-0.466386	0.294793	-0.622511
8723	2.151658	-7.936755	1.540634	-0.896562	-1.724177	0.365202	-0.933054	0.776010	-0.811590	0.561205	-0.495231	0.289827	-0.596486
8724	1.419418	-8.119738	3.266633	-0.460650	-1.665659	0.089470	-0.956189	0.789039	-0.759554	0.567163	-0.519550	0.277227	-0.575795
8725	1.398441	-8.154172	2.544314	0.642557	-0.916600	0.161399	-0.973695	0.786701	-0.735125	0.580920	-0.521713	0.260921	-0.567686
8726	2.255941	-9.007545	1.715547	0.881380	0.003752	0.347372	-0.972277	0.789878	-0.738064	0.594032	-0.509617	0.254447	-0.568043
8727	3.157263	-9.170729	2.244970	0.134355	-0.293047	0.159922	-0.968642	0.789311	-0.746925	0.598938	-0.510509	0.250957	-0.563626
8728	3.425912	-8.471702	2.738855	-0.499442	-0.722520	0.089665	-0.975898	0.786814	-0.737987	0.598491	-0.524200	0.248699	-0.552423
8729	3.518318	-8.028342	2.579520	-0.278285	-0.305766	0.103599	-0.980333	0.793446	-0.718287	0.598414	-0.530417	0.249043	-0.546385
8730	3.006194	-8.270566	3.054146	0.440578	-0.182133	0.166873	-0.980082	0.796292	-0.717413	0.605863	-0.526354	0.243733	-0.544496
8731	2.734945	-8.833729	2.595253	0.707161	-0.321245	0.273002	-0.983977	0.797633	-0.712334	0.617939	-0.519941	0.234821	-0.540992
8732	2.994114	-8.945515	2.637737	0.209337	0.010596	0.167421	-0.980990	0.796762	-0.719227	0.621918	-0.516515	0.234365	-0.539911
8733	3.482820	-8.591974	3.121727	-0.191555	0.068661	0.021413	-0.976572	0.794873	-0.730897	0.619983	-0.518160	0.237317	-0.539270
8734	3.450278	-8.643518	3.231814	0.123180	-0.066919	0.074584	-0.976446	0.795654	-0.729297	0.622420	-0.517062	0.235878	-0.538146
8735	3.042516	-8.808639	3.485260	0.316171	-0.007352	0.103951	-0.976576	0.796593	-0.734521	0.626945	-0.512839	0.233233	-0.538088
8736	2.871680	-8.734068	3.561275	0.064759	0.154574	-0.058439	-0.977104	0.799284	-0.732067	0.626255	-0.510680	0.233857	-0.540668
8737	3.371659	-8.957938	3.968147	-0.114183	0.309814	-0.139452	-0.975802	0.798280	-0.737368	0.622219	-0.509549	0.237294	-0.544880
8738	2.665050	-8.429662	2.960654	-0.209613	0.061295	0.023254	-0.974753	0.795028	-0.745889	0.620030	-0.511418	0.240569	-0.544188
8739	0.803300	-8.582332	3.174214	-0.272171	-0.177793	0.101506	-0.974128	0.802186	-0.736476	0.619313	-0.516364	0.242158	-0.539611
8740	0.420813	-9.991907	4.337833	1.047595	0.201323	-0.252520	-0.977862	0.794272	-0.745615	0.626304	-0.502375	0.230645	-0.549696
8741	2.144759	-10.649783	5.233125	0.761745	0.849332	-0.086972	-0.974049	0.779904	-0.779476	0.629109	-0.483824	0.231856	-0.562476
8742	2.554788	-10.006776	2.579321	-0.870333	0.729833	0.014950	-0.962131	0.784957	-0.791276	0.617292	-0.486415	0.250897	-0.565157
8743	2.238054	-8.245741	2.397497	-1.139629	0.694949	0.182742	-0.949854	0.799068	-0.792813	0.604722	-0.491663	0.273944	-0.563502
8744	2.366215	-7.578242	4.234922	-0.433610	0.122764	0.194457	-0.942125	0.815511	-0.783979	0.601931	-0.494460	0.282219	-0.559948
8745	2.466125	-7.549777	3.831083	0.501170	-0.251378	0.039383	-0.940049	0.815352	-0.785058	0.608874	-0.491092	0.273817	-0.559576
8746	1.983282	-8.750253	2.922906	0.817160	-0.221437	0.012452	-0.943942	0.815775	-0.781717	0.618190	-0.483533	0.262020	-0.561590
8747	1.488132	-10.159486	3.702847	0.362941	-0.187835	0.043218	-0.947810	0.809528	-0.791984	0.623310	-0.481025	0.255926	-0.560894
8748	1.275416	-9.913271	4.642605	-0.392735	-0.092028	0.045896	-0.950891	0.799955	-0.800919	0.620525	-0.486758	0.259568	-0.557350
8749	1.999038	-8.526497	4.721725	-0.820482	0.080298	-0.019099	-0.950666	0.810335	-0.788511	0.612020	-0.496143	0.269406	-0.553799
8750	2.701746	-7.494560	3.609282	-0.646826	0.146317	-0.039520	-0.950056	0.821689	-0.771085	0.604356	-0.502658	0.277906	-0.552139
8751	2.605707	-7.566703	3.428802	-0.060345	-0.080996	-0.067398	-0.948677	0.835438	-0.751490	0.603638	-0.504730	0.276785	-0.551597
8752	2.194520	-8.678320	4.290894	0.594768	-0.358750	-0.045787	-0.954880	0.828501	-0.752951	0.611118	-0.501772	0.265349	-0.551679
8753	1.996538	-9.210907	4.977081	0.457172	-0.390628	0.045571	-0.961840	0.815689	-0.766015	0.618447	-0.500237	0.255825	-0.549399
8754	1.994527	-8.628567	4.183312	-0.384416	-0.313915	-0.037033	-0.966648	0.818329	-0.756945	0.615849	-0.508682	0.255697	-0.544603
8755	1.986735	-8.327748	4.382946	-0.723084	-0.169252	-0.069896	-0.973027	0.824830	-0.735519	0.608766	-0.519714	0.260605	-0.539803
8756	3.045258	-8.128990	4.043327	-0.294752	0.168129	-0.009162	-0.976688	0.833613	-0.721146	0.604788	-0.521593	0.265661	-0.539997
8757	3.682591	-7.986519	2.694941	0.272641	0.203430	0.051963	-0.970081	0.836345	-0.727704	0.607308	-0.515820	0.265508	-0.542782
8758	3.360115	-8.715684	1.843477	0.681345	-0.457914	0.003162	-0.971752	0.831703	-0.732429	0.616796	-0.512501	0.252471	-0.541446
8759	2.200460	-10.105350	3.295943	0.845392	-0.984758	-0.031244	-0.983384	0.819156	-0.734266	0.630045	-0.512782	0.230557	-0.535668
8760	2.801341	-10.946209	4.138911	0.458037	-0.551940	-0.010357	-0.993864	0.810826	-0.730204	0.637181	-0.512997	0.218479	-0.532073
8761	3.698953	-10.597488	3.658463	-0.283868	-0.224682	0.059053	-0.997881	0.809799	-0.729139	0.635997	-0.518829	0.219023	-0.527592
8762	2.935141	-9.441712	2.309986	-0.753316	-0.650513	0.108937	-1.003103	0.819354	-0.704872	0.632075	-0.534748	0.219745	-0.515981
8763	1.550910	-8.267982	1.774973	-1.039845	-0.753375	0.104113	-1.008339	0.831867	-0.666061	0.625241	-0.555162	0.221818	-0.501662
8764	1.228908	-7.759293	1.987465	-0.464289	-0.258774	0.003037	-1.014470	0.840898	-0.635756	0.621231	-0.563558	0.223268	-0.496614
8765	1.889140	-8.465626	2.528026	0.338740	0.008346	-0.095417	-1.016147	0.838061	-0.635563	0.624187	-0.559786	0.218807	-0.499153
8766	2.700876	-9.577001	2.455426	0.550362	0.092629	-0.050141	-1.018986	0.834012	-0.641175	0.629375	-0.552205	0.213930	-0.503181
8767	3.342947	-9.497425	2.209814	-0.068688	0.319521	-0.015406	-1.017418	0.831206	-0.651790	0.627197	-0.550051	0.218346	-0.506353
8768	3.271883	-8.610463	2.186506	-0.704426	0.066217	0.087049	-1.013151	0.835230	-0.652632	0.619916	-0.557792	0.227317	-0.502890
8769	2.836410	-7.875700	2.417876	-0.649805	0.069052	0.062544	-1.010074	0.844826	-0.632399	0.613023	-0.564989	0.235242	-0.499651
8770	2.945010	-7.907660	2.849796	0.181294	0.188761	-0.034902	-1.010082	0.847395	-0.631136	0.613755	-0.561036	0.235444	-0.503100
8771	3.306351	-8.556390	2.702135	0.834448	0.142683	-0.033198	-1.007221	0.846077	-0.642376	0.622115	-0.549599	0.228216	-0.508754
8772	3.406683	-9.192837	2.835149	0.608472	0.143501	0.072190	-1.005511	0.840261	-0.665305	0.628744	-0.540197	0.224682	-0.512237
8773	3.440293	-9.107237	3.278321	-0.109554	0.130565	0.062761	-1.002904	0.837275	-0.681193	0.627684	-0.540140	0.227907	-0.512173
8774	3.317785	-8.352288	3.008972	-0.506117	0.240852	0.069298	-0.999294	0.843606	-0.674467	0.621675	-0.543660	0.236971	-0.511662
8775	3.309843	-7.716582	2.975057	-0.295745	0.245056	0.043438	-0.994905	0.849687	-0.669597	0.617779	-0.544809	0.243249	-0.512212
8776	3.283418	-7.600565	3.011874	0.246720	0.198915	0.009481	-0.992841	0.853146	-0.667410	0.619533	-0.539675	0.243339	-0.515477
8777	3.164913	-8.733599	3.591926	0.936840	0.162892	-0.023889	-0.989574	0.846676	-0.687093	0.628544	-0.526609	0.235091	-0.521869
8778	2.226357	-9.764988	4.439640	0.992698	-0.013705	-0.056443	-0.987844	0.834871	-0.717303	0.638340	-0.514476	0.223914	-0.526971
8779	0.638721	-10.337423	4.414504	0.078228	-0.003968	-0.048266	-0.989772	0.830064	-0.726627	0.638764	-0.513863	0.222297	-0.527739
8780	0.126062	-10.337066	3.951175	-0.331015	0.797392	0.051183	-0.983173	0.835646	-0.732308	0.632173	-0.509378	0.236536	-0.533800
8781	1.404325	-9.901364	3.344581	-0.250409	1.031293	-0.028688	-0.968267	0.839579	-0.752060	0.624468	-0.501636	0.251769	-0.543151
8782	2.177575	-9.266094	2.884627	-0.245403	0.777951	0.008421	-0.957121	0.842600	-0.763915	0.617949	-0.496108	0.264320	-0.549683
8783	2.522976	-8.723392	3.680446	-0.070783	0.455889	0.150012	-0.943910	0.848342	-0.771110	0.616620	-0.491257	0.272078	-0.551742
8784	2.505948	-8.298951	4.037690	0.090097	-0.002093	0.244812	-0.934847	0.853591	-0.776566	0.620065	-0.488790	0.273573	-0.549327
8785	1.868447	-7.902865	3.365404	0.094811	-0.385117	0.272575	-0.933558	0.855690	-0.773888	0.626224	-0.490430	0.270249	-0.542482
8786	0.898105	-8.240848	3.131231	0.373278	-0.328605	0.236911	-0.935116	0.856532	-0.773318	0.634137	-0.488013	0.264425	-0.538325
8787	0.855881	-8.639523	4.119587	0.447775	-0.148547	0.172877	-0.931210	0.851977	-0.781387	0.641308	-0.483051	0.259275	-0.536808
8788	1.520916	-9.088507	4.737768	0.176927	-0.198502	0.160957	-0.929270	0.854067	-0.785154	0.645765	-0.482104	0.256351	-0.533712
8789	2.076841	-9.093031	4.300037	-0.087414	-0.213820	0.115714	-0.930051	0.854561	-0.781976	0.647438	-0.484952	0.255508	-0.529491
8790	2.336993	-8.578689	4.005739	-0.320116	-0.276422	0.123353	-0.929421	0.859664	-0.772365	0.647034	-0.491409	0.256474	-0.523531
8791	2.594347	-7.870207	4.051607	-0.392141	-0.546942	0.108933	-0.933726	0.866776	-0.755935	0.647243	-0.501655	0.254375	-0.514502
8792	2.740920	-7.680670	4.097990	-0.085178	-0.877127	0.047624	-0.942039	0.869346	-0.734084	0.651301	-0.511519	0.244260	-0.504473
8793	2.536746	-8.007070	4.893129	0.067913	-1.019555	-0.252471	-0.954100	0.867969	-0.715336	0.654457	-0.522065	0.227425	-0.497406
8794	2.194903	-9.061684	5.059048	0.272664	-0.692961	-0.446774	-0.976114	0.856330	-0.698373	0.656011	-0.527422	0.210825	-0.497019
8795	3.251348	-10.285352	2.749584	0.596937	0.133252	-0.237259	-0.986704	0.843121	-0.708387	0.659490	-0.519257	0.203876	-0.503865
8796	3.912777	-9.834268	1.007359	-0.071971	-0.232925	-0.255967	-0.990821	0.833001	-0.716277	0.657108	-0.523637	0.198829	-0.504460
8797	3.901787	-9.695917	3.003331	-0.036274	-1.045963	-0.190382	-1.006374	0.828240	-0.695493	0.658877	-0.535472	0.183136	-0.495592
8798	3.066729	-10.448758	3.861746	0.808490	-1.766400	-0.001187	-1.022825	0.820453	-0.672954	0.673604	-0.542017	0.151558	-0.479068
8799	1.422027	-10.279710	2.724707	0.689158	-1.070753	0.010344	-1.037068	0.811972	-0.658344	0.684252	-0.542955	0.130394	-0.469038
8800	0.375636	-9.619193	2.360348	-0.433499	-0.099142	0.027397	-1.043155	0.808369	-0.649980	0.679868	-0.549743	0.133554	-0.466611
8801	0.892940	-8.367238	2.232014	-1.460282	0.328579	-0.072266	-1.047594	0.815785	-0.622504	0.662052	-0.566635	0.150714	-0.466794
8802	2.250361	-7.546660	1.504623	-0.983969	0.627435	-0.198250	-1.045292	0.824456	-0.602947	0.646867	-0.574261	0.166038	-0.473517
8803	4.061736	-7.649640	2.136109	0.329180	0.731688	-0.220396	-1.041529	0.824967	-0.617424	0.646107	-0.563936	0.169748	-0.485496
8804	4.322258	-8.664124	3.042139	1.121579	0.481553	-0.044501	-1.037466	0.814483	-0.654057	0.656308	-0.544754	0.164719	-0.495348
8805	3.502932	-8.941133	2.682190	0.612221	0.303031	0.094412	-1.030948	0.805696	-0.683439	0.662892	-0.533605	0.163521	-0.499100
8806	3.089731	-8.443868	2.328861	-0.479087	0.583463	0.029209	-1.029638	0.802695	-0.697342	0.655940	-0.533987	0.176458	-0.503451
8807	3.477677	-7.910144	2.731395	-0.712904	0.762146	-0.083660	-1.019808	0.811248	-0.698499	0.644660	-0.536146	0.192556	-0.509787
8808	3.947572	-7.719557	3.134217	-0.192776	0.660331	-0.101367	-1.011271	0.818633	-0.701124	0.638855	-0.532254	0.202014	-0.517456
8809	4.096733	-8.095494	2.730126	0.340148	0.589757	-0.049762	-1.004254	0.815585	-0.718640	0.639494	-0.522307	0.205271	-0.525459
8810	3.525599	-8.421309	3.169881	0.136254	0.506988	-0.045498	-0.997497	0.812587	-0.738122	0.638270	-0.515429	0.209865	-0.531885
8811	3.407745	-9.068841	4.720902	0.027849	0.659407	-0.276476	-0.993065	0.806588	-0.755569	0.632760	-0.509522	0.214868	-0.542065
8812	3.055231	-9.434381	5.093064	-0.116134	0.717235	-0.435608	-0.991223	0.799391	-0.771842	0.623532	-0.505014	0.220845	-0.554434
8813	1.756304	-9.283281	4.397522	-0.799841	0.493160	-0.313351	-0.986562	0.802081	-0.774570	0.609702	-0.511101	0.232435	-0.559476
8814	0.256765	-8.907769	2.967386	-0.294507	0.501234	-0.256554	-0.987346	0.803827	-0.772404	0.601114	-0.510152	0.239481	-0.566618
8815	1.116322	-8.945446	4.105819	0.089244	1.167066	-0.224782	-0.976958	0.800591	-0.791015	0.593819	-0.497009	0.250037	-0.581242
8816	2.022271	-9.599128	5.298612	0.226861	1.308214	-0.198812	-0.962882	0.796215	-0.822457	0.586451	-0.479741	0.261296	-0.598037
8817	1.716091	-9.485883	4.188616	-0.118035	1.046652	-0.132520	-0.943412	0.793322	-0.847207	0.578287	-0.469357	0.273597	-0.608632
8818	1.606463	-8.956448	3.505046	-0.618501	0.922915	-0.082702	-0.925653	0.798256	-0.865650	0.565917	-0.465492	0.291209	-0.615022
8819	1.900580	-8.067651	4.056037	-0.601643	0.546880	-0.041850	-0.913104	0.808626	-0.865073	0.556718	-0.465903	0.304347	-0.616744
8820	2.328507	-7.652160	4.097315	-0.244924	0.400803	0.020107	-0.906772	0.816386	-0.863851	0.551984	-0.463467	0.312169	-0.618920
8821	2.300279	-7.882781	4.446964	0.309658	0.277218	-0.044440	-0.902165	0.816759	-0.868077	0.552742	-0.457001	0.310915	-0.623665
8822	1.792902	-8.908855	4.542615	0.634550	0.010678	-0.122774	-0.900828	0.804720	-0.881211	0.556719	-0.450539	0.302081	-0.629146
8823	1.621775	-9.079421	4.512180	0.250181	0.012703	-0.085022	-0.900010	0.792474	-0.896842	0.558030	-0.448186	0.298259	-0.631485
8824	2.179339	-8.605760	4.544964	-0.530946	0.051297	-0.149253	-0.901574	0.794891	-0.893333	0.550897	-0.454305	0.304268	-0.630508
8825	2.358268	-7.922936	4.911084	-0.677398	-0.092150	-0.186069	-0.906142	0.803378	-0.876989	0.543127	-0.464080	0.310004	-0.627329
8826	2.048895	-7.613060	4.798185	-0.309402	-0.032499	-0.172099	-0.915109	0.809033	-0.864099	0.538179	-0.468896	0.311999	-0.627022
8827	2.240908	-8.039164	4.605148	0.234495	-0.066502	-0.121122	-0.918860	0.805524	-0.862327	0.539518	-0.467969	0.307108	-0.628976
8828	2.756134	-8.478711	5.408771	0.117743	-0.380555	-0.187266	-0.923256	0.801744	-0.866206	0.540597	-0.472674	0.299737	-0.628086
8829	3.079039	-8.783601	4.468022	-0.415604	-0.291804	-0.147738	-0.935449	0.802004	-0.853317	0.536788	-0.481682	0.300250	-0.624252
8830	3.471714	-8.822773	2.750127	-0.386610	0.720315	-0.006835	-0.931712	0.809660	-0.851018	0.528493	-0.476820	0.312770	-0.628899
8831	3.315382	-8.216496	2.338881	-0.171404	0.171677	-0.039710	-0.921472	0.811640	-0.858166	0.525497	-0.476772	0.316202	-0.629729
8832	3.752045	-8.951530	3.243552	0.504728	-1.282571	-0.034523	-0.936190	0.806981	-0.847782	0.537772	-0.487695	0.295933	-0.620788
8833	4.105761	-10.449835	2.986555	1.013522	-1.200075	0.039201	-0.954712	0.798207	-0.840357	0.555134	-0.491335	0.270498	-0.614204
8834	2.914918	-10.549129	2.714939	0.685681	-0.699638	0.037227	-0.968544	0.782939	-0.840678	0.565601	-0.491913	0.254941	-0.610838
8835	1.727497	-9.590128	3.306583	-0.571278	-0.849329	0.301294	-0.979197	0.787481	-0.825173	0.568024	-0.507222	0.255101	-0.595817
8836	1.350920	-8.487967	2.261569	-1.462820	-0.440618	0.294103	-0.991706	0.803270	-0.784856	0.558206	-0.527173	0.270800	-0.580657
8837	1.695348	-7.639644	1.611181	-0.871656	0.264724	-0.017010	-0.989705	0.825276	-0.755940	0.547481	-0.533944	0.283617	-0.578559
8838	2.844804	-7.839575	2.230314	0.637592	0.309443	-0.011366	-0.982199	0.831241	-0.761226	0.552202	-0.523365	0.279626	-0.585637
8839	3.494937	-8.645514	3.546196	1.118284	-0.085381	0.013997	-0.980205	0.817721	-0.788476	0.564587	-0.511919	0.265603	-0.590453
8840	3.426587	-9.154015	3.239908	0.484340	-0.094662	0.027906	-0.982630	0.805931	-0.803009	0.570212	-0.507389	0.259205	-0.591801
8841	3.251825	-8.781099	2.423166	-0.316489	0.231314	-0.053812	-0.983626	0.793557	-0.817312	0.565299	-0.508674	0.264958	-0.592861
8842	3.193124	-8.335573	2.759721	-0.627937	0.426996	-0.019071	-0.978470	0.804050	-0.814809	0.556097	-0.510682	0.277231	-0.594225
8843	3.483475	-8.063254	3.594395	-0.269498	0.221332	-0.135172	-0.972938	0.818172	-0.803787	0.550636	-0.511951	0.281402	-0.596255
8844	3.654837	-8.050451	3.469607	0.469038	0.146732	-0.101542	-0.975253	0.812387	-0.811826	0.553128	-0.505518	0.276582	-0.601667
8845	3.698497	-8.719531	3.095773	0.595782	0.330893	-0.027445	-0.970802	0.800426	-0.831697	0.557060	-0.495242	0.272619	-0.608357
8846	3.601774	-8.929974	3.359102	0.089857	0.218502	-0.042104	-0.966883	0.792847	-0.851425	0.555830	-0.491680	0.273863	-0.611803
8847	3.253178	-8.183929	3.554550	-0.383930	0.042643	0.075561	-0.965079	0.796888	-0.850531	0.552831	-0.495210	0.279590	-0.609077
8848	3.223761	-7.927211	3.532459	-0.269141	0.207906	0.119411	-0.960049	0.805654	-0.844007	0.550050	-0.494838	0.286661	-0.608610
8849	3.233770	-9.256887	4.440403	0.619853	0.282299	0.004239	-0.952001	0.804518	-0.856353	0.554675	-0.484714	0.282032	-0.614691
8850	1.446694	-9.959174	4.116540	0.789505	-0.155287	-0.153198	-0.954282	0.788327	-0.876018	0.560704	-0.478487	0.269490	-0.619707
8851	0.089416	-10.299300	4.089499	0.036604	0.151242	-0.010064	-0.959708	0.781855	-0.880758	0.560293	-0.476368	0.270559	-0.621243
8852	0.984295	-9.428908	2.969728	-0.511493	0.825599	0.075430	-0.947799	0.790223	-0.887858	0.551412	-0.471232	0.287096	-0.625669
8853	2.460111	-9.368186	2.711332	-0.222861	0.723490	0.100116	-0.931213	0.796889	-0.903079	0.546544	-0.464127	0.298783	-0.629765
8854	2.047713	-8.487327	3.500606	0.258967	0.336714	0.049678	-0.919271	0.794902	-0.917993	0.547407	-0.456730	0.299734	-0.633957
8855	0.891475	-9.042212	3.637772	0.118261	0.260755	0.049909	-0.914334	0.792841	-0.928625	0.547771	-0.451913	0.301602	-0.636206
8856	0.211456	-9.901691	2.285404	0.206477	0.323139	-0.001359	-0.903573	0.794792	-0.934993	0.547682	-0.445601	0.302455	-0.640317
8857	0.698062	-9.405139	1.473579	-0.452547	0.479828	-0.234159	-0.898000	0.796852	-0.941036	0.537936	-0.445884	0.311600	-0.643986
8858	1.148057	-8.557034	3.562571	-0.953577	0.648603	-0.323242	-0.894389	0.803583	-0.939947	0.521169	-0.449770	0.327807	-0.647018
8859	2.050686	-8.482149	6.008183	-0.359775	0.455660	-0.222974	-0.889757	0.815552	-0.935683	0.512300	-0.449101	0.335391	-0.650669
8860	2.485591	-8.576295	5.040401	0.207780	0.200956	-0.084092	-0.887674	0.813725	-0.941677	0.511809	-0.445004	0.333915	-0.654617
8861	2.109846	-9.296878	2.719300	0.700326	0.032685	0.053576	-0.883375	0.808099	-0.951231	0.518750	-0.437054	0.325726	-0.658624
8862	1.033598	-9.005742	2.842914	-0.103927	0.163931	-0.137962	-0.883223	0.801623	-0.961421	0.515058	-0.436970	0.327501	-0.660693
8863	0.421175	-8.390517	4.590637	-0.848688	0.425335	-0.248183	-0.882589	0.806056	-0.958530	0.501797	-0.441636	0.341129	-0.660900
8864	0.849791	-8.455518	4.883424	-0.302887	0.481724	-0.255050	-0.878464	0.814353	-0.954639	0.492545	-0.440120	0.347605	-0.665481
8865	1.587968	-8.995610	3.538464	0.359222	0.474454	-0.309709	-0.875202	0.808771	-0.965099	0.488598	-0.432334	0.345040	-0.674764
8866	1.729290	-9.095017	3.165736	0.253991	0.197446	-0.325975	-0.874805	0.806728	-0.972000	0.485153	-0.429539	0.340613	-0.681253
8867	1.417857	-8.891859	4.028193	-0.074000	0.133507	-0.189457	-0.878416	0.800332	-0.975838	0.481389	-0.429668	0.341623	-0.683332
8868	0.967990	-8.725224	4.552181	-0.223567	0.010878	-0.172065	-0.880600	0.794152	-0.984679	0.477176	-0.432964	0.343204	-0.683415
8869	0.636648	-8.585671	4.078925	-0.161845	-0.167842	-0.187966	-0.887740	0.796077	-0.977969	0.474775	-0.437957	0.342569	-0.682223
8870	0.776804	-8.553996	4.164805	-0.074017	-0.069102	-0.123439	-0.894097	0.796284	-0.974737	0.473068	-0.440576	0.341740	-0.682139
8871	1.500883	-8.997022	5.104812	0.092074	-0.313847	-0.018558	-0.898528	0.802276	-0.963068	0.476241	-0.443896	0.337761	-0.679756
8872	2.270208	-9.119093	3.988674	0.118093	-0.130333	0.120477	-0.904614	0.798785	-0.959823	0.479960	-0.443856	0.335878	-0.678098
8873	2.722805	-9.644767	4.362678	-0.203770	-0.063539	0.186998	-0.900202	0.798389	-0.964878	0.481587	-0.445193	0.340090	-0.673955
8874	3.627148	-9.456062	4.234985	0.196365	-0.045420	0.168716	-0.902536	0.798746	-0.966286	0.486063	-0.442886	0.338404	-0.673110
8875	4.390630	-8.847520	5.115328	-0.000125	0.031310	-0.013744	-0.896563	0.796542	-0.971547	0.486101	-0.442383	0.338885	-0.673172
8876	4.176986	-8.254644	2.582338	-0.319309	-0.618083	0.103186	-0.902820	0.806070	-0.957251	0.488955	-0.453188	0.337953	-0.664328
8877	3.476824	-8.626866	-0.535847	-0.432509	-0.062708	0.000539	-0.906745	0.815599	-0.939169	0.485798	-0.458196	0.343341	-0.660434
8878	3.105719	-8.929327	2.785582	-0.073821	-0.269877	-0.197681	-0.914262	0.813460	-0.933764	0.484496	-0.463941	0.339782	-0.659219
8879	2.575553	-8.395184	3.985362	-0.177386	-0.980443	-0.154746	-0.936823	0.810030	-0.916666	0.487720	-0.479516	0.331347	-0.649926
8880	2.476697	-8.183661	1.636848	-0.311099	0.144594	0.000627	-0.945659	0.813986	-0.901200	0.483914	-0.480770	0.336712	-0.649086
8881	3.422245	-8.076779	0.998461	-0.224979	0.416768	-0.008167	-0.933360	0.822077	-0.908576	0.479121	-0.477617	0.343807	-0.651246
8882	3.705831	-7.976912	1.670589	-0.079863	-0.592331	0.040562	-0.937127	0.823654	-0.901914	0.483071	-0.485898	0.339445	-0.644455
8883	2.445405	-8.295854	1.759463	0.176872	-0.709315	0.181475	-0.950231	0.823750	-0.886915	0.492159	-0.492132	0.332252	-0.636548
8884	1.024753	-8.695346	2.002855	0.426992	-0.079739	0.296236	-0.950744	0.821852	-0.887100	0.500779	-0.487062	0.328838	-0.635497
8885	0.438529	-8.822392	2.755895	0.592983	0.045090	0.302092	-0.945023	0.818201	-0.900813	0.510376	-0.478538	0.324977	-0.636324
8886	0.859346	-9.802548	2.470577	0.828640	0.145838	0.192036	-0.944339	0.807534	-0.913637	0.519873	-0.467023	0.317608	-0.640895
8887	1.782513	-10.899759	2.483108	0.607125	0.589952	0.208171	-0.932492	0.795037	-0.941492	0.524718	-0.451756	0.318267	-0.647529
8888	2.705029	-11.208047	4.203065	-0.389810	0.681257	0.277892	-0.910972	0.800155	-0.959709	0.520533	-0.445314	0.332820	-0.648052
8889	4.318389	-10.916478	5.995039	0.158789	0.457447	0.245944	-0.892060	0.808682	-0.968722	0.522362	-0.436092	0.338042	-0.650146
8890	6.478190	-9.581443	4.828749	-0.031972	-0.111571	0.616053	-0.880396	0.812282	-0.976363	0.530948	-0.433790	0.342531	-0.642334
8891	6.016715	-7.478567	3.167156	-0.704227	-0.383800	0.534459	-0.875536	0.833808	-0.959451	0.534395	-0.442651	0.352169	-0.628060
8892	4.203009	-6.220201	4.492957	-0.843443	-1.348479	0.519323	-0.881590	0.859747	-0.920992	0.542774	-0.464779	0.352653	-0.604164
8893	3.024988	-8.551713	7.222573	1.263167	-2.470139	0.430635	-0.906638	0.862673	-0.892104	0.576377	-0.477291	0.313992	-0.584288
8894	1.878191	-9.936596	5.874287	2.557273	-1.997063	0.793461	-0.935583	0.827511	-0.898657	0.621345	-0.465222	0.267945	-0.570705
8895	1.516035	-8.615934	3.105045	0.591184	-1.468789	1.047150	-0.947997	0.814915	-0.897597	0.646346	-0.468819	0.252401	-0.546571
8896	1.825693	-6.690645	2.849753	-1.203791	-1.588642	1.038845	-0.959775	0.845008	-0.843438	0.653858	-0.496075	0.254399	-0.511527
8897	2.248719	-6.376914	5.298103	-0.741547	-2.238650	0.592163	-0.973898	0.877302	-0.775255	0.663304	-0.525130	0.238146	-0.477025
8898	1.388451	-6.970044	6.087160	1.073804	-2.893836	0.236690	-0.990140	0.882179	-0.726169	0.689466	-0.536434	0.191424	-0.447472
8899	0.142926	-8.031517	4.670838	1.950109	-2.507229	0.321830	-1.019142	0.863000	-0.701343	0.721601	-0.529595	0.142419	-0.422537
8900	-1.085884	-8.573144	4.926001	1.390828	-1.910059	0.679583	-1.031042	0.851514	-0.695392	0.746708	-0.523169	0.109993	-0.395757
8901	-0.388782	-9.492259	6.590707	-0.052287	-1.735731	0.690164	-1.046878	0.852294	-0.659185	0.755218	-0.535537	0.091622	-0.366676
8902	2.513316	-9.599707	7.354354	-0.642839	-1.262752	0.605815	-1.045778	0.869673	-0.611875	0.754813	-0.553199	0.083527	-0.342420
8903	4.063673	-8.305006	4.740238	-0.569483	-1.686675	0.517246	-1.033920	0.889111	-0.563440	0.754703	-0.571746	0.067567	-0.314586
8904	4.330211	-8.004540	0.515602	0.349415	-1.813672	0.605984	-1.031895	0.900817	-0.513953	0.764456	-0.576678	0.044701	-0.284695
8905	4.640989	-8.561975	0.276662	1.130996	-1.443886	0.589544	-1.022975	0.908917	-0.499872	0.781737	-0.566517	0.022763	-0.259670
8906	5.200590	-12.075222	4.921467	1.910129	-1.717348	0.341722	-1.019347	0.909891	-0.498175	0.804895	-0.544721	-0.010288	-0.235195
8907	3.962740	-11.485935	6.387895	1.117028	-2.595588	0.563689	-1.020906	0.910228	-0.493285	0.817947	-0.538011	-0.051373	-0.197149
8908	1.584397	-8.335884	0.438679	-1.410077	-1.857534	0.907581	-1.009293	0.924075	-0.439108	0.803483	-0.568637	-0.066639	-0.163176
8909	1.627129	-6.544169	-0.796002	-2.170094	-0.648604	0.730758	-0.989394	0.939283	-0.356075	0.779422	-0.605959	-0.061864	-0.146586
8910	2.922450	-6.505699	3.021579	-0.787584	-1.261996	0.200344	-0.976059	0.939388	-0.288156	0.768587	-0.621910	-0.077010	-0.128731
8911	3.053253	-7.415809	3.403049	1.985427	-1.979296	0.169086	-0.965331	0.947996	-0.255683	0.789446	-0.595758	-0.110536	-0.098129
8912	2.311061	-9.205791	3.336025	2.864567	-1.336973	0.595245	-0.947991	0.966761	-0.305488	0.820081	-0.553340	-0.130031	-0.066138
8913	2.681263	-9.956308	3.049829	0.727113	-0.475996	0.715127	-0.928952	0.981376	-0.354785	0.827622	-0.543723	-0.131123	-0.047056
8914	3.440477	-9.214499	2.653615	-1.386458	-0.301446	0.558251	-0.912649	0.991076	-0.327860	0.811894	-0.568129	-0.128956	-0.037776
8915	3.589074	-7.813822	3.319011	-1.285590	-0.577623	0.401095	-0.899184	0.992235	-0.270553	0.795738	-0.590189	-0.133052	-0.027848
8916	2.796828	-7.070901	4.167459	0.158666	-0.755044	0.374553	-0.882871	0.998362	-0.242820	0.795676	-0.588978	-0.140906	-0.012264
8917	1.553729	-7.180823	4.159031	1.414588	-0.619177	0.483960	-0.865400	1.013156	-0.261739	0.810348	-0.567525	-0.145614	0.006853
8918	1.815156	-8.268284	3.357058	1.341597	-0.042705	0.086054	-0.859320	1.022181	-0.292537	0.825120	-0.545816	-0.145248	0.012856
8919	1.627908	-11.984871	3.441911	1.171697	0.354487	-0.215867	-0.861780	1.025841	-0.337860	0.838769	-0.525654	-0.141682	0.008991
8920	-0.483120	-11.867711	4.675752	-0.088337	0.193355	-0.175332	-0.867345	1.024193	-0.356508	0.838386	-0.526649	-0.140475	0.003997
8921	0.703760	-10.868282	3.241501	-0.515947	1.166404	0.169656	-0.865536	1.028369	-0.374006	0.835927	-0.535676	-0.119308	-0.006638
8922	2.699404	-10.383121	3.029540	-0.569303	0.793659	-0.158691	-0.863207	1.030207	-0.372923	0.831528	-0.544587	-0.107834	-0.018898
8923	1.890965	-7.864153	2.297496	-0.227086	-0.064243	-0.083449	-0.869679	1.022979	-0.348767	0.828818	-0.548256	-0.109920	-0.019818
8924	1.405786	-7.305026	2.557543	0.087886	0.282323	0.246942	-0.864496	1.024780	-0.348900	0.830467	-0.547208	-0.102709	-0.018439
8925	1.305733	-8.491104	3.275730	0.944444	0.315880	0.261390	-0.854644	1.028937	-0.373585	0.841306	-0.531904	-0.095114	-0.015342
8926	1.735704	-9.512233	4.095564	0.705493	0.165176	-0.052475	-0.854128	1.034798	-0.416376	0.849012	-0.519823	-0.093221	-0.016505
8927	1.135402	-9.353194	4.499485	-0.490882	-0.224923	-0.076289	-0.856717	1.032858	-0.412597	0.843346	-0.528143	-0.097841	-0.016101
8928	0.956413	-9.324945	4.002864	-0.589572	-0.085550	0.005679	-0.854383	1.030208	-0.388003	0.836889	-0.538056	-0.099295	-0.015891
8929	1.733493	-8.837617	3.820886	-0.481839	0.368352	0.026416	-0.852054	1.030595	-0.376979	0.832308	-0.546115	-0.092838	-0.020074
8930	1.638667	-8.416943	4.835141	-0.620207	0.123173	-0.028652	-0.850497	1.028565	-0.361029	0.825683	-0.556272	-0.091055	-0.022762
8931	1.085758	-7.907612	4.814337	-0.370279	0.161875	-0.214945	-0.855161	1.023843	-0.334581	0.821713	-0.561911	-0.090727	-0.028491
8932	1.574962	-8.054084	4.599430	0.016168	0.424809	-0.215683	-0.860080	1.020856	-0.336721	0.822503	-0.560981	-0.086314	-0.036591
8933	2.670529	-7.820712	3.933408	-0.096158	0.072773	-0.182275	-0.861625	1.017923	-0.344679	0.821444	-0.562136	-0.087230	-0.040301
8934	3.050470	-7.488647	3.596030	-0.245630	-0.351593	-0.186432	-0.865383	1.015578	-0.333804	0.817883	-0.566090	-0.095099	-0.039563
8935	2.874656	-7.205313	4.948146	-0.250815	-0.520398	-0.228202	-0.868492	1.012841	-0.318217	0.813893	-0.569988	-0.106176	-0.037661
8936	2.865421	-8.105889	4.774170	0.202281	-0.686197	-0.236639	-0.873927	1.006908	-0.304150	0.814463	-0.566633	-0.120367	-0.032995
8937	3.500371	-9.592045	2.357493	1.026729	-0.201077	0.057240	-0.871339	1.011093	-0.322839	0.825548	-0.549899	-0.123874	-0.027122
8938	3.194191	-10.966527	1.056575	0.744809	-0.348143	0.080324	-0.867455	1.016381	-0.349392	0.832792	-0.537908	-0.129293	-0.019894
8939	2.544238	-11.286283	3.426250	0.329487	-0.881295	-0.002089	-0.866160	1.017661	-0.352914	0.833881	-0.532647	-0.144364	-0.009397
8940	3.791705	-10.846094	4.601859	0.164803	-1.220495	0.000208	-0.863050	1.017382	-0.343497	0.831834	-0.529933	-0.164937	0.004412
8941	3.617238	-9.648190	2.185831	0.068643	-1.161094	0.043653	-0.857869	1.018246	-0.332228	0.828415	-0.528714	-0.184043	0.017849
8942	1.785846	-9.031067	1.533006	-0.252147	-0.972970	0.195421	-0.850360	1.020072	-0.311231	0.821879	-0.533088	-0.198444	0.030863
8943	0.170015	-8.705907	2.852663	-0.601218	-0.976738	0.153944	-0.843752	1.017832	-0.272481	0.811128	-0.542950	-0.213403	0.041666
8944	0.422851	-7.958721	2.479378	-0.477531	-0.322337	0.016989	-0.838563	1.013764	-0.242313	0.804436	-0.550361	-0.219212	0.043946
8945	2.368996	-8.083652	1.919157	0.150333	0.427077	0.025112	-0.836229	1.013870	-0.243255	0.807739	-0.548563	-0.212101	0.040610
8946	3.949269	-9.054855	2.136194	0.554845	0.203513	0.003420	-0.833901	1.018689	-0.265601	0.814592	-0.539748	-0.208415	0.040926
8947	3.955145	-9.263406	2.679399	0.440348	-0.293868	0.159007	-0.828722	1.023745	-0.282978	0.817750	-0.533137	-0.211349	0.048791
8948	2.946163	-8.471112	2.719477	-0.262408	-0.677458	0.255322	-0.823411	1.024830	-0.275645	0.811670	-0.537670	-0.220329	0.059642
8949	2.860481	-8.021230	2.978165	-0.422445	-0.080272	0.285158	-0.811491	1.026896	-0.257582	0.806193	-0.545824	-0.219301	0.063530
8950	3.371646	-7.832319	3.396706	-0.050948	0.267715	0.148735	-0.804748	1.026214	-0.252160	0.806553	-0.547583	-0.213644	0.063101
8951	3.525917	-7.941177	3.228995	0.378209	0.087894	0.088787	-0.799056	1.031486	-0.255214	0.810772	-0.542062	-0.211043	0.065408
8952	3.331476	-8.070932	2.978550	0.447833	0.102897	0.080315	-0.793617	1.036388	-0.272073	0.815876	-0.535230	-0.208066	0.067700
8953	3.162443	-7.802146	3.317867	0.051113	0.300545	0.006091	-0.794655	1.038226	-0.286064	0.817510	-0.534892	-0.203336	0.064984
8954	2.802525	-8.522067	4.476979	-0.021598	0.344136	-0.163521	-0.796211	1.038159	-0.287625	0.818823	-0.534982	-0.199667	0.058794
8955	2.421061	-11.290687	5.819334	1.094155	0.205201	-0.312806	-0.803461	1.036967	-0.312810	0.831411	-0.515927	-0.198586	0.056032
8956	0.844544	-11.736917	3.976714	0.521849	0.288962	-0.090868	-0.810193	1.036755	-0.345722	0.837951	-0.507182	-0.194219	0.053708
8957	0.675389	-10.434553	1.600970	-0.846512	0.781840	0.217463	-0.803975	1.038885	-0.343229	0.831787	-0.523059	-0.179959	0.046406
8958	1.302109	-8.966964	2.191490	-1.017394	0.458356	0.083801	-0.804239	1.038570	-0.328782	0.822446	-0.540424	-0.172942	0.040182
8959	1.711491	-8.197373	3.199330	-0.062161	0.310270	0.073326	-0.800473	1.035459	-0.315650	0.822599	-0.542129	-0.167248	0.038135
8960	1.891090	-8.577487	3.968146	0.556830	0.639597	0.271829	-0.796326	1.038823	-0.335827	0.830416	-0.534290	-0.153394	0.037596
8961	2.265344	-9.051182	4.411549	0.579217	0.172139	0.092019	-0.787260	1.043989	-0.343652	0.836866	-0.525195	-0.149249	0.039368
8962	1.995097	-8.832952	3.068436	0.144893	-0.500432	0.065218	-0.784406	1.044057	-0.349596	0.836770	-0.522524	-0.156963	0.046325
8963	1.274867	-8.841275	2.030880	-0.292286	-0.098731	0.063949	-0.783756	1.044639	-0.357994	0.833150	-0.527727	-0.158359	0.047831
8964	1.045935	-8.971428	3.897061	-0.211122	0.150133	0.096750	-0.778181	1.044338	-0.350051	0.831254	-0.531632	-0.155308	0.047569
8965	1.265485	-8.865391	5.043655	0.004454	-0.190024	0.049197	-0.773250	1.043104	-0.348700	0.830507	-0.531704	-0.158022	0.050773
8966	1.641769	-8.688781	4.100911	-0.111543	0.135557	0.003109	-0.771048	1.041844	-0.331156	0.829711	-0.533673	-0.156029	0.049268
8967	1.910185	-8.640707	3.473637	-0.347095	0.277941	-0.079787	-0.773160	1.039515	-0.325464	0.826778	-0.539601	-0.152679	0.044247
8968	1.867327	-8.153646	3.718921	-0.501235	-0.010365	-0.122799	-0.774456	1.039247	-0.324406	0.821368	-0.547425	-0.154874	0.041164
8969	1.824549	-7.841272	4.420345	-0.234340	-0.109380	-0.161516	-0.778857	1.034400	-0.311102	0.818476	-0.550786	-0.158695	0.039335
8970	2.175821	-8.067792	5.284717	0.080369	0.043446	-0.227714	-0.782744	1.032532	-0.309277	0.819640	-0.548749	-0.160609	0.035638
8971	3.133639	-8.569843	4.684988	0.203132	0.093348	-0.332390	-0.792328	1.027543	-0.308930	0.822341	-0.544418	-0.162652	0.030142
8972	4.305799	-9.286538	3.092366	0.079736	0.203054	-0.135999	-0.797509	1.025591	-0.314321	0.823915	-0.542767	-0.160888	0.026147
8973	4.546085	-9.602651	2.002370	-0.015723	-0.171284	-0.060908	-0.800226	1.024545	-0.326020	0.823136	-0.542787	-0.164588	0.027202
8974	3.473543	-8.670671	2.744537	-0.062964	-0.780034	-0.018800	-0.798413	1.024585	-0.317365	0.819747	-0.543176	-0.178042	0.035721
8975	2.740995	-8.237306	3.664534	-0.083138	-1.179871	-0.145072	-0.796590	1.020028	-0.298734	0.814416	-0.543063	-0.199212	0.046075
8976	2.884655	-10.370421	3.461229	1.015234	-1.056609	-0.404233	-0.800220	1.018299	-0.291124	0.821183	-0.523688	-0.219918	0.055180
8977	2.595521	-11.598961	2.342621	1.006036	-0.878814	-0.157209	-0.805787	1.017954	-0.319198	0.827579	-0.505427	-0.235032	0.066459
8978	1.042346	-9.879824	1.622637	-0.821065	-0.034674	0.098249	-0.806698	1.018590	-0.316145	0.818790	-0.519235	-0.236078	0.065156
8979	1.511764	-7.672348	3.105175	-1.745562	0.518916	0.195027	-0.800734	1.014622	-0.272833	0.802130	-0.549228	-0.227838	0.055000
8980	3.107368	-6.296461	3.054708	-1.510930	0.434520	-0.118148	-0.802013	1.001995	-0.220247	0.787193	-0.573044	-0.224039	0.041881
8981	4.200577	-6.929636	1.538448	0.500008	0.088558	-0.324644	-0.807962	0.994101	-0.203604	0.793363	-0.563886	-0.226148	0.038263
8982	4.683669	-8.694888	2.204293	2.151703	-0.050092	-0.120599	-0.813935	1.002571	-0.258735	0.816698	-0.528704	-0.226491	0.046663
8983	3.572486	-10.144227	4.821022	1.246053	-0.374101	0.302624	-0.810570	1.011290	-0.309889	0.827447	-0.509297	-0.228418	0.061420
8984	3.603225	-9.551699	2.954896	-0.755107	0.352794	0.352290	-0.800985	1.016306	-0.311418	0.820733	-0.523669	-0.220205	0.060652
8985	3.403874	-7.968205	1.998319	-1.773246	0.808255	0.138065	-0.795538	1.012036	-0.272447	0.804752	-0.554079	-0.207797	0.046814
8986	2.819437	-6.770144	2.481523	-1.020914	0.205435	-0.036645	-0.792422	1.007492	-0.243446	0.794106	-0.570374	-0.206068	0.040066
8987	2.970051	-6.364416	3.638184	0.192449	0.268887	-0.172196	-0.796829	1.005507	-0.235836	0.797383	-0.566880	-0.203924	0.035239
8988	3.674896	-7.987252	4.843992	1.425256	0.838591	-0.134743	-0.804727	1.002820	-0.254625	0.816575	-0.543906	-0.191053	0.029502
8989	3.938350	-11.972353	4.793091	1.981842	0.657303	-0.309097	-0.813668	1.008224	-0.328744	0.840000	-0.510292	-0.182691	0.025019
8990	1.418836	-12.095803	4.042921	-0.495968	0.171567	-0.146119	-0.819240	1.009519	-0.356767	0.835554	-0.518124	-0.181734	0.019251
8991	0.334999	-9.873151	2.457587	-1.802444	0.437355	0.161097	-0.817685	1.007994	-0.338958	0.817715	-0.548724	-0.173553	0.011105
8992	1.679710	-8.601271	2.855029	-1.204798	0.701076	0.132474	-0.814187	1.004505	-0.296260	0.806553	-0.568733	-0.161278	0.002011
8993	1.698890	-9.052233	3.778286	0.776222	0.306327	0.054817	-0.815349	0.999935	-0.274047	0.816156	-0.556423	-0.155816	0.002208
8994	1.249439	-9.463248	3.854230	1.140309	0.364736	0.081201	-0.813538	1.006877	-0.317485	0.829718	-0.538002	-0.148708	0.002758
8995	1.361676	-9.388492	3.043726	-0.007949	0.502062	0.103224	-0.808479	1.009465	-0.340593	0.830985	-0.538558	-0.139353	-0.000625
8996	1.577842	-8.675981	2.347111	-1.060145	0.147875	0.079917	-0.807052	1.010440	-0.348990	0.819772	-0.556212	-0.136348	-0.003343
8997	1.379840	-8.296002	3.421077	-0.713808	0.048011	0.030858	-0.806017	1.007510	-0.316630	0.811777	-0.568074	-0.135221	-0.004959
8998	1.288900	-8.224757	4.226321	0.235091	0.090795	-0.043694	-0.805885	1.003960	-0.292428	0.814662	-0.564120	-0.134387	-0.005891
8999	1.417764	-8.547668	3.866927	0.480783	0.016528	-0.156568	-0.808343	1.003260	-0.307668	0.820013	-0.555923	-0.135943	-0.006957
9000	2.013223	-8.643650	3.861854	-0.089226	0.051257	-0.172405	-0.812748	1.002425	-0.314873	0.819112	-0.556890	-0.137192	-0.010339
9001	2.974648	-8.470863	4.063310	-0.690192	0.059012	-0.113461	-0.818191	1.000929	-0.315910	0.811450	-0.567868	-0.137362	-0.014386
9002	3.641901	-7.793698	4.824675	-0.733887	-0.295757	-0.161149	-0.821555	0.994965	-0.290298	0.802137	-0.579300	-0.144069	-0.015224
9003	3.042378	-7.811987	3.588753	-0.220247	-0.832788	-0.275975	-0.825951	0.985750	-0.252685	0.796985	-0.582161	-0.160616	-0.010324
9004	2.984668	-9.349486	1.687849	0.941704	0.194040	-0.056997	-0.828416	0.986823	-0.261560	0.808386	-0.566835	-0.158440	-0.010327
9005	3.399198	-9.914685	2.032107	1.067374	0.226595	-0.106863	-0.830754	0.993045	-0.305368	0.820954	-0.549076	-0.156302	-0.010950
9006	3.692350	-10.059688	3.418689	0.119160	-0.964673	0.139717	-0.829712	0.993352	-0.320222	0.819090	-0.547601	-0.170928	0.002779
9007	4.376463	-10.207524	2.774201	-0.081919	-1.124364	0.093732	-0.821680	0.994376	-0.300566	0.814062	-0.549092	-0.188483	0.016592
9008	3.515689	-9.592238	1.831106	0.204606	-0.874158	-0.041499	-0.820123	0.992648	-0.285918	0.812847	-0.545134	-0.203445	0.026825
9009	1.632854	-9.014760	2.283973	0.067006	-1.078506	0.188770	-0.814940	0.993745	-0.278976	0.808768	-0.544188	-0.219030	0.042183
9010	0.225140	-8.831544	2.634065	-0.331905	-0.702526	0.161928	-0.804057	0.995785	-0.258664	0.801775	-0.549515	-0.229218	0.051470
9011	0.731892	-8.463231	2.021153	-0.162304	0.341511	-0.074978	-0.803271	0.991993	-0.248803	0.801477	-0.552244	-0.224794	0.046134
9012	2.524033	-8.629781	1.528715	0.105734	0.649823	-0.150339	-0.809232	0.990916	-0.255866	0.805587	-0.550410	-0.216081	0.037249
9013	4.130278	-8.920947	1.989285	0.198367	0.280769	-0.147457	-0.815846	0.991598	-0.267599	0.808909	-0.546943	-0.213149	0.032978
9014	3.899875	-8.876484	2.958904	0.111666	-0.047350	0.040274	-0.816876	0.989848	-0.273950	0.809853	-0.545250	-0.213593	0.034897
9015	3.075947	-8.634184	2.888484	0.070232	-0.057322	0.175517	-0.812864	0.992760	-0.273642	0.810081	-0.544979	-0.212713	0.038978
9016	2.931719	-8.486357	2.647112	0.045197	0.312534	0.167228	-0.809110	0.996690	-0.281973	0.811707	-0.545162	-0.205982	0.038749
9017	3.526607	-8.198901	2.581374	-0.110179	0.271695	0.113293	-0.806259	0.998078	-0.285773	0.811352	-0.547777	-0.200611	0.037459
9018	4.012378	-8.126980	2.658302	0.016468	0.206242	0.144103	-0.800943	0.998428	-0.282274	0.812201	-0.548211	-0.195859	0.037870
9019	3.838615	-8.188315	3.250236	0.336411	0.035151	0.197083	-0.797580	1.002645	-0.290854	0.815688	-0.543660	-0.193139	0.042234
9020	3.320275	-8.149149	3.534846	0.384869	-0.081445	0.181565	-0.790845	1.007702	-0.303652	0.819333	-0.537967	-0.192349	0.047828
9021	3.130543	-8.560291	3.765553	0.228199	0.101018	0.047914	-0.791623	1.008659	-0.315179	0.821977	-0.534595	-0.190262	0.048607
9022	3.125274	-9.467947	4.802202	0.535942	0.342986	-0.246609	-0.795512	1.009791	-0.331397	0.829138	-0.525112	-0.186888	0.043142
9023	1.998044	-9.944676	4.646080	0.490464	-0.027199	-0.324880	-0.800820	1.008712	-0.351348	0.834299	-0.515767	-0.190585	0.040090
9024	0.464235	-9.552797	3.209951	-0.296507	0.035041	-0.024240	-0.806910	1.006225	-0.350174	0.831336	-0.520608	-0.190701	0.038480
9025	0.375917	-10.032620	2.132766	-0.194505	0.477852	0.079764	-0.805874	1.006076	-0.344539	0.830884	-0.524642	-0.182209	0.034398
9026	0.887938	-9.877583	3.374599	-0.010953	0.387141	-0.141410	-0.810663	1.003333	-0.351668	0.832214	-0.524536	-0.177447	0.028189
9027	1.612918	-9.573054	4.718095	0.177488	0.448837	0.020274	-0.814160	1.002790	-0.360583	0.835487	-0.522059	-0.169705	0.024814
9028	2.238319	-8.731775	4.004186	-0.206490	0.606645	0.339962	-0.805220	1.006939	-0.365548	0.835104	-0.526889	-0.156294	0.023702
9029	2.316648	-8.162616	2.483820	-0.546618	0.157556	0.261755	-0.796408	1.008566	-0.355345	0.829504	-0.537056	-0.151214	0.025064
9030	1.456320	-8.059242	3.051043	-0.098242	-0.463626	0.077237	-0.791230	1.010773	-0.342981	0.826940	-0.538632	-0.158324	0.031306
9031	0.889573	-8.722236	4.285203	0.618653	-0.742253	-0.060092	-0.792530	1.012279	-0.347913	0.831009	-0.527816	-0.170826	0.040656
9032	0.657698	-9.638989	4.087674	0.862662	-0.307337	-0.019319	-0.792782	1.012069	-0.368946	0.838905	-0.513051	-0.175589	0.046759
9033	0.687703	-10.235514	3.683995	-0.213311	0.199024	-0.010585	-0.792651	1.012346	-0.375378	0.837281	-0.516975	-0.172452	0.044245
9034	1.832738	-9.224475	4.414183	-1.350760	-0.073036	-0.000290	-0.793043	1.010084	-0.347056	0.822725	-0.539297	-0.175024	0.040604
9035	2.451778	-7.519283	4.073783	-1.603526	-0.122672	0.016967	-0.792523	1.003517	-0.292067	0.804455	-0.565515	-0.177965	0.037050
9036	3.019323	-7.911938	3.328902	-0.528164	0.172859	-0.060080	-0.794463	0.997811	-0.261074	0.799058	-0.573864	-0.176435	0.032524
9037	3.315567	-9.256002	2.724854	0.558631	0.510259	0.185962	-0.793165	0.998717	-0.272364	0.806947	-0.565994	-0.165711	0.032041
9038	2.478945	-9.033298	3.113826	0.288306	0.337890	0.302643	-0.786951	1.003947	-0.280156	0.811061	-0.562509	-0.156801	0.034291
9039	1.796484	-8.768970	3.483149	-0.511860	-0.474600	0.128859	-0.780735	1.006516	-0.272786	0.803555	-0.570944	-0.163341	0.040535
9040	1.796487	-9.186521	2.381733	-0.447564	-0.611305	-0.075109	-0.777616	1.001167	-0.244468	0.796380	-0.577291	-0.174573	0.045144
9041	2.291490	-9.565916	1.764475	0.168763	-0.222349	-0.168015	-0.778398	1.004381	-0.259079	0.797573	-0.573938	-0.179865	0.046050
9042	2.288936	-9.320763	2.503737	0.294168	-0.196648	0.058840	-0.777357	1.003966	-0.266069	0.800130	-0.569230	-0.182239	0.050584
9043	1.998471	-9.338169	2.475706	-0.213553	-0.376258	0.100368	-0.776711	1.003253	-0.253088	0.796071	-0.572748	-0.187298	0.056118
9044	1.389939	-8.958477	2.434922	-0.233055	-0.397748	-0.117195	-0.775407	0.999027	-0.236543	0.791966	-0.575513	-0.195414	0.058214
9045	1.975277	-8.901741	2.490955	0.446362	-0.205283	-0.115734	-0.779297	0.998913	-0.239788	0.796276	-0.567862	-0.199413	0.060928
9046	2.743643	-9.717776	2.823895	0.190276	-0.050160	-0.002525	-0.776450	1.003335	-0.257031	0.798189	-0.564725	-0.200187	0.062484
9047	2.879399	-9.562474	2.297467	-0.205175	-0.062599	0.077467	-0.773595	1.002376	-0.253676	0.795387	-0.568368	-0.200546	0.064026
9048	2.179038	-9.029094	2.534263	-0.044240	0.099722	0.110963	-0.773468	1.002343	-0.246187	0.795093	-0.569609	-0.197938	0.064754
9049	2.139145	-8.983714	2.462909	-0.240026	-0.106942	0.059527	-0.771005	1.002434	-0.240429	0.791716	-0.573653	-0.199250	0.066389
9050	2.207690	-9.159649	2.343610	-0.046113	0.027854	0.068065	-0.432945	0.874832	0.010687	0.791181	-0.574715	-0.198103	0.067008
9051	2.241829	-9.358001	2.695090	-0.115549	0.064241	0.011492	-0.357393	0.848917	0.060808	0.789960	-0.576808	-0.197092	0.066412
9052	2.144228	-9.342795	2.571658	-0.304897	0.032201	0.019557	-0.358686	0.846890	0.067200	0.786492	-0.581720	-0.196882	0.065342
9053	2.129701	-9.112509	2.494875	-0.206700	0.025212	0.048107	-0.351289	0.843294	0.086192	0.783992	-0.585314	-0.196176	0.065412
9054	2.320580	-9.026572	2.107830	-0.056229	0.000900	0.004183	-0.351810	0.843790	0.088974	0.783293	-0.586193	-0.196326	0.065471
9055	2.399286	-9.330939	2.093288	-0.218607	-0.038015	0.012261	-0.350253	0.842790	0.095496	0.780428	-0.589735	-0.197064	0.065658
9056	2.233136	-9.212574	2.395325	-0.131907	-0.059064	0.030104	-0.365049	0.847168	0.085680	0.778555	-0.591806	-0.197958	0.066553
9057	2.228017	-9.217534	2.277289	0.048421	-0.162544	0.033548	-0.363746	0.844633	0.087689	0.778316	-0.591074	-0.200031	0.069594
9058	2.479030	-9.232438	1.883223	0.002949	-0.200562	0.045494	-0.350516	0.843031	0.103393	0.777438	-0.590906	-0.202744	0.072907
9059	2.389880	-9.428244	1.569125	-0.198654	-0.138684	-0.009520	-0.755304	0.994339	-0.187367	0.774398	-0.593863	-0.205333	0.073979
9060	2.152302	-9.078154	2.196908	-0.495853	-0.075915	-0.060420	-0.755679	0.987749	-0.173506	0.768175	-0.601043	-0.208338	0.072457
9061	2.537024	-9.207105	1.995508	-0.344304	-0.467157	-0.006826	-0.760746	0.989925	-0.167861	0.761921	-0.605684	-0.216122	0.076910
9062	2.573690	-8.424920	2.435929	0.501203	-0.907339	-0.001737	-0.755042	0.990187	-0.160820	0.763852	-0.596471	-0.229334	0.090324
9063	2.299424	-8.216284	2.827820	2.084464	-0.919409	0.020874	-0.740138	0.997672	-0.186514	0.783563	-0.562515	-0.239148	0.111419
9064	2.001722	-9.726325	3.354684	2.476475	0.059727	0.073572	-0.734462	1.018063	-0.266770	0.810497	-0.523525	-0.231714	0.123796
9065	2.268164	-10.592772	3.234631	0.560825	0.007569	0.017703	-0.733947	1.025346	-0.318069	0.816225	-0.514538	-0.230022	0.126952
9066	2.478356	-9.950673	3.269927	-1.395736	-0.102703	-0.002473	-0.736552	1.027609	-0.306534	0.801009	-0.536772	-0.235412	0.121827
9067	2.369497	-8.544974	3.761342	-1.459317	0.043196	-0.026539	-0.736805	1.019023	-0.252257	0.785192	-0.559924	-0.238484	0.114386
9068	1.797361	-7.463338	2.801927	-0.374955	0.139744	-0.038331	-0.735877	1.008085	-0.216334	0.781659	-0.565886	-0.237752	0.110704
9069	1.881126	-8.088014	2.366419	0.970656	-0.056845	-0.042424	-0.737694	1.010130	-0.232679	0.792253	-0.550296	-0.236926	0.115655
9070	2.249443	-9.476768	2.821355	1.283068	0.024518	-0.132902	-0.739779	1.018178	-0.272752	0.806471	-0.529182	-0.235112	0.119554
9071	2.170738	-10.101888	3.102804	0.411948	0.176459	-0.175293	-0.746137	1.022907	-0.306836	0.811970	-0.522142	-0.233123	0.117164
9072	1.979029	-9.702481	3.223860	-0.632713	0.301604	-0.128237	-0.751450	1.020594	-0.301985	0.806924	-0.532422	-0.231224	0.109250
9073	2.349098	-8.834215	3.146844	-0.820211	0.368769	-0.174482	-0.755587	1.013246	-0.281008	0.800063	-0.545616	-0.228878	0.099085
9074	3.087356	-8.231104	2.909859	-0.280978	0.438205	-0.135397	-0.762196	1.009542	-0.267643	0.799169	-0.550290	-0.224073	0.091114
9075	3.361706	-8.376593	2.943437	0.256915	0.086814	-0.051142	-0.762056	1.006684	-0.274569	0.802394	-0.546134	-0.222821	0.090840
9076	3.116880	-8.888203	3.505303	0.475815	-0.346498	-0.000122	-0.764652	1.007745	-0.276609	0.805935	-0.537793	-0.227682	0.096996
9077	2.821724	-9.434790	3.252505	0.329581	-0.398519	0.110574	-0.760249	1.011262	-0.285486	0.807339	-0.532189	-0.232331	0.104888
9078	2.516040	-9.367579	2.775768	-0.199818	-0.159012	0.094609	-0.755713	1.013375	-0.292831	0.804197	-0.535461	-0.234517	0.107476
9079	2.363742	-8.850946	3.075226	-0.388966	-0.133310	0.069431	-0.752861	1.012479	-0.280011	0.799152	-0.541754	-0.236815	0.108522
9080	2.381713	-8.513260	3.227244	-0.085357	-0.356063	0.084849	-0.748190	1.010770	-0.269340	0.796267	-0.542681	-0.241965	0.113621
9081	2.278996	-8.779708	2.773688	0.305647	-0.171078	0.036027	-0.744821	1.011096	-0.262797	0.798583	-0.537592	-0.243657	0.117861
9082	2.392696	-9.457157	3.044589	0.373216	-0.020005	0.026593	-0.744566	1.014412	-0.276890	0.802348	-0.531656	-0.242983	0.120576
9083	2.092256	-9.603387	2.880055	-0.061843	0.052018	0.020461	-0.743141	1.016114	-0.287236	0.801814	-0.532893	-0.242127	0.120394
