# Supplementary material for: Identification of Haptic Based Guiding Using Hard Reins
Source: PLoS One. 2015 Jul 22;10(7):e0132020. doi: 10.1371/journal.pone.0132020 (PMC4511788; doi:10.1371/journal.pone.0132020)
Supplement: S2 File — (ZIP) [file pone.0132020.s002.zip › MotionData2/Subject11/T11/fc11.txt]

// Start Time: 0
// Sample rate: 25.0Hz
// Scenario: 4.0
// Firmware Version: 2.6.1
Counter	Acc_X	Acc_Y	Acc_Z	Gyr_X	Gyr_Y	Gyr_Z	Mag_X	Mag_Y	Mag_Z	Quat_w	Quat_x	Quat_y	Quat_z
13574	9.493867	0.302215	2.377648	-0.565537	0.017918	-0.006654	-0.682883	-0.312166	-0.371105	0.752427	-0.025877	-0.657664	0.025721
13575	9.500451	0.288158	2.455117	-0.538430	0.001656	-0.015973	-0.681757	-0.313425	-0.371684	0.752988	-0.031513	-0.657030	0.018106
13576	9.515270	0.268400	2.402159	-0.539316	-0.003863	-0.002677	-0.681189	-0.315384	-0.371151	0.752626	-0.037496	-0.657287	0.011065
13577	9.515550	0.302109	2.382453	-0.547477	0.001632	-0.008108	-0.681756	-0.313846	-0.371131	0.753049	-0.043358	-0.656525	0.003430
13578	9.462250	0.288066	2.402011	-0.547460	0.006162	-0.011688	-0.682742	-0.312589	-0.369995	0.752683	-0.049350	-0.656520	-0.003857
13579	9.481800	0.292595	2.372939	-0.561977	0.003451	-0.002989	-0.682318	-0.313285	-0.371400	0.752983	-0.055484	-0.655594	-0.011622
13580	9.491605	0.273019	2.344149	-0.554726	0.001648	-0.006431	-0.683436	-0.313701	-0.371395	0.752413	-0.061653	-0.655527	-0.018911
13581	9.510806	0.314191	2.377492	-0.579308	-0.005440	-0.006667	-0.681894	-0.313980	-0.372804	0.752434	-0.067985	-0.654595	-0.026960
13582	9.515157	0.278188	2.421381	-0.557499	-0.003744	-0.006428	-0.683011	-0.314676	-0.372663	0.751649	-0.074194	-0.654481	-0.034267
13583	9.500938	0.297458	2.397022	-0.554774	0.001745	-0.017045	-0.681612	-0.314682	-0.371977	0.751651	-0.079999	-0.653332	-0.042172
13584	9.500751	0.302459	2.423545	-0.534753	0.010691	-0.020405	-0.680781	-0.312445	-0.372797	0.750946	-0.085669	-0.652917	-0.049402
13585	9.491209	0.312125	2.413785	-0.552839	0.016054	-0.006495	-0.682453	-0.314116	-0.373359	0.751016	-0.091549	-0.651403	-0.057158
13586	9.491179	0.329116	2.425677	-0.543709	0.019534	0.002438	-0.681892	-0.314116	-0.373921	0.750305	-0.097633	-0.650687	-0.064159
13587	9.503145	0.292763	2.421234	-0.569289	0.007252	-0.020788	-0.682455	-0.313841	-0.372241	0.750073	-0.103564	-0.649179	-0.072332
13588	9.483895	0.287990	2.411648	-0.560168	0.008944	-0.013619	-0.682875	-0.313555	-0.373768	0.749033	-0.109690	-0.648504	-0.079749
13589	9.491078	0.297687	2.423611	-0.545612	0.013380	-0.013474	-0.680637	-0.312999	-0.374337	0.748803	-0.115327	-0.646787	-0.087521
13590	9.490797	0.307612	2.464577	-0.556493	0.019770	-0.017180	-0.680215	-0.312993	-0.376432	0.747768	-0.121323	-0.645839	-0.094945
13591	9.481142	0.327066	2.474038	-0.545576	0.024238	-0.018849	-0.681619	-0.312152	-0.376273	0.747535	-0.126844	-0.643839	-0.102825
13592	9.467001	0.307490	2.421118	-0.545633	0.007023	-0.008131	-0.681615	-0.312991	-0.376281	0.746249	-0.132807	-0.642957	-0.109916
13593	9.446105	0.311804	2.317199	-0.540153	0.005132	-0.000977	-0.679515	-0.313135	-0.376299	0.745688	-0.138490	-0.641081	-0.117407
13594	9.502584	0.283524	2.488993	-0.535763	-0.012870	-0.005238	-0.680080	-0.311874	-0.376979	0.744052	-0.144375	-0.640394	-0.124246
13595	9.539103	0.287884	2.450235	-0.569216	0.016200	-0.013760	-0.680925	-0.310757	-0.376124	0.743388	-0.150269	-0.638187	-0.132329
13596	9.481367	0.326883	2.445045	-0.549257	0.008827	-0.006411	-0.682038	-0.312007	-0.377801	0.741856	-0.156268	-0.637025	-0.139389
13597	9.445018	0.307840	2.454971	-0.557457	0.005273	-0.008264	-0.681479	-0.312011	-0.376691	0.740963	-0.162054	-0.634859	-0.147196
13598	9.476428	0.327005	2.459548	-0.547431	0.008785	-0.002852	-0.681051	-0.313829	-0.376713	0.739315	-0.168051	-0.633570	-0.154147
13599	9.522300	0.341245	2.464160	-0.560133	0.019793	-0.017212	-0.679370	-0.314396	-0.375477	0.738432	-0.173684	-0.631077	-0.162157
13600	9.517177	0.283341	2.474478	-0.552866	0.010616	-0.002925	-0.679647	-0.314952	-0.376178	0.736658	-0.179734	-0.629620	-0.169147
13601	9.476184	0.327203	2.490957	-0.547383	0.023296	-0.013558	-0.678523	-0.315790	-0.377171	0.735737	-0.185176	-0.626972	-0.176939
13602	9.490572	0.307795	2.493571	-0.560112	0.023398	-0.018130	-0.679082	-0.315927	-0.377726	0.733912	-0.191073	-0.625233	-0.184250
13603	9.483088	0.312887	2.527352	-0.550201	0.010727	-0.017054	-0.677822	-0.315787	-0.378570	0.732675	-0.196521	-0.622639	-0.192060
13604	9.471318	0.351505	2.507607	-0.552894	0.012478	-0.010016	-0.677123	-0.315793	-0.377321	0.730639	-0.202427	-0.620933	-0.199078
13605	9.476015	0.327340	2.512702	-0.547480	0.008896	-0.015241	-0.678243	-0.315364	-0.379399	0.729263	-0.207825	-0.618239	-0.206798
13606	9.471281	0.346687	2.510077	-0.542951	0.003404	-0.008076	-0.677258	-0.316486	-0.378861	0.727035	-0.213619	-0.616579	-0.213582
13607	9.476183	0.341747	2.498044	-0.547434	0.017014	-0.016172	-0.677676	-0.316903	-0.379420	0.725622	-0.218928	-0.613645	-0.221323
13608	9.456971	0.317552	2.474177	-0.567390	0.016142	-0.009329	-0.676698	-0.316627	-0.379006	0.723310	-0.224977	-0.611577	-0.228433
13609	9.461460	0.332340	2.524747	-0.556554	0.008905	-0.011812	-0.676002	-0.315791	-0.378724	0.721638	-0.230465	-0.608569	-0.236151
13610	9.482955	0.327538	2.551351	-0.554758	0.005278	-0.009997	-0.676702	-0.315365	-0.380108	0.719116	-0.236339	-0.606597	-0.243015
13611	9.475386	0.349667	2.604272	-0.554708	0.012436	-0.004733	-0.677263	-0.315227	-0.379266	0.717395	-0.241821	-0.603384	-0.250589
13612	9.447147	0.351687	2.512469	-0.554782	0.001688	-0.011746	-0.676420	-0.315785	-0.380254	0.714691	-0.247658	-0.601353	-0.257406
13613	9.442097	0.332508	2.532020	-0.556712	-0.023645	0.000767	-0.675585	-0.314670	-0.379970	0.712421	-0.253372	-0.598490	-0.264705
13614	9.490701	0.346474	2.495555	-0.569348	-0.014631	0.007655	-0.677125	-0.315233	-0.377594	0.709417	-0.259695	-0.596399	-0.271283
13615	9.500524	0.336579	2.469074	-0.557624	-0.025433	0.000783	-0.679365	-0.315228	-0.377437	0.706985	-0.265383	-0.593434	-0.278532
13616	9.457008	0.327218	2.474069	-0.546661	-0.014663	-0.000935	-0.678522	-0.316070	-0.377174	0.703925	-0.271241	-0.591395	-0.284903
13617	9.461985	0.336762	2.459458	-0.532985	-0.009369	0.004504	-0.678801	-0.316352	-0.376059	0.701710	-0.276485	-0.588206	-0.291844
13618	9.510833	0.350530	2.391584	-0.538493	-0.016486	-0.001695	-0.679084	-0.315938	-0.374380	0.698550	-0.282193	-0.586135	-0.298061
13619	9.522150	0.331670	2.478765	-0.553028	-0.012783	-0.005430	-0.678806	-0.315661	-0.373682	0.695999	-0.287569	-0.582820	-0.305304
13620	9.467064	0.348646	2.432740	-0.560194	-0.002013	0.002375	-0.679645	-0.315655	-0.374791	0.692788	-0.293496	-0.580280	-0.311738
13621	9.433455	0.336594	2.403924	-0.560057	0.019615	0.001352	-0.680491	-0.314257	-0.374491	0.690480	-0.298793	-0.576316	-0.319093
13622	9.437887	0.351428	2.461743	-0.568195	0.030513	-0.004118	-0.680216	-0.313138	-0.375039	0.687428	-0.304504	-0.573196	-0.325833
13623	9.500597	0.365607	2.473582	-0.540063	0.024940	0.000682	-0.679515	-0.313562	-0.373934	0.685166	-0.309423	-0.569176	-0.332933
13624	9.509971	0.331838	2.493277	-0.551070	0.012466	-0.009104	-0.680074	-0.313983	-0.373237	0.681856	-0.314914	-0.566333	-0.339364
13625	9.492928	0.327218	2.510265	-0.572851	0.013428	-0.004946	-0.680636	-0.313138	-0.374757	0.679090	-0.320232	-0.562172	-0.346771
13626	9.466681	0.307749	2.462192	-0.528291	0.015852	0.002631	-0.679227	-0.315378	-0.374512	0.675926	-0.325473	-0.559256	-0.352737
13627	9.461986	0.312521	2.447648	-0.551121	0.001641	-0.008164	-0.680355	-0.313421	-0.373926	0.673016	-0.330485	-0.555322	-0.359788
13628	9.499963	0.307947	2.527384	-0.576526	-0.000183	0.007477	-0.679091	-0.314401	-0.374085	0.669273	-0.336492	-0.552136	-0.366049
13629	9.490439	0.327294	2.519932	-0.545504	0.030432	-0.006501	-0.680212	-0.314260	-0.373796	0.666600	-0.341172	-0.547742	-0.373128
13630	9.437738	0.332157	2.471623	-0.572887	0.006215	-0.004911	-0.678250	-0.314682	-0.374234	0.662739	-0.346893	-0.544464	-0.379475
13631	9.418659	0.298159	2.426119	-0.549274	0.005232	-0.008174	-0.677974	-0.313420	-0.375896	0.659622	-0.351729	-0.540291	-0.386357
13632	9.463521	0.255044	2.532856	-0.561222	-0.022763	0.005127	-0.679370	-0.314397	-0.375198	0.655486	-0.357570	-0.537301	-0.392161
13633	9.476055	0.288524	2.488973	-0.556577	-0.005654	0.004200	-0.679233	-0.313839	-0.375054	0.652170	-0.362653	-0.533032	-0.398792
13634	9.478225	0.288707	2.520379	-0.549261	0.005154	0.000680	-0.679516	-0.313141	-0.374487	0.648267	-0.368011	-0.529697	-0.404646
13635	9.451827	0.303297	2.508171	-0.554722	0.003376	0.000624	-0.679791	-0.314542	-0.373245	0.644910	-0.372891	-0.525257	-0.411277
13636	9.435045	0.313008	2.498420	-0.561992	-0.000242	0.005867	-0.680361	-0.312446	-0.372800	0.640783	-0.378454	-0.521745	-0.417075
13637	9.499063	0.298983	2.638633	-0.542039	0.001514	0.000787	-0.680356	-0.313565	-0.372533	0.637383	-0.383116	-0.517342	-0.423464
13638	9.475533	0.240469	2.533002	-0.542847	0.010479	0.006023	-0.680083	-0.312170	-0.371824	0.633406	-0.388284	-0.513751	-0.429061
13639	9.494368	0.289210	2.617002	-0.560121	0.017875	-0.005719	-0.680787	-0.311192	-0.371390	0.629862	-0.392898	-0.508950	-0.435747
13640	9.446702	0.274482	2.532661	-0.557437	0.012525	-0.013624	-0.680647	-0.311192	-0.371391	0.625510	-0.397968	-0.505259	-0.441670
13641	9.446627	0.264847	2.537602	-0.556595	0.001709	-0.013549	-0.682325	-0.311324	-0.372773	0.621640	-0.402525	-0.500667	-0.448185
13642	9.451658	0.288889	2.522829	-0.560112	0.016063	-0.004828	-0.681767	-0.311048	-0.371938	0.617267	-0.407617	-0.496736	-0.453963
13643	9.492611	0.288692	2.532442	-0.540156	0.016037	-0.011663	-0.682054	-0.309228	-0.372754	0.613571	-0.411787	-0.492022	-0.460300
13644	9.444202	0.291534	2.551805	-0.531057	0.015939	-0.006259	-0.682191	-0.309643	-0.373872	0.609319	-0.416443	-0.488274	-0.465719
13645	9.434504	0.269817	2.547227	-0.569179	0.019723	-0.006732	-0.681355	-0.309657	-0.370254	0.605349	-0.420905	-0.483132	-0.472203
13646	9.471079	0.269283	2.498859	-0.538368	0.008802	-0.009834	-0.681637	-0.308814	-0.371358	0.600828	-0.425617	-0.479338	-0.477587
13647	9.475586	0.284057	2.547014	-0.556541	0.014375	-0.018926	-0.682473	-0.309791	-0.371083	0.596679	-0.429781	-0.474413	-0.483936
13648	9.465745	0.293966	2.575911	-0.571024	0.014289	-0.002289	-0.680937	-0.308813	-0.372200	0.591900	-0.434831	-0.470078	-0.489493
13649	9.437712	0.310363	2.464618	-0.539342	-0.002006	-0.009779	-0.683169	-0.310484	-0.372479	0.587717	-0.438959	-0.465372	-0.495311
13650	9.423542	0.293234	2.416503	-0.552958	0.003561	-0.020591	-0.682190	-0.310349	-0.371788	0.582709	-0.443655	-0.461408	-0.500723
13651	9.453904	0.274467	2.537485	-0.567623	-0.019877	-0.011774	-0.682615	-0.309370	-0.371635	0.577980	-0.448195	-0.456583	-0.506549
13652	9.490234	0.293525	2.529974	-0.545644	0.008839	-0.009914	-0.683028	-0.310622	-0.373039	0.573088	-0.452774	-0.452449	-0.511719
13653	9.446970	0.339712	2.529517	-0.533057	-0.005544	-0.020297	-0.683167	-0.311045	-0.371788	0.568605	-0.456614	-0.447830	-0.517339
13654	9.442078	0.327675	2.532074	-0.549370	-0.003730	-0.013424	-0.682041	-0.312444	-0.372090	0.563433	-0.461258	-0.443745	-0.522374
13655	9.451957	0.332279	2.505431	-0.557371	0.024242	-0.013686	-0.680926	-0.311329	-0.372226	0.558953	-0.465038	-0.438426	-0.528293
13656	9.490062	0.356688	2.582428	-0.552830	0.024175	-0.008317	-0.681483	-0.312027	-0.372090	0.553951	-0.469396	-0.433855	-0.533456
13657	9.461180	0.313176	2.551540	-0.532910	0.010544	-0.006241	-0.681199	-0.313005	-0.372102	0.549556	-0.473028	-0.428828	-0.538831
13658	9.460926	0.320654	2.587701	-0.542001	0.010587	-0.006348	-0.680496	-0.313706	-0.371976	0.544467	-0.477352	-0.424422	-0.543651
13659	9.456370	0.337432	2.560941	-0.560142	0.019773	-0.016346	-0.681199	-0.312864	-0.372519	0.539679	-0.481009	-0.419051	-0.549338
13660	9.465761	0.337585	2.594755	-0.569160	0.025117	-0.004983	-0.680497	-0.313141	-0.373922	0.534372	-0.485396	-0.414091	-0.554405
13661	9.444189	0.366689	2.589626	-0.560152	0.014277	-0.006581	-0.679092	-0.314548	-0.371995	0.529541	-0.489100	-0.408638	-0.559805
13662	9.465779	0.342418	2.594701	-0.561063	0.012465	-0.004810	-0.679941	-0.312308	-0.372523	0.524113	-0.493457	-0.403815	-0.564570
13663	9.446454	0.337707	2.594779	-0.557442	0.017980	-0.018961	-0.679233	-0.314125	-0.372966	0.519097	-0.496895	-0.398433	-0.569986
13664	9.434294	0.333011	2.604513	-0.560148	0.012440	-0.003038	-0.678681	-0.312165	-0.374344	0.513607	-0.501169	-0.393520	-0.574613
13665	9.451468	0.327827	2.565887	-0.567442	0.016235	-0.019950	-0.678684	-0.311326	-0.374474	0.508363	-0.504625	-0.388014	-0.579970
13666	9.434258	0.308800	2.597534	-0.531161	0.003371	-0.011493	-0.678953	-0.313981	-0.374361	0.502909	-0.508556	-0.383533	-0.584257
13667	9.439007	0.342768	2.623728	-0.554759	0.005239	-0.006468	-0.679801	-0.312163	-0.374196	0.497772	-0.512018	-0.378116	-0.589143
13668	9.450352	0.350551	2.720276	-0.546643	0.005310	-0.018760	-0.679799	-0.312867	-0.372530	0.492004	-0.515943	-0.373435	-0.593532
13669	9.462673	0.328452	2.677014	-0.554734	0.012479	-0.010050	-0.679798	-0.312862	-0.374203	0.486792	-0.519190	-0.367950	-0.598405
13670	9.421524	0.316690	2.686865	-0.547504	0.005215	-0.008162	-0.678123	-0.311465	-0.375317	0.481059	-0.523116	-0.363079	-0.602583
13671	9.450889	0.313755	2.633701	-0.561166	-0.005583	-0.002055	-0.679235	-0.313420	-0.374771	0.475658	-0.526597	-0.357578	-0.607110
13672	9.466191	0.351779	2.546270	-0.552999	-0.003741	-0.009921	-0.681060	-0.312583	-0.373075	0.469696	-0.530583	-0.352672	-0.611138
13673	9.436707	0.318451	2.597423	-0.551052	0.019701	-0.013593	-0.679519	-0.312584	-0.373923	0.464354	-0.533478	-0.347156	-0.615841
13674	9.417615	0.349911	2.585016	-0.567441	0.008886	-0.004871	-0.679797	-0.313145	-0.373230	0.458310	-0.537385	-0.341827	-0.619938
13675	9.446830	0.327705	2.541733	-0.538350	0.014206	-0.009866	-0.681200	-0.312586	-0.372237	0.453027	-0.540156	-0.336462	-0.624332
13676	9.470812	0.347068	2.570479	-0.569257	0.016230	-0.018196	-0.678956	-0.313566	-0.373241	0.446767	-0.543802	-0.331115	-0.628523
13677	9.441160	0.313877	2.643377	-0.571023	0.016078	-0.001421	-0.679516	-0.313423	-0.373932	0.441170	-0.546793	-0.325213	-0.632948
13678	9.453588	0.378954	2.628137	-0.570209	0.008984	-0.013742	-0.679377	-0.313286	-0.372956	0.434824	-0.550469	-0.319800	-0.636899
13679	9.434246	0.340321	2.614096	-0.545618	0.014205	-0.006417	-0.678816	-0.313427	-0.373101	0.429352	-0.553117	-0.314276	-0.641053
13680	9.431915	0.376629	2.620943	-0.567458	0.008904	-0.006636	-0.678256	-0.313144	-0.374497	0.423052	-0.556716	-0.308753	-0.644799
13681	9.444021	0.352282	2.604285	-0.565641	0.008912	-0.008384	-0.678675	-0.313281	-0.375052	0.417225	-0.559481	-0.303028	-0.648906
13682	9.451355	0.357008	2.594557	-0.562046	0.003507	-0.010076	-0.680210	-0.314394	-0.375610	0.410832	-0.562982	-0.297593	-0.652462
13683	9.422141	0.350124	2.623668	-0.538398	0.006044	-0.004515	-0.678535	-0.313422	-0.374916	0.405274	-0.565473	-0.292195	-0.656213
13684	9.436668	0.357267	2.621153	-0.564669	0.017884	-0.004891	-0.677127	-0.315098	-0.376059	0.398934	-0.568737	-0.286490	-0.659783
13685	9.421984	0.318740	2.628851	-0.554784	0.003482	-0.011772	-0.678813	-0.313415	-0.376865	0.393017	-0.571245	-0.280972	-0.663530
13686	9.412534	0.367115	2.625908	-0.567558	-0.016471	0.009437	-0.676572	-0.313842	-0.376050	0.386570	-0.574963	-0.275276	-0.666487
13687	9.426813	0.376969	2.654792	-0.549312	0.001560	0.000687	-0.677283	-0.311794	-0.375103	0.380807	-0.577411	-0.269706	-0.669956
13688	9.368952	0.319110	2.619271	-0.560313	-0.018225	0.001547	-0.677692	-0.314168	-0.375543	0.374265	-0.580952	-0.264151	-0.672789
13689	9.378194	0.299992	2.662964	-0.553105	-0.022693	-0.006306	-0.677701	-0.312070	-0.376079	0.368178	-0.583605	-0.258793	-0.675926
13690	9.416360	0.266177	2.704367	-0.560535	-0.046951	-0.009781	-0.677417	-0.313191	-0.375256	0.361268	-0.587371	-0.253525	-0.678384
13691	9.469575	0.273015	2.692138	-0.560484	-0.044338	0.000832	-0.680083	-0.311787	-0.375500	0.355029	-0.590289	-0.248141	-0.681131
13692	9.508163	0.226737	2.673273	-0.555004	-0.054497	0.025731	-0.679944	-0.311791	-0.374106	0.348569	-0.594191	-0.242530	-0.683093
13693	9.368642	0.224741	2.615474	-0.575032	-0.063443	0.025534	-0.680506	-0.311472	-0.371534	0.342352	-0.597476	-0.236789	-0.685382
13694	9.421774	0.214680	2.605850	-0.546061	-0.074307	0.017104	-0.681355	-0.309518	-0.370113	0.335727	-0.601441	-0.231491	-0.686999
13695	9.469937	0.236276	2.629707	-0.575978	-0.062429	0.014923	-0.683588	-0.311760	-0.366773	0.329311	-0.604544	-0.225861	-0.689252
13696	9.542510	0.182352	2.581887	-0.565165	-0.092431	0.040014	-0.685549	-0.312327	-0.362860	0.322631	-0.608882	-0.220089	-0.690458
13697	9.421052	0.212842	2.697689	-0.553365	-0.105360	0.066744	-0.688353	-0.312193	-0.358934	0.316972	-0.612536	-0.214428	-0.691628
13698	9.247709	0.361546	2.713194	-0.564433	-0.139695	0.083608	-0.689621	-0.312117	-0.353118	0.310644	-0.617599	-0.208390	-0.691842
13699	9.215605	0.605213	2.613867	-0.562819	-0.164849	0.075849	-0.693000	-0.308488	-0.349150	0.304704	-0.622038	-0.202887	-0.692143
13700	9.625359	0.491545	2.626668	-0.555879	-0.200589	0.044371	-0.696078	-0.310744	-0.340923	0.297632	-0.627609	-0.197783	-0.691667
13701	9.829260	0.442776	2.762251	-0.541302	-0.175173	0.017875	-0.699446	-0.310342	-0.333362	0.291075	-0.631683	-0.193399	-0.691989
13702	9.470448	0.585000	2.729732	-0.557663	-0.169611	0.005211	-0.702803	-0.312167	-0.328475	0.283505	-0.636559	-0.188535	-0.692006
13703	9.134219	0.716691	2.581321	-0.572512	-0.219961	-0.001775	-0.705190	-0.312756	-0.317865	0.276075	-0.641199	-0.184256	-0.691878
13704	9.147600	0.705851	2.407453	-0.549095	-0.265244	0.012941	-0.707148	-0.314449	-0.311732	0.268309	-0.647242	-0.179900	-0.690452
13705	9.391795	0.791216	2.391676	-0.559242	-0.275790	-0.007398	-0.710799	-0.314196	-0.300824	0.260716	-0.652392	-0.176224	-0.689462
13706	9.550888	0.809757	2.425084	-0.540121	-0.267786	-0.003652	-0.713595	-0.316733	-0.292463	0.252771	-0.658216	-0.172174	-0.687906
13707	9.466711	0.650070	2.310997	-0.572702	-0.259590	0.002077	-0.715284	-0.316480	-0.283244	0.245141	-0.663065	-0.168141	-0.687007
13708	9.448063	0.610873	2.207560	-0.546906	-0.225829	0.041091	-0.718648	-0.317054	-0.276251	0.237813	-0.668353	-0.163155	-0.685660
13709	9.422158	0.542647	2.092376	-0.551048	-0.206664	0.115226	-0.720476	-0.317078	-0.267592	0.232168	-0.672580	-0.157685	-0.684740
13710	9.458067	0.511623	1.805138	-0.565662	-0.100608	0.152460	-0.723006	-0.316400	-0.259478	0.226466	-0.676468	-0.150328	-0.684475
13711	9.405385	0.521319	1.756775	-0.568242	0.059610	0.170016	-0.726102	-0.313755	-0.253849	0.222129	-0.677161	-0.142694	-0.686841
13712	10.164790	0.435243	1.510261	-0.545990	0.140874	0.149587	-0.725534	-0.316568	-0.249141	0.217331	-0.677517	-0.134523	-0.689667
13713	9.929580	0.291706	1.893947	-0.564587	0.092543	0.118619	-0.726672	-0.313223	-0.245333	0.212414	-0.677469	-0.127504	-0.692574
13714	9.830495	0.169296	1.542671	-0.563000	0.155940	0.180154	-0.726241	-0.316594	-0.240491	0.207810	-0.677631	-0.118593	-0.695389
13715	10.867647	0.066277	1.571428	-0.553095	0.147917	0.178747	-0.728630	-0.315199	-0.237948	0.203994	-0.676794	-0.110691	-0.698630
13716	10.472315	0.118825	1.846824	-0.555604	0.142339	-0.005340	-0.728048	-0.321369	-0.232439	0.196838	-0.676569	-0.104419	-0.701859
13717	9.139328	-0.034048	1.565195	-0.537763	0.064550	0.002145	-0.726626	-0.327827	-0.224987	0.190561	-0.676324	-0.099456	-0.704543
13718	8.536470	-0.273035	1.387449	-0.555701	0.009223	0.142787	-0.727743	-0.330228	-0.216637	0.185190	-0.678145	-0.091667	-0.705281
13719	9.280791	-0.462761	1.168690	-0.532317	-0.019383	0.115950	-0.728306	-0.331374	-0.207720	0.180406	-0.679204	-0.085542	-0.706270
13720	10.271311	-0.495040	1.641312	-0.544981	0.026131	0.082083	-0.729988	-0.331946	-0.202553	0.174327	-0.680526	-0.078651	-0.707324
13721	9.848902	-0.374023	2.017464	-0.549147	-0.051410	0.084191	-0.731960	-0.330138	-0.198197	0.168815	-0.681941	-0.072830	-0.707922
13722	9.254546	-0.386227	1.786434	-0.543922	-0.107504	0.100408	-0.734209	-0.328891	-0.193425	0.162787	-0.685064	-0.066149	-0.706974
13723	9.243486	-0.447569	1.627660	-0.550073	-0.080459	0.101936	-0.736887	-0.325684	-0.189048	0.157456	-0.686812	-0.060178	-0.707018
13724	9.406183	-0.512904	1.777980	-0.563947	-0.110903	0.089594	-0.736057	-0.323879	-0.185829	0.150979	-0.689914	-0.053355	-0.705959
13725	9.407808	-0.507431	1.881816	-0.565818	-0.107133	0.071852	-0.739714	-0.320667	-0.182420	0.144971	-0.691934	-0.047671	-0.705647
13726	9.358987	-0.547406	1.623787	-0.546113	-0.153964	0.059982	-0.741970	-0.317168	-0.182088	0.138263	-0.695434	-0.041619	-0.703934
13727	9.458270	-0.719927	1.188236	-0.561412	-0.124684	0.020718	-0.743670	-0.312550	-0.182584	0.131560	-0.697533	-0.036762	-0.703411
13728	9.563865	-0.841314	1.206363	-0.547612	-0.075719	-0.020109	-0.744384	-0.308768	-0.184631	0.123747	-0.699748	-0.031583	-0.702882
13729	9.558306	-0.816448	1.312408	-0.575120	0.041668	-0.035309	-0.743274	-0.305254	-0.191157	0.116171	-0.699385	-0.026884	-0.704728
13730	9.371785	-0.700787	1.456343	-0.564544	0.168153	-0.081994	-0.743277	-0.302425	-0.201307	0.107376	-0.698036	-0.021734	-0.707633
13731	11.086430	-0.634483	1.032879	-0.551617	0.202518	-0.078136	-0.738514	-0.299727	-0.217770	0.099600	-0.695185	-0.017578	-0.711681
13732	10.930634	-0.400675	1.936577	-0.541929	0.071502	-0.145379	-0.737126	-0.294235	-0.231110	0.090176	-0.694991	-0.013802	-0.713208
13733	9.990921	-0.686837	1.605167	-0.553609	0.172513	-0.064078	-0.736567	-0.292389	-0.240159	0.082561	-0.692409	-0.009491	-0.716704
13734	9.063662	-0.427515	1.175836	-0.563960	0.197724	0.032820	-0.734338	-0.287039	-0.253507	0.075401	-0.690344	-0.002688	-0.719536
13735	8.814707	0.271478	0.629542	-0.546846	0.075913	-0.052862	-0.733236	-0.280008	-0.267247	0.067988	-0.689043	0.001574	-0.721523
13736	10.134571	0.311835	0.682899	-0.533419	-0.101630	-0.036303	-0.734239	-0.273838	-0.272335	0.060251	-0.691113	0.006565	-0.720201
13737	10.441309	0.038221	0.521236	-0.561419	-0.116396	0.020113	-0.734257	-0.268795	-0.275768	0.053597	-0.692515	0.011819	-0.719313
13738	10.732129	-0.015975	0.649514	-0.531336	-0.088476	0.008839	-0.734829	-0.265568	-0.279077	0.046527	-0.694270	0.017424	-0.717998
13739	10.221869	0.128672	0.851549	-0.552702	0.001889	-0.016831	-0.735965	-0.261366	-0.280698	0.039345	-0.693887	0.022181	-0.718666
13740	9.561210	0.408685	0.907299	-0.543563	0.029032	-0.041763	-0.735970	-0.259680	-0.283469	0.031332	-0.693865	0.027371	-0.718902
13741	9.124448	0.339151	0.555884	-0.561730	0.027484	-0.065048	-0.734703	-0.261077	-0.284609	0.023228	-0.693042	0.031643	-0.719828
13742	9.398001	0.312985	0.125715	-0.539976	0.020397	-0.084139	-0.735398	-0.262477	-0.283502	0.014660	-0.693039	0.036195	-0.719841
13743	10.322989	0.099142	0.868657	-0.553135	-0.036311	-0.074971	-0.733841	-0.266677	-0.282443	0.006491	-0.693033	0.040234	-0.719753
13744	10.954714	-0.535569	1.259080	-0.548773	0.024955	0.025581	-0.734250	-0.270047	-0.277733	-0.000630	-0.692751	0.046429	-0.719680
13745	9.388119	-0.701907	0.907842	-0.555501	0.080542	0.038990	-0.735353	-0.274383	-0.276097	-0.007274	-0.690857	0.052115	-0.721074
13746	8.758710	-0.332781	1.332244	-0.545605	-0.081101	0.066537	-0.737597	-0.274249	-0.272731	-0.013636	-0.691941	0.058853	-0.719422
13747	9.422959	-0.650604	1.417054	-0.565307	-0.051453	0.092754	-0.737599	-0.274682	-0.268552	-0.019485	-0.691772	0.065450	-0.718880
13748	9.434471	-1.520918	1.380842	-0.568604	-0.055652	0.156328	-0.738874	-0.271613	-0.265582	-0.024892	-0.692243	0.073748	-0.717454
13749	9.800387	-1.905476	1.314571	-0.549060	-0.127642	0.140219	-0.741410	-0.269109	-0.260238	-0.029583	-0.693002	0.080799	-0.715782
13750	10.021015	-1.682731	1.601743	-0.560157	-0.075975	0.015098	-0.742399	-0.267577	-0.257704	-0.036860	-0.693869	0.087013	-0.713874
13751	9.694239	-1.293994	1.602674	-0.549036	-0.010833	-0.023228	-0.743661	-0.266874	-0.258245	-0.043974	-0.693109	0.091703	-0.713623
13752	9.361731	-1.171132	1.592083	-0.539810	0.030824	-0.055275	-0.745073	-0.263221	-0.262937	-0.052148	-0.692470	0.096555	-0.713052
13753	9.182583	-1.552541	1.480598	-0.538696	0.045122	-0.046584	-0.742706	-0.258872	-0.269464	-0.059450	-0.690844	0.100709	-0.713483
13754	9.310873	-1.769871	1.637493	-0.552425	0.060143	-0.106116	-0.742167	-0.252133	-0.278601	-0.068563	-0.689750	0.104995	-0.713106
13755	9.044728	-2.102159	1.564237	-0.544738	0.096684	-0.070959	-0.739669	-0.244550	-0.291092	-0.076223	-0.687303	0.108804	-0.714119
13756	8.891201	-2.252226	1.372815	-0.552028	0.103347	-0.108281	-0.738306	-0.233328	-0.304093	-0.085430	-0.685466	0.112985	-0.714194
13757	8.881060	-2.251769	1.435647	-0.552212	0.237834	-0.135654	-0.735540	-0.222382	-0.319339	-0.094203	-0.681007	0.115746	-0.716909
13758	11.587074	-2.493335	0.313574	-0.551620	0.117514	-0.042329	-0.733343	-0.209195	-0.335395	-0.102455	-0.678666	0.120802	-0.717163
13759	10.157739	-0.284756	2.690193	-0.560050	-0.004073	0.037814	-0.733991	-0.186796	-0.345336	-0.108147	-0.677137	0.126500	-0.716790
13760	8.249179	-0.894585	1.411683	-0.558802	0.004744	-0.261641	-0.735144	-0.177400	-0.353735	-0.119337	-0.676833	0.128902	-0.714871
13761	8.119864	0.270844	0.601484	-0.556081	0.037905	-0.038723	-0.732798	-0.167733	-0.362298	-0.126181	-0.674777	0.133419	-0.714810
13762	11.298052	0.124455	0.874318	-0.563721	0.038912	-0.105433	-0.733818	-0.157226	-0.368735	-0.135264	-0.673437	0.137912	-0.713559
13763	12.459560	-0.031247	2.263853	-0.574108	0.176202	-0.129246	-0.731748	-0.148820	-0.375915	-0.144061	-0.669474	0.141113	-0.714939
13764	10.783767	0.180771	2.790476	-0.544219	0.251325	-0.007619	-0.728688	-0.141804	-0.386463	-0.152037	-0.664729	0.146030	-0.716726
13765	9.183080	0.202020	2.258386	-0.538326	0.352926	-0.105784	-0.725209	-0.134504	-0.398545	-0.160565	-0.658088	0.148527	-0.720471
13766	8.154451	0.277764	1.741837	-0.552014	0.271584	-0.279894	-0.721857	-0.129996	-0.411493	-0.172560	-0.653648	0.149889	-0.721457
13767	8.965560	1.028758	2.075481	-0.539893	0.213146	-0.287109	-0.717235	-0.128861	-0.419883	-0.183376	-0.649333	0.150520	-0.722554
13768	9.528082	1.000804	2.036380	-0.553395	0.120120	-0.346737	-0.714547	-0.133877	-0.426649	-0.195842	-0.647066	0.151548	-0.721099
13769	10.047644	0.722107	2.435062	-0.567674	0.161558	-0.334722	-0.709194	-0.140869	-0.429552	-0.207625	-0.643304	0.152173	-0.721038
13770	9.806258	0.750332	2.454400	-0.539674	0.212480	-0.205597	-0.703838	-0.147851	-0.435523	-0.218098	-0.639131	0.154417	-0.721179
13771	9.225243	0.881500	2.748498	-0.559933	0.119691	-0.105416	-0.701698	-0.156797	-0.437027	-0.226387	-0.635098	0.158096	-0.721391
13772	9.114483	1.008040	2.776230	-0.549492	0.032887	-0.077345	-0.699294	-0.162110	-0.438495	-0.234524	-0.632936	0.162896	-0.719622
13773	9.110726	0.987808	2.629068	-0.555406	-0.040858	-0.088457	-0.697179	-0.165610	-0.438130	-0.242072	-0.631033	0.167500	-0.717734
13774	9.198170	0.991652	2.558837	-0.539270	-0.091620	-0.061396	-0.696880	-0.170654	-0.434699	-0.249391	-0.630537	0.172924	-0.714370
13775	9.261825	1.198982	2.541940	-0.539262	-0.084387	-0.062285	-0.697717	-0.172061	-0.431500	-0.256296	-0.629114	0.177875	-0.711961
13776	9.243924	1.202809	2.363118	-0.568266	-0.077004	-0.066202	-0.698831	-0.174022	-0.429280	-0.264045	-0.628161	0.183553	-0.708521
13777	9.499612	1.167365	2.363171	-0.543849	-0.084139	-0.083518	-0.698960	-0.176824	-0.427356	-0.271386	-0.626654	0.188344	-0.705819
13778	9.530603	1.235828	2.135237	-0.542694	-0.015115	-0.143173	-0.697138	-0.177248	-0.427235	-0.280077	-0.625127	0.192330	-0.702697
13779	10.398631	1.000709	2.124618	-0.539807	0.024843	-0.168891	-0.693490	-0.178930	-0.428536	-0.289021	-0.622297	0.195434	-0.700727
13780	10.111685	0.243135	2.039221	-0.549922	-0.000076	-0.204394	-0.692201	-0.185644	-0.427919	-0.298652	-0.620617	0.198647	-0.697266
13781	9.264318	-0.044124	1.625547	-0.560093	0.020278	-0.070363	-0.689943	-0.189843	-0.427980	-0.306331	-0.617232	0.203278	-0.695604
13782	9.894705	-0.347129	1.727151	-0.574761	-0.052494	0.020230	-0.687977	-0.191531	-0.426060	-0.312858	-0.615101	0.209913	-0.692609
13783	10.888446	-0.471713	1.741709	-0.550592	-0.117546	0.040561	-0.690069	-0.193909	-0.423838	-0.318093	-0.613175	0.216610	-0.689865
13784	10.279807	-0.276002	1.894981	-0.546434	-0.134997	-0.031930	-0.692568	-0.200360	-0.415798	-0.324575	-0.612479	0.222699	-0.685512
13785	9.498339	-0.632621	1.663212	-0.542899	-0.093005	0.093278	-0.695337	-0.209327	-0.407503	-0.328920	-0.609964	0.229749	-0.683353
13786	9.386640	-1.268873	1.445749	-0.552530	-0.137557	0.238425	-0.698960	-0.215504	-0.396663	-0.331689	-0.607924	0.239209	-0.680580
13787	10.436972	-0.944305	1.846654	-0.542000	-0.144243	0.189287	-0.703725	-0.216077	-0.389102	-0.334209	-0.605637	0.247708	-0.678343
13788	9.681830	-0.872346	2.158559	-0.558127	-0.104652	0.192234	-0.706528	-0.216509	-0.383089	-0.337761	-0.603219	0.256415	-0.675496
13789	8.788564	-0.965838	2.153549	-0.553162	-0.216911	0.237019	-0.710176	-0.216814	-0.372745	-0.339233	-0.601499	0.266099	-0.672540
13790	8.653797	-1.086496	2.046344	-0.558406	-0.213684	0.279362	-0.716067	-0.215846	-0.365438	-0.340968	-0.599968	0.276538	-0.668809
13791	8.903832	-1.021377	1.890642	-0.549303	-0.178921	0.220936	-0.723369	-0.212643	-0.356564	-0.342662	-0.597754	0.285673	-0.666081
13792	9.374122	-0.890767	1.994871	-0.540539	-0.183685	0.152174	-0.725486	-0.210146	-0.349410	-0.345959	-0.596537	0.294086	-0.661793
13793	9.934049	-0.867655	2.003529	-0.535191	-0.175197	0.115147	-0.728860	-0.208486	-0.341697	-0.348824	-0.594881	0.301714	-0.658337
13794	9.629395	-0.644214	1.873381	-0.550537	-0.110371	0.026078	-0.730826	-0.207650	-0.339581	-0.354270	-0.593279	0.308194	-0.653857
13795	9.455812	-0.698537	1.514196	-0.567452	-0.032250	-0.036550	-0.732794	-0.205972	-0.338154	-0.360324	-0.590350	0.313421	-0.650708
13796	9.384830	-0.750138	1.307068	-0.545671	-0.019357	-0.078848	-0.730563	-0.203027	-0.342603	-0.367573	-0.588141	0.317898	-0.646468
13797	9.517119	-0.770482	1.664725	-0.546981	0.062465	-0.059897	-0.731698	-0.198677	-0.347011	-0.374210	-0.584190	0.321870	-0.644274
13798	9.281673	-1.002558	1.416338	-0.537107	0.200630	-0.103159	-0.728919	-0.192373	-0.353381	-0.383004	-0.579256	0.324267	-0.642356
13799	10.792416	-0.910255	1.466444	-0.533589	0.173393	-0.061938	-0.726004	-0.184235	-0.364754	-0.390098	-0.573898	0.327185	-0.641416
13800	10.933956	-1.062697	1.192502	-0.570656	0.161380	-0.007428	-0.724785	-0.172458	-0.376354	-0.397710	-0.568465	0.331363	-0.639432
13801	10.609995	-0.719881	0.809757	-0.544148	0.161758	0.035338	-0.723430	-0.159705	-0.387387	-0.403417	-0.562500	0.335579	-0.638933
13802	10.051811	0.082169	0.973108	-0.527629	0.228602	0.003255	-0.720676	-0.146674	-0.398847	-0.410771	-0.556375	0.338735	-0.637943
13803	8.947599	0.569141	0.442406	-0.558743	0.179965	0.007474	-0.718762	-0.133924	-0.409326	-0.417021	-0.550203	0.342653	-0.637149
13804	9.610490	0.311555	0.110949	-0.553861	0.044350	0.065984	-0.717705	-0.117972	-0.415444	-0.422524	-0.545676	0.348310	-0.634343
13805	10.199962	-0.195853	0.719888	-0.556045	0.132572	0.077828	-0.714683	-0.103283	-0.421171	-0.427376	-0.539666	0.353304	-0.633472
13806	9.807792	-0.549213	1.014308	-0.558920	0.138492	0.014810	-0.714727	-0.091374	-0.429413	-0.434154	-0.534168	0.357622	-0.631095
13807	9.517330	-0.151581	1.314709	-0.546419	0.151539	-0.042649	-0.712225	-0.086334	-0.433842	-0.440447	-0.528820	0.360998	-0.629314
13808	9.444789	-0.158283	1.329378	-0.548598	0.104897	-0.065405	-0.711263	-0.081007	-0.438954	-0.447796	-0.524309	0.364569	-0.625834
13809	9.579768	-0.163846	1.348590	-0.566946	0.041350	-0.001509	-0.710440	-0.076811	-0.440311	-0.452906	-0.519812	0.369572	-0.622967
13810	9.677606	0.018710	1.269102	-0.541957	-0.049201	0.038311	-0.711578	-0.072757	-0.439702	-0.457674	-0.516437	0.375475	-0.618745
13811	9.678020	-0.020410	1.197050	-0.552890	-0.067329	0.055986	-0.711727	-0.070802	-0.439123	-0.461033	-0.512973	0.381838	-0.615229
13812	9.599875	-0.057962	1.296640	-0.543669	-0.032972	0.036395	-0.714407	-0.066750	-0.436550	-0.465886	-0.509321	0.387533	-0.611032
13813	9.242804	0.213266	1.412488	-0.539489	0.067949	0.028703	-0.713848	-0.066471	-0.436970	-0.470437	-0.504495	0.392151	-0.608597
13814	8.972160	0.203131	1.451624	-0.560909	0.164102	-0.035891	-0.711879	-0.067721	-0.440624	-0.477795	-0.498759	0.395418	-0.605472
13815	9.405194	0.097276	1.577871	-0.564462	0.218849	-0.105201	-0.707516	-0.071623	-0.447391	-0.485365	-0.492841	0.397521	-0.602914
13816	10.732299	-0.390755	1.376174	-0.526357	0.224621	-0.147044	-0.703010	-0.078047	-0.452166	-0.494095	-0.487478	0.398606	-0.599457
13817	9.776642	-1.175426	2.852884	-0.560864	0.174887	-0.032505	-0.701562	-0.088384	-0.455772	-0.500317	-0.481428	0.401753	-0.597080
13818	9.224920	-1.842716	1.481380	-0.537344	0.099018	-0.028359	-0.698425	-0.101392	-0.456350	-0.506624	-0.476419	0.405304	-0.593368
13819	9.800376	-0.969725	1.763236	-0.557025	-0.142747	0.026191	-0.699515	-0.109230	-0.452936	-0.509387	-0.473661	0.412125	-0.588492
13820	10.034279	-1.179507	1.687944	-0.561324	-0.236054	-0.012186	-0.703410	-0.116511	-0.446845	-0.512895	-0.472166	0.419437	-0.581439
13821	9.662919	-1.048457	1.401859	-0.557539	-0.214420	-0.018513	-0.708135	-0.126880	-0.436595	-0.515452	-0.470577	0.426492	-0.575301
13822	9.803899	-1.023970	1.594698	-0.557275	-0.130964	-0.080040	-0.711746	-0.134999	-0.431073	-0.520480	-0.468399	0.431942	-0.568445
13823	9.501083	-1.006594	1.749551	-0.560416	-0.062755	-0.054023	-0.712579	-0.137668	-0.426631	-0.524680	-0.465271	0.437059	-0.563217
13824	9.399556	-1.068845	1.740716	-0.545981	-0.073522	-0.067971	-0.714523	-0.141865	-0.424289	-0.529857	-0.462373	0.441817	-0.557010
13825	9.367649	-1.247589	1.723423	-0.539485	-0.077513	-0.029859	-0.715357	-0.143830	-0.421374	-0.533393	-0.459330	0.447027	-0.551974
13826	9.389499	-1.204198	1.727742	-0.567676	-0.082804	-0.027493	-0.717033	-0.144945	-0.421233	-0.538137	-0.455868	0.452419	-0.545811
13827	9.458228	-1.079516	1.639273	-0.545740	-0.063135	-0.020246	-0.718160	-0.143547	-0.420512	-0.541685	-0.452428	0.457580	-0.540839
13828	9.115946	-1.135869	1.558207	-0.572718	-0.019717	-0.029748	-0.720278	-0.139770	-0.419480	-0.546970	-0.448171	0.462240	-0.535071
13829	9.341564	-1.341854	1.308912	-0.554029	0.043099	-0.008652	-0.718747	-0.136969	-0.422252	-0.551358	-0.443312	0.466388	-0.531000
13830	10.261634	-1.423263	1.197441	-0.544105	0.150775	0.046718	-0.717795	-0.129546	-0.426785	-0.557056	-0.436766	0.469467	-0.527754
13831	10.868393	-0.999807	1.892621	-0.563238	0.152353	0.088208	-0.716437	-0.118198	-0.434767	-0.561414	-0.429663	0.473311	-0.525529
13832	9.576367	-0.277349	1.729231	-0.533543	0.156421	0.008749	-0.714512	-0.108251	-0.442489	-0.567367	-0.423462	0.475815	-0.521895
13833	8.564126	-0.120830	1.006375	-0.553707	0.105991	0.006901	-0.713836	-0.101523	-0.448282	-0.571980	-0.417664	0.479319	-0.518313
13834	9.455754	-0.578197	0.647845	-0.530309	0.024391	0.062664	-0.712196	-0.091450	-0.451537	-0.575986	-0.412288	0.483668	-0.514124
13835	10.449087	-0.545368	1.100408	-0.552377	-0.002480	0.068065	-0.713072	-0.082489	-0.454785	-0.578776	-0.407055	0.488842	-0.510252
13836	10.038690	-0.162113	1.299647	-0.577778	0.019289	0.060512	-0.714792	-0.072971	-0.456904	-0.583043	-0.401143	0.493638	-0.505437
13837	9.770958	0.115787	1.412885	-0.543470	-0.004294	0.057495	-0.714557	-0.061921	-0.458743	-0.585769	-0.396117	0.498578	-0.501384
13838	10.255837	0.127441	1.445934	-0.550208	-0.034389	0.008161	-0.715575	-0.053392	-0.458089	-0.589704	-0.391525	0.503223	-0.495706
13839	9.786578	0.087627	1.562987	-0.556404	0.018288	-0.041882	-0.716850	-0.049751	-0.458878	-0.593690	-0.387099	0.507152	-0.490391
13840	9.295809	0.074921	1.355987	-0.532943	-0.026185	-0.023734	-0.716717	-0.048357	-0.457749	-0.597784	-0.382884	0.511197	-0.484492
13841	9.471698	0.275713	1.179539	-0.543949	-0.039580	-0.027248	-0.716864	-0.046963	-0.456478	-0.600872	-0.379011	0.515710	-0.478902
13842	9.731538	0.221395	1.257118	-0.554937	-0.046629	-0.036138	-0.717136	-0.048919	-0.456635	-0.604939	-0.374798	0.520029	-0.472383
13843	9.845901	0.163690	1.419499	-0.562377	-0.077319	-0.025412	-0.718258	-0.049207	-0.453282	-0.607684	-0.371021	0.525083	-0.466211
13844	9.536931	0.204469	1.446036	-0.542389	-0.071964	-0.034117	-0.721319	-0.054239	-0.451358	-0.611261	-0.367119	0.529510	-0.459568
13845	9.542418	0.160271	1.340207	-0.549701	-0.073568	-0.051885	-0.721305	-0.058307	-0.447496	-0.614132	-0.363706	0.534096	-0.453101
13846	9.726615	0.097880	1.210178	-0.539435	-0.040384	-0.037778	-0.723786	-0.067954	-0.445624	-0.617951	-0.359535	0.537985	-0.446591
13847	10.132220	0.097618	1.190308	-0.562385	-0.038681	-0.108744	-0.724006	-0.082364	-0.442425	-0.621710	-0.356238	0.541738	-0.439420
13848	10.431405	-0.162109	1.695389	-0.545992	-0.000542	-0.149476	-0.722263	-0.097618	-0.439389	-0.626879	-0.352780	0.544283	-0.431654
13849	9.524429	-0.581430	1.744775	-0.556852	0.105156	-0.090339	-0.722177	-0.118324	-0.435142	-0.631950	-0.348001	0.546206	-0.425669
13850	9.341047	-0.422264	1.506450	-0.530502	0.092233	-0.070495	-0.720699	-0.136788	-0.433393	-0.637216	-0.343015	0.547905	-0.419637
13851	9.147141	-0.522173	1.565815	-0.556213	0.043656	-0.068783	-0.717665	-0.159459	-0.428910	-0.641359	-0.338431	0.550658	-0.413399
13852	8.724663	-0.732710	1.481744	-0.556256	-0.009236	-0.004875	-0.718561	-0.180170	-0.422424	-0.645026	-0.333185	0.554213	-0.407159
13853	9.068362	-0.737629	1.041578	-0.571470	-0.144498	0.022408	-0.719062	-0.196709	-0.409342	-0.646348	-0.328851	0.560036	-0.400564
13854	11.532078	-0.944867	1.299134	-0.557421	-0.236709	0.080221	-0.722647	-0.212691	-0.393442	-0.646672	-0.324421	0.566985	-0.393820
13855	11.233912	-0.571529	1.957425	-0.556830	-0.105049	0.061682	-0.726799	-0.227555	-0.377106	-0.647938	-0.319450	0.572329	-0.388030
13856	9.468612	-0.100878	2.014942	-0.574798	-0.069091	0.058293	-0.730382	-0.243813	-0.362464	-0.650320	-0.313674	0.576987	-0.381810
13857	8.967250	-0.294081	1.532099	-0.546338	0.057854	0.147091	-0.730059	-0.255584	-0.354220	-0.652691	-0.306509	0.580554	-0.378158
13858	9.632687	-0.465483	1.844820	-0.540429	0.129781	0.167164	-0.730467	-0.259516	-0.348819	-0.656208	-0.298355	0.582936	-0.374914
13859	9.462143	-0.727327	1.925290	-0.561264	0.160939	0.116232	-0.729614	-0.262880	-0.346629	-0.660038	-0.290462	0.584977	-0.371193
13860	9.430951	-0.897434	2.130197	-0.550909	0.211167	0.133700	-0.729325	-0.264412	-0.348878	-0.664690	-0.281896	0.586050	-0.367787
13861	12.017414	-1.206505	2.072194	-0.547006	0.183095	0.279490	-0.728498	-0.260627	-0.352332	-0.667407	-0.271984	0.588498	-0.366419
13862	9.592363	-0.860429	1.254879	-0.556922	0.138026	0.061618	-0.729626	-0.258380	-0.354811	-0.671611	-0.264669	0.590102	-0.361481
13863	9.108881	-0.392279	2.202312	-0.552890	0.074622	0.088509	-0.729483	-0.259079	-0.354679	-0.674385	-0.257645	0.592882	-0.356813
13864	9.308314	-0.484942	2.270734	-0.544079	0.224919	0.004559	-0.726396	-0.259917	-0.357223	-0.679830	-0.250521	0.592816	-0.351624
13865	9.453024	-0.929847	2.379405	-0.551983	0.240833	0.041491	-0.723022	-0.262145	-0.362293	-0.684830	-0.242784	0.592959	-0.347078
13866	10.005943	-0.760960	2.118239	-0.559252	0.368538	0.079693	-0.721048	-0.263663	-0.369856	-0.691367	-0.233509	0.591266	-0.343351
13867	10.292004	-0.349774	2.461211	-0.561749	0.247322	0.138889	-0.718118	-0.259022	-0.380151	-0.695684	-0.224363	0.591700	-0.339965
13868	8.535375	0.046949	2.299661	-0.559305	0.116720	0.013800	-0.715475	-0.253694	-0.386811	-0.699524	-0.217530	0.593077	-0.334075
13869	8.669011	0.669780	1.553154	-0.567897	-0.153414	0.108389	-0.717737	-0.248372	-0.387854	-0.699214	-0.211365	0.598846	-0.328340
13870	9.933581	0.661357	1.865671	-0.534362	-0.300357	0.116119	-0.723373	-0.241098	-0.385224	-0.697154	-0.206393	0.606213	-0.322310
13871	10.854479	-0.003439	1.987837	-0.559050	-0.323394	0.094838	-0.730689	-0.235101	-0.375342	-0.694697	-0.201669	0.614067	-0.315670
13872	9.914452	0.349629	2.623050	-0.542985	-0.206542	0.102977	-0.735200	-0.229095	-0.370642	-0.693744	-0.196101	0.619983	-0.309653
13873	8.625024	0.495014	2.159230	-0.546106	-0.121656	0.068580	-0.738722	-0.225045	-0.366667	-0.693789	-0.190620	0.624666	-0.303502
13874	8.599962	0.550205	1.685059	-0.553651	-0.177449	0.067089	-0.741825	-0.219866	-0.366310	-0.693321	-0.185126	0.629982	-0.296912
13875	9.358291	0.605595	1.644766	-0.550577	-0.229066	0.005682	-0.744921	-0.217782	-0.359988	-0.692301	-0.181060	0.635783	-0.289339
13876	9.674586	0.433327	1.854064	-0.546875	-0.191742	-0.036049	-0.748283	-0.218204	-0.356898	-0.692092	-0.177020	0.640742	-0.281287
13877	9.806466	0.416696	1.646274	-0.533564	-0.091635	-0.051513	-0.750524	-0.218772	-0.352702	-0.692995	-0.173163	0.644164	-0.273540
13878	9.395415	0.364641	1.410611	-0.553112	-0.019310	-0.073496	-0.751639	-0.220451	-0.351456	-0.695098	-0.168530	0.646511	-0.265442
13879	9.536537	0.682315	1.725824	-0.552435	0.103144	-0.063570	-0.750501	-0.224366	-0.352064	-0.698556	-0.163549	0.647126	-0.257872
13880	10.919126	0.356276	1.606799	-0.560962	0.222787	-0.120775	-0.747946	-0.231347	-0.356898	-0.703913	-0.158122	0.645848	-0.249768
13881	9.626896	-0.233912	1.769755	-0.560880	0.250197	-0.183215	-0.742297	-0.241128	-0.362622	-0.709776	-0.153805	0.643873	-0.240811
13882	9.552125	-0.664946	1.557201	-0.556558	0.153944	-0.104785	-0.738628	-0.246856	-0.366616	-0.713988	-0.148527	0.643427	-0.232730
13883	11.041574	-0.886024	1.712316	-0.569028	0.007431	-0.018837	-0.739591	-0.251050	-0.366094	-0.715839	-0.143056	0.645282	-0.225214
13884	10.205171	-0.896608	1.882692	-0.542190	-0.030130	-0.075090	-0.739009	-0.256935	-0.362254	-0.717354	-0.138429	0.647366	-0.217156
13885	9.194963	-0.953587	1.415924	-0.553642	-0.125429	-0.103139	-0.740098	-0.265058	-0.357309	-0.717709	-0.134773	0.650678	-0.208204
13886	8.941995	-1.105532	1.596762	-0.560778	-0.159675	-0.004012	-0.742879	-0.270943	-0.351491	-0.717160	-0.129486	0.654754	-0.200531
13887	10.073789	-1.379724	1.786776	-0.569783	-0.204711	0.111349	-0.745396	-0.273483	-0.342572	-0.715528	-0.123016	0.659682	-0.194182
13888	9.981929	-0.867560	2.051805	-0.558028	-0.188469	0.102575	-0.749321	-0.274198	-0.334739	-0.714016	-0.116468	0.664295	-0.187959
13889	9.040875	-0.878725	2.024194	-0.545852	-0.128142	0.088000	-0.752832	-0.272809	-0.329676	-0.713332	-0.110277	0.667812	-0.181723
13890	8.884498	-0.769055	2.013515	-0.554853	-0.136608	0.130392	-0.756062	-0.271699	-0.324618	-0.712264	-0.103185	0.671601	-0.176025
13891	9.309070	-0.887938	1.980445	-0.565898	-0.137924	0.087881	-0.762959	-0.264139	-0.322813	-0.711397	-0.096678	0.675169	-0.169456
13892	9.254488	-1.009540	1.803071	-0.553113	-0.106889	0.036513	-0.764233	-0.261349	-0.320263	-0.710914	-0.090750	0.678211	-0.162466
13893	8.991935	-1.170220	1.350957	-0.560237	-0.084978	0.006165	-0.764794	-0.261065	-0.320953	-0.710922	-0.085181	0.680696	-0.154880
13894	10.114771	-1.292204	1.524787	-0.559401	0.049203	0.025903	-0.765512	-0.256584	-0.322854	-0.712479	-0.078808	0.681388	-0.147899
13895	10.152851	-1.481085	1.502681	-0.566907	0.201401	-0.062715	-0.763278	-0.253205	-0.331483	-0.716484	-0.073140	0.679551	-0.139688
13896	10.240571	-0.631015	1.493078	-0.544692	0.129018	-0.035344	-0.761465	-0.249825	-0.340388	-0.719145	-0.067546	0.678827	-0.132141
13897	9.669329	0.532580	0.717317	-0.557394	0.186654	-0.124241	-0.758941	-0.248396	-0.351551	-0.722947	-0.062915	0.676930	-0.123108
13898	11.118198	0.015670	0.672821	-0.556991	0.169300	0.017645	-0.758389	-0.245017	-0.359051	-0.725902	-0.056307	0.675570	-0.116199
13899	10.106692	-0.329665	0.854416	-0.549396	0.177571	0.079348	-0.758125	-0.238969	-0.370427	-0.728918	-0.049075	0.673893	-0.110176
13900	10.315331	0.183974	1.271252	-0.553570	0.101711	0.104623	-0.755628	-0.231535	-0.379435	-0.730616	-0.041477	0.673470	-0.104492
13901	10.096760	0.052657	1.693441	-0.544402	0.114105	0.118727	-0.755944	-0.221865	-0.386306	-0.732566	-0.033956	0.672600	-0.099011
13902	9.354443	-0.035581	1.521447	-0.569961	0.129347	0.031485	-0.753999	-0.216955	-0.392685	-0.734651	-0.027037	0.671629	-0.092041
13903	8.983817	0.199104	1.190712	-0.552305	0.040942	0.032204	-0.754434	-0.212461	-0.398633	-0.735670	-0.020718	0.671651	-0.085114
13904	8.985589	0.109922	1.230365	-0.552617	-0.011319	0.032509	-0.754993	-0.212174	-0.400578	-0.735720	-0.014294	0.672591	-0.078315
13905	9.248004	0.176657	1.345250	-0.573125	-0.092314	0.036362	-0.755271	-0.212734	-0.400024	-0.734825	-0.007852	0.674475	-0.071088
13906	9.765006	0.216593	1.295787	-0.553193	-0.088596	0.020762	-0.757798	-0.212607	-0.394424	-0.733717	-0.001701	0.676425	-0.064081
13907	9.854586	0.052913	1.490795	-0.540373	-0.074309	0.027889	-0.759743	-0.216382	-0.392774	-0.732956	0.004145	0.677860	-0.057131
13908	9.496648	-0.104201	1.512358	-0.560738	-0.022469	0.078547	-0.760446	-0.216250	-0.389978	-0.732546	0.011263	0.678721	-0.050861
13909	8.972548	0.081702	1.341846	-0.560255	0.053164	0.078013	-0.759879	-0.218215	-0.388190	-0.733344	0.018204	0.678167	-0.044323
13910	9.351037	0.465539	1.269401	-0.561495	0.072282	-0.035222	-0.759301	-0.222125	-0.390048	-0.734187	0.023883	0.677553	-0.036344
13911	10.530644	0.053723	1.141939	-0.542591	0.085722	-0.121584	-0.757575	-0.232755	-0.389754	-0.735466	0.027854	0.676448	-0.027058
13912	10.408652	-0.571265	1.941612	-0.549936	0.087667	-0.141287	-0.755004	-0.245075	-0.386554	-0.736448	0.031928	0.675509	-0.017675
13913	10.286452	-0.791311	1.412652	-0.546535	0.124621	-0.045961	-0.752303	-0.254309	-0.386532	-0.738095	0.037015	0.673615	-0.009420
13914	10.281063	-0.308449	1.716554	-0.548758	0.118074	-0.116672	-0.751287	-0.262843	-0.385373	-0.739321	0.041410	0.672079	-0.000400
13915	9.330803	-0.681568	1.767898	-0.545604	0.015055	-0.098554	-0.748859	-0.274319	-0.383698	-0.739377	0.045787	0.671678	0.008533
13916	9.120378	-1.001781	1.363404	-0.547126	-0.120352	-0.071266	-0.749093	-0.286650	-0.374898	-0.737262	0.050772	0.673492	0.016633
13917	9.647366	-1.304437	1.416817	-0.553343	-0.116944	-0.041215	-0.750739	-0.296887	-0.364392	-0.735417	0.056108	0.674838	0.024671
13918	10.306857	-1.166575	1.711597	-0.549423	-0.077632	0.001190	-0.751418	-0.303199	-0.357619	-0.733768	0.062065	0.675813	0.031765
13919	10.106063	-0.683022	2.315370	-0.545541	-0.005533	-0.006292	-0.751692	-0.305025	-0.354846	-0.733347	0.067722	0.675331	0.039290
13920	9.184406	-0.626510	2.308724	-0.571624	0.010349	0.032049	-0.751684	-0.307124	-0.354310	-0.732752	0.074354	0.674832	0.046334
13921	8.615635	-0.923652	1.754643	-0.567347	-0.056355	0.027072	-0.752803	-0.307685	-0.353052	-0.731536	0.080851	0.674870	0.053557
13922	9.416729	-1.135104	1.983059	-0.557500	-0.092670	0.061153	-0.757846	-0.308105	-0.349251	-0.729470	0.087751	0.675719	0.059806
13923	9.806798	-1.047153	2.141030	-0.563835	-0.083651	0.068184	-0.757438	-0.306023	-0.344770	-0.727830	0.094804	0.675930	0.066291
13924	9.416429	-0.810045	2.177567	-0.576568	-0.056180	0.021814	-0.758569	-0.303504	-0.344874	-0.726032	0.101387	0.676171	0.073421
13925	9.133430	-0.756367	1.974380	-0.556317	-0.009295	0.004913	-0.761228	-0.303491	-0.346806	-0.725221	0.107376	0.675270	0.080840
13926	9.044877	-1.141343	1.384392	-0.557762	0.032275	-0.008668	-0.759832	-0.302088	-0.349313	-0.724478	0.113120	0.674192	0.088322
13927	9.754555	-1.522132	1.494007	-0.537079	0.096325	0.077966	-0.761664	-0.298717	-0.353029	-0.725146	0.119661	0.671490	0.094586
13928	10.398691	-0.869583	2.147921	-0.551571	0.160748	0.043969	-0.760279	-0.294088	-0.358571	-0.726102	0.125772	0.668323	0.101494
13929	9.538156	0.069199	1.843812	-0.555526	0.205386	-0.112974	-0.757477	-0.292384	-0.368477	-0.727676	0.129796	0.664313	0.111033
13930	9.531004	0.580123	0.837785	-0.557479	0.117186	-0.016802	-0.754680	-0.289424	-0.377952	-0.727778	0.135270	0.661767	0.118770
13931	10.763359	0.004412	1.606101	-0.554465	-0.004023	0.045160	-0.756103	-0.282826	-0.385125	-0.726778	0.141830	0.660258	0.125453
13932	10.042174	0.008626	1.553861	-0.552153	0.045929	0.089852	-0.756415	-0.274135	-0.391727	-0.726077	0.148786	0.658345	0.131364
13933	10.403385	0.428763	1.857972	-0.553849	0.028802	0.196207	-0.757848	-0.265589	-0.396090	-0.725774	0.157214	0.655784	0.135953
13934	9.524596	-0.070104	1.968615	-0.552257	0.016728	0.121741	-0.758586	-0.256351	-0.398778	-0.724632	0.164658	0.654090	0.141293
13935	8.976151	0.065220	1.801116	-0.555836	0.009291	0.142890	-0.759874	-0.249347	-0.402043	-0.723801	0.172435	0.651827	0.146630
13936	8.845544	0.229159	1.606160	-0.532766	-0.062588	0.109104	-0.762985	-0.241499	-0.405563	-0.721524	0.179645	0.651266	0.151603
13937	9.394619	0.076355	1.684451	-0.556801	-0.129091	0.109320	-0.765234	-0.240671	-0.400795	-0.718660	0.187375	0.650982	0.156975
13938	10.016997	-0.116422	1.627779	-0.538649	-0.127195	0.097241	-0.769021	-0.240685	-0.393792	-0.715355	0.194685	0.651262	0.161932
13939	9.826809	-0.191221	1.841499	-0.547379	-0.049411	0.064756	-0.771261	-0.241531	-0.389878	-0.713298	0.201409	0.649900	0.168140
13940	9.345454	0.019213	1.772140	-0.561449	0.051940	0.017899	-0.773623	-0.246571	-0.386286	-0.711843	0.207394	0.647741	0.175210
13941	9.255579	0.015400	1.844791	-0.548628	0.102861	-0.041557	-0.771501	-0.251893	-0.384824	-0.711266	0.212201	0.644488	0.183594
13942	9.451694	0.091221	1.800189	-0.545194	0.119870	-0.127379	-0.770339	-0.261828	-0.383123	-0.710093	0.215809	0.641898	0.192773
13943	10.981533	-0.029736	1.775329	-0.567396	0.105576	-0.208639	-0.767342	-0.274976	-0.383283	-0.708680	0.218685	0.639075	0.203797
13944	9.914046	-0.573581	2.232252	-0.562454	0.062042	-0.297087	-0.764332	-0.292485	-0.375678	-0.705836	0.220552	0.637807	0.215302
13945	8.619720	-0.357333	1.501858	-0.567218	0.071441	-0.152323	-0.762865	-0.309427	-0.368892	-0.704059	0.224245	0.635010	0.225337
13946	9.633198	-0.237003	1.267213	-0.560661	-0.051136	-0.133575	-0.759602	-0.324893	-0.360204	-0.700323	0.228636	0.634462	0.233946
13947	11.066725	-0.203353	1.907648	-0.562889	-0.074131	-0.163270	-0.760959	-0.336946	-0.350833	-0.696496	0.232765	0.633627	0.243373
13948	9.632876	-0.254666	1.919804	-0.553944	-0.066463	-0.237823	-0.759944	-0.346483	-0.343128	-0.691929	0.235774	0.633655	0.253233
13949	8.788877	-0.504414	1.711089	-0.564114	-0.060884	-0.064782	-0.760046	-0.356714	-0.336119	-0.688619	0.241078	0.631980	0.261316
13950	9.745582	-0.543248	1.874548	-0.552600	-0.020538	0.061791	-0.761024	-0.358266	-0.331245	-0.686033	0.247580	0.629821	0.267186
13951	10.244886	-0.440485	2.578285	-0.552649	-0.006125	0.066207	-0.765509	-0.357695	-0.331483	-0.684049	0.254074	0.626661	0.273532
13952	9.197680	-0.431617	2.555424	-0.525341	-0.026570	0.107133	-0.766634	-0.356288	-0.333413	-0.681655	0.260772	0.624389	0.278357
13953	8.717800	-0.249045	2.283407	-0.561792	-0.071823	0.144078	-0.769334	-0.347334	-0.332880	-0.679133	0.268701	0.621507	0.283385
13954	9.160842	-0.478873	2.304709	-0.542172	-0.107480	0.096816	-0.773701	-0.341448	-0.333483	-0.675460	0.275921	0.620187	0.288082
13955	9.448826	-0.678149	2.417696	-0.545899	-0.109926	0.072930	-0.773733	-0.334037	-0.333405	-0.672045	0.282939	0.618130	0.293627
13956	8.927018	-0.771400	2.438765	-0.558085	-0.024266	0.064180	-0.779784	-0.327165	-0.335379	-0.668999	0.289439	0.615662	0.299376
13957	8.811000	-1.060449	1.702766	-0.545140	0.012164	0.014542	-0.779805	-0.321561	-0.338529	-0.666649	0.294986	0.612154	0.306315
13958	9.789320	-0.929657	1.960955	-0.558119	-0.001885	-0.006550	-0.780819	-0.312730	-0.344010	-0.663330	0.300440	0.609681	0.313078
13959	9.528141	-0.872306	2.366598	-0.571117	0.150145	-0.078472	-0.780831	-0.308797	-0.349549	-0.661811	0.304304	0.604574	0.322328
13960	9.052286	-0.523803	1.967077	-0.573321	0.242223	-0.100328	-0.777481	-0.303731	-0.361659	-0.660621	0.307214	0.599191	0.331917
13961	10.312845	-0.062124	2.090717	-0.563307	0.136261	-0.125788	-0.773586	-0.295029	-0.374014	-0.658504	0.310464	0.594419	0.341541
13962	10.925458	-0.737124	1.817142	-0.545300	0.047241	-0.048900	-0.769823	-0.289138	-0.382073	-0.655362	0.314862	0.591336	0.348833
13963	10.814390	-0.947268	1.722985	-0.544937	0.037214	0.060816	-0.770406	-0.282544	-0.388417	-0.653340	0.320732	0.586702	0.355047
13964	9.413914	0.066633	1.679717	-0.544902	0.051378	0.074729	-0.770037	-0.269094	-0.396371	-0.650995	0.326503	0.582680	0.360672
13965	9.127443	0.151230	1.007433	-0.558484	-0.114460	0.087958	-0.771638	-0.254111	-0.401504	-0.647169	0.333917	0.579652	0.365617
13966	10.846945	-0.499508	1.476318	-0.556766	-0.148964	0.134437	-0.776171	-0.242213	-0.401903	-0.642728	0.341927	0.577640	0.369214
13967	9.632862	-0.642493	1.735663	-0.547548	-0.070668	0.022320	-0.777322	-0.235078	-0.401820	-0.638863	0.348074	0.574477	0.375065
13968	8.976401	-0.179244	1.339936	-0.546062	-0.128400	0.024405	-0.779448	-0.229201	-0.401742	-0.633804	0.354472	0.572918	0.380010
13969	9.266155	-0.161799	1.329688	-0.550338	-0.090630	0.038340	-0.782697	-0.223467	-0.399565	-0.629675	0.360936	0.569780	0.385467
13970	9.768478	-0.242810	1.247767	-0.543911	-0.087110	0.050874	-0.783820	-0.223333	-0.396765	-0.625192	0.367237	0.567418	0.390268
13971	9.836491	-0.030280	1.293630	-0.542361	-0.104818	0.017424	-0.786624	-0.223907	-0.390471	-0.620664	0.373423	0.564582	0.395701
13972	9.510218	-0.052086	1.342635	-0.564263	-0.106283	-0.012973	-0.788435	-0.227418	-0.384635	-0.615193	0.379341	0.562663	0.401308
13973	9.343717	-0.094685	1.319170	-0.565700	-0.041328	-0.024043	-0.790532	-0.229529	-0.379060	-0.610735	0.384779	0.559063	0.407917
13974	9.602770	-0.106200	0.898521	-0.553418	0.041809	-0.052646	-0.789935	-0.238772	-0.375255	-0.606564	0.388855	0.555609	0.414934
13975	9.997016	-0.119558	1.091444	-0.560114	0.039016	-0.134025	-0.788783	-0.246899	-0.371024	-0.601990	0.392282	0.551835	0.423323
13976	10.974169	-0.659742	1.487600	-0.556602	-0.010107	-0.075184	-0.787470	-0.261199	-0.360860	-0.596914	0.396509	0.549033	0.430158
13977	9.431849	-1.158915	1.268105	-0.554318	-0.009266	0.007625	-0.789524	-0.274379	-0.348705	-0.592945	0.401783	0.544658	0.436273
13978	9.577174	-0.921746	0.695024	-0.547810	-0.135292	-0.002053	-0.791596	-0.283786	-0.335673	-0.587089	0.407735	0.542731	0.441046
13979	10.059591	-0.806282	1.094191	-0.548467	-0.192360	-0.061771	-0.793103	-0.294315	-0.321961	-0.580450	0.413734	0.541058	0.446272
13980	9.539079	-1.014991	1.203532	-0.542767	-0.196708	0.008955	-0.794750	-0.305836	-0.304490	-0.573951	0.420210	0.539684	0.450272
13981	9.051509	-1.118518	1.161847	-0.548017	-0.175184	0.015727	-0.800060	-0.312316	-0.286102	-0.568091	0.426828	0.537062	0.454594
13982	9.411922	-1.458864	1.203823	-0.546742	-0.126605	0.026087	-0.800594	-0.320743	-0.274468	-0.562352	0.432824	0.534599	0.458943
13983	10.037467	-1.495188	1.435353	-0.546585	-0.134457	0.104098	-0.802702	-0.321475	-0.263159	-0.557671	0.439948	0.530638	0.462462
13984	9.916959	-1.291420	1.822261	-0.554998	-0.141364	0.073063	-0.804673	-0.319946	-0.258664	-0.552026	0.446596	0.527761	0.466141
13985	9.301557	-1.141628	1.582202	-0.565454	-0.069187	0.060901	-0.806928	-0.317862	-0.253045	-0.547378	0.452798	0.523135	0.470830
13986	9.122318	-1.171009	1.341142	-0.538839	-0.038790	0.071613	-0.808617	-0.315900	-0.253290	-0.542843	0.458217	0.519193	0.475181
13987	9.272363	-1.211073	1.268900	-0.556095	0.001646	-0.004887	-0.809189	-0.312532	-0.256320	-0.538304	0.462900	0.514364	0.481022
13988	12.023924	-1.548645	1.070851	-0.554134	0.003324	0.043425	-0.808644	-0.308327	-0.259907	-0.533704	0.467710	0.509981	0.486133
13989	10.446828	-1.495120	0.313655	-0.545640	-0.086378	-0.021668	-0.809789	-0.301025	-0.268193	-0.528116	0.472912	0.506278	0.491049
13990	9.382032	-0.448590	1.187757	-0.542148	-0.068539	-0.016554	-0.811498	-0.293311	-0.273958	-0.522217	0.477598	0.503253	0.495909
13991	9.059175	-0.507107	0.780492	-0.557329	-0.026821	-0.041812	-0.810119	-0.286717	-0.281433	-0.516811	0.482051	0.498915	0.501614
13992	9.637698	-0.684250	0.474828	-0.543745	-0.065942	0.001160	-0.810004	-0.279421	-0.289171	-0.511010	0.486826	0.495578	0.506233
13993	9.868553	-0.631710	0.606828	-0.552758	-0.032280	-0.027413	-0.811420	-0.274642	-0.295667	-0.505635	0.491350	0.491150	0.511546
13994	9.655105	-0.748276	0.688151	-0.549093	-0.030545	-0.025674	-0.811449	-0.267077	-0.299773	-0.499764	0.495474	0.487569	0.516738
13995	9.859643	-0.363190	0.640087	-0.545624	-0.026578	-0.062719	-0.810346	-0.261748	-0.305027	-0.494052	0.499442	0.483439	0.522261
13996	10.004786	-0.245603	0.653079	-0.545417	0.035096	-0.105514	-0.810631	-0.259349	-0.311556	-0.487928	0.501981	0.479952	0.528761
13997	9.903382	-0.009803	0.771397	-0.556415	0.015111	-0.082515	-0.808946	-0.259480	-0.315616	-0.482196	0.505335	0.475423	0.534880
13998	9.707915	0.359864	0.946337	-0.549254	0.004137	-0.069980	-0.808391	-0.257934	-0.318255	-0.476015	0.508492	0.471744	0.540651
13999	9.669007	0.578506	1.088926	-0.556023	0.085097	-0.052851	-0.805444	-0.258633	-0.320378	-0.471140	0.511258	0.466177	0.547103
14000	10.216499	0.557884	1.433950	-0.556901	0.092192	-0.034234	-0.806142	-0.258195	-0.325669	-0.466002	0.513777	0.461121	0.553392
14001	9.943454	0.396990	1.709150	-0.548416	0.129711	-0.008800	-0.803604	-0.261690	-0.327678	-0.461974	0.516278	0.454659	0.559753
14002	9.392344	0.491325	1.554193	-0.564612	0.133064	0.020974	-0.802602	-0.266586	-0.327737	-0.457648	0.518827	0.448471	0.565906
14003	9.330491	0.578257	1.480818	-0.553738	0.111097	0.053085	-0.801335	-0.268695	-0.325257	-0.453967	0.522032	0.441381	0.571471
14004	9.521950	0.639426	1.407391	-0.548440	0.080353	0.065771	-0.801310	-0.275564	-0.320028	-0.449755	0.525342	0.435303	0.576410
14005	9.799929	0.802150	1.429366	-0.541195	0.072972	0.085440	-0.801565	-0.282718	-0.313125	-0.446120	0.529039	0.428294	0.581084
14006	9.996650	0.790215	1.264929	-0.541084	0.083748	0.092499	-0.802107	-0.288618	-0.304533	-0.442235	0.532388	0.421908	0.585649
14007	9.935585	0.781494	1.354510	-0.563129	0.053337	0.078256	-0.802360	-0.296901	-0.294573	-0.437999	0.536335	0.414844	0.590259
14008	10.105020	0.376684	1.716409	-0.554854	-0.059016	0.043623	-0.802607	-0.307575	-0.280035	-0.432116	0.540988	0.409992	0.593729
14009	9.638646	0.043645	1.322065	-0.564732	0.075058	0.061142	-0.804261	-0.316568	-0.265747	-0.427724	0.544428	0.402839	0.598641
14010	9.703840	0.001521	1.607568	-0.557571	0.048625	0.090575	-0.806208	-0.322481	-0.252401	-0.423169	0.548115	0.396430	0.602778
14011	9.548664	-0.185991	1.609868	-0.561560	0.001138	0.060687	-0.808978	-0.332589	-0.238255	-0.418117	0.552307	0.389863	0.606747
14012	9.519770	-0.350694	1.522342	-0.550258	-0.100028	0.082649	-0.809252	-0.337398	-0.221284	-0.412303	0.557569	0.384800	0.609140
14013	9.311040	-1.007753	1.358398	-0.567269	-0.113104	0.137259	-0.811212	-0.340661	-0.205678	-0.407154	0.563684	0.378175	0.611122
14014	10.007225	-1.592869	1.243182	-0.553022	-0.212862	0.208882	-0.814862	-0.342674	-0.186141	-0.401912	0.571197	0.372503	0.611099
14015	10.703777	-1.412302	1.448035	-0.560270	-0.165411	0.155583	-0.818525	-0.341612	-0.166431	-0.396605	0.577926	0.366077	0.612122
14016	9.935844	-1.188913	1.615708	-0.537757	-0.006411	0.086616	-0.820770	-0.343752	-0.151649	-0.391480	0.581775	0.360277	0.615209
14017	9.258959	-1.237053	1.737965	-0.549652	0.086628	0.155642	-0.824417	-0.344193	-0.142697	-0.388066	0.585212	0.351866	0.618968
14018	9.147685	-1.294319	1.743586	-0.535182	0.054687	0.191362	-0.824151	-0.342258	-0.135843	-0.384636	0.588935	0.344332	0.621808
14019	9.248643	-1.449765	1.721022	-0.554883	0.087980	0.206853	-0.827258	-0.337515	-0.130190	-0.381727	0.592636	0.335124	0.625107
14020	9.769659	-1.612814	1.678652	-0.538270	0.152314	0.164277	-0.829799	-0.333602	-0.127619	-0.378507	0.594871	0.327060	0.629200
14021	11.533823	-1.344691	1.501743	-0.553170	0.066349	0.238459	-0.831777	-0.329684	-0.127004	-0.375813	0.598912	0.317556	0.631844
14022	8.639305	-0.709077	1.295557	-0.538353	0.067810	0.035541	-0.832216	-0.326059	-0.123336	-0.370335	0.601291	0.311617	0.635765
14023	9.152926	-0.484116	1.459083	-0.571322	-0.108533	0.032826	-0.832772	-0.328459	-0.115963	-0.363647	0.606256	0.305599	0.637828
14024	9.741493	-0.870579	1.312799	-0.574632	-0.008398	-0.072137	-0.832768	-0.330861	-0.108455	-0.355798	0.609095	0.301018	0.641716
14025	9.685785	-1.411095	1.388977	-0.554116	0.043361	-0.031606	-0.833322	-0.333253	-0.103454	-0.349351	0.611479	0.294845	0.645844
14026	9.609349	-1.159157	1.408014	-0.571816	0.067709	0.074209	-0.833324	-0.333828	-0.098717	-0.343805	0.614070	0.287913	0.649479
14027	9.446245	-1.023195	1.343892	-0.553742	0.066018	0.051418	-0.834872	-0.332857	-0.095346	-0.338497	0.616533	0.280518	0.653159
14028	9.823591	-0.815380	1.333819	-0.552141	0.073851	-0.012201	-0.833757	-0.331460	-0.095619	-0.332034	0.618308	0.274811	0.657212
14029	10.102910	-0.588775	1.524219	-0.541692	0.032711	-0.047135	-0.834310	-0.333991	-0.090898	-0.325325	0.620459	0.268983	0.660940
14030	9.739894	-0.371883	1.447380	-0.568891	0.049140	-0.059982	-0.832618	-0.337361	-0.087878	-0.317822	0.622292	0.263759	0.664961
14031	9.405573	-0.254340	1.357113	-0.547372	0.011325	-0.077239	-0.832055	-0.338492	-0.084685	-0.310449	0.624478	0.258351	0.668508
14032	9.538426	-0.347385	1.297567	-0.546607	-0.008374	-0.089476	-0.832323	-0.342138	-0.081233	-0.302466	0.626665	0.254102	0.671742
14033	9.859193	-0.257125	1.368619	-0.556418	0.029586	-0.093289	-0.829940	-0.343276	-0.077079	-0.294781	0.628448	0.248657	0.675520
14034	9.785720	-0.212165	1.527689	-0.530870	0.047374	-0.082501	-0.829358	-0.348028	-0.078109	-0.287310	0.629711	0.244149	0.679196
14035	9.736434	-0.276481	1.627540	-0.556397	0.023914	-0.066755	-0.827953	-0.349436	-0.076321	-0.279884	0.631568	0.238377	0.682615
14036	9.785641	-0.144229	1.570424	-0.547157	0.038073	-0.041934	-0.827939	-0.353078	-0.074406	-0.272658	0.633132	0.233146	0.685890
14037	9.563735	-0.012034	1.617571	-0.541661	0.048836	-0.041967	-0.827652	-0.354901	-0.073032	-0.265802	0.634550	0.227110	0.689287
14038	9.556387	-0.089469	1.594283	-0.547198	0.027155	-0.033062	-0.826115	-0.354633	-0.070530	-0.258598	0.636193	0.221778	0.692243
14039	9.568847	-0.085017	1.545891	-0.559928	0.003456	0.004095	-0.827657	-0.354493	-0.069540	-0.251878	0.638408	0.215129	0.694775
14040	9.650980	-0.143774	1.507776	-0.557270	-0.016483	0.016644	-0.827796	-0.354632	-0.069680	-0.244996	0.640812	0.209207	0.696828
14041	9.694425	-0.211923	1.474651	-0.554539	-0.025631	0.030888	-0.827100	-0.354223	-0.066891	-0.238539	0.643386	0.202423	0.698697
14042	9.631657	-0.187271	1.488957	-0.534380	-0.006073	0.048687	-0.828792	-0.352272	-0.063789	-0.232396	0.645555	0.196323	0.700506
14043	9.685048	-0.139367	1.473854	-0.554127	0.019017	0.074858	-0.828520	-0.350883	-0.060986	-0.226686	0.647548	0.188761	0.702612
14044	9.776302	-0.081401	1.560071	-0.548459	0.051307	0.088903	-0.831054	-0.348649	-0.058154	-0.221103	0.649022	0.181645	0.704904
14045	9.620532	-0.098272	1.410658	-0.559422	0.042449	0.076417	-0.831898	-0.348094	-0.056188	-0.215383	0.650582	0.173880	0.707191
14046	9.655703	0.035656	1.607251	-0.535284	-0.026382	0.103676	-0.833598	-0.344182	-0.054042	-0.209870	0.653033	0.167061	0.708233
14047	9.464985	0.276883	1.730461	-0.545472	-0.060766	0.123216	-0.834455	-0.341119	-0.049400	-0.204583	0.656012	0.159334	0.708806
14048	9.275645	0.381247	1.611152	-0.558255	-0.080661	0.136439	-0.835604	-0.335824	-0.042640	-0.199018	0.659319	0.151956	0.708943
14049	10.310682	0.241165	1.894034	-0.549598	-0.129081	0.118440	-0.837866	-0.333196	-0.032272	-0.193339	0.663117	0.144529	0.708525
14050	10.215488	0.196096	2.319928	-0.552571	-0.013800	0.121191	-0.840136	-0.327903	-0.024108	-0.187782	0.665283	0.137149	0.709456
14051	9.474986	0.484526	2.095404	-0.552888	-0.022104	0.036209	-0.841834	-0.325833	-0.014587	-0.181136	0.667186	0.130363	0.710675
14052	9.341005	0.707435	2.052019	-0.541947	-0.038830	0.085982	-0.842133	-0.323204	-0.005908	-0.175123	0.669448	0.123665	0.711251
14053	9.327184	0.677904	1.953300	-0.552965	-0.042059	0.050486	-0.842284	-0.322106	0.000661	-0.168557	0.671517	0.116795	0.712048
14054	9.402390	0.720746	1.923726	-0.546866	-0.081688	0.047284	-0.843421	-0.319895	0.009342	-0.161798	0.674193	0.110667	0.712066
14055	9.597800	0.680789	1.914245	-0.535970	-0.072548	0.029698	-0.842882	-0.316280	0.015514	-0.155027	0.676436	0.104461	0.712383
14056	9.502243	0.632123	1.765107	-0.577528	-0.044474	0.034329	-0.844287	-0.316294	0.020826	-0.147719	0.678525	0.097932	0.712876
14057	9.520629	0.666685	1.900008	-0.552298	0.060580	0.060520	-0.843457	-0.314205	0.022794	-0.141370	0.678821	0.090713	0.714834
14058	10.002860	0.547651	1.900691	-0.553732	0.147537	0.015820	-0.845281	-0.313504	0.023513	-0.134455	0.677940	0.084196	0.717796
14059	10.561802	0.283110	1.898062	-0.542686	0.157274	0.035432	-0.844446	-0.312102	0.021847	-0.127996	0.676612	0.077210	0.721008
14060	9.297687	-0.292031	2.176795	-0.562039	0.196957	0.119542	-0.846416	-0.309433	0.019379	-0.122514	0.675065	0.069021	0.724233
14061	7.606196	-0.511396	1.722414	-0.555152	0.123140	0.087876	-0.847827	-0.306766	0.017465	-0.116573	0.674177	0.061206	0.726739
14062	10.269904	-1.073062	1.541480	-0.556062	-0.057256	0.144303	-0.850377	-0.300616	0.020199	-0.111191	0.676197	0.053359	0.726325
14063	11.677920	-1.379923	2.195414	-0.548710	-0.011902	0.121327	-0.850265	-0.295751	0.029037	-0.105658	0.677155	0.045475	0.726794
14064	10.728609	-0.634408	2.971237	-0.547520	-0.025534	0.022210	-0.852792	-0.294771	0.030462	-0.098638	0.678457	0.039323	0.726925
14065	9.190843	0.000050	2.400808	-0.542450	-0.105127	0.038475	-0.851400	-0.293674	0.036043	-0.091883	0.680510	0.032838	0.726213
14066	8.830588	-0.425714	1.971112	-0.547886	-0.135907	0.052647	-0.855344	-0.290335	0.044199	-0.085205	0.683315	0.026470	0.724652
14067	9.119352	-0.814696	1.892913	-0.554339	-0.135420	0.004811	-0.853951	-0.290370	0.053814	-0.077778	0.685657	0.020326	0.723472
14068	9.200388	-0.698033	2.079972	-0.564814	-0.079871	0.045064	-0.853123	-0.288714	0.059963	-0.070769	0.687538	0.013721	0.722561
14069	9.179673	-0.594876	2.308412	-0.554703	-0.058381	0.055655	-0.853307	-0.288213	0.065031	-0.064100	0.688619	0.006753	0.722253
14070	9.412754	-0.704606	2.386645	-0.534809	-0.067385	0.047126	-0.853039	-0.285704	0.067287	-0.057533	0.690156	0.000530	0.721370
14071	9.381545	-0.636670	2.398010	-0.553013	-0.059899	0.025638	-0.854730	-0.284597	0.072335	-0.050453	0.691088	-0.005996	0.720983
14072	9.106960	-0.710518	2.292886	-0.561794	-0.025795	0.041189	-0.854736	-0.283487	0.074858	-0.043420	0.691929	-0.012572	0.720549
14073	9.073571	-0.788197	2.204395	-0.555966	0.026351	0.049770	-0.855860	-0.282785	0.075014	-0.036641	0.691450	-0.019553	0.721230
14074	9.129773	-0.908365	2.367551	-0.544966	0.046149	0.046227	-0.856001	-0.282220	0.073346	-0.029890	0.691115	-0.026016	0.721658
14075	9.156064	-0.895726	2.096752	-0.560695	0.171074	-0.009552	-0.856137	-0.282486	0.069438	-0.022137	0.688410	-0.032333	0.724262
14076	10.380560	-1.066114	1.589597	-0.534888	0.261859	-0.081211	-0.856393	-0.285804	0.057684	-0.013557	0.684886	-0.037005	0.727584
14077	10.343451	-0.495029	1.670259	-0.551839	0.234000	-0.177602	-0.855521	-0.290521	0.045071	-0.003464	0.681205	-0.040901	0.730941
14078	11.501729	-0.551654	2.283075	-0.562401	0.247517	-0.060835	-0.855771	-0.295519	0.034137	0.005179	0.677695	-0.046236	0.733870
14079	10.515328	-0.654577	1.836117	-0.563258	0.410048	-0.111577	-0.855880	-0.300091	0.020695	0.014617	0.671174	-0.051162	0.739388
14080	10.129436	0.478197	1.727341	-0.554415	0.369947	-0.065155	-0.855432	-0.302687	0.001688	0.023316	0.665662	-0.056301	0.743761
14081	8.665506	0.688299	1.388677	-0.556393	0.086865	-0.160121	-0.855393	-0.308506	-0.015396	0.033058	0.663812	-0.060561	0.744711
14082	10.079112	0.238728	1.256491	-0.553543	-0.090306	-0.080029	-0.852842	-0.314658	-0.017851	0.041426	0.665000	-0.065730	0.742791
14083	10.125814	0.003611	1.964605	-0.533164	0.006287	-0.114939	-0.852821	-0.318986	-0.020269	0.050098	0.664197	-0.070239	0.742563
14084	9.122028	0.036461	1.955916	-0.558241	0.054887	-0.109539	-0.850845	-0.322060	-0.022548	0.059148	0.663128	-0.074948	0.742392
14085	8.860204	0.539363	1.728357	-0.553892	-0.017988	-0.024094	-0.850267	-0.325691	-0.024823	0.066714	0.662395	-0.080966	0.741772
14086	9.091311	0.446259	1.758082	-0.554885	-0.034219	-0.019548	-0.848728	-0.325420	-0.023158	0.074231	0.662390	-0.086918	0.740388
14087	9.198210	0.383934	1.947104	-0.550053	0.001544	0.008602	-0.849708	-0.325698	-0.023014	0.081310	0.661194	-0.093237	0.739945
14088	9.064314	0.504490	2.153738	-0.572805	-0.009371	0.029612	-0.849986	-0.325830	-0.025245	0.088360	0.660580	-0.100058	0.738793
14089	9.001530	0.485523	2.149201	-0.556133	0.046476	0.021487	-0.850692	-0.324569	-0.025227	0.095443	0.658548	-0.106511	0.738823
14090	9.534200	0.289276	1.834146	-0.550365	0.065967	0.062227	-0.852801	-0.322746	-0.025192	0.101844	0.656668	-0.113279	0.738636
14091	9.812206	0.349692	2.113388	-0.557682	0.098962	0.007143	-0.852656	-0.323865	-0.025483	0.109286	0.653764	-0.119424	0.739180
14092	9.747914	0.295590	2.285633	-0.541157	0.147810	-0.024839	-0.852511	-0.324701	-0.026609	0.117020	0.650770	-0.124723	0.739763
14093	9.817049	0.016604	2.571358	-0.546361	0.183781	-0.016310	-0.852224	-0.325529	-0.030248	0.124874	0.646538	-0.130166	0.741251
14094	8.910383	0.022661	1.854870	-0.560391	0.219454	0.022080	-0.854041	-0.326076	-0.032751	0.132315	0.642176	-0.136163	0.742672
14095	10.977439	-0.336509	2.150897	-0.551779	0.138268	0.053120	-0.853337	-0.326630	-0.034716	0.139051	0.638282	-0.142676	0.743575
14096	10.413842	-0.344521	2.620498	-0.577578	0.130005	-0.025118	-0.854594	-0.328035	-0.031930	0.147135	0.635204	-0.148542	0.743507
14097	8.904389	-0.648286	1.992844	-0.549469	-0.059475	-0.027481	-0.854022	-0.331832	-0.026114	0.154409	0.634352	-0.154552	0.741532
14098	9.179630	-0.827545	2.202276	-0.547213	-0.207554	0.107943	-0.855440	-0.329902	-0.016455	0.159078	0.635837	-0.162644	0.737531
14099	10.800096	-1.220644	2.806146	-0.553117	-0.110869	0.096917	-0.855181	-0.326857	-0.006937	0.164331	0.635223	-0.170423	0.735149
14100	9.618260	-0.656252	2.982651	-0.535865	-0.039800	-0.013191	-0.857140	-0.327698	-0.004977	0.171154	0.634566	-0.176239	0.732783
14101	8.568600	-0.656554	2.650613	-0.575220	-0.126589	0.027376	-0.857986	-0.328000	0.002561	0.177614	0.634184	-0.183494	0.729791
14102	8.535226	-0.666373	2.592776	-0.542630	-0.161226	0.054504	-0.857158	-0.326062	0.008156	0.183058	0.634920	-0.190660	0.725958
14103	8.829989	-0.901204	2.437944	-0.547050	-0.130218	0.018914	-0.855202	-0.325376	0.010799	0.189222	0.634582	-0.197379	0.722871
14104	8.957058	-0.959503	2.518162	-0.538717	-0.092229	-0.000669	-0.856451	-0.328454	0.011753	0.195645	0.634428	-0.203501	0.719591
14105	8.785138	-1.204729	2.163519	-0.535242	-0.124522	-0.019942	-0.853236	-0.326928	0.013558	0.202169	0.634073	-0.209519	0.716366
14106	9.721133	-1.047904	2.290996	-0.544068	-0.037357	-0.076992	-0.854628	-0.329591	0.016053	0.209942	0.633317	-0.214490	0.713322
14107	9.241554	-0.956221	2.556405	-0.561474	0.140032	-0.163309	-0.851240	-0.334617	0.010951	0.219912	0.629533	-0.217942	0.712621
14108	9.098056	-1.006793	2.054576	-0.541547	0.234976	-0.112363	-0.850504	-0.341307	0.003062	0.229282	0.624909	-0.221222	0.712726
14109	9.527406	-0.291811	2.427794	-0.544905	0.162052	-0.109138	-0.847817	-0.344913	-0.008019	0.238303	0.620482	-0.224998	0.712453
14110	11.271540	-0.554310	2.399394	-0.542801	0.162303	-0.016788	-0.846537	-0.348396	-0.013089	0.245951	0.616321	-0.229776	0.711941
14111	11.007119	-0.672745	2.517051	-0.551449	0.210613	0.020778	-0.845828	-0.348650	-0.021469	0.253363	0.610441	-0.234978	0.712709
14112	10.388938	0.110023	2.627541	-0.551531	0.203134	0.045562	-0.846382	-0.348341	-0.030252	0.260358	0.605236	-0.240404	0.712818
14113	9.235254	0.712684	1.996544	-0.547052	0.026267	0.064265	-0.845548	-0.346093	-0.033723	0.266211	0.601668	-0.246969	0.711431
14114	9.967313	0.282741	1.997946	-0.562520	-0.183459	0.157469	-0.847526	-0.342741	-0.031022	0.269802	0.601240	-0.255894	0.707274
14115	10.369164	-0.124125	2.265323	-0.569787	-0.159567	0.112138	-0.846994	-0.338157	-0.021490	0.274294	0.599852	-0.264286	0.703628
14116	9.334002	-0.043075	2.589585	-0.557797	-0.121841	0.103868	-0.845893	-0.334682	-0.015881	0.278839	0.598733	-0.272113	0.699802
14117	8.551517	0.341404	2.223900	-0.575347	-0.157587	0.073711	-0.846178	-0.334702	-0.009461	0.283937	0.597351	-0.280047	0.695792
14118	8.616118	0.383134	2.005883	-0.544921	-0.227848	0.058604	-0.846906	-0.330823	0.002585	0.288305	0.597907	-0.287700	0.690374
14119	9.055318	0.331913	1.986537	-0.563657	-0.312282	0.045718	-0.843985	-0.328354	0.015146	0.292764	0.598752	-0.295943	0.684253
14120	9.360810	0.214446	2.059927	-0.556161	-0.289112	0.073131	-0.843163	-0.327291	0.031895	0.296639	0.599859	-0.304212	0.677960
14121	9.081587	0.388202	1.739413	-0.552045	-0.202425	0.047857	-0.842359	-0.321745	0.046179	0.301575	0.599119	-0.311589	0.673069
14122	8.807497	0.545187	1.061471	-0.557092	-0.137280	0.019971	-0.843495	-0.320382	0.057783	0.307037	0.598366	-0.318261	0.668130
14123	9.562899	0.484182	1.341429	-0.543607	0.001527	0.014986	-0.842814	-0.316903	0.062697	0.313587	0.595047	-0.323815	0.665377
14124	9.588024	0.574858	1.567513	-0.519374	0.180965	-0.113215	-0.844213	-0.316751	0.059919	0.322352	0.591033	-0.326366	0.663517
14125	9.643468	0.013660	1.926478	-0.551968	0.184551	-0.097772	-0.843085	-0.318004	0.057386	0.331674	0.585809	-0.329461	0.662024
14126	10.682451	-0.755976	2.020661	-0.562146	0.236030	0.002751	-0.843356	-0.319107	0.052632	0.339691	0.579888	-0.333508	0.661144
14127	11.559275	-0.546866	2.333687	-0.569711	0.218331	-0.017384	-0.845612	-0.315457	0.050176	0.348294	0.573406	-0.337484	0.660304
14128	9.417468	-0.432579	2.221713	-0.546891	0.097637	-0.060141	-0.846881	-0.313639	0.051321	0.355947	0.569710	-0.341493	0.657354
14129	8.987968	-0.465340	1.575091	-0.546116	-0.138296	0.022642	-0.846892	-0.312545	0.058867	0.361246	0.567684	-0.348064	0.652754
14130	10.145135	-0.544345	1.700070	-0.567878	-0.119994	0.017188	-0.847751	-0.310336	0.068385	0.366560	0.566059	-0.354716	0.647602
14131	10.222222	-0.594154	2.314257	-0.564981	-0.083196	0.029361	-0.848332	-0.306718	0.074288	0.372287	0.563011	-0.361143	0.643425
14132	9.150212	-0.385823	2.472841	-0.564561	-0.149819	0.010113	-0.848338	-0.305888	0.077087	0.377353	0.561728	-0.367834	0.637781
14133	8.627844	-0.298287	2.032801	-0.535383	-0.161086	0.040526	-0.849615	-0.303246	0.082985	0.381989	0.559676	-0.374515	0.632918
14134	8.683470	-0.662811	2.152776	-0.560658	-0.153978	0.063147	-0.849634	-0.299907	0.088322	0.386223	0.557968	-0.381713	0.627533
14135	8.962354	-0.702493	2.271243	-0.562316	-0.124211	0.062991	-0.850631	-0.296840	0.091990	0.391084	0.554934	-0.388628	0.622952
14136	8.400067	-0.616078	1.997992	-0.567806	-0.117568	0.022986	-0.851337	-0.295725	0.093681	0.396092	0.552912	-0.395117	0.617481
14137	9.886159	-0.738934	2.011872	-0.556458	-0.060166	0.064632	-0.850232	-0.292372	0.094265	0.401295	0.548979	-0.401394	0.613569
14138	10.149502	-0.750998	2.279860	-0.570828	0.032774	-0.040455	-0.851218	-0.290687	0.092895	0.408223	0.545488	-0.405953	0.609096
14139	9.594271	-0.655260	2.344775	-0.559576	0.130624	-0.113569	-0.851767	-0.292063	0.086467	0.417113	0.540481	-0.408689	0.605699
14140	10.100329	-0.248702	1.397213	-0.563434	0.239003	-0.128233	-0.853143	-0.295944	0.076670	0.426607	0.535128	-0.410414	0.602664
14141	10.827128	0.315577	1.931190	-0.560007	0.076653	-0.100461	-0.852848	-0.297165	0.064655	0.434797	0.530525	-0.413676	0.598638
14142	10.618325	-0.275498	1.498303	-0.571094	-0.001118	-0.066595	-0.852825	-0.300917	0.057221	0.441558	0.527358	-0.418130	0.593369
14143	9.640867	0.017686	1.022749	-0.550088	-0.027079	-0.006174	-0.852548	-0.299506	0.053326	0.447532	0.523219	-0.423104	0.589016
14144	9.302958	0.234115	0.510952	-0.560489	-0.126521	0.034991	-0.854508	-0.298927	0.048743	0.451826	0.520667	-0.429544	0.583311
14145	10.221322	-0.113026	0.801133	-0.560473	-0.179693	0.145143	-0.855641	-0.295986	0.048364	0.454689	0.516893	-0.437514	0.578499
14146	10.520864	-0.363347	1.265034	-0.556499	-0.120302	0.151909	-0.855946	-0.289967	0.047173	0.457537	0.513197	-0.444980	0.573831
14147	9.546865	-0.198031	1.213751	-0.562974	-0.114505	0.100313	-0.858482	-0.286887	0.048062	0.461385	0.508966	-0.451838	0.569140
14148	9.191007	-0.017477	1.130059	-0.533094	-0.114423	0.072308	-0.859478	-0.283391	0.048943	0.464860	0.506033	-0.458086	0.563908
14149	9.239800	0.071957	0.795550	-0.542254	-0.135112	0.075903	-0.858652	-0.280888	0.053009	0.468479	0.502386	-0.464569	0.558849
14150	9.297584	-0.041747	0.448798	-0.542300	-0.132024	0.035204	-0.860628	-0.278523	0.058212	0.472205	0.499820	-0.470629	0.552911
14151	9.502435	0.043467	-0.402957	-0.560213	-0.090111	-0.000555	-0.860082	-0.276448	0.064927	0.477122	0.496207	-0.476046	0.547278
14152	10.541807	-0.232946	0.497592	-0.550099	-0.178106	-0.029839	-0.860096	-0.274798	0.073455	0.481097	0.494589	-0.481899	0.540094
14153	10.293406	-1.331029	0.877452	-0.556546	-0.104940	0.041967	-0.859265	-0.273699	0.079181	0.485242	0.490702	-0.487747	0.534654
14154	8.588802	-1.202358	0.414372	-0.563037	-0.035413	0.107501	-0.861672	-0.268812	0.083437	0.489151	0.485998	-0.493624	0.529974
14155	9.276319	-0.763341	0.973961	-0.546973	-0.069963	0.142573	-0.862392	-0.264480	0.085022	0.492325	0.480771	-0.499935	0.525871
14156	10.319606	-1.156386	1.005947	-0.562109	-0.124891	0.059738	-0.862120	-0.263657	0.089773	0.495736	0.477407	-0.506136	0.519763
14157	10.021894	-1.706481	0.853009	-0.548402	-0.304968	-0.163817	-0.861844	-0.263392	0.093959	0.499596	0.477609	-0.511761	0.510289
14158	9.642891	-1.228904	1.094647	-0.562563	-0.159390	-0.019824	-0.860286	-0.267595	0.095020	0.503410	0.475294	-0.517422	0.502940
14159	9.712379	-1.178035	1.183389	-0.553020	-0.139687	0.088109	-0.858874	-0.269975	0.094705	0.506323	0.471056	-0.523731	0.497443
14160	9.445272	-1.069845	0.824930	-0.554042	-0.186227	-0.145186	-0.858568	-0.274852	0.089071	0.510898	0.470316	-0.528305	0.488550
14161	9.269043	-1.284427	0.728493	-0.544633	-0.181535	-0.074392	-0.854876	-0.285334	0.083770	0.514780	0.468174	-0.533314	0.481031
14162	9.504361	-1.626254	0.408212	-0.564513	-0.148447	-0.133195	-0.852871	-0.293700	0.074598	0.519611	0.466731	-0.537603	0.472386
14163	9.683175	-1.775427	0.308153	-0.560280	-0.065717	-0.115938	-0.852550	-0.300653	0.061965	0.525106	0.463678	-0.541072	0.465304
14164	9.886405	-1.777116	0.242661	-0.548999	0.017502	-0.155197	-0.850532	-0.310109	0.043712	0.531669	0.460976	-0.543172	0.458032
14165	9.857543	-1.697022	0.268385	-0.544922	0.087679	-0.146731	-0.849634	-0.318986	0.020171	0.538792	0.456914	-0.544494	0.452171
14166	10.835144	-1.282036	0.755366	-0.558006	0.038879	-0.110969	-0.847614	-0.327156	-0.006441	0.545154	0.453328	-0.546757	0.445374
14167	9.744205	-0.845557	0.664969	-0.556718	0.105487	-0.116834	-0.845618	-0.330296	-0.031186	0.552171	0.448560	-0.548153	0.439806
14168	9.315418	-0.830895	0.259445	-0.568510	0.105686	-0.136501	-0.843770	-0.332471	-0.051734	0.559458	0.444443	-0.549439	0.433121
14169	9.437733	-0.864984	0.341815	-0.545484	0.021052	-0.153388	-0.841786	-0.334518	-0.068794	0.565598	0.440861	-0.551251	0.426453
14170	9.710716	-0.716636	0.378455	-0.530990	0.014600	-0.140721	-0.838823	-0.336294	-0.083765	0.571467	0.437907	-0.553086	0.419236
14171	10.011231	-0.399576	0.369682	-0.538139	0.036178	-0.126680	-0.837265	-0.337656	-0.096210	0.577333	0.433927	-0.554800	0.413026
14172	9.929316	-0.205252	0.444944	-0.546684	0.103339	-0.077649	-0.836697	-0.336773	-0.109880	0.583682	0.429274	-0.556189	0.407053
14173	9.966488	-0.247956	0.609678	-0.526433	0.157412	-0.090134	-0.834168	-0.335896	-0.123146	0.590355	0.423968	-0.556621	0.402375
14174	9.917930	-0.254688	0.643646	-0.545068	0.222245	-0.077493	-0.831918	-0.335015	-0.137665	0.597886	0.418279	-0.556493	0.397354
14175	9.776274	-0.225776	0.873059	-0.559473	0.243825	-0.068100	-0.830223	-0.334965	-0.154143	0.605469	0.411557	-0.556239	0.393225
14176	9.678808	-0.350459	0.932571	-0.546162	0.197003	-0.080080	-0.827555	-0.334094	-0.165596	0.612606	0.405984	-0.556288	0.387860
14177	9.592091	-0.253084	0.958180	-0.551893	0.168433	-0.106517	-0.825445	-0.333782	-0.177051	0.619427	0.400284	-0.556465	0.382661
14178	9.847945	-0.097167	1.028586	-0.560707	0.091344	-0.141463	-0.822069	-0.335017	-0.186578	0.625837	0.395934	-0.557322	0.375441
14179	9.948739	-0.167641	1.067898	-0.534924	0.019470	-0.176096	-0.820239	-0.335555	-0.194551	0.631239	0.392279	-0.558568	0.368316
14180	10.042607	-0.213606	0.768667	-0.563924	-0.039040	-0.065469	-0.818978	-0.333995	-0.202079	0.635529	0.387923	-0.561569	0.360913
14181	9.825828	-0.091381	0.772426	-0.560992	-0.099483	-0.159748	-0.816446	-0.335524	-0.206580	0.639501	0.384584	-0.564554	0.352722
14182	9.466667	0.015245	0.457601	-0.563541	-0.203627	-0.201646	-0.815324	-0.334671	-0.211603	0.642758	0.382847	-0.568475	0.342236
14183	9.233927	0.333640	0.125746	-0.549145	-0.241766	-0.176464	-0.814490	-0.332566	-0.214518	0.644944	0.380810	-0.572948	0.332809
14184	9.660089	0.720560	-0.178761	-0.546861	-0.171606	-0.156371	-0.813652	-0.330870	-0.220367	0.647969	0.378469	-0.576547	0.323250
14185	10.135880	0.869984	-0.152069	-0.555839	-0.089471	-0.260368	-0.814502	-0.327205	-0.228415	0.652289	0.376313	-0.578339	0.313739
14186	10.196905	0.664949	-0.029049	-0.576628	0.010489	-0.146241	-0.811691	-0.326894	-0.240154	0.657436	0.372214	-0.579694	0.305270
14187	10.136148	0.405826	0.210719	-0.565265	0.093437	-0.161714	-0.808904	-0.320418	-0.254759	0.663131	0.367630	-0.579782	0.298259
14188	9.783709	0.344616	0.501826	-0.562748	0.172007	-0.090605	-0.806105	-0.316878	-0.269953	0.669565	0.362009	-0.579203	0.291815
14189	9.608871	0.400392	0.356461	-0.522607	0.293486	0.002868	-0.801633	-0.311245	-0.284999	0.676122	0.354855	-0.577465	0.288913
14190	9.506290	0.168361	1.021248	-0.558167	0.275477	0.014865	-0.799973	-0.303084	-0.300834	0.682944	0.347380	-0.576111	0.284623
14191	9.478370	-0.182314	1.339314	-0.544199	0.188998	0.003109	-0.798307	-0.297457	-0.312090	0.688287	0.340432	-0.575818	0.280715
14192	8.196159	-0.237672	0.471788	-0.559173	0.080780	0.008678	-0.798048	-0.290998	-0.319978	0.692761	0.334042	-0.576985	0.274931
14193	10.167174	-0.545731	0.728713	-0.546646	0.033612	0.060775	-0.796369	-0.289022	-0.326389	0.695836	0.327227	-0.579159	0.270759
14194	10.172960	-0.909151	1.360993	-0.544351	-0.067333	-0.138581	-0.795824	-0.284675	-0.330395	0.699158	0.323498	-0.581247	0.262066
14195	10.433880	-1.386599	1.407048	-0.534259	0.013398	-0.004504	-0.794991	-0.282430	-0.332889	0.702141	0.317648	-0.583115	0.257051
14196	10.596156	-1.053579	1.492517	-0.548796	0.027961	-0.010000	-0.795568	-0.277800	-0.336883	0.705795	0.311810	-0.584629	0.250672
14197	9.834709	-0.686129	1.516015	-0.568361	0.121103	-0.046296	-0.794459	-0.273582	-0.344382	0.710318	0.305342	-0.584815	0.245370
14198	8.753116	-0.748804	1.225792	-0.569765	0.204421	-0.106311	-0.790266	-0.269507	-0.353163	0.716493	0.299394	-0.583232	0.238416
14199	9.660056	-0.967357	1.183540	-0.531009	0.141082	-0.083201	-0.787219	-0.264477	-0.365187	0.721034	0.293705	-0.582647	0.233174
14200	9.911628	-0.954867	1.115408	-0.541807	0.147297	-0.063848	-0.784291	-0.258993	-0.375760	0.726024	0.287872	-0.581892	0.226762
14201	10.192033	-0.685512	1.186932	-0.538508	0.117822	-0.089194	-0.780682	-0.248609	-0.387961	0.730190	0.282193	-0.581583	0.221248
14202	9.952280	-0.472444	1.395091	-0.572036	0.117577	-0.048038	-0.779306	-0.241173	-0.395710	0.734792	0.275813	-0.581377	0.214498
14203	9.227470	-0.684914	1.084316	-0.542894	0.089979	-0.009649	-0.777368	-0.233732	-0.405138	0.738145	0.269216	-0.581877	0.209962
14204	9.478823	-0.769206	0.997934	-0.555823	0.039397	0.014440	-0.776541	-0.229806	-0.408453	0.741339	0.262630	-0.582996	0.203856
14205	9.584086	-0.677012	1.161071	-0.532565	-0.003823	0.000849	-0.776837	-0.225883	-0.410084	0.743332	0.256426	-0.584851	0.199128
14206	9.758988	-0.424512	1.136273	-0.542124	-0.063027	-0.019176	-0.777406	-0.223922	-0.410339	0.745261	0.250809	-0.587173	0.192116
14207	9.908854	-0.027633	0.986667	-0.563053	-0.061078	-0.020229	-0.777694	-0.222813	-0.406836	0.746656	0.244625	-0.589834	0.186437
14208	9.655868	0.048769	0.969239	-0.535213	-0.080520	-0.079096	-0.778667	-0.224774	-0.405593	0.748430	0.239846	-0.592003	0.178490
14209	9.495735	0.084878	0.785413	-0.553116	-0.051766	-0.062693	-0.778515	-0.228139	-0.403396	0.749877	0.234297	-0.594213	0.172339
14210	9.874798	0.184165	0.812793	-0.551187	-0.039306	-0.041427	-0.777950	-0.229263	-0.402156	0.751942	0.228651	-0.595902	0.164930
14211	9.956157	0.218149	0.918621	-0.560923	0.020438	-0.066662	-0.779900	-0.232058	-0.401891	0.754128	0.222810	-0.596975	0.158957
14212	9.733815	0.088906	0.896198	-0.552829	0.013354	-0.087816	-0.777641	-0.235978	-0.402507	0.756836	0.217482	-0.597569	0.151039
14213	9.739340	0.182844	0.851650	-0.560041	0.016886	-0.075522	-0.778480	-0.236538	-0.401948	0.758839	0.211780	-0.598588	0.144929
14214	9.759646	0.247358	0.754251	-0.545453	0.024017	-0.073609	-0.777632	-0.238220	-0.401554	0.761456	0.206327	-0.598961	0.137328
14215	9.798680	0.450390	0.797843	-0.552582	0.047392	-0.063188	-0.775097	-0.241021	-0.402440	0.763596	0.200530	-0.599486	0.131627
14216	9.884139	0.392822	0.953013	-0.554410	0.056541	-0.077417	-0.774527	-0.242975	-0.404000	0.766505	0.194866	-0.599274	0.123966
14217	9.803505	0.365043	1.066996	-0.545274	0.057223	-0.059647	-0.772833	-0.245350	-0.406271	0.768574	0.189121	-0.599582	0.118440
14218	9.819903	0.501083	1.195935	-0.572536	0.060018	-0.055545	-0.770449	-0.245350	-0.407824	0.771394	0.182876	-0.599343	0.110884
14219	9.617895	0.782965	1.238969	-0.560198	0.020550	-0.082590	-0.769022	-0.251510	-0.407620	0.772981	0.177266	-0.600101	0.104667
14220	9.813507	1.140380	1.394194	-0.545959	-0.015575	-0.076815	-0.768731	-0.254600	-0.404026	0.774697	0.171822	-0.600791	0.096805
14221	9.707125	1.243015	1.468095	-0.564031	0.009825	-0.087810	-0.768694	-0.263844	-0.400773	0.776038	0.166272	-0.601623	0.090378
14222	9.641461	1.171114	1.497981	-0.549239	0.031962	-0.054181	-0.768104	-0.271554	-0.396392	0.778153	0.160393	-0.601555	0.082970
14223	9.576511	1.146635	1.768964	-0.561762	0.026790	0.023523	-0.765419	-0.277444	-0.393822	0.779369	0.153517	-0.602400	0.078303
14224	9.396116	1.288353	1.448675	-0.535063	0.047769	0.080320	-0.767213	-0.285014	-0.388026	0.781275	0.146194	-0.602395	0.073191
14225	9.359525	1.335432	1.211403	-0.546759	0.023794	0.147573	-0.768879	-0.289928	-0.381504	0.782080	0.138105	-0.603567	0.070600
14226	9.654334	1.294485	1.143810	-0.559627	0.005082	0.135211	-0.769700	-0.296251	-0.372492	0.783321	0.129780	-0.604336	0.065910
14227	9.707841	1.293815	1.090588	-0.541123	0.059062	0.135109	-0.770654	-0.304108	-0.364891	0.784397	0.121957	-0.604851	0.063272
14228	10.556431	1.117101	1.125252	-0.557146	0.117852	0.128517	-0.771332	-0.311274	-0.354633	0.786857	0.113588	-0.603738	0.058774
14229	10.135712	0.544469	1.881252	-0.580822	0.154637	0.047317	-0.771289	-0.323055	-0.345823	0.789130	0.106109	-0.602533	0.054485
14230	9.257202	0.120991	1.681769	-0.544483	0.112566	0.084931	-0.770120	-0.336242	-0.335363	0.791404	0.098452	-0.601284	0.049435
14231	8.979130	0.125600	1.752162	-0.566465	0.081985	0.086571	-0.770635	-0.349150	-0.323491	0.792592	0.090761	-0.601223	0.045740
14232	8.451546	-0.260155	1.754756	-0.530472	0.024264	0.065958	-0.770603	-0.359267	-0.310059	0.793658	0.083625	-0.601235	0.040378
14233	9.339199	-0.915006	1.502334	-0.556241	-0.093394	0.147875	-0.773236	-0.369815	-0.291168	0.792535	0.075433	-0.603985	0.037425
14234	11.130490	-1.194352	1.918654	-0.572654	-0.155517	0.271341	-0.775465	-0.377723	-0.267089	0.791186	0.065286	-0.607101	0.034506
14235	10.879679	-0.841914	2.374150	-0.559830	-0.086612	0.213538	-0.782192	-0.382263	-0.242939	0.789921	0.056136	-0.609770	0.032472
14236	9.856256	-0.400965	2.293278	-0.546495	0.001265	0.241314	-0.787084	-0.389743	-0.219533	0.790296	0.046655	-0.610230	0.029566
14237	8.940495	-0.226577	2.205572	-0.551354	0.082087	0.261831	-0.791437	-0.391329	-0.201931	0.790897	0.036873	-0.610174	0.028459
14238	8.649398	-0.684100	2.177239	-0.582230	0.086077	0.229481	-0.794250	-0.391933	-0.186284	0.792169	0.026912	-0.609195	0.024991
14239	9.466141	-0.835513	1.974868	-0.541090	0.114634	0.249407	-0.799304	-0.392527	-0.172295	0.793012	0.017337	-0.608498	0.023718
14240	9.481820	-0.807490	1.834390	-0.543698	0.174844	0.169402	-0.800156	-0.391859	-0.162233	0.795201	0.008669	-0.605961	0.019787
14241	9.712962	-0.852143	1.882904	-0.531535	0.137820	0.076040	-0.803532	-0.390053	-0.155768	0.796246	0.001285	-0.604764	0.015816
14242	11.877625	-0.187470	0.983400	-0.557323	0.148258	-0.032566	-0.801282	-0.392729	-0.151906	0.798032	-0.005144	-0.602533	0.008486
14243	8.629711	1.579839	2.072265	-0.554896	0.108143	-0.219439	-0.799725	-0.396796	-0.150006	0.798623	-0.009163	-0.601762	-0.000442
14244	7.869043	-0.182130	-0.265345	-0.557861	-0.071649	-0.170870	-0.795895	-0.409141	-0.142349	0.797615	-0.013918	-0.602924	-0.009952
14245	11.749822	0.239875	1.174521	-0.558887	0.044703	0.259117	-0.798712	-0.406914	-0.136721	0.797322	-0.023604	-0.602988	-0.011216
14246	11.510946	-0.218708	2.187546	-0.538842	0.166889	0.078864	-0.798991	-0.406627	-0.138810	0.799074	-0.031011	-0.600203	-0.016611
14247	9.625525	0.302682	2.508033	-0.539333	0.075330	0.117126	-0.801803	-0.405233	-0.135284	0.798998	-0.038623	-0.599761	-0.019952
14248	8.696455	0.244462	1.538581	-0.535860	-0.040106	0.218573	-0.803229	-0.401487	-0.124907	0.798179	-0.047726	-0.600088	-0.022939
14249	8.864424	0.217997	1.340517	-0.566598	-0.018260	0.212812	-0.806761	-0.396895	-0.114923	0.796840	-0.056848	-0.600990	-0.025018
14250	9.007689	0.289107	1.262211	-0.546278	-0.101066	0.195907	-0.810853	-0.392871	-0.101730	0.795112	-0.065862	-0.602205	-0.028425
14251	9.542635	0.267007	1.358393	-0.545583	-0.136246	0.206849	-0.815362	-0.390683	-0.083250	0.792208	-0.074483	-0.604936	-0.030191
14252	9.857764	0.273117	1.493214	-0.554615	-0.089689	0.148130	-0.816795	-0.387386	-0.063666	0.790419	-0.083022	-0.605934	-0.034485
14253	9.758862	0.285823	1.493205	-0.552305	0.004218	0.122792	-0.818493	-0.386597	-0.047176	0.789007	-0.090463	-0.606506	-0.037872
14254	9.465244	0.490635	1.486480	-0.544477	0.101503	0.117829	-0.821608	-0.382728	-0.030085	0.789393	-0.098316	-0.604447	-0.042860
14255	9.274465	0.766327	1.324184	-0.533630	0.127212	0.058532	-0.823307	-0.381657	-0.014151	0.789341	-0.104375	-0.603172	-0.047215
14256	9.591277	0.710469	1.213235	-0.559150	0.162464	-0.035692	-0.823604	-0.381438	0.004416	0.790155	-0.110531	-0.600351	-0.054927
14257	10.992088	0.217934	1.154033	-0.547659	0.125037	-0.070487	-0.822354	-0.382051	0.019891	0.789805	-0.115035	-0.599337	-0.061394
14258	10.228393	-0.425033	1.911277	-0.542827	0.169912	-0.070096	-0.822657	-0.380861	0.041399	0.790560	-0.120479	-0.596383	-0.069471
14259	9.419899	-0.402479	1.612488	-0.558936	0.138314	0.035033	-0.824924	-0.378393	0.058189	0.790384	-0.126331	-0.594803	-0.074444
14260	9.927816	0.146576	1.424461	-0.551468	-0.091951	-0.000437	-0.824682	-0.373707	0.079450	0.787955	-0.133104	-0.595711	-0.080860
14261	9.907523	-0.145806	1.410836	-0.547807	-0.139558	0.079475	-0.823333	-0.366942	0.106027	0.784460	-0.139575	-0.598364	-0.084271
14262	9.451344	-0.865241	1.071531	-0.552762	-0.136772	0.164156	-0.825512	-0.354010	0.131578	0.781621	-0.148372	-0.599425	-0.087997
14263	9.669336	-0.996202	1.217677	-0.545379	-0.074849	0.089573	-0.825428	-0.344982	0.151490	0.778780	-0.154785	-0.600980	-0.091466
14264	10.217201	-0.791693	1.623013	-0.544982	0.009901	0.089176	-0.827163	-0.335373	0.166257	0.777460	-0.162263	-0.599894	-0.096715
14265	9.686453	-0.427327	1.771883	-0.545889	0.107965	0.198189	-0.830295	-0.325032	0.171832	0.776922	-0.169570	-0.598176	-0.099118
14266	9.183389	-0.677803	1.789849	-0.558656	0.102759	0.174936	-0.833426	-0.314117	0.173226	0.776697	-0.178081	-0.595248	-0.103489
14267	9.496920	-1.137749	1.596427	-0.547599	0.104389	0.190993	-0.836550	-0.305022	0.174880	0.775986	-0.185309	-0.593511	-0.106067
14268	10.321627	-1.211750	1.028323	-0.560817	0.007196	0.198699	-0.838824	-0.297889	0.177065	0.774525	-0.194303	-0.591876	-0.109729
14269	8.847842	-0.520003	1.566239	-0.555867	-0.046975	0.190004	-0.841381	-0.290053	0.178283	0.771861	-0.201909	-0.592407	-0.111878
14270	10.226352	-0.792813	1.067269	-0.561320	0.016630	0.053586	-0.842803	-0.285579	0.180016	0.770043	-0.209128	-0.591114	-0.117828
14271	9.338437	0.367400	0.975773	-0.552304	0.056650	0.001224	-0.843656	-0.282492	0.177961	0.768094	-0.214022	-0.590797	-0.123230
14272	9.847887	-0.276411	0.948448	-0.544917	0.041904	0.037694	-0.844781	-0.281082	0.175333	0.766488	-0.220699	-0.589121	-0.129325
14273	10.782236	0.138697	1.411324	-0.568807	0.024060	0.043054	-0.845345	-0.279959	0.174372	0.764109	-0.226206	-0.589059	-0.134079
14274	9.830893	0.700173	1.739778	-0.541978	0.140380	0.007130	-0.846178	-0.280496	0.168232	0.763472	-0.232168	-0.585932	-0.141043
14275	8.960018	0.691312	1.378600	-0.543275	0.060091	0.009215	-0.847573	-0.281035	0.162934	0.761513	-0.236491	-0.585522	-0.146061
14276	9.784063	0.958677	1.678965	-0.547786	-0.052247	-0.008537	-0.847557	-0.284105	0.160390	0.758429	-0.242866	-0.585296	-0.152412
14277	10.084774	0.615294	1.948185	-0.553204	-0.037640	-0.025493	-0.848678	-0.283959	0.159562	0.755156	-0.246877	-0.586500	-0.157507
14278	9.584167	0.735639	2.138399	-0.566183	-0.073647	-0.029058	-0.846714	-0.285093	0.162606	0.751547	-0.253308	-0.586540	-0.164266
14279	9.029217	1.074026	1.973475	-0.562613	-0.077218	-0.039673	-0.845026	-0.286918	0.163271	0.747713	-0.257067	-0.588344	-0.169393
14280	9.098508	1.069781	1.751131	-0.562785	-0.112364	-0.036781	-0.845853	-0.290279	0.164918	0.743515	-0.263428	-0.588906	-0.176016
14281	9.330987	1.108883	1.668230	-0.553795	-0.127700	-0.035640	-0.842210	-0.291141	0.169207	0.739136	-0.266921	-0.591444	-0.180627
14282	9.566134	1.173948	1.874990	-0.546344	-0.091721	-0.030420	-0.841077	-0.294368	0.171397	0.735171	-0.272976	-0.591621	-0.187061
14283	9.459121	1.008031	1.901147	-0.555047	-0.047776	-0.006066	-0.841221	-0.293814	0.173079	0.731856	-0.276192	-0.592786	-0.191597
14284	9.375460	1.150924	1.865837	-0.557178	0.032099	0.028807	-0.840229	-0.296333	0.172627	0.729418	-0.282583	-0.590685	-0.197957
14285	9.479890	1.293232	1.540327	-0.545637	-0.012928	0.023966	-0.840793	-0.294926	0.170552	0.726717	-0.285566	-0.591200	-0.202032
14286	9.674988	1.151721	1.522315	-0.548477	0.105908	0.037379	-0.843181	-0.292950	0.166963	0.725137	-0.291579	-0.587925	-0.208573
14287	9.939495	0.632094	1.397281	-0.547393	0.260777	0.048819	-0.845847	-0.291394	0.163789	0.725770	-0.293517	-0.584289	-0.213801
14288	10.346609	0.137578	1.566561	-0.552824	0.260874	0.043459	-0.847113	-0.289274	0.158099	0.725898	-0.298968	-0.578600	-0.221163
14289	11.402048	-0.396203	1.520363	-0.555285	0.145630	0.047827	-0.849653	-0.284217	0.153566	0.725118	-0.301435	-0.576517	-0.225766
14290	10.541126	-0.008309	1.621087	-0.544630	0.133213	0.010742	-0.850786	-0.281416	0.153325	0.723562	-0.306904	-0.572813	-0.232708
14291	9.062659	-0.242141	1.386463	-0.566495	0.141026	-0.064193	-0.852200	-0.277765	0.150164	0.722119	-0.308204	-0.571330	-0.239030
14292	8.847221	-0.591262	0.991961	-0.557612	0.030095	0.040025	-0.852778	-0.274417	0.153553	0.719355	-0.314632	-0.568767	-0.245029
14293	10.324794	-0.902583	1.389727	-0.563555	-0.063859	0.087662	-0.852660	-0.270521	0.160012	0.716247	-0.318667	-0.569183	-0.247935
14294	10.195548	-0.603016	2.014790	-0.559399	0.044198	0.088798	-0.853800	-0.266326	0.161321	0.713768	-0.325545	-0.566022	-0.253327
14295	9.077554	-0.481077	1.838537	-0.550541	-0.019324	0.120934	-0.855226	-0.260868	0.161807	0.711390	-0.329518	-0.565550	-0.255921
14296	9.003518	-0.330950	1.810382	-0.553777	-0.093080	0.108970	-0.856088	-0.256258	0.164374	0.707395	-0.337191	-0.564161	-0.260034
14297	9.387483	-0.542027	1.679328	-0.558300	-0.081963	0.082367	-0.856954	-0.251234	0.168620	0.704012	-0.341109	-0.564712	-0.262891
14298	9.401633	-0.682443	1.654297	-0.552769	-0.072983	0.082363	-0.856261	-0.249559	0.169190	0.700010	-0.348304	-0.563138	-0.267481
14299	9.245434	-0.594734	1.610034	-0.528288	-0.076661	0.076461	-0.856413	-0.247044	0.170334	0.696816	-0.351679	-0.563718	-0.270171
14300	9.225658	-0.766336	1.587813	-0.538265	-0.052753	0.027517	-0.856838	-0.245779	0.168955	0.692754	-0.357887	-0.562245	-0.275481
14301	9.526783	-1.019889	1.537081	-0.568760	0.034407	-0.027306	-0.856405	-0.248435	0.167808	0.689912	-0.360042	-0.561673	-0.280915
14302	9.522245	-0.778171	1.925827	-0.553551	0.182439	-0.066066	-0.856805	-0.251483	0.159126	0.687766	-0.364034	-0.557438	-0.289344
14303	9.182132	-0.676782	1.951730	-0.555106	0.247635	-0.105466	-0.857335	-0.256341	0.147775	0.686955	-0.363855	-0.554403	-0.297220
14304	9.667224	-0.790869	1.587496	-0.573227	0.266146	-0.142845	-0.857995	-0.263009	0.133754	0.685020	-0.366693	-0.549318	-0.307463
14305	9.572845	0.492709	1.926076	-0.562780	0.248328	-0.167254	-0.856400	-0.272475	0.118292	0.683749	-0.365839	-0.546497	-0.316212
14306	10.557962	0.215595	1.115980	-0.537896	0.154946	-0.199801	-0.855785	-0.281937	0.102278	0.680364	-0.368179	-0.543417	-0.325955
14307	10.829316	0.241166	1.613085	-0.570779	0.100390	-0.126390	-0.852525	-0.288345	0.091580	0.677616	-0.368759	-0.542102	-0.333136
14308	10.276857	0.273572	1.601381	-0.552551	0.074473	-0.066855	-0.853624	-0.291952	0.083177	0.674014	-0.373194	-0.538921	-0.340581
14309	10.344464	0.465094	1.379272	-0.543650	-0.016651	0.044437	-0.854166	-0.294724	0.075755	0.671295	-0.376004	-0.537996	-0.344302
14310	10.512522	0.197146	1.983691	-0.547662	-0.070746	0.049117	-0.854159	-0.294982	0.069054	0.666866	-0.382557	-0.535853	-0.349001
14311	9.090564	0.075601	1.984534	-0.556320	-0.011363	0.043037	-0.853586	-0.296784	0.063448	0.664066	-0.385420	-0.534707	-0.352926
14312	8.553528	0.558971	1.448277	-0.547479	-0.049159	0.030965	-0.854994	-0.294531	0.060133	0.659654	-0.391570	-0.532331	-0.357984
14313	8.963935	0.522340	1.414309	-0.565893	-0.075843	0.007994	-0.852620	-0.292436	0.059438	0.655783	-0.394598	-0.532166	-0.361995
14314	9.345160	0.418199	1.376300	-0.531622	-0.121079	0.015816	-0.852335	-0.294125	0.062210	0.650532	-0.400834	-0.530882	-0.366477
14315	9.536238	0.400166	1.004138	-0.553295	-0.106476	0.010219	-0.852629	-0.291901	0.066980	0.646353	-0.403926	-0.531103	-0.370136
14316	9.920774	0.453319	0.616426	-0.556394	-0.034463	0.025768	-0.853484	-0.289677	0.071895	0.641805	-0.409882	-0.528347	-0.375410
14317	10.673180	0.229047	1.821246	-0.561480	0.060299	0.016339	-0.852833	-0.287497	0.076281	0.639284	-0.411892	-0.526215	-0.380470
14318	10.213738	-0.116389	1.770141	-0.544832	0.125524	-0.038850	-0.852133	-0.287359	0.076416	0.635941	-0.415746	-0.521936	-0.387708
14319	9.016708	-0.520928	1.573289	-0.551222	0.166465	0.102078	-0.854676	-0.282878	0.077181	0.635243	-0.417706	-0.517668	-0.392437
14320	9.357010	-0.355351	1.341439	-0.555482	0.058316	0.114295	-0.856525	-0.277287	0.080185	0.632218	-0.423759	-0.512792	-0.397206
14321	10.216296	-0.535396	1.240814	-0.558138	0.002122	-0.034737	-0.857107	-0.273244	0.085256	0.628575	-0.425768	-0.511571	-0.402381
14322	10.131125	-0.624544	1.599517	-0.540098	-0.034435	0.008124	-0.855953	-0.273086	0.090928	0.623805	-0.431209	-0.508796	-0.407495
14323	9.346064	-0.580234	1.711222	-0.554223	-0.089875	-0.041401	-0.855549	-0.271300	0.100573	0.619124	-0.433865	-0.508675	-0.411943
14324	8.939217	-0.745742	1.500980	-0.546432	-0.045375	0.009632	-0.855289	-0.267682	0.106470	0.614116	-0.439412	-0.505884	-0.416964
14325	9.705511	-0.984768	1.536450	-0.560006	-0.049027	0.030851	-0.855584	-0.265461	0.112078	0.610313	-0.442575	-0.504423	-0.420955
14326	10.065984	-1.063372	1.696319	-0.572267	0.012952	0.061345	-0.856161	-0.262537	0.116719	0.606011	-0.448398	-0.500161	-0.426062
14327	9.591941	-0.914119	1.898256	-0.559502	0.015344	0.082624	-0.857434	-0.259311	0.114948	0.603245	-0.451547	-0.497317	-0.429973
14328	9.265136	-0.932508	1.705612	-0.544699	0.041235	0.099377	-0.857773	-0.254305	0.113517	0.599713	-0.457102	-0.492525	-0.434535
14329	9.513525	-1.129788	1.325708	-0.559037	0.071265	0.077837	-0.859182	-0.251771	0.109925	0.597386	-0.459761	-0.488913	-0.438991
14330	9.324002	-0.443003	2.748738	-0.555406	-0.035328	0.101517	-0.861432	-0.249801	0.108008	0.592948	-0.466069	-0.484837	-0.442860
14331	9.553959	-0.768387	1.575331	-0.542548	0.008898	-0.006469	-0.861429	-0.249932	0.105215	0.589405	-0.468201	-0.482810	-0.447532
14332	9.552975	-0.507741	1.516850	-0.564610	-0.019672	-0.022439	-0.860015	-0.252306	0.102946	0.583851	-0.473204	-0.479535	-0.453037
14333	9.369846	-0.790428	1.343860	-0.567270	-0.037963	0.005885	-0.861000	-0.251749	0.104355	0.579648	-0.476179	-0.477580	-0.457361
14334	9.648646	-0.665208	1.552307	-0.539955	-0.027428	0.025665	-0.860995	-0.252585	0.103230	0.574606	-0.481349	-0.474079	-0.461930
14335	9.625264	-0.360242	1.602093	-0.529041	0.001649	-0.006201	-0.861827	-0.254680	0.102656	0.570963	-0.483396	-0.472023	-0.466394
14336	9.663114	-0.432584	1.665673	-0.546558	-0.026875	-0.031005	-0.861828	-0.253972	0.100151	0.565263	-0.488029	-0.468919	-0.471614
14337	9.697592	-0.380030	1.602217	-0.545826	-0.026388	-0.084061	-0.861541	-0.255370	0.099715	0.560399	-0.489770	-0.467667	-0.476829
14338	9.691337	-0.230497	1.547399	-0.558503	-0.015476	-0.087794	-0.859702	-0.259150	0.098824	0.554066	-0.493810	-0.464785	-0.482842
14339	9.538339	-0.253002	1.659003	-0.535070	-0.062768	-0.053653	-0.859126	-0.262506	0.097947	0.549195	-0.496028	-0.463616	-0.487239
14340	9.637625	-0.249052	1.617750	-0.557849	-0.071608	-0.059150	-0.858274	-0.265310	0.099028	0.542538	-0.500782	-0.460990	-0.492299
14341	9.779021	-0.268535	1.736176	-0.567615	-0.030087	-0.061268	-0.856443	-0.267841	0.101221	0.537508	-0.502913	-0.459106	-0.497378
14342	9.693445	-0.310256	1.548286	-0.553132	-0.051898	-0.048594	-0.856430	-0.270637	0.100634	0.531101	-0.507434	-0.456114	-0.502397
14343	9.611471	-0.249205	1.567044	-0.542440	-0.084393	-0.048279	-0.857408	-0.271616	0.101050	0.525890	-0.509922	-0.454808	-0.506527
14344	9.669823	-0.235376	1.518486	-0.555086	-0.077180	-0.041378	-0.855295	-0.273857	0.100312	0.519224	-0.514693	-0.451906	-0.511154
14345	9.674970	-0.259906	1.465595	-0.526047	-0.079956	-0.048098	-0.855285	-0.276948	0.104188	0.514153	-0.516937	-0.450602	-0.515151
14346	9.669917	-0.240300	1.504043	-0.545888	-0.053709	-0.051146	-0.855280	-0.278065	0.103339	0.507615	-0.521196	-0.447570	-0.519964
14347	9.728268	-0.207078	1.464934	-0.552907	-0.023200	-0.032820	-0.853020	-0.281990	0.103839	0.502874	-0.523229	-0.445133	-0.524601
14348	9.723632	-0.265379	1.412433	-0.538328	-0.019683	-0.030907	-0.853016	-0.282826	0.102993	0.496858	-0.527155	-0.441542	-0.529416
14349	9.670762	-0.260379	1.385869	-0.569031	0.001970	-0.019023	-0.853569	-0.284501	0.101863	0.492250	-0.529178	-0.438414	-0.534279
14350	9.662379	-0.278797	1.523813	-0.549199	-0.022507	-0.013344	-0.852588	-0.284363	0.101857	0.486210	-0.533314	-0.434467	-0.538901
14351	9.698560	-0.264465	1.533270	-0.547271	-0.005425	-0.009879	-0.852441	-0.285759	0.100724	0.481816	-0.535244	-0.431433	-0.543353
14352	9.683669	-0.293128	1.572271	-0.549920	0.007198	-0.009996	-0.851595	-0.286737	0.099870	0.475993	-0.539011	-0.427077	-0.548182
14353	9.688374	-0.285787	1.591513	-0.561837	-0.010781	-0.008255	-0.851323	-0.284778	0.099470	0.471373	-0.541114	-0.423803	-0.552625
14354	9.678945	-0.276212	1.567255	-0.556286	0.001750	-0.002074	-0.851597	-0.286319	0.100154	0.465453	-0.544980	-0.419265	-0.557286
14355	9.669560	-0.240010	1.549950	-0.547421	-0.027019	-0.013290	-0.851036	-0.286887	0.102377	0.460748	-0.547051	-0.416244	-0.561416
14356	9.673825	-0.254128	1.615342	-0.531961	-0.019839	-0.018465	-0.851734	-0.287445	0.102516	0.454664	-0.550710	-0.412284	-0.565705
14357	9.688472	-0.201026	1.619562	-0.574494	0.001895	-0.008471	-0.851032	-0.287585	0.101811	0.449912	-0.552696	-0.408531	-0.570271
14358	9.670332	-0.274573	1.434353	-0.561810	-0.008034	-0.012689	-0.849355	-0.286754	0.103342	0.443595	-0.556452	-0.403984	-0.574788
14359	9.669806	-0.259602	1.509092	-0.558314	-0.032453	-0.004538	-0.850760	-0.286194	0.104197	0.438729	-0.558684	-0.400560	-0.578740
14360	9.708458	-0.269572	1.499486	-0.547460	-0.047029	0.008070	-0.850481	-0.286056	0.104754	0.432433	-0.562840	-0.396217	-0.582430
14361	9.662923	-0.279239	1.453745	-0.571057	-0.037781	-0.006425	-0.851044	-0.285921	0.106435	0.427300	-0.565195	-0.392605	-0.586371
14362	9.660670	-0.291474	1.427306	-0.551229	-0.061253	-0.011358	-0.849931	-0.284250	0.108259	0.420559	-0.569306	-0.388484	-0.590001
14363	9.738283	-0.299545	1.374134	-0.542030	-0.054256	0.008186	-0.849939	-0.282999	0.110924	0.415736	-0.571688	-0.385078	-0.593340
14364	9.748569	-0.370416	1.258929	-0.548390	-0.055968	0.001928	-0.849654	-0.284406	0.112861	0.409164	-0.575727	-0.380725	-0.596802
14365	9.731835	-0.377712	1.234870	-0.538302	-0.041610	0.002840	-0.848254	-0.284413	0.114246	0.404352	-0.577865	-0.377213	-0.600234
14366	9.690375	-0.352861	1.302304	-0.534639	-0.029840	-0.006045	-0.848685	-0.282177	0.115390	0.397984	-0.581332	-0.372838	-0.603865
14367	9.763187	-0.324564	1.263231	-0.545503	-0.019802	-0.013290	-0.849382	-0.283018	0.116084	0.393001	-0.583118	-0.369145	-0.607663
14368	9.724988	-0.358593	1.193589	-0.546257	0.009143	-0.025871	-0.848405	-0.282181	0.116225	0.386491	-0.585968	-0.364487	-0.611895
14369	9.703397	-0.319777	1.195601	-0.548909	0.025429	-0.032194	-0.847556	-0.283717	0.114807	0.381507	-0.587063	-0.360506	-0.616316
14370	9.741052	-0.275609	1.340035	-0.547225	0.003709	-0.022303	-0.846706	-0.285676	0.114082	0.374936	-0.589920	-0.355764	-0.620363
14371	9.796597	-0.285686	1.330408	-0.543698	-0.000589	-0.046110	-0.846413	-0.288330	0.112377	0.369598	-0.591159	-0.352102	-0.624462
14372	9.780248	-0.281173	1.262724	-0.556429	-0.001372	-0.052446	-0.846681	-0.291126	0.111931	0.362453	-0.593837	-0.347571	-0.628634
14373	9.738955	-0.251612	1.310775	-0.558275	-0.001320	-0.057783	-0.846809	-0.293781	0.111067	0.356732	-0.595069	-0.343758	-0.632824
14374	9.677248	-0.244789	1.180302	-0.540159	-0.008537	-0.066378	-0.847075	-0.296856	0.110199	0.349499	-0.597524	-0.339580	-0.636789
14375	9.754025	-0.240062	1.240553	-0.554908	-0.048216	-0.053909	-0.846503	-0.299233	0.109053	0.343485	-0.599313	-0.335981	-0.640280
14376	9.769785	-0.136960	1.125816	-0.553046	-0.041006	-0.053910	-0.845088	-0.302454	0.109009	0.335981	-0.602256	-0.331652	-0.643748
14377	9.735831	-0.170548	1.131069	-0.545797	-0.040982	-0.060913	-0.844519	-0.304700	0.110656	0.329963	-0.603806	-0.328096	-0.647221
14378	9.750592	-0.166020	1.097171	-0.531147	-0.026697	-0.053748	-0.842830	-0.306381	0.110207	0.322770	-0.606320	-0.323890	-0.650609
14379	9.760599	-0.113039	1.077236	-0.552831	-0.007685	-0.052339	-0.842821	-0.308339	0.109767	0.316928	-0.607502	-0.319816	-0.654382
14380	9.771710	-0.126883	1.193357	-0.552715	0.011184	-0.047151	-0.843095	-0.309595	0.109058	0.309755	-0.609603	-0.314944	-0.658215
14381	9.697206	-0.133935	1.150043	-0.570777	0.014674	-0.026166	-0.840845	-0.310993	0.107072	0.304126	-0.610721	-0.310070	-0.662105
14382	9.759473	-0.097580	1.229291	-0.578087	0.011111	-0.026216	-0.841821	-0.312110	0.107068	0.296869	-0.613005	-0.304543	-0.665844
14383	9.759334	-0.119283	1.236782	-0.556227	0.012678	-0.011819	-0.840693	-0.313652	0.106904	0.291544	-0.614098	-0.299597	-0.669423
14384	9.711561	-0.087869	1.188170	-0.545247	0.028906	-0.018871	-0.840836	-0.312807	0.105518	0.284849	-0.615892	-0.294255	-0.673018
14385	9.730515	-0.160425	1.198619	-0.556257	0.003633	-0.008235	-0.841954	-0.313361	0.104404	0.279471	-0.617083	-0.289218	-0.676356
14386	9.749746	-0.141092	1.217708	-0.547236	-0.003584	-0.011618	-0.842232	-0.313638	0.103705	0.272617	-0.619271	-0.283889	-0.679405
14387	9.716051	-0.107018	1.222206	-0.547046	0.023362	-0.002937	-0.842235	-0.313078	0.103851	0.267490	-0.620126	-0.278715	-0.682796
14388	9.675475	-0.131366	1.152459	-0.557989	0.012583	-0.001238	-0.841393	-0.313221	0.104122	0.260696	-0.622113	-0.272967	-0.685932
14389	9.716126	-0.111927	1.210179	-0.549808	0.019820	-0.008256	-0.841394	-0.312797	0.102730	0.255393	-0.622958	-0.267752	-0.689208
14390	9.753916	-0.126045	1.309353	-0.561677	0.009008	-0.002135	-0.841395	-0.312516	0.102594	0.248484	-0.624905	-0.261929	-0.692201
14391	9.735268	-0.160394	1.208278	-0.548847	0.023355	-0.001191	-0.842937	-0.312513	0.102606	0.243265	-0.625683	-0.256537	-0.695364
14392	9.691572	-0.142946	1.249218	-0.568879	0.023557	-0.013821	-0.842935	-0.313076	0.103577	0.236141	-0.627300	-0.250636	-0.698508
14393	9.703539	-0.184148	1.242413	-0.557919	0.023360	0.002230	-0.843779	-0.312090	0.102337	0.230815	-0.628085	-0.244990	-0.701579
14394	9.754530	-0.191991	1.198939	-0.563209	0.052289	-0.005075	-0.844062	-0.311813	0.103320	0.223989	-0.629210	-0.238876	-0.704884
14395	9.724893	-0.171867	1.295406	-0.555966	0.052264	-0.006768	-0.843789	-0.309851	0.102221	0.218662	-0.629483	-0.233154	-0.708221
14396	9.681291	-0.144798	1.328990	-0.541397	0.059397	-0.006648	-0.844335	-0.312637	0.098846	0.212087	-0.630300	-0.227289	-0.711394
14397	9.748451	-0.125496	1.391508	-0.538653	0.073952	-0.022616	-0.844898	-0.311508	0.096350	0.206812	-0.630063	-0.221839	-0.714868
14398	9.689894	-0.144006	1.464282	-0.552381	0.052286	-0.012046	-0.844191	-0.313334	0.097721	0.199961	-0.630902	-0.215867	-0.717900
14399	9.740742	-0.120221	1.454283	-0.549667	0.052297	-0.013769	-0.845314	-0.312341	0.094669	0.194540	-0.631002	-0.210159	-0.720989
14400	9.680625	-0.141833	1.415944	-0.543414	0.030596	-0.009153	-0.845589	-0.313319	0.094382	0.187724	-0.632027	-0.204323	-0.723570
14401	9.709295	-0.163596	1.442728	-0.556194	0.014336	0.002300	-0.844469	-0.313326	0.095490	0.182257	-0.632710	-0.198388	-0.726018
14402	9.689599	-0.083166	1.531259	-0.547025	0.043299	-0.017231	-0.844613	-0.312202	0.094386	0.175298	-0.633433	-0.192519	-0.728676
14403	9.703733	-0.095096	1.570034	-0.558021	0.019780	-0.001292	-0.843497	-0.311087	0.094808	0.169739	-0.633967	-0.186508	-0.731088
14404	9.670433	-0.085583	1.511981	-0.546961	0.041302	0.004010	-0.843221	-0.309967	0.094538	0.163054	-0.634697	-0.180343	-0.733518
14405	9.717992	-0.153183	1.570663	-0.552565	0.012433	0.011197	-0.843503	-0.309829	0.095240	0.157684	-0.635307	-0.174205	-0.735645
14406	9.689949	-0.129507	1.464120	-0.538079	0.005206	0.006106	-0.844351	-0.308148	0.095403	0.150990	-0.636448	-0.168228	-0.737452
14407	9.670230	-0.129049	1.517299	-0.539887	0.008830	0.004286	-0.843655	-0.307316	0.097082	0.145625	-0.636993	-0.162313	-0.739384
14408	9.682821	-0.119856	1.454357	-0.527193	0.003359	0.005360	-0.845481	-0.306472	0.096965	0.139032	-0.638032	-0.156482	-0.741012
14409	9.728861	-0.081511	1.449034	-0.556127	0.030607	-0.003093	-0.844364	-0.305779	0.098220	0.133374	-0.638222	-0.150298	-0.743165
14410	9.695091	-0.066769	1.453748	-0.568885	0.027109	-0.008534	-0.844367	-0.304653	0.096417	0.126098	-0.638877	-0.143929	-0.745131
14411	9.679749	-0.095066	1.550735	-0.539846	0.023343	-0.006413	-0.847169	-0.304925	0.095877	0.120530	-0.639061	-0.137986	-0.747016
14412	9.698999	-0.075749	1.567408	-0.548899	0.036116	-0.018977	-0.846182	-0.306045	0.095439	0.113358	-0.639398	-0.131999	-0.748930
14413	9.708504	-0.099929	1.574914	-0.550681	0.042447	-0.020807	-0.845904	-0.305484	0.094605	0.107444	-0.639218	-0.125972	-0.750990
14414	9.701507	-0.085537	1.550600	-0.567014	0.034240	-0.001484	-0.847309	-0.304497	0.093510	0.100283	-0.639560	-0.119466	-0.752751
14415	9.684809	-0.063773	1.535882	-0.552607	0.025354	-0.022493	-0.844777	-0.306319	0.092634	0.094231	-0.639573	-0.113410	-0.754456
14416	9.698886	-0.061113	1.588991	-0.563488	0.028076	-0.019097	-0.846457	-0.306591	0.091248	0.086818	-0.639848	-0.107170	-0.756024
14417	9.688349	-0.031246	1.716735	-0.550666	0.054220	-0.027959	-0.845751	-0.307427	0.089698	0.080723	-0.639339	-0.101105	-0.757963
14418	9.676302	-0.050578	1.704886	-0.545152	0.053114	-0.008430	-0.845750	-0.307424	0.089000	0.073748	-0.639117	-0.094941	-0.759656
14419	9.635604	-0.072403	1.652025	-0.576122	0.043459	-0.021126	-0.845183	-0.308540	0.087309	0.067365	-0.638750	-0.088363	-0.761349
14420	9.673873	-0.108727	1.678959	-0.567059	0.034312	-0.010346	-0.845184	-0.307974	0.085500	0.060036	-0.638729	-0.081897	-0.762701
14421	9.698361	-0.080079	1.647195	-0.568018	0.027130	-0.012073	-0.845463	-0.308252	0.085221	0.053826	-0.638538	-0.075296	-0.764004
14422	9.649869	-0.079592	1.676249	-0.547087	0.037899	-0.018982	-0.845601	-0.308527	0.083683	0.046615	-0.638317	-0.069226	-0.765236
14423	9.643041	-0.060488	1.632552	-0.556182	0.034324	-0.017294	-0.846865	-0.307965	0.083978	0.040446	-0.637921	-0.062818	-0.766469
14424	9.659953	-0.065458	1.627753	-0.543321	0.057691	-0.017284	-0.845736	-0.309504	0.083116	0.033327	-0.637291	-0.056754	-0.767808
14425	9.630654	-0.045608	1.680728	-0.556932	0.055853	-0.006823	-0.845878	-0.308939	0.081587	0.027295	-0.636503	-0.050140	-0.769158
14426	9.648781	-0.078708	1.816386	-0.552426	0.056792	-0.013860	-0.846014	-0.309353	0.079769	0.020107	-0.635791	-0.043881	-0.770351
