# Supplementary material for: Identification of Haptic Based Guiding Using Hard Reins
Source: PLoS One. 2015 Jul 22;10(7):e0132020. doi: 10.1371/journal.pone.0132020 (PMC4511788; doi:10.1371/journal.pone.0132020)
Supplement: S2 File — (ZIP) [file pone.0132020.s002.zip › MotionData2/Subject11/T11/fh11.txt]

// Start Time: 0
// Sample rate: 25.0Hz
// Scenario: 4.9
// Firmware Version: 2.6.1
Counter	Acc_X	Acc_Y	Acc_Z	Gyr_X	Gyr_Y	Gyr_Z	Mag_X	Mag_Y	Mag_Z	Quat_w	Quat_x	Quat_y	Quat_z
13574	1.283845	0.916255	9.680156	0.031565	0.012362	0.006690	-0.246444	0.092098	-0.640834	0.322548	-0.045274	-0.064781	-0.943248
13575	1.284209	0.966784	9.690345	0.050331	0.013226	0.012127	-0.245918	0.091016	-0.642128	0.322773	-0.044814	-0.065676	-0.943131
13576	1.245364	0.935913	9.719160	0.035978	0.018457	0.020857	-0.245786	0.090340	-0.641881	0.323181	-0.044338	-0.066257	-0.942973
13577	1.252831	0.964933	9.791515	0.035109	0.007964	0.010241	-0.244753	0.090470	-0.642405	0.323348	-0.044072	-0.066900	-0.942883
13578	1.289579	1.041396	9.724796	0.036034	0.005354	0.004957	-0.244878	0.089930	-0.642664	0.323450	-0.043819	-0.067581	-0.942811
13579	1.289859	1.079930	9.744460	0.071897	0.008020	-0.010625	-0.245647	0.088854	-0.642280	0.323255	-0.043286	-0.068943	-0.942804
13580	1.366063	1.262758	9.959761	0.156040	0.025490	-0.018751	-0.245113	0.085882	-0.642827	0.323035	-0.041846	-0.071776	-0.942733
13581	1.265416	1.041335	9.643307	0.142638	0.032575	-0.013544	-0.246107	0.080353	-0.644906	0.322875	-0.040389	-0.074325	-0.942654
13582	1.235556	0.918781	9.596500	0.031707	0.030824	-0.017017	-0.245186	0.078189	-0.646726	0.322565	-0.039655	-0.074775	-0.942756
13583	1.140982	0.863951	9.512586	-0.030110	0.012445	-0.002535	-0.244287	0.078184	-0.645719	0.322444	-0.039712	-0.074170	-0.942842
13584	1.100391	0.926839	9.528076	-0.081992	0.015069	-0.004642	-0.244816	0.081157	-0.646703	0.322270	-0.040025	-0.072569	-0.943013
13585	1.120386	1.018399	9.637085	-0.058795	0.013267	0.006987	-0.244048	0.081558	-0.645563	0.322307	-0.040261	-0.071399	-0.943080
13586	1.115548	1.016127	9.668339	-0.051690	0.000997	0.014044	-0.243543	0.083580	-0.645805	0.322492	-0.040671	-0.070445	-0.943071
13587	1.158991	1.015611	9.610289	-0.086527	-0.012976	-0.001253	-0.243561	0.085874	-0.644253	0.322312	-0.041565	-0.068924	-0.943205
13588	1.236309	1.017955	9.787461	-0.057026	-0.002538	0.002498	-0.243689	0.086280	-0.645140	0.322265	-0.042060	-0.067901	-0.943274
13589	1.395560	1.006825	9.699456	-0.049847	0.011432	0.004315	-0.244215	0.087363	-0.643974	0.322254	-0.042270	-0.066914	-0.943339
13590	1.327693	0.968973	9.730844	-0.064127	0.023704	-0.001020	-0.243719	0.090194	-0.642806	0.322169	-0.042311	-0.065591	-0.943459
13591	1.235508	0.909418	9.680494	-0.060572	0.020232	0.004297	-0.241927	0.092209	-0.642303	0.322159	-0.042429	-0.064345	-0.943543
13592	1.250467	0.974336	9.714751	-0.039091	0.034220	0.006275	-0.242448	0.093292	-0.642540	0.322247	-0.042120	-0.063420	-0.943589
13593	1.303172	0.916265	9.732853	-0.040927	0.026310	0.013254	-0.241940	0.094504	-0.642153	0.322430	-0.042012	-0.062503	-0.943593
13594	1.274034	0.892503	9.752054	-0.043649	0.011431	0.016709	-0.241942	0.095045	-0.642658	0.322673	-0.042176	-0.061630	-0.943560
13595	1.104548	0.826427	9.731131	-0.046295	0.021998	0.011479	-0.239638	0.097732	-0.642156	0.322811	-0.042182	-0.060639	-0.943577
13596	1.056727	0.891732	9.732293	-0.021253	0.019388	0.013442	-0.240677	0.099358	-0.642635	0.323041	-0.042045	-0.060141	-0.943536
13597	1.060748	0.783078	9.598852	-0.008687	0.015061	0.006448	-0.239388	0.098810	-0.641384	0.323107	-0.041925	-0.059905	-0.943533
13598	1.128196	0.758751	9.679688	0.006516	0.011533	0.004756	-0.239264	0.099755	-0.641631	0.323183	-0.041747	-0.059989	-0.943510
13599	1.181598	0.794774	9.799786	-0.022143	0.000984	0.004498	-0.239650	0.100027	-0.642261	0.323185	-0.041977	-0.059587	-0.943525
13600	1.268257	0.758067	9.813033	-0.058829	0.006193	0.005978	-0.240433	0.101246	-0.641600	0.323206	-0.042325	-0.058470	-0.943572
13601	1.253446	0.714704	9.750188	-0.064158	0.000981	-0.002894	-0.240576	0.102731	-0.639925	0.323033	-0.042825	-0.057278	-0.943682
13602	1.210532	0.791893	9.717805	-0.028327	0.010645	-0.007856	-0.240843	0.104352	-0.639906	0.322830	-0.042875	-0.056720	-0.943782
13603	1.195969	0.782284	9.684179	-0.021166	0.009784	-0.007804	-0.241748	0.103681	-0.637858	0.322611	-0.042928	-0.056289	-0.943881
13604	1.128291	0.773077	9.646212	0.000232	0.004530	0.008214	-0.240455	0.103405	-0.638518	0.322720	-0.042928	-0.056296	-0.943843
13605	1.070697	0.821683	9.666491	0.036065	0.015067	0.001490	-0.240456	0.104215	-0.639530	0.322730	-0.042517	-0.056905	-0.943822
13606	1.109172	0.797561	9.740370	0.018162	0.009790	-0.000440	-0.240176	0.100434	-0.639954	0.322698	-0.042292	-0.057224	-0.943823
13607	1.171563	0.744144	9.732009	0.000211	-0.002500	0.008167	-0.239916	0.100703	-0.641102	0.322784	-0.042449	-0.057262	-0.943785
13608	1.224693	0.746119	9.726768	0.006497	-0.004250	0.002904	-0.238520	0.103530	-0.639183	0.322824	-0.042567	-0.057450	-0.943754
13609	1.167219	0.811544	9.742433	0.014586	-0.012086	-0.007609	-0.240332	0.105024	-0.639524	0.322613	-0.042796	-0.057836	-0.943792
13610	1.159901	0.801908	9.718357	-0.003378	-0.012995	0.008119	-0.240324	0.103675	-0.639792	0.322709	-0.043150	-0.057888	-0.943740
13611	1.201031	0.815825	9.655687	0.000214	-0.009493	0.008149	-0.240326	0.103539	-0.638774	0.322786	-0.043441	-0.057975	-0.943695
13612	1.273397	0.805727	9.683782	0.031580	-0.009484	-0.003983	-0.240832	0.102597	-0.640050	0.322688	-0.043488	-0.058675	-0.943684
13613	1.321830	0.824705	9.722028	0.020821	0.000974	0.003014	-0.241484	0.103140	-0.638760	0.322698	-0.043450	-0.059092	-0.943656
13614	1.331402	0.810421	9.793867	0.014534	-0.004299	0.004704	-0.240183	0.101919	-0.640322	0.322757	-0.043520	-0.059429	-0.943611
13615	1.287878	0.801164	9.801345	0.007381	-0.006035	0.002895	-0.241602	0.100981	-0.638397	0.322744	-0.043707	-0.059640	-0.943594
13616	1.234560	0.777143	9.674176	-0.006903	-0.005988	-0.000720	-0.241729	0.101252	-0.639540	0.322666	-0.043941	-0.059587	-0.943613
13617	1.167123	0.801602	9.636593	0.018139	-0.002465	0.003907	-0.241479	0.101925	-0.638262	0.322687	-0.043993	-0.059975	-0.943579
13618	1.148592	0.907870	9.738895	0.030692	-0.007707	-0.005688	-0.240949	0.100708	-0.640577	0.322563	-0.044010	-0.060648	-0.943577
13619	1.177440	0.888582	9.796094	0.014564	0.001879	0.000383	-0.239929	0.101512	-0.638544	0.322519	-0.043992	-0.060947	-0.943574
13620	1.243780	0.714662	9.711824	-0.068641	0.007978	0.002389	-0.241473	0.101656	-0.639667	0.322466	-0.044364	-0.059637	-0.943658
13621	1.166614	0.729548	9.664604	-0.130386	0.007987	0.005491	-0.240842	0.102866	-0.637497	0.322396	-0.045173	-0.057148	-0.943798
13622	1.282126	0.675811	9.687018	-0.064310	-0.004342	0.030554	-0.239956	0.105967	-0.637990	0.322867	-0.045782	-0.055973	-0.943678
13623	1.378603	0.656346	9.858970	-0.053527	0.005250	0.018295	-0.240878	0.108941	-0.636928	0.323103	-0.046170	-0.054937	-0.943639
13624	1.315956	0.675913	9.806871	-0.144838	0.009598	0.031768	-0.238446	0.111763	-0.636426	0.323536	-0.047037	-0.052151	-0.943606
13625	1.354227	0.627355	9.753119	-0.173453	0.023587	0.033352	-0.237310	0.115401	-0.635388	0.323959	-0.047877	-0.048719	-0.943602
13626	1.290799	0.536422	9.738205	-0.171615	0.014892	0.020117	-0.238247	0.121346	-0.635061	0.324139	-0.048806	-0.045404	-0.943658
13627	1.069306	0.283605	9.857353	-0.218109	0.039434	0.015473	-0.236732	0.125386	-0.632239	0.324186	-0.049617	-0.041030	-0.943800
13628	1.207179	0.325197	9.654800	-0.244978	0.025411	0.023129	-0.236397	0.134024	-0.631013	0.324351	-0.050823	-0.036258	-0.943875
13629	1.096513	0.042376	9.681338	-0.234351	0.007907	0.039860	-0.234896	0.140494	-0.628039	0.324804	-0.052351	-0.031741	-0.943798
13630	1.085439	0.186329	9.543722	-0.332726	0.012295	0.035670	-0.234178	0.148859	-0.625673	0.325086	-0.054382	-0.025383	-0.943778
13631	1.034754	-0.156437	9.780506	-0.375738	-0.002624	0.037005	-0.234772	0.160470	-0.621726	0.325304	-0.057015	-0.018254	-0.943713
13632	1.103418	-0.010085	9.844071	-0.425892	-0.004446	0.046334	-0.234340	0.172615	-0.616769	0.325643	-0.059965	-0.010232	-0.943534
13633	1.184620	-0.135642	9.885180	-0.336345	-0.013153	0.025756	-0.232976	0.179896	-0.612893	0.325655	-0.062526	-0.003931	-0.943411
13634	1.223594	-0.083436	9.755688	-0.157364	-0.007835	0.023556	-0.232122	0.187045	-0.610286	0.325874	-0.063783	-0.001025	-0.943259
13635	1.229480	0.069901	9.584393	0.014638	0.001959	-0.014774	-0.233162	0.188130	-0.609623	0.325552	-0.063764	-0.001329	-0.943371
13636	1.295488	-0.156365	9.682143	0.172113	0.002850	-0.018978	-0.233400	0.185702	-0.611555	0.325393	-0.062670	-0.004624	-0.943488
13637	1.271101	-0.194270	9.806868	0.148856	-0.007656	-0.027120	-0.232854	0.181380	-0.613263	0.325002	-0.061958	-0.007554	-0.943651
13638	1.303976	-0.324332	9.824312	0.145180	-0.004217	-0.006023	-0.232305	0.176113	-0.614343	0.325033	-0.061174	-0.010370	-0.943665
13639	1.266189	-0.204028	9.749128	0.154130	-0.008567	-0.005054	-0.234597	0.172076	-0.616133	0.325059	-0.060451	-0.013378	-0.943665
13640	1.219315	-0.006462	9.751804	0.189928	0.001072	-0.002942	-0.234045	0.166674	-0.618106	0.325190	-0.059276	-0.016999	-0.943636
13641	1.287956	0.141802	9.654398	0.213262	0.001105	-0.015096	-0.232459	0.160862	-0.619844	0.325090	-0.057979	-0.021085	-0.943668
13642	1.315351	-0.083970	9.814962	0.241836	0.008053	-0.006109	-0.232932	0.155061	-0.622954	0.325226	-0.056331	-0.025645	-0.943609
13643	1.195287	0.008303	9.800239	0.139774	0.006279	0.008176	-0.232247	0.148037	-0.623159	0.325474	-0.055427	-0.028276	-0.943501
13644	1.180760	0.003518	9.771474	0.043100	-0.009499	0.013586	-0.231975	0.147363	-0.626486	0.325728	-0.055413	-0.029176	-0.943387
13645	1.287050	0.007835	9.881139	-0.051802	-0.016598	0.021647	-0.231204	0.147764	-0.626238	0.326004	-0.056197	-0.028314	-0.943272
13646	1.201136	0.152402	9.753787	-0.129546	-0.007785	0.007072	-0.231727	0.147765	-0.624190	0.325932	-0.057272	-0.025952	-0.943300
13647	1.166553	0.046535	9.647141	-0.092840	0.001008	0.007362	-0.231750	0.151815	-0.623895	0.325900	-0.057980	-0.024213	-0.943314
13648	1.306518	0.035894	9.669841	-0.044461	0.004508	-0.006416	-0.231775	0.155460	-0.622712	0.325708	-0.058261	-0.023394	-0.943384
13649	1.383140	-0.055855	9.745017	-0.049843	0.014961	-0.002936	-0.231013	0.158156	-0.623717	0.325537	-0.058427	-0.022385	-0.943457
13650	1.340268	0.026246	9.746330	-0.042664	0.011486	-0.008153	-0.231791	0.158430	-0.622683	0.325300	-0.058565	-0.021555	-0.943549
13651	1.248517	0.026861	9.713489	-0.014019	0.013281	-0.009672	-0.232052	0.158431	-0.621914	0.325043	-0.058529	-0.021243	-0.943647
13652	1.195022	-0.027857	9.770990	-0.028341	0.015032	-0.009767	-0.231541	0.159238	-0.621914	0.324791	-0.058506	-0.020663	-0.943748
13653	1.209102	-0.083396	9.731785	-0.037319	0.013269	-0.002804	-0.231293	0.160451	-0.620885	0.324636	-0.058623	-0.019898	-0.943811
13654	1.194875	-0.045013	9.665068	-0.042697	0.019395	0.003361	-0.231688	0.161398	-0.620105	0.324615	-0.058616	-0.019003	-0.943837
13655	1.279528	-0.026245	9.727028	-0.039149	0.016723	0.007760	-0.230786	0.161258	-0.619737	0.324659	-0.058683	-0.018169	-0.943834
13656	1.185699	0.017997	9.800432	-0.026684	-0.001652	0.013988	-0.230533	0.162607	-0.620366	0.324852	-0.058974	-0.017700	-0.943759
13657	1.228832	-0.025804	9.741888	-0.014074	0.023749	0.004459	-0.229770	0.164763	-0.620866	0.324864	-0.058742	-0.017301	-0.943776
13658	1.305060	-0.170642	9.756386	-0.028386	0.018481	0.000758	-0.229518	0.165707	-0.620733	0.324820	-0.058658	-0.016686	-0.943808
13659	1.204173	-0.097758	9.741274	-0.021268	0.018491	0.010548	-0.230162	0.165845	-0.621105	0.324937	-0.058577	-0.016175	-0.943781
13660	1.218666	-0.097783	9.769982	0.000230	0.001014	-0.000819	-0.230044	0.167059	-0.619820	0.324883	-0.058637	-0.016214	-0.943795
13661	1.223232	-0.136135	9.822366	-0.008720	0.004500	-0.000882	-0.230172	0.166789	-0.619820	0.324794	-0.058735	-0.016043	-0.943823
13662	1.259713	-0.098045	9.788849	-0.030218	-0.006018	0.002446	-0.229397	0.166515	-0.619835	0.324761	-0.059127	-0.015550	-0.943818
13663	1.230770	-0.093082	9.765126	-0.003302	0.011526	-0.007858	-0.230307	0.167735	-0.619554	0.324548	-0.059056	-0.015445	-0.943897
13664	1.182484	-0.092719	9.760741	-0.001602	0.004501	0.009767	-0.230046	0.166653	-0.618676	0.324689	-0.059065	-0.015414	-0.943849
13665	1.146131	-0.109490	9.688776	0.003787	0.001037	0.006278	-0.228747	0.165837	-0.620233	0.324749	-0.059147	-0.015494	-0.943822
13666	1.155752	-0.116588	9.751086	0.016288	0.001016	0.009888	-0.229774	0.164897	-0.619845	0.324912	-0.059106	-0.015823	-0.943763
13667	1.160748	-0.092638	9.732096	0.034169	-0.005107	0.011762	-0.229517	0.164761	-0.619595	0.325110	-0.059103	-0.016509	-0.943683
13668	1.262087	-0.102947	9.764743	0.012706	-0.013011	0.006257	-0.229654	0.165436	-0.618311	0.325207	-0.059349	-0.016867	-0.943628
13669	1.237960	-0.102567	9.827431	0.000239	-0.016483	-0.009702	-0.230031	0.164359	-0.619464	0.324956	-0.059776	-0.017011	-0.943685
13670	1.218437	-0.129110	9.747999	-0.015841	-0.019953	-0.014235	-0.229394	0.165164	-0.618317	0.324625	-0.060331	-0.016899	-0.943765
13671	1.218248	-0.155555	9.750099	-0.053406	-0.025202	-0.018939	-0.231448	0.164636	-0.620077	0.324132	-0.061267	-0.016094	-0.943889
13672	1.230361	-0.150752	9.778885	-0.058807	-0.007741	-0.007463	-0.230174	0.166519	-0.618675	0.323875	-0.061873	-0.015084	-0.943954
13673	1.237816	-0.117495	9.663864	-0.035492	0.008044	-0.010754	-0.231728	0.167607	-0.618387	0.323568	-0.062066	-0.014390	-0.944058
13674	1.232761	-0.146549	9.586682	0.012777	0.001053	-0.000737	-0.232110	0.167069	-0.618896	0.323527	-0.062044	-0.014666	-0.944069
13675	1.271572	-0.127070	9.764384	0.012712	0.016720	0.013406	-0.231206	0.166930	-0.619294	0.323739	-0.061768	-0.014797	-0.944012
13676	1.305233	-0.146587	9.759064	0.010955	0.028969	0.009899	-0.230187	0.168408	-0.617892	0.323918	-0.061234	-0.014845	-0.943985
13677	1.421126	-0.132827	9.794333	0.055657	0.033382	0.013777	-0.229456	0.166002	-0.619559	0.324192	-0.060372	-0.015682	-0.943932
13678	1.335159	-0.002078	9.866261	0.112856	0.002772	0.017659	-0.228539	0.163972	-0.620485	0.324623	-0.059674	-0.017814	-0.943791
13679	1.279803	0.022404	9.867019	-0.003458	0.001008	0.016827	-0.227883	0.162214	-0.620895	0.324873	-0.059809	-0.017750	-0.943698
13680	1.378079	-0.074810	9.783356	-0.067906	0.002712	0.025127	-0.229310	0.163977	-0.621367	0.325217	-0.060289	-0.016460	-0.943572
13681	1.257745	-0.016563	9.650502	0.003643	0.016759	0.039849	-0.230086	0.163710	-0.620338	0.325914	-0.060091	-0.016405	-0.943345
13682	1.277551	0.052943	9.624699	0.157608	0.022079	0.026901	-0.228519	0.161002	-0.621535	0.326575	-0.058737	-0.019243	-0.943148
13683	1.464267	0.145652	9.789886	0.280996	0.032392	0.048900	-0.227777	0.156925	-0.625562	0.327768	-0.056443	-0.024323	-0.942757
13684	1.581007	0.260525	9.905537	0.186138	0.056786	0.057094	-0.224647	0.151644	-0.627190	0.329043	-0.054259	-0.027436	-0.942355
13685	1.671170	0.375371	9.944526	0.120005	0.084752	0.047897	-0.222571	0.150014	-0.628512	0.330051	-0.052053	-0.029162	-0.942075
13686	1.659260	0.403764	9.762336	0.239121	0.097115	0.031200	-0.221099	0.142448	-0.631923	0.330888	-0.048742	-0.033033	-0.941831
13687	1.765938	0.791260	10.140718	0.291933	0.117153	0.023766	-0.217817	0.134333	-0.635876	0.331617	-0.044799	-0.037845	-0.941589
13688	1.538503	0.727755	10.026612	0.132776	0.156597	0.014876	-0.213021	0.130933	-0.637637	0.332078	-0.041060	-0.039333	-0.941537
13689	1.524007	0.727744	9.985888	-0.067467	0.173258	-0.018240	-0.208880	0.129968	-0.640641	0.331737	-0.038431	-0.037068	-0.941860
13690	1.550979	0.463088	9.970667	-0.096945	0.160248	-0.037904	-0.205088	0.133072	-0.640137	0.331006	-0.036107	-0.034246	-0.942316
13691	1.299054	0.349449	9.913864	0.007931	0.148221	-0.082951	-0.199140	0.131016	-0.641266	0.329471	-0.033431	-0.033623	-0.942975
13692	1.230607	0.234285	9.826627	0.077871	0.130866	-0.119514	-0.197562	0.127634	-0.644893	0.327296	-0.030449	-0.034347	-0.943806
13693	1.213119	0.152627	9.816228	0.085091	0.123914	-0.135359	-0.194337	0.127482	-0.644815	0.324799	-0.027710	-0.035362	-0.944716
13694	1.099068	0.076196	9.696189	0.100313	0.116983	-0.137014	-0.191592	0.121932	-0.646695	0.322288	-0.024831	-0.036610	-0.945608
13695	1.123736	0.148267	9.735250	0.061823	0.081974	-0.144464	-0.189382	0.119490	-0.647772	0.319569	-0.023052	-0.037438	-0.946543
13696	1.151918	0.024271	10.151684	-0.074314	0.064312	-0.131464	-0.190396	0.117607	-0.650071	0.317030	-0.022292	-0.035717	-0.947481
13697	0.973199	0.018322	10.109905	-0.147812	0.057289	-0.103775	-0.187579	0.120562	-0.648936	0.314961	-0.022371	-0.032681	-0.948278
13698	0.708479	0.151486	9.729259	-0.181894	0.067859	-0.071266	-0.185152	0.123653	-0.647284	0.313510	-0.022264	-0.028872	-0.948885
13699	0.824320	0.158818	9.276602	-0.164039	0.088861	-0.043767	-0.183371	0.127694	-0.646761	0.312580	-0.021888	-0.025286	-0.949302
13700	0.588147	0.214146	9.466700	-0.167890	0.123734	0.021616	-0.180574	0.134160	-0.645464	0.312917	-0.020681	-0.021351	-0.949315
13701	0.331333	0.082239	9.714895	-0.159240	0.155103	0.088806	-0.174936	0.140882	-0.645993	0.314526	-0.019065	-0.017371	-0.948898
13702	0.486184	0.126859	9.759727	-0.251619	0.175896	0.142802	-0.167493	0.146107	-0.643884	0.317136	-0.017440	-0.011470	-0.948150
13703	0.777143	0.295623	9.855272	-0.336557	0.214273	0.138742	-0.159810	0.155653	-0.643395	0.319611	-0.015840	-0.003738	-0.947409
13704	0.657668	-0.190608	9.398973	-0.229230	0.224891	0.160657	-0.152641	0.163715	-0.641382	0.322535	-0.013138	0.002058	-0.946464
13705	0.271472	-0.171164	9.267966	-0.046998	0.151472	0.207663	-0.144402	0.166913	-0.642494	0.326367	-0.010867	0.003926	-0.945173
13706	0.845356	-0.291898	9.783053	0.009978	0.089893	0.237607	-0.137212	0.172275	-0.642038	0.330798	-0.009167	0.004339	-0.943647
13707	0.536437	0.052966	10.102057	0.085019	0.056659	0.247001	-0.131787	0.170896	-0.642387	0.335387	-0.007839	0.003087	-0.942043
13708	0.371513	0.300599	9.661793	0.128203	0.014928	0.196167	-0.127894	0.168582	-0.645656	0.339044	-0.006768	0.000766	-0.940746
13709	0.109534	0.144877	9.186492	0.110534	-0.032025	0.144818	-0.126340	0.166953	-0.644929	0.341705	-0.006934	-0.001601	-0.939780
13710	0.278300	0.118773	8.944448	0.141140	-0.040678	0.107950	-0.124770	0.163434	-0.645752	0.343695	-0.006819	-0.004555	-0.939046
13711	0.481816	0.213722	9.056720	0.244931	-0.058215	0.099787	-0.124204	0.156682	-0.649397	0.345515	-0.006554	-0.009646	-0.938341
13712	-0.356434	0.476320	9.434609	0.300545	-0.022971	0.070657	-0.124162	0.149931	-0.650484	0.346814	-0.005003	-0.015473	-0.937793
13713	-0.139529	0.080576	9.543528	0.399316	-0.003595	-0.006244	-0.122429	0.141281	-0.653017	0.346652	-0.002570	-0.023082	-0.937706
13714	-0.463067	0.397577	10.150682	0.333342	-0.071697	-0.093177	-0.124170	0.132111	-0.657034	0.344827	-0.001641	-0.029872	-0.938190
13715	-0.025363	0.169369	9.774240	0.174206	-0.101469	-0.121050	-0.129277	0.123362	-0.657425	0.342427	-0.002505	-0.033907	-0.938929
13716	0.293628	0.185985	10.516573	0.062732	-0.060878	-0.013440	-0.131311	0.119188	-0.659221	0.342075	-0.003289	-0.035540	-0.938995
13717	0.518246	1.186786	11.222974	0.200363	0.006203	0.027579	-0.131290	0.115948	-0.660273	0.342538	-0.002053	-0.039322	-0.938678
13718	0.344115	1.193228	9.739571	0.372367	0.008379	0.021878	-0.130609	0.110949	-0.662500	0.342908	0.000559	-0.046290	-0.938227
13719	0.125474	1.046708	8.451828	0.367087	-0.043781	0.021715	-0.131054	0.099746	-0.665153	0.343193	0.002024	-0.053566	-0.937734
13720	-0.128664	0.246677	9.627042	0.279132	-0.058009	0.040295	-0.131131	0.091510	-0.666890	0.343813	0.002731	-0.059237	-0.937164
13721	-0.509850	0.587478	10.792436	0.404041	-0.086209	0.080033	-0.132463	0.078287	-0.670570	0.345111	0.003626	-0.067421	-0.936130
13722	-0.342834	1.676296	10.250848	0.413467	-0.085962	-0.004305	-0.133940	0.067089	-0.672697	0.344817	0.004799	-0.075789	-0.935593
13723	0.291682	1.318290	8.823560	0.294043	-0.103203	-0.075964	-0.137377	0.059951	-0.674119	0.343138	0.004877	-0.082011	-0.935685
13724	0.349608	1.302267	9.236172	0.172438	-0.098026	-0.103296	-0.140303	0.054297	-0.676681	0.340972	0.004320	-0.085936	-0.936127
13725	0.788267	1.525599	9.465631	0.177835	-0.082440	-0.110341	-0.143240	0.048911	-0.676435	0.338679	0.004039	-0.089831	-0.936595
13726	0.321580	1.417146	9.771173	0.157252	-0.061368	-0.112066	-0.145131	0.041766	-0.677496	0.336397	0.004081	-0.093219	-0.937086
13727	-0.284749	1.719286	9.515560	-0.056590	-0.048979	-0.099231	-0.146925	0.040020	-0.677742	0.334383	0.002862	-0.092469	-0.937885
13728	0.226568	1.654209	9.198027	-0.040562	-0.075347	-0.081746	-0.148882	0.043000	-0.676153	0.332662	0.001255	-0.092243	-0.938523
13729	-0.255924	1.693136	9.688018	0.092625	-0.096294	-0.072779	-0.152483	0.041534	-0.676624	0.331048	0.000132	-0.094595	-0.938861
13730	-0.175389	1.487019	9.334133	-0.004159	-0.101611	-0.032147	-0.154798	0.040061	-0.676094	0.330212	-0.001815	-0.095225	-0.939089
13731	0.432409	1.398152	9.347092	-0.042917	-0.154408	0.013880	-0.158943	0.041837	-0.673465	0.330110	-0.005064	-0.095384	-0.939097
13732	-1.793229	0.759132	10.178328	0.068060	-0.108347	-0.004891	-0.163850	0.042673	-0.672874	0.329783	-0.006712	-0.097414	-0.938993
13733	0.465827	2.665566	10.248035	-0.096483	-0.026884	0.008012	-0.165018	0.042948	-0.671196	0.329803	-0.007815	-0.095680	-0.939156
13734	0.065418	2.069850	9.446885	-0.123052	0.003233	-0.024659	-0.166586	0.046467	-0.670883	0.329292	-0.008592	-0.093387	-0.939559
13735	0.092349	1.820868	8.307229	-0.158747	-0.017545	-0.021504	-0.167922	0.053494	-0.668754	0.328761	-0.009830	-0.090441	-0.940021
13736	0.042098	1.498767	9.798551	-0.021452	-0.110643	0.016966	-0.169348	0.054852	-0.668720	0.328863	-0.012153	-0.090799	-0.939924
13737	0.734655	1.401407	11.182726	0.167127	-0.107606	0.025143	-0.174101	0.050691	-0.667415	0.329114	-0.013010	-0.094533	-0.939456
13738	0.403203	1.972411	11.473285	0.091088	-0.034136	0.039163	-0.175762	0.047864	-0.667162	0.329763	-0.013199	-0.096496	-0.939026
13739	0.609776	2.534842	10.331795	-0.087453	-0.019894	-0.011354	-0.177182	0.047601	-0.666378	0.329422	-0.013986	-0.094899	-0.939298
13740	0.361517	2.266519	10.030492	-0.022592	-0.014278	-0.099833	-0.177839	0.049224	-0.665333	0.327463	-0.014288	-0.094634	-0.940005
13741	0.814308	2.131130	9.376252	-0.077612	-0.042944	-0.191247	-0.179908	0.049775	-0.664786	0.323692	-0.015082	-0.093457	-0.941415
13742	0.811727	1.777009	9.167959	-0.048606	-0.098661	-0.286471	-0.185069	0.050072	-0.664324	0.318048	-0.016792	-0.093302	-0.943323
13743	0.156354	1.267284	9.886214	0.005194	-0.125591	-0.342494	-0.189836	0.048882	-0.663755	0.311277	-0.018319	-0.094243	-0.945457
13744	0.044326	1.111437	10.538973	0.194097	-0.090565	-0.376250	-0.195998	0.044460	-0.664727	0.304002	-0.018188	-0.098647	-0.947376
13745	0.217089	1.634503	10.593955	0.172151	-0.085181	-0.466216	-0.201619	0.034767	-0.664355	0.294979	-0.017630	-0.102465	-0.949830
13746	0.631022	2.165725	9.212432	-0.213567	-0.114531	-0.611868	-0.207004	0.028043	-0.662427	0.282948	-0.019887	-0.099325	-0.953771
13747	1.135194	1.780518	8.780748	-0.246997	-0.165031	-0.742928	-0.217602	0.030393	-0.659186	0.268248	-0.022765	-0.095727	-0.958312
13748	1.248127	1.335361	9.767046	-0.092803	-0.164999	-0.838879	-0.227276	0.029499	-0.657139	0.251714	-0.024892	-0.095234	-0.962783
13749	1.336059	1.478790	9.710267	-0.142580	-0.143880	-0.902606	-0.238599	0.023616	-0.654987	0.233882	-0.026516	-0.093526	-0.967393
13750	1.710598	1.869275	9.389539	-0.392640	-0.156023	-0.997902	-0.248141	0.021234	-0.651042	0.213948	-0.029577	-0.087197	-0.972496
13751	1.515770	1.272034	10.186916	-0.532091	-0.121062	-1.041169	-0.259779	0.024264	-0.646759	0.193055	-0.032307	-0.077848	-0.977561
13752	1.174781	0.860681	10.060180	-0.288656	-0.056126	-1.035614	-0.269072	0.023502	-0.642930	0.172426	-0.032980	-0.073099	-0.981753
13753	1.312172	0.848120	9.448519	-0.070432	-0.050818	-0.997025	-0.274730	0.019480	-0.641227	0.152639	-0.032725	-0.072390	-0.985084
13754	0.956771	0.455340	9.067414	-0.102829	-0.094470	-0.960375	-0.283444	0.008993	-0.640051	0.133426	-0.033585	-0.071290	-0.987921
13755	0.776065	1.187366	8.923603	-0.249548	-0.136419	-0.968439	-0.291673	0.002689	-0.636930	0.113849	-0.035550	-0.067189	-0.990586
13756	0.951326	1.374685	9.287080	-0.336229	-0.183714	-1.015085	-0.300148	-0.004423	-0.635597	0.093154	-0.038666	-0.061672	-0.992987
13757	0.923031	1.129814	9.351789	-0.404938	-0.160896	-1.052555	-0.311230	-0.008012	-0.632152	0.071664	-0.041320	-0.054574	-0.995077
13758	1.305568	1.276108	9.410243	-0.494335	-0.150513	-1.067354	-0.320408	-0.007831	-0.625892	0.049770	-0.043931	-0.045836	-0.996741
13759	1.228079	-0.838775	11.222403	-0.410707	-0.066976	-0.999922	-0.328665	-0.009815	-0.621580	0.029357	-0.044798	-0.038375	-0.997827
13760	0.691712	1.139311	11.081565	-0.322536	0.058864	-0.857268	-0.333420	-0.013572	-0.620270	0.011938	-0.043233	-0.032678	-0.998459
13761	1.544510	1.627692	8.604856	-0.453658	0.045149	-0.879524	-0.336371	-0.015986	-0.620760	-0.006042	-0.041931	-0.024216	-0.998809
13762	1.726335	-0.638331	8.836751	-0.477613	-0.044419	-0.773043	-0.341546	-0.014745	-0.617865	-0.021968	-0.042467	-0.015325	-0.998739
13763	1.387057	-1.570630	11.366403	-0.365841	0.009079	-0.619736	-0.344660	-0.012164	-0.616391	-0.034698	-0.042061	-0.008285	-0.998478
13764	1.707001	-0.759171	12.523950	-0.110541	0.171187	-0.468327	-0.344651	-0.013919	-0.616026	-0.044173	-0.038574	-0.006597	-0.998257
13765	1.895748	1.062271	10.190839	-0.153042	0.276564	-0.460839	-0.342171	-0.016901	-0.620045	-0.053504	-0.033050	-0.003886	-0.998013
13766	1.517065	-0.211518	9.470614	-0.301494	0.263702	-0.468266	-0.338810	-0.017999	-0.620743	-0.063089	-0.027514	0.001536	-0.997627
13767	1.505105	-0.542430	9.750453	-0.294719	0.248614	-0.397848	-0.334688	-0.015048	-0.624092	-0.071249	-0.022451	0.007163	-0.997180
13768	0.653989	-0.731525	10.228989	-0.213627	0.259143	-0.336212	-0.328358	-0.015350	-0.626867	-0.078146	-0.017115	0.010901	-0.996735
13769	0.382223	-0.908506	9.854449	-0.308022	0.243288	-0.232926	-0.324882	-0.012937	-0.629191	-0.083003	-0.012093	0.016898	-0.996333
13770	0.835392	-1.340912	9.586060	-0.143135	0.164229	-0.110628	-0.320258	-0.007829	-0.632271	-0.085359	-0.008710	0.019451	-0.996122
13771	0.384264	-1.276149	9.167789	-0.146116	0.073331	-0.059713	-0.317798	-0.007435	-0.635875	-0.086660	-0.007297	0.022607	-0.995955
13772	0.511050	-0.767190	9.210991	-0.378893	0.030289	-0.038589	-0.316295	-0.000287	-0.634553	-0.087559	-0.006145	0.030096	-0.995686
13773	0.506712	-1.040856	9.356861	-0.386161	0.038087	-0.017524	-0.316600	0.007411	-0.633326	-0.088037	-0.005008	0.038112	-0.995375
13774	0.144263	-0.740154	9.252912	-0.268203	0.053895	0.024099	-0.314327	0.016311	-0.633656	-0.087685	-0.003535	0.043359	-0.995198
13775	0.490237	-0.635141	9.087739	-0.046410	0.059069	0.052972	-0.314086	0.019821	-0.634518	-0.086749	-0.002523	0.044554	-0.995230
13776	0.482739	-1.018834	9.419796	0.148329	0.013457	0.097320	-0.312273	0.019272	-0.635826	-0.084874	-0.002517	0.041584	-0.995520
13777	0.117619	-0.756369	9.387516	-0.016521	0.004659	0.145596	-0.311485	0.017107	-0.636624	-0.082045	-0.002566	0.042272	-0.995728
13778	0.421516	-0.808514	9.624583	-0.279789	-0.020128	0.178727	-0.311123	0.021832	-0.636966	-0.078545	-0.002448	0.047886	-0.995757
13779	0.349054	-0.812757	9.625160	-0.316563	-0.004425	0.203210	-0.308864	0.032892	-0.636892	-0.074576	-0.002142	0.054543	-0.995720
13780	-0.011184	-0.890808	9.920522	-0.330998	0.013061	0.226164	-0.307001	0.043953	-0.634134	-0.070158	-0.001234	0.061123	-0.995661
13781	1.096506	-0.284280	9.768960	0.056597	0.044414	0.204224	-0.307565	0.052598	-0.634170	-0.066218	-0.000498	0.060217	-0.995986
13782	1.294849	-0.224216	9.469982	0.078522	0.084859	0.125184	-0.302913	0.051493	-0.635270	-0.063882	0.001146	0.058541	-0.996238
13783	1.117235	-0.800201	10.971499	-0.014194	0.188032	0.036668	-0.298122	0.049579	-0.637783	-0.063456	0.004563	0.058797	-0.996241
13784	-0.038533	-1.036346	11.014798	0.036431	0.306694	-0.045065	-0.291127	0.046573	-0.641997	-0.064778	0.010482	0.057685	-0.996176
13785	0.085706	0.151097	10.373793	0.223044	0.304406	-0.133374	-0.283350	0.043295	-0.648266	-0.067919	0.015716	0.053011	-0.996158
13786	0.217503	-0.293112	9.358339	0.395343	0.219151	-0.245324	-0.278098	0.030037	-0.654085	-0.073218	0.019192	0.044912	-0.996119
13787	-0.541128	-0.372900	9.642700	0.119028	0.142395	-0.310855	-0.275702	0.018955	-0.658054	-0.079670	0.021191	0.042530	-0.995688
13788	-0.764851	-0.614684	10.218542	0.001611	0.150988	-0.279952	-0.272685	0.012865	-0.662877	-0.085436	0.023865	0.042377	-0.995156
13789	-0.768012	0.318428	9.441151	0.044633	0.110904	-0.281337	-0.271753	0.008270	-0.663956	-0.091234	0.025411	0.041446	-0.994642
13790	-0.959874	-0.151373	8.668484	0.071474	0.046391	-0.281396	-0.271341	0.004217	-0.664766	-0.096965	0.025879	0.040085	-0.994144
13791	-0.749370	-0.099099	8.998867	0.185776	-0.029002	-0.263273	-0.272606	-0.000367	-0.664537	-0.102350	0.024428	0.036540	-0.993777
13792	-0.736764	-0.704697	9.164804	0.089994	-0.038679	-0.264137	-0.275393	-0.008724	-0.665342	-0.107674	0.023190	0.034964	-0.993301
13793	-0.584387	-1.012905	9.424264	-0.003244	-0.053738	-0.236788	-0.276794	-0.012498	-0.664210	-0.112416	0.021694	0.035221	-0.992800
13794	-0.671375	-1.030700	9.674709	0.133464	-0.046813	-0.200503	-0.279217	-0.017346	-0.664348	-0.116481	0.020232	0.032768	-0.992446
13795	-0.841333	-1.155203	9.420038	-0.033120	-0.087073	-0.170110	-0.281117	-0.023006	-0.665268	-0.119860	0.018243	0.033693	-0.992051
13796	-0.772661	-0.997782	9.171356	-0.058305	-0.129981	-0.145759	-0.287849	-0.019731	-0.662841	-0.122703	0.015615	0.035220	-0.991695
13797	-0.351677	-0.880339	9.330068	0.043457	-0.143342	-0.101113	-0.291586	-0.020927	-0.661521	-0.124690	0.012400	0.034756	-0.991509
13798	-0.218128	-0.429965	9.105819	-0.011990	-0.136368	-0.096148	-0.295565	-0.025228	-0.660101	-0.126561	0.009568	0.035363	-0.991282
13799	0.234420	-0.625381	9.267871	0.012971	-0.152297	-0.086510	-0.301368	-0.026413	-0.658113	-0.128242	0.006256	0.035511	-0.991087
13800	0.005902	-1.551188	10.270812	-0.110984	-0.114160	-0.001945	-0.303967	-0.023970	-0.656266	-0.128245	0.004185	0.038010	-0.991005
13801	-0.000620	-0.783254	10.517581	-0.145249	-0.082886	0.063279	-0.306834	-0.019905	-0.654143	-0.126985	0.002772	0.041130	-0.991048
13802	-0.068684	-0.513096	10.612583	-0.127298	-0.072362	0.052947	-0.309052	-0.015843	-0.653305	-0.125928	0.001614	0.043839	-0.991069
13803	0.312309	-0.578780	10.550873	-0.034280	-0.046224	0.069454	-0.310620	-0.013405	-0.651218	-0.124581	0.000651	0.044639	-0.991205
13804	0.617804	-0.374385	9.752831	-0.102025	-0.012862	0.046138	-0.311410	-0.010566	-0.650923	-0.123712	0.000600	0.046698	-0.991219
13805	0.435687	-1.888556	10.352134	-0.187916	0.058827	0.041098	-0.311178	-0.006652	-0.649869	-0.123022	0.002052	0.050304	-0.991126
13806	0.693820	-1.237007	10.174777	-0.344653	0.144323	0.109937	-0.307221	0.001160	-0.650872	-0.121033	0.005779	0.056779	-0.991006
13807	0.410620	-1.335885	10.147249	-0.367115	0.193323	0.145263	-0.301498	0.014901	-0.649803	-0.118404	0.010417	0.063615	-0.990871
13808	0.055086	-1.408904	9.740987	-0.284047	0.165458	0.179353	-0.295615	0.024998	-0.652088	-0.115055	0.014504	0.068818	-0.990866
13809	0.155834	-1.503247	9.815926	-0.410258	0.154866	0.185393	-0.291681	0.036455	-0.652291	-0.111550	0.018518	0.076592	-0.990630
13810	-0.393697	-1.364775	9.658862	-0.295924	0.113008	0.220637	-0.285188	0.051409	-0.652242	-0.107294	0.021661	0.082124	-0.990593
13811	-0.719545	-1.348090	9.565749	-0.079331	0.078234	0.198402	-0.282134	0.059089	-0.652723	-0.103533	0.023486	0.083476	-0.990839
13812	-0.655698	-1.877266	9.688871	0.009123	0.025710	0.204013	-0.280086	0.062184	-0.653233	-0.099589	0.024222	0.083150	-0.991252
13813	-0.659173	-1.676345	9.325974	-0.031183	-0.033732	0.207079	-0.278930	0.062853	-0.653116	-0.095483	0.023773	0.083775	-0.991615
13814	-0.634142	-1.206038	9.052429	-0.099147	-0.086176	0.194152	-0.278967	0.068794	-0.651910	-0.091497	0.022485	0.085817	-0.991846
13815	-0.568974	-1.543509	8.956678	0.040532	-0.145539	0.155216	-0.281561	0.070697	-0.650705	-0.088253	0.019631	0.085229	-0.992251
13816	-0.839408	-1.554993	9.230405	0.087864	-0.157774	0.163520	-0.284767	0.067744	-0.651069	-0.084830	0.016529	0.083701	-0.992736
13817	-1.004124	-1.670121	10.482403	0.159308	-0.107243	0.173034	-0.288238	0.065602	-0.650783	-0.081325	0.014317	0.080668	-0.993315
13818	-0.201690	-0.516944	9.801513	0.210610	-0.054781	0.147172	-0.289247	0.061286	-0.650300	-0.078427	0.013029	0.076532	-0.993892
13819	-0.074067	-0.880701	9.133036	0.030270	-0.075537	0.069904	-0.291165	0.059407	-0.651948	-0.076989	0.011480	0.075971	-0.994067
13820	-0.365169	-1.445030	10.224773	-0.009228	-0.059934	0.069621	-0.291817	0.059950	-0.650913	-0.075574	0.010315	0.076232	-0.994168
13821	-0.641338	-0.908193	10.492837	0.078638	0.010158	0.046029	-0.294639	0.057805	-0.651657	-0.074746	0.010390	0.074551	-0.994358
13822	-0.371263	-1.268549	9.727056	0.087722	0.024267	0.038959	-0.292817	0.056176	-0.653868	-0.074081	0.010705	0.072763	-0.994537
13823	-0.482493	-1.637266	9.973676	0.069694	0.043436	0.065285	-0.293596	0.056855	-0.653467	-0.072913	0.011506	0.071207	-0.994726
13824	-0.092147	-1.059574	9.573265	0.234427	0.060948	0.062152	-0.291241	0.051712	-0.655083	-0.071857	0.012371	0.066441	-0.995123
13825	0.072980	-0.921897	9.405222	0.177316	0.038250	0.027270	-0.290430	0.045768	-0.656300	-0.071463	0.012846	0.062738	-0.995385
13826	-0.017692	-0.774233	9.491802	0.100366	0.020749	0.021415	-0.289609	0.039013	-0.659056	-0.071175	0.013051	0.060705	-0.995529
13827	-0.159264	-1.000494	9.848452	0.164732	-0.022985	0.009378	-0.290490	0.035778	-0.660095	-0.071058	0.012293	0.057324	-0.995748
13828	-0.165820	-0.897680	9.638237	0.145120	0.003308	0.007595	-0.292656	0.032145	-0.661756	-0.070997	0.012069	0.054428	-0.995917
13829	0.454670	-0.547949	9.199580	0.205713	-0.026661	0.067742	-0.291725	0.027009	-0.661565	-0.069727	0.011217	0.050202	-0.996239
13830	0.407008	-0.813070	9.670311	0.375146	-0.110895	0.153214	-0.293741	0.019053	-0.662377	-0.066706	0.008546	0.042846	-0.996816
13831	-0.660536	-0.893452	10.546036	0.440848	-0.152925	0.228725	-0.298457	0.009221	-0.662658	-0.062147	0.005002	0.034071	-0.997473
13832	-1.152562	0.179220	10.908625	0.421063	-0.134563	0.252798	-0.301232	-0.000485	-0.665007	-0.057123	0.001875	0.025811	-0.998032
13833	-0.627253	1.094116	9.453659	0.426413	-0.207112	0.280833	-0.304554	-0.006814	-0.663616	-0.051480	-0.002644	0.017278	-0.998521
13834	-0.303015	-0.136788	8.821575	0.483673	-0.268268	0.273645	-0.310560	-0.017585	-0.661973	-0.045956	-0.008495	0.007907	-0.998876
13835	-0.068004	-1.064161	9.707565	0.498445	-0.228439	0.352041	-0.317348	-0.026191	-0.661573	-0.038858	-0.013483	-0.001988	-0.999152
13836	0.002110	-0.057649	10.314445	0.423025	-0.102825	0.435828	-0.320012	-0.035090	-0.659835	-0.030122	-0.015972	-0.010247	-0.999366
13837	0.212944	-0.294183	10.569418	0.141136	0.028139	0.476427	-0.319997	-0.036439	-0.662144	-0.020609	-0.015604	-0.013107	-0.999580
13838	-0.160617	0.832267	9.946423	-0.290135	0.063159	0.512538	-0.316431	-0.028491	-0.662120	-0.010585	-0.014444	-0.007176	-0.999814
13839	-0.027138	0.927492	9.970395	-0.309684	0.056183	0.480627	-0.312916	-0.012308	-0.660357	-0.001112	-0.013314	-0.001080	-0.999910
13840	-0.253742	-0.723998	10.376273	-0.265264	0.033355	0.522886	-0.308485	0.002522	-0.660534	0.009220	-0.012740	0.004356	-0.999867
13841	0.356164	-0.482071	9.258856	-0.403300	0.034918	0.609894	-0.303584	0.024775	-0.659498	0.021255	-0.012047	0.012412	-0.999624
13842	0.503696	-0.781664	9.177248	-0.346263	0.008563	0.652406	-0.299063	0.045139	-0.657326	0.034239	-0.011951	0.019483	-0.999152
13843	0.862180	-0.642870	9.867780	0.011295	0.013522	0.709568	-0.294605	0.054837	-0.656788	0.048355	-0.011427	0.019301	-0.998578
13844	1.020892	-0.074886	10.420796	0.080970	0.079789	0.742094	-0.288458	0.062366	-0.656679	0.063124	-0.009558	0.017916	-0.997799
13845	0.895343	0.271531	10.142322	0.224290	0.106210	0.723963	-0.281385	0.067461	-0.659158	0.077507	-0.006991	0.013539	-0.996875
13846	0.096155	0.268223	10.168401	0.348175	0.078706	0.624552	-0.271414	0.063901	-0.665717	0.089928	-0.004802	0.006792	-0.995914
13847	0.019647	-0.281386	9.542800	-0.052086	0.101763	0.517665	-0.265496	0.067651	-0.667809	0.100155	-0.002892	0.007881	-0.994936
13848	0.043428	-0.351838	10.156922	-0.198757	0.052696	0.471444	-0.260908	0.077349	-0.667656	0.109439	-0.002255	0.011952	-0.993919
13849	0.159696	-0.308578	10.444762	-0.125319	0.028192	0.441017	-0.255814	0.088529	-0.667240	0.118128	-0.001966	0.014360	-0.992893
13850	0.435176	-0.252756	9.741386	-0.153599	-0.010086	0.371885	-0.254054	0.096756	-0.667442	0.125460	-0.002512	0.017383	-0.991943
13851	0.106834	-0.582560	9.577032	-0.151375	-0.007981	0.279421	-0.251819	0.111056	-0.665550	0.130934	-0.003078	0.020229	-0.991180
13852	-0.268266	-0.356876	9.287308	-0.108036	0.012489	0.208601	-0.250834	0.118611	-0.664089	0.135036	-0.003119	0.022397	-0.990583
13853	-0.154128	-0.235485	8.381833	-0.096800	0.020715	0.126775	-0.248644	0.119140	-0.664371	0.137473	-0.003020	0.024230	-0.990205
13854	-0.272198	-1.237610	9.087390	0.006918	0.001432	0.111415	-0.248277	0.122243	-0.663581	0.139631	-0.003008	0.024084	-0.989906
13855	-0.531884	-1.134924	10.549358	0.224987	0.032698	0.135213	-0.246195	0.120343	-0.666181	0.142244	-0.001750	0.019648	-0.989635
13856	-0.299960	0.220897	10.983447	0.412849	0.064036	0.147468	-0.247306	0.113329	-0.669039	0.145150	0.000660	0.011644	-0.989341
13857	0.219833	1.704357	9.852244	0.263327	0.029400	0.001913	-0.245680	0.101170	-0.672370	0.145120	0.001939	0.006338	-0.989392
13858	0.403645	0.067089	9.663637	-0.035140	-0.043911	-0.106654	-0.245913	0.097932	-0.674311	0.142936	0.000867	0.006891	-0.989708
13859	0.265573	-0.357584	10.416854	-0.089789	-0.037025	-0.112376	-0.247733	0.100372	-0.673878	0.140659	-0.000236	0.008390	-0.990022
13860	0.468856	0.058106	10.037821	0.041861	-0.026449	-0.123682	-0.251076	0.099040	-0.674606	0.138164	-0.000751	0.007467	-0.990381
13861	0.644799	-0.664293	10.172172	0.228724	-0.031764	-0.103157	-0.253384	0.096351	-0.674088	0.136064	-0.000906	0.002686	-0.990696
13862	0.251121	-0.357053	10.553949	0.232867	0.032820	-0.019891	-0.255132	0.087720	-0.676824	0.135616	0.000290	-0.001858	-0.990760
13863	0.627323	0.968633	9.364502	0.036475	0.054008	-0.072169	-0.253810	0.084069	-0.680323	0.134123	0.001292	-0.002616	-0.990960
13864	0.346721	-0.448652	9.153595	0.036606	0.034122	-0.109450	-0.253546	0.084204	-0.682494	0.131897	0.001985	-0.003266	-0.991256
13865	0.367568	-0.247946	9.569017	0.092110	0.033205	-0.126647	-0.255583	0.080030	-0.683269	0.129316	0.002696	-0.005145	-0.991587
13866	0.682709	-0.752377	9.774357	0.078672	0.040081	-0.129565	-0.255174	0.078274	-0.686864	0.126687	0.003621	-0.006612	-0.991914
13867	0.216613	-1.117929	10.151428	0.088339	0.071562	-0.094077	-0.255798	0.075172	-0.687905	0.124749	0.005036	-0.008236	-0.992141
13868	-0.084145	0.030086	10.474788	0.188466	0.101280	-0.069130	-0.255097	0.066393	-0.690169	0.123308	0.007440	-0.011734	-0.992271
13869	0.450828	1.279530	9.136518	0.086866	0.071733	-0.121843	-0.254535	0.061127	-0.694948	0.120819	0.008856	-0.013358	-0.992545
13870	-0.015963	-0.549028	10.006189	-0.034888	0.057738	-0.145063	-0.255681	0.059243	-0.696224	0.117893	0.009870	-0.012517	-0.992898
13871	-0.455438	-0.231752	10.407700	-0.015541	0.101348	-0.067033	-0.255548	0.059784	-0.698389	0.116514	0.011622	-0.011994	-0.993049
13872	-0.598466	0.378648	9.906539	0.322447	0.082185	-0.006303	-0.252796	0.053289	-0.700661	0.116274	0.013919	-0.018221	-0.992952
13873	-0.586611	0.708269	9.203779	0.256247	0.021056	-0.005165	-0.252605	0.044649	-0.704447	0.116035	0.014735	-0.023309	-0.992862
13874	-0.553210	0.668031	8.712841	-0.053257	-0.045378	-0.027936	-0.255679	0.040884	-0.704565	0.115398	0.013637	-0.022365	-0.992974
13875	-0.692120	0.151937	8.664855	-0.178700	-0.110146	-0.008880	-0.258924	0.044953	-0.704988	0.115150	0.010881	-0.019111	-0.993105
13876	-0.532553	0.170985	9.009712	-0.107376	-0.129592	0.032051	-0.262672	0.045106	-0.702763	0.115685	0.007960	-0.017300	-0.993103
13877	-0.246574	0.305023	9.532614	-0.000404	-0.119440	0.108578	-0.265783	0.046877	-0.701169	0.117731	0.005412	-0.017616	-0.992875
13878	0.391930	0.452167	9.735445	0.140822	-0.086470	0.144807	-0.269415	0.050002	-0.699809	0.120520	0.003889	-0.020648	-0.992489
13879	0.376899	0.716534	9.644901	0.164038	-0.061996	0.166274	-0.270675	0.045418	-0.701111	0.123710	0.002819	-0.024117	-0.992021
13880	0.276188	0.467986	9.895216	-0.016713	-0.067298	0.159624	-0.273251	0.045162	-0.701458	0.126772	0.001279	-0.023978	-0.991641
13881	0.001181	0.816151	10.593619	-0.055189	-0.022750	0.156119	-0.272992	0.044890	-0.701336	0.129787	0.000443	-0.023007	-0.991275
13882	0.382173	1.789222	9.707646	0.006018	0.001052	0.112696	-0.272993	0.044620	-0.700574	0.131947	0.000341	-0.023142	-0.990987
13883	0.312040	0.065083	10.346823	-0.021711	0.030757	0.091990	-0.272878	0.047455	-0.701313	0.133714	0.000667	-0.022731	-0.990759
13884	-0.141046	0.152979	11.197555	-0.016571	0.126826	0.148024	-0.270308	0.049873	-0.702603	0.136642	0.002982	-0.022083	-0.990370
13885	-0.131217	1.226694	10.034803	-0.018955	0.169087	0.132541	-0.265277	0.051468	-0.705851	0.139275	0.006058	-0.021363	-0.990005
13886	0.166806	0.730719	9.029337	-0.094793	0.141273	0.101759	-0.260760	0.052796	-0.708839	0.141291	0.008461	-0.019124	-0.989747
13887	0.170833	0.274422	9.240316	-0.094902	0.099228	0.105031	-0.257162	0.056289	-0.710899	0.143356	0.009939	-0.017099	-0.989474
13888	-0.121946	0.167778	9.794278	-0.014561	0.106157	0.132131	-0.253584	0.061535	-0.709881	0.145952	0.011866	-0.016551	-0.989082
13889	-0.009495	1.037390	9.779275	0.028396	0.081633	0.128094	-0.252019	0.060989	-0.714118	0.148440	0.013343	-0.017036	-0.988685
13890	-0.003750	1.169246	9.660598	0.125217	0.004824	0.067748	-0.249691	0.059492	-0.713785	0.149685	0.013701	-0.019535	-0.988446
13891	-0.267821	0.700478	9.828092	0.017963	-0.031803	0.024518	-0.248761	0.056788	-0.717396	0.150089	0.012944	-0.020161	-0.988382
13892	-0.311573	0.664306	9.683880	-0.039074	-0.050903	-0.027066	-0.251471	0.057343	-0.717606	0.149475	0.011746	-0.019553	-0.988502
13893	-0.264072	0.566571	9.300289	-0.000508	-0.080528	-0.046304	-0.251722	0.055588	-0.716726	0.148465	0.010014	-0.019949	-0.988666
13894	-0.276265	0.210877	9.339558	0.004041	-0.085725	-0.067507	-0.255076	0.055471	-0.716295	0.147031	0.008272	-0.020289	-0.988889
13895	-0.243525	0.052825	9.640222	0.118558	-0.094492	-0.077327	-0.259442	0.052659	-0.717150	0.145379	0.006639	-0.023043	-0.989085
13896	-0.274947	0.371807	10.067066	0.286629	-0.106823	-0.060221	-0.263907	0.044311	-0.717675	0.144037	0.005301	-0.029034	-0.989132
13897	-0.136618	0.799601	10.335107	0.110514	-0.091149	-0.093130	-0.267858	0.036771	-0.718965	0.142065	0.003744	-0.031611	-0.989345
13898	0.225150	0.730757	10.763713	0.067708	-0.058028	-0.126938	-0.269632	0.033002	-0.721909	0.139438	0.002783	-0.033125	-0.989673
13899	0.136990	0.553824	10.872972	0.170741	-0.003702	-0.145388	-0.271271	0.026800	-0.722710	0.136482	0.003146	-0.036635	-0.989960
13900	0.198916	1.133116	10.158233	0.082520	0.047242	-0.186265	-0.272771	0.020328	-0.726067	0.132751	0.004358	-0.038147	-0.990405
13901	-0.109545	0.547960	9.899463	0.004034	0.094713	-0.223696	-0.273664	0.018713	-0.726324	0.128325	0.006283	-0.038084	-0.990981
13902	-0.446960	0.636734	9.759220	-0.028118	0.110590	-0.227274	-0.271195	0.017081	-0.729183	0.123840	0.008490	-0.037232	-0.991567
13903	-0.486546	0.522193	9.162332	-0.109399	0.121236	-0.239282	-0.269896	0.015994	-0.730106	0.119137	0.010704	-0.034827	-0.992209
13904	0.041534	0.101019	8.826143	-0.152374	0.072153	-0.240891	-0.269005	0.018961	-0.731621	0.114368	0.011854	-0.031596	-0.992865
13905	0.212297	-0.345963	9.362583	0.201422	0.001915	-0.164703	-0.269364	0.014643	-0.732677	0.110981	0.012332	-0.035596	-0.993108
13906	-0.086753	-0.313392	9.814876	0.174194	-0.040242	-0.104167	-0.270721	0.005740	-0.736315	0.108777	0.011908	-0.039134	-0.993224
13907	-0.357414	0.326084	9.846187	-0.021077	-0.047348	-0.055178	-0.271991	0.002777	-0.737090	0.107577	0.010842	-0.038787	-0.993381
13908	-0.276084	0.895345	9.832806	0.121978	-0.043029	-0.027593	-0.272747	-0.000325	-0.737364	0.106893	0.010185	-0.041313	-0.993360
13909	-0.427061	0.731503	9.344440	0.098610	-0.075321	-0.001422	-0.276328	-0.005031	-0.738377	0.106712	0.008797	-0.043416	-0.993303
13910	-0.360731	0.553075	9.358637	0.076847	-0.145443	0.040405	-0.278896	-0.007448	-0.737470	0.107293	0.005951	-0.045276	-0.993178
13911	-0.192259	0.457530	10.000057	0.101559	-0.194718	0.082618	-0.284561	-0.008903	-0.737783	0.108673	0.002140	-0.047675	-0.992931
13912	-0.373604	0.057383	10.799584	-0.043675	-0.144244	0.136330	-0.290236	-0.008468	-0.738332	0.111160	-0.001035	-0.047143	-0.992683
13913	-0.147900	1.260206	9.941621	-0.140230	-0.102237	0.162410	-0.293604	-0.006560	-0.736861	0.114214	-0.003591	-0.044513	-0.992452
13914	-0.062336	1.067470	10.044394	-0.057787	-0.068956	0.140154	-0.294923	-0.001557	-0.736665	0.116832	-0.005303	-0.043530	-0.992183
13915	0.064018	1.164175	10.534603	-0.012221	-0.006135	0.160070	-0.295968	0.002095	-0.738527	0.119932	-0.005637	-0.043237	-0.991824
13916	0.330510	1.982927	10.008276	-0.109333	0.051736	0.105038	-0.294974	0.008571	-0.738097	0.122001	-0.005048	-0.040950	-0.991672
13917	0.315267	1.221299	9.408545	-0.212795	0.048496	0.044215	-0.292814	0.015041	-0.739341	0.122828	-0.004690	-0.036627	-0.991741
13918	0.146604	0.590547	9.537311	-0.282559	0.057284	0.033965	-0.291433	0.021650	-0.739298	0.123423	-0.004359	-0.030895	-0.991863
13919	0.265408	-0.040411	10.331594	-0.172787	0.095509	0.081423	-0.288123	0.030546	-0.741429	0.125015	-0.002999	-0.027216	-0.991777
13920	0.346307	0.814247	10.064390	-0.152265	0.144440	0.120677	-0.285063	0.036335	-0.740525	0.127424	-0.000666	-0.023845	-0.991561
13921	0.549470	1.556443	9.506492	-0.152039	0.127069	0.085472	-0.278518	0.044810	-0.745004	0.129112	0.001346	-0.020556	-0.991416
13922	0.366283	0.927527	9.411936	-0.239632	0.064224	0.045764	-0.275082	0.053163	-0.745357	0.130010	0.001896	-0.015657	-0.991387
13923	0.081656	0.276956	9.841834	-0.293228	0.080034	0.015414	-0.274471	0.059912	-0.746448	0.130285	0.002621	-0.009707	-0.991426
13924	0.262139	0.526107	9.992120	-0.260993	0.114947	0.017531	-0.269382	0.071497	-0.745136	0.130611	0.004130	-0.004252	-0.991416
13925	0.069447	0.598953	9.730303	-0.183931	0.129110	0.004123	-0.265037	0.079306	-0.746655	0.130655	0.006102	-0.000372	-0.991409
13926	-0.285731	0.239619	9.277494	-0.364559	0.097821	-0.018411	-0.263041	0.090367	-0.744919	0.130280	0.007001	0.007097	-0.991427
13927	-0.318775	-0.323422	9.088689	-0.455744	0.071660	-0.041300	-0.260300	0.106825	-0.743653	0.129449	0.007135	0.016228	-0.991428
13928	-0.598496	-0.962116	9.482638	-0.151978	0.001607	0.021405	-0.259566	0.112761	-0.741948	0.129870	0.006691	0.019225	-0.991322
13929	-0.407166	-0.560250	10.057492	-0.041218	-0.017850	0.043302	-0.258814	0.116403	-0.741286	0.130681	0.006173	0.019935	-0.991205
13930	-0.208781	-0.517236	10.474377	-0.214686	-0.014462	0.008506	-0.258329	0.121396	-0.740607	0.130846	0.005239	0.024134	-0.991095
13931	-0.467857	-0.968644	10.827049	-0.329150	0.017054	-0.008098	-0.260725	0.133290	-0.738160	0.130649	0.004647	0.030675	-0.990943
13932	-0.616775	-0.841798	10.248295	-0.450736	0.079277	0.005424	-0.259787	0.148136	-0.734969	0.130721	0.004953	0.039795	-0.990608
13933	-0.506199	-0.885824	9.501942	-0.395222	0.096006	0.021724	-0.255609	0.159589	-0.730838	0.131055	0.005799	0.047864	-0.990202
13934	-0.393395	-1.321577	9.630522	-0.211124	0.083663	0.059904	-0.254118	0.169573	-0.730764	0.132185	0.006866	0.052239	-0.989824
13935	-0.164123	-0.655300	9.477612	-0.026855	0.092368	0.080735	-0.249758	0.173735	-0.730405	0.133636	0.008666	0.052999	-0.989574
13936	-0.007455	-0.681640	9.127541	0.025199	0.075858	0.050169	-0.246672	0.174934	-0.729802	0.134602	0.010191	0.052677	-0.989446
13937	-0.128548	-1.079131	9.376318	0.057464	0.061041	0.024746	-0.245898	0.176011	-0.731588	0.134960	0.011518	0.051685	-0.989435
13938	-0.325168	-1.235447	9.659758	0.198904	0.055016	-0.001540	-0.245471	0.170609	-0.734581	0.134880	0.013045	0.047881	-0.989618
13939	-0.209089	-1.553167	9.861752	0.279416	0.050605	-0.007242	-0.242182	0.161142	-0.738293	0.134553	0.014718	0.042510	-0.989885
13940	-0.137037	-1.280849	10.234303	0.190004	0.064518	-0.025441	-0.241098	0.153847	-0.741696	0.133898	0.016393	0.038912	-0.990095
13941	0.036773	-1.267049	9.685106	-0.021859	0.092568	-0.043663	-0.239527	0.150869	-0.743533	0.132900	0.018024	0.039662	-0.990171
13942	-0.171533	-1.352722	9.448033	-0.249930	0.080409	-0.060298	-0.236973	0.155176	-0.743274	0.131653	0.018814	0.044829	-0.990103
13943	-0.064297	-1.900617	9.851703	-0.247575	0.085411	-0.000497	-0.234059	0.163126	-0.740945	0.131582	0.019708	0.050072	-0.989844
13944	-0.515734	-2.248810	10.437898	0.062386	0.101026	0.098799	-0.229943	0.165805	-0.742255	0.133375	0.021879	0.049047	-0.989609
13945	-0.134774	-0.274663	9.774886	0.284182	0.088720	0.146495	-0.226043	0.161465	-0.744523	0.135982	0.024375	0.043725	-0.989446
13946	0.064010	-0.834428	9.675427	0.142953	0.022274	0.095708	-0.222395	0.156451	-0.747049	0.137739	0.025197	0.040893	-0.989303
13947	-1.248318	-2.061934	10.701070	-0.004223	0.036268	0.161776	-0.221611	0.155502	-0.748473	0.140829	0.025869	0.041170	-0.988839
13948	-1.884332	-0.513484	10.575377	-0.035005	0.071205	0.264404	-0.215670	0.155607	-0.751366	0.145950	0.027306	0.041908	-0.988027
13949	-1.131661	0.807347	8.757878	0.020752	0.059132	0.256039	-0.210269	0.158009	-0.750913	0.150878	0.028667	0.041636	-0.987259
13950	-0.847822	-0.686294	8.608505	0.073506	-0.030073	0.232803	-0.207687	0.157995	-0.751716	0.155423	0.028398	0.039942	-0.986632
13951	-1.271303	-1.194157	9.740480	0.145547	-0.051290	0.287882	-0.206932	0.161232	-0.751696	0.160991	0.028016	0.036872	-0.985869
13952	-1.527131	0.846907	9.677242	0.158191	-0.049456	0.276140	-0.205621	0.157985	-0.752512	0.166385	0.027662	0.033421	-0.985106
13953	-1.014467	0.976049	9.176908	0.140771	-0.037054	0.189586	-0.204808	0.151635	-0.753606	0.170013	0.027542	0.030426	-0.984587
13954	-0.834330	-0.178679	9.496080	0.028222	-0.051042	0.128499	-0.206602	0.150024	-0.754361	0.172359	0.026626	0.029602	-0.984229
13955	-0.819354	-0.113549	9.600024	-0.138138	-0.024846	0.120338	-0.206370	0.153533	-0.752544	0.174766	0.025764	0.032154	-0.983747
13956	-0.518318	0.121723	9.451153	-0.129051	-0.012603	0.098381	-0.203579	0.160403	-0.750223	0.177109	0.025025	0.034587	-0.983265
13957	-0.380645	-0.206593	9.388522	-0.121830	-0.028328	0.079765	-0.203604	0.164454	-0.749418	0.178711	0.024113	0.036783	-0.982918
13958	-0.675849	-0.978052	9.579238	-0.109390	-0.054519	0.081450	-0.204408	0.168778	-0.747706	0.180558	0.022612	0.038683	-0.982543
13959	-0.758291	-0.360950	9.851358	-0.243727	-0.066897	0.101719	-0.205092	0.173640	-0.744205	0.182671	0.020521	0.043130	-0.982013
13960	-0.515253	-0.467805	10.088389	-0.351105	-0.019730	0.106339	-0.206515	0.185019	-0.740249	0.184872	0.018851	0.049887	-0.981315
13961	0.282282	-1.373249	10.143188	-0.285077	0.006212	0.147022	-0.206077	0.196358	-0.736063	0.187807	0.018047	0.055394	-0.980477
13962	-0.208320	-1.131014	11.039272	0.042148	0.009673	0.179556	-0.204302	0.200670	-0.734262	0.191667	0.018481	0.054524	-0.979770
13963	-1.240862	-0.995050	10.403366	0.088391	0.034875	0.071071	-0.202099	0.199713	-0.735579	0.192942	0.019567	0.052845	-0.979591
13964	-1.025795	-1.293759	9.996796	-0.229119	0.040979	0.055445	-0.202129	0.204575	-0.734894	0.194049	0.019453	0.057448	-0.979115
13965	-0.658220	-0.530154	9.781337	-0.143674	0.042007	-0.031995	-0.199080	0.210499	-0.730672	0.193385	0.019683	0.060381	-0.979065
13966	-1.796375	-0.980322	9.084338	-0.013738	0.039097	-0.059872	-0.201146	0.210780	-0.730511	0.192187	0.020229	0.060803	-0.979264
13967	-2.160299	-1.223111	8.974154	-0.010329	0.037391	-0.021019	-0.199592	0.209962	-0.730924	0.191702	0.020999	0.061134	-0.979322
13968	-1.258139	-0.667148	9.064072	0.005921	-0.011789	-0.067059	-0.201159	0.212671	-0.729982	0.190377	0.020617	0.060979	-0.979598
13969	-0.675284	-1.537861	8.919280	0.068609	-0.048588	-0.091758	-0.202432	0.209976	-0.730499	0.188579	0.019934	0.059477	-0.980053
13970	-0.587174	-1.387868	9.436864	0.020237	-0.076717	-0.101031	-0.206545	0.207162	-0.729955	0.186638	0.018296	0.058810	-0.980496
13971	-0.978924	-1.139248	9.527203	0.025755	-0.074796	-0.134302	-0.211815	0.204354	-0.730670	0.184049	0.016889	0.058085	-0.981054
13972	-1.037056	-1.167447	9.594660	0.004440	-0.081708	-0.173244	-0.217087	0.201411	-0.730620	0.180686	0.015011	0.057733	-0.981730
13973	-0.623675	-1.113612	10.166002	0.042042	-0.064405	-0.188894	-0.220182	0.200617	-0.729562	0.177006	0.013812	0.056752	-0.982475
13974	-0.331308	-0.721350	9.430304	0.183560	-0.060780	-0.198415	-0.226343	0.195518	-0.730030	0.173088	0.012951	0.052963	-0.983396
13975	-0.536380	-1.032821	9.284320	0.235332	-0.069482	-0.171633	-0.230793	0.186630	-0.734515	0.169687	0.012338	0.048151	-0.984244
13976	-0.560373	-1.717468	10.245019	0.272353	-0.096105	-0.087021	-0.235223	0.172339	-0.735736	0.167928	0.011197	0.042463	-0.984821
13977	-0.746606	-1.436017	10.586265	0.202158	-0.120821	-0.012617	-0.239682	0.163449	-0.737288	0.167695	0.009607	0.038147	-0.985054
13978	-0.741251	-0.316234	9.534613	0.130331	-0.204790	0.052894	-0.244313	0.160502	-0.736099	0.168808	0.005960	0.034861	-0.985014
13979	-0.613305	-0.319559	9.559902	0.421661	-0.245156	0.118275	-0.250452	0.151351	-0.736480	0.171212	0.002783	0.025753	-0.984894
13980	-0.108082	-0.626127	11.255665	0.471420	-0.175760	0.166220	-0.254757	0.138410	-0.738838	0.174488	0.000932	0.015833	-0.984532
13981	-0.310843	0.766815	10.136862	0.213941	-0.068868	0.191536	-0.257138	0.128296	-0.742728	0.178233	0.000532	0.011373	-0.983922
13982	-1.328280	0.337701	8.768659	0.162067	-0.116450	0.208858	-0.256733	0.124917	-0.742511	0.182297	-0.001222	0.007744	-0.983212
13983	-1.327824	-0.277548	8.893741	0.186751	-0.201448	0.257947	-0.261223	0.120484	-0.742488	0.187365	-0.004223	0.003340	-0.982276
13984	-0.362435	-0.359257	9.799973	0.238149	-0.216094	0.337246	-0.264292	0.114963	-0.741220	0.193952	-0.007639	-0.002144	-0.980979
13985	0.257418	0.542039	10.429736	0.208368	-0.155329	0.398915	-0.267626	0.111469	-0.741205	0.201756	-0.009658	-0.006791	-0.979365
13986	0.923719	1.210639	9.833289	-0.069566	-0.118725	0.361680	-0.268882	0.117266	-0.739980	0.208741	-0.012399	-0.005863	-0.977875
13987	1.128888	0.182894	10.062396	-0.293564	-0.133000	0.414352	-0.269991	0.129017	-0.736534	0.216703	-0.016104	-0.000660	-0.976104
13988	0.759766	-0.125824	10.398435	-0.245329	-0.094488	0.432507	-0.268132	0.140618	-0.733388	0.224994	-0.019103	0.003832	-0.974165
13989	0.716419	-0.124148	10.836152	-0.087955	0.014749	0.474586	-0.264334	0.151128	-0.730026	0.234153	-0.019050	0.005698	-0.971996
13990	1.362042	1.049230	10.070343	0.014478	0.117191	0.436995	-0.257657	0.156223	-0.729820	0.242578	-0.016739	0.006103	-0.969968
13991	1.147138	0.038076	9.935624	-0.090841	0.148888	0.386858	-0.249710	0.166445	-0.732645	0.249980	-0.014191	0.008546	-0.968109
13992	0.162061	0.051704	9.521372	-0.189308	0.143940	0.407578	-0.239707	0.176384	-0.732442	0.257736	-0.012365	0.013017	-0.966049
13993	-0.034506	-0.406360	9.388113	-0.084058	0.117746	0.469064	-0.230909	0.182442	-0.731365	0.266691	-0.010347	0.015193	-0.963607
13994	-0.047455	-0.214120	10.094480	0.079161	0.105175	0.560996	-0.222153	0.186584	-0.733751	0.277419	-0.007813	0.014313	-0.960611
13995	0.070120	0.022874	10.040923	0.219353	0.140009	0.636177	-0.208997	0.188271	-0.736481	0.289566	-0.003669	0.010790	-0.957090
13996	0.346617	-0.470472	9.840636	0.340618	0.155528	0.735628	-0.198658	0.186867	-0.740220	0.303557	0.001355	0.005192	-0.952798
13997	0.230633	-0.501499	10.408360	0.331177	0.168337	0.832550	-0.183136	0.183413	-0.747372	0.319295	0.006672	-0.000282	-0.947632
13998	-0.221290	-0.556173	10.250637	0.314833	0.184980	0.894301	-0.168122	0.177393	-0.752756	0.336095	0.012099	-0.005220	-0.941736
13999	-0.166754	0.677312	9.545883	0.291405	0.144717	0.945344	-0.152740	0.173802	-0.756591	0.353726	0.016689	-0.010119	-0.935146
14000	0.007489	0.051415	9.777473	0.410998	0.050095	0.973885	-0.139274	0.167250	-0.761192	0.371694	0.020252	-0.017808	-0.927963
14001	-0.438648	0.107141	10.349044	0.643038	0.024540	1.081357	-0.125011	0.157183	-0.766604	0.391334	0.025085	-0.030120	-0.919413
14002	-0.528591	1.396841	9.571692	0.791528	0.023788	1.117990	-0.111444	0.135237	-0.775437	0.411329	0.030956	-0.045071	-0.909846
14003	-0.037560	1.890394	8.650422	0.770310	0.016897	1.087825	-0.101880	0.113717	-0.783825	0.430455	0.036623	-0.059790	-0.899885
14004	-0.437530	1.649944	9.213384	0.756041	0.024827	1.063135	-0.091552	0.093408	-0.790936	0.448872	0.042221	-0.073978	-0.889527
14005	-0.545656	1.709763	9.625897	0.797205	0.008198	1.045787	-0.082490	0.068784	-0.798326	0.466594	0.048001	-0.089126	-0.878660
14006	-0.596185	2.066544	9.781816	0.745414	0.032700	1.027960	-0.073689	0.043079	-0.802661	0.483802	0.053615	-0.102917	-0.867450
14007	-0.517042	2.328174	9.822587	0.690035	0.083411	1.022482	-0.065284	0.020349	-0.809384	0.500750	0.059691	-0.115307	-0.855798
14008	-0.556179	2.586588	10.083004	0.597222	0.167415	0.988684	-0.055111	0.002740	-0.813533	0.517161	0.066177	-0.125044	-0.844115
14009	-0.054162	2.572035	9.749310	0.567082	0.251395	0.960424	-0.044805	-0.015951	-0.816929	0.533038	0.073956	-0.133388	-0.832231
14010	0.179077	2.448923	9.404674	0.531474	0.300431	0.943512	-0.031538	-0.034117	-0.819598	0.548575	0.082025	-0.140438	-0.820131
14011	-0.012069	2.729385	9.409547	0.277441	0.388758	0.955313	-0.013649	-0.049879	-0.820016	0.564675	0.088812	-0.142361	-0.808077
14012	0.305027	3.174697	9.570520	0.042327	0.450749	0.927381	0.001859	-0.054012	-0.822072	0.580709	0.093860	-0.139619	-0.796538
14013	-0.014738	3.032310	9.377008	-0.083910	0.450800	0.949443	0.018758	-0.054237	-0.822452	0.597044	0.097448	-0.134892	-0.784759
14014	-0.017926	3.276245	8.925694	-0.041057	0.405355	0.970800	0.036021	-0.050682	-0.821908	0.613292	0.100626	-0.131318	-0.772336
14015	-0.255187	3.177830	9.166899	0.232475	0.387846	1.015072	0.053344	-0.057257	-0.822738	0.629293	0.106840	-0.132254	-0.758343
14016	-0.741424	3.716010	9.338272	0.488302	0.300543	1.002774	0.067348	-0.071108	-0.821549	0.644060	0.114813	-0.138032	-0.743607
14017	-0.827172	4.230069	8.934028	0.112964	0.227295	0.895935	0.078268	-0.086968	-0.820717	0.657554	0.117291	-0.138905	-0.731144
14018	0.173875	3.771643	8.631777	-0.362840	0.143093	0.833618	0.085873	-0.084576	-0.823103	0.670844	0.112229	-0.133703	-0.720761
14019	0.389115	3.490398	8.432054	-0.350996	0.067110	0.768104	0.090065	-0.074876	-0.820264	0.682706	0.106555	-0.129572	-0.711175
14020	0.624811	3.361206	8.464579	-0.057389	0.018224	0.722386	0.094166	-0.070306	-0.819770	0.693044	0.104101	-0.130088	-0.701378
14021	0.662191	3.156915	9.384616	0.207467	-0.000199	0.687167	0.094685	-0.070579	-0.820291	0.702102	0.105288	-0.134572	-0.691272
14022	0.406400	3.816335	10.470895	0.122846	0.083808	0.602450	0.097576	-0.079642	-0.821187	0.710307	0.106497	-0.136409	-0.682287
14023	0.548538	4.152646	9.142336	-0.268014	0.185808	0.443178	0.104688	-0.083327	-0.820307	0.717312	0.104137	-0.131223	-0.676313
14024	-0.153977	2.501248	8.365296	-0.566608	0.196718	0.403923	0.111690	-0.068240	-0.818096	0.724359	0.097554	-0.121625	-0.671562
14025	0.146212	2.587899	9.156655	-0.430765	0.215703	0.422515	0.120493	-0.051811	-0.816536	0.731268	0.093296	-0.113661	-0.666052
14026	0.124882	2.317647	8.802911	-0.149720	0.208027	0.406871	0.130214	-0.038899	-0.813749	0.737374	0.092903	-0.109439	-0.660054
14027	0.121858	1.898854	8.677979	-0.208930	0.168615	0.430888	0.138699	-0.036245	-0.810021	0.743714	0.091198	-0.105085	-0.653857
14028	0.451406	2.716183	9.419814	-0.359574	0.134073	0.477300	0.145000	-0.032902	-0.809827	0.750814	0.086550	-0.099313	-0.647244
14029	0.434227	2.988192	10.249681	-0.311279	0.175046	0.472556	0.151257	-0.022943	-0.807527	0.757702	0.083290	-0.093574	-0.640464
14030	0.315050	3.201018	10.339660	-0.237537	0.239977	0.408199	0.160760	-0.017052	-0.804932	0.763705	0.081952	-0.087633	-0.634318
14031	0.631113	2.850509	9.765823	-0.187042	0.289161	0.350434	0.171028	-0.010086	-0.801444	0.768867	0.082251	-0.081552	-0.628830
14032	0.538189	2.022855	9.396679	-0.277221	0.298959	0.317076	0.181303	-0.004200	-0.798222	0.773728	0.081182	-0.074051	-0.623916
14033	0.052693	1.652021	9.569612	-0.340687	0.320960	0.303542	0.195846	-0.000903	-0.794324	0.778443	0.079531	-0.065452	-0.619207
14034	0.069726	1.994644	9.986699	-0.408699	0.282386	0.285339	0.206735	0.010381	-0.790803	0.782924	0.076242	-0.056509	-0.614836
14035	0.537196	1.857092	10.235791	-0.574087	0.215791	0.227323	0.215659	0.025457	-0.784793	0.786726	0.069684	-0.046557	-0.611587
14036	-0.059478	1.472478	10.337439	-0.641126	0.135535	0.184347	0.224287	0.047962	-0.779728	0.789908	0.061031	-0.036903	-0.609064
14037	-0.491178	1.214909	9.939322	-0.495860	0.057238	0.100616	0.226751	0.065774	-0.775254	0.791698	0.053846	-0.030202	-0.607786
14038	-0.190600	1.048585	9.790645	-0.465143	-0.022230	0.014957	0.228979	0.079534	-0.770051	0.792316	0.046152	-0.024984	-0.607850
14039	-0.149303	0.412998	9.660436	-0.552616	-0.049224	-0.039669	0.228873	0.096280	-0.766570	0.792229	0.036816	-0.019114	-0.608812
14040	-0.261907	0.538588	9.549915	-0.736914	-0.078074	-0.048104	0.225631	0.120200	-0.762718	0.792058	0.024157	-0.011412	-0.609860
14041	0.304446	0.390247	9.668275	-0.838882	-0.096626	-0.064978	0.219899	0.148993	-0.755592	0.791497	0.009683	-0.002786	-0.611090
14042	0.529213	0.067836	10.186459	-0.679250	-0.038815	-0.145699	0.216506	0.175073	-0.748783	0.789756	-0.001586	0.004855	-0.613400
14043	0.782824	-0.249775	9.988389	-0.453506	-0.019413	-0.196109	0.216240	0.194247	-0.740045	0.787262	-0.009073	0.009961	-0.616471
14044	0.696510	-0.162759	9.913241	-0.299218	-0.005144	-0.275955	0.213311	0.208712	-0.737055	0.783772	-0.013954	0.013444	-0.620747
14045	0.418017	-0.624047	10.131407	-0.156686	-0.010149	-0.345444	0.209901	0.217372	-0.734624	0.779382	-0.016730	0.014958	-0.626146
14046	0.551705	-0.499943	10.162918	-0.184175	0.038014	-0.386019	0.204954	0.224961	-0.733712	0.774432	-0.019293	0.017652	-0.632117
14047	0.270226	-0.353948	10.003628	0.036209	0.070672	-0.432641	0.201293	0.233083	-0.732558	0.768884	-0.018108	0.017923	-0.638880
14048	0.259915	-0.432080	9.591926	0.564216	0.044708	-0.454445	0.197579	0.229052	-0.733818	0.763164	-0.009076	0.011162	-0.646044
14049	0.240333	-0.483490	10.031231	0.830946	0.023789	-0.494887	0.192324	0.206938	-0.745053	0.756737	0.003671	0.000493	-0.653709
14050	0.144743	-0.369818	10.785465	0.607209	0.086569	-0.484800	0.189635	0.186294	-0.754909	0.750240	0.013932	-0.006170	-0.660990
14051	0.355974	0.131238	10.818237	0.458709	0.131928	-0.475106	0.184611	0.166201	-0.761664	0.743742	0.022457	-0.010325	-0.668009
14052	0.022896	-0.514377	10.385976	0.220771	0.128578	-0.481280	0.183369	0.159051	-0.764011	0.737165	0.027502	-0.011214	-0.675059
14053	-0.385527	-0.885863	9.755673	-0.144540	0.137314	-0.406307	0.183196	0.167156	-0.764440	0.731718	0.027104	-0.007160	-0.681030
14054	-0.601863	-1.412191	9.309359	-0.252545	0.107372	-0.265367	0.183897	0.177955	-0.760774	0.728213	0.024852	-0.002072	-0.684897
14055	-0.389796	-0.775827	8.766986	-0.010060	-0.004066	-0.085048	0.183473	0.183628	-0.759182	0.727005	0.024392	-0.002016	-0.686196
14056	-0.360133	-0.693000	9.190590	0.250507	-0.092741	0.031081	0.183872	0.183358	-0.762379	0.727296	0.026703	-0.006884	-0.685769
14057	-0.358726	-0.504645	9.449852	0.285660	-0.159557	0.145679	0.178907	0.174338	-0.766603	0.729053	0.028359	-0.013217	-0.683742
14058	-0.165091	0.234801	9.540782	-0.011805	-0.170436	0.235205	0.175744	0.165578	-0.770341	0.732216	0.025738	-0.015740	-0.680404
14059	-0.234134	0.024578	9.822501	-0.208830	-0.138247	0.276153	0.175461	0.169631	-0.769787	0.735967	0.020418	-0.015062	-0.676541
14060	-0.001508	0.486283	9.623960	-0.035336	-0.104196	0.312816	0.174679	0.170851	-0.769254	0.740166	0.018339	-0.016313	-0.671976
14061	0.635385	1.448426	8.961524	0.043722	-0.085765	0.271183	0.174696	0.168826	-0.770932	0.743708	0.017471	-0.018310	-0.668026
14062	0.863564	0.955061	8.631898	-0.013241	-0.081256	0.212465	0.175742	0.167471	-0.772874	0.746523	0.016058	-0.019484	-0.664881
14063	0.322407	-0.147529	10.007954	-0.086836	-0.018449	0.236736	0.175995	0.167333	-0.771221	0.749636	0.014131	-0.018751	-0.661434
14064	0.185224	0.545454	11.362718	-0.088858	0.084427	0.284829	0.181154	0.167846	-0.771930	0.753439	0.013756	-0.016460	-0.657168
14065	0.210804	1.433825	10.969024	0.059990	0.156355	0.251110	0.188251	0.167268	-0.771913	0.756716	0.016372	-0.015055	-0.653365
14066	0.277012	1.291226	9.330449	0.049765	0.130612	0.175149	0.194839	0.165342	-0.771519	0.759012	0.018726	-0.013856	-0.650659
14067	0.051387	0.804573	9.252313	-0.082566	0.093991	0.144063	0.200769	0.165445	-0.770713	0.760896	0.018428	-0.011534	-0.648509
14068	0.055430	0.693990	9.275035	-0.111110	0.060801	0.113750	0.205014	0.167313	-0.770630	0.762424	0.017447	-0.009279	-0.646775
14069	0.161292	0.644800	9.187053	-0.214878	0.052024	0.108517	0.206781	0.172975	-0.768560	0.763862	0.014610	-0.005887	-0.645188
14070	0.036852	0.795302	9.329224	-0.200502	0.057316	0.093726	0.209828	0.180251	-0.766111	0.765127	0.012222	-0.002522	-0.643759
14071	-0.360459	0.610491	9.219994	-0.119809	0.048818	0.056477	0.213139	0.187255	-0.765072	0.765842	0.010835	-0.000399	-0.642938
14072	-0.146043	0.550597	9.054059	-0.092912	0.036576	0.045100	0.214021	0.190762	-0.764668	0.766444	0.009828	0.001275	-0.642234
14073	0.200165	0.332684	9.452252	0.017888	-0.005594	0.052647	0.217113	0.191556	-0.764961	0.767077	0.009865	0.000781	-0.641479
14074	0.181435	0.069058	9.699284	0.034007	-0.038831	0.031442	0.217510	0.190339	-0.765872	0.767477	0.009836	-0.000328	-0.641001
14075	0.092255	-0.252014	9.854953	-0.083295	-0.072124	0.035712	0.216084	0.191967	-0.766601	0.767907	0.007447	-0.000544	-0.640517
14076	0.137108	-0.414045	10.458230	-0.018973	-0.063510	0.042320	0.211687	0.194692	-0.767530	0.768442	0.006289	-0.001354	-0.639887
14077	-0.169159	-0.367921	10.605576	0.096380	-0.005739	0.070784	0.211967	0.191991	-0.769601	0.769292	0.007488	-0.002835	-0.638848
14078	-0.365087	-0.091247	10.932432	0.019578	0.061643	0.051191	0.212874	0.192663	-0.771904	0.769939	0.008522	-0.002216	-0.638057
14079	-0.622967	-0.363460	10.907499	-0.080561	0.134314	0.056034	0.217765	0.193311	-0.769929	0.770626	0.008799	0.000764	-0.637226
14080	-0.670280	-0.206351	10.260935	-0.001762	0.130974	0.060181	0.224712	0.195298	-0.767844	0.771391	0.010390	0.002723	-0.636270
14081	-0.415549	0.299277	10.327024	0.135156	0.139667	0.058592	0.226296	0.189348	-0.768818	0.772052	0.014086	0.003065	-0.635396
14082	-0.228791	0.083488	10.226817	0.175530	0.162436	0.042129	0.231741	0.185268	-0.770214	0.772513	0.018811	0.003260	-0.634712
14083	-0.709458	-0.274204	9.991369	0.184500	0.152144	0.038709	0.237186	0.180783	-0.770849	0.772873	0.023429	0.003197	-0.634120
14084	-0.769380	0.138553	9.554500	0.050279	0.103206	0.041190	0.241210	0.176440	-0.771206	0.773365	0.025465	0.004066	-0.633437
14085	-0.380533	-0.159905	8.886922	-0.121333	0.066521	0.007921	0.241832	0.179136	-0.769148	0.773474	0.024271	0.006595	-0.633329
14086	-0.497086	-0.246157	8.694705	-0.154395	0.045614	-0.002948	0.245925	0.183975	-0.766865	0.773521	0.022406	0.009188	-0.633308
14087	-0.498091	0.274606	9.126010	-0.081997	0.029777	0.000263	0.245133	0.187221	-0.766822	0.773510	0.021356	0.010666	-0.633335
14088	-0.535216	0.481995	9.220024	0.191659	-0.047173	0.005555	0.244491	0.186954	-0.767198	0.773535	0.023671	0.007437	-0.633267
14089	-0.253525	0.690706	9.772656	0.302548	-0.115545	-0.015968	0.241077	0.178062	-0.772847	0.773147	0.026748	0.001789	-0.633660
14090	0.004686	0.330763	9.898451	0.268619	-0.164565	-0.051793	0.236885	0.169444	-0.777716	0.772391	0.028762	-0.004199	-0.634481
14091	-0.527916	0.132721	9.835891	0.221974	-0.179332	-0.029155	0.230144	0.155977	-0.783487	0.771823	0.029773	-0.009804	-0.635065
14092	-0.689109	0.543451	10.051053	0.089350	-0.190837	0.008736	0.224901	0.149524	-0.786151	0.771892	0.028677	-0.013957	-0.634953
14093	-0.685602	0.364874	9.856739	0.012244	-0.176917	0.052249	0.218067	0.150507	-0.788464	0.772449	0.026486	-0.016877	-0.634300
14094	0.083842	0.601344	9.720661	-0.016642	-0.145791	0.122465	0.214593	0.150122	-0.790458	0.774014	0.024289	-0.019050	-0.632416
14095	0.473937	0.462958	9.499446	-0.005982	-0.100437	0.157813	0.210734	0.148657	-0.790925	0.775925	0.022731	-0.020630	-0.630078
14096	-0.276642	0.135261	10.520977	-0.026053	-0.030613	0.233836	0.210230	0.147310	-0.792207	0.778894	0.021796	-0.020952	-0.626426
14097	-0.483916	1.525483	10.860732	0.058068	0.079557	0.261622	0.214365	0.145397	-0.791521	0.782124	0.023491	-0.020560	-0.622340
14098	-0.209212	1.149485	9.710267	0.028151	0.128875	0.194480	0.220190	0.141989	-0.791768	0.784638	0.025408	-0.019054	-0.619141
14099	-0.264299	0.193347	9.887177	-0.063163	0.153326	0.202532	0.227415	0.140329	-0.789595	0.787182	0.026160	-0.015966	-0.615959
14100	-0.708241	0.558992	10.366175	-0.047122	0.204059	0.220653	0.237472	0.139734	-0.787708	0.790041	0.027813	-0.012356	-0.612298
14101	-0.064965	1.409622	9.428473	-0.180974	0.233861	0.181016	0.248547	0.141024	-0.784671	0.792354	0.027730	-0.006542	-0.609395
14102	0.322130	0.859334	8.976678	-0.273921	0.176152	0.149951	0.257523	0.147186	-0.779258	0.794483	0.025466	-0.000560	-0.606751
14103	-0.088206	0.190162	9.294512	-0.229176	0.099317	0.112969	0.262508	0.153911	-0.776970	0.795919	0.022971	0.003716	-0.604956
14104	0.162320	0.111151	9.260205	-0.214902	0.054640	0.109296	0.266467	0.158344	-0.772393	0.797506	0.020167	0.007070	-0.602933
14105	0.588784	0.315509	9.544818	-0.207669	0.013412	0.073860	0.269650	0.164538	-0.770339	0.798431	0.016930	0.009691	-0.601771
14106	0.082095	-0.323912	9.909480	-0.270207	0.008311	0.038153	0.269340	0.171831	-0.767202	0.799052	0.012670	0.012991	-0.600987
14107	-0.476045	-0.049663	10.092858	-0.347095	0.020690	0.025520	0.271579	0.183972	-0.762908	0.799382	0.007262	0.017417	-0.600527
14108	-0.283869	0.513962	9.304728	-0.296684	0.010411	-0.019895	0.272942	0.191525	-0.758772	0.799257	0.002582	0.021076	-0.600614
14109	-0.368014	-0.434218	8.864437	-0.280441	-0.005133	-0.048189	0.273914	0.200837	-0.756528	0.798643	-0.002088	0.024289	-0.601312
14110	-0.539975	-0.199382	9.726450	-0.137343	-0.017450	-0.061209	0.273873	0.206103	-0.753031	0.798005	-0.004578	0.025583	-0.602090
14111	-0.848174	-0.107868	10.556753	0.088901	0.006994	-0.048805	0.271794	0.209356	-0.753990	0.797382	-0.003175	0.024557	-0.602967
14112	-1.132102	0.015773	10.945085	0.190035	0.054275	-0.051319	0.271440	0.204226	-0.755310	0.796895	0.000427	0.023053	-0.603678
14113	-0.767250	0.390588	10.979886	0.208259	0.082307	-0.114563	0.274832	0.197996	-0.756186	0.795425	0.004668	0.021806	-0.605641
14114	-0.589914	0.230429	10.173952	0.201547	0.128074	-0.177959	0.275391	0.191106	-0.757537	0.793315	0.009291	0.021347	-0.608367
14115	-1.111144	-0.394181	9.839670	0.237542	0.131909	-0.216417	0.277493	0.184072	-0.757126	0.790524	0.014576	0.020566	-0.611912
14116	-1.109062	-0.098823	9.703680	0.265380	0.130230	-0.233781	0.280877	0.179463	-0.758752	0.787643	0.020212	0.019377	-0.615496
14117	-0.431766	0.093912	9.185836	0.273616	0.107466	-0.265679	0.280534	0.171902	-0.759203	0.784156	0.025754	0.017802	-0.619774
14118	-0.248381	-0.256451	9.108140	0.357824	0.060294	-0.302370	0.279814	0.163804	-0.761567	0.780423	0.031946	0.014410	-0.624269
14119	-0.356236	-0.151631	9.295298	0.330922	0.011291	-0.307981	0.277281	0.156796	-0.763766	0.776289	0.037136	0.010638	-0.629192
14120	-0.635527	-0.050119	9.536759	0.326356	-0.025439	-0.304523	0.275280	0.147624	-0.767142	0.772606	0.041760	0.006322	-0.633480
14121	-0.847043	0.070550	9.924433	0.221433	-0.065811	-0.273632	0.270202	0.136310	-0.772662	0.768898	0.044269	0.002735	-0.637831
14122	-0.550842	0.310171	9.612257	-0.048803	-0.090428	-0.265150	0.265554	0.136604	-0.771698	0.765798	0.042296	0.002150	-0.641685
14123	-0.461533	-0.036287	9.785317	0.169349	-0.130716	-0.247946	0.259102	0.137179	-0.771724	0.762417	0.043132	-0.001802	-0.645645
14124	-0.878435	-0.274802	10.151410	0.181486	-0.137833	-0.175559	0.254492	0.132613	-0.774252	0.760065	0.044073	-0.006156	-0.648322
14125	-1.149584	0.314833	9.610267	0.102504	-0.146585	-0.105459	0.247804	0.130083	-0.775580	0.758535	0.043673	-0.009562	-0.650096
14126	-0.890621	0.069414	9.441815	0.166508	-0.178303	-0.019758	0.242174	0.124038	-0.779000	0.758118	0.043833	-0.014479	-0.650482
14127	-0.641987	0.038490	10.186612	0.264403	-0.166488	0.078710	0.236816	0.115289	-0.782067	0.758798	0.045573	-0.020415	-0.649409
14128	-0.883728	1.322070	10.953153	0.183711	-0.094979	0.122758	0.236609	0.108134	-0.785323	0.760183	0.047026	-0.024419	-0.647545
14129	-0.761985	2.504152	10.124681	0.030335	-0.019506	0.060455	0.235866	0.102736	-0.785364	0.760879	0.047194	-0.025071	-0.646690
14130	-0.692673	1.429942	8.967961	0.014620	-0.006884	0.003776	0.235098	0.101660	-0.785491	0.760931	0.047276	-0.025433	-0.646609
14131	-1.192730	1.364308	9.822142	-0.001431	0.030760	-0.020759	0.237410	0.102592	-0.784240	0.760629	0.047706	-0.024810	-0.646955
14132	-1.104748	1.853877	9.716477	0.031073	0.077237	-0.066099	0.238447	0.100560	-0.782362	0.759791	0.049161	-0.024039	-0.647860
14133	-0.973733	1.963876	9.060624	-0.107947	0.105523	-0.162178	0.239726	0.102714	-0.782743	0.757788	0.049084	-0.020751	-0.650321
14134	-0.389933	1.238575	8.499393	-0.327767	0.065324	-0.225919	0.240952	0.111754	-0.778718	0.755177	0.045007	-0.015341	-0.653794
14135	-0.162861	0.558311	9.174438	-0.172337	-0.022348	-0.218276	0.240878	0.122827	-0.775293	0.752411	0.042285	-0.013114	-0.657205
14136	-0.195380	0.397673	9.249763	-0.068692	-0.073105	-0.204512	0.237497	0.126490	-0.773166	0.749763	0.040291	-0.013203	-0.660347
14137	0.467367	0.902353	9.259459	-0.113511	-0.099602	-0.191813	0.232827	0.130836	-0.772289	0.747239	0.037390	-0.012961	-0.663376
14138	0.182029	0.474498	10.170099	0.070608	-0.110184	-0.179076	0.228438	0.132481	-0.774122	0.744801	0.036977	-0.015475	-0.666082
14139	-0.410004	1.067066	10.556868	0.119874	-0.075069	-0.187993	0.222528	0.128461	-0.774456	0.742129	0.037869	-0.017986	-0.668944
14140	-0.543300	1.359110	9.778034	0.147901	-0.097500	-0.235336	0.217000	0.126331	-0.776053	0.738851	0.038792	-0.021297	-0.672414
14141	-0.838285	0.607886	10.295772	0.148082	-0.114861	-0.298918	0.210582	0.122450	-0.778930	0.734601	0.039634	-0.024672	-0.676892
14142	-1.501551	1.006148	11.445039	0.121452	-0.053540	-0.356792	0.205063	0.119105	-0.781560	0.729624	0.040816	-0.026884	-0.682100
14143	-1.548092	1.293388	10.103127	0.066948	0.025842	-0.508360	0.200411	0.119939	-0.780462	0.722559	0.042558	-0.026854	-0.689476
14144	-1.249926	0.484366	8.959496	0.080116	0.026284	-0.623044	0.195371	0.121451	-0.780118	0.713829	0.044354	-0.027111	-0.698388
14145	-1.185180	0.082487	9.033613	-0.003536	-0.029483	-0.743798	0.188902	0.125403	-0.780621	0.703295	0.044447	-0.026596	-0.709009
14146	-1.624086	-0.539873	9.645384	-0.169627	-0.017059	-0.833089	0.179427	0.135041	-0.778984	0.691486	0.042199	-0.023750	-0.720765
14147	-1.792832	-0.506922	9.767363	-0.271381	0.007553	-0.883032	0.170831	0.148726	-0.777066	0.678818	0.039131	-0.018635	-0.733026
14148	-1.806900	0.250794	9.012076	-0.307639	-0.028868	-0.962558	0.158745	0.163105	-0.774195	0.664756	0.034822	-0.013823	-0.746120
14149	-1.171558	-0.042292	9.157012	-0.238733	-0.078007	-0.985398	0.146272	0.177891	-0.771954	0.650009	0.030929	-0.010181	-0.759228
14150	-0.686806	-0.809293	9.648620	-0.163624	-0.069458	-0.990420	0.129942	0.191078	-0.770691	0.634881	0.027880	-0.008046	-0.772065
14151	-1.212346	-0.362441	9.737584	-0.367601	-0.072873	-0.996077	0.114490	0.208446	-0.768890	0.619503	0.022389	-0.002248	-0.784672
14152	-0.807983	-0.206361	9.906495	-0.739759	-0.078341	-1.013002	0.098456	0.233512	-0.760372	0.603693	0.011970	0.008783	-0.797078
14153	-0.628068	-1.766400	11.371993	-0.670548	-0.070098	-0.932686	0.083334	0.257222	-0.752264	0.588797	0.002693	0.019387	-0.808044
14154	-0.617490	-0.232664	9.654650	-0.586594	-0.108423	-0.854322	0.064856	0.280545	-0.742834	0.574891	-0.006366	0.027572	-0.817741
14155	-0.358802	0.167929	9.198072	-0.606213	-0.201099	-0.881221	0.045874	0.301574	-0.733291	0.560345	-0.017017	0.035568	-0.827320
14156	-0.120307	-0.944891	10.002606	-0.538331	-0.203044	-0.884575	0.021960	0.328708	-0.724636	0.545500	-0.027106	0.041833	-0.836627
14157	-0.177757	-0.896729	10.664449	-0.239731	-0.122728	-0.825701	0.000981	0.340296	-0.719110	0.531549	-0.032398	0.044543	-0.845235
14158	-0.076663	-0.593033	10.361901	-0.155888	-0.105347	-0.752733	-0.016201	0.343357	-0.716146	0.518706	-0.036577	0.045511	-0.852957
14159	0.031744	-1.298775	10.266350	-0.143138	-0.058007	-0.789652	-0.032486	0.348710	-0.714960	0.505093	-0.039717	0.047230	-0.860856
14160	0.262970	-1.386249	10.561308	-0.244045	-0.080775	-0.848721	-0.049816	0.354337	-0.710694	0.490237	-0.044445	0.049881	-0.869025
14161	0.978861	-1.196412	9.980622	-0.414540	-0.128835	-0.934012	-0.070525	0.363087	-0.704051	0.473638	-0.051669	0.055403	-0.877455
14162	1.250831	-1.642140	9.612720	-0.399737	-0.164441	-1.044344	-0.093320	0.376170	-0.697846	0.454915	-0.059562	0.059714	-0.886532
14163	0.792856	-2.215258	9.763867	-0.505186	-0.164273	-1.080342	-0.119462	0.385487	-0.687545	0.435201	-0.068406	0.066268	-0.895282
14164	0.381168	-2.385468	9.674152	-0.582227	-0.164203	-1.057902	-0.145893	0.399667	-0.676044	0.415507	-0.077874	0.073746	-0.903245
14165	1.367647	-2.206422	10.186724	-0.825926	-0.220770	-1.015214	-0.172593	0.413576	-0.660715	0.396043	-0.090291	0.085611	-0.909763
14166	1.344454	-2.760593	10.565016	-1.205515	-0.245501	-0.987343	-0.203248	0.438036	-0.637698	0.376085	-0.106028	0.103720	-0.914637
14167	0.684848	-3.168624	10.712591	-1.340348	-0.172228	-0.834626	-0.228025	0.468674	-0.608457	0.358135	-0.121046	0.125494	-0.917245
14168	0.474161	-2.204115	9.449564	-1.115238	-0.040979	-0.675374	-0.247760	0.497394	-0.579437	0.342988	-0.131523	0.143929	-0.918882
14169	0.473158	-2.304137	8.194117	-0.506779	0.038088	-0.626587	-0.263631	0.510704	-0.561595	0.329984	-0.136167	0.152169	-0.921637
14170	0.493314	-3.526863	7.889139	0.092120	0.080001	-0.486620	-0.275375	0.509954	-0.558494	0.320966	-0.135649	0.149621	-0.925307
14171	0.599386	-2.900007	8.685979	0.315056	0.006060	-0.361821	-0.283424	0.499196	-0.563199	0.315100	-0.134639	0.143179	-0.928485
14172	0.338208	-2.652162	9.642623	0.472921	0.020634	-0.271511	-0.290151	0.485191	-0.572293	0.311212	-0.132135	0.133745	-0.931558
14173	0.477781	-1.029945	9.664871	0.577958	0.125677	-0.309729	-0.297511	0.471597	-0.585584	0.306615	-0.126995	0.123181	-0.935246
14174	-0.842754	-2.015793	9.482311	0.487579	0.200874	-0.482625	-0.302521	0.452453	-0.598070	0.298257	-0.121513	0.114014	-0.939829
14175	-0.954802	-2.136747	8.962865	0.491720	0.325440	-0.556142	-0.308042	0.433177	-0.611825	0.288249	-0.113579	0.105614	-0.944912
14176	0.086742	-1.673142	9.088964	0.837741	0.396359	-0.680473	-0.311817	0.404982	-0.631434	0.276335	-0.102758	0.090458	-0.951261
14177	1.634207	-1.719205	9.767118	1.076043	0.315586	-0.790545	-0.316396	0.362343	-0.656019	0.262851	-0.092047	0.070309	-0.957859
14178	2.197433	-1.633867	10.013140	0.451836	0.290020	-0.874649	-0.325317	0.329311	-0.671516	0.246411	-0.085414	0.061519	-0.963432
14179	2.080316	-1.819179	10.454151	-0.065328	0.244384	-0.899744	-0.335013	0.311942	-0.674475	0.228618	-0.082018	0.062635	-0.968031
14180	4.677966	-2.540668	10.769465	-0.253749	0.218795	-0.805216	-0.342448	0.303473	-0.673937	0.212248	-0.080026	0.067186	-0.971613
14181	2.530385	-3.327224	9.164210	-0.151391	0.179213	-0.657819	-0.348852	0.295539	-0.674046	0.198942	-0.078098	0.070061	-0.974379
14182	1.173441	-2.360559	10.402887	-0.118605	0.146015	-0.625400	-0.356050	0.291391	-0.674745	0.186294	-0.076683	0.071941	-0.976851
14183	1.016935	-1.247364	9.143504	-0.274074	0.188251	-0.619029	-0.360693	0.290334	-0.673028	0.173471	-0.074950	0.077274	-0.978938
14184	1.244742	-1.806726	9.250448	-0.308411	0.149530	-0.562329	-0.364314	0.290892	-0.671183	0.161702	-0.074045	0.082954	-0.980555
14185	0.608195	-1.686371	9.238099	-0.133948	0.103826	-0.375080	-0.368708	0.291725	-0.669962	0.153951	-0.073101	0.085586	-0.981647
14186	0.397113	-1.844465	9.689845	0.036892	0.085895	-0.184427	-0.369699	0.285384	-0.671667	0.150183	-0.071707	0.084830	-0.982399
14187	1.160223	-1.476140	9.403955	0.217713	0.087082	0.004436	-0.368639	0.282003	-0.674267	0.150413	-0.069358	0.081026	-0.982853
14188	1.809449	-1.166841	9.185652	0.386293	0.079694	0.125350	-0.367037	0.276056	-0.680472	0.153229	-0.066515	0.073819	-0.983182
14189	2.773708	-1.391818	9.636101	0.399193	0.023127	0.209486	-0.363093	0.266044	-0.686113	0.157800	-0.064611	0.066460	-0.983111
14190	4.028523	-1.488063	9.672229	0.156052	0.013604	0.351793	-0.358155	0.262915	-0.691702	0.164841	-0.063472	0.063863	-0.982202
14191	2.793172	-1.405513	10.712268	0.144683	-0.005757	0.457746	-0.351179	0.263285	-0.695629	0.173953	-0.062725	0.061668	-0.980818
14192	-11.605832	3.790088	9.009934	0.281056	-0.071179	0.439257	-0.343414	0.262167	-0.701369	0.182948	-0.062688	0.056429	-0.979498
14193	0.687312	-0.377488	8.087063	-0.027645	-0.040911	0.251070	-0.343698	0.266084	-0.700178	0.187852	-0.063161	0.057109	-0.978499
14194	0.939460	-1.271372	8.958875	0.180431	-0.097195	0.292639	-0.342170	0.269587	-0.700167	0.193865	-0.064138	0.053554	-0.977463
14195	1.360795	-1.827539	10.604435	0.284673	-0.087251	0.344266	-0.340848	0.264989	-0.702017	0.201019	-0.064238	0.048075	-0.976296
14196	2.011455	-0.297365	10.140639	0.032556	-0.019184	0.341921	-0.336715	0.264698	-0.703102	0.207696	-0.064240	0.047772	-0.974912
14197	-7.375276	1.426451	11.236220	-0.002824	-0.051429	0.225738	-0.334411	0.267927	-0.703360	0.212139	-0.064696	0.047824	-0.973922
14198	1.158404	-0.423529	10.747270	-0.007751	0.008514	0.145444	-0.330302	0.271011	-0.703008	0.214898	-0.064512	0.048170	-0.973312
14199	1.924151	0.037513	8.544921	0.307869	0.012531	0.061317	-0.327421	0.264920	-0.705789	0.216455	-0.062579	0.042144	-0.973373
14200	1.226233	-1.713359	9.852402	0.271949	-0.026828	0.032538	-0.327614	0.256956	-0.711604	0.217394	-0.061982	0.036744	-0.973421
14201	1.066119	-0.147546	10.325927	0.071414	0.032445	0.071302	-0.326550	0.252360	-0.713450	0.218823	-0.060698	0.035410	-0.973231
14202	0.872526	0.125948	10.405231	0.124365	0.064057	0.044598	-0.324210	0.249376	-0.714024	0.219739	-0.058962	0.033294	-0.973206
14203	1.340815	0.127898	9.877384	0.231073	0.092128	0.015389	-0.320432	0.245172	-0.718331	0.220214	-0.055861	0.028969	-0.973420
14204	1.132789	0.093932	9.249232	0.121918	0.062526	0.023367	-0.317034	0.239078	-0.721375	0.220712	-0.054179	0.026867	-0.973462
14205	2.393199	-0.911049	9.390204	0.021384	0.002515	0.066770	-0.315484	0.239070	-0.721781	0.221989	-0.053777	0.026251	-0.973211
14206	1.121380	-0.837889	9.625484	0.028153	0.009646	0.149186	-0.312377	0.237974	-0.723496	0.224861	-0.053472	0.025876	-0.972578
14207	2.273492	-2.795384	9.420037	-0.871840	0.023204	0.122548	-0.310689	0.254708	-0.716342	0.226224	-0.056713	0.042855	-0.971478
14208	1.678943	-1.198196	9.609324	-1.262801	-0.019218	0.303330	-0.304862	0.287622	-0.701310	0.230561	-0.062605	0.067595	-0.968686
14209	0.996224	-2.493979	10.359631	-0.856822	0.024620	0.338974	-0.300374	0.326482	-0.681354	0.235952	-0.065494	0.084542	-0.965862
14210	1.516435	-2.297541	9.079066	-0.384714	0.084076	0.461500	-0.289934	0.346546	-0.674170	0.244172	-0.064991	0.092935	-0.963078
14211	0.553648	-2.898033	9.215031	0.187532	0.115790	0.548779	-0.276777	0.366056	-0.668562	0.254726	-0.060736	0.090466	-0.960855
14212	0.566982	-2.720308	9.173706	0.432301	0.141009	0.644091	-0.262523	0.360584	-0.679032	0.267317	-0.054743	0.083614	-0.958412
14213	0.990593	-2.573954	9.356757	0.319258	0.078584	0.688760	-0.248114	0.349573	-0.687773	0.280675	-0.050311	0.078582	-0.955257
14214	1.108372	-2.321312	9.702257	0.252820	0.004907	0.709166	-0.234020	0.347070	-0.694129	0.294389	-0.047766	0.074449	-0.951583
14215	0.714898	-2.337351	10.532060	-0.103481	-0.019780	0.722438	-0.220253	0.353480	-0.694526	0.308002	-0.047644	0.076930	-0.947073
14216	0.606622	-1.933821	10.100307	0.004068	-0.016077	0.697806	-0.207423	0.364485	-0.692441	0.321185	-0.046934	0.077374	-0.942683
14217	0.586775	-2.006018	10.032368	0.075732	0.041713	0.697649	-0.192731	0.367919	-0.694794	0.334275	-0.044567	0.076809	-0.938283
14218	0.017075	-1.994141	10.104699	-0.124596	0.092576	0.690377	-0.180010	0.376495	-0.694517	0.346906	-0.042685	0.080334	-0.933478
14219	0.109671	-1.194628	9.920860	-0.169125	0.118878	0.662090	-0.164079	0.386268	-0.692234	0.358864	-0.040549	0.084810	-0.928644
14220	0.981722	-0.775218	9.317437	-0.156426	0.103053	0.638170	-0.146090	0.397245	-0.689970	0.370358	-0.038759	0.088923	-0.923810
14221	0.812669	-0.803087	9.996189	-0.031096	0.064599	0.593154	-0.132448	0.403386	-0.691133	0.381110	-0.036751	0.090262	-0.919379
14222	1.213720	-0.774256	10.223738	-0.195531	0.078494	0.547828	-0.118567	0.410333	-0.688210	0.390854	-0.035895	0.094809	-0.914853
14223	1.790584	-1.123901	9.811058	-0.292038	0.071440	0.527477	-0.105338	0.417959	-0.684122	0.400075	-0.035962	0.100793	-0.910213
14224	0.262437	-2.096952	9.351701	-0.077334	0.033554	0.530938	-0.094058	0.427620	-0.679093	0.409601	-0.034988	0.102799	-0.905779
14225	-0.376445	-2.272840	8.398842	0.062103	-0.006371	0.576045	-0.081694	0.430795	-0.678990	0.420009	-0.033517	0.101754	-0.901174
14226	0.418246	-2.578058	8.914710	0.213562	-0.048932	0.689471	-0.067507	0.432342	-0.681226	0.432725	-0.031297	0.097895	-0.895648
14227	-0.614257	-2.487725	9.871391	0.277467	-0.022792	0.785506	-0.051061	0.424695	-0.687923	0.446894	-0.027894	0.092983	-0.889304
14228	-0.800095	-2.133415	9.660808	0.085772	0.013840	0.853106	-0.035040	0.421369	-0.690361	0.462093	-0.025385	0.091993	-0.881682
14229	-0.701778	-1.899978	9.967810	0.357575	0.011982	0.888575	-0.016814	0.417224	-0.695264	0.477781	-0.020343	0.086042	-0.874019
14230	0.147090	-1.380885	10.447031	0.312878	0.045756	0.879401	0.003009	0.405777	-0.702303	0.493187	-0.015128	0.081303	-0.865984
14231	-0.201736	-1.517541	9.693963	0.180845	0.031274	0.809748	0.022670	0.398923	-0.707509	0.507090	-0.011622	0.078495	-0.858232
14232	0.230033	-1.230582	9.479680	0.010272	-0.003685	0.736056	0.038172	0.396411	-0.710314	0.519764	-0.010514	0.078391	-0.850641
14233	0.263186	-1.317748	9.370263	0.027543	-0.024516	0.672637	0.051728	0.394313	-0.710663	0.531143	-0.009775	0.077550	-0.843669
14234	-0.578687	-1.549274	9.365252	0.074068	-0.087206	0.653570	0.062840	0.391824	-0.712383	0.542424	-0.009539	0.075440	-0.836657
14235	-0.513322	-0.539562	10.219707	-0.249843	-0.076986	0.642602	0.074286	0.395813	-0.708941	0.553133	-0.012746	0.078636	-0.829275
14236	-0.391738	-0.057057	9.462490	0.008129	-0.053972	0.609397	0.085227	0.397914	-0.705766	0.563345	-0.012676	0.077997	-0.822434
14237	-0.192592	-0.222984	9.184937	-0.126069	-0.059261	0.611837	0.097987	0.398655	-0.704162	0.573374	-0.014274	0.079214	-0.815331
14238	0.048326	-0.296934	9.208440	-0.013472	-0.097846	0.630054	0.107931	0.397117	-0.705473	0.583759	-0.015104	0.078427	-0.807989
14239	-0.272411	-0.910816	8.961458	-0.033320	-0.122270	0.662400	0.116975	0.394503	-0.705632	0.594542	-0.016594	0.077343	-0.800164
14240	-0.380161	-0.806904	9.638793	0.061124	-0.126019	0.730964	0.127847	0.388503	-0.706617	0.606379	-0.016826	0.075041	-0.791448
14241	-0.541451	-0.414928	10.012331	0.216633	-0.063132	0.780028	0.138872	0.380344	-0.711197	0.618769	-0.014176	0.070677	-0.782259
14242	-0.677656	-0.566614	10.391418	0.443744	-0.000205	0.820684	0.155121	0.361353	-0.717235	0.631607	-0.007598	0.063892	-0.772614
14243	-1.358178	0.115896	11.654634	0.490209	0.097698	0.832267	0.172037	0.340470	-0.726491	0.644266	0.001071	0.057221	-0.762657
14244	-0.000749	1.635277	8.676007	0.734397	0.056213	0.729887	0.186930	0.312034	-0.735279	0.655150	0.012156	0.046656	-0.753959
14245	-0.423876	-1.500762	9.109768	0.541274	-0.080013	0.628772	0.196917	0.285246	-0.745510	0.664454	0.018523	0.036799	-0.746192
14246	-1.645137	-1.163239	10.993627	0.274506	-0.034620	0.622981	0.204301	0.260630	-0.752365	0.673585	0.022046	0.031947	-0.738090
14247	-1.046938	1.816680	10.282632	0.236071	0.023399	0.470914	0.211615	0.246818	-0.756307	0.680356	0.025822	0.028102	-0.731888
14248	-0.130246	0.396547	9.047347	0.088500	-0.019035	0.273526	0.215779	0.241394	-0.757952	0.684282	0.026838	0.026343	-0.728247
14249	-0.609237	-0.407878	8.998980	0.104643	-0.075674	0.245222	0.217622	0.234632	-0.758045	0.687800	0.027229	0.023188	-0.725019
14250	-0.817979	0.460125	9.169415	0.070695	-0.114033	0.218682	0.214869	0.227530	-0.761906	0.690944	0.026587	0.020411	-0.722131
14251	-1.073906	0.803091	9.002557	-0.027389	-0.126038	0.147581	0.213844	0.225508	-0.760634	0.693110	0.024424	0.018534	-0.720179
14252	-0.653825	0.108712	9.485946	-0.016607	-0.159410	0.110251	0.209072	0.224587	-0.759552	0.694726	0.021877	0.016445	-0.718753
14253	-1.008646	0.116826	9.662108	-0.150688	-0.145313	0.081232	0.205074	0.225015	-0.760637	0.695973	0.017713	0.016137	-0.717668
14254	-0.825646	-0.279939	9.350801	-0.211489	-0.140931	0.079794	0.202209	0.228811	-0.759026	0.697196	0.012711	0.017117	-0.716564
14255	-0.574182	-0.211428	8.803965	-0.107759	-0.203010	0.089969	0.195605	0.232358	-0.757873	0.698542	0.008325	0.015433	-0.715354
14256	-0.825170	0.093326	10.309035	-0.150819	-0.243459	0.063178	0.185656	0.234842	-0.757447	0.699500	0.002694	0.014113	-0.714488
14257	-0.972497	-0.270721	10.459838	-0.173949	-0.215471	0.040122	0.179408	0.240507	-0.757422	0.700101	-0.002779	0.013254	-0.713915
14258	-1.182572	-0.969312	11.104801	0.049416	-0.155255	0.106199	0.175539	0.239717	-0.756096	0.701626	-0.004336	0.010313	-0.712458
14259	-0.774931	0.339220	10.676599	0.430509	-0.075714	0.163170	0.172644	0.230281	-0.761631	0.703942	0.000728	0.002867	-0.710251
14260	0.087041	0.364132	10.011059	0.682853	-0.110760	0.164643	0.170352	0.206393	-0.769228	0.706173	0.008719	-0.008460	-0.707935
14261	0.067999	-0.305897	11.046373	0.578937	-0.091743	0.165563	0.167669	0.183182	-0.776557	0.708310	0.015619	-0.018235	-0.705493
14262	0.112534	0.518687	11.074691	0.171069	-0.046361	0.154098	0.166742	0.167929	-0.782304	0.710374	0.017275	-0.021420	-0.703287
14263	0.463681	0.378911	9.512986	-0.100698	-0.119631	0.123555	0.165464	0.166721	-0.783701	0.712048	0.014138	-0.022000	-0.701643
14264	0.618099	-0.301333	9.222697	0.040665	-0.194773	0.106510	0.160437	0.165937	-0.783506	0.713409	0.011881	-0.025441	-0.700185
14265	1.147629	-0.553401	9.928888	0.099525	-0.200354	0.126079	0.155560	0.162723	-0.785251	0.714992	0.010372	-0.029968	-0.698413
14266	1.011463	-0.013554	9.965103	0.083344	-0.174148	0.152641	0.150412	0.160860	-0.785448	0.716967	0.008986	-0.033721	-0.696233
14267	0.995728	0.845474	9.307112	-0.100655	-0.142482	0.115482	0.147837	0.160063	-0.785673	0.718439	0.005376	-0.034652	-0.694706
14268	1.335149	0.021143	9.554219	-0.229375	-0.132071	0.079940	0.143826	0.162786	-0.786480	0.719446	0.000136	-0.033438	-0.693743
14269	1.179655	-0.124287	10.315672	-0.098865	-0.058626	0.102350	0.141873	0.167955	-0.785008	0.720766	-0.002342	-0.033190	-0.692379
14270	1.431208	0.631962	9.757516	-0.137701	0.009825	0.024863	0.141464	0.170387	-0.782554	0.721078	-0.004261	-0.031209	-0.692137
14271	1.473248	-0.925792	10.046817	-0.278928	0.092045	0.000884	0.144211	0.184419	-0.778758	0.721049	-0.007254	-0.026319	-0.692346
14272	1.564373	-0.335168	9.966316	-0.322770	0.168945	0.029135	0.149046	0.193576	-0.773892	0.721445	-0.009639	-0.019478	-0.692130
14273	1.229795	-0.525323	9.842066	-0.348591	0.219840	0.018622	0.155198	0.198134	-0.769601	0.721629	-0.011948	-0.011791	-0.692077
14274	0.377283	-1.930419	10.587775	-0.143492	0.259943	0.154152	0.165327	0.206722	-0.765074	0.723745	-0.010513	-0.006086	-0.689961
14275	0.473221	0.356870	10.151885	-0.047161	0.270272	0.248744	0.175894	0.206935	-0.761911	0.727113	-0.007840	-0.001745	-0.686471
14276	0.687117	-0.098795	9.532065	-0.342452	0.233496	0.258651	0.187686	0.216323	-0.754849	0.730556	-0.009680	0.006322	-0.682755
14277	-0.119579	-1.504918	10.058705	-0.506805	0.196611	0.361241	0.199713	0.230034	-0.748004	0.735232	-0.014723	0.015939	-0.677468
14278	-0.527000	-0.400867	9.887486	-0.377436	0.168586	0.445264	0.208817	0.235925	-0.741063	0.741022	-0.017903	0.023590	-0.670827
14279	-0.198930	0.244798	9.536449	-0.296646	0.145946	0.393823	0.220106	0.242885	-0.733762	0.746025	-0.020474	0.029641	-0.664943
14280	-0.162915	-0.110023	9.198059	-0.239150	0.119901	0.342083	0.229468	0.250262	-0.729491	0.750359	-0.022301	0.034677	-0.659744
14281	-0.350333	-0.667962	9.498429	-0.072781	0.093716	0.334325	0.238333	0.254400	-0.725372	0.754592	-0.022212	0.036963	-0.654775
14282	-0.166937	-0.005773	9.463610	0.011402	0.072725	0.315557	0.245055	0.250581	-0.723084	0.758644	-0.020911	0.037978	-0.650061
14283	-0.284166	-0.183677	9.181438	-0.004387	0.039739	0.243072	0.250497	0.245959	-0.722444	0.761708	-0.020523	0.038494	-0.646450
14284	-0.358687	-0.482985	9.414124	-0.012175	0.025880	0.172428	0.253595	0.245672	-0.722492	0.763892	-0.020298	0.039042	-0.643842
14285	-0.348200	-0.361005	9.223204	0.035527	-0.022906	0.102131	0.254636	0.243775	-0.722016	0.765186	-0.020188	0.038032	-0.642367
14286	-0.270231	-0.262934	9.250091	0.170803	-0.052539	0.055423	0.254400	0.240806	-0.723572	0.765985	-0.018263	0.034981	-0.641646
14287	-0.164078	-0.273465	9.222622	0.288213	-0.048934	0.013081	0.252911	0.231900	-0.726316	0.766232	-0.014658	0.030283	-0.641683
14288	-0.055287	-0.615834	9.996284	0.390165	-0.029830	0.005843	0.251447	0.220293	-0.732022	0.766396	-0.009112	0.024746	-0.641827
14289	-0.095403	-0.848775	10.786906	0.470730	0.050557	-0.002144	0.250770	0.205711	-0.736491	0.766348	-0.001452	0.019227	-0.642136
14290	-0.601566	-0.742444	11.239431	0.486881	0.120614	-0.003371	0.251769	0.191389	-0.741366	0.766211	0.007504	0.014750	-0.642376
14291	-0.590054	0.208199	10.726430	0.335169	0.147049	-0.062336	0.255473	0.177053	-0.744750	0.765251	0.014327	0.012485	-0.643451
14292	-0.299722	0.332015	9.490264	0.110144	0.094851	-0.141742	0.257178	0.172181	-0.744823	0.763346	0.017144	0.012489	-0.645641
14293	-0.435289	-0.393192	9.485500	0.063505	-0.008334	-0.151375	0.256802	0.170021	-0.744455	0.761323	0.017787	0.011384	-0.648029
14294	-0.633165	-1.072757	10.092133	0.189240	-0.048750	-0.090778	0.253723	0.167472	-0.745328	0.760066	0.019962	0.008151	-0.649488
14295	-0.614396	0.210364	9.799150	0.245475	-0.064544	-0.050510	0.250165	0.160063	-0.749175	0.759266	0.022659	0.003833	-0.650375
14296	-0.630573	0.674577	8.999658	0.165093	-0.094113	-0.066065	0.244932	0.152799	-0.753761	0.758317	0.023883	0.000217	-0.651448
14297	-0.252602	0.168174	9.507197	0.191833	-0.136298	-0.073301	0.240191	0.147827	-0.755143	0.757216	0.024848	-0.004473	-0.652677
14298	-0.175290	0.161647	9.929364	0.256083	-0.169680	-0.057126	0.235599	0.140965	-0.759352	0.756301	0.026464	-0.010426	-0.653605
14299	-0.341762	0.525220	9.651438	0.177407	-0.183581	-0.064669	0.229463	0.133706	-0.763925	0.755267	0.026596	-0.015635	-0.654691
14300	-0.322054	0.586946	9.440523	-0.016094	-0.183733	-0.006149	0.223407	0.133063	-0.765246	0.755123	0.023897	-0.018264	-0.654893
14301	-0.365778	0.553297	9.334786	0.035694	-0.157513	0.027817	0.215296	0.130270	-0.765408	0.755361	0.022220	-0.021251	-0.654587
14302	-0.369782	0.668748	9.331343	0.206359	-0.141849	0.083774	0.210833	0.123407	-0.769491	0.756289	0.023394	-0.026201	-0.653294
14303	0.000173	1.084186	9.294480	0.317060	-0.143810	0.140943	0.208944	0.116529	-0.771955	0.757839	0.026123	-0.032703	-0.651098
14304	0.136188	1.198424	9.251369	0.217770	-0.138614	0.138460	0.204120	0.104669	-0.775316	0.759423	0.027480	-0.037779	-0.648917
14305	-0.327406	0.829548	10.120973	0.067324	-0.103729	0.151633	0.200813	0.097799	-0.777885	0.761224	0.026956	-0.040417	-0.646667
14306	-0.344030	0.854991	10.534706	-0.029291	-0.030355	0.158245	0.197731	0.095249	-0.777992	0.763265	0.025942	-0.040654	-0.644283
14307	-0.174184	0.636987	10.453842	-0.140179	0.008087	0.157482	0.198503	0.096597	-0.779522	0.765321	0.023715	-0.038870	-0.642036
14308	0.047890	0.634773	10.295713	-0.320838	0.029021	0.150891	0.200123	0.104961	-0.776530	0.767455	0.019014	-0.034445	-0.639895
14309	0.181086	0.695809	10.148690	-0.422732	0.043019	0.136076	0.203899	0.118176	-0.770460	0.769312	0.012922	-0.028475	-0.638108
14310	0.264530	0.200661	10.440237	-0.311804	0.068344	0.136843	0.205891	0.128835	-0.766813	0.771206	0.008872	-0.023550	-0.636089
14311	0.244519	0.786794	10.180426	-0.166761	0.120922	0.141747	0.209181	0.138406	-0.763579	0.773043	0.007712	-0.019639	-0.634003
14312	0.176701	0.793448	9.037313	-0.209354	0.092427	0.086748	0.215083	0.142426	-0.760693	0.774243	0.005565	-0.015640	-0.632671
14313	0.034780	-0.130292	8.578578	-0.265663	0.031374	0.063070	0.215685	0.148094	-0.757329	0.775027	0.001774	-0.011849	-0.631815
14314	-0.283696	-0.120875	9.273466	-0.179087	-0.001949	0.081286	0.217186	0.155379	-0.755494	0.776145	-0.001094	-0.009692	-0.630479
14315	-0.255641	-0.255187	9.461508	-0.080882	-0.045785	0.110000	0.216124	0.159977	-0.754158	0.777477	-0.002993	-0.009398	-0.628834
14316	-0.048014	-0.259018	9.524551	-0.041757	-0.095809	0.147049	0.214966	0.159984	-0.755162	0.779492	-0.004922	-0.010429	-0.626306
14317	-0.141827	-0.575474	10.391568	-0.129617	-0.103884	0.157779	0.213021	0.161886	-0.755370	0.781385	-0.008327	-0.010399	-0.623907
14318	-0.160116	-0.448690	10.912208	-0.127896	-0.027049	0.181881	0.213647	0.163907	-0.753190	0.784047	-0.010744	-0.009278	-0.620539
14319	0.088646	0.609002	9.836114	0.024567	-0.007533	0.144457	0.212752	0.163643	-0.755221	0.785802	-0.010506	-0.009649	-0.618313
14320	0.105690	0.322176	8.878723	0.160026	-0.063129	0.074706	0.211869	0.159730	-0.754608	0.787389	-0.008821	-0.012688	-0.616263
14321	-0.164812	-0.396544	9.865188	0.107102	-0.101730	0.061757	0.210096	0.155689	-0.757811	0.788101	-0.008417	-0.015566	-0.615291
14322	-0.403367	-0.030405	11.029647	0.085434	-0.061728	0.086538	0.207281	0.152057	-0.758442	0.790552	-0.007862	-0.017668	-0.612089
14323	-0.163113	0.493004	10.581848	0.114270	0.005693	0.076463	0.208088	0.147055	-0.759906	0.791470	-0.005984	-0.018903	-0.610886
14324	0.106386	0.405295	9.324206	0.182583	0.008605	0.042534	0.208128	0.140842	-0.761498	0.792390	-0.003037	-0.021069	-0.609643
14325	0.300898	-0.064243	8.836554	0.216531	-0.039474	0.050394	0.206370	0.134099	-0.764600	0.792957	-0.000075	-0.024270	-0.608793
14326	0.160418	-0.143287	9.367895	0.183997	-0.100016	0.088724	0.205517	0.126811	-0.767466	0.795371	0.001603	-0.028166	-0.605465
14327	0.146558	0.590617	10.263117	0.140898	-0.121242	0.095517	0.201815	0.121158	-0.769762	0.796413	0.002361	-0.031732	-0.603916
14328	0.286652	1.281379	10.024755	0.116109	-0.103652	0.053208	0.199541	0.114418	-0.772856	0.797466	0.002909	-0.034860	-0.602349
14329	0.337791	1.019826	9.555146	0.107493	-0.110416	-0.010382	0.195448	0.109443	-0.775013	0.797219	0.003379	-0.037861	-0.602492
14330	0.275387	0.377642	10.149025	0.100369	-0.073726	-0.027169	0.191084	0.106631	-0.777017	0.797019	0.004081	-0.040317	-0.602593
14331	0.436246	1.254945	10.412428	0.123694	-0.015218	-0.025781	0.189824	0.101775	-0.777811	0.796648	0.005987	-0.041993	-0.602953
14332	0.303159	0.898006	9.736664	0.168652	-0.018439	-0.058967	0.189602	0.095833	-0.778631	0.795981	0.008465	-0.044386	-0.603632
14333	0.126812	0.563564	9.229734	0.175795	-0.047163	-0.051974	0.187325	0.089363	-0.781340	0.795241	0.010853	-0.047185	-0.604358
14334	0.328522	0.744963	9.297360	0.071953	-0.068278	-0.047545	0.184516	0.085056	-0.782616	0.794651	0.011181	-0.049202	-0.604966
14335	0.353662	0.529928	9.818501	0.018179	-0.054426	-0.039138	0.182716	0.084255	-0.783363	0.794083	0.010964	-0.050203	-0.605634
14336	0.634585	0.637082	10.187355	0.028886	-0.019604	-0.031956	0.179882	0.084000	-0.783961	0.793723	0.011180	-0.050929	-0.606040
14337	0.842370	0.663712	9.988832	0.036044	0.022337	-0.014181	0.179635	0.082381	-0.784611	0.793529	0.012133	-0.050940	-0.606275
14338	0.774262	0.594386	9.950176	0.025344	0.029375	-0.019513	0.181306	0.083047	-0.783992	0.793391	0.012875	-0.050847	-0.606448
14339	0.589004	0.693657	9.698209	-0.049753	0.020731	-0.027941	0.181181	0.083319	-0.785518	0.793048	0.012444	-0.049845	-0.606989
14340	0.442136	0.750206	9.728961	-0.067638	0.001531	-0.036016	0.181414	0.086829	-0.783957	0.792709	0.011390	-0.049062	-0.607515
14341	0.314660	0.473001	9.976774	-0.039083	-0.014230	-0.032364	0.180759	0.088183	-0.783296	0.792274	0.010705	-0.048731	-0.608123
14342	0.644247	0.654629	9.658837	-0.099908	-0.012544	-0.025807	0.180749	0.090345	-0.783913	0.792041	0.008958	-0.047780	-0.608530
14343	0.724408	0.723626	9.620493	-0.144662	0.004903	-0.015505	0.177751	0.094818	-0.782294	0.791842	0.006805	-0.045876	-0.608962
14344	0.750676	0.680382	9.701468	-0.128511	0.011907	-0.025955	0.177843	0.100760	-0.781217	0.791625	0.004901	-0.044191	-0.609388
14345	0.956339	0.732540	9.981431	-0.092759	0.024910	-0.021298	0.178464	0.105079	-0.781184	0.791357	0.003804	-0.042622	-0.609854
14346	0.934987	0.785593	9.975017	-0.053372	0.029308	-0.023622	0.179221	0.107506	-0.780023	0.791210	0.003301	-0.041578	-0.610121
14347	0.837188	0.617737	9.882621	-0.083625	0.029434	-0.059091	0.180616	0.111145	-0.779115	0.790479	0.002421	-0.040071	-0.611172
14348	0.789383	0.348690	9.855911	-0.087242	0.036435	-0.049439	0.180475	0.112767	-0.778204	0.790051	0.001492	-0.038500	-0.611830
14349	0.714413	0.334546	9.757877	-0.058724	0.036421	-0.021894	0.181226	0.116274	-0.777161	0.789773	0.001040	-0.037198	-0.612269
14350	0.565401	0.431731	9.702610	-0.046189	0.029482	-0.023524	0.182497	0.119239	-0.776385	0.789700	0.000656	-0.036240	-0.612422
14351	0.539019	0.456016	9.712729	-0.008682	0.018968	-0.010939	0.182226	0.121537	-0.776359	0.789541	0.000769	-0.035831	-0.612651
14352	0.455128	0.538725	9.808116	0.017288	-0.003739	-0.024891	0.182229	0.121267	-0.776872	0.789427	0.000981	-0.036174	-0.612778
14353	0.597205	0.489258	9.722220	-0.017609	-0.008149	-0.023450	0.181846	0.120729	-0.776999	0.789095	0.000631	-0.036089	-0.613210
14354	0.648044	0.508122	9.729207	-0.037271	-0.021275	-0.032464	0.180031	0.121548	-0.775943	0.788891	-0.000227	-0.036041	-0.613475
14355	0.734226	0.404126	9.756104	-0.056973	-0.012572	-0.027337	0.180277	0.124114	-0.776560	0.788507	-0.001260	-0.035554	-0.613996
14356	0.820704	0.343268	9.735435	-0.031935	0.012764	-0.016527	0.178719	0.125878	-0.776392	0.788595	-0.001623	-0.035036	-0.613912
14357	0.866011	0.261398	9.815801	-0.001462	0.022395	-0.027757	0.178200	0.125340	-0.774859	0.788229	-0.001374	-0.034696	-0.614401
14358	0.930685	0.188804	9.833632	-0.024693	0.022386	-0.035891	0.179483	0.127225	-0.775880	0.788323	-0.001478	-0.034116	-0.614314
14359	0.817081	0.170512	9.853624	-0.035489	0.015388	-0.025392	0.179346	0.128035	-0.774849	0.787979	-0.001882	-0.033484	-0.614789
14360	0.593350	0.282946	9.876070	-0.064218	-0.010843	-0.011507	0.178819	0.129929	-0.774568	0.788549	-0.003025	-0.032943	-0.614081
14361	0.535911	0.355388	9.826938	-0.083017	-0.024821	-0.011662	0.177908	0.131014	-0.774034	0.788342	-0.004685	-0.032362	-0.614367
14362	0.567737	0.417585	9.800946	-0.057126	-0.033594	-0.000927	0.177773	0.131284	-0.772753	0.789022	-0.006005	-0.032271	-0.613487
14363	0.569265	0.297005	9.693820	-0.048202	-0.023092	0.009727	0.175046	0.134000	-0.771921	0.789080	-0.007106	-0.032093	-0.613411
14364	0.712078	0.344309	9.798859	0.035919	-0.005632	0.008605	0.175808	0.136022	-0.771657	0.789880	-0.006622	-0.032703	-0.612353
14365	0.405926	0.407208	9.927173	0.117375	-0.014267	-0.004829	0.174548	0.131707	-0.773467	0.789784	-0.004984	-0.034419	-0.612398
14366	0.400110	0.274485	9.762301	0.055689	-0.033464	-0.017706	0.173271	0.130364	-0.775247	0.790117	-0.004513	-0.035710	-0.611898
14367	0.689244	0.192730	9.715615	0.007252	-0.044107	0.006473	0.172508	0.128207	-0.775002	0.790124	-0.004991	-0.036542	-0.611836
14368	0.573748	0.244474	9.827739	0.035816	-0.036249	0.020851	0.171862	0.129021	-0.775877	0.791119	-0.004880	-0.037632	-0.610485
14369	0.547442	0.278466	9.866803	0.055453	-0.026650	0.033379	0.170968	0.127270	-0.775626	0.791470	-0.004401	-0.038769	-0.609961
14370	0.709433	0.315177	9.702431	0.078772	-0.005653	0.031825	0.169700	0.123900	-0.776661	0.792547	-0.003246	-0.039894	-0.608496
14371	0.917871	0.424406	9.778781	0.128855	0.008263	0.039248	0.169719	0.121199	-0.777963	0.792996	-0.001193	-0.041380	-0.607819
14372	0.691239	0.465069	9.915766	0.227276	0.004837	0.034739	0.170918	0.115790	-0.780075	0.794191	0.002456	-0.044135	-0.606059
14373	0.665697	0.268215	9.961781	0.114565	0.029309	0.033973	0.171601	0.110250	-0.782053	0.794579	0.004536	-0.045109	-0.605466
14374	0.619346	0.546795	9.720288	-0.010676	0.020583	0.034867	0.172905	0.108622	-0.783492	0.795646	0.004588	-0.044724	-0.604091
14375	0.642795	0.450357	9.699754	0.041112	0.001305	0.052772	0.172903	0.108352	-0.782601	0.796239	0.005143	-0.045251	-0.603265
14376	0.635074	0.378727	9.847977	0.125123	-0.021472	0.062097	0.171629	0.105657	-0.782863	0.797518	0.006823	-0.047176	-0.601409
14377	0.667565	0.532437	9.866283	0.100013	-0.012782	0.077828	0.172954	0.100518	-0.784719	0.798385	0.008116	-0.048636	-0.600125
14378	0.649134	0.661879	9.682908	0.064280	0.003005	0.075899	0.172845	0.097412	-0.785513	0.799817	0.009107	-0.049437	-0.598135
14379	0.789920	0.766607	9.687703	0.064407	0.031006	0.056594	0.174917	0.095780	-0.785050	0.800471	0.010377	-0.049770	-0.597211
14380	0.737522	0.863550	9.799802	0.232552	0.001285	0.059507	0.177014	0.090636	-0.786279	0.801779	0.014074	-0.052596	-0.595135
14381	0.472839	0.986188	9.909222	0.254131	-0.019583	0.027969	0.176062	0.078215	-0.789448	0.801969	0.017822	-0.055990	-0.594469
14382	0.627683	1.032913	9.855560	0.046678	-0.026608	-0.000039	0.176092	0.074029	-0.791275	0.802476	0.018268	-0.057026	-0.593672
14383	0.697563	1.017562	9.732233	-0.024887	-0.038863	-0.003270	0.173769	0.074311	-0.791621	0.802360	0.017352	-0.057403	-0.593820
14384	0.863790	0.972379	9.535646	0.028864	-0.025717	-0.009053	0.173514	0.073772	-0.791622	0.802792	0.017538	-0.058210	-0.593152
14385	0.857681	0.789994	9.644135	0.082510	-0.009117	0.000171	0.172751	0.071885	-0.791629	0.802712	0.018686	-0.059394	-0.593108
14386	0.890359	0.967934	9.722791	0.071696	-0.021428	0.012409	0.171218	0.069733	-0.792648	0.803531	0.019603	-0.060641	-0.591841
14387	0.935142	0.813826	9.771094	0.050082	-0.023270	0.040396	0.171102	0.067843	-0.793303	0.803919	0.020001	-0.061691	-0.591192
14388	0.975032	0.986937	9.861647	-0.035829	-0.002347	0.048679	0.170480	0.064605	-0.794856	0.805063	0.019357	-0.061379	-0.589688
14389	1.029402	1.164260	9.793532	-0.068063	0.008113	0.059959	0.172774	0.067292	-0.790781	0.805763	0.018191	-0.060551	-0.588854
14390	1.102104	1.202148	9.786132	0.007196	0.022155	0.042040	0.172522	0.067700	-0.793325	0.806628	0.018514	-0.060356	-0.587678
14391	0.957266	1.203516	9.864289	0.043046	0.039714	0.031832	0.172534	0.066485	-0.794869	0.806992	0.019543	-0.060335	-0.587148
14392	0.599080	1.085919	9.815567	0.070038	0.036416	-0.001383	0.175243	0.065524	-0.793132	0.807236	0.021089	-0.060633	-0.586728
14393	0.357437	1.061040	9.714041	0.005840	0.048842	-0.044032	0.177187	0.063758	-0.792922	0.806733	0.021734	-0.059982	-0.587462
14394	0.510164	0.811966	9.652191	-0.050550	0.024305	-0.046389	0.177444	0.063891	-0.792925	0.806623	0.021260	-0.059034	-0.587726
14395	0.790828	0.885233	9.948570	-0.003293	-0.005624	-0.026843	0.177042	0.066595	-0.792893	0.806261	0.021092	-0.059154	-0.588217
14396	0.907325	0.968595	9.982164	0.017183	-0.032819	-0.012713	0.176388	0.068490	-0.793375	0.806313	0.020984	-0.059944	-0.588069
14397	1.042014	0.899867	9.869679	-0.005232	-0.047734	-0.004170	0.174589	0.067554	-0.793868	0.806167	0.020247	-0.060742	-0.588213
14398	1.104234	1.161351	9.819285	-0.032158	-0.037311	0.020380	0.174593	0.066609	-0.793622	0.806535	0.019242	-0.061041	-0.587711
14399	0.822043	1.208678	9.634838	0.025220	-0.009148	0.008662	0.173936	0.068233	-0.792831	0.806574	0.019433	-0.061595	-0.587594
14400	0.618610	1.125717	9.510689	0.093288	0.006725	0.001332	0.173183	0.065265	-0.794124	0.806707	0.020992	-0.062651	-0.587247
14401	0.659990	1.171203	9.549301	0.084347	0.034687	0.007532	0.173840	0.063641	-0.794915	0.806760	0.022667	-0.063188	-0.587054
14402	0.613726	1.109714	9.770060	0.096983	0.043473	-0.020545	0.174889	0.061070	-0.795466	0.806744	0.024754	-0.063678	-0.586938
14403	0.637928	1.116827	9.798767	0.070266	0.031278	-0.052512	0.176200	0.057686	-0.796284	0.806089	0.026246	-0.064067	-0.587730
14404	0.542030	0.879039	9.647882	0.054156	0.008595	-0.055372	0.176215	0.054443	-0.795295	0.805700	0.027284	-0.064595	-0.588158
14405	0.567860	0.777773	9.627272	-0.013895	-0.022929	-0.053366	0.175698	0.054581	-0.795286	0.805009	0.026778	-0.064849	-0.589100
14406	0.611538	0.806473	9.687297	-0.051618	-0.049267	-0.030835	0.172851	0.056082	-0.794974	0.804937	0.025404	-0.065075	-0.589234
14407	0.775070	1.050735	9.767989	-0.069584	-0.045879	-0.015093	0.171553	0.057170	-0.794689	0.804693	0.023674	-0.065056	-0.589641
14408	0.884753	1.198656	9.663016	-0.028377	-0.026627	-0.016486	0.171153	0.059333	-0.794407	0.804791	0.022922	-0.065202	-0.589521
14409	0.788010	1.175364	9.663584	0.025352	0.003169	-0.017725	0.169993	0.058798	-0.793885	0.804533	0.023303	-0.065518	-0.589823
14410	0.716015	1.233894	9.746575	0.057586	0.022433	-0.019151	0.170786	0.056634	-0.795704	0.804642	0.024518	-0.065885	-0.589584
14411	0.608956	1.119239	9.726957	0.068352	0.032981	-0.022549	0.170678	0.053528	-0.796753	0.804344	0.025959	-0.066221	-0.589891
14412	0.695258	1.032076	9.754046	0.043286	0.020700	-0.024583	0.171322	0.053119	-0.795746	0.804420	0.026934	-0.066441	-0.589719
14413	0.825583	1.021716	9.844112	-0.014052	0.001358	-0.016303	0.171332	0.051768	-0.796652	0.804196	0.026661	-0.066312	-0.590051
14414	0.882927	0.939340	9.789807	-0.071360	-0.019672	-0.011542	0.170553	0.052718	-0.796759	0.804334	0.025288	-0.065840	-0.589976
14415	0.960824	1.029954	9.737313	-0.103501	0.001322	-0.018754	0.169491	0.057586	-0.795931	0.804125	0.023562	-0.064662	-0.590464
14416	0.860113	1.126930	9.736894	-0.057060	0.002191	0.001024	0.169737	0.059476	-0.795405	0.804343	0.022649	-0.064018	-0.590273
14417	0.773431	1.161166	9.701992	0.007378	0.010117	0.000675	0.168956	0.060290	-0.794876	0.804319	0.022786	-0.064021	-0.590299
14418	0.855602	1.172548	9.701414	0.011859	0.036329	0.006948	0.170107	0.062175	-0.795002	0.804616	0.023377	-0.063645	-0.589912
14419	0.788145	1.194573	9.654191	0.028819	0.029344	0.015003	0.171670	0.060412	-0.796318	0.804775	0.024070	-0.063604	-0.589671
14420	0.720185	1.142417	9.726265	0.043172	0.025880	0.003648	0.172187	0.059057	-0.794553	0.805041	0.025049	-0.063761	-0.589251
14421	0.732006	1.104155	9.826644	0.025269	0.029351	0.003516	0.172464	0.055949	-0.794842	0.805066	0.025702	-0.063671	-0.589198
14422	0.816342	1.083933	9.719957	0.003855	0.022373	-0.009029	0.173233	0.057161	-0.795352	0.805172	0.026021	-0.063415	-0.589066
14423	0.830354	1.018789	9.685447	0.003873	0.027632	-0.010789	0.173368	0.056215	-0.795618	0.805037	0.026319	-0.063097	-0.589271
14424	0.859801	1.083623	9.729190	-0.001512	0.024107	-0.009075	0.173621	0.056889	-0.795361	0.805109	0.026567	-0.062751	-0.589199
14425	0.874804	1.153467	9.801950	0.034314	0.039857	-0.014036	0.175435	0.055393	-0.795147	0.804935	0.027496	-0.062601	-0.589411
14426	0.783301	1.190036	9.731073	0.028928	0.018897	-0.014114	0.175432	0.055798	-0.794760	0.804898	0.028176	-0.062695	-0.589418
