# Supplementary material for: Identification of Haptic Based Guiding Using Hard Reins
Source: PLoS One. 2015 Jul 22;10(7):e0132020. doi: 10.1371/journal.pone.0132020 (PMC4511788; doi:10.1371/journal.pone.0132020)
Supplement: S2 File — (ZIP) [file pone.0132020.s002.zip › MotionData2/Subject11/T11/gc11.txt]

// Start Time: 0
// Sample rate: 25.0Hz
// Scenario: 4.0
// Firmware Version: 2.6.1
Counter	Acc_X	Acc_Y	Acc_Z	Gyr_X	Gyr_Y	Gyr_Z	Mag_X	Mag_Y	Mag_Z	Quat_w	Quat_x	Quat_y	Quat_z
13574	7.785093	0.513921	-6.015717	0.024408	0.010315	-0.004543	-0.639970	-0.354567	0.340846	0.372508	0.524606	-0.728612	0.234843
13575	7.821283	0.498942	-6.002679	0.032711	-0.000970	-0.000833	-0.640668	-0.353446	0.340920	0.372130	0.524807	-0.728527	0.235255
13576	7.775229	0.490002	-6.034822	0.051118	0.002434	0.002855	-0.638608	-0.353767	0.341156	0.371582	0.525066	-0.728377	0.236006
13577	7.770795	0.469855	-5.976833	0.027224	-0.010227	0.000074	-0.639146	-0.353559	0.342820	0.371123	0.525256	-0.728396	0.236249
13578	7.818888	0.435533	-5.974026	0.028929	-0.013633	-0.004500	-0.638052	-0.353310	0.343099	0.370608	0.525534	-0.728391	0.236454
13579	7.753509	0.465835	-6.029337	0.038045	-0.025636	-0.004474	-0.638343	-0.352043	0.342904	0.369834	0.525942	-0.728423	0.236660
13580	7.726608	0.388689	-6.048152	0.012675	-0.019611	0.003705	-0.640245	-0.352232	0.344556	0.369370	0.525988	-0.728640	0.236616
13581	7.726284	0.403888	-6.096336	0.021561	0.000409	-0.008237	-0.639980	-0.351535	0.344459	0.369163	0.526205	-0.728519	0.236829
13582	7.745323	0.413916	-6.130788	0.028522	-0.007127	-0.021053	-0.639974	-0.351959	0.344570	0.368829	0.526676	-0.728302	0.236968
13583	7.711896	0.389241	-6.081405	0.002832	0.020883	-0.026663	-0.638727	-0.352710	0.345336	0.369201	0.526926	-0.727926	0.236987
13584	7.673128	0.409410	-6.118460	0.010252	0.022481	-0.022987	-0.639411	-0.352574	0.345625	0.369494	0.527169	-0.727543	0.237166
13585	7.793831	0.369113	-6.070111	-0.025894	0.006786	-0.004660	-0.638461	-0.353311	0.343240	0.369857	0.526953	-0.727641	0.236782
13586	7.775067	0.441514	-6.035131	-0.042221	0.028706	-0.001047	-0.637924	-0.352353	0.343430	0.370691	0.526451	-0.727697	0.236421
13587	7.766009	0.445447	-5.962325	-0.040687	0.029346	-0.012055	-0.639568	-0.353614	0.341174	0.371573	0.526125	-0.727617	0.236006
13588	7.761539	0.459503	-5.923431	-0.038756	0.051322	-0.010249	-0.640255	-0.353332	0.341335	0.372745	0.525669	-0.727395	0.235862
13589	7.824462	0.448808	-5.882388	-0.045233	0.042252	-0.012069	-0.639574	-0.354482	0.338927	0.373866	0.525244	-0.727237	0.235520
13590	7.751597	0.552769	-6.002137	-0.059145	0.038069	-0.018515	-0.640247	-0.356735	0.336740	0.375096	0.524819	-0.727118	0.234879
13591	7.754567	0.546894	-5.927430	-0.022210	0.049214	-0.006530	-0.640909	-0.358795	0.336347	0.376050	0.524453	-0.726855	0.234984
13592	7.857384	0.513382	-6.013593	-0.037327	0.028172	-0.023028	-0.640634	-0.359707	0.334917	0.376923	0.524314	-0.726650	0.234528
13593	7.857959	0.517253	-5.941147	-0.046496	0.022668	-0.023034	-0.641206	-0.358654	0.333478	0.377823	0.524128	-0.726526	0.233878
13594	7.819397	0.571200	-5.965916	-0.063159	0.006468	-0.028546	-0.640913	-0.360835	0.332383	0.378683	0.523955	-0.726561	0.232767
13595	7.802196	0.620679	-6.030149	-0.044357	-0.003989	-0.008304	-0.640070	-0.363037	0.331556	0.379102	0.523695	-0.726782	0.231977
13596	7.815562	0.691440	-5.890132	-0.022816	-0.006874	-0.022919	-0.639389	-0.363544	0.330284	0.379316	0.523814	-0.726782	0.231358
13597	7.771789	0.621743	-5.913098	-0.023133	-0.002435	-0.035795	-0.639507	-0.364428	0.331329	0.379664	0.524108	-0.726603	0.230683
13598	7.853519	0.619043	-5.935489	-0.033905	-0.017660	-0.026599	-0.639084	-0.364764	0.332402	0.379851	0.524253	-0.726691	0.229765
13599	7.771815	0.663153	-5.927317	-0.006612	-0.017430	-0.032062	-0.639625	-0.365828	0.331520	0.379792	0.524686	-0.726587	0.229202
13600	7.752653	0.711865	-5.933527	-0.011819	-0.018071	-0.021056	-0.637421	-0.366839	0.331575	0.379719	0.524908	-0.726643	0.228637
13601	7.824795	0.728656	-5.957848	0.002527	-0.012094	0.001919	-0.636738	-0.367226	0.330722	0.379487	0.524893	-0.726813	0.228518
13602	7.841502	0.716619	-5.973039	0.023461	0.001065	-0.003565	-0.636885	-0.366649	0.330347	0.379244	0.525036	-0.726748	0.228797
13603	7.800711	0.784900	-5.980728	0.050676	-0.037417	-0.008036	-0.636057	-0.366184	0.332013	0.378186	0.525648	-0.726783	0.229033
13604	7.860279	0.766122	-6.057934	0.051921	-0.060139	-0.028176	-0.636030	-0.366340	0.335295	0.376862	0.526654	-0.726784	0.228901
13605	7.752006	0.591070	-5.965682	0.055767	-0.014259	-0.026457	-0.635727	-0.368064	0.336285	0.376171	0.527463	-0.726425	0.229314
13606	7.695891	0.634148	-6.074381	0.023500	0.003061	-0.037568	-0.634647	-0.366829	0.336350	0.376108	0.528099	-0.725980	0.229363
13607	7.829187	0.556232	-5.939818	0.032353	0.006289	-0.014595	-0.635449	-0.368610	0.335975	0.375906	0.528464	-0.725698	0.229744
13608	7.723357	0.644466	-5.954604	0.021750	-0.002910	0.000988	-0.633120	-0.368267	0.336797	0.375595	0.528564	-0.725706	0.229999
13609	7.747652	0.634186	-5.924188	0.029504	-0.003912	0.017526	-0.633958	-0.366866	0.336890	0.375129	0.528488	-0.725852	0.230474
13610	7.795393	0.595602	-5.964860	0.047675	0.009317	0.011120	-0.634108	-0.365501	0.337523	0.374680	0.528563	-0.725765	0.231303
13611	7.831884	0.648375	-5.941733	0.029296	-0.008981	0.010214	-0.633975	-0.364960	0.337829	0.374179	0.528613	-0.725870	0.231668
13612	7.790158	0.593927	-6.017799	0.013027	-0.012132	0.017507	-0.635482	-0.364157	0.338988	0.373754	0.528437	-0.726171	0.231816
13613	7.751566	0.650364	-6.047380	0.036399	-0.019620	0.002883	-0.632889	-0.363375	0.339286	0.373058	0.528696	-0.726244	0.232116
13614	7.717696	0.582572	-6.036897	0.034622	-0.003051	0.002835	-0.632758	-0.363602	0.338174	0.372603	0.528855	-0.726218	0.232566
13615	7.717832	0.572581	-6.015234	0.020232	-0.000794	0.011978	-0.634549	-0.361703	0.339814	0.372308	0.528773	-0.726323	0.232897
13616	7.775220	0.543664	-6.058619	0.029256	0.004125	0.006489	-0.635095	-0.361059	0.341093	0.371997	0.528806	-0.726306	0.233371
13617	7.773145	0.547974	-6.017463	0.009278	0.006615	0.011953	-0.635351	-0.361676	0.342429	0.371925	0.528608	-0.726406	0.233622
13618	7.707911	0.548759	-6.041581	0.016348	0.004366	0.002779	-0.633188	-0.359738	0.341978	0.371767	0.528611	-0.726399	0.233891
13619	7.734627	0.514057	-5.999341	0.007328	0.015224	0.006416	-0.634282	-0.359986	0.341699	0.371866	0.528439	-0.726385	0.234163
13620	7.770875	0.494099	-5.976678	-0.003707	0.011687	0.004570	-0.634020	-0.358892	0.342037	0.372021	0.528221	-0.726444	0.234226
13621	7.783098	0.525407	-5.967272	0.014518	0.022901	0.000926	-0.632935	-0.358843	0.340659	0.372183	0.528145	-0.726280	0.234646
13622	7.692995	0.476514	-6.070470	-0.036504	0.033710	0.007201	-0.634843	-0.359383	0.340918	0.372991	0.527546	-0.726353	0.234487
13623	7.704897	0.569345	-6.128264	-0.041016	0.061351	0.007164	-0.635386	-0.360693	0.339335	0.374263	0.526786	-0.726231	0.234548
13624	7.737175	0.533306	-5.989651	-0.049225	0.063155	0.008068	-0.636635	-0.361226	0.336297	0.375627	0.525936	-0.726151	0.234519
13625	7.877227	0.517126	-5.941869	-0.047341	0.046382	0.011799	-0.636535	-0.358814	0.335345	0.376726	0.525129	-0.726216	0.234366
13626	7.901674	0.535841	-5.904025	-0.022992	0.024870	0.000880	-0.636824	-0.360016	0.331434	0.377295	0.524745	-0.726234	0.234254
13627	7.858626	0.598996	-5.889930	-0.046154	0.010744	-0.008317	-0.637616	-0.361723	0.332436	0.377961	0.524403	-0.726347	0.233595
13628	7.886488	0.590871	-6.021420	-0.022053	0.015561	0.002734	-0.636111	-0.361739	0.332283	0.378367	0.524074	-0.726428	0.233428
13629	7.868562	0.627667	-5.863553	-0.022962	0.008300	-0.030282	-0.636116	-0.361839	0.331455	0.378857	0.524237	-0.726219	0.232913
13630	7.848723	0.614160	-5.930512	-0.007893	0.003595	-0.013738	-0.635290	-0.362910	0.330285	0.379025	0.524287	-0.726167	0.232690
13631	7.819613	0.585453	-5.944099	-0.009612	-0.011462	-0.008223	-0.635805	-0.364382	0.332120	0.378986	0.524323	-0.726277	0.232330
13632	7.848485	0.643840	-5.973774	-0.015249	-0.028711	-0.011862	-0.635802	-0.364143	0.332958	0.378749	0.524450	-0.726516	0.231681
13633	7.790491	0.654308	-6.000515	-0.013992	-0.024654	-0.033900	-0.634838	-0.364707	0.332777	0.378682	0.524888	-0.726476	0.230921
13634	7.764394	0.644034	-5.944067	0.001645	-0.028611	-0.030198	-0.633593	-0.365313	0.333415	0.378356	0.525401	-0.726449	0.230375
13635	7.762225	0.687526	-5.931629	0.009900	-0.017589	-0.030192	-0.633016	-0.366530	0.335393	0.378124	0.525934	-0.726283	0.230062
13636	7.780802	0.688606	-6.021662	0.013759	-0.018024	-0.022842	-0.630391	-0.368513	0.335248	0.377784	0.526401	-0.726183	0.229869
13637	7.823641	0.708728	-6.097989	0.009929	-0.028717	-0.028328	-0.629557	-0.368855	0.336317	0.377380	0.526959	-0.726121	0.229449
13638	7.773249	0.699660	-5.758101	0.020725	0.003055	-0.037535	-0.630662	-0.367105	0.337942	0.377345	0.527576	-0.725688	0.229458
13639	7.693957	0.708929	-6.044845	0.006457	-0.010652	-0.022885	-0.630105	-0.367165	0.339030	0.377218	0.527946	-0.725561	0.229219
13640	7.747080	0.659572	-6.008516	0.027207	0.021238	-0.002704	-0.629701	-0.367006	0.338488	0.377216	0.528031	-0.725322	0.229781
13641	7.785797	0.668755	-5.990586	0.014247	0.019768	-0.008222	-0.630388	-0.366334	0.339221	0.377380	0.528107	-0.725085	0.230086
13642	7.800658	0.667943	-5.938023	0.017522	0.003947	-0.021031	-0.629026	-0.367090	0.337105	0.377317	0.528456	-0.724833	0.230182
13643	7.781273	0.678028	-5.956551	0.021703	-0.000948	-0.000832	-0.628311	-0.368051	0.339509	0.377069	0.528576	-0.724795	0.230433
13644	7.774406	0.706711	-5.922301	0.014582	0.003236	0.006493	-0.629157	-0.366213	0.339216	0.376896	0.528519	-0.724844	0.230693
13645	7.813985	0.679568	-6.088159	0.007079	0.019477	-0.002725	-0.626961	-0.365894	0.340587	0.377107	0.528462	-0.724699	0.230931
13646	7.793048	0.654031	-5.981295	0.009112	0.006023	0.006471	-0.629152	-0.366114	0.340045	0.377032	0.528353	-0.724751	0.231142
13647	7.824757	0.638497	-5.924628	0.000103	0.003882	0.011969	-0.629994	-0.364951	0.339301	0.377025	0.528102	-0.724910	0.231226
13648	7.795886	0.670334	-5.933000	0.024679	-0.005184	0.008359	-0.628476	-0.365561	0.339935	0.376615	0.528130	-0.724998	0.231556
13649	7.766582	0.673665	-5.985006	0.023434	-0.011838	-0.003569	-0.627645	-0.364725	0.342584	0.376207	0.528353	-0.725003	0.231695
13650	7.722855	0.662415	-6.026910	0.013393	0.004813	-0.004545	-0.629151	-0.365087	0.341891	0.376121	0.528436	-0.724931	0.231870
13651	7.761526	0.669240	-6.013823	0.044017	0.003749	0.012043	-0.629016	-0.364434	0.342752	0.375646	0.528517	-0.724889	0.232585
13652	7.703909	0.669292	-5.987521	0.049248	0.017262	0.001009	-0.629016	-0.363401	0.344460	0.375333	0.528740	-0.724608	0.233458
13653	7.684191	0.714101	-6.063764	0.044409	0.025070	0.024844	-0.628624	-0.362654	0.343268	0.375101	0.528541	-0.724539	0.234493
13654	7.781677	0.652936	-5.893946	0.071901	0.061926	0.023021	-0.628780	-0.361250	0.343080	0.375093	0.528399	-0.724050	0.236328
13655	7.702328	0.555010	-6.142750	-0.021820	0.044669	0.008142	-0.630162	-0.361151	0.341453	0.375919	0.527854	-0.723969	0.236483
13656	7.820207	0.572222	-5.862106	0.029687	0.082744	0.015561	-0.631440	-0.359449	0.338276	0.376698	0.527386	-0.723453	0.237860
13657	7.877339	0.590086	-5.958301	0.021721	0.074998	-0.008287	-0.632123	-0.359319	0.338702	0.377583	0.527260	-0.722761	0.238841
13658	7.880100	0.555313	-5.898262	-0.000443	0.069970	-0.015666	-0.634593	-0.359634	0.337334	0.378637	0.527091	-0.722140	0.239420
13659	7.906435	0.462752	-5.880532	-0.024716	0.061699	0.000807	-0.633799	-0.359099	0.334616	0.379774	0.526542	-0.721864	0.239660
13660	7.853221	0.563478	-5.950328	-0.018243	0.073536	0.002639	-0.635019	-0.360835	0.333425	0.380977	0.525959	-0.721490	0.240159
13661	7.898236	0.645633	-5.772786	-0.043732	0.076039	0.008120	-0.635862	-0.361599	0.329272	0.382484	0.525089	-0.721269	0.240329
13662	7.936972	0.727940	-5.783356	-0.037586	0.052300	0.035719	-0.637647	-0.361673	0.328462	0.383426	0.523973	-0.721500	0.240573
13663	8.037561	0.630725	-5.819142	-0.039914	0.040530	0.017386	-0.638518	-0.359175	0.326015	0.384338	0.523168	-0.721625	0.240492
13664	7.994915	0.746825	-5.775741	-0.056516	0.025080	0.014637	-0.637960	-0.361050	0.324251	0.385186	0.522337	-0.721934	0.240014
13665	7.917865	0.686330	-5.744277	-0.037385	0.025915	0.045845	-0.639360	-0.359046	0.323562	0.385728	0.521212	-0.722452	0.240031
13666	7.994746	0.673963	-5.766550	-0.038361	0.041112	0.007295	-0.641556	-0.359756	0.321620	0.386653	0.520545	-0.722475	0.239923
13667	7.941937	0.693510	-5.749960	-0.029048	0.031430	0.014661	-0.641576	-0.358864	0.320439	0.387339	0.519908	-0.722582	0.239873
13668	7.942768	0.762773	-5.672268	-0.020964	0.041679	0.043119	-0.641606	-0.357787	0.318311	0.387917	0.518859	-0.722883	0.240302
13669	7.928286	0.770239	-5.678923	-0.034770	0.044469	0.074283	-0.644091	-0.356594	0.317446	0.388568	0.517254	-0.723532	0.240761
13670	7.942019	0.695804	-5.740289	-0.017607	0.081785	0.096268	-0.645365	-0.354268	0.315816	0.389431	0.515271	-0.724046	0.242067
13671	8.013340	0.606737	-5.825637	-0.070929	0.067779	0.087009	-0.648302	-0.351669	0.311886	0.390724	0.513084	-0.724813	0.242334
13672	7.996538	0.704969	-5.549089	-0.093215	0.085150	0.074113	-0.650528	-0.350786	0.308669	0.392519	0.510798	-0.725436	0.242397
13673	8.025113	0.556599	-5.529392	-0.118956	0.085555	0.068538	-0.652895	-0.349616	0.305333	0.394650	0.508408	-0.726092	0.242000
13674	8.052836	0.399966	-5.615965	-0.131171	0.068591	0.091458	-0.655526	-0.349276	0.301950	0.396498	0.505646	-0.727186	0.241479
13675	7.966825	0.226186	-5.449680	-0.114070	0.055067	0.116245	-0.657760	-0.348215	0.297920	0.397893	0.502732	-0.728527	0.241227
13676	8.206429	0.156061	-5.589491	-0.074757	0.051208	0.149398	-0.660293	-0.344940	0.294302	0.398633	0.499640	-0.730057	0.241802
13677	8.715192	0.199809	-5.864188	-0.061678	0.004850	0.094554	-0.661981	-0.342331	0.292693	0.398860	0.497686	-0.731317	0.241650
13678	8.086165	0.395549	-5.665534	-0.092746	-0.026250	-0.002820	-0.662667	-0.342182	0.292708	0.399378	0.497041	-0.732026	0.239971
13679	7.734998	0.470194	-5.622942	-0.090340	0.018842	-0.019468	-0.660722	-0.344181	0.293118	0.400634	0.496459	-0.732175	0.238622
13680	8.086585	0.487480	-5.650463	-0.028877	0.003338	0.022965	-0.662958	-0.342338	0.290233	0.400825	0.495805	-0.732593	0.238379
13681	8.029146	0.394558	-5.561991	-0.018645	0.024935	0.061463	-0.661825	-0.344894	0.290890	0.401067	0.494581	-0.733154	0.238788
13682	8.010033	0.384660	-5.537193	-0.037213	0.014481	0.052263	-0.664043	-0.343155	0.290193	0.401356	0.493396	-0.733797	0.238779
13683	7.971925	0.569492	-5.558711	-0.038963	0.036469	0.054081	-0.665181	-0.340693	0.288570	0.401998	0.492062	-0.734289	0.238941
13684	8.093025	0.591903	-5.485821	-0.079418	0.074084	0.042964	-0.665891	-0.340791	0.285005	0.403625	0.490369	-0.734570	0.238813
13685	8.272890	0.812211	-5.375203	-0.110528	0.083812	-0.025850	-0.665499	-0.341209	0.281959	0.406053	0.489403	-0.734226	0.237736
13686	8.231894	0.996139	-5.147902	-0.099159	0.092031	-0.010214	-0.669749	-0.342915	0.278192	0.408387	0.488238	-0.733926	0.237061
13687	8.156002	1.265261	-5.107089	-0.256819	0.068058	-0.017794	-0.669472	-0.346038	0.273474	0.411987	0.486026	-0.734451	0.233727
13688	8.176811	1.384364	-4.959793	-0.389160	0.075788	0.028760	-0.669625	-0.348527	0.267290	0.416696	0.481966	-0.735973	0.228947
13689	8.137951	1.326660	-4.975619	-0.414105	0.072085	0.123209	-0.670754	-0.350248	0.259927	0.421211	0.476313	-0.738459	0.224468
13690	8.387027	1.264071	-5.139882	-0.495791	0.083514	0.214829	-0.674682	-0.349637	0.248343	0.426140	0.468492	-0.742057	0.219706
13691	8.194654	1.142876	-5.041719	-0.553057	0.104619	0.295370	-0.679577	-0.347159	0.238801	0.431601	0.458859	-0.746323	0.214874
13692	8.293275	0.913228	-4.964802	-0.591013	0.136663	0.377813	-0.686309	-0.341739	0.226575	0.437358	0.447416	-0.751146	0.210516
13693	8.472096	0.554312	-5.053514	-0.637181	0.111585	0.430959	-0.692935	-0.333689	0.214644	0.442933	0.434798	-0.756631	0.205598
13694	8.438698	-0.041028	-4.759133	-0.629342	0.070971	0.555732	-0.702032	-0.324915	0.202917	0.447093	0.420387	-0.763386	0.201556
13695	9.013084	-0.428609	-5.087389	-0.513676	0.088181	0.634894	-0.709677	-0.310943	0.192726	0.450198	0.405612	-0.769916	0.200077
13696	9.416386	-0.253379	-5.347628	-0.454462	0.053911	0.559933	-0.720350	-0.295286	0.183214	0.452389	0.392556	-0.775784	0.198503
13697	8.780240	0.128230	-4.903609	-0.480213	-0.007500	0.460820	-0.728216	-0.282914	0.177454	0.454228	0.380959	-0.781320	0.195158
13698	8.417237	0.222778	-4.532042	-0.460469	-0.031981	0.312197	-0.730090	-0.277434	0.174101	0.455949	0.371920	-0.785806	0.190514
13699	8.612368	0.013465	-4.755612	-0.427290	-0.038095	0.181977	-0.734702	-0.272171	0.170348	0.457876	0.365182	-0.789108	0.185203
13700	8.429317	0.012241	-4.748776	-0.333227	-0.080421	0.145485	-0.735276	-0.270973	0.168781	0.458448	0.360039	-0.792188	0.180655
13701	8.595759	-0.306990	-4.897134	-0.264240	-0.097740	0.124522	-0.735982	-0.269548	0.168325	0.458401	0.355862	-0.794929	0.176972
13702	8.258426	-0.192345	-4.951387	-0.223010	-0.061270	0.158437	-0.737912	-0.267767	0.169548	0.458403	0.351434	-0.797458	0.174416
13703	8.002219	-0.508525	-4.924551	-0.342913	0.048307	0.178106	-0.740864	-0.263533	0.166404	0.460990	0.345126	-0.799456	0.171017
13704	8.464905	-0.016995	-5.117336	-0.190040	0.148879	0.277521	-0.745062	-0.258938	0.161921	0.463676	0.338345	-0.800688	0.171539
13705	8.730368	0.365625	-5.221356	-0.131369	0.212295	0.277653	-0.751504	-0.252330	0.153878	0.467031	0.331794	-0.801046	0.173551
13706	9.007620	0.978508	-5.145627	-0.210205	0.274349	0.338126	-0.757170	-0.244300	0.142074	0.471582	0.323366	-0.801483	0.175130
13707	8.860390	0.853897	-4.817360	-0.242641	0.338065	0.350764	-0.763944	-0.235017	0.130631	0.477351	0.314119	-0.801378	0.176802
13708	9.192712	0.777281	-5.424308	-0.088858	0.198766	0.366010	-0.769757	-0.224477	0.121724	0.479738	0.306609	-0.802128	0.180092
13709	8.632531	0.765278	-4.959133	0.098282	0.099306	0.293016	-0.775952	-0.213067	0.118084	0.479689	0.302378	-0.802618	0.185121
13710	8.318845	0.861023	-5.062688	0.000524	0.046354	0.165310	-0.777699	-0.206497	0.115207	0.479772	0.299465	-0.803233	0.186967
13711	8.329307	0.805862	-4.933043	0.051017	-0.023442	0.144413	-0.782729	-0.199381	0.113628	0.478559	0.297645	-0.804155	0.189007
13712	8.252474	0.225581	-4.653844	-0.007434	-0.028028	0.146037	-0.784678	-0.195549	0.115662	0.477555	0.295238	-0.805383	0.190089
13713	8.336693	0.303196	-4.699952	-0.001523	-0.105853	0.170060	-0.786516	-0.190019	0.117111	0.475214	0.292825	-0.807428	0.191010
13714	8.053070	0.825899	-4.835655	0.045892	-0.074061	0.267385	-0.787965	-0.181788	0.120230	0.472674	0.289135	-0.809574	0.193831
13715	8.465603	0.397014	-4.892509	-0.014737	-0.069582	0.289299	-0.790419	-0.169913	0.123167	0.470503	0.284545	-0.811983	0.195816
13716	8.563268	-0.079693	-4.834069	-0.009139	-0.087990	0.258086	-0.791743	-0.161619	0.124917	0.468063	0.280518	-0.814368	0.197565
13717	8.569885	-0.045216	-5.237352	-0.027446	-0.028768	0.285477	-0.793493	-0.150898	0.128463	0.466605	0.275703	-0.816376	0.199494
13718	8.339692	-0.239208	-4.394514	-0.107098	-0.140945	0.191851	-0.794818	-0.142465	0.130221	0.464076	0.272038	-0.819229	0.198728
13719	8.418951	-0.161702	-4.788054	0.043965	-0.003383	0.287405	-0.796361	-0.132914	0.131553	0.462633	0.267738	-0.820674	0.201946
13720	9.095419	-0.058982	-5.208692	0.009188	0.008508	0.215900	-0.797690	-0.124195	0.133191	0.461797	0.264159	-0.821766	0.204115
13721	8.777864	-0.589131	-4.924995	-0.070200	0.020056	0.116479	-0.797504	-0.116591	0.134337	0.462026	0.261519	-0.822518	0.203972
13722	8.254038	-0.434192	-4.812642	0.059346	-0.143610	0.120577	-0.798917	-0.109859	0.139697	0.458809	0.260579	-0.824288	0.205284
13723	8.568236	-0.837006	-5.133685	0.062129	-0.146411	0.153612	-0.798270	-0.104872	0.143011	0.455437	0.259226	-0.826211	0.206769
13724	8.552240	-0.548498	-6.384454	0.209555	-0.131473	0.052030	-0.797602	-0.099361	0.149924	0.451908	0.260731	-0.826862	0.209997
13725	7.989318	-1.834178	-6.043384	0.110508	-0.325059	-0.220702	-0.796406	-0.100481	0.161367	0.446814	0.266752	-0.828232	0.207925
13726	7.798967	-1.607762	-5.831954	0.277032	-0.327611	-0.217618	-0.789829	-0.104497	0.173409	0.440746	0.274091	-0.828870	0.208783
13727	7.008414	-1.213844	-6.041304	0.366049	-0.214130	-0.181956	-0.788598	-0.108403	0.184821	0.435821	0.281228	-0.828303	0.211861
13728	7.115866	-1.742770	-6.251606	0.215294	-0.188671	-0.215395	-0.785308	-0.114305	0.193623	0.432335	0.287388	-0.827862	0.212459
13729	7.231269	-1.748050	-6.280103	0.340485	-0.082390	-0.196945	-0.783870	-0.116147	0.199671	0.429657	0.293935	-0.826113	0.215718
13730	7.503973	-2.048974	-6.403337	0.336718	-0.008708	-0.072273	-0.780545	-0.117835	0.201870	0.427786	0.297974	-0.824352	0.220578
13731	7.559873	-2.347721	-6.214196	0.213304	0.031114	-0.039577	-0.779439	-0.118432	0.202372	0.426956	0.300292	-0.823077	0.223778
13732	7.674808	-2.580726	-5.896437	0.009472	-0.023952	0.075725	-0.778635	-0.116274	0.203593	0.426115	0.299156	-0.823754	0.224410
13733	7.015102	-1.968218	-5.481423	-0.207340	0.015310	0.042175	-0.779175	-0.116570	0.204128	0.427129	0.296579	-0.824995	0.221325
13734	7.749246	-1.764316	-5.343339	-0.214108	-0.004367	0.066251	-0.778236	-0.116857	0.201084	0.427979	0.293594	-0.826426	0.218303
13735	8.257590	-1.076061	-5.944639	-0.250007	0.190533	0.075254	-0.779783	-0.116209	0.196748	0.431962	0.289323	-0.826512	0.215820
13736	7.952230	-0.710659	-4.469927	-0.414781	0.295747	-0.002273	-0.784190	-0.120134	0.186949	0.439187	0.284409	-0.825751	0.210619
13737	8.590459	0.149100	-4.550967	-0.506447	0.345387	-0.009590	-0.786155	-0.123699	0.174679	0.447529	0.278608	-0.824913	0.203995
13738	9.722464	0.307449	-4.659870	-0.599474	0.298937	0.006175	-0.785947	-0.126543	0.161199	0.455686	0.271813	-0.824704	0.195783
13739	9.281599	0.183060	-4.914648	-0.519666	0.328861	0.148381	-0.787672	-0.127718	0.148386	0.463124	0.263308	-0.824631	0.190179
13740	9.320038	0.178778	-4.616686	-0.565429	0.232454	0.192507	-0.790008	-0.124519	0.134609	0.469116	0.253907	-0.825634	0.183822
13741	8.631146	0.535248	-4.438894	-0.492284	0.091051	0.242337	-0.791916	-0.119225	0.126443	0.472050	0.244946	-0.827893	0.178227
13742	8.179580	0.567777	-4.276915	-0.654091	0.135965	0.173960	-0.792944	-0.116872	0.121246	0.476790	0.235297	-0.829771	0.169666
13743	8.702264	0.522809	-4.272603	-0.700988	0.082851	0.204341	-0.793867	-0.112908	0.114361	0.480607	0.224949	-0.832332	0.160121
13744	8.801044	0.678171	-4.338066	-0.676382	0.065253	0.376050	-0.793732	-0.104871	0.109361	0.483423	0.211867	-0.835516	0.152732
13745	8.954094	0.810751	-4.540932	-0.813527	-0.027522	0.457644	-0.796076	-0.094136	0.107015	0.484857	0.196464	-0.840135	0.143139
13746	8.289316	1.108487	-4.335447	-0.808950	-0.013237	0.493325	-0.797638	-0.080596	0.104010	0.486263	0.180248	-0.844417	0.134237
13747	8.742337	1.413049	-4.142732	-0.840039	-0.104983	0.366942	-0.797803	-0.068013	0.103129	0.486425	0.166234	-0.848918	0.122864
13748	8.523022	1.087299	-4.325005	-0.824129	0.007031	0.401554	-0.798353	-0.056224	0.104398	0.488164	0.151265	-0.852114	0.112766
13749	8.983812	0.432240	-4.897061	-0.811296	0.111117	0.386706	-0.797319	-0.043590	0.099119	0.491569	0.136603	-0.853912	0.102636
13750	8.721000	-0.307524	-4.921034	-0.781244	0.237259	0.399227	-0.797097	-0.032684	0.092370	0.496802	0.121506	-0.854177	0.093838
13751	8.428915	-1.236657	-4.911340	-0.798545	0.270486	0.428283	-0.798563	-0.020460	0.081877	0.502485	0.105829	-0.853890	0.084741
13752	8.996799	-1.697929	-4.805182	-0.736007	0.437933	0.490585	-0.798829	-0.006509	0.069831	0.510539	0.089202	-0.851651	0.078002
13753	9.594477	-1.854380	-5.024140	-0.781004	0.482928	0.512546	-0.800379	0.009821	0.055060	0.519262	0.071779	-0.848669	0.070529
13754	9.703269	-2.411797	-4.739658	-0.685494	0.339560	0.503726	-0.800023	0.026837	0.039902	0.525159	0.055523	-0.846731	0.064591
13755	9.531741	-2.133519	-4.608280	-0.713452	0.209773	0.395618	-0.799489	0.043092	0.028948	0.528937	0.041039	-0.845766	0.056761
13756	8.439152	-1.430821	-3.821528	-0.653559	0.001160	0.335408	-0.801336	0.056444	0.024151	0.529003	0.028337	-0.846717	0.049235
13757	8.216169	-1.426232	-3.685181	-0.515667	-0.013946	0.086076	-0.800049	0.063357	0.024833	0.528971	0.021383	-0.847363	0.041341
13758	8.326694	-1.455758	-3.711238	-0.336317	0.008560	-0.053062	-0.799238	0.065212	0.026584	0.529240	0.018595	-0.847543	0.035063
13759	8.792962	-1.559536	-3.811448	-0.250920	-0.108785	-0.203108	-0.798887	0.060373	0.028619	0.527657	0.019364	-0.848754	0.028626
13760	8.874269	-1.295696	-4.001117	-0.138649	-0.102783	-0.246886	-0.800953	0.053091	0.032998	0.526047	0.022031	-0.849842	0.023609
13761	8.725945	-1.174541	-3.917511	-0.048855	-0.134010	-0.237495	-0.802566	0.042972	0.038298	0.523944	0.025486	-0.851130	0.020287
13762	8.556973	-0.972810	-4.045104	-0.173039	-0.132480	-0.366208	-0.802301	0.035511	0.042781	0.521856	0.029839	-0.852406	0.013418
13763	8.498306	-0.306960	-4.125501	-0.201463	0.013137	-0.414115	-0.803002	0.026427	0.043609	0.522346	0.034639	-0.852010	0.005769
13764	8.492406	-0.227000	-4.298620	-0.189147	0.023064	-0.364551	-0.804768	0.014600	0.043868	0.522845	0.038742	-0.851546	-0.001271
13765	7.642290	-0.015354	-3.724557	-0.161194	0.168249	-0.287787	-0.803286	0.003721	0.040725	0.525872	0.041794	-0.849509	-0.006774
13766	8.848557	-0.013540	-4.131854	-0.069803	0.350579	-0.241767	-0.805679	-0.008667	0.029570	0.531787	0.045109	-0.845614	-0.010219
13767	9.529605	0.978547	-4.339199	-0.064026	0.377580	-0.228643	-0.807887	-0.015120	0.016579	0.538228	0.048198	-0.841315	-0.013270
13768	9.644475	1.032724	-4.461462	-0.160541	0.280976	-0.270855	-0.807224	-0.019264	0.006857	0.542973	0.050972	-0.837995	-0.018639
13769	10.461486	1.634697	-5.299436	-0.004119	0.227264	-0.299571	-0.809077	-0.029423	-0.001561	0.546711	0.055877	-0.835175	-0.021640
13770	9.628459	1.861141	-4.392682	-0.108710	0.167478	-0.439270	-0.808213	-0.037948	-0.010043	0.549368	0.061970	-0.832806	-0.028092
13771	8.842201	1.991497	-3.937443	-0.027734	0.043611	-0.406936	-0.809988	-0.050623	-0.012441	0.549925	0.068342	-0.831761	-0.032937
13772	8.398903	1.721534	-3.823625	0.046129	-0.022143	-0.514183	-0.808449	-0.063384	-0.011172	0.549082	0.077258	-0.831328	-0.037875
13773	8.157882	1.738051	-3.843483	0.155032	-0.104300	-0.469847	-0.806454	-0.078863	-0.008563	0.546756	0.086584	-0.831812	-0.040614
13774	8.355028	2.037304	-4.022765	0.198188	-0.060974	-0.363305	-0.805725	-0.090260	-0.003499	0.545041	0.094619	-0.832023	-0.041415
13775	8.889266	1.655237	-4.559566	0.085752	-0.250021	-0.241147	-0.804771	-0.097241	0.002379	0.540516	0.099262	-0.834345	-0.043104
13776	8.513637	1.984986	-4.362269	0.044295	-0.241447	-0.354126	-0.804826	-0.109490	0.010964	0.536031	0.105308	-0.836302	-0.046696
13777	8.291685	2.382814	-4.259618	-0.036804	-0.211296	-0.238697	-0.803281	-0.118926	0.018471	0.532334	0.108627	-0.838025	-0.050356
13778	8.200316	2.227080	-4.170287	-0.113015	-0.170755	-0.081131	-0.803913	-0.120130	0.023480	0.529588	0.108479	-0.839586	-0.053512
13779	8.291174	2.213010	-4.253461	-0.090996	-0.150540	-0.081105	-0.803564	-0.121605	0.030932	0.527152	0.108646	-0.840916	-0.056284
13780	7.959041	2.559971	-3.736518	-0.043253	-0.034913	-0.048163	-0.802990	-0.122538	0.032790	0.526561	0.108824	-0.841172	-0.057627
13781	8.083416	2.519208	-3.835608	-0.103009	-0.027033	0.008615	-0.801489	-0.122786	0.031664	0.526331	0.107513	-0.841359	-0.059422
13782	8.058928	2.706759	-3.345694	-0.136553	0.092361	0.045103	-0.803590	-0.119647	0.030776	0.528188	0.105298	-0.840357	-0.061071
13783	8.563109	2.394100	-3.439023	-0.164375	0.155653	0.160619	-0.804610	-0.115916	0.028817	0.531358	0.101016	-0.838820	-0.061931
13784	8.694818	2.736629	-3.376517	-0.157615	0.110495	0.146111	-0.804716	-0.109872	0.024795	0.533664	0.096909	-0.837774	-0.062816
13785	9.580630	2.385145	-4.568583	-0.017901	0.199130	0.294989	-0.808717	-0.099810	0.019544	0.537427	0.091999	-0.836147	-0.059720
13786	8.941976	1.594411	-4.571592	-0.157222	0.253952	0.275088	-0.808125	-0.087245	0.010012	0.542231	0.085887	-0.833747	-0.058943
13787	8.953762	1.042992	-4.681875	0.027211	0.232018	0.294659	-0.809964	-0.075363	0.003891	0.546399	0.081491	-0.831736	-0.054983
13788	9.326514	1.550498	-5.293773	0.134133	0.175052	0.228123	-0.811056	-0.067730	-0.000986	0.549289	0.079222	-0.830365	-0.049998
13789	9.485854	1.382966	-5.180085	0.002662	0.113771	0.243574	-0.812175	-0.057743	-0.005582	0.551377	0.075257	-0.829516	-0.047156
13790	9.348276	1.185104	-4.818850	-0.074672	0.082123	0.159005	-0.812297	-0.050058	-0.008956	0.552953	0.071726	-0.828813	-0.046552
13791	8.750426	1.152327	-4.231664	-0.169048	0.053454	0.054143	-0.815942	-0.044344	-0.010771	0.554068	0.068930	-0.828182	-0.048707
13792	8.338560	1.340389	-4.297142	-0.133508	-0.067072	0.096552	-0.815028	-0.041262	-0.011415	0.553185	0.065622	-0.828964	-0.049987
13793	8.278384	1.677241	-4.432751	0.013443	-0.040678	0.048204	-0.815726	-0.038717	-0.009060	0.552446	0.064855	-0.829557	-0.049313
13794	8.588725	1.089890	-4.552015	0.023109	-0.066585	0.066583	-0.817668	-0.034545	-0.005359	0.551329	0.063756	-0.830443	-0.048339
13795	8.697322	1.039350	-4.817196	0.088435	-0.071923	0.045622	-0.817432	-0.030969	-0.004458	0.549931	0.063813	-0.831472	-0.046460
13796	8.551921	0.906661	-4.249991	0.178897	-0.075564	0.008147	-0.818640	-0.030062	0.000272	0.548402	0.065378	-0.832516	-0.043559
13797	8.401471	0.997397	-4.427295	0.163224	-0.045634	0.000704	-0.820005	-0.029551	0.001687	0.547271	0.067010	-0.833267	-0.040867
13798	8.589335	0.840091	-4.367731	0.188975	-0.058607	0.109984	-0.819757	-0.026306	0.003665	0.546078	0.067009	-0.834245	-0.036654
13799	8.605118	0.969348	-4.251572	0.144869	0.021449	-0.042519	-0.819494	-0.025728	0.003149	0.546037	0.069194	-0.834180	-0.034621
13800	9.013975	0.640915	-4.203800	0.201057	0.076388	-0.069987	-0.820031	-0.026818	0.002813	0.546933	0.072412	-0.833425	-0.031994
13801	8.678185	0.796753	-4.076738	0.213492	0.083595	0.054772	-0.819242	-0.026383	-0.000734	0.547873	0.073742	-0.832847	-0.027630
13802	8.811459	0.423134	-4.130035	0.203335	0.127234	-0.059132	-0.820916	-0.025401	-0.003265	0.549607	0.076843	-0.831513	-0.024763
13803	8.961119	0.421567	-4.092176	0.195885	0.120593	-0.132508	-0.821045	-0.028935	-0.008005	0.551063	0.081083	-0.830206	-0.022644
13804	8.490312	0.506742	-3.327866	0.299082	0.133339	-0.137898	-0.821005	-0.034070	-0.011335	0.552671	0.086562	-0.828673	-0.019030
13805	8.629901	0.228011	-3.228653	0.365231	0.198073	-0.238818	-0.821814	-0.038521	-0.017085	0.555057	0.094419	-0.826299	-0.015095
13806	9.782051	0.661332	-3.961932	0.419113	0.222647	-0.417376	-0.821971	-0.051852	-0.023790	0.557731	0.105853	-0.823151	-0.012438
13807	9.075993	0.948814	-4.414194	0.419688	0.218428	-0.394551	-0.821000	-0.066937	-0.029104	0.560150	0.116848	-0.820057	-0.009261
13808	8.330326	1.081557	-3.076665	0.338396	0.188401	-0.416784	-0.819225	-0.080772	-0.034624	0.562294	0.127365	-0.817031	-0.007972
13809	9.709699	1.958197	-3.900066	0.373143	0.351558	-0.431233	-0.818857	-0.094490	-0.045061	0.566839	0.138429	-0.812096	-0.005634
13810	9.135675	2.567050	-3.618675	0.129663	0.212826	-0.348921	-0.815599	-0.108083	-0.053186	0.569836	0.145440	-0.808756	-0.006935
13811	9.874489	2.069960	-3.823397	0.276267	0.235923	-0.277027	-0.815494	-0.120571	-0.060118	0.572662	0.152902	-0.805392	-0.004785
13812	9.230229	2.650011	-3.887290	0.285028	0.121622	-0.276875	-0.814693	-0.130684	-0.061562	0.573663	0.160496	-0.803207	-0.003027
13813	9.343052	2.662797	-3.635463	0.308924	0.039771	-0.263816	-0.813114	-0.138363	-0.064648	0.573144	0.168122	-0.802022	-0.000867
13814	9.165834	2.373775	-3.686260	0.336686	-0.042449	-0.245368	-0.811889	-0.147653	-0.063028	0.571269	0.175763	-0.801721	0.001535
13815	8.680401	2.398790	-3.849053	0.258757	-0.139875	-0.276671	-0.811458	-0.157352	-0.058408	0.567963	0.183028	-0.802443	0.002094
13816	8.453714	2.459308	-3.902967	0.282303	-0.145650	-0.181229	-0.810863	-0.167476	-0.050797	0.564547	0.189016	-0.803458	0.004002
13817	8.329800	2.281557	-3.962276	0.219667	-0.179363	-0.091434	-0.811728	-0.170845	-0.044134	0.560666	0.192878	-0.805244	0.005851
13818	8.292766	2.234611	-4.057786	0.097403	-0.163546	-0.150442	-0.810816	-0.175001	-0.039045	0.557630	0.196274	-0.806536	0.005064
13819	8.276155	2.444002	-4.113754	0.000578	-0.175198	-0.073507	-0.812100	-0.178319	-0.033336	0.554618	0.197408	-0.808342	0.003564
13820	8.183182	2.540484	-4.027549	-0.038526	-0.061069	-0.040734	-0.812074	-0.178469	-0.030190	0.553747	0.197515	-0.808918	0.002216
13821	8.381195	2.470001	-3.938822	-0.081704	-0.029643	0.052759	-0.814296	-0.175936	-0.030016	0.553388	0.195709	-0.809603	0.001325
13822	8.451509	2.601084	-3.626681	-0.034761	-0.057596	0.102492	-0.816492	-0.174063	-0.027687	0.552549	0.193539	-0.810697	0.001640
13823	8.563517	2.842078	-3.576173	-0.005175	-0.020692	0.146601	-0.816279	-0.169715	-0.028385	0.552039	0.191082	-0.811623	0.003019
13824	8.454436	2.815429	-3.340454	-0.091686	-0.028826	0.162940	-0.818007	-0.163254	-0.028938	0.551869	0.187296	-0.812620	0.003187
13825	9.097898	2.882305	-3.962929	-0.008915	0.021669	0.242066	-0.821670	-0.155376	-0.029386	0.552059	0.183267	-0.813395	0.005670
13826	9.094103	2.259126	-4.498091	0.141422	0.101535	0.378829	-0.822391	-0.142733	-0.031356	0.553091	0.178526	-0.813672	0.012497
13827	7.989461	0.821289	-3.736913	0.146995	0.006473	0.454691	-0.827924	-0.127849	-0.032048	0.552348	0.172739	-0.815279	0.019833
13828	9.643806	1.141191	-4.593541	0.339653	0.176294	0.491891	-0.830867	-0.112674	-0.033844	0.553771	0.168267	-0.814886	0.031385
13829	9.716845	0.825853	-4.982270	0.245060	0.084074	0.484464	-0.833007	-0.096883	-0.037119	0.553772	0.162993	-0.815533	0.040952
13830	9.061346	-0.211490	-3.947921	0.182093	-0.056719	0.466847	-0.835396	-0.080721	-0.036391	0.551800	0.157317	-0.817544	0.048881
13831	9.583552	0.019254	-4.431984	0.274387	-0.045178	0.565328	-0.838395	-0.060054	-0.036481	0.549387	0.151050	-0.819648	0.059456
13832	9.179571	-0.431700	-4.762712	0.268156	-0.116296	0.506530	-0.840229	-0.042390	-0.032375	0.545987	0.145707	-0.822132	0.069039
13833	8.504339	-0.602423	-4.154214	0.262706	-0.175251	0.411027	-0.841871	-0.029703	-0.029121	0.541501	0.141924	-0.825013	0.077386
13834	8.394032	-0.597663	-4.089691	0.225665	-0.170048	0.324673	-0.843901	-0.016877	-0.022837	0.537486	0.139160	-0.827446	0.084121
13835	8.516517	-0.839955	-4.346982	0.289568	-0.213356	0.183538	-0.843247	-0.009737	-0.015003	0.532565	0.139428	-0.829918	0.090389
13836	8.308125	-1.082677	-4.398726	0.410279	-0.216408	0.042384	-0.843793	-0.005610	-0.007888	0.527682	0.143374	-0.831614	0.097025
13837	8.236063	-1.462951	-4.210162	0.526639	-0.173630	-0.095167	-0.845227	-0.007303	-0.001119	0.523164	0.150633	-0.832287	0.104442
13838	8.717134	-1.933222	-4.110476	0.521205	-0.132120	-0.203487	-0.846083	-0.011890	0.004784	0.519738	0.159638	-0.831964	0.110565
13839	8.786581	-2.055588	-4.422956	0.471156	-0.128105	-0.299034	-0.845208	-0.023726	0.010231	0.516462	0.169502	-0.831430	0.115154
13840	8.436566	-2.017102	-4.216440	0.414346	-0.096397	-0.304765	-0.844334	-0.037104	0.012978	0.514079	0.178970	-0.830445	0.118548
13841	8.293914	-1.999890	-3.979180	0.299698	-0.136753	-0.380187	-0.844647	-0.051891	0.019354	0.511353	0.188330	-0.829922	0.119500
13842	8.289302	-2.073373	-3.921533	0.344636	-0.078783	-0.382039	-0.842939	-0.066003	0.022598	0.509584	0.198284	-0.828473	0.120995
13843	8.316758	-2.180768	-4.063314	0.235765	-0.076319	-0.418057	-0.842197	-0.078763	0.027030	0.508132	0.207363	-0.827166	0.120826
13844	9.166278	-1.354316	-4.843085	0.336283	0.133059	-0.440834	-0.840752	-0.094743	0.028654	0.509923	0.217649	-0.823174	0.122438
13845	8.743185	0.159642	-5.054044	0.228208	0.176134	-0.510697	-0.838746	-0.115062	0.024659	0.512807	0.227501	-0.818735	0.122252
13846	8.878889	2.330995	-4.320545	0.316224	0.302808	-0.570872	-0.835782	-0.136428	0.018946	0.517623	0.239241	-0.812231	0.122925
13847	10.346980	2.742661	-4.691494	0.463977	0.282051	-0.377478	-0.831222	-0.155219	0.011317	0.520672	0.249122	-0.806468	0.128252
13848	10.397064	2.350990	-5.521758	0.369022	0.168765	-0.432617	-0.830152	-0.166343	0.007614	0.522584	0.259404	-0.801612	0.130514
13849	9.585924	2.107366	-5.010073	0.431832	0.159932	-0.616200	-0.826507	-0.184468	0.006755	0.524258	0.273096	-0.795698	0.132049
13850	8.059738	2.263009	-4.604279	0.406222	0.102504	-0.677017	-0.818667	-0.209102	0.006697	0.525350	0.287734	-0.789815	0.131940
13851	8.500117	1.862203	-3.879616	0.324606	-0.129078	-0.834576	-0.814947	-0.232055	0.007740	0.523367	0.304438	-0.785558	0.127683
13852	7.664780	2.360250	-3.695426	0.342650	-0.036777	-0.780647	-0.807913	-0.255736	0.011314	0.522582	0.320240	-0.780271	0.124628
13853	8.053605	2.696562	-4.026516	0.423227	-0.086532	-0.564648	-0.800491	-0.276060	0.017420	0.519696	0.333539	-0.776586	0.124826
13854	8.605495	2.650194	-4.293755	0.255880	-0.066686	-0.392397	-0.794208	-0.293015	0.023329	0.517872	0.342356	-0.774056	0.124249
13855	8.387018	2.361994	-4.384055	0.133168	-0.139145	-0.391702	-0.791253	-0.306064	0.030192	0.515585	0.350059	-0.772605	0.121296
13856	8.221423	2.505927	-4.362437	0.070035	-0.075774	-0.293758	-0.785063	-0.316151	0.035284	0.514591	0.355404	-0.771215	0.118790
13857	8.377448	2.696024	-4.516745	0.019366	-0.058707	-0.066264	-0.781402	-0.321440	0.039868	0.513530	0.356730	-0.771442	0.117934
13858	8.478403	2.701947	-3.928870	0.036669	-0.104931	0.075193	-0.781906	-0.322329	0.044071	0.511434	0.356104	-0.773035	0.118499
13859	8.534231	2.812318	-4.232080	-0.091170	-0.034882	0.111555	-0.784809	-0.319422	0.045372	0.511127	0.353520	-0.774517	0.117879
13860	8.461966	2.449471	-4.077200	0.049474	-0.028117	0.238373	-0.784616	-0.312625	0.045920	0.509739	0.350294	-0.776438	0.120850
13861	8.348563	2.321330	-4.044819	0.127604	-0.027524	0.286193	-0.789915	-0.302954	0.049299	0.507588	0.347218	-0.778501	0.125421
13862	8.498732	2.098727	-4.158133	0.079638	-0.017103	0.268641	-0.795356	-0.293513	0.051705	0.506054	0.343765	-0.780407	0.129226
13863	8.463543	1.894246	-4.259568	-0.017615	-0.003566	0.324357	-0.798584	-0.286685	0.052698	0.505158	0.338545	-0.782792	0.132055
13864	8.019150	1.868971	-3.769831	-0.008483	0.016178	0.392157	-0.802444	-0.274578	0.051273	0.504382	0.332158	-0.785358	0.135952
13865	8.878544	1.907293	-4.185654	-0.058049	0.173771	0.472738	-0.806877	-0.261280	0.048417	0.506101	0.323689	-0.786936	0.140783
13866	8.561670	1.194143	-4.357145	-0.097439	0.160817	0.536718	-0.814562	-0.242692	0.040837	0.507684	0.313660	-0.789085	0.145669
13867	8.701512	0.580890	-4.083847	-0.118931	0.174730	0.411801	-0.819963	-0.229202	0.037178	0.509888	0.305453	-0.790278	0.148905
13868	9.542158	0.331764	-4.930665	-0.080033	0.265502	0.451305	-0.823889	-0.216842	0.027539	0.513164	0.296581	-0.790596	0.153816
13869	9.051968	0.152548	-4.688936	-0.056181	0.115361	0.434027	-0.827371	-0.203903	0.023143	0.513872	0.288780	-0.792212	0.157929
13870	9.561441	0.117020	-4.838611	-0.107785	0.101197	0.351469	-0.832087	-0.190806	0.018769	0.514935	0.281660	-0.793593	0.160374
13871	9.324597	-0.260419	-4.774262	-0.078714	0.078475	0.344108	-0.832670	-0.179338	0.015080	0.515395	0.275117	-0.795053	0.163001
13872	9.250208	-0.899982	-4.775650	-0.109855	-0.020750	0.279853	-0.836358	-0.169634	0.014331	0.514706	0.269492	-0.797220	0.163990
13873	8.770185	-0.880234	-4.549907	0.019823	0.023247	0.336830	-0.838671	-0.160499	0.013398	0.513714	0.264192	-0.798830	0.167843
13874	8.421754	-0.805502	-4.154865	-0.058904	-0.009529	0.270610	-0.841531	-0.149807	0.015033	0.512912	0.259195	-0.800608	0.169603
13875	8.419410	-0.502542	-3.964454	-0.090682	-0.009070	0.109110	-0.839529	-0.143987	0.017974	0.512716	0.256472	-0.801695	0.169203
13876	8.561806	-0.474051	-3.633944	0.011087	-0.000025	0.013913	-0.842971	-0.142018	0.018674	0.512568	0.256263	-0.801795	0.169497
13877	8.973588	-0.706540	-3.870595	0.133028	-0.098274	-0.071899	-0.842111	-0.143159	0.021889	0.510413	0.259009	-0.802094	0.170403
13878	9.476667	-0.866081	-4.170552	0.183808	-0.170608	-0.187224	-0.840653	-0.146794	0.027553	0.507309	0.264362	-0.802291	0.170524
13879	9.113749	-0.906190	-4.060551	0.178215	-0.238670	-0.251408	-0.838492	-0.155251	0.037204	0.503251	0.270874	-0.802864	0.169630
13880	8.909765	-0.796403	-4.003914	0.202254	-0.257503	-0.308245	-0.834893	-0.163037	0.047401	0.499003	0.278625	-0.803134	0.168347
13881	8.483845	-0.570601	-4.343900	0.113519	-0.223581	-0.380111	-0.833121	-0.177133	0.059015	0.495914	0.286443	-0.802945	0.165227
13882	8.461566	-0.512639	-4.135022	0.163076	-0.137102	-0.381976	-0.826881	-0.188928	0.067709	0.493977	0.294549	-0.801611	0.163243
13883	8.629677	-0.500709	-4.208842	0.132277	-0.095978	-0.374725	-0.824244	-0.199389	0.072949	0.492752	0.301979	-0.800006	0.161232
13884	8.374314	-0.122707	-4.056776	0.124388	-0.033266	-0.330785	-0.820243	-0.210745	0.076065	0.492480	0.308507	-0.797980	0.159733
13885	8.401603	-0.027410	-4.305893	0.177379	0.068641	-0.343677	-0.816007	-0.219294	0.078663	0.493461	0.315306	-0.794704	0.159762
13886	8.490726	0.284121	-4.440006	0.177038	0.137891	-0.362072	-0.812996	-0.230711	0.077531	0.495633	0.322268	-0.790532	0.159842
13887	8.526793	0.650449	-4.294082	0.192601	0.200434	-0.330870	-0.810307	-0.239519	0.074365	0.498505	0.328553	-0.785879	0.161056
13888	9.454177	1.106792	-4.818387	0.144260	0.248805	-0.363810	-0.806931	-0.249641	0.069329	0.502578	0.334805	-0.780579	0.161299
13889	9.642930	1.440517	-4.852245	0.075645	0.207066	-0.323408	-0.805066	-0.260106	0.063188	0.506245	0.339755	-0.776174	0.160740
13890	8.880249	1.436126	-5.026598	-0.025467	0.061068	-0.327217	-0.800172	-0.269799	0.060359	0.508367	0.344283	-0.773468	0.157417
13891	9.303275	2.179969	-4.849216	0.109496	0.033263	-0.267044	-0.796118	-0.279375	0.055350	0.508861	0.349280	-0.771046	0.156692
13892	8.224713	2.197402	-4.137481	-0.056847	0.063012	-0.330942	-0.792281	-0.289791	0.056329	0.511217	0.353508	-0.768326	0.152856
13893	8.282385	2.292357	-4.196972	-0.061868	0.178146	-0.393504	-0.788789	-0.297599	0.052393	0.515482	0.358275	-0.763986	0.149140
13894	8.420918	2.081992	-3.952389	0.002518	0.074002	-0.301451	-0.784827	-0.309501	0.049439	0.517450	0.362579	-0.761119	0.146564
13895	8.562626	1.862278	-3.915654	0.014763	-0.055163	-0.172764	-0.781185	-0.315190	0.050706	0.516924	0.365452	-0.760482	0.144576
13896	8.430944	1.376908	-4.534482	-0.127976	0.006704	-0.184282	-0.779468	-0.320547	0.051463	0.518455	0.366808	-0.759506	0.140738
13897	8.684209	1.597178	-4.279309	-0.046085	-0.085478	0.155629	-0.781430	-0.317423	0.050848	0.516959	0.364138	-0.761759	0.140997
13898	8.339196	2.208364	-4.291403	-0.155564	-0.080565	0.170114	-0.782707	-0.311718	0.054361	0.516344	0.360059	-0.764338	0.139763
13899	8.643388	2.356295	-4.272835	-0.219876	-0.027889	0.155315	-0.784696	-0.306755	0.053172	0.516964	0.355452	-0.766441	0.137734
13900	8.545211	2.507813	-3.949431	-0.231171	-0.019885	0.144283	-0.785323	-0.301640	0.051292	0.517864	0.350787	-0.768378	0.135498
13901	8.617483	2.546325	-3.966371	-0.168626	0.022209	0.083800	-0.787887	-0.296379	0.046970	0.519081	0.347685	-0.769262	0.133814
13902	8.161126	2.421011	-3.423712	-0.137551	0.057177	0.080030	-0.789310	-0.293979	0.043836	0.520672	0.344727	-0.769683	0.132864
13903	8.494867	2.650529	-3.357422	-0.085680	0.029214	0.177553	-0.791842	-0.289550	0.042345	0.521194	0.341040	-0.770871	0.133440
13904	9.200330	2.629614	-4.335341	0.029882	0.096316	0.317265	-0.794407	-0.282222	0.041441	0.521583	0.336080	-0.772014	0.137821
13905	8.953009	1.115317	-4.828571	0.015081	0.128852	0.436146	-0.799552	-0.267469	0.037582	0.522196	0.329170	-0.773580	0.143290
13906	9.037818	0.309829	-4.114985	0.108900	0.151120	0.381146	-0.803617	-0.251608	0.033505	0.522677	0.323825	-0.774261	0.149887
13907	10.042311	0.248630	-4.418559	0.320577	0.087714	0.295611	-0.807621	-0.240238	0.030116	0.520997	0.322317	-0.774330	0.158388
13908	9.282736	-0.038109	-4.693873	0.280538	0.045162	0.236651	-0.811705	-0.230227	0.031859	0.519095	0.321284	-0.774565	0.165428
13909	9.478704	0.031545	-4.927731	0.081401	-0.113715	0.194355	-0.813144	-0.222052	0.036210	0.516073	0.319461	-0.776804	0.167895
13910	9.195289	-0.793544	-5.086715	-0.011100	-0.166896	0.225252	-0.814834	-0.215302	0.041300	0.512748	0.316299	-0.780065	0.168945
13911	8.563256	-0.425370	-4.727452	0.023074	-0.086801	0.267332	-0.816275	-0.206863	0.045941	0.510204	0.312589	-0.782675	0.171462
13912	8.351009	-0.290413	-4.194638	-0.166996	-0.064323	0.206358	-0.818275	-0.199893	0.046520	0.509485	0.307777	-0.785252	0.170521
13913	8.539845	-0.251898	-4.092784	-0.146604	-0.064552	0.147724	-0.818483	-0.193670	0.047585	0.508721	0.304093	-0.787439	0.169325
13914	8.738122	-0.279626	-4.298386	-0.154800	-0.104617	0.048707	-0.820712	-0.189800	0.048939	0.507805	0.302004	-0.789388	0.166715
13915	8.794624	0.027088	-4.597927	-0.152910	-0.118951	-0.050311	-0.819864	-0.191518	0.049650	0.506858	0.301537	-0.790931	0.163090
13916	8.354621	-0.117638	-4.423048	-0.104182	-0.152647	-0.107167	-0.820325	-0.194855	0.055489	0.505374	0.302577	-0.792233	0.159407
13917	8.292434	-0.144809	-4.353287	-0.041082	-0.009973	-0.156837	-0.819183	-0.197980	0.056386	0.505792	0.304561	-0.791657	0.157152
13918	8.402613	-0.008989	-3.873573	0.025606	0.006367	-0.125473	-0.816934	-0.201836	0.057640	0.506088	0.306693	-0.790812	0.156301
13919	9.163314	-0.013327	-3.950336	0.003545	-0.014940	-0.196888	-0.817129	-0.208489	0.056964	0.506289	0.309744	-0.789877	0.154352
13920	9.253888	0.129166	-4.136314	0.020497	0.012143	-0.250080	-0.813472	-0.215303	0.058438	0.507078	0.313769	-0.788200	0.152191
13921	9.150658	-0.076254	-4.312484	0.002115	0.001363	-0.253832	-0.812027	-0.223252	0.055198	0.507714	0.317612	-0.786713	0.149776
13922	8.309423	0.331726	-3.918578	0.108227	0.039975	-0.323528	-0.810537	-0.232496	0.055721	0.508573	0.323581	-0.783978	0.148418
13923	8.502015	0.082559	-3.521726	0.134157	0.143357	-0.391529	-0.806188	-0.241552	0.054308	0.510976	0.330449	-0.779690	0.147616
13924	9.334997	1.042004	-4.626004	0.132170	0.209544	-0.539977	-0.804406	-0.256071	0.048471	0.514890	0.339484	-0.773606	0.145506
13925	8.403024	1.746717	-4.253333	0.120269	0.139898	-0.424351	-0.799189	-0.271480	0.042686	0.517335	0.346688	-0.769035	0.144072
13926	8.601210	1.674173	-3.831392	0.099633	0.205469	-0.380407	-0.795340	-0.285584	0.039188	0.520843	0.352875	-0.764025	0.143063
13927	9.618164	2.545444	-4.786164	0.089170	0.254532	-0.363650	-0.790603	-0.297224	0.030480	0.525017	0.358468	-0.758648	0.142519
13928	9.183932	2.711827	-4.310045	-0.083572	0.098599	-0.305066	-0.788599	-0.307698	0.024475	0.527934	0.361836	-0.755722	0.138723
13929	8.909383	2.313680	-4.128514	-0.109884	0.039148	-0.327166	-0.784417	-0.315157	0.021788	0.530116	0.365389	-0.753346	0.133930
13930	8.726629	2.682593	-4.240014	-0.066509	-0.099229	-0.262612	-0.782381	-0.325178	0.020887	0.529769	0.368799	-0.752723	0.129384
13931	8.412560	2.518081	-4.282468	-0.059050	-0.125927	-0.186494	-0.778449	-0.332386	0.021785	0.528678	0.371225	-0.752941	0.125584
13932	8.225278	2.518302	-4.200608	-0.056909	-0.130827	-0.104857	-0.778101	-0.337080	0.023692	0.527358	0.372428	-0.753762	0.122614
13933	8.345803	2.609998	-4.231079	-0.136975	-0.131081	-0.018720	-0.776819	-0.338552	0.027844	0.526329	0.371535	-0.755447	0.119331
13934	8.331565	2.595089	-4.196837	-0.178294	-0.141452	0.080310	-0.777378	-0.336928	0.029046	0.525285	0.368679	-0.758025	0.116399
13935	8.280512	2.713981	-3.996145	-0.196107	-0.111107	0.096758	-0.779891	-0.332736	0.029598	0.524702	0.365380	-0.760455	0.113544
13936	8.524724	2.580791	-4.136539	-0.191690	-0.000643	0.113134	-0.781871	-0.329507	0.026794	0.525800	0.361535	-0.761797	0.111771
13937	8.393961	2.732308	-3.976120	-0.237301	-0.097738	0.059982	-0.783833	-0.327151	0.024759	0.525781	0.358331	-0.763869	0.107972
13938	8.499824	2.791010	-3.709244	-0.200463	-0.013261	0.061796	-0.784841	-0.323233	0.024732	0.526846	0.355184	-0.764960	0.105419
13939	8.345977	2.835398	-3.683885	-0.248177	0.005238	0.124042	-0.787918	-0.320750	0.020383	0.528339	0.350663	-0.766367	0.102831
13940	8.360554	2.684572	-3.294225	-0.255060	0.009362	0.209347	-0.789413	-0.313673	0.015613	0.529799	0.344601	-0.768331	0.101146
13941	8.450280	2.687793	-3.220287	-0.217002	0.041140	0.261695	-0.795567	-0.306256	0.011043	0.531343	0.338202	-0.770162	0.100717
13942	8.967701	2.764887	-3.635146	-0.211232	0.040262	0.340734	-0.798872	-0.296008	0.007580	0.532660	0.330467	-0.772532	0.101291
13943	9.333373	2.344185	-4.455668	-0.233321	0.038774	0.400320	-0.803717	-0.283092	0.004155	0.533940	0.321726	-0.775235	0.102041
13944	8.634498	1.559415	-4.149715	-0.293438	0.005037	0.410075	-0.809682	-0.268857	-0.000277	0.535012	0.312058	-0.778467	0.101836
13945	9.635590	0.967689	-4.666703	-0.161801	0.136008	0.388207	-0.813730	-0.255676	-0.006575	0.537288	0.303993	-0.779778	0.104188
13946	9.143539	0.621706	-4.283521	-0.109392	0.008511	0.375512	-0.818223	-0.238677	-0.010990	0.537258	0.296770	-0.782266	0.106496
13947	9.527588	0.992122	-4.623870	-0.080121	-0.070727	0.315272	-0.822050	-0.226638	-0.008029	0.535888	0.291090	-0.785111	0.108125
13948	9.201650	0.736482	-4.915193	-0.217314	-0.051380	0.243278	-0.825290	-0.219869	-0.008686	0.535774	0.284919	-0.787607	0.106975
13949	8.859931	0.435850	-4.737760	-0.201627	-0.106892	0.183635	-0.828146	-0.210367	-0.008357	0.534745	0.280038	-0.790303	0.105105
13950	8.552900	0.318630	-4.514548	-0.214547	-0.086530	0.211942	-0.831229	-0.204751	-0.008263	0.534086	0.274450	-0.792923	0.103456
13951	8.652627	0.701558	-4.554416	-0.149442	-0.024893	0.179022	-0.831294	-0.197914	-0.005515	0.534015	0.269991	-0.794579	0.102839
13952	8.326519	0.807797	-4.710564	-0.143345	-0.099085	0.140555	-0.832880	-0.192010	-0.006102	0.532881	0.266318	-0.796750	0.101497
13953	8.261252	0.750793	-4.404238	-0.097782	-0.029510	-0.010881	-0.835119	-0.187179	-0.004416	0.532803	0.265433	-0.797330	0.099651
13954	8.334208	0.690568	-4.291450	-0.004387	0.014920	-0.081414	-0.834821	-0.189387	-0.004965	0.533187	0.266544	-0.796814	0.098762
13955	8.642857	0.775694	-4.292776	0.096893	-0.008589	-0.123304	-0.833957	-0.192231	-0.004048	0.532612	0.269471	-0.796191	0.098949
13956	8.724062	0.503235	-4.268610	0.098897	-0.043655	-0.183831	-0.833832	-0.199414	0.000455	0.531703	0.273433	-0.795526	0.098304
13957	8.757565	0.191257	-4.165648	0.089122	-0.016623	-0.142644	-0.832391	-0.205145	0.000368	0.531060	0.276562	-0.794891	0.098164
13958	8.401022	0.188876	-4.161993	0.156677	0.003797	-0.149964	-0.831665	-0.207980	0.001150	0.530504	0.280499	-0.793772	0.099057
13959	8.297489	0.448664	-3.953590	0.209042	0.095385	-0.114196	-0.831335	-0.212053	0.001723	0.530892	0.284185	-0.791852	0.101793
13960	9.139120	0.572271	-4.211236	0.209665	0.137640	-0.233349	-0.829767	-0.218892	-0.001450	0.532304	0.289723	-0.788684	0.103393
13961	10.110209	1.549562	-4.912470	0.121839	0.201793	-0.374574	-0.826377	-0.229868	-0.006127	0.535363	0.296336	-0.784247	0.102607
13962	8.413538	2.931601	-4.021433	-0.018620	0.161281	-0.343702	-0.824070	-0.242456	-0.011714	0.538655	0.301092	-0.780565	0.099565
13963	9.112546	2.432790	-4.077379	-0.141500	0.098808	-0.213477	-0.820453	-0.250584	-0.017729	0.541303	0.302582	-0.778638	0.095701
13964	8.538491	2.897821	-3.738970	-0.097360	0.090179	-0.165702	-0.819586	-0.256541	-0.021666	0.543572	0.303835	-0.776905	0.092912
13965	8.404620	2.536048	-3.451384	-0.049796	0.095844	-0.202402	-0.818756	-0.260990	-0.027980	0.545585	0.306179	-0.774853	0.090519
13966	8.703631	2.850466	-3.549859	-0.011007	0.106434	-0.257282	-0.815679	-0.268117	-0.031460	0.547725	0.309740	-0.772196	0.088160
13967	8.481053	2.985348	-3.726593	-0.071205	0.081646	-0.178481	-0.815353	-0.274369	-0.034861	0.549600	0.311529	-0.770434	0.085561
13968	8.506045	2.959217	-3.599717	-0.145562	0.052147	-0.081311	-0.812300	-0.279034	-0.037367	0.551411	0.310986	-0.769669	0.082721
13969	8.645231	2.851889	-3.624938	-0.167166	0.046645	-0.033618	-0.810941	-0.279505	-0.039604	0.553094	0.309570	-0.769323	0.079975
13970	8.704855	3.009269	-3.459524	-0.176849	0.000361	-0.013332	-0.812332	-0.279619	-0.042616	0.554178	0.307705	-0.769587	0.077076
13971	8.763868	3.157962	-3.369001	-0.169374	-0.003776	-0.005929	-0.814570	-0.277378	-0.045067	0.555057	0.305940	-0.769935	0.074249
13972	8.648763	3.162721	-3.301884	-0.246070	-0.038416	0.037998	-0.815010	-0.276302	-0.047055	0.555875	0.302557	-0.771024	0.070608
13973	8.511937	3.280550	-2.977255	-0.196350	-0.072052	0.089532	-0.815714	-0.275015	-0.047519	0.555734	0.299136	-0.772695	0.067966
13974	8.513732	3.413968	-2.802591	-0.235033	-0.108910	0.153774	-0.815642	-0.268312	-0.044918	0.555203	0.294175	-0.775202	0.065357
13975	8.931009	3.794773	-3.211727	-0.249895	-0.068387	0.280449	-0.819844	-0.260609	-0.044412	0.555179	0.287214	-0.777942	0.063964
13976	9.547070	2.718384	-4.086934	-0.281420	-0.092912	0.465706	-0.824953	-0.247231	-0.045748	0.554685	0.276836	-0.782027	0.064191
13977	9.776767	1.847602	-4.543095	-0.124869	-0.077135	0.565894	-0.831473	-0.228292	-0.043441	0.553348	0.266756	-0.786156	0.067864
13978	9.153933	0.678160	-4.520186	-0.116082	-0.210176	0.524500	-0.836732	-0.210316	-0.038872	0.549877	0.257380	-0.791451	0.070688
13979	8.834928	0.941311	-4.448591	-0.011987	-0.213274	0.415493	-0.840160	-0.194727	-0.031583	0.545867	0.250999	-0.795979	0.073798
13980	8.681023	1.111927	-4.794277	0.046577	-0.272745	0.422108	-0.844689	-0.178314	-0.023684	0.540602	0.245061	-0.801031	0.077743
13981	8.677052	0.537822	-5.372579	0.063749	-0.314376	0.378967	-0.848379	-0.160984	-0.011897	0.534503	0.240177	-0.806246	0.081170
13982	8.804235	-0.061399	-4.874144	0.075576	-0.255609	0.333879	-0.850361	-0.148959	-0.000447	0.529417	0.235897	-0.810492	0.084700
13983	8.154826	0.233954	-4.860013	0.076313	-0.356186	0.304585	-0.852455	-0.140434	0.008459	0.522573	0.232346	-0.815658	0.087379
13984	7.949307	-0.068800	-5.136827	0.104992	-0.304371	0.205355	-0.854113	-0.130382	0.023217	0.516704	0.230514	-0.819645	0.089797
13985	8.116611	-0.174948	-5.264511	0.079946	-0.219858	0.148297	-0.856073	-0.122489	0.030711	0.512241	0.229256	-0.822597	0.091566
13986	8.092058	-0.225180	-5.302557	0.041059	-0.211061	0.094973	-0.856207	-0.118241	0.038105	0.508358	0.228396	-0.825168	0.092222
13987	8.048403	-0.417009	-5.258709	-0.078686	-0.137027	0.124860	-0.856334	-0.114813	0.045174	0.505967	0.225710	-0.827448	0.091553
13988	8.001677	-0.489936	-5.040111	-0.079681	0.017264	0.037427	-0.857052	-0.111249	0.046632	0.506498	0.224155	-0.827643	0.090670
13989	8.297409	-0.619551	-4.752584	-0.076108	0.038785	0.031947	-0.856259	-0.110190	0.044631	0.507152	0.222665	-0.827722	0.089957
13990	8.320947	-0.513895	-4.868683	-0.084823	0.018807	-0.018486	-0.856816	-0.110905	0.042260	0.507829	0.221981	-0.827656	0.088429
13991	8.471827	-0.879857	-5.139916	-0.078994	0.024225	-0.078162	-0.858456	-0.112841	0.039551	0.508432	0.222262	-0.827409	0.086555
13992	8.658325	-1.025019	-5.261328	-0.090498	0.067952	-0.069065	-0.858990	-0.115363	0.037070	0.510032	0.222271	-0.826619	0.084638
13993	8.383538	-0.988690	-5.294283	-0.045859	0.025584	-0.071719	-0.858271	-0.118417	0.036604	0.510469	0.222720	-0.826348	0.083467
13994	8.084295	-1.004524	-5.041724	-0.027673	0.073811	-0.080080	-0.857168	-0.120413	0.034277	0.511900	0.223544	-0.825336	0.082503
13995	8.314442	-0.952286	-4.900274	0.018581	0.095170	-0.131344	-0.857265	-0.124905	0.032085	0.513273	0.225461	-0.823993	0.082178
13996	8.226453	-0.898261	-5.084982	-0.153867	0.218948	-0.161257	-0.856586	-0.130559	0.021857	0.517786	0.226084	-0.821310	0.078956
13997	8.601410	-0.355317	-4.187520	-0.259456	0.303777	-0.282517	-0.856164	-0.138380	0.010402	0.524040	0.227215	-0.817529	0.073495
13998	9.680626	1.474791	-4.355995	-0.058200	0.278833	-0.270535	-0.855732	-0.146902	-0.000958	0.529202	0.230520	-0.813493	0.070957
13999	10.424167	2.994777	-4.185537	0.116168	0.274875	-0.240402	-0.852708	-0.155013	-0.013004	0.533180	0.234968	-0.809533	0.071867
14000	9.634926	3.332750	-4.202122	0.035196	0.185410	-0.143273	-0.851311	-0.161390	-0.019989	0.536175	0.237302	-0.806880	0.071765
14001	8.705712	2.749283	-3.239095	0.241480	0.176063	-0.264248	-0.850163	-0.171006	-0.029090	0.537987	0.243668	-0.803579	0.073864
14002	8.840302	2.492170	-3.482447	0.396175	0.051296	-0.216053	-0.849105	-0.179610	-0.030171	0.537137	0.251223	-0.801414	0.078137
14003	8.557947	2.657030	-4.233874	0.465249	-0.015329	-0.089245	-0.846013	-0.184629	-0.028171	0.534444	0.257488	-0.800561	0.084688
14004	8.535068	2.580566	-4.665756	0.411616	-0.143828	-0.030451	-0.845947	-0.186306	-0.022237	0.530012	0.262515	-0.801273	0.090191
14005	8.194162	2.082750	-4.610375	0.326416	-0.210630	-0.065535	-0.845742	-0.186965	-0.014321	0.524780	0.267278	-0.802741	0.093680
14006	7.922050	1.971606	-4.856888	0.252699	-0.225353	-0.016193	-0.845359	-0.189411	-0.004045	0.519788	0.270513	-0.804588	0.096341
14007	7.273661	1.957242	-4.890695	0.250338	-0.160307	0.095496	-0.844754	-0.188851	0.004490	0.515380	0.271813	-0.806476	0.100486
14008	7.470274	1.928224	-4.999654	0.286849	-0.198112	0.095663	-0.845002	-0.186288	0.012194	0.510378	0.273527	-0.808500	0.105000
14009	7.331755	1.550198	-5.303611	0.169179	-0.108344	0.062154	-0.845969	-0.183387	0.015947	0.507243	0.274451	-0.809803	0.107707
14010	6.937955	1.431221	-5.084410	0.156305	-0.101280	0.128083	-0.846207	-0.182300	0.022463	0.504421	0.274088	-0.811248	0.110961
14011	7.319972	1.158979	-5.414383	0.201430	0.045285	0.294964	-0.846454	-0.172617	0.024014	0.503016	0.271237	-0.812181	0.117331
14012	8.260194	0.999339	-5.576142	0.229795	0.040736	0.466790	-0.849483	-0.160704	0.023530	0.501265	0.265769	-0.813779	0.125955
14013	8.469625	0.657836	-6.073975	0.312545	0.050110	0.616475	-0.854074	-0.143547	0.024613	0.498411	0.258742	-0.815954	0.137325
14014	8.806269	0.454173	-6.070985	0.108100	-0.083592	0.646610	-0.858339	-0.120469	0.024132	0.494621	0.249388	-0.819823	0.145071
14015	8.852145	0.482932	-6.070098	0.330072	-0.108611	0.809510	-0.859842	-0.095375	0.030196	0.488324	0.239697	-0.824139	0.157731
14016	10.752401	-0.592692	-5.694182	0.629584	-0.008366	0.911120	-0.862838	-0.063079	0.031771	0.482126	0.230713	-0.826457	0.176905
14017	9.556243	-0.718132	-3.312810	0.399907	-0.217171	0.244635	-0.865453	-0.044998	0.042085	0.475406	0.231283	-0.828482	0.184702
14018	10.236457	-0.948728	-3.110344	0.455654	-0.018901	0.532664	-0.862135	-0.034744	0.045146	0.470919	0.226754	-0.829418	0.197191
14019	10.717031	-1.185387	-3.793907	0.457572	-0.139660	0.026404	-0.863309	-0.026653	0.048255	0.466110	0.231130	-0.829211	0.204281
14020	9.704765	-0.694681	-4.052291	0.606622	-0.139353	-0.423068	-0.862186	-0.035629	0.054972	0.462619	0.244255	-0.826042	0.209707
14021	9.057377	-0.760244	-4.245842	0.645637	-0.129498	-0.747990	-0.858546	-0.058918	0.062992	0.460133	0.263044	-0.820886	0.212678
14022	8.797846	-0.696157	-4.187426	0.783519	-0.168878	-0.960580	-0.856227	-0.087627	0.068227	0.457132	0.286569	-0.813863	0.215721
14023	8.177768	-0.401743	-4.118859	1.017272	-0.238540	-1.072043	-0.850715	-0.117028	0.078192	0.451636	0.314177	-0.805302	0.220920
14024	7.532709	-0.286054	-4.089159	1.263692	-0.102912	-1.106769	-0.842362	-0.151834	0.092467	0.446630	0.343594	-0.793315	0.230471
14025	7.210516	-0.430117	-4.565830	1.384894	0.027333	-1.105016	-0.832945	-0.185438	0.104611	0.442160	0.373112	-0.778761	0.242515
14026	7.854330	-0.944225	-4.897508	1.410372	0.122636	-1.158291	-0.821960	-0.223558	0.117426	0.438825	0.402688	-0.761756	0.254956
14027	7.754137	-1.050783	-5.034512	1.339144	0.161277	-1.123668	-0.810240	-0.256404	0.127536	0.435729	0.430437	-0.744183	0.266563
14028	8.101769	-1.483663	-4.760561	1.353816	0.176917	-0.952982	-0.801153	-0.277259	0.135379	0.431509	0.455153	-0.726897	0.279744
14029	7.695778	-1.295723	-5.000120	1.293190	0.105111	-0.920019	-0.791188	-0.298969	0.149200	0.425934	0.478796	-0.710229	0.291393
14030	8.391076	-1.398280	-4.770821	1.340806	0.062408	-0.914209	-0.778762	-0.319920	0.163866	0.419049	0.502511	-0.692847	0.303057
14031	8.287066	-1.079132	-4.648944	1.235930	0.147637	-1.011779	-0.764646	-0.344515	0.178433	0.414309	0.525635	-0.673833	0.313057
14032	8.131973	-1.060468	-4.152833	1.231271	0.052427	-1.176815	-0.749958	-0.370302	0.194432	0.409167	0.550991	-0.653027	0.320231
14033	8.549174	-1.070373	-4.716640	1.578135	-0.007698	-1.201661	-0.731051	-0.391338	0.214659	0.398763	0.579076	-0.629493	0.330754
14034	9.139951	-0.127962	-4.428328	1.701512	0.332560	-1.199832	-0.713950	-0.410137	0.235313	0.390803	0.604962	-0.601247	0.346115
14035	11.302629	4.406220	-5.208883	1.464442	0.448204	-1.296533	-0.696056	-0.430196	0.249983	0.386935	0.628289	-0.571663	0.358797
14036	9.665877	3.919099	-4.187384	1.239340	0.501940	-0.957966	-0.676378	-0.450559	0.264618	0.383739	0.644839	-0.546647	0.371624
14037	10.445835	1.674720	-3.938988	1.171927	0.400894	-1.018690	-0.661469	-0.465167	0.274021	0.380291	0.661562	-0.521598	0.381642
14038	9.405094	3.219971	-3.986491	1.226689	0.125497	-1.192424	-0.641828	-0.484036	0.290480	0.374230	0.681929	-0.495319	0.386762
14039	8.236613	3.128985	-3.639141	1.222498	-0.124918	-0.979417	-0.617109	-0.494993	0.316620	0.363718	0.701337	-0.473295	0.389650
14040	7.804163	3.273823	-3.544757	0.900062	-0.140326	-0.923201	-0.595669	-0.507246	0.341752	0.356823	0.717437	-0.454309	0.389313
14041	7.644424	3.151184	-3.896966	0.668977	-0.115613	-0.878797	-0.569878	-0.520534	0.360880	0.353010	0.730875	-0.437250	0.387322
14042	8.154659	3.019902	-3.598152	0.752505	-0.062661	-0.424418	-0.556841	-0.524625	0.375332	0.344697	0.740225	-0.425729	0.389878
14043	8.185202	2.879604	-3.638844	0.694312	-0.045986	-0.206193	-0.549396	-0.518549	0.391688	0.335756	0.747005	-0.417538	0.393592
14044	7.908772	2.948749	-3.587008	0.482376	-0.029501	-0.195670	-0.542051	-0.517337	0.404868	0.329830	0.752019	-0.411137	0.395785
14045	8.478470	2.879345	-3.413165	0.519986	-0.036926	-0.225745	-0.538759	-0.511727	0.414784	0.323712	0.757497	-0.403802	0.397937
14046	8.404093	2.741419	-3.935283	0.612299	-0.061973	-0.055829	-0.534934	-0.503456	0.427190	0.314367	0.762293	-0.398610	0.401488
14047	8.385065	2.535609	-4.126678	0.463770	-0.038904	-0.002981	-0.534427	-0.494186	0.437217	0.307294	0.765460	-0.394998	0.404497
14048	7.904845	2.350860	-3.839477	0.341448	0.052483	0.135978	-0.533742	-0.489287	0.445330	0.301371	0.766001	-0.394113	0.408770
14049	8.834018	2.224786	-4.507700	0.326555	0.005793	0.059110	-0.537225	-0.482179	0.449362	0.296263	0.767387	-0.392213	0.411721
14050	8.630759	1.780158	-5.053561	0.275757	0.040968	0.275367	-0.542246	-0.472547	0.453561	0.290076	0.766462	-0.394045	0.416077
14051	8.339507	1.010510	-5.004223	0.266182	0.116214	0.247509	-0.552267	-0.459086	0.455020	0.285159	0.765033	-0.394854	0.421307
14052	8.579667	0.634596	-4.943210	0.239339	0.215107	0.258302	-0.557600	-0.448585	0.455706	0.281007	0.762485	-0.395674	0.427894
14053	8.895633	0.440844	-5.125317	0.317002	0.124744	0.227432	-0.565077	-0.440652	0.458316	0.275471	0.761351	-0.395653	0.433496
14054	9.371480	0.337099	-5.233130	0.160398	0.080073	0.120844	-0.570657	-0.431981	0.459443	0.272616	0.760537	-0.395797	0.436588
14055	9.476546	0.047804	-5.231699	0.084455	-0.073502	0.168630	-0.571391	-0.427033	0.461122	0.269493	0.760280	-0.397987	0.436984
14056	9.212124	0.202278	-5.220806	0.126348	-0.099238	0.165050	-0.572530	-0.421727	0.464199	0.265344	0.760462	-0.400069	0.437305
14057	8.798933	0.069011	-5.010633	0.067166	-0.126452	0.143767	-0.574775	-0.414802	0.468757	0.262227	0.760754	-0.402325	0.436607
14058	8.282089	0.112153	-4.882365	0.086194	-0.219999	0.181471	-0.573553	-0.410237	0.474924	0.257562	0.761609	-0.405624	0.434836
14059	8.079218	0.251696	-4.695179	0.010394	-0.238102	0.085908	-0.570820	-0.406103	0.480913	0.254869	0.763018	-0.408068	0.431653
14060	8.101406	0.123855	-4.576105	0.078392	-0.215382	0.025432	-0.567802	-0.402808	0.486849	0.251704	0.765013	-0.409026	0.429067
14061	8.028739	-0.128558	-4.519494	0.128684	-0.216135	-0.011228	-0.565601	-0.399541	0.493614	0.248188	0.767584	-0.408850	0.426684
14062	8.482305	-0.177454	-4.727535	0.248745	-0.210606	-0.108180	-0.560353	-0.397533	0.502470	0.243584	0.771426	-0.406270	0.424869
14063	8.365885	-0.150886	-4.838917	0.338622	-0.251696	-0.164854	-0.552535	-0.391764	0.513452	0.237814	0.776500	-0.402090	0.422867
14064	8.239970	-0.475650	-4.783202	0.278142	-0.234139	-0.241239	-0.544292	-0.387629	0.523507	0.233647	0.781674	-0.397227	0.420245
14065	8.232175	-0.424075	-5.188251	0.192612	-0.145958	-0.233294	-0.536554	-0.388386	0.531075	0.231506	0.785606	-0.392686	0.418361
14066	7.928044	-0.452624	-5.249509	0.169982	-0.057792	-0.198685	-0.531048	-0.386291	0.538012	0.230038	0.788395	-0.388528	0.417806
14067	8.095346	-0.075937	-5.581715	0.159715	0.059167	-0.182287	-0.529256	-0.385740	0.540499	0.229535	0.790013	-0.384115	0.419104
14068	7.598808	0.022028	-5.033683	0.141405	0.123789	-0.187090	-0.530088	-0.385020	0.540276	0.229819	0.791017	-0.379534	0.421223
14069	8.133124	-0.050478	-5.691625	0.149030	0.319708	-0.197396	-0.532836	-0.385451	0.538492	0.231548	0.790459	-0.373763	0.426453
14070	7.645166	0.782187	-4.970093	0.166191	0.399448	-0.241480	-0.537542	-0.385360	0.532228	0.233957	0.789557	-0.366792	0.432813
14071	8.355182	0.983888	-4.835950	0.139791	0.458346	-0.206563	-0.542825	-0.383282	0.525404	0.236910	0.787698	-0.360234	0.440042
14072	9.104963	1.142130	-5.456978	-0.001098	0.379817	-0.268935	-0.548075	-0.384627	0.517275	0.242019	0.786228	-0.354318	0.444670
14073	9.480055	1.582824	-5.429493	-0.004129	0.371358	-0.310978	-0.552303	-0.390619	0.509814	0.247520	0.785063	-0.347712	0.448894
14074	9.140647	1.713967	-5.447341	0.022444	0.281031	-0.264957	-0.554195	-0.395776	0.504578	0.251510	0.784432	-0.342107	0.452075
14075	9.162665	1.973069	-4.893499	-0.126374	0.222857	-0.348589	-0.554447	-0.401971	0.497206	0.258244	0.784142	-0.336685	0.452851
14076	8.316236	1.810443	-4.616610	-0.167923	0.172984	-0.254285	-0.556285	-0.411708	0.491554	0.264353	0.783366	-0.333470	0.453048
14077	8.031920	1.563779	-4.515827	0.007466	0.091142	-0.187848	-0.555856	-0.416470	0.486047	0.266645	0.783843	-0.330000	0.453421
14078	8.389823	1.964384	-4.203021	0.115031	0.082315	-0.198478	-0.552960	-0.417272	0.487343	0.267211	0.784966	-0.325583	0.454338
14079	8.393877	1.839561	-3.938364	0.032009	0.022110	-0.080189	-0.552510	-0.418408	0.490564	0.267715	0.785474	-0.323919	0.454352
14080	8.490448	2.043360	-3.998600	-0.015701	0.016339	0.019797	-0.552527	-0.416627	0.491221	0.267889	0.785089	-0.324415	0.454561
14081	8.712758	1.996735	-3.893723	-0.182435	0.050083	0.111220	-0.554447	-0.417103	0.490112	0.270239	0.782938	-0.327529	0.454647
14082	8.702731	2.246896	-3.739588	-0.207523	0.003968	0.206717	-0.558982	-0.416958	0.488516	0.271623	0.780392	-0.332744	0.454412
14083	8.702799	2.051016	-3.958194	-0.226833	0.014842	0.303885	-0.561261	-0.412799	0.483849	0.272714	0.776983	-0.339410	0.454671
14084	8.181452	2.227759	-3.845791	-0.130023	0.031397	0.297542	-0.566648	-0.410140	0.482414	0.272227	0.773932	-0.345152	0.455843
14085	7.865632	2.158573	-3.223504	-0.052218	0.160305	0.322201	-0.572334	-0.405002	0.481680	0.271471	0.769942	-0.349651	0.459606
14086	8.553322	2.292595	-3.453594	0.088945	0.331263	0.384766	-0.583621	-0.393268	0.475910	0.268852	0.764632	-0.353046	0.467349
14087	9.725336	1.401027	-4.481194	0.122017	0.278040	0.525383	-0.597108	-0.379521	0.472478	0.264327	0.758928	-0.358309	0.475157
14088	9.778177	-0.251996	-4.733004	0.027787	0.259269	0.551567	-0.611263	-0.366630	0.469686	0.260485	0.752586	-0.365126	0.482126
14089	10.665740	-0.951453	-4.932533	0.356290	0.273664	0.513720	-0.621343	-0.350245	0.468304	0.252370	0.747992	-0.367900	0.491393
14090	9.551068	-1.695318	-4.205091	0.308591	0.133482	0.313472	-0.631007	-0.333375	0.468319	0.245630	0.745881	-0.368979	0.497175
14091	9.453932	-1.145021	-3.606260	0.119003	-0.019854	0.221678	-0.636089	-0.319509	0.471404	0.241647	0.745014	-0.371183	0.498783
14092	8.469097	-0.768982	-4.006473	0.077984	-0.110859	0.203224	-0.637282	-0.309887	0.474606	0.237612	0.744964	-0.374070	0.498640
14093	8.451189	-0.951686	-3.753446	0.196852	-0.218122	0.453182	-0.635414	-0.300843	0.483097	0.228611	0.744640	-0.379894	0.498928
14094	8.702870	-1.107298	-3.853215	0.156562	-0.259830	0.212792	-0.634544	-0.288323	0.492083	0.222168	0.746286	-0.382800	0.497155
14095	9.149055	-1.399727	-3.978051	0.189852	-0.363448	-0.042018	-0.627426	-0.282843	0.500583	0.217016	0.751031	-0.381936	0.492932
14096	8.876865	-1.544878	-4.219954	0.240821	-0.484348	-0.179454	-0.616922	-0.279272	0.518817	0.211441	0.758152	-0.379058	0.486635
14097	8.220669	-1.699613	-4.268872	0.333324	-0.449533	-0.214369	-0.602857	-0.276912	0.535024	0.205045	0.765491	-0.374525	0.481364
14098	7.844661	-1.682016	-4.298165	0.236578	-0.336662	-0.251523	-0.590861	-0.276114	0.546626	0.201299	0.771533	-0.369869	0.476877
14099	7.570445	-1.460679	-4.025679	0.153407	-0.190489	-0.261110	-0.584733	-0.278983	0.555178	0.199944	0.775857	-0.365258	0.473977
14100	7.303744	-1.469798	-3.928836	0.149196	0.005656	-0.232126	-0.577718	-0.278732	0.559382	0.199848	0.778074	-0.360311	0.474171
14101	9.851383	-1.224951	-5.442358	0.119623	0.343873	-0.349617	-0.580337	-0.279895	0.555356	0.203659	0.777743	-0.352498	0.478941
14102	8.684372	0.385629	-4.695199	-0.188730	0.250079	-0.434453	-0.581055	-0.291852	0.549148	0.212482	0.777592	-0.346598	0.479658
14103	9.858294	1.037035	-4.889386	-0.428339	0.254395	-0.429060	-0.582566	-0.307843	0.540094	0.224936	0.776222	-0.343054	0.478746
14104	9.855308	1.327571	-5.396892	-0.474979	0.149668	-0.383073	-0.580493	-0.326343	0.529895	0.236970	0.775207	-0.341059	0.476003
14105	8.862118	1.675969	-5.000106	-0.351624	-0.001524	-0.404761	-0.575664	-0.343814	0.523575	0.246224	0.776279	-0.338222	0.471562
14106	8.805248	2.017467	-4.401727	-0.245796	0.043858	-0.555047	-0.566536	-0.365525	0.517096	0.255579	0.778310	-0.331857	0.467744
14107	8.679357	2.109655	-4.519572	-0.156359	-0.025816	-0.486876	-0.558566	-0.380009	0.514359	0.262411	0.780965	-0.325923	0.463691
14108	7.995288	2.274115	-3.949607	-0.129257	-0.089793	-0.421679	-0.550346	-0.390359	0.515438	0.267741	0.783815	-0.321117	0.459164
14109	7.902145	2.440933	-4.225148	-0.110564	-0.056828	-0.202396	-0.543652	-0.399926	0.515207	0.271046	0.785069	-0.319292	0.456348
14110	7.859921	2.290492	-4.014467	-0.156646	-0.105369	-0.003322	-0.539642	-0.403300	0.514554	0.272858	0.785176	-0.321362	0.453622
14111	8.561894	2.278401	-4.204993	-0.196637	-0.032185	0.102151	-0.538906	-0.407997	0.513438	0.274931	0.783767	-0.324927	0.452265
14112	8.617439	2.522307	-3.980909	-0.271883	-0.015542	0.197466	-0.540819	-0.410069	0.510723	0.277290	0.781095	-0.330671	0.451285
14113	8.496861	2.386809	-3.938648	-0.398449	-0.057689	0.292666	-0.543903	-0.407287	0.505980	0.280652	0.777464	-0.339112	0.449208
14114	8.409402	2.442345	-4.055753	-0.435463	-0.040611	0.378805	-0.546980	-0.405970	0.499776	0.283708	0.772749	-0.349218	0.447678
14115	8.085120	2.399077	-3.913515	-0.487238	-0.084203	0.431919	-0.553005	-0.409386	0.494410	0.286981	0.767688	-0.360640	0.445237
14116	8.259180	2.426743	-3.538313	-0.492531	-0.054135	0.437421	-0.558256	-0.410207	0.486998	0.290217	0.762101	-0.372126	0.443281
14117	8.824893	2.483800	-3.930962	-0.472022	-0.063608	0.521097	-0.565988	-0.409099	0.480824	0.292573	0.755997	-0.384482	0.441637
14118	8.373974	2.258470	-3.886595	-0.578297	-0.136577	0.590607	-0.573184	-0.405860	0.476559	0.294990	0.749152	-0.399364	0.438476
14119	9.034231	2.215615	-4.471780	-0.471069	0.013727	0.615471	-0.582601	-0.403068	0.467758	0.297053	0.741276	-0.412453	0.438352
14120	9.229066	0.948895	-5.216573	-0.487218	0.024813	0.617065	-0.592904	-0.396017	0.457577	0.299013	0.732958	-0.425774	0.438269
14121	9.055659	-0.308259	-4.677381	-0.515771	0.072502	0.495582	-0.603453	-0.390025	0.449256	0.303097	0.724973	-0.436977	0.437718
14122	10.075765	-0.948436	-5.207470	-0.434963	0.112908	0.497613	-0.613153	-0.387044	0.439509	0.305983	0.716909	-0.447374	0.438489
14123	9.363535	-0.808387	-5.150953	-0.419435	0.038403	0.539838	-0.622732	-0.381907	0.431263	0.307770	0.709131	-0.458465	0.438430
14124	8.950222	-0.630389	-4.467870	-0.617350	0.043473	0.461409	-0.630504	-0.379657	0.421591	0.312816	0.700606	-0.470199	0.436131
14125	8.636821	-0.808262	-4.418677	-0.659903	-0.084515	0.524746	-0.636621	-0.378277	0.412125	0.316779	0.692190	-0.483756	0.431863
14126	8.519318	-0.960251	-4.593966	-0.648688	-0.183467	0.438617	-0.643825	-0.375635	0.405765	0.320132	0.685295	-0.496634	0.425724
14127	8.758879	-0.740113	-4.862279	-0.681013	-0.252590	0.365339	-0.643729	-0.375401	0.400838	0.323872	0.679369	-0.509020	0.417689
14128	8.426119	-0.590937	-4.962359	-0.715773	-0.311440	0.302919	-0.644669	-0.378467	0.398191	0.327828	0.674114	-0.521164	0.408029
14129	8.009332	-0.529465	-4.987427	-0.617005	-0.296514	0.231434	-0.645753	-0.381490	0.394724	0.331145	0.670011	-0.531273	0.398970
14130	7.869107	-0.461096	-4.769241	-0.581176	-0.269495	0.269986	-0.645741	-0.383371	0.393237	0.333873	0.665315	-0.541388	0.390876
14131	7.800218	-0.480060	-4.945481	-0.566633	-0.155887	0.185392	-0.644603	-0.387504	0.391878	0.338216	0.660697	-0.549376	0.383764
14132	7.583926	-0.278823	-4.651143	-0.613731	-0.033922	0.054804	-0.644585	-0.394068	0.383383	0.345478	0.656112	-0.555093	0.376872
14133	7.592465	-0.593302	-4.349254	-0.578137	0.063140	-0.062772	-0.646075	-0.400862	0.374338	0.354146	0.652292	-0.558266	0.370721
14134	9.688073	0.287203	-6.015595	-0.398803	0.326175	-0.087977	-0.647715	-0.409901	0.359807	0.363651	0.647869	-0.557927	0.369786
14135	7.831711	1.239541	-4.099948	-0.578057	0.414676	-0.152890	-0.649620	-0.421054	0.342955	0.376788	0.642246	-0.557260	0.367440
14136	9.054354	1.538518	-4.076097	-0.520333	0.580536	-0.060963	-0.655439	-0.432085	0.315990	0.390348	0.634565	-0.556012	0.368520
14137	9.655491	1.434544	-3.872264	-0.537968	0.538892	-0.101182	-0.662653	-0.440104	0.290594	0.403838	0.627450	-0.554506	0.368435
14138	9.797273	2.379921	-3.388454	-0.538073	0.309495	-0.144656	-0.664083	-0.447482	0.270398	0.415057	0.622284	-0.554260	0.365082
14139	9.532432	2.644862	-3.478245	-0.450943	0.111297	-0.253378	-0.662267	-0.458046	0.257526	0.423769	0.620511	-0.553481	0.359229
14140	9.385606	2.625480	-3.762651	-0.399563	-0.008311	-0.132928	-0.659088	-0.466006	0.248093	0.429556	0.618573	-0.554863	0.353520
14141	8.957231	2.671604	-3.722188	-0.385062	-0.098419	-0.059436	-0.658049	-0.476044	0.241985	0.433711	0.616624	-0.557683	0.347360
14142	8.425791	1.887750	-3.572202	-0.314715	-0.146173	0.041468	-0.656810	-0.477904	0.239665	0.435638	0.614377	-0.561736	0.342362
14143	8.336949	2.444524	-3.459003	-0.290164	-0.122693	0.140653	-0.655890	-0.478206	0.234011	0.436949	0.611125	-0.566497	0.338649
14144	8.500278	2.444233	-3.523065	-0.335532	-0.161243	0.296648	-0.659497	-0.474792	0.233703	0.437167	0.605844	-0.573875	0.335420
14145	8.380254	2.632092	-3.546330	-0.417708	-0.031804	0.290780	-0.665466	-0.471406	0.228886	0.440018	0.599079	-0.580414	0.332578
14146	8.515508	2.623906	-3.189229	-0.453520	0.037708	0.175941	-0.669976	-0.467509	0.218735	0.444669	0.592715	-0.585272	0.329266
14147	8.663342	2.909086	-3.197726	-0.342815	0.098219	0.206421	-0.676252	-0.463671	0.210380	0.448685	0.586635	-0.589010	0.328038
14148	9.077641	2.347589	-4.211751	-0.156128	0.284082	0.356937	-0.681154	-0.460648	0.201140	0.451470	0.579087	-0.591736	0.332689
14149	9.082961	1.205442	-3.664002	0.075377	0.299203	0.214051	-0.689389	-0.454864	0.190589	0.452871	0.575292	-0.590923	0.338758
14150	9.458140	0.506504	-3.453183	0.224757	0.438835	-0.035488	-0.693728	-0.451291	0.184259	0.455659	0.574692	-0.585083	0.346094
14151	10.371022	-0.164930	-4.126767	0.311022	0.349675	-0.022263	-0.698749	-0.449020	0.176209	0.456439	0.575384	-0.579421	0.353366
14152	10.610843	-0.254940	-4.230495	0.422468	0.244689	-0.087908	-0.700676	-0.448423	0.175989	0.454984	0.578446	-0.573261	0.360224
14153	9.216798	0.511388	-3.509326	0.527659	0.116940	-0.241809	-0.697034	-0.451788	0.181103	0.452008	0.585166	-0.565558	0.365259
14154	9.111056	0.221493	-3.352719	0.571962	0.133267	-0.333573	-0.692286	-0.456771	0.184736	0.449191	0.593028	-0.556322	0.370205
14155	8.932823	0.109142	-3.919082	0.686661	0.056365	-0.314951	-0.686528	-0.460777	0.196791	0.443980	0.602238	-0.546974	0.375513
14156	8.552791	0.574754	-3.725563	0.940957	-0.106220	-0.365579	-0.677405	-0.466058	0.216971	0.434115	0.615213	-0.536439	0.381169
14157	8.492563	0.286751	-3.913538	1.041952	-0.020654	-0.431652	-0.671184	-0.469337	0.237025	0.424228	0.628920	-0.523313	0.388115
14158	8.973655	0.577948	-3.823378	1.281651	-0.009996	-0.776052	-0.659476	-0.474035	0.255844	0.413834	0.647635	-0.503596	0.394589
14159	8.663170	1.010566	-4.277411	1.426067	-0.066360	-0.981228	-0.639661	-0.485083	0.285455	0.402123	0.669487	-0.480011	0.399591
14160	8.674834	1.496820	-5.462733	1.617139	0.147154	-1.111446	-0.619032	-0.493773	0.317947	0.390443	0.691415	-0.450779	0.407797
14161	8.044372	1.990687	-3.093640	1.223043	-0.045472	-1.110054	-0.598611	-0.498299	0.347949	0.381861	0.711028	-0.425712	0.409134
14162	8.003358	3.445126	-3.406203	1.358740	0.167050	-0.974104	-0.578469	-0.504861	0.373987	0.371701	0.727895	-0.399340	0.415373
14163	9.699882	2.840839	-3.715044	1.327093	0.274752	-0.733668	-0.563929	-0.505464	0.393715	0.360436	0.741067	-0.375520	0.424134
14164	9.239563	2.677884	-3.976591	1.340654	-0.028284	-0.469033	-0.553711	-0.496391	0.419422	0.344186	0.754160	-0.357375	0.430187
14165	9.293985	2.045879	-3.526358	1.263376	-0.378459	-0.521923	-0.539348	-0.485911	0.452311	0.326731	0.769607	-0.341204	0.429571
14166	8.117333	1.680360	-3.494409	1.232575	-0.284754	-0.521535	-0.524172	-0.475643	0.483534	0.310174	0.783351	-0.324444	0.429988
14167	8.376688	1.474869	-4.756282	1.102011	0.131065	-0.523389	-0.510446	-0.463082	0.508048	0.298099	0.792289	-0.305981	0.435650
14168	8.612641	0.427322	-4.332448	0.882690	0.012773	-0.334716	-0.504946	-0.452819	0.527832	0.287039	0.799337	-0.292953	0.439144
14169	9.491404	0.860389	-4.903382	0.952071	0.047237	-0.170141	-0.499559	-0.436344	0.543054	0.273408	0.805293	-0.281711	0.444285
14170	9.587043	0.903518	-5.635930	0.686026	-0.085550	-0.152092	-0.498519	-0.423121	0.557708	0.263199	0.810567	-0.273721	0.445852
14171	8.830967	1.002179	-5.003334	0.529235	-0.267097	-0.144898	-0.491738	-0.410421	0.569806	0.254249	0.816528	-0.268235	0.443496
14172	8.256965	1.269596	-4.574453	0.473226	-0.060081	-0.205049	-0.485006	-0.404946	0.581466	0.247999	0.820514	-0.261090	0.443943
14173	7.408878	0.973713	-5.385006	0.456231	-0.274292	-0.241706	-0.475130	-0.397412	0.595692	0.241001	0.826486	-0.254626	0.440461
14174	7.959640	1.528802	-5.121869	0.729305	0.157040	-0.091157	-0.476858	-0.386052	0.603533	0.230521	0.828979	-0.246024	0.446235
14175	8.595392	0.089559	-5.169506	0.511759	0.164698	-0.300902	-0.479425	-0.376127	0.606630	0.225272	0.831354	-0.235925	0.449936
14176	8.018289	0.540415	-5.217434	0.408228	0.087925	-0.400133	-0.473403	-0.373082	0.611013	0.222480	0.834231	-0.225295	0.451446
14177	7.482530	0.888564	-4.861900	0.559899	0.329376	-0.290163	-0.473837	-0.369321	0.614127	0.216942	0.835046	-0.214169	0.458003
14178	7.994447	0.823699	-4.994955	0.699860	0.285354	-0.390655	-0.477486	-0.360239	0.617731	0.210023	0.837019	-0.200080	0.463958
14179	8.489665	1.315330	-5.031998	0.574604	0.444145	-0.297370	-0.481123	-0.351097	0.622986	0.204619	0.836476	-0.188155	0.472268
14180	8.874100	1.266999	-4.525100	0.567107	0.676904	-0.464662	-0.493048	-0.342853	0.617558	0.202022	0.833991	-0.172322	0.483686
14181	9.122676	1.783498	-3.758309	0.564759	0.603903	-0.506593	-0.503828	-0.339047	0.611302	0.199268	0.832082	-0.156214	0.493487
14182	8.584211	2.303559	-3.203544	0.486789	0.534369	-0.295607	-0.510481	-0.335658	0.606629	0.195731	0.829577	-0.144457	0.502617
14183	8.997116	2.372844	-2.803193	0.511436	0.529044	-0.330303	-0.515193	-0.331659	0.606092	0.191855	0.827138	-0.131993	0.511481
14184	9.435428	2.995646	-2.467798	0.588798	0.506518	-0.511584	-0.519905	-0.328434	0.604273	0.188655	0.825434	-0.115658	0.519319
14185	9.033236	2.952315	-3.360988	0.581715	0.504726	-0.574115	-0.521845	-0.328667	0.600983	0.186016	0.823564	-0.098416	0.526739
14186	9.530493	2.147273	-2.897047	0.282651	0.411554	-0.323144	-0.529831	-0.328441	0.595856	0.185577	0.820870	-0.088713	0.532788
14187	8.849126	2.312963	-2.600042	0.250523	0.325775	-0.213074	-0.535349	-0.327621	0.592115	0.184204	0.818649	-0.081521	0.537808
14188	9.236979	2.396290	-2.329059	0.329696	0.189217	-0.179560	-0.536745	-0.326033	0.591401	0.181066	0.818105	-0.074487	0.540714
14189	9.066323	2.408322	-2.593052	0.428618	0.203080	-0.107862	-0.538747	-0.319056	0.591843	0.175449	0.817532	-0.067519	0.544335
14190	9.252439	2.661993	-2.622504	0.228401	0.105373	-0.126366	-0.542905	-0.314839	0.592411	0.173246	0.817360	-0.062731	0.545869
14191	9.238002	2.826124	-2.379420	0.151215	0.122911	-0.139359	-0.543204	-0.312366	0.593251	0.172429	0.816633	-0.058520	0.547680
14192	9.318586	2.749834	-2.518156	0.143504	0.125326	-0.086158	-0.545126	-0.312444	0.592577	0.171186	0.815867	-0.055235	0.549550
14193	9.446681	2.640921	-2.419821	0.107037	0.077030	-0.076963	-0.544455	-0.311468	0.592356	0.170389	0.815369	-0.052663	0.550788
14194	9.215995	2.679853	-2.669320	-0.034539	-0.017742	-0.024838	-0.546642	-0.312111	0.591926	0.171213	0.815492	-0.052817	0.550335
14195	9.426457	2.465108	-3.398182	0.027773	-0.040075	-0.021940	-0.545674	-0.312303	0.592728	0.170999	0.815946	-0.052402	0.549768
14196	9.044016	2.525939	-3.033350	-0.009518	-0.037166	0.021963	-0.544704	-0.312899	0.593232	0.170882	0.816318	-0.053115	0.549184
14197	8.967030	2.433633	-2.980363	0.024602	-0.033458	0.066036	-0.544164	-0.312087	0.593551	0.169776	0.816589	-0.054137	0.549024
14198	8.852953	2.182304	-2.982566	0.026161	-0.039277	0.054971	-0.542816	-0.309909	0.594219	0.168710	0.817068	-0.055002	0.548554
14199	8.946131	2.214706	-3.096917	-0.015581	-0.021366	0.065894	-0.543229	-0.308730	0.595942	0.168280	0.817066	-0.056417	0.548546
14200	9.166330	2.159579	-3.260052	0.049301	-0.027263	0.132130	-0.545085	-0.303748	0.594340	0.165997	0.817397	-0.058242	0.548557
14201	9.201544	1.975611	-3.301204	0.032606	-0.079696	0.023883	-0.544812	-0.301937	0.597192	0.165167	0.818241	-0.058636	0.547506
14202	8.901006	2.201020	-3.317476	0.009308	-0.039698	-0.029475	-0.543442	-0.300665	0.599315	0.165291	0.818760	-0.058292	0.546729
14203	8.752863	2.038989	-3.090836	0.049107	0.022083	-0.018538	-0.542182	-0.302781	0.599449	0.164780	0.818595	-0.057470	0.547218
14204	9.116827	1.850095	-3.298855	0.063466	0.043027	0.001686	-0.542222	-0.300479	0.597942	0.163779	0.818349	-0.056782	0.547957
14205	8.924204	1.670812	-3.208305	0.075857	0.043923	-0.014878	-0.546085	-0.299232	0.596407	0.162802	0.818026	-0.055664	0.548845
14206	9.184317	1.561814	-3.172860	0.088988	0.089756	-0.042412	-0.546930	-0.297665	0.595961	0.161914	0.817395	-0.053816	0.550231
14207	9.251691	1.722425	-3.251604	0.138053	0.062788	-0.086278	-0.549411	-0.296895	0.595208	0.160707	0.817133	-0.050798	0.551259
14208	8.884280	1.800297	-3.440199	0.123078	0.046861	-0.097367	-0.549013	-0.295146	0.596408	0.159818	0.817127	-0.047812	0.551793
14209	8.885894	1.721879	-3.199296	0.148543	0.121176	-0.110287	-0.549584	-0.294100	0.595104	0.158743	0.816263	-0.044106	0.553688
14210	8.754184	2.243953	-3.007448	0.108893	0.214352	-0.127883	-0.551369	-0.294823	0.593293	0.158573	0.814357	-0.040246	0.556828
14211	8.809861	2.554827	-2.174417	0.054601	0.142691	-0.128702	-0.554929	-0.296202	0.591184	0.159279	0.812927	-0.037196	0.558924
14212	9.303552	2.962023	-2.062239	-0.001455	0.126701	-0.134110	-0.555471	-0.299718	0.586172	0.160897	0.811623	-0.034741	0.560512
14213	9.632072	3.289820	-2.089288	-0.129280	0.015134	-0.077166	-0.556119	-0.303408	0.584857	0.163976	0.810943	-0.034962	0.560590
14214	9.548875	3.375559	-2.290872	-0.154248	-0.034405	-0.047783	-0.556486	-0.308440	0.582359	0.166987	0.810874	-0.036136	0.559725
14215	9.466941	3.137201	-2.192772	-0.256006	-0.226857	0.066050	-0.553297	-0.311418	0.582423	0.170391	0.812321	-0.040871	0.556266
14216	9.057771	3.288165	-2.205468	-0.285457	-0.320971	0.069748	-0.547718	-0.318149	0.584433	0.173982	0.814851	-0.046379	0.550996
14217	8.846935	3.453434	-2.124066	-0.311939	-0.326682	0.073359	-0.540226	-0.322814	0.589295	0.178168	0.817067	-0.052151	0.545836
14218	8.589758	3.358416	-2.315494	-0.315485	-0.332675	0.111821	-0.534830	-0.326558	0.590116	0.181745	0.819441	-0.058711	0.540407
14219	8.706827	3.139149	-2.659364	-0.344023	-0.295177	0.133706	-0.528173	-0.331518	0.592635	0.185855	0.820972	-0.065664	0.535864
14220	9.491233	2.807199	-3.267978	-0.270292	-0.232201	0.282495	-0.525680	-0.334036	0.592047	0.186951	0.822068	-0.074166	0.532685
14221	8.816568	2.139098	-2.995976	-0.179539	-0.171761	0.280489	-0.522660	-0.334636	0.591983	0.186926	0.822567	-0.081304	0.530878
14222	9.571902	2.031980	-3.720360	-0.163637	-0.116222	0.216327	-0.523082	-0.334048	0.591474	0.187127	0.822839	-0.087140	0.529459
14223	8.811552	1.878568	-4.170948	-0.206096	-0.233479	0.144685	-0.522414	-0.331854	0.593671	0.188814	0.824064	-0.092568	0.526021
14224	8.620185	1.901923	-4.004267	-0.220579	-0.285236	0.225453	-0.517981	-0.335168	0.594527	0.189539	0.825798	-0.099784	0.521704
14225	9.221637	1.889386	-4.108937	-0.234291	-0.097780	0.172035	-0.517975	-0.334690	0.596203	0.191625	0.825385	-0.105447	0.520481
14226	8.997468	1.744180	-4.371954	-0.407765	-0.091093	0.113796	-0.516036	-0.338454	0.592662	0.196966	0.824512	-0.112018	0.518494
14227	9.032865	1.700926	-3.518738	-0.420833	-0.055895	0.171549	-0.518209	-0.344735	0.584752	0.202169	0.822836	-0.119456	0.517492
14228	9.128045	1.780354	-3.705300	-0.287939	-0.071809	0.216824	-0.518292	-0.350474	0.582345	0.204484	0.821885	-0.126400	0.516444
14229	9.115890	1.811652	-4.042706	-0.273151	-0.105456	0.225156	-0.518607	-0.349711	0.578139	0.206523	0.821093	-0.133397	0.515131
14230	8.840916	1.306272	-4.180605	-0.206162	-0.229353	0.276720	-0.519155	-0.348934	0.579564	0.206434	0.821846	-0.141115	0.511899
14231	8.739203	1.895195	-3.566861	-0.104669	-0.273204	0.249556	-0.517217	-0.349332	0.581444	0.204940	0.823321	-0.147475	0.508324
14232	8.889907	1.759445	-3.648238	-0.036590	-0.170017	0.183466	-0.516295	-0.345512	0.582902	0.203170	0.824354	-0.151673	0.506120
14233	8.978729	1.275859	-3.794766	-0.037598	-0.249733	0.115626	-0.512452	-0.342374	0.588959	0.201960	0.826205	-0.155047	0.502551
14234	8.576289	1.244750	-3.794411	-0.036884	-0.279923	0.110993	-0.506976	-0.340361	0.591776	0.200577	0.828517	-0.158486	0.498208
14235	8.574323	1.390984	-3.489126	-0.145820	-0.192316	0.066630	-0.502278	-0.341434	0.595236	0.201802	0.829463	-0.161901	0.495030
14236	8.941381	1.258723	-3.943196	-0.114965	-0.160751	0.155690	-0.501296	-0.341578	0.597963	0.201639	0.830082	-0.166374	0.492570
14237	8.957493	1.054405	-4.263877	-0.232437	-0.213344	0.179361	-0.499908	-0.342995	0.598002	0.203069	0.830465	-0.172608	0.489180
14238	8.635065	1.310950	-3.699587	-0.305938	-0.096044	0.158833	-0.499897	-0.345771	0.594813	0.206254	0.829597	-0.178731	0.487118
14239	9.089120	1.265398	-4.156344	-0.252026	0.007684	0.179037	-0.502373	-0.346458	0.592461	0.208751	0.827657	-0.184245	0.487299
14240	8.825827	1.230127	-3.919744	-0.391846	0.057857	0.145595	-0.505788	-0.351893	0.584751	0.214018	0.824894	-0.190330	0.487361
14241	8.559757	1.677671	-4.244945	-0.640942	0.201432	0.157731	-0.510275	-0.361333	0.573650	0.223823	0.819338	-0.198431	0.489095
14242	8.467942	2.114882	-3.533555	-0.719150	0.264870	0.208018	-0.520413	-0.371527	0.556792	0.234586	0.812601	-0.207766	0.491409
14243	10.837935	2.423969	-4.682637	-0.470987	0.396632	0.374913	-0.531284	-0.377170	0.541177	0.240219	0.804672	-0.216721	0.497825
14244	9.640300	1.999530	-4.225291	-0.803708	0.081346	0.346919	-0.541759	-0.381051	0.526488	0.250003	0.798372	-0.229985	0.497200
14245	8.814838	2.267862	-3.912570	-0.613398	-0.028111	0.084910	-0.542655	-0.391097	0.518200	0.258847	0.794963	-0.237671	0.494515
14246	8.701691	2.544750	-3.708525	-0.446374	-0.007289	0.035682	-0.545508	-0.401662	0.503859	0.265536	0.792518	-0.242790	0.492401
14247	8.217115	2.476274	-3.410744	-0.196233	-0.194470	0.104260	-0.545735	-0.406584	0.501916	0.266747	0.792711	-0.247483	0.489088
14248	8.689099	2.074471	-3.889811	-0.070653	-0.126927	0.172321	-0.541877	-0.407149	0.503767	0.265541	0.792708	-0.251691	0.487600
14249	9.141927	2.261648	-3.982793	-0.091102	-0.254159	0.069844	-0.540919	-0.406381	0.504903	0.265105	0.794193	-0.255101	0.483632
14250	8.230405	1.976952	-3.969887	-0.165203	-0.278859	0.036457	-0.535393	-0.406981	0.509894	0.265937	0.795805	-0.258858	0.478502
14251	8.270702	2.066282	-3.782461	-0.258841	-0.193152	0.085716	-0.533990	-0.408742	0.511284	0.268322	0.795685	-0.263781	0.474667
14252	8.487037	2.285078	-3.938838	-0.202295	-0.260004	0.155749	-0.530951	-0.410480	0.511699	0.268673	0.796216	-0.269675	0.470245
14253	8.198701	2.007787	-3.722197	-0.270374	-0.214951	0.204990	-0.528604	-0.412428	0.510873	0.269991	0.795530	-0.276673	0.466571
14254	8.657669	2.265773	-3.674891	-0.405938	-0.151206	0.193758	-0.529120	-0.416612	0.508153	0.273782	0.793631	-0.284455	0.462902
14255	8.109997	2.094765	-4.012913	-0.392476	-0.074915	0.209101	-0.530219	-0.419935	0.502196	0.277767	0.790833	-0.291833	0.460719
14256	7.998129	2.094537	-3.216694	-0.508738	-0.062304	0.310706	-0.533211	-0.423640	0.498980	0.282554	0.786699	-0.301864	0.458417
14257	8.827598	2.754916	-3.716692	-0.281236	0.043162	0.325940	-0.538474	-0.424787	0.489625	0.284412	0.782588	-0.309310	0.459340
14258	8.052602	1.897987	-4.495000	-0.242257	0.159780	0.466798	-0.546513	-0.420907	0.483896	0.284875	0.776793	-0.318022	0.462927
14259	8.603745	1.637259	-4.147848	-0.148998	0.315335	0.448469	-0.561474	-0.414316	0.473179	0.285180	0.770013	-0.324544	0.469492
14260	9.173658	1.054027	-4.349233	0.027384	0.300581	0.473634	-0.574808	-0.404807	0.465095	0.282232	0.764209	-0.329955	0.476927
14261	9.713157	0.606673	-4.181554	0.173520	0.179691	0.612717	-0.590435	-0.386157	0.458960	0.275010	0.759264	-0.336637	0.484318
14262	10.391741	0.567780	-4.890552	0.261929	0.123325	0.569057	-0.602346	-0.365068	0.458978	0.266314	0.755601	-0.342144	0.491001
14263	9.422930	0.046703	-4.398924	0.214532	-0.010034	0.518425	-0.609060	-0.353194	0.460584	0.257956	0.753165	-0.347950	0.495108
14264	9.814074	-0.521538	-4.359298	0.094346	0.045268	0.462123	-0.617337	-0.336836	0.462203	0.252246	0.749939	-0.353835	0.498763
14265	9.249682	-0.445708	-4.472929	0.046798	-0.102516	0.408931	-0.621964	-0.327243	0.464201	0.246728	0.748205	-0.360095	0.499646
14266	8.633504	-0.864216	-4.220803	0.034645	-0.163292	0.438169	-0.625677	-0.312108	0.469546	0.240626	0.746803	-0.367202	0.499547
14267	8.556393	-0.931920	-4.194214	-0.059078	-0.076057	0.275408	-0.628231	-0.304068	0.471293	0.238129	0.745182	-0.372398	0.499318
14268	8.556244	-0.931659	-4.213525	-0.031111	-0.010211	0.219385	-0.631159	-0.300763	0.470149	0.236306	0.743477	-0.376131	0.499927
14269	8.269855	-0.675877	-3.971750	-0.010613	-0.075294	0.103901	-0.631360	-0.295737	0.470044	0.234751	0.743343	-0.378300	0.499222
14270	8.491748	-0.982695	-3.810598	0.130955	0.014471	-0.018918	-0.631780	-0.293478	0.472518	0.233082	0.743938	-0.376748	0.500290
14271	8.987271	-1.275728	-4.096656	0.185815	-0.030794	-0.156324	-0.630532	-0.293197	0.474994	0.231500	0.746225	-0.372896	0.500504
14272	8.941511	-1.039970	-3.574237	0.216164	-0.064159	-0.247923	-0.626356	-0.297128	0.477188	0.230255	0.749684	-0.367431	0.499951
14273	8.951886	-1.475391	-3.294937	0.300038	0.010415	-0.268127	-0.622632	-0.296419	0.481589	0.228332	0.752832	-0.360569	0.501098
14274	8.808388	-1.423921	-3.801164	0.302713	-0.035026	-0.370857	-0.615414	-0.300035	0.487891	0.227207	0.757193	-0.352197	0.500991
14275	9.180868	-1.020793	-4.404077	0.147596	-0.014594	-0.426116	-0.610789	-0.305354	0.492741	0.228908	0.760904	-0.344574	0.499895
14276	8.550344	0.145262	-3.877879	-0.122743	0.191359	-0.628768	-0.605398	-0.319941	0.492904	0.238337	0.762686	-0.335424	0.498995
14277	9.093219	1.240075	-2.997582	-0.162388	0.309184	-0.470880	-0.602248	-0.337434	0.481655	0.247398	0.761859	-0.328594	0.500391
14278	8.942163	1.214142	-3.513690	-0.227513	0.084117	-0.490888	-0.599508	-0.351834	0.475814	0.256299	0.763061	-0.323063	0.497674
14279	9.251411	1.650049	-3.276106	-0.116183	0.227492	-0.305401	-0.599856	-0.362399	0.466529	0.262458	0.762080	-0.318570	0.498862
14280	10.012402	2.163539	-2.914850	-0.278843	-0.050508	-0.543579	-0.596011	-0.378934	0.458352	0.271777	0.764513	-0.313422	0.493380
14281	9.648188	2.756309	-3.530035	-0.275609	-0.030152	-0.421569	-0.588684	-0.397265	0.454563	0.279924	0.765843	-0.309964	0.488926
14282	9.352366	2.164949	-3.213741	-0.309364	-0.129019	-0.306934	-0.582487	-0.412156	0.452092	0.286842	0.767229	-0.309112	0.483251
14283	8.872213	2.189118	-3.316370	-0.228452	-0.222072	-0.109454	-0.574306	-0.419814	0.452238	0.290052	0.768650	-0.310990	0.477842
14284	8.703948	2.187212	-3.266626	-0.316517	-0.261280	0.058318	-0.570556	-0.423648	0.452519	0.292714	0.768906	-0.316528	0.472136
14285	8.626962	2.524766	-3.085271	-0.412506	-0.193019	0.091099	-0.568860	-0.429016	0.450531	0.297040	0.767625	-0.322984	0.467119
14286	8.719855	2.623507	-3.264377	-0.532048	-0.208352	0.138635	-0.567982	-0.436584	0.445259	0.302535	0.765444	-0.331409	0.461233
14287	8.419762	2.521374	-3.084790	-0.406467	-0.180353	0.248867	-0.569051	-0.441118	0.441288	0.305385	0.762875	-0.340043	0.457310
14288	8.689889	2.680565	-2.804082	-0.359855	-0.186216	0.283931	-0.569077	-0.441352	0.437430	0.306986	0.760391	-0.348899	0.453691
14289	9.073627	2.688182	-3.030877	-0.348486	-0.099939	0.289399	-0.571944	-0.442409	0.437118	0.309156	0.757005	-0.357008	0.451565
14290	9.476422	2.356005	-2.521686	-0.262324	-0.131555	0.229108	-0.576397	-0.440654	0.430952	0.310096	0.754893	-0.363757	0.449063
14291	10.193919	2.514803	-3.887662	-0.136140	-0.437917	0.116206	-0.576981	-0.438110	0.430425	0.308178	0.756981	-0.369341	0.442260
14292	9.559840	2.877882	-4.409738	-0.018589	-0.523864	0.626649	-0.576446	-0.432620	0.437891	0.298995	0.756744	-0.382283	0.437950
14293	8.491860	1.006960	-4.637967	-0.158836	-0.078279	0.318638	-0.579893	-0.427661	0.443166	0.298275	0.753922	-0.388856	0.437521
14294	9.273882	0.487895	-4.854109	-0.117027	-0.080292	0.477543	-0.585194	-0.421224	0.441409	0.295204	0.750152	-0.397643	0.438185
14295	9.010992	0.377405	-5.154088	0.070335	-0.140432	0.302662	-0.588537	-0.415303	0.443996	0.290586	0.749285	-0.402328	0.438479
14296	8.622442	-0.043662	-5.371707	0.055548	-0.051259	0.319761	-0.590572	-0.400905	0.452576	0.286512	0.747445	-0.407023	0.439964
14297	8.886279	-0.028174	-5.219682	-0.028122	-0.089162	0.342664	-0.595067	-0.392056	0.452605	0.283322	0.745190	-0.412885	0.440393
14298	8.816467	-0.647165	-4.950655	-0.032154	-0.073375	0.324169	-0.599935	-0.386916	0.451590	0.280319	0.742933	-0.418515	0.440814
14299	8.378551	-0.471898	-4.952458	-0.074873	-0.068692	0.369889	-0.602331	-0.380811	0.452943	0.277652	0.739934	-0.425084	0.441260
14300	8.357326	-0.314039	-4.960294	-0.083536	-0.184222	0.331540	-0.605680	-0.374466	0.455419	0.274371	0.738227	-0.431845	0.439603
14301	8.371202	-0.542353	-4.938154	-0.172079	-0.163119	0.197333	-0.610136	-0.368689	0.455536	0.273773	0.736939	-0.437236	0.436800
14302	8.245964	-0.498321	-5.261590	-0.049969	-0.133510	0.002967	-0.607924	-0.368839	0.457977	0.273299	0.737772	-0.438555	0.434361
14303	8.180376	-0.674252	-4.946367	-0.043437	-0.219264	0.050797	-0.605707	-0.368107	0.462393	0.271526	0.738935	-0.440991	0.431017
14304	8.088623	-0.392135	-4.781725	0.038093	-0.185925	-0.049998	-0.601552	-0.369071	0.466689	0.269738	0.741147	-0.441042	0.428280
14305	8.282186	-0.658988	-4.872802	0.131080	-0.129314	-0.138917	-0.597118	-0.369682	0.472238	0.267758	0.744126	-0.438695	0.426766
14306	8.234404	-0.688613	-4.808425	0.118465	-0.170051	-0.196697	-0.591182	-0.371057	0.475806	0.266164	0.747894	-0.435771	0.424164
14307	8.242232	-0.802568	-4.992982	0.148611	-0.099150	-0.275686	-0.586826	-0.375371	0.483053	0.265283	0.751854	-0.431077	0.422509
14308	8.068817	-0.533182	-5.100651	0.204894	-0.052337	-0.260967	-0.580852	-0.378904	0.487999	0.263935	0.755588	-0.425797	0.422046
14309	8.396709	-0.287194	-5.174090	0.209861	0.080763	-0.361992	-0.575312	-0.381915	0.490922	0.264336	0.759011	-0.418310	0.423138
14310	8.281283	0.352148	-5.416741	0.149133	0.170877	-0.450268	-0.572497	-0.387946	0.490804	0.267283	0.762057	-0.409393	0.424531
14311	7.992586	0.696239	-4.889363	0.093721	0.236514	-0.438543	-0.571318	-0.397616	0.485677	0.271337	0.764057	-0.400830	0.426531
14312	8.700136	1.436976	-4.990675	0.010461	0.279317	-0.439415	-0.568481	-0.408032	0.481038	0.277139	0.765185	-0.392602	0.428427
14313	8.873159	2.098040	-5.016983	-0.108454	0.241991	-0.362363	-0.566752	-0.418499	0.474896	0.283676	0.765296	-0.386799	0.429228
14314	8.937699	1.858812	-5.291407	-0.159650	0.197770	-0.358756	-0.564478	-0.429856	0.466773	0.290710	0.765410	-0.381659	0.428919
14315	8.799728	2.178607	-5.199648	-0.077152	0.056248	-0.336322	-0.562616	-0.439139	0.462075	0.295110	0.767022	-0.376985	0.427166
14316	8.163297	2.291112	-5.298274	-0.106818	0.056635	-0.281451	-0.558256	-0.448900	0.460755	0.299575	0.767980	-0.373371	0.425506
14317	8.060430	2.696728	-4.755709	-0.098020	0.127489	-0.298001	-0.552435	-0.457766	0.454810	0.304505	0.768540	-0.368976	0.424829
14318	8.343490	2.580488	-4.554552	-0.023157	0.101744	-0.301434	-0.548784	-0.465438	0.453761	0.308178	0.769700	-0.364064	0.424318
14319	8.705397	2.645284	-4.514535	0.040384	0.033572	-0.209352	-0.545303	-0.471235	0.451456	0.309559	0.771216	-0.360376	0.423707
14320	8.517035	2.569360	-4.539380	0.085011	-0.107088	-0.168722	-0.540870	-0.472873	0.455158	0.308928	0.773805	-0.357889	0.421550
14321	8.293807	2.442016	-4.688823	0.079025	-0.149156	-0.080654	-0.536160	-0.475826	0.457132	0.307326	0.776168	-0.356960	0.419158
14322	8.080984	2.483957	-4.810989	0.164479	-0.215311	-0.025371	-0.533259	-0.474323	0.462686	0.303481	0.779089	-0.356706	0.416749
14323	7.693653	2.515006	-4.752840	0.175737	-0.146132	0.047868	-0.527610	-0.471745	0.471163	0.299328	0.781087	-0.356920	0.415830
14324	8.023866	2.419736	-4.693364	0.173422	-0.086308	0.126739	-0.528058	-0.466355	0.475201	0.294963	0.781883	-0.358131	0.416411
14325	8.412042	2.459687	-4.982898	0.356388	-0.153357	0.132792	-0.527812	-0.458834	0.484028	0.287230	0.784358	-0.358165	0.417132
14326	8.630337	1.805573	-5.137793	0.450050	-0.122835	0.173233	-0.530343	-0.448088	0.493351	0.277850	0.786641	-0.357978	0.419340
14327	8.249477	1.374569	-4.981478	0.470461	-0.088330	0.178572	-0.531837	-0.432102	0.503532	0.268356	0.788754	-0.357352	0.422079
14328	7.969464	1.001968	-4.893751	0.550208	-0.112318	0.081382	-0.530946	-0.420738	0.513410	0.258183	0.791983	-0.354722	0.424589
14329	8.287134	0.790603	-4.849051	0.666533	-0.134852	0.053237	-0.530599	-0.407324	0.527261	0.246230	0.796195	-0.350622	0.427211
14330	8.518460	0.514415	-5.347279	0.678614	-0.145943	0.023905	-0.528355	-0.391488	0.542339	0.234194	0.800496	-0.346054	0.429658
14331	8.410209	0.270366	-5.533173	0.657925	-0.127844	-0.001009	-0.524493	-0.374486	0.555826	0.222769	0.804688	-0.341029	0.431916
14332	7.923881	0.131800	-5.431378	0.578808	-0.111897	-0.019668	-0.522802	-0.360684	0.566943	0.212863	0.808274	-0.336344	0.433883
14333	7.981483	0.087879	-5.441062	0.549444	-0.033582	-0.065724	-0.521773	-0.350229	0.575392	0.204284	0.811377	-0.330736	0.436519
14334	8.276926	0.116595	-5.567828	0.469192	-0.049867	-0.158464	-0.519105	-0.339514	0.583704	0.197745	0.814695	-0.324436	0.438076
14335	8.072709	0.043901	-5.464077	0.450066	-0.029259	-0.226489	-0.513366	-0.334338	0.590279	0.192145	0.818240	-0.317017	0.439390
14336	8.126865	0.236592	-5.397233	0.443590	0.008322	-0.300839	-0.511041	-0.330338	0.596265	0.187615	0.821685	-0.308349	0.441085
14337	8.222041	0.350846	-5.288968	0.521823	0.047737	-0.286025	-0.508184	-0.325485	0.601749	0.181789	0.825007	-0.298963	0.443777
14338	8.547021	0.378264	-5.334746	0.489816	0.033060	-0.284154	-0.505210	-0.318833	0.607479	0.176464	0.828095	-0.289999	0.446116
14339	8.425843	0.248691	-5.372111	0.433418	0.007014	-0.339326	-0.500002	-0.314523	0.614830	0.172289	0.831555	-0.280589	0.447328
14340	8.176270	0.370672	-5.296787	0.449454	0.012958	-0.286118	-0.497549	-0.310862	0.619147	0.167483	0.834509	-0.271952	0.448984
14341	8.088508	0.290181	-5.395450	0.387679	0.031131	-0.341358	-0.490151	-0.307731	0.624210	0.164181	0.837415	-0.262777	0.450254
14342	8.184520	0.180387	-5.394925	0.321075	0.087968	-0.271840	-0.489231	-0.302997	0.626959	0.161737	0.839052	-0.255204	0.452442
14343	8.022020	0.215804	-5.238904	0.290495	0.038842	-0.281022	-0.487147	-0.302939	0.630924	0.159531	0.841122	-0.247853	0.453467
14344	8.190209	0.351965	-5.355384	0.291570	0.101258	-0.246195	-0.484674	-0.300947	0.635140	0.157405	0.842298	-0.240940	0.455747
14345	8.414355	0.589196	-5.444319	0.244650	0.076054	-0.252583	-0.483316	-0.299212	0.636331	0.155883	0.843646	-0.234337	0.457217
14346	8.384020	0.375543	-5.227250	0.159554	0.037447	-0.249971	-0.480847	-0.299135	0.636861	0.155692	0.844934	-0.228730	0.457743
14347	8.306114	0.609171	-5.430483	0.135568	0.024962	-0.255488	-0.478886	-0.302254	0.637340	0.155786	0.846357	-0.223218	0.457804
14348	8.273673	0.660804	-5.286463	0.126141	0.039950	-0.197717	-0.476545	-0.301579	0.639967	0.155679	0.847237	-0.218776	0.458357
14349	7.966674	0.884924	-5.203497	0.101304	0.063817	-0.134518	-0.475978	-0.302990	0.640151	0.155418	0.847626	-0.215489	0.459282
14350	8.321063	0.691114	-5.401531	0.052264	0.001794	-0.047306	-0.475442	-0.301634	0.640777	0.155016	0.847955	-0.214389	0.459325
14351	8.506366	0.665095	-5.727376	-0.077430	-0.006015	0.029557	-0.477488	-0.302955	0.639893	0.155975	0.847721	-0.215741	0.458798
14352	8.156951	0.731794	-5.455499	-0.177826	-0.012622	0.144011	-0.477331	-0.305394	0.638371	0.157643	0.846637	-0.220018	0.458200
14353	8.174140	0.878097	-5.165418	-0.264792	0.048122	0.241044	-0.478991	-0.306053	0.635189	0.160078	0.844357	-0.226484	0.458411
14354	8.373908	0.911841	-4.894970	-0.277747	0.055866	0.235559	-0.482941	-0.309492	0.632546	0.162878	0.841853	-0.232974	0.458778
14355	8.431433	0.872933	-4.916693	-0.280298	-0.012426	0.145747	-0.485816	-0.311795	0.629139	0.166175	0.840427	-0.238138	0.457557
14356	8.434021	0.693910	-5.128039	-0.267854	-0.022215	0.062251	-0.487972	-0.317916	0.623709	0.170034	0.839408	-0.241882	0.456043
14357	8.389982	0.707588	-5.220479	-0.205959	-0.017549	-0.019310	-0.487365	-0.324208	0.620988	0.173563	0.839019	-0.243592	0.454518
14358	8.414775	0.762278	-5.153437	-0.239943	-0.004926	-0.059753	-0.485384	-0.330155	0.619373	0.178132	0.838492	-0.244947	0.452991
14359	8.462480	0.926158	-5.284549	-0.223255	-0.008259	-0.050506	-0.485333	-0.335750	0.616837	0.182281	0.838071	-0.246243	0.451415
14360	8.333622	1.095609	-5.196525	-0.213013	-0.042347	-0.004550	-0.484735	-0.342248	0.612593	0.185712	0.837668	-0.248413	0.449572
14361	8.600512	1.292845	-5.038600	-0.073935	-0.096552	0.003246	-0.483317	-0.346684	0.611625	0.186452	0.838298	-0.249571	0.447445
14362	8.572536	1.486497	-5.000071	0.044007	-0.198036	-0.091763	-0.478068	-0.348168	0.614780	0.185579	0.840658	-0.248554	0.443933
14363	8.904207	1.190477	-4.978179	0.318550	-0.360072	-0.212063	-0.469696	-0.343717	0.624032	0.180348	0.846086	-0.243548	0.438518
14364	7.884044	1.247663	-5.449178	0.219838	-0.364756	-0.208809	-0.456757	-0.342696	0.633582	0.176699	0.851038	-0.239550	0.432583
14365	7.446328	1.028615	-5.878555	0.228659	-0.219923	-0.168797	-0.446582	-0.339953	0.642988	0.173254	0.854585	-0.235533	0.429175
14366	8.303429	0.799198	-5.856555	0.243635	-0.200094	-0.159472	-0.437260	-0.335848	0.650425	0.169525	0.857865	-0.231540	0.426283
14367	8.208663	1.040932	-5.752432	0.156343	-0.250754	-0.201747	-0.429264	-0.335603	0.657366	0.167440	0.861492	-0.227656	0.421862
14368	7.740577	1.016208	-5.831683	0.130788	-0.253171	-0.130332	-0.420891	-0.334002	0.662053	0.165150	0.864629	-0.225297	0.417592
14369	7.198627	1.116700	-6.168149	0.167720	-0.180029	-0.124985	-0.412647	-0.332318	0.667981	0.162521	0.867290	-0.222394	0.414652
14370	7.569581	0.611842	-5.963151	0.178740	-0.189219	-0.124945	-0.407157	-0.329867	0.673294	0.159632	0.869969	-0.219501	0.411693
14371	7.649219	0.678645	-6.284441	0.053978	-0.143981	-0.073858	-0.397820	-0.328305	0.678519	0.158687	0.871701	-0.218310	0.409020
14372	7.531450	1.138112	-6.132158	-0.018045	-0.150318	-0.026219	-0.393926	-0.329987	0.683322	0.158572	0.872975	-0.218606	0.406179
14373	7.559933	1.248390	-6.233923	-0.077556	-0.091919	0.001121	-0.390736	-0.332972	0.683523	0.159542	0.873524	-0.219622	0.404065
14374	7.419322	1.234525	-6.030747	-0.106636	-0.085872	0.008368	-0.389057	-0.335651	0.683619	0.160979	0.873825	-0.221044	0.402063
14375	7.352273	1.497650	-6.089309	-0.028528	-0.074211	0.056243	-0.388785	-0.335642	0.683343	0.160743	0.874135	-0.222561	0.400644
14376	7.766500	1.011475	-6.214213	-0.051781	-0.026484	-0.000762	-0.385999	-0.338919	0.683941	0.161555	0.874171	-0.223188	0.399890
14377	7.791905	0.979745	-6.031849	-0.109145	0.016273	-0.098199	-0.383232	-0.341309	0.683496	0.164366	0.874172	-0.222358	0.399205
14378	7.400000	1.342042	-6.082448	-0.024229	-0.030308	-0.063119	-0.385001	-0.343422	0.681600	0.165175	0.874602	-0.221683	0.398302
14379	7.617888	1.259937	-6.221526	-0.005904	-0.050898	-0.026317	-0.382799	-0.343255	0.683237	0.165318	0.875151	-0.221500	0.397137
14380	7.449749	1.396809	-6.214348	-0.037455	-0.017183	0.057970	-0.381425	-0.342519	0.684916	0.165448	0.874897	-0.222993	0.396807
14381	7.018045	1.097604	-6.456122	-0.013278	-0.000480	0.068849	-0.381951	-0.345226	0.683384	0.165187	0.874601	-0.224367	0.396793
14382	7.588578	0.938276	-6.447099	-0.092052	0.026076	0.061412	-0.383314	-0.345762	0.683364	0.166443	0.873800	-0.226222	0.396980
14383	7.708476	0.934208	-6.207718	-0.125135	0.012583	0.057732	-0.383322	-0.346624	0.680978	0.168271	0.873069	-0.228250	0.396657
14384	7.594758	1.141376	-6.047572	-0.135426	-0.024259	0.088983	-0.384411	-0.348198	0.679246	0.169831	0.872384	-0.231087	0.395856
14385	7.497504	1.182625	-6.178894	-0.144944	-0.060867	0.147729	-0.384392	-0.350118	0.678580	0.170953	0.871729	-0.235085	0.394461
14386	7.589968	1.216955	-6.075878	-0.135888	-0.073666	0.145961	-0.384912	-0.353116	0.677305	0.171840	0.871136	-0.239090	0.392975
14387	7.453909	1.239420	-6.232433	-0.159263	-0.085636	0.162420	-0.385454	-0.353916	0.676712	0.172979	0.870517	-0.243529	0.391118
14388	7.385266	1.322444	-6.420091	-0.180723	-0.081134	0.180715	-0.385024	-0.355975	0.675897	0.174326	0.869620	-0.248494	0.389388
14389	7.117591	1.827802	-6.356080	-0.049986	-0.050284	0.212145	-0.385856	-0.356421	0.673819	0.173364	0.868820	-0.252801	0.388829
14390	6.983437	1.494426	-6.737182	-0.057508	0.024029	0.263299	-0.390272	-0.353072	0.675161	0.172445	0.867076	-0.257861	0.389807
14391	7.605146	1.070355	-6.541033	-0.233267	0.080998	0.182191	-0.395066	-0.355599	0.671209	0.175560	0.864739	-0.262607	0.390439
14392	8.242509	0.405109	-6.088662	-0.353486	0.074816	0.200362	-0.400680	-0.359804	0.664692	0.180501	0.861819	-0.268678	0.390511
14393	8.057268	0.455404	-5.765077	-0.387117	-0.099179	0.123476	-0.401188	-0.365584	0.660365	0.185725	0.860536	-0.274243	0.387007
14394	7.606361	1.306806	-5.554319	-0.290116	-0.201819	0.140394	-0.398657	-0.371936	0.658309	0.188530	0.860207	-0.279776	0.382395
14395	7.477345	1.741944	-5.928089	-0.165278	-0.182437	0.226923	-0.396406	-0.374322	0.659404	0.188703	0.859711	-0.285675	0.379048
14396	7.571411	1.577030	-6.154838	-0.097023	-0.147218	0.173767	-0.392951	-0.376477	0.659653	0.188222	0.859436	-0.290082	0.376556
14397	7.444088	1.403480	-6.344389	-0.068571	-0.167090	0.212330	-0.390472	-0.376453	0.661279	0.186943	0.859209	-0.294911	0.373951
14398	7.485215	1.163235	-6.531014	-0.079122	-0.164687	0.157214	-0.391333	-0.372984	0.661909	0.186160	0.859188	-0.298939	0.371181
14399	7.258964	1.062047	-6.460431	-0.074727	-0.177085	0.116804	-0.389521	-0.373963	0.664304	0.185632	0.859535	-0.302196	0.367992
14400	7.547695	0.980179	-6.474174	-0.017225	-0.176641	0.076592	-0.387180	-0.373287	0.666932	0.184303	0.860280	-0.304418	0.365075
14401	6.867158	0.867501	-6.572618	-0.054207	-0.162787	0.059809	-0.382622	-0.375372	0.668274	0.183915	0.860916	-0.306484	0.362032
14402	7.491792	0.651548	-6.708457	-0.009480	-0.186733	0.091230	-0.380420	-0.374939	0.670201	0.182281	0.861642	-0.308938	0.359032
14403	7.101403	0.656923	-6.722804	-0.094740	-0.156322	0.046885	-0.377676	-0.374217	0.671730	0.182698	0.862137	-0.311048	0.355796
14404	7.113218	0.757223	-6.795035	-0.165368	-0.067025	0.065891	-0.374363	-0.376729	0.670723	0.184667	0.861573	-0.313720	0.353793
14405	7.131265	1.023274	-6.755339	-0.136259	-0.077939	0.062344	-0.374340	-0.378676	0.670605	0.186164	0.861237	-0.316103	0.351699
14406	7.156779	1.181560	-6.639353	-0.084276	-0.060916	0.021164	-0.373638	-0.381110	0.668803	0.187091	0.861191	-0.317414	0.350136
14407	6.959506	1.338248	-6.650374	0.046629	-0.037173	-0.013537	-0.369826	-0.380584	0.669732	0.186239	0.861722	-0.317046	0.349616
14408	6.854970	1.345505	-6.774401	0.092333	-0.036287	-0.015310	-0.371051	-0.379711	0.672268	0.184534	0.862391	-0.316398	0.349460
14409	7.024123	0.947697	-6.850930	0.117454	-0.047094	-0.035462	-0.367931	-0.375956	0.674388	0.182552	0.863389	-0.315190	0.349127
14410	7.168498	0.878703	-6.844704	0.095779	-0.076822	-0.091408	-0.367114	-0.374902	0.675405	0.181061	0.864824	-0.313347	0.348010
14411	7.070686	0.752669	-6.977095	0.111014	-0.128169	-0.064733	-0.363825	-0.373015	0.678646	0.178869	0.866531	-0.311976	0.346122
14412	6.872665	0.708553	-7.018274	0.002428	-0.099088	-0.022836	-0.359966	-0.372559	0.682482	0.178375	0.867344	-0.312039	0.344279
14413	6.815722	0.844269	-6.981355	-0.004860	-0.062483	0.012003	-0.357471	-0.371884	0.683628	0.178051	0.867697	-0.312569	0.343073
14414	6.874765	0.934386	-6.862237	-0.026083	0.006470	-0.000963	-0.356346	-0.373355	0.684901	0.178559	0.867544	-0.312829	0.342961
14415	6.919246	1.171106	-6.818892	-0.001802	0.005206	0.019324	-0.356644	-0.372306	0.683458	0.178560	0.867396	-0.313223	0.342976
14416	6.951187	0.964278	-6.961490	-0.037850	0.000908	-0.030321	-0.356921	-0.373190	0.681622	0.179440	0.867420	-0.313079	0.342587
14417	6.836311	1.251507	-6.984300	0.033947	-0.039297	-0.008073	-0.356911	-0.373508	0.682426	0.178733	0.867877	-0.312911	0.341951
14418	6.913777	1.262503	-6.941244	0.086247	-0.032173	-0.037324	-0.356653	-0.371220	0.684073	0.177300	0.868613	-0.311914	0.341739
14419	6.898672	1.139378	-6.972874	0.095580	-0.025163	-0.031837	-0.354440	-0.371370	0.686514	0.175783	0.869338	-0.310856	0.341644
14420	6.882919	1.024700	-7.091355	0.097522	-0.029062	-0.028183	-0.353924	-0.368093	0.687807	0.174108	0.870030	-0.309924	0.341586
14421	6.874198	1.023165	-6.972716	0.109492	0.000121	0.006664	-0.352000	-0.366988	0.690327	0.172241	0.870386	-0.309351	0.342146
14422	6.937150	0.773444	-6.826982	0.118800	0.035195	-0.026430	-0.351220	-0.362616	0.691958	0.170578	0.870695	-0.308073	0.343343
14423	6.753128	0.976315	-7.031279	0.054477	0.049141	-0.072470	-0.353144	-0.362429	0.691576	0.170509	0.871007	-0.306331	0.344144
14424	6.923043	0.977775	-6.868589	0.144676	0.055059	-0.052074	-0.353719	-0.359937	0.692144	0.168694	0.871413	-0.304364	0.345751
14425	6.926729	0.874864	-6.970817	0.137261	0.047023	-0.055765	-0.354000	-0.358085	0.694319	0.167054	0.871905	-0.302345	0.347076
14426	7.201363	1.163133	-7.095114	0.154893	0.076755	-0.013465	-0.355714	-0.352877	0.693827	0.164918	0.871947	-0.300897	0.349245
