# Supplementary material for: Identification of Haptic Based Guiding Using Hard Reins
Source: PLoS One. 2015 Jul 22;10(7):e0132020. doi: 10.1371/journal.pone.0132020 (PMC4511788; doi:10.1371/journal.pone.0132020)
Supplement: S2 File — (ZIP) [file pone.0132020.s002.zip › MotionData2/Subject11/T11/gh11.txt]

// Start Time: 0
// Sample rate: 25.0Hz
// Scenario: 4.0
// Firmware Version: 2.6.1
Counter	Acc_X	Acc_Y	Acc_Z	Gyr_X	Gyr_Y	Gyr_Z	Mag_X	Mag_Y	Mag_Z	Quat_w	Quat_x	Quat_y	Quat_z
13574	1.346640	0.690652	9.651482	0.014639	0.009274	0.015517	-0.245453	0.394673	-0.637072	0.439242	-0.045191	-0.060882	-0.895163
13575	1.346696	0.681227	9.708951	0.051464	0.009300	0.012012	-0.244412	0.393849	-0.638608	0.439450	-0.044655	-0.061848	-0.895022
13576	1.300975	0.666849	9.751524	0.039253	0.011098	0.009177	-0.244535	0.392254	-0.638608	0.439846	-0.044148	-0.062600	-0.894800
13577	1.313099	0.652506	9.770637	0.023499	0.016566	0.010013	-0.244408	0.391991	-0.638100	0.440001	-0.043723	-0.063000	-0.894717
13578	1.380358	0.700687	9.752739	0.034103	0.016557	-0.002854	-0.244015	0.391180	-0.638994	0.440174	-0.043149	-0.063621	-0.894616
13579	1.346437	0.733985	9.661687	0.063789	0.016597	-0.000859	-0.244906	0.388531	-0.638861	0.440169	-0.042358	-0.064752	-0.894575
13580	1.437373	0.876344	9.736533	0.135684	0.031262	-0.018980	-0.244638	0.386393	-0.639500	0.440138	-0.040606	-0.067073	-0.894501
13581	1.317245	0.791758	9.691026	0.135605	0.034925	-0.009757	-0.244613	0.382383	-0.641539	0.440052	-0.038845	-0.069339	-0.894448
13582	1.293080	0.806274	9.729404	0.009575	0.028383	-0.010387	-0.242677	0.381295	-0.641809	0.440071	-0.038263	-0.069421	-0.894457
13583	1.197014	0.734061	9.770697	-0.025432	0.023769	-0.005944	-0.242287	0.380094	-0.641685	0.439913	-0.038123	-0.068892	-0.894582
13584	1.163141	0.757785	9.693912	-0.062308	0.027401	0.000323	-0.243320	0.381169	-0.641804	0.440040	-0.038209	-0.067687	-0.894608
13585	1.172690	0.779644	9.749508	-0.050132	0.010990	0.011483	-0.242557	0.382896	-0.641173	0.440157	-0.038534	-0.066805	-0.894603
13586	1.182578	0.729286	9.789696	-0.060508	0.001818	0.004064	-0.240777	0.386747	-0.639785	0.440380	-0.039063	-0.065858	-0.894540
13587	1.223540	0.729106	9.713273	-0.092059	-0.012819	0.007621	-0.243091	0.388088	-0.641294	0.440363	-0.040176	-0.064431	-0.894603
13588	1.293300	0.758032	9.690330	-0.071912	-0.009138	0.004027	-0.242333	0.390090	-0.639771	0.440519	-0.041005	-0.063374	-0.894564
13589	1.428283	0.753108	9.578717	-0.043039	-0.003599	0.002326	-0.241571	0.391685	-0.639013	0.440457	-0.041520	-0.062752	-0.894615
13590	1.380470	0.671353	9.615525	-0.074437	0.013699	-0.006164	-0.242600	0.391695	-0.639132	0.440449	-0.041951	-0.061458	-0.894689
13591	1.298129	0.752951	9.608702	-0.060638	0.023792	0.007726	-0.241967	0.393823	-0.638500	0.440501	-0.042141	-0.060279	-0.894734
13592	1.329660	0.714789	9.685262	-0.050073	0.031109	0.005925	-0.242495	0.395834	-0.637477	0.440760	-0.042061	-0.059257	-0.894679
13593	1.375535	0.703247	9.800731	-0.057075	0.031113	0.011428	-0.240178	0.396205	-0.637749	0.440888	-0.042098	-0.058080	-0.894691
13594	1.327645	0.638397	9.856976	-0.062116	0.020091	-0.003347	-0.239932	0.398865	-0.637496	0.440955	-0.042311	-0.056948	-0.894721
13595	1.154226	0.606397	9.744507	-0.044758	0.001847	0.009686	-0.238642	0.397789	-0.637252	0.441029	-0.042759	-0.056249	-0.894707
13596	1.120479	0.603677	9.672152	-0.018602	0.016513	0.015333	-0.239426	0.399933	-0.636481	0.441455	-0.042674	-0.055911	-0.894522
13597	1.120610	0.574712	9.642946	-0.020403	0.018354	0.020860	-0.238903	0.399383	-0.637758	0.441768	-0.042617	-0.055488	-0.894397
13598	1.164250	0.527164	9.781890	-0.006159	0.009189	0.006183	-0.238911	0.400454	-0.636994	0.442056	-0.042542	-0.055446	-0.894261
13599	1.224793	0.469766	9.844051	-0.036692	0.005493	0.002347	-0.238402	0.400725	-0.635980	0.442010	-0.042837	-0.054854	-0.894306
13600	1.338048	0.474626	9.792376	-0.060387	0.005502	0.007769	-0.237889	0.402573	-0.636874	0.442263	-0.043310	-0.053872	-0.894218
13601	1.328351	0.484031	9.734816	-0.070896	0.016451	0.004007	-0.238672	0.403393	-0.635467	0.442228	-0.043721	-0.052568	-0.894293
13602	1.285066	0.462277	9.729306	-0.029740	0.006437	0.004230	-0.238685	0.404476	-0.633558	0.442403	-0.043906	-0.052128	-0.894223
13603	1.270289	0.527067	9.691676	-0.028761	-0.001824	-0.010522	-0.239587	0.406469	-0.634822	0.442126	-0.044258	-0.051753	-0.894364
13604	1.197720	0.579695	9.648536	-0.000858	0.011005	-0.006714	-0.238055	0.408324	-0.633815	0.442180	-0.044092	-0.051801	-0.894343
13605	1.135065	0.579847	9.729555	0.035836	0.011054	0.002698	-0.238946	0.406730	-0.634573	0.442208	-0.043651	-0.052459	-0.894312
13606	1.178644	0.541627	9.782228	0.025354	0.001914	0.006353	-0.239067	0.405397	-0.635081	0.442488	-0.043430	-0.053043	-0.894150
13607	1.236524	0.537105	9.833105	-0.001683	-0.009092	0.000698	-0.239577	0.404996	-0.635841	0.442427	-0.043676	-0.053209	-0.894159
13608	1.296924	0.508434	9.854867	-0.011339	-0.005426	0.006184	-0.238170	0.405658	-0.634579	0.442681	-0.043910	-0.053204	-0.894022
13609	1.236512	0.539486	9.825938	0.009696	-0.012735	0.000761	-0.239458	0.406203	-0.634696	0.442627	-0.044121	-0.053605	-0.894014
13610	1.236358	0.568024	9.730334	-0.011413	-0.015478	0.006196	-0.239461	0.405152	-0.633297	0.442846	-0.044536	-0.053686	-0.893880
13611	1.260343	0.589419	9.642056	0.002635	-0.010906	-0.002968	-0.238935	0.404597	-0.635083	0.442721	-0.044772	-0.053952	-0.893914
13612	1.323015	0.589587	9.654644	0.021824	-0.019993	0.006374	-0.240607	0.403556	-0.634561	0.442981	-0.044973	-0.054668	-0.893732
13613	1.373857	0.544131	9.697681	0.030590	-0.021798	0.010117	-0.240091	0.403944	-0.635201	0.443102	-0.045174	-0.055524	-0.893609
13614	1.405351	0.513136	9.759942	0.019350	-0.003563	-0.001964	-0.239569	0.402075	-0.635206	0.443236	-0.045094	-0.056058	-0.893513
13615	1.347433	0.527452	9.759603	-0.013085	0.001884	0.000629	-0.239958	0.401558	-0.634185	0.443174	-0.045254	-0.055932	-0.893544
13616	1.308673	0.565633	9.692575	-0.022710	0.009168	-0.005894	-0.240738	0.403825	-0.634433	0.443187	-0.045315	-0.055603	-0.893555
13617	1.231492	0.575034	9.672786	0.013113	0.007382	-0.001099	-0.239958	0.402878	-0.635203	0.443124	-0.045141	-0.055899	-0.893576
13618	1.207285	0.599238	9.730501	0.016598	-0.004494	0.002626	-0.240466	0.401945	-0.635963	0.443323	-0.045108	-0.056386	-0.893449
13619	1.260294	0.604222	9.750266	0.007970	0.005524	-0.010352	-0.240206	0.401278	-0.635838	0.443089	-0.044997	-0.056614	-0.893556
13620	1.318124	0.609215	9.770076	-0.081407	0.005461	0.000272	-0.239563	0.401932	-0.636224	0.443175	-0.045651	-0.055265	-0.893565
13621	1.241315	0.539167	9.729977	-0.132370	0.014586	0.020304	-0.240226	0.403826	-0.633800	0.443369	-0.046655	-0.052876	-0.893561
13622	1.352242	0.529851	9.754881	-0.062274	0.007357	0.016983	-0.238432	0.406595	-0.634195	0.443771	-0.047124	-0.051837	-0.893398
13623	1.444296	0.433913	9.783195	-0.069357	0.001917	0.033576	-0.239092	0.408219	-0.632153	0.444244	-0.047816	-0.050677	-0.893192
13624	1.367255	0.411877	9.714966	-0.149837	0.025559	0.022979	-0.238606	0.413155	-0.630118	0.444657	-0.048747	-0.047904	-0.893090
13625	1.420477	0.368487	9.657253	-0.162982	0.023735	0.025689	-0.236424	0.416842	-0.631534	0.444914	-0.049880	-0.044888	-0.893056
13626	1.360605	0.286585	9.657946	-0.190215	0.032867	0.038459	-0.235039	0.422432	-0.629633	0.445570	-0.051054	-0.041314	-0.892835
13627	1.137836	0.000668	9.884664	-0.209059	0.028174	0.018992	-0.235974	0.427263	-0.626314	0.445654	-0.052513	-0.037430	-0.892880
13628	1.277032	0.123141	9.743676	-0.249482	0.036399	0.023391	-0.234977	0.433391	-0.624283	0.445925	-0.054142	-0.032779	-0.892830
13629	1.169352	-0.040401	9.814780	-0.228408	0.023618	0.029057	-0.232452	0.441514	-0.620481	0.446148	-0.055859	-0.028571	-0.892757
13630	1.133767	-0.160727	9.819961	-0.324742	0.001607	0.043374	-0.232485	0.448446	-0.618951	0.446663	-0.058792	-0.022865	-0.892475
13631	1.105419	-0.280916	9.861212	-0.368419	-0.005761	0.043169	-0.232537	0.457396	-0.615128	0.446929	-0.062282	-0.016389	-0.892248
13632	1.168554	-0.382052	9.793181	-0.410450	-0.018571	0.050367	-0.231823	0.468331	-0.611565	0.447394	-0.066340	-0.009324	-0.891824
13633	1.255862	-0.497548	9.732375	-0.334804	-0.020382	0.018461	-0.231633	0.479686	-0.606344	0.447211	-0.069779	-0.003605	-0.891695
13634	1.270502	-0.541336	9.580694	-0.180729	0.001713	0.010906	-0.231670	0.485966	-0.603541	0.447273	-0.071412	-0.000511	-0.891542
13635	1.269982	-0.435853	9.476566	0.024308	-0.005444	-0.019427	-0.232969	0.487323	-0.602257	0.446907	-0.071368	-0.001125	-0.891728
13636	1.351915	-0.425589	9.616678	0.176669	-0.001621	-0.019583	-0.231657	0.483562	-0.604560	0.446960	-0.069863	-0.004480	-0.891810
13637	1.356884	-0.451605	9.743563	0.140064	-0.012659	-0.028058	-0.232150	0.478771	-0.605322	0.446596	-0.068912	-0.007250	-0.892048
13638	1.380767	-0.403306	9.785263	0.127656	0.001985	-0.015224	-0.231742	0.475951	-0.607617	0.446646	-0.067778	-0.009691	-0.892087
13639	1.322862	-0.396617	9.664814	0.155609	-0.003465	-0.014153	-0.232487	0.471416	-0.609650	0.446544	-0.066528	-0.012644	-0.892196
13640	1.293108	-0.221062	9.669398	0.190448	0.003899	-0.007537	-0.231812	0.466329	-0.612203	0.446811	-0.064796	-0.016178	-0.892132
13641	1.351043	-0.237652	9.708107	0.218499	0.009414	-0.009247	-0.233456	0.459950	-0.613465	0.446868	-0.062752	-0.020139	-0.892169
13642	1.379983	-0.237307	9.792384	0.232506	0.005781	-0.005479	-0.232896	0.452726	-0.617037	0.447190	-0.060608	-0.024401	-0.892049
13643	1.282876	-0.088111	9.865571	0.127343	-0.003472	0.001374	-0.230560	0.449096	-0.618329	0.447306	-0.059611	-0.026839	-0.891989
13644	1.254431	-0.189170	9.873489	0.030936	-0.003538	0.019348	-0.231319	0.447495	-0.619724	0.447828	-0.059446	-0.027557	-0.891716
13645	1.369609	-0.072977	10.020196	-0.070647	0.009163	0.022502	-0.231582	0.447508	-0.618704	0.448090	-0.060008	-0.026320	-0.891584
13646	1.259787	-0.310078	9.684640	-0.122997	0.001757	0.005648	-0.231210	0.451756	-0.619087	0.448155	-0.061121	-0.024261	-0.891534
13647	1.216151	-0.259838	9.629736	-0.096738	0.001770	0.000240	-0.231612	0.453378	-0.616919	0.447982	-0.062038	-0.022638	-0.891600
13648	1.355774	-0.221009	9.648383	-0.066876	-0.005513	-0.008823	-0.231236	0.454186	-0.615522	0.447848	-0.062772	-0.021663	-0.891640
13649	1.437793	-0.232691	9.701786	-0.040593	0.017368	-0.010568	-0.230855	0.456305	-0.616033	0.447558	-0.062909	-0.020917	-0.891794
13650	1.413924	-0.278084	9.806529	-0.035387	0.016476	0.000535	-0.230993	0.457247	-0.615013	0.447635	-0.062973	-0.020294	-0.891765
13651	1.303075	-0.285639	9.771788	-0.017785	0.009142	-0.010443	-0.230995	0.458441	-0.615394	0.447371	-0.063056	-0.020027	-0.891898
13652	1.256992	-0.228245	9.700161	-0.030024	0.003625	-0.017884	-0.231001	0.458716	-0.614503	0.447116	-0.063295	-0.019638	-0.892018
13653	1.276184	-0.208961	9.700611	-0.049422	0.009124	-0.005070	-0.231006	0.460046	-0.614503	0.446908	-0.063661	-0.018800	-0.892114
13654	1.259586	-0.266696	9.709247	-0.054833	0.010991	0.014283	-0.229474	0.461639	-0.613114	0.447206	-0.064002	-0.017862	-0.891959
13655	1.331597	-0.204088	9.686796	-0.046930	0.013738	0.007858	-0.229728	0.461899	-0.614003	0.447233	-0.064268	-0.017013	-0.891943
13656	1.266701	-0.240056	9.757688	-0.032069	0.016495	0.013465	-0.229479	0.464291	-0.614004	0.447545	-0.064307	-0.016433	-0.891795
13657	1.289031	-0.377350	9.691170	-0.014364	0.016483	-0.001203	-0.228967	0.462970	-0.612481	0.447453	-0.064229	-0.016151	-0.891852
13658	1.351626	-0.357676	9.780831	-0.031948	0.001876	0.011651	-0.228456	0.464953	-0.613121	0.447726	-0.064527	-0.015706	-0.891701
13659	1.274877	-0.439686	9.759765	-0.031903	0.031097	0.006070	-0.227426	0.464148	-0.612620	0.447745	-0.064351	-0.014967	-0.891717
13660	1.274840	-0.429899	9.807902	-0.010783	0.009164	-0.001173	-0.227427	0.465206	-0.613256	0.447804	-0.064326	-0.014850	-0.891691
13661	1.298554	-0.348128	9.790071	-0.016025	0.005494	-0.006734	-0.227687	0.465611	-0.612999	0.447608	-0.064461	-0.014637	-0.891784
13662	1.337000	-0.324109	9.757165	-0.031876	0.007332	0.000566	-0.229746	0.465632	-0.613110	0.447651	-0.064659	-0.014157	-0.891755
13663	1.305602	-0.309641	9.785875	-0.014359	-0.009104	0.001601	-0.228594	0.466556	-0.612610	0.447601	-0.065043	-0.014097	-0.891753
13664	1.245378	-0.319582	9.727572	-0.007427	0.020147	0.002513	-0.229622	0.466301	-0.612602	0.447728	-0.064794	-0.013936	-0.891710
13665	1.221211	-0.310345	9.629075	0.002961	0.005563	0.011817	-0.230008	0.466305	-0.612599	0.447886	-0.064760	-0.014042	-0.891632
13666	1.211714	-0.339075	9.674184	0.010035	0.001901	0.008167	-0.229874	0.466557	-0.613872	0.448141	-0.064682	-0.014350	-0.891505
13667	1.216752	-0.379516	9.803267	0.020635	0.003724	0.005450	-0.228845	0.465622	-0.613117	0.448208	-0.064517	-0.014793	-0.891475
13668	1.342299	-0.419878	9.885474	0.015404	-0.009049	0.011909	-0.228587	0.464693	-0.612611	0.448531	-0.064586	-0.015289	-0.891299
13669	1.303828	-0.439127	9.906446	0.002428	-0.005452	-0.002929	-0.229099	0.465222	-0.613497	0.448424	-0.064748	-0.015496	-0.891338
13670	1.284338	-0.401161	9.765193	-0.021194	-0.016456	-0.010416	-0.229356	0.464696	-0.613241	0.448283	-0.065271	-0.015434	-0.891372
13671	1.255144	-0.348642	9.664855	-0.066821	-0.011923	-0.006965	-0.230131	0.464709	-0.612726	0.448011	-0.066168	-0.014467	-0.891459
13672	1.260181	-0.396957	9.601823	-0.057930	-0.003721	-0.021696	-0.230656	0.466848	-0.612212	0.447624	-0.066790	-0.013651	-0.891620
13673	1.303382	-0.358463	9.578766	-0.024750	0.005475	-0.016927	-0.230928	0.468597	-0.610554	0.447234	-0.066996	-0.013291	-0.891805
13674	1.298555	-0.358587	9.545118	0.010133	0.018336	-0.006618	-0.231441	0.470184	-0.612077	0.447232	-0.066620	-0.013473	-0.891832
13675	1.331899	-0.271763	9.592248	0.008276	0.023839	0.000743	-0.231685	0.466463	-0.611949	0.447206	-0.066209	-0.013520	-0.891875
13676	1.365896	-0.324593	9.599024	0.016932	0.028455	0.013704	-0.230914	0.465929	-0.611319	0.447559	-0.065597	-0.013705	-0.891740
13677	1.505104	-0.183540	9.967109	0.058929	0.028520	0.023140	-0.229624	0.465644	-0.611839	0.447998	-0.064660	-0.014597	-0.891574
13678	1.390066	-0.318050	10.091352	0.106322	0.013007	0.023405	-0.228708	0.463228	-0.612992	0.448648	-0.063524	-0.016502	-0.891295
13679	1.356378	-0.337994	9.905954	0.006625	-0.003578	0.010007	-0.228572	0.462683	-0.614139	0.448775	-0.063627	-0.016768	-0.891219
13680	1.451327	-0.035308	9.733480	-0.069048	0.007380	0.026210	-0.229091	0.462698	-0.613244	0.449221	-0.064167	-0.015592	-0.890977
13681	1.331395	-0.171214	9.452049	0.007822	0.011149	0.037673	-0.228836	0.462436	-0.612482	0.449844	-0.064008	-0.015729	-0.890672
13682	1.336261	-0.175605	9.572036	0.149623	0.031408	0.040205	-0.227665	0.461341	-0.614274	0.450851	-0.062156	-0.018216	-0.890246
13683	1.542375	0.075089	9.606276	0.282604	0.028834	0.037186	-0.226741	0.457851	-0.616446	0.451804	-0.059210	-0.023109	-0.889850
13684	1.648998	-0.050245	9.471109	0.187017	0.053476	0.055133	-0.225679	0.452232	-0.618621	0.453109	-0.056634	-0.026043	-0.889273
13685	1.725785	0.029869	9.640953	0.119673	0.097249	0.046416	-0.223987	0.449799	-0.620672	0.454051	-0.053970	-0.027428	-0.888916
13686	1.745018	0.042067	9.679705	0.219577	0.101899	0.034917	-0.221240	0.441230	-0.623242	0.454992	-0.050223	-0.030518	-0.888554
13687	1.849670	0.345923	9.843346	0.300099	0.115676	0.024216	-0.218612	0.435022	-0.629375	0.455713	-0.045607	-0.034996	-0.888268
13688	1.599244	0.287305	9.729784	0.135445	0.148372	0.025172	-0.215774	0.432601	-0.628889	0.456398	-0.041794	-0.036175	-0.888057
13689	1.566169	0.155769	9.972437	-0.075912	0.179100	-0.011014	-0.210872	0.432259	-0.631092	0.456192	-0.039477	-0.033438	-0.888376
13690	1.601416	-0.153838	10.155628	-0.098164	0.166204	-0.036011	-0.207026	0.435416	-0.630357	0.455579	-0.037437	-0.030352	-0.888890
13691	1.337260	-0.366375	10.058981	0.003806	0.155218	-0.073315	-0.201871	0.435610	-0.631925	0.454296	-0.034811	-0.029282	-0.889689
13692	1.262748	-0.414965	9.961602	0.067267	0.136892	-0.117263	-0.200185	0.434247	-0.633338	0.452321	-0.031737	-0.029462	-0.890803
13693	1.264533	-0.285274	9.901036	0.081279	0.127751	-0.126413	-0.197727	0.432742	-0.634886	0.450120	-0.028893	-0.030032	-0.891995
13694	1.148526	-0.220591	9.891261	0.101544	0.109437	-0.142901	-0.195515	0.428312	-0.636432	0.447668	-0.025983	-0.031085	-0.893281
13695	1.185849	0.052119	10.130638	0.060322	0.092945	-0.138485	-0.193958	0.426950	-0.637972	0.445208	-0.023961	-0.031588	-0.894549
13696	1.225079	-0.084640	10.210689	-0.073518	0.074531	-0.133589	-0.193176	0.425734	-0.638997	0.442795	-0.023242	-0.029817	-0.895826
13697	1.059463	0.281017	10.315073	-0.143086	0.074490	-0.109972	-0.192677	0.428532	-0.637982	0.440725	-0.023394	-0.026830	-0.896936
13698	0.772639	0.246579	9.555897	-0.194612	0.076393	-0.063169	-0.190775	0.434245	-0.636467	0.439503	-0.023750	-0.022837	-0.897637
13699	0.918650	0.442465	9.072795	-0.172436	0.093003	-0.033548	-0.189262	0.440101	-0.634440	0.438782	-0.023868	-0.019141	-0.898073
13700	0.681080	0.730867	9.137024	-0.173194	0.118703	0.023604	-0.186444	0.444323	-0.634842	0.439131	-0.023311	-0.015119	-0.897993
13701	0.402401	0.538121	9.208522	-0.154582	0.149931	0.095633	-0.181196	0.450924	-0.633990	0.440740	-0.022269	-0.011214	-0.897289
13702	0.553120	0.284756	9.592784	-0.247477	0.191953	0.132027	-0.176207	0.458588	-0.633516	0.443002	-0.021082	-0.005165	-0.896258
13703	0.795672	-0.037273	9.540131	-0.340335	0.215709	0.155541	-0.169180	0.467855	-0.630131	0.445574	-0.020511	0.002667	-0.895006
13704	0.713655	-0.022939	9.558767	-0.212726	0.223190	0.172784	-0.162276	0.476321	-0.627128	0.448525	-0.018449	0.008392	-0.893541
13705	0.309380	-0.131687	10.350287	-0.044522	0.148379	0.199573	-0.153808	0.481826	-0.625919	0.451966	-0.016427	0.010332	-0.891824
13706	0.906867	-0.072976	10.289485	0.028753	0.086494	0.235131	-0.149569	0.486548	-0.627859	0.456117	-0.014622	0.010535	-0.889737
13707	0.561134	-0.362442	10.253399	0.093543	0.049991	0.249360	-0.146607	0.486776	-0.628392	0.460485	-0.013110	0.009119	-0.887524
13708	0.374762	-0.704000	10.366873	0.115271	0.011469	0.202470	-0.141699	0.483652	-0.629450	0.464064	-0.011853	0.007088	-0.885694
13709	0.143070	-0.678605	9.486648	0.106773	-0.022475	0.143414	-0.141178	0.483899	-0.630854	0.466552	-0.011527	0.004774	-0.884406
13710	0.309992	-0.314033	9.080508	0.138349	-0.038015	0.104830	-0.141680	0.480446	-0.630851	0.468400	-0.010942	0.001853	-0.883447
13711	0.540790	-0.178116	9.300572	0.229556	-0.065341	0.094259	-0.144211	0.474049	-0.634907	0.470035	-0.010235	-0.003041	-0.882583
13712	-0.317026	-0.274183	8.436802	0.304675	-0.032487	0.068730	-0.143924	0.467652	-0.635930	0.471259	-0.007991	-0.008854	-0.881914
13713	-0.119417	-1.210743	10.187153	0.385390	-0.007123	-0.010237	-0.146700	0.458065	-0.639985	0.471053	-0.004754	-0.015894	-0.881949
13714	-0.463775	-0.747714	10.732844	0.315444	-0.077904	-0.108351	-0.148826	0.447930	-0.645064	0.469096	-0.003163	-0.022344	-0.882859
13715	0.041311	0.462334	9.765702	0.157976	-0.093493	-0.125764	-0.154960	0.438140	-0.646547	0.466770	-0.003517	-0.026143	-0.883985
13716	0.400119	1.045306	9.806026	0.065540	-0.065832	-0.013697	-0.158282	0.432056	-0.646778	0.466451	-0.004103	-0.028060	-0.884092
13717	0.602601	1.072103	10.489906	0.193958	0.009340	0.029289	-0.161091	0.427287	-0.647904	0.466916	-0.002373	-0.031570	-0.883735
13718	0.413107	0.863855	10.197211	0.373460	0.002197	0.022832	-0.161433	0.418886	-0.650450	0.467283	0.001099	-0.038290	-0.883277
13719	0.179761	0.714863	8.968918	0.359237	-0.040753	0.009918	-0.164713	0.405454	-0.653867	0.467337	0.003517	-0.045196	-0.882916
13720	-0.032049	0.693925	10.003470	0.278913	-0.080191	0.031703	-0.166968	0.393474	-0.657290	0.467749	0.004640	-0.051014	-0.882376
13721	-0.434288	0.151965	10.726534	0.412170	-0.092875	0.065624	-0.169979	0.377375	-0.661092	0.468690	0.006615	-0.059279	-0.881346
13722	-0.315044	0.400662	10.227123	0.404558	-0.089320	0.006513	-0.171961	0.361400	-0.664647	0.468580	0.008787	-0.067387	-0.880803
13723	0.316026	0.456387	9.273771	0.293967	-0.113261	-0.080729	-0.175270	0.352383	-0.665516	0.466880	0.009498	-0.073665	-0.881196
13724	0.409649	1.048462	9.316548	0.171309	-0.103375	-0.101695	-0.179728	0.341909	-0.667013	0.464852	0.009390	-0.077770	-0.881916
13725	0.819546	1.015136	9.180702	0.157293	-0.081386	-0.101781	-0.183566	0.334511	-0.666222	0.462834	0.009410	-0.081327	-0.882656
13726	0.379752	1.268483	9.662561	0.140038	-0.062383	-0.131465	-0.183644	0.322527	-0.667500	0.460333	0.009783	-0.084492	-0.883662
13727	-0.182047	1.805367	9.422442	-0.068992	-0.038848	-0.109533	-0.186334	0.320023	-0.668243	0.458280	0.008517	-0.083641	-0.884823
13728	0.286272	1.672915	9.808964	-0.046263	-0.051498	-0.077077	-0.186990	0.321507	-0.666837	0.456799	0.007274	-0.083421	-0.885620
13729	-0.179219	1.732023	9.779048	0.090101	-0.078801	-0.064367	-0.187748	0.317659	-0.666706	0.455449	0.006721	-0.085752	-0.886097
13730	-0.082667	1.698122	9.657071	-0.004763	-0.106209	-0.028806	-0.189280	0.314349	-0.666823	0.454731	0.004811	-0.086771	-0.886379
13731	0.513308	1.574630	9.776103	-0.046857	-0.134433	0.001508	-0.192513	0.316264	-0.665142	0.454464	0.001942	-0.087180	-0.886487
13732	-1.702189	2.109972	8.639712	0.083587	-0.115370	-0.013649	-0.194963	0.316960	-0.664740	0.454022	0.000649	-0.089850	-0.886448
13733	0.562333	1.864367	8.657398	-0.122040	-0.023818	0.008340	-0.197419	0.317536	-0.663066	0.454062	-0.000863	-0.087912	-0.886622
13734	0.177934	2.114394	8.839722	-0.169926	0.017994	-0.035372	-0.196415	0.323781	-0.662562	0.453521	-0.002051	-0.084877	-0.887193
13735	0.198921	1.790234	9.699391	-0.171232	-0.015862	-0.025168	-0.196050	0.328573	-0.661799	0.452971	-0.003768	-0.082009	-0.887737
13736	0.128154	1.520502	11.053379	0.043677	-0.122587	0.008381	-0.200188	0.331562	-0.660111	0.453083	-0.005580	-0.084036	-0.887481
13737	0.822169	1.500320	9.672341	0.152505	-0.105777	0.023717	-0.201470	0.329718	-0.659720	0.453274	-0.006022	-0.087715	-0.887024
13738	0.522839	1.635461	10.677065	0.075586	-0.027364	0.028713	-0.202877	0.326943	-0.659455	0.453888	-0.005890	-0.089443	-0.886539
13739	0.624828	1.466456	10.435642	-0.072898	-0.020266	-0.003413	-0.203650	0.327614	-0.659704	0.453717	-0.006795	-0.088338	-0.886731
13740	0.396365	0.834840	10.163048	-0.047151	-0.007733	-0.108487	-0.204042	0.328157	-0.659064	0.451831	-0.007195	-0.087729	-0.887751
13741	0.826171	0.661390	9.838219	-0.086588	-0.038963	-0.186132	-0.203791	0.329091	-0.658429	0.448380	-0.008239	-0.086517	-0.889608
13742	0.816325	0.699433	9.713858	-0.050530	-0.075749	-0.294795	-0.208688	0.328498	-0.656609	0.443008	-0.009561	-0.086487	-0.892285
13743	0.139497	0.597203	9.756510	-0.004465	-0.094219	-0.349006	-0.213845	0.329364	-0.655550	0.436548	-0.010578	-0.087195	-0.895383
13744	0.013597	0.228338	10.290174	0.171304	-0.070419	-0.384139	-0.217045	0.323818	-0.655018	0.429556	-0.009709	-0.091097	-0.898381
13745	0.156724	0.041517	10.442493	0.132134	-0.065210	-0.478467	-0.222941	0.315780	-0.653830	0.420794	-0.008762	-0.093890	-0.902242
13746	0.452032	0.266367	9.901190	-0.216133	-0.078626	-0.607563	-0.228589	0.311059	-0.653406	0.409564	-0.010899	-0.090890	-0.907677
13747	0.859500	0.227453	9.539639	-0.268168	-0.137438	-0.745225	-0.234659	0.312619	-0.650303	0.395634	-0.014156	-0.086988	-0.914170
13748	0.929026	0.304375	9.483765	-0.102786	-0.141124	-0.833902	-0.242392	0.313387	-0.648587	0.380015	-0.016142	-0.086588	-0.920777
13749	1.039607	0.367127	9.480876	-0.143363	-0.117549	-0.896900	-0.251008	0.307658	-0.645722	0.363151	-0.017815	-0.084757	-0.927696
13750	1.264765	0.684091	9.890631	-0.404151	-0.118067	-0.992366	-0.258606	0.308277	-0.645407	0.344264	-0.021305	-0.078588	-0.935335
13751	1.037382	0.851808	9.828460	-0.540424	-0.103732	-1.037394	-0.268164	0.311882	-0.641257	0.324342	-0.025358	-0.069244	-0.943061
13752	0.752165	1.009195	9.592799	-0.314954	-0.030378	-1.030844	-0.276425	0.313605	-0.637628	0.304579	-0.026599	-0.064144	-0.949953
13753	0.920711	1.055915	9.791832	-0.085819	-0.026394	-1.003847	-0.282069	0.308745	-0.637713	0.285334	-0.026385	-0.062844	-0.956002
13754	0.599284	0.728419	9.875443	-0.107055	-0.077534	-0.955882	-0.286934	0.300824	-0.637042	0.266808	-0.027336	-0.061865	-0.961373
13755	0.397970	0.466864	9.476288	-0.255819	-0.139844	-0.954684	-0.295802	0.296143	-0.636083	0.248056	-0.030269	-0.057835	-0.966544
13756	0.518001	0.578436	9.675776	-0.354916	-0.147428	-1.021626	-0.306479	0.291496	-0.633710	0.227817	-0.033759	-0.052442	-0.971704
13757	0.458805	0.851600	9.400648	-0.411060	-0.154819	-1.034831	-0.316008	0.289366	-0.631091	0.207183	-0.037620	-0.045483	-0.976520
13758	0.820239	0.871000	9.236289	-0.494917	-0.112871	-1.061147	-0.324539	0.292568	-0.626186	0.185887	-0.040974	-0.037200	-0.981011
13759	0.902849	0.763023	9.969962	-0.400739	-0.035885	-0.999878	-0.333034	0.289229	-0.623575	0.165844	-0.042511	-0.029958	-0.984780
13760	0.480945	1.291462	9.992636	-0.322020	0.075990	-0.864029	-0.337397	0.286083	-0.623797	0.148529	-0.041640	-0.024219	-0.987734
13761	1.264642	1.730597	9.929304	-0.469123	0.072268	-0.876756	-0.341767	0.283742	-0.623254	0.130786	-0.041278	-0.015246	-0.990434
13762	1.563240	0.758167	9.572847	-0.490500	-0.026161	-0.780669	-0.347183	0.283822	-0.621175	0.114853	-0.042923	-0.006363	-0.992434
13763	1.363329	0.234858	10.005254	-0.384901	0.019986	-0.621455	-0.351057	0.285740	-0.619871	0.102133	-0.043480	0.000952	-0.993820
13764	1.792777	0.164691	10.339484	-0.137901	0.180645	-0.458007	-0.352077	0.283355	-0.620119	0.092870	-0.040271	0.003544	-0.994857
13765	1.787640	0.221610	10.105029	-0.161813	0.278436	-0.454588	-0.348445	0.280222	-0.623458	0.083615	-0.035275	0.007027	-0.995849
13766	1.503617	0.113320	9.553649	-0.316922	0.281918	-0.455378	-0.345601	0.280299	-0.626026	0.074240	-0.030348	0.013372	-0.996689
13767	1.485381	-0.092316	9.925003	-0.305200	0.256519	-0.372214	-0.341993	0.283155	-0.629107	0.066499	-0.026053	0.019682	-0.997252
13768	0.675795	-0.145955	10.185503	-0.205788	0.260249	-0.331141	-0.337087	0.282940	-0.631946	0.059645	-0.021365	0.023845	-0.997706
13769	0.475985	0.315988	10.329319	-0.299826	0.258552	-0.226437	-0.334131	0.286613	-0.633877	0.054803	-0.016941	0.030056	-0.997901
13770	0.905442	-0.774019	10.685250	-0.165371	0.165823	-0.098188	-0.328866	0.292123	-0.635697	0.052653	-0.013972	0.033392	-0.997957
13771	0.453857	-1.127943	10.150462	-0.149875	0.085461	-0.066600	-0.328095	0.294230	-0.636975	0.051152	-0.012758	0.036485	-0.997943
13772	0.568070	-0.841309	9.493132	-0.365806	0.030532	-0.038078	-0.327089	0.302452	-0.638379	0.050234	-0.012653	0.043695	-0.997701
13773	0.582039	-0.753629	9.098483	-0.382051	0.036105	-0.008635	-0.327643	0.310988	-0.636717	0.049856	-0.012629	0.051375	-0.997354
13774	0.224854	-0.665903	8.933177	-0.275801	0.067346	0.026908	-0.326006	0.319228	-0.635580	0.050216	-0.011636	0.056838	-0.997052
13775	0.534881	-0.462355	9.188529	-0.046652	0.043010	0.051178	-0.325627	0.323726	-0.637618	0.051098	-0.011077	0.057805	-0.996958
13776	0.567037	-0.609260	9.822783	0.156343	0.004005	0.097489	-0.325372	0.323992	-0.637365	0.053042	-0.010829	0.054602	-0.997040
13777	0.176727	-0.654006	9.626510	-0.015829	-0.019847	0.152940	-0.325359	0.322910	-0.639148	0.056029	-0.011387	0.054868	-0.996855
13778	0.484339	-0.461037	9.603286	-0.283101	-0.018204	0.174659	-0.324338	0.326218	-0.639790	0.059423	-0.011978	0.060419	-0.996331
13779	0.390639	-1.041478	9.445469	-0.320818	-0.005380	0.206775	-0.323623	0.337943	-0.636991	0.063386	-0.012536	0.066760	-0.995675
13780	0.027330	-0.674389	9.380025	-0.332777	0.031190	0.233391	-0.321365	0.350577	-0.634712	0.067877	-0.012129	0.073370	-0.994918
13781	1.105178	-1.242587	10.010929	0.054174	0.046265	0.205857	-0.321138	0.359218	-0.634965	0.071830	-0.011168	0.072275	-0.994732
13782	1.309636	-1.705136	8.983928	0.058333	0.091853	0.122790	-0.317788	0.359042	-0.635500	0.074124	-0.009183	0.071161	-0.994664
13783	1.057931	-2.527538	8.504436	0.024231	0.184820	0.043140	-0.315453	0.356999	-0.637810	0.074629	-0.005806	0.070891	-0.994671
13784	-0.053363	-1.927594	10.141716	0.056594	0.294034	-0.043709	-0.309501	0.353834	-0.641804	0.073305	-0.000037	0.070085	-0.994844
13785	0.040850	-1.439664	10.679849	0.221808	0.310456	-0.118601	-0.302508	0.349051	-0.646952	0.070416	0.005910	0.066069	-0.995310
13786	0.157549	-1.651119	10.677973	0.384328	0.228076	-0.243149	-0.301787	0.335950	-0.652818	0.065184	0.010567	0.058654	-0.996092
13787	-0.555143	-0.817003	10.219809	0.116396	0.148990	-0.297974	-0.298500	0.324025	-0.657940	0.058954	0.012955	0.056524	-0.996575
13788	-0.725880	-0.399369	10.051268	-0.011929	0.148899	-0.276500	-0.296804	0.319075	-0.658846	0.053229	0.015493	0.056899	-0.996840
13789	-0.755952	-0.156442	10.061593	0.031844	0.121500	-0.287323	-0.295473	0.313429	-0.663441	0.047262	0.017278	0.056346	-0.997142
13790	-0.943897	-0.189671	9.598563	0.068384	0.059432	-0.274122	-0.295706	0.308366	-0.664587	0.041664	0.018115	0.055024	-0.997451
13791	-0.721695	-0.293433	9.373577	0.173508	-0.024482	-0.271598	-0.299278	0.302664	-0.666725	0.036124	0.017169	0.051443	-0.997875
13792	-0.717660	-0.640090	9.291952	0.078206	-0.035535	-0.264662	-0.301558	0.293242	-0.667093	0.030816	0.016139	0.049840	-0.998151
13793	-0.553087	-0.771276	9.522054	-0.008548	-0.044689	-0.235545	-0.304237	0.287547	-0.667583	0.026078	0.014732	0.049849	-0.998308
13794	-0.629331	-0.948573	9.773261	0.108601	-0.046336	-0.201722	-0.307819	0.282526	-0.668194	0.022033	0.013556	0.047609	-0.998531
13795	-0.790731	-0.962823	9.920359	-0.031723	-0.057405	-0.168276	-0.310884	0.276701	-0.668809	0.018655	0.011996	0.048059	-0.998598
13796	-0.723841	-0.848255	9.620183	-0.051371	-0.115807	-0.137829	-0.314242	0.277818	-0.667255	0.016001	0.009424	0.048969	-0.998628
13797	-0.323783	-0.848645	9.273502	0.039208	-0.122837	-0.098578	-0.318864	0.274943	-0.667219	0.014067	0.006673	0.047961	-0.998728
13798	-0.187598	-0.593379	9.278353	-0.023987	-0.126524	-0.093362	-0.323878	0.271686	-0.665909	0.012307	0.003941	0.048311	-0.998749
13799	0.277151	-0.496168	9.298452	0.007457	-0.153812	-0.082073	-0.329034	0.270437	-0.663450	0.010737	0.000572	0.047904	-0.998794
13800	0.109513	-0.706572	9.769149	-0.105171	-0.115401	0.000356	-0.333279	0.269159	-0.662908	0.010833	-0.001864	0.049874	-0.998695
13801	0.061785	-0.786717	10.276391	-0.149189	-0.093444	0.046240	-0.335621	0.271479	-0.659580	0.011764	-0.003937	0.052597	-0.998539
13802	-0.006363	-0.647282	10.292110	-0.124931	-0.073282	0.061088	-0.338225	0.276715	-0.657521	0.013034	-0.005474	0.054973	-0.998388
13803	0.366340	-0.974459	10.065395	-0.024996	-0.038391	0.056036	-0.339521	0.279389	-0.657637	0.014113	-0.006408	0.055214	-0.998354
13804	0.670118	-1.014419	9.458056	-0.120432	-0.004639	0.037063	-0.339914	0.280991	-0.657506	0.014822	-0.006602	0.057515	-0.998213
13805	0.507854	-1.371577	9.216329	-0.180914	0.049233	0.047762	-0.341088	0.284733	-0.656986	0.015612	-0.005869	0.060911	-0.998004
13806	0.720741	-1.006362	9.674646	-0.335738	0.151590	0.111407	-0.338413	0.292416	-0.657258	0.017580	-0.002921	0.067564	-0.997556
13807	0.458304	-1.056391	9.969103	-0.369371	0.186334	0.155471	-0.331763	0.304840	-0.657814	0.020320	0.000595	0.074757	-0.996994
13808	0.070989	-1.725857	9.975302	-0.276478	0.144399	0.183711	-0.328066	0.315168	-0.658475	0.023742	0.003527	0.080218	-0.996488
13809	0.203698	-1.249663	9.872815	-0.398510	0.148887	0.190452	-0.324763	0.326970	-0.658495	0.027237	0.006320	0.087970	-0.995731
13810	-0.368572	-1.538856	10.048223	-0.306744	0.127951	0.224163	-0.318123	0.340338	-0.657778	0.031485	0.008985	0.094011	-0.995033
13811	-0.690084	-1.852255	10.033629	-0.096209	0.078709	0.197622	-0.315046	0.345873	-0.659582	0.035203	0.010603	0.095692	-0.994732
13812	-0.603183	-1.870635	10.235786	0.001944	0.009372	0.204688	-0.313250	0.348638	-0.660485	0.039233	0.011072	0.095509	-0.994593
13813	-0.621974	-1.987142	9.941171	-0.034919	-0.025355	0.214715	-0.312991	0.349292	-0.661251	0.043480	0.010720	0.095897	-0.994383
13814	-0.617713	-1.879785	9.678710	-0.099540	-0.096747	0.192347	-0.312756	0.354352	-0.660487	0.047488	0.008969	0.097643	-0.994047
13815	-0.547522	-1.958009	9.272659	0.021538	-0.144184	0.159821	-0.314829	0.355326	-0.658434	0.050867	0.006232	0.096824	-0.993981
13816	-0.796618	-1.788103	9.159915	0.059998	-0.154246	0.149863	-0.319593	0.354985	-0.657887	0.054126	0.003407	0.095345	-0.993966
13817	-0.947068	-1.561100	9.507302	0.161258	-0.114826	0.171520	-0.323056	0.351302	-0.657607	0.057676	0.001478	0.091776	-0.994107
13818	-0.161122	-1.590481	9.603025	0.201881	-0.070876	0.144002	-0.323812	0.349035	-0.659002	0.060670	0.000456	0.087565	-0.994309
13819	-0.050113	-1.627055	9.394744	0.030113	-0.073044	0.071158	-0.325859	0.346655	-0.659878	0.062145	-0.000982	0.086647	-0.994298
13820	-0.286151	-1.655610	9.622546	-0.010893	-0.042093	0.060740	-0.327408	0.347474	-0.659483	0.063430	-0.001836	0.086702	-0.994211
13821	-0.590999	-1.410513	9.723941	0.078408	0.005425	0.038945	-0.328801	0.342427	-0.660238	0.064135	-0.001679	0.084917	-0.994320
13822	-0.339654	-1.554635	9.637863	0.075851	0.041097	0.035203	-0.327754	0.340533	-0.662284	0.064784	-0.000814	0.083351	-0.994412
13823	-0.431196	-1.564327	9.670474	0.076616	0.047507	0.046268	-0.328016	0.340412	-0.661391	0.065567	0.000213	0.081658	-0.994501
13824	-0.050558	-1.525414	9.573769	0.218195	0.045952	0.068228	-0.327468	0.335059	-0.664070	0.066892	0.001414	0.077266	-0.994763
13825	0.146350	-1.360846	9.750718	0.185365	0.045822	0.023761	-0.325890	0.329695	-0.666758	0.067227	0.002505	0.073404	-0.995031
13826	0.027267	-1.148904	9.896582	0.097092	0.009101	0.006742	-0.325994	0.324629	-0.668032	0.067362	0.002719	0.071372	-0.995169
13827	-0.096954	-1.387454	9.848877	0.164671	-0.018273	0.002519	-0.325845	0.321154	-0.669562	0.067366	0.002467	0.067829	-0.995417
13828	-0.091642	-0.996566	9.494399	0.136200	0.006426	0.010628	-0.326469	0.316105	-0.669686	0.067586	0.002686	0.065014	-0.995589
13829	0.530224	0.055959	10.227777	0.198520	-0.030791	0.062648	-0.327986	0.310916	-0.671459	0.068796	0.002288	0.060714	-0.995779
13830	0.506851	-0.077044	10.739305	0.371407	-0.120003	0.144875	-0.330784	0.304016	-0.672967	0.071801	0.000481	0.053032	-0.996008
13831	-0.594722	-0.584646	10.661907	0.434002	-0.156500	0.206143	-0.334848	0.291276	-0.674468	0.075999	-0.001929	0.043795	-0.996144
13832	-1.084891	0.117678	10.926387	0.417350	-0.154630	0.261373	-0.338932	0.282934	-0.675203	0.081329	-0.004247	0.035141	-0.996059
13833	-0.595180	0.521047	10.423001	0.413586	-0.211187	0.259601	-0.342120	0.274724	-0.675054	0.086618	-0.007663	0.026141	-0.995869
13834	-0.335061	0.007774	9.302206	0.465283	-0.267704	0.251692	-0.349297	0.265897	-0.674493	0.091812	-0.012154	0.016333	-0.995568
13835	-0.038562	-0.017390	8.805409	0.507048	-0.236259	0.348778	-0.355184	0.257311	-0.674959	0.098884	-0.015851	0.005437	-0.994958
13836	0.007617	0.408219	8.732606	0.420053	-0.095389	0.427470	-0.358119	0.250164	-0.674685	0.107500	-0.016965	-0.003091	-0.994056
13837	0.179467	-0.205907	9.824823	0.124311	0.024992	0.477492	-0.357985	0.249096	-0.674941	0.116966	-0.016257	-0.005791	-0.992986
13838	-0.220083	0.700935	10.052216	-0.293336	0.072121	0.524155	-0.355185	0.259162	-0.676104	0.127238	-0.015662	0.000255	-0.991749
13839	-0.083111	0.280244	10.049994	-0.311887	0.062860	0.478879	-0.353195	0.277500	-0.675729	0.136570	-0.015201	0.006288	-0.990494
13840	-0.261052	0.204088	10.392874	-0.266539	0.026394	0.516074	-0.348618	0.292086	-0.675250	0.146678	-0.015430	0.011676	-0.988995
13841	0.270341	-0.081866	9.457924	-0.392036	0.024767	0.607816	-0.343660	0.318179	-0.674890	0.158504	-0.015930	0.019222	-0.987043
13842	0.388881	-0.178293	9.328074	-0.334740	-0.014303	0.663551	-0.338345	0.339696	-0.672503	0.171473	-0.017106	0.025871	-0.984700
13843	0.698785	-0.460902	9.509408	0.020435	-0.005545	0.710582	-0.336209	0.352059	-0.671114	0.185405	-0.016792	0.025222	-0.982195
13844	0.849204	-0.152273	9.635142	0.096165	0.062245	0.733922	-0.330188	0.361164	-0.672049	0.199777	-0.014927	0.023683	-0.979441
13845	0.688006	-0.709413	10.000235	0.241167	0.085147	0.716180	-0.324277	0.367327	-0.674511	0.213756	-0.012022	0.019041	-0.976627
13846	-0.061221	-1.286747	10.429159	0.330174	0.071109	0.607745	-0.315241	0.368897	-0.680565	0.225636	-0.009071	0.012915	-0.974084
13847	-0.095039	-1.293424	9.903137	-0.071860	0.085113	0.522632	-0.310356	0.373744	-0.682765	0.235711	-0.007670	0.014416	-0.971686
13848	0.004612	-0.935334	10.453901	-0.192165	0.057430	0.477746	-0.304996	0.384078	-0.681148	0.244910	-0.007401	0.018366	-0.969344
13849	0.125819	-1.066222	10.796405	-0.126790	0.021760	0.443070	-0.300146	0.394674	-0.680545	0.253401	-0.007518	0.020680	-0.967111
13850	0.373190	-1.417109	10.040175	-0.141040	-0.019461	0.378494	-0.297225	0.404625	-0.680054	0.260692	-0.008530	0.023236	-0.965105
13851	0.075263	-1.640666	9.554249	-0.170856	-0.023395	0.286065	-0.295863	0.417660	-0.678786	0.266123	-0.009855	0.026232	-0.963532
13852	-0.253693	-1.432332	8.766881	-0.102324	-0.001563	0.211610	-0.293829	0.424293	-0.678545	0.270196	-0.010396	0.028106	-0.962339
13853	-0.143479	-1.297889	8.625792	-0.098201	0.023861	0.133145	-0.293447	0.425221	-0.678420	0.272656	-0.010504	0.030001	-0.961586
13854	-0.210703	-1.325639	8.999063	0.004037	-0.003534	0.098589	-0.292736	0.426992	-0.677157	0.274584	-0.010568	0.029793	-0.961043
13855	-0.434160	-0.923285	10.020243	0.233188	0.021364	0.127358	-0.291181	0.425898	-0.678442	0.276998	-0.008894	0.025352	-0.960495
13856	-0.254311	-0.694146	10.800351	0.422385	0.051707	0.129179	-0.291118	0.416002	-0.683793	0.279590	-0.005571	0.017415	-0.959945
13857	0.258089	-0.492052	10.512759	0.253719	0.018393	0.000107	-0.290033	0.405582	-0.687115	0.279541	-0.003891	0.012551	-0.960044
13858	0.447125	-0.718599	10.276141	-0.044491	-0.033336	-0.104666	-0.289754	0.401310	-0.688392	0.277551	-0.004879	0.013080	-0.960609
13859	0.325840	-0.555117	10.320503	-0.093390	-0.038944	-0.125222	-0.291559	0.403581	-0.689394	0.275072	-0.006305	0.014567	-0.961293
13860	0.512277	-0.233297	10.062750	0.053426	-0.025945	-0.128195	-0.294381	0.400689	-0.689119	0.272631	-0.006621	0.013250	-0.962005
13861	0.748716	-0.291497	9.788134	0.235249	-0.034777	-0.106019	-0.297329	0.397793	-0.689352	0.270552	-0.006203	0.008422	-0.962649
13862	0.324114	-0.205138	9.965386	0.227411	0.020166	-0.031412	-0.298307	0.388194	-0.692657	0.269964	-0.004663	0.004019	-0.962851
13863	0.665927	-0.126656	9.504066	0.041940	0.067487	-0.065634	-0.296724	0.381366	-0.695345	0.268619	-0.003337	0.003462	-0.963234
13864	0.394352	-0.808196	9.429574	0.045360	0.036260	-0.109844	-0.297608	0.380551	-0.698139	0.266483	-0.002475	0.002646	-0.963833
13865	0.398838	-0.735905	9.464231	0.093676	0.019814	-0.128035	-0.298227	0.376020	-0.699663	0.263933	-0.001831	0.000876	-0.964539
13866	0.740853	-0.689141	9.566602	0.063721	0.045387	-0.124484	-0.297256	0.371557	-0.701073	0.261507	-0.000694	-0.000247	-0.965201
13867	0.226141	-0.918178	9.714591	0.093321	0.067330	-0.098538	-0.295816	0.368060	-0.703250	0.259517	0.000821	-0.001714	-0.965737
13868	-0.013569	-0.156586	10.282247	0.183834	0.098499	-0.074186	-0.296931	0.359798	-0.705918	0.258046	0.003607	-0.004881	-0.966113
13869	0.454995	0.136495	9.897120	0.072927	0.070939	-0.122687	-0.293545	0.354666	-0.709893	0.255586	0.005083	-0.005936	-0.966755
13870	0.068610	-0.230747	9.650759	-0.038026	0.059772	-0.136146	-0.293787	0.353317	-0.712056	0.252927	0.005986	-0.005010	-0.967454
13871	-0.349275	0.476470	9.896782	-0.032142	0.092800	-0.062389	-0.292360	0.351431	-0.712832	0.251643	0.007358	-0.003937	-0.967784
13872	-0.513101	0.472395	10.207204	0.317496	0.091460	-0.001561	-0.290646	0.345917	-0.716921	0.251536	0.010652	-0.009748	-0.967740
13873	-0.521580	0.227058	10.218084	0.260086	0.032862	-0.016516	-0.289436	0.335766	-0.719608	0.251079	0.012374	-0.014650	-0.967777
13874	-0.493436	0.369611	9.682733	-0.063822	-0.044252	-0.030957	-0.289419	0.333090	-0.721137	0.250446	0.011132	-0.013756	-0.967969
13875	-0.599984	0.449215	9.106841	-0.179694	-0.100980	-0.017614	-0.293427	0.337394	-0.720849	0.250033	0.008097	-0.010820	-0.968143
13876	-0.453754	0.617770	9.072168	-0.120817	-0.128154	0.042712	-0.296653	0.339822	-0.721077	0.250831	0.004928	-0.009255	-0.967974
13877	-0.176970	0.707557	9.140811	-0.018126	-0.110489	0.102276	-0.298207	0.341178	-0.720301	0.252713	0.002527	-0.009544	-0.967491
13878	0.440833	0.563050	9.432557	0.132247	-0.078167	0.143622	-0.300663	0.343602	-0.720026	0.255474	0.001583	-0.012633	-0.966732
13879	0.422093	0.457963	9.663714	0.168074	-0.061651	0.162237	-0.302057	0.339348	-0.721289	0.258510	0.001036	-0.016313	-0.965870
13880	0.328917	0.289992	9.838094	-0.014543	-0.069234	0.144715	-0.302824	0.338553	-0.721793	0.261262	-0.000496	-0.016521	-0.965126
13881	0.041393	0.444107	10.053577	-0.051622	-0.036368	0.168450	-0.303860	0.340691	-0.722038	0.264422	-0.001695	-0.015830	-0.964276
13882	0.401510	0.732092	9.648166	0.004833	-0.007166	0.093018	-0.303087	0.342001	-0.723190	0.266199	-0.001909	-0.016087	-0.963782
13883	0.374347	0.361775	9.700321	-0.026443	0.025674	0.087288	-0.301432	0.347434	-0.723582	0.267812	-0.001764	-0.015581	-0.963344
13884	-0.076063	0.309453	10.136995	-0.009535	0.120802	0.149963	-0.297450	0.349786	-0.723485	0.270732	0.000395	-0.014874	-0.962540
13885	-0.093844	0.496641	10.019451	-0.021093	0.171969	0.146126	-0.292804	0.351032	-0.726831	0.273518	0.003389	-0.013685	-0.961764
13886	0.220502	0.269806	9.625594	-0.089736	0.137120	0.100638	-0.286864	0.351063	-0.730569	0.275477	0.005437	-0.011345	-0.961225
13887	0.220496	0.264453	9.467114	-0.098442	0.106032	0.094184	-0.283406	0.357399	-0.731739	0.277245	0.006741	-0.009030	-0.960733
13888	-0.047406	0.346391	9.667369	-0.019996	0.093360	0.129654	-0.278135	0.360261	-0.732416	0.279751	0.008330	-0.008275	-0.960001
13889	0.049128	0.348819	10.321119	0.023978	0.069631	0.137292	-0.275045	0.361944	-0.733713	0.282318	0.009609	-0.008532	-0.959235
13890	0.071601	0.180162	10.227762	0.135035	0.011105	0.073353	-0.273609	0.359907	-0.736271	0.283691	0.010502	-0.011203	-0.958793
13891	-0.212145	0.040409	10.323957	0.014836	-0.034891	0.026665	-0.273197	0.355890	-0.738440	0.284116	0.009740	-0.011843	-0.958667
13892	-0.250322	-0.062360	9.837348	-0.047875	-0.037786	-0.017937	-0.275909	0.357653	-0.738036	0.283753	0.008678	-0.011266	-0.958792
13893	-0.214180	-0.073026	9.511128	-0.010806	-0.067061	-0.056460	-0.277327	0.358201	-0.738024	0.282580	0.007180	-0.011553	-0.959147
13894	-0.225756	-0.174133	9.495202	-0.012157	-0.086341	-0.089657	-0.279513	0.357164	-0.737753	0.280837	0.005407	-0.011924	-0.959666
13895	-0.180416	-0.072613	9.612251	0.101616	-0.080733	-0.089094	-0.281301	0.355042	-0.739013	0.279019	0.004294	-0.014410	-0.960168
13896	-0.200419	0.097182	10.036856	0.278377	-0.095160	-0.075270	-0.286157	0.347892	-0.741015	0.277523	0.003973	-0.020410	-0.960494
13897	-0.077621	0.136872	10.316965	0.108834	-0.085342	-0.094602	-0.289211	0.339667	-0.742013	0.275584	0.002832	-0.023038	-0.960997
13898	0.278853	0.192920	10.321077	0.065505	-0.062606	-0.140990	-0.291387	0.336102	-0.741742	0.272828	0.001986	-0.024763	-0.961742
13899	0.202234	0.074055	10.073890	0.158152	0.001481	-0.138769	-0.294833	0.330005	-0.743246	0.270073	0.002787	-0.027844	-0.962433
13900	0.211221	0.192726	9.600426	0.070869	0.059769	-0.196520	-0.294155	0.325044	-0.746436	0.266301	0.004361	-0.029003	-0.963444
13901	-0.087925	0.244881	9.550364	-0.006178	0.110792	-0.209923	-0.293622	0.321304	-0.747333	0.262238	0.006424	-0.028306	-0.964566
13902	-0.420330	0.198716	9.609017	-0.042831	0.138081	-0.224006	-0.292577	0.319545	-0.749124	0.257981	0.008920	-0.026855	-0.965736
13903	-0.451826	0.227060	9.474717	-0.112759	0.129744	-0.240037	-0.289219	0.318563	-0.750551	0.253349	0.010841	-0.023966	-0.967017
13904	0.094648	0.375134	9.549094	-0.147784	0.083193	-0.231823	-0.290129	0.321495	-0.751052	0.248929	0.011740	-0.020762	-0.968228
13905	0.302543	0.266392	9.986320	0.179391	0.003262	-0.175584	-0.291144	0.318835	-0.752063	0.245403	0.012613	-0.024181	-0.969037
13906	-0.009857	0.066188	10.006999	0.167595	-0.030476	-0.120220	-0.291106	0.310043	-0.753213	0.243006	0.012830	-0.027674	-0.969545
13907	-0.253853	0.688502	9.943847	-0.018172	-0.042402	-0.050119	-0.292638	0.307129	-0.753584	0.241932	0.011792	-0.027509	-0.969831
13908	-0.187242	0.873800	9.927866	0.105856	-0.049519	-0.031951	-0.294554	0.303952	-0.754080	0.241242	0.011289	-0.029920	-0.969938
13909	-0.339207	0.900225	10.006021	0.089775	-0.066839	0.003056	-0.298781	0.299466	-0.755067	0.241161	0.010291	-0.032005	-0.969903
13910	-0.283662	0.886618	10.215153	0.068630	-0.142642	0.036291	-0.300970	0.297643	-0.753523	0.241749	0.007760	-0.034157	-0.969706
13911	-0.138002	0.670657	10.285485	0.113146	-0.186360	0.071669	-0.305345	0.297026	-0.753489	0.242914	0.004530	-0.037291	-0.969320
13912	-0.301361	0.541780	9.974946	-0.037192	-0.155309	0.128083	-0.309727	0.297745	-0.752945	0.245280	0.001172	-0.037462	-0.968728
13913	-0.090709	0.831689	9.515366	-0.139387	-0.104097	0.157018	-0.314779	0.301297	-0.749212	0.248169	-0.001733	-0.035300	-0.968072
13914	-0.018167	0.775916	9.342457	-0.058868	-0.060137	0.149982	-0.314927	0.306619	-0.749335	0.251033	-0.003366	-0.034582	-0.967355
13915	0.131048	0.845264	9.839233	-0.023923	-0.007975	0.166687	-0.315590	0.309305	-0.747547	0.254176	-0.003826	-0.034188	-0.966546
13916	0.371845	0.893625	9.772556	-0.107367	0.054857	0.096035	-0.313816	0.316210	-0.746921	0.256090	-0.003446	-0.031955	-0.966119
13917	0.382996	0.563155	9.496820	-0.222408	0.056467	0.053017	-0.311005	0.320974	-0.746305	0.257059	-0.003607	-0.027423	-0.966000
13918	0.214586	0.490188	9.359822	-0.287098	0.053610	0.041618	-0.309349	0.327199	-0.747333	0.257885	-0.004140	-0.021727	-0.965922
13919	0.345009	0.448234	9.677258	-0.170092	0.100443	0.080903	-0.306816	0.336762	-0.746076	0.259403	-0.003196	-0.017983	-0.965596
13920	0.402154	0.605386	9.876801	-0.147784	0.135296	0.121561	-0.302712	0.342031	-0.746870	0.261828	-0.001465	-0.014549	-0.965004
13921	0.594795	0.651990	10.028055	-0.170106	0.118745	0.084561	-0.298377	0.351707	-0.745627	0.263415	-0.000193	-0.010746	-0.964623
13922	0.408372	0.304233	9.735832	-0.236052	0.078328	0.037235	-0.294931	0.357670	-0.744251	0.264181	-0.000005	-0.005908	-0.964455
13923	0.154344	-0.019621	9.438514	-0.314566	0.081819	0.013769	-0.292128	0.364697	-0.743506	0.264378	-0.000211	0.000482	-0.964419
13924	0.321776	0.265478	9.708080	-0.272898	0.123980	0.039746	-0.288702	0.375323	-0.741491	0.265161	0.000664	0.006272	-0.964183
13925	0.115556	0.049479	9.971933	-0.191806	0.130316	0.001385	-0.285636	0.381411	-0.741258	0.265099	0.002029	0.010529	-0.964162
13926	-0.248810	-0.390189	9.635961	-0.370018	0.103519	-0.023461	-0.283634	0.393917	-0.738977	0.264662	0.001982	0.018084	-0.964170
13927	-0.283233	-0.245825	9.666465	-0.475028	0.068655	-0.029485	-0.279847	0.408023	-0.734418	0.264005	0.000662	0.027483	-0.964130
13928	-0.527526	-0.562657	10.010151	-0.153048	0.001439	0.022088	-0.278724	0.414818	-0.732132	0.264491	-0.000185	0.030312	-0.963912
13929	-0.351704	-1.032933	10.257203	-0.058282	-0.031311	0.041103	-0.278998	0.416701	-0.730347	0.265233	-0.001174	0.031169	-0.963680
13930	-0.163075	-1.157125	10.408425	-0.211030	-0.024228	0.010798	-0.280560	0.420715	-0.729824	0.265477	-0.002832	0.034978	-0.963478
13931	-0.406749	-1.119949	10.166667	-0.320550	0.008517	0.002801	-0.282170	0.431823	-0.724969	0.265433	-0.004466	0.041136	-0.963241
13932	-0.559511	-0.948747	9.673230	-0.445278	0.090659	0.005725	-0.280686	0.444473	-0.722175	0.265450	-0.005160	0.050064	-0.962810
13933	-0.436959	-0.877005	9.478575	-0.384273	0.101767	0.021710	-0.277527	0.455253	-0.718248	0.265653	-0.005291	0.057948	-0.962311
13934	-0.323027	-1.013975	9.453717	-0.205970	0.089276	0.058636	-0.275780	0.465777	-0.714948	0.266722	-0.004685	0.062262	-0.961749
13935	-0.108506	-1.013575	9.446124	-0.030206	0.084069	0.079847	-0.273476	0.468552	-0.714328	0.268087	-0.003201	0.063230	-0.961312
13936	0.044594	-1.285835	9.227730	0.014887	0.082231	0.043184	-0.269996	0.470089	-0.716392	0.268894	-0.001572	0.063258	-0.961089
13937	-0.089298	-1.506614	9.458591	0.059073	0.073044	0.021275	-0.269089	0.469541	-0.717036	0.269146	0.000082	0.062456	-0.961072
13938	-0.267047	-1.628935	9.666422	0.195902	0.047528	0.009084	-0.267393	0.466043	-0.719087	0.269320	0.001977	0.058817	-0.961251
13939	-0.174315	-1.861441	9.853631	0.276857	0.060347	-0.014509	-0.266703	0.458285	-0.722533	0.268883	0.004499	0.053799	-0.961659
13940	-0.116499	-1.851463	9.923912	0.178864	0.079426	-0.018725	-0.265369	0.448932	-0.725094	0.268426	0.006888	0.050659	-0.961943
13941	0.070442	-1.635437	9.679080	-0.022404	0.098378	-0.046538	-0.264318	0.445708	-0.727013	0.267353	0.008463	0.051648	-0.962176
13942	-0.123414	-1.424606	9.543424	-0.251820	0.103566	-0.058799	-0.262534	0.449160	-0.725753	0.266131	0.008969	0.056929	-0.962213
13943	0.034700	-1.212029	9.713484	-0.245383	0.085452	-0.002448	-0.259871	0.457661	-0.724115	0.265941	0.009123	0.062139	-0.961941
13944	-0.418274	-1.233191	10.119370	0.054760	0.098753	0.106086	-0.255758	0.459478	-0.724146	0.267837	0.011365	0.061464	-0.961434
13945	-0.077363	-0.941156	10.205849	0.274846	0.084528	0.149674	-0.252378	0.454357	-0.726976	0.270457	0.014451	0.056609	-0.960958
13946	0.109249	-1.152256	10.267032	0.128532	0.032161	0.097349	-0.249525	0.451115	-0.728782	0.272233	0.015796	0.054157	-0.960576
13947	-1.140330	-0.943123	10.248704	0.006843	0.028358	0.161282	-0.248352	0.449224	-0.730320	0.275210	0.016358	0.054135	-0.959719
13948	-1.826313	-0.131448	10.246484	-0.028093	0.072382	0.271718	-0.242810	0.449548	-0.731763	0.280323	0.017809	0.054855	-0.958172
13949	-1.118875	0.109119	9.841249	0.006950	0.053311	0.250719	-0.238955	0.451103	-0.731666	0.284990	0.019035	0.054877	-0.956769
13950	-0.802169	-0.618203	9.401995	0.079134	-0.041594	0.250362	-0.237141	0.451720	-0.734480	0.289797	0.018887	0.052902	-0.955438
13951	-1.220649	-0.805978	9.601862	0.133143	-0.063440	0.293113	-0.236376	0.453444	-0.734231	0.295340	0.018680	0.049817	-0.953910
13952	-1.548442	-0.296272	9.718753	0.153997	-0.048880	0.278391	-0.235325	0.449825	-0.735768	0.300671	0.018857	0.046357	-0.952414
13953	-1.008446	-0.320033	9.490653	0.123583	-0.063722	0.167537	-0.233625	0.443942	-0.736803	0.303811	0.018524	0.043472	-0.951560
13954	-0.782881	-0.618082	9.426177	0.022611	-0.060248	0.126437	-0.235155	0.442081	-0.738319	0.306322	0.017548	0.042500	-0.950817
13955	-0.778762	-0.479338	9.197755	-0.131557	-0.023864	0.116367	-0.235177	0.445031	-0.736026	0.308541	0.016385	0.044724	-0.950018
13956	-0.460999	-0.381570	9.466098	-0.140046	0.003517	0.094137	-0.232892	0.452465	-0.735150	0.310544	0.015589	0.047248	-0.949256
13957	-0.344367	-0.570702	9.661339	-0.123903	-0.023012	0.077659	-0.232527	0.458050	-0.735023	0.312020	0.014445	0.049315	-0.948685
13958	-0.598966	-0.750732	9.920444	-0.113244	-0.056861	0.083298	-0.233193	0.460875	-0.732598	0.313905	0.012656	0.050957	-0.948002
13959	-0.719568	-0.736821	9.837913	-0.246630	-0.071562	0.114020	-0.234639	0.465703	-0.730293	0.316143	0.009862	0.055028	-0.947063
13960	-0.445836	-0.525530	9.565022	-0.367538	-0.025968	0.100420	-0.233533	0.476626	-0.727751	0.318366	0.007068	0.061674	-0.945933
13961	0.370210	-0.789464	9.988947	-0.283493	-0.009247	0.137775	-0.233598	0.487717	-0.722908	0.320964	0.005222	0.066790	-0.944719
13962	-0.183787	-1.863505	10.662333	0.044248	0.006602	0.178194	-0.232588	0.492630	-0.722659	0.324507	0.005782	0.065846	-0.943571
13963	-1.230898	-2.179790	10.225718	0.085421	0.030925	0.071290	-0.229873	0.491259	-0.723827	0.325744	0.006972	0.064318	-0.943242
13964	-0.984138	-1.880220	9.757010	-0.239490	0.039745	0.054865	-0.229890	0.495519	-0.723570	0.326813	0.006154	0.068954	-0.942550
13965	-0.642579	-1.738413	9.524579	-0.152178	0.064375	-0.027783	-0.228123	0.501114	-0.720781	0.326158	0.006296	0.072191	-0.942534
13966	-1.749748	-1.067671	9.353249	-0.028233	0.061574	-0.049374	-0.227341	0.500427	-0.722188	0.325211	0.007122	0.072999	-0.942793
13967	-2.105572	-1.271287	9.104668	-0.018800	0.035097	-0.028059	-0.226820	0.500806	-0.723592	0.324586	0.007676	0.073559	-0.942960
13968	-1.208064	-1.431666	9.516403	-0.006850	0.008656	-0.047301	-0.228633	0.503357	-0.723322	0.323772	0.007644	0.073620	-0.943236
13969	-0.646006	-2.037032	9.426758	0.065757	-0.042468	-0.087409	-0.230546	0.498984	-0.723691	0.322125	0.007201	0.072127	-0.943918
13970	-0.576962	-1.853921	9.473170	0.010131	-0.077359	-0.131020	-0.234787	0.499016	-0.725185	0.319804	0.005539	0.071325	-0.944779
13971	-0.963379	-1.690810	9.563054	0.013710	-0.070154	-0.150417	-0.237987	0.494393	-0.725416	0.317007	0.004144	0.070679	-0.945777
13972	-1.028358	-1.709989	9.619781	-0.001894	-0.070218	-0.163419	-0.242480	0.491512	-0.725764	0.314023	0.002497	0.070150	-0.946817
13973	-0.585945	-1.467765	9.852910	0.042079	-0.061035	-0.185357	-0.247890	0.490520	-0.724449	0.310543	0.001408	0.069046	-0.948047
13974	-0.284342	-1.040457	9.424906	0.175742	-0.057178	-0.195765	-0.250175	0.484275	-0.726216	0.306926	0.001068	0.065231	-0.949495
13975	-0.479160	-0.627682	9.256072	0.235654	-0.068042	-0.177013	-0.254250	0.477101	-0.729751	0.303592	0.001051	0.060371	-0.950887
13976	-0.471611	-1.147420	10.612087	0.256622	-0.082528	-0.090123	-0.260111	0.464103	-0.732257	0.301987	0.000854	0.054859	-0.951732
13977	-0.639414	-0.803737	11.325758	0.196593	-0.124546	-0.027636	-0.264702	0.456671	-0.735534	0.301541	-0.000293	0.050373	-0.952121
13978	-0.663362	0.151041	10.580504	0.135671	-0.213930	0.044140	-0.267514	0.451511	-0.735769	0.302615	-0.003580	0.046368	-0.951978
13979	-0.549767	0.036542	9.389530	0.427154	-0.246268	0.101064	-0.275330	0.442676	-0.736602	0.304739	-0.005485	0.036682	-0.951713
13980	-0.018056	-0.249871	9.736084	0.467177	-0.172933	0.151943	-0.279251	0.429243	-0.740523	0.307851	-0.005891	0.026618	-0.951044
13981	-0.245638	0.476515	9.849749	0.214206	-0.073527	0.188301	-0.282420	0.419540	-0.743176	0.311448	-0.005754	0.021986	-0.949991
13982	-1.256761	0.719562	9.762119	0.164847	-0.114817	0.199140	-0.282411	0.416087	-0.742541	0.315322	-0.006892	0.018028	-0.948788
13983	-1.269298	0.302559	9.518549	0.173298	-0.207874	0.256569	-0.284969	0.413574	-0.743922	0.320245	-0.009437	0.013299	-0.947194
13984	-0.336764	0.372497	9.732237	0.233948	-0.227586	0.338151	-0.287654	0.408285	-0.743649	0.326744	-0.012226	0.007339	-0.945005
13985	0.248437	0.481767	9.691228	0.207072	-0.175290	0.393326	-0.292147	0.406593	-0.744887	0.334202	-0.013900	0.002161	-0.942396
13986	0.898807	0.579731	9.823474	-0.086657	-0.125354	0.354864	-0.292428	0.409679	-0.742465	0.340846	-0.016891	0.002920	-0.939963
13987	1.144478	0.634348	10.176940	-0.288317	-0.123615	0.401833	-0.293777	0.420382	-0.737994	0.348254	-0.020979	0.007340	-0.937137
13988	0.742424	-0.008926	9.410550	-0.243124	-0.090597	0.433414	-0.294092	0.433046	-0.735822	0.356262	-0.024369	0.011310	-0.934000
13989	0.686729	0.038532	9.252293	-0.105447	0.024812	0.472692	-0.289766	0.442739	-0.732924	0.364980	-0.024405	0.013361	-0.930599
13990	1.283152	-0.181330	9.326777	0.007968	0.116305	0.432551	-0.282321	0.448774	-0.733107	0.373009	-0.022127	0.014133	-0.927456
13991	1.148534	-0.232391	9.948819	-0.075366	0.145267	0.382237	-0.274499	0.459579	-0.734946	0.379970	-0.019812	0.016423	-0.924641
13992	0.136538	0.188076	9.690866	-0.174961	0.119515	0.409403	-0.268231	0.469362	-0.734227	0.387443	-0.018857	0.020588	-0.921471
13993	-0.020857	0.341847	9.729955	-0.072197	0.102357	0.456081	-0.259884	0.474857	-0.734291	0.395725	-0.017248	0.022483	-0.917932
13994	-0.087303	0.630382	9.733380	0.083274	0.094569	0.563919	-0.250508	0.480080	-0.733853	0.406020	-0.014655	0.021757	-0.913488
13995	-0.022113	0.603765	9.649613	0.223350	0.113228	0.647665	-0.242001	0.482079	-0.737484	0.417797	-0.010368	0.018319	-0.908296
13996	0.231025	0.602569	9.855964	0.355743	0.126383	0.724000	-0.229615	0.481623	-0.742801	0.430882	-0.004887	0.012922	-0.902303
13997	0.004449	0.113047	10.336597	0.319250	0.153943	0.825300	-0.215922	0.477680	-0.749530	0.445663	0.000973	0.008061	-0.895164
13998	-0.501827	0.141630	10.548279	0.319537	0.155834	0.885263	-0.201720	0.472424	-0.753972	0.461340	0.006705	0.003571	-0.887191
13999	-0.502005	0.690200	10.584770	0.287218	0.113912	0.943279	-0.187275	0.470363	-0.757906	0.477905	0.011582	-0.001111	-0.878334
14000	-0.325861	0.652157	10.612281	0.423710	0.026404	0.966264	-0.176548	0.466596	-0.763593	0.494613	0.016029	-0.008665	-0.868922
14001	-0.872682	1.096618	10.769415	0.650030	-0.009717	1.074477	-0.163740	0.456425	-0.768790	0.512878	0.022266	-0.020920	-0.857918
14002	-1.044030	1.105394	9.918318	0.796322	0.005207	1.115805	-0.151784	0.438109	-0.777931	0.531408	0.030011	-0.035156	-0.845854
14003	-0.526788	1.281694	9.119197	0.759450	-0.000237	1.093498	-0.142150	0.418111	-0.784890	0.549209	0.037505	-0.049161	-0.833394
14004	-0.887805	1.186334	9.580103	0.747854	-0.005029	1.045441	-0.133290	0.399050	-0.792097	0.565809	0.044566	-0.062587	-0.820949
14005	-0.980489	1.438083	10.096380	0.806604	-0.027869	1.042061	-0.123901	0.375729	-0.798928	0.581899	0.052157	-0.077507	-0.807877
14006	-1.020029	1.629235	9.743484	0.749636	0.010420	1.019557	-0.116830	0.352568	-0.805741	0.597340	0.059430	-0.090675	-0.794627
14007	-0.922629	1.927444	9.666971	0.691744	0.048738	1.008120	-0.107459	0.330734	-0.810152	0.612363	0.066904	-0.102640	-0.781025
14008	-0.952112	2.024282	9.161642	0.593536	0.136354	0.989029	-0.099525	0.314770	-0.814677	0.627049	0.074241	-0.111677	-0.767350
14009	-0.429991	2.227873	9.306172	0.561338	0.231357	0.957350	-0.086051	0.297018	-0.818865	0.641165	0.082981	-0.119102	-0.753549
14010	-0.198624	2.225163	9.082687	0.523706	0.284341	0.944168	-0.072837	0.279539	-0.822668	0.654958	0.091705	-0.125026	-0.739587
14011	-0.417292	2.579795	8.807213	0.279843	0.346246	0.955736	-0.055020	0.267354	-0.824087	0.669197	0.098390	-0.126627	-0.725576
14012	-0.090989	2.918828	9.280623	0.036558	0.429132	0.941445	-0.036716	0.263671	-0.826270	0.683647	0.102702	-0.123381	-0.711939
14013	-0.426900	3.116621	9.635471	-0.089805	0.439050	0.970296	-0.019597	0.264413	-0.826277	0.698469	0.105623	-0.118308	-0.697845
14014	-0.449576	3.323374	9.614158	-0.039198	0.380644	0.981706	-0.000817	0.268461	-0.826423	0.712916	0.108048	-0.114633	-0.683327
14015	-0.691132	3.428403	9.517374	0.240444	0.355428	1.020064	0.016711	0.263210	-0.826564	0.726867	0.114319	-0.115245	-0.667318
14016	-1.184776	2.868850	10.776953	0.491762	0.275063	1.004842	0.034287	0.248485	-0.829509	0.739516	0.122803	-0.120215	-0.650833
14017	-1.189392	2.794112	10.027043	0.112744	0.210462	0.899671	0.044909	0.232522	-0.830873	0.751208	0.125398	-0.120872	-0.636673
14018	-0.091187	2.985830	9.881576	-0.352141	0.120382	0.827351	0.052744	0.236300	-0.830169	0.762717	0.119639	-0.116773	-0.624750
14019	0.180209	2.643991	8.943292	-0.335859	0.049071	0.770362	0.057337	0.246104	-0.829183	0.773044	0.113656	-0.113748	-0.613634
14020	0.430664	2.692674	8.965512	-0.062248	-0.009197	0.727546	0.060923	0.249403	-0.827937	0.781936	0.110936	-0.114907	-0.602549
14021	0.540816	2.336895	8.968751	0.193936	-0.029105	0.691980	0.063760	0.248701	-0.828468	0.789596	0.112317	-0.119314	-0.591344
14022	0.259873	2.120720	9.224705	0.121323	0.080198	0.602842	0.065086	0.238045	-0.828229	0.796505	0.113759	-0.120967	-0.581383
14023	0.465187	2.513532	8.612914	-0.277730	0.178156	0.447466	0.073205	0.233713	-0.826767	0.802627	0.110579	-0.115974	-0.574554
14024	-0.180854	2.516332	8.400519	-0.575242	0.199614	0.418216	0.081122	0.248279	-0.824787	0.809011	0.102687	-0.107211	-0.568737
14025	0.113871	2.398340	8.896028	-0.442991	0.216262	0.437329	0.087483	0.263944	-0.821138	0.815202	0.097298	-0.099592	-0.562192
14026	0.111905	1.802392	9.074857	-0.160496	0.209175	0.413880	0.098487	0.277426	-0.817782	0.820469	0.096234	-0.095318	-0.555413
14027	0.104405	2.375430	9.236426	-0.204643	0.156164	0.433089	0.104900	0.280043	-0.815031	0.825848	0.094029	-0.091313	-0.548448
14028	0.450235	2.661465	9.675674	-0.350240	0.126879	0.471153	0.113249	0.282893	-0.813440	0.831781	0.088802	-0.086395	-0.541102
14029	0.383846	2.422703	9.532503	-0.299536	0.161685	0.480595	0.119773	0.292412	-0.812214	0.837659	0.084981	-0.081324	-0.533378
14030	0.273736	2.256175	9.435538	-0.230760	0.227411	0.425473	0.128748	0.297139	-0.808464	0.842842	0.082878	-0.075911	-0.526294
14031	0.588752	1.905704	9.464765	-0.184511	0.282191	0.368432	0.138757	0.303961	-0.807012	0.847341	0.082409	-0.069840	-0.519946
14032	0.505946	1.568098	9.267253	-0.278560	0.298432	0.327339	0.150562	0.309189	-0.803284	0.851507	0.080366	-0.062562	-0.514357
14033	0.044783	1.238932	9.647143	-0.337878	0.309248	0.332553	0.163133	0.316007	-0.799307	0.855739	0.077563	-0.054362	-0.508664
14034	0.064571	1.172502	10.608820	-0.411461	0.290717	0.291594	0.176463	0.326012	-0.795079	0.859540	0.073195	-0.045789	-0.503723
14035	0.530694	1.002155	11.169994	-0.568091	0.230123	0.241078	0.185017	0.340321	-0.791576	0.862881	0.065641	-0.036467	-0.499798
14036	-0.045056	0.423841	11.211715	-0.636307	0.136590	0.185509	0.192503	0.362114	-0.785769	0.865524	0.055923	-0.028130	-0.496940
14037	-0.485875	-0.155136	10.981077	-0.512687	0.059693	0.105053	0.196272	0.380746	-0.780953	0.867077	0.047620	-0.022082	-0.495401
14038	-0.172849	-0.113436	10.331767	-0.459382	-0.005285	0.010383	0.198778	0.394193	-0.777148	0.867522	0.039634	-0.017771	-0.495499
14039	-0.096184	-0.019890	10.208991	-0.558712	-0.053935	-0.038958	0.197291	0.410859	-0.775220	0.867458	0.029394	-0.013082	-0.496470
14040	-0.208057	0.173341	9.802647	-0.750778	-0.070548	-0.026993	0.193449	0.431850	-0.769070	0.867463	0.015712	-0.006975	-0.497205
14041	0.338719	-0.269355	9.458333	-0.836787	-0.077973	-0.073515	0.189825	0.461503	-0.761135	0.866815	0.000370	0.000068	-0.498630
14042	0.563625	-0.935254	9.448694	-0.683481	-0.032259	-0.141062	0.186214	0.487695	-0.753457	0.865272	-0.011762	0.006183	-0.501126
14043	0.810715	-1.181397	9.778756	-0.463774	-0.010236	-0.203646	0.184568	0.507064	-0.747453	0.863033	-0.020058	0.010626	-0.504637
14044	0.695730	-1.325390	9.943668	-0.289776	0.009878	-0.262783	0.183083	0.519499	-0.742853	0.860192	-0.024979	0.013471	-0.509180
14045	0.417131	-1.537578	9.957294	-0.171617	-0.004857	-0.339686	0.176976	0.530771	-0.739872	0.856573	-0.028289	0.014964	-0.515032
14046	0.548006	-1.197231	9.521677	-0.196113	0.034368	-0.380484	0.170384	0.539218	-0.740707	0.852457	-0.031373	0.017213	-0.521571
14047	0.203129	-1.154414	9.581461	0.040521	0.088388	-0.421839	0.167124	0.546599	-0.737878	0.847967	-0.030159	0.018011	-0.528884
14048	0.212027	-0.985004	9.876726	0.563516	0.063252	-0.459770	0.162526	0.541427	-0.741281	0.843285	-0.020065	0.012699	-0.536941
14049	0.196781	-0.832129	9.571520	0.818452	0.041517	-0.499057	0.156476	0.520108	-0.751426	0.838040	-0.006213	0.004372	-0.545556
14050	0.121535	-0.190673	10.083825	0.599150	0.094306	-0.476294	0.153109	0.501442	-0.759301	0.832770	0.004845	-0.000789	-0.553598
14051	0.310483	-0.366482	10.615935	0.427893	0.128827	-0.479974	0.146645	0.485200	-0.767659	0.827297	0.013120	-0.003389	-0.561601
14052	0.001264	-0.233412	10.317309	0.203543	0.135882	-0.476521	0.143990	0.478002	-0.771969	0.821809	0.018072	-0.003446	-0.569466
14053	-0.366711	0.086813	9.915155	-0.159970	0.152108	-0.401812	0.145105	0.484811	-0.768283	0.817216	0.016913	0.000971	-0.576083
14054	-0.483796	0.393169	10.235167	-0.248947	0.107565	-0.255477	0.144529	0.496561	-0.764709	0.814288	0.014102	0.005539	-0.580264
14055	-0.272307	0.515460	9.998849	-0.012418	0.001349	-0.095372	0.143856	0.500984	-0.762156	0.813132	0.013650	0.005675	-0.581892
14056	-0.260345	0.539983	10.128908	0.252712	-0.098609	0.020562	0.139627	0.498616	-0.764160	0.813249	0.016637	0.000980	-0.581677
14057	-0.286814	0.525069	10.003649	0.272488	-0.158573	0.149961	0.137624	0.488223	-0.767968	0.814839	0.019007	-0.004887	-0.579356
14058	-0.117648	0.407940	9.417971	-0.020737	-0.169600	0.226035	0.133031	0.481193	-0.770990	0.817384	0.016706	-0.007642	-0.575800
14059	-0.190199	0.460905	9.473238	-0.196289	-0.136793	0.269388	0.129793	0.485758	-0.770453	0.820462	0.011684	-0.007777	-0.571528
14060	0.036470	0.431700	9.242138	-0.035505	-0.114580	0.290485	0.128246	0.485780	-0.769932	0.823697	0.009772	-0.009464	-0.566867
14061	0.634104	0.445995	8.854305	0.039863	-0.094327	0.270558	0.130830	0.483223	-0.769953	0.826680	0.009121	-0.011619	-0.562479
14062	0.875447	0.368387	8.529060	-0.022563	-0.074405	0.201934	0.129687	0.481356	-0.771728	0.828873	0.007891	-0.012777	-0.559236
14063	0.398136	0.403055	9.096307	-0.099845	-0.037954	0.236530	0.129694	0.480285	-0.772364	0.831469	0.005558	-0.012460	-0.555403
14064	0.205008	0.507073	10.082387	-0.079171	0.077247	0.284422	0.133535	0.482662	-0.769848	0.834573	0.005057	-0.010472	-0.550775
14065	0.215101	0.429146	10.501399	0.058712	0.155873	0.248083	0.141273	0.479114	-0.770165	0.837275	0.007534	-0.008685	-0.546661
14066	0.273648	0.261637	10.019585	0.046287	0.137424	0.170541	0.145404	0.475348	-0.769690	0.839083	0.009811	-0.007060	-0.543869
14067	0.080407	0.337355	9.764437	-0.100530	0.085990	0.136645	0.151062	0.475827	-0.768716	0.840554	0.008881	-0.004701	-0.541635
14068	0.100303	0.196985	9.503448	-0.110793	0.054869	0.114502	0.154270	0.476076	-0.766832	0.841759	0.007632	-0.002743	-0.539792
14069	0.191212	0.330978	9.242169	-0.217623	0.049274	0.102895	0.155535	0.480069	-0.765312	0.842855	0.004344	0.000257	-0.538123
14070	0.095075	0.275768	9.331700	-0.199916	0.060197	0.086354	0.157815	0.486851	-0.763036	0.843727	0.001653	0.003272	-0.536761
14071	-0.297276	0.156773	9.230368	-0.113923	0.048302	0.064650	0.160361	0.491238	-0.760508	0.844378	0.000125	0.005144	-0.535724
14072	-0.102444	0.249030	9.365483	-0.099707	0.027276	0.048144	0.162407	0.493620	-0.759505	0.844823	-0.001230	0.006529	-0.535004
14073	0.272337	0.025609	9.934661	0.002246	-0.003676	0.048727	0.162544	0.491622	-0.759634	0.845306	-0.001341	0.006266	-0.534245
14074	0.238030	-0.356193	10.149793	0.019413	-0.042121	0.028584	0.161529	0.489226	-0.760900	0.845554	-0.001428	0.005203	-0.533862
14075	0.161319	-0.450592	10.022950	-0.086464	-0.064177	0.027162	0.159996	0.488691	-0.762925	0.845806	-0.003712	0.004857	-0.533455
14076	0.180860	-0.503344	10.060794	-0.020145	-0.060386	0.052413	0.157288	0.489258	-0.762394	0.846310	-0.004661	0.003910	-0.532656
14077	-0.084433	-0.480530	9.852233	0.084743	-0.025569	0.051036	0.157437	0.484991	-0.763161	0.846821	-0.003649	0.002402	-0.531860
14078	-0.304061	-0.412953	10.045536	0.002323	0.063869	0.054158	0.159642	0.481632	-0.764071	0.847341	-0.002896	0.003318	-0.531031
14079	-0.603546	-0.272877	10.383114	-0.055716	0.142384	0.072178	0.163503	0.481063	-0.763465	0.848049	-0.002461	0.006185	-0.529876
14080	-0.603434	-0.302203	10.248301	-0.006742	0.149759	0.072418	0.168008	0.479957	-0.762610	0.848737	-0.000947	0.008656	-0.528743
14081	-0.365066	-0.248980	10.198469	0.131618	0.140792	0.065756	0.174595	0.473768	-0.762283	0.849363	0.002667	0.009540	-0.527716
14082	-0.167337	-0.268071	10.128045	0.179983	0.155441	0.041993	0.179510	0.468650	-0.763088	0.849707	0.007406	0.010134	-0.527106
14083	-0.644053	-0.376776	10.270876	0.180916	0.155360	0.041983	0.185839	0.462726	-0.763013	0.850040	0.012006	0.010763	-0.526471
14084	-0.725990	-0.384503	10.169201	0.049615	0.113175	0.043227	0.190356	0.457900	-0.761650	0.850410	0.014083	0.012011	-0.525795
14085	-0.324910	-0.622395	9.305587	-0.126973	0.070979	0.011057	0.194334	0.460126	-0.760790	0.850499	0.012536	0.014477	-0.525629
14086	-0.431857	-0.450756	8.913385	-0.163857	0.052647	-0.000184	0.196880	0.462927	-0.757244	0.850476	0.010335	0.016952	-0.525640
14087	-0.420811	0.291827	9.403913	-0.069479	0.041745	-0.006191	0.198403	0.467444	-0.756236	0.850367	0.009459	0.018324	-0.525786
14088	-0.480026	0.101789	10.139914	0.174285	-0.034814	-0.001148	0.200073	0.468489	-0.756248	0.850281	0.012089	0.015756	-0.525954
14089	-0.221628	0.009315	10.381034	0.303450	-0.113309	-0.023433	0.196775	0.458656	-0.758773	0.849937	0.015928	0.010564	-0.526538
14090	0.072158	0.067511	10.346190	0.253850	-0.151768	-0.049457	0.192205	0.448806	-0.764342	0.849307	0.018666	0.005184	-0.527543
14091	-0.452238	0.342420	10.148348	0.228833	-0.177378	-0.023734	0.187239	0.440565	-0.769144	0.848934	0.020559	-0.000324	-0.528099
14092	-0.634405	0.635516	10.145957	0.085667	-0.191182	0.008765	0.181471	0.435032	-0.770119	0.848937	0.020026	-0.004621	-0.528094
14093	-0.602102	0.917568	9.603001	0.005208	-0.176486	0.052627	0.177106	0.434133	-0.771740	0.849427	0.018179	-0.007768	-0.527336
14094	0.159717	0.879822	9.376774	-0.037427	-0.136038	0.113294	0.173244	0.433646	-0.771456	0.850556	0.016123	-0.009869	-0.525544
14095	0.541313	0.706201	9.029892	-0.027293	-0.105700	0.148396	0.170677	0.431546	-0.771436	0.852058	0.014465	-0.011538	-0.523120
14096	-0.168068	0.874406	9.390440	-0.032537	-0.027047	0.222039	0.170692	0.429404	-0.772838	0.854314	0.013609	-0.011866	-0.519443
14097	-0.452814	0.956851	9.748948	0.065891	0.079114	0.262961	0.173269	0.426200	-0.770950	0.856994	0.015496	-0.011373	-0.514968
14098	-0.194934	0.441561	9.446522	0.024635	0.128313	0.199958	0.180354	0.423472	-0.769861	0.858992	0.017229	-0.009633	-0.511608
14099	-0.228109	0.321239	9.451725	-0.059427	0.163870	0.205019	0.185487	0.422919	-0.766210	0.861090	0.017862	-0.006372	-0.508098
14100	-0.676074	0.253856	9.703406	-0.053517	0.203154	0.229889	0.194499	0.420838	-0.764755	0.863386	0.019011	-0.002555	-0.504179
14101	-0.038860	0.582516	9.776362	-0.175751	0.232248	0.185857	0.204266	0.421291	-0.761776	0.865280	0.018342	0.003077	-0.500944
14102	0.355549	0.266072	9.862007	-0.272233	0.171780	0.150422	0.212199	0.427639	-0.756744	0.866796	0.015398	0.008580	-0.498351
14103	-0.018183	-0.215586	9.914167	-0.224357	0.096754	0.123102	0.216787	0.433094	-0.751559	0.868026	0.012496	0.012351	-0.496208
14104	0.213279	-0.234822	9.781654	-0.219063	0.054763	0.123205	0.219333	0.437349	-0.748904	0.869219	0.009304	0.015302	-0.494103
14105	0.624850	-0.608654	9.957857	-0.216509	0.003519	0.080876	0.222639	0.443204	-0.745108	0.870012	0.005541	0.017347	-0.492694
14106	0.124729	-0.877160	9.810222	-0.272007	-0.007698	0.032618	0.223111	0.450944	-0.742181	0.870307	0.000781	0.019747	-0.492113
14107	-0.412252	-0.476102	9.930838	-0.349205	0.023182	0.021062	0.224079	0.460037	-0.736456	0.870452	-0.005156	0.023446	-0.491667
14108	-0.236790	-0.390756	9.463261	-0.285126	0.020473	-0.017362	0.224541	0.468060	-0.731746	0.870185	-0.009889	0.026461	-0.491915
14109	-0.319973	-0.656884	9.065144	-0.283823	-0.002466	-0.058836	0.225002	0.477669	-0.728181	0.869500	-0.014985	0.029057	-0.492851
14110	-0.465540	-0.439182	9.503648	-0.140418	-0.005970	-0.040591	0.225356	0.482617	-0.725254	0.869017	-0.017472	0.030182	-0.493551
14111	-0.784075	-0.336673	10.121328	0.085665	0.010602	-0.054262	0.225732	0.483160	-0.723729	0.868468	-0.015983	0.029372	-0.494617
14112	-1.062872	-0.492319	10.490953	0.182170	0.041693	-0.061212	0.225757	0.476903	-0.724114	0.867845	-0.012405	0.028131	-0.495883
14113	-0.724625	-0.662694	10.414919	0.207229	0.090993	-0.112822	0.227973	0.470882	-0.725025	0.866679	-0.008013	0.027527	-0.498042
14114	-0.555654	-0.733723	9.945088	0.202375	0.129285	-0.170109	0.229152	0.466337	-0.725927	0.864890	-0.003275	0.027582	-0.501192
14115	-1.071484	-0.737549	9.829819	0.238546	0.152913	-0.212434	0.231619	0.460986	-0.726076	0.862633	0.002224	0.027750	-0.505064
14116	-1.096482	-0.552715	9.731375	0.239350	0.125493	-0.216088	0.234098	0.453233	-0.726990	0.860314	0.007535	0.027363	-0.508974
14117	-0.416426	-0.631595	9.482208	0.257452	0.122742	-0.273178	0.236443	0.446944	-0.728030	0.857360	0.013011	0.026843	-0.513853
14118	-0.237650	-0.712613	9.602743	0.338357	0.068873	-0.292980	0.236207	0.442018	-0.728667	0.854153	0.019395	0.024480	-0.519083
14119	-0.335424	-0.416177	9.824392	0.324538	0.019424	-0.315143	0.234317	0.433507	-0.730438	0.850668	0.024887	0.021502	-0.524673
14120	-0.630730	-0.149319	9.952582	0.336742	-0.033624	-0.316871	0.231916	0.427368	-0.735005	0.847118	0.030157	0.017411	-0.530262
14121	-0.824645	0.097070	10.367038	0.198234	-0.057532	-0.293565	0.226164	0.419954	-0.737763	0.843840	0.032696	0.014456	-0.535403
14122	-0.526652	0.269478	9.964226	-0.052537	-0.077773	-0.268955	0.223463	0.421036	-0.739014	0.840967	0.030928	0.013740	-0.540027
14123	-0.414856	0.077422	10.010577	0.159307	-0.115873	-0.251198	0.218052	0.422954	-0.739480	0.838126	0.032168	0.010164	-0.544433
14124	-0.788171	0.529319	10.131033	0.168934	-0.135856	-0.184707	0.213445	0.419913	-0.742755	0.835979	0.033511	0.006023	-0.547704
14125	-1.074660	0.961424	10.040816	0.092661	-0.148580	-0.113119	0.209084	0.417025	-0.743740	0.834643	0.033342	0.002552	-0.549775
14126	-0.785524	0.967805	9.628394	0.166964	-0.191147	-0.020372	0.201901	0.413354	-0.746231	0.834263	0.034055	-0.002604	-0.550308
14127	-0.543801	0.821397	9.582995	0.253655	-0.169760	0.072340	0.197060	0.404853	-0.750270	0.834816	0.036377	-0.008319	-0.549263
14128	-0.814746	1.045980	9.996427	0.179380	-0.094797	0.138270	0.195175	0.396464	-0.753187	0.836130	0.038337	-0.012116	-0.547056
14129	-0.705617	1.403631	9.709653	0.023880	-0.021989	0.067220	0.194424	0.390883	-0.753311	0.836795	0.038500	-0.012824	-0.546010
14130	-0.659410	0.775679	8.942861	0.018362	-0.003809	0.009986	0.193910	0.390755	-0.753434	0.836841	0.038793	-0.013239	-0.545909
14131	-1.136902	0.838368	9.263291	-0.009270	0.019732	-0.028977	0.195968	0.390340	-0.752687	0.836490	0.038921	-0.012779	-0.546448
14132	-1.045326	0.843438	9.285818	0.027002	0.085469	-0.075037	0.197763	0.390069	-0.751173	0.835625	0.040356	-0.011727	-0.547690
14133	-0.967333	0.652849	9.077468	-0.122796	0.107070	-0.151491	0.198783	0.392190	-0.750799	0.834034	0.039609	-0.008426	-0.550225
14134	-0.369899	0.744589	9.530740	-0.354769	0.079289	-0.217212	0.200531	0.401524	-0.746735	0.831869	0.034629	-0.003169	-0.553882
14135	-0.098650	0.477156	9.942453	-0.181220	-0.017419	-0.212433	0.199213	0.412306	-0.743546	0.829580	0.031517	-0.001271	-0.557496
14136	-0.136629	0.341431	9.666589	-0.076264	-0.064788	-0.200745	0.196238	0.417649	-0.744794	0.827339	0.029562	-0.001512	-0.560922
14137	0.503010	0.659859	9.559420	-0.123666	-0.090317	-0.198166	0.191434	0.424386	-0.741697	0.825131	0.026560	-0.001507	-0.564315
14138	0.257981	0.502081	9.989332	0.070716	-0.106579	-0.179628	0.186157	0.425629	-0.743055	0.823012	0.026556	-0.004112	-0.567388
14139	-0.382878	0.454086	10.395490	0.114511	-0.064609	-0.177653	0.182175	0.424994	-0.744425	0.820876	0.027761	-0.006405	-0.570395
14140	-0.536238	0.255993	10.237678	0.131069	-0.072114	-0.255075	0.177682	0.422507	-0.745282	0.817829	0.029147	-0.009086	-0.574650
14141	-0.838413	-0.072040	10.153456	0.135156	-0.114301	-0.297437	0.169476	0.417773	-0.748784	0.814245	0.030133	-0.012324	-0.579608
14142	-1.535678	-0.436167	10.295447	0.116593	-0.046966	-0.359480	0.164854	0.417270	-0.751040	0.809931	0.031599	-0.014367	-0.585498
14143	-1.665031	-0.628177	9.792336	0.060000	0.042193	-0.501097	0.160991	0.416783	-0.750755	0.803946	0.033250	-0.013949	-0.593608
14144	-1.422368	-0.990067	9.338313	0.061359	0.018167	-0.630226	0.155833	0.418970	-0.750714	0.796322	0.034648	-0.014109	-0.603715
14145	-1.438990	-1.553024	9.325464	-0.024890	-0.007772	-0.726577	0.149626	0.425431	-0.750152	0.787427	0.034358	-0.013193	-0.615308
14146	-1.927994	-1.611172	9.488091	-0.177862	0.009978	-0.836298	0.142128	0.433763	-0.750344	0.777103	0.031913	-0.010415	-0.628477
14147	-2.141551	-1.298204	9.687291	-0.273893	0.033488	-0.878377	0.134978	0.449035	-0.747989	0.766056	0.028231	-0.005509	-0.642129
14148	-2.176404	-0.537943	9.755106	-0.317122	-0.001435	-0.951530	0.123580	0.462911	-0.746610	0.753818	0.023467	-0.001066	-0.656663
14149	-1.592700	-0.628914	9.543271	-0.255401	-0.052537	-0.986179	0.111919	0.479038	-0.743329	0.740772	0.018933	0.002438	-0.671485
14150	-1.104212	-0.969963	9.413445	-0.176279	-0.032312	-1.003308	0.097978	0.491417	-0.744868	0.727169	0.015841	0.004559	-0.686260
14151	-1.614834	-0.511504	10.125525	-0.382848	-0.038154	-1.009010	0.083737	0.509428	-0.742202	0.713219	0.009632	0.010116	-0.700802
14152	-1.175113	-0.206479	10.436313	-0.752281	-0.036672	-1.005347	0.068422	0.533087	-0.734687	0.699015	-0.001816	0.020177	-0.714820
14153	-0.898593	-0.534746	11.353513	-0.675514	-0.036408	-0.921882	0.055301	0.556712	-0.728209	0.685591	-0.012172	0.029837	-0.727273
14154	-0.900346	-0.180029	10.976861	-0.602045	-0.081822	-0.855005	0.041021	0.579029	-0.720703	0.672867	-0.022130	0.037107	-0.738501
14155	-0.693126	-0.186211	10.455495	-0.627197	-0.165938	-0.884520	0.024425	0.601632	-0.713688	0.659445	-0.033670	0.044258	-0.749693
14156	-0.427448	-0.858480	9.262918	-0.543324	-0.157477	-0.872977	0.003414	0.629908	-0.703071	0.645950	-0.043974	0.049579	-0.760498
14157	-0.418241	-0.215171	10.268049	-0.249840	-0.117767	-0.812529	-0.015190	0.641867	-0.698464	0.633363	-0.049777	0.051614	-0.770525
14158	-0.264296	-0.673242	9.876653	-0.171597	-0.080921	-0.749400	-0.031309	0.647248	-0.697062	0.621615	-0.053984	0.052331	-0.779707
14159	-0.226003	-2.148072	9.772328	-0.156526	-0.044442	-0.782530	-0.046261	0.652207	-0.696687	0.609185	-0.057424	0.053834	-0.789112
14160	0.039784	-2.237551	10.884780	-0.269188	-0.037464	-0.848635	-0.063560	0.659889	-0.692601	0.595391	-0.062222	0.056492	-0.799029
14161	0.562939	-2.786461	10.445154	-0.432646	-0.077975	-0.935178	-0.081900	0.670775	-0.688506	0.579846	-0.069703	0.061771	-0.809385
14162	0.714522	-3.243641	10.315355	-0.432890	-0.118482	-1.060600	-0.104128	0.684397	-0.681196	0.562035	-0.077960	0.065758	-0.820801
14163	0.269990	-2.023704	9.977905	-0.527990	-0.117769	-1.090688	-0.126739	0.695374	-0.672738	0.543279	-0.087329	0.071849	-0.831901
14164	-0.111890	-2.313063	9.994285	-0.591231	-0.118725	-1.055938	-0.151567	0.710131	-0.661207	0.524658	-0.097254	0.078378	-0.842100
14165	0.911600	-2.053237	11.519515	-0.853666	-0.170034	-1.011034	-0.176682	0.728383	-0.646234	0.506046	-0.110713	0.089409	-0.850686
14166	0.915851	-1.981601	10.651862	-1.225568	-0.195935	-0.985143	-0.207219	0.754415	-0.620633	0.486646	-0.128192	0.105893	-0.857630
14167	0.429810	-1.176982	9.876189	-1.355755	-0.102474	-0.834641	-0.232346	0.785090	-0.587826	0.468836	-0.144905	0.126286	-0.862118
14168	0.309884	-1.354695	8.624545	-1.103992	-0.008498	-0.672909	-0.249838	0.812305	-0.559919	0.453882	-0.157102	0.143093	-0.865352
14169	0.296530	-1.632497	7.586098	-0.492218	0.050897	-0.606198	-0.267231	0.824659	-0.541060	0.441668	-0.162415	0.150403	-0.869442
14170	0.443840	-2.150099	8.782646	0.111440	0.017039	-0.492324	-0.278829	0.822824	-0.537786	0.433383	-0.162664	0.146858	-0.874158
14171	0.663767	-1.772765	8.559584	0.318338	-0.035371	-0.366612	-0.289355	0.815611	-0.538852	0.428127	-0.161540	0.139952	-0.878081
14172	0.390134	-2.029361	8.246223	0.478424	-0.003903	-0.271709	-0.297757	0.803095	-0.548978	0.424876	-0.158322	0.130480	-0.881697
14173	0.442502	-2.904510	8.344844	0.563233	0.118538	-0.312956	-0.304071	0.789315	-0.563576	0.420837	-0.152135	0.120697	-0.886106
14174	-0.925208	-3.206010	8.198251	0.466456	0.224794	-0.460387	-0.309860	0.771413	-0.577290	0.413501	-0.145382	0.112760	-0.891721
14175	-1.217809	-3.561494	7.115307	0.486224	0.347079	-0.552747	-0.315649	0.755625	-0.592530	0.404293	-0.136178	0.105612	-0.898248
14176	-0.231848	-3.010652	8.649072	0.834284	0.432193	-0.671098	-0.318672	0.729381	-0.612381	0.393470	-0.123112	0.092119	-0.906388
14177	1.249707	-3.271321	10.344085	1.057092	0.359103	-0.791629	-0.324455	0.692588	-0.639090	0.380979	-0.109454	0.074132	-0.915084
14178	1.675467	-2.567390	10.545134	0.446664	0.325394	-0.871288	-0.333789	0.664567	-0.657363	0.365420	-0.101427	0.066371	-0.922917
14179	1.745526	-2.085721	10.672544	-0.097771	0.295514	-0.891556	-0.343881	0.651839	-0.663910	0.348354	-0.097651	0.068826	-0.929719
14180	4.519495	-1.540591	9.496441	-0.270636	0.266820	-0.797234	-0.353909	0.647031	-0.663451	0.332551	-0.095724	0.074007	-0.935291
14181	2.344803	-2.422983	10.178994	-0.175961	0.209300	-0.664742	-0.363413	0.641937	-0.664397	0.319448	-0.093894	0.077628	-0.939740
14182	1.094892	-2.167675	9.594896	-0.116452	0.181005	-0.621998	-0.371387	0.638307	-0.663572	0.307203	-0.092266	0.079658	-0.943805
14183	0.837612	-1.798260	9.444071	-0.284893	0.197269	-0.615519	-0.376811	0.639191	-0.660983	0.294725	-0.091210	0.085312	-0.947386
14184	1.168633	-0.399233	10.378801	-0.301738	0.160888	-0.539937	-0.386103	0.641714	-0.658489	0.283623	-0.090930	0.090846	-0.950282
14185	0.649732	0.201920	9.211159	-0.129028	0.119464	-0.378450	-0.393463	0.643422	-0.655502	0.275969	-0.090004	0.093339	-0.952380
14186	0.505228	0.198623	9.737778	0.025035	0.078044	-0.176427	-0.396923	0.639595	-0.656113	0.272499	-0.088788	0.092836	-0.953542
14187	1.276521	0.189163	9.336831	0.217616	0.091624	-0.005625	-0.396885	0.636086	-0.661081	0.272589	-0.085766	0.089057	-0.954153
14188	1.886093	-0.243202	9.866871	0.385021	0.064743	0.117125	-0.395158	0.629620	-0.667081	0.275404	-0.082305	0.082118	-0.954272
14189	2.902813	-0.150285	9.716856	0.412135	0.010351	0.217056	-0.391874	0.621002	-0.673732	0.280148	-0.079440	0.074371	-0.953769
14190	4.080060	-0.352118	9.801813	0.146740	0.010570	0.352354	-0.387201	0.617970	-0.679118	0.287256	-0.077982	0.072036	-0.951953
14191	2.828699	-0.714484	11.484301	0.174428	-0.015034	0.457693	-0.378291	0.617029	-0.683517	0.296165	-0.076683	0.068885	-0.949558
14192	-12.261971	0.259991	14.707639	0.451858	-0.068373	0.443744	-0.373629	0.616133	-0.688266	0.305361	-0.074764	0.060434	-0.947371
14193	0.687321	-0.132552	8.453199	-0.024582	-0.037847	0.229613	-0.369396	0.619024	-0.687152	0.309701	-0.075027	0.060631	-0.945928
14194	0.911310	-1.040164	10.213809	0.180999	-0.090612	0.280604	-0.365676	0.621917	-0.686543	0.315370	-0.075351	0.056926	-0.944258
14195	1.390706	-1.501888	9.971802	0.290879	-0.106693	0.347678	-0.364094	0.616543	-0.689996	0.322457	-0.074823	0.050880	-0.942249
14196	2.016649	-1.357676	9.574054	0.041974	-0.031883	0.353706	-0.359447	0.614884	-0.691052	0.329185	-0.074861	0.050272	-0.939950
14197	-7.375246	-1.029585	12.498297	0.056980	-0.028278	0.229694	-0.356350	0.616421	-0.693622	0.333629	-0.074270	0.049062	-0.938493
14198	1.250845	-1.014223	9.161313	0.026020	0.027808	0.143072	-0.351871	0.620523	-0.690982	0.336287	-0.073501	0.048832	-0.937616
14199	1.907156	-1.157150	9.189434	0.301893	0.017016	0.057766	-0.349499	0.612331	-0.695842	0.337793	-0.070632	0.043040	-0.937579
14200	1.298121	-1.300663	9.781754	0.256886	-0.032577	0.035442	-0.348415	0.604023	-0.700565	0.338806	-0.069541	0.037913	-0.937516
14201	1.126564	-0.715073	9.488357	0.077344	0.040458	0.078687	-0.346841	0.598795	-0.702617	0.340350	-0.067766	0.036504	-0.937143
14202	0.936925	-0.353174	9.914073	0.120485	0.075088	0.041906	-0.344246	0.596746	-0.705058	0.341203	-0.065573	0.034674	-0.937058
14203	1.399079	-0.220187	9.845848	0.226513	0.082546	0.024909	-0.340728	0.589626	-0.708017	0.341888	-0.062047	0.030626	-0.937190
14204	1.215416	-0.116839	9.927186	0.104050	0.060420	0.014158	-0.338249	0.584250	-0.710586	0.342204	-0.060259	0.028967	-0.937244
14205	2.435562	-0.246557	9.269535	0.044195	-0.010605	0.054633	-0.336162	0.581004	-0.713532	0.343253	-0.059770	0.027661	-0.936931
14206	1.205374	-0.030078	9.981111	0.032767	-0.010606	0.148644	-0.332027	0.576833	-0.713567	0.346042	-0.059726	0.027013	-0.935926
14207	2.452225	-0.692370	9.729052	-0.870067	0.010507	0.136739	-0.329027	0.592435	-0.706835	0.347461	-0.065175	0.043003	-0.934438
14208	1.722048	-0.716867	10.024302	-1.277840	-0.009735	0.308179	-0.324469	0.625287	-0.689922	0.351399	-0.074012	0.067056	-0.930884
14209	1.120379	-1.443805	9.528482	-0.863198	0.018169	0.347169	-0.315818	0.659733	-0.668584	0.356470	-0.079014	0.083199	-0.927234
14210	1.463638	-1.699638	8.376067	-0.369382	0.074011	0.480674	-0.306018	0.678742	-0.659613	0.364627	-0.079537	0.091188	-0.923258
14211	0.477742	-2.202091	8.331021	0.214716	0.076524	0.559292	-0.291821	0.696474	-0.653733	0.375103	-0.075320	0.088119	-0.919706
14212	0.453095	-2.052559	9.163310	0.433866	0.106139	0.635092	-0.276804	0.688489	-0.664041	0.387186	-0.069050	0.081739	-0.915772
14213	0.878932	-2.333153	10.569786	0.343981	0.031196	0.691063	-0.261520	0.677177	-0.673970	0.400190	-0.064481	0.076097	-0.910988
14214	0.968695	-2.471404	10.184675	0.252779	-0.032789	0.711019	-0.248727	0.673247	-0.680312	0.413437	-0.062026	0.071995	-0.905560
14215	0.546493	-2.377339	10.503663	-0.087865	-0.040511	0.727739	-0.234319	0.677606	-0.680932	0.426488	-0.062268	0.073652	-0.899336
14216	0.421213	-2.423618	9.705024	0.010945	-0.023967	0.706994	-0.220583	0.686255	-0.679127	0.439180	-0.061613	0.073980	-0.893226
14217	0.423438	-2.395658	9.439030	0.075703	0.018126	0.691569	-0.206803	0.689005	-0.681653	0.451527	-0.059453	0.073187	-0.887261
14218	-0.179845	-2.252632	9.409005	-0.129438	0.073590	0.699644	-0.193946	0.692336	-0.680353	0.463599	-0.058338	0.076827	-0.880778
14219	-0.020897	-1.708222	9.542926	-0.169744	0.107322	0.675370	-0.177513	0.701231	-0.677422	0.475065	-0.056823	0.081186	-0.874353
14220	0.815839	-1.253107	9.900324	-0.136144	0.092750	0.640499	-0.161075	0.709326	-0.674747	0.485889	-0.055499	0.085022	-0.868103
14221	0.715782	-1.482612	10.373785	-0.035590	0.043348	0.598633	-0.144860	0.713261	-0.675892	0.496109	-0.053947	0.086254	-0.862280
14222	1.130577	-1.535468	10.151308	-0.180400	0.061410	0.545288	-0.132025	0.719144	-0.672171	0.505149	-0.053779	0.090410	-0.856597
14223	1.728649	-1.596789	10.160830	-0.286744	0.047587	0.512496	-0.120102	0.726910	-0.667423	0.513461	-0.054886	0.095800	-0.850980
14224	0.201691	-1.885949	9.494510	-0.089390	0.024836	0.536566	-0.108046	0.733871	-0.663186	0.522387	-0.054394	0.098012	-0.845308
14225	-0.452181	-1.768682	8.995639	0.078011	-0.022461	0.577146	-0.097231	0.733356	-0.662762	0.532203	-0.052778	0.096538	-0.839437
14226	0.300220	-1.328935	9.128829	0.231063	-0.074945	0.675835	-0.085100	0.729603	-0.665406	0.543850	-0.050306	0.092417	-0.832559
14227	-0.801984	-1.691146	9.363072	0.268587	-0.040073	0.788536	-0.070874	0.721397	-0.671888	0.557216	-0.046532	0.087740	-0.824407
14228	-1.059429	-1.787701	9.414517	0.112137	-0.009045	0.854138	-0.055909	0.716684	-0.674300	0.571294	-0.043960	0.086425	-0.814998
14229	-1.003352	-1.901307	9.924661	0.357226	-0.010569	0.881225	-0.037697	0.708180	-0.679540	0.585862	-0.038425	0.080743	-0.805462
14230	-0.134672	-2.080915	10.357460	0.310462	0.022327	0.862516	-0.020362	0.696601	-0.687321	0.599819	-0.033058	0.076505	-0.795784
14231	-0.484845	-2.457501	10.171307	0.190171	0.020220	0.821310	-0.003069	0.689333	-0.689752	0.612871	-0.029128	0.073791	-0.786191
14232	0.011487	-2.428953	9.789928	0.001791	-0.011152	0.744750	0.013181	0.684346	-0.691411	0.624491	-0.028203	0.073903	-0.777016
14233	0.086983	-2.082355	9.807493	0.030514	-0.043313	0.658179	0.022339	0.681967	-0.693012	0.634709	-0.027516	0.072817	-0.768821
14234	-0.704979	-1.805597	9.602379	0.042605	-0.111960	0.650921	0.034968	0.679298	-0.693112	0.644811	-0.027766	0.070944	-0.760536
14235	-0.626402	-1.090947	9.622733	-0.238586	-0.094930	0.630981	0.043837	0.679362	-0.690127	0.654315	-0.031378	0.073281	-0.752008
14236	-0.499007	-0.521863	9.252692	-0.008693	-0.062679	0.614542	0.053474	0.681938	-0.688037	0.663556	-0.031547	0.072822	-0.743906
14237	-0.292438	-0.351692	9.655416	-0.122264	-0.064664	0.600121	0.062484	0.680789	-0.686453	0.672423	-0.033214	0.073707	-0.735739
14238	-0.056511	-0.293810	9.562427	-0.018257	-0.102850	0.617327	0.070863	0.677110	-0.685757	0.681554	-0.034072	0.072847	-0.727335
14239	-0.379387	-0.331597	9.251676	-0.024894	-0.146638	0.661653	0.080275	0.673018	-0.685324	0.691290	-0.035513	0.071153	-0.718188
14240	-0.516992	-0.291357	9.140553	0.065369	-0.146372	0.732243	0.087504	0.668412	-0.685510	0.701944	-0.035674	0.068553	-0.708027
14241	-0.731749	-0.235921	9.297730	0.225900	-0.075753	0.777233	0.098382	0.656544	-0.689293	0.713107	-0.032393	0.064312	-0.697347
14242	-0.884980	-0.439458	9.658257	0.451551	-0.028857	0.813373	0.110459	0.639037	-0.696781	0.724614	-0.025307	0.057970	-0.686246
14243	-1.599429	-0.197289	10.547809	0.503909	0.069777	0.828202	0.125369	0.619781	-0.703146	0.736009	-0.015899	0.051968	-0.674787
14244	-0.242846	-0.597997	10.756454	0.727754	0.046170	0.724232	0.139677	0.591993	-0.711675	0.745767	-0.003807	0.042898	-0.664813
14245	-0.568995	-1.993410	10.172229	0.522941	-0.084137	0.614557	0.146521	0.564411	-0.721163	0.753932	0.003542	0.034248	-0.656050
14246	-1.784398	-1.873000	10.215378	0.270705	-0.060850	0.605807	0.152554	0.543784	-0.727968	0.761792	0.007248	0.029586	-0.647105
14247	-1.176288	-1.006360	10.058000	0.227746	0.003754	0.467039	0.160087	0.530628	-0.731216	0.767734	0.011173	0.026251	-0.640134
14248	-0.168131	-1.149882	9.707786	0.087918	-0.025957	0.276311	0.162815	0.524342	-0.731368	0.771209	0.012347	0.024519	-0.635990
14249	-0.572568	-0.751659	9.625593	0.108417	-0.094676	0.217421	0.163612	0.518868	-0.732268	0.773951	0.012999	0.021282	-0.632754
14250	-0.766163	-0.094012	9.313800	0.047579	-0.114854	0.213417	0.163772	0.512597	-0.733800	0.776638	0.012386	0.018700	-0.629548
14251	-1.035070	-0.315688	9.360984	-0.041084	-0.129748	0.163155	0.160950	0.510230	-0.734161	0.778710	0.010267	0.016861	-0.627074
14252	-0.614815	-0.487483	9.525701	-0.022811	-0.159063	0.109787	0.156702	0.509481	-0.733873	0.780096	0.007969	0.014500	-0.625441
14253	-0.987000	-0.281503	9.481915	-0.152260	-0.142877	0.079550	0.154507	0.511366	-0.734110	0.781115	0.003926	0.013908	-0.624221
14254	-0.779609	-0.289721	9.771742	-0.211707	-0.142917	0.085715	0.150865	0.517952	-0.731531	0.782190	-0.001127	0.014165	-0.622878
14255	-0.554392	-0.510497	9.794748	-0.104658	-0.225025	0.086403	0.145185	0.521081	-0.730976	0.783283	-0.005439	0.011734	-0.621530
14256	-0.806651	-0.673503	10.106917	-0.155749	-0.256304	0.052040	0.138983	0.525155	-0.729652	0.783920	-0.011037	0.009513	-0.620691
14257	-0.904661	-0.347428	9.851368	-0.188255	-0.203383	0.027782	0.131741	0.531638	-0.728064	0.784219	-0.016379	0.008508	-0.620209
14258	-1.103438	-0.101804	10.044963	0.054203	-0.155444	0.102745	0.127108	0.531288	-0.728283	0.785489	-0.017423	0.005284	-0.618608
14259	-0.713539	0.018984	9.968693	0.435253	-0.081734	0.148870	0.124459	0.522358	-0.732722	0.787430	-0.011389	-0.001444	-0.616298
14260	0.134180	0.195475	10.439890	0.670166	-0.114315	0.138131	0.124590	0.500303	-0.742537	0.789161	-0.002230	-0.011620	-0.614073
14261	0.122810	-0.451042	10.608323	0.585485	-0.107072	0.157101	0.120846	0.477389	-0.749393	0.790997	0.005843	-0.020597	-0.611446
14262	0.183066	0.079983	11.105944	0.160719	-0.050876	0.162216	0.118598	0.464858	-0.754219	0.792883	0.007716	-0.023532	-0.608870
14263	0.522240	-0.306106	10.554081	-0.096098	-0.106013	0.120432	0.119249	0.463383	-0.754607	0.794271	0.004991	-0.024156	-0.607062
14264	0.663352	-0.616485	9.747024	0.023168	-0.184466	0.097192	0.113973	0.462643	-0.754566	0.795310	0.003094	-0.027523	-0.605570
14265	1.196862	-0.276039	9.809577	0.092946	-0.215337	0.116055	0.110385	0.459743	-0.755812	0.796537	0.001969	-0.032187	-0.603729
14266	1.052326	-0.311372	9.409323	0.071383	-0.176875	0.152803	0.107168	0.461095	-0.757314	0.798210	0.000894	-0.036018	-0.601300
14267	1.007470	-0.011651	9.153900	-0.107997	-0.131457	0.113049	0.103695	0.460598	-0.757542	0.799425	-0.002481	-0.036943	-0.599624
14268	1.394153	-0.214327	9.452274	-0.243094	-0.115208	0.079137	0.099693	0.462908	-0.757254	0.800220	-0.007784	-0.036011	-0.598574
14269	1.222295	-0.581053	9.231923	-0.090694	-0.069373	0.074314	0.097355	0.466672	-0.755961	0.800993	-0.010182	-0.036167	-0.597494
14270	1.448241	-0.456229	9.024576	-0.138571	-0.001866	0.025982	0.097339	0.468289	-0.753923	0.801225	-0.012419	-0.034683	-0.597228
14271	1.555947	-0.807448	8.955854	-0.270533	0.078397	0.012291	0.099330	0.482672	-0.750622	0.801291	-0.015972	-0.030360	-0.597290
14272	1.627379	-0.614282	9.127234	-0.332177	0.173435	0.033973	0.103392	0.491723	-0.745811	0.801622	-0.019221	-0.023748	-0.597051
14273	1.288312	-0.262866	9.388205	-0.349898	0.219054	0.035625	0.107981	0.498633	-0.741643	0.801928	-0.022437	-0.016247	-0.596778
14274	0.473803	-0.279085	10.042794	-0.134003	0.243224	0.169539	0.115921	0.504708	-0.737374	0.803900	-0.021716	-0.010817	-0.594269
14275	0.471362	0.251304	10.391018	-0.045816	0.259989	0.262219	0.126214	0.504875	-0.735927	0.806973	-0.019602	-0.006181	-0.590230
14276	0.707468	0.268030	10.220651	-0.361908	0.226815	0.271755	0.136700	0.514148	-0.728366	0.809977	-0.022775	0.001711	-0.586017
14277	-0.065876	-0.325307	10.205114	-0.498424	0.193933	0.385552	0.146279	0.524764	-0.720542	0.814136	-0.028719	0.010662	-0.579866
14278	-0.592237	-0.648932	10.133264	-0.388594	0.170365	0.445206	0.156780	0.532688	-0.714892	0.818924	-0.032949	0.018051	-0.572671
14279	-0.235544	-0.656889	9.709269	-0.297271	0.152171	0.406954	0.166507	0.539301	-0.708090	0.823239	-0.036045	0.024044	-0.566038
14280	-0.174501	-0.833260	9.448158	-0.224850	0.119220	0.346475	0.175735	0.545888	-0.704468	0.826855	-0.038204	0.028656	-0.560383
14281	-0.338508	-0.804052	9.643843	-0.070500	0.084566	0.325151	0.182126	0.551460	-0.699040	0.830332	-0.038330	0.030938	-0.555087
14282	-0.149927	-0.926536	9.591084	0.006803	0.064527	0.307129	0.188312	0.548076	-0.697818	0.833621	-0.037281	0.032024	-0.550146
14283	-0.278379	-1.284973	9.659261	-0.016769	0.047838	0.235062	0.194382	0.543482	-0.698122	0.836110	-0.036974	0.033039	-0.546316
14284	-0.325699	-1.467458	9.783463	-0.019409	0.009258	0.166819	0.196956	0.541606	-0.696488	0.837864	-0.037059	0.033383	-0.543596
14285	-0.336066	-1.323948	9.550174	0.023126	-0.020092	0.100627	0.196191	0.540016	-0.696737	0.838941	-0.036920	0.032751	-0.541979
14286	-0.231690	-0.978138	9.320790	0.154617	-0.041957	0.057018	0.197103	0.539589	-0.698527	0.839629	-0.034713	0.030268	-0.541205
14287	-0.106912	-0.867951	9.112294	0.268715	-0.056527	0.015167	0.194707	0.531458	-0.702586	0.839957	-0.030894	0.026304	-0.541134
14288	0.154023	-0.999961	9.045676	0.384520	-0.032653	-0.006415	0.193605	0.520656	-0.706148	0.840048	-0.024760	0.021445	-0.541523
14289	-0.048003	-1.062693	9.810931	0.451241	0.042276	-0.006207	0.193940	0.507422	-0.711886	0.840106	-0.016834	0.017147	-0.541891
14290	-0.524133	-1.270380	10.552396	0.479415	0.118969	0.001183	0.194800	0.490860	-0.717120	0.840127	-0.007458	0.013804	-0.542162
14291	-0.581229	-0.903508	10.948217	0.336285	0.137841	-0.051278	0.196801	0.478019	-0.721598	0.839514	-0.000447	0.012389	-0.543197
14292	-0.281351	-0.612639	10.717488	0.107674	0.090820	-0.140960	0.198759	0.472926	-0.723144	0.837918	0.002342	0.012598	-0.545646
14293	-0.286987	-0.460335	10.239559	0.060500	-0.017096	-0.163184	0.198374	0.473191	-0.723650	0.836084	0.002995	0.011591	-0.548470
14294	-0.528474	-0.369723	10.147374	0.192763	-0.046040	-0.090496	0.194521	0.470704	-0.723748	0.835040	0.005721	0.008568	-0.550093
14295	-0.277709	0.090013	9.383340	0.249612	-0.064044	-0.045885	0.193027	0.463619	-0.728705	0.834458	0.009056	0.004699	-0.550977
14296	-0.593598	0.118373	9.419190	0.165772	-0.100789	-0.064725	0.188165	0.458989	-0.731470	0.833671	0.010734	0.001057	-0.552155
14297	-0.173492	-0.009071	9.891736	0.185497	-0.130023	-0.078406	0.182015	0.454108	-0.733970	0.832712	0.012283	-0.003190	-0.553561
14298	-0.106466	0.102830	10.217939	0.246681	-0.173783	-0.056809	0.177682	0.446935	-0.737631	0.831949	0.014500	-0.008945	-0.554590
14299	-0.259798	0.404778	9.973536	0.176367	-0.191215	-0.053464	0.172322	0.440823	-0.742685	0.831213	0.015228	-0.014111	-0.555567
14300	-0.259429	0.806471	9.263953	-0.018763	-0.188545	-0.021243	0.164870	0.438892	-0.744410	0.830877	0.012856	-0.017174	-0.556042
14301	-0.279859	1.036332	8.964578	0.011175	-0.157309	0.021305	0.159726	0.438671	-0.745642	0.831009	0.011244	-0.019958	-0.555787
14302	-0.270946	1.206013	9.339050	0.214475	-0.142312	0.090593	0.156410	0.432966	-0.747656	0.831825	0.013219	-0.024872	-0.554323
14303	0.067488	0.994619	9.226441	0.278971	-0.147567	0.131560	0.151823	0.424597	-0.751316	0.833074	0.016175	-0.030498	-0.552083
14304	0.188207	0.956702	9.323038	0.216805	-0.132984	0.138611	0.149692	0.413807	-0.754869	0.834318	0.018260	-0.035298	-0.549849
14305	-0.269043	0.812215	9.542352	0.053192	-0.100347	0.137718	0.146371	0.410092	-0.757519	0.835695	0.017998	-0.037639	-0.547606
14306	-0.310014	0.333658	10.308079	-0.055142	-0.037407	0.163849	0.144468	0.404774	-0.759161	0.837358	0.016571	-0.037865	-0.545090
14307	-0.099007	0.559504	10.106810	-0.148178	0.003674	0.166082	0.145232	0.406235	-0.758530	0.839173	0.014074	-0.036236	-0.542473
14308	0.115057	0.146061	10.069408	-0.312453	0.030920	0.157854	0.146855	0.415036	-0.754846	0.840895	0.009081	-0.032515	-0.540145
14309	0.225454	0.247269	10.057458	-0.443617	0.047194	0.136860	0.150139	0.427278	-0.751174	0.842411	0.002105	-0.026930	-0.538158
14310	0.348652	0.179210	9.779245	-0.307204	0.069329	0.143066	0.153295	0.438596	-0.746992	0.843911	-0.002370	-0.022604	-0.536001
14311	0.292899	0.249163	9.868508	-0.167187	0.111501	0.140011	0.156982	0.446707	-0.743453	0.845410	-0.003996	-0.018903	-0.533768
14312	0.216644	0.048073	9.492968	-0.217479	0.100363	0.089026	0.160046	0.449631	-0.740420	0.846296	-0.006603	-0.015021	-0.532460
14313	0.098306	-0.419326	9.346106	-0.276617	0.043590	0.076837	0.163478	0.457739	-0.737515	0.847043	-0.010788	-0.011300	-0.531294
14314	-0.216039	-0.195060	9.691926	-0.188995	-0.013059	0.071803	0.163967	0.463068	-0.736243	0.847701	-0.014112	-0.009642	-0.530199
14315	-0.173531	-0.001936	9.867835	-0.075462	-0.054909	0.100120	0.163171	0.467087	-0.734452	0.848697	-0.015914	-0.009698	-0.528551
14316	0.027669	-0.234231	10.053660	-0.042319	-0.100453	0.140983	0.161874	0.468970	-0.733932	0.850088	-0.017688	-0.011054	-0.526228
14317	-0.064542	-0.614565	10.028266	-0.145579	-0.111505	0.158950	0.160062	0.470064	-0.732899	0.851645	-0.021290	-0.011298	-0.523564
14318	-0.088664	-0.609704	10.056911	-0.130129	-0.045632	0.181997	0.161079	0.473645	-0.733032	0.853427	-0.023991	-0.010780	-0.520549
14319	0.102911	-0.350023	9.913535	0.015369	-0.005327	0.139292	0.162110	0.473764	-0.733295	0.854853	-0.023724	-0.010883	-0.518213
14320	0.123022	-0.533496	9.709545	0.154460	-0.067484	0.069965	0.161102	0.468977	-0.734053	0.855582	-0.021763	-0.013749	-0.517027
14321	-0.103648	-0.504291	9.940645	0.098685	-0.104192	0.054037	0.160089	0.465651	-0.735065	0.856125	-0.021073	-0.016429	-0.516078
14322	-0.334052	-0.196119	10.154022	0.088696	-0.063985	0.073279	0.156252	0.462473	-0.737838	0.856848	-0.020203	-0.018553	-0.514838
14323	-0.086338	-0.085561	9.982679	0.110305	0.003743	0.082518	0.157050	0.458054	-0.739756	0.857717	-0.018178	-0.019463	-0.513433
14324	0.163916	-0.009243	9.645276	0.170151	0.009233	0.034833	0.157468	0.451250	-0.741035	0.858091	-0.015141	-0.021183	-0.512837
14325	0.356774	-0.013574	9.673415	0.208659	-0.051901	0.047127	0.157241	0.445776	-0.743073	0.858582	-0.011975	-0.024072	-0.511970
14326	0.226384	0.049947	10.035499	0.175120	-0.102139	0.090399	0.154325	0.437925	-0.746364	0.859448	-0.010020	-0.027740	-0.510372
14327	0.179915	0.199640	10.224369	0.127805	-0.135092	0.097582	0.152175	0.432060	-0.749788	0.860362	-0.009104	-0.031213	-0.508645
14328	0.307569	0.213806	10.072155	0.133525	-0.115090	0.042212	0.148604	0.425426	-0.751800	0.860696	-0.007965	-0.034688	-0.507874
14329	0.367828	0.187721	9.443535	0.093679	-0.096969	-0.024455	0.145665	0.421319	-0.753306	0.860367	-0.007158	-0.037175	-0.508267
14330	0.345264	0.375623	9.537162	0.105882	-0.071387	-0.029981	0.142468	0.417877	-0.755065	0.859978	-0.006001	-0.039627	-0.508755
14331	0.502957	0.690293	10.018258	0.123275	-0.009214	-0.024467	0.140812	0.414689	-0.756327	0.859709	-0.003773	-0.040909	-0.509130
14332	0.368575	0.559841	9.933573	0.156917	-0.003803	-0.061218	0.139550	0.408839	-0.757211	0.859044	-0.001025	-0.042719	-0.510115
14333	0.193424	0.372960	9.550108	0.156857	-0.031212	-0.057478	0.137656	0.403106	-0.760509	0.858403	0.001600	-0.044712	-0.511021
14334	0.368445	0.573109	9.592949	0.063945	-0.051374	-0.049615	0.136642	0.400313	-0.761521	0.857803	0.002256	-0.046389	-0.511877
14335	0.407755	0.414288	9.552688	0.002728	-0.053256	-0.047143	0.133817	0.398742	-0.762008	0.857243	0.002008	-0.047178	-0.512742
14336	0.693986	0.547584	9.677231	0.016574	-0.009309	-0.036063	0.131770	0.398078	-0.764157	0.856818	0.002269	-0.047649	-0.513407
14337	0.903964	0.490307	9.687986	0.035575	0.025541	-0.008323	0.132549	0.394624	-0.762764	0.856728	0.003343	-0.047443	-0.513571
14338	0.828017	0.247871	9.883084	0.020057	0.038276	-0.013952	0.133446	0.396470	-0.763407	0.856574	0.004131	-0.047135	-0.513851
14339	0.673364	0.334545	9.995659	-0.046234	0.035366	-0.040136	0.132414	0.395693	-0.762381	0.856169	0.003912	-0.045925	-0.514636
14340	0.508610	0.517349	10.087888	-0.067339	0.001513	-0.034670	0.134205	0.400453	-0.763538	0.855773	0.002844	-0.045346	-0.515353
14341	0.393505	0.381583	9.844903	-0.037729	-0.015782	-0.019722	0.133043	0.401264	-0.763529	0.855529	0.002226	-0.045095	-0.515783
14342	0.701606	0.463232	9.625717	-0.110398	-0.007596	-0.028398	0.132894	0.403682	-0.761362	0.855188	0.000322	-0.044227	-0.516428
14343	0.788168	0.506568	9.586331	-0.163853	-0.002148	-0.025907	0.131466	0.408081	-0.762240	0.854887	-0.002317	-0.042456	-0.517069
14344	0.856099	0.410202	9.504012	-0.134176	0.001583	-0.014679	0.130013	0.414246	-0.759425	0.854681	-0.004545	-0.041185	-0.517497
14345	1.024509	0.488408	9.765887	-0.104210	0.025343	-0.031177	0.131672	0.417163	-0.758673	0.854340	-0.005889	-0.039588	-0.518171
14346	0.981774	0.356507	9.907642	-0.049864	0.038186	-0.028149	0.131660	0.420753	-0.758926	0.854027	-0.006286	-0.038565	-0.518759
14347	0.905761	0.118086	9.869989	-0.088070	0.046303	-0.049573	0.131134	0.423159	-0.758411	0.853506	-0.007144	-0.036801	-0.519733
14348	0.842333	0.279197	9.890857	-0.084559	0.039878	-0.058785	0.132787	0.425163	-0.755749	0.852866	-0.008093	-0.035394	-0.520866
14349	0.784565	0.257036	9.774804	-0.071741	0.041790	-0.031036	0.133034	0.428615	-0.756259	0.852530	-0.008743	-0.033892	-0.521505
14350	0.630224	0.271002	9.727959	-0.047331	0.028108	-0.023514	0.133541	0.429947	-0.755626	0.852249	-0.009205	-0.033066	-0.522009
14351	0.615690	0.295825	9.960978	-0.032501	0.023568	-0.010516	0.132498	0.432099	-0.754471	0.852119	-0.009389	-0.032290	-0.522267
14352	0.519789	0.192650	10.093040	0.004455	0.002545	-0.017680	0.133780	0.433152	-0.754226	0.851891	-0.009239	-0.032440	-0.522632
14353	0.654613	0.221396	9.979497	-0.019971	-0.016672	-0.027920	0.133012	0.432755	-0.754857	0.851554	-0.009619	-0.032489	-0.523171
14354	0.702788	0.218267	9.739897	-0.039304	-0.020325	-0.028008	0.132749	0.433826	-0.754472	0.851196	-0.010447	-0.032573	-0.523732
14355	0.780113	0.169655	9.547932	-0.070816	-0.011207	-0.032788	0.130426	0.435446	-0.754708	0.850799	-0.011641	-0.032013	-0.524387
14356	0.877013	0.068947	9.585824	-0.034104	0.007150	-0.021548	0.131190	0.437041	-0.754076	0.850524	-0.012097	-0.031683	-0.524842
14357	0.930452	-0.012292	9.714787	-0.002344	0.030897	-0.039877	0.131060	0.437043	-0.753948	0.850091	-0.011703	-0.031147	-0.525583
14358	0.978726	-0.016184	9.955190	-0.019883	0.019938	-0.025183	0.132473	0.438357	-0.754086	0.849789	-0.011781	-0.030749	-0.526094
14359	0.886858	0.046602	10.080016	-0.046078	0.005253	-0.029916	0.132466	0.440088	-0.753958	0.849432	-0.012430	-0.030207	-0.526686
14360	0.664960	0.074906	10.044742	-0.060203	-0.007566	-0.021671	0.132198	0.442226	-0.753445	0.849138	-0.013484	-0.029851	-0.527154
14361	0.625782	0.199523	9.930921	-0.092878	-0.027652	-0.001508	0.131033	0.441193	-0.751527	0.849046	-0.015291	-0.029374	-0.527281
14362	0.635508	0.174945	9.772263	-0.064913	-0.027609	-0.001363	0.129347	0.445726	-0.752530	0.848948	-0.016649	-0.029303	-0.527401
14363	0.630695	0.161972	9.498428	-0.067638	-0.023937	-0.001379	0.129466	0.446538	-0.751003	0.848863	-0.017982	-0.029037	-0.527509
14364	0.780144	0.175484	9.845621	0.019964	-0.014691	0.004589	0.128693	0.446810	-0.751251	0.848864	-0.017766	-0.029639	-0.527481
14365	0.463177	-0.069722	10.074431	0.114836	-0.023830	-0.009686	0.127675	0.444421	-0.751754	0.848753	-0.015992	-0.031301	-0.527621
14366	0.467287	0.074088	9.920483	0.072645	-0.027507	-0.005284	0.127186	0.439090	-0.753153	0.848657	-0.015011	-0.032681	-0.527720
14367	0.758678	0.124710	9.782308	0.000717	-0.034813	0.006371	0.125007	0.438963	-0.755045	0.848668	-0.015296	-0.033321	-0.527654
14368	0.626110	0.121872	9.733029	0.026860	-0.032951	0.014802	0.125126	0.439378	-0.753264	0.848762	-0.015163	-0.034303	-0.527443
14369	0.601738	0.174401	9.632735	0.044163	-0.020102	0.026865	0.124113	0.436448	-0.754658	0.849011	-0.014565	-0.035146	-0.527004
14370	0.765760	0.145488	9.523458	0.075596	-0.020017	0.034416	0.122065	0.435126	-0.756042	0.849330	-0.013482	-0.036416	-0.526433
14371	0.987154	0.228217	9.670688	0.133439	-0.008064	0.029156	0.122835	0.434859	-0.755285	0.849628	-0.011249	-0.038009	-0.525890
14372	0.751887	0.036050	9.886603	0.219407	-0.003462	0.025890	0.124426	0.427618	-0.759120	0.849889	-0.007541	-0.040513	-0.525347
14373	0.753339	0.238065	9.872649	0.131711	0.013817	0.028179	0.124834	0.423211	-0.760271	0.850177	-0.005115	-0.041717	-0.524817
14374	0.682605	0.416108	9.924887	-0.006742	0.018240	0.033919	0.124585	0.420818	-0.760270	0.850497	-0.005031	-0.041476	-0.524318
14375	0.716761	0.329600	9.931193	0.043846	-0.004482	0.060980	0.126264	0.420526	-0.761048	0.851099	-0.004316	-0.042066	-0.523299
14376	0.704759	0.314790	9.827671	0.141864	-0.010768	0.060564	0.124094	0.416813	-0.762178	0.851677	-0.002029	-0.043872	-0.522223
14377	0.716678	0.338500	9.720112	0.090989	-0.008972	0.065842	0.125923	0.411986	-0.763850	0.852321	-0.000566	-0.045034	-0.521076
14378	0.706999	0.337783	9.516006	0.067206	0.020270	0.069370	0.125294	0.408397	-0.764101	0.853011	0.000765	-0.045531	-0.519903
14379	0.855467	0.545012	9.534698	0.075097	0.031239	0.057391	0.126845	0.407972	-0.765005	0.853595	0.002379	-0.045846	-0.518910
14380	0.781342	0.446061	10.185435	0.221672	0.005729	0.049861	0.126354	0.401720	-0.765259	0.854040	0.006213	-0.048194	-0.517932
14381	0.548008	0.347092	10.220271	0.240343	-0.019935	0.027841	0.128984	0.392204	-0.769231	0.854231	0.010140	-0.051087	-0.517278
14382	0.696324	0.575035	9.965645	0.035564	-0.040279	0.004683	0.126690	0.386901	-0.769852	0.854184	0.010364	-0.052286	-0.517231
14383	0.758341	0.699102	9.631954	-0.034649	-0.022960	0.002456	0.126565	0.386893	-0.770742	0.854154	0.009585	-0.052380	-0.517287
14384	0.940979	0.809602	9.481604	0.012572	-0.020141	-0.002844	0.126044	0.387175	-0.769719	0.854049	0.009631	-0.052996	-0.517396
14385	0.936268	0.790709	9.586898	0.084223	-0.012718	0.014119	0.124259	0.384782	-0.771489	0.854125	0.010973	-0.054164	-0.517124
14386	0.984473	0.798615	9.760263	0.066606	-0.016351	0.032493	0.123490	0.385313	-0.772501	0.854366	0.011943	-0.055282	-0.516585
14387	1.011307	0.733948	9.826808	0.042949	-0.032802	0.043477	0.124012	0.382651	-0.771997	0.854727	0.012331	-0.056388	-0.515858
14388	1.051916	0.805705	9.684190	-0.045659	-0.012752	0.052226	0.123252	0.379331	-0.772120	0.855211	0.011398	-0.056289	-0.515089
14389	1.094631	0.945085	9.619341	-0.068578	0.009180	0.055763	0.124786	0.381715	-0.771621	0.855768	0.010292	-0.055549	-0.514266
14390	1.167516	0.827671	9.709577	0.010319	0.027538	0.052450	0.125047	0.380780	-0.771624	0.856274	0.010731	-0.055337	-0.513436
14391	1.004236	0.695034	9.706194	0.040279	0.040298	0.035970	0.125557	0.383162	-0.772391	0.856637	0.011819	-0.055196	-0.512823
14392	0.646408	0.420501	9.823809	0.070435	0.049340	0.010266	0.126851	0.380626	-0.771766	0.856708	0.013557	-0.055218	-0.512658
14393	0.402701	0.478005	9.899142	0.008001	0.045416	-0.052814	0.128151	0.379267	-0.773177	0.856173	0.014238	-0.054613	-0.513598
14394	0.584573	0.757470	9.919159	-0.035944	0.030793	-0.045638	0.129690	0.378734	-0.771534	0.855697	0.014027	-0.053845	-0.514477
14395	0.871114	0.836341	10.306949	-0.000963	0.003480	-0.025112	0.128395	0.380478	-0.771523	0.855401	0.014096	-0.053871	-0.514964
14396	0.984674	0.781439	10.364840	0.007844	-0.023905	-0.020404	0.128652	0.381005	-0.771780	0.855105	0.014043	-0.054497	-0.515391
14397	1.114708	0.787178	9.857321	-0.001215	-0.042098	-0.004722	0.126079	0.381822	-0.772777	0.854969	0.013603	-0.055321	-0.515541
14398	1.191095	0.933105	9.576872	-0.029488	-0.030195	0.002499	0.125432	0.382231	-0.772518	0.854908	0.012822	-0.055676	-0.515623
14399	0.901814	0.931863	9.382150	0.022909	-0.003666	0.000869	0.125303	0.381440	-0.771880	0.854865	0.013183	-0.056114	-0.515639
14400	0.704227	0.911711	9.231220	0.078755	0.014676	0.009424	0.123387	0.379055	-0.773012	0.854885	0.014706	-0.056820	-0.515487
14401	0.728869	0.806629	9.438782	0.080731	0.038397	-0.002596	0.125451	0.377702	-0.772902	0.854834	0.016502	-0.057133	-0.515483
14402	0.700976	0.603304	9.788480	0.100458	0.027363	-0.024624	0.125723	0.375293	-0.774051	0.854509	0.018566	-0.057835	-0.515873
14403	0.696059	0.632917	10.009655	0.067545	0.031805	-0.054335	0.127406	0.372747	-0.773938	0.853916	0.020119	-0.058093	-0.516768
14404	0.619201	0.575060	10.017727	0.043168	0.006156	-0.061802	0.127161	0.371009	-0.775083	0.853210	0.021029	-0.058551	-0.517844
14405	0.637799	0.719375	10.003123	-0.039249	-0.020409	-0.052955	0.126639	0.370762	-0.773678	0.852611	0.020209	-0.058580	-0.518859
14406	0.709583	0.824865	9.858869	-0.067468	-0.036835	-0.040153	0.125094	0.372628	-0.775066	0.852123	0.018761	-0.058634	-0.519708
14407	0.863404	0.911137	9.674309	-0.073020	-0.027615	-0.020811	0.124323	0.371049	-0.774169	0.851858	0.017251	-0.058448	-0.520215
14408	0.950007	0.939539	9.488310	-0.020606	-0.025696	-0.017775	0.122764	0.374132	-0.773646	0.851593	0.016690	-0.058807	-0.520628
14409	0.858372	0.943836	9.391513	0.012607	0.001743	-0.021344	0.122250	0.373738	-0.773642	0.851326	0.016946	-0.059023	-0.521032
14410	0.810304	0.920159	9.529936	0.051115	0.009093	-0.015625	0.123031	0.371997	-0.773904	0.851095	0.017965	-0.059538	-0.521315
14411	0.673262	0.855736	9.762960	0.040675	0.028241	-0.013867	0.121248	0.369072	-0.775674	0.850926	0.018971	-0.059594	-0.521549
14412	0.748342	0.789270	9.978734	0.037387	0.016331	-0.021244	0.122020	0.367479	-0.774407	0.850646	0.019839	-0.059840	-0.521945
14413	0.902798	0.753893	10.094883	-0.015085	0.001679	-0.015944	0.122933	0.366389	-0.775943	0.850445	0.019613	-0.059763	-0.522290
14414	0.965204	0.801457	9.899326	-0.083342	-0.018500	-0.024562	0.121637	0.368006	-0.775422	0.850143	0.018068	-0.059339	-0.522885
14415	1.049112	0.887358	9.646908	-0.092392	-0.009299	-0.008931	0.121362	0.371742	-0.774655	0.850028	0.016391	-0.058654	-0.523204
14416	0.940412	0.932532	9.555325	-0.062786	0.012674	-0.003283	0.121872	0.373595	-0.775167	0.849968	0.015496	-0.057923	-0.523411
14417	0.853363	0.992669	9.605757	-0.012126	0.020044	0.004339	0.122115	0.375206	-0.773386	0.849997	0.015480	-0.057592	-0.523400
14418	0.935210	1.017029	9.647663	0.010527	0.025590	0.015521	0.121604	0.375073	-0.774018	0.850111	0.015943	-0.057414	-0.523221
14419	0.868193	0.921032	9.751294	0.032530	0.025586	0.011942	0.122894	0.373996	-0.773775	0.850212	0.016740	-0.057468	-0.523027
14420	0.781955	0.810430	9.816140	0.064200	0.016444	0.004734	0.122903	0.373186	-0.774921	0.850186	0.018032	-0.058004	-0.522966
14421	0.825168	0.843933	9.740211	0.033620	0.018225	-0.005574	0.123558	0.370515	-0.775182	0.850094	0.018789	-0.058187	-0.523070
14422	0.897832	0.766871	9.672607	0.009140	0.023693	-0.006622	0.124717	0.369972	-0.774937	0.849987	0.019236	-0.058020	-0.523246
14423	0.893103	0.747634	9.677094	-0.004857	0.027332	-0.006698	0.124969	0.370905	-0.774556	0.849907	0.019423	-0.057648	-0.523410
14424	0.940933	0.829701	9.731492	0.002105	0.029177	-0.004823	0.125609	0.370642	-0.773543	0.849816	0.019804	-0.057315	-0.523580
14425	0.926378	0.854121	9.846902	0.023201	0.023692	-0.010248	0.125096	0.370115	-0.773539	0.849683	0.020425	-0.057306	-0.523773
14426	0.868092	0.945317	9.818835	0.033730	0.020933	-0.019425	0.125357	0.369709	-0.773923	0.849412	0.021274	-0.057439	-0.524164
