# Supplementary material for: Identification of Haptic Based Guiding Using Hard Reins
Source: PLoS One. 2015 Jul 22;10(7):e0132020. doi: 10.1371/journal.pone.0132020 (PMC4511788; doi:10.1371/journal.pone.0132020)
Supplement: S2 File — (ZIP) [file pone.0132020.s002.zip › MotionData2/Subject11/T11/sync11.txt]

// Start Time: 0
// Sample rate: 25.0Hz
// Scenario: 4.0
// Firmware Version: 2.6.1
Counter	Acc_X	Acc_Y	Acc_Z	Gyr_X	Gyr_Y	Gyr_Z	Mag_X	Mag_Y	Mag_Z	Quat_w	Quat_x	Quat_y	Quat_z
13574	2.406272	-9.060386	2.812829	-0.024806	-0.011187	-0.000708	-0.939273	0.821277	-0.461307	-0.102352	-0.082757	0.591023	-0.795843
13575	2.465219	-8.971938	2.857289	0.033172	-0.049285	-0.022006	-0.939140	0.820453	-0.461466	-0.101759	-0.084068	0.590554	-0.796131
13576	2.509511	-9.017256	2.786792	0.079440	-0.031686	0.001232	-0.939920	0.820047	-0.467153	-0.101145	-0.084763	0.589382	-0.797003
13577	2.491585	-9.087964	2.801214	0.050701	-0.024794	0.000308	-0.939918	0.819516	-0.467963	-0.100456	-0.085457	0.588621	-0.797578
13578	2.491282	-9.063692	2.858780	0.006306	-0.043141	0.008006	-0.939395	0.819563	-0.470610	-0.099736	-0.086099	0.588649	-0.797579
13579	2.555325	-8.994574	2.860224	-0.017742	0.002934	0.006440	-0.939788	0.819677	-0.469148	-0.099394	-0.086144	0.588934	-0.797406
13580	2.531390	-9.019285	2.797104	-0.022194	0.022407	0.008327	-0.939788	0.819975	-0.470196	-0.099467	-0.085696	0.589284	-0.797187
13581	2.501576	-8.966420	2.896868	-0.004499	-0.011356	0.013473	-0.940310	0.819778	-0.467025	-0.098823	-0.085914	0.589397	-0.797160
13582	2.544294	-8.926816	2.864187	0.090143	-0.008652	0.008472	-0.939005	0.819504	-0.468370	-0.098296	-0.086211	0.588013	-0.798215
13583	2.513947	-8.859406	2.886814	0.154901	0.026386	0.015975	-0.939526	0.819867	-0.471789	-0.097786	-0.086116	0.585506	-0.800128
13584	2.507833	-9.029405	2.945667	0.162321	0.022221	0.007138	-0.938739	0.818863	-0.476851	-0.097493	-0.086095	0.582893	-0.802072
13585	2.453049	-9.163862	3.161593	-0.003776	0.067232	-0.000155	-0.937176	0.819980	-0.479213	-0.097988	-0.085221	0.582813	-0.802162
13586	2.387327	-9.041286	3.072015	-0.057629	0.066906	-0.005619	-0.937437	0.820004	-0.480002	-0.098852	-0.084163	0.583620	-0.801581
13587	2.452721	-8.940605	2.933680	-0.042741	0.006451	-0.000670	-0.938091	0.820527	-0.478128	-0.098711	-0.084191	0.584283	-0.801113
13588	2.485753	-8.903605	2.886282	0.007330	-0.034152	0.004524	-0.937704	0.821740	-0.477433	-0.098110	-0.084771	0.584263	-0.801140
13589	2.459452	-9.044852	2.872101	0.004100	-0.069262	-0.015148	-0.936917	0.820504	-0.478274	-0.097238	-0.086276	0.584302	-0.801057
13590	2.452821	-9.069238	2.920213	-0.051428	-0.041148	-0.020446	-0.938743	0.820082	-0.476020	-0.097104	-0.087110	0.585198	-0.800329
13591	2.439289	-9.011243	2.837537	-0.100043	-0.009707	-0.014206	-0.938615	0.820704	-0.473226	-0.097091	-0.087444	0.586791	-0.799127
13592	2.522210	-9.038863	2.835476	-0.082499	0.020124	0.008125	-0.938615	0.820247	-0.471258	-0.097260	-0.086910	0.588111	-0.798193
13593	2.556326	-9.057667	2.778906	-0.054309	0.032136	-0.000556	-0.938488	0.821297	-0.469112	-0.097441	-0.086508	0.588916	-0.797621
13594	2.511446	-8.990521	2.801089	0.021755	0.021754	0.013768	-0.939273	0.822162	-0.470134	-0.097333	-0.086101	0.588575	-0.797930
13595	2.355359	-9.168091	2.889090	-0.064591	-0.001074	0.008086	-0.937969	0.822408	-0.470141	-0.097000	-0.086104	0.589624	-0.797195
13596	2.421783	-8.982435	2.846409	-0.042916	-0.034449	-0.000921	-0.937967	0.821250	-0.467534	-0.096627	-0.086601	0.590403	-0.796610
13597	2.487251	-9.000674	2.747478	-0.003082	-0.014425	-0.005984	-0.937968	0.821802	-0.467649	-0.096255	-0.087102	0.590473	-0.796549
13598	2.471743	-9.068910	2.776396	-0.028264	-0.032329	-0.009708	-0.937448	0.821869	-0.465009	-0.095992	-0.087718	0.590996	-0.796125
13599	2.470962	-9.025234	2.804922	0.018244	-0.042825	-0.000791	-0.937967	0.821018	-0.463312	-0.095163	-0.088650	0.590790	-0.796274
13600	2.491514	-8.959330	2.824308	0.075065	0.017974	0.005073	-0.937185	0.821155	-0.464110	-0.095046	-0.088511	0.589592	-0.797191
13601	2.488742	-9.054028	2.882695	0.076360	0.032515	-0.007204	-0.939272	0.821398	-0.466721	-0.095107	-0.088430	0.588301	-0.798146
13602	2.489754	-8.986054	2.865368	0.113853	-0.002861	-0.002011	-0.939006	0.820388	-0.470985	-0.094798	-0.088775	0.586509	-0.799462
13603	2.527622	-9.043603	2.984886	0.120794	-0.006572	0.006819	-0.937439	0.819704	-0.472743	-0.094097	-0.089239	0.584600	-0.800890
13604	2.486277	-9.151139	3.022934	0.059701	0.004513	0.004943	-0.938350	0.819512	-0.475514	-0.093870	-0.089276	0.583669	-0.801591
13605	2.414989	-8.997114	2.904069	-0.064965	-0.008488	0.020394	-0.937955	0.818105	-0.474505	-0.093259	-0.089259	0.584763	-0.800867
13606	2.500085	-8.893637	2.884240	-0.055372	-0.000764	-0.000767	-0.936657	0.820245	-0.473131	-0.093304	-0.089204	0.585679	-0.800198
13607	2.620641	-8.867182	2.866080	-0.000438	0.008594	-0.000562	-0.937964	0.820777	-0.470985	-0.093118	-0.089287	0.585669	-0.800218
13608	2.569664	-8.965176	2.983178	0.063511	0.032198	0.001571	-0.938355	0.820654	-0.471249	-0.093217	-0.088958	0.584615	-0.801014
13609	2.382291	-9.046241	2.980448	0.055955	-0.007170	0.008412	-0.937967	0.822061	-0.473059	-0.092603	-0.089294	0.583744	-0.801682
13610	2.395281	-8.987768	2.860075	0.028367	-0.066382	0.020322	-0.936915	0.819304	-0.473818	-0.091376	-0.090215	0.583475	-0.801916
13611	2.461216	-9.015698	2.847869	0.040172	-0.010462	-0.007587	-0.936916	0.819588	-0.474206	-0.091006	-0.090759	0.582838	-0.802360
13612	2.426542	-9.069702	3.034927	-0.003142	0.028030	0.003138	-0.935871	0.818997	-0.473443	-0.091179	-0.090333	0.582866	-0.802367
13613	2.421449	-9.064945	2.986603	-0.022534	0.038862	-0.010113	-0.937443	0.821216	-0.472695	-0.091535	-0.089996	0.583140	-0.802165
13614	2.467422	-8.947618	2.941403	-0.039455	0.030978	0.015408	-0.936918	0.820117	-0.473264	-0.091630	-0.089300	0.583769	-0.801775
13615	2.496449	-8.932521	3.021598	0.003940	0.035076	0.008489	-0.936137	0.820953	-0.474568	-0.091598	-0.088857	0.583657	-0.801909
13616	2.457220	-8.918676	2.962532	0.093730	0.000221	0.010325	-0.936137	0.820965	-0.475097	-0.091147	-0.088980	0.582192	-0.803011
13617	2.461412	-9.001116	3.001787	0.086837	-0.031424	-0.006695	-0.935877	0.821272	-0.476808	-0.090437	-0.089935	0.580841	-0.803963
13618	2.502838	-9.005213	3.051221	0.018402	-0.045306	-0.007893	-0.936529	0.821597	-0.478376	-0.089922	-0.090838	0.580638	-0.804066
13619	2.501941	-8.966401	3.012395	-0.003159	-0.026862	-0.006075	-0.934965	0.821799	-0.476670	-0.089419	-0.091553	0.580725	-0.803978
13620	2.447602	-8.913992	3.015146	0.030825	-0.010841	0.004753	-0.936269	0.821559	-0.476927	-0.089057	-0.091791	0.580281	-0.804312
13621	2.464495	-9.020467	3.088665	0.030835	0.022811	0.010272	-0.934961	0.820413	-0.476185	-0.088806	-0.091577	0.579761	-0.804739
13622	2.488396	-9.005472	3.079659	0.047352	0.015278	-0.002992	-0.935226	0.821837	-0.478119	-0.088830	-0.091523	0.578987	-0.805299
13623	2.492079	-8.961728	2.987992	-0.039516	-0.013338	0.009814	-0.934054	0.821980	-0.473370	-0.088296	-0.091774	0.579664	-0.804842
13624	2.398668	-8.885752	3.042311	-0.028780	-0.041634	0.007030	-0.933013	0.822909	-0.472956	-0.087654	-0.092373	0.580237	-0.804431
13625	2.388044	-8.827688	3.113745	0.148420	-0.019912	-0.019683	-0.932751	0.822670	-0.474817	-0.087171	-0.093398	0.577840	-0.806089
13626	2.449793	-9.006167	3.126612	0.224155	-0.020922	-0.024763	-0.935088	0.819876	-0.482808	-0.086778	-0.094499	0.574230	-0.808578
13627	2.509723	-9.111881	3.023358	0.075341	0.007619	-0.007372	-0.935610	0.820514	-0.486218	-0.086547	-0.094809	0.572983	-0.809451
13628	2.445572	-9.045082	3.078644	-0.058858	-0.005997	-0.006102	-0.935607	0.819442	-0.487441	-0.086637	-0.094908	0.573963	-0.808735
13629	2.464411	-9.001041	3.184780	-0.148134	0.017890	0.004371	-0.934043	0.819617	-0.484546	-0.086755	-0.094527	0.576336	-0.807078
13630	2.440354	-8.904408	3.082236	-0.143186	0.064374	-0.004153	-0.934824	0.818578	-0.480341	-0.087780	-0.093319	0.578554	-0.805520
13631	2.424110	-8.953252	3.000282	-0.121936	0.037659	0.004591	-0.933791	0.821925	-0.477340	-0.088069	-0.092657	0.580463	-0.804190
13632	2.462968	-8.950114	3.049582	-0.057035	0.031227	-0.000561	-0.934051	0.821024	-0.473665	-0.088445	-0.092123	0.581347	-0.803571
13633	2.521340	-8.970905	2.988958	0.000373	-0.000338	0.001175	-0.933661	0.821597	-0.475105	-0.088123	-0.092328	0.581347	-0.803583
13634	2.470810	-8.986383	3.001965	-0.022797	-0.012718	-0.009574	-0.933921	0.821656	-0.477479	-0.088133	-0.092620	0.581749	-0.803258
13635	2.478234	-8.991100	3.021481	-0.053672	-0.022085	-0.000892	-0.933534	0.822670	-0.474015	-0.087691	-0.093104	0.582650	-0.802596
13636	2.483234	-9.000719	3.009674	-0.030489	-0.017664	0.008049	-0.933923	0.821968	-0.472976	-0.087346	-0.093276	0.583213	-0.802205
13637	2.482508	-8.971613	2.963706	0.043402	-0.016959	0.004749	-0.931840	0.823266	-0.471637	-0.086693	-0.093782	0.582556	-0.802694
13638	2.431730	-8.982246	2.928537	0.031815	0.006942	0.004878	-0.931319	0.823597	-0.474672	-0.086555	-0.093715	0.582068	-0.803070
13639	2.478648	-9.020223	2.968768	-0.035683	-0.004243	0.002817	-0.932104	0.824409	-0.473316	-0.086229	-0.093902	0.582656	-0.802657
13640	2.463237	-8.971959	2.996810	-0.069421	-0.038570	0.013101	-0.930671	0.824587	-0.470419	-0.085641	-0.094278	0.583889	-0.801780
13641	2.439152	-8.972391	3.039393	-0.015899	-0.005856	0.002874	-0.932103	0.823508	-0.469908	-0.085258	-0.094523	0.584159	-0.801595
13642	2.419136	-8.953346	2.959218	0.029443	0.007229	-0.007504	-0.931844	0.824309	-0.469093	-0.085316	-0.094597	0.583685	-0.801925
13643	2.411311	-9.057858	2.889975	0.051029	0.028632	-0.002871	-0.930408	0.824193	-0.471492	-0.085299	-0.094467	0.582812	-0.802577
13644	2.444698	-9.025698	2.924449	-0.057340	-0.008028	0.004502	-0.929627	0.824576	-0.470960	-0.085177	-0.094479	0.583782	-0.801883
13645	2.457855	-8.947788	2.979617	-0.044044	0.044085	-0.012812	-0.930673	0.825400	-0.469865	-0.085680	-0.094055	0.584389	-0.801438
13646	2.416177	-9.050484	2.943014	-0.047593	0.084812	-0.007244	-0.928587	0.825667	-0.471598	-0.086792	-0.092746	0.585017	-0.801012
13647	2.361955	-9.007783	2.921775	-0.022597	0.113159	0.005404	-0.927938	0.827047	-0.472488	-0.087767	-0.091034	0.585192	-0.800975
13648	2.415713	-9.031078	2.918787	-0.071155	0.100397	0.001623	-0.927025	0.827051	-0.473555	-0.088945	-0.089339	0.586180	-0.800313
13649	2.469644	-9.059222	2.939907	-0.092617	0.036608	-0.014777	-0.928072	0.827988	-0.471399	-0.089473	-0.088966	0.587570	-0.799275
13650	2.440173	-9.045198	2.902798	-0.098141	0.018736	-0.013134	-0.927030	0.828500	-0.470734	-0.090020	-0.088669	0.589109	-0.798113
13651	2.386411	-9.031618	2.843288	-0.125201	0.076871	-0.000457	-0.926502	0.826234	-0.468300	-0.090850	-0.087424	0.590966	-0.796782
13652	2.391845	-9.060644	2.846080	-0.090059	0.139175	0.008892	-0.926766	0.827070	-0.468535	-0.092425	-0.084979	0.592186	-0.795960
13653	2.361495	-9.245654	2.808039	-0.221798	0.163351	-0.007264	-0.926640	0.828502	-0.465056	-0.094543	-0.082252	0.595395	-0.793600
13654	2.310147	-9.071818	2.990460	-0.342540	0.217111	0.006846	-0.520900	0.678414	-0.163005	-0.096041	-0.079215	0.600293	-0.790031
13655	2.240455	-8.772154	2.762249	0.285147	0.181207	0.019202	-0.520635	0.677696	-0.168052	-0.097149	-0.076859	0.595448	-0.793786
13656	2.148164	-9.239816	2.806263	0.236047	0.243931	-0.017643	-0.515930	0.676282	-0.183348	-0.099625	-0.073886	0.591185	-0.796941
13657	2.237087	-9.403213	3.079762	0.035548	0.034459	-0.028473	-0.515795	0.675301	-0.188799	-0.100119	-0.073929	0.590498	-0.797385
13658	2.387347	-9.109287	2.648969	-0.096411	0.061979	-0.035818	-0.518014	0.675885	-0.188095	-0.101246	-0.073386	0.591858	-0.796284
13659	2.601383	-8.954960	2.351141	-0.243674	-0.042478	-0.032574	-0.519583	0.676629	-0.182900	-0.101311	-0.074152	0.595772	-0.793280
13660	2.754989	-8.792009	2.152471	-0.165668	-0.154463	-0.007443	-0.519848	0.677338	-0.177456	-0.099521	-0.076564	0.598698	-0.791072
13661	2.771924	-8.825705	1.931838	-0.252306	-0.349313	-0.031945	-0.519585	0.674493	-0.161160	-0.095938	-0.082197	0.603334	-0.787419
13662	2.529931	-8.980502	2.580174	0.045922	-0.330472	-0.008743	-0.928344	0.829123	-0.448100	-0.092489	-0.087190	0.603305	-0.787316
13663	2.357285	-9.699544	3.210827	-0.097982	-0.505114	-0.042970	-0.928075	0.825839	-0.442920	-0.086946	-0.095697	0.605681	-0.785132
13664	2.030106	-9.013887	2.141531	0.086062	-0.067678	0.018824	-0.930163	0.825001	-0.434068	-0.085514	-0.096758	0.604503	-0.786067
13665	2.588180	-8.746451	2.556130	0.284572	-0.010538	0.007292	-0.929380	0.825651	-0.439343	-0.084422	-0.097533	0.600059	-0.789487
13666	2.735487	-8.967069	2.543060	0.413404	-0.153577	0.011178	-0.930812	0.825591	-0.447523	-0.081371	-0.100654	0.593800	-0.794134
13667	2.500801	-9.175163	2.867133	0.569703	0.252815	0.025814	-0.931587	0.824357	-0.459183	-0.082519	-0.097474	0.584350	-0.801389
13668	2.541239	-9.451077	3.188124	0.183232	0.016395	-0.001670	-0.927018	0.823886	-0.467311	-0.082136	-0.097695	0.581385	-0.803555
13669	2.385372	-9.235518	2.760563	-0.269579	-0.071675	-0.011575	-0.928585	0.824098	-0.462925	-0.081720	-0.098757	0.585810	-0.800247
13670	2.455854	-8.875031	2.805732	-0.274818	0.216958	-0.035414	-0.928588	0.824500	-0.456305	-0.085312	-0.095272	0.589798	-0.797360
13671	2.676325	-8.735106	2.919737	0.003562	0.163887	-0.022561	-0.929374	0.826355	-0.464696	-0.087309	-0.093156	0.589419	-0.797675
13672	2.551876	-8.853889	2.656903	0.263265	0.024026	-0.031443	-0.929763	0.826201	-0.469718	-0.087445	-0.093698	0.585128	-0.800749
13673	2.121876	-9.157788	2.672476	0.192139	0.136662	-0.009621	-0.928064	0.825929	-0.477675	-0.088543	-0.092177	0.581798	-0.803228
13674	1.854911	-9.009643	3.464563	-0.056058	0.219799	-0.004529	-0.927278	0.825474	-0.482721	-0.091111	-0.088706	0.582312	-0.802959
13675	1.999750	-8.975458	3.512067	-0.102446	0.311877	-0.004120	-0.925452	0.826065	-0.486423	-0.094674	-0.083742	0.583365	-0.802315
13676	2.650566	-9.228237	3.156106	0.013306	0.421378	-0.004949	-0.924664	0.824810	-0.492551	-0.099426	-0.077207	0.582336	-0.803143
13677	2.935483	-9.351736	2.833668	-0.034797	0.010755	-0.027226	-0.923359	0.825120	-0.495464	-0.099743	-0.077491	0.582830	-0.802718
13678	2.295337	-9.038177	2.349599	-0.030294	-0.322878	0.016764	-0.923625	0.826397	-0.490795	-0.095790	-0.082379	0.584010	-0.801854
13679	1.827047	-8.803916	2.846069	-0.109246	-0.052401	0.053692	-0.925713	0.825913	-0.485500	-0.094182	-0.082575	0.585963	-0.800599
13680	1.852811	-9.094591	3.797249	-0.012381	0.130443	0.028627	-0.922848	0.827510	-0.486011	-0.095138	-0.080209	0.585980	-0.800714
13681	2.170521	-9.088895	3.166800	0.012636	0.201064	-0.085828	-0.924932	0.826902	-0.487460	-0.098520	-0.078186	0.585248	-0.801041
13682	2.771605	-8.951848	2.568120	-0.096087	0.132202	-0.069935	-0.925973	0.825999	-0.489063	-0.101170	-0.076804	0.586430	-0.799979
13683	3.147293	-8.935308	2.719103	-0.096722	-0.074507	-0.015650	-0.927013	0.824914	-0.488688	-0.100394	-0.078192	0.588107	-0.798710
13684	2.868350	-8.867522	3.046957	-0.027895	-0.130178	-0.042262	-0.927665	0.824454	-0.485920	-0.099551	-0.080716	0.588776	-0.798071
13685	2.664902	-8.980422	3.123390	-0.010793	-0.076986	-0.066575	-0.929227	0.823070	-0.483964	-0.099442	-0.082938	0.588986	-0.797702
13686	2.948806	-9.069972	2.694776	-0.026313	0.077530	-0.063915	-0.931310	0.821373	-0.479764	-0.101284	-0.082481	0.589166	-0.797384
13687	2.954123	-8.958304	2.015439	-0.188740	0.052689	-0.050428	-0.932613	0.820674	-0.477921	-0.102757	-0.082115	0.591993	-0.795137
13688	2.672881	-8.567788	2.119381	-0.261796	0.176815	0.010298	-0.932616	0.821797	-0.478943	-0.104980	-0.078718	0.595820	-0.792326
13689	2.753518	-8.481297	2.881685	-0.041587	0.184633	-0.013755	-0.932362	0.824115	-0.478344	-0.107214	-0.076151	0.596079	-0.792083
13690	2.520165	-8.725834	2.630898	0.197313	0.243461	-0.118652	-0.931310	0.821924	-0.485958	-0.111426	-0.074305	0.592248	-0.794548
13691	2.355722	-9.192359	2.850779	0.202351	0.541273	-0.187407	-0.934429	0.819186	-0.495657	-0.120257	-0.068651	0.587519	-0.797274
13692	2.313855	-9.231918	3.153023	-0.135329	0.696688	-0.187467	-0.935195	0.815131	-0.510313	-0.131293	-0.059626	0.587692	-0.796131
13693	1.651315	-9.069201	3.064085	-0.330712	0.872687	-0.254003	-0.934407	0.814221	-0.519601	-0.145691	-0.048087	0.590271	-0.792491
13694	0.926800	-8.829856	3.781282	-0.251512	0.954500	-0.444060	-0.936217	0.810408	-0.531727	-0.163855	-0.037699	0.590928	-0.789008
13695	1.823583	-8.837769	4.603029	-0.053805	1.120717	-0.407230	-0.938666	0.802145	-0.547157	-0.183209	-0.024825	0.587611	-0.787738
13696	3.612743	-9.249453	4.653805	-0.005417	0.827474	-0.249313	-0.937086	0.798743	-0.562612	-0.196434	-0.014979	0.584480	-0.787129
13697	3.868938	-9.485263	2.966797	0.192268	0.366905	-0.111078	-0.936945	0.796843	-0.576154	-0.202156	-0.011508	0.579917	-0.789112
13698	2.612282	-9.008152	2.397601	0.028513	0.304663	0.081010	-0.933676	0.795176	-0.584834	-0.204086	-0.006097	0.578273	-0.789881
13699	1.319879	-8.575221	3.271597	-0.555365	0.204372	0.087623	-0.929126	0.799795	-0.580775	-0.204846	0.000188	0.586159	-0.783872
13700	1.007247	-8.248334	3.774551	-0.312449	0.255642	-0.104858	-0.927706	0.804027	-0.574712	-0.209215	0.004066	0.590021	-0.779800
13701	1.725712	-8.545954	3.842156	0.175057	0.455754	-0.262214	-0.929003	0.802605	-0.583596	-0.218383	0.007174	0.585314	-0.780810
13702	2.741842	-9.168236	4.051299	0.314524	0.553415	-0.278152	-0.930019	0.795460	-0.601254	-0.228885	0.010943	0.578007	-0.783199
13703	2.891832	-8.920387	4.010712	-0.205759	0.395142	-0.167676	-0.929483	0.791873	-0.613531	-0.235753	0.015933	0.579351	-0.780076
13704	2.715910	-8.442998	4.256813	-0.713647	0.246428	-0.116278	-0.930013	0.793596	-0.603956	-0.239891	0.021598	0.589331	-0.771151
13705	3.253264	-8.253619	4.522156	-0.484289	0.230559	-0.149388	-0.928724	0.797781	-0.595645	-0.244464	0.025467	0.595590	-0.764762
13706	3.151021	-8.401214	3.437166	0.136979	-0.006632	-0.198411	-0.931594	0.797130	-0.588232	-0.247184	0.022127	0.593663	-0.765490
13707	2.999965	-9.816658	1.902990	0.814104	0.265049	0.046048	-0.931052	0.791964	-0.603731	-0.249738	0.022431	0.579667	-0.775316
13708	3.347568	-10.412212	2.336892	0.479100	0.364758	0.071212	-0.926867	0.790680	-0.624303	-0.252721	0.026278	0.570387	-0.781089
13709	2.942920	-9.773940	2.521818	-0.243356	-0.361611	0.001587	-0.927782	0.791232	-0.623483	-0.248218	0.021589	0.575937	-0.778600
13710	2.315958	-9.416389	2.653908	-0.711539	-0.527923	-0.121944	-0.932766	0.797693	-0.599963	-0.243513	0.015375	0.589634	-0.769932
13711	1.737835	-8.919669	2.252184	-0.330347	-0.303818	-0.067038	-0.936432	0.800724	-0.584232	-0.240594	0.011278	0.596177	-0.765872
13712	1.543697	-8.760647	1.624128	0.107850	-0.106349	0.006377	-0.939307	0.801751	-0.578088	-0.238988	0.009032	0.595074	-0.767262
13713	1.892579	-8.717883	1.892014	0.027665	0.239985	0.069258	-0.941535	0.804882	-0.574396	-0.240474	0.013230	0.593508	-0.767949
13714	2.442706	-8.535536	2.321450	-0.145639	0.327621	0.135443	-0.936848	0.808740	-0.579482	-0.241860	0.020305	0.594161	-0.766854
13715	3.089994	-8.649981	2.488973	0.083272	0.033445	0.138557	-0.931513	0.813048	-0.580729	-0.239865	0.021867	0.592701	-0.768565
13716	3.194314	-8.939361	2.239258	0.433049	-0.032044	0.173709	-0.924598	0.814321	-0.595437	-0.236705	0.021159	0.586136	-0.774576
13717	3.058629	-9.325228	2.868532	0.505023	-0.085332	0.231974	-0.921464	0.814517	-0.607360	-0.232033	0.019931	0.578637	-0.781628
13718	2.554791	-9.412006	3.123268	0.337114	-0.241392	0.156294	-0.922115	0.813949	-0.605917	-0.226604	0.016176	0.574438	-0.786390
13719	2.750183	-8.340607	2.714467	-0.497831	0.164482	0.285271	-0.918226	0.821609	-0.601888	-0.223565	0.024040	0.581454	-0.781890
13720	3.086485	-9.475260	2.302563	-0.224117	0.281483	0.034014	-0.911737	0.831853	-0.593050	-0.225881	0.029618	0.583704	-0.779352
13721	2.206465	-9.646442	3.355008	0.917691	-0.219672	0.122971	-0.910414	0.827715	-0.612226	-0.221642	0.023213	0.570297	-0.790631
13722	1.638462	-9.343654	3.397870	-0.240370	-0.278306	0.442649	-0.906644	0.832151	-0.611468	-0.211137	0.024776	0.575116	-0.789967
13723	1.351867	-9.572321	1.732661	-0.097844	0.236874	0.221948	-0.900674	0.841480	-0.604238	-0.210003	0.031264	0.575655	-0.789647
13724	1.275805	-8.809109	2.415263	-0.073593	0.004008	0.551149	-0.891563	0.848809	-0.609134	-0.200980	0.037760	0.576448	-0.791132
13725	1.283811	-10.080665	3.055626	-0.137986	-0.229325	0.293107	-0.882852	0.857638	-0.600761	-0.193258	0.037887	0.579445	-0.790860
13726	1.351120	-8.734791	3.716572	-0.369200	-0.041439	0.419921	-0.873888	0.869210	-0.592306	-0.185619	0.043364	0.585106	-0.788236
13727	1.165932	-9.102327	2.597004	-0.489318	-0.446726	0.334814	-0.867661	0.878850	-0.574628	-0.174330	0.041889	0.594236	-0.784052
13728	0.874437	-9.309477	2.580154	-0.022011	-0.556737	0.342803	-0.866171	0.882217	-0.564982	-0.162136	0.037200	0.596190	-0.785421
13729	-0.615930	-8.707842	3.210960	-0.377670	-0.514936	0.253834	-0.863322	0.887864	-0.549767	-0.151320	0.033270	0.603639	-0.782059
13730	-1.503210	-9.451999	3.716396	0.100069	-0.048282	0.240850	-0.858647	0.894156	-0.540634	-0.146772	0.034948	0.602056	-0.784070
13731	-0.350562	-10.416650	2.028692	0.392259	0.340068	-0.045900	-0.855640	0.893513	-0.551792	-0.151367	0.038616	0.594992	-0.788405
13732	1.115890	-9.681404	1.502586	-0.456711	0.206017	-0.161154	-0.857066	0.890621	-0.556361	-0.155711	0.041132	0.601668	-0.782341
13733	1.253108	-8.873029	2.492216	-0.608858	0.067783	-0.086572	-0.859681	0.891552	-0.546124	-0.156882	0.043071	0.611122	-0.774637
13734	0.541144	-8.754792	3.350296	0.229606	-0.194759	-0.257887	-0.864237	0.887591	-0.542760	-0.158407	0.035998	0.608386	-0.776838
13735	1.057497	-8.546338	3.990280	0.185780	0.036920	-0.399016	-0.873865	0.879139	-0.548732	-0.164703	0.031157	0.605704	-0.777834
13736	2.646626	-8.833062	3.632074	-0.009125	0.532318	-0.360539	-0.882715	0.871569	-0.545697	-0.176422	0.034884	0.604283	-0.776209
13737	3.536663	-10.283065	1.648776	0.196200	0.959581	-0.418251	-0.885301	0.865724	-0.564622	-0.194206	0.043951	0.598079	-0.776308
13738	1.418754	-10.180245	2.194144	-0.164040	0.382379	-0.578305	-0.891338	0.858098	-0.582016	-0.207274	0.043384	0.599613	-0.771764
13739	0.997487	-9.886890	2.609787	-0.371620	0.297212	-0.369903	-0.900184	0.849752	-0.581121	-0.215784	0.045031	0.604497	-0.765502
13740	2.553233	-10.256777	1.897417	-0.631632	0.758927	-0.358349	-0.904093	0.847976	-0.577696	-0.229518	0.054825	0.611114	-0.755550
13741	2.760558	-8.821111	1.430884	-0.515187	0.954947	-0.406332	-0.907214	0.844569	-0.575917	-0.246296	0.066555	0.614947	-0.746156
13742	1.993762	-7.951523	1.947096	-0.638814	0.836158	-0.248225	-0.907997	0.844771	-0.578017	-0.259027	0.078875	0.620594	-0.735899
13743	1.754675	-8.189322	1.453171	-0.186863	1.126795	-0.267779	-0.905839	0.842700	-0.590624	-0.276192	0.092986	0.617926	-0.730232
13744	2.758506	-8.938045	1.571440	0.523171	1.110495	-0.370170	-0.902157	0.836092	-0.618633	-0.295830	0.101459	0.604701	-0.732480
13745	3.718964	-9.483619	2.281274	0.376225	0.862204	-0.372425	-0.901328	0.824103	-0.649157	-0.312081	0.107172	0.594914	-0.732937
13746	3.875030	-9.199269	2.093796	-0.362158	1.144334	-0.240365	-0.894009	0.821561	-0.665843	-0.328012	0.123079	0.593487	-0.724591
13747	3.922011	-8.737345	1.475665	-0.708294	1.158594	-0.216620	-0.885931	0.826112	-0.674516	-0.342771	0.141632	0.596691	-0.711624
13748	4.293107	-8.759656	2.228450	-0.282654	0.752298	-0.322305	-0.880185	0.825483	-0.682929	-0.355174	0.150200	0.596453	-0.703943
13749	4.103201	-9.039677	3.235506	0.228196	0.525964	-0.486560	-0.880939	0.817017	-0.697198	-0.368779	0.149783	0.591116	-0.701533
13750	2.726594	-9.414084	3.802559	0.116617	0.402674	-0.575803	-0.886640	0.805058	-0.710199	-0.381634	0.147553	0.588253	-0.697526
13751	0.978432	-9.139933	4.358134	-0.612160	0.872600	-0.703798	-0.892362	0.799514	-0.714803	-0.399639	0.155687	0.592161	-0.682199
13752	0.033773	-8.268831	3.802757	-1.054133	1.430711	-0.703196	-0.890929	0.800357	-0.717040	-0.422263	0.174954	0.596966	-0.659331
13753	0.905215	-9.417986	3.968116	-0.265034	1.783519	-0.532405	-0.881138	0.800081	-0.733022	-0.449165	0.193924	0.586906	-0.645124
13754	2.281846	-10.465719	4.398495	1.256310	1.429873	-0.305610	-0.865682	0.784809	-0.779017	-0.473944	0.197010	0.558785	-0.651401
13755	2.736235	-9.976956	4.067012	0.262029	0.834634	0.055128	-0.851153	0.772651	-0.815783	-0.483362	0.205682	0.547160	-0.651668
13756	2.390881	-9.163115	1.889156	-0.716369	0.933478	0.250821	-0.829009	0.786129	-0.825789	-0.486794	0.227129	0.546454	-0.642520
13757	2.041325	-7.912243	1.907503	-0.786019	0.819916	0.073084	-0.809880	0.803009	-0.824947	-0.490939	0.245793	0.548150	-0.630948
13758	1.552347	-7.692808	3.431067	-0.312042	-0.069674	-0.176833	-0.806380	0.809828	-0.819749	-0.490529	0.245791	0.553762	-0.626351
13759	1.655269	-8.419014	3.815131	0.740451	-0.050735	-0.222922	-0.813137	0.801438	-0.825224	-0.496181	0.235124	0.546000	-0.632776
13760	2.004668	-9.805817	3.655815	0.941447	0.341419	-0.264002	-0.814120	0.783324	-0.850633	-0.507241	0.226934	0.531961	-0.638924
13761	2.538914	-9.975718	3.736059	-0.254032	0.345270	-0.251925	-0.812520	0.772954	-0.862080	-0.512795	0.230969	0.532799	-0.632314
13762	2.835787	-8.805335	3.863889	-1.326177	0.308812	-0.149548	-0.811527	0.788549	-0.847061	-0.511347	0.246557	0.547031	-0.615216
13763	2.681398	-7.589735	4.083424	-1.263018	0.025505	-0.140575	-0.807279	0.805911	-0.828190	-0.506851	0.257872	0.562758	-0.599923
13764	2.162672	-7.050605	4.345015	-0.097706	-0.134840	-0.197979	-0.813174	0.812594	-0.813637	-0.506928	0.254836	0.566429	-0.597696
13765	2.250480	-7.417905	4.511721	0.731100	-0.066894	-0.217055	-0.818359	0.802194	-0.823026	-0.512391	0.243777	0.559228	-0.604394
13766	2.710508	-8.788156	4.196839	0.566624	0.192638	-0.413097	-0.822253	0.795799	-0.828338	-0.521982	0.235480	0.552480	-0.605682
13767	3.679197	-10.435763	2.087488	0.515617	0.370472	-0.215947	-0.821167	0.783491	-0.844863	-0.531033	0.231810	0.543158	-0.607657
13768	4.177653	-10.222891	1.692053	0.040914	0.166143	-0.168460	-0.818642	0.770126	-0.864743	-0.534804	0.231380	0.541800	-0.605723
13769	4.474436	-10.348447	2.811546	0.243851	-0.459740	-0.027810	-0.822681	0.768020	-0.864896	-0.531195	0.222523	0.543777	-0.610427
13770	4.120962	-10.551414	3.146376	0.885432	-1.469488	0.035009	-0.840909	0.755167	-0.862185	-0.518177	0.195282	0.548214	-0.626753
13771	2.540270	-10.121533	1.710846	0.394879	-1.133042	0.135005	-0.861515	0.750639	-0.848081	-0.505335	0.178090	0.554300	-0.636925
13772	0.905592	-9.088159	1.568671	-0.898723	-0.561830	0.248085	-0.870422	0.760570	-0.828105	-0.492371	0.182551	0.570523	-0.631466
13773	0.902542	-7.908632	1.915857	-1.170813	-0.326417	0.128447	-0.876471	0.774244	-0.806192	-0.482383	0.191178	0.587893	-0.620596
13774	2.138084	-7.250382	1.436193	-0.184010	-0.181484	0.001337	-0.878078	0.786438	-0.790193	-0.479234	0.190531	0.592030	-0.619300
13775	3.543977	-8.219942	1.652693	1.141237	-0.227332	-0.025133	-0.880524	0.776254	-0.799738	-0.480831	0.176257	0.580044	-0.633470
13776	3.835440	-9.758121	2.905413	1.365685	-0.451325	0.157996	-0.879184	0.765806	-0.813565	-0.477905	0.158974	0.566404	-0.652320
13777	3.194844	-10.002774	2.589187	0.321986	-0.415488	0.291259	-0.880199	0.757275	-0.824661	-0.470134	0.153590	0.565260	-0.660201
13778	2.562992	-8.960916	2.427175	-0.677388	-0.211922	0.273614	-0.881760	0.755771	-0.823500	-0.461727	0.160059	0.575396	-0.655826
13779	2.921393	-7.891307	2.988433	-0.827020	0.106901	0.131827	-0.878687	0.773481	-0.806720	-0.458246	0.170435	0.584806	-0.647274
13780	3.522627	-7.191124	2.924587	-0.064338	0.203041	0.030353	-0.872972	0.782102	-0.804399	-0.459688	0.173794	0.583785	-0.646280
13781	3.600358	-7.514987	2.476974	0.718632	0.069699	0.008976	-0.866858	0.788279	-0.803878	-0.462610	0.167963	0.573802	-0.654623
13782	3.322997	-8.345158	3.004178	0.886299	0.036810	-0.006539	-0.864336	0.775437	-0.822552	-0.465718	0.159939	0.561904	-0.664673
13783	3.104304	-8.484992	3.453369	0.292734	0.258844	0.016049	-0.861658	0.754891	-0.847418	-0.469130	0.160588	0.555561	-0.667443
13784	3.680547	-8.246329	4.068491	-0.330665	0.398280	0.027213	-0.854100	0.758689	-0.852671	-0.471817	0.169097	0.556236	-0.662870
13785	4.278654	-9.167441	4.281502	0.120374	0.419729	-0.109251	-0.845231	0.760397	-0.858006	-0.478166	0.172004	0.551028	-0.661921
13786	3.142861	-9.918586	4.305267	0.702579	-0.017394	-0.214263	-0.841819	0.754642	-0.868536	-0.482892	0.162475	0.542686	-0.667764
13787	0.928248	-9.427323	3.530893	-0.044751	-0.139231	-0.151480	-0.847009	0.745494	-0.872466	-0.483064	0.159160	0.545097	-0.666473
13788	1.288611	-9.581015	3.124360	-0.496671	0.623372	-0.079122	-0.843749	0.746531	-0.879079	-0.488981	0.171173	0.546000	-0.658393
13789	3.136532	-10.222256	2.685318	-0.149272	0.716369	-0.265232	-0.829411	0.751852	-0.885420	-0.499475	0.178993	0.541822	-0.651855
13790	2.848367	-9.853710	2.760334	0.201740	0.012435	-0.120063	-0.828217	0.746248	-0.894334	-0.501579	0.175610	0.539622	-0.652983
13791	1.887922	-9.266766	3.082618	-0.098279	0.234926	0.234230	-0.822633	0.754544	-0.889642	-0.500403	0.182093	0.537764	-0.653644
13792	1.758922	-8.868640	3.109350	-0.331945	0.560725	0.210839	-0.806221	0.764187	-0.894548	-0.502068	0.194731	0.535820	-0.650311
13793	1.981953	-8.476325	2.559716	-0.255272	0.211785	0.109778	-0.799572	0.766815	-0.901944	-0.501571	0.201178	0.536634	-0.648058
13794	2.215859	-8.491464	2.879864	0.062351	-0.053740	0.098408	-0.796057	0.769483	-0.901768	-0.499675	0.200698	0.536092	-0.650116
13795	2.233633	-8.787167	3.570926	0.285241	0.013309	0.052671	-0.795138	0.767914	-0.906322	-0.499928	0.198554	0.532083	-0.653862
13796	2.029845	-9.111216	3.740393	0.278097	-0.073586	-0.031841	-0.791747	0.768417	-0.907666	-0.500372	0.194260	0.529422	-0.656965
13797	1.929884	-9.127624	3.439032	0.023181	-0.053898	-0.052818	-0.794608	0.765344	-0.908788	-0.500228	0.192761	0.529903	-0.657129
13798	2.033813	-8.727687	3.583600	-0.339187	0.160236	-0.062352	-0.795251	0.762531	-0.911513	-0.501147	0.197389	0.533105	-0.652448
13799	2.028294	-8.150110	3.949690	-0.394320	0.162226	-0.089066	-0.794363	0.770672	-0.907434	-0.502102	0.202514	0.536973	-0.646948
13800	2.361176	-8.270245	4.259226	0.100437	0.047605	-0.101585	-0.795285	0.773402	-0.905619	-0.504058	0.200832	0.535725	-0.646986
13801	2.772300	-8.806504	3.700708	0.464603	-0.016851	-0.031068	-0.794488	0.769099	-0.910786	-0.505783	0.195586	0.529969	-0.651968
13802	2.908219	-8.901176	3.178547	0.223742	-0.013091	0.093727	-0.794204	0.762416	-0.919724	-0.505019	0.193943	0.526933	-0.655503
13803	2.909617	-8.488473	3.926335	-0.242037	-0.203282	0.075985	-0.794588	0.760472	-0.924671	-0.500600	0.194496	0.531846	-0.654760
13804	2.850391	-7.936090	4.772287	-0.130166	-0.614414	0.057762	-0.803346	0.764671	-0.912940	-0.492510	0.188171	0.539546	-0.656442
13805	2.958829	-8.011860	4.107152	0.243561	-0.613707	0.084572	-0.813262	0.764170	-0.905176	-0.485359	0.178539	0.541966	-0.662438
13806	2.603063	-8.775563	4.010546	0.321065	-0.600649	0.085010	-0.823442	0.764184	-0.895543	-0.478561	0.168184	0.543296	-0.668972
13807	2.355615	-8.915908	4.557530	0.044572	-0.745833	-0.035205	-0.839088	0.759992	-0.889152	-0.470742	0.157302	0.549789	-0.671855
13808	3.127951	-8.326717	4.268737	-0.319775	-0.506124	0.000362	-0.849395	0.759413	-0.883634	-0.463879	0.153328	0.558913	-0.670017
13809	3.640274	-8.567617	2.329709	0.019492	-0.253790	0.050725	-0.856714	0.762960	-0.874979	-0.460145	0.150209	0.560750	-0.671761
13810	2.796960	-8.849924	2.029208	0.485244	-0.396409	0.077999	-0.861141	0.760077	-0.876870	-0.455800	0.141093	0.557704	-0.679195
13811	3.005087	-9.078979	3.575135	0.591711	-0.516343	0.076608	-0.870256	0.753928	-0.875638	-0.450326	0.129432	0.554018	-0.688127
13812	4.388494	-10.643505	4.421147	0.574339	-0.828979	0.132643	-0.880932	0.746182	-0.875232	-0.440449	0.114114	0.553219	-0.697805
13813	3.795136	-10.433671	1.987545	0.009706	-0.910406	0.172083	-0.893564	0.738006	-0.872041	-0.427623	0.103104	0.560601	-0.701594
13814	1.794506	-9.038111	1.032421	-0.957765	-0.740686	0.271325	-0.907055	0.753131	-0.846032	-0.413196	0.103771	0.579723	-0.694566
13815	1.123821	-8.254072	2.288647	-0.877698	-0.370985	0.197996	-0.910522	0.775396	-0.817270	-0.403858	0.108135	0.594491	-0.686867
13816	2.039945	-8.179142	2.852859	0.086799	0.037629	0.007151	-0.913427	0.785309	-0.802517	-0.404106	0.107848	0.593068	-0.687995
13817	3.499274	-8.701260	2.102578	0.708542	0.133894	-0.002942	-0.913137	0.777112	-0.817583	-0.406828	0.103920	0.582212	-0.696219
13818	4.061944	-8.931384	1.596938	0.303432	-0.079294	0.066817	-0.911410	0.768123	-0.829385	-0.405309	0.100931	0.578573	-0.700565
13819	3.403397	-8.710251	2.374057	-0.247143	-0.233162	0.131413	-0.912464	0.771377	-0.826231	-0.399872	0.101154	0.583733	-0.699376
13820	2.976865	-8.332001	3.193207	-0.200831	-0.165985	0.091378	-0.913529	0.777220	-0.815857	-0.395978	0.101330	0.587761	-0.698191
13821	3.109405	-8.045627	3.240838	0.296850	-0.036993	0.079577	-0.911043	0.776006	-0.825573	-0.394653	0.099352	0.583794	-0.702540
13822	3.463109	-8.332913	2.950625	0.471680	-0.008759	0.076711	-0.911412	0.769323	-0.833842	-0.394106	0.096206	0.577144	-0.708752
13823	3.757112	-8.783895	2.669442	0.332839	-0.015281	0.221183	-0.907491	0.767600	-0.840682	-0.391072	0.095835	0.572174	-0.714490
13824	3.093368	-8.528950	2.781925	-0.088368	-0.163958	0.263248	-0.903719	0.771668	-0.841919	-0.384984	0.097006	0.574286	-0.715942
13825	2.424867	-7.914805	3.656851	-0.162554	-0.118847	0.282854	-0.901269	0.780847	-0.836635	-0.378899	0.099715	0.577019	-0.716618
13826	2.671170	-8.395606	4.960375	0.492882	0.132918	0.179481	-0.897217	0.779425	-0.844789	-0.378529	0.099748	0.568639	-0.723475
13827	2.262594	-9.529248	4.217566	1.049743	0.060048	0.078362	-0.892739	0.767602	-0.867948	-0.379760	0.093458	0.552691	-0.735922
13828	0.516475	-8.743112	3.284473	-0.056331	0.264153	0.286100	-0.887638	0.764266	-0.877628	-0.378064	0.100721	0.551045	-0.737071
13829	0.587348	-9.991675	4.030076	-0.253048	0.562902	0.290949	-0.872800	0.776606	-0.878598	-0.379040	0.114148	0.549836	-0.735513
13830	1.729533	-10.286387	4.794132	1.002515	0.674165	0.000059	-0.859721	0.768344	-0.903593	-0.388329	0.116210	0.529907	-0.744912
13831	1.743097	-10.150332	3.811631	0.082228	0.553746	0.203292	-0.846110	0.757117	-0.931859	-0.390922	0.126029	0.523822	-0.746263
13832	1.380628	-9.341498	3.086871	-0.681824	0.719862	0.198486	-0.831019	0.771946	-0.933679	-0.393428	0.143937	0.527846	-0.738833
13833	2.308032	-8.062501	4.087567	-0.329384	0.292727	0.265536	-0.816052	0.784353	-0.931609	-0.391204	0.153712	0.529591	-0.736794
13834	2.587513	-7.785632	3.805262	0.028208	-0.379278	0.237537	-0.816070	0.790043	-0.927729	-0.383490	0.150204	0.531467	-0.740215
13835	1.286555	-7.962172	3.492329	0.430068	-0.290626	0.237897	-0.820503	0.789066	-0.928766	-0.377744	0.145153	0.526542	-0.747659
13836	0.710121	-8.737009	4.799303	0.586311	-0.313567	0.211845	-0.821535	0.785903	-0.933877	-0.372666	0.138037	0.519550	-0.756395
13837	0.723606	-8.901786	4.959795	0.243291	-0.557367	0.173847	-0.827650	0.780302	-0.935570	-0.364480	0.129643	0.519398	-0.761953
13838	0.854274	-8.739290	4.399435	-0.380097	-0.280237	0.043683	-0.836001	0.779990	-0.931652	-0.359643	0.128382	0.527164	-0.759127
13839	0.906621	-8.553874	4.500719	-0.505240	-0.089256	0.044491	-0.839695	0.792423	-0.918133	-0.356284	0.131202	0.535201	-0.754591
13840	1.275134	-8.144260	4.862705	-0.133110	-0.439629	0.031817	-0.845717	0.798398	-0.908624	-0.350467	0.125643	0.540301	-0.754627
13841	0.998620	-7.726945	5.098954	0.023015	-0.777629	0.090299	-0.862183	0.805488	-0.889311	-0.340305	0.114780	0.544892	-0.757701
13842	0.483101	-8.250838	5.031737	0.030464	-0.742008	0.088918	-0.876933	0.805988	-0.872208	-0.330632	0.104079	0.549275	-0.760360
13843	0.699742	-8.654645	5.101594	0.019621	-0.342204	0.025988	-0.885149	0.804450	-0.868991	-0.326090	0.099134	0.550862	-0.761833
13844	2.141400	-8.075057	5.714222	-0.520241	-0.626166	-0.032690	-0.894823	0.809256	-0.852736	-0.318344	0.092410	0.562920	-0.757126
13845	3.240523	-8.365923	4.375970	-0.452817	-0.892129	-0.039682	-0.913902	0.816410	-0.821363	-0.307636	0.081356	0.575044	-0.753701
13846	3.215012	-9.126282	2.236645	0.208120	-0.128363	0.290939	-0.918757	0.824188	-0.807581	-0.301820	0.081283	0.572262	-0.758165
13847	3.047158	-10.311384	1.441444	0.673311	0.352098	0.147051	-0.913137	0.822440	-0.821182	-0.304316	0.084227	0.559359	-0.766430
13848	4.507787	-11.439866	4.175714	0.850126	-0.444231	-0.015195	-0.913617	0.810191	-0.838746	-0.300670	0.071849	0.549009	-0.776546
13849	5.457868	-11.315909	3.527674	0.171243	-1.791858	0.030436	-0.939689	0.801244	-0.824455	-0.280301	0.043158	0.556538	-0.780919
13850	4.334277	-9.594050	0.021938	-0.769391	-1.233671	0.141827	-0.967383	0.808031	-0.780306	-0.263346	0.029598	0.575146	-0.773938
13851	2.403972	-8.211537	1.304797	-0.854657	-1.159884	0.074294	-0.976558	0.818161	-0.744326	-0.247948	0.016813	0.594178	-0.764978
13852	0.535228	-7.560843	2.881449	-0.292025	-1.614502	-0.048508	-0.999812	0.823562	-0.698023	-0.229082	-0.007135	0.606380	-0.761429
13853	0.553381	-7.812974	2.433874	0.376628	-0.534540	-0.058933	-1.015485	0.825494	-0.664077	-0.223066	-0.017804	0.602986	-0.765723
13854	2.671625	-9.124108	1.271760	0.616641	0.361143	-0.022774	-1.015461	0.818935	-0.678295	-0.227211	-0.015508	0.591903	-0.773166
13855	3.777167	-9.567564	1.768681	0.047801	-0.105592	-0.036622	-1.016226	0.814115	-0.689542	-0.226153	-0.017906	0.591664	-0.773607
13856	3.247048	-8.764053	2.393732	-0.538003	-0.497773	0.125307	-1.020401	0.812752	-0.679755	-0.218266	-0.021835	0.602257	-0.767574
13857	2.722758	-8.200762	2.580365	-0.220980	-0.182378	0.170843	-1.021211	0.820202	-0.661535	-0.213184	-0.021739	0.606548	-0.765624
13858	2.835696	-8.286095	2.512276	0.410130	-0.068018	0.148779	-1.018756	0.827407	-0.654066	-0.209597	-0.022917	0.600635	-0.771221
13859	3.157316	-8.819035	2.786075	0.475436	-0.111241	0.122130	-1.017967	0.826222	-0.663365	-0.205809	-0.025302	0.593825	-0.777415
13860	3.238205	-9.230165	2.786844	0.346229	0.032260	0.099656	-1.017439	0.825270	-0.670539	-0.204178	-0.025231	0.588378	-0.781976
13861	3.118959	-9.076994	2.820536	-0.015527	0.183180	0.057071	-1.012467	0.822221	-0.686818	-0.205122	-0.021801	0.587940	-0.782161
13862	2.897760	-8.702405	2.656903	-0.284459	0.331443	0.009473	-1.010390	0.825743	-0.686467	-0.208727	-0.015513	0.591047	-0.779010
13863	3.043208	-8.250783	2.465431	-0.199510	0.436862	-0.053286	-1.007148	0.831737	-0.681028	-0.214462	-0.008695	0.592347	-0.776566
13864	3.209948	-8.065701	2.729063	0.127666	0.401996	-0.112651	-1.005582	0.832730	-0.690135	-0.220633	-0.004546	0.588634	-0.777695
13865	3.138697	-8.081518	3.083172	0.285625	0.470231	-0.085189	-1.002433	0.828157	-0.704062	-0.227174	0.000273	0.582126	-0.780718
13866	3.086310	-9.191526	4.033323	0.554776	0.567966	-0.205688	-0.999664	0.821426	-0.731800	-0.236653	0.004003	0.570848	-0.786201
13867	2.823188	-9.140493	3.894909	0.367370	0.578500	-0.229135	-0.998846	0.812329	-0.756285	-0.246603	0.008494	0.562322	-0.789246
13868	1.975052	-9.422887	3.601480	-0.376199	0.445453	-0.175532	-0.995972	0.811854	-0.762545	-0.254010	0.015191	0.566096	-0.784082
13869	1.525532	-9.246593	3.538228	-0.179627	0.615627	-0.159589	-0.992195	0.814467	-0.766339	-0.263112	0.023750	0.565822	-0.781059
13870	1.584012	-9.014959	3.571967	0.151374	0.800736	-0.053068	-0.984752	0.814279	-0.783878	-0.272705	0.034614	0.559246	-0.782098
13871	1.451097	-9.648409	3.514909	0.386421	0.666308	-0.182210	-0.974819	0.810319	-0.801300	-0.282912	0.040744	0.549672	-0.784959
13872	1.783605	-9.887403	4.489551	0.282443	0.665148	-0.133122	-0.967219	0.801567	-0.823472	-0.292188	0.047875	0.541581	-0.786781
13873	2.501324	-9.444806	4.392715	-0.169977	0.581371	0.009739	-0.957555	0.800361	-0.840803	-0.297812	0.057996	0.540854	-0.784488
13874	2.837142	-8.504436	3.125242	-0.562070	0.423600	0.107319	-0.947413	0.811946	-0.840158	-0.299746	0.068925	0.547027	-0.778565
13875	2.568082	-7.679289	2.927863	-0.398208	0.146292	0.122885	-0.938445	0.823173	-0.834619	-0.298550	0.074777	0.552243	-0.774793
13876	1.880178	-7.793611	3.798061	0.180197	-0.400452	0.137249	-0.939511	0.829587	-0.825153	-0.291984	0.068803	0.551663	-0.778254
13877	1.510144	-8.848761	4.247107	0.725956	-0.501798	0.106600	-0.946534	0.822208	-0.826362	-0.285417	0.057777	0.543108	-0.787548
13878	1.392228	-9.744057	4.216550	0.243193	-0.206276	0.107040	-0.947953	0.817425	-0.832445	-0.281489	0.054088	0.540368	-0.791101
13879	1.973161	-9.592747	4.230824	-0.528155	-0.010984	0.109273	-0.947844	0.823725	-0.825242	-0.278709	0.057950	0.548686	-0.786071
13880	2.455085	-8.622902	4.149251	-0.831793	-0.077454	0.142231	-0.944104	0.836553	-0.806111	-0.274373	0.062731	0.561994	-0.777784
13881	2.200559	-7.797491	3.952315	-0.696625	-0.413440	0.075994	-0.945973	0.848184	-0.783121	-0.267304	0.060832	0.574946	-0.770899
13882	1.476300	-7.621277	4.352327	-0.174808	-0.527951	-0.006064	-0.952004	0.856097	-0.761918	-0.260845	0.053375	0.580475	-0.769519
13883	1.551953	-8.454779	4.630474	0.338198	-0.265234	-0.027517	-0.956313	0.856094	-0.751295	-0.258215	0.047084	0.576594	-0.773723
13884	2.415600	-8.895410	4.501458	0.315302	-0.023135	0.063967	-0.955253	0.851163	-0.759393	-0.256958	0.045627	0.571805	-0.777772
13885	2.539083	-8.376271	3.918935	-0.521870	-0.357047	0.013199	-0.955531	0.856071	-0.751040	-0.251877	0.042748	0.581590	-0.772324
13886	2.631185	-8.061543	3.616155	-0.699382	-0.356141	-0.012132	-0.959980	0.858332	-0.730826	-0.247036	0.040446	0.594162	-0.764401
13887	2.928352	-8.561016	3.263237	0.136408	-0.185787	-0.071227	-0.963646	0.861479	-0.720243	-0.245757	0.035896	0.592915	-0.766007
13888	3.064609	-9.815845	2.424947	0.874846	-0.292497	-0.035073	-0.964161	0.859318	-0.721495	-0.243111	0.026489	0.580914	-0.776359
13889	2.672338	-10.779204	2.550134	0.680254	-0.582895	-0.009128	-0.971041	0.848706	-0.732060	-0.236534	0.013817	0.573022	-0.784543
13890	2.939377	-10.155434	2.820754	-0.116051	-0.430943	-0.024889	-0.975073	0.843569	-0.725831	-0.231696	0.007143	0.576902	-0.783230
13891	3.900365	-9.169628	2.631021	-0.467458	-0.379379	-0.070112	-0.978982	0.841181	-0.719649	-0.228080	0.002312	0.585925	-0.777602
13892	3.852755	-8.947188	2.769872	0.127024	-0.947339	-0.054202	-0.988251	0.840974	-0.701044	-0.217608	-0.013749	0.588202	-0.778766
13893	1.689679	-9.219512	1.983585	0.295492	-1.329103	0.046058	-1.002225	0.842550	-0.671359	-0.200833	-0.035425	0.589188	-0.781837
13894	-0.028853	-9.289513	2.075785	-0.003958	-0.531468	0.043528	-1.011361	0.841673	-0.653702	-0.193685	-0.043330	0.591418	-0.781558
13895	0.301303	-8.768943	2.500736	-0.422777	0.417875	-0.016353	-1.010071	0.846085	-0.649348	-0.198861	-0.035454	0.596398	-0.776857
13896	2.171507	-8.307878	2.270657	-0.513628	0.723420	-0.101747	-1.006668	0.843157	-0.657145	-0.209119	-0.023570	0.601369	-0.770759
13897	4.220874	-8.430897	2.146743	-0.077342	0.623333	-0.214624	-0.999877	0.841824	-0.665856	-0.219586	-0.016350	0.599871	-0.769201
13898	4.747491	-8.615520	2.019896	0.373069	0.027640	-0.132257	-0.999610	0.840553	-0.670790	-0.221525	-0.019347	0.593986	-0.773132
13899	3.678257	-8.746512	2.486246	0.496613	-0.362851	0.093954	-1.001420	0.835799	-0.677793	-0.215246	-0.026251	0.587998	-0.779255
13900	2.954547	-8.871264	2.693611	0.184671	-0.072233	0.098531	-1.000635	0.835150	-0.680334	-0.212535	-0.027164	0.585516	-0.781833
13901	2.951532	-8.686840	2.903908	-0.073545	0.160860	-0.067006	-1.002832	0.829087	-0.689884	-0.215203	-0.025341	0.586042	-0.780769
13902	3.318573	-8.151093	2.829303	-0.185130	0.104270	-0.044833	-1.002180	0.829186	-0.688831	-0.217000	-0.023585	0.588495	-0.778478
13903	3.118762	-7.654778	2.535451	-0.099329	0.102975	0.180014	-0.995421	0.837041	-0.684035	-0.215176	-0.019686	0.589773	-0.778126
13904	2.739608	-7.736826	3.174219	0.275869	0.234384	0.171494	-0.987992	0.840615	-0.691409	-0.214869	-0.015397	0.584557	-0.782233
13905	2.394505	-9.077755	5.108648	1.034567	0.276679	-0.128127	-0.983264	0.832778	-0.714709	-0.219473	-0.017260	0.567045	-0.793721
13906	2.163624	-10.851336	4.421842	1.116073	0.300447	-0.272568	-0.986577	0.810022	-0.751606	-0.226425	-0.020715	0.547797	-0.805122
13907	1.313012	-10.485809	3.601219	-0.673470	0.596927	0.066932	-0.980562	0.806891	-0.765255	-0.231811	-0.007494	0.555937	-0.798211
13908	1.371076	-9.215540	2.392528	-0.975777	0.615674	0.067836	-0.970684	0.819555	-0.763383	-0.237444	0.007450	0.568560	-0.787594
13909	1.791640	-8.848658	2.855104	-0.250152	0.535358	0.042072	-0.959367	0.830794	-0.760779	-0.242445	0.017437	0.570022	-0.784851
13910	1.987923	-9.422627	3.842533	0.652525	0.540221	-0.060315	-0.952431	0.825574	-0.780321	-0.249408	0.021821	0.557144	-0.791776
13911	2.087011	-9.481389	4.926577	0.306600	0.531900	0.015417	-0.943421	0.824910	-0.796571	-0.254834	0.028795	0.549670	-0.795043
13912	2.391759	-9.158046	3.732597	-0.415900	0.305641	0.072654	-0.934692	0.829471	-0.800228	-0.256502	0.036356	0.554697	-0.790693
13913	2.270869	-8.432283	2.260204	-0.526092	0.440577	0.113871	-0.928697	0.832392	-0.807739	-0.258806	0.047184	0.560740	-0.785088
13914	1.751961	-8.266851	3.171982	-0.215962	0.130347	0.036913	-0.921669	0.838218	-0.804727	-0.259225	0.050571	0.563456	-0.782792
13915	1.552038	-8.513063	4.289179	0.330007	-0.154816	-0.037435	-0.923225	0.834948	-0.804548	-0.258013	0.045931	0.559209	-0.786514
13916	1.674723	-8.811777	4.425152	0.353544	-0.153706	-0.109866	-0.926361	0.836035	-0.800777	-0.258049	0.040244	0.554566	-0.790094
13917	2.180707	-8.773542	3.776167	-0.100918	0.046038	-0.108343	-0.928307	0.832534	-0.802187	-0.259815	0.040208	0.556080	-0.788451
13918	2.400749	-8.662783	3.570302	-0.441133	0.064404	-0.104035	-0.931294	0.828315	-0.807309	-0.261562	0.042173	0.562804	-0.782981
13919	2.017125	-8.550769	4.019754	-0.312938	-0.174824	-0.094486	-0.934175	0.830915	-0.797677	-0.260433	0.039917	0.568744	-0.779174
13920	1.778676	-8.647257	4.624442	0.044205	-0.325023	-0.082792	-0.940958	0.829520	-0.789977	-0.257799	0.033494	0.569842	-0.779550
13921	2.325671	-8.722268	4.738052	0.037560	-0.172242	-0.077535	-0.945675	0.834812	-0.775878	-0.256710	0.029642	0.570189	-0.779812
13922	3.217843	-8.507147	3.974438	-0.143736	-0.093505	-0.014133	-0.947110	0.834358	-0.772571	-0.255502	0.028562	0.572959	-0.778217
13923	3.506153	-7.739880	3.448045	-0.386565	-0.290138	-0.055134	-0.951147	0.831163	-0.767074	-0.252495	0.025228	0.580437	-0.773759
13924	2.540524	-7.796150	4.203395	-0.249311	-0.743611	-0.152890	-0.963424	0.833466	-0.747034	-0.245842	0.013047	0.588092	-0.770415
13925	2.421718	-8.672063	4.013829	0.546179	-0.476076	-0.201661	-0.976973	0.825411	-0.736030	-0.243176	0.000483	0.581924	-0.776035
13926	3.746887	-9.288938	2.379333	0.887158	0.181621	-0.145334	-0.977984	0.815995	-0.750590	-0.247204	-0.002919	0.567221	-0.785584
13927	4.414046	-10.063281	1.601838	0.147696	-0.424276	-0.057913	-0.980829	0.808601	-0.761497	-0.243014	-0.011203	0.566976	-0.786992
13928	3.274167	-10.780389	2.847772	0.059177	-1.145647	0.029389	-0.993860	0.801777	-0.750725	-0.229441	-0.029214	0.571518	-0.787319
13929	2.009231	-10.257234	3.016799	-0.213706	-0.983416	0.132376	-1.009005	0.802497	-0.724622	-0.215876	-0.042375	0.579411	-0.784784
13930	1.003114	-9.057223	1.956485	-0.791377	-0.219249	0.094983	-1.015039	0.810904	-0.700892	-0.212357	-0.041371	0.592825	-0.775726
13931	1.272553	-7.819857	1.488693	-0.586915	0.395848	-0.040142	-1.013225	0.825306	-0.675061	-0.217730	-0.033287	0.600270	-0.768870
13932	2.823304	-7.478562	2.149785	-0.096881	0.434143	-0.121835	-1.009837	0.827835	-0.680837	-0.224568	-0.027851	0.599804	-0.767482
13933	4.241212	-8.396907	2.657466	0.601140	0.016643	-0.182720	-1.008367	0.818029	-0.699011	-0.226848	-0.032609	0.590467	-0.773838
13934	4.338430	-9.458159	2.954838	0.793143	-0.132600	-0.050446	-1.012498	0.804741	-0.715776	-0.225253	-0.039026	0.578728	-0.782823
13935	3.425124	-9.363099	2.822618	-0.025771	-0.091509	0.090670	-1.014573	0.801075	-0.721949	-0.222445	-0.039455	0.579741	-0.782855
13936	3.048947	-8.520482	2.573688	-0.682476	0.050168	0.104600	-1.014338	0.808495	-0.709555	-0.221719	-0.034541	0.590275	-0.775386
13937	3.223600	-7.993035	2.902366	-0.392886	0.116026	-0.013489	-1.012533	0.814679	-0.698804	-0.223220	-0.031330	0.595953	-0.770734
13938	3.524035	-7.769163	2.782345	0.121574	0.141227	-0.064832	-1.010189	0.816578	-0.699961	-0.225565	-0.030638	0.593446	-0.772012
13939	3.589070	-8.098051	2.885491	0.460160	0.126549	-0.074476	-1.009913	0.812541	-0.710404	-0.227616	-0.031858	0.585810	-0.777176
13940	3.575668	-8.593381	3.184828	0.546207	0.104921	0.002587	-1.009628	0.806303	-0.726997	-0.228166	-0.032871	0.576852	-0.783647
13941	3.339871	-8.719041	2.911409	0.061867	0.227241	0.031089	-1.007246	0.796828	-0.742395	-0.229968	-0.029477	0.574973	-0.784635
13942	2.990398	-8.414696	3.114985	-0.387076	0.490123	0.104801	-1.000739	0.803209	-0.745177	-0.233931	-0.018965	0.578854	-0.780926
13943	3.523291	-8.079745	3.653447	-0.277075	0.599360	0.113658	-0.989415	0.813645	-0.749605	-0.238912	-0.007257	0.580466	-0.778414
13944	3.475918	-9.255235	4.243257	0.632270	0.272385	-0.159603	-0.983141	0.811804	-0.765864	-0.244135	-0.008105	0.569284	-0.785014
13945	1.830845	-9.838429	4.408967	0.440950	-0.081228	-0.132025	-0.984666	0.799642	-0.780243	-0.244927	-0.013280	0.562775	-0.789379
13946	0.926786	-10.136417	3.955103	-0.023956	0.483579	0.056894	-0.983621	0.800074	-0.788307	-0.249210	-0.005076	0.560819	-0.789525
13947	1.878741	-9.070852	2.176135	-0.451640	0.940850	0.045006	-0.968761	0.807500	-0.803182	-0.258697	0.012390	0.563251	-0.784646
13948	2.426671	-9.417664	2.402528	-0.407685	0.499114	-0.196495	-0.961463	0.811469	-0.809619	-0.267009	0.019919	0.567113	-0.778905
13949	2.007321	-9.374033	4.916264	0.247915	0.197465	-0.069032	-0.959365	0.808839	-0.817129	-0.270052	0.020779	0.562323	-0.781302
13950	1.942018	-9.246576	4.990311	0.155747	0.423307	0.186747	-0.951786	0.807071	-0.831814	-0.271655	0.028438	0.557550	-0.783922
13951	2.173263	-8.842184	2.515557	-0.279167	0.396956	0.095030	-0.940064	0.815325	-0.837505	-0.274039	0.037155	0.559798	-0.781120
13952	2.250026	-8.622398	2.126384	-0.357194	0.226346	-0.079603	-0.936696	0.823623	-0.836754	-0.277280	0.041562	0.564224	-0.776556
13953	2.024819	-7.961267	4.037363	-0.242959	-0.192792	0.011762	-0.936829	0.824386	-0.833820	-0.274326	0.039972	0.569163	-0.774081
13954	1.749282	-8.165235	4.494922	0.277543	-0.266847	0.020051	-0.941006	0.824387	-0.829673	-0.270940	0.034364	0.566344	-0.777602
13955	1.331281	-8.745709	3.494956	0.537980	0.100748	-0.160529	-0.944103	0.813397	-0.839503	-0.274529	0.031156	0.557585	-0.782791
13956	1.515252	-9.242357	3.374390	0.099142	0.251176	-0.281194	-0.947733	0.806534	-0.848800	-0.281499	0.031194	0.554863	-0.782248
13957	2.083151	-9.110580	4.507482	-0.385585	0.006068	-0.240236	-0.952172	0.806875	-0.847285	-0.284649	0.030789	0.561069	-0.776678
13958	2.371439	-8.488871	4.588648	-0.345893	-0.097691	-0.128588	-0.953998	0.806140	-0.843321	-0.285074	0.029610	0.567113	-0.772165
13959	2.614526	-8.110740	4.162472	-0.387926	0.153572	-0.128055	-0.957273	0.809782	-0.836823	-0.288144	0.032725	0.572321	-0.767040
13960	3.449563	-8.449952	4.053473	-0.216283	0.016671	-0.176300	-0.957934	0.812487	-0.834086	-0.290623	0.032017	0.575704	-0.763596
13961	4.098378	-9.311862	4.585265	-0.129657	-0.460493	-0.336567	-0.970991	0.812949	-0.817000	-0.290001	0.021779	0.580536	-0.760528
13962	3.362325	-9.204185	1.587313	0.703636	-0.297869	-0.161173	-0.984273	0.802697	-0.812676	-0.288988	0.011103	0.571617	-0.767865
13963	3.555559	-9.540468	1.576525	0.411061	0.438530	-0.197191	-0.984875	0.788417	-0.837842	-0.296727	0.013118	0.562863	-0.771340
13964	3.755602	-9.529339	3.613749	-0.451496	-0.535498	-0.291976	-0.991786	0.786295	-0.834393	-0.294837	0.004096	0.573075	-0.764617
13965	2.802399	-8.245803	2.958735	-0.750509	-0.669311	-0.306859	-1.010725	0.788487	-0.802642	-0.291356	-0.005325	0.588500	-0.754156
13966	2.971189	-7.941937	1.553760	-0.049834	0.413452	-0.132428	-1.013076	0.788380	-0.795479	-0.297951	-0.000532	0.586869	-0.752868
13967	3.622492	-8.133892	2.501730	0.151241	0.382823	-0.188732	-1.009660	0.782490	-0.812362	-0.304892	0.002016	0.582431	-0.753533
13968	4.025029	-8.337705	2.857355	0.032118	-0.244991	-0.152543	-1.014745	0.780259	-0.805896	-0.304075	-0.003823	0.583501	-0.753027
13969	4.111905	-8.263360	2.450337	0.118186	-0.060459	-0.106901	-1.021126	0.775704	-0.804909	-0.304610	-0.006841	0.582237	-0.753768
13970	4.172260	-8.436974	2.819302	0.253707	0.146582	-0.091021	-1.021501	0.771073	-0.812719	-0.307380	-0.007419	0.577563	-0.756230
13971	3.822792	-8.416622	2.765108	0.092702	0.045292	-0.077952	-1.020698	0.765374	-0.823219	-0.308724	-0.008374	0.576044	-0.756831
13972	3.846927	-8.178339	2.706293	-0.028249	0.058228	0.004842	-1.020953	0.763336	-0.824074	-0.309084	-0.007428	0.576181	-0.756590
13973	4.103720	-7.913972	2.832507	-0.139037	0.038829	0.105085	-1.020447	0.768629	-0.821401	-0.307634	-0.004970	0.578242	-0.755628
13974	3.654446	-7.766810	2.663591	-0.023324	0.034197	0.186850	-1.016157	0.773848	-0.819171	-0.304945	-0.002327	0.578465	-0.756559
13975	2.673174	-7.901120	2.576741	0.148642	0.211000	0.284224	-1.010432	0.780177	-0.824986	-0.302739	0.003053	0.575119	-0.759985
13976	2.613864	-8.783030	4.309512	0.468335	0.384789	0.270433	-0.996857	0.781248	-0.843484	-0.302763	0.008970	0.565670	-0.766989
13977	3.545977	-10.564395	5.882143	0.912220	0.267601	0.274443	-0.988217	0.774565	-0.867062	-0.301360	0.010483	0.550030	-0.778807
13978	2.363779	-11.163552	5.215050	-0.316790	0.377560	0.149590	-0.974771	0.774316	-0.881766	-0.302836	0.019718	0.552690	-0.776167
13979	0.896879	-8.591145	1.945052	-1.376013	0.789691	0.158041	-0.962574	0.797230	-0.872987	-0.308016	0.041966	0.569080	-0.761257
13980	0.941234	-7.083247	0.965180	-1.222273	0.773247	0.228211	-0.944398	0.827629	-0.860471	-0.311906	0.063640	0.582549	-0.747865
13981	1.964607	-8.777896	3.596454	0.853024	0.279331	0.205702	-0.927717	0.836128	-0.869781	-0.312679	0.064873	0.567868	-0.758650
13982	1.927723	-10.550050	6.039355	1.533231	0.031826	0.165607	-0.922675	0.811909	-0.905239	-0.312061	0.057402	0.543992	-0.776785
13983	1.212357	-10.539019	3.610724	0.069615	0.421562	0.115986	-0.914545	0.800598	-0.924329	-0.314460	0.064821	0.540274	-0.777829
13984	1.093540	-8.764773	1.745428	-1.275227	0.752504	0.186378	-0.898165	0.821798	-0.923055	-0.317629	0.086314	0.554952	-0.763996
13985	1.642304	-7.871218	3.165792	-1.204980	0.436341	0.055308	-0.884164	0.850729	-0.902208	-0.318943	0.101298	0.570502	-0.750028
13986	2.015212	-7.844861	4.799082	0.332465	0.235398	-0.063282	-0.881560	0.852858	-0.901642	-0.322956	0.101780	0.564182	-0.753020
13987	1.812199	-8.914068	4.343664	1.131819	-0.046328	-0.048333	-0.881369	0.834656	-0.924428	-0.324926	0.093257	0.547509	-0.765480
13988	1.233008	-9.679501	3.304050	0.440160	0.048910	-0.076231	-0.880157	0.823539	-0.939070	-0.327157	0.090096	0.540634	-0.769783
13989	0.928017	-9.248109	3.818485	-0.577467	0.130965	-0.039076	-0.878864	0.827613	-0.938031	-0.327621	0.095564	0.548834	-0.763094
13990	0.945740	-8.466215	4.395528	-0.759382	0.063808	-0.117041	-0.879174	0.842374	-0.921170	-0.328351	0.100016	0.560223	-0.753878
13991	0.818958	-8.220982	4.158755	0.021952	0.032235	-0.263295	-0.886732	0.838362	-0.918698	-0.332213	0.097544	0.560284	-0.752464
13992	0.707769	-8.722973	4.139878	0.529271	0.061784	-0.314514	-0.892166	0.823886	-0.930197	-0.338365	0.091221	0.552543	-0.756230
13993	0.604964	-9.091279	4.551030	0.346834	-0.103231	-0.319651	-0.896456	0.818562	-0.933885	-0.342149	0.083974	0.548597	-0.758237
13994	0.734097	-8.749140	4.639049	0.028977	-0.182986	-0.294680	-0.906611	0.810547	-0.934286	-0.344377	0.077561	0.549958	-0.756925
13995	1.271616	-8.023421	4.508077	-0.183158	-0.079106	-0.287753	-0.916260	0.807320	-0.927932	-0.347028	0.074695	0.553707	-0.753260
13996	2.042778	-7.921965	5.368467	-0.061285	-0.236041	-0.332773	-0.929533	0.795031	-0.930944	-0.349051	0.067675	0.556816	-0.750692
13997	2.497977	-8.797263	4.349383	0.663885	-0.446758	-0.121476	-0.941503	0.782619	-0.929744	-0.346242	0.055196	0.549996	-0.758007
13998	2.945640	-9.439634	3.949214	0.593021	0.076398	0.199856	-0.941092	0.776635	-0.933242	-0.344398	0.054233	0.540286	-0.765859
13999	3.054823	-9.228861	4.562250	-0.004349	-0.084165	0.161545	-0.936516	0.774523	-0.941822	-0.340511	0.054922	0.540691	-0.767261
14000	3.661680	-9.470224	4.934052	-0.105048	-0.492078	0.085108	-0.940975	0.780990	-0.931255	-0.333481	0.048798	0.545600	-0.767287
14001	3.698032	-9.518221	3.866999	0.488151	-0.493538	-0.085417	-0.950709	0.763472	-0.937777	-0.329385	0.037185	0.541367	-0.772687
14002	2.928859	-9.391606	2.008616	-0.353073	-0.375533	0.100333	-0.959443	0.759371	-0.930139	-0.323220	0.034587	0.549259	-0.769836
14003	2.241396	-9.122666	0.837548	-1.266665	0.181213	0.138330	-0.963050	0.785145	-0.904167	-0.321565	0.047249	0.567376	-0.756603
14004	2.763530	-8.583937	2.324750	-0.995221	0.217762	0.050834	-0.955041	0.810683	-0.885475	-0.321981	0.057311	0.580932	-0.745360
14005	3.326425	-8.294555	2.869289	-0.125881	-0.213931	-0.026265	-0.956637	0.819528	-0.873411	-0.319205	0.054781	0.584301	-0.744110
14006	3.125654	-8.368704	1.737399	0.052345	-0.058384	0.070844	-0.955337	0.821453	-0.874688	-0.317242	0.054214	0.583879	-0.745321
14007	2.976946	-8.495215	1.416120	-0.448394	0.027426	0.168001	-0.953526	0.826544	-0.870450	-0.314023	0.059555	0.590328	-0.741185
14008	2.386263	-8.214643	1.809817	-0.512340	-0.200512	0.230104	-0.955126	0.836752	-0.857815	-0.307331	0.062325	0.598925	-0.736852
14009	1.778803	-7.995087	1.876163	-0.181132	-0.081929	0.148921	-0.955412	0.843966	-0.847934	-0.303370	0.064154	0.602069	-0.735774
14010	0.804302	-7.639024	1.660678	0.077949	0.148308	0.093062	-0.952288	0.846944	-0.848933	-0.303594	0.066795	0.599956	-0.737172
14011	1.002743	-8.577105	1.798985	0.392494	0.353141	0.079437	-0.941336	0.851309	-0.858307	-0.306568	0.070774	0.592066	-0.741933
14012	1.391865	-9.475235	2.727392	0.508492	0.719555	0.044944	-0.929824	0.844505	-0.885491	-0.314800	0.078656	0.580016	-0.747192
14013	0.804462	-10.357180	2.954276	0.584714	0.662261	0.013149	-0.918555	0.831476	-0.910885	-0.322528	0.085287	0.567194	-0.752989
14014	0.717568	-11.256869	1.978910	0.454738	0.927910	0.010985	-0.902983	0.820552	-0.942475	-0.333309	0.096226	0.554288	-0.756578
14015	1.008692	-10.528149	3.633273	-0.423429	0.759138	0.102498	-0.883278	0.821966	-0.957859	-0.338625	0.112016	0.555606	-0.751057
14016	3.352364	-10.970737	6.452038	-0.428541	0.972414	-0.352902	-0.863478	0.834416	-0.962452	-0.353407	0.125368	0.556177	-0.741656
14017	5.041103	-10.178209	4.558150	1.002129	0.583042	0.064251	-0.850755	0.815500	-0.990559	-0.360789	0.127836	0.537098	-0.751675
14018	6.784891	-8.894438	2.484157	-1.476107	0.677588	0.645496	-0.827580	0.833363	-0.988409	-0.354102	0.155304	0.552484	-0.738413
14019	4.730572	-7.140416	3.671368	-0.647790	0.113109	0.022440	-0.812141	0.861223	-0.964175	-0.352555	0.161775	0.561381	-0.731017
14020	5.917973	-6.322403	7.366879	0.048273	-1.326491	0.451763	-0.819469	0.866583	-0.950438	-0.330825	0.146873	0.568396	-0.738857
14021	4.258770	-10.801430	6.069447	1.851216	-2.905491	0.481490	-0.855858	0.858205	-0.932836	-0.295167	0.096649	0.557593	-0.769822
14022	1.702428	-9.423602	1.658373	2.015319	-2.025754	0.906413	-0.892792	0.816029	-0.941146	-0.261839	0.063401	0.535842	-0.800183
14023	1.223738	-7.837426	4.331930	-0.771788	-1.658248	1.058250	-0.910956	0.821926	-0.915898	-0.225689	0.051933	0.555154	-0.798856
14024	1.468953	-6.791623	5.727393	-1.284207	-2.171958	0.805684	-0.928317	0.860221	-0.845483	-0.187030	0.031873	0.583832	-0.789395
14025	1.838103	-6.916206	3.684421	0.355017	-2.042590	0.448268	-0.951088	0.876011	-0.790520	-0.155948	0.003243	0.585055	-0.795852
14026	1.150228	-8.258789	2.944244	1.747855	-1.879528	0.224043	-0.964898	0.866681	-0.777700	-0.130095	-0.029625	0.562342	-0.816070
14027	0.187205	-9.421585	5.207333	1.232648	-2.096349	0.401598	-0.988072	0.847828	-0.772476	-0.098833	-0.062681	0.547205	-0.828776
14028	-0.003332	-9.429955	4.662472	0.067989	-1.831767	0.520813	-1.011430	0.843900	-0.739414	-0.069815	-0.087572	0.549954	-0.827652
14029	1.050966	-9.037195	3.421170	-0.319250	-0.990913	0.544210	-1.015264	0.856339	-0.701298	-0.050112	-0.097651	0.557367	-0.822979
14030	1.672565	-7.865771	3.575801	-0.051911	-1.487051	0.350724	-1.018046	0.866961	-0.669070	-0.027610	-0.118283	0.560125	-0.819455
14031	1.376756	-7.492436	4.329209	0.189904	-2.289552	0.454237	-1.024498	0.880177	-0.613845	0.006275	-0.150765	0.558626	-0.815578
14032	0.509992	-8.357536	5.197178	0.730319	-2.198566	0.589331	-1.030666	0.887037	-0.569929	0.042865	-0.179925	0.547562	-0.816067
14033	0.925395	-8.359590	6.297721	1.143398	-1.881513	0.675641	-1.031200	0.888321	-0.546877	0.078921	-0.202034	0.528915	-0.820489
14034	4.014938	-8.041352	6.902712	0.447121	-1.655229	0.428425	-1.027701	0.894085	-0.525185	0.105471	-0.224012	0.520327	-0.817285
14035	4.965882	-9.801444	-0.000288	0.342278	-1.708328	0.592224	-1.025255	0.901653	-0.490864	0.134658	-0.245019	0.513159	-0.811480
14036	6.181993	-12.759670	1.209689	2.123121	-0.686049	0.206340	-1.007793	0.911601	-0.504235	0.155571	-0.248267	0.477329	-0.828443
14037	6.166299	-11.419600	7.003821	0.678687	-2.494457	0.579044	-1.011961	0.910172	-0.516132	0.192240	-0.281883	0.460284	-0.819588
14038	3.083267	-9.102239	3.628407	-1.928378	-3.448434	0.717489	-1.008886	0.917937	-0.417423	0.224331	-0.338279	0.481086	-0.777045
14039	0.324398	-6.429690	-1.496560	-1.453643	-1.037842	0.358402	-0.996403	0.921285	-0.315259	0.230053	-0.357575	0.500970	-0.753820
14040	1.119072	-5.453994	0.055872	0.134292	-0.773839	0.045665	-0.988715	0.921385	-0.284405	0.239640	-0.368258	0.495608	-0.749221
14041	3.362725	-6.830299	3.665570	1.436690	-1.409168	0.088482	-0.979746	0.930480	-0.257249	0.265461	-0.381611	0.467449	-0.751927
14042	5.065125	-8.855128	3.644026	1.747649	-0.450926	0.207577	-0.970893	0.941027	-0.288750	0.286206	-0.377101	0.439989	-0.763080
14043	4.435285	-9.771970	2.488483	1.099022	-0.731430	0.323303	-0.966455	0.946420	-0.337549	0.305861	-0.379373	0.421127	-0.764969
14044	3.204560	-9.381761	1.911110	0.367304	-0.932828	0.663010	-0.950175	0.957360	-0.338713	0.326737	-0.385853	0.414649	-0.756589
14045	2.738931	-8.217827	2.985456	-0.902026	-0.671273	0.582933	-0.931161	0.967047	-0.311256	0.334149	-0.397351	0.428137	-0.739700
14046	3.464738	-7.292072	3.130697	-1.102509	-0.043888	0.243094	-0.917885	0.973066	-0.261637	0.329464	-0.403324	0.445908	-0.727976
14047	4.162680	-7.461466	2.879035	0.312865	0.108396	0.179409	-0.913717	0.974726	-0.253964	0.333694	-0.398488	0.443317	-0.730292
14048	3.598794	-8.153733	2.544472	1.481333	-0.515151	0.264115	-0.905903	0.982270	-0.273119	0.353979	-0.393745	0.420045	-0.737039
14049	3.202002	-8.828316	3.062026	1.014760	-0.498112	0.349504	-0.896659	0.993522	-0.305791	0.371255	-0.391310	0.404000	-0.738804
14050	3.168320	-9.775370	4.059655	0.078407	0.187319	0.213059	-0.886234	0.999619	-0.318278	0.373711	-0.386396	0.405795	-0.739167
14051	2.707308	-10.205943	4.963267	-0.099491	0.148612	-0.008669	-0.885200	1.005594	-0.340446	0.371677	-0.385434	0.408095	-0.739429
14052	1.598129	-9.041847	3.264717	-0.764900	-0.145144	-0.010630	-0.885853	1.003811	-0.321588	0.366962	-0.393459	0.418106	-0.731926
14053	1.106800	-8.201447	1.830630	-0.703364	0.536394	0.132831	-0.885332	0.999858	-0.286814	0.358932	-0.389985	0.433174	-0.728999
14054	1.941181	-8.759029	2.435611	0.444193	0.791354	0.105175	-0.883773	1.003610	-0.296233	0.357213	-0.374428	0.433048	-0.738019
14055	2.525356	-10.891307	4.394896	1.262299	0.228202	-0.030329	-0.880771	1.008347	-0.338824	0.364254	-0.362555	0.415559	-0.750455
14056	2.204401	-11.074302	4.412902	0.176118	-0.001071	0.095719	-0.880381	1.011980	-0.366347	0.367144	-0.360631	0.413520	-0.751101
14057	1.516535	-9.909853	2.633418	-1.014707	0.433946	0.215149	-0.874908	1.012743	-0.350651	0.359521	-0.360059	0.433330	-0.743860
14058	1.874304	-8.503016	2.056199	-1.000480	0.562283	0.208819	-0.869304	1.013343	-0.333905	0.350463	-0.357010	0.453645	-0.737513
14059	2.313432	-7.402686	3.823004	-0.445570	0.145487	0.142286	-0.863828	1.012843	-0.317059	0.348188	-0.357037	0.462167	-0.733274
14060	2.156173	-7.483169	4.153303	0.403946	-0.362529	0.122279	-0.859656	1.013761	-0.313111	0.356352	-0.358495	0.454503	-0.733431
14061	1.855077	-8.590628	3.086295	0.963486	-0.378652	0.100198	-0.852362	1.018917	-0.317263	0.368251	-0.356525	0.438190	-0.738424
14062	1.678050	-9.647161	3.266921	0.485570	-0.189775	0.136234	-0.847150	1.023965	-0.339111	0.375549	-0.354672	0.430484	-0.740172
14063	1.780876	-9.586968	3.984382	-0.548397	-0.184143	0.131217	-0.843241	1.026916	-0.345806	0.375327	-0.360680	0.438030	-0.732918
14064	1.999029	-8.568468	4.310690	-0.914989	-0.235203	0.130527	-0.839205	1.026410	-0.314929	0.372734	-0.369865	0.450495	-0.722027
14065	2.237079	-7.806949	3.944040	-0.523412	-0.239811	0.091867	-0.833592	1.022329	-0.285770	0.372506	-0.376653	0.456776	-0.714652
14066	2.264551	-7.888998	3.685589	0.179806	-0.376134	0.056072	-0.830208	1.022872	-0.264240	0.378281	-0.380290	0.451726	-0.712900
14067	2.088264	-8.523228	3.699404	0.428782	-0.491240	0.049108	-0.825385	1.025390	-0.270959	0.386836	-0.383822	0.442042	-0.712486
14068	2.053888	-8.921844	4.105665	0.319998	-0.350449	0.035537	-0.821086	1.029901	-0.286335	0.393089	-0.386148	0.434928	-0.712186
14069	2.066207	-8.491982	4.584120	-0.083392	-0.434061	-0.243896	-0.821081	1.027923	-0.284017	0.392933	-0.395292	0.430554	-0.709909
14070	2.736887	-8.686260	3.215147	0.110567	-0.169203	-0.245236	-0.828643	1.024639	-0.277159	0.391996	-0.399079	0.425603	-0.711292
14071	3.601092	-9.175601	1.421147	0.416048	0.257710	-0.146193	-0.828904	1.025969	-0.287163	0.391184	-0.393647	0.420280	-0.717901
14072	3.439442	-9.489139	1.957631	0.466224	-0.351129	-0.245376	-0.834122	1.026781	-0.299771	0.394473	-0.397227	0.408768	-0.720771
14073	3.010782	-10.309787	3.736368	0.701025	-1.178294	-0.153482	-0.839335	1.025771	-0.310849	0.407430	-0.410108	0.387779	-0.717942
14074	3.219323	-11.109400	3.344488	0.404596	-0.944746	-0.063628	-0.837636	1.024923	-0.311556	0.417282	-0.420939	0.373560	-0.713540
14075	2.469715	-10.268881	1.450035	-0.296022	-0.375705	0.124532	-0.834116	1.025047	-0.302205	0.419453	-0.428198	0.375547	-0.706873
14076	1.596158	-9.471582	2.228246	-0.785018	-0.432244	0.157256	-0.827602	1.025226	-0.273715	0.418290	-0.439771	0.384224	-0.695706
14077	1.415040	-7.899614	3.139781	-0.658118	-0.421641	-0.082795	-0.825771	1.020036	-0.240317	0.414676	-0.452054	0.389011	-0.687286
14078	2.220854	-7.385119	2.238894	-0.019073	0.029680	-0.208040	-0.827978	1.014733	-0.228559	0.411574	-0.453542	0.387564	-0.688985
14079	3.312953	-7.811947	1.652309	0.505572	0.176448	-0.280811	-0.835545	1.015428	-0.239690	0.411023	-0.449441	0.379416	-0.696496
14080	3.772086	-8.691814	2.616419	0.567260	-0.024134	-0.200653	-0.841406	1.014080	-0.259630	0.413671	-0.446750	0.369395	-0.702024
14081	3.733739	-8.988550	3.175812	0.110396	-0.110443	0.041376	-0.844006	1.011900	-0.270246	0.416161	-0.447457	0.367221	-0.701243
14082	3.285965	-8.419045	3.080767	-0.250032	0.057954	0.154562	-0.839318	1.014421	-0.264667	0.415830	-0.447721	0.372505	-0.698478
14083	3.329524	-7.818780	3.019818	-0.057869	0.112112	0.044084	-0.834367	1.017170	-0.263447	0.415194	-0.446682	0.374542	-0.698432
14084	3.818094	-7.598725	3.374885	0.129052	0.216003	-0.064416	-0.834367	1.017502	-0.265948	0.414021	-0.443221	0.373855	-0.701694
14085	4.427454	-7.546415	3.325800	0.343038	0.293693	-0.111123	-0.836710	1.017019	-0.278894	0.413364	-0.437469	0.370300	-0.707551
14086	4.044302	-8.313071	2.978090	0.379789	0.169087	-0.023273	-0.840627	1.019332	-0.292263	0.415299	-0.432255	0.366001	-0.711847
14087	2.884304	-8.819439	3.788631	0.185108	0.277113	0.141503	-0.836982	1.023649	-0.304464	0.416944	-0.426136	0.366691	-0.714215
14088	1.387439	-9.428991	4.685880	0.508648	0.296615	-0.108103	-0.834242	1.025455	-0.320304	0.417735	-0.418583	0.360844	-0.721164
14089	0.901056	-10.670672	5.474502	0.419541	0.503587	-0.239531	-0.838276	1.024404	-0.343032	0.414286	-0.409791	0.356828	-0.730146
14090	1.061498	-10.820749	4.696004	0.300628	0.851104	-0.239459	-0.845181	1.023314	-0.367315	0.407253	-0.396654	0.357387	-0.741003
14091	2.051055	-9.463263	2.858229	-0.646455	0.904563	0.188230	-0.843350	1.023032	-0.375013	0.398565	-0.387325	0.375710	-0.741598
14092	2.659109	-8.561636	1.623464	-0.694325	0.704080	0.261803	-0.835271	1.025133	-0.360231	0.391661	-0.380411	0.393584	-0.739581
14093	2.558688	-7.898197	3.935342	-0.177825	0.577791	0.370411	-0.825626	1.029356	-0.361927	0.391404	-0.370591	0.403523	-0.739347
14094	1.837244	-7.683060	4.705764	-0.096441	-0.287729	0.269779	-0.815592	1.033733	-0.358598	0.397059	-0.373497	0.404646	-0.734239
14095	1.353007	-8.449264	3.040946	0.765384	-0.507055	0.082063	-0.809463	1.035645	-0.364160	0.408244	-0.374379	0.389929	-0.735617
14096	1.525098	-9.475163	3.487152	0.724912	-0.051669	0.026495	-0.804246	1.039503	-0.388161	0.414571	-0.369110	0.378915	-0.740481
14097	2.047583	-9.426683	5.057479	-0.537145	0.086356	0.056861	-0.802157	1.039337	-0.388983	0.411012	-0.372057	0.388013	-0.736267
14098	2.306559	-8.256957	5.456098	-1.316090	-0.001897	0.089102	-0.800075	1.038024	-0.363134	0.402326	-0.382081	0.407936	-0.725077
14099	2.142743	-7.192096	4.807698	-0.990539	-0.234093	-0.010372	-0.797466	1.033440	-0.320735	0.396700	-0.393620	0.420209	-0.714925
14100	2.483851	-6.622875	4.404747	-0.127695	-0.029968	-0.202715	-0.800853	1.029420	-0.303635	0.393172	-0.396861	0.420141	-0.715121
14101	3.595384	-7.539451	5.343424	0.126720	0.055777	-0.415544	-0.809453	1.023630	-0.288250	0.388011	-0.398689	0.415288	-0.719743
14102	4.498840	-10.489197	2.738909	1.044609	-0.039502	-0.349636	-0.819094	1.020421	-0.307281	0.391753	-0.394113	0.396960	-0.730498
14103	4.659476	-11.374830	0.444994	0.578402	0.112534	-0.044177	-0.825866	1.020848	-0.350292	0.394914	-0.388565	0.388895	-0.736085
14104	3.390152	-10.218177	1.692079	-0.553689	-0.795768	0.127014	-0.821171	1.020501	-0.339515	0.398741	-0.403718	0.391600	-0.724339
14105	3.339495	-9.849844	4.854833	-0.196868	-1.636395	0.089080	-0.813869	1.018333	-0.305290	0.411174	-0.428396	0.381816	-0.708259
14106	2.686502	-9.648263	3.432637	0.073713	-1.397701	-0.089612	-0.808139	1.019419	-0.279671	0.421242	-0.448246	0.368262	-0.697147
14107	1.086425	-9.502810	0.968631	-0.085435	-0.344386	-0.138664	-0.808395	1.016129	-0.267608	0.421235	-0.455090	0.365299	-0.694269
14108	0.990745	-8.786022	2.050479	-0.692896	0.018101	-0.046339	-0.812822	1.011049	-0.251323	0.414265	-0.461097	0.374547	-0.689557
14109	1.924353	-7.773938	2.562435	-1.091042	0.265924	-0.061291	-0.814243	1.002539	-0.219975	0.401481	-0.467078	0.391206	-0.683819
14110	3.433614	-7.217500	2.185792	-0.359695	0.506241	-0.177156	-0.821410	0.996637	-0.201041	0.391861	-0.464506	0.398448	-0.686962
14111	4.169744	-7.781851	1.558038	0.509928	0.302237	-0.186467	-0.828825	0.990562	-0.217145	0.391779	-0.458118	0.392081	-0.694917
14112	3.836248	-9.015973	1.706324	0.817824	0.105807	-0.121216	-0.833134	0.994685	-0.243410	0.396903	-0.451274	0.380295	-0.702990
14113	3.373947	-9.111701	2.015347	0.372738	0.156680	0.041367	-0.834445	0.999138	-0.262822	0.399802	-0.446139	0.376704	-0.706549
14114	3.271655	-8.531018	2.445830	-0.305903	0.451972	0.093277	-0.832361	1.000806	-0.265702	0.395157	-0.441621	0.385361	-0.707333
14115	3.505782	-7.847175	2.647603	-0.311413	0.611043	-0.011896	-0.833663	0.999381	-0.262163	0.387632	-0.435866	0.394482	-0.710032
14116	3.530980	-7.691412	2.404135	0.217524	0.492982	-0.090566	-0.836920	0.998426	-0.271543	0.384542	-0.428025	0.394309	-0.716549
14117	4.081625	-8.761505	1.991098	0.565827	0.641996	-0.028470	-0.839401	1.002040	-0.295332	0.383965	-0.415071	0.390843	-0.726312
14118	4.208072	-9.290667	2.629498	0.391206	0.679492	-0.021726	-0.843834	1.003156	-0.316136	0.381760	-0.402485	0.390048	-0.734934
14119	4.213692	-9.106039	3.273247	-0.266975	0.626665	-0.123169	-0.846174	1.001406	-0.327799	0.372940	-0.396736	0.397703	-0.738477
14120	3.569146	-9.481635	4.714705	-0.455293	0.450154	-0.384686	-0.855039	0.997571	-0.319622	0.360251	-0.396672	0.404586	-0.741067
14121	1.717757	-9.272552	4.396416	-0.351530	0.492542	-0.486237	-0.869630	0.989558	-0.321824	0.346328	-0.396237	0.409399	-0.745282
14122	0.120040	-8.995826	3.507815	-0.346261	0.892511	-0.340080	-0.883967	0.983246	-0.320405	0.331358	-0.388207	0.417874	-0.751584
14123	1.302004	-9.687923	3.616682	0.227592	1.390992	-0.307918	-0.893477	0.979334	-0.332716	0.316936	-0.368554	0.421167	-0.765727
14124	2.385013	-9.668180	4.506508	0.164589	1.064181	-0.233552	-0.902849	0.975034	-0.364740	0.305745	-0.353265	0.423491	-0.776131
14125	1.841681	-9.566509	3.420542	-0.569563	1.096451	-0.030400	-0.904930	0.973907	-0.373743	0.292104	-0.340191	0.438789	-0.778723
14126	1.574202	-9.124847	2.836234	-0.649815	1.422197	-0.000222	-0.903886	0.975440	-0.387985	0.275246	-0.321834	0.456935	-0.782223
14127	1.517721	-8.436561	3.108475	-0.535628	0.607721	-0.174841	-0.906759	0.976203	-0.388458	0.263735	-0.317111	0.467631	-0.781797
14128	1.042549	-8.178617	3.106549	-0.162084	0.342529	-0.323717	-0.914640	0.967913	-0.376252	0.254649	-0.315787	0.469827	-0.784025
14129	1.401605	-8.773907	4.099136	0.421135	0.994437	-0.381449	-0.924926	0.961436	-0.396175	0.242223	-0.301785	0.465941	-0.795709
14130	2.350765	-9.164388	4.511445	0.196851	1.270342	-0.394734	-0.932988	0.955267	-0.432114	0.225440	-0.284369	0.466345	-0.806742
14131	2.986638	-8.881123	3.575801	-0.731258	0.877251	-0.419738	-0.943147	0.949435	-0.444084	0.206555	-0.277599	0.479741	-0.806302
14132	2.885348	-7.970412	3.339603	-1.117516	0.673066	-0.348887	-0.952265	0.941323	-0.429028	0.188387	-0.274760	0.498380	-0.800396
14133	3.011690	-7.540820	4.630180	-0.526984	0.405562	-0.473479	-0.960348	0.936653	-0.415065	0.174117	-0.275208	0.505778	-0.798832
14134	4.154883	-7.689841	5.864866	-0.065930	0.180239	-0.763727	-0.978063	0.924093	-0.413936	0.159944	-0.280419	0.503146	-0.801640
14135	4.048349	-8.905547	3.579679	0.240370	0.181975	-0.732569	-0.997985	0.908055	-0.415008	0.147924	-0.284377	0.495684	-0.807184
14136	5.215828	-9.302018	1.736521	0.494293	1.107489	-0.570448	-1.012419	0.892756	-0.442302	0.130768	-0.270793	0.487514	-0.819695
14137	6.355531	-9.776256	3.647403	-0.516134	-0.241938	-0.382726	-1.023615	0.884263	-0.451170	0.124194	-0.280252	0.493207	-0.814114
14138	3.983089	-9.129670	2.987185	-0.561525	-1.798427	-0.098884	-1.032392	0.878911	-0.414020	0.137297	-0.311850	0.496944	-0.798088
14139	1.761864	-8.378963	0.992909	-0.101144	-1.141819	0.105300	-1.033316	0.877060	-0.367264	0.149832	-0.329631	0.496018	-0.789214
14140	1.310848	-8.552151	1.317303	0.342164	-0.270262	0.103524	-1.031243	0.881051	-0.357114	0.156651	-0.332013	0.490431	-0.790383
14141	1.984432	-9.146601	2.175135	0.417376	-0.034715	-0.045170	-1.029949	0.883332	-0.343571	0.159297	-0.332030	0.483588	-0.794055
14142	3.149903	-8.771097	2.270631	-0.085259	0.300507	-0.106761	-1.032291	0.881620	-0.350738	0.154384	-0.328746	0.485136	-0.795446
14143	4.000436	-7.901327	2.429747	-0.783646	0.756879	-0.029343	-1.034107	0.879857	-0.368489	0.141633	-0.319695	0.499825	-0.792408
14144	4.763195	-7.412211	2.305219	-0.496960	0.625417	-0.003750	-1.035902	0.880591	-0.366908	0.132375	-0.311368	0.509351	-0.791257
14145	5.329194	-7.705309	2.454751	0.520391	0.322763	-0.071570	-1.036286	0.879213	-0.378717	0.131368	-0.306024	0.501624	-0.798414
14146	5.148474	-8.138189	2.336954	0.899505	0.055374	-0.024292	-1.038503	0.880087	-0.390962	0.136185	-0.303169	0.487134	-0.807616
14147	3.874422	-8.149162	2.384588	0.260744	0.166274	0.123219	-1.037592	0.882950	-0.409132	0.138279	-0.299064	0.484241	-0.810525
14148	3.425604	-8.387645	4.526529	-0.309053	0.204736	0.028023	-1.033549	0.886111	-0.425344	0.135156	-0.296516	0.489929	-0.808567
14149	4.307004	-8.900624	5.724642	0.147454	0.179517	-0.122969	-1.035113	0.885461	-0.425479	0.132421	-0.294883	0.487322	-0.811188
14150	3.392671	-8.781494	3.885925	0.244162	0.227491	-0.056697	-1.036671	0.883857	-0.438339	0.130985	-0.291292	0.483575	-0.814952
14151	1.781337	-9.053540	2.892746	0.156337	0.097912	0.114099	-1.036936	0.884546	-0.431967	0.132985	-0.288605	0.482007	-0.816512
14152	1.986541	-9.200171	4.033659	0.242599	-0.038590	0.092212	-1.033028	0.887758	-0.437993	0.136517	-0.287896	0.478424	-0.818284
14153	2.258262	-9.835910	4.735079	0.472868	-0.239444	0.060656	-1.032111	0.888630	-0.453316	0.142751	-0.290266	0.470438	-0.821009
14154	2.390866	-9.323909	3.926666	0.403583	0.237598	0.448918	-1.025070	0.892332	-0.465975	0.150449	-0.281155	0.467017	-0.824750
14155	3.170345	-8.329245	3.856441	-0.542505	0.143948	0.606928	-1.008403	0.906659	-0.471268	0.156294	-0.275018	0.479846	-0.818343
14156	4.019217	-7.910969	3.706053	-0.413702	-1.259565	0.456699	-0.997487	0.918179	-0.431358	0.173717	-0.292594	0.484962	-0.805620
14157	3.219796	-8.231330	3.255568	0.523346	-1.739488	0.334763	-0.990730	0.924922	-0.401336	0.199141	-0.315663	0.472183	-0.798588
14158	1.364568	-9.279526	2.987555	1.008875	-1.807623	0.445933	-0.983051	0.930742	-0.386297	0.229730	-0.336179	0.451222	-0.794107
14159	1.094585	-9.988210	3.550170	0.645183	-1.524796	0.533317	-0.969380	0.941241	-0.377394	0.256452	-0.352625	0.437437	-0.786472
14160	3.615929	-9.274818	5.484855	-0.860422	-1.196730	0.208260	-0.960009	0.945681	-0.339276	0.264208	-0.374034	0.446048	-0.768982
14161	2.102595	-7.543017	2.149975	-0.970221	-1.850770	-0.101820	-0.960008	0.938063	-0.275511	0.271987	-0.408353	0.450147	-0.746082
14162	1.949574	-7.895624	-0.963801	0.223221	-0.345417	0.371399	-0.950366	0.939396	-0.240270	0.282672	-0.409085	0.447881	-0.743067
14163	4.294470	-8.226429	2.946764	0.385430	-0.011884	0.612148	-0.941394	0.951018	-0.239874	0.295317	-0.401756	0.447211	-0.742551
14164	4.858075	-10.002352	4.479171	1.016024	-2.191397	0.948420	-0.911433	0.970605	-0.235367	0.336926	-0.419402	0.426155	-0.727307
14165	4.857915	-9.619285	0.712346	0.987593	-2.473465	0.691986	-0.878599	0.989244	-0.228277	0.376049	-0.442389	0.400419	-0.708904
14166	2.424696	-8.396523	0.551462	0.108378	-2.040825	0.867532	-0.840282	1.008954	-0.231531	0.405471	-0.463259	0.390722	-0.684340
14167	1.340328	-8.571115	4.389333	-0.635991	-1.687093	0.620073	-0.807175	1.019573	-0.192165	0.421243	-0.486465	0.391329	-0.657851
14168	1.446423	-9.166007	6.606339	-0.376140	-1.029858	0.165320	-0.788126	1.016397	-0.143155	0.427930	-0.501906	0.389010	-0.643147
14169	0.944667	-9.350238	3.071470	0.652509	0.041673	0.398392	-0.778743	1.021463	-0.145351	0.439649	-0.492607	0.385039	-0.644819
14170	2.171526	-10.561221	0.309735	1.199241	0.033348	0.490076	-0.767034	1.038520	-0.181578	0.457576	-0.477829	0.374470	-0.649674
14171	3.193069	-10.163746	3.300609	0.442557	-1.260055	0.549841	-0.747746	1.051618	-0.208363	0.478589	-0.485814	0.362417	-0.635288
14172	2.096185	-8.805122	2.888499	-0.396881	-1.214107	0.379723	-0.721394	1.053852	-0.187169	0.488388	-0.502242	0.359277	-0.616563
14173	1.176636	-7.928675	2.646709	-0.378851	-0.078799	0.172384	-0.703399	1.057118	-0.166773	0.487692	-0.505594	0.365019	-0.610977
14174	1.458836	-7.962372	2.797611	0.373891	-0.354864	-0.126790	-0.705745	1.055793	-0.166656	0.492695	-0.507309	0.355564	-0.611117
14175	1.617058	-8.813801	3.023075	1.072376	-0.362341	-0.232510	-0.708626	1.061891	-0.190367	0.503643	-0.502565	0.336560	-0.616846
14176	1.661733	-9.482780	3.737033	1.012480	-0.534914	-0.177220	-0.713590	1.066282	-0.215563	0.515299	-0.500161	0.316681	-0.619693
14177	2.729514	-9.846908	3.517438	0.378941	0.111516	0.002415	-0.716468	1.071105	-0.237595	0.518878	-0.494679	0.313273	-0.622831
14178	4.209721	-9.286138	3.173564	-0.386139	0.289357	0.103367	-0.713345	1.075871	-0.250837	0.514699	-0.494550	0.321960	-0.621970
14179	4.160732	-7.898817	2.562352	-0.588933	-0.837745	-0.050385	-0.713208	1.071080	-0.227450	0.513954	-0.511158	0.320136	-0.609985
14180	3.179841	-7.736970	2.932941	0.232882	-1.550525	-0.214840	-0.708639	1.068293	-0.205902	0.523577	-0.528925	0.298871	-0.597312
14181	3.361148	-8.925279	3.736833	1.370144	-0.854233	-0.081289	-0.705769	1.070122	-0.216721	0.542326	-0.524877	0.272541	-0.596748
14182	3.676685	-9.412228	3.909023	1.082481	-0.666674	0.074554	-0.703178	1.081483	-0.259768	0.558210	-0.520653	0.252949	-0.594423
14183	3.285997	-8.781170	2.332796	0.020483	-0.988964	0.157667	-0.695229	1.088170	-0.277633	0.565557	-0.531179	0.243214	-0.582101
14184	3.391088	-7.941905	2.551098	-0.324831	-0.782716	0.113637	-0.686094	1.086650	-0.261916	0.567328	-0.543470	0.239159	-0.570598
14185	3.826220	-7.875668	3.425513	0.187641	-0.875513	-0.055213	-0.682699	1.084957	-0.251164	0.573179	-0.551419	0.226365	-0.562282
14186	4.211133	-8.708446	3.433977	0.974483	-0.773879	-0.012362	-0.677999	1.085744	-0.260317	0.587271	-0.548966	0.206185	-0.557885
14187	3.608673	-9.000918	3.384007	0.766796	-0.706247	0.128134	-0.673835	1.093293	-0.288294	0.600221	-0.547098	0.190585	-0.551449
14188	3.441196	-8.671485	3.068339	0.082572	-0.387414	0.159886	-0.667967	1.097008	-0.306493	0.604496	-0.549882	0.186606	-0.545338
14189	3.784291	-8.143447	3.033970	-0.274350	-0.291914	0.060264	-0.663269	1.096433	-0.297837	0.603511	-0.556064	0.186603	-0.540136
14190	3.922493	-7.810878	2.864832	-0.133441	-0.232020	-0.083940	-0.664313	1.095132	-0.287816	0.602124	-0.560612	0.184153	-0.537817
14191	4.157994	-8.180359	2.985548	0.183200	-0.103773	-0.055643	-0.663523	1.092055	-0.280251	0.604238	-0.559666	0.180157	-0.537786
14192	4.160603	-8.558936	2.954791	0.217229	-0.148659	0.044977	-0.662480	1.093459	-0.288682	0.607818	-0.558595	0.176379	-0.536115
14193	3.922979	-8.572971	2.808023	0.086845	-0.038037	0.128436	-0.662748	1.096547	-0.297310	0.610555	-0.557460	0.176255	-0.534224
14194	3.939415	-8.448909	2.658382	-0.109141	0.045487	0.135423	-0.657790	1.097238	-0.296287	0.610753	-0.557949	0.179341	-0.532457
14195	3.862333	-8.345942	2.684120	-0.163437	0.034027	0.076843	-0.654658	1.096802	-0.292237	0.609858	-0.559304	0.182179	-0.531096
14196	3.908582	-8.534369	3.096083	0.033707	0.064925	0.045819	-0.650743	1.096468	-0.287399	0.610615	-0.558156	0.182986	-0.531157
14197	3.884776	-8.500784	3.441651	0.148336	0.124712	0.076616	-0.650745	1.097507	-0.290804	0.612855	-0.554736	0.183597	-0.531949
14198	3.825005	-8.453350	3.227678	-0.004081	0.164611	0.028669	-0.648787	1.098137	-0.296361	0.612633	-0.553045	0.185839	-0.533185
14199	4.042685	-8.449411	3.133249	-0.069365	0.254753	0.028995	-0.648263	1.097582	-0.296649	0.611439	-0.551077	0.189807	-0.535191
14200	4.018515	-8.493565	2.872927	-0.109085	0.107321	0.008491	-0.647740	1.096829	-0.294298	0.610041	-0.551345	0.192249	-0.535639
14201	3.911340	-8.655660	3.202973	-0.000396	-0.018486	0.027499	-0.647739	1.096399	-0.293518	0.610603	-0.551479	0.192102	-0.534914
14202	3.540909	-8.516736	3.397529	-0.003096	-0.079547	0.050157	-0.645653	1.097178	-0.293517	0.611534	-0.552290	0.191584	-0.533195
14203	3.249025	-8.468642	3.340079	-0.020439	-0.027874	-0.032607	-0.646432	1.095802	-0.292758	0.611275	-0.552988	0.190873	-0.533024
14204	3.385855	-8.524407	3.351918	0.002670	0.127871	0.005566	-0.645259	1.096338	-0.293284	0.611001	-0.551686	0.192334	-0.534160
14205	3.693932	-8.620725	3.629229	-0.184694	0.028803	-0.006335	-0.647085	1.095925	-0.291424	0.608995	-0.553671	0.194356	-0.533665
14206	3.680255	-8.460814	3.377316	-0.190224	-0.140361	0.036772	-0.646689	1.093237	-0.282389	0.607951	-0.557454	0.194945	-0.530695
14207	3.449594	-8.474733	3.134497	-0.016452	-0.115800	0.072894	-0.643163	1.092122	-0.279158	0.609206	-0.558607	0.194285	-0.528280
14208	3.703012	-8.377875	3.435147	0.040563	-0.184855	0.081405	-0.641207	1.092942	-0.280873	0.611367	-0.559861	0.192372	-0.525147
14209	4.203807	-8.346951	3.397333	-0.110416	-0.292223	-0.013579	-0.640162	1.092462	-0.278917	0.611307	-0.564326	0.189533	-0.521457
14210	4.324059	-8.230731	3.082474	-0.103797	-0.273453	-0.123087	-0.640941	1.090428	-0.273285	0.610021	-0.569021	0.185726	-0.519225
14211	4.043817	-8.299021	2.140628	-0.115400	-0.376165	-0.074185	-0.642764	1.088428	-0.268170	0.609487	-0.574628	0.181186	-0.515267
14212	3.423866	-8.519051	1.613067	-0.070443	-0.337769	0.004158	-0.640414	1.087749	-0.264780	0.610072	-0.579057	0.177687	-0.510815
14213	3.320585	-8.889811	1.858169	-0.078759	0.096519	0.021088	-0.642632	1.086676	-0.257647	0.609181	-0.579031	0.179642	-0.511224
14214	3.857466	-9.032941	2.174139	-0.154838	0.412433	0.093478	-0.642891	1.085690	-0.256353	0.606944	-0.576448	0.187218	-0.514079
14215	4.354013	-8.720591	1.801960	-0.339038	0.426285	0.118514	-0.641717	1.085378	-0.249764	0.602744	-0.575821	0.196956	-0.516079
14216	4.645864	-8.055142	1.752949	-0.390634	0.256602	0.132205	-0.637406	1.082882	-0.240899	0.598673	-0.577433	0.205500	-0.515686
14217	4.388716	-7.819545	1.603700	-0.120511	0.216481	0.120469	-0.633616	1.080294	-0.233618	0.597697	-0.576320	0.210396	-0.516089
14218	3.884435	-8.204830	2.135028	0.216375	0.261076	0.049430	-0.632570	1.079888	-0.234965	0.599705	-0.570919	0.211742	-0.519202
14219	3.505587	-8.531997	2.857481	0.226490	0.339119	-0.047208	-0.633355	1.081959	-0.246793	0.600414	-0.565046	0.212564	-0.524444
14220	4.638166	-9.292863	3.771564	-0.169016	0.653093	-0.147464	-0.638831	1.080520	-0.250743	0.594254	-0.560909	0.220373	-0.532615
14221	5.239291	-10.048917	3.680192	-0.285851	0.468224	-0.117285	-0.648611	1.077795	-0.254420	0.587760	-0.559982	0.227245	-0.537882
14222	2.450940	-9.488070	1.965958	-1.073079	0.023823	0.173316	-0.647820	1.072463	-0.232116	0.577491	-0.571525	0.240842	-0.530904
14223	0.806859	-8.381990	2.376464	-1.027049	0.306644	0.182648	-0.644154	1.063754	-0.190908	0.566202	-0.579254	0.257011	-0.527092
14224	2.578630	-7.747897	2.755743	-0.259526	0.995375	0.068803	-0.646490	1.057413	-0.175741	0.558796	-0.571311	0.271691	-0.536223
14225	4.047637	-9.201886	1.483332	0.510813	0.693458	-0.113066	-0.654321	1.058989	-0.189091	0.559704	-0.558829	0.272313	-0.547984
14226	3.223115	-9.915688	2.873691	0.053642	0.215231	-0.131527	-0.659017	1.059371	-0.201456	0.557817	-0.556678	0.272567	-0.551957
14227	2.278861	-9.626956	3.371997	-0.735417	0.091399	0.074032	-0.659006	1.053440	-0.182335	0.550063	-0.563499	0.282203	-0.547961
14228	1.831143	-9.062469	1.729545	-0.076545	0.790155	0.264572	-0.661094	1.052645	-0.175460	0.547680	-0.554196	0.294609	-0.553280
14229	2.624129	-8.999475	2.352643	-0.063099	0.752231	0.223512	-0.661096	1.053919	-0.183222	0.545169	-0.545249	0.305732	-0.558590
14230	2.998822	-8.885839	2.801283	-0.156949	-0.040047	0.159702	-0.656397	1.053753	-0.180504	0.545618	-0.546515	0.308702	-0.555270
14231	2.130974	-8.809484	1.602065	0.072569	0.149244	0.094659	-0.647518	1.051757	-0.174055	0.546759	-0.543541	0.310305	-0.556174
14232	1.742164	-9.556759	1.886972	0.318838	0.412902	0.086619	-0.646606	1.053635	-0.185115	0.548743	-0.534988	0.312103	-0.561480
14233	1.590927	-9.707443	2.913496	-0.153368	0.263913	-0.053717	-0.650782	1.055323	-0.201016	0.545103	-0.534063	0.315935	-0.563760
14234	1.929753	-8.740198	2.767386	-0.654328	0.624541	-0.173326	-0.660035	1.048605	-0.186575	0.532281	-0.535260	0.328114	-0.567904
14235	3.071930	-8.428230	2.756756	-0.500205	0.949243	-0.160420	-0.670979	1.040106	-0.170849	0.519038	-0.530745	0.341891	-0.576212
14236	3.239448	-8.881527	2.303246	-0.030043	0.418996	-0.130519	-0.681282	1.036288	-0.161992	0.514494	-0.527200	0.345095	-0.581605
14237	2.360377	-9.470233	2.555070	0.082359	0.266664	-0.118552	-0.686502	1.036502	-0.166290	0.512419	-0.524072	0.345399	-0.586067
14238	2.386449	-9.110414	3.876789	-0.139178	0.590598	-0.060645	-0.692501	1.035847	-0.174045	0.506315	-0.519068	0.352315	-0.591682
14239	3.293322	-8.720235	3.502172	-0.344012	0.815907	-0.035298	-0.699542	1.032920	-0.171412	0.496814	-0.513038	0.363957	-0.597916
14240	3.709774	-8.052654	2.260885	-0.286417	0.710789	-0.187057	-0.712057	1.027335	-0.167478	0.486598	-0.508800	0.372372	-0.604719
14241	2.642963	-7.972470	2.528377	0.100070	0.331852	-0.302092	-0.722231	1.025230	-0.167693	0.481766	-0.506033	0.370988	-0.611719
14242	2.354513	-9.125663	2.874776	0.914754	0.728419	-0.204952	-0.733710	1.025939	-0.193989	0.483183	-0.489818	0.364524	-0.627482
14243	5.085450	-11.478921	2.706769	1.121036	0.982451	-0.334022	-0.745198	1.032012	-0.238630	0.482851	-0.468896	0.356161	-0.648182
14244	5.314368	-11.610898	0.710085	0.265996	0.108026	-0.108015	-0.756284	1.032351	-0.267190	0.483357	-0.465822	0.352622	-0.651946
14245	2.732035	-9.570398	1.460189	-0.366450	-0.691567	0.077196	-0.752630	1.031847	-0.260635	0.485944	-0.477934	0.351064	-0.642021
14246	0.859266	-8.487768	2.958861	-0.953318	-0.658427	0.115682	-0.746494	1.028691	-0.236471	0.482976	-0.494826	0.357816	-0.627573
14247	0.890693	-8.542977	3.354925	0.019032	0.083461	-0.140876	-0.746743	1.022523	-0.218810	0.481049	-0.494669	0.356739	-0.629787
14248	2.321167	-8.699292	1.147408	0.456776	0.322659	-0.242549	-0.754574	1.022150	-0.218865	0.480350	-0.488025	0.351569	-0.638354
14249	3.137343	-9.184551	0.280850	-0.122860	0.456946	-0.045612	-0.760048	1.020686	-0.227841	0.475551	-0.483810	0.356867	-0.642204
14250	3.564086	-8.996986	2.333329	-0.247770	0.047520	0.004271	-0.760047	1.019617	-0.223114	0.472973	-0.485606	0.360491	-0.640726
14251	2.728127	-8.623738	3.132740	-0.017034	-0.417412	0.042836	-0.762388	1.018420	-0.234895	0.476552	-0.490940	0.356946	-0.635976
14252	2.302336	-8.500462	2.577260	0.090674	0.015057	0.063725	-0.759519	1.019330	-0.235427	0.478282	-0.489528	0.356493	-0.636019
14253	2.891893	-8.480099	2.193291	-0.013733	0.198218	0.029085	-0.755477	1.018783	-0.221209	0.477305	-0.487079	0.358634	-0.637429
14254	3.445926	-8.431209	2.248425	0.016316	0.239521	-0.011349	-0.757820	1.017263	-0.224668	0.475744	-0.484052	0.360523	-0.639832
14255	3.528161	-8.677200	2.950719	0.228497	0.192586	0.054413	-0.757569	1.021266	-0.231686	0.477431	-0.479195	0.359699	-0.642688
14256	3.016088	-8.477740	3.174165	0.107232	0.024501	0.049520	-0.761094	1.024296	-0.252842	0.479076	-0.477612	0.358943	-0.643066
14257	2.513054	-8.064576	3.006407	-0.164876	0.350375	0.152518	-0.758619	1.026037	-0.253212	0.477108	-0.473752	0.365590	-0.643639
14258	2.694217	-8.522347	3.775905	-0.008573	0.679336	-0.151702	-0.758354	1.023973	-0.247329	0.470242	-0.466278	0.370610	-0.651234
14259	2.584295	-9.334983	3.730530	0.775986	0.433265	-0.252426	-0.768528	1.024158	-0.269953	0.471099	-0.455279	0.361864	-0.663206
14260	0.840799	-9.458894	3.252005	-0.066194	0.308617	-0.143187	-0.776098	1.026068	-0.286205	0.466535	-0.452969	0.364231	-0.666708
14261	0.764644	-9.304957	3.125771	-0.265570	1.075794	0.009635	-0.782354	1.023880	-0.292815	0.456579	-0.441008	0.377607	-0.674137
14262	2.314076	-9.941838	3.327320	-0.164545	0.998909	-0.114630	-0.786532	1.024964	-0.300139	0.446113	-0.429943	0.387767	-0.682473
14263	2.581171	-10.495242	3.084588	0.463019	0.286405	-0.282574	-0.793698	1.022036	-0.309671	0.444262	-0.424152	0.381378	-0.690852
14264	1.971696	-10.185928	3.080403	0.131141	0.565097	0.197461	-0.794998	1.022348	-0.328424	0.443901	-0.413755	0.386158	-0.694724
14265	1.357860	-9.886392	3.167609	-0.276792	0.670137	0.123595	-0.789265	1.026164	-0.332601	0.438407	-0.405983	0.396836	-0.696777
14266	1.579514	-8.879933	3.758843	-0.385172	0.651088	-0.004278	-0.793699	1.025073	-0.334701	0.430130	-0.400376	0.407766	-0.698867
14267	2.589257	-8.111648	3.822532	-0.329335	0.282839	0.095839	-0.793180	1.025598	-0.327946	0.426818	-0.398533	0.415437	-0.697431
14268	2.315424	-7.704153	2.545183	0.147141	-0.097791	0.152437	-0.788223	1.025477	-0.321394	0.431077	-0.397478	0.413682	-0.696456
14269	1.880715	-8.136773	2.559176	0.738605	-0.167123	0.100916	-0.782483	1.028451	-0.337102	0.439973	-0.392659	0.402584	-0.700121
14270	1.587739	-8.906467	3.894065	0.704274	-0.366777	0.001462	-0.781176	1.030458	-0.360461	0.448599	-0.391666	0.389354	-0.702680
14271	1.528491	-9.472973	4.570370	0.200280	-0.595761	0.028496	-0.780661	1.034407	-0.371451	0.455466	-0.398066	0.381261	-0.699095
14272	1.384183	-9.647995	3.801962	-0.214905	-0.253588	0.034745	-0.778309	1.032246	-0.363346	0.456331	-0.403425	0.382122	-0.694977
14273	1.108684	-9.172419	3.960792	-0.383440	-0.048267	-0.056377	-0.780007	1.031615	-0.351842	0.453132	-0.408061	0.386466	-0.691955
14274	1.882344	-8.740858	4.628650	-0.445449	-0.155722	-0.115812	-0.781828	1.027585	-0.335947	0.449254	-0.415260	0.390153	-0.688121
14275	3.711917	-8.139728	4.689872	-0.518633	-0.320121	-0.103376	-0.783258	1.023497	-0.317810	0.446300	-0.425147	0.393374	-0.682146
14276	3.818899	-7.778655	4.021395	-0.380047	-0.813195	-0.323603	-0.792776	1.016399	-0.286187	0.445163	-0.442233	0.388372	-0.674854
14277	3.620131	-8.525120	2.345929	0.476679	-0.142338	-0.231638	-0.797722	1.011345	-0.282852	0.447585	-0.441787	0.378374	-0.679210
14278	3.921826	-9.043870	2.537187	0.589061	0.052392	-0.192957	-0.803200	1.012033	-0.301943	0.449922	-0.437364	0.369007	-0.685651
14279	3.897765	-8.879148	3.630212	-0.222374	-1.158405	-0.117521	-0.805286	1.011026	-0.297851	0.454978	-0.456159	0.360225	-0.674650
14280	2.856406	-9.131194	2.187487	-0.328799	-1.300461	-0.094620	-0.804759	1.005478	-0.265633	0.460083	-0.477341	0.351735	-0.660871
14281	1.776804	-9.830467	1.153678	0.265889	-0.392368	-0.159148	-0.805541	1.005291	-0.268803	0.463446	-0.481360	0.342884	-0.660258
14282	1.916656	-9.737924	3.058489	0.025608	0.109488	-0.110799	-0.810883	1.003068	-0.274763	0.461581	-0.480533	0.342446	-0.662390
14283	2.717006	-8.759830	3.354833	-0.740008	0.286748	-0.059244	-0.813492	0.999915	-0.254203	0.451893	-0.484058	0.354140	-0.660352
14284	3.329751	-7.671278	1.716896	-0.760096	0.652679	-0.050033	-0.818963	0.993950	-0.234228	0.439230	-0.482636	0.369511	-0.661514
14285	3.721202	-7.266147	1.641619	-0.020407	0.465779	-0.148027	-0.826521	0.989672	-0.232161	0.433808	-0.477921	0.372263	-0.666951
14286	3.841784	-7.880291	2.954331	0.611083	-0.021080	-0.089962	-0.830167	0.988815	-0.251718	0.438720	-0.473647	0.362978	-0.671885
14287	3.943348	-8.778842	3.354094	0.624955	0.229961	-0.025537	-0.830556	0.990696	-0.273871	0.442757	-0.465435	0.356100	-0.678623
14288	3.801590	-8.735312	3.238713	0.072886	0.518017	0.073624	-0.832256	0.993536	-0.288441	0.440870	-0.457333	0.360290	-0.683133
14289	3.986393	-8.644667	2.488024	-0.378909	0.284196	0.169702	-0.830694	0.994871	-0.288153	0.437792	-0.455803	0.369251	-0.681349
14290	4.233890	-8.715451	2.156820	-0.454719	-0.013894	0.261226	-0.825740	0.995463	-0.276553	0.437430	-0.458135	0.377618	-0.675405
14291	3.759721	-7.605062	3.257782	-0.217122	0.335163	0.250091	-0.819357	0.999368	-0.273064	0.436366	-0.453899	0.385451	-0.674528
14292	4.543377	-8.935393	3.633597	0.503698	-0.013849	0.158048	-0.814276	1.003385	-0.279343	0.443343	-0.448580	0.379853	-0.676709
14293	3.102149	-9.961429	4.174705	1.106190	-0.409728	-0.026139	-0.812060	1.006203	-0.296868	0.455980	-0.444706	0.360543	-0.681416
14294	0.585830	-10.162431	3.997944	-0.022833	-0.422618	-0.041573	-0.813104	1.007569	-0.307657	0.458429	-0.451100	0.356507	-0.677682
14295	-0.304835	-9.634952	3.793365	-0.772969	0.592917	0.052927	-0.812324	1.006614	-0.290372	0.448052	-0.449879	0.372602	-0.676776
14296	0.745348	-8.383057	2.839060	-0.908705	1.338753	-0.093279	-0.818059	1.004048	-0.292900	0.428508	-0.440449	0.395815	-0.682434
14297	2.565839	-9.007742	3.022360	-0.003488	1.097501	-0.198453	-0.828092	0.998574	-0.296397	0.417221	-0.427116	0.403251	-0.693460
14298	3.033260	-9.457875	3.954605	0.841047	0.341368	-0.144168	-0.832784	0.998542	-0.314858	0.419722	-0.416563	0.393076	-0.704131
14299	2.031482	-9.903305	3.082512	0.232411	0.260208	0.193150	-0.830832	1.003099	-0.336028	0.422568	-0.409563	0.393420	-0.706339
14300	1.204211	-9.646510	2.828974	-0.438284	0.708377	0.247137	-0.824831	1.004409	-0.339097	0.416879	-0.401314	0.407546	-0.706445
14301	1.447085	-8.707607	3.575392	-0.709695	0.288739	0.155083	-0.821575	1.006808	-0.338926	0.411260	-0.401952	0.421070	-0.701427
14302	1.959293	-7.953240	3.282184	-0.352745	-0.042416	0.007189	-0.821973	1.006997	-0.322385	0.408974	-0.405453	0.425677	-0.697959
14303	2.041603	-8.301234	3.364345	0.506304	-0.038291	-0.009546	-0.819358	1.004234	-0.312187	0.413544	-0.402007	0.418073	-0.701845
14304	1.698526	-9.161757	3.605784	0.659572	-0.162412	0.027377	-0.818312	1.006539	-0.336327	0.420724	-0.398689	0.407569	-0.705639
14305	1.277644	-9.441223	3.594979	0.103908	-0.209160	0.000685	-0.818447	1.008782	-0.344189	0.423575	-0.400828	0.404240	-0.704635
14306	1.520958	-8.965932	3.853959	-0.530105	0.022220	-0.079469	-0.821181	1.006705	-0.347000	0.418162	-0.405745	0.411157	-0.701043
14307	1.939604	-8.409792	4.136961	-0.662579	-0.056973	-0.156543	-0.826264	1.001936	-0.325537	0.411355	-0.413377	0.418555	-0.696217
14308	2.454772	-8.410185	3.849537	-0.205064	-0.177570	-0.155987	-0.826655	0.998401	-0.296286	0.409164	-0.418968	0.418558	-0.694161
14309	2.837001	-8.636256	3.771518	0.146081	-0.453267	-0.176172	-0.832394	0.996504	-0.291785	0.412040	-0.425559	0.411165	-0.692868
14310	2.642329	-8.348539	3.787442	-0.050129	-0.762072	-0.196414	-0.836044	0.993789	-0.283630	0.415316	-0.438235	0.403756	-0.687346
14311	2.529621	-8.501126	3.193110	-0.098773	-0.345631	-0.119594	-0.840731	0.989220	-0.277637	0.415901	-0.444796	0.400994	-0.684388
14312	3.050520	-9.448084	1.810775	0.389025	0.307152	-0.067958	-0.842814	0.988338	-0.285311	0.416152	-0.438020	0.397504	-0.690613
14313	3.098699	-10.165621	1.793599	0.357488	-0.245499	-0.094559	-0.844906	0.990478	-0.292758	0.420202	-0.439252	0.389524	-0.691924
14314	2.435055	-10.085370	2.369472	0.125910	-0.697223	-0.029089	-0.847773	0.988552	-0.289876	0.426471	-0.448154	0.381542	-0.686808
14315	2.853579	-9.859375	2.062936	-0.065480	-0.308174	-0.006076	-0.845944	0.986962	-0.282145	0.428429	-0.453082	0.379649	-0.683397
14316	3.176127	-9.173967	1.887166	-0.213537	-0.162165	-0.099413	-0.846208	0.987922	-0.281715	0.426488	-0.457979	0.380219	-0.681026
14317	2.799248	-8.918637	2.309273	-0.134950	-0.445336	-0.127439	-0.849854	0.983767	-0.270696	0.427154	-0.466268	0.376992	-0.676765
14318	1.946782	-9.011819	1.841008	-0.096886	-0.326215	-0.080383	-0.852068	0.980771	-0.257541	0.427720	-0.472198	0.374722	-0.673549
14319	1.801421	-9.276592	1.706182	-0.062480	0.050417	-0.054833	-0.853376	0.980658	-0.251182	0.426317	-0.472570	0.375479	-0.673756
14320	2.375775	-9.222444	2.091605	-0.011597	0.162928	-0.054975	-0.857023	0.978291	-0.252405	0.424373	-0.470988	0.376454	-0.675544
14321	3.178081	-9.023450	1.922190	-0.153134	0.220010	-0.036669	-0.859886	0.975954	-0.255752	0.421079	-0.469702	0.380073	-0.676474
14322	3.478182	-8.819025	1.573677	-0.167090	0.347789	-0.030657	-0.861450	0.975137	-0.254570	0.416563	-0.466723	0.384921	-0.678587
14323	3.168425	-8.688711	1.746093	-0.013388	0.060512	0.060874	-0.862233	0.974850	-0.253248	0.417078	-0.465702	0.386212	-0.678239
14324	2.603663	-8.832385	2.297809	0.129710	-0.013377	0.148491	-0.860149	0.976638	-0.255331	0.420536	-0.463754	0.385672	-0.677745
14325	3.293526	-8.802800	3.045546	0.143187	0.142712	0.207710	-0.854418	0.981196	-0.261865	0.423849	-0.459160	0.386879	-0.678121
14326	3.874209	-9.005846	3.043233	0.103940	0.147171	0.195120	-0.848942	0.983977	-0.268716	0.426418	-0.454857	0.388465	-0.678504
14327	3.732516	-9.003518	3.455211	-0.123477	0.016552	0.329740	-0.842953	0.989713	-0.272836	0.429875	-0.453290	0.393232	-0.674614
14328	2.384852	-8.741664	2.632150	-0.589198	-0.235830	0.304868	-0.831478	0.991772	-0.259545	0.430495	-0.459131	0.401893	-0.665097
14329	1.520061	-8.230742	2.077125	-0.229914	-0.394835	0.203490	-0.824962	0.993000	-0.241066	0.434507	-0.464855	0.403380	-0.657570
14330	1.736867	-8.918534	1.939755	0.312719	-0.443625	0.097006	-0.818706	0.995970	-0.238664	0.442395	-0.467258	0.396228	-0.654951
14331	2.564069	-10.010064	3.802386	0.406161	-0.254342	0.064734	-0.812707	0.997982	-0.242371	0.449319	-0.466577	0.389230	-0.654918
14332	2.684926	-9.435201	2.740445	-0.077256	-0.386900	0.081795	-0.808020	1.002307	-0.243611	0.452809	-0.471783	0.387454	-0.649819
14333	2.560642	-8.930295	1.866446	-0.541401	-0.112563	0.189980	-0.803974	1.000877	-0.232990	0.451287	-0.476770	0.395217	-0.642522
14334	2.539979	-8.814136	2.194640	-0.453413	-0.112086	0.129249	-0.799015	0.999107	-0.214192	0.449612	-0.481333	0.401205	-0.636555
14335	2.362484	-9.067288	2.698898	0.063281	-0.380392	0.009839	-0.795621	0.998026	-0.206198	0.453666	-0.485625	0.397028	-0.633028
14336	2.216511	-9.302949	2.554208	0.435312	-0.345945	0.037794	-0.791976	1.001212	-0.204684	0.461244	-0.485817	0.388657	-0.632599
14337	2.290310	-10.019973	2.980629	0.013248	-0.129093	0.041397	-0.382849	0.852096	0.083263	0.463196	-0.487089	0.387662	-0.630802
14338	2.268066	-9.326360	1.853237	-0.406277	-0.342736	-0.056763	-0.386244	0.850884	0.097810	0.461747	-0.495956	0.388621	-0.624333
14339	2.696265	-9.158396	1.942118	-0.579750	-0.385543	-0.073597	-0.388587	0.846376	0.117135	0.458323	-0.506736	0.391496	-0.616352
14340	2.934289	-9.023070	1.447826	-0.608005	-0.451532	-0.003428	-0.385312	0.839385	0.143458	0.455805	-0.517960	0.394673	-0.606789
14341	2.821332	-8.952725	1.410292	-0.360377	-0.455437	0.025719	-0.378993	0.831739	0.166614	0.456225	-0.526636	0.395085	-0.598684
14342	2.820454	-9.132331	1.531950	-0.147261	-0.661688	0.097566	-0.374030	0.829108	0.180760	0.461226	-0.535189	0.391709	-0.589413
14343	2.473289	-9.070736	0.933622	0.234360	-0.467413	0.064731	-0.720031	0.965004	-0.070551	0.468404	-0.538098	0.385249	-0.585347
14344	2.666599	-8.649672	1.894208	0.752264	-0.884439	0.208593	-0.710255	0.971325	-0.079986	0.485494	-0.539546	0.370503	-0.579581
14345	2.817695	-8.627468	2.312613	1.398347	-1.163476	-0.006926	-0.699189	0.984562	-0.104562	0.509050	-0.539225	0.342593	-0.576832
14346	2.672196	-8.693095	3.391618	2.843042	-1.249946	0.101381	-0.789397	1.044988	-0.241843	0.548512	-0.523077	0.297522	-0.580522
14347	2.137160	-10.387246	2.795956	2.130713	-0.499085	0.052877	-0.781852	1.063981	-0.323338	0.574097	-0.504741	0.267486	-0.586601
14348	2.482940	-10.701334	2.895571	-0.332161	-0.099074	0.042344	-0.702024	1.039534	-0.301337	0.571964	-0.509625	0.270487	-0.583075
14349	2.678694	-9.314341	3.059578	-1.536253	-0.160322	0.059290	-0.699414	1.034948	-0.258920	0.557855	-0.528558	0.286944	-0.571916
14350	2.609591	-8.034105	3.074275	-0.957279	-0.183540	-0.025721	-0.698360	1.025860	-0.210543	0.548527	-0.541484	0.295419	-0.564483
14351	2.243934	-7.781113	2.433023	0.328664	-0.109265	-0.074173	-0.751915	1.038101	-0.223967	0.552156	-0.539575	0.289609	-0.565782
14352	2.290408	-8.646726	2.474670	1.110851	0.067353	-0.045812	-0.754406	1.045148	-0.253478	0.563218	-0.526774	0.277137	-0.573141
14353	2.579427	-9.689914	3.011233	0.957335	0.095585	-0.088581	-0.717048	1.039556	-0.268760	0.571931	-0.515316	0.266181	-0.580079
14354	2.632621	-9.926801	3.014652	0.024251	0.201208	-0.076688	-0.719138	1.041901	-0.285328	0.570382	-0.513235	0.267267	-0.582943
14355	2.729697	-9.230917	2.858358	-0.740873	0.360993	-0.111706	-0.723832	1.038406	-0.272025	0.559745	-0.518048	0.278783	-0.583602
14356	3.097645	-8.447556	3.099586	-0.615910	0.369107	-0.107845	-0.754389	1.041916	-0.275139	0.550111	-0.521284	0.288865	-0.584976
14357	3.398744	-8.359574	3.098534	0.051121	0.290846	-0.093947	-0.761300	1.038382	-0.270146	0.548122	-0.517910	0.290399	-0.589067
14358	3.337409	-8.826695	2.975032	0.454683	0.152121	-0.063475	-0.743010	1.032853	-0.262856	0.551316	-0.511589	0.285935	-0.593775
14359	3.005753	-9.187051	3.087905	0.080957	0.035452	-0.040554	-0.743010	1.034492	-0.274576	0.551710	-0.510580	0.284847	-0.594799
14360	2.810157	-9.078941	3.211046	-0.348832	0.043763	-0.020595	-0.744313	1.032705	-0.267211	0.547774	-0.514123	0.289161	-0.593301
14361	2.864736	-8.791567	3.128728	-0.313296	0.079946	0.002712	-0.758158	1.036239	-0.275936	0.544366	-0.516653	0.293674	-0.592023
14362	2.936075	-8.639820	2.893924	-0.044161	0.030014	-0.007389	-0.759726	1.036018	-0.270635	0.543767	-0.516921	0.294364	-0.591996
14363	2.895160	-8.536202	2.867821	0.089018	-0.009497	0.053783	-0.747970	1.031844	-0.255821	0.545629	-0.515824	0.293649	-0.591596
14364	2.925613	-8.596320	2.924561	0.095532	-0.071209	0.034837	-0.746141	1.031868	-0.258751	0.547583	-0.515527	0.291998	-0.590865
14365	3.039584	-8.788380	3.276058	0.074472	-0.137200	0.036092	-0.744052	1.031840	-0.259569	0.549819	-0.516196	0.289855	-0.589257
14366	2.636615	-9.113635	3.278182	0.124217	-0.224198	0.046402	-0.748505	1.038324	-0.274261	0.553080	-0.517306	0.286297	-0.586968
14367	2.449669	-9.019976	2.980540	0.136313	-0.002555	0.003698	-0.747069	1.038934	-0.278358	0.554801	-0.515866	0.284586	-0.587443
14368	2.916692	-8.863449	3.015347	0.005579	0.124545	0.034050	-0.741713	1.036846	-0.270417	0.554687	-0.514256	0.286148	-0.588203
14369	3.252290	-8.663182	3.139650	-0.076633	-0.056929	0.046692	-0.739885	1.036355	-0.268733	0.555015	-0.515579	0.286759	-0.586434
14370	3.014499	-8.665082	3.016851	0.049167	-0.216320	0.026672	-0.738318	1.036111	-0.265584	0.557209	-0.517521	0.283948	-0.584006
14371	2.623629	-8.985261	3.045780	0.247560	-0.118722	0.029785	-0.742764	1.039765	-0.276794	0.561024	-0.516044	0.279895	-0.583618
14372	2.672451	-9.217353	3.229524	0.198301	-0.002103	0.007385	-0.741983	1.041566	-0.284286	0.563298	-0.513906	0.277525	-0.584444
14373	2.921448	-9.164278	3.388380	-0.111905	0.085887	0.011335	-0.738847	1.039878	-0.279613	0.562045	-0.514165	0.279776	-0.584351
14374	3.091066	-8.845713	3.104794	-0.315988	0.018860	-0.008343	-0.738850	1.039820	-0.270885	0.558713	-0.517640	0.283486	-0.582687
14375	3.134434	-8.619229	2.923921	-0.183101	-0.026340	-0.004694	-0.739501	1.038563	-0.263245	0.557138	-0.520098	0.285118	-0.581208
14376	3.230028	-8.658744	3.023416	-0.031843	-0.198402	0.030021	-0.740675	1.037830	-0.260080	0.558411	-0.522685	0.283491	-0.578455
14377	3.244552	-8.891472	3.083375	0.030232	-0.267792	0.052763	-0.738330	1.038957	-0.257426	0.561062	-0.525230	0.280515	-0.575025
14378	3.005957	-8.963764	3.028468	0.002521	-0.272255	0.079226	-0.734283	1.038165	-0.250751	0.563650	-0.527983	0.278158	-0.571105
14379	2.732318	-8.794025	2.612076	-0.119194	-0.266453	0.089554	-0.729718	1.039339	-0.246269	0.565095	-0.531956	0.277271	-0.566402
14380	2.728506	-8.692136	2.815752	-0.168476	-0.194050	0.093391	-0.725934	1.038945	-0.238653	0.565563	-0.535635	0.277873	-0.562158
14381	2.516694	-8.739651	2.958822	-0.037579	-0.163424	0.049838	-0.723847	1.039557	-0.237335	0.566844	-0.537696	0.276799	-0.559423
14382	2.280509	-8.865331	2.562653	0.113277	-0.054636	0.015711	-0.722284	1.040640	-0.238112	0.568679	-0.537038	0.274972	-0.559093
14383	2.500057	-9.057938	2.585281	0.116947	0.150749	-0.018368	-0.722022	1.040538	-0.239970	0.569127	-0.534187	0.275020	-0.561339
14384	2.686628	-9.027834	2.778494	-0.095126	0.128049	-0.035138	-0.723850	1.040895	-0.241790	0.567146	-0.534126	0.277063	-0.562397
14385	2.697258	-8.843192	2.707636	-0.163948	0.169577	-0.012111	-0.725413	1.039490	-0.238906	0.564547	-0.534207	0.280544	-0.563209
14386	2.766724	-8.914737	2.770472	-0.041131	0.213501	-0.020299	-0.726716	1.038424	-0.239190	0.562814	-0.532478	0.283095	-0.565301
14387	2.884559	-8.973263	2.887639	0.166271	0.215643	-0.035575	-0.728802	1.038332	-0.245253	0.563189	-0.528428	0.283101	-0.568714
14388	2.734403	-9.007560	2.690762	0.027052	0.185532	-0.016715	-0.728415	1.040141	-0.246523	0.562370	-0.526208	0.284600	-0.570831
14389	2.753428	-8.997512	2.640731	-0.121500	0.270045	-0.033441	-0.729982	1.040164	-0.245976	0.559396	-0.524748	0.288511	-0.573130
14390	2.998140	-8.726076	2.821874	-0.102080	0.271683	-0.020178	-0.733634	1.039133	-0.245438	0.556651	-0.522984	0.292406	-0.575436
14391	2.936048	-8.642251	2.869876	0.025086	0.113764	0.009278	-0.734154	1.038862	-0.251260	0.556579	-0.521424	0.293305	-0.576462
14392	2.743349	-9.046200	2.977715	0.298850	0.154210	-0.023143	-0.736242	1.039463	-0.257566	0.558651	-0.516547	0.291226	-0.579893
14393	2.601140	-9.330321	2.951428	0.399389	0.122809	-0.085755	-0.736766	1.041245	-0.269012	0.561274	-0.511223	0.286897	-0.584219
14394	2.600906	-9.325477	2.908066	-0.010627	0.132197	-0.030398	-0.738074	1.042955	-0.276482	0.560187	-0.510078	0.288087	-0.585676
14395	2.603228	-9.145796	3.243707	-0.460658	0.231102	-0.012627	-0.739635	1.040164	-0.267029	0.554210	-0.512662	0.295766	-0.585279
14396	2.698123	-8.804288	3.227196	-0.386532	0.278092	-0.017433	-0.743025	1.037865	-0.259259	0.548501	-0.513870	0.303089	-0.585850
14397	2.781850	-8.686309	2.865477	-0.065918	0.243904	0.036384	-0.743544	1.036293	-0.256128	0.546999	-0.511592	0.306739	-0.587348
14398	2.713729	-8.920546	2.831461	0.047707	0.193701	0.019647	-0.742499	1.035654	-0.253250	0.546658	-0.508768	0.308404	-0.589242
14399	2.684450	-9.003578	3.009279	-0.063710	0.212415	0.015887	-0.743415	1.036523	-0.254271	0.545114	-0.506946	0.311461	-0.590634
14400	2.698485	-8.872272	2.912454	-0.203353	0.139448	0.042382	-0.743678	1.036733	-0.251087	0.542813	-0.507344	0.315717	-0.590152
14401	2.687930	-8.833634	2.882960	-0.143407	0.115670	0.017665	-0.744329	1.036538	-0.253995	0.541060	-0.507514	0.318657	-0.590036
14402	2.692690	-8.814121	2.979223	0.067600	0.076285	0.028680	-0.742236	1.035104	-0.253535	0.541740	-0.505798	0.318879	-0.590764
14403	2.718733	-8.901020	3.004744	0.059193	0.027293	0.065468	-0.741063	1.035751	-0.252867	0.543160	-0.504512	0.318935	-0.590530
14404	2.663593	-9.042784	3.061880	0.037990	-0.022104	0.042116	-0.738450	1.035322	-0.254762	0.544328	-0.504193	0.318569	-0.589923
14405	2.388853	-9.120583	3.034785	0.014153	-0.021909	0.025310	-0.736630	1.037607	-0.254181	0.545132	-0.504229	0.318211	-0.589344
14406	2.246924	-9.074633	2.880874	-0.071424	0.098503	0.016120	-0.736894	1.039352	-0.258092	0.544123	-0.503846	0.320184	-0.589535
14407	2.471052	-9.007459	2.925749	-0.136658	0.076333	0.028097	-0.736893	1.038456	-0.254945	0.542813	-0.504340	0.322703	-0.588946
14408	2.571981	-8.879444	2.704066	-0.059610	-0.022498	0.024148	-0.735452	1.036049	-0.247233	0.542790	-0.505197	0.323303	-0.587904
14409	2.241927	-8.890312	2.462987	0.056531	0.021795	-0.002532	-0.734932	1.036441	-0.246830	0.543412	-0.504440	0.322646	-0.588339
14410	2.182056	-9.114652	2.802174	0.069790	0.040234	-0.024460	-0.735454	1.037086	-0.250508	0.543718	-0.503467	0.321911	-0.589291
14411	2.336896	-9.194342	2.995241	0.076706	0.001104	-0.021188	-0.735462	1.040396	-0.257017	0.544461	-0.502847	0.320609	-0.589845
14412	2.524850	-9.127818	3.089550	0.019543	0.026729	-0.033627	-0.735974	1.037442	-0.259749	0.544242	-0.502638	0.320225	-0.590433
14413	2.574371	-8.947323	3.031950	-0.070941	0.075102	-0.007095	-0.735714	1.037218	-0.256188	0.543189	-0.502659	0.321603	-0.590636
14414	2.654024	-9.067241	2.946253	0.014658	0.064453	0.021385	-0.735195	1.038462	-0.256948	0.543324	-0.501704	0.322240	-0.590976
14415	2.522377	-9.174010	2.781777	0.047875	-0.084050	0.032953	-0.734543	1.038872	-0.257472	0.544954	-0.502063	0.320878	-0.589912
14416	2.179465	-9.119561	2.717901	-0.065216	-0.093606	0.020235	-0.733887	1.037611	-0.257122	0.545286	-0.503849	0.320726	-0.588162
14417	2.101211	-9.077290	2.756093	-0.121473	0.036410	-0.007385	-0.732059	1.037215	-0.253584	0.543965	-0.504885	0.322279	-0.587647
14418	2.261009	-9.054963	2.861905	-0.075156	0.028360	-0.025012	-0.734931	1.036972	-0.252104	0.542876	-0.505630	0.323117	-0.587553
14419	2.530982	-8.991820	2.821579	0.014291	-0.028030	-0.014544	-0.735974	1.036301	-0.251849	0.543257	-0.505991	0.322300	-0.587339
14420	2.574761	-9.000734	2.818176	0.047497	-0.037571	-0.012742	-0.735192	1.036995	-0.252894	0.543980	-0.506100	0.321102	-0.587232
14421	2.498888	-9.070059	2.905416	-0.008778	-0.060621	0.001097	-0.735189	1.035555	-0.250030	0.544515	-0.506996	0.320351	-0.586374
14422	2.503078	-9.157356	2.913423	-0.054347	-0.057994	0.023075	-0.736759	1.036643	-0.247861	0.544753	-0.508220	0.320488	-0.585016
14423	2.557160	-9.102999	2.736583	-0.067414	-0.054118	0.041615	-0.734018	1.036388	-0.245387	0.545119	-0.509419	0.320901	-0.583404
14424	2.462499	-8.973656	2.732703	-0.102961	-0.111491	0.048224	-0.731409	1.036522	-0.241709	0.545496	-0.511631	0.321272	-0.580905
14425	2.388289	-8.877907	2.854848	-0.058700	-0.124237	0.039450	-0.731149	1.036422	-0.237483	0.546368	-0.513555	0.320788	-0.578652
14426	2.353903	-9.116395	2.735261	0.124687	-0.107917	0.017164	-0.730102	1.035585	-0.238050	0.548690	-0.513430	0.318235	-0.577976
