# Supplementary material for: Identification of Haptic Based Guiding Using Hard Reins
Source: PLoS One. 2015 Jul 22;10(7):e0132020. doi: 10.1371/journal.pone.0132020 (PMC4511788; doi:10.1371/journal.pone.0132020)
Supplement: S2 File — (ZIP) [file pone.0132020.s002.zip › MotionData2/Subject11/T12/fc12.txt]

// Start Time: 0
// Sample rate: 25.0Hz
// Scenario: 4.0
// Firmware Version: 2.6.1
Counter	Acc_X	Acc_Y	Acc_Z	Gyr_X	Gyr_Y	Gyr_Z	Mag_X	Mag_Y	Mag_Z	Quat_w	Quat_x	Quat_y	Quat_z
15239	9.357795	0.491017	2.876107	-0.560150	0.016305	-0.010253	-0.810211	0.305454	-0.173542	-0.685556	-0.231103	0.592947	-0.353580
15240	9.338938	0.495622	2.820506	-0.547381	0.025286	-0.013698	-0.810345	0.304481	-0.175787	-0.688535	-0.225507	0.595502	-0.347050
15241	9.338470	0.471761	2.869099	-0.586518	0.014683	-0.016750	-0.810349	0.305319	-0.175219	-0.692341	-0.219485	0.597306	-0.340171
15242	9.343176	0.459709	2.878893	-0.552953	0.010974	-0.022528	-0.810058	0.303079	-0.175804	-0.695104	-0.213965	0.599949	-0.333332
15243	9.371450	0.486749	2.980038	-0.567345	0.030753	-0.010428	-0.810069	0.305458	-0.175080	-0.698860	-0.207981	0.601311	-0.326746
15244	9.352331	0.467325	2.946452	-0.543821	0.019924	-0.020707	-0.810492	0.305738	-0.174655	-0.701551	-0.202458	0.603671	-0.320029
15245	9.318709	0.530428	2.955458	-0.547572	0.009240	-0.033069	-0.808657	0.303496	-0.175671	-0.705000	-0.197124	0.605004	-0.313188
15246	9.376989	0.486139	2.888218	-0.552982	0.007375	-0.022496	-0.810339	0.302653	-0.173850	-0.707462	-0.191528	0.607481	-0.306237
15247	9.377510	0.572982	2.863085	-0.532118	-0.000918	-0.012458	-0.811045	0.303777	-0.174391	-0.710491	-0.186190	0.608841	-0.299748
15248	9.295046	0.505958	2.883274	-0.554828	-0.005367	-0.008299	-0.809933	0.306156	-0.174236	-0.712593	-0.180428	0.611456	-0.292881
15249	9.372275	0.486078	2.873727	-0.562074	-0.001712	-0.009277	-0.811051	0.305034	-0.173260	-0.715589	-0.174598	0.612910	-0.285988
15250	9.391620	0.485926	2.868870	-0.560187	0.005417	-0.001333	-0.810213	0.305873	-0.173118	-0.717671	-0.168569	0.615312	-0.279149
15251	9.362686	0.512751	2.878275	-0.538421	0.005391	-0.009928	-0.811041	0.302512	-0.173007	-0.720558	-0.163015	0.616421	-0.272483
15252	9.335850	0.486489	2.902767	-0.563857	0.001855	-0.004906	-0.811186	0.303491	-0.172437	-0.722497	-0.156955	0.618769	-0.265495
15253	9.357795	0.486169	2.873745	-0.552915	0.009030	-0.006585	-0.810482	0.303070	-0.172866	-0.725340	-0.151104	0.619804	-0.258636
15254	9.429832	0.478738	2.917225	-0.563846	0.005485	-0.006680	-0.810340	0.302933	-0.173707	-0.727198	-0.145008	0.621978	-0.251594
15255	9.357643	0.510533	2.904886	-0.560256	0.003748	-0.016368	-0.811463	0.302934	-0.173419	-0.729922	-0.139172	0.622982	-0.244414
15256	9.381701	0.524986	2.921606	-0.545708	0.003625	-0.009999	-0.808656	0.303070	-0.174138	-0.731590	-0.133353	0.624967	-0.237507
15257	9.309450	0.515624	2.897645	-0.545699	-0.000052	-0.002914	-0.809498	0.303357	-0.175386	-0.734042	-0.127557	0.625879	-0.230625
15258	9.297458	0.535033	2.897444	-0.556659	-0.001673	-0.017186	-0.809352	0.301954	-0.174983	-0.735573	-0.121659	0.627862	-0.223429
15259	9.338488	0.495988	2.878494	-0.560285	0.000182	-0.020774	-0.810333	0.301536	-0.174979	-0.738022	-0.115849	0.628674	-0.216036
15260	9.365118	0.507872	2.873493	-0.549375	-0.001732	-0.013551	-0.810756	0.301671	-0.173297	-0.739385	-0.109981	0.630518	-0.208952
15261	9.384225	0.563666	2.926004	-0.556694	-0.005267	-0.017145	-0.810467	0.299993	-0.174435	-0.741614	-0.104182	0.631284	-0.201580
15262	9.334295	0.543983	2.819973	-0.527644	-0.010798	-0.018548	-0.810189	0.300552	-0.174152	-0.742708	-0.098707	0.633051	-0.194650
15263	9.279332	0.524497	2.740526	-0.542139	-0.016284	-0.002770	-0.810611	0.300692	-0.173728	-0.744589	-0.092971	0.633840	-0.187591
15264	9.377065	0.486078	2.878553	-0.567638	-0.019697	-0.010116	-0.810890	0.300130	-0.173173	-0.745482	-0.086800	0.635796	-0.180237
15265	9.392178	0.567890	2.836543	-0.562091	-0.009009	0.001399	-0.810610	0.300410	-0.173172	-0.747349	-0.080675	0.636437	-0.172942
15266	9.343789	0.551324	2.844041	-0.545722	0.003689	-0.017077	-0.813413	0.299860	-0.174554	-0.748389	-0.074811	0.637836	-0.165777
15267	9.336234	0.488601	2.854417	-0.531266	-0.018137	-0.002630	-0.812289	0.299295	-0.173730	-0.749982	-0.069217	0.638384	-0.158749
15268	9.375323	0.543724	2.819921	-0.550161	0.005275	0.009407	-0.811592	0.300555	-0.174141	-0.750834	-0.062924	0.639699	-0.151904
15269	9.381474	0.563956	2.969498	-0.552936	0.001680	0.009393	-0.812432	0.300281	-0.175256	-0.752548	-0.056782	0.639916	-0.144755
15270	9.406306	0.495363	2.846998	-0.551017	0.013389	0.009346	-0.811029	0.300277	-0.174987	-0.753372	-0.050433	0.640994	-0.137891
15271	9.377452	0.602117	2.884507	-0.561916	0.013376	0.016302	-0.811876	0.301400	-0.175248	-0.755096	-0.044031	0.640945	-0.130694
15272	9.348108	0.510583	2.888002	-0.556453	0.017962	0.005695	-0.812326	0.301767	-0.177071	-0.755856	-0.037617	0.641846	-0.123693
15273	9.343615	0.587912	2.882313	-0.558359	0.009028	-0.001340	-0.811058	0.300784	-0.177371	-0.757433	-0.031506	0.641712	-0.116224
15274	9.372372	0.544263	2.887594	-0.552831	0.016130	0.007527	-0.811486	0.302467	-0.177350	-0.758027	-0.025111	0.642512	-0.109283
15275	9.353290	0.544202	2.858624	-0.556468	0.018005	0.001278	-0.811487	0.302750	-0.178186	-0.759578	-0.018979	0.642114	-0.101838
15276	9.338555	0.546923	2.892442	-0.560131	0.012589	0.003918	-0.811196	0.300509	-0.178770	-0.760000	-0.012512	0.642859	-0.094738
15277	9.333869	0.563808	2.882594	-0.557397	0.016213	0.000391	-0.810924	0.302470	-0.178752	-0.761393	-0.006390	0.642364	-0.087223
15278	9.338379	0.525250	2.904765	-0.532961	0.002603	-0.001899	-0.810785	0.303034	-0.179726	-0.761559	-0.000416	0.643092	-0.080375
15279	9.352917	0.505720	2.888050	-0.560201	-0.000024	0.003993	-0.810791	0.304291	-0.178594	-0.762607	0.005755	0.642723	-0.072839
15280	9.343241	0.568824	2.921187	-0.564757	0.012821	-0.019136	-0.811914	0.304152	-0.178028	-0.762791	0.012017	0.643226	-0.065313
15281	9.333870	0.539566	2.870783	-0.543001	-0.009117	0.004251	-0.811357	0.305556	-0.179416	-0.763592	0.017903	0.642842	-0.057969
15282	9.333776	0.529946	2.878140	-0.560329	-0.016170	-0.003872	-0.810796	0.305270	-0.178025	-0.763245	0.024265	0.643656	-0.050738
15283	9.357933	0.476447	2.849709	-0.544013	-0.032609	0.012343	-0.811368	0.307224	-0.175204	-0.763606	0.030227	0.643507	-0.043484
15284	9.386857	0.456902	2.845056	-0.563883	-0.014491	0.012003	-0.810675	0.309185	-0.175469	-0.763127	0.036853	0.644167	-0.036448
15285	9.333486	0.375044	2.841208	-0.545717	-0.003550	-0.012643	-0.811094	0.308763	-0.174771	-0.763748	0.042522	0.643471	-0.028749
15286	9.343382	0.394178	2.819234	-0.558406	-0.005393	-0.001274	-0.812776	0.307781	-0.173090	-0.763263	0.048903	0.643873	-0.021578
15287	9.356178	0.427446	2.741524	-0.543937	-0.018087	0.000753	-0.812497	0.308345	-0.174345	-0.763557	0.054686	0.643266	-0.014102
15288	9.394171	0.476188	2.844831	-0.554910	-0.019737	-0.009972	-0.812073	0.307784	-0.174633	-0.762759	0.060898	0.643773	-0.006863
15289	9.377536	0.548806	2.846459	-0.545788	-0.012588	-0.008134	-0.812491	0.306941	-0.173521	-0.762995	0.066565	0.642968	0.000803
15290	9.338866	0.529702	2.844307	-0.560198	0.001811	0.000445	-0.811928	0.306377	-0.172972	-0.762331	0.072992	0.643009	0.007970
15291	9.346370	0.510050	2.801023	-0.567580	-0.023460	0.009361	-0.812076	0.307774	-0.171418	-0.762263	0.079184	0.642215	0.015650
15292	9.392189	0.475853	2.789262	-0.564766	-0.012706	0.014642	-0.811378	0.308609	-0.170157	-0.761269	0.085861	0.642328	0.022628
15293	9.394587	0.437067	2.772777	-0.556572	-0.009109	0.011173	-0.810824	0.309864	-0.168890	-0.761268	0.091866	0.641187	0.030172
15294	9.377355	0.437447	2.816290	-0.550105	0.005200	0.019117	-0.810826	0.310423	-0.168325	-0.760398	0.098361	0.640904	0.036912
15295	9.372492	0.408419	2.806955	-0.547446	0.003553	0.000577	-0.809849	0.311255	-0.166366	-0.760439	0.104041	0.639473	0.044528
15296	9.372308	0.360088	2.807494	-0.574742	-0.008997	0.007405	-0.809988	0.310977	-0.166927	-0.759193	0.110766	0.639282	0.051715
15297	9.396225	0.372232	2.841155	-0.554777	-0.014561	0.014755	-0.810559	0.313219	-0.166340	-0.758870	0.116711	0.637961	0.059168
15298	9.381491	0.384650	2.879697	-0.534771	-0.003751	0.004304	-0.810564	0.314199	-0.166050	-0.757645	0.122773	0.637621	0.065885
15299	9.348268	0.355315	2.793082	-0.543822	-0.004659	0.009505	-0.809723	0.314477	-0.166054	-0.757346	0.128425	0.636052	0.073297
15300	9.365329	0.374465	2.780764	-0.556684	-0.017940	-0.009135	-0.810005	0.314472	-0.164374	-0.755737	0.134657	0.635813	0.080438
15301	9.391645	0.318733	2.783767	-0.542287	-0.048763	0.004491	-0.809030	0.316010	-0.163946	-0.754752	0.140243	0.634803	0.087782
15302	9.411344	0.361926	2.754263	-0.540350	-0.019790	-0.011577	-0.810154	0.316432	-0.163793	-0.753030	0.146183	0.634510	0.094727
15303	9.391897	0.340344	2.761779	-0.542144	-0.016173	-0.012512	-0.810853	0.315307	-0.161982	-0.752310	0.151440	0.632937	0.102405
15304	9.387164	0.340298	2.749704	-0.553025	-0.015252	-0.009107	-0.810015	0.316428	-0.162676	-0.750485	0.157579	0.632423	0.109460
15305	9.397661	0.354097	2.648051	-0.574795	-0.010605	-0.012920	-0.810576	0.316287	-0.161974	-0.749603	0.163256	0.630573	0.117557
15306	9.411981	0.380801	2.681562	-0.542022	-0.005491	0.002476	-0.811413	0.314888	-0.161982	-0.747834	0.169335	0.629777	0.124300
15307	9.411540	0.369038	2.732436	-0.545703	-0.005363	-0.009957	-0.811126	0.313770	-0.163115	-0.746994	0.174543	0.627786	0.131981
15308	9.406630	0.361865	2.739772	-0.554767	0.005619	-0.024287	-0.811134	0.315591	-0.162956	-0.745124	0.180428	0.626764	0.139292
15309	9.392046	0.354767	2.749536	-0.542092	0.005669	-0.036529	-0.811128	0.314188	-0.162551	-0.744242	0.185160	0.624589	0.147336
15310	9.421165	0.385969	2.744316	-0.563789	0.014643	-0.020904	-0.811125	0.313344	-0.161581	-0.742332	0.191173	0.623267	0.154708
15311	9.397282	0.431974	2.734169	-0.556615	0.000192	-0.020730	-0.811405	0.313207	-0.162279	-0.741249	0.196273	0.620945	0.162647
15312	9.402126	0.436777	2.734109	-0.556651	-0.001545	-0.027795	-0.811404	0.313070	-0.163120	-0.739009	0.202121	0.619788	0.169930
15313	9.392492	0.431974	2.729343	-0.545657	0.003647	-0.010008	-0.811682	0.312369	-0.162705	-0.737928	0.207115	0.617284	0.177556
15314	9.387592	0.393279	2.720116	-0.560237	0.000199	-0.019894	-0.812524	0.312370	-0.162419	-0.735591	0.213082	0.615934	0.184732
15315	9.406786	0.402946	2.739313	-0.567486	0.003840	-0.019997	-0.811405	0.313348	-0.162418	-0.734263	0.218210	0.613267	0.192734
15316	9.394680	0.432142	2.758334	-0.540130	0.018052	-0.011802	-0.812520	0.311532	-0.163267	-0.732135	0.223885	0.611574	0.199578
15317	9.399685	0.429543	2.734193	-0.563837	0.005601	-0.017309	-0.812800	0.311250	-0.162708	-0.730733	0.228919	0.608759	0.207457
15318	9.375992	0.431761	2.678625	-0.560149	0.010956	-0.013762	-0.811685	0.312928	-0.162280	-0.728293	0.234861	0.606977	0.214496
15319	9.413821	0.388523	2.758795	-0.554792	-0.010822	0.000587	-0.811123	0.312783	-0.161168	-0.726689	0.239986	0.604236	0.221876
15320	9.430882	0.402824	2.744115	-0.539359	-0.005375	-0.011645	-0.812102	0.311947	-0.162008	-0.724034	0.245690	0.602657	0.228507
15321	9.384991	0.412840	2.753730	-0.542964	0.001886	-0.016163	-0.812528	0.313067	-0.161433	-0.722456	0.250318	0.599753	0.235997
15322	9.392474	0.407748	2.719948	-0.558453	-0.003388	-0.022502	-0.813366	0.311946	-0.160879	-0.719559	0.256127	0.597995	0.242974
15323	9.417020	0.436350	2.680935	-0.571073	0.007409	-0.013859	-0.812803	0.311950	-0.162422	-0.717797	0.261095	0.594750	0.250738
15324	9.383044	0.436716	2.705140	-0.547394	0.018103	-0.013656	-0.813222	0.311530	-0.162283	-0.715131	0.266708	0.592573	0.257511
15325	9.363155	0.442158	2.782428	-0.538371	0.006278	-0.006407	-0.813921	0.310548	-0.161589	-0.713454	0.271237	0.589357	0.264713
15326	9.401937	0.466019	2.772444	-0.557502	0.005603	-0.020770	-0.814342	0.311119	-0.164375	-0.710428	0.276939	0.587230	0.271584
15327	9.382706	0.446687	2.753355	-0.524688	0.016143	-0.008071	-0.815468	0.311677	-0.162963	-0.708828	0.281134	0.583853	0.278643
15328	9.401975	0.465989	2.767612	-0.535628	0.012626	-0.011710	-0.814903	0.311123	-0.165210	-0.705942	0.286558	0.581586	0.285111
15329	9.385138	0.466050	2.760385	-0.527536	0.001822	-0.016860	-0.815176	0.309726	-0.166341	-0.704008	0.290709	0.578350	0.292186
15330	9.372939	0.466232	2.777313	-0.541930	0.017994	-0.004746	-0.814898	0.310284	-0.165778	-0.701078	0.296232	0.575823	0.298603
15331	9.377869	0.463694	2.762837	-0.549189	0.019848	-0.006611	-0.813769	0.308882	-0.166360	-0.699180	0.300637	0.572048	0.305821
15332	9.368544	0.461064	2.719385	-0.549225	0.012640	-0.006567	-0.814612	0.309165	-0.166631	-0.696020	0.306233	0.569453	0.312253
15333	9.334082	0.452129	2.801686	-0.538301	0.013401	0.002390	-0.813912	0.309586	-0.167191	-0.694062	0.310565	0.565682	0.319108
15334	9.364857	0.433026	2.869514	-0.543759	0.018005	-0.005663	-0.815031	0.308747	-0.166911	-0.690890	0.316020	0.562935	0.325434
15335	9.384269	0.401306	2.840847	-0.550137	0.008955	0.002281	-0.815595	0.309592	-0.168017	-0.688706	0.320481	0.559053	0.332320
15336	9.439824	0.393646	2.831193	-0.545725	-0.005363	-0.009953	-0.815312	0.309174	-0.168722	-0.685118	0.326024	0.556537	0.338510
15337	9.476609	0.397313	3.067901	-0.560764	-0.090134	0.006312	-0.814484	0.311542	-0.164929	-0.681688	0.331279	0.553816	0.344737
15338	9.303442	0.603966	3.089990	-0.551867	-0.126407	0.026091	-0.814907	0.311532	-0.161711	-0.676846	0.338083	0.552568	0.349639
15339	8.909042	0.765312	2.987232	-0.553792	-0.148106	0.031454	-0.815343	0.313754	-0.155253	-0.672898	0.343841	0.550418	0.354996
15340	9.277519	0.841183	3.123622	-0.555848	-0.174103	0.022822	-0.815921	0.316256	-0.148791	-0.667360	0.350946	0.549696	0.359585
15341	9.798090	0.573784	3.398952	-0.551299	-0.144851	-0.021477	-0.817471	0.316239	-0.142349	-0.662993	0.355968	0.547787	0.365590
15342	9.523293	0.691604	3.412503	-0.531910	-0.104635	0.001461	-0.817192	0.316088	-0.139277	-0.658122	0.361961	0.546351	0.370621
15343	9.042957	0.726680	3.127630	-0.554077	-0.167532	-0.010877	-0.817752	0.315096	-0.135508	-0.653484	0.367212	0.544536	0.376290
15344	8.854504	0.871533	2.913630	-0.521756	-0.245390	0.012970	-0.819027	0.316477	-0.128494	-0.647128	0.374196	0.544827	0.379957
15345	9.127544	0.733801	2.806068	-0.567068	-0.258175	0.058563	-0.819322	0.318417	-0.121621	-0.641828	0.380960	0.543479	0.384132
15346	9.267674	0.679466	2.760577	-0.564994	-0.213038	0.049488	-0.819336	0.320644	-0.116984	-0.635648	0.388581	0.542630	0.387955
15347	9.224492	0.742554	2.757514	-0.573779	-0.171697	0.065054	-0.818637	0.320632	-0.113634	-0.631185	0.394737	0.539971	0.392708
15348	9.328157	0.717750	2.760069	-0.549717	-0.125383	0.112839	-0.817667	0.323146	-0.111938	-0.626455	0.402099	0.537517	0.396164
15349	9.388238	0.739393	2.803240	-0.547505	-0.060547	0.116019	-0.817122	0.327070	-0.112460	-0.623717	0.407501	0.533176	0.400804
15350	9.270744	0.693462	2.683095	-0.561614	-0.011177	0.142065	-0.815167	0.330159	-0.115799	-0.620248	0.414351	0.528858	0.404863
15351	9.312767	0.677850	2.547899	-0.546749	0.025477	0.166797	-0.812080	0.332143	-0.124470	-0.618756	0.419497	0.522958	0.409485
15352	10.116498	0.335307	2.685960	-0.572167	0.023800	0.174585	-0.809004	0.336648	-0.133114	-0.615730	0.426469	0.517745	0.413450
15353	9.463781	0.318970	2.508208	-0.559442	0.054954	0.102760	-0.807044	0.339191	-0.140932	-0.613816	0.430778	0.511843	0.419139
15354	9.055949	0.637598	2.036434	-0.541121	0.050874	0.143673	-0.803670	0.339632	-0.149621	-0.610985	0.436750	0.506713	0.423308
15355	9.673421	0.500671	2.017805	-0.563449	-0.022624	0.120972	-0.802410	0.341754	-0.156459	-0.608280	0.441889	0.501517	0.428030
15356	11.018044	0.161756	2.121273	-0.561607	0.004877	0.083897	-0.799462	0.343172	-0.163598	-0.604196	0.447827	0.497206	0.432648
15357	10.900982	0.144084	2.269022	-0.552520	0.041400	0.023590	-0.800849	0.341244	-0.172974	-0.601274	0.451252	0.492141	0.438906
15358	9.830172	0.043582	2.124181	-0.559508	0.070092	0.028415	-0.797197	0.342243	-0.181100	-0.597276	0.455975	0.487458	0.444672
15359	8.977966	0.066624	1.859270	-0.571449	0.006499	0.082470	-0.796054	0.339469	-0.190784	-0.594251	0.460464	0.482042	0.449972
15360	8.757645	-0.321214	1.453120	-0.567129	-0.056691	0.090795	-0.796319	0.337822	-0.200865	-0.589412	0.466944	0.478135	0.453811
15361	9.524703	-0.619513	1.672891	-0.543153	-0.143231	0.091715	-0.794207	0.337274	-0.206480	-0.585178	0.472519	0.474615	0.457202
15362	10.091212	-0.712737	2.021122	-0.538294	-0.114935	0.153610	-0.793083	0.337843	-0.209698	-0.580530	0.479707	0.470975	0.459401
15363	9.917619	-0.530455	2.396264	-0.552580	-0.090148	0.206339	-0.791557	0.342045	-0.210365	-0.577672	0.485930	0.465608	0.461927
15364	9.187631	-0.411002	2.598878	-0.543639	-0.115605	0.217072	-0.787795	0.348058	-0.208933	-0.573456	0.493702	0.461225	0.463334
15365	8.730698	-0.547592	2.325554	-0.553925	-0.164034	0.192381	-0.785567	0.352397	-0.209185	-0.569695	0.500404	0.456776	0.465187
15366	9.077111	-0.723408	2.385044	-0.540698	-0.217932	0.171681	-0.782780	0.356446	-0.206648	-0.564048	0.508584	0.453947	0.465966
15367	9.496531	-0.800785	2.414342	-0.543573	-0.218404	0.131032	-0.783635	0.359102	-0.204097	-0.559248	0.515019	0.450777	0.467758
15368	9.566163	-0.686528	2.205171	-0.568880	-0.177348	0.089829	-0.782531	0.362164	-0.198342	-0.552808	0.522299	0.447974	0.470027
15369	9.035772	-0.849936	1.434485	-0.553338	-0.138784	-0.002321	-0.783101	0.363555	-0.194688	-0.547279	0.526827	0.445164	0.474097
15370	9.156572	-0.836258	1.424506	-0.565219	0.023886	-0.049434	-0.783105	0.363968	-0.192726	-0.541260	0.530825	0.441553	0.479889
15371	9.602079	-0.896460	1.521234	-0.538548	0.264035	-0.112443	-0.784223	0.363278	-0.195102	-0.538292	0.530304	0.435598	0.489157
15372	11.150251	-0.625987	1.501646	-0.558124	0.294073	-0.015194	-0.783384	0.364830	-0.199006	-0.534956	0.531802	0.428645	0.497265
15373	10.295515	-0.104438	2.110713	-0.537651	0.159678	-0.119538	-0.782543	0.365106	-0.198171	-0.530868	0.532161	0.423804	0.505346
15374	10.374997	-0.035981	1.544425	-0.559748	0.067400	-0.062560	-0.782677	0.363708	-0.199024	-0.525009	0.535427	0.419645	0.511451
15375	10.210316	-0.065995	1.602972	-0.550317	0.078298	0.019714	-0.781277	0.364262	-0.198190	-0.521372	0.537850	0.414006	0.517193
15376	9.268988	0.476692	1.255060	-0.552514	0.032570	-0.011984	-0.780032	0.367893	-0.195226	-0.515730	0.541740	0.409657	0.522227
15377	9.601665	1.056664	1.581594	-0.553480	-0.100756	-0.007511	-0.782433	0.370119	-0.188613	-0.510150	0.545774	0.406113	0.526261
15378	10.079803	0.456150	1.877612	-0.550077	-0.127523	-0.035609	-0.781741	0.371078	-0.182318	-0.502891	0.551031	0.403615	0.529679
15379	9.486552	0.221975	1.707045	-0.554901	-0.063079	0.005374	-0.782881	0.373864	-0.176408	-0.497612	0.554701	0.399503	0.533935
15380	8.865745	0.675269	1.685903	-0.560698	-0.100755	-0.015762	-0.781198	0.373569	-0.173069	-0.490579	0.559853	0.396321	0.537426
15381	9.140277	0.701161	1.465363	-0.544661	-0.158510	-0.008957	-0.783034	0.374383	-0.163819	-0.484368	0.564251	0.393391	0.540603
15382	9.507265	0.560076	1.688747	-0.546501	-0.171311	0.015916	-0.785285	0.375221	-0.161416	-0.477194	0.570173	0.390614	0.542779
15383	9.593468	0.637650	1.813414	-0.543618	-0.149861	0.034417	-0.784578	0.373960	-0.161854	-0.471410	0.574715	0.387091	0.545560
15384	9.674850	0.693910	1.616956	-0.543316	-0.113972	0.052811	-0.784577	0.374104	-0.162971	-0.465042	0.580173	0.383307	0.547916
15385	9.508959	0.461738	1.424047	-0.545959	-0.128655	0.081124	-0.783457	0.375372	-0.166042	-0.459788	0.584781	0.378988	0.550449
15386	9.739168	0.588484	1.055046	-0.550289	-0.112595	0.105826	-0.783173	0.375672	-0.172193	-0.453857	0.590594	0.374426	0.552284
15387	9.332784	0.691185	1.223585	-0.575935	0.052232	0.019510	-0.782872	0.373326	-0.183264	-0.448787	0.592941	0.368833	0.557650
15388	10.862999	0.378435	1.060718	-0.541281	0.110532	-0.049164	-0.781298	0.368880	-0.196184	-0.442834	0.594946	0.364109	0.563349
15389	11.396705	-0.395063	1.576061	-0.530313	0.121353	-0.054424	-0.780960	0.359699	-0.217113	-0.437873	0.595478	0.359225	0.569763
15390	9.986526	-1.272764	1.249459	-0.538848	0.135057	0.006931	-0.779356	0.349670	-0.236663	-0.432694	0.597481	0.353567	0.575137
15391	8.998817	-1.584569	0.249075	-0.558174	-0.123079	0.057636	-0.778047	0.341869	-0.251574	-0.426897	0.601814	0.349074	0.577691
15392	8.490809	-1.305530	-0.084394	-0.558867	-0.315347	0.193221	-0.777200	0.341315	-0.254102	-0.420381	0.610369	0.344746	0.576090
15393	9.125647	-1.524885	-0.512899	-0.568098	-0.305438	0.108249	-0.780716	0.342862	-0.253220	-0.413660	0.617207	0.341045	0.575873
15394	10.605009	-1.850253	-0.040067	-0.539245	-0.153662	0.063661	-0.778476	0.343546	-0.249875	-0.406906	0.622709	0.337107	0.577079
15395	10.012942	-1.817756	0.694921	-0.551901	0.022931	0.058738	-0.780447	0.344669	-0.249009	-0.401989	0.625223	0.331455	0.581067
15396	9.996252	-1.812488	0.361434	-0.543954	0.074326	0.150531	-0.776958	0.348431	-0.245083	-0.397653	0.628601	0.324460	0.584345
15397	10.387041	-0.799132	0.871526	-0.557836	-0.081559	0.167435	-0.774336	0.357653	-0.238856	-0.393200	0.633029	0.318158	0.586041
15398	10.200271	-0.205254	0.966634	-0.565307	-0.005214	-0.001169	-0.774092	0.365347	-0.234863	-0.386226	0.636429	0.313413	0.589542
15399	9.095763	-0.405002	0.762538	-0.545058	0.001461	0.032401	-0.773539	0.366595	-0.231219	-0.380786	0.638833	0.308278	0.593178
15400	9.230948	-0.682223	0.625305	-0.548457	-0.002647	0.090771	-0.771862	0.368555	-0.231771	-0.375071	0.642538	0.302478	0.595797
15401	9.753594	0.139512	1.156689	-0.544670	0.065950	0.083504	-0.772015	0.371356	-0.231461	-0.370542	0.644397	0.296173	0.599777
15402	9.865801	0.193119	1.339580	-0.530150	0.065808	0.092542	-0.770469	0.372218	-0.238734	-0.365444	0.647057	0.290000	0.603048
15403	9.823410	0.527057	1.364906	-0.544837	0.045082	0.101377	-0.766526	0.371258	-0.248001	-0.360897	0.649166	0.283579	0.606563
15404	9.731892	0.622018	1.385716	-0.550179	0.074077	0.085205	-0.764116	0.368211	-0.260634	-0.355442	0.651724	0.277149	0.610004
15405	9.731904	0.571103	1.359705	-0.551807	0.103833	0.083229	-0.762395	0.362652	-0.275944	-0.350786	0.652952	0.270419	0.614390
15406	9.755017	0.707527	1.556289	-0.544176	0.156699	0.111315	-0.760226	0.351925	-0.296624	-0.346125	0.654481	0.263082	0.618578
15407	9.569936	0.712937	1.462240	-0.558543	0.186587	0.099430	-0.756800	0.343303	-0.319388	-0.341888	0.654695	0.255433	0.623892
15408	9.673241	0.751450	1.541410	-0.558182	0.247840	0.101734	-0.752514	0.330624	-0.344439	-0.337332	0.655003	0.247360	0.629279
15409	10.716022	0.628365	1.459234	-0.569393	0.217695	0.067489	-0.747078	0.312058	-0.370259	-0.332559	0.654599	0.239721	0.635168
15410	10.203267	0.190843	1.701601	-0.545823	0.204937	0.061478	-0.743310	0.289998	-0.397360	-0.327381	0.655026	0.232558	0.640062
15411	8.859662	0.016981	1.531365	-0.537226	0.228622	0.109799	-0.738979	0.267092	-0.423356	-0.323516	0.654320	0.224651	0.645550
15412	8.706457	0.104203	1.412197	-0.544803	0.158989	0.141086	-0.732971	0.245003	-0.443206	-0.319112	0.655569	0.216697	0.649183
15413	9.508587	0.090770	1.602178	-0.549531	0.161304	0.098698	-0.730212	0.224664	-0.462527	-0.314532	0.655643	0.209169	0.653797
15414	10.078792	-0.314745	2.255929	-0.547913	0.130544	0.114863	-0.726728	0.201445	-0.479296	-0.309576	0.657043	0.201647	0.657111
15415	10.033675	-0.540971	2.362415	-0.564186	0.123122	0.144753	-0.723249	0.178780	-0.494102	-0.305197	0.657746	0.193521	0.660889
15416	9.514495	-0.236874	2.545773	-0.531613	0.117601	0.134476	-0.720348	0.159753	-0.506908	-0.300612	0.659177	0.185993	0.663721
15417	9.433484	-0.254653	2.712805	-0.531746	0.072085	0.184267	-0.716622	0.143793	-0.514934	-0.296944	0.660353	0.178052	0.666375
15418	9.232672	-0.349945	2.731052	-0.573230	0.089817	0.234043	-0.713612	0.131057	-0.522781	-0.292981	0.662641	0.168784	0.668267
15419	9.175150	-0.570972	2.883406	-0.544155	0.078675	0.252982	-0.708933	0.121396	-0.529211	-0.290060	0.663877	0.159707	0.670541
15420	9.164217	-0.821972	2.927299	-0.555110	0.051476	0.275985	-0.706361	0.112442	-0.535896	-0.286725	0.666573	0.150308	0.671474
15421	9.748518	-0.748294	2.930528	-0.529996	-0.006430	0.297994	-0.704643	0.104874	-0.537247	-0.284319	0.668838	0.141301	0.672200
15422	8.794691	-0.334133	2.886105	-0.566666	-0.007315	0.205429	-0.705044	0.100964	-0.541340	-0.279658	0.672060	0.132995	0.672637
15423	8.883832	-0.457718	2.536999	-0.554170	-0.006551	0.117125	-0.702906	0.093673	-0.542132	-0.274444	0.673815	0.126080	0.674357
15424	10.001246	-0.629605	2.455268	-0.541165	0.069665	0.065711	-0.702603	0.089482	-0.546373	-0.268399	0.675374	0.119544	0.676418
15425	10.185212	-0.321407	2.843025	-0.573793	0.095881	0.074958	-0.700628	0.087946	-0.549760	-0.262535	0.675603	0.112358	0.679715
15426	9.428694	-0.392823	2.641864	-0.555764	0.060563	0.076116	-0.698950	0.089486	-0.550177	-0.256378	0.677267	0.105499	0.681505
15427	9.126028	-0.066761	2.305179	-0.555807	0.029565	0.115226	-0.696979	0.088647	-0.552158	-0.251081	0.678250	0.098346	0.683567
15428	9.191515	-0.178942	2.209691	-0.559809	-0.016038	0.080077	-0.697275	0.092153	-0.552539	-0.244732	0.680874	0.091739	0.684179
15429	9.327988	-0.340856	1.962435	-0.561816	-0.063875	0.092751	-0.698266	0.093975	-0.552093	-0.238782	0.682998	0.085263	0.685001
15430	9.668610	-0.241461	1.968119	-0.542551	-0.027883	0.092838	-0.697148	0.095233	-0.551809	-0.232784	0.685606	0.078757	0.685239
15431	9.859360	-0.208801	1.972331	-0.565212	-0.016923	0.090779	-0.699118	0.095932	-0.549828	-0.226739	0.686983	0.072031	0.686627
15432	9.908512	-0.047891	2.245930	-0.554557	-0.044903	0.091093	-0.699816	0.094809	-0.548716	-0.220498	0.689758	0.065437	0.686537
15433	9.434218	0.235364	2.233738	-0.549185	-0.056734	0.096476	-0.698705	0.097468	-0.548138	-0.214577	0.691487	0.059023	0.687255
15434	9.206030	0.570925	1.945174	-0.546038	-0.130538	0.086361	-0.701516	0.097749	-0.546575	-0.208258	0.695276	0.052960	0.685869
15435	9.952506	0.550603	2.152205	-0.546545	-0.191531	0.065639	-0.704888	0.097602	-0.541936	-0.201632	0.698684	0.047562	0.684779
15436	10.037828	0.594956	2.373897	-0.559204	-0.142282	0.006815	-0.708526	0.093525	-0.535797	-0.193991	0.702477	0.042464	0.683440
15437	9.677215	0.785179	2.285269	-0.554206	-0.177750	-0.061956	-0.710752	0.088620	-0.534153	-0.185350	0.705459	0.038659	0.682993
15438	9.302209	0.900277	2.149173	-0.541793	-0.231929	-0.058880	-0.714523	0.082865	-0.529010	-0.176950	0.710207	0.035036	0.680490
15439	9.153761	0.728152	1.914494	-0.578207	-0.267078	-0.040554	-0.720953	0.075290	-0.522467	-0.168012	0.714335	0.030886	0.678633
15440	9.531752	0.729407	1.723085	-0.556100	-0.246859	0.009207	-0.725423	0.068834	-0.516626	-0.160288	0.719215	0.026127	0.675541
15441	9.880101	0.823512	1.663577	-0.539096	-0.160791	0.052311	-0.728771	0.062656	-0.510932	-0.153048	0.721663	0.020785	0.674793
15442	9.681241	0.578288	1.668996	-0.539039	-0.135203	0.008735	-0.731413	0.056345	-0.508041	-0.145598	0.724843	0.015893	0.673165
15443	9.218938	0.794613	1.014796	-0.561386	0.004570	0.103120	-0.733075	0.051307	-0.509059	-0.138617	0.724998	0.008981	0.674598
15444	10.506623	0.806750	1.160333	-0.543370	0.001164	0.088571	-0.732775	0.047107	-0.510783	-0.132209	0.726248	0.002461	0.674595
15445	11.411168	-0.288397	1.628026	-0.546435	0.071302	0.110242	-0.730773	0.038980	-0.512981	-0.125411	0.725303	-0.004568	0.676895
15446	9.872954	-0.665839	1.556975	-0.558372	0.168344	0.123301	-0.729056	0.032260	-0.516560	-0.119236	0.724191	-0.012235	0.679103
15447	8.731156	-0.330228	1.129486	-0.551621	0.098330	0.079408	-0.727064	0.026802	-0.520268	-0.111930	0.722732	-0.018969	0.681741
15448	9.548558	0.082629	1.114120	-0.552533	0.040212	-0.055374	-0.723815	0.022738	-0.522853	-0.103435	0.723264	-0.023685	0.682370
15449	9.621243	0.057703	1.065975	-0.563762	0.090016	0.022935	-0.721546	0.017408	-0.523206	-0.095073	0.721797	-0.029783	0.684896
15450	9.780348	0.245920	1.179644	-0.563451	0.058541	-0.080319	-0.721958	0.015733	-0.524898	-0.086061	0.721977	-0.034341	0.685685
15451	9.735312	0.352202	1.125360	-0.570691	0.085969	-0.120374	-0.719292	0.016578	-0.528126	-0.075494	0.720488	-0.038513	0.688269
15452	9.848765	0.426613	1.158206	-0.544636	0.194028	-0.126010	-0.717348	0.022474	-0.532414	-0.066014	0.718639	-0.042370	0.690946
15453	9.638459	0.204723	1.405011	-0.547341	0.215943	-0.161645	-0.714009	0.030045	-0.535578	-0.054972	0.715148	-0.045876	0.695297
15454	9.218216	-0.185550	1.566989	-0.548478	0.158020	-0.140215	-0.710675	0.039303	-0.540121	-0.045268	0.713629	-0.049549	0.697302
15455	9.295513	-0.661684	1.639856	-0.559599	0.116695	-0.148986	-0.708213	0.054438	-0.541101	-0.034307	0.711306	-0.053322	0.700017
15456	9.850911	-1.146358	1.987638	-0.563465	0.049590	-0.095506	-0.705467	0.069436	-0.543483	-0.025126	0.711095	-0.057760	0.700269
15457	10.216585	-1.147725	2.136975	-0.549042	0.020437	-0.063243	-0.704837	0.085687	-0.541641	-0.015718	0.709825	-0.062526	0.701421
15458	9.905480	-0.911290	2.531029	-0.572770	0.007742	-0.046687	-0.703654	0.103469	-0.536850	-0.007145	0.709995	-0.067774	0.700902
15459	9.067750	-0.810766	2.303894	-0.545580	0.007839	-0.081018	-0.704859	0.121824	-0.534132	0.002367	0.708742	-0.072223	0.701757
15460	9.154178	-1.053349	2.246078	-0.543331	-0.071361	-0.091132	-0.706181	0.134281	-0.528119	0.011023	0.709934	-0.076434	0.700022
15461	9.458437	-1.094190	2.205049	-0.539111	-0.116266	-0.104902	-0.709485	0.150244	-0.521075	0.020476	0.710289	-0.080446	0.698998
15462	9.412434	-1.003612	1.957636	-0.562740	-0.134359	-0.083822	-0.711496	0.159761	-0.515507	0.029197	0.712193	-0.085053	0.696201
15463	9.590617	-0.972415	1.715418	-0.560814	-0.132728	-0.062526	-0.713639	0.166463	-0.506191	0.038224	0.712537	-0.089961	0.694793
15464	9.911057	-1.003087	1.770906	-0.554635	-0.000099	-0.082671	-0.717894	0.175423	-0.500192	0.047038	0.712430	-0.094371	0.693776
15465	9.311049	-0.959323	1.981440	-0.543150	0.096145	-0.079717	-0.716520	0.182429	-0.500409	0.056351	0.709480	-0.098573	0.695519
15466	9.783604	-0.808729	1.805153	-0.559347	0.117818	-0.069299	-0.714584	0.188723	-0.497981	0.065251	0.707553	-0.103121	0.696044
15467	10.068810	-0.493798	2.212030	-0.549066	0.047683	-0.086362	-0.713780	0.197550	-0.497336	0.074564	0.705113	-0.107373	0.696941
15468	8.933433	-0.727217	1.616908	-0.570710	0.025751	-0.054867	-0.712956	0.201752	-0.497298	0.083207	0.704270	-0.112403	0.696021
15469	8.773238	-0.341518	1.298698	-0.556424	-0.028610	-0.027795	-0.713813	0.204550	-0.494885	0.091553	0.702614	-0.117702	0.695771
15470	9.786052	-0.063634	1.538289	-0.566214	-0.090064	-0.087456	-0.715935	0.207910	-0.492317	0.100291	0.703326	-0.122409	0.693029
15471	9.994677	0.052965	1.456971	-0.542360	-0.087169	-0.018132	-0.717204	0.208321	-0.488527	0.108170	0.702340	-0.127792	0.691872
15472	10.435864	0.292963	1.632509	-0.543981	-0.057646	0.011859	-0.718894	0.209157	-0.485988	0.115273	0.702268	-0.133512	0.689715
15473	10.290303	0.291588	2.038660	-0.549059	0.023613	-0.008211	-0.719318	0.209577	-0.485421	0.123458	0.699559	-0.138934	0.689980
15474	9.648806	0.171630	1.920042	-0.553613	0.027436	-0.038507	-0.719735	0.209022	-0.486822	0.131586	0.698296	-0.143876	0.688743
15475	9.202254	0.393146	1.724862	-0.512753	0.040107	-0.070007	-0.717060	0.207338	-0.487979	0.140214	0.695469	-0.147948	0.689038
15476	9.239972	0.544878	1.293015	-0.558018	0.052884	-0.061721	-0.717762	0.207621	-0.488530	0.148761	0.693772	-0.152547	0.687953
15477	9.617589	0.418474	2.328102	-0.563764	0.016631	-0.035015	-0.718604	0.207627	-0.489642	0.157617	0.690846	-0.157948	0.687707
15478	10.319031	0.016211	1.316800	-0.559926	0.024038	-0.047260	-0.717345	0.208744	-0.489221	0.165864	0.689356	-0.162845	0.686119
15479	9.988902	-0.544463	2.531656	-0.545412	0.076137	0.148782	-0.715116	0.212378	-0.487802	0.172074	0.684911	-0.170337	0.687221
15480	7.558387	-0.487274	2.273309	-0.559361	0.042366	0.074039	-0.713292	0.213510	-0.492419	0.178657	0.682651	-0.176829	0.686150
15481	8.968085	-1.239607	1.260133	-0.536800	-0.124447	-0.002280	-0.713709	0.212387	-0.491588	0.185952	0.681389	-0.182807	0.683895
15482	10.625926	-1.426370	2.434327	-0.540744	-0.155207	0.029969	-0.717644	0.212950	-0.489315	0.192139	0.681929	-0.189134	0.679915
15483	10.788493	-0.737242	2.653553	-0.564689	-0.115185	-0.094295	-0.717366	0.212653	-0.484426	0.200960	0.680637	-0.194175	0.677233
15484	9.294513	-0.453360	2.488075	-0.567607	-0.050297	-0.013603	-0.720485	0.218813	-0.480282	0.208461	0.679666	-0.199836	0.674287
15485	8.899674	-0.810402	2.192965	-0.550636	-0.113433	-0.020206	-0.722461	0.220770	-0.477310	0.216013	0.677955	-0.205708	0.671862
15486	9.090863	-1.156727	2.269063	-0.532350	-0.043205	-0.123050	-0.725275	0.221041	-0.472391	0.224488	0.677360	-0.209349	0.668552
15487	9.286160	-1.200962	1.962423	-0.535453	-0.011493	-0.038307	-0.726415	0.224113	-0.468155	0.232333	0.674286	-0.214289	0.667412
15488	9.416476	-0.971015	1.763961	-0.556149	0.062278	-0.111477	-0.726024	0.230549	-0.464735	0.241367	0.672003	-0.217899	0.665338
15489	9.841324	-0.991211	2.053576	-0.541914	0.146525	-0.065756	-0.724943	0.239502	-0.460455	0.250190	0.666776	-0.221769	0.666057
15490	10.651344	-0.781335	1.649042	-0.551459	0.205014	-0.039476	-0.723879	0.252952	-0.459484	0.258765	0.662154	-0.225552	0.666122
15491	9.334846	-0.129222	1.803003	-0.562606	0.157758	-0.004124	-0.719042	0.269886	-0.455150	0.266974	0.656249	-0.230451	0.667049
15492	9.190867	0.109535	1.191620	-0.559413	0.103263	-0.055031	-0.717559	0.282897	-0.449153	0.275330	0.652874	-0.234641	0.665502
15493	10.166476	0.190169	1.155587	-0.557058	0.043793	-0.042041	-0.716916	0.295347	-0.442316	0.283361	0.648579	-0.239582	0.664570
15494	9.826090	0.126466	1.446711	-0.547032	0.060022	-0.054500	-0.716706	0.309611	-0.432380	0.291281	0.645720	-0.243822	0.662383
15495	9.700089	0.399159	1.641974	-0.543558	0.032755	-0.031292	-0.717474	0.323319	-0.423562	0.298903	0.641476	-0.248806	0.661258
15496	9.810997	0.340371	1.627984	-0.556428	0.038764	-0.089850	-0.719515	0.338279	-0.410805	0.307238	0.638899	-0.252808	0.658408
15497	9.700903	0.067872	1.998452	-0.549283	0.017004	-0.082630	-0.718862	0.347350	-0.399389	0.315500	0.634951	-0.257327	0.656566
15498	9.421656	0.161176	1.951874	-0.559964	0.062247	-0.101653	-0.719334	0.357557	-0.391588	0.324085	0.631977	-0.261042	0.653783
15499	9.329966	0.166587	1.951937	-0.543655	0.075102	-0.137830	-0.717398	0.362852	-0.383298	0.333262	0.627447	-0.264440	0.652164
15500	9.287053	0.103406	1.853630	-0.550936	0.064256	-0.130783	-0.720799	0.368724	-0.376358	0.342046	0.624520	-0.267619	0.649122
15501	9.581358	-0.080148	1.782795	-0.552642	0.064987	-0.107767	-0.722507	0.373340	-0.372381	0.350794	0.619779	-0.271569	0.647355
15502	9.766343	-0.094698	1.574907	-0.547065	0.085792	-0.116630	-0.723084	0.376273	-0.368990	0.359382	0.616395	-0.274686	0.644554
15503	10.369144	-0.540188	2.052669	-0.570677	0.056530	-0.052989	-0.721961	0.375985	-0.367184	0.367420	0.611235	-0.279565	0.642836
15504	9.820053	-1.416126	2.101840	-0.547663	0.174350	0.045409	-0.719994	0.376555	-0.371668	0.374347	0.605685	-0.283984	0.642154
15505	8.889989	-1.012979	1.480009	-0.555098	0.134671	0.045456	-0.718314	0.378529	-0.376415	0.381067	0.599024	-0.289203	0.642121
15506	10.188773	-0.581249	2.261172	-0.549972	-0.138538	-0.016216	-0.717188	0.378108	-0.376988	0.386925	0.597711	-0.295251	0.637070
15507	9.658087	-1.208367	1.925763	-0.564170	-0.134394	0.022344	-0.719978	0.374052	-0.377568	0.392277	0.594495	-0.302298	0.633491
15508	9.453084	-1.180041	1.611601	-0.542539	-0.178786	0.037001	-0.720271	0.376428	-0.375303	0.397037	0.593320	-0.309160	0.628294
15509	9.979485	-0.881536	2.339709	-0.560720	-0.135155	0.009207	-0.722792	0.374606	-0.373485	0.402293	0.590168	-0.315947	0.624532
15510	9.362004	-0.943375	2.263903	-0.553416	-0.116913	-0.027220	-0.725034	0.373202	-0.371384	0.408280	0.588423	-0.321645	0.619363
15511	9.025533	-0.903601	2.102016	-0.555408	-0.145679	-0.036854	-0.729505	0.368310	-0.372240	0.413840	0.585635	-0.327888	0.615026
15512	9.151384	-0.870744	2.072485	-0.543536	-0.142243	-0.022550	-0.731190	0.367597	-0.367480	0.419400	0.584144	-0.333676	0.609541
15513	9.237783	-0.938772	2.102125	-0.573491	-0.132979	-0.034450	-0.733705	0.364374	-0.365816	0.425094	0.580935	-0.340038	0.605131
15514	9.642604	-1.066866	2.122343	-0.565953	-0.087907	-0.036343	-0.734131	0.364926	-0.362731	0.431354	0.578578	-0.345423	0.599886
15515	9.589968	-1.202650	1.998280	-0.540062	-0.012217	-0.051566	-0.737499	0.364085	-0.360476	0.437548	0.574224	-0.350123	0.596852
15516	9.502843	-1.235843	2.013265	-0.554567	-0.001227	-0.065096	-0.740589	0.364653	-0.360586	0.444528	0.571020	-0.354240	0.592322
15517	9.325612	-1.085531	1.910340	-0.559620	0.078315	-0.092195	-0.740721	0.362976	-0.362000	0.451924	0.565615	-0.357880	0.589718
15518	9.107936	-1.059539	1.982830	-0.553296	0.220592	-0.090385	-0.739867	0.360599	-0.364129	0.460669	0.559866	-0.359644	0.587359
15519	10.154415	-1.200172	1.417582	-0.550901	0.285294	-0.057800	-0.738047	0.363423	-0.371945	0.468841	0.551765	-0.361628	0.587340
15520	9.900588	-0.747361	1.688328	-0.538454	0.249012	-0.039746	-0.734683	0.365390	-0.375866	0.476913	0.545321	-0.363459	0.585728
15521	10.467648	-0.823585	1.664257	-0.558679	0.198516	-0.017449	-0.731309	0.365403	-0.382044	0.483847	0.537804	-0.366732	0.584950
15522	10.467301	-0.787421	2.035966	-0.556475	0.261378	0.002524	-0.728209	0.364298	-0.389351	0.491601	0.530614	-0.369042	0.583596
15523	9.427357	-0.138201	2.005950	-0.565795	0.237997	-0.008185	-0.726114	0.367957	-0.395202	0.498631	0.522407	-0.372075	0.583111
15524	8.899182	0.336060	1.566428	-0.552373	0.026621	0.042784	-0.723470	0.373702	-0.396701	0.504013	0.517580	-0.377031	0.579594
15525	10.331643	0.197017	1.643385	-0.563893	-0.070535	0.050595	-0.722369	0.377888	-0.391632	0.507872	0.512533	-0.383677	0.576341
15526	10.248832	-0.239136	2.150956	-0.543995	-0.042987	-0.021979	-0.722518	0.379850	-0.391471	0.513290	0.509013	-0.388515	0.571398
15527	9.404786	-0.193126	2.088748	-0.559971	0.012872	-0.024442	-0.725187	0.380137	-0.391727	0.518507	0.503576	-0.393456	0.568115
15528	8.938828	0.140099	1.960005	-0.529423	-0.023078	-0.053988	-0.724201	0.379006	-0.389509	0.524194	0.500145	-0.397550	0.563054
15529	9.165102	0.030062	1.982677	-0.550720	-0.098783	-0.037818	-0.724194	0.377465	-0.389805	0.528503	0.496117	-0.403380	0.558424
15530	9.410753	0.026505	2.047628	-0.562995	-0.157939	-0.062321	-0.730084	0.375793	-0.388658	0.533428	0.493827	-0.409125	0.551548
15531	9.574897	0.112709	2.085108	-0.564727	-0.141724	-0.058859	-0.732299	0.368653	-0.389274	0.537672	0.490238	-0.415306	0.545982
15532	9.416584	0.180798	1.992740	-0.533630	-0.107631	-0.060494	-0.734666	0.364174	-0.389722	0.542586	0.487606	-0.420137	0.539747
15533	9.281940	0.186086	1.930037	-0.553243	-0.054472	-0.052227	-0.736899	0.360954	-0.389179	0.547295	0.483075	-0.425265	0.535029
15534	9.434488	0.113943	2.140857	-0.542444	-0.066229	-0.052017	-0.737863	0.356895	-0.390193	0.552441	0.479746	-0.429759	0.529113
15535	9.564824	0.171766	1.857328	-0.527895	-0.055233	-0.076636	-0.738123	0.351992	-0.390661	0.557087	0.475648	-0.434349	0.524170
15536	9.944962	-0.011482	1.921689	-0.574912	-0.010663	-0.095102	-0.739631	0.345011	-0.397854	0.563366	0.471660	-0.438083	0.517917
15537	9.082977	-0.228738	1.867275	-0.549119	0.020399	-0.068653	-0.742536	0.336490	-0.404492	0.568692	0.466402	-0.442074	0.513448
15538	9.340712	-0.079191	1.693703	-0.556155	0.030821	-0.017410	-0.743626	0.329924	-0.410425	0.574242	0.461426	-0.445800	0.508522
15539	10.908557	-0.102444	1.486478	-0.536855	-0.047901	-0.067682	-0.743306	0.321812	-0.415966	0.578676	0.456989	-0.450394	0.503429
15540	10.748844	-0.263981	1.773619	-0.549977	-0.110928	-0.069285	-0.745082	0.311462	-0.421234	0.583312	0.453901	-0.455138	0.496558
15541	9.472068	-0.572933	1.324508	-0.560488	-0.123517	0.016200	-0.746559	0.296764	-0.425990	0.586277	0.449172	-0.461530	0.491441
15542	9.216333	-0.750769	1.227766	-0.531249	-0.116684	0.038545	-0.747633	0.286555	-0.431961	0.589506	0.445299	-0.467056	0.485850
15543	10.257195	-1.037127	1.314140	-0.547403	-0.074007	0.022343	-0.749277	0.278166	-0.437070	0.592569	0.440178	-0.472718	0.481293
15544	10.052254	-1.014657	1.608953	-0.562025	-0.077511	0.015063	-0.749115	0.273686	-0.438936	0.596549	0.435710	-0.477795	0.475392
15545	9.386284	-0.651803	1.765272	-0.536653	-0.097846	0.050773	-0.748818	0.270044	-0.439815	0.598906	0.430604	-0.483836	0.470951
15546	9.274791	-0.725383	1.481117	-0.552769	-0.076255	0.061934	-0.750217	0.269070	-0.440793	0.602258	0.425716	-0.489136	0.465615
15547	9.253215	-0.943527	1.357932	-0.558235	-0.077868	0.043276	-0.752046	0.269770	-0.439234	0.604932	0.420186	-0.495014	0.460935
15548	9.323961	-1.070635	1.199779	-0.553090	-0.104415	-0.011343	-0.751074	0.271863	-0.437122	0.608565	0.416208	-0.499956	0.454382
15549	9.331903	-1.163843	1.374783	-0.554629	-0.044750	-0.033862	-0.753347	0.276328	-0.429507	0.612111	0.411138	-0.504686	0.448974
15550	9.844964	-1.338384	1.419538	-0.554456	-0.030516	-0.008212	-0.753112	0.286122	-0.424372	0.616348	0.406371	-0.508678	0.442972
15551	9.699621	-1.109173	1.598398	-0.553304	0.017185	-0.004962	-0.751629	0.298422	-0.415027	0.620143	0.400392	-0.512821	0.438319
15552	9.900690	-1.007295	1.860371	-0.541776	-0.023494	0.006080	-0.752414	0.315485	-0.403516	0.624102	0.395507	-0.516650	0.432600
15553	9.766665	-0.992813	1.722659	-0.555932	0.023239	0.025070	-0.750528	0.331275	-0.390222	0.627644	0.389030	-0.520928	0.428196
15554	9.978917	-1.061921	1.706232	-0.559996	-0.034158	0.000641	-0.751481	0.352937	-0.370412	0.631556	0.384000	-0.524926	0.422058
15555	9.997142	-0.623879	1.435524	-0.533417	-0.175406	0.067355	-0.750489	0.377934	-0.343031	0.632375	0.378979	-0.531767	0.416773
15556	9.481397	-0.251799	0.900473	-0.556014	-0.303098	0.049265	-0.750642	0.406694	-0.308750	0.632860	0.375681	-0.539398	0.409147
15557	9.209909	-0.597237	0.266784	-0.563352	-0.381206	0.119476	-0.751184	0.427319	-0.272035	0.631038	0.371455	-0.549319	0.402567
15558	9.940345	-0.806742	-0.036311	-0.565086	-0.381189	0.128439	-0.752551	0.444305	-0.236469	0.629902	0.367730	-0.558448	0.395139
15559	10.431901	-0.668620	0.130632	-0.554856	-0.189380	0.139876	-0.750117	0.459612	-0.204726	0.629707	0.361918	-0.565850	0.390254
15560	9.671849	-0.038561	0.409743	-0.538094	-0.070973	0.080870	-0.747391	0.473536	-0.178593	0.632073	0.356564	-0.570393	0.384705
15561	9.936743	0.375227	0.373359	-0.538543	-0.068058	-0.035816	-0.746319	0.481031	-0.156709	0.634337	0.352078	-0.574742	0.378588
15562	10.090767	0.403694	0.442909	-0.544226	-0.047284	-0.135942	-0.748461	0.485455	-0.136510	0.638555	0.348894	-0.577397	0.370316
15563	9.862367	0.445161	0.660220	-0.560214	0.046954	-0.190723	-0.749315	0.485128	-0.121965	0.643326	0.345113	-0.579207	0.362696
15564	9.793726	0.485324	0.814523	-0.533014	0.085379	-0.268514	-0.751864	0.483521	-0.107137	0.649821	0.342562	-0.579040	0.353689
15565	9.448797	0.487347	0.790799	-0.552847	0.121715	-0.295578	-0.758031	0.478164	-0.093438	0.656027	0.339545	-0.578942	0.345200
15566	9.678473	0.325586	0.661815	-0.542886	0.101726	-0.279382	-0.762918	0.469444	-0.081463	0.662681	0.336792	-0.578411	0.335956
15567	10.107724	0.284366	0.685864	-0.572961	0.050851	-0.212108	-0.768534	0.466893	-0.069138	0.667477	0.333009	-0.579786	0.327764
15568	10.045675	0.354491	0.629589	-0.559982	0.086714	-0.199792	-0.771192	0.462093	-0.056859	0.673373	0.329141	-0.579962	0.319186
15569	9.752803	0.405982	0.453015	-0.549213	0.191780	-0.170279	-0.775526	0.456191	-0.049475	0.679215	0.324289	-0.579422	0.312689
15570	10.370486	0.158846	0.974455	-0.577423	0.191910	-0.165232	-0.778033	0.450858	-0.046014	0.686057	0.319036	-0.578382	0.304985
15571	9.693734	-0.398462	0.834184	-0.536519	0.270054	-0.071665	-0.780261	0.446948	-0.048975	0.691982	0.312666	-0.577207	0.300388
15572	7.973369	-0.120329	0.294544	-0.530798	0.162893	-0.099539	-0.780815	0.444838	-0.046475	0.697634	0.307389	-0.576593	0.293871
15573	10.137626	-0.610578	-0.174064	-0.552424	0.000547	-0.040891	-0.783205	0.444265	-0.041008	0.700192	0.302050	-0.579352	0.287835
15574	10.673245	-0.520725	0.819740	-0.534225	0.089632	-0.134039	-0.783203	0.441991	-0.031521	0.705083	0.297521	-0.579471	0.280272
15575	9.951313	-0.848485	1.012836	-0.564222	0.082542	-0.143391	-0.787123	0.437626	-0.022864	0.709123	0.292646	-0.580454	0.273086
15576	9.661612	-0.851432	1.022922	-0.537392	0.123214	-0.076155	-0.788793	0.432128	-0.012559	0.713963	0.287170	-0.580342	0.266444
15577	9.892302	-0.660583	1.242785	-0.556328	0.157553	-0.074757	-0.791877	0.428449	0.000014	0.718338	0.281089	-0.580545	0.260668
15578	9.727080	-0.762880	1.335968	-0.559818	0.071714	-0.147747	-0.793280	0.425039	0.015095	0.722932	0.276336	-0.580780	0.252392
15579	9.458754	-0.945062	1.304531	-0.559654	0.089671	-0.145278	-0.795516	0.418812	0.034488	0.726786	0.271250	-0.581501	0.245078
15580	9.225168	-1.094296	1.166363	-0.556147	0.061727	-0.148664	-0.798591	0.410894	0.057088	0.731088	0.266559	-0.581739	0.236722
15581	9.246486	-1.144532	0.884185	-0.547323	0.035985	-0.194393	-0.802637	0.399314	0.085950	0.734343	0.262358	-0.582850	0.228461
15582	9.911787	-1.183966	0.659018	-0.545658	0.014535	-0.204715	-0.804417	0.383533	0.111534	0.738137	0.258648	-0.583307	0.219105
15583	10.161396	-1.037034	1.217630	-0.534841	0.003388	-0.171745	-0.807478	0.372528	0.134940	0.740692	0.254402	-0.584891	0.211087
15584	10.790792	-0.994062	0.994007	-0.545773	-0.016530	-0.145951	-0.810513	0.354786	0.161073	0.743710	0.250094	-0.585991	0.202391
15585	9.787470	0.020142	1.394806	-0.547497	-0.002730	-0.087765	-0.810893	0.340695	0.183307	0.745767	0.244627	-0.588062	0.195380
15586	9.423893	0.082830	1.005566	-0.546481	0.002629	-0.086064	-0.813794	0.325919	0.202476	0.748623	0.239493	-0.589072	0.187618
15587	9.541045	0.148910	0.869358	-0.538356	-0.019221	-0.062795	-0.813054	0.313379	0.221361	0.750196	0.233924	-0.591382	0.180979
15588	9.632460	0.066154	0.867742	-0.553130	-0.051434	-0.078686	-0.813997	0.301280	0.235229	0.752272	0.228768	-0.593160	0.172952
15589	9.887424	0.096749	0.992708	-0.542109	-0.062883	-0.011204	-0.812841	0.290998	0.249099	0.753016	0.222676	-0.596285	0.166815
15590	9.784835	0.071720	1.138104	-0.548745	0.025139	0.019994	-0.812254	0.282687	0.260756	0.755508	0.216129	-0.597240	0.160625
15591	9.566257	0.108141	1.331296	-0.565139	-0.009583	0.078352	-0.812088	0.275656	0.267115	0.756560	0.208401	-0.599938	0.155756
15592	9.755265	0.108280	1.543677	-0.546944	-0.009849	0.099826	-0.811654	0.271574	0.271824	0.758235	0.201007	-0.601659	0.150604
15593	9.737400	0.141166	1.374192	-0.545163	-0.002362	0.068848	-0.809410	0.271129	0.277956	0.759191	0.193632	-0.604053	0.145796
15594	9.846107	0.118580	1.350135	-0.532575	-0.003882	0.032755	-0.808719	0.273365	0.279513	0.760949	0.187217	-0.605283	0.139785
15595	10.014524	0.059762	1.389227	-0.537899	0.023286	0.021935	-0.808166	0.276039	0.275900	0.762197	0.180421	-0.606993	0.134402
15596	9.903814	0.101421	1.369580	-0.557611	0.085844	-0.012313	-0.808603	0.281536	0.267289	0.765124	0.173897	-0.606664	0.127688
15597	9.692589	0.256962	1.295637	-0.544674	0.139199	-0.042587	-0.810020	0.286479	0.257142	0.767838	0.167465	-0.606294	0.121610
15598	9.813725	0.299455	1.256340	-0.562946	0.141411	-0.076398	-0.813543	0.291569	0.246313	0.771462	0.161464	-0.604796	0.114004
15599	9.828263	0.289621	1.244349	-0.562718	0.181104	-0.081945	-0.815092	0.295550	0.230422	0.774678	0.155144	-0.603581	0.107213
15600	9.663575	0.203859	1.276938	-0.555425	0.197505	-0.108546	-0.817624	0.299812	0.215101	0.778854	0.149490	-0.600974	0.099341
15601	9.466725	0.223646	1.151332	-0.553707	0.170336	-0.096005	-0.822960	0.303248	0.196996	0.781773	0.143503	-0.599751	0.092392
15602	9.924731	0.167865	1.194836	-0.542045	0.140453	-0.079677	-0.826323	0.304706	0.182212	0.785001	0.137794	-0.597973	0.084932
15603	9.891394	0.058152	1.394243	-0.541137	0.135815	-0.067284	-0.826756	0.309654	0.170099	0.787260	0.131717	-0.597256	0.078468
15604	9.614137	0.016038	1.337092	-0.556578	0.129517	-0.063947	-0.829839	0.310538	0.159083	0.790214	0.125589	-0.595605	0.071025
15605	9.428535	0.029621	1.003737	-0.542343	0.085533	-0.090069	-0.832359	0.310857	0.149036	0.791748	0.119833	-0.595544	0.064048
15606	9.490033	-0.081265	1.111210	-0.549992	0.020648	-0.084459	-0.831233	0.311722	0.140924	0.793262	0.114182	-0.595444	0.056070
15607	9.635836	0.001852	1.023100	-0.552682	0.009583	-0.052531	-0.833057	0.312304	0.135909	0.793710	0.107910	-0.596608	0.049379
15608	9.721188	0.038909	1.237624	-0.567467	-0.022755	-0.055147	-0.834877	0.311756	0.133260	0.794557	0.101665	-0.597174	0.041543
15609	9.668152	-0.009285	1.206821	-0.560253	-0.037269	-0.048797	-0.834312	0.311198	0.132131	0.794294	0.095269	-0.599012	0.034710
15610	9.855607	0.028955	1.326959	-0.539727	-0.091408	-0.048187	-0.834593	0.311484	0.130458	0.794104	0.089421	-0.600554	0.027166
15611	9.931517	0.136198	1.547962	-0.564376	-0.089266	-0.072355	-0.834868	0.310369	0.128770	0.793075	0.083274	-0.603081	0.019790
15612	9.447849	0.013993	1.615214	-0.539427	-0.154008	-0.106284	-0.835986	0.309251	0.128487	0.791994	0.078147	-0.605404	0.011210
15613	8.520936	-0.768324	1.569609	-0.542512	-0.123096	-0.051950	-0.835701	0.308125	0.129592	0.790364	0.072042	-0.608372	0.004294
15614	9.942376	-1.136001	1.402667	-0.553339	-0.052204	0.101667	-0.834869	0.311219	0.125981	0.790356	0.064152	-0.609279	-0.001025
15615	10.196495	-0.588396	1.884313	-0.542379	0.139771	0.091869	-0.833206	0.317541	0.120580	0.791770	0.056145	-0.608210	-0.005420
15616	9.233444	-0.851789	2.079430	-0.562105	0.195966	0.050359	-0.834331	0.319677	0.111240	0.794634	0.048743	-0.605022	-0.011362
15617	9.754258	0.638531	2.857071	-0.556643	-0.074928	0.124888	-0.833230	0.326146	0.104306	0.793346	0.039983	-0.607254	-0.015695
15618	8.776103	3.038234	0.690744	-0.552927	0.023839	-0.031161	-0.833929	0.325445	0.104863	0.793930	0.033687	-0.606640	-0.023012
15619	9.994940	0.679198	1.102048	-0.548901	-0.157489	-0.201693	-0.833786	0.326027	0.098434	0.791326	0.029236	-0.609839	-0.032336
15620	11.596737	-0.248537	1.989797	-0.558894	0.057673	0.231393	-0.833794	0.329987	0.087846	0.792358	0.019696	-0.608700	-0.035576
15621	10.329509	1.197546	2.395795	-0.557572	0.281370	0.289212	-0.831585	0.341806	0.072847	0.795250	0.009434	-0.605076	-0.037042
15622	8.857686	1.636554	1.938598	-0.562754	0.020914	0.285220	-0.826422	0.352502	0.056694	0.795695	-0.000860	-0.604411	-0.039444
15623	8.943364	1.456138	1.387160	-0.538423	0.016171	0.202398	-0.823778	0.361667	0.038727	0.795142	-0.009759	-0.604887	-0.042026
15624	9.313303	1.235086	1.193410	-0.549345	0.012806	0.186424	-0.821835	0.369131	0.027041	0.795253	-0.018646	-0.604255	-0.045841
15625	9.450842	1.493612	1.320822	-0.561324	-0.005159	0.189104	-0.816511	0.375200	0.010560	0.794275	-0.027544	-0.604969	-0.048799
15626	9.459319	1.569653	1.508435	-0.548506	0.045683	0.139404	-0.813149	0.379296	-0.000893	0.794589	-0.035806	-0.603736	-0.053373
15627	9.174929	1.457200	1.403753	-0.531343	0.040459	0.106838	-0.813709	0.382725	-0.020294	0.793975	-0.042933	-0.603730	-0.057184
15628	9.312527	1.771910	1.240579	-0.563131	0.077200	0.049700	-0.813419	0.384471	-0.039858	0.794420	-0.050294	-0.601954	-0.063386
15629	9.255463	2.183666	1.327881	-0.559852	0.105427	-0.083094	-0.814509	0.380469	-0.058633	0.794222	-0.055171	-0.601004	-0.070446
15630	9.893546	1.742553	0.996081	-0.564283	0.043848	-0.236605	-0.816146	0.372821	-0.076323	0.793719	-0.059135	-0.599938	-0.081161
15631	12.074317	0.056016	0.932245	-0.561219	-0.096796	-0.206279	-0.819997	0.357321	-0.092260	0.790757	-0.062672	-0.602247	-0.089850
15632	9.873844	-1.400932	2.638038	-0.568980	0.014801	-0.033500	-0.823312	0.347992	-0.109115	0.790088	-0.069145	-0.601249	-0.097362
15633	9.468213	-1.043873	0.972169	-0.574794	-0.159405	0.107317	-0.822011	0.342433	-0.124987	0.786789	-0.076967	-0.603969	-0.101290
15634	11.056857	-0.095425	1.969481	-0.568589	-0.253578	0.078290	-0.821291	0.340222	-0.135086	0.782935	-0.085278	-0.606935	-0.106632
15635	10.132247	-0.802044	1.664482	-0.525026	-0.230358	-0.034842	-0.823342	0.330177	-0.148602	0.778391	-0.090759	-0.610978	-0.112140
15636	10.078116	-0.943408	1.419667	-0.529542	-0.117288	0.016587	-0.823290	0.320973	-0.163244	0.775981	-0.097374	-0.611881	-0.118206
15637	9.726116	-0.525496	2.193529	-0.535498	0.028851	0.191607	-0.822694	0.316400	-0.179940	0.774988	-0.105263	-0.611307	-0.120904
15638	8.565559	-0.568841	1.823453	-0.538402	0.107674	0.229788	-0.817748	0.312520	-0.197362	0.775682	-0.114062	-0.608178	-0.124206
15639	9.011321	-0.474110	1.961946	-0.556271	0.136161	0.282579	-0.812678	0.312854	-0.217259	0.776050	-0.123161	-0.605550	-0.126042
15640	9.068983	-0.857264	1.811500	-0.532694	0.136383	0.245668	-0.809288	0.311497	-0.233244	0.776987	-0.131967	-0.601844	-0.129077
15641	10.279907	-0.686978	1.663000	-0.545873	0.080007	0.227559	-0.805909	0.312381	-0.248646	0.776416	-0.140428	-0.600128	-0.131548
15642	10.414874	-0.487440	2.402402	-0.566138	0.081355	0.188408	-0.802519	0.309884	-0.259328	0.776297	-0.149176	-0.597237	-0.135711
15643	9.671602	-0.421242	1.805828	-0.563131	0.022849	0.074569	-0.799117	0.305152	-0.271991	0.774464	-0.156179	-0.596694	-0.140607
15644	9.526535	0.162135	1.809177	-0.561842	-0.073060	0.119450	-0.799664	0.302932	-0.278723	0.772189	-0.164427	-0.596302	-0.145297
15645	9.480963	-0.000216	1.695067	-0.562181	-0.121478	0.093180	-0.798527	0.300130	-0.280020	0.768576	-0.171899	-0.597849	-0.149393
15646	9.168353	-0.292470	1.408788	-0.559946	-0.016110	-0.006609	-0.799352	0.296352	-0.281732	0.766470	-0.178397	-0.596912	-0.156187
15647	9.422879	-0.440897	1.504340	-0.544716	0.117508	-0.042608	-0.797930	0.293424	-0.287508	0.765248	-0.183162	-0.595215	-0.162991
15648	9.871286	-0.477269	1.550056	-0.543923	0.201444	0.045434	-0.796943	0.293580	-0.293108	0.765830	-0.189302	-0.590693	-0.169560
15649	10.446497	-0.394291	1.485536	-0.551080	0.199347	0.089727	-0.793711	0.294581	-0.301375	0.765880	-0.195400	-0.587135	-0.174696
15650	9.420970	0.022180	1.351780	-0.566819	0.200127	0.000924	-0.790912	0.297530	-0.304722	0.766047	-0.201333	-0.582620	-0.182184
15651	9.897973	0.025663	0.843676	-0.556626	0.159465	0.116418	-0.786011	0.301316	-0.308497	0.765595	-0.207843	-0.579470	-0.186760
15652	9.933431	0.020235	1.556503	-0.549714	0.091351	0.169968	-0.783933	0.308043	-0.309562	0.765043	-0.215839	-0.575888	-0.190985
15653	9.079396	0.428239	1.400865	-0.530228	0.025647	0.143945	-0.781996	0.314765	-0.308668	0.763164	-0.222612	-0.574726	-0.194202
15654	9.812127	1.222849	1.284699	-0.540106	-0.054839	0.096811	-0.782031	0.321474	-0.302444	0.760563	-0.230144	-0.573645	-0.198770
15655	10.582409	0.522953	1.827901	-0.563978	-0.055833	0.024924	-0.781482	0.323987	-0.299624	0.757060	-0.236101	-0.574128	-0.203699
15656	9.791795	0.262924	1.575731	-0.560286	-0.053958	0.004426	-0.781772	0.325664	-0.297926	0.753877	-0.242824	-0.573285	-0.209881
15657	9.349206	0.652371	1.571977	-0.561321	-0.068421	0.006232	-0.782614	0.325381	-0.296524	0.750095	-0.248357	-0.574008	-0.214923
15658	9.080457	0.577668	1.336372	-0.543073	-0.059428	-0.004279	-0.783582	0.322021	-0.297251	0.746769	-0.254689	-0.573267	-0.220984
15659	9.138220	0.674873	1.093578	-0.571272	-0.080173	0.015016	-0.783570	0.319216	-0.296861	0.742769	-0.260306	-0.574035	-0.225873
15660	9.259459	0.834115	0.787182	-0.560265	-0.072189	0.026656	-0.785396	0.319218	-0.296287	0.739220	-0.267249	-0.573152	-0.231577
15661	9.487306	0.805218	0.647053	-0.552514	0.005315	0.023666	-0.783282	0.317820	-0.298975	0.736257	-0.272081	-0.572680	-0.236505
15662	9.677226	0.496284	0.903960	-0.560819	0.133313	0.021001	-0.782421	0.314896	-0.305586	0.734912	-0.277947	-0.568697	-0.243378
15663	9.890632	0.481513	1.075398	-0.543815	0.202821	0.098655	-0.781142	0.312816	-0.313310	0.734550	-0.282401	-0.564908	-0.248124
15664	11.143115	-0.109054	1.423429	-0.549029	0.215105	0.149991	-0.776063	0.309902	-0.326248	0.734704	-0.289100	-0.558956	-0.253376
15665	10.945020	-0.277330	1.367580	-0.558438	0.163000	0.135103	-0.771828	0.307270	-0.338756	0.733899	-0.294304	-0.555410	-0.257483
15666	9.758209	0.010871	1.428777	-0.530578	0.114058	0.138174	-0.769548	0.302121	-0.351834	0.732851	-0.301058	-0.551011	-0.262069
15667	8.597227	-0.449064	0.913538	-0.553801	0.039056	0.060243	-0.766424	0.295695	-0.361017	0.730221	-0.305958	-0.549688	-0.266476
15668	9.616633	-0.878998	1.206930	-0.546333	0.044004	0.117057	-0.765285	0.293186	-0.366227	0.728091	-0.313020	-0.546269	-0.271093
15669	10.745739	-0.920713	1.855874	-0.535741	0.053666	0.051853	-0.763577	0.289278	-0.372854	0.725589	-0.317480	-0.544795	-0.275546
15670	9.618843	-0.936036	2.135430	-0.560986	0.059548	0.095508	-0.761885	0.288590	-0.377910	0.723313	-0.324377	-0.541115	-0.280702
15671	8.853422	-0.554704	2.054877	-0.546709	0.008758	0.117114	-0.760482	0.289294	-0.379871	0.720567	-0.329880	-0.539710	-0.284034
15672	8.927055	-0.430110	1.956735	-0.543519	-0.023942	0.047501	-0.758523	0.290976	-0.380988	0.717115	-0.336422	-0.537569	-0.289112
15673	9.238545	-0.735688	2.099874	-0.561912	-0.046995	0.018253	-0.756844	0.292372	-0.380567	0.713055	-0.341289	-0.537443	-0.293648
15674	9.006700	-0.884389	2.048685	-0.556252	0.001954	-0.020970	-0.757839	0.294752	-0.378996	0.709283	-0.347059	-0.535235	-0.299986
15675	9.105234	-1.066001	1.705046	-0.552376	0.039988	-0.042376	-0.756594	0.298524	-0.375609	0.705797	-0.350563	-0.534216	-0.305892
15676	9.837281	-1.137177	1.881252	-0.568528	0.076118	-0.035578	-0.756352	0.306355	-0.369935	0.702527	-0.355835	-0.530886	-0.313045
15677	9.530367	-1.144606	1.930072	-0.559439	0.105351	-0.088795	-0.755819	0.312512	-0.366798	0.699324	-0.358493	-0.529090	-0.320145
15678	10.538056	-0.938692	1.863602	-0.544508	0.126133	0.010567	-0.753748	0.319785	-0.363102	0.696940	-0.363525	-0.524773	-0.326707
15679	9.231138	-0.431065	1.337761	-0.540889	0.159177	-0.071158	-0.751830	0.330142	-0.359372	0.694461	-0.365708	-0.522114	-0.333736
15680	10.248461	-0.091394	1.028153	-0.555505	0.102693	0.021287	-0.752427	0.338130	-0.358165	0.691723	-0.371090	-0.517865	-0.340041
15681	11.070548	0.143638	1.565686	-0.558821	0.172945	0.035143	-0.748260	0.348347	-0.356133	0.689873	-0.374438	-0.514059	-0.345854
15682	10.337693	0.254256	1.512273	-0.551992	0.120952	-0.006169	-0.746748	0.355771	-0.355228	0.687049	-0.379301	-0.509692	-0.352575
15683	9.298867	0.684403	1.233403	-0.557297	-0.034548	0.045005	-0.745524	0.364024	-0.350676	0.683095	-0.384049	-0.508634	-0.356621
15684	10.395859	0.454410	1.886907	-0.556530	-0.069193	0.100238	-0.743601	0.372691	-0.344446	0.678944	-0.391331	-0.505946	-0.360435
15685	9.632235	-0.056779	2.077274	-0.540129	-0.034491	0.027446	-0.742768	0.374362	-0.341638	0.674956	-0.395507	-0.505123	-0.364498
15686	8.824789	0.478815	1.888737	-0.549490	-0.086949	0.047033	-0.743211	0.378555	-0.337395	0.670197	-0.402216	-0.503056	-0.368772
15687	8.808603	0.823039	1.652951	-0.553495	-0.102427	-0.029831	-0.744474	0.377989	-0.334874	0.664970	-0.406302	-0.503489	-0.373140
15688	9.133219	0.667295	1.422288	-0.531948	-0.141973	-0.046971	-0.745176	0.377279	-0.331799	0.658997	-0.412161	-0.502954	-0.377999
15689	9.749587	0.654892	1.605242	-0.544156	-0.199529	-0.044875	-0.747136	0.375595	-0.329703	0.652696	-0.416522	-0.504822	-0.381644
15690	9.916064	0.503589	1.539051	-0.542827	-0.143794	-0.030145	-0.749936	0.373210	-0.327329	0.646628	-0.422616	-0.504001	-0.386330
15691	9.646174	0.424488	1.757763	-0.549422	-0.059562	0.018724	-0.753851	0.368583	-0.324269	0.642140	-0.426438	-0.503424	-0.390346
15692	9.228469	0.417576	1.777730	-0.541455	0.033748	0.051773	-0.752727	0.369151	-0.327349	0.638412	-0.431886	-0.499547	-0.395421
15693	9.005550	0.582584	1.660204	-0.552062	0.098945	0.019383	-0.749783	0.370695	-0.329874	0.635493	-0.434350	-0.496872	-0.400759
15694	9.424584	0.651442	1.499397	-0.548619	0.092173	-0.023780	-0.752303	0.370017	-0.335036	0.631595	-0.438601	-0.492761	-0.407312
15695	9.780624	0.277294	1.157563	-0.560910	0.173837	-0.076578	-0.751719	0.365684	-0.339421	0.628513	-0.439510	-0.489828	-0.414574
15696	10.266709	-0.159485	1.751368	-0.564311	0.242733	-0.119489	-0.747750	0.359404	-0.350847	0.625062	-0.441686	-0.484422	-0.423729
15697	11.067115	-0.584679	1.037395	-0.551998	0.150860	-0.116868	-0.748264	0.350755	-0.363661	0.621409	-0.442247	-0.482035	-0.431174
15698	11.100821	-0.362769	1.774267	-0.570052	0.180423	-0.090721	-0.747232	0.341251	-0.373139	0.617435	-0.445191	-0.476990	-0.439386
15699	9.252567	-1.010792	1.407026	-0.551794	0.141121	-0.064171	-0.747327	0.332876	-0.384134	0.614061	-0.446322	-0.474080	-0.446066
15700	9.504864	-1.154028	1.171487	-0.564944	-0.000369	0.049823	-0.747990	0.325617	-0.393156	0.609566	-0.452052	-0.469947	-0.450808
15701	10.389894	-0.701384	1.788662	-0.557091	-0.000918	0.018281	-0.744728	0.318893	-0.396888	0.605423	-0.455329	-0.467839	-0.455264
15702	9.538347	-0.822855	1.989295	-0.538071	-0.001830	-0.002922	-0.746261	0.316521	-0.399139	0.600592	-0.460176	-0.464365	-0.460318
15703	8.966191	-0.692575	1.763890	-0.567170	-0.049184	0.061518	-0.746104	0.313161	-0.400574	0.596254	-0.464382	-0.462213	-0.463885
15704	8.772724	-0.671644	1.824323	-0.536332	-0.045583	0.043239	-0.747092	0.314000	-0.399438	0.591369	-0.469967	-0.458782	-0.467903
15705	9.291775	-1.012391	1.948263	-0.549285	-0.083238	0.036289	-0.746833	0.315342	-0.398648	0.586602	-0.474006	-0.457309	-0.471259
15706	9.627864	-0.911258	2.226978	-0.540259	-0.070473	0.018692	-0.751598	0.313109	-0.398634	0.581134	-0.479567	-0.454296	-0.475305
15707	9.505982	-0.734981	2.466807	-0.545653	-0.043305	0.004294	-0.751592	0.311566	-0.398370	0.576463	-0.482796	-0.452594	-0.479329
15708	9.145947	-0.520988	2.315089	-0.549267	-0.021370	-0.031307	-0.751585	0.309880	-0.397549	0.570791	-0.487460	-0.449330	-0.484441
15709	9.003309	-0.672126	1.964183	-0.546698	-0.028971	-0.089648	-0.754662	0.306802	-0.397277	0.565327	-0.489620	-0.448259	-0.489634
15710	9.367104	-0.804811	1.982091	-0.552925	-0.022838	-0.063163	-0.755639	0.305120	-0.396728	0.559211	-0.493962	-0.445199	-0.495058
15711	9.528332	-0.730386	2.080097	-0.534225	0.086352	-0.091877	-0.758139	0.302519	-0.395836	0.554852	-0.494743	-0.442856	-0.501245
15712	9.918140	-0.680045	1.634411	-0.560110	0.265245	-0.027708	-0.756730	0.302531	-0.400602	0.551488	-0.496506	-0.436070	-0.509103
15713	9.744962	0.193232	1.977680	-0.551450	0.243854	-0.057493	-0.753095	0.306169	-0.401152	0.548633	-0.496136	-0.431325	-0.516536
15714	10.772691	-0.198364	1.840528	-0.560585	0.202129	-0.009406	-0.751843	0.309541	-0.404203	0.544809	-0.498601	-0.424936	-0.523459
15715	10.540940	-0.548339	1.680434	-0.548053	0.262602	0.067248	-0.748633	0.314587	-0.406134	0.543344	-0.499028	-0.418635	-0.529616
15716	10.038463	0.039984	1.713219	-0.558444	0.221379	0.046110	-0.743488	0.323644	-0.409919	0.540192	-0.501647	-0.411407	-0.535992
15717	9.041903	0.745208	1.407059	-0.544634	0.109551	0.042436	-0.741577	0.335542	-0.405193	0.537108	-0.503439	-0.406934	-0.540803
15718	9.718405	0.631258	1.257613	-0.545630	-0.067153	0.064872	-0.740784	0.345186	-0.396145	0.531847	-0.509096	-0.402684	-0.543880
15719	10.663963	0.089024	1.682839	-0.547895	-0.126357	0.045851	-0.742653	0.353292	-0.386813	0.526697	-0.513511	-0.400577	-0.546292
15720	9.791418	-0.149730	2.044286	-0.547266	-0.031061	0.053893	-0.744651	0.359160	-0.378902	0.521503	-0.518614	-0.395977	-0.549796
15721	8.916830	0.242441	2.041080	-0.558370	-0.028779	-0.002996	-0.745522	0.364470	-0.372685	0.516425	-0.521617	-0.393159	-0.553757
15722	8.852781	0.550280	1.735691	-0.553249	-0.081013	-0.006113	-0.745960	0.367256	-0.366777	0.510038	-0.526773	-0.389561	-0.557327
15723	9.342749	0.416256	1.666457	-0.548156	-0.127609	-0.030450	-0.747366	0.366685	-0.362715	0.503882	-0.530492	-0.388081	-0.560422
15724	9.424694	0.377043	1.661953	-0.539989	-0.125773	-0.037431	-0.749330	0.365272	-0.358238	0.496854	-0.535673	-0.385345	-0.563649
15725	9.623203	0.258467	1.836985	-0.555561	-0.129041	-0.065000	-0.752144	0.365545	-0.354016	0.490119	-0.539139	-0.384079	-0.567094
15726	9.658741	0.222417	1.904997	-0.546160	-0.067681	-0.080307	-0.756624	0.361332	-0.348849	0.482901	-0.543290	-0.381088	-0.571326
15727	9.677485	0.208208	1.970371	-0.542053	-0.010391	-0.041687	-0.757740	0.359369	-0.347882	0.477427	-0.545356	-0.378483	-0.575675
15728	9.560816	0.233850	2.088641	-0.560144	-0.010580	-0.013616	-0.758998	0.358255	-0.349423	0.471183	-0.549399	-0.373980	-0.579902
15729	9.310116	0.332156	2.097545	-0.547236	0.029097	-0.027017	-0.759262	0.354757	-0.351416	0.466087	-0.551067	-0.370712	-0.584518
15730	9.532223	0.350088	2.097048	-0.551846	0.169727	-0.030541	-0.756855	0.351121	-0.356229	0.461004	-0.552704	-0.364734	-0.590731
15731	9.953407	-0.095710	2.343091	-0.553406	0.212152	-0.036110	-0.754990	0.344140	-0.366668	0.457065	-0.552105	-0.359701	-0.597400
15732	8.975162	-0.134464	2.117698	-0.533816	0.147295	-0.059562	-0.752713	0.339404	-0.377787	0.451604	-0.553532	-0.354377	-0.603385
15733	9.364517	-0.360097	1.597769	-0.554121	0.032274	0.023253	-0.752400	0.333255	-0.384149	0.447043	-0.555457	-0.350188	-0.607445
15734	11.166211	-0.400119	2.035575	-0.560145	-0.034104	0.015972	-0.752085	0.326542	-0.389817	0.440854	-0.559757	-0.345275	-0.610823
15735	9.888294	-0.456524	2.163564	-0.560576	-0.082440	-0.036205	-0.752613	0.319546	-0.394082	0.434644	-0.562670	-0.342589	-0.614100
15736	9.093922	-0.411961	1.920081	-0.560821	-0.167787	0.026981	-0.755805	0.311148	-0.396384	0.427595	-0.568585	-0.338640	-0.615790
15737	9.638187	-0.605476	1.667798	-0.571414	-0.139055	0.050664	-0.756333	0.303585	-0.398417	0.421874	-0.572819	-0.335231	-0.617674
15738	10.133820	-0.432835	1.947918	-0.553574	-0.145779	-0.005593	-0.758694	0.297989	-0.400695	0.414578	-0.578079	-0.331491	-0.619728
15739	9.585719	-0.473284	2.270474	-0.564405	-0.127738	-0.011271	-0.760364	0.294062	-0.399324	0.408214	-0.581609	-0.328702	-0.622132
15740	9.195690	-0.396439	2.185567	-0.546139	-0.113433	-0.012980	-0.761885	0.288455	-0.398811	0.401057	-0.586253	-0.324808	-0.624469
15741	9.180914	-0.459133	2.193535	-0.576895	-0.082463	-0.034773	-0.764823	0.285654	-0.397559	0.394545	-0.589056	-0.321699	-0.627581
15742	9.393216	-0.421624	2.221828	-0.560442	-0.066362	-0.027555	-0.766488	0.280606	-0.396479	0.387277	-0.593024	-0.317356	-0.630574
15743	9.204461	-0.376390	2.308564	-0.562157	-0.044706	-0.033053	-0.768303	0.277942	-0.395234	0.381212	-0.595133	-0.314047	-0.633931
15744	8.795103	-0.398792	2.178880	-0.538503	-0.050350	-0.023976	-0.769146	0.277800	-0.394110	0.374295	-0.598652	-0.309752	-0.636846
15745	9.308876	-0.602522	1.808353	-0.558453	-0.055578	-0.025850	-0.771393	0.277094	-0.391022	0.368296	-0.600828	-0.306405	-0.639906
15746	9.819314	-0.546593	1.990686	-0.565237	0.043798	-0.045899	-0.770565	0.280029	-0.388760	0.361297	-0.603104	-0.301279	-0.644175
15747	9.597253	-0.494743	2.328690	-0.542686	0.191691	-0.076676	-0.771693	0.281154	-0.388739	0.356348	-0.601575	-0.296859	-0.650383
15748	9.493655	-0.348791	2.375526	-0.556661	0.301913	-0.104060	-0.766653	0.285073	-0.390136	0.350182	-0.599974	-0.290610	-0.657989
15749	9.933146	0.028814	2.525369	-0.553392	0.245871	-0.078777	-0.764713	0.291523	-0.391763	0.345407	-0.597665	-0.285571	-0.664785
15750	11.254847	-0.217862	1.898109	-0.558963	0.211830	-0.078364	-0.763328	0.295863	-0.390609	0.338966	-0.597279	-0.279527	-0.670988
15751	9.973057	-0.340940	2.181491	-0.555276	0.185918	-0.023606	-0.761104	0.300903	-0.389734	0.334513	-0.596014	-0.274080	-0.676571
15752	9.581005	-0.411787	1.665713	-0.566100	0.142982	0.043699	-0.758875	0.305389	-0.391104	0.329196	-0.597161	-0.266876	-0.681033
15753	9.341563	0.475396	1.847023	-0.552012	0.111621	0.017573	-0.757358	0.311408	-0.388954	0.324842	-0.597075	-0.261356	-0.685326
15754	9.233900	0.541244	1.447739	-0.549912	-0.023928	0.061783	-0.756559	0.320644	-0.383828	0.319046	-0.600391	-0.255189	-0.687473
15755	9.817818	0.622507	1.504043	-0.558978	-0.168080	0.074190	-0.757865	0.328467	-0.373944	0.313774	-0.604474	-0.250591	-0.688012
15756	10.330744	0.736060	2.014349	-0.555938	-0.203405	-0.000656	-0.760009	0.334884	-0.362669	0.306081	-0.609878	-0.246190	-0.688298
15757	9.902738	0.440793	2.288845	-0.557739	-0.197958	-0.012350	-0.763122	0.338225	-0.352957	0.299359	-0.613857	-0.242773	-0.688930
15758	9.093832	0.427313	2.024283	-0.575878	-0.232630	0.035267	-0.766075	0.337647	-0.345526	0.291715	-0.619831	-0.237776	-0.688603
15759	9.009537	0.717123	1.520983	-0.558212	-0.326495	0.046710	-0.769182	0.339300	-0.334293	0.285055	-0.625784	-0.234301	-0.687198
15760	9.178292	0.862607	0.994792	-0.545836	-0.378558	0.024252	-0.772837	0.338154	-0.324484	0.276872	-0.633388	-0.230643	-0.684810
15761	9.683180	0.634552	0.204107	-0.554727	-0.376729	0.034864	-0.776494	0.337572	-0.315369	0.269615	-0.639888	-0.227528	-0.682703
15762	10.263348	0.249551	-0.101662	-0.544527	-0.214630	0.044687	-0.777608	0.334190	-0.309380	0.262405	-0.645181	-0.222683	-0.682127
15763	10.023508	-0.188390	0.734761	-0.547117	-0.038146	0.048736	-0.780135	0.333488	-0.307409	0.256798	-0.647043	-0.217575	-0.684142
15764	8.819790	-0.761090	0.694436	-0.551475	0.102042	0.072276	-0.780532	0.329306	-0.314724	0.251231	-0.648056	-0.210588	-0.687429
15765	10.178377	-1.024530	0.900945	-0.540744	-0.005632	0.232532	-0.776162	0.327362	-0.323452	0.248371	-0.650171	-0.202919	-0.688776
15766	10.588668	0.211566	1.493099	-0.564181	-0.102593	0.017216	-0.774900	0.327922	-0.324155	0.240992	-0.653751	-0.197464	-0.689595
15767	9.556769	-0.701482	0.919919	-0.562309	-0.135094	0.008290	-0.774903	0.328194	-0.321494	0.234184	-0.656767	-0.192982	-0.690343
15768	9.846012	-1.015714	0.816720	-0.554671	-0.099323	0.036492	-0.777182	0.333636	-0.311907	0.227166	-0.660209	-0.187352	-0.690955
15769	9.921490	-0.855268	1.428574	-0.553188	-0.118934	0.011867	-0.777376	0.343122	-0.296978	0.220592	-0.662890	-0.182807	-0.691736
15770	9.442524	-0.826634	1.274251	-0.574959	-0.133505	0.034615	-0.778433	0.356382	-0.277526	0.213115	-0.666764	-0.177036	-0.691856
15771	9.201064	-1.181351	1.119055	-0.558706	-0.144094	-0.002372	-0.780054	0.369632	-0.254992	0.206201	-0.669668	-0.172660	-0.692253
15772	9.031950	-1.708588	0.888366	-0.557143	-0.176063	-0.057981	-0.782374	0.381187	-0.227994	0.197495	-0.673603	-0.168513	-0.691995
15773	9.383370	-1.935007	0.590798	-0.553806	-0.206179	-0.111662	-0.783981	0.389503	-0.197398	0.188987	-0.676869	-0.165862	-0.691826
15774	9.633019	-1.922898	0.459847	-0.559187	-0.176965	-0.147232	-0.788815	0.396416	-0.164133	0.178971	-0.680376	-0.162858	-0.691762
15775	9.837542	-1.848066	0.265433	-0.561019	-0.154863	-0.195099	-0.791946	0.399400	-0.131063	0.169437	-0.682567	-0.160980	-0.692444
15776	9.670020	-2.008139	0.006480	-0.535506	-0.153183	-0.196622	-0.796472	0.400140	-0.097026	0.159099	-0.685344	-0.158846	-0.692647
15777	9.868067	-1.970722	0.005798	-0.535392	-0.133353	-0.194928	-0.801825	0.396955	-0.062604	0.150058	-0.687042	-0.157178	-0.693362
15778	9.858619	-1.631460	0.142171	-0.550288	-0.074516	-0.117580	-0.803813	0.395592	-0.030567	0.140827	-0.688874	-0.153474	-0.694310
15779	10.335015	-1.186306	-0.076070	-0.564850	-0.090928	-0.079446	-0.805648	0.391569	0.000461	0.133171	-0.690339	-0.149614	-0.695208
15780	9.817179	-0.351955	-0.120932	-0.566385	-0.181136	-0.069175	-0.806365	0.389228	0.030520	0.124046	-0.693709	-0.145270	-0.694461
15781	9.966884	-0.228853	-0.381053	-0.548083	-0.170524	-0.053044	-0.806346	0.378753	0.060767	0.116703	-0.696239	-0.141420	-0.693997
15782	10.288885	0.306435	-0.254560	-0.540175	-0.091974	0.029850	-0.806065	0.374190	0.083660	0.109547	-0.698460	-0.135822	-0.694050
15783	10.539061	0.194012	-0.202897	-0.543165	-0.105871	-0.023143	-0.808318	0.371321	0.104911	0.102799	-0.700108	-0.131409	-0.694272
15784	10.249081	0.453089	-0.031425	-0.558651	-0.082047	-0.062429	-0.807604	0.365519	0.120793	0.094113	-0.701862	-0.126802	-0.694589
15785	9.314215	0.496530	-0.209466	-0.549407	-0.022921	-0.140710	-0.810398	0.359884	0.130828	0.085780	-0.701986	-0.123724	-0.696096
15786	9.053048	0.763773	-0.634955	-0.554884	-0.025473	-0.154911	-0.810924	0.350755	0.135493	0.075991	-0.702575	-0.120330	-0.697233
15787	9.410338	0.725075	-0.666414	-0.543152	-0.017958	-0.190136	-0.813986	0.342744	0.143547	0.066959	-0.702419	-0.117941	-0.698723
15788	10.035884	0.528770	-0.510416	-0.545622	-0.000316	-0.140638	-0.816913	0.335709	0.153010	0.057547	-0.702530	-0.114410	-0.700036
15789	10.150527	0.519319	-0.360652	-0.565101	0.068873	-0.109429	-0.819286	0.331780	0.155505	0.049490	-0.701278	-0.110410	-0.702545
15790	9.962260	0.573852	-0.332013	-0.570043	0.127014	-0.062991	-0.818849	0.328419	0.153788	0.041104	-0.699664	-0.105281	-0.705477
15791	9.948156	0.544549	-0.394491	-0.561050	0.097945	-0.041480	-0.820239	0.325625	0.151531	0.034100	-0.698056	-0.100288	-0.708165
15792	9.775080	0.637199	-0.438787	-0.566723	0.074749	-0.065310	-0.821629	0.321980	0.152343	0.025616	-0.697039	-0.095251	-0.710217
15793	10.487015	0.441704	-0.838668	-0.532137	0.061843	-0.040801	-0.822609	0.320282	0.157789	0.018937	-0.695856	-0.090626	-0.712189
15794	10.220778	-0.110600	0.233450	-0.563236	0.023807	-0.013684	-0.823023	0.317318	0.164196	0.011141	-0.695534	-0.084917	-0.713371
15795	9.128091	-0.224908	-0.208416	-0.549570	0.011059	-0.018971	-0.823569	0.312249	0.170863	0.004519	-0.695036	-0.079735	-0.714525
15796	9.586638	-0.303902	0.374186	-0.557602	0.001296	0.071284	-0.822725	0.310542	0.177833	-0.002021	-0.695050	-0.072911	-0.715251
15797	9.687531	-0.809318	0.812213	-0.545985	0.122031	0.061767	-0.822435	0.308008	0.180742	-0.007142	-0.692995	-0.066660	-0.717818
15798	9.249973	-0.706106	0.644920	-0.551252	0.161900	0.034853	-0.822302	0.309550	0.180757	-0.013881	-0.690542	-0.060425	-0.720630
15799	10.098640	-0.575022	0.818713	-0.542288	0.191367	-0.028735	-0.822856	0.308440	0.177532	-0.020020	-0.687269	-0.055482	-0.724005
15800	10.305648	-0.546798	0.902692	-0.532455	0.335792	-0.061312	-0.825369	0.306224	0.170814	-0.027685	-0.682054	-0.050891	-0.729004
15801	10.133262	-0.610805	1.314412	-0.554521	0.319963	-0.096921	-0.829562	0.303177	0.162421	-0.034686	-0.676686	-0.046724	-0.733968
15802	9.552902	-0.334732	1.592402	-0.551029	0.301762	-0.086249	-0.833748	0.298161	0.155686	-0.042988	-0.671759	-0.042156	-0.738319
15803	9.457070	-0.346816	1.496012	-0.554758	0.316750	-0.148326	-0.835402	0.291727	0.151715	-0.050634	-0.666225	-0.038635	-0.743026
15804	9.350625	-0.462293	1.473279	-0.545668	0.336899	-0.190842	-0.839853	0.282211	0.149412	-0.060368	-0.660515	-0.035554	-0.747537
15805	9.489387	-0.682777	1.523881	-0.549275	0.309425	-0.139409	-0.843874	0.271017	0.145130	-0.067650	-0.654931	-0.031947	-0.751976
15806	10.615401	-0.661890	1.360247	-0.514929	0.265831	-0.103113	-0.847901	0.260515	0.143373	-0.075696	-0.650219	-0.028056	-0.755446
15807	10.024365	-0.205544	1.856124	-0.564457	0.204657	-0.095441	-0.850672	0.251400	0.145817	-0.082412	-0.646099	-0.023454	-0.758429
15808	9.288651	-0.416471	1.395529	-0.551690	0.190102	-0.095358	-0.851483	0.243543	0.147840	-0.090840	-0.642347	-0.018774	-0.760780
15809	9.403884	-0.122916	1.305111	-0.549103	0.153749	-0.058768	-0.852997	0.236254	0.148055	-0.096694	-0.638960	-0.013809	-0.763013
15810	9.667240	-0.027851	1.313363	-0.532016	0.161424	-0.115167	-0.853248	0.229382	0.148825	-0.105164	-0.635562	-0.009617	-0.764793
15811	9.705510	0.083692	1.411137	-0.548493	0.139772	-0.102824	-0.854898	0.221115	0.148192	-0.111583	-0.632315	-0.005161	-0.766617
15812	9.518323	0.268247	1.363417	-0.559681	0.089260	-0.092041	-0.858800	0.214113	0.148149	-0.120036	-0.629850	-0.000082	-0.767385
15813	9.499558	0.282471	1.300459	-0.553706	0.032589	-0.104892	-0.858212	0.207228	0.152130	-0.126486	-0.628187	0.004703	-0.767698
15814	9.813974	0.318731	1.231977	-0.552763	0.038925	-0.103963	-0.859027	0.200209	0.155280	-0.135011	-0.626403	0.009649	-0.767657
15815	9.704309	0.208773	1.315506	-0.567300	0.026183	-0.084633	-0.859276	0.192065	0.158834	-0.141234	-0.624761	0.014931	-0.767792
15816	9.586228	0.078476	1.230130	-0.539361	-0.033722	-0.052128	-0.859524	0.183355	0.164201	-0.148751	-0.624015	0.020526	-0.766849
15817	9.654966	0.086802	1.084966	-0.549651	-0.091420	-0.041257	-0.859777	0.175194	0.172931	-0.153941	-0.624190	0.026421	-0.765500
15818	9.675131	0.173249	1.016317	-0.569872	-0.138311	-0.025263	-0.859053	0.168716	0.180972	-0.161351	-0.624843	0.033129	-0.763177
15819	9.868659	0.089244	0.917926	-0.548109	-0.145560	-0.029354	-0.856498	0.160263	0.191216	-0.166205	-0.625829	0.039303	-0.761031
15820	9.838511	0.020094	1.037138	-0.555358	-0.140106	-0.032147	-0.857045	0.154903	0.201516	-0.173507	-0.626457	0.045696	-0.758524
15821	9.431561	0.123253	1.278164	-0.557389	-0.158910	-0.049829	-0.856306	0.144350	0.211893	-0.178683	-0.627601	0.051787	-0.755981
15822	9.311901	0.486801	1.322594	-0.546929	-0.213809	-0.061735	-0.853467	0.134912	0.223383	-0.186221	-0.629293	0.057928	-0.752301
15823	10.170912	0.685136	1.440047	-0.547019	-0.204533	-0.079290	-0.851756	0.127021	0.233780	-0.191640	-0.631140	0.063635	-0.748923
15824	10.659736	0.423087	1.766104	-0.579465	-0.148320	-0.097656	-0.851021	0.118166	0.239977	-0.200171	-0.631651	0.069538	-0.745730
15825	9.928911	0.215971	1.919205	-0.544740	-0.127067	-0.086064	-0.849184	0.114355	0.246218	-0.205725	-0.632282	0.074820	-0.743168
15826	9.404936	0.496788	1.467337	-0.555639	-0.159895	-0.040923	-0.849442	0.107888	0.251748	-0.213053	-0.632862	0.081115	-0.739942
15827	9.258207	0.582639	1.135539	-0.553678	-0.154676	-0.021473	-0.847478	0.107587	0.256486	-0.217705	-0.633708	0.087450	-0.737137
15828	9.604774	0.487171	0.904174	-0.553163	-0.097307	0.015405	-0.844967	0.110794	0.260137	-0.224238	-0.633177	0.094126	-0.734809
15829	9.642664	0.361465	0.936938	-0.570469	0.026879	0.040084	-0.846101	0.113466	0.258495	-0.228482	-0.631129	0.100671	-0.734396
15830	9.796363	0.358684	1.033416	-0.571286	0.186254	0.052392	-0.846685	0.119797	0.252551	-0.235215	-0.626178	0.106780	-0.735644
15831	10.923512	0.186193	1.251302	-0.536562	0.223051	0.063386	-0.845741	0.131047	0.241889	-0.239020	-0.621309	0.112240	-0.737731
15832	9.999749	-0.082841	1.357026	-0.538479	0.206895	0.043772	-0.847039	0.141185	0.229974	-0.245466	-0.616122	0.117655	-0.739119
15833	9.329475	0.093445	1.046666	-0.539693	0.258463	0.113228	-0.848193	0.150763	0.217492	-0.248580	-0.610542	0.123630	-0.741729
15834	8.787155	0.062366	0.941421	-0.546196	0.268111	0.039558	-0.852296	0.160209	0.204753	-0.255283	-0.604317	0.128805	-0.743667
15835	10.016778	-0.523757	0.818251	-0.559748	0.109533	0.061787	-0.852602	0.168523	0.192531	-0.258903	-0.600941	0.135229	-0.744011
15836	10.773466	-0.484946	1.602110	-0.543336	-0.013214	0.084086	-0.850691	0.182847	0.184552	-0.264126	-0.598705	0.142326	-0.742653
15837	9.667228	-0.683293	1.620301	-0.554109	0.004880	0.065904	-0.849606	0.192958	0.179053	-0.267240	-0.596883	0.149273	-0.741641
15838	9.090832	-0.807985	1.197191	-0.553683	0.029614	0.113414	-0.849357	0.202099	0.170753	-0.272238	-0.593786	0.156623	-0.740793
15839	10.237910	-0.838562	1.713091	-0.569792	0.052621	0.180523	-0.847989	0.212076	0.163152	-0.273891	-0.590793	0.164929	-0.740774
15840	10.010689	-0.863981	2.056796	-0.551978	0.031354	0.127717	-0.845782	0.222467	0.157088	-0.278615	-0.587556	0.172395	-0.739886
15841	9.229720	-0.682887	2.017159	-0.560263	0.007819	0.134707	-0.845532	0.230901	0.150459	-0.280659	-0.585369	0.180296	-0.738963
15842	9.168279	-0.576895	1.900075	-0.564978	-0.002663	0.101107	-0.842755	0.239037	0.147445	-0.285765	-0.582577	0.187805	-0.737341
15843	9.100204	-0.687570	1.911067	-0.545384	-0.063033	0.090178	-0.842639	0.245216	0.144291	-0.288036	-0.581622	0.195383	-0.735239
15844	9.258274	-0.779701	2.023034	-0.545648	-0.088892	0.062041	-0.839706	0.249279	0.143471	-0.293120	-0.580282	0.202612	-0.732326
15845	9.098686	-0.935536	1.677036	-0.538122	-0.032612	0.010438	-0.839855	0.251527	0.141957	-0.296609	-0.579186	0.208984	-0.729995
15846	9.366894	-1.104744	1.555333	-0.571250	0.057974	-0.023199	-0.838455	0.252364	0.142375	-0.303797	-0.575817	0.214693	-0.728045
15847	9.481945	-1.199370	1.611810	-0.551854	0.140379	-0.078317	-0.839851	0.251543	0.137201	-0.309440	-0.572441	0.219220	-0.726981
15848	9.700562	-0.930390	1.560190	-0.558414	0.293216	-0.134098	-0.842352	0.246520	0.131292	-0.319057	-0.566103	0.221979	-0.726949
15849	10.433552	-0.134521	2.031176	-0.573209	0.313612	-0.178399	-0.845972	0.241237	0.120074	-0.327141	-0.560415	0.224601	-0.726958
15850	10.241958	-0.177182	1.200693	-0.555462	0.269288	-0.266388	-0.849582	0.233423	0.111067	-0.338453	-0.554887	0.225935	-0.725605
15851	11.148760	0.130406	1.430447	-0.551718	0.267854	-0.195359	-0.854771	0.225121	0.100436	-0.346258	-0.550011	0.228305	-0.724893
15852	9.913875	-0.003511	1.573740	-0.552780	0.323484	-0.088064	-0.858388	0.218708	0.091442	-0.355114	-0.542764	0.231136	-0.725174
15853	8.979590	0.774425	1.363338	-0.566628	0.101069	-0.002901	-0.857257	0.217449	0.089601	-0.359492	-0.539260	0.236983	-0.723742
15854	9.983820	0.794555	1.342439	-0.568891	0.005203	0.051833	-0.857541	0.217724	0.091285	-0.364947	-0.535764	0.243787	-0.721345
15855	10.530629	0.043897	2.045986	-0.559958	-0.012787	0.044953	-0.855725	0.219393	0.094227	-0.368007	-0.533719	0.250825	-0.718889
15856	9.420970	-0.002847	1.956172	-0.546921	0.032135	0.037524	-0.856145	0.219113	0.094647	-0.373515	-0.529994	0.256916	-0.716650
15857	8.753139	0.629123	1.860610	-0.554509	-0.005640	0.028770	-0.854611	0.221634	0.094522	-0.376820	-0.527920	0.263611	-0.714015
15858	8.820568	0.556094	1.844420	-0.560253	-0.063400	0.043217	-0.853767	0.221349	0.095212	-0.381835	-0.525356	0.270624	-0.710609
15859	9.635125	0.440399	1.941274	-0.555353	-0.129704	0.010212	-0.851819	0.225122	0.097895	-0.384787	-0.525098	0.278005	-0.706346
15860	9.620795	0.435520	1.919601	-0.546181	-0.113490	0.005794	-0.852393	0.227503	0.099463	-0.389854	-0.523480	0.284751	-0.702068
15861	9.439379	0.403058	1.956451	-0.542311	-0.099503	0.048173	-0.850162	0.231139	0.100883	-0.392343	-0.522627	0.292029	-0.698318
15862	9.377530	0.298009	2.100269	-0.545496	-0.047608	0.087593	-0.848501	0.237312	0.099255	-0.396582	-0.519547	0.299050	-0.695243
15863	9.268149	0.387070	1.932695	-0.546775	0.018763	0.120784	-0.847250	0.241535	0.093413	-0.398859	-0.516514	0.306147	-0.693108
15864	8.921625	0.762226	1.672842	-0.534821	0.069580	0.072830	-0.846999	0.249689	0.087479	-0.403844	-0.511915	0.311890	-0.691070
15865	9.517770	0.850556	1.712136	-0.546867	0.081230	-0.005099	-0.846726	0.253081	0.079257	-0.408284	-0.508755	0.317104	-0.688416
15866	10.831589	0.210316	1.908412	-0.534773	0.119040	0.005604	-0.847589	0.260276	0.066746	-0.414453	-0.503821	0.321701	-0.686223
15867	9.474007	-0.274628	1.833485	-0.537740	0.075967	-0.031658	-0.847171	0.262974	0.056276	-0.419133	-0.500929	0.326512	-0.683219
15868	9.114111	-0.159179	0.996630	-0.553083	0.012916	0.072918	-0.848303	0.266221	0.050582	-0.423818	-0.496777	0.332861	-0.680290
15869	10.834465	0.096471	1.484405	-0.554226	-0.027992	0.135442	-0.845245	0.274077	0.047842	-0.425658	-0.494055	0.340375	-0.677399
15870	10.503078	-0.502480	1.602683	-0.556430	-0.063381	0.057636	-0.843855	0.278293	0.044377	-0.430002	-0.490951	0.347210	-0.673432
15871	9.725422	-0.741973	1.555654	-0.556966	-0.175395	0.079361	-0.842177	0.280257	0.042985	-0.431591	-0.490518	0.355416	-0.668432
15872	10.088489	-0.832379	1.377368	-0.541763	-0.085563	0.105598	-0.841086	0.287681	0.044873	-0.434939	-0.487433	0.362641	-0.664627
15873	10.321595	-0.942608	1.762482	-0.555129	0.061405	0.200095	-0.837177	0.293567	0.043505	-0.436596	-0.482916	0.369903	-0.662833
15874	9.811051	-0.703674	2.354916	-0.559981	0.052732	0.157527	-0.836367	0.301423	0.042322	-0.440361	-0.477387	0.376612	-0.660565
15875	9.077251	-0.829847	2.308979	-0.552522	-0.057043	0.128046	-0.833994	0.304781	0.043038	-0.442116	-0.474865	0.384133	-0.656870
15876	8.696708	-1.087447	2.085228	-0.538029	-0.089772	0.147779	-0.832764	0.311062	0.051209	-0.444655	-0.471408	0.391645	-0.653200
15877	9.047274	-1.391219	2.170304	-0.556332	-0.105716	0.129999	-0.829985	0.316497	0.059780	-0.446096	-0.469333	0.399617	-0.648869
15878	8.435183	-1.640201	1.932269	-0.547335	-0.114472	0.089318	-0.828731	0.317310	0.067614	-0.449217	-0.466505	0.406845	-0.644247
15879	8.506912	-2.109422	1.173850	-0.567325	-0.117464	0.034246	-0.827493	0.321198	0.078559	-0.451925	-0.465108	0.414139	-0.638691
15880	9.909747	-1.695053	1.602287	-0.550763	-0.092840	0.110687	-0.825817	0.321726	0.087367	-0.454914	-0.461713	0.421331	-0.634314
15881	11.032508	-1.277867	1.426986	-0.542846	0.084823	0.005593	-0.825543	0.321983	0.094364	-0.459450	-0.458123	0.426154	-0.630414
15882	10.193702	-0.168062	1.821667	-0.557274	0.062627	-0.129838	-0.826795	0.318754	0.096439	-0.466771	-0.454659	0.429722	-0.625099
15883	9.753403	-0.220697	0.692003	-0.547204	-0.012192	-0.032878	-0.828056	0.316776	0.101745	-0.470986	-0.452524	0.435012	-0.619805
15884	10.486778	-0.764176	1.090948	-0.550657	-0.010806	0.020213	-0.827493	0.315350	0.108442	-0.475669	-0.448670	0.440459	-0.615167
15885	9.703918	-0.687726	0.934081	-0.554170	0.001749	0.019067	-0.828616	0.313647	0.115429	-0.479400	-0.445794	0.446081	-0.610290
15886	10.600021	-0.602327	1.192892	-0.552408	-0.014755	0.060949	-0.827770	0.311660	0.121838	-0.483491	-0.441539	0.451870	-0.605883
15887	10.051035	-1.013416	1.761218	-0.571177	0.049428	0.035374	-0.827779	0.313051	0.125491	-0.487602	-0.437698	0.457283	-0.601296
15888	9.341364	-0.622934	1.653909	-0.561198	0.039228	0.054925	-0.826661	0.313880	0.128429	-0.492254	-0.432683	0.462517	-0.597117
15889	8.824713	-0.291804	1.525256	-0.570614	0.012626	0.008035	-0.826242	0.313870	0.131084	-0.496352	-0.429449	0.467924	-0.591824
15890	9.306357	-0.412305	1.291572	-0.560399	0.012132	0.063984	-0.826669	0.314707	0.132915	-0.500565	-0.424605	0.473400	-0.587400
15891	9.789959	-0.525656	1.429921	-0.547036	-0.027545	0.066231	-0.827236	0.316115	0.131675	-0.503381	-0.421460	0.479309	-0.582444
15892	9.844323	-0.529924	1.574875	-0.539526	0.006497	0.083806	-0.823311	0.318066	0.132505	-0.507062	-0.416638	0.484678	-0.578263
15893	9.545780	-0.487413	1.502311	-0.558954	0.089371	0.091864	-0.821643	0.322417	0.130438	-0.510805	-0.411694	0.489635	-0.574320
15894	9.350816	-0.533140	1.722967	-0.553232	0.120572	0.121761	-0.821657	0.326640	0.125725	-0.515192	-0.404978	0.494228	-0.571235
15895	9.349763	-0.379090	1.622180	-0.537019	0.094287	0.131868	-0.821113	0.331846	0.120178	-0.518337	-0.399724	0.499082	-0.567859
15896	9.364115	-0.274843	1.688655	-0.541696	0.090942	0.106192	-0.820561	0.335514	0.113076	-0.522433	-0.393555	0.503637	-0.564383
15897	9.186543	-0.410294	1.492265	-0.563524	0.118757	0.028758	-0.817897	0.338051	0.107345	-0.527184	-0.388720	0.507582	-0.559762
15898	9.880823	-0.511003	1.545619	-0.548397	0.089333	-0.004374	-0.818320	0.339615	0.101208	-0.532473	-0.383547	0.511271	-0.554948
15899	10.339281	-0.795968	2.041116	-0.553813	0.112045	-0.019582	-0.818450	0.338518	0.093642	-0.537596	-0.379309	0.514660	-0.549764
15900	9.784404	-0.797485	2.012880	-0.557681	0.116383	-0.105576	-0.818866	0.338111	0.089863	-0.544253	-0.374707	0.517290	-0.543870
15901	9.882533	-0.450323	1.975046	-0.556129	0.060178	-0.065338	-0.819688	0.334630	0.082837	-0.549331	-0.371388	0.520760	-0.537695
15902	10.392715	-0.716107	1.726031	-0.548924	0.064209	-0.109428	-0.821083	0.332676	0.080868	-0.555320	-0.367423	0.523728	-0.531347
15903	10.054778	-1.085287	1.865917	-0.575578	0.033208	-0.160981	-0.822325	0.328488	0.075797	-0.561231	-0.365073	0.526854	-0.523609
15904	9.268831	-1.056756	1.772414	-0.546143	-0.054290	-0.174406	-0.823421	0.322894	0.071829	-0.566529	-0.362990	0.530524	-0.515585
15905	8.644695	-1.363856	1.503631	-0.557364	-0.161209	-0.110341	-0.825937	0.320239	0.070701	-0.569674	-0.362179	0.535880	-0.507080
15906	9.284910	-1.560405	1.635450	-0.561033	-0.198633	-0.048130	-0.825089	0.318687	0.072917	-0.572136	-0.359983	0.542130	-0.499167
15907	9.845832	-1.793096	1.704953	-0.558826	-0.152927	-0.016456	-0.825368	0.317698	0.075148	-0.574385	-0.357896	0.547964	-0.491658
15908	10.258636	-1.413266	2.183427	-0.537185	-0.163974	0.003437	-0.822004	0.318802	0.078352	-0.576428	-0.354992	0.553836	-0.484744
15909	9.336107	-1.181044	2.061254	-0.549724	-0.114969	-0.039627	-0.822849	0.319079	0.080040	-0.579217	-0.352756	0.558833	-0.477259
15910	9.096003	-1.141742	1.920990	-0.556799	-0.102584	-0.013284	-0.822283	0.317382	0.083796	-0.582142	-0.349149	0.563954	-0.470278
15911	9.156116	-1.200119	1.921561	-0.560544	-0.113228	-0.029181	-0.822000	0.316677	0.084906	-0.584876	-0.346515	0.568963	-0.462740
15912	8.983446	-1.335662	1.715500	-0.545896	-0.113461	-0.013127	-0.819745	0.313991	0.089758	-0.587499	-0.343068	0.573996	-0.455718
15913	9.311677	-1.463788	1.653666	-0.549322	-0.102935	0.023976	-0.819901	0.316643	0.093844	-0.589734	-0.339719	0.579015	-0.448940
15914	9.397561	-1.381106	1.821771	-0.545194	0.006428	-0.015551	-0.819469	0.313829	0.096050	-0.593654	-0.335173	0.582507	-0.442629
15915	9.475332	-1.348097	1.768140	-0.561928	0.123264	-0.073059	-0.820450	0.313414	0.095214	-0.599407	-0.330653	0.584168	-0.436036
15916	9.695559	-1.241369	2.051780	-0.566161	0.205625	-0.109839	-0.822814	0.308237	0.092940	-0.606499	-0.325136	0.584715	-0.429597
15917	10.021086	-1.099696	1.846793	-0.565679	0.295043	-0.128865	-0.825317	0.303778	0.086196	-0.614665	-0.319603	0.583788	-0.423359
15918	10.232470	-0.593597	2.217809	-0.553429	0.244575	-0.130091	-0.826415	0.298322	0.082790	-0.622146	-0.314052	0.583472	-0.416972
15919	10.517126	-0.529840	2.265043	-0.553760	0.190471	-0.120852	-0.830041	0.292869	0.080242	-0.628828	-0.309351	0.583582	-0.410255
15920	10.041162	-0.780466	1.901195	-0.574082	0.242420	-0.082597	-0.831141	0.287973	0.077122	-0.635871	-0.302936	0.583604	-0.404109
15921	9.185308	-0.457772	1.628111	-0.558511	0.218166	-0.008077	-0.831960	0.283220	0.072881	-0.641866	-0.296530	0.583935	-0.398870
15922	8.759214	0.114177	1.453156	-0.564842	0.085792	-0.014421	-0.831671	0.280970	0.074534	-0.646332	-0.290620	0.586172	-0.392680
15923	9.694940	0.257169	1.300496	-0.562100	-0.055589	-0.009765	-0.832655	0.280399	0.078453	-0.649051	-0.286315	0.589916	-0.385688
15924	11.205371	0.021067	2.166154	-0.557182	-0.100276	-0.036619	-0.831666	0.277565	0.086532	-0.651340	-0.282163	0.594260	-0.378147
15925	10.246019	-0.136731	2.246521	-0.553500	-0.054603	-0.121117	-0.831515	0.274469	0.089577	-0.654777	-0.279243	0.597135	-0.369758
15926	8.835583	0.181306	2.215864	-0.558207	-0.100056	-0.091062	-0.832340	0.268695	0.097638	-0.657360	-0.275653	0.601053	-0.361426
15927	8.437974	0.234710	1.853351	-0.559002	-0.113036	-0.053894	-0.831485	0.264891	0.102349	-0.659539	-0.272235	0.604935	-0.353483
15928	8.791248	0.285073	1.760496	-0.567038	-0.235454	-0.056691	-0.830354	0.262063	0.108468	-0.660151	-0.269011	0.610761	-0.344680
15929	9.307947	0.199212	1.690689	-0.545406	-0.277169	-0.031314	-0.827546	0.260624	0.117666	-0.659995	-0.266594	0.616665	-0.336242
15930	9.593948	0.373383	1.618289	-0.546775	-0.217958	0.002007	-0.825581	0.259757	0.124078	-0.660173	-0.262740	0.622291	-0.328470
15931	10.358018	0.408620	1.452563	-0.569874	-0.118422	-0.022591	-0.823629	0.262263	0.128287	-0.661944	-0.258799	0.626147	-0.320613
15932	10.020712	0.589667	1.465492	-0.533166	-0.048248	-0.034140	-0.821660	0.262125	0.126031	-0.664284	-0.254413	0.629135	-0.313354
15933	10.292078	0.135266	1.731163	-0.554317	0.023422	0.021774	-0.823349	0.263544	0.122421	-0.667391	-0.249180	0.631087	-0.306965
15934	9.126302	-0.505006	1.744701	-0.547818	0.123368	0.105840	-0.822243	0.269602	0.113241	-0.670990	-0.241722	0.632472	-0.302194
15935	8.522593	-1.045848	1.219952	-0.559405	0.073819	0.202267	-0.818893	0.276640	0.103074	-0.673555	-0.233731	0.634546	-0.298403
15936	11.730336	-1.119661	1.148826	-0.541902	-0.043458	0.252497	-0.816119	0.286478	0.094620	-0.674007	-0.225442	0.638723	-0.294830
15937	10.785258	-1.166831	1.928674	-0.552696	-0.047074	0.045151	-0.814460	0.293785	0.089086	-0.675815	-0.220180	0.641567	-0.288420
15938	9.278180	-1.131715	1.775654	-0.542341	-0.172002	0.086437	-0.812370	0.298704	0.084504	-0.675487	-0.214694	0.646616	-0.281980
15939	9.343575	-0.991241	1.503371	-0.545334	-0.063732	0.073396	-0.809016	0.303191	0.082565	-0.676795	-0.209199	0.649640	-0.275958
15940	9.849101	-1.027803	1.962204	-0.561607	-0.023760	0.050037	-0.807064	0.308262	0.074208	-0.678552	-0.203050	0.652522	-0.269357
15941	9.496564	-0.955617	2.329152	-0.560158	-0.043126	-0.006525	-0.807901	0.307435	0.070428	-0.680532	-0.198217	0.654868	-0.262172
15942	8.745367	-0.867479	2.140700	-0.550799	-0.040208	0.055358	-0.806506	0.309960	0.069464	-0.681890	-0.192193	0.657812	-0.255677
15943	9.116581	-0.859760	2.202942	-0.551058	-0.056021	0.015717	-0.804541	0.310377	0.069033	-0.683455	-0.187207	0.660224	-0.248892
15944	9.283562	-1.067703	2.354851	-0.547629	-0.060963	-0.036405	-0.805110	0.311777	0.070172	-0.684872	-0.182500	0.662973	-0.241061
15945	9.179020	-1.119756	2.428061	-0.549497	-0.048004	-0.075462	-0.804122	0.309938	0.074342	-0.686897	-0.178647	0.664763	-0.233125
15946	8.787430	-1.041166	2.234403	-0.540450	-0.031399	-0.126828	-0.804237	0.303619	0.076796	-0.688982	-0.175063	0.666621	-0.224217
15947	9.322115	-0.875918	2.144855	-0.560585	-0.042814	-0.141013	-0.804782	0.298837	0.081508	-0.691315	-0.171843	0.667986	-0.215286
15948	9.366214	-0.891271	2.053147	-0.554393	-0.027679	-0.222409	-0.807006	0.292661	0.084539	-0.693767	-0.169281	0.669384	-0.204833
15949	9.556349	-0.901743	2.115834	-0.542341	0.042110	-0.272202	-0.807810	0.283116	0.087524	-0.697598	-0.167645	0.668855	-0.194642
15950	10.524051	-0.903925	1.196360	-0.551787	0.256662	-0.264543	-0.811971	0.271071	0.085751	-0.703834	-0.164512	0.665954	-0.184550
15951	10.179396	-0.044963	2.168264	-0.559777	0.193732	-0.280180	-0.815985	0.257339	0.084800	-0.709594	-0.162044	0.663148	-0.174510
15952	10.096881	-0.004332	1.626664	-0.542356	0.020041	-0.209893	-0.819311	0.246256	0.088068	-0.712267	-0.159107	0.663550	-0.164505
15953	11.334490	-0.422890	0.868536	-0.543176	0.070998	-0.048976	-0.819279	0.238682	0.088408	-0.715410	-0.154162	0.663025	-0.157546
15954	10.502544	-0.137481	1.226497	-0.542520	0.162346	-0.000140	-0.818975	0.233635	0.087514	-0.719149	-0.147947	0.661930	-0.150947
15955	9.000978	0.472028	0.951076	-0.554024	0.061330	0.001899	-0.819804	0.229843	0.089859	-0.721902	-0.142128	0.661643	-0.144518
15956	9.625949	0.723175	0.775878	-0.572356	-0.140863	0.063250	-0.817834	0.227569	0.097656	-0.721396	-0.135498	0.665065	-0.137540
15957	10.343303	0.043347	0.997557	-0.562290	-0.128119	0.049185	-0.814462	0.225568	0.106704	-0.721384	-0.129431	0.667584	-0.131084
15958	9.628440	-0.112214	1.295042	-0.561723	-0.016162	0.011168	-0.813195	0.224149	0.110877	-0.722513	-0.123287	0.668917	-0.123794
15959	9.133484	0.487871	1.298673	-0.547780	-0.072576	-0.037886	-0.813186	0.221048	0.115602	-0.723303	-0.118395	0.670274	-0.116397
15960	9.298963	0.534207	1.145706	-0.549797	-0.089369	-0.069607	-0.812047	0.216398	0.121421	-0.723485	-0.113654	0.672317	-0.107898
15961	9.766939	0.359329	1.091456	-0.555228	-0.091127	-0.066045	-0.812314	0.212316	0.125998	-0.723979	-0.109030	0.673786	-0.099901
15962	9.731462	0.370611	1.313679	-0.568879	-0.072780	-0.096411	-0.811740	0.208656	0.129874	-0.724337	-0.104310	0.675438	-0.090771
15963	9.466278	0.369624	1.275384	-0.555162	-0.067582	-0.083950	-0.811165	0.204996	0.133469	-0.725052	-0.099835	0.676403	-0.082536
15964	9.582318	0.213594	1.175484	-0.563189	-0.067838	-0.050418	-0.810175	0.202596	0.137634	-0.725241	-0.094538	0.677931	-0.074144
15965	9.692271	0.131341	1.272908	-0.550925	-0.019687	-0.001023	-0.810588	0.200349	0.139013	-0.726338	-0.088882	0.678240	-0.067249
15966	9.436753	0.776040	0.922937	-0.560696	0.043793	-0.040405	-0.808903	0.200770	0.137605	-0.727880	-0.083303	0.678043	-0.059226
15967	9.550435	0.801785	0.903167	-0.561029	0.133829	-0.032088	-0.808614	0.199659	0.134093	-0.730978	-0.077686	0.675971	-0.051950
15968	10.155673	0.522051	0.837822	-0.531293	0.249263	-0.052704	-0.809875	0.200247	0.126833	-0.735117	-0.072451	0.672590	-0.044462
15969	10.863480	-0.394371	1.861958	-0.554655	0.265964	0.006169	-0.810434	0.201967	0.115801	-0.739791	-0.066221	0.668488	-0.038052
15970	10.002164	-0.749867	1.345151	-0.547463	0.188653	0.071994	-0.811847	0.205648	0.106196	-0.742875	-0.059091	0.666044	-0.032093
15971	9.356352	-0.528421	1.324214	-0.542340	0.079508	0.175240	-0.811584	0.210998	0.099953	-0.744764	-0.050861	0.664789	-0.028188
15972	8.660555	-0.823546	0.965989	-0.560364	-0.035284	0.117185	-0.809361	0.217597	0.096087	-0.744705	-0.043051	0.665624	-0.022474
15973	9.608189	-1.451830	0.773593	-0.567159	-0.101493	0.080480	-0.807273	0.221938	0.096676	-0.744096	-0.035756	0.666905	-0.016744
15974	10.703025	-1.446404	1.197341	-0.571646	-0.070676	0.075135	-0.804059	0.225573	0.097668	-0.743451	-0.028333	0.668113	-0.010204
15975	10.301909	-1.194280	1.690411	-0.567279	-0.041245	0.000622	-0.803369	0.228092	0.099088	-0.743513	-0.022046	0.668349	-0.003433
15976	9.268928	-0.986058	1.484082	-0.546912	0.014414	0.000344	-0.803364	0.227112	0.098378	-0.743867	-0.015964	0.668126	0.003854
15977	9.117528	-1.111675	1.340707	-0.554190	0.014600	-0.018360	-0.803504	0.226258	0.102428	-0.744532	-0.010086	0.667426	0.010624
15978	9.284198	-1.340704	1.212558	-0.564464	0.003667	-0.097135	-0.803772	0.222885	0.104634	-0.744587	-0.005032	0.667219	0.019598
15979	9.352200	-1.583883	1.041205	-0.535213	0.043514	-0.134202	-0.804308	0.216712	0.105693	-0.745452	-0.000958	0.665982	0.027721
15980	10.366179	-1.382565	1.404883	-0.554356	0.026134	-0.082794	-0.804570	0.211368	0.110397	-0.745669	0.004138	0.665312	0.036337
15981	10.180089	-1.201325	1.214636	-0.564942	0.072981	-0.077903	-0.807358	0.205472	0.113995	-0.746807	0.009416	0.663523	0.043906
15982	9.441205	-1.104246	1.308779	-0.547169	-0.004903	-0.052591	-0.807618	0.200419	0.115623	-0.746493	0.014847	0.663196	0.051959
15983	9.914961	-0.715121	1.402872	-0.572797	0.004716	-0.098808	-0.807609	0.197745	0.118254	-0.746547	0.020051	0.662332	0.059849
15984	9.625922	-0.524682	1.420464	-0.554321	0.086141	-0.148668	-0.808002	0.190727	0.120283	-0.747173	0.024222	0.660545	0.069468
15985	9.478648	-0.538253	1.420813	-0.553011	0.005992	-0.155269	-0.809801	0.184275	0.121768	-0.747028	0.028420	0.659603	0.077878
15986	9.246360	-0.402502	1.252882	-0.538972	-0.087055	-0.136863	-0.811459	0.176972	0.126183	-0.745236	0.032764	0.660288	0.087002
15987	9.548034	-0.370466	1.269035	-0.563080	-0.158903	-0.145485	-0.811157	0.170494	0.133948	-0.742760	0.037524	0.661685	0.095245
15988	9.538062	-0.270281	1.048045	-0.546507	-0.121966	-0.152573	-0.809872	0.164156	0.141288	-0.740307	0.041825	0.662753	0.104662
15989	9.624036	-0.129495	1.232416	-0.535466	-0.101480	-0.131312	-0.808439	0.156562	0.146655	-0.738481	0.046254	0.663242	0.112325
15990	9.705593	-0.112639	1.304608	-0.562435	-0.069180	-0.101733	-0.810104	0.151511	0.148574	-0.736668	0.051335	0.663318	0.121217
15991	9.712321	-0.163174	1.346241	-0.553112	-0.033236	-0.096544	-0.809523	0.146451	0.151315	-0.735664	0.056336	0.662632	0.128619
15992	9.760159	-0.182521	1.392303	-0.547535	-0.015304	-0.089506	-0.810910	0.141959	0.153518	-0.734465	0.061218	0.661816	0.137163
15993	9.695936	-0.202266	1.262128	-0.549403	-0.031573	-0.083245	-0.811036	0.138165	0.155998	-0.733385	0.066349	0.661009	0.144263
15994	9.684780	-0.062334	1.212255	-0.534724	-0.013753	-0.068126	-0.810746	0.135636	0.157228	-0.732144	0.071307	0.660065	0.152298
15995	9.740538	0.002563	1.211456	-0.557145	0.031349	-0.061569	-0.811859	0.133111	0.158050	-0.731809	0.076657	0.658200	0.159220
15996	9.807371	0.014860	1.312715	-0.559579	0.074484	-0.047697	-0.812398	0.128639	0.153810	-0.731621	0.081956	0.655744	0.167375
15997	9.825949	-0.008909	1.395110	-0.542977	0.106662	-0.028242	-0.812113	0.127940	0.152821	-0.732267	0.087303	0.652682	0.173692
15998	9.824918	-0.022616	1.520913	-0.555735	0.106782	-0.035477	-0.814348	0.125571	0.149596	-0.732404	0.092586	0.649630	0.181637
15999	9.675851	-0.060917	1.429720	-0.546650	0.095799	-0.022949	-0.813769	0.122215	0.146198	-0.732784	0.098109	0.646617	0.187855
16000	9.641911	-0.012098	1.472715	-0.546666	0.095803	-0.023837	-0.816715	0.121952	0.143140	-0.732700	0.103428	0.643626	0.195446
16001	9.701644	0.017099	1.564129	-0.550288	0.099397	-0.020351	-0.817967	0.119719	0.140468	-0.732988	0.109034	0.640457	0.201633
16002	9.746406	0.095268	1.742005	-0.544709	0.131881	-0.028437	-0.818246	0.119730	0.137531	-0.733211	0.114103	0.636846	0.209305
16003	9.804783	0.016963	1.646148	-0.557533	0.112159	-0.031998	-0.816548	0.117350	0.134835	-0.733455	0.119628	0.633395	0.215740
16004	9.692772	0.013623	1.771984	-0.545044	0.083346	-0.042319	-0.818234	0.118208	0.131079	-0.732861	0.124711	0.630418	0.223462
16005	9.686971	-0.014644	1.883458	-0.561290	0.092259	-0.023997	-0.820189	0.116263	0.126876	-0.732735	0.130485	0.627131	0.229738
16006	9.622576	0.028777	1.805737	-0.559658	0.067124	-0.035328	-0.818496	0.115429	0.123496	-0.731791	0.135919	0.624201	0.237447
16007	9.677736	0.035981	1.853909	-0.566953	0.067213	-0.040711	-0.820459	0.114738	0.121825	-0.731109	0.141684	0.621211	0.243932
16008	9.595765	0.029158	1.839597	-0.532498	0.059895	-0.047358	-0.819189	0.114044	0.118590	-0.729952	0.146583	0.618446	0.251412
16009	9.542953	0.106918	1.838817	-0.568993	0.035781	-0.050300	-0.820767	0.114933	0.117683	-0.728679	0.152415	0.615848	0.257931
16010	9.591275	0.155051	1.855129	-0.541776	0.032963	-0.050834	-0.820760	0.113963	0.114034	-0.727008	0.157516	0.613339	0.265449
16011	9.591070	0.135826	1.872259	-0.547284	0.023986	-0.051731	-0.821320	0.113545	0.113754	-0.725503	0.163070	0.610950	0.271652
16012	9.634254	0.210907	1.941437	-0.545481	0.032196	-0.063245	-0.820473	0.113272	0.110665	-0.723609	0.168046	0.608373	0.279342
16013	9.581215	0.211196	1.934255	-0.531888	0.031304	-0.071938	-0.820887	0.111878	0.108415	-0.721991	0.173083	0.605951	0.285648
16014	9.624760	0.208414	1.919730	-0.552766	0.016720	-0.042005	-0.821871	0.112307	0.106607	-0.719874	0.178479	0.603383	0.293013
16015	9.629707	0.230102	1.914649	-0.563651	0.016726	-0.036821	-0.822435	0.113155	0.104941	-0.718022	0.184470	0.600788	0.299115
16016	9.631987	0.268981	1.950457	-0.552708	0.023850	-0.033194	-0.822696	0.108954	0.103080	-0.715907	0.189892	0.597986	0.306319
16017	9.649734	0.280302	1.846405	-0.550848	0.025601	-0.027866	-0.822975	0.108680	0.101260	-0.714112	0.195736	0.595231	0.312140
16018	9.649339	0.295167	1.904231	-0.553618	0.035781	-0.056270	-0.822973	0.108402	0.100417	-0.711856	0.200790	0.592243	0.319675
16019	9.629573	0.273844	1.952822	-0.535447	0.028336	-0.040097	-0.823252	0.108265	0.099578	-0.709934	0.206233	0.589518	0.325469
16020	9.614949	0.324958	1.995765	-0.552562	0.060049	-0.051106	-0.822963	0.106871	0.096622	-0.707866	0.211138	0.586076	0.332958
16021	9.577312	0.295318	1.855999	-0.559737	0.052585	-0.019302	-0.824078	0.105196	0.095074	-0.706120	0.216988	0.582682	0.338811
16022	9.564637	0.254679	1.914462	-0.532620	0.023489	-0.004663	-0.824917	0.104359	0.094232	-0.703892	0.222362	0.579598	0.345192
