# Supplementary material for: Identification of Haptic Based Guiding Using Hard Reins
Source: PLoS One. 2015 Jul 22;10(7):e0132020. doi: 10.1371/journal.pone.0132020 (PMC4511788; doi:10.1371/journal.pone.0132020)
Supplement: S2 File — (ZIP) [file pone.0132020.s002.zip › MotionData2/Subject11/T12/fh12.txt]

// Start Time: 0
// Sample rate: 25.0Hz
// Scenario: 4.9
// Firmware Version: 2.6.1
Counter	Acc_X	Acc_Y	Acc_Z	Gyr_X	Gyr_Y	Gyr_Z	Mag_X	Mag_Y	Mag_Z	Quat_w	Quat_x	Quat_y	Quat_z
15239	0.892200	0.930019	9.785016	0.018090	0.008579	-0.010658	-0.010743	-0.583799	-0.700311	0.816301	0.062284	-0.008871	0.574190
15240	0.892092	0.915532	9.765627	0.031534	0.012970	-0.014072	-0.010997	-0.585014	-0.699553	0.816383	0.062708	-0.008335	0.574036
15241	0.872050	0.814624	9.745417	0.028764	0.008565	0.003502	-0.010076	-0.588534	-0.698835	0.816336	0.063128	-0.007969	0.574062
15242	0.862476	0.826679	9.731220	0.007280	0.022549	0.010451	-0.008909	-0.588945	-0.699623	0.816176	0.063042	-0.007587	0.574304
15243	0.848049	0.834095	9.760265	0.028751	0.029548	0.012400	-0.008652	-0.589082	-0.698989	0.816030	0.063215	-0.006891	0.574501
15244	0.843765	0.911012	9.737157	0.010850	0.020798	0.012255	-0.010082	-0.588264	-0.697428	0.815839	0.063207	-0.006499	0.574777
15245	0.825006	0.988174	9.757429	0.027003	0.027823	0.003608	-0.009051	-0.588811	-0.696172	0.815795	0.063374	-0.005839	0.574828
15246	0.830080	1.021854	9.774593	0.034215	0.024350	-0.009565	-0.009308	-0.588268	-0.697184	0.815827	0.063709	-0.005092	0.574753
15247	0.754206	0.878176	9.780805	0.001995	0.016492	-0.010716	-0.008533	-0.588543	-0.696943	0.815978	0.063599	-0.004884	0.574553
15248	0.776303	0.930786	9.740370	-0.023072	0.015602	-0.006491	-0.007366	-0.589090	-0.697604	0.816046	0.063099	-0.004942	0.574511
15249	0.789733	0.786101	9.644877	0.011794	0.015611	0.001662	-0.007115	-0.588280	-0.696961	0.816043	0.063153	-0.004651	0.574512
15250	0.761493	0.885246	9.751988	0.005504	0.015585	0.005167	-0.006851	-0.590310	-0.695197	0.815940	0.063118	-0.004396	0.574664
15251	0.733651	1.041907	9.794878	-0.024916	0.010328	0.003204	-0.005948	-0.589368	-0.696478	0.815964	0.062632	-0.004612	0.574681
15252	0.788434	0.940201	9.704329	-0.018546	0.006013	-0.019711	-0.006334	-0.589095	-0.697492	0.816174	0.062318	-0.004758	0.574416
15253	0.780794	0.884926	9.696551	-0.042763	0.015599	-0.004001	-0.005296	-0.589641	-0.697895	0.816303	0.061479	-0.005083	0.574320
15254	0.791096	0.973922	9.728724	0.002906	0.010375	-0.014246	-0.004917	-0.588021	-0.698396	0.816424	0.061465	-0.004919	0.574152
15255	0.707994	0.828285	9.862329	0.026161	0.001642	-0.019403	-0.005047	-0.588291	-0.697631	0.816644	0.061911	-0.004660	0.573793
15256	0.731301	0.714749	9.755095	-0.085747	-0.022893	-0.009762	-0.005957	-0.586934	-0.697987	0.816815	0.060830	-0.006061	0.573652
15257	0.833107	0.771582	9.726035	-0.110810	-0.035174	-0.010007	-0.007264	-0.583412	-0.699082	0.817087	0.059453	-0.007990	0.573385
15258	0.848324	0.872571	9.760705	-0.039310	-0.024715	0.009953	-0.008304	-0.581243	-0.700323	0.816980	0.059148	-0.008913	0.573555
15259	0.771664	0.959468	9.671055	0.001773	-0.029956	0.027900	-0.010117	-0.580152	-0.700413	0.816681	0.059549	-0.009508	0.573930
15260	0.820780	1.074578	9.691177	0.057318	-0.005442	0.019590	-0.012696	-0.581491	-0.699239	0.816335	0.060600	-0.009017	0.574320
15261	0.892963	1.038087	9.738194	0.086047	0.001584	-0.001354	-0.011649	-0.584335	-0.698771	0.816274	0.062033	-0.008090	0.574267
15262	1.013270	0.979501	9.760511	0.089629	0.001550	-0.003139	-0.012676	-0.585547	-0.698257	0.816147	0.063535	-0.007086	0.574296
15263	1.041635	0.892865	9.812135	0.075290	0.008516	0.002042	-0.012672	-0.587440	-0.696360	0.816056	0.064723	-0.006183	0.574304
15264	1.002704	0.852161	9.771153	0.062739	0.022509	0.012579	-0.012023	-0.589066	-0.694853	0.815794	0.065542	-0.005166	0.574594
15265	0.882169	0.877249	9.803720	0.078829	0.022534	0.015381	-0.012024	-0.589878	-0.693074	0.815542	0.066624	-0.004018	0.574835
15266	0.851372	0.959300	9.819345	0.074346	0.036523	0.021592	-0.011592	-0.596638	-0.695188	0.815161	0.067470	-0.002652	0.575285
15267	0.832997	1.093809	9.720128	0.035866	0.033902	0.025744	-0.011857	-0.597314	-0.691999	0.814846	0.067720	-0.001826	0.575705
15268	0.743480	1.070270	9.658154	0.021616	0.026973	0.010658	-0.010842	-0.594211	-0.691984	0.814664	0.067816	-0.001208	0.575953
15269	0.736905	1.161869	9.712128	0.010881	0.006851	0.003477	-0.011485	-0.594207	-0.692613	0.814638	0.067971	-0.001075	0.575972
15270	0.734080	1.104203	9.721101	0.032388	0.010373	-0.003414	-0.011097	-0.595291	-0.691097	0.814590	0.068434	-0.000582	0.575986
15271	0.684774	0.962641	9.700676	0.016247	0.001628	0.001710	-0.009793	-0.597055	-0.691899	0.814577	0.068730	-0.000465	0.575970
15272	0.752688	1.003257	9.787062	-0.026718	-0.005421	0.001358	-0.011085	-0.596642	-0.692387	0.814553	0.068412	-0.000917	0.576040
15273	0.887131	0.898589	9.717417	-0.049951	-0.005438	-0.004159	-0.010169	-0.598404	-0.693184	0.814698	0.067706	-0.001673	0.575917
15274	0.935751	0.943990	9.746354	-0.035636	-0.003705	-0.004054	-0.010427	-0.598132	-0.693688	0.814756	0.067223	-0.002194	0.575890
15275	0.902720	1.050211	9.795918	0.032322	0.005034	0.007077	-0.011201	-0.597857	-0.694185	0.814659	0.067740	-0.001853	0.575967
15276	0.927196	1.095786	9.820260	0.035910	0.001530	0.003567	-0.012761	-0.597039	-0.692238	0.814536	0.068362	-0.001475	0.576069
15277	0.842943	1.132386	9.778155	-0.012324	-0.003657	-0.014393	-0.011724	-0.598126	-0.691881	0.814747	0.068259	-0.001763	0.575782
15278	0.791478	1.026878	9.746149	-0.039148	-0.003632	-0.018118	-0.010297	-0.598944	-0.692676	0.814981	0.067718	-0.002305	0.575513
15279	0.814973	0.937573	9.699265	-0.039186	0.001597	-0.007550	-0.010692	-0.597590	-0.692402	0.815149	0.067112	-0.002826	0.575344
15280	0.805266	0.930449	9.704072	-0.015943	0.005093	-0.002079	-0.010044	-0.597864	-0.692670	0.815165	0.066848	-0.002980	0.575350
15281	0.848903	0.954260	9.737610	-0.028538	-0.001959	0.010131	-0.010559	-0.596237	-0.695838	0.815115	0.066452	-0.003462	0.575465
15282	0.782068	1.065085	9.633733	0.001850	0.010305	0.024540	-0.010822	-0.596507	-0.694177	0.814803	0.066417	-0.003362	0.575911
15283	0.705179	1.118462	9.591758	0.035852	0.019960	0.028383	-0.011084	-0.595965	-0.693657	0.814458	0.066818	-0.002762	0.576355
15284	0.744091	1.154539	9.692759	0.048340	0.012047	0.031963	-0.011086	-0.596236	-0.692638	0.813992	0.067520	-0.002107	0.576935
15285	0.860108	1.166207	9.872109	0.060864	0.015486	0.028506	-0.012612	-0.600689	-0.692148	0.813609	0.068385	-0.001288	0.577375
15286	0.902799	1.064346	9.699965	0.041247	0.015532	0.017759	-0.011586	-0.600019	-0.691391	0.813307	0.068931	-0.000637	0.577737
15287	0.907778	1.083693	9.748201	0.032288	0.001524	0.015001	-0.010941	-0.600293	-0.690892	0.813117	0.069497	-0.000362	0.577937
15288	0.821743	1.204846	9.827229	0.032319	0.008544	0.008907	-0.011066	-0.600833	-0.691023	0.812937	0.069979	0.000083	0.578132
15289	0.832891	1.079352	9.710351	0.014470	0.010330	0.001708	-0.011059	-0.602726	-0.689893	0.812925	0.070156	0.000316	0.578127
15290	0.883486	1.064512	9.704938	0.014465	0.012062	0.003459	-0.012094	-0.602721	-0.689367	0.812823	0.070306	0.000620	0.578252
15291	0.806153	1.055409	9.676666	0.017158	-0.008016	-0.003622	-0.012594	-0.605286	-0.690023	0.812869	0.070738	0.000590	0.578134
15292	0.755146	1.014748	9.618969	-0.003461	0.005098	0.010382	-0.011560	-0.605426	-0.690167	0.812720	0.070678	0.000564	0.578352
15293	0.753743	1.152206	9.740706	0.032276	-0.007183	0.015911	-0.011428	-0.606915	-0.688396	0.812519	0.071342	0.000697	0.578553
15294	0.778189	1.195229	9.716961	0.052862	0.005063	0.018751	-0.011942	-0.607994	-0.687249	0.812189	0.072197	0.001311	0.578909
15295	0.777685	1.123233	9.764195	0.041247	0.005064	0.013364	-0.010767	-0.611110	-0.686020	0.812003	0.072863	0.001754	0.579085
15296	0.918405	1.218357	9.773686	0.014372	-0.003750	0.018400	-0.012057	-0.610426	-0.687654	0.811732	0.073195	0.001779	0.579422
15297	0.836255	1.211639	9.726260	0.021562	-0.010695	0.010521	-0.012442	-0.611506	-0.686382	0.811608	0.073729	0.001741	0.579529
15298	0.845973	1.221079	9.692644	-0.000797	-0.007197	0.010370	-0.011923	-0.612320	-0.685887	0.811453	0.073854	0.001546	0.579730
15299	0.860293	1.199198	9.651420	0.027852	0.003315	0.010609	-0.012698	-0.611775	-0.686637	0.811317	0.074330	0.001808	0.579859
15300	0.923703	1.285506	9.726355	0.049340	0.001547	0.005470	-0.012690	-0.613397	-0.686142	0.811142	0.075168	0.002344	0.579995
15301	0.983761	1.241880	9.768588	0.068174	0.010297	-0.003201	-0.012688	-0.614209	-0.685383	0.811103	0.076224	0.003203	0.579907
15302	0.855589	1.209530	9.872646	0.028796	0.012928	-0.003449	-0.013195	-0.616369	-0.684631	0.811061	0.076596	0.003698	0.579914
15303	0.807415	1.228831	9.769958	-0.015875	0.008606	-0.016106	-0.014107	-0.615689	-0.683334	0.811299	0.076304	0.003576	0.579619
15304	0.806626	1.122632	9.641391	0.000224	0.003383	-0.013383	-0.012546	-0.617319	-0.684139	0.811419	0.076322	0.003600	0.579449
15305	0.787359	1.127747	9.692077	-0.006936	-0.005365	-0.016985	-0.013323	-0.616774	-0.684250	0.811655	0.076330	0.003355	0.579119
15306	0.845880	1.206783	9.735733	-0.030243	-0.015913	-0.011028	-0.013852	-0.614744	-0.684095	0.811796	0.076077	0.002710	0.578958
15307	0.880055	1.257173	9.786478	-0.003354	-0.017649	-0.023175	-0.015142	-0.614602	-0.684585	0.812099	0.076286	0.002315	0.578508
15308	0.917946	1.153502	9.796974	-0.035532	-0.015027	-0.030483	-0.014744	-0.615820	-0.685624	0.812472	0.075935	0.001653	0.578031
15309	0.980902	1.179405	9.777506	-0.069518	-0.014171	-0.032503	-0.014765	-0.612170	-0.685588	0.812981	0.075030	0.000558	0.577436
15310	1.036237	1.154659	9.690240	-0.051570	-0.017639	-0.042978	-0.013222	-0.610015	-0.687250	0.813535	0.074449	-0.000316	0.576730
15311	0.975985	1.169581	9.698139	-0.007807	-0.008908	-0.023221	-0.014244	-0.611902	-0.687381	0.813841	0.074493	-0.000635	0.576292
15312	0.933686	1.328907	9.789244	0.036127	-0.005357	-0.043993	-0.012959	-0.611504	-0.686247	0.814272	0.075198	-0.000296	0.575593
15313	0.840973	1.194885	9.764473	-0.026485	0.001666	-0.046185	-0.013092	-0.611098	-0.685858	0.814869	0.074818	-0.000620	0.574795
15314	0.849961	1.103238	9.700867	-0.094451	0.003423	-0.051981	-0.012717	-0.607855	-0.687364	0.815580	0.073295	-0.001627	0.573981
15315	0.845465	1.151238	9.658205	-0.106982	0.003423	-0.049417	-0.012329	-0.605963	-0.690927	0.816329	0.071580	-0.002841	0.573127
15316	0.905341	1.083440	9.659312	-0.074853	0.013867	-0.028910	-0.010527	-0.604485	-0.691705	0.816743	0.070255	-0.003488	0.572697
15317	0.930200	1.179772	9.768335	-0.028383	0.017322	-0.017975	-0.009760	-0.603678	-0.690943	0.817016	0.069666	-0.003619	0.572379
15318	0.947342	1.213321	9.773379	-0.026624	0.024295	-0.009123	-0.007704	-0.601391	-0.691717	0.817141	0.069009	-0.003572	0.572281
15319	0.758771	1.180937	9.712158	-0.025704	0.020001	-0.014368	-0.006931	-0.600584	-0.692742	0.817368	0.068438	-0.003629	0.572025
15320	0.738306	1.017799	9.787353	-0.053464	0.024354	-0.011058	-0.006930	-0.599772	-0.694394	0.817540	0.067341	-0.003884	0.571907
15321	0.845186	1.108320	9.777860	-0.089246	0.026064	-0.011326	-0.006948	-0.595716	-0.695759	0.817817	0.065659	-0.004569	0.571702
15322	0.843323	0.852945	9.621154	-0.030226	0.005109	-0.007496	-0.006435	-0.594096	-0.697539	0.817916	0.065162	-0.004878	0.571615
15323	0.881875	0.838538	9.726384	-0.033933	0.015509	0.020695	-0.004118	-0.593027	-0.697179	0.817751	0.064497	-0.005150	0.571923
15324	0.829561	0.949682	9.764156	-0.024945	0.029528	0.015562	-0.004635	-0.592483	-0.697933	0.817587	0.063805	-0.005030	0.572237
15325	0.819697	0.920893	9.761507	-0.008873	0.017278	0.019157	-0.004112	-0.593567	-0.697951	0.817408	0.063527	-0.004984	0.572524
15326	0.880297	0.954117	9.770978	0.017048	0.010257	0.022833	-0.004625	-0.593564	-0.699220	0.817103	0.063741	-0.004708	0.572938
15327	0.970422	1.059698	9.925200	-0.004417	-0.001164	0.013815	-0.002058	-0.591821	-0.697709	0.816976	0.063755	-0.004909	0.573115
15328	1.076487	1.039320	9.823129	-0.040944	0.022500	-0.011072	-0.005663	-0.592071	-0.699956	0.817137	0.062885	-0.005054	0.572981
15329	1.013124	0.957961	9.793905	-0.011439	0.036513	-0.001991	-0.003859	-0.590999	-0.700739	0.817203	0.062367	-0.004711	0.572946
15330	1.062170	1.063437	9.809113	0.002058	0.039159	-0.017738	-0.002568	-0.591276	-0.700378	0.817398	0.062008	-0.004085	0.572712
15331	1.032512	0.967488	9.813071	-0.023002	0.038285	-0.017053	-0.002309	-0.591277	-0.700637	0.817649	0.061297	-0.003837	0.572432
15332	1.162441	0.901818	9.902506	-0.074803	0.057507	-0.035039	0.000136	-0.589804	-0.700659	0.818137	0.059473	-0.003770	0.571926
15333	1.300368	0.602922	10.025234	-0.128510	0.071421	-0.031080	0.003101	-0.588197	-0.702219	0.818671	0.056669	-0.004198	0.571445
15334	1.396488	0.537392	10.074113	-0.121397	0.085356	-0.018684	0.005927	-0.583885	-0.705156	0.819032	0.053762	-0.004229	0.571207
15335	1.427676	0.508399	10.109553	-0.217974	0.109827	-0.024603	0.009518	-0.578496	-0.707328	0.819570	0.049067	-0.005100	0.570852
15336	1.470253	0.046444	10.142323	-0.329062	0.109722	0.002677	0.012590	-0.570670	-0.712532	0.819868	0.042474	-0.007125	0.570931
15337	1.450748	0.022320	10.067723	-0.350730	0.155101	0.060843	0.015656	-0.560951	-0.718868	0.819491	0.035076	-0.008901	0.571948
15338	1.281211	-0.048743	9.989074	-0.247124	0.188324	0.112864	0.020385	-0.550972	-0.721395	0.818410	0.028906	-0.008785	0.573840
15339	1.077977	-0.096346	9.632247	-0.213266	0.205861	0.159055	0.024488	-0.544234	-0.724327	0.816750	0.023162	-0.008259	0.576468
15340	0.875123	-0.099804	9.557064	-0.193757	0.205846	0.199792	0.027565	-0.538572	-0.727382	0.814574	0.017646	-0.007288	0.579745
15341	0.428909	-0.379547	9.735513	-0.108140	0.232070	0.262266	0.031937	-0.534810	-0.728815	0.811610	0.013278	-0.005176	0.584026
15342	-0.003677	0.230649	10.000966	0.034757	0.239037	0.318214	0.033486	-0.535088	-0.728330	0.807909	0.011072	-0.001040	0.589203
15343	0.109983	0.940676	9.702978	0.135013	0.225087	0.316368	0.036988	-0.539298	-0.726124	0.804158	0.010724	0.003827	0.594306
15344	0.170492	0.631649	9.461017	0.049193	0.156929	0.284579	0.037775	-0.541736	-0.725904	0.800763	0.009727	0.006809	0.598864
15345	0.162603	0.212451	9.191947	-0.001028	0.086960	0.294456	0.037779	-0.543088	-0.724640	0.797241	0.008849	0.007850	0.603545
15346	0.073821	0.626795	9.199879	-0.058439	0.002065	0.304416	0.034054	-0.546853	-0.724111	0.793588	0.007996	0.007059	0.608362
15347	-0.040410	0.189490	9.030037	-0.015535	-0.049462	0.300966	0.029017	-0.546286	-0.724286	0.789953	0.008537	0.005768	0.613081
15348	0.114786	0.288790	8.868846	-0.087328	-0.091587	0.340801	0.022029	-0.542463	-0.725422	0.785806	0.008377	0.003129	0.618408
15349	0.232571	0.548082	9.029402	-0.144699	-0.116207	0.354407	0.012471	-0.540519	-0.727177	0.781461	0.007717	-0.000807	0.623905
15350	0.287446	0.801808	8.781943	-0.089170	-0.155498	0.338849	0.003161	-0.537225	-0.728028	0.777248	0.008317	-0.004465	0.629124
15351	0.429845	1.128119	8.902207	-0.003212	-0.175622	0.317394	-0.007952	-0.535003	-0.728480	0.773249	0.010648	-0.007527	0.633968
15352	0.424645	0.725416	9.315728	0.059400	-0.205391	0.299149	-0.018791	-0.535756	-0.728455	0.769418	0.014186	-0.010076	0.638509
15353	0.295896	0.585060	10.273984	0.121917	-0.167060	0.308544	-0.028466	-0.538003	-0.726801	0.765417	0.018352	-0.011395	0.643172
15354	0.889366	0.526709	10.006277	0.044088	-0.137477	0.321117	-0.036975	-0.540932	-0.725298	0.761247	0.020783	-0.013110	0.647997
15355	0.894708	-0.079102	10.085772	0.005364	-0.106134	0.379859	-0.047303	-0.540607	-0.725525	0.756298	0.022378	-0.015048	0.653671
15356	0.798860	0.000706	10.774746	0.151764	-0.075741	0.444510	-0.057233	-0.543799	-0.723110	0.750389	0.025591	-0.014468	0.660342
15357	0.360655	0.143821	11.633202	0.046232	0.047539	0.447854	-0.065618	-0.546865	-0.719824	0.744463	0.025745	-0.013601	0.667029
15358	0.339629	0.592474	11.237255	-0.068008	0.157878	0.430786	-0.067306	-0.544693	-0.720672	0.738790	0.022571	-0.012437	0.673443
15359	0.911976	0.314681	9.931558	-0.028437	0.158027	0.420301	-0.069903	-0.541299	-0.721877	0.733182	0.020141	-0.010891	0.679647
15360	0.762344	0.338454	9.459750	0.012815	0.030540	0.375260	-0.074555	-0.540599	-0.721546	0.728092	0.019895	-0.010478	0.685110
15361	0.394169	-0.509265	9.693472	-0.191139	-0.041091	0.332913	-0.077144	-0.537881	-0.723779	0.723609	0.017819	-0.014054	0.689837
15362	0.168291	-1.036303	9.778270	-0.323581	-0.048063	0.330118	-0.084800	-0.527835	-0.728931	0.719157	0.013770	-0.019387	0.694441
15363	0.032305	-0.463520	9.574572	-0.234012	-0.040068	0.320388	-0.091559	-0.517660	-0.731924	0.714766	0.010994	-0.023525	0.698882
15364	0.105956	-0.286751	9.374124	-0.171279	-0.026880	0.308576	-0.098053	-0.509649	-0.733537	0.710488	0.008842	-0.026427	0.703157
15365	0.395172	0.321330	9.215221	-0.133579	-0.054868	0.281474	-0.102716	-0.505704	-0.735473	0.706544	0.007713	-0.029330	0.707019
15366	0.643645	-0.041730	9.083954	-0.061915	-0.105560	0.249063	-0.109977	-0.498635	-0.737723	0.702988	0.008252	-0.031791	0.710443
15367	0.585314	-0.453006	9.704484	-0.120172	-0.133669	0.243169	-0.117478	-0.496027	-0.737969	0.699487	0.008456	-0.035610	0.713707
15368	0.216668	-0.340121	9.504715	-0.112083	-0.105534	0.249637	-0.123321	-0.490184	-0.737570	0.695885	0.008285	-0.038783	0.717057
15369	0.445677	-0.053318	9.508439	0.020370	-0.086322	0.249780	-0.131073	-0.488520	-0.738461	0.692255	0.009748	-0.039895	0.720483
15370	0.931280	-0.350316	9.565715	0.081241	-0.075939	0.243004	-0.136758	-0.488490	-0.736972	0.688694	0.011842	-0.039877	0.723858
15371	0.849200	-0.358375	9.866693	0.070483	-0.060234	0.243880	-0.141911	-0.490626	-0.736661	0.685122	0.013635	-0.039909	0.727206
15372	0.762085	-0.390877	10.025662	0.136636	-0.041007	0.257665	-0.148356	-0.493431	-0.734805	0.681320	0.015968	-0.038606	0.730792
15373	0.481619	0.192018	11.188175	0.227885	0.016613	0.249024	-0.152602	-0.498277	-0.731086	0.677639	0.018777	-0.035266	0.734309
15374	1.244306	0.828233	11.212938	0.233730	0.074323	0.163702	-0.153868	-0.503677	-0.729332	0.675214	0.020807	-0.030939	0.736679
15375	1.243980	-1.220359	10.526192	0.131987	0.131427	0.131042	-0.153591	-0.508411	-0.727084	0.673336	0.020733	-0.027429	0.738536
15376	1.158972	-0.952794	10.515583	0.149734	0.174218	0.178109	-0.151366	-0.514371	-0.726153	0.670758	0.020148	-0.022997	0.741046
15377	0.850555	-0.839761	9.731391	-0.007844	0.169078	0.222014	-0.149428	-0.514786	-0.726058	0.667572	0.017584	-0.021135	0.744037
15378	-0.015580	-0.409974	9.662105	-0.094780	0.149118	0.253380	-0.148407	-0.511276	-0.728465	0.663920	0.014062	-0.020695	0.747385
15379	-0.854298	0.483171	9.410480	-0.101018	0.145012	0.259047	-0.149714	-0.507348	-0.730195	0.660160	0.010541	-0.020488	0.750772
15380	-0.883106	0.207926	8.191697	-0.013239	0.078829	0.250615	-0.149984	-0.504102	-0.731947	0.656454	0.009151	-0.019750	0.754052
15381	-0.882813	-0.081347	7.964900	0.068656	-0.054230	0.308833	-0.153359	-0.500434	-0.732628	0.651786	0.010779	-0.019538	0.758075
15382	-0.959471	-0.033940	9.117096	0.304291	-0.187517	0.364707	-0.162644	-0.505389	-0.727048	0.646122	0.017516	-0.017497	0.762832
15383	-1.059539	0.141127	9.490018	0.128545	-0.264737	0.416075	-0.174628	-0.512086	-0.722338	0.639643	0.023026	-0.019070	0.768090
15384	-0.458633	0.439369	9.464233	-0.089115	-0.284337	0.465406	-0.190792	-0.507405	-0.721926	0.632429	0.026146	-0.024338	0.773794
15385	0.041614	0.174926	9.194963	0.153963	-0.317745	0.525016	-0.206053	-0.504622	-0.718225	0.624061	0.032682	-0.026157	0.780253
15386	0.681352	0.488521	9.570304	0.295183	-0.318035	0.548818	-0.227748	-0.507214	-0.711800	0.615105	0.041111	-0.025923	0.786946
15387	0.836712	0.589803	10.057918	0.172583	-0.298964	0.546194	-0.244039	-0.506319	-0.705676	0.606208	0.047600	-0.027215	0.793414
15388	1.178832	0.464342	10.796021	0.220878	-0.246703	0.544828	-0.258640	-0.507191	-0.700233	0.597218	0.053965	-0.027262	0.799797
15389	1.181154	0.086936	11.637484	0.281580	-0.131455	0.584363	-0.272089	-0.506852	-0.693901	0.587493	0.059062	-0.024836	0.806689
15390	1.267551	1.037512	11.292036	0.347094	0.012060	0.597872	-0.282157	-0.510046	-0.688931	0.577423	0.062718	-0.019840	0.813791
15391	1.619625	1.375273	9.399395	0.367863	0.067416	0.626426	-0.291966	-0.513240	-0.684220	0.566786	0.065608	-0.013709	0.821134
15392	1.272143	1.762976	8.685978	0.215751	0.056199	0.646625	-0.298430	-0.514154	-0.679792	0.555938	0.067022	-0.010420	0.828452
15393	1.181062	1.494279	9.450201	0.226206	0.034993	0.680064	-0.306965	-0.512352	-0.678371	0.544374	0.068844	-0.006999	0.835983
15394	1.442846	1.623454	9.893965	0.272348	0.057395	0.759725	-0.316919	-0.512166	-0.674519	0.531332	0.070810	-0.002909	0.844194
15395	0.956153	1.749108	10.423440	0.273856	0.134256	0.830668	-0.323404	-0.508349	-0.671704	0.516905	0.071458	0.002205	0.853052
15396	0.835390	2.090608	10.120835	0.198643	0.200729	0.872769	-0.330664	-0.502362	-0.672560	0.501709	0.070191	0.006384	0.862160
15397	1.481440	2.300613	9.665931	0.082109	0.227562	0.942369	-0.336651	-0.493003	-0.673657	0.485284	0.067300	0.009065	0.871715
15398	1.384210	2.168218	10.948398	0.067354	0.272642	1.016417	-0.340049	-0.484063	-0.676073	0.467387	0.063449	0.011481	0.881698
15399	1.838917	2.968890	10.492322	0.028141	0.294481	1.005673	-0.344252	-0.469982	-0.678045	0.449510	0.058908	0.013816	0.891224
15400	2.040604	1.488223	9.661381	0.031813	0.200207	0.971529	-0.349230	-0.454815	-0.681782	0.432071	0.055963	0.015006	0.899976
15401	0.651252	-0.338983	9.412072	0.194452	0.092223	0.981185	-0.356014	-0.440315	-0.684861	0.414138	0.056474	0.018511	0.908272
15402	1.130043	0.423468	9.887675	0.217470	0.034159	1.009341	-0.365090	-0.434320	-0.682880	0.395520	0.058097	0.021573	0.916364
15403	0.809582	0.845147	10.130771	0.158579	-0.020814	0.953377	-0.374706	-0.424944	-0.679838	0.377858	0.060351	0.023478	0.923596
15404	0.566566	0.636720	9.770036	0.112603	-0.037899	0.835823	-0.385094	-0.414211	-0.679579	0.362310	0.062367	0.024235	0.929653
15405	0.461360	0.792693	9.390675	0.132762	0.010524	0.756912	-0.393670	-0.404975	-0.678341	0.348083	0.063692	0.026097	0.934934
15406	0.093381	0.660369	9.219319	0.204683	0.058074	0.699538	-0.399150	-0.394808	-0.677906	0.334734	0.064472	0.029414	0.939644
15407	-0.198556	0.337027	9.689090	0.204854	0.056439	0.646675	-0.404343	-0.389915	-0.677526	0.322314	0.065303	0.033062	0.943799
15408	0.062459	0.377810	9.535924	0.071639	0.089626	0.638708	-0.407601	-0.384085	-0.678060	0.310150	0.064573	0.034137	0.947878
15409	-0.059925	0.147685	9.464650	-0.052747	0.131607	0.655568	-0.410111	-0.372987	-0.679574	0.297735	0.062287	0.033328	0.952031
15410	-0.057006	-0.152203	10.492023	-0.114836	0.208210	0.725802	-0.410950	-0.358653	-0.684020	0.283970	0.058200	0.031456	0.956548
15411	0.816184	0.395164	10.841606	-0.186422	0.314538	0.751942	-0.409368	-0.338654	-0.688701	0.269625	0.051651	0.028966	0.961143
15412	1.742384	0.306877	9.496589	-0.208556	0.318081	0.737428	-0.406353	-0.319202	-0.696473	0.255521	0.044917	0.025893	0.965412
15413	1.383249	0.059203	9.374291	-0.236110	0.288570	0.690478	-0.402691	-0.301106	-0.702225	0.242277	0.038598	0.022283	0.969183
15414	1.026175	0.082492	9.788535	-0.270966	0.292120	0.671835	-0.397093	-0.282479	-0.708895	0.229405	0.032003	0.017912	0.972640
15415	1.605891	1.100468	10.722756	-0.183186	0.290106	0.630185	-0.391745	-0.265474	-0.715065	0.217190	0.025888	0.015350	0.975665
15416	1.064009	1.296563	10.554273	-0.068189	0.242467	0.518268	-0.386400	-0.248874	-0.719836	0.207086	0.021104	0.014793	0.977983
15417	0.057371	0.676314	9.623501	-0.117822	0.140845	0.406707	-0.380503	-0.239577	-0.723153	0.199184	0.018138	0.013012	0.979708
15418	0.173612	0.734616	9.325209	-0.148172	0.067434	0.378006	-0.379385	-0.230391	-0.725378	0.191885	0.016410	0.010230	0.981227
15419	0.314487	0.530012	8.833852	-0.113295	0.018507	0.379772	-0.380857	-0.220651	-0.726028	0.184512	0.015847	0.008087	0.982669
15420	0.443148	0.944572	9.467068	-0.079984	0.030720	0.322815	-0.381030	-0.212539	-0.726713	0.178254	0.015086	0.006518	0.983847
15421	-0.034228	1.041877	9.400217	-0.029313	0.085383	0.216926	-0.381320	-0.205508	-0.728939	0.174034	0.013488	0.006369	0.984627
15422	-0.860803	0.923362	9.430015	-0.048526	0.113842	0.120184	-0.379261	-0.204573	-0.728449	0.171731	0.011179	0.005770	0.985064
15423	-0.971205	1.369928	8.909864	-0.000534	0.102004	0.007837	-0.374102	-0.201760	-0.731691	0.171616	0.009271	0.006384	0.985100
15424	-0.324983	0.248215	8.634285	0.229915	0.114453	-0.098359	-0.372513	-0.207309	-0.734322	0.173550	0.007879	0.011318	0.984728
15425	-0.201011	-0.367679	10.437924	0.376641	0.117702	-0.148588	-0.368049	-0.219767	-0.736041	0.176435	0.006914	0.019415	0.984097
15426	-0.168027	0.522602	10.685760	0.334172	0.170327	-0.240182	-0.363820	-0.237767	-0.735257	0.181112	0.004733	0.026617	0.983091
15427	0.107014	0.537914	9.316313	0.123719	0.126161	-0.370576	-0.356771	-0.249562	-0.738796	0.188364	0.002576	0.029779	0.981644
15428	0.643608	-0.055351	9.348117	-0.069555	0.109346	-0.377615	-0.352612	-0.254314	-0.739159	0.195783	0.000028	0.028835	0.980223
15429	0.553844	-0.143376	10.217730	0.001844	0.065455	-0.375502	-0.347935	-0.259070	-0.740040	0.203151	-0.001359	0.029286	0.978708
15430	0.414606	-0.372818	10.326827	0.062519	0.027818	-0.354055	-0.344801	-0.265304	-0.740147	0.210133	-0.001772	0.030602	0.977192
15431	0.380165	-0.122638	10.265121	-0.231076	0.044300	-0.319063	-0.342205	-0.265315	-0.744527	0.216378	-0.003675	0.026333	0.975948
15432	-0.037323	-0.095184	10.314693	-0.572076	0.122961	-0.273551	-0.338639	-0.254384	-0.748049	0.221684	-0.008609	0.015666	0.974955
15433	-0.010173	-0.356868	10.527713	-0.596475	0.062467	-0.245816	-0.333533	-0.242515	-0.750691	0.226389	-0.012413	0.004286	0.973949
15434	-0.111125	-0.269390	9.779883	-0.614488	0.002206	-0.216141	-0.333496	-0.224401	-0.753708	0.230510	-0.015170	-0.007739	0.972921
15435	-0.313751	-0.908447	9.466714	-0.612712	-0.028279	-0.217183	-0.333967	-0.208178	-0.755714	0.234578	-0.017277	-0.019881	0.971740
15436	-1.013071	-1.474240	9.826678	-0.435815	0.002407	-0.163707	-0.332783	-0.187908	-0.757706	0.237643	-0.019216	-0.028408	0.970747
15437	-1.208265	-1.074462	9.518177	-0.052913	-0.016659	-0.148502	-0.333325	-0.183039	-0.758033	0.240544	-0.018983	-0.029630	0.970000
15438	-0.641258	-0.779351	9.168258	0.254662	-0.076267	-0.107807	-0.335620	-0.188975	-0.756652	0.242723	-0.016127	-0.025112	0.969636
15439	0.184240	-0.488670	9.601807	0.449827	-0.095706	-0.148950	-0.337605	-0.204374	-0.754985	0.245747	-0.011938	-0.016960	0.969112
15440	0.297836	-0.479263	9.822001	0.294231	-0.084402	-0.171228	-0.339715	-0.220584	-0.753068	0.249227	-0.008712	-0.011727	0.968335
15441	4.525080	1.327372	4.286838	-0.159223	-0.182377	-0.274357	-0.342156	-0.223545	-0.751911	0.254518	-0.005683	-0.015836	0.966922
15442	2.003974	-0.987936	11.401770	0.151445	-0.131307	-0.314077	-0.349892	-0.226885	-0.748892	0.260613	-0.002188	-0.013626	0.965345
15443	0.318340	-1.002317	10.265155	0.329356	-0.086952	-0.238073	-0.350361	-0.236480	-0.747191	0.265245	0.001556	-0.007873	0.964148
15444	-0.102142	-0.367679	9.903627	0.322879	-0.078164	-0.174380	-0.353776	-0.250520	-0.744851	0.268633	0.004889	-0.002072	0.963228
15445	-0.107970	-0.546658	11.127100	0.537124	-0.047055	-0.091700	-0.354598	-0.266737	-0.742059	0.270380	0.008944	0.007875	0.962680
15446	-0.265614	0.388052	10.476004	0.549544	0.010716	-0.027703	-0.355507	-0.289982	-0.739973	0.270867	0.011789	0.018501	0.962367
15447	2.563138	1.736205	6.367748	0.360634	-0.088877	-0.107468	-0.353876	-0.306077	-0.737599	0.272924	0.015736	0.024871	0.961585
15448	-0.460817	0.123013	9.811440	0.569255	-0.129002	-0.058006	-0.358479	-0.317003	-0.732785	0.273963	0.021378	0.035115	0.960861
15449	-0.567626	0.020185	10.515229	0.434675	-0.113560	0.008033	-0.362142	-0.334558	-0.727539	0.273738	0.026209	0.042707	0.960498
15450	-0.338614	0.313615	10.326797	0.400571	-0.047219	0.057366	-0.364801	-0.345359	-0.724795	0.272527	0.029441	0.050096	0.960392
15451	0.001993	-0.019059	10.930372	0.443085	-0.023127	0.141290	-0.369383	-0.360206	-0.719508	0.269611	0.032654	0.058209	0.960654
15452	0.218181	0.186272	10.209997	0.397228	0.032742	0.228387	-0.371020	-0.369390	-0.716509	0.264988	0.034515	0.065851	0.961381
15453	-0.077644	0.701574	9.675417	0.320116	0.057268	0.289801	-0.370485	-0.374801	-0.713122	0.259159	0.035670	0.071868	0.962496
15454	0.461777	1.519564	9.593662	0.215497	0.050107	0.280208	-0.371760	-0.377498	-0.713385	0.253607	0.036307	0.076061	0.963629
15455	0.688238	1.454846	9.453999	0.161857	0.051820	0.274458	-0.374078	-0.379379	-0.711836	0.248165	0.036734	0.079005	0.964792
15456	0.398646	2.158437	9.169028	0.101133	0.026613	0.253014	-0.375111	-0.379373	-0.711821	0.243237	0.037204	0.080889	0.965872
15457	0.055332	2.084960	9.430658	0.145912	0.037203	0.239362	-0.376660	-0.378824	-0.712814	0.238490	0.037763	0.083523	0.966809
15458	0.086328	2.005331	10.208015	0.209441	0.043221	0.218656	-0.377432	-0.381390	-0.709380	0.234101	0.038374	0.087600	0.967497
15459	0.300702	2.622788	9.778338	-0.060987	0.078454	0.095283	-0.377691	-0.380847	-0.709882	0.232217	0.036908	0.086575	0.968100
15460	0.135079	2.439570	9.208174	-0.608017	0.071732	-0.012681	-0.376965	-0.369224	-0.714887	0.232867	0.032755	0.075127	0.969049
15461	0.122728	2.068784	9.031009	-0.636261	0.049232	-0.102035	-0.373695	-0.350586	-0.720117	0.235221	0.028848	0.063007	0.969468
15462	0.217553	1.144959	9.149328	-0.521483	0.030140	-0.171981	-0.371964	-0.333967	-0.725089	0.238872	0.025675	0.053121	0.969257
15463	0.471200	1.485902	9.619625	-0.210170	0.019550	-0.174173	-0.371101	-0.324372	-0.728967	0.242384	0.024279	0.049160	0.968630
15464	0.349249	1.309342	9.765225	-0.079130	0.040801	-0.263023	-0.367355	-0.323580	-0.730930	0.247527	0.022929	0.047940	0.967422
15465	0.719673	1.442022	10.059112	-0.257634	0.088042	-0.354123	-0.363869	-0.322516	-0.733014	0.254454	0.019803	0.043504	0.965903
15466	0.130063	1.728701	9.507617	-0.376828	0.097360	-0.488648	-0.358445	-0.321463	-0.735255	0.264012	0.015662	0.036896	0.963686
15467	-0.124139	0.613118	9.727665	-0.558917	0.127341	-0.588714	-0.351500	-0.313657	-0.740645	0.275455	0.010006	0.026960	0.960884
15468	0.003706	0.905792	10.606985	-0.274240	0.111581	-0.649257	-0.343775	-0.306666	-0.746054	0.287940	0.006083	0.022416	0.957367
15469	0.447279	0.168155	9.587864	-0.671135	0.130943	-0.700805	-0.335921	-0.300759	-0.749689	0.301376	-0.000408	0.010382	0.953449
15470	0.560206	-0.224408	8.899954	-0.599635	0.027826	-0.697232	-0.329523	-0.287409	-0.755272	0.314663	-0.004613	-0.000909	0.949192
15471	-0.136064	-0.388653	10.035838	-0.311921	-0.035212	-0.661728	-0.326565	-0.284314	-0.757074	0.327213	-0.005691	-0.007168	0.944906
15472	-0.192813	-0.583089	10.793410	-0.397981	-0.002183	-0.637602	-0.324502	-0.282702	-0.758876	0.339226	-0.008078	-0.014795	0.940554
15473	0.291593	-0.042483	11.086197	-0.365714	0.058860	-0.637188	-0.317938	-0.277735	-0.761351	0.351186	-0.011270	-0.021434	0.935993
15474	-0.018097	-0.783068	10.328247	-0.370959	0.143087	-0.622864	-0.314078	-0.273022	-0.765321	0.362818	-0.016200	-0.027535	0.931312
15475	0.548445	-0.876464	9.541343	-0.149250	0.165739	-0.554369	-0.304516	-0.272666	-0.768907	0.373214	-0.019845	-0.029376	0.927068
15476	0.311584	-1.240875	9.303713	-0.000683	0.185152	-0.553214	-0.295947	-0.278521	-0.773687	0.383594	-0.022872	-0.028251	0.922786
15477	-0.000261	-1.648130	9.806331	0.134121	0.179817	-0.504669	-0.287750	-0.289377	-0.774680	0.393102	-0.024657	-0.024773	0.918830
15478	0.056641	-1.134848	10.297127	0.233440	0.184987	-0.514423	-0.279157	-0.301993	-0.775185	0.402777	-0.025881	-0.019310	0.914729
15479	-0.489203	-1.496291	10.242414	0.194170	0.199196	-0.532190	-0.270554	-0.315960	-0.776725	0.412716	-0.027551	-0.014618	0.910326
15480	-0.272567	-0.561524	9.777918	0.214096	0.194056	-0.568936	-0.261186	-0.329121	-0.776481	0.423257	-0.029065	-0.009461	0.905494
15481	0.369085	0.751815	8.369768	0.304235	0.117458	-0.691814	-0.252410	-0.351605	-0.776830	0.435989	-0.028243	-0.003519	0.899502
15482	0.071757	-1.682234	9.060418	0.268527	0.054596	-0.761456	-0.244695	-0.370435	-0.774828	0.449830	-0.026746	0.001325	0.892712
15483	-0.807902	-2.526155	10.805215	0.267819	0.033271	-0.664556	-0.237391	-0.383450	-0.775446	0.461848	-0.024752	0.005770	0.886595
15484	-0.973179	-0.653949	10.796924	0.258910	0.049019	-0.657083	-0.229423	-0.401606	-0.772931	0.473616	-0.023223	0.010453	0.880363
15485	-0.999460	0.438893	9.502534	0.062331	0.032653	-0.677700	-0.222783	-0.412455	-0.771858	0.485581	-0.023187	0.011295	0.873811
15486	-1.107996	-0.192941	8.645580	0.162540	-0.065074	-0.686213	-0.217041	-0.423840	-0.771160	0.497652	-0.020546	0.013147	0.867034
15487	-0.761674	-0.369964	8.260900	0.038774	-0.174595	-0.644466	-0.214551	-0.433858	-0.765549	0.508896	-0.017182	0.011582	0.860579
15488	-0.778989	-0.445139	8.798435	0.052518	-0.230918	-0.550307	-0.212593	-0.437112	-0.766758	0.518442	-0.012722	0.009907	0.854961
15489	-0.553476	-0.005965	9.863621	0.064521	-0.255904	-0.469244	-0.215015	-0.444670	-0.763221	0.526551	-0.007680	0.008011	0.850071
15490	-0.698860	0.591998	10.006310	0.017478	-0.235196	-0.349510	-0.218236	-0.447358	-0.760645	0.532550	-0.003477	0.005737	0.846372
15491	-0.662151	0.318067	10.171048	-0.028508	-0.175086	-0.259819	-0.222730	-0.452336	-0.759478	0.537001	-0.000776	0.003202	0.843575
15492	-0.662275	0.985659	9.861540	0.018618	-0.155090	-0.176430	-0.226458	-0.455966	-0.758053	0.540010	0.002106	0.001808	0.841654
15493	-0.183869	0.698065	9.830078	0.097225	-0.127282	-0.140711	-0.226585	-0.457183	-0.756786	0.542419	0.005365	0.001980	0.840089
15494	-0.367120	-0.307891	10.692349	0.253281	-0.090828	-0.044445	-0.229392	-0.464874	-0.753755	0.543160	0.009713	0.005215	0.839557
15495	-0.191283	-0.016978	10.331338	0.231626	-0.026230	0.026139	-0.231681	-0.472838	-0.750862	0.542717	0.012710	0.008720	0.839774
15496	0.235847	0.311816	9.629786	0.254036	-0.018365	0.040384	-0.233970	-0.480667	-0.748222	0.541989	0.015858	0.012737	0.840139
15497	-0.114481	-0.080202	10.298711	0.223433	-0.001838	0.064904	-0.235496	-0.487555	-0.743670	0.540868	0.018355	0.016349	0.840748
15498	-0.248133	0.163623	9.478472	0.261136	0.022871	0.068900	-0.236371	-0.494581	-0.740405	0.539623	0.020893	0.020923	0.841387
15499	0.793262	-0.052520	9.082540	0.007220	0.041897	0.042098	-0.235318	-0.498506	-0.739948	0.538941	0.020308	0.021347	0.841828
15500	1.062047	-0.311391	10.045614	-0.102522	0.050097	0.145151	-0.234308	-0.494186	-0.740177	0.536567	0.018497	0.020062	0.843417
15501	1.036564	0.179135	9.962565	0.031528	0.090276	0.197491	-0.236875	-0.495388	-0.742704	0.533229	0.017456	0.021282	0.845523
15502	1.653327	-0.017082	10.281784	-0.109657	0.181047	0.173647	-0.233781	-0.493917	-0.744012	0.530294	0.013374	0.021258	0.847442
15503	0.899363	0.550523	10.741753	-0.022359	0.219479	0.261110	-0.231092	-0.488117	-0.746933	0.525817	0.009660	0.022864	0.850235
15504	-0.126293	0.294929	10.262276	-0.062229	0.257648	0.197780	-0.227085	-0.487055	-0.750174	0.522384	0.004791	0.024438	0.852347
15505	0.320483	1.021430	9.122992	-0.297384	0.172867	0.172888	-0.224024	-0.477607	-0.754852	0.519417	-0.001031	0.020901	0.854265
15506	0.073843	-0.049400	9.800107	-0.070036	0.057647	0.091183	-0.220630	-0.469345	-0.759296	0.517880	-0.002629	0.020266	0.855209
15507	-0.723060	-0.098136	10.705109	0.239560	0.038605	0.056571	-0.221126	-0.473669	-0.758054	0.516955	-0.000659	0.024498	0.855662
15508	-0.111224	1.073421	10.040483	0.229096	0.043872	0.023099	-0.221090	-0.481377	-0.755958	0.516579	0.001046	0.028834	0.855753
15509	-0.344417	0.213204	9.676977	0.193547	0.031893	-0.028408	-0.221056	-0.489220	-0.753098	0.517090	0.002614	0.032232	0.855320
15510	-0.716819	0.457724	10.048242	0.121950	0.016172	-0.037645	-0.218960	-0.495180	-0.752037	0.517764	0.003650	0.034448	0.854822
15511	-0.206723	1.245293	9.380081	0.004236	0.025011	-0.098368	-0.217893	-0.501675	-0.751350	0.519478	0.003324	0.034578	0.853777
15512	-0.167096	0.715362	9.195832	-0.043869	0.025139	-0.142893	-0.214016	-0.501560	-0.752555	0.521950	0.002416	0.034061	0.852292
15513	-0.117810	0.517745	9.183524	-0.084888	0.040932	-0.169625	-0.213375	-0.499534	-0.754716	0.524865	0.000850	0.032847	0.850551
15514	-0.246192	0.447719	9.549068	-0.000876	0.047887	-0.157516	-0.208723	-0.500100	-0.754791	0.527551	-0.000002	0.033298	0.848870
15515	-0.472467	0.547635	9.403189	0.151155	0.025241	-0.143181	-0.206124	-0.502682	-0.755365	0.530012	0.001197	0.035936	0.847228
15516	-0.010927	0.936258	9.480568	0.054638	-0.044835	-0.189138	-0.204271	-0.511480	-0.754201	0.533288	0.002475	0.036351	0.845149
15517	-0.329373	0.959237	9.892073	-0.113484	-0.116502	-0.240758	-0.203758	-0.511077	-0.753949	0.537489	0.003205	0.033028	0.842618
15518	-0.081416	1.197523	9.806169	-0.039945	-0.203899	-0.300482	-0.204644	-0.513370	-0.755363	0.542719	0.006088	0.030142	0.839351
15519	0.151260	0.637190	9.651076	0.042570	-0.238864	-0.349579	-0.208828	-0.517968	-0.753681	0.548753	0.010523	0.028147	0.835444
15520	-0.171059	0.116884	10.118844	0.037028	-0.207436	-0.317803	-0.212036	-0.522954	-0.750873	0.554192	0.014290	0.026515	0.831844
15521	-0.291759	0.798083	10.019586	0.121028	-0.161971	-0.274553	-0.215612	-0.530505	-0.750000	0.558843	0.018337	0.026658	0.828642
15522	-0.269099	0.584465	10.211569	0.177251	-0.127084	-0.238824	-0.215962	-0.538885	-0.747139	0.562826	0.022370	0.028221	0.825790
15523	-0.219634	0.747721	10.249063	0.139618	-0.095669	-0.217819	-0.214626	-0.549031	-0.743682	0.566451	0.025533	0.029412	0.823174
15524	0.197412	1.007719	9.830349	0.142346	-0.079975	-0.209875	-0.215364	-0.557139	-0.741069	0.569911	0.028411	0.030915	0.820633
15525	0.150250	0.512153	9.611268	0.108325	-0.044872	-0.195935	-0.214868	-0.564833	-0.739492	0.573131	0.030396	0.032158	0.818268
15526	-0.299180	0.440880	10.323183	0.115167	0.017951	-0.127702	-0.210700	-0.572562	-0.737585	0.575177	0.031413	0.034284	0.816706
15527	-0.153046	1.295631	10.250049	0.075648	0.082508	-0.068586	-0.208357	-0.577308	-0.735112	0.576236	0.030996	0.036396	0.815884
15528	-0.117168	0.945724	9.159603	-0.071022	0.089659	-0.052945	-0.204849	-0.579623	-0.737741	0.577117	0.028748	0.036260	0.815350
15529	0.004871	0.465225	8.835844	-0.106937	0.075621	-0.023426	-0.201877	-0.578962	-0.739566	0.577549	0.026357	0.035289	0.815167
15530	0.039407	0.555141	9.230656	0.074403	0.064956	0.027202	-0.198902	-0.579383	-0.740381	0.577063	0.026249	0.037195	0.815430
15531	-0.009760	0.758609	9.584243	0.164578	0.058716	0.059607	-0.198740	-0.584791	-0.741202	0.576004	0.027322	0.040404	0.815991
15532	0.088766	1.023127	9.831531	0.110702	0.045413	0.092670	-0.198845	-0.589793	-0.740100	0.574435	0.028003	0.042640	0.816959
15533	0.317743	0.968398	9.819314	0.110725	0.078588	0.097116	-0.197667	-0.593857	-0.738113	0.572763	0.028173	0.045171	0.817990
15534	-0.001902	0.845066	9.565946	-0.066375	0.104936	0.098641	-0.195970	-0.596840	-0.738678	0.571141	0.025857	0.045189	0.819199
15535	-0.321034	0.780666	9.712133	-0.200718	0.118895	0.127752	-0.193535	-0.590902	-0.742999	0.569084	0.021817	0.043062	0.820861
15536	-0.860013	1.048554	9.436318	-0.100602	0.091083	0.149752	-0.192760	-0.588199	-0.747582	0.566640	0.019379	0.042339	0.822649
15537	-1.005893	0.901135	9.613698	-0.200579	0.054473	0.081931	-0.192772	-0.584142	-0.750607	0.565366	0.016318	0.039543	0.823730
15538	-0.918422	0.992846	9.157445	-0.275367	0.003094	-0.001627	-0.192918	-0.579002	-0.754259	0.565524	0.013225	0.035000	0.823883
15539	-0.728805	0.493989	9.294250	-0.223121	-0.076339	-0.109198	-0.191524	-0.570624	-0.760328	0.567475	0.011885	0.030442	0.822742
15540	-1.065096	0.008597	10.920741	-0.129118	-0.076411	-0.169348	-0.191784	-0.569269	-0.762099	0.570371	0.011647	0.027448	0.820846
15541	-1.458753	0.666051	11.010990	-0.277861	0.007921	-0.292359	-0.190005	-0.561976	-0.765630	0.575258	0.008115	0.023033	0.817607
15542	-1.239355	0.687001	8.983688	-0.361103	0.006829	-0.426924	-0.183308	-0.556061	-0.770270	0.582242	0.003724	0.017231	0.812824
15543	-1.177301	-0.076940	8.613936	-0.455583	-0.038417	-0.514297	-0.177008	-0.547980	-0.775777	0.590635	-0.001266	0.009449	0.806882
15544	-1.118122	-0.608528	9.510808	-0.394613	-0.071694	-0.580208	-0.171369	-0.535703	-0.783659	0.599953	-0.004807	0.002174	0.800018
15545	-0.704223	-0.814912	9.920568	-0.294340	-0.066563	-0.605188	-0.163122	-0.530201	-0.787815	0.609591	-0.007495	-0.003371	0.792674
15546	-0.602488	-0.113994	10.545294	-0.322570	-0.050769	-0.702166	-0.154503	-0.521998	-0.792205	0.620616	-0.010501	-0.009256	0.783990
15547	-0.441031	-0.468826	9.737252	-0.391800	-0.037300	-0.801416	-0.145881	-0.513524	-0.797615	0.633021	-0.014842	-0.016002	0.773827
15548	-0.615530	-0.559045	9.672842	-0.550565	-0.037897	-0.910042	-0.136620	-0.503160	-0.804165	0.646792	-0.020857	-0.025318	0.761960
15549	0.155013	-1.524533	9.686335	-1.026141	0.005714	-0.996609	-0.125354	-0.479555	-0.814830	0.661301	-0.033932	-0.041286	0.748215
15550	0.439538	-1.592626	10.163678	-1.029247	0.089747	-1.089841	-0.110151	-0.441774	-0.829503	0.676687	-0.047893	-0.056270	0.732553
15551	0.594102	-1.569086	9.605142	-0.248648	0.121674	-1.151035	-0.093596	-0.420228	-0.835287	0.693264	-0.051932	-0.059418	0.716350
15552	0.444625	-1.547811	9.890219	0.533447	0.095705	-1.187683	-0.077519	-0.432481	-0.834495	0.710707	-0.044409	-0.051723	0.700177
15553	0.448431	-1.005347	9.564820	0.625001	0.013719	-1.263857	-0.062563	-0.456359	-0.826903	0.728701	-0.034557	-0.043973	0.682544
15554	0.404158	-1.146657	10.426221	-0.022815	-0.051285	-1.301452	-0.047410	-0.466852	-0.823143	0.746148	-0.032966	-0.045978	0.663372
15555	0.162573	-1.846498	10.583658	-0.679431	-0.009362	-1.323782	-0.031717	-0.453143	-0.828095	0.762928	-0.041906	-0.056100	0.642680
15556	-0.229269	-1.944497	10.566689	-0.824312	0.055457	-1.319218	-0.014229	-0.434845	-0.837117	0.778874	-0.053623	-0.066989	0.621283
15557	-0.441296	-1.867344	10.091226	-0.407388	0.050442	-1.302009	0.001916	-0.410053	-0.841713	0.794385	-0.059030	-0.072740	0.600147
15558	0.172303	-1.793000	9.228950	0.018300	-0.074640	-1.269550	0.011792	-0.394555	-0.847712	0.809279	-0.055915	-0.075250	0.579896
15559	0.717577	-2.545346	9.950888	-0.026016	-0.176567	-1.219468	0.019536	-0.394867	-0.846297	0.822871	-0.052648	-0.079877	0.560117
15560	0.968198	-2.631995	10.565276	-0.326325	-0.200714	-1.117873	0.024129	-0.384752	-0.846778	0.834500	-0.053909	-0.088060	0.541248
15561	0.752469	-2.391816	9.916307	-0.490235	-0.148234	-1.044731	0.027295	-0.373548	-0.847099	0.844775	-0.058858	-0.097098	0.522937
15562	0.017957	-2.461033	9.787285	-0.405484	-0.127118	-0.980383	0.030946	-0.355586	-0.849150	0.854112	-0.062403	-0.104691	0.505607
15563	-0.196993	-2.458108	9.409513	-0.475417	-0.040529	-0.912656	0.035214	-0.329918	-0.855477	0.862451	-0.068478	-0.111415	0.488953
15564	-0.638538	-2.066331	9.002124	-0.611619	0.032080	-0.832977	0.040639	-0.306964	-0.856101	0.869649	-0.077413	-0.118035	0.473059
15565	0.018624	-2.332178	8.673812	-0.334174	0.131738	-0.813216	0.047771	-0.287262	-0.859592	0.876960	-0.082880	-0.120182	0.457851
15566	0.918736	-2.724966	8.346752	0.074735	0.178871	-0.796310	0.057306	-0.285557	-0.856396	0.884691	-0.081229	-0.117743	0.443690
15567	1.792040	-2.508571	8.988088	0.232744	0.101427	-0.756900	0.066242	-0.290336	-0.856575	0.891874	-0.076557	-0.115165	0.430624
15568	0.601293	-2.580008	9.329139	0.096938	0.159498	-0.791709	0.073458	-0.288618	-0.855133	0.899093	-0.074317	-0.112762	0.416406
15569	0.193838	-1.815283	9.074722	0.020339	0.186022	-0.849163	0.083654	-0.288132	-0.854513	0.906443	-0.073932	-0.110521	0.400849
15570	0.685272	-1.647028	9.514551	-0.008408	0.112293	-0.856812	0.091496	-0.283173	-0.852794	0.913413	-0.073032	-0.109884	0.385057
15571	1.290238	-2.139242	9.736757	-0.021127	0.129483	-0.818358	0.095632	-0.284683	-0.851337	0.919813	-0.072944	-0.108878	0.369823
15572	0.827725	-0.956964	9.052689	0.025238	0.096386	-0.766637	0.103612	-0.280399	-0.851031	0.925617	-0.071468	-0.108107	0.355581
15573	1.378934	-0.846759	8.748837	0.132561	0.003587	-0.775138	0.106818	-0.276496	-0.850913	0.931194	-0.067616	-0.108194	0.341468
15574	2.618509	-2.772017	9.876617	0.300372	-0.016278	-0.736007	0.109693	-0.282730	-0.850760	0.936470	-0.060267	-0.107511	0.328379
15575	2.964955	-2.306990	11.053995	0.324779	0.058302	-0.601656	0.112059	-0.291667	-0.848328	0.940831	-0.053512	-0.105083	0.317695
15576	3.654375	-1.059609	9.430813	0.124378	0.083614	-0.546547	0.114183	-0.303035	-0.846682	0.944545	-0.050507	-0.103382	0.307566
15577	3.005871	-1.923806	9.066037	-0.047836	0.042523	-0.459807	0.119835	-0.299146	-0.844685	0.947352	-0.050889	-0.103518	0.298694
15578	2.981002	-2.044410	9.670398	0.122996	-0.031451	-0.287914	0.121740	-0.293749	-0.844150	0.949114	-0.047734	-0.103753	0.293495
15579	2.170102	-0.639120	9.462868	0.571514	-0.054169	-0.139680	0.122581	-0.307139	-0.841483	0.950283	-0.036392	-0.101786	0.292022
15580	1.737600	-0.688219	9.605403	0.664938	-0.052559	-0.027850	0.121400	-0.329712	-0.836831	0.950738	-0.023351	-0.098995	0.292835
15581	1.472483	-0.275803	9.319276	0.632328	-0.024687	0.078805	0.118043	-0.355113	-0.832941	0.950436	-0.011404	-0.095930	0.295531
15582	1.025120	-0.040904	9.498844	0.033678	0.029422	0.107420	0.116661	-0.364571	-0.828670	0.949855	-0.011103	-0.095228	0.297630
15583	0.955587	-1.011817	10.314883	0.027995	0.044927	0.153060	0.118349	-0.366609	-0.827949	0.949027	-0.011195	-0.094334	0.300538
15584	1.452884	-0.342777	10.174109	-0.083879	0.106816	0.185944	0.121312	-0.366490	-0.826076	0.948075	-0.013739	-0.092849	0.303881
15585	1.755767	-0.545600	10.678581	-0.018846	0.145878	0.244573	0.123493	-0.362986	-0.827735	0.946839	-0.015474	-0.090269	0.308395
15586	1.973986	0.286821	9.777969	0.097595	0.175747	0.255347	0.127225	-0.361655	-0.826245	0.945588	-0.015130	-0.086340	0.313338
15587	1.931522	0.428778	9.693462	0.020889	0.118162	0.188535	0.132523	-0.363035	-0.825187	0.944613	-0.015737	-0.084063	0.316847
15588	2.048935	-0.727105	10.265472	-0.161599	0.091817	0.149817	0.134090	-0.367100	-0.823845	0.943740	-0.019580	-0.083386	0.319402
15589	1.815381	-0.968709	10.089297	-0.073922	0.104181	0.158456	0.137301	-0.363331	-0.825005	0.942872	-0.021827	-0.081996	0.322170
15590	1.819353	-0.386899	9.262143	-0.040670	0.074639	0.143747	0.139106	-0.363612	-0.823758	0.942037	-0.023268	-0.080869	0.324785
15591	1.464509	-0.715793	9.328705	-0.265140	0.031020	0.103220	0.140860	-0.353346	-0.824961	0.941286	-0.028521	-0.082136	0.326222
15592	1.907648	-0.864259	9.092496	-0.212423	0.018666	0.121024	0.138745	-0.343059	-0.827384	0.940388	-0.032798	-0.083182	0.328139
15593	1.129860	-0.911171	9.069832	0.047781	-0.012594	0.148586	0.138888	-0.345493	-0.827538	0.939428	-0.031940	-0.083195	0.330959
15594	1.233067	-0.666061	9.273602	-0.180481	-0.007532	0.168985	0.136935	-0.343320	-0.826211	0.938157	-0.035517	-0.084505	0.333854
15595	1.358015	-0.755506	9.439700	-0.165332	-0.030352	0.170715	0.134065	-0.337085	-0.827895	0.936850	-0.038556	-0.086235	0.336732
15596	1.693072	-1.169379	9.427247	0.097499	-0.044468	0.212928	0.130703	-0.335038	-0.829997	0.935396	-0.036753	-0.086329	0.340926
15597	1.577550	-1.452489	9.348096	-0.042202	-0.075992	0.231160	0.126328	-0.338666	-0.828307	0.933658	-0.037275	-0.088062	0.345164
15598	1.328449	-2.181953	9.236132	-0.239230	-0.104010	0.263036	0.121660	-0.334314	-0.829728	0.931443	-0.041440	-0.091540	0.349738
15599	2.469767	-2.273331	9.001766	-0.475226	-0.125245	0.215062	0.115406	-0.322382	-0.832840	0.929267	-0.049713	-0.097249	0.352893
15600	1.296091	-2.653222	9.178130	-0.072843	-0.170403	0.249824	0.108000	-0.312607	-0.835189	0.927082	-0.050305	-0.100762	0.357541
15601	1.544494	-3.043480	9.589606	-0.152717	-0.169796	0.289614	0.097780	-0.307955	-0.837291	0.924485	-0.052501	-0.104953	0.362707
15602	1.336232	-3.132987	9.672073	-0.370511	-0.146389	0.376271	0.089984	-0.297638	-0.839630	0.921004	-0.059031	-0.110027	0.369000
15603	2.280167	-2.830605	10.301774	-0.403265	-0.092845	0.495830	0.083997	-0.288412	-0.840856	0.916572	-0.066924	-0.114381	0.377271
15604	1.264711	-2.346895	10.183933	-0.372319	-0.050758	0.596186	0.078764	-0.275134	-0.842821	0.911373	-0.074676	-0.117392	0.387353
15605	2.638690	-2.621112	8.945850	-0.305259	-0.064963	0.634072	0.072122	-0.264824	-0.843133	0.905743	-0.081286	-0.120261	0.398194
15606	1.842889	-2.502763	9.444268	-0.353909	-0.092974	0.686739	0.066986	-0.246681	-0.843519	0.899374	-0.088551	-0.123713	0.409854
15607	2.066870	-2.918187	9.427949	-0.121598	-0.110614	0.749898	0.058692	-0.240687	-0.844232	0.892614	-0.091739	-0.125652	0.423126
15608	2.220554	-3.043665	9.679889	-0.268559	-0.103853	0.793714	0.053120	-0.236872	-0.844879	0.885025	-0.097586	-0.128384	0.436721
15609	2.088090	-3.340330	9.843422	-0.014982	-0.079550	0.911058	0.045872	-0.234401	-0.843725	0.876669	-0.099536	-0.128450	0.452819
15610	2.280352	-2.769083	9.187531	-0.049227	-0.072668	0.988450	0.041221	-0.234376	-0.842890	0.867273	-0.102209	-0.128255	0.470044
15611	1.743124	-2.962386	9.877174	0.168699	-0.020286	1.069640	0.034262	-0.237314	-0.842049	0.857298	-0.101838	-0.125154	0.488881
15612	1.037305	-2.735790	9.828197	0.211405	0.055004	1.148026	0.029648	-0.245944	-0.837977	0.846424	-0.101543	-0.119850	0.508814
15613	1.218643	-1.307951	8.514239	0.306520	0.048272	1.130456	0.025948	-0.255930	-0.834444	0.835434	-0.099508	-0.113905	0.528369
15614	1.593215	-1.594975	8.404384	0.580459	-0.014616	1.080067	0.020865	-0.270775	-0.834001	0.824912	-0.092031	-0.105908	0.547571
15615	-0.267702	-1.552372	9.728107	0.743387	-0.026421	1.021831	0.014797	-0.298326	-0.826644	0.814792	-0.081551	-0.096566	0.565808
15616	0.641868	-0.968161	9.635666	0.325190	-0.017782	0.911160	0.008965	-0.319116	-0.823950	0.804844	-0.077736	-0.091744	0.581177
15617	0.642771	-1.179755	9.647643	0.353379	-0.063004	0.796606	0.000249	-0.331508	-0.822408	0.795927	-0.072637	-0.087628	0.594597
15618	0.539286	-0.794280	9.614521	0.240216	-0.048780	0.700777	-0.005675	-0.337158	-0.817522	0.787788	-0.069393	-0.084590	0.606151
15619	1.234415	-0.478416	9.299777	0.233598	-0.066157	0.586858	-0.014024	-0.345495	-0.816713	0.780866	-0.065681	-0.082180	0.615777
15620	0.634665	-1.278018	8.949741	0.219524	-0.104257	0.527604	-0.021355	-0.351541	-0.815130	0.774448	-0.061768	-0.080473	0.624451
15621	0.614420	-1.420905	9.356768	0.269714	-0.100752	0.497990	-0.029071	-0.358802	-0.812532	0.768393	-0.056889	-0.078234	0.632625
15622	0.510768	-1.728524	9.157087	0.364432	-0.071867	0.537529	-0.035866	-0.368906	-0.809975	0.761848	-0.051152	-0.074175	0.641459
15623	1.054781	-1.958826	9.154552	0.393699	-0.090506	0.587691	-0.042516	-0.381851	-0.807320	0.754544	-0.044619	-0.070104	0.650967
15624	1.098265	-1.976407	9.807566	0.313641	-0.110967	0.657496	-0.053055	-0.393153	-0.803059	0.746051	-0.039294	-0.067165	0.661326
15625	0.619825	-1.693607	9.843779	0.175475	-0.132933	0.735035	-0.062851	-0.397564	-0.800913	0.736245	-0.035668	-0.066479	0.672496
15626	1.115714	-1.578221	10.306992	0.175249	-0.122774	0.775468	-0.075340	-0.404528	-0.799774	0.725712	-0.032397	-0.065429	0.684113
15627	0.907918	-1.596202	10.188432	0.146514	-0.073791	0.816031	-0.086318	-0.405282	-0.797575	0.714491	-0.030085	-0.064223	0.696041
15628	0.634272	-1.366228	9.986786	0.175077	-0.021253	0.853572	-0.095739	-0.407261	-0.795667	0.702612	-0.028311	-0.061625	0.708334
15629	0.374270	-1.256370	9.860535	0.178524	0.010248	0.896111	-0.103746	-0.408030	-0.794023	0.689961	-0.026822	-0.058693	0.720964
15630	0.513340	-0.384031	10.015940	0.432528	0.004928	0.917461	-0.112883	-0.415283	-0.790893	0.676868	-0.021928	-0.051942	0.733942
15631	0.349037	-0.087108	10.753656	0.657899	0.027601	0.928091	-0.123015	-0.430644	-0.785783	0.663436	-0.014137	-0.041704	0.746936
15632	-0.247470	-0.130703	11.491187	0.774276	0.074947	0.908117	-0.130672	-0.451563	-0.777699	0.650009	-0.005668	-0.028930	0.759355
15633	0.553182	0.798735	9.985940	0.637226	0.125965	0.806832	-0.136022	-0.469384	-0.769747	0.637808	0.000503	-0.017665	0.769992
15634	-0.272725	0.459195	9.301929	0.525078	0.119596	0.692515	-0.141122	-0.483961	-0.764704	0.627135	0.005185	-0.008109	0.778851
15635	-1.044977	0.808081	10.540487	0.441534	0.177604	0.554049	-0.144559	-0.495301	-0.760421	0.618464	0.008098	0.000883	0.785771
15636	-0.144094	1.203550	10.044666	0.258022	0.242471	0.411780	-0.143215	-0.508561	-0.754184	0.611963	0.007558	0.007822	0.790811
15637	0.325883	0.441885	9.099529	-0.061603	0.216535	0.273381	-0.140360	-0.510739	-0.754887	0.607642	0.003670	0.009432	0.794147
15638	-0.159144	-0.189707	8.935458	-0.258209	0.113612	0.192290	-0.140006	-0.501274	-0.760547	0.604622	-0.001164	0.006651	0.796484
15639	0.121752	-0.071931	8.845481	-0.162309	0.017469	0.130901	-0.140293	-0.494782	-0.762778	0.602570	-0.003154	0.004238	0.798049
15640	0.034770	-0.067682	8.440189	-0.102305	-0.049728	0.109983	-0.141872	-0.488824	-0.763974	0.600859	-0.003511	0.001966	0.799345
15641	-0.042655	-0.095458	8.596726	-0.059376	-0.113555	0.090693	-0.145250	-0.483262	-0.766935	0.599451	-0.002178	-0.000391	0.800408
15642	-0.683501	0.048990	10.160998	0.239282	-0.087385	0.096677	-0.150917	-0.486071	-0.766623	0.597938	0.002162	0.002350	0.801536
15643	-0.663559	0.800228	10.517883	0.370957	-0.024399	0.076856	-0.152799	-0.499719	-0.760087	0.596714	0.007186	0.008007	0.802381
15644	-0.401312	0.358127	9.739206	0.277358	0.002038	0.026772	-0.154309	-0.509177	-0.756069	0.596275	0.010540	0.012433	0.802615
15645	0.227199	0.448522	10.232225	0.243182	-0.038542	0.040293	-0.155288	-0.519988	-0.754116	0.595619	0.014254	0.015884	0.802984
15646	0.951234	0.398076	10.523360	0.071470	-0.061536	0.007884	-0.157327	-0.526332	-0.751593	0.595553	0.016169	0.016251	0.802989
15647	0.702151	0.018757	10.098237	-0.007140	-0.057847	-0.009411	-0.158608	-0.528218	-0.751593	0.595767	0.017226	0.015412	0.802825
15648	0.513254	-0.052720	9.834725	-0.042888	-0.033256	-0.004248	-0.160037	-0.527130	-0.750795	0.595904	0.017320	0.014283	0.802742
15649	0.339438	-0.379162	9.592181	-0.164716	0.022693	0.048809	-0.160959	-0.523068	-0.752146	0.595211	0.015216	0.011803	0.803339
15650	0.020044	-0.131958	9.403143	0.031836	0.036700	0.123580	-0.162129	-0.519816	-0.755290	0.593245	0.015107	0.012669	0.804780
15651	0.239787	0.549109	9.341795	0.278621	-0.001865	0.153511	-0.161581	-0.525903	-0.754464	0.590722	0.018680	0.016988	0.806480
15652	0.124424	0.259148	10.168459	0.291015	-0.017748	0.153501	-0.164766	-0.536298	-0.749920	0.588189	0.022529	0.021370	0.808127
15653	-0.156358	0.825031	10.484959	0.120989	0.043416	0.172062	-0.167082	-0.539532	-0.746852	0.585372	0.023508	0.023670	0.810078
15654	0.352190	1.068209	9.517399	-0.030871	0.013759	0.137281	-0.168112	-0.539797	-0.747222	0.583210	0.023061	0.023222	0.811662
15655	-0.333240	0.083678	9.814760	-0.083789	0.022609	0.154549	-0.168910	-0.535466	-0.747551	0.580769	0.021959	0.021970	0.813475
15656	-0.333493	1.055715	9.974916	-0.013105	0.075037	0.171311	-0.170869	-0.531129	-0.748374	0.578000	0.020734	0.022509	0.815463
15657	0.095889	1.030384	9.077040	0.006830	0.078678	0.141395	-0.169446	-0.529783	-0.751319	0.575696	0.019760	0.023424	0.817089
15658	0.124418	0.298601	8.914596	-0.054015	0.069954	0.139884	-0.169440	-0.530053	-0.752727	0.573465	0.018134	0.023248	0.818699
15659	0.247075	0.554001	9.387444	-0.050521	0.036571	0.137150	-0.170102	-0.526398	-0.753831	0.571262	0.017187	0.022729	0.820273
15660	0.244921	0.246778	9.576163	-0.044380	0.022502	0.152939	-0.171279	-0.522876	-0.755312	0.568812	0.016454	0.022163	0.822004
15661	0.347268	0.376063	9.648853	-0.072269	0.004884	0.179982	-0.171803	-0.519356	-0.758718	0.565916	0.015803	0.020884	0.824047
15662	0.636185	0.580085	10.259045	-0.055345	-0.012819	0.175577	-0.174400	-0.516368	-0.759417	0.563105	0.015536	0.019729	0.826004
15663	0.652143	0.452133	10.137291	-0.034754	0.023934	0.186406	-0.176215	-0.514465	-0.760393	0.560068	0.015025	0.019251	0.828086
15664	0.319304	0.502703	10.097490	-0.079385	0.064299	0.176645	-0.177004	-0.510674	-0.762388	0.557194	0.013214	0.018561	0.830070
15665	0.003137	0.160927	10.769103	-0.143819	0.156964	0.186214	-0.174581	-0.504467	-0.763896	0.554121	0.009274	0.017747	0.832195
15666	0.277972	0.770386	11.023641	-0.124185	0.228505	0.214850	-0.172013	-0.499206	-0.768225	0.550529	0.004245	0.018130	0.834609
15667	0.348588	1.208314	10.499426	-0.061345	0.251407	0.192560	-0.164660	-0.496675	-0.770609	0.547265	-0.000325	0.019747	0.836726
15668	-0.185933	0.432877	9.567601	-0.087904	0.197652	0.135800	-0.159131	-0.491296	-0.772682	0.544968	-0.004466	0.020399	0.838197
15669	-0.969078	-0.709716	9.830348	-0.115020	0.114662	0.158208	-0.155396	-0.488070	-0.775260	0.542303	-0.007384	0.019618	0.839922
15670	-1.015031	0.284529	10.058435	-0.194004	0.073367	0.199991	-0.154512	-0.482665	-0.778286	0.538949	-0.010566	0.017143	0.842098
15671	-0.386695	1.055059	9.624543	-0.300994	0.047158	0.125077	-0.151969	-0.474837	-0.779525	0.536799	-0.014385	0.012540	0.843494
15672	-0.382955	0.238755	9.283526	-0.295228	0.022957	0.034991	-0.151751	-0.465913	-0.782506	0.536186	-0.017856	0.007775	0.843875
15673	-0.514795	0.035311	9.263102	-0.266338	0.033639	-0.019393	-0.151139	-0.456585	-0.787916	0.536453	-0.021113	0.003579	0.843659
15674	-0.272594	0.139408	9.319879	-0.085511	0.061632	-0.032126	-0.147671	-0.452006	-0.790222	0.537015	-0.022996	0.002743	0.843255
15675	-0.337381	-0.139289	9.240341	-0.003149	0.038984	-0.048385	-0.145345	-0.451747	-0.791276	0.537874	-0.023516	0.003038	0.842692
15676	-0.460416	-0.478323	9.727698	0.077151	-0.025841	-0.033098	-0.146239	-0.454718	-0.789248	0.538533	-0.022177	0.004003	0.842303
15677	-0.469537	-0.086675	10.381063	0.153984	-0.025985	-0.023659	-0.146726	-0.460665	-0.788022	0.539046	-0.019918	0.006256	0.842017
15678	-0.299189	0.451758	9.948455	0.122002	-0.025878	-0.059070	-0.146064	-0.465537	-0.784758	0.540162	-0.018098	0.007967	0.841329
15679	-0.574844	0.389453	10.103902	0.021122	-0.011740	-0.109032	-0.147582	-0.471748	-0.783902	0.542050	-0.017521	0.008136	0.840124
15680	-0.066454	0.586796	9.875912	-0.007140	-0.006431	-0.181582	-0.145505	-0.473381	-0.784459	0.545156	-0.017444	0.007841	0.838116
15681	-0.650068	-0.681927	10.294080	0.064480	-0.018484	-0.212919	-0.144948	-0.479873	-0.785552	0.548790	-0.016299	0.008625	0.835757
15682	-0.851303	-0.476872	10.778754	-0.034937	0.011147	-0.194059	-0.144145	-0.485285	-0.784851	0.552073	-0.016827	0.008058	0.833587
15683	0.027877	0.264595	10.130908	-0.159961	0.053022	-0.212540	-0.139123	-0.482472	-0.785664	0.555591	-0.019354	0.005881	0.831210
15684	-0.242640	-0.749331	9.737122	-0.085767	0.039185	-0.196306	-0.136427	-0.479242	-0.786439	0.558862	-0.020906	0.004772	0.828983
15685	-0.552630	-0.562371	10.318643	0.049935	0.044314	-0.144072	-0.132798	-0.481424	-0.786769	0.561310	-0.020956	0.005982	0.827318
15686	-0.093753	0.149024	9.774999	0.126088	0.002340	-0.159511	-0.129163	-0.486041	-0.784952	0.564055	-0.019523	0.007984	0.825468
15687	-0.305010	-0.332566	9.031190	0.070580	-0.070954	-0.155793	-0.129025	-0.490235	-0.780781	0.566708	-0.017433	0.008227	0.823693
15688	-0.496996	-0.513219	9.232614	0.036326	-0.148008	-0.128989	-0.134052	-0.492778	-0.778943	0.568917	-0.014529	0.007059	0.822236
15689	-0.760216	-0.525090	9.398146	0.010975	-0.165604	-0.072770	-0.135077	-0.495207	-0.777419	0.570182	-0.011577	0.005265	0.821420
15690	-0.908098	-0.267064	9.253407	-0.050162	-0.184953	-0.007979	-0.141280	-0.494904	-0.776174	0.570403	-0.009037	0.002287	0.821312
15691	-0.425634	-0.330520	9.392691	0.035489	-0.146742	0.052542	-0.148522	-0.492431	-0.777065	0.569594	-0.006141	0.001149	0.821903
15692	0.240201	-0.399006	9.141063	0.131948	-0.109362	0.107805	-0.154454	-0.495376	-0.774196	0.567887	-0.002763	0.002042	0.823099
15693	0.370874	-0.363433	9.310951	0.162186	-0.092900	0.148583	-0.159092	-0.499544	-0.770464	0.565493	0.000706	0.003571	0.824745
15694	0.346900	-0.343624	9.436337	0.069003	-0.058029	0.184166	-0.165026	-0.501541	-0.768607	0.562518	0.002532	0.004007	0.826772
15695	0.063615	-0.128719	9.787270	-0.009775	-0.010831	0.198864	-0.169420	-0.501113	-0.768282	0.559272	0.002712	0.003596	0.828972
15696	-0.385704	-0.170096	10.052587	-0.065337	0.012810	0.218051	-0.173433	-0.498928	-0.768968	0.555716	0.001860	0.002602	0.831366
15697	-0.406167	-0.341987	10.411222	-0.128092	0.052035	0.245896	-0.175659	-0.492155	-0.770913	0.551667	-0.000354	0.000931	0.834064
15698	-0.463336	-0.257481	11.162395	-0.010153	0.120086	0.282267	-0.175171	-0.486885	-0.771124	0.547012	-0.002388	0.002047	0.837119
15699	-0.261984	0.894664	10.967251	0.034737	0.202303	0.284833	-0.175184	-0.484181	-0.771736	0.542269	-0.005332	0.004781	0.840175
15700	0.251696	0.520693	9.516777	-0.126713	0.208712	0.214750	-0.173142	-0.479189	-0.773123	0.538677	-0.010117	0.004898	0.842438
15701	-0.186037	-0.604981	9.901690	-0.245766	0.186899	0.203122	-0.169309	-0.469608	-0.776918	0.535218	-0.015829	0.002727	0.844561
15702	-0.884096	0.340859	10.725961	-0.168920	0.199162	0.212042	-0.164449	-0.459764	-0.779576	0.531638	-0.020913	0.002033	0.846711
15703	-0.154176	1.145765	9.996031	-0.011096	0.169526	0.150483	-0.160728	-0.453969	-0.782130	0.529117	-0.023820	0.003687	0.848206
15704	-1.124395	0.212939	9.174286	0.091121	0.058179	0.087500	-0.157630	-0.454933	-0.780397	0.527765	-0.023759	0.005850	0.849038
15705	-1.465045	0.188599	8.996727	-0.144938	-0.025621	0.034470	-0.159968	-0.452352	-0.780593	0.527152	-0.024818	0.003173	0.849403
15706	-1.099199	0.029323	8.960503	-0.373841	-0.039692	-0.002638	-0.159249	-0.441674	-0.781777	0.527405	-0.028009	-0.003626	0.849145
15707	-1.047601	-0.187125	9.087326	-0.259241	-0.034404	-0.022113	-0.159562	-0.429909	-0.784978	0.527661	-0.030157	-0.008328	0.848878
15708	-0.854484	-0.193343	9.119229	0.025304	-0.048368	-0.031605	-0.160999	-0.426386	-0.785945	0.528291	-0.028987	-0.008468	0.848526
15709	-0.594771	-0.344038	9.259431	0.180993	-0.072898	-0.044770	-0.162656	-0.431786	-0.783418	0.529174	-0.025842	-0.006099	0.848098
15710	-0.246974	-0.003926	9.697670	0.295503	-0.113273	-0.063512	-0.164559	-0.440160	-0.779385	0.530488	-0.020708	-0.002357	0.847436
15711	0.033911	0.104943	9.840672	0.399319	-0.097599	-0.068051	-0.168365	-0.455691	-0.773604	0.531822	-0.014800	0.003442	0.846720
15712	-0.305642	0.232243	9.710502	0.041666	-0.065979	-0.107421	-0.169883	-0.463390	-0.770208	0.533788	-0.013170	0.003374	0.845509
15713	-0.590145	-0.401419	10.167030	-0.173001	-0.048479	-0.133649	-0.169257	-0.460961	-0.768406	0.536038	-0.014200	-0.000008	0.844074
15714	-0.608060	-0.217398	10.532139	-0.203389	-0.025790	-0.143446	-0.167729	-0.455560	-0.770930	0.538527	-0.015869	-0.003798	0.842450
15715	-0.492684	-0.294757	10.693652	-0.133600	-0.004842	-0.142035	-0.167625	-0.450558	-0.771905	0.540910	-0.017224	-0.006047	0.840882
15716	-0.282593	-0.617200	10.378159	-0.124568	-0.018791	-0.158002	-0.165846	-0.444754	-0.773152	0.543560	-0.018160	-0.008441	0.839131
15717	0.243007	-0.381086	10.289834	-0.217493	-0.004034	-0.178120	-0.163803	-0.439220	-0.775428	0.546498	-0.020424	-0.012128	0.837124
15718	0.103581	-0.628178	10.132008	-0.149307	0.032003	-0.205695	-0.160717	-0.435856	-0.777101	0.549947	-0.022465	-0.014404	0.834773
15719	-0.648773	-0.840455	10.359528	-0.085772	0.102168	-0.194226	-0.157122	-0.432902	-0.775976	0.553210	-0.025062	-0.014747	0.832534
15720	-0.767755	-0.940030	10.522807	0.059938	0.138002	-0.159538	-0.150020	-0.432669	-0.776718	0.555969	-0.026573	-0.012346	0.830687
15721	-0.165807	-0.462263	9.439396	0.081581	0.149432	-0.161161	-0.142906	-0.435411	-0.775828	0.558756	-0.028123	-0.009370	0.828802
15722	-0.041400	-0.945531	9.002647	0.120953	0.072542	-0.175377	-0.136682	-0.439499	-0.776727	0.561803	-0.027865	-0.006696	0.826775
15723	-0.340464	-0.913099	9.409288	0.158403	-0.004434	-0.180583	-0.134082	-0.444923	-0.773114	0.564908	-0.026003	-0.004223	0.824733
15724	-0.207094	-0.845570	9.812602	0.129596	-0.046603	-0.165119	-0.132507	-0.451287	-0.770134	0.567756	-0.023680	-0.002741	0.822852
15725	-0.182239	-0.421312	10.206535	0.261687	-0.064303	-0.105993	-0.131186	-0.457243	-0.768935	0.569651	-0.019653	0.000761	0.821651
15726	-0.397253	-0.438928	10.188964	0.415376	-0.053809	-0.057191	-0.132932	-0.471297	-0.763937	0.570792	-0.013961	0.006907	0.820947
15727	-0.440454	-0.387167	9.704545	0.329337	-0.042458	-0.008397	-0.131844	-0.483743	-0.759604	0.571058	-0.009523	0.011792	0.820770
15728	-0.338454	0.039505	9.511531	0.343519	-0.060899	0.023423	-0.133095	-0.494690	-0.753434	0.570819	-0.004519	0.016696	0.820894
15729	-0.515338	0.286409	9.587982	0.281731	-0.074900	0.030073	-0.135897	-0.504683	-0.748253	0.570410	-0.000085	0.020442	0.821105
15730	-0.501996	0.479603	9.099895	0.127713	-0.101175	0.064148	-0.137808	-0.511705	-0.744334	0.569484	0.003134	0.021342	0.821719
15731	-0.497255	0.122000	9.345646	0.207158	-0.138000	0.085662	-0.144130	-0.514106	-0.741709	0.568160	0.007762	0.023156	0.822556
15732	-0.364336	0.129159	9.666571	0.088786	-0.127764	0.138542	-0.150313	-0.519213	-0.737580	0.565986	0.011011	0.023100	0.824018
15733	-0.055376	0.810375	9.095038	-0.012056	-0.080466	0.114246	-0.154437	-0.521355	-0.736263	0.564187	0.012218	0.021958	0.825265
15734	-0.162206	0.033801	9.668537	0.063869	-0.050811	0.130629	-0.157801	-0.519985	-0.736583	0.562107	0.013909	0.022364	0.826645
15735	-0.678107	0.099742	11.043402	0.120770	0.041647	0.200247	-0.158321	-0.520930	-0.734030	0.558785	0.014604	0.024760	0.828814
15736	-0.309460	1.712314	10.063955	0.056633	0.143191	0.203913	-0.160129	-0.521597	-0.732733	0.555372	0.013039	0.027197	0.831055
15737	-0.226912	0.460323	9.001184	-0.046888	0.152217	0.169449	-0.157304	-0.517825	-0.734270	0.552525	0.010024	0.028089	0.832962
15738	-0.247736	-0.107595	9.609980	0.013587	0.137987	0.226110	-0.154982	-0.517432	-0.734429	0.548747	0.008078	0.029753	0.835420
15739	-0.547043	0.894800	10.284883	0.081352	0.164073	0.272799	-0.154081	-0.517167	-0.734056	0.544114	0.006325	0.032892	0.838343
15740	-0.898778	1.689964	9.902981	0.013613	0.141590	0.224036	-0.152276	-0.516230	-0.734840	0.540327	0.004322	0.034591	0.840733
15741	-0.680522	1.164873	9.397661	-0.098618	0.050912	0.096721	-0.150997	-0.512044	-0.738139	0.538716	0.002398	0.033566	0.841815
15742	-0.109169	0.705936	9.406680	-0.053780	-0.061098	0.038220	-0.152050	-0.508117	-0.738596	0.538184	0.002948	0.031960	0.842216
15743	-0.063143	0.379494	9.724520	-0.212991	-0.119748	-0.001131	-0.154651	-0.504859	-0.738654	0.538330	0.002622	0.027156	0.842292
15744	0.185519	0.722950	9.430766	-0.291489	-0.111817	-0.041325	-0.158309	-0.494968	-0.742207	0.539162	0.001420	0.021003	0.841939
15745	0.326930	0.581948	9.293363	-0.187549	-0.083747	-0.063445	-0.159636	-0.486983	-0.744792	0.540309	0.000771	0.017000	0.841295
15746	0.129266	0.276843	9.676025	0.118348	-0.062721	-0.047052	-0.161195	-0.485352	-0.744881	0.541172	0.003164	0.018274	0.840708
15747	-0.331642	0.633055	10.171885	0.113045	-0.022417	-0.060843	-0.161168	-0.491843	-0.742007	0.542237	0.004743	0.019991	0.839974
15748	-0.094140	0.769506	9.786941	-0.078218	0.014347	-0.085049	-0.159105	-0.491178	-0.742158	0.543750	0.003695	0.018800	0.839028
15749	-0.242917	0.222412	9.801158	0.016657	-0.006537	-0.102124	-0.157301	-0.489835	-0.743322	0.545507	0.003952	0.019074	0.837880
15750	-0.815652	0.128010	10.499454	0.050590	-0.000375	-0.105242	-0.156262	-0.491734	-0.741951	0.547327	0.004546	0.019885	0.836670
15751	-1.081381	0.779712	10.607757	-0.045828	0.059209	-0.133715	-0.153684	-0.489854	-0.744014	0.549585	0.002963	0.019873	0.835196
15752	-0.766706	0.595351	9.314965	-0.115117	0.093654	-0.199406	-0.147624	-0.487994	-0.744341	0.552930	0.000129	0.018950	0.833012
15753	-0.912594	0.135231	8.681373	-0.010254	0.053703	-0.235832	-0.142565	-0.489099	-0.749535	0.556872	-0.001038	0.019495	0.830369
15754	-1.231201	0.132110	9.207919	0.140246	-0.007352	-0.308890	-0.139453	-0.493444	-0.746303	0.562040	0.000600	0.021693	0.826825
15755	-1.262957	-0.274755	9.765796	0.178814	-0.037956	-0.356389	-0.135295	-0.499686	-0.743744	0.567971	0.002949	0.024368	0.822682
15756	-1.383025	0.141047	10.170494	0.043871	-0.033575	-0.399541	-0.130621	-0.505390	-0.741697	0.574585	0.003878	0.024688	0.818063
15757	-1.171482	-0.003462	10.637978	-0.023660	-0.001999	-0.507525	-0.125449	-0.506229	-0.742548	0.582903	0.003191	0.024474	0.812167
15758	-0.344041	0.261689	9.804885	0.010119	-0.022755	-0.637943	-0.118979	-0.509508	-0.741399	0.593266	0.003439	0.024368	0.804630
15759	-0.140527	-0.303723	9.445806	-0.168574	-0.069877	-0.701266	-0.110715	-0.510094	-0.740506	0.604574	0.002020	0.020988	0.796270
15760	-0.728595	-0.482960	9.100397	-0.319724	-0.100262	-0.714666	-0.105049	-0.505120	-0.744373	0.615972	-0.000478	0.014665	0.787631
15761	-1.657199	-0.374751	9.876178	-0.125801	-0.116790	-0.688356	-0.095506	-0.500031	-0.749062	0.626823	-0.000659	0.011353	0.779079
15762	-2.122089	0.152062	8.742460	0.121327	-0.152193	-0.704034	-0.090327	-0.503439	-0.747895	0.637799	0.003144	0.011276	0.770114
15763	-1.648890	-0.584427	10.534495	0.130413	-0.170860	-0.794247	-0.087598	-0.508728	-0.744283	0.650012	0.006886	0.011323	0.759808
15764	-1.081421	-0.220040	10.033984	-0.315623	-0.214578	-0.887620	-0.083598	-0.508208	-0.744210	0.663504	0.005910	0.003809	0.748139
15765	0.257024	-0.741221	8.944752	-0.740541	-0.269077	-0.894924	-0.081345	-0.490911	-0.751738	0.676838	-0.000362	-0.010603	0.736055
15766	0.083033	-2.167846	10.674363	-0.852693	-0.239699	-0.873883	-0.078341	-0.468751	-0.760507	0.689465	-0.008120	-0.026451	0.723790
15767	2.778299	-2.059213	10.604304	-0.834427	-0.137568	-0.727011	-0.074854	-0.440103	-0.770115	0.699619	-0.017618	-0.040573	0.713145
15768	0.216723	-0.316086	9.459402	-0.644744	-0.119166	-0.678590	-0.071853	-0.418349	-0.777228	0.708877	-0.024317	-0.051722	0.703012
15769	-1.165082	-1.116222	10.086880	-0.451987	-0.162758	-0.601325	-0.069595	-0.402946	-0.782986	0.716858	-0.028200	-0.060670	0.694002
15770	0.100336	-0.063567	9.953502	-0.355458	-0.149177	-0.565487	-0.070166	-0.391044	-0.786694	0.724285	-0.030469	-0.068113	0.685451
15771	-0.065753	-0.663845	9.832695	-0.634687	-0.077506	-0.528562	-0.069978	-0.376983	-0.789242	0.730930	-0.038234	-0.078203	0.676877
15772	0.173307	-0.321837	9.827355	-0.778927	-0.072475	-0.483776	-0.067779	-0.350764	-0.795533	0.736670	-0.047808	-0.090222	0.668499
15773	0.119688	-1.069106	9.896121	-0.658089	-0.047906	-0.493518	-0.066723	-0.329001	-0.800318	0.742436	-0.056289	-0.100093	0.660001
15774	1.166692	-1.201169	10.272439	-0.675296	-0.051873	-0.460523	-0.064777	-0.305486	-0.803822	0.747572	-0.064634	-0.110344	0.651753
15775	2.196098	-1.752993	10.170712	-0.524255	-0.071424	-0.429954	-0.064873	-0.285068	-0.809370	0.752259	-0.070806	-0.118737	0.644201
15776	-0.223600	-1.126888	9.785481	0.001972	-0.051237	-0.435756	-0.065176	-0.276684	-0.809795	0.757743	-0.069012	-0.120159	0.637671
15777	-0.304909	-1.000438	9.249386	0.624488	0.071792	-0.532927	-0.061090	-0.292660	-0.808222	0.765465	-0.059384	-0.111678	0.630923
15778	-0.217419	-0.928255	9.484945	0.686863	0.129785	-0.662692	-0.054529	-0.313787	-0.804055	0.774807	-0.048952	-0.101857	0.622016
15779	0.151411	-0.688990	10.027571	0.392439	0.234868	-0.830191	-0.041901	-0.333052	-0.802769	0.785862	-0.044292	-0.093908	0.609623
15780	1.049838	-0.665889	10.435789	0.086288	0.283811	-0.991130	-0.026762	-0.340705	-0.799875	0.798401	-0.044462	-0.089320	0.593803
15781	1.127521	-1.938040	9.846201	0.019791	0.312191	-1.108096	-0.006704	-0.350277	-0.797201	0.811930	-0.046029	-0.084859	0.575717
15782	1.178548	-3.556720	9.111089	-0.049962	0.305339	-1.107197	0.012533	-0.349839	-0.797226	0.824947	-0.048404	-0.081542	0.557199
15783	0.383635	-3.654547	9.695921	-0.456714	0.322585	-0.998866	0.029500	-0.334787	-0.799758	0.835937	-0.058154	-0.082126	0.539521
15784	1.160175	-3.435347	9.434631	-0.622001	0.332500	-0.843369	0.044614	-0.311342	-0.802309	0.844671	-0.070682	-0.084311	0.523858
15785	1.302329	-2.460482	9.310048	-0.153450	0.311438	-0.776427	0.061069	-0.296286	-0.805983	0.852974	-0.075500	-0.081692	0.509962
15786	0.816831	-2.144634	9.125634	0.449669	0.260207	-0.799319	0.076337	-0.304211	-0.802455	0.862090	-0.069111	-0.073935	0.496547
15787	1.043195	-2.219324	8.870519	0.680530	0.157951	-0.827163	0.089213	-0.323209	-0.798488	0.871265	-0.057980	-0.065576	0.482944
15788	1.870153	-2.069815	9.540320	0.797646	0.108624	-0.839057	0.097932	-0.339076	-0.792386	0.880214	-0.043967	-0.057011	0.469085
15789	1.030055	-2.062332	9.845613	0.669693	0.116656	-0.843238	0.108625	-0.360631	-0.787901	0.888639	-0.032557	-0.049474	0.454767
15790	1.575978	-1.354414	9.959575	0.422593	0.089206	-0.816963	0.119019	-0.375155	-0.782832	0.896293	-0.024998	-0.044645	0.440502
15791	1.550208	-0.917868	10.310834	0.506442	0.040074	-0.782075	0.127597	-0.388453	-0.777470	0.903321	-0.015780	-0.039986	0.426805
15792	0.724978	-1.528847	10.515177	0.686021	-0.005251	-0.746446	0.138006	-0.405004	-0.773698	0.909732	-0.002699	-0.034529	0.413749
15793	0.876895	-0.530810	10.128859	0.579322	-0.010661	-0.681870	0.145942	-0.419651	-0.766934	0.915264	0.008177	-0.030121	0.401643
15794	0.832975	-0.256425	10.093946	0.539584	0.020624	-0.588572	0.154008	-0.433486	-0.762079	0.919812	0.018283	-0.025385	0.391109
15795	-0.022162	0.697597	10.047410	0.391075	0.048800	-0.576763	0.164129	-0.446252	-0.755712	0.924133	0.025182	-0.021364	0.380641
15796	0.093356	1.352543	9.042318	0.274758	-0.029832	-0.568081	0.169600	-0.456964	-0.751938	0.928244	0.030767	-0.019611	0.370179
15797	0.584211	0.433259	9.296642	0.605655	-0.087684	-0.563577	0.174294	-0.467536	-0.748152	0.931901	0.042713	-0.016539	0.359810
15798	0.861593	0.718550	9.715635	0.618129	-0.122834	-0.572459	0.179641	-0.481087	-0.741466	0.935328	0.055337	-0.013964	0.349148
15799	0.668818	0.794797	8.992496	0.478771	-0.150577	-0.608733	0.182276	-0.494354	-0.734865	0.938913	0.065361	-0.012906	0.337645
15800	0.075404	0.858229	9.349169	0.254617	-0.159506	-0.516811	0.184889	-0.501941	-0.731530	0.941970	0.071383	-0.013580	0.327737
15801	1.148485	1.664498	9.940295	0.008966	-0.153258	-0.418296	0.184265	-0.506805	-0.729652	0.944642	0.072534	-0.015951	0.319586
15802	1.032245	1.604011	10.310650	0.126364	-0.123419	-0.461377	0.186706	-0.504926	-0.729287	0.947330	0.075888	-0.016878	0.310679
15803	1.245718	1.759595	9.830016	0.047417	-0.067123	-0.581609	0.191198	-0.500354	-0.728798	0.950802	0.077306	-0.017128	0.299509
15804	1.278282	1.608179	9.155181	0.030178	-0.043961	-0.701516	0.196470	-0.495784	-0.729981	0.954855	0.078409	-0.016771	0.286047
15805	0.499029	1.020089	9.097473	-0.058967	-0.027822	-0.770723	0.205348	-0.489612	-0.730947	0.959248	0.077617	-0.016595	0.271188
15806	0.434248	1.076019	9.134718	-0.237812	-0.006821	-0.787781	0.214205	-0.480467	-0.730607	0.963762	0.073374	-0.016866	0.255919
15807	0.739366	1.185778	9.630750	-0.386415	0.078622	-0.758675	0.224059	-0.462401	-0.734409	0.968112	0.065687	-0.016376	0.241199
15808	0.034745	1.554273	10.376353	-0.568974	0.160832	-0.745339	0.236208	-0.438263	-0.739719	0.972336	0.054156	-0.015102	0.226720
15809	0.074022	1.343670	9.237019	-0.781949	0.111957	-0.723306	0.245862	-0.407218	-0.744413	0.976284	0.038588	-0.015818	0.212440
15810	-0.562669	0.777859	8.964478	-0.755581	0.026275	-0.639631	0.256021	-0.372930	-0.750745	0.979405	0.023946	-0.018098	0.199662
15811	0.386037	0.399419	9.521433	-0.406466	-0.042555	-0.517872	0.260285	-0.347533	-0.755542	0.981575	0.016276	-0.020413	0.189285
15812	1.912370	0.441878	9.996545	-0.007076	-0.113202	-0.429323	0.259977	-0.336715	-0.758625	0.983122	0.016763	-0.022604	0.180773
15813	2.238072	0.720619	10.756258	0.327140	-0.110044	-0.356440	0.259078	-0.337791	-0.758239	0.984207	0.023749	-0.023657	0.173817
15814	1.439380	1.139203	10.340241	0.251701	-0.045224	-0.261254	0.258978	-0.344823	-0.755241	0.984951	0.029006	-0.023629	0.168737
15815	1.130178	1.126347	10.066427	-0.029481	0.003675	-0.187249	0.261043	-0.344428	-0.755651	0.985596	0.028564	-0.023771	0.164981
15816	1.109767	0.977043	9.947145	-0.144351	0.047214	-0.096309	0.261303	-0.345241	-0.754769	0.986014	0.025630	-0.023342	0.163019
15817	0.780389	0.848477	9.530402	-0.000570	0.089244	-0.013078	0.264387	-0.342283	-0.755296	0.986098	0.025436	-0.021815	0.162750
15818	0.557599	0.413043	9.695522	0.109216	0.108427	0.044160	0.267855	-0.340004	-0.753666	0.985945	0.027239	-0.019426	0.163689
15819	0.409741	0.328027	9.827980	0.191280	0.152064	0.108385	0.271749	-0.344893	-0.751600	0.985533	0.030562	-0.016092	0.165926
15820	0.187575	1.011412	9.398020	0.159032	0.150395	0.132151	0.276425	-0.352491	-0.747401	0.985036	0.033175	-0.012762	0.168644
15821	0.145831	0.575666	9.881228	0.238473	0.089153	0.135991	0.276786	-0.364878	-0.744080	0.984429	0.037638	-0.010505	0.171386
15822	1.036348	0.839629	10.393207	0.192740	0.075628	0.141552	0.277611	-0.375567	-0.741386	0.983804	0.041164	-0.008542	0.174249
15823	0.777571	1.129044	10.007092	-0.161442	0.092338	0.129484	0.279541	-0.374360	-0.741147	0.983494	0.037766	-0.007633	0.176789
15824	0.540317	1.021957	10.558174	-0.492553	0.117566	0.134249	0.279739	-0.362867	-0.742572	0.983359	0.027661	-0.007244	0.179410
15825	0.510631	0.239006	10.816153	-0.647545	0.184742	0.186957	0.282756	-0.346384	-0.745267	0.982984	0.014353	-0.006286	0.183021
15826	1.084623	0.196351	9.340130	-0.556364	0.204012	0.250986	0.288863	-0.328296	-0.748247	0.982175	0.002658	-0.004466	0.187896
15827	1.052577	-0.216231	8.814232	-0.231816	0.160356	0.303357	0.292174	-0.319930	-0.748215	0.981039	-0.002408	-0.002502	0.193779
15828	0.822899	0.065725	9.208726	0.188337	0.120056	0.364548	0.293477	-0.322236	-0.747874	0.979614	0.000826	0.000518	0.200887
15829	0.293760	0.329187	9.869910	0.317112	0.081633	0.351447	0.294586	-0.338065	-0.743956	0.978162	0.006849	0.003064	0.207707
15830	0.834240	0.281524	9.816642	0.044296	0.081450	0.335189	0.292304	-0.346978	-0.741710	0.976743	0.007421	0.004713	0.214234
15831	0.466444	0.164611	9.967451	-0.029993	0.052652	0.327577	0.290812	-0.358059	-0.740518	0.975330	0.006786	0.005210	0.220584
15832	0.001697	-0.013255	10.385119	0.204389	0.023920	0.315177	0.289307	-0.366706	-0.739430	0.973890	0.010724	0.006454	0.226673
15833	0.518508	0.693180	9.939438	0.190426	0.016997	0.251604	0.287651	-0.371159	-0.738682	0.972700	0.014542	0.007231	0.231496
15834	0.713432	0.276939	9.582147	-0.056355	-0.023198	0.210753	0.287167	-0.376430	-0.739748	0.971745	0.013609	0.006376	0.235555
15835	0.370906	0.309667	9.974749	-0.108919	0.001428	0.157690	0.284066	-0.375602	-0.740460	0.971038	0.011663	0.005460	0.238579
15836	-0.311090	0.129565	10.680212	-0.007530	0.083020	0.098958	0.282020	-0.380460	-0.738689	0.970564	0.011157	0.006932	0.240483
15837	-0.070820	0.655347	10.220421	0.099221	0.145255	0.071809	0.284878	-0.384262	-0.737235	0.970185	0.012549	0.009845	0.241842
15838	0.296950	0.798290	9.144791	0.036132	0.152505	0.007873	0.290286	-0.382940	-0.734620	0.970113	0.012540	0.012895	0.241985
15839	-0.094242	0.118152	9.073066	0.021932	0.115983	-0.030272	0.294168	-0.385125	-0.733294	0.970238	0.012563	0.014890	0.241369
15840	-0.689556	-0.091796	9.676516	0.017518	0.116104	-0.061022	0.297516	-0.383926	-0.732438	0.970500	0.012349	0.017162	0.240171
15841	-0.575934	0.941343	9.660979	-0.035022	0.143262	-0.101663	0.301669	-0.387599	-0.732279	0.970959	0.011105	0.019467	0.238192
15842	-0.151771	0.841035	9.396652	0.027722	0.103908	-0.131450	0.306687	-0.385193	-0.730798	0.971543	0.011121	0.021565	0.235618
15843	-0.312747	0.611666	9.474701	0.169033	0.063738	-0.134091	0.310025	-0.383996	-0.727004	0.972117	0.014232	0.023307	0.232901
15844	-0.447366	0.694442	9.462396	0.247615	0.018250	-0.112477	0.311868	-0.390226	-0.726964	0.972558	0.018933	0.024765	0.230564
15845	-0.264319	0.630585	9.493724	0.216974	-0.053627	-0.086594	0.312415	-0.396991	-0.724738	0.972905	0.023552	0.024445	0.228701
15846	-0.322585	0.574411	9.849212	0.157728	-0.088752	-0.064245	0.310640	-0.404285	-0.722483	0.973169	0.027019	0.023389	0.227298
15847	-0.418714	0.637631	9.831544	-0.037614	-0.122152	-0.009352	0.307037	-0.405617	-0.724231	0.973299	0.027023	0.020547	0.227017
15848	-0.248498	0.813557	9.601418	-0.127261	-0.129282	0.034017	0.303144	-0.400456	-0.727189	0.973268	0.025170	0.017354	0.227627
15849	-0.353857	0.243690	10.143641	-0.066628	-0.126782	0.062569	0.298116	-0.399751	-0.730940	0.973068	0.024642	0.014265	0.228752
15850	-0.472134	0.581647	10.261482	-0.254596	-0.091889	0.087862	0.293451	-0.395669	-0.732875	0.972810	0.020156	0.011187	0.230455
15851	-0.332838	0.475035	10.355171	-0.508747	-0.019459	0.116166	0.289253	-0.381040	-0.737780	0.972444	0.010530	0.008154	0.232754
15852	-0.281967	0.157535	10.464020	-0.514117	0.022487	0.124127	0.287378	-0.366559	-0.741954	0.971924	0.000472	0.006090	0.235215
15853	0.071251	0.264663	10.221913	-0.458549	0.080190	0.127305	0.289130	-0.353719	-0.746710	0.971291	-0.008649	0.005234	0.237680
15854	0.218707	-0.027092	9.558890	-0.383245	0.087344	0.113692	0.289709	-0.340470	-0.749017	0.970651	-0.016471	0.005046	0.239875
15855	-0.561291	-0.399466	10.051532	-0.280464	0.087480	0.123401	0.291352	-0.333176	-0.750375	0.969956	-0.022177	0.005191	0.242211
15856	-0.797553	0.328310	9.946596	-0.276842	0.117294	0.129925	0.294409	-0.325484	-0.750602	0.969179	-0.028076	0.006099	0.244677
15857	-0.157432	0.401999	8.937505	-0.381146	0.099934	0.069028	0.298480	-0.314418	-0.750810	0.968606	-0.035750	0.005994	0.245944
15858	0.171345	-0.548458	8.808403	-0.348826	0.068474	0.033612	0.299979	-0.304825	-0.751761	0.968165	-0.042813	0.005544	0.246561
15859	0.052905	-0.918910	9.256914	-0.114575	0.047445	0.050173	0.303301	-0.298216	-0.752129	0.967835	-0.045073	0.005704	0.247449
15860	-0.433623	-0.762684	9.560867	0.128843	0.031890	0.027390	0.303829	-0.301060	-0.750760	0.967817	-0.042707	0.006899	0.247909
15861	-0.349087	-0.760720	9.632248	-0.046603	-0.015449	0.028557	0.305130	-0.302689	-0.750667	0.967660	-0.043351	0.006168	0.248428
15862	-0.053047	-0.886171	9.469660	-0.212098	-0.057507	0.012988	0.305106	-0.297008	-0.753166	0.967416	-0.047141	0.003927	0.248733
15863	0.172254	-1.114303	9.364172	-0.114636	-0.136251	0.005371	0.300960	-0.294282	-0.753717	0.967309	-0.048518	0.000480	0.248916
15864	0.176094	-1.253700	9.400983	-0.105652	-0.162463	-0.012312	0.295515	-0.289384	-0.755632	0.967269	-0.049726	-0.003286	0.248810
15865	-0.007348	-1.247338	9.441086	-0.126890	-0.144812	-0.059931	0.290333	-0.285704	-0.756797	0.967444	-0.051320	-0.007040	0.247726
15866	-0.128064	-1.272755	10.258824	-0.055324	-0.104662	-0.068062	0.284480	-0.277153	-0.758671	0.967714	-0.051835	-0.009495	0.246481
15867	-0.172611	-1.443737	10.853165	0.132631	-0.018961	-0.073466	0.282288	-0.278224	-0.758138	0.968223	-0.049051	-0.009538	0.245046
15868	-0.071328	-0.746125	9.608394	0.057783	0.037272	-0.086886	0.283718	-0.280937	-0.756270	0.968717	-0.048070	-0.008704	0.243314
15869	-0.312510	-2.044304	9.131790	-0.155130	0.025171	-0.092189	0.285505	-0.278514	-0.754101	0.969029	-0.051116	-0.009303	0.241418
15870	-0.957405	-2.449655	10.194780	-0.078843	0.031890	0.023912	0.286767	-0.273382	-0.754070	0.968844	-0.052775	-0.009128	0.241811
15871	-0.734528	-0.994145	10.171142	0.095451	0.016000	0.067652	0.286117	-0.273921	-0.751894	0.968629	-0.051017	-0.008478	0.243069
15872	-0.274743	-0.839826	9.904630	0.064227	-0.010293	0.047843	0.285224	-0.276892	-0.750249	0.968465	-0.049704	-0.008402	0.243997
15873	-0.277880	-1.286335	10.154232	0.014142	0.008918	0.039521	0.284837	-0.278514	-0.747577	0.968299	-0.049488	-0.008297	0.244704
15874	-0.541951	-1.077183	10.245420	0.012356	0.061440	0.053036	0.285219	-0.278246	-0.746430	0.968065	-0.049531	-0.007080	0.245656
15875	-0.656976	-0.273751	10.024967	0.014419	0.110588	0.018186	0.287528	-0.277990	-0.742246	0.968015	-0.049789	-0.004982	0.245851
15876	-0.487007	-0.116200	9.290022	0.129380	0.122264	-0.053193	0.290897	-0.281796	-0.739140	0.968413	-0.047852	-0.002118	0.244709
15877	-0.345673	-0.601485	9.023710	0.283480	0.093571	-0.102536	0.296730	-0.287914	-0.735582	0.969184	-0.042771	0.000880	0.242593
15878	-0.191415	-0.640935	9.098819	0.306928	0.081376	-0.149167	0.298310	-0.295362	-0.731973	0.970145	-0.037192	0.003732	0.239630
15879	0.005853	-0.738865	9.033516	0.289023	0.044597	-0.156558	0.300270	-0.301865	-0.728105	0.971099	-0.031764	0.005755	0.236483
15880	0.081369	-0.313288	9.201154	0.225412	-0.013233	-0.157171	0.302884	-0.308912	-0.725658	0.971972	-0.027316	0.006379	0.233416
15881	-0.135212	-0.239347	10.023265	0.218907	-0.065883	-0.141485	0.301745	-0.314586	-0.723013	0.972761	-0.022704	0.005922	0.230620
15882	-0.640508	-0.708105	11.154006	0.365280	-0.130739	-0.114187	0.299203	-0.323228	-0.720760	0.973436	-0.014982	0.004926	0.228415
15883	-0.543924	0.301530	11.272910	0.315152	-0.127344	-0.105554	0.296386	-0.328894	-0.718474	0.974013	-0.008204	0.003766	0.226311
15884	-0.167007	0.022417	10.610456	0.154232	-0.160549	-0.128151	0.293581	-0.335099	-0.719004	0.974613	-0.004458	0.001232	0.223846
15885	-0.503018	-0.371749	10.613629	0.175572	-0.157005	-0.099765	0.288817	-0.338590	-0.717434	0.975078	-0.000277	-0.001123	0.221857
15886	-0.208683	0.303480	9.619241	0.220509	-0.150729	-0.110798	0.285509	-0.347497	-0.717472	0.975544	0.004719	-0.003167	0.219732
15887	-0.335774	0.092439	9.485751	0.150698	-0.132334	-0.098025	0.281536	-0.353967	-0.715815	0.975953	0.008310	-0.005124	0.217762
15888	0.111244	0.482934	9.351821	0.036275	-0.058987	-0.093358	0.279077	-0.353549	-0.714880	0.976329	0.009310	-0.006183	0.216001
15889	0.526457	0.483519	9.028659	0.084597	-0.022320	-0.075367	0.279600	-0.354904	-0.714390	0.976644	0.011159	-0.006296	0.214482
15890	0.612258	0.317806	9.319169	0.184659	-0.046915	-0.058932	0.278843	-0.359228	-0.712760	0.976830	0.014999	-0.006488	0.213392
15891	0.433386	0.272694	9.839222	0.193427	-0.017299	-0.025243	0.276278	-0.363813	-0.710467	0.976879	0.018954	-0.006073	0.212864
15892	0.164036	0.412725	10.119490	-0.010653	0.049089	0.005335	0.278353	-0.366801	-0.707973	0.976854	0.018561	-0.005241	0.213034
15893	0.183382	0.430527	9.699018	-0.085780	0.097232	0.024355	0.278724	-0.364234	-0.707442	0.976799	0.016570	-0.003794	0.213482
15894	0.370860	0.317892	9.518291	-0.035702	0.092834	0.033440	0.281297	-0.363437	-0.705684	0.976663	0.015497	-0.002225	0.214205
15895	0.283832	0.304011	9.475630	0.005427	0.092863	0.040814	0.282852	-0.365339	-0.704065	0.976499	0.015306	-0.000493	0.214977
15896	0.064059	0.291683	9.602335	-0.159243	0.113830	0.052087	0.285417	-0.362649	-0.703183	0.976307	0.011730	0.000948	0.216069
15897	0.512260	0.500322	9.769071	-0.372191	0.155579	0.061164	0.288726	-0.354554	-0.702387	0.976106	0.003905	0.002256	0.217247
15898	0.242832	-0.045065	10.034251	-0.136244	0.155564	0.108668	0.291784	-0.347810	-0.701090	0.975623	0.000598	0.004609	0.219402
15899	-0.099703	-0.690343	10.476730	0.165724	0.092511	0.174046	0.295033	-0.352967	-0.698633	0.974849	0.003520	0.007017	0.222729
15900	0.063295	-0.536008	11.032171	0.262051	0.029291	0.207974	0.293658	-0.363780	-0.694375	0.973876	0.008551	0.008659	0.226752
15901	-0.125753	-0.290132	10.741070	-0.000905	-0.003867	0.186665	0.292390	-0.368642	-0.693126	0.973037	0.008616	0.008411	0.230334
15902	-0.504139	-0.523705	10.462912	-0.276343	0.031265	0.172521	0.290183	-0.366872	-0.692565	0.972262	0.003147	0.007635	0.233747
15903	-0.835622	-0.267823	9.935266	-0.317379	0.073454	0.174301	0.290686	-0.363764	-0.693947	0.971443	-0.003362	0.007465	0.237131
15904	-0.761196	-0.306418	9.299812	-0.238472	0.108612	0.164413	0.292357	-0.361338	-0.695354	0.970608	-0.008461	0.008372	0.240370
15905	-0.375719	-0.068169	8.765779	-0.204429	0.111225	0.171664	0.292206	-0.357281	-0.695823	0.969727	-0.012971	0.009502	0.243663
15906	-0.259973	-0.092727	8.894256	-0.091766	0.064823	0.170512	0.296048	-0.351081	-0.696331	0.968848	-0.015009	0.010272	0.246988
15907	-0.459357	-0.299358	9.232410	-0.032832	0.007084	0.168981	0.295419	-0.353781	-0.696986	0.968009	-0.015679	0.010232	0.250215
15908	-0.638419	-0.375328	9.884271	-0.081349	-0.005316	0.191516	0.291821	-0.358632	-0.694297	0.967000	-0.017162	0.009697	0.254014
15909	-0.512147	0.385088	10.367699	-0.083170	0.026888	0.198776	0.289903	-0.360513	-0.696714	0.965960	-0.018883	0.009822	0.257814
15910	-0.019577	1.072951	10.078201	0.023719	0.048868	0.125615	0.289405	-0.363891	-0.696740	0.965275	-0.018627	0.010850	0.260344
15911	-0.285740	0.332868	9.596214	0.085937	0.051054	0.029087	0.287867	-0.367400	-0.694452	0.965157	-0.017159	0.012258	0.260820
15912	-0.165023	0.331953	9.604774	0.091587	0.040672	-0.036152	0.287367	-0.371049	-0.693202	0.965312	-0.015589	0.013422	0.260287
15913	-0.209656	0.177492	9.310228	0.050686	0.021618	-0.091164	0.288164	-0.376193	-0.691348	0.965809	-0.014641	0.014037	0.258459
15914	-0.430247	-0.286922	9.441356	0.029277	0.025203	-0.110724	0.289574	-0.375660	-0.689064	0.966321	-0.014214	0.014557	0.256533
15915	-0.291757	0.169169	9.524700	0.036494	0.017299	-0.125630	0.290745	-0.376748	-0.689603	0.966982	-0.013523	0.015007	0.254042
15916	-0.408831	0.001940	9.588666	0.006181	-0.004483	-0.158533	0.289719	-0.378636	-0.688712	0.967723	-0.013406	0.014823	0.251224
15917	-0.423095	0.020120	9.992687	0.036534	-0.053531	-0.169065	0.288032	-0.378358	-0.686768	0.968605	-0.012362	0.013896	0.247907
15918	-0.435333	-0.360269	10.608371	0.054362	-0.098229	-0.186808	0.286729	-0.376593	-0.686349	0.969506	-0.010851	0.012130	0.244527
15919	-0.482028	-0.147346	10.913988	0.036474	-0.062419	-0.184995	0.285166	-0.374422	-0.686049	0.970439	-0.009779	0.011035	0.240895
15920	-0.267966	0.081262	10.722537	0.090200	-0.022203	-0.175660	0.284391	-0.374824	-0.685275	0.971259	-0.007937	0.010919	0.237641
15921	-0.160759	-0.095125	9.936235	0.240595	-0.016785	-0.171070	0.282706	-0.373868	-0.684985	0.972110	-0.003112	0.011682	0.234215
15922	-0.212920	-0.281540	9.396291	0.192116	0.004203	-0.114963	0.282602	-0.380631	-0.681217	0.972616	0.000599	0.012574	0.232076
15923	-0.072890	0.051926	9.490227	0.035494	0.012818	-0.103713	0.282858	-0.382528	-0.677407	0.973104	0.001298	0.012950	0.229999
15924	-0.589085	-0.240011	10.221808	0.091570	0.033719	-0.054685	0.283371	-0.382531	-0.676265	0.973301	0.002933	0.013948	0.229091
15925	-1.003113	-0.085677	10.878343	0.168235	0.072086	0.001668	0.283768	-0.385509	-0.674384	0.973268	0.005936	0.016115	0.229029
15926	-0.500927	0.947131	10.172218	0.062863	0.121055	-0.004134	0.284431	-0.390112	-0.671756	0.973205	0.006625	0.018679	0.229084
15927	0.013161	0.285280	8.951511	-0.124772	0.107198	-0.035775	0.286993	-0.386610	-0.671505	0.973351	0.003781	0.020191	0.228397
15928	-0.188829	-0.256014	8.367930	-0.149850	0.072365	-0.027309	0.287995	-0.382154	-0.669433	0.973395	0.000540	0.020835	0.228182
15929	-0.322746	-0.083468	8.616166	-0.047193	0.030297	0.006841	0.288877	-0.378779	-0.668519	0.973364	-0.000448	0.021188	0.228285
15930	-0.399225	0.010022	9.110497	0.017889	-0.003086	0.035424	0.287200	-0.379987	-0.667356	0.973103	-0.000057	0.021127	0.229398
15931	-0.325564	0.164954	9.633074	-0.051282	-0.019089	0.078037	0.284843	-0.373754	-0.668027	0.972764	-0.000870	0.020494	0.230888
15932	-0.523025	0.221023	10.164063	-0.104171	0.010551	0.094560	0.282256	-0.373470	-0.667347	0.972222	-0.002892	0.020136	0.233175
15933	-0.274727	0.505161	10.131546	-0.125621	0.043707	0.101557	0.279919	-0.372513	-0.665132	0.971731	-0.005411	0.020380	0.235148
15934	0.148549	0.273332	10.108409	-0.129224	0.040083	0.104868	0.279771	-0.369808	-0.663953	0.971123	-0.008051	0.020477	0.237565
15935	0.143921	0.328500	9.263259	-0.011899	-0.060255	0.073669	0.277042	-0.366413	-0.664774	0.970807	-0.007845	0.019197	0.238962
15936	-0.259418	-0.698003	9.137196	-0.119233	-0.144913	0.039010	0.270569	-0.362050	-0.667190	0.970617	-0.009431	0.015735	0.239931
15937	-0.750078	-1.182603	11.416221	-0.260173	-0.070173	0.098172	0.264337	-0.355796	-0.667804	0.970116	-0.014066	0.013072	0.241879
15938	-0.536669	0.981701	11.162923	-0.168677	0.073278	0.108553	0.263279	-0.351463	-0.667746	0.969464	-0.017642	0.013620	0.244219
15939	-0.344184	-0.062210	9.222129	-0.136938	0.079014	0.064518	0.264796	-0.345928	-0.667204	0.969088	-0.020567	0.014453	0.245431
15940	-0.762815	-0.547846	9.772827	-0.032383	0.009081	0.054468	0.266073	-0.343365	-0.667070	0.968754	-0.021201	0.014404	0.246695
15941	-0.784589	0.103309	10.323558	-0.010798	0.037030	0.026656	0.266313	-0.341069	-0.665646	0.968621	-0.021489	0.015054	0.247154
15942	-0.532002	0.330359	9.720859	-0.085539	0.065213	-0.039009	0.267705	-0.336885	-0.664093	0.968704	-0.023459	0.015789	0.246605
15943	-0.463269	-0.167418	9.116219	-0.103185	0.072416	-0.077992	0.268077	-0.334183	-0.663817	0.969027	-0.025718	0.016634	0.245048
15944	-0.484035	-0.375938	9.291816	-0.051180	0.032252	-0.120095	0.270638	-0.329463	-0.665342	0.969505	-0.026888	0.016853	0.243010
15945	-0.550829	-0.262415	9.284085	0.066882	0.006048	-0.117524	0.271915	-0.327713	-0.663939	0.970120	-0.025540	0.017225	0.240661
15946	-0.500790	-0.358664	9.393082	0.104443	-0.042944	-0.131563	0.274223	-0.325563	-0.662547	0.970758	-0.023331	0.016736	0.238338
15947	-0.241151	-0.184491	9.604300	0.093750	-0.078012	-0.156488	0.273182	-0.324746	-0.661502	0.971579	-0.021069	0.015582	0.235259
15948	-0.126857	-0.415521	9.840949	0.007951	-0.078047	-0.185397	0.272414	-0.326094	-0.661504	0.972408	-0.020584	0.013934	0.231958
15949	-0.196511	-0.027743	9.860425	0.033142	-0.074465	-0.213299	0.270317	-0.320675	-0.661165	0.973435	-0.019524	0.012521	0.227784
15950	-0.225470	0.322557	9.523488	0.099642	-0.101357	-0.273624	0.269273	-0.318776	-0.661131	0.974698	-0.017168	0.010808	0.222604
15951	-0.352377	-0.905278	10.322653	0.180124	-0.097029	-0.291757	0.267972	-0.317688	-0.660334	0.976067	-0.013164	0.009585	0.216859
15952	-0.356487	-0.148350	10.905685	0.251619	-0.056939	-0.273324	0.267467	-0.319578	-0.660601	0.977265	-0.008036	0.009407	0.211662
15953	-0.294958	0.036664	10.224854	0.247359	-0.042763	-0.296180	0.268893	-0.322021	-0.658091	0.978547	-0.002951	0.009544	0.205780
15954	-0.358917	-0.800072	10.107656	0.147835	-0.070816	-0.260147	0.267987	-0.322287	-0.657058	0.979582	0.000205	0.008668	0.200857
15955	-0.274643	-0.173899	10.623545	0.063577	-0.060545	-0.234198	0.267477	-0.322283	-0.658839	0.980531	0.001729	0.007711	0.196205
15956	-0.291880	0.134742	10.062557	0.265810	-0.091878	-0.230994	0.265918	-0.321735	-0.657278	0.981385	0.007287	0.006878	0.191787
15957	-0.595081	-0.394686	9.955762	0.646654	-0.137284	-0.175528	0.265077	-0.334307	-0.654832	0.981901	0.020528	0.006679	0.188163
15958	-1.135923	0.260595	10.532643	0.597983	-0.147920	-0.112193	0.260110	-0.348616	-0.651704	0.981992	0.032831	0.005995	0.185952
15959	-0.676673	0.368890	9.369321	0.146915	-0.130583	-0.047658	0.256286	-0.357791	-0.651481	0.982090	0.036209	0.004057	0.184854
15960	-0.150381	0.382043	8.720952	-0.159219	-0.141287	-0.003367	0.253178	-0.355745	-0.652437	0.982162	0.033625	0.000626	0.185004
15961	0.003447	0.262710	9.410292	-0.188034	-0.122296	0.022841	0.250854	-0.354379	-0.654816	0.982207	0.030372	-0.002438	0.185316
15962	0.075390	0.522729	9.691398	0.010484	-0.090894	0.050862	0.247234	-0.352195	-0.657168	0.981919	0.030936	-0.004281	0.186707
15963	0.055941	0.497089	9.907533	-0.017244	-0.045454	0.056107	0.245666	-0.348671	-0.657622	0.981726	0.030746	-0.005223	0.187724
15964	0.032280	0.234449	9.678844	-0.222111	-0.022713	0.061704	0.244617	-0.345690	-0.657833	0.981545	0.026489	-0.006611	0.189272
15965	-0.064125	0.272359	9.247588	-0.207823	-0.024382	0.079472	0.243806	-0.338654	-0.659030	0.981353	0.022453	-0.007863	0.190736
15966	-0.102261	0.342326	9.224692	-0.111282	-0.033134	0.097794	0.243300	-0.340003	-0.659802	0.980950	0.020406	-0.009055	0.192975
15967	-0.147348	0.783378	9.427190	-0.036171	-0.026173	0.107277	0.240715	-0.339177	-0.660522	0.980555	0.019755	-0.009675	0.195009
15968	0.178847	0.478044	9.497759	0.067593	-0.017510	0.111427	0.240175	-0.334983	-0.660601	0.980054	0.021152	-0.009876	0.197358
15969	0.177334	-0.092262	10.161629	-0.014972	0.004993	0.151310	0.238122	-0.337135	-0.660975	0.979471	0.020776	-0.009828	0.200269
15970	-0.257958	0.133754	10.612520	-0.056402	0.023256	0.205874	0.237603	-0.337133	-0.660200	0.978629	0.019563	-0.009762	0.204467
15971	-0.288344	0.634405	9.895261	-0.180549	0.010321	0.175971	0.235299	-0.340636	-0.660711	0.977983	0.015916	-0.010260	0.207826
15972	-0.731042	0.869469	9.353918	-0.223362	-0.066365	0.140328	0.233084	-0.336567	-0.661661	0.977421	0.011819	-0.012611	0.210593
15973	-0.431745	0.855228	9.392022	-0.129398	-0.134625	0.115118	0.230223	-0.331277	-0.664505	0.976937	0.009832	-0.015647	0.212728
15974	-0.294709	-0.257537	9.959553	-0.211770	-0.147007	0.101855	0.226066	-0.326115	-0.665670	0.976480	0.006314	-0.019522	0.214629
15975	-0.499171	-0.517655	10.881044	-0.195971	-0.110505	0.153198	0.220891	-0.323112	-0.667991	0.975804	0.002858	-0.022335	0.217482
15976	-0.242889	0.893277	10.520198	-0.172462	-0.045733	0.136200	0.215708	-0.317944	-0.671441	0.975191	-0.000343	-0.024068	0.220052
15977	-0.444745	0.723280	9.462705	0.085699	-0.025960	0.065065	0.214416	-0.318208	-0.670786	0.974907	0.001428	-0.023935	0.221319
15978	-0.452205	0.368584	9.055003	0.271977	-0.093948	0.015889	0.211838	-0.319411	-0.670248	0.974772	0.007165	-0.024645	0.221723
15979	0.027863	0.300968	9.400909	0.234405	-0.158849	-0.014746	0.208001	-0.326964	-0.668987	0.974728	0.012479	-0.026401	0.221478
15980	0.606263	0.130216	10.085996	0.139588	-0.201096	-0.052822	0.203634	-0.330591	-0.669980	0.974812	0.016145	-0.029771	0.220443
15981	0.592407	-0.150457	11.063276	-0.069759	-0.134821	-0.066519	0.197087	-0.338129	-0.669189	0.975062	0.015436	-0.032406	0.219011
15982	0.928387	1.271142	10.461575	-0.169514	-0.052475	-0.117853	0.195386	-0.332303	-0.672173	0.975588	0.012463	-0.034217	0.216567
15983	0.854402	0.419014	9.217321	-0.127743	-0.051915	-0.223411	0.195992	-0.325140	-0.672240	0.976558	0.010422	-0.035470	0.212057
15984	0.909389	-0.008182	9.639654	-0.232208	-0.009925	-0.273479	0.195441	-0.317563	-0.674713	0.977736	0.006150	-0.036673	0.206520
15985	1.307456	-0.413057	10.371663	-0.252806	0.040561	-0.277190	0.199130	-0.307171	-0.675306	0.978930	0.001299	-0.036680	0.200868
15986	0.651300	-0.315837	9.820966	-0.009737	0.014512	-0.203028	0.202968	-0.300565	-0.675554	0.979751	0.001224	-0.036512	0.196860
15987	0.537408	-0.029409	9.613784	0.084979	-0.030940	-0.181257	0.204521	-0.300844	-0.675963	0.980448	0.003190	-0.036579	0.193322
15988	0.362234	0.116696	9.761149	0.157158	-0.087008	-0.135915	0.202589	-0.302051	-0.675563	0.980891	0.006732	-0.037751	0.190741
15989	0.314519	0.200859	9.637577	0.031899	-0.085262	-0.132381	0.198728	-0.303381	-0.677179	0.981340	0.007836	-0.039068	0.188109
15990	0.329664	-0.037969	9.430453	-0.085233	-0.083471	-0.144732	0.197419	-0.300670	-0.676622	0.981826	0.006615	-0.041086	0.185165
15991	0.522360	-0.104196	9.497715	-0.067355	-0.060805	-0.136662	0.196111	-0.296741	-0.678353	0.982304	0.005668	-0.042287	0.182371
15992	0.720070	-0.146259	9.615671	-0.008446	-0.046947	-0.104531	0.194817	-0.295787	-0.679091	0.982644	0.005786	-0.043311	0.180279
15993	1.043445	-0.174640	9.809594	-0.035330	-0.054093	-0.103098	0.193124	-0.292803	-0.679676	0.982988	0.005404	-0.044285	0.178170
15994	1.401933	-0.016081	9.885218	-0.104293	-0.073505	-0.094936	0.192591	-0.289825	-0.680022	0.983268	0.003724	-0.046175	0.176179
15995	1.411143	-0.078680	9.884418	-0.104141	-0.077798	-0.130213	0.189735	-0.286835	-0.680589	0.983671	0.002106	-0.047910	0.173469
15996	1.284523	-0.226911	9.845360	-0.096085	-0.069877	-0.128355	0.187908	-0.282497	-0.682181	0.984046	0.000606	-0.049696	0.170834
15997	1.113440	-0.175423	9.732088	-0.001206	-0.039164	-0.123963	0.185569	-0.279509	-0.682756	0.984441	0.000871	-0.050350	0.168346
15998	0.864948	-0.142744	9.561598	0.071317	-0.011043	-0.121485	0.185569	-0.279374	-0.682882	0.984832	0.002459	-0.050408	0.166010
15999	0.894086	-0.118996	9.537590	0.175924	-0.008436	-0.103093	0.185835	-0.281540	-0.681630	0.985162	0.006086	-0.049870	0.164108
16000	1.027675	-0.354803	9.834091	0.159654	0.001891	-0.073310	0.186373	-0.285870	-0.680913	0.985377	0.009323	-0.049383	0.162809
16001	1.053385	-0.142734	10.045361	0.019991	0.001765	-0.059317	0.185353	-0.288975	-0.679651	0.985580	0.009780	-0.049173	0.161612
16002	1.120674	-0.184371	9.969810	-0.058726	0.005244	-0.060786	0.185088	-0.287486	-0.680144	0.985788	0.008689	-0.049330	0.160354
16003	1.357373	-0.167461	9.811774	-0.003236	-0.001774	-0.062234	0.185203	-0.285053	-0.679866	0.985997	0.008690	-0.049297	0.159075
16004	1.148818	-0.295651	9.826517	0.092468	-0.008698	-0.058001	0.184038	-0.285183	-0.678828	0.986151	0.010623	-0.049246	0.158015
16005	1.010057	-0.116676	9.805742	0.055729	-0.013944	-0.045872	0.184700	-0.288026	-0.678993	0.986280	0.011792	-0.049285	0.157113
16006	1.082834	-0.062505	9.618310	0.003888	-0.017423	-0.053319	0.184187	-0.288428	-0.679245	0.986423	0.012001	-0.049686	0.156068
16007	1.098101	0.047869	9.576195	0.117508	-0.017400	-0.048947	0.183418	-0.289777	-0.678864	0.986537	0.014400	-0.049616	0.155166
16008	1.268719	-0.077331	9.962556	0.166663	-0.000905	-0.043327	0.184336	-0.292621	-0.678394	0.986611	0.017758	-0.049186	0.154479
16009	1.397746	0.070800	9.975160	0.081627	0.022618	-0.028010	0.184089	-0.295325	-0.677139	0.986698	0.019298	-0.048474	0.153965
16010	1.220487	0.269235	9.928509	0.020009	0.054192	-0.042348	0.185517	-0.296685	-0.677046	0.986864	0.019592	-0.047407	0.153196
16011	0.969572	0.297431	9.858910	0.032625	0.042083	-0.063366	0.185909	-0.297905	-0.676425	0.987091	0.020145	-0.046459	0.151942
16012	0.959638	0.259016	9.853748	0.000468	0.036861	-0.076841	0.187456	-0.297372	-0.676443	0.987349	0.020139	-0.045780	0.150468
16013	0.920629	0.208583	9.776612	-0.081873	0.033352	-0.070401	0.187702	-0.295210	-0.676297	0.987629	0.018464	-0.045350	0.148965
16014	0.835748	0.160708	9.632619	-0.128356	0.036907	-0.075114	0.188709	-0.290618	-0.676268	0.987921	0.015911	-0.045057	0.147405
16015	1.044785	0.015102	9.734870	-0.094513	0.010532	-0.052148	0.189328	-0.285753	-0.676485	0.988119	0.014032	-0.045128	0.146243
16016	1.352925	-0.121087	10.023802	-0.071427	-0.014164	-0.029285	0.187777	-0.283850	-0.679254	0.988202	0.012712	-0.045691	0.145627
16017	0.798382	-0.008895	9.909730	-0.050051	-0.040265	-0.011408	0.188418	-0.283313	-0.678747	0.988217	0.011811	-0.046663	0.145297
16018	0.311251	0.080728	9.665059	-0.041140	-0.050598	0.001126	0.186855	-0.280870	-0.678828	0.988167	0.011168	-0.047865	0.145294
16019	0.644665	0.116187	9.528028	-0.003496	-0.043637	-0.007476	0.183756	-0.279906	-0.680689	0.988155	0.011193	-0.048738	0.145085
16020	0.958510	0.106987	9.679001	0.044787	-0.010528	0.005232	0.183120	-0.281120	-0.681458	0.988112	0.012127	-0.048900	0.145247
16021	1.160379	-0.024486	9.666137	0.055542	0.026155	0.011524	0.183126	-0.283419	-0.679564	0.988097	0.013098	-0.048238	0.145487
16022	1.537642	0.054909	9.853625	0.077002	0.029511	0.010710	0.183144	-0.286530	-0.679467	0.988063	0.014548	-0.047516	0.145819
