# Supplementary material for: Identification of Haptic Based Guiding Using Hard Reins
Source: PLoS One. 2015 Jul 22;10(7):e0132020. doi: 10.1371/journal.pone.0132020 (PMC4511788; doi:10.1371/journal.pone.0132020)
Supplement: S2 File — (ZIP) [file pone.0132020.s002.zip › MotionData2/Subject11/T12/gc12.txt]

// Start Time: 0
// Sample rate: 25.0Hz
// Scenario: 4.0
// Firmware Version: 2.6.1
Counter	Acc_X	Acc_Y	Acc_Z	Gyr_X	Gyr_Y	Gyr_Z	Mag_X	Mag_Y	Mag_Z	Quat_w	Quat_x	Quat_y	Quat_z
15239	7.450576	0.463905	-6.427628	0.011426	0.037796	-0.032864	-0.759604	0.208135	0.277118	-0.393591	0.268345	0.867164	0.145273
15240	7.451213	0.474984	-6.350306	0.031831	0.025972	-0.020873	-0.759195	0.207624	0.275984	-0.394088	0.267813	0.867140	0.145048
15241	7.503773	0.436368	-6.391159	0.050073	0.019597	-0.022658	-0.760861	0.207508	0.273107	-0.394553	0.267067	0.867257	0.144461
15242	7.536751	0.427688	-6.484210	0.054998	0.005145	-0.042809	-0.761395	0.206396	0.273182	-0.394752	0.266007	0.867588	0.143884
15243	7.465496	0.458114	-6.365438	0.052027	0.016721	-0.052016	-0.761109	0.205418	0.273120	-0.395089	0.264743	0.867888	0.143481
15244	7.455543	0.407525	-6.384715	0.066879	0.002323	-0.042800	-0.760568	0.206232	0.273439	-0.395294	0.263635	0.868260	0.142701
15245	7.508563	0.377857	-6.369987	0.047555	0.013763	-0.048354	-0.761658	0.204139	0.270849	-0.395567	0.262478	0.868547	0.142330
15246	7.513181	0.385490	-6.399087	0.045989	0.002991	-0.037327	-0.763283	0.202228	0.270473	-0.395697	0.261567	0.868842	0.141844
15247	7.482230	0.375312	-6.347286	0.033169	0.017857	-0.039218	-0.762997	0.201641	0.270984	-0.395991	0.260670	0.869006	0.141671
15248	7.460628	0.448480	-6.367734	0.032522	0.015591	-0.063066	-0.763682	0.201254	0.270555	-0.396188	0.259436	0.869279	0.141713
15249	7.501953	0.432915	-6.313841	0.020466	0.006521	-0.033704	-0.764255	0.202440	0.269258	-0.396234	0.258767	0.869466	0.141660
15250	7.575197	0.254455	-6.423993	-0.026527	0.011008	-0.013634	-0.763683	0.200484	0.269134	-0.396187	0.258855	0.869355	0.142306
15251	7.702594	0.079162	-6.077341	-0.007265	-0.005619	-0.044757	-0.763385	0.198015	0.268157	-0.395860	0.258253	0.869611	0.142748
15252	7.818956	0.169749	-6.023146	-0.063185	-0.114278	-0.072177	-0.764284	0.195606	0.272141	-0.393279	0.257955	0.870690	0.143841
15253	7.779599	0.283612	-6.175478	-0.024051	-0.175268	-0.038965	-0.762607	0.196307	0.277390	-0.389948	0.258072	0.872184	0.143648
15254	7.464770	0.420367	-6.442930	-0.061613	-0.189693	-0.073939	-0.760875	0.192548	0.282504	-0.386043	0.257955	0.873840	0.144340
15255	7.013134	0.644975	-6.680547	-0.028500	-0.153476	-0.035464	-0.756952	0.190070	0.289325	-0.383059	0.258102	0.875114	0.144305
15256	6.947880	0.667743	-6.716596	0.072228	-0.120869	-0.000463	-0.755797	0.188426	0.294161	-0.381252	0.258029	0.876230	0.142437
15257	6.926915	0.985413	-7.068714	0.068578	-0.033850	-0.007913	-0.754430	0.188950	0.294455	-0.380910	0.257565	0.876730	0.141115
15258	7.102273	1.112552	-6.878844	0.172770	0.043389	0.050958	-0.757214	0.192071	0.294258	-0.382641	0.257154	0.876602	0.137936
15259	7.266310	0.745239	-6.696604	0.242122	0.060367	0.040954	-0.756203	0.196698	0.290545	-0.384955	0.255942	0.876599	0.133704
15260	7.198481	0.487879	-6.635376	0.208515	0.066454	0.048163	-0.756001	0.199574	0.285771	-0.387253	0.255130	0.876377	0.130029
15261	7.356843	0.268412	-6.625823	0.190289	0.074996	0.014162	-0.756635	0.203184	0.280500	-0.389472	0.253799	0.876227	0.126983
15262	7.362111	0.150540	-6.518124	0.142485	0.057150	0.006742	-0.758586	0.205326	0.280099	-0.391150	0.252799	0.876090	0.124740
15263	7.321439	0.164964	-6.487532	0.134842	0.074551	-0.007070	-0.758212	0.206186	0.276575	-0.393022	0.251527	0.875890	0.122821
15264	7.430266	0.168352	-6.436038	0.090839	0.069337	-0.009874	-0.759200	0.206881	0.274016	-0.394608	0.250601	0.875603	0.121670
15265	7.396966	0.187348	-6.388789	0.087919	0.057464	0.019499	-0.759512	0.208653	0.272065	-0.396009	0.250202	0.875276	0.120278
15266	7.469525	0.064415	-6.300541	0.069439	0.057039	0.012121	-0.761746	0.211117	0.270861	-0.397321	0.249875	0.874913	0.119273
15267	7.467777	0.001630	-6.498897	0.003929	0.047227	0.025755	-0.760134	0.211681	0.267308	-0.398143	0.250276	0.874428	0.119245
15268	7.530960	0.124604	-6.481140	0.022585	0.033368	0.041448	-0.761387	0.212838	0.266840	-0.398878	0.250870	0.873997	0.118699
15269	7.444767	0.031609	-6.372273	-0.010417	0.024340	0.039532	-0.761679	0.213723	0.265935	-0.399264	0.251680	0.873588	0.118698
15270	7.507475	0.079818	-6.383963	-0.006894	0.011672	0.035910	-0.761438	0.215852	0.265100	-0.399456	0.252473	0.873284	0.118607
15271	7.554627	0.010564	-6.487597	-0.017412	0.022764	0.051466	-0.761600	0.217292	0.264227	-0.399810	0.253552	0.872807	0.118624
15272	7.434070	-0.185937	-6.416757	-0.099410	0.027098	0.028302	-0.761180	0.216849	0.264609	-0.399784	0.254909	0.872196	0.120284
15273	7.411215	0.126643	-6.389718	-0.116909	0.029150	0.025560	-0.759142	0.218482	0.264827	-0.399679	0.256316	0.871555	0.122270
15274	7.503800	0.326584	-6.341166	-0.017709	0.014948	0.043266	-0.760276	0.220783	0.263740	-0.399890	0.257336	0.871149	0.122336
15275	7.517644	0.273903	-6.397566	-0.022684	-0.009816	-0.004426	-0.760248	0.219844	0.265881	-0.399515	0.257556	0.871200	0.122734
15276	7.411385	0.177556	-6.389392	-0.020661	-0.014883	0.002888	-0.760109	0.219828	0.266154	-0.399095	0.257946	0.871238	0.123011
15277	7.444076	0.071835	-6.478235	0.012632	0.001871	0.013924	-0.760368	0.218971	0.266654	-0.399148	0.258174	0.871189	0.122707
15278	7.487690	0.071094	-6.446064	0.004906	-0.004594	-0.000752	-0.760249	0.220235	0.266455	-0.399031	0.258268	0.871227	0.122619
15279	7.461311	0.066191	-6.428206	-0.007942	-0.000771	-0.002624	-0.759713	0.220823	0.265661	-0.398892	0.258379	0.871234	0.122791
15280	7.401023	0.105735	-6.452257	0.003128	0.017490	-0.000804	-0.758602	0.220078	0.266293	-0.399148	0.258439	0.871090	0.122851
15281	7.415055	0.160021	-6.529701	0.008673	0.002537	0.002911	-0.759167	0.221345	0.266237	-0.399161	0.258506	0.871085	0.122706
15282	7.503522	0.102723	-6.282245	0.017403	0.058995	-0.018249	-0.760539	0.220848	0.265395	-0.400172	0.258046	0.870734	0.122872
15283	7.488490	0.164798	-6.382699	0.012747	0.022365	-0.052146	-0.760817	0.220487	0.264277	-0.400420	0.257071	0.870861	0.123204
15284	7.480847	0.050964	-6.387984	0.046360	0.042997	-0.029195	-0.761370	0.220130	0.263161	-0.401272	0.256232	0.870763	0.122872
15285	7.478259	0.075680	-6.421534	0.026957	0.013641	0.001097	-0.760558	0.220959	0.263067	-0.401571	0.256092	0.870721	0.122481
15286	7.493170	0.067464	-6.359360	0.034157	0.015730	-0.003477	-0.763166	0.220235	0.261535	-0.401951	0.255847	0.870685	0.122006
15287	7.497263	0.007736	-6.427516	0.006439	0.018314	-0.014557	-0.761382	0.219943	0.261226	-0.402189	0.255590	0.870635	0.122119
15288	7.448817	0.037797	-6.473805	0.004972	0.018417	-0.000804	-0.763578	0.219982	0.261111	-0.402471	0.255629	0.870488	0.122149
15289	7.565358	0.069545	-6.371705	0.032177	0.022577	-0.009899	-0.764146	0.220877	0.260072	-0.402925	0.255236	0.870443	0.121796
15290	7.497749	0.041025	-6.379022	0.005364	0.022147	0.013887	-0.763602	0.221161	0.259809	-0.403310	0.255522	0.870192	0.121721
15291	7.488149	0.028836	-6.369083	0.006645	0.015974	-0.006291	-0.762255	0.221802	0.257637	-0.403526	0.255415	0.870119	0.121746
15292	7.511988	0.055933	-6.413264	0.015836	0.004745	-0.003494	-0.761708	0.221933	0.257640	-0.403619	0.255357	0.870122	0.121541
15293	7.459414	0.011663	-6.339144	0.032652	0.016858	0.008431	-0.762684	0.223850	0.258727	-0.404018	0.255295	0.870031	0.120996
15294	7.512174	0.055607	-6.389125	0.010490	0.032214	-0.000795	-0.763801	0.223851	0.256127	-0.404568	0.255259	0.869785	0.121001
15295	7.526168	-0.036354	-6.409566	-0.000591	0.014922	-0.003555	-0.763821	0.225130	0.255655	-0.404733	0.255264	0.869691	0.121118
15296	7.531707	0.028192	-6.344154	0.004935	0.006452	-0.000764	-0.763792	0.223149	0.256222	-0.404808	0.255328	0.869641	0.121085
15297	7.459774	0.074436	-6.319430	0.002535	0.015116	-0.022811	-0.764076	0.223470	0.255420	-0.404945	0.254972	0.869652	0.121305
15298	7.530804	0.035329	-6.153306	0.017554	0.051241	-0.011814	-0.763552	0.224767	0.254394	-0.405833	0.254660	0.869318	0.121383
15299	7.536643	0.125496	-6.370266	0.028424	0.027404	-0.013581	-0.763819	0.224215	0.254363	-0.406340	0.254223	0.869243	0.121143
15300	7.527487	0.044249	-6.273863	0.019174	0.042477	-0.019141	-0.765200	0.223896	0.252708	-0.407068	0.253770	0.869027	0.121197
15301	7.652299	0.027109	-6.326936	0.019124	0.001889	-0.017218	-0.765450	0.221693	0.252164	-0.407078	0.253407	0.869153	0.121018
15302	7.531970	0.078942	-6.331759	0.019207	-0.009454	-0.012630	-0.766392	0.220435	0.252509	-0.406922	0.253167	0.869334	0.120743
15303	7.508540	0.073077	-6.243989	-0.009589	-0.015821	-0.028278	-0.765019	0.220926	0.253487	-0.406451	0.252887	0.869591	0.121066
15304	7.527853	0.131397	-6.263649	-0.005007	-0.010305	-0.028265	-0.764748	0.220809	0.252928	-0.406114	0.252618	0.869786	0.121355
15305	7.578284	0.165464	-6.299119	0.010064	-0.011316	-0.011702	-0.765563	0.219873	0.252329	-0.405861	0.252454	0.869970	0.121230
15306	7.571638	0.271794	-6.269201	0.026564	-0.029078	-0.007953	-0.764189	0.221133	0.254729	-0.405407	0.252316	0.870294	0.120705
15307	7.459628	0.142972	-6.367273	0.017418	-0.018829	-0.009872	-0.763089	0.221615	0.255985	-0.405063	0.252139	0.870547	0.120407
15308	7.392008	0.133978	-6.384122	0.052672	0.000329	0.006665	-0.764316	0.220167	0.254534	-0.405291	0.251951	0.870627	0.119447
15309	7.522128	0.196421	-6.407898	0.072982	-0.020502	0.015953	-0.762691	0.222722	0.256048	-0.405253	0.251775	0.870898	0.117968
15310	7.515265	0.215341	-6.368882	0.116536	-0.007795	0.001339	-0.763247	0.223678	0.256661	-0.405643	0.251022	0.871210	0.115910
15311	7.566315	0.221500	-6.312796	0.098208	-0.017864	0.001333	-0.764624	0.222696	0.254278	-0.405739	0.250373	0.871586	0.114135
15312	7.551979	-0.049965	-6.492723	0.051213	-0.020752	0.021379	-0.763276	0.224883	0.254811	-0.405623	0.250495	0.871756	0.112972
15313	7.589935	-0.277749	-6.162387	0.004275	0.017058	0.006526	-0.762585	0.224973	0.255634	-0.405874	0.250622	0.871605	0.112959
15314	7.477678	-0.176915	-6.389351	-0.084980	0.007364	-0.011999	-0.761897	0.224691	0.255473	-0.405487	0.251230	0.871397	0.114594
15315	7.541683	-0.077327	-6.255867	-0.090415	0.018319	-0.010157	-0.762693	0.223511	0.257058	-0.405248	0.251833	0.871099	0.116367
15316	7.474191	0.086594	-6.329549	-0.125006	-0.019063	0.000856	-0.762542	0.223039	0.258127	-0.404224	0.253047	0.870941	0.118459
15317	7.551397	0.059029	-6.303638	-0.092049	-0.011783	0.000922	-0.763749	0.221991	0.259999	-0.403476	0.253922	0.870819	0.120022
15318	7.437276	0.058945	-6.417696	-0.118803	-0.009558	0.026530	-0.761682	0.221909	0.261074	-0.402707	0.255505	0.870458	0.121845
15319	7.372290	0.066612	-6.412801	-0.154133	0.013816	0.037421	-0.761691	0.222478	0.260833	-0.402165	0.257452	0.869785	0.124321
15320	7.507881	0.105931	-6.342756	-0.125356	0.009088	0.054040	-0.762237	0.223760	0.263390	-0.401748	0.259526	0.869100	0.126134
15321	7.440196	0.116561	-6.376378	-0.179027	0.018018	0.030050	-0.761381	0.222006	0.264787	-0.401121	0.261529	0.868351	0.129119
15322	7.510190	0.137792	-6.369197	-0.160964	0.022205	0.020922	-0.762478	0.221763	0.264370	-0.400655	0.263259	0.867628	0.131876
15323	7.537080	0.200326	-6.345647	-0.125877	0.038023	0.031993	-0.762060	0.221977	0.265616	-0.400653	0.264812	0.866827	0.134024
15324	7.570661	0.214978	-6.370955	-0.131566	0.017201	0.026519	-0.762314	0.220311	0.265517	-0.400263	0.266414	0.866178	0.136198
15325	7.643629	0.276658	-6.308082	-0.146948	0.034649	-0.002873	-0.762286	0.218210	0.265664	-0.399990	0.267534	0.865517	0.138973
15326	7.500339	0.446173	-6.217103	-0.134892	0.032072	0.039363	-0.762574	0.220104	0.267018	-0.399868	0.269355	0.864650	0.141185
15327	7.553066	0.480419	-6.267147	-0.098725	0.014210	0.059664	-0.762688	0.219192	0.268613	-0.399670	0.271220	0.863939	0.142525
15328	7.617953	0.417517	-5.951232	-0.076360	0.044665	0.072519	-0.761632	0.221746	0.267384	-0.400172	0.273093	0.862951	0.143522
15329	7.769226	0.309355	-6.281173	-0.113855	-0.017865	0.043188	-0.762293	0.220836	0.269121	-0.399298	0.274881	0.862527	0.145085
15330	7.566614	0.220978	-6.274174	-0.051342	0.016229	0.085405	-0.760259	0.222880	0.269501	-0.399482	0.276850	0.861760	0.145390
15331	7.462655	0.171136	-6.299589	-0.134641	0.026976	0.047573	-0.761668	0.225577	0.268991	-0.399271	0.278751	0.860884	0.147512
15332	7.560544	0.404334	-6.202723	-0.086922	0.051432	0.052278	-0.761376	0.224434	0.269469	-0.399763	0.280337	0.859902	0.148894
15333	7.664325	0.361821	-6.161000	-0.136571	0.029935	0.044892	-0.760973	0.225124	0.269507	-0.399582	0.282192	0.858996	0.151088
15334	7.524368	0.519269	-6.256161	-0.167812	0.078428	0.035570	-0.762058	0.224033	0.269313	-0.400024	0.284049	0.857634	0.154145
15335	7.554770	0.721294	-6.149731	-0.190574	0.113139	0.072217	-0.761799	0.224379	0.267820	-0.401035	0.286537	0.855718	0.157528
15336	7.665933	0.719915	-6.105601	-0.210432	0.123718	0.081363	-0.763984	0.222542	0.266080	-0.402139	0.289346	0.853570	0.161190
15337	7.637381	0.690229	-6.046772	-0.255271	0.157200	0.077542	-0.763754	0.224219	0.263019	-0.403522	0.292279	0.851012	0.165898
15338	7.565833	0.694345	-5.954723	-0.269732	0.206596	0.114126	-0.763098	0.225030	0.260452	-0.405766	0.295856	0.847734	0.170791
15339	7.306773	0.962442	-5.921557	-0.338261	0.254391	0.148772	-0.765191	0.225654	0.256799	-0.408496	0.300303	0.843597	0.176900
15340	7.259323	0.902973	-5.801847	-0.380625	0.336486	0.302694	-0.766521	0.229207	0.250020	-0.412872	0.307427	0.837609	0.182859
15341	7.681028	0.612074	-5.667378	-0.415778	0.480522	0.375851	-0.768502	0.237629	0.237908	-0.419614	0.315420	0.829718	0.189743
15342	8.179038	0.365908	-5.653795	-0.479035	0.485613	0.403316	-0.769759	0.244266	0.227880	-0.426072	0.324368	0.821159	0.197347
15343	8.309432	-0.152508	-5.396424	-0.507466	0.501094	0.500449	-0.769812	0.253775	0.218703	-0.432856	0.334948	0.811507	0.204698
15344	8.870204	-0.488882	-5.018729	-0.466700	0.436567	0.594305	-0.768553	0.267629	0.208677	-0.439126	0.346913	0.801693	0.210019
15345	9.219104	-0.225869	-4.566422	-0.416594	0.401800	0.557890	-0.764406	0.282424	0.201431	-0.444957	0.357857	0.792402	0.214594
15346	9.460477	-0.298405	-4.167821	-0.360696	0.205509	0.512488	-0.763264	0.297191	0.195722	-0.447736	0.368399	0.785263	0.217200
15347	9.165822	-0.390149	-4.222602	-0.348938	0.114000	0.377691	-0.759537	0.306465	0.196113	-0.448629	0.377009	0.779824	0.220160
15348	8.982125	-0.426826	-4.283587	-0.252876	-0.031556	0.219322	-0.753850	0.313147	0.197565	-0.447131	0.382949	0.777297	0.221887
15349	8.914128	-0.571718	-4.291648	-0.147834	-0.135672	0.153589	-0.753040	0.317995	0.203898	-0.444667	0.387328	0.776566	0.221794
15350	8.776868	-0.661765	-4.555144	-0.095827	-0.176690	0.082131	-0.751100	0.320310	0.210342	-0.441488	0.390348	0.777046	0.221171
15351	8.463407	-0.800523	-4.529840	-0.067264	-0.176126	0.054567	-0.749132	0.321035	0.217925	-0.438597	0.392651	0.777754	0.220355
15352	8.299061	-0.964276	-4.527178	-0.090767	-0.094262	0.056162	-0.746234	0.321929	0.221662	-0.436610	0.394846	0.777714	0.220522
15353	8.312186	-0.810574	-4.782529	-0.131656	-0.006178	0.094532	-0.745586	0.323450	0.226218	-0.436047	0.397594	0.776306	0.221654
15354	8.538418	-0.502070	-4.943523	-0.200703	0.042354	-0.098275	-0.745140	0.322464	0.229178	-0.434613	0.397745	0.775793	0.225955
15355	8.696446	-0.299081	-5.155779	-0.308578	0.196664	-0.179417	-0.749473	0.315986	0.225938	-0.434549	0.396855	0.773957	0.233803
15356	7.776353	-0.179429	-4.555541	-0.399999	0.330739	-0.049678	-0.753501	0.308032	0.224255	-0.436186	0.398103	0.769542	0.243025
15357	8.341374	0.258183	-4.578642	-0.396492	0.399168	0.009141	-0.756816	0.305624	0.217268	-0.439354	0.399857	0.763874	0.252151
15358	9.795058	0.991798	-5.082189	-0.417906	0.361105	-0.102356	-0.759681	0.300401	0.210655	-0.440934	0.400229	0.759339	0.262293
15359	9.942655	1.427909	-5.495378	-0.453156	0.160130	-0.202945	-0.764805	0.292457	0.209121	-0.438793	0.400383	0.757003	0.272214
15360	9.106997	1.282721	-5.078716	-0.377780	0.083131	-0.215717	-0.766602	0.282968	0.209660	-0.435788	0.400070	0.755891	0.280466
15361	8.328708	1.225706	-4.757801	-0.208048	0.024528	-0.294375	-0.770584	0.273319	0.211310	-0.432940	0.397379	0.756734	0.286367
15362	7.845649	1.256309	-4.616387	-0.097250	-0.026395	-0.250131	-0.771571	0.265575	0.213048	-0.430280	0.394695	0.758355	0.289780
15363	8.488867	1.544457	-4.744808	0.028023	-0.113372	-0.277088	-0.774581	0.255854	0.215921	-0.427240	0.390990	0.761575	0.290853
15364	8.655847	1.531545	-4.953977	-0.031563	-0.125585	-0.315695	-0.777178	0.247015	0.220630	-0.423187	0.387286	0.764889	0.293031
15365	8.182999	1.536011	-5.037690	-0.166523	-0.254063	-0.286497	-0.778108	0.237000	0.226078	-0.416353	0.385876	0.768185	0.296044
15366	7.879509	1.688937	-5.073745	-0.201729	-0.239922	-0.167379	-0.776444	0.224713	0.236236	-0.410066	0.386496	0.770239	0.298661
15367	8.039248	1.923752	-4.769096	-0.281975	-0.217668	-0.088575	-0.775622	0.219639	0.245813	-0.403994	0.388816	0.770952	0.302067
15368	7.980024	2.051661	-4.693604	-0.310813	-0.157950	-0.007969	-0.774129	0.215290	0.254604	-0.399031	0.392276	0.770357	0.305686
15369	7.970583	2.019686	-4.654823	-0.317820	-0.188267	0.006740	-0.773315	0.210911	0.264224	-0.393649	0.396126	0.769796	0.309093
15370	7.976604	2.200441	-4.576598	-0.280069	-0.104943	0.043418	-0.770503	0.209695	0.271269	-0.390020	0.399776	0.768491	0.312228
15371	8.273396	2.385308	-4.596148	-0.241984	-0.068796	0.131618	-0.768822	0.209209	0.275071	-0.387816	0.404158	0.766404	0.314452
15372	8.148808	2.299246	-4.799618	-0.254151	0.000114	0.149819	-0.767934	0.211908	0.277783	-0.386649	0.408536	0.763545	0.317175
15373	8.070637	2.132334	-4.247213	-0.233587	0.039500	0.197483	-0.767388	0.213731	0.280363	-0.386557	0.413130	0.760080	0.319649
15374	8.030562	2.210875	-4.477022	-0.168818	0.078012	0.290220	-0.766372	0.219361	0.279046	-0.388147	0.418451	0.755948	0.320599
15375	8.568536	1.895437	-4.561975	-0.092253	0.222290	0.401229	-0.765973	0.229280	0.275797	-0.393261	0.423805	0.750187	0.320866
15376	8.579636	0.992702	-5.232339	-0.043597	0.230143	0.469043	-0.764297	0.243098	0.266451	-0.399286	0.429794	0.744047	0.319751
15377	8.469171	0.607566	-5.023048	0.038889	0.248850	0.505795	-0.761534	0.259547	0.260141	-0.406502	0.435432	0.737868	0.317341
15378	8.380956	0.450509	-4.837251	0.054314	0.149699	0.406846	-0.758969	0.271156	0.255875	-0.411697	0.440154	0.733382	0.314518
15379	8.707885	0.702388	-5.347692	0.028410	0.150544	0.395881	-0.756292	0.284460	0.251161	-0.416590	0.444829	0.728776	0.312195
15380	9.384141	0.761600	-5.778273	-0.021474	0.072803	0.315307	-0.752736	0.295619	0.250156	-0.419359	0.449281	0.725162	0.310525
15381	9.603657	0.276048	-5.847599	-0.089625	0.006143	0.232664	-0.752045	0.304394	0.247385	-0.420013	0.453455	0.722442	0.309912
15382	8.890639	-0.217643	-5.003133	-0.031760	-0.191291	0.295274	-0.747975	0.311070	0.252425	-0.418739	0.459258	0.721130	0.306123
15383	7.842059	-0.181719	-4.780172	-0.073337	-0.113903	0.307696	-0.742808	0.317730	0.257455	-0.418224	0.465119	0.718784	0.303484
15384	8.272556	-0.120733	-5.213627	-0.085005	-0.146390	0.283960	-0.737915	0.324394	0.262487	-0.416991	0.470909	0.716793	0.300951
15385	8.365767	-0.031619	-5.037837	-0.117796	-0.149951	0.221548	-0.733710	0.332243	0.269247	-0.414969	0.476108	0.715236	0.299264
15386	8.388071	-0.121328	-5.230023	-0.110110	-0.211917	0.102361	-0.728090	0.336717	0.276064	-0.411434	0.479886	0.715294	0.297967
15387	8.074421	-0.181722	-5.262156	-0.025132	-0.168238	0.059250	-0.726676	0.338265	0.284116	-0.409032	0.482107	0.715966	0.296073
15388	7.884200	-0.415343	-5.459409	0.041634	-0.181061	0.023528	-0.722966	0.339989	0.287759	-0.406921	0.483295	0.717414	0.293527
15389	8.173546	-0.695806	-5.310265	0.008795	-0.101421	0.017854	-0.721263	0.337302	0.290879	-0.405540	0.484270	0.718133	0.292069
15390	8.191274	-1.039514	-5.363878	-0.003082	-0.131641	-0.015209	-0.720708	0.339590	0.295410	-0.403479	0.484952	0.719290	0.290943
15391	8.061379	-1.068211	-5.325402	-0.041147	-0.142557	-0.000617	-0.719286	0.338499	0.300279	-0.400922	0.486333	0.720215	0.289884
15392	7.791604	-1.129803	-5.291569	-0.058180	-0.087069	0.041401	-0.715984	0.339950	0.303909	-0.399292	0.488003	0.720136	0.289523
15393	7.883701	-1.233827	-5.177366	-0.160292	-0.066240	0.052186	-0.714714	0.340372	0.309283	-0.396987	0.490680	0.719226	0.290428
15394	7.818081	-1.418377	-5.482793	-0.268524	-0.041098	0.037198	-0.713875	0.340527	0.311621	-0.393923	0.493678	0.717583	0.293565
15395	7.982092	-1.366212	-5.481340	-0.251996	-0.056291	0.075838	-0.712594	0.340499	0.317655	-0.390997	0.497381	0.715785	0.295609
15396	7.890634	-1.492530	-5.415960	-0.279056	0.009385	0.117849	-0.709953	0.341292	0.323588	-0.388997	0.501285	0.712842	0.298749
15397	7.648511	-1.698438	-5.483108	-0.279250	-0.027614	0.182048	-0.706926	0.344042	0.329362	-0.386833	0.506557	0.709535	0.300533
15398	7.803851	-2.150238	-5.144132	-0.271895	-0.062385	0.116023	-0.705549	0.346191	0.333603	-0.383837	0.510769	0.707161	0.302832
15399	9.583745	-2.033654	-6.813333	-0.126666	0.070639	-0.013842	-0.704188	0.349341	0.337355	-0.383445	0.511519	0.705961	0.304856
15400	8.281116	-0.650525	-5.128053	-0.232996	0.071831	0.336459	-0.700681	0.354551	0.338189	-0.384068	0.517697	0.700487	0.306267
15401	10.209463	0.876378	-6.272019	-0.135218	0.189557	0.187541	-0.698338	0.364311	0.337660	-0.386449	0.520590	0.696216	0.308102
15402	9.251027	2.599437	-5.703362	-0.213623	0.157822	0.039802	-0.700302	0.364979	0.333046	-0.386616	0.521912	0.693220	0.312382
15403	7.834779	1.664015	-4.637472	-0.006407	0.224002	0.117660	-0.700211	0.368351	0.332563	-0.390312	0.522532	0.690206	0.313421
15404	8.708002	2.158282	-4.707949	0.239342	0.340016	-0.077216	-0.703668	0.374272	0.320723	-0.396963	0.517548	0.689797	0.314238
15405	8.801473	2.269967	-5.128473	0.210498	0.196180	0.022081	-0.708454	0.378152	0.311108	-0.401862	0.515232	0.689341	0.312814
15406	7.788275	1.394256	-4.927265	0.189696	0.118553	-0.069039	-0.712349	0.377741	0.303423	-0.404971	0.512105	0.690244	0.311945
15407	7.716405	1.572070	-4.949982	0.239891	-0.002988	-0.164162	-0.714329	0.379410	0.298321	-0.406183	0.508172	0.693485	0.309605
15408	7.550065	1.768516	-5.046318	0.237055	0.120603	-0.075367	-0.715350	0.381974	0.294638	-0.409747	0.504547	0.694692	0.308127
15409	7.673573	1.722635	-4.944984	0.112780	-0.003013	-0.126774	-0.718799	0.381101	0.290631	-0.409822	0.502115	0.696775	0.307295
15410	7.942234	1.444777	-4.978573	0.122173	0.116107	0.007033	-0.720454	0.380919	0.289124	-0.412663	0.500595	0.696465	0.306675
15411	7.908127	1.401783	-5.008970	0.110534	0.033454	0.128246	-0.721344	0.384296	0.285901	-0.414734	0.501477	0.695694	0.304181
15412	8.412282	1.450086	-5.259323	0.166123	-0.203258	0.316030	-0.716843	0.395400	0.282823	-0.415437	0.505810	0.695168	0.297171
15413	7.823873	1.305396	-4.649060	0.144467	-0.288227	0.613284	-0.709829	0.407121	0.286494	-0.416162	0.514990	0.692284	0.286945
15414	7.725924	0.104193	-4.344135	0.085434	-0.240216	0.860625	-0.693340	0.430315	0.292423	-0.418542	0.527580	0.685768	0.276050
15415	12.001962	-2.479660	-4.849256	0.430722	-0.198963	1.234269	-0.673733	0.463405	0.291777	-0.426750	0.541996	0.676637	0.257463
15416	11.058526	-2.170942	-4.232423	0.246593	-0.204777	0.918134	-0.647302	0.500352	0.292952	-0.431246	0.553363	0.669539	0.243996
15417	10.100108	-1.436889	-3.863396	0.319165	-0.118415	0.200515	-0.634400	0.519059	0.288746	-0.433986	0.553997	0.669907	0.236576
15418	10.103606	-0.044633	-4.622354	0.252146	-0.074027	-0.325249	-0.634705	0.519505	0.285340	-0.434177	0.547891	0.675278	0.235171
15419	9.339794	-1.054188	-4.515859	0.232980	-0.106649	-0.429254	-0.642180	0.511959	0.282065	-0.433104	0.540635	0.681994	0.234561
15420	8.354033	-1.069550	-3.938193	0.315874	-0.017334	-0.484492	-0.649228	0.503539	0.279420	-0.433926	0.531443	0.688778	0.234224
15421	8.180210	-1.520589	-3.483070	0.511574	0.071380	-0.532065	-0.666621	0.485745	0.271766	-0.437716	0.519348	0.696133	0.232553
15422	7.346754	-0.997263	-3.376055	0.619446	0.044722	-0.494285	-0.676634	0.478376	0.259729	-0.442363	0.506879	0.703632	0.228670
15423	8.259040	-0.870635	-3.534906	0.703774	-0.004839	-0.621366	-0.681089	0.475842	0.246973	-0.446459	0.491886	0.713049	0.224238
15424	8.609981	-0.779051	-3.677828	0.935600	0.242637	-0.597364	-0.692480	0.466457	0.230841	-0.456179	0.474221	0.720534	0.218737
15425	9.279168	-1.372922	-3.501462	1.077087	0.099913	-0.632590	-0.703683	0.459648	0.207442	-0.464922	0.454713	0.730065	0.209973
15426	9.235079	-1.464015	-3.555947	1.073420	0.068912	-0.699558	-0.723411	0.445154	0.186954	-0.472533	0.434233	0.740003	0.201371
15427	8.917985	-1.292678	-3.509168	1.132081	0.023480	-0.620499	-0.734692	0.435154	0.166111	-0.480104	0.414116	0.749416	0.190747
15428	9.141508	-1.464708	-3.815664	1.113565	0.063608	-0.565534	-0.742034	0.428304	0.145285	-0.487907	0.394733	0.757459	0.179968
15429	9.178751	-1.107347	-4.444985	1.093229	-0.006693	-0.635149	-0.752593	0.415749	0.125104	-0.494057	0.374340	0.766161	0.169631
15430	8.591114	-0.904272	-4.812887	1.098044	-0.027519	-0.658154	-0.762573	0.402240	0.107197	-0.499402	0.353513	0.774809	0.159049
15431	7.970809	-0.612311	-3.841197	1.036953	0.022360	-0.754756	-0.776025	0.381506	0.089707	-0.504557	0.331270	0.782912	0.150769
15432	8.328299	-0.180228	-5.146070	1.098151	0.230474	-0.538311	-0.783933	0.366329	0.070992	-0.513601	0.311106	0.787203	0.140496
15433	11.272328	-0.255347	-5.432908	1.135769	0.251047	-0.503690	-0.793425	0.352131	0.043967	-0.523038	0.290684	0.790677	0.129478
15434	9.726060	-0.104823	-4.816301	0.735396	0.058708	-0.538413	-0.800632	0.338669	0.030022	-0.526706	0.274395	0.794962	0.123794
15435	8.843819	-0.889614	-4.233032	0.507253	-0.173175	-0.703959	-0.806498	0.320952	0.022953	-0.524886	0.258215	0.801778	0.122358
15436	8.072805	0.218189	-4.708920	0.479162	0.015590	-0.534565	-0.813443	0.300552	0.013944	-0.526196	0.244661	0.805466	0.120346
15437	8.425389	0.253928	-4.306526	0.531849	-0.236060	-0.453216	-0.818740	0.285037	0.013188	-0.523781	0.232263	0.811386	0.115588
15438	8.646896	0.003191	-4.528943	0.410163	-0.123076	-0.225158	-0.821096	0.276776	0.014495	-0.523091	0.224696	0.814636	0.110706
15439	8.471149	0.026163	-4.522223	0.105246	-0.149623	-0.198218	-0.824296	0.270078	0.015492	-0.520586	0.220646	0.817356	0.110610
15440	8.298939	-0.118676	-4.299397	-0.123085	-0.138601	0.091218	-0.823180	0.270468	0.018666	-0.517922	0.223826	0.818124	0.111050
15441	8.418041	0.102320	-4.568036	-0.173784	-0.090474	0.245249	-0.819690	0.278370	0.021588	-0.516091	0.229785	0.817612	0.111173
15442	9.029696	-0.033197	-4.548321	-0.283040	-0.199089	0.205867	-0.817550	0.286547	0.027974	-0.511922	0.236616	0.818069	0.112750
15443	8.190186	0.863666	-4.448305	-0.305424	-0.034657	0.178918	-0.815484	0.289834	0.034477	-0.510183	0.242671	0.816924	0.116011
15444	8.650286	0.695370	-4.075408	-0.271989	-0.093657	0.272756	-0.812388	0.297120	0.038739	-0.507896	0.250214	0.815903	0.117202
15445	8.658324	0.077345	-4.639966	-0.299360	0.003333	0.191681	-0.808354	0.305810	0.042528	-0.506775	0.256274	0.814244	0.120452
15446	8.450486	0.557900	-4.926082	-0.302915	0.039593	0.263213	-0.805674	0.313129	0.046246	-0.506431	0.263634	0.811738	0.122907
15447	9.119534	-0.217539	-5.311123	-0.330424	0.088472	0.250241	-0.801090	0.320776	0.048318	-0.506587	0.270710	0.808752	0.126515
15448	8.209085	-2.011158	-4.520874	-0.243894	0.042320	0.336261	-0.797508	0.331135	0.049463	-0.506730	0.278608	0.805857	0.127266
15449	8.721040	-1.821793	-4.447018	-0.072063	0.255638	0.240975	-0.795030	0.339220	0.045946	-0.510927	0.282506	0.801780	0.127644
15450	9.060288	-1.233956	-5.064395	-0.012879	0.140519	0.070758	-0.792100	0.343827	0.042076	-0.513231	0.283523	0.799904	0.127913
15451	9.116839	-1.382655	-4.854978	-0.173071	-0.017444	-0.021065	-0.791466	0.347355	0.041047	-0.511782	0.284972	0.799819	0.130995
15452	8.949488	-1.618505	-4.898554	-0.278674	-0.138011	-0.094563	-0.792631	0.345156	0.046559	-0.507673	0.286777	0.801021	0.135621
15453	8.631441	-1.513780	-4.946350	-0.154824	-0.168875	-0.077810	-0.794572	0.340491	0.054265	-0.503721	0.287562	0.802815	0.138062
15454	8.253365	-1.494329	-4.932088	-0.061570	-0.152436	-0.081404	-0.794798	0.341766	0.062728	-0.500636	0.287409	0.804638	0.138987
15455	8.075330	-1.280667	-4.680147	-0.025919	-0.128782	-0.048335	-0.790915	0.341600	0.067905	-0.498124	0.287288	0.806196	0.139235
15456	8.513023	-1.184179	-4.512358	-0.046323	-0.109127	-0.129035	-0.792746	0.338125	0.074033	-0.495679	0.286096	0.807881	0.140640
15457	8.555267	-0.806305	-4.506645	0.107581	-0.127254	-0.047886	-0.793092	0.334905	0.077276	-0.493955	0.284669	0.809773	0.138709
15458	8.734903	-0.983754	-4.567643	0.091633	-0.101912	-0.101169	-0.793603	0.332753	0.078662	-0.492487	0.282524	0.811598	0.137641
15459	8.639140	-1.035339	-4.467808	-0.005062	-0.083558	-0.127106	-0.796049	0.331876	0.080280	-0.490619	0.280810	0.813170	0.138541
15460	8.440385	-1.318914	-4.191770	0.073926	-0.013417	-0.088608	-0.795424	0.326898	0.082034	-0.490511	0.278815	0.813989	0.138140
15461	8.640705	-1.330705	-4.141381	0.007627	-0.050399	-0.066613	-0.795976	0.327310	0.082339	-0.489448	0.277886	0.814903	0.138392
15462	8.514384	-1.122478	-4.053198	-0.012582	-0.066943	-0.066616	-0.796761	0.324771	0.083154	-0.488038	0.277276	0.815869	0.138905
15463	8.738039	-1.260598	-4.357064	-0.053877	-0.095071	-0.070305	-0.796744	0.325190	0.086065	-0.485922	0.277026	0.817043	0.139918
15464	8.564243	-1.014932	-4.503511	-0.099190	-0.061305	-0.125505	-0.798598	0.320433	0.086893	-0.483939	0.276355	0.818002	0.142491
15465	8.080585	-0.783998	-4.834067	-0.112742	0.014395	-0.160599	-0.799384	0.317901	0.087571	-0.483027	0.274900	0.818427	0.145918
15466	7.905011	-0.447433	-5.247896	-0.064479	0.138596	-0.146018	-0.799619	0.313795	0.085949	-0.484399	0.273151	0.817587	0.149324
15467	8.439960	-0.261871	-5.624074	-0.037158	0.343530	-0.309483	-0.805365	0.307313	0.077363	-0.488776	0.267552	0.815826	0.154730
15468	9.082663	0.707815	-4.866638	-0.193613	0.352127	-0.476473	-0.809141	0.295480	0.066234	-0.491885	0.260846	0.814213	0.164518
15469	9.783280	1.458536	-4.624728	-0.300961	0.270284	-0.579033	-0.815562	0.277803	0.058485	-0.492674	0.253563	0.813527	0.176498
15470	9.536216	1.470589	-4.489843	-0.482257	0.100249	-0.498417	-0.820321	0.261563	0.055206	-0.489994	0.249973	0.813272	0.189759
15471	9.148277	1.727721	-4.294970	-0.453726	-0.049454	-0.336665	-0.825314	0.244832	0.056435	-0.485529	0.249176	0.813684	0.200228
15472	8.481002	2.113407	-4.137110	-0.538043	-0.229053	-0.287072	-0.826735	0.232680	0.065880	-0.477885	0.250724	0.815114	0.210599
15473	8.096009	2.349395	-4.174304	-0.476830	-0.231265	-0.253963	-0.827922	0.226577	0.080088	-0.470529	0.252116	0.816550	0.219741
15474	7.928748	2.376751	-4.317588	-0.516172	-0.236921	-0.219200	-0.827184	0.217189	0.089406	-0.463008	0.254540	0.817546	0.229023
15475	7.863418	2.641069	-4.465554	-0.538566	-0.188123	-0.032111	-0.827601	0.213319	0.100445	-0.456902	0.259828	0.816950	0.237325
15476	7.958521	2.853675	-4.098262	-0.502419	-0.152515	0.156991	-0.826445	0.215290	0.111411	-0.452470	0.267805	0.815084	0.243288
15477	8.197025	3.217106	-4.563620	-0.597865	-0.116741	0.211901	-0.823556	0.220894	0.121758	-0.448237	0.277149	0.812044	0.250714
15478	7.944455	3.070129	-4.139792	-0.561943	-0.072846	0.182472	-0.820555	0.226513	0.128805	-0.444775	0.285608	0.808798	0.257778
15479	7.585476	3.378181	-3.960158	-0.531717	-0.038265	0.217321	-0.817664	0.230810	0.137286	-0.442081	0.293912	0.805111	0.264531
15480	7.917434	3.476707	-4.068518	-0.435284	0.008626	0.261564	-0.816061	0.237762	0.143191	-0.440977	0.302021	0.801139	0.269256
15481	8.434206	3.155024	-4.399027	-0.376374	0.047848	0.406644	-0.812007	0.247117	0.150593	-0.441499	0.311411	0.796191	0.272364
15482	9.063043	2.515132	-4.745460	-0.255726	0.116294	0.460011	-0.807230	0.261441	0.153069	-0.444193	0.320451	0.790844	0.273073
15483	9.266867	1.388064	-4.702471	-0.282605	0.089991	0.408475	-0.805183	0.274818	0.155786	-0.445890	0.328744	0.785848	0.274866
15484	9.572198	0.519969	-5.038296	-0.184479	0.092097	0.307642	-0.800350	0.283899	0.156981	-0.447759	0.334818	0.781952	0.275609
15485	9.460925	0.128930	-4.930434	-0.082785	0.056570	0.280284	-0.797125	0.290586	0.159144	-0.449523	0.339503	0.779100	0.275082
15486	9.393600	0.202333	-4.944342	-0.058189	0.060616	0.241784	-0.793150	0.300917	0.157810	-0.451351	0.343565	0.776565	0.274212
15487	8.988218	0.186797	-5.018634	-0.181182	0.068218	0.087284	-0.791226	0.302296	0.160487	-0.451543	0.346106	0.774353	0.276944
15488	8.317432	-0.074910	-5.038727	-0.127859	-0.098854	0.043419	-0.789407	0.302577	0.165710	-0.449319	0.348590	0.774213	0.277835
15489	8.473003	-0.468589	-4.694551	-0.031132	-0.010023	0.092994	-0.787745	0.303496	0.169324	-0.449363	0.350355	0.773490	0.277557
15490	8.021201	-0.257643	-4.637648	0.043357	-0.192164	0.023632	-0.785775	0.302921	0.174905	-0.446774	0.351510	0.775264	0.275316
15491	8.398582	-0.171017	-4.786420	0.166929	-0.022400	0.043882	-0.784661	0.304106	0.178953	-0.447738	0.350865	0.776085	0.272243
15492	8.642001	0.207521	-4.935526	0.162171	-0.086188	-0.058682	-0.783566	0.304103	0.178668	-0.447163	0.349099	0.778118	0.269644
15493	8.484626	0.093615	-4.676833	0.171826	-0.145341	-0.102658	-0.784081	0.303915	0.182784	-0.445440	0.346827	0.781069	0.266880
15494	8.314878	-0.093470	-4.739319	0.132298	-0.101449	-0.080854	-0.782678	0.303711	0.186607	-0.444276	0.345081	0.783196	0.264843
15495	8.440701	-0.066046	-4.681061	0.123824	-0.082567	-0.057009	-0.782638	0.302188	0.189263	-0.443440	0.343646	0.784991	0.262789
15496	8.412389	-0.125413	-4.578968	0.070298	-0.024386	-0.011341	-0.782478	0.300238	0.189142	-0.443409	0.343155	0.785604	0.261648
15497	8.522937	0.059617	-4.692975	0.053503	-0.025032	-0.092068	-0.782075	0.301445	0.190037	-0.442820	0.341521	0.786746	0.261352
15498	8.175021	-0.023985	-4.784348	-0.034399	0.003571	-0.167620	-0.782715	0.298347	0.190816	-0.441629	0.339538	0.787544	0.263537
15499	9.075934	0.383065	-5.595352	-0.132313	0.206703	-0.292684	-0.786202	0.290557	0.188451	-0.442347	0.335190	0.787003	0.269450
15500	7.249646	1.214731	-4.096931	-0.231462	0.252161	-0.162873	-0.788877	0.282954	0.184853	-0.443758	0.333617	0.784491	0.276320
15501	8.522149	1.463445	-4.147715	-0.223506	0.428721	-0.155477	-0.795062	0.278194	0.175413	-0.448029	0.330960	0.780467	0.283915
15502	9.276220	2.390340	-4.232650	-0.410044	0.425665	-0.216078	-0.800399	0.269916	0.163415	-0.450574	0.329133	0.775589	0.295154
15503	9.001587	2.388736	-3.609038	-0.531410	0.296302	-0.328094	-0.803659	0.263306	0.156722	-0.449621	0.327200	0.771879	0.308194
15504	9.205823	2.896144	-3.584389	-0.362382	0.281790	-0.401016	-0.808293	0.248171	0.153646	-0.448969	0.322821	0.769576	0.319322
15505	9.590078	3.490556	-3.993320	-0.227082	0.027030	-0.238681	-0.811465	0.237428	0.151649	-0.446312	0.321108	0.769414	0.325113
15506	8.871952	3.328373	-3.636704	-0.184972	-0.090033	-0.225740	-0.813458	0.224638	0.157075	-0.442211	0.320002	0.770420	0.329394
15507	8.825005	2.855228	-3.587322	-0.195139	-0.204682	-0.186209	-0.815515	0.218949	0.165819	-0.436495	0.320266	0.772121	0.332763
15508	8.751090	2.914693	-3.823234	-0.092074	-0.303896	0.053625	-0.811989	0.216530	0.174435	-0.431511	0.324046	0.773772	0.331765
15509	8.455405	2.980818	-4.077374	-0.136036	-0.336016	0.192999	-0.808917	0.220311	0.187830	-0.426608	0.330473	0.774496	0.330075
15510	7.882638	3.008168	-4.007486	-0.175085	-0.336211	0.273550	-0.802291	0.225670	0.202113	-0.421981	0.338540	0.774336	0.328217
15511	7.954362	2.989115	-4.070662	-0.179790	-0.299324	0.195499	-0.797857	0.232587	0.219534	-0.417287	0.345063	0.774345	0.327404
15512	8.229033	2.967626	-4.059338	-0.211286	-0.261667	0.245901	-0.792649	0.237976	0.227784	-0.413322	0.352464	0.773390	0.326807
15513	8.201512	2.999539	-3.893896	-0.286552	-0.191203	0.333734	-0.788958	0.245371	0.238369	-0.410390	0.361224	0.770717	0.327249
15514	8.007306	3.183927	-4.160718	-0.336404	-0.098110	0.411461	-0.784573	0.252450	0.249479	-0.409069	0.371068	0.766273	0.328324
15515	8.180101	2.818084	-4.092290	-0.292683	-0.170319	0.478624	-0.778304	0.261655	0.259325	-0.407273	0.381857	0.762151	0.327781
15516	8.406894	2.851131	-4.684931	-0.259616	-0.128772	0.616296	-0.770433	0.273685	0.267954	-0.407285	0.394285	0.756691	0.325694
15517	8.701773	2.125966	-5.186053	-0.191854	-0.030521	0.603354	-0.763453	0.289225	0.273507	-0.409056	0.405106	0.750898	0.323596
15518	8.529786	1.107051	-4.874757	-0.254593	0.078915	0.498254	-0.758362	0.301113	0.277205	-0.411329	0.414248	0.744488	0.323951
15519	8.424416	0.411700	-4.498644	-0.134334	0.092346	0.544219	-0.753972	0.312713	0.278419	-0.414949	0.422822	0.738328	0.322351
15520	9.288105	0.422338	-4.661264	0.014515	0.086992	0.568563	-0.748414	0.328050	0.276963	-0.419947	0.430621	0.732809	0.318121
15521	9.765111	0.280397	-5.534856	-0.132085	0.043846	0.561060	-0.740149	0.344592	0.272806	-0.422865	0.439672	0.726744	0.315781
15522	8.973731	-0.531341	-5.339109	-0.217883	-0.024633	0.536840	-0.732883	0.358510	0.277157	-0.423904	0.449556	0.720771	0.314156
15523	8.608375	-0.455710	-4.641573	-0.325112	-0.084867	0.468780	-0.725529	0.366995	0.284202	-0.422553	0.459650	0.715205	0.314090
15524	8.441525	-0.824799	-4.874390	-0.309830	-0.162161	0.498190	-0.716693	0.379502	0.294225	-0.420428	0.470505	0.709949	0.312790
15525	8.518367	-0.646887	-4.982353	-0.193730	-0.190097	0.498505	-0.707831	0.388747	0.302401	-0.418878	0.480494	0.705614	0.309475
15526	8.706312	-0.499512	-5.041545	-0.262188	-0.222732	0.370027	-0.697677	0.396353	0.315275	-0.415419	0.489411	0.702202	0.307922
15527	8.240244	-0.654579	-4.805386	-0.317574	-0.231835	0.213824	-0.691364	0.401162	0.323617	-0.410237	0.496613	0.700062	0.308212
15528	8.202232	-0.586965	-4.764887	-0.223385	-0.175354	0.172631	-0.686111	0.403961	0.333497	-0.406546	0.502092	0.698316	0.308186
15529	8.218084	-0.667544	-4.551089	-0.270405	-0.114019	0.118301	-0.681384	0.404043	0.341979	-0.402855	0.506809	0.696374	0.309703
15530	8.387220	-0.708614	-4.470748	-0.241567	-0.059374	0.096281	-0.679677	0.403665	0.349361	-0.400066	0.510685	0.694240	0.311736
15531	8.515615	-0.598581	-4.426536	-0.264257	-0.047987	-0.000997	-0.679431	0.398503	0.355092	-0.396617	0.513261	0.692956	0.314754
15532	8.541340	-0.514498	-4.562177	-0.226672	0.022337	-0.039558	-0.678927	0.393302	0.358620	-0.394217	0.514645	0.691579	0.318514
15533	8.191463	-0.461628	-4.343495	-0.211160	0.094676	-0.081914	-0.678870	0.390898	0.362184	-0.392784	0.514763	0.690286	0.322872
15534	8.466836	-0.210145	-4.977580	-0.245006	0.245137	-0.131687	-0.684561	0.384228	0.360457	-0.392633	0.513594	0.687911	0.329907
15535	8.369957	-0.045186	-5.112940	-0.300964	0.345827	-0.181504	-0.690919	0.375002	0.356932	-0.393039	0.511369	0.685007	0.338803
15536	8.703913	0.960786	-4.727675	-0.286938	0.437570	-0.207062	-0.701814	0.364735	0.350363	-0.394568	0.508006	0.681574	0.348858
15537	9.167651	1.849337	-4.333538	-0.328306	0.441773	-0.243589	-0.711035	0.352468	0.344205	-0.395469	0.504352	0.678202	0.359549
15538	9.008225	1.908361	-5.032309	-0.349393	0.369614	-0.205024	-0.719088	0.344324	0.336089	-0.395358	0.501859	0.674673	0.369657
15539	9.643198	2.424047	-4.767744	-0.192921	0.229722	-0.428149	-0.727737	0.331400	0.331811	-0.393232	0.496054	0.675701	0.377791
15540	8.726774	2.121363	-4.136588	-0.061888	0.054716	-0.437023	-0.733341	0.316723	0.328222	-0.389975	0.490351	0.679040	0.382596
15541	8.322318	2.321242	-4.182948	0.096814	0.066311	-0.455140	-0.741381	0.300207	0.325919	-0.388191	0.483036	0.683730	0.385352
15542	8.217218	2.373378	-4.398424	0.266798	0.062105	-0.392428	-0.746221	0.290515	0.322902	-0.388517	0.475238	0.689001	0.385333
15543	8.371572	2.306157	-4.349093	0.380557	-0.025944	-0.371854	-0.749051	0.284438	0.319535	-0.388716	0.467470	0.695690	0.382606
15544	8.559942	2.454550	-4.664260	0.399145	-0.046027	-0.358883	-0.753670	0.279196	0.316786	-0.388988	0.459826	0.702366	0.379383
15545	8.632053	2.590887	-4.743341	0.480082	-0.044462	-0.342175	-0.756915	0.273403	0.313440	-0.389941	0.451722	0.709538	0.374766
15546	8.195848	2.633910	-4.468370	0.504768	0.001832	-0.380820	-0.758560	0.269540	0.307174	-0.391596	0.442450	0.716648	0.370549
15547	8.081614	2.681036	-4.306831	0.559975	0.027443	-0.474358	-0.763713	0.260732	0.300364	-0.393139	0.431132	0.724810	0.366357
15548	8.007255	2.873641	-4.346262	0.654802	0.020617	-0.519109	-0.768325	0.252990	0.294439	-0.395182	0.418365	0.733782	0.361062
15549	8.216695	3.011437	-4.425638	0.731109	0.043440	-0.472133	-0.772146	0.246202	0.285816	-0.398188	0.405379	0.742683	0.354311
15550	8.288441	3.141778	-4.239118	0.754375	0.044976	-0.421580	-0.777608	0.239922	0.278751	-0.401882	0.392845	0.750944	0.346765
15551	8.452420	3.128158	-4.213945	0.771188	0.036773	-0.407736	-0.782972	0.233612	0.266461	-0.405308	0.380279	0.759220	0.338672
15552	8.366521	3.238810	-4.463564	0.831113	0.010777	-0.422267	-0.787239	0.230396	0.259158	-0.408820	0.367104	0.767814	0.329488
15553	9.340874	3.388346	-5.636381	1.045128	0.181155	-0.443939	-0.791906	0.224136	0.248513	-0.415911	0.350505	0.776428	0.318312
15554	7.300554	2.024104	-4.088729	1.034942	0.024260	-0.539767	-0.792740	0.219948	0.240021	-0.419949	0.333384	0.786362	0.306810
15555	8.291372	1.371529	-4.043094	1.119034	0.053395	-0.411076	-0.798523	0.214459	0.228196	-0.425292	0.317167	0.795444	0.292918
15556	8.394156	0.387439	-4.661876	1.203333	0.008690	-0.374298	-0.801324	0.211470	0.215671	-0.430691	0.300941	0.804522	0.276918
15557	9.319423	0.009726	-5.727628	1.133555	0.074242	-0.291849	-0.802229	0.209632	0.201825	-0.436687	0.286125	0.811836	0.261457
15558	8.696955	0.538896	-5.444940	1.037941	0.041432	-0.233299	-0.803276	0.210410	0.191711	-0.441934	0.273106	0.818040	0.246818
15559	8.867781	0.372262	-5.404117	0.811235	0.102892	-0.233829	-0.805160	0.212578	0.181965	-0.446560	0.261747	0.822432	0.235960
15560	8.740694	0.474533	-5.369722	0.635358	0.044572	-0.235924	-0.805344	0.210268	0.171931	-0.449418	0.252072	0.826183	0.227826
15561	8.125537	0.476097	-5.163189	0.655922	0.015553	-0.215780	-0.807945	0.206134	0.165794	-0.451698	0.242736	0.830178	0.218753
15562	8.113777	-0.036810	-5.238433	0.683709	-0.027400	-0.268935	-0.808047	0.204707	0.158758	-0.453290	0.232300	0.834627	0.209672
15563	7.854452	0.258576	-5.250960	0.587821	0.097569	-0.307869	-0.808466	0.200745	0.151235	-0.456071	0.221662	0.837700	0.202791
15564	7.743069	0.048183	-5.233678	0.482685	0.286530	-0.152447	-0.810262	0.195150	0.140327	-0.462314	0.213640	0.837661	0.197350
15565	8.310103	0.099422	-4.834372	0.471940	0.293456	-0.143157	-0.810628	0.193622	0.125667	-0.468421	0.206003	0.837502	0.191663
15566	8.456417	0.557967	-5.112139	0.490761	0.145356	-0.175816	-0.810696	0.192204	0.114446	-0.472129	0.198002	0.838698	0.185676
15567	8.219109	0.486152	-5.236548	0.531251	0.086787	-0.230766	-0.809382	0.190196	0.103452	-0.474575	0.189096	0.840842	0.178901
15568	8.096434	0.394014	-5.172192	0.565677	0.254974	-0.398925	-0.809105	0.183451	0.092593	-0.479476	0.176198	0.841867	0.174119
15569	8.476372	0.480364	-5.301744	0.527773	0.094351	-0.605102	-0.810686	0.171192	0.080865	-0.480537	0.160936	0.844964	0.170939
15570	8.586569	0.290468	-5.302272	0.508180	0.086095	-0.619816	-0.808610	0.153963	0.072650	-0.481399	0.145375	0.847766	0.168563
15571	9.194521	1.050429	-5.518061	0.233107	0.116437	-0.711905	-0.809357	0.129708	0.060461	-0.481392	0.131006	0.849553	0.171348
15572	9.093598	1.064234	-4.869450	0.282569	0.157294	-0.504501	-0.806578	0.112372	0.054295	-0.482997	0.119273	0.850277	0.171803
15573	8.995618	1.505597	-4.643164	0.274428	0.156038	-0.359479	-0.803487	0.102725	0.047769	-0.484876	0.110326	0.850671	0.170537
15574	8.765387	1.896920	-4.052457	0.314677	0.102684	-0.177602	-0.798782	0.097252	0.043956	-0.486653	0.104009	0.851128	0.167129
15575	8.439926	1.919789	-3.779343	0.364213	0.116905	-0.172999	-0.794987	0.097471	0.038161	-0.488675	0.097467	0.851649	0.162452
15576	8.768341	2.775871	-3.423824	0.395151	0.180294	-0.248973	-0.793317	0.092399	0.032751	-0.491638	0.088886	0.851627	0.158503
15577	8.743816	2.706080	-3.449924	0.304452	0.205160	-0.291416	-0.793311	0.087576	0.025584	-0.494649	0.080573	0.851131	0.156228
15578	8.756616	3.058948	-3.192135	0.274656	0.225189	-0.379523	-0.791060	0.078683	0.018149	-0.497667	0.070804	0.850342	0.155669
15579	8.946844	2.857132	-3.429968	0.234355	0.201081	-0.311662	-0.789320	0.067771	0.012246	-0.500401	0.062794	0.849517	0.154841
15580	8.931358	2.434726	-3.383846	0.197426	0.205847	-0.188859	-0.789162	0.062210	0.005859	-0.503506	0.057087	0.848303	0.153640
15581	9.176267	2.458828	-3.501511	0.157933	0.146987	-0.016283	-0.788044	0.057684	0.000899	-0.506142	0.054999	0.847325	0.151115
15582	8.992785	2.514441	-3.573977	0.131704	0.081731	-0.032780	-0.786290	0.057828	-0.002682	-0.507526	0.052981	0.846945	0.149313
15583	8.682942	2.583943	-3.170744	0.041913	0.046912	-0.032944	-0.784389	0.058050	-0.005023	-0.508317	0.052061	0.846607	0.148862
15584	8.518046	2.586974	-3.309446	-0.120866	0.071311	-0.033341	-0.781898	0.056337	-0.005013	-0.509251	0.052642	0.845571	0.151337
15585	8.736588	2.572690	-3.083476	-0.162976	0.053048	0.106131	-0.778917	0.058586	-0.006279	-0.510377	0.056113	0.844369	0.152995
15586	9.414065	2.576119	-3.333358	-0.173723	0.106988	0.177737	-0.779944	0.062609	-0.008362	-0.512478	0.060692	0.842549	0.154250
15587	9.195261	2.393340	-3.509892	-0.174249	-0.003319	0.236553	-0.775680	0.071307	-0.010622	-0.513049	0.066632	0.841667	0.154720
15588	9.087120	1.834517	-3.548128	-0.177708	-0.004812	0.137332	-0.774380	0.076756	-0.011128	-0.513101	0.070924	0.840989	0.156316
15589	9.067457	1.952385	-3.648046	-0.112681	-0.023279	0.073270	-0.772634	0.079275	-0.011816	-0.512916	0.073542	0.840675	0.157399
15590	8.759459	1.797152	-3.842799	-0.091377	-0.044064	0.049388	-0.769087	0.081159	-0.011459	-0.512146	0.075585	0.840778	0.158381
15591	8.750861	1.775896	-3.700144	-0.048658	-0.034116	0.003575	-0.767173	0.082722	-0.009733	-0.511658	0.076408	0.840868	0.159087
15592	8.882736	1.878484	-3.825145	-0.054674	-0.026188	-0.051461	-0.766874	0.080252	-0.010710	-0.510922	0.076322	0.841053	0.160511
15593	8.737080	1.918015	-3.983647	-0.080862	-0.025966	-0.038697	-0.766459	0.079967	-0.010731	-0.510389	0.076734	0.841013	0.162209
15594	8.701431	1.763785	-3.855336	-0.079236	-0.016240	-0.047915	-0.764909	0.077247	-0.009811	-0.509790	0.076924	0.841007	0.164022
15595	8.942188	1.981839	-3.969167	-0.035027	-0.009828	-0.001874	-0.762988	0.077219	-0.009831	-0.509723	0.077436	0.840888	0.164599
15596	8.736458	1.877649	-4.046671	-0.055032	-0.028771	0.038425	-0.764785	0.078226	-0.009891	-0.509233	0.078871	0.840953	0.165103
15597	8.690228	1.771470	-4.060124	-0.084562	-0.020674	0.027315	-0.764373	0.077962	-0.010323	-0.508997	0.080417	0.840734	0.166195
15598	9.022985	1.864402	-3.753207	-0.055258	-0.035672	0.031166	-0.764085	0.077620	-0.009109	-0.508366	0.081748	0.840876	0.166761
15599	8.672805	1.855479	-4.167590	-0.050062	-0.064632	0.021954	-0.765723	0.078109	-0.007140	-0.507430	0.083000	0.841220	0.167253
15600	8.843036	1.934422	-3.997161	-0.128452	-0.113237	0.038451	-0.765173	0.078871	-0.005724	-0.505391	0.085455	0.841884	0.168847
15601	8.707123	1.849332	-4.089225	-0.132295	-0.134092	0.032925	-0.767078	0.080878	-0.000361	-0.503177	0.087958	0.842620	0.170491
15602	8.726523	1.956272	-4.118231	-0.058935	-0.119898	0.038572	-0.768726	0.081685	0.000804	-0.501136	0.089737	0.843566	0.170896
15603	8.600303	1.810052	-4.177249	-0.074315	-0.115367	0.009118	-0.769668	0.082755	0.005001	-0.499247	0.091189	0.844341	0.171830
15604	8.678039	2.008348	-4.178864	-0.107612	-0.078595	0.027396	-0.772090	0.081859	0.009918	-0.497768	0.093124	0.844714	0.173242
15605	8.455174	1.726732	-4.215833	-0.126878	-0.058921	0.021724	-0.774029	0.084454	0.011743	-0.496769	0.095118	0.844710	0.175036
15606	8.774652	2.112097	-4.191459	-0.174949	-0.048877	0.073134	-0.775363	0.082307	0.013275	-0.495816	0.098386	0.844449	0.177180
15607	8.517385	1.976454	-4.066814	-0.233547	-0.041239	0.070179	-0.777569	0.085245	0.016773	-0.495063	0.102188	0.843772	0.180330
15608	8.775407	2.091266	-4.085372	-0.254651	-0.054187	0.104185	-0.781817	0.085792	0.018358	-0.493950	0.106786	0.843173	0.183491
15609	8.630988	2.355421	-4.179672	-0.269395	-0.069240	0.172090	-0.783468	0.088682	0.022673	-0.492989	0.112749	0.842370	0.186180
15610	8.928303	2.311911	-4.345618	-0.282336	-0.041422	0.232633	-0.787096	0.095425	0.025866	-0.492461	0.119727	0.841187	0.188553
15611	8.603024	2.206977	-4.305163	-0.360828	0.002365	0.303893	-0.788266	0.102721	0.028382	-0.492915	0.128517	0.838924	0.191637
15612	8.432243	1.802905	-4.098569	-0.340130	0.071225	0.351439	-0.791948	0.111199	0.027420	-0.494512	0.137608	0.835980	0.194058
15613	9.017786	1.432796	-3.929690	-0.229424	0.190633	0.476327	-0.791420	0.123492	0.027062	-0.499046	0.147237	0.831720	0.193690
15614	9.257290	1.162889	-3.998359	-0.262927	0.097292	0.531472	-0.793263	0.138630	0.026350	-0.501866	0.158433	0.828110	0.193035
15615	9.305669	1.126309	-3.647847	-0.154067	0.059674	0.570298	-0.793649	0.156775	0.023607	-0.504711	0.169343	0.824917	0.190006
15616	9.369857	0.809661	-3.934841	-0.173287	0.003157	0.469370	-0.796350	0.174583	0.022790	-0.505887	0.178933	0.822599	0.188129
15617	9.352040	0.924300	-3.795785	-0.259366	-0.110676	0.374893	-0.796342	0.187497	0.027149	-0.504718	0.188306	0.821221	0.188142
15618	9.134667	0.765840	-3.798350	-0.212914	-0.154372	0.301573	-0.799824	0.196123	0.034716	-0.502452	0.196097	0.820818	0.188005
15619	8.981436	0.657959	-3.629118	-0.186041	-0.248158	0.220064	-0.799576	0.204809	0.045689	-0.498667	0.202688	0.821572	0.187798
15620	8.772746	0.574256	-3.786067	-0.201932	-0.233227	0.170395	-0.800929	0.210410	0.057452	-0.494596	0.208488	0.822429	0.188464
15621	8.758705	0.573633	-3.732421	-0.231848	-0.263196	0.149279	-0.801689	0.212636	0.069554	-0.490068	0.214414	0.823351	0.189613
15622	8.966873	0.464922	-3.871311	-0.277124	-0.262148	0.165729	-0.803848	0.216851	0.081377	-0.485127	0.220956	0.824130	0.191416
15623	9.025753	0.503438	-4.061615	-0.269039	-0.241626	0.192335	-0.803657	0.220031	0.093665	-0.480913	0.227856	0.824396	0.192809
15624	8.819648	0.429845	-3.890183	-0.294597	-0.199150	0.190329	-0.806103	0.226392	0.107409	-0.476957	0.234699	0.824279	0.194917
15625	8.749007	0.498213	-3.708402	-0.366002	-0.095204	0.179014	-0.805255	0.229599	0.115981	-0.474613	0.241713	0.822705	0.198679
15626	8.287858	0.436680	-4.118979	-0.402543	-0.048898	0.175074	-0.804965	0.234161	0.125603	-0.472491	0.248710	0.820687	0.203391
15627	8.470914	0.489110	-4.147215	-0.402921	0.105712	0.145512	-0.805388	0.237338	0.129374	-0.473063	0.254688	0.817102	0.209020
15628	8.681705	0.860407	-4.461768	-0.452790	0.162479	0.123400	-0.806632	0.238702	0.130431	-0.473856	0.260407	0.812998	0.216063
15629	9.222508	1.156975	-4.441418	-0.446228	0.134980	0.030034	-0.808810	0.237595	0.130934	-0.474095	0.264750	0.809408	0.223605
15630	9.913032	1.621220	-5.067906	-0.409124	0.255700	0.107200	-0.809640	0.237129	0.129264	-0.476478	0.269318	0.804541	0.230546
15631	9.756487	1.987340	-5.525721	-0.554825	0.029026	0.087103	-0.809039	0.233714	0.130425	-0.474550	0.276061	0.801015	0.238681
15632	8.995255	1.857387	-4.838870	-0.600080	-0.032941	0.043820	-0.810720	0.230032	0.137915	-0.470838	0.282703	0.798155	0.247667
15633	8.238667	2.055149	-4.002756	-0.518476	-0.113041	-0.041336	-0.810897	0.227654	0.146845	-0.466062	0.287651	0.796686	0.255607
15634	7.690925	2.260472	-4.198269	-0.523341	-0.081741	-0.089202	-0.811169	0.221545	0.154999	-0.461220	0.291623	0.795228	0.264284
15635	8.001439	2.330150	-3.953457	-0.344648	-0.054236	-0.079634	-0.813063	0.212982	0.162469	-0.458071	0.293965	0.794214	0.270147
15636	8.455972	2.066737	-4.257113	-0.237821	-0.186653	-0.007595	-0.811588	0.208868	0.169216	-0.453613	0.297138	0.794656	0.272883
15637	8.458031	1.791095	-4.495636	-0.195086	-0.245010	0.089791	-0.810664	0.206720	0.178837	-0.449176	0.301805	0.795141	0.273689
15638	8.465721	2.143827	-4.585386	-0.234308	-0.297320	0.135735	-0.807068	0.209994	0.188075	-0.443716	0.307799	0.795669	0.274384
15639	8.286113	2.430962	-4.567140	-0.250770	-0.258530	0.133814	-0.803706	0.211615	0.199827	-0.438885	0.313680	0.795633	0.275593
15640	8.185677	2.405978	-4.459712	-0.338010	-0.248104	0.085890	-0.803353	0.211929	0.210702	-0.433226	0.319490	0.795360	0.278648
15641	8.373136	2.493922	-4.246402	-0.297295	-0.201784	0.203408	-0.797812	0.213616	0.220376	-0.429324	0.326502	0.794024	0.280364
15642	8.235942	2.151905	-4.704726	-0.287340	-0.131416	0.258268	-0.795610	0.218720	0.229738	-0.426743	0.333924	0.791802	0.281842
15643	7.724781	2.357554	-4.223051	-0.282576	-0.075172	0.331530	-0.790827	0.223419	0.235066	-0.425585	0.342061	0.788514	0.283049
15644	7.398978	2.219396	-4.235918	-0.276007	0.031409	0.395508	-0.786498	0.230449	0.238477	-0.426357	0.350586	0.783911	0.284240
15645	8.518296	2.084996	-4.925805	-0.101868	0.203485	0.594890	-0.786190	0.246979	0.234255	-0.432223	0.359638	0.777284	0.282264
15646	9.244178	1.332824	-5.448048	-0.056870	0.282517	0.691216	-0.780858	0.266595	0.228112	-0.439998	0.369389	0.769422	0.279184
15647	8.725260	0.095140	-4.734011	-0.053172	0.261147	0.551487	-0.776203	0.284483	0.220358	-0.446704	0.376922	0.762625	0.277108
15648	9.236967	0.106247	-4.926935	0.182856	0.212478	0.555805	-0.772743	0.299440	0.212987	-0.454313	0.382693	0.757456	0.270936
15649	9.502781	0.107168	-5.134880	0.272804	0.043552	0.514094	-0.767001	0.318930	0.206420	-0.459842	0.387833	0.754488	0.262448
15650	9.018682	-0.339048	-5.235599	0.108431	0.051456	0.418148	-0.761168	0.332973	0.202821	-0.463583	0.392985	0.751282	0.257349
15651	8.885876	-0.746586	-4.791383	0.066707	-0.054176	0.337405	-0.756664	0.344717	0.201018	-0.465029	0.397837	0.749403	0.252725
15652	8.483835	-1.047320	-4.935273	0.037066	-0.026367	0.318808	-0.750752	0.355713	0.202731	-0.466478	0.402513	0.747256	0.248978
15653	8.426375	-0.938889	-4.314233	0.006119	-0.010673	0.256352	-0.747133	0.363017	0.203554	-0.467641	0.406505	0.745258	0.246284
15654	8.387855	-0.821612	-4.360324	0.094752	0.052037	0.281209	-0.742577	0.371480	0.203201	-0.470512	0.409662	0.742912	0.242647
15655	8.512230	-0.767269	-4.499848	0.010716	0.036635	0.080153	-0.739903	0.375987	0.201526	-0.471531	0.410765	0.741907	0.241879
15656	8.476958	-0.617338	-4.451671	0.067463	0.127519	0.003978	-0.739665	0.377102	0.198567	-0.473942	0.409684	0.740969	0.241873
15657	8.611639	-0.758639	-4.112313	0.094049	0.123817	-0.028062	-0.741345	0.377064	0.194044	-0.476407	0.407979	0.740422	0.241589
15658	8.854377	-0.700119	-3.903676	0.206019	0.217550	-0.092154	-0.742638	0.376899	0.186210	-0.480804	0.403705	0.740058	0.241171
15659	8.956439	-0.890137	-3.710718	0.210940	0.155167	-0.142514	-0.743626	0.374230	0.178084	-0.484130	0.399020	0.740651	0.240496
15660	9.291595	-0.785691	-3.720153	0.298642	0.138279	-0.248664	-0.746633	0.369160	0.171206	-0.487299	0.391878	0.742686	0.239559
15661	9.012891	-0.933803	-3.558566	0.240478	0.141648	-0.303918	-0.757038	0.362315	0.162914	-0.489867	0.384541	0.744726	0.239877
15662	8.946529	-1.158915	-3.011811	0.277284	0.178026	-0.299352	-0.761129	0.355756	0.155405	-0.493147	0.376607	0.746567	0.240022
15663	9.069988	-0.969927	-2.706102	0.276557	0.134683	-0.251501	-0.763420	0.347658	0.147374	-0.496129	0.369684	0.748312	0.239206
15664	8.648463	-1.138474	-2.932920	0.319095	0.139954	-0.374511	-0.768337	0.340739	0.138888	-0.498718	0.360333	0.751164	0.239151
15665	9.188452	-0.754049	-3.675039	0.266509	0.223409	-0.503047	-0.774709	0.328737	0.129146	-0.501692	0.349260	0.753636	0.241569
15666	9.221923	0.104539	-4.071549	0.162346	0.325033	-0.642747	-0.784018	0.310615	0.119883	-0.504518	0.336447	0.755553	0.247799
15667	9.945361	1.045767	-3.764050	0.143399	0.301332	-0.658935	-0.793321	0.290642	0.108446	-0.506846	0.323740	0.757444	0.254122
15668	10.747826	1.517026	-4.249791	0.064416	0.281606	-0.598257	-0.800725	0.273226	0.098383	-0.508399	0.312676	0.758713	0.260996
15669	10.326998	2.158220	-4.109138	0.028156	0.085645	-0.631029	-0.807792	0.254285	0.093861	-0.506642	0.302530	0.761767	0.267397
15670	9.074160	2.534311	-3.651748	0.094023	0.027599	-0.483278	-0.813732	0.235927	0.094313	-0.504979	0.294166	0.764866	0.271002
15671	8.342684	2.025777	-3.316207	0.158236	0.018100	-0.546686	-0.818708	0.215983	0.092597	-0.503259	0.284231	0.768626	0.274148
15672	8.091158	2.225687	-2.904645	0.019154	0.074109	-0.585595	-0.823841	0.196802	0.089555	-0.501218	0.274728	0.771250	0.280140
15673	8.987226	2.044047	-2.849984	-0.023051	0.079675	-0.488254	-0.826793	0.180653	0.089563	-0.499623	0.267078	0.772886	0.285819
15674	8.986527	2.503719	-3.134321	0.012482	-0.060992	-0.166740	-0.827728	0.168983	0.091612	-0.497748	0.264843	0.774442	0.286958
15675	8.779865	2.701781	-3.149451	-0.099262	-0.135833	0.044191	-0.828497	0.166611	0.094774	-0.495419	0.267369	0.774910	0.287383
15676	8.479671	2.665660	-3.010480	-0.210870	-0.130052	0.043895	-0.825978	0.166286	0.100779	-0.492478	0.271003	0.774729	0.289511
15677	8.762636	2.795883	-2.926034	-0.258732	-0.111374	0.135617	-0.825125	0.167523	0.106757	-0.490167	0.276328	0.773502	0.291674
15678	8.749303	2.833040	-2.797309	-0.295527	-0.166638	0.168673	-0.824037	0.173000	0.114503	-0.486878	0.282930	0.772439	0.293663
15679	8.917024	2.772498	-2.890907	-0.236908	-0.172861	0.240393	-0.821277	0.177008	0.123244	-0.484309	0.289950	0.771264	0.294151
15680	8.684029	2.684463	-3.073538	-0.250011	-0.176687	0.366927	-0.817773	0.186897	0.131373	-0.482222	0.299187	0.769322	0.293415
15681	8.663084	2.569390	-2.619525	-0.324219	-0.213571	0.401699	-0.815387	0.198738	0.139906	-0.479373	0.309682	0.766937	0.293440
15682	8.439460	2.576856	-2.876742	-0.387638	-0.172601	0.489541	-0.811906	0.211870	0.150294	-0.477110	0.322018	0.763199	0.293595
15683	9.162045	2.027977	-3.909472	-0.284773	-0.081868	0.697005	-0.806158	0.227809	0.156708	-0.478108	0.335744	0.757646	0.290966
15684	9.639527	0.710492	-3.914177	-0.256199	0.068838	0.716892	-0.799270	0.248163	0.158018	-0.481499	0.348736	0.750573	0.288413
15685	10.757552	-0.522119	-4.616004	-0.199765	-0.185937	0.653199	-0.791954	0.269321	0.162810	-0.481091	0.361477	0.746493	0.283961
15686	10.045198	-0.023396	-4.726178	-0.009002	-0.235163	0.540710	-0.781294	0.286778	0.168033	-0.480504	0.371064	0.744721	0.277161
15687	9.253800	0.120813	-4.937129	-0.081341	-0.271386	0.438618	-0.774276	0.302105	0.178110	-0.478294	0.379881	0.743517	0.272228
15688	9.058897	-0.511579	-4.327852	-0.163426	-0.198628	0.300576	-0.770065	0.310313	0.186130	-0.475669	0.387108	0.742191	0.270257
15689	8.530144	-0.715576	-4.386686	-0.161091	-0.313717	0.329974	-0.763777	0.319288	0.197889	-0.471547	0.395281	0.741656	0.267101
15690	8.408465	-0.733861	-4.225295	-0.098796	-0.296557	0.331878	-0.757201	0.327146	0.209578	-0.468069	0.402824	0.741240	0.263072
15691	8.266977	-0.673037	-4.166483	-0.113688	-0.254413	0.180363	-0.751453	0.332846	0.217019	-0.464338	0.407993	0.741495	0.260995
15692	8.481877	-0.719289	-4.085472	-0.042991	-0.265199	0.018149	-0.748935	0.334339	0.225884	-0.460090	0.410160	0.743544	0.259285
15693	8.369596	-0.754972	-4.257786	-0.024208	-0.258990	-0.102980	-0.746782	0.333758	0.237376	-0.455524	0.410315	0.746568	0.258409
15694	8.322162	-0.736435	-4.168959	0.087892	-0.286887	-0.150436	-0.745445	0.329653	0.243987	-0.451121	0.408863	0.750823	0.256098
15695	8.468132	-0.715552	-3.995586	0.135978	-0.296615	-0.267735	-0.744765	0.324479	0.252739	-0.446439	0.405269	0.756279	0.253954
15696	8.337698	-0.742225	-4.647706	0.214872	-0.232366	-0.267737	-0.747870	0.312823	0.258108	-0.443240	0.400579	0.761563	0.251189
15697	8.408219	-0.537264	-4.960514	0.199528	-0.089941	-0.308328	-0.749859	0.308048	0.259348	-0.441956	0.394731	0.765732	0.250033
15698	8.174145	-0.392828	-4.760053	0.113345	0.030968	-0.326145	-0.753581	0.298605	0.259496	-0.441632	0.388685	0.768556	0.251408
15699	8.096184	-0.254207	-4.930099	0.123006	0.128851	-0.316189	-0.757872	0.289288	0.257183	-0.443013	0.382280	0.770400	0.253152
15700	8.061353	0.129055	-4.923884	0.140512	0.282399	-0.220915	-0.761263	0.282122	0.250455	-0.447257	0.376305	0.770252	0.255085
15701	8.696112	1.167648	-4.597947	0.056715	0.414884	-0.213626	-0.768791	0.272289	0.236594	-0.452997	0.370571	0.768339	0.259089
15702	10.428605	1.900443	-5.186783	-0.020689	0.611137	-0.252142	-0.774587	0.265577	0.221118	-0.460838	0.363800	0.764475	0.266187
15703	10.502033	2.195421	-5.163458	-0.206725	0.323600	-0.268496	-0.783346	0.256903	0.209676	-0.462843	0.360016	0.762262	0.274083
15704	9.254620	1.574123	-4.826266	0.004486	0.083960	-0.216686	-0.784108	0.249442	0.205380	-0.462915	0.356321	0.763041	0.276610
15705	8.088330	1.671925	-4.274919	0.273097	-0.073034	-0.350101	-0.787711	0.241787	0.206048	-0.461769	0.348975	0.767665	0.275093
15706	8.144522	1.913347	-4.586953	0.368705	-0.136890	-0.394731	-0.791514	0.228136	0.206629	-0.459991	0.340365	0.773642	0.272100
15707	8.648660	1.776351	-4.761241	0.368260	-0.089380	-0.417664	-0.793031	0.218224	0.207140	-0.458749	0.331096	0.779263	0.269580
15708	8.569938	1.501745	-4.854264	0.262315	-0.171084	-0.370092	-0.794003	0.209358	0.208947	-0.455747	0.323971	0.784632	0.267749
15709	8.404155	1.306365	-5.023204	0.238483	-0.222119	-0.160924	-0.792622	0.202536	0.216905	-0.452837	0.320572	0.788978	0.263981
15710	8.236275	1.330606	-4.934667	0.111642	-0.210009	-0.080475	-0.792309	0.201791	0.220706	-0.449753	0.319536	0.791948	0.261605
15711	8.052319	1.637140	-4.553914	-0.024107	-0.181067	-0.128477	-0.792577	0.194230	0.227122	-0.445935	0.318777	0.794300	0.261937
15712	8.372181	1.682869	-4.336170	-0.105752	-0.159527	-0.207498	-0.790963	0.189591	0.233148	-0.441568	0.317420	0.796442	0.264467
15713	8.451685	2.068280	-4.189329	-0.081573	-0.132847	-0.192725	-0.789987	0.182994	0.242361	-0.437794	0.315861	0.798428	0.266611
15714	8.282369	2.336452	-4.388922	-0.150300	-0.173851	-0.088189	-0.790402	0.175879	0.248256	-0.433509	0.316916	0.799635	0.268735
15715	8.428433	2.585715	-4.610089	-0.208266	-0.112234	-0.036950	-0.787142	0.171998	0.255412	-0.430067	0.318788	0.799744	0.271709
15716	8.509708	2.304737	-3.953307	-0.190171	-0.105114	0.058494	-0.788427	0.167758	0.259841	-0.427388	0.322193	0.799154	0.273649
15717	8.217859	2.439067	-4.052601	-0.144106	-0.074997	0.137402	-0.785398	0.169592	0.264323	-0.425902	0.326054	0.798129	0.274384
15718	8.247673	2.588473	-3.999616	-0.069719	-0.006668	0.176927	-0.783367	0.172957	0.266295	-0.426206	0.329784	0.796556	0.274025
15719	8.068793	2.520741	-3.737402	-0.092086	0.054431	0.155639	-0.779841	0.177287	0.268038	-0.427223	0.332733	0.794558	0.274678
15720	8.496916	2.462196	-4.116008	-0.052463	0.156968	0.258394	-0.780744	0.182290	0.265876	-0.430707	0.336606	0.791142	0.274376
15721	8.844061	1.843481	-4.446942	-0.116483	0.184620	0.355451	-0.779771	0.188310	0.259360	-0.434700	0.342170	0.786487	0.274580
15722	8.748331	1.374841	-4.166302	-0.110717	0.241241	0.392902	-0.778269	0.197797	0.256073	-0.439818	0.348112	0.781025	0.274551
15723	9.249600	0.906342	-4.569633	-0.101415	0.207474	0.467318	-0.778712	0.209520	0.253353	-0.444840	0.355112	0.775330	0.273635
15724	10.389424	0.609784	-5.652540	-0.046957	0.175585	0.449292	-0.774789	0.221455	0.247719	-0.449610	0.361658	0.770250	0.271605
15725	9.311952	0.118468	-5.514037	-0.090064	0.050528	0.351829	-0.771930	0.233084	0.245924	-0.451575	0.367608	0.766733	0.270308
15726	8.991017	-0.179398	-4.832669	-0.100380	0.090087	0.303932	-0.768233	0.244608	0.246041	-0.453787	0.372837	0.763080	0.269773
15727	8.815068	0.131678	-4.973780	-0.177527	-0.021673	0.236068	-0.763900	0.250578	0.248288	-0.453334	0.378203	0.760540	0.270239
15728	8.693625	0.434194	-5.228065	-0.247317	-0.094603	0.165411	-0.761143	0.252144	0.252619	-0.450849	0.383611	0.758755	0.271787
15729	8.393402	0.095060	-5.274590	-0.314238	-0.180883	0.132261	-0.758791	0.255880	0.261347	-0.446305	0.389495	0.757654	0.273984
15730	8.346108	0.149930	-5.183118	-0.218671	-0.228468	0.153629	-0.752261	0.255830	0.272005	-0.441904	0.395177	0.757229	0.274154
15731	7.965118	0.153209	-5.226807	-0.106973	-0.204986	0.154642	-0.749495	0.259029	0.280147	-0.438672	0.399685	0.757249	0.272751
15732	7.819814	0.156905	-4.704586	0.001872	-0.187610	0.119026	-0.745377	0.263361	0.287520	-0.436421	0.402661	0.757888	0.270196
15733	7.883475	0.036265	-5.142414	0.090821	-0.099563	0.012601	-0.740157	0.266616	0.293718	-0.435570	0.402724	0.759181	0.267837
15734	8.024188	-0.176152	-4.926899	0.188849	-0.107310	-0.016556	-0.737844	0.268770	0.294652	-0.435292	0.401587	0.761187	0.264278
15735	8.020353	-0.241243	-4.772634	0.271367	-0.013097	-0.088123	-0.737432	0.269533	0.296069	-0.436660	0.398100	0.763468	0.260694
15736	7.887056	-0.396750	-4.498207	0.272087	0.032378	-0.203855	-0.738272	0.269385	0.293593	-0.438176	0.392610	0.766151	0.258596
15737	8.197759	-0.455564	-4.795152	0.202165	0.139839	-0.334410	-0.742899	0.264181	0.290021	-0.440036	0.385161	0.768601	0.259369
15738	9.193917	-0.066057	-5.433554	0.185314	0.350512	-0.404250	-0.748239	0.257341	0.280032	-0.444662	0.375630	0.769498	0.262776
15739	8.650791	0.948385	-4.136457	-0.051613	0.433508	-0.368052	-0.756709	0.247927	0.269367	-0.448869	0.368310	0.768116	0.269932
15740	10.205258	1.760027	-4.725368	-0.136344	0.460982	-0.354955	-0.765199	0.236562	0.252809	-0.452940	0.361708	0.765766	0.278595
15741	8.490590	1.989069	-5.350397	-0.230522	0.319435	-0.235071	-0.770615	0.224837	0.242799	-0.454700	0.358563	0.763305	0.286438
15742	9.126512	1.707445	-4.936517	-0.074121	0.117322	-0.216902	-0.774928	0.217456	0.240879	-0.454657	0.355382	0.763328	0.290380
15743	8.357835	2.837581	-4.190464	0.110059	-0.134853	-0.137186	-0.775909	0.209551	0.243019	-0.452412	0.353196	0.766230	0.288908
15744	8.331507	2.106975	-4.479187	0.087177	-0.029177	-0.256821	-0.775605	0.209112	0.246289	-0.451030	0.348789	0.768761	0.289698
15745	8.410644	2.783897	-4.192789	0.114837	0.104685	-0.326577	-0.779594	0.196913	0.242835	-0.451341	0.342209	0.770826	0.291567
15746	8.411051	2.294112	-4.553385	0.117068	-0.015012	-0.372354	-0.783038	0.186026	0.240968	-0.449674	0.335625	0.774140	0.293013
15747	8.331450	2.033916	-4.455513	0.109441	-0.002058	-0.110020	-0.784067	0.181502	0.242490	-0.449509	0.333023	0.775636	0.292277
15748	8.431369	2.428710	-4.475994	-0.003020	0.011775	0.066000	-0.783270	0.182676	0.241042	-0.450005	0.334137	0.775045	0.291809
15749	8.570797	2.011261	-4.339041	-0.072386	0.054341	0.065762	-0.783857	0.185495	0.240669	-0.450508	0.335548	0.773804	0.292708
15750	7.758719	2.254529	-4.152547	-0.090366	0.140203	0.105830	-0.782770	0.185929	0.239998	-0.452635	0.337310	0.771267	0.294093
15751	8.262122	2.407928	-3.924060	-0.058963	0.039223	0.163087	-0.782050	0.191828	0.236088	-0.453544	0.340158	0.769581	0.293828
15752	8.584270	2.284917	-3.961054	-0.076226	0.035210	0.201647	-0.780782	0.199139	0.234596	-0.454700	0.343865	0.767411	0.293403
15753	8.675584	2.280484	-3.679552	-0.055334	0.037078	0.231076	-0.779186	0.203032	0.234406	-0.455985	0.347696	0.765270	0.292484
15754	8.617643	2.395034	-4.053346	-0.017174	0.034828	0.221055	-0.776252	0.209438	0.233805	-0.457640	0.351148	0.763284	0.290962
15755	8.982096	2.632042	-4.379349	0.055034	0.117485	0.176212	-0.775530	0.216485	0.232165	-0.460569	0.352618	0.761415	0.289455
15756	9.141805	1.872377	-4.588284	0.190204	0.240181	0.150490	-0.775102	0.224683	0.229910	-0.466380	0.351881	0.759200	0.286853
15757	9.301631	0.601767	-3.945719	0.443964	0.248850	0.053553	-0.774989	0.229763	0.217021	-0.473296	0.347085	0.759145	0.281463
15758	9.037834	0.747827	-3.850387	0.843880	0.065399	-0.163788	-0.777411	0.231735	0.208641	-0.479108	0.336310	0.764280	0.270605
15759	8.810815	0.872326	-3.973901	1.015512	-0.020545	-0.306491	-0.778883	0.233633	0.198597	-0.483593	0.321928	0.771997	0.257917
15760	9.208474	1.180726	-4.397272	0.975668	0.001604	-0.396400	-0.781060	0.229161	0.193534	-0.487699	0.306417	0.779378	0.246636
15761	8.507768	0.647869	-4.432503	0.896361	0.031695	-0.529897	-0.786503	0.219657	0.183797	-0.490684	0.289206	0.786717	0.238046
15762	8.652391	0.674904	-3.814718	0.934564	-0.064359	-0.526860	-0.789943	0.206807	0.179199	-0.492408	0.272105	0.794653	0.228079
15763	9.015980	0.782822	-4.817671	0.988641	-0.079473	-0.489043	-0.792337	0.198250	0.174990	-0.493886	0.254928	0.802565	0.216741
15764	8.717174	1.031343	-4.930449	1.131357	-0.072172	-0.557622	-0.794855	0.188196	0.170003	-0.495874	0.235159	0.810762	0.203652
15765	8.799010	0.655358	-4.781413	0.998666	-0.074668	-0.664356	-0.797498	0.177296	0.165242	-0.496202	0.214777	0.818629	0.193650
15766	8.609782	0.888204	-5.048106	0.937489	-0.096107	-0.657112	-0.799202	0.159756	0.164741	-0.495932	0.195153	0.825820	0.184359
15767	8.424143	0.640331	-5.269771	0.924823	-0.119659	-0.616815	-0.801789	0.146976	0.164264	-0.494834	0.176268	0.832805	0.174657
15768	8.162138	0.616075	-5.491953	0.882313	-0.015275	-0.574926	-0.805479	0.133985	0.162684	-0.495525	0.158094	0.837885	0.165560
15769	8.008094	0.494985	-5.421784	0.768329	0.009919	-0.529362	-0.810010	0.120846	0.158628	-0.495917	0.141663	0.842071	0.157842
15770	7.733568	0.641265	-5.157014	0.776855	0.036203	-0.415635	-0.810701	0.109482	0.157119	-0.497292	0.126935	0.845221	0.148960
15771	7.763198	0.295570	-5.247205	0.658464	0.135798	-0.474773	-0.813831	0.099436	0.152746	-0.499392	0.112086	0.847156	0.142727
15772	8.123835	0.450386	-5.409396	0.527371	0.219991	-0.458546	-0.815903	0.085288	0.145580	-0.502893	0.098521	0.847415	0.138851
15773	8.402118	0.309047	-5.502824	0.505823	0.287579	-0.416453	-0.818306	0.074970	0.137276	-0.507156	0.085751	0.846916	0.134807
15774	8.357031	0.522761	-5.504575	0.511255	0.283987	-0.278774	-0.822123	0.067370	0.128050	-0.512004	0.075180	0.845838	0.129453
15775	7.980910	0.642967	-5.591151	0.447549	0.322925	-0.234983	-0.824835	0.059456	0.119207	-0.517069	0.065996	0.844265	0.124497
15776	7.655725	0.597072	-5.253295	0.394599	0.371261	-0.304051	-0.829440	0.048294	0.108809	-0.523018	0.055960	0.841765	0.121460
15777	7.754637	0.687045	-4.964217	0.479954	0.518696	-0.341694	-0.832155	0.037294	0.094416	-0.530946	0.044164	0.838098	0.117209
15778	8.326754	0.629813	-4.795212	0.491676	0.479045	-0.447925	-0.835862	0.026358	0.076049	-0.538245	0.030414	0.834471	0.114133
15779	8.815196	1.520246	-4.013203	0.453809	0.612726	-0.433250	-0.840139	0.008155	0.060958	-0.547241	0.017157	0.829371	0.111247
15780	9.268394	1.981941	-3.244745	0.337028	0.644436	-0.558117	-0.841856	-0.010582	0.038661	-0.556670	0.002881	0.823149	0.111967
15781	9.004116	2.399526	-3.326319	0.381371	0.477743	-0.730260	-0.846364	-0.036277	0.016792	-0.562434	-0.014215	0.818888	0.113527
15782	10.128372	2.275317	-3.695159	0.483433	0.498691	-0.680329	-0.844958	-0.060838	-0.001488	-0.568774	-0.031816	0.814060	0.113099
15783	9.643477	2.954951	-3.134101	0.414032	0.536177	-0.535523	-0.843694	-0.083173	-0.016607	-0.575594	-0.046226	0.808734	0.111817
15784	9.699681	2.670978	-2.601970	0.460318	0.567702	-0.449249	-0.840835	-0.103413	-0.035189	-0.583224	-0.059949	0.802729	0.109002
15785	10.274894	3.078294	-2.541132	0.556075	0.447280	-0.377102	-0.837719	-0.121481	-0.052540	-0.588545	-0.073238	0.798438	0.103675
15786	9.282518	2.947691	-2.765679	0.420045	0.213545	-0.344210	-0.837121	-0.141722	-0.061613	-0.590550	-0.084014	0.796274	0.100699
15787	8.763042	3.316237	-2.492717	0.217101	0.119024	-0.326148	-0.834737	-0.158378	-0.064435	-0.591129	-0.091821	0.794983	0.100681
15788	8.784439	3.195335	-2.168308	0.135072	0.124456	-0.073071	-0.831224	-0.168085	-0.069871	-0.592673	-0.094729	0.793682	0.099167
15789	8.724461	3.038573	-2.379589	0.216298	0.139726	0.193114	-0.829884	-0.169727	-0.076857	-0.594601	-0.094336	0.793032	0.093009
15790	9.464297	3.540879	-2.256673	0.364433	0.070055	0.338743	-0.831646	-0.163339	-0.081403	-0.595589	-0.093322	0.793514	0.083063
15791	9.115697	3.240359	-1.724003	0.195082	-0.068033	0.313748	-0.832556	-0.156870	-0.082101	-0.594432	-0.090415	0.795401	0.076243
15792	9.577850	3.238895	-2.398115	0.188416	-0.120644	0.272609	-0.836737	-0.150489	-0.079887	-0.592536	-0.088030	0.797635	0.070221
15793	9.009369	2.894038	-2.239051	0.132098	-0.132985	0.356757	-0.837381	-0.141648	-0.077693	-0.590468	-0.083610	0.800159	0.064059
15794	9.349077	2.759258	-2.491694	0.190394	-0.148059	0.485401	-0.839392	-0.131785	-0.073088	-0.588328	-0.077798	0.802954	0.055522
15795	9.092869	2.382103	-2.438693	0.015403	-0.240592	0.655758	-0.844152	-0.111354	-0.069601	-0.584936	-0.067092	0.806879	0.047913
15796	9.430450	1.699926	-2.733461	-0.317219	-0.249380	0.666085	-0.850020	-0.087875	-0.062345	-0.581863	-0.052285	0.810324	0.045570
15797	8.152322	1.464565	-4.032249	-0.723526	-0.494006	0.958027	-0.853545	-0.062028	-0.049879	-0.575100	-0.027807	0.816278	0.046648
15798	8.518379	1.175831	-3.308890	-0.313037	-0.552200	0.988339	-0.855955	-0.027739	-0.039110	-0.566980	-0.007458	0.822693	0.040682
15799	8.771967	0.394775	-4.139662	-0.392729	-0.309077	1.333621	-0.858295	0.013544	-0.025716	-0.562599	0.019260	0.825884	0.032057
15800	9.498772	0.306719	-4.824233	-0.723193	-0.089806	1.474057	-0.856164	0.063406	-0.023805	-0.561428	0.051871	0.825445	0.027363
15801	9.162895	0.648711	-4.476204	-1.144026	-0.203924	1.073348	-0.851391	0.114579	-0.015101	-0.556937	0.082568	0.825740	0.033998
15802	8.910140	0.205631	-4.571064	-1.499300	-0.034544	0.903417	-0.846844	0.149154	-0.009604	-0.554112	0.114249	0.823131	0.048609
15803	7.300811	0.187707	-4.556893	-1.484839	-0.331388	0.857682	-0.842831	0.177411	0.005551	-0.545480	0.145095	0.823076	0.062816
15804	8.194423	1.073585	-5.270330	-1.676547	-0.455332	0.819291	-0.837813	0.204105	0.023901	-0.533700	0.177412	0.822967	0.080086
15805	7.934558	1.347967	-5.343344	-1.844276	-0.178523	0.815754	-0.830560	0.228340	0.043318	-0.524754	0.210610	0.818560	0.101173
15806	8.095680	1.405188	-5.716043	-1.535399	0.023925	0.989489	-0.817588	0.257285	0.064619	-0.520279	0.242814	0.810500	0.115937
15807	8.928432	1.338031	-5.486818	-1.472151	0.189670	1.081286	-0.805866	0.290882	0.073702	-0.517983	0.274943	0.799560	0.129633
15808	10.613854	0.852777	-6.347461	-1.331291	0.186879	1.144225	-0.795415	0.325098	0.078984	-0.516241	0.306457	0.787389	0.139992
15809	10.351029	-0.811202	-5.981431	-1.245209	0.163729	0.830295	-0.781279	0.355480	0.093212	-0.512884	0.331664	0.777025	0.152254
15810	9.699086	-1.993799	-4.426542	-1.605121	0.368536	0.447261	-0.771923	0.372050	0.105819	-0.508975	0.353853	0.764938	0.174935
15811	8.750675	-2.372453	-3.538715	-1.897704	0.313469	0.252007	-0.765333	0.379187	0.118016	-0.500513	0.375554	0.752959	0.203709
15812	8.131134	-2.848220	-2.453729	-1.600901	0.128692	0.493104	-0.760828	0.384160	0.141100	-0.492107	0.398357	0.741014	0.223699
15813	8.957058	-2.779465	-2.230607	-1.394819	0.314454	0.830162	-0.748956	0.397584	0.154455	-0.488894	0.422700	0.724778	0.238754
15814	8.961386	-1.812969	-2.702599	-1.485718	0.362203	0.713523	-0.733651	0.412245	0.170053	-0.484665	0.445688	0.707686	0.256205
15815	9.076745	-1.894844	-2.084429	-1.597693	0.157449	0.755871	-0.722585	0.427647	0.189036	-0.476128	0.470723	0.690835	0.272890
15816	9.328344	-1.966719	-1.920439	-1.558116	0.076404	0.600139	-0.707215	0.442445	0.213441	-0.465481	0.493261	0.675547	0.289234
15817	8.812167	-1.420649	-2.228408	-1.408643	0.244715	0.702897	-0.697344	0.445708	0.235546	-0.458742	0.514137	0.657807	0.304151
15818	9.046082	-1.789832	-2.664563	-1.196432	0.080049	0.645744	-0.686638	0.447985	0.257584	-0.451206	0.533027	0.642879	0.314645
15819	9.141196	-2.120645	-2.996272	-1.172430	-0.073595	0.597360	-0.673887	0.452771	0.281955	-0.441467	0.551515	0.629475	0.323574
15820	8.965914	-1.744892	-3.079032	-1.297105	-0.047450	0.379631	-0.663788	0.449814	0.305605	-0.428814	0.567948	0.617042	0.335876
15821	8.790549	-1.393384	-3.161946	-1.293522	-0.123358	0.386199	-0.654882	0.445325	0.332473	-0.415200	0.584388	0.604654	0.347122
15822	9.070601	-0.853659	-2.695600	-1.348361	-0.111082	0.322009	-0.645394	0.437405	0.357890	-0.400131	0.600117	0.592173	0.359285
15823	9.275961	-0.900011	-2.602158	-1.406354	-0.031144	0.265836	-0.639655	0.423171	0.385157	-0.384870	0.614437	0.578694	0.373438
15824	9.282657	-0.811344	-2.708082	-1.533273	-0.066733	0.313372	-0.632849	0.410008	0.410142	-0.367372	0.630150	0.563574	0.387727
15825	8.878365	-0.081905	-2.647160	-1.559958	0.015689	0.165493	-0.627844	0.387503	0.435402	-0.349304	0.642965	0.548766	0.404275
15826	9.761710	-0.218658	-3.939185	-1.244735	0.184790	0.129267	-0.626622	0.365758	0.451805	-0.336222	0.651471	0.535516	0.419242
15827	9.838964	0.065831	-4.039225	-1.155596	0.219407	0.038607	-0.626683	0.345607	0.464467	-0.324073	0.657565	0.523440	0.434277
15828	10.143093	0.604052	-4.194390	-0.893798	0.221154	-0.125896	-0.630763	0.327417	0.475361	-0.313447	0.660098	0.515745	0.447247
15829	9.571953	0.984584	-4.064306	-0.735499	0.087760	-0.385107	-0.636985	0.304936	0.486152	-0.301461	0.659796	0.513366	0.458526
15830	10.446795	1.952626	-4.747528	-0.505008	0.041309	-0.586116	-0.641297	0.280163	0.491698	-0.289776	0.656457	0.516092	0.467700
15831	9.466110	2.926831	-4.554796	-0.540914	-0.213038	-0.459203	-0.643395	0.253441	0.496418	-0.276369	0.656711	0.518023	0.473289
15832	8.746115	2.174662	-4.498972	-0.552802	-0.258033	-0.354834	-0.641078	0.229111	0.508117	-0.263018	0.658555	0.518761	0.477508
15833	8.400748	2.105427	-4.578273	-0.465460	-0.299829	-0.369368	-0.638780	0.208516	0.523480	-0.250377	0.659936	0.520533	0.480459
15834	7.296993	2.222475	-4.048456	-0.385999	-0.253515	-0.134595	-0.632054	0.193363	0.534596	-0.241303	0.662964	0.519774	0.481754
15835	7.685410	2.422959	-4.375594	-0.301600	-0.220263	0.078503	-0.627364	0.185888	0.543447	-0.235851	0.667311	0.516734	0.481722
15836	8.067988	2.446164	-4.138608	-0.293306	-0.145102	0.177593	-0.618460	0.179370	0.548468	-0.232105	0.671999	0.512134	0.481937
15837	7.775010	2.787310	-4.470746	-0.288492	-0.202742	0.124457	-0.611063	0.174281	0.556202	-0.227372	0.676523	0.508502	0.481709
15838	7.844066	2.656553	-4.520061	-0.281863	-0.094349	0.190354	-0.606298	0.170145	0.562368	-0.224390	0.680722	0.503551	0.482392
15839	7.670321	2.815699	-4.003007	-0.336069	-0.068177	0.215903	-0.602126	0.167566	0.565335	-0.221170	0.685013	0.497590	0.483989
15840	8.124092	3.098779	-4.015712	-0.272899	0.014684	0.245404	-0.600695	0.163973	0.567028	-0.219913	0.688588	0.491433	0.485777
15841	8.771775	2.644152	-4.805965	-0.297309	0.123231	0.344323	-0.598524	0.164085	0.563990	-0.220277	0.692017	0.483203	0.488985
15842	8.603988	1.673293	-4.284425	-0.156334	0.152403	0.340699	-0.598821	0.164094	0.560969	-0.222877	0.694570	0.476196	0.491056
15843	9.212545	1.148152	-4.498954	-0.059108	0.162395	0.449187	-0.599787	0.172697	0.556551	-0.227926	0.697461	0.468592	0.491955
15844	9.130031	0.691332	-4.382936	-0.047500	0.161251	0.436275	-0.599403	0.182320	0.550807	-0.233025	0.700233	0.461208	0.492606
15845	9.454023	0.127231	-4.616057	-0.074542	0.083796	0.317031	-0.601175	0.189543	0.546313	-0.235833	0.702666	0.455574	0.493048
15846	9.472874	-0.133091	-4.560503	-0.055139	0.091003	0.287658	-0.599508	0.197319	0.543746	-0.238688	0.704719	0.450475	0.493428
15847	9.049176	-0.228202	-4.477668	-0.086022	-0.017340	0.375751	-0.596992	0.203639	0.542181	-0.241027	0.708701	0.444312	0.492174
15848	9.199310	-0.279365	-4.358046	-0.095352	-0.040959	0.371211	-0.593210	0.208469	0.542165	-0.242924	0.712926	0.438217	0.490602
15849	8.671871	0.002732	-4.143304	-0.141874	-0.112993	0.282168	-0.588842	0.211648	0.544380	-0.242714	0.717240	0.433232	0.488842
15850	8.814731	-0.087995	-4.323102	-0.129177	-0.160401	0.212543	-0.583093	0.215411	0.548542	-0.241508	0.721350	0.429607	0.486585
15851	8.539312	-0.001118	-4.148033	-0.065942	-0.207060	0.187926	-0.577884	0.217571	0.551375	-0.240660	0.725365	0.427126	0.483210
15852	8.569760	-0.248548	-4.155613	-0.006392	-0.196009	0.154039	-0.571018	0.219912	0.555716	-0.240336	0.728687	0.425675	0.479641
15853	8.562628	-0.605373	-4.302560	-0.000986	-0.140123	0.142884	-0.565928	0.221836	0.560598	-0.240588	0.731342	0.424111	0.476851
15854	8.538980	-0.424169	-3.701626	0.083432	-0.124057	0.084342	-0.562381	0.224503	0.562102	-0.241505	0.732933	0.424159	0.473892
15855	8.500928	-0.483966	-3.922754	-0.041698	-0.086838	0.052815	-0.557567	0.224632	0.563715	-0.240790	0.734501	0.423241	0.472647
15856	8.687415	-0.355307	-3.851614	0.020191	-0.028471	-0.033344	-0.557169	0.225740	0.563778	-0.240483	0.734484	0.423959	0.472187
15857	8.277691	-0.278977	-3.903413	-0.004754	0.004170	-0.149139	-0.557402	0.223172	0.564999	-0.239204	0.733299	0.425896	0.472934
15858	9.055890	-0.384101	-4.788029	-0.010612	0.224212	-0.222782	-0.560235	0.216714	0.560783	-0.238794	0.729415	0.427876	0.477340
15859	8.872612	0.643062	-4.624765	-0.110490	0.234127	-0.292593	-0.567432	0.208093	0.556476	-0.236548	0.725298	0.429771	0.482996
15860	9.461870	1.242560	-4.077827	-0.131985	0.214429	-0.268499	-0.572827	0.197523	0.551484	-0.233827	0.721620	0.431263	0.488469
15861	9.683102	1.625657	-4.914290	-0.341779	0.186837	-0.380722	-0.581171	0.181413	0.546458	-0.226897	0.718180	0.432355	0.495787
15862	9.146448	2.130073	-5.359408	-0.204041	-0.009360	-0.339815	-0.587555	0.164535	0.545216	-0.220466	0.716330	0.435147	0.498912
15863	8.944989	2.086688	-4.912666	-0.112279	0.062685	-0.473755	-0.591256	0.152636	0.544115	-0.214710	0.712171	0.440404	0.502750
15864	8.527154	2.492741	-4.597378	0.068281	0.088671	-0.425745	-0.595523	0.140453	0.540389	-0.212115	0.707316	0.446639	0.505198
15865	8.048561	2.319764	-4.104898	0.080524	0.131909	-0.381865	-0.598756	0.132900	0.535835	-0.210545	0.702337	0.452210	0.507838
15866	7.906271	2.092479	-3.717108	0.162120	0.118048	-0.339532	-0.603082	0.124561	0.530556	-0.210359	0.697488	0.457974	0.509430
15867	8.137113	2.242810	-3.838254	0.168000	0.079715	-0.251300	-0.607313	0.120471	0.526910	-0.210812	0.693780	0.462800	0.509944
15868	8.147928	2.226047	-3.679391	0.154244	-0.007462	-0.208974	-0.608402	0.118623	0.525020	-0.210674	0.691388	0.467161	0.509274
15869	9.132827	2.433813	-4.139863	0.087775	0.034254	-0.097906	-0.609083	0.117180	0.523289	-0.211128	0.689871	0.469233	0.509238
15870	8.670903	2.991272	-4.601918	-0.152713	0.073196	-0.060841	-0.610033	0.114540	0.520387	-0.209031	0.689303	0.468095	0.511913
15871	8.948989	3.169328	-3.925354	-0.200611	-0.124347	-0.188967	-0.612263	0.106598	0.520750	-0.203022	0.689741	0.469165	0.512760
15872	8.171045	2.666525	-3.991308	-0.278444	-0.198600	0.054817	-0.608189	0.101854	0.525236	-0.197841	0.693494	0.466266	0.512369
15873	8.080306	2.812068	-3.948330	-0.349158	-0.061657	0.170080	-0.605237	0.097656	0.527428	-0.193978	0.697171	0.460591	0.513985
15874	8.113069	3.024596	-3.542485	-0.327938	-0.148117	0.291435	-0.601634	0.096624	0.530357	-0.190992	0.702709	0.453625	0.513758
15875	8.334572	3.067174	-3.579466	-0.483804	-0.056308	0.303885	-0.599440	0.097122	0.530917	-0.186570	0.707920	0.444624	0.516092
15876	8.135317	3.378806	-3.929789	-0.446020	-0.100331	0.423311	-0.594738	0.096591	0.534690	-0.183688	0.714409	0.434287	0.516985
15877	7.980195	3.338991	-3.412313	-0.499210	-0.093478	0.557138	-0.590622	0.098741	0.538083	-0.181199	0.722016	0.421553	0.517835
15878	8.468571	3.365331	-3.824012	-0.549968	-0.028367	0.705682	-0.588066	0.103271	0.538884	-0.180270	0.730212	0.405625	0.519386
15879	9.021587	2.659674	-4.288779	-0.540130	0.038200	0.857902	-0.585691	0.111816	0.540482	-0.181233	0.738603	0.387393	0.521101
15880	9.807476	0.611907	-4.601965	-0.486338	0.121090	0.795302	-0.583367	0.122726	0.539336	-0.183218	0.745207	0.369991	0.523645
15881	10.450296	-0.436261	-4.526579	-0.479525	-0.052847	0.718487	-0.581998	0.134261	0.540024	-0.182915	0.752776	0.354482	0.523654
15882	9.735797	-0.637174	-3.996484	-0.276372	-0.089985	0.586637	-0.576208	0.144015	0.541526	-0.184223	0.758892	0.342979	0.522026
15883	9.634197	-0.257758	-4.209959	-0.410180	-0.089150	0.579068	-0.572807	0.148933	0.545643	-0.183225	0.765295	0.330233	0.521248
15884	9.583215	-0.718287	-4.375260	-0.433420	-0.155170	0.637759	-0.568585	0.153978	0.549760	-0.182169	0.772686	0.316399	0.519291
15885	8.797798	-1.000460	-4.255972	-0.379775	-0.310272	0.639730	-0.557797	0.162163	0.556207	-0.180835	0.781325	0.303643	0.514423
15886	8.377922	-0.658436	-3.866167	-0.212638	-0.267193	0.524350	-0.546853	0.169976	0.564555	-0.181244	0.788033	0.294117	0.509559
15887	8.134163	-0.773018	-3.872289	-0.114437	-0.256450	0.430858	-0.537011	0.177314	0.571509	-0.182236	0.793647	0.287027	0.504510
15888	8.641199	-1.066954	-3.917309	-0.064315	-0.262281	0.249347	-0.530038	0.181768	0.575427	-0.182185	0.798009	0.283265	0.499751
15889	8.536414	-1.066579	-4.070351	0.005780	-0.344392	0.140395	-0.521533	0.186328	0.582500	-0.181701	0.802298	0.282247	0.493599
15890	8.439392	-1.062316	-4.156043	0.026744	-0.245482	0.023722	-0.513834	0.188472	0.587783	-0.180922	0.804829	0.282887	0.489380
15891	8.273376	-1.212714	-4.063884	0.045439	-0.184904	-0.036957	-0.508893	0.189176	0.589018	-0.180272	0.806354	0.284479	0.486175
15892	8.270678	-1.038375	-3.864634	0.104837	-0.062582	-0.084715	-0.507536	0.191577	0.590938	-0.180706	0.806194	0.286919	0.484845
15893	8.596188	-0.990610	-4.161438	0.108789	-0.025653	-0.147091	-0.505881	0.190472	0.590168	-0.180962	0.805290	0.290293	0.484242
15894	8.278610	-0.711130	-4.222601	0.008821	0.066941	-0.198844	-0.508067	0.188116	0.587571	-0.179501	0.803536	0.293188	0.485952
15895	7.813450	-0.750739	-3.918108	-0.118816	0.122130	-0.256171	-0.510726	0.180663	0.586592	-0.175922	0.801350	0.295544	0.489431
15896	8.657420	-1.008100	-4.335291	0.008196	0.364899	-0.254345	-0.518948	0.174368	0.577761	-0.175660	0.796297	0.298277	0.496071
15897	9.605710	-0.632753	-4.617023	-0.217146	0.449210	-0.341826	-0.530157	0.165597	0.569083	-0.171627	0.790603	0.299775	0.505594
15898	10.504437	0.140395	-5.244453	-0.415728	0.352081	-0.366525	-0.540848	0.149860	0.562864	-0.163417	0.786272	0.300045	0.514824
15899	10.080688	1.119702	-5.002481	-0.549864	0.261675	-0.234435	-0.548498	0.132918	0.557505	-0.154041	0.784009	0.297011	0.522863
15900	9.184826	1.464366	-5.099555	-0.668992	0.174701	-0.162184	-0.551703	0.113533	0.555119	-0.142848	0.783271	0.291892	0.529982
15901	8.305564	1.699234	-4.253780	-0.553363	0.093004	-0.067446	-0.556963	0.094418	0.553593	-0.134062	0.783543	0.286661	0.534709
15902	8.894709	1.917155	-4.180209	-0.469195	0.041790	-0.199161	-0.562273	0.078830	0.551320	-0.124764	0.783250	0.284509	0.538524
15903	8.197856	1.533621	-3.782363	-0.317399	-0.031784	-0.195283	-0.559962	0.070105	0.552006	-0.117523	0.783371	0.284114	0.540182
15904	8.115674	1.598074	-3.844069	-0.157216	0.019398	-0.196896	-0.560789	0.058601	0.550489	-0.112949	0.782504	0.285258	0.541810
15905	8.945654	1.939889	-4.454837	-0.079343	-0.058133	-0.115652	-0.560582	0.053534	0.551279	-0.110104	0.782775	0.286256	0.541478
15906	8.500813	1.945731	-4.655499	-0.054659	-0.114417	-0.007344	-0.557785	0.050086	0.552419	-0.108422	0.784190	0.285838	0.539988
15907	8.524134	1.811706	-4.077694	-0.165522	-0.041798	0.014346	-0.556904	0.047410	0.555547	-0.105683	0.785211	0.283859	0.540091
15908	8.258334	1.781495	-3.855452	-0.214655	-0.013160	0.091224	-0.553312	0.046444	0.557105	-0.103153	0.786404	0.279972	0.540873
15909	8.760664	1.736810	-3.681341	-0.181871	0.018443	0.117039	-0.552747	0.044791	0.556450	-0.101582	0.787354	0.276082	0.541788
15910	8.889328	2.090232	-3.705581	-0.097738	-0.035729	0.157750	-0.551644	0.044357	0.556413	-0.101488	0.788890	0.272451	0.541408
15911	9.040915	2.041405	-3.400058	-0.175217	0.000661	0.199784	-0.553310	0.045654	0.556095	-0.100782	0.790424	0.267373	0.541834
15912	8.901353	2.028138	-3.061685	-0.204140	0.014654	0.212529	-0.553331	0.047073	0.555631	-0.099904	0.791866	0.261661	0.542680
15913	8.834599	2.002998	-2.960347	-0.121679	-0.017808	0.289802	-0.552815	0.050234	0.556506	-0.100898	0.793882	0.255772	0.542358
15914	9.075890	2.024354	-3.232441	-0.022675	-0.005465	0.295530	-0.551523	0.055856	0.555323	-0.103683	0.795550	0.250730	0.541742
15915	9.544778	1.467304	-2.804451	0.098954	0.005369	0.325137	-0.549561	0.064154	0.556360	-0.108665	0.796949	0.246611	0.540599
15916	10.403168	0.861589	-4.009252	-0.063691	0.032015	0.322992	-0.548715	0.072056	0.554357	-0.111272	0.798379	0.240600	0.540668
15917	9.908197	0.449301	-4.283208	0.040993	-0.064964	0.275451	-0.545795	0.079836	0.554253	-0.114477	0.800350	0.236768	0.538772
15918	9.487014	0.223389	-4.751892	-0.011168	-0.183007	0.249700	-0.544486	0.087177	0.557987	-0.116102	0.803573	0.232976	0.535269
15919	8.979486	0.024914	-4.871854	0.102983	-0.178978	0.205723	-0.538506	0.093641	0.561074	-0.119029	0.806267	0.231151	0.531352
15920	8.909068	-0.216805	-4.530311	0.158663	-0.154589	0.163540	-0.534743	0.101948	0.564294	-0.122583	0.808337	0.230464	0.527685
15921	8.659995	-0.500505	-4.218584	0.213890	-0.125917	0.172685	-0.528480	0.108361	0.568338	-0.127225	0.810009	0.230173	0.524137
15922	8.775427	-0.632638	-4.189954	0.155541	-0.129844	0.179922	-0.524719	0.116548	0.571138	-0.130985	0.811861	0.229083	0.520813
15923	8.697248	-0.727740	-4.289072	0.099753	-0.229486	0.155162	-0.519876	0.125328	0.572864	-0.133159	0.814782	0.228106	0.516108
15924	8.700131	-0.790230	-4.511748	-0.010694	-0.234574	0.060427	-0.514914	0.126943	0.578416	-0.132518	0.817554	0.227546	0.512120
15925	8.648726	-0.554348	-4.715961	-0.059712	-0.277508	0.010872	-0.507478	0.127990	0.583360	-0.130415	0.820697	0.227370	0.507691
15926	8.077462	-0.415697	-4.809609	-0.071549	-0.275265	-0.090194	-0.499956	0.123874	0.591152	-0.127034	0.823318	0.228723	0.503682
15927	8.291312	-0.420414	-4.571326	-0.116244	-0.284070	-0.187476	-0.492864	0.119351	0.595898	-0.121975	0.825714	0.231223	0.499854
15928	8.277930	-0.397804	-4.442695	-0.067202	-0.231584	-0.205811	-0.488498	0.113854	0.601436	-0.117705	0.827285	0.234407	0.496788
15929	8.209561	-0.232349	-4.629828	-0.024228	-0.146690	-0.180164	-0.484545	0.107853	0.605984	-0.114901	0.828066	0.237341	0.494746
15930	8.146244	-0.125861	-4.761996	0.023776	-0.090405	-0.169150	-0.480797	0.105226	0.607164	-0.113146	0.828164	0.240456	0.493480
15931	7.938899	-0.289951	-4.711847	-0.091791	-0.053796	-0.253923	-0.478666	0.099600	0.607352	-0.108960	0.827797	0.243709	0.493443
15932	8.082551	-0.458740	-4.136353	-0.067182	0.005340	-0.228255	-0.480196	0.091178	0.608779	-0.105586	0.826831	0.246702	0.494308
15933	9.037174	-0.717944	-5.195190	-0.086366	0.186346	-0.077047	-0.481959	0.087974	0.606264	-0.104477	0.824914	0.246522	0.497823
15934	9.577445	0.857369	-5.784672	-0.166825	0.323285	-0.081647	-0.490430	0.081531	0.600589	-0.102474	0.821679	0.245425	0.504093
15935	9.120731	1.612588	-4.729144	-0.383371	0.227508	-0.089200	-0.496663	0.071967	0.595253	-0.096516	0.819831	0.242366	0.509725
15936	8.301332	1.004329	-4.504460	-0.554640	0.122531	-0.192410	-0.502815	0.057405	0.592225	-0.086031	0.818716	0.239529	0.514712
15937	8.024188	1.880126	-4.575322	-0.362555	0.268037	-0.203196	-0.508970	0.041303	0.586354	-0.079372	0.815702	0.238494	0.521010
15938	8.908163	2.230942	-4.441879	-0.104962	0.275219	-0.147392	-0.514113	0.033580	0.583045	-0.077391	0.812347	0.239234	0.526184
15939	9.326588	2.147105	-4.197272	-0.099014	0.276927	-0.268417	-0.518605	0.026569	0.576336	-0.074319	0.808399	0.241994	0.531420
15940	9.051167	2.053531	-3.946105	-0.158213	0.099661	-0.413295	-0.523693	0.014132	0.572327	-0.067820	0.805603	0.246730	0.534349
15941	8.681371	1.883318	-3.716058	-0.017094	-0.007352	-0.324864	-0.526366	0.007667	0.571134	-0.064049	0.804192	0.251681	0.534630
15942	8.335333	1.952498	-3.630226	0.063653	-0.125781	-0.164921	-0.522993	0.002501	0.572988	-0.062624	0.804690	0.255032	0.532457
15943	8.670779	2.192316	-3.969616	0.047266	-0.104453	-0.025412	-0.518959	-0.000069	0.575819	-0.062572	0.805707	0.255983	0.530465
15944	8.951684	2.263423	-3.815449	-0.106241	-0.169967	-0.045715	-0.515068	-0.001052	0.580536	-0.059414	0.807494	0.255602	0.528291
15945	8.941257	2.340470	-3.949785	-0.144740	-0.203731	-0.079680	-0.509908	-0.005222	0.584359	-0.055158	0.809476	0.255523	0.525751
15946	8.521492	2.446837	-4.066212	-0.181663	-0.277703	0.019385	-0.504759	-0.008039	0.589090	-0.050954	0.812746	0.253465	0.522114
15947	8.344278	2.375512	-3.898260	-0.115183	-0.304045	0.148890	-0.497435	-0.008435	0.595047	-0.049027	0.816833	0.250089	0.517529
15948	8.222356	2.323513	-3.753983	-0.151022	-0.142708	0.161377	-0.491199	-0.009517	0.601111	-0.047411	0.819349	0.245798	0.515755
15949	8.658242	2.350008	-3.789425	-0.077491	-0.088033	0.168873	-0.488600	-0.007950	0.602557	-0.047359	0.821191	0.242269	0.514498
15950	8.613717	2.015821	-3.797183	-0.054865	-0.130253	0.196447	-0.486564	-0.005778	0.603220	-0.047804	0.823590	0.238469	0.512394
15951	8.583174	2.204213	-4.087003	-0.042505	-0.081544	0.244122	-0.484403	-0.002243	0.604514	-0.049111	0.825638	0.234050	0.511010
15952	8.463913	1.728525	-4.351272	-0.061141	-0.033225	0.361344	-0.482824	0.004338	0.606550	-0.051603	0.827766	0.227367	0.510339
15953	8.556407	1.193260	-4.623846	0.018253	0.128177	0.368505	-0.484269	0.009570	0.605644	-0.056151	0.828105	0.221273	0.511983
15954	9.198710	0.743446	-4.868123	0.141865	0.129571	0.403671	-0.486784	0.021271	0.601154	-0.063159	0.828436	0.215750	0.512988
15955	9.151061	0.627560	-5.060280	0.163960	0.009308	0.350651	-0.488996	0.032546	0.599660	-0.069454	0.829646	0.211540	0.511971
15956	9.682432	0.560896	-5.790530	0.127776	-0.023386	0.332365	-0.487258	0.046660	0.598852	-0.074863	0.831143	0.207277	0.510522
15957	9.239884	0.265217	-5.568239	0.061588	-0.032087	0.216494	-0.486525	0.054028	0.599293	-0.077935	0.832312	0.204272	0.509368
15958	8.569259	0.011900	-4.950778	0.080372	-0.098076	0.207290	-0.486302	0.058341	0.599553	-0.080955	0.834078	0.201685	0.507034
15959	8.072092	0.151730	-4.810540	0.053572	-0.130923	0.201702	-0.483067	0.065104	0.603096	-0.083366	0.836180	0.198972	0.504245
15960	8.108905	0.086892	-4.696428	-0.023420	-0.142913	0.128166	-0.478395	0.066814	0.606732	-0.083661	0.838222	0.196708	0.501687
15961	8.076144	0.054815	-5.178371	-0.023204	-0.173914	-0.000273	-0.472353	0.068524	0.609942	-0.082605	0.840070	0.196656	0.498783
15962	8.982655	0.008259	-5.077338	0.187227	-0.103560	-0.075937	-0.470993	0.070129	0.610989	-0.084550	0.840544	0.199850	0.496383
15963	8.063975	-0.052861	-5.458734	0.227855	-0.357506	-0.175693	-0.464085	0.070668	0.617970	-0.085249	0.843053	0.205532	0.489644
15964	7.697176	-0.161397	-5.489194	0.285551	-0.212672	-0.153891	-0.456261	0.073659	0.623028	-0.087631	0.844055	0.211139	0.485090
15965	7.606306	-0.468520	-4.961373	0.283119	-0.105075	-0.153204	-0.453143	0.077333	0.624048	-0.090558	0.844011	0.216500	0.482257
15966	7.625076	-0.516547	-5.005855	0.224602	-0.036212	-0.193807	-0.450417	0.080251	0.626400	-0.092285	0.843159	0.221884	0.480972
15967	7.887263	-0.417693	-5.101945	0.202277	0.075864	-0.218733	-0.451808	0.081285	0.625650	-0.094055	0.841180	0.227193	0.481615
15968	7.931100	-0.104249	-5.173985	0.113318	0.254552	-0.277857	-0.455947	0.081596	0.623371	-0.094409	0.837284	0.232370	0.485846
15969	8.780174	0.634151	-5.355464	-0.004113	0.329720	-0.294418	-0.463478	0.076426	0.617077	-0.093146	0.832806	0.236441	0.491786
15970	8.772881	0.942257	-5.184147	-0.061998	0.309720	-0.265081	-0.471816	0.070393	0.611563	-0.090940	0.828651	0.239562	0.497671
15971	9.319167	1.988711	-5.395764	-0.146592	0.271874	-0.272238	-0.480955	0.061401	0.603951	-0.087195	0.824998	0.241952	0.503224
15972	8.775934	2.637956	-4.888264	-0.178324	0.040981	-0.198521	-0.484555	0.052556	0.603172	-0.082426	0.823982	0.243259	0.505059
15973	8.584681	2.067178	-5.075603	-0.151850	-0.026670	-0.301273	-0.483615	0.043454	0.603435	-0.076762	0.823129	0.246622	0.505711
15974	8.431682	2.456648	-5.105877	0.008596	-0.181269	-0.372221	-0.482812	0.035675	0.605582	-0.072214	0.823145	0.253003	0.503197
15975	8.154413	2.590655	-5.188815	0.131603	-0.264568	-0.278297	-0.478064	0.031384	0.609127	-0.070171	0.824292	0.259230	0.498416
15976	7.818344	2.173229	-5.164482	0.061061	-0.269857	-0.249207	-0.471079	0.026313	0.616593	-0.067253	0.825646	0.264199	0.493948
15977	8.255010	2.273279	-5.440954	0.055611	-0.342661	-0.137052	-0.464161	0.024862	0.621391	-0.064883	0.828321	0.267446	0.488004
15978	7.348492	2.093059	-5.446873	-0.060277	-0.490519	0.060923	-0.455314	0.024763	0.629416	-0.061827	0.833526	0.266378	0.480056
15979	7.824398	2.218448	-5.644958	-0.134060	-0.473236	0.209519	-0.441389	0.025380	0.638401	-0.058904	0.839418	0.262178	0.472409
15980	7.770199	1.695943	-5.887817	-0.211234	-0.322461	0.247559	-0.431313	0.025309	0.645454	-0.055974	0.844031	0.256296	0.467751
15981	7.913716	1.714482	-5.719196	-0.188167	-0.183865	0.207049	-0.422466	0.023790	0.651055	-0.053596	0.847120	0.251258	0.465172
15982	7.616069	1.326945	-5.413574	-0.162054	-0.160794	0.187673	-0.418582	0.023239	0.655523	-0.051757	0.849772	0.246638	0.463011
15983	7.814411	1.129087	-5.229095	-0.074533	-0.127884	0.172210	-0.415955	0.022578	0.656834	-0.051273	0.851985	0.243158	0.460833
15984	7.936095	1.017439	-5.644888	-0.040590	-0.141491	0.106227	-0.411567	0.024484	0.659385	-0.050843	0.853894	0.241018	0.458465
15985	8.220304	1.014886	-5.964625	-0.027633	-0.225063	0.119285	-0.404680	0.024378	0.662340	-0.050224	0.856661	0.238944	0.454440
15986	7.693970	0.850548	-5.728686	-0.011460	-0.176842	0.172322	-0.399202	0.027483	0.665778	-0.050717	0.859145	0.235960	0.451243
15987	7.292969	0.957670	-5.911008	0.009759	-0.133570	0.278657	-0.394832	0.030914	0.668559	-0.052631	0.861755	0.231369	0.448415
15988	7.678406	0.705598	-6.120246	-0.283211	-0.030142	0.257769	-0.392915	0.033116	0.671563	-0.049894	0.863540	0.224318	0.448878
15989	8.524569	0.758575	-5.456075	-0.240209	-0.053285	0.089273	-0.390656	0.028581	0.672229	-0.046204	0.864757	0.220628	0.448758
15990	7.980373	1.249638	-5.625712	-0.194009	-0.026063	-0.031844	-0.390290	0.021574	0.672624	-0.042417	0.865073	0.219357	0.449146
15991	7.846986	1.090491	-5.981567	-0.284590	-0.075034	-0.132943	-0.388834	0.014856	0.672477	-0.035873	0.865492	0.219114	0.449028
15992	7.167806	1.319263	-6.048860	-0.226078	-0.007227	-0.070656	-0.388964	0.003665	0.672898	-0.031263	0.865449	0.218207	0.449896
15993	7.308032	1.332046	-5.991235	-0.074165	0.060343	-0.006202	-0.389200	0.000207	0.672278	-0.030086	0.865035	0.217568	0.451079
15994	7.947188	1.926849	-5.842218	0.120198	0.015312	0.155988	-0.389509	0.002227	0.671028	-0.033604	0.865548	0.215830	0.450681
15995	7.947462	1.716653	-5.718029	0.335372	0.031191	0.126071	-0.391289	0.012338	0.670422	-0.040559	0.865668	0.216612	0.449503
15996	8.014626	1.392360	-5.618818	0.342621	0.041108	0.051710	-0.393091	0.023615	0.668786	-0.047104	0.865273	0.218659	0.448634
15997	7.984157	1.231907	-5.751538	0.338100	0.058385	-0.052968	-0.395407	0.032368	0.667552	-0.052614	0.864277	0.222516	0.448045
15998	7.983765	0.900946	-5.661918	0.370765	0.031203	-0.062089	-0.394714	0.041918	0.666201	-0.058574	0.863357	0.226772	0.446943
15999	7.940005	0.987292	-5.749067	0.365336	0.019954	-0.058409	-0.395654	0.051148	0.666221	-0.064344	0.862558	0.230975	0.445538
16000	7.867365	0.900650	-5.758990	0.332712	0.041587	-0.049363	-0.397404	0.059018	0.665753	-0.069802	0.861565	0.234630	0.444728
16001	7.893852	0.785876	-5.712432	0.264321	0.032266	-0.075185	-0.399703	0.065860	0.663578	-0.073743	0.860636	0.238180	0.444002
16002	8.150960	0.721836	-5.773173	0.196744	0.008204	-0.068811	-0.399927	0.072062	0.662444	-0.076529	0.859989	0.241007	0.443259
16003	7.964105	0.772513	-5.657191	0.133264	-0.002225	-0.046009	-0.399546	0.073528	0.660879	-0.078320	0.859667	0.242927	0.442521
16004	7.969786	0.770292	-5.855431	0.130005	0.015455	-0.033202	-0.398908	0.077424	0.660973	-0.080302	0.859218	0.244518	0.442161
16005	7.920423	0.853847	-5.732301	0.132615	0.006209	-0.001978	-0.400494	0.082552	0.659374	-0.082515	0.859022	0.245657	0.441504
16006	8.045790	0.789404	-5.693942	0.131016	0.016846	0.005361	-0.400792	0.084240	0.659205	-0.084862	0.858735	0.246591	0.441095
16007	7.882724	0.810499	-5.914699	0.054041	0.039594	-0.002206	-0.402042	0.085120	0.658720	-0.085888	0.858363	0.246981	0.441403
16008	8.451873	0.720123	-5.803753	-0.014574	0.075328	-0.040821	-0.402625	0.087137	0.657610	-0.085618	0.857574	0.247327	0.442793
16009	7.991996	0.727760	-5.769606	-0.059240	0.035871	0.004017	-0.402907	0.087572	0.657364	-0.084745	0.857450	0.246609	0.443600
16010	7.841905	0.673989	-5.839204	-0.101091	0.049863	0.080027	-0.405085	0.086072	0.657293	-0.083936	0.857624	0.244158	0.444772
16011	8.101275	0.363893	-5.814700	-0.183280	0.045793	0.153286	-0.407529	0.082327	0.654613	-0.082324	0.858335	0.239748	0.446099
16012	8.114308	0.000493	-5.844119	-0.248076	-0.004043	0.127488	-0.407490	0.080033	0.655848	-0.079154	0.859430	0.235256	0.446956
16013	8.075349	0.016797	-5.593832	-0.305298	-0.060452	0.149490	-0.405783	0.075904	0.656956	-0.074952	0.861208	0.229949	0.447020
16014	8.104570	0.415974	-5.722722	-0.304452	-0.018215	0.213724	-0.404888	0.071337	0.658733	-0.071503	0.862837	0.223470	0.447728
16015	8.073320	0.333162	-5.678627	-0.236657	0.082822	0.276071	-0.404713	0.068271	0.658545	-0.070282	0.863711	0.216348	0.449730
16016	7.713582	0.796171	-5.662159	-0.410217	-0.016087	0.367646	-0.406441	0.063044	0.657418	-0.066394	0.866023	0.206209	0.450637
16017	8.037841	0.932155	-5.847261	-0.510672	0.029757	0.439036	-0.405829	0.058275	0.657673	-0.061632	0.868230	0.193838	0.452554
16018	8.439890	1.153085	-5.358575	-0.591489	0.003653	0.294084	-0.404907	0.051346	0.659168	-0.054017	0.870033	0.183280	0.454460
16019	8.146040	1.050174	-5.304793	-0.525409	-0.030979	0.097826	-0.405292	0.039398	0.660921	-0.045638	0.871239	0.176727	0.455661
16020	8.051086	0.935527	-5.384093	-0.409993	-0.053405	0.035650	-0.405424	0.027312	0.659637	-0.038597	0.872244	0.172302	0.456085
16021	7.746295	0.774683	-5.163659	-0.240199	-0.036894	0.089087	-0.401730	0.018513	0.661405	-0.035086	0.873100	0.168483	0.456156
16022	8.403282	0.804766	-5.581638	-0.153863	-0.022849	0.099463	-0.401547	0.015527	0.662460	-0.033160	0.873806	0.165174	0.456159
