# Supplementary material for: Identification of Haptic Based Guiding Using Hard Reins
Source: PLoS One. 2015 Jul 22;10(7):e0132020. doi: 10.1371/journal.pone.0132020 (PMC4511788; doi:10.1371/journal.pone.0132020)
Supplement: S2 File — (ZIP) [file pone.0132020.s002.zip › MotionData2/Subject11/T12/gh12.txt]

// Start Time: 0
// Sample rate: 25.0Hz
// Scenario: 4.0
// Firmware Version: 2.6.1
Counter	Acc_X	Acc_Y	Acc_Z	Gyr_X	Gyr_Y	Gyr_Z	Mag_X	Mag_Y	Mag_Z	Quat_w	Quat_x	Quat_y	Quat_z
15239	0.950934	0.714187	9.682331	0.018225	0.016300	-0.000901	-0.056962	-0.277749	-0.699054	0.830253	0.053435	-0.021166	0.554416
15240	0.972715	0.700158	9.787941	0.019295	0.023568	-0.016595	-0.056190	-0.278550	-0.698296	0.830331	0.053650	-0.020556	0.554301
15241	0.951229	0.654261	9.743896	0.036748	0.019947	-0.010039	-0.055277	-0.280962	-0.698814	0.830439	0.054193	-0.019844	0.554112
15242	0.946374	0.661468	9.743951	0.010309	0.016309	0.008290	-0.055406	-0.282282	-0.697794	0.830256	0.054328	-0.019481	0.554386
15243	0.915039	0.661404	9.743658	0.010278	0.023620	0.010123	-0.054638	-0.280825	-0.697800	0.830170	0.054383	-0.019023	0.554525
15244	0.924630	0.670956	9.717481	0.004971	0.027283	0.013782	-0.054256	-0.281747	-0.696274	0.829944	0.054306	-0.018544	0.554887
15245	0.898032	0.690287	9.758305	0.019111	0.021775	0.000939	-0.055549	-0.281195	-0.695754	0.829950	0.054531	-0.018009	0.554874
15246	0.907664	0.695347	9.825667	0.036701	0.023603	-0.005435	-0.055283	-0.282404	-0.696521	0.829884	0.055028	-0.017217	0.554948
15247	0.835490	0.666367	9.834188	-0.005252	0.019878	-0.010258	-0.053229	-0.281751	-0.695518	0.830040	0.054872	-0.016970	0.554739
15248	0.854464	0.728705	9.763237	-0.019335	0.020790	-0.008486	-0.052963	-0.282960	-0.696285	0.830091	0.054470	-0.016845	0.554706
15249	0.876513	0.651606	9.714360	0.015610	0.008981	0.002789	-0.053226	-0.281889	-0.696028	0.830075	0.054775	-0.016562	0.554708
15250	0.835370	0.690316	9.803322	-0.000111	0.001635	0.000870	-0.053098	-0.282946	-0.695010	0.829987	0.054902	-0.016550	0.554827
15251	0.825546	0.728761	9.796569	-0.031710	0.008926	0.006234	-0.052447	-0.282702	-0.696544	0.829985	0.054418	-0.016794	0.554871
15252	0.869350	0.637158	9.714090	-0.029647	0.010692	-0.023284	-0.053347	-0.282960	-0.696792	0.830189	0.053963	-0.016933	0.554606
15253	0.859313	0.718764	9.667140	-0.052577	0.018007	-0.013263	-0.052577	-0.282434	-0.696543	0.830428	0.053037	-0.017237	0.554328
15254	0.859620	0.661670	9.853548	-0.005285	0.019891	-0.005643	-0.051170	-0.279653	-0.696552	0.830432	0.052878	-0.016974	0.554346
15255	0.797535	0.546815	10.067365	0.023014	0.005238	-0.019320	-0.051419	-0.282443	-0.696169	0.830653	0.053345	-0.016644	0.553980
15256	0.797340	0.585058	9.995897	-0.082063	-0.013146	-0.017979	-0.051166	-0.279793	-0.697190	0.830879	0.052280	-0.017769	0.553707
15257	0.933992	0.733808	9.802452	-0.108546	-0.031389	-0.007009	-0.052465	-0.275397	-0.698451	0.831086	0.050962	-0.019519	0.553460
15258	0.921555	0.810384	9.693006	-0.051899	-0.031277	0.009887	-0.053242	-0.273529	-0.698954	0.830974	0.050588	-0.020641	0.553622
15259	0.856499	0.800236	9.577053	-0.002150	-0.025717	0.019358	-0.054400	-0.273518	-0.699200	0.830780	0.050977	-0.021142	0.553858
15260	0.892903	0.747346	9.564651	0.052208	-0.016531	0.012240	-0.056587	-0.273765	-0.699692	0.830500	0.052170	-0.020865	0.554177
15261	0.979963	0.690025	9.634261	0.081938	0.003634	0.019748	-0.057232	-0.276401	-0.697650	0.830225	0.053639	-0.019946	0.554483
15262	1.086222	0.652112	9.740325	0.078799	0.003562	-0.009796	-0.058910	-0.279284	-0.694835	0.830129	0.055061	-0.019012	0.554520
15263	1.105230	0.709852	9.731711	0.061215	0.010868	-0.006206	-0.058129	-0.281689	-0.694715	0.830162	0.056123	-0.018185	0.554392
15264	1.090537	0.757868	9.713047	0.060973	0.031021	0.012216	-0.057228	-0.282489	-0.693830	0.829899	0.056934	-0.017021	0.554740
15265	0.960292	0.776981	9.750501	0.080156	0.021900	0.019704	-0.058252	-0.285664	-0.692932	0.829623	0.058187	-0.015835	0.555058
15266	0.941129	0.753018	9.788387	0.071399	0.031029	0.021492	-0.056436	-0.287823	-0.693712	0.829240	0.059167	-0.014566	0.555561
15267	0.907165	0.801225	9.836748	0.038107	0.030989	0.023165	-0.056567	-0.289403	-0.692055	0.828973	0.059618	-0.013702	0.555932
15268	0.825319	0.776889	9.802042	0.017179	0.018143	0.015694	-0.056179	-0.290600	-0.691549	0.828714	0.059843	-0.013242	0.556306
15269	0.810433	0.865809	9.786349	0.015463	0.003499	0.008320	-0.056181	-0.291389	-0.690530	0.828632	0.060224	-0.013062	0.556391
15270	0.820435	0.791411	9.831000	0.032236	0.001666	0.000105	-0.056182	-0.292181	-0.689766	0.828529	0.060885	-0.012690	0.556481
15271	0.791671	0.757708	9.839860	0.004264	-0.005684	-0.000948	-0.056694	-0.292183	-0.690526	0.828561	0.061176	-0.012772	0.556400
15272	0.830552	0.690347	9.815277	-0.007034	-0.014839	-0.004677	-0.056176	-0.293514	-0.689894	0.828561	0.061372	-0.013105	0.556371
15273	0.979700	0.747940	9.687873	-0.064859	-0.019440	-0.004958	-0.055918	-0.292461	-0.690915	0.828718	0.060664	-0.014184	0.556188
15274	1.003345	0.844146	9.670241	-0.056263	0.001615	0.002432	-0.055409	-0.290736	-0.690918	0.828711	0.059859	-0.014801	0.556270
15275	0.988935	0.837228	9.766013	0.029601	0.007170	-0.002680	-0.055401	-0.290487	-0.692702	0.828735	0.060427	-0.014396	0.556183
15276	0.999175	0.714908	9.865197	0.027929	0.007167	0.000085	-0.055790	-0.292063	-0.690916	0.828653	0.060956	-0.013982	0.556258
15277	0.934152	0.702765	9.869220	-0.002549	0.005256	-0.015757	-0.055914	-0.293130	-0.691170	0.828861	0.061011	-0.013955	0.555943
15278	0.873549	0.772159	9.797626	-0.052450	-0.002127	-0.021541	-0.055016	-0.293264	-0.690285	0.829124	0.060317	-0.014564	0.555610
15279	0.882812	0.848886	9.719585	-0.043774	0.003375	-0.021508	-0.055525	-0.292477	-0.692065	0.829445	0.059708	-0.015018	0.555186
15280	0.901976	0.872874	9.688899	-0.026569	0.008953	0.006257	-0.056556	-0.291144	-0.693075	0.829362	0.059312	-0.015187	0.555346
15281	0.911568	0.882450	9.669923	-0.019515	0.001638	0.000767	-0.056555	-0.289295	-0.694603	0.829405	0.059124	-0.015426	0.555296
15282	0.846385	0.901350	9.607177	-0.002327	0.019996	0.026664	-0.056690	-0.289017	-0.693583	0.829069	0.059001	-0.015167	0.555818
15283	0.805469	0.886686	9.563389	0.034568	0.005378	0.013953	-0.055787	-0.290086	-0.692953	0.828903	0.059666	-0.014751	0.556006
15284	0.819771	0.925606	9.681671	0.050129	0.012755	0.035244	-0.056690	-0.290869	-0.692309	0.828378	0.060491	-0.014036	0.556717
15285	0.935701	0.883041	9.828561	0.048665	0.009054	0.015866	-0.055534	-0.292723	-0.690026	0.828173	0.061351	-0.013401	0.556944
15286	0.965086	0.786974	9.856289	0.032932	0.016358	0.019472	-0.057588	-0.293509	-0.691029	0.827840	0.061855	-0.012798	0.557397
15287	0.998796	0.791607	9.784666	0.021634	0.018156	0.008340	-0.058096	-0.295634	-0.691026	0.827753	0.062167	-0.012310	0.557503
15288	0.894853	0.856562	9.847010	0.026071	0.007156	0.000988	-0.056557	-0.296165	-0.689128	0.827654	0.062664	-0.011915	0.557601
15289	0.906943	0.844214	9.746145	0.010294	0.001664	0.000919	-0.057325	-0.297356	-0.689250	0.827660	0.062972	-0.011818	0.557561
15290	0.969525	0.863634	9.761402	0.006747	0.010817	0.004580	-0.057587	-0.297741	-0.688101	0.827542	0.063108	-0.011582	0.557725
15291	0.909247	0.865787	9.722468	0.019052	-0.003812	-0.000875	-0.056682	-0.298287	-0.688363	0.827554	0.063623	-0.011478	0.557651
15292	0.839280	0.877509	9.673979	-0.012619	0.010797	0.010014	-0.056292	-0.299090	-0.688367	0.827414	0.063436	-0.011468	0.557880
15293	0.858247	0.944954	9.689502	0.025863	-0.001948	0.012072	-0.057453	-0.299603	-0.687721	0.827274	0.064038	-0.011270	0.558023
15294	0.858130	0.968944	9.670636	0.039747	0.005404	0.021359	-0.056926	-0.301483	-0.688745	0.826921	0.064776	-0.010777	0.558471
15295	0.882490	0.921423	9.828603	0.057337	-0.005548	0.023312	-0.057188	-0.303586	-0.686196	0.826612	0.065936	-0.010299	0.558801
15296	0.983567	0.955289	9.825221	-0.005638	0.001693	0.016524	-0.058091	-0.305160	-0.684788	0.826366	0.065966	-0.010367	0.559160
15297	0.906417	0.954805	9.728491	0.011868	0.001697	0.011996	-0.057571	-0.304515	-0.686320	0.826245	0.066297	-0.010265	0.559303
15298	0.901560	0.959360	9.656507	-0.007442	-0.008364	0.015606	-0.057700	-0.304909	-0.685937	0.826029	0.066409	-0.010520	0.559603
15299	0.944868	0.973684	9.599510	0.013646	0.009002	0.002767	-0.057444	-0.304513	-0.685939	0.826010	0.066691	-0.010266	0.559603
15300	1.012214	1.007753	9.675018	0.043387	0.009049	0.006609	-0.058082	-0.307029	-0.685298	0.825810	0.067450	-0.009651	0.559817
15301	1.065500	0.960315	9.840456	0.047072	0.009024	-0.002599	-0.060013	-0.308994	-0.684137	0.825804	0.068291	-0.009021	0.559735
15302	0.949910	0.941165	9.935112	0.013859	0.010787	-0.004620	-0.058724	-0.309538	-0.683893	0.825785	0.068545	-0.008694	0.559737
15303	0.884813	0.940738	9.848096	-0.017657	0.012568	-0.008475	-0.058729	-0.309527	-0.682746	0.825933	0.068272	-0.008723	0.559551
15304	0.894775	0.868196	9.731968	-0.021073	0.001587	-0.015853	-0.058859	-0.308730	-0.683127	0.826097	0.068054	-0.008925	0.559332
15305	0.868035	0.916287	9.741993	-0.007151	-0.003869	-0.009318	-0.058982	-0.309269	-0.683891	0.826238	0.068132	-0.009108	0.559112
15306	0.925785	0.940722	9.819677	-0.031513	-0.009407	-0.021430	-0.060279	-0.307256	-0.683752	0.826477	0.067865	-0.009600	0.558783
15307	0.959682	0.912203	9.901196	-0.020134	-0.005728	-0.016762	-0.058215	-0.307151	-0.684278	0.826718	0.067747	-0.009951	0.558435
15308	0.988777	0.873550	9.836123	-0.030473	-0.020391	-0.031554	-0.059248	-0.306078	-0.684652	0.827087	0.067621	-0.010603	0.557891
15309	1.048862	0.907063	9.753151	-0.082281	-0.002129	-0.021691	-0.058473	-0.304769	-0.686059	0.827465	0.066436	-0.011588	0.557452
15310	1.108744	0.983900	9.677985	-0.071784	-0.018562	-0.025305	-0.059507	-0.302900	-0.686814	0.827817	0.065605	-0.012679	0.557004
15311	1.060687	0.949977	9.633860	-0.002684	-0.011169	-0.021274	-0.058474	-0.303708	-0.686568	0.828081	0.065848	-0.012935	0.556578
15312	0.986199	0.907067	9.790968	0.037083	-0.009401	-0.052457	-0.059247	-0.303436	-0.686816	0.828597	0.066725	-0.012627	0.555711
15313	0.923631	0.885290	9.790079	-0.024202	0.005146	-0.052791	-0.057314	-0.303986	-0.686450	0.829243	0.066434	-0.012809	0.554778
15314	0.950000	0.911436	9.682688	-0.090838	-0.002208	-0.045733	-0.057060	-0.302660	-0.686706	0.829854	0.065109	-0.013811	0.553998
15315	0.944462	1.060350	9.619923	-0.117251	0.020622	-0.044063	-0.056549	-0.299221	-0.688492	0.830524	0.063105	-0.014777	0.553200
15316	0.983010	1.065322	9.644352	-0.064910	0.025300	-0.025346	-0.054616	-0.297658	-0.689781	0.830875	0.061899	-0.015062	0.552801
15317	1.021505	1.084997	9.748191	-0.037827	0.019868	-0.015972	-0.054744	-0.296071	-0.691053	0.831130	0.061229	-0.015194	0.552489
15318	1.017094	0.998411	9.754136	-0.044027	0.030854	-0.004942	-0.053590	-0.294618	-0.690934	0.831228	0.060303	-0.015181	0.552443
15319	0.846424	0.902072	9.818395	-0.029865	0.016194	-0.013156	-0.052561	-0.293305	-0.691706	0.831440	0.059810	-0.015287	0.552175
15320	0.815319	0.848725	9.711753	-0.061387	0.021643	-0.014245	-0.052036	-0.293065	-0.693749	0.831657	0.058700	-0.015607	0.551958
15321	0.935751	0.868262	9.727551	-0.078922	0.023478	-0.010641	-0.050750	-0.290695	-0.695032	0.831900	0.057310	-0.016132	0.551723
15322	0.940927	0.791129	9.678516	-0.042161	0.016219	-0.006748	-0.049981	-0.288844	-0.695547	0.832011	0.056577	-0.016340	0.551625
15323	0.979619	0.767381	9.745747	-0.036998	0.027223	0.005261	-0.049332	-0.288333	-0.696953	0.832029	0.055842	-0.016360	0.551671
15324	0.907502	0.728984	9.814137	-0.030021	0.027231	0.011755	-0.048050	-0.287804	-0.695944	0.831925	0.055184	-0.016272	0.551898
15325	0.912347	0.729445	9.946194	0.001413	0.012671	0.026701	-0.049209	-0.286603	-0.696953	0.831659	0.055240	-0.016134	0.552297
15326	0.953512	0.691154	9.979642	0.021663	0.006280	0.019434	-0.050362	-0.288057	-0.697200	0.831404	0.055670	-0.015832	0.552645
15327	1.037885	0.683640	9.843519	-0.019300	0.003462	-0.001991	-0.051135	-0.287785	-0.697448	0.831475	0.055494	-0.016051	0.552550
15328	1.155783	0.721809	9.681949	-0.043925	0.020836	0.000631	-0.050757	-0.285789	-0.697195	0.831516	0.054678	-0.016212	0.552566
15329	1.095349	0.760333	9.727527	-0.019452	0.025426	0.002589	-0.050501	-0.284467	-0.697834	0.831542	0.054267	-0.016085	0.552571
15330	1.133956	0.753309	9.761390	0.004353	0.034552	-0.013915	-0.049467	-0.285015	-0.698224	0.831702	0.054106	-0.015470	0.552364
15331	1.096067	0.614052	9.859887	-0.019067	0.052757	-0.026979	-0.047919	-0.284506	-0.698874	0.832061	0.053418	-0.014865	0.551906
15332	1.231599	0.491066	9.691422	-0.082038	0.045402	-0.029119	-0.046627	-0.283205	-0.700539	0.832487	0.051704	-0.015007	0.551423
15333	1.386023	0.460294	9.747633	-0.131046	0.075528	-0.028484	-0.043923	-0.280853	-0.702089	0.832979	0.048911	-0.015287	0.550926
15334	1.454208	0.321555	9.935929	-0.137915	0.085570	-0.027604	-0.040836	-0.276910	-0.703895	0.833454	0.045823	-0.015378	0.550470
15335	1.521037	0.466404	10.048988	-0.226555	0.118420	-0.011497	-0.038259	-0.272444	-0.707226	0.833838	0.040978	-0.016051	0.550252
15336	1.555538	0.297326	9.826132	-0.336209	0.122040	0.013795	-0.034931	-0.261600	-0.711069	0.834000	0.034167	-0.017752	0.550419
15337	1.526132	0.392982	9.678394	-0.350924	0.158732	0.069956	-0.031847	-0.251438	-0.716822	0.833526	0.026806	-0.019223	0.551494
15338	1.360034	0.339149	9.508083	-0.230673	0.179077	0.117599	-0.029030	-0.242976	-0.719771	0.832430	0.021084	-0.018872	0.553407
15339	1.126744	0.227938	9.480347	-0.192692	0.217601	0.169411	-0.024531	-0.236660	-0.722352	0.830728	0.015700	-0.017690	0.556176
15340	0.933958	0.217926	9.478407	-0.200075	0.211264	0.207215	-0.020155	-0.231146	-0.725442	0.828568	0.010097	-0.016497	0.559554
15341	0.475987	0.217082	9.498123	-0.096630	0.232496	0.273213	-0.017186	-0.226431	-0.730050	0.825617	0.006115	-0.014021	0.564024
15342	-0.002003	0.385740	9.856039	0.032438	0.243627	0.319041	-0.017327	-0.225613	-0.728265	0.822083	0.003957	-0.009697	0.569271
15343	0.099038	0.442504	10.217790	0.144557	0.212684	0.327036	-0.014614	-0.228698	-0.727523	0.818398	0.004161	-0.004787	0.574617
15344	0.157812	0.253073	10.359687	0.040870	0.148532	0.303548	-0.013826	-0.233230	-0.727149	0.814931	0.003238	-0.001936	0.579546
15345	0.192165	0.117871	10.194906	-0.002718	0.073540	0.296993	-0.014336	-0.235085	-0.726764	0.811514	0.002643	-0.000986	0.584326
15346	0.104138	0.371800	9.938437	-0.057135	0.004029	0.295889	-0.020007	-0.236077	-0.725700	0.808075	0.001807	-0.001627	0.589075
15347	0.000866	0.279111	9.624164	-0.022220	-0.051652	0.305385	-0.024381	-0.235645	-0.727322	0.804499	0.002363	-0.002916	0.593942
15348	0.151830	0.456495	9.354450	-0.078742	-0.096354	0.343930	-0.031348	-0.231980	-0.728029	0.800422	0.002365	-0.005439	0.599408
15349	0.239445	0.276022	9.285535	-0.127659	-0.121978	0.345581	-0.039340	-0.228713	-0.729749	0.796287	0.002075	-0.009108	0.604846
15350	0.286664	0.480183	9.168835	-0.093569	-0.147531	0.338403	-0.048871	-0.226632	-0.731966	0.792177	0.002454	-0.012622	0.610156
15351	0.407176	0.485517	9.251637	-0.018825	-0.171269	0.311135	-0.058663	-0.225995	-0.732398	0.788357	0.004520	-0.015736	0.615000
15352	0.484066	0.543965	9.416379	0.039111	-0.202303	0.302246	-0.069746	-0.226396	-0.731546	0.784579	0.007676	-0.018488	0.619705
15353	0.317595	0.593136	9.823528	0.117837	-0.180302	0.315517	-0.079028	-0.226681	-0.730327	0.780599	0.012019	-0.020038	0.624595
15354	0.925557	0.478830	9.808398	0.044307	-0.145542	0.324349	-0.087786	-0.229234	-0.728985	0.776487	0.014545	-0.021849	0.629586
15355	0.946826	0.567798	9.785843	-0.005257	-0.114400	0.370192	-0.095774	-0.228353	-0.729686	0.771792	0.016154	-0.023936	0.635220
15356	0.794675	0.127890	9.960661	0.139632	-0.088519	0.439193	-0.106604	-0.232054	-0.725525	0.766119	0.019370	-0.023681	0.641970
15357	0.338119	-0.165925	10.125086	0.043307	0.036514	0.444044	-0.113818	-0.234092	-0.724195	0.760425	0.019749	-0.022866	0.648723
15358	0.307749	0.155239	10.503718	-0.061871	0.143292	0.439633	-0.116918	-0.230208	-0.725443	0.754806	0.016895	-0.021672	0.655373
15359	0.863511	-0.121736	10.783430	-0.034200	0.132360	0.419518	-0.119244	-0.228848	-0.725169	0.749386	0.014842	-0.020384	0.661653
15360	0.706664	-0.595989	10.765716	0.021722	0.035408	0.377515	-0.122083	-0.226824	-0.725655	0.744408	0.014692	-0.019685	0.667273
15361	0.400441	-1.108540	10.186852	-0.196489	-0.048132	0.328569	-0.127898	-0.219722	-0.727645	0.740080	0.012614	-0.023263	0.671998
15362	0.183864	-1.212271	9.523355	-0.308657	-0.056484	0.320635	-0.134606	-0.211437	-0.732175	0.735824	0.008803	-0.028333	0.676523
15363	0.047241	-0.871428	9.387655	-0.240499	-0.040005	0.304322	-0.140432	-0.201139	-0.734163	0.731744	0.005900	-0.032370	0.680785
15364	0.127576	-0.524481	9.503674	-0.162834	-0.036232	0.313924	-0.145861	-0.194301	-0.735518	0.727475	0.003956	-0.035158	0.685222
15365	0.406488	-0.369319	9.695659	-0.133526	-0.070994	0.277211	-0.150769	-0.187747	-0.738025	0.723663	0.003033	-0.038164	0.689091
15366	0.677419	-0.575883	9.628088	-0.070103	-0.120291	0.255480	-0.155682	-0.180787	-0.739894	0.720071	0.003630	-0.040888	0.692685
15367	0.619597	-0.588569	9.468966	-0.118990	-0.125872	0.236784	-0.164198	-0.176173	-0.740717	0.716724	0.003702	-0.044487	0.695926
15368	0.252551	-0.457758	9.246567	-0.106948	-0.114927	0.236810	-0.170789	-0.172360	-0.739516	0.713344	0.003708	-0.047641	0.699183
15369	0.473650	-0.317754	9.260194	0.013663	-0.096455	0.248469	-0.177891	-0.168418	-0.739331	0.709807	0.005234	-0.048936	0.702675
15370	0.971555	-0.600215	9.376083	0.083938	-0.076216	0.246979	-0.182794	-0.168747	-0.737636	0.706261	0.007405	-0.048863	0.706224
15371	0.879083	-0.407330	9.560330	0.069793	-0.076232	0.256121	-0.185882	-0.170571	-0.737103	0.702588	0.009444	-0.049085	0.709839
15372	0.812384	-0.570692	9.660621	0.131242	-0.065235	0.249036	-0.191300	-0.170896	-0.735532	0.698973	0.012120	-0.048182	0.713420
15373	0.527922	-0.540487	10.217608	0.215407	0.006043	0.241950	-0.194908	-0.173763	-0.733339	0.695499	0.015024	-0.045160	0.716949
15374	1.258736	-0.629840	10.393580	0.223358	0.086350	0.155145	-0.195806	-0.179710	-0.729767	0.693290	0.016902	-0.040798	0.719304
15375	1.325317	-0.957746	10.132795	0.144869	0.133746	0.128855	-0.193987	-0.183857	-0.729656	0.691528	0.017100	-0.037015	0.721198
15376	1.237482	-0.729014	10.245586	0.138889	0.161294	0.189677	-0.192167	-0.188799	-0.729163	0.688878	0.016703	-0.032840	0.723940
15377	0.882569	-0.617603	9.970228	0.007107	0.170329	0.216666	-0.189854	-0.187756	-0.728798	0.685881	0.014410	-0.030601	0.726927
15378	0.039776	-0.297711	9.746042	-0.085567	0.149218	0.260483	-0.188430	-0.186066	-0.731357	0.682224	0.011056	-0.029866	0.730449
15379	-0.830446	0.214492	9.500297	-0.088645	0.142711	0.258576	-0.187146	-0.181709	-0.733658	0.678582	0.007771	-0.029339	0.733897
15380	-0.854527	0.204394	9.375126	-0.020348	0.075165	0.260873	-0.186641	-0.178654	-0.733916	0.674803	0.006388	-0.028650	0.737414
15381	-0.836483	0.479752	9.695966	0.065132	-0.056250	0.305792	-0.189875	-0.174098	-0.734653	0.670284	0.008030	-0.028450	0.741516
15382	-0.955981	0.289173	10.308998	0.296115	-0.214926	0.369961	-0.200316	-0.178205	-0.730750	0.664514	0.015128	-0.026987	0.746635
15383	-1.043421	0.417922	10.024379	0.123977	-0.275303	0.417167	-0.210108	-0.184309	-0.726089	0.658111	0.020705	-0.028769	0.752086
15384	-0.495855	0.824031	9.583968	-0.084135	-0.289942	0.453058	-0.222755	-0.180297	-0.724968	0.650878	0.023857	-0.034016	0.758044
15385	-0.047881	0.389367	9.536451	0.149389	-0.315087	0.504155	-0.237214	-0.176645	-0.721922	0.642951	0.030256	-0.035856	0.764469
15386	0.586425	0.313809	9.582112	0.263218	-0.327640	0.515853	-0.254493	-0.180393	-0.716309	0.634443	0.038435	-0.036328	0.771158
15387	0.715924	0.458784	9.695757	0.187611	-0.298394	0.543109	-0.271261	-0.181096	-0.711845	0.625708	0.045050	-0.037368	0.777859
15388	1.088515	0.176562	9.954485	0.214257	-0.249021	0.527503	-0.281978	-0.182123	-0.706537	0.616991	0.051361	-0.037596	0.784392
15389	1.116817	0.306374	9.913368	0.255677	-0.153817	0.567245	-0.294755	-0.181941	-0.702360	0.607721	0.056541	-0.035786	0.791326
15390	1.193724	0.864678	9.936315	0.327669	-0.010186	0.585821	-0.304040	-0.184465	-0.698720	0.597954	0.060411	-0.031352	0.798636
15391	1.501515	1.518573	9.641146	0.373274	0.064035	0.611762	-0.310358	-0.189938	-0.693704	0.587771	0.063545	-0.025046	0.806139
15392	1.149152	1.593313	9.192492	0.221374	0.041982	0.636856	-0.317584	-0.190367	-0.691226	0.577184	0.065293	-0.021760	0.813709
15393	1.079895	1.979104	9.499664	0.220004	0.003681	0.681182	-0.324041	-0.189076	-0.689136	0.565820	0.067591	-0.018644	0.821542
15394	1.338323	2.368348	9.219524	0.285609	0.027735	0.742382	-0.332821	-0.188413	-0.685754	0.553199	0.070227	-0.014605	0.829955
15395	0.769391	2.402404	9.661108	0.286573	0.095453	0.821622	-0.339401	-0.187002	-0.685065	0.539174	0.071728	-0.009471	0.839081
15396	0.585948	2.441796	9.328738	0.194588	0.188745	0.889301	-0.346114	-0.183729	-0.684755	0.523951	0.070622	-0.005408	0.848799
15397	1.157398	2.922404	9.556816	0.067795	0.218080	0.949521	-0.351548	-0.175165	-0.686620	0.507737	0.067720	-0.002730	0.858842
15398	0.976029	2.579078	10.558343	0.069296	0.256554	1.025144	-0.353759	-0.165450	-0.689656	0.489982	0.064088	-0.000281	0.869374
15399	1.390658	2.075922	10.900767	0.047205	0.275689	1.001044	-0.359333	-0.153690	-0.691645	0.472489	0.059990	0.002609	0.879289
15400	1.633966	1.093016	11.033260	0.027187	0.188789	0.975292	-0.362322	-0.141709	-0.695311	0.455251	0.057106	0.003748	0.888522
15401	0.283901	-0.405027	10.579642	0.201240	0.073614	0.967148	-0.371893	-0.126992	-0.698924	0.437815	0.057948	0.007494	0.897164
15402	0.740823	0.327092	10.562971	0.232185	-0.006619	0.998790	-0.381449	-0.121293	-0.698846	0.419583	0.060375	0.010496	0.905646
15403	0.412359	-0.543397	10.840509	0.170225	-0.039792	0.950563	-0.390767	-0.113970	-0.695839	0.402165	0.062945	0.012642	0.913313
15404	0.244512	-0.781283	9.606768	0.118608	-0.051073	0.824825	-0.400586	-0.106936	-0.695758	0.386954	0.065167	0.013416	0.919695
15405	0.198322	-0.228966	8.654050	0.144023	-0.001819	0.747337	-0.409123	-0.097786	-0.695687	0.373049	0.066695	0.015553	0.925281
15406	-0.086024	-0.225395	9.160263	0.201621	0.047359	0.684779	-0.414580	-0.089309	-0.692837	0.360095	0.067662	0.018786	0.930269
15407	-0.327915	-0.024478	9.669640	0.204791	0.041683	0.634942	-0.419876	-0.085391	-0.693048	0.348030	0.068711	0.022482	0.934691
15408	-0.083306	0.222282	9.233768	0.081776	0.067254	0.651817	-0.423362	-0.081901	-0.694166	0.335712	0.068441	0.023649	0.939177
15409	-0.202446	0.425336	8.889893	-0.035150	0.120193	0.670514	-0.426364	-0.069632	-0.695665	0.323153	0.066319	0.023314	0.943732
15410	-0.214379	0.422298	9.415356	-0.116158	0.175057	0.731846	-0.428074	-0.055004	-0.699468	0.309410	0.062728	0.021351	0.948617
15411	0.581810	0.280991	9.836018	-0.191663	0.293060	0.772844	-0.426174	-0.037511	-0.705845	0.294892	0.056328	0.018977	0.953680
15412	1.486840	-0.470478	9.733122	-0.222460	0.293095	0.749688	-0.421965	-0.017117	-0.712494	0.280721	0.049831	0.015691	0.958367
15413	1.169387	-0.627878	9.612749	-0.237766	0.271910	0.707187	-0.418388	0.000881	-0.719777	0.267350	0.043552	0.012264	0.962537
15414	0.854822	-0.373659	9.572577	-0.243786	0.255341	0.678549	-0.414185	0.020890	-0.724897	0.254413	0.037621	0.008423	0.966327
15415	1.419780	-0.012754	10.674945	-0.173962	0.280903	0.634555	-0.408556	0.038752	-0.730157	0.242272	0.031486	0.006258	0.969677
15416	0.928618	-0.602306	11.602925	-0.072423	0.236716	0.524389	-0.405749	0.053846	-0.735779	0.232082	0.026733	0.005751	0.972312
15417	0.029813	-0.193757	10.606635	-0.110542	0.128529	0.426494	-0.400227	0.063866	-0.739640	0.223886	0.023837	0.004162	0.974315
15418	0.171925	0.314629	10.063072	-0.136777	0.055351	0.385854	-0.400003	0.073184	-0.739765	0.216421	0.022301	0.001642	0.976044
15419	0.287998	0.211875	9.491495	-0.135001	-0.004018	0.376742	-0.402220	0.082910	-0.741654	0.209183	0.021869	-0.000977	0.977631
15420	0.426147	-0.477473	9.007903	-0.083416	0.010546	0.314269	-0.403149	0.089715	-0.741261	0.203059	0.021430	-0.002618	0.978928
15421	-0.056408	-0.387856	8.764648	-0.028407	0.069698	0.211071	-0.403423	0.095434	-0.742276	0.199002	0.019991	-0.002817	0.979791
15422	-0.866831	-0.244904	9.536716	-0.046737	0.104012	0.123203	-0.402904	0.098594	-0.745336	0.196568	0.017882	-0.003282	0.980322
15423	-0.962804	-0.375599	8.655560	-0.000465	0.103846	0.019164	-0.400592	0.100697	-0.745481	0.196259	0.015829	-0.002728	0.980421
15424	-0.329145	-0.826637	8.635947	0.223408	0.103860	-0.105169	-0.399264	0.093731	-0.748298	0.198227	0.014797	0.002179	0.980042
15425	-0.177959	-1.144602	9.825738	0.361050	0.125749	-0.154335	-0.396109	0.081940	-0.752150	0.201196	0.013714	0.009887	0.979405
15426	-0.201569	-1.234905	10.162663	0.326035	0.173009	-0.232109	-0.391538	0.065908	-0.752448	0.205601	0.011711	0.017116	0.978416
15427	0.069856	-0.516930	10.338469	0.124848	0.139596	-0.362308	-0.386464	0.055180	-0.754404	0.212674	0.009312	0.020216	0.976870
15428	0.622020	-0.086188	9.360828	-0.071497	0.122114	-0.387258	-0.382428	0.048707	-0.758134	0.220198	0.006586	0.019491	0.975238
15429	0.580234	-0.354781	11.031927	-0.013068	0.075477	-0.370286	-0.377254	0.045439	-0.759705	0.227454	0.004889	0.019554	0.973580
15430	0.425380	-0.270678	10.383763	0.047548	0.039032	-0.347735	-0.376288	0.038238	-0.761130	0.234187	0.004330	0.020770	0.971960
15431	0.423064	0.199174	9.910314	-0.233398	0.066281	-0.310456	-0.373312	0.038843	-0.763957	0.240277	0.001826	0.016465	0.970563
15432	0.021357	0.020142	9.844053	-0.556061	0.126320	-0.260507	-0.370367	0.048499	-0.767416	0.245292	-0.003260	0.006364	0.969423
15433	0.070848	-0.180918	11.514553	-0.604581	0.073221	-0.229300	-0.366409	0.062145	-0.770245	0.249735	-0.007657	-0.005136	0.968270
15434	-0.036519	-0.459052	10.434414	-0.626074	0.025807	-0.199781	-0.367231	0.079439	-0.773162	0.253498	-0.011135	-0.017086	0.967121
15435	-0.283358	-0.804594	9.419230	-0.620947	-0.014377	-0.203366	-0.367289	0.096477	-0.774173	0.257330	-0.013916	-0.029355	0.965777
15436	-0.953404	-1.303215	9.617072	-0.430163	0.007801	-0.156334	-0.366747	0.116807	-0.775299	0.260230	-0.016057	-0.037593	0.964681
15437	-1.147077	-1.115099	9.872311	-0.053874	-0.021052	-0.145174	-0.368955	0.123080	-0.776298	0.263053	-0.015854	-0.038934	0.963865
15438	-0.570326	-0.756435	9.609113	0.244914	-0.071691	-0.102967	-0.372017	0.113535	-0.775387	0.265074	-0.012973	-0.034550	0.963522
15439	0.200162	-1.602076	9.479641	0.431435	-0.080629	-0.146235	-0.375708	0.098285	-0.773198	0.267994	-0.009066	-0.026865	0.963003
15440	0.332180	-0.971230	9.580921	0.284284	-0.078993	-0.167313	-0.379523	0.082630	-0.771646	0.271248	-0.005801	-0.021770	0.962246
15441	4.366946	-0.936140	9.055044	-0.319814	-0.196321	-0.291852	-0.381822	0.077593	-0.771885	0.276794	-0.003528	-0.029275	0.960477
15442	2.094298	-0.502609	9.128719	0.149103	-0.145036	-0.321045	-0.386460	0.073414	-0.768793	0.282906	0.000402	-0.027164	0.958763
15443	0.391687	-0.299750	9.648494	0.312462	-0.068116	-0.220746	-0.389399	0.064674	-0.767245	0.287154	0.003769	-0.021814	0.957629
15444	-0.116488	0.135901	10.019473	0.318888	-0.071752	-0.178300	-0.391666	0.049528	-0.766342	0.290517	0.007183	-0.016034	0.956709
15445	-0.014540	-0.002449	10.301694	0.512684	-0.065880	-0.105335	-0.394719	0.034413	-0.763139	0.292483	0.011615	-0.006795	0.956176
15446	-0.148032	0.699552	10.262290	0.546549	0.006516	-0.040712	-0.397095	0.011298	-0.760328	0.293118	0.014821	0.003776	0.955954
15447	2.553644	2.337929	10.872092	0.247545	-0.100516	-0.101108	-0.398708	-0.008633	-0.757903	0.295043	0.018415	0.007841	0.955274
15448	-0.422280	-1.987656	9.636431	0.472951	-0.122538	-0.069367	-0.399977	-0.017779	-0.755095	0.296208	0.023662	0.016251	0.954692
15449	-0.437463	0.711234	9.626133	0.446203	-0.109546	0.003254	-0.405731	-0.037894	-0.748815	0.296018	0.028564	0.023972	0.954454
15450	-0.217584	1.111213	9.693795	0.389307	-0.067366	0.069337	-0.408796	-0.050076	-0.745357	0.294494	0.032313	0.031037	0.954602
15451	0.128014	0.419960	9.939335	0.431058	-0.036946	0.145223	-0.411595	-0.062672	-0.743047	0.291515	0.035781	0.038837	0.955107
15452	0.307141	0.750719	9.484829	0.394840	0.031827	0.225221	-0.413000	-0.070744	-0.739472	0.286881	0.037771	0.046477	0.956092
15453	-0.020122	1.149937	9.648179	0.296041	0.057394	0.279098	-0.413887	-0.076712	-0.738066	0.281321	0.038743	0.052155	0.957412
15454	0.496751	0.929691	9.657114	0.201632	0.050983	0.286044	-0.416066	-0.081072	-0.737032	0.275616	0.039319	0.056156	0.958820
15455	0.746201	1.180641	9.730285	0.152562	0.049958	0.264608	-0.417081	-0.080136	-0.736649	0.270425	0.039616	0.059042	0.960112
15456	0.434890	1.748565	9.274528	0.096213	0.020608	0.248644	-0.418885	-0.081968	-0.735361	0.265526	0.040152	0.060882	0.961341
15457	0.097381	1.775707	9.670173	0.152449	0.035177	0.234121	-0.421205	-0.081280	-0.735725	0.260921	0.040680	0.063753	0.962393
15458	0.120065	1.064334	9.847615	0.197712	0.038819	0.217766	-0.422233	-0.084580	-0.733934	0.256468	0.041356	0.067664	0.963294
15459	0.289992	0.804313	9.682349	-0.085493	0.078440	0.092624	-0.421204	-0.084588	-0.733560	0.254714	0.039619	0.066261	0.963930
15460	0.160342	1.203185	9.629131	-0.613465	0.075774	-0.007897	-0.420453	-0.071330	-0.738912	0.255234	0.035138	0.054902	0.964680
15461	0.155444	0.691709	9.189898	-0.635250	0.075553	-0.094729	-0.418439	-0.051162	-0.744271	0.257471	0.030402	0.043001	0.964850
15462	0.275070	0.895179	9.532279	-0.532931	0.034351	-0.166142	-0.414738	-0.034736	-0.749135	0.260939	0.026971	0.033071	0.964411
15463	0.493957	0.476512	9.372446	-0.228069	0.030140	-0.170098	-0.413092	-0.022931	-0.752202	0.264384	0.025163	0.028822	0.963658
15464	0.360042	0.257939	9.545737	-0.097605	0.037362	-0.246968	-0.412441	-0.023478	-0.752972	0.269151	0.023907	0.027340	0.962413
15465	0.694210	-0.055732	9.774865	-0.262802	0.082679	-0.336447	-0.409079	-0.022482	-0.756184	0.275762	0.020803	0.022749	0.960732
15466	0.032006	-0.217613	9.247998	-0.378942	0.116863	-0.477380	-0.403135	-0.022048	-0.759543	0.285039	0.016375	0.016383	0.958236
15467	-0.246833	-0.360904	9.713803	-0.557191	0.152885	-0.581711	-0.395666	-0.012601	-0.765588	0.296345	0.010139	0.006590	0.955004
15468	-0.158036	-0.242284	10.585125	-0.299744	0.141969	-0.652389	-0.387935	-0.007924	-0.768832	0.308837	0.005693	0.001908	0.951096
15469	0.271407	-0.338839	10.237366	-0.667803	0.147013	-0.702226	-0.378647	-0.002623	-0.774638	0.322268	-0.001192	-0.010003	0.946595
15470	0.415002	-0.114286	10.400260	-0.601454	0.061250	-0.677769	-0.372614	0.010711	-0.779777	0.335075	-0.005959	-0.020942	0.941940
15471	-0.297389	-0.344126	10.428791	-0.323866	-0.018971	-0.672565	-0.370938	0.013203	-0.781828	0.347721	-0.007412	-0.027431	0.937167
15472	-0.306127	-0.541945	10.267530	-0.399479	0.008463	-0.636986	-0.368493	0.016224	-0.783375	0.359593	-0.009863	-0.034889	0.932405
15473	0.175033	-0.346094	10.281967	-0.376965	0.070737	-0.624962	-0.364369	0.019881	-0.786082	0.371240	-0.013372	-0.041684	0.927504
15474	-0.133082	-0.462022	9.622244	-0.366912	0.154864	-0.612119	-0.358314	0.023123	-0.788167	0.382608	-0.018318	-0.047442	0.922510
15475	0.460200	-0.543796	9.281021	-0.161075	0.195587	-0.542814	-0.351206	0.023797	-0.792811	0.392779	-0.022536	-0.049239	0.918037
15476	0.217343	-1.176747	9.332281	-0.013812	0.204869	-0.530064	-0.342277	0.016619	-0.794923	0.402696	-0.025741	-0.048066	0.913709
15477	-0.056022	-1.462286	9.700140	0.140313	0.205017	-0.509904	-0.333721	0.006907	-0.797799	0.412316	-0.027751	-0.044255	0.909542
15478	-0.027659	-1.838735	10.038338	0.224652	0.197781	-0.505759	-0.327101	-0.005556	-0.798111	0.421808	-0.028905	-0.038766	0.905395
15479	-0.584327	-1.866149	10.083160	0.182824	0.209470	-0.530005	-0.318663	-0.020973	-0.798949	0.431704	-0.030652	-0.034184	0.900846
15480	-0.425808	-1.750762	9.968654	0.211066	0.214020	-0.563091	-0.309716	-0.034270	-0.800173	0.442124	-0.032157	-0.028829	0.895913
15481	0.144600	-1.082829	9.404922	0.287987	0.142643	-0.684417	-0.300225	-0.055694	-0.801149	0.454668	-0.031674	-0.023074	0.889799
15482	-0.151352	-1.693548	9.657606	0.243738	0.072863	-0.763887	-0.291785	-0.076008	-0.798804	0.468435	-0.030257	-0.018512	0.882786
15483	-0.922107	-1.783843	10.431575	0.252820	0.055549	-0.680788	-0.284642	-0.091796	-0.798103	0.480642	-0.028551	-0.014222	0.876337
15484	-1.113637	-1.035725	10.545881	0.255672	0.069297	-0.656845	-0.277635	-0.108891	-0.795107	0.492317	-0.026976	-0.009409	0.869947
15485	-1.170237	-0.293558	10.248549	0.073353	0.039815	-0.681753	-0.268832	-0.120701	-0.794290	0.504240	-0.026794	-0.008360	0.863107
15486	-1.229162	-0.088633	9.713255	0.143232	-0.040519	-0.688664	-0.262606	-0.134334	-0.792179	0.516195	-0.024391	-0.006629	0.856098
15487	-0.878599	0.185214	9.398755	0.037661	-0.139148	-0.644743	-0.259358	-0.145527	-0.789151	0.527245	-0.021530	-0.007922	0.849404
15488	-0.849232	0.601443	9.404865	0.048972	-0.215684	-0.561526	-0.257032	-0.151383	-0.786113	0.536777	-0.017116	-0.009573	0.843497
15489	-0.533384	1.111076	9.827773	0.054091	-0.233690	-0.465509	-0.256763	-0.157490	-0.783824	0.544626	-0.012481	-0.011415	0.838509
15490	-0.643475	1.447064	9.663451	0.008003	-0.224296	-0.345799	-0.259852	-0.163281	-0.780234	0.550387	-0.008409	-0.013779	0.834754
15491	-0.570501	1.307727	9.674179	-0.031390	-0.172917	-0.253779	-0.263712	-0.166688	-0.778931	0.554611	-0.005746	-0.016204	0.831932
15492	-0.571155	1.457834	9.957088	0.027363	-0.136121	-0.177872	-0.264487	-0.170115	-0.776123	0.557496	-0.002974	-0.017250	0.829995
15493	-0.063578	1.154982	9.731969	0.089366	-0.137720	-0.147986	-0.266676	-0.172604	-0.774450	0.559955	0.000446	-0.017150	0.828345
15494	-0.254448	0.746185	9.882861	0.248935	-0.093510	-0.064175	-0.268851	-0.180809	-0.771506	0.560783	0.004953	-0.014042	0.827829
15495	-0.069190	0.303435	9.734377	0.232351	-0.027446	0.033496	-0.271024	-0.189811	-0.768434	0.560242	0.008096	-0.010290	0.828225
15496	0.300538	0.107004	9.759073	0.237710	-0.012759	0.037216	-0.273586	-0.197746	-0.765614	0.559337	0.011110	-0.006468	0.828841
15497	-0.053213	-0.008572	9.931758	0.211282	-0.010960	0.062910	-0.275642	-0.206197	-0.760504	0.558292	0.013737	-0.002885	0.829526
15498	-0.207919	-0.448609	9.367325	0.256711	0.013796	0.070507	-0.274979	-0.212984	-0.759238	0.556865	0.016513	0.001543	0.830437
15499	0.863289	-0.158823	9.074173	0.015194	0.050205	0.043417	-0.274830	-0.219901	-0.758223	0.556189	0.015933	0.002517	0.830899
15500	1.205465	0.922880	10.057367	-0.090986	0.040279	0.140671	-0.274965	-0.216185	-0.759749	0.553346	0.014401	0.001449	0.832826
15501	1.094897	-0.204176	9.042097	0.029411	0.082642	0.200343	-0.276255	-0.214580	-0.760503	0.550046	0.013506	0.002931	0.835020
15502	1.732798	0.503211	9.425181	-0.103835	0.186732	0.188418	-0.274953	-0.212638	-0.764718	0.545774	0.009394	0.003245	0.837873
15503	0.919650	0.206236	10.279860	-0.025518	0.225223	0.269942	-0.272124	-0.208824	-0.766395	0.541284	0.005589	0.005311	0.840805
15504	-0.126942	-0.709615	10.372455	-0.057831	0.237668	0.214389	-0.269271	-0.208624	-0.769986	0.537398	0.001129	0.006920	0.843300
15505	0.338512	-0.241182	10.618575	-0.297459	0.173426	0.189272	-0.264892	-0.200736	-0.775496	0.534230	-0.004754	0.003802	0.845317
15506	0.131064	-0.723067	10.509078	-0.075617	0.061901	0.096449	-0.263859	-0.195595	-0.779708	0.532526	-0.006459	0.003226	0.846383
15507	-0.659917	-0.647776	10.476353	0.225764	0.038255	0.057371	-0.264874	-0.201300	-0.778683	0.531633	-0.004520	0.007467	0.846930
15508	-0.057883	-0.031948	10.132993	0.228344	0.045599	0.020454	-0.263829	-0.209008	-0.775763	0.531267	-0.002721	0.011854	0.847117
15509	-0.283859	-0.167783	9.934573	0.200835	0.023484	-0.030410	-0.263033	-0.218978	-0.772970	0.531841	-0.000824	0.015497	0.846702
15510	-0.654731	-0.235668	9.994963	0.100266	0.015986	-0.037380	-0.261984	-0.225238	-0.771835	0.532466	0.000100	0.017397	0.846273
15511	-0.182165	0.225300	9.461018	-0.020403	0.034107	-0.093390	-0.260283	-0.234033	-0.770450	0.534092	-0.000584	0.017405	0.845247
15512	-0.135365	0.003233	9.211132	-0.053035	0.022975	-0.152588	-0.256803	-0.234205	-0.770478	0.536659	-0.001452	0.016785	0.843631
15513	-0.054813	0.291379	9.014317	-0.088123	0.034806	-0.169404	-0.253185	-0.232678	-0.773564	0.539558	-0.002897	0.015647	0.841798
15514	-0.195321	0.461211	9.519404	-0.002408	0.059550	-0.157954	-0.248286	-0.232735	-0.773858	0.542164	-0.003835	0.016271	0.840107
15515	-0.406454	0.274937	10.038040	0.143116	0.038637	-0.149806	-0.244912	-0.238107	-0.774651	0.544732	-0.002835	0.019077	0.838388
15516	0.021595	-0.006812	10.402897	0.042414	-0.033746	-0.190786	-0.240765	-0.246793	-0.772904	0.547934	-0.001740	0.019441	0.836294
15517	-0.324239	0.259068	10.977017	-0.123449	-0.107215	-0.224769	-0.240499	-0.248002	-0.773671	0.551780	-0.001241	0.016171	0.833832
15518	-0.094054	-0.008729	10.612998	-0.060527	-0.200471	-0.287037	-0.239213	-0.248804	-0.772535	0.556637	0.001483	0.012972	0.830653
15519	0.133709	0.212301	9.696590	0.040434	-0.226029	-0.358463	-0.241263	-0.254094	-0.770992	0.562686	0.005749	0.011101	0.826576
15520	-0.147436	0.523345	9.371918	0.036266	-0.200376	-0.327167	-0.241128	-0.259527	-0.768064	0.568134	0.009540	0.009512	0.822826
15521	-0.255079	0.870536	9.668591	0.119685	-0.152675	-0.280699	-0.240481	-0.264961	-0.764631	0.572800	0.013515	0.009801	0.819525
15522	-0.220994	0.803642	9.783175	0.180583	-0.121431	-0.237982	-0.239433	-0.274524	-0.760820	0.576662	0.017670	0.011462	0.816711
15523	-0.138487	0.693709	9.945610	0.134926	-0.092176	-0.214257	-0.238781	-0.282612	-0.756369	0.580180	0.020832	0.012719	0.814123
15524	0.223315	0.630877	9.650495	0.136602	-0.079299	-0.211479	-0.237087	-0.290071	-0.754602	0.583562	0.023797	0.014139	0.811597
15525	0.241394	0.859750	9.039452	0.111593	-0.026246	-0.203385	-0.234116	-0.296465	-0.751315	0.586863	0.025630	0.015794	0.809126
15526	-0.184495	1.225871	9.429424	0.094910	0.034162	-0.127925	-0.230358	-0.303950	-0.749818	0.588797	0.026291	0.017826	0.807656
15527	-0.059608	1.338087	9.813776	0.071561	0.075419	-0.063509	-0.226742	-0.307443	-0.748829	0.589808	0.026058	0.020012	0.806875
15528	-0.038685	0.976032	9.441682	-0.071988	0.085354	-0.058691	-0.221443	-0.311234	-0.749127	0.590622	0.023947	0.019918	0.806347
15529	0.097080	0.791937	8.989152	-0.110927	0.069013	-0.018236	-0.218095	-0.308621	-0.750554	0.590991	0.021683	0.019080	0.806161
15530	0.130700	0.831562	9.302032	0.060305	0.060157	0.026939	-0.214993	-0.310391	-0.750962	0.590083	0.021567	0.020789	0.806786
15531	0.094400	0.875930	9.635927	0.151003	0.054857	0.071698	-0.212915	-0.314545	-0.751235	0.588886	0.022671	0.023979	0.807542
15532	0.170672	1.064214	9.783284	0.098327	0.047524	0.084355	-0.210330	-0.318290	-0.749855	0.587200	0.023234	0.026122	0.808686
15533	0.382178	0.674154	9.551780	0.119290	0.076877	0.101058	-0.209160	-0.322685	-0.748592	0.585518	0.023639	0.029040	0.809794
15534	0.073067	0.788358	9.363291	-0.082206	0.098555	0.098143	-0.207599	-0.325376	-0.749625	0.583705	0.021270	0.028849	0.811174
15535	-0.232642	1.226923	9.765001	-0.191253	0.118566	0.133514	-0.203739	-0.319325	-0.752966	0.581596	0.017386	0.027222	0.812836
15536	-0.808211	0.615442	9.957463	-0.095659	0.093022	0.153424	-0.201155	-0.315135	-0.757317	0.578952	0.014981	0.026725	0.814786
15537	-0.981793	-0.395066	9.999276	-0.205633	0.052494	0.093906	-0.200383	-0.308796	-0.761908	0.577501	0.011921	0.024110	0.815947
15538	-0.899335	-0.500680	10.017765	-0.272899	0.017470	0.003185	-0.197940	-0.302597	-0.765366	0.577145	0.008617	0.019888	0.816354
15539	-0.710717	-0.625112	10.099383	-0.231335	-0.070478	-0.105358	-0.199491	-0.294771	-0.770320	0.578977	0.007106	0.015443	0.815167
15540	-1.074481	-1.168644	10.342776	-0.147945	-0.072491	-0.182446	-0.198211	-0.290007	-0.771984	0.581933	0.006660	0.012244	0.813117
15541	-1.496558	-1.121926	10.181087	-0.295949	0.020246	-0.290412	-0.193849	-0.280234	-0.775455	0.586719	0.002750	0.007807	0.809748
15542	-1.303135	-0.768067	9.439028	-0.379217	0.036374	-0.416373	-0.186128	-0.271042	-0.780100	0.593469	-0.002210	0.002139	0.804851
15543	-1.291321	-1.230133	9.370256	-0.463774	-0.000520	-0.512701	-0.179066	-0.258243	-0.784355	0.601686	-0.007890	-0.005260	0.798677
15544	-1.256950	-1.344038	9.805796	-0.413713	-0.044559	-0.589901	-0.172387	-0.242936	-0.791282	0.611016	-0.011948	-0.012476	0.791430
15545	-0.856217	-1.468041	9.889399	-0.301323	-0.049920	-0.609606	-0.164675	-0.232008	-0.795416	0.620556	-0.014931	-0.017929	0.783815
15546	-0.821232	-1.722341	10.068565	-0.320481	-0.037360	-0.689080	-0.156585	-0.218423	-0.799807	0.631221	-0.017927	-0.023603	0.775037
15547	-0.758707	-1.698766	9.891873	-0.409664	0.009802	-0.802194	-0.147719	-0.206040	-0.803694	0.643431	-0.023178	-0.030079	0.764562
15548	-0.971810	-2.002500	9.828024	-0.597746	0.002033	-0.889880	-0.137827	-0.192073	-0.807844	0.656657	-0.030211	-0.039584	0.752544
15549	-0.287558	-2.456548	9.602434	-1.055326	0.065380	-0.984533	-0.126811	-0.162712	-0.816328	0.670610	-0.044628	-0.055202	0.738406
15550	-0.092937	-2.833786	9.613361	-1.008841	0.143835	-1.069299	-0.113246	-0.120366	-0.828777	0.685406	-0.058927	-0.069091	0.722476
15551	-0.070710	-2.428959	9.806452	-0.251880	0.164539	-1.155963	-0.097091	-0.093277	-0.832333	0.701823	-0.063527	-0.071905	0.705860
15552	-0.230041	-2.378878	9.772066	0.534597	0.093984	-1.196178	-0.084700	-0.100459	-0.830905	0.719318	-0.055461	-0.064539	0.689449
15553	-0.275944	-1.818539	10.461119	0.603649	0.029840	-1.273289	-0.073849	-0.117950	-0.823225	0.737283	-0.045911	-0.057280	0.671584
15554	-0.329650	-1.663736	10.741198	-0.031558	-0.020283	-1.294899	-0.061993	-0.125748	-0.817333	0.754411	-0.044456	-0.059181	0.652216
15555	-0.596682	-2.300669	10.345761	-0.702677	0.044727	-1.312217	-0.051595	-0.107274	-0.823013	0.770595	-0.054476	-0.068915	0.631242
15556	-0.984343	-1.875348	10.439311	-0.845633	0.101167	-1.316756	-0.038523	-0.082153	-0.827056	0.786089	-0.066790	-0.079445	0.609337
15557	-1.167386	-1.878182	11.123987	-0.420248	0.097965	-1.289694	-0.027656	-0.055395	-0.829551	0.801065	-0.072963	-0.084765	0.588036
15558	-0.529312	-1.748279	10.754950	0.008539	-0.051283	-1.270657	-0.018571	-0.036196	-0.830761	0.815708	-0.069898	-0.087338	0.567545
15559	0.109575	-1.765486	10.979077	-0.038139	-0.147984	-1.211655	-0.015751	-0.033819	-0.829635	0.828863	-0.067130	-0.091867	0.547759
15560	0.423422	-1.907488	10.070383	-0.355380	-0.169881	-1.104297	-0.017081	-0.024204	-0.828473	0.839974	-0.068964	-0.100064	0.528844
15561	0.283912	-1.986071	9.681566	-0.524170	-0.111427	-1.049865	-0.017390	-0.012993	-0.826427	0.849851	-0.074875	-0.108908	0.510183
15562	-0.362888	-1.821900	9.529028	-0.428766	-0.080170	-0.986705	-0.017447	0.004307	-0.827948	0.858931	-0.079030	-0.116136	0.492447
15563	-0.520155	-1.741650	8.467849	-0.487833	-0.001389	-0.911446	-0.014825	0.030358	-0.830378	0.866896	-0.085681	-0.122321	0.475592
15564	-0.908707	-1.651875	8.215874	-0.632383	0.082679	-0.840339	-0.012706	0.050837	-0.831150	0.873841	-0.095209	-0.128359	0.459196
15565	-0.295084	-2.475224	7.662835	-0.350659	0.149003	-0.802029	-0.006981	0.070223	-0.830677	0.880720	-0.101086	-0.130355	0.443983
15566	0.651479	-2.272128	8.821755	0.080270	0.189770	-0.790667	0.002935	0.068806	-0.828207	0.888306	-0.099138	-0.127931	0.429789
15567	1.579820	-2.831588	9.283389	0.227525	0.095108	-0.738035	0.008497	0.061698	-0.826980	0.895182	-0.094440	-0.125622	0.417073
15568	0.304634	-3.371928	8.176676	0.104219	0.160544	-0.784916	0.013645	0.061918	-0.825873	0.902235	-0.091787	-0.123400	0.402889
15569	-0.118949	-2.427028	9.695624	0.003934	0.196720	-0.829859	0.022654	0.063429	-0.824542	0.909227	-0.091717	-0.121178	0.387569
15570	0.384549	-1.860932	9.638659	-0.031849	0.124492	-0.859468	0.030366	0.067350	-0.823454	0.916016	-0.091023	-0.120778	0.371539
15571	1.048355	-1.567559	9.224152	-0.033465	0.164038	-0.813377	0.037064	0.067018	-0.822615	0.922224	-0.091306	-0.119321	0.356270
15572	0.593163	-1.103828	10.037635	0.013375	0.127534	-0.766065	0.043486	0.069899	-0.820371	0.927920	-0.089990	-0.118321	0.341858
15573	1.128036	-1.075752	9.495801	0.127217	0.014433	-0.771748	0.049516	0.075041	-0.818887	0.933320	-0.086225	-0.118366	0.327824
15574	2.442803	-1.803464	9.771475	0.299030	-0.007039	-0.726463	0.050563	0.069312	-0.817878	0.938484	-0.078731	-0.117842	0.314900
15575	2.889863	-1.517418	10.154070	0.336363	0.037213	-0.608213	0.053035	0.060118	-0.815608	0.942829	-0.071446	-0.115850	0.304217
15576	3.560265	-0.584519	9.638188	0.102312	0.090250	-0.555966	0.054098	0.049730	-0.814347	0.946519	-0.068638	-0.114383	0.293781
15577	3.020935	-0.694814	10.056424	-0.042034	0.062818	-0.456079	0.056277	0.051580	-0.813343	0.949244	-0.068830	-0.114027	0.284949
15578	3.034873	-0.589399	9.923628	0.141909	-0.020629	-0.289824	0.058710	0.054096	-0.812087	0.951040	-0.065222	-0.114079	0.279742
15579	2.277346	0.547653	9.442886	0.567052	-0.066529	-0.169548	0.056942	0.041880	-0.810295	0.952523	-0.053577	-0.112389	0.277846
15580	1.905141	0.742831	9.053336	0.672141	-0.046888	-0.028786	0.054443	0.017426	-0.807865	0.953225	-0.040311	-0.109640	0.278777
15581	1.579683	0.246865	9.115348	0.620645	-0.022080	0.068752	0.052192	-0.006219	-0.804162	0.953244	-0.028267	-0.106527	0.281389
15582	1.068678	-0.253680	9.353169	0.035890	0.023868	0.097100	0.050670	-0.016563	-0.801351	0.952769	-0.027788	-0.105886	0.283280
15583	1.036014	-0.463929	9.791532	0.007735	0.042179	0.137540	0.051703	-0.017635	-0.800850	0.952110	-0.027907	-0.104905	0.285836
15584	1.523802	-0.143195	9.742978	-0.098043	0.097116	0.191374	0.054152	-0.018192	-0.800614	0.951166	-0.030596	-0.103578	0.289169
15585	1.818519	-0.274489	9.866292	-0.021442	0.139409	0.245241	0.056205	-0.016346	-0.800120	0.950045	-0.031995	-0.100831	0.293638
15586	1.989464	-0.235884	9.801226	0.079979	0.172464	0.250323	0.059303	-0.015863	-0.801674	0.948974	-0.031860	-0.096991	0.298372
15587	1.962800	-0.685885	10.469090	-0.009988	0.137440	0.196407	0.062905	-0.016683	-0.799791	0.948092	-0.032874	-0.094260	0.301921
15588	2.096712	-0.980001	10.202207	-0.159994	0.100645	0.153274	0.065365	-0.018714	-0.800448	0.947250	-0.036669	-0.093285	0.304419
15589	1.868770	-1.207015	10.072092	-0.070664	0.101630	0.153728	0.068438	-0.015008	-0.799324	0.946486	-0.038525	-0.091645	0.307052
15590	1.875161	-1.039447	9.829693	-0.044450	0.064185	0.144685	0.069734	-0.015831	-0.800227	0.945693	-0.039892	-0.090658	0.309603
15591	1.533229	-1.117462	9.724605	-0.292741	0.034548	0.113933	0.069054	-0.003589	-0.802127	0.944842	-0.045451	-0.091708	0.311123
15592	1.970263	-0.791535	9.114032	-0.214443	0.016506	0.129132	0.068902	0.005713	-0.804416	0.943884	-0.049709	-0.092679	0.313085
15593	1.184589	-0.806637	9.375298	0.035737	-0.008891	0.150709	0.069298	0.002914	-0.804165	0.943003	-0.048826	-0.092465	0.315929
15594	1.266527	-0.806767	9.289658	-0.175480	-0.011781	0.175489	0.066067	0.005348	-0.804139	0.941705	-0.052249	-0.093691	0.318878
15595	1.413518	-0.796814	9.300769	-0.162258	-0.036434	0.170985	0.065409	0.012257	-0.806552	0.940421	-0.054930	-0.095220	0.321753
15596	1.740258	-1.059178	9.765755	0.091538	-0.059797	0.215702	0.063095	0.011744	-0.807171	0.939031	-0.053099	-0.095584	0.325984
15597	1.617326	-1.569464	9.743052	-0.029173	-0.058993	0.233568	0.060014	0.006993	-0.806129	0.937408	-0.053233	-0.096635	0.330294
15598	1.348944	-1.906972	9.683013	-0.227849	-0.107643	0.251101	0.056649	0.012347	-0.807247	0.935291	-0.057140	-0.099954	0.334627
15599	2.322515	-2.905819	8.950867	-0.448374	-0.135250	0.200286	0.050961	0.021170	-0.810257	0.933171	-0.064601	-0.105289	0.337539
15600	1.237897	-2.909439	9.226305	-0.105702	-0.161439	0.248161	0.044239	0.030806	-0.813130	0.931022	-0.065869	-0.108758	0.342099
15601	1.592582	-2.460114	9.576727	-0.143780	-0.168663	0.285806	0.037018	0.034595	-0.815111	0.928531	-0.067666	-0.112547	0.347254
15602	1.359084	-2.028562	9.292589	-0.378842	-0.154968	0.383317	0.030279	0.044000	-0.814416	0.924961	-0.074343	-0.117595	0.353683
15603	2.249954	-1.830356	9.054073	-0.395892	-0.099707	0.498535	0.024457	0.052701	-0.816405	0.920584	-0.081777	-0.121549	0.362026
15604	1.135641	-1.652064	9.785400	-0.384614	-0.061272	0.597222	0.021329	0.065895	-0.819051	0.915399	-0.089714	-0.124538	0.372139
15605	2.467363	-1.920574	9.275644	-0.312276	-0.072731	0.642898	0.017565	0.075111	-0.820674	0.909840	-0.096090	-0.127090	0.383153
15606	1.688925	-2.445584	9.549028	-0.374470	-0.103000	0.682307	0.009904	0.091837	-0.821370	0.903536	-0.103693	-0.130569	0.394744
15607	1.903289	-2.432474	9.037595	-0.130111	-0.124447	0.742656	0.006539	0.097057	-0.822488	0.897042	-0.106579	-0.132366	0.407965
15608	2.029615	-2.115870	9.398426	-0.249645	-0.106188	0.787230	0.001636	0.099503	-0.823086	0.889697	-0.112114	-0.134671	0.421584
15609	1.823882	-2.451026	9.286202	-0.023000	-0.111175	0.896373	-0.005328	0.101176	-0.823285	0.881727	-0.113522	-0.134907	0.437573
15610	1.821232	-1.882668	9.481354	-0.038236	-0.089014	0.994059	-0.011115	0.100158	-0.825024	0.872543	-0.115928	-0.134583	0.455101
15611	1.304503	-2.216851	9.131035	0.181468	-0.049318	1.078171	-0.015620	0.098082	-0.824479	0.862908	-0.114666	-0.131355	0.474328
15612	0.522210	-2.446833	9.158911	0.227997	0.012029	1.150278	-0.020465	0.086398	-0.826231	0.852335	-0.113687	-0.126362	0.494604
15613	0.648394	-2.127667	8.862154	0.306730	0.030374	1.124800	-0.025456	0.076599	-0.826068	0.841854	-0.111045	-0.120277	0.514280
15614	1.090768	-2.385790	9.093070	0.580737	-0.041623	1.070953	-0.030296	0.061072	-0.825909	0.831804	-0.103235	-0.112635	0.533628
15615	-0.667365	-2.655257	10.100121	0.718193	-0.053837	1.012535	-0.037674	0.032405	-0.823953	0.822196	-0.092457	-0.103758	0.551977
15616	0.272220	-2.562685	9.894179	0.348036	-0.045209	0.909163	-0.047036	0.017612	-0.821974	0.812574	-0.087954	-0.098995	0.567616
15617	0.368843	-2.600511	10.031356	0.350949	-0.069237	0.802164	-0.053950	0.004377	-0.821288	0.803909	-0.082558	-0.094707	0.581331
15618	0.323938	-2.291231	9.756864	0.241372	-0.064113	0.700069	-0.061533	-0.001793	-0.820721	0.795982	-0.079098	-0.091795	0.593068
15619	1.078751	-1.869899	9.426603	0.221366	-0.080768	0.572647	-0.070668	-0.008333	-0.818868	0.789415	-0.075173	-0.089543	0.602623
15620	0.541445	-1.924597	9.219215	0.228844	-0.113866	0.517346	-0.078511	-0.012247	-0.819445	0.783293	-0.070958	-0.087823	0.611313
15621	0.542960	-1.742343	9.053780	0.262178	-0.113876	0.493513	-0.085463	-0.018796	-0.816080	0.777463	-0.065833	-0.085695	0.619575
15622	0.469170	-1.424517	9.184752	0.367574	-0.088096	0.529057	-0.093432	-0.026418	-0.814619	0.771203	-0.059776	-0.081827	0.628473
15623	0.989794	-1.402931	9.566726	0.394370	-0.113463	0.586466	-0.099465	-0.035918	-0.812282	0.764118	-0.052712	-0.077910	0.638181
15624	0.984499	-1.278253	10.154045	0.318677	-0.138109	0.647019	-0.107937	-0.046996	-0.810691	0.755930	-0.046931	-0.075279	0.648614
15625	0.442068	-1.267953	9.964321	0.173387	-0.150023	0.721959	-0.116575	-0.048480	-0.808839	0.746495	-0.042920	-0.074609	0.659800
15626	0.917552	-1.401763	9.950081	0.167098	-0.137096	0.749619	-0.125196	-0.053171	-0.808008	0.736484	-0.039579	-0.073810	0.671250
15627	0.675447	-1.186520	9.725232	0.154065	-0.091302	0.799302	-0.132929	-0.053878	-0.807311	0.725723	-0.036725	-0.072450	0.683176
15628	0.351965	-1.091557	9.545939	0.176178	-0.035453	0.841765	-0.138210	-0.055808	-0.806378	0.714227	-0.034747	-0.069935	0.695544
15629	0.074745	-1.076854	9.785967	0.175650	-0.008867	0.897081	-0.142336	-0.056551	-0.805326	0.701816	-0.032849	-0.066963	0.708443
15630	0.176282	-0.626480	9.886833	0.455519	-0.019503	0.902187	-0.145921	-0.065814	-0.803263	0.689201	-0.027231	-0.060178	0.721553
15631	0.040313	-0.391211	10.532085	0.670929	-0.016587	0.903249	-0.152823	-0.085946	-0.799649	0.676408	-0.018314	-0.050150	0.734589
15632	-0.609069	-0.674792	10.987666	0.769111	0.048282	0.905475	-0.156499	-0.110089	-0.794024	0.663284	-0.009374	-0.037849	0.747351
15633	0.278694	-0.858271	10.278152	0.649251	0.112027	0.795920	-0.158907	-0.132221	-0.785604	0.651511	-0.002570	-0.026404	0.758175
15634	-0.477205	-1.103560	9.331627	0.513299	0.104291	0.704793	-0.161958	-0.149590	-0.781128	0.640845	0.002312	-0.017210	0.767474
15635	-1.216113	-0.810387	9.674455	0.439142	0.173195	0.568599	-0.165008	-0.166962	-0.776906	0.632136	0.005451	-0.008151	0.774795
15636	-0.222836	-0.851928	9.611138	0.244630	0.231230	0.413442	-0.160984	-0.182664	-0.770956	0.625741	0.005039	-0.001465	0.780013
15637	0.280276	-1.205726	9.966084	-0.060006	0.210493	0.279067	-0.159558	-0.185077	-0.770968	0.621435	0.001308	0.000280	0.783464
15638	-0.134376	-1.171079	10.490719	-0.255062	0.113107	0.200683	-0.156612	-0.178462	-0.772135	0.618315	-0.003488	-0.002298	0.785919
15639	0.170024	-0.843950	9.605316	-0.174172	0.009853	0.129273	-0.157014	-0.171949	-0.773913	0.616321	-0.005531	-0.004882	0.787461
15640	0.083690	-0.448948	9.098831	-0.100804	-0.053143	0.111267	-0.159335	-0.169145	-0.775805	0.614575	-0.005802	-0.007094	0.788805
15641	0.001452	-0.386346	9.163744	-0.062133	-0.107981	0.100466	-0.162169	-0.165546	-0.778712	0.613020	-0.004617	-0.009384	0.789998
15642	-0.640557	-0.196534	9.472425	0.231919	-0.095899	0.098208	-0.166800	-0.170931	-0.776257	0.611479	-0.000131	-0.006867	0.791231
15643	-0.616757	-0.126247	9.612838	0.363385	-0.019970	0.072911	-0.170264	-0.182691	-0.770628	0.610357	0.004832	-0.001318	0.792110
15644	-0.318595	0.049275	10.119699	0.264177	-0.018359	0.026258	-0.170749	-0.195305	-0.767316	0.609908	0.008491	0.002662	0.792423
15645	0.326743	0.211253	10.684812	0.232838	-0.056704	0.033552	-0.172273	-0.205250	-0.764505	0.609382	0.012436	0.005704	0.792759
15646	1.041708	-0.110376	10.475765	0.070333	-0.060452	0.021706	-0.175228	-0.212904	-0.760662	0.609041	0.014398	0.006099	0.792985
15647	0.773490	-0.497185	10.067025	-0.006432	-0.055129	-0.002673	-0.176381	-0.214755	-0.760654	0.609145	0.015421	0.005305	0.792891
15648	0.629008	-0.047670	9.356755	-0.056009	-0.031384	-0.002980	-0.178582	-0.213521	-0.759489	0.609228	0.015380	0.004058	0.792836
15649	0.441555	0.331003	9.057905	-0.160152	0.017972	0.042539	-0.179230	-0.211392	-0.760375	0.608653	0.013388	0.001682	0.793322
15650	0.119766	0.091073	9.425951	0.031753	0.035695	0.132076	-0.179613	-0.210601	-0.761646	0.606559	0.013358	0.002607	0.794922
15651	0.311312	0.386848	9.988706	0.275137	-0.010638	0.140750	-0.179850	-0.217777	-0.760373	0.604291	0.017111	0.006777	0.796551
15652	0.215079	0.342942	9.867188	0.276666	-0.017902	0.161073	-0.184090	-0.227541	-0.755756	0.601635	0.020905	0.010936	0.798423
15653	-0.107988	0.367117	10.090119	0.113643	0.035825	0.178605	-0.186145	-0.233481	-0.752684	0.598776	0.021963	0.013080	0.800509
15654	0.421222	0.588911	9.925362	-0.038271	0.020087	0.128036	-0.187316	-0.232654	-0.751145	0.596748	0.021360	0.012676	0.802044
15655	-0.259774	0.320965	9.344030	-0.084304	0.034690	0.163766	-0.189115	-0.230792	-0.753424	0.594198	0.020052	0.011650	0.803984
15656	-0.283300	0.721299	9.656635	-0.005825	0.089622	0.176052	-0.191828	-0.228766	-0.753657	0.591334	0.018725	0.012576	0.806111
15657	0.141306	0.629668	9.344902	0.004963	0.067713	0.148479	-0.191433	-0.230241	-0.754170	0.588971	0.017933	0.013413	0.807844
15658	0.196499	0.167534	9.230933	-0.063931	0.056674	0.146327	-0.192726	-0.227574	-0.755306	0.586608	0.016446	0.013021	0.809600
15659	0.307171	0.221502	9.472731	-0.061258	0.020138	0.153779	-0.192477	-0.225841	-0.754925	0.584184	0.015644	0.012210	0.811379
15660	0.307107	0.246494	9.746690	-0.045343	0.012808	0.147406	-0.194796	-0.224627	-0.755925	0.581803	0.015085	0.011604	0.813107
15661	0.441819	0.312407	9.950478	-0.069956	-0.018235	0.167633	-0.198414	-0.220205	-0.757297	0.579154	0.014818	0.010183	0.815020
15662	0.711850	0.298469	9.938402	-0.055989	-0.010852	0.174164	-0.201003	-0.217642	-0.756893	0.576335	0.014525	0.009120	0.817033
15663	0.714639	0.208680	9.706760	-0.042132	0.020272	0.181576	-0.203836	-0.216029	-0.758526	0.573431	0.013982	0.008561	0.819090
15664	0.387065	0.149676	9.525270	-0.077089	0.062192	0.162869	-0.204872	-0.214155	-0.758772	0.570786	0.012250	0.007994	0.820969
15665	0.061187	0.257992	9.734956	-0.145701	0.141623	0.184528	-0.205139	-0.209903	-0.760042	0.567820	0.008529	0.007118	0.823078
15666	0.348514	0.683470	10.185219	-0.118137	0.221261	0.215907	-0.202311	-0.203310	-0.763630	0.564256	0.003719	0.007677	0.825556
15667	0.345535	0.317310	10.736876	-0.065003	0.255937	0.190293	-0.199218	-0.199246	-0.766711	0.561130	-0.000950	0.009426	0.827674
15668	-0.163464	-0.122737	10.375544	-0.080014	0.195386	0.127560	-0.193812	-0.196120	-0.767772	0.558995	-0.004916	0.010325	0.829092
15669	-0.889757	-0.444224	11.045881	-0.111420	0.111199	0.162581	-0.190989	-0.191234	-0.768811	0.556323	-0.007750	0.009684	0.830873
15670	-0.945281	0.045743	10.154603	-0.192893	0.063753	0.202833	-0.191516	-0.186446	-0.770079	0.552920	-0.010774	0.007248	0.833133
15671	-0.359920	-0.388785	10.067569	-0.302224	0.043443	0.135907	-0.192312	-0.176344	-0.773000	0.550635	-0.014632	0.002683	0.834613
15672	-0.352926	-0.877035	9.379165	-0.294328	0.023168	0.049259	-0.191316	-0.164388	-0.775041	0.549723	-0.018114	-0.001932	0.835149
15673	-0.469659	-0.681915	8.823992	-0.258202	0.039533	-0.010579	-0.191594	-0.153768	-0.778857	0.549864	-0.021452	-0.005875	0.834958
15674	-0.199251	-0.241611	9.399109	-0.097744	0.054259	-0.040262	-0.190205	-0.146058	-0.778737	0.550476	-0.023284	-0.006900	0.834498
15675	-0.259035	-0.332324	9.637287	-0.012621	0.027807	-0.045328	-0.188015	-0.144758	-0.779518	0.551294	-0.023717	-0.006883	0.833946
15676	-0.397882	-0.513699	10.139866	0.075134	-0.015085	-0.034668	-0.188785	-0.147665	-0.778112	0.551895	-0.022488	-0.005785	0.833591
15677	-0.403038	-0.433569	10.361749	0.145063	-0.025954	-0.019538	-0.188524	-0.150848	-0.776459	0.552343	-0.020295	-0.003716	0.833362
15678	-0.244456	-0.345809	9.906044	0.131246	-0.024184	-0.059288	-0.189301	-0.153872	-0.773268	0.553370	-0.018294	-0.001792	0.832733
15679	-0.557031	-0.509964	9.917625	0.029389	-0.006200	-0.112441	-0.189295	-0.157058	-0.772250	0.555314	-0.017717	-0.001466	0.831451
15680	-0.046050	-0.504145	9.915275	-0.024143	0.006430	-0.183774	-0.187750	-0.157864	-0.771243	0.558350	-0.017943	-0.001834	0.829409
15681	-0.603767	-0.807196	10.251433	0.065743	-0.006471	-0.220226	-0.184522	-0.161748	-0.769741	0.562083	-0.016961	-0.000965	0.826906
15682	-0.802229	-0.634197	10.309609	-0.046758	0.009915	-0.185768	-0.183092	-0.165357	-0.769499	0.565143	-0.017503	-0.001663	0.824805
15683	0.115258	0.065505	10.392784	-0.174621	0.052807	-0.210476	-0.178978	-0.161416	-0.770422	0.568609	-0.020213	-0.004087	0.822349
15684	-0.171180	-0.552814	9.824622	-0.099459	0.050194	-0.187917	-0.175637	-0.157203	-0.771593	0.571670	-0.022009	-0.005203	0.820172
15685	-0.470424	-0.455298	10.377616	0.043830	0.059502	-0.150312	-0.172034	-0.155646	-0.771748	0.574220	-0.022345	-0.003941	0.818387
15686	-0.027494	-0.329180	10.421919	0.126196	0.017606	-0.153512	-0.168938	-0.159654	-0.769481	0.576806	-0.021027	-0.001717	0.816609
15687	-0.244351	-0.364791	9.982581	0.068485	-0.061088	-0.166604	-0.168423	-0.162963	-0.766810	0.579612	-0.019099	-0.001453	0.814668
15688	-0.412897	-0.406240	9.918025	0.037637	-0.123220	-0.138981	-0.169073	-0.164664	-0.764512	0.581912	-0.016506	-0.002297	0.813081
15689	-0.680761	0.157658	9.666624	-0.004511	-0.165157	-0.075485	-0.172935	-0.166479	-0.763845	0.583185	-0.013747	-0.004372	0.812211
15690	-0.810919	0.136500	9.182695	-0.051760	-0.181463	-0.004634	-0.176822	-0.164810	-0.761010	0.583244	-0.011258	-0.007307	0.812186
15691	-0.338378	0.102709	8.874620	0.027340	-0.148262	0.043729	-0.181992	-0.161549	-0.760203	0.582569	-0.008431	-0.008592	0.812692
15692	0.317671	0.012375	8.807473	0.124870	-0.127798	0.103287	-0.185600	-0.164418	-0.758137	0.580844	-0.004770	-0.008010	0.813961
15693	0.434230	-0.165059	8.906877	0.153434	-0.085611	0.145831	-0.189725	-0.168338	-0.755048	0.578520	-0.001485	-0.006514	0.815641
15694	0.410358	-0.207891	9.057258	0.069132	-0.051824	0.176730	-0.194888	-0.171570	-0.750931	0.575570	0.000283	-0.005955	0.817731
15695	0.128587	-0.243133	9.466949	0.005097	-0.019004	0.200336	-0.195658	-0.170114	-0.752708	0.572343	0.000771	-0.006126	0.819991
15696	-0.327639	-0.096680	9.649551	-0.067007	0.009230	0.222973	-0.200187	-0.166987	-0.751397	0.568620	-0.000030	-0.007096	0.822569
15697	-0.345261	0.067325	9.786092	-0.152204	0.057614	0.241837	-0.200201	-0.160745	-0.753178	0.564695	-0.002623	-0.008949	0.825247
15698	-0.421820	-0.037297	10.187124	-0.004794	0.119131	0.307088	-0.201640	-0.155663	-0.752655	0.559449	-0.004552	-0.007639	0.828817
15699	-0.250830	-0.003060	10.251602	0.047804	0.189545	0.292484	-0.198028	-0.154388	-0.754339	0.554673	-0.007101	-0.004673	0.832025
15700	0.280849	-0.316389	9.762552	-0.140511	0.213935	0.217702	-0.194174	-0.148588	-0.756151	0.550804	-0.012095	-0.004581	0.834534
15701	-0.132385	-0.600839	9.826711	-0.247023	0.189044	0.206124	-0.192132	-0.140374	-0.758202	0.547363	-0.017881	-0.006568	0.836679
15702	-0.866384	-0.305998	10.654425	-0.164809	0.197225	0.217550	-0.188021	-0.132991	-0.761290	0.543479	-0.022868	-0.007066	0.839081
15703	-0.144782	0.023164	10.824179	-0.006669	0.162617	0.159349	-0.182112	-0.125747	-0.762863	0.540875	-0.025590	-0.005309	0.840697
15704	-1.081657	-0.668079	10.412130	0.085175	0.074713	0.100887	-0.179397	-0.128439	-0.762630	0.539148	-0.025792	-0.002990	0.841811
15705	-1.414363	-0.680549	9.772829	-0.154079	-0.020788	0.025987	-0.181334	-0.127350	-0.762487	0.538679	-0.027058	-0.005741	0.842057
15706	-1.068565	-0.437113	9.009043	-0.376472	-0.035620	-0.004639	-0.179305	-0.114616	-0.765428	0.538464	-0.030367	-0.012441	0.842009
15707	-0.981783	-0.442045	8.923380	-0.269520	-0.024568	-0.024413	-0.179329	-0.105314	-0.767590	0.538744	-0.032837	-0.017175	0.841654
15708	-0.802782	-0.558162	9.331436	0.023209	-0.053526	-0.033953	-0.181014	-0.101575	-0.768467	0.539125	-0.031525	-0.017362	0.841457
15709	-0.537033	-0.669359	9.721170	0.183703	-0.071634	-0.038638	-0.182817	-0.105259	-0.765906	0.539907	-0.028325	-0.014970	0.841115
15710	-0.185587	-0.572769	9.625001	0.296838	-0.113546	-0.060140	-0.183063	-0.113476	-0.762085	0.540905	-0.023044	-0.011211	0.840693
15711	0.093335	-0.427902	9.620034	0.380087	-0.086040	-0.078215	-0.185334	-0.129677	-0.759780	0.542408	-0.017447	-0.005708	0.839915
15712	-0.268342	-0.404642	9.597785	0.029291	-0.062790	-0.109575	-0.187128	-0.136288	-0.756966	0.544087	-0.015917	-0.005908	0.838857
15713	-0.513217	-0.601395	9.885551	-0.173380	-0.035718	-0.135565	-0.186885	-0.131898	-0.757221	0.546345	-0.017178	-0.009176	0.837334
15714	-0.523264	-0.493763	10.414985	-0.210893	-0.021177	-0.136712	-0.186635	-0.126993	-0.759259	0.548463	-0.018956	-0.012959	0.835859
15715	-0.435509	-0.695197	10.547384	-0.125674	-0.006503	-0.152904	-0.184197	-0.121712	-0.761188	0.551012	-0.020189	-0.015117	0.834116
15716	-0.221871	-1.022379	10.412785	-0.134279	-0.012869	-0.151066	-0.183050	-0.117601	-0.761705	0.553450	-0.021263	-0.017532	0.832426
15717	0.264688	-0.964967	10.036517	-0.235675	0.002586	-0.179269	-0.181253	-0.111657	-0.764647	0.556374	-0.023847	-0.021471	0.830312
15718	0.139232	-0.956919	9.649046	-0.172590	0.051942	-0.208560	-0.178813	-0.108493	-0.765175	0.559765	-0.026393	-0.023832	0.827888
15719	-0.594211	-0.814024	9.656206	-0.087227	0.094023	-0.187924	-0.173915	-0.104980	-0.768143	0.562917	-0.028834	-0.024303	0.825653
15720	-0.695662	-0.755378	9.982493	0.068305	0.138100	-0.157683	-0.168752	-0.106109	-0.768821	0.565624	-0.030122	-0.021686	0.823828
15721	-0.130777	-0.937325	9.908410	0.090151	0.156527	-0.141880	-0.161528	-0.106733	-0.769898	0.568125	-0.031624	-0.018496	0.822127
15722	0.005977	-1.307151	10.010104	0.109312	0.081503	-0.185021	-0.156880	-0.110239	-0.769044	0.571276	-0.031508	-0.015865	0.819999
15723	-0.279055	-1.177644	10.062062	0.147848	-0.004408	-0.184710	-0.154158	-0.117705	-0.766775	0.574442	-0.029688	-0.013629	0.817893
15724	-0.122856	-0.566255	10.086493	0.132296	-0.020747	-0.146026	-0.152077	-0.122789	-0.766794	0.576930	-0.027643	-0.011766	0.816241
15725	-0.086567	-0.074634	10.328934	0.248194	-0.040636	-0.108518	-0.153606	-0.129417	-0.765383	0.578873	-0.024065	-0.008266	0.815020
15726	-0.302626	-0.273372	10.019320	0.408757	-0.062280	-0.057830	-0.155121	-0.143740	-0.760917	0.580003	-0.018162	-0.002328	0.814409
15727	-0.344749	-0.043529	9.726940	0.324059	-0.037575	-0.017700	-0.156128	-0.154618	-0.757601	0.580448	-0.013757	0.002498	0.814177
15728	-0.251281	0.072277	9.772637	0.346429	-0.060288	0.021208	-0.156229	-0.167099	-0.753910	0.580211	-0.008609	0.007469	0.814387
15729	-0.437929	0.293199	9.769194	0.267479	-0.067700	0.024493	-0.159554	-0.177426	-0.751340	0.579913	-0.004362	0.011054	0.814592
15730	-0.412924	0.610658	9.735477	0.135814	-0.107072	0.047868	-0.161618	-0.182425	-0.747375	0.579181	-0.000889	0.012054	0.815109
15731	-0.440150	0.244376	9.562081	0.191803	-0.147164	0.070382	-0.166504	-0.186754	-0.746192	0.578118	0.003782	0.013515	0.815832
15732	-0.290986	0.291788	9.271328	0.082602	-0.127912	0.123334	-0.171645	-0.192410	-0.744752	0.576136	0.007000	0.013401	0.817214
15733	-0.002262	0.382044	8.766470	0.002738	-0.078581	0.117329	-0.176938	-0.192201	-0.743053	0.574289	0.008384	0.012570	0.818513
15734	-0.074497	0.378105	9.063351	0.061329	-0.054754	0.130503	-0.178612	-0.192846	-0.742786	0.572123	0.010159	0.012952	0.820003
15735	-0.591168	0.578598	9.608560	0.109503	0.047739	0.206229	-0.179517	-0.193757	-0.741632	0.568751	0.010709	0.015325	0.822297
15736	-0.282108	0.976066	9.593017	0.068901	0.135494	0.209573	-0.180287	-0.194681	-0.741626	0.565187	0.009469	0.017984	0.824712
15737	-0.175587	0.354469	9.244482	-0.054996	0.148137	0.190506	-0.178223	-0.192857	-0.743426	0.562047	0.006500	0.018814	0.826866
15738	-0.194937	0.379372	9.503860	-0.014999	0.135458	0.227639	-0.176291	-0.191289	-0.744332	0.558185	0.004317	0.020088	0.829462
15739	-0.500278	0.756747	10.300730	0.072927	0.166659	0.277833	-0.173967	-0.193174	-0.743842	0.553542	0.002504	0.023251	0.832493
15740	-0.869389	0.329059	10.658502	-0.001550	0.137132	0.233205	-0.172166	-0.192129	-0.743856	0.549574	0.000452	0.024762	0.835078
15741	-0.662215	-0.151381	10.730500	-0.102397	0.041699	0.118433	-0.171518	-0.188442	-0.747427	0.547626	-0.001317	0.023630	0.836389
15742	-0.128858	-0.300337	10.474179	-0.062952	-0.068027	0.043156	-0.171785	-0.184323	-0.748698	0.546953	-0.000708	0.021864	0.836878
15743	-0.032994	-0.200503	10.068460	-0.216667	-0.101179	-0.007403	-0.173601	-0.181370	-0.748427	0.547166	-0.001388	0.017204	0.836846
15744	0.196779	0.102066	9.078812	-0.282459	-0.130471	-0.040910	-0.177736	-0.172840	-0.752468	0.547898	-0.002168	0.011078	0.836469
15745	0.378665	0.368676	8.856240	-0.190577	-0.077381	-0.066371	-0.179046	-0.165380	-0.753729	0.549066	-0.002942	0.007088	0.835744
15746	0.201659	0.100565	9.340446	0.110638	-0.053311	-0.048270	-0.181119	-0.163088	-0.753202	0.549860	-0.000701	0.008380	0.835214
15747	-0.257177	0.293039	9.617272	0.100096	-0.005903	-0.056733	-0.179817	-0.168417	-0.751940	0.550862	0.000536	0.010035	0.834536
15748	-0.035384	0.294176	9.820965	-0.067742	0.015826	-0.072377	-0.178786	-0.168958	-0.751566	0.552056	-0.000348	0.009110	0.833757
15749	-0.187544	-0.138057	10.130296	-0.004050	-0.011650	-0.102456	-0.176338	-0.169646	-0.751076	0.553819	-0.000168	0.008955	0.832589
15750	-0.761143	-0.158723	10.047851	0.043111	0.002946	-0.102260	-0.176077	-0.170051	-0.751333	0.555520	0.000384	0.009735	0.831446
15751	-1.036179	-0.111594	9.921141	-0.040740	0.064877	-0.139708	-0.174013	-0.171003	-0.751095	0.557880	-0.001173	0.009845	0.829863
15752	-0.738798	-0.324558	9.373711	-0.111947	0.106746	-0.208399	-0.168855	-0.169480	-0.752919	0.561330	-0.004092	0.009202	0.827531
15753	-0.894034	-0.627855	9.404010	-0.023772	0.053698	-0.250315	-0.164476	-0.169788	-0.752189	0.565505	-0.005338	0.009454	0.824673
15754	-1.249608	-0.863370	9.675799	0.117098	-0.003032	-0.306739	-0.161107	-0.172504	-0.753746	0.570602	-0.003879	0.011346	0.821139
15755	-1.253907	-0.968823	9.791884	0.152668	-0.021395	-0.350825	-0.157226	-0.180775	-0.750722	0.576415	-0.001986	0.013639	0.817041
15756	-1.418040	-0.910534	10.050380	0.036018	-0.019892	-0.412342	-0.152057	-0.185089	-0.750255	0.583187	-0.001216	0.014007	0.812216
15757	-1.265537	-1.544271	10.345326	-0.023896	0.016351	-0.506803	-0.146375	-0.188613	-0.750047	0.591436	-0.002112	0.013831	0.806231
15758	-0.514149	-1.397949	10.491195	-0.005160	0.014343	-0.625738	-0.140431	-0.191486	-0.751114	0.601523	-0.002434	0.013913	0.798730
15759	-0.310088	-0.735354	9.986372	-0.181666	-0.051772	-0.703148	-0.132940	-0.192130	-0.753977	0.612748	-0.004223	0.010322	0.790200
15760	-0.885726	-0.338566	9.583350	-0.304563	-0.073904	-0.709311	-0.126244	-0.185583	-0.757850	0.623923	-0.006789	0.004562	0.781443
15761	-1.850758	-0.163059	9.413601	-0.137109	-0.071933	-0.675286	-0.119027	-0.178127	-0.763511	0.634447	-0.007729	0.001434	0.772926
15762	-2.284586	-1.172657	9.873013	0.081895	-0.117584	-0.706380	-0.114112	-0.180728	-0.765080	0.645364	-0.004747	0.001114	0.763860
15763	-1.924323	-1.870557	10.980227	0.091518	-0.152565	-0.793917	-0.108804	-0.186652	-0.765634	0.657456	-0.001682	0.000495	0.753491
15764	-1.494370	-1.057997	10.585217	-0.335299	-0.171428	-0.882820	-0.103628	-0.185560	-0.770645	0.670675	-0.003370	-0.006829	0.741712
15765	-0.135038	-1.042064	10.233313	-0.772784	-0.224711	-0.892280	-0.099777	-0.165740	-0.782390	0.683654	-0.010755	-0.021358	0.729415
15766	-0.231331	-1.071389	10.155201	-0.876415	-0.199169	-0.863313	-0.096460	-0.139534	-0.795276	0.695805	-0.019310	-0.037036	0.717016
15767	2.647521	-0.202789	10.655060	-0.855153	-0.101505	-0.719322	-0.094324	-0.106132	-0.809168	0.705544	-0.029598	-0.051058	0.706205
15768	0.041508	-0.157339	9.985757	-0.637431	-0.117907	-0.662915	-0.092819	-0.077110	-0.822292	0.714329	-0.036095	-0.062107	0.696113
15769	-1.242151	-0.370058	10.429213	-0.446943	-0.156175	-0.610254	-0.094793	-0.051889	-0.832970	0.722215	-0.039912	-0.071000	0.686856
15770	-0.004896	-0.048343	9.528437	-0.377898	-0.144725	-0.548968	-0.099982	-0.033782	-0.839420	0.729222	-0.042449	-0.078717	0.678408
15771	-0.125150	-0.116928	9.238343	-0.651519	-0.064509	-0.515406	-0.102094	-0.008803	-0.847930	0.735445	-0.050573	-0.088866	0.669826
15772	0.121691	-0.822824	9.480356	-0.784523	-0.042598	-0.470851	-0.104757	0.024183	-0.855286	0.740798	-0.060545	-0.100471	0.661407
15773	0.024260	-1.108500	9.705850	-0.666694	-0.007866	-0.506293	-0.106385	0.053844	-0.861122	0.746545	-0.069571	-0.109901	0.652497
15774	1.148627	-1.332894	10.250937	-0.680916	-0.014978	-0.454583	-0.109094	0.082106	-0.863799	0.751434	-0.078382	-0.119640	0.644120
15775	2.167456	-1.672005	10.380493	-0.538954	-0.049356	-0.429761	-0.111250	0.106512	-0.863261	0.755922	-0.084969	-0.127911	0.636397
15776	-0.362406	-1.966200	8.826305	0.015383	-0.050864	-0.438092	-0.114658	0.120546	-0.862336	0.761400	-0.082813	-0.129240	0.629849
15777	-0.465207	-2.701506	7.706194	0.630702	0.024556	-0.534720	-0.115639	0.104988	-0.860678	0.769122	-0.072328	-0.121658	0.623233
15778	-0.437147	-3.023391	7.821947	0.674198	0.117459	-0.674908	-0.113880	0.078885	-0.858027	0.778684	-0.061617	-0.112422	0.614179
15779	-0.161433	-2.657789	9.058492	0.379917	0.241013	-0.823351	-0.105683	0.055502	-0.856063	0.789651	-0.057081	-0.104841	0.601831
15780	0.534703	-3.039047	9.712465	0.087598	0.322644	-0.962431	-0.090554	0.043472	-0.856697	0.801879	-0.057401	-0.099791	0.586291
15781	0.514911	-2.904587	10.354989	0.019128	0.351396	-1.108655	-0.074778	0.028652	-0.855936	0.815359	-0.059313	-0.095050	0.568011
15782	0.616724	-3.090015	8.829284	-0.043519	0.335019	-1.101532	-0.057493	0.023410	-0.854673	0.828271	-0.061570	-0.091392	0.549385
15783	-0.014547	-2.082165	9.883964	-0.460618	0.352962	-0.994857	-0.041552	0.035221	-0.854921	0.839027	-0.071607	-0.091703	0.531505
15784	0.870994	-2.280469	9.764642	-0.612678	0.365243	-0.825788	-0.024599	0.054727	-0.857085	0.847429	-0.084089	-0.093282	0.515840
15785	0.999470	-2.442108	9.552366	-0.161456	0.339393	-0.773611	-0.007376	0.065345	-0.855177	0.855610	-0.089209	-0.090425	0.501793
15786	0.518902	-2.755151	9.735499	0.432624	0.259442	-0.805555	0.008254	0.053073	-0.852756	0.864812	-0.082793	-0.083106	0.488199
15787	0.724846	-2.471037	9.693403	0.681407	0.169214	-0.828156	0.019791	0.027957	-0.847123	0.874077	-0.071600	-0.074851	0.474617
15788	1.587796	-2.500262	9.086623	0.788252	0.110072	-0.836710	0.030678	0.003122	-0.840719	0.883106	-0.057453	-0.066670	0.460845
15789	0.761429	-2.047215	9.805291	0.676271	0.128019	-0.853979	0.041819	-0.022500	-0.832789	0.891698	-0.045858	-0.059177	0.446396
15790	1.316168	-1.092921	9.984655	0.404113	0.121516	-0.811999	0.052930	-0.039599	-0.825236	0.899338	-0.038627	-0.054185	0.432161
15791	1.359651	-1.080552	10.762863	0.496985	0.054924	-0.782824	0.061983	-0.060918	-0.815503	0.906390	-0.029563	-0.049584	0.418479
15792	0.537194	-0.981760	10.586167	0.682171	0.009381	-0.759701	0.070797	-0.082666	-0.809081	0.912994	-0.016378	-0.044196	0.405242
15793	0.755736	0.175510	9.822005	0.571928	0.002265	-0.677226	0.078278	-0.096378	-0.799842	0.918536	-0.005562	-0.039826	0.393288
15794	0.779035	0.328055	9.397146	0.526925	0.033575	-0.579677	0.084232	-0.113685	-0.791994	0.923088	0.004453	-0.035178	0.382951
15795	-0.136239	0.221130	10.315941	0.369736	0.062417	-0.591634	0.093262	-0.126228	-0.784040	0.927553	0.011048	-0.031212	0.372222
15796	0.040531	1.559828	9.873145	0.265520	-0.003388	-0.579192	0.099209	-0.139685	-0.777593	0.931747	0.016495	-0.029224	0.361554
15797	0.505517	0.073689	9.736640	0.593822	-0.076092	-0.579171	0.106286	-0.149393	-0.767966	0.935582	0.028331	-0.026206	0.350994
15798	0.746703	0.061188	10.161131	0.601062	-0.111723	-0.579074	0.110801	-0.162675	-0.758830	0.939131	0.040794	-0.023803	0.340296
15799	0.562463	0.750184	9.161036	0.472010	-0.134750	-0.616637	0.113002	-0.174487	-0.751970	0.942782	0.050757	-0.022675	0.328744
15800	0.057507	2.019417	9.200522	0.241821	-0.142113	-0.516355	0.116985	-0.181250	-0.744357	0.945814	0.056613	-0.023299	0.318885
15801	1.128932	1.790134	9.761725	-0.006463	-0.136523	-0.412365	0.117776	-0.187905	-0.742836	0.948369	0.057525	-0.025502	0.310863
15802	0.979948	0.676330	9.831120	0.111049	-0.114633	-0.462515	0.119445	-0.187514	-0.741830	0.951024	0.060708	-0.026514	0.301936
15803	1.084970	-0.148172	9.237318	0.039772	-0.063793	-0.583803	0.123918	-0.181007	-0.738930	0.954417	0.062097	-0.026848	0.290707
15804	1.053531	0.365063	8.805005	0.015068	-0.027532	-0.703981	0.131362	-0.174678	-0.737202	0.958392	0.063046	-0.026473	0.277145
15805	0.273128	0.253682	9.045770	-0.070071	-0.000501	-0.767239	0.140997	-0.167845	-0.735873	0.962635	0.062006	-0.025980	0.262324
15806	0.214731	0.863309	8.679359	-0.243674	0.023042	-0.790331	0.151782	-0.157565	-0.734933	0.966972	0.057724	-0.025899	0.246907
15807	0.538607	1.191471	8.787787	-0.380781	0.097972	-0.754231	0.163582	-0.140918	-0.735656	0.971060	0.050173	-0.025084	0.232154
15808	-0.169767	1.182322	10.041095	-0.581957	0.176191	-0.740646	0.177690	-0.117659	-0.738689	0.975001	0.038542	-0.023689	0.217546
15809	-0.090780	1.826101	10.437274	-0.790716	0.148607	-0.714006	0.188937	-0.086650	-0.742588	0.978572	0.022766	-0.023712	0.203264
15810	-0.616230	1.809678	10.160931	-0.751296	0.050100	-0.630610	0.198634	-0.054030	-0.746856	0.981323	0.008279	-0.025571	0.190479
15811	0.349819	1.422734	10.402127	-0.424475	-0.022266	-0.521734	0.206435	-0.030720	-0.751878	0.983291	0.000354	-0.027538	0.179947
15812	1.898809	1.129423	10.954888	0.019876	-0.109085	-0.421455	0.205509	-0.022333	-0.753396	0.984721	0.001490	-0.029690	0.171582
15813	2.288198	1.313899	9.806666	0.323226	-0.115717	-0.340520	0.205394	-0.026193	-0.753270	0.985772	0.008640	-0.030929	0.164990
15814	1.495030	1.840554	9.521040	0.234440	-0.040786	-0.272844	0.203097	-0.033620	-0.752490	0.986589	0.013685	-0.030996	0.159668
15815	1.229470	1.931742	9.611044	-0.029062	0.013923	-0.193065	0.204389	-0.034169	-0.752628	0.987219	0.013517	-0.030873	0.155764
15816	1.215560	1.816376	9.647697	-0.153385	0.046925	-0.097760	0.207478	-0.034986	-0.750996	0.987594	0.010522	-0.030482	0.153685
15817	0.880479	1.294560	9.190838	-0.009752	0.078348	-0.012157	0.208880	-0.032061	-0.749986	0.987685	0.010532	-0.029091	0.153368
15818	0.669961	0.957448	9.212947	0.116895	0.113282	0.029046	0.211836	-0.029829	-0.750008	0.987643	0.012595	-0.026586	0.153933
15819	0.492706	0.721340	9.207982	0.171277	0.157392	0.112318	0.215457	-0.035447	-0.748255	0.987329	0.015907	-0.023104	0.156191
15820	0.241555	0.863953	10.258877	0.153843	0.142698	0.135296	0.217662	-0.042904	-0.745471	0.986920	0.018555	-0.019933	0.158895
15821	0.211011	0.690162	10.102550	0.236068	0.077034	0.153358	0.217952	-0.054871	-0.742930	0.986360	0.023396	-0.017827	0.161953
15822	1.097440	0.327811	10.547357	0.168385	0.068797	0.142000	0.218481	-0.063631	-0.739114	0.985843	0.026563	-0.016074	0.164774
15823	0.853530	0.902054	9.789905	-0.176922	0.078448	0.119904	0.220151	-0.061524	-0.739636	0.985558	0.023267	-0.015310	0.167032
15824	0.634105	0.926340	9.985004	-0.500984	0.107343	0.138510	0.221426	-0.053178	-0.742956	0.985314	0.013110	-0.015014	0.169582
15825	0.586154	0.868213	9.897339	-0.641708	0.180452	0.196751	0.223945	-0.035502	-0.744243	0.984788	0.000312	-0.013831	0.173209
15826	1.144471	0.525807	9.331326	-0.556486	0.213710	0.254396	0.227893	-0.019319	-0.746816	0.983900	-0.011338	-0.011633	0.177978
15827	1.082046	0.470056	9.243559	-0.233933	0.161179	0.305948	0.231093	-0.010052	-0.749131	0.982785	-0.016024	-0.009419	0.183813
15828	0.840237	0.141575	9.697514	0.178186	0.101380	0.363503	0.233023	-0.011787	-0.747236	0.981507	-0.012841	-0.006738	0.190875
15829	0.291316	-0.493499	10.009898	0.305622	0.083105	0.354953	0.232294	-0.027205	-0.744560	0.980218	-0.006652	-0.004068	0.197768
15830	0.830623	-0.357465	10.084041	0.038829	0.073710	0.338864	0.231293	-0.035982	-0.744174	0.978879	-0.006088	-0.002505	0.204337
15831	0.501058	0.017620	10.225430	-0.032860	0.038789	0.314527	0.229640	-0.044735	-0.742125	0.977593	-0.006366	-0.002095	0.210398
15832	0.002516	-0.566851	10.534194	0.212584	0.017945	0.320422	0.227606	-0.052703	-0.741858	0.976258	-0.002176	-0.000888	0.216599
15833	0.515329	-0.448810	10.286225	0.172922	0.002284	0.251045	0.227106	-0.058150	-0.740964	0.975178	0.001675	-0.000349	0.221418
15834	0.722050	-0.346543	9.823971	-0.052718	-0.012617	0.212096	0.226081	-0.062780	-0.738791	0.974246	0.000824	-0.000913	0.225484
15835	0.373943	-0.664048	9.329053	-0.115222	0.006334	0.151769	0.223769	-0.061845	-0.741194	0.973576	-0.001013	-0.001606	0.228356
15836	-0.254023	-0.385158	9.651115	-0.029194	0.085710	0.104973	0.223521	-0.066358	-0.739792	0.973110	-0.001853	-0.000145	0.230333
15837	-0.028515	-0.153337	9.781276	0.103948	0.144316	0.082480	0.225579	-0.068487	-0.737260	0.972746	-0.000096	0.002867	0.231854
15838	0.308707	-0.115175	9.489746	0.046843	0.148697	0.004676	0.230330	-0.067182	-0.734620	0.972729	0.000250	0.005901	0.231871
15839	-0.055422	-0.597452	9.357182	-0.003392	0.118349	-0.027822	0.234056	-0.068787	-0.731082	0.972861	-0.000009	0.007902	0.231255
15840	-0.624627	-0.526565	9.314463	0.012538	0.120038	-0.058224	0.236493	-0.067995	-0.729061	0.973125	-0.000206	0.010219	0.230051
15841	-0.545921	0.177412	9.728283	-0.039894	0.149127	-0.094564	0.241640	-0.070151	-0.725789	0.973544	-0.001368	0.012684	0.228144
15842	-0.093301	0.296595	9.849382	0.007751	0.110777	-0.124708	0.246896	-0.065391	-0.723534	0.974097	-0.001631	0.014797	0.225639
15843	-0.231930	0.563847	10.000642	0.156685	0.061514	-0.142356	0.251131	-0.064343	-0.720507	0.974737	0.001444	0.016449	0.222743
15844	-0.360444	0.732620	10.189015	0.235206	0.017772	-0.114219	0.252816	-0.070331	-0.717974	0.975238	0.006034	0.017769	0.220362
15845	-0.205912	0.675058	10.148849	0.217568	-0.048874	-0.088355	0.251020	-0.074957	-0.716305	0.975623	0.010834	0.017549	0.218480
15846	-0.223205	0.771913	10.344453	0.147380	-0.091860	-0.064657	0.248068	-0.081957	-0.713481	0.975915	0.014210	0.016337	0.217075
15847	-0.304447	1.119643	10.079762	-0.044270	-0.112019	-0.008394	0.245749	-0.083653	-0.712443	0.976011	0.014235	0.013737	0.216819
15848	-0.177864	0.847227	9.832314	-0.126811	-0.115644	0.026285	0.244057	-0.077784	-0.713575	0.975975	0.012390	0.010845	0.217261
15849	-0.263121	0.529826	9.918270	-0.090103	-0.130180	0.054191	0.238121	-0.075325	-0.714037	0.975798	0.011626	0.007688	0.218229
15850	-0.417356	0.516994	9.772646	-0.251668	-0.092795	0.093919	0.233485	-0.071580	-0.717695	0.975460	0.007256	0.004679	0.220007
15851	-0.263366	0.572372	9.698056	-0.525153	-0.028107	0.120125	0.231133	-0.059060	-0.720602	0.974972	-0.002432	0.001617	0.222307
15852	-0.207852	0.053397	9.844903	-0.504099	0.024974	0.144170	0.229671	-0.043354	-0.723515	0.974270	-0.012245	-0.000207	0.225053
15853	0.125909	-0.191974	9.647770	-0.466340	0.081715	0.135072	0.231947	-0.030994	-0.723910	0.973527	-0.021289	-0.000862	0.227578
15854	0.276560	-0.446664	9.645604	-0.372426	0.089120	0.124480	0.234479	-0.018367	-0.723924	0.972791	-0.028823	-0.000847	0.229881
15855	-0.499674	-0.428840	9.681812	-0.288373	0.071708	0.115672	0.234705	-0.010241	-0.723668	0.972106	-0.034369	-0.000887	0.232009
15856	-0.765727	-0.234277	9.754061	-0.284305	0.125626	0.128509	0.236865	-0.001740	-0.723681	0.971316	-0.040356	0.000247	0.234344
15857	-0.114187	-0.405220	9.330527	-0.381781	0.098093	0.076414	0.241859	0.008718	-0.724735	0.970654	-0.047828	0.000275	0.235676
15858	0.235215	-0.906063	8.981153	-0.348836	0.078916	0.041583	0.243232	0.018841	-0.723339	0.970122	-0.054846	0.000125	0.236337
15859	0.105707	-1.024997	9.448693	-0.131515	0.059908	0.042708	0.244879	0.026021	-0.722839	0.969811	-0.057288	0.000539	0.237031
15860	-0.384374	-1.351361	9.962763	0.131465	0.012553	0.042258	0.245006	0.024436	-0.721312	0.969782	-0.054672	0.001376	0.237765
15861	-0.275122	-1.004527	10.028648	-0.050524	-0.009616	0.021054	0.245257	0.023918	-0.719529	0.969664	-0.055236	0.000806	0.238119
15862	0.005350	-1.176302	10.280866	-0.209441	-0.053667	0.009259	0.244202	0.028735	-0.718499	0.969403	-0.058917	-0.001300	0.238295
15863	0.219404	-1.595217	10.051381	-0.116334	-0.130308	0.004343	0.241616	0.031161	-0.718605	0.969274	-0.060205	-0.004567	0.238459
15864	0.205974	-1.840403	9.406994	-0.098507	-0.165989	-0.034254	0.236318	0.035608	-0.719326	0.969319	-0.061195	-0.008374	0.237919
15865	0.032258	-1.815081	9.175320	-0.129888	-0.148737	-0.062132	0.229601	0.040207	-0.719781	0.969456	-0.062708	-0.012165	0.236802
15866	-0.098773	-1.627355	9.279933	-0.056334	-0.101200	-0.079383	0.226623	0.046615	-0.721794	0.969755	-0.063176	-0.014572	0.235310
15867	-0.118048	-1.611531	9.697590	0.129145	-0.015089	-0.066586	0.225078	0.043719	-0.719999	0.970252	-0.060334	-0.014549	0.234006
15868	-0.051207	-1.482158	9.505621	0.066187	0.056079	-0.096549	0.225079	0.040807	-0.718088	0.970819	-0.059159	-0.013346	0.232021
15869	-0.243662	-1.564527	9.447468	-0.158783	0.030230	-0.092114	0.225446	0.044015	-0.716560	0.971086	-0.062147	-0.013802	0.230085
15870	-0.861236	-1.433901	10.019558	-0.078406	0.021335	0.020863	0.224652	0.046973	-0.714640	0.970919	-0.063649	-0.013802	0.230377
15871	-0.693557	-1.196573	10.386864	0.099767	0.016157	0.064217	0.225040	0.044586	-0.713115	0.970777	-0.061613	-0.013087	0.231569
15872	-0.244488	-1.365241	10.043077	0.066739	0.005190	0.043793	0.223632	0.040352	-0.711831	0.970680	-0.060228	-0.012702	0.232363
15873	-0.195973	-1.443214	9.723224	0.001936	0.003311	0.039786	0.223102	0.039459	-0.708386	0.970521	-0.060046	-0.012707	0.233071
15874	-0.495257	-1.367381	9.563089	-0.001873	0.052656	0.050751	0.224149	0.036905	-0.709542	0.970317	-0.060216	-0.011712	0.233925
15875	-0.636159	-1.136842	9.531405	0.026267	0.125688	0.012003	0.224914	0.035986	-0.707254	0.970341	-0.060146	-0.009224	0.233955
15876	-0.462754	-1.113026	9.360552	0.137117	0.136651	-0.052048	0.228527	0.030650	-0.703971	0.970791	-0.057990	-0.006072	0.232732
15877	-0.326624	-1.360989	9.223940	0.283099	0.092833	-0.104749	0.231890	0.024508	-0.701706	0.971620	-0.052778	-0.003145	0.230565
15878	-0.168310	-1.194444	9.297355	0.290627	0.083577	-0.161919	0.233193	0.016796	-0.698788	0.972681	-0.047381	-0.000430	0.227258
15879	0.042690	-0.947816	9.545191	0.279227	0.041554	-0.156381	0.234365	0.009353	-0.695742	0.973656	-0.042012	0.001417	0.224115
15880	0.151456	-0.489611	9.821441	0.209951	0.003106	-0.153002	0.234891	0.001525	-0.691926	0.974526	-0.037818	0.002211	0.221051
15881	-0.063851	-0.284691	10.782340	0.213703	-0.066433	-0.147368	0.233494	-0.007229	-0.689624	0.975348	-0.033205	0.001654	0.218156
15882	-0.582568	-0.663297	11.511418	0.357453	-0.122999	-0.117030	0.230557	-0.014525	-0.689859	0.976089	-0.025576	0.000657	0.215859
15883	-0.485757	-0.245215	11.316577	0.297445	-0.126634	-0.097039	0.229553	-0.023692	-0.688453	0.976656	-0.019058	-0.000646	0.213960
15884	-0.128703	-0.327663	10.915538	0.146320	-0.154222	-0.130963	0.224942	-0.030708	-0.689185	0.977275	-0.015415	-0.003162	0.211392
15885	-0.456859	-0.279721	10.353928	0.183459	-0.147734	-0.108644	0.220696	-0.034378	-0.687878	0.977783	-0.011034	-0.005355	0.209261
15886	-0.154360	-0.047810	9.762380	0.223413	-0.150341	-0.108431	0.215704	-0.043120	-0.688353	0.978268	-0.005902	-0.007463	0.207125
15887	-0.270362	-0.022313	8.844822	0.145931	-0.130253	-0.102389	0.213414	-0.049238	-0.689995	0.978694	-0.002325	-0.009445	0.205095
15888	0.175890	0.408307	8.595815	0.036892	-0.047084	-0.091073	0.209930	-0.048795	-0.689457	0.979073	-0.001270	-0.010299	0.203246
15889	0.595699	0.345911	9.098075	0.077333	-0.038770	-0.082561	0.207876	-0.050904	-0.689569	0.979412	0.000621	-0.010785	0.201583
15890	0.691777	0.434054	9.493822	0.194518	-0.034945	-0.060752	0.208269	-0.054492	-0.688172	0.979654	0.004707	-0.010764	0.200349
15891	0.489651	0.351132	9.279566	0.178380	-0.020275	-0.029480	0.205321	-0.060972	-0.686749	0.979755	0.008524	-0.010506	0.199742
15892	0.233134	0.567299	9.333005	-0.006867	0.047203	0.004527	0.202741	-0.062262	-0.685328	0.979759	0.008322	-0.009689	0.199771
15893	0.257907	0.433243	9.508963	-0.100660	0.081879	0.027999	0.204419	-0.064004	-0.684449	0.979688	0.006275	-0.008551	0.200248
15894	0.442365	0.169285	9.590986	-0.041118	0.092971	0.044914	0.205945	-0.061071	-0.682548	0.979540	0.005212	-0.006980	0.201061
15895	0.355907	0.096491	9.457153	-0.004343	0.096654	0.041405	0.205552	-0.060525	-0.681653	0.979397	0.004991	-0.005185	0.201816
15896	0.133850	0.148030	9.182194	-0.178720	0.111078	0.042337	0.206827	-0.058395	-0.680387	0.979260	0.001160	-0.003814	0.202568
15897	0.568481	0.500292	9.239191	-0.370884	0.159445	0.070821	0.209235	-0.049085	-0.679127	0.978976	-0.006477	-0.002288	0.203859
15898	0.316334	0.344665	10.302695	-0.146639	0.152338	0.101485	0.211008	-0.042696	-0.677609	0.978556	-0.009852	0.000030	0.205745
15899	-0.018066	-0.258638	11.339953	0.163267	0.091494	0.175139	0.212294	-0.045083	-0.675071	0.977871	-0.006744	0.002426	0.209088
15900	0.099992	-0.743183	11.670273	0.250966	0.007584	0.210807	0.210500	-0.053019	-0.671364	0.977018	-0.001735	0.003573	0.213118
15901	-0.092604	-0.828187	10.841654	-0.007344	0.005456	0.191051	0.206890	-0.054036	-0.670443	0.976212	-0.001660	0.003539	0.216785
15902	-0.457450	-0.677740	10.029129	-0.274713	0.023437	0.185042	0.205075	-0.051614	-0.670046	0.975393	-0.006990	0.002733	0.220346
15903	-0.729943	-0.690967	9.133568	-0.310047	0.060874	0.176500	0.204159	-0.046552	-0.671056	0.974560	-0.013132	0.002494	0.223729
15904	-0.730887	-0.496533	9.013881	-0.245400	0.109371	0.167516	0.204016	-0.041365	-0.672072	0.973739	-0.018272	0.003493	0.226908
15905	-0.341295	-0.305612	9.046595	-0.196508	0.098539	0.177014	0.205539	-0.035649	-0.671572	0.972859	-0.022390	0.004529	0.230268
15906	-0.220655	-0.308365	9.578101	-0.103429	0.045608	0.175720	0.206544	-0.028733	-0.671577	0.972020	-0.024472	0.004942	0.233566
15907	-0.403296	-0.418892	9.721252	-0.042038	-0.004621	0.179797	0.205254	-0.029510	-0.670802	0.971172	-0.025105	0.004695	0.237007
15908	-0.610944	-0.347356	9.657916	-0.066756	-0.008295	0.192587	0.201908	-0.031995	-0.669884	0.970239	-0.026219	0.004238	0.240689
15909	-0.443058	-0.153304	10.031816	-0.082460	0.005392	0.190634	0.200234	-0.031451	-0.670636	0.969288	-0.027673	0.004023	0.244333
15910	-0.022044	-0.494264	9.968562	0.025148	0.054750	0.122842	0.199719	-0.031976	-0.670377	0.968719	-0.027319	0.005200	0.246597
15911	-0.254774	-0.736395	9.641383	0.071466	0.052748	0.040025	0.200485	-0.032102	-0.668854	0.968572	-0.026042	0.006564	0.247278
15912	-0.118092	-0.581840	9.738429	0.086182	0.035227	-0.033708	0.200740	-0.033025	-0.667581	0.968808	-0.024426	0.007580	0.246491
15913	-0.171049	-0.609418	9.442338	0.069197	0.030493	-0.096540	0.200225	-0.035269	-0.666049	0.969328	-0.023114	0.008420	0.244535
15914	-0.383216	-0.602942	9.349245	0.029011	0.019424	-0.109655	0.201892	-0.035005	-0.664405	0.969899	-0.022541	0.008813	0.242303
15915	-0.253827	-0.428606	9.607306	0.034448	0.026698	-0.128103	0.202005	-0.032596	-0.663130	0.970545	-0.021901	0.009395	0.239739
15916	-0.336361	-0.287753	10.045328	0.017257	0.008302	-0.150326	0.202261	-0.031933	-0.663132	0.971298	-0.021509	0.009497	0.236700
15917	-0.402625	-0.521519	10.660654	0.026586	-0.055758	-0.164945	0.202251	-0.030460	-0.662366	0.972112	-0.020640	0.008427	0.233453
15918	-0.389721	-0.699311	10.715883	0.056786	-0.078653	-0.194280	0.203272	-0.029657	-0.660844	0.973079	-0.019077	0.007007	0.229572
15919	-0.446800	-0.363536	10.458449	0.037178	-0.057629	-0.190736	0.202366	-0.028846	-0.660709	0.973986	-0.018011	0.005947	0.225814
15920	-0.209298	-0.132807	10.262294	0.078845	-0.020941	-0.177661	0.201207	-0.028043	-0.661592	0.974837	-0.016278	0.005754	0.222250
15921	-0.096447	-0.062225	9.733917	0.230788	-0.020683	-0.163041	0.203271	-0.030316	-0.660207	0.975639	-0.011584	0.006285	0.218987
15922	-0.091834	-0.037313	9.278293	0.195168	0.008659	-0.123578	0.203794	-0.033509	-0.659193	0.976242	-0.007706	0.007202	0.216428
15923	-0.000991	0.129465	9.459085	0.012707	0.026834	-0.087621	0.205469	-0.035908	-0.657423	0.976632	-0.007448	0.007721	0.214649
15924	-0.502312	0.139765	9.948970	0.072140	0.030497	-0.067048	0.207010	-0.034988	-0.656925	0.976948	-0.006058	0.008538	0.213219
15925	-0.921832	0.178770	10.344017	0.164259	0.076381	0.002542	0.209336	-0.039784	-0.654396	0.976952	-0.003026	0.010725	0.213169
15926	-0.444837	0.221902	10.017860	0.053912	0.111065	-0.005434	0.210360	-0.040972	-0.652110	0.976974	-0.002325	0.013045	0.212948
15927	0.076910	-0.039296	9.303841	-0.128824	0.114576	-0.033087	0.213183	-0.038465	-0.651367	0.977087	-0.005185	0.014722	0.212267
15928	-0.115591	-0.127748	8.873589	-0.159644	0.070704	-0.022099	0.215359	-0.035021	-0.650873	0.977161	-0.008489	0.015345	0.211775
15929	-0.256244	0.055073	8.956443	-0.068958	0.030646	0.009785	0.216893	-0.032634	-0.650246	0.977113	-0.009808	0.015630	0.211921
15930	-0.319564	0.210382	9.390045	0.020112	-0.007595	0.043505	0.216767	-0.031579	-0.651519	0.976967	-0.009246	0.015497	0.212627
15931	-0.233133	0.293168	9.632021	-0.059832	-0.005769	0.078163	0.216377	-0.031305	-0.651134	0.976639	-0.010183	0.015119	0.214113
15932	-0.425344	0.168255	9.794083	-0.094973	0.008829	0.100109	0.215842	-0.026104	-0.651127	0.976214	-0.011923	0.014827	0.215974
15933	-0.203538	0.164359	9.932902	-0.144739	0.043503	0.090582	0.216229	-0.026636	-0.650621	0.975786	-0.014704	0.015048	0.217715
15934	0.202125	0.037164	10.486924	-0.139310	0.030773	0.107256	0.216603	-0.022649	-0.651132	0.975285	-0.017402	0.014995	0.219755
15935	0.176377	-0.626131	10.683791	-0.007212	-0.056914	0.082249	0.215703	-0.021849	-0.652144	0.974954	-0.017059	0.013812	0.221320
15936	-0.187069	-0.784633	9.564536	-0.120868	-0.137541	0.041197	0.211444	-0.019148	-0.653129	0.974786	-0.018673	0.010531	0.222109
15937	-0.667966	-0.525750	9.578079	-0.260176	-0.064460	0.114179	0.208346	-0.012756	-0.656925	0.974198	-0.023260	0.008094	0.224349
15938	-0.473243	0.111088	9.987241	-0.157118	0.070891	0.101543	0.207822	-0.009958	-0.657430	0.973674	-0.026500	0.008740	0.226230
15939	-0.282304	-0.511941	9.874682	-0.138957	0.083643	0.066584	0.210128	-0.006781	-0.656809	0.973299	-0.029384	0.009719	0.227447
15940	-0.706909	-0.938132	9.999149	-0.040491	0.012359	0.056121	0.209601	-0.004240	-0.656422	0.973046	-0.030094	0.009731	0.228434
15941	-0.729868	-0.673824	9.925838	-0.005386	0.041569	0.024862	0.211142	-0.002131	-0.656943	0.972939	-0.030228	0.010497	0.228836
15942	-0.469978	-0.597649	9.540517	-0.083825	0.067005	-0.029091	0.212161	-0.001059	-0.655166	0.973038	-0.032048	0.011323	0.228127
15943	-0.439544	-0.925457	9.329797	-0.112982	0.075995	-0.080915	0.214467	0.002250	-0.654800	0.973331	-0.034478	0.012204	0.226471
15944	-0.440297	-0.756261	9.567371	-0.054827	0.052188	-0.117511	0.215231	0.004904	-0.654932	0.973849	-0.035686	0.012815	0.224010
15945	-0.498845	-0.601846	9.736996	0.059033	0.001106	-0.120558	0.217159	0.007009	-0.655457	0.974445	-0.034446	0.012986	0.221587
15946	-0.460023	-0.646735	9.952737	0.097792	-0.050061	-0.127665	0.217289	0.006741	-0.655458	0.975145	-0.032227	0.012282	0.218867
15947	-0.223243	-0.769320	9.842823	0.084165	-0.075701	-0.157210	0.216519	0.006478	-0.655962	0.975916	-0.030176	0.011035	0.215768
15948	-0.063615	-0.889804	9.689017	0.005630	-0.072155	-0.179749	0.214848	0.003975	-0.655057	0.976742	-0.029671	0.009465	0.212143
15949	-0.169988	-0.817358	9.833046	0.018134	-0.075885	-0.204608	0.214839	0.005845	-0.654547	0.977642	-0.028939	0.007877	0.208125
15950	-0.245507	-0.649118	9.834701	0.099306	-0.094271	-0.278011	0.213425	0.006381	-0.655810	0.978907	-0.026525	0.006210	0.202481
15951	-0.338639	-0.829333	9.946508	0.169640	-0.086042	-0.297044	0.211754	0.006125	-0.656562	0.980201	-0.022815	0.004991	0.196623
15952	-0.330508	-0.488368	10.464985	0.255208	-0.046638	-0.280082	0.211628	0.004535	-0.655924	0.981452	-0.017534	0.004874	0.190842
15953	-0.257236	-0.190680	10.249035	0.231396	-0.035685	-0.287612	0.212028	-0.000918	-0.654527	0.982621	-0.012803	0.004899	0.185118
15954	-0.313218	-0.580042	10.377458	0.127326	-0.074151	-0.265915	0.212032	-0.002645	-0.654018	0.983655	-0.009932	0.003763	0.179752
15955	-0.229807	-0.367277	10.645229	0.046502	-0.061379	-0.238667	0.211516	-0.002506	-0.654014	0.984526	-0.008755	0.002623	0.175000
15956	-0.256066	0.076756	10.372800	0.250995	-0.081238	-0.237620	0.208690	-0.005272	-0.653993	0.985402	-0.003421	0.001776	0.170203
15957	-0.531355	0.179395	10.299667	0.640903	-0.142877	-0.191266	0.206400	-0.016149	-0.651941	0.986019	0.009764	0.001100	0.166341
15958	-1.059932	0.332852	10.462494	0.573559	-0.148329	-0.115951	0.203864	-0.031280	-0.649123	0.986240	0.021683	0.000021	0.163893
15959	-0.596687	0.705518	9.435204	0.140079	-0.126587	-0.064640	0.200029	-0.039764	-0.649224	0.986392	0.024943	-0.001953	0.162497
15960	-0.070338	0.503073	9.017262	-0.160657	-0.143120	-0.009806	0.197457	-0.038953	-0.650988	0.986498	0.022357	-0.005377	0.162152
15961	0.103139	0.517783	8.997485	-0.177635	-0.115612	0.022373	0.194624	-0.037077	-0.653004	0.986492	0.019316	-0.008204	0.162457
15962	0.153912	0.494593	9.220842	-0.002703	-0.092529	0.043527	0.191276	-0.036251	-0.654125	0.986350	0.019674	-0.010140	0.163168
15963	0.118720	0.297870	9.395362	-0.028876	-0.040480	0.045166	0.189596	-0.033052	-0.655767	0.986214	0.019324	-0.011010	0.163975
15964	0.085558	0.180420	9.537411	-0.225080	-0.012325	0.066281	0.189589	-0.029995	-0.656530	0.986091	0.015029	-0.012102	0.165081
15965	-0.001476	0.230368	9.422094	-0.219953	-0.020534	0.071853	0.189564	-0.022937	-0.656782	0.985914	0.010830	-0.013205	0.166377
15966	-0.021229	0.323655	9.279213	-0.113497	-0.030400	0.096399	0.188277	-0.023853	-0.656517	0.985626	0.008787	-0.014287	0.168108
15967	-0.085169	0.590433	9.248756	-0.031475	-0.018413	0.104163	0.186352	-0.022791	-0.659051	0.985284	0.008311	-0.014703	0.170090
15968	0.247516	0.586770	9.391014	0.056060	-0.020083	0.113850	0.185701	-0.020920	-0.659172	0.984901	0.009569	-0.015011	0.172200
15969	0.253388	0.386517	9.916281	-0.021151	0.003673	0.160493	0.185187	-0.023297	-0.657640	0.984359	0.009233	-0.014970	0.175296
15970	-0.192414	-0.127305	10.454535	-0.063212	0.018257	0.207327	0.184808	-0.024102	-0.658657	0.983655	0.007983	-0.014953	0.179266
15971	-0.256060	0.074252	10.343964	-0.190801	0.016197	0.169757	0.182744	-0.024604	-0.657876	0.983080	0.004243	-0.015241	0.182492
15972	-0.676367	0.255638	10.169779	-0.224806	-0.057067	0.143834	0.180801	-0.020069	-0.659388	0.982554	0.000108	-0.017277	0.185171
15973	-0.396675	0.234224	10.076085	-0.133382	-0.130108	0.114890	0.179241	-0.013281	-0.661795	0.982088	-0.001940	-0.020165	0.187328
15974	-0.250550	-0.088275	9.943322	-0.209242	-0.142993	0.101628	0.172799	-0.011363	-0.663655	0.981641	-0.005433	-0.023835	0.189166
15975	-0.432418	-0.359771	10.144225	-0.199042	-0.113660	0.149629	0.169436	-0.005354	-0.665920	0.981000	-0.008867	-0.026598	0.191971
15976	-0.207083	-0.110265	9.818614	-0.168641	-0.041389	0.140443	0.165309	-0.002395	-0.667671	0.980412	-0.011969	-0.028114	0.194572
15977	-0.404223	-0.226757	9.632734	0.069308	-0.036777	0.062272	0.164289	-0.002934	-0.669447	0.980181	-0.010386	-0.028300	0.195798
15978	-0.413394	-0.312220	9.969863	0.260903	-0.110755	0.010752	0.161849	-0.007023	-0.668155	0.980127	-0.004721	-0.029528	0.196105
15979	0.068822	-0.334916	10.086848	0.240332	-0.159223	-0.016023	0.158515	-0.012575	-0.667494	0.980120	0.000724	-0.031423	0.195899
15980	0.662167	-0.412930	10.141693	0.116610	-0.195935	-0.056251	0.153644	-0.019583	-0.667714	0.980215	0.003936	-0.034886	0.194799
15981	0.637995	-0.403775	10.019192	-0.076052	-0.125780	-0.061950	0.147731	-0.022327	-0.668943	0.980388	0.003053	-0.037381	0.193475
15982	0.945943	-0.285778	9.877315	-0.168609	-0.039109	-0.104998	0.147463	-0.017280	-0.670723	0.980776	0.000100	-0.038874	0.191223
15983	0.855767	-0.615529	9.168623	-0.140431	-0.033857	-0.221127	0.146284	-0.010352	-0.671985	0.981600	-0.002301	-0.039849	0.186729
15984	0.913680	-0.637801	8.952844	-0.242665	0.008020	-0.251236	0.147546	-0.002644	-0.672374	0.982520	-0.006772	-0.040690	0.181530
15985	1.360507	-0.274949	9.989339	-0.266027	0.050007	-0.260661	0.150605	0.006911	-0.672649	0.983459	-0.011928	-0.040535	0.176136
15986	0.743157	-0.192517	10.536754	-0.021365	0.026523	-0.204969	0.153691	0.010860	-0.673946	0.984199	-0.012154	-0.040220	0.172007
15987	0.596103	0.311609	10.321643	0.087471	-0.038171	-0.175736	0.153561	0.011392	-0.674200	0.984802	-0.010082	-0.040542	0.168582
15988	0.389969	0.060598	10.196196	0.146799	-0.089226	-0.142127	0.153170	0.011934	-0.673687	0.985238	-0.006654	-0.041917	0.165844
15989	0.371397	-0.114679	9.598342	0.027601	-0.092052	-0.139020	0.150865	0.008757	-0.674307	0.985637	-0.005595	-0.043467	0.163094
15990	0.398257	-0.207680	9.117271	-0.088086	-0.072035	-0.139625	0.149312	0.010902	-0.674676	0.986021	-0.006854	-0.045274	0.160208
15991	0.601950	0.053252	9.331638	-0.077842	-0.057331	-0.119300	0.148013	0.012786	-0.674155	0.986353	-0.007994	-0.046472	0.157748
15992	0.787036	-0.337725	9.551091	-0.014673	-0.049903	-0.102356	0.146857	0.014908	-0.676440	0.986632	-0.007911	-0.047605	0.155656
15993	1.093460	-0.386442	9.898880	-0.040667	-0.049932	-0.109860	0.144656	0.017729	-0.676548	0.986933	-0.008355	-0.048557	0.153412
15994	1.428542	-0.385092	10.098833	-0.110616	-0.062755	-0.104647	0.145683	0.021427	-0.678594	0.987177	-0.010124	-0.050238	0.151180
15995	1.448336	-0.501178	9.905383	-0.122672	-0.079251	-0.123131	0.142445	0.025461	-0.678439	0.987452	-0.012087	-0.052073	0.148595
15996	1.315410	-0.440000	9.583388	-0.084302	-0.057283	-0.128513	0.141030	0.027323	-0.680339	0.987756	-0.013328	-0.053573	0.145915
15997	1.187002	-0.311145	9.353589	-0.019754	-0.045322	-0.124521	0.140759	0.029995	-0.679826	0.988075	-0.013352	-0.054468	0.143399
15998	0.931320	-0.278344	9.246059	0.060515	-0.011414	-0.111257	0.138186	0.030941	-0.681335	0.988402	-0.011883	-0.054637	0.141194
15999	0.959776	-0.166611	9.545503	0.170697	-0.002132	-0.095955	0.138703	0.029080	-0.680320	0.988716	-0.008284	-0.054134	0.139435
16000	1.124294	-0.280549	9.895852	0.153237	-0.005766	-0.078495	0.138725	0.023219	-0.680323	0.988954	-0.005034	-0.053921	0.137976
16001	1.134288	-0.347246	10.082217	0.021774	0.005111	-0.052412	0.138465	0.020051	-0.677646	0.989117	-0.004450	-0.053694	0.136911
16002	1.196855	-0.333342	9.890989	-0.057023	-0.005928	-0.056482	0.137957	0.021101	-0.679808	0.989264	-0.005382	-0.054060	0.135666
16003	1.428614	-0.412555	9.805638	-0.014918	-0.004030	-0.061795	0.139744	0.023098	-0.677909	0.989435	-0.005496	-0.054147	0.134375
16004	1.202767	-0.564286	9.883006	0.093671	-0.005770	-0.057553	0.140009	0.022024	-0.678422	0.989598	-0.003447	-0.054104	0.133258
16005	1.071576	-0.348144	9.856011	0.061946	-0.015850	-0.049407	0.139499	0.019902	-0.678036	0.989724	-0.002037	-0.054231	0.132295
16006	1.152880	-0.221369	9.599339	-0.015291	-0.007666	-0.045197	0.138340	0.019384	-0.677900	0.989839	-0.002153	-0.054513	0.131310
16007	1.157522	-0.185423	9.556684	0.095069	-0.007568	-0.055714	0.137693	0.018338	-0.676621	0.989986	-0.000102	-0.054407	0.130258
16008	1.350245	-0.160896	9.582828	0.161571	-0.005631	-0.051682	0.137701	0.015545	-0.676112	0.990116	0.003286	-0.054185	0.129323
16009	1.461455	-0.227798	9.650129	0.072153	0.034536	-0.035578	0.137196	0.011562	-0.675345	0.990244	0.004750	-0.053337	0.128643
16010	1.273165	-0.160066	9.870131	0.019726	0.050863	-0.045111	0.139392	0.011794	-0.676382	0.990417	0.005175	-0.052362	0.127690
16011	1.031910	-0.112179	9.945354	0.019919	0.048939	-0.067269	0.140806	0.010728	-0.674864	0.990642	0.005597	-0.051371	0.126327
16012	1.017356	-0.092980	9.940686	-0.032502	0.032406	-0.076740	0.140162	0.011264	-0.675241	0.990876	0.005067	-0.050891	0.124693
16013	0.988020	-0.006470	9.932025	-0.100759	0.034138	-0.084476	0.140415	0.012328	-0.675115	0.991133	0.003151	-0.050495	0.122863
16014	0.886644	0.016905	9.792202	-0.130809	0.045119	-0.064345	0.140529	0.017117	-0.675624	0.991346	0.000629	-0.050006	0.121374
16015	1.142020	0.051707	9.972679	-0.087065	0.023290	-0.051163	0.142968	0.019753	-0.675769	0.991498	-0.001011	-0.049797	0.120216
16016	1.420010	-0.100459	10.333153	-0.079187	-0.007688	-0.021529	0.140642	0.022040	-0.676132	0.991545	-0.002425	-0.050230	0.119621
16017	0.861023	-0.154955	10.197568	-0.045196	-0.024152	-0.013043	0.142439	0.024547	-0.676528	0.991554	-0.003154	-0.050871	0.119262
16018	0.376299	-0.128857	9.670192	-0.029644	-0.053420	-0.015701	0.139080	0.027244	-0.677010	0.991541	-0.003482	-0.052091	0.118832
16019	0.713304	-0.050235	9.252024	-0.019390	-0.031377	-0.009209	0.136638	0.026464	-0.677756	0.991534	-0.003682	-0.052784	0.118576
16020	1.017202	-0.088029	9.278330	0.043604	-0.007487	-0.002453	0.135992	0.026606	-0.677623	0.991540	-0.002681	-0.052919	0.118490
16021	1.227322	-0.166242	9.497602	0.054088	0.010854	0.012347	0.135491	0.024069	-0.678768	0.991530	-0.001540	-0.052612	0.118735
16022	1.610546	-0.150337	9.705408	0.062873	0.018235	0.019775	0.136012	0.020615	-0.677244	0.991509	-0.000240	-0.052190	0.119108
