# Supplementary material for: Identification of Haptic Based Guiding Using Hard Reins
Source: PLoS One. 2015 Jul 22;10(7):e0132020. doi: 10.1371/journal.pone.0132020 (PMC4511788; doi:10.1371/journal.pone.0132020)
Supplement: S2 File — (ZIP) [file pone.0132020.s002.zip › MotionData2/Subject11/T12/sync12.txt]

// Start Time: 0
// Sample rate: 25.0Hz
// Scenario: 4.0
// Firmware Version: 2.6.1
Counter	Acc_X	Acc_Y	Acc_Z	Gyr_X	Gyr_Y	Gyr_Z	Mag_X	Mag_Y	Mag_Z	Quat_w	Quat_x	Quat_y	Quat_z
15239	2.472044	-9.052782	2.933971	0.014388	0.107607	-0.023947	-0.660753	0.863289	-0.977453	0.401303	-0.157576	-0.578335	0.692571
15240	2.414983	-9.131500	2.781196	-0.031768	-0.023127	-0.002807	-0.660498	0.865187	-0.976338	0.400781	-0.157363	-0.579032	0.692339
15241	2.391552	-9.063976	2.693330	0.039846	-0.091937	-0.000366	-0.658791	0.862094	-0.975263	0.399554	-0.155620	-0.579264	0.693248
15242	2.396421	-9.059031	2.731948	0.010928	-0.076351	0.006713	-0.661148	0.863807	-0.975579	0.398435	-0.154452	-0.579758	0.693740
15243	2.425348	-9.048795	2.749604	0.006160	-0.051846	0.020993	-0.664412	0.862543	-0.971214	0.397269	-0.153778	-0.580068	0.694298
15244	2.295929	-9.121530	2.738963	0.017697	-0.030723	-0.002674	-0.665720	0.862812	-0.969602	0.396800	-0.153056	-0.580139	0.694668
15245	2.345424	-9.147311	2.904326	0.010749	-0.067659	0.014736	-0.665327	0.862540	-0.970144	0.395549	-0.152055	-0.580524	0.695278
15246	2.420940	-9.078005	2.703964	0.012990	-0.081404	-0.003925	-0.668202	0.862909	-0.971424	0.394521	-0.150675	-0.581056	0.695718
15247	2.411547	-8.976241	2.674028	0.096660	-0.043541	0.003650	-0.669767	0.862154	-0.973018	0.393961	-0.149200	-0.580089	0.697159
15248	2.399953	-8.976434	2.837325	0.229599	-0.032907	0.014743	-0.669886	0.858643	-0.976040	0.393854	-0.146980	-0.577159	0.700117
15249	2.330609	-9.128160	2.937420	0.230359	-0.079955	0.011811	-0.671697	0.852992	-0.980168	0.393145	-0.144032	-0.574564	0.703255
15250	2.349124	-9.079279	2.971312	0.143858	-0.087855	0.014135	-0.673252	0.848969	-0.983454	0.392158	-0.141708	-0.573249	0.705348
15251	2.381633	-9.010733	2.957353	0.179932	-0.069770	0.014354	-0.674021	0.844287	-0.988888	0.391369	-0.139327	-0.571254	0.707875
15252	2.296919	-9.364185	3.053685	0.070904	-0.039897	-0.008752	-0.674796	0.841479	-0.991880	0.391054	-0.137994	-0.570647	0.708799
15253	2.241106	-9.464697	3.158623	-0.246246	0.117228	-0.035250	-0.675197	0.843994	-0.986898	0.391905	-0.141040	-0.573351	0.705540
15254	2.487510	-9.222398	2.923692	-0.446164	0.086230	-0.036133	-0.674307	0.851817	-0.980440	0.391947	-0.145223	-0.579109	0.699943
15255	2.577744	-9.167391	2.690195	-0.794682	0.015792	-0.039462	-0.674613	0.865264	-0.965585	0.390021	-0.151060	-0.590202	0.690453
15256	2.481143	-8.965285	2.531683	-0.807556	0.122485	-0.044107	-0.672841	0.882382	-0.944548	0.389439	-0.158446	-0.600499	0.680171
15257	2.466161	-9.004433	2.144051	-0.666736	0.097465	-0.063261	-0.673020	0.897188	-0.928989	0.389016	-0.164057	-0.609009	0.671461
15258	2.450176	-9.194048	2.022253	-0.595518	0.224799	-0.010932	-0.671490	0.908228	-0.913038	0.389721	-0.171472	-0.615299	0.663417
15259	2.534408	-8.964402	1.758376	-0.480470	0.234480	-0.003459	-0.666430	0.918853	-0.900583	0.390678	-0.178144	-0.619879	0.656800
15260	2.511436	-8.950287	1.478395	-0.096373	0.047227	0.005400	-0.664749	0.924173	-0.893816	0.390635	-0.179485	-0.620813	0.655577
15261	2.347870	-9.200781	1.807382	0.177591	0.026862	-0.012399	-0.664477	0.920624	-0.895519	0.391464	-0.178161	-0.618368	0.657750
15262	2.611916	-9.283340	2.037515	0.324558	-0.043264	-0.001838	-0.663411	0.914441	-0.903404	0.391890	-0.174925	-0.614488	0.661987
15263	2.532647	-9.556691	1.295903	0.113576	-0.169432	-0.006796	-0.667324	0.912233	-0.905414	0.389994	-0.171566	-0.614392	0.664073
15264	2.488335	-9.431226	1.866375	-0.136939	-0.115124	0.013090	-0.669808	0.912486	-0.901936	0.387770	-0.171207	-0.617105	0.662951
15265	2.385798	-9.180691	1.668809	-0.133801	-0.228853	0.010621	-0.672952	0.914924	-0.896926	0.384041	-0.169198	-0.620670	0.662309
15266	2.248670	-9.124940	1.563103	0.124119	-0.066862	0.019569	-0.675827	0.915027	-0.898611	0.383198	-0.167540	-0.619517	0.664295
15267	2.327221	-9.375902	1.834542	0.243542	0.065762	0.019011	-0.673982	0.910437	-0.904601	0.384267	-0.166646	-0.615764	0.667385
15268	2.420372	-9.422749	1.881072	0.214789	-0.038891	-0.001218	-0.673974	0.908675	-0.912070	0.384314	-0.164365	-0.613249	0.670233
15269	2.346593	-9.390123	1.741385	0.115679	-0.046929	0.001974	-0.675402	0.905888	-0.915318	0.383783	-0.162736	-0.612111	0.671972
15270	2.308040	-9.356813	2.019120	0.007940	0.023248	0.003854	-0.674615	0.905092	-0.917470	0.383850	-0.162946	-0.611867	0.672106
15271	2.407518	-9.233649	2.074189	0.076725	0.029519	-0.010064	-0.673038	0.902202	-0.919167	0.384289	-0.162498	-0.610696	0.673028
15272	2.500463	-9.178582	1.932227	0.215020	0.032174	0.001860	-0.672244	0.899574	-0.925613	0.385148	-0.161199	-0.607599	0.675647
15273	2.466532	-9.276265	2.078727	0.136258	0.065558	-0.008774	-0.671978	0.897738	-0.923821	0.386198	-0.160790	-0.605336	0.677175
15274	2.490185	-9.479703	2.145966	-0.128594	0.048920	-0.001753	-0.670149	0.897553	-0.923583	0.386195	-0.162320	-0.606761	0.675535
15275	2.558765	-9.165375	2.063874	-0.121968	0.018363	0.013960	-0.668589	0.899787	-0.920353	0.385532	-0.163537	-0.608279	0.674253
15276	2.514749	-9.066692	1.792237	-0.064415	-0.009546	0.011322	-0.668854	0.901536	-0.924399	0.384888	-0.163976	-0.609231	0.673655
15277	2.407062	-9.442378	2.145541	-0.125110	0.096643	0.010958	-0.667551	0.902857	-0.923181	0.385206	-0.166230	-0.610196	0.672045
15278	2.394180	-9.306712	1.992505	-0.179297	-0.004918	0.000414	-0.666651	0.907275	-0.918419	0.384367	-0.167476	-0.612687	0.669946
15279	2.433324	-9.325418	1.993847	-0.071345	0.003035	0.003448	-0.666659	0.909717	-0.916753	0.383821	-0.167963	-0.613667	0.669241
15280	2.534708	-9.284731	2.131422	-0.035900	-0.147653	-0.002737	-0.668099	0.910238	-0.913940	0.381765	-0.166173	-0.615330	0.669336
15281	2.457663	-9.130839	1.723584	0.157513	-0.261221	-0.018750	-0.673971	0.907882	-0.913551	0.379024	-0.161089	-0.615323	0.672138
15282	2.452825	-9.143071	1.648922	0.218037	-0.232182	-0.021908	-0.678659	0.902795	-0.915378	0.377008	-0.155996	-0.614251	0.675445
15283	2.437097	-9.388451	2.023318	0.173493	-0.102867	-0.016795	-0.682705	0.901296	-0.918160	0.376215	-0.152937	-0.612789	0.677910
15284	2.450845	-9.461007	2.082046	0.007689	-0.042485	0.001636	-0.682172	0.897993	-0.918799	0.375531	-0.152259	-0.613046	0.678210
15285	2.431802	-9.272066	1.849000	-0.177373	-0.037497	0.024075	-0.684794	0.900733	-0.915506	0.373905	-0.153226	-0.615716	0.676469
15286	2.409550	-9.117129	1.919348	-0.078814	0.048761	0.021397	-0.682971	0.902727	-0.914140	0.373801	-0.154669	-0.616398	0.675576
15287	2.388821	-9.282539	1.982532	0.058718	0.114334	0.005460	-0.681669	0.904212	-0.914108	0.375020	-0.155693	-0.614788	0.676133
15288	2.394412	-9.335845	1.882027	0.004493	0.081786	0.008621	-0.678925	0.903849	-0.912959	0.375714	-0.156769	-0.614141	0.676086
15289	2.406299	-9.287062	2.117873	-0.030888	0.028136	0.009041	-0.678406	0.905076	-0.912927	0.375544	-0.157343	-0.614372	0.675838
15290	2.422641	-9.281929	1.954685	0.011630	-0.013810	-0.006123	-0.678409	0.906165	-0.912363	0.375311	-0.156915	-0.614387	0.676053
15291	2.402507	-9.272605	1.775907	0.006568	0.011230	-0.013927	-0.677091	0.902664	-0.917254	0.375361	-0.156698	-0.614314	0.676143
15292	2.446035	-9.262103	1.815669	-0.024427	0.017692	0.001919	-0.676963	0.903469	-0.916435	0.375308	-0.157078	-0.614551	0.675868
15293	2.416153	-9.209241	1.893772	0.000776	0.094051	0.014866	-0.675923	0.905200	-0.914804	0.375967	-0.158377	-0.613846	0.675839
15294	2.386327	-9.394226	2.021804	-0.011412	0.143017	0.008080	-0.673310	0.905329	-0.917080	0.377375	-0.160398	-0.612951	0.675390
15295	2.434745	-9.383634	2.076155	-0.037596	0.050712	0.028613	-0.669653	0.905915	-0.916177	0.377194	-0.161567	-0.613038	0.675133
15296	2.398343	-9.282372	1.929877	0.078081	0.037955	0.008567	-0.667824	0.906514	-0.920150	0.377624	-0.161525	-0.611715	0.676102
15297	2.363225	-9.239334	1.822583	0.022174	-0.067090	-0.005533	-0.668082	0.905610	-0.922558	0.376653	-0.160232	-0.611998	0.676696
15298	2.401597	-9.209506	1.886108	0.015290	-0.084551	-0.020707	-0.670565	0.905333	-0.920024	0.375797	-0.158667	-0.612534	0.677055
15299	2.417675	-9.282023	1.916028	0.051368	-0.019549	-0.012222	-0.672782	0.904024	-0.920834	0.375590	-0.157713	-0.612085	0.677798
15300	2.370749	-9.345970	1.996896	-0.013311	0.037560	-0.006744	-0.671864	0.903040	-0.920875	0.375932	-0.158172	-0.612050	0.677533
15301	2.381893	-9.527790	2.075621	-0.130847	-0.032983	0.001280	-0.672913	0.903992	-0.919245	0.374800	-0.158573	-0.614124	0.676189
15302	2.442388	-9.310703	1.888122	-0.112912	-0.047055	0.001228	-0.673968	0.906649	-0.913854	0.373704	-0.158756	-0.616036	0.675012
15303	2.443346	-9.121377	1.853031	-0.013911	-0.047980	0.000642	-0.673583	0.909285	-0.915100	0.372765	-0.158067	-0.616640	0.675141
15304	2.431424	-9.247798	1.882498	-0.012120	-0.077194	-0.003953	-0.675673	0.909045	-0.914554	0.371694	-0.157033	-0.617427	0.675253
15305	2.501299	-9.363039	1.798873	0.007526	-0.092228	-0.000460	-0.676715	0.907946	-0.913650	0.370291	-0.155570	-0.618073	0.675773
15306	2.468566	-9.193748	1.709953	0.031968	-0.060854	0.033415	-0.678809	0.908780	-0.911879	0.369040	-0.154880	-0.618025	0.676658
15307	2.466243	-9.193787	1.741168	0.013983	-0.057448	0.033380	-0.678282	0.907099	-0.911144	0.367629	-0.154252	-0.618223	0.677389
15308	2.404000	-9.199748	1.941460	0.140910	0.102075	0.025967	-0.676451	0.907311	-0.916320	0.368807	-0.154857	-0.615522	0.679067
15309	2.398860	-9.403699	2.094459	0.047371	0.081866	0.020246	-0.674880	0.906674	-0.920197	0.369398	-0.155705	-0.614271	0.679685
15310	2.360942	-9.069442	2.172600	0.301147	0.108800	0.024743	-0.673300	0.903000	-0.923773	0.371128	-0.155163	-0.609336	0.683300
15311	2.224330	-9.241799	2.323733	0.502314	0.249859	-0.001981	-0.255864	0.738692	-0.636895	0.375453	-0.154648	-0.600632	0.688738
15312	2.462364	-9.315178	2.047607	0.470765	0.161842	-0.048657	-0.251911	0.729038	-0.652599	0.379536	-0.152840	-0.593057	0.693452
15313	2.635988	-9.632315	2.851920	0.059861	-0.161504	-0.020232	-0.205606	0.707162	-0.620322	0.377809	-0.149724	-0.593561	0.694643
15314	2.805110	-9.032290	1.887524	0.049075	-0.283684	0.026654	-0.212792	0.707179	-0.619975	0.374145	-0.145728	-0.594961	0.696276
15315	2.533516	-8.974081	2.181988	0.013214	-0.259117	-0.008615	-0.217495	0.706686	-0.617819	0.370945	-0.141722	-0.596806	0.697235
15316	2.426588	-9.165309	2.406373	-0.126139	-0.166318	0.002177	-0.329038	0.747505	-0.692311	0.368411	-0.140290	-0.599834	0.696269
15317	2.327007	-9.278764	2.380107	-0.056672	0.050308	-0.033323	-0.371930	0.763432	-0.720711	0.369046	-0.140818	-0.600419	0.695322
15318	2.464004	-9.378239	2.168464	-0.262068	0.166066	-0.038552	-0.609807	0.856328	-0.890088	0.370527	-0.144398	-0.603011	0.691547
15319	2.613708	-9.157118	1.868154	-0.628557	0.101763	-0.008321	-0.607751	0.866481	-0.878143	0.369749	-0.150161	-0.611015	0.683665
15320	2.493360	-9.149561	2.167640	-0.505620	0.048535	0.028875	-0.605175	0.877718	-0.865905	0.368320	-0.154912	-0.617478	0.677542
15321	2.420208	-9.177621	1.843119	-0.411404	0.014451	0.000686	-0.745398	0.943258	-0.957561	0.366928	-0.157955	-0.623008	0.672514
15322	2.303923	-8.949167	1.756003	-0.012871	0.036196	-0.023545	-0.745276	0.945931	-0.954037	0.367431	-0.158132	-0.623045	0.672164
15323	2.363541	-9.142251	1.768915	0.239947	0.055017	-0.050928	-0.638299	0.902434	-0.878386	0.369282	-0.156287	-0.619645	0.674718
15324	2.519386	-9.311752	1.712402	0.295598	0.088157	-0.005479	-0.637499	0.897879	-0.884892	0.371223	-0.155182	-0.615049	0.678105
15325	2.443077	-9.315524	2.075897	0.339360	0.166146	0.019920	-0.636171	0.891708	-0.893573	0.373770	-0.154966	-0.609212	0.682014
15326	2.330081	-9.169477	2.509336	0.410873	0.224768	0.047050	-0.702306	0.907407	-0.962223	0.376865	-0.155374	-0.601822	0.686762
15327	2.259002	-9.013010	2.472282	0.609001	0.175213	0.033219	-0.698095	0.898816	-0.976441	0.380118	-0.153380	-0.592045	0.693878
15328	2.341114	-9.200804	2.736134	0.534200	0.065565	-0.016358	-0.640008	0.870068	-0.950471	0.382563	-0.149932	-0.584201	0.699911
15329	2.301462	-9.284048	2.697039	0.578738	0.534596	0.015970	-0.636053	0.859403	-0.964089	0.390017	-0.152951	-0.571948	0.705244
15330	2.792753	-9.415849	3.223311	0.160961	0.389342	-0.004066	-0.623874	0.851753	-0.979162	0.394738	-0.156952	-0.566710	0.705966
15331	2.609891	-9.278423	2.961562	-0.260365	-0.105537	0.016242	-0.658659	0.864769	-1.002582	0.392249	-0.157472	-0.571223	0.703596
15332	2.235306	-8.862924	2.821791	-0.272986	0.111989	-0.012397	-0.658421	0.872077	-0.997060	0.392741	-0.161004	-0.574252	0.700048
15333	2.346650	-8.724979	2.891552	-0.074448	0.230106	-0.046413	-0.627319	0.867569	-0.974654	0.395553	-0.164046	-0.573694	0.698214
15334	2.631727	-8.933394	2.848924	0.103074	0.092884	-0.045019	-0.626661	0.866102	-0.977488	0.397444	-0.163934	-0.571711	0.698792
15335	2.756574	-9.120442	2.839725	0.070624	0.131515	-0.036053	-0.624691	0.862949	-0.980124	0.399461	-0.164546	-0.569868	0.699004
15336	2.557438	-8.968718	2.885417	-0.119383	0.199691	-0.053857	-0.639603	0.870424	-0.991369	0.401896	-0.167552	-0.570174	0.696640
15337	2.433279	-8.689425	2.927634	-0.172481	0.166445	-0.094005	-0.637001	0.873601	-0.988254	0.404312	-0.169917	-0.571622	0.693475
15338	2.928660	-8.476545	3.090438	-0.097892	0.220108	-0.115652	-0.622622	0.870300	-0.978328	0.407909	-0.172324	-0.571645	0.690751
15339	2.846604	-8.696445	3.337462	-0.043806	0.209192	-0.087240	-0.618966	0.871053	-0.978743	0.411174	-0.174269	-0.570903	0.688938
15340	2.591847	-8.793290	3.380916	0.024936	0.158772	-0.074911	-0.617266	0.870614	-0.979306	0.413873	-0.175245	-0.569584	0.688166
15341	1.967284	-8.712484	2.528451	-0.084049	0.459364	-0.117379	-0.620664	0.871828	-0.987039	0.420236	-0.180613	-0.567381	0.684733
15342	1.083949	-8.480922	2.778773	-0.244977	0.582788	-0.203556	-0.612840	0.876526	-0.983274	0.428442	-0.188140	-0.566612	0.678227
15343	0.822191	-8.500166	3.396611	0.280302	0.829103	-0.420425	-0.596623	0.871312	-0.982033	0.444312	-0.191936	-0.557200	0.674741
15344	1.951860	-9.096038	4.427295	0.696793	1.098067	-0.436212	-0.583780	0.860125	-0.999740	0.464631	-0.195411	-0.539620	0.674346
15345	3.037976	-9.683148	3.998159	0.608731	0.997699	-0.288809	-0.568041	0.841806	-1.021676	0.481354	-0.199774	-0.523104	0.674353
15346	3.078464	-9.874224	3.336612	0.052419	0.858477	-0.171194	-0.553383	0.835486	-1.037132	0.492480	-0.208800	-0.514859	0.669915
15347	2.247872	-9.051955	3.304928	-0.340149	0.540031	-0.085906	-0.540853	0.839420	-1.034768	0.497548	-0.218224	-0.514447	0.663452
15348	1.765786	-8.381075	3.727898	-0.448370	0.291071	-0.123133	-0.526641	0.847891	-1.021425	0.499950	-0.225085	-0.518113	0.656465
15349	1.643526	-8.286183	3.973721	-0.089780	0.267815	-0.210548	-0.526658	0.852964	-1.014249	0.504887	-0.227070	-0.517557	0.652429
15350	2.021746	-8.750151	4.190980	0.297447	0.350890	-0.272525	-0.524032	0.849299	-1.019292	0.513139	-0.225619	-0.511456	0.651304
15351	2.465452	-8.795434	4.772900	0.029644	0.535101	-0.189193	-0.523507	0.848694	-1.023554	0.521010	-0.230081	-0.506376	0.647453
15352	2.578438	-8.346775	5.023272	-0.583437	0.477637	-0.159705	-0.515170	0.856630	-1.017309	0.524911	-0.240503	-0.509752	0.637793
15353	3.029536	-8.173582	4.722943	-0.710643	0.530358	-0.105053	-0.502271	0.867353	-1.004807	0.528035	-0.253317	-0.513613	0.627066
15354	3.317599	-7.818872	4.579894	-0.370485	0.265871	-0.150841	-0.494992	0.878910	-0.993142	0.530516	-0.258826	-0.516309	0.620473
15355	2.369676	-7.671031	4.564137	-0.158432	-0.219746	-0.290113	-0.501801	0.883497	-0.988155	0.530946	-0.254416	-0.521989	0.617168
15356	2.612533	-8.501589	4.101339	0.243855	0.494395	-0.195882	-0.508619	0.890951	-0.982018	0.539486	-0.255693	-0.514811	0.615261
15357	4.076777	-9.140119	3.397803	0.303773	1.122184	-0.103548	-0.487949	0.883298	-0.993216	0.553679	-0.264685	-0.499271	0.611645
15358	4.475815	-9.647541	2.261097	-0.021988	0.106038	-0.076632	-0.478911	0.876208	-0.999367	0.555318	-0.265280	-0.498896	0.610206
15359	3.289660	-10.683586	2.189201	0.363055	-0.860871	0.032741	-0.490270	0.874081	-1.003673	0.548099	-0.250613	-0.503806	0.618837
15360	1.998319	-10.585509	3.592821	0.598359	-0.994767	0.024911	-0.511785	0.860827	-1.017480	0.540414	-0.231780	-0.507151	0.630102
15361	2.098443	-9.515769	3.693716	-0.322917	-0.552338	0.156512	-0.522240	0.861288	-1.015229	0.531193	-0.229516	-0.516473	0.631199
15362	1.654319	-8.601684	2.330297	-0.987835	-0.484686	-0.004182	-0.531318	0.880613	-0.995720	0.521371	-0.233645	-0.534087	0.623165
15363	1.187993	-8.469487	1.272922	-0.424984	-0.289669	-0.149572	-0.545987	0.891145	-0.983838	0.517955	-0.232586	-0.543161	0.618549
15364	2.012198	-8.884064	1.857267	0.174683	-0.052204	-0.052638	-0.551605	0.890939	-0.981265	0.518621	-0.229408	-0.541888	0.620292
15365	2.744270	-9.004176	2.747019	0.302954	-0.193746	0.036858	-0.553023	0.885353	-0.988706	0.517239	-0.224019	-0.540068	0.624984
15366	2.940908	-8.927814	2.584012	0.120257	-0.222564	0.133307	-0.554602	0.888280	-0.982507	0.513495	-0.221298	-0.540359	0.628778
15367	2.686527	-8.697010	2.514301	-0.106565	-0.167964	0.076412	-0.556171	0.888578	-0.981950	0.510030	-0.220872	-0.543221	0.629282
15368	2.512114	-8.537534	2.765257	-0.199838	-0.090633	0.009450	-0.560213	0.885748	-0.980669	0.507844	-0.221748	-0.546706	0.627722
15369	2.685359	-8.417850	3.140290	-0.062130	0.005373	0.058184	-0.558917	0.888945	-0.977141	0.506683	-0.222853	-0.547307	0.627745
15370	3.009066	-8.380433	3.072927	0.058134	0.070729	0.081894	-0.556304	0.888582	-0.975859	0.506445	-0.223887	-0.545602	0.629053
15371	3.373188	-8.422373	3.026655	0.061205	0.180845	0.053357	-0.551608	0.891218	-0.975300	0.507826	-0.225861	-0.542895	0.629575
15372	3.419353	-8.292891	3.118547	0.062006	0.243476	-0.033782	-0.545590	0.888921	-0.977161	0.510917	-0.227755	-0.539900	0.628967
15373	3.207971	-8.313667	3.567071	0.226382	0.095966	0.018871	-0.543350	0.883415	-0.985700	0.512583	-0.226543	-0.536117	0.631281
15374	2.900894	-8.166293	3.929567	0.157073	-0.092185	0.052866	-0.544122	0.879679	-0.990309	0.511395	-0.224168	-0.534945	0.634081
15375	2.504234	-8.049771	3.350960	0.032390	0.222844	-0.074489	-0.544120	0.879445	-0.992170	0.514725	-0.225533	-0.532696	0.632794
15376	2.342443	-9.205426	4.661513	0.528838	0.222890	-0.265609	-0.539399	0.873935	-0.996898	0.522559	-0.219889	-0.524979	0.634806
15377	1.891051	-9.475783	4.255016	0.597039	0.152153	-0.403644	-0.543265	0.857574	-1.012724	0.531708	-0.211008	-0.517584	0.636293
15378	1.602502	-9.592834	2.677924	0.008063	0.506958	-0.321780	-0.544023	0.849487	-1.019854	0.540802	-0.213848	-0.513535	0.630938
15379	1.330583	-9.282303	2.161847	-0.530249	0.535541	0.026870	-0.533338	0.858436	-1.012016	0.543423	-0.226384	-0.514357	0.623601
15380	0.886503	-9.576648	3.151601	-0.263416	0.528493	0.007414	-0.519001	0.869354	-1.003495	0.547261	-0.235694	-0.511969	0.618742
15381	0.419616	-10.463554	4.684209	0.630246	0.649106	-0.141855	-0.508792	0.864018	-1.009207	0.558269	-0.235248	-0.497687	0.620727
15382	1.808097	-10.069423	4.925992	0.543067	0.911420	-0.204431	-0.495671	0.847059	-1.027760	0.572004	-0.238182	-0.481774	0.619656
15383	3.060966	-8.964448	2.775689	-0.834603	0.883523	0.022430	-0.476344	0.849975	-1.023652	0.575812	-0.258754	-0.481826	0.607726
15384	2.782442	-8.605522	2.008755	-0.986459	0.491310	0.081394	-0.461007	0.874394	-0.997906	0.574015	-0.276569	-0.487785	0.596726
15385	1.880649	-8.099900	3.515111	-0.157633	0.400954	0.063222	-0.449282	0.884871	-0.985531	0.575983	-0.283716	-0.484801	0.593900
15386	1.569172	-8.571835	4.705370	0.476047	0.140997	0.080484	-0.439715	0.884697	-0.991648	0.578811	-0.280478	-0.477185	0.598836
15387	1.439469	-9.266008	3.748786	0.408770	-0.097597	0.068218	-0.439416	0.873417	-1.004982	0.579039	-0.275176	-0.473082	0.604306
15388	1.256796	-9.400426	3.363947	-0.251120	0.246119	0.036576	-0.437180	0.869107	-1.011631	0.579288	-0.281207	-0.473195	0.601194
15389	0.995780	-8.866295	3.876557	-0.631789	0.330578	0.014728	-0.430037	0.882861	-0.999363	0.578302	-0.292618	-0.476881	0.593738
15390	0.746434	-8.477608	4.097013	-0.355610	0.294596	-0.089808	-0.425362	0.891865	-0.987878	0.579832	-0.299173	-0.478341	0.587775
15391	0.755524	-8.433746	4.183599	0.032029	0.371845	-0.168556	-0.423163	0.898357	-0.978563	0.585209	-0.301591	-0.474634	0.584206
15392	0.986290	-8.842173	4.092681	0.093078	0.272171	-0.179643	-0.421329	0.897110	-0.980079	0.590209	-0.301791	-0.471572	0.581546
15393	0.815802	-9.083148	3.824538	-0.119746	0.238056	-0.168097	-0.418714	0.896642	-0.980256	0.593328	-0.304458	-0.471110	0.577342
15394	0.423683	-8.832973	3.993525	-0.391175	0.233446	-0.183051	-0.417693	0.904315	-0.973274	0.595010	-0.309884	-0.474086	0.570244
15395	0.157260	-8.527095	4.421052	-0.316733	0.219655	-0.211161	-0.417202	0.913879	-0.964107	0.597145	-0.314273	-0.476251	0.563768
15396	0.131491	-8.479041	4.236995	-0.023405	0.135291	-0.223150	-0.420090	0.917867	-0.960904	0.600577	-0.313785	-0.476432	0.560231
15397	-0.088104	-8.446649	3.955657	-0.012239	0.086104	-0.244594	-0.423230	0.919343	-0.962146	0.603663	-0.312752	-0.476853	0.557125
15398	-0.416437	-8.304500	4.459531	-0.121121	0.201147	-0.260059	-0.425595	0.922815	-0.954860	0.607492	-0.313808	-0.477527	0.551766
15399	0.556283	-8.337639	6.145389	-0.252437	0.302059	-0.318427	-0.425876	0.929197	-0.950419	0.611892	-0.317377	-0.478281	0.544158
15400	2.524782	-9.532570	5.088490	0.592683	0.356864	-0.408612	-0.428748	0.928216	-0.952933	0.623221	-0.309904	-0.470138	0.542702
15401	3.620810	-10.105251	1.752333	0.888139	0.855742	0.083381	-0.419411	0.912238	-0.987040	0.635304	-0.309029	-0.448899	0.547156
15402	2.628341	-9.914203	4.781683	-0.231012	0.369497	0.380137	-0.396271	0.909770	-0.992412	0.632783	-0.319234	-0.444505	0.547806
15403	3.834904	-9.659141	6.381089	0.285084	0.104112	0.075620	-0.385157	0.908719	-0.999721	0.634367	-0.317563	-0.439300	0.551133
15404	5.645003	-9.956992	0.730331	-0.221522	-0.103463	-0.118507	-0.387893	0.906588	-1.006377	0.633145	-0.318023	-0.443948	0.548542
15405	4.630861	-10.470746	-1.414746	-0.856631	0.598918	-0.267771	-0.385736	0.926382	-0.988169	0.635441	-0.333103	-0.447405	0.533935
15406	2.129900	-8.777859	2.967284	-0.881715	-0.510825	-0.344418	-0.389733	0.949218	-0.958144	0.628326	-0.335536	-0.465645	0.525164
15407	1.662942	-7.771682	4.160719	-0.939611	-0.730580	-0.106388	-0.413854	0.972092	-0.934111	0.615791	-0.338686	-0.485299	0.520172
15408	2.399076	-6.918983	0.208331	-0.111856	0.750493	-0.032533	-0.414529	0.978554	-0.926751	0.622365	-0.347360	-0.477534	0.513775
15409	3.687526	-7.827581	0.440025	0.424684	0.838345	-0.090656	-0.395960	0.974949	-0.932106	0.633762	-0.349863	-0.463439	0.511043
15410	2.597165	-9.220883	2.359236	0.356676	-0.668864	0.034118	-0.398939	0.967316	-0.945024	0.629431	-0.338634	-0.468121	0.519621
15411	0.181373	-9.619094	2.090779	-0.004952	-0.592082	0.214381	-0.407552	0.964400	-0.953756	0.621154	-0.334681	-0.474286	0.526507
15412	-0.488141	-8.854578	2.064472	-0.276567	0.882056	0.229266	-0.396458	0.968720	-0.948715	0.624927	-0.349360	-0.464772	0.520962
15413	-0.218516	-9.043876	1.852762	-0.001834	1.214742	0.245471	-0.372810	0.969870	-0.943916	0.632957	-0.364499	-0.447860	0.515681
15414	0.332655	-8.237618	3.480849	0.156293	0.990648	0.412315	-0.343519	0.964333	-0.947601	0.638363	-0.376185	-0.430752	0.515199
15415	4.178210	-9.657626	7.688786	0.323763	1.820443	-0.065445	-0.302219	0.961715	-0.939943	0.656308	-0.390166	-0.404458	0.503432
15416	9.021996	-12.215256	7.782078	1.983068	0.228567	-0.335727	-0.280175	0.935074	-0.972015	0.676276	-0.363270	-0.383945	0.513100
15417	7.563920	-9.878108	4.292669	-0.569225	-0.916133	0.346791	-0.287971	0.922261	-0.994838	0.661174	-0.363981	-0.399882	0.520058
15418	2.606750	-7.279050	2.316004	-2.044773	-1.108711	0.640779	-0.302810	0.943441	-0.966066	0.629792	-0.383965	-0.430829	0.519923
15419	0.994282	-7.155109	5.004349	-0.504930	-1.176466	0.454498	-0.310725	0.965595	-0.938533	0.610634	-0.381677	-0.447540	0.530242
15420	2.604507	-7.613506	7.163013	1.980119	-0.502937	0.321224	-0.316142	0.944978	-0.972089	0.617117	-0.354580	-0.429989	0.555472
15421	3.515018	-8.131148	5.271951	1.851698	-1.724835	0.574558	-0.332491	0.910908	-1.021303	0.608119	-0.316706	-0.426329	0.590027
15422	2.705653	-7.476343	1.699615	0.613010	-1.656983	0.709260	-0.359836	0.881494	-1.058197	0.588965	-0.295419	-0.434524	0.614033
15423	1.773380	-7.701707	4.281505	-0.301321	-1.460158	0.635310	-0.378717	0.862087	-1.089178	0.566286	-0.286016	-0.451774	0.627229
15424	1.277196	-8.084145	7.395385	-0.020390	-1.928728	0.337961	-0.411924	0.866568	-1.089719	0.543983	-0.264803	-0.471646	0.641492
15425	1.080811	-7.820802	6.715922	0.604238	-1.402112	0.396382	-0.443777	0.856388	-1.101329	0.528512	-0.243437	-0.477004	0.658696
15426	1.773555	-7.866769	4.061345	0.657697	-0.807442	0.527575	-0.462865	0.857594	-1.086774	0.516698	-0.230635	-0.474283	0.674453
15427	2.498660	-8.605994	4.204685	0.276738	-0.985108	0.608215	-0.472754	0.844286	-1.097673	0.500182	-0.219756	-0.477998	0.687782
15428	1.981506	-8.479328	5.429687	-0.465957	-1.335913	0.517965	-0.487873	0.833311	-1.121415	0.477871	-0.210762	-0.495343	0.694157
15429	1.453443	-8.236487	5.469413	-0.283880	-1.371436	0.433542	-0.513529	0.846296	-1.109460	0.456772	-0.198208	-0.510489	0.701053
15430	1.612046	-7.850244	4.426887	0.217860	-1.167928	0.285214	-0.538485	0.844626	-1.108170	0.441390	-0.182547	-0.516891	0.710405
15431	2.548421	-7.624665	3.144704	0.140749	-0.819022	0.101364	-0.559554	0.852395	-1.089414	0.431832	-0.170246	-0.521818	0.715712
15432	3.572008	-9.183727	2.860564	0.660480	-0.743442	0.100672	-0.576773	0.842793	-1.098524	0.424565	-0.154740	-0.518416	0.725978
15433	4.156910	-10.779655	4.599257	0.730809	-1.219105	-0.125043	-0.601390	0.817869	-1.123391	0.415731	-0.128981	-0.518560	0.735954
15434	4.100805	-11.741886	3.772097	0.829309	-1.443099	0.263783	-0.636991	0.792966	-1.131979	0.398604	-0.103366	-0.517448	0.750118
15435	1.680587	-10.305365	2.950580	-0.348997	-1.480838	0.301890	-0.669781	0.788344	-1.126324	0.377687	-0.086548	-0.533940	0.751512
15436	0.174328	-8.876436	3.016329	-1.254325	-1.332331	0.527480	-0.702028	0.817480	-1.084657	0.352986	-0.081481	-0.561592	0.743892
15437	-0.030193	-7.181228	2.667560	-1.286770	0.008429	0.086828	-0.711822	0.855496	-1.049983	0.349335	-0.091314	-0.580631	0.729722
15438	1.518733	-6.502762	1.805068	-0.181924	0.488183	-0.020148	-0.704025	0.868942	-1.036938	0.354710	-0.099314	-0.579946	0.726623
15439	3.876454	-8.469535	2.503522	1.285572	-0.110376	-0.044583	-0.700834	0.852635	-1.056289	0.356273	-0.087712	-0.562256	0.741110
15440	3.747812	-10.097889	3.652602	1.441169	-0.462848	0.167665	-0.706849	0.812861	-1.088852	0.350711	-0.072265	-0.543711	0.759051
15441	2.579783	-9.740549	2.778970	0.213861	-0.238350	0.301664	-0.704047	0.795220	-1.103606	0.343587	-0.070082	-0.542039	0.763695
15442	2.209511	-8.703646	2.560039	-0.619820	0.148148	0.278580	-0.696632	0.806248	-1.099107	0.339842	-0.079466	-0.550104	0.758669
15443	2.490730	-7.868404	3.284357	-0.694432	0.164191	0.037865	-0.696945	0.822379	-1.087076	0.339682	-0.086755	-0.559784	0.750821
15444	3.303988	-7.834239	3.236851	0.088342	0.352713	-0.124860	-0.691472	0.827402	-1.083141	0.345400	-0.089870	-0.556325	0.750417
15445	3.629709	-8.896270	2.999751	0.859929	0.271955	-0.046948	-0.683060	0.812580	-1.100253	0.350389	-0.087099	-0.541937	0.758910
15446	2.998114	-9.577626	2.778542	0.575584	0.250116	0.017615	-0.669295	0.799463	-1.112739	0.353546	-0.086847	-0.531443	0.764873
15447	2.089523	-9.225038	4.235308	-0.444212	0.532588	-0.033134	-0.659496	0.800411	-1.115733	0.358678	-0.097398	-0.534910	0.758772
15448	1.464515	-9.037225	5.451726	-0.477105	0.515404	-0.392183	-0.653360	0.802928	-1.117445	0.368930	-0.104248	-0.539215	0.749847
15449	1.406814	-8.625704	5.124363	-0.381016	0.476385	-0.255979	-0.646198	0.810945	-1.113567	0.376841	-0.111109	-0.542220	0.742727
15450	1.036678	-8.652081	2.836530	-0.195172	0.398761	-0.077172	-0.640468	0.817483	-1.109851	0.381622	-0.117480	-0.542336	0.739212
15451	1.118227	-9.500107	2.587918	0.249488	0.627472	0.030030	-0.619475	0.833209	-1.107344	0.388253	-0.124916	-0.534077	0.740552
15452	1.327475	-9.709676	4.610271	0.289367	0.635451	0.083165	-0.602715	0.823436	-1.118434	0.394217	-0.132745	-0.524679	0.742754
15453	1.479675	-9.415646	4.793221	-0.437807	0.556788	0.067955	-0.589104	0.817388	-1.126591	0.397556	-0.144959	-0.526843	0.737138
15454	2.109010	-8.566990	3.821814	-0.509434	0.287525	0.074698	-0.576474	0.832036	-1.116741	0.397777	-0.153864	-0.531881	0.731575
15455	2.313811	-7.924967	3.678857	-0.220197	-0.169084	0.014266	-0.573104	0.840594	-1.108565	0.394804	-0.153071	-0.536667	0.729854
15456	1.837099	-8.079243	3.660582	0.314193	-0.164817	0.023153	-0.577172	0.846131	-1.105697	0.393445	-0.148273	-0.533362	0.733990
15457	1.335026	-8.811560	4.235514	0.379877	-0.062558	0.008227	-0.578836	0.835196	-1.113966	0.393484	-0.144244	-0.528473	0.738295
15458	1.161543	-9.309807	4.462580	0.103589	-0.159577	0.025359	-0.583373	0.823349	-1.121702	0.391541	-0.141196	-0.528182	0.740124
15459	1.496784	-9.099842	4.533854	-0.309072	0.022362	0.006579	-0.584955	0.827739	-1.119295	0.390498	-0.143843	-0.532741	0.736890
15460	1.739267	-8.663450	4.282898	-0.402355	0.220088	-0.038486	-0.581063	0.836572	-1.111647	0.392088	-0.149695	-0.537094	0.731702
15461	1.865372	-8.462166	4.056619	-0.401055	0.129340	-0.035557	-0.573526	0.850411	-1.103618	0.392484	-0.154180	-0.542189	0.726785
15462	1.719185	-8.469705	3.751362	-0.294214	0.028101	-0.076497	-0.574080	0.860228	-1.098536	0.392873	-0.155982	-0.546514	0.722940
15463	1.862534	-8.362736	3.786239	-0.331548	0.083020	-0.152331	-0.575397	0.863338	-1.094583	0.394641	-0.157956	-0.551240	0.717944
15464	2.097539	-8.181255	4.160295	-0.436053	0.094395	-0.215423	-0.578560	0.871783	-1.087132	0.397265	-0.160297	-0.557452	0.711149
15465	3.139144	-7.929361	4.142219	-0.412581	0.165588	-0.207176	-0.578853	0.881684	-1.079932	0.400454	-0.163413	-0.562725	0.704466
15466	4.332899	-8.097072	3.619362	-0.025515	0.158129	-0.345938	-0.578346	0.886690	-1.076338	0.406834	-0.161831	-0.562992	0.700954
15467	4.919071	-8.712635	3.514437	0.387816	-0.495978	-0.502757	-0.593738	0.877559	-1.083732	0.409314	-0.145722	-0.563258	0.702828
15468	3.763190	-10.068602	2.569868	0.260924	-0.839761	-0.455514	-0.620627	0.867531	-1.088641	0.406783	-0.126532	-0.567742	0.704406
15469	1.927928	-11.482998	1.715601	0.078617	-0.448308	-0.461939	-0.645176	0.860799	-1.089368	0.408134	-0.114031	-0.571595	0.702640
15470	1.608007	-10.901387	2.288618	-0.196567	-0.072198	-0.304765	-0.657063	0.858838	-1.088236	0.411004	-0.111067	-0.575691	0.698083
15471	3.162873	-9.346499	2.704841	-1.010057	-0.076500	-0.044304	-0.668988	0.868264	-1.072710	0.408135	-0.117539	-0.590617	0.686135
15472	3.238251	-7.626985	0.610039	-0.899380	0.178458	0.037204	-0.665153	0.894755	-1.047690	0.407371	-0.127657	-0.601384	0.675345
15473	2.628048	-7.108917	0.929153	-0.012941	0.052060	-0.086259	-0.656958	0.906456	-1.037087	0.408834	-0.127200	-0.601634	0.674322
15474	2.679763	-7.865053	2.553701	0.636617	-0.203937	-0.260927	-0.663978	0.894661	-1.044661	0.411250	-0.115966	-0.595396	0.680389
15475	3.579030	-8.819546	2.781020	0.520204	0.288661	-0.263608	-0.667714	0.878294	-1.060492	0.419160	-0.112232	-0.586767	0.683677
15476	4.215854	-9.045931	1.993636	-0.177167	0.650409	-0.100922	-0.658018	0.870540	-1.068526	0.427485	-0.121258	-0.584000	0.679336
15477	4.500859	-8.545657	1.801263	-0.527180	0.554882	0.047584	-0.642632	0.881666	-1.064113	0.431729	-0.133562	-0.586559	0.672102
15478	4.250637	-7.773524	1.864775	-0.252629	0.319192	0.036350	-0.628296	0.894259	-1.056466	0.434043	-0.140299	-0.587173	0.668693
15479	4.097332	-7.252054	1.880204	0.127672	0.257377	0.005332	-0.620851	0.895320	-1.055987	0.437117	-0.142353	-0.583569	0.669412
15480	4.053373	-7.917841	2.167860	0.368754	0.340626	-0.042858	-0.610509	0.890452	-1.064334	0.442433	-0.143016	-0.575841	0.672463
15481	4.451540	-8.798840	2.997757	0.432584	0.322516	-0.078208	-0.604605	0.883672	-1.075075	0.448215	-0.142219	-0.567744	0.675680
15482	4.958746	-9.823499	3.690091	0.330307	0.272209	-0.234534	-0.598308	0.876138	-1.083328	0.455136	-0.140095	-0.561579	0.676649
15483	3.882749	-10.182817	3.647756	0.170568	-0.059824	-0.240443	-0.598668	0.865611	-1.086568	0.458009	-0.134598	-0.560867	0.676416
15484	1.630424	-9.612046	3.721155	-0.940614	-0.002520	-0.138770	-0.602110	0.879448	-1.073515	0.457002	-0.141437	-0.573984	0.664596
15485	0.669741	-8.789683	3.926142	-0.879984	0.583400	-0.083382	-0.596703	0.903888	-1.044605	0.461991	-0.155932	-0.580743	0.651910
15486	1.556998	-8.603713	3.718517	0.189603	0.987913	0.106251	-0.577652	0.913148	-1.040558	0.472297	-0.168080	-0.568805	0.652031
15487	2.264161	-9.649152	3.151252	0.887425	0.692223	0.078158	-0.553293	0.897591	-1.059331	0.481769	-0.169327	-0.550516	0.660423
15488	1.978218	-9.853252	4.149992	0.390664	0.506070	0.245200	-0.532080	0.885076	-1.075458	0.485124	-0.174754	-0.539708	0.665456
15489	1.968612	-9.217509	4.356687	-0.645750	0.568657	0.308627	-0.510933	0.892321	-1.069644	0.484560	-0.191691	-0.541780	0.659493
15490	2.113169	-8.147098	3.188237	-0.566565	0.190381	0.243637	-0.495308	0.909624	-1.052197	0.480984	-0.202170	-0.546522	0.655054
15491	1.891609	-7.830812	2.543702	0.043674	-0.211718	0.172303	-0.492694	0.909542	-1.051170	0.476314	-0.200683	-0.547428	0.658160
15492	1.449337	-8.615418	3.310987	0.666867	-0.335463	0.067487	-0.496845	0.899871	-1.058047	0.474204	-0.190522	-0.541590	0.667467
15493	1.321242	-9.437984	4.352928	0.783492	0.016562	0.074563	-0.495106	0.887616	-1.072355	0.476026	-0.183969	-0.530710	0.676684
15494	1.460043	-9.649086	4.007410	0.023237	0.073914	-0.023833	-0.491677	0.878046	-1.079051	0.477092	-0.184408	-0.529847	0.676490
15495	1.806222	-9.220542	3.552724	-0.712050	0.186197	-0.105070	-0.491715	0.889801	-1.068750	0.477496	-0.192504	-0.538100	0.667374
15496	2.169193	-8.374124	4.149508	-0.718670	0.306223	-0.176946	-0.490052	0.900686	-1.058231	0.480275	-0.201511	-0.545422	0.656692
15497	2.830420	-8.299062	3.786574	-0.262005	0.260040	-0.165341	-0.486037	0.911606	-1.045487	0.483916	-0.205537	-0.547049	0.651396
15498	3.196196	-8.523071	3.113594	0.200917	0.007472	-0.220373	-0.484889	0.920243	-1.038608	0.487595	-0.201235	-0.545310	0.651454
15499	2.379076	-7.986770	4.773938	-0.126341	-0.473338	-0.592135	-0.499521	0.919072	-1.039273	0.489317	-0.189691	-0.553893	0.646365
15500	2.510402	-8.086293	5.067513	-0.252900	-0.216815	-0.796913	-0.530777	0.925648	-1.030767	0.496156	-0.180536	-0.562268	0.636468
15501	5.108223	-8.517573	2.498356	0.327333	1.530870	-0.509453	-0.524587	0.910963	-1.045599	0.520534	-0.190774	-0.544456	0.629459
15502	7.070624	-8.892241	1.622800	-0.047545	0.329191	-0.363114	-0.506022	0.909022	-1.051432	0.528242	-0.191288	-0.543105	0.624025
15503	4.415573	-9.270323	3.207180	0.379830	-2.085781	-0.074310	-0.533098	0.916339	-1.043347	0.507315	-0.160025	-0.560295	0.634896
15504	2.566114	-9.784485	2.776475	0.598143	-1.996516	0.196144	-0.587419	0.902062	-1.046224	0.484040	-0.130837	-0.571865	0.649274
15505	1.502631	-9.750437	2.276704	-0.039978	-0.255989	0.133913	-0.604392	0.896482	-1.044486	0.478983	-0.129271	-0.574616	0.650907
15506	1.340729	-9.005890	1.746288	-0.500955	-0.049475	0.109936	-0.611200	0.900208	-1.037936	0.475577	-0.134673	-0.581371	0.646295
15507	2.442587	-8.320847	2.061316	-0.584157	0.036271	0.069278	-0.611773	0.915421	-1.021562	0.473153	-0.141427	-0.588473	0.640175
15508	3.785111	-8.010039	2.567047	-0.340781	0.279656	0.094265	-0.596917	0.928329	-1.010070	0.474083	-0.149261	-0.589986	0.636304
15509	4.586838	-8.315921	2.090964	0.392014	0.124913	0.060057	-0.590510	0.927399	-1.011894	0.475623	-0.147736	-0.583755	0.641239
15510	4.279576	-8.840901	1.984418	0.803510	-0.178532	0.101934	-0.590461	0.912338	-1.028389	0.474348	-0.138874	-0.574860	0.652108
15511	3.387295	-8.978395	2.441814	0.101881	-0.116667	0.234700	-0.597607	0.899178	-1.036402	0.469893	-0.138970	-0.574152	0.655925
15512	2.996907	-8.339863	2.542946	-0.688014	0.507064	0.197372	-0.586542	0.912607	-1.025910	0.470917	-0.154194	-0.577875	0.648476
15513	3.165416	-7.802850	2.519999	-0.514337	0.649050	0.052893	-0.567509	0.926997	-1.010976	0.475754	-0.167936	-0.578368	0.641051
15514	3.407737	-7.803308	2.527437	0.227062	0.610779	-0.014923	-0.554448	0.928837	-1.007889	0.483471	-0.173254	-0.569755	0.641575
15515	4.176254	-8.454399	2.397088	0.519505	0.643471	0.094806	-0.541867	0.918403	-1.022130	0.491020	-0.177397	-0.556661	0.646187
15516	4.604568	-8.720840	2.845432	0.055000	0.683725	0.071412	-0.522268	0.920237	-1.025341	0.497594	-0.186292	-0.549045	0.645170
15517	4.495205	-9.186229	4.402680	0.161620	0.433649	-0.025329	-0.507371	0.920489	-1.026958	0.503017	-0.189769	-0.542932	0.645125
15518	2.600782	-9.055541	4.548137	0.087150	-0.211452	-0.179576	-0.509171	0.911325	-1.034244	0.503164	-0.184085	-0.544703	0.645164
15519	0.840183	-9.126418	3.599389	-0.245657	0.127171	-0.257608	-0.520421	0.914336	-1.028195	0.506686	-0.185222	-0.547674	0.639543
15520	0.742623	-8.747231	2.722334	-0.224115	1.255081	-0.055799	-0.505021	0.920748	-1.022475	0.519853	-0.202660	-0.537988	0.631863
15521	1.922378	-9.519436	3.154228	0.103750	1.265169	-0.132743	-0.481643	0.925068	-1.017441	0.535077	-0.216002	-0.524022	0.626448
15522	2.297638	-9.842527	4.857635	0.462418	0.700561	-0.186617	-0.465280	0.916639	-1.026631	0.546361	-0.217611	-0.511611	0.626410
15523	1.682191	-9.193583	4.342906	-0.275370	0.687699	0.007373	-0.446713	0.913502	-1.028265	0.551731	-0.229253	-0.507537	0.620840
15524	1.483166	-9.105081	3.257959	-0.488922	1.120273	0.129772	-0.422702	0.923654	-1.013654	0.558771	-0.249564	-0.500661	0.612234
15525	1.951445	-8.717923	3.611148	-0.281482	0.908186	0.006051	-0.397633	0.929709	-1.001699	0.565947	-0.263856	-0.493913	0.605090
15526	2.355297	-8.530973	3.780966	-0.201779	0.332238	-0.081472	-0.393477	0.937396	-0.992369	0.568875	-0.269152	-0.493151	0.600617
15527	2.087957	-8.487281	3.796501	0.077485	0.112722	-0.062495	-0.391130	0.939238	-0.990881	0.570827	-0.269008	-0.491336	0.600317
15528	1.682614	-8.734860	4.305766	0.166595	0.287881	-0.032717	-0.383672	0.936390	-0.994233	0.574709	-0.270066	-0.486343	0.600204
15529	1.761261	-8.794113	4.284559	-0.161608	0.503943	-0.073046	-0.374919	0.936973	-0.992196	0.579262	-0.277256	-0.482885	0.595320
15530	2.339957	-8.453560	4.015762	-0.552156	0.448347	-0.186155	-0.368546	0.945920	-0.979805	0.582448	-0.286981	-0.485385	0.585489
15531	2.636047	-7.989468	4.035785	-0.647201	0.261913	-0.300893	-0.373815	0.958299	-0.961349	0.584438	-0.294606	-0.491610	0.574420
15532	2.505690	-7.931100	4.555992	-0.284829	0.134522	-0.346530	-0.380910	0.969449	-0.947677	0.587816	-0.295898	-0.495463	0.566950
15533	2.369692	-8.375278	4.718821	0.170592	0.145554	-0.277797	-0.381316	0.973906	-0.943295	0.593153	-0.292714	-0.493430	0.564815
15534	2.915361	-8.382438	4.071385	-0.064215	0.331270	-0.280985	-0.383664	0.972620	-0.945030	0.598982	-0.294280	-0.491985	0.559080
15535	3.282277	-8.009250	4.462482	-0.511871	0.208251	-0.527287	-0.390231	0.982426	-0.933393	0.603641	-0.297392	-0.498235	0.546752
15536	4.667233	-8.595848	3.529896	0.022620	0.320563	-0.569354	-0.405271	0.986020	-0.931123	0.612934	-0.294782	-0.497597	0.538343
15537	5.199207	-9.909142	1.804092	0.581635	-0.061405	-0.465745	-0.414269	0.980640	-0.940193	0.620519	-0.282132	-0.494860	0.538954
15538	3.518438	-10.323123	1.717143	0.498069	-0.908692	-0.177526	-0.432939	0.975458	-0.948353	0.616052	-0.264336	-0.501724	0.546698
15539	2.918202	-10.404266	2.941163	-0.094576	-1.184417	0.126617	-0.456190	0.972468	-0.951361	0.601870	-0.253615	-0.516676	0.553605
15540	2.558996	-9.216699	2.574630	-0.017120	-0.796058	0.124079	-0.472143	0.974932	-0.946865	0.592139	-0.246353	-0.525773	0.558789
15541	2.030719	-8.071042	2.111774	-0.249225	-0.702448	0.069217	-0.488066	0.968821	-0.953232	0.582393	-0.242083	-0.536616	0.560587
15542	1.673646	-8.160050	2.029292	-0.234957	-0.511486	-0.026681	-0.501154	0.974522	-0.942444	0.575872	-0.238712	-0.545402	0.560289
15543	2.700130	-8.311289	2.348314	0.331396	-0.139017	-0.006835	-0.503513	0.975983	-0.937604	0.575668	-0.233244	-0.543436	0.564696
15544	4.336187	-8.708775	2.331714	0.362738	-0.280158	0.142311	-0.505840	0.968862	-0.949453	0.572478	-0.227325	-0.541995	0.571693
15545	4.687109	-9.051907	2.340255	0.336649	-0.589055	0.256888	-0.509996	0.960810	-0.954823	0.564300	-0.219444	-0.543845	0.581070
15546	4.105799	-8.819746	2.330296	0.346014	-0.794735	0.342360	-0.518059	0.948885	-0.967818	0.552933	-0.209907	-0.547296	0.592175
15547	3.338639	-8.503584	2.309188	0.082576	-0.986112	0.366987	-0.528502	0.944880	-0.969149	0.537677	-0.201226	-0.555764	0.601280
15548	2.751070	-8.193866	2.341772	0.153890	-0.891608	0.307814	-0.538445	0.948029	-0.964435	0.524413	-0.192147	-0.562256	0.609868
15549	2.993203	-8.189475	2.320287	0.395605	-0.522671	0.285241	-0.544436	0.941796	-0.969198	0.516161	-0.184769	-0.561957	0.619389
15550	3.709317	-8.642496	2.191650	0.526636	-0.380236	0.324443	-0.547547	0.934247	-0.979595	0.509535	-0.178113	-0.558209	0.630121
15551	4.278502	-9.035090	1.952157	0.479355	-0.518968	0.454148	-0.548549	0.920441	-0.989551	0.499290	-0.171668	-0.556006	0.641947
15552	4.208206	-9.152864	1.965329	0.351372	-0.863400	0.603625	-0.552054	0.913181	-0.993977	0.482803	-0.163606	-0.558007	0.654800
15553	3.981762	-9.074354	2.874717	0.234712	-0.987835	0.634314	-0.555704	0.909917	-0.992184	0.463739	-0.155342	-0.562520	0.666623
15554	3.203930	-9.452375	4.295279	0.761484	-1.332211	0.358082	-0.571096	0.900569	-0.996011	0.445922	-0.134357	-0.563414	0.682397
15555	1.507783	-8.444502	2.950496	0.151388	-1.307065	0.565336	-0.591450	0.889811	-0.999561	0.423323	-0.121427	-0.571473	0.692439
15556	0.530125	-8.311794	2.630705	-0.756814	-0.442478	0.453306	-0.600909	0.904450	-0.979397	0.409851	-0.126724	-0.584566	0.688655
15557	1.782134	-8.531546	4.880064	-0.012639	-0.057577	0.213777	-0.598077	0.917432	-0.965250	0.405778	-0.128543	-0.584783	0.690543
15558	3.593655	-9.590788	5.607862	0.769427	-0.730574	0.195638	-0.598317	0.910327	-0.967589	0.396174	-0.114318	-0.579524	0.702943
15559	2.846970	-10.133822	2.041670	0.851836	-0.889386	0.599177	-0.608716	0.893575	-0.984152	0.378847	-0.101966	-0.573080	0.719484
15560	0.776424	-9.530605	2.339405	-0.193705	-0.669376	0.832010	-0.604530	0.891800	-0.982931	0.358497	-0.103165	-0.579173	0.724842
15561	0.082926	-8.683774	4.444019	-0.534407	-0.759820	0.490943	-0.606002	0.902010	-0.969882	0.340939	-0.101727	-0.591216	0.723793
15562	1.127504	-8.111462	4.322539	0.150229	-0.194367	0.225929	-0.607069	0.908135	-0.959350	0.335414	-0.100395	-0.589953	0.727581
15563	2.397356	-8.549693	3.171112	0.622455	-0.267832	0.124154	-0.604190	0.906826	-0.959159	0.331214	-0.093868	-0.582300	0.736487
15564	2.576905	-9.226056	2.815914	0.893969	-0.462393	0.102539	-0.609503	0.893546	-0.975935	0.325664	-0.082134	-0.571943	0.748383
15565	2.506877	-9.382593	3.435858	0.600822	-0.544994	0.178898	-0.616381	0.878273	-0.988254	0.317264	-0.072167	-0.566042	0.757451
15566	1.860890	-9.064230	3.437704	-0.074622	-0.849436	0.176729	-0.627197	0.868548	-0.992144	0.304577	-0.061595	-0.572273	0.758909
15567	1.143047	-8.601583	3.080076	-0.057964	-0.767707	0.039534	-0.640415	0.873388	-0.979660	0.294632	-0.050833	-0.577612	0.759587
15568	1.178519	-8.324260	3.021313	0.376235	-0.605350	-0.049143	-0.652194	0.878592	-0.972610	0.288477	-0.038667	-0.575505	0.764252
15569	1.791435	-9.021829	3.194590	0.767161	-0.591202	-0.126620	-0.665622	0.867806	-0.975710	0.283681	-0.023868	-0.567067	0.772911
15570	2.491366	-9.581899	3.403193	0.651892	-0.568235	-0.086302	-0.678260	0.855735	-0.983758	0.278570	-0.010213	-0.560221	0.780030
15571	2.440696	-9.733145	4.815473	-0.108349	-0.930909	-0.060965	-0.693408	0.850874	-0.972881	0.268557	0.004256	-0.566883	0.778783
15572	2.176651	-9.315751	3.632193	0.258007	-0.748938	0.038666	-0.711859	0.856927	-0.953945	0.259143	0.017056	-0.566867	0.781803
15573	2.876660	-9.317539	4.322727	0.374385	0.099590	0.140655	-0.711219	0.860545	-0.943908	0.257464	0.015690	-0.560384	0.787042
15574	4.019711	-8.738446	5.503799	-0.052238	-0.448076	0.141698	-0.708882	0.864069	-0.931377	0.249939	0.021086	-0.563580	0.787060
15575	4.415683	-7.634427	3.601566	-0.581668	-0.578654	0.063085	-0.720946	0.874663	-0.900189	0.242216	0.026495	-0.575392	0.780739
15576	4.259261	-7.079200	2.076399	-0.375927	-0.472075	0.064460	-0.728043	0.885420	-0.875143	0.235693	0.031486	-0.583584	0.776458
15577	4.071557	-7.558182	3.292011	0.318674	-0.728260	0.091553	-0.738521	0.891152	-0.856042	0.225167	0.043224	-0.581884	0.780284
15578	3.590101	-8.061947	4.166681	0.699664	-0.869013	0.088416	-0.754723	0.888616	-0.843359	0.212736	0.059083	-0.574850	0.787909
15579	3.222068	-8.796826	3.438942	0.545039	-0.581807	0.068680	-0.768560	0.883077	-0.840463	0.203948	0.069796	-0.568541	0.793911
15580	3.462527	-9.253652	3.043043	0.042368	0.018681	-0.008646	-0.773780	0.879873	-0.833620	0.203963	0.069965	-0.567818	0.794410
15581	3.926967	-8.978251	3.009489	-0.548102	0.162303	-0.048591	-0.776921	0.880609	-0.826411	0.206985	0.065744	-0.575603	0.788363
15582	4.153766	-8.221755	2.883190	-0.537473	0.247276	-0.028642	-0.779577	0.892105	-0.801921	0.210707	0.060131	-0.583017	0.782354
15583	4.181276	-7.274682	2.999629	-0.280378	0.031458	-0.057555	-0.781321	0.904333	-0.774109	0.211993	0.059226	-0.587050	0.779053
15584	4.184138	-7.070767	2.892287	0.148715	-0.044781	-0.063777	-0.785250	0.905961	-0.762891	0.211997	0.061495	-0.584883	0.780504
15585	4.275738	-7.763241	2.972519	0.612636	0.106457	-0.052507	-0.786551	0.904923	-0.770589	0.213021	0.063199	-0.574611	0.787687
15586	4.204478	-8.686743	3.728168	0.560252	0.167929	0.032630	-0.780253	0.898667	-0.792836	0.213433	0.062757	-0.565112	0.794453
15587	3.593558	-9.353108	4.010468	0.263503	0.040868	0.069941	-0.773063	0.898996	-0.802441	0.212196	0.062624	-0.560673	0.797933
15588	3.453408	-9.030437	3.866556	-0.255650	0.344637	0.084423	-0.762240	0.907113	-0.800587	0.214765	0.055279	-0.563416	0.795853
15589	3.810230	-8.155112	3.466586	-0.569600	0.493394	0.002950	-0.749729	0.917939	-0.792179	0.220635	0.045139	-0.570155	0.790067
15590	3.970186	-7.933786	3.344679	-0.196672	0.176285	-0.133216	-0.738772	0.924029	-0.786022	0.224665	0.043186	-0.572397	0.787415
15591	3.595667	-7.974553	3.412916	0.179919	-0.122861	-0.132982	-0.733026	0.925738	-0.788152	0.224971	0.047683	-0.569847	0.788917
15592	3.285365	-8.528672	3.693964	0.145156	0.059649	-0.011604	-0.724926	0.927399	-0.796665	0.225440	0.047706	-0.567318	0.790602
15593	3.139924	-8.880804	3.749918	0.016024	0.114735	-0.018684	-0.716424	0.926067	-0.807264	0.226796	0.046405	-0.566378	0.790965
15594	3.153664	-8.717939	3.758737	-0.317551	0.133477	-0.027577	-0.707020	0.928131	-0.810483	0.228795	0.043333	-0.570802	0.787375
15595	3.213989	-8.270297	3.439536	-0.514424	0.213578	0.045673	-0.698416	0.934842	-0.805074	0.230718	0.037316	-0.577782	0.782013
15596	3.212296	-8.309162	3.425337	-0.031409	0.131465	0.007765	-0.685615	0.937290	-0.810439	0.231892	0.035194	-0.577716	0.781813
15597	3.030280	-8.649822	3.480082	0.219121	0.017937	0.009645	-0.678547	0.935239	-0.824353	0.231563	0.036038	-0.574054	0.784564
15598	2.973541	-9.005234	3.216292	-0.028745	0.162409	0.050493	-0.675006	0.932195	-0.833493	0.232407	0.032949	-0.573831	0.784614
15599	3.128826	-8.871339	3.364444	-0.214882	0.241532	0.023850	-0.666118	0.932131	-0.839554	0.234702	0.028100	-0.575949	0.782565
15600	3.273253	-8.446398	3.447496	-0.359418	0.073428	0.013429	-0.660896	0.933912	-0.838233	0.235297	0.025271	-0.581266	0.778541
15601	3.143985	-8.327419	3.161056	-0.152540	0.115755	0.025872	-0.657759	0.934242	-0.843820	0.236082	0.022671	-0.582972	0.777107
15602	3.092187	-8.648736	3.142637	0.123930	0.162433	-0.005648	-0.651858	0.928577	-0.855187	0.237760	0.020963	-0.580316	0.778630
15603	3.151465	-9.026256	3.416847	0.015156	0.113887	0.014914	-0.646880	0.926150	-0.868693	0.238610	0.019313	-0.579414	0.779084
15604	3.083965	-8.954690	3.209672	-0.284101	0.064880	0.024288	-0.644524	0.925361	-0.872717	0.238858	0.016820	-0.583576	0.775953
15605	3.072242	-8.630101	3.077064	-0.403024	0.139940	0.043034	-0.641930	0.926848	-0.871793	0.239716	0.012447	-0.589039	0.771631
15606	2.866087	-8.483352	3.170711	-0.239076	0.100739	0.030073	-0.639837	0.926550	-0.872886	0.240261	0.009544	-0.592289	0.769011
15607	2.725181	-8.709202	3.158465	-0.018573	0.177772	0.010080	-0.638783	0.924477	-0.879849	0.241976	0.006820	-0.591597	0.769035
15608	2.820181	-8.867674	3.085562	-0.072296	0.188189	0.002009	-0.638125	0.923788	-0.886633	0.243933	0.003713	-0.591838	0.768252
15609	3.018115	-8.864105	2.872603	-0.314380	0.346340	-0.003965	-0.636811	0.921591	-0.888306	0.247866	-0.002877	-0.594839	0.764670
15610	3.142512	-8.757465	3.041674	-0.323114	0.263329	-0.029313	-0.634466	0.924199	-0.890237	0.251177	-0.008001	-0.598501	0.760686
15611	2.938224	-8.647050	3.496648	-0.093624	0.191758	-0.076763	-0.637066	0.920583	-0.898400	0.254395	-0.010243	-0.598840	0.759321
15612	2.281867	-8.173541	3.497006	-0.123557	0.268227	-0.088620	-0.639406	0.916773	-0.904320	0.258670	-0.013722	-0.599404	0.757375
15613	1.854203	-8.521122	3.212150	0.035547	0.641741	-0.182865	-0.640193	0.917390	-0.900319	0.268878	-0.020871	-0.595386	0.756826
15614	2.700994	-9.335757	3.817054	0.298399	0.854682	-0.216208	-0.637024	0.908339	-0.917723	0.282117	-0.029433	-0.586314	0.758801
15615	3.328254	-9.736600	3.507047	0.080584	0.723861	-0.035802	-0.629272	0.900600	-0.932721	0.290928	-0.039346	-0.580799	0.759267
15616	3.154807	-9.453455	2.544156	-0.273896	0.570711	0.138087	-0.618279	0.897153	-0.949770	0.294959	-0.051027	-0.581534	0.756448
15617	2.588110	-8.696751	2.802639	-0.493880	0.338345	0.110359	-0.610198	0.904341	-0.946723	0.296455	-0.060139	-0.586728	0.751165
15618	1.868312	-8.248614	3.268129	-0.243100	0.050527	-0.031136	-0.609687	0.907850	-0.943970	0.296966	-0.061806	-0.590162	0.748131
15619	1.990294	-8.554655	3.134595	0.284573	0.294137	-0.065949	-0.611246	0.905417	-0.950649	0.301511	-0.063560	-0.584075	0.750938
15620	2.405648	-9.210124	3.154846	0.387435	0.605132	-0.019416	-0.606643	0.894831	-0.966566	0.309056	-0.069889	-0.574629	0.754587
15621	2.408223	-9.311996	3.326565	-0.250383	0.455661	-0.089563	-0.599833	0.890770	-0.970480	0.315016	-0.077108	-0.575554	0.750704
15622	2.363546	-8.919554	3.933521	-0.710555	0.471908	-0.112141	-0.596467	0.900652	-0.959877	0.320730	-0.087188	-0.583393	0.741069
15623	2.228065	-8.608866	4.425195	-0.512411	0.542714	-0.174715	-0.590086	0.908281	-0.956266	0.328472	-0.096299	-0.587571	0.733207
15624	2.489543	-8.378418	4.284674	-0.220039	0.722977	-0.172708	-0.585392	0.912284	-0.955134	0.338764	-0.106123	-0.586373	0.728109
15625	3.194075	-8.302581	3.829203	-0.264377	0.746469	-0.057914	-0.575983	0.913223	-0.957331	0.347548	-0.117885	-0.584999	0.723249
15626	3.430577	-8.084756	3.372741	-0.239338	0.420952	0.026672	-0.570253	0.919840	-0.950963	0.351233	-0.125761	-0.585511	0.719720
15627	2.964199	-7.952396	3.833949	-0.257522	0.273576	-0.060882	-0.569349	0.923254	-0.950469	0.354500	-0.130521	-0.587192	0.715890
15628	2.501731	-8.494773	3.573560	-0.007660	0.292662	-0.245503	-0.567775	0.922400	-0.957003	0.361154	-0.131702	-0.585917	0.713389
15629	3.039140	-9.688942	2.785611	0.469964	0.641443	-0.271882	-0.567748	0.914901	-0.972866	0.373597	-0.133964	-0.574972	0.715462
15630	3.872793	-10.955430	1.747378	0.401872	0.460508	-0.276895	-0.566134	0.901464	-0.989729	0.383626	-0.134169	-0.566545	0.716838
15631	3.553607	-11.072842	1.974322	-0.004602	0.003584	-0.132499	-0.572130	0.895877	-0.992617	0.385402	-0.132447	-0.566813	0.715993
15632	3.332608	-10.105956	2.547469	0.007633	-0.323899	-0.044385	-0.581273	0.893587	-0.991924	0.382132	-0.127076	-0.569376	0.716685
15633	2.485142	-8.917497	2.555825	-0.303399	-0.579165	0.030942	-0.591071	0.891071	-0.986594	0.374130	-0.121129	-0.577952	0.715071
15634	0.998712	-8.129046	1.787096	-0.569127	-0.344734	-0.052066	-0.602996	0.899805	-0.970821	0.369256	-0.119703	-0.588808	0.708961
15635	0.537513	-8.086445	1.787065	-0.155943	0.164858	-0.168529	-0.609947	0.906337	-0.960207	0.372976	-0.120995	-0.590152	0.705670
15636	1.655871	-8.694722	2.225466	0.221404	0.425002	-0.201276	-0.612816	0.904216	-0.961036	0.381077	-0.122783	-0.584387	0.705830
15637	3.244947	-9.583286	2.641917	0.155750	0.434514	-0.100958	-0.607570	0.899326	-0.969460	0.387698	-0.126352	-0.579079	0.705970
15638	3.740931	-9.283105	2.012296	-0.149614	0.265473	0.015363	-0.599589	0.896987	-0.971479	0.389919	-0.131271	-0.579158	0.703780
15639	3.234002	-8.661269	1.931888	-0.299621	0.031899	0.131953	-0.594906	0.903595	-0.963643	0.387397	-0.135360	-0.582808	0.701382
15640	2.544561	-8.212537	2.807434	-0.283361	-0.067118	0.042190	-0.594927	0.909704	-0.953386	0.385021	-0.136961	-0.587246	0.698672
15641	2.513937	-8.237350	2.927014	0.097901	0.021616	0.036001	-0.599385	0.913792	-0.946849	0.384811	-0.136699	-0.585635	0.700189
15642	2.780117	-8.625736	2.668566	0.416142	0.338064	0.004509	-0.594400	0.908644	-0.955809	0.389556	-0.138102	-0.577236	0.704253
15643	3.042984	-8.654926	2.862162	0.360515	0.334146	-0.070899	-0.587440	0.898789	-0.965733	0.395178	-0.138915	-0.569752	0.707050
15644	3.044919	-8.145121	3.626094	-0.120498	0.329910	0.008861	-0.581826	0.901016	-0.966256	0.398212	-0.144456	-0.568887	0.704930
15645	3.240392	-8.185233	3.892311	-0.207460	0.556885	-0.066038	-0.574527	0.907320	-0.959784	0.404688	-0.152884	-0.567527	0.700548
15646	3.095976	-9.629500	4.279023	0.856975	0.529891	-0.228997	-0.564568	0.900217	-0.972570	0.416167	-0.150551	-0.551897	0.706787
15647	0.905426	-10.392545	3.981722	0.868176	0.060110	-0.254434	-0.565544	0.878994	-0.996005	0.422794	-0.141055	-0.539769	0.714142
15648	-0.095399	-9.551609	3.102350	-0.118617	0.537682	0.083452	-0.559128	0.875959	-1.002265	0.426791	-0.150441	-0.536736	0.712132
15649	1.172128	-9.650023	2.593266	-0.733514	1.022385	-0.093337	-0.535381	0.889383	-0.991915	0.436486	-0.170047	-0.538572	0.700360
15650	1.701758	-9.208373	2.769835	-0.024683	0.566005	-0.162248	-0.521686	0.898439	-0.985562	0.444480	-0.176238	-0.534584	0.696848
15651	1.650153	-9.010179	3.791986	0.349194	0.583160	-0.008041	-0.510161	0.892379	-0.997272	0.451728	-0.181040	-0.524532	0.698593
15652	2.061654	-9.204059	4.744662	0.266129	0.676274	0.083249	-0.491317	0.885839	-1.007228	0.458311	-0.188738	-0.514446	0.699767
15653	2.484262	-8.902805	3.903405	-0.003854	0.155105	-0.074847	-0.479541	0.882672	-1.013023	0.460666	-0.190036	-0.513368	0.698661
15654	2.229620	-8.475534	2.691457	-0.280110	0.125311	-0.044894	-0.477988	0.887385	-1.009714	0.461277	-0.193723	-0.516379	0.695017
15655	1.982099	-8.069750	3.597732	-0.157416	0.120616	0.007637	-0.474084	0.892842	-1.005084	0.461526	-0.196792	-0.517463	0.693180
15656	1.931295	-8.470998	4.922852	0.301918	-0.176874	0.007170	-0.474339	0.890501	-1.004890	0.460535	-0.191439	-0.514960	0.697190
15657	1.863597	-8.729503	4.869778	0.474654	-0.115408	-0.046681	-0.478746	0.879606	-1.018426	0.461539	-0.184808	-0.509548	0.702274
15658	2.155396	-8.666045	4.069621	-0.134542	-0.004478	0.005116	-0.476385	0.877008	-1.021713	0.460690	-0.185855	-0.511550	0.701099
15659	2.287024	-8.542356	3.567332	-0.256057	-0.179893	0.009779	-0.477713	0.883510	-1.015401	0.457500	-0.185619	-0.516757	0.699429
15660	2.096817	-8.370982	4.262943	0.018918	-0.356625	0.059921	-0.482424	0.885262	-1.015028	0.452809	-0.180896	-0.519606	0.701605
15661	1.446902	-8.450641	5.109994	0.112490	-0.497489	0.034685	-0.489734	0.882335	-1.018480	0.447294	-0.173071	-0.522338	0.705080
15662	1.554010	-8.465680	5.173560	0.024853	-0.192432	-0.034389	-0.498090	0.879719	-1.022440	0.445619	-0.169596	-0.523911	0.705818
15663	2.587905	-8.400870	4.600724	-0.107697	0.032891	0.015045	-0.496658	0.881659	-1.024382	0.445163	-0.170982	-0.524995	0.704965
15664	3.420111	-7.948963	3.985088	-0.392941	-0.219904	0.002622	-0.498374	0.886661	-1.018378	0.441219	-0.171220	-0.532550	0.701712
15665	3.504050	-7.593039	4.425394	-0.590437	-0.614102	-0.087203	-0.507172	0.899249	-1.005566	0.433653	-0.166580	-0.546377	0.696899
15666	3.503521	-8.122117	4.751858	0.035939	-0.853279	-0.196381	-0.526404	0.903837	-0.994211	0.426890	-0.152043	-0.553925	0.698438
15667	3.738224	-9.690779	3.182508	0.842515	-0.699567	-0.169831	-0.546888	0.892471	-1.007447	0.423841	-0.132826	-0.548413	0.708491
15668	3.764692	-11.253501	1.693364	0.834168	-0.608861	-0.103761	-0.565647	0.872538	-1.021369	0.420521	-0.115795	-0.541996	0.718328
15669	3.219101	-10.671058	2.930905	-0.064508	-0.889031	0.132164	-0.580262	0.864817	-1.024889	0.408588	-0.104672	-0.550030	0.720810
15670	2.877767	-9.017063	3.497584	-0.464121	-1.350658	0.182763	-0.604992	0.871615	-1.008237	0.389829	-0.090880	-0.567205	0.719759
15671	2.352960	-8.094667	2.723655	-0.043494	-0.864865	-0.047879	-0.625771	0.869786	-1.004086	0.380362	-0.077937	-0.574613	0.720466
15672	1.490245	-8.168625	2.204383	0.118755	-0.488354	-0.191513	-0.642625	0.866930	-1.001070	0.377514	-0.067699	-0.576950	0.721130
15673	1.503886	-8.343112	2.352923	-0.166724	-0.019232	-0.203551	-0.656758	0.871350	-0.993487	0.379721	-0.066142	-0.579831	0.717798
15674	3.061637	-8.652184	2.648523	-0.338031	0.565241	-0.091059	-0.652330	0.876377	-0.988612	0.386867	-0.075608	-0.580541	0.712454
15675	4.575115	-8.311676	2.235126	-0.346582	0.424267	0.001388	-0.640464	0.885309	-0.981049	0.390955	-0.084140	-0.582262	0.707845
15676	4.411639	-7.863186	2.404819	0.030348	-0.135450	0.076801	-0.632746	0.883515	-0.982518	0.388154	-0.082771	-0.582833	0.709078
15677	3.519405	-8.168177	2.586717	0.322830	-0.359548	0.140142	-0.637958	0.878186	-0.985407	0.382240	-0.076548	-0.580907	0.714549
15678	2.784950	-8.399942	2.556306	0.139882	0.131537	0.135809	-0.640311	0.878570	-0.987885	0.381829	-0.078806	-0.577763	0.717068
15679	3.014832	-8.436985	2.996833	-0.139643	0.427762	0.071347	-0.629073	0.879726	-0.989300	0.385253	-0.086594	-0.576493	0.715359
15680	3.690893	-8.541205	3.129066	-0.153396	0.576098	0.038510	-0.616800	0.884415	-0.989557	0.390816	-0.096302	-0.574219	0.712924
15681	3.726797	-8.212937	2.761883	-0.010081	0.669460	-0.020573	-0.601886	0.880651	-0.996467	0.398507	-0.105413	-0.569260	0.711353
15682	3.298846	-7.868757	2.919435	-0.351876	0.644787	0.068449	-0.586216	0.885935	-0.995949	0.403847	-0.117995	-0.569003	0.706555
15683	3.620529	-8.149197	4.038474	-0.262612	0.774954	0.014663	-0.569651	0.896619	-0.985206	0.411587	-0.130909	-0.566468	0.701836
15684	3.287484	-9.655083	4.915631	0.630100	0.495331	-0.166332	-0.559042	0.890254	-0.994665	0.420855	-0.130584	-0.553995	0.706341
15685	1.273656	-11.060555	4.349427	0.364735	0.219505	-0.111834	-0.556252	0.876713	-1.008101	0.425590	-0.129104	-0.547339	0.708961
15686	0.614235	-10.470709	3.347651	-0.334398	0.963736	0.184394	-0.538868	0.877232	-1.011858	0.432318	-0.147420	-0.543376	0.704352
15687	1.740493	-9.202814	2.795048	-0.822338	1.010637	-0.006315	-0.510814	0.892438	-0.999250	0.440537	-0.168479	-0.546151	0.692286
15688	2.330364	-8.794003	3.426162	-0.335599	0.574804	-0.046639	-0.499620	0.906625	-0.985687	0.446037	-0.178686	-0.545935	0.686351
15689	2.289616	-8.804359	4.267313	0.264130	0.630038	0.082892	-0.483535	0.904688	-0.989242	0.452412	-0.185703	-0.536412	0.687823
15690	2.217244	-8.888240	3.837344	0.283781	0.394849	0.251222	-0.469262	0.896511	-0.995356	0.453947	-0.191051	-0.528069	0.691790
15691	2.131159	-8.484578	2.912322	-0.172715	0.032149	0.163506	-0.458950	0.901191	-0.993207	0.451095	-0.194619	-0.529612	0.691483
15692	1.719823	-8.261462	2.962998	-0.272881	-0.157579	0.106361	-0.458707	0.906527	-0.985626	0.446684	-0.195877	-0.534457	0.690262
15693	1.624939	-8.530028	4.211159	0.063162	-0.180942	0.052455	-0.457790	0.905684	-0.985795	0.444002	-0.193211	-0.535046	0.692284
15694	1.736039	-8.790079	4.758023	0.338568	-0.251105	0.072292	-0.462475	0.899453	-0.992030	0.441387	-0.187334	-0.532367	0.697616
15695	1.764029	-8.607618	4.033107	-0.142372	-0.137847	0.073281	-0.465867	0.897801	-0.994824	0.438105	-0.187274	-0.535295	0.697461
15696	1.716957	-8.404659	3.452538	-0.683554	-0.103048	-0.009513	-0.470620	0.912041	-0.979887	0.434312	-0.191544	-0.545795	0.690501
15697	1.850523	-8.256582	3.717843	-0.609940	-0.092035	-0.069371	-0.473021	0.926442	-0.962190	0.431644	-0.194628	-0.555225	0.683761
15698	1.793501	-8.201718	4.420825	-0.191224	-0.292787	-0.148916	-0.478668	0.934487	-0.952735	0.429441	-0.190458	-0.561007	0.681599
15699	1.723333	-7.727205	5.146712	-0.029378	-0.396148	-0.299385	-0.493833	0.935058	-0.950691	0.428731	-0.181747	-0.565806	0.680457
15700	2.460466	-7.798809	4.876257	-0.103284	0.041167	-0.353552	-0.506913	0.937754	-0.947146	0.433371	-0.179019	-0.568211	0.676223
15701	3.716773	-8.987401	2.367914	0.228062	0.312357	-0.168825	-0.513188	0.938152	-0.946268	0.439833	-0.179100	-0.562872	0.676495
15702	4.612998	-11.165394	0.809016	0.803622	0.160910	-0.104405	-0.510273	0.926290	-0.960977	0.445611	-0.172829	-0.550974	0.684097
15703	3.822388	-12.281426	2.728116	0.883329	-0.787634	0.383267	-0.512313	0.911404	-0.983274	0.434409	-0.158095	-0.544420	0.699930
15704	2.808183	-10.663912	3.284053	0.242868	-1.151775	0.506378	-0.525875	0.901593	-0.992963	0.415236	-0.145206	-0.549312	0.710458
15705	1.135592	-8.910506	1.833289	-0.495776	-1.125679	0.200435	-0.543667	0.906253	-0.986258	0.398209	-0.135276	-0.565000	0.709863
15706	-0.273872	-8.559948	1.188149	-0.830582	-0.677716	-0.055589	-0.564623	0.918122	-0.966046	0.388919	-0.131578	-0.582249	0.701724
15707	0.504377	-8.679300	1.359731	-0.286773	0.042138	-0.141392	-0.575119	0.929549	-0.948881	0.390274	-0.132676	-0.586397	0.697296
15708	2.691429	-8.889535	2.073395	0.256786	0.208274	0.020021	-0.575006	0.934744	-0.941037	0.392848	-0.133639	-0.581202	0.700011
15709	3.481382	-9.219741	3.084437	0.538895	-0.221457	0.094887	-0.572750	0.924499	-0.953437	0.390015	-0.127302	-0.575210	0.707684
15710	3.382049	-9.129416	2.122865	0.419210	-0.332216	0.145120	-0.576641	0.915586	-0.963738	0.385007	-0.120885	-0.571523	0.714505
15711	2.650538	-8.851490	1.641065	-0.049227	-0.335944	0.061569	-0.576617	0.908555	-0.975878	0.379811	-0.117052	-0.574817	0.715282
15712	2.608105	-8.531793	2.498929	-0.200314	-0.347750	-0.015036	-0.585255	0.911613	-0.968400	0.375469	-0.113395	-0.580384	0.713666
15713	2.628509	-8.448811	3.346066	0.165687	-0.232471	-0.020251	-0.594157	0.915337	-0.959574	0.373084	-0.108477	-0.579957	0.716024
15714	2.786534	-8.873133	3.137517	0.438500	-0.167185	0.021678	-0.598842	0.908989	-0.966739	0.371575	-0.102937	-0.574915	0.721671
15715	3.028047	-9.232837	2.921416	0.211836	0.101901	0.065091	-0.599347	0.903644	-0.973656	0.371902	-0.103450	-0.571118	0.724439
15716	3.311590	-8.829622	3.186990	-0.261534	0.096234	0.061717	-0.594894	0.901114	-0.975905	0.371424	-0.107413	-0.574109	0.721738
15717	3.585640	-8.140230	3.021734	-0.425090	0.100440	0.052306	-0.592704	0.910783	-0.966885	0.370590	-0.112439	-0.579526	0.717057
15718	3.507718	-7.646527	2.948233	-0.145537	0.158111	-0.026902	-0.589463	0.918870	-0.955940	0.372323	-0.115385	-0.580551	0.714858
15719	3.380537	-7.551727	3.169841	0.223305	0.164530	-0.088455	-0.590371	0.916447	-0.957595	0.375749	-0.114806	-0.576476	0.716455
15720	3.382046	-7.930283	3.557805	0.392410	0.225093	-0.142344	-0.589437	0.911097	-0.965720	0.381031	-0.113280	-0.569533	0.719455
15721	3.548853	-9.024229	4.201713	0.436567	0.269737	-0.170217	-0.590198	0.904126	-0.973612	0.387305	-0.111594	-0.561666	0.722546
15722	2.942237	-9.462399	4.220100	0.255440	0.203240	-0.205539	-0.592004	0.896574	-0.979127	0.392876	-0.110072	-0.556918	0.723447
15723	2.038771	-9.272598	3.204228	-0.298100	0.335528	-0.210634	-0.592926	0.898983	-0.981159	0.398762	-0.114643	-0.559141	0.717779
15724	1.765077	-9.998320	4.019562	-0.462939	0.441081	-0.221013	-0.590348	0.909910	-0.967204	0.405570	-0.122049	-0.562798	0.709842
15725	1.941904	-10.536306	4.442986	0.393878	0.348887	-0.441731	-0.590607	0.909096	-0.967492	0.416431	-0.118622	-0.555475	0.709902
15726	2.146821	-9.676021	2.647432	0.019340	0.512356	-0.134238	-0.586925	0.901740	-0.968824	0.423797	-0.124056	-0.551310	0.707859
15727	1.882518	-9.316929	1.014539	-0.812858	0.747505	0.137036	-0.571541	0.913624	-0.955117	0.427658	-0.142872	-0.556163	0.698125
15728	1.254508	-8.905829	2.691259	-0.571735	0.804591	0.212501	-0.552759	0.925864	-0.942232	0.431635	-0.161125	-0.556641	0.691289
15729	1.243083	-8.823354	4.196843	0.155701	0.272849	0.105253	-0.536565	0.930087	-0.937913	0.433361	-0.164653	-0.551901	0.693176
15730	1.493918	-8.692710	3.125378	0.447209	-0.045423	-0.012602	-0.533143	0.923049	-0.947046	0.434252	-0.159836	-0.546197	0.698245
15731	1.725309	-8.722552	2.555109	0.121544	0.196095	-0.074884	-0.528179	0.924190	-0.947596	0.437452	-0.160666	-0.543155	0.698431
15732	1.831628	-8.914683	3.551356	0.030795	0.277058	-0.034906	-0.521905	0.924170	-0.946874	0.440793	-0.163705	-0.540493	0.697688
15733	2.063468	-8.638564	4.288004	0.039039	0.210085	-0.054839	-0.517959	0.916869	-0.957081	0.443584	-0.165675	-0.538368	0.697098
15734	2.391192	-8.346250	4.033530	-0.197141	-0.096882	-0.161943	-0.518229	0.919731	-0.955398	0.443915	-0.164164	-0.542588	0.693965
15735	2.620471	-8.235336	3.683545	-0.141947	-0.194469	-0.223442	-0.526606	0.922822	-0.949644	0.444080	-0.160250	-0.547083	0.691240
15736	2.754893	-8.441645	3.515947	0.007824	-0.258175	-0.112887	-0.527671	0.928768	-0.943353	0.442614	-0.155220	-0.549705	0.691248
15737	2.778687	-8.678996	4.180294	0.047202	-0.404016	-0.097795	-0.535511	0.928011	-0.944744	0.439322	-0.148067	-0.552969	0.692313
15738	3.037047	-8.353743	5.952240	-0.514623	-0.417101	-0.333150	-0.548843	0.927187	-0.937600	0.437550	-0.142981	-0.564763	0.684945
15739	3.508848	-8.983709	4.065408	-0.360899	0.068057	-0.269478	-0.558816	0.938655	-0.922823	0.440672	-0.143910	-0.569843	0.678511
15740	4.228847	-10.454003	0.276843	0.543486	0.699493	-0.041589	-0.549644	0.932313	-0.931867	0.450435	-0.147936	-0.556433	0.682353
15741	3.768129	-9.758377	1.484848	0.135769	-0.495635	0.184694	-0.542570	0.928274	-0.943199	0.442452	-0.141882	-0.558600	0.687075
15742	3.684608	-9.075194	3.903026	-0.401823	-1.463991	0.187354	-0.560634	0.935551	-0.930051	0.422232	-0.127435	-0.576306	0.688005
15743	3.341922	-8.382554	2.573262	0.085661	-1.237506	0.038348	-0.580760	0.933496	-0.922603	0.407219	-0.109949	-0.585424	0.692360
15744	1.850331	-8.429197	1.033329	0.353860	-0.491425	-0.095355	-0.595639	0.926511	-0.927951	0.403505	-0.099167	-0.584742	0.696725
15745	1.010130	-9.206477	1.665614	0.062802	-0.391638	-0.097196	-0.604250	0.921189	-0.927756	0.399996	-0.092014	-0.587370	0.697519
15746	1.852322	-9.234773	2.712081	-0.278328	-0.092548	-0.080647	-0.619170	0.926564	-0.918942	0.399295	-0.091870	-0.592210	0.693838
15747	3.436997	-8.298314	2.522598	-0.438104	0.430760	-0.007456	-0.614746	0.932598	-0.909797	0.403251	-0.101229	-0.594987	0.687846
15748	4.370216	-8.174659	1.898097	-0.011265	0.323073	-0.035292	-0.603121	0.935738	-0.914068	0.407307	-0.105196	-0.592679	0.686853
15749	3.789877	-8.374514	1.768688	0.666676	-0.254293	-0.043794	-0.603089	0.926073	-0.925497	0.405863	-0.095677	-0.585836	0.694923
15750	2.916471	-8.453392	2.435599	0.597642	-0.464408	-0.057553	-0.613760	0.912054	-0.940914	0.402104	-0.083559	-0.581421	0.702339
15751	3.008558	-8.733205	2.974808	0.179031	0.019731	-0.002745	-0.617929	0.907220	-0.942343	0.402269	-0.082307	-0.578960	0.704422
15752	3.388414	-8.736042	2.786733	0.029824	0.507341	0.075859	-0.609035	0.906021	-0.946984	0.406849	-0.089922	-0.574391	0.704601
15753	3.701174	-8.458587	2.303281	0.085297	0.284522	0.116974	-0.599221	0.902874	-0.951698	0.408222	-0.094509	-0.570892	0.706049
15754	3.974066	-7.810461	2.277885	0.178485	0.113564	0.303512	-0.590983	0.902216	-0.955255	0.405310	-0.097951	-0.566941	0.710428
15755	4.526991	-7.424117	3.343636	0.164075	0.018933	0.316843	-0.579863	0.899310	-0.959711	0.400988	-0.100336	-0.564076	0.714814
15756	5.303032	-8.730162	5.292981	1.111739	-0.414731	0.203715	-0.574476	0.891679	-0.975110	0.395292	-0.087614	-0.551017	0.729691
15757	3.030164	-10.713016	5.748413	1.773736	-1.279863	0.172535	-0.589651	0.855451	-1.009450	0.381108	-0.056565	-0.534612	0.752161
15758	0.783006	-10.234597	3.808310	0.764158	-0.996288	0.289287	-0.611518	0.826379	-1.030511	0.366827	-0.038804	-0.530273	0.763376
15759	1.081620	-8.474667	1.306105	-1.069219	0.132560	0.394119	-0.610246	0.836853	-1.019601	0.360896	-0.052767	-0.545417	0.754646
15760	2.904546	-8.172116	1.971037	-1.451773	0.305213	0.118647	-0.598464	0.871666	-0.986326	0.360529	-0.068957	-0.564822	0.739080
15761	4.025005	-8.704829	5.085115	0.187621	-1.019393	-0.041469	-0.609342	0.879527	-0.969534	0.349418	-0.051966	-0.569565	0.742161
15762	2.581380	-8.799028	4.622780	1.192954	-1.193609	0.367578	-0.631372	0.860440	-0.981008	0.331211	-0.029950	-0.559547	0.759150
15763	1.794992	-9.216438	2.320308	0.607746	-0.758079	0.527909	-0.638261	0.848615	-0.993618	0.314576	-0.020278	-0.555100	0.769737
15764	2.667678	-9.962625	3.118021	-0.507891	-0.335364	0.385482	-0.638153	0.855947	-0.988886	0.304468	-0.022433	-0.564874	0.766625
15765	2.799954	-9.217477	3.677207	-0.874578	-0.525344	0.465263	-0.638352	0.876047	-0.963354	0.290480	-0.024941	-0.581343	0.759631
15766	1.858387	-8.598788	2.512532	-0.374750	-1.245753	0.497793	-0.652497	0.883965	-0.945860	0.267926	-0.013834	-0.593844	0.758534
15767	1.223110	-8.862761	2.227896	0.549966	-0.661496	0.484255	-0.659550	0.881866	-0.943462	0.252317	-0.006658	-0.589001	0.767704
15768	1.372766	-9.214246	3.664682	0.336888	-0.584334	0.385011	-0.659043	0.886776	-0.941724	0.239273	-0.000345	-0.586697	0.773651
15769	1.718362	-9.237146	3.242263	-0.051482	-0.590876	0.301467	-0.665330	0.890665	-0.936763	0.227117	0.004905	-0.590421	0.774466
15770	1.836455	-8.958396	2.502538	-0.024925	-0.291985	0.304327	-0.667559	0.892518	-0.931117	0.218685	0.005896	-0.592178	0.775543
15771	1.836035	-8.676849	2.613514	-0.097232	-0.459391	0.218143	-0.667543	0.887721	-0.938420	0.209300	0.009880	-0.595838	0.775289
15772	1.779312	-8.910824	3.121340	0.157911	-0.335673	0.120728	-0.673173	0.890792	-0.934551	0.203123	0.014481	-0.594832	0.777629
15773	1.756561	-9.430606	3.374853	0.532676	-0.685461	0.011828	-0.678019	0.893093	-0.927802	0.194028	0.026997	-0.589357	0.783762
15774	1.895109	-9.835855	3.257015	0.295183	-0.557308	-0.002253	-0.690801	0.884253	-0.932437	0.187044	0.037086	-0.586872	0.786906
15775	2.334110	-8.949328	2.864294	-0.118424	-0.537365	-0.014155	-0.698516	0.884731	-0.927567	0.180453	0.045086	-0.590800	0.785086
15776	2.175056	-7.792077	2.773674	-0.095813	-1.056631	-0.077535	-0.714325	0.881960	-0.923237	0.168966	0.062408	-0.595938	0.782569
15777	1.686967	-7.995027	3.448529	0.795167	-1.165247	-0.199108	-0.736261	0.873213	-0.916641	0.156551	0.085474	-0.586993	0.789699
15778	2.649661	-9.028337	4.848016	1.429632	-0.921059	-0.361081	-0.755171	0.859155	-0.922034	0.148619	0.108862	-0.566359	0.803305
15779	3.484936	-9.239067	3.320542	1.071592	-0.780389	-0.203191	-0.774563	0.832363	-0.936694	0.140110	0.126639	-0.550818	0.812977
15780	3.953375	-9.259845	1.915153	0.448065	-0.568215	0.135629	-0.782897	0.821352	-0.934960	0.130221	0.135824	-0.545431	0.816761
15781	4.131441	-8.635063	3.937481	0.108411	-1.007346	0.234194	-0.792545	0.812869	-0.934057	0.114558	0.149821	-0.546826	0.815728
15782	3.570961	-7.565057	5.074622	-0.079276	-1.508665	0.092533	-0.810353	0.820374	-0.906735	0.096483	0.173348	-0.551618	0.810160
15783	3.144514	-8.653008	3.568002	0.795353	-1.352652	-0.239501	-0.830519	0.828853	-0.871277	0.082126	0.199179	-0.540191	0.813496
15784	3.693915	-10.764447	2.318043	2.030828	-0.084636	-0.002961	-0.841149	0.800657	-0.887406	0.072815	0.203967	-0.506867	0.834375
15785	3.733095	-10.345980	5.090945	0.446246	-0.610423	0.190183	-0.836405	0.788181	-0.895004	0.061096	0.212652	-0.501027	0.836671
15786	3.308626	-8.300561	3.288801	-1.001031	-0.824327	0.361144	-0.847427	0.798145	-0.855100	0.050775	0.221728	-0.520140	0.823233
15787	2.152411	-6.108131	2.404095	-1.315269	-0.290700	-0.114529	-0.847263	0.824495	-0.795208	0.054876	0.226085	-0.541417	0.807924
15788	1.875424	-6.239316	2.863475	-0.081019	-0.137569	-0.204221	-0.847340	0.844529	-0.742266	0.056763	0.230632	-0.541953	0.806148
15789	4.270085	-8.154315	4.843005	1.756534	0.563322	-0.010579	-0.851378	0.838916	-0.733656	0.054335	0.223254	-0.512581	0.827325
15790	5.746595	-10.020651	4.868688	1.747579	0.570602	0.126224	-0.857854	0.820624	-0.753229	0.049957	0.214499	-0.483280	0.847310
15791	5.831178	-9.446684	1.521725	-0.539072	0.235145	0.034725	-0.879511	0.805592	-0.743126	0.053442	0.209478	-0.492340	0.843127
15792	4.733696	-8.032132	2.045352	-1.966688	0.022071	0.071491	-0.903095	0.817699	-0.681691	0.060390	0.206350	-0.525381	0.823254
15793	3.995157	-7.525941	3.847922	-1.413572	0.047610	-0.016689	-0.928365	0.825494	-0.622888	0.066459	0.203865	-0.548389	0.808264
15794	3.628163	-7.935482	3.969710	0.274183	0.448766	-0.058244	-0.959055	0.814376	-0.606203	0.070912	0.197807	-0.543102	0.812948
15795	3.806161	-8.553720	2.723568	0.812085	0.646206	0.194033	-0.981475	0.796891	-0.639606	0.071044	0.186207	-0.529704	0.824435
15796	0.410984	-10.062000	1.413021	-2.572121	4.142103	0.829021	-0.982532	0.803818	-0.664803	0.110017	0.105173	-0.566574	0.809833
15797	4.372901	-8.295708	4.284072	-2.518593	1.793556	0.013942	-0.961424	0.830537	-0.697840	0.134602	0.070192	-0.602455	0.783584
15798	2.301926	-7.556833	2.236704	-1.594863	1.018179	0.073352	-0.957679	0.848173	-0.713881	0.147581	0.049194	-0.624385	0.765469
15799	1.914809	-7.743404	2.765322	-0.147622	0.561248	-0.010709	-0.950383	0.860030	-0.746169	0.154330	0.040196	-0.625067	0.764106
15800	2.556636	-9.192949	1.972876	1.184538	-0.019038	-0.250776	-0.950602	0.850926	-0.794658	0.156636	0.047438	-0.606662	0.777930
15801	2.476244	-9.010088	0.688698	1.388320	0.650317	-0.212219	-0.948181	0.833991	-0.846867	0.165896	0.044135	-0.582726	0.794331
15802	2.205594	-9.092531	1.927655	0.278787	1.732259	-0.334281	-0.917268	0.819205	-0.912973	0.190737	0.021622	-0.571917	0.797535
15803	2.851224	-9.687460	3.133610	-0.820014	2.453293	-0.381884	-0.864443	0.820388	-0.975911	0.224427	-0.016303	-0.574942	0.786644
15804	3.018469	-9.446652	2.374021	-1.275718	1.590717	-0.317250	-0.812625	0.847083	-0.989566	0.246809	-0.043177	-0.587516	0.769445
15805	2.047255	-8.362535	0.899283	-1.057066	1.708705	-0.055686	-0.760157	0.873407	-0.987347	0.266115	-0.073998	-0.595249	0.754576
15806	1.473346	-8.115581	1.791929	-0.038944	2.148426	-0.159212	-0.685208	0.899222	-0.978911	0.293474	-0.104440	-0.584147	0.749492
15807	2.248259	-10.581876	2.960613	1.271438	2.514964	-0.365032	-0.615346	0.881430	-1.011519	0.329989	-0.130212	-0.550580	0.755655
15808	4.493724	-11.861287	4.675668	0.508769	2.574272	-0.715853	-0.552635	0.851397	-1.050258	0.369651	-0.157434	-0.527056	0.748856
15809	6.449378	-10.563737	4.552603	-0.551804	1.871927	-0.895665	-0.499176	0.851500	-1.047154	0.400393	-0.179727	-0.524260	0.729750
15810	4.643300	-9.111083	4.965157	-1.056251	0.004872	-0.465058	-0.474400	0.869847	-1.030039	0.403087	-0.183144	-0.541237	0.714872
15811	0.332207	-8.441738	5.114235	-0.782510	-0.778822	-0.402876	-0.478903	0.887388	-1.008909	0.397187	-0.173630	-0.560383	0.705737
15812	-3.180525	-6.966504	6.906209	-0.071979	0.630943	-0.581922	-0.487555	0.895116	-1.000754	0.411920	-0.176393	-0.558398	0.698139
15813	-2.834837	-6.266132	6.478337	0.482859	2.143331	-0.570599	-0.472917	0.896297	-1.006710	0.444773	-0.195643	-0.535542	0.690721
15814	1.791870	-8.094939	4.578808	0.372501	2.881566	-0.753658	-0.426619	0.887626	-1.010688	0.486315	-0.223427	-0.506923	0.675727
15815	4.461506	-9.269660	5.473390	0.153625	1.457528	-0.763131	-0.394452	0.883153	-1.009472	0.511601	-0.233552	-0.493870	0.663182
15816	2.282776	-8.430692	4.461629	-0.140361	0.947532	-0.489247	-0.371680	0.873250	-1.008586	0.526436	-0.242480	-0.488323	0.652387
15817	0.610636	-7.533780	5.414352	-0.641782	1.520436	-0.352466	-0.352369	0.882743	-0.990496	0.542280	-0.265258	-0.482128	0.634920
15818	0.082793	-7.446613	6.071523	-0.787271	1.078576	-0.509402	-0.344299	0.907045	-0.961919	0.554473	-0.282248	-0.483077	0.616062
15819	0.353954	-7.740432	4.151930	-0.271974	1.169441	-0.844924	-0.342253	0.920279	-0.939538	0.574230	-0.291193	-0.477918	0.597546
15820	1.540583	-8.726092	4.643406	-0.021014	2.181149	-0.966971	-0.330373	0.924705	-0.927612	0.605571	-0.307709	-0.458386	0.573133
15821	2.567767	-8.906357	5.766490	-0.946029	1.828645	-0.903414	-0.306104	0.937558	-0.898342	0.626109	-0.331309	-0.452046	0.542103
15822	2.399623	-8.161969	4.793058	-1.500423	1.262125	-0.764643	-0.302011	0.962533	-0.848460	0.635081	-0.356374	-0.457339	0.510403
15823	2.162886	-7.258144	4.593506	-1.033383	1.697903	-0.756032	-0.306466	0.986583	-0.800756	0.650304	-0.379347	-0.451128	0.479253
15824	2.983031	-7.519924	4.856493	-0.639502	1.807357	-0.658791	-0.301550	0.999388	-0.762269	0.667304	-0.398547	-0.438577	0.451127
15825	3.687092	-7.861523	4.683325	-0.456478	1.279210	-0.594543	-0.299760	1.010037	-0.735070	0.679971	-0.410478	-0.429973	0.429267
15826	3.452792	-7.647249	5.497591	-0.550819	0.645706	-0.680204	-0.307256	1.022272	-0.707849	0.686498	-0.417434	-0.431569	0.410142
15827	4.050349	-9.330532	5.321650	-0.180779	0.791479	-0.623356	-0.321021	1.034011	-0.689047	0.696915	-0.420526	-0.427060	0.393810
15828	5.810861	-10.779722	3.538452	0.574544	0.935595	-0.363885	-0.327235	1.031188	-0.695009	0.712241	-0.416550	-0.412616	0.385937
15829	4.675654	-10.213034	2.873622	-0.245741	-0.615943	-0.179877	-0.332464	1.031866	-0.701551	0.706565	-0.413318	-0.424618	0.386826
15830	2.112695	-10.526626	1.808225	-0.632749	-1.363097	-0.236546	-0.353660	1.036215	-0.689782	0.691095	-0.409404	-0.450682	0.389437
15831	0.348475	-10.675163	1.526588	-0.234825	-0.697834	-0.257164	-0.368447	1.040133	-0.683662	0.684842	-0.404536	-0.464080	0.389836
15832	0.605537	-9.037021	1.974568	-0.289806	0.325124	-0.113010	-0.373685	1.041999	-0.675596	0.686175	-0.409856	-0.462954	0.383216
15833	1.415009	-8.277190	2.241556	-0.536739	0.338029	-0.033466	-0.376843	1.046912	-0.657921	0.685102	-0.419249	-0.462495	0.375452
15834	2.668702	-7.803061	1.734948	-0.198030	0.208264	-0.204144	-0.379990	1.048284	-0.642212	0.686689	-0.421509	-0.463005	0.369343
15835	3.430860	-7.731053	1.088741	0.283147	0.120911	-0.173290	-0.383777	1.047033	-0.644063	0.691433	-0.416696	-0.460574	0.368994
15836	3.587399	-8.390712	1.991384	0.419638	0.144960	-0.091402	-0.376953	1.039077	-0.652603	0.696733	-0.411004	-0.456377	0.370620
15837	3.437373	-8.958829	3.066836	0.341396	0.154196	-0.059731	-0.378246	1.035493	-0.663563	0.701348	-0.406613	-0.452066	0.372038
15838	3.399004	-9.022659	2.789376	0.192016	0.016693	-0.015973	-0.382416	1.031418	-0.668148	0.702988	-0.403783	-0.450705	0.373673
15839	3.569297	-8.315871	1.335657	-0.222451	0.253265	-0.089170	-0.383200	1.031089	-0.664970	0.704083	-0.407782	-0.449453	0.368744
15840	3.208526	-7.681638	1.582129	-0.479346	0.444690	-0.008252	-0.382689	1.033206	-0.649279	0.703979	-0.417577	-0.446946	0.360947
15841	3.223488	-7.846176	3.744996	-0.099150	0.282029	-0.057657	-0.374326	1.033501	-0.640093	0.706049	-0.420263	-0.444111	0.357266
15842	3.066350	-8.916754	5.531573	0.998218	-0.006139	-0.324784	-0.380320	1.028631	-0.656603	0.716380	-0.403056	-0.439859	0.361759
15843	2.537750	-9.766294	3.873212	0.515610	0.275444	-0.158982	-0.386180	1.023168	-0.677504	0.724077	-0.395969	-0.433294	0.362184
15844	1.602320	-10.414508	2.020352	-0.043382	0.775783	-0.093603	-0.384473	1.021165	-0.682090	0.730869	-0.401245	-0.423251	0.354530
15845	0.871601	-9.141335	2.705511	-0.716292	0.705978	-0.018269	-0.378206	1.022298	-0.665171	0.731026	-0.416351	-0.417906	0.342940
15846	1.662554	-8.660785	4.550389	-0.598915	0.717275	-0.071112	-0.374297	1.024586	-0.648189	0.732224	-0.429247	-0.412240	0.331140
15847	2.761881	-9.087408	4.712480	0.598243	0.825108	0.007367	-0.369068	1.024870	-0.647709	0.743940	-0.425778	-0.395797	0.329561
15848	3.067234	-9.805295	3.268836	0.454827	0.624424	0.090502	-0.360163	1.020246	-0.653255	0.751917	-0.423693	-0.382876	0.329412
15849	1.973528	-9.533984	2.371656	-0.348443	0.341151	0.265006	-0.350225	1.018783	-0.647188	0.749720	-0.433091	-0.377545	0.328346
15850	1.193046	-8.562674	3.038312	-0.604814	-0.019223	0.295606	-0.341217	1.021247	-0.630920	0.742174	-0.444116	-0.379401	0.328623
15851	1.192266	-8.004353	4.015988	-0.318965	0.042873	0.112965	-0.334671	1.018359	-0.631616	0.738837	-0.449907	-0.379570	0.328072
15852	1.565478	-8.196566	4.363411	0.356255	0.402628	-0.036528	-0.332574	1.016683	-0.632752	0.745148	-0.446879	-0.371771	0.326865
15853	1.964888	-8.898106	3.651743	0.494902	0.348774	-0.112510	-0.330352	1.016440	-0.630268	0.752791	-0.440828	-0.363992	0.326322
15854	2.416021	-9.195755	3.456044	-0.002897	0.235644	-0.093659	-0.332171	1.013423	-0.635243	0.754942	-0.441619	-0.361468	0.323072
15855	2.593523	-8.697296	4.502214	-0.735451	0.206732	-0.036109	-0.331144	1.017714	-0.618695	0.750045	-0.453648	-0.363068	0.315941
15856	2.495415	-8.150554	4.509521	-0.814973	0.055289	-0.051474	-0.335330	1.016904	-0.602910	0.743135	-0.465683	-0.367993	0.308983
15857	2.435509	-7.641996	4.097124	-0.211435	0.138671	-0.125076	-0.337434	1.019217	-0.587183	0.742956	-0.468600	-0.368077	0.304878
15858	2.777235	-7.684281	4.627762	0.007009	0.128583	-0.288097	-0.342289	1.022892	-0.567938	0.745572	-0.467056	-0.368994	0.299707
15859	3.986814	-9.181785	3.783302	0.309587	0.356880	-0.318582	-0.352486	1.023188	-0.570860	0.753021	-0.461970	-0.364466	0.294460
15860	4.781593	-10.388431	1.554541	0.513491	0.422031	-0.116026	-0.357833	1.020295	-0.584003	0.761321	-0.455744	-0.356309	0.292801
15861	3.058406	-10.179452	1.180014	-0.096940	-0.723225	0.032477	-0.360295	1.015046	-0.605599	0.754997	-0.453010	-0.367379	0.299656
15862	2.533334	-10.043154	3.028026	0.218976	-0.914230	0.027006	-0.365783	1.014716	-0.609918	0.749824	-0.444245	-0.379743	0.310170
15863	3.524153	-10.267797	3.863938	0.598679	-0.785250	0.050012	-0.369433	1.011951	-0.618176	0.748693	-0.430536	-0.387121	0.322855
15864	2.535663	-9.946048	2.844460	-0.071362	-0.757114	-0.025944	-0.377266	1.009624	-0.629419	0.742145	-0.426365	-0.399277	0.328652
15865	1.054289	-8.943933	1.958754	-0.608979	-0.470172	-0.096215	-0.386036	1.012093	-0.620102	0.733656	-0.431420	-0.410863	0.326829
15866	1.474750	-7.766429	2.136051	-0.832629	-0.176881	-0.165911	-0.393761	1.014495	-0.608812	0.725831	-0.440950	-0.420453	0.319299
15867	2.605771	-7.551778	1.808135	-0.332295	-0.048800	-0.209745	-0.399793	1.018466	-0.589280	0.723695	-0.443658	-0.424956	0.314398
15868	3.901052	-8.008856	1.682856	0.422547	0.046880	-0.150447	-0.404763	1.017956	-0.579967	0.728599	-0.436451	-0.423111	0.315645
15869	4.333847	-8.782505	1.880061	0.496312	-0.240802	0.003474	-0.408147	1.015282	-0.598689	0.730704	-0.427661	-0.423338	0.322433
15870	3.574159	-9.682171	1.916486	0.148510	-0.446074	-0.014640	-0.413097	1.010402	-0.609649	0.728094	-0.422375	-0.429183	0.327537
15871	2.624983	-9.672667	2.166465	0.223307	-0.233884	-0.014614	-0.415038	1.005962	-0.630960	0.727889	-0.417462	-0.431167	0.331660
15872	2.525481	-8.994844	2.560209	-0.270639	0.173758	0.015604	-0.414122	1.005840	-0.632563	0.726840	-0.422581	-0.430476	0.328358
15873	3.221798	-8.263843	2.106763	-0.696384	0.581786	0.054723	-0.409957	1.009040	-0.607343	0.725298	-0.436959	-0.425997	0.318647
15874	3.982765	-7.640903	1.494870	-0.362119	0.748613	-0.031748	-0.404478	1.010951	-0.587476	0.728450	-0.446555	-0.417849	0.308790
15875	3.702119	-7.861977	1.762284	0.546454	0.118690	0.007803	-0.402639	1.008849	-0.593921	0.734039	-0.439387	-0.412650	0.312802
15876	3.219614	-8.608507	2.306640	0.642946	0.256811	-0.008569	-0.396464	1.000935	-0.615964	0.741635	-0.431351	-0.405073	0.315957
15877	3.705747	-9.104476	2.734425	0.015333	0.836071	-0.131582	-0.393969	0.998357	-0.626405	0.749075	-0.435302	-0.393689	0.307258
15878	4.148539	-9.018820	2.318981	-0.567375	0.883062	-0.073082	-0.389923	1.000040	-0.619510	0.751219	-0.448454	-0.384695	0.294226
15879	3.465745	-8.237498	2.797535	-0.471512	0.797574	-0.107701	-0.383924	1.002949	-0.601605	0.753442	-0.459338	-0.376477	0.282131
15880	2.184266	-8.607652	4.368650	0.079581	0.373769	-0.364809	-0.385759	1.004140	-0.597573	0.758865	-0.457387	-0.373915	0.274060
15881	1.584253	-10.681458	5.352607	0.479473	0.577245	-0.439858	-0.395304	1.004679	-0.599699	0.769723	-0.449917	-0.366485	0.266065
15882	1.502371	-10.318946	4.731260	0.219454	1.294407	-0.011708	-0.394372	1.000512	-0.611497	0.780849	-0.453103	-0.345573	0.256032
15883	1.752831	-9.431216	2.186019	-0.811006	1.018700	0.248489	-0.381691	0.999838	-0.606497	0.778824	-0.472614	-0.331389	0.245459
15884	1.171245	-9.058202	2.978808	-0.391663	0.928289	0.164447	-0.370335	1.003611	-0.583327	0.780186	-0.484178	-0.317435	0.236890
15885	1.675033	-8.820595	5.957458	0.133529	0.918309	0.033227	-0.359745	1.002708	-0.578310	0.786875	-0.486637	-0.301968	0.229841
15886	1.901537	-8.452545	4.818475	-0.012316	0.331235	0.136833	-0.347719	1.001862	-0.564962	0.788002	-0.489088	-0.295667	0.228970
15887	1.917835	-8.287530	1.816645	0.037820	0.323124	0.119318	-0.339219	1.001101	-0.564156	0.789578	-0.490728	-0.289094	0.228424
15888	1.608404	-8.579385	3.262966	-0.064078	0.276029	0.048016	-0.340903	0.996772	-0.572220	0.790211	-0.493188	-0.284751	0.226385
15889	1.569612	-8.560495	4.907778	-0.106376	0.293425	-0.020995	-0.339598	0.996592	-0.565485	0.790795	-0.496106	-0.280639	0.223078
15890	2.076671	-8.235779	4.870346	0.004232	0.176592	-0.039201	-0.337505	0.996258	-0.564990	0.791900	-0.496523	-0.278411	0.221012
15891	2.479779	-8.277086	4.129745	-0.088763	-0.247613	-0.067030	-0.339857	0.994752	-0.556930	0.789858	-0.496417	-0.283232	0.222428
15892	2.274239	-8.334236	3.897646	-0.193510	-0.110865	-0.096489	-0.343258	0.995056	-0.554763	0.787629	-0.498347	-0.286995	0.221190
15893	2.046683	-8.527637	4.272373	-0.208670	-0.005459	-0.049841	-0.349013	0.995520	-0.551239	0.785695	-0.501240	-0.288345	0.219771
15894	2.095156	-8.512184	4.374823	-0.169613	-0.050712	-0.004050	-0.351370	0.996268	-0.545360	0.783614	-0.503576	-0.290121	0.219523
15895	2.080941	-7.565884	4.316710	-0.374382	-0.208847	-0.150727	-0.355553	0.995381	-0.538453	0.779277	-0.507484	-0.296380	0.217594
15896	2.039665	-7.153999	4.589100	-0.491944	0.017558	-0.429031	-0.366025	0.997702	-0.520776	0.776087	-0.512564	-0.302767	0.208083
15897	2.784692	-9.577316	4.237953	0.356961	0.501599	-0.584229	-0.383294	1.000992	-0.514913	0.785178	-0.505293	-0.299261	0.196513
15898	3.811708	-11.748082	2.709482	0.722711	0.404118	-0.472411	-0.396876	0.998279	-0.533918	0.796516	-0.492549	-0.294986	0.189583
15899	3.367289	-10.882583	0.946909	-0.080316	0.181283	-0.295899	-0.408378	0.997822	-0.538835	0.797884	-0.492665	-0.295205	0.183076
15900	3.281851	-9.942218	2.848071	-0.005099	-0.097637	-0.134843	-0.413739	0.997606	-0.536132	0.797647	-0.491523	-0.298309	0.182140
15901	3.387759	-9.270318	3.801690	-0.082962	-0.704009	-0.160259	-0.422233	0.997147	-0.543997	0.793105	-0.489192	-0.311310	0.186443
15902	2.193105	-9.360099	2.415588	-0.094467	-0.431608	-0.182123	-0.429296	0.998072	-0.541239	0.790030	-0.487858	-0.320475	0.187464
15903	1.318585	-8.803284	1.376174	-0.364203	-0.335570	-0.206030	-0.438323	0.999167	-0.531829	0.784961	-0.491029	-0.329043	0.185630
15904	1.343959	-7.975163	1.599337	-0.535582	0.051238	-0.193529	-0.444873	1.001699	-0.515250	0.780596	-0.498258	-0.332304	0.178838
15905	2.730108	-8.085833	2.513904	-0.206717	0.180318	-0.154862	-0.448539	1.002077	-0.503805	0.780150	-0.501171	-0.331661	0.173767
15906	4.024205	-8.790456	2.751453	0.392267	0.002614	-0.239253	-0.453500	1.000378	-0.509101	0.784789	-0.493395	-0.332833	0.172886
15907	3.857543	-8.980394	2.483042	0.580974	-0.254298	-0.069627	-0.458197	0.998923	-0.525518	0.788882	-0.482963	-0.335409	0.178641
15908	2.851539	-8.571465	2.605525	-0.025686	-0.270774	0.099193	-0.458584	0.998130	-0.532824	0.786337	-0.482997	-0.339007	0.182927
15909	2.632741	-8.012325	2.835260	-0.353740	0.155273	0.088533	-0.456106	0.999119	-0.524079	0.783489	-0.489796	-0.336922	0.180911
15910	3.512846	-7.848257	3.291813	-0.114928	0.257588	-0.009291	-0.454800	0.998313	-0.514052	0.784009	-0.492399	-0.333584	0.177749
15911	4.280005	-8.186279	3.173501	0.503442	0.086794	-0.008597	-0.452693	0.994510	-0.524792	0.789431	-0.484761	-0.330455	0.180570
15912	4.097544	-8.524535	3.103068	0.623020	0.051618	0.159584	-0.449283	0.992915	-0.543161	0.795060	-0.476066	-0.326012	0.186970
15913	3.614525	-8.523536	3.603263	0.024889	0.060242	0.180844	-0.444314	0.993237	-0.550227	0.794915	-0.477065	-0.323221	0.189860
15914	3.499561	-8.117880	3.519664	-0.322075	0.279768	0.101604	-0.439213	0.992035	-0.544760	0.793126	-0.483820	-0.319219	0.187000
15915	3.643800	-8.010864	3.836146	-0.294459	0.446114	0.072652	-0.435560	0.993058	-0.532583	0.792743	-0.490544	-0.312526	0.182353
15916	3.915193	-9.784963	4.146650	0.490446	0.257918	-0.030406	-0.432151	0.990299	-0.535888	0.799126	-0.483426	-0.307126	0.182677
15917	3.051613	-10.407448	3.725348	0.552749	0.197660	0.123459	-0.429262	0.988242	-0.557709	0.805115	-0.475980	-0.300735	0.186522
15918	1.259490	-9.129427	2.852094	-0.525144	0.079998	0.229314	-0.423247	0.987429	-0.552107	0.799586	-0.486013	-0.299411	0.186566
15919	0.423503	-8.231979	3.122914	-0.619303	0.263397	0.078271	-0.418164	0.990149	-0.531018	0.794684	-0.497341	-0.296656	0.182003
15920	1.386112	-8.811454	4.292754	0.327830	0.595453	-0.150247	-0.417254	0.991211	-0.523974	0.801852	-0.493296	-0.287664	0.175903
15921	2.590938	-9.571116	4.301754	0.947124	0.666556	-0.006631	-0.413313	0.987382	-0.547718	0.814765	-0.480294	-0.273515	0.175114
15922	2.600384	-9.711821	3.335634	0.078233	0.481187	0.215810	-0.405982	0.985875	-0.561624	0.817259	-0.481792	-0.263519	0.174705
15923	2.157023	-9.360662	3.261624	-0.818133	0.487786	0.216662	-0.397618	0.985093	-0.547438	0.810926	-0.497976	-0.256168	0.169697
15924	1.945854	-8.449453	3.527443	-0.862718	0.176129	0.076614	-0.392927	0.987084	-0.518023	0.802768	-0.512811	-0.255644	0.165029
15925	1.957651	-7.888624	3.133699	-0.245283	-0.208148	0.007117	-0.392934	0.987525	-0.500789	0.799041	-0.516142	-0.259613	0.166528
15926	2.098023	-8.332639	3.348326	0.433472	-0.126131	0.015057	-0.390067	0.990126	-0.496766	0.802695	-0.508787	-0.260215	0.170600
15927	2.003470	-9.042971	4.212361	0.538343	-0.056560	0.042383	-0.389004	0.986527	-0.515568	0.807600	-0.500168	-0.258722	0.175150
15928	1.842549	-9.346843	4.274695	0.019722	-0.037324	0.021476	-0.390821	0.984061	-0.532845	0.807443	-0.499761	-0.259243	0.176257
15929	1.962618	-8.733070	3.975326	-0.591866	0.043677	-0.047158	-0.390046	0.985711	-0.521145	0.801790	-0.509202	-0.260945	0.172492
15930	2.264960	-7.921835	3.564540	-0.745012	0.055459	-0.107770	-0.393195	0.987061	-0.498284	0.794690	-0.520652	-0.263895	0.166581
15931	1.963292	-7.771915	4.122122	-0.266423	-0.239991	-0.221275	-0.397652	0.988135	-0.474092	0.791322	-0.522863	-0.270753	0.164669
15932	1.126656	-7.937463	5.144593	0.293512	-0.267932	-0.267273	-0.407327	0.989320	-0.480303	0.793698	-0.515802	-0.277002	0.165111
15933	2.370862	-8.856605	5.107872	0.013912	0.453768	-0.421132	-0.414647	0.988973	-0.482085	0.797729	-0.514585	-0.273874	0.154347
15934	4.800228	-10.710728	3.117049	0.037100	0.719375	-0.292462	-0.425895	0.990284	-0.480061	0.802776	-0.514495	-0.265459	0.142751
15935	4.699018	-9.712813	1.157035	-0.207291	0.074382	-0.147034	-0.430995	0.990192	-0.476960	0.801437	-0.517177	-0.266288	0.138988
15936	2.973646	-7.744105	1.998963	-0.110656	-0.322344	0.070260	-0.429816	0.989591	-0.475932	0.798278	-0.518359	-0.271230	0.143146
15937	3.130573	-7.221607	4.353535	-0.054586	-0.714365	0.017422	-0.430866	0.990388	-0.473511	0.793715	-0.517110	-0.282536	0.150954
15938	4.147156	-8.926435	3.998080	0.910694	-1.155910	-0.312282	-0.437269	0.990468	-0.482973	0.797090	-0.497115	-0.301421	0.163308
15939	3.266164	-11.214375	2.120752	1.521549	-1.099085	-0.249552	-0.451888	0.987953	-0.528187	0.805810	-0.467320	-0.316214	0.179696
15940	1.243669	-10.804514	1.839012	0.021000	-0.581516	0.090743	-0.456837	0.984507	-0.553936	0.801838	-0.465368	-0.324844	0.186989
15941	0.945187	-8.994409	2.384170	-1.447155	0.022969	0.169552	-0.454497	0.986501	-0.534561	0.787437	-0.489603	-0.328107	0.180493
15942	2.416383	-7.326929	3.100216	-1.601099	0.334165	0.050416	-0.451786	0.992151	-0.481960	0.773248	-0.516017	-0.328157	0.167708
15943	3.894451	-6.957970	2.394314	-0.117470	0.251359	-0.117296	-0.450363	0.993456	-0.449350	0.773976	-0.517915	-0.325817	0.163000
15944	4.231580	-8.167892	1.766396	1.446733	-0.153167	-0.051335	-0.452442	0.992499	-0.478365	0.787692	-0.494424	-0.324050	0.173429
15945	3.654583	-9.498622	2.456657	1.204155	-0.352771	0.169581	-0.450715	0.988329	-0.521565	0.796360	-0.475194	-0.323649	0.187756
15946	2.819410	-9.712668	3.635971	-0.125450	-0.258647	0.365980	-0.447432	0.985348	-0.539446	0.791973	-0.478502	-0.324949	0.195503
15947	3.362509	-8.494110	3.778214	-0.836782	0.216553	0.324181	-0.435679	0.987886	-0.523075	0.783868	-0.494628	-0.321626	0.193524
15948	3.684670	-7.454365	3.414446	-0.804990	0.264636	0.117608	-0.426930	0.988448	-0.495473	0.776930	-0.508888	-0.319580	0.187833
15949	3.929371	-7.425718	2.824890	0.055784	0.161614	0.119608	-0.424058	0.988704	-0.485166	0.778008	-0.509325	-0.315671	0.188793
15950	3.386196	-8.071428	3.207785	0.745895	-0.037122	0.193132	-0.418558	0.987261	-0.500109	0.784444	-0.498674	-0.311617	0.197148
15951	3.087770	-8.334059	3.720445	0.660966	-0.076260	0.164388	-0.414098	0.983883	-0.513777	0.789802	-0.488861	-0.308583	0.204951
15952	3.076092	-8.671602	4.028277	0.173156	0.292055	0.060903	-0.409903	0.981287	-0.525165	0.792925	-0.487616	-0.302854	0.204403
15953	2.851771	-9.454688	4.770954	0.063870	0.296601	-0.160366	-0.407019	0.980125	-0.537686	0.795980	-0.486666	-0.299479	0.199711
15954	1.833963	-9.526605	4.256535	-0.007383	0.183338	-0.138090	-0.410288	0.980168	-0.536323	0.797449	-0.486613	-0.298130	0.195963
15955	1.546710	-9.400879	3.089178	-0.149660	0.490229	0.057127	-0.409118	0.981981	-0.532305	0.798636	-0.491111	-0.290308	0.191606
15956	1.676477	-9.689843	2.459984	-0.114985	0.549218	-0.015767	-0.405983	0.980705	-0.515426	0.800611	-0.494862	-0.282314	0.185563
15957	1.756046	-10.581444	3.609900	0.363892	0.390396	-0.116075	-0.407551	0.980961	-0.519109	0.806745	-0.489753	-0.275793	0.182326
15958	2.016034	-9.916495	4.207302	0.176748	0.575322	0.181474	-0.401659	0.979345	-0.532870	0.810835	-0.489895	-0.264271	0.180861
15959	2.486254	-9.102272	3.269776	-0.541127	0.619456	0.380960	-0.390159	0.979932	-0.521459	0.807228	-0.502818	-0.252355	0.178530
15960	2.251101	-8.019379	1.629909	-0.820470	0.230581	0.260944	-0.379972	0.980498	-0.495462	0.799001	-0.518052	-0.249103	0.176544
15961	1.364517	-7.690752	2.233177	-0.273735	-0.344312	0.107969	-0.373707	0.981901	-0.478269	0.793926	-0.521750	-0.254414	0.180917
15962	0.838170	-8.481638	3.958185	0.758165	-0.460882	-0.002596	-0.374615	0.980772	-0.488494	0.799291	-0.507880	-0.259167	0.189800
15963	1.030258	-9.507170	4.599947	1.009473	-0.117046	-0.085379	-0.373818	0.978870	-0.508962	0.809015	-0.490748	-0.257917	0.195296
15964	1.497926	-9.739040	3.918117	0.188700	0.147630	-0.138497	-0.376289	0.976604	-0.528344	0.812071	-0.487476	-0.256348	0.192856
15965	1.936761	-8.757882	3.303266	-0.728016	0.250889	-0.168239	-0.379827	0.977722	-0.513168	0.806713	-0.499369	-0.256589	0.184410
15966	2.446156	-7.700060	4.032909	-0.960412	-0.024576	-0.179744	-0.386377	0.980589	-0.499228	0.797421	-0.513682	-0.262477	0.177080
15967	2.780304	-7.349285	4.646989	-0.303102	-0.338994	-0.182450	-0.392401	0.981541	-0.480320	0.793094	-0.516279	-0.270730	0.176530
15968	2.621752	-8.109388	4.878896	0.554211	-0.642103	-0.288614	-0.396987	0.985060	-0.478965	0.796141	-0.503510	-0.282085	0.181838
15969	2.655548	-9.264115	4.450633	0.777701	-0.537468	-0.345542	-0.409525	0.983699	-0.504033	0.802047	-0.486993	-0.291129	0.186555
15970	3.572957	-10.359274	2.629110	0.283295	0.138751	-0.174903	-0.416192	0.985021	-0.519413	0.806150	-0.481868	-0.289743	0.184322
15971	4.298946	-10.186074	1.143517	-0.258114	0.283415	-0.025513	-0.420109	0.984463	-0.527466	0.805304	-0.486876	-0.286366	0.180086
15972	4.293983	-9.831738	1.809740	-0.475161	-0.598741	0.194457	-0.416194	0.985137	-0.512256	0.796350	-0.493355	-0.295995	0.186588
15973	2.407626	-9.162026	2.545821	0.069638	-1.400252	0.141897	-0.416203	0.986962	-0.501470	0.787773	-0.487681	-0.316569	0.203383
15974	1.114642	-9.260762	2.189220	0.134800	-1.015415	0.130715	-0.417777	0.989681	-0.510506	0.781847	-0.482079	-0.330867	0.216432
15975	0.712734	-9.387056	1.484728	-0.097127	-0.027806	0.093982	-0.418559	0.988878	-0.510787	0.780113	-0.484222	-0.330816	0.217977
15976	1.344820	-9.254237	1.464613	-0.300579	0.207639	0.069068	-0.415815	0.989397	-0.512127	0.778139	-0.490188	-0.328402	0.215330
15977	2.306697	-9.115420	1.570089	-0.303682	0.257752	0.057666	-0.412545	0.988021	-0.503200	0.776314	-0.496602	-0.325125	0.212174
15978	2.719104	-8.923414	2.178141	0.016889	0.246452	-0.021081	-0.410333	0.990219	-0.492824	0.778054	-0.497172	-0.321622	0.209789
15979	2.960300	-8.685996	2.564000	0.001821	0.177772	0.091523	-0.408230	0.986765	-0.494546	0.778548	-0.498698	-0.317961	0.209915
15980	3.659700	-8.925668	3.092660	0.074986	0.226537	0.088371	-0.405620	0.988057	-0.493343	0.780248	-0.498966	-0.313424	0.209790
15981	4.126007	-8.907450	3.559278	0.184281	0.051901	0.142295	-0.403519	0.986006	-0.502306	0.781561	-0.497359	-0.310491	0.213055
15982	2.745439	-8.864492	3.983488	-0.195712	-0.432949	0.200178	-0.399598	0.986604	-0.502200	0.775921	-0.499714	-0.316277	0.219548
15983	1.279554	-8.565986	2.790700	-0.045766	-0.215391	0.221828	-0.393975	0.985247	-0.496478	0.772882	-0.501011	-0.317632	0.225279
15984	0.320001	-8.801912	2.041047	-0.028684	0.218867	0.065765	-0.387960	0.985112	-0.496551	0.773571	-0.502777	-0.313904	0.224202
15985	1.273739	-9.551449	3.163764	0.090667	0.680450	-0.146828	-0.387698	0.984634	-0.493919	0.779088	-0.503648	-0.304388	0.216121
15986	2.848250	-9.508139	4.853076	0.076711	0.625271	-0.179440	-0.392138	0.983140	-0.496565	0.784275	-0.503947	-0.296286	0.207760
15987	3.366496	-8.996486	3.401876	-0.318196	0.353300	0.004906	-0.391625	0.985579	-0.489077	0.782906	-0.510543	-0.291992	0.202842
15988	2.975752	-8.469692	2.685581	-0.460146	0.563066	0.101365	-0.387311	0.984090	-0.476191	0.780905	-0.520497	-0.284169	0.196260
15989	2.186835	-8.471839	2.971851	-0.033516	0.207124	-0.030252	-0.385222	0.983806	-0.465627	0.781655	-0.521770	-0.281391	0.193883
15990	1.767291	-8.790099	3.141878	0.527764	-0.070096	-0.134486	-0.389140	0.983742	-0.477241	0.787149	-0.512390	-0.282014	0.195758
15991	2.293144	-9.387321	3.232308	0.302361	0.375597	-0.040490	-0.387041	0.982352	-0.484992	0.792310	-0.508955	-0.275322	0.193412
15992	3.053210	-9.349260	3.243307	-0.359768	0.286277	-0.032697	-0.389008	0.983971	-0.481474	0.790227	-0.515491	-0.272694	0.188278
15993	2.907750	-8.657780	2.980931	-0.667479	0.054530	-0.043092	-0.389538	0.984762	-0.467005	0.783561	-0.526050	-0.274814	0.183792
15994	2.585213	-8.265580	3.064343	-0.166921	-0.110075	-0.011580	-0.390326	0.984497	-0.454421	0.781146	-0.528125	-0.277464	0.184142
15995	2.054894	-9.192683	2.672409	0.100615	0.129465	-0.009045	-0.391372	0.984891	-0.458635	0.782792	-0.527051	-0.275217	0.183600
15996	2.046131	-9.586019	2.783406	-0.222619	0.162007	0.002543	-0.389547	0.985574	-0.447906	0.781227	-0.531070	-0.273658	0.180996
15997	2.506727	-9.121293	3.494365	-0.328994	0.022200	0.048918	-0.387718	0.984563	-0.435375	0.777506	-0.536606	-0.274026	0.180131
15998	2.479403	-8.937475	2.142013	-0.256910	-0.133926	0.021653	-0.388763	0.984361	-0.437621	0.773835	-0.540161	-0.276986	0.180790
15999	2.366329	-9.012280	2.690230	-0.167907	-0.294242	0.063357	-0.388503	0.984527	-0.432982	0.769986	-0.542087	-0.281521	0.184415
16000	2.374624	-8.881025	3.076964	0.037802	-0.471701	0.011573	-0.388244	0.985045	-0.431777	0.767569	-0.539737	-0.288691	0.190208
16001	2.074095	-8.973919	2.461970	0.573178	-0.172636	0.036468	-0.387847	0.984418	-0.441073	0.772423	-0.530483	-0.288803	0.196325
16002	2.209717	-8.607313	3.223866	0.960373	0.083332	0.138274	-0.385092	0.983753	-0.463379	0.782306	-0.516605	-0.282408	0.203375
16003	2.170836	-10.059418	3.221592	0.517244	0.625764	-0.088553	-0.027338	0.848123	-0.232229	0.791315	-0.510503	-0.271446	0.198810
16004	2.779658	-9.529005	2.949879	-1.093295	-0.093490	-0.028512	-0.029704	0.850398	-0.214514	0.779489	-0.527093	-0.277664	0.193579
16005	2.872311	-8.702192	2.219679	-1.138857	-0.212926	0.039502	-0.035212	0.852290	-0.182734	0.765801	-0.544113	-0.285000	0.190431
16006	2.617509	-8.935051	1.390545	-1.293948	-0.450105	0.011945	0.060564	0.814179	-0.079055	0.748738	-0.562012	-0.296750	0.188345
16007	1.682938	-7.777146	2.777873	-0.392354	-0.219363	0.121578	-0.337481	0.961560	-0.338915	0.742397	-0.567764	-0.300227	0.190667
16008	2.188653	-8.151481	2.502601	0.685712	-0.038958	-0.044603	-0.411545	0.991610	-0.399913	0.749937	-0.557026	-0.298880	0.194903
16009	2.133930	-8.297916	4.196304	2.589819	-0.238794	0.059968	-0.409954	0.990638	-0.456521	0.776010	-0.516827	-0.291363	0.214024
16010	1.948342	-10.340155	3.113398	2.470507	-0.141579	-0.031578	-0.410695	0.986321	-0.546059	0.799777	-0.477036	-0.283147	0.229392
16011	2.192941	-10.961919	2.986006	-0.102505	0.172206	-0.009373	-0.356497	0.961435	-0.547856	0.799706	-0.479368	-0.281031	0.227372
16012	2.271239	-9.591572	3.444961	-1.836572	0.254454	0.028067	-0.354696	0.966840	-0.507968	0.782765	-0.509625	-0.285050	0.215193
16013	2.268814	-8.115933	3.558903	-1.293208	0.058747	-0.068793	-0.396329	0.984418	-0.487868	0.769854	-0.529514	-0.290383	0.206441
16014	1.928987	-7.680424	3.044610	0.319549	0.105921	-0.059829	-0.398557	0.985035	-0.476299	0.773984	-0.524597	-0.288247	0.206545
16015	2.085392	-8.730950	2.970693	1.261211	0.259247	-0.041739	-0.398018	0.983215	-0.506298	0.788540	-0.505673	-0.279435	0.210747
16016	2.399020	-9.800408	3.460083	0.670135	0.166773	-0.099033	-0.373279	0.972692	-0.504394	0.796497	-0.495132	-0.275144	0.211502
16017	2.106373	-10.050840	3.578140	-0.554936	0.190709	-0.120332	-0.376288	0.972942	-0.500245	0.792414	-0.504030	-0.275704	0.204990
16018	1.566249	-9.128665	3.323575	-0.828610	0.345786	-0.158126	-0.398272	0.980968	-0.510340	0.786392	-0.517546	-0.275370	0.194691
16019	2.035456	-8.183343	2.892831	-0.434919	0.547004	-0.105344	-0.401158	0.981932	-0.488951	0.785147	-0.525849	-0.269587	0.185339
16020	3.013148	-8.112201	2.975236	0.001669	0.656273	-0.057523	-0.402201	0.980125	-0.481048	0.788763	-0.527832	-0.260050	0.177820
16021	3.342067	-8.722653	3.533833	0.329618	0.219586	-0.046972	-0.389659	0.979791	-0.454179	0.793466	-0.523075	-0.256015	0.176809
16022	2.818699	-9.397135	3.869421	0.298495	-0.186570	-0.030084	-0.391087	0.977611	-0.466153	0.795637	-0.517444	-0.258419	0.180093
