# Supplementary material for: Identification of Haptic Based Guiding Using Hard Reins
Source: PLoS One. 2015 Jul 22;10(7):e0132020. doi: 10.1371/journal.pone.0132020 (PMC4511788; doi:10.1371/journal.pone.0132020)
Supplement: S2 File — (ZIP) [file pone.0132020.s002.zip › MotionData2/Subject11/T13/fc13.txt]

// Start Time: 0
// Sample rate: 25.0Hz
// Scenario: 4.0
// Firmware Version: 2.6.1
Counter	Acc_X	Acc_Y	Acc_Z	Gyr_X	Gyr_Y	Gyr_Z	Mag_X	Mag_Y	Mag_Z	Quat_w	Quat_x	Quat_y	Quat_z
16602	9.618857	-0.013440	1.946427	-0.543501	0.018182	-0.004809	-0.747243	0.321979	-0.370169	-0.609588	-0.368948	0.528695	-0.461260
16603	9.604378	-0.032742	1.936996	-0.552472	0.030757	0.003850	-0.747664	0.321840	-0.370307	-0.614205	-0.363766	0.531655	-0.455818
16604	9.599457	-0.027787	1.951446	-0.543481	0.018131	0.000493	-0.746678	0.321278	-0.370741	-0.618322	-0.358646	0.535134	-0.450202
16605	9.599484	-0.010840	1.956089	-0.548951	0.016372	-0.001327	-0.746248	0.319737	-0.371881	-0.622704	-0.353617	0.538117	-0.444550
16606	9.613862	-0.022969	1.963454	-0.552697	0.002956	-0.010134	-0.748222	0.321431	-0.373528	-0.626711	-0.348564	0.541698	-0.438519
16607	9.621122	-0.037575	1.953942	-0.532654	0.010036	-0.006404	-0.747803	0.321564	-0.371569	-0.630853	-0.343775	0.544496	-0.432860
16608	9.563611	-0.013303	1.912671	-0.561817	0.000373	-0.019078	-0.746254	0.321426	-0.373404	-0.634860	-0.338661	0.548031	-0.426526
16609	9.599457	-0.027787	1.951446	-0.552685	-0.001647	0.000507	-0.746534	0.321146	-0.373404	-0.638846	-0.333569	0.551109	-0.420578
16610	9.611327	-0.030127	1.975619	-0.552686	0.003840	-0.008372	-0.747098	0.321425	-0.372557	-0.642622	-0.328360	0.554496	-0.414428
16611	9.598985	0.030775	2.040198	-0.557177	0.020158	-0.017369	-0.746248	0.320024	-0.373838	-0.646919	-0.323154	0.557119	-0.408271
16612	9.573283	-0.003683	1.914967	-0.565407	0.003014	-0.010287	-0.746815	0.321291	-0.374521	-0.650666	-0.317741	0.560507	-0.401879
16613	9.589924	-0.010856	1.944021	-0.558375	-0.037612	-0.004646	-0.746955	0.320864	-0.372844	-0.654105	-0.312770	0.563880	-0.395425
16614	9.648250	-0.009125	1.893180	-0.543693	-0.012413	-0.008153	-0.746824	0.322684	-0.371285	-0.657408	-0.307683	0.567204	-0.389134
16615	9.628457	-0.052242	1.934765	-0.563725	-0.021349	-0.006575	-0.747101	0.321842	-0.371152	-0.660963	-0.302463	0.570302	-0.382621
16616	9.570559	-0.037267	1.937109	-0.547286	-0.012487	0.002391	-0.748665	0.322211	-0.371471	-0.664090	-0.297151	0.573618	-0.376362
16617	9.604607	0.001094	1.922137	-0.563543	0.009317	-0.008537	-0.749789	0.321931	-0.370764	-0.667891	-0.291657	0.576200	-0.369935
16618	9.630930	-0.008587	1.946373	-0.565449	0.002233	-0.020897	-0.748661	0.321511	-0.372038	-0.671344	-0.286201	0.579213	-0.363178
16619	9.672088	0.024986	1.945944	-0.550840	0.009273	-0.009257	-0.748939	0.320669	-0.371765	-0.674959	-0.280818	0.581596	-0.356815
16620	9.601985	0.035216	1.965254	-0.550809	0.014670	-0.009303	-0.748090	0.319546	-0.372624	-0.678266	-0.275279	0.584297	-0.350392
16621	9.618822	0.040003	1.974844	-0.547156	0.023753	-0.019044	-0.748659	0.321520	-0.374840	-0.681983	-0.269896	0.586305	-0.343950
16622	9.609132	0.040095	1.979688	-0.552598	0.023753	-0.016456	-0.748659	0.321519	-0.374560	-0.685333	-0.264298	0.588750	-0.337399
16623	9.609000	0.035353	1.994239	-0.558123	0.009323	-0.012010	-0.749639	0.320396	-0.373863	-0.688772	-0.258718	0.590967	-0.330780
16624	9.599572	0.020686	1.958170	-0.546351	0.005727	-0.018929	-0.749083	0.321658	-0.373574	-0.691769	-0.253306	0.593498	-0.324117
16625	9.611750	0.064154	1.964918	-0.534499	0.013774	-0.017948	-0.748373	0.320397	-0.374854	-0.695061	-0.248037	0.595370	-0.317652
16626	9.599776	0.069002	1.955215	-0.559795	0.032759	-0.012169	-0.748230	0.319548	-0.373043	-0.698280	-0.242137	0.597538	-0.311005
16627	9.594820	0.035201	1.955598	-0.550784	0.023768	-0.019091	-0.747666	0.319268	-0.373610	-0.701656	-0.236533	0.599269	-0.304315
16628	9.592180	0.054792	1.994045	-0.570892	0.002191	-0.013886	-0.746830	0.321233	-0.374016	-0.704442	-0.230634	0.601812	-0.297309
16629	9.618578	0.054747	2.013341	-0.545346	0.017324	-0.006598	-0.745988	0.321797	-0.375418	-0.707515	-0.224943	0.603555	-0.290765
16630	9.584922	0.045156	1.991746	-0.575319	0.016562	-0.006951	-0.746554	0.322785	-0.376524	-0.710319	-0.218765	0.605837	-0.283816
16631	9.537798	0.044531	1.844419	-0.559882	0.011075	-0.005855	-0.745994	0.323343	-0.375962	-0.713247	-0.212842	0.607651	-0.277016
16632	9.579966	0.016203	1.994492	-0.542758	-0.008855	-0.002881	-0.747259	0.323063	-0.375395	-0.715445	-0.207175	0.610017	-0.270364
16633	9.620805	0.035490	2.028051	-0.552756	-0.010645	0.001446	-0.745291	0.323057	-0.374990	-0.717913	-0.201335	0.612027	-0.263607
16634	9.592516	0.083608	1.964727	-0.545441	0.002023	-0.008274	-0.746413	0.322499	-0.375267	-0.720157	-0.195600	0.614122	-0.256844
16635	9.594649	0.069277	1.993880	-0.561855	-0.005060	-0.013733	-0.745844	0.321094	-0.375146	-0.722681	-0.189737	0.615932	-0.249721
16636	9.589712	0.035460	1.991848	-0.558172	0.003963	-0.017289	-0.746971	0.321377	-0.375275	-0.724912	-0.183881	0.617915	-0.242635
16637	9.618094	-0.012734	2.043091	-0.549234	-0.014012	-0.026808	-0.748090	0.320258	-0.375698	-0.727208	-0.178358	0.619633	-0.235396
16638	9.628588	0.059245	1.969783	-0.560024	-0.001428	-0.017266	-0.747808	0.319832	-0.374304	-0.729246	-0.172465	0.621586	-0.228225
16639	9.590178	0.093259	1.959790	-0.563649	0.002223	-0.020872	-0.747665	0.319273	-0.375291	-0.731632	-0.166540	0.623044	-0.220897
16640	9.599886	0.117395	1.964340	-0.554599	-0.001406	-0.022508	-0.749634	0.319559	-0.375553	-0.733538	-0.160754	0.624838	-0.213677
16641	9.619221	0.124523	1.964234	-0.565428	0.007610	-0.017378	-0.747230	0.316467	-0.376164	-0.735844	-0.154695	0.626121	-0.206340
16642	9.609538	0.146424	1.978501	-0.552777	-0.005114	-0.011844	-0.747375	0.317591	-0.376291	-0.737516	-0.148784	0.627878	-0.199254
16643	9.599915	0.114948	1.959534	-0.561813	0.002152	-0.013768	-0.748222	0.318294	-0.375857	-0.739590	-0.142718	0.629122	-0.191946
16644	9.604752	0.093092	1.947690	-0.569116	-0.010524	-0.003161	-0.747387	0.319971	-0.374165	-0.741070	-0.136444	0.630930	-0.184734
16645	9.609598	0.083349	1.940543	-0.552575	0.023692	-0.009371	-0.747387	0.320257	-0.375703	-0.743232	-0.130347	0.631718	-0.177618
16646	9.612182	0.058955	1.906983	-0.548962	0.016427	-0.004861	-0.749353	0.319415	-0.374436	-0.744867	-0.124266	0.632929	-0.170681
16647	9.614182	0.059275	1.960137	-0.557139	0.016449	-0.003190	-0.749071	0.319133	-0.374441	-0.746790	-0.118017	0.633744	-0.163541
16648	9.613581	0.084005	2.049266	-0.545382	0.009150	0.000530	-0.746822	0.319408	-0.374176	-0.748171	-0.111919	0.634951	-0.156685
16649	9.620051	0.084584	2.148321	-0.538009	0.025265	0.007591	-0.747384	0.319413	-0.375292	-0.749998	-0.105765	0.635482	-0.149931
16650	9.574967	0.050310	2.032779	-0.543575	0.012852	-0.011868	-0.747950	0.320257	-0.375279	-0.751329	-0.099816	0.636492	-0.142899
16651	9.579642	0.089188	2.071001	-0.556411	-0.014276	0.005845	-0.747806	0.319842	-0.377245	-0.752565	-0.093496	0.637551	-0.135770
16652	9.616266	0.076496	2.010685	-0.552745	-0.010684	0.005875	-0.747954	0.321240	-0.375548	-0.753428	-0.087230	0.638860	-0.128818
16653	9.614294	0.078577	1.955088	-0.561860	-0.012360	-0.003066	-0.748368	0.319133	-0.374727	-0.754581	-0.080915	0.639772	-0.121456
16654	9.570195	0.079385	2.039711	-0.549079	0.002019	-0.006556	-0.748226	0.319137	-0.376129	-0.755495	-0.074815	0.640742	-0.114366
16655	9.580056	0.069459	2.008395	-0.554612	-0.008700	-0.013630	-0.748086	0.319277	-0.376128	-0.756568	-0.068714	0.641446	-0.106913
16656	9.611995	0.049411	1.926421	-0.560024	-0.006899	-0.010158	-0.748080	0.318158	-0.377261	-0.757253	-0.062498	0.642451	-0.099597
16657	9.597007	0.064459	1.998763	-0.565386	0.011167	-0.012990	-0.748359	0.317596	-0.377124	-0.758447	-0.056168	0.642757	-0.092014
16658	9.584790	0.054960	2.013384	-0.557234	0.002027	-0.003112	-0.749484	0.317455	-0.376136	-0.759088	-0.049871	0.643507	-0.084839
16659	9.589767	0.064504	1.998773	-0.543698	-0.010618	-0.006411	-0.748494	0.316190	-0.376438	-0.759825	-0.043811	0.643993	-0.077587
16660	9.589654	0.064596	2.013270	-0.550890	0.002030	-0.006574	-0.750330	0.317878	-0.376125	-0.760329	-0.037644	0.644611	-0.070428
16661	9.594723	0.088609	1.993664	-0.570868	0.002112	-0.005034	-0.750608	0.317035	-0.375712	-0.761108	-0.031123	0.644823	-0.062836
16662	9.604396	0.073988	1.984149	-0.571853	-0.008654	-0.009402	-0.748915	0.315910	-0.376157	-0.761347	-0.024679	0.645507	-0.055350
16663	9.604641	0.059244	1.945652	-0.556456	-0.016828	-0.010056	-0.749909	0.318014	-0.375007	-0.761730	-0.018458	0.645863	-0.047838
16664	9.590479	0.073622	1.911681	-0.550032	-0.010616	-0.002941	-0.750750	0.317172	-0.374449	-0.761785	-0.012257	0.646433	-0.040723
16665	9.590293	0.044684	1.921670	-0.556396	-0.017891	0.007640	-0.749914	0.318710	-0.373038	-0.761995	-0.005805	0.646692	-0.033468
16666	9.629001	0.049213	1.911902	-0.549087	-0.008879	0.004141	-0.751885	0.319419	-0.373856	-0.761929	0.000479	0.647119	-0.026468
16667	9.633517	0.066403	1.960031	-0.553683	-0.008737	-0.009182	-0.752455	0.320820	-0.372716	-0.762124	0.006677	0.647118	-0.018981
16668	9.660056	0.054122	1.955300	-0.556336	-0.001586	-0.001292	-0.751192	0.321519	-0.372719	-0.762018	0.013007	0.647317	-0.011803
16669	9.590969	0.024742	1.825238	-0.561817	-0.014227	0.004018	-0.750069	0.321653	-0.371606	-0.761991	0.019496	0.647279	-0.004407
16670	9.643744	0.048908	1.878057	-0.540268	-0.048490	-0.003470	-0.752743	0.322077	-0.370460	-0.761144	0.025545	0.648074	0.002576
16671	9.649450	0.082100	1.781025	-0.558266	-0.023178	-0.002941	-0.752047	0.323192	-0.368493	-0.760858	0.031878	0.648057	0.010037
16672	9.690518	0.052720	1.761967	-0.543752	-0.034168	0.009687	-0.751908	0.323470	-0.367790	-0.760063	0.038150	0.648509	0.016867
16673	9.545649	0.027020	1.757615	-0.552563	0.018275	-0.008464	-0.752607	0.322630	-0.368074	-0.760171	0.044297	0.647753	0.024371
16674	9.614612	0.092863	1.921100	-0.557988	0.023623	0.001185	-0.752604	0.322212	-0.368919	-0.759975	0.050649	0.647208	0.031551
16675	9.663051	0.058483	1.882757	-0.563393	0.032721	-0.005119	-0.752883	0.321651	-0.368922	-0.760115	0.056980	0.646100	0.039159
16676	9.658094	0.024681	1.883141	-0.569030	-0.001540	0.000328	-0.752886	0.322781	-0.371012	-0.759438	0.063503	0.645804	0.046455
16677	9.617214	0.063605	1.882761	-0.564347	0.023686	-0.002429	-0.752883	0.321937	-0.370600	-0.759313	0.069868	0.644704	0.054023
16678	9.624007	0.010593	1.914756	-0.554397	0.016428	-0.002275	-0.752321	0.322221	-0.371722	-0.758743	0.076109	0.644030	0.061177
16679	9.667786	0.034287	1.883021	-0.545293	0.023665	-0.009277	-0.752184	0.323204	-0.372133	-0.758494	0.082075	0.642841	0.068595
16680	9.677975	0.016822	1.805879	-0.548003	0.023681	-0.009305	-0.752884	0.322646	-0.372554	-0.757883	0.088108	0.641957	0.075770
16681	9.595984	0.014862	1.796345	-0.543427	0.038226	-0.027050	-0.752310	0.320121	-0.373705	-0.757656	0.093773	0.640469	0.083446
16682	9.546532	0.059762	1.969887	-0.548884	0.038170	-0.019165	-0.753427	0.318727	-0.375952	-0.757080	0.099654	0.639263	0.090786
16683	9.614614	0.044379	1.897477	-0.559881	0.017461	-0.013843	-0.751036	0.318722	-0.376111	-0.756437	0.105748	0.637914	0.098417
16684	9.652854	0.044441	1.945752	-0.561734	0.011133	-0.010282	-0.753001	0.318028	-0.376944	-0.755365	0.111971	0.636954	0.105711
16685	9.589355	0.055143	2.047204	-0.512643	0.019890	-0.008893	-0.750895	0.319010	-0.378350	-0.754733	0.117379	0.635538	0.112655
16686	9.617697	0.050615	2.124540	-0.532580	0.028070	-0.006521	-0.751597	0.319017	-0.379886	-0.753824	0.123156	0.634266	0.119540
16687	9.633033	0.008619	1.994506	-0.563501	0.014660	-0.001488	-0.752440	0.318878	-0.379741	-0.752893	0.129409	0.632677	0.126985
16688	9.627651	0.035765	2.078782	-0.559984	-0.003412	0.002201	-0.751741	0.319576	-0.379178	-0.751403	0.135766	0.631674	0.133978
16689	9.637475	0.006476	2.042850	-0.540065	-0.010633	-0.006368	-0.749774	0.320134	-0.379468	-0.750066	0.141636	0.630419	0.141110
16690	9.594970	0.035079	1.936269	-0.554560	-0.010628	0.000539	-0.750899	0.320420	-0.380297	-0.748361	0.147886	0.629427	0.148010
16691	9.599790	0.003541	1.922116	-0.552657	0.012965	-0.019048	-0.750340	0.321262	-0.380572	-0.747112	0.153680	0.627707	0.155531
16692	9.590255	0.054411	1.931227	-0.552614	0.014655	-0.006669	-0.751178	0.319575	-0.379043	-0.745577	0.159710	0.626245	0.162558
16693	9.614653	0.034652	1.887920	-0.559761	0.032713	-0.006859	-0.749496	0.321261	-0.380859	-0.744451	0.165659	0.624055	0.170016
16694	9.621535	0.059138	1.945630	-0.570645	0.032684	0.001862	-0.750199	0.321264	-0.381134	-0.742974	0.171976	0.622116	0.177163
16695	9.570087	-0.002947	2.014050	-0.561551	0.036266	-0.001614	-0.748785	0.319721	-0.382562	-0.741763	0.177961	0.619728	0.184540
16696	9.579085	-0.017019	2.091518	-0.526932	0.061439	-0.013752	-0.748930	0.320849	-0.383949	-0.740604	0.183300	0.617461	0.191440
16697	9.581444	-0.031534	2.091676	-0.561416	0.059689	-0.001761	-0.747379	0.320430	-0.385647	-0.739552	0.189150	0.614604	0.198863
16698	9.569132	-0.016714	2.130189	-0.552344	0.061485	-0.006092	-0.745409	0.320144	-0.385665	-0.738197	0.194927	0.612098	0.205922
16699	9.568813	-0.021304	2.168902	-0.552430	0.048878	-0.006902	-0.746254	0.320715	-0.387754	-0.736893	0.200580	0.609336	0.213227
16700	9.519947	-0.068996	2.222659	-0.556065	0.056222	-0.021163	-0.745687	0.319873	-0.388327	-0.735260	0.206213	0.606838	0.220491
16701	9.495871	-0.093131	2.203630	-0.559787	0.040011	-0.020229	-0.743164	0.321836	-0.389447	-0.733630	0.211805	0.604105	0.227998
16702	9.558013	0.018474	2.335201	-0.552549	0.041777	-0.019250	-0.743016	0.320579	-0.391422	-0.731710	0.217436	0.601712	0.235085
16703	9.509785	0.137526	2.387096	-0.543644	0.011001	-0.008338	-0.743015	0.320581	-0.392123	-0.729730	0.223014	0.599306	0.242058
16704	9.490603	0.215116	2.408003	-0.569546	-0.072829	0.009572	-0.743153	0.319879	-0.391989	-0.726366	0.229749	0.598265	0.248368
16705	9.863192	0.507762	2.430819	-0.557787	-0.058221	-0.011499	-0.742304	0.318615	-0.392289	-0.723350	0.235754	0.596700	0.255214
16706	9.541896	0.570162	2.809918	-0.551487	-0.058301	-0.011501	-0.745522	0.314829	-0.391603	-0.720007	0.241858	0.595522	0.261626
16707	9.238616	0.661111	2.748901	-0.527976	-0.087452	0.008368	-0.746075	0.312871	-0.393440	-0.716786	0.247725	0.594307	0.267675
16708	9.205179	0.738609	2.740832	-0.558120	-0.113438	0.008178	-0.746632	0.311465	-0.392330	-0.712731	0.254406	0.593681	0.273558
16709	9.272477	0.680231	2.748642	-0.548394	-0.186026	0.060053	-0.748590	0.308797	-0.390942	-0.708419	0.261611	0.593369	0.278596
16710	9.249778	0.686490	2.567377	-0.533823	-0.222758	0.129455	-0.749988	0.306691	-0.389832	-0.703729	0.269935	0.593689	0.281841
16711	9.433979	0.643489	2.446793	-0.543722	-0.230216	0.164809	-0.750549	0.305842	-0.387315	-0.699387	0.278452	0.593340	0.285079
16712	9.583796	0.690877	2.446064	-0.558079	-0.218736	0.199993	-0.750537	0.302749	-0.385947	-0.694867	0.287869	0.592952	0.287575
16713	9.541430	0.736335	2.329628	-0.526159	-0.199967	0.200253	-0.752227	0.303599	-0.387326	-0.691072	0.296264	0.591950	0.290245
16714	9.441461	0.796443	2.179278	-0.524233	-0.191066	0.210831	-0.751094	0.301486	-0.385956	-0.687002	0.305119	0.591186	0.292284
16715	9.466189	0.735206	2.073609	-0.547538	-0.155087	0.229802	-0.751240	0.302608	-0.385383	-0.683674	0.313763	0.589148	0.295038
16716	9.587549	0.658738	1.948650	-0.541504	-0.076005	0.250639	-0.749683	0.301360	-0.391151	-0.680960	0.322585	0.586341	0.297384
16717	10.231610	0.402833	1.868488	-0.566524	0.007413	0.212782	-0.749535	0.300389	-0.394944	-0.679208	0.330197	0.581977	0.301578
16718	10.063530	0.041534	1.894492	-0.544458	0.059844	0.178135	-0.745736	0.301101	-0.400709	-0.677506	0.337341	0.577662	0.305767
16719	9.447961	-0.342321	1.728039	-0.562550	0.043470	0.195550	-0.742491	0.299707	-0.406072	-0.675995	0.344383	0.572832	0.310316
16720	9.285199	-0.657514	1.403151	-0.548794	0.057986	0.175217	-0.740934	0.298601	-0.412259	-0.674103	0.351500	0.568430	0.314516
16721	10.110731	-1.596584	1.245798	-0.558956	0.007660	0.173694	-0.735575	0.296935	-0.421843	-0.671956	0.358430	0.564152	0.318960
16722	10.739202	-1.578052	1.749766	-0.548864	-0.100355	0.163967	-0.734426	0.292176	-0.426804	-0.668088	0.366356	0.561858	0.322112
16723	9.811086	-1.444573	1.677028	-0.558159	-0.117162	0.123098	-0.735393	0.288676	-0.429075	-0.664110	0.373463	0.559515	0.326231
16724	9.182870	-1.580145	1.394253	-0.559932	-0.124414	0.121220	-0.736773	0.283072	-0.431924	-0.659495	0.381147	0.557675	0.329837
16725	9.766659	-1.484229	1.474557	-0.561332	-0.064244	0.151040	-0.736188	0.278730	-0.435336	-0.656159	0.388216	0.554288	0.333928
16726	9.795713	-1.531501	2.059801	-0.556277	-0.063452	0.059064	-0.737161	0.276208	-0.436195	-0.651716	0.394698	0.552047	0.338709
16727	9.245265	-1.360618	2.164950	-0.559974	-0.078041	0.073169	-0.736729	0.274391	-0.439019	-0.647647	0.400900	0.549321	0.343625
16728	9.064479	-1.449347	2.093692	-0.554529	-0.099971	0.101631	-0.736718	0.272008	-0.440024	-0.642993	0.408013	0.547122	0.347480
16729	9.017645	-1.390085	2.247739	-0.561064	-0.106883	0.071510	-0.736852	0.270891	-0.441716	-0.638521	0.414322	0.544647	0.352119
16730	9.296137	-1.351874	2.454746	-0.553341	-0.155266	0.040987	-0.736568	0.269760	-0.439769	-0.632733	0.421079	0.543554	0.356216
16731	9.305408	-1.235268	2.559752	-0.538928	-0.144111	-0.004018	-0.742188	0.267936	-0.436102	-0.627456	0.426431	0.542205	0.361205
16732	8.797028	-1.244391	2.135257	-0.544302	-0.118436	-0.055632	-0.744442	0.268355	-0.433839	-0.621334	0.431691	0.541423	0.366671
16733	9.341526	-1.406104	1.558826	-0.544289	-0.110794	-0.094485	-0.745146	0.267923	-0.429916	-0.615645	0.435798	0.540270	0.373054
16734	9.274590	-1.440135	1.460225	-0.556124	0.053641	-0.139879	-0.748520	0.267223	-0.428216	-0.610536	0.438936	0.537895	0.381117
16735	9.372807	-1.602097	1.167107	-0.551282	0.288707	-0.230601	-0.747947	0.265403	-0.430201	-0.607942	0.438564	0.532840	0.392619
16736	11.155711	-0.572911	1.742825	-0.544044	0.310052	-0.177985	-0.744855	0.267104	-0.437211	-0.605243	0.439068	0.527599	0.403162
16737	9.971111	-0.135738	1.280426	-0.531129	0.247844	-0.290849	-0.743447	0.267820	-0.442537	-0.601722	0.438000	0.523565	0.414687
16738	11.235892	0.224630	1.436607	-0.561262	0.141941	-0.104480	-0.743455	0.269648	-0.443358	-0.597575	0.440734	0.519404	0.422939
16739	10.661242	0.216817	1.154751	-0.541171	0.128860	-0.069769	-0.743195	0.274701	-0.443308	-0.594407	0.442971	0.514685	0.430763
16740	10.277312	0.350295	1.243180	-0.556027	0.039938	0.002194	-0.740423	0.283674	-0.441554	-0.590054	0.447538	0.510728	0.436696
16741	9.909791	0.235849	1.894946	-0.547532	-0.039383	-0.006187	-0.740732	0.288990	-0.435613	-0.585548	0.451862	0.507317	0.442248
16742	8.894512	0.297860	1.513830	-0.554892	-0.033442	-0.072839	-0.742578	0.292637	-0.433320	-0.579692	0.456218	0.504817	0.448309
16743	8.755989	0.590874	1.467251	-0.560615	-0.091395	-0.038038	-0.742887	0.298240	-0.429057	-0.574162	0.460734	0.502110	0.453815
16744	9.079606	0.542600	1.416614	-0.571765	-0.134584	-0.034302	-0.744161	0.299065	-0.423155	-0.567372	0.466501	0.500171	0.458580
16745	9.278700	0.561721	1.582862	-0.559286	-0.167062	-0.033921	-0.747118	0.299058	-0.418930	-0.561024	0.471623	0.498228	0.463242
16746	9.401906	0.720836	1.643746	-0.553703	-0.144641	-0.023335	-0.750219	0.299892	-0.414134	-0.554295	0.477294	0.496364	0.467515
16747	9.402135	0.820037	1.661970	-0.527947	-0.104473	0.005040	-0.751348	0.300166	-0.411321	-0.549136	0.481750	0.493578	0.471961
16748	9.137544	0.925227	1.598325	-0.549368	-0.041293	0.000825	-0.754163	0.300306	-0.409057	-0.543604	0.486562	0.490292	0.476829
16749	9.120511	0.841082	1.265831	-0.558206	-0.010578	-0.003004	-0.752614	0.300025	-0.410052	-0.538907	0.490275	0.486210	0.482504
16750	9.520864	0.727272	1.247234	-0.561540	0.047307	-0.021023	-0.752476	0.300587	-0.410328	-0.533819	0.494071	0.481970	0.488504
16751	9.523930	0.804297	1.200460	-0.539341	0.124885	-0.042459	-0.750220	0.300175	-0.414832	-0.530123	0.495789	0.476940	0.495672
16752	11.118613	-0.009567	2.128036	-0.548164	0.188231	-0.055158	-0.749641	0.297526	-0.420607	-0.526088	0.497638	0.471568	0.503201
16753	11.267833	-0.746140	1.208179	-0.545791	0.219504	-0.025265	-0.745818	0.293193	-0.429227	-0.523313	0.498551	0.465184	0.511072
16754	11.357063	-0.782532	0.889508	-0.560549	0.168142	-0.014478	-0.743121	0.289003	-0.437836	-0.519278	0.501021	0.459382	0.517973
16755	10.692013	-0.898925	1.316974	-0.555443	0.115760	-0.014268	-0.739575	0.283687	-0.446183	-0.515450	0.503160	0.453764	0.524633
16756	9.525886	-1.528271	0.760132	-0.559216	0.052550	-0.012447	-0.739219	0.268564	-0.458250	-0.510304	0.506746	0.449058	0.530231
16757	9.573175	-1.464754	0.916423	-0.557757	-0.014370	0.014531	-0.738894	0.259595	-0.463389	-0.505494	0.510531	0.444354	0.535148
16758	9.832098	-1.130470	1.298961	-0.561309	0.023583	0.007257	-0.737182	0.254833	-0.468215	-0.500183	0.514535	0.439640	0.540174
16759	9.168058	-1.046486	1.692777	-0.567221	0.102778	0.010096	-0.737303	0.251056	-0.472176	-0.496194	0.517059	0.433601	0.546289
16760	8.875273	-1.075061	1.466351	-0.545118	-0.030221	0.057120	-0.735757	0.251622	-0.474563	-0.491049	0.521846	0.428987	0.550016
16761	9.590608	-0.847635	1.453191	-0.543874	-0.134094	0.095988	-0.736458	0.250631	-0.471486	-0.486130	0.527423	0.424563	0.552493
16762	9.383066	-1.059656	1.349515	-0.550340	-0.139128	0.055185	-0.737323	0.254974	-0.468353	-0.479890	0.533359	0.420908	0.555041
16763	9.049099	-1.240087	0.759971	-0.547557	-0.149938	0.050797	-0.738051	0.259449	-0.462277	-0.474222	0.538721	0.416994	0.557681
16764	9.501608	-1.166814	0.951855	-0.542310	-0.134870	-0.018143	-0.740771	0.269115	-0.454030	-0.467200	0.543828	0.414099	0.560801
16765	9.388170	-1.316865	1.190484	-0.556572	-0.072388	-0.048825	-0.741544	0.282980	-0.443234	-0.460893	0.547524	0.410349	0.565162
16766	9.523526	-1.594228	1.031502	-0.543830	-0.106225	0.001071	-0.743039	0.300622	-0.427630	-0.454229	0.552392	0.406870	0.568327
16767	9.465803	-1.472821	1.064054	-0.550070	-0.075436	-0.013343	-0.744409	0.321205	-0.410035	-0.448313	0.556301	0.402749	0.572134
16768	9.537908	-1.511820	1.083723	-0.552382	0.011399	-0.049280	-0.743238	0.339964	-0.394440	-0.441849	0.559404	0.398596	0.577024
16769	10.035002	-1.897902	0.908557	-0.551592	0.139564	-0.069459	-0.742488	0.358438	-0.377444	-0.436942	0.560350	0.393075	0.583594
16770	10.156151	-1.409386	1.081753	-0.546873	0.053314	-0.095334	-0.741759	0.380830	-0.356624	-0.430263	0.562469	0.389037	0.589197
16771	10.462341	-0.743962	1.131910	-0.542398	-0.116557	-0.036592	-0.739360	0.406292	-0.330883	-0.423778	0.566529	0.385385	0.592398
16772	9.356330	-0.177002	0.247513	-0.539966	-0.163215	-0.067350	-0.741009	0.424453	-0.302246	-0.415745	0.571263	0.382899	0.595149
16773	9.820724	-0.471556	-0.025271	-0.555691	-0.226203	-0.060009	-0.743910	0.436559	-0.277338	-0.407861	0.576508	0.380228	0.597256
16774	9.879247	0.005137	0.126394	-0.548088	-0.154139	-0.060297	-0.746232	0.447567	-0.249604	-0.399802	0.581137	0.377421	0.599993
16775	9.885362	0.277982	0.091928	-0.545889	-0.074672	-0.080184	-0.746583	0.458291	-0.222449	-0.392800	0.584271	0.373838	0.603806
16776	10.069625	0.457947	0.070343	-0.562045	-0.023883	-0.105393	-0.748044	0.464934	-0.191825	-0.384935	0.586998	0.370275	0.608404
16777	10.271653	0.391787	0.128803	-0.537956	0.069982	-0.133966	-0.750339	0.470477	-0.167792	-0.378311	0.587847	0.366256	0.614144
16778	10.022995	0.279005	0.393776	-0.568355	0.147505	-0.127798	-0.750234	0.475048	-0.148831	-0.371287	0.588241	0.361487	0.620843
16779	9.703213	0.126855	0.475642	-0.538457	0.134766	-0.134536	-0.752648	0.476963	-0.131419	-0.365007	0.588207	0.356914	0.627212
16780	9.576035	0.097976	0.367398	-0.555625	0.154819	-0.152578	-0.755061	0.478311	-0.112612	-0.357794	0.588108	0.352459	0.633945
16781	9.480784	0.114030	0.519577	-0.544523	0.177950	-0.127845	-0.757879	0.476585	-0.098317	-0.351727	0.587526	0.347348	0.640665
16782	9.582222	0.142420	0.523957	-0.556391	0.163499	-0.116370	-0.757052	0.477662	-0.084722	-0.344950	0.587449	0.342310	0.647099
16783	10.499459	0.063805	0.470447	-0.570100	0.158363	-0.126935	-0.759452	0.477202	-0.071258	-0.338353	0.587212	0.336924	0.653591
16784	10.167002	-0.076133	0.946058	-0.559311	0.147444	-0.127734	-0.761985	0.475206	-0.060331	-0.331210	0.587157	0.332013	0.659783
16785	9.758515	-0.512297	1.125449	-0.569666	0.179070	-0.041503	-0.763809	0.473514	-0.056692	-0.325818	0.587102	0.325406	0.665781
16786	9.397142	-0.134323	0.913909	-0.566654	0.116576	-0.108332	-0.766755	0.470981	-0.053053	-0.318572	0.587521	0.320297	0.671372
16787	9.448689	-0.164434	0.788526	-0.545866	-0.030924	-0.146094	-0.768571	0.466748	-0.045517	-0.310642	0.589360	0.316513	0.675260
16788	9.378623	-0.469367	0.651874	-0.563869	-0.023766	-0.133126	-0.771809	0.464747	-0.032764	-0.302133	0.591363	0.312559	0.679200
16789	9.770592	-0.892485	0.631908	-0.540446	-0.068970	-0.124586	-0.774053	0.461350	-0.022974	-0.294285	0.593750	0.308754	0.682296
16790	9.980043	-1.158093	0.881059	-0.558834	-0.090276	-0.149443	-0.776005	0.455137	-0.010975	-0.285135	0.596408	0.305395	0.685368
16791	9.968547	-1.394095	1.004525	-0.539623	-0.059556	-0.170677	-0.780490	0.448928	0.001324	-0.276733	0.598295	0.302012	0.688659
16792	9.881035	-1.538481	1.015919	-0.545508	-0.003972	-0.139277	-0.783011	0.444407	0.011664	-0.268345	0.599630	0.298164	0.692483
16793	10.132048	-1.515837	1.024996	-0.543533	0.015726	-0.123398	-0.785681	0.440993	0.026781	-0.261037	0.600704	0.293655	0.696263
16794	9.611523	-1.399726	1.290195	-0.548592	0.082293	-0.116893	-0.789468	0.435618	0.041325	-0.253372	0.600879	0.288977	0.700885
16795	8.983255	-1.784938	0.894221	-0.570003	0.118321	-0.113100	-0.790722	0.429384	0.059203	-0.246526	0.600632	0.283345	0.705820
16796	9.141661	-1.905475	0.329928	-0.563457	0.140085	-0.128153	-0.793233	0.420619	0.078746	-0.238793	0.599887	0.278236	0.711124
16797	11.292608	-0.401039	1.909884	-0.571920	-0.021944	-0.011696	-0.794351	0.413367	0.107260	-0.232605	0.602125	0.271937	0.713717
16798	9.568467	0.555006	1.558401	-0.557895	0.014881	-0.221631	-0.795591	0.402051	0.133211	-0.222842	0.602521	0.268580	0.717756
16799	7.585354	0.945051	0.099644	-0.562725	-0.123016	-0.132663	-0.798503	0.387224	0.160399	-0.214413	0.605408	0.264277	0.719490
16800	11.451358	0.917541	0.752024	-0.542160	0.031011	0.107125	-0.796095	0.379148	0.180611	-0.209593	0.607125	0.257070	0.722070
16801	10.831263	0.352655	1.389825	-0.556029	0.271942	-0.138907	-0.799706	0.366199	0.192273	-0.203134	0.604205	0.251232	0.728392
16802	9.576625	0.674463	2.117650	-0.543918	0.272398	-0.015169	-0.801914	0.356659	0.191349	-0.197736	0.601669	0.244423	0.734270
16803	9.763217	0.656185	1.701993	-0.563103	0.266590	-0.055995	-0.804576	0.354135	0.191904	-0.192297	0.599144	0.237423	0.740054
16804	9.482388	0.479275	1.728506	-0.558357	0.301793	-0.070391	-0.808342	0.347984	0.186265	-0.186008	0.595818	0.230897	0.746383
16805	9.271400	0.702498	1.656223	-0.556002	0.245022	-0.071796	-0.811841	0.345205	0.179678	-0.180250	0.593395	0.224199	0.751750
16806	8.978429	0.974661	1.598002	-0.564772	0.148587	-0.066020	-0.814498	0.343271	0.172113	-0.173216	0.592274	0.218032	0.756089
16807	9.251300	0.480248	1.651481	-0.542090	0.112079	-0.024847	-0.816454	0.341044	0.167341	-0.167670	0.591917	0.211419	0.759488
16808	10.037942	0.104034	1.799608	-0.564557	0.140013	-0.005714	-0.818700	0.341067	0.161895	-0.161477	0.591073	0.204531	0.763364
16809	10.251410	0.011642	1.926003	-0.559295	0.132233	-0.042734	-0.819683	0.342787	0.152113	-0.155513	0.590322	0.197743	0.766964
16810	9.865248	-0.068331	1.888751	-0.555665	0.140519	-0.069369	-0.822347	0.342826	0.141907	-0.148422	0.589071	0.191705	0.770853
16811	9.456074	-0.406017	1.583774	-0.548397	0.117860	-0.063949	-0.825991	0.342743	0.127083	-0.142190	0.588352	0.185316	0.774133
16812	9.615311	-0.528186	1.531765	-0.582856	0.100536	-0.021764	-0.827956	0.344049	0.115764	-0.135335	0.587862	0.178376	0.777357
16813	10.208322	-0.565304	1.603876	-0.547090	0.016702	-0.027794	-0.829070	0.343382	0.105678	-0.129313	0.588792	0.171800	0.779158
16814	10.000436	-0.355255	1.746791	-0.547343	-0.001081	-0.056019	-0.830196	0.345096	0.097718	-0.121954	0.589567	0.166058	0.781001
16815	9.449411	-0.457825	1.794583	-0.581986	-0.047275	-0.019114	-0.827934	0.343991	0.090544	-0.115433	0.591546	0.158941	0.781976
16816	9.362372	-0.680167	1.707776	-0.538326	-0.080499	0.043483	-0.831882	0.347392	0.084025	-0.109451	0.593764	0.152326	0.782472
16817	9.491203	-0.786434	1.848938	-0.559879	-0.056361	0.075821	-0.830207	0.351618	0.078592	-0.104641	0.596065	0.144391	0.782884
16818	9.898677	-0.874006	2.168328	-0.548577	0.001001	0.106620	-0.827258	0.354022	0.071449	-0.099742	0.597121	0.136668	0.784104
16819	9.729354	-0.746577	2.278285	-0.534855	0.015219	0.119054	-0.826712	0.359096	0.065333	-0.096098	0.598301	0.128385	0.785059
16820	9.169821	-0.682755	2.258990	-0.554158	-0.035384	0.138496	-0.825320	0.363606	0.059205	-0.091521	0.599929	0.120241	0.785654
16821	9.193667	-0.628865	2.011889	-0.570463	-0.027087	0.127662	-0.822805	0.369247	0.050278	-0.087439	0.601781	0.111312	0.786017
16822	9.337349	-0.657954	2.142505	-0.561425	-0.015148	0.099406	-0.821275	0.374600	0.043877	-0.082187	0.602911	0.103470	0.786789
16823	9.089185	-0.753690	2.042418	-0.564977	0.013132	0.059323	-0.820716	0.376871	0.036191	-0.077138	0.603890	0.095321	0.787579
16824	9.163809	-0.882004	1.695796	-0.548725	0.009877	0.014432	-0.819305	0.377454	0.028620	-0.070734	0.604338	0.088647	0.788615
16825	9.428558	-0.855944	1.492178	-0.559949	0.000832	-0.070501	-0.821831	0.377198	0.022893	-0.063642	0.605200	0.082112	0.789265
16826	10.181936	-0.463457	1.631771	-0.552381	0.123423	-0.169163	-0.821243	0.372440	0.017514	-0.054465	0.603439	0.077445	0.791768
16827	10.359715	0.545457	1.600943	-0.563480	0.172184	-0.267620	-0.825002	0.364891	0.010039	-0.044430	0.601196	0.073019	0.794517
16828	10.723812	0.397981	1.573105	-0.560893	0.146057	-0.264719	-0.830588	0.357065	0.002575	-0.033658	0.598786	0.069324	0.797193
16829	10.006352	-0.227694	1.668036	-0.555658	0.123265	-0.052436	-0.832953	0.352886	-0.006136	-0.027024	0.597516	0.062472	0.798963
16830	9.135017	0.268014	1.605678	-0.571810	0.076820	0.100591	-0.833368	0.352345	-0.012163	-0.021845	0.596581	0.054258	0.800419
16831	9.490107	0.753241	1.488636	-0.559365	0.011408	0.161434	-0.831682	0.354190	-0.019303	-0.018392	0.597285	0.044862	0.800562
16832	10.319980	0.340084	1.956075	-0.543512	-0.045995	0.131989	-0.828593	0.356588	-0.024906	-0.013921	0.598239	0.036770	0.800353
16833	9.669180	-0.081171	1.956814	-0.557831	-0.020695	0.120864	-0.826777	0.361390	-0.034537	-0.009745	0.599341	0.027897	0.799948
16834	8.826365	0.526699	1.695026	-0.559695	-0.044500	0.156292	-0.824383	0.363252	-0.047146	-0.005467	0.600184	0.019251	0.799612
16835	9.004569	0.839554	1.275684	-0.572730	-0.102117	0.163667	-0.822698	0.366236	-0.059317	-0.001698	0.602524	0.009692	0.798040
16836	9.283574	0.913709	1.433962	-0.562386	-0.174957	0.146601	-0.821857	0.369363	-0.071199	0.002811	0.605333	0.001129	0.795966
16837	9.620255	0.993026	1.316642	-0.538604	-0.150760	0.153893	-0.820157	0.369553	-0.087463	0.006395	0.608352	-0.007673	0.793604
16838	9.705176	0.977582	1.251459	-0.549959	-0.085951	0.167534	-0.816346	0.369595	-0.103044	0.010438	0.609630	-0.016279	0.792450
16839	9.997297	0.917484	1.210661	-0.537802	-0.048438	0.201116	-0.814362	0.370361	-0.123787	0.013336	0.610932	-0.025522	0.791159
16840	9.494546	1.190818	1.128544	-0.544880	0.004138	0.164377	-0.812093	0.370141	-0.144122	0.017412	0.610685	-0.033980	0.790953
16841	9.622504	1.297112	0.863805	-0.553951	0.018892	0.135039	-0.810076	0.363901	-0.169421	0.021636	0.610885	-0.042511	0.790281
16842	10.526956	0.614602	1.232663	-0.542436	0.116195	0.136425	-0.809035	0.355695	-0.194174	0.026229	0.608781	-0.050536	0.791292
16843	10.388010	-0.806793	2.587368	-0.527476	0.114874	0.260183	-0.804341	0.349176	-0.222159	0.028281	0.607249	-0.060084	0.791731
16844	8.917544	-1.190659	1.559422	-0.567232	0.065664	0.325182	-0.799641	0.341399	-0.251699	0.030137	0.605607	-0.070820	0.792033
16845	9.529059	-0.636757	1.088483	-0.570981	-0.109234	0.352086	-0.795235	0.335569	-0.275612	0.030999	0.607355	-0.082309	0.789547
16846	10.449534	-0.920637	1.450455	-0.555945	-0.170546	0.358965	-0.792206	0.322148	-0.295671	0.031845	0.609250	-0.093404	0.786814
16847	9.947886	-1.138822	1.610624	-0.537636	-0.143533	0.342952	-0.787225	0.312368	-0.314306	0.032439	0.611427	-0.104253	0.783732
16848	9.229990	-1.257031	1.695060	-0.556287	-0.071311	0.326201	-0.786185	0.302874	-0.331786	0.034010	0.611677	-0.114864	0.781985
16849	9.185730	-1.367599	1.747096	-0.548152	-0.062062	0.294366	-0.782183	0.291402	-0.347629	0.035722	0.612517	-0.125218	0.779658
16850	9.766737	-1.167611	2.234606	-0.542114	0.009275	0.379045	-0.778480	0.283438	-0.362312	0.036501	0.611241	-0.136170	0.778787
16851	9.712306	-1.151168	2.104012	-0.556842	-0.002891	0.337367	-0.774923	0.276591	-0.375020	0.037854	0.610880	-0.147083	0.777019
16852	9.425303	-1.118003	2.094361	-0.548512	-0.090658	0.271602	-0.771675	0.275204	-0.382626	0.040090	0.611318	-0.156862	0.774646
16853	9.622741	-1.053424	2.185197	-0.548723	-0.056252	0.156429	-0.769415	0.273667	-0.386442	0.044051	0.612195	-0.165381	0.771963
16854	9.305809	-1.026083	1.987176	-0.559271	0.035446	0.081381	-0.767712	0.271152	-0.391525	0.049767	0.611169	-0.172853	0.770790
16855	9.465530	-1.267426	1.815678	-0.549144	0.082844	0.017524	-0.767420	0.269479	-0.395608	0.056384	0.610242	-0.179448	0.769561
16856	9.746519	-1.097919	1.765084	-0.548403	0.088755	-0.033731	-0.765453	0.270608	-0.398414	0.063918	0.608702	-0.185252	0.768816
16857	9.955074	-0.896417	1.733560	-0.555933	0.115098	-0.148913	-0.765029	0.270046	-0.398843	0.073321	0.607763	-0.189749	0.767622
16858	9.746459	-0.500588	1.439460	-0.541306	0.155060	-0.191428	-0.762916	0.270193	-0.402361	0.083427	0.605674	-0.193382	0.767335
16859	8.620946	0.584451	1.448189	-0.571997	0.212861	-0.201081	-0.762077	0.271602	-0.404454	0.094196	0.603279	-0.197117	0.767025
16860	9.753313	1.893179	0.467946	-0.578946	0.076133	-0.097258	-0.761545	0.277765	-0.400051	0.102976	0.601811	-0.202564	0.765629
16861	11.468826	0.652776	2.100862	-0.548454	-0.132357	-0.061890	-0.764387	0.283368	-0.393805	0.109918	0.604131	-0.207973	0.761374
16862	10.636307	-0.081891	2.042516	-0.557512	-0.080761	-0.197040	-0.768038	0.280830	-0.388059	0.119313	0.605400	-0.212151	0.757791
16863	8.886158	0.407502	2.017650	-0.552574	0.003394	0.036636	-0.767362	0.286435	-0.384924	0.125383	0.605092	-0.218285	0.755311
16864	8.662437	1.058459	1.926113	-0.544202	-0.075537	-0.006086	-0.766547	0.292318	-0.380805	0.131716	0.605389	-0.224524	0.752159
16865	8.912559	1.327618	1.548241	-0.573025	-0.139461	-0.089083	-0.768535	0.295674	-0.375291	0.139273	0.607648	-0.229522	0.747453
16866	9.557960	1.140444	1.638871	-0.549004	-0.231606	-0.066901	-0.771493	0.295094	-0.367568	0.145851	0.610413	-0.235472	0.742076
16867	9.848310	0.897554	1.737847	-0.556024	-0.217537	-0.022814	-0.774448	0.294094	-0.360270	0.151836	0.613459	-0.240953	0.736584
16868	9.681556	0.632140	1.639545	-0.575091	-0.109867	0.032855	-0.776434	0.296603	-0.353363	0.157824	0.613737	-0.248086	0.732716
16869	9.353586	0.640796	1.920184	-0.567507	-0.068772	0.061805	-0.776456	0.300518	-0.347998	0.163408	0.614031	-0.254078	0.729184
16870	9.245611	0.628849	1.833473	-0.559760	-0.020607	0.110235	-0.775920	0.306693	-0.347378	0.168504	0.612546	-0.261599	0.726609
16871	9.349115	0.754947	1.619289	-0.544805	0.066165	0.074539	-0.773964	0.310066	-0.349599	0.174293	0.610796	-0.266736	0.724846
16872	9.486302	0.902734	1.428981	-0.549623	0.072475	-0.019272	-0.773688	0.311473	-0.350567	0.181607	0.608572	-0.272164	0.722901
16873	9.409159	0.718920	1.329648	-0.562567	0.184394	-0.036069	-0.771570	0.310501	-0.355498	0.189820	0.605549	-0.275556	0.722044
16874	11.012247	-0.019832	1.524222	-0.541158	0.254545	-0.016563	-0.766058	0.306162	-0.363852	0.197954	0.600580	-0.280163	0.722237
16875	12.255047	-0.424170	0.727260	-0.548770	0.201116	-0.063854	-0.764350	0.303239	-0.372863	0.206457	0.597398	-0.282849	0.721448
16876	11.025900	0.248356	1.139428	-0.543275	0.120525	-0.136020	-0.763752	0.296810	-0.382462	0.215545	0.594895	-0.286538	0.719400
16877	9.725015	-0.199132	0.928691	-0.566763	0.096742	-0.102846	-0.764269	0.287562	-0.388158	0.224212	0.593227	-0.289343	0.717002
16878	9.507760	-0.782408	0.964487	-0.557726	0.058565	-0.076087	-0.764662	0.281682	-0.393261	0.232214	0.591077	-0.294164	0.714264
16879	10.206393	-0.742164	1.146746	-0.559453	0.083879	-0.076123	-0.763782	0.274679	-0.399225	0.240333	0.589316	-0.297219	0.711764
16880	10.101644	-0.316504	1.475592	-0.544951	0.085395	-0.052945	-0.761097	0.272722	-0.404030	0.247971	0.586585	-0.301945	0.709406
16881	9.035586	-0.272021	1.718157	-0.537884	0.023469	0.001257	-0.762640	0.271601	-0.403749	0.254346	0.585184	-0.305824	0.706640
16882	8.450732	-0.459187	1.730694	-0.561858	-0.030336	-0.022722	-0.762932	0.273702	-0.401764	0.261008	0.583719	-0.311668	0.702858
16883	8.705752	-0.413612	1.546201	-0.547341	-0.048612	0.002396	-0.761830	0.278464	-0.398780	0.267013	0.583137	-0.316002	0.699141
16884	9.148273	-0.378791	1.762692	-0.535901	-0.082586	-0.027254	-0.762564	0.284199	-0.391569	0.273063	0.582466	-0.321648	0.694775
16885	8.862388	-0.673785	1.452241	-0.556470	-0.025388	-0.068621	-0.764993	0.291198	-0.383071	0.280293	0.581824	-0.325094	0.690819
16886	8.984842	-1.015367	1.059608	-0.560238	-0.040245	-0.115460	-0.766993	0.296794	-0.375431	0.288072	0.580884	-0.329757	0.686184
16887	9.902622	-0.659044	1.764810	-0.546311	0.175759	-0.087231	-0.768717	0.304082	-0.369878	0.296734	0.577488	-0.331660	0.684440
16888	9.220799	-0.677989	1.913331	-0.567570	0.328220	-0.207106	-0.765075	0.307439	-0.368470	0.308214	0.571916	-0.333134	0.683329
16889	11.041105	-0.614311	1.562230	-0.534453	0.190311	-0.092241	-0.762840	0.311230	-0.369849	0.316821	0.568216	-0.334678	0.681723
16890	12.056666	0.296944	1.444383	-0.556466	0.180617	-0.086801	-0.763853	0.317121	-0.367117	0.325471	0.563777	-0.338207	0.679589
16891	11.034834	0.451546	1.949042	-0.551006	0.321594	-0.052431	-0.761336	0.321056	-0.369758	0.334555	0.557775	-0.339476	0.679497
16892	9.009394	1.360704	1.525995	-0.565801	0.237925	0.020173	-0.758278	0.329757	-0.370531	0.342154	0.551623	-0.343888	0.678516
16893	9.737153	1.692479	1.207193	-0.542702	-0.120383	-0.008997	-0.758884	0.338157	-0.362313	0.347489	0.551278	-0.348424	0.673754
16894	10.641379	0.199073	2.145694	-0.563354	-0.149184	0.098814	-0.758919	0.344303	-0.352581	0.351281	0.549726	-0.356252	0.668945
16895	9.674719	0.468010	2.438781	-0.556926	0.022826	0.090578	-0.758676	0.351866	-0.346479	0.356409	0.546563	-0.360966	0.666293
16896	8.579919	1.105410	2.007856	-0.547219	-0.005810	0.054475	-0.758142	0.357749	-0.342499	0.361574	0.543424	-0.367027	0.662756
16897	8.500322	1.060295	1.670177	-0.560139	-0.045319	0.046599	-0.759004	0.361107	-0.338254	0.366792	0.541372	-0.371679	0.658965
16898	9.157090	0.669990	1.753393	-0.555199	-0.155592	0.089877	-0.758169	0.362496	-0.334043	0.370412	0.539787	-0.379261	0.653901
16899	9.193005	0.757262	1.832111	-0.560717	-0.159116	0.084541	-0.760698	0.361228	-0.331234	0.374261	0.538846	-0.385078	0.649067
16900	8.684765	0.903166	1.463877	-0.562421	-0.135481	0.057769	-0.760420	0.361785	-0.329970	0.378470	0.537085	-0.392186	0.643809
16901	9.285184	0.980276	1.259240	-0.552677	-0.018171	0.041382	-0.762373	0.358140	-0.330273	0.383884	0.534620	-0.396303	0.640123
16902	9.919411	0.823488	1.559768	-0.562882	0.091664	0.061914	-0.761523	0.357592	-0.334909	0.389772	0.529802	-0.401659	0.637226
16903	10.477495	0.513585	1.647052	-0.551997	0.117389	0.007106	-0.760515	0.353253	-0.340146	0.396662	0.525779	-0.404295	0.634636
16904	10.052091	-0.102314	2.053192	-0.544931	0.068482	0.021458	-0.758369	0.346537	-0.348919	0.402618	0.521615	-0.409109	0.631227
16905	10.549267	-0.934495	1.653450	-0.566090	0.093016	0.113077	-0.757073	0.341796	-0.359907	0.408051	0.516788	-0.413188	0.629047
16906	11.133517	-0.368680	1.900071	-0.536130	0.019933	0.019400	-0.754230	0.336338	-0.367552	0.413466	0.513235	-0.418209	0.625089
16907	9.522806	-0.420303	1.685331	-0.554811	-0.059072	-0.022237	-0.754742	0.325969	-0.374101	0.419162	0.511403	-0.421975	0.620248
16908	8.692561	-0.852850	0.860045	-0.542455	-0.192242	0.042233	-0.756941	0.314897	-0.378823	0.422512	0.510143	-0.429005	0.614160
16909	9.839759	-1.050301	0.971865	-0.558635	-0.155953	0.036717	-0.760273	0.305507	-0.382258	0.426659	0.508837	-0.434280	0.608644
16910	10.346972	-0.962658	1.583961	-0.545456	-0.062335	0.043460	-0.760105	0.300044	-0.386379	0.431078	0.505856	-0.440176	0.603761
16911	9.518956	-0.659583	2.064957	-0.554479	-0.043579	0.054586	-0.761338	0.292468	-0.387429	0.435869	0.502936	-0.444575	0.599522
16912	8.785898	-0.718490	1.955443	-0.543861	-0.143557	0.135674	-0.761612	0.291067	-0.388283	0.438369	0.500030	-0.452015	0.594546
16913	8.801195	-0.888931	1.768849	-0.564028	-0.188605	0.146320	-0.762747	0.292889	-0.386433	0.440769	0.497823	-0.458648	0.589522
16914	9.245865	-0.882521	1.695692	-0.547574	-0.165114	0.136733	-0.764716	0.292323	-0.383902	0.443020	0.495035	-0.466246	0.584199
16915	9.586290	-0.851315	2.004181	-0.546008	-0.175590	0.102374	-0.764151	0.291615	-0.382233	0.445783	0.493127	-0.472038	0.579036
16916	9.489818	-0.676225	2.079679	-0.569731	-0.160633	0.054233	-0.766969	0.291745	-0.377306	0.449174	0.490768	-0.478950	0.572710
16917	9.183272	-0.668933	1.777965	-0.553441	-0.153077	0.004790	-0.769922	0.290899	-0.374069	0.453263	0.489350	-0.483564	0.566794
16918	9.167088	-0.821642	1.303670	-0.553048	-0.069582	-0.061182	-0.770631	0.291307	-0.369436	0.458603	0.487119	-0.488238	0.560376
16919	9.417603	-0.939190	1.309479	-0.559466	0.078414	-0.081592	-0.772747	0.292289	-0.367588	0.465894	0.483747	-0.489906	0.555809
16920	9.548293	-1.090602	1.190176	-0.553296	0.197460	-0.096393	-0.772047	0.293128	-0.367024	0.474149	0.478770	-0.491678	0.551557
16921	11.004241	-0.392474	1.443819	-0.555362	0.183099	-0.080030	-0.769108	0.296491	-0.367012	0.482304	0.474101	-0.492275	0.547974
16922	12.933315	-0.519171	1.290421	-0.573644	0.139668	-0.024744	-0.768140	0.300136	-0.365860	0.489292	0.468743	-0.495402	0.543553
16923	10.507015	-0.211854	1.227414	-0.537062	0.171682	-0.027620	-0.766743	0.302667	-0.368086	0.496509	0.463726	-0.496364	0.540425
16924	8.859168	0.500111	0.569260	-0.561014	0.093951	-0.003752	-0.765360	0.307569	-0.365104	0.502596	0.458672	-0.499911	0.535823
16925	9.374772	0.823345	0.217009	-0.556475	-0.051029	-0.004414	-0.765275	0.318489	-0.355183	0.507501	0.455496	-0.503554	0.530472
16926	10.678577	-0.304741	0.846438	-0.562770	-0.098650	0.093207	-0.766867	0.327170	-0.346393	0.510555	0.451415	-0.509853	0.524983
16927	10.040613	-0.773711	1.345460	-0.541666	0.029128	0.186226	-0.764931	0.333606	-0.340737	0.514056	0.445509	-0.514227	0.522339
16928	8.856856	0.030759	1.260744	-0.559812	-0.005290	0.005624	-0.763543	0.337244	-0.337627	0.518848	0.441302	-0.518686	0.516734
16929	8.903924	0.570535	1.054100	-0.570898	-0.017672	-0.010264	-0.764259	0.339195	-0.332558	0.524124	0.437495	-0.522054	0.511226
16930	9.378500	0.354924	1.063120	-0.562416	-0.111257	-0.021906	-0.765241	0.338350	-0.331158	0.528020	0.434542	-0.527313	0.504291
16931	9.752433	0.323597	1.067802	-0.560731	-0.147535	0.008486	-0.767343	0.336100	-0.328643	0.531609	0.431847	-0.532060	0.497808
16932	9.781222	0.357490	1.106047	-0.547657	-0.104636	0.040231	-0.767894	0.333147	-0.326988	0.534731	0.428243	-0.537538	0.491654
16933	9.597249	0.361520	1.178739	-0.536611	-0.069397	0.020641	-0.768324	0.334260	-0.323471	0.538777	0.424796	-0.541268	0.486103
16934	9.554364	0.300740	1.077988	-0.541457	0.019741	0.028872	-0.769449	0.334262	-0.323462	0.543213	0.420088	-0.545161	0.480880
16935	9.685415	0.553857	1.106400	-0.539693	0.023426	0.021851	-0.766066	0.332855	-0.325044	0.548232	0.415589	-0.547883	0.475975
16936	10.877097	0.302042	1.056888	-0.552549	0.003879	0.014948	-0.767048	0.328747	-0.330029	0.552627	0.410985	-0.551849	0.470273
16937	9.483084	-0.408422	1.211663	-0.552497	0.129708	0.026177	-0.766609	0.325670	-0.334269	0.558806	0.405190	-0.553492	0.466051
16938	9.509666	-1.845626	0.207964	-0.558964	-0.033793	0.173825	-0.764768	0.323716	-0.339208	0.561245	0.399015	-0.559141	0.461684
16939	9.370571	-0.589781	0.696737	-0.539241	-0.329433	0.179519	-0.767026	0.323834	-0.330921	0.560623	0.395813	-0.567011	0.455558
16940	9.848975	-1.267136	0.302541	-0.538970	-0.658723	-0.262514	-0.772540	0.327025	-0.315010	0.559659	0.400409	-0.575852	0.441416
16941	10.153605	-1.373248	-0.126793	-0.568382	-0.357421	0.409455	-0.774142	0.336099	-0.297105	0.556823	0.394292	-0.586005	0.437127
16942	9.797247	-1.333840	0.404842	-0.548314	-0.330806	0.140503	-0.774639	0.349376	-0.276503	0.555914	0.391145	-0.594294	0.429861
16943	9.301216	-1.386904	-0.077173	-0.556090	-0.232667	0.047722	-0.777659	0.360551	-0.255903	0.557421	0.388224	-0.599989	0.422584
16944	9.163218	-1.567014	-0.418100	-0.558818	-0.234241	0.022894	-0.778852	0.370860	-0.229440	0.558623	0.385436	-0.606243	0.414546
16945	9.240881	-1.817056	-0.903517	-0.538622	-0.203437	-0.004475	-0.780324	0.381462	-0.206476	0.560614	0.382996	-0.611008	0.407056
16946	9.574367	-2.258746	-0.860373	-0.556508	-0.165481	-0.005793	-0.780671	0.391206	-0.179606	0.562760	0.379934	-0.616127	0.399172
16947	10.069426	-2.320771	-0.618708	-0.566918	-0.058761	-0.040105	-0.781292	0.399263	-0.151910	0.566834	0.376374	-0.619154	0.392033
16948	10.578459	-2.158502	-0.824174	-0.551833	0.011150	0.000471	-0.784720	0.405640	-0.124070	0.570975	0.371808	-0.622173	0.385547
16949	10.256632	-1.363595	-0.025552	-0.547069	-0.080232	0.036471	-0.784212	0.412850	-0.095972	0.573872	0.367610	-0.625788	0.379371
16950	9.557041	-1.623177	-0.500157	-0.547954	0.048556	0.033747	-0.783549	0.417690	-0.073224	0.578103	0.362335	-0.628486	0.373518
16951	9.109961	-1.530186	-0.379778	-0.553492	0.065213	-0.017815	-0.783985	0.417491	-0.055286	0.583118	0.357578	-0.630007	0.367698
16952	9.701647	-1.205038	0.036247	-0.554261	0.010194	-0.102268	-0.785410	0.418568	-0.040129	0.587810	0.354151	-0.632111	0.359848
16953	9.833280	-0.794826	0.065322	-0.546161	0.004684	-0.091446	-0.787244	0.416268	-0.022762	0.592423	0.350777	-0.633653	0.352808
16954	10.032422	-0.850413	-0.120384	-0.555855	0.044338	-0.084683	-0.788509	0.414132	-0.012825	0.597322	0.346796	-0.635369	0.345319
16955	10.458194	-0.565921	0.197247	-0.552408	0.029907	-0.079138	-0.791186	0.412981	-0.002586	0.602089	0.342934	-0.636640	0.338488
16956	9.960098	-0.282783	0.141594	-0.556173	0.046685	-0.143927	-0.792434	0.407341	0.004792	0.607303	0.339616	-0.637802	0.330232
16957	9.647413	-0.240935	0.334854	-0.523756	0.012378	-0.157559	-0.794944	0.401006	0.011331	0.612069	0.337127	-0.638450	0.322644
16958	9.542823	0.081316	-0.026222	-0.556372	0.015098	-0.141112	-0.799020	0.397747	0.022680	0.616742	0.333902	-0.639885	0.314143
16959	9.887137	0.174813	-0.187206	-0.562124	-0.020647	-0.164755	-0.800415	0.393368	0.031334	0.621271	0.331147	-0.641043	0.305660
16960	10.113078	0.208069	-0.052564	-0.553013	0.031373	-0.240118	-0.804616	0.386743	0.041667	0.626603	0.329059	-0.641456	0.296013
16961	10.245344	0.161080	0.295739	-0.555618	0.204314	-0.234129	-0.809779	0.376491	0.044963	0.634255	0.325824	-0.639161	0.288153
16962	10.008082	0.410435	0.510745	-0.556098	0.276226	-0.218679	-0.814811	0.369060	0.044504	0.642446	0.321885	-0.636478	0.280266
16963	9.769897	0.508300	0.461645	-0.550098	0.206621	-0.198754	-0.818158	0.361756	0.047117	0.649725	0.318118	-0.634195	0.272863
16964	9.493822	0.421589	0.231012	-0.559455	0.151677	-0.198582	-0.820659	0.354174	0.048318	0.656067	0.314474	-0.633100	0.264321
16965	9.551896	0.382315	0.192711	-0.544735	0.166705	-0.173724	-0.823727	0.347571	0.050935	0.662504	0.310581	-0.631334	0.256994
16966	9.773624	0.507217	0.292507	-0.568696	0.106287	-0.152345	-0.825952	0.341251	0.052288	0.667931	0.306376	-0.631029	0.248604
16967	9.840926	0.700942	0.420738	-0.549173	0.028525	-0.130375	-0.827770	0.338158	0.054652	0.672276	0.302488	-0.631283	0.240889
16968	9.667273	0.840118	0.472577	-0.553889	0.103411	-0.042447	-0.828038	0.334780	0.057001	0.676905	0.297051	-0.631476	0.234090
16969	9.687060	0.975356	0.475874	-0.563291	0.047473	-0.028038	-0.830002	0.333096	0.057980	0.680951	0.291502	-0.632073	0.227631
16970	9.683024	0.926262	0.350777	-0.570711	0.016860	-0.026168	-0.829996	0.331547	0.059225	0.684379	0.285971	-0.633498	0.220286
16971	9.582211	0.972511	0.302069	-0.543745	-0.041118	-0.006047	-0.831119	0.330561	0.060905	0.686958	0.280739	-0.635266	0.213804
16972	9.925755	0.775743	0.100832	-0.548962	-0.040634	0.047022	-0.829439	0.331380	0.066926	0.689094	0.274776	-0.637687	0.207373
16973	10.169818	0.548038	0.262525	-0.549236	-0.090255	0.056183	-0.828744	0.332204	0.072114	0.690667	0.268839	-0.640428	0.201387
16974	9.948337	0.369604	0.105333	-0.570787	-0.068700	0.071661	-0.827630	0.333725	0.078708	0.692339	0.262326	-0.643347	0.194826
16975	9.286954	0.228412	0.049802	-0.533888	-0.013546	0.121143	-0.826524	0.336363	0.087135	0.694402	0.255437	-0.645230	0.190358
16976	9.067892	-0.047005	-0.154638	-0.537099	0.029495	0.142002	-0.824430	0.338865	0.093591	0.696769	0.248061	-0.646916	0.185684
16977	9.355285	-0.762136	-0.212284	-0.537338	0.002072	0.087290	-0.822606	0.339268	0.097785	0.698999	0.241502	-0.648356	0.180866
16978	10.497049	-1.162688	-0.119937	-0.551862	-0.012417	0.115695	-0.821216	0.341342	0.106765	0.700877	0.234370	-0.650444	0.175399
16979	10.364249	-0.963981	0.602929	-0.566391	0.039425	0.065631	-0.819524	0.339067	0.114015	0.703621	0.227572	-0.651268	0.170233
16980	9.904151	-1.444651	0.570247	-0.563095	0.007560	-0.006829	-0.819665	0.337070	0.123524	0.706104	0.221762	-0.652442	0.162968
16981	9.983732	-1.520251	0.541988	-0.562116	0.153333	0.013526	-0.821061	0.332830	0.132740	0.710313	0.215343	-0.651288	0.157817
16982	10.050179	-1.122207	0.878163	-0.554927	0.187998	-0.036094	-0.823014	0.328040	0.138310	0.715063	0.209399	-0.649640	0.151009
16983	9.477803	-1.295240	0.844615	-0.562576	0.155267	-0.106891	-0.822568	0.320423	0.148037	0.719494	0.204506	-0.647830	0.144296
16984	9.234948	-1.204267	0.462141	-0.540718	0.154235	-0.104879	-0.824915	0.307892	0.159135	0.723804	0.199715	-0.646207	0.136521
16985	9.983909	-1.059338	0.430525	-0.545909	0.068969	-0.127244	-0.827820	0.294236	0.170926	0.726923	0.195556	-0.645416	0.129534
16986	10.796221	-0.954080	0.302613	-0.549721	0.044765	-0.126954	-0.831137	0.277193	0.188010	0.729772	0.191175	-0.645194	0.120867
16987	10.032746	-0.526804	0.612992	-0.570108	0.118274	-0.085297	-0.833754	0.261282	0.202158	0.733344	0.186006	-0.643816	0.114495
16988	9.192007	-0.777759	0.602420	-0.557833	0.040741	-0.098151	-0.833424	0.247904	0.212526	0.735957	0.181093	-0.643672	0.106114
16989	9.401102	-0.656690	0.463057	-0.555763	0.040058	-0.020209	-0.834653	0.237768	0.220557	0.738168	0.175470	-0.643565	0.100708
16990	9.410601	0.223320	0.905082	-0.559239	0.106865	-0.031182	-0.836447	0.228766	0.226083	0.741358	0.169505	-0.642583	0.093507
16991	9.783860	0.903278	1.027478	-0.563226	0.061716	-0.010447	-0.836964	0.217523	0.228491	0.743725	0.163554	-0.642139	0.088206
16992	10.428422	0.673154	1.205577	-0.546722	0.116191	-0.058265	-0.838628	0.211336	0.231803	0.746900	0.158076	-0.640803	0.080769
16993	10.216389	0.266005	1.584939	-0.555888	0.230301	-0.025571	-0.840851	0.205306	0.230356	0.751303	0.152090	-0.637696	0.075867
16994	9.554984	0.483596	1.704214	-0.533791	0.253966	0.027507	-0.842114	0.205610	0.224483	0.755915	0.145449	-0.634425	0.070296
16995	9.484468	0.613420	1.524049	-0.561944	0.255038	0.023644	-0.845065	0.206773	0.214429	0.760423	0.138623	-0.631009	0.066095
16996	9.904042	0.397747	1.467902	-0.562414	0.190484	-0.005982	-0.847310	0.207655	0.203945	0.764194	0.132012	-0.628526	0.059458
16997	9.786449	0.147793	1.572335	-0.567762	0.211350	-0.022157	-0.848025	0.212468	0.193211	0.768057	0.125677	-0.625569	0.054368
16998	9.361984	0.179317	1.548388	-0.554850	0.234570	-0.011615	-0.849161	0.216573	0.184154	0.772204	0.119166	-0.622264	0.047839
16999	9.543979	0.189016	1.736512	-0.558591	0.203639	0.024831	-0.851979	0.219703	0.174119	0.775735	0.112334	-0.619449	0.043579
17000	9.577425	0.099389	1.737467	-0.580404	0.205650	0.013059	-0.852273	0.225083	0.161004	0.779386	0.105114	-0.616553	0.037033
17001	9.268246	0.057915	1.750425	-0.551525	0.186793	-0.013096	-0.854820	0.231885	0.144559	0.782558	0.098822	-0.613839	0.032245
17002	9.246058	-0.443356	1.569990	-0.555210	0.139605	0.024245	-0.854276	0.238952	0.130615	0.785178	0.091874	-0.611863	0.026043
17003	10.653028	-0.656760	2.097253	-0.560227	0.018929	0.135743	-0.853876	0.246006	0.120877	0.786067	0.083683	-0.612010	0.023247
17004	10.048580	-0.584194	2.271230	-0.559475	0.041222	0.053221	-0.851372	0.254745	0.109598	0.787324	0.076351	-0.611551	0.017257
17005	9.420619	-0.570160	2.337155	-0.544716	0.066143	0.070803	-0.850832	0.261794	0.101119	0.788658	0.069127	-0.610780	0.013735
17006	9.648335	-0.569860	2.228111	-0.555383	0.069274	0.131751	-0.850292	0.269417	0.088862	0.790087	0.060876	-0.609897	0.009073
17007	9.308156	-0.558590	2.528068	-0.553940	0.022501	0.116934	-0.849471	0.276611	0.079122	0.790746	0.052890	-0.609825	0.006114
17008	9.023044	-0.711669	2.496329	-0.530692	-0.033326	0.097126	-0.846532	0.281116	0.073821	0.790762	0.045459	-0.610432	0.001089
17009	9.112617	-0.630038	2.500131	-0.555896	0.004610	0.101050	-0.845006	0.286883	0.070086	0.791074	0.037573	-0.610562	-0.002196
17010	9.176468	-0.816038	2.579445	-0.559488	0.027455	0.067237	-0.844170	0.289705	0.065344	0.791716	0.030046	-0.610097	-0.007995
17011	8.880893	-0.786593	2.738991	-0.570530	0.026888	0.031661	-0.843619	0.292371	0.065928	0.792168	0.022694	-0.609751	-0.012583
17012	8.776359	-0.889082	2.476892	-0.544946	0.044844	0.024751	-0.843624	0.294207	0.062864	0.792865	0.015915	-0.608897	-0.018869
17013	9.563261	-0.940201	2.437748	-0.546862	0.043336	0.003663	-0.842781	0.294915	0.060483	0.793362	0.009210	-0.608222	-0.023636
17014	9.165620	-0.979367	2.344479	-0.562811	0.135817	-0.057329	-0.843892	0.291689	0.059757	0.794987	0.003188	-0.605803	-0.031421
17015	10.119695	-1.019941	2.227670	-0.560833	0.170257	-0.067938	-0.844721	0.288896	0.055530	0.796835	-0.002869	-0.603027	-0.037482
17016	10.727031	-0.105823	2.156248	-0.562912	0.157828	-0.074718	-0.846390	0.284973	0.053961	0.798546	-0.008673	-0.600146	-0.045538
17017	11.654182	-0.121683	2.099608	-0.546381	0.183861	-0.060340	-0.847499	0.281899	0.049873	0.800381	-0.014583	-0.597113	-0.051320
17018	10.612465	-0.149765	1.970832	-0.559950	0.140784	0.013865	-0.849178	0.280083	0.048046	0.801814	-0.021422	-0.594375	-0.057907
17019	9.119653	0.623784	1.268288	-0.551934	0.073405	0.074355	-0.850026	0.280496	0.051000	0.802294	-0.029121	-0.593031	-0.061576
17020	9.253400	0.818957	0.922809	-0.558205	-0.074470	0.094721	-0.846947	0.282998	0.056887	0.801117	-0.037150	-0.593616	-0.066724
17021	10.235228	0.251719	1.638233	-0.567865	-0.116929	0.020653	-0.846254	0.283811	0.065299	0.799062	-0.044625	-0.595332	-0.071335
17022	9.587500	0.120804	1.693720	-0.535146	0.041632	-0.004860	-0.847242	0.283374	0.070907	0.799003	-0.050922	-0.594080	-0.077906
17023	9.145650	0.626009	1.650012	-0.553876	0.080901	0.042427	-0.847389	0.284635	0.072043	0.799185	-0.058097	-0.592592	-0.082234
17024	9.218960	0.518156	1.481973	-0.552590	0.000024	0.019947	-0.847241	0.282664	0.073142	0.798513	-0.065030	-0.591867	-0.088553
17025	9.386518	0.401857	1.603864	-0.541971	-0.054237	0.038111	-0.845569	0.285737	0.077085	0.796941	-0.072129	-0.592530	-0.092684
17026	9.376489	0.421616	1.661650	-0.560282	-0.075776	0.038027	-0.844867	0.285446	0.079879	0.795250	-0.079520	-0.592886	-0.098695
17027	9.471484	0.465893	1.880917	-0.549330	-0.058688	0.036295	-0.845449	0.289515	0.081467	0.793450	-0.086654	-0.593565	-0.102994
17028	9.286952	0.339954	1.653015	-0.542916	-0.048633	0.015034	-0.844748	0.289359	0.085664	0.791920	-0.093425	-0.593472	-0.109199
17029	9.253991	0.200844	1.789928	-0.558109	-0.034594	0.062510	-0.844483	0.292726	0.086819	0.790296	-0.100899	-0.593648	-0.113282
17030	9.699362	0.114569	1.582488	-0.549342	0.034421	0.103856	-0.841686	0.296796	0.085718	0.789798	-0.108618	-0.591965	-0.118311
17031	9.672966	0.453508	2.035432	-0.561106	0.099045	0.036990	-0.841699	0.301457	0.077639	0.789533	-0.115467	-0.590031	-0.123161
17032	9.269526	0.471395	1.784471	-0.544818	0.110240	-0.017804	-0.842402	0.302604	0.071211	0.789507	-0.121477	-0.587339	-0.130210
17033	9.811874	0.310474	2.104500	-0.563352	0.070939	-0.040705	-0.842689	0.305009	0.065913	0.788564	-0.127448	-0.585959	-0.136294
17034	10.703911	-0.288302	1.938427	-0.544531	0.168325	-0.049815	-0.843525	0.305328	0.054992	0.788987	-0.132889	-0.582332	-0.143981
17035	10.884442	-0.754961	2.085958	-0.566676	0.114529	-0.067466	-0.844077	0.304657	0.045740	0.788313	-0.138461	-0.580260	-0.150633
17036	9.961527	-0.469098	2.038092	-0.536114	0.074852	-0.090016	-0.846033	0.303429	0.036214	0.787402	-0.143546	-0.578140	-0.158578
17037	8.808838	-0.622570	1.843206	-0.556512	-0.022703	-0.066901	-0.847431	0.302610	0.030050	0.785022	-0.149373	-0.578177	-0.164738
17038	9.053628	-1.141279	1.462051	-0.567623	-0.079390	-0.066681	-0.846584	0.302478	0.026959	0.782161	-0.155684	-0.578215	-0.172204
17039	9.672691	-1.319237	1.840159	-0.542975	-0.079037	-0.013231	-0.847142	0.301926	0.024155	0.779192	-0.162128	-0.578940	-0.177206
17040	10.117579	-1.415774	2.309413	-0.568297	-0.070245	0.027169	-0.846307	0.304029	0.024871	0.776612	-0.169465	-0.578435	-0.183217
17041	9.909123	-0.921642	2.661798	-0.560296	-0.092167	0.053940	-0.846026	0.303315	0.028365	0.773522	-0.177040	-0.578968	-0.187394
17042	8.893695	-0.731034	2.361403	-0.544317	-0.155294	0.041076	-0.844639	0.307373	0.031760	0.769942	-0.184445	-0.579724	-0.192585
17043	8.919405	-0.894881	2.080483	-0.546206	-0.185115	0.052735	-0.841138	0.310159	0.036386	0.765662	-0.192136	-0.581627	-0.196356
17044	9.240351	-1.005956	2.032966	-0.542615	-0.178533	0.024482	-0.841571	0.311260	0.043688	0.761600	-0.199367	-0.582709	-0.201665
17045	9.128768	-1.176429	1.713643	-0.554151	-0.149686	0.027679	-0.839745	0.310245	0.051931	0.757433	-0.206749	-0.584014	-0.206101
17046	9.203476	-1.139973	1.435256	-0.570843	-0.030106	-0.033373	-0.840043	0.312323	0.060924	0.754598	-0.213079	-0.582862	-0.213194
17047	9.711491	-1.266301	1.841933	-0.570251	0.100045	-0.074790	-0.841156	0.308661	0.064958	0.752683	-0.218468	-0.580638	-0.220453
17048	10.042829	-1.140954	2.122804	-0.547453	0.285737	-0.093287	-0.841989	0.306563	0.062701	0.753201	-0.222324	-0.574969	-0.229503
17049	9.821072	-0.766470	2.266319	-0.547203	0.356286	-0.125568	-0.845480	0.301391	0.057629	0.753941	-0.225617	-0.569056	-0.238421
17050	9.389054	0.213652	2.427521	-0.559881	0.274885	-0.185342	-0.846863	0.296774	0.053107	0.753642	-0.228610	-0.563751	-0.248887
17051	8.564619	0.437203	1.790629	-0.556265	0.109968	-0.189705	-0.849643	0.289058	0.052487	0.751068	-0.232373	-0.561664	-0.257746
17052	10.833091	-0.431215	2.017172	-0.534637	-0.039653	0.029430	-0.850195	0.285244	0.059459	0.748283	-0.238930	-0.560100	-0.263197
17053	10.428928	-0.309461	2.528621	-0.547532	-0.076048	0.068336	-0.848800	0.286335	0.068568	0.744851	-0.246354	-0.559555	-0.267218
17054	9.668883	0.020489	2.351979	-0.550510	-0.163339	0.150119	-0.846285	0.287833	0.080896	0.741109	-0.255111	-0.559068	-0.270405
17055	10.131860	0.091094	2.128267	-0.555209	-0.193949	0.157444	-0.845045	0.291585	0.092416	0.736650	-0.264156	-0.559696	-0.272595
17056	9.566810	-0.518869	2.184157	-0.547919	-0.175511	0.097064	-0.840418	0.293514	0.100528	0.732340	-0.272289	-0.559576	-0.276427
17057	8.723925	-0.213474	1.476302	-0.569567	-0.171945	0.105535	-0.836651	0.298811	0.110084	0.727609	-0.280748	-0.559962	-0.279658
17058	8.894932	0.040735	1.333088	-0.555224	-0.184350	0.079315	-0.835535	0.299768	0.117092	0.722907	-0.288779	-0.559919	-0.283730
17059	9.679895	-0.064563	1.516855	-0.557191	-0.184887	0.049356	-0.833435	0.300725	0.123532	0.717635	-0.296360	-0.560799	-0.287533
17060	9.856653	-0.098134	1.736881	-0.560675	-0.136816	0.017194	-0.831058	0.303521	0.126065	0.712931	-0.303433	-0.560297	-0.292789
17061	9.657072	0.083861	2.039578	-0.549333	-0.046693	0.005241	-0.829234	0.304924	0.125225	0.708889	-0.309446	-0.559415	-0.297952
17062	9.479110	-0.128846	1.856131	-0.556083	0.010731	0.032178	-0.828679	0.307179	0.122441	0.705825	-0.315690	-0.556648	-0.303800
17063	9.248255	-0.273508	1.679244	-0.537473	0.070951	0.035507	-0.827268	0.307189	0.118226	0.703260	-0.321039	-0.553894	-0.309128
17064	9.344146	-0.128146	1.832140	-0.560991	0.104556	0.019133	-0.827138	0.311432	0.109301	0.701003	-0.326573	-0.549764	-0.315760
17065	10.840298	-0.542263	1.658365	-0.546676	0.090689	-0.029893	-0.825729	0.313009	0.098376	0.698094	-0.331092	-0.547013	-0.322210
17066	9.994369	-1.483759	1.363127	-0.549194	0.059506	0.017760	-0.826570	0.315308	0.083272	0.695297	-0.336662	-0.543498	-0.328376
17067	11.161249	-1.514374	1.506888	-0.561508	-0.063692	0.112372	-0.823495	0.322223	0.071269	0.691394	-0.343952	-0.541722	-0.331976
17068	9.654804	-1.233003	1.699072	-0.567384	-0.065463	-0.006508	-0.822945	0.326742	0.063324	0.686821	-0.350266	-0.539911	-0.337768
17069	9.305051	-1.385617	1.290463	-0.556762	-0.149693	0.032986	-0.821676	0.327891	0.054638	0.681362	-0.357178	-0.539750	-0.341818
17070	9.840726	-1.452414	1.582871	-0.561992	-0.111905	0.046934	-0.820138	0.330993	0.049893	0.676554	-0.364228	-0.538140	-0.346436
17071	9.681926	-1.321860	2.202629	-0.538287	-0.048487	-0.008071	-0.817478	0.334935	0.045149	0.671920	-0.369695	-0.536882	-0.351577
17072	9.056896	-1.067798	2.007322	-0.549527	-0.113474	0.004495	-0.817190	0.334104	0.041495	0.666772	-0.376069	-0.535583	-0.356563
17073	8.952965	-0.994296	2.062217	-0.553091	-0.117370	0.037195	-0.816491	0.335369	0.040522	0.661528	-0.382603	-0.534661	-0.360741
17074	9.053458	-1.197852	2.076436	-0.545872	-0.113532	0.008056	-0.814946	0.335358	0.042892	0.656305	-0.388896	-0.533269	-0.365579
17075	9.238083	-1.205313	2.228502	-0.553037	-0.086363	-0.001896	-0.814110	0.336467	0.046540	0.651034	-0.394680	-0.532082	-0.370502
17076	8.844432	-1.255471	1.927545	-0.538039	-0.012421	-0.020824	-0.811715	0.334903	0.050850	0.646616	-0.399750	-0.529556	-0.376376
17077	8.900418	-1.502510	1.127997	-0.553434	-0.015651	-0.051045	-0.811281	0.331093	0.055991	0.641630	-0.404435	-0.527684	-0.382482
17078	9.800666	-1.322041	1.521061	-0.567994	0.143898	-0.041391	-0.811695	0.327982	0.062549	0.638342	-0.408404	-0.522984	-0.390144
17079	9.973051	-1.600785	1.565018	-0.557619	0.342865	-0.030109	-0.813921	0.322658	0.060268	0.637132	-0.410516	-0.516158	-0.398899
17080	10.249945	-0.695873	2.393024	-0.555429	0.270265	0.030651	-0.814192	0.320129	0.060524	0.635691	-0.413996	-0.509219	-0.406449
17081	10.623642	0.005035	1.229686	-0.547440	0.271018	-0.043348	-0.813894	0.315336	0.065797	0.633607	-0.416243	-0.503398	-0.414577
17082	11.073774	0.160235	1.766198	-0.540881	0.138852	0.026629	-0.814441	0.309973	0.074013	0.630798	-0.420492	-0.498153	-0.420861
17083	9.772347	-0.240279	1.337466	-0.542901	0.071986	0.032026	-0.814290	0.306441	0.080281	0.627297	-0.424945	-0.494206	-0.426241
17084	9.899860	-0.043931	1.173208	-0.545758	-0.006422	0.138690	-0.812316	0.302740	0.093820	0.623853	-0.431517	-0.489710	-0.429865
17085	10.162729	-0.563198	1.879394	-0.542921	0.037102	0.104793	-0.810347	0.300308	0.106111	0.620542	-0.436867	-0.485533	-0.433973
17086	9.439704	-0.719439	1.674298	-0.553569	0.120901	0.000493	-0.810618	0.296205	0.115179	0.616961	-0.441020	-0.480498	-0.440434
17087	8.918021	-0.432222	1.860267	-0.553792	0.120387	-0.048240	-0.812141	0.290162	0.117510	0.612959	-0.444176	-0.476446	-0.447201
17088	9.068860	-0.373544	1.733760	-0.543206	0.096500	-0.099234	-0.811275	0.284104	0.122485	0.608240	-0.447372	-0.472598	-0.454483
17089	9.430711	-0.467809	1.710164	-0.542008	-0.007113	-0.094982	-0.813504	0.278342	0.125245	0.602641	-0.450961	-0.470535	-0.460494
17090	9.927710	-0.604611	1.976824	-0.563928	-0.024156	-0.087100	-0.812357	0.272566	0.129660	0.596597	-0.455526	-0.467763	-0.466653
17091	9.752105	-0.502156	1.951753	-0.553017	-0.027933	-0.075471	-0.814880	0.270180	0.131056	0.590814	-0.459491	-0.465581	-0.472272
17092	9.612283	-0.292928	2.031761	-0.565932	-0.047608	-0.086122	-0.814866	0.266522	0.132979	0.584429	-0.464215	-0.462968	-0.478129
17093	9.376822	-0.360169	1.863682	-0.549389	-0.044445	-0.048842	-0.813453	0.264971	0.133653	0.578722	-0.468396	-0.460684	-0.483172
17094	9.492772	-0.254325	1.901007	-0.538466	-0.040040	-0.041629	-0.813720	0.261886	0.132361	0.572988	-0.473047	-0.457750	-0.488237
17095	9.465521	0.020815	1.813401	-0.544130	-0.047741	-0.082307	-0.814563	0.262035	0.130267	0.566922	-0.476752	-0.455805	-0.493507
17096	9.484129	-0.049038	1.869731	-0.536903	-0.046748	-0.096391	-0.812019	0.259647	0.128821	0.560510	-0.480858	-0.453402	-0.499030
17097	9.282865	0.103769	1.754727	-0.535794	-0.029905	-0.068189	-0.812865	0.260215	0.127433	0.554778	-0.484273	-0.451136	-0.504159
17098	9.443553	0.179196	1.611105	-0.561827	-0.010430	-0.013716	-0.810752	0.260362	0.124054	0.549190	-0.488948	-0.447197	-0.509249
17099	10.793473	-0.385566	1.547943	-0.544896	0.048628	0.037635	-0.811043	0.263895	0.117647	0.545080	-0.492510	-0.442877	-0.513985
17100	10.814909	-0.694288	2.056377	-0.546539	0.075525	0.049776	-0.809921	0.265879	0.111213	0.540970	-0.496617	-0.437457	-0.518993
17101	10.254948	-0.273298	1.953358	-0.544640	0.089822	0.056732	-0.808520	0.268423	0.105623	0.537384	-0.499811	-0.432421	-0.523850
17102	9.865616	-0.146115	1.802646	-0.527708	0.081492	-0.030655	-0.809356	0.268028	0.098059	0.532588	-0.502874	-0.427863	-0.529529
17103	9.068039	-0.755883	1.655872	-0.551987	0.116062	-0.067655	-0.809072	0.268608	0.092317	0.527789	-0.504698	-0.423627	-0.535966
17104	8.356995	-1.238903	0.995300	-0.570566	0.040839	-0.117126	-0.811874	0.267232	0.085598	0.521204	-0.507820	-0.419828	-0.542411
17105	9.349670	-1.813886	1.242039	-0.542089	-0.113274	-0.015774	-0.810358	0.267580	0.086475	0.515025	-0.512436	-0.417404	-0.545832
17106	10.629220	-1.611882	1.595693	-0.560997	-0.069910	-0.002721	-0.808107	0.267427	0.088698	0.508746	-0.517521	-0.413619	-0.549789
17107	10.357962	-1.013075	2.004987	-0.536075	-0.070906	-0.106809	-0.809218	0.263632	0.090069	0.501914	-0.520797	-0.411640	-0.554441
17108	9.181279	-0.715628	2.008075	-0.557057	-0.075269	-0.125808	-0.807660	0.260524	0.094089	0.494177	-0.524784	-0.409140	-0.559461
17109	8.950657	-0.996230	1.736050	-0.553302	-0.079957	-0.110766	-0.810456	0.255459	0.098543	0.487000	-0.528186	-0.406984	-0.564105
17110	9.269348	-1.104995	1.669180	-0.560933	-0.143888	-0.106870	-0.809034	0.250659	0.104649	0.478771	-0.533033	-0.404815	-0.568136
17111	9.494631	-1.032418	1.907288	-0.543525	-0.108795	-0.108607	-0.809294	0.244172	0.112432	0.471434	-0.536579	-0.402905	-0.572277
17112	9.258204	-0.953429	1.933302	-0.554929	-0.051263	-0.091440	-0.809135	0.238957	0.117703	0.464085	-0.540335	-0.399662	-0.577004
17113	9.170707	-1.044498	1.968265	-0.562263	-0.056521	-0.105679	-0.809410	0.236554	0.122165	0.456977	-0.543365	-0.396894	-0.581722
17114	9.357428	-1.138506	1.809584	-0.552566	0.037145	-0.104338	-0.808265	0.231483	0.125608	0.450116	-0.545862	-0.392927	-0.587400
17115	9.666276	-1.208271	1.785786	-0.544738	0.140050	-0.126055	-0.810487	0.224460	0.126813	0.444481	-0.546176	-0.388669	-0.594192
17116	9.521205	-1.168357	1.838695	-0.534565	0.176104	-0.135031	-0.811576	0.217178	0.120858	0.438444	-0.546529	-0.383906	-0.601406
17117	9.237059	-0.961510	2.165391	-0.563836	0.178394	-0.177897	-0.813795	0.210169	0.117719	0.432247	-0.546036	-0.379503	-0.609086
17118	9.306003	-0.781240	2.076298	-0.529698	0.277521	-0.195758	-0.814466	0.203010	0.116388	0.426170	-0.544532	-0.374468	-0.617769
17119	10.937245	-0.449537	2.268555	-0.560403	0.336512	-0.204959	-0.816537	0.195598	0.107776	0.420812	-0.541714	-0.368885	-0.627205
17120	11.800134	-0.651894	1.696982	-0.538435	0.333562	-0.176197	-0.820429	0.185510	0.102375	0.415163	-0.539583	-0.362922	-0.636221
17121	10.268275	-0.177827	2.145600	-0.551961	0.183351	-0.117321	-0.821233	0.177386	0.095708	0.409777	-0.539173	-0.357610	-0.643032
17122	9.188087	-0.047261	1.454511	-0.561286	0.111959	-0.099470	-0.822043	0.169807	0.094374	0.403171	-0.540483	-0.352274	-0.649025
17123	8.738004	0.376857	1.189414	-0.557854	0.060229	-0.062867	-0.822870	0.165590	0.095598	0.397420	-0.542047	-0.347199	-0.653984
17124	9.434560	0.002325	1.129836	-0.540417	-0.076922	-0.041377	-0.821166	0.160934	0.100582	0.390390	-0.545968	-0.342931	-0.657201
17125	10.500611	0.056281	1.555502	-0.549811	-0.118388	-0.021565	-0.818906	0.157248	0.109216	0.383901	-0.550065	-0.338831	-0.659729
17126	10.427951	-0.091880	2.137178	-0.557389	-0.126883	-0.078280	-0.820013	0.151180	0.118272	0.375747	-0.554442	-0.335039	-0.662690
17127	9.222089	-0.082542	2.029952	-0.544536	-0.105290	-0.097080	-0.818866	0.144690	0.125904	0.368344	-0.557726	-0.331659	-0.665783
17128	8.810600	0.217721	1.708193	-0.543999	-0.147302	-0.136655	-0.818000	0.138914	0.130462	0.359381	-0.561761	-0.328794	-0.668703
17129	9.057884	0.261322	1.586558	-0.548460	-0.152040	-0.104769	-0.816573	0.132704	0.138235	0.351435	-0.565553	-0.325709	-0.671235
17130	9.193062	0.306507	1.605203	-0.544717	-0.126732	-0.113694	-0.814024	0.127475	0.145730	0.342821	-0.569356	-0.322353	-0.674088
17131	9.282630	0.260143	1.238315	-0.539133	-0.110438	-0.122546	-0.813996	0.120157	0.149858	0.334915	-0.572329	-0.319223	-0.677029
17132	9.560966	0.299438	0.846054	-0.567390	0.025073	-0.143090	-0.812990	0.114809	0.152037	0.326559	-0.573917	-0.314820	-0.681812
17133	10.148617	0.413078	1.059055	-0.548702	0.129679	-0.155774	-0.814237	0.110459	0.151300	0.319486	-0.573427	-0.310252	-0.687644
17134	10.741395	-0.274942	1.778765	-0.541979	0.325808	-0.126824	-0.816742	0.105432	0.143839	0.313426	-0.570699	-0.303980	-0.695459
17135	8.734729	-1.459860	1.968651	-0.553421	0.390540	0.059617	-0.818701	0.105622	0.130400	0.310859	-0.567832	-0.295076	-0.702754
17136	10.778142	-1.107080	1.309563	-0.567853	0.084018	0.120211	-0.818987	0.108463	0.121041	0.306505	-0.569991	-0.287087	-0.706220
17137	10.417497	-0.365092	2.108829	-0.561829	0.015244	-0.052701	-0.818434	0.110850	0.120781	0.299978	-0.571762	-0.281546	-0.709812
17138	9.510987	-0.881316	1.738851	-0.566939	0.045869	-0.062030	-0.817595	0.112111	0.121348	0.292763	-0.573303	-0.275815	-0.713821
17139	9.559605	-0.583740	1.836952	-0.554559	-0.001076	-0.056245	-0.818007	0.109870	0.119646	0.286134	-0.575185	-0.270402	-0.717058
17140	9.599391	-0.634374	2.282073	-0.574374	0.077150	-0.129517	-0.819122	0.107627	0.118791	0.277887	-0.575869	-0.265045	-0.721738
17141	9.095583	-1.027286	2.325794	-0.532536	0.056778	-0.098981	-0.820776	0.099481	0.119559	0.271200	-0.576474	-0.260005	-0.725621
17142	9.047590	-0.777524	2.410060	-0.556334	0.027932	-0.084910	-0.820482	0.096387	0.120366	0.263124	-0.578017	-0.254317	-0.729373
17143	8.739396	-0.822223	2.294986	-0.530884	0.038830	-0.111281	-0.820044	0.092733	0.120464	0.256171	-0.578724	-0.249449	-0.732960
17144	9.066751	-1.002968	2.320729	-0.557571	0.006986	-0.159126	-0.818194	0.087952	0.120680	0.247222	-0.579956	-0.244959	-0.736564
17145	9.530684	-1.323896	2.096551	-0.541979	0.047048	-0.207780	-0.819426	0.079804	0.121726	0.238748	-0.580038	-0.240895	-0.740625
17146	9.851173	-1.132067	2.562755	-0.546497	0.201789	-0.177753	-0.821486	0.068294	0.120220	0.230432	-0.578143	-0.235708	-0.746387
17147	9.505332	-0.883993	2.463795	-0.576719	0.317330	-0.189466	-0.822294	0.061295	0.113145	0.223094	-0.574339	-0.229514	-0.753450
17148	10.328719	-0.363005	2.352976	-0.546281	0.239467	-0.149467	-0.823657	0.052755	0.105357	0.215471	-0.571815	-0.223870	-0.759264
17149	9.094021	0.073056	2.434335	-0.552472	0.169843	-0.232469	-0.824885	0.044622	0.101637	0.207007	-0.569834	-0.219069	-0.764491
17150	8.832086	0.077178	1.671071	-0.542170	0.003235	-0.146416	-0.826116	0.036766	0.099042	0.198444	-0.570752	-0.214432	-0.767386
17151	10.679991	0.184461	2.136174	-0.553614	-0.074264	-0.115627	-0.825811	0.030857	0.101500	0.190595	-0.572965	-0.209192	-0.769171
17152	10.178136	0.267030	2.466965	-0.563910	0.018294	-0.091654	-0.825794	0.026923	0.101740	0.182651	-0.573851	-0.203515	-0.771955
17153	9.743709	0.873855	2.448693	-0.563963	-0.015696	-0.022454	-0.825215	0.023269	0.101697	0.176288	-0.575511	-0.196762	-0.773947
17154	9.988063	0.810752	2.652044	-0.560742	-0.057710	-0.058396	-0.825496	0.022557	0.105056	0.168572	-0.577590	-0.191001	-0.775559
17155	9.147568	0.535357	2.598249	-0.546208	-0.069561	-0.062781	-0.824502	0.019877	0.107683	0.161508	-0.579778	-0.185132	-0.776852
17156	8.803783	0.883571	2.283114	-0.565623	-0.144564	-0.029827	-0.823508	0.017624	0.108493	0.153851	-0.583210	-0.179230	-0.777221
17157	9.264272	0.968798	2.076156	-0.544050	-0.183368	-0.026567	-0.822676	0.019290	0.113830	0.146869	-0.587210	-0.173305	-0.776903
17158	9.542840	0.839685	2.193209	-0.561276	-0.185209	-0.010799	-0.820714	0.019825	0.120688	0.139422	-0.591200	-0.167369	-0.776552
17159	9.437476	0.810594	2.072857	-0.555185	-0.123714	0.058761	-0.820451	0.022893	0.127306	0.133753	-0.594503	-0.160063	-0.776567
17160	9.154566	0.830258	1.841046	-0.525630	-0.047221	0.050631	-0.818224	0.027939	0.129304	0.128124	-0.596350	-0.153562	-0.777412
17161	9.287697	0.972603	1.549316	-0.554842	-0.059422	0.023885	-0.818532	0.033833	0.131330	0.122033	-0.598476	-0.146481	-0.778124
17162	10.547592	0.580628	1.972450	-0.554791	-0.021125	-0.013317	-0.818838	0.039738	0.129993	0.115209	-0.599683	-0.140278	-0.779377
17163	10.587852	-0.392504	2.534185	-0.542533	0.045500	-0.020804	-0.817588	0.043670	0.129603	0.108825	-0.599940	-0.133621	-0.781265
17164	9.572827	-0.735527	1.925617	-0.566477	0.062775	0.060859	-0.819302	0.050149	0.125760	0.103210	-0.599962	-0.126113	-0.783255
17165	9.442666	-0.581164	1.358641	-0.550416	-0.113371	0.005532	-0.817789	0.058434	0.125695	0.096711	-0.602742	-0.119263	-0.783024
17166	9.838729	-0.545085	1.343210	-0.569839	-0.174626	0.019922	-0.816269	0.064038	0.129105	0.089816	-0.606269	-0.112664	-0.782098
17167	9.619084	-0.590218	1.633971	-0.564402	-0.167410	0.011915	-0.815323	0.072456	0.131849	0.083082	-0.609863	-0.105551	-0.781040
17168	9.234250	-0.617941	1.451152	-0.546303	-0.169049	-0.019784	-0.813940	0.077643	0.134135	0.075838	-0.613059	-0.099767	-0.780034
17169	9.772834	-0.634249	1.704331	-0.546213	-0.163912	0.015667	-0.813969	0.083244	0.139520	0.069362	-0.616484	-0.092818	-0.778795
17170	10.023830	-0.645528	1.699288	-0.561755	-0.085421	0.114133	-0.814139	0.089558	0.142111	0.064122	-0.618542	-0.084988	-0.778505
17171	10.388127	-0.757282	1.973096	-0.556933	-0.031331	0.111250	-0.811211	0.096586	0.138797	0.059218	-0.620001	-0.076447	-0.778619
17172	9.628616	-0.544601	1.981404	-0.532370	-0.020654	0.104266	-0.808714	0.104441	0.140542	0.054281	-0.620895	-0.069100	-0.778953
17173	9.052566	-0.539157	1.885460	-0.559829	-0.056554	0.096091	-0.808735	0.109075	0.141291	0.049044	-0.622624	-0.060681	-0.778622
17174	9.768318	-0.718837	1.313831	-0.547494	-0.132167	0.093312	-0.808744	0.110752	0.143972	0.043574	-0.625152	-0.053321	-0.777459
17175	9.698472	-0.607004	1.348922	-0.577462	-0.268868	0.081415	-0.805675	0.114926	0.153944	0.037614	-0.630083	-0.044953	-0.774312
17176	9.238202	-0.509644	0.995663	-0.573936	-0.273958	0.040729	-0.802724	0.113764	0.163580	0.030834	-0.634645	-0.037954	-0.771255
17177	9.466973	-0.750187	0.635588	-0.555524	-0.239633	0.024843	-0.802025	0.113170	0.172819	0.024262	-0.638939	-0.030580	-0.768266
17178	9.503270	-0.893993	0.864282	-0.554810	-0.145451	0.069367	-0.799362	0.113839	0.180935	0.018233	-0.641388	-0.023432	-0.766642
17179	9.504654	-1.676633	0.931006	-0.577338	-0.028029	0.143474	-0.798532	0.116640	0.183201	0.013299	-0.642395	-0.014044	-0.766129
17180	9.959946	-1.850454	0.647206	-0.546050	-0.049230	0.285596	-0.795191	0.125061	0.182982	0.010736	-0.643316	-0.004212	-0.765514
17181	10.147443	-1.211069	1.050601	-0.555802	-0.130257	0.287850	-0.793840	0.137981	0.183387	0.008257	-0.645800	0.006757	-0.763432
17182	9.753608	-0.526577	1.125646	-0.566764	-0.035075	0.127906	-0.791766	0.146688	0.182901	0.003006	-0.646393	0.014855	-0.762854
17183	8.891790	-0.459883	0.874754	-0.506539	-0.003049	0.131797	-0.789695	0.155959	0.181581	-0.001287	-0.646831	0.023073	-0.762283
17184	10.060892	-0.274134	0.837287	-0.541973	-0.041379	0.220346	-0.787075	0.169456	0.176375	-0.004800	-0.647368	0.031981	-0.761491
17185	10.306588	0.447080	1.244524	-0.564885	-0.013714	0.166953	-0.786133	0.180999	0.168499	-0.009374	-0.647846	0.041490	-0.760583
17186	10.194505	0.385619	1.351679	-0.557916	-0.042277	0.131789	-0.784773	0.193668	0.159790	-0.014430	-0.648337	0.049480	-0.759607
17187	10.331150	0.300179	1.739067	-0.547006	-0.029685	0.128299	-0.784542	0.206756	0.152497	-0.019404	-0.648961	0.058126	-0.758350
17188	9.431847	0.208154	1.576985	-0.548724	-0.006017	0.090791	-0.781633	0.218857	0.144331	-0.024991	-0.648839	0.065408	-0.757697
17189	9.079665	0.465238	1.366781	-0.538188	-0.093021	0.139190	-0.780269	0.231254	0.132676	-0.029645	-0.650276	0.073995	-0.755504
17190	9.277776	0.619919	0.794529	-0.554910	-0.128351	0.075605	-0.778625	0.243364	0.122978	-0.035367	-0.651918	0.081217	-0.753098
17191	10.020783	0.470054	0.766211	-0.539813	-0.043775	0.089550	-0.776124	0.253662	0.108209	-0.040929	-0.652575	0.089032	-0.751361
17192	9.947022	0.597667	1.001689	-0.546532	0.066360	0.067554	-0.774756	0.265791	0.092626	-0.046990	-0.651197	0.095851	-0.751363
17193	9.645961	0.948137	1.090002	-0.563039	0.075842	0.021281	-0.774914	0.273436	0.074766	-0.054143	-0.650051	0.102884	-0.750944
17194	10.572474	0.857172	1.389406	-0.555602	0.006266	-0.048812	-0.774643	0.279682	0.054646	-0.061942	-0.649682	0.108370	-0.749888
17195	10.225356	-0.067937	1.511346	-0.548095	0.155473	-0.023297	-0.774220	0.283396	0.035619	-0.069780	-0.647317	0.114355	-0.750356
17196	9.480964	-0.023129	1.357195	-0.540624	0.147602	0.036855	-0.775761	0.286570	0.011556	-0.076407	-0.644532	0.120537	-0.751140
17197	9.210060	0.236495	1.248341	-0.564754	0.068452	0.032618	-0.775197	0.289718	-0.006357	-0.083428	-0.643189	0.127523	-0.750390
17198	9.607052	0.426961	1.187692	-0.552600	0.007592	-0.011874	-0.773084	0.292006	-0.020086	-0.090589	-0.642494	0.133459	-0.749122
17199	9.767338	0.113904	1.529261	-0.557727	0.039677	0.028539	-0.773072	0.291910	-0.033823	-0.097526	-0.641475	0.140210	-0.747890
17200	9.464684	-0.337187	1.747339	-0.546037	0.127310	0.088163	-0.773354	0.294478	-0.045428	-0.103431	-0.638608	0.147082	-0.748230
17201	9.595899	-0.669365	2.093993	-0.558734	0.101634	0.142987	-0.770682	0.297039	-0.057336	-0.108825	-0.636179	0.155111	-0.747913
17202	10.232118	-0.866556	2.119505	-0.538754	0.068638	0.201914	-0.768580	0.301001	-0.067403	-0.112747	-0.633743	0.163422	-0.747630
17203	9.815713	-0.867736	2.284388	-0.560232	0.108088	0.227866	-0.763813	0.307063	-0.077188	-0.116893	-0.630784	0.172457	-0.747467
17204	9.189658	-0.843609	2.420273	-0.544027	0.079012	0.237834	-0.759059	0.314937	-0.082749	-0.120342	-0.627940	0.181234	-0.747237
17205	9.150028	-0.856607	2.234411	-0.544086	0.068274	0.229936	-0.756821	0.319449	-0.089447	-0.124085	-0.625440	0.190052	-0.746531
17206	9.319601	-1.042896	2.373996	-0.569847	0.038157	0.187361	-0.754887	0.328161	-0.091614	-0.128427	-0.623212	0.198638	-0.745423
17207	9.620669	-1.194596	2.380118	-0.542848	0.016787	0.148926	-0.751244	0.332093	-0.093704	-0.133131	-0.621642	0.206462	-0.743782
17208	9.649701	-1.107568	2.412937	-0.552266	0.008535	0.071034	-0.748999	0.334205	-0.096783	-0.138839	-0.620264	0.213372	-0.741936
17209	9.436341	-1.076345	2.553023	-0.545333	-0.012653	0.016352	-0.749572	0.336593	-0.096193	-0.145383	-0.619534	0.219558	-0.739483
17210	9.229157	-1.155333	2.467193	-0.539895	-0.012575	0.002212	-0.747885	0.336301	-0.093966	-0.151816	-0.618703	0.225426	-0.737117
17211	9.167973	-1.129544	2.278511	-0.561733	-0.004956	-0.031707	-0.749850	0.334179	-0.088086	-0.159264	-0.617880	0.231130	-0.734464
17212	9.178185	-1.071881	2.234360	-0.526916	0.045355	-0.033366	-0.749854	0.334165	-0.083881	-0.166268	-0.616305	0.236115	-0.732648
17213	9.592110	-1.320792	2.267996	-0.548223	0.122981	-0.034041	-0.749017	0.334706	-0.078276	-0.174135	-0.613516	0.241073	-0.731546
17214	10.654293	-1.039242	2.369752	-0.544789	0.092206	-0.005255	-0.748746	0.336094	-0.073357	-0.181068	-0.610971	0.246414	-0.730211
17215	9.585430	-0.537741	2.261683	-0.559569	0.087299	-0.063933	-0.748747	0.335232	-0.067480	-0.189296	-0.608679	0.251169	-0.728417
17216	8.808343	-0.471313	1.667558	-0.561622	0.016755	-0.040645	-0.750575	0.333812	-0.061593	-0.196541	-0.607229	0.256560	-0.725824
17217	9.084903	-0.250713	1.280525	-0.561837	-0.037522	-0.010133	-0.750016	0.333510	-0.055433	-0.203356	-0.606355	0.262376	-0.722592
17218	10.096915	-0.056526	1.274588	-0.556855	-0.098630	-0.015660	-0.750870	0.333905	-0.046732	-0.209593	-0.606339	0.268456	-0.718579
17219	10.628716	0.168771	1.894782	-0.559213	-0.166234	-0.005433	-0.750872	0.332179	-0.034696	-0.215615	-0.607197	0.274682	-0.713703
17220	10.050946	0.331232	1.785006	-0.546406	-0.163810	0.012302	-0.752298	0.333826	-0.021773	-0.220960	-0.607883	0.281189	-0.708934
17221	9.757924	0.501625	1.684426	-0.546676	-0.205231	0.007212	-0.749905	0.330968	-0.008646	-0.226418	-0.609164	0.287388	-0.703606
17222	10.175165	0.394507	1.979859	-0.550592	-0.221026	-0.033372	-0.748931	0.330920	0.005082	-0.232127	-0.610764	0.293624	-0.697760
17223	9.186485	0.380681	1.865351	-0.563118	-0.175628	-0.078228	-0.750339	0.329064	0.015306	-0.239134	-0.611918	0.298678	-0.692216
17224	8.704165	0.777088	1.387967	-0.554115	-0.201035	-0.065607	-0.750899	0.326791	0.023276	-0.245435	-0.613258	0.304443	-0.686288
17225	9.349735	0.828295	0.951587	-0.550507	-0.215446	-0.057355	-0.749770	0.324515	0.031093	-0.251754	-0.614767	0.309604	-0.680314
17226	10.086251	0.597394	1.098160	-0.546847	-0.213677	-0.047478	-0.750040	0.320417	0.038621	-0.257616	-0.616056	0.315509	-0.674213
17227	10.122277	0.393684	1.023061	-0.548020	-0.142027	-0.000176	-0.749476	0.318993	0.044208	-0.263583	-0.616098	0.320820	-0.669344
17228	9.924046	0.149888	1.258017	-0.561731	-0.056279	0.083979	-0.748790	0.322494	0.046903	-0.268826	-0.614231	0.327669	-0.665647
17229	9.480812	0.273212	1.208907	-0.537465	0.037988	0.103073	-0.746407	0.325879	0.041033	-0.274423	-0.611144	0.333023	-0.663545
17230	9.461272	0.389879	1.294620	-0.562981	0.033668	0.095731	-0.745570	0.328707	0.034888	-0.280078	-0.607877	0.339507	-0.660891
17231	9.443591	0.495340	1.136404	-0.555934	0.032436	0.030375	-0.743885	0.331263	0.025511	-0.286800	-0.605142	0.344118	-0.658128
17232	9.387948	0.644147	0.914929	-0.545110	0.054627	-0.036849	-0.743038	0.332127	0.018365	-0.294087	-0.602491	0.348584	-0.654986
17233	10.952307	0.770623	0.300086	-0.525347	0.071880	-0.137207	-0.744155	0.331308	0.012058	-0.302908	-0.600465	0.350444	-0.651826
17234	10.711865	-0.067771	1.641176	-0.560073	0.090629	-0.212258	-0.746796	0.326011	0.001230	-0.312861	-0.598344	0.352711	-0.647841
17235	10.175169	-0.399643	0.978684	-0.565017	-0.015894	-0.192321	-0.749024	0.322534	-0.007900	-0.322190	-0.597421	0.354868	-0.642923
17236	10.131379	-0.430121	0.698785	-0.556648	-0.025479	-0.132893	-0.752378	0.318204	-0.012965	-0.330193	-0.596113	0.358692	-0.637936
17237	9.790210	-0.529076	0.763171	-0.543383	0.086562	-0.180397	-0.753207	0.316409	-0.021808	-0.339768	-0.593778	0.359993	-0.634342
17238	9.190020	-1.028167	0.735715	-0.538171	0.045258	-0.208576	-0.756410	0.310407	-0.031377	-0.348947	-0.592091	0.362145	-0.629695
17239	9.625568	-1.228655	0.805027	-0.552546	0.010133	-0.098773	-0.757089	0.306502	-0.039542	-0.356939	-0.589893	0.365036	-0.625596
17240	9.965029	-1.203936	1.234408	-0.535998	0.012959	-0.018928	-0.757644	0.305964	-0.046551	-0.363412	-0.587128	0.369563	-0.621800
17241	10.046583	-1.009640	1.082317	-0.568318	0.059707	0.011418	-0.758193	0.304305	-0.054133	-0.370466	-0.583245	0.373558	-0.618898
17242	9.517902	-0.507309	1.650095	-0.532140	0.072302	-0.012192	-0.757903	0.303765	-0.061149	-0.377184	-0.579618	0.377624	-0.615773
17243	9.209651	-0.690135	1.476154	-0.546701	0.024967	0.044467	-0.756644	0.306306	-0.065758	-0.383216	-0.575934	0.381924	-0.612845
17244	9.262456	-0.845375	1.439154	-0.544681	0.029979	0.086915	-0.754950	0.306038	-0.070960	-0.388477	-0.571881	0.387549	-0.609790
17245	9.091011	-1.007114	1.682824	-0.553874	-0.006374	0.122349	-0.752988	0.308859	-0.075712	-0.393280	-0.567799	0.393016	-0.607020
17246	9.284176	-1.270207	1.545353	-0.541419	-0.069672	0.143243	-0.753562	0.311959	-0.078198	-0.396972	-0.564443	0.399962	-0.603198
17247	9.984798	-0.877659	1.641522	-0.556462	-0.130701	0.135669	-0.750627	0.316445	-0.077333	-0.400537	-0.561619	0.406532	-0.599070
17248	9.989357	-0.622941	1.798153	-0.560371	-0.091629	0.002714	-0.747818	0.317417	-0.075943	-0.405880	-0.559418	0.412228	-0.593616
17249	9.627923	-0.449019	1.806361	-0.567427	-0.022624	-0.056231	-0.750355	0.317979	-0.074095	-0.412655	-0.556656	0.415804	-0.589030
17250	9.392919	-0.313007	1.677091	-0.558278	0.010136	-0.098812	-0.749782	0.315589	-0.073984	-0.419936	-0.553996	0.419436	-0.583794
17251	9.305202	-0.413511	1.733922	-0.565384	0.046421	-0.122161	-0.753305	0.312726	-0.073136	-0.427944	-0.550848	0.421584	-0.579394
17252	9.526513	-0.678548	1.700338	-0.555814	0.118456	-0.120710	-0.754130	0.307803	-0.070938	-0.436276	-0.547014	0.423941	-0.575077
17253	9.889904	-0.755151	1.797361	-0.561407	0.245544	-0.119727	-0.756231	0.305847	-0.072625	-0.445765	-0.541421	0.424249	-0.572861
17254	10.611496	-0.337886	2.001963	-0.573127	0.258839	-0.079061	-0.755938	0.303607	-0.075314	-0.454884	-0.535323	0.425931	-0.570169
17255	10.017616	-0.328196	1.408225	-0.562433	0.204664	-0.076925	-0.757188	0.300243	-0.077022	-0.463407	-0.529654	0.427001	-0.567794
17256	10.236458	-0.010910	1.351231	-0.555200	0.157899	0.013768	-0.758453	0.300253	-0.079255	-0.470312	-0.523946	0.430299	-0.564916
17257	9.996584	0.086295	1.210303	-0.574807	0.203682	0.038006	-0.756896	0.301565	-0.076458	-0.477544	-0.517060	0.432690	-0.563365
17258	9.376465	0.652967	1.154066	-0.558783	0.138331	0.077467	-0.756060	0.303386	-0.075184	-0.483492	-0.510876	0.436801	-0.560755
17259	9.843103	0.877685	0.844056	-0.534429	-0.027333	0.061216	-0.755517	0.306879	-0.069826	-0.487968	-0.506672	0.441193	-0.557243
17260	10.434015	0.507748	1.026204	-0.558391	-0.072011	0.038274	-0.755532	0.308534	-0.060557	-0.492420	-0.503100	0.446867	-0.552017
17261	10.178995	0.185347	1.387764	-0.556573	-0.051917	0.000907	-0.753853	0.309208	-0.052995	-0.497502	-0.499404	0.451120	-0.547338
17262	9.150165	0.291793	1.528102	-0.549027	0.003964	-0.019014	-0.754700	0.309199	-0.049624	-0.503086	-0.495511	0.455288	-0.542297
17263	8.740076	0.712123	1.084183	-0.554649	-0.028477	-0.017120	-0.754843	0.308334	-0.043044	-0.508489	-0.491640	0.459074	-0.537569
17264	9.430138	0.572168	1.041327	-0.553420	-0.112906	-0.037693	-0.755272	0.308878	-0.037008	-0.513153	-0.489041	0.464215	-0.531054
17265	9.722819	0.684204	0.701395	-0.535028	-0.054860	-0.083745	-0.756678	0.306886	-0.028328	-0.518769	-0.486187	0.467387	-0.525405
17266	9.916174	0.578044	0.924626	-0.550198	0.008534	-0.110836	-0.757797	0.304346	-0.024281	-0.525208	-0.482923	0.470442	-0.519256
17267	9.764974	0.444512	1.061634	-0.553859	0.156368	-0.120688	-0.759192	0.301538	-0.023598	-0.533288	-0.477912	0.471209	-0.514943
17268	9.655371	0.620630	1.272470	-0.552090	0.172838	-0.149095	-0.761452	0.299376	-0.024004	-0.541568	-0.473172	0.472091	-0.509846
17269	10.599695	0.572447	1.474719	-0.539451	0.161923	-0.132780	-0.761150	0.295168	-0.026574	-0.549578	-0.468246	0.472473	-0.505449
17270	10.248998	-0.183960	1.517458	-0.545915	0.258980	-0.110621	-0.763385	0.292384	-0.032754	-0.558097	-0.462224	0.472602	-0.501522
17271	9.481203	-0.115832	1.590216	-0.558656	0.207738	-0.027452	-0.764210	0.290175	-0.044267	-0.565499	-0.455495	0.473587	-0.498448
17272	9.049928	0.197062	1.336000	-0.556837	0.070957	-0.049627	-0.763924	0.289619	-0.046097	-0.571600	-0.450544	0.476415	-0.493266
17273	9.430700	0.139351	1.379629	-0.549828	0.018498	-0.026154	-0.764761	0.287937	-0.046809	-0.576986	-0.445690	0.479427	-0.488464
17274	10.018345	-0.280306	1.337615	-0.567174	-0.030453	0.021783	-0.764484	0.288777	-0.045961	-0.581401	-0.440847	0.484075	-0.483009
17275	9.593881	-0.372890	1.563937	-0.561805	-0.046824	0.028914	-0.765477	0.290749	-0.046774	-0.585581	-0.435882	0.488411	-0.478076
17276	9.233222	-0.468674	1.343184	-0.545602	-0.086664	0.038119	-0.763796	0.292284	-0.044949	-0.588996	-0.431588	0.493570	-0.472445
17277	9.361069	-0.634266	1.272370	-0.545730	-0.141179	0.089770	-0.762827	0.295220	-0.041000	-0.591380	-0.427037	0.499346	-0.467507
17278	9.538474	-1.005314	1.247277	-0.560291	-0.162855	0.103877	-0.761852	0.297176	-0.038464	-0.593433	-0.422556	0.506019	-0.461765
17279	9.837849	-1.096981	1.189906	-0.547134	-0.103594	0.123181	-0.759900	0.300818	-0.036338	-0.595723	-0.417239	0.511597	-0.457488
17280	10.223865	-1.065370	1.222866	-0.552350	-0.063928	0.128266	-0.755707	0.307267	-0.034901	-0.598377	-0.411617	0.517136	-0.452864
17281	9.941887	-0.863188	1.578609	-0.554075	-0.004879	0.071217	-0.757400	0.308395	-0.034876	-0.602051	-0.405790	0.521115	-0.448675
17282	9.558488	-0.841649	1.545052	-0.556844	0.003506	0.037443	-0.758821	0.311775	-0.036372	-0.606151	-0.400374	0.525058	-0.443392
17283	9.609344	-0.924529	1.483084	-0.552302	0.010874	0.017992	-0.756006	0.311768	-0.036254	-0.610307	-0.394911	0.528339	-0.438666
17284	9.971913	-1.116342	1.320426	-0.541455	-0.005362	0.019160	-0.754877	0.311492	-0.038508	-0.614246	-0.389882	0.532024	-0.433180
17285	9.848773	-0.914799	1.733956	-0.530910	-0.039536	0.004435	-0.755159	0.311207	-0.036967	-0.617674	-0.385199	0.535574	-0.428090
17286	9.551517	-0.805461	1.527743	-0.552409	-0.000810	0.014525	-0.754878	0.311204	-0.036409	-0.621684	-0.379983	0.539173	-0.422392
17287	9.397860	-0.560304	1.542128	-0.559622	0.025538	-0.006953	-0.754456	0.311201	-0.035711	-0.625999	-0.374447	0.542012	-0.417297
17288	9.737011	-0.485896	1.415193	-0.559722	-0.003471	0.018078	-0.755446	0.312186	-0.035553	-0.629892	-0.369052	0.545642	-0.411475
17289	9.961842	-0.383863	1.725464	-0.539919	-0.007843	-0.004619	-0.753476	0.312178	-0.034306	-0.633556	-0.363953	0.548693	-0.406301
17290	9.537525	-0.337915	1.689273	-0.552752	-0.015712	-0.029570	-0.753759	0.311889	-0.031784	-0.637540	-0.359201	0.551980	-0.399793
17291	9.394366	-0.280162	1.505177	-0.547604	-0.053321	-0.058485	-0.754732	0.308796	-0.030547	-0.641080	-0.354898	0.555214	-0.393447
17292	9.592811	-0.257610	1.446667	-0.556781	-0.067659	-0.059343	-0.756844	0.308224	-0.026050	-0.644636	-0.350771	0.558887	-0.386070
17293	9.674502	-0.265102	1.490136	-0.554875	-0.049608	-0.062956	-0.756415	0.306535	-0.025370	-0.648182	-0.346334	0.562023	-0.379529
17294	9.675668	-0.256831	1.654355	-0.534872	-0.053506	-0.041474	-0.757814	0.303573	-0.020904	-0.651488	-0.342116	0.565372	-0.372659
17295	9.670169	-0.204870	1.455641	-0.564874	-0.055043	-0.054185	-0.758372	0.302447	-0.020070	-0.654855	-0.337428	0.568637	-0.366004
17296	9.713702	-0.161585	1.464765	-0.539404	-0.040630	-0.066347	-0.758364	0.299909	-0.017293	-0.658402	-0.333277	0.571587	-0.358778
17297	9.671082	-0.094103	1.391578	-0.556610	-0.040684	-0.051505	-0.759201	0.297654	-0.014786	-0.661738	-0.328500	0.574540	-0.352270
17298	9.599073	-0.118209	1.329118	-0.556604	-0.033330	-0.068373	-0.760321	0.296107	-0.013532	-0.665371	-0.324034	0.577404	-0.344802
17299	9.641685	-0.178410	1.407056	-0.560163	-0.024368	-0.061396	-0.760456	0.294416	-0.011726	-0.668862	-0.319149	0.580017	-0.338154
17300	9.673578	-0.239633	1.311042	-0.569186	-0.026251	-0.047332	-0.759459	0.291317	-0.010084	-0.672383	-0.314160	0.582902	-0.330802
17301	9.702818	-0.186711	1.300747	-0.539108	-0.011120	-0.041752	-0.761989	0.290620	-0.010071	-0.675632	-0.309186	0.585243	-0.324679
17302	9.666316	-0.176542	1.344177	-0.548991	0.007843	-0.041992	-0.763113	0.289630	-0.007269	-0.679265	-0.304127	0.587467	-0.317787
17303	9.528900	-0.185494	1.320297	-0.523492	0.016716	-0.041777	-0.762823	0.287235	-0.005754	-0.682624	-0.299134	0.589257	-0.311960
17304	9.570822	-0.060425	1.265685	-0.554282	0.031242	-0.036891	-0.762809	0.284143	-0.005506	-0.686411	-0.293742	0.591127	-0.305162
17305	9.664836	0.062701	1.339093	-0.545160	0.050246	-0.049255	-0.765480	0.283448	-0.005773	-0.690219	-0.288286	0.592474	-0.299106
17306	9.826506	0.083522	1.353142	-0.545044	0.067319	-0.042246	-0.763644	0.282040	-0.006223	-0.694286	-0.282812	0.593658	-0.292498
17307	10.047661	0.073142	1.461698	-0.559490	0.081762	-0.035388	-0.765050	0.281765	-0.007056	-0.698338	-0.276754	0.594648	-0.286573
17308	9.978829	0.050347	1.611859	-0.542059	0.103127	-0.017646	-0.766027	0.280368	-0.008885	-0.702543	-0.270770	0.595351	-0.280489
17309	9.900927	0.012595	1.680043	-0.577385	0.115832	-0.011085	-0.766312	0.281641	-0.011113	-0.706828	-0.263918	0.596004	-0.274811
17310	9.803377	-0.015063	1.796467	-0.563666	0.132869	-0.011058	-0.765745	0.281227	-0.013926	-0.711326	-0.257333	0.596334	-0.268664
17311	9.573250	-0.087594	1.560781	-0.537447	0.102989	-0.010613	-0.766718	0.279563	-0.019964	-0.715109	-0.251050	0.596862	-0.263341
17312	9.581401	-0.067042	1.763515	-0.566723	0.066954	0.003415	-0.766861	0.280413	-0.022057	-0.718623	-0.244548	0.598114	-0.256978
