# Supplementary material for: Identification of Haptic Based Guiding Using Hard Reins
Source: PLoS One. 2015 Jul 22;10(7):e0132020. doi: 10.1371/journal.pone.0132020 (PMC4511788; doi:10.1371/journal.pone.0132020)
Supplement: S2 File — (ZIP) [file pone.0132020.s002.zip › MotionData2/Subject11/T13/fh13.txt]

// Start Time: 0
// Sample rate: 25.0Hz
// Scenario: 4.9
// Firmware Version: 2.6.1
Counter	Acc_X	Acc_Y	Acc_Z	Gyr_X	Gyr_Y	Gyr_Z	Mag_X	Mag_Y	Mag_Z	Quat_w	Quat_x	Quat_y	Quat_z
16602	0.990552	0.566234	9.652900	-0.039258	0.008871	-0.007472	-0.285043	-0.519390	-0.708109	0.564175	0.061448	-0.003410	0.823358
16603	0.962264	0.660401	9.704687	-0.003479	0.022863	-0.001847	-0.284143	-0.519260	-0.707227	0.564253	0.061064	-0.003229	0.823334
16604	1.024536	0.587965	9.768196	-0.007016	0.019361	-0.014257	-0.283885	-0.519261	-0.706975	0.564483	0.060741	-0.003145	0.823201
16605	0.962081	0.631822	9.795671	-0.032072	0.000129	-0.019769	-0.283885	-0.518990	-0.707356	0.564889	0.060410	-0.003670	0.822945
16606	1.070597	0.611866	9.837758	-0.069641	-0.019150	-0.028962	-0.281825	-0.516836	-0.709027	0.565461	0.060014	-0.005035	0.822573
16607	1.155158	0.620722	9.803490	-0.089297	-0.007794	-0.030849	-0.284153	-0.516147	-0.709241	0.566116	0.059175	-0.006583	0.822173
16608	1.125767	0.567544	9.639733	-0.005177	0.012382	-0.023993	-0.282738	-0.514395	-0.710523	0.566475	0.058990	-0.006534	0.821939
16609	1.041604	0.614028	9.684246	0.019799	0.003622	-0.010592	-0.282999	-0.514259	-0.709751	0.566667	0.059202	-0.006184	0.821794
16610	1.111873	0.645109	9.804144	0.001884	0.022804	-0.003621	-0.281957	-0.515076	-0.711052	0.566701	0.058924	-0.005926	0.821792
16611	1.223552	0.730827	9.808971	-0.021279	0.042049	-0.019597	-0.281684	-0.516970	-0.712097	0.567094	0.058051	-0.005807	0.821584
16612	1.196828	0.709260	9.765701	-0.032003	0.066551	-0.014295	-0.278589	-0.515363	-0.713150	0.567345	0.056671	-0.005597	0.821509
16613	0.985390	0.518301	9.693243	-0.056957	0.057929	-0.037392	-0.277434	-0.513881	-0.713280	0.568070	0.055143	-0.005867	0.821110
16614	0.822190	0.315424	9.778824	-0.087318	0.054496	-0.055244	-0.275889	-0.511182	-0.716089	0.568983	0.053338	-0.006653	0.820591
16615	0.703075	0.203252	9.754533	-0.096318	0.044015	-0.046522	-0.272802	-0.507951	-0.717381	0.569894	0.051576	-0.007720	0.820062
16616	0.852453	0.161001	9.687880	-0.080226	0.022995	-0.048295	-0.271491	-0.510257	-0.719212	0.570769	0.050366	-0.008763	0.819518
16617	0.885811	0.098279	9.708497	-0.086591	0.003694	-0.032574	-0.269961	-0.505665	-0.720723	0.571429	0.049365	-0.010158	0.819102
16618	1.041338	0.232325	9.900929	-0.112677	-0.013950	-0.011703	-0.270104	-0.502958	-0.721334	0.571708	0.048383	-0.012190	0.818939
16619	1.059121	0.357094	9.854152	-0.061781	-0.019238	0.011580	-0.270114	-0.501064	-0.721443	0.571611	0.048038	-0.013495	0.819006
16620	1.002199	0.501702	9.813053	-0.001855	-0.010471	0.020908	-0.271665	-0.499431	-0.723832	0.571241	0.048258	-0.013702	0.819248
16621	0.845551	0.541472	9.836488	0.058910	-0.029690	0.031910	-0.273095	-0.499425	-0.721511	0.570691	0.049464	-0.013158	0.819568
16622	0.851069	0.642031	9.705435	0.071495	-0.034887	0.021430	-0.272964	-0.500509	-0.719990	0.570248	0.050921	-0.012443	0.819799
16623	0.846916	0.396968	9.769936	0.032256	-0.012098	-0.003496	-0.274106	-0.504019	-0.720390	0.570309	0.051542	-0.012085	0.819723
16624	1.078603	0.385331	9.700521	0.045722	-0.008631	-0.010505	-0.274872	-0.506180	-0.719505	0.570400	0.052282	-0.011460	0.819621
16625	1.080524	0.313447	9.790990	0.103869	-0.001637	-0.009192	-0.273829	-0.508622	-0.718267	0.570480	0.053556	-0.009811	0.819505
16626	1.128143	0.217143	9.875978	0.100242	0.016675	0.004029	-0.274829	-0.515110	-0.717548	0.570294	0.054501	-0.008019	0.819591
16627	1.133951	0.356347	9.800633	0.028648	0.029768	0.014157	-0.274573	-0.515382	-0.716277	0.570074	0.054402	-0.007287	0.819758
16628	0.980264	0.473015	9.812912	0.042905	0.021038	0.024873	-0.272889	-0.516609	-0.715675	0.569622	0.054617	-0.006409	0.820065
16629	0.840557	0.519742	9.795431	0.030471	0.009758	0.001883	-0.274042	-0.518903	-0.714657	0.569598	0.054867	-0.005858	0.820069
16630	0.768142	0.527068	9.647159	-0.004449	0.005406	0.010451	-0.273913	-0.518904	-0.714659	0.569406	0.054801	-0.005917	0.820206
16631	0.758612	0.546257	9.606612	-0.001711	0.017684	0.003474	-0.273913	-0.517956	-0.716184	0.569393	0.054545	-0.005795	0.820233
16632	0.752991	0.435668	9.602986	-0.003448	0.022962	-0.007114	-0.271843	-0.519050	-0.715203	0.569512	0.054204	-0.005620	0.820175
16633	1.013448	0.386222	9.826046	0.010770	0.001823	0.001631	-0.273136	-0.518908	-0.715054	0.569513	0.054346	-0.005474	0.820165
16634	1.081536	0.448702	9.984770	-0.011647	-0.003500	0.006724	-0.273395	-0.519448	-0.714033	0.569382	0.054344	-0.005748	0.820255
16635	0.849762	0.454892	9.845068	-0.046429	-0.008609	-0.015503	-0.272629	-0.518100	-0.713648	0.569725	0.054008	-0.006644	0.820032
16636	0.853731	0.339021	9.711541	-0.064304	-0.031315	-0.023668	-0.273277	-0.515795	-0.716939	0.570175	0.053867	-0.008068	0.819715
16637	0.970015	0.391240	9.783226	-0.058021	-0.034847	-0.030710	-0.274713	-0.513488	-0.716256	0.570774	0.053827	-0.009440	0.819287
16638	0.918911	0.336238	9.754199	-0.078649	-0.026114	-0.016725	-0.274981	-0.511186	-0.717252	0.571106	0.053435	-0.011046	0.819061
16639	1.117315	0.394824	9.757967	-0.103832	-0.022750	0.013016	-0.275771	-0.508341	-0.717724	0.571036	0.052667	-0.013083	0.819129
16640	1.125715	0.553732	9.841420	-0.016218	-0.026280	0.026006	-0.276816	-0.505359	-0.719085	0.570608	0.052980	-0.013714	0.819397
16641	0.912847	0.502122	9.722517	0.057189	-0.029656	0.019535	-0.279006	-0.506429	-0.719191	0.570258	0.054167	-0.013190	0.819572
16642	0.840122	0.463955	9.638604	0.002592	-0.015656	0.029778	-0.279921	-0.505613	-0.717508	0.569731	0.054521	-0.013395	0.819911
16643	0.902728	0.439497	9.664215	-0.001806	0.001848	0.017448	-0.279653	-0.507374	-0.717401	0.569487	0.054514	-0.013466	0.820080
16644	1.008136	0.323295	9.681193	0.031239	0.012289	0.032651	-0.279393	-0.507645	-0.717408	0.568930	0.054734	-0.012888	0.820461
16645	1.090768	0.395149	9.796646	0.082199	0.026229	0.042753	-0.281447	-0.509934	-0.717400	0.568184	0.055277	-0.011334	0.820965
16646	1.197250	0.428132	9.844166	0.098307	0.023572	0.040191	-0.280681	-0.509534	-0.715490	0.567371	0.056073	-0.009531	0.821496
16647	1.139201	0.414127	9.834893	0.064337	0.008733	0.029331	-0.281186	-0.511966	-0.714867	0.566857	0.056713	-0.008463	0.821818
16648	0.999406	0.448816	9.812469	0.048360	-0.003403	-0.001621	-0.280397	-0.515082	-0.713887	0.566838	0.057392	-0.007743	0.821791
16649	1.052075	0.385891	9.816097	-0.033925	0.013190	-0.003952	-0.280388	-0.516299	-0.714410	0.566983	0.056848	-0.008206	0.821725
16650	1.056798	0.373594	9.739021	-0.087589	0.014070	-0.006104	-0.280145	-0.513595	-0.714388	0.567173	0.055700	-0.009516	0.821658
16651	1.042086	0.342416	9.729178	-0.073212	0.017610	-0.018325	-0.279378	-0.510622	-0.716798	0.567597	0.054641	-0.010566	0.821423
16652	0.954929	0.307223	9.794405	-0.035693	-0.001630	-0.012816	-0.279387	-0.508728	-0.717291	0.567828	0.054340	-0.011194	0.821276
16653	0.911946	0.372602	9.831571	-0.033949	0.008844	-0.000404	-0.279257	-0.508322	-0.718439	0.567911	0.053862	-0.011717	0.821242
16654	0.917128	0.425161	9.731208	-0.051788	-0.008608	-0.014684	-0.278488	-0.506702	-0.719201	0.568213	0.053493	-0.012689	0.821043
16655	0.969407	0.309198	9.690977	-0.046492	-0.022640	-0.002399	-0.279010	-0.505888	-0.718930	0.568335	0.053387	-0.013772	0.820948
16656	1.046954	0.347247	9.748415	-0.039328	-0.019169	-0.004113	-0.279268	-0.505886	-0.719182	0.568448	0.053330	-0.014670	0.820858
16657	1.107496	0.370969	9.796225	-0.037592	-0.019222	0.006459	-0.280313	-0.503175	-0.720162	0.568414	0.053270	-0.015579	0.820868
16658	1.052102	0.390612	9.787316	-0.008978	-0.020955	0.010207	-0.282653	-0.500998	-0.719467	0.568210	0.053585	-0.016011	0.820981
16659	1.039651	0.337787	9.782010	-0.017939	-0.024456	0.011884	-0.283556	-0.500587	-0.720728	0.568064	0.053835	-0.016661	0.821053
16660	1.028291	0.438750	9.740017	-0.007191	-0.015697	0.013781	-0.284467	-0.499636	-0.720194	0.567830	0.054082	-0.017010	0.821191
16661	0.959778	0.314010	9.667086	0.021467	-0.017390	0.008694	-0.285111	-0.499361	-0.721204	0.567696	0.054662	-0.016923	0.821247
16662	1.104964	0.356383	9.738408	0.019628	-0.006978	0.021018	-0.285626	-0.500983	-0.719295	0.567320	0.055068	-0.016740	0.821483
16663	1.167869	0.375086	9.723663	0.048248	0.001751	0.026530	-0.284988	-0.499904	-0.718528	0.566869	0.055637	-0.016016	0.821771
16664	1.090036	0.294046	9.761849	0.048303	-0.003447	0.011538	-0.286133	-0.503280	-0.718288	0.566616	0.056313	-0.015311	0.821913
16665	1.138470	0.313031	9.802500	0.014336	0.003535	0.005136	-0.284967	-0.504504	-0.717295	0.566554	0.056476	-0.015105	0.821948
16666	1.051588	0.318491	9.793700	0.026884	0.007074	0.001743	-0.285094	-0.503962	-0.718693	0.566500	0.056739	-0.014623	0.821976
16667	0.923549	0.309733	9.749048	0.016193	0.007139	-0.007109	-0.285226	-0.504503	-0.717035	0.566639	0.056861	-0.014329	0.821877
16668	0.961810	0.256658	9.791361	-0.082237	-0.003401	-0.009650	-0.283808	-0.503022	-0.718448	0.566902	0.056063	-0.015747	0.821725
16669	1.055794	0.231845	9.780653	-0.173527	-0.014832	-0.006865	-0.286148	-0.499898	-0.719405	0.567239	0.054388	-0.018823	0.821540
16670	1.118231	0.187774	9.683492	-0.175309	-0.005213	-0.003344	-0.284881	-0.494222	-0.721413	0.567479	0.052561	-0.021797	0.821419
16671	1.047012	0.011205	9.956009	-0.135940	-0.001718	-0.010996	-0.285419	-0.489619	-0.722894	0.567837	0.051095	-0.024109	0.821200
16672	1.097200	0.284238	9.718423	-0.032205	0.001792	0.010086	-0.285682	-0.487587	-0.724659	0.567703	0.050771	-0.024666	0.821296
16673	1.065447	0.231725	9.766151	0.021602	0.016738	-0.014143	-0.285289	-0.488130	-0.725437	0.567958	0.050796	-0.024172	0.821133
16674	1.154294	0.163692	9.764603	0.032384	0.015866	-0.024682	-0.284248	-0.489488	-0.725466	0.568343	0.050991	-0.023474	0.820875
16675	1.035644	0.114257	9.810714	0.010865	0.022861	-0.014215	-0.283863	-0.489761	-0.724196	0.568613	0.050793	-0.023087	0.820711
16676	1.045599	0.155129	9.832724	-0.015955	0.015863	-0.021480	-0.282695	-0.490579	-0.724349	0.568997	0.050436	-0.023186	0.820464
16677	0.977103	0.034993	9.692564	0.002761	0.010628	-0.003740	-0.281922	-0.489771	-0.725248	0.569098	0.050338	-0.023083	0.820403
16678	1.028389	0.116359	9.693057	-0.000881	0.003582	0.008545	-0.282182	-0.489364	-0.725240	0.568970	0.050340	-0.023105	0.820491
16679	1.079871	0.222081	9.794751	0.001803	0.005298	0.006813	-0.282180	-0.489364	-0.726007	0.568896	0.050314	-0.023088	0.820544
16680	1.084237	0.154944	9.870835	0.003637	0.022799	-0.000177	-0.281403	-0.489909	-0.725512	0.568920	0.050056	-0.022808	0.820551
16681	1.144565	0.149721	9.889478	-0.046485	0.022756	0.002963	-0.282168	-0.491663	-0.725774	0.568965	0.049198	-0.023384	0.820556
16682	1.180710	0.139804	9.884246	-0.101943	0.012248	-0.003660	-0.281670	-0.487472	-0.727018	0.569138	0.047914	-0.024953	0.820465
16683	1.063583	-0.030249	9.811214	-0.125171	0.013184	-0.009992	-0.279233	-0.483426	-0.728549	0.569463	0.046325	-0.026923	0.820269
16684	0.807503	-0.050007	9.774750	-0.084036	0.017636	-0.002553	-0.278990	-0.480722	-0.728398	0.569615	0.045156	-0.028139	0.820188
16685	0.967530	0.049262	9.615917	-0.057165	0.005390	-0.007713	-0.278724	-0.480993	-0.730066	0.569831	0.044459	-0.029078	0.820043
16686	0.919030	0.020695	9.587173	0.017972	0.013288	-0.000078	-0.278999	-0.478421	-0.729653	0.569834	0.044522	-0.028672	0.820052
16687	0.929732	0.158462	9.840970	0.041174	-0.007767	0.000915	-0.278992	-0.480180	-0.728776	0.569814	0.045154	-0.028146	0.820049
16688	1.065228	0.198322	9.852274	0.026043	-0.005149	-0.015961	-0.279635	-0.481395	-0.727500	0.570062	0.045620	-0.027803	0.819863
16689	1.064606	0.113920	9.774416	0.085086	-0.010370	-0.013802	-0.280666	-0.482201	-0.726982	0.570241	0.046808	-0.026569	0.819712
16690	1.026479	0.183990	9.785162	0.136037	-0.019118	-0.005507	-0.281168	-0.486123	-0.724968	0.570192	0.048752	-0.024591	0.819695
16691	1.077755	0.267438	9.679951	0.186154	0.003634	0.001994	-0.279963	-0.494382	-0.723660	0.570013	0.050858	-0.021549	0.819777
16692	1.224479	0.187163	9.754656	0.177188	0.013189	0.006307	-0.281104	-0.499111	-0.722283	0.569749	0.052734	-0.018540	0.819916
16693	1.350517	0.249278	9.941710	0.089542	0.013993	-0.006694	-0.280185	-0.503040	-0.720035	0.569806	0.053584	-0.016967	0.819855
16694	1.542927	0.137852	10.169450	-0.062658	0.001575	0.003521	-0.281221	-0.503035	-0.719508	0.569831	0.052918	-0.018020	0.819858
16695	1.472535	0.085509	10.174261	-0.354390	0.006738	0.015523	-0.280475	-0.495868	-0.722772	0.569975	0.048838	-0.023863	0.819862
16696	1.645987	0.040034	9.900712	-0.398981	0.015536	-0.006855	-0.280663	-0.481930	-0.728257	0.570488	0.044112	-0.030260	0.819562
16697	1.622162	-0.255327	9.981625	-0.152146	0.050525	0.024094	-0.280054	-0.472732	-0.732777	0.570288	0.041637	-0.032328	0.819752
16698	1.569978	0.227073	9.531065	0.245155	0.097935	0.044909	-0.278379	-0.472336	-0.731904	0.569410	0.042874	-0.027269	0.820482
16699	1.390381	0.428658	9.722360	0.556617	0.127815	0.028873	-0.274436	-0.486292	-0.728520	0.568525	0.047233	-0.016835	0.821137
16700	1.502954	0.293896	9.979355	0.633543	0.171478	0.038337	-0.271506	-0.506874	-0.720585	0.567332	0.051678	-0.004557	0.821853
16701	1.305303	0.677809	9.980667	0.538755	0.211747	0.040573	-0.266233	-0.529497	-0.714110	0.566123	0.054464	0.006513	0.822494
16702	1.299562	0.543810	10.185827	0.469007	0.211725	0.025055	-0.259709	-0.544009	-0.708852	0.565187	0.056365	0.016556	0.822869
16703	1.154887	0.582289	9.817468	0.363411	0.178557	0.029512	-0.254879	-0.555265	-0.704944	0.564247	0.057717	0.024346	0.823226
16704	0.817490	0.671329	9.763732	0.211286	0.152377	0.028429	-0.249933	-0.563815	-0.701522	0.563497	0.057678	0.029471	0.823575
16705	1.178086	0.474029	9.075924	0.035753	0.106779	0.069147	-0.248363	-0.567612	-0.700944	0.562284	0.056542	0.030973	0.824427
16706	0.944709	0.560355	9.972816	-0.214964	0.145018	0.098367	-0.247334	-0.565045	-0.704001	0.560851	0.051866	0.028908	0.825785
16707	1.292399	0.225654	9.932328	-0.388885	0.190177	0.186089	-0.243246	-0.553430	-0.709444	0.558080	0.044656	0.024157	0.828233
16708	1.167554	0.333926	9.631882	-0.516110	0.225106	0.243512	-0.241244	-0.535579	-0.719651	0.554402	0.035355	0.017862	0.831306
16709	0.814819	0.316109	9.197389	-0.502851	0.243556	0.296658	-0.238851	-0.518541	-0.729745	0.549731	0.026037	0.011684	0.834854
16710	0.800988	0.409818	9.136109	-0.455572	0.232138	0.326945	-0.235315	-0.498805	-0.738423	0.544460	0.017302	0.006418	0.838584
16711	0.340614	0.182489	9.118244	-0.378750	0.160540	0.332625	-0.231536	-0.477583	-0.744918	0.539001	0.010738	0.001385	0.842235
16712	-0.079098	0.234253	9.247411	-0.355453	0.076725	0.297379	-0.232369	-0.464455	-0.749379	0.534089	0.005698	-0.003880	0.845400
16713	-0.011321	0.266612	8.992489	-0.616531	0.045289	0.254820	-0.235029	-0.447528	-0.755053	0.529849	-0.001479	-0.014129	0.847973
16714	0.115251	-0.281199	9.475296	-0.838568	-0.005650	0.254619	-0.235934	-0.418569	-0.764726	0.525471	-0.010263	-0.028439	0.850274
16715	0.548908	-0.431866	10.068150	-0.613149	-0.109004	0.218705	-0.240967	-0.392024	-0.772061	0.521562	-0.014776	-0.040238	0.852136
16716	0.520899	-0.977070	10.223120	-0.358808	-0.152529	0.146276	-0.248308	-0.370880	-0.775836	0.518857	-0.015958	-0.047939	0.853367
16717	0.190383	-1.264367	9.799755	-0.360286	-0.157447	0.086378	-0.255344	-0.358937	-0.778044	0.517142	-0.016893	-0.055974	0.853900
16718	0.050270	-1.270867	9.675937	-0.369113	-0.132846	0.070585	-0.259667	-0.348227	-0.778259	0.515685	-0.018442	-0.063665	0.854210
16719	0.472424	-0.989972	9.812490	-0.250911	-0.078704	0.062758	-0.262829	-0.336034	-0.780394	0.514454	-0.019574	-0.069002	0.854513
16720	0.914289	-0.979667	9.590132	0.031912	-0.033212	0.063096	-0.265298	-0.333315	-0.780842	0.513375	-0.018686	-0.068813	0.855197
16721	0.846849	-1.305150	9.932992	0.259098	-0.010477	0.075354	-0.266696	-0.337907	-0.779843	0.512203	-0.015734	-0.064723	0.856278
16722	0.675570	-1.652076	10.862815	0.264235	0.036545	0.112531	-0.268462	-0.346286	-0.778749	0.510434	-0.013718	-0.059827	0.857724
16723	0.257823	-0.648233	10.921210	0.142700	0.108371	0.105186	-0.265850	-0.351982	-0.777692	0.508836	-0.014033	-0.056485	0.858893
16724	0.315766	0.051153	10.145398	0.035827	0.108673	0.021721	-0.263239	-0.355241	-0.780319	0.508635	-0.015480	-0.054796	0.859097
16725	0.289550	-0.893263	9.514814	0.079140	0.109004	-0.046865	-0.261155	-0.357145	-0.782029	0.509627	-0.016278	-0.052535	0.858636
16726	-0.302478	-1.310801	9.873158	0.186503	0.110912	-0.057446	-0.257757	-0.364062	-0.782019	0.510821	-0.016142	-0.048259	0.858179
16727	-0.080114	-0.587719	9.401370	0.460248	0.107448	-0.031581	-0.254081	-0.375987	-0.779634	0.511636	-0.013064	-0.039432	0.858198
16728	0.024989	-0.056091	8.935602	0.599829	0.021820	-0.041360	-0.251529	-0.396159	-0.774884	0.512523	-0.007189	-0.028961	0.858155
16729	0.279259	-0.304236	9.437572	0.377970	-0.013338	-0.074965	-0.250663	-0.414563	-0.771242	0.513883	-0.002852	-0.022749	0.857554
16730	0.728551	-0.280775	9.604573	0.185696	-0.025740	-0.103861	-0.251644	-0.426194	-0.767506	0.515706	-0.000378	-0.019874	0.856535
16731	1.013408	-0.300943	10.027202	0.116954	-0.025825	-0.149401	-0.250816	-0.435668	-0.767355	0.518295	0.001556	-0.018288	0.855005
16732	1.181584	-0.426462	10.303046	0.043788	0.009149	-0.192186	-0.250010	-0.441625	-0.766530	0.521621	0.002001	-0.017477	0.852996
16733	0.765994	-0.451376	9.746465	-0.066903	0.002461	-0.235181	-0.247426	-0.440826	-0.767967	0.525674	0.001601	-0.018771	0.850478
16734	0.290675	-0.730281	9.338862	-0.235008	-0.009564	-0.252216	-0.245229	-0.439483	-0.770286	0.529994	-0.000535	-0.022900	0.847692
16735	0.626545	-0.357596	9.388308	-0.193024	-0.023695	-0.240532	-0.243820	-0.436243	-0.772065	0.534093	-0.001809	-0.026628	0.845004
16736	0.197189	-1.326815	9.842231	0.006217	-0.042936	-0.201338	-0.242771	-0.437194	-0.775157	0.537506	-0.000833	-0.027029	0.842826
16737	-0.118010	-0.853776	10.379029	0.041616	-0.029139	-0.123308	-0.242742	-0.441929	-0.775714	0.539609	0.000398	-0.026856	0.841487
16738	0.307461	-0.447748	10.550634	-0.081878	0.042353	-0.100206	-0.241845	-0.440987	-0.775335	0.541354	-0.001068	-0.027817	0.840334
16739	0.137915	-1.205587	10.800497	-0.182300	0.138434	-0.036374	-0.238093	-0.439381	-0.779337	0.542075	-0.005143	-0.029600	0.839793
16740	-0.015471	-0.365661	10.619242	-0.166241	0.239888	0.013678	-0.232807	-0.435078	-0.783335	0.542000	-0.010905	-0.029831	0.839778
16741	-0.273419	-0.623290	9.859183	-0.137494	0.285619	0.021144	-0.224011	-0.435123	-0.786277	0.541818	-0.017024	-0.029224	0.839815
16742	-0.635119	-0.536014	9.166460	-0.168753	0.271855	0.024533	-0.215243	-0.430299	-0.788916	0.541538	-0.023356	-0.029146	0.839846
16743	-0.243227	-0.411081	8.554174	-0.196550	0.201838	0.034572	-0.208400	-0.425055	-0.796379	0.541019	-0.028740	-0.030394	0.839969
16744	-0.083672	-1.052520	8.386831	-0.109057	0.128313	0.055916	-0.205048	-0.422095	-0.799211	0.540134	-0.032033	-0.030847	0.840403
16745	-0.245688	-0.765945	8.891331	0.035694	0.074004	0.070969	-0.202710	-0.423189	-0.801046	0.539053	-0.032789	-0.029555	0.841114
16746	-0.327433	-0.721635	9.017497	0.099926	0.044199	0.100439	-0.200875	-0.428069	-0.800609	0.537499	-0.032437	-0.027374	0.842195
16747	-0.346799	-0.730898	9.084839	-0.003886	0.045904	0.104096	-0.199560	-0.431051	-0.802447	0.535811	-0.033174	-0.027017	0.843253
16748	-0.166877	-0.548642	9.335352	-0.057593	0.031879	0.094865	-0.198448	-0.430744	-0.804520	0.534239	-0.034303	-0.027626	0.844185
16749	-0.056828	-0.697902	9.563368	0.026449	-0.010162	0.089089	-0.200000	-0.429653	-0.805765	0.532791	-0.033754	-0.027359	0.845130
16750	-0.198862	-0.984646	9.801589	0.142801	-0.052067	0.060685	-0.202047	-0.433972	-0.804754	0.531874	-0.031308	-0.025501	0.845860
16751	-0.767228	-0.787410	9.938518	0.176753	-0.090415	0.057477	-0.205109	-0.441398	-0.804141	0.531005	-0.027802	-0.023559	0.846585
16752	-1.305628	-0.437786	9.654024	0.032186	-0.142532	-0.031643	-0.208439	-0.447470	-0.802745	0.531542	-0.024955	-0.024586	0.846307
16753	-1.561153	-0.384931	9.772176	-0.228790	-0.137153	-0.096003	-0.210769	-0.447322	-0.802070	0.533016	-0.024961	-0.030007	0.845205
16754	-1.753709	-0.990487	10.218626	-0.357435	-0.095107	-0.142685	-0.212747	-0.437703	-0.806293	0.535236	-0.027001	-0.037174	0.843452
16755	-1.964460	-1.080857	10.012753	-0.196180	-0.066883	-0.173961	-0.212514	-0.431749	-0.808667	0.538038	-0.027891	-0.041258	0.841448
16756	-1.827508	-0.491157	9.744417	-0.016819	-0.070137	-0.255411	-0.215501	-0.426861	-0.812282	0.542268	-0.026601	-0.042481	0.838709
16757	-1.500118	-0.951857	9.342218	-0.045914	-0.118910	-0.356436	-0.214704	-0.430518	-0.812585	0.548130	-0.024935	-0.044609	0.834830
16758	-0.882630	-1.051488	9.792302	-0.199363	-0.139950	-0.474161	-0.213936	-0.429575	-0.812076	0.555826	-0.024282	-0.049748	0.829454
16759	-0.195114	-1.138340	9.881490	-0.206014	-0.115419	-0.581849	-0.212387	-0.427823	-0.814382	0.565240	-0.024241	-0.054592	0.822761
16760	0.171461	-1.203148	10.069817	0.115816	-0.066180	-0.709866	-0.209785	-0.430814	-0.814450	0.576853	-0.020988	-0.053818	0.814803
16761	0.314758	-1.085515	9.622922	0.649671	0.004155	-0.802704	-0.200825	-0.454578	-0.809813	0.590110	-0.012852	-0.043395	0.806053
16762	0.075969	-1.052354	9.634974	0.866385	0.021865	-0.838872	-0.189023	-0.490764	-0.801139	0.603713	-0.002175	-0.029424	0.796656
16763	-0.640301	-0.632484	10.635983	0.924250	-0.042464	-1.015519	-0.178114	-0.531276	-0.788915	0.619709	0.010060	-0.015130	0.784621
16764	-0.648803	-0.442713	9.758769	0.040685	-0.026615	-1.080879	-0.162640	-0.553413	-0.781692	0.636523	0.011378	-0.014648	0.771035
16765	-0.359147	-0.458880	9.929094	-0.430152	-0.060185	-1.050160	-0.147398	-0.549027	-0.787754	0.652661	0.006886	-0.021679	0.757309
16766	0.243464	-0.602667	10.056807	-0.116501	-0.093262	-1.173334	-0.132261	-0.551947	-0.789029	0.670238	0.007354	-0.024543	0.741703
16767	0.556407	-0.726037	9.831620	0.118217	-0.135069	-1.245907	-0.118131	-0.560545	-0.788812	0.688448	0.011294	-0.024332	0.724789
16768	0.179171	-0.777337	9.353767	-0.160818	-0.194270	-1.281481	-0.103956	-0.560471	-0.788777	0.706739	0.012583	-0.029093	0.706764
16769	0.151334	-0.629391	9.692118	-0.612661	-0.238158	-1.302525	-0.092354	-0.550651	-0.796523	0.724881	0.007758	-0.040725	0.687626
16770	0.774525	-0.949798	10.310222	-1.005274	-0.219201	-1.354929	-0.080072	-0.521485	-0.808182	0.743073	-0.002629	-0.057542	0.666727
16771	0.395097	-1.693032	10.869638	-1.139392	-0.140444	-1.371533	-0.066768	-0.489888	-0.820470	0.760657	-0.016412	-0.074838	0.644617
16772	0.647833	-1.464181	10.855671	-1.071591	-0.040053	-1.296686	-0.054030	-0.448817	-0.833937	0.776533	-0.030175	-0.089700	0.622929
16773	0.854892	-1.177715	9.905621	-0.849664	-0.051273	-1.279231	-0.042039	-0.414101	-0.845537	0.791479	-0.040722	-0.101808	0.601280
16774	0.718472	-2.367800	9.698413	-1.010918	-0.074135	-1.238435	-0.035594	-0.379409	-0.853707	0.804993	-0.053221	-0.116155	0.579363
16775	0.449175	-2.216125	9.853864	-1.059407	-0.049704	-1.196295	-0.027390	-0.340219	-0.861243	0.817162	-0.067219	-0.130439	0.557417
16776	0.526051	-2.267480	9.770911	-0.722931	0.006368	-1.190148	-0.018913	-0.306715	-0.863727	0.829160	-0.075910	-0.140011	0.535843
16777	0.624385	-3.369860	9.704527	-0.361702	0.039581	-1.131253	-0.011381	-0.288762	-0.866731	0.840564	-0.079509	-0.144890	0.515885
16778	0.832450	-2.961379	9.337378	-0.283130	0.110323	-1.061664	-0.003962	-0.273784	-0.869380	0.851185	-0.082253	-0.147682	0.496899
16779	0.908504	-2.784775	9.088848	-0.288744	0.109329	-1.000008	0.002955	-0.262457	-0.870395	0.860733	-0.085674	-0.150272	0.478766
16780	1.099469	-3.076239	8.632101	-0.034873	0.146022	-0.926757	0.011445	-0.255468	-0.871220	0.869837	-0.084817	-0.149730	0.462353
16781	1.632831	-2.753485	8.544770	0.346203	0.201104	-0.892987	0.022350	-0.269389	-0.866305	0.879068	-0.078367	-0.144502	0.447456
16782	1.287175	-2.480498	8.856062	0.583360	0.179382	-0.917620	0.030970	-0.287296	-0.863412	0.888500	-0.066996	-0.137610	0.432601
16783	1.902664	-2.845940	8.882595	0.472355	0.124938	-0.924173	0.040340	-0.299388	-0.862774	0.897239	-0.057536	-0.132516	0.417242
16784	2.400012	-2.543799	9.866977	0.014966	0.143658	-0.904638	0.049929	-0.305123	-0.861182	0.905037	-0.056011	-0.130910	0.400791
16785	3.196174	-2.277160	9.440259	-0.106700	0.178431	-0.885307	0.059200	-0.300303	-0.859356	0.912292	-0.057417	-0.129584	0.384232
16786	2.397877	-1.803221	9.039290	0.068333	0.175086	-0.798225	0.068769	-0.302791	-0.857093	0.918836	-0.055393	-0.126843	0.369571
16787	1.768018	-1.766412	9.246993	0.096288	0.103198	-0.675607	0.077165	-0.302565	-0.856193	0.924077	-0.053002	-0.125075	0.357252
16788	1.483617	-2.044519	9.587464	-0.097688	0.070466	-0.538774	0.083465	-0.296239	-0.857248	0.927944	-0.053917	-0.125115	0.346927
16789	1.903582	-1.714755	9.183941	-0.015923	0.032533	-0.415883	0.087551	-0.288685	-0.855190	0.930829	-0.053722	-0.125168	0.339123
16790	2.691693	-1.917580	9.352628	0.164391	0.018124	-0.332954	0.088592	-0.290586	-0.854201	0.933285	-0.049908	-0.124151	0.333278
16791	2.770999	-1.640791	9.631461	0.118141	0.029961	-0.199284	0.088882	-0.297624	-0.851973	0.934765	-0.047688	-0.123150	0.329809
16792	3.537254	-1.173685	9.411554	0.272316	0.008494	-0.061787	0.089538	-0.301147	-0.848950	0.935440	-0.042459	-0.121333	0.329283
16793	2.945988	-1.480949	9.658221	0.162411	-0.007514	0.089906	0.088911	-0.305339	-0.847703	0.934934	-0.039790	-0.120539	0.331340
16794	2.803308	-1.524432	10.016988	0.396014	-0.020125	0.256367	0.086632	-0.314122	-0.846988	0.933463	-0.032828	-0.118162	0.337057
16795	1.991157	0.037806	10.010714	0.605036	-0.007815	0.345734	0.083359	-0.333456	-0.840736	0.931403	-0.022419	-0.114205	0.344882
16796	1.524032	-0.454356	9.876925	0.399224	-0.009460	0.351320	0.079339	-0.356709	-0.836301	0.929085	-0.015677	-0.111543	0.352298
16797	0.745160	-2.369411	10.772339	-0.041223	0.035920	0.381582	0.076004	-0.361698	-0.835277	0.926424	-0.017711	-0.111200	0.359250
16798	1.278078	-2.497764	11.837970	-0.286899	0.152444	0.499843	0.077773	-0.355891	-0.833074	0.923007	-0.025190	-0.110330	0.367764
16799	2.299021	-0.123709	9.881249	-0.410004	0.264439	0.518958	0.081584	-0.343734	-0.833779	0.919462	-0.036008	-0.108323	0.376243
16800	1.875304	-0.222982	7.793220	-0.337821	0.127927	0.402829	0.084883	-0.331573	-0.835883	0.916416	-0.044010	-0.108295	0.382775
16801	1.608756	-2.103121	9.616949	-0.248669	0.065572	0.394097	0.085066	-0.316960	-0.837917	0.913271	-0.050049	-0.108783	0.389356
16802	0.868584	-0.989059	11.080297	-0.309662	0.084679	0.399426	0.084765	-0.309382	-0.837711	0.909992	-0.057186	-0.109322	0.395844
16803	1.911815	-0.879981	8.515841	-0.473926	0.119870	0.399884	0.085740	-0.298562	-0.838387	0.906470	-0.067696	-0.110538	0.401884
16804	1.848746	-1.560995	7.422436	0.075223	0.004688	0.440382	0.085335	-0.295448	-0.838351	0.903010	-0.067294	-0.109327	0.409991
16805	1.531394	-2.764107	8.744967	0.303632	-0.031497	0.528091	0.082670	-0.305583	-0.836109	0.898947	-0.062769	-0.106829	0.420168
16806	2.264495	-2.223008	9.045227	-0.131619	-0.025981	0.614702	0.076713	-0.304064	-0.834728	0.893495	-0.066178	-0.107701	0.430915
16807	2.967207	-1.828461	7.741316	-0.374597	-0.134293	0.534894	0.070464	-0.294016	-0.837861	0.888016	-0.072877	-0.112831	0.439756
16808	2.266934	-2.572653	9.528981	-0.010130	-0.190493	0.593761	0.061672	-0.293428	-0.837469	0.882288	-0.072667	-0.115507	0.450495
16809	1.565419	-2.766031	9.775505	0.041533	-0.186052	0.638377	0.049533	-0.296071	-0.835525	0.876082	-0.071742	-0.117725	0.462033
16810	0.700342	-2.198154	10.039399	-0.114415	-0.188657	0.692234	0.038803	-0.293983	-0.837646	0.868992	-0.073575	-0.121158	0.474089
16811	1.261619	-2.008413	9.032316	-0.119734	-0.178162	0.713274	0.027114	-0.283637	-0.837627	0.861521	-0.075704	-0.124536	0.486356
16812	1.882330	-2.318619	9.047425	-0.306310	-0.213605	0.804058	0.016344	-0.275461	-0.838027	0.852579	-0.080841	-0.130033	0.499665
16813	1.512058	-2.114873	9.459055	-0.166092	-0.196170	0.855514	0.006101	-0.269318	-0.837943	0.843116	-0.083910	-0.133847	0.514004
16814	1.932347	-3.117181	9.910075	-0.004556	-0.147532	0.941999	-0.005030	-0.267095	-0.836478	0.832888	-0.084920	-0.134850	0.530002
16815	2.569137	-2.862806	9.784957	0.138196	-0.052571	1.063967	-0.014585	-0.268939	-0.835843	0.821517	-0.084863	-0.132676	0.548000
16816	2.214586	-2.789883	9.135259	0.554994	0.014990	1.135235	-0.021516	-0.277967	-0.834805	0.809813	-0.078838	-0.124452	0.567890
16817	0.911253	-2.381103	8.944550	0.653279	-0.024004	1.161843	-0.028645	-0.299445	-0.831074	0.797315	-0.070787	-0.115815	0.588103
16818	1.506921	-1.493388	9.785832	0.495767	-0.054996	1.142944	-0.036181	-0.318891	-0.824887	0.784221	-0.064802	-0.109277	0.607336
16819	1.428717	-0.955937	9.970502	0.718214	-0.017073	1.030280	-0.043834	-0.339690	-0.820119	0.772382	-0.055422	-0.099705	0.624831
16820	1.303697	-0.876125	9.799487	0.807216	-0.008902	0.944661	-0.051994	-0.363193	-0.813835	0.761241	-0.044649	-0.088745	0.640814
16821	1.407291	-0.564840	9.624355	0.674327	-0.026219	0.852024	-0.060148	-0.387778	-0.807562	0.750735	-0.035332	-0.079959	0.654794
16822	1.072661	-0.759969	9.447183	0.523453	-0.060931	0.771559	-0.069881	-0.406942	-0.801724	0.740797	-0.027840	-0.073523	0.667113
16823	1.050300	-0.859699	9.806667	0.266922	-0.048670	0.708030	-0.077596	-0.416104	-0.798119	0.731381	-0.024021	-0.070509	0.677889
16824	1.228906	-1.185309	9.162206	0.351267	-0.034480	0.675106	-0.084804	-0.423103	-0.794885	0.722295	-0.019300	-0.065978	0.688160
16825	0.702840	-1.153975	9.417008	0.472883	-0.004638	0.692120	-0.092761	-0.435510	-0.790669	0.712883	-0.013060	-0.059502	0.698632
16826	0.270534	-0.839772	9.616583	0.571209	0.047890	0.724938	-0.102529	-0.447096	-0.787058	0.702867	-0.006380	-0.050697	0.709484
16827	-0.300709	-0.377252	9.992072	0.537021	0.075860	0.767345	-0.109693	-0.464787	-0.779454	0.692038	-0.000468	-0.042090	0.720632
16828	0.187250	0.315472	10.493231	0.307861	0.080751	0.782418	-0.114043	-0.476268	-0.773110	0.680789	0.002036	-0.036578	0.731562
16829	0.475962	0.180237	10.258505	0.175644	0.112253	0.752381	-0.120882	-0.479480	-0.770867	0.669813	0.002460	-0.032638	0.741808
16830	0.381414	-0.189069	9.570242	0.143404	0.091384	0.769662	-0.127727	-0.479985	-0.771282	0.658428	0.002590	-0.029374	0.752066
16831	0.695239	-0.178769	9.019787	0.175627	0.037177	0.766096	-0.134973	-0.479406	-0.769379	0.646878	0.004124	-0.026406	0.762125
16832	0.163900	-0.236225	10.109832	0.107423	0.045793	0.783377	-0.143765	-0.478818	-0.769115	0.634967	0.004469	-0.024288	0.772144
16833	0.695217	1.135025	10.053729	0.113850	0.101650	0.773174	-0.150229	-0.479326	-0.767490	0.623031	0.004219	-0.021396	0.781893
16834	0.816399	0.549692	9.262602	0.177696	0.064334	0.709922	-0.157219	-0.478207	-0.765842	0.611976	0.005193	-0.017923	0.790656
16835	0.438705	0.080020	8.847158	0.193850	0.004217	0.690463	-0.165734	-0.482222	-0.763198	0.601020	0.007528	-0.014959	0.799058
16836	-0.023981	0.190712	9.263322	0.183007	-0.093700	0.674320	-0.175818	-0.480544	-0.764566	0.590230	0.011094	-0.013308	0.807049
16837	-0.139371	0.573920	10.030449	0.249076	-0.200521	0.655125	-0.190285	-0.483445	-0.761823	0.579527	0.017354	-0.011837	0.814682
16838	0.035397	0.702521	10.064061	-0.057522	-0.286201	0.564437	-0.202836	-0.482704	-0.758178	0.570381	0.021286	-0.016332	0.820942
16839	-0.196833	0.637309	10.166237	-0.453296	-0.277202	0.432989	-0.218161	-0.468008	-0.760109	0.563365	0.020761	-0.027093	0.825503
16840	0.357884	0.560139	9.937093	-0.218302	-0.208767	0.332556	-0.230628	-0.456034	-0.761852	0.557894	0.021641	-0.033229	0.828965
16841	0.880288	-0.656870	9.642261	-0.180252	-0.145630	0.248071	-0.243468	-0.446493	-0.763614	0.553794	0.022113	-0.037914	0.831496
16842	1.606999	-0.999229	9.636863	-0.124521	-0.106336	0.200748	-0.250343	-0.440502	-0.766010	0.550451	0.022426	-0.041291	0.833544
16843	2.023740	-0.183633	11.603429	-0.058049	-0.032298	0.115144	-0.251268	-0.436438	-0.766724	0.548575	0.022509	-0.042689	0.834708
16844	1.674859	0.004858	11.012680	0.060791	0.092459	0.007353	-0.251646	-0.437788	-0.767243	0.548543	0.021703	-0.040704	0.834849
16845	1.746341	0.254871	9.592406	-0.014453	0.133258	-0.118113	-0.247478	-0.442410	-0.769267	0.550673	0.019750	-0.039463	0.833553
16846	0.886804	-0.447579	10.468813	-0.356748	0.170234	-0.220831	-0.239608	-0.437037	-0.774444	0.554649	0.013233	-0.043488	0.830842
16847	0.596663	-0.870643	11.362743	-0.439052	0.236636	-0.230902	-0.230859	-0.426255	-0.780988	0.558824	0.004945	-0.048126	0.827874
16848	0.888718	-0.160833	9.873765	-0.239176	0.251848	-0.258379	-0.221972	-0.417505	-0.786659	0.563378	-0.001572	-0.049287	0.824726
16849	0.695079	-0.530635	8.770645	0.078734	0.191977	-0.309142	-0.210579	-0.419458	-0.789787	0.568703	-0.003220	-0.045856	0.821257
16850	0.781442	-0.951612	8.947683	0.216422	0.147330	-0.307535	-0.201468	-0.430872	-0.790161	0.573923	-0.002821	-0.040687	0.817893
16851	0.682578	-1.294884	9.684690	0.069423	0.151458	-0.270758	-0.191867	-0.438365	-0.789098	0.578516	-0.003960	-0.037886	0.814781
16852	0.463740	-0.849316	10.133839	-0.036424	0.179255	-0.213125	-0.183189	-0.441252	-0.790150	0.582154	-0.007066	-0.036467	0.812230
16853	0.919972	-0.534569	10.417066	0.208715	0.186122	-0.213155	-0.174496	-0.446845	-0.791228	0.585816	-0.007177	-0.031012	0.809819
16854	0.436264	-1.322164	10.359321	0.354565	0.175847	-0.220955	-0.165900	-0.460423	-0.788547	0.589567	-0.005659	-0.023285	0.807364
16855	-0.032022	-0.941154	9.507493	0.190855	0.163826	-0.204331	-0.157571	-0.472376	-0.785975	0.592999	-0.005662	-0.018395	0.804973
16856	-1.103813	-1.239038	9.236979	0.061722	0.137772	-0.141655	-0.148504	-0.476077	-0.785890	0.595378	-0.007023	-0.015829	0.803259
16857	-1.273567	-0.667782	9.232995	0.066710	0.170835	-0.044402	-0.142809	-0.477731	-0.785991	0.596193	-0.008767	-0.012790	0.802692
16858	-0.036089	-0.142005	8.954431	0.127236	0.187839	0.040434	-0.137092	-0.483715	-0.785367	0.595656	-0.010203	-0.008547	0.803129
16859	0.716567	-0.964886	10.733463	0.063524	0.064394	0.188007	-0.133476	-0.484006	-0.784145	0.592699	-0.010314	-0.006815	0.805329
16860	0.320349	-0.304771	10.112500	0.084962	0.029593	0.206809	-0.135412	-0.484943	-0.783359	0.589446	-0.009739	-0.005099	0.807733
16861	-0.244695	-0.655852	10.252707	0.088717	0.043831	0.166449	-0.134230	-0.488874	-0.782392	0.586819	-0.009226	-0.003228	0.809659
16862	-1.221749	-0.896924	10.714921	-0.004632	0.098089	0.234050	-0.134620	-0.489008	-0.781365	0.583088	-0.010811	-0.002153	0.812334
16863	-0.200324	0.186488	9.005279	-0.065392	0.124266	0.276831	-0.134511	-0.486303	-0.780062	0.578614	-0.013457	-0.001794	0.815489
16864	0.192250	0.411916	8.228339	-0.088352	0.087685	0.221844	-0.134645	-0.483594	-0.782845	0.575040	-0.015845	-0.002205	0.817969
16865	0.270087	-0.202441	8.845366	-0.043655	0.068346	0.204314	-0.132729	-0.479545	-0.783090	0.571727	-0.017299	-0.002161	0.820259
16866	0.191316	0.244686	9.375023	-0.063373	0.071752	0.200761	-0.132481	-0.477382	-0.783584	0.568496	-0.019136	-0.002354	0.822460
16867	-0.292074	0.497533	9.826640	-0.138421	0.057865	0.161580	-0.132506	-0.471156	-0.786591	0.565827	-0.021472	-0.003980	0.824234
16868	-0.402357	0.278660	9.534322	-0.086397	0.048409	0.137247	-0.131489	-0.468456	-0.785941	0.563604	-0.023185	-0.004840	0.825706
16869	0.139738	0.131214	9.097827	-0.052086	0.040620	0.077366	-0.130723	-0.466294	-0.786698	0.562350	-0.024236	-0.005256	0.826527
16870	0.301663	-0.174035	8.778138	-0.119149	0.034513	0.073226	-0.128528	-0.464410	-0.789397	0.561150	-0.026080	-0.006845	0.827275
16871	0.274614	-0.258843	9.286817	-0.059396	-0.031214	0.082215	-0.129966	-0.460613	-0.790744	0.559801	-0.025997	-0.008208	0.828178
16872	0.061824	-0.313904	9.612413	0.149859	-0.118638	0.072014	-0.133568	-0.463706	-0.790465	0.558716	-0.022291	-0.007060	0.829029
16873	0.228819	0.061631	10.163157	0.215853	-0.202814	0.081897	-0.139092	-0.471255	-0.787772	0.557463	-0.016258	-0.005790	0.830023
16874	-0.190231	-0.145026	10.719471	0.231110	-0.262197	0.037806	-0.149919	-0.478642	-0.783849	0.556918	-0.009258	-0.004907	0.830501
16875	-0.514974	-0.643457	10.471445	0.106907	-0.184178	0.028373	-0.156080	-0.487540	-0.781415	0.556489	-0.004766	-0.005252	0.830825
16876	-1.022682	-0.766618	11.368297	-0.038036	-0.060908	0.038445	-0.162803	-0.489130	-0.777752	0.555894	-0.004107	-0.006601	0.831217
16877	-0.784063	0.206199	10.817539	-0.104005	0.055473	0.040287	-0.163850	-0.485199	-0.780255	0.555265	-0.006010	-0.007743	0.831616
16878	-0.168651	-0.129445	9.578075	-0.078617	0.089766	0.008648	-0.161146	-0.483590	-0.780279	0.555180	-0.008302	-0.008095	0.831649
16879	-0.334819	-1.071820	9.258699	-0.028507	0.058430	0.001715	-0.160765	-0.481968	-0.780780	0.555199	-0.009438	-0.007964	0.831626
16880	-0.369882	-1.271340	9.982391	-0.023531	0.021414	0.056203	-0.158700	-0.481167	-0.781314	0.554342	-0.009989	-0.008149	0.832189
16881	-0.118732	-0.594648	10.141790	-0.072022	0.022941	0.094686	-0.159214	-0.481976	-0.781059	0.552797	-0.011062	-0.009146	0.833192
16882	0.025159	-0.035037	9.488581	-0.164804	0.019596	0.055312	-0.159498	-0.476697	-0.782026	0.551933	-0.013147	-0.011705	0.833703
16883	0.059570	-0.609159	8.996294	-0.205766	-0.020456	0.010693	-0.161083	-0.469517	-0.783850	0.551734	-0.014953	-0.015437	0.833743
16884	0.063171	-0.784401	9.107185	-0.123516	-0.032721	0.017377	-0.164218	-0.462734	-0.785271	0.551456	-0.015700	-0.017895	0.833864
16885	0.017575	-0.424184	9.611528	-0.028717	-0.024920	0.017291	-0.165530	-0.459209	-0.785218	0.551193	-0.015481	-0.018735	0.834024
16886	0.187078	-0.353532	9.555611	0.030332	-0.008336	0.024795	-0.165026	-0.456235	-0.786219	0.550855	-0.014942	-0.018355	0.834265
16887	0.388827	-0.521610	10.155072	0.046338	0.007214	0.033672	-0.167077	-0.458930	-0.786726	0.550353	-0.014421	-0.017596	0.834622
16888	0.126772	-0.039843	10.535324	0.078566	0.020353	0.026193	-0.167470	-0.459064	-0.785060	0.550002	-0.013830	-0.016095	0.834894
16889	0.238276	0.037163	10.049856	0.078874	0.016177	-0.029341	-0.168111	-0.460278	-0.784551	0.550562	-0.013058	-0.014695	0.834563
16890	-0.598546	-0.856283	10.652342	0.007189	0.044266	-0.019132	-0.166172	-0.460559	-0.784071	0.550952	-0.013637	-0.014135	0.834306
16891	-1.256238	-0.981884	10.368220	-0.057457	0.110823	0.057478	-0.164902	-0.458132	-0.781510	0.550048	-0.016038	-0.013926	0.834863
16892	-0.434752	-0.208433	9.807741	-0.050526	0.079923	0.118141	-0.163247	-0.453270	-0.782254	0.548149	-0.017886	-0.013895	0.836074
16893	-0.018084	-0.001353	9.383613	0.022799	0.010779	0.120113	-0.164031	-0.451777	-0.782100	0.546191	-0.017752	-0.013399	0.837365
16894	-0.371638	-0.169640	10.071964	-0.068435	0.005530	0.092170	-0.163262	-0.451105	-0.781594	0.544736	-0.018543	-0.014493	0.838277
16895	-0.517353	-0.295284	10.292846	-0.225999	0.085897	0.129216	-0.164081	-0.442847	-0.782268	0.542543	-0.022398	-0.017318	0.839551
16896	-0.138937	0.000102	8.764717	-0.370680	0.121076	0.124745	-0.161039	-0.429059	-0.787548	0.540396	-0.028420	-0.022213	0.840637
16897	0.132423	-0.525540	8.215676	-0.215074	0.079126	0.141411	-0.157740	-0.417169	-0.789271	0.537964	-0.032037	-0.024910	0.841990
16898	-0.114151	-0.580132	8.608852	-0.059687	0.038809	0.183867	-0.158280	-0.412837	-0.789476	0.534977	-0.033350	-0.025418	0.843825
16899	-0.405697	-0.165935	8.837197	0.006432	-0.015393	0.184320	-0.159715	-0.410529	-0.789305	0.531899	-0.033008	-0.025353	0.845784
16900	-0.536575	-0.252291	9.361172	0.056321	-0.074985	0.199457	-0.163727	-0.409967	-0.788473	0.528611	-0.031166	-0.025106	0.847920
16901	-0.417296	-0.450736	9.256938	-0.030501	-0.150235	0.186142	-0.170832	-0.411689	-0.786339	0.525393	-0.028933	-0.027067	0.849937
16902	0.044463	-1.054343	9.649708	-0.097833	-0.166284	0.217044	-0.179520	-0.407043	-0.785270	0.521628	-0.027176	-0.030391	0.852198
16903	-0.073766	-1.067916	10.414701	0.011130	-0.101729	0.257741	-0.184593	-0.402146	-0.783741	0.517212	-0.025377	-0.031120	0.854915
16904	-0.060715	-0.594206	10.434452	0.095134	-0.004723	0.310785	-0.188739	-0.400772	-0.782772	0.512021	-0.024429	-0.029423	0.858121
16905	0.110237	-0.325913	10.527372	0.151631	0.076604	0.305325	-0.190425	-0.401847	-0.779050	0.506929	-0.024250	-0.025873	0.861258
16906	-0.332716	-1.170031	10.963628	0.170378	0.142257	0.317105	-0.192092	-0.404545	-0.778541	0.501700	-0.025059	-0.021379	0.864415
16907	-0.278507	-0.704029	11.713424	0.241906	0.240039	0.339191	-0.188715	-0.408487	-0.776967	0.496078	-0.026815	-0.014613	0.867741
16908	0.172037	0.216725	10.405722	0.197684	0.256939	0.272043	-0.181584	-0.413939	-0.774953	0.491621	-0.029314	-0.008523	0.870274
16909	-0.427297	-0.826720	8.959546	0.001116	0.170010	0.220068	-0.176932	-0.414234	-0.774514	0.487855	-0.032174	-0.006702	0.872306
16910	-1.256275	-0.971358	9.878145	0.001161	0.059972	0.152019	-0.174361	-0.411542	-0.774782	0.485350	-0.033152	-0.006033	0.873671
16911	-1.340319	-0.241145	10.170809	-0.080998	0.026763	0.103885	-0.174625	-0.411270	-0.773625	0.483522	-0.034343	-0.007094	0.874629
16912	-1.116325	0.386753	9.246163	-0.261229	0.048012	0.027830	-0.172075	-0.403299	-0.776781	0.483010	-0.037636	-0.011212	0.874734
16913	-0.957830	0.291753	8.467560	-0.291213	0.024693	-0.054471	-0.171489	-0.392207	-0.777193	0.483776	-0.040809	-0.016016	0.874093
16914	-0.641340	-0.696385	8.568811	-0.031737	-0.004166	-0.072370	-0.170479	-0.386664	-0.779455	0.485084	-0.040942	-0.016706	0.873349
16915	-0.903611	-0.932460	9.342101	0.213232	-0.044449	-0.065430	-0.169945	-0.391133	-0.777077	0.486416	-0.038034	-0.013379	0.872796
16916	-0.662899	-0.379354	9.954323	0.263256	-0.093620	-0.075790	-0.169398	-0.398715	-0.773452	0.488017	-0.033741	-0.009787	0.872127
16917	-0.097231	-0.291577	10.217176	0.165139	-0.109436	-0.154263	-0.171687	-0.406823	-0.770941	0.490828	-0.030135	-0.007992	0.870699
16918	-0.296464	-0.452455	9.789326	-0.049268	-0.084715	-0.208570	-0.173348	-0.412228	-0.767518	0.494521	-0.029033	-0.009843	0.868625
16919	-0.248773	-0.523731	9.408433	-0.133159	-0.080211	-0.244432	-0.173350	-0.411145	-0.768785	0.498704	-0.028847	-0.013022	0.866195
16920	-0.078395	-0.669418	9.386065	-0.015019	-0.074082	-0.250679	-0.172202	-0.408445	-0.768776	0.503092	-0.027570	-0.014203	0.863676
16921	-0.109348	-0.954552	9.647376	0.135362	-0.039053	-0.263610	-0.170519	-0.410485	-0.766264	0.507738	-0.025389	-0.012369	0.861048
16922	-0.655768	-1.434934	10.804777	0.168300	0.038693	-0.238375	-0.168032	-0.416452	-0.765848	0.511997	-0.024210	-0.009237	0.858597
16923	-1.124368	-0.813201	11.604125	0.178136	0.149739	-0.222671	-0.160871	-0.427180	-0.764014	0.515962	-0.024890	-0.004734	0.856237
16924	-0.274947	0.511135	10.386530	0.121390	0.226826	-0.272990	-0.151012	-0.433456	-0.764860	0.520831	-0.027418	-0.000488	0.853219
16925	-0.338479	-0.243560	9.575826	0.129819	0.171224	-0.354314	-0.141557	-0.438107	-0.763256	0.526970	-0.028942	0.003350	0.849384
16926	-1.399686	-0.785758	10.438994	0.170036	0.125943	-0.383956	-0.131956	-0.446278	-0.761177	0.533639	-0.029238	0.007304	0.845176
16927	-2.090180	-0.098125	10.202951	0.207579	0.094673	-0.374631	-0.123125	-0.454443	-0.760493	0.540093	-0.028707	0.011676	0.841035
16928	-1.837938	0.439519	8.933406	0.159649	-0.011719	-0.452846	-0.118186	-0.461101	-0.757947	0.547829	-0.026815	0.013932	0.836044
16929	-1.792281	-0.254512	8.579013	0.069527	-0.156703	-0.544055	-0.114805	-0.465856	-0.756126	0.557003	-0.023684	0.013219	0.830068
16930	-1.739988	-0.379095	8.865480	0.260072	-0.226672	-0.565877	-0.113742	-0.473711	-0.752000	0.566572	-0.017098	0.014699	0.823704
16931	-1.471716	-0.014632	9.198959	0.517746	-0.251229	-0.578201	-0.113401	-0.491711	-0.746556	0.576305	-0.007429	0.020347	0.816947
16932	-1.474909	0.218258	9.067101	0.517921	-0.226643	-0.604494	-0.112028	-0.510395	-0.739344	0.586310	0.002069	0.026059	0.809665
16933	-1.744407	0.338942	9.311105	0.355936	-0.189943	-0.591342	-0.111457	-0.525557	-0.730297	0.595949	0.008769	0.029828	0.802420
16934	-1.170243	0.280793	9.060385	0.176461	-0.139218	-0.650803	-0.107524	-0.538028	-0.726131	0.606425	0.012787	0.031067	0.794430
16935	-1.188422	0.430877	9.336201	0.230386	-0.149611	-0.713862	-0.102584	-0.545633	-0.722188	0.617773	0.017216	0.033320	0.785461
16936	-1.651440	0.471665	10.484455	0.237401	-0.195186	-0.727071	-0.095809	-0.558391	-0.717555	0.629203	0.022797	0.034837	0.776125
16937	-1.584545	0.357168	10.960744	-0.041114	-0.216463	-0.691341	-0.095786	-0.565158	-0.713020	0.640085	0.024769	0.032046	0.767236
16938	0.491834	-0.256966	8.881273	-0.619707	-0.157288	-0.687236	-0.092445	-0.560033	-0.716087	0.650959	0.018873	0.020811	0.758593
16939	-0.328494	-0.239656	10.878169	-1.174728	-0.107801	-0.664460	-0.085327	-0.530296	-0.730092	0.661318	0.004542	0.002017	0.750089
16940	1.305341	-2.005537	10.084453	-1.087312	-0.070623	-0.583455	-0.080056	-0.493243	-0.745149	0.670001	-0.008733	-0.015223	0.742153
16941	0.439698	0.499094	10.630131	-0.692630	-0.058127	-0.602684	-0.076569	-0.462406	-0.757683	0.678709	-0.017310	-0.026300	0.733732
16942	-0.520638	-0.092056	10.684484	-0.442893	-0.106679	-0.644932	-0.071979	-0.447272	-0.764378	0.687907	-0.021346	-0.034521	0.724663
16943	-1.488065	-0.300641	9.998389	-0.331681	-0.106996	-0.685274	-0.067625	-0.438906	-0.766407	0.697547	-0.024258	-0.040942	0.714957
16944	-0.750725	0.187138	9.387293	-0.571386	-0.155248	-0.698759	-0.064588	-0.425119	-0.770280	0.707043	-0.029365	-0.051665	0.704669
16945	-0.230089	-0.964898	9.888591	-0.653836	-0.150285	-0.688290	-0.062357	-0.403884	-0.777393	0.716067	-0.036153	-0.063213	0.694223
16946	0.952649	-0.689004	10.328504	-0.545028	-0.178835	-0.630633	-0.061658	-0.387243	-0.782354	0.724122	-0.040606	-0.073845	0.684504
16947	0.948090	-0.637383	9.896610	-0.437729	-0.107079	-0.581987	-0.060952	-0.372226	-0.786820	0.731491	-0.044914	-0.081691	0.675448
16948	0.018509	-0.976550	9.857477	-0.120953	-0.038483	-0.571289	-0.059453	-0.361273	-0.789420	0.739007	-0.045160	-0.084456	0.666855
16949	-0.562053	-2.140900	9.815460	0.147503	0.094725	-0.545121	-0.054791	-0.363463	-0.788872	0.746515	-0.043646	-0.081379	0.658930
16950	-0.552467	-1.135978	9.742826	0.276571	0.177046	-0.563064	-0.046481	-0.372439	-0.785759	0.754421	-0.040865	-0.075638	0.650736
16951	1.227452	0.619910	9.680375	0.403454	0.154155	-0.718364	-0.036072	-0.386296	-0.783747	0.764229	-0.035964	-0.068408	0.640297
16952	1.327697	-1.569120	9.728838	0.449406	0.154364	-0.803099	-0.023071	-0.402198	-0.780516	0.774933	-0.029905	-0.060924	0.628389
16953	1.643984	-1.567041	9.642031	0.265598	0.171985	-0.907564	-0.010095	-0.413092	-0.778258	0.786572	-0.027064	-0.055310	0.614420
16954	0.657763	-1.395079	9.885599	-0.122690	0.056723	-0.952781	0.003098	-0.414786	-0.778982	0.798146	-0.028572	-0.056496	0.599128
16955	0.697365	-1.929699	9.742146	-0.085875	-0.016622	-1.002242	0.012369	-0.408070	-0.780204	0.809931	-0.028844	-0.058256	0.582912
16956	0.482140	-1.639462	9.735323	0.137031	-0.037431	-1.032291	0.023360	-0.410430	-0.778217	0.821839	-0.024922	-0.057915	0.566221
16957	0.606377	-1.158481	10.056967	0.450210	-0.058419	-1.049416	0.032716	-0.422118	-0.774252	0.833671	-0.015891	-0.054216	0.549364
16958	1.032268	-1.013840	9.684905	0.543085	-0.119766	-1.017330	0.040390	-0.432714	-0.771401	0.844679	-0.004361	-0.050625	0.532856
16959	1.387546	-1.300502	9.644904	0.392300	-0.141123	-0.920860	0.046396	-0.447633	-0.764733	0.854225	0.004460	-0.048885	0.517582
16960	2.195241	-0.454819	9.863921	-0.014148	-0.076073	-0.850525	0.054161	-0.450517	-0.763470	0.862841	0.005888	-0.050317	0.502930
16961	1.409806	-0.226879	10.051133	0.134051	-0.052398	-0.775062	0.061161	-0.454071	-0.763992	0.870475	0.009326	-0.049827	0.489595
16962	0.547178	-0.653486	9.899883	0.425562	-0.097589	-0.748253	0.066878	-0.462493	-0.759302	0.877504	0.018482	-0.047282	0.476874
16963	1.487685	-0.121133	9.441334	0.581050	-0.167821	-0.710529	0.072360	-0.474431	-0.755665	0.883772	0.030768	-0.044482	0.464782
16964	1.426205	0.394279	9.539100	0.385832	-0.145239	-0.666809	0.076939	-0.487718	-0.750238	0.889504	0.039573	-0.043118	0.453163
16965	0.829848	0.400850	9.380921	0.140550	-0.094458	-0.619764	0.080448	-0.492338	-0.748417	0.894875	0.043307	-0.043105	0.442115
16966	0.660475	0.353738	9.271306	0.174537	-0.052418	-0.601697	0.085405	-0.503192	-0.744123	0.899933	0.047455	-0.042045	0.431393
16967	1.107852	0.101420	9.687461	0.249473	-0.052697	-0.566100	0.092135	-0.507559	-0.740047	0.904488	0.052704	-0.040372	0.421299
16968	0.978699	0.277541	9.544022	0.244917	-0.071923	-0.548502	0.097830	-0.509078	-0.740146	0.908737	0.058223	-0.039099	0.411435
16969	0.624557	0.056015	9.335476	0.111711	-0.041158	-0.558988	0.103778	-0.511005	-0.737953	0.913139	0.060824	-0.038340	0.401257
16970	0.967040	0.005179	9.312714	-0.165735	-0.002022	-0.530140	0.109965	-0.507791	-0.738525	0.917545	0.058258	-0.039131	0.391389
16971	0.686893	-0.011259	9.514384	-0.219625	0.011025	-0.486351	0.117703	-0.503772	-0.740646	0.921588	0.054270	-0.040146	0.382255
16972	0.612173	0.336361	9.756914	-0.140760	0.041692	-0.510250	0.124120	-0.495281	-0.741681	0.925632	0.051804	-0.039971	0.372726
16973	1.135036	0.518037	9.946726	-0.085252	0.066021	-0.515169	0.132987	-0.484638	-0.744649	0.929584	0.049881	-0.038913	0.363140
16974	0.982213	1.763036	10.113739	-0.082952	0.153704	-0.599130	0.142785	-0.480090	-0.745262	0.934074	0.047723	-0.036131	0.352026
16975	1.211425	1.741893	10.075476	0.141973	0.127652	-0.682250	0.156717	-0.476376	-0.744154	0.938760	0.049793	-0.032154	0.339435
16976	1.764928	0.831552	9.483535	0.434561	0.070855	-0.690355	0.167611	-0.486450	-0.739173	0.942940	0.057943	-0.027257	0.326747
16977	1.292065	0.548758	9.383440	0.179675	-0.043999	-0.550674	0.176418	-0.492452	-0.734889	0.946262	0.061768	-0.026378	0.316348
16978	1.086637	0.519241	9.430529	-0.109165	-0.100363	-0.406654	0.181681	-0.486121	-0.735033	0.948888	0.060583	-0.028540	0.308426
16979	0.936607	1.117286	10.373434	0.117204	-0.070274	-0.223228	0.183994	-0.483562	-0.735298	0.950088	0.063222	-0.028994	0.304129
16980	0.900572	2.156344	10.337631	0.193737	-0.011900	-0.107683	0.186343	-0.488853	-0.733339	0.950489	0.067070	-0.027981	0.302142
16981	1.348679	2.046827	9.481872	0.034150	0.001879	-0.009362	0.183515	-0.491002	-0.734213	0.950515	0.067655	-0.027841	0.301940
16982	1.136688	1.424589	9.928297	-0.181211	0.034739	0.122170	0.184920	-0.487220	-0.735603	0.950036	0.063965	-0.028514	0.304181
16983	1.295557	2.020808	10.274996	-0.111728	0.067710	0.193356	0.187504	-0.486557	-0.736530	0.949043	0.061318	-0.028275	0.307827
16984	1.316896	2.326295	9.567058	-0.050726	0.117738	0.194053	0.188657	-0.485211	-0.735895	0.947969	0.059553	-0.026665	0.311604
16985	1.289456	1.856072	9.864657	0.092252	0.125532	0.224989	0.190736	-0.487928	-0.734802	0.946518	0.060492	-0.024110	0.316011
16986	0.990325	1.865764	10.698761	0.169147	0.160465	0.223987	0.190764	-0.493341	-0.733960	0.944953	0.062605	-0.020347	0.320516
16987	0.731839	1.841744	10.835279	-0.033855	0.276811	0.231810	0.196981	-0.496893	-0.732297	0.943605	0.060236	-0.015743	0.325165
16988	0.794832	2.244361	9.753242	-0.329757	0.304098	0.215741	0.202650	-0.494624	-0.731081	0.942639	0.051999	-0.012480	0.329501
16989	1.190863	1.603926	8.944693	-0.569257	0.277100	0.162558	0.209310	-0.480856	-0.736159	0.942158	0.039615	-0.011307	0.332627
16990	1.070380	0.969325	8.726980	-0.730382	0.197537	0.157482	0.213988	-0.458823	-0.742150	0.941602	0.024535	-0.012641	0.335594
16991	1.392108	-0.669803	9.863572	-0.646575	0.149979	0.168038	0.217741	-0.432184	-0.749871	0.940756	0.011521	-0.014418	0.338582
16992	1.347001	-0.239965	10.330263	-0.455229	0.197112	0.199654	0.219872	-0.417174	-0.755126	0.939510	0.001599	-0.013914	0.342235
16993	0.922416	0.148055	10.309551	-0.303210	0.198973	0.222124	0.225771	-0.408410	-0.756278	0.938039	-0.005298	-0.012482	0.346265
16994	1.421711	0.083593	10.162730	-0.102250	0.088549	0.271493	0.225757	-0.404891	-0.758033	0.936156	-0.007861	-0.011579	0.351307
16995	1.163424	0.092732	10.133825	-0.072766	-0.033798	0.245791	0.224718	-0.404209	-0.757500	0.934417	-0.008772	-0.012964	0.355837
16996	0.932809	-0.074439	9.927242	-0.165509	-0.053671	0.176352	0.222129	-0.402977	-0.758217	0.933113	-0.011493	-0.015192	0.359078
16997	0.440472	-0.719930	9.919263	-0.356497	-0.024452	0.074629	0.218218	-0.394565	-0.762167	0.932485	-0.017726	-0.018492	0.360301
16998	1.021673	-0.789414	9.125292	-0.345221	0.031739	-0.006324	0.217009	-0.383732	-0.766390	0.932401	-0.024353	-0.020468	0.360022
16999	0.808173	-1.273287	9.203271	-0.283174	0.054715	-0.072794	0.217729	-0.371828	-0.769864	0.932816	-0.029755	-0.021861	0.358456
17000	0.603665	-1.520784	9.533793	-0.207192	0.100186	-0.054449	0.221567	-0.364271	-0.770998	0.933125	-0.034277	-0.021589	0.357264
17001	0.185960	-1.181137	9.440378	-0.175004	0.144027	-0.031829	0.226422	-0.354284	-0.770973	0.933308	-0.038364	-0.020523	0.356432
17002	0.049024	-0.742841	9.292810	-0.294801	0.165079	-0.040423	0.231808	-0.346736	-0.771107	0.933424	-0.044990	-0.019654	0.355399
17003	0.312132	-0.765288	9.701183	-0.105078	0.159767	-0.062062	0.235908	-0.340940	-0.770345	0.933852	-0.047865	-0.017815	0.353993
17004	-0.414501	-1.438806	10.153862	-0.020917	0.193212	-0.080643	0.242490	-0.339351	-0.770555	0.934472	-0.049558	-0.014513	0.352272
17005	-0.368859	-0.444880	9.722755	-0.093164	0.212565	-0.107335	0.249438	-0.335602	-0.767937	0.935213	-0.052584	-0.011611	0.349967
17006	0.073245	-0.728910	9.191839	0.035090	0.167248	-0.175475	0.258196	-0.332132	-0.764966	0.936514	-0.053022	-0.008503	0.346495
17007	-0.451486	-1.190183	9.575531	0.185362	0.128905	-0.190325	0.263501	-0.334597	-0.762768	0.938062	-0.050235	-0.005301	0.342765
17008	-0.605813	-0.482445	9.416793	0.291040	0.108046	-0.209703	0.267287	-0.342330	-0.761238	0.939782	-0.045457	-0.001572	0.338736
17009	-0.035197	-0.353732	8.923154	0.380683	0.083578	-0.240113	0.271445	-0.348985	-0.757146	0.941744	-0.038664	0.002086	0.334094
17010	0.075689	-0.398412	9.536832	0.591694	0.030975	-0.240584	0.275389	-0.364027	-0.751982	0.943736	-0.027701	0.006355	0.329477
17011	0.189036	-0.092611	9.952673	0.751727	0.004619	-0.230682	0.278462	-0.385831	-0.745593	0.945578	-0.013347	0.010984	0.324937
17012	-0.110136	-0.052688	9.662556	0.380392	-0.042580	-0.231693	0.278143	-0.401798	-0.739608	0.947159	-0.005896	0.012508	0.320466
17013	-0.383024	0.285326	9.404473	0.106495	-0.131789	-0.225043	0.278546	-0.405184	-0.738369	0.948652	-0.002860	0.010398	0.316139
17014	-0.256376	0.092750	9.665489	0.156404	-0.214138	-0.214487	0.274161	-0.406784	-0.738320	0.950043	0.001447	0.007232	0.312031
17015	0.029603	-0.101226	9.874652	0.082878	-0.233584	-0.192313	0.268357	-0.408783	-0.738253	0.951272	0.004669	0.003053	0.308302
17016	-0.310303	-0.376413	10.242068	-0.078354	-0.182078	-0.149205	0.263158	-0.401040	-0.742446	0.952203	0.004323	-0.000960	0.305435
17017	-0.946055	-0.149688	10.413558	-0.116070	-0.105935	-0.099625	0.258090	-0.394517	-0.744864	0.952827	0.002924	-0.003898	0.303474
17018	-0.489881	0.159955	10.600610	-0.014228	-0.025716	-0.044919	0.258355	-0.395195	-0.745641	0.953096	0.002843	-0.004552	0.302620
17019	0.052152	0.337534	10.285596	0.068154	0.038927	-0.030987	0.258871	-0.395740	-0.744504	0.953296	0.004071	-0.003588	0.301987
17020	0.273179	0.197417	9.854358	-0.028385	0.044198	-0.038806	0.259773	-0.395745	-0.743623	0.953532	0.003297	-0.002993	0.301258
17021	-0.183798	-0.240558	10.165646	-0.204634	0.063495	-0.047029	0.263109	-0.391704	-0.743249	0.953839	-0.000839	-0.003197	0.300300
17022	-0.615940	0.097598	10.334256	-0.198420	0.114276	-0.023694	0.265529	-0.384816	-0.744241	0.953970	-0.005278	-0.002289	0.299848
17023	-0.238446	0.256625	9.037652	-0.242983	0.124922	-0.022271	0.270269	-0.378212	-0.742969	0.954086	-0.010517	-0.001514	0.299345
17024	0.335217	-0.546978	8.799994	-0.254034	0.086177	0.037097	0.273591	-0.370110	-0.745240	0.953789	-0.015850	-0.001465	0.300054
17025	0.222638	-0.786349	9.663266	-0.182801	0.057950	0.079775	0.277048	-0.364175	-0.745618	0.953264	-0.019571	-0.001603	0.301501
17026	-0.186736	-0.638551	9.767016	-0.208823	0.079864	0.100964	0.278163	-0.355793	-0.745297	0.952562	-0.024006	-0.001382	0.303394
17027	0.086234	-0.608075	9.418991	-0.209876	0.071883	0.143156	0.279805	-0.348765	-0.745637	0.951599	-0.028347	-0.001392	0.306029
17028	0.132574	-0.554442	9.774840	0.085194	0.029826	0.163647	0.279549	-0.351066	-0.742715	0.950639	-0.026881	-0.000293	0.309132
17029	0.054402	-0.672538	9.490612	0.047595	0.003642	0.167690	0.278924	-0.355799	-0.741090	0.949641	-0.025907	-0.000026	0.312269
17030	-0.163869	-0.803542	9.346814	0.068937	-0.082020	0.174627	0.275321	-0.357944	-0.741952	0.948577	-0.024054	-0.001145	0.315631
17031	-0.465632	-1.155191	9.972538	0.027634	-0.145055	0.168816	0.271727	-0.362796	-0.741307	0.947528	-0.022571	-0.003820	0.318853
17032	-0.035864	-0.484788	10.103891	-0.212034	-0.145223	0.142401	0.264745	-0.361405	-0.742340	0.946492	-0.025641	-0.007942	0.321610
17033	0.139485	-0.939195	9.799193	-0.217127	-0.138079	0.089380	0.260183	-0.353397	-0.744112	0.945785	-0.028845	-0.012090	0.323285
17034	0.025449	-1.360950	9.997174	-0.183169	-0.099602	0.102047	0.254991	-0.348498	-0.745521	0.944986	-0.031656	-0.015181	0.325223
17035	-0.052890	-1.194820	10.648549	-0.034927	-0.040329	0.165067	0.252402	-0.347131	-0.746236	0.943885	-0.032117	-0.016249	0.328308
17036	-0.319893	-0.725435	10.898943	-0.005432	0.041881	0.192186	0.249428	-0.347928	-0.744411	0.942628	-0.032522	-0.015453	0.331898
17037	-0.388922	0.105493	10.349209	-0.011435	0.085808	0.167831	0.250080	-0.350097	-0.742652	0.941541	-0.033351	-0.013945	0.334955
17038	-0.017685	0.060584	9.192087	0.015791	0.080831	0.113283	0.250467	-0.350912	-0.741004	0.940806	-0.033592	-0.012324	0.337052
17039	-0.224865	-0.894268	9.406370	0.012323	0.033729	0.063605	0.252546	-0.354171	-0.739149	0.940408	-0.033581	-0.011691	0.338183
17040	-0.283739	-1.041259	9.945847	0.006936	0.049399	0.056548	0.253192	-0.354987	-0.737761	0.940031	-0.033762	-0.010759	0.339243
17041	-0.204888	-0.488143	10.148563	0.055477	0.108917	0.021956	0.255387	-0.355270	-0.736518	0.939956	-0.033451	-0.008432	0.339548
17042	-0.413067	0.118834	9.931462	-0.024624	0.130174	-0.055903	0.259774	-0.355565	-0.734285	0.940321	-0.034753	-0.006273	0.338450
17043	-0.384190	0.130627	9.143189	-0.050951	0.123545	-0.149511	0.262995	-0.355991	-0.730502	0.941323	-0.036469	-0.004475	0.335500
17044	0.174644	-0.729732	9.181343	0.092539	0.114869	-0.231671	0.268147	-0.354667	-0.727754	0.942888	-0.035442	-0.001948	0.331212
17045	-1.775749	-1.363782	9.983845	0.500424	0.153865	-0.220188	0.274775	-0.362957	-0.725121	0.944662	-0.027003	0.004068	0.326907
17046	-0.274884	-0.799967	9.446332	0.242656	0.115776	-0.195212	0.281912	-0.372064	-0.718669	0.945986	-0.023160	0.007651	0.323289
17047	-0.071204	-0.674504	9.313857	0.086621	0.121630	-0.111769	0.287085	-0.373987	-0.716719	0.946739	-0.022334	0.010404	0.321058
17048	-0.654539	-0.557669	9.858486	0.005630	0.074238	-0.037444	0.289163	-0.377788	-0.713464	0.946917	-0.022683	0.011745	0.320462
17049	0.406983	-0.007254	10.110367	-0.060895	-0.028610	-0.002385	0.289539	-0.376709	-0.711925	0.946927	-0.023649	0.010740	0.320399
17050	-0.061981	-0.111743	10.920593	0.019598	-0.069680	-0.030043	0.288894	-0.377924	-0.710138	0.947108	-0.022808	0.009448	0.319964
17051	-0.226996	0.434234	11.312760	-0.151888	-0.053857	-0.099814	0.286299	-0.373849	-0.713766	0.947698	-0.025304	0.007333	0.318079
17052	-0.574833	0.452359	10.061644	-0.299770	-0.034043	-0.201138	0.287538	-0.363301	-0.715600	0.948778	-0.030767	0.004594	0.314408
17053	-1.211261	-0.741992	9.503135	-0.229952	-0.019714	-0.194449	0.288534	-0.356406	-0.715931	0.949860	-0.034964	0.002623	0.310704
17054	-0.602423	0.352191	8.691063	0.036649	-0.033739	-0.163420	0.288648	-0.353836	-0.715652	0.950828	-0.034036	0.002004	0.307839
17055	-0.247508	-0.330515	8.896418	0.275538	-0.053026	-0.177861	0.289183	-0.357899	-0.714293	0.952107	-0.028382	0.002560	0.304433
17056	-0.376727	-0.540251	9.971631	0.106130	-0.011373	-0.129627	0.288186	-0.364659	-0.713833	0.952609	-0.026271	0.002804	0.303046
17057	-0.116916	0.346830	9.748906	-0.070994	-0.004479	-0.123735	0.288830	-0.363579	-0.714982	0.953335	-0.027485	0.002218	0.300652
17058	0.329718	0.013025	9.467282	-0.024333	-0.018466	-0.151839	0.287523	-0.362491	-0.712524	0.954016	-0.027815	0.001533	0.298459
17059	0.035812	-0.586730	9.979552	-0.020834	-0.018477	-0.151860	0.287777	-0.361951	-0.712139	0.954924	-0.027967	0.000942	0.295528
17060	-0.123467	-0.578107	10.033890	0.007771	0.030520	-0.132921	0.288800	-0.360063	-0.712136	0.955573	-0.027972	0.001401	0.293422
17061	0.117417	-0.304771	9.595219	0.046303	0.086507	-0.115702	0.290311	-0.353577	-0.711073	0.956288	-0.027454	0.003219	0.291117
17062	0.268773	-0.400658	9.294848	0.071315	0.114476	-0.090804	0.292906	-0.356162	-0.709858	0.956758	-0.026735	0.005683	0.289598
17063	0.253084	-0.571049	9.369919	0.061313	0.094279	-0.064547	0.296033	-0.362946	-0.706264	0.957169	-0.025967	0.007732	0.288261
17064	-0.210373	-0.542968	9.465617	0.161251	0.053277	-0.023245	0.296999	-0.366281	-0.704643	0.957294	-0.023164	0.009581	0.288029
17065	-0.275700	0.094204	10.050207	0.170282	-0.021961	-0.076185	0.296897	-0.372778	-0.701892	0.957826	-0.019636	0.010029	0.286502
17066	0.061990	-0.306082	10.556920	0.027266	-0.062309	-0.135725	0.291849	-0.373023	-0.699262	0.958565	-0.018757	0.008853	0.284119
17067	-0.289489	-0.181264	11.157312	-0.103138	-0.063091	-0.201767	0.289512	-0.370845	-0.699973	0.959690	-0.020249	0.006894	0.280245
17068	-1.183269	-0.910780	10.959597	-0.171834	0.008131	-0.223034	0.288065	-0.365965	-0.700416	0.960815	-0.023596	0.005911	0.276121
17069	-0.796700	0.506859	9.975343	-0.140181	0.059016	-0.247096	0.289958	-0.357449	-0.701128	0.962107	-0.026494	0.006120	0.271314
17070	-0.373063	-0.326061	9.205192	-0.041476	0.062703	-0.292465	0.291475	-0.351774	-0.700329	0.963620	-0.027641	0.006860	0.265756
17071	-0.392256	-1.343451	9.895317	0.051171	0.109670	-0.214294	0.295820	-0.344761	-0.697257	0.964775	-0.027155	0.009094	0.261513
17072	-0.480816	-0.211188	9.534240	0.217411	0.107917	-0.158191	0.298665	-0.346131	-0.695522	0.965655	-0.023528	0.012141	0.258475
17073	-0.535604	-0.089769	8.993047	0.297999	0.048605	-0.173626	0.297661	-0.354248	-0.690856	0.966671	-0.017946	0.014520	0.254977
17074	-0.870301	-0.307661	9.236125	0.240538	-0.009153	-0.154817	0.298972	-0.359670	-0.687349	0.967462	-0.013273	0.015427	0.252198
17075	-0.719060	-0.096734	9.393435	0.193985	-0.061716	-0.167689	0.296138	-0.363582	-0.683893	0.968377	-0.009155	0.015177	0.248862
17076	-0.226238	-0.061765	9.502523	0.090155	-0.103897	-0.174029	0.293558	-0.364786	-0.683227	0.969200	-0.006925	0.013497	0.245807
17077	-0.168820	-0.138870	9.599662	0.000773	-0.110898	-0.199414	0.287468	-0.362860	-0.681839	0.970212	-0.006318	0.011323	0.241909
17078	-0.277762	-0.513523	9.485761	0.183358	-0.119501	-0.214016	0.285247	-0.358924	-0.681384	0.971200	-0.002209	0.009781	0.238054
17079	-0.044121	-0.262093	9.729331	0.287093	-0.096879	-0.200866	0.282568	-0.365676	-0.680643	0.972174	0.003858	0.009245	0.234047
17080	-0.125297	-0.145000	10.065384	0.364061	-0.053158	-0.200987	0.278826	-0.370802	-0.674245	0.972947	0.011167	0.009855	0.230547
17081	0.039382	-0.078657	10.160843	0.690524	-0.018218	-0.167679	0.277337	-0.383517	-0.671534	0.973482	0.024696	0.012693	0.227072
17082	-0.124347	-0.054405	11.383222	0.714553	0.006071	-0.165626	0.277158	-0.403280	-0.662007	0.973707	0.038553	0.016070	0.223943
17083	-0.179616	-0.044216	12.215229	0.325213	0.066998	-0.141808	0.278618	-0.414118	-0.655486	0.974058	0.044516	0.018899	0.221070
17084	0.091760	0.469113	10.906790	-0.287248	0.088139	-0.191963	0.279754	-0.410335	-0.653804	0.975091	0.038477	0.019441	0.217577
17085	-0.434239	-0.808408	10.170958	-0.754219	0.097973	-0.193655	0.283409	-0.389781	-0.660179	0.976371	0.023158	0.018157	0.214090
17086	-0.652816	-0.289396	9.472348	-0.754530	0.052496	-0.116092	0.286134	-0.366246	-0.664082	0.977082	0.008177	0.015922	0.212107
17087	-0.163294	-0.020651	8.952183	-0.539823	-0.021858	-0.115758	0.285772	-0.344047	-0.670253	0.977620	-0.002458	0.013165	0.209950
17088	-0.012273	-0.507847	8.873192	-0.318302	-0.063978	-0.046590	0.283003	-0.331985	-0.674186	0.977796	-0.008403	0.010491	0.209128
17089	-0.236043	-0.072270	9.187704	0.035633	-0.091179	0.023009	0.279630	-0.328989	-0.675513	0.977733	-0.007470	0.008790	0.209537
17090	-0.467912	0.238776	9.652239	0.219636	-0.091300	0.080868	0.275008	-0.335190	-0.674354	0.977425	-0.002756	0.007854	0.211117
17091	-0.042056	0.702168	9.709159	0.189118	-0.053908	0.114231	0.270665	-0.345182	-0.673108	0.976963	0.001087	0.007546	0.213273
17092	-0.143446	0.703094	9.753297	0.124804	-0.031113	0.096251	0.267843	-0.350582	-0.670562	0.976530	0.003695	0.007386	0.215224
17093	-0.060522	0.476882	9.913381	0.040771	-0.032014	0.074412	0.266423	-0.351522	-0.669399	0.976221	0.004587	0.006876	0.216620
17094	-0.032679	0.326810	9.666317	-0.205968	-0.028443	0.035584	0.263053	-0.349068	-0.670604	0.976055	0.000716	0.005343	0.217457
17095	-0.075045	0.157357	9.193760	-0.390076	-0.050158	-0.004619	0.261966	-0.338776	-0.672022	0.976066	-0.006715	0.002609	0.217353
17096	-0.147051	-0.129759	9.489044	-0.323859	-0.058894	-0.018310	0.258551	-0.326576	-0.676199	0.976049	-0.012758	-0.000036	0.217177
17097	0.031112	0.133697	9.591458	-0.137712	-0.041409	-0.023942	0.255152	-0.320062	-0.675830	0.976124	-0.015283	-0.001507	0.216672
17098	0.277202	0.112150	9.464136	-0.144805	-0.046677	-0.036424	0.254722	-0.312481	-0.675750	0.976184	-0.017882	-0.003144	0.216182
17099	0.133430	-0.415278	9.632324	-0.121584	-0.048407	-0.035448	0.252888	-0.307464	-0.676952	0.976297	-0.020041	-0.004701	0.215453
17100	-0.407268	-0.414139	10.199286	-0.158426	0.002289	-0.001018	0.252342	-0.303131	-0.675623	0.976174	-0.023119	-0.005430	0.215686
17101	-0.290856	-0.347183	10.372063	-0.097502	0.059996	-0.006558	0.252959	-0.297179	-0.676598	0.976171	-0.025277	-0.004731	0.215474
17102	-0.370020	-0.611266	10.316846	0.034899	0.072302	0.001472	0.253595	-0.296642	-0.674556	0.976147	-0.024883	-0.003257	0.215658
17103	-0.398423	-0.525084	10.116236	-0.049923	0.111753	-0.020121	0.256033	-0.293678	-0.674180	0.976222	-0.026345	-0.001327	0.215162
17104	0.103317	0.104060	9.520810	-0.160621	0.147623	-0.044598	0.259493	-0.289232	-0.672910	0.976283	-0.030091	0.000750	0.214398
17105	0.043930	-1.107723	9.452126	-0.060317	0.116286	-0.079456	0.261654	-0.282883	-0.672625	0.976590	-0.031768	0.002672	0.212732
17106	-0.200505	-1.876497	9.868313	-0.067826	0.074166	-0.030410	0.265525	-0.282363	-0.671398	0.976637	-0.033388	0.003722	0.212254
17107	-0.973692	-1.298764	10.443909	-0.039497	0.082885	0.026560	0.264987	-0.279654	-0.669830	0.976497	-0.034589	0.005161	0.212676
17108	-1.039987	-0.433224	10.209332	-0.000871	0.035785	-0.009255	0.266654	-0.277227	-0.669831	0.976522	-0.034736	0.005762	0.212523
17109	-0.426528	-0.382597	9.454907	-0.115610	0.020298	-0.143361	0.268195	-0.276154	-0.668565	0.977048	-0.037162	0.005571	0.209678
17110	-0.483659	-0.927204	8.944525	-0.368477	-0.000470	-0.214093	0.268137	-0.265597	-0.668973	0.977618	-0.044360	0.003767	0.205622
17111	-0.802047	-1.559428	9.000077	-0.457876	0.010141	-0.232364	0.270257	-0.250179	-0.671667	0.978118	-0.053479	0.001895	0.201053
17112	-0.359174	-1.077180	8.975368	-0.179685	-0.017941	-0.221661	0.271096	-0.237462	-0.673346	0.978796	-0.056908	0.000495	0.196772
17113	-0.216705	-1.071403	8.868477	0.008413	-0.038797	-0.269750	0.269639	-0.231365	-0.673137	0.979854	-0.056706	-0.000523	0.191495
17114	-0.137245	-1.116323	9.323832	-0.097151	-0.061640	-0.292675	0.269360	-0.227438	-0.673479	0.980838	-0.058348	-0.002525	0.185865
17115	0.057238	-0.939087	9.583708	-0.249125	-0.063463	-0.328182	0.268012	-0.216875	-0.674762	0.981730	-0.063083	-0.005080	0.179444
17116	0.061157	-1.073139	9.795993	-0.289134	-0.037140	-0.383044	0.266667	-0.209155	-0.671855	0.982680	-0.068563	-0.007423	0.171997
17117	0.139080	-0.986620	9.976535	-0.266479	0.014550	-0.435572	0.267110	-0.195218	-0.673260	0.983765	-0.073854	-0.008670	0.163332
17118	0.095865	-0.946001	9.780334	-0.088926	0.033205	-0.511728	0.270264	-0.181838	-0.672410	0.985249	-0.075599	-0.009156	0.153247
17119	-0.183265	-1.485247	9.670815	-0.093955	0.038740	-0.584905	0.271892	-0.172644	-0.672217	0.986839	-0.077506	-0.009588	0.141599
17120	-0.738508	-2.162608	10.090734	-0.152856	0.044169	-0.631998	0.271821	-0.160735	-0.670949	0.988308	-0.080501	-0.010224	0.129084
17121	-0.847631	-2.578990	10.485775	0.013605	0.087941	-0.641261	0.274093	-0.151546	-0.669999	0.989915	-0.080436	-0.009463	0.116228
17122	0.072007	-0.926982	10.434356	0.137446	0.096595	-0.708996	0.277683	-0.147777	-0.667714	0.991694	-0.077781	-0.008464	0.102083
17123	0.726970	-1.155121	9.849380	0.266894	0.084604	-0.831690	0.281403	-0.142519	-0.667974	0.993667	-0.072571	-0.007547	0.085452
17124	0.476095	-1.797721	9.829741	0.519586	0.053485	-0.926946	0.281402	-0.143331	-0.666448	0.995785	-0.062169	-0.007034	0.067062
17125	0.323151	-2.273061	10.493609	0.492736	0.034199	-0.951950	0.281423	-0.147934	-0.665087	0.997446	-0.052369	-0.006923	0.048078
17126	0.259679	-1.715162	11.110914	0.304408	0.088046	-0.854317	0.282733	-0.151189	-0.664754	0.998431	-0.046245	-0.005859	0.031014
17127	0.691551	-1.405069	10.596526	0.533285	0.112441	-0.792696	0.287024	-0.155677	-0.664862	0.999240	-0.035712	-0.004101	0.015096
17128	0.605412	-0.930865	9.737666	0.330426	-0.045201	-0.669477	0.287153	-0.157304	-0.662067	0.999562	-0.029030	-0.005470	0.001774
17129	0.082663	-1.089184	9.322247	-0.147730	-0.111754	-0.597289	0.284534	-0.150522	-0.663368	0.999400	-0.032082	-0.008164	-0.010163
17130	-0.113249	-0.799120	9.308047	-0.560619	-0.129517	-0.508602	0.280962	-0.135075	-0.664571	0.998798	-0.043221	-0.011053	-0.020325
17131	-0.203657	-0.947650	9.263867	-0.748106	-0.068576	-0.382861	0.277465	-0.110155	-0.665556	0.997826	-0.058276	-0.012533	-0.028118
17132	0.101642	-1.115380	8.668185	-0.728905	-0.069691	-0.261237	0.276162	-0.085518	-0.665297	0.996690	-0.072783	-0.013908	-0.033429
17133	0.164125	-1.517603	9.412736	-0.612402	-0.045657	-0.121194	0.274486	-0.063451	-0.664802	0.995610	-0.085157	-0.014661	-0.035985
17134	-0.175248	-1.716043	9.713749	-0.487611	0.019772	-0.007203	0.273105	-0.048016	-0.664248	0.994731	-0.094842	-0.014021	-0.036307
17135	0.284645	-1.547272	9.454608	-0.438715	0.045753	0.077742	0.274573	-0.035305	-0.660822	0.993910	-0.103712	-0.012702	-0.035003
17136	0.902545	-1.217328	8.828309	-0.653479	-0.021745	0.082877	0.275014	-0.023129	-0.658409	0.992521	-0.116725	-0.012601	-0.033454
17137	0.127299	-2.649167	10.469350	-0.817539	-0.057777	0.090267	0.273849	-0.002014	-0.654863	0.990504	-0.133126	-0.013062	-0.031763
17138	-0.540731	-2.927866	11.997767	-0.607455	0.059332	0.120529	0.275542	0.016380	-0.650746	0.988902	-0.145139	-0.011276	-0.029685
17139	0.452902	-2.340919	9.866949	-0.403014	0.106838	0.099149	0.278687	0.029353	-0.646959	0.987764	-0.153148	-0.008682	-0.028151
17140	0.306457	-3.203827	8.846661	-0.379586	0.055561	0.070827	0.280699	0.038002	-0.644732	0.986621	-0.160619	-0.007253	-0.026978
17141	0.177844	-3.639745	9.095066	-0.281327	0.016172	0.085443	0.283476	0.046645	-0.639319	0.985728	-0.166288	-0.006556	-0.025410
17142	0.491619	-2.969733	8.802098	-0.322479	-0.039866	0.079703	0.283824	0.053274	-0.638493	0.984669	-0.172669	-0.007013	-0.023740
17143	0.094968	-3.067416	8.876485	-0.365385	-0.072975	0.058220	0.283634	0.062882	-0.636607	0.983377	-0.180004	-0.008133	-0.022417
17144	0.050089	-2.932037	8.993769	-0.276868	-0.060750	0.073046	0.281260	0.070743	-0.635473	0.982386	-0.185481	-0.009043	-0.020788
17145	0.022112	-3.131324	9.025360	0.073814	-0.037939	0.089750	0.281380	0.072366	-0.635459	0.982675	-0.184125	-0.009532	-0.018892
17146	0.401510	-3.422853	9.028348	0.584440	-0.018805	0.152405	0.281584	0.060187	-0.637370	0.984809	-0.172659	-0.009662	-0.015698
17147	0.253106	-2.576691	9.325304	0.893904	0.002178	0.180501	0.281750	0.034206	-0.643378	0.987784	-0.155087	-0.009328	-0.012002
17148	0.227413	-2.110670	9.090590	0.868023	-0.003888	0.173350	0.282944	0.008354	-0.647738	0.990362	-0.137945	-0.009184	-0.008312
17149	0.477619	-2.272658	10.232765	0.700586	-0.019097	0.163129	0.284130	-0.016551	-0.651321	0.992219	-0.124058	-0.009293	-0.004932
17150	1.046786	-1.016566	10.362441	0.529117	-0.034941	0.091411	0.283724	-0.034681	-0.654304	0.993477	-0.113565	-0.009925	-0.002770
17151	0.347081	-2.278033	9.714797	0.436260	-0.041521	0.057193	0.281514	-0.054697	-0.655489	0.994433	-0.104815	-0.010747	-0.001494
17152	-1.640188	-3.337804	10.402189	0.625406	0.004232	0.164843	0.279686	-0.072549	-0.658575	0.995665	-0.092398	-0.010439	0.002022
17153	-1.168746	-1.518074	9.006119	0.607121	0.058249	0.315846	0.281200	-0.089203	-0.658248	0.996697	-0.080318	-0.008650	0.008299
17154	-0.016614	-1.787406	8.800850	0.812461	-0.014799	0.396868	0.283413	-0.114657	-0.659040	0.997770	-0.064172	-0.008266	0.016419
17155	-0.150003	-1.232154	9.947371	0.520556	-0.085964	0.396374	0.281224	-0.139546	-0.658482	0.998210	-0.053778	-0.009269	0.024488
17156	0.224566	-0.506820	9.813108	-0.055198	-0.042278	0.316594	0.278602	-0.155771	-0.658857	0.997962	-0.054908	-0.009897	0.030963
17157	0.284660	-0.856022	9.015610	-0.271454	-0.070067	0.269025	0.278458	-0.152387	-0.659844	0.997459	-0.060266	-0.011149	0.036319
17158	0.113688	-1.833188	9.890129	-0.174926	-0.122605	0.246460	0.274554	-0.146410	-0.662157	0.997017	-0.063710	-0.013519	0.041406
17159	0.319256	-2.112376	9.553542	-0.194819	-0.089494	0.309768	0.270671	-0.146390	-0.660565	0.996462	-0.067596	-0.015061	0.047608
17160	0.434727	-1.477768	8.973527	-0.434582	-0.065031	0.331127	0.269089	-0.140156	-0.661760	0.995475	-0.076278	-0.016420	0.054236
17161	0.619151	-2.031534	9.229893	-0.545849	-0.044315	0.397186	0.266178	-0.128096	-0.661727	0.994106	-0.087242	-0.017308	0.061992
17162	0.306386	-2.225174	9.595610	-0.302824	-0.060122	0.457103	0.264853	-0.121457	-0.663049	0.992926	-0.093328	-0.018177	0.071121
17163	-0.259994	-1.771063	10.379458	-0.102895	-0.065532	0.545141	0.264075	-0.121995	-0.661637	0.991872	-0.095501	-0.018614	0.081995
17164	-0.245617	-0.784204	10.703059	-0.247114	-0.026393	0.590243	0.263051	-0.123884	-0.661384	0.990336	-0.100557	-0.018512	0.093701
17165	-0.093318	-1.053874	9.410676	-0.453908	-0.001868	0.655721	0.262505	-0.119823	-0.659547	0.988078	-0.109713	-0.018057	0.106486
17166	-1.969905	-1.460950	9.129027	-0.370075	-0.044229	0.709535	0.261987	-0.119820	-0.659283	0.985608	-0.117157	-0.018258	0.120491
17167	-2.857413	-1.684698	9.979942	-0.420325	-0.106257	0.698573	0.260672	-0.115482	-0.659733	0.982783	-0.125331	-0.019518	0.134345
17168	-1.866066	-1.809198	9.542238	-0.427518	-0.117865	0.714026	0.256753	-0.107883	-0.660112	0.979612	-0.133660	-0.021282	0.148468
17169	0.196336	-2.390728	8.652708	-0.454544	-0.214602	0.746244	0.252598	-0.103122	-0.662561	0.975952	-0.142104	-0.024579	0.163465
17170	1.603309	-3.165565	8.936836	-0.581542	-0.227741	0.914749	0.246616	-0.096595	-0.662409	0.970961	-0.153102	-0.028411	0.181622
17171	1.198975	-2.687255	10.183331	-0.125102	-0.154648	1.074499	0.243257	-0.095899	-0.664142	0.966383	-0.155394	-0.028441	0.202849
17172	0.666491	-2.201496	10.392950	0.178774	-0.123151	1.154625	0.240754	-0.109824	-0.665391	0.961923	-0.152030	-0.026592	0.225574
17173	0.900305	-1.921619	10.502282	0.437997	-0.161775	1.196892	0.239305	-0.128357	-0.664655	0.957495	-0.143197	-0.024018	0.249240
17174	0.053691	-1.793204	10.229919	0.552496	-0.213937	1.196062	0.233513	-0.154850	-0.666104	0.952680	-0.132050	-0.022017	0.272908
17175	-0.177959	-1.737200	9.079156	1.111153	-0.153916	1.170498	0.227513	-0.191086	-0.666623	0.948703	-0.110154	-0.015739	0.295942
17176	0.053275	-0.856079	10.766936	1.541031	-0.195904	1.027278	0.217753	-0.249226	-0.665253	0.945308	-0.079992	-0.008152	0.316114
17177	-0.178079	0.570291	10.275908	1.380474	-0.123435	0.764154	0.209751	-0.300612	-0.660009	0.942226	-0.052731	-0.000484	0.330801
17178	-0.094807	0.073036	9.880198	1.371787	-0.075575	0.531517	0.205276	-0.337132	-0.651987	0.939760	-0.026341	0.007643	0.340733
17179	0.244118	-1.822537	9.773786	1.747956	-0.096286	0.433243	0.198156	-0.387984	-0.640869	0.937142	0.007687	0.017967	0.348401
17180	-0.062552	-0.130449	9.478696	1.215056	-0.054193	0.384136	0.192668	-0.431268	-0.628168	0.934006	0.030999	0.025274	0.355011
17181	0.169735	0.630911	8.966412	0.657328	-0.026077	0.281579	0.189176	-0.460487	-0.617150	0.931513	0.044028	0.029248	0.359846
17182	0.421615	1.382331	9.972494	0.768438	-0.048942	0.215393	0.186025	-0.479691	-0.609107	0.929209	0.058848	0.033599	0.363288
17183	0.656099	2.083953	10.377422	1.169373	-0.069920	0.181294	0.182519	-0.505526	-0.599590	0.926281	0.081651	0.040498	0.365644
17184	0.542005	2.015803	9.820144	1.144487	-0.074969	0.158216	0.178764	-0.537318	-0.583223	0.923085	0.103535	0.047136	0.367386
17185	-0.195596	2.176414	10.131122	0.763365	-0.074015	0.143354	0.176015	-0.562076	-0.570127	0.920375	0.118740	0.050983	0.369069
17186	-0.618506	2.463216	10.044353	0.457652	-0.072948	0.084922	0.173904	-0.584265	-0.559061	0.918709	0.127817	0.052746	0.369938
17187	-0.702206	2.251041	9.650958	0.155207	-0.053718	0.105689	0.171352	-0.591290	-0.557046	0.917550	0.131558	0.052579	0.371523
17188	-0.698878	2.048326	9.427530	0.099541	-0.024065	0.161748	0.168496	-0.590735	-0.554313	0.916121	0.133766	0.052384	0.374279
17189	-0.583105	2.054821	8.700922	-0.015312	-0.034684	0.250734	0.163852	-0.592469	-0.554133	0.914292	0.134306	0.050933	0.378733
17190	-0.739498	1.804860	8.348570	-0.029928	-0.060969	0.317505	0.158436	-0.594606	-0.554329	0.912024	0.134575	0.048672	0.384361
17191	-0.132061	1.975790	9.171903	-0.039284	-0.002029	0.402958	0.153278	-0.594305	-0.558341	0.908998	0.134484	0.047232	0.391669
17192	0.392618	2.064541	9.648982	0.001628	0.095559	0.473071	0.146308	-0.596705	-0.557238	0.905168	0.134241	0.047642	0.400475
17193	0.523188	2.083487	9.885963	0.051541	0.221310	0.546106	0.142830	-0.599935	-0.555428	0.900386	0.134080	0.050531	0.410822
17194	0.426615	2.071054	10.292748	-0.080965	0.326125	0.584309	0.139243	-0.605871	-0.554921	0.895395	0.130556	0.054105	0.422250
17195	0.335668	2.173676	10.590273	-0.267243	0.434387	0.646829	0.138708	-0.603162	-0.554375	0.890056	0.122891	0.057825	0.435148
17196	0.770811	2.278165	9.693830	-0.231458	0.465874	0.682361	0.137673	-0.600989	-0.557407	0.884022	0.115525	0.062356	0.448632
17197	0.790715	1.699506	9.254480	-0.206555	0.413418	0.708673	0.136118	-0.599085	-0.559411	0.877523	0.109119	0.065986	0.462269
17198	0.665309	1.702170	9.805863	-0.226677	0.302970	0.757498	0.132622	-0.597035	-0.561001	0.870501	0.103364	0.067482	0.476436
17199	0.418609	2.280019	10.975248	-0.174765	0.217185	0.699575	0.125915	-0.598487	-0.562961	0.863835	0.099251	0.067899	0.489212
17200	-0.219720	2.515770	10.159260	-0.221621	0.156558	0.581195	0.120231	-0.596966	-0.566186	0.858319	0.094713	0.067213	0.499800
17201	-0.926024	2.712376	8.951732	-0.345234	0.043623	0.416267	0.113619	-0.590703	-0.570629	0.854733	0.088973	0.063521	0.507426
17202	-0.677884	2.310102	8.579721	-0.546718	0.003717	0.252371	0.108290	-0.581604	-0.577110	0.853077	0.079946	0.057522	0.512406
17203	-0.436641	1.920880	9.313269	-0.521429	0.049147	0.190869	0.105410	-0.569133	-0.586918	0.851874	0.070828	0.052552	0.516268
17204	0.168795	2.530202	8.791211	-0.043284	0.091312	0.142472	0.105392	-0.564124	-0.590065	0.850360	0.069340	0.053398	0.518873
17205	-0.031264	2.236336	8.912108	0.042999	0.081093	0.048776	0.107468	-0.565624	-0.589727	0.849728	0.069410	0.055020	0.519727
17206	-0.273503	1.429750	9.551314	-0.015047	0.046161	-0.008275	0.108888	-0.564954	-0.590509	0.849781	0.068709	0.055598	0.519673
17207	-0.370169	1.744167	9.889770	-0.067841	-0.011596	-0.031693	0.110305	-0.563608	-0.591284	0.850240	0.067752	0.054609	0.519152
17208	-0.179833	1.693970	9.688107	-0.108764	-0.034244	-0.085006	0.110299	-0.561983	-0.592035	0.851293	0.066207	0.052951	0.517796
17209	-0.230804	1.299438	10.299162	-0.049629	-0.037746	-0.123438	0.110805	-0.560227	-0.591770	0.852700	0.065716	0.051822	0.515653
17210	-0.102544	1.693747	9.812390	-0.115652	-0.042017	-0.150317	0.112870	-0.558071	-0.594336	0.854424	0.064062	0.050049	0.513177
17211	0.559826	1.143959	9.442321	-0.029552	-0.060372	-0.194118	0.114269	-0.551852	-0.597876	0.856533	0.064081	0.048796	0.509768
17212	0.344820	0.785322	9.577020	-0.038535	-0.067333	-0.194220	0.115164	-0.550232	-0.597746	0.858611	0.063959	0.047437	0.506406
17213	0.492501	1.182972	9.445752	-0.095783	-0.053387	-0.187498	0.117866	-0.548082	-0.597765	0.860702	0.062762	0.045571	0.503166
17214	0.790828	1.023001	9.796973	0.016761	-0.038725	-0.151508	0.119788	-0.544573	-0.598527	0.862238	0.063345	0.045199	0.500491
17215	0.408070	1.127393	11.502748	0.211377	-0.004940	-0.091711	0.123814	-0.548113	-0.598365	0.862911	0.067034	0.047065	0.498674
17216	0.161318	2.113822	10.233052	0.191994	-0.050029	-0.130484	0.122668	-0.553522	-0.594565	0.864003	0.070766	0.048226	0.496150
17217	-0.084913	1.151954	8.840034	-0.296408	-0.124987	-0.146743	0.124209	-0.550281	-0.596986	0.866004	0.066827	0.043054	0.493677
17218	-0.513256	0.342163	8.743109	-0.319168	-0.161755	-0.073058	0.121478	-0.544309	-0.601873	0.867273	0.062875	0.037133	0.492449
17219	-0.170708	0.274555	9.527536	0.035330	-0.149999	0.065134	0.116293	-0.541304	-0.602406	0.866725	0.065014	0.034513	0.493326
17220	0.029984	1.286945	10.810995	0.117117	-0.064840	0.177184	0.114245	-0.545353	-0.601776	0.864871	0.067850	0.034249	0.496208
17221	0.154040	2.098088	10.574150	0.081620	0.033206	0.152741	0.110632	-0.545604	-0.603131	0.863247	0.069046	0.035157	0.498801
17222	-0.286094	1.690021	9.698590	-0.168454	0.075612	0.087696	0.111153	-0.545877	-0.603653	0.862550	0.065489	0.034596	0.500522
17223	-0.159218	1.207383	9.475684	-0.238103	0.101908	0.067766	0.111270	-0.543441	-0.604142	0.862132	0.060406	0.033643	0.501944
17224	0.236855	1.249738	8.607700	-0.147639	0.088003	0.066522	0.112674	-0.538846	-0.606675	0.861578	0.057066	0.033533	0.503292
17225	0.222453	0.579562	8.823593	-0.050241	0.051232	0.074010	0.113579	-0.538309	-0.607451	0.860886	0.055727	0.033574	0.504621
17226	-0.194005	0.386032	9.747685	0.028092	0.031800	0.130971	0.116138	-0.532096	-0.610241	0.859523	0.056023	0.034193	0.506866
17227	-0.162990	1.347610	9.710413	0.029758	0.031703	0.164655	0.113176	-0.534517	-0.609198	0.857829	0.056289	0.034612	0.509670
17228	-0.082826	1.090864	9.315093	-0.045382	0.010750	0.163964	0.110349	-0.539376	-0.606135	0.856195	0.055559	0.034085	0.512525
17229	0.067818	1.228672	9.151978	-0.168968	-0.017346	0.185858	0.108538	-0.536386	-0.610681	0.854513	0.052933	0.031615	0.515758
17230	0.153344	1.035462	9.100961	-0.131556	-0.047163	0.214156	0.103608	-0.533383	-0.610323	0.852469	0.051352	0.029159	0.519431
17231	0.344532	0.746699	9.528520	-0.038770	-0.054380	0.256977	0.097657	-0.530914	-0.612768	0.849893	0.051369	0.027319	0.523733
17232	0.345161	0.822407	9.909047	-0.026493	-0.038825	0.306475	0.092236	-0.531696	-0.613590	0.846728	0.051539	0.026001	0.528885
17233	0.204858	0.778465	10.123612	0.055730	-0.019604	0.326558	0.088371	-0.535195	-0.611648	0.843242	0.052812	0.025664	0.534317
17234	-0.362425	1.085484	11.561778	0.003580	0.018667	0.356478	0.081665	-0.538543	-0.610431	0.839411	0.052903	0.025575	0.540311
17235	-0.315113	1.641380	11.019892	-0.196359	0.104599	0.293761	0.078299	-0.537443	-0.610882	0.836404	0.048563	0.024686	0.545399
17236	-0.060815	1.452833	9.778023	-0.445378	0.145184	0.203889	0.079065	-0.531217	-0.618247	0.834503	0.039677	0.021994	0.549132
17237	-0.135586	0.793978	9.610098	-0.313740	0.169827	0.187206	0.080061	-0.521747	-0.622773	0.832629	0.032601	0.021048	0.552470
17238	0.066587	1.046848	9.457474	0.171179	0.162905	0.196877	0.081989	-0.519456	-0.623163	0.830270	0.033784	0.025459	0.555753
17239	0.391241	0.533936	9.275766	0.069228	0.129624	0.178192	0.082017	-0.527715	-0.617874	0.828203	0.033547	0.028069	0.558718
17240	0.329324	0.632645	9.940643	-0.156273	0.076128	0.150825	0.084734	-0.526509	-0.620715	0.826581	0.030242	0.027417	0.561336
17241	0.001456	1.354036	10.658225	-0.080908	0.077098	0.089926	0.084071	-0.524477	-0.619151	0.825609	0.028078	0.027534	0.562871
17242	0.049793	1.039490	10.154383	-0.078777	0.124561	0.040700	0.086141	-0.523269	-0.621599	0.825131	0.025447	0.028616	0.563643
17243	0.235058	1.631336	9.924101	-0.211754	0.132531	-0.021852	0.089095	-0.518953	-0.623263	0.825431	0.020487	0.028240	0.563424
17244	0.130562	1.216861	9.381983	-0.146022	0.133762	-0.100715	0.092953	-0.513558	-0.626336	0.826548	0.016562	0.028779	0.561886
17245	-0.080860	0.354812	9.263362	-0.117448	0.114609	-0.095399	0.097592	-0.510606	-0.627144	0.827619	0.013344	0.029195	0.560372
17246	-0.177950	0.628938	9.007834	-0.044091	0.077957	-0.094906	0.103273	-0.509011	-0.627980	0.828655	0.011735	0.029950	0.558834
17247	-0.510571	0.028442	9.179214	0.032758	0.015062	-0.099887	0.106235	-0.507674	-0.626988	0.829785	0.012105	0.030402	0.557123
17248	-0.557218	0.235378	9.886054	0.099521	-0.034159	-0.057242	0.105995	-0.510515	-0.627779	0.830424	0.014152	0.030892	0.556095
17249	-0.561637	0.953415	10.331678	0.185514	-0.025427	-0.084643	0.105876	-0.514034	-0.624999	0.831353	0.017511	0.032389	0.554524
17250	-0.363742	0.950912	10.017562	0.149118	-0.034918	-0.142272	0.107054	-0.517831	-0.622880	0.832893	0.020334	0.033446	0.552048
17251	-0.238933	0.861948	9.554101	0.136888	-0.025115	-0.192597	0.108132	-0.527040	-0.620812	0.835002	0.022826	0.034462	0.548693
17252	-0.338225	0.491530	9.276766	0.168283	-0.031980	-0.206532	0.108663	-0.530292	-0.619573	0.837187	0.025892	0.035803	0.545129
17253	-0.563574	0.382343	9.171725	0.215642	-0.061643	-0.199197	0.110719	-0.530034	-0.616405	0.839307	0.030070	0.037074	0.541557
17254	-0.562167	0.570695	9.428589	0.254871	-0.066995	-0.175988	0.110604	-0.534772	-0.612869	0.841087	0.034989	0.038751	0.538374
17255	-0.396283	1.120172	10.236053	0.356678	-0.089985	-0.159423	0.112313	-0.543039	-0.607606	0.842628	0.041857	0.041051	0.535295
17256	-0.566211	1.665175	10.296647	0.340771	-0.102104	-0.205243	0.110161	-0.553586	-0.603329	0.844569	0.048567	0.043087	0.531496
17257	-0.148314	1.356393	10.260657	0.226191	-0.118884	-0.199277	0.111342	-0.559685	-0.598548	0.846583	0.053513	0.043558	0.527765
17258	-0.332599	1.238353	10.510795	0.252897	-0.086574	-0.167218	0.111498	-0.565777	-0.596436	0.848114	0.058606	0.044879	0.524647
17259	-0.688741	0.755384	9.734572	0.045303	-0.095149	-0.147588	0.110990	-0.568482	-0.594537	0.849723	0.060232	0.043807	0.521942
17260	-0.960891	0.512314	9.767767	-0.023013	-0.098746	-0.081099	0.111242	-0.566588	-0.595673	0.850661	0.060844	0.041925	0.520497
17261	-1.209294	0.876245	10.182591	0.017693	-0.074485	0.016354	0.108147	-0.567653	-0.596149	0.850571	0.061838	0.040755	0.520619
17262	-0.864747	1.477076	9.364724	0.174046	-0.051824	0.098680	0.105314	-0.571158	-0.593328	0.849347	0.065462	0.041503	0.522113
17263	-0.135219	1.209831	8.764238	0.207064	-0.053726	0.132138	0.102115	-0.577909	-0.591684	0.847773	0.069537	0.042540	0.524056
17264	-0.028305	0.620671	9.044895	0.117332	-0.050440	0.178920	0.098131	-0.583844	-0.588742	0.845757	0.072251	0.042605	0.526935
17265	-0.171418	0.836229	9.966526	-0.022493	0.012249	0.227541	0.095424	-0.585318	-0.588461	0.843421	0.071777	0.042192	0.530763
17266	-0.323326	1.528643	10.307400	-0.022572	0.080383	0.259688	0.091552	-0.586922	-0.587524	0.840621	0.070807	0.042873	0.535262
17267	-0.532495	1.668266	9.820612	-0.062688	0.141783	0.259720	0.089741	-0.586913	-0.586858	0.837842	0.068284	0.044191	0.539819
17268	-0.351040	1.400616	9.263297	-0.246121	0.113784	0.267878	0.087544	-0.585546	-0.589497	0.835167	0.063213	0.043011	0.544656
17269	-0.513600	1.616917	9.591580	-0.241841	0.054220	0.285403	0.085719	-0.580663	-0.593002	0.832342	0.058648	0.040921	0.549629
17270	-0.781628	1.928930	10.279911	-0.206991	0.020073	0.268039	0.080276	-0.576572	-0.595310	0.829613	0.055248	0.038601	0.554257
17271	-0.292739	1.430856	9.863873	-0.163090	0.020923	0.263717	0.077172	-0.573576	-0.599838	0.826884	0.052339	0.036885	0.558715
17272	-0.231039	1.303172	9.160218	-0.120998	0.012301	0.271012	0.072772	-0.570980	-0.602560	0.823970	0.050449	0.035390	0.563273
17273	-0.143364	1.412716	9.030963	-0.013612	-0.016525	0.262878	0.068764	-0.570146	-0.603515	0.821068	0.050441	0.034748	0.567535
17274	-0.427690	1.463498	9.971142	0.141997	-0.017453	0.253510	0.063217	-0.573365	-0.601418	0.818055	0.053196	0.035755	0.571557
17275	-0.593398	1.913241	10.347792	0.120737	0.007113	0.205994	0.059884	-0.579032	-0.600145	0.815604	0.055090	0.037121	0.574785
17276	-0.268993	2.059818	9.563324	-0.002251	0.009970	0.122228	0.056015	-0.581448	-0.598833	0.814195	0.055080	0.037062	0.576784
17277	-0.209218	1.321682	8.977620	-0.002018	-0.048402	0.065467	0.053689	-0.581977	-0.597909	0.813521	0.055530	0.036290	0.577739
17278	-0.215669	1.419193	9.392100	0.055211	-0.077320	0.053456	0.051489	-0.581966	-0.597109	0.812904	0.057411	0.035550	0.578469
17279	-0.082388	1.483436	9.507030	0.067769	-0.104464	0.035797	0.048925	-0.585742	-0.597107	0.812529	0.059632	0.034714	0.578822
17280	-0.042007	1.380664	9.817881	0.059801	-0.123713	0.002144	0.044010	-0.586529	-0.594869	0.812521	0.062088	0.033333	0.578657
17281	-0.081927	1.854338	10.477266	-0.005449	-0.088822	-0.017496	0.041428	-0.586785	-0.595472	0.812833	0.062910	0.031977	0.578206
17282	0.151722	2.125613	10.132348	-0.039141	-0.072959	-0.069681	0.039874	-0.585829	-0.595951	0.813737	0.063123	0.030366	0.576997
17283	0.206680	1.724409	9.617841	-0.068379	-0.057008	-0.116625	0.039208	-0.582578	-0.595654	0.815243	0.062526	0.028933	0.575006
17284	0.266854	1.358611	9.685205	-0.049555	-0.035141	-0.121790	0.040367	-0.580418	-0.597951	0.816726	0.062102	0.027882	0.572997
17285	0.248882	1.200806	9.938256	-0.049654	-0.022104	-0.104153	0.041911	-0.579343	-0.597708	0.818033	0.061418	0.027204	0.571236
17286	0.245110	1.690954	9.785330	-0.028059	0.009450	-0.114350	0.042673	-0.576641	-0.598204	0.819368	0.060839	0.027118	0.569385
17287	0.303114	1.708799	9.477460	-0.042278	-0.013209	-0.133929	0.043712	-0.576374	-0.600135	0.820987	0.060185	0.026705	0.567137
17288	0.372575	1.290123	9.577777	-0.002961	-0.030735	-0.132933	0.045388	-0.575300	-0.600661	0.822510	0.060464	0.026266	0.564917
17289	0.382533	1.311268	10.226725	-0.013796	-0.016898	-0.125044	0.046284	-0.574223	-0.599769	0.823983	0.060335	0.026087	0.562788
17290	0.354943	1.501737	10.315658	0.004201	0.011129	-0.140628	0.048217	-0.573557	-0.599280	0.825547	0.060255	0.026427	0.560484
17291	0.358579	1.353267	9.744426	-0.024234	0.011311	-0.169050	0.051822	-0.570463	-0.600198	0.827496	0.059626	0.026637	0.557660
17292	0.041813	0.960318	9.408634	-0.058220	0.011463	-0.164869	0.054654	-0.568313	-0.600347	0.829390	0.058495	0.026313	0.554976
17293	0.011970	0.835789	9.503577	-0.011821	0.003539	-0.142549	0.056718	-0.566835	-0.601386	0.831018	0.058149	0.026490	0.552564
17294	0.175512	1.075766	9.754829	0.004205	-0.003585	-0.132771	0.056841	-0.565482	-0.601886	0.832472	0.058236	0.026571	0.550357
17295	0.179208	1.249405	9.924998	0.025570	-0.002792	-0.112315	0.060335	-0.565635	-0.602834	0.833715	0.058595	0.027010	0.548413
17296	0.281502	1.371447	9.987995	0.054255	-0.018539	-0.129793	0.059937	-0.564145	-0.602303	0.835078	0.059681	0.027387	0.546199
17297	-0.052222	1.303690	9.785846	0.072139	-0.037646	-0.127879	0.060592	-0.566450	-0.601056	0.836442	0.061192	0.027770	0.543920
17298	-0.182069	1.385746	9.550019	0.018408	-0.056851	-0.115943	0.061878	-0.565238	-0.601191	0.837709	0.062102	0.027099	0.541898
17299	0.328854	1.256517	9.486457	0.007757	-0.013227	-0.121328	0.061219	-0.563341	-0.600652	0.839055	0.062274	0.027185	0.539786
17300	0.655999	1.081274	9.635407	0.011218	0.030320	-0.087798	0.062509	-0.562806	-0.600794	0.839962	0.062135	0.027863	0.538355
17301	0.575292	1.265546	9.921767	0.004135	0.074052	-0.098210	0.064070	-0.564167	-0.601469	0.841006	0.061333	0.029310	0.536739
17302	0.285779	1.301024	9.775691	0.010474	0.083816	-0.107724	0.067164	-0.562831	-0.601247	0.842077	0.060592	0.030905	0.535052
17303	0.300349	1.310721	9.838153	0.027431	0.060176	-0.106808	0.070130	-0.562170	-0.600134	0.843180	0.060333	0.032362	0.533254
17304	0.280476	1.233816	9.803800	0.027396	0.013829	-0.112272	0.072714	-0.562591	-0.599409	0.844312	0.060620	0.032963	0.531391
17305	0.169222	1.210358	9.713179	0.011226	-0.007147	-0.101862	0.074782	-0.562737	-0.598930	0.845417	0.060810	0.033090	0.529601
17306	0.405414	1.146438	9.859387	0.036204	-0.011639	-0.091209	0.075550	-0.560440	-0.600453	0.846320	0.061530	0.033328	0.528059
17307	0.385513	1.060413	9.988328	0.120290	0.019840	-0.081685	0.075686	-0.562200	-0.599705	0.847051	0.063295	0.035011	0.526567
17308	0.087077	1.192716	10.026065	0.206028	0.037348	-0.042109	0.076860	-0.565727	-0.597072	0.847169	0.066406	0.037808	0.525800
17309	0.136046	1.292855	9.868200	0.258014	0.075888	-0.045988	0.078432	-0.571150	-0.594208	0.847274	0.069928	0.041833	0.524868
17310	0.278647	0.983241	9.644745	0.282247	0.079432	-0.057355	0.080522	-0.578201	-0.589065	0.847375	0.073871	0.046163	0.523802
17311	0.023771	1.468573	9.635701	0.261435	0.076743	-0.003589	0.084038	-0.586072	-0.583569	0.846979	0.077465	0.050154	0.523555
17312	-0.187744	1.943607	9.515632	0.343586	0.014664	0.020740	0.085628	-0.596098	-0.578704	0.846179	0.083192	0.053908	0.523597
