# Supplementary material for: Identification of Haptic Based Guiding Using Hard Reins
Source: PLoS One. 2015 Jul 22;10(7):e0132020. doi: 10.1371/journal.pone.0132020 (PMC4511788; doi:10.1371/journal.pone.0132020)
Supplement: S2 File — (ZIP) [file pone.0132020.s002.zip › MotionData2/Subject11/T13/gc13.txt]

// Start Time: 0
// Sample rate: 25.0Hz
// Scenario: 4.0
// Firmware Version: 2.6.1
Counter	Acc_X	Acc_Y	Acc_Z	Gyr_X	Gyr_Y	Gyr_Z	Mag_X	Mag_Y	Mag_Z	Quat_w	Quat_x	Quat_y	Quat_z
16602	7.379983	0.933830	-6.522746	0.046318	0.036604	-0.014191	-0.778505	0.211780	0.297965	-0.375660	0.262338	0.870512	0.179631
16603	7.577877	0.831861	-6.436632	-0.033614	0.008237	-0.059233	-0.778776	0.210210	0.295809	-0.375330	0.261657	0.870652	0.180634
16604	7.253554	1.244667	-6.491846	-0.054623	-0.014407	-0.018869	-0.780264	0.208932	0.296708	-0.374661	0.261947	0.870636	0.181676
16605	7.379342	1.418470	-6.500245	-0.020996	-0.038318	0.010653	-0.778591	0.208372	0.299134	-0.373834	0.262552	0.870804	0.181702
16606	7.198062	1.159849	-6.466176	-0.008251	-0.010396	0.004129	-0.778993	0.207416	0.298805	-0.373560	0.262883	0.870804	0.181785
16607	7.436339	1.493340	-6.328022	-0.008041	-0.010960	0.014336	-0.779541	0.207935	0.299805	-0.373290	0.263350	0.870793	0.181714
16608	7.385919	0.987929	-6.401875	-0.112062	-0.062749	-0.007904	-0.777758	0.210120	0.303223	-0.371505	0.264475	0.870855	0.183436
16609	7.168591	1.107386	-6.516127	-0.097150	-0.011824	0.032385	-0.777321	0.207380	0.301951	-0.370816	0.265924	0.870425	0.184771
16610	7.225887	1.207877	-6.626280	-0.080124	-0.000161	0.052613	-0.777577	0.207797	0.305006	-0.370517	0.267588	0.869823	0.185797
16611	7.284448	1.018403	-6.451009	0.013421	0.049510	-0.013363	-0.778153	0.209251	0.303999	-0.371312	0.267195	0.869590	0.185868
16612	7.241593	1.156814	-6.443675	-0.000924	0.039575	-0.000515	-0.778424	0.208976	0.303985	-0.371925	0.267225	0.869262	0.186133
16613	7.506393	1.285240	-6.216086	0.077973	0.013808	0.011696	-0.778723	0.210287	0.302967	-0.372544	0.266918	0.869395	0.184710
16614	7.424717	0.948200	-6.352874	0.027051	0.005471	-0.047194	-0.778721	0.210147	0.302958	-0.372541	0.266053	0.869674	0.184653
16615	7.400306	1.114753	-6.464372	-0.002889	0.008879	-0.072013	-0.778704	0.207977	0.301588	-0.372340	0.264913	0.869986	0.185226
16616	7.399826	1.243078	-6.270332	-0.031702	0.025000	0.014184	-0.780354	0.207882	0.301185	-0.372595	0.265466	0.869579	0.185831
16617	7.076457	1.099300	-6.587594	-0.072698	0.061112	-0.019092	-0.780069	0.206006	0.299417	-0.373125	0.265573	0.868960	0.187500
16618	7.533248	1.786781	-6.382858	-0.010500	0.119630	0.048141	-0.780921	0.207085	0.297565	-0.375260	0.266214	0.867738	0.187990
16619	7.179195	1.940298	-6.433820	0.029734	0.149072	0.045366	-0.782199	0.208641	0.294644	-0.378090	0.266325	0.866494	0.187903
16620	7.266448	1.954085	-6.062697	0.098245	0.128019	0.148335	-0.783531	0.212976	0.289142	-0.381313	0.267867	0.865058	0.185801
16621	7.777735	1.228802	-6.308703	0.187450	0.102837	0.198083	-0.782301	0.222076	0.285419	-0.384744	0.269576	0.863900	0.181601
16622	7.677922	0.809437	-6.264238	0.087084	0.060452	0.140975	-0.783653	0.228594	0.281013	-0.386690	0.271341	0.862939	0.179389
16623	7.625733	0.641885	-6.398608	0.097133	0.026480	0.107972	-0.783189	0.233620	0.278012	-0.387986	0.272462	0.862496	0.177008
16624	7.621356	0.534528	-5.986212	0.090374	0.031650	0.129049	-0.782715	0.238840	0.276812	-0.389408	0.274066	0.861826	0.174659
16625	7.511083	0.755580	-6.318721	0.059002	-0.001007	0.122619	-0.781144	0.244315	0.275755	-0.390075	0.275833	0.861363	0.172656
16626	7.416164	0.614725	-6.072195	0.105225	0.051448	0.135435	-0.780272	0.249222	0.272193	-0.391937	0.277354	0.860537	0.170107
16627	7.465507	0.479995	-6.176340	-0.056673	0.088759	0.166242	-0.779924	0.254252	0.272083	-0.393652	0.280470	0.858717	0.170235
16628	8.031506	0.442146	-6.183259	-0.152531	0.115291	0.067033	-0.778901	0.258301	0.268880	-0.394925	0.282640	0.856862	0.173021
16629	7.650504	0.813666	-6.383925	-0.004920	0.055141	0.017839	-0.778662	0.260187	0.267342	-0.395850	0.282910	0.856302	0.173238
16630	7.512372	0.619203	-6.095081	0.180947	-0.003197	0.029252	-0.777596	0.261138	0.264638	-0.396850	0.282163	0.856751	0.169919
16631	7.362082	0.421901	-6.129385	0.094543	0.047594	0.076649	-0.778727	0.263157	0.263671	-0.398402	0.282684	0.856255	0.167911
16632	7.441682	0.454633	-6.441243	-0.015086	0.057415	0.149839	-0.778416	0.269174	0.260457	-0.399734	0.285345	0.854864	0.167327
16633	7.595685	0.786875	-5.986022	0.030955	0.039830	0.304213	-0.774677	0.276600	0.258810	-0.401538	0.290279	0.852896	0.164542
16634	8.223421	0.369063	-6.258525	0.009431	-0.017727	0.253857	-0.773418	0.285537	0.258516	-0.402055	0.294747	0.851556	0.162261
16635	7.506400	0.509081	-6.196998	-0.238345	0.008997	0.154099	-0.770705	0.289578	0.260801	-0.401234	0.299372	0.849785	0.165087
16636	7.540137	0.104023	-6.024618	-0.109356	0.045985	0.113864	-0.769096	0.292884	0.261262	-0.401663	0.302221	0.848327	0.166343
16637	7.743899	1.182894	-6.302907	-0.104222	0.083578	0.102102	-0.769134	0.295438	0.260455	-0.402719	0.304622	0.846686	0.167766
16638	7.462384	0.198386	-6.149081	0.043302	0.068237	0.072830	-0.767665	0.297864	0.258938	-0.404309	0.305472	0.845793	0.166901
16639	7.213841	0.953269	-5.898217	0.309976	0.056182	0.200074	-0.767246	0.305735	0.254872	-0.407728	0.306261	0.845132	0.160358
16640	8.972447	0.798933	-6.162987	0.329336	0.156533	0.159016	-0.766296	0.314222	0.249464	-0.412811	0.305973	0.843858	0.154502
16641	7.992490	-0.195672	-5.973454	0.076836	0.065990	-0.044494	-0.766645	0.316731	0.243841	-0.414194	0.304481	0.843817	0.153974
16642	7.685875	-0.298999	-5.701865	0.077350	0.011436	-0.088526	-0.768310	0.315951	0.240232	-0.414510	0.302514	0.844452	0.153516
16643	7.892582	-0.197194	-5.807937	0.157164	0.001272	-0.044251	-0.768584	0.315045	0.238804	-0.415298	0.300563	0.845176	0.151219
16644	7.866848	-0.398992	-5.933860	0.152770	-0.015488	-0.071803	-0.766254	0.314778	0.237803	-0.415662	0.298323	0.846152	0.149181
16645	7.727778	-0.194326	-5.934571	0.113679	-0.001213	-0.062723	-0.769957	0.314023	0.237241	-0.416092	0.296432	0.846859	0.147736
16646	7.871868	-0.062854	-6.050182	0.077808	0.000982	-0.035219	-0.770251	0.314657	0.235769	-0.416396	0.295361	0.847255	0.146748
16647	7.731574	-0.163307	-6.079399	-0.045222	0.048430	-0.022738	-0.771053	0.311954	0.234099	-0.416842	0.295327	0.846839	0.147947
16648	7.928391	-0.256078	-6.135659	-0.023253	-0.010839	-0.017068	-0.771315	0.311368	0.234754	-0.416405	0.295419	0.846935	0.148441
16649	7.848482	-0.044410	-5.967084	-0.023669	-0.032255	-0.028940	-0.771735	0.312974	0.236368	-0.415594	0.295343	0.847290	0.148839
16650	7.781160	0.092388	-6.007143	-0.060843	-0.014220	-0.051975	-0.770205	0.311804	0.236971	-0.414769	0.295190	0.847499	0.150251
16651	7.792131	0.211915	-5.886033	-0.051951	-0.028550	-0.059249	-0.772486	0.308416	0.238437	-0.413762	0.294819	0.847914	0.151410
16652	7.887847	0.192866	-5.962180	-0.028679	-0.027623	-0.044508	-0.771231	0.308027	0.240328	-0.412922	0.294556	0.848286	0.152130
16653	7.806237	0.175845	-5.915773	-0.003574	-0.002702	-0.031672	-0.772469	0.307282	0.238781	-0.412725	0.294170	0.848467	0.152399
16654	7.693149	0.095240	-6.172870	-0.077194	-0.010709	-0.048366	-0.772726	0.306922	0.240550	-0.411872	0.294194	0.848570	0.154076
16655	7.611732	0.192493	-6.149873	-0.045182	0.042445	0.015841	-0.772144	0.304910	0.241523	-0.412332	0.294820	0.847976	0.154920
16656	7.780687	0.051760	-6.050856	-0.012763	0.039659	0.030607	-0.772414	0.303852	0.240360	-0.412959	0.295478	0.847401	0.155140
16657	7.858889	0.305330	-6.015905	0.018478	0.031780	0.038082	-0.772961	0.303715	0.240494	-0.413682	0.295988	0.846959	0.154660
16658	7.651450	0.214560	-6.008741	-0.030937	0.042120	0.036073	-0.772030	0.305690	0.239780	-0.414255	0.296898	0.846267	0.155164
16659	7.902415	0.182813	-5.943472	-0.029338	0.026943	0.028812	-0.772865	0.306027	0.238846	-0.414582	0.297659	0.845770	0.155546
16660	7.754307	0.288277	-6.135261	-0.047657	0.045334	0.060841	-0.773438	0.307468	0.238113	-0.415187	0.299106	0.844852	0.156142
16661	7.767931	0.183012	-5.887732	-0.028851	0.048024	0.045267	-0.771677	0.308230	0.236217	-0.415918	0.300072	0.844082	0.156509
16662	7.864311	0.177434	-5.884127	-0.014491	0.033815	0.036163	-0.772929	0.309509	0.236169	-0.416446	0.300874	0.843503	0.156687
16663	7.832326	0.110538	-5.941322	-0.006922	0.031405	0.045337	-0.771729	0.311899	0.235478	-0.417028	0.301709	0.842936	0.156585
16664	7.858541	0.071834	-5.961873	0.012580	0.012408	0.023383	-0.771452	0.311882	0.235749	-0.417316	0.302143	0.842693	0.156287
16665	7.777086	0.135015	-5.929438	0.013538	-0.000492	-0.007799	-0.772296	0.313825	0.236288	-0.417316	0.302011	0.842777	0.156091
16666	7.868865	0.143721	-5.903835	0.039322	-0.010194	-0.000370	-0.772022	0.313568	0.235719	-0.417309	0.301896	0.842948	0.155406
16667	7.858599	0.196100	-6.006947	0.042846	-0.043231	-0.002142	-0.771747	0.314594	0.237568	-0.416781	0.301745	0.843445	0.154415
16668	7.816531	0.086839	-5.793583	0.052759	0.010762	-0.013241	-0.771883	0.314204	0.236995	-0.417169	0.301240	0.843558	0.153738
16669	7.843748	0.048142	-5.995282	0.064470	-0.011017	-0.018696	-0.772161	0.314095	0.236441	-0.417264	0.300528	0.843950	0.152716
16670	7.844637	0.022201	-5.869914	0.064171	0.006306	-0.031570	-0.771059	0.313674	0.236130	-0.417588	0.299632	0.844242	0.151973
16671	7.772030	0.018413	-5.910691	0.033309	-0.012680	-0.020607	-0.772032	0.313754	0.234768	-0.417464	0.299153	0.844562	0.151481
16672	7.767461	-0.030761	-5.857715	0.057625	0.021246	-0.004105	-0.772445	0.314543	0.235920	-0.418083	0.298734	0.844542	0.150710
16673	7.887818	-0.007046	-5.881379	0.044179	0.019045	-0.027955	-0.772325	0.314640	0.233861	-0.418541	0.297944	0.844670	0.150285
16674	7.882028	0.038583	-6.025753	0.022972	-0.008280	-0.031621	-0.772709	0.313578	0.235726	-0.418371	0.297438	0.844956	0.150153
16675	7.832377	0.047046	-5.907931	0.045199	0.005819	-0.022430	-0.772280	0.311920	0.235209	-0.418627	0.296772	0.845164	0.149586
16676	7.762022	0.019129	-5.958608	0.016747	0.024633	-0.028043	-0.773675	0.312709	0.233756	-0.418988	0.296273	0.845136	0.149722
16677	7.892661	0.090422	-5.919561	-0.001122	0.025569	-0.011521	-0.773953	0.312474	0.232919	-0.419335	0.296120	0.844975	0.149965
16678	7.955632	0.116223	-5.887940	0.009842	0.012603	-0.010542	-0.773802	0.312526	0.234709	-0.419500	0.296027	0.844917	0.150007
16679	7.939155	0.152243	-5.853282	-0.024128	0.016652	-0.015199	-0.773644	0.309424	0.232318	-0.419553	0.296027	0.844781	0.150626
16680	7.961235	0.127009	-5.791487	-0.001256	0.007321	-0.014220	-0.774364	0.311829	0.231921	-0.419556	0.295965	0.844762	0.150848
16681	7.944822	0.126624	-5.752137	0.020703	-0.037322	-0.007653	-0.773160	0.310168	0.232708	-0.418992	0.295875	0.845165	0.150335
16682	7.834615	0.086631	-5.965611	0.048651	-0.019974	0.008853	-0.774246	0.309979	0.234083	-0.418899	0.295861	0.845389	0.149355
16683	7.800361	0.039016	-6.012937	0.005862	-0.033055	-0.016919	-0.773031	0.311640	0.234035	-0.418288	0.295725	0.845767	0.149195
16684	7.858691	-0.006177	-5.928479	0.028593	0.002181	0.008769	-0.773848	0.311347	0.234575	-0.418446	0.295835	0.845739	0.148698
16685	7.872543	-0.000346	-6.008647	-0.030080	0.010057	0.003138	-0.772063	0.310424	0.232851	-0.418411	0.296211	0.845530	0.149231
16686	7.964859	0.017177	-5.917807	-0.048829	-0.011102	-0.011520	-0.771660	0.311633	0.233746	-0.417827	0.296659	0.845503	0.150130
16687	7.907174	0.114604	-5.922361	-0.059600	-0.000360	-0.006081	-0.772966	0.310888	0.233639	-0.417416	0.297155	0.845344	0.151180
16688	7.859281	0.192469	-5.917648	-0.083027	0.011826	0.006702	-0.772528	0.309828	0.235221	-0.417072	0.298112	0.844916	0.152635
16689	8.013712	0.288500	-5.927626	-0.125755	0.051882	0.047896	-0.771158	0.311248	0.237221	-0.417313	0.299906	0.843791	0.154674
16690	7.934475	0.606289	-5.717333	-0.093633	0.046541	0.089300	-0.770617	0.311811	0.236975	-0.417736	0.302259	0.842527	0.155836
16691	8.069976	0.438488	-5.571360	-0.130781	0.051652	0.067204	-0.770091	0.312970	0.235940	-0.418002	0.304402	0.841252	0.157827
16692	7.906601	0.616872	-5.588237	-0.151590	0.055513	0.111194	-0.770369	0.313770	0.236817	-0.418288	0.307559	0.839582	0.159826
16693	7.948727	0.372726	-5.663746	-0.220294	0.077003	0.140386	-0.769499	0.316221	0.236482	-0.418653	0.311577	0.837328	0.162886
16694	7.853080	0.401407	-5.582709	-0.309724	0.125359	0.213527	-0.765960	0.319208	0.237182	-0.419427	0.317546	0.833858	0.167112
16695	7.931800	0.431480	-5.696537	-0.417554	0.147232	0.284871	-0.764629	0.323581	0.238811	-0.420147	0.325349	0.829338	0.172691
16696	7.855231	0.560350	-5.683176	-0.483205	0.196450	0.358075	-0.762237	0.329968	0.238902	-0.421386	0.334855	0.823566	0.179009
16697	7.537941	0.173590	-5.425108	-0.608180	0.316242	0.530935	-0.759051	0.339370	0.239995	-0.424343	0.347597	0.815011	0.186727
16698	7.830629	-0.086573	-5.164873	-0.654383	0.344937	0.717097	-0.753332	0.352554	0.237166	-0.427920	0.363696	0.804415	0.193718
16699	8.699258	-0.736342	-4.723451	-0.518915	0.396543	0.711871	-0.746411	0.368506	0.234495	-0.433226	0.378042	0.793627	0.198888
16700	9.843795	-1.340400	-4.760520	-0.513564	0.246704	0.510405	-0.737961	0.383296	0.232288	-0.435165	0.389742	0.785441	0.204486
16701	9.486380	-0.969925	-4.715765	-0.355915	0.102177	0.331083	-0.733824	0.393526	0.233285	-0.435430	0.397670	0.780376	0.208022
16702	8.989145	-0.793402	-4.599431	-0.362159	-0.035364	0.041260	-0.731334	0.395071	0.238172	-0.432096	0.401734	0.778795	0.213028
16703	8.500609	-1.001278	-4.751558	-0.237793	-0.114400	-0.092485	-0.731091	0.391735	0.246499	-0.428148	0.402907	0.779376	0.216631
16704	8.443470	-0.677732	-4.800438	-0.152483	-0.246345	-0.137947	-0.731234	0.386827	0.255696	-0.422415	0.403241	0.781891	0.218194
16705	8.168871	-0.527128	-4.856805	0.025143	-0.268294	-0.025658	-0.726767	0.385312	0.262581	-0.418474	0.403878	0.784326	0.215857
16706	8.156415	-1.024475	-5.009299	0.031744	-0.271627	-0.124828	-0.725027	0.383713	0.272100	-0.413866	0.402938	0.787702	0.214199
16707	7.942013	-0.935203	-5.044168	-0.019186	-0.181052	-0.191172	-0.724662	0.380593	0.278787	-0.410231	0.400961	0.790501	0.214589
16708	7.964149	-0.960535	-4.975132	0.001904	-0.053644	-0.167474	-0.723933	0.378912	0.281568	-0.408619	0.398644	0.792259	0.215496
16709	7.980668	-0.683810	-4.826642	-0.046302	0.037127	-0.267675	-0.726600	0.373306	0.282765	-0.407909	0.394738	0.793716	0.218649
16710	8.527631	-0.218510	-5.636117	-0.077369	0.219236	-0.353188	-0.733378	0.364075	0.279239	-0.409163	0.388905	0.794323	0.224475
16711	7.815101	0.422632	-5.518365	-0.108778	0.320051	-0.439710	-0.740975	0.351456	0.270836	-0.411625	0.381480	0.794427	0.232213
16712	7.777370	0.927621	-5.006553	-0.101769	0.411181	-0.456266	-0.750245	0.339525	0.260289	-0.415177	0.373246	0.793964	0.240699
16713	9.038831	1.611594	-6.044161	-0.135797	0.351100	-0.490744	-0.758943	0.327453	0.252480	-0.417541	0.364982	0.793848	0.249508
16714	9.552804	2.030864	-6.118600	-0.129821	0.333314	-0.468501	-0.768047	0.313927	0.243072	-0.419464	0.357060	0.793756	0.257893
16715	9.511415	2.100190	-6.203534	-0.080729	0.159762	-0.462622	-0.773540	0.299089	0.236579	-0.419172	0.349652	0.795133	0.264201
16716	8.201639	1.924012	-5.397461	-0.051371	0.062951	-0.482891	-0.782423	0.283388	0.234605	-0.417192	0.342171	0.797650	0.269489
16717	7.450529	1.933890	-5.016752	-0.022560	0.044912	-0.462771	-0.786922	0.268346	0.232081	-0.415352	0.334812	0.800177	0.274043
16718	7.628831	2.221026	-4.825947	0.129220	0.027682	-0.427486	-0.789542	0.258964	0.233323	-0.414247	0.326866	0.803458	0.275705
16719	7.894635	2.383596	-4.793773	0.106718	0.004265	-0.341154	-0.791653	0.250979	0.231481	-0.413201	0.320542	0.806125	0.276910
16720	8.106550	2.338371	-4.787502	0.058740	-0.036214	-0.214518	-0.793466	0.243895	0.234094	-0.411747	0.316933	0.808088	0.277508
16721	8.183784	2.313197	-4.759161	0.063646	-0.106120	-0.091427	-0.793109	0.238490	0.235964	-0.409993	0.315579	0.809799	0.276659
16722	8.173841	2.518641	-4.885436	0.021087	-0.124331	0.031502	-0.791853	0.239908	0.240992	-0.408232	0.316735	0.810707	0.275279
16723	8.052095	2.688243	-4.812163	-0.019773	-0.176656	0.014993	-0.788526	0.241369	0.247380	-0.405374	0.318149	0.811853	0.274496
16724	8.030430	2.702997	-4.816087	-0.027098	-0.197001	0.016844	-0.785194	0.242411	0.253742	-0.402036	0.319861	0.813157	0.273553
16725	7.976441	2.695343	-4.939689	0.004171	-0.199718	0.092133	-0.781851	0.243648	0.261905	-0.399351	0.322432	0.814104	0.271646
16726	7.789736	2.577495	-4.733047	-0.006527	-0.145236	0.166295	-0.779941	0.249390	0.269805	-0.397787	0.326116	0.814117	0.269494
16727	7.558299	2.406257	-4.679628	-0.036959	-0.039679	0.249488	-0.775306	0.255747	0.275653	-0.398268	0.330677	0.812511	0.268070
16728	7.841558	2.154872	-4.706346	-0.145404	-0.035745	0.297922	-0.773171	0.262552	0.278800	-0.398259	0.336994	0.809997	0.267824
16729	7.819359	2.551658	-4.630486	-0.138128	0.031355	0.361205	-0.769115	0.269998	0.282518	-0.399789	0.343741	0.806459	0.267647
16730	8.139469	2.357700	-5.520295	-0.179296	0.172884	0.447161	-0.765119	0.280894	0.284244	-0.403661	0.351575	0.800969	0.268143
16731	8.479080	1.334089	-6.029871	-0.098983	0.316739	0.487350	-0.760663	0.294247	0.278272	-0.410632	0.358431	0.794326	0.268245
16732	9.144709	0.376467	-5.848495	-0.017820	0.234875	0.515160	-0.758457	0.310399	0.270015	-0.416917	0.365609	0.788525	0.265967
16733	9.056202	0.334531	-5.748868	0.066075	0.133559	0.480594	-0.754353	0.320819	0.267033	-0.422057	0.371916	0.784141	0.262049
16734	8.899165	-0.025187	-5.962674	0.001385	0.241556	0.338887	-0.751259	0.335681	0.265018	-0.427557	0.376082	0.779523	0.260962
16735	8.595632	0.075811	-5.380771	-0.088652	-0.005329	0.282184	-0.748469	0.343051	0.264890	-0.428281	0.381306	0.776912	0.259979
16736	8.327038	-0.373148	-5.030752	-0.170236	-0.072330	0.281091	-0.741793	0.350008	0.269242	-0.427252	0.387636	0.774448	0.259663
16737	7.774542	-0.167233	-4.907331	-0.227315	-0.110686	0.307566	-0.736031	0.355275	0.277077	-0.425372	0.394984	0.771747	0.259717
16738	8.270333	0.013042	-5.050263	-0.279281	-0.219916	0.291258	-0.729862	0.360955	0.284934	-0.421205	0.403124	0.769791	0.259808
16739	7.910301	0.242459	-4.972522	-0.309858	-0.245773	0.246240	-0.722669	0.364187	0.296898	-0.416194	0.410881	0.768178	0.260505
16740	7.968340	0.109987	-4.888622	-0.240408	-0.248116	0.173884	-0.716977	0.366346	0.308398	-0.411232	0.416991	0.767485	0.260718
16741	7.851954	0.136490	-4.995179	-0.207640	-0.251123	0.098687	-0.712090	0.368664	0.322667	-0.406163	0.421622	0.767571	0.260964
16742	8.127425	0.244611	-5.246255	-0.207617	-0.169592	0.091287	-0.709275	0.367971	0.330442	-0.402206	0.425758	0.767020	0.261995
16743	8.431499	0.038485	-5.403856	-0.233134	-0.129747	0.089366	-0.705226	0.367657	0.338642	-0.398708	0.429797	0.766011	0.263692
16744	8.173063	-0.118822	-5.110271	-0.241551	-0.128675	0.116801	-0.699115	0.367440	0.347104	-0.395200	0.434344	0.764686	0.265364
16745	7.832235	0.181300	-5.071424	-0.239775	-0.054661	0.109322	-0.697149	0.367162	0.352297	-0.392885	0.438326	0.762820	0.267615
16746	7.662486	0.235634	-5.236175	-0.182804	0.030719	0.110180	-0.696437	0.367133	0.355592	-0.392271	0.441423	0.760572	0.269813
16747	7.678825	0.950938	-5.606420	-0.130937	0.134065	0.057926	-0.697646	0.366350	0.357757	-0.393475	0.442740	0.758242	0.272449
16748	8.444427	1.009175	-6.011375	-0.148097	0.304476	0.013743	-0.698764	0.366345	0.355290	-0.396766	0.442633	0.754821	0.277306
16749	9.521664	0.916741	-6.554534	-0.230618	0.402277	-0.074456	-0.707267	0.361470	0.348880	-0.400348	0.441226	0.750937	0.284840
16750	9.952484	0.901170	-5.983943	-0.436723	0.194774	-0.166174	-0.710797	0.355063	0.343707	-0.398387	0.441244	0.748262	0.294441
16751	8.136450	1.756857	-6.275105	-0.441807	0.207650	-0.078385	-0.715992	0.342541	0.344232	-0.397058	0.442483	0.744645	0.303410
16752	7.442945	1.394281	-5.454652	-0.450825	0.110036	-0.236258	-0.722275	0.329065	0.344572	-0.393189	0.441997	0.743031	0.312962
16753	7.291460	1.383321	-5.101326	-0.277588	0.200849	-0.162683	-0.726646	0.317175	0.346228	-0.392588	0.440632	0.741144	0.320037
16754	8.193058	1.683251	-5.159643	-0.098030	0.229528	-0.154790	-0.729707	0.308102	0.344053	-0.394032	0.437854	0.739964	0.324770
16755	8.467586	1.803455	-5.227079	-0.051337	0.044354	-0.169006	-0.734458	0.301369	0.340248	-0.393010	0.435602	0.740785	0.327157
16756	8.163092	2.055966	-5.453115	-0.027675	0.025023	-0.170796	-0.736700	0.292829	0.338373	-0.391950	0.433287	0.741825	0.329141
16757	8.031819	2.097959	-5.621800	0.015623	0.004561	-0.122992	-0.738027	0.289857	0.339581	-0.391162	0.431441	0.743015	0.329818
16758	7.930952	2.435318	-5.412986	0.120952	-0.030967	-0.181414	-0.740143	0.284103	0.340764	-0.390469	0.428177	0.745541	0.329192
16759	7.729231	2.513639	-5.361467	0.180081	0.001445	-0.265798	-0.742585	0.280595	0.338922	-0.390038	0.422909	0.749068	0.328504
16760	7.742328	2.492208	-5.217207	0.264584	0.045288	-0.326259	-0.745290	0.274688	0.334735	-0.390732	0.415801	0.753129	0.327468
16761	7.661624	2.707703	-5.152415	0.428465	0.052051	-0.355292	-0.751282	0.267481	0.329536	-0.392443	0.406841	0.758554	0.324136
16762	7.493880	2.958493	-5.142094	0.592106	0.153798	-0.402844	-0.754560	0.261720	0.322473	-0.396883	0.395183	0.764336	0.319537
16763	7.883953	2.834191	-5.118852	0.795413	0.049353	-0.419648	-0.760245	0.259522	0.311796	-0.400846	0.382165	0.772365	0.311006
16764	7.822293	3.088971	-5.100397	0.889679	0.136791	-0.563634	-0.766412	0.252926	0.302645	-0.406110	0.365523	0.780900	0.302759
16765	7.900311	2.967320	-4.930240	0.976821	0.268168	-0.671945	-0.775750	0.242298	0.285298	-0.412881	0.345434	0.789482	0.294826
16766	7.873852	3.036393	-4.643852	1.054577	0.263940	-0.635986	-0.785425	0.233722	0.263124	-0.420404	0.325143	0.797639	0.285156
16767	8.306071	3.089497	-4.852851	1.148751	0.152800	-0.627269	-0.792546	0.222300	0.247083	-0.426201	0.304541	0.806881	0.273038
16768	9.146931	2.949759	-5.720725	1.260908	0.114234	-0.536930	-0.798988	0.214154	0.235363	-0.432583	0.284514	0.815740	0.257862
16769	7.255965	1.373375	-4.704035	1.216009	-0.027412	-0.669572	-0.803358	0.205520	0.224420	-0.435033	0.263159	0.825928	0.243590
16770	8.056719	0.593128	-4.260925	1.145352	0.056732	-0.655102	-0.807122	0.192930	0.214195	-0.438607	0.242131	0.834161	0.230590
16771	9.178424	0.298896	-5.507358	1.199437	0.163780	-0.563250	-0.813360	0.179859	0.203137	-0.444037	0.221476	0.840858	0.216187
16772	9.077663	0.483519	-5.840462	0.990826	0.059374	-0.484581	-0.816660	0.172934	0.191187	-0.447172	0.204340	0.846551	0.204044
16773	8.521774	0.275532	-5.048294	0.938106	0.084930	-0.404111	-0.820185	0.164170	0.182705	-0.450378	0.188869	0.851259	0.191954
16774	8.357185	0.379765	-5.500275	0.729822	0.229570	-0.442402	-0.823451	0.155494	0.172300	-0.455225	0.173975	0.853531	0.184359
16775	8.299524	0.557911	-5.554914	0.625197	0.115311	-0.373591	-0.826697	0.145145	0.161793	-0.457636	0.161648	0.856162	0.177276
16776	8.219373	0.042626	-5.420046	0.623108	0.133479	-0.214982	-0.828328	0.139114	0.154010	-0.461084	0.151890	0.857771	0.168994
16777	7.894510	0.029624	-5.364518	0.483659	0.033744	-0.219755	-0.829714	0.136484	0.148083	-0.462073	0.143769	0.859883	0.162544
16778	7.806384	-0.035604	-5.516197	0.469273	0.039449	-0.315256	-0.831333	0.131031	0.142813	-0.462998	0.133990	0.861902	0.157497
16779	7.735879	0.234249	-5.712231	0.442943	0.192397	-0.114579	-0.833441	0.128747	0.132786	-0.466826	0.127572	0.861958	0.151086
16780	7.788772	0.053613	-5.650186	0.400892	0.149903	-0.110022	-0.832951	0.128436	0.124506	-0.470034	0.121588	0.862027	0.145585
16781	7.866724	0.227145	-5.613333	0.406847	0.171013	-0.093480	-0.832456	0.128099	0.116775	-0.473383	0.115956	0.861983	0.139453
16782	7.781881	0.432814	-6.077294	0.370584	0.261154	-0.090024	-0.832363	0.127324	0.109571	-0.478425	0.110274	0.860728	0.134522
16783	7.561058	0.037888	-5.803567	0.390467	0.038610	-0.251229	-0.833500	0.123938	0.098917	-0.478932	0.102442	0.862134	0.129824
16784	7.899383	-0.327216	-5.516745	0.377087	-0.028117	-0.475014	-0.832445	0.113536	0.094009	-0.477903	0.090816	0.864306	0.127811
16785	8.199007	-0.234685	-6.063432	0.491082	0.138305	-0.506191	-0.832310	0.100322	0.089763	-0.479521	0.077390	0.865292	0.123858
16786	9.222507	1.360557	-5.864309	0.276083	0.025846	-0.520613	-0.831241	0.086215	0.080501	-0.479026	0.065773	0.866490	0.124110
16787	10.020790	1.906623	-5.059900	0.259176	0.116594	-0.403048	-0.829322	0.071946	0.074386	-0.480081	0.056378	0.866710	0.123113
16788	9.191359	2.146659	-4.624051	0.091202	0.208287	-0.361444	-0.827232	0.064366	0.065648	-0.482841	0.048831	0.865329	0.125240
16789	8.653379	2.331776	-3.863798	0.129128	0.140186	-0.335633	-0.824455	0.056385	0.056330	-0.484315	0.041758	0.864776	0.125932
16790	8.352248	2.425452	-3.279618	0.251445	0.136922	-0.412498	-0.822495	0.049538	0.049840	-0.485784	0.031954	0.864403	0.125697
16791	8.348039	2.964027	-3.118987	0.194034	0.193145	-0.302497	-0.822542	0.038655	0.043674	-0.488324	0.024644	0.863305	0.125048
16792	8.650087	2.866985	-3.273386	0.154127	0.207009	-0.222722	-0.820478	0.033557	0.035639	-0.491362	0.018889	0.861779	0.124672
16793	8.824387	2.917946	-3.187808	0.194049	0.191980	-0.095027	-0.816348	0.029559	0.030266	-0.494425	0.015117	0.860473	0.122071
16794	8.922843	2.568415	-3.391782	0.095658	0.170723	-0.010811	-0.812845	0.030425	0.022717	-0.497317	0.013686	0.859037	0.120596
16795	8.824219	2.617616	-3.392604	0.050755	0.105024	0.027731	-0.812621	0.031886	0.018400	-0.499187	0.013629	0.858137	0.119281
16796	8.506259	2.597816	-3.376015	-0.001823	0.074805	-0.020111	-0.812942	0.033972	0.015778	-0.500376	0.013251	0.857412	0.119552
16797	8.851472	2.957515	-3.439703	-0.063609	0.022147	0.002926	-0.811049	0.034766	0.013194	-0.500778	0.014074	0.857032	0.120497
16798	8.618657	2.783809	-3.562531	-0.113939	0.049002	0.032981	-0.808161	0.033800	0.012008	-0.501617	0.015795	0.856277	0.122155
16799	8.850945	2.912103	-3.488276	-0.186888	0.013052	0.115553	-0.807116	0.037208	0.010554	-0.502130	0.019771	0.855606	0.124147
16800	8.718052	2.547248	-3.693359	-0.157802	0.039040	0.172361	-0.805119	0.041171	0.008850	-0.503109	0.024352	0.854765	0.125158
16801	8.976995	2.350077	-3.771940	-0.125711	-0.020126	0.145013	-0.803988	0.048239	0.006793	-0.503166	0.028280	0.854513	0.125827
16802	9.056343	2.145347	-4.635915	-0.098639	0.043911	0.121063	-0.803761	0.050975	0.005030	-0.504112	0.031385	0.853769	0.126352
16803	8.789823	1.722024	-4.029836	-0.096763	0.042299	0.053058	-0.802843	0.053548	0.003527	-0.505017	0.033290	0.852992	0.127491
16804	8.852832	1.554432	-4.221640	-0.062245	0.032182	-0.025790	-0.802453	0.052246	-0.001510	-0.505409	0.033542	0.852544	0.128862
16805	8.624931	1.344626	-4.006813	-0.098618	0.000267	-0.014878	-0.802863	0.051721	-0.002088	-0.505434	0.034428	0.852218	0.130673
16806	8.509235	1.499167	-4.078753	-0.119484	-0.014732	-0.040589	-0.804732	0.047808	-0.001483	-0.504946	0.035115	0.852100	0.133129
16807	8.533061	1.736005	-4.213330	-0.155201	-0.059245	-0.002009	-0.806220	0.047307	0.000702	-0.503951	0.036957	0.852201	0.135723
16808	8.468726	1.588222	-4.368851	-0.250146	-0.087128	0.006982	-0.806996	0.045097	0.003327	-0.502246	0.039963	0.852402	0.139867
16809	8.817509	1.694698	-4.175938	-0.277106	-0.114715	0.132783	-0.808623	0.046032	0.007665	-0.500565	0.045491	0.852574	0.143119
16810	8.678086	1.934122	-4.236780	-0.175097	-0.119345	0.221084	-0.810285	0.050020	0.012464	-0.498949	0.051476	0.853067	0.143793
16811	8.766979	1.830827	-4.535384	-0.233609	-0.145989	0.223758	-0.812800	0.056257	0.017270	-0.496986	0.058205	0.853517	0.145346
16812	8.768890	1.864061	-4.303416	-0.314490	-0.206098	0.216369	-0.815292	0.063006	0.025961	-0.493665	0.065749	0.854383	0.148334
16813	8.776158	2.056588	-4.379707	-0.368517	-0.200525	0.249318	-0.817336	0.067215	0.035043	-0.490613	0.074397	0.854811	0.151859
16814	8.639873	2.143528	-4.282282	-0.375225	-0.181594	0.271284	-0.818585	0.074298	0.045118	-0.487703	0.083388	0.855020	0.155347
16815	8.865110	2.046534	-4.400002	-0.446860	-0.125512	0.323387	-0.819601	0.082916	0.052257	-0.485936	0.093809	0.854164	0.159592
16816	8.604998	1.887281	-4.321286	-0.494002	-0.033979	0.364358	-0.822266	0.092468	0.060844	-0.485506	0.105062	0.852179	0.164428
16817	8.524918	1.627243	-4.595275	-0.518179	-0.027972	0.450483	-0.823213	0.104586	0.064893	-0.485529	0.118001	0.849617	0.168786
16818	8.508180	1.380165	-4.784615	-0.544315	-0.028874	0.498097	-0.823620	0.117532	0.068987	-0.485334	0.131956	0.846799	0.173120
16819	8.965511	0.965544	-4.664357	-0.520477	-0.131142	0.577254	-0.825425	0.133618	0.075074	-0.483824	0.147387	0.844541	0.175902
16820	9.054407	0.728122	-4.905880	-0.401270	-0.165078	0.554574	-0.825037	0.152029	0.084447	-0.481707	0.161323	0.843012	0.176816
16821	8.778111	0.914754	-4.575578	-0.358045	-0.191427	0.498709	-0.822138	0.167982	0.094748	-0.479194	0.174031	0.841812	0.177311
16822	8.398560	0.905757	-4.428631	-0.362194	-0.243506	0.382171	-0.819455	0.179712	0.105758	-0.475106	0.184908	0.841475	0.178892
16823	8.171064	0.899403	-4.557812	-0.364566	-0.199481	0.322398	-0.819378	0.190160	0.115199	-0.471670	0.194696	0.840729	0.181095
16824	8.257606	0.782071	-4.532834	-0.402419	-0.222410	0.276482	-0.817992	0.197060	0.128266	-0.467287	0.204055	0.840243	0.184381
16825	8.141809	0.714879	-4.524113	-0.339573	-0.196253	0.297631	-0.817848	0.203235	0.139374	-0.463819	0.213146	0.839471	0.186356
16826	8.554626	0.773220	-4.751671	-0.333207	-0.184729	0.260098	-0.815959	0.211174	0.148096	-0.460196	0.221400	0.838795	0.188744
16827	8.324936	0.859173	-4.892241	-0.384623	-0.022651	0.167940	-0.814019	0.215968	0.158278	-0.458869	0.228044	0.836681	0.193393
16828	8.435486	0.552288	-4.487856	-0.456021	-0.087580	0.241297	-0.812523	0.222898	0.167768	-0.456180	0.236715	0.834567	0.198402
16829	8.590267	0.755684	-4.188051	-0.488289	-0.020782	0.296259	-0.808131	0.226347	0.173166	-0.454827	0.246397	0.831250	0.203578
16830	8.650848	0.708311	-4.123010	-0.533989	0.078645	0.391447	-0.807382	0.234804	0.177251	-0.455006	0.257533	0.826351	0.209262
16831	8.417284	0.854292	-3.857356	-0.500026	0.122785	0.358391	-0.806367	0.243044	0.179945	-0.456113	0.267687	0.821095	0.214727
16832	8.539144	0.671617	-4.220495	-0.434467	0.122257	0.241055	-0.804081	0.247961	0.181599	-0.456755	0.275184	0.816771	0.220303
16833	8.837619	1.267428	-4.507889	-0.424960	0.349811	0.130757	-0.805776	0.249550	0.178133	-0.460876	0.279855	0.810786	0.227818
16834	9.292530	2.333064	-5.015403	-0.435824	0.438371	0.130857	-0.807189	0.248764	0.171631	-0.466054	0.284091	0.803951	0.236110
16835	9.760404	1.513744	-4.917496	-0.391221	0.268067	0.238542	-0.807302	0.253565	0.164768	-0.469418	0.290479	0.798064	0.241583
16836	10.314583	1.116836	-5.984002	-0.346043	0.224278	0.078147	-0.808419	0.251614	0.159156	-0.471301	0.293994	0.793794	0.247658
16837	8.547271	1.631197	-5.441270	-0.300716	-0.007980	0.228801	-0.807071	0.254853	0.161129	-0.470645	0.300687	0.790906	0.250096
16838	7.597548	1.569403	-4.855587	-0.073973	0.169985	0.069100	-0.806292	0.258730	0.161633	-0.473182	0.301744	0.788500	0.251631
16839	7.970045	1.395934	-4.592941	0.044042	0.160592	-0.103098	-0.807974	0.258174	0.156248	-0.475521	0.299080	0.787747	0.252755
16840	7.898654	1.436351	-4.495831	0.013215	0.132856	-0.193042	-0.810134	0.252418	0.151652	-0.476663	0.295362	0.787681	0.255172
16841	8.681667	1.378898	-4.781451	0.012571	0.016760	-0.172517	-0.812555	0.247105	0.149563	-0.476140	0.292624	0.788557	0.256591
16842	8.568096	1.585808	-4.601989	-0.197502	-0.074297	-0.148909	-0.813272	0.240536	0.152747	-0.472994	0.292656	0.789097	0.260681
16843	8.192212	1.563080	-3.977136	-0.299321	-0.051033	0.082017	-0.811968	0.237792	0.157109	-0.470852	0.297219	0.787497	0.264212
16844	8.578820	1.546180	-3.825078	-0.218468	0.010553	0.158323	-0.811146	0.239732	0.160110	-0.470500	0.301832	0.785274	0.266217
16845	8.941293	2.014803	-3.883873	-0.106971	-0.064998	0.233141	-0.807372	0.247348	0.163290	-0.470064	0.306996	0.783867	0.265227
16846	8.989826	2.033360	-3.846929	-0.129110	-0.064604	0.088135	-0.805307	0.250792	0.169535	-0.468667	0.310075	0.783219	0.266032
16847	9.089428	1.919725	-3.382920	-0.061552	-0.061049	0.117642	-0.805431	0.250841	0.171466	-0.467959	0.312936	0.782688	0.265489
16848	8.923182	1.990956	-3.723973	0.012419	-0.029878	0.178261	-0.804236	0.254951	0.172805	-0.468459	0.315903	0.781889	0.263441
16849	8.933150	1.939099	-3.659484	0.082619	0.032807	0.266381	-0.800355	0.264038	0.174423	-0.470900	0.319199	0.780272	0.259885
16850	8.451758	1.512524	-3.419688	-0.015457	-0.000069	0.295434	-0.797303	0.272000	0.173503	-0.472261	0.324125	0.778252	0.257366
16851	8.481214	1.633295	-3.400684	-0.003610	0.097913	0.319185	-0.794406	0.280841	0.171812	-0.475414	0.328667	0.775163	0.255110
16852	9.307364	0.864952	-4.035453	0.022062	0.160222	0.481581	-0.791289	0.293107	0.168539	-0.480403	0.335278	0.770498	0.251265
16853	9.580088	-0.209713	-4.139588	0.052058	0.157094	0.502627	-0.787235	0.306022	0.163094	-0.485706	0.341779	0.765771	0.246723
16854	9.565573	-0.276028	-4.429255	-0.030395	0.167582	0.392316	-0.781376	0.318021	0.158678	-0.489922	0.347392	0.761251	0.244524
16855	9.481445	-0.564204	-4.592195	-0.128339	0.021579	0.437248	-0.776853	0.329041	0.157655	-0.491507	0.355284	0.757279	0.242327
16856	9.623405	-1.009388	-4.738049	-0.198197	-0.012452	0.425190	-0.769746	0.344968	0.161310	-0.491893	0.363849	0.753360	0.241049
16857	9.573382	-1.070315	-4.328472	-0.214149	-0.024352	0.377456	-0.765059	0.354148	0.160724	-0.491796	0.371890	0.749727	0.240298
16858	9.104773	-1.222026	-3.800000	-0.203286	-0.085857	0.449034	-0.759080	0.363764	0.168134	-0.491080	0.381129	0.746198	0.238265
16859	8.957773	-0.703262	-3.713849	-0.286205	-0.226290	0.306011	-0.750602	0.372024	0.176814	-0.487001	0.389731	0.744612	0.237682
16860	8.881260	-0.776892	-3.607631	-0.310375	-0.274956	0.227104	-0.745122	0.380058	0.188261	-0.481493	0.397541	0.743988	0.237925
16861	8.633675	-0.742665	-3.858951	-0.231651	-0.320536	0.060275	-0.740120	0.383535	0.201636	-0.475213	0.402351	0.745379	0.238109
16862	8.607014	-0.952595	-4.100804	-0.141332	-0.330373	-0.088229	-0.739147	0.379030	0.213738	-0.468665	0.404057	0.748511	0.238376
16863	8.663625	-0.998979	-3.926942	0.056087	-0.304182	-0.166787	-0.734758	0.376266	0.226326	-0.463836	0.402659	0.752858	0.236488
16864	8.630687	-0.986173	-4.140545	0.135454	-0.299945	-0.210694	-0.737648	0.370620	0.234266	-0.459347	0.399752	0.757930	0.233968
16865	8.292632	-1.045856	-4.212813	0.174166	-0.252170	-0.274095	-0.736432	0.365777	0.241666	-0.455718	0.395366	0.763116	0.231648
16866	8.523845	-0.916359	-4.587666	0.153883	-0.138674	-0.291689	-0.739615	0.357258	0.242554	-0.453404	0.390255	0.767358	0.230842
16867	7.762788	-0.527890	-4.406961	0.093497	-0.121739	-0.359832	-0.742491	0.347516	0.245566	-0.450696	0.384654	0.771567	0.231516
16868	7.402224	-0.626750	-4.258895	0.123923	0.046306	-0.402341	-0.746635	0.339663	0.247466	-0.450432	0.377215	0.774769	0.233567
16869	8.546916	-0.543400	-4.566779	0.105896	0.336839	-0.421852	-0.754249	0.328438	0.239148	-0.454568	0.368367	0.775250	0.238036
16870	9.039173	0.496161	-4.597726	0.056774	0.317186	-0.334466	-0.763245	0.316250	0.228032	-0.458242	0.361250	0.775049	0.242510
16871	10.325910	1.084549	-5.752813	-0.043033	0.234086	-0.225908	-0.767847	0.305816	0.219734	-0.460556	0.357225	0.774206	0.246746
16872	10.682311	1.046136	-6.688848	-0.160221	0.089272	-0.321290	-0.772137	0.295939	0.217246	-0.459147	0.353385	0.774850	0.252804
16873	8.700109	1.623396	-5.302146	-0.247462	-0.025125	-0.383971	-0.776092	0.284674	0.220313	-0.455092	0.350036	0.776447	0.259800
16874	8.031875	1.539704	-4.137916	-0.158900	0.102399	-0.400644	-0.778825	0.272566	0.220152	-0.453420	0.344832	0.777444	0.266612
16875	8.097050	1.704167	-4.501503	-0.130564	0.076706	-0.433550	-0.785205	0.255362	0.219578	-0.451401	0.339043	0.778962	0.272956
16876	8.128354	1.791763	-4.540739	-0.069113	-0.127989	-0.337654	-0.788390	0.238547	0.224502	-0.447036	0.335210	0.781990	0.276196
16877	7.953619	1.927575	-4.451218	-0.014255	-0.049388	-0.207390	-0.790034	0.229463	0.227955	-0.445007	0.332534	0.783709	0.277831
16878	8.388263	1.985513	-4.660275	-0.034272	-0.110989	-0.128320	-0.792147	0.223039	0.228547	-0.442276	0.331559	0.785335	0.278763
16879	8.473173	2.247255	-4.695551	-0.064042	-0.153501	0.031409	-0.790449	0.221564	0.232570	-0.439573	0.333620	0.786111	0.278394
16880	8.607264	2.033151	-4.711619	-0.117680	-0.185490	0.046030	-0.787903	0.221100	0.241462	-0.436073	0.336534	0.786746	0.278597
16881	8.217417	2.177244	-4.403912	-0.198748	-0.213835	0.029348	-0.784969	0.221546	0.248755	-0.431469	0.340038	0.787287	0.279979
16882	8.107472	2.356266	-4.676338	-0.190391	-0.184732	0.066018	-0.781747	0.220620	0.255412	-0.427573	0.343885	0.787324	0.281150
16883	7.898466	2.396402	-4.306040	-0.192513	-0.162630	0.157709	-0.778148	0.222216	0.261805	-0.424488	0.349014	0.786536	0.281710
16884	7.418836	2.278882	-3.970119	-0.127487	-0.106568	0.293432	-0.775383	0.224535	0.267976	-0.423502	0.355463	0.784613	0.280490
16885	7.997504	2.448896	-4.294912	-0.115121	-0.113704	0.415652	-0.769702	0.233516	0.271221	-0.423123	0.363638	0.781948	0.278012
16886	8.440033	1.786651	-5.045047	-0.142788	0.177311	0.510524	-0.767943	0.246096	0.270594	-0.427558	0.372113	0.775783	0.277286
16887	9.027970	0.810429	-5.242429	-0.027463	0.313064	0.561878	-0.764073	0.260969	0.262243	-0.435191	0.379356	0.768719	0.275262
16888	9.043452	0.354953	-4.917562	0.021815	0.219738	0.564814	-0.763072	0.275659	0.255697	-0.441733	0.386809	0.762517	0.271696
16889	8.832377	0.012054	-5.271712	0.043017	0.265981	0.528881	-0.760026	0.290538	0.247492	-0.448865	0.393108	0.756269	0.268408
16890	9.187655	-0.684971	-4.833139	0.104438	0.208939	0.432722	-0.757109	0.305113	0.239819	-0.455086	0.397722	0.751472	0.264581
16891	9.453400	-0.332089	-4.889071	-0.057579	0.073147	0.340981	-0.753594	0.317067	0.234184	-0.457434	0.403093	0.747776	0.262869
16892	9.218882	-0.665520	-4.853498	-0.055660	-0.027451	0.421786	-0.749316	0.326366	0.234159	-0.458724	0.410155	0.744280	0.259599
16893	8.622173	-1.043077	-4.592168	-0.142788	-0.037264	0.309501	-0.744875	0.335126	0.236578	-0.458515	0.416410	0.741323	0.258470
16894	8.140295	-0.814583	-4.381892	-0.154948	-0.078323	0.270943	-0.738753	0.342635	0.241243	-0.457401	0.422363	0.738938	0.257614
16895	8.413040	-0.689901	-4.060447	-0.147167	-0.098047	0.153631	-0.737661	0.344213	0.242980	-0.455426	0.426654	0.737760	0.257418
16896	9.069709	-0.826839	-4.139017	-0.152925	-0.105412	-0.029764	-0.736020	0.348631	0.249426	-0.452356	0.428263	0.738152	0.259030
16897	8.812194	-0.667663	-4.480915	-0.165562	-0.147245	-0.053620	-0.734837	0.345021	0.254425	-0.448436	0.429912	0.739051	0.260545
16898	8.649012	-0.999280	-4.257227	-0.084612	-0.129944	-0.039810	-0.732682	0.340553	0.259500	-0.445528	0.430867	0.740087	0.261017
16899	9.247445	-0.806555	-4.838582	-0.108768	-0.052381	0.006961	-0.734947	0.337331	0.263315	-0.443827	0.432414	0.739882	0.261934
16900	8.149092	-0.641800	-4.253109	-0.225016	0.238636	-0.056323	-0.735701	0.333177	0.265684	-0.445056	0.432431	0.737026	0.267807
16901	8.152270	-0.991480	-4.936485	-0.292037	-0.153784	-0.202718	-0.734418	0.323025	0.273036	-0.439146	0.433083	0.738519	0.272360
16902	8.094977	-0.261223	-3.316488	-0.009621	0.170554	0.039715	-0.736864	0.321223	0.273500	-0.441745	0.432932	0.736592	0.273612
16903	8.400048	0.075392	-3.265329	-0.077835	0.313176	-0.233958	-0.740641	0.314397	0.271330	-0.444417	0.428661	0.735331	0.279341
16904	9.286824	-0.431382	-4.270127	-0.005700	0.283050	-0.345634	-0.744853	0.306161	0.263713	-0.446532	0.422146	0.735687	0.284898
16905	8.604174	0.590038	-4.498747	0.132927	0.311605	-0.462846	-0.753391	0.292920	0.256932	-0.449608	0.412566	0.737449	0.289501
16906	8.828308	1.526773	-3.955273	0.221660	0.432790	-0.399331	-0.762091	0.277236	0.242848	-0.455424	0.402258	0.738051	0.293356
16907	10.352087	1.629009	-4.784318	0.111113	0.399742	-0.357875	-0.770606	0.267380	0.226641	-0.460112	0.393783	0.737837	0.298041
16908	10.064815	2.107567	-5.060236	-0.014715	0.292008	-0.398315	-0.774659	0.258107	0.220197	-0.461861	0.386399	0.738136	0.304196
16909	10.184738	1.495570	-4.870694	-0.042959	0.235382	-0.218504	-0.779523	0.247220	0.212700	-0.463645	0.382300	0.737344	0.308552
16910	8.865829	1.865499	-3.920661	0.113998	0.052656	-0.348401	-0.782698	0.236717	0.211264	-0.463085	0.375886	0.740178	0.310482
16911	8.344776	2.363608	-3.905178	0.173844	0.027473	-0.362957	-0.788065	0.225954	0.210109	-0.462476	0.368859	0.743700	0.311398
16912	8.116267	2.277475	-3.510826	0.223656	-0.032986	-0.340794	-0.790557	0.215719	0.208684	-0.461450	0.362040	0.747860	0.310962
16913	8.479236	1.973282	-3.799253	0.248639	-0.023387	-0.160895	-0.790308	0.207556	0.209836	-0.461813	0.357587	0.750782	0.308522
16914	8.716372	2.095252	-4.338583	0.166969	-0.076575	-0.096684	-0.789853	0.204192	0.209903	-0.461206	0.355194	0.753175	0.306355
16915	8.543102	1.998596	-4.272365	0.158799	-0.166892	0.121776	-0.789296	0.206476	0.214577	-0.460444	0.356678	0.754845	0.301631
16916	8.807689	1.922554	-3.985730	0.024072	-0.061006	0.205815	-0.784703	0.214498	0.217775	-0.460875	0.360072	0.754041	0.298940
16917	8.513349	2.113808	-3.809272	-0.101944	-0.151670	0.156137	-0.783313	0.217102	0.224250	-0.458648	0.364340	0.753738	0.297956
16918	8.734979	2.204940	-3.850771	-0.045327	-0.077484	0.145181	-0.778948	0.221877	0.228216	-0.457948	0.367566	0.753070	0.296757
16919	8.374238	2.030793	-3.693530	-0.016278	-0.025688	0.200106	-0.777885	0.225697	0.229814	-0.458477	0.370918	0.751779	0.295036
16920	7.966948	1.893143	-3.341126	-0.016225	0.110185	0.188776	-0.775338	0.230556	0.229673	-0.461046	0.373445	0.749203	0.294399
16921	8.108039	1.726397	-3.096347	0.034815	0.231382	0.238242	-0.775181	0.236807	0.224548	-0.466020	0.375330	0.745525	0.293505
16922	9.053124	1.262532	-2.815950	-0.020869	0.255006	0.341923	-0.774536	0.246387	0.216868	-0.471555	0.379365	0.740337	0.292607
16923	8.912285	2.015455	-2.656058	0.038213	0.294910	0.224624	-0.772468	0.252808	0.210497	-0.477401	0.380560	0.736082	0.292312
16924	10.020667	1.553521	-3.685753	0.075003	0.257559	0.299215	-0.772497	0.260772	0.201762	-0.483412	0.382944	0.731685	0.290352
16925	9.837200	0.378700	-3.855588	0.081600	0.339192	0.256647	-0.771315	0.269639	0.191282	-0.490366	0.383885	0.726914	0.289429
16926	10.766418	0.103820	-4.457187	0.218930	0.337586	0.188240	-0.771147	0.273108	0.182959	-0.497950	0.382692	0.723336	0.287015
16927	9.827534	0.125609	-4.682742	0.307040	0.162852	0.147189	-0.769644	0.278978	0.173670	-0.503360	0.380808	0.722377	0.282464
16928	9.546037	-0.002310	-4.578874	0.188169	0.171772	0.078962	-0.770575	0.284403	0.168642	-0.507655	0.379226	0.721060	0.280261
16929	8.818209	-0.421055	-4.431236	0.109469	0.004795	0.023794	-0.768916	0.283543	0.168574	-0.508519	0.378464	0.721520	0.278534
16930	9.027753	-0.823041	-4.579334	0.273307	0.145406	0.113787	-0.769009	0.289009	0.165330	-0.513254	0.376647	0.720654	0.274527
16931	8.768538	-0.089986	-4.142273	0.436238	-0.063821	0.109012	-0.767856	0.292712	0.160590	-0.515995	0.374158	0.722957	0.266624
16932	8.674794	-0.167734	-4.081319	0.518422	0.026659	-0.147925	-0.767500	0.294714	0.156581	-0.519390	0.366633	0.726486	0.260830
16933	8.627155	-0.334172	-3.940564	0.706484	-0.021717	-0.365898	-0.768462	0.291627	0.151310	-0.522048	0.354161	0.733113	0.254128
16934	8.870760	-0.316861	-3.913336	0.876351	-0.155431	-0.570832	-0.773041	0.281062	0.145756	-0.522907	0.337484	0.743047	0.246077
16935	9.008286	-0.028671	-4.319874	1.037279	0.001184	-0.796426	-0.780869	0.265475	0.138138	-0.525571	0.314831	0.753404	0.238829
16936	8.665597	0.594440	-3.416764	1.045291	0.061055	-0.908394	-0.789954	0.239901	0.129373	-0.528482	0.289878	0.763169	0.232916
16937	8.774240	0.623218	-3.089808	1.028749	0.178892	-0.783785	-0.799529	0.218551	0.117155	-0.533093	0.266258	0.770503	0.226371
16938	9.477478	0.582109	-3.106709	1.112583	0.140258	-0.723769	-0.805713	0.200635	0.105114	-0.537664	0.242646	0.777617	0.217608
16939	9.496620	0.797879	-3.835293	1.149720	0.033473	-0.693228	-0.810648	0.182496	0.094423	-0.540310	0.219423	0.785493	0.207172
16940	9.736994	0.167302	-3.949812	1.040133	-0.011235	-0.616350	-0.814876	0.165529	0.088201	-0.541940	0.198609	0.792399	0.197380
16941	9.310002	0.420032	-4.127800	1.099785	-0.062182	-0.568496	-0.819514	0.148291	0.081967	-0.542666	0.178050	0.799588	0.185665
16942	8.689705	0.461201	-3.978770	1.131775	-0.139261	-0.561096	-0.821529	0.134308	0.082786	-0.542166	0.157377	0.807047	0.173100
16943	9.220750	0.517720	-4.493293	0.985189	-0.084634	-0.541172	-0.824955	0.121858	0.081235	-0.541629	0.138425	0.813048	0.162571
16944	8.766158	1.022653	-4.299139	0.805944	-0.148899	-0.459765	-0.827919	0.106649	0.081713	-0.539804	0.122796	0.818422	0.154005
16945	8.846292	0.698417	-4.391182	0.792019	-0.222553	-0.427599	-0.831037	0.095299	0.086281	-0.536421	0.108132	0.824361	0.144874
16946	8.278343	0.329317	-4.773212	0.759182	-0.122789	-0.402329	-0.833592	0.082560	0.090483	-0.534748	0.093808	0.828640	0.136387
16947	8.055581	0.084097	-4.812363	0.600195	-0.061828	-0.367960	-0.835208	0.070464	0.092652	-0.533488	0.081708	0.831758	0.129975
16948	8.310613	0.434053	-5.005558	0.723546	-0.043959	-0.270376	-0.838106	0.062015	0.094917	-0.533128	0.069705	0.834469	0.120737
16949	8.463428	0.484141	-5.204130	0.713593	0.029760	-0.239280	-0.840230	0.054621	0.092423	-0.533648	0.058310	0.836349	0.111088
16950	8.152596	0.061420	-5.340153	0.433406	-0.023917	-0.315126	-0.843670	0.044328	0.092517	-0.532978	0.048571	0.837908	0.107168
16951	8.242006	0.259890	-5.718812	0.539373	0.064970	-0.327834	-0.847724	0.032178	0.091034	-0.533469	0.037504	0.838894	0.101297
16952	8.027331	0.360071	-5.483139	0.488912	0.085461	-0.299544	-0.851863	0.019627	0.085904	-0.534582	0.027192	0.839166	0.096348
16953	8.373139	0.069387	-5.505207	0.435142	0.171586	-0.475017	-0.852840	0.006240	0.079731	-0.536324	0.014586	0.838660	0.093769
16954	9.207498	0.934086	-5.154055	0.465895	0.195764	-0.415930	-0.854915	-0.010765	0.067705	-0.538874	0.002350	0.837511	0.090468
16955	9.288607	1.513137	-4.262245	0.510169	0.259250	-0.402957	-0.854491	-0.029770	0.055808	-0.542058	-0.010011	0.835887	0.085824
16956	9.689638	1.426554	-4.705225	0.478958	0.206523	-0.472609	-0.852394	-0.051661	0.042344	-0.544507	-0.023354	0.834323	0.082892
16957	9.487391	2.133577	-4.347841	0.401908	0.052799	-0.392632	-0.849649	-0.072389	0.033730	-0.544132	-0.034026	0.834484	0.080001
16958	9.286620	2.321332	-3.600178	0.397456	-0.052535	-0.201606	-0.848008	-0.085214	0.029632	-0.542598	-0.041528	0.835552	0.075597
16959	8.611768	2.687083	-2.857778	0.444360	-0.066864	-0.152007	-0.847790	-0.092676	0.027800	-0.540520	-0.048483	0.837053	0.069505
16960	9.184742	4.054927	-3.181796	0.397821	-0.054054	-0.176549	-0.846032	-0.102403	0.026091	-0.538921	-0.055560	0.838020	0.064808
16961	8.772552	3.769780	-3.397651	0.181867	-0.065224	-0.041297	-0.848182	-0.106790	0.025018	-0.537270	-0.057911	0.839129	0.062045
16962	8.544326	2.690372	-3.787354	0.195335	-0.072122	0.011717	-0.850102	-0.107691	0.024018	-0.535800	-0.059621	0.840187	0.058730
16963	8.200336	2.051615	-4.068433	0.170270	-0.079285	0.132608	-0.850824	-0.104888	0.024058	-0.534125	-0.058941	0.841595	0.054364
16964	7.866923	2.896521	-3.615794	0.383688	-0.024169	0.246798	-0.850779	-0.098135	0.023092	-0.533468	-0.058756	0.842560	0.045302
16965	8.430574	2.258689	-3.360907	0.277720	-0.082783	0.186151	-0.851982	-0.089744	0.023339	-0.531634	-0.058368	0.844077	0.038632
16966	8.001782	1.514071	-3.658825	0.104498	-0.109767	0.275550	-0.854028	-0.078898	0.025119	-0.529816	-0.054638	0.845664	0.034073
16967	8.003677	1.647717	-4.401787	-0.059346	-0.074826	0.440337	-0.857622	-0.065356	0.026526	-0.528626	-0.046391	0.847040	0.030425
16968	8.485223	1.763644	-4.800576	-0.295158	-0.074890	0.517067	-0.857577	-0.047835	0.025390	-0.527861	-0.034361	0.848104	0.030033
16969	8.323333	1.145823	-4.928847	-0.568937	-0.098184	0.611887	-0.859681	-0.028537	0.025789	-0.526590	-0.017821	0.849282	0.033258
16970	8.218001	1.125882	-4.833275	-0.809748	-0.128761	0.641722	-0.860517	-0.004322	0.028234	-0.524955	0.001795	0.850173	0.040297
16971	8.053789	0.814896	-5.060986	-0.984808	-0.115074	0.729350	-0.860179	0.024641	0.030406	-0.523077	0.024697	0.850496	0.049363
16972	8.182560	1.475397	-5.201554	-1.223761	-0.115774	0.691398	-0.859911	0.049066	0.033955	-0.520928	0.049461	0.849844	0.062869
16973	7.987083	1.257201	-5.461298	-1.564700	-0.017424	0.725356	-0.858237	0.071341	0.038185	-0.519335	0.078102	0.847045	0.081893
16974	8.343951	1.986406	-5.421591	-1.829698	-0.032335	0.742498	-0.856313	0.095444	0.042111	-0.516691	0.109756	0.842585	0.105045
16975	8.088695	2.242969	-4.893605	-2.091407	-0.023087	0.845661	-0.851934	0.124278	0.051533	-0.512593	0.145485	0.835936	0.131509
16976	9.277862	2.591642	-5.481541	-2.175457	0.129440	1.076785	-0.844343	0.158998	0.059631	-0.510605	0.185338	0.824788	0.157029
16977	9.738935	1.814441	-4.726274	-2.320036	0.260326	1.267146	-0.837025	0.195786	0.071299	-0.509201	0.228691	0.809207	0.183298
16978	10.906595	0.128097	-3.810164	-2.137839	0.157405	1.102508	-0.826864	0.225248	0.083320	-0.505375	0.267525	0.793801	0.207138
16979	9.608280	-0.387871	-2.625192	-2.307196	0.259795	1.053964	-0.816969	0.255955	0.098585	-0.500617	0.306007	0.775104	0.234428
16980	10.132542	-1.101989	-2.446602	-2.203661	0.090694	1.107659	-0.804269	0.284480	0.117682	-0.493080	0.344506	0.756152	0.257725
16981	9.901445	-1.282498	-2.965569	-1.766981	0.042384	1.156205	-0.791866	0.316894	0.140323	-0.486933	0.378802	0.738055	0.273276
16982	9.251335	-0.530999	-2.612779	-1.861707	-0.007925	1.044149	-0.775515	0.341406	0.163271	-0.477934	0.412123	0.719369	0.290245
16983	9.224037	-0.757968	-2.308971	-1.746615	-0.160527	0.879419	-0.760956	0.357672	0.189726	-0.465926	0.442013	0.702964	0.305581
16984	9.042453	-0.756888	-2.113819	-1.526501	-0.172551	0.729352	-0.745777	0.370021	0.218965	-0.454152	0.467386	0.688364	0.318515
16985	8.617170	-0.910196	-2.209999	-1.367975	-0.259232	0.815929	-0.731966	0.381707	0.247900	-0.442808	0.492394	0.673949	0.327509
16986	9.211734	-0.580094	-2.727530	-1.242298	-0.089818	0.812404	-0.716220	0.391226	0.274759	-0.434439	0.514826	0.658266	0.336010
16987	9.200103	-0.667845	-2.326807	-1.183194	-0.202014	0.775991	-0.701032	0.399377	0.298237	-0.424766	0.536407	0.643687	0.342796
16988	9.530025	-0.849706	-1.958786	-1.143706	-0.007319	0.658361	-0.687652	0.406777	0.317557	-0.416717	0.554570	0.628571	0.351706
16989	9.264027	-0.819967	-2.407463	-1.084193	-0.191282	0.435732	-0.675689	0.408598	0.339991	-0.405468	0.570195	0.617339	0.359675
16990	8.598096	-1.014187	-2.760543	-1.092355	-0.196127	0.298814	-0.668288	0.401820	0.362495	-0.392585	0.584107	0.607447	0.368380
16991	7.885926	-1.004590	-2.019067	-1.002914	-0.044249	0.105005	-0.658617	0.389926	0.386043	-0.381334	0.593390	0.598810	0.379340
16992	9.851075	-0.825436	-3.750353	-0.886760	0.231984	-0.031518	-0.658068	0.375372	0.397953	-0.373230	0.598034	0.590515	0.392869
16993	11.842175	0.935380	-5.911796	-1.012805	0.217071	0.050589	-0.662219	0.362605	0.409051	-0.364302	0.604300	0.579952	0.407137
16994	12.872716	2.048060	-5.532555	-1.257755	0.025266	-0.052843	-0.663118	0.342916	0.420662	-0.348812	0.612549	0.569928	0.422251
16995	10.234467	1.446212	-5.911143	-1.149424	-0.439469	-0.410440	-0.659164	0.316135	0.444596	-0.326377	0.619353	0.567907	0.432853
16996	8.062712	1.564322	-4.539663	-0.974430	-0.605925	-0.586424	-0.655638	0.280761	0.470075	-0.302210	0.624186	0.570442	0.440066
16997	7.170826	1.586083	-4.607598	-0.629599	-0.358626	-0.336761	-0.648811	0.252974	0.490756	-0.287421	0.627217	0.571019	0.444887
16998	7.120713	1.981330	-4.402719	-0.604334	-0.450279	-0.407158	-0.644428	0.232720	0.509577	-0.270988	0.630062	0.573177	0.448393
16999	6.958521	3.131997	-4.058324	-0.434920	-0.394017	-0.433360	-0.637408	0.209686	0.527242	-0.257163	0.630913	0.576674	0.450848
17000	7.456692	2.683554	-4.869518	-0.335333	-0.252841	-0.146179	-0.629193	0.198033	0.540357	-0.248634	0.633320	0.576685	0.452241
17001	7.294525	3.071982	-4.819872	-0.334780	-0.190503	0.043691	-0.621963	0.192380	0.542286	-0.242595	0.637192	0.573937	0.453575
17002	7.353317	3.143032	-4.725014	-0.250609	-0.024739	0.131705	-0.616064	0.186498	0.549443	-0.240261	0.640238	0.570015	0.455470
17003	7.576448	2.992557	-4.471122	-0.370633	-0.116769	0.168354	-0.613337	0.181378	0.556263	-0.235659	0.644971	0.564961	0.457489
17004	7.196846	3.485995	-4.543062	-0.283378	0.008128	0.137123	-0.607462	0.176544	0.561970	-0.233300	0.647871	0.560470	0.460118
17005	8.385263	3.353819	-4.713926	-0.143154	0.019838	0.247722	-0.608023	0.176359	0.560175	-0.233829	0.651099	0.555814	0.460939
17006	8.270434	3.284931	-4.579681	-0.068055	-0.055532	0.396604	-0.604944	0.181189	0.557550	-0.235937	0.656407	0.550194	0.459076
17007	7.799155	3.052541	-4.360732	-0.106003	-0.069971	0.484504	-0.600783	0.189211	0.557999	-0.238052	0.662809	0.543164	0.457152
17008	7.593801	2.777665	-4.007112	-0.109115	0.060257	0.491551	-0.594005	0.197932	0.560532	-0.241703	0.668174	0.535263	0.456745
17009	8.778791	2.591600	-5.216571	-0.050911	0.229197	0.595274	-0.593762	0.209015	0.556662	-0.248697	0.672597	0.525720	0.457581
17010	9.103625	0.924868	-5.495550	-0.100642	0.208121	0.643627	-0.593250	0.218832	0.549960	-0.255361	0.677986	0.514987	0.458164
17011	9.824673	-0.520876	-5.106924	-0.215565	0.112743	0.520530	-0.591967	0.232579	0.542664	-0.258205	0.683359	0.505348	0.459318
17012	9.812195	-0.075534	-5.040769	-0.020558	0.121161	0.493444	-0.589877	0.239654	0.540184	-0.263633	0.687391	0.497694	0.458577
17013	9.425718	-0.227127	-5.104582	-0.094044	0.073870	0.485923	-0.586870	0.249568	0.536493	-0.267421	0.692031	0.489714	0.457995
17014	9.111010	-0.284317	-4.653691	-0.102223	0.098820	0.451852	-0.584221	0.256058	0.534386	-0.271063	0.696155	0.481899	0.457893
17015	8.315352	-0.586645	-4.292669	-0.018988	0.019517	0.493217	-0.580240	0.266404	0.533051	-0.275436	0.700844	0.474680	0.455666
17016	8.176490	-1.058509	-4.290553	0.165229	-0.020830	0.403609	-0.576320	0.280605	0.530025	-0.281181	0.704019	0.470546	0.451531
17017	8.338440	-0.953284	-4.266944	0.195482	-0.038022	0.304651	-0.571529	0.290892	0.526753	-0.286311	0.706184	0.468145	0.447404
17018	8.582610	-0.912577	-4.176800	0.190167	-0.067165	0.176290	-0.567936	0.299419	0.525586	-0.289888	0.707439	0.467637	0.443632
17019	8.631361	-0.845628	-4.132305	0.217775	-0.075041	0.183721	-0.565275	0.306361	0.525709	-0.293923	0.708633	0.467295	0.439414
17020	8.667350	-1.042468	-3.758222	0.188937	-0.057445	0.198305	-0.560557	0.312781	0.524404	-0.297718	0.710004	0.466328	0.435655
17021	8.541638	-1.092038	-3.792482	0.162549	-0.045524	0.029363	-0.558173	0.318830	0.522823	-0.299936	0.709786	0.467464	0.433266
17022	8.637454	-0.845454	-3.968324	0.148443	-0.062517	-0.086195	-0.558077	0.320885	0.520745	-0.300616	0.708775	0.470183	0.431505
17023	8.702356	-0.881557	-3.661889	0.169046	0.020067	-0.144994	-0.557538	0.320551	0.518792	-0.302064	0.706293	0.473418	0.431025
17024	8.796236	-0.416990	-4.179142	-0.026845	-0.008743	-0.145248	-0.558455	0.316416	0.517861	-0.300238	0.705318	0.475102	0.432043
17025	8.207150	-0.650733	-3.617722	0.182415	-0.064782	-0.113704	-0.558177	0.315356	0.516555	-0.301346	0.703772	0.478503	0.430037
17026	8.255428	-0.988041	-4.703564	0.120642	0.279297	-0.136476	-0.566426	0.312660	0.511238	-0.304414	0.699501	0.479562	0.433648
17027	9.093576	-0.447267	-4.968028	0.120051	0.295531	-0.158258	-0.573069	0.310702	0.501684	-0.307679	0.694772	0.480840	0.437514
17028	9.718398	-0.020826	-4.732638	0.037289	0.272595	-0.169177	-0.579555	0.308889	0.494889	-0.309212	0.690693	0.481633	0.441995
17029	10.310947	-0.406585	-5.206463	-0.250414	0.225219	-0.254028	-0.587179	0.299787	0.488901	-0.305785	0.687892	0.481359	0.448992
17030	9.780319	0.921282	-5.223851	-0.358292	-0.002994	-0.220738	-0.591384	0.285781	0.490841	-0.298778	0.688071	0.481080	0.453710
17031	8.796906	0.598729	-4.522696	-0.472177	0.194207	-0.533501	-0.594804	0.266145	0.496284	-0.289343	0.684047	0.482796	0.463970
17032	9.301891	0.983472	-4.188920	-0.415260	-0.169506	-0.486743	-0.599313	0.244653	0.499973	-0.277411	0.683392	0.486413	0.468424
17033	8.082459	1.152316	-4.924628	-0.328038	-0.219476	-0.505109	-0.595609	0.230471	0.511876	-0.266063	0.682433	0.491322	0.471273
17034	8.550620	1.763545	-4.464843	-0.173581	-0.220344	-0.264182	-0.596747	0.213574	0.514850	-0.258953	0.682951	0.494315	0.471353
17035	7.961587	1.720998	-4.597647	-0.198420	-0.304028	-0.157799	-0.593303	0.205936	0.521510	-0.251714	0.685401	0.496093	0.469849
17036	8.068240	1.777641	-4.538479	-0.207547	-0.179389	0.038380	-0.587401	0.198871	0.527081	-0.247373	0.688628	0.494384	0.469235
17037	8.063369	2.143556	-4.700120	-0.238719	-0.107841	0.168556	-0.583754	0.196053	0.532244	-0.244514	0.692611	0.490312	0.469145
17038	8.037041	2.229470	-4.403968	-0.358454	-0.122457	0.140836	-0.579865	0.194976	0.535996	-0.239605	0.696979	0.485476	0.470237
17039	7.904997	2.450827	-4.747737	-0.444502	-0.006696	0.335006	-0.576045	0.189615	0.541690	-0.236333	0.702508	0.476632	0.472706
17040	7.855969	2.395477	-4.212590	-0.403320	-0.040523	0.374593	-0.572449	0.189039	0.543824	-0.233757	0.708423	0.467622	0.474155
17041	7.979963	2.357822	-4.362360	-0.458852	0.117953	0.437561	-0.572619	0.191171	0.543129	-0.232284	0.713594	0.456520	0.477930
17042	8.119559	2.197489	-3.692475	-0.497009	0.113462	0.483397	-0.571659	0.190260	0.541413	-0.230789	0.719245	0.444220	0.481760
17043	8.463581	2.286830	-3.485007	-0.470625	0.081090	0.516631	-0.569190	0.191286	0.542554	-0.229456	0.725232	0.431897	0.484618
17044	9.525021	2.360912	-3.961291	-0.384077	0.160073	0.597653	-0.567884	0.195805	0.541165	-0.231002	0.730609	0.418645	0.487426
17045	9.768358	1.649955	-4.590801	-0.376961	0.135951	0.586610	-0.566763	0.202422	0.536877	-0.232059	0.735918	0.405811	0.489786
17046	10.049289	0.377760	-4.795538	-0.309445	0.178793	0.498429	-0.565071	0.209292	0.535903	-0.233791	0.739670	0.394508	0.492538
17047	9.554722	-0.913134	-4.645401	-0.228234	0.002138	0.397617	-0.563521	0.215671	0.533524	-0.234111	0.743893	0.386407	0.492447
17048	9.695356	-1.252899	-4.696341	-0.064880	0.019402	0.378612	-0.561003	0.222907	0.533391	-0.236989	0.746986	0.379956	0.491408
17049	8.853731	-1.313147	-4.462422	-0.033812	0.005487	0.344555	-0.556856	0.231008	0.532193	-0.239745	0.749792	0.374453	0.490020
17050	9.109795	-1.474660	-4.306426	0.024276	0.019900	0.394230	-0.554484	0.238299	0.530963	-0.244080	0.752489	0.368585	0.488191
17051	8.808810	-1.328270	-4.035833	-0.012331	-0.234891	0.282587	-0.550216	0.248309	0.530707	-0.244815	0.757022	0.365318	0.483246
17052	8.485070	-1.524370	-4.068474	-0.016782	-0.070532	0.304232	-0.542367	0.258733	0.532369	-0.246955	0.760066	0.360814	0.480755
17053	8.134545	-1.377707	-3.972309	-0.035439	-0.208301	0.236465	-0.534436	0.264020	0.536196	-0.247132	0.764065	0.357834	0.476534
17054	8.371626	-1.346944	-3.860231	0.031175	-0.224129	0.128408	-0.528953	0.268290	0.541635	-0.247175	0.767045	0.357160	0.472210
17055	8.600067	-1.494795	-4.164344	0.067618	-0.265892	0.056073	-0.521141	0.271660	0.544657	-0.246835	0.769745	0.358149	0.467219
17056	8.572240	-1.318470	-4.099369	0.105226	-0.316098	0.031478	-0.512893	0.274363	0.549838	-0.246412	0.772490	0.360061	0.461407
17057	8.700686	-1.533532	-4.221484	0.137739	-0.351306	-0.120731	-0.504626	0.275664	0.555070	-0.244931	0.774293	0.364791	0.455419
17058	8.396665	-1.369637	-4.349109	0.103185	-0.330974	-0.183271	-0.499632	0.274538	0.559497	-0.242368	0.775546	0.370037	0.450399
17059	8.055269	-1.217276	-4.320863	0.088850	-0.278038	-0.176092	-0.493686	0.273584	0.562962	-0.240175	0.776434	0.374760	0.446117
17060	8.243149	-1.238723	-4.627464	-0.017747	-0.202023	-0.271821	-0.491820	0.269205	0.566257	-0.235899	0.776360	0.379667	0.444376
17061	7.788478	-1.141576	-4.580854	-0.058652	-0.013520	-0.314493	-0.492507	0.259481	0.568149	-0.232196	0.774496	0.383920	0.445921
17062	8.465136	-1.031842	-4.982150	-0.208239	0.171331	-0.316761	-0.496791	0.249044	0.565627	-0.227396	0.771571	0.386043	0.451598
17063	9.294835	0.223867	-5.396186	-0.273609	0.177684	-0.292661	-0.502440	0.239485	0.565648	-0.222006	0.769072	0.387100	0.457597
17064	8.782881	0.884474	-5.208532	-0.504213	0.096119	-0.351703	-0.509090	0.222243	0.565900	-0.211719	0.767730	0.387345	0.464466
17065	9.233688	0.571496	-5.971191	-0.450286	0.132798	-0.395677	-0.515025	0.202110	0.565005	-0.202213	0.765442	0.388508	0.471456
17066	9.309097	1.207932	-6.457655	-0.345136	0.073077	-0.354896	-0.518498	0.182524	0.563570	-0.194097	0.763437	0.390272	0.476633
17067	8.275153	1.433229	-5.359839	-0.271939	0.054163	-0.417274	-0.523247	0.167716	0.564916	-0.186392	0.760860	0.393720	0.480974
17068	8.221524	1.254923	-5.054729	-0.181856	0.010308	-0.396873	-0.526382	0.154643	0.564562	-0.179844	0.758364	0.397865	0.483987
17069	7.709509	1.714993	-5.100203	-0.000857	0.083932	-0.406769	-0.529828	0.143338	0.562392	-0.176525	0.754479	0.403637	0.486495
17070	7.738416	1.631884	-5.065603	0.206888	0.043236	-0.227377	-0.532828	0.141305	0.562021	-0.177741	0.751561	0.408824	0.486237
17071	8.211664	1.591906	-5.226031	0.176207	0.036123	-0.073180	-0.532878	0.141859	0.556275	-0.179905	0.750178	0.411456	0.485357
17072	8.093284	1.598871	-4.960760	0.083940	0.030730	0.036741	-0.533443	0.143640	0.557214	-0.181739	0.749958	0.411520	0.484959
17073	8.047892	1.667483	-4.630200	-0.012347	-0.002066	0.205451	-0.534367	0.149930	0.554577	-0.183432	0.751906	0.408289	0.484036
17074	8.429867	1.711258	-4.479988	0.041452	-0.032268	0.340585	-0.530335	0.156998	0.554557	-0.187053	0.754905	0.403595	0.481914
17075	8.799749	1.681364	-4.614753	0.177128	-0.151907	0.397085	-0.526757	0.168074	0.555611	-0.192201	0.759064	0.399834	0.476458
17076	8.611528	1.502764	-4.577487	0.176571	-0.218745	0.312704	-0.521106	0.179693	0.559293	-0.196072	0.763019	0.397514	0.470468
17077	8.533100	1.551975	-4.769835	0.222826	-0.223302	0.263237	-0.512697	0.190056	0.562048	-0.200018	0.766485	0.396445	0.464031
17078	8.186855	1.177690	-4.522676	0.201684	-0.206152	0.221746	-0.506235	0.201741	0.564075	-0.203494	0.769404	0.395649	0.458333
17079	8.098522	1.086678	-4.379908	0.156824	-0.131681	0.178383	-0.500701	0.208972	0.563087	-0.206330	0.771529	0.394871	0.454145
17080	8.243740	1.196668	-4.341154	0.142629	-0.048380	0.187450	-0.496251	0.216393	0.564323	-0.209813	0.772927	0.393384	0.451454
17081	8.685691	0.736757	-4.631134	0.055406	-0.091260	0.280036	-0.493615	0.225034	0.563998	-0.212297	0.775845	0.389936	0.448268
17082	8.660606	0.634884	-5.335988	0.067683	0.146830	0.441128	-0.490716	0.233484	0.561733	-0.218402	0.777722	0.382974	0.448085
17083	8.470002	0.042778	-5.740825	-0.069534	0.093666	0.304072	-0.488746	0.239161	0.559307	-0.220563	0.779643	0.377217	0.448571
17084	8.471444	-0.267006	-5.424142	-0.036085	0.200701	0.173629	-0.490464	0.242701	0.555960	-0.223035	0.779373	0.373215	0.451158
17085	8.432355	-0.839533	-5.561642	-0.116195	0.225251	0.182501	-0.494362	0.244608	0.552396	-0.224366	0.779366	0.368314	0.454525
17086	9.003328	-0.867256	-5.242681	-0.101208	0.154812	0.237829	-0.497737	0.247953	0.547814	-0.226056	0.780222	0.362909	0.456563
17087	8.864709	-1.241323	-4.940498	-0.147699	0.181943	0.309183	-0.498637	0.252291	0.545058	-0.227747	0.781616	0.355882	0.458864
17088	8.794681	-1.331454	-5.233076	-0.374760	0.147054	0.442721	-0.496338	0.254672	0.544218	-0.226953	0.785138	0.344750	0.461734
17089	8.551300	-0.992445	-5.072048	-0.448352	0.073886	0.437197	-0.495224	0.254571	0.545991	-0.224327	0.789621	0.333341	0.463744
17090	8.264214	-1.096356	-4.767384	-0.593833	0.018893	0.407567	-0.491317	0.252485	0.550370	-0.218805	0.794812	0.321203	0.466076
17091	8.343447	-1.111754	-5.106106	-0.631022	-0.088822	0.394825	-0.484582	0.245482	0.557313	-0.211763	0.801034	0.309343	0.466699
17092	8.423769	-1.070531	-5.328589	-0.681780	-0.165195	0.350822	-0.478950	0.240076	0.566291	-0.203042	0.807599	0.297944	0.466678
17093	8.362996	-0.956981	-5.446318	-0.658345	-0.184864	0.339890	-0.473129	0.231004	0.575870	-0.194363	0.814125	0.286963	0.465914
17094	7.698049	-0.649216	-5.264902	-0.638191	-0.155146	0.409527	-0.464173	0.224229	0.586110	-0.186847	0.820366	0.274835	0.465354
17095	8.051730	-0.850174	-4.931702	-0.639993	-0.254730	0.351013	-0.456615	0.216835	0.592196	-0.178096	0.827158	0.263974	0.463043
17096	7.907130	-0.819807	-4.950245	-0.572168	-0.192702	0.418920	-0.446942	0.208325	0.603425	-0.171448	0.833162	0.252319	0.461283
17097	8.161365	-0.883016	-5.071245	-0.545761	-0.121296	0.440921	-0.438428	0.201860	0.610247	-0.165707	0.838487	0.240253	0.460174
17098	8.207599	-0.795673	-4.739159	-0.541120	-0.041710	0.402300	-0.433796	0.197335	0.615709	-0.160094	0.842576	0.228557	0.460648
17099	8.206212	-0.938884	-4.546855	-0.538971	0.028364	0.337944	-0.433002	0.191779	0.620594	-0.154179	0.845694	0.217702	0.462207
17100	8.376757	-1.061129	-4.561273	-0.448786	0.097795	0.281136	-0.431249	0.184155	0.621628	-0.149579	0.847404	0.208396	0.464870
17101	8.456033	-1.117380	-4.567018	-0.417106	0.096868	0.233493	-0.432553	0.178720	0.621722	-0.145050	0.848843	0.200158	0.467294
17102	8.102768	-1.216417	-4.409566	-0.393520	0.088750	0.088486	-0.434095	0.170740	0.622490	-0.139524	0.849533	0.194626	0.470050
17103	8.127443	-0.999493	-5.046587	-0.375764	0.264537	-0.019096	-0.435492	0.161543	0.622356	-0.133990	0.848136	0.190551	0.475817
17104	8.508033	-0.572874	-5.236732	-0.502519	0.431300	-0.122229	-0.445685	0.149904	0.617613	-0.125913	0.844889	0.186580	0.485280
17105	9.471790	0.054227	-5.495671	-0.593592	0.518186	-0.181878	-0.458285	0.131956	0.611133	-0.116031	0.840719	0.182452	0.496426
17106	10.197422	0.780559	-5.435963	-0.802707	0.269710	-0.449538	-0.471887	0.106989	0.605611	-0.099021	0.838161	0.181296	0.504790
17107	9.186108	1.225678	-5.549799	-0.774926	0.232912	-0.361491	-0.478161	0.079825	0.602778	-0.083154	0.836053	0.178970	0.511929
17108	8.618793	0.793420	-5.202991	-0.543815	0.056364	-0.254506	-0.479957	0.060050	0.604757	-0.071632	0.835460	0.177455	0.515156
17109	7.957890	1.332415	-4.909138	-0.293799	0.030784	-0.272375	-0.480065	0.046388	0.604064	-0.063930	0.834728	0.178880	0.516859
17110	8.474321	1.766216	-4.983574	-0.206800	0.012019	-0.299518	-0.482117	0.035728	0.605499	-0.057405	0.833825	0.181627	0.518123
17111	8.405464	1.638814	-4.489207	-0.217222	-0.041665	-0.341682	-0.480851	0.022046	0.604792	-0.049950	0.833393	0.185097	0.518362
17112	8.125836	1.748365	-4.555313	-0.235686	-0.068597	-0.275656	-0.480127	0.009627	0.607058	-0.042890	0.833347	0.187215	0.518308
17113	7.856297	1.988739	-4.618528	-0.235473	-0.116353	-0.123283	-0.477003	0.002647	0.608806	-0.037070	0.834432	0.186932	0.517113
17114	8.172206	2.118344	-4.325227	-0.208771	-0.102681	-0.013042	-0.474977	-0.003937	0.611415	-0.033050	0.835640	0.184969	0.516140
17115	7.976440	2.203718	-4.440507	-0.241637	-0.036106	-0.016916	-0.473250	-0.009596	0.612293	-0.028478	0.836240	0.182813	0.516209
17116	8.053439	2.228407	-4.153447	-0.231850	0.003108	0.004175	-0.469594	-0.015449	0.613692	-0.024636	0.836394	0.180248	0.517057
17117	8.265793	2.348239	-4.160605	-0.236697	0.034597	0.095022	-0.469805	-0.019314	0.615661	-0.021518	0.836608	0.176250	0.518228
17118	8.592795	2.303169	-4.226251	-0.233774	-0.011798	0.071308	-0.470456	-0.023008	0.614204	-0.018287	0.837119	0.172541	0.518774
17119	8.518658	2.405158	-4.198666	-0.250578	-0.031420	0.061214	-0.469858	-0.026925	0.614097	-0.014316	0.837841	0.169006	0.518898
17120	8.251088	2.754941	-3.744471	-0.314968	0.008161	0.047275	-0.468120	-0.032909	0.615919	-0.009540	0.838035	0.164843	0.520032
17121	8.110213	2.733537	-3.881817	-0.425910	0.001425	0.072722	-0.469974	-0.038854	0.615162	-0.002804	0.838385	0.159303	0.521272
17122	9.015779	2.462257	-4.738481	-0.369175	0.180969	0.120388	-0.471542	-0.046424	0.613202	0.001569	0.836917	0.153323	0.525414
17123	8.424856	1.774354	-4.841612	-0.212674	0.241823	0.078139	-0.477558	-0.051428	0.608686	0.003936	0.834665	0.149911	0.529949
17124	8.938470	0.804259	-4.374515	-0.085449	0.302116	0.173686	-0.484353	-0.049540	0.603497	0.002630	0.832000	0.146028	0.535206
17125	10.101439	0.607425	-5.312762	0.096554	0.278405	0.135736	-0.489934	-0.046249	0.597831	-0.000949	0.829491	0.144899	0.539396
17126	9.913218	0.112211	-6.072035	0.092490	0.035586	0.070820	-0.494409	-0.041453	0.595411	-0.003338	0.829353	0.144624	0.539673
17127	9.454313	0.546253	-5.472492	0.026531	0.029024	-0.066028	-0.497311	-0.041186	0.593665	-0.002938	0.828972	0.146039	0.539880
17128	8.708157	0.451001	-5.029867	0.089170	-0.051593	-0.109987	-0.498288	-0.039140	0.595038	-0.003067	0.829243	0.148732	0.538725
17129	8.072862	0.454881	-4.624548	0.272611	0.057056	0.002015	-0.498457	-0.036882	0.594626	-0.007628	0.828757	0.151627	0.538621
17130	8.143004	-0.212508	-4.617032	0.396051	0.004794	0.070144	-0.499952	-0.027217	0.594678	-0.014948	0.828877	0.154626	0.537429
17131	8.284387	-0.145660	-4.433526	0.449507	-0.028779	-0.048935	-0.501418	-0.018242	0.597440	-0.021722	0.829042	0.160210	0.535303
17132	8.226582	-0.364752	-4.338615	0.382294	-0.006572	-0.172103	-0.501241	-0.011205	0.596352	-0.026183	0.828414	0.167058	0.533982
17133	8.182348	-0.392191	-4.438562	0.408610	0.009313	-0.285874	-0.501037	-0.005095	0.597135	-0.029961	0.827297	0.176026	0.532632
17134	8.408298	-0.291825	-5.168386	0.416365	0.037640	-0.342750	-0.501769	-0.001714	0.596797	-0.033315	0.825441	0.186005	0.531920
17135	8.497497	0.033537	-5.609098	0.305853	0.153959	-0.450448	-0.503679	-0.003837	0.595034	-0.034249	0.822102	0.196418	0.533287
17136	7.934229	1.617145	-4.974012	-0.017448	0.232399	-0.564824	-0.508957	-0.012262	0.591680	-0.028834	0.817407	0.205251	0.537481
17137	8.424259	2.754228	-3.782342	0.036813	0.443687	-0.358266	-0.517011	-0.020994	0.583929	-0.027468	0.811328	0.211105	0.544451
17138	9.313541	2.390742	-3.904893	-0.104636	0.468311	-0.142819	-0.526205	-0.026238	0.576676	-0.026174	0.805696	0.211919	0.552503
17139	8.892643	3.179732	-3.215110	-0.393957	0.309855	-0.129306	-0.532355	-0.034242	0.567713	-0.019727	0.802100	0.209379	0.558934
17140	9.333832	2.982763	-3.404341	-0.269660	0.093290	-0.113978	-0.539152	-0.043503	0.561845	-0.014506	0.800723	0.208059	0.561555
17141	9.190397	2.700032	-3.760629	-0.267794	-0.041774	0.036634	-0.541812	-0.051614	0.559862	-0.010432	0.801603	0.204404	0.561732
17142	8.299389	2.658210	-3.068343	-0.237339	-0.150377	0.232129	-0.541081	-0.053567	0.562489	-0.008607	0.804321	0.197946	0.560189
17143	8.901363	2.639222	-3.414559	-0.183442	-0.076255	0.255174	-0.536127	-0.051866	0.566262	-0.008154	0.806371	0.191746	0.559404
17144	8.752421	2.404744	-3.569896	-0.359242	-0.172986	0.326479	-0.533347	-0.051838	0.570643	-0.005337	0.809624	0.182383	0.557869
17145	8.679470	2.333957	-3.316489	-0.438827	-0.153805	0.394174	-0.531129	-0.052759	0.571667	-0.001983	0.812918	0.171073	0.556682
17146	8.600120	2.480564	-3.358449	-0.643824	-0.161153	0.496560	-0.529716	-0.053269	0.576027	0.003516	0.816371	0.155722	0.556127
17147	9.063001	2.611954	-3.995507	-0.713194	-0.126956	0.670813	-0.529102	-0.059092	0.574841	0.008223	0.819799	0.136794	0.556011
17148	9.339951	1.447385	-4.448119	-0.810269	-0.147326	0.833838	-0.529336	-0.060619	0.577641	0.012647	0.823403	0.113956	0.555754
17149	8.799265	0.720328	-3.650242	-0.605344	-0.077834	0.859603	-0.528107	-0.059555	0.578382	0.013339	0.826028	0.093002	0.555744
17150	8.922610	0.179021	-3.670455	-0.456172	-0.076187	0.685489	-0.530225	-0.054015	0.580116	0.013404	0.827954	0.076476	0.555395
17151	8.361189	0.367769	-4.068413	-0.443626	-0.170892	0.650691	-0.530030	-0.047594	0.580229	0.013837	0.830761	0.060655	0.553141
17152	9.767436	0.621127	-4.894495	-0.400330	-0.099649	0.757428	-0.531474	-0.041468	0.581166	0.012233	0.832584	0.043509	0.552051
17153	9.080936	0.005675	-4.925966	-0.512491	-0.049030	0.589874	-0.530941	-0.038534	0.583955	0.014323	0.833569	0.027926	0.551523
17154	8.905902	-0.530360	-4.280574	-0.338892	0.046615	0.674369	-0.532109	-0.033839	0.582600	0.012511	0.833273	0.012858	0.552570
17155	8.697262	-0.458084	-4.496881	-0.344523	0.103769	0.455843	-0.535478	-0.030653	0.578421	0.013163	0.832271	0.001353	0.554212
17156	8.350464	-0.363192	-4.519518	-0.437065	-0.045766	0.465933	-0.537955	-0.030338	0.578463	0.015276	0.832639	-0.011356	0.553489
17157	8.657743	-0.909689	-4.430731	-0.375004	0.030975	0.380577	-0.537679	-0.029572	0.579883	0.017247	0.832233	-0.021994	0.553721
17158	8.678543	-0.537631	-4.701959	-0.217336	0.100991	0.248700	-0.541414	-0.028854	0.577760	0.018154	0.830941	-0.028603	0.555328
17159	8.670320	-0.305932	-4.618037	-0.124041	0.095533	0.181029	-0.544591	-0.028450	0.576162	0.018171	0.829927	-0.033132	0.556591
17160	8.574529	-0.803734	-4.332752	-0.133234	0.079909	0.040552	-0.544859	-0.029781	0.574845	0.019983	0.828988	-0.035358	0.557790
17161	8.620003	-1.008371	-4.285074	-0.075832	0.069010	0.066351	-0.548145	-0.033817	0.569675	0.020413	0.828357	-0.037489	0.558572
17162	8.774072	-0.711742	-4.426546	-0.070527	0.107273	-0.081351	-0.552542	-0.035174	0.567294	0.022570	0.827217	-0.036985	0.560210
17163	9.176337	-0.867408	-4.061059	0.108527	0.110665	-0.022207	-0.552534	-0.036515	0.566111	0.020930	0.826266	-0.035593	0.561765
17164	8.825690	-1.155956	-4.416883	0.041887	0.083915	-0.189430	-0.555799	-0.038988	0.566266	0.022425	0.825499	-0.032057	0.563047
17165	9.063586	-1.198018	-4.479177	0.005585	0.129321	-0.114289	-0.556631	-0.039967	0.563599	0.023463	0.824359	-0.030337	0.564767
17166	8.629898	-1.129063	-4.510809	-0.062736	0.017543	-0.229944	-0.560003	-0.046242	0.561459	0.027104	0.824292	-0.027345	0.564854
17167	8.409137	-0.811353	-4.220366	-0.089151	0.073832	-0.263104	-0.557439	-0.054058	0.560409	0.031290	0.823808	-0.024300	0.565483
17168	8.272793	-1.010983	-4.629503	-0.015278	0.000191	-0.266589	-0.558172	-0.061447	0.560242	0.034555	0.823945	-0.020181	0.565255
17169	10.993432	-1.636075	-4.290969	-0.000514	-0.302376	-0.511479	-0.553263	-0.069223	0.560548	0.039832	0.827792	-0.012350	0.559484
17170	7.890831	-0.649297	-4.639428	0.177934	-0.318686	-0.363908	-0.543586	-0.079958	0.568614	0.040879	0.831576	-0.004689	0.553884
17171	8.886137	-0.852616	-4.827684	0.274790	0.048777	-0.476070	-0.536904	-0.083152	0.574826	0.041125	0.831560	0.005885	0.553879
17172	8.880803	0.053313	-4.036764	0.287056	0.242299	-0.543163	-0.537917	-0.091022	0.573118	0.042338	0.829009	0.018195	0.557333
17173	10.686110	1.403010	-4.199301	0.296452	0.188863	-0.659890	-0.536222	-0.096623	0.569871	0.044250	0.827126	0.032177	0.559347
17174	10.016380	3.486994	-3.214069	-0.189969	0.107918	-0.765084	-0.535199	-0.113594	0.567865	0.055878	0.825189	0.042698	0.560462
17175	9.588799	3.655001	-2.501520	-0.090811	0.210954	-0.275113	-0.537839	-0.126354	0.560782	0.059986	0.822730	0.046154	0.563370
17176	9.463042	2.114177	-2.531009	0.006937	0.086799	-0.484217	-0.543299	-0.133996	0.552798	0.065248	0.821310	0.054199	0.564141
17177	9.626826	4.018991	-2.722733	-0.023303	0.001850	-0.259904	-0.542935	-0.142291	0.550775	0.068370	0.821185	0.057981	0.563577
17178	9.218724	3.240052	-2.823633	-0.213193	-0.095472	-0.101602	-0.538195	-0.146640	0.552531	0.073130	0.821877	0.057013	0.562068
17179	8.566757	2.969236	-2.897615	-0.305996	-0.182520	-0.075226	-0.533385	-0.155547	0.556073	0.079116	0.823560	0.054385	0.559046
17180	8.609123	3.068901	-2.758490	-0.359333	-0.244061	-0.044004	-0.527484	-0.164160	0.558935	0.085793	0.825675	0.050601	0.555284
17181	8.576731	3.466730	-2.754686	-0.451771	-0.365502	0.176288	-0.520752	-0.173860	0.560897	0.091662	0.829224	0.041954	0.549751
17182	8.331691	3.760549	-2.477980	-0.523638	-0.438240	0.132223	-0.513184	-0.182735	0.565792	0.099256	0.833144	0.033092	0.543070
17183	8.359816	4.148776	-3.053643	-0.627607	-0.216024	0.364783	-0.506486	-0.189514	0.568070	0.106025	0.834492	0.019772	0.540362
17184	9.112200	3.624969	-3.983499	-0.301399	-0.476126	0.888903	-0.502359	-0.186758	0.573430	0.101621	0.839191	0.000560	0.534257
17185	8.727505	0.612359	-4.778398	0.158497	-0.357269	1.158766	-0.502556	-0.165926	0.582132	0.086713	0.843197	-0.017911	0.530263
17186	9.403426	-1.431249	-4.983611	0.323891	-0.287857	0.821112	-0.498152	-0.140863	0.588571	0.072432	0.846396	-0.028924	0.526811
17187	9.678296	-0.809295	-5.219242	0.594400	-0.242933	0.394135	-0.494942	-0.118104	0.596808	0.058071	0.849614	-0.029786	0.523351
17188	8.786076	-0.382143	-5.501856	0.531131	-0.279257	0.014058	-0.491394	-0.099988	0.605585	0.048731	0.853111	-0.024889	0.518853
17189	7.627003	-0.371500	-4.603605	0.373856	-0.300427	-0.185556	-0.481972	-0.090852	0.613210	0.044058	0.856779	-0.018286	0.513474
17190	7.582314	-1.119964	-4.457094	0.511350	-0.241537	-0.254329	-0.477614	-0.084994	0.617931	0.037822	0.859765	-0.008990	0.509209
17191	7.429675	-1.313156	-4.795551	0.660522	-0.021785	-0.241620	-0.471517	-0.075777	0.622013	0.028739	0.860592	0.001652	0.508480
17192	8.242626	-1.594521	-4.854342	0.892571	-0.021436	-0.255718	-0.472199	-0.063469	0.624971	0.015984	0.861197	0.015011	0.507798
17193	7.909328	-1.829708	-4.860317	0.980618	-0.166808	-0.510513	-0.470895	-0.045317	0.627853	0.004011	0.862986	0.033390	0.504107
17194	7.741527	-1.790296	-4.457757	1.174085	-0.178552	-0.664287	-0.462936	-0.030460	0.633225	-0.009423	0.864152	0.056558	0.499953
17195	8.245183	-1.951509	-4.994409	1.401554	0.023924	-0.733835	-0.459449	-0.011471	0.635449	-0.026776	0.862531	0.082812	0.498463
17196	8.467050	-1.407214	-5.197172	1.456833	0.140766	-0.935647	-0.459714	0.008201	0.633345	-0.042773	0.858322	0.113234	0.498630
17197	9.640831	0.501044	-5.634309	1.442184	0.326803	-0.806948	-0.464704	0.028775	0.625560	-0.060676	0.851654	0.140685	0.501210
17198	10.575807	3.017226	-4.814923	1.445953	0.509670	-0.597373	-0.476556	0.048760	0.617664	-0.080690	0.842702	0.164551	0.506226
17199	11.410770	3.616819	-4.583847	1.005090	0.546864	-0.455777	-0.489030	0.070077	0.602561	-0.095079	0.833874	0.181169	0.512633
17200	10.002982	2.582013	-4.245765	0.792084	0.467055	-0.688685	-0.503487	0.076700	0.591400	-0.102878	0.824920	0.199745	0.518677
17201	8.684458	0.995243	-3.658646	0.987454	0.121985	-0.814916	-0.515169	0.082348	0.582218	-0.111363	0.818155	0.222870	0.518218
17202	7.691492	1.506607	-3.299433	1.273905	-0.112711	-0.817775	-0.519844	0.089971	0.576256	-0.123155	0.812526	0.249500	0.512235
17203	8.772218	1.911098	-3.293735	1.223881	0.083153	-0.513244	-0.520601	0.104009	0.572300	-0.138274	0.805845	0.269893	0.508579
17204	8.320482	2.003512	-3.797844	0.950924	0.257936	-0.405882	-0.523304	0.117947	0.565191	-0.150801	0.798287	0.285230	0.508568
17205	8.747091	1.487406	-3.867869	0.644067	-0.101558	-0.629789	-0.526701	0.123111	0.560582	-0.154119	0.793671	0.301962	0.505127
17206	8.800701	1.544495	-3.813961	0.511012	-0.072561	-0.336448	-0.525295	0.131212	0.560236	-0.158360	0.790801	0.312583	0.501844
17207	8.881248	1.658483	-4.038393	0.542858	-0.108474	-0.166547	-0.524122	0.137261	0.561969	-0.164578	0.789077	0.320893	0.497293
17208	8.928132	1.216594	-4.018878	0.397592	-0.184067	-0.188794	-0.521948	0.139313	0.562211	-0.167746	0.788429	0.328308	0.492397
17209	8.598556	0.973537	-4.162688	0.358040	-0.132208	-0.100067	-0.518849	0.145195	0.563917	-0.171503	0.787839	0.333765	0.488363
17210	8.591236	0.754276	-4.081739	0.467302	-0.113628	0.015695	-0.514986	0.155298	0.564771	-0.178206	0.787496	0.338340	0.483341
17211	8.635910	1.264465	-3.819284	0.409895	-0.166350	-0.070482	-0.512111	0.167128	0.564914	-0.182802	0.787111	0.343923	0.478285
17212	7.691028	1.502541	-3.357397	0.177799	-0.011633	-0.141990	-0.510374	0.171662	0.565999	-0.184117	0.785668	0.347790	0.477355
17213	8.962174	1.360364	-3.729435	0.209034	-0.008153	0.206073	-0.509310	0.174699	0.566449	-0.189232	0.786345	0.346525	0.475156
17214	9.579290	0.595749	-6.152991	0.312346	-0.036570	0.437481	-0.509748	0.185235	0.562553	-0.197930	0.788623	0.342518	0.470722
17215	8.959987	-0.739896	-5.312572	0.444577	0.094257	0.301428	-0.506529	0.200723	0.560167	-0.208337	0.787968	0.341514	0.468050
17216	9.635492	-0.712138	-5.207246	0.435980	0.126916	0.250132	-0.508739	0.218739	0.552473	-0.218357	0.786712	0.340995	0.465968
17217	9.113277	-0.266325	-5.629144	0.269337	-0.029235	0.158244	-0.505603	0.230778	0.551112	-0.223796	0.786864	0.341094	0.463050
17218	8.371033	-0.387532	-5.602182	0.140792	-0.131451	0.115765	-0.504202	0.238656	0.549651	-0.226155	0.788304	0.341081	0.459451
17219	8.308069	-0.523085	-5.586223	0.149496	-0.147541	0.168991	-0.500820	0.243837	0.551312	-0.228957	0.790149	0.340428	0.455359
17220	7.957528	-0.673900	-5.366425	0.092806	-0.061065	-0.046067	-0.499193	0.246535	0.552837	-0.229549	0.790041	0.342186	0.453929
17221	7.623280	-0.599092	-4.986491	0.074921	-0.036098	-0.033377	-0.496705	0.246103	0.554023	-0.230069	0.789845	0.343543	0.452981
17222	7.900997	-0.264994	-4.733896	0.045074	0.029993	-0.059108	-0.497259	0.246137	0.553480	-0.230407	0.789039	0.344643	0.453377
17223	8.445074	-0.356598	-5.059102	0.073905	-0.005048	-0.212136	-0.498769	0.245509	0.552492	-0.229483	0.787334	0.348675	0.453728
17224	8.515608	-0.499695	-4.912953	0.206195	-0.032580	-0.188898	-0.501637	0.243374	0.551288	-0.230745	0.785432	0.353569	0.452595
17225	8.624643	-0.711945	-5.053643	0.133624	-0.059984	-0.095419	-0.499878	0.245059	0.550548	-0.231432	0.784746	0.356541	0.451101
17226	8.600425	-0.706677	-5.072022	0.105391	-0.082206	-0.122971	-0.501233	0.243932	0.551180	-0.231351	0.784195	0.359710	0.449582
17227	8.457026	-0.619598	-4.979056	0.017958	-0.146004	-0.099165	-0.498574	0.242107	0.554627	-0.229576	0.784782	0.362081	0.447560
17228	8.390271	-0.683757	-4.861067	0.002031	-0.143498	-0.079035	-0.495657	0.240850	0.556588	-0.227822	0.785558	0.363906	0.445611
17229	8.385287	-0.463961	-4.975359	-0.012092	-0.107196	-0.131391	-0.493825	0.238614	0.558913	-0.225578	0.785687	0.366320	0.444544
17230	8.187099	-0.363237	-4.788596	0.002853	-0.061755	-0.123197	-0.494483	0.237417	0.560774	-0.224037	0.785394	0.368471	0.444064
17231	8.332509	-0.490804	-4.934924	-0.018128	-0.009648	-0.161853	-0.492616	0.231091	0.560922	-0.222153	0.784445	0.370857	0.444701
17232	8.218237	-0.370455	-4.809126	0.033550	-0.027147	-0.211275	-0.493232	0.227451	0.564148	-0.220551	0.783047	0.374484	0.444923
17233	8.408531	-0.401681	-5.111053	0.089482	0.050535	-0.249800	-0.495860	0.227070	0.561258	-0.220029	0.780405	0.378919	0.446066
17234	8.112691	0.163540	-4.975567	0.108255	0.176916	-0.240757	-0.499825	0.223383	0.557767	-0.220866	0.776590	0.382765	0.449018
17235	8.206905	0.367951	-4.719371	0.106035	0.249927	-0.261001	-0.507245	0.220635	0.553263	-0.221986	0.771943	0.386621	0.453156
17236	8.873580	0.613842	-4.602634	-0.009329	0.310203	-0.338207	-0.517391	0.214687	0.546388	-0.221125	0.766608	0.390271	0.459462
17237	9.018941	1.069863	-4.692030	-0.055032	0.345767	-0.407066	-0.528054	0.205707	0.538782	-0.219116	0.760523	0.394436	0.466918
17238	9.141911	1.084130	-4.375363	-0.016237	0.263268	-0.383880	-0.534706	0.195998	0.533435	-0.217305	0.755164	0.398850	0.472678
17239	8.874157	1.404293	-4.242524	0.134370	0.292405	-0.293711	-0.543752	0.190034	0.526548	-0.218750	0.749496	0.403268	0.477263
17240	8.947221	1.362708	-4.433883	0.146611	0.234461	-0.310108	-0.551163	0.185805	0.520853	-0.219817	0.744187	0.408162	0.480906
17241	9.170580	1.412477	-3.925138	0.158726	0.207189	-0.331989	-0.559105	0.179281	0.513646	-0.220517	0.738795	0.413718	0.484140
17242	9.325877	1.565521	-3.847842	0.176459	0.174535	-0.418092	-0.564851	0.174418	0.508999	-0.220462	0.732927	0.420711	0.487049
17243	9.167680	1.784697	-3.835669	0.064376	0.064686	-0.423639	-0.567417	0.169403	0.506515	-0.217645	0.728433	0.427270	0.489343
17244	9.098909	1.793026	-3.697814	-0.032642	0.028474	-0.352209	-0.569809	0.161578	0.504271	-0.213924	0.725354	0.431861	0.491523
17245	8.947581	1.612852	-3.562930	-0.027925	-0.162135	-0.259279	-0.570469	0.151435	0.509029	-0.209391	0.724803	0.436055	0.490584
17246	8.723187	1.626536	-3.921504	-0.101174	-0.173500	-0.157612	-0.569519	0.145252	0.515251	-0.204816	0.725639	0.437967	0.489575
17247	8.700468	2.058374	-3.927499	-0.171714	-0.253710	-0.012577	-0.563375	0.140970	0.520991	-0.199788	0.728678	0.437524	0.487530
17248	8.541767	2.149186	-3.925804	-0.281960	-0.266010	0.075294	-0.556411	0.137865	0.528171	-0.194040	0.733121	0.434637	0.485771
17249	8.575875	2.265338	-3.926322	-0.374358	-0.223391	0.106270	-0.550246	0.132555	0.534949	-0.187426	0.737593	0.430325	0.485436
17250	8.249290	2.256027	-3.783772	-0.365358	-0.169903	0.164858	-0.546578	0.129232	0.541871	-0.182131	0.742085	0.424878	0.485403
17251	8.293767	2.356199	-3.683359	-0.281609	-0.093236	0.280544	-0.540728	0.126488	0.547707	-0.179650	0.746306	0.418348	0.485529
17252	8.153229	2.441503	-3.822438	-0.245784	-0.094832	0.320968	-0.537944	0.125593	0.550931	-0.178261	0.750851	0.411405	0.484966
17253	8.115245	2.123773	-3.615414	-0.316296	-0.129409	0.285963	-0.535479	0.127941	0.553666	-0.174966	0.755465	0.404541	0.484774
17254	8.568617	1.972133	-4.116318	-0.194194	0.061613	0.522690	-0.532223	0.132541	0.555843	-0.177555	0.759804	0.394436	0.485379
17255	9.370558	1.105263	-5.344874	-0.092850	0.148041	0.601656	-0.530972	0.142565	0.556304	-0.182896	0.763292	0.383893	0.486374
17256	9.410735	1.102140	-5.133892	0.029985	0.115025	0.407437	-0.529953	0.148722	0.555843	-0.188159	0.765242	0.377440	0.486355
17257	10.364228	0.293803	-6.106932	0.014080	0.037162	0.359862	-0.531260	0.162638	0.551746	-0.191924	0.767457	0.371974	0.485604
17258	8.655949	0.283770	-5.185865	0.262243	-0.155845	0.149261	-0.528307	0.169871	0.554500	-0.196207	0.769128	0.372739	0.480635
17259	8.577652	0.310803	-5.351799	0.298467	-0.194999	0.000729	-0.524552	0.178126	0.556068	-0.199123	0.769783	0.376406	0.475502
17260	8.110859	0.176500	-5.216896	0.195522	-0.156668	-0.021676	-0.520892	0.183809	0.558858	-0.200714	0.770395	0.379136	0.471657
17261	8.201168	-0.505458	-5.398585	0.108467	-0.245340	0.080965	-0.513096	0.189226	0.562970	-0.201077	0.772877	0.379933	0.466776
17262	8.013136	-0.293535	-5.192158	0.114852	-0.268419	0.049817	-0.506220	0.192334	0.568877	-0.201238	0.775363	0.381219	0.461506
17263	7.987489	-0.300400	-5.389259	0.052483	-0.272039	-0.025554	-0.500307	0.194951	0.573662	-0.199548	0.777487	0.383215	0.456991
17264	7.882782	-0.189747	-5.268712	0.055349	-0.203036	-0.165131	-0.496691	0.195167	0.579699	-0.197303	0.777922	0.387004	0.454022
17265	7.892138	-0.194202	-5.302898	0.122993	-0.272839	-0.263985	-0.491970	0.193779	0.583838	-0.194530	0.777899	0.393305	0.449824
17266	7.556964	-0.221267	-5.638278	0.261969	-0.239704	-0.271197	-0.485867	0.191547	0.587637	-0.194225	0.776958	0.400693	0.445037
17267	7.482744	-0.298910	-5.235148	0.317707	-0.200700	-0.311540	-0.482163	0.193731	0.590489	-0.194620	0.775056	0.409121	0.440490
17268	8.238054	0.098829	-6.178428	0.343289	-0.099188	-0.219691	-0.479862	0.196758	0.590790	-0.197135	0.772859	0.415812	0.436951
17269	8.079364	0.753215	-5.173323	0.421324	-0.021314	-0.141563	-0.481856	0.201080	0.588731	-0.202075	0.770269	0.421747	0.433568
17270	8.157698	1.105858	-5.473391	0.441960	0.064504	-0.129665	-0.483642	0.210191	0.585861	-0.208244	0.766886	0.427193	0.431307
17271	8.589393	2.127599	-5.229315	0.356641	0.163867	-0.107695	-0.487377	0.218180	0.577846	-0.213984	0.763122	0.431249	0.431137
17272	8.529543	1.200016	-5.097893	0.153404	0.051546	-0.175977	-0.490735	0.220391	0.573607	-0.215212	0.760573	0.434952	0.431310
17273	8.600853	1.540160	-5.366388	0.154514	-0.026500	-0.194137	-0.492829	0.220738	0.569930	-0.215435	0.758504	0.439388	0.430346
17274	8.175976	1.395897	-5.414228	0.199395	-0.172468	-0.282024	-0.491996	0.220547	0.570737	-0.214473	0.756706	0.446036	0.427141
17275	8.139878	1.371694	-5.398547	0.162407	-0.087919	-0.340050	-0.493744	0.218795	0.572849	-0.212981	0.753764	0.452993	0.425766
17276	8.014697	1.298571	-5.664804	0.254475	-0.121137	-0.281140	-0.491871	0.213087	0.574687	-0.213276	0.751224	0.459815	0.422784
17277	8.063973	1.320705	-5.533687	0.245118	-0.165543	-0.215003	-0.491752	0.215263	0.575920	-0.213330	0.749640	0.465886	0.418905
17278	7.922649	1.175720	-5.676652	0.220271	-0.176838	-0.116913	-0.488491	0.217764	0.575216	-0.213962	0.749157	0.470154	0.414655
17279	7.935900	0.950936	-5.736568	0.184075	-0.149759	-0.106053	-0.486873	0.220774	0.576072	-0.214132	0.748665	0.473985	0.411080
17280	7.919999	0.853586	-5.881498	0.150745	-0.167650	-0.051059	-0.483857	0.223100	0.579077	-0.214338	0.748985	0.476626	0.407319
17281	7.861491	0.789353	-5.942514	0.131558	-0.165987	-0.016257	-0.478921	0.225944	0.582370	-0.214289	0.749679	0.478728	0.403584
17282	7.741230	0.794731	-5.918664	0.114795	-0.128266	-0.031056	-0.476480	0.228689	0.582652	-0.214489	0.750000	0.480592	0.400657
17283	7.663735	0.747204	-5.949884	0.085596	-0.064450	-0.034911	-0.474559	0.229717	0.583936	-0.214566	0.749885	0.482157	0.398946
17284	7.764559	0.781266	-6.011388	0.058696	-0.057029	-0.049631	-0.474559	0.229717	0.583936	-0.214458	0.749688	0.483539	0.397702
17285	7.861497	0.667414	-5.890183	-0.003465	-0.016396	-0.017695	-0.474172	0.231928	0.584342	-0.213802	0.749737	0.483925	0.397492
17286	7.787424	0.788799	-5.862474	-0.104598	-0.012262	-0.036246	-0.475384	0.229729	0.583944	-0.211786	0.750006	0.483616	0.398438
17287	7.828289	0.798424	-5.878428	-0.083081	0.030137	-0.022498	-0.475878	0.226173	0.585384	-0.210352	0.749973	0.483238	0.399717
17288	7.943077	0.936342	-5.736932	-0.134590	0.025091	0.003154	-0.478870	0.224352	0.586403	-0.208559	0.750444	0.481933	0.401344
17289	7.933412	1.073022	-5.798465	-0.103688	0.002778	0.067499	-0.475817	0.222323	0.586939	-0.207275	0.751570	0.480147	0.402043
17290	8.364339	1.055909	-5.834007	-0.051838	-0.056573	0.027413	-0.475506	0.220036	0.587898	-0.206131	0.752580	0.479476	0.401541
17291	8.184857	0.830718	-5.582452	-0.107935	-0.104652	-0.013980	-0.474778	0.217716	0.589402	-0.203110	0.753785	0.479311	0.401019
17292	8.297162	0.426736	-5.531328	-0.182578	-0.103284	-0.002240	-0.472930	0.214478	0.592217	-0.199307	0.755403	0.478223	0.401181
17293	7.691843	0.612523	-5.686182	-0.138036	-0.138753	0.095059	-0.469270	0.209906	0.596034	-0.196409	0.758021	0.476268	0.399996
17294	7.533557	0.611701	-5.902434	-0.236439	-0.106442	0.175520	-0.465515	0.208818	0.600063	-0.193170	0.761535	0.472047	0.399902
17295	7.533735	0.777216	-5.949658	-0.290792	-0.083886	0.263491	-0.460246	0.206910	0.603202	-0.189814	0.765848	0.466050	0.400307
17296	7.637539	0.980283	-6.319269	-0.372645	-0.076277	0.419353	-0.458245	0.204362	0.609085	-0.186699	0.771807	0.456826	0.400958
17297	7.562176	0.816172	-6.336839	-0.601185	0.045428	0.550798	-0.453526	0.201951	0.611235	-0.181984	0.778675	0.443309	0.404999
17298	8.049726	1.261239	-5.791928	-0.596799	0.100439	0.369238	-0.453432	0.196608	0.614764	-0.176514	0.783300	0.432239	0.410430
17299	8.053226	1.239805	-5.642479	-0.519941	0.047510	0.202476	-0.453855	0.186552	0.614706	-0.170189	0.786488	0.424639	0.414913
17300	7.985223	0.992498	-5.607741	-0.531835	0.059141	0.130808	-0.454249	0.176843	0.619075	-0.163364	0.788941	0.417862	0.419851
17301	7.724089	0.557712	-5.233758	-0.465259	0.074009	0.154653	-0.454479	0.162577	0.619310	-0.157718	0.791125	0.411271	0.424384
17302	8.115520	0.669336	-5.445681	-0.414761	0.113671	0.261225	-0.457971	0.156974	0.620653	-0.154261	0.793648	0.403154	0.428710
17303	8.616343	0.407821	-5.374347	-0.496477	0.020085	0.292482	-0.456098	0.151525	0.622920	-0.148877	0.797336	0.394155	0.432126
17304	8.332417	0.796932	-5.491596	-0.598804	-0.070629	0.274074	-0.454037	0.142276	0.625642	-0.141093	0.801886	0.384704	0.434826
17305	8.141036	1.137323	-5.460489	-0.612873	-0.138709	0.304451	-0.451132	0.133682	0.631975	-0.132692	0.807100	0.374820	0.436455
17306	7.853489	1.309098	-5.641804	-0.683388	-0.118470	0.369388	-0.446836	0.122118	0.635636	-0.123948	0.812680	0.363077	0.438591
17307	8.234571	1.371508	-5.614594	-0.687851	-0.051760	0.332665	-0.443627	0.110372	0.640536	-0.115161	0.817165	0.351692	0.441919
17308	7.947513	1.274181	-5.618984	-0.751212	-0.108492	0.328882	-0.439713	0.097474	0.645909	-0.104979	0.822118	0.339791	0.444571
17309	7.808106	1.259964	-5.570398	-0.740641	-0.061553	0.343477	-0.435398	0.084244	0.649331	-0.095298	0.826445	0.327605	0.447864
17310	7.914494	1.326827	-5.549791	-0.724743	-0.040368	0.389389	-0.433575	0.071807	0.651586	-0.086497	0.830687	0.314619	0.451102
17311	7.766689	1.099432	-5.871749	-0.672515	-0.033386	0.424267	-0.431502	0.061456	0.653965	-0.078821	0.834717	0.301474	0.454036
17312	7.986880	0.994477	-5.395286	-0.756191	0.012018	0.438758	-0.432699	0.048266	0.655376	-0.070211	0.838375	0.287125	0.457993
