# Supplementary material for: Identification of Haptic Based Guiding Using Hard Reins
Source: PLoS One. 2015 Jul 22;10(7):e0132020. doi: 10.1371/journal.pone.0132020 (PMC4511788; doi:10.1371/journal.pone.0132020)
Supplement: S2 File — (ZIP) [file pone.0132020.s002.zip › MotionData2/Subject11/T13/gh13.txt]

// Start Time: 0
// Sample rate: 25.0Hz
// Scenario: 4.0
// Firmware Version: 2.6.1
Counter	Acc_X	Acc_Y	Acc_Z	Gyr_X	Gyr_Y	Gyr_Z	Mag_X	Mag_Y	Mag_Z	Quat_w	Quat_x	Quat_y	Quat_z
16602	1.048619	0.391833	9.583207	-0.044402	0.016077	-0.009340	-0.318301	-0.223837	-0.720939	0.597534	0.056427	-0.019013	0.799629
16603	1.032015	0.339229	9.685518	-0.014613	0.023417	-0.006431	-0.316762	-0.222647	-0.720185	0.597707	0.056004	-0.018890	0.799533
16604	1.121624	0.258317	9.889229	-0.019607	0.008758	-0.017504	-0.316639	-0.221578	-0.719676	0.597420	0.055796	-0.019009	0.799759
16605	1.039693	0.258578	10.013273	-0.044902	-0.004095	-0.021308	-0.314565	-0.222151	-0.721477	0.597853	0.055453	-0.019688	0.799443
16606	1.135687	0.345128	9.943379	-0.087627	-0.011490	-0.043662	-0.314958	-0.220548	-0.721474	0.598256	0.054762	-0.021123	0.799153
16607	1.222025	0.426141	9.666909	-0.079209	0.001396	-0.025179	-0.315216	-0.218426	-0.722873	0.598789	0.053929	-0.022283	0.798778
16608	1.185862	0.423334	9.570529	-0.026757	0.008771	-0.023079	-0.313798	-0.217780	-0.723267	0.598752	0.053638	-0.022524	0.798819
16609	1.147173	0.449759	9.582539	0.014382	0.010633	-0.024722	-0.314310	-0.219369	-0.722881	0.599180	0.053787	-0.022077	0.798500
16610	1.202385	0.500610	9.648570	0.001167	0.023437	-0.017427	-0.313799	-0.218573	-0.722629	0.598946	0.053595	-0.021697	0.798699
16611	1.289577	0.411696	9.624136	-0.037429	0.036233	-0.005637	-0.312496	-0.219407	-0.724680	0.599136	0.052720	-0.021794	0.798612
16612	1.246857	0.272232	9.664983	-0.016218	0.065451	-0.021259	-0.311721	-0.218359	-0.725579	0.598994	0.051650	-0.021185	0.798805
16613	1.044939	0.156567	9.723880	-0.059791	0.063506	-0.034400	-0.309009	-0.218000	-0.726748	0.599675	0.050086	-0.021293	0.798391
16614	0.879413	-0.006996	9.823246	-0.089279	0.063398	-0.051161	-0.306426	-0.216183	-0.728807	0.599961	0.048189	-0.021841	0.798278
16615	0.761612	-0.066907	9.958112	-0.120752	0.052380	-0.046692	-0.303592	-0.211976	-0.731378	0.600888	0.046057	-0.023047	0.797672
16616	0.939531	0.029743	9.980329	-0.097973	0.023183	-0.047452	-0.303590	-0.210922	-0.732653	0.601069	0.044699	-0.024224	0.797578
16617	0.953724	0.087572	10.000472	-0.087541	0.004936	-0.039991	-0.302168	-0.209356	-0.734449	0.601831	0.043715	-0.025480	0.797019
16618	1.126587	0.229558	9.917673	-0.100156	-0.009592	-0.010499	-0.302052	-0.204967	-0.735213	0.601646	0.042830	-0.027134	0.797152
16619	1.135974	0.279791	9.829661	-0.072410	-0.005846	0.009939	-0.302315	-0.203896	-0.734955	0.601590	0.042187	-0.028324	0.797188
16620	1.077518	0.412368	9.943779	-0.006938	-0.025853	0.026903	-0.302957	-0.202307	-0.736735	0.600840	0.042659	-0.028726	0.797713
16621	0.909551	0.248233	9.877508	0.058767	-0.020324	0.025384	-0.304641	-0.201478	-0.735701	0.600417	0.043821	-0.027998	0.797995
16622	0.917110	0.173198	9.737321	0.062408	-0.024003	0.010647	-0.305149	-0.204664	-0.734933	0.599932	0.045103	-0.027259	0.798313
16623	0.917738	0.035684	9.620193	0.036286	-0.005780	-0.002426	-0.306445	-0.205961	-0.732756	0.599979	0.045773	-0.026686	0.798259
16624	1.141333	0.156327	9.597570	0.050296	-0.005742	-0.007889	-0.306707	-0.206081	-0.731734	0.599736	0.046630	-0.025900	0.798418
16625	1.156385	0.036479	9.713635	0.102083	0.010743	-0.013185	-0.306948	-0.209684	-0.732498	0.599900	0.047837	-0.024078	0.798281
16626	1.194476	0.135006	9.662570	0.081691	0.018090	0.005156	-0.305390	-0.215675	-0.730091	0.599395	0.048683	-0.022514	0.798654
16627	1.223140	0.190409	9.668415	0.022017	0.027199	0.016836	-0.304867	-0.217283	-0.730478	0.599160	0.048662	-0.021815	0.798851
16628	1.049430	0.239443	10.039496	0.039640	0.027159	0.014143	-0.305256	-0.218862	-0.728818	0.598514	0.048854	-0.020819	0.799350
16629	0.924019	0.250980	9.968885	0.011624	0.008832	0.012179	-0.305507	-0.220989	-0.728562	0.598356	0.049000	-0.020499	0.799468
16630	0.849416	0.208554	9.564378	-0.019925	-0.009482	0.004668	-0.304987	-0.221533	-0.729076	0.597985	0.049066	-0.020889	0.799731
16631	0.847239	0.155298	9.467607	-0.002386	0.008806	-0.001728	-0.306152	-0.222306	-0.727665	0.598063	0.049042	-0.020777	0.799677
16632	0.823021	0.189781	9.717474	-0.012831	0.025221	-0.002735	-0.306796	-0.220182	-0.729316	0.597528	0.048648	-0.020614	0.800105
16633	1.090557	0.205659	9.984204	-0.000317	0.001465	-0.013703	-0.305124	-0.221648	-0.727417	0.597793	0.048766	-0.020544	0.799902
16634	1.160832	0.128985	10.031787	-0.019583	0.006037	-0.006418	-0.305381	-0.221117	-0.727925	0.597516	0.048594	-0.020727	0.800115
16635	0.910104	0.138125	10.036776	-0.063365	-0.005929	-0.006632	-0.305640	-0.221244	-0.727541	0.597724	0.048072	-0.021769	0.799963
16636	0.915399	0.031788	9.888927	-0.084102	-0.015146	-0.032557	-0.307190	-0.218710	-0.729058	0.598002	0.047479	-0.023218	0.799750
16637	1.047791	0.065324	9.770629	-0.064858	-0.020587	-0.035214	-0.306679	-0.217513	-0.728806	0.598660	0.047180	-0.024437	0.799239
16638	0.996157	0.276651	9.696307	-0.091476	-0.027871	-0.013200	-0.307080	-0.214175	-0.728546	0.598642	0.046693	-0.026176	0.799226
16639	1.211934	0.527699	9.826646	-0.112689	-0.031486	0.001459	-0.308109	-0.209935	-0.732234	0.598750	0.045989	-0.028318	0.799113
16640	1.202851	0.407203	9.767269	-0.020093	-0.029497	0.025004	-0.309277	-0.208056	-0.732224	0.598084	0.046363	-0.028973	0.799566
16641	0.991952	0.141526	9.576768	0.046506	-0.013006	0.020708	-0.310440	-0.209625	-0.730431	0.597745	0.047265	-0.028360	0.799789
16642	0.895400	0.164993	9.460992	0.000858	-0.011217	0.026931	-0.311985	-0.210010	-0.730674	0.596961	0.047599	-0.028458	0.800351
16643	0.981652	0.278453	9.528191	-0.013148	-0.003921	0.023154	-0.312760	-0.209602	-0.730667	0.596644	0.047637	-0.028684	0.800577
16644	1.090036	0.298032	9.563077	0.032135	0.012652	0.046433	-0.311348	-0.209869	-0.729148	0.595484	0.047952	-0.028012	0.801445
16645	1.160565	0.176366	9.818840	0.069086	0.019987	0.043845	-0.313018	-0.211716	-0.729136	0.594770	0.048582	-0.026653	0.801984
16646	1.262749	-0.020434	9.891437	0.090363	0.023640	0.031040	-0.313006	-0.213856	-0.729902	0.593769	0.049421	-0.024898	0.802731
16647	1.195155	0.001080	9.891108	0.062432	0.003474	0.023543	-0.313270	-0.215296	-0.727605	0.593373	0.050251	-0.023839	0.803003
16648	1.060117	0.010266	9.841974	0.022285	0.008855	0.006714	-0.313911	-0.218208	-0.726326	0.592814	0.050529	-0.023327	0.803414
16649	1.117911	0.022427	9.847485	-0.040535	0.008743	-0.013906	-0.312879	-0.217956	-0.726590	0.593125	0.050065	-0.023832	0.803198
16650	1.117458	0.113446	9.733552	-0.103712	0.001391	-0.006835	-0.312618	-0.216508	-0.728121	0.592913	0.048976	-0.025421	0.803374
16651	1.117522	0.098938	9.711748	-0.069510	0.021513	-0.015921	-0.312879	-0.214119	-0.729393	0.593290	0.047966	-0.026245	0.803130
16652	1.011570	0.079766	9.794495	-0.031842	0.006000	-0.013864	-0.312622	-0.212930	-0.730160	0.593014	0.047663	-0.026613	0.803339
16653	0.982268	0.161679	9.848171	-0.037226	0.001446	-0.002815	-0.311209	-0.211478	-0.730043	0.593138	0.047347	-0.027166	0.803248
16654	1.001538	0.166710	9.901224	-0.061667	0.005973	-0.008484	-0.311855	-0.209749	-0.731057	0.592909	0.046686	-0.028025	0.803426
16655	1.040249	0.132814	9.814707	-0.049482	-0.016827	0.000846	-0.310695	-0.209231	-0.731321	0.592974	0.046514	-0.028991	0.803354
16656	1.119505	0.190446	9.739451	-0.036363	-0.020459	-0.002772	-0.311607	-0.207086	-0.731058	0.592680	0.046574	-0.029767	0.803540
16657	1.177580	0.142385	9.720119	-0.026971	-0.013063	0.023110	-0.313030	-0.206004	-0.731046	0.592368	0.046602	-0.030347	0.803746
16658	1.088552	0.113748	9.838891	-0.016282	-0.020417	0.010251	-0.314704	-0.204932	-0.732308	0.591811	0.046893	-0.030810	0.804122
16659	1.117437	0.118290	9.743220	-0.014571	-0.016748	0.010257	-0.315479	-0.204390	-0.732301	0.591691	0.047137	-0.031220	0.804179
16660	1.117088	0.190310	9.701025	-0.009363	-0.025878	0.010294	-0.316388	-0.203045	-0.732038	0.591155	0.047597	-0.031637	0.804530
16661	1.033031	0.122569	9.636889	0.010757	-0.027688	0.012245	-0.317287	-0.203439	-0.732542	0.590973	0.048315	-0.031766	0.804616
16662	1.175278	0.112988	9.566078	0.027278	-0.015739	0.021546	-0.316775	-0.203703	-0.731653	0.590192	0.049040	-0.031481	0.805157
16663	1.245336	0.082004	9.609499	0.046549	0.012618	0.020681	-0.317677	-0.204222	-0.731264	0.589863	0.049533	-0.030569	0.805403
16664	1.156504	0.012521	9.742102	0.031909	0.005227	0.004927	-0.318320	-0.207131	-0.729602	0.589204	0.049990	-0.029935	0.805881
16665	1.209585	0.003121	9.776067	0.008296	0.008862	0.004804	-0.317535	-0.208749	-0.730629	0.589165	0.050100	-0.029674	0.805912
16666	1.120373	0.010297	9.816136	0.018859	0.005188	-0.000678	-0.317920	-0.209541	-0.730371	0.588617	0.050406	-0.029246	0.806309
16667	1.011956	-0.002049	9.786150	-0.002089	0.002390	-0.008167	-0.318429	-0.211401	-0.730368	0.588794	0.050499	-0.029217	0.806175
16668	1.021775	-0.035371	9.884178	-0.079071	-0.002265	-0.006703	-0.318182	-0.209134	-0.729859	0.588401	0.049777	-0.030447	0.806461
16669	1.142018	0.022525	9.862111	-0.184122	0.010427	-0.010021	-0.316373	-0.205722	-0.733187	0.588790	0.047592	-0.033259	0.806198
16670	1.195194	-0.016531	9.665252	-0.196418	0.001298	-0.009140	-0.317165	-0.199590	-0.733943	0.588599	0.045435	-0.036344	0.806328
16671	1.137561	-0.059702	9.736112	-0.143866	0.008653	-0.008886	-0.316133	-0.195105	-0.737520	0.588919	0.043755	-0.038532	0.806087
16672	1.137766	-0.105622	9.673067	-0.028380	0.008798	-0.002761	-0.315884	-0.192973	-0.737266	0.588383	0.043458	-0.038823	0.806480
16673	1.113650	-0.103282	9.668075	0.022501	0.014302	-0.015433	-0.316653	-0.191784	-0.739172	0.588664	0.043650	-0.038256	0.806291
16674	1.214956	-0.112273	9.793699	0.032151	0.017983	-0.011696	-0.315755	-0.193371	-0.736885	0.588083	0.043931	-0.037447	0.806738
16675	1.089709	-0.131688	9.816259	0.013917	0.019733	-0.026561	-0.314860	-0.193235	-0.735617	0.588555	0.043942	-0.036947	0.806416
16676	1.118014	0.000776	9.847182	-0.007230	0.012426	-0.017434	-0.315749	-0.195103	-0.736886	0.588210	0.043847	-0.036838	0.806678
16677	1.065223	-0.055103	9.716301	-0.002088	0.008800	-0.008171	-0.315492	-0.194178	-0.737397	0.588391	0.043832	-0.036737	0.806551
16678	1.103559	-0.006962	9.702932	-0.012680	0.014293	-0.002696	-0.313819	-0.192602	-0.737792	0.587838	0.043630	-0.036709	0.806967
16679	1.171221	-0.040307	9.760699	0.003053	0.012507	0.004773	-0.313681	-0.192622	-0.739706	0.587809	0.043608	-0.036491	0.806999
16680	1.149854	-0.107544	9.807559	0.001310	0.019818	0.008446	-0.313693	-0.192863	-0.737156	0.587052	0.043474	-0.036182	0.807571
16681	1.215170	-0.150155	9.970778	-0.030813	0.027044	-0.010183	-0.313690	-0.193132	-0.737411	0.587304	0.042833	-0.036333	0.807415
16682	1.263578	-0.193456	9.941820	-0.114023	0.030636	-0.003222	-0.312911	-0.191829	-0.739457	0.587052	0.041168	-0.037762	0.807620
16683	1.119296	-0.271122	9.824181	-0.126113	0.023253	-0.020808	-0.310861	-0.187460	-0.740109	0.587548	0.039479	-0.039498	0.807260
16684	0.887498	-0.192632	9.698313	-0.075583	0.010525	-0.006700	-0.311257	-0.183998	-0.740869	0.587330	0.038594	-0.040543	0.807410
16685	1.017287	-0.118189	9.585363	-0.051207	0.017906	-0.001048	-0.311127	-0.182943	-0.741890	0.587441	0.037850	-0.041140	0.807334
16686	0.988887	-0.223634	9.718025	-0.002140	0.017958	0.004740	-0.310873	-0.181616	-0.742146	0.586837	0.037707	-0.040914	0.807791
16687	1.005801	-0.222812	9.948604	0.043567	-0.007615	-0.002374	-0.310094	-0.184015	-0.741261	0.586877	0.038484	-0.040275	0.807757
16688	1.133084	-0.126593	9.874338	0.012160	-0.005840	-0.020070	-0.310870	-0.184665	-0.740490	0.586782	0.038905	-0.040085	0.807816
16689	1.120816	-0.083530	9.812425	0.076766	-0.020354	-0.005878	-0.312027	-0.186113	-0.739971	0.586841	0.040285	-0.039054	0.807756
16690	1.108298	0.007218	9.626372	0.125849	-0.011199	-0.025950	-0.311633	-0.190762	-0.737936	0.586758	0.042129	-0.037082	0.807815
16691	1.165745	0.086211	9.479210	0.197356	-0.001918	-0.008990	-0.312916	-0.197110	-0.734486	0.586773	0.044635	-0.033879	0.807810
16692	1.301381	-0.037474	9.809955	0.174720	0.009036	-0.001731	-0.313293	-0.202682	-0.732318	0.586120	0.046708	-0.030889	0.808287
16693	1.419582	-0.048623	9.998110	0.092575	0.003456	-0.005827	-0.312245	-0.206298	-0.732965	0.586170	0.047905	-0.029332	0.808239
16694	1.619740	-0.051700	10.388750	-0.073533	-0.004042	-0.008499	-0.313806	-0.206256	-0.730402	0.586146	0.047269	-0.030517	0.808250
16695	1.542229	0.009146	9.937661	-0.371676	0.016753	0.021336	-0.312657	-0.198572	-0.733724	0.586187	0.042813	-0.036360	0.808226
16696	1.726597	-0.251274	9.647718	-0.401274	0.021306	0.010128	-0.312923	-0.185058	-0.742132	0.586257	0.037909	-0.042571	0.808117
16697	1.677524	-0.084260	9.275187	-0.146051	0.049051	0.020601	-0.313080	-0.175740	-0.743401	0.586114	0.035607	-0.044416	0.808227
16698	1.629031	-0.042567	8.833701	0.245558	0.080656	0.052069	-0.311136	-0.178031	-0.743800	0.585044	0.037289	-0.039504	0.809180
16699	1.469718	0.026233	9.349200	0.564433	0.131161	0.033286	-0.308787	-0.191341	-0.739489	0.584187	0.041994	-0.028917	0.810016
16700	1.562451	0.301097	9.481125	0.636930	0.163241	0.035439	-0.305914	-0.210759	-0.732252	0.583047	0.046915	-0.016686	0.810911
16701	1.369125	0.414558	9.711322	0.525555	0.201503	0.051412	-0.300443	-0.233417	-0.726312	0.581788	0.050035	-0.005931	0.811778
16702	1.367425	0.294331	10.429649	0.456138	0.199474	0.023374	-0.294746	-0.247285	-0.720752	0.580929	0.052242	0.003804	0.812267
16703	1.203562	0.279139	10.303102	0.370267	0.177446	0.029429	-0.290459	-0.258639	-0.718624	0.580068	0.053949	0.011750	0.812695
16704	0.897872	0.691894	10.190832	0.189618	0.151644	0.034984	-0.287081	-0.267458	-0.717124	0.579247	0.053834	0.016584	0.813203
16705	1.248069	1.026918	9.476369	0.040216	0.118748	0.058279	-0.285009	-0.271201	-0.715994	0.578252	0.052687	0.018440	0.813946
16706	1.036532	0.906415	9.532707	-0.222004	0.147807	0.111354	-0.281911	-0.267935	-0.719205	0.576618	0.047895	0.016449	0.815443
16707	1.383689	0.895088	9.535789	-0.397022	0.180785	0.196259	-0.280240	-0.257755	-0.725590	0.573753	0.040758	0.011738	0.817929
16708	1.223038	0.701124	9.183555	-0.506359	0.222887	0.267634	-0.278198	-0.240273	-0.734397	0.569708	0.031505	0.005823	0.821222
16709	0.841018	0.430200	8.964983	-0.499719	0.243051	0.304553	-0.275384	-0.223060	-0.742572	0.564995	0.022203	0.000040	0.824796
16710	0.825797	0.612388	9.493017	-0.449050	0.235809	0.325108	-0.272700	-0.205051	-0.751257	0.559811	0.013382	-0.004817	0.828499
16711	0.347916	-0.252598	10.062052	-0.380233	0.166348	0.344039	-0.272464	-0.185297	-0.761451	0.554249	0.006689	-0.009504	0.832270
16712	-0.093727	-0.653103	9.970712	-0.355926	0.071153	0.301860	-0.272499	-0.169749	-0.766034	0.549280	0.001645	-0.014649	0.835508
16713	0.025631	-0.420633	9.648672	-0.624374	0.047019	0.252544	-0.274466	-0.154449	-0.770858	0.545101	-0.005753	-0.024727	0.837986
16714	0.131517	-0.355550	10.329801	-0.841191	-0.017214	0.257076	-0.275940	-0.126542	-0.780525	0.540627	-0.014615	-0.038947	0.840233
16715	0.567813	-1.361401	10.677382	-0.617603	-0.101135	0.215947	-0.280635	-0.102307	-0.787873	0.536752	-0.019444	-0.050514	0.842002
16716	0.506524	-2.170372	10.502259	-0.360011	-0.152219	0.147229	-0.288697	-0.080656	-0.790605	0.533977	-0.020746	-0.058121	0.843244
16717	0.220966	-1.972135	9.549536	-0.343190	-0.152348	0.077165	-0.294147	-0.068886	-0.792470	0.532398	-0.021637	-0.065708	0.843663
16718	0.105500	-1.526064	9.221100	-0.371459	-0.121333	0.060340	-0.298301	-0.060321	-0.793453	0.531068	-0.023476	-0.073208	0.843834
16719	0.516241	-1.227503	9.063512	-0.254400	-0.079087	0.060870	-0.303101	-0.050156	-0.795196	0.529853	-0.024648	-0.078507	0.844088
16720	0.978623	-1.140123	9.023450	0.029188	-0.045814	0.057655	-0.304783	-0.047745	-0.795819	0.528840	-0.023507	-0.078440	0.844762
16721	0.923945	-1.280457	9.520192	0.267305	-0.008997	0.076338	-0.307727	-0.054766	-0.794906	0.527710	-0.020336	-0.074178	0.845935
16722	0.739513	-1.510309	9.942466	0.260299	0.043079	0.096524	-0.308211	-0.065541	-0.793377	0.526261	-0.018312	-0.069247	0.847301
16723	0.300809	-1.487771	10.457109	0.136020	0.104084	0.099468	-0.306763	-0.072494	-0.794157	0.524822	-0.018477	-0.065998	0.848449
16724	0.338659	-1.343998	10.272271	0.024698	0.111069	0.010292	-0.305718	-0.076104	-0.794167	0.524825	-0.019968	-0.064377	0.848537
16725	0.305579	-1.509666	9.679215	0.070637	0.101876	-0.044821	-0.301822	-0.080036	-0.796622	0.525800	-0.020606	-0.062306	0.848073
16726	-0.249422	-1.396434	9.349211	0.175391	0.111080	-0.042482	-0.296885	-0.088631	-0.797685	0.526754	-0.020445	-0.058148	0.847780
16727	-0.002728	-0.533163	9.819636	0.463882	0.108691	-0.032749	-0.292711	-0.102925	-0.796577	0.527656	-0.017096	-0.049285	0.847855
16728	0.041196	-0.646090	9.832864	0.595476	0.036604	-0.045807	-0.293833	-0.121644	-0.790455	0.528649	-0.011240	-0.038781	0.847880
16729	0.321897	-0.879089	9.767413	0.378766	-0.011159	-0.063420	-0.292999	-0.142145	-0.787283	0.529839	-0.006738	-0.032607	0.847444
16730	0.770865	-1.018258	9.608845	0.188420	-0.009568	-0.104968	-0.293225	-0.152789	-0.785756	0.531658	-0.004366	-0.029496	0.846434
16731	1.046209	-1.122499	9.917165	0.106795	-0.020721	-0.149651	-0.292925	-0.167693	-0.783215	0.534239	-0.002509	-0.028090	0.844863
16732	1.220233	-1.212773	10.147932	0.026822	0.008331	-0.194391	-0.291233	-0.172770	-0.782593	0.537559	-0.002109	-0.027525	0.842774
16733	0.766768	-1.156586	9.959681	-0.083197	0.017185	-0.239279	-0.287877	-0.173871	-0.782365	0.541645	-0.002857	-0.028982	0.840103
16734	0.316618	-0.793409	9.502154	-0.226956	0.005982	-0.260323	-0.283089	-0.173427	-0.786100	0.546034	-0.005120	-0.032713	0.837108
16735	0.669643	-0.508159	9.706256	-0.193844	-0.023149	-0.245347	-0.280120	-0.170422	-0.788800	0.550151	-0.006379	-0.036468	0.834244
16736	0.263552	-0.773253	9.799554	0.009922	-0.048496	-0.209209	-0.277777	-0.175122	-0.789841	0.553640	-0.005163	-0.036833	0.831925
16737	-0.032363	-0.378919	9.922327	0.034306	-0.024556	-0.131632	-0.275439	-0.179546	-0.789861	0.555865	-0.003984	-0.036752	0.830450
16738	0.400838	-0.251892	9.534534	-0.095851	0.044947	-0.095468	-0.274012	-0.181829	-0.790001	0.557510	-0.005580	-0.037823	0.829290
16739	0.238347	-0.547767	9.629673	-0.184913	0.149184	-0.024087	-0.268082	-0.179773	-0.791067	0.558050	-0.009806	-0.039407	0.828813
16740	0.030372	-0.398546	9.773831	-0.160254	0.235228	0.033107	-0.259418	-0.178063	-0.797128	0.557682	-0.015374	-0.039403	0.828976
16741	-0.242448	-0.823127	9.578124	-0.146138	0.293688	0.027563	-0.251285	-0.175261	-0.801144	0.557456	-0.021626	-0.038684	0.829022
16742	-0.609041	-0.775427	9.671376	-0.181290	0.277172	0.040313	-0.240318	-0.171688	-0.804927	0.556945	-0.028127	-0.038555	0.829177
16743	-0.205000	-0.592620	9.432899	-0.202231	0.198602	0.029264	-0.232577	-0.167019	-0.809322	0.556549	-0.033454	-0.039782	0.829187
16744	-0.020765	-0.824107	9.162561	-0.125442	0.125714	0.068548	-0.226131	-0.164441	-0.810902	0.555459	-0.036844	-0.040391	0.829745
16745	-0.170228	-0.814245	9.319712	0.035570	0.072887	0.084204	-0.221988	-0.164784	-0.813995	0.554205	-0.037485	-0.039018	0.830620
16746	-0.276502	-0.776610	9.132040	0.084432	0.041890	0.093724	-0.219782	-0.168273	-0.814014	0.552776	-0.037172	-0.037054	0.831675
16747	-0.290259	-0.925778	9.132220	0.002987	0.047310	0.105308	-0.217569	-0.172573	-0.815053	0.551119	-0.037772	-0.036475	0.832773
16748	-0.106676	-0.986164	9.656308	-0.065819	0.038061	0.096671	-0.214208	-0.173022	-0.816355	0.549524	-0.039056	-0.037052	0.833742
16749	-0.009831	-1.061725	10.013766	0.021206	-0.007585	0.084265	-0.213307	-0.170649	-0.817892	0.548189	-0.038522	-0.036791	0.834656
16750	-0.157386	-1.450847	10.266144	0.137242	-0.047757	0.069236	-0.213288	-0.177037	-0.817002	0.547136	-0.036125	-0.034943	0.835533
16751	-0.751928	-1.619786	10.450235	0.180606	-0.099074	0.037217	-0.214562	-0.181286	-0.816866	0.546628	-0.032310	-0.033065	0.836098
16752	-1.294459	-1.598205	10.042258	0.030599	-0.121415	-0.039203	-0.216359	-0.186310	-0.814814	0.547256	-0.029774	-0.033878	0.835749
16753	-1.546806	-1.263257	9.655785	-0.240569	-0.141954	-0.092248	-0.217793	-0.183222	-0.814036	0.548598	-0.029850	-0.039548	0.834617
16754	-1.742864	-1.605605	9.545951	-0.376508	-0.078300	-0.150244	-0.219622	-0.171644	-0.817842	0.550821	-0.032407	-0.046753	0.832683
16755	-1.919280	-2.009293	9.776254	-0.200882	-0.054473	-0.180760	-0.217073	-0.160500	-0.820025	0.553679	-0.033538	-0.050805	0.830502
16756	-1.856909	-1.945445	10.113868	-0.047863	-0.072837	-0.259289	-0.214064	-0.152976	-0.821347	0.557883	-0.032446	-0.052553	0.827618
16757	-1.541652	-2.354356	9.938268	-0.046596	-0.115087	-0.362547	-0.213039	-0.153238	-0.819697	0.563742	-0.030786	-0.054796	0.823556
16758	-1.000172	-2.688325	9.739429	-0.217776	-0.122775	-0.472264	-0.212405	-0.151106	-0.819063	0.571253	-0.030553	-0.060029	0.818005
16759	-0.360941	-2.796083	9.511073	-0.213076	-0.101032	-0.592217	-0.209072	-0.144222	-0.820107	0.580659	-0.030796	-0.065023	0.810962
16760	-0.064798	-2.738997	9.149821	0.098617	-0.036948	-0.710701	-0.203143	-0.144544	-0.819133	0.592174	-0.027976	-0.064261	0.802756
16761	0.028315	-2.062220	8.634558	0.641571	0.021967	-0.800355	-0.196662	-0.158439	-0.815109	0.605299	-0.019899	-0.054190	0.793902
16762	-0.378966	-1.492470	10.181890	0.912911	-0.020014	-0.843317	-0.187387	-0.189588	-0.803823	0.618876	-0.007465	-0.040241	0.784422
16763	-1.134788	-2.774584	9.220820	0.908819	-0.015055	-1.024189	-0.177393	-0.224356	-0.791038	0.634852	0.004560	-0.026378	0.772170
16764	-1.095747	-0.294087	10.023998	0.020474	0.005809	-1.060227	-0.162923	-0.239650	-0.785038	0.651121	0.005436	-0.025871	0.758513
16765	-0.838152	-1.225306	10.493363	-0.446246	-0.022114	-1.055114	-0.149531	-0.229175	-0.788965	0.667007	0.000154	-0.032837	0.744327
16766	-0.390027	-2.196043	10.551136	-0.132915	-0.029321	-1.166045	-0.136776	-0.225061	-0.789829	0.684198	-0.000269	-0.035185	0.728447
16767	-0.340365	-1.494362	10.309428	0.105441	-0.093172	-1.233063	-0.124409	-0.225702	-0.786866	0.701893	0.002982	-0.034990	0.711416
16768	-0.577821	-1.232539	10.337285	-0.160314	-0.142961	-1.278653	-0.111646	-0.221073	-0.789643	0.719791	0.003807	-0.039187	0.693073
16769	-0.640656	-1.210971	10.341925	-0.623996	-0.188394	-1.317810	-0.101666	-0.204607	-0.794197	0.737638	-0.002009	-0.050493	0.673303
16770	-0.095974	-1.705544	10.306471	-1.027672	-0.162367	-1.362302	-0.092977	-0.172385	-0.801649	0.755370	-0.013451	-0.066749	0.651752
16771	-0.404582	-1.184434	10.226894	-1.150823	-0.076586	-1.348328	-0.082863	-0.138739	-0.811662	0.772014	-0.028540	-0.083288	0.629478
16772	-0.080966	-1.297879	10.629141	-1.091740	0.022345	-1.290949	-0.073037	-0.095766	-0.822434	0.787264	-0.043354	-0.097385	0.607331
16773	0.149872	-1.158675	11.106067	-0.867625	-0.009363	-1.276848	-0.062969	-0.055015	-0.828363	0.801566	-0.054895	-0.109166	0.585287
16774	0.037273	-1.855007	10.135211	-1.026380	-0.024937	-1.240672	-0.059076	-0.020446	-0.832969	0.814517	-0.068164	-0.122904	0.562859
16775	-0.209258	-2.224733	9.793989	-1.073061	0.008058	-1.192074	-0.053891	0.020635	-0.836917	0.825988	-0.083282	-0.136413	0.540555
16776	-0.115297	-2.228016	9.482807	-0.732001	0.059684	-1.176575	-0.050667	0.053796	-0.835652	0.837358	-0.092625	-0.145279	0.518793
16777	0.056142	-2.805397	9.365907	-0.371554	0.089463	-1.130461	-0.046340	0.071853	-0.837591	0.848326	-0.096998	-0.149651	0.498537
16778	0.329153	-2.445332	8.984687	-0.292189	0.133699	-1.048915	-0.042915	0.086347	-0.836974	0.858436	-0.099978	-0.152335	0.479463
16779	0.492100	-2.245648	8.897804	-0.297366	0.153088	-0.982526	-0.037411	0.096951	-0.836630	0.867453	-0.104055	-0.154424	0.461358
16780	0.725003	-2.607243	7.834064	-0.032962	0.176492	-0.918427	-0.032669	0.102512	-0.835007	0.876274	-0.103255	-0.153598	0.444849
16781	1.227945	-2.942201	8.064588	0.353912	0.200727	-0.903511	-0.022214	0.088864	-0.831298	0.885403	-0.096560	-0.148712	0.429677
16782	0.889983	-2.803022	8.865020	0.578283	0.172515	-0.910666	-0.016992	0.070158	-0.829945	0.894665	-0.084930	-0.142464	0.414808
16783	1.532189	-3.010193	9.108118	0.457934	0.131300	-0.922254	-0.010116	0.057963	-0.828857	0.903206	-0.075703	-0.137804	0.399371
16784	2.058526	-2.692407	8.877476	0.007619	0.179382	-0.908913	-0.001597	0.053356	-0.826885	0.910834	-0.074339	-0.135912	0.382602
16785	2.804375	-1.845368	9.937958	-0.132746	0.222298	-0.882028	0.008694	0.058854	-0.825434	0.917773	-0.076508	-0.134182	0.365834
16786	2.151953	-0.490158	9.878870	0.084380	0.160559	-0.786788	0.015288	0.054251	-0.825233	0.923985	-0.073873	-0.131866	0.351291
16787	1.627856	-0.795410	9.552885	0.083248	0.109627	-0.665818	0.021341	0.052483	-0.821965	0.928950	-0.071662	-0.130245	0.339046
16788	1.450790	-0.544121	9.981975	-0.098273	0.071315	-0.538420	0.025956	0.060427	-0.822253	0.932605	-0.072427	-0.130415	0.328625
16789	1.860848	-1.136998	9.415864	-0.015310	0.031618	-0.406836	0.029290	0.064795	-0.821640	0.935284	-0.072072	-0.130515	0.320961
16790	2.726739	-0.751120	9.203745	0.158780	0.002923	-0.322832	0.028775	0.061755	-0.819596	0.937583	-0.068140	-0.129970	0.315282
16791	2.850828	-0.467933	9.640892	0.125137	0.010517	-0.193823	0.028663	0.055901	-0.818578	0.938984	-0.065422	-0.129290	0.311950
16792	3.617120	0.094455	9.751933	0.271602	-0.023597	-0.058285	0.027783	0.048455	-0.817681	0.939641	-0.059887	-0.128181	0.311542
16793	3.083958	0.189545	9.731490	0.191378	-0.048998	0.079757	0.027795	0.043801	-0.816535	0.939247	-0.056056	-0.127908	0.313547
16794	2.883267	0.318822	9.666628	0.410008	-0.037344	0.265412	0.024732	0.033448	-0.815496	0.937920	-0.048663	-0.125802	0.319550
16795	1.976141	0.001351	10.210535	0.600396	-0.036218	0.337411	0.021824	0.013650	-0.812420	0.936189	-0.037732	-0.122398	0.327331
16796	1.530772	-0.650981	9.638008	0.379781	-0.004480	0.346418	0.016346	-0.008786	-0.809326	0.934148	-0.031298	-0.119794	0.334721
16797	0.793088	-1.621891	10.335141	-0.050646	0.015101	0.392208	0.015461	-0.013311	-0.809576	0.931523	-0.033017	-0.119640	0.341848
16798	1.283979	-1.474196	9.626562	-0.297249	0.145924	0.499679	0.014924	-0.008104	-0.809315	0.928189	-0.040601	-0.118680	0.350330
16799	2.198893	-1.240554	9.887986	-0.405917	0.265662	0.504501	0.020815	0.004882	-0.810503	0.924897	-0.050926	-0.116197	0.358428
16800	1.804677	-1.493227	9.386343	-0.348773	0.133822	0.397942	0.024139	0.015754	-0.812693	0.921961	-0.059119	-0.115871	0.364784
16801	1.582556	-1.905728	9.880108	-0.241579	0.031533	0.409723	0.023836	0.029873	-0.814087	0.918753	-0.064482	-0.116586	0.371675
16802	0.847733	-1.471704	9.905738	-0.312022	0.075233	0.413864	0.024326	0.037594	-0.814598	0.915423	-0.071598	-0.117042	0.378386
16803	1.879317	-0.984626	8.942952	-0.450659	0.122775	0.390043	0.026741	0.047959	-0.815122	0.912094	-0.081376	-0.117640	0.384219
16804	1.845660	-1.019703	8.553329	0.070617	-0.013603	0.438121	0.026728	0.051425	-0.815121	0.908798	-0.080872	-0.116686	0.392340
16805	1.499812	-1.781902	8.856228	0.289924	-0.062553	0.536231	0.023149	0.042136	-0.814841	0.904899	-0.075995	-0.114686	0.402778
16806	2.176959	-1.723694	9.304982	-0.112346	-0.061826	0.608043	0.020702	0.042289	-0.815587	0.899635	-0.078776	-0.115834	0.413562
16807	2.836547	-2.546539	9.578011	-0.373415	-0.143591	0.527541	0.015132	0.050734	-0.817070	0.894333	-0.085116	-0.120739	0.422309
16808	2.210861	-1.759989	9.223186	-0.003316	-0.219883	0.578388	0.007007	0.050953	-0.817516	0.888861	-0.084565	-0.123761	0.432965
16809	1.399999	-2.545624	9.977436	0.028308	-0.211680	0.629292	-0.002394	0.048647	-0.818591	0.882922	-0.083347	-0.126293	0.444467
16810	0.549221	-2.072096	9.664124	-0.116140	-0.194465	0.669089	-0.011289	0.048207	-0.819158	0.876213	-0.085204	-0.129683	0.456260
16811	1.091935	-1.653594	9.331841	-0.121225	-0.194253	0.711521	-0.023560	0.055258	-0.820844	0.868985	-0.086957	-0.133008	0.468628
16812	1.641880	-1.755563	8.737918	-0.303243	-0.214240	0.788186	-0.030933	0.060408	-0.820528	0.860382	-0.092154	-0.138230	0.481812
16813	1.221922	-1.630433	8.994965	-0.155091	-0.221303	0.853525	-0.041650	0.065578	-0.821972	0.851209	-0.094558	-0.141968	0.496333
16814	1.619580	-2.135566	8.770783	-0.008717	-0.180637	0.942843	-0.052869	0.067020	-0.823541	0.841179	-0.095423	-0.143365	0.512601
16815	2.139663	-2.019472	8.652458	0.156325	-0.077728	1.054283	-0.061506	0.065120	-0.823091	0.830352	-0.094472	-0.141081	0.530741
16816	1.683537	-2.394161	9.084567	0.585463	-0.024125	1.145890	-0.068956	0.056806	-0.823036	0.818973	-0.087546	-0.133095	0.551275
16817	0.349497	-2.649448	9.771770	0.637319	-0.053547	1.152611	-0.078031	0.032925	-0.821827	0.807049	-0.079039	-0.124923	0.571682
16818	0.941522	-2.451105	9.746473	0.507995	-0.066458	1.126148	-0.085966	0.014894	-0.820880	0.794580	-0.072718	-0.118401	0.591046
16819	0.941153	-2.368978	9.846025	0.711958	-0.044547	1.032084	-0.094940	-0.002449	-0.818903	0.783147	-0.062794	-0.109187	0.608946
16820	0.925904	-2.189958	10.150806	0.796890	-0.042880	0.941132	-0.103261	-0.025769	-0.814129	0.772374	-0.051677	-0.098964	0.625279
16821	1.098222	-1.919392	10.386619	0.673578	-0.035959	0.835278	-0.114947	-0.046914	-0.808689	0.762453	-0.041961	-0.090240	0.639344
16822	0.823175	-1.882902	9.962146	0.502566	-0.074723	0.762479	-0.123930	-0.061725	-0.806839	0.752880	-0.034560	-0.084315	0.651820
16823	0.956669	-1.585829	9.530738	0.275302	-0.065942	0.696707	-0.131134	-0.071210	-0.803598	0.743863	-0.030238	-0.081263	0.662684
16824	1.047582	-1.462276	9.029298	0.343441	-0.045744	0.683181	-0.138085	-0.076983	-0.802015	0.734876	-0.025478	-0.076980	0.673336
16825	0.525233	-1.102323	9.077473	0.479642	-0.031025	0.692116	-0.145294	-0.085929	-0.798136	0.725715	-0.018597	-0.070651	0.684105
16826	0.122874	-0.621141	9.334877	0.577085	0.018444	0.723870	-0.150166	-0.097049	-0.795807	0.715950	-0.011343	-0.062213	0.695281
16827	-0.498236	-0.254885	9.876639	0.545232	0.042108	0.747618	-0.154128	-0.111499	-0.792211	0.705668	-0.004614	-0.053811	0.706482
16828	-0.019575	-0.021500	10.316398	0.315686	0.071213	0.774100	-0.155649	-0.123578	-0.788760	0.694763	-0.001848	-0.048267	0.717615
16829	0.280182	-0.203722	10.316639	0.172465	0.085666	0.752146	-0.157697	-0.128613	-0.787981	0.684031	-0.000988	-0.044475	0.728095
16830	0.212682	-0.209244	10.147925	0.163457	0.069261	0.773352	-0.159109	-0.130994	-0.787716	0.672778	-0.000299	-0.041121	0.738700
16831	0.502786	-0.412660	9.583755	0.171475	0.010826	0.760590	-0.164000	-0.135591	-0.786277	0.661527	0.001632	-0.038321	0.748940
16832	-0.048117	-0.129622	9.666587	0.111584	0.016206	0.777777	-0.169538	-0.139118	-0.785214	0.649834	0.002417	-0.036447	0.759198
16833	0.461350	0.193434	9.579867	0.107009	0.081167	0.773967	-0.172237	-0.142812	-0.784429	0.638112	0.002413	-0.033655	0.769204
16834	0.612782	-0.209010	9.983654	0.176381	0.058205	0.705158	-0.177516	-0.147006	-0.783114	0.627260	0.003441	-0.030215	0.778216
16835	0.264025	-0.368421	9.997366	0.183746	-0.015012	0.683153	-0.182916	-0.153862	-0.781544	0.616598	0.005965	-0.027442	0.786777
16836	-0.172567	-0.280747	10.565745	0.187733	-0.124844	0.659320	-0.192187	-0.159614	-0.780453	0.606107	0.010028	-0.026084	0.794892
16837	-0.279142	-0.149203	11.109019	0.231942	-0.219951	0.638447	-0.206499	-0.166875	-0.775879	0.595786	0.016353	-0.025005	0.802588
16838	-0.135305	-1.016120	10.752590	-0.073117	-0.286274	0.551228	-0.219660	-0.170425	-0.772205	0.586805	0.019946	-0.029745	0.808936
16839	-0.304264	-1.012931	9.673411	-0.455837	-0.266820	0.436673	-0.234145	-0.158678	-0.773234	0.579759	0.018924	-0.040241	0.813574
16840	0.273635	-0.905209	9.183494	-0.232651	-0.213731	0.325151	-0.245268	-0.147777	-0.775182	0.574378	0.019589	-0.046599	0.817028
16841	0.859851	-1.525448	8.954657	-0.177286	-0.147995	0.238633	-0.253687	-0.139939	-0.773836	0.570447	0.019985	-0.051146	0.819497
16842	1.622313	-1.671874	9.305333	-0.127588	-0.098619	0.193619	-0.260545	-0.133734	-0.774035	0.567207	0.020097	-0.054410	0.821530
16843	2.044593	-1.735784	10.066810	-0.047751	-0.040234	0.115498	-0.264156	-0.132900	-0.774643	0.565333	0.020349	-0.055663	0.822731
16844	1.704362	-1.675157	9.704470	0.067627	0.102157	0.003257	-0.264018	-0.134773	-0.775155	0.565350	0.019579	-0.053366	0.822890
16845	1.731623	-1.326565	9.628009	-0.022455	0.136488	-0.120935	-0.259356	-0.139095	-0.775704	0.567542	0.017484	-0.052194	0.821502
16846	0.898157	-1.425501	10.022061	-0.346312	0.154052	-0.203849	-0.253541	-0.135739	-0.780340	0.571164	0.011383	-0.056033	0.818842
16847	0.612481	-1.148249	10.368898	-0.437276	0.239738	-0.228467	-0.246988	-0.123722	-0.784341	0.575292	0.002967	-0.060468	0.815705
16848	0.872389	-1.074380	10.012344	-0.225366	0.271039	-0.255118	-0.235128	-0.115635	-0.789022	0.579775	-0.003589	-0.060983	0.812483
16849	0.672620	-1.153045	9.634961	0.056990	0.201747	-0.308954	-0.225570	-0.116825	-0.790884	0.585083	-0.005584	-0.057812	0.808891
16850	0.785030	-0.983381	9.239972	0.205536	0.137098	-0.297026	-0.217801	-0.126233	-0.789929	0.590064	-0.004904	-0.052891	0.805607
16851	0.736479	-0.908707	9.298168	0.070510	0.148870	-0.278353	-0.209521	-0.133123	-0.789998	0.594756	-0.005921	-0.050108	0.802321
16852	0.514053	-0.751428	9.696715	-0.040432	0.185412	-0.213467	-0.202280	-0.134693	-0.792351	0.598368	-0.009015	-0.048554	0.799698
16853	0.953542	-0.892809	10.303659	0.199761	0.207619	-0.215960	-0.195944	-0.141146	-0.790746	0.602101	-0.009468	-0.043001	0.797205
16854	0.473947	-1.415422	10.402261	0.352308	0.192176	-0.210544	-0.187014	-0.153478	-0.787761	0.605681	-0.007960	-0.035088	0.794894
16855	0.022438	-0.768670	9.864694	0.174804	0.178281	-0.201312	-0.180792	-0.164458	-0.785774	0.609078	-0.008290	-0.030277	0.792489
16856	-0.978332	-0.195689	9.176960	0.064893	0.147187	-0.128047	-0.173680	-0.169072	-0.786088	0.611217	-0.009608	-0.027457	0.790928
16857	-1.210808	-0.001582	8.392679	0.060106	0.169358	-0.043209	-0.167867	-0.170344	-0.786899	0.612050	-0.011351	-0.024448	0.790359
16858	0.116159	0.813831	9.714952	0.108467	0.166086	0.043789	-0.164765	-0.175815	-0.783993	0.611407	-0.012521	-0.020673	0.790947
16859	0.824454	-0.038810	11.797694	0.063159	0.052976	0.172984	-0.162958	-0.177558	-0.782987	0.608755	-0.012434	-0.018961	0.793034
16860	0.351014	-0.913534	10.220943	0.078509	0.038472	0.200814	-0.164759	-0.180327	-0.781954	0.605606	-0.012017	-0.017178	0.795489
16861	-0.187614	-0.691753	9.969417	0.089825	0.038371	0.178693	-0.167475	-0.182135	-0.779128	0.602845	-0.011388	-0.015239	0.797631
16862	-1.136903	-0.264870	10.141752	-0.008225	0.074822	0.235300	-0.167610	-0.181327	-0.778488	0.599093	-0.012606	-0.014395	0.800450
16863	-0.207310	-0.131913	9.089045	-0.075706	0.123541	0.290299	-0.168263	-0.178525	-0.778865	0.594500	-0.015399	-0.014007	0.803826
16864	0.193814	-0.361279	8.609551	-0.085581	0.082343	0.231280	-0.169946	-0.175583	-0.779870	0.590716	-0.017658	-0.014313	0.806560
16865	0.309815	-0.410389	8.953159	-0.043056	0.054884	0.200162	-0.169189	-0.172119	-0.779109	0.587534	-0.018915	-0.014260	0.808852
16866	0.232190	-0.283574	9.503838	-0.067367	0.068493	0.190773	-0.169582	-0.167866	-0.780890	0.584402	-0.020723	-0.014452	0.811071
16867	-0.250885	-0.062181	9.809647	-0.133674	0.052726	0.163665	-0.170758	-0.162532	-0.781899	0.581755	-0.022981	-0.015901	0.812884
16868	-0.369858	-0.405285	9.434110	-0.098455	0.054552	0.146322	-0.171020	-0.160007	-0.783044	0.579314	-0.024913	-0.016778	0.814551
16869	0.168267	-0.544840	9.110761	-0.055852	0.049070	0.089358	-0.171680	-0.156133	-0.782909	0.577900	-0.026181	-0.017042	0.815510
16870	0.367628	-0.390026	9.246798	-0.127493	0.048976	0.074228	-0.170529	-0.151098	-0.784701	0.576626	-0.028332	-0.018495	0.816307
16871	0.335384	-0.670942	10.123395	-0.060425	-0.033268	0.078388	-0.171579	-0.146021	-0.784691	0.575357	-0.028273	-0.019815	0.817173
16872	0.124804	-0.467744	10.577899	0.142859	-0.122689	0.072149	-0.175448	-0.147568	-0.783641	0.574213	-0.024507	-0.018829	0.818123
16873	0.261853	-0.363927	11.312665	0.215002	-0.217695	0.070808	-0.180732	-0.154002	-0.779776	0.573125	-0.018234	-0.017777	0.819072
16874	-0.164747	-0.921120	10.412832	0.208388	-0.267163	0.030264	-0.188479	-0.159854	-0.773595	0.572618	-0.011334	-0.017389	0.819560
16875	-0.469248	-0.800337	9.331638	0.097570	-0.181360	0.021260	-0.196222	-0.164129	-0.769709	0.572279	-0.007017	-0.017867	0.819835
16876	-0.961314	-0.705574	9.894800	-0.045434	-0.064574	0.048934	-0.201378	-0.167253	-0.767884	0.571432	-0.006349	-0.019319	0.820397
16877	-0.726352	-0.438009	9.919946	-0.105975	0.061486	0.035508	-0.201395	-0.163251	-0.767627	0.570908	-0.008413	-0.020315	0.820720
16878	-0.123339	-0.539149	9.537738	-0.082898	0.098085	-0.003161	-0.197539	-0.158635	-0.768293	0.570906	-0.010820	-0.020532	0.820687
16879	-0.261365	-0.909394	9.677664	-0.030196	0.071626	0.006387	-0.195486	-0.156387	-0.767798	0.570872	-0.012197	-0.020175	0.820700
16880	-0.280477	-0.921912	10.248534	-0.031224	0.034217	0.048886	-0.193950	-0.154264	-0.767044	0.569924	-0.012985	-0.020262	0.821345
16881	-0.063272	-0.984562	10.091276	-0.062150	0.023338	0.080138	-0.193694	-0.152277	-0.768066	0.568648	-0.013986	-0.020978	0.822194
16882	0.080811	-0.887068	9.676370	-0.157386	0.023192	0.042746	-0.193067	-0.147354	-0.768196	0.567754	-0.016025	-0.023268	0.822713
16883	0.119461	-0.919495	9.316260	-0.221220	0.001181	0.027698	-0.194245	-0.140028	-0.770097	0.567272	-0.018450	-0.026891	0.822884
16884	0.119496	-0.934552	9.133642	-0.135335	-0.029817	0.015263	-0.194398	-0.133100	-0.770603	0.566772	-0.019349	-0.029430	0.823121
16885	0.065654	-0.756103	9.294048	-0.044353	-0.027906	0.015708	-0.196342	-0.131207	-0.770076	0.566530	-0.019281	-0.030491	0.823251
16886	0.245802	-0.610465	9.571383	0.014352	-0.013220	0.012288	-0.194291	-0.128292	-0.769581	0.566183	-0.018756	-0.030378	0.823506
16887	0.448286	-0.594177	9.995919	0.043254	-0.005840	0.027191	-0.195325	-0.128542	-0.769063	0.565799	-0.018044	-0.029750	0.823809
16888	0.185716	-0.617779	10.281151	0.069564	0.023375	0.027267	-0.195078	-0.129980	-0.765877	0.565282	-0.017508	-0.028306	0.824226
16889	0.291724	-0.613279	10.128596	0.064799	0.023258	-0.027202	-0.193908	-0.133981	-0.764740	0.565818	-0.016988	-0.027016	0.823912
16890	-0.523316	-0.552790	10.001834	-0.005639	0.046888	-0.006402	-0.192237	-0.133591	-0.763860	0.565865	-0.017671	-0.026556	0.823881
16891	-1.153731	-0.271932	10.196698	-0.057369	0.096273	0.068896	-0.191477	-0.130395	-0.763354	0.564806	-0.019832	-0.026361	0.824564
16892	-0.361351	-0.133210	10.206038	-0.060430	0.083714	0.116915	-0.188121	-0.126997	-0.766440	0.562575	-0.021800	-0.026348	0.826039
16893	0.025946	-0.484241	10.031921	0.026469	0.016247	0.119339	-0.187745	-0.125656	-0.765167	0.560668	-0.021719	-0.025623	0.827359
16894	-0.297799	-0.341805	9.666082	-0.076892	0.005106	0.102205	-0.187496	-0.123789	-0.764786	0.558713	-0.022564	-0.026774	0.828622
16895	-0.443011	-0.227383	9.445522	-0.224540	0.078144	0.136406	-0.187771	-0.116606	-0.766694	0.556429	-0.026332	-0.029474	0.829954
16896	-0.096318	-0.166246	8.832788	-0.359652	0.125625	0.139358	-0.183403	-0.107888	-0.769785	0.553622	-0.032340	-0.033960	0.831447
16897	-0.085637	-0.387674	8.791381	-0.217752	0.074621	0.147550	-0.181122	-0.094334	-0.771583	0.551115	-0.035968	-0.036552	0.832852
16898	-0.051485	-0.458567	9.143521	-0.062013	0.032805	0.177937	-0.180485	-0.089298	-0.773754	0.547961	-0.037173	-0.037077	0.834855
16899	-0.370163	-0.332427	9.636737	0.008049	-0.031143	0.190364	-0.181014	-0.086621	-0.773238	0.544806	-0.036568	-0.037009	0.836947
16900	-0.475225	-0.523464	10.108298	0.057357	-0.098756	0.197178	-0.183858	-0.086841	-0.771685	0.541425	-0.034287	-0.036955	0.839236
16901	-0.363566	-0.697183	9.890895	-0.029977	-0.171956	0.189481	-0.190560	-0.087042	-0.772653	0.538133	-0.031729	-0.039028	0.841358
16902	-0.033468	-0.662287	10.055272	-0.103821	-0.064089	0.215713	-0.196258	-0.082965	-0.771076	0.534343	-0.031787	-0.041301	0.843660
16903	-0.004777	-0.645685	9.266138	0.016273	-0.113127	0.263475	-0.201442	-0.078624	-0.769247	0.529849	-0.029772	-0.041897	0.846533
16904	-0.036671	-0.522652	9.387571	0.085803	-0.003306	0.296872	-0.203894	-0.078198	-0.769355	0.524843	-0.028908	-0.040273	0.849754
16905	0.149606	-0.645808	9.843602	0.159315	0.068100	0.315600	-0.205694	-0.079908	-0.769087	0.519657	-0.028480	-0.036488	0.853120
16906	-0.308690	-1.081480	10.030025	0.159525	0.133806	0.311809	-0.203632	-0.082707	-0.766681	0.514500	-0.029186	-0.032165	0.856390
16907	-0.285039	-0.958967	10.670391	0.241536	0.222590	0.345299	-0.201553	-0.087657	-0.766189	0.508891	-0.030578	-0.025360	0.859914
16908	0.146997	-1.073104	10.807227	0.189850	0.252562	0.273025	-0.194314	-0.091474	-0.766631	0.504399	-0.032982	-0.019324	0.862624
16909	-0.443104	-1.685843	10.641922	0.010526	0.169854	0.203960	-0.190061	-0.091514	-0.765899	0.500995	-0.035730	-0.017170	0.864542
16910	-1.221162	-1.787869	10.803638	-0.000213	0.048956	0.156998	-0.187218	-0.090761	-0.767452	0.498250	-0.036489	-0.016539	0.866107
16911	-1.286620	-1.227432	10.124457	-0.071134	0.023204	0.104052	-0.187990	-0.090226	-0.768211	0.496449	-0.037540	-0.017353	0.867080
16912	-1.096085	-0.785667	9.061984	-0.265402	0.041203	0.032899	-0.186720	-0.081999	-0.770513	0.495597	-0.040755	-0.021491	0.867329
16913	-0.923339	-0.630167	8.710561	-0.294512	0.030041	-0.052135	-0.185199	-0.073229	-0.771669	0.496308	-0.044109	-0.026215	0.866629
16914	-0.589685	-0.830433	9.042081	-0.043578	-0.006291	-0.079398	-0.183144	-0.068471	-0.773468	0.497450	-0.044241	-0.027079	0.865941
16915	-0.843825	-1.093431	9.660048	0.203575	-0.064572	-0.067909	-0.183134	-0.072724	-0.772195	0.498808	-0.041008	-0.024127	0.865406
16916	-0.631170	-1.182429	10.241610	0.254964	-0.077405	-0.099925	-0.182857	-0.079646	-0.770925	0.500541	-0.036929	-0.020541	0.864681
16917	-0.085666	-1.337528	10.292526	0.167158	-0.101293	-0.140912	-0.185162	-0.087857	-0.768104	0.503099	-0.033393	-0.018676	0.863381
16918	-0.293482	-1.250795	9.749380	-0.038062	-0.085257	-0.220427	-0.187735	-0.091943	-0.766300	0.506651	-0.032073	-0.020311	0.861315
16919	-0.246602	-0.987542	9.326291	-0.146674	-0.074428	-0.244996	-0.186963	-0.090229	-0.767326	0.510785	-0.032124	-0.023693	0.858781
16920	-0.053600	-1.031135	9.128272	-0.038912	-0.060596	-0.259226	-0.186962	-0.089834	-0.767836	0.514861	-0.031204	-0.025125	0.856337
16921	-0.079703	-1.122988	9.013936	0.114332	-0.017501	-0.270509	-0.185919	-0.092381	-0.768100	0.519596	-0.029529	-0.023496	0.853578
16922	-0.607238	-1.169909	9.668384	0.164865	0.044670	-0.233459	-0.182806	-0.098140	-0.767362	0.523444	-0.028318	-0.020330	0.851346
16923	-1.098866	-1.169055	10.203831	0.176938	0.161600	-0.216069	-0.177494	-0.107773	-0.764985	0.527325	-0.029107	-0.015729	0.849019
16924	-0.319928	-0.729066	10.390077	0.121214	0.225502	-0.263511	-0.169600	-0.112674	-0.766580	0.531858	-0.031430	-0.011417	0.846173
16925	-0.380377	-1.200839	10.339695	0.119788	0.179556	-0.355716	-0.158481	-0.119731	-0.766799	0.538026	-0.033091	-0.007710	0.842243
16926	-1.413068	-0.976057	10.549220	0.152301	0.124535	-0.378592	-0.149939	-0.126499	-0.767634	0.544518	-0.033347	-0.004026	0.838077
16927	-2.108654	-0.673434	10.815784	0.208240	0.110757	-0.383869	-0.143340	-0.134287	-0.766032	0.551122	-0.032955	0.000447	0.833774
16928	-1.928363	-1.087528	10.610051	0.151577	-0.009197	-0.463310	-0.136473	-0.141436	-0.766855	0.558959	-0.030990	0.002595	0.828612
16929	-1.866441	-0.960027	9.873185	0.071770	-0.135574	-0.554880	-0.134138	-0.145193	-0.766747	0.568209	-0.028103	0.001980	0.822402
16930	-1.861629	-0.991627	9.071153	0.255635	-0.204835	-0.578749	-0.134117	-0.153043	-0.765220	0.577872	-0.021706	0.003557	0.815831
16931	-1.627725	-0.508206	8.909707	0.497186	-0.219205	-0.603357	-0.131753	-0.170619	-0.760655	0.587909	-0.012637	0.008956	0.808779
16932	-1.606163	0.017718	8.638871	0.507455	-0.213721	-0.619947	-0.132736	-0.189891	-0.756064	0.598066	-0.003181	0.014516	0.801309
16933	-1.841949	-0.076734	8.589745	0.342552	-0.162679	-0.591333	-0.130766	-0.204140	-0.752515	0.607591	0.003065	0.018159	0.794037
16934	-1.342911	-0.571129	9.336301	0.154714	-0.091771	-0.664345	-0.126875	-0.214283	-0.749362	0.618152	0.006304	0.019560	0.785790
16935	-1.405659	-0.541272	9.662548	0.224557	-0.149441	-0.717437	-0.120515	-0.223693	-0.750309	0.629424	0.010782	0.021468	0.776691
16936	-1.835253	0.635418	10.731085	0.244666	-0.176111	-0.743222	-0.117507	-0.234660	-0.750593	0.640954	0.016420	0.023225	0.767052
16937	-1.699121	0.384851	10.536833	-0.063801	-0.165340	-0.700482	-0.112052	-0.242469	-0.752425	0.651770	0.017369	0.020554	0.757939
16938	0.253451	0.827902	9.529222	-0.671978	-0.102515	-0.677752	-0.107665	-0.232728	-0.759980	0.662242	0.010027	0.009278	0.749165
16939	-0.457131	-0.273357	10.078373	-1.177384	-0.071198	-0.661883	-0.101902	-0.200688	-0.775572	0.672183	-0.005046	-0.009001	0.740313
16940	1.190214	-0.980781	10.467841	-1.096131	-0.033220	-0.576530	-0.096148	-0.160691	-0.795241	0.680438	-0.019035	-0.025720	0.732107
16941	0.281793	-0.524431	10.792178	-0.689121	-0.064961	-0.594785	-0.093229	-0.123578	-0.813359	0.688740	-0.027517	-0.036825	0.723549
16942	-0.700154	-0.843892	10.797736	-0.448749	-0.070452	-0.641572	-0.092605	-0.103166	-0.824324	0.697680	-0.032055	-0.044635	0.714299
16943	-1.697126	-1.074416	10.089170	-0.359341	-0.084254	-0.678033	-0.091594	-0.090433	-0.829683	0.706966	-0.035670	-0.051230	0.704487
16944	-0.982136	-0.386136	9.762280	-0.600983	-0.096350	-0.714310	-0.091624	-0.070921	-0.838092	0.716416	-0.041922	-0.061560	0.693686
16945	-0.420391	-0.877104	10.771080	-0.666882	-0.111017	-0.703512	-0.093235	-0.045375	-0.844573	0.725317	-0.049476	-0.072786	0.682766
16946	0.820916	0.139052	10.350492	-0.542021	-0.147040	-0.636372	-0.097675	-0.022458	-0.850650	0.733189	-0.054247	-0.082945	0.672764
16947	0.797232	-0.515047	9.016243	-0.445688	-0.086371	-0.573175	-0.101084	-0.004844	-0.852528	0.740173	-0.058967	-0.090625	0.663667
16948	-0.128548	-1.506238	8.816097	-0.119005	-0.009360	-0.564241	-0.104081	0.004909	-0.853648	0.747489	-0.059428	-0.093013	0.655039
16949	-0.699294	-1.625899	8.624286	0.146744	0.073157	-0.546425	-0.101488	0.001414	-0.853670	0.754885	-0.057495	-0.090409	0.647047
16950	-0.732009	-2.341882	8.894753	0.287382	0.153650	-0.566111	-0.093456	-0.011183	-0.851443	0.762788	-0.053967	-0.085028	0.638759
16951	0.933046	-1.694704	9.360984	0.386763	0.181040	-0.705902	-0.083353	-0.030433	-0.845664	0.772406	-0.049511	-0.077853	0.628392
16952	1.013670	-2.422626	9.591539	0.444262	0.179006	-0.805244	-0.071170	-0.052120	-0.841434	0.783141	-0.043488	-0.070306	0.616325
16953	1.229096	-3.114395	9.763857	0.254904	0.174896	-0.905830	-0.058114	-0.065155	-0.837461	0.794615	-0.040712	-0.065075	0.602242
16954	0.270229	-2.139640	11.177439	-0.147362	0.093697	-0.948450	-0.044967	-0.066605	-0.834505	0.805924	-0.042793	-0.066142	0.586754
16955	0.234844	-2.850037	10.269508	-0.092402	0.020553	-1.003388	-0.036470	-0.064286	-0.833168	0.817462	-0.043572	-0.067653	0.570334
16956	-0.018674	-2.269914	9.828858	0.115742	-0.026811	-1.030903	-0.026416	-0.069546	-0.828020	0.829138	-0.039824	-0.067682	0.553501
16957	0.151067	-1.453177	10.101106	0.444900	-0.042976	-1.066163	-0.019430	-0.083159	-0.821959	0.840995	-0.030930	-0.064227	0.536325
16958	0.608773	-0.382355	9.942784	0.540222	-0.108464	-1.020390	-0.011811	-0.098083	-0.812843	0.851934	-0.019219	-0.060903	0.519740
16959	1.072029	-0.501232	9.379016	0.384382	-0.113796	-0.936234	-0.005865	-0.114714	-0.802949	0.861494	-0.010695	-0.059141	0.504199
16960	1.923205	-0.059873	9.220341	-0.043108	-0.053560	-0.842498	-0.000720	-0.118448	-0.797379	0.869817	-0.009756	-0.060707	0.489528
16961	1.194008	0.234750	9.980900	0.105146	-0.025996	-0.786468	0.008944	-0.124358	-0.791081	0.877398	-0.006965	-0.060268	0.475912
16962	0.330434	-0.631461	10.416715	0.420578	-0.084238	-0.755244	0.013982	-0.135015	-0.784748	0.884432	0.002269	-0.057880	0.463060
16963	1.320515	-0.028619	9.565570	0.572054	-0.133115	-0.718389	0.020037	-0.143801	-0.776764	0.890762	0.014226	-0.054889	0.450920
16964	1.297435	0.751291	9.029067	0.367849	-0.129507	-0.668703	0.025338	-0.158968	-0.767885	0.896458	0.022820	-0.053726	0.439268
16965	0.740711	0.725535	8.855504	0.115065	-0.075799	-0.617479	0.029199	-0.164552	-0.762051	0.901691	0.026058	-0.053782	0.428232
16966	0.552407	0.283012	8.991548	0.153662	-0.040120	-0.602560	0.034758	-0.175489	-0.756487	0.906674	0.029958	-0.052918	0.417427
16967	1.025264	0.223646	9.645555	0.233362	-0.038111	-0.573536	0.040679	-0.180030	-0.750669	0.911228	0.034972	-0.051299	0.407197
16968	0.867501	-0.060857	9.546490	0.214862	-0.041749	-0.550543	0.046844	-0.178724	-0.746508	0.915470	0.039928	-0.049971	0.397270
16969	0.529351	0.061680	8.997829	0.107010	-0.029115	-0.564965	0.053809	-0.182108	-0.743886	0.919802	0.042518	-0.049176	0.386961
16970	0.904674	0.219494	9.205153	-0.170799	0.009091	-0.533202	0.061140	-0.177119	-0.743432	0.924039	0.039964	-0.049926	0.376912
16971	0.639937	0.132348	9.199060	-0.228991	0.026460	-0.491077	0.068481	-0.173738	-0.743743	0.927912	0.035847	-0.050741	0.367586
16972	0.526675	-0.369507	9.526981	-0.142814	0.045690	-0.494345	0.075664	-0.163683	-0.743285	0.931659	0.033497	-0.050641	0.358225
16973	1.054864	0.063522	9.230768	-0.081605	0.080522	-0.521773	0.084010	-0.153512	-0.743347	0.935495	0.031726	-0.049347	0.348435
16974	0.817993	0.218473	9.660350	-0.084469	0.155219	-0.592065	0.094959	-0.147518	-0.744961	0.939770	0.029781	-0.046710	0.337289
16975	1.037346	0.755215	10.327551	0.140455	0.149749	-0.679541	0.108993	-0.143917	-0.742519	0.944331	0.031867	-0.042517	0.324679
16976	1.650278	1.621724	10.124612	0.422910	0.089821	-0.692800	0.120867	-0.153062	-0.737388	0.948522	0.039987	-0.037689	0.311909
16977	1.263642	1.854198	10.801093	0.177618	-0.007095	-0.562875	0.128354	-0.159242	-0.733878	0.951835	0.043764	-0.036264	0.301297
16978	1.150649	2.270020	10.066637	-0.116813	-0.083713	-0.394452	0.134935	-0.157468	-0.735843	0.954230	0.042460	-0.038279	0.293560
16979	1.076127	2.715560	9.558568	0.103613	-0.079407	-0.245697	0.135059	-0.155211	-0.736608	0.955521	0.045181	-0.038977	0.288822
16980	1.040833	3.050495	9.745342	0.187881	-0.011359	-0.112499	0.134549	-0.160511	-0.733928	0.955994	0.049054	-0.038073	0.286740
16981	1.492727	3.307915	9.491558	0.023857	0.006177	-0.009985	0.133916	-0.163438	-0.734052	0.956040	0.049764	-0.037806	0.286498
16982	1.269738	2.547196	9.452409	-0.176721	0.036426	0.127415	0.135080	-0.162398	-0.735463	0.955513	0.046210	-0.038314	0.288776
16983	1.392527	2.076663	9.658166	-0.119322	0.071390	0.196894	0.135334	-0.160673	-0.735975	0.954537	0.043768	-0.037828	0.292425
16984	1.370034	2.231868	9.333718	-0.019790	0.097114	0.198277	0.135588	-0.160007	-0.735721	0.953476	0.042801	-0.036329	0.296195
16985	1.339918	1.984914	9.589186	0.090299	0.126555	0.238481	0.136889	-0.163615	-0.735223	0.952068	0.044110	-0.033605	0.300818
16986	1.038897	1.427201	9.871368	0.144979	0.164905	0.230405	0.135864	-0.167588	-0.733686	0.950661	0.045853	-0.029860	0.305369
16987	0.771870	1.820914	9.795195	-0.051545	0.277999	0.232897	0.141025	-0.172147	-0.730668	0.949431	0.043596	-0.025119	0.309918
16988	0.792693	1.514603	10.249513	-0.341793	0.314188	0.225845	0.145908	-0.168327	-0.729812	0.948444	0.035174	-0.021529	0.314250
16989	1.211807	1.041706	9.591564	-0.573170	0.271878	0.178641	0.152846	-0.156705	-0.732923	0.947775	0.023111	-0.020128	0.317464
16990	1.092110	0.358340	9.602466	-0.732695	0.205819	0.157660	0.156415	-0.135093	-0.740594	0.947097	0.007983	-0.021012	0.320158
16991	1.450227	-0.428964	9.892381	-0.648096	0.162081	0.165588	0.160734	-0.109206	-0.746483	0.946149	-0.004817	-0.022194	0.322933
16992	1.360462	-0.314316	9.705942	-0.454335	0.193466	0.204352	0.163526	-0.093931	-0.748794	0.944844	-0.014622	-0.021510	0.326485
16993	0.981028	0.459102	10.994902	-0.305979	0.188125	0.251189	0.167891	-0.085338	-0.751121	0.943200	-0.021125	-0.019999	0.330950
16994	1.427687	-0.188202	11.374010	-0.110284	0.091535	0.269909	0.169426	-0.081359	-0.751386	0.941409	-0.023787	-0.018951	0.335892
16995	1.174309	-0.646448	11.170812	-0.066978	-0.032769	0.259260	0.166852	-0.082401	-0.751877	0.939653	-0.024288	-0.020072	0.340675
16996	0.918350	-1.612672	10.144431	-0.181463	-0.076966	0.170200	0.162602	-0.079985	-0.754903	0.938383	-0.027110	-0.022734	0.343781
16997	0.458681	-1.809589	9.102936	-0.352518	-0.020719	0.076962	0.161173	-0.072539	-0.758460	0.937673	-0.033069	-0.025716	0.344985
16998	1.013569	-1.930219	8.676804	-0.350052	0.023056	-0.004276	0.160498	-0.063078	-0.759470	0.937482	-0.039656	-0.027763	0.344651
16999	0.837580	-1.918021	8.828939	-0.295135	0.061291	-0.072360	0.162012	-0.051646	-0.761008	0.937807	-0.045102	-0.028963	0.342995
17000	0.652266	-1.468428	8.867116	-0.200996	0.096125	-0.062738	0.165599	-0.043171	-0.762563	0.938127	-0.049361	-0.028658	0.341554
17001	0.246473	-1.286010	8.985892	-0.168204	0.154662	-0.033156	0.171236	-0.035218	-0.760818	0.938311	-0.053123	-0.027206	0.340602
17002	0.072788	-1.246968	9.248830	-0.280135	0.156309	-0.039274	0.176879	-0.026748	-0.760604	0.938374	-0.059290	-0.026286	0.339481
17003	0.342893	-1.267416	9.443072	-0.108201	0.178382	-0.067961	0.180588	-0.020640	-0.758845	0.938840	-0.062085	-0.024017	0.337858
17004	-0.376200	-1.597208	9.791753	-0.032635	0.192931	-0.075923	0.187018	-0.018556	-0.756599	0.939425	-0.063832	-0.020774	0.336118
17005	-0.350626	-1.397432	9.811594	-0.102588	0.207433	-0.095689	0.193961	-0.015943	-0.754102	0.940058	-0.066742	-0.017924	0.333938
17006	0.083827	-1.524537	9.672259	0.034792	0.176395	-0.168752	0.202178	-0.010666	-0.750465	0.941315	-0.067073	-0.014665	0.330473
17007	-0.432056	-1.505612	9.878920	0.170793	0.133429	-0.195707	0.207078	-0.013630	-0.748082	0.942905	-0.064336	-0.011514	0.326586
17008	-0.602767	-1.103141	9.494154	0.278245	0.107929	-0.209912	0.210820	-0.019231	-0.744160	0.944664	-0.059613	-0.007997	0.322479
17009	-0.016534	-0.708271	9.260351	0.374630	0.081560	-0.240755	0.215209	-0.026962	-0.739224	0.946678	-0.052672	-0.004536	0.317815
17010	0.121911	-0.395630	9.861252	0.597151	0.035157	-0.246956	0.217559	-0.040805	-0.734529	0.948830	-0.041433	-0.000401	0.313057
17011	0.223112	-0.362050	10.477094	0.748689	0.007000	-0.231384	0.218124	-0.064197	-0.727019	0.950816	-0.026876	0.004008	0.308562
17012	-0.047687	-0.184392	10.532260	0.381844	-0.046438	-0.227641	0.218916	-0.077208	-0.720909	0.952413	-0.019216	0.005292	0.304157
17013	-0.342530	-0.021364	10.543796	0.094674	-0.111675	-0.225323	0.221109	-0.081071	-0.718122	0.953848	-0.016358	0.003446	0.299825
17014	-0.212515	0.002314	10.358133	0.129750	-0.200259	-0.226848	0.218018	-0.082500	-0.717843	0.955266	-0.012568	0.000262	0.295481
17015	0.062446	-0.056753	9.807847	0.076820	-0.240366	-0.193810	0.210291	-0.084423	-0.718804	0.956437	-0.009277	-0.004124	0.291762
17016	-0.251437	0.037459	9.403022	-0.095377	-0.167377	-0.163428	0.206933	-0.079351	-0.721836	0.957367	-0.009983	-0.007982	0.288590
17017	-0.840853	0.310969	9.535763	-0.117307	-0.104257	-0.095381	0.203040	-0.073306	-0.721547	0.957895	-0.011213	-0.010825	0.286694
17018	-0.407058	0.333890	9.655336	-0.005818	-0.013467	-0.042337	0.202397	-0.073171	-0.722052	0.958154	-0.011109	-0.011195	0.285818
17019	0.105548	0.006077	9.866733	0.067822	0.041539	-0.028172	0.202517	-0.073683	-0.719758	0.958362	-0.009632	-0.010141	0.285215
17020	0.347677	-0.224472	9.836958	-0.040402	0.053288	-0.047176	0.205219	-0.075553	-0.717102	0.958652	-0.010572	-0.009429	0.284228
17021	-0.095793	-0.240196	9.717394	-0.206090	0.086898	-0.035161	0.207390	-0.068124	-0.718263	0.958840	-0.014617	-0.009061	0.283427
17022	-0.559446	-0.058059	9.787624	-0.210815	0.123425	-0.017734	0.211367	-0.062303	-0.718292	0.958911	-0.019228	-0.007964	0.282941
17023	-0.155025	0.037555	9.375121	-0.244174	0.139908	-0.026219	0.214557	-0.055919	-0.716146	0.959001	-0.024305	-0.006759	0.282277
17024	0.409585	-0.081528	9.395521	-0.252239	0.092555	0.013525	0.217373	-0.048232	-0.717440	0.958823	-0.029539	-0.006472	0.282389
17025	0.281760	-0.566976	9.605930	-0.190379	0.059851	0.081277	0.218637	-0.043168	-0.716173	0.958283	-0.033135	-0.006457	0.283821
17026	-0.123736	-0.457547	9.483676	-0.217991	0.072647	0.112476	0.220292	-0.036262	-0.716820	0.957521	-0.037611	-0.006298	0.285831
17027	0.145815	-0.354800	9.828446	-0.203393	0.061815	0.153175	0.220912	-0.030133	-0.716440	0.956523	-0.041467	-0.006268	0.288627
17028	0.196401	-0.849617	10.009188	0.073479	0.016442	0.167592	0.220779	-0.031051	-0.715036	0.955637	-0.040049	-0.005460	0.291760
17029	0.109478	-0.815901	10.071252	0.033147	-0.005530	0.176645	0.219112	-0.035551	-0.713622	0.954661	-0.038999	-0.005353	0.295080
17030	-0.129970	-1.137425	10.448525	0.065214	-0.086030	0.160322	0.216805	-0.040845	-0.712458	0.953772	-0.037135	-0.006556	0.298155
17031	-0.436916	-1.480153	10.292049	0.018174	-0.144627	0.154643	0.210241	-0.045565	-0.711771	0.952868	-0.035600	-0.009208	0.301150
17032	-0.020635	-1.340968	9.952271	-0.218172	-0.139352	0.138685	0.205335	-0.044179	-0.711987	0.951856	-0.038814	-0.013147	0.303793
17033	0.172062	-1.327425	9.579843	-0.216040	-0.122980	0.085154	0.200948	-0.038834	-0.715521	0.951156	-0.041907	-0.016862	0.305388
17034	0.110586	-1.075353	9.467599	-0.183268	-0.100936	0.112959	0.195129	-0.034507	-0.715856	0.950291	-0.044684	-0.019875	0.307497
17035	0.027752	-0.879893	9.695176	-0.065684	-0.055009	0.163305	0.192165	-0.033156	-0.717362	0.949230	-0.045379	-0.021304	0.310562
17036	-0.247171	-0.846293	9.832288	-0.009196	0.035557	0.192969	0.189337	-0.033673	-0.718871	0.948056	-0.045726	-0.020579	0.314128
17037	-0.378106	-0.672483	10.087914	-0.011684	0.098520	0.168848	0.189214	-0.036858	-0.717596	0.947048	-0.046359	-0.018721	0.317176
17038	0.016119	-0.963703	9.813897	0.014359	0.076551	0.115518	0.189084	-0.040693	-0.714663	0.946375	-0.046485	-0.017141	0.319249
17039	-0.177339	-1.352253	9.557034	0.013204	0.027069	0.071304	0.188828	-0.041885	-0.714151	0.945969	-0.046181	-0.016563	0.320523
17040	-0.230095	-1.415333	9.430851	0.002714	0.059941	0.063820	0.188308	-0.043459	-0.712107	0.945606	-0.046404	-0.015419	0.321618
17041	-0.196890	-1.294459	9.586462	0.039792	0.105575	0.025169	0.190501	-0.045337	-0.710850	0.945538	-0.046131	-0.013220	0.321954
17042	-0.418888	-1.241771	9.647532	-0.029549	0.139995	-0.052770	0.191138	-0.045062	-0.709324	0.945907	-0.047446	-0.010878	0.320764
17043	-0.399705	-1.233152	9.343019	-0.033972	0.137944	-0.148767	0.195135	-0.046031	-0.708463	0.946877	-0.048770	-0.008687	0.317757
17044	0.150505	-1.372051	9.204599	0.100059	0.123329	-0.237556	0.198223	-0.045520	-0.707212	0.948519	-0.047487	-0.006014	0.313084
17045	-1.710647	0.227059	9.420865	0.497997	0.139992	-0.220953	0.200942	-0.054569	-0.702646	0.950355	-0.038714	-0.000465	0.308750
17046	-0.219458	-0.607087	9.423083	0.241165	0.112541	-0.204578	0.205981	-0.063639	-0.697588	0.951818	-0.034693	0.002938	0.304681
17047	0.029627	0.250592	9.663044	0.092978	0.112612	-0.125994	0.208308	-0.068704	-0.694930	0.952660	-0.033408	0.005542	0.302144
17048	-0.587940	-0.123356	10.405670	0.004920	0.083373	-0.026737	0.208817	-0.071079	-0.691874	0.952832	-0.033692	0.007073	0.301540
17049	0.477794	-0.167452	10.959820	-0.056198	-0.027990	0.008233	0.207906	-0.069862	-0.691101	0.952774	-0.034345	0.006175	0.301670
17050	-0.013945	-1.180853	11.046625	0.006301	-0.072048	-0.055956	0.204687	-0.071160	-0.691204	0.953146	-0.033668	0.004732	0.300595
17051	-0.199765	-0.625537	11.050278	-0.158198	-0.048594	-0.099313	0.200806	-0.065669	-0.692956	0.953660	-0.036169	0.002736	0.298693
17052	-0.557366	-0.490469	9.956788	-0.291002	-0.036117	-0.179381	0.199227	-0.055799	-0.694087	0.954523	-0.041383	0.000110	0.295251
17053	-1.136529	-0.383582	9.192050	-0.235287	-0.006874	-0.193929	0.199467	-0.049413	-0.695107	0.955482	-0.045605	-0.001580	0.291499
17054	-0.574405	0.011157	8.934019	0.047873	-0.017371	-0.172169	0.198033	-0.045398	-0.695094	0.956547	-0.044455	-0.001861	0.288162
17055	-0.201861	-0.277274	8.784644	0.271449	-0.053669	-0.189409	0.195711	-0.048152	-0.693036	0.957882	-0.038679	-0.001481	0.284541
17056	-0.308012	-0.224212	9.590833	0.093423	-0.009929	-0.135020	0.195583	-0.049606	-0.692015	0.958742	-0.036700	-0.001315	0.281897
17057	-0.066908	-0.222551	9.936320	-0.076352	0.001804	-0.124819	0.195948	-0.046391	-0.689976	0.959411	-0.037877	-0.001787	0.279449
17058	0.363458	-0.511375	9.638674	-0.025125	-0.024648	-0.157708	0.194266	-0.046230	-0.689070	0.960289	-0.038088	-0.002592	0.276383
17059	0.098881	-0.634802	9.574471	-0.032127	-0.013725	-0.157764	0.192572	-0.041680	-0.689054	0.961158	-0.038317	-0.003165	0.273309
17060	-0.056333	-0.443371	9.369299	0.005740	0.022973	-0.117035	0.193970	-0.038081	-0.687533	0.961824	-0.038197	-0.002854	0.270974
17061	0.203844	-0.429922	8.930296	0.047465	0.098045	-0.111387	0.195113	-0.035544	-0.685755	0.962492	-0.037490	-0.000820	0.268706
17062	0.328920	-0.361310	9.225238	0.064868	0.118211	-0.094720	0.197553	-0.034096	-0.684881	0.963069	-0.036749	0.001660	0.266729
17063	0.314293	-0.306799	9.698686	0.062958	0.099979	-0.061486	0.199213	-0.035667	-0.680176	0.963465	-0.035726	0.003821	0.265414
17064	-0.146106	-0.791721	10.256414	0.155847	0.034265	-0.020308	0.201001	-0.036182	-0.676236	0.963699	-0.032780	0.005221	0.264920
17065	-0.245984	-1.059727	10.726945	0.156887	-0.026275	-0.086654	0.200616	-0.040681	-0.673302	0.964282	-0.029310	0.005424	0.263194
17066	0.134972	-1.075239	10.893489	0.031482	-0.066704	-0.135203	0.196598	-0.036892	-0.672120	0.965037	-0.028240	0.004151	0.260555
17067	-0.336551	-1.276318	10.751863	-0.111458	-0.057943	-0.198704	0.195945	-0.033562	-0.673134	0.966027	-0.029841	0.002255	0.256702
17068	-1.166891	-1.061333	10.089501	-0.185239	0.007634	-0.228747	0.197856	-0.026920	-0.673274	0.967095	-0.033343	0.001240	0.252217
17069	-0.777065	-0.434630	9.530703	-0.143597	0.062569	-0.249856	0.197943	-0.019164	-0.670592	0.968264	-0.036216	0.001526	0.247289
17070	-0.345823	-0.403914	9.117539	-0.038336	0.082789	-0.287173	0.201534	-0.012017	-0.671765	0.969661	-0.037251	0.002656	0.241586
17071	-0.321428	-0.456034	9.337846	0.040636	0.108649	-0.209289	0.207426	-0.003533	-0.669895	0.970707	-0.036766	0.004779	0.237389
17072	-0.439845	-0.370336	9.846765	0.212793	0.112544	-0.167831	0.211298	-0.005962	-0.668524	0.971660	-0.033061	0.007775	0.233931
17073	-0.495391	-0.351498	9.760107	0.295193	0.048635	-0.176545	0.212973	-0.011535	-0.664075	0.972669	-0.027336	0.009974	0.230364
17074	-0.784734	-0.330235	9.815308	0.244255	0.006544	-0.156448	0.213754	-0.016453	-0.661788	0.973527	-0.022522	0.011063	0.227189
17075	-0.682703	-0.490631	9.982018	0.181479	-0.057500	-0.156657	0.212724	-0.019092	-0.660250	0.974338	-0.018533	0.010714	0.224068
17076	-0.190518	-0.591035	9.879598	0.065533	-0.096024	-0.192229	0.211699	-0.021609	-0.659733	0.975254	-0.016744	0.008987	0.220268
17077	-0.142859	-0.483375	9.679943	-0.003666	-0.099751	-0.199958	0.210152	-0.020535	-0.660741	0.976158	-0.016208	0.006960	0.216345
17078	-0.233610	-0.674620	9.378802	0.187117	-0.115977	-0.195266	0.207174	-0.017568	-0.660588	0.977085	-0.011957	0.005363	0.212446
17079	-0.017413	-0.520470	9.310978	0.276327	-0.085695	-0.200396	0.204481	-0.022201	-0.660314	0.978001	-0.006043	0.004805	0.208459
17080	-0.083930	-0.217544	9.300204	0.363657	-0.042657	-0.203729	0.203855	-0.029641	-0.658527	0.978884	0.001351	0.005382	0.204342
17081	0.124763	0.020550	9.867115	0.680290	-0.022133	-0.171712	0.202335	-0.041456	-0.655332	0.979483	0.014904	0.007711	0.200827
17082	-0.057530	-0.133196	10.736896	0.702465	0.001578	-0.165186	0.202374	-0.060720	-0.648836	0.979853	0.028752	0.010531	0.197357
17083	-0.095825	-0.156961	11.547440	0.307621	0.077926	-0.136858	0.206133	-0.072442	-0.643769	0.980186	0.034553	0.013316	0.194587
17084	0.092617	-0.776419	11.074891	-0.299229	0.096391	-0.184216	0.207671	-0.069794	-0.643907	0.981066	0.028382	0.014090	0.191063
17085	-0.346407	-0.223675	10.473720	-0.751542	0.094990	-0.178236	0.211751	-0.050425	-0.648650	0.982041	0.013236	0.013127	0.187744
17086	-0.593173	-0.039449	10.325194	-0.755803	0.062221	-0.115466	0.214268	-0.027704	-0.653124	0.982561	-0.001753	0.011459	0.185578
17087	-0.125712	-0.033668	9.633607	-0.551165	-0.013273	-0.106904	0.215243	-0.007621	-0.656566	0.982891	-0.012555	0.009097	0.183532
17088	0.105363	0.018311	9.223675	-0.313731	-0.066724	-0.048388	0.214559	0.005563	-0.658596	0.983008	-0.018366	0.006540	0.182526
17089	-0.137342	0.369001	9.214327	0.040800	-0.099096	0.019879	0.210570	0.008764	-0.662899	0.982973	-0.017153	0.004686	0.182890
17090	-0.374925	0.657270	9.237753	0.215101	-0.099700	0.079805	0.208389	0.003737	-0.661481	0.982780	-0.012432	0.003458	0.184328
17091	-0.007882	0.523707	9.359310	0.193984	-0.056670	0.101800	0.206234	-0.007824	-0.660322	0.982459	-0.008286	0.003036	0.186270
17092	-0.117616	0.298784	9.772750	0.122561	-0.031239	0.089403	0.203027	-0.013117	-0.659916	0.982158	-0.005636	0.002811	0.187953
17093	-0.009692	-0.085044	10.017986	0.019687	-0.033211	0.079676	0.202515	-0.014179	-0.660040	0.981873	-0.004985	0.002194	0.189462
17094	-0.005588	-0.446118	9.943358	-0.196013	-0.039013	0.046310	0.202254	-0.011786	-0.661057	0.981691	-0.008564	0.000608	0.190287
17095	-0.080023	-0.524685	9.521544	-0.392513	-0.039356	-0.011898	0.201968	-0.002201	-0.662581	0.981652	-0.016013	-0.001714	0.190001
17096	-0.090157	-0.426567	9.378819	-0.321556	-0.057584	-0.026280	0.200133	0.008991	-0.665113	0.981654	-0.021986	-0.004156	0.189353
17097	0.082166	-0.166387	9.391275	-0.147547	-0.042732	-0.021737	0.197532	0.015016	-0.665344	0.981677	-0.024606	-0.005619	0.188876
17098	0.347385	-0.177575	9.482397	-0.131552	-0.033590	-0.040118	0.197405	0.018454	-0.668275	0.981786	-0.026937	-0.006876	0.187948
17099	0.185065	-0.520003	9.329675	-0.131516	-0.028106	-0.032731	0.196345	0.025403	-0.667754	0.981844	-0.029280	-0.008013	0.187246
17100	-0.340650	-0.454907	9.678497	-0.163191	0.012009	-0.018215	0.196850	0.028859	-0.668139	0.981845	-0.032407	-0.008480	0.186701
17101	-0.233992	-0.571779	9.908263	-0.103739	0.050503	0.000492	0.197876	0.030315	-0.668019	0.981797	-0.034501	-0.007924	0.186607
17102	-0.299512	-0.985400	9.983456	0.033068	0.070729	-0.002522	0.198649	0.030705	-0.668152	0.981867	-0.033995	-0.006495	0.186384
17103	-0.319442	-0.861374	9.684996	-0.045001	0.109033	-0.009440	0.201985	0.033746	-0.666902	0.981897	-0.035176	-0.004559	0.186065
17104	0.123439	-0.731010	9.563751	-0.164733	0.141803	-0.039617	0.204802	0.036931	-0.665137	0.981965	-0.038814	-0.002496	0.185019
17105	0.094545	-1.240503	9.719544	-0.060621	0.119840	-0.086102	0.207366	0.041035	-0.665155	0.982251	-0.040354	-0.000483	0.183178
17106	-0.109721	-1.349753	10.248929	-0.073141	0.085167	-0.030747	0.210064	0.042482	-0.664028	0.982353	-0.041983	0.000820	0.182261
17107	-0.900347	-1.330529	10.702641	-0.040360	0.065096	0.027556	0.210189	0.043019	-0.663519	0.982228	-0.042965	0.001942	0.182695
17108	-0.995096	-1.694906	10.423036	-0.004766	0.024808	-0.017406	0.211213	0.045139	-0.663653	0.982319	-0.043030	0.002316	0.182189
17109	-0.425116	-1.963455	9.642155	-0.127049	0.029979	-0.141657	0.212097	0.048474	-0.662383	0.982725	-0.045675	0.002308	0.179332
17110	-0.484150	-1.729136	9.260873	-0.377875	0.022246	-0.209373	0.212714	0.056065	-0.662385	0.983114	-0.053070	0.001114	0.175129
17111	-0.783401	-1.657884	9.167876	-0.462854	0.009317	-0.211643	0.214863	0.071212	-0.664946	0.983315	-0.062300	-0.000545	0.170909
17112	-0.359664	-1.556369	9.062849	-0.189613	-0.008634	-0.227753	0.214956	0.081603	-0.665452	0.983865	-0.065877	-0.001731	0.166335
17113	-0.214374	-1.690265	9.215934	-0.000916	-0.035921	-0.259969	0.214542	0.087484	-0.664298	0.984713	-0.065887	-0.002786	0.161216
17114	-0.127331	-1.737447	9.436893	-0.102055	-0.061690	-0.285357	0.214275	0.090813	-0.664932	0.985498	-0.067563	-0.004792	0.155581
17115	0.055568	-1.674482	9.453884	-0.251407	-0.050949	-0.321196	0.213857	0.099613	-0.665180	0.986116	-0.072469	-0.007036	0.149241
17116	0.037324	-1.901206	9.287328	-0.316565	-0.016408	-0.369558	0.213311	0.107882	-0.665300	0.986730	-0.078491	-0.008929	0.141858
17117	0.071731	-2.035408	9.415372	-0.287891	0.029159	-0.430387	0.213138	0.120275	-0.665803	0.987443	-0.084344	-0.009892	0.133212
17118	-0.014419	-2.160034	9.600029	-0.097942	0.058379	-0.510685	0.215286	0.131454	-0.665177	0.988614	-0.086213	-0.009951	0.122924
17119	-0.314276	-2.478043	9.626495	-0.113056	0.072719	-0.580879	0.216823	0.140418	-0.663774	0.989778	-0.088713	-0.009846	0.111235
17120	-0.881786	-2.752414	9.914966	-0.170100	0.066929	-0.634699	0.220526	0.149981	-0.663289	0.990831	-0.091983	-0.010119	0.098445
17121	-1.100175	-2.939131	10.308727	-0.005325	0.098110	-0.637608	0.221006	0.157459	-0.661503	0.991991	-0.092425	-0.009360	0.085582
17122	-0.157459	-2.480353	10.266355	0.135244	0.109200	-0.707962	0.223688	0.161056	-0.658716	0.993381	-0.089675	-0.008368	0.071291
17123	0.407069	-2.595758	9.955590	0.258945	0.105488	-0.823583	0.225860	0.165970	-0.658221	0.994862	-0.084845	-0.007412	0.054730
17124	0.076591	-3.053521	9.938887	0.524583	0.067071	-0.928301	0.228197	0.160755	-0.657221	0.996561	-0.074218	-0.007178	0.036154
17125	-0.001284	-1.865397	9.933097	0.494485	0.057906	-0.943307	0.228953	0.155916	-0.656346	0.997735	-0.064619	-0.007122	0.017287
17126	0.034750	-1.362843	9.150846	0.359957	0.132984	-0.860135	0.229992	0.150598	-0.653806	0.998345	-0.057245	-0.005560	-0.000055
17127	0.513662	-0.583274	11.739157	0.508597	0.124096	-0.782818	0.233087	0.146859	-0.651026	0.998747	-0.047314	-0.004067	-0.015821
17128	0.505920	0.021918	11.452358	0.311089	-0.029323	-0.661786	0.234389	0.143381	-0.650783	0.998724	-0.040950	-0.005484	-0.029046
17129	0.003820	-0.408594	9.655960	-0.154774	-0.099064	-0.593875	0.232568	0.149386	-0.652169	0.998150	-0.044270	-0.007969	-0.040895
17130	-0.151007	0.205850	9.346317	-0.570083	-0.079198	-0.514826	0.229155	0.165816	-0.652517	0.997095	-0.055528	-0.009649	-0.051245
17131	-0.152180	0.425983	8.994299	-0.762705	-0.050739	-0.379223	0.228212	0.186786	-0.653765	0.995691	-0.070832	-0.010395	-0.058940
17132	0.162276	0.185341	8.785049	-0.746301	-0.049440	-0.257294	0.227859	0.211065	-0.652731	0.994199	-0.085591	-0.010975	-0.064205
17133	0.260345	-0.168467	8.670598	-0.609217	-0.032470	-0.118170	0.225058	0.232056	-0.649893	0.992916	-0.097719	-0.011142	-0.066675
17134	-0.074102	-0.790954	9.023565	-0.484006	0.027298	0.004207	0.224212	0.247428	-0.646817	0.991936	-0.107195	-0.010053	-0.066867
17135	0.352027	-1.163122	9.679953	-0.445798	0.033953	0.085632	0.226224	0.259684	-0.645552	0.991065	-0.115932	-0.008695	-0.065373
17136	0.951572	-1.527009	9.843652	-0.669613	-0.021022	0.099389	0.225390	0.271194	-0.641968	0.989552	-0.129143	-0.008111	-0.063584
17137	0.170713	-2.567336	9.963384	-0.821297	-0.045104	0.093139	0.223487	0.292052	-0.638117	0.987419	-0.145343	-0.007833	-0.061795
17138	-0.486595	-3.227208	10.123204	-0.604189	0.059251	0.112540	0.226750	0.310857	-0.633797	0.985740	-0.157113	-0.005686	-0.060004
17139	0.504947	-2.906019	9.913751	-0.394281	0.105335	0.109866	0.229660	0.321923	-0.630498	0.984626	-0.164654	-0.002884	-0.058251
17140	0.348834	-3.555050	9.435172	-0.360407	0.066885	0.069520	0.230251	0.331419	-0.626799	0.983505	-0.171578	-0.001020	-0.057252
17141	0.200135	-3.708950	9.537231	-0.283310	0.008475	0.081076	0.233164	0.340758	-0.622863	0.982622	-0.177052	-0.000347	-0.055728
17142	0.488445	-3.511253	9.499492	-0.311289	-0.057320	0.077347	0.234033	0.346639	-0.620315	0.981597	-0.183135	-0.000959	-0.054108
17143	0.135113	-3.239851	8.878372	-0.351735	-0.075701	0.055001	0.233355	0.354389	-0.619414	0.980357	-0.190023	-0.001968	-0.052795
17144	0.094869	-2.899507	8.539554	-0.262112	-0.079178	0.077596	0.230730	0.362313	-0.616455	0.979436	-0.195151	-0.003049	-0.051110
17145	0.075615	-2.909455	8.455231	0.086992	-0.056836	0.087636	0.229436	0.363925	-0.616699	0.979883	-0.193373	-0.004008	-0.049201
17146	0.462104	-3.081855	8.463620	0.578462	-0.041472	0.148267	0.230904	0.353090	-0.618629	0.982177	-0.181984	-0.004815	-0.046769
17147	0.313837	-2.801427	8.955791	0.891539	-0.015525	0.175628	0.231149	0.329168	-0.624128	0.985448	-0.164304	-0.005424	-0.043209
17148	0.232143	-2.328594	9.398479	0.861873	-0.019302	0.155149	0.231645	0.305259	-0.628097	0.988241	-0.147236	-0.006040	-0.040802
17149	0.523792	-2.791102	10.445962	0.696282	-0.032325	0.152506	0.233284	0.283355	-0.630161	0.990338	-0.133289	-0.006918	-0.037650
17150	1.044826	-2.354055	10.624960	0.514746	-0.052720	0.088858	0.233492	0.265198	-0.632467	0.991719	-0.123042	-0.008209	-0.035866
17151	0.423665	-2.049006	9.447389	0.423451	-0.051101	0.045915	0.230220	0.249986	-0.637551	0.992774	-0.114441	-0.009570	-0.034814
17152	-1.513141	-1.803669	9.159143	0.619568	0.003993	0.164870	0.231313	0.233706	-0.637822	0.994230	-0.102061	-0.009646	-0.031582
17153	-1.098387	-0.322160	8.833372	0.606682	0.048325	0.310501	0.232406	0.218222	-0.638475	0.995607	-0.089708	-0.008474	-0.025427
17154	0.001029	-1.340305	10.125413	0.796166	-0.020657	0.397474	0.234560	0.195389	-0.639523	0.997081	-0.073821	-0.008682	-0.017448
17155	-0.196800	-2.316850	10.268280	0.523838	-0.097804	0.387023	0.233112	0.170856	-0.641309	0.997904	-0.063180	-0.010263	-0.009537
17156	0.199734	-1.576870	9.768734	-0.054737	-0.049139	0.322169	0.231876	0.156203	-0.641433	0.997869	-0.064244	-0.010935	-0.003089
17157	0.267378	-1.610544	9.730491	-0.268736	-0.078711	0.280528	0.230575	0.160475	-0.642314	0.997511	-0.069416	-0.012155	0.002509
17158	0.123315	-1.731232	9.693852	-0.186852	-0.115301	0.240393	0.230035	0.168735	-0.643582	0.997197	-0.073093	-0.014232	0.007296
17159	0.354417	-1.686617	9.240614	-0.213180	-0.100443	0.317772	0.227708	0.170886	-0.644328	0.996796	-0.077196	-0.015832	0.013677
17160	0.448792	-1.284743	8.527098	-0.439811	-0.069471	0.346101	0.226140	0.176370	-0.644313	0.995947	-0.085945	-0.016904	0.020446
17161	0.613630	-1.458182	9.063828	-0.541594	-0.053009	0.400943	0.226617	0.188618	-0.645587	0.994765	-0.096614	-0.017547	0.028294
17162	0.276533	-1.504415	9.808868	-0.321389	-0.069154	0.468512	0.226330	0.195428	-0.644816	0.993804	-0.103022	-0.018295	0.037501
17163	-0.298182	-1.273535	10.128357	-0.092843	-0.085269	0.543488	0.226196	0.196100	-0.644432	0.993141	-0.104727	-0.018974	0.048405
17164	-0.334484	-0.740133	9.967490	-0.249660	-0.026785	0.601643	0.227492	0.194486	-0.644443	0.991956	-0.109772	-0.018586	0.060233
17165	-0.206244	-0.351672	9.532515	-0.444817	-0.019510	0.648625	0.229027	0.198202	-0.644454	0.990116	-0.118414	-0.018081	0.072942
17166	-2.171701	-1.662731	9.956611	-0.383521	-0.078090	0.720995	0.228754	0.201145	-0.643685	0.988012	-0.126029	-0.018577	0.087200
17167	-3.042367	-2.052963	10.305430	-0.423276	-0.129524	0.700550	0.230292	0.204325	-0.643951	0.985599	-0.133996	-0.019900	0.101214
17168	-2.063215	-1.672660	9.803877	-0.422803	-0.106466	0.709771	0.229114	0.210061	-0.644959	0.982870	-0.142264	-0.021048	0.115258
17169	-0.009898	-1.149698	8.188696	-0.469976	-0.212951	0.737457	0.224208	0.213034	-0.646450	0.979661	-0.150810	-0.023940	0.130181
17170	1.315272	-1.000466	8.851184	-0.570957	-0.230794	0.893902	0.221475	0.220523	-0.647191	0.975294	-0.161671	-0.027342	0.148040
17171	0.730290	-1.654700	9.210968	-0.141616	-0.191623	1.067679	0.219306	0.218118	-0.650236	0.971441	-0.163797	-0.027858	0.169401
17172	0.100372	-1.953065	10.256953	0.190695	-0.176611	1.146839	0.216282	0.202656	-0.653281	0.967839	-0.159970	-0.026970	0.192273
17173	0.283805	-1.956020	11.396275	0.456072	-0.211021	1.181454	0.214563	0.183313	-0.656338	0.964435	-0.150184	-0.025362	0.216023
17174	-0.547215	-1.614949	10.322855	0.589224	-0.245609	1.195066	0.207707	0.156171	-0.658337	0.960591	-0.138190	-0.024041	0.239980
17175	-0.797504	-2.738089	9.834349	1.104696	-0.192170	1.151500	0.201668	0.118480	-0.661113	0.957621	-0.115765	-0.019072	0.263054
17176	-0.478629	-3.843880	11.273884	1.527625	-0.228742	0.995010	0.190018	0.059812	-0.661303	0.955214	-0.085498	-0.013181	0.282988
17177	-0.358286	-2.858402	9.567948	1.364299	-0.156294	0.740252	0.182188	0.009670	-0.657819	0.952896	-0.058056	-0.007042	0.297607
17178	-0.235941	-2.212460	9.866160	1.367950	-0.107502	0.515902	0.175200	-0.027260	-0.652039	0.951011	-0.031276	-0.000420	0.307572
17179	0.208104	-2.319554	9.945606	1.727960	-0.110962	0.416234	0.168236	-0.077470	-0.641036	0.948938	0.002803	0.008430	0.315338
17180	-0.123887	-1.468745	9.217606	1.209362	-0.057703	0.370103	0.159575	-0.122328	-0.629888	0.946259	0.026303	0.014872	0.321996
17181	0.168452	-0.582085	9.465577	0.660239	-0.041149	0.270358	0.155900	-0.152065	-0.621070	0.944086	0.039555	0.018228	0.326810
17182	0.459503	0.594717	10.147224	0.768984	-0.068577	0.215524	0.151037	-0.171413	-0.614662	0.941988	0.054724	0.021725	0.330441
17183	0.711436	1.361071	10.409932	1.138457	-0.070072	0.176759	0.147204	-0.196194	-0.603672	0.939342	0.077103	0.027701	0.333053
17184	0.609714	1.446057	9.997356	1.126288	-0.075627	0.147170	0.143767	-0.228938	-0.588606	0.936437	0.098951	0.033489	0.334921
17185	-0.142657	1.522387	10.245817	0.754482	-0.059778	0.119386	0.139795	-0.252903	-0.576083	0.934055	0.113917	0.037129	0.336430
17186	-0.568600	1.882347	10.239690	0.447297	-0.078521	0.090139	0.135559	-0.272487	-0.565852	0.932457	0.122991	0.038412	0.337523
17187	-0.588334	2.451966	9.405056	0.152588	-0.056855	0.083979	0.134544	-0.279788	-0.563806	0.931536	0.126597	0.038164	0.338757
17188	-0.592280	2.771472	9.282293	0.090378	-0.042106	0.154690	0.130811	-0.283337	-0.562885	0.930296	0.128812	0.037547	0.341389
17189	-0.568156	2.764033	9.203211	-0.026142	-0.041977	0.251929	0.126039	-0.283022	-0.563358	0.928648	0.129100	0.035984	0.345905
17190	-0.678036	2.520662	8.442739	-0.033949	-0.060055	0.320228	0.120238	-0.283893	-0.563568	0.926556	0.129242	0.033755	0.351641
17191	-0.088709	2.771193	8.204540	-0.050640	-0.017737	0.393923	0.115356	-0.285997	-0.566082	0.923886	0.128994	0.032144	0.358836
17192	0.429415	2.801452	8.310603	-0.009506	0.099570	0.477028	0.109179	-0.289400	-0.566545	0.920391	0.128534	0.032634	0.367825
17193	0.474100	2.545658	8.751453	0.042443	0.207634	0.552810	0.104270	-0.291451	-0.563700	0.915999	0.128467	0.035428	0.378400
17194	0.315360	2.486387	9.097157	-0.085774	0.297126	0.598159	0.099381	-0.295527	-0.563408	0.911412	0.125191	0.038635	0.390080
17195	0.162149	2.285909	9.649741	-0.256985	0.406722	0.667260	0.098345	-0.294051	-0.563654	0.906404	0.118142	0.042440	0.403328
17196	0.547908	2.272681	9.777961	-0.221221	0.454374	0.683994	0.097696	-0.290859	-0.565179	0.900910	0.111163	0.047226	0.416862
17197	0.587675	2.038610	10.243071	-0.212441	0.390471	0.721060	0.094475	-0.288715	-0.567704	0.894871	0.105039	0.050902	0.430792
17198	0.436488	1.420385	11.032227	-0.232186	0.288093	0.758049	0.091123	-0.286696	-0.569590	0.888428	0.099292	0.052418	0.445072
17199	0.226950	0.897406	11.570163	-0.160144	0.211174	0.699479	0.085841	-0.285992	-0.571717	0.882216	0.095487	0.053295	0.457971
17200	-0.384516	0.717037	11.235513	-0.230739	0.133954	0.579253	0.079653	-0.283284	-0.574473	0.877156	0.090933	0.052398	0.468597
17201	-1.020977	0.182736	10.118032	-0.360515	0.034677	0.417258	0.071790	-0.280300	-0.578110	0.873849	0.084761	0.048794	0.476259
17202	-0.703474	0.780270	8.809314	-0.548746	-0.002342	0.256700	0.066884	-0.270180	-0.584955	0.872277	0.075572	0.043056	0.481216
17203	-0.383566	1.409157	8.225891	-0.510264	0.054316	0.198653	0.064558	-0.257309	-0.593734	0.871078	0.066312	0.038739	0.485104
17204	0.185486	1.390314	8.715759	-0.050804	0.078480	0.141895	0.063397	-0.251604	-0.597932	0.869707	0.064911	0.039393	0.487693
17205	0.013962	0.985386	9.284506	0.053785	0.083773	0.051056	0.064818	-0.253212	-0.597178	0.869113	0.065068	0.041243	0.488578
17206	-0.211365	0.751772	10.037561	-0.008182	0.039586	-0.011952	0.065066	-0.250018	-0.597434	0.869160	0.064660	0.041842	0.488497
17207	-0.308893	1.000505	10.376155	-0.063833	0.001015	-0.047264	0.065321	-0.249221	-0.597436	0.869749	0.063454	0.041219	0.487659
17208	-0.147224	0.964747	10.377162	-0.105413	-0.024691	-0.084343	0.067255	-0.248712	-0.597706	0.870655	0.061921	0.039846	0.486351
17209	-0.153995	0.863368	10.279673	-0.052454	-0.050320	-0.123714	0.067774	-0.247797	-0.598985	0.872009	0.061317	0.038517	0.484104
17210	-0.053111	0.914551	9.712506	-0.124274	-0.043079	-0.143461	0.067511	-0.244078	-0.600767	0.873572	0.059591	0.036706	0.481636
17211	0.604008	0.608450	9.858352	-0.030673	-0.052166	-0.194616	0.069306	-0.238650	-0.602565	0.875565	0.059317	0.035591	0.478123
17212	0.381243	0.809129	9.583075	-0.060627	-0.066839	-0.197529	0.069568	-0.237733	-0.603970	0.877584	0.058890	0.034039	0.474572
17213	0.562999	1.094215	9.135148	-0.103135	-0.023832	-0.183969	0.071631	-0.235901	-0.605134	0.879509	0.057095	0.032675	0.471314
17214	0.884488	1.443714	9.855881	0.019168	-0.034571	-0.146430	0.073178	-0.235254	-0.605401	0.880904	0.057799	0.032378	0.468636
17215	0.498215	1.118024	11.210971	0.211791	-0.020665	-0.088272	0.073187	-0.239242	-0.604255	0.881536	0.061614	0.033872	0.466851
17216	0.187473	1.068824	11.072975	0.191177	-0.035459	-0.132661	0.072923	-0.243859	-0.599534	0.882573	0.065361	0.035157	0.464281
17217	-0.019316	1.425557	9.995999	-0.292391	-0.105428	-0.147935	0.075252	-0.241253	-0.602996	0.884428	0.061018	0.030539	0.461662
17218	-0.398105	1.460072	9.054506	-0.312782	-0.162808	-0.066740	0.073188	-0.235538	-0.607187	0.885523	0.057083	0.024813	0.460407
17219	-0.071899	1.791920	8.831794	0.034119	-0.157469	0.060522	0.069825	-0.231778	-0.608179	0.885039	0.059143	0.022079	0.461217
17220	0.113041	1.453182	9.556002	0.124382	-0.060234	0.175282	0.065068	-0.236523	-0.608016	0.883312	0.062114	0.021914	0.464135
17221	0.200732	1.266245	9.707806	0.073840	0.039281	0.156425	0.062111	-0.235583	-0.610672	0.881783	0.063115	0.022924	0.466850
17222	-0.226670	0.908806	9.540399	-0.179453	0.093646	0.101533	0.061602	-0.236253	-0.611561	0.881016	0.059259	0.022736	0.468809
17223	-0.115795	0.901074	9.325315	-0.231758	0.105427	0.071725	0.063132	-0.233455	-0.610041	0.880598	0.054184	0.022182	0.470232
17224	0.283418	1.086326	9.101228	-0.142619	0.092812	0.074051	0.063388	-0.229747	-0.612338	0.880015	0.050969	0.022358	0.471674
17225	0.299709	0.706844	9.264066	-0.051332	0.041738	0.082915	0.065449	-0.227515	-0.613501	0.879304	0.049682	0.022360	0.473134
17226	-0.089213	0.905019	9.760037	0.025270	0.019922	0.132220	0.063381	-0.223778	-0.615397	0.878040	0.050135	0.022780	0.475409
17227	-0.102188	1.105063	9.880327	0.029359	0.020889	0.154377	0.062615	-0.226300	-0.615137	0.876569	0.050493	0.023126	0.478061
17228	-0.005311	0.996020	9.591689	-0.050387	-0.002904	0.163251	0.059135	-0.230372	-0.612815	0.875056	0.049850	0.022394	0.480927
17229	0.140422	1.270450	9.565696	-0.164452	-0.027635	0.179316	0.055398	-0.229545	-0.614316	0.873536	0.047302	0.020015	0.484042
17230	0.215313	1.231840	9.486650	-0.127959	-0.056745	0.210930	0.053068	-0.225799	-0.615571	0.871632	0.045837	0.017551	0.487696
17231	0.418534	1.073364	9.452723	-0.031941	-0.054688	0.248345	0.048558	-0.223112	-0.618596	0.869283	0.045915	0.015926	0.491919
17232	0.399481	1.030517	9.595950	-0.035827	-0.049106	0.294461	0.042753	-0.222652	-0.619060	0.866424	0.046007	0.014416	0.496975
17233	0.231410	0.911587	10.087136	0.039309	-0.030718	0.329877	0.037338	-0.226435	-0.616723	0.863134	0.047116	0.013840	0.502581
17234	-0.331198	0.638752	10.822094	-0.006933	0.005691	0.346181	0.032961	-0.228525	-0.617200	0.859631	0.047173	0.013511	0.508554
17235	-0.301061	0.362962	10.348086	-0.205354	0.105932	0.302588	0.028446	-0.226754	-0.618439	0.856733	0.042624	0.012857	0.513835
17236	-0.041069	0.399121	9.515782	-0.426288	0.149432	0.212822	0.028570	-0.219730	-0.622647	0.854823	0.033976	0.010825	0.517693
17237	-0.081177	0.715828	9.299039	-0.297777	0.166920	0.200511	0.030109	-0.210995	-0.627375	0.852926	0.027165	0.010375	0.521222
17238	0.087754	0.691152	9.722689	0.178721	0.150039	0.190033	0.030876	-0.208871	-0.627508	0.850818	0.028829	0.014663	0.524465
17239	0.423000	0.151449	9.977461	0.067139	0.133488	0.189529	0.032947	-0.215791	-0.623828	0.848783	0.028599	0.017432	0.527680
17240	0.380793	-0.088387	10.211314	-0.151042	0.081947	0.151596	0.033207	-0.214473	-0.625105	0.847245	0.025363	0.017113	0.530321
17241	0.049239	0.195128	10.305800	-0.101458	0.105516	0.074259	0.032814	-0.212341	-0.625611	0.846511	0.022504	0.017662	0.531602
17242	0.113781	0.295129	9.966990	-0.080305	0.110974	0.041136	0.034743	-0.211555	-0.624860	0.846086	0.020119	0.018638	0.532340
17243	0.257748	0.429733	9.852615	-0.210345	0.132666	-0.011238	0.037445	-0.207600	-0.626411	0.846274	0.015108	0.018506	0.532213
17244	0.161572	0.365966	9.550810	-0.161532	0.147148	-0.090379	0.041307	-0.202200	-0.628735	0.847244	0.010915	0.019274	0.530742
17245	-0.006474	0.221297	9.549613	-0.117582	0.119728	-0.099343	0.044915	-0.200776	-0.629018	0.848314	0.007593	0.019920	0.529064
17246	-0.151586	0.332361	9.753826	-0.047506	0.075902	-0.098933	0.049043	-0.199762	-0.629688	0.849360	0.006085	0.020689	0.527373
17247	-0.426022	0.259867	9.817451	0.025303	0.017430	-0.104020	0.052258	-0.197925	-0.629075	0.850487	0.006275	0.021115	0.525534
17248	-0.468883	0.162282	10.146898	0.102927	-0.028081	-0.051875	0.052518	-0.199388	-0.628440	0.851058	0.008439	0.021693	0.524555
17249	-0.502178	0.073773	10.310953	0.183940	-0.028109	-0.090225	0.052005	-0.203093	-0.626141	0.852021	0.011798	0.023021	0.522868
17250	-0.309494	0.092283	9.984197	0.133621	-0.039220	-0.145826	0.052015	-0.208672	-0.624103	0.853551	0.014558	0.023752	0.520264
17251	-0.174806	0.139387	9.611697	0.131254	-0.024662	-0.189229	0.053058	-0.212940	-0.623092	0.855527	0.016927	0.024606	0.516896
17252	-0.269185	0.210774	9.439010	0.161946	-0.024673	-0.206614	0.055120	-0.216797	-0.619793	0.857635	0.019991	0.025894	0.513218
17253	-0.511048	0.378237	9.309495	0.207236	-0.052041	-0.197129	0.056158	-0.220923	-0.617890	0.859632	0.023928	0.027069	0.509636
17254	-0.495359	0.641533	9.620547	0.236829	-0.064780	-0.181286	0.057197	-0.226506	-0.615094	0.861411	0.028701	0.028421	0.506299
17255	-0.337072	0.838975	10.287223	0.338438	-0.108524	-0.166872	0.057206	-0.234200	-0.611143	0.862986	0.035487	0.029952	0.503090
17256	-0.503789	0.920233	10.229204	0.329870	-0.108623	-0.194611	0.055937	-0.245213	-0.607183	0.864770	0.042294	0.031500	0.499391
17257	-0.094114	1.460677	10.461415	0.210713	-0.105060	-0.200771	0.056317	-0.250100	-0.602085	0.866689	0.046828	0.031853	0.495623
17258	-0.252343	1.272177	10.298888	0.252381	-0.096710	-0.163652	0.057867	-0.254225	-0.599548	0.868144	0.052194	0.032796	0.492469
17259	-0.610042	0.953024	10.031863	0.040347	-0.085039	-0.140744	0.056334	-0.257810	-0.599792	0.869583	0.053595	0.031782	0.489840
17260	-0.859858	1.269307	9.813157	-0.027843	-0.099616	-0.087561	0.056328	-0.257931	-0.598517	0.870552	0.054169	0.029836	0.488175
17261	-1.074260	1.744582	9.640213	0.019921	-0.075587	0.001212	0.054271	-0.258982	-0.599266	0.870606	0.055197	0.028701	0.488032
17262	-0.751787	1.845408	9.392625	0.158235	-0.042284	0.073857	0.052197	-0.259734	-0.596699	0.869750	0.058545	0.029392	0.489125
17263	-0.055480	1.386034	9.011064	0.194692	-0.060264	0.127651	0.049762	-0.265827	-0.595407	0.868341	0.062557	0.030126	0.491083
17264	0.071588	1.017958	8.927884	0.116487	-0.056549	0.177109	0.045648	-0.271632	-0.593846	0.866498	0.065379	0.030033	0.493968
17265	-0.084048	1.314103	9.096192	-0.023396	0.009201	0.227959	0.042293	-0.273183	-0.592672	0.864305	0.064980	0.029692	0.497868
17266	-0.267939	1.481362	9.576843	-0.023857	0.079626	0.272125	0.038690	-0.276337	-0.592007	0.861578	0.064073	0.030446	0.502644
17267	-0.508000	1.276677	9.653337	-0.079782	0.137998	0.266214	0.037916	-0.277123	-0.591491	0.858948	0.061421	0.031741	0.507374
17268	-0.296283	1.374356	9.956696	-0.240742	0.122297	0.266346	0.036491	-0.272597	-0.593774	0.856456	0.056350	0.031040	0.512195
17269	-0.477109	1.391495	10.149657	-0.233719	0.060143	0.276620	0.033001	-0.266455	-0.596805	0.853871	0.051844	0.029451	0.517059
17270	-0.747352	1.461738	10.448133	-0.212544	0.016219	0.269394	0.030431	-0.263403	-0.601121	0.851297	0.048343	0.027220	0.521743
17271	-0.247574	1.268598	9.953267	-0.188835	0.014500	0.260323	0.025384	-0.256567	-0.603119	0.848782	0.045060	0.025366	0.526208
17272	-0.179276	1.071696	9.312715	-0.112917	0.003703	0.273664	0.023332	-0.256038	-0.605910	0.846010	0.043382	0.023965	0.530858
17273	-0.116449	1.038095	9.298429	-0.012943	-0.016322	0.259439	0.017386	-0.251848	-0.606754	0.843307	0.043413	0.023457	0.535162
17274	-0.369200	0.989045	9.873809	0.141424	-0.027222	0.250995	0.013004	-0.254719	-0.605445	0.840519	0.046347	0.024266	0.539250
17275	-0.554159	0.861936	10.093511	0.127965	0.001846	0.204734	0.009659	-0.259995	-0.603379	0.838229	0.048512	0.025643	0.542551
17276	-0.245871	0.905072	9.866582	-0.007830	0.008855	0.119141	0.007342	-0.263156	-0.602087	0.836960	0.048486	0.025564	0.544513
17277	-0.139388	0.803249	9.573334	-0.003798	-0.040589	0.067569	0.006298	-0.262063	-0.600547	0.836296	0.048820	0.024937	0.545531
17278	-0.144938	0.967650	9.817999	0.055873	-0.075297	0.056839	0.002691	-0.263753	-0.600264	0.835682	0.050744	0.024206	0.546329
17279	-0.024588	1.006580	9.877270	0.063079	-0.096337	0.040298	-0.000137	-0.267183	-0.599733	0.835271	0.052788	0.023404	0.546798
17280	0.014572	0.881608	9.887883	0.068813	-0.115619	0.001603	-0.002457	-0.269544	-0.598440	0.835257	0.055343	0.022197	0.546618
17281	-0.020333	1.134785	10.083117	-0.017699	-0.092031	-0.023806	-0.005814	-0.268708	-0.598541	0.835626	0.055954	0.020651	0.546051
17282	0.205552	1.276731	9.957609	-0.033930	-0.064725	-0.078378	-0.008130	-0.267901	-0.600436	0.836569	0.056202	0.019261	0.544631
17283	0.287838	1.188817	9.525125	-0.058142	-0.050194	-0.120964	-0.007363	-0.266572	-0.599931	0.838016	0.055657	0.018075	0.542498
17284	0.336369	1.121639	9.548636	-0.058953	-0.031921	-0.124683	-0.006846	-0.264726	-0.601465	0.839467	0.055110	0.017013	0.540341
17285	0.331094	1.220489	9.617177	-0.051264	-0.020912	-0.109900	-0.005821	-0.262607	-0.601728	0.840762	0.054384	0.016368	0.538417
17286	0.321290	1.261948	9.788074	-0.033901	0.008377	-0.095096	-0.004272	-0.262360	-0.601995	0.841843	0.053833	0.016221	0.536786
17287	0.360062	1.218733	9.790230	-0.044974	-0.009975	-0.120961	-0.003878	-0.259069	-0.605824	0.843234	0.053110	0.015832	0.534682
17288	0.457115	1.081562	9.717209	-0.014175	-0.033705	-0.128140	-0.004015	-0.257728	-0.605184	0.844650	0.053332	0.015220	0.532438
17289	0.462072	1.060562	9.904169	-0.015775	-0.009983	-0.138338	-0.002596	-0.257744	-0.605195	0.846182	0.053113	0.015143	0.530024
17290	0.419076	0.984020	10.056302	-0.013909	0.008267	-0.142971	0.000110	-0.256443	-0.605471	0.847730	0.052887	0.015259	0.527565
17291	0.429246	0.862987	9.829089	-0.026975	0.032003	-0.154139	0.002560	-0.256468	-0.605235	0.849411	0.052035	0.015772	0.524923
17292	0.101246	0.890346	9.579201	-0.054014	0.012695	-0.176407	0.005527	-0.254383	-0.606789	0.851333	0.051068	0.015575	0.521902
17293	0.091288	0.957725	9.592053	-0.008871	0.008263	-0.141105	0.007192	-0.252921	-0.605398	0.852849	0.050772	0.015858	0.519441
17294	0.264884	0.958930	9.843302	-0.000183	0.005585	-0.122596	0.009389	-0.251498	-0.607328	0.854142	0.050812	0.016046	0.517302
17295	0.245447	1.000541	10.064513	0.015737	-0.008149	-0.131728	0.010029	-0.251628	-0.606313	0.855529	0.051112	0.016285	0.514969
17296	0.360711	1.099955	10.227790	0.047174	-0.020874	-0.120477	0.011581	-0.251652	-0.606963	0.856748	0.052235	0.016506	0.512818
17297	0.028278	1.050768	10.106393	0.050691	-0.035548	-0.125983	0.011575	-0.251773	-0.605687	0.858035	0.053421	0.016625	0.510535
17298	-0.102780	1.211805	9.440199	0.015324	-0.046517	-0.124304	0.012745	-0.253391	-0.606207	0.859323	0.054257	0.016085	0.508293
17299	0.408685	1.100882	9.064198	-0.014578	-0.012613	-0.116172	0.013521	-0.252213	-0.607616	0.860560	0.054102	0.015925	0.506218
17300	0.717602	1.019632	9.041941	0.007994	0.041428	-0.096745	0.014549	-0.252480	-0.606476	0.861536	0.053929	0.016792	0.504545
17301	0.640628	1.006751	9.540264	0.013296	0.074311	-0.087548	0.015575	-0.251687	-0.605974	0.862414	0.053410	0.018347	0.503044
17302	0.351678	0.954220	9.822444	0.004777	0.068722	-0.100515	0.019312	-0.251057	-0.605493	0.863412	0.052903	0.019655	0.501332
17303	0.366061	0.989430	10.262292	0.020734	0.066868	-0.105975	0.023438	-0.250171	-0.605653	0.864459	0.052584	0.021158	0.499497
17304	0.356278	1.023417	10.358682	0.020858	0.010187	-0.109581	0.024207	-0.249905	-0.604893	0.865547	0.052935	0.021625	0.497552
17305	0.252218	1.094046	9.969884	0.017254	-0.006272	-0.116960	0.026267	-0.248331	-0.605164	0.866728	0.053287	0.021825	0.495446
17306	0.490780	1.098453	9.712960	0.023957	-0.024424	-0.091045	0.026792	-0.250472	-0.605424	0.867634	0.054043	0.021702	0.493781
17307	0.461631	1.146572	9.732563	0.111150	0.015948	-0.063906	0.026406	-0.251794	-0.604656	0.868168	0.055848	0.023135	0.492575
17308	0.186991	1.112142	9.671915	0.208929	0.038002	-0.044072	0.028470	-0.255257	-0.601995	0.868362	0.059218	0.025869	0.491702
17309	0.203077	0.765484	9.585601	0.265085	0.071878	-0.045667	0.029508	-0.262163	-0.598179	0.868481	0.063143	0.029757	0.490784
17310	0.370783	0.982330	9.590206	0.270424	0.081913	-0.065964	0.031317	-0.268807	-0.593859	0.868740	0.067133	0.033884	0.489526
17311	0.126261	1.733706	9.982478	0.252150	0.078307	-0.018111	0.034154	-0.275454	-0.588654	0.868547	0.070794	0.037704	0.489073
17312	-0.105680	1.854061	10.140409	0.350020	0.021759	0.002759	0.035324	-0.284350	-0.583692	0.868005	0.076798	0.041467	0.488825
