# Supplementary material for: Identification of Haptic Based Guiding Using Hard Reins
Source: PLoS One. 2015 Jul 22;10(7):e0132020. doi: 10.1371/journal.pone.0132020 (PMC4511788; doi:10.1371/journal.pone.0132020)
Supplement: S2 File — (ZIP) [file pone.0132020.s002.zip › MotionData2/Subject11/T13/sync13.txt]

// Start Time: 0
// Sample rate: 25.0Hz
// Scenario: 4.0
// Firmware Version: 2.6.1
Counter	Acc_X	Acc_Y	Acc_Z	Gyr_X	Gyr_Y	Gyr_Z	Mag_X	Mag_Y	Mag_Z	Quat_w	Quat_x	Quat_y	Quat_z
16602	2.421901	-8.847448	2.900541	0.127585	-0.054178	0.028908	-0.625083	0.889134	-1.024220	0.122048	0.065181	-0.590141	0.795355
16603	2.371682	-9.212402	3.106319	0.311811	-0.121934	0.027305	-0.625199	0.885177	-1.032164	0.119437	0.067722	-0.585527	0.798941
16604	2.211296	-9.234760	2.815175	0.026876	-0.085094	0.021386	-0.629374	0.881456	-1.034221	0.118054	0.068884	-0.585361	0.799169
16605	2.150327	-9.075665	2.927624	-0.205770	0.055851	-0.004960	-0.628993	0.884957	-1.030802	0.118731	0.067714	-0.588539	0.796831
16606	2.351314	-8.931235	3.036187	-0.091119	0.079260	-0.048708	-0.627424	0.885150	-1.028693	0.120537	0.066805	-0.589765	0.795729
16607	2.540233	-8.944809	2.928973	0.106205	0.037814	-0.030711	-0.627548	0.882681	-1.029167	0.120995	0.066976	-0.587969	0.796973
16608	2.446340	-9.104280	2.879162	0.076193	-0.024720	-0.029408	-0.626242	0.882988	-1.025726	0.121017	0.067919	-0.586803	0.797749
16609	2.396793	-9.046926	2.896462	-0.075856	0.025390	-0.022484	-0.626504	0.883149	-1.026513	0.121442	0.067751	-0.587951	0.796853
16610	2.564983	-8.966201	2.958773	-0.103188	0.037272	-0.008390	-0.627301	0.887254	-1.024254	0.122141	0.066992	-0.589525	0.795647
16611	2.567494	-8.849655	2.955565	-0.023861	-0.004427	-0.020790	-0.626773	0.885968	-1.028940	0.122125	0.067415	-0.589913	0.795326
16612	2.499805	-8.855736	2.965567	0.071082	-0.019988	-0.006432	-0.628603	0.885772	-1.030648	0.121900	0.067956	-0.588856	0.796097
16613	2.421357	-8.944544	2.882004	0.166535	-0.008529	-0.006037	-0.627290	0.883942	-1.030323	0.121346	0.068738	-0.586237	0.798046
16614	2.532003	-9.034773	2.823506	0.046369	-0.027683	0.008474	-0.626497	0.881773	-1.032786	0.120801	0.069190	-0.585607	0.798552
16615	2.677296	-9.129206	2.968262	-0.056740	-0.032491	0.060249	-0.627156	0.883160	-1.032470	0.119219	0.069045	-0.586699	0.798000
16616	2.626199	-9.052421	3.384874	-0.038925	-0.107722	0.052749	-0.627801	0.880137	-1.032293	0.117228	0.069988	-0.587686	0.797486
16617	2.440773	-9.007256	3.263324	-0.002943	-0.134018	0.049199	-0.629898	0.881112	-1.030648	0.114560	0.071723	-0.588122	0.797399
16618	2.468484	-8.977654	3.018472	-0.053877	-0.089811	0.077612	-0.629911	0.885175	-1.027339	0.112414	0.072044	-0.589335	0.796779
16619	2.296775	-8.878836	2.976359	-0.131033	-0.038019	0.077736	-0.629924	0.889212	-1.022837	0.110604	0.071620	-0.591620	0.795376
16620	2.073154	-8.865918	2.832221	0.026313	-0.007703	0.055489	-0.629145	0.891112	-1.022256	0.109621	0.071098	-0.591331	0.795774
16621	2.083205	-8.914298	2.640362	0.105298	0.047633	0.073777	-0.626778	0.887565	-1.026371	0.108537	0.069864	-0.589658	0.797272
16622	2.201560	-8.999515	2.752935	0.192897	0.014086	0.022535	-0.625199	0.885186	-1.032561	0.108048	0.069790	-0.586606	0.799593
16623	2.191181	-9.152573	3.102737	0.231497	0.013403	-0.008291	-0.624664	0.881052	-1.033227	0.107687	0.070332	-0.582861	0.802328
16624	2.119385	-9.197563	3.100874	0.120631	0.073336	-0.025035	-0.622817	0.876582	-1.038691	0.108724	0.069729	-0.580755	0.803767
16625	2.240043	-9.175960	3.082752	-0.094708	0.188995	-0.029418	-0.620722	0.876002	-1.039528	0.111191	0.066979	-0.581827	0.802887
16626	2.427285	-9.094899	3.042159	-0.123283	0.171273	-0.041157	-0.618118	0.880548	-1.041933	0.113997	0.064427	-0.583393	0.801565
16627	2.576344	-9.004798	3.243399	-0.001552	0.072569	-0.034376	-0.616553	0.881712	-1.040058	0.115073	0.063826	-0.583212	0.801591
16628	2.460604	-9.055455	3.100644	-0.006261	0.022734	-0.034678	-0.614064	0.880518	-1.038534	0.115907	0.063833	-0.583245	0.801446
16629	2.182547	-9.113916	2.914461	-0.102499	0.097182	-0.022943	-0.612504	0.883755	-1.036859	0.117216	0.062471	-0.584639	0.800347
16630	2.042897	-9.014497	3.053826	-0.086100	0.149743	-0.021648	-0.610546	0.885069	-1.035912	0.119424	0.060105	-0.585665	0.799451
16631	2.213964	-8.875496	2.860680	-0.001156	0.154325	-0.033768	-0.609749	0.881237	-1.038030	0.121443	0.058187	-0.585282	0.799569
16632	2.438910	-9.012210	2.642387	0.053494	0.244739	-0.075492	-0.604118	0.879224	-1.040013	0.125423	0.055291	-0.583763	0.800270
16633	2.341175	-9.171716	2.910137	-0.000046	0.105782	-0.083600	-0.602165	0.883142	-1.044551	0.127670	0.054739	-0.583427	0.800198
16634	1.907142	-9.230529	3.200504	-0.122925	0.123762	-0.062562	-0.600075	0.884031	-1.043221	0.130246	0.053161	-0.585034	0.798715
16635	1.887768	-9.260025	3.017226	-0.098225	0.367719	-0.067986	-0.596157	0.885813	-1.040559	0.135390	0.047964	-0.585584	0.797785
16636	2.162961	-8.997781	2.816718	-0.120979	0.407099	-0.085554	-0.590664	0.886529	-1.041129	0.141556	0.042181	-0.586331	0.796491
16637	2.348043	-8.780824	2.950719	-0.193480	0.278584	-0.090192	-0.584917	0.889385	-1.038984	0.146076	0.038394	-0.588568	0.794213
16638	2.458936	-8.822465	3.276928	-0.060150	0.316166	-0.089564	-0.578655	0.894704	-1.036502	0.151191	0.034283	-0.588542	0.793464
16639	2.617795	-8.902111	3.207796	0.030519	0.118471	-0.081734	-0.574991	0.894673	-1.038798	0.153536	0.033620	-0.587662	0.793693
16640	2.533535	-8.855130	2.908838	0.033803	0.136818	-0.032074	-0.573680	0.893835	-1.039634	0.155599	0.031933	-0.586707	0.794068
16641	2.670907	-8.949729	2.846379	0.108492	0.049018	0.020618	-0.572365	0.891624	-1.040779	0.155469	0.031436	-0.584868	0.795469
16642	2.880452	-8.970172	3.088815	0.302586	-0.121224	0.068711	-0.572344	0.885137	-1.046683	0.152777	0.033478	-0.580489	0.799107
16643	2.580909	-8.961007	3.430928	0.220811	-0.202300	0.083022	-0.572067	0.880723	-1.053055	0.148666	0.036638	-0.577637	0.801805
16644	2.131205	-9.022572	3.345396	-0.006300	-0.208099	0.094754	-0.574418	0.879691	-1.053856	0.144887	0.038751	-0.578453	0.801809
16645	2.097364	-9.057185	3.152086	0.020124	-0.158962	0.058033	-0.577559	0.880019	-1.053014	0.141809	0.040894	-0.578647	0.802113
16646	2.215503	-8.904561	3.164186	0.066718	-0.179153	0.027959	-0.583048	0.878245	-1.054466	0.139348	0.043541	-0.578136	0.802774
16647	2.025258	-8.849768	3.112209	0.021100	-0.092538	0.032831	-0.585656	0.875574	-1.055713	0.137435	0.044907	-0.578096	0.803056
16648	1.753955	-9.272105	3.533050	0.088992	-0.101404	-0.017338	-0.585399	0.877101	-1.056463	0.136528	0.046924	-0.576959	0.803913
16649	2.009828	-9.235919	3.458801	0.130658	0.070849	-0.064786	-0.585124	0.872991	-1.057921	0.137948	0.047062	-0.574610	0.805344
16650	2.670074	-8.740982	3.133578	0.321138	-0.365001	-0.062715	-0.590598	0.866644	-1.064553	0.134511	0.054503	-0.570390	0.808450
16651	2.484237	-9.045331	2.976146	0.125365	-0.224665	-0.052649	-0.602346	0.858431	-1.067727	0.132357	0.059265	-0.568920	0.809506
16652	2.249480	-9.015582	3.247892	-0.229809	-0.127268	-0.014196	-0.606541	0.860616	-1.062574	0.131541	0.060782	-0.572994	0.806647
16653	2.458705	-8.686549	3.295149	0.072680	-0.036944	-0.003005	-0.608640	0.862556	-1.060898	0.130771	0.061793	-0.571934	0.807448
16654	2.561366	-8.963796	3.362963	0.072864	0.065033	0.008244	-0.608893	0.860192	-1.065874	0.131365	0.060784	-0.570634	0.808347
16655	2.535537	-8.864740	3.481756	-0.118916	0.012946	0.035599	-0.606021	0.861695	-1.062015	0.130780	0.060053	-0.572580	0.807120
16656	2.256017	-8.729060	3.291658	0.020447	0.067912	0.016998	-0.604206	0.867128	-1.060142	0.131342	0.058753	-0.572129	0.807444
16657	2.265250	-8.937616	3.363307	0.022621	-0.069834	-0.021003	-0.603154	0.865469	-1.061001	0.130549	0.060369	-0.571935	0.807591
16658	2.389653	-8.867407	3.304021	-0.006530	-0.121740	-0.017035	-0.608119	0.863533	-1.061934	0.129548	0.062432	-0.572377	0.807282
16659	2.530098	-8.857574	3.339543	-0.072692	0.064031	-0.001056	-0.608123	0.864477	-1.060976	0.130085	0.061414	-0.573395	0.806551
16660	2.521173	-8.918428	3.197735	-0.186161	-0.009603	-0.010716	-0.608792	0.869367	-1.056971	0.130491	0.061118	-0.576446	0.804330
16661	2.285381	-9.034375	2.989216	-0.207273	0.040199	-0.019243	-0.609988	0.875068	-1.051741	0.131208	0.060341	-0.579667	0.801954
16662	2.287461	-8.893564	3.002658	-0.142460	0.182413	0.004850	-0.606078	0.879634	-1.050184	0.133499	0.056912	-0.581510	0.800490
16663	2.325442	-8.708399	3.156452	0.118658	0.209545	0.004054	-0.600843	0.878798	-1.048944	0.135424	0.054009	-0.579069	0.802136
16664	2.394550	-8.644036	3.196594	0.523691	0.113860	-0.014757	-0.597548	0.871494	-1.058622	0.136361	0.053795	-0.570338	0.808224
16665	2.298847	-9.182156	3.250663	0.540418	0.079041	-0.039639	-0.594097	0.856753	-1.075031	0.137006	0.054626	-0.561332	0.814341
16666	2.389687	-9.046968	3.714509	0.272427	-0.030868	-0.000552	-0.592497	0.847100	-1.082775	0.136401	0.055869	-0.557003	0.817325
16667	2.390933	-8.775130	3.524777	0.160468	-0.102970	0.000397	-0.593786	0.841155	-1.086924	0.134762	0.058176	-0.554680	0.819015
16668	2.491223	-8.802422	3.653206	0.014593	-0.178616	-0.010293	-0.597836	0.839298	-1.086141	0.133026	0.061206	-0.554944	0.818898
16669	2.449014	-8.888146	3.556292	-0.126879	-0.166656	0.032675	-0.603469	0.841569	-1.083355	0.130491	0.063429	-0.557526	0.817382
16670	2.367542	-8.702746	3.480194	-0.166974	-0.008211	0.011473	-0.604659	0.845059	-1.077930	0.130537	0.062932	-0.560329	0.815494
16671	2.462885	-8.841771	3.638194	-0.197032	0.029234	-0.002546	-0.604156	0.851921	-1.076924	0.130847	0.062161	-0.563486	0.813326
16672	2.440140	-8.706288	3.429501	-0.193604	0.099028	0.016481	-0.602342	0.857291	-1.072269	0.132041	0.059788	-0.566430	0.811263
16673	2.375747	-8.629786	3.470268	0.034887	0.097318	0.019849	-0.598554	0.859083	-1.069870	0.132475	0.058269	-0.565654	0.811844
16674	2.384689	-8.792210	3.741314	0.260164	0.015392	-0.005609	-0.597492	0.854199	-1.074542	0.132465	0.058756	-0.561408	0.814753
16675	2.487452	-9.103454	3.626481	0.029385	-0.100245	-0.010616	-0.599573	0.850434	-1.076758	0.131176	0.060782	-0.561198	0.814957
16676	2.480780	-8.807494	3.383378	-0.094159	-0.169633	0.020375	-0.602713	0.850495	-1.076323	0.129221	0.062962	-0.563243	0.813692
16677	2.339621	-8.746931	3.566310	-0.136717	0.038598	-0.001388	-0.604813	0.852538	-1.073053	0.129548	0.062192	-0.565383	0.812214
16678	2.347652	-8.814764	3.379349	-0.135323	0.092162	-0.009876	-0.603392	0.858172	-1.067458	0.131017	0.060390	-0.567366	0.810730
16679	2.320798	-8.793400	3.450563	-0.114942	0.263790	0.031957	-0.598693	0.861336	-1.065689	0.133323	0.055638	-0.568588	0.809838
16680	2.329563	-9.200973	3.651253	-0.228946	0.105515	-0.006535	-0.593471	0.864776	-1.064447	0.134995	0.053311	-0.572037	0.807284
16681	2.310715	-9.048450	3.250019	-0.346656	0.065767	0.014067	-0.589705	0.873638	-1.057583	0.135577	0.051335	-0.577478	0.803432
16682	2.070658	-8.810104	3.161436	-0.210876	0.158804	0.000988	-0.177562	0.726800	-0.754100	0.137024	0.048613	-0.580422	0.801231
16683	2.129937	-8.845421	3.295887	-0.007802	0.336299	-0.023777	-0.171027	0.728195	-0.749094	0.140995	0.043648	-0.579607	0.801418
16684	2.361679	-9.280517	3.344785	-0.364884	0.331658	-0.065628	-0.164501	0.733262	-0.747948	0.146181	0.038065	-0.584460	0.797238
16685	2.551469	-9.031988	2.867402	-0.528381	0.200514	-0.031657	-0.163889	0.746419	-0.738793	0.149110	0.033870	-0.592259	0.791105
16686	2.696779	-8.709004	2.585438	-0.305777	0.083276	0.003616	-0.154358	0.751975	-0.731702	0.150283	0.031540	-0.596867	0.787509
16687	2.607694	-8.742176	2.554075	0.079087	-0.120014	0.014152	-0.155278	0.753317	-0.729131	0.148283	0.033704	-0.596015	0.788443
16688	2.693293	-9.153235	2.511669	-0.078828	-0.358070	0.022742	-0.177017	0.762263	-0.737217	0.143737	0.038790	-0.598347	0.787284
16689	2.541784	-9.199582	3.344887	0.085003	-0.303478	0.028925	-0.574257	0.909995	-1.021756	0.139301	0.043689	-0.597909	0.788157
16690	2.380744	-8.377347	2.811500	0.556104	-0.749591	0.036403	-0.590191	0.901878	-1.025011	0.130094	0.055958	-0.591249	0.793958
16691	1.883903	-9.012494	3.356986	0.916845	0.684406	0.057440	-0.596924	0.880769	-1.048529	0.135930	0.047002	-0.574827	0.805536
16692	2.559587	-9.507434	3.968674	0.175908	0.613229	-0.048034	-0.578045	0.868880	-1.066216	0.143586	0.038141	-0.570260	0.807918
16693	2.890416	-9.232121	3.054996	-0.519879	0.061172	-0.037897	-0.566025	0.873269	-1.058792	0.145022	0.036337	-0.578426	0.801917
16694	2.714792	-8.448931	3.026855	-0.600166	0.287815	-0.026083	-0.565027	0.887803	-1.043766	0.149569	0.029988	-0.587185	0.794949
16695	2.655399	-8.095618	3.330420	-0.194870	0.445596	-0.011434	-0.555379	0.898170	-1.036127	0.154858	0.022733	-0.588906	0.792901
16696	2.215774	-8.355979	3.646201	0.308264	0.362156	-0.061567	-0.547282	0.902971	-1.036996	0.159904	0.018688	-0.582862	0.796463
16697	1.423320	-8.472297	3.627579	0.335571	0.565994	-0.171392	-0.539138	0.892509	-1.046033	0.168852	0.013010	-0.575551	0.800038
16698	0.934594	-8.617073	3.702724	0.037746	0.985516	-0.268547	-0.523674	0.884709	-1.058118	0.184317	0.000548	-0.571450	0.799670
16699	1.129113	-8.734873	3.943026	-0.022866	1.306051	-0.234903	-0.499999	0.886146	-1.059933	0.202655	-0.017527	-0.566750	0.798385
16700	2.338895	-9.441013	4.322401	0.429392	1.255507	-0.262344	-0.472381	0.881846	-1.068202	0.220897	-0.032668	-0.554721	0.801512
16701	3.630078	-9.606858	4.736297	0.507175	0.766535	-0.162078	-0.451283	0.870915	-1.081643	0.232061	-0.040641	-0.543147	0.805908
16702	3.285317	-9.365656	3.734764	-0.129737	-0.178326	0.002364	-0.446034	0.865633	-1.085050	0.230060	-0.038426	-0.546071	0.804613
16703	1.261181	-8.934019	3.074963	-0.578538	-0.173043	0.096914	-0.448413	0.873739	-1.081322	0.225925	-0.039077	-0.556027	0.798915
16704	-0.014191	-8.563830	4.354298	-0.468505	0.226402	0.087672	-0.442176	0.886511	-1.066809	0.226939	-0.045970	-0.562388	0.793792
16705	0.368144	-8.185555	4.288568	-0.267616	0.191655	-0.163097	-0.438796	0.892567	-1.057379	0.231151	-0.048203	-0.565833	0.789987
16706	1.932452	-7.929047	4.091554	-0.039777	0.429063	-0.297362	-0.443547	0.905736	-1.049487	0.240495	-0.051682	-0.564758	0.787744
16707	2.858740	-8.324763	4.893088	-0.025743	0.308578	-0.307136	-0.440146	0.905924	-1.048990	0.248548	-0.052954	-0.563861	0.785799
16708	2.956028	-8.762258	5.315725	-0.080373	-0.024991	-0.139711	-0.434903	0.902688	-1.051405	0.250215	-0.051268	-0.565421	0.784259
16709	2.632545	-8.425966	4.747326	-0.390923	-0.244350	-0.005870	-0.438452	0.907788	-1.047758	0.246956	-0.049013	-0.572585	0.780229
16710	2.245102	-7.467010	4.737833	-0.864063	-0.375670	-0.107165	-0.445700	0.924274	-1.031516	0.243258	-0.046063	-0.587952	0.770076
16711	2.886786	-7.795234	4.076504	-0.339947	-0.121539	-0.208328	-0.459896	0.944977	-1.011882	0.244592	-0.043035	-0.593719	0.765389
16712	4.356455	-8.834231	2.555475	0.752161	0.191074	0.037323	-0.456207	0.937289	-1.023299	0.246647	-0.042547	-0.581203	0.774311
16713	3.757999	-9.745667	1.403233	0.581921	-0.591316	0.046125	-0.455634	0.922507	-1.041134	0.239443	-0.030599	-0.574815	0.781869
16714	1.710367	-10.840961	2.070670	0.408776	-1.046441	0.049338	-0.475621	0.914090	-1.051510	0.226652	-0.012717	-0.573288	0.787279
16715	2.029926	-12.014468	4.546525	0.602070	-0.902545	-0.091553	-0.498473	0.901386	-1.064639	0.217703	0.005648	-0.567663	0.793935
16716	2.902658	-10.736648	3.564898	0.065319	-0.731949	0.019028	-0.517782	0.885307	-1.078445	0.208972	0.017398	-0.569787	0.794588
16717	1.963617	-8.695730	1.446155	-0.959798	-0.599969	0.080484	-0.531567	0.900174	-1.063373	0.200962	0.022339	-0.587364	0.783657
16718	0.977470	-7.701506	1.581680	-1.162783	-0.320945	-0.056111	-0.541862	0.927536	-1.030982	0.198773	0.023126	-0.606722	0.769314
16719	1.392523	-7.599225	2.460040	-0.183340	-0.274414	-0.162484	-0.551591	0.941956	-1.012392	0.197785	0.028843	-0.610504	0.766377
16720	2.770676	-8.649414	2.577629	0.900784	-0.314172	-0.122470	-0.559665	0.930822	-1.024314	0.195190	0.038730	-0.597799	0.776555
16721	3.478384	-9.998179	2.566195	0.846318	-0.152863	0.060412	-0.563532	0.913033	-1.038880	0.191504	0.043945	-0.585182	0.786738
16722	3.646221	-9.844692	2.209188	-0.260421	-0.050895	0.340465	-0.556316	0.906681	-1.045789	0.185872	0.039666	-0.589800	0.784866
16723	2.800901	-8.563985	1.947368	-1.093092	-0.336813	0.398049	-0.554654	0.918078	-1.032990	0.176235	0.036464	-0.608360	0.772988
16724	2.071151	-7.426764	2.082461	-0.789265	-0.395039	0.230764	-0.555127	0.942114	-1.003599	0.168682	0.036698	-0.622069	0.763695
16725	2.382187	-7.425944	2.373576	0.272027	-0.009916	0.086187	-0.556192	0.947621	-0.995991	0.166805	0.036964	-0.617997	0.767391
16726	3.127918	-8.572541	2.636143	1.193069	0.181296	0.005305	-0.545578	0.942967	-1.008187	0.167808	0.038213	-0.598935	0.782085
16727	3.372367	-9.835011	3.016570	1.066364	0.207883	0.037778	-0.541299	0.915047	-1.040395	0.168646	0.038394	-0.581433	0.794997
16728	3.160249	-9.421411	2.908270	-0.203591	0.284796	0.088249	-0.534827	0.896164	-1.059619	0.170635	0.032190	-0.583792	0.793117
16729	3.117947	-7.905320	2.159099	-1.302470	0.518950	0.095106	-0.524437	0.919417	-1.037003	0.175777	0.018750	-0.602508	0.778289
16730	3.130962	-7.256989	2.703327	-0.801829	0.641909	-0.030771	-0.509093	0.947013	-1.003968	0.184081	0.006404	-0.612617	0.768618
16731	2.739898	-8.487140	4.597054	1.192415	0.160832	-0.316598	-0.501778	0.950535	-1.002350	0.190571	0.012592	-0.593410	0.781914
16732	1.962252	-10.952559	5.169390	2.240934	-0.103957	-0.327123	-0.511173	0.904061	-1.054338	0.193395	0.026810	-0.558130	0.806456
16733	0.859866	-11.569796	3.585522	0.486161	0.463766	-0.159828	-0.512228	0.866458	-1.092091	0.200663	0.023299	-0.548297	0.811518
16734	0.659038	-10.495975	2.016560	-1.250932	0.932377	-0.002221	-0.492664	0.884843	-1.076890	0.211477	0.003130	-0.564616	0.797794
16735	0.947156	-9.039267	2.712343	-1.171457	0.702317	-0.125587	-0.473932	0.916708	-1.040844	0.221097	-0.011432	-0.580139	0.783852
16736	1.545011	-8.222501	3.843621	0.032825	0.624247	-0.149025	-0.464284	0.926567	-1.028979	0.230743	-0.019412	-0.576876	0.783323
16737	2.077094	-8.717724	3.481022	0.777411	1.037395	0.082190	-0.442525	0.913264	-1.041839	0.241331	-0.032861	-0.559696	0.792098
16738	2.364403	-9.183887	2.511593	0.345385	0.650338	0.020070	-0.421795	0.904390	-1.052354	0.248327	-0.041590	-0.551044	0.795584
16739	1.692325	-8.948470	2.936837	-0.440628	-0.206467	-0.118593	-0.421414	0.907603	-1.048412	0.247236	-0.039037	-0.559205	0.790341
16740	1.294806	-8.567257	3.759285	-0.560100	-0.017750	-0.096490	-0.427739	0.921201	-1.033329	0.248425	-0.040671	-0.568192	0.783447
16741	1.181682	-8.443072	4.014797	-0.240130	0.635931	-0.101900	-0.418319	0.920890	-1.028939	0.256679	-0.050563	-0.568860	0.779716
16742	1.566617	-8.613311	3.609132	-0.135458	0.861808	-0.139093	-0.401847	0.925063	-1.022499	0.268336	-0.063008	-0.566631	0.776502
16743	2.144485	-8.843060	4.076233	-0.324429	0.690239	-0.239045	-0.392472	0.938984	-1.006922	0.279084	-0.072646	-0.568216	0.770691
16744	2.603287	-8.679343	4.618540	-0.369542	0.410106	-0.286188	-0.387004	0.947003	-0.994800	0.287452	-0.077672	-0.572028	0.764279
16745	2.851576	-8.359388	3.935439	-0.469610	0.387110	-0.181495	-0.384156	0.955751	-0.981830	0.293610	-0.084041	-0.577198	0.757346
16746	2.577037	-8.078053	3.174015	-0.484057	0.386866	-0.177938	-0.376855	0.963614	-0.970795	0.299803	-0.090604	-0.582541	0.750037
16747	1.989270	-7.525548	3.912321	-0.346568	0.204258	-0.441158	-0.379639	0.974121	-0.956778	0.307892	-0.090400	-0.587224	0.743100
16748	2.246739	-8.239268	4.209589	-0.078863	0.435870	-0.618339	-0.391581	0.984568	-0.943188	0.321797	-0.089946	-0.586811	0.737569
16749	5.177886	-11.608554	1.923080	1.206781	0.966022	-0.364707	-0.388405	0.974073	-0.958138	0.340295	-0.091850	-0.563135	0.747424
16750	5.441823	-12.055268	1.352134	0.819536	-0.238789	0.043629	-0.385703	0.948766	-0.988661	0.338200	-0.083034	-0.552403	0.757348
16751	2.408017	-10.394218	2.538907	-0.648908	-1.066405	0.356103	-0.400477	0.945367	-0.994433	0.319602	-0.074913	-0.568753	0.754164
16752	0.906333	-8.647200	2.999497	-0.860586	-0.343562	0.317875	-0.407340	0.962916	-0.970470	0.312704	-0.081318	-0.583030	0.745439
16753	1.278123	-7.786069	3.411134	-0.185639	-0.061596	-0.208779	-0.411040	0.973099	-0.953404	0.314509	-0.078929	-0.586583	0.742142
16754	1.809947	-8.465892	1.800861	0.335396	-0.457653	-0.338805	-0.427779	0.970523	-0.957006	0.315386	-0.066641	-0.584933	0.744274
16755	1.962187	-9.958346	0.685656	0.617459	-0.101837	-0.250717	-0.443448	0.961288	-0.972232	0.318377	-0.058160	-0.576815	0.750025
16756	2.737703	-10.405229	2.522631	0.048499	-0.015074	-0.031122	-0.445777	0.953230	-0.979618	0.318924	-0.057440	-0.576243	0.750288
16757	3.057805	-9.615416	2.995794	-0.588178	-0.365567	0.155486	-0.448030	0.961271	-0.966877	0.311307	-0.057377	-0.587345	0.744863
16758	2.991837	-8.192026	1.839869	-0.481450	-0.368632	0.135450	-0.453942	0.968497	-0.957170	0.304632	-0.056709	-0.596627	0.740283
16759	2.799928	-7.603323	1.564808	-0.103414	-0.666514	0.013635	-0.464691	0.973898	-0.947333	0.295967	-0.047500	-0.602354	0.739808
16760	2.812249	-8.127291	2.156364	0.623907	-0.795682	-0.014965	-0.481936	0.965904	-0.954812	0.287065	-0.031835	-0.597766	0.747834
16761	3.060601	-9.103297	2.513091	0.994565	-0.836737	0.118524	-0.497858	0.953665	-0.971190	0.275464	-0.014885	-0.587625	0.760654
16762	3.329862	-9.506181	2.370364	0.563522	-0.699313	0.310742	-0.507480	0.935299	-0.991279	0.262533	-0.004739	-0.582754	0.769059
16763	3.591974	-9.074277	2.168175	-0.016642	-0.681582	0.402678	-0.515693	0.925895	-1.000364	0.248002	0.001119	-0.586710	0.770886
16764	3.511529	-8.439834	2.184988	-0.098544	-0.885025	0.332152	-0.525779	0.929010	-0.993788	0.232352	0.010428	-0.592562	0.771216
16765	3.412180	-8.354284	1.955069	0.418191	-1.146251	0.213659	-0.542517	0.925530	-0.993972	0.214970	0.027698	-0.591546	0.776592
16766	3.042955	-8.933793	1.832592	0.808125	-1.024918	0.328928	-0.558711	0.915212	-0.997295	0.197020	0.043306	-0.583407	0.786730
16767	2.717946	-9.410554	1.782897	0.650225	-0.971637	0.456173	-0.572532	0.900216	-1.009674	0.177515	0.055988	-0.577502	0.794887
16768	3.243906	-9.774696	2.610419	0.484379	-0.825321	0.489180	-0.585697	0.884683	-1.023403	0.159421	0.065302	-0.573175	0.801119
16769	3.379333	-9.985646	4.264729	0.373975	-1.559671	0.378869	-0.605037	0.876320	-1.024639	0.134537	0.087264	-0.572607	0.803994
16770	2.270314	-8.302093	2.838988	-0.670273	-1.257020	0.579309	-0.630447	0.883131	-1.007565	0.111788	0.099091	-0.587527	0.795297
16771	1.352457	-7.775031	3.235239	-0.900431	-0.531583	0.358843	-0.633168	0.914094	-0.970897	0.101181	0.101405	-0.603833	0.784134
16772	1.599522	-8.372301	4.809248	1.034544	-0.841123	0.164829	-0.645847	0.909631	-0.968242	0.086086	0.114788	-0.589445	0.794963
16773	2.501243	-9.909329	4.432154	1.576375	-1.266387	0.361716	-0.662900	0.882782	-0.996203	0.061302	0.133305	-0.567048	0.810512
16774	1.843131	-10.256414	2.532570	0.311509	-0.651616	0.592632	-0.675147	0.866190	-1.006662	0.043309	0.137612	-0.564293	0.812872
16775	0.405962	-9.651290	3.932724	-0.776411	-0.457709	0.718910	-0.668920	0.882539	-0.991635	0.028080	0.136180	-0.579271	0.803189
16776	-0.390503	-8.573530	4.049373	-0.456160	-0.537007	0.438397	-0.671034	0.887605	-0.975543	0.015865	0.139569	-0.588014	0.796560
16777	0.651392	-8.287781	2.798838	0.375478	0.032659	0.267623	-0.668290	0.889060	-0.975528	0.010345	0.135836	-0.582837	0.801088
16778	2.058936	-8.640871	2.815805	0.633121	-0.048158	0.175675	-0.659404	0.893009	-0.976035	0.004983	0.134850	-0.573115	0.808288
16779	2.101389	-8.943486	2.838643	0.477540	-0.573408	0.113480	-0.664864	0.881701	-0.982958	-0.005280	0.142685	-0.565769	0.812108
16780	1.225323	-9.112285	2.865985	0.406369	-0.658315	0.068708	-0.675570	0.874296	-0.986384	-0.015248	0.152703	-0.559208	0.814699
16781	0.716269	-9.504948	3.377982	0.181418	-0.460277	0.000427	-0.685718	0.856137	-1.002881	-0.021560	0.159914	-0.556161	0.815259
16782	0.959002	-9.313677	3.191453	0.216928	-0.265599	0.086599	-0.690154	0.851795	-1.001642	-0.026868	0.163354	-0.552751	0.816737
16783	1.466988	-8.821491	2.969879	0.218933	-0.411304	0.120026	-0.694375	0.862163	-0.992252	-0.034719	0.168357	-0.549399	0.817686
16784	1.375500	-8.852277	2.960085	0.177981	-0.786500	0.105141	-0.702742	0.859204	-0.987213	-0.045936	0.180098	-0.546195	0.816777
16785	1.903811	-9.206665	3.826112	0.159471	-0.542683	0.164870	-0.710077	0.861131	-0.979645	-0.055768	0.186718	-0.543710	0.816337
16786	3.013399	-9.696067	5.303031	0.400408	-0.912716	-0.029730	-0.718955	0.854276	-0.978699	-0.066950	0.201637	-0.535904	0.817109
16787	3.839839	-10.239587	2.709222	0.709369	-0.786959	0.023223	-0.736717	0.842606	-0.975551	-0.079194	0.213020	-0.523259	0.821311
16788	4.550895	-10.199840	4.088096	0.048042	-0.199992	0.082179	-0.740524	0.845477	-0.964414	-0.083093	0.215550	-0.522464	0.820771
16789	4.215759	-8.708235	5.592388	-0.465792	-1.015393	0.234461	-0.745262	0.852544	-0.942661	-0.096037	0.230343	-0.529250	0.810934
16790	3.091216	-7.170721	2.932653	-0.912132	-1.346918	0.179911	-0.765611	0.870840	-0.901552	-0.109163	0.252048	-0.541969	0.794245
16791	2.217843	-6.640641	1.323088	-0.415317	-0.628128	-0.028555	-0.776640	0.880045	-0.870381	-0.113905	0.263124	-0.546938	0.786543
16792	2.754555	-7.681597	3.580790	0.721149	-0.195649	-0.118718	-0.782131	0.877837	-0.864820	-0.118211	0.265988	-0.534429	0.793513
16793	3.840850	-9.088964	4.159013	1.186284	-0.064381	-0.123686	-0.788508	0.866766	-0.869073	-0.123671	0.265368	-0.514532	0.805942
16794	4.237840	-9.562498	2.586366	0.295311	0.099721	-0.090097	-0.791998	0.853604	-0.881379	-0.123000	0.264125	-0.509494	0.809645
16795	4.192334	-9.024535	2.316179	-0.783178	0.187728	-0.062863	-0.788100	0.861508	-0.868713	-0.116310	0.263646	-0.522154	0.802694
16796	3.835891	-7.744602	2.642149	-1.142677	0.086186	-0.034564	-0.781717	0.869949	-0.857915	-0.108944	0.265311	-0.540377	0.791034
16797	3.977811	-6.853714	2.572397	-0.571679	0.203869	-0.031202	-0.780727	0.886489	-0.833807	-0.103548	0.263749	-0.549559	0.785938
16798	4.182876	-7.223719	3.024305	0.517780	0.269308	-0.038901	-0.776965	0.895385	-0.816071	-0.102931	0.258999	-0.541715	0.793013
16799	4.270360	-8.474534	2.877584	1.216776	0.139454	-0.014518	-0.774953	0.882238	-0.846866	-0.107739	0.254538	-0.522326	0.806708
16800	3.982287	-9.358386	2.745452	0.721342	0.299438	0.032795	-0.766916	0.866709	-0.875949	-0.108982	0.247913	-0.511424	0.815541
16801	3.973806	-9.326925	3.327368	-0.297536	0.299561	-0.032298	-0.755105	0.858281	-0.905647	-0.104145	0.244245	-0.516615	0.814007
16802	4.116606	-8.935985	3.446727	-0.529573	0.347375	-0.031002	-0.745974	0.867331	-0.900163	-0.097410	0.239982	-0.525820	0.810206
16803	3.952972	-8.654918	4.043659	0.006728	0.020565	-0.222362	-0.742597	0.874616	-0.890162	-0.093817	0.242266	-0.524517	0.810794
16804	3.060313	-8.683303	3.539967	0.211031	-0.378602	-0.121513	-0.748333	0.868322	-0.898912	-0.096914	0.249340	-0.519795	0.811326
16805	2.377097	-8.977276	3.232423	0.010567	-0.147196	0.013889	-0.755117	0.862120	-0.904598	-0.098929	0.251839	-0.519249	0.810660
16806	2.020554	-8.675557	2.718622	-0.308722	0.210498	0.036472	-0.751441	0.859055	-0.913088	-0.095734	0.248640	-0.524899	0.808390
16807	2.131402	-8.571557	3.183318	-0.375135	0.156946	-0.048990	-0.748578	0.864199	-0.911633	-0.091670	0.247558	-0.530873	0.805286
16808	2.538495	-8.753443	3.582246	-0.218583	0.236970	-0.102007	-0.748206	0.870741	-0.908514	-0.086481	0.245262	-0.534343	0.804267
16809	2.885919	-8.948607	3.416284	-0.141102	0.299726	-0.059875	-0.745723	0.872117	-0.910885	-0.081884	0.241521	-0.536688	0.804318
16810	2.993126	-9.065650	2.866923	-0.176096	0.435086	0.062878	-0.739180	0.872339	-0.915062	-0.077436	0.234171	-0.540542	0.804352
16811	2.953628	-9.245955	3.030725	-0.282736	0.268179	0.016400	-0.732904	0.874209	-0.918654	-0.073741	0.230313	-0.545442	0.802503
16812	3.045757	-8.792862	2.842414	-0.524433	0.274548	0.035982	-0.729523	0.880954	-0.915299	-0.068901	0.226264	-0.554438	0.797907
16813	3.276544	-8.720729	2.723804	-0.449850	0.282998	0.007929	-0.724584	0.891452	-0.908661	-0.064105	0.222487	-0.561890	0.794147
16814	3.482731	-8.765470	3.284000	-0.086081	0.180169	0.049023	-0.721709	0.892951	-0.910767	-0.062501	0.219183	-0.563742	0.793881
16815	3.089004	-8.724084	3.160902	-0.225080	0.304291	0.086600	-0.718048	0.893990	-0.911572	-0.059695	0.213885	-0.567909	0.792571
16816	2.239756	-8.618189	2.674375	-0.207437	0.667687	0.064420	-0.710987	0.895780	-0.912391	-0.052315	0.202828	-0.572239	0.792885
16817	1.286119	-8.987390	2.958361	0.005868	0.778976	-0.050680	-0.701043	0.896875	-0.922015	-0.042895	0.191208	-0.572539	0.796115
16818	1.328615	-9.122501	3.285584	0.029236	0.956119	-0.086616	-0.688470	0.894216	-0.932980	-0.030842	0.177018	-0.572458	0.800003
16819	2.042576	-9.170203	3.497975	-0.179863	1.131213	-0.045643	-0.670280	0.894576	-0.942720	-0.016842	0.159636	-0.575566	0.801846
16820	2.632382	-9.217750	3.526055	-0.062720	0.874823	-0.062958	-0.653273	0.896290	-0.950151	-0.005755	0.146451	-0.576572	0.803793
16821	2.699876	-9.430184	2.841423	0.342698	0.606056	-0.022729	-0.642258	0.890075	-0.967043	0.000283	0.137058	-0.570849	0.809534
16822	2.038492	-9.160701	2.265566	0.019264	0.670253	0.036933	-0.629932	0.882325	-0.978298	0.007111	0.125886	-0.570581	0.811505
16823	1.335999	-8.814159	2.968212	-0.483263	0.663747	-0.088332	-0.618825	0.887271	-0.976280	0.017004	0.116164	-0.577898	0.807620
16824	1.436680	-8.627783	3.802601	-0.284655	0.740236	-0.235795	-0.609948	0.893704	-0.970743	0.029837	0.106941	-0.581614	0.805853
16825	2.081027	-8.698668	3.307878	-0.037149	0.776705	-0.330393	-0.602488	0.893666	-0.976530	0.043930	0.098337	-0.580813	0.806880
16826	2.600043	-9.009658	3.039754	-0.195043	0.843123	-0.336747	-0.593464	0.895274	-0.977377	0.059314	0.088598	-0.582455	0.805840
16827	2.572370	-8.937250	3.940858	-0.398530	0.659148	-0.300565	-0.587588	0.899386	-0.975989	0.072217	0.081128	-0.587328	0.802028
16828	2.405854	-8.309187	4.282385	-0.346692	0.552081	-0.375348	-0.585769	0.903298	-0.973898	0.085066	0.076305	-0.591420	0.798225
16829	2.679407	-7.945021	4.206204	-0.182616	0.836167	-0.336841	-0.581850	0.905692	-0.973867	0.100308	0.066774	-0.592086	0.796815
16830	3.032109	-8.166791	4.009318	-0.226975	0.756815	-0.306609	-0.576095	0.906564	-0.975496	0.114196	0.058039	-0.593698	0.794426
16831	3.133849	-8.480517	3.555133	-0.037365	0.632493	-0.248459	-0.572453	0.913626	-0.974254	0.125444	0.051056	-0.592253	0.794288
16832	3.251878	-8.279323	3.838816	-0.208534	0.479716	-0.168679	-0.568789	0.913885	-0.977204	0.133757	0.045072	-0.594166	0.791861
16833	2.582600	-7.966204	4.107128	-0.552630	0.276341	-0.261108	-0.568028	0.921453	-0.971009	0.141462	0.042564	-0.601592	0.785025
16834	2.963063	-9.949800	1.573071	0.422518	0.909057	0.011281	-0.563064	0.924548	-0.972558	0.151563	0.029517	-0.592294	0.790788
16835	3.203160	-10.595927	1.399998	0.859950	0.923371	0.013607	-0.538149	0.909000	-0.999315	0.161524	0.017626	-0.575504	0.801495
16836	2.489426	-10.739590	4.652247	0.187522	-0.505568	-0.138129	-0.543624	0.902948	-1.006867	0.157609	0.028086	-0.574062	0.803009
16837	3.211001	-11.682940	3.153268	0.472375	-0.107049	-0.012766	-0.553551	0.897476	-1.011169	0.156114	0.031726	-0.566582	0.808459
16838	3.295155	-10.283545	1.814410	0.059105	0.022681	-0.151193	-0.550760	0.884526	-1.026987	0.158604	0.033382	-0.565476	0.808682
16839	1.167764	-8.390202	1.477348	-1.278309	-0.767464	-0.085782	-0.566774	0.899579	-1.005517	0.151879	0.042967	-0.588169	0.793186
16840	0.271556	-7.901612	1.580940	-1.243896	-0.126284	-0.116761	-0.580221	0.929055	-0.965593	0.153364	0.042444	-0.608030	0.777803
16841	1.512717	-7.801420	1.644736	0.184828	0.586078	-0.314876	-0.573709	0.937641	-0.949090	0.164929	0.037906	-0.602984	0.779597
16842	3.186805	-8.557370	2.192759	0.915454	-0.083899	-0.293351	-0.576802	0.923818	-0.969244	0.167553	0.045891	-0.588679	0.789479
16843	3.420625	-9.344280	2.978407	0.564944	-0.103854	-0.180569	-0.585254	0.907713	-0.986756	0.168395	0.051783	-0.579861	0.795439
16844	3.044779	-9.161754	3.271146	-0.179919	-0.027233	-0.010835	-0.584724	0.905822	-0.989075	0.168460	0.051704	-0.582842	0.793248
16845	2.737944	-8.822742	2.621409	-0.276989	-0.212757	0.122122	-0.587362	0.912046	-0.981028	0.164071	0.052965	-0.588038	0.790244
16846	2.544410	-8.265615	2.399483	0.065422	-0.163455	0.114696	-0.590884	0.908444	-0.982957	0.160334	0.054341	-0.587702	0.791168
16847	2.678406	-8.100513	2.907748	0.157940	0.094686	0.063544	-0.588911	0.905260	-0.984406	0.160018	0.052851	-0.584942	0.793375
16848	3.444710	-8.503994	3.637047	0.392273	0.302364	0.017698	-0.580407	0.905307	-0.982777	0.162708	0.049189	-0.577769	0.798304
16849	4.027223	-8.808957	3.565766	0.351372	0.245954	0.056879	-0.573317	0.898231	-0.994217	0.164090	0.046064	-0.571346	0.802818
16850	3.742020	-8.556911	3.078595	-0.039385	0.001656	0.021444	-0.568861	0.896274	-0.997511	0.163735	0.045706	-0.572024	0.802427
16851	2.852919	-7.781770	3.406471	-0.360059	0.088992	0.045907	-0.567552	0.895975	-0.997800	0.164177	0.042940	-0.577484	0.798570
16852	2.093615	-7.945921	4.375958	-0.160325	0.430260	-0.096122	-0.561038	0.905053	-0.990960	0.170667	0.036745	-0.578552	0.796744
16853	2.320373	-9.317952	4.600237	0.915698	0.798065	-0.219469	-0.549771	0.900660	-0.997060	0.182496	0.030025	-0.560795	0.807033
16854	1.960894	-9.737232	3.206132	0.684226	0.567413	-0.214468	-0.538968	0.878945	-1.023717	0.191615	0.025958	-0.547486	0.814168
16855	0.806828	-9.581076	2.418669	-0.285279	0.565895	-0.236702	-0.530063	0.876604	-1.026677	0.201557	0.018501	-0.549749	0.810437
16856	1.340421	-9.289552	5.200504	-0.441970	0.886949	-0.253016	-0.515678	0.879633	-1.028601	0.215415	0.005220	-0.553161	0.804725
16857	2.120774	-9.884501	6.100145	0.239093	0.786527	-0.163284	-0.501031	0.882353	-1.029344	0.226422	-0.004402	-0.545738	0.806774
16858	2.395860	-9.794785	4.009297	0.549154	0.932255	0.052554	-0.482561	0.876363	-1.039156	0.235472	-0.017321	-0.532562	0.812792
16859	2.595060	-9.034040	2.842439	-0.496289	0.717811	0.240586	-0.456915	0.876199	-1.039188	0.238722	-0.033684	-0.537039	0.808372
16860	2.152947	-7.779979	2.730369	-1.100611	0.407912	0.268583	-0.438533	0.896659	-1.016746	0.237930	-0.048368	-0.552565	0.797322
16861	1.930035	-6.948947	4.142007	-0.596157	-0.219441	0.068098	-0.428096	0.905472	-1.002004	0.233563	-0.048233	-0.562962	0.791325
16862	1.611778	-7.775013	4.790679	0.532964	-0.532726	-0.108862	-0.439346	0.904680	-1.004553	0.229639	-0.035980	-0.557078	0.797268
16863	1.462407	-9.204896	4.467169	1.223727	-0.110511	-0.049082	-0.446893	0.891596	-1.016280	0.229743	-0.027827	-0.537851	0.810654
16864	1.818629	-9.664417	4.650030	0.149152	0.275291	0.018912	-0.442651	0.874946	-1.034617	0.232256	-0.031631	-0.534177	0.812226
16865	2.057731	-8.829964	5.074645	-1.196028	-0.060404	0.047812	-0.438778	0.891025	-1.017451	0.229757	-0.036490	-0.553594	0.799634
16866	2.158820	-7.468957	5.019348	-1.527252	-0.345596	-0.037348	-0.447209	0.908014	-0.997730	0.225195	-0.037468	-0.579372	0.782440
16867	2.385667	-6.795029	4.385865	-0.635712	-0.297779	-0.083818	-0.456051	0.930480	-0.969612	0.222345	-0.034441	-0.590489	0.775048
16868	2.770091	-6.797792	4.108880	0.493702	-0.233422	-0.070217	-0.461462	0.944796	-0.956771	0.220744	-0.027624	-0.583915	0.780738
16869	2.041189	-7.971131	4.494874	0.841883	-0.707185	-0.282368	-0.476458	0.929423	-0.975776	0.217141	-0.009255	-0.573649	0.789741
16870	2.068424	-10.198811	3.650926	1.021003	-0.179283	-0.285395	-0.496144	0.907919	-0.999562	0.219471	0.001467	-0.558255	0.800114
16871	3.314542	-11.540297	3.083169	0.287646	0.553786	-0.192148	-0.491986	0.877138	-1.033456	0.228516	-0.003691	-0.550976	0.802616
16872	4.334208	-10.711171	2.829026	-0.432420	-0.208164	-0.256999	-0.494093	0.880886	-1.026288	0.230106	0.000655	-0.558889	0.796677
16873	4.886880	-9.798293	2.535857	0.125724	-0.909055	0.017715	-0.510362	0.893804	-1.007799	0.219481	0.015900	-0.560871	0.798122
16874	3.646090	-9.216398	3.061373	0.890401	-1.194956	0.045042	-0.531637	0.877171	-1.019615	0.204812	0.038487	-0.551707	0.807583
16875	0.606952	-9.225454	2.751600	0.333712	-1.217796	0.266614	-0.558029	0.864888	-1.029644	0.186558	0.056895	-0.551277	0.811204
16876	-0.605681	-9.329922	3.254277	-0.731775	-0.577388	0.105842	-0.580022	0.868155	-1.023988	0.179397	0.062278	-0.565382	0.802672
16877	0.105811	-7.817219	1.801445	-1.257843	0.196057	-0.212847	-0.586905	0.891670	-0.995462	0.186204	0.057144	-0.584423	0.787726
16878	2.630546	-7.545754	1.231870	-0.475878	0.961358	-0.109686	-0.574543	0.911918	-0.969777	0.199548	0.041566	-0.588120	0.782667
16879	5.127445	-8.910413	2.993807	0.645157	0.730210	-0.007399	-0.554899	0.907588	-0.981007	0.207384	0.032991	-0.575037	0.790719
16880	4.649224	-9.292742	4.127591	0.790570	-0.606007	0.108372	-0.553527	0.888117	-0.999798	0.198131	0.044600	-0.565051	0.799670
16881	3.075689	-8.729306	1.981267	0.247540	-0.850745	0.321193	-0.566582	0.879109	-1.009346	0.182866	0.055807	-0.564707	0.802840
16882	1.676657	-8.293525	2.113151	-0.476701	-0.199210	0.257955	-0.570003	0.884538	-1.001977	0.177530	0.053959	-0.573421	0.797973
16883	1.777292	-8.111925	3.669573	-0.517514	0.238889	0.004180	-0.570690	0.894506	-0.990652	0.180446	0.048457	-0.580868	0.792265
16884	2.961688	-7.590444	3.764551	0.051352	0.419913	-0.070961	-0.565602	0.899274	-0.986980	0.186323	0.042849	-0.578488	0.792969
16885	3.756569	-7.699873	3.125524	0.328106	0.575315	0.176520	-0.553413	0.893098	-0.994472	0.189622	0.033154	-0.571276	0.797865
16886	3.742937	-7.945230	3.396503	0.269093	0.428121	0.068426	-0.533002	0.893835	-0.998658	0.193038	0.026697	-0.565405	0.801462
16887	3.363450	-9.655753	5.154626	0.748741	0.197179	-0.208152	-0.531141	0.885389	-1.011407	0.197965	0.029089	-0.552459	0.809168
16888	2.023661	-10.291624	5.768117	0.445336	-0.079080	-0.217638	-0.535517	0.863058	-1.032211	0.200220	0.034637	-0.545445	0.813143
16889	0.491021	-9.649819	3.256644	-0.457494	0.317575	-0.033672	-0.538931	0.866928	-1.029134	0.204255	0.028212	-0.551561	0.808248
16890	0.693324	-8.835645	1.875284	-0.674089	1.076050	-0.146242	-0.524196	0.882441	-1.016086	0.218735	0.009732	-0.557834	0.800551
16891	1.923702	-8.720865	3.986711	-0.236204	0.867264	-0.141226	-0.506043	0.892771	-1.002976	0.230340	-0.003488	-0.557754	0.797397
16892	2.281152	-9.704521	5.083282	0.755678	0.381135	-0.097086	-0.497117	0.884061	-1.011041	0.235921	-0.004825	-0.543911	0.805282
16893	2.378835	-9.591165	4.507825	0.532886	0.624867	-0.034352	-0.484388	0.873424	-1.029285	0.242951	-0.011891	-0.532344	0.810829
16894	2.515306	-8.380131	3.200873	-0.679972	0.451283	0.026107	-0.470658	0.876190	-1.024979	0.247058	-0.022704	-0.541133	0.803506
16895	2.349242	-7.465781	2.425969	-0.943421	0.044845	0.047452	-0.467853	0.898488	-1.001109	0.245970	-0.028467	-0.556029	0.793423
16896	2.026559	-7.789408	4.079108	0.021856	-0.075705	0.003780	-0.471918	0.900982	-0.997537	0.244995	-0.027130	-0.556082	0.793734
16897	1.668627	-8.565139	5.525196	0.967818	-0.231537	-0.130323	-0.477887	0.885891	-1.013588	0.244634	-0.017137	-0.541829	0.803917
16898	1.715166	-9.326493	4.711694	0.729429	-0.149518	-0.149954	-0.482163	0.873369	-1.029047	0.245447	-0.009378	-0.530859	0.811084
16899	2.161325	-9.837887	3.891720	-0.592164	0.070723	-0.159819	-0.486483	0.874002	-1.028315	0.248310	-0.011643	-0.540139	0.804025
16900	1.958148	-8.860925	4.802277	-1.263627	0.286334	-0.190622	-0.484860	0.897674	-1.003062	0.254004	-0.020381	-0.558927	0.789093
16901	2.394997	-7.051989	5.716568	-0.819011	0.003508	-0.247811	-0.493017	0.911001	-0.986376	0.257243	-0.021728	-0.571819	0.778702
16902	3.388356	-6.767123	4.435670	0.105648	0.111833	-0.140096	-0.497095	0.917559	-0.979495	0.260543	-0.021181	-0.569695	0.779177
16903	3.842213	-7.302651	3.599268	0.515289	-0.026026	0.001702	-0.495800	0.921423	-0.974748	0.260163	-0.017913	-0.561686	0.785177
16904	3.296725	-8.011469	4.386891	0.146485	-0.711531	-0.125714	-0.506897	0.914005	-0.983340	0.253953	-0.004410	-0.563113	0.786379
16905	2.580093	-8.839862	5.466185	-0.343752	-1.105585	-0.035894	-0.533344	0.918857	-0.976258	0.241745	0.011864	-0.573842	0.782383
16906	2.691716	-8.969147	3.169814	-0.065162	-0.114291	0.024403	-0.548498	0.910703	-0.978728	0.239867	0.013193	-0.575461	0.781751
16907	3.446925	-9.737190	1.153113	0.372227	0.528291	0.075772	-0.538549	0.909916	-0.984434	0.244393	0.006065	-0.567008	0.786598
16908	3.873683	-10.340900	2.812104	0.622405	-0.683746	0.062505	-0.543135	0.911404	-0.978502	0.235315	0.019311	-0.560510	0.793777
16909	4.130357	-10.751149	4.007152	0.913195	-1.151021	0.075388	-0.564277	0.894302	-0.994178	0.220526	0.041272	-0.551187	0.803653
16910	3.998225	-10.328891	3.196088	0.255124	-1.293966	0.092775	-0.594592	0.881365	-1.001797	0.204620	0.062074	-0.552741	0.805453
16911	1.626682	-9.022614	1.630970	-0.869969	-0.825782	0.183807	-0.615131	0.878900	-0.994218	0.193266	0.069978	-0.570244	0.795345
16912	-0.019261	-7.702961	2.047039	-1.127906	-0.279822	0.162918	-0.621104	0.904373	-0.961663	0.189769	0.067604	-0.589456	0.782278
16913	0.566452	-7.012711	2.370262	-0.494541	0.100369	-0.035282	-0.627340	0.929367	-0.925939	0.191765	0.064634	-0.596810	0.776445
16914	2.909365	-7.722595	2.473970	0.689583	0.563130	-0.216521	-0.623134	0.924088	-0.934638	0.200674	0.061267	-0.583601	0.784466
16915	5.146808	-9.177060	2.837572	1.306118	0.459677	-0.203312	-0.615730	0.901457	-0.966191	0.207196	0.061770	-0.560877	0.799169
16916	5.004046	-9.796137	2.823422	0.578580	0.044700	0.076482	-0.608449	0.876132	-0.994381	0.205672	0.062651	-0.551553	0.805955
16917	3.181486	-8.795254	2.841783	-0.584967	-0.333771	0.309472	-0.610038	0.881850	-0.989410	0.197382	0.062377	-0.562805	0.800250
16918	2.650271	-7.610713	3.230497	-0.885222	0.062131	0.160828	-0.611794	0.898070	-0.966740	0.196861	0.055859	-0.576907	0.790761
16919	3.514462	-6.876553	3.780939	-0.129243	0.401004	-0.121308	-0.605032	0.910901	-0.955277	0.203234	0.050600	-0.577304	0.789212
16920	4.553361	-7.017925	3.486573	0.816250	0.304934	-0.225263	-0.604479	0.902470	-0.967348	0.209238	0.051843	-0.562901	0.797919
16921	4.503935	-7.844054	3.332448	1.085437	0.127667	-0.156546	-0.602334	0.886320	-0.981270	0.211765	0.056404	-0.544813	0.809415
16922	4.117756	-8.093725	3.760495	0.403870	0.131657	0.023547	-0.600980	0.872720	-0.997357	0.212148	0.055887	-0.537766	0.814051
16923	4.368056	-7.785809	3.638299	-0.253958	0.120158	0.120363	-0.599260	0.866900	-1.004056	0.211576	0.051943	-0.541579	0.811930
16924	4.525453	-7.935801	4.195385	-0.124193	0.117816	0.044683	-0.593929	0.877318	-0.994243	0.212089	0.049155	-0.543183	0.810897
16925	3.982112	-9.183360	5.328884	0.923253	-0.218968	-0.145005	-0.599530	0.869448	-1.000526	0.210968	0.058630	-0.528928	0.819933
16926	2.564977	-10.296418	5.288988	0.897489	-0.439135	0.043941	-0.607351	0.859644	-1.004458	0.204270	0.069330	-0.516048	0.828952
16927	1.221427	-11.243201	4.282617	0.120567	-0.285885	0.119758	-0.610470	0.852867	-1.006624	0.198925	0.073634	-0.515448	0.830253
16928	0.367061	-9.011305	3.329851	-0.683293	0.115209	0.162358	-0.609547	0.850239	-1.007248	0.199512	0.066658	-0.526667	0.823634
16929	0.614218	-8.251970	3.529053	-0.794259	0.412399	0.188575	-0.596139	0.871523	-0.985784	0.201426	0.054837	-0.538396	0.816425
16930	1.713652	-8.125164	4.149054	0.437556	0.855660	0.306407	-0.571944	0.875412	-0.986732	0.204921	0.039479	-0.528071	0.823158
16931	3.543394	-9.111264	4.963507	0.732559	0.466961	0.310652	-0.541840	0.872939	-0.992853	0.203776	0.031628	-0.514370	0.832405
16932	3.788988	-9.002587	3.627304	0.315149	-0.598505	0.322834	-0.537356	0.862023	-1.002660	0.191971	0.039637	-0.511746	0.836476
16933	2.625747	-8.159738	2.738112	-0.283528	-1.199496	0.327962	-0.547271	0.852404	-1.006562	0.174035	0.055401	-0.521349	0.833569
16934	1.947931	-7.919515	3.678171	-0.155248	-1.282134	0.225399	-0.569286	0.861767	-0.989844	0.157107	0.073851	-0.528517	0.830983
16935	2.272650	-8.068810	5.051431	0.503368	-1.008564	0.140708	-0.584976	0.857617	-0.985819	0.142961	0.090803	-0.523531	0.835004
16936	2.755859	-8.783359	4.705832	0.721596	-1.139982	0.136947	-0.611665	0.855960	-0.983446	0.127280	0.110537	-0.514835	0.840551
16937	3.242838	-9.070744	3.649569	0.467818	-0.883358	0.387034	-0.624448	0.843467	-0.991648	0.110245	0.122676	-0.510101	0.844153
16938	2.901042	-8.608453	4.215601	-0.685637	-0.777326	0.594549	-0.624054	0.842452	-0.989829	0.094042	0.128163	-0.524764	0.836273
16939	2.138065	-8.185368	4.663115	-0.639371	-1.571260	0.642798	-0.630794	0.862122	-0.962221	0.067991	0.146467	-0.539821	0.826146
16940	0.832768	-8.677545	4.063621	0.412302	-1.267608	0.512212	-0.646127	0.868780	-0.948448	0.044531	0.162454	-0.536047	0.827212
16941	1.276340	-9.368554	3.591482	0.693646	-0.861300	0.429881	-0.653709	0.866310	-0.947511	0.025439	0.172600	-0.526692	0.831960
16942	2.410951	-9.906216	3.481135	-0.041931	-0.465901	0.443141	-0.655273	0.864283	-0.947822	0.013100	0.175806	-0.529115	0.830035
16943	2.346435	-9.232740	2.650996	-0.915701	-0.499604	0.535672	-0.652284	0.870073	-0.938394	0.001621	0.178054	-0.546315	0.818434
16944	1.282217	-8.456026	2.010822	-0.509109	-0.875422	0.444583	-0.652613	0.889544	-0.908347	-0.013604	0.187604	-0.556123	0.809535
16945	1.360136	-8.512724	3.308425	0.517570	-0.695083	0.479853	-0.651840	0.892609	-0.898184	-0.031614	0.193179	-0.549380	0.812320
16946	1.555562	-8.994542	3.837894	0.585531	-0.534961	0.321037	-0.645841	0.898029	-0.887608	-0.045230	0.198127	-0.540665	0.816322
16947	1.670033	-9.293527	2.905062	0.012931	-0.227681	0.318565	-0.638127	0.899072	-0.880372	-0.053543	0.198167	-0.541613	0.815180
16948	1.618121	-9.017792	2.785870	-0.465216	-0.289437	0.351152	-0.633938	0.897407	-0.871855	-0.060803	0.199736	-0.550207	0.808505
16949	1.393792	-9.099550	2.587071	-0.045086	-0.621770	0.198339	-0.629792	0.908236	-0.842263	-0.071301	0.207399	-0.551052	0.805136
16950	1.342296	-8.765503	2.968038	0.531683	-0.622492	0.065751	-0.630058	0.907392	-0.822799	-0.081694	0.216096	-0.541764	0.808159
16951	1.600212	-8.717148	2.850440	0.183200	-0.878887	-0.039591	-0.634421	0.917708	-0.780268	-0.092006	0.230112	-0.537226	0.806208
16952	2.057027	-8.980666	3.133582	0.403576	-0.674519	-0.101342	-0.646357	0.922872	-0.740199	-0.099752	0.241498	-0.528899	0.807461
16953	2.350947	-9.193645	4.325878	0.775892	-0.942302	-0.073682	-0.663350	0.913564	-0.707820	-0.112894	0.255560	-0.514062	0.810977
16954	2.130963	-9.702555	3.572088	0.795840	-1.251966	-0.130326	-0.696590	0.910029	-0.664335	-0.127947	0.275486	-0.497388	0.812614
16955	1.441537	-10.360752	2.833902	0.904965	-0.582671	-0.051242	-0.742374	0.900623	-0.617049	-0.138534	0.282723	-0.480906	0.818295
16956	2.000674	-10.680600	3.705428	-0.011946	-0.179980	0.179957	-0.802031	0.890417	-0.557036	-0.143410	0.284169	-0.481562	0.816566
16957	1.750568	-9.131747	4.109645	-0.630558	-0.644579	0.275811	-0.879184	0.869109	-0.507116	-0.151232	0.293384	-0.491618	0.805833
16958	2.657620	-7.627496	3.916748	-0.263856	-0.240189	0.159057	-0.952631	0.839058	-0.507758	-0.154851	0.296661	-0.496017	0.801237
16959	5.494885	-8.063917	3.470402	0.632607	0.270358	0.176917	-0.997302	0.820717	-0.579812	-0.159401	0.288237	-0.487790	0.808438
16960	6.881456	-9.131166	1.542714	0.480335	-0.181446	0.346614	-1.011109	0.808456	-0.658787	-0.169758	0.286406	-0.481364	0.810828
16961	4.310916	-9.313755	1.212527	-0.102223	-0.819692	0.350124	-1.026247	0.799482	-0.698535	-0.183230	0.296509	-0.482273	0.803693
16962	1.903645	-8.828117	3.096439	-0.413725	-0.803055	0.286064	-1.040897	0.798864	-0.705414	-0.193294	0.308275	-0.487546	0.793664
16963	1.455962	-8.787569	4.295357	-0.274819	-0.180588	0.043008	-1.038410	0.800256	-0.720777	-0.194605	0.311597	-0.491565	0.789557
16964	2.679948	-8.780071	2.939394	-0.524871	0.390762	-0.062215	-1.029256	0.805918	-0.754905	-0.186730	0.308221	-0.500894	0.786916
16965	3.648720	-8.510319	0.683158	-0.686888	1.099158	-0.000011	-1.004417	0.817780	-0.792198	-0.171958	0.293291	-0.515785	0.786369
16966	3.800583	-7.944365	1.708787	-0.839153	0.932474	0.074395	-0.973840	0.835507	-0.826190	-0.158771	0.280813	-0.532418	0.782602
16967	3.702476	-8.014027	2.425895	-0.683289	0.352527	0.065875	-0.950343	0.855643	-0.837489	-0.152662	0.276732	-0.544680	0.776813
16968	2.118052	-8.217656	1.192335	-0.217364	0.369999	0.016558	-0.932581	0.868279	-0.846838	-0.147923	0.271607	-0.549220	0.776341
16969	1.205571	-8.802106	1.640454	0.207316	1.099012	-0.053263	-0.906938	0.872298	-0.873517	-0.136594	0.254451	-0.549014	0.784334
16970	1.896966	-9.580720	2.365472	0.272061	1.540141	-0.177682	-0.870807	0.870551	-0.911898	-0.118487	0.231554	-0.547738	0.795190
16971	3.226613	-9.741101	1.950209	-0.172312	1.612587	-0.307963	-0.834414	0.867409	-0.937599	-0.095519	0.209626	-0.552800	0.800840
16972	3.465029	-9.018904	0.676697	-0.526868	1.554729	-0.316488	-0.795353	0.874357	-0.952842	-0.071276	0.189299	-0.562535	0.801649
16973	2.285104	-8.651970	0.705116	-0.396799	1.379958	-0.398291	-0.755052	0.878915	-0.969069	-0.048222	0.172309	-0.569411	0.802344
16974	1.922257	-9.452082	1.975553	0.256212	1.726392	-0.629109	-0.719439	0.875550	-0.984033	-0.019617	0.151603	-0.564383	0.811236
16975	2.759903	-10.788725	2.521548	0.422227	2.134034	-0.910796	-0.677753	0.855536	-1.013248	0.017593	0.127168	-0.555353	0.821646
16976	2.580892	-10.204701	1.698197	-0.521365	2.060858	-1.007900	-0.640831	0.850145	-1.013043	0.058024	0.104399	-0.560003	0.819836
16977	3.372376	-8.534854	3.548580	-1.279080	2.218606	-1.025467	-0.603980	0.867379	-1.000455	0.101904	0.078213	-0.575780	0.807450
16978	3.823906	-8.749578	7.068162	-0.394654	1.774740	-1.069913	-0.567232	0.876407	-0.997141	0.139832	0.061208	-0.576361	0.802813
16979	2.228335	-9.836702	7.465423	0.341995	1.249792	-0.771757	-0.553330	0.867644	-1.007918	0.165883	0.051298	-0.566391	0.805638
16980	0.365129	-8.608646	5.257061	-0.578832	2.051897	-0.450832	-0.524281	0.869549	-1.011371	0.196529	0.021595	-0.567938	0.798972
16981	0.371177	-6.963118	3.757514	-0.872264	2.483916	-0.440181	-0.482739	0.892350	-0.987258	0.231527	-0.016282	-0.571277	0.787257
16982	1.342556	-7.178403	4.631274	-0.211595	2.180539	-0.634773	-0.443516	0.903801	-0.971432	0.265787	-0.044079	-0.564177	0.780461
16983	1.730816	-8.384723	6.404340	0.581513	1.436008	-0.743217	-0.415613	0.894934	-0.973222	0.293657	-0.054773	-0.547859	0.781419
16984	1.606848	-8.212364	5.065942	-0.100300	1.978363	-0.725919	-0.398450	0.888814	-0.975997	0.325979	-0.078033	-0.538186	0.773308
16985	1.855884	-7.537936	5.323602	-0.901242	2.107292	-0.639287	-0.365915	0.903803	-0.951232	0.356489	-0.109286	-0.538777	0.755441
16986	2.418143	-7.425716	6.076447	-1.078652	1.524455	-0.571224	-0.352506	0.924512	-0.922357	0.378631	-0.133548	-0.545113	0.735972
16987	2.623701	-7.846782	5.594969	-0.502256	1.322482	-0.620234	-0.342883	0.942416	-0.893792	0.400464	-0.149716	-0.543790	0.722154
16988	2.842177	-8.034674	4.539341	-0.122322	1.616929	-0.604796	-0.325639	0.951019	-0.876480	0.425841	-0.167133	-0.534197	0.710886
16989	3.052034	-8.113391	4.512680	-0.672572	1.135792	-0.607874	-0.317036	0.960295	-0.855865	0.444054	-0.182118	-0.535763	0.694699
16990	2.545620	-7.666227	5.028051	-0.984737	0.794408	-0.572942	-0.317623	0.978344	-0.823467	0.456543	-0.195526	-0.544351	0.676032
16991	3.101925	-6.830877	5.395005	-1.197442	0.949725	-0.739871	-0.331029	0.993568	-0.787564	0.471889	-0.210738	-0.554229	0.652488
16992	4.263822	-7.246667	5.486735	-1.285213	1.292849	-0.763830	-0.339221	1.014480	-0.739873	0.490136	-0.230920	-0.561685	0.625262
16993	5.661465	-12.124510	1.407683	0.751980	0.951739	-0.622599	-0.343452	1.026686	-0.720081	0.511913	-0.227921	-0.545427	0.623303
16994	4.666010	-14.521185	0.962019	1.689422	0.372448	0.071849	-0.340895	1.008543	-0.768682	0.522196	-0.215737	-0.520033	0.640574
16995	1.620124	-12.814121	3.219043	-0.904272	-0.705814	0.212959	-0.338788	1.004802	-0.776249	0.507987	-0.217958	-0.537870	0.636506
16996	0.557093	-9.285029	2.695323	-2.059410	-0.668419	0.030208	-0.349446	1.019176	-0.729796	0.490920	-0.230489	-0.570247	0.617002
16997	0.147106	-6.583977	1.182271	-1.685192	0.160722	-0.257698	-0.354888	1.037776	-0.667889	0.487698	-0.245735	-0.590257	0.594442
16998	1.245539	-6.716936	1.378221	-0.258100	0.750264	-0.415898	-0.361355	1.051450	-0.625219	0.499907	-0.252086	-0.588058	0.583724
16999	2.796249	-7.897478	1.605575	0.897941	0.546499	-0.334307	-0.366316	1.048831	-0.638770	0.514447	-0.245324	-0.573607	0.588332
17000	3.428952	-8.757326	1.645912	0.740624	0.234985	-0.158313	-0.369164	1.041206	-0.664967	0.522348	-0.238496	-0.563282	0.594126
17001	3.458118	-9.181497	2.063953	0.175092	0.090362	0.031718	-0.370431	1.029290	-0.686013	0.523626	-0.237908	-0.560095	0.596246
17002	3.100664	-8.746243	2.105057	-0.360094	0.170284	0.067742	-0.365984	1.029462	-0.679693	0.522811	-0.244366	-0.562354	0.592209
17003	2.777833	-7.698786	1.632391	-0.787165	0.141444	0.080403	-0.364311	1.036789	-0.657470	0.519334	-0.254960	-0.569756	0.583665
17004	2.856273	-7.292058	1.419943	-0.194828	0.135963	0.073355	-0.360788	1.038098	-0.639436	0.518792	-0.259267	-0.570343	0.581674
17005	3.102815	-8.112720	2.184577	1.056153	0.180091	0.012100	-0.356449	1.033425	-0.656870	0.525869	-0.250283	-0.556032	0.592999
17006	3.617299	-9.579046	2.389515	1.505262	0.277656	-0.003606	-0.352985	1.016654	-0.693770	0.536038	-0.237440	-0.535141	0.608202
17007	3.667649	-10.180070	2.260820	0.627751	0.475520	0.000230	-0.346656	1.004103	-0.724867	0.543841	-0.236251	-0.522434	0.612769
17008	3.692471	-9.500042	2.140932	-0.735642	0.449970	-0.007776	-0.343385	1.004920	-0.727663	0.544857	-0.249494	-0.526631	0.602946
17009	3.226022	-8.387127	2.638068	-1.186709	0.392748	-0.149197	-0.341593	1.014258	-0.690660	0.544499	-0.265286	-0.537389	0.586819
17010	2.071665	-8.519512	4.538612	-0.199629	0.307517	-0.464702	-0.347376	1.020244	-0.668792	0.551936	-0.265913	-0.538926	0.578114
17011	1.536240	-9.606857	4.588146	0.792367	0.500002	-0.504402	-0.357846	1.020213	-0.669204	0.567069	-0.257238	-0.526854	0.578520
17012	1.162676	-10.705935	3.646374	0.680490	0.952302	-0.139236	-0.358864	1.012725	-0.691042	0.581780	-0.258808	-0.508905	0.579281
17013	1.239679	-10.476500	2.626579	-0.056117	0.846690	-0.004308	-0.352039	1.007763	-0.704270	0.589831	-0.269088	-0.499695	0.574453
17014	1.338438	-9.328930	4.320061	-0.795468	0.857351	0.177221	-0.339884	1.010592	-0.682706	0.591608	-0.289778	-0.497809	0.564106
17015	1.672250	-8.910247	4.488391	-0.518975	0.873268	0.204617	-0.325641	1.015029	-0.655016	0.594615	-0.307672	-0.492015	0.556500
17016	1.840491	-8.028689	3.488137	-0.001373	0.549217	0.110405	-0.310725	1.014175	-0.638108	0.598474	-0.314667	-0.484953	0.554648
17017	2.134734	-7.834115	2.754442	0.147482	0.183434	0.067809	-0.304440	1.013231	-0.639270	0.600186	-0.315513	-0.480654	0.556057
17018	1.844010	-8.577157	3.439435	0.314091	0.093698	0.013906	-0.306384	1.008295	-0.650939	0.602678	-0.312748	-0.476077	0.558855
17019	1.769238	-9.338044	4.877254	0.331183	0.185933	-0.005770	-0.306634	1.005532	-0.662825	0.606346	-0.310682	-0.470083	0.561109
17020	2.150403	-8.819042	4.562540	-0.346886	-0.018244	0.073803	-0.304534	1.003238	-0.661064	0.602956	-0.315204	-0.473867	0.559053
17021	2.303121	-8.233943	2.911838	-0.551350	-0.106048	0.101756	-0.304421	1.007228	-0.642244	0.597089	-0.321503	-0.480565	0.556038
17022	2.252762	-8.317335	3.317649	-0.106345	0.048559	0.078508	-0.301285	1.007771	-0.632716	0.595774	-0.323903	-0.480797	0.555854
17023	1.800165	-8.626371	4.588848	0.019783	-0.200006	-0.073783	-0.301152	1.007210	-0.632470	0.594608	-0.320595	-0.483330	0.556823
17024	1.721096	-8.678781	4.538684	-0.273747	-0.187730	-0.167433	-0.307702	1.008652	-0.628637	0.592682	-0.319987	-0.489795	0.553568
17025	2.219459	-7.924707	3.691513	-0.420346	-0.059720	-0.215818	-0.315827	1.011083	-0.618125	0.591613	-0.322015	-0.496374	0.547643
17026	3.022306	-7.492686	3.623839	-0.545763	0.224699	-0.324210	-0.325392	1.013498	-0.605476	0.593611	-0.327536	-0.501866	0.537101
17027	3.484617	-9.018211	3.813183	0.195615	0.169478	-0.425719	-0.337570	1.014970	-0.597336	0.601033	-0.322521	-0.500374	0.533259
17028	3.640413	-10.733929	2.413375	1.156636	0.003074	-0.273406	-0.349462	1.010893	-0.612710	0.611051	-0.305683	-0.489759	0.541581
17029	3.943950	-11.568333	1.191954	0.419471	-0.308508	-0.151291	-0.355720	1.005693	-0.639057	0.612042	-0.295523	-0.489861	0.545991
17030	3.191815	-10.999451	1.390814	0.031352	-0.265755	-0.000920	-0.363303	1.003608	-0.643014	0.609437	-0.292098	-0.492893	0.548016
17031	2.557777	-9.688004	3.012445	-0.074160	-1.001343	-0.060724	-0.370612	0.999104	-0.662432	0.599462	-0.281239	-0.506216	0.552536
17032	1.601100	-9.185936	3.234414	-0.422025	-0.928718	-0.098297	-0.386067	1.002824	-0.658956	0.588611	-0.275009	-0.522497	0.552181
17033	1.525582	-8.507847	2.018834	-0.503252	-0.045616	-0.135320	-0.392240	1.008060	-0.640157	0.586563	-0.278943	-0.529344	0.545830
17034	1.938151	-8.177639	1.249241	-0.332888	0.227108	0.004790	-0.394349	1.011473	-0.624114	0.586803	-0.285217	-0.530407	0.541278
17035	2.775255	-8.463319	2.124226	0.125258	-0.028281	-0.078704	-0.393173	1.011968	-0.622786	0.587765	-0.282590	-0.529893	0.542114
17036	3.590478	-8.759114	2.911975	0.287821	0.009151	-0.095822	-0.397478	1.007969	-0.630819	0.590303	-0.278156	-0.527322	0.544153
17037	3.638256	-8.816560	2.333867	-0.094776	0.160753	-0.029740	-0.398260	1.007075	-0.633225	0.591503	-0.280669	-0.526706	0.542153
17038	3.084211	-8.215039	1.785272	-0.422123	0.280434	0.050560	-0.396431	1.007419	-0.625810	0.591272	-0.289068	-0.527795	0.536907
17039	2.721773	-7.758022	1.919918	-0.399932	0.185672	0.078372	-0.393299	1.008665	-0.610690	0.589755	-0.296573	-0.529541	0.532748
17040	3.449633	-7.482634	2.435946	-0.040092	0.429278	-0.011069	-0.388983	1.008983	-0.604630	0.593923	-0.301341	-0.525091	0.529839
17041	4.192014	-8.010406	2.477143	0.483122	0.427775	-0.057321	-0.385441	1.006497	-0.608063	0.601625	-0.299416	-0.515342	0.531809
17042	3.986878	-8.718030	2.100746	0.810627	0.379011	-0.060059	-0.384502	1.001302	-0.629586	0.610697	-0.292877	-0.502579	0.537296
17043	3.667911	-9.002934	2.107549	0.222318	0.411553	0.003808	-0.380809	0.993314	-0.646189	0.615815	-0.294493	-0.495340	0.537294
17044	3.697426	-8.924663	2.740818	-0.579649	0.500500	0.088477	-0.375710	0.994089	-0.636675	0.616104	-0.307688	-0.494977	0.529850
17045	3.925357	-9.388774	4.467267	-0.190752	0.428566	-0.067318	-0.372056	0.995886	-0.622075	0.619640	-0.313737	-0.492344	0.524608
17046	2.846351	-10.039372	4.706210	0.361438	0.063684	-0.047329	-0.373348	0.991472	-0.633072	0.622789	-0.309296	-0.488194	0.527386
17047	0.739240	-9.990411	2.978186	0.132666	0.292251	-0.027516	-0.373334	0.987784	-0.640879	0.626502	-0.310339	-0.483492	0.526708
17048	0.126320	-8.579191	3.478204	-0.461889	0.954297	0.106648	-0.367059	0.989141	-0.633880	0.631330	-0.326937	-0.475814	0.517818
17049	0.399592	-8.904146	5.096694	-0.106319	0.800454	-0.163835	-0.360521	0.989031	-0.617118	0.639607	-0.334928	-0.467874	0.509725
17050	2.090311	-10.116166	4.960361	0.701013	1.015568	-0.025865	-0.357107	0.986265	-0.626393	0.653628	-0.335789	-0.447951	0.509271
17051	2.673684	-10.011120	3.148398	-0.033335	1.089189	0.125160	-0.343223	0.982490	-0.625875	0.661477	-0.348334	-0.433159	0.503474
17052	1.943593	-8.199296	2.067839	-0.620020	0.132252	0.291473	-0.332108	0.983373	-0.608736	0.655063	-0.360167	-0.435768	0.501276
17053	1.229284	-7.758236	3.462531	-0.356006	-0.270539	0.238552	-0.327663	0.984365	-0.602125	0.647445	-0.364175	-0.441196	0.503525
17054	0.674608	-8.175919	4.714572	0.375999	0.047111	-0.024003	-0.326087	0.982891	-0.605637	0.650620	-0.359403	-0.437114	0.506412
17055	1.117576	-9.078098	4.251226	0.593653	0.384117	-0.058345	-0.325807	0.978249	-0.620372	0.658512	-0.355026	-0.426457	0.508383
17056	1.752878	-9.476843	3.424171	-0.013622	0.276563	-0.015068	-0.325281	0.977051	-0.616703	0.660714	-0.357721	-0.423216	0.506341
17057	2.268444	-9.054858	3.624526	-0.712037	0.159300	0.031364	-0.323722	0.979132	-0.600346	0.656314	-0.368977	-0.428056	0.499876
17058	2.232969	-8.356403	4.474944	-0.952414	0.012078	-0.028722	-0.322558	0.981385	-0.578941	0.649353	-0.381121	-0.437715	0.491420
17059	1.760450	-7.794638	4.172223	-0.671586	-0.096432	-0.184046	-0.327687	0.986713	-0.552991	0.644906	-0.387201	-0.446905	0.484198
17060	1.872645	-7.916442	3.637490	-0.154079	0.110468	-0.248296	-0.336855	0.987741	-0.540390	0.646893	-0.387884	-0.449037	0.479000
17061	2.395184	-7.761258	4.359911	-0.091738	0.184660	-0.348549	-0.343152	0.991342	-0.528536	0.650979	-0.387597	-0.450170	0.472590
17062	3.094301	-8.559231	4.339246	-0.216085	0.199207	-0.474506	-0.357555	0.992834	-0.519044	0.655349	-0.387859	-0.453419	0.463135
17063	3.927821	-9.813678	2.564466	0.257594	0.207158	-0.275024	-0.366842	0.991969	-0.526523	0.661614	-0.383731	-0.450431	0.460574
17064	3.581764	-9.672039	1.291686	0.261289	-0.302361	-0.094284	-0.372993	0.992705	-0.534651	0.661543	-0.376487	-0.452889	0.464230
17065	2.542289	-9.360683	2.477627	0.224282	-0.787496	0.058281	-0.375863	0.990789	-0.544756	0.655306	-0.366536	-0.460790	0.473178
17066	2.886658	-10.689248	3.391087	0.762707	-0.795984	0.047496	-0.381610	0.988930	-0.560661	0.652768	-0.349237	-0.463680	0.486753
17067	2.936285	-11.193158	3.646704	1.015722	-0.562631	0.117860	-0.381318	0.982513	-0.594678	0.653136	-0.331362	-0.460258	0.501771
17068	1.165798	-10.060383	2.575447	-0.308322	-0.824618	0.115052	-0.384312	0.979154	-0.614109	0.642066	-0.327998	-0.473421	0.506005
17069	0.261369	-9.227338	2.252615	-1.274356	-0.637661	0.060346	-0.386560	0.984121	-0.587275	0.626534	-0.338327	-0.493945	0.499008
17070	1.086454	-7.877488	1.981354	-0.847971	0.010658	-0.192551	-0.391302	0.990676	-0.554926	0.622517	-0.346965	-0.503645	0.488292
17071	2.376677	-7.922028	2.088661	0.130104	0.057680	-0.246048	-0.396291	0.994006	-0.538455	0.626098	-0.343452	-0.503377	0.486470
17072	2.874672	-8.859580	1.947358	0.796411	-0.081407	-0.145899	-0.402298	0.991796	-0.556888	0.631875	-0.331045	-0.497723	0.493370
17073	2.763950	-9.118849	2.075876	0.418969	-0.148346	0.058512	-0.403980	0.987562	-0.575565	0.632263	-0.324894	-0.495104	0.499560
17074	2.551028	-9.093559	2.329073	-0.060030	-0.210786	0.190146	-0.401622	0.987173	-0.579052	0.627660	-0.325284	-0.497271	0.502946
17075	2.535917	-8.909349	2.543821	-0.001726	-0.000687	0.199620	-0.396649	0.986889	-0.577526	0.625304	-0.327337	-0.496046	0.505751
17076	2.767018	-8.521709	2.215867	-0.059695	0.203882	0.249313	-0.388257	0.982007	-0.583610	0.624181	-0.332465	-0.492605	0.507154
17077	3.438597	-8.427007	2.182810	0.008660	0.209791	0.251182	-0.379091	0.980089	-0.581123	0.623425	-0.336987	-0.488307	0.509253
17078	3.593362	-8.351345	2.564835	0.316488	-0.075086	0.299787	-0.371889	0.979008	-0.583228	0.621526	-0.335041	-0.484126	0.516793
17079	3.320746	-8.375684	2.782881	0.272650	-0.100839	0.318990	-0.363367	0.975199	-0.594185	0.618769	-0.333659	-0.480535	0.524293
17080	3.088607	-8.860447	2.935849	0.233295	-0.051404	0.319251	-0.355502	0.971905	-0.602864	0.616245	-0.333135	-0.476723	0.531036
17081	3.031681	-8.982794	3.317685	0.219573	0.103169	0.320205	-0.346324	0.967245	-0.613458	0.615008	-0.334496	-0.471125	0.536581
17082	3.429828	-8.985254	3.551333	-0.012661	0.167416	0.196908	-0.337417	0.964558	-0.613379	0.614153	-0.338132	-0.468026	0.537991
17083	3.720074	-9.567266	4.317915	0.286084	0.139532	-0.010150	-0.332830	0.962697	-0.614948	0.617281	-0.335862	-0.463481	0.539765
17084	2.039853	-9.236172	3.748841	0.112803	-0.315150	-0.204195	-0.336226	0.961641	-0.625948	0.617103	-0.329016	-0.467643	0.540594
17085	0.333396	-9.342468	2.850141	-0.075823	0.017677	-0.357854	-0.346704	0.964368	-0.626274	0.620382	-0.326683	-0.470742	0.535543
17086	-0.124276	-9.459897	3.725045	-0.114544	0.529677	-0.437719	-0.356392	0.965331	-0.622553	0.629032	-0.329465	-0.468360	0.525748
17087	0.588998	-9.148426	3.686820	-0.123383	0.968930	-0.367915	-0.363207	0.967510	-0.614451	0.640740	-0.337687	-0.459864	0.513755
17088	1.949059	-9.638356	3.147421	0.104281	1.131361	-0.168393	-0.359157	0.969345	-0.608075	0.653188	-0.346170	-0.445480	0.505035
17089	1.831002	-9.473058	2.868192	0.157789	0.723430	-0.085938	-0.356011	0.967644	-0.609225	0.661218	-0.350658	-0.435067	0.500547
17090	0.897255	-9.407463	2.990670	-0.342186	0.874563	-0.006772	-0.349737	0.969256	-0.601290	0.666175	-0.363657	-0.427065	0.491507
17091	0.939026	-9.253756	3.378266	-0.562201	1.215752	0.000001	-0.340582	0.969116	-0.579653	0.671889	-0.383083	-0.416309	0.478016
17092	1.253032	-8.796670	2.888679	-0.453726	0.726672	-0.103650	-0.335625	0.972108	-0.558134	0.675165	-0.395055	-0.411780	0.467462
17093	1.277465	-8.793790	2.971233	-0.045065	0.407064	-0.162770	-0.337205	0.973635	-0.544676	0.679303	-0.398264	-0.408037	0.461995
17094	1.022697	-9.232763	3.919769	0.227640	0.853769	-0.120106	-0.336681	0.973357	-0.545088	0.688907	-0.401875	-0.395389	0.455599
17095	0.837032	-9.153607	3.937542	-0.147498	1.071900	-0.188808	-0.335634	0.972953	-0.540472	0.697399	-0.412257	-0.383423	0.443471
17096	1.384390	-8.672829	3.835189	-0.674388	0.972219	-0.327383	-0.338135	0.976087	-0.523903	0.701820	-0.427507	-0.378600	0.425850
17097	2.292785	-8.212129	4.379424	-0.632777	0.819718	-0.399187	-0.343515	0.977675	-0.497007	0.705530	-0.440366	-0.375853	0.408705
17098	2.709614	-8.216702	4.377807	-0.214673	0.847762	-0.346511	-0.350727	0.979961	-0.474842	0.712561	-0.447512	-0.368802	0.394935
17099	2.354925	-8.436739	4.224185	0.082687	0.600226	-0.267505	-0.357149	0.982485	-0.470181	0.719540	-0.449095	-0.362033	0.386662
17100	1.685931	-8.890680	3.574130	0.090443	0.652889	-0.275803	-0.362124	0.983148	-0.470104	0.726988	-0.450675	-0.354555	0.377720
17101	2.274444	-8.826572	3.897349	-0.372027	0.733185	-0.335228	-0.371549	0.982945	-0.463904	0.731044	-0.459173	-0.349764	0.363868
17102	2.997702	-7.891132	4.056883	-0.756290	0.346728	-0.440776	-0.381512	0.985953	-0.440359	0.729452	-0.469460	-0.354373	0.349180
17103	3.474691	-7.251419	4.158145	-0.743715	0.349452	-0.508927	-0.392909	0.986551	-0.412498	0.728248	-0.478929	-0.359322	0.333421
17104	3.764715	-7.998598	3.811679	-0.022651	0.498066	-0.555248	-0.408617	0.986071	-0.399870	0.735089	-0.478427	-0.357678	0.320653
17105	4.631295	-10.458741	1.820780	1.296903	0.450154	-0.325133	-0.423542	0.990458	-0.420512	0.752431	-0.459539	-0.345945	0.320926
17106	4.020006	-12.576540	2.027379	1.010830	-0.497930	-0.018916	-0.427321	0.989533	-0.461603	0.758070	-0.440787	-0.347210	0.332388
17107	1.754670	-11.637023	2.622252	-0.077853	-1.045845	0.008204	-0.429800	0.989130	-0.478029	0.749738	-0.434878	-0.363706	0.341310
17108	1.299839	-9.659854	3.050652	-1.093953	-0.509913	0.065036	-0.428629	0.990442	-0.470045	0.735683	-0.448004	-0.378358	0.338981
17109	1.805108	-8.228456	2.530704	-1.222876	-0.269976	-0.223969	-0.431261	0.990724	-0.430758	0.723762	-0.462285	-0.392735	0.328970
17110	1.809838	-8.039180	1.388660	0.048648	-0.278296	-0.352628	-0.441996	0.990055	-0.414746	0.724160	-0.456856	-0.399863	0.327085
17111	1.923982	-9.168157	1.246650	0.878573	-0.149957	-0.333266	-0.450372	0.990278	-0.416234	0.732779	-0.440442	-0.399485	0.330844
17112	2.336799	-9.454181	2.799335	0.360146	0.048745	-0.165762	-0.457436	0.991762	-0.438383	0.737263	-0.434052	-0.398007	0.331108
17113	3.036209	-8.788587	2.909632	-0.736430	0.092577	-0.009969	-0.458477	0.990226	-0.442663	0.731330	-0.445441	-0.401784	0.324513
17114	3.639551	-8.001090	1.757376	-0.795798	0.211610	0.010803	-0.457961	0.989414	-0.413126	0.725609	-0.458370	-0.403894	0.316636
17115	3.544355	-7.687268	1.983128	0.053227	-0.120886	-0.095634	-0.458094	0.989059	-0.403323	0.725471	-0.456071	-0.406449	0.317002
17116	3.352542	-7.952823	2.479833	0.531494	-0.191688	-0.089241	-0.459536	0.989586	-0.400771	0.729126	-0.446299	-0.406815	0.322015
17117	3.628881	-8.685649	2.493839	0.396070	0.080308	-0.024303	-0.461103	0.989921	-0.414135	0.733218	-0.440804	-0.403585	0.324348
17118	3.970127	-9.009530	2.627085	0.062025	0.174810	0.031771	-0.459784	0.988201	-0.431043	0.734807	-0.441181	-0.400518	0.324042
17119	4.266060	-8.761518	1.998933	-0.159554	0.264824	0.055462	-0.456642	0.987667	-0.428842	0.734932	-0.445621	-0.397504	0.321384
17120	4.105431	-8.390677	1.813114	-0.090154	0.199150	0.073849	-0.453239	0.987083	-0.424656	0.735075	-0.448710	-0.394674	0.320246
17121	3.520634	-7.915820	2.234418	-0.096797	0.091622	0.032572	-0.448265	0.985119	-0.409791	0.734515	-0.450889	-0.394042	0.319245
17122	3.785472	-7.799264	3.204332	0.031642	0.183612	-0.046090	-0.447214	0.983538	-0.407997	0.736387	-0.451135	-0.391730	0.317425
17123	4.417834	-8.962313	5.056760	0.772796	0.036925	-0.329513	-0.450744	0.984126	-0.424512	0.745509	-0.437143	-0.389603	0.318326
17124	2.950824	-9.811756	4.700479	0.723097	-0.367476	-0.321282	-0.459236	0.982461	-0.452446	0.750753	-0.421363	-0.393400	0.322584
17125	0.830723	-10.386756	3.357016	-0.585852	-0.132052	-0.157152	-0.467086	0.981803	-0.452112	0.745580	-0.427892	-0.400787	0.316842
17126	0.759312	-10.805591	2.650423	-0.479747	0.711446	-0.002847	-0.467482	0.980521	-0.431463	0.746926	-0.439362	-0.393382	0.307104
17127	1.784468	-9.833046	3.504841	0.077390	0.331480	0.024474	-0.466039	0.978428	-0.425711	0.749841	-0.440402	-0.387971	0.305391
17128	1.388743	-8.629049	3.955325	-0.143720	0.017935	0.259618	-0.459892	0.979913	-0.424276	0.746960	-0.444571	-0.386479	0.308288
17129	1.413651	-8.021879	3.402790	-0.121516	0.393302	0.404409	-0.449417	0.977310	-0.417184	0.746174	-0.451906	-0.377895	0.310161
17130	2.129087	-8.324441	3.239301	0.542092	0.068959	0.301721	-0.438685	0.977773	-0.424054	0.749513	-0.446384	-0.370937	0.318398
17131	2.010520	-9.040149	3.371022	0.831562	-0.578739	0.201288	-0.433439	0.977178	-0.451978	0.751002	-0.431633	-0.372571	0.332986
17132	1.777206	-9.202113	3.656292	0.439464	-0.392432	0.155329	-0.428196	0.976967	-0.472464	0.750631	-0.423438	-0.374352	0.342219
17133	1.953380	-9.021721	3.807144	-0.263838	-0.208528	0.101206	-0.425444	0.975632	-0.471079	0.745913	-0.426737	-0.378517	0.343851
17134	2.271050	-8.967452	3.467514	-0.362528	-0.457061	-0.020992	-0.425717	0.978128	-0.459063	0.739296	-0.428700	-0.388168	0.344940
17135	3.520265	-8.532084	4.361737	-0.063216	-0.494774	-0.186816	-0.429118	0.976715	-0.454163	0.735970	-0.424727	-0.397589	0.346235
17136	2.831013	-7.996067	4.317294	-0.148946	-1.029940	-0.508647	-0.443785	0.979108	-0.447689	0.729686	-0.415531	-0.418157	0.346464
17137	3.355020	-8.882413	1.995961	0.174270	0.176441	-0.429211	-0.456086	0.978688	-0.447297	0.735366	-0.410564	-0.418020	0.340489
17138	4.477022	-8.937245	2.476031	0.231183	0.950891	-0.371288	-0.465901	0.979346	-0.454457	0.747420	-0.410347	-0.405603	0.329340
17139	3.460933	-8.727502	2.753736	-0.000274	-0.867839	-0.110263	-0.473233	0.980492	-0.455133	0.740804	-0.403635	-0.419564	0.335043
17140	2.086600	-8.864111	2.488781	0.243726	-0.935512	0.045097	-0.472711	0.981373	-0.458028	0.734318	-0.393963	-0.431521	0.345485
17141	2.018302	-8.761013	2.228394	0.074574	0.154152	-0.068679	-0.471917	0.978990	-0.463284	0.736465	-0.393383	-0.429391	0.344228
17142	2.423043	-8.722087	2.510065	0.027324	0.534745	-0.121302	-0.473229	0.980080	-0.461378	0.741897	-0.395498	-0.422438	0.338699
17143	3.189153	-8.708162	2.745251	-0.110658	0.463579	-0.056943	-0.474931	0.979897	-0.457652	0.745026	-0.399874	-0.416848	0.333580
17144	3.853337	-8.448525	2.946577	-0.118715	0.661008	-0.059403	-0.472835	0.978356	-0.452553	0.749755	-0.405422	-0.408415	0.326645
17145	3.937856	-8.121795	2.619399	-0.019241	0.577404	-0.024287	-0.471787	0.977510	-0.446625	0.754170	-0.409334	-0.400201	0.321735
17146	3.080079	-8.098510	2.746933	-0.082092	0.607047	-0.024110	-0.469161	0.974018	-0.441196	0.758302	-0.414158	-0.391930	0.315979
17147	2.544727	-7.758566	4.162319	-0.073555	0.808748	0.092208	-0.465755	0.972306	-0.435985	0.763111	-0.421119	-0.379454	0.310380
17148	3.511942	-8.376747	5.775431	0.392989	1.046601	-0.086269	-0.461034	0.968913	-0.437073	0.774563	-0.420764	-0.361868	0.303416
17149	4.452637	-9.883919	5.652006	0.792876	0.856029	-0.331266	-0.465208	0.966515	-0.455135	0.789055	-0.411123	-0.346617	0.297031
17150	2.908567	-9.591790	3.450868	-0.187236	0.321928	-0.180011	-0.470702	0.966409	-0.463296	0.790658	-0.414633	-0.344317	0.290493
17151	1.043350	-7.710834	1.661094	-1.253106	0.610230	0.087626	-0.468866	0.962219	-0.438256	0.783439	-0.438495	-0.341228	0.278403
17152	1.634450	-6.071069	5.849652	-0.225908	1.354386	-0.451050	-0.473843	0.959650	-0.404866	0.792760	-0.446223	-0.325285	0.258082
17153	1.597918	-10.896809	5.995636	1.689523	1.397268	-0.310185	-0.472912	0.956914	-0.425250	0.817582	-0.424242	-0.296939	0.251805
17154	2.580813	-9.866942	5.339343	0.550697	0.794915	-0.572468	-0.484018	0.955134	-0.463898	0.829552	-0.415659	-0.286149	0.239146
17155	2.181863	-6.876869	3.776316	-0.550534	1.006355	-0.008756	-0.494097	0.955097	-0.458215	0.830414	-0.429489	-0.272153	0.227783
17156	3.328121	-8.865826	2.789211	-1.977084	0.124286	0.081766	-0.486779	0.955149	-0.424883	0.812992	-0.462880	-0.278405	0.217434
17157	1.809505	-7.946574	4.935381	-0.823796	0.489348	0.022540	-0.486791	0.953716	-0.379447	0.807683	-0.478505	-0.273852	0.209014
17158	1.625898	-7.911029	5.328987	0.759621	0.432837	-0.170860	-0.485606	0.950640	-0.372663	0.817819	-0.466963	-0.265470	0.206501
17159	1.991978	-8.831748	3.419421	1.101783	0.271012	-0.199110	-0.491877	0.950379	-0.403892	0.830012	-0.448936	-0.258334	0.206883
17160	2.121898	-9.368275	2.808940	0.072709	0.135353	-0.171370	-0.498150	0.949203	-0.418974	0.831976	-0.447323	-0.257531	0.203460
17161	1.796233	-8.971130	4.235141	-0.590122	0.172084	-0.084784	-0.504945	0.946615	-0.425873	0.827678	-0.457505	-0.257876	0.197837
17162	1.531775	-8.672431	5.240389	-0.340264	0.013837	-0.035483	-0.508217	0.945197	-0.414743	0.824667	-0.462920	-0.259526	0.195643
17163	1.001248	-8.332648	4.347929	0.147566	0.183105	-0.207794	-0.508880	0.946563	-0.401167	0.827602	-0.460252	-0.257863	0.191699
17164	1.132463	-8.992974	3.365387	0.367442	0.321430	-0.190284	-0.517391	0.949508	-0.413176	0.833242	-0.454327	-0.253078	0.187740
17165	1.648401	-9.313676	3.595422	0.013401	0.280158	-0.151097	-0.523416	0.952373	-0.424156	0.835112	-0.454612	-0.249723	0.183179
17166	1.863919	-8.860695	4.116051	-0.374719	-0.028491	-0.097786	-0.530884	0.956386	-0.435613	0.831812	-0.460191	-0.252668	0.180200
17167	1.547147	-8.504786	4.262488	-0.311565	-0.178199	-0.063131	-0.536141	0.962927	-0.426728	0.828013	-0.464657	-0.257307	0.179673
17168	0.858590	-8.296451	3.902858	-0.095854	-0.327224	-0.077402	-0.537464	0.966211	-0.411891	0.825609	-0.464589	-0.263991	0.181204
17169	0.627527	-8.366170	3.949242	0.078481	-0.474851	-0.160851	-0.544544	0.969975	-0.406521	0.824123	-0.460993	-0.272939	0.183878
17170	1.470151	-8.486736	4.546383	0.233759	-0.921598	-0.124518	-0.547697	0.974541	-0.410054	0.821459	-0.452918	-0.288569	0.191831
17171	2.378463	-8.445886	5.481257	0.136420	-0.742880	-0.226456	-0.554377	0.977849	-0.421674	0.818958	-0.446717	-0.302127	0.196139
17172	3.991449	-9.324486	4.319596	0.606411	-0.899767	-0.190913	-0.563290	0.983333	-0.429621	0.819382	-0.431927	-0.316319	0.204928
17173	5.702425	-9.060414	4.577071	-0.233542	-0.438112	0.201545	-0.564222	0.988566	-0.428252	0.813517	-0.435406	-0.322625	0.211011
17174	4.568407	-9.110150	4.234601	-0.361363	-1.155999	0.348872	-0.557702	0.994714	-0.413680	0.801065	-0.438443	-0.340017	0.224614
17175	4.003612	-8.751489	4.118300	-0.151572	-1.383064	0.001630	-0.555108	1.001605	-0.403680	0.789820	-0.434644	-0.362657	0.236112
17176	3.679482	-8.378963	2.040625	-0.354618	-0.300395	0.048694	-0.552763	1.004434	-0.396855	0.784164	-0.439087	-0.368833	0.237172
17177	2.745122	-8.197069	0.402931	-0.569869	-0.163855	-0.085251	-0.552771	1.005482	-0.382104	0.778026	-0.446815	-0.374833	0.233519
17178	3.406608	-8.626680	1.533534	-0.589515	-0.002938	-0.268326	-0.562067	1.004339	-0.358697	0.773794	-0.453855	-0.380191	0.225198
17179	4.814363	-8.542748	2.841999	-0.171293	0.169839	-0.131873	-0.569660	1.004064	-0.351062	0.773819	-0.456500	-0.379577	0.220755
17180	4.238620	-7.931903	2.386527	-0.269288	0.380899	0.070852	-0.571490	1.002913	-0.347099	0.773775	-0.462802	-0.374399	0.216590
17181	3.843678	-7.563028	0.879493	-0.505286	0.265359	0.129598	-0.568349	1.001765	-0.336033	0.770157	-0.472950	-0.371366	0.212751
17182	2.732603	-7.163237	1.434430	-0.473387	0.204945	0.136598	-0.566778	0.999444	-0.320213	0.766451	-0.482038	-0.369100	0.209664
17183	1.853547	-6.628099	2.659706	-0.125000	0.381979	0.430711	-0.561675	0.999343	-0.314705	0.765892	-0.488944	-0.359682	0.212067
17184	2.412881	-7.180851	4.423463	0.513831	1.093130	0.658143	-0.545577	1.000336	-0.325995	0.775577	-0.490196	-0.334381	0.215353
17185	4.254251	-10.625111	7.966726	1.513870	1.069995	0.001260	-0.536417	1.005091	-0.362678	0.796859	-0.471081	-0.311061	0.215267
17186	3.547480	-11.808166	4.560562	1.253166	0.198373	-0.082647	-0.542417	1.004543	-0.418317	0.809888	-0.451233	-0.303377	0.220072
17187	2.432097	-10.790009	0.754632	-1.153301	1.139615	0.359931	-0.534309	1.006527	-0.416491	0.804129	-0.477037	-0.286653	0.208906
17188	3.477686	-8.714978	3.533916	-1.843794	0.714885	0.550931	-0.524242	1.005401	-0.376464	0.787574	-0.512329	-0.277576	0.200493
17189	3.146193	-7.082477	5.547474	-0.956664	-1.371249	0.219402	-0.511937	0.999153	-0.331719	0.768667	-0.522879	-0.300671	0.212947
17190	1.235421	-6.641677	3.252138	0.767576	-1.197944	0.193663	-0.505401	1.001588	-0.329993	0.768240	-0.506855	-0.313842	0.233256
17191	0.414149	-7.719637	3.379472	1.986420	-0.208109	0.562092	-0.487081	1.005673	-0.358315	0.783626	-0.478502	-0.301814	0.256659
17192	0.529713	-9.246527	4.241681	1.210285	-1.144629	0.344157	-0.474242	1.007426	-0.412505	0.785963	-0.455383	-0.310250	0.280417
17193	1.209770	-9.751120	4.641792	0.081647	-1.591673	0.132513	-0.471352	1.008265	-0.452821	0.775544	-0.445781	-0.333363	0.297791
17194	1.248004	-8.582953	4.947021	-0.416584	-0.962355	0.294047	-0.468602	1.007258	-0.447580	0.763349	-0.448265	-0.348254	0.308345
17195	0.580710	-7.561028	5.717854	-0.592828	-1.172072	0.552158	-0.455520	1.006840	-0.429842	0.746058	-0.453703	-0.364532	0.323524
17196	0.999170	-7.703874	6.126463	0.057955	-1.664792	0.494369	-0.443481	1.004356	-0.404996	0.730658	-0.445296	-0.384450	0.346478
17197	3.142838	-8.048472	6.055244	0.427484	-1.249415	0.511876	-0.430640	1.001000	-0.422088	0.721028	-0.433941	-0.394767	0.368744
17198	6.450043	-10.716790	3.750914	1.347604	-0.064647	0.309602	-0.415444	1.000887	-0.463104	0.729493	-0.416206	-0.383093	0.384515
17199	8.195966	-13.029987	1.097578	1.424341	-0.107127	0.472017	-0.403506	0.997063	-0.513747	0.736567	-0.397721	-0.369595	0.403344
17200	4.376119	-11.375954	1.920949	-0.224457	-2.464482	0.666462	-0.391453	0.995325	-0.534491	0.710090	-0.385435	-0.402050	0.430777
17201	1.336786	-8.878095	2.805379	-0.987152	-3.151395	0.423366	-0.389986	0.997127	-0.521140	0.671929	-0.374617	-0.451122	0.452396
17202	0.794787	-6.538435	3.240405	-1.036723	-1.484938	0.037817	-0.395505	1.001427	-0.498130	0.649806	-0.375083	-0.480005	0.454599
17203	1.877845	-6.038372	1.799384	-0.286037	-0.156235	0.066130	-0.397089	1.004289	-0.482638	0.645459	-0.377771	-0.484161	0.454157
17204	4.212396	-7.763177	-0.253108	1.111331	-0.103059	0.194231	-0.390791	1.001229	-0.500179	0.650726	-0.364152	-0.473952	0.468315
17205	4.294400	-9.246865	1.762951	1.811405	-1.509533	0.286439	-0.387620	0.997387	-0.553519	0.646080	-0.328517	-0.474172	0.499818
17206	2.693090	-9.379703	3.307884	1.211507	-2.096981	0.604612	-0.385904	0.985942	-0.607645	0.627131	-0.297134	-0.484713	0.532421
17207	2.148413	-9.353144	3.627907	0.008833	-0.843655	0.565651	-0.379597	0.979313	-0.625959	0.612702	-0.293217	-0.491888	0.544671
17208	1.943916	-8.575324	3.630206	-0.098119	-0.040044	0.463496	-0.367422	0.979414	-0.636569	0.606439	-0.298379	-0.490846	0.549793
17209	2.503677	-8.104108	2.791865	0.155144	-0.365176	0.359534	-0.357205	0.976476	-0.638900	0.599627	-0.295766	-0.491528	0.558006
17210	4.087920	-8.458855	2.742065	0.439419	-0.373612	0.226544	-0.351953	0.972197	-0.650232	0.595763	-0.288379	-0.489857	0.567401
17211	4.530229	-8.300279	3.399427	0.389031	-0.404901	0.218109	-0.345919	0.967064	-0.648871	0.591391	-0.280951	-0.489180	0.576217
17212	2.898044	-8.094457	3.439252	0.003193	-0.755590	0.384748	-0.342246	0.965198	-0.655469	0.579283	-0.275774	-0.495973	0.585142
17213	1.056780	-7.285595	3.995174	-0.174715	-0.433810	0.395447	-0.335952	0.963112	-0.673375	0.569215	-0.276313	-0.500993	0.590468
17214	1.859023	-8.625196	5.587006	0.478730	0.388845	0.433544	-0.321023	0.960204	-0.675625	0.570345	-0.279605	-0.488587	0.598173
17215	3.239426	-11.935125	4.417295	1.934831	0.451607	-0.490794	-0.318622	0.949151	-0.714188	0.590835	-0.257599	-0.462766	0.608609
17216	1.738228	-11.380357	3.635585	0.087753	0.024807	-0.009130	-0.319973	0.938427	-0.730547	0.591412	-0.256607	-0.461583	0.609364
17217	0.592688	-9.838252	2.029283	-1.718790	0.016159	0.509635	-0.311382	0.950972	-0.695634	0.575952	-0.281462	-0.479590	0.599209
17218	1.101847	-8.862926	2.928017	-0.779531	0.449149	0.187183	-0.303556	0.957912	-0.674550	0.573303	-0.297393	-0.482756	0.591462
17219	1.888141	-8.130107	4.121070	0.363581	0.224323	0.001673	-0.298058	0.957436	-0.671179	0.577371	-0.295718	-0.475999	0.593817
17220	2.484885	-8.541689	3.278487	0.792044	-0.125950	0.074944	-0.298556	0.951286	-0.691792	0.579670	-0.285583	-0.467668	0.603085
17221	2.737086	-8.818674	3.131880	0.432409	-0.332167	0.093674	-0.292534	0.950805	-0.688692	0.577655	-0.277229	-0.465931	0.610219
17222	1.680831	-8.633995	2.809280	-0.223430	-0.522656	0.019021	-0.296465	0.952810	-0.694155	0.571072	-0.273428	-0.474678	0.611387
17223	0.752249	-8.849785	3.557368	-0.023211	-0.046198	0.018472	-0.302991	0.948226	-0.710803	0.570029	-0.273164	-0.475580	0.611778
17224	0.696155	-9.166224	4.511076	0.276072	-0.001657	-0.061638	-0.300366	0.946347	-0.715799	0.572048	-0.269235	-0.472673	0.613884
17225	1.229929	-9.447878	3.730561	0.176748	-0.202133	-0.149958	-0.307166	0.944920	-0.725315	0.572637	-0.263226	-0.473762	0.615100
17226	1.968439	-9.162713	3.077199	-0.325540	0.151112	-0.151200	-0.308238	0.951404	-0.705736	0.573981	-0.267201	-0.476943	0.609651
17227	1.964617	-8.861746	3.767934	-0.597783	0.114738	-0.210664	-0.314283	0.957375	-0.689034	0.574101	-0.273371	-0.484171	0.601044
17228	1.853343	-8.519041	4.455057	-0.140909	0.003391	-0.153369	-0.320827	0.957326	-0.692541	0.574982	-0.273376	-0.486786	0.598081
17229	2.279375	-8.535607	4.222772	0.013202	0.080311	-0.046391	-0.322923	0.957918	-0.692234	0.576103	-0.273663	-0.486091	0.597435
17230	2.411122	-8.649765	3.789661	-0.167377	-0.047601	-0.113211	-0.326858	0.960440	-0.689987	0.575852	-0.273755	-0.489381	0.594945
17231	2.350178	-8.607166	3.941497	-0.279046	-0.094632	-0.119159	-0.332117	0.966262	-0.673564	0.574527	-0.274587	-0.494561	0.591549
17232	2.311743	-8.437922	4.348176	-0.257598	-0.163492	-0.059423	-0.336710	0.969507	-0.665982	0.571965	-0.274858	-0.499928	0.589390
17233	2.093129	-8.383619	4.516746	-0.293107	-0.356329	-0.112003	-0.341682	0.968970	-0.667800	0.567830	-0.272776	-0.508127	0.587341
17234	2.442949	-8.289968	3.864937	-0.170047	-0.067041	-0.118672	-0.348369	0.971729	-0.661005	0.567386	-0.272555	-0.511651	0.584808
17235	3.655856	-8.309352	2.665265	0.055506	0.446124	-0.081323	-0.349153	0.971138	-0.658495	0.572947	-0.276163	-0.506454	0.582212
17236	4.337035	-8.571342	1.884311	0.049560	0.187038	-0.104338	-0.345498	0.973798	-0.651557	0.576097	-0.276553	-0.504432	0.580671
17237	3.650282	-8.879742	3.434719	0.146945	-0.790811	-0.150830	-0.354133	0.972907	-0.658515	0.570396	-0.263920	-0.512772	0.584859
17238	2.884676	-9.238194	4.251456	0.399277	-0.968876	-0.128029	-0.365773	0.971258	-0.671697	0.563736	-0.246531	-0.519825	0.592627
17239	3.338660	-9.705711	3.883843	0.522728	-0.304588	0.017990	-0.372298	0.966298	-0.690081	0.562686	-0.236986	-0.517086	0.599870
17240	3.467136	-9.523896	2.750463	-0.126539	-0.398917	0.086068	-0.372814	0.964522	-0.696497	0.556696	-0.234363	-0.522782	0.601550
17241	2.921864	-8.805748	1.881168	-0.632428	-0.710605	0.003031	-0.383043	0.969620	-0.685876	0.545931	-0.232649	-0.538396	0.598301
17242	2.536139	-8.599119	2.267283	-0.143748	-0.661491	-0.090536	-0.391172	0.973326	-0.676780	0.538986	-0.225199	-0.547807	0.598905
17243	2.699818	-8.999028	2.467855	0.425624	-0.451697	-0.109534	-0.395361	0.973484	-0.679645	0.536953	-0.213825	-0.548238	0.604480
17244	2.657278	-9.354198	2.098601	0.292702	-0.169279	-0.034733	-0.401630	0.970307	-0.691610	0.536538	-0.208117	-0.546763	0.608165
17245	2.717954	-8.950167	2.381403	-0.364130	0.028113	-0.007276	-0.401631	0.970265	-0.689755	0.535098	-0.212164	-0.551136	0.604074
17246	3.011165	-8.284631	2.760820	-0.704025	0.167165	-0.064134	-0.405057	0.976393	-0.676526	0.534440	-0.220844	-0.558182	0.595008
17247	3.849106	-7.842300	2.362024	-0.201369	0.294065	-0.060170	-0.403497	0.978226	-0.661367	0.537242	-0.225684	-0.557925	0.590895
17248	4.025364	-7.921616	2.433010	0.432060	0.040879	-0.031551	-0.399705	0.979954	-0.662284	0.539760	-0.221018	-0.552619	0.595334
17249	3.532204	-8.386808	2.917163	0.614566	-0.050686	-0.006694	-0.400208	0.974837	-0.679680	0.541685	-0.213517	-0.546089	0.602308
17250	3.334638	-8.603924	3.432581	0.203056	0.196142	0.010432	-0.400193	0.970929	-0.690016	0.544325	-0.213641	-0.541584	0.603949
17251	3.512666	-8.328878	3.233808	-0.192311	0.405869	0.023750	-0.396260	0.969263	-0.693561	0.547339	-0.220695	-0.539608	0.600447
17252	3.279212	-8.051575	3.181234	-0.213390	0.365442	-0.003056	-0.392075	0.969537	-0.685377	0.550118	-0.227221	-0.538289	0.596645
17253	2.552916	-7.615749	3.049770	0.071824	0.437605	-0.021005	-0.386325	0.971994	-0.677673	0.555146	-0.231222	-0.532917	0.595272
17254	2.581222	-7.054548	3.282259	-0.029565	0.795687	0.062269	-0.377946	0.971211	-0.675804	0.562434	-0.241494	-0.524210	0.592074
17255	4.123955	-8.829730	4.897692	0.513364	0.959856	-0.021922	-0.366157	0.968727	-0.675353	0.574908	-0.246557	-0.507514	0.592554
17256	4.468923	-11.007836	5.237571	1.385936	0.300357	0.015500	-0.363751	0.955505	-0.709616	0.584130	-0.234072	-0.487498	0.605267
17257	1.252065	-11.981359	3.942883	0.149423	-0.446602	0.161451	-0.360971	0.947202	-0.729803	0.578270	-0.228288	-0.490311	0.610806
17258	0.433066	-10.428405	2.996320	-0.454815	0.136360	0.108611	-0.358485	0.946986	-0.722677	0.575976	-0.236119	-0.493893	0.607099
17259	0.749674	-8.413072	2.432485	-1.361917	0.516640	0.169946	-0.347535	0.958857	-0.690863	0.572029	-0.259598	-0.503625	0.593089
17260	1.479413	-8.603743	2.133817	-0.582055	0.668759	0.111334	-0.339980	0.967118	-0.654615	0.574094	-0.275097	-0.502355	0.585130
17261	2.080753	-8.595073	3.865753	0.578261	0.879989	0.167427	-0.328721	0.966238	-0.651323	0.583698	-0.280367	-0.484604	0.588090
17262	2.816030	-9.122888	4.725001	0.516510	0.054095	0.108744	-0.320582	0.960017	-0.665139	0.585578	-0.275841	-0.477394	0.594227
17263	2.683307	-8.843955	2.822367	-0.075727	-0.333449	0.115079	-0.318211	0.955727	-0.673126	0.580285	-0.273815	-0.481719	0.596860
17264	1.945872	-8.580658	2.677422	-0.390512	-0.380237	0.099802	-0.318484	0.958885	-0.665994	0.573042	-0.274592	-0.490340	0.596480
17265	1.185118	-8.613733	4.016509	0.097703	-0.566894	0.048114	-0.320844	0.959720	-0.663952	0.567075	-0.267153	-0.495518	0.601263
17266	0.485699	-9.534183	3.828713	-0.034389	-0.091052	-0.041887	-0.327908	0.959241	-0.672374	0.566270	-0.265870	-0.497309	0.601112
17267	1.172343	-9.196478	3.962752	-0.503805	0.317866	-0.053288	-0.327662	0.963398	-0.661106	0.566983	-0.274909	-0.500094	0.594021
17268	2.233629	-9.422349	4.083657	-1.238222	-0.155904	-0.271028	-0.327555	0.968649	-0.636937	0.561431	-0.284135	-0.518016	0.579416
17269	2.357013	-8.524480	4.326151	-1.214964	-0.333126	-0.502020	-0.341742	0.981355	-0.598577	0.556330	-0.288653	-0.538531	0.563170
17270	3.029468	-8.643627	1.685899	-0.600209	0.000309	-0.473284	-0.359967	0.988349	-0.572155	0.557905	-0.290061	-0.548075	0.551562
17271	4.500433	-8.796725	0.030666	0.370122	1.057299	0.047242	-0.360109	0.990842	-0.560139	0.570622	-0.298056	-0.531932	0.550092
17272	3.876900	-9.400114	1.322910	-0.401423	0.669080	0.021252	-0.352254	0.990017	-0.555878	0.574807	-0.310034	-0.528654	0.542219
17273	3.480186	-9.363577	1.758105	-0.983539	-0.572025	0.032779	-0.351348	0.992065	-0.543489	0.561811	-0.315383	-0.545764	0.535764
17274	3.032699	-8.857190	1.360302	-0.250034	-0.406626	-0.006212	-0.354765	0.994471	-0.524277	0.555610	-0.313621	-0.553141	0.535700
17275	2.339384	-9.369784	1.078163	-0.069266	-0.486786	-0.013050	-0.356335	0.994265	-0.525857	0.549535	-0.309007	-0.559574	0.537962
17276	2.081947	-9.311331	1.255137	0.087020	-0.912145	0.126221	-0.357394	0.997420	-0.517788	0.538181	-0.299468	-0.567894	0.546055
17277	2.054002	-9.226793	2.146518	0.357647	-0.604656	0.153773	-0.355815	0.996010	-0.530317	0.531330	-0.290752	-0.569706	0.555507
17278	2.376968	-9.276849	1.290402	0.354704	-0.199821	0.033418	-0.007834	0.862498	-0.292868	0.530530	-0.285042	-0.567761	0.561191
17279	2.490373	-9.381589	1.246538	0.290348	0.109062	0.105016	0.000296	0.858293	-0.298133	0.531829	-0.284408	-0.562932	0.565135
17280	2.642040	-9.616640	1.753552	-0.011808	0.034296	0.149526	0.000561	0.857890	-0.305045	0.530220	-0.286467	-0.561956	0.566576
17281	2.573681	-9.132477	1.579336	-0.137861	0.073911	0.158224	0.106677	0.819577	-0.229478	0.528056	-0.290577	-0.562026	0.566435
17282	2.472874	-9.211912	2.147224	-0.161493	0.084054	0.099878	0.109157	0.821318	-0.223483	0.526702	-0.294229	-0.562483	0.565355
17283	2.470904	-9.279938	1.861282	-0.188420	-0.008313	0.014341	0.037097	0.849373	-0.275889	0.524934	-0.296308	-0.564803	0.563599
17284	2.450444	-9.277917	1.533332	-0.089287	-0.171941	0.048980	0.036570	0.850423	-0.272932	0.521664	-0.295716	-0.567427	0.564310
17285	2.545838	-9.230091	1.352991	-0.027806	-0.278233	0.053778	0.035518	0.851825	-0.272876	0.517323	-0.293499	-0.570510	0.566351
17286	2.533168	-9.303120	1.483113	0.041286	-0.153063	0.049494	0.084788	0.830037	-0.236989	0.515022	-0.291771	-0.571432	0.568408
17287	2.351333	-9.520074	0.843809	-0.296720	-0.006191	-0.038086	-0.316897	0.981626	-0.524980	0.513231	-0.294346	-0.575289	0.564798
17288	2.561268	-8.467644	1.848301	0.256884	-0.214222	0.152283	-0.352665	0.995576	-0.551056	0.510263	-0.290858	-0.573795	0.570782
17289	2.516860	-8.599465	2.297981	0.830561	-0.551760	-0.024005	-0.352646	0.991004	-0.568706	0.508548	-0.275758	-0.570154	0.583319
17290	2.668801	-8.625793	2.675876	2.271745	-1.022320	0.082667	-0.358625	0.983621	-0.627225	0.507579	-0.241226	-0.553003	0.615111
17291	2.288230	-10.360749	3.170654	1.559420	-0.211143	0.041563	-0.339162	0.958116	-0.672414	0.511635	-0.223141	-0.535650	0.633654
17292	2.417932	-10.586572	2.918822	-0.257269	0.291594	0.016084	-0.335214	0.952696	-0.686953	0.513155	-0.229472	-0.535946	0.629902
17293	2.403367	-9.392712	2.779410	-1.235169	-0.017960	0.047241	-0.351610	0.964120	-0.687600	0.506159	-0.242360	-0.551477	0.617201
17294	2.326894	-8.219368	2.854854	-0.767098	0.049872	0.053530	-0.351518	0.973931	-0.657584	0.502026	-0.251143	-0.560221	0.609138
17295	2.252949	-8.162463	2.816056	0.288201	0.155738	0.052227	-0.348115	0.973451	-0.651936	0.504198	-0.250726	-0.555012	0.612276
17296	2.001639	-8.987429	2.422281	0.825603	-0.042574	-0.051580	-0.334760	0.970581	-0.635865	0.508180	-0.241115	-0.545620	0.621222
17297	1.683306	-9.777153	2.509924	0.389979	0.186325	-0.109730	-0.338931	0.966385	-0.653722	0.513052	-0.238285	-0.539520	0.623632
17298	1.485425	-9.744287	2.970500	-0.228930	0.439682	-0.211687	-0.349780	0.964006	-0.678208	0.519074	-0.243657	-0.538951	0.617029
17299	1.974875	-9.065557	2.660310	-0.517825	0.677054	-0.272204	-0.351629	0.968012	-0.664268	0.526719	-0.254474	-0.539678	0.605440
17300	2.962866	-8.547644	2.684308	-0.427685	0.878140	-0.244352	-0.352441	0.974910	-0.644944	0.536631	-0.266761	-0.536857	0.593843
17301	3.313490	-8.533934	3.315884	-0.077106	0.604702	-0.211499	-0.346963	0.978103	-0.614402	0.544812	-0.272494	-0.532512	0.587672
17302	2.824194	-9.113158	3.536282	0.254630	0.242481	-0.193201	-0.350369	0.979191	-0.616451	0.550799	-0.270347	-0.528031	0.587125
17303	2.449108	-9.479244	2.906613	0.179869	0.352339	-0.168750	-0.357680	0.975019	-0.638382	0.557102	-0.270716	-0.523068	0.585448
17304	2.725561	-9.284939	2.675369	-0.348468	0.449716	-0.115918	-0.357295	0.977086	-0.632486	0.561008	-0.278477	-0.522854	0.578225
17305	2.998832	-8.867352	2.846664	-0.590436	0.291271	-0.082409	-0.359148	0.981974	-0.614805	0.561327	-0.287572	-0.526986	0.569649
17306	2.761942	-8.643497	2.902688	-0.194176	0.264032	0.003573	-0.357329	0.983952	-0.594074	0.562707	-0.292639	-0.526326	0.566307
17307	2.177861	-8.857956	3.033192	0.203191	0.174866	0.004382	-0.356803	0.983122	-0.594504	0.565349	-0.292357	-0.522167	0.567669
17308	1.808007	-9.160786	2.925456	0.191153	0.226463	-0.073912	-0.356671	0.984010	-0.603496	0.569431	-0.291838	-0.517983	0.567690
17309	1.676196	-9.342775	3.002205	-0.096767	0.569136	-0.151271	-0.357585	0.983033	-0.602057	0.576098	-0.297828	-0.513562	0.561840
17310	1.828297	-9.140957	3.337470	-0.335257	0.806939	-0.212432	-0.358385	0.986650	-0.590263	0.584456	-0.308374	-0.509346	0.551257
17311	2.264297	-8.875761	3.437893	-0.439538	0.933606	-0.263335	-0.358394	0.987984	-0.575898	0.593691	-0.321073	-0.504881	0.538087
17312	2.602329	-8.595380	3.301749	-0.280070	0.907540	-0.376246	-0.362725	0.990247	-0.561719	0.604761	-0.330150	-0.499567	0.525069
