# Supplementary material for: Identification of Haptic Based Guiding Using Hard Reins
Source: PLoS One. 2015 Jul 22;10(7):e0132020. doi: 10.1371/journal.pone.0132020 (PMC4511788; doi:10.1371/journal.pone.0132020)
Supplement: S2 File — (ZIP) [file pone.0132020.s002.zip › MotionData2/Subject11/T14/fc14.txt]

// Start Time: 0
// Sample rate: 25.0Hz
// Scenario: 4.0
// Firmware Version: 2.6.1
Counter	Acc_X	Acc_Y	Acc_Z	Gyr_X	Gyr_Y	Gyr_Z	Mag_X	Mag_Y	Mag_Z	Quat_w	Quat_x	Quat_y	Quat_z
17824	9.559450	0.216681	2.234037	-0.570900	-0.001410	-0.001540	-0.691834	-0.272578	-0.383852	0.353304	-0.585154	-0.253123	-0.684617
17825	9.549929	0.192392	2.205324	-0.567262	-0.005081	0.003830	-0.690562	-0.273706	-0.383593	0.347128	-0.587588	-0.247841	-0.687617
17826	9.549723	0.192560	2.231903	-0.567300	-0.010488	0.003861	-0.690704	-0.273284	-0.383587	0.340516	-0.590751	-0.242029	-0.690278
17827	9.549608	0.216894	2.258211	-0.550944	-0.003277	-0.004836	-0.690705	-0.273430	-0.381905	0.334360	-0.592904	-0.237029	-0.693170
17828	9.529906	0.231881	2.316063	-0.563578	0.014847	-0.010408	-0.690145	-0.272586	-0.382602	0.327659	-0.595515	-0.231218	-0.696089
17829	9.511931	0.216375	2.137449	-0.561896	-0.008518	-0.017319	-0.690707	-0.272867	-0.382320	0.321118	-0.597653	-0.226214	-0.698943
17830	9.539947	0.199993	2.251164	-0.567368	-0.012146	-0.012055	-0.691684	-0.275117	-0.381494	0.314169	-0.600547	-0.220499	-0.701443
17831	9.578982	0.226073	2.209742	-0.556462	-0.010373	-0.013694	-0.690561	-0.273990	-0.382894	0.307678	-0.602588	-0.215507	-0.704116
17832	9.555465	0.259661	2.146573	-0.538336	-0.012164	-0.024084	-0.691683	-0.275114	-0.382336	0.300859	-0.605142	-0.210303	-0.706442
17833	9.523762	0.252853	2.185354	-0.545604	-0.017637	-0.013529	-0.692536	-0.273284	-0.382451	0.294415	-0.607119	-0.205478	-0.708876
17834	9.526166	0.250421	2.185377	-0.547288	0.003078	-0.011907	-0.692112	-0.273707	-0.382458	0.287675	-0.609459	-0.199870	-0.711235
17835	9.584249	0.232957	2.156498	-0.558259	-0.004899	-0.019937	-0.691829	-0.273989	-0.382183	0.280986	-0.611203	-0.194840	-0.713803
17836	9.612817	0.237943	2.209564	-0.560020	-0.000489	-0.008480	-0.691394	-0.276515	-0.383896	0.274079	-0.613569	-0.188990	-0.716028
17837	9.579206	0.230738	2.183110	-0.564579	0.000511	-0.017393	-0.690129	-0.276241	-0.382781	0.267319	-0.615174	-0.183781	-0.718558
17838	9.564753	0.262322	2.194859	-0.567242	0.005833	-0.006840	-0.690692	-0.276383	-0.381936	0.260325	-0.617381	-0.177733	-0.720752
17839	9.569628	0.230738	2.173457	-0.545518	-0.005035	-0.011829	-0.691117	-0.275676	-0.382767	0.253812	-0.618879	-0.172732	-0.723001
17840	9.564818	0.259844	2.185220	-0.536456	-0.010532	-0.006380	-0.691821	-0.275959	-0.381642	0.247108	-0.621058	-0.167173	-0.724761
17841	9.593939	0.261956	2.165827	-0.531017	-0.010522	-0.009847	-0.693371	-0.275958	-0.381069	0.240740	-0.622472	-0.162365	-0.726781
17842	9.570002	0.269221	2.144031	-0.558268	-0.012211	-0.008389	-0.692667	-0.275962	-0.380373	0.233693	-0.624669	-0.156489	-0.728483
17843	9.565008	0.230601	2.146885	-0.556435	-0.009503	-0.010160	-0.691395	-0.277091	-0.379834	0.226963	-0.626087	-0.151289	-0.730489
17844	9.536130	0.242836	2.141954	-0.520085	-0.008811	-0.006205	-0.691962	-0.276391	-0.378700	0.220401	-0.627959	-0.145896	-0.731987
17845	9.546262	0.254508	2.086234	-0.552843	-0.019463	-0.006516	-0.692527	-0.276250	-0.378413	0.213698	-0.629416	-0.140726	-0.733733
17846	9.580012	0.244628	2.086299	-0.564663	-0.019370	-0.010188	-0.694780	-0.275960	-0.379234	0.206454	-0.631518	-0.134748	-0.735123
17847	9.603922	0.244659	2.115263	-0.542880	-0.023109	-0.006368	-0.694496	-0.276524	-0.378962	0.199827	-0.632883	-0.129717	-0.736683
17848	9.599227	0.239734	2.095993	-0.549052	0.006654	-0.006624	-0.692807	-0.276245	-0.379533	0.192868	-0.634435	-0.123792	-0.738220
17849	9.574154	0.255194	2.223922	-0.536344	0.001968	0.005929	-0.693091	-0.275539	-0.380366	0.186537	-0.635334	-0.118585	-0.739927
17850	9.560052	0.187102	2.142544	-0.559920	0.007534	0.000304	-0.695065	-0.274830	-0.380904	0.179516	-0.636821	-0.112382	-0.741352
17851	9.579500	0.184442	2.123217	-0.538254	-0.017843	0.006025	-0.693664	-0.273001	-0.382018	0.173087	-0.637919	-0.107200	-0.742703
17852	9.647459	0.229764	2.096040	-0.554605	-0.014102	0.000524	-0.693100	-0.273001	-0.382583	0.166061	-0.639598	-0.101128	-0.743714
17853	9.570210	0.210872	2.089105	-0.554472	0.009362	-0.004944	-0.694369	-0.272860	-0.381730	0.159283	-0.640221	-0.095739	-0.745373
17854	9.565215	0.206191	2.108495	-0.545501	-0.010537	-0.001181	-0.694088	-0.272579	-0.382010	0.152334	-0.641702	-0.089786	-0.746292
17855	9.563158	0.210765	2.064952	-0.545473	-0.005097	-0.004750	-0.694093	-0.271451	-0.382840	0.145615	-0.642408	-0.084562	-0.747635
17856	9.574608	0.191798	2.135223	-0.547164	0.011031	0.005743	-0.693810	-0.271875	-0.382286	0.138764	-0.643473	-0.078412	-0.748692
17857	9.560128	0.167647	2.123430	-0.549063	-0.001544	0.002254	-0.691559	-0.271175	-0.382997	0.132084	-0.644043	-0.073019	-0.749954
17858	9.581942	0.196525	2.125495	-0.559943	0.006685	-0.004993	-0.693108	-0.271174	-0.382424	0.124881	-0.645078	-0.066811	-0.750876
17859	9.560203	0.177283	2.118490	-0.538092	0.009200	0.004087	-0.692689	-0.270328	-0.383260	0.118361	-0.645355	-0.061521	-0.752145
17860	9.562559	0.182162	2.128098	-0.568921	0.016523	0.007221	-0.693668	-0.271444	-0.385228	0.111221	-0.646164	-0.054980	-0.753047
17861	9.562474	0.199200	2.147238	-0.557162	0.012919	0.001189	-0.694236	-0.270173	-0.386754	0.104393	-0.646318	-0.049423	-0.754277
17862	9.593896	0.191692	2.137615	-0.557168	0.010196	0.003866	-0.692966	-0.270882	-0.385789	0.097332	-0.647074	-0.043101	-0.754960
17863	9.560315	0.182040	2.106354	-0.552603	0.016542	-0.003203	-0.691420	-0.270038	-0.386914	0.090476	-0.647051	-0.037656	-0.756122
17864	9.559929	0.204171	2.166517	-0.561767	0.007607	-0.006794	-0.692687	-0.269892	-0.387745	0.083182	-0.647729	-0.031393	-0.756665
17865	9.550474	0.172556	2.125804	-0.541666	0.023712	-0.004893	-0.691846	-0.268909	-0.387741	0.076426	-0.647469	-0.026120	-0.757800
17866	9.569725	0.182177	2.137753	-0.552625	0.012922	-0.001412	-0.691273	-0.271016	-0.388750	0.069326	-0.647939	-0.019905	-0.758270
17867	9.555019	0.172755	2.162042	-0.536387	-0.005179	-0.001116	-0.692401	-0.270735	-0.387896	0.062664	-0.648007	-0.014702	-0.758910
17868	9.574176	0.192149	2.190796	-0.547255	0.003926	-0.005717	-0.691285	-0.268204	-0.389001	0.055558	-0.648493	-0.008630	-0.759142
17869	9.592735	0.163546	2.273247	-0.568969	0.023922	-0.014059	-0.691845	-0.268764	-0.389283	0.048269	-0.648042	-0.003068	-0.760067
17870	9.516874	0.158072	2.094598	-0.569011	0.003969	0.000209	-0.690436	-0.269046	-0.389858	0.040968	-0.648430	0.003422	-0.760163
17871	9.525890	0.153681	2.174376	-0.556509	-0.026687	-0.003882	-0.691004	-0.267920	-0.389842	0.033980	-0.648625	0.008882	-0.760298
17872	9.555677	0.157676	2.070387	-0.545536	-0.017730	-0.002913	-0.691287	-0.267355	-0.390675	0.026935	-0.649208	0.014960	-0.759987
17873	9.574441	0.153148	2.138071	-0.561020	-0.019402	-0.009276	-0.691713	-0.266938	-0.388703	0.019791	-0.649186	0.020423	-0.760098
17874	9.531169	0.129042	2.104568	-0.550034	-0.008672	-0.006570	-0.692138	-0.266091	-0.389533	0.012627	-0.649520	0.026528	-0.759777
17875	9.550027	0.119589	2.157809	-0.530912	-0.001587	-0.002851	-0.692138	-0.266089	-0.390234	0.005954	-0.649107	0.031620	-0.760017
17876	9.552590	0.129149	2.143201	-0.569062	0.002265	-0.010395	-0.692132	-0.267494	-0.390389	-0.001518	-0.649164	0.037967	-0.759699
17877	9.581244	0.097703	2.167677	-0.561778	0.002183	-0.005001	-0.691714	-0.266085	-0.391500	-0.008632	-0.648585	0.043495	-0.759850
17878	9.593188	0.114695	2.191635	-0.569034	0.003088	-0.001550	-0.691719	-0.264673	-0.393449	-0.015965	-0.648499	0.049955	-0.759406
17879	9.564341	0.095393	2.167725	-0.559945	0.009460	-0.013875	-0.691008	-0.265937	-0.394310	-0.023198	-0.647702	0.055330	-0.759528
17880	9.559589	0.085665	2.153342	-0.532817	-0.015061	-0.006331	-0.691434	-0.264948	-0.395419	-0.030106	-0.647794	0.061184	-0.758757
17881	9.576632	0.095134	2.138715	-0.561844	-0.008612	-0.006705	-0.691437	-0.265101	-0.391773	-0.037237	-0.647150	0.066681	-0.758528
17882	9.579131	0.087777	2.124296	-0.534602	-0.010544	-0.006374	-0.689746	-0.264815	-0.394448	-0.044164	-0.647063	0.072554	-0.757691
17883	9.588849	0.114330	2.128819	-0.547263	-0.001488	-0.004803	-0.690737	-0.263976	-0.392328	-0.051089	-0.646210	0.077837	-0.757459
17884	9.579064	0.109649	2.143383	-0.556308	0.002110	0.000373	-0.689322	-0.265527	-0.392074	-0.058200	-0.645787	0.084108	-0.756636
17885	9.552535	0.114649	2.143363	-0.567205	0.010396	-0.013964	-0.689042	-0.264962	-0.393052	-0.065538	-0.644635	0.089549	-0.756394
17886	9.540787	0.114466	2.102302	-0.567194	0.002143	0.002010	-0.688609	-0.266637	-0.397142	-0.072749	-0.644073	0.095997	-0.755422
17887	9.588709	0.107171	2.143398	-0.545420	0.003008	-0.004811	-0.690297	-0.267197	-0.396573	-0.079649	-0.642933	0.101223	-0.755015
17888	9.593534	0.145928	2.162290	-0.569032	0.005833	-0.005984	-0.689741	-0.265653	-0.396000	-0.086993	-0.642207	0.107578	-0.753943
17889	9.550420	0.143511	2.118880	-0.547287	-0.005094	-0.004785	-0.689600	-0.265653	-0.396282	-0.093894	-0.641075	0.112830	-0.753310
17890	9.527508	0.089340	1.935870	-0.549037	0.000338	-0.006611	-0.687056	-0.267911	-0.395624	-0.100960	-0.640353	0.118871	-0.752080
17891	9.574258	0.080573	2.126799	-0.549222	-0.026725	-0.002909	-0.689030	-0.267059	-0.396582	-0.107799	-0.639432	0.124208	-0.751052
17892	9.593882	0.118980	2.104597	-0.578148	-0.003156	-0.003382	-0.687063	-0.266222	-0.396027	-0.115160	-0.638575	0.130716	-0.749582
17893	9.574817	0.143146	2.085022	-0.545469	0.002238	-0.018957	-0.688188	-0.266928	-0.394342	-0.122255	-0.637159	0.135709	-0.748776
17894	9.569877	0.152965	2.104250	-0.556423	-0.004903	-0.020811	-0.687618	-0.267906	-0.396602	-0.129569	-0.636305	0.141656	-0.747169
17895	9.570119	0.177009	2.084650	-0.548963	0.023847	-0.015588	-0.688183	-0.267625	-0.396033	-0.136711	-0.634436	0.146667	-0.746519
17896	9.579434	0.196616	2.137579	-0.559842	0.031139	-0.019297	-0.686774	-0.268056	-0.394365	-0.144119	-0.632912	0.152570	-0.745234
17897	9.583907	0.153239	2.162221	-0.554402	0.016486	0.003852	-0.687335	-0.268473	-0.395487	-0.151003	-0.630964	0.157906	-0.744412
17898	9.564544	0.138861	2.162407	-0.557132	0.023849	-0.012155	-0.686069	-0.268051	-0.396335	-0.158218	-0.629420	0.163858	-0.742932
17899	9.564487	0.153452	2.176743	-0.545352	0.023857	-0.019093	-0.685923	-0.269033	-0.397047	-0.165334	-0.627350	0.168723	-0.742044
17900	9.569201	0.153513	2.191234	-0.546222	0.024666	-0.008492	-0.685214	-0.269875	-0.398044	-0.172328	-0.625702	0.174534	-0.740498
17901	9.564384	0.165657	2.195938	-0.532568	0.032757	-0.013690	-0.685362	-0.268471	-0.397326	-0.179216	-0.623418	0.179222	-0.739670
17902	9.520782	0.163637	2.215349	-0.565244	0.029175	0.000094	-0.686627	-0.268460	-0.399842	-0.186299	-0.621492	0.185381	-0.738021
17903	9.525459	0.144334	2.225224	-0.538044	0.023687	-0.004864	-0.683951	-0.268893	-0.398464	-0.193068	-0.619183	0.190267	-0.736977
17904	9.530231	0.120107	2.220655	-0.554445	0.018423	-0.012102	-0.685216	-0.269024	-0.400279	-0.200119	-0.617388	0.196129	-0.735063
17905	9.601707	0.108284	2.334261	-0.549898	0.020167	-0.007629	-0.684090	-0.269029	-0.399587	-0.207035	-0.614985	0.201140	-0.733807
17906	9.591728	0.057703	2.351753	-0.559724	0.039927	0.003626	-0.683242	-0.269732	-0.400162	-0.213964	-0.612676	0.207156	-0.732075
17907	9.509219	0.087677	2.424021	-0.545196	0.035245	0.014424	-0.682951	-0.271841	-0.400467	-0.220525	-0.609868	0.212275	-0.731005
17908	9.379269	0.078497	2.371137	-0.552634	0.016539	-0.006805	-0.682949	-0.272122	-0.400470	-0.227378	-0.607866	0.218132	-0.728846
17909	9.337070	0.167454	2.254215	-0.554386	0.031964	-0.017528	-0.683355	-0.276058	-0.400508	-0.234472	-0.605092	0.222977	-0.727440
17910	9.434162	0.134880	2.167459	-0.553498	0.020163	-0.006809	-0.681804	-0.276769	-0.399124	-0.241304	-0.602919	0.228798	-0.725198
17911	9.508961	0.010315	2.420052	-0.552799	-0.017816	0.007574	-0.681381	-0.276625	-0.400529	-0.247750	-0.600652	0.234132	-0.723201
17912	9.759996	0.008702	2.414901	-0.556360	-0.022572	0.040344	-0.683346	-0.278595	-0.398430	-0.253691	-0.598757	0.240735	-0.720540
17913	9.581172	0.087586	2.481918	-0.543874	-0.054131	0.034462	-0.684184	-0.280856	-0.394519	-0.259428	-0.596828	0.246410	-0.718175
17914	9.219468	0.196276	2.493271	-0.553074	-0.083135	0.053934	-0.684884	-0.282697	-0.389904	-0.264790	-0.595646	0.253402	-0.714758
17915	9.029154	0.471599	2.270564	-0.562319	-0.106472	0.048668	-0.687830	-0.286647	-0.383890	-0.270260	-0.594194	0.259735	-0.711640
17916	9.844362	0.622034	2.412776	-0.564442	-0.113074	-0.005984	-0.691191	-0.292858	-0.373968	-0.276404	-0.593577	0.266294	-0.707358
17917	10.053590	0.366303	2.695649	-0.553240	-0.066352	0.002703	-0.692567	-0.301736	-0.366615	-0.282623	-0.591727	0.271665	-0.704401
17918	9.681767	0.426949	2.743798	-0.540009	-0.005576	0.044876	-0.691704	-0.307673	-0.357706	-0.288285	-0.589345	0.277838	-0.701691
17919	9.085779	0.831057	2.609601	-0.547335	-0.023803	0.066070	-0.693648	-0.315282	-0.351317	-0.293765	-0.586466	0.283561	-0.699537
17920	8.956707	0.889039	2.476227	-0.540562	-0.112222	0.075526	-0.694476	-0.321360	-0.340853	-0.298347	-0.585301	0.290686	-0.695639
17921	9.352262	0.964317	2.544932	-0.530015	-0.167251	0.083152	-0.698259	-0.328425	-0.327289	-0.302574	-0.584322	0.297136	-0.691901
17922	9.523301	0.919860	2.564530	-0.560848	-0.166314	0.096968	-0.702052	-0.333240	-0.314123	-0.306721	-0.583552	0.305065	-0.687259
17923	9.371435	1.027332	2.592531	-0.546127	-0.148636	0.125321	-0.705851	-0.336363	-0.302482	-0.310678	-0.581846	0.312024	-0.683795
17924	9.236131	1.067094	2.630930	-0.571366	-0.121598	0.135451	-0.708110	-0.337522	-0.290272	-0.314630	-0.580046	0.320213	-0.679719
17925	9.111922	1.129864	2.495079	-0.554768	-0.111322	0.185111	-0.711780	-0.337548	-0.280003	-0.318120	-0.577274	0.327648	-0.676906
17926	9.257129	1.026813	2.394547	-0.552861	-0.093166	0.170889	-0.715167	-0.337853	-0.270300	-0.321491	-0.574867	0.335760	-0.673377
17927	9.385024	1.101646	2.122907	-0.560061	-0.088630	0.174364	-0.718279	-0.335898	-0.263942	-0.325343	-0.571712	0.342903	-0.670608
17928	9.663205	1.038299	2.321384	-0.549383	0.034875	0.163154	-0.720121	-0.334651	-0.257041	-0.329588	-0.567555	0.349989	-0.668402
17929	9.755396	0.848249	2.168734	-0.533177	0.166610	0.134228	-0.720271	-0.332973	-0.254216	-0.335436	-0.561325	0.354550	-0.668349
17930	10.691709	0.123933	2.455863	-0.561032	0.070536	0.120423	-0.720138	-0.331860	-0.250839	-0.340550	-0.556802	0.361023	-0.666078
17931	9.599496	0.128006	2.007834	-0.552810	0.067826	0.104411	-0.721257	-0.333830	-0.249448	-0.346264	-0.551863	0.366105	-0.664466
17932	9.805897	-0.104122	1.425386	-0.552527	0.052770	0.178856	-0.723098	-0.332433	-0.245491	-0.350308	-0.547097	0.373171	-0.662354
17933	10.584970	-0.232765	1.735075	-0.554052	-0.013419	0.135141	-0.725083	-0.330483	-0.238581	-0.354950	-0.542923	0.379147	-0.659919
17934	9.426579	-0.307931	1.689136	-0.523784	-0.072300	0.040072	-0.725220	-0.333324	-0.229631	-0.359505	-0.540964	0.385144	-0.655575
17935	8.774067	-0.374872	1.149489	-0.539870	-0.048840	0.037854	-0.726476	-0.337854	-0.219147	-0.364940	-0.538022	0.390104	-0.652051
17936	9.536126	-0.592525	1.121902	-0.552131	-0.005032	0.090649	-0.726768	-0.337035	-0.211561	-0.369599	-0.534490	0.396468	-0.648483
17937	10.813788	-0.837921	1.814013	-0.542990	0.013775	0.111184	-0.729872	-0.336193	-0.208722	-0.374515	-0.530059	0.401777	-0.646027
17938	10.164548	-0.526423	2.275349	-0.543247	0.004966	0.080158	-0.730578	-0.335771	-0.208572	-0.379225	-0.526453	0.407783	-0.642455
17939	9.007285	-0.316460	2.221394	-0.554415	-0.018131	0.035730	-0.730720	-0.335773	-0.207729	-0.384911	-0.522860	0.412613	-0.638914
17940	8.810637	-0.578035	1.934612	-0.554624	-0.061288	0.023548	-0.731723	-0.332550	-0.203760	-0.389850	-0.520382	0.418612	-0.634022
17941	9.062120	-0.565468	1.878558	-0.553069	-0.121019	0.055835	-0.733974	-0.333535	-0.201789	-0.394333	-0.517843	0.424374	-0.629481
17942	9.336019	-0.619530	2.011696	-0.538740	-0.148052	0.051789	-0.734836	-0.330168	-0.198941	-0.397946	-0.516252	0.431078	-0.623935
17943	9.398036	-0.619331	2.105849	-0.544348	-0.159549	0.031455	-0.735830	-0.329058	-0.194012	-0.402242	-0.514378	0.436714	-0.618787
17944	9.192451	-0.471753	1.923249	-0.546290	-0.147260	-0.032351	-0.738657	-0.326803	-0.193685	-0.406906	-0.513351	0.442564	-0.612401
17945	9.513208	-0.434325	1.661434	-0.551102	-0.159206	-0.097715	-0.738663	-0.325112	-0.194790	-0.412793	-0.512450	0.446885	-0.606045
17946	9.721021	-0.329181	1.679314	-0.555257	-0.074183	-0.129193	-0.736693	-0.323693	-0.200121	-0.419302	-0.511211	0.451165	-0.599416
17947	9.619246	-0.543956	1.628686	-0.556218	0.044518	-0.106094	-0.736264	-0.323952	-0.207001	-0.427095	-0.507772	0.453693	-0.594912
17948	9.637669	-0.545698	1.739851	-0.539244	0.148060	-0.105657	-0.735432	-0.321719	-0.217808	-0.435079	-0.503689	0.456058	-0.590775
17949	10.856385	-0.472849	1.476438	-0.555310	0.192354	-0.096115	-0.731493	-0.317172	-0.234910	-0.443982	-0.498289	0.457333	-0.587736
17950	11.408896	-0.400572	1.223589	-0.559343	0.122108	-0.088520	-0.731790	-0.310650	-0.250976	-0.451628	-0.494054	0.460255	-0.583188
17951	10.465254	0.012619	1.418384	-0.568642	0.052850	-0.008735	-0.730123	-0.301737	-0.268154	-0.458261	-0.489263	0.463746	-0.579274
17952	10.101492	-0.074840	0.980066	-0.543435	0.009621	-0.026817	-0.731277	-0.293259	-0.279843	-0.463901	-0.485814	0.468036	-0.574215
17953	9.354974	0.067190	0.525202	-0.552153	0.028977	0.021505	-0.732568	-0.286056	-0.288177	-0.469711	-0.481102	0.471827	-0.570344
17954	8.773884	0.235728	0.224468	-0.545137	-0.039922	0.059082	-0.732760	-0.271956	-0.299534	-0.473830	-0.477305	0.477359	-0.565503
17955	9.127538	0.133069	0.010083	-0.542134	-0.135171	0.035001	-0.735483	-0.259546	-0.308082	-0.477731	-0.474384	0.482723	-0.560099
17956	10.303123	-0.211966	0.125930	-0.531487	-0.183908	0.052424	-0.736950	-0.245758	-0.309189	-0.480331	-0.472311	0.489328	-0.553861
17957	10.800097	-0.298319	0.730322	-0.551416	-0.132914	0.006823	-0.740645	-0.237296	-0.313983	-0.484554	-0.469505	0.494488	-0.547955
17958	9.698797	-0.123490	0.911073	-0.560359	-0.072956	-0.057555	-0.743757	-0.233767	-0.315746	-0.489635	-0.466921	0.499217	-0.541318
17959	9.219124	0.112242	0.636034	-0.540762	-0.130590	-0.074719	-0.744330	-0.231658	-0.315158	-0.494578	-0.464916	0.503431	-0.534606
17960	9.172635	0.154734	0.427814	-0.543134	-0.211424	-0.100784	-0.744332	-0.232236	-0.310674	-0.498471	-0.464323	0.508839	-0.526322
17961	9.575148	0.053715	0.138437	-0.537768	-0.267836	-0.036598	-0.747990	-0.234070	-0.306315	-0.501494	-0.463334	0.514691	-0.518574
17962	9.673220	0.119735	-0.026744	-0.562637	-0.192254	-0.010777	-0.751941	-0.234088	-0.298006	-0.504716	-0.461328	0.520830	-0.511052
17963	10.407116	0.285584	-0.592593	-0.533296	-0.112316	-0.085036	-0.752637	-0.237487	-0.290038	-0.509687	-0.459224	0.524598	-0.504113
17964	10.422269	-0.199844	0.637906	-0.581883	-0.062447	-0.002873	-0.754310	-0.242564	-0.284465	-0.514266	-0.455516	0.529580	-0.497575
17965	9.883884	-0.759652	1.012163	-0.542115	0.023405	0.035790	-0.754008	-0.247918	-0.281717	-0.519428	-0.450602	0.533074	-0.492935
17966	9.333773	-0.280224	0.601598	-0.567159	-0.059333	0.028896	-0.754561	-0.251307	-0.276978	-0.523483	-0.446581	0.538079	-0.486828
17967	9.662037	-0.143669	0.353165	-0.560885	-0.084715	0.048684	-0.754272	-0.253854	-0.272517	-0.527427	-0.442316	0.542929	-0.481046
17968	9.778038	-0.661342	0.395032	-0.543041	-0.018424	0.080288	-0.755966	-0.253725	-0.267872	-0.531120	-0.437517	0.547629	-0.476018
17969	9.513432	-1.039496	0.720984	-0.572568	-0.081154	0.051901	-0.756540	-0.252334	-0.262801	-0.535031	-0.432973	0.552511	-0.470114
17970	9.279031	-1.430487	0.571013	-0.545502	-0.098875	0.000927	-0.757948	-0.252900	-0.260551	-0.538515	-0.429703	0.557307	-0.463429
17971	9.831494	-1.588940	0.523714	-0.553213	-0.039552	0.027106	-0.759080	-0.252344	-0.257870	-0.542801	-0.425174	0.561257	-0.457805
17972	10.163371	-1.333126	0.798299	-0.534015	0.018413	-0.011862	-0.760778	-0.249796	-0.261900	-0.547516	-0.421016	0.564480	-0.452034
17973	9.955203	-1.142239	0.968010	-0.541519	0.061078	-0.144933	-0.759089	-0.248946	-0.264710	-0.554261	-0.417548	0.565678	-0.445486
17974	9.520765	-1.144333	0.968614	-0.563072	0.094402	-0.138402	-0.757680	-0.247235	-0.272982	-0.561112	-0.413724	0.567151	-0.438550
17975	9.413970	-1.242562	0.998850	-0.544590	0.121873	-0.099466	-0.755571	-0.244394	-0.283212	-0.568017	-0.409065	0.567961	-0.432947
17976	9.384210	-1.377481	1.036641	-0.542981	0.094069	-0.115226	-0.752053	-0.241125	-0.296255	-0.574375	-0.405111	0.569347	-0.426406
17977	9.504377	-1.574186	1.007263	-0.557815	0.061164	-0.154120	-0.750948	-0.233922	-0.306431	-0.580997	-0.401346	0.570408	-0.419522
17978	9.422889	-1.442271	0.377642	-0.545643	-0.043423	-0.149767	-0.749992	-0.225601	-0.314349	-0.585981	-0.398822	0.573018	-0.411361
17979	9.580333	-1.593030	1.162019	-0.529793	0.166032	-0.108430	-0.746515	-0.212627	-0.327992	-0.593025	-0.393927	0.572869	-0.406157
17980	10.657814	-1.867352	0.893004	-0.559449	0.039782	-0.066225	-0.745290	-0.200213	-0.340500	-0.598266	-0.389495	0.575185	-0.399416
17981	9.979804	-0.835863	1.674972	-0.559457	-0.000389	0.083482	-0.747472	-0.182319	-0.349416	-0.601936	-0.383302	0.578648	-0.394866
17982	9.200927	-0.485829	0.826377	-0.554687	-0.051421	-0.058650	-0.749225	-0.166684	-0.355834	-0.605899	-0.379501	0.581997	-0.387487
17983	9.085651	-0.067656	0.333757	-0.552753	-0.044354	-0.041809	-0.748989	-0.154995	-0.361186	-0.609866	-0.375127	0.584900	-0.381097
17984	9.912211	-0.054411	0.192353	-0.545459	0.003242	-0.116148	-0.749451	-0.145138	-0.365008	-0.614717	-0.371621	0.586979	-0.373465
17985	10.550202	0.080530	0.769924	-0.546751	0.076603	-0.051915	-0.748358	-0.136264	-0.370255	-0.620012	-0.366465	0.588202	-0.367841
17986	10.567265	0.515673	1.576947	-0.558541	0.227462	0.008081	-0.750070	-0.129622	-0.378732	-0.626549	-0.359605	0.588411	-0.363170
17987	10.023928	0.235727	1.481727	-0.534938	0.256857	-0.074237	-0.746139	-0.124821	-0.387552	-0.633927	-0.353435	0.587040	-0.358615
17988	9.502395	0.307076	1.544454	-0.570363	0.156849	-0.161717	-0.744031	-0.122127	-0.395679	-0.640792	-0.348832	0.586890	-0.351087
17989	9.590549	0.870316	1.651621	-0.541323	0.159249	-0.140075	-0.741072	-0.121415	-0.400746	-0.647425	-0.343949	0.586213	-0.344812
17990	9.230832	1.164048	1.496593	-0.568764	0.148865	-0.175747	-0.738392	-0.121123	-0.405815	-0.654122	-0.339496	0.585926	-0.336984
17991	9.522184	0.881079	1.757913	-0.553123	0.049034	-0.201479	-0.736957	-0.126744	-0.408130	-0.659845	-0.335822	0.586232	-0.328879
17992	9.949504	0.618412	1.924585	-0.529230	0.084833	-0.183681	-0.734393	-0.133214	-0.409621	-0.665426	-0.332337	0.586329	-0.320901
17993	9.587899	0.630057	1.876612	-0.559859	0.104455	-0.150613	-0.734373	-0.137283	-0.412330	-0.671389	-0.327511	0.586162	-0.313668
17994	9.450209	0.667386	1.910209	-0.560014	0.035224	-0.068828	-0.730967	-0.143053	-0.413259	-0.675721	-0.322504	0.587761	-0.306479
17995	9.432916	0.869498	1.748496	-0.554486	0.045973	-0.063492	-0.729254	-0.148262	-0.412765	-0.680297	-0.317008	0.588812	-0.300005
17996	9.441735	0.972406	1.595104	-0.563468	0.064095	-0.068994	-0.728664	-0.154166	-0.413954	-0.684855	-0.311717	0.589928	-0.292901
17997	9.673629	1.019262	1.591854	-0.562216	0.118098	-0.060411	-0.726251	-0.157958	-0.417100	-0.690183	-0.305579	0.589963	-0.286728
17998	9.965456	0.915771	1.568455	-0.570269	0.145343	-0.076548	-0.721586	-0.161337	-0.419276	-0.695636	-0.299742	0.589840	-0.279883
17999	10.028965	0.640354	1.648767	-0.537352	0.157488	-0.042648	-0.718768	-0.160625	-0.423921	-0.701028	-0.293444	0.589195	-0.274408
18000	9.693511	0.390348	1.526355	-0.551339	0.196526	0.025856	-0.715675	-0.158367	-0.428552	-0.706258	-0.286314	0.588738	-0.269464
18001	9.733707	0.191988	1.538180	-0.547539	0.203455	0.054148	-0.709347	-0.154418	-0.436418	-0.711551	-0.278419	0.587973	-0.265454
18002	9.636155	-0.102322	1.527097	-0.535121	0.173189	0.004883	-0.706681	-0.150749	-0.442293	-0.716379	-0.271827	0.587536	-0.260217
18003	9.747000	-0.335596	1.437729	-0.553414	0.153606	-0.011137	-0.704857	-0.148206	-0.447192	-0.721273	-0.264825	0.587065	-0.254927
18004	10.125883	-0.297231	1.770254	-0.548283	0.113972	-0.010767	-0.701473	-0.148485	-0.450308	-0.725416	-0.258479	0.587355	-0.248948
18005	9.523400	-0.240810	1.683441	-0.513972	0.092399	-0.041308	-0.699212	-0.149606	-0.453004	-0.729364	-0.252663	0.587337	-0.243362
18006	9.098672	-0.238162	1.679147	-0.542949	-0.043555	-0.041782	-0.699194	-0.153970	-0.451506	-0.731651	-0.247480	0.589636	-0.236157
18007	9.569565	-0.496361	1.831214	-0.551452	-0.109457	-0.018421	-0.700595	-0.156654	-0.447033	-0.733143	-0.241774	0.592786	-0.229460
18008	9.596838	-0.829701	1.888057	-0.547727	-0.127941	0.029467	-0.700737	-0.157087	-0.443388	-0.733988	-0.236030	0.596587	-0.222789
18009	10.106692	-0.913887	2.079208	-0.539312	-0.103042	0.066652	-0.703281	-0.155971	-0.438866	-0.734946	-0.229411	0.599914	-0.217553
18010	10.071495	-0.558608	2.430498	-0.550175	-0.098826	0.103675	-0.704274	-0.154566	-0.437862	-0.735688	-0.222573	0.603542	-0.212042
18011	9.294474	-0.461678	2.461869	-0.541619	-0.040423	0.106807	-0.709500	-0.151890	-0.435408	-0.737103	-0.215101	0.606049	-0.207644
18012	8.873823	-0.382827	2.280324	-0.558307	-0.087002	0.081176	-0.709515	-0.148518	-0.434530	-0.737978	-0.208323	0.609341	-0.201728
18013	9.141299	-0.650832	2.205632	-0.542014	-0.073951	0.027348	-0.710934	-0.146267	-0.433654	-0.739179	-0.201884	0.611919	-0.195991
18014	9.448944	-0.637197	2.376631	-0.534852	-0.049966	-0.034584	-0.712489	-0.145142	-0.432507	-0.740736	-0.196684	0.613996	-0.188769
18015	8.823061	-0.624855	2.174356	-0.550305	-0.042444	-0.068544	-0.713343	-0.143172	-0.432340	-0.742597	-0.191103	0.615665	-0.181621
18016	9.032511	-0.918596	1.790733	-0.550365	-0.062126	-0.080785	-0.713341	-0.144021	-0.430805	-0.744098	-0.186247	0.617695	-0.173445
18017	9.702538	-0.762095	1.983816	-0.537835	0.096919	-0.131007	-0.713345	-0.142607	-0.433316	-0.747693	-0.181078	0.616924	-0.166041
18018	9.905751	-0.700740	1.951447	-0.555580	0.342538	-0.180443	-0.708702	-0.139636	-0.441881	-0.754372	-0.175960	0.612433	-0.157757
18019	10.873940	-0.254333	2.426028	-0.553459	0.261327	-0.154917	-0.701528	-0.135402	-0.451714	-0.759926	-0.170208	0.609040	-0.150374
18020	10.158632	0.139742	2.113292	-0.534351	0.137194	-0.192936	-0.698156	-0.131724	-0.460542	-0.763851	-0.166138	0.607400	-0.141401
18021	10.736704	0.329969	1.424145	-0.540150	0.008352	-0.078803	-0.696476	-0.128334	-0.466273	-0.765873	-0.160371	0.607982	-0.134453
18022	10.068566	0.197641	1.619826	-0.553297	0.060195	-0.036976	-0.695948	-0.119323	-0.469971	-0.768337	-0.154309	0.607971	-0.127347
18023	8.599355	0.350419	0.996662	-0.539951	-0.047891	0.036133	-0.697679	-0.109754	-0.470699	-0.769199	-0.147284	0.609723	-0.121975
18024	9.660316	0.835128	0.733697	-0.538936	-0.195087	0.090419	-0.701542	-0.095966	-0.470104	-0.768050	-0.140498	0.613885	-0.116211
18025	10.481663	-0.035576	1.457562	-0.535124	-0.155281	0.074318	-0.704543	-0.086546	-0.467316	-0.767303	-0.133376	0.617335	-0.111152
18026	9.811504	-0.191970	1.281392	-0.542251	0.001432	0.074892	-0.708231	-0.080347	-0.468205	-0.768477	-0.126270	0.618339	-0.105622
18027	9.259741	0.623329	1.244036	-0.547271	-0.047020	0.052124	-0.708817	-0.075569	-0.466747	-0.768975	-0.118998	0.620038	-0.100346
18028	9.393122	0.563792	1.133368	-0.545434	-0.039675	0.037971	-0.710643	-0.076975	-0.465625	-0.769590	-0.112371	0.621491	-0.094090
18029	9.601917	0.422823	1.216819	-0.561775	-0.045099	0.050219	-0.710783	-0.077399	-0.464786	-0.769981	-0.104918	0.623118	-0.088573
18030	9.601714	0.684793	1.368544	-0.582845	-0.061180	0.046559	-0.712890	-0.079090	-0.462262	-0.770247	-0.097630	0.624882	-0.081923
18031	9.676968	0.496832	1.532438	-0.553058	-0.091961	0.047080	-0.714012	-0.080782	-0.460026	-0.769874	-0.090447	0.627127	-0.076323
18032	9.608819	0.500147	1.607400	-0.545549	-0.061550	0.066426	-0.716266	-0.081637	-0.454966	-0.769888	-0.083475	0.628764	-0.070426
18033	9.256116	0.698998	1.745802	-0.553578	-0.012591	0.032362	-0.717385	-0.083748	-0.453716	-0.770385	-0.076364	0.629677	-0.064666
18034	9.145159	0.721944	1.438815	-0.554269	0.027264	0.009103	-0.717372	-0.086989	-0.451786	-0.771471	-0.069847	0.629762	-0.057908
18035	9.282245	0.700128	1.180323	-0.557113	0.155342	-0.002295	-0.715103	-0.089936	-0.455202	-0.773972	-0.062948	0.627954	-0.051757
18036	9.563892	0.921956	1.380446	-0.551658	0.221075	-0.096330	-0.711411	-0.095835	-0.460063	-0.777445	-0.057567	0.624787	-0.043650
18037	11.799786	-0.112548	1.683796	-0.545946	0.264588	-0.105066	-0.707709	-0.104270	-0.463548	-0.781211	-0.052044	0.621042	-0.036152
18038	9.858135	-0.752351	2.152646	-0.533760	0.299243	-0.088830	-0.702177	-0.112282	-0.468446	-0.785445	-0.046774	0.616505	-0.028462
18039	10.241888	-0.668503	1.261970	-0.549021	0.219523	0.075271	-0.697633	-0.119872	-0.472770	-0.788352	-0.038955	0.613531	-0.023733
18040	10.554336	-0.056601	2.032797	-0.554979	0.218490	-0.002535	-0.693683	-0.120430	-0.477016	-0.791375	-0.032318	0.610238	-0.017049
18041	9.322636	-0.368138	1.989594	-0.563985	0.081698	-0.032168	-0.691948	-0.130267	-0.480220	-0.792479	-0.025612	0.609273	-0.010338
18042	8.596619	-0.860374	1.387132	-0.547215	-0.059472	0.018252	-0.692766	-0.137166	-0.477198	-0.791953	-0.018919	0.610276	-0.003916
18043	9.525642	-1.266567	1.523322	-0.567223	-0.099511	0.082090	-0.695006	-0.141112	-0.473153	-0.790659	-0.010766	0.612161	0.001082
18044	10.255655	-0.991857	2.128206	-0.552490	-0.049227	0.101571	-0.695286	-0.141965	-0.470213	-0.790109	-0.002976	0.612927	0.006256
18045	9.525447	-0.704968	2.437695	-0.563491	-0.029013	0.054305	-0.698126	-0.136898	-0.469296	-0.789515	0.004816	0.613602	0.011650
18046	8.707985	-0.619901	2.077799	-0.571025	-0.099568	0.080165	-0.700394	-0.134231	-0.466304	-0.788197	0.012652	0.615047	0.017387
18047	9.055943	-0.782427	1.946247	-0.549505	-0.139083	0.059485	-0.704084	-0.128611	-0.462287	-0.786093	0.020343	0.617363	0.022532
18048	9.543847	-1.018533	1.783915	-0.542321	-0.142377	0.027820	-0.706495	-0.125236	-0.460550	-0.784082	0.027090	0.619401	0.028726
18049	9.592164	-1.035845	1.769545	-0.546034	-0.140294	-0.000537	-0.707649	-0.119050	-0.459073	-0.781767	0.034013	0.621671	0.034773
18050	9.386794	-1.043585	1.484774	-0.547740	-0.100142	-0.057449	-0.710502	-0.111174	-0.457565	-0.780070	0.039748	0.622988	0.042396
18051	9.671017	-1.025529	1.566349	-0.556207	0.024590	-0.093644	-0.711650	-0.106107	-0.458064	-0.779560	0.045560	0.622652	0.050148
18052	9.769629	-1.116048	1.876523	-0.569943	0.179930	-0.128381	-0.709704	-0.099204	-0.463199	-0.781102	0.050486	0.619519	0.059388
18053	10.368576	-0.924282	2.226372	-0.548446	0.281449	-0.100314	-0.704937	-0.092151	-0.473125	-0.783605	0.055857	0.615060	0.067414
18054	10.510154	-0.449389	2.559176	-0.542715	0.197587	-0.092581	-0.698783	-0.080183	-0.482027	-0.785253	0.060780	0.611510	0.075758
18055	9.211399	-0.178180	2.108442	-0.562925	0.178250	-0.149525	-0.697101	-0.076929	-0.489163	-0.786209	0.065917	0.608576	0.084653
18056	8.647147	-0.052858	1.484373	-0.555768	0.096316	-0.064082	-0.692890	-0.072421	-0.494480	-0.786487	0.071538	0.606426	0.092559
18057	9.363962	-0.001162	1.197705	-0.558036	0.020732	-0.062593	-0.692056	-0.069464	-0.496140	-0.785495	0.077883	0.605781	0.099801
18058	10.337173	0.223983	1.851144	-0.560615	-0.091170	-0.029892	-0.695157	-0.068893	-0.496531	-0.783406	0.084339	0.606406	0.106928
18059	9.137340	0.454850	2.004822	-0.556677	-0.040895	-0.027724	-0.695179	-0.064118	-0.494656	-0.781574	0.091127	0.606589	0.113520
18060	9.557281	0.622845	1.465950	-0.536447	-0.067125	0.080733	-0.697463	-0.056793	-0.496807	-0.779924	0.098479	0.606584	0.118645
18061	10.661879	0.256768	2.009825	-0.549221	-0.079839	0.109123	-0.700020	-0.051581	-0.497715	-0.777787	0.106810	0.607065	0.122929
18062	10.076121	0.198807	2.199733	-0.539954	-0.047478	0.103588	-0.701434	-0.050598	-0.496290	-0.776285	0.114421	0.606602	0.127764
18063	9.312078	0.530537	1.916754	-0.561925	-0.074389	0.094550	-0.701990	-0.053141	-0.492243	-0.774002	0.122677	0.606901	0.132448
18064	9.167839	0.463114	1.811379	-0.556228	-0.049365	0.112123	-0.702814	-0.058489	-0.490469	-0.772321	0.130619	0.606301	0.137323
18065	9.264828	0.452443	1.748542	-0.567308	-0.078098	0.108652	-0.704189	-0.066652	-0.487456	-0.769866	0.139034	0.606512	0.141842
18066	9.540830	0.491211	1.655918	-0.540095	-0.081763	0.105521	-0.707235	-0.080024	-0.481539	-0.767676	0.146706	0.606370	0.146512
18067	9.865363	0.539159	1.534130	-0.563559	-0.051792	0.096294	-0.708862	-0.095645	-0.476779	-0.765365	0.154708	0.606142	0.151240
18068	9.710171	0.817556	1.451490	-0.545384	-0.034571	0.075177	-0.709787	-0.110989	-0.471319	-0.763506	0.161921	0.605253	0.156555
18069	10.125672	0.634760	1.624537	-0.547573	-0.099510	0.087989	-0.711539	-0.130985	-0.461974	-0.760508	0.169572	0.605755	0.161040
18070	9.748747	-0.274945	1.862332	-0.533912	0.019018	0.114639	-0.712583	-0.151964	-0.453345	-0.759331	0.176875	0.603861	0.165781
18071	9.554169	-0.568249	1.914193	-0.530136	0.022366	0.136699	-0.715030	-0.174064	-0.444998	-0.757907	0.184408	0.602296	0.169737
18072	9.134228	-0.474951	1.338617	-0.559563	-0.027572	0.092383	-0.716082	-0.193218	-0.435649	-0.755871	0.191958	0.601009	0.174927
18073	9.312997	-0.405919	1.349689	-0.538551	-0.120822	0.034860	-0.716589	-0.208727	-0.423178	-0.752208	0.198829	0.601881	0.179973
18074	9.557838	-0.612442	1.421741	-0.553129	-0.157225	0.084473	-0.720761	-0.223953	-0.408432	-0.748474	0.206606	0.602490	0.184682
18075	10.235970	-0.728667	1.683099	-0.553017	-0.153024	0.125254	-0.724379	-0.236927	-0.394788	-0.744549	0.214841	0.603317	0.188411
18076	10.302161	-0.776450	1.838192	-0.547211	-0.081712	0.107191	-0.727725	-0.247511	-0.381122	-0.741690	0.222477	0.602620	0.193001
18077	9.577665	-0.519879	2.329239	-0.546799	-0.050208	0.198866	-0.730661	-0.253854	-0.374711	-0.739199	0.231043	0.601480	0.196022
18078	9.108582	-0.670881	2.058501	-0.544753	-0.050655	0.241253	-0.732637	-0.254578	-0.366845	-0.737107	0.240093	0.599621	0.198704
18079	9.426575	-0.997250	1.977144	-0.560174	-0.072451	0.271311	-0.735477	-0.250658	-0.359626	-0.734446	0.249747	0.598269	0.200720
18080	9.740841	-1.102419	2.480504	-0.559588	-0.085513	0.222770	-0.740272	-0.250667	-0.353415	-0.731635	0.258883	0.596841	0.203645
18081	9.432551	-0.979777	2.457800	-0.553094	-0.059389	0.216447	-0.744082	-0.249543	-0.350427	-0.728833	0.267636	0.595436	0.206467
18082	9.293145	-0.843610	2.449218	-0.527045	-0.069757	0.153110	-0.745375	-0.244205	-0.347695	-0.725957	0.275352	0.594172	0.210064
18083	9.341379	-0.892369	2.430367	-0.570527	-0.017625	0.090361	-0.746796	-0.242105	-0.344013	-0.722947	0.282564	0.592627	0.215168
18084	9.465108	-1.090499	2.562896	-0.554037	0.027734	0.047807	-0.747088	-0.239857	-0.343146	-0.720506	0.288958	0.590321	0.221122
18085	9.142391	-1.253857	2.396005	-0.546532	0.055591	0.047644	-0.749071	-0.236749	-0.345904	-0.718242	0.294897	0.587914	0.226983
18086	9.189383	-1.429606	2.165931	-0.553906	0.030453	0.042403	-0.749920	-0.235189	-0.349529	-0.715689	0.301161	0.585499	0.232986
18087	9.702017	-1.263943	2.119902	-0.541318	0.052689	-0.023806	-0.747952	-0.233351	-0.353735	-0.713008	0.306117	0.583451	0.239787
18088	10.928357	-0.696930	2.044274	-0.563311	0.071459	-0.076045	-0.748801	-0.232074	-0.356521	-0.710189	0.310879	0.581018	0.247800
18089	9.771490	0.308779	1.701140	-0.554224	0.135287	-0.173733	-0.744569	-0.231920	-0.363849	-0.707564	0.313668	0.578567	0.257344
18090	8.976782	1.027000	0.582655	-0.556486	0.010341	-0.107546	-0.744569	-0.230918	-0.369171	-0.703791	0.318220	0.577093	0.265287
18091	10.616470	0.852994	0.688723	-0.555611	-0.188602	-0.006926	-0.744584	-0.226973	-0.371374	-0.698165	0.324418	0.578120	0.270361
18092	10.610691	0.246812	1.140109	-0.533732	-0.148589	-0.063633	-0.747141	-0.221475	-0.373682	-0.692795	0.329931	0.578623	0.276362
18093	10.408461	0.307331	1.724467	-0.535015	-0.124701	0.079455	-0.750826	-0.216404	-0.373460	-0.688438	0.336294	0.578229	0.280376
18094	9.577741	0.715850	1.672693	-0.562007	-0.048469	0.023709	-0.751428	-0.206830	-0.376723	-0.684394	0.342588	0.576520	0.286116
18095	9.105497	0.917445	1.356946	-0.549729	-0.104056	-0.016556	-0.754134	-0.199503	-0.379151	-0.679582	0.347705	0.576350	0.291702
18096	9.168532	0.696223	1.214348	-0.531694	-0.149430	0.010465	-0.757107	-0.196126	-0.377689	-0.674393	0.353951	0.576177	0.296534
18097	9.414137	0.447871	1.168463	-0.568169	-0.170730	-0.003965	-0.760223	-0.192467	-0.376364	-0.668679	0.359658	0.576647	0.301652
18098	9.519814	0.411257	1.217058	-0.569791	-0.143779	0.006481	-0.762492	-0.189658	-0.373510	-0.663134	0.366264	0.576085	0.306970
18099	9.345297	0.403266	1.309203	-0.509368	-0.066623	0.008442	-0.762204	-0.191496	-0.370726	-0.659058	0.370516	0.575358	0.311966
18100	9.275482	0.559186	1.051420	-0.552325	0.007006	0.058814	-0.764468	-0.189242	-0.370404	-0.655596	0.376496	0.572421	0.317458
18101	9.438569	0.476566	1.143946	-0.559877	0.089609	0.095392	-0.764458	-0.191490	-0.370989	-0.653435	0.381265	0.568611	0.323018
18102	9.858544	0.502979	1.152755	-0.543861	0.183223	0.102170	-0.763605	-0.192464	-0.374654	-0.652215	0.386434	0.562991	0.329127
18103	11.411714	0.178928	1.139794	-0.551326	0.172955	0.065268	-0.761761	-0.194707	-0.378199	-0.650806	0.390060	0.558305	0.335560
18104	9.695500	-0.589623	1.730598	-0.547775	0.147527	0.057026	-0.759198	-0.200752	-0.380528	-0.648746	0.394939	0.553366	0.341961
18105	9.934692	-0.715962	0.707144	-0.554587	0.123045	0.183681	-0.760030	-0.203704	-0.380271	-0.647490	0.400186	0.548250	0.346453
18106	10.696398	-0.259899	1.358290	-0.544474	0.122823	0.014134	-0.758605	-0.207216	-0.382564	-0.644764	0.404664	0.543909	0.353113
18107	10.012355	-0.788056	1.237031	-0.549125	-0.011518	-0.082607	-0.759139	-0.214250	-0.381231	-0.640154	0.407793	0.542598	0.359855
18108	9.369600	-1.258503	1.110241	-0.532826	-0.062512	-0.041596	-0.758123	-0.222002	-0.376689	-0.635015	0.412758	0.541073	0.365549
18109	9.395260	-1.352011	0.869612	-0.529164	-0.080774	-0.015782	-0.760072	-0.228485	-0.370849	-0.630205	0.416853	0.540101	0.370629
18110	10.005099	-1.280573	1.312612	-0.555729	0.016180	0.042696	-0.760065	-0.230031	-0.371146	-0.626249	0.422363	0.536622	0.376109
18111	9.876731	-0.967162	1.831223	-0.543303	0.033024	-0.035121	-0.760898	-0.233268	-0.369770	-0.622342	0.425530	0.534147	0.382494
18112	9.019013	-0.810136	1.714649	-0.536043	0.001880	0.009228	-0.761470	-0.235406	-0.370403	-0.618058	0.430474	0.531179	0.388002
18113	8.970258	-0.976700	1.697242	-0.564288	-0.025155	0.023187	-0.762191	-0.231179	-0.372038	-0.613757	0.434892	0.528633	0.393343
18114	9.437683	-1.066285	1.755610	-0.541593	-0.041706	0.053713	-0.762762	-0.229490	-0.372016	-0.609217	0.440645	0.525684	0.397923
18115	9.510790	-1.169604	1.925811	-0.539838	-0.025096	0.009394	-0.763043	-0.229915	-0.370895	-0.604983	0.444543	0.523322	0.403127
18116	9.161910	-1.025244	1.857009	-0.537814	0.005448	0.014488	-0.765303	-0.227933	-0.373383	-0.600569	0.449388	0.520089	0.408502
18117	9.022592	-1.189821	1.694702	-0.558060	-0.039428	0.002109	-0.765995	-0.226353	-0.373727	-0.595931	0.453478	0.517681	0.413800
18118	9.519708	-1.241395	1.677697	-0.559922	-0.037431	-0.011983	-0.765300	-0.223959	-0.375251	-0.590560	0.458587	0.514929	0.419267
18119	9.800531	-1.105687	1.632312	-0.542354	0.049553	-0.070621	-0.765301	-0.222821	-0.379168	-0.586327	0.460926	0.512129	0.426019
18120	9.547961	-1.008287	1.880450	-0.556261	0.192489	-0.131868	-0.763468	-0.221818	-0.386187	-0.582231	0.462726	0.507700	0.434894
18121	9.550381	-1.005405	1.571118	-0.549302	0.284402	-0.135874	-0.758522	-0.223482	-0.396767	-0.579707	0.462361	0.502527	0.444555
18122	10.119350	-0.429619	2.235684	-0.551513	0.235470	-0.096517	-0.752894	-0.219657	-0.409119	-0.576279	0.463983	0.497173	0.453256
18123	10.829638	-0.822550	1.953986	-0.548149	0.169615	-0.080041	-0.749228	-0.218366	-0.419517	-0.573055	0.465070	0.492662	0.461088
18124	10.198586	-0.947596	1.419791	-0.551339	0.187961	-0.021925	-0.747261	-0.215527	-0.428904	-0.569729	0.467758	0.487053	0.468391
18125	9.506185	-0.412077	1.332584	-0.560009	0.248988	0.002300	-0.743619	-0.209037	-0.438125	-0.567828	0.469000	0.480620	0.476041
18126	8.894077	-0.090911	1.059186	-0.542530	0.131693	0.006692	-0.740544	-0.201132	-0.449292	-0.564213	0.472319	0.475356	0.482302
18127	9.809581	-0.126424	0.939954	-0.563204	-0.010986	0.065901	-0.740855	-0.193522	-0.453981	-0.560280	0.476665	0.471135	0.486732
18128	10.731675	-0.213232	1.497888	-0.567206	-0.022981	0.011222	-0.741447	-0.189738	-0.456535	-0.554908	0.481724	0.467253	0.491624
18129	9.864717	-0.367808	1.800404	-0.559834	0.005922	-0.013850	-0.741575	-0.192692	-0.456285	-0.550299	0.485055	0.463551	0.497004
18130	9.110873	0.115659	1.829847	-0.550117	-0.026568	-0.020708	-0.742972	-0.195644	-0.455743	-0.544653	0.489586	0.460092	0.501971
18131	9.004086	0.148804	1.612146	-0.545697	-0.062809	-0.000979	-0.746621	-0.199585	-0.452388	-0.539602	0.493482	0.457079	0.506343
18132	9.297243	0.068473	1.429005	-0.574918	-0.112508	0.034429	-0.746189	-0.202700	-0.446529	-0.533388	0.499571	0.453670	0.510009
18133	9.699518	0.090799	1.539371	-0.560360	-0.108124	0.045268	-0.748846	-0.208049	-0.443196	-0.528152	0.504436	0.450463	0.513501
18134	9.759940	0.116536	1.850716	-0.530890	-0.027082	0.034500	-0.750375	-0.213685	-0.439313	-0.523060	0.509098	0.446519	0.517541
18135	9.441204	0.145341	1.884650	-0.543338	0.027177	0.014496	-0.751618	-0.219879	-0.436842	-0.518836	0.512019	0.442305	0.522506
18136	9.254495	0.293149	1.757599	-0.553902	0.081276	0.014027	-0.752448	-0.223823	-0.434632	-0.514179	0.515533	0.437120	0.527988
18137	9.626338	0.232487	1.707034	-0.555757	0.083275	-0.001860	-0.751298	-0.228884	-0.436237	-0.510078	0.517762	0.432288	0.533732
18138	9.672846	0.304391	1.657842	-0.554323	0.040336	-0.035175	-0.750303	-0.230568	-0.437947	-0.504457	0.521202	0.427942	0.539200
18139	9.761735	0.226588	1.673090	-0.541674	0.049646	-0.074001	-0.749852	-0.237323	-0.437179	-0.499352	0.522943	0.424275	0.545132
18140	9.961630	-0.053585	1.903088	-0.570057	0.147769	-0.050171	-0.747706	-0.244354	-0.439234	-0.494230	0.525147	0.418748	0.551912
18141	9.893186	-0.624548	1.740405	-0.553302	0.175290	-0.016608	-0.744290	-0.252379	-0.439345	-0.490622	0.526032	0.412992	0.558585
18142	10.737587	-0.532661	1.825239	-0.548540	0.075389	-0.019296	-0.744258	-0.259836	-0.438862	-0.485383	0.528997	0.407996	0.564009
18143	9.886707	-0.288646	2.113621	-0.534541	0.033484	-0.086264	-0.742541	-0.265888	-0.438938	-0.479954	0.530647	0.404471	0.569614
18144	8.238919	-0.416435	1.662972	-0.560569	-0.103752	-0.061288	-0.742500	-0.276598	-0.432876	-0.472583	0.535325	0.401423	0.573543
18145	8.948451	-1.007529	1.383486	-0.562403	-0.161948	0.006363	-0.746135	-0.284775	-0.424512	-0.466264	0.540167	0.398349	0.576312
18146	10.557831	-1.214195	1.647024	-0.543001	-0.111670	0.034880	-0.751187	-0.290693	-0.417517	-0.460034	0.545442	0.394472	0.579011
18147	10.567609	-0.829877	2.435295	-0.568075	-0.125239	-0.046703	-0.753146	-0.295211	-0.411093	-0.453287	0.549422	0.391464	0.582599
18148	9.588522	-0.400105	2.540546	-0.553465	-0.120255	-0.019289	-0.753277	-0.298177	-0.407194	-0.446171	0.554366	0.388057	0.585681
18149	8.778507	-0.177077	2.220179	-0.551482	-0.118826	0.012450	-0.755804	-0.301567	-0.401034	-0.440322	0.558463	0.384448	0.588587
18150	9.134241	-0.342508	2.018574	-0.550046	-0.039494	0.011156	-0.757207	-0.303259	-0.398795	-0.434146	0.562569	0.379959	0.592170
18151	9.281388	-0.501423	2.261788	-0.567486	-0.060952	0.002236	-0.760019	-0.305232	-0.395707	-0.428415	0.565951	0.375681	0.595839
18152	9.140376	-0.642725	2.326379	-0.549028	-0.025170	0.018106	-0.762419	-0.303530	-0.398337	-0.422372	0.569833	0.370935	0.599415
18153	9.218667	-0.656195	2.183858	-0.552562	-0.012525	0.018008	-0.760739	-0.301001	-0.398744	-0.417351	0.572529	0.366157	0.603289
18154	9.681442	-0.714378	2.234632	-0.537784	0.038040	0.003801	-0.764694	-0.298170	-0.401210	-0.411665	0.575362	0.361116	0.607524
18155	9.630539	-0.733750	2.563544	-0.568500	0.096209	-0.038523	-0.762449	-0.294778	-0.407929	-0.406561	0.576359	0.355802	0.613126
18156	9.244015	-0.774647	2.591098	-0.555453	0.144713	-0.034330	-0.759631	-0.293356	-0.414532	-0.400906	0.577659	0.350039	0.618916
18157	9.402814	-0.551279	2.141363	-0.556013	0.201603	-0.043450	-0.758500	-0.293201	-0.419732	-0.396607	0.577110	0.343978	0.625560
18158	9.714849	-0.125219	2.566306	-0.553672	0.183031	-0.078596	-0.754696	-0.291777	-0.427747	-0.390612	0.577506	0.338355	0.632000
18159	9.644045	-0.314187	1.650285	-0.552338	0.113408	-0.148919	-0.751167	-0.292331	-0.432692	-0.384358	0.577224	0.334145	0.638301
18160	10.545499	-0.201608	1.237038	-0.544456	0.132000	-0.003642	-0.751592	-0.290910	-0.436884	-0.379015	0.578574	0.328094	0.643392
18161	11.085902	-0.237318	1.867388	-0.558698	0.193278	0.006507	-0.747379	-0.286109	-0.445568	-0.375092	0.578304	0.321303	0.649334
18162	9.957930	0.231576	1.895078	-0.540634	0.156618	0.052773	-0.747123	-0.278486	-0.454192	-0.370627	0.579572	0.314392	0.654133
18163	9.240738	0.537967	1.472169	-0.568096	-0.050811	0.083716	-0.746590	-0.270168	-0.460285	-0.365943	0.582995	0.308326	0.656611
18164	10.253394	0.049502	1.676824	-0.543956	-0.121225	0.096950	-0.751147	-0.258903	-0.460973	-0.360223	0.588106	0.302856	0.657761
18165	10.192750	-0.238816	1.887932	-0.549353	-0.092015	0.055070	-0.753437	-0.250884	-0.459749	-0.355030	0.591708	0.297622	0.659740
18166	9.367151	-0.024975	2.014718	-0.542223	-0.104653	0.043584	-0.757973	-0.244262	-0.459925	-0.348672	0.596173	0.292627	0.661344
18167	9.061444	0.502821	1.854589	-0.527386	-0.034237	0.019452	-0.759401	-0.240326	-0.458328	-0.343520	0.598576	0.287658	0.664043
18168	8.985429	0.584741	1.737791	-0.562086	-0.044539	-0.018929	-0.760952	-0.240187	-0.456631	-0.336394	0.601928	0.282671	0.666798
18169	9.264619	0.593298	1.841226	-0.553463	-0.114829	-0.018343	-0.763631	-0.240188	-0.454364	-0.329862	0.605292	0.278308	0.668848
18170	9.192451	0.571746	1.800484	-0.540980	-0.130713	-0.062347	-0.766462	-0.238662	-0.446186	-0.321866	0.609305	0.274650	0.670610
18171	9.057971	0.453269	1.657004	-0.553774	-0.152307	-0.060631	-0.767717	-0.242184	-0.443547	-0.314451	0.612848	0.270988	0.672386
18172	9.616924	0.514507	1.191627	-0.553508	-0.107944	-0.074910	-0.770104	-0.245291	-0.438087	-0.306196	0.616453	0.267118	0.674446
18173	10.371108	0.660558	1.730257	-0.546446	-0.090326	-0.125213	-0.772337	-0.251357	-0.431116	-0.298217	0.618687	0.263907	0.677234
18174	10.415096	0.339377	1.815939	-0.564671	-0.080830	-0.170637	-0.773991	-0.261505	-0.423350	-0.288612	0.621361	0.260839	0.680130
18175	9.318761	0.015170	1.429571	-0.513384	-0.057181	-0.136814	-0.773949	-0.273071	-0.413647	-0.280981	0.622791	0.257957	0.683110
18176	9.632018	-0.400934	1.293645	-0.548544	0.038036	0.014365	-0.775032	-0.284626	-0.406602	-0.274660	0.624588	0.252072	0.686230
18177	9.890241	-0.503884	0.936824	-0.552769	-0.055383	-0.009824	-0.774437	-0.293373	-0.398979	-0.268245	0.626817	0.246973	0.688585
18178	10.576180	-0.273489	0.981663	-0.553608	-0.130146	-0.100324	-0.776663	-0.301983	-0.388245	-0.259397	0.630275	0.243319	0.690118
18179	9.918214	-0.280244	1.171096	-0.555192	-0.063075	-0.153093	-0.776621	-0.313831	-0.378264	-0.250872	0.631840	0.239964	0.693007
18180	9.383189	-0.452021	0.990085	-0.549408	-0.040045	-0.119673	-0.777991	-0.324548	-0.369103	-0.242196	0.633810	0.236089	0.695621
18181	9.752959	-0.666143	1.132129	-0.559872	0.013797	-0.087353	-0.777396	-0.333437	-0.361060	-0.234856	0.634557	0.231378	0.699031
18182	10.249182	-0.508515	1.330266	-0.544903	0.072839	-0.042312	-0.776958	-0.337241	-0.359560	-0.227802	0.635177	0.225996	0.702554
18183	9.802430	-0.275672	1.784961	-0.539419	0.092558	-0.040683	-0.774410	-0.340059	-0.359609	-0.221721	0.634851	0.220538	0.706518
18184	9.189021	-0.286032	1.829392	-0.530170	0.092037	0.003531	-0.773279	-0.340333	-0.362708	-0.215556	0.635230	0.214652	0.709889
18185	8.914672	-0.522498	1.614924	-0.555714	0.023038	0.070813	-0.773578	-0.335823	-0.365185	-0.210545	0.636352	0.207779	0.712429
18186	9.623095	-0.610898	1.718867	-0.557700	-0.000318	0.072831	-0.774446	-0.329900	-0.369327	-0.204592	0.638355	0.200980	0.714320
18187	9.844073	-0.638104	1.842110	-0.537749	0.002374	0.066006	-0.776448	-0.322289	-0.372600	-0.199661	0.639591	0.194449	0.716414
18188	9.839015	-0.521527	1.927806	-0.530861	-0.043432	0.046916	-0.775765	-0.317083	-0.373673	-0.193485	0.641902	0.188502	0.717630
18189	9.402419	-0.426849	1.941832	-0.557567	-0.071670	-0.009917	-0.776920	-0.310037	-0.376819	-0.186924	0.643897	0.182898	0.719030
18190	9.389630	-0.595876	1.953400	-0.562071	-0.062526	-0.023321	-0.778489	-0.305815	-0.376481	-0.179237	0.646231	0.177445	0.720259
18191	9.288384	-0.701995	1.887061	-0.561344	0.045488	-0.014276	-0.778370	-0.299894	-0.380631	-0.172987	0.646432	0.171359	0.723075
18192	9.274527	-0.755740	1.781359	-0.548344	0.085030	-0.009948	-0.776980	-0.294393	-0.386479	-0.166161	0.646525	0.165371	0.725981
18193	9.761190	-0.784787	1.877687	-0.559178	0.108689	-0.024283	-0.773752	-0.290443	-0.392076	-0.160017	0.645672	0.159161	0.729500
18194	10.698402	-0.430142	1.947383	-0.531672	0.162652	-0.014328	-0.773484	-0.285781	-0.398486	-0.153565	0.644452	0.153185	0.733235
18195	10.191879	0.207931	2.213991	-0.548460	0.148883	-0.081707	-0.769545	-0.283093	-0.406067	-0.146815	0.642698	0.147681	0.737276
18196	9.208830	-0.084881	1.551654	-0.561392	0.045532	-0.015967	-0.768687	-0.285191	-0.410306	-0.139586	0.643163	0.141599	0.739464
18197	9.664064	-0.229086	0.979972	-0.553904	0.045228	0.021379	-0.767002	-0.283931	-0.409745	-0.133939	0.643182	0.134939	0.741734
18198	9.745963	0.235957	1.223560	-0.570144	0.061189	0.060080	-0.766166	-0.281109	-0.412949	-0.127742	0.643539	0.127676	0.743800
18199	9.396402	0.468139	1.284262	-0.559580	0.008798	0.065788	-0.765761	-0.276601	-0.415432	-0.122517	0.644167	0.120417	0.745345
18200	9.791492	0.643665	1.151290	-0.531677	-0.043776	0.093086	-0.767335	-0.270682	-0.417603	-0.117031	0.645965	0.113540	0.745749
18201	10.431262	0.348091	1.293883	-0.547385	-0.070399	0.063075	-0.767912	-0.267874	-0.415885	-0.111653	0.647682	0.106669	0.746099
18202	9.905719	0.187558	1.760322	-0.537894	-0.016760	0.094553	-0.769328	-0.266754	-0.413055	-0.106144	0.648990	0.099599	0.746743
18203	9.188728	0.456945	1.603627	-0.550677	-0.042204	0.117456	-0.772292	-0.266053	-0.410358	-0.101538	0.650322	0.091889	0.747213
18204	9.421968	0.585128	1.466568	-0.551035	-0.092508	0.105446	-0.774976	-0.265506	-0.403735	-0.095860	0.652708	0.084617	0.746742
18205	9.604849	0.535929	1.512783	-0.561217	-0.120340	0.101988	-0.776806	-0.267496	-0.396023	-0.090666	0.655111	0.077098	0.746100
18206	9.668091	0.619978	1.490013	-0.555138	-0.171844	0.116555	-0.781031	-0.269482	-0.388151	-0.084956	0.658587	0.069746	0.744434
18207	9.635102	0.573482	1.364924	-0.562288	-0.156477	0.114601	-0.783562	-0.272746	-0.377499	-0.079793	0.661447	0.062113	0.743144
18208	9.438248	0.779929	1.329055	-0.544109	-0.131929	0.079265	-0.787217	-0.276571	-0.366704	-0.073712	0.664142	0.055336	0.741903
18209	9.617734	0.785352	1.217600	-0.558345	-0.084984	0.078853	-0.790298	-0.282639	-0.358323	-0.068056	0.665790	0.048133	0.741468
18210	9.757124	0.600715	1.204976	-0.575064	-0.014841	0.103002	-0.791823	-0.290693	-0.346325	-0.062018	0.666696	0.040400	0.741646
18211	9.841843	0.427390	1.400107	-0.545574	0.037883	0.134856	-0.793767	-0.299731	-0.333774	-0.057398	0.666452	0.032482	0.742625
18212	10.392679	0.287706	1.260779	-0.561202	0.026688	0.093265	-0.794999	-0.310744	-0.320406	-0.051420	0.666605	0.025017	0.743214
18213	10.281434	0.088855	1.814081	-0.559770	-0.020092	0.080225	-0.797221	-0.321913	-0.301418	-0.045712	0.667098	0.017679	0.743356
18214	9.339911	-0.254058	1.683851	-0.570834	0.053240	0.132493	-0.798307	-0.334624	-0.284701	-0.040182	0.666757	0.009519	0.744130
18215	9.362022	-0.101315	1.396984	-0.551647	0.043756	0.177045	-0.800967	-0.342276	-0.265814	-0.036017	0.666202	0.000948	0.744900
18216	9.682995	-0.266220	1.630367	-0.558900	0.061117	0.156541	-0.802067	-0.352609	-0.245002	-0.030997	0.665619	-0.007364	0.745612
18217	9.666682	-0.471169	2.077290	-0.575547	0.038057	0.121936	-0.805724	-0.357724	-0.226922	-0.025673	0.665039	-0.015555	0.746205
18218	9.885052	-0.849699	2.057058	-0.550467	-0.058957	0.177670	-0.805865	-0.361014	-0.210114	-0.021117	0.666107	-0.023953	0.745172
18219	10.022825	-0.974843	2.280577	-0.543378	-0.125436	0.252472	-0.809544	-0.361210	-0.190579	-0.018239	0.667755	-0.033328	0.743411
18220	9.571110	-0.740901	2.133588	-0.560339	-0.064818	0.228845	-0.815203	-0.359433	-0.171008	-0.014309	0.668765	-0.042539	0.742118
18221	9.195905	-1.020776	1.832750	-0.551581	0.003428	0.244354	-0.818887	-0.357361	-0.156923	-0.011102	0.668358	-0.051962	0.741940
18222	9.275959	-1.097238	2.053386	-0.529470	0.037204	0.283325	-0.822579	-0.352889	-0.145619	-0.008305	0.667661	-0.061460	0.741878
18223	9.371641	-1.228055	2.100629	-0.551085	0.078975	0.258931	-0.825709	-0.347136	-0.139079	-0.005244	0.665971	-0.071075	0.742565
18224	9.554685	-1.170724	2.177069	-0.544827	0.095651	0.207634	-0.827843	-0.343492	-0.133691	-0.001049	0.664381	-0.079786	0.743122
18225	9.573581	-1.180208	2.225477	-0.553172	0.112625	0.128700	-0.829694	-0.339845	-0.129147	0.004030	0.662242	-0.087686	0.744130
18226	9.332099	-1.086458	2.287580	-0.558963	0.097026	0.060570	-0.832529	-0.335900	-0.129224	0.010592	0.660755	-0.094641	0.744536
18227	9.875033	-0.808609	2.433568	-0.561168	0.085096	-0.005590	-0.833097	-0.334773	-0.129348	0.017750	0.659126	-0.100858	0.745027
18228	11.639977	-0.209433	2.632328	-0.556348	0.053489	-0.073913	-0.831257	-0.337174	-0.127563	0.026188	0.658428	-0.105998	0.744682
18229	8.730638	-0.111646	2.200182	-0.558384	0.074404	-0.229439	-0.828846	-0.340837	-0.127620	0.036701	0.657273	-0.109168	0.744800
18230	7.740203	-0.697135	1.106172	-0.549922	-0.198924	-0.009381	-0.828832	-0.346076	-0.117009	0.043531	0.660042	-0.115229	0.741062
18231	9.559582	-0.325303	1.333977	-0.555430	-0.188910	0.006825	-0.827984	-0.348784	-0.106798	0.049935	0.662168	-0.121614	0.737733
18232	10.176159	-0.192420	1.561225	-0.546112	-0.116467	-0.030533	-0.828691	-0.349650	-0.099504	0.057212	0.663646	-0.127236	0.734923
18233	9.873542	-0.061278	1.743811	-0.533076	-0.058918	-0.029019	-0.829116	-0.350945	-0.090532	0.064225	0.663846	-0.132621	0.733209
18234	9.623751	-0.009770	1.613086	-0.568143	0.002607	-0.042230	-0.828547	-0.353073	-0.085366	0.072260	0.663459	-0.138244	0.731771
18235	9.727974	-0.243502	1.443992	-0.561626	0.009649	-0.026274	-0.827701	-0.353785	-0.083275	0.079838	0.662484	-0.143939	0.730768
18236	9.688684	-0.237861	1.533388	-0.532211	0.034158	0.036717	-0.827699	-0.354636	-0.081038	0.086317	0.661346	-0.150013	0.729841
18237	9.620340	-0.280446	1.611279	-0.559286	0.061272	0.039749	-0.830243	-0.353518	-0.077077	0.093079	0.659307	-0.156409	0.729512
18238	9.493807	-0.244877	1.760867	-0.538912	0.131474	0.035105	-0.829827	-0.352544	-0.074263	0.099950	0.656629	-0.162356	0.729719
18239	9.120428	-0.112189	1.733305	-0.546340	0.104426	0.036895	-0.828561	-0.352266	-0.073989	0.106743	0.653860	-0.168388	0.729876
18240	9.807234	0.221740	1.716578	-0.555853	0.030403	0.068385	-0.830535	-0.351555	-0.075089	0.112991	0.652392	-0.175206	0.728643
18241	10.369628	0.241430	2.339031	-0.538161	-0.037398	0.089443	-0.833649	-0.348316	-0.074189	0.118484	0.651399	-0.182037	0.726983
18242	9.805777	0.336380	2.268651	-0.554397	-0.022064	0.089059	-0.833951	-0.344386	-0.071338	0.124205	0.650513	-0.189191	0.724991
18243	9.819757	0.564564	2.442482	-0.563616	-0.040148	0.101471	-0.834667	-0.342856	-0.065562	0.129915	0.649307	-0.196461	0.723136
18244	9.505885	0.416346	2.386563	-0.545439	-0.038345	0.087438	-0.835950	-0.339624	-0.063834	0.135453	0.648573	-0.203474	0.720836
18245	9.208307	0.555035	2.235598	-0.538353	-0.081844	0.108983	-0.836247	-0.337393	-0.057634	0.140627	0.647856	-0.210492	0.718471
18246	9.247962	0.590309	2.119165	-0.538753	-0.139335	0.091657	-0.838793	-0.336285	-0.050585	0.145569	0.648464	-0.217711	0.714777
18247	9.371235	0.599077	2.099571	-0.544259	-0.131820	0.062381	-0.839370	-0.335189	-0.041306	0.151351	0.648505	-0.224250	0.711510
18248	9.395112	0.611733	1.828763	-0.558842	-0.146145	0.061433	-0.840515	-0.333113	-0.030188	0.156919	0.649160	-0.231346	0.707423
18249	9.549369	0.724858	1.909452	-0.560875	-0.169445	0.050979	-0.840943	-0.333705	-0.021068	0.162977	0.649586	-0.237989	0.703448
18250	9.493363	0.665487	1.634722	-0.554225	-0.140804	0.068568	-0.843500	-0.330632	-0.012595	0.168378	0.650015	-0.245053	0.699342
18251	9.353614	0.421346	1.487818	-0.547152	-0.049181	0.092805	-0.842377	-0.330653	-0.006990	0.174310	0.648454	-0.251552	0.697026
18252	9.586726	0.486605	1.336962	-0.555568	0.027866	0.148913	-0.842114	-0.327434	-0.002187	0.179406	0.646000	-0.259059	0.695259
18253	9.739902	0.641819	1.576663	-0.547465	0.184762	0.132160	-0.845512	-0.323488	-0.002119	0.186041	0.640844	-0.265144	0.695993
18254	11.171614	0.090344	2.175330	-0.574705	0.214122	0.101777	-0.846081	-0.321651	-0.004341	0.192960	0.635838	-0.271586	0.696216
18255	10.460133	-0.082044	1.719094	-0.546829	0.285851	0.117440	-0.847922	-0.318537	-0.009066	0.200350	0.629169	-0.276970	0.698064
18256	9.456459	-0.100216	1.667480	-0.565224	0.207804	0.175886	-0.852449	-0.313164	-0.014307	0.206013	0.623723	-0.284188	0.698402
18257	10.459048	-0.296910	1.755323	-0.564038	0.095055	0.201538	-0.853315	-0.308094	-0.015791	0.211351	0.619011	-0.291541	0.697968
18258	10.151456	-0.519540	1.787215	-0.548089	0.104393	0.052955	-0.854030	-0.306559	-0.011559	0.217879	0.615669	-0.297369	0.696457
18259	8.902951	-0.787412	1.753213	-0.548728	0.012819	0.000143	-0.854039	-0.305594	-0.005514	0.225307	0.613206	-0.302304	0.694138
18260	8.783124	-1.284284	1.406127	-0.577784	-0.030673	0.039808	-0.855175	-0.305337	0.002778	0.231529	0.611565	-0.308924	0.690614
18261	9.413239	-1.383441	1.643195	-0.548388	-0.017132	0.127752	-0.856325	-0.301991	0.012506	0.236916	0.608611	-0.315503	0.688419
18262	10.162578	-1.242194	2.181885	-0.534183	-0.048677	0.130027	-0.858045	-0.296668	0.020294	0.241194	0.606751	-0.322660	0.685251
18263	9.867004	-0.807923	2.535059	-0.553608	-0.081871	0.121136	-0.858917	-0.291623	0.026529	0.246279	0.604560	-0.329456	0.682138
18264	8.962364	-0.518443	2.310732	-0.549342	-0.110465	0.083185	-0.858089	-0.288974	0.033287	0.250929	0.603667	-0.336504	0.677780
18265	9.021497	-0.674935	2.080427	-0.574917	-0.140927	0.078653	-0.860361	-0.286464	0.041471	0.256430	0.602304	-0.343277	0.673524
18266	9.066478	-0.786023	2.139600	-0.560454	-0.140789	0.055812	-0.862077	-0.282409	0.049948	0.261322	0.601831	-0.350240	0.668463
18267	9.423125	-0.921639	2.454765	-0.544128	-0.148227	0.075552	-0.862512	-0.280884	0.056844	0.266405	0.600588	-0.356504	0.664249
18268	9.409523	-0.878628	2.362481	-0.542258	-0.111710	0.022278	-0.860830	-0.279635	0.061054	0.271677	0.599949	-0.362610	0.659369
18269	9.050711	-0.925486	2.237832	-0.558470	-0.068874	-0.027788	-0.860133	-0.278807	0.065268	0.278832	0.598167	-0.367302	0.655392
18270	9.431612	-0.958582	1.967057	-0.538620	-0.078537	-0.059257	-0.860827	-0.281911	0.068750	0.285317	0.597589	-0.372147	0.650375
18271	9.663020	-0.935571	2.014818	-0.549343	-0.013040	-0.119892	-0.859962	-0.285842	0.065754	0.293927	0.595663	-0.375212	0.646536
18272	9.362512	-0.889042	2.195930	-0.564409	0.090333	-0.189769	-0.857119	-0.291757	0.066232	0.303610	0.593590	-0.377786	0.642456
18273	8.885196	-0.767691	2.183133	-0.526335	0.230736	-0.199114	-0.855404	-0.296387	0.061258	0.314736	0.589063	-0.378043	0.641116
18274	9.903772	-0.733974	1.258336	-0.547458	0.343024	-0.233410	-0.856342	-0.305064	0.048824	0.326593	0.583999	-0.378232	0.639705
18275	10.679639	-0.105629	2.033193	-0.540568	0.334237	-0.251651	-0.853609	-0.315003	0.032418	0.339233	0.578224	-0.377280	0.638935
18276	11.480708	-0.203595	2.632476	-0.551651	0.259423	-0.135310	-0.851030	-0.321849	0.016607	0.349142	0.573255	-0.379110	0.636989
18277	9.965818	-0.057946	1.982872	-0.565868	0.257041	-0.080875	-0.848460	-0.327447	0.006143	0.359219	0.566786	-0.380851	0.636135
18278	8.391375	0.786076	1.257896	-0.536717	0.231018	-0.022167	-0.849293	-0.328395	-0.004386	0.367207	0.561275	-0.383898	0.634628
18279	9.242735	0.815597	1.038953	-0.560460	0.025194	0.047125	-0.849853	-0.327522	-0.012794	0.373745	0.556687	-0.388646	0.631957
18280	10.690729	0.028894	1.913274	-0.556552	-0.098694	0.107356	-0.849572	-0.326668	-0.016155	0.377693	0.554093	-0.395766	0.627454
18281	10.061379	-0.133386	2.382289	-0.554635	-0.074410	0.099980	-0.851283	-0.322168	-0.014691	0.382653	0.550286	-0.401702	0.624017
18282	8.918874	0.210065	2.046525	-0.564278	-0.160760	0.077224	-0.854395	-0.319920	-0.011556	0.386481	0.548539	-0.408996	0.618433
18283	8.776991	0.257084	1.693398	-0.553142	-0.157645	0.125099	-0.854837	-0.316419	-0.006744	0.390381	0.545464	-0.415757	0.614181
18284	9.186873	-0.057887	1.594877	-0.569405	-0.145718	0.114268	-0.854437	-0.312216	-0.001791	0.393843	0.543076	-0.423329	0.608891
18285	9.279163	0.132570	1.611959	-0.575059	-0.169952	0.109085	-0.856140	-0.310689	0.005536	0.397988	0.540005	-0.430216	0.604082
18286	9.584267	0.309304	1.566100	-0.542381	-0.157239	0.088236	-0.857895	-0.307116	0.017967	0.401289	0.538082	-0.437192	0.598580
18287	9.805348	0.284439	1.677235	-0.549038	-0.034328	0.052055	-0.857635	-0.303768	0.026423	0.406966	0.533983	-0.441994	0.594879
18288	9.716634	0.317989	1.928283	-0.539471	0.044783	0.064040	-0.859206	-0.300125	0.032229	0.412222	0.529782	-0.446976	0.591284
18289	9.503432	0.351506	2.049013	-0.559040	0.116961	0.059784	-0.860628	-0.297885	0.036475	0.419215	0.523617	-0.450660	0.589058
18290	9.561509	0.283140	1.996538	-0.539084	0.138978	0.006809	-0.859512	-0.295643	0.038455	0.425900	0.518718	-0.454183	0.585882
18291	10.147925	0.087500	2.220244	-0.559701	0.189602	0.004572	-0.862890	-0.295904	0.034548	0.434142	0.512055	-0.456588	0.583822
18292	9.028754	-0.119307	2.033155	-0.554834	0.225501	0.002393	-0.862606	-0.296182	0.033420	0.441731	0.505932	-0.459419	0.581241
18293	9.227009	0.075993	1.772157	-0.529651	0.187636	-0.003195	-0.863033	-0.295198	0.033854	0.449632	0.499493	-0.461329	0.579235
18294	10.034865	-0.069178	1.787195	-0.548554	0.127504	-0.108172	-0.862739	-0.298013	0.033963	0.457433	0.495465	-0.463769	0.574620
18295	10.808258	0.011381	2.307199	-0.547248	0.086473	-0.145801	-0.861603	-0.300271	0.035334	0.466123	0.491231	-0.465302	0.570014
18296	9.967609	0.002755	2.400243	-0.563746	0.075918	-0.177069	-0.860450	-0.306039	0.034423	0.474275	0.488172	-0.467618	0.563989
18297	8.897775	-0.333702	2.013976	-0.560402	-0.053992	-0.074742	-0.858466	-0.310005	0.041244	0.480867	0.484602	-0.471244	0.558441
18298	8.862184	-0.666076	1.776094	-0.565315	-0.163553	-0.013125	-0.858048	-0.310883	0.051198	0.484837	0.482568	-0.477372	0.551523
18299	10.347327	-1.060112	2.097466	-0.562158	-0.117099	0.045251	-0.857497	-0.309645	0.059489	0.489366	0.478456	-0.482720	0.546426
18300	10.576995	-0.463592	2.643854	-0.570712	-0.003581	0.053398	-0.858782	-0.307132	0.066123	0.494091	0.473879	-0.487902	0.541538
18301	9.241643	0.004042	2.647672	-0.552289	0.019247	0.093953	-0.859499	-0.304175	0.065879	0.499223	0.467786	-0.492183	0.538246
18302	8.554815	-0.191218	2.423630	-0.568557	-0.033850	0.185936	-0.862477	-0.299950	0.066789	0.502096	0.462157	-0.498807	0.534324
18303	8.969905	-0.645660	2.829265	-0.553049	-0.017626	0.178948	-0.864182	-0.296853	0.067396	0.505849	0.455506	-0.504163	0.531462
18304	9.230261	-0.814806	3.096606	-0.551919	0.044914	0.138787	-0.864619	-0.292614	0.062110	0.509757	0.449589	-0.509296	0.527859
18305	8.201268	-1.013195	2.800566	-0.559353	0.059367	0.026041	-0.866880	-0.290919	0.061724	0.515844	0.443487	-0.512455	0.524037
18306	8.776181	-1.324619	2.276500	-0.571640	-0.034155	0.021266	-0.866597	-0.290630	0.059058	0.520252	0.439300	-0.517472	0.518244
18307	9.916586	-1.389534	2.705815	-0.559538	0.060082	-0.031160	-0.868007	-0.289772	0.055708	0.526797	0.433688	-0.520033	0.513776
18308	10.653419	-1.270660	2.360376	-0.545221	0.082715	-0.137990	-0.866144	-0.295377	0.047774	0.533715	0.430127	-0.522080	0.507515
18309	10.208929	-0.431198	2.815548	-0.534828	0.032189	-0.139333	-0.863017	-0.300999	0.043760	0.540736	0.426071	-0.523669	0.501836
18310	10.922996	-0.670587	2.742356	-0.555782	0.130882	-0.074602	-0.863553	-0.306183	0.037814	0.547499	0.421156	-0.525740	0.496458
18311	9.932866	-0.502899	2.280281	-0.569622	0.206154	-0.032923	-0.863250	-0.309108	0.028516	0.555437	0.413757	-0.526602	0.492935
18312	8.432508	0.202592	1.892627	-0.549435	0.066798	0.008665	-0.863099	-0.309639	0.018824	0.560522	0.408564	-0.529928	0.487921
18313	9.589347	0.583473	1.355224	-0.564317	-0.134783	0.010040	-0.861824	-0.310189	0.014176	0.564258	0.404054	-0.534846	0.481967
18314	10.934233	-0.096459	2.194664	-0.560969	-0.170787	0.015756	-0.860281	-0.309648	0.019503	0.566730	0.400885	-0.540916	0.474887
18315	10.058253	-0.355727	2.365460	-0.569442	-0.056970	-0.025956	-0.860413	-0.312474	0.023406	0.571570	0.395899	-0.544638	0.468979
18316	8.671410	0.270931	2.239504	-0.540683	-0.098608	-0.034408	-0.860979	-0.312766	0.027057	0.575015	0.392731	-0.549208	0.462050
18317	8.386158	0.300247	2.002753	-0.554989	-0.113719	0.046861	-0.858443	-0.313061	0.029561	0.578351	0.387566	-0.553944	0.456562
18318	8.910108	0.194944	1.923486	-0.564664	-0.199915	0.026143	-0.860145	-0.311814	0.036465	0.580182	0.384305	-0.560286	0.449197
18319	9.505656	0.223166	2.011781	-0.560849	-0.160173	0.020757	-0.857904	-0.310153	0.043203	0.583176	0.379722	-0.565331	0.442852
18320	9.526005	0.115058	2.136195	-0.538671	-0.099033	0.022395	-0.857065	-0.309898	0.050499	0.585857	0.375826	-0.570137	0.436428
18321	9.403103	0.069148	2.400258	-0.539240	-0.054264	0.050378	-0.857932	-0.306544	0.057841	0.589540	0.370148	-0.573894	0.431368
18322	9.283514	0.256165	2.040706	-0.556114	0.016319	0.025879	-0.860053	-0.305424	0.061238	0.593529	0.364939	-0.577433	0.425575
18323	9.498284	0.376038	2.101907	-0.569353	-0.043644	-0.008352	-0.857522	-0.304736	0.063893	0.597959	0.359410	-0.580814	0.419432
18324	9.507815	0.235478	2.050303	-0.560314	-0.046232	-0.025937	-0.856399	-0.304754	0.068797	0.601576	0.355207	-0.584657	0.412445
18325	9.282804	0.642657	2.007398	-0.547013	0.072885	-0.054814	-0.855273	-0.304763	0.070613	0.607497	0.349450	-0.586031	0.406694
18326	9.289918	0.660161	1.722059	-0.573715	0.148597	-0.043189	-0.855262	-0.306866	0.068345	0.613503	0.343607	-0.587397	0.400641
18327	10.836588	-0.085254	2.342069	-0.551587	0.175088	0.019023	-0.856953	-0.306433	0.066257	0.619937	0.336020	-0.587969	0.396310
18328	11.573548	-0.508977	2.959573	-0.564284	0.206119	-0.013096	-0.857376	-0.305574	0.062198	0.626167	0.329398	-0.588640	0.391042
18329	9.746875	-0.137503	2.165298	-0.533300	0.211415	-0.036055	-0.856525	-0.305413	0.055174	0.633200	0.322303	-0.588126	0.386376
18330	8.744123	-0.534589	1.813447	-0.562236	0.158386	0.050388	-0.856813	-0.303718	0.053510	0.638221	0.315246	-0.589671	0.381552
18331	8.971259	-1.016218	1.547883	-0.546706	0.012472	0.039963	-0.858520	-0.300202	0.054964	0.642222	0.308558	-0.592195	0.376363
18332	10.331556	-1.337269	1.820280	-0.549361	-0.106141	0.022307	-0.860798	-0.296282	0.062322	0.644123	0.303939	-0.596751	0.369615
18333	10.567887	-0.827595	2.399041	-0.554128	0.012454	0.064072	-0.861095	-0.293621	0.066283	0.647838	0.296832	-0.599384	0.364602
18334	8.811007	-0.452987	2.561526	-0.550580	-0.005894	0.076292	-0.862942	-0.290527	0.068014	0.650421	0.290750	-0.602886	0.359090
18335	8.228766	-0.683496	2.216918	-0.555100	-0.155263	0.050485	-0.862115	-0.287311	0.073376	0.652087	0.284936	-0.607529	0.352850
18336	9.212464	-0.771321	2.303571	-0.557202	-0.187450	0.036690	-0.861570	-0.284381	0.080421	0.652666	0.280485	-0.613103	0.345630
18337	9.547078	-0.898796	2.352874	-0.553427	-0.164010	0.036640	-0.860171	-0.282995	0.085759	0.654169	0.274861	-0.617662	0.339129
18338	9.017467	-0.542621	2.349608	-0.548365	-0.221746	0.036991	-0.860608	-0.280618	0.090560	0.654131	0.270690	-0.623510	0.331775
18339	9.150098	-0.691718	2.602398	-0.539562	-0.255898	0.023146	-0.859912	-0.279938	0.097160	0.654379	0.265960	-0.628984	0.324705
18340	9.033531	-0.760224	2.352015	-0.546436	-0.183502	-0.009247	-0.860202	-0.278821	0.099981	0.654972	0.262089	-0.633947	0.316909
18341	9.321556	-1.177709	2.356288	-0.542479	-0.119195	-0.046745	-0.858512	-0.278688	0.101092	0.657276	0.257251	-0.637163	0.309570
18342	9.379535	-1.173271	2.351328	-0.560113	-0.044529	-0.024397	-0.859066	-0.280365	0.098131	0.659673	0.252464	-0.640193	0.302070
18343	8.868118	-1.019940	2.393796	-0.563501	0.037180	-0.097566	-0.858074	-0.281063	0.095589	0.664254	0.246962	-0.641105	0.294552
18344	9.847775	-1.165596	1.732022	-0.573612	0.147221	-0.091070	-0.858613	-0.284828	0.085868	0.669434	0.241646	-0.641214	0.286898
18345	10.453194	-0.318733	2.495004	-0.554287	0.090507	-0.097376	-0.860014	-0.285506	0.078994	0.674492	0.235869	-0.641245	0.279699
18346	11.410399	-0.225616	1.731523	-0.552464	0.042263	-0.027813	-0.859159	-0.285758	0.069579	0.677724	0.230561	-0.642818	0.272610
18347	10.976910	-0.097578	1.672681	-0.555864	0.064519	-0.001520	-0.860855	-0.284341	0.067642	0.681770	0.223647	-0.643555	0.266473
18348	9.514171	0.312734	1.271356	-0.559140	0.080982	0.056499	-0.860015	-0.281790	0.061345	0.684944	0.216905	-0.644906	0.260577
18349	9.657186	0.382110	0.915182	-0.547461	-0.102974	0.071975	-0.860871	-0.278253	0.056054	0.686239	0.210030	-0.648134	0.254727
18350	10.329019	-0.164863	1.468906	-0.535168	-0.175205	0.086758	-0.862300	-0.274322	0.059616	0.685712	0.204508	-0.652890	0.248415
18351	9.606404	-0.193445	1.581346	-0.549745	-0.120096	-0.031565	-0.863448	-0.269966	0.062057	0.687162	0.199030	-0.655841	0.240974
18352	8.929101	0.336634	1.412023	-0.561091	-0.176673	-0.051759	-0.862892	-0.269138	0.066553	0.687260	0.194915	-0.660061	0.232381
18353	8.883020	0.456367	1.188441	-0.546995	-0.227703	-0.093727	-0.860494	-0.271138	0.073813	0.687419	0.190784	-0.664123	0.223600
18354	9.307879	0.477855	1.187633	-0.545272	-0.251280	-0.072241	-0.860073	-0.272145	0.080538	0.686406	0.187448	-0.669071	0.214602
18355	9.634534	0.452824	1.378369	-0.555920	-0.202528	-0.074380	-0.857682	-0.273026	0.090055	0.686689	0.182808	-0.672771	0.205961
18356	9.399745	0.557147	1.205956	-0.546534	-0.164885	-0.059489	-0.855713	-0.273620	0.097895	0.686628	0.178871	-0.676446	0.197402
18357	9.733733	0.183399	0.907632	-0.547665	-0.105997	0.008288	-0.855151	-0.274344	0.103779	0.687703	0.172818	-0.678965	0.190278
18358	10.180770	-0.011847	1.054195	-0.549358	0.023120	0.081844	-0.854186	-0.270279	0.107604	0.689520	0.166164	-0.680443	0.184251
18359	10.622853	0.035454	1.333376	-0.553437	0.098674	0.102647	-0.857875	-0.264503	0.107974	0.692899	0.157953	-0.680370	0.178993
18360	10.381598	-0.577358	1.647418	-0.542214	0.110655	0.159179	-0.859448	-0.259153	0.107762	0.695472	0.149989	-0.680741	0.174393
18361	8.745294	-0.767300	0.931646	-0.558984	0.023438	0.129115	-0.861593	-0.252117	0.108694	0.697590	0.141567	-0.681691	0.169190
18362	10.039595	-0.732384	0.861865	-0.541641	-0.109949	0.142795	-0.862045	-0.246078	0.112411	0.697081	0.134559	-0.684962	0.163705
18363	9.540213	-0.933504	1.048423	-0.528031	-0.120064	0.149957	-0.863495	-0.238080	0.119806	0.696924	0.126755	-0.687754	0.158823
18364	9.781188	-1.514092	0.817774	-0.548926	-0.189230	0.238587	-0.863961	-0.229809	0.128880	0.694898	0.118552	-0.692271	0.154347
18365	10.277345	-1.487313	0.961794	-0.543262	-0.262554	0.180815	-0.865683	-0.223630	0.133731	0.692525	0.110546	-0.697044	0.149390
18366	9.902007	-1.451945	0.829001	-0.563741	-0.252543	0.275105	-0.862053	-0.217047	0.139808	0.689380	0.101791	-0.702395	0.145033
18367	9.106898	-1.605093	0.273589	-0.550814	-0.312665	0.133927	-0.860937	-0.215661	0.145569	0.686233	0.094487	-0.707642	0.139279
18368	9.012516	-1.906829	-0.148201	-0.553348	-0.272542	0.081420	-0.862202	-0.216793	0.148375	0.683166	0.088638	-0.712683	0.132330
18369	9.372055	-2.083581	-0.224034	-0.538616	-0.232737	0.060171	-0.859653	-0.220183	0.150565	0.681118	0.082345	-0.716539	0.125973
18370	9.446562	-2.343661	0.001076	-0.552920	-0.167340	0.008264	-0.858499	-0.225802	0.147128	0.679590	0.077260	-0.719875	0.118190
18371	9.404363	-2.412272	-0.191412	-0.552619	-0.146056	0.045283	-0.858165	-0.236189	0.139717	0.678669	0.070778	-0.722446	0.111675
18372	9.546411	-2.334839	-0.419607	-0.545505	-0.114446	-0.062704	-0.856426	-0.245873	0.131461	0.677909	0.066683	-0.724820	0.103099
18373	9.902491	-2.115593	-0.171226	-0.576664	-0.089929	-0.162209	-0.855536	-0.254285	0.122101	0.678097	0.062770	-0.726281	0.093595
18374	9.545991	-2.050874	-0.229464	-0.559262	0.075670	-0.156008	-0.853771	-0.267737	0.104539	0.680156	0.059461	-0.725833	0.083776
18375	10.128242	-2.120011	-0.649923	-0.527883	0.056729	-0.259781	-0.853700	-0.280050	0.083915	0.682383	0.057358	-0.724981	0.073929
18376	9.888750	-1.301595	0.124173	-0.561713	-0.143180	-0.157197	-0.850517	-0.295612	0.065197	0.681130	0.054340	-0.727351	0.063794
18377	9.686988	-0.946224	-0.449789	-0.545720	-0.083256	-0.115768	-0.849053	-0.305558	0.051325	0.680976	0.050140	-0.728474	0.055529
18378	9.600925	-0.768904	-0.780281	-0.552521	-0.029443	-0.084310	-0.847199	-0.308624	0.041311	0.681136	0.046035	-0.729219	0.046630
18379	10.242810	-0.581848	-0.367610	-0.546832	0.079538	-0.175011	-0.845328	-0.314629	0.026213	0.683243	0.042560	-0.727973	0.037728
18380	10.211696	-0.337503	0.025992	-0.566168	0.160020	-0.099646	-0.844868	-0.319776	0.008187	0.686054	0.038315	-0.725979	0.028585
18381	9.989173	-0.054509	0.223692	-0.560389	0.250488	-0.146154	-0.844421	-0.322401	-0.006443	0.690465	0.034125	-0.722283	0.020000
18382	10.142790	-0.059645	0.329865	-0.555571	0.273479	-0.099327	-0.842980	-0.326427	-0.023903	0.694744	0.029945	-0.718548	0.011096
18383	9.928475	-0.085827	0.564833	-0.555124	0.334445	-0.070562	-0.842392	-0.328335	-0.043019	0.700150	0.024707	-0.713559	0.003668
18384	9.706466	0.080391	0.640599	-0.561368	0.348715	-0.053942	-0.840682	-0.328555	-0.063108	0.705304	0.019762	-0.708614	-0.004646
18385	9.858996	0.047048	0.872740	-0.545003	0.352161	-0.044025	-0.838130	-0.329070	-0.079418	0.710756	0.014278	-0.703199	-0.011571
18386	9.786504	-0.139559	1.104476	-0.565083	0.349738	-0.067295	-0.840097	-0.326610	-0.098749	0.715713	0.009449	-0.698040	-0.020126
18387	9.697643	-0.083597	1.074974	-0.561558	0.338098	-0.077808	-0.836135	-0.326701	-0.116468	0.720755	0.004185	-0.692621	-0.027769
18388	9.914517	0.068028	1.191394	-0.547298	0.302017	-0.077361	-0.832881	-0.326800	-0.131655	0.724836	-0.000285	-0.687969	-0.036221
18389	10.262510	0.116372	1.156560	-0.531532	0.252237	-0.154640	-0.831740	-0.326750	-0.147667	0.728440	-0.004117	-0.683646	-0.044566
18390	9.717294	-0.008849	1.066864	-0.544713	0.173959	-0.166822	-0.827489	-0.329958	-0.158823	0.730515	-0.007436	-0.680696	-0.054264
18391	9.557038	-0.128265	1.133654	-0.537409	0.162845	-0.140180	-0.824649	-0.332884	-0.169685	0.732740	-0.011622	-0.677539	-0.062436
18392	9.352639	-0.025763	1.086872	-0.538635	0.118812	-0.154105	-0.822662	-0.333975	-0.181363	0.733915	-0.015099	-0.675263	-0.071841
18393	9.493581	-0.109847	0.923308	-0.561219	0.115030	-0.120704	-0.820815	-0.335494	-0.191360	0.735348	-0.019940	-0.672658	-0.079983
18394	9.682036	-0.383182	1.075921	-0.566489	0.133837	-0.104961	-0.817282	-0.335463	-0.203460	0.736626	-0.024467	-0.669968	-0.089032
18395	9.742720	-0.538989	0.956760	-0.550197	0.127627	-0.123312	-0.814031	-0.335148	-0.215835	0.738058	-0.029077	-0.667100	-0.096967
18396	10.082738	-0.446368	1.037428	-0.559373	0.100368	-0.088673	-0.813053	-0.331318	-0.226191	0.738768	-0.033781	-0.664772	-0.105641
18397	9.716177	-0.468526	0.989838	-0.519235	0.101565	-0.047593	-0.810380	-0.328339	-0.235445	0.739873	-0.038972	-0.662226	-0.111917
18398	9.510491	-0.391166	0.786274	-0.537549	0.059984	-0.024574	-0.809255	-0.325631	-0.246796	0.740064	-0.044295	-0.660386	-0.119302
18399	9.732215	-0.484428	0.782185	-0.555800	0.053015	-0.038865	-0.808137	-0.321807	-0.255468	0.740370	-0.050221	-0.658416	-0.125768
18400	9.810270	-0.743021	0.862291	-0.544698	0.089118	-0.052247	-0.807580	-0.318833	-0.261759	0.740734	-0.055207	-0.656048	-0.133665
18401	9.883896	-0.740101	1.016808	-0.553840	0.069094	-0.024800	-0.804754	-0.319381	-0.268244	0.741150	-0.061224	-0.653769	-0.139762
18402	9.767876	-0.637415	1.088309	-0.553901	0.072847	-0.042530	-0.803631	-0.317540	-0.272866	0.741174	-0.066512	-0.651501	-0.147592
18403	9.762710	-0.608019	1.145981	-0.546242	0.006391	-0.070341	-0.804196	-0.316257	-0.277340	0.740512	-0.071985	-0.650174	-0.154054
18404	9.733964	-0.452868	1.192616	-0.549134	-0.007881	-0.084429	-0.800949	-0.317386	-0.278781	0.739227	-0.076886	-0.649067	-0.162307
18405	9.589039	-0.364590	1.249818	-0.560400	-0.061855	-0.089558	-0.802490	-0.319634	-0.278511	0.737460	-0.082509	-0.648671	-0.169030
18406	9.672401	-0.072849	1.222287	-0.555327	-0.103094	-0.112191	-0.802482	-0.322180	-0.274327	0.734689	-0.087441	-0.648883	-0.177588
18407	9.850464	0.214930	1.429063	-0.542409	-0.076438	-0.074985	-0.801628	-0.324293	-0.274075	0.732672	-0.092994	-0.648666	-0.183782
18408	9.408135	0.402491	1.603958	-0.564652	-0.144908	-0.069592	-0.801619	-0.326833	-0.271856	0.729346	-0.098754	-0.649266	-0.191718
18409	9.378166	0.430636	1.436953	-0.575478	-0.174303	-0.001415	-0.801908	-0.326431	-0.265672	0.726124	-0.106072	-0.650121	-0.197069
18410	9.871460	0.323990	1.884514	-0.546375	-0.059937	0.092945	-0.803331	-0.324478	-0.259464	0.724424	-0.113318	-0.649110	-0.202547
18411	9.974976	0.213985	2.175569	-0.568373	0.064551	0.086609	-0.806697	-0.328988	-0.254712	0.724522	-0.120719	-0.646233	-0.207069
18412	9.326737	0.574108	1.911448	-0.547879	0.182126	0.020589	-0.805129	-0.333930	-0.250284	0.725518	-0.126043	-0.641778	-0.214144
18413	9.248492	0.813940	1.536754	-0.539156	0.146509	-0.028597	-0.802851	-0.340423	-0.245317	0.726112	-0.131191	-0.638016	-0.220196
18414	11.016726	0.817013	0.717615	-0.546609	0.149294	-0.106149	-0.801965	-0.350854	-0.239958	0.725993	-0.134998	-0.634257	-0.228972
18415	10.095747	-0.036541	2.042886	-0.539520	0.169598	-0.184400	-0.796563	-0.363558	-0.230728	0.726025	-0.138034	-0.630492	-0.237308
18416	8.928411	-0.040969	1.319582	-0.570234	0.105502	-0.067798	-0.794685	-0.376259	-0.220207	0.725325	-0.142849	-0.627018	-0.245653
18417	9.160509	-0.161065	0.900161	-0.549209	0.068644	0.015882	-0.791967	-0.388122	-0.208139	0.724877	-0.149002	-0.624046	-0.250835
18418	10.503734	-0.312175	1.277006	-0.552459	0.006773	0.000539	-0.793363	-0.393932	-0.194432	0.723191	-0.154887	-0.621796	-0.257633
18419	10.174239	-0.178175	1.503091	-0.556340	0.004553	-0.055286	-0.792216	-0.401870	-0.177258	0.721426	-0.160553	-0.619887	-0.263643
18420	9.526060	-0.085712	1.722818	-0.571312	-0.076771	-0.030323	-0.791340	-0.412625	-0.158707	0.718351	-0.166739	-0.618735	-0.270808
18421	9.156164	-0.393154	1.656669	-0.570990	-0.068339	0.027018	-0.793591	-0.417755	-0.137406	0.715935	-0.174000	-0.617448	-0.275533
18422	9.989972	-0.596185	1.720644	-0.552514	-0.056393	0.100727	-0.795273	-0.423153	-0.120323	0.713754	-0.181394	-0.615557	-0.280607
18423	10.382003	-0.198056	2.397097	-0.556073	-0.005762	0.087204	-0.795281	-0.423759	-0.107274	0.712353	-0.188834	-0.613161	-0.284479
18424	9.258594	-0.206532	2.229548	-0.546612	0.022552	0.124957	-0.796421	-0.423518	-0.094067	0.711174	-0.195966	-0.609991	-0.289379
18425	9.116104	-0.071751	1.996262	-0.539233	0.029593	0.139154	-0.799959	-0.422138	-0.083497	0.710425	-0.203603	-0.606884	-0.292463
18426	9.232129	-0.247164	1.889327	-0.555780	0.032169	0.063757	-0.801810	-0.419346	-0.075452	0.708836	-0.210037	-0.603683	-0.298334
18427	8.771012	-0.493345	1.479490	-0.544910	0.054480	-0.023054	-0.802236	-0.419930	-0.068857	0.707268	-0.215631	-0.600780	-0.303873
18428	10.012961	-0.667174	1.213965	-0.533937	0.087415	-0.067116	-0.800816	-0.423038	-0.065812	0.705523	-0.219811	-0.597390	-0.311521
18429	10.526984	-0.181663	2.072925	-0.555590	0.148803	-0.064081	-0.798549	-0.425286	-0.068240	0.704653	-0.224457	-0.593195	-0.318124
18430	8.961701	1.307995	1.410805	-0.559964	0.167965	-0.297892	-0.796406	-0.431469	-0.071971	0.702126	-0.225719	-0.589422	-0.329623
18431	10.071207	1.415928	-0.307517	-0.572294	0.111879	-0.145211	-0.791710	-0.441031	-0.076881	0.700067	-0.229734	-0.585957	-0.337316
18432	11.065084	0.364792	1.109218	-0.546334	0.111891	0.040867	-0.790578	-0.441589	-0.078861	0.699040	-0.235105	-0.581397	-0.343579
18433	11.096577	0.315537	1.380361	-0.549008	0.124477	0.044285	-0.790017	-0.440597	-0.081662	0.698372	-0.240862	-0.577016	-0.348302
18434	9.421078	0.842896	1.702930	-0.558332	0.162626	0.192270	-0.792987	-0.437627	-0.084135	0.698793	-0.247757	-0.570839	-0.352773
18435	8.843300	0.738707	1.465644	-0.559220	0.036957	0.134525	-0.794988	-0.431154	-0.083209	0.697536	-0.255256	-0.567115	-0.355905
18436	8.697688	1.092730	1.118762	-0.553252	-0.024273	0.128810	-0.798108	-0.426647	-0.082716	0.695268	-0.262635	-0.563805	-0.360207
18437	8.932295	0.896437	1.270454	-0.574563	-0.107299	0.156511	-0.800102	-0.423292	-0.074524	0.692295	-0.271522	-0.561830	-0.362424
18438	9.414701	0.937259	1.327346	-0.542044	-0.127155	0.150037	-0.801665	-0.422764	-0.062995	0.688943	-0.279678	-0.559826	-0.365696
18439	9.733124	0.974160	1.365170	-0.542175	-0.126828	0.118255	-0.805350	-0.420264	-0.050587	0.685481	-0.287712	-0.558531	-0.367941
18440	9.715301	0.929441	1.153051	-0.572564	-0.049128	0.110346	-0.806504	-0.416933	-0.036084	0.682401	-0.295215	-0.555365	-0.372487
18441	9.772297	0.893467	1.254865	-0.560768	0.089411	0.127328	-0.808502	-0.413879	-0.022139	0.681155	-0.301883	-0.550892	-0.376047
18442	9.368727	1.153870	1.136512	-0.539050	0.131621	0.028199	-0.811059	-0.411665	-0.008901	0.679529	-0.306627	-0.545918	-0.382353
18443	10.610043	1.203576	1.059389	-0.554292	0.067697	-0.050940	-0.810087	-0.411008	0.004294	0.676602	-0.311292	-0.542861	-0.388084
18444	10.331183	-0.082255	1.540473	-0.542785	0.168870	-0.097673	-0.808245	-0.416696	0.021487	0.674258	-0.314362	-0.538042	-0.396311
18445	8.982249	-0.445269	1.650234	-0.545845	0.163736	0.052384	-0.809107	-0.415614	0.035402	0.673121	-0.319222	-0.533019	-0.401120
18446	9.093448	-0.096084	1.174993	-0.558953	0.051363	0.136167	-0.810693	-0.410455	0.050629	0.671152	-0.325905	-0.528082	-0.405549
18447	10.746058	-0.167099	1.531199	-0.544868	0.004751	0.122776	-0.813560	-0.403055	0.069680	0.668765	-0.332718	-0.524721	-0.408312
18448	10.600158	-0.202138	1.964318	-0.528109	0.083973	0.117123	-0.815578	-0.395789	0.086196	0.667066	-0.338465	-0.519647	-0.412834
18449	9.538202	-0.300128	2.230218	-0.533768	0.064320	0.085972	-0.817038	-0.387113	0.101318	0.664948	-0.344215	-0.515744	-0.416375
18450	9.239373	-0.267085	2.189171	-0.545343	0.082065	0.118405	-0.820040	-0.379837	0.115596	0.663010	-0.350162	-0.510465	-0.420987
18451	9.925947	-0.379483	2.298244	-0.538556	0.137654	0.152764	-0.824181	-0.369452	0.126125	0.662036	-0.355998	-0.504981	-0.424226
18452	9.594349	-0.076030	2.565936	-0.560045	0.199864	0.154743	-0.828175	-0.359044	0.129915	0.661367	-0.361453	-0.497674	-0.429262
18453	9.202647	-0.228122	2.585072	-0.543845	0.190169	0.116852	-0.829612	-0.353285	0.133496	0.660428	-0.366489	-0.491579	-0.433441
18454	8.986526	-0.256728	2.431032	-0.552348	0.114239	0.146371	-0.833024	-0.346384	0.133876	0.658769	-0.372428	-0.485437	-0.437803
18455	9.053421	-0.460227	2.421132	-0.566301	0.074066	0.112827	-0.834750	-0.338648	0.135655	0.656348	-0.378666	-0.480596	-0.441414
18456	9.309166	-0.580078	2.064502	-0.539067	0.062294	0.109733	-0.837585	-0.334416	0.134036	0.653845	-0.384465	-0.475450	-0.445670
18457	10.050687	-0.491646	2.652121	-0.528384	0.016715	0.170428	-0.840989	-0.329057	0.132435	0.651550	-0.391192	-0.471168	-0.447718
18458	9.504546	0.119830	2.104758	-0.548607	0.092604	-0.042595	-0.841566	-0.326246	0.133732	0.647771	-0.395347	-0.466669	-0.454217
18459	9.671329	0.884598	2.439127	-0.554257	0.144010	-0.140170	-0.840982	-0.329745	0.127935	0.643555	-0.398200	-0.462894	-0.461523
18460	9.265312	-0.326882	1.928834	-0.546216	0.212209	-0.123017	-0.840955	-0.334646	0.120724	0.640042	-0.400389	-0.457416	-0.469899
18461	10.964211	-0.485329	1.877585	-0.545700	0.044818	0.076506	-0.841230	-0.334907	0.114688	0.636897	-0.405954	-0.453203	-0.473467
18462	10.273938	-0.144479	2.353149	-0.545144	-0.013224	0.108596	-0.843771	-0.332629	0.108414	0.633397	-0.412294	-0.448682	-0.476977
18463	8.557547	0.367015	2.030775	-0.545003	-0.000846	0.115329	-0.845753	-0.329370	0.102849	0.630100	-0.418518	-0.444704	-0.479640
18464	8.520791	0.541241	1.255637	-0.554827	-0.148708	0.135636	-0.848580	-0.327110	0.102052	0.625462	-0.426449	-0.441500	-0.481681
18465	10.832679	0.472537	1.871904	-0.542798	-0.242416	0.158018	-0.848044	-0.321495	0.105476	0.620332	-0.435188	-0.440241	-0.481651
18466	10.186435	0.453386	2.409420	-0.559165	-0.166510	0.031581	-0.848207	-0.317861	0.112815	0.614355	-0.442336	-0.438049	-0.484789
18467	9.206881	0.629483	2.142964	-0.537309	-0.178627	0.053862	-0.848093	-0.313101	0.119883	0.608712	-0.449298	-0.436917	-0.486523
18468	8.782461	0.566905	1.757609	-0.564157	-0.126255	0.050496	-0.847827	-0.311304	0.129164	0.603101	-0.456190	-0.433941	-0.489750
18469	9.048754	0.620325	1.679332	-0.549624	-0.142795	0.082680	-0.848834	-0.308094	0.137909	0.597838	-0.463036	-0.431973	-0.491514
18470	9.425396	0.867519	1.779974	-0.544277	-0.138104	0.065125	-0.847607	-0.300247	0.146404	0.592334	-0.469845	-0.429130	-0.494201
18471	8.845860	0.844756	1.807584	-0.556292	-0.027294	0.064181	-0.848210	-0.292958	0.154908	0.587727	-0.475286	-0.425895	-0.497285
18472	9.409829	0.896115	1.313313	-0.561050	0.071830	0.074277	-0.848803	-0.286779	0.158627	0.583846	-0.480206	-0.420250	-0.501913
18473	10.007661	0.905034	1.409069	-0.546724	0.052127	0.061415	-0.852075	-0.280452	0.162088	0.579909	-0.484552	-0.416245	-0.505623
18474	11.298031	0.625584	1.693178	-0.547877	0.145574	0.104390	-0.854076	-0.274548	0.165113	0.576973	-0.488735	-0.409516	-0.510428
18475	10.255938	0.080503	1.983372	-0.543687	0.226552	0.096567	-0.857222	-0.264277	0.167070	0.574790	-0.491413	-0.403184	-0.515337
18476	9.972784	0.056730	1.761709	-0.536012	0.262160	0.137081	-0.861486	-0.254824	0.161728	0.573149	-0.494433	-0.394833	-0.520714
18477	10.686521	0.280704	1.951582	-0.553229	0.171939	0.072127	-0.865657	-0.244152	0.160669	0.570106	-0.497458	-0.389256	-0.525351
18478	9.807813	0.063395	1.873026	-0.544973	0.070765	-0.014053	-0.864696	-0.238959	0.164086	0.565191	-0.501305	-0.384428	-0.530535
18479	8.519695	-0.413848	1.556279	-0.545064	0.001728	0.030292	-0.866143	-0.231376	0.169793	0.560401	-0.505584	-0.381249	-0.533839
18480	9.141221	-1.051967	1.398254	-0.559688	-0.054412	0.074751	-0.866039	-0.224367	0.177728	0.555231	-0.511521	-0.376718	-0.536795
18481	10.276322	-1.014171	1.628286	-0.545687	-0.000662	0.115504	-0.865935	-0.217355	0.184821	0.551229	-0.516404	-0.372636	-0.539088
18482	10.264796	-0.707626	2.325633	-0.559641	-0.011149	0.085331	-0.868214	-0.212004	0.185457	0.546404	-0.521870	-0.367458	-0.542281
18483	9.200071	-0.409701	2.517045	-0.559870	-0.058379	0.113738	-0.868106	-0.205124	0.189880	0.541737	-0.527393	-0.363799	-0.544085
18484	8.656295	-0.353805	2.019373	-0.545510	-0.110893	0.130072	-0.866584	-0.199228	0.193019	0.536723	-0.534024	-0.359330	-0.545554
18485	9.153057	-0.409937	2.045915	-0.565013	-0.164580	0.105497	-0.869008	-0.194179	0.199831	0.531056	-0.540566	-0.356794	-0.546320
18486	9.385293	-0.703216	2.145532	-0.538901	-0.198818	0.093633	-0.866779	-0.189134	0.204640	0.524984	-0.547723	-0.353663	-0.547096
18487	9.329073	-0.774533	1.892683	-0.557811	-0.171545	0.076427	-0.864114	-0.187189	0.210256	0.518929	-0.553919	-0.351525	-0.548011
18488	9.233278	-0.983005	1.696993	-0.547550	-0.119935	0.041693	-0.864125	-0.185230	0.213646	0.512650	-0.559831	-0.347987	-0.550167
18489	9.779850	-0.873907	1.914936	-0.556109	-0.000548	0.002050	-0.862992	-0.186355	0.212502	0.506912	-0.563484	-0.344859	-0.553713
18490	9.694314	-0.940384	2.019697	-0.551969	0.122611	-0.071229	-0.862968	-0.191125	0.208240	0.500929	-0.565879	-0.340007	-0.559684
18491	9.561049	-0.633680	2.233927	-0.556406	0.176166	-0.114071	-0.864909	-0.196718	0.198649	0.495055	-0.566619	-0.336313	-0.566354
18492	10.692169	-0.516067	2.083701	-0.546155	0.226741	-0.116662	-0.866139	-0.203148	0.186797	0.489234	-0.567349	-0.330928	-0.573805
18493	9.978849	-0.267109	1.755665	-0.553698	0.210183	-0.181325	-0.866103	-0.209588	0.176760	0.482787	-0.567050	-0.327629	-0.581403
18494	9.880177	0.101757	1.896664	-0.557856	0.087746	-0.090368	-0.865367	-0.215335	0.169393	0.476135	-0.569537	-0.323074	-0.586981
18495	10.364509	-0.387448	1.452027	-0.547437	0.107098	-0.038114	-0.864632	-0.220942	0.162308	0.470694	-0.571154	-0.319188	-0.591904
18496	9.885531	-0.272020	1.649524	-0.553224	0.156718	0.049885	-0.865450	-0.225127	0.151880	0.466110	-0.573571	-0.312373	-0.596809
18497	8.805704	-0.135437	1.533458	-0.569893	0.080714	0.080921	-0.867695	-0.225654	0.142345	0.461610	-0.576352	-0.307065	-0.600371
18498	8.692652	0.212099	1.341253	-0.556179	-0.063737	0.107654	-0.867702	-0.223392	0.139139	0.456245	-0.581692	-0.301537	-0.602121
18499	9.626613	0.289146	1.075757	-0.567567	-0.130950	0.087800	-0.867428	-0.221705	0.139435	0.450491	-0.586922	-0.298143	-0.603068
18500	10.819503	0.098339	1.523322	-0.548185	-0.178084	0.023052	-0.865737	-0.222284	0.143207	0.443431	-0.592954	-0.294686	-0.604099
18501	10.440400	0.044649	1.831310	-0.560653	-0.129364	0.015430	-0.865190	-0.218916	0.145625	0.436820	-0.597521	-0.292229	-0.605606
18502	9.461208	0.152097	1.795175	-0.543345	-0.125953	0.015427	-0.863215	-0.220344	0.150649	0.429953	-0.602724	-0.288404	-0.607195
18503	9.020526	0.353343	1.455225	-0.539186	-0.198132	0.021179	-0.862664	-0.217965	0.154180	0.423216	-0.607822	-0.286730	-0.607640
18504	9.215936	0.381743	1.169513	-0.557664	-0.244700	0.003613	-0.860554	-0.218698	0.161738	0.415264	-0.614401	-0.283835	-0.607869
18505	9.609096	0.299933	0.850936	-0.554359	-0.285770	-0.033166	-0.858597	-0.216623	0.171012	0.407084	-0.620225	-0.283376	-0.607702
18506	9.737915	0.358994	0.763115	-0.556157	-0.274799	-0.047370	-0.855911	-0.220604	0.181620	0.398260	-0.626717	-0.281311	-0.607848
18507	9.606620	0.358657	0.577233	-0.555400	-0.165018	-0.033900	-0.851968	-0.220768	0.186081	0.390629	-0.630914	-0.279871	-0.609121
18508	9.549755	0.552093	0.534071	-0.549062	-0.017297	-0.032948	-0.852258	-0.219655	0.190166	0.383435	-0.634166	-0.275625	-0.612244
18509	11.576993	-0.022048	1.199856	-0.554260	0.003948	0.032633	-0.850577	-0.217411	0.191160	0.377518	-0.636523	-0.272025	-0.615078
18510	9.451205	-0.995131	1.909479	-0.555793	0.276739	0.118810	-0.852146	-0.212902	0.190236	0.373637	-0.636921	-0.263492	-0.620724
18511	8.448194	-1.117635	-0.136908	-0.560196	0.102177	0.091399	-0.856412	-0.203306	0.185034	0.368875	-0.638357	-0.258180	-0.624320
18512	10.291790	-0.774597	1.306629	-0.560078	-0.185323	0.220906	-0.856877	-0.194314	0.189625	0.363747	-0.644938	-0.251660	-0.623226
18513	10.501810	-1.037290	0.864664	-0.528420	-0.142646	0.072426	-0.855344	-0.191524	0.195820	0.357827	-0.649011	-0.248727	-0.623602
18514	10.053928	-1.166192	0.670975	-0.556116	-0.130811	0.166586	-0.855379	-0.184218	0.199267	0.352279	-0.654481	-0.242507	-0.623494
18515	9.553823	-0.847959	1.199698	-0.563140	0.016582	0.004508	-0.856224	-0.184356	0.199132	0.345777	-0.656393	-0.238823	-0.626538
18516	9.132291	-1.127164	0.959323	-0.561191	0.035675	-0.021352	-0.855927	-0.187876	0.199373	0.338567	-0.658791	-0.233782	-0.629852
18517	9.264802	-1.375077	0.870089	-0.546161	0.106759	-0.018074	-0.855917	-0.189125	0.194025	0.332391	-0.659236	-0.229873	-0.634099
18518	9.512515	-1.741501	0.496890	-0.557009	0.122575	-0.064278	-0.856172	-0.193599	0.185555	0.325044	-0.660188	-0.224815	-0.638715
18519	10.350321	-1.135185	1.675449	-0.537640	0.050063	-0.017412	-0.857697	-0.198502	0.180040	0.318713	-0.661187	-0.221246	-0.642109
18520	10.157789	-0.915281	1.090904	-0.552201	0.067806	-0.077830	-0.856405	-0.202707	0.174089	0.310954	-0.662627	-0.216741	-0.645954
18521	9.141082	-0.692125	0.968955	-0.554800	-0.029017	-0.141133	-0.854814	-0.210852	0.167813	0.302423	-0.664089	-0.214988	-0.649081
18522	9.373191	-0.781195	0.872982	-0.574642	-0.020979	-0.120143	-0.854502	-0.217603	0.166617	0.293377	-0.666488	-0.211255	-0.651993
18523	9.723206	-0.599219	0.952640	-0.568905	0.044973	-0.138082	-0.854763	-0.221527	0.161944	0.284960	-0.666945	-0.208743	-0.656055
18524	9.808113	-0.476954	1.265293	-0.556005	0.046041	-0.063610	-0.853605	-0.227421	0.156398	0.277136	-0.668454	-0.204056	-0.659337
18525	9.604095	-0.466878	1.125303	-0.538156	0.039558	-0.154513	-0.854986	-0.233030	0.151435	0.268859	-0.668605	-0.202117	-0.663197
18526	9.333806	-0.450643	1.130316	-0.547651	-0.021576	-0.167572	-0.851848	-0.240621	0.146838	0.259454	-0.670401	-0.199246	-0.665993
18527	9.667186	-0.525730	1.053383	-0.560165	0.000904	-0.151870	-0.851253	-0.247367	0.143955	0.250727	-0.671043	-0.197094	-0.669321
18528	9.965728	-0.299158	1.255848	-0.531115	0.012531	-0.153291	-0.848120	-0.254262	0.141612	0.241821	-0.672219	-0.194028	-0.672308
18529	9.797361	-0.201595	1.228405	-0.547953	-0.079523	-0.129058	-0.847534	-0.259471	0.142114	0.233227	-0.673821	-0.192036	-0.674309
18530	9.528640	-0.041186	1.101322	-0.542828	-0.128134	-0.138459	-0.845544	-0.263702	0.143458	0.223776	-0.676867	-0.189241	-0.675251
18531	9.697097	0.028921	0.887672	-0.560537	-0.054104	-0.142605	-0.841854	-0.270049	0.145329	0.214880	-0.677987	-0.187076	-0.677615
18532	9.872207	0.062619	1.041711	-0.541990	0.010639	-0.136561	-0.841832	-0.275113	0.144995	0.205948	-0.679020	-0.183610	-0.680298
18533	9.875298	0.080968	1.273475	-0.565350	0.053903	-0.127377	-0.839697	-0.279188	0.141566	0.197573	-0.678600	-0.180634	-0.683987
18534	9.754431	0.030980	1.274195	-0.556233	0.044624	-0.104244	-0.838690	-0.283119	0.138147	0.188981	-0.679208	-0.176349	-0.686924
18535	9.678194	0.045205	1.153319	-0.549018	0.033790	-0.105870	-0.838670	-0.287189	0.134875	0.181042	-0.678938	-0.173295	-0.690098
18536	9.620062	0.099071	1.205956	-0.545308	0.040845	-0.091723	-0.835541	-0.292952	0.130718	0.172728	-0.679468	-0.168963	-0.692777
18537	9.687939	0.088704	1.162486	-0.535993	0.062176	-0.063422	-0.837504	-0.294339	0.126226	0.165645	-0.678780	-0.165329	-0.696050
18538	9.783314	0.093889	1.314533	-0.552295	0.076708	-0.067228	-0.835517	-0.297010	0.123796	0.157673	-0.678793	-0.160406	-0.699034
18539	9.719968	0.022045	1.356498	-0.552159	0.092833	-0.058503	-0.835496	-0.300933	0.118700	0.150546	-0.677621	-0.156296	-0.702664
18540	9.748967	0.012135	1.346904	-0.549487	0.081979	-0.054862	-0.835192	-0.304856	0.113321	0.142782	-0.677465	-0.151187	-0.705547
18541	9.830518	0.026574	1.419125	-0.554069	0.082073	-0.061978	-0.835038	-0.306809	0.107964	0.135560	-0.676316	-0.147041	-0.708942
18542	9.681048	0.090411	1.428278	-0.532324	0.072011	-0.058146	-0.836008	-0.309890	0.104288	0.127935	-0.676121	-0.142211	-0.711526
18543	9.704913	0.054116	1.445566	-0.552247	0.072863	-0.042461	-0.835577	-0.311287	0.100900	0.121001	-0.675038	-0.137766	-0.714635
18544	9.699215	0.037886	1.549660	-0.552321	0.062030	-0.040635	-0.835708	-0.312681	0.096955	0.113313	-0.674965	-0.132405	-0.716974
18545	9.669954	0.018918	1.578907	-0.547839	0.045672	-0.028106	-0.834284	-0.315060	0.092005	0.106595	-0.674186	-0.127812	-0.719566
18546	9.698857	0.057569	1.605017	-0.553330	0.040289	-0.027243	-0.835130	-0.314914	0.090890	0.099016	-0.674344	-0.122272	-0.721461
18547	9.688771	0.077375	1.670052	-0.563473	0.024221	-0.038766	-0.835404	-0.316313	0.088771	0.091905	-0.673769	-0.117565	-0.723718
18548	9.631205	0.072602	1.621855	-0.556181	0.018646	-0.024503	-0.833705	-0.317578	0.087060	0.084265	-0.674131	-0.111959	-0.725198
18549	9.720297	0.057661	1.641233	-0.543629	-0.008451	-0.022405	-0.832297	-0.316871	0.084950	0.077608	-0.673928	-0.107301	-0.726832
18550	9.699436	0.110430	1.556099	-0.556462	-0.025458	-0.027752	-0.832295	-0.317720	0.086486	0.069812	-0.674808	-0.101781	-0.727600
18551	9.646349	0.113182	1.556139	-0.558285	-0.019019	-0.041977	-0.832849	-0.319543	0.084927	0.062668	-0.674641	-0.097119	-0.729041
18552	9.665873	0.115309	1.529509	-0.542856	-0.024544	-0.036449	-0.832848	-0.320253	0.086885	0.054926	-0.675355	-0.091887	-0.729682
18553	9.695114	0.124595	1.497953	-0.572742	-0.004478	-0.047529	-0.831859	-0.320962	0.087993	0.047551	-0.674882	-0.087003	-0.731235
18554	9.718957	0.151346	1.548367	-0.541871	-0.008291	-0.040062	-0.832846	-0.321245	0.089121	0.039798	-0.675235	-0.081792	-0.731973
18555	9.718723	0.139415	1.572664	-0.556387	-0.004611	-0.041141	-0.829596	-0.322653	0.087115	0.032760	-0.674659	-0.076994	-0.733372
18556	9.717180	0.160540	1.470942	-0.554509	-0.001084	-0.033172	-0.829596	-0.322797	0.087956	0.024948	-0.674811	-0.071477	-0.734098
18557	9.734035	0.189555	1.489927	-0.552569	0.024201	-0.040376	-0.831277	-0.324900	0.086824	0.018036	-0.673718	-0.066642	-0.735757
18558	9.714701	0.172729	1.485308	-0.547163	0.026135	-0.058023	-0.829301	-0.325608	0.086942	0.009999	-0.673316	-0.061534	-0.736722
18559	9.734324	0.220834	1.467830	-0.552573	0.029706	-0.051020	-0.829012	-0.327013	0.085801	0.002961	-0.672034	-0.056773	-0.738335
18560	9.676410	0.247858	1.479688	-0.545285	0.038755	-0.059846	-0.828863	-0.328411	0.082977	-0.005058	-0.671329	-0.051698	-0.739337
18561	9.705163	0.276934	1.520404	-0.538008	0.040493	-0.056225	-0.827583	-0.331229	0.083359	-0.011944	-0.669792	-0.047157	-0.740954
18562	9.686315	0.283955	1.464774	-0.561579	0.038676	-0.042336	-0.828566	-0.331787	0.082659	-0.019915	-0.668984	-0.041587	-0.741845
18563	9.673907	0.323093	1.527180	-0.547090	0.033182	-0.040364	-0.827572	-0.333476	0.081791	-0.026671	-0.667482	-0.036634	-0.743246
18564	9.695319	0.315935	1.563477	-0.541640	0.034975	-0.042078	-0.827991	-0.333889	0.079543	-0.034365	-0.666625	-0.031340	-0.743941
18565	9.673398	0.362293	1.611316	-0.552497	0.038532	-0.031613	-0.827564	-0.334877	0.080091	-0.041036	-0.664959	-0.026136	-0.745294
18566	9.638164	0.344766	1.478658	-0.538913	0.027655	-0.031390	-0.826846	-0.336972	0.074728	-0.048527	-0.664110	-0.020720	-0.745771
18567	9.637545	0.350118	1.560756	-0.563616	-0.001094	-0.027967	-0.827405	-0.338383	0.076403	-0.055286	-0.662944	-0.015208	-0.746470
18568	9.666196	0.357460	1.604131	-0.559969	-0.001174	-0.020842	-0.826561	-0.338250	0.078223	-0.062895	-0.662395	-0.009301	-0.746452
18569	9.671164	0.354891	1.584822	-0.559984	-0.013947	-0.003069	-0.825855	-0.338819	0.079335	-0.069210	-0.661349	-0.003447	-0.746871
18570	9.637329	0.338172	1.582637	-0.561893	-0.030169	-0.002116	-0.825713	-0.338960	0.079332	-0.076552	-0.661120	0.002784	-0.746359
18571	9.741314	0.332502	1.553565	-0.558156	-0.012130	-0.004816	-0.824876	-0.337135	0.080187	-0.082842	-0.659971	0.008628	-0.746660
18572	9.700699	0.332425	1.500459	-0.561757	-0.008511	-0.004886	-0.825162	-0.336432	0.080618	-0.090205	-0.659307	0.014791	-0.746296
18573	9.657293	0.347214	1.502769	-0.557165	-0.005014	0.003986	-0.826007	-0.336715	0.081604	-0.096324	-0.657976	0.020768	-0.746564
18574	9.683149	0.308822	1.573238	-0.557189	-0.004967	-0.001326	-0.825020	-0.336716	0.081316	-0.103553	-0.657157	0.026907	-0.746122
18575	9.714579	0.337670	1.580123	-0.568994	-0.001270	-0.005015	-0.825726	-0.336576	0.081885	-0.109934	-0.655672	0.032973	-0.746272
18576	9.675890	0.308883	1.575663	-0.547128	0.011283	-0.010156	-0.825441	-0.336992	0.079912	-0.117149	-0.654527	0.038812	-0.745898
18577	9.671178	0.265186	1.539911	-0.548950	0.013173	-0.019040	-0.826422	-0.338114	0.079347	-0.123454	-0.652808	0.044400	-0.746076
18578	9.680859	0.286920	1.546905	-0.527127	0.016658	-0.017032	-0.824726	-0.338814	0.077220	-0.130490	-0.651534	0.049837	-0.745649
18579	9.704665	0.289459	1.590340	-0.556242	0.014160	-0.024431	-0.825295	-0.337261	0.075836	-0.136937	-0.649715	0.055495	-0.745681
18580	9.699970	0.269989	1.563983	-0.539762	0.031152	-0.019037	-0.825001	-0.339790	0.074684	-0.144158	-0.648091	0.061051	-0.745298
18581	9.671103	0.260398	1.547214	-0.587103	0.015197	-0.023923	-0.826971	-0.340630	0.074691	-0.150958	-0.646092	0.067207	-0.745158
18582	9.661392	0.284747	1.566286	-0.563512	0.009637	-0.019189	-0.826696	-0.338942	0.074707	-0.158430	-0.644608	0.073171	-0.744330
18583	9.690202	0.304081	1.595029	-0.552645	0.009652	-0.026132	-0.825568	-0.338798	0.073014	-0.164773	-0.642724	0.078827	-0.744004
18584	9.728442	0.304142	1.643305	-0.567114	0.016852	-0.017494	-0.826546	-0.340623	0.072160	-0.172245	-0.641006	0.084835	-0.743133
18585	9.608850	0.267663	1.486807	-0.538041	0.016784	-0.026021	-0.824291	-0.340057	0.069621	-0.178371	-0.638999	0.090276	-0.742775
18586	9.670483	0.289992	1.641124	-0.532835	-0.024798	-0.013312	-0.825406	-0.342868	0.069601	-0.185234	-0.637908	0.095967	-0.741318
18587	9.724515	0.322835	1.536780	-0.547259	-0.008499	-0.013561	-0.824841	-0.343435	0.070433	-0.191214	-0.636158	0.101810	-0.740523
18588	9.671054	0.306497	1.575696	-0.545331	0.011330	-0.016329	-0.824985	-0.342590	0.070162	-0.198317	-0.634392	0.107499	-0.739366
18589	9.646611	0.285083	1.604965	-0.557218	-0.004893	-0.010185	-0.825261	-0.343853	0.069449	-0.204341	-0.632475	0.113535	-0.738464
18590	9.690372	0.289398	1.566196	-0.541641	0.016664	-0.010124	-0.826108	-0.343711	0.069738	-0.211282	-0.630531	0.119210	-0.737278
18591	9.666153	0.287195	1.575918	-0.567907	0.034902	-0.021164	-0.823844	-0.345543	0.068858	-0.217654	-0.627941	0.125112	-0.736657
18592	9.656135	0.265734	1.612417	-0.563347	0.027492	-0.001610	-0.824969	-0.345817	0.067460	-0.224728	-0.625617	0.131151	-0.735459
18593	9.641781	0.333598	1.628594	-0.574291	0.023965	-0.004365	-0.824689	-0.345252	0.066481	-0.230863	-0.623044	0.137413	-0.734599
18594	9.689791	0.285022	1.638737	-0.545129	0.038237	-0.003224	-0.825814	-0.345812	0.066484	-0.237719	-0.620545	0.143094	-0.733442
18595	9.657977	0.239517	1.673117	-0.563385	0.020249	0.001967	-0.823694	-0.346656	0.064774	-0.243570	-0.617989	0.149298	-0.732444
18596	9.670202	0.270827	1.667918	-0.554299	0.023853	-0.002365	-0.825531	-0.345522	0.063677	-0.250442	-0.615554	0.155172	-0.730954
18597	9.689124	0.287988	1.725695	-0.568753	0.035579	0.003589	-0.823128	-0.346791	0.062802	-0.256343	-0.612671	0.161397	-0.729982
18598	9.660080	0.266420	1.725974	-0.556139	0.023898	-0.006816	-0.823976	-0.346226	0.062534	-0.263254	-0.610140	0.167220	-0.728330
18599	9.592887	0.278655	1.682433	-0.547097	0.014823	-0.004895	-0.823978	-0.345946	0.063099	-0.268908	-0.607631	0.173129	-0.726979
18600	9.655598	0.297684	1.696635	-0.558112	0.002350	-0.013779	-0.824117	-0.346224	0.062254	-0.275821	-0.605328	0.178984	-0.724890
18601	9.674429	0.276133	1.747594	-0.548980	0.013150	-0.017279	-0.823979	-0.345377	0.061279	-0.281637	-0.602813	0.184769	-0.723296
18602	9.642058	0.291684	1.882782	-0.537953	0.035582	-0.013760	-0.823128	-0.346502	0.060559	-0.288378	-0.600043	0.190118	-0.721555
18603	9.576019	0.315103	1.696547	-0.552523	0.024839	-0.013866	-0.823553	-0.345937	0.060006	-0.294199	-0.597259	0.195919	-0.719961
18604	9.635530	0.295999	1.793336	-0.571005	-0.019138	-0.022653	-0.822703	-0.346353	0.057468	-0.301198	-0.595021	0.201928	-0.717255
18605	9.694070	0.338767	1.734787	-0.567313	-0.017472	-0.008446	-0.824255	-0.346497	0.059725	-0.306915	-0.592665	0.208236	-0.714975
18606	9.612003	0.336868	1.734918	-0.545550	-0.011979	-0.030358	-0.822985	-0.346923	0.059992	-0.313693	-0.590414	0.213710	-0.712276
18607	9.616747	0.324785	1.739879	-0.549996	-0.007637	-0.010091	-0.822560	-0.347204	0.059564	-0.319236	-0.587962	0.219666	-0.710026
18608	9.660040	0.305239	1.749705	-0.552651	0.009595	-0.020838	-0.822699	-0.347484	0.059141	-0.326000	-0.585224	0.225181	-0.707482
18609	9.630760	0.295984	1.786093	-0.539979	0.000479	-0.016219	-0.823408	-0.346923	0.060416	-0.331512	-0.582682	0.230847	-0.705188
18610	9.621123	0.325120	1.797863	-0.556215	0.016718	-0.010315	-0.821577	-0.346363	0.059846	-0.338144	-0.579679	0.236448	-0.702654
18611	9.659700	0.344301	1.812096	-0.547108	0.012930	0.005748	-0.822422	-0.346072	0.057609	-0.343455	-0.576744	0.242361	-0.700476
18612	9.659569	0.349257	1.831372	-0.559785	0.023867	-0.001545	-0.822434	-0.343257	0.057218	-0.349980	-0.573480	0.248024	-0.697939
18613	9.623179	0.339940	1.850855	-0.546176	0.016508	0.007496	-0.819759	-0.342559	0.057064	-0.355242	-0.570423	0.253887	-0.695674
18614	9.620890	0.313190	1.822160	-0.570750	0.002129	0.016141	-0.819756	-0.343263	0.057337	-0.361472	-0.567200	0.260016	-0.692830
18615	9.649674	0.286485	1.832085	-0.557932	0.017370	0.017969	-0.820332	-0.340589	0.057650	-0.366691	-0.563925	0.266117	-0.690441
18616	9.620600	0.306153	1.856069	-0.545264	0.020170	0.000402	-0.822019	-0.341572	0.058074	-0.372879	-0.560629	0.271539	-0.687694
18617	9.613622	0.310834	1.824613	-0.546193	0.017496	-0.002245	-0.821595	-0.341568	0.056527	-0.378210	-0.557478	0.277210	-0.685077
18618	9.620620	0.272198	1.837116	-0.547127	0.010251	0.002207	-0.821595	-0.341852	0.057366	-0.384276	-0.554205	0.282707	-0.682104
18619	9.629992	0.286912	1.880435	-0.534442	0.005670	0.004155	-0.822304	-0.340724	0.057243	-0.389288	-0.551204	0.288336	-0.679331
18620	9.668829	0.334970	1.875014	-0.556228	0.016713	-0.009423	-0.822162	-0.341005	0.057099	-0.395584	-0.547753	0.293730	-0.676168
18621	9.620309	0.308814	1.894702	-0.550782	0.013035	-0.004928	-0.822160	-0.341284	0.056253	-0.400907	-0.544507	0.299375	-0.673171
18622	9.581950	0.248245	1.832603	-0.556224	0.009428	-0.002328	-0.821595	-0.341565	0.055684	-0.406994	-0.541023	0.304852	-0.669862
18623	9.610220	0.204990	1.900707	-0.560026	-0.014841	-0.006650	-0.821601	-0.340018	0.055841	-0.412226	-0.538016	0.310778	-0.666352
18624	9.678971	0.324816	1.807455	-0.556399	-0.017593	-0.001249	-0.820616	-0.339740	0.056257	-0.418062	-0.534795	0.316433	-0.662638
18625	9.630703	0.315423	1.802791	-0.552752	-0.010312	-0.011877	-0.822163	-0.340581	0.056541	-0.423268	-0.531756	0.322109	-0.659034
18626	9.615963	0.262395	1.810652	-0.541833	-0.011318	-0.006446	-0.821608	-0.338614	0.056839	-0.428983	-0.528521	0.327407	-0.655320
18627	9.623238	0.305955	1.827071	-0.559972	-0.001254	-0.013791	-0.821746	-0.339317	0.056832	-0.434303	-0.525247	0.333019	-0.651610
18628	9.625538	0.325425	1.851014	-0.552612	0.013095	-0.010252	-0.820900	-0.339317	0.056124	-0.440269	-0.521538	0.338148	-0.647933
