# Supplementary material for: Identification of Haptic Based Guiding Using Hard Reins
Source: PLoS One. 2015 Jul 22;10(7):e0132020. doi: 10.1371/journal.pone.0132020 (PMC4511788; doi:10.1371/journal.pone.0132020)
Supplement: S2 File — (ZIP) [file pone.0132020.s002.zip › MotionData2/Subject11/T14/fh14.txt]

// Start Time: 0
// Sample rate: 25.0Hz
// Scenario: 4.9
// Firmware Version: 2.6.1
Counter	Acc_X	Acc_Y	Acc_Z	Gyr_X	Gyr_Y	Gyr_Z	Mag_X	Mag_Y	Mag_Z	Quat_w	Quat_x	Quat_y	Quat_z
17824	0.398278	0.177684	9.886894	0.128877	-0.009859	-0.021903	-0.169809	0.146549	-0.644620	-0.445029	0.008851	0.018094	0.895290
17825	0.393300	0.158337	9.838656	0.114540	0.005874	-0.011378	-0.169407	0.143974	-0.644267	-0.444801	0.007832	0.020190	0.895368
17826	0.348048	0.247467	9.772789	0.089426	0.011102	0.006115	-0.169374	0.138966	-0.645723	-0.444852	0.006915	0.021736	0.895314
17827	0.274545	0.435612	9.770780	0.141345	0.005898	0.000367	-0.169343	0.134905	-0.648321	-0.444833	0.005658	0.024309	0.895266
17828	0.139932	0.518476	9.787312	0.178924	0.004195	-0.000190	-0.169977	0.132472	-0.648080	-0.444784	0.004065	0.027520	0.895206
17829	0.202667	0.513139	9.774694	0.128877	-0.002801	-0.014698	-0.170456	0.126925	-0.650173	-0.444483	0.003055	0.029946	0.895282
17830	0.274823	0.474118	9.780832	0.085892	-0.001104	-0.006223	-0.171473	0.124765	-0.651714	-0.444288	0.002382	0.031538	0.895326
17831	0.250461	0.445302	9.732652	0.098432	-0.006324	-0.009673	-0.171060	0.120566	-0.652016	-0.444068	0.001705	0.033442	0.895367
17832	0.206637	0.392884	9.780486	0.084090	0.009404	-0.000907	-0.171939	0.116781	-0.653575	-0.443957	0.000864	0.034908	0.895367
17833	0.298209	0.368125	9.781815	0.003570	0.009359	-0.002408	-0.171553	0.117727	-0.654467	-0.443874	0.000753	0.034954	0.895407
17834	0.408940	0.319359	9.845179	-0.109220	0.012759	0.008193	-0.171569	0.119893	-0.653294	-0.443931	0.001574	0.032929	0.895454
17835	0.332165	0.387312	9.851428	-0.216609	0.005744	0.010946	-0.171991	0.125038	-0.651703	-0.444074	0.003499	0.029050	0.895512
17836	0.448692	0.477619	9.796193	-0.184339	0.002257	-0.001183	-0.172149	0.128829	-0.649745	-0.443915	0.005171	0.025771	0.895683
17837	0.429400	0.480241	9.818016	-0.103745	0.009311	-0.014663	-0.170883	0.133154	-0.648955	-0.443600	0.006020	0.023890	0.895886
17838	0.278740	0.344442	9.851396	-0.125177	0.027732	-0.020023	-0.171039	0.137622	-0.648398	-0.443173	0.006698	0.021448	0.896154
17839	0.341348	0.322190	9.812153	-0.173555	0.030298	-0.004527	-0.171200	0.142496	-0.647069	-0.443034	0.007793	0.018126	0.896288
17840	0.357414	0.206525	9.777043	-0.110922	0.032068	-0.004092	-0.170450	0.145605	-0.644492	-0.442860	0.008275	0.015898	0.896411
17841	0.351840	0.100899	9.823936	-0.093144	0.023267	0.017133	-0.170223	0.151019	-0.644187	-0.443114	0.008794	0.014073	0.896312
17842	0.274234	0.051164	9.876899	-0.150472	0.030230	0.031732	-0.169195	0.151554	-0.643173	-0.443567	0.009669	0.011146	0.896120
17843	0.316334	0.197623	9.907054	-0.164775	0.017969	0.025432	-0.167550	0.157231	-0.641992	-0.443947	0.010921	0.008082	0.895950
17844	0.229616	0.229242	9.802437	-0.107473	0.023291	0.021498	-0.168089	0.161024	-0.641947	-0.444242	0.011536	0.005988	0.895813
17845	0.142858	0.253794	9.745796	-0.011705	0.016371	0.014272	-0.167062	0.161289	-0.640169	-0.444453	0.011445	0.005694	0.895711
17846	0.157102	0.217800	9.807736	0.028550	0.009371	0.011884	-0.166801	0.161830	-0.641574	-0.444604	0.011099	0.006163	0.895637
17847	0.252876	0.104144	9.846454	0.028532	0.016326	0.016262	-0.167040	0.158717	-0.642241	-0.444859	0.010644	0.006596	0.895513
17848	0.315023	0.017014	9.823290	0.035719	0.019829	0.011004	-0.164724	0.160871	-0.642382	-0.445002	0.010047	0.007101	0.895445
17849	0.319054	-0.093717	9.797953	0.046364	0.011047	0.028650	-0.165483	0.157626	-0.642146	-0.445481	0.009534	0.007896	0.895206
17850	0.304892	-0.050142	9.856246	0.008796	0.011036	0.024863	-0.165482	0.157355	-0.641893	-0.445823	0.009337	0.007994	0.895037
17851	0.310478	0.055632	9.857413	-0.018962	0.004018	0.028180	-0.163686	0.160189	-0.642404	-0.446280	0.009537	0.007679	0.894810
17852	0.194935	0.104634	9.858974	-0.000232	0.007522	0.042473	-0.164987	0.161685	-0.642626	-0.446984	0.009486	0.007644	0.894459
17853	0.258652	0.234193	9.922390	0.021291	0.012767	0.032080	-0.163169	0.159780	-0.641776	-0.447519	0.009166	0.007977	0.894192
17854	0.235105	0.320660	9.827469	0.035698	0.011088	0.014583	-0.163811	0.159242	-0.642028	-0.447715	0.008725	0.008558	0.894093
17855	0.228961	0.140045	9.729329	0.026767	0.011116	0.012722	-0.163157	0.158426	-0.642813	-0.447905	0.008379	0.009016	0.893997
17856	0.320881	0.159028	9.880139	0.032115	0.012806	0.013622	-0.163282	0.157615	-0.642819	-0.448086	0.007939	0.009517	0.893905
17857	0.339519	0.065024	9.857271	0.041964	0.020682	0.014579	-0.162497	0.156257	-0.643355	-0.448313	0.007290	0.010165	0.893789
17858	0.218939	0.085192	9.853737	0.035740	0.025107	0.007541	-0.163395	0.155721	-0.644498	-0.448384	0.006597	0.010622	0.893754
17859	0.207540	0.179088	9.859721	0.041085	0.009358	0.008426	-0.162870	0.154364	-0.644647	-0.448497	0.006156	0.011354	0.893691
17860	0.128350	0.249245	9.793928	0.067964	-0.002827	-0.001075	-0.163118	0.152741	-0.645171	-0.448419	0.005671	0.012639	0.893716
17861	0.092174	0.256581	9.741460	0.096599	-0.016789	-0.004428	-0.163872	0.148955	-0.645324	-0.448301	0.005188	0.014600	0.893748
17862	0.100128	0.355194	9.766554	0.107291	-0.016819	0.005360	-0.164110	0.146520	-0.647263	-0.448330	0.004602	0.016712	0.893700
17863	0.161653	0.177064	9.867302	0.118012	-0.018600	0.004493	-0.165774	0.143686	-0.647649	-0.448369	0.003955	0.019067	0.893637
17864	0.335361	0.158849	9.858385	0.024910	-0.007333	0.018779	-0.165627	0.140978	-0.648189	-0.448617	0.003944	0.019620	0.893500
17865	0.344809	0.132071	9.776297	-0.034195	0.002253	0.035119	-0.166419	0.142877	-0.646624	-0.449197	0.004311	0.019057	0.893219
17866	0.340992	0.271755	9.833202	0.008748	0.002250	0.035460	-0.167446	0.142070	-0.647512	-0.449742	0.004280	0.019235	0.892941
17867	0.351553	0.396839	9.870593	0.019513	0.004004	0.029399	-0.165893	0.141791	-0.647410	-0.450225	0.004135	0.019621	0.892690
17868	0.293842	0.430857	9.837841	0.024026	0.009293	0.023307	-0.165761	0.141384	-0.647672	-0.450582	0.003836	0.020009	0.892502
17869	0.249551	0.315679	9.808064	0.003481	0.003205	0.014314	-0.165889	0.141521	-0.648180	-0.450794	0.003843	0.020120	0.892393
17870	0.215645	0.301485	9.798581	0.007072	0.005847	0.012595	-0.166783	0.140172	-0.649203	-0.450939	0.003754	0.020237	0.892317
17871	0.176660	0.253544	9.750308	0.019597	-0.004623	0.010889	-0.166268	0.139898	-0.648190	-0.451088	0.003751	0.020701	0.892231
17872	0.196150	0.277485	9.764832	-0.009066	0.002340	0.019516	-0.167039	0.139903	-0.649714	-0.451357	0.003873	0.020561	0.892098
17873	0.266745	0.354243	9.880447	-0.001011	-0.004692	0.014254	-0.166539	0.142337	-0.648419	-0.451564	0.004057	0.020654	0.891990
17874	0.244709	0.315547	9.752836	0.007112	-0.008125	0.001085	-0.167564	0.141260	-0.649693	-0.451510	0.004212	0.020898	0.892012
17875	0.292931	0.305609	9.771530	-0.009075	-0.010811	0.017683	-0.167830	0.142344	-0.649295	-0.451774	0.004580	0.020901	0.891876
17876	0.351196	0.348589	9.819580	0.001683	-0.002953	0.014255	-0.168349	0.142347	-0.648647	-0.451950	0.004698	0.021001	0.891784
17877	0.298569	0.416405	9.842440	-0.009033	-0.010805	0.007128	-0.169384	0.142352	-0.648376	-0.452027	0.005062	0.021009	0.891743
17878	0.312907	0.396936	9.803645	-0.021520	0.003204	0.003556	-0.169399	0.144247	-0.647334	-0.452015	0.005275	0.020641	0.891756
17879	0.322461	0.382431	9.803396	-0.000144	0.003158	0.024854	-0.169657	0.144248	-0.647330	-0.452414	0.005318	0.020684	0.891552
17880	0.380439	0.386788	9.802946	0.003462	0.011025	0.021367	-0.169918	0.144656	-0.647451	-0.452724	0.005173	0.020689	0.891396
17881	0.394300	0.300029	9.777801	0.016020	-0.001194	0.010819	-0.169663	0.145331	-0.647320	-0.452872	0.005147	0.021066	0.891312
17882	0.389728	0.333924	9.840706	-0.009052	0.012770	0.017743	-0.170305	0.144929	-0.648082	-0.453121	0.005083	0.020832	0.891191
17883	0.414050	0.357871	9.869606	-0.014394	0.011022	0.010646	-0.170302	0.144252	-0.647832	-0.453268	0.005120	0.020561	0.891122
17884	0.297981	0.334605	9.829490	-0.003636	0.023317	0.010800	-0.168769	0.146544	-0.646170	-0.453410	0.004815	0.020329	0.891057
17885	0.274033	0.363512	9.784373	-0.010791	0.014585	0.008968	-0.169801	0.146144	-0.646287	-0.453529	0.004755	0.020091	0.891002
17886	0.259210	0.315618	9.812786	-0.001843	0.016339	0.008152	-0.169285	0.146412	-0.646292	-0.453607	0.004558	0.019954	0.890967
17887	0.256913	0.330242	9.870645	0.011582	0.009341	0.003821	-0.169798	0.145738	-0.646546	-0.453635	0.004384	0.020161	0.890949
17888	0.239934	0.320637	9.832233	-0.009024	-0.002909	0.007155	-0.168385	0.146948	-0.645660	-0.453700	0.004594	0.020070	0.890917
17889	0.269175	0.358814	9.808391	-0.001845	0.004093	0.005470	-0.169689	0.149121	-0.645876	-0.453754	0.004634	0.020085	0.890889
17890	0.266720	0.353942	9.781923	0.017861	0.006737	0.002099	-0.168644	0.147491	-0.646419	-0.453731	0.004426	0.020387	0.890894
17891	0.230371	0.335024	9.794034	0.030415	0.011136	-0.003074	-0.169285	0.146276	-0.646165	-0.453638	0.004042	0.020912	0.890931
17892	0.277980	0.238587	9.835768	0.001770	0.005858	-0.003337	-0.169794	0.145332	-0.647062	-0.453504	0.003994	0.020936	0.890999
17893	0.404245	0.334193	9.965536	-0.000065	0.009273	0.004572	-0.169929	0.146280	-0.646667	-0.453544	0.003928	0.020933	0.890979
17894	0.404127	0.321787	9.840442	-0.008977	0.009307	0.000101	-0.170452	0.146688	-0.645632	-0.453483	0.003917	0.020733	0.891015
17895	0.385101	0.360576	9.893916	-0.004594	0.005761	0.017756	-0.169681	0.147903	-0.646271	-0.453756	0.003967	0.020684	0.890877
17896	0.409788	0.435053	9.933006	0.009694	-0.006506	0.019585	-0.169693	0.149392	-0.645361	-0.454051	0.004076	0.020959	0.890720
17897	0.481805	0.376786	9.936522	0.012426	-0.011747	0.007216	-0.169420	0.148038	-0.647169	-0.454130	0.004287	0.021384	0.890668
17898	0.563726	0.352170	9.959561	0.003427	-0.020546	0.015019	-0.169161	0.147359	-0.646284	-0.454333	0.004702	0.021675	0.890556
17899	0.588256	0.404989	9.993598	-0.010832	-0.015288	0.003482	-0.169021	0.146547	-0.647957	-0.454342	0.005201	0.021730	0.890547
17900	0.588487	0.438539	9.955535	-0.007184	0.002240	-0.005232	-0.170968	0.146556	-0.645882	-0.454191	0.005298	0.021627	0.890626
17901	0.525637	0.429293	9.917523	0.028589	0.011884	0.002130	-0.169415	0.146548	-0.646161	-0.454192	0.004966	0.022151	0.890615
17902	0.563496	0.323033	9.867917	0.055509	0.002313	-0.017126	-0.170690	0.143847	-0.647191	-0.453841	0.004486	0.023165	0.890770
17903	0.352450	0.508744	10.292386	0.035604	-0.025793	0.012679	-0.169515	0.142081	-0.647609	-0.454012	0.004772	0.024161	0.890655
17904	0.608684	0.561091	9.975992	-0.041306	-0.031071	0.012040	-0.170544	0.141546	-0.648367	-0.454156	0.005779	0.023751	0.890587
17905	1.245782	0.515370	10.018030	-0.041226	-0.007613	-0.000412	-0.170558	0.143847	-0.648088	-0.454095	0.006463	0.023245	0.890627
17906	1.220601	0.362416	10.266395	-0.061608	0.016067	-0.044563	-0.170304	0.144116	-0.646938	-0.453252	0.006789	0.022053	0.891084
17907	1.129415	0.442367	10.227250	-0.079166	0.072227	-0.100838	-0.170054	0.145875	-0.647309	-0.451428	0.006393	0.020192	0.892056
17908	1.052444	0.488185	10.072249	-0.142410	0.123113	-0.143375	-0.167489	0.149381	-0.646929	-0.448849	0.005497	0.016603	0.893436
17909	0.911598	0.391540	9.565334	-0.189435	0.139162	-0.212357	-0.166986	0.151951	-0.646912	-0.445025	0.004890	0.012216	0.895421
17910	0.624020	0.014171	9.681221	-0.156272	0.154145	-0.226153	-0.165730	0.157223	-0.644833	-0.440942	0.003539	0.008112	0.897492
17911	0.599470	-0.052057	9.981038	0.001022	0.136572	-0.200410	-0.163783	0.156942	-0.646527	-0.437316	0.001316	0.007163	0.899278
17912	0.492803	-0.102659	9.676204	0.156687	0.134058	-0.188682	-0.161411	0.150162	-0.648547	-0.433893	-0.002417	0.008857	0.900917
17913	0.418283	-0.060803	9.804684	0.218251	0.149727	-0.149377	-0.160340	0.144200	-0.649388	-0.431167	-0.006748	0.011697	0.902171
17914	0.388121	0.103622	10.020696	0.197561	0.179364	-0.121185	-0.155643	0.139303	-0.653726	-0.428942	-0.011641	0.013741	0.903152
17915	0.118956	0.294240	9.542218	0.020419	0.216192	-0.099302	-0.150691	0.134134	-0.656280	-0.427157	-0.015452	0.012443	0.903960
17916	0.034324	-0.054429	9.337093	-0.052993	0.240697	-0.078642	-0.144347	0.133559	-0.657659	-0.425758	-0.019295	0.009446	0.904582
17917	-0.402291	-0.352447	9.856468	0.036221	0.265131	-0.030261	-0.136574	0.132300	-0.660089	-0.425200	-0.024107	0.007998	0.904743
17918	-0.309381	-0.189690	9.840717	0.028835	0.287715	0.027930	-0.128693	0.133748	-0.660447	-0.425685	-0.029478	0.006128	0.904370
17919	-0.158660	-0.033393	9.432714	-0.069787	0.266611	0.078238	-0.121834	0.133848	-0.662339	-0.427127	-0.033390	0.002777	0.903570
17920	-0.516301	-0.069647	9.247953	-0.082683	0.180860	0.139619	-0.112543	0.137183	-0.662061	-0.429666	-0.035868	-0.000128	0.902275
17921	-0.666445	-0.135502	9.349416	-0.027534	0.068818	0.174892	-0.104921	0.137954	-0.661271	-0.432798	-0.036571	-0.000990	0.900748
17922	-0.569296	-0.056797	9.383123	-0.005298	-0.011724	0.180036	-0.101810	0.137125	-0.662221	-0.435999	-0.036242	-0.000811	0.899217
17923	-0.416619	0.353824	9.573956	-0.026902	-0.060847	0.191189	-0.099626	0.139686	-0.662356	-0.439413	-0.034614	-0.000534	0.897618
17924	-0.196510	0.405349	9.683184	-0.036550	-0.074822	0.141665	-0.099376	0.140361	-0.660819	-0.441937	-0.032876	-0.000392	0.896443
17925	-0.196894	0.689118	9.681643	-0.258330	-0.074831	0.118077	-0.098369	0.144416	-0.659515	-0.444176	-0.028942	-0.004163	0.895463
17926	-0.207543	0.556387	9.502392	-0.258916	-0.067643	0.056397	-0.099733	0.154575	-0.655303	-0.445291	-0.025360	-0.008124	0.894990
17927	-0.359177	0.290186	9.356464	0.031229	-0.072607	0.002094	-0.099756	0.157959	-0.654119	-0.445283	-0.024034	-0.006771	0.895042
17928	-0.717894	0.091551	9.544704	0.363278	-0.104734	-0.036074	-0.101401	0.152282	-0.655301	-0.444424	-0.025314	0.000690	0.895459
17929	-0.731413	0.565310	9.511820	0.377923	-0.096696	-0.102805	-0.103909	0.140655	-0.659214	-0.442336	-0.026670	0.008405	0.896414
17930	-0.728887	-0.095874	9.566674	0.166823	-0.094963	-0.120335	-0.107739	0.132417	-0.660004	-0.440023	-0.026388	0.012214	0.897516
17931	-0.650510	0.053250	9.774364	0.081681	-0.091620	-0.092744	-0.111558	0.123910	-0.663611	-0.438249	-0.025234	0.014532	0.898382
17932	0.072926	0.589904	10.168374	0.120115	-0.063062	-0.083665	-0.113878	0.122569	-0.663846	-0.436617	-0.025103	0.017242	0.899132
17933	0.032243	-0.041568	10.392149	0.270529	0.012225	-0.092992	-0.113091	0.120398	-0.663367	-0.434766	-0.027447	0.022043	0.899855
17934	-0.496699	0.598411	10.711644	0.412019	0.065751	-0.109108	-0.112630	0.110109	-0.667822	-0.432545	-0.032186	0.028868	0.900575
17935	-0.454247	1.167138	9.634090	0.480386	0.111556	-0.143563	-0.111504	0.096026	-0.671813	-0.429653	-0.038185	0.036552	0.901445
17936	-0.403470	1.189622	9.251844	0.326542	0.018022	-0.171461	-0.111659	0.080053	-0.675803	-0.426264	-0.041366	0.042193	0.902667
17937	-1.261384	0.385364	9.869958	0.300245	-0.052806	-0.136582	-0.115085	0.070055	-0.678535	-0.423456	-0.042873	0.048004	0.903628
17938	-1.605890	0.817253	10.243140	0.265096	-0.061658	-0.090866	-0.115827	0.064779	-0.679854	-0.421471	-0.044017	0.053279	0.904204
17939	-1.265553	1.828235	9.848132	0.082703	-0.052968	-0.100862	-0.119937	0.061283	-0.682257	-0.419471	-0.043723	0.055144	0.905037
17940	-0.641392	2.040770	8.590858	-0.008410	-0.119371	-0.117744	-0.123825	0.061573	-0.680150	-0.417160	-0.041548	0.055930	0.906159
17941	-0.121523	1.132701	8.657636	0.057552	-0.187817	-0.090538	-0.128457	0.058485	-0.681646	-0.415211	-0.038602	0.058500	0.907021
17942	0.235476	1.064539	9.297759	0.191346	-0.244153	-0.033508	-0.134396	0.056350	-0.680812	-0.414114	-0.035727	0.064011	0.907268
17943	-0.171281	1.560339	9.965372	0.173441	-0.231916	-0.043078	-0.141737	0.050296	-0.679610	-0.412859	-0.032877	0.069086	0.907576
17944	-0.392190	1.734840	9.844331	-0.089375	-0.195939	-0.080005	-0.147817	0.050599	-0.679261	-0.411134	-0.028619	0.069068	0.908504
17945	-0.209051	1.694039	9.551527	-0.144874	-0.185483	-0.063686	-0.154569	0.054696	-0.677714	-0.409751	-0.024039	0.067966	0.909344
17946	-0.263688	1.482738	9.518331	-0.039310	-0.160078	-0.053158	-0.160520	0.052830	-0.673935	-0.408523	-0.020804	0.068577	0.909931
17947	-0.317441	1.396353	9.443311	0.000042	-0.128569	-0.038659	-0.167125	0.054761	-0.674074	-0.407591	-0.018440	0.069642	0.910318
17948	-0.189789	1.365283	9.045367	-0.084022	-0.130297	-0.037551	-0.171542	0.058440	-0.674100	-0.406700	-0.015362	0.069201	0.910808
17949	-0.260035	1.336680	8.949528	-0.265812	-0.118151	0.003482	-0.174435	0.065087	-0.670923	-0.406623	-0.010995	0.065339	0.911190
17950	-0.289210	1.286130	9.646049	-0.048785	-0.126258	0.068461	-0.178874	0.071202	-0.668368	-0.407664	-0.008134	0.065531	0.910741
17951	-0.529654	1.390037	10.769087	0.312245	-0.148347	0.129238	-0.183358	0.064999	-0.670536	-0.409708	-0.007808	0.072441	0.909302
17952	-0.342340	1.924738	10.730365	0.194173	-0.095090	0.141842	-0.187588	0.058794	-0.671045	-0.412014	-0.007387	0.076813	0.907904
17953	0.030911	2.150186	9.910335	-0.120387	-0.039885	0.096524	-0.187090	0.061228	-0.669366	-0.413663	-0.005569	0.074979	0.907320
17954	-0.079942	2.206251	9.087729	-0.175368	-0.004518	0.021415	-0.188670	0.064619	-0.666751	-0.413974	-0.003929	0.071877	0.907438
17955	0.208094	1.966174	9.168989	-0.129544	-0.048214	-0.037585	-0.188315	0.069761	-0.665555	-0.413172	-0.002118	0.069971	0.907958
17956	0.684820	0.399732	10.093628	0.085835	-0.094855	-0.030500	-0.190659	0.071668	-0.663967	-0.412448	-0.001076	0.072354	0.908103
17957	0.166066	0.755458	11.068172	-0.082597	-0.109009	-0.010424	-0.195558	0.068986	-0.663665	-0.412044	0.001501	0.071741	0.908334
17958	0.591209	0.770223	11.475577	-0.340147	-0.075093	-0.041390	-0.196630	0.074135	-0.661297	-0.411039	0.005687	0.066221	0.909192
17959	0.734586	0.614949	9.821737	-0.565026	-0.015183	-0.109819	-0.200209	0.086878	-0.656259	-0.408878	0.010412	0.056030	0.910808
17960	0.559426	0.472808	8.504806	-0.664764	-0.020837	-0.180126	-0.202387	0.103810	-0.652225	-0.405256	0.016102	0.044164	0.912994
17961	0.260437	0.501797	9.358357	-0.229910	-0.074089	-0.222013	-0.204814	0.118171	-0.646678	-0.401006	0.019074	0.040569	0.914978
17962	-0.312963	0.661469	9.780848	0.218465	-0.101789	-0.265352	-0.210867	0.114684	-0.648157	-0.396179	0.019040	0.045526	0.916846
17963	0.255773	0.514813	9.670929	0.316053	-0.156088	-0.293233	-0.216104	0.103340	-0.648317	-0.390714	0.019048	0.052575	0.918812
17964	0.581781	0.484642	10.859627	0.314339	-0.170309	-0.347178	-0.224696	0.090659	-0.648569	-0.384176	0.019432	0.059851	0.921113
17965	0.896251	0.900992	10.977041	0.158986	-0.087236	-0.396486	-0.229411	0.078907	-0.649380	-0.376764	0.019267	0.063491	0.923930
17966	1.384315	1.693771	8.807286	0.002209	-0.065781	-0.479437	-0.237748	0.067986	-0.651409	-0.367689	0.019936	0.064247	0.927513
17967	1.239659	1.378179	9.042797	0.057906	-0.115473	-0.551493	-0.245339	0.061258	-0.651617	-0.357257	0.020901	0.066339	0.931413
17968	0.753099	1.164391	10.241199	0.229772	-0.080440	-0.592333	-0.251785	0.056010	-0.648631	-0.346100	0.020048	0.071473	0.935256
17969	0.447781	1.358233	9.938485	0.024229	-0.059255	-0.630626	-0.257933	0.045483	-0.648386	-0.334147	0.020034	0.072535	0.939512
17970	0.553853	1.692227	9.331063	-0.116901	-0.052127	-0.662419	-0.264120	0.041183	-0.647185	-0.321428	0.020912	0.070980	0.944039
17971	0.627994	1.258525	9.248545	0.048050	-0.062406	-0.736263	-0.271544	0.027413	-0.646825	-0.307367	0.020673	0.072556	0.948596
17972	0.471305	0.261226	9.868001	-0.157928	-0.036343	-0.709643	-0.279005	0.020684	-0.647035	-0.293606	0.021385	0.070100	0.953113
17973	0.569521	1.155943	10.156179	-0.111698	-0.012974	-0.640343	-0.283800	0.021250	-0.644784	-0.281254	0.021327	0.068233	0.956967
17974	0.728206	1.067639	9.995202	-0.087408	0.019433	-0.655972	-0.288551	0.015589	-0.645408	-0.268581	0.020630	0.066756	0.960720
17975	1.146317	0.807551	9.368648	-0.218920	0.035996	-0.638531	-0.291249	0.011948	-0.644636	-0.256192	0.020222	0.062522	0.964390
17976	1.268963	1.082570	9.178516	-0.338773	0.026351	-0.643822	-0.293178	0.009521	-0.643735	-0.243490	0.020727	0.056134	0.968056
17977	1.179874	1.451485	9.270031	-0.369101	0.012401	-0.668666	-0.296437	0.013057	-0.641734	-0.230326	0.021536	0.049145	0.971633
17978	0.776241	1.385591	9.498631	-0.387636	-0.008371	-0.737504	-0.300720	0.014703	-0.639864	-0.215516	0.022846	0.041985	0.975330
17979	0.644656	1.541755	9.900450	-0.431141	-0.022225	-0.825926	-0.305396	0.016622	-0.636706	-0.199102	0.024449	0.034043	0.979082
17980	1.029836	1.382524	9.928937	-0.489741	0.004113	-0.919810	-0.311877	0.017602	-0.633787	-0.180590	0.025773	0.024901	0.982905
17981	1.161469	0.194739	10.332259	-0.412624	0.068864	-0.956314	-0.316291	0.018843	-0.630511	-0.161527	0.025468	0.017060	0.986392
17982	1.091319	0.504044	10.639190	-0.384783	0.141465	-0.964583	-0.319898	0.016425	-0.630481	-0.142170	0.023670	0.009520	0.989513
17983	0.886554	0.933513	9.790447	-0.471113	0.204806	-1.021209	-0.319515	0.016693	-0.629717	-0.121694	0.020823	0.000171	0.992349
17984	1.312422	-0.271347	9.292336	-0.309978	0.223240	-1.027381	-0.320406	0.014939	-0.630872	-0.101068	0.017224	-0.006078	0.994712
17985	1.298105	-1.296988	10.443691	0.083306	0.223006	-0.977163	-0.318655	0.004371	-0.633942	-0.081565	0.012865	-0.004510	0.996575
17986	0.759124	-0.718657	11.024485	0.097326	0.224660	-0.923917	-0.318425	-0.010791	-0.638698	-0.063070	0.008395	-0.002685	0.997970
17987	0.753600	-0.132606	10.771752	-0.093257	0.260477	-0.902139	-0.315627	-0.023123	-0.642696	-0.044977	0.003525	-0.004723	0.998971
17988	0.412964	-0.475932	10.088310	-0.179409	0.264903	-0.826923	-0.311183	-0.030863	-0.643861	-0.028339	-0.001443	-0.008476	0.999561
17989	-0.161690	-1.134539	9.513798	-0.354448	0.250847	-0.694261	-0.309090	-0.033445	-0.646603	-0.014375	-0.005969	-0.015775	0.999754
17990	-0.111517	-0.866072	9.355453	-0.471467	0.248704	-0.533825	-0.305747	-0.028588	-0.649035	-0.003605	-0.010551	-0.025327	0.999617
17991	-0.217524	-1.511889	9.440256	-0.343514	0.262308	-0.339969	-0.296728	-0.020781	-0.652547	0.003305	-0.015429	-0.032399	0.999350
17992	-0.386709	-1.860514	9.034015	-0.186983	0.277723	-0.118491	-0.290286	-0.015670	-0.654000	0.005851	-0.020828	-0.036148	0.999112
17993	-0.795841	-1.333480	8.899426	-0.184154	0.237238	0.041989	-0.284861	-0.012584	-0.657375	0.005161	-0.025472	-0.039969	0.998863
17994	-0.724803	-1.522223	8.699603	-0.089982	0.177474	0.176341	-0.277897	-0.007610	-0.659989	0.001802	-0.029081	-0.041653	0.998707
17995	-0.606342	-1.166897	8.808395	0.124202	0.046028	0.258528	-0.274019	-0.006140	-0.662078	-0.003195	-0.030079	-0.039246	0.998772
17996	-0.710156	-0.842488	9.250354	0.274408	-0.076446	0.236357	-0.270374	-0.009679	-0.663574	-0.007754	-0.028667	-0.033611	0.998994
17997	-0.288489	-0.646570	9.907373	0.113467	-0.109884	0.184735	-0.271775	-0.014682	-0.661683	-0.011399	-0.026481	-0.031438	0.999090
17998	-0.235329	-0.653025	10.291310	-0.151021	-0.087986	0.102675	-0.273596	-0.013048	-0.661256	-0.013511	-0.024667	-0.034374	0.999013
17999	-0.050904	-0.522299	10.257581	-0.202557	-0.046771	0.037214	-0.275965	-0.005453	-0.661403	-0.014331	-0.023548	-0.038587	0.998875
18000	0.303424	-0.274371	10.449610	-0.008193	-0.041505	-0.010756	-0.276747	-0.004637	-0.660872	-0.014094	-0.022622	-0.038737	0.998894
18001	0.268361	-0.443147	10.217290	0.207689	0.007697	-0.046033	-0.278535	-0.008960	-0.660376	-0.013019	-0.022596	-0.034760	0.999055
18002	0.164050	-0.164300	9.913819	0.057753	0.039397	-0.110360	-0.278236	-0.015189	-0.661976	-0.010697	-0.023234	-0.033659	0.999106
18003	0.242156	-0.394741	10.251714	-0.240786	0.076131	-0.176806	-0.275250	-0.016693	-0.662930	-0.007168	-0.024343	-0.038676	0.998930
18004	-0.475981	-0.875212	10.156268	-0.240658	0.088677	-0.201312	-0.273346	-0.010611	-0.662643	-0.003133	-0.025837	-0.043588	0.998711
18005	-0.398738	-0.534860	9.981697	0.074445	0.109821	-0.222681	-0.272821	-0.011832	-0.662791	0.001506	-0.027599	-0.042313	0.998722
18006	-0.046940	-0.638244	10.100023	0.249910	0.101057	-0.250642	-0.269801	-0.017668	-0.666730	0.006785	-0.029310	-0.037451	0.998846
18007	-0.346539	-0.992939	9.735687	0.083714	0.115271	-0.287904	-0.266890	-0.026887	-0.670955	0.012728	-0.031125	-0.036017	0.998785
18008	-0.362797	-0.897181	9.551902	-0.124859	0.106448	-0.262992	-0.265705	-0.030820	-0.670883	0.018044	-0.033006	-0.038643	0.998545
18009	-0.232079	-0.856680	9.760295	-0.161846	0.045879	-0.219458	-0.262870	-0.028668	-0.671544	0.022414	-0.033536	-0.042095	0.998299
18010	-0.808943	-1.171641	9.886603	-0.044974	-0.031924	-0.172961	-0.263387	-0.028801	-0.671282	0.025864	-0.032686	-0.043120	0.998200
18011	-1.148880	-0.432545	10.071044	-0.196439	-0.086259	-0.133479	-0.265486	-0.024458	-0.669673	0.028383	-0.030705	-0.047254	0.998007
18012	-0.980694	-0.186070	9.313098	-0.361047	-0.094980	-0.118833	-0.267853	-0.017812	-0.669062	0.030502	-0.028814	-0.054582	0.997627
18013	-0.734451	-0.511784	8.807419	-0.348411	-0.089661	-0.129425	-0.270360	-0.010354	-0.666650	0.032838	-0.026880	-0.061689	0.997193
18014	-0.671013	-0.766277	9.106716	-0.150031	-0.077550	-0.080430	-0.272455	-0.005469	-0.667083	0.034327	-0.025245	-0.064773	0.996990
18015	-0.287414	-0.479805	9.395053	0.055621	-0.039256	-0.045371	-0.273232	-0.006007	-0.665798	0.035260	-0.024156	-0.063694	0.997054
18016	-0.001405	-0.323509	9.331905	0.041362	-0.035812	-0.054327	-0.274534	-0.004104	-0.666272	0.036371	-0.023255	-0.062918	0.997085
18017	-0.399944	-1.031176	9.678038	-0.074954	-0.011274	-0.060405	-0.274786	-0.005457	-0.666025	0.037578	-0.022789	-0.064388	0.996957
18018	-0.486702	-0.669884	9.642089	-0.123322	-0.007797	-0.044783	-0.275823	-0.005181	-0.665623	0.038473	-0.022581	-0.066870	0.996764
18019	-0.649061	-1.096095	9.833228	0.032324	-0.018235	-0.047254	-0.276086	-0.004367	-0.665739	0.039454	-0.021927	-0.066169	0.996787
18020	-0.780954	-1.324328	10.357985	0.077822	-0.003459	-0.029264	-0.276075	-0.006263	-0.665886	0.040125	-0.021670	-0.064631	0.996867
18021	-0.397057	-0.642595	10.143844	0.023325	0.011331	-0.033104	-0.277102	-0.008153	-0.664866	0.040857	-0.021650	-0.064053	0.996875
18022	-0.307300	-1.602246	10.333884	-0.044648	0.072509	-0.031842	-0.277366	-0.006797	-0.665488	0.041627	-0.023003	-0.064896	0.996758
18023	-0.073111	-1.256341	10.016250	-0.087612	0.095190	-0.010918	-0.273603	-0.007764	-0.667728	0.041976	-0.024764	-0.066464	0.996598
18024	0.159220	-1.161356	9.426619	-0.096444	0.088268	-0.021619	-0.270647	-0.005072	-0.666978	0.042539	-0.026488	-0.068321	0.996404
18025	-0.574312	-2.125643	9.933687	0.016135	0.062155	-0.013831	-0.270906	-0.003987	-0.668499	0.042958	-0.027488	-0.067881	0.996389
18026	-1.163237	-1.432324	10.242298	0.071397	0.067413	0.030080	-0.267925	-0.003189	-0.671861	0.042544	-0.028722	-0.066382	0.996473
18027	-1.009889	-0.888403	9.199547	0.052766	0.020365	0.013119	-0.265331	-0.004827	-0.671659	0.042385	-0.028941	-0.065221	0.996550
18028	-0.565452	-1.540960	9.269912	-0.021538	-0.072481	-0.010937	-0.268285	-0.007925	-0.672285	0.042574	-0.027414	-0.065716	0.996553
18029	-0.514737	-1.891103	9.714799	-0.059038	-0.079515	-0.044817	-0.269849	-0.006699	-0.670715	0.043377	-0.025669	-0.066939	0.996483
18030	-0.558103	-1.872075	9.535172	-0.254083	-0.077776	-0.040924	-0.273491	-0.003295	-0.670116	0.044043	-0.024199	-0.072088	0.996132
18031	-0.602912	-1.383730	9.473889	-0.193357	-0.079561	-0.011295	-0.276655	0.004978	-0.666024	0.044105	-0.022631	-0.075992	0.995875
18032	-0.514234	-1.814729	9.525841	0.131274	-0.104932	0.012011	-0.279748	0.003776	-0.667013	0.043830	-0.020356	-0.073462	0.996126
18033	-0.329377	-1.623869	9.497604	0.146317	-0.119935	0.046416	-0.282049	-0.001086	-0.666642	0.042834	-0.017778	-0.070632	0.996424
18034	-0.254667	-1.302502	9.399731	-0.011214	-0.116527	0.064712	-0.286701	-0.001602	-0.666834	0.041483	-0.015473	-0.070930	0.996498
18035	-0.120243	-1.400838	9.041806	0.048730	-0.143602	0.066760	-0.289291	-0.001589	-0.665772	0.040010	-0.012534	-0.070058	0.996661
18036	-0.032441	-1.972017	9.649634	0.049416	-0.169164	0.085021	-0.294443	-0.006165	-0.664205	0.038198	-0.009157	-0.069183	0.996830
18037	-0.290625	-1.640238	10.535151	0.195035	-0.144822	0.118899	-0.299344	-0.009118	-0.662882	0.035708	-0.006157	-0.065414	0.997200
18038	-0.662828	-1.694868	10.595404	0.390984	-0.058978	0.141885	-0.300857	-0.015608	-0.663562	0.032934	-0.004801	-0.057635	0.997783
18039	0.326000	-0.464865	9.553332	0.273112	-0.038077	0.132267	-0.303253	-0.025478	-0.665157	0.030322	-0.003895	-0.052211	0.998168
18040	-0.086118	-1.394953	10.267077	0.233605	-0.022377	0.142528	-0.302569	-0.031844	-0.665869	0.027599	-0.003371	-0.047545	0.998482
18041	-0.851324	-1.052816	10.887957	0.337191	0.017889	0.184249	-0.303280	-0.041857	-0.668386	0.024003	-0.003632	-0.040813	0.998872
18042	-0.835667	0.510298	9.343881	0.190652	0.044357	0.200368	-0.299359	-0.047292	-0.671566	0.020203	-0.004507	-0.036963	0.999102
18043	-0.895178	-0.016317	8.420419	-0.011666	-0.029031	0.224993	-0.300134	-0.047288	-0.671811	0.015726	-0.004071	-0.037133	0.999178
18044	-0.722862	-1.261507	9.029383	0.077127	-0.105531	0.328141	-0.301319	-0.044575	-0.670232	0.009760	-0.002116	-0.035591	0.999317
18045	-0.795165	-0.603466	10.128504	0.367943	-0.131418	0.485384	-0.302460	-0.049037	-0.669491	0.000022	0.000213	-0.028204	0.999602
18046	-0.607926	1.279518	9.816929	0.566329	-0.129809	0.559427	-0.305514	-0.057549	-0.669784	-0.011039	0.002577	-0.016876	0.999793
18047	-0.192807	1.278921	9.106877	0.605697	-0.129816	0.578990	-0.306744	-0.069186	-0.669367	-0.022645	0.004794	-0.004590	0.999722
18048	-0.012785	0.774285	9.690646	0.535698	-0.103834	0.613651	-0.309798	-0.077699	-0.669788	-0.034883	0.006656	0.006117	0.999351
18049	0.321277	0.879060	10.203197	0.440726	-0.042897	0.646574	-0.310022	-0.084196	-0.669209	-0.047805	0.007247	0.015104	0.998716
18050	0.345055	1.512805	9.893089	0.440895	-0.005193	0.632742	-0.310262	-0.087715	-0.668856	-0.060429	0.007205	0.023832	0.997862
18051	-0.028389	1.285001	9.941751	0.597655	0.011666	0.595239	-0.309546	-0.098548	-0.671530	-0.072338	0.006503	0.035964	0.996710
18052	-0.065394	1.174686	9.948010	0.682565	0.064119	0.629520	-0.308579	-0.109113	-0.672286	-0.084943	0.004773	0.049401	0.995149
18053	-0.065511	1.505619	9.641837	0.578806	0.103488	0.644842	-0.305941	-0.117520	-0.673430	-0.097863	0.002328	0.061011	0.993325
18054	-0.417244	1.605405	9.919953	0.340735	0.134049	0.662723	-0.302028	-0.122414	-0.675327	-0.111131	-0.000111	0.067494	0.991511
18055	-0.269353	2.018762	10.206975	0.126161	0.203926	0.642060	-0.297120	-0.119460	-0.678696	-0.124068	-0.003636	0.069899	0.989802
18056	0.142693	1.935540	9.207648	-0.075826	0.238992	0.630022	-0.290691	-0.110963	-0.682035	-0.136804	-0.007216	0.067862	0.988245
18057	-0.030706	1.002154	8.664963	-0.185977	0.225080	0.657240	-0.284551	-0.097591	-0.684554	-0.150056	-0.010317	0.064023	0.986548
18058	-0.362045	0.555573	9.628668	-0.190903	0.217819	0.725896	-0.279063	-0.083539	-0.686289	-0.164617	-0.013030	0.059764	0.984459
18059	0.114530	0.996820	10.437016	-0.116197	0.224328	0.807461	-0.270602	-0.069097	-0.688705	-0.180735	-0.016136	0.057253	0.981731
18060	0.410037	1.474685	10.175637	-0.218289	0.136753	0.811701	-0.263564	-0.055325	-0.689826	-0.196813	-0.017019	0.052749	0.978873
18061	-0.455274	1.000954	10.336249	-0.409707	0.070521	0.773217	-0.259936	-0.034089	-0.688779	-0.212083	-0.015988	0.045015	0.976084
18062	-0.646853	1.233712	10.424749	-0.396795	0.060354	0.680019	-0.255992	-0.011782	-0.688483	-0.225456	-0.014788	0.037249	0.973429
18063	-0.569706	1.244930	9.571168	-0.310250	0.025841	0.550109	-0.251955	0.005122	-0.686460	-0.236212	-0.013530	0.031571	0.971094
18064	-0.942286	0.481475	9.041765	-0.316847	0.015847	0.433678	-0.248422	0.020269	-0.685597	-0.244664	-0.011986	0.025484	0.969199
18065	-0.460171	-0.299309	8.956543	-0.241293	-0.005017	0.337803	-0.246693	0.033393	-0.683193	-0.251213	-0.010611	0.021170	0.967642
18066	-0.036333	-0.462881	9.236957	-0.046159	-0.017324	0.307292	-0.246743	0.042738	-0.683869	-0.257106	-0.009833	0.020456	0.966117
18067	-0.508336	0.037101	9.532725	-0.061995	-0.046839	0.234170	-0.245609	0.047064	-0.682052	-0.261574	-0.008581	0.019740	0.964943
18068	-0.248902	0.152445	10.206972	-0.045500	-0.067885	0.128360	-0.246351	0.051938	-0.680982	-0.263976	-0.006901	0.019267	0.964312
18069	0.108848	0.185637	10.963595	-0.054831	-0.024121	0.007613	-0.247142	0.054650	-0.680944	-0.264074	-0.006199	0.018505	0.964305
18070	0.117754	0.075440	11.125651	-0.153741	0.016259	-0.074939	-0.246893	0.055189	-0.678896	-0.262590	-0.005648	0.015473	0.964767
18071	0.774136	-0.628938	10.518367	-0.366441	0.051224	-0.106651	-0.247970	0.062370	-0.678426	-0.260536	-0.004744	0.008238	0.965417
18072	0.464653	-1.336239	9.638237	-0.394253	0.051420	-0.069876	-0.247383	0.072385	-0.677314	-0.259148	-0.003613	0.000380	0.965831
18073	0.410542	-1.134140	9.530492	-0.208471	0.026846	-0.001582	-0.247820	0.079697	-0.675063	-0.259083	-0.002982	-0.003766	0.965843
18074	0.448798	-0.168247	9.349030	-0.044988	0.009258	0.059655	-0.246801	0.082534	-0.675178	-0.260144	-0.002850	-0.004651	0.965554
18075	0.739903	0.364541	9.693928	0.024722	-0.011814	0.060146	-0.248801	0.081607	-0.675273	-0.261258	-0.002639	-0.004062	0.965257
18076	0.860609	0.673889	10.501428	0.083766	-0.025083	0.037627	-0.248663	0.080523	-0.676053	-0.261906	-0.002514	-0.002283	0.965088
18077	0.371570	0.481282	10.755741	0.044463	-0.003088	0.021661	-0.250713	0.077284	-0.676310	-0.262275	-0.002534	-0.001299	0.964989
18078	0.455700	1.460013	10.170337	-0.093100	0.005767	-0.003795	-0.250191	0.077011	-0.677216	-0.262141	-0.002075	-0.003097	0.965022
18079	0.628192	1.293086	9.498912	-0.037198	-0.037662	-0.093495	-0.251503	0.080133	-0.676910	-0.260295	-0.000980	-0.003397	0.965523
18080	0.113095	0.166769	9.480797	-0.038957	-0.025218	-0.102349	-0.254467	0.079201	-0.678410	-0.258267	-0.000202	-0.003991	0.966065
18081	0.119637	0.402724	9.589182	-0.057067	-0.013118	-0.053048	-0.257449	0.081114	-0.679371	-0.257198	0.000516	-0.004782	0.966347
18082	0.320513	0.466365	9.679492	-0.073185	0.020023	-0.042521	-0.258248	0.084367	-0.678048	-0.256321	0.000592	-0.006270	0.966571
18083	0.113570	0.225233	9.726564	-0.107154	0.063810	-0.039074	-0.256577	0.088423	-0.681743	-0.255511	0.000082	-0.008397	0.966770
18084	0.035005	0.384235	9.618535	-0.062408	0.058615	-0.038708	-0.257886	0.091409	-0.682206	-0.254702	-0.000644	-0.009875	0.966969
18085	-0.000090	-0.126070	9.372677	-0.128478	0.077094	-0.060359	-0.256093	0.094378	-0.681692	-0.253477	-0.001305	-0.012470	0.967260
18086	-0.000155	-0.126863	9.113151	-0.198246	0.067506	-0.060896	-0.253534	0.099782	-0.682701	-0.252234	-0.001508	-0.016621	0.967522
18087	-0.152349	-0.476719	9.134472	-0.107043	0.044818	-0.056815	-0.252273	0.104920	-0.681391	-0.251079	-0.001655	-0.018655	0.967785
18088	-0.405897	-0.842773	9.891781	-0.028710	0.037609	0.007158	-0.253445	0.106145	-0.681234	-0.251155	-0.002159	-0.019372	0.967751
18089	-0.776084	-0.640160	10.719109	-0.016503	0.079398	0.068334	-0.252419	0.108035	-0.681742	-0.252404	-0.003510	-0.019874	0.967411
18090	-0.343954	0.392671	9.838165	-0.118267	0.137173	0.063496	-0.248041	0.112481	-0.683299	-0.253534	-0.005509	-0.022822	0.967042
18091	-0.007397	-0.478921	9.570531	-0.168284	0.109193	0.038084	-0.246013	0.120596	-0.684786	-0.254196	-0.006663	-0.026397	0.966769
18092	-0.456517	-1.864821	10.553292	0.158701	0.086325	0.103659	-0.243423	0.121260	-0.686608	-0.256085	-0.009110	-0.023726	0.966320
18093	-0.567538	-1.185600	10.614923	0.181681	0.097554	0.171887	-0.240550	0.117997	-0.689497	-0.259281	-0.011882	-0.020550	0.965510
18094	-0.740696	-1.053110	9.459722	0.041270	0.062790	0.180536	-0.238205	0.116361	-0.691851	-0.262671	-0.013301	-0.020007	0.964586
18095	-0.711495	-0.346304	9.462789	-0.140354	-0.034342	0.154323	-0.236812	0.121228	-0.691057	-0.265653	-0.011862	-0.022405	0.963735
18096	-0.434428	-0.089033	9.367238	-0.059559	-0.091091	0.082422	-0.238241	0.122590	-0.691406	-0.267237	-0.009744	-0.023021	0.963307
18097	-0.118052	-0.418255	9.466454	0.088295	-0.102400	0.025137	-0.243021	0.121125	-0.690709	-0.267706	-0.008154	-0.020673	0.963244
18098	-0.010210	-0.534242	9.560308	0.198325	-0.090182	0.030331	-0.245476	0.121545	-0.691948	-0.268242	-0.007409	-0.016335	0.963185
18099	0.216070	-0.966487	9.555790	0.098020	-0.099054	0.046154	-0.248806	0.116960	-0.694118	-0.269102	-0.005908	-0.013845	0.962994
18100	0.498551	-0.625284	9.396278	-0.163244	-0.092200	0.054837	-0.251676	0.120224	-0.692125	-0.270132	-0.003187	-0.016457	0.962677
18101	0.357515	-0.427006	9.390162	-0.403024	-0.101843	0.051375	-0.256621	0.124041	-0.689584	-0.271122	0.001114	-0.023608	0.962255
18102	0.284624	-0.834671	9.583146	-0.288475	-0.109663	0.036255	-0.259548	0.136512	-0.686093	-0.271793	0.004853	-0.028536	0.961920
18103	0.262035	-0.631158	10.018210	0.223302	-0.128831	0.022331	-0.262682	0.140997	-0.684595	-0.272265	0.006310	-0.023497	0.961915
18104	0.014891	-0.789278	11.157518	0.429065	-0.074668	0.011707	-0.266475	0.127342	-0.687870	-0.272522	0.005487	-0.014807	0.962020
18105	0.591179	0.148259	10.151686	0.217518	-0.016805	-0.049504	-0.268599	0.117201	-0.693182	-0.271547	0.004857	-0.010466	0.962356
18106	0.245726	-0.881555	9.880908	0.224030	0.014976	-0.093501	-0.270721	0.105433	-0.696207	-0.269695	0.003454	-0.006196	0.962920
18107	-0.385793	-0.780628	11.391757	0.155937	0.074325	-0.096249	-0.270925	0.098124	-0.700113	-0.267791	0.001408	-0.003581	0.963469
18108	0.007843	0.258534	10.910107	0.261882	0.170649	-0.129389	-0.268559	0.092967	-0.702757	-0.265229	-0.003192	0.000584	0.964180
18109	0.497171	-0.144214	9.425850	0.308767	0.165689	-0.171558	-0.266149	0.081176	-0.707513	-0.261847	-0.007801	0.005669	0.965061
18110	-0.119817	-0.659263	9.290687	0.111895	0.104630	-0.181942	-0.265172	0.071831	-0.713247	-0.258261	-0.010346	0.007281	0.965992
18111	-0.430158	-0.181492	9.813086	0.132277	0.062562	-0.162381	-0.262773	0.062478	-0.718746	-0.255053	-0.012043	0.009453	0.966806
18112	-0.419016	0.709790	9.542090	0.113437	0.041555	-0.144786	-0.264154	0.056528	-0.721086	-0.252162	-0.013370	0.011427	0.967525
18113	-0.610430	0.960688	9.313540	0.022156	-0.007362	-0.147277	-0.265817	0.054507	-0.723256	-0.249255	-0.013198	0.011867	0.968275
18114	-0.695713	0.522872	9.052129	0.036337	-0.052819	-0.126248	-0.267867	0.051540	-0.724022	-0.246715	-0.012304	0.012829	0.968925
18115	-0.758066	0.581159	9.079769	-0.030203	-0.084472	-0.063373	-0.271733	0.049665	-0.725006	-0.245424	-0.010410	0.012669	0.969277
18116	-0.524125	0.538981	9.252681	-0.119973	-0.088240	-0.004204	-0.274847	0.052120	-0.726215	-0.245250	-0.008030	0.010803	0.969366
18117	-0.303315	0.697833	9.072381	-0.064689	-0.104978	0.038404	-0.277701	0.054031	-0.726666	-0.245934	-0.005576	0.010116	0.969218
18118	-0.120059	0.658449	9.243360	0.030820	-0.109520	0.082194	-0.280309	0.057295	-0.725828	-0.247429	-0.003506	0.011289	0.968834
18119	-0.150167	0.486779	9.650146	0.047635	-0.095667	0.114935	-0.284706	0.056369	-0.724492	-0.249583	-0.001783	0.012764	0.968268
18120	0.025300	0.707306	9.862626	0.018914	-0.078322	0.135043	-0.284827	0.055694	-0.725904	-0.252098	-0.000245	0.013554	0.967607
18121	0.567382	0.889827	9.590919	-0.020218	-0.053852	0.098599	-0.287162	0.057602	-0.726747	-0.253943	0.001014	0.013551	0.967124
18122	0.480427	0.194576	10.073876	-0.116824	-0.025909	0.083771	-0.290544	0.060599	-0.726156	-0.255482	0.002212	0.011450	0.966743
18123	0.149429	0.469560	11.074711	-0.111351	0.058027	0.059575	-0.288254	0.067222	-0.725997	-0.256595	0.001774	0.009121	0.966474
18124	0.279102	0.380991	10.752983	-0.100367	0.143859	0.038768	-0.284139	0.072347	-0.727544	-0.257307	-0.000403	0.006469	0.966308
18125	0.402562	0.113154	9.987106	-0.237891	0.189512	0.013183	-0.280288	0.079098	-0.730094	-0.257537	-0.002719	0.001028	0.966264
18126	0.451387	0.198357	9.663268	-0.201006	0.182661	-0.023572	-0.273469	0.086781	-0.732167	-0.257034	-0.005133	-0.003770	0.966381
18127	0.256438	-0.741462	10.108302	-0.092762	0.152972	-0.045944	-0.270125	0.090691	-0.733202	-0.256096	-0.007454	-0.006240	0.966602
18128	-0.622919	-0.829046	10.681975	-0.130604	0.132890	-0.009931	-0.266639	0.094060	-0.737059	-0.255845	-0.009271	-0.009418	0.966627
18129	-1.093713	-0.488643	10.699561	-0.116215	0.107699	-0.031736	-0.263045	0.098509	-0.736302	-0.255185	-0.010639	-0.012168	0.966757
18130	-0.687708	-0.394736	9.413967	-0.149999	0.058905	-0.057787	-0.262540	0.102435	-0.739085	-0.254020	-0.010916	-0.015353	0.967015
18131	-0.555929	-0.850171	8.662683	-0.304669	-0.010940	-0.086599	-0.262059	0.109339	-0.739793	-0.252364	-0.009036	-0.021197	0.967358
18132	-0.359897	-0.802048	9.170969	-0.174947	-0.013669	-0.098061	-0.264183	0.118151	-0.738141	-0.250427	-0.007765	-0.024502	0.967794
18133	-0.467229	-1.287490	9.007721	-0.078477	0.011701	-0.053271	-0.264596	0.122351	-0.737966	-0.249354	-0.007479	-0.026132	0.968031
18134	-0.715814	-0.952100	9.525547	-0.125201	0.060538	-0.007482	-0.264345	0.124246	-0.738591	-0.249035	-0.007943	-0.028830	0.968033
18135	-0.576741	-0.748835	9.505057	-0.001955	0.055163	0.042743	-0.262031	0.127755	-0.740510	-0.249783	-0.008953	-0.029213	0.967820
18136	-0.029591	-0.543680	9.569979	0.160731	-0.004506	0.058568	-0.261232	0.125044	-0.742595	-0.250744	-0.009622	-0.026040	0.967655
18137	0.105948	-0.855435	10.202004	0.202740	-0.058852	0.033005	-0.264042	0.120456	-0.745540	-0.251324	-0.009414	-0.021895	0.967610
18138	-0.058255	-0.874266	10.703016	0.021161	-0.048407	0.010606	-0.263639	0.118559	-0.746972	-0.251418	-0.008507	-0.021211	0.967609
18139	0.068643	-0.676561	10.406230	0.075134	0.012964	-0.025779	-0.264012	0.116666	-0.748008	-0.250850	-0.008995	-0.019924	0.967779
18140	0.061455	-1.331770	10.031110	0.041394	0.095358	-0.052285	-0.263598	0.113958	-0.751367	-0.249703	-0.010946	-0.019582	0.968063
18141	0.171827	-1.074502	9.509274	-0.252202	0.133724	0.002140	-0.259223	0.118539	-0.752411	-0.249688	-0.012104	-0.025281	0.967921
18142	0.220487	-1.022033	9.490234	0.049912	0.100409	0.060613	-0.255887	0.124751	-0.754702	-0.250741	-0.014244	-0.024774	0.967632
18143	-0.350353	-1.192946	10.339029	0.482418	0.102039	0.157293	-0.250652	0.116873	-0.759846	-0.253527	-0.018514	-0.016089	0.967017
18144	-0.323051	0.587473	10.681253	0.451814	0.100074	0.197944	-0.245128	0.104524	-0.766444	-0.257092	-0.022720	-0.007757	0.966089
18145	-0.243233	0.982453	9.502858	0.332456	0.072477	0.106297	-0.240912	0.094078	-0.771982	-0.258924	-0.025656	-0.001758	0.965555
18146	-0.714884	-0.822233	9.529435	0.264379	0.021895	0.097459	-0.239522	0.081346	-0.779546	-0.260593	-0.027369	0.003312	0.965055
18147	-1.272622	-0.510034	10.325999	0.073303	0.025120	0.187934	-0.235995	0.077132	-0.782965	-0.264125	-0.028062	0.004532	0.964070
18148	-1.535564	0.874615	10.264888	-0.284619	0.059152	0.214009	-0.232962	0.089031	-0.781487	-0.268342	-0.027597	-0.001120	0.962928
18149	-1.157061	1.507788	9.098668	-0.251115	0.014815	0.148928	-0.230445	0.101476	-0.781660	-0.271291	-0.026461	-0.006051	0.962114
18150	-0.792398	0.859018	8.631506	0.028371	-0.039168	0.069470	-0.230857	0.105540	-0.781358	-0.272563	-0.025787	-0.005227	0.961778
18151	-0.643921	0.337309	9.056758	-0.054844	-0.067263	0.047453	-0.230870	0.106893	-0.779554	-0.273461	-0.024150	-0.005944	0.961561
18152	-0.516197	0.635087	9.244105	-0.103933	-0.042805	0.024292	-0.231417	0.111228	-0.778224	-0.273738	-0.022681	-0.007663	0.961506
18153	-0.377317	0.472899	9.250655	-0.076121	-0.023559	0.012153	-0.234131	0.110972	-0.778187	-0.273963	-0.021773	-0.008998	0.961452
18154	-0.527141	0.113707	9.370368	-0.130761	-0.028814	0.018754	-0.233509	0.114489	-0.776882	-0.274093	-0.020426	-0.011312	0.961420
18155	-0.633368	0.442534	9.677835	-0.027091	-0.039365	0.035425	-0.233532	0.117196	-0.774553	-0.274749	-0.019503	-0.011583	0.961249
18156	-0.345926	0.805071	9.429617	0.051717	-0.038491	0.028946	-0.236623	0.114504	-0.774021	-0.275167	-0.018972	-0.010335	0.961154
18157	-0.093412	0.322572	9.573277	-0.007328	-0.065689	0.012378	-0.240246	0.114252	-0.772947	-0.275378	-0.017641	-0.010034	0.961122
18158	-0.006554	-0.378650	10.119547	-0.104974	-0.057118	0.022090	-0.241022	0.113443	-0.771792	-0.275732	-0.015889	-0.011699	0.961032
18159	-0.086238	-0.054591	10.508430	-0.083679	0.002209	0.070125	-0.243114	0.116432	-0.769813	-0.277061	-0.015426	-0.013223	0.960637
18160	-0.199319	-0.328603	10.265962	-0.065689	0.039065	0.065086	-0.243643	0.117788	-0.768768	-0.278193	-0.015749	-0.014651	0.960284
18161	-0.722894	-1.299990	10.559680	-0.063361	0.021533	0.124911	-0.241600	0.120755	-0.765955	-0.280559	-0.015778	-0.015925	0.959575
18162	-1.044296	-0.339145	10.955564	-0.030551	0.072110	0.199636	-0.239031	0.123178	-0.764563	-0.284201	-0.016974	-0.016821	0.958467
18163	-0.803782	0.229098	10.224722	0.004683	0.086304	0.152421	-0.234652	0.126404	-0.764596	-0.287046	-0.018676	-0.017144	0.957581
18164	-0.863436	-0.666744	9.667068	0.006695	0.037582	0.099236	-0.232065	0.125442	-0.763237	-0.288804	-0.019388	-0.017163	0.957038
18165	-1.058045	-0.876238	9.868186	-0.175865	0.018312	0.094323	-0.230535	0.129631	-0.763475	-0.290624	-0.018747	-0.020626	0.956431
18166	-0.669258	-0.526152	9.739098	-0.190193	0.026066	0.104778	-0.229318	0.141811	-0.761328	-0.292567	-0.018104	-0.024344	0.955764
18167	-0.387643	-0.292089	9.143430	-0.129177	0.062020	0.094755	-0.226371	0.146263	-0.760305	-0.294349	-0.018571	-0.027176	0.955131
18168	-0.310940	-0.374089	9.261972	-0.036012	0.059443	0.065422	-0.224449	0.147741	-0.757505	-0.295190	-0.019458	-0.028152	0.954826
18169	-0.650958	-0.655005	9.328959	0.110839	0.040404	0.031220	-0.221595	0.146914	-0.758834	-0.295674	-0.020885	-0.026301	0.954698
18170	-0.984998	-0.772683	9.316070	0.085855	-0.016299	-0.000813	-0.220401	0.142575	-0.760429	-0.295285	-0.021007	-0.024528	0.954863
18171	-1.134362	-0.728064	9.370736	0.071534	-0.094965	-0.024059	-0.222579	0.138795	-0.760178	-0.294795	-0.019615	-0.022691	0.955090
18172	-0.903047	-0.788150	9.185427	0.000071	-0.146552	-0.060091	-0.228514	0.135576	-0.759098	-0.293560	-0.016709	-0.021817	0.955545
18173	-0.658599	-1.058012	9.639177	0.003451	-0.158151	-0.033812	-0.233952	0.136146	-0.758244	-0.292934	-0.013709	-0.020963	0.955805
18174	-0.735280	-0.997702	10.291729	0.098151	-0.105811	-0.004714	-0.238341	0.134274	-0.757685	-0.292784	-0.012178	-0.018437	0.955923
18175	-0.135786	-0.214457	10.007208	0.207103	-0.051833	0.068517	-0.239859	0.128053	-0.757467	-0.294012	-0.012435	-0.014301	0.955614
18176	0.081074	0.080251	9.417602	0.240088	-0.058868	0.111036	-0.243433	0.120489	-0.758767	-0.295989	-0.012672	-0.009307	0.955062
18177	-0.120165	-0.051470	9.869576	0.185193	-0.102768	0.154559	-0.244947	0.114134	-0.759574	-0.298861	-0.011824	-0.005237	0.954209
18178	-0.550231	-0.450201	10.500676	0.267028	-0.118688	0.236199	-0.245037	0.107499	-0.760020	-0.303216	-0.011099	0.000656	0.952857
18179	-0.886383	0.126881	11.190242	0.298715	-0.103232	0.340668	-0.246293	0.101142	-0.760703	-0.309578	-0.010956	0.006919	0.950786
18180	-0.604674	1.050967	10.540029	0.159233	-0.052521	0.357577	-0.245220	0.095992	-0.763456	-0.316240	-0.010813	0.010382	0.948561
18181	-0.289237	0.635672	9.227736	0.028593	-0.057693	0.391702	-0.243793	0.095172	-0.763229	-0.323594	-0.009866	0.011293	0.946077
18182	-0.461851	0.118843	9.643800	0.114199	-0.078799	0.434483	-0.244471	0.099372	-0.761003	-0.331684	-0.008936	0.014082	0.943243
18183	-0.347700	0.533215	10.176225	0.023825	-0.036981	0.435777	-0.242147	0.101257	-0.763066	-0.339828	-0.008340	0.014776	0.940334
18184	-0.144406	1.281360	9.986031	-0.141510	0.034718	0.424353	-0.238825	0.107738	-0.761774	-0.347751	-0.007826	0.011984	0.937478
18185	-0.163486	1.343636	9.068987	-0.191344	0.029737	0.388764	-0.234238	0.119087	-0.760196	-0.355018	-0.007050	0.008255	0.934796
18186	-0.145655	0.465330	8.938590	0.040432	-0.020853	0.363653	-0.229873	0.123938	-0.758679	-0.361745	-0.006809	0.009246	0.932206
18187	-0.236600	0.220243	9.561322	0.289771	-0.038481	0.404141	-0.227392	0.120811	-0.760537	-0.369168	-0.008207	0.014997	0.929205
18188	-0.540436	0.596780	10.024830	0.141079	-0.010618	0.438563	-0.224666	0.119443	-0.760975	-0.377215	-0.008842	0.017806	0.925912
18189	-0.257473	0.661986	10.049571	-0.173970	0.038120	0.475143	-0.219912	0.124834	-0.760737	-0.385991	-0.008184	0.014409	0.922354
18190	0.018512	1.124297	9.370070	-0.204372	0.057363	0.497928	-0.213645	0.136716	-0.759691	-0.395143	-0.007443	0.010316	0.918532
18191	-0.361460	0.669487	9.091781	-0.056863	0.054009	0.528978	-0.207488	0.145349	-0.758931	-0.404813	-0.008009	0.008999	0.914320
18192	-0.987765	0.202551	8.938027	-0.070839	0.032954	0.646973	-0.198977	0.150721	-0.760541	-0.416576	-0.007845	0.007580	0.909036
18193	-0.132446	0.274044	9.332763	-0.114667	0.021684	0.827001	-0.190125	0.162047	-0.757875	-0.431529	-0.007313	0.005512	0.902052
18194	0.531317	0.568356	9.753337	0.094067	-0.040058	0.938296	-0.179954	0.169439	-0.756420	-0.448318	-0.007222	0.007734	0.893812
18195	0.302923	0.308815	11.590574	0.242405	-0.054302	0.923440	-0.170373	0.168848	-0.758487	-0.464654	-0.008396	0.012797	0.885360
18196	0.680191	1.422643	11.105118	0.028203	0.059512	0.858972	-0.162727	0.167996	-0.761679	-0.479754	-0.009418	0.012931	0.877257
18197	1.051418	1.058388	9.324357	-0.241528	0.096576	0.811172	-0.147535	0.179695	-0.760639	-0.493944	-0.008655	0.008133	0.869412
18198	0.489455	0.112195	9.895034	-0.105776	0.075609	0.838484	-0.136870	0.190741	-0.758388	-0.508443	-0.008716	0.005738	0.861032
18199	0.051326	0.617199	10.346760	0.300396	0.035524	0.825663	-0.124977	0.192574	-0.759698	-0.522494	-0.012327	0.010928	0.852484
18200	-0.565353	1.168849	9.868221	0.401006	-0.005979	0.741962	-0.114807	0.181012	-0.764567	-0.534932	-0.016181	0.018058	0.844547
18201	-0.817102	1.081557	9.778077	0.164980	0.005509	0.706859	-0.106236	0.176771	-0.767806	-0.546721	-0.017879	0.021264	0.836854
18202	-0.836186	1.102070	10.146128	0.184774	0.020386	0.677099	-0.097429	0.174828	-0.768467	-0.557901	-0.019882	0.024425	0.829310
18203	-0.598748	0.903158	9.404090	0.354899	-0.001317	0.662304	-0.089869	0.166801	-0.772368	-0.568635	-0.023637	0.030829	0.821672
18204	-0.536907	0.444811	9.095517	0.426495	0.005749	0.666270	-0.082419	0.155118	-0.775918	-0.579274	-0.028101	0.038136	0.813756
18205	-0.402054	0.373651	9.761554	0.451236	0.046555	0.728210	-0.073662	0.141261	-0.780021	-0.590770	-0.033666	0.045537	0.804850
18206	-0.441694	1.235793	10.055353	0.352676	0.091865	0.769253	-0.063511	0.132543	-0.784350	-0.602872	-0.038542	0.050693	0.795292
18207	-0.269973	1.282063	9.895809	0.352740	0.133841	0.772010	-0.051272	0.120293	-0.788105	-0.614870	-0.044285	0.055456	0.785428
18208	-0.084404	1.230453	10.006554	0.522847	0.127752	0.743199	-0.040700	0.106428	-0.793386	-0.626080	-0.051827	0.062802	0.775496
18209	-0.289176	1.298945	9.862528	0.522858	0.145325	0.750391	-0.030616	0.087961	-0.799856	-0.637192	-0.059812	0.070013	0.765184
18210	-0.221647	1.288753	9.847411	0.370641	0.170565	0.782835	-0.019665	0.073821	-0.802075	-0.648828	-0.065980	0.074493	0.754400
18211	-0.330570	1.581248	10.063171	0.224482	0.189589	0.854183	-0.005375	0.063726	-0.804048	-0.661535	-0.070588	0.076651	0.742639
18212	-0.244852	1.757852	9.838586	0.103491	0.196450	0.907973	0.008637	0.057423	-0.806621	-0.675026	-0.073414	0.076915	0.730092
18213	-0.379000	1.894679	10.201756	0.071035	0.217281	0.958981	0.019903	0.055874	-0.807954	-0.689067	-0.076167	0.076502	0.716612
18214	-0.202786	2.566417	10.121452	0.131871	0.224229	0.968347	0.034665	0.053088	-0.808713	-0.702913	-0.079647	0.076821	0.702615
18215	0.062375	2.543945	8.953481	0.126649	0.178931	0.954869	0.047265	0.043948	-0.809628	-0.716208	-0.082583	0.077707	0.688612
18216	-0.552873	2.263012	9.099735	0.138252	0.107387	0.934552	0.059455	0.038332	-0.810120	-0.728857	-0.084524	0.079663	0.674742
18217	-0.529346	2.165313	9.454044	0.202768	0.119639	0.906834	0.068563	0.029075	-0.810729	-0.740750	-0.087781	0.082266	0.660920
18218	0.221627	2.517413	9.333869	0.184220	0.126541	0.860752	0.076250	0.020098	-0.812466	-0.751863	-0.090704	0.084387	0.647575
18219	0.379100	2.903453	10.149142	0.130805	0.126487	0.781071	0.085874	0.010026	-0.811683	-0.761796	-0.093118	0.085708	0.635335
18220	0.040937	2.899775	9.657012	0.033026	0.151446	0.660721	0.095343	0.004829	-0.811107	-0.770289	-0.094358	0.085107	0.624906
18221	0.155717	2.771235	8.808708	-0.188323	0.172749	0.569264	0.103496	0.003431	-0.810218	-0.777932	-0.092792	0.081301	0.616118
18222	0.297565	2.351462	8.735377	-0.328538	0.178073	0.513502	0.112755	0.011641	-0.808357	-0.785066	-0.088988	0.075494	0.608320
18223	0.098708	2.228108	8.783733	-0.254170	0.187820	0.491202	0.122790	0.020388	-0.807014	-0.791668	-0.086678	0.070475	0.600651
18224	0.098578	2.200183	9.088587	-0.159275	0.186955	0.470730	0.130773	0.024677	-0.803765	-0.797789	-0.085690	0.066481	0.593103
18225	0.035392	2.120989	9.768254	-0.173602	0.207851	0.460115	0.140835	0.028007	-0.801323	-0.803723	-0.084903	0.062045	0.585638
18226	0.259299	2.360575	10.045415	-0.194938	0.236657	0.431842	0.150371	0.033237	-0.799879	-0.809333	-0.083958	0.056755	0.578542
18227	0.468742	1.938015	10.019527	-0.241314	0.267281	0.405913	0.160944	0.037241	-0.796927	-0.814645	-0.082785	0.050494	0.571796
18228	-0.668931	1.861417	10.381693	-0.355703	0.309572	0.378234	0.173174	0.045298	-0.793448	-0.819787	-0.080100	0.042074	0.565476
18229	-1.336616	2.669657	11.108014	-0.317613	0.302914	0.248424	0.187858	0.053342	-0.789111	-0.823273	-0.078255	0.034045	0.561194
18230	0.615984	2.301768	9.025218	-0.289942	0.184182	0.085445	0.195291	0.062236	-0.783634	-0.824766	-0.075446	0.027961	0.559721
18231	0.201318	0.401547	7.839122	-0.193248	-0.065477	0.019802	0.198593	0.072916	-0.783323	-0.825198	-0.071616	0.027080	0.559630
18232	-0.672408	-0.286148	9.573678	-0.218867	-0.133082	0.073205	0.195577	0.079296	-0.781681	-0.826225	-0.066432	0.027001	0.558757
18233	0.087168	1.233198	10.555379	-0.062544	-0.092490	0.123016	0.192715	0.082155	-0.781611	-0.827595	-0.064333	0.028131	0.556917
18234	0.410743	1.920221	10.344220	0.137238	-0.029433	0.094789	0.191178	0.080539	-0.783267	-0.828429	-0.066181	0.030339	0.555342
18235	0.281835	1.460962	10.037282	0.244853	0.012791	0.058668	0.191755	0.070787	-0.784905	-0.828722	-0.070360	0.033102	0.554233
18236	0.210865	0.998977	9.773067	0.173460	0.068902	0.038898	0.191531	0.064424	-0.784580	-0.828924	-0.073931	0.034007	0.553409
18237	0.124516	1.089982	9.428834	-0.055426	0.051511	0.007260	0.195561	0.061288	-0.785438	-0.829093	-0.073544	0.032731	0.553286
18238	0.173110	1.128463	9.553810	-0.250440	0.026087	-0.011886	0.197725	0.066286	-0.783631	-0.829318	-0.069646	0.029579	0.553630
18239	0.453592	1.175308	9.859506	-0.235936	0.033929	-0.059417	0.198575	0.074946	-0.781512	-0.828975	-0.066060	0.026520	0.554737
18240	0.452421	1.011781	9.857635	-0.164188	0.021801	-0.101267	0.198521	0.083205	-0.779129	-0.828052	-0.063591	0.024274	0.556504
18241	0.104174	0.921757	10.200823	-0.155122	0.030662	-0.134575	0.198353	0.089299	-0.778043	-0.826739	-0.061298	0.022084	0.558800
18242	-0.344391	1.322961	10.497657	-0.103304	0.030711	-0.123413	0.198180	0.096341	-0.776821	-0.825473	-0.059945	0.020341	0.560880
18243	-0.037717	1.345385	9.961817	0.233364	-0.018046	-0.177606	0.198963	0.095253	-0.776843	-0.823160	-0.063537	0.023262	0.563764
18244	0.074622	0.516696	9.783115	0.351629	-0.052888	-0.222890	0.195288	0.084172	-0.780990	-0.820124	-0.068788	0.027883	0.567352
18245	-0.055853	0.846641	9.607813	0.118868	-0.052964	-0.187467	0.193770	0.079442	-0.783188	-0.817778	-0.070064	0.030052	0.570462
18246	0.210788	1.002436	9.330966	-0.182772	-0.046152	-0.151793	0.188829	0.083801	-0.782561	-0.816242	-0.066595	0.028578	0.573147
18247	-0.061740	0.697692	9.642196	-0.233163	-0.091737	-0.112660	0.186963	0.092747	-0.781167	-0.815180	-0.061584	0.027460	0.575269
18248	-0.444983	0.787429	9.699398	-0.089453	-0.114509	-0.044594	0.183825	0.098993	-0.781443	-0.814690	-0.058789	0.028312	0.576214
18249	-0.312758	0.718079	9.377870	0.142909	-0.144302	0.014221	0.180205	0.099826	-0.783172	-0.814581	-0.059219	0.032503	0.576104
18250	-0.273132	0.855049	9.443981	0.513736	-0.170711	0.112890	0.176416	0.086036	-0.787088	-0.815092	-0.065501	0.041404	0.574126
18251	-0.216811	1.649714	9.149859	0.908384	-0.151329	0.115988	0.171918	0.061961	-0.793907	-0.814953	-0.078247	0.054601	0.571618
18252	-0.052217	0.689389	9.310412	0.722171	-0.119125	0.139171	0.168502	0.030026	-0.801843	-0.815174	-0.088453	0.065077	0.568711
18253	0.375335	1.043017	9.652007	0.168887	-0.024329	0.234109	0.167834	0.012835	-0.805198	-0.817485	-0.090354	0.067933	0.564747
18254	0.617133	1.747621	10.263561	-0.228492	0.061010	0.272114	0.170403	0.016342	-0.805714	-0.821014	-0.086896	0.064912	0.560509
18255	0.352400	1.852154	10.742829	-0.251851	0.122164	0.298690	0.175268	0.023627	-0.803157	-0.824926	-0.083433	0.060726	0.555741
18256	0.261280	2.634949	10.123043	-0.219538	0.180903	0.315201	0.182191	0.033880	-0.802136	-0.828962	-0.081396	0.055895	0.550520
18257	0.297682	2.339720	9.614717	-0.130911	0.183649	0.317559	0.191212	0.037351	-0.798399	-0.832844	-0.080612	0.052071	0.545125
18258	-0.263866	2.124755	10.237050	0.174056	0.213468	0.338505	0.199126	0.033382	-0.799067	-0.836422	-0.085443	0.051027	0.538975
18259	-0.265171	3.293429	10.207242	0.218964	0.243266	0.317151	0.209272	0.023308	-0.799316	-0.839669	-0.091185	0.050003	0.533048
18260	-0.147239	2.273365	8.800793	-0.031222	0.217347	0.267438	0.218346	0.018654	-0.797833	-0.842756	-0.092670	0.046576	0.528210
18261	-0.443335	1.057758	8.452962	-0.235546	0.171832	0.328195	0.227908	0.019144	-0.796051	-0.846775	-0.089997	0.041925	0.522604
18262	-0.454551	1.151687	9.256721	-0.361230	0.141733	0.390619	0.236659	0.025189	-0.793052	-0.851565	-0.084991	0.036519	0.516023
18263	-0.756968	2.060070	9.846478	-0.370323	0.120643	0.405720	0.240727	0.036134	-0.790320	-0.856402	-0.079433	0.031424	0.509195
18264	-0.981391	3.099741	9.528759	-0.452278	0.120888	0.341085	0.248415	0.047466	-0.787765	-0.860603	-0.072661	0.025358	0.503428
18265	-0.133044	2.558167	9.173997	-0.408928	0.085954	0.248394	0.254151	0.059891	-0.783764	-0.863679	-0.066263	0.020228	0.499258
18266	0.301840	1.561416	9.908505	-0.134082	0.026450	0.168763	0.257839	0.069349	-0.780912	-0.865535	-0.064105	0.018728	0.496375
18267	-0.695930	1.141041	9.878639	-0.100918	-0.002057	0.146206	0.258089	0.070837	-0.780646	-0.867089	-0.062186	0.018062	0.493927
18268	-0.806144	1.283907	9.131515	-0.280461	-0.038537	0.091093	0.259088	0.075976	-0.778820	-0.868305	-0.056872	0.016145	0.492495
18269	-0.540929	1.237941	8.931658	-0.386780	-0.060392	0.055789	0.259536	0.087889	-0.778071	-0.869224	-0.049476	0.013538	0.491750
18270	-0.372002	0.553421	8.857452	-0.349158	-0.056879	0.045313	0.256358	0.100364	-0.776879	-0.869979	-0.042796	0.011211	0.491100
18271	-0.199063	0.418273	9.142759	-0.231221	-0.060520	0.072508	0.255773	0.110792	-0.774082	-0.870841	-0.038081	0.010134	0.489982
18272	0.151238	0.759406	9.919809	-0.079346	-0.048584	0.107090	0.255873	0.115937	-0.774034	-0.871937	-0.036164	0.010359	0.488171
18273	0.205774	0.628334	9.663120	0.049482	-0.071264	0.109671	0.255499	0.114450	-0.775706	-0.872931	-0.036212	0.012263	0.486343
18274	0.200251	0.864472	9.800447	0.070084	-0.102750	0.093012	0.253064	0.111214	-0.776980	-0.873753	-0.036377	0.014881	0.484779
18275	-0.041848	0.074965	10.521551	0.072598	-0.090607	0.109712	0.252045	0.110002	-0.779535	-0.874711	-0.036614	0.017351	0.482948
18276	-0.436001	0.301881	11.370992	0.137810	-0.039946	0.125497	0.248861	0.103251	-0.782880	-0.875797	-0.038559	0.019547	0.480740
18277	-0.519504	1.461049	11.168773	0.076458	0.024084	0.071797	0.249142	0.100542	-0.784957	-0.876413	-0.040002	0.019990	0.479479
18278	0.184776	2.089785	9.382136	-0.018488	0.030626	-0.047873	0.251720	0.101476	-0.783963	-0.875978	-0.039956	0.019312	0.480305
18279	0.088735	0.479116	9.326003	-0.079838	0.023900	-0.142929	0.251437	0.105404	-0.783153	-0.874650	-0.038765	0.018106	0.482863
18280	-0.277627	0.209781	9.967652	-0.013808	0.060569	-0.111433	0.254008	0.108911	-0.784436	-0.873604	-0.039113	0.016901	0.484769
18281	-0.252245	1.043070	10.428765	0.114980	0.119932	-0.089860	0.255037	0.109176	-0.783170	-0.872653	-0.042233	0.015926	0.486249
18282	-0.496110	1.399063	9.831823	0.193855	0.084324	-0.112165	0.257923	0.103204	-0.785446	-0.871413	-0.046436	0.016319	0.488074
18283	-0.283908	0.700997	9.370215	0.106217	0.008281	-0.136186	0.257163	0.100500	-0.785589	-0.869958	-0.048353	0.017150	0.490450
18284	-0.103154	0.321620	9.236939	0.088213	-0.053009	-0.128737	0.255879	0.100237	-0.787747	-0.868596	-0.049376	0.018885	0.492692
18285	-0.526143	0.603100	8.981903	0.024494	-0.121174	-0.097536	0.250721	0.098912	-0.790369	-0.867537	-0.048565	0.021181	0.494543
18286	-0.556621	0.385224	9.219955	-0.169862	-0.156324	-0.071804	0.248111	0.103259	-0.790672	-0.866960	-0.044068	0.022212	0.495929
18287	-0.164896	0.448812	9.779595	-0.150418	-0.158391	-0.034778	0.242121	0.110875	-0.791149	-0.866644	-0.039807	0.023455	0.496784
18288	-0.114884	0.671401	10.346414	-0.029900	-0.135869	0.017308	0.236680	0.113342	-0.792579	-0.866794	-0.037896	0.025598	0.496564
18289	0.035486	0.788304	9.637593	0.013870	-0.113104	0.059999	0.232028	0.113910	-0.794807	-0.867295	-0.036881	0.027756	0.495650
18290	0.173465	0.833359	9.781097	0.012008	-0.088722	0.079424	0.231006	0.112833	-0.796593	-0.868050	-0.036132	0.029544	0.494278
18291	0.627365	0.473405	10.405017	0.099471	-0.045307	0.121410	0.227156	0.108792	-0.798878	-0.869124	-0.037213	0.031427	0.492190
18292	0.780329	0.924828	10.569884	0.131620	0.040276	0.158125	0.228226	0.103371	-0.800226	-0.870598	-0.039763	0.032214	0.489326
18293	0.594616	1.318030	9.706141	-0.045401	0.085936	0.167729	0.232890	0.101992	-0.800309	-0.872303	-0.039569	0.030466	0.486409
18294	0.156538	0.830969	9.742768	-0.066097	0.099998	0.194096	0.236368	0.103869	-0.799319	-0.874295	-0.039236	0.028306	0.482977
18295	-0.379664	0.434213	10.749665	0.045495	0.143638	0.232134	0.244657	0.101115	-0.798189	-0.876549	-0.041146	0.026453	0.478821
18296	-0.615407	0.884264	11.047628	0.009730	0.229341	0.246439	0.252832	0.095655	-0.797085	-0.878998	-0.043347	0.022803	0.474303
18297	-0.408883	1.441684	9.836367	-0.158009	0.304837	0.201510	0.263798	0.098709	-0.794148	-0.881135	-0.043266	0.016129	0.470605
18298	-0.180697	0.976892	8.629988	-0.245365	0.319098	0.163779	0.274751	0.102574	-0.788516	-0.882959	-0.041856	0.008412	0.467505
18299	0.019720	0.636728	8.787748	-0.229360	0.289251	0.170703	0.285557	0.110775	-0.785015	-0.884744	-0.040382	0.001321	0.464323
18300	-0.346258	0.074841	9.704773	-0.179469	0.268157	0.183302	0.297021	0.115856	-0.779635	-0.886582	-0.039655	-0.004868	0.460842
18301	-0.762154	0.988422	10.132168	-0.233307	0.269842	0.211415	0.309265	0.119307	-0.772748	-0.888637	-0.037927	-0.011626	0.456893
18302	-0.592006	1.834805	9.739139	-0.240180	0.214010	0.147849	0.318785	0.125754	-0.768477	-0.890123	-0.035610	-0.017438	0.453991
18303	-0.628156	1.175549	9.539637	-0.157589	0.121550	0.061642	0.325213	0.129915	-0.763799	-0.890722	-0.033899	-0.020960	0.452797
18304	-0.806060	0.602654	9.695583	-0.168063	0.079760	-0.016195	0.328159	0.134502	-0.763030	-0.890708	-0.031581	-0.023841	0.452850
18305	-0.893119	0.592805	9.398256	-0.214395	0.046691	-0.060680	0.330435	0.141801	-0.759667	-0.890240	-0.028146	-0.026628	0.453842
18306	-0.651422	0.651223	8.671154	-0.272213	0.029398	-0.120247	0.331408	0.151544	-0.757668	-0.889392	-0.023456	-0.029618	0.455582
18307	-0.704382	-0.345747	8.876415	-0.221274	-0.016072	-0.131688	0.330058	0.160623	-0.756152	-0.888271	-0.019284	-0.031385	0.457841
18308	-1.010802	-0.349723	9.941113	0.000182	-0.035542	-0.070157	0.327958	0.165915	-0.755814	-0.887762	-0.018873	-0.030706	0.458890
18309	-1.196175	0.058594	10.089180	0.132536	-0.034646	-0.056717	0.327204	0.162670	-0.756857	-0.887185	-0.020863	-0.028892	0.460036
18310	-1.236771	0.449400	10.384778	0.111215	-0.056477	-0.102687	0.325430	0.157535	-0.759312	-0.886377	-0.022211	-0.026840	0.461652
18311	-0.933932	-0.088556	10.609067	0.030838	-0.034667	-0.138646	0.320651	0.158104	-0.762049	-0.885073	-0.022369	-0.026016	0.464187
18312	-0.419218	0.661221	10.173508	-0.056379	0.031020	-0.206005	0.319209	0.160548	-0.760469	-0.883229	-0.021510	-0.027106	0.467663
18313	-0.317876	0.675080	9.459119	-0.084438	0.056740	-0.304819	0.318912	0.166371	-0.758617	-0.880342	-0.020405	-0.029011	0.473012
18314	-0.912561	-0.799508	10.165778	0.035402	0.077845	-0.314582	0.317594	0.170169	-0.757793	-0.877376	-0.021537	-0.030102	0.478375
18315	-1.281283	-0.040344	10.547738	0.139904	0.115405	-0.269368	0.318632	0.169351	-0.757433	-0.874624	-0.024935	-0.030915	0.483171
18316	-1.081032	0.643093	9.635943	0.194789	0.094648	-0.313883	0.318379	0.167862	-0.756676	-0.871444	-0.029020	-0.030770	0.488668
18317	-0.353980	0.020774	9.305329	0.133968	0.014055	-0.336986	0.316836	0.166923	-0.757558	-0.868015	-0.031288	-0.029902	0.494648
18318	-0.524293	0.178235	9.246133	0.255763	-0.064495	-0.382119	0.312346	0.162074	-0.760480	-0.864184	-0.034814	-0.026423	0.501275
18319	-1.085890	-0.017553	9.061297	0.028323	-0.122160	-0.355655	0.305126	0.159406	-0.762702	-0.860611	-0.033882	-0.024280	0.507554
18320	-0.980258	0.555639	9.605233	-0.056059	-0.141691	-0.312209	0.298366	0.166213	-0.763686	-0.857692	-0.031277	-0.022557	0.512716
18321	-0.812856	0.332863	9.531544	0.194327	-0.159214	-0.285869	0.289071	0.165181	-0.767012	-0.854658	-0.032853	-0.018023	0.517838
18322	-0.608503	0.210981	9.516365	0.220901	-0.184756	-0.234746	0.280064	0.159409	-0.771284	-0.852244	-0.034585	-0.012665	0.521846
18323	-0.596747	0.163143	9.631055	0.136539	-0.194549	-0.184304	0.273505	0.154300	-0.773667	-0.850231	-0.034824	-0.008065	0.525195
18324	-0.495976	0.394830	10.156690	0.165021	-0.165003	-0.155787	0.265772	0.151364	-0.776907	-0.848622	-0.035829	-0.003570	0.527773
18325	-0.135730	0.459724	10.276878	0.020071	-0.093470	-0.137296	0.260370	0.147060	-0.778659	-0.847132	-0.035144	-0.001873	0.530216
18326	0.054865	0.784554	10.033868	-0.131991	-0.030563	-0.119657	0.257515	0.150056	-0.780634	-0.846124	-0.032537	-0.002776	0.531986
18327	0.050370	0.828165	10.128122	-0.060245	0.018494	-0.144503	0.255934	0.153583	-0.778018	-0.844593	-0.031668	-0.003790	0.534458
18328	-0.397425	-0.372566	11.113001	0.055757	0.076095	-0.092473	0.257865	0.154656	-0.777013	-0.843628	-0.033374	-0.004470	0.535871
18329	-0.758677	-0.251273	11.321761	0.019729	0.201943	-0.007559	0.261232	0.152199	-0.774145	-0.843482	-0.035788	-0.007662	0.535910
18330	-0.726003	0.987361	9.877132	-0.101656	0.258190	-0.009728	0.270018	0.152151	-0.771717	-0.843402	-0.036795	-0.013042	0.535863
18331	-0.694868	0.651710	8.719594	-0.230269	0.228717	-0.039021	0.277214	0.157526	-0.766655	-0.843048	-0.035299	-0.019388	0.536328
18332	-0.547702	0.292739	8.882403	-0.194587	0.161288	-0.041770	0.284656	0.165066	-0.761831	-0.842712	-0.033685	-0.024154	0.536767
18333	-0.868981	-0.772018	9.829307	-0.051111	0.132162	0.044502	0.288116	0.168160	-0.757375	-0.843129	-0.034181	-0.026903	0.535949
18334	-1.451255	0.176159	10.135984	-0.096904	0.149649	0.082483	0.295081	0.168119	-0.751850	-0.844014	-0.034149	-0.030338	0.534372
18335	-1.360894	1.356334	9.382233	-0.130617	0.135847	0.042766	0.300238	0.169444	-0.749099	-0.844443	-0.033397	-0.034018	0.533521
18336	-1.521445	0.533289	8.780630	-0.123321	0.053889	0.000119	0.304618	0.169960	-0.744938	-0.844538	-0.031841	-0.036174	0.533323
18337	-1.685525	0.203346	8.992115	0.044547	-0.047643	0.037961	0.304611	0.170772	-0.744034	-0.844917	-0.032134	-0.034925	0.532788
18338	-1.354503	0.562635	9.365846	0.206396	-0.107270	0.033604	0.303729	0.167392	-0.745333	-0.845230	-0.034456	-0.030820	0.532400
18339	-1.408363	0.798526	9.299336	-0.010793	-0.129925	-0.020865	0.299628	0.161999	-0.747499	-0.845060	-0.032947	-0.028820	0.532877
18340	-1.356145	0.673047	9.292638	-0.123225	-0.118442	-0.085129	0.296370	0.165808	-0.746646	-0.844306	-0.029508	-0.028115	0.534309
18341	-1.106638	0.456439	9.086148	0.071895	-0.149867	-0.105083	0.288131	0.162334	-0.752186	-0.843186	-0.029167	-0.024958	0.536250
18342	-0.779201	0.326446	9.091441	0.147203	-0.182214	-0.148835	0.281308	0.157496	-0.753411	-0.841577	-0.029577	-0.020320	0.538943
18343	-0.348591	0.438940	9.228390	0.165190	-0.216412	-0.182421	0.274725	0.156585	-0.755753	-0.839550	-0.030050	-0.015070	0.542241
18344	-0.079412	0.928586	9.606555	0.165467	-0.216418	-0.251140	0.264544	0.152444	-0.759608	-0.836765	-0.030362	-0.009719	0.546634
18345	-0.156435	0.258541	10.493412	0.201479	-0.185778	-0.319631	0.254495	0.147896	-0.763724	-0.833122	-0.031722	-0.004631	0.552159
18346	-0.595865	-0.101411	11.199530	0.160431	-0.120993	-0.346088	0.242127	0.141193	-0.766932	-0.829180	-0.032982	-0.000991	0.558007
18347	-0.804725	0.066134	11.193645	0.117799	-0.056081	-0.395412	0.236051	0.140413	-0.766337	-0.824628	-0.034355	0.000937	0.564630
18348	-0.472047	0.684880	10.698076	0.046620	0.022757	-0.443191	0.233332	0.141782	-0.767819	-0.819558	-0.035343	0.000855	0.571904
18349	-0.287930	0.781101	10.390018	-0.011862	0.061497	-0.548365	0.229417	0.145999	-0.764393	-0.813211	-0.035909	-0.000723	0.580859
18350	-0.778564	0.043545	10.164701	0.147679	0.084617	-0.600868	0.225534	0.147239	-0.765475	-0.806051	-0.039236	-0.000745	0.590543
18351	-1.478083	-0.192210	9.927732	0.181008	0.097230	-0.640946	0.221789	0.146718	-0.766320	-0.798227	-0.043327	-0.000780	0.600796
18352	-1.576517	0.259617	8.797183	0.052434	0.053796	-0.678902	0.218022	0.149175	-0.765728	-0.789932	-0.044748	-0.001527	0.611558
18353	-1.130011	-0.095532	8.613834	0.067753	-0.016187	-0.720662	0.209198	0.153961	-0.764911	-0.780932	-0.045639	-0.001252	0.622945
18354	-1.005183	-0.210609	9.048770	0.169526	-0.093319	-0.706171	0.199878	0.155365	-0.764759	-0.771875	-0.047052	0.001742	0.634029
18355	-0.613255	-0.116015	9.524662	0.335732	-0.147784	-0.687643	0.189575	0.150548	-0.769770	-0.762697	-0.050384	0.007435	0.644747
18356	-0.532956	0.289207	10.124557	0.162279	-0.177619	-0.738315	0.173568	0.147656	-0.773910	-0.752867	-0.050621	0.011558	0.656121
18357	-0.923515	0.380311	9.823799	-0.279523	-0.163491	-0.768657	0.161111	0.154764	-0.773783	-0.742878	-0.044417	0.009355	0.667886
18358	-1.515626	0.646288	9.572447	-0.272435	-0.203545	-0.756176	0.147325	0.167837	-0.772684	-0.732850	-0.037733	0.008133	0.679294
18359	-2.143014	0.012498	9.902179	-0.140203	-0.275151	-0.748371	0.130711	0.177946	-0.772083	-0.722603	-0.032083	0.009395	0.690454
18360	-2.050215	-0.191384	10.312341	-0.219186	-0.287622	-0.710299	0.111766	0.188202	-0.770678	-0.712757	-0.025019	0.010132	0.700892
18361	-1.189368	0.350466	9.609485	-0.291553	-0.286003	-0.710953	0.092772	0.206311	-0.767661	-0.702739	-0.017059	0.009385	0.711181
18362	-0.490807	0.810323	9.205050	-0.354747	-0.228298	-0.753607	0.075094	0.219945	-0.764196	-0.691960	-0.008909	0.007354	0.721843
18363	-0.271658	-0.641736	9.916963	-0.279675	-0.116526	-0.730123	0.058475	0.229375	-0.760787	-0.681326	-0.003514	0.004410	0.731958
18364	-0.692083	0.337015	9.624264	-0.296125	-0.025637	-0.613267	0.046755	0.240132	-0.755135	-0.672268	0.000901	0.000444	0.740307
18365	-0.681143	-0.167284	9.887502	-0.248932	-0.017025	-0.570708	0.038147	0.251009	-0.751703	-0.663723	0.004422	-0.003408	0.747958
18366	-0.315434	-1.039098	10.407779	0.102733	0.047635	-0.578785	0.028547	0.255799	-0.751258	-0.654989	0.002446	-0.002390	0.755631
18367	-0.499965	0.156146	10.735493	0.253648	0.023472	-0.720229	0.019149	0.249758	-0.753864	-0.643999	-0.001259	0.000748	0.765025
18368	0.222483	-0.078361	9.813447	-0.010579	-0.006079	-0.840583	0.008837	0.243719	-0.754281	-0.631011	-0.000980	0.000703	0.775773
18369	0.730764	0.104424	9.542034	-0.307505	-0.065666	-0.877438	-0.005433	0.250701	-0.753106	-0.617254	0.003897	-0.003633	0.786746
18370	0.477739	-0.178417	9.987912	-0.420263	-0.125149	-0.904020	-0.023633	0.263523	-0.746570	-0.602845	0.011183	-0.008570	0.797734
18371	0.177571	-0.291101	10.121368	-0.454501	-0.175923	-0.870905	-0.042994	0.276352	-0.741296	-0.588723	0.019645	-0.013847	0.807978
18372	0.270058	-0.848708	9.674422	-0.400798	-0.149612	-0.858214	-0.061852	0.291074	-0.734733	-0.574594	0.027081	-0.018165	0.817789
18373	0.622887	-1.153358	10.037930	-0.287246	-0.118292	-0.843351	-0.078488	0.301992	-0.729006	-0.560560	0.032695	-0.021378	0.827192
18374	0.133141	-1.105621	10.244551	-0.276019	-0.106145	-0.755837	-0.095082	0.306276	-0.724369	-0.547809	0.037932	-0.024202	0.835392
18375	-0.012098	-0.470744	9.873436	-0.347525	-0.139275	-0.767752	-0.112732	0.314086	-0.719425	-0.534673	0.044507	-0.028226	0.843414
18376	0.383631	-1.530657	10.299980	-0.327040	-0.167445	-0.773336	-0.131422	0.321629	-0.712678	-0.521316	0.051329	-0.031205	0.851247
18377	0.345546	-1.121124	10.434775	-0.155314	-0.127230	-0.748936	-0.149297	0.324431	-0.709314	-0.508393	0.055661	-0.032083	0.858725
18378	0.952531	-0.979877	10.200480	-0.060905	-0.044922	-0.819474	-0.164060	0.325726	-0.705756	-0.494174	0.057643	-0.031704	0.866870
18379	1.214877	-1.750976	9.576603	-0.037578	0.011117	-0.804343	-0.180603	0.322293	-0.703497	-0.480082	0.058453	-0.031841	0.874695
18380	0.607589	-1.600864	9.931994	-0.028927	0.035569	-0.740542	-0.192217	0.318293	-0.704515	-0.466979	0.058648	-0.031769	0.881750
18381	0.070236	-1.108944	9.783690	0.060438	0.077671	-0.697177	-0.203280	0.309552	-0.707889	-0.454627	0.057273	-0.030928	0.888300
18382	0.237671	-1.329110	9.777312	0.146576	0.128493	-0.736994	-0.213302	0.299451	-0.710653	-0.441529	0.054182	-0.028598	0.895153
18383	0.455802	-1.215181	9.841619	0.006988	0.103891	-0.743431	-0.222069	0.295843	-0.712733	-0.428086	0.052796	-0.028915	0.901731
18384	0.218382	-1.319876	9.602170	0.027399	0.040962	-0.718783	-0.233023	0.288860	-0.712894	-0.415044	0.052309	-0.027964	0.907866
18385	0.010373	-0.680080	9.106701	0.139011	0.004264	-0.661503	-0.243314	0.280386	-0.715382	-0.403107	0.051540	-0.025124	0.913355
18386	0.182824	-0.878251	9.227888	0.002045	-0.062325	-0.669887	-0.254487	0.267582	-0.717259	-0.390825	0.053071	-0.023849	0.918624
18387	0.951908	-0.712180	9.660499	-0.570188	-0.052538	-0.568488	-0.267719	0.272526	-0.713816	-0.379720	0.058855	-0.033635	0.922615
18388	1.341613	-0.914662	9.712480	-1.057563	-0.052240	-0.430330	-0.277177	0.290036	-0.699561	-0.370428	0.068200	-0.052191	0.924883
18389	0.317362	-1.989838	9.391768	-0.855883	-0.086180	-0.320504	-0.286694	0.317432	-0.684570	-0.363332	0.076565	-0.067258	0.926069
18390	1.696939	-1.528735	9.558179	-0.394253	-0.010041	-0.091609	-0.291983	0.331808	-0.674373	-0.360995	0.079817	-0.074304	0.926170
18391	3.121089	-1.259420	10.034384	-0.356107	-0.016403	0.163801	-0.291072	0.348182	-0.665017	-0.363433	0.082632	-0.081258	0.924384
18392	1.381845	-1.375768	10.019215	-0.187851	-0.140444	0.314876	-0.287410	0.361024	-0.659829	-0.369125	0.086161	-0.084187	0.921540
18393	0.069030	-1.290468	10.187711	-0.168492	-0.236432	0.354731	-0.286944	0.367654	-0.655934	-0.375717	0.091315	-0.086308	0.918177
18394	0.456175	-1.140386	9.136011	0.223309	-0.257322	0.398863	-0.290071	0.370920	-0.654576	-0.383836	0.093749	-0.080955	0.915056
18395	0.784783	-1.100271	8.936596	0.452109	-0.147286	0.492484	-0.286157	0.367923	-0.659525	-0.393863	0.092283	-0.072561	0.911642
18396	1.123158	-1.063278	9.313767	0.207873	-0.091534	0.492566	-0.279413	0.367077	-0.663727	-0.403301	0.091673	-0.068911	0.907852
18397	0.673241	-0.856349	9.776586	0.242955	-0.030164	0.457964	-0.271512	0.367714	-0.668188	-0.412046	0.089711	-0.065120	0.904394
18398	1.190099	-1.509576	9.812677	0.618690	0.036226	0.484445	-0.263147	0.356841	-0.675838	-0.421784	0.083395	-0.055045	0.901173
18399	1.306593	-1.087308	9.787691	0.597210	0.023933	0.485177	-0.254745	0.341637	-0.687624	-0.431409	0.077469	-0.045270	0.897683
18400	1.467182	-1.602029	10.169665	0.396576	0.006193	0.513448	-0.244842	0.333464	-0.695782	-0.441160	0.073542	-0.038949	0.893562
18401	1.907051	-1.542736	10.233835	0.303178	-0.004643	0.584863	-0.234842	0.329623	-0.701596	-0.451979	0.070613	-0.034307	0.888567
18402	1.611586	-1.656993	9.865017	0.221620	0.019891	0.632014	-0.222531	0.327934	-0.705762	-0.463433	0.067891	-0.031391	0.882970
18403	1.535903	-1.417678	9.289312	0.244029	0.041003	0.646437	-0.212802	0.326261	-0.711551	-0.475062	0.064659	-0.028289	0.877118
18404	1.624234	-1.238678	9.855299	0.242207	0.047866	0.641159	-0.200232	0.324978	-0.716868	-0.486513	0.061224	-0.025272	0.871159
18405	1.162274	-1.013744	9.883496	0.314832	0.090058	0.620877	-0.186879	0.322066	-0.721188	-0.497573	0.056466	-0.021354	0.865319
18406	0.780511	-1.040771	9.509217	0.260550	0.081620	0.563292	-0.173138	0.320100	-0.727424	-0.507508	0.052288	-0.018241	0.859865
18407	0.992015	-1.181397	9.673982	0.187267	0.057080	0.531733	-0.161467	0.317061	-0.731593	-0.516747	0.049411	-0.016098	0.854560
18408	1.091066	-0.835862	9.677099	0.133849	0.020439	0.464283	-0.153178	0.316070	-0.733260	-0.524748	0.047598	-0.014427	0.849803
18409	1.617382	-0.848820	9.927122	-0.044872	0.036056	0.411763	-0.144911	0.319277	-0.735527	-0.531625	0.047573	-0.015876	0.845494
18410	1.707006	-0.465276	9.752940	-0.287775	0.061575	0.323785	-0.135651	0.326267	-0.731759	-0.536751	0.049557	-0.021651	0.842006
18411	1.857028	-0.418469	9.713737	-0.427083	0.088743	0.273488	-0.130092	0.345190	-0.724238	-0.540809	0.052816	-0.029909	0.838953
18412	1.479249	-0.565581	9.400519	-0.469856	0.059253	0.234389	-0.121928	0.361121	-0.717040	-0.544148	0.056831	-0.038624	0.836171
18413	1.089599	-1.024948	9.179933	-0.399251	0.031412	0.247167	-0.116455	0.373411	-0.711373	-0.547716	0.060774	-0.045719	0.833201
18414	1.037326	-1.580210	9.130748	-0.245830	-0.026460	0.332571	-0.110340	0.386375	-0.705325	-0.552934	0.063673	-0.049872	0.829290
18415	0.538748	-2.455775	10.153443	-0.055929	-0.033732	0.446667	-0.102491	0.391748	-0.702319	-0.560218	0.064740	-0.050819	0.824246
18416	0.479476	-1.291340	10.162534	-0.220923	0.028972	0.551687	-0.093241	0.400634	-0.698916	-0.568926	0.066243	-0.055439	0.817840
18417	0.810297	-0.575784	9.076970	-0.165333	-0.004138	0.550281	-0.078960	0.411659	-0.694800	-0.577610	0.067897	-0.058616	0.811370
18418	0.400898	-2.129573	9.521603	-0.011744	-0.081098	0.573828	-0.069410	0.415399	-0.695033	-0.586937	0.068741	-0.058587	0.804579
18419	-0.369463	-1.841849	10.423046	0.059495	-0.068929	0.629294	-0.058545	0.415884	-0.695958	-0.597119	0.068700	-0.057521	0.797133
18420	-0.348726	-0.951420	9.897247	0.140026	-0.039132	0.656611	-0.046119	0.415277	-0.697939	-0.607745	0.066959	-0.055658	0.789344
18421	-0.097048	-0.843024	9.024055	0.123209	-0.107192	0.620961	-0.034578	0.412509	-0.702359	-0.617731	0.066681	-0.053082	0.781757
18422	0.184307	-1.672874	8.896747	0.077417	-0.177275	0.634221	-0.026166	0.412465	-0.703892	-0.627867	0.067884	-0.050460	0.773711
18423	-0.118072	-1.765501	9.292373	0.281057	-0.229835	0.686686	-0.017592	0.408360	-0.708153	-0.638982	0.067413	-0.044031	0.764996
18424	0.154669	-0.793442	10.151835	0.329193	-0.223157	0.710069	-0.011317	0.399934	-0.713957	-0.650384	0.066051	-0.037031	0.755821
18425	0.412547	-0.505947	9.667521	0.232881	-0.189804	0.664540	-0.002723	0.392579	-0.719017	-0.660765	0.065548	-0.031775	0.747050
18426	0.384754	-0.659077	9.065266	0.224139	-0.176483	0.638961	0.004069	0.383879	-0.724320	-0.670650	0.064874	-0.026862	0.738443
18427	0.481904	-0.923703	9.282456	0.229476	-0.131957	0.651409	0.011879	0.378153	-0.729609	-0.680531	0.063520	-0.022396	0.729617
18428	1.004051	-1.186316	9.669016	0.336597	-0.099031	0.703198	0.021394	0.367136	-0.732927	-0.691182	0.060122	-0.016959	0.719976
18429	0.884509	-1.371716	10.076416	0.286183	-0.034519	0.777953	0.033236	0.358139	-0.739587	-0.702602	0.056544	-0.013139	0.709211
18430	0.462302	-0.354537	11.336474	0.257325	0.059695	0.826855	0.048057	0.347772	-0.745025	-0.714503	0.051914	-0.011192	0.697613
18431	1.131402	0.075453	9.740092	0.389880	0.089556	0.852524	0.066011	0.331700	-0.749542	-0.726615	0.045019	-0.007723	0.685524
18432	1.185294	-0.835747	9.955029	0.273454	0.077206	0.861997	0.081761	0.317537	-0.755798	-0.738594	0.039903	-0.005798	0.672944
18433	0.695655	-0.139551	11.457079	0.071125	0.129453	0.866255	0.101083	0.310259	-0.759098	-0.750141	0.037138	-0.007225	0.660195
18434	0.531280	-0.153900	11.064250	-0.179121	0.185596	0.832087	0.120362	0.307853	-0.757362	-0.760873	0.037303	-0.012918	0.647699
18435	1.187817	-0.458175	9.178391	-0.316439	0.145677	0.766398	0.137123	0.313040	-0.750396	-0.770382	0.040172	-0.019550	0.636015
18436	0.914858	-0.807681	9.006120	-0.071242	0.026964	0.725473	0.152346	0.316206	-0.744451	-0.779481	0.040692	-0.021377	0.624738
18437	0.868753	-0.862849	9.721960	0.135334	-0.053569	0.705526	0.162878	0.306942	-0.745465	-0.788310	0.039126	-0.019141	0.613734
18438	0.856707	-0.191133	9.941244	0.200784	-0.123481	0.653016	0.172011	0.294301	-0.748027	-0.796470	0.037273	-0.015163	0.603338
18439	0.575539	-0.690646	10.238296	0.310284	-0.163443	0.554954	0.177788	0.282086	-0.753348	-0.803341	0.034317	-0.008917	0.594463
18440	0.373345	-0.593844	9.921561	0.296313	-0.124693	0.499566	0.179711	0.265695	-0.759421	-0.809451	0.030995	-0.003658	0.586357
18441	0.318159	-0.517577	9.514481	0.359297	-0.078865	0.443001	0.182984	0.243516	-0.765449	-0.814785	0.026251	0.001859	0.579166
18442	0.237857	-0.946976	9.659220	0.166242	-0.049066	0.399340	0.184612	0.232539	-0.769418	-0.819467	0.024170	0.004450	0.572599
18443	-0.006844	-1.069626	9.820918	0.010547	0.034878	0.421464	0.191485	0.229251	-0.769040	-0.824237	0.023832	0.004053	0.565728
18444	0.038514	-1.157472	10.307315	0.076746	0.117874	0.434541	0.199287	0.222709	-0.769988	-0.829163	0.021311	0.002847	0.558593
18445	0.464273	-0.708470	10.376086	0.202054	0.153632	0.435546	0.210070	0.214932	-0.770863	-0.834049	0.016486	0.002598	0.551438
18446	0.358026	-0.340350	9.376803	0.040496	0.099745	0.363809	0.219178	0.204317	-0.768671	-0.838052	0.014772	0.001337	0.545389
18447	0.097632	-0.622477	9.250853	-0.403182	0.050820	0.326938	0.226127	0.209155	-0.765912	-0.841422	0.021207	-0.003797	0.539949
18448	-0.502845	-0.565493	10.626367	-0.452632	0.078634	0.350631	0.232391	0.218327	-0.759262	-0.844951	0.027989	-0.010079	0.534015
18449	-0.362975	0.104972	10.036937	-0.311089	0.131251	0.347555	0.241107	0.228299	-0.751874	-0.848392	0.031944	-0.015637	0.528172
18450	0.258237	0.231968	9.110307	-0.287589	0.093732	0.310441	0.249088	0.232588	-0.747344	-0.851431	0.035778	-0.020384	0.522847
18451	-0.057397	-0.680187	8.857444	-0.054975	0.019622	0.294159	0.253423	0.240553	-0.741957	-0.854416	0.036531	-0.021319	0.517865
18452	-0.091513	-0.740847	9.380883	0.082801	0.002974	0.277466	0.257071	0.236606	-0.743073	-0.857350	0.035009	-0.020634	0.513128
18453	-0.048203	-0.104616	9.933291	-0.022777	0.022942	0.271586	0.261381	0.229811	-0.743843	-0.860072	0.035162	-0.021269	0.508514
18454	-0.092845	0.409927	9.788206	-0.031400	0.038865	0.211784	0.266578	0.225992	-0.744213	-0.862253	0.035261	-0.022321	0.504756
18455	0.328345	-0.112996	9.725697	0.048449	0.034529	0.161010	0.269166	0.224351	-0.741709	-0.863869	0.034064	-0.022336	0.502067
18456	0.276839	-0.571113	9.990005	0.128157	0.007475	0.126162	0.270233	0.219470	-0.743180	-0.865275	0.031761	-0.021181	0.499842
18457	0.253580	-1.134878	10.380211	0.145971	-0.008334	0.125237	0.271564	0.214047	-0.745171	-0.866593	0.029340	-0.019442	0.497772
18458	0.274794	-0.533671	10.432594	0.120905	-0.004883	0.131350	0.274189	0.208074	-0.746420	-0.867997	0.027283	-0.018149	0.495487
18459	0.324575	-0.655027	10.195282	0.119255	-0.010033	0.104850	0.274343	0.203468	-0.746083	-0.869077	0.025357	-0.016620	0.493747
18460	0.452662	-0.632508	10.021423	0.080792	-0.025789	0.102720	0.274630	0.198862	-0.746644	-0.870146	0.024213	-0.015346	0.491960
18461	0.696742	-0.926620	9.621854	-0.011327	-0.031044	0.101905	0.273622	0.194534	-0.747567	-0.871125	0.024803	-0.014713	0.490214
18462	-0.052494	-1.042418	9.951384	0.026077	-0.008216	0.137701	0.273121	0.192913	-0.749751	-0.872488	0.024428	-0.014303	0.487816
18463	-0.063182	0.490556	10.279078	0.065495	0.031949	0.138443	0.276241	0.189374	-0.748424	-0.873833	0.023029	-0.014041	0.485478
18464	0.224622	0.929941	9.209932	0.024831	0.016514	0.057050	0.277411	0.187199	-0.746543	-0.874395	0.022457	-0.014035	0.484492
18465	-0.283065	0.146754	9.748374	-0.025062	0.023698	-0.006751	0.276763	0.186931	-0.745768	-0.874290	0.022697	-0.014430	0.484658
18466	-0.715008	-0.166385	10.053675	0.019684	0.088510	0.000037	0.278320	0.185026	-0.744019	-0.874275	0.021534	-0.015707	0.484699
18467	-0.287577	0.207716	9.225272	0.016214	0.106039	0.006210	0.280392	0.183931	-0.742781	-0.874288	0.020197	-0.017172	0.484683
18468	0.064654	-0.484871	8.553462	-0.151915	0.073700	-0.006820	0.282444	0.185815	-0.740745	-0.874140	0.022181	-0.019851	0.484761
18469	0.122106	-1.230666	8.604467	-0.153954	0.025479	0.028066	0.282533	0.191230	-0.737623	-0.874310	0.024626	-0.021570	0.484262
18470	0.058995	-1.282596	8.763009	0.126564	-0.025384	0.103068	0.282417	0.188928	-0.737900	-0.875395	0.022653	-0.019870	0.482469
18471	0.046475	-1.023657	9.261101	0.092286	-0.034358	0.149534	0.283494	0.182829	-0.740022	-0.876866	0.021366	-0.018224	0.479914
18472	0.682444	-0.567703	9.779892	0.013354	-0.043501	0.177894	0.282479	0.179584	-0.740551	-0.878605	0.021523	-0.017328	0.476748
18473	0.072865	-1.415348	10.212743	0.112612	-0.090579	0.159943	0.282520	0.173355	-0.742403	-0.880179	0.020456	-0.014497	0.473980
18474	-0.183962	-0.871656	10.408637	0.011543	-0.085312	0.151479	0.279972	0.166868	-0.743196	-0.881656	0.021055	-0.012867	0.471247
18475	-0.179205	-0.883542	10.466130	-0.062691	-0.053850	0.152809	0.279470	0.165111	-0.744997	-0.883054	0.022744	-0.012360	0.468558
18476	0.270740	-0.748993	10.000028	0.068908	-0.053843	0.150146	0.276614	0.165802	-0.743157	-0.884508	0.022031	-0.010751	0.465880
18477	0.168552	-1.206486	10.339272	0.117224	-0.078319	0.130954	0.276273	0.158627	-0.745013	-0.885765	0.020807	-0.008122	0.463597
18478	-0.333909	-0.935103	11.298291	-0.008927	-0.008402	0.125186	0.276548	0.156866	-0.746825	-0.886926	0.021059	-0.008027	0.461362
18479	-0.008007	0.098561	10.418272	-0.113166	0.094979	0.087924	0.278096	0.156314	-0.744678	-0.887644	0.022303	-0.010602	0.459867
18480	0.074200	-0.510445	8.865469	-0.204881	0.102402	0.031654	0.282455	0.161300	-0.741496	-0.887819	0.025028	-0.014237	0.459292
18481	-0.313754	-1.405339	8.567772	-0.325800	0.086748	0.058854	0.285244	0.169139	-0.737494	-0.888125	0.030146	-0.018630	0.458234
18482	-0.659475	-1.155068	9.313739	-0.190264	0.074287	0.138359	0.289071	0.176159	-0.733261	-0.889252	0.032830	-0.021694	0.455722
18483	-0.569814	0.558366	9.928592	0.019124	0.080305	0.128761	0.291760	0.179936	-0.731345	-0.890377	0.031794	-0.022892	0.453535
18484	0.004033	1.114931	10.160722	0.393713	0.072622	-0.006944	0.293619	0.170986	-0.730947	-0.890537	0.024164	-0.020525	0.453805
18485	-0.201280	0.102914	9.776000	0.383567	0.036349	-0.142986	0.293714	0.157445	-0.736455	-0.889361	0.017070	-0.017460	0.456553
18486	-0.071252	0.053783	9.769508	0.183528	0.036456	-0.227322	0.293511	0.150135	-0.740617	-0.887385	0.013590	-0.016272	0.460542
18487	-0.004030	0.006939	9.564139	0.275077	0.055003	-0.279483	0.290428	0.146359	-0.740864	-0.884821	0.008280	-0.014467	0.465634
18488	-0.097814	-0.271836	9.386329	0.192855	0.027985	-0.304878	0.286958	0.143128	-0.742251	-0.882011	0.004732	-0.013036	0.471024
18489	0.349801	-0.488363	9.711585	0.204403	0.024276	-0.297944	0.284386	0.141246	-0.743767	-0.879174	0.000987	-0.011329	0.476365
18490	0.371937	-0.098525	9.850440	0.303571	-0.007291	-0.276117	0.281839	0.135844	-0.746597	-0.876541	-0.004181	-0.008225	0.481238
18491	0.167987	0.417704	9.850924	0.174892	-0.017690	-0.312173	0.276059	0.130595	-0.749888	-0.873481	-0.007007	-0.006052	0.486770
18492	-0.007486	0.188328	9.890652	0.015736	-0.029867	-0.341569	0.272040	0.132377	-0.750323	-0.870145	-0.006911	-0.005348	0.492718
18493	-0.341891	0.004741	10.343180	0.056750	0.020821	-0.308430	0.268011	0.135649	-0.750359	-0.867056	-0.008055	-0.004994	0.498121
18494	-0.464790	0.371619	10.468605	0.117507	0.050528	-0.282217	0.266201	0.135388	-0.750207	-0.864208	-0.010529	-0.004669	0.503003
18495	-0.941607	0.561421	9.979893	0.099535	0.038448	-0.254001	0.264913	0.134853	-0.750833	-0.861592	-0.012640	-0.004216	0.507427
18496	-1.211347	-0.005297	9.562399	0.041203	-0.020958	-0.224708	0.260254	0.134878	-0.750380	-0.859312	-0.013079	-0.003418	0.511274
18497	-0.865468	0.419862	9.494617	0.043598	-0.078920	-0.173808	0.256891	0.135574	-0.751730	-0.857498	-0.013076	-0.001546	0.514319
18498	-0.610960	0.909553	9.063117	-0.079765	-0.115646	-0.194192	0.252082	0.138985	-0.750602	-0.855549	-0.010472	-0.000359	0.517615
18499	-0.535410	0.329682	9.156723	-0.153192	-0.154187	-0.198535	0.244031	0.144852	-0.751193	-0.853488	-0.006361	0.000748	0.521073
18500	-0.606963	-0.249167	9.996524	-0.042604	-0.132568	-0.139609	0.237796	0.149219	-0.751058	-0.852052	-0.004214	0.002625	0.523433
18501	-0.961985	-0.282943	10.628770	0.034942	-0.046125	-0.066389	0.232234	0.150334	-0.753012	-0.851326	-0.004444	0.003814	0.524604
18502	-0.571808	0.281630	9.865354	-0.080474	0.016783	-0.024691	0.231057	0.152100	-0.752209	-0.851091	-0.003212	0.002757	0.525001
18503	-0.289858	-0.105436	9.048680	-0.091199	-0.007646	-0.014430	0.231048	0.152777	-0.750667	-0.850920	-0.001707	0.001948	0.525289
18504	-0.826760	-0.226630	8.941382	-0.118171	-0.072248	-0.002385	0.228963	0.154819	-0.749337	-0.850917	0.001104	0.002012	0.525296
18505	-0.666857	-0.164016	9.378059	-0.182711	-0.136270	-0.006657	0.225303	0.160526	-0.747691	-0.850806	0.005502	0.002384	0.525445
18506	-0.610082	-0.358711	10.341315	-0.100551	-0.174953	-0.011563	0.220616	0.166782	-0.749096	-0.850662	0.009091	0.004383	0.525616
18507	-0.311694	-0.500400	10.380365	0.046154	-0.133923	0.005396	0.214402	0.167628	-0.749252	-0.850691	0.009572	0.007081	0.525531
18508	0.096348	-0.135833	9.530394	-0.098639	-0.108531	0.004404	0.210263	0.167785	-0.749700	-0.850696	0.012432	0.007967	0.525451
18509	0.395649	-0.497798	9.888899	-0.209634	-0.094725	0.006998	0.207374	0.174843	-0.748693	-0.850673	0.016875	0.007313	0.525373
18510	0.221884	-1.523443	10.633133	-0.116819	-0.024024	0.053577	0.205155	0.177156	-0.746590	-0.851190	0.019163	0.006554	0.524467
18511	0.452265	0.364127	8.783352	-0.227563	0.005926	0.079671	0.206023	0.183246	-0.745776	-0.851910	0.022896	0.003977	0.523173
18512	0.426752	-0.503678	8.831267	-0.365180	-0.039462	0.021938	0.206981	0.194344	-0.741332	-0.851953	0.029572	0.000898	0.522781
18513	0.041496	-2.444910	10.825944	-0.174336	-0.003133	0.105084	0.206154	0.201796	-0.738688	-0.852922	0.032551	-0.001013	0.521021
18514	-0.007859	-0.588505	11.441236	-0.015341	0.065714	0.178247	0.211064	0.202311	-0.737733	-0.854760	0.032164	-0.002331	0.518021
18515	-0.209683	-0.414738	10.342023	0.013587	0.031990	0.134398	0.212089	0.202982	-0.735950	-0.856138	0.031543	-0.002917	0.515775
18516	-0.213975	-0.985075	9.417579	-0.025708	-0.044773	0.117878	0.212867	0.202843	-0.736475	-0.857330	0.032478	-0.002411	0.513736
18517	-0.158758	-0.687692	9.290762	-0.050819	-0.120014	0.113945	0.210016	0.202857	-0.734769	-0.858451	0.034526	-0.001067	0.511731
18518	-0.153419	-0.615659	9.267514	-0.055237	-0.189937	0.081951	0.208082	0.202869	-0.736915	-0.859239	0.037455	0.001651	0.510198
18519	-0.005712	-0.917551	10.010086	0.070839	-0.184842	0.079241	0.203955	0.201266	-0.737893	-0.860072	0.038069	0.005355	0.508722
18520	-0.165016	-0.933370	10.722550	0.289045	-0.097460	0.109374	0.199879	0.192080	-0.741505	-0.861361	0.034138	0.009968	0.506747
18521	0.197766	0.515116	10.325168	0.246314	-0.024003	0.102475	0.196842	0.182076	-0.744884	-0.862536	0.030060	0.012660	0.504943
18522	0.702368	0.546415	9.263879	0.087635	-0.007998	0.007851	0.197125	0.178689	-0.746456	-0.862649	0.028669	0.013757	0.504803
18523	0.679654	-0.270630	9.403666	0.125245	-0.081408	-0.029313	0.196777	0.173275	-0.749191	-0.862382	0.027213	0.016330	0.505262
18524	0.723804	-0.542221	10.354132	0.155603	-0.093819	-0.046850	0.193716	0.167469	-0.752529	-0.861945	0.025499	0.019625	0.505980
18525	0.959694	-0.308206	10.412457	0.055362	-0.070339	-0.033421	0.190637	0.163965	-0.754180	-0.861588	0.025162	0.021321	0.506536
18526	1.010345	0.036319	9.961824	-0.031145	-0.016838	-0.065515	0.186086	0.168053	-0.754073	-0.860885	0.025879	0.021408	0.507690
18527	0.927675	-0.027208	9.423548	0.016413	-0.009653	-0.079217	0.184920	0.168601	-0.754562	-0.860065	0.025591	0.021723	0.509080
18528	0.639664	-0.469111	9.668456	0.084330	0.002625	-0.066351	0.185061	0.166975	-0.755220	-0.859421	0.024123	0.022649	0.510197
18529	0.481037	-0.386678	10.269105	0.059146	0.012998	-0.050584	0.184184	0.162918	-0.756909	-0.858918	0.022898	0.022992	0.511084
18530	0.662980	0.077780	10.051804	0.025180	0.038328	-0.041884	0.183790	0.163868	-0.756766	-0.858506	0.022092	0.022689	0.511825
18531	0.624359	0.095750	9.538113	0.020048	0.016676	-0.086031	0.184185	0.162647	-0.756784	-0.857620	0.021478	0.022598	0.513338
18532	0.456787	-0.387781	9.846383	-0.065045	0.013126	-0.077908	0.184819	0.163726	-0.754864	-0.856787	0.022462	0.021817	0.514719
18533	0.654516	-0.423056	9.825048	-0.094633	0.018278	-0.062310	0.183759	0.168201	-0.754805	-0.856088	0.023828	0.020508	0.515873
18534	0.752111	-0.279641	9.787408	-0.014196	0.028719	-0.037893	0.182839	0.169695	-0.752985	-0.855689	0.023798	0.019966	0.516557
18535	0.916281	-0.276585	9.632238	-0.005267	0.026938	-0.029950	0.182700	0.171049	-0.752458	-0.855365	0.023580	0.019435	0.517123
18536	0.676150	-0.096404	9.746917	-0.035712	0.012975	-0.030997	0.184115	0.172125	-0.751957	-0.855026	0.024083	0.018936	0.517679
18537	0.632213	-0.163369	9.756138	-0.033037	-0.004503	-0.034566	0.183723	0.172804	-0.751688	-0.854628	0.024668	0.018670	0.518318
18538	0.481232	-0.344786	9.813025	-0.016104	-0.000120	-0.021202	0.184500	0.173342	-0.752846	-0.854396	0.024975	0.018594	0.518688
18539	0.443944	-0.161308	9.950021	0.012461	0.011206	-0.005927	0.182812	0.173350	-0.751158	-0.854323	0.024629	0.018516	0.518829
18540	0.560230	-0.100292	9.752678	0.060894	0.023514	-0.022290	0.183340	0.171994	-0.751946	-0.854122	0.023375	0.018835	0.519206
18541	0.617668	-0.170558	9.727345	0.107390	0.013007	-0.018496	0.182709	0.169831	-0.752982	-0.853960	0.021385	0.019726	0.519525
18542	0.574086	-0.191494	9.847628	0.082387	0.013022	-0.032770	0.181564	0.166858	-0.753889	-0.853651	0.019868	0.020451	0.520064
18543	0.700379	-0.086768	9.814100	0.032275	0.007723	-0.031408	0.182615	0.164008	-0.753805	-0.853316	0.019218	0.020666	0.520629
18544	0.647180	-0.096162	9.751975	0.057363	-0.007091	-0.041838	0.182232	0.164011	-0.755462	-0.852898	0.018333	0.021478	0.521313
18545	0.569915	-0.095631	9.728619	0.062829	0.004354	-0.059356	0.183017	0.161839	-0.754216	-0.852279	0.017191	0.022087	0.522338
18546	0.489070	0.080385	9.673668	0.073582	-0.009599	-0.064554	0.181210	0.161714	-0.755342	-0.851623	0.016046	0.023119	0.523399
18547	0.542441	0.116012	9.664005	0.016311	-0.025373	-0.066799	0.178379	0.159698	-0.756471	-0.850891	0.015996	0.023755	0.524561
18548	0.519198	-0.447555	10.119093	0.000139	0.002526	-0.059885	0.177994	0.159565	-0.756978	-0.850263	0.015977	0.023810	0.525577
18549	0.730094	0.018640	9.757385	0.007288	0.012993	-0.042131	0.176694	0.160384	-0.756695	-0.849803	0.015706	0.023693	0.526333
18550	0.724216	-0.130199	9.827813	0.060964	0.006004	-0.045320	0.176960	0.159028	-0.756456	-0.849347	0.014624	0.024324	0.527071
18551	0.810272	-0.257702	10.032259	-0.016057	-0.006348	-0.038934	0.176446	0.158218	-0.756200	-0.848903	0.014977	0.024298	0.527778
18552	0.839935	-0.152910	9.773689	-0.089397	-0.001080	-0.035906	0.175397	0.160661	-0.755905	-0.848501	0.016527	0.023461	0.528415
18553	0.714295	-0.164070	9.736197	-0.071494	-0.018516	-0.041971	0.173962	0.162701	-0.755864	-0.847997	0.017967	0.023070	0.529193
18554	0.675596	-0.173401	9.731619	-0.017837	-0.004513	-0.031826	0.172662	0.163520	-0.755453	-0.847661	0.018341	0.023047	0.529720
18555	0.739082	-0.075200	9.763438	-0.024974	0.018203	-0.030033	0.172532	0.163249	-0.754814	-0.847315	0.018619	0.022529	0.530286
18556	0.738999	-0.087188	9.775315	-0.043739	0.012963	-0.037241	0.172907	0.165957	-0.755305	-0.846926	0.019245	0.021938	0.530909
18557	0.702710	-0.446512	10.141552	-0.050060	0.019894	-0.034689	0.172894	0.168395	-0.755409	-0.846519	0.019944	0.021133	0.531564
18558	0.737879	-0.247898	9.908043	-0.089456	0.023385	-0.019949	0.173261	0.170152	-0.752326	-0.846294	0.021240	0.019872	0.531921
18559	0.541931	-0.295007	9.731374	-0.066175	0.021737	-0.019732	0.172859	0.172863	-0.752550	-0.846037	0.022209	0.018861	0.532328
18560	0.464250	-0.352236	9.692939	0.016939	0.014744	0.000247	0.173630	0.174213	-0.753316	-0.846064	0.021804	0.018870	0.532301
18561	0.487155	-0.188806	9.718649	0.035697	0.020838	0.009243	0.172853	0.173675	-0.752286	-0.846158	0.021070	0.018941	0.532179
18562	0.510728	-0.272766	9.847239	0.070487	0.023394	0.028865	0.173375	0.172589	-0.751793	-0.846511	0.019679	0.019361	0.531656
18563	0.572481	-0.076243	9.784087	0.085711	0.030385	0.030786	0.173403	0.168797	-0.753621	-0.846855	0.018004	0.019795	0.531151
18564	0.685139	-0.196820	9.961949	-0.023325	0.023368	-0.003581	0.175478	0.168516	-0.754678	-0.846834	0.018189	0.019230	0.531198
18565	0.611276	-0.400309	10.075589	-0.187909	-0.011616	-0.028720	0.175445	0.172578	-0.751823	-0.846422	0.021586	0.017493	0.531787
18566	0.655265	-0.317347	9.792616	-0.239692	-0.020290	-0.047624	0.174486	0.181250	-0.750189	-0.845806	0.025882	0.015387	0.532640
18567	0.476256	-0.359706	9.639885	-0.125240	-0.014975	-0.025574	0.173542	0.186942	-0.748329	-0.845433	0.028261	0.014373	0.533139
18568	0.447388	-0.340659	9.503385	0.057218	-0.002692	-0.003036	0.172884	0.189113	-0.748554	-0.845437	0.027361	0.015108	0.533159
18569	0.463375	-0.138094	9.726646	0.143025	-0.001009	0.011726	0.172521	0.184646	-0.748720	-0.845610	0.025056	0.016696	0.532952
18570	0.589172	-0.105270	9.771594	0.157398	0.010347	0.001266	0.172550	0.179905	-0.749278	-0.845716	0.022323	0.018277	0.532852
18571	0.414910	-0.161845	9.700359	0.082288	0.027028	-0.002704	0.172353	0.170834	-0.752690	-0.845706	0.020732	0.018750	0.532917
18572	0.563279	-0.354695	9.927545	0.021326	0.011140	0.011686	0.173912	0.169471	-0.752343	-0.845868	0.020295	0.018863	0.532672
18573	0.581570	-0.157884	9.847949	0.064299	-0.007197	0.004038	0.173637	0.172723	-0.752819	-0.845907	0.019381	0.019721	0.532614
18574	0.629215	-0.245091	9.762433	0.117964	-0.020306	0.006114	0.173017	0.168664	-0.754129	-0.846019	0.017643	0.021397	0.532431
18575	0.684855	-0.231016	9.788548	0.135862	-0.006331	0.008924	0.172140	0.164878	-0.756328	-0.846129	0.015521	0.023005	0.532256
18576	0.554844	-0.181680	9.862324	0.125110	0.003303	0.013334	0.173068	0.161894	-0.757778	-0.846322	0.013413	0.024354	0.531945
18577	0.526609	-0.075892	9.782084	0.100145	0.019971	0.001789	0.174006	0.156065	-0.757976	-0.846349	0.011617	0.025136	0.531909
18578	0.541014	-0.090155	9.873107	0.102779	0.030421	0.013292	0.173121	0.153497	-0.759524	-0.846538	0.009598	0.025788	0.531617
18579	0.502561	-0.065753	9.890540	0.150092	-0.001092	0.027638	0.174703	0.148343	-0.759981	-0.846829	0.007198	0.027448	0.531108
18580	0.494314	0.131494	9.885670	0.134927	-0.025558	0.011620	0.174220	0.143470	-0.761941	-0.846965	0.005228	0.029388	0.530810
18581	0.464569	0.023527	9.891894	0.044628	-0.039525	-0.008487	0.171902	0.143078	-0.764341	-0.846829	0.005001	0.030577	0.530963
18582	0.736055	0.177275	9.744740	0.006986	-0.029138	0.013258	0.170745	0.141594	-0.763955	-0.846955	0.005238	0.031220	0.530722
18583	0.727342	0.311792	9.671870	0.049880	-0.008159	0.033945	0.170892	0.138478	-0.763987	-0.847287	0.004619	0.031940	0.530154
18584	0.760468	0.213305	9.793002	0.073973	0.011025	0.050019	0.171813	0.136307	-0.765046	-0.847841	0.003318	0.032609	0.529237
18585	0.749457	0.360225	9.838039	0.073136	0.019791	0.039503	0.172605	0.133865	-0.765849	-0.848248	0.002015	0.033112	0.528559
18586	0.742268	0.367518	9.845394	0.083988	0.011110	0.011357	0.172496	0.130615	-0.766263	-0.848390	0.000517	0.033887	0.528286
18587	0.707871	0.283695	9.871160	0.035830	0.030424	-0.018892	0.174312	0.129251	-0.765663	-0.848183	-0.000301	0.033826	0.528622
18588	0.745460	0.136818	9.907594	-0.016036	0.062764	-0.017432	0.175351	0.128839	-0.765938	-0.848054	-0.000667	0.032667	0.528902
18589	0.560482	0.611405	9.707992	0.043117	0.088258	-0.023801	0.177023	0.130591	-0.766202	-0.847830	-0.002224	0.031708	0.529315
18590	0.400017	0.126158	9.473115	0.281360	0.105158	-0.068752	0.178610	0.124623	-0.766540	-0.847147	-0.008114	0.032975	0.530273
18591	0.351585	0.435177	9.741409	0.393844	0.048189	-0.035463	0.181535	0.112827	-0.770153	-0.846685	-0.015199	0.036401	0.530630
18592	0.334137	0.686352	10.047218	0.368615	0.016565	-0.012801	0.182138	0.099281	-0.772980	-0.846445	-0.021590	0.040100	0.530525
18593	0.433449	0.737830	9.833091	0.128005	0.020911	-0.021603	0.182827	0.092913	-0.774972	-0.846148	-0.023882	0.041163	0.530819
18594	0.558483	0.660386	9.992120	-0.028574	0.027806	-0.024538	0.183605	0.092367	-0.774733	-0.845938	-0.023678	0.040450	0.531218
18595	0.730799	0.788545	9.874362	-0.043855	0.026854	-0.005290	0.184119	0.093177	-0.774861	-0.845897	-0.023099	0.039604	0.531371
18596	0.662894	0.745853	9.896084	-0.093122	0.021583	0.004917	0.182530	0.099144	-0.773883	-0.846010	-0.021712	0.038325	0.531344
18597	0.557141	0.818344	9.739235	-0.127135	0.037358	0.017112	0.185858	0.103730	-0.771201	-0.846246	-0.019814	0.036437	0.531175
18598	0.566682	0.799294	9.825439	-0.000086	0.016391	0.009142	0.185989	0.103865	-0.771841	-0.846368	-0.019943	0.036236	0.530991
18599	0.349426	0.801390	9.957097	0.082276	-0.025490	-0.016782	0.184970	0.101975	-0.773380	-0.846110	-0.020953	0.037627	0.531265
18600	0.117573	0.802249	9.646724	0.064453	-0.034087	-0.026559	0.185499	0.100076	-0.773662	-0.845789	-0.021665	0.038950	0.531652
18601	0.145505	0.657646	9.615985	0.084079	-0.044604	-0.016798	0.181900	0.096575	-0.774667	-0.845511	-0.022519	0.040666	0.531930
18602	0.318658	0.562426	9.589368	0.143016	-0.058681	0.004657	0.181142	0.093599	-0.775196	-0.845456	-0.024273	0.043255	0.531737
18603	0.614396	0.721698	9.737630	0.191265	-0.060565	0.015517	0.178854	0.087789	-0.777394	-0.845442	-0.026735	0.046391	0.531376
18604	0.817812	0.800028	9.919399	0.119668	-0.065928	0.013164	0.177732	0.081024	-0.778850	-0.845467	-0.028011	0.048857	0.531049
18605	1.224466	0.936943	10.116910	0.073095	-0.025896	0.030494	0.175175	0.076840	-0.780644	-0.845698	-0.028802	0.050186	0.530516
18606	0.845296	1.264201	10.001392	0.083787	-0.034542	0.043061	0.173646	0.073734	-0.782571	-0.846073	-0.029773	0.051756	0.529713
18607	0.462916	1.146240	9.772652	0.060654	-0.053569	0.014722	0.173010	0.071570	-0.782071	-0.846109	-0.030087	0.053420	0.529472
18608	0.310516	1.113080	9.550112	-0.075294	-0.050003	0.010263	0.171199	0.071715	-0.782299	-0.846221	-0.028238	0.053547	0.529382
18609	0.465568	0.856275	9.327154	-0.052055	-0.053511	0.019137	0.169110	0.074706	-0.781471	-0.846367	-0.026653	0.054006	0.529184
18610	0.598317	0.848184	9.378780	0.132280	-0.059618	0.011604	0.167559	0.074443	-0.781450	-0.846362	-0.028214	0.056493	0.528851
18611	1.101872	0.691107	9.627343	0.221855	-0.020373	-0.007176	0.164639	0.065249	-0.782776	-0.846104	-0.031625	0.059280	0.528767
18612	1.134791	0.891723	10.042672	0.059841	-0.003041	0.002302	0.165068	0.058476	-0.783616	-0.846095	-0.032569	0.060038	0.528637
18613	1.330893	0.958262	10.282040	-0.272162	0.003740	0.010431	0.165443	0.060640	-0.783216	-0.846349	-0.027816	0.057227	0.528815
18614	0.824757	1.091382	10.057254	-0.702495	-0.004925	0.007448	0.165072	0.077976	-0.778692	-0.846731	-0.015828	0.049953	0.529435
18615	0.682226	0.745915	9.965603	-0.769520	-0.011831	-0.011596	0.163078	0.105883	-0.771097	-0.846710	-0.002511	0.042122	0.530378
18616	1.303920	0.585923	9.561914	-0.286293	0.033686	-0.003715	0.163982	0.125920	-0.765670	-0.846685	0.002015	0.038589	0.530690
18617	0.755514	0.196451	9.773627	-0.094606	0.067216	-0.048818	0.166547	0.129698	-0.765287	-0.846183	0.003051	0.036593	0.531626
18618	0.166590	0.225078	9.769425	-0.243081	0.062128	-0.061190	0.167531	0.136463	-0.761526	-0.845546	0.006497	0.033036	0.532840
18619	0.516071	0.136060	9.861506	-0.182113	0.006136	-0.108657	0.167356	0.144048	-0.760682	-0.844332	0.009608	0.031127	0.534830
18620	0.241896	-0.040774	9.530231	-0.060800	-0.009627	-0.023184	0.167451	0.148922	-0.758588	-0.844060	0.010762	0.030721	0.535261
18621	-0.205299	0.231357	9.301728	0.092696	-0.049856	0.060814	0.166173	0.147034	-0.759867	-0.844669	0.009905	0.032625	0.534202
18622	0.175543	0.146184	9.158093	0.325396	-0.100559	0.034000	0.164039	0.136753	-0.762239	-0.845016	0.005542	0.037870	0.533370
18623	1.172705	0.121406	9.889314	0.371935	-0.125421	0.003087	0.160997	0.127290	-0.765100	-0.844941	0.000735	0.044037	0.533043
18624	1.266669	0.083177	10.210058	0.026845	-0.025766	-0.037881	0.157679	0.121079	-0.768182	-0.844513	0.000559	0.044835	0.533655
18625	1.276546	0.120903	9.989336	-0.390667	0.067004	-0.076707	0.158664	0.128657	-0.765820	-0.843694	0.006551	0.039636	0.535320
18626	1.013883	0.199269	9.781043	-0.643809	0.073197	-0.083717	0.159327	0.146259	-0.761820	-0.842692	0.016602	0.031592	0.537211
18627	0.488207	-0.037693	9.593021	-0.828165	0.060198	-0.074419	0.159802	0.171443	-0.752626	-0.841507	0.030040	0.021803	0.538969
18628	0.325562	-0.502507	9.742869	-0.848058	0.033894	-0.042987	0.161020	0.200955	-0.740969	-0.840418	0.043963	0.012194	0.540014
