# Supplementary material for: Identification of Haptic Based Guiding Using Hard Reins
Source: PLoS One. 2015 Jul 22;10(7):e0132020. doi: 10.1371/journal.pone.0132020 (PMC4511788; doi:10.1371/journal.pone.0132020)
Supplement: S2 File — (ZIP) [file pone.0132020.s002.zip › MotionData2/Subject11/T14/gc14.txt]

// Start Time: 0
// Sample rate: 25.0Hz
// Scenario: 4.0
// Firmware Version: 2.6.1
Counter	Acc_X	Acc_Y	Acc_Z	Gyr_X	Gyr_Y	Gyr_Z	Mag_X	Mag_Y	Mag_Z	Quat_w	Quat_x	Quat_y	Quat_z
17824	7.959104	0.552965	-5.720508	-0.046566	-0.020581	0.085985	-0.637878	-0.342181	0.320103	-0.387583	-0.513765	0.727129	-0.238975
17825	7.915286	0.515045	-5.762584	-0.028367	-0.005582	0.080474	-0.639139	-0.340729	0.319377	-0.387414	-0.512350	0.728192	-0.239049
17826	8.044859	0.446765	-5.801681	0.005664	-0.013226	0.053041	-0.639173	-0.338976	0.317831	-0.386877	-0.511614	0.728890	-0.239366
17827	7.966254	0.381669	-5.968205	-0.009654	-0.039384	0.029163	-0.640428	-0.336261	0.319937	-0.386261	-0.511252	0.729601	-0.238970
17828	7.890137	0.297590	-5.806528	-0.031794	-0.035231	0.021747	-0.640006	-0.336971	0.320027	-0.385934	-0.510790	0.730325	-0.238274
17829	7.957347	0.380460	-5.873701	-0.024728	-0.027267	0.011681	-0.640289	-0.336402	0.319927	-0.385726	-0.510506	0.730837	-0.237651
17830	8.001328	0.337623	-5.776617	-0.024590	-0.055149	-0.014878	-0.640575	-0.335947	0.319268	-0.385210	-0.510718	0.731311	-0.236568
17831	7.985819	0.200568	-5.854205	-0.099245	-0.023994	-0.039877	-0.639164	-0.338378	0.319934	-0.386050	-0.510591	0.731622	-0.234501
17832	8.256488	0.416673	-5.838768	-0.197220	-0.069618	-0.072014	-0.638558	-0.342862	0.319930	-0.387344	-0.510380	0.732417	-0.230308
17833	8.073044	0.445390	-5.894507	-0.171737	-0.094935	-0.143533	-0.636306	-0.347863	0.318503	-0.388355	-0.511521	0.732534	-0.225656
17834	7.513983	0.566602	-5.959749	-0.197621	-0.096257	-0.152862	-0.632923	-0.354227	0.318910	-0.389620	-0.512579	0.732680	-0.220543
17835	7.751150	0.667935	-5.866533	-0.122569	-0.052315	-0.120599	-0.630390	-0.359265	0.318167	-0.390622	-0.513556	0.732456	-0.217215
17836	7.813797	0.708936	-5.883097	-0.099711	-0.046790	-0.121460	-0.629495	-0.365646	0.316806	-0.391456	-0.514683	0.732084	-0.214281
17837	7.723690	0.909460	-5.781828	-0.044251	-0.053691	-0.132335	-0.627239	-0.370155	0.316786	-0.391675	-0.516438	0.731397	-0.211992
17838	7.669903	1.035574	-5.935959	-0.043953	-0.013843	-0.090185	-0.624853	-0.372938	0.318660	-0.392275	-0.517407	0.730833	-0.210462
17839	7.721424	1.143331	-5.862323	-0.014298	0.027769	-0.079151	-0.621665	-0.375462	0.317788	-0.393147	-0.518272	0.729923	-0.209862
17840	7.709651	1.145378	-5.828062	0.002162	0.044395	-0.080982	-0.622057	-0.377389	0.317261	-0.394079	-0.519220	0.728798	-0.209679
17841	7.892471	1.171401	-5.875780	0.037036	0.029275	-0.075341	-0.620384	-0.379107	0.317554	-0.394428	-0.520426	0.727694	-0.209868
17842	7.829771	1.086598	-5.847425	0.058950	0.008941	-0.075293	-0.619953	-0.379996	0.318460	-0.394228	-0.521882	0.726667	-0.210187
17843	7.771684	1.148436	-5.907636	0.046882	0.000092	-0.080812	-0.618280	-0.381713	0.318753	-0.394072	-0.523365	0.725689	-0.210169
17844	7.820098	1.108676	-5.861408	0.060826	-0.009696	-0.071588	-0.617978	-0.382394	0.321188	-0.393564	-0.524857	0.724836	-0.210347
17845	7.762287	1.084681	-5.849744	0.077522	-0.015826	-0.062386	-0.617694	-0.382969	0.321425	-0.392778	-0.526376	0.724042	-0.210752
17846	7.759415	1.153788	-5.938535	0.083056	-0.015943	-0.060532	-0.615177	-0.384545	0.324336	-0.391895	-0.527906	0.723254	-0.211273
17847	7.810203	1.109196	-5.894843	0.092223	-0.001180	-0.061450	-0.614318	-0.385665	0.327014	-0.391160	-0.529462	0.722287	-0.212049
17848	7.759463	1.095177	-5.907526	0.069841	0.008890	-0.044090	-0.613765	-0.386078	0.326708	-0.390704	-0.530541	0.721530	-0.212769
17849	7.766129	1.135128	-5.996864	0.070481	0.015076	-0.055104	-0.613350	-0.386097	0.326979	-0.390404	-0.531763	0.720591	-0.213450
17850	7.737576	1.144461	-5.954683	0.084475	-0.000414	-0.043127	-0.612764	-0.387353	0.329651	-0.389651	-0.532982	0.719849	-0.214288
17851	7.693932	1.091603	-5.967885	0.085833	-0.010667	-0.025693	-0.611691	-0.386174	0.328060	-0.388687	-0.534009	0.719355	-0.215141
17852	7.718152	1.120473	-5.963773	0.097202	0.010637	-0.012849	-0.612215	-0.386318	0.331224	-0.387826	-0.534833	0.718795	-0.216512
17853	7.722418	1.067756	-6.012572	0.056940	0.021917	-0.014790	-0.610976	-0.385312	0.333202	-0.387589	-0.535337	0.718286	-0.217379
17854	7.658584	0.997130	-6.136218	0.049938	0.024966	-0.003827	-0.611969	-0.383306	0.332507	-0.387398	-0.535606	0.717911	-0.218294
17855	7.804555	1.057032	-5.979491	0.046594	0.031646	0.008131	-0.610590	-0.383997	0.331901	-0.387305	-0.535659	0.717619	-0.219291
17856	7.787771	1.017992	-5.952555	0.049707	0.034725	-0.012981	-0.611952	-0.384441	0.332851	-0.387295	-0.536018	0.717065	-0.220239
17857	7.809491	0.951934	-5.919990	0.042125	0.024246	-0.022160	-0.613766	-0.382961	0.331719	-0.387275	-0.536502	0.716523	-0.220858
17858	7.862704	1.075559	-5.945322	0.067647	0.009334	0.010978	-0.613227	-0.382385	0.331198	-0.386606	-0.536751	0.716354	-0.221968
17859	7.867418	1.022059	-5.936187	0.084723	0.000730	0.000006	-0.611839	-0.381966	0.333689	-0.385696	-0.537349	0.716040	-0.223116
17860	7.787038	0.994890	-6.037197	0.072162	-0.020147	0.011001	-0.613229	-0.380046	0.334921	-0.384551	-0.537774	0.716068	-0.223978
17861	7.712360	0.929561	-6.008267	0.065004	-0.035310	0.018325	-0.613230	-0.379521	0.335642	-0.383248	-0.538118	0.716315	-0.224593
17862	7.673524	0.896197	-6.031181	0.039615	-0.006107	0.023719	-0.613499	-0.379423	0.336614	-0.382597	-0.538043	0.716518	-0.225236
17863	7.718668	0.845767	-6.091154	0.032410	-0.004448	0.027373	-0.614207	-0.376829	0.338156	-0.382039	-0.537869	0.716774	-0.225783
17864	7.786714	0.824755	-6.006901	0.019517	0.038381	0.019953	-0.614775	-0.375420	0.338109	-0.382258	-0.537495	0.716684	-0.226588
17865	7.731074	0.864561	-6.052858	-0.025037	-0.000804	-0.000266	-0.616145	-0.375685	0.338244	-0.382491	-0.537262	0.716876	-0.226138
17866	7.765698	0.843249	-5.928720	0.041268	0.009117	0.015455	-0.616588	-0.374723	0.335827	-0.382081	-0.537239	0.716872	-0.226900
17867	7.760402	0.834365	-5.986536	0.006170	0.019249	0.001602	-0.615901	-0.373956	0.337107	-0.382256	-0.537127	0.716790	-0.227129
17868	7.741409	0.804746	-5.937722	0.021067	0.025096	0.010790	-0.616469	-0.372806	0.336632	-0.382308	-0.536957	0.716693	-0.227745
17869	7.796193	0.800578	-6.017072	0.021274	0.008918	0.020001	-0.617421	-0.373369	0.337019	-0.382087	-0.536743	0.716820	-0.228222
17870	7.842700	0.798973	-5.922228	0.017493	0.001782	0.016348	-0.618821	-0.371390	0.337015	-0.381821	-0.536564	0.716984	-0.228574
17871	7.841679	0.830023	-6.066878	-0.012084	0.014614	0.003424	-0.618409	-0.372041	0.335870	-0.382114	-0.536306	0.717042	-0.228507
17872	7.779801	0.794991	-5.953710	-0.002893	-0.004988	0.007127	-0.619375	-0.371229	0.336755	-0.382010	-0.536138	0.717249	-0.228426
17873	7.815779	0.834035	-5.991023	-0.033692	0.001825	0.018081	-0.618271	-0.371657	0.336581	-0.382284	-0.535562	0.717661	-0.228025
17874	7.748575	0.775540	-5.933351	-0.015386	-0.005667	0.019023	-0.620324	-0.372072	0.337125	-0.382249	-0.535134	0.718054	-0.227849
17875	7.780325	0.828216	-5.900387	-0.002715	-0.008191	0.014481	-0.619935	-0.370776	0.336237	-0.382063	-0.534892	0.718362	-0.227760
17876	7.767474	0.788253	-5.987101	-0.017566	-0.019674	0.007117	-0.620764	-0.370738	0.335696	-0.381907	-0.534670	0.718754	-0.227305
17877	7.827907	0.775280	-5.955637	-0.013864	-0.041069	0.010841	-0.622128	-0.371302	0.336225	-0.381384	-0.534542	0.719325	-0.226678
17878	7.779931	0.833782	-5.953462	-0.026933	-0.025655	-0.000221	-0.619782	-0.372034	0.336159	-0.381272	-0.534389	0.719720	-0.225973
17879	7.717218	0.829474	-5.960805	-0.012478	-0.040113	-0.005690	-0.619789	-0.371861	0.335481	-0.380822	-0.534505	0.720099	-0.225249
17880	7.707068	0.781669	-6.006619	-0.008498	0.004553	0.001576	-0.619768	-0.372505	0.337232	-0.380941	-0.534329	0.720199	-0.225146
17881	7.687411	0.850756	-6.085123	-0.040009	-0.018524	-0.011290	-0.618686	-0.372801	0.334311	-0.381117	-0.534219	0.720479	-0.224211
17882	7.751534	0.828209	-5.884821	0.004368	0.013610	0.003443	-0.619217	-0.373297	0.336076	-0.381220	-0.534072	0.720473	-0.224403
17883	7.726773	0.839305	-5.975587	0.013569	0.031999	0.003425	-0.620200	-0.372639	0.334335	-0.381488	-0.533930	0.720283	-0.224895
17884	7.719638	0.844071	-5.965630	0.013138	0.016298	-0.011232	-0.620191	-0.372692	0.335434	-0.381603	-0.534049	0.720061	-0.225130
17885	7.731207	0.859452	-6.033577	-0.000882	0.028851	0.010745	-0.619765	-0.374851	0.333646	-0.381945	-0.533706	0.720038	-0.225434
17886	7.866857	0.842585	-5.932507	0.004808	0.013576	0.019987	-0.622410	-0.373325	0.331835	-0.381971	-0.533315	0.720214	-0.225754
17887	7.718662	0.877480	-6.105436	0.004640	0.040807	0.010735	-0.621590	-0.373311	0.331277	-0.382426	-0.532960	0.720075	-0.226263
17888	7.729658	0.892105	-5.936713	0.005120	0.024863	0.030958	-0.621330	-0.372319	0.330922	-0.382556	-0.532381	0.720265	-0.226802
17889	7.784825	0.901896	-5.972520	-0.017468	0.015258	0.008002	-0.621613	-0.372010	0.330393	-0.382892	-0.532013	0.720392	-0.226696
17890	7.803928	0.824024	-5.961668	-0.061050	0.035965	0.017969	-0.622174	-0.372195	0.328596	-0.383947	-0.531055	0.720663	-0.226295
17891	7.785034	0.784479	-5.896018	-0.077012	0.024676	0.038134	-0.624255	-0.371282	0.327707	-0.384914	-0.529751	0.721305	-0.225664
17892	7.785409	0.796014	-5.852490	-0.093258	0.037173	0.045426	-0.625776	-0.372244	0.324908	-0.386202	-0.528137	0.722001	-0.225018
17893	7.833518	0.827509	-5.875817	-0.092777	0.017572	0.065660	-0.626499	-0.370734	0.322803	-0.387108	-0.526340	0.723052	-0.224298
17894	7.932203	0.768447	-5.862988	-0.103369	0.013067	0.080341	-0.626517	-0.370628	0.320606	-0.387991	-0.524250	0.724336	-0.223521
17895	7.945436	0.956496	-5.789812	-0.096324	0.013588	0.071214	-0.628750	-0.368325	0.319941	-0.388853	-0.522354	0.725480	-0.222752
17896	7.797919	1.070680	-5.909123	-0.124767	0.058053	0.098598	-0.630686	-0.368749	0.317730	-0.390524	-0.519626	0.726686	-0.222275
17897	7.868523	1.083529	-5.819916	-0.203497	0.078763	0.094761	-0.634727	-0.368122	0.311746	-0.393337	-0.516253	0.728023	-0.220796
17898	7.886245	1.209396	-5.452703	-0.201695	0.153276	0.157077	-0.636965	-0.367215	0.308103	-0.396917	-0.511631	0.729390	-0.220638
17899	7.919551	0.995302	-5.416707	-0.292120	0.133198	0.267015	-0.641866	-0.364942	0.300162	-0.400654	-0.504758	0.732390	-0.219776
17900	8.130313	1.123478	-5.322328	-0.303825	0.080718	0.314861	-0.647058	-0.361278	0.292445	-0.403470	-0.497268	0.736304	-0.218617
17901	8.094460	1.206146	-5.320449	-0.366145	0.102914	0.378022	-0.653522	-0.354926	0.284491	-0.406971	-0.488212	0.740839	-0.217212
17902	8.167459	1.394583	-5.307461	-0.435006	0.122144	0.367812	-0.660786	-0.350527	0.276701	-0.411367	-0.478590	0.745349	-0.214903
17903	7.863207	1.422318	-5.406987	-0.464177	0.203643	0.329021	-0.666436	-0.345417	0.265220	-0.417440	-0.468906	0.748800	-0.212532
17904	7.891947	1.283413	-5.370329	-0.473511	0.287052	0.382073	-0.674025	-0.339814	0.252824	-0.424480	-0.457902	0.752003	-0.211270
17905	7.899578	1.090008	-5.236645	-0.531320	0.344420	0.472682	-0.683308	-0.333153	0.236376	-0.432518	-0.444728	0.755588	-0.210314
17906	8.085460	0.688116	-5.019219	-0.554830	0.388938	0.545952	-0.695974	-0.322712	0.215094	-0.440931	-0.429899	0.759373	-0.210043
17907	8.758329	0.037683	-4.966512	-0.573365	0.336671	0.607519	-0.707021	-0.308231	0.196522	-0.448395	-0.414079	0.763938	-0.209475
17908	8.784109	-0.219053	-4.640732	-0.588996	0.384420	0.702814	-0.715983	-0.295340	0.178385	-0.456072	-0.396294	0.768697	-0.209890
17909	9.530005	-0.515274	-4.641572	-0.587358	0.315157	0.631472	-0.726489	-0.279391	0.161136	-0.462896	-0.379753	0.773180	-0.209066
17910	9.693945	-0.648312	-4.571294	-0.537622	0.150333	0.521740	-0.734748	-0.265174	0.147205	-0.467030	-0.365944	0.777984	-0.206663
17911	8.950582	-0.312627	-4.261192	-0.549018	0.014746	0.384199	-0.745138	-0.253399	0.138240	-0.469707	-0.354626	0.782865	-0.201837
17912	8.855840	-0.149649	-4.430456	-0.414907	-0.043678	0.307478	-0.747330	-0.245873	0.133623	-0.470660	-0.345976	0.787163	-0.197872
17913	8.807489	-0.149696	-4.761896	-0.322952	-0.099437	0.157243	-0.749711	-0.243767	0.131295	-0.470751	-0.340715	0.790452	-0.193631
17914	8.581856	-0.193450	-4.635418	-0.256483	-0.116872	0.043568	-0.750822	-0.242655	0.131786	-0.470433	-0.337970	0.792899	-0.189155
17915	8.547676	-0.426530	-4.594607	-0.150583	-0.112915	0.033630	-0.751632	-0.242988	0.133150	-0.469581	-0.336303	0.794764	-0.186398
17916	8.229872	-0.331990	-4.606257	-0.148008	-0.072104	0.058290	-0.751029	-0.245505	0.135884	-0.469165	-0.334176	0.796444	-0.184083
17917	8.051922	-0.426418	-4.522944	-0.060403	-0.010773	0.043629	-0.753504	-0.245728	0.135480	-0.469277	-0.332800	0.797076	-0.183559
17918	8.476444	0.128153	-4.694581	-0.011927	0.065007	0.038278	-0.755319	-0.244633	0.133635	-0.470209	-0.331754	0.796830	-0.184133
17919	8.604304	0.147139	-4.370820	-0.068044	0.185351	0.153633	-0.757007	-0.244000	0.129696	-0.473087	-0.327824	0.796360	-0.185825
17920	9.229258	0.691491	-4.789086	0.083354	0.275440	0.198044	-0.760715	-0.237986	0.122108	-0.476135	-0.324352	0.794786	-0.190805
17921	8.836227	0.963759	-4.634971	0.077696	0.195054	0.201795	-0.766458	-0.234175	0.114406	-0.478008	-0.320999	0.793932	-0.195292
17922	9.497597	0.799496	-5.027823	0.098387	0.133329	0.157997	-0.770029	-0.226608	0.109391	-0.478829	-0.318818	0.793348	-0.199189
17923	9.610839	1.078442	-5.455250	0.208729	0.080565	0.081278	-0.773802	-0.222569	0.108020	-0.478499	-0.319101	0.792261	-0.203802
17924	8.798397	0.620015	-5.017341	0.194287	-0.075343	0.068410	-0.774535	-0.218408	0.108968	-0.475739	-0.320092	0.792689	-0.207022
17925	8.522438	0.160910	-4.990697	0.105044	-0.088900	0.082802	-0.775524	-0.213703	0.113258	-0.473348	-0.320069	0.793643	-0.208873
17926	8.566713	0.234609	-4.904938	0.142195	-0.127131	0.073785	-0.776341	-0.210494	0.119521	-0.470063	-0.320689	0.794786	-0.210985
17927	8.114403	0.497646	-4.934609	0.140249	-0.146200	0.176523	-0.778267	-0.206445	0.126121	-0.466110	-0.319763	0.796717	-0.213858
17928	8.238040	0.172863	-5.008964	-0.020584	-0.064920	0.242116	-0.779335	-0.197265	0.127516	-0.464120	-0.315905	0.799015	-0.215342
17929	7.809606	0.131284	-4.937675	-0.026561	-0.032842	0.289667	-0.783020	-0.186718	0.130396	-0.462511	-0.311138	0.801291	-0.217279
17930	7.947796	-0.101107	-5.038535	-0.089491	-0.138326	0.271350	-0.785330	-0.176975	0.132113	-0.459618	-0.306467	0.804700	-0.217458
17931	8.009021	0.120401	-5.314672	-0.078455	0.000432	0.260181	-0.787377	-0.165868	0.134461	-0.458948	-0.301548	0.806675	-0.218427
17932	8.109601	-0.048595	-4.701336	-0.186675	0.020006	0.214073	-0.789417	-0.157911	0.132486	-0.459408	-0.296199	0.808652	-0.217466
17933	8.299134	0.113078	-4.562479	-0.143336	0.038011	0.157312	-0.790738	-0.152481	0.130487	-0.460171	-0.292184	0.809904	-0.216626
17934	8.749889	0.035659	-4.811660	-0.282822	0.116936	0.201036	-0.791266	-0.145582	0.126780	-0.462787	-0.285725	0.811271	-0.214544
17935	8.580606	-0.044949	-4.858983	-0.306379	0.125747	0.208264	-0.792922	-0.137467	0.121368	-0.465667	-0.278995	0.812636	-0.211990
17936	8.588935	-0.649939	-4.771474	-0.154422	0.257357	0.402781	-0.795131	-0.131138	0.112546	-0.468930	-0.269825	0.813162	-0.214632
17937	8.659879	-1.684520	-4.505578	-0.043823	0.188301	0.366256	-0.800348	-0.113960	0.105929	-0.470634	-0.262661	0.813582	-0.218167
17938	8.320024	-1.872741	-4.754901	0.006157	0.220158	0.245068	-0.801756	-0.104002	0.099937	-0.473057	-0.257671	0.812818	-0.221695
17939	9.113729	-1.968679	-4.889039	0.034890	0.128940	0.232579	-0.802331	-0.094235	0.094753	-0.473908	-0.253643	0.812689	-0.224971
17940	9.236952	-2.524404	-4.919002	-0.039429	-0.001429	0.199543	-0.804078	-0.087424	0.093256	-0.473136	-0.249934	0.813952	-0.226181
17941	8.677711	-2.482673	-4.663582	-0.155646	-0.021812	0.235943	-0.804213	-0.077569	0.091929	-0.472433	-0.244678	0.816095	-0.225674
17942	8.792690	-2.242667	-4.540745	-0.242029	0.008439	0.289015	-0.805975	-0.069244	0.090937	-0.472391	-0.237524	0.818566	-0.224453
17943	8.479114	-1.951361	-4.401551	-0.349253	-0.092685	0.259588	-0.807024	-0.061731	0.092093	-0.471287	-0.230320	0.822277	-0.220684
17944	8.668621	-1.889223	-5.154415	-0.386112	-0.093196	0.178799	-0.808859	-0.056244	0.094924	-0.470680	-0.224034	0.825718	-0.215544
17945	8.331073	-1.838299	-5.518177	-0.243532	-0.214692	0.047063	-0.809128	-0.053422	0.100331	-0.467916	-0.221819	0.829067	-0.210948
17946	7.851370	-1.642877	-5.013587	-0.111890	-0.238810	-0.020600	-0.808276	-0.051910	0.106475	-0.464493	-0.221981	0.831743	-0.207785
17947	7.476556	-1.784134	-5.130895	-0.040191	-0.146264	-0.017965	-0.808757	-0.052948	0.113716	-0.462182	-0.222440	0.833288	-0.206253
17948	7.210660	-1.814182	-4.920718	0.059569	-0.163708	-0.117816	-0.808259	-0.056824	0.118571	-0.459628	-0.225498	0.834094	-0.205378
17949	7.206728	-1.852278	-4.790418	0.086075	-0.169095	-0.152627	-0.807211	-0.059931	0.124708	-0.456881	-0.229441	0.834714	-0.204620
17950	8.392995	-1.769883	-5.949887	0.163266	-0.026524	-0.225870	-0.806693	-0.065992	0.128465	-0.456571	-0.234655	0.833317	-0.205094
17951	8.997338	-1.616754	-5.754149	-0.050427	-0.034138	-0.209593	-0.807673	-0.074968	0.129305	-0.456907	-0.237736	0.832978	-0.202153
17952	8.378879	-1.164245	-5.542134	-0.107795	-0.070530	-0.123450	-0.807592	-0.080626	0.130613	-0.456694	-0.238986	0.833530	-0.198856
17953	6.928913	-0.258758	-4.320486	-0.251051	-0.032575	-0.173470	-0.805860	-0.086182	0.132186	-0.457839	-0.239636	0.834121	-0.192875
17954	7.491743	0.303960	-4.989866	-0.314333	0.127568	-0.228707	-0.805903	-0.095027	0.129995	-0.462294	-0.239964	0.833107	-0.186104
17955	9.314513	0.082454	-5.341995	-0.241796	0.144217	-0.257599	-0.805686	-0.104821	0.124164	-0.466621	-0.241438	0.831550	-0.180268
17956	9.930435	0.700328	-5.092950	-0.301566	0.094311	-0.156456	-0.806309	-0.114776	0.116126	-0.470151	-0.240778	0.831044	-0.174211
17957	9.198118	0.510261	-4.999193	-0.251333	0.028768	-0.050005	-0.805347	-0.116339	0.113405	-0.471863	-0.239138	0.831516	-0.169530
17958	8.303263	0.592217	-4.854120	-0.288347	-0.041247	0.011333	-0.803654	-0.120634	0.112026	-0.472461	-0.236270	0.832982	-0.164614
17959	8.098008	1.021919	-4.785689	-0.355401	0.038779	0.030371	-0.804355	-0.120412	0.110531	-0.474545	-0.232303	0.834018	-0.158925
17960	8.502013	1.100838	-4.916192	-0.481403	0.016037	0.111007	-0.805637	-0.117804	0.109049	-0.476624	-0.225727	0.835928	-0.151989
17961	8.330872	1.102877	-4.617585	-0.595902	-0.037771	0.215445	-0.806235	-0.114662	0.107869	-0.477885	-0.216611	0.839098	-0.143594
17962	8.547037	1.039105	-4.676794	-0.676045	-0.077592	0.301639	-0.806884	-0.107601	0.106652	-0.478543	-0.205196	0.843049	-0.134757
17963	8.862298	1.384443	-4.558344	-0.749926	-0.131874	0.352180	-0.806580	-0.099326	0.106051	-0.478317	-0.192510	0.847725	-0.124557
17964	8.477337	1.538138	-4.245924	-0.845390	-0.107226	0.373926	-0.807239	-0.089096	0.108746	-0.478689	-0.178227	0.852200	-0.113347
17965	8.813957	1.575268	-4.659131	-0.925894	-0.065872	0.334315	-0.805996	-0.080052	0.106393	-0.480005	-0.163919	0.855985	-0.100072
17966	9.428230	0.744786	-5.250166	-0.856903	-0.003182	0.301295	-0.805599	-0.069840	0.103293	-0.482027	-0.150421	0.858624	-0.088248
17967	8.901215	-0.095899	-5.745472	-0.862006	0.052941	0.269726	-0.803518	-0.061146	0.102150	-0.484981	-0.137499	0.860319	-0.075753
17968	7.700381	-0.184231	-5.218184	-0.971892	0.200570	0.217627	-0.805394	-0.058008	0.095610	-0.490623	-0.123902	0.860311	-0.061661
17969	7.789102	-1.368604	-4.461303	-1.045169	0.442976	0.323382	-0.803238	-0.051805	0.082195	-0.500304	-0.107606	0.857819	-0.047569
17970	8.462904	-1.762177	-4.397297	-0.847985	0.483526	0.439402	-0.805464	-0.039392	0.063140	-0.509840	-0.091003	0.854579	-0.038434
17971	9.765550	-1.091470	-4.470607	-0.692876	0.482256	0.427258	-0.808004	-0.022086	0.047139	-0.518954	-0.076286	0.850805	-0.031583
17972	10.135228	-0.764292	-4.472636	-0.807474	0.180428	0.277171	-0.807262	-0.011745	0.035367	-0.522952	-0.062956	0.849775	-0.020974
17973	8.760798	-0.864037	-4.267350	-0.619106	0.112502	0.073631	-0.807373	-0.006687	0.029065	-0.525620	-0.055164	0.848855	-0.011210
17974	8.533854	-0.758504	-4.062575	-0.453986	-0.072057	0.041189	-0.808231	-0.003633	0.029810	-0.524817	-0.049593	0.849761	-0.003838
17975	8.391298	-0.957424	-4.341078	-0.345815	-0.050960	0.114699	-0.807305	-0.000326	0.030554	-0.524319	-0.043954	0.850386	0.000956
17976	8.671420	-0.814903	-4.628328	-0.438294	-0.015870	0.211802	-0.808669	0.001184	0.034515	-0.524364	-0.035648	0.850725	0.006215
17977	9.117220	-0.431558	-4.159530	-0.391894	-0.049116	0.243321	-0.807509	0.008359	0.036180	-0.523863	-0.027287	0.851302	0.010366
17978	8.904228	-0.037490	-4.141754	-0.410727	-0.075390	0.158928	-0.807223	0.019325	0.037810	-0.522766	-0.020135	0.852092	0.015757
17979	9.012369	-0.232185	-3.784841	-0.444369	-0.050546	0.129463	-0.809442	0.021284	0.038500	-0.522168	-0.013139	0.852459	0.021959
17980	8.774226	-0.016553	-3.827658	-0.357273	-0.045641	-0.035556	-0.808328	0.021833	0.041278	-0.521405	-0.009877	0.852778	0.028448
17981	9.022313	-0.355399	-4.003351	-0.304024	-0.027486	-0.032736	-0.809970	0.022330	0.043114	-0.521055	-0.007096	0.852820	0.033900
17982	8.518923	-0.435675	-4.260345	-0.099968	-0.027989	-0.066420	-0.808830	0.020654	0.045618	-0.520496	-0.007050	0.853062	0.036318
17983	8.662426	0.219363	-4.362863	-0.065921	0.090483	-0.171009	-0.810855	0.015928	0.042732	-0.522007	-0.009167	0.851995	0.039089
17984	9.217972	0.640793	-4.979766	-0.102302	0.239769	-0.246386	-0.812466	0.009382	0.036840	-0.525857	-0.012366	0.849376	0.043377
17985	9.310192	1.479890	-4.318495	-0.207177	0.380800	-0.275997	-0.813117	0.000495	0.026939	-0.532192	-0.015033	0.845036	0.049602
17986	9.285482	1.413538	-4.059617	-0.320899	0.321019	-0.349538	-0.813455	-0.011983	0.015991	-0.537286	-0.017729	0.841171	0.058659
17987	8.869942	1.369034	-4.498359	-0.318602	0.208861	-0.321940	-0.814906	-0.022166	0.007121	-0.540585	-0.019803	0.838358	0.067323
17988	8.663813	1.600979	-4.148649	-0.174085	0.020099	-0.267215	-0.813339	-0.028206	0.004260	-0.540574	-0.022308	0.837814	0.073138
17989	8.559561	2.303415	-4.219862	0.017409	-0.118477	-0.376638	-0.813473	-0.037838	0.006842	-0.538073	-0.028494	0.838896	0.076930
17990	8.185534	2.434580	-4.040814	0.081212	-0.124361	-0.452718	-0.812870	-0.051132	0.009746	-0.535175	-0.036644	0.840096	0.080527
17991	8.376388	2.530543	-3.704418	0.121000	-0.060103	-0.544432	-0.812479	-0.067389	0.016189	-0.533217	-0.046883	0.840453	0.084382
17992	8.250627	2.433367	-4.345110	0.114293	-0.114507	-0.448994	-0.811463	-0.080955	0.018797	-0.530360	-0.055326	0.841441	0.087374
17993	8.572249	2.472227	-4.518676	0.311569	-0.102110	-0.324684	-0.810429	-0.094234	0.024176	-0.527735	-0.063830	0.842657	0.085738
17994	9.104502	2.580290	-4.900096	0.249379	-0.103567	-0.186125	-0.808513	-0.101491	0.029087	-0.525300	-0.069305	0.843955	0.083646
17995	8.192799	2.443541	-4.350127	0.239783	-0.055391	-0.241482	-0.808300	-0.105304	0.032710	-0.523625	-0.075736	0.844577	0.082287
17996	8.655471	2.398641	-4.319421	0.238984	0.028232	-0.314928	-0.807051	-0.115001	0.036239	-0.523163	-0.083471	0.844207	0.081529
17997	8.594872	2.173599	-3.961226	0.150668	0.006066	-0.124249	-0.804776	-0.120652	0.036700	-0.522821	-0.087087	0.844166	0.080356
17998	8.144238	2.455651	-3.783161	0.168689	-0.027365	-0.059977	-0.803617	-0.123995	0.038965	-0.521925	-0.089704	0.844649	0.078200
17999	8.713117	2.377951	-3.713173	0.090546	-0.031911	-0.039820	-0.803598	-0.125010	0.039729	-0.521192	-0.091210	0.845029	0.077239
18000	8.755683	2.276623	-3.773381	0.006852	-0.000186	0.112274	-0.803357	-0.122225	0.039897	-0.521308	-0.089267	0.845280	0.075972
18001	8.463555	2.465764	-3.621166	0.008692	-0.092059	0.123407	-0.805179	-0.116817	0.044375	-0.519978	-0.087071	0.846431	0.074807
18002	8.366981	2.486313	-3.656058	-0.004078	-0.039342	0.119609	-0.806623	-0.109916	0.046736	-0.519454	-0.084824	0.847076	0.073722
18003	8.352992	2.602651	-3.645118	-0.050773	0.025444	0.146958	-0.807631	-0.106780	0.045835	-0.520264	-0.081798	0.846927	0.073144
18004	8.040621	2.373507	-3.750844	-0.105441	0.097363	0.146626	-0.807443	-0.100190	0.045408	-0.522254	-0.078245	0.846027	0.073261
18005	9.138128	2.136406	-4.725549	0.015371	0.207745	0.271648	-0.808831	-0.092039	0.039169	-0.526209	-0.074073	0.844228	0.069975
18006	8.073190	1.475860	-4.450970	-0.053535	0.211576	0.361093	-0.810595	-0.076811	0.031298	-0.530305	-0.067589	0.842466	0.066781
18007	8.463469	1.204883	-4.339342	-0.015343	0.431109	0.259928	-0.811631	-0.066755	0.020214	-0.537971	-0.063563	0.838139	0.063796
18008	10.317330	1.272390	-5.463497	0.011575	0.410255	0.308114	-0.811717	-0.056382	0.008038	-0.545155	-0.058924	0.834123	0.059780
18009	10.083049	0.965366	-5.408442	-0.028605	0.234712	0.257748	-0.813838	-0.045625	0.000174	-0.549424	-0.054504	0.831799	0.057208
18010	9.658633	0.768001	-4.753929	-0.184082	0.157494	0.198736	-0.814803	-0.038058	-0.005692	-0.552417	-0.049227	0.830094	0.057935
18011	9.002023	0.945207	-4.064145	-0.199632	0.041107	0.109793	-0.814931	-0.030568	-0.010193	-0.553423	-0.045129	0.829511	0.059985
18012	8.017084	1.299044	-3.534802	-0.211951	-0.067853	0.142834	-0.817198	-0.024704	-0.009263	-0.552607	-0.040194	0.830159	0.062008
18013	8.232848	1.255484	-3.654236	-0.105655	0.009329	0.141120	-0.816310	-0.018196	-0.008187	-0.553014	-0.036576	0.830043	0.062180
18014	8.958735	0.950931	-3.746146	0.092975	-0.086877	0.049093	-0.817728	-0.013260	-0.005669	-0.551516	-0.036529	0.831187	0.060194
18015	8.835247	0.854657	-4.094722	0.114307	-0.120205	-0.041707	-0.819626	-0.012612	-0.001067	-0.549369	-0.038202	0.832633	0.058796
18016	8.845559	0.877794	-4.017683	0.189419	-0.125367	-0.175510	-0.818174	-0.016450	0.002679	-0.546874	-0.042895	0.834122	0.057709
18017	8.739894	0.780402	-3.932262	0.244272	-0.121538	-0.212149	-0.818890	-0.021609	0.008432	-0.544360	-0.048809	0.835557	0.055982
18018	8.749816	1.057835	-4.012929	0.227496	-0.080325	-0.192015	-0.819198	-0.027133	0.012919	-0.542523	-0.054232	0.836521	0.054399
18019	8.610289	0.912143	-3.924143	0.186357	-0.058266	-0.159150	-0.818459	-0.030038	0.014938	-0.541146	-0.058681	0.837205	0.052972
18020	8.594754	0.660519	-3.956595	0.137668	-0.004084	-0.139191	-0.817417	-0.035311	0.016673	-0.540717	-0.062323	0.837265	0.052232
18021	8.203380	0.568979	-3.435444	0.127163	0.057661	-0.126550	-0.819731	-0.038652	0.014150	-0.541375	-0.065676	0.836643	0.051256
18022	8.909656	0.707620	-4.378583	0.186192	0.164184	-0.120949	-0.819986	-0.041743	0.011623	-0.543699	-0.069711	0.834926	0.049286
18023	8.762096	1.519994	-4.488513	0.125977	0.235020	-0.117411	-0.821242	-0.043820	0.005724	-0.547294	-0.073058	0.832365	0.047968
18024	8.431839	1.777636	-4.001179	-0.055748	0.321781	-0.145446	-0.823455	-0.047856	-0.002765	-0.552531	-0.074979	0.828601	0.050087
18025	9.759600	2.338407	-4.206545	-0.028671	0.348635	-0.159736	-0.822003	-0.051025	-0.015917	-0.558138	-0.077464	0.824507	0.051675
18026	9.541206	2.734206	-3.954317	-0.117018	0.266981	-0.099193	-0.821889	-0.056591	-0.028239	-0.562562	-0.077881	0.821281	0.054362
18027	9.660405	2.342951	-3.951664	-0.097414	0.155279	-0.110026	-0.822750	-0.058050	-0.035482	-0.565097	-0.078602	0.819300	0.056879
18028	8.859709	2.444083	-3.479154	-0.077203	-0.007864	-0.157585	-0.821219	-0.061162	-0.038164	-0.564859	-0.080101	0.819095	0.060010
18029	8.695371	2.407116	-3.528792	-0.062903	-0.109444	-0.091373	-0.821850	-0.064591	-0.036439	-0.563006	-0.080628	0.820154	0.062213
18030	8.885714	2.851331	-4.025639	-0.035529	-0.120027	-0.160938	-0.823838	-0.069920	-0.035506	-0.560843	-0.082526	0.821241	0.064867
18031	9.161528	2.861990	-3.881332	-0.078519	-0.265501	-0.111173	-0.824830	-0.073513	-0.027314	-0.556390	-0.083039	0.823971	0.067863
18032	8.391700	2.469056	-4.188358	-0.177147	-0.235869	0.027813	-0.825711	-0.075009	-0.019134	-0.552780	-0.080121	0.826430	0.070912
18033	8.436847	2.275424	-3.877380	-0.208624	-0.300614	0.158138	-0.826391	-0.069729	-0.009440	-0.548263	-0.074706	0.829745	0.073140
18034	8.499379	2.450748	-3.965509	-0.248458	-0.287073	0.242496	-0.828349	-0.061866	-0.000680	-0.544156	-0.067351	0.832899	0.075089
18035	8.048234	2.860502	-3.907334	-0.299829	-0.232145	0.372574	-0.829546	-0.049361	0.007254	-0.541119	-0.057495	0.835489	0.076433
18036	8.346094	2.777026	-3.986629	-0.459729	-0.161927	0.268513	-0.832134	-0.036099	0.014421	-0.539269	-0.047596	0.836833	0.081450
18037	7.807934	2.578236	-3.707002	-0.481476	-0.210116	0.350069	-0.832245	-0.024175	0.019556	-0.536629	-0.036202	0.838635	0.086078
18038	8.303325	2.590276	-4.140797	-0.410115	-0.080308	0.612525	-0.831971	-0.010677	0.023818	-0.536529	-0.021254	0.839172	0.086455
18039	8.626997	1.443232	-4.479133	-0.358636	0.072180	0.771910	-0.834787	0.016230	0.023555	-0.539029	-0.004588	0.838044	0.084313
18040	9.572962	0.876495	-4.663085	-0.307245	0.128316	0.664673	-0.834568	0.040827	0.020919	-0.542219	0.009814	0.836138	0.082319
18041	9.456228	1.001150	-4.855924	-0.253468	0.065834	0.629082	-0.832733	0.068315	0.018719	-0.544121	0.022986	0.834881	0.079861
18042	9.035231	0.329316	-4.801096	-0.031645	-0.042667	0.583606	-0.831897	0.090183	0.020318	-0.544236	0.033332	0.834991	0.074071
18043	9.012709	0.516950	-4.678289	-0.001776	-0.130813	0.547132	-0.832215	0.107049	0.024516	-0.542665	0.042725	0.836091	0.068126
18044	8.839098	-0.231576	-5.000265	0.051083	-0.175311	0.642561	-0.827787	0.129277	0.029134	-0.540552	0.053313	0.837460	0.060182
18045	8.637248	-0.562714	-4.792030	-0.022416	-0.290356	0.675541	-0.824658	0.147715	0.037389	-0.536222	0.065308	0.839880	0.052942
18046	8.397090	-0.701350	-4.634235	0.023799	-0.292108	0.624178	-0.821562	0.170498	0.048388	-0.531902	0.076000	0.842160	0.045499
18047	8.031772	-0.974112	-4.714118	0.051524	-0.200768	0.416585	-0.816782	0.188905	0.056764	-0.528728	0.082787	0.843804	0.039834
18048	8.466409	-1.211228	-4.799529	0.156014	-0.175544	0.143365	-0.815507	0.199187	0.060683	-0.526074	0.083895	0.845548	0.035455
18049	8.090650	-1.464767	-4.680880	0.099642	-0.130903	0.012766	-0.815561	0.203258	0.060381	-0.523787	0.083343	0.847108	0.033284
18050	8.448742	-1.410350	-5.128584	0.150383	-0.237188	0.003934	-0.815785	0.204388	0.068991	-0.519959	0.082148	0.849691	0.030333
18051	7.985377	-1.561765	-5.165373	0.230329	-0.125075	-0.029251	-0.812700	0.200626	0.070661	-0.517912	0.079568	0.851319	0.026309
18052	8.226073	-1.750842	-5.115233	0.249933	-0.075693	-0.054961	-0.815043	0.201338	0.071139	-0.516930	0.076208	0.852331	0.022518
18053	7.536405	-1.910698	-5.126713	0.300410	-0.113636	-0.149491	-0.814721	0.198598	0.072760	-0.515069	0.070901	0.854012	0.018468
18054	7.643834	-2.060252	-4.880561	0.323900	-0.065372	-0.234851	-0.818379	0.193286	0.070956	-0.514255	0.063693	0.855133	0.015275
18055	7.979042	-2.224813	-5.080109	0.408859	-0.042725	-0.277807	-0.819531	0.184768	0.068106	-0.513620	0.055115	0.856179	0.010675
18056	7.974204	-2.663693	-4.896846	0.520615	-0.083388	-0.373937	-0.822305	0.173918	0.064855	-0.512590	0.043486	0.857514	0.005518
18057	7.958560	-2.442039	-5.143545	0.580570	0.001363	-0.501473	-0.826420	0.159773	0.060726	-0.512687	0.029382	0.858073	0.000161
18058	9.038402	-2.466540	-5.691193	0.834240	0.069180	-0.534819	-0.830374	0.142643	0.054624	-0.514209	0.011752	0.857541	-0.008621
18059	8.821078	-1.294700	-5.629548	0.773846	0.022057	-0.731074	-0.833865	0.119900	0.045835	-0.514470	-0.008233	0.857338	-0.014993
18060	9.844005	0.736313	-5.379264	0.747653	0.246624	-0.694208	-0.836817	0.095136	0.032372	-0.518618	-0.027647	0.854308	-0.020697
18061	10.463562	3.288548	-4.550260	0.937468	0.225871	-0.693216	-0.842013	0.065200	0.022472	-0.521846	-0.048707	0.851116	-0.030097
18062	9.341262	1.919053	-4.536544	0.751161	0.336416	-0.907110	-0.843657	0.036121	0.011076	-0.527179	-0.071663	0.846055	-0.033724
18063	8.754618	1.878557	-3.742128	0.837560	0.278793	-1.091393	-0.843492	0.005980	0.000838	-0.531022	-0.098422	0.840805	-0.037095
18064	8.389006	2.413083	-3.270985	0.989442	0.157051	-1.143181	-0.842757	-0.034539	-0.006043	-0.532273	-0.127867	0.835813	-0.041862
18065	8.463564	2.274859	-3.849405	0.974220	0.089325	-0.884371	-0.841506	-0.068914	-0.007046	-0.531676	-0.152669	0.831624	-0.049137
18066	8.576953	2.712735	-4.014998	0.807212	0.169240	-0.702134	-0.838338	-0.102746	-0.008310	-0.532548	-0.172627	0.826743	-0.055587
18067	9.006124	2.182395	-3.749551	0.535341	0.020573	-0.695989	-0.834748	-0.126000	-0.008657	-0.531605	-0.189633	0.823509	-0.057173
18068	8.382006	2.197459	-3.460486	0.471291	-0.154594	-0.505105	-0.830207	-0.143626	-0.001234	-0.527757	-0.202981	0.822678	-0.058930
18069	8.220175	2.434106	-3.303174	0.427357	-0.140815	-0.332700	-0.828169	-0.158591	0.006925	-0.523973	-0.213017	0.822342	-0.061881
18070	8.845917	2.411322	-3.379843	0.453047	0.002014	-0.240988	-0.827340	-0.168237	0.009498	-0.522314	-0.221514	0.820772	-0.066728
18071	8.672318	2.300609	-3.349926	0.397544	-0.100095	-0.116199	-0.826666	-0.175449	0.013873	-0.519003	-0.227634	0.820793	-0.071538
18072	8.420321	2.080540	-3.440947	0.419333	-0.075721	0.184675	-0.826614	-0.175752	0.020189	-0.515547	-0.228709	0.821908	-0.079815
18073	8.077100	2.093977	-3.898920	0.324029	0.019194	0.202600	-0.827610	-0.171007	0.023655	-0.514027	-0.228651	0.822126	-0.087203
18074	8.129171	1.791489	-4.511377	0.271684	0.174572	0.349004	-0.832027	-0.159549	0.022328	-0.515006	-0.225070	0.821533	-0.095890
18075	8.778124	1.003680	-4.688079	0.352618	0.297144	0.624246	-0.835314	-0.142552	0.015957	-0.517016	-0.217847	0.820545	-0.109291
18076	9.255416	-0.220811	-4.757372	0.389922	0.358852	0.499329	-0.840877	-0.123526	0.002982	-0.520055	-0.212507	0.818198	-0.122208
18077	10.304571	-0.386960	-4.853222	0.435400	0.397948	0.276585	-0.844418	-0.110671	-0.007358	-0.523961	-0.211489	0.814148	-0.133791
18078	10.236459	-0.307305	-4.970899	0.291798	0.182728	0.264715	-0.846942	-0.101383	-0.016548	-0.524967	-0.209422	0.812657	-0.141921
18079	8.698014	-0.821889	-4.303365	0.295540	-0.093860	0.156485	-0.847527	-0.097668	-0.015076	-0.521691	-0.210194	0.813500	-0.147903
18080	9.342016	-0.537532	-4.330420	0.082769	-0.100411	0.000281	-0.848072	-0.099248	-0.016958	-0.519682	-0.211129	0.814392	-0.148729
18081	8.168591	-0.919187	-4.182782	0.205234	-0.149242	0.068180	-0.849644	-0.100715	-0.009182	-0.516104	-0.212523	0.815680	-0.152108
18082	8.296207	-0.972934	-3.859486	0.141315	-0.128565	0.001986	-0.852084	-0.099068	-0.001898	-0.513369	-0.214136	0.816667	-0.153797
18083	8.597754	-0.771585	-4.205110	0.152663	-0.141459	-0.120837	-0.850476	-0.103145	0.003899	-0.510693	-0.218016	0.817197	-0.154436
18084	8.170498	-0.785963	-3.993628	0.224829	-0.166867	-0.225349	-0.849784	-0.110204	0.010900	-0.507649	-0.224261	0.817304	-0.154962
18085	8.482043	-0.950427	-3.827650	0.212510	-0.128534	-0.280442	-0.846874	-0.119207	0.016935	-0.505375	-0.231275	0.816744	-0.155040
18086	8.736608	-0.951486	-4.242867	0.288479	-0.124757	-0.315125	-0.846088	-0.133292	0.024609	-0.502925	-0.239563	0.815699	-0.155924
18087	8.542182	-0.854505	-4.500597	0.298328	-0.092614	-0.361071	-0.841777	-0.144547	0.030494	-0.501006	-0.248587	0.814013	-0.156779
18088	8.106152	-0.737961	-3.923294	0.272492	-0.021946	-0.374139	-0.841175	-0.156286	0.035971	-0.500408	-0.257331	0.811559	-0.157301
18089	8.140638	-0.735327	-4.137072	0.203633	0.102958	-0.396494	-0.839209	-0.169794	0.037059	-0.502178	-0.265299	0.807898	-0.157271
18090	8.781690	-0.258714	-4.935510	0.384099	0.158283	-0.496049	-0.834497	-0.184352	0.035853	-0.504176	-0.276537	0.802473	-0.159283
18091	8.673738	0.854598	-4.726201	0.365097	0.268048	-0.561241	-0.828366	-0.203860	0.032404	-0.508101	-0.288189	0.795518	-0.161034
18092	9.766306	1.573950	-4.880688	0.184724	0.384713	-0.575187	-0.823905	-0.224515	0.024219	-0.514917	-0.297846	0.787689	-0.160296
18093	9.703915	1.873905	-4.975408	0.111061	0.280129	-0.546686	-0.819762	-0.241160	0.017107	-0.520287	-0.306586	0.781229	-0.158074
18094	9.524498	1.878507	-4.502607	0.051858	0.230333	-0.357725	-0.813568	-0.256606	0.010599	-0.524648	-0.311843	0.776532	-0.156516
18095	8.833552	2.163227	-3.315798	0.037784	0.208817	-0.433027	-0.806228	-0.274406	0.006142	-0.528914	-0.318247	0.771568	-0.153791
18096	8.830411	2.286455	-3.462182	0.107082	-0.017459	-0.315065	-0.802741	-0.288633	0.007171	-0.528884	-0.324181	0.769478	-0.151961
18097	8.461282	2.245390	-3.820533	0.036882	-0.054191	-0.407001	-0.797019	-0.303881	0.011285	-0.528973	-0.330985	0.767340	-0.147738
18098	9.077366	2.159308	-3.873106	0.164400	-0.193373	-0.345849	-0.792311	-0.312844	0.018821	-0.525895	-0.338428	0.766684	-0.145243
18099	8.690565	2.259454	-4.084986	0.106732	-0.256303	-0.167927	-0.789643	-0.323470	0.026688	-0.521667	-0.342891	0.767973	-0.143198
18100	8.320551	2.233489	-3.943335	0.013244	-0.317508	-0.064408	-0.787048	-0.325241	0.039502	-0.516838	-0.344821	0.770864	-0.140517
18101	8.287838	2.158791	-3.780805	-0.080888	-0.244244	0.070161	-0.788339	-0.326492	0.048528	-0.513384	-0.343636	0.774133	-0.138089
18102	8.404675	2.233919	-3.659112	-0.152185	-0.163137	0.134165	-0.787247	-0.323352	0.052703	-0.511489	-0.340353	0.777208	-0.135962
18103	8.572001	2.391109	-3.896168	-0.172382	-0.231824	0.207697	-0.789079	-0.315678	0.059522	-0.508469	-0.336053	0.781465	-0.133569
18104	8.264061	2.163965	-3.432146	-0.155951	-0.195284	0.271809	-0.791053	-0.308368	0.065219	-0.505687	-0.330638	0.785741	-0.132550
18105	8.210996	2.329594	-3.820286	-0.189076	-0.063229	0.251351	-0.794965	-0.301596	0.068147	-0.505290	-0.325023	0.788526	-0.131411
18106	7.867965	2.194623	-3.880785	-0.146257	-0.037673	0.344886	-0.797335	-0.289039	0.066593	-0.504687	-0.318104	0.791577	-0.132313
18107	8.561831	2.140933	-3.858781	-0.045569	0.100564	0.401897	-0.801311	-0.278788	0.066979	-0.505537	-0.311116	0.793193	-0.135957
18108	9.170934	1.918311	-4.752346	-0.030114	0.132448	0.425802	-0.806591	-0.265538	0.063565	-0.506607	-0.303598	0.794616	-0.140581
18109	9.571929	1.014185	-5.164434	-0.036374	0.238414	0.379667	-0.811336	-0.252855	0.057220	-0.509572	-0.296640	0.794562	-0.144954
18110	9.406683	0.978127	-5.641458	0.046039	0.153747	0.251445	-0.814954	-0.242421	0.050727	-0.510962	-0.292571	0.794405	-0.149132
18111	9.318965	0.029411	-5.366656	0.075111	0.147357	0.170596	-0.817686	-0.233649	0.049497	-0.512348	-0.290312	0.793682	-0.152603
18112	9.372067	-0.268355	-5.247323	0.149290	0.052696	0.148868	-0.817021	-0.227465	0.047836	-0.511817	-0.289222	0.793609	-0.156777
18113	8.682509	-0.339260	-4.661761	0.102992	-0.039227	0.207504	-0.819691	-0.221780	0.049723	-0.509905	-0.287198	0.794924	-0.160029
18114	8.654613	-0.228655	-4.577892	0.032205	-0.139964	0.170838	-0.820007	-0.216221	0.053508	-0.506900	-0.285164	0.797287	-0.161452
18115	8.214406	-0.242044	-4.793346	-0.051667	-0.170059	0.184380	-0.820999	-0.209036	0.061531	-0.503813	-0.282319	0.800286	-0.161278
18116	8.495752	-0.208282	-4.566990	-0.122873	-0.100827	0.045651	-0.824492	-0.202966	0.064413	-0.502701	-0.280572	0.802020	-0.159169
18117	8.456610	-0.187459	-4.652326	-0.032214	-0.230506	-0.007192	-0.823905	-0.202932	0.069369	-0.499114	-0.281147	0.804470	-0.157065
18118	8.465022	-0.239321	-4.768994	0.002419	-0.181786	-0.054041	-0.820769	-0.202667	0.075238	-0.496301	-0.282505	0.806036	-0.155507
18119	8.330803	-0.215203	-4.688959	0.123604	-0.112350	-0.113581	-0.819324	-0.205169	0.080306	-0.494033	-0.285942	0.806210	-0.155545
18120	8.094764	-0.445315	-4.582625	0.165436	-0.106354	-0.124607	-0.819514	-0.208250	0.086318	-0.491714	-0.289808	0.806094	-0.156336
18121	8.447042	-0.392642	-4.537497	0.131155	-0.005004	-0.185308	-0.818069	-0.212567	0.088383	-0.491328	-0.294099	0.804752	-0.156451
18122	8.182622	-0.494232	-4.417191	0.145247	0.029678	-0.244132	-0.815773	-0.219512	0.089591	-0.491670	-0.299243	0.802631	-0.156520
18123	8.185180	-0.469444	-4.098367	0.088797	0.109922	-0.275553	-0.813252	-0.224610	0.087191	-0.493637	-0.304155	0.799712	-0.155802
18124	8.495350	-0.295654	-4.562819	0.171977	0.211124	-0.323184	-0.811094	-0.234398	0.083545	-0.496925	-0.310211	0.795184	-0.156581
18125	8.374847	0.334426	-4.834328	0.094688	0.295525	-0.345421	-0.811316	-0.244035	0.074559	-0.501966	-0.315656	0.789889	-0.156418
18126	8.735777	1.333851	-4.696418	0.046725	0.413160	-0.400507	-0.806839	-0.258285	0.061117	-0.509385	-0.321011	0.783098	-0.155682
18127	9.678343	2.004151	-4.910818	-0.097743	0.403980	-0.359170	-0.804617	-0.269069	0.046116	-0.517295	-0.324350	0.777048	-0.152967
18128	9.782660	2.818007	-4.542358	-0.155088	0.350874	-0.268186	-0.803222	-0.278147	0.033706	-0.524517	-0.325715	0.772197	-0.150012
18129	9.232383	2.335871	-4.462142	-0.139916	0.325346	-0.213261	-0.801318	-0.284530	0.020354	-0.530954	-0.326597	0.767889	-0.147545
18130	9.099075	2.306395	-3.641029	-0.100069	0.158330	-0.380809	-0.797081	-0.293808	0.010136	-0.535109	-0.330797	0.764065	-0.142957
18131	8.617952	2.509178	-3.322279	-0.078574	0.046789	-0.350372	-0.796142	-0.305241	0.006125	-0.537235	-0.335242	0.761527	-0.138086
18132	8.395694	2.580771	-3.120316	-0.096966	-0.059986	-0.273191	-0.791610	-0.315921	0.005707	-0.537682	-0.338425	0.760667	-0.133241
18133	8.206956	2.759107	-3.300454	-0.095056	-0.084732	-0.197925	-0.787540	-0.321772	0.006828	-0.537487	-0.340739	0.760533	-0.128818
18134	8.274757	2.816558	-3.280881	-0.212049	-0.200321	-0.043790	-0.787226	-0.324080	0.008200	-0.535953	-0.339543	0.762992	-0.123728
18135	8.668316	2.762159	-3.769258	-0.288479	-0.175306	0.036830	-0.788601	-0.323023	0.009930	-0.535082	-0.336444	0.765845	-0.118208
18136	8.868967	3.022917	-3.791965	-0.409257	-0.155000	0.104549	-0.789460	-0.319962	0.010538	-0.535157	-0.330724	0.769212	-0.111987
18137	8.874546	3.163671	-3.443519	-0.366728	-0.225214	0.199291	-0.792952	-0.313891	0.013420	-0.533628	-0.324378	0.773727	-0.106617
18138	8.448745	3.066674	-3.940177	-0.354418	-0.205970	0.245954	-0.794673	-0.308015	0.013932	-0.532154	-0.317123	0.778306	-0.102394
18139	7.701758	2.878438	-3.254225	-0.342994	-0.154503	0.258565	-0.798086	-0.298493	0.014819	-0.531372	-0.309936	0.782240	-0.098406
18140	7.755850	2.978580	-3.156586	-0.336751	-0.124281	0.353989	-0.803720	-0.288050	0.014681	-0.530754	-0.300957	0.786441	-0.096102
18141	8.911366	2.882863	-3.857249	-0.199199	0.033994	0.555172	-0.808100	-0.269397	0.012139	-0.531416	-0.290236	0.789707	-0.098601
18142	8.630427	1.696011	-4.163580	-0.198241	0.038712	0.583341	-0.815495	-0.251019	0.010434	-0.531949	-0.278727	0.793073	-0.101866
18143	10.297114	0.911796	-5.141400	-0.180962	0.193710	0.521857	-0.821265	-0.233164	0.004550	-0.534956	-0.268306	0.794209	-0.105197
18144	9.285401	0.772343	-5.058601	-0.104717	-0.070418	0.559804	-0.827450	-0.214646	-0.000463	-0.533146	-0.258332	0.798194	-0.109118
18145	9.237727	0.269439	-4.779975	0.078314	-0.004619	0.449861	-0.831920	-0.196009	0.003193	-0.531659	-0.252153	0.800368	-0.114758
18146	9.333108	0.104662	-4.837742	-0.013400	0.015200	0.368895	-0.837514	-0.179032	0.000973	-0.531066	-0.245968	0.802136	-0.118517
18147	8.971771	-0.517150	-4.567482	-0.080811	-0.083151	0.352230	-0.840846	-0.165820	0.000707	-0.529248	-0.239773	0.804953	-0.120236
18148	8.838331	-0.338325	-4.452660	-0.120890	-0.104210	0.258596	-0.842750	-0.155523	0.002454	-0.527475	-0.234479	0.807632	-0.120502
18149	8.536217	-0.080224	-4.374482	-0.177812	-0.106542	0.252962	-0.844483	-0.146855	0.006028	-0.525914	-0.228857	0.810402	-0.119533
18150	8.261306	-0.155186	-4.065252	-0.151503	-0.102819	0.140999	-0.846749	-0.140737	0.007524	-0.524554	-0.225123	0.812541	-0.118065
18151	8.159272	-0.329250	-4.410308	-0.150952	-0.086640	0.054660	-0.847327	-0.135639	0.012248	-0.523622	-0.222912	0.814109	-0.115574
18152	8.413953	-0.276184	-4.523323	-0.032332	-0.019325	0.001626	-0.847075	-0.133697	0.012502	-0.523404	-0.222488	0.814453	-0.114952
18153	8.406105	-0.308509	-4.279341	0.026496	0.004326	-0.058856	-0.848166	-0.135029	0.011466	-0.523400	-0.223741	0.814161	-0.114610
18154	8.711244	-0.323165	-4.071095	0.032898	0.034603	-0.165259	-0.848973	-0.136804	0.010815	-0.524149	-0.226586	0.813041	-0.113540
18155	8.706878	-0.367818	-3.993948	0.029244	0.073490	-0.169005	-0.848220	-0.142900	0.009335	-0.525501	-0.229459	0.811511	-0.112455
18156	8.857214	-0.297401	-3.900101	0.016039	0.094785	-0.185533	-0.848460	-0.149581	0.002869	-0.527337	-0.232311	0.809684	-0.111168
18157	8.934928	0.017990	-3.954077	0.017319	0.132992	-0.208463	-0.848001	-0.156338	-0.002231	-0.529784	-0.235522	0.807343	-0.109797
18158	8.905339	0.048643	-4.054194	-0.024378	0.147490	-0.264544	-0.845606	-0.163057	-0.005831	-0.532813	-0.239082	0.804641	-0.107252
18159	8.875975	0.191081	-4.172910	0.033530	0.150812	-0.323148	-0.844705	-0.172969	-0.012366	-0.535672	-0.244235	0.801481	-0.105035
18160	10.042619	1.098748	-4.485905	0.066109	0.246663	-0.445793	-0.841859	-0.184458	-0.018740	-0.540176	-0.251414	0.796556	-0.102464
18161	9.423698	2.975125	-4.315303	-0.133829	0.112161	-0.405414	-0.840879	-0.201312	-0.026388	-0.543360	-0.256152	0.793629	-0.096429
18162	9.406682	2.860895	-4.286434	-0.226698	0.120076	-0.286345	-0.836936	-0.212924	-0.033469	-0.546925	-0.257888	0.791336	-0.090303
18163	8.833585	2.059004	-4.217107	-0.143011	0.049800	-0.163372	-0.834970	-0.219019	-0.038266	-0.548649	-0.258829	0.790275	-0.086363
18164	8.577116	2.464004	-3.907853	-0.044408	-0.064705	-0.225372	-0.833113	-0.224891	-0.038917	-0.548201	-0.261905	0.789950	-0.082824
18165	8.248103	2.834484	-4.238459	-0.070949	-0.088583	-0.256604	-0.832193	-0.231160	-0.036828	-0.547483	-0.265386	0.789757	-0.078212
18166	8.348945	2.738189	-3.622243	-0.207644	-0.033503	-0.310153	-0.829331	-0.239629	-0.036130	-0.548488	-0.267953	0.788843	-0.071332
18167	8.042781	2.513216	-3.860991	-0.338480	-0.026260	-0.209599	-0.826772	-0.248190	-0.039293	-0.550061	-0.267673	0.788529	-0.063288
18168	8.464722	2.599896	-3.856883	-0.201013	-0.026551	0.007326	-0.824139	-0.250806	-0.040992	-0.550668	-0.265281	0.789168	-0.060036
18169	8.524475	2.810026	-4.007467	-0.283596	-0.106261	0.144972	-0.828868	-0.247576	-0.042680	-0.550198	-0.260114	0.791488	-0.056294
18170	8.610555	2.705695	-4.047588	-0.323975	-0.161361	0.144981	-0.829746	-0.241811	-0.040116	-0.549112	-0.254329	0.794417	-0.051899
18171	8.368197	2.952686	-3.715744	-0.373284	-0.007921	0.135462	-0.830694	-0.234600	-0.044352	-0.550619	-0.248229	0.795603	-0.047076
18172	8.294171	2.933229	-3.312239	-0.307785	-0.041573	0.264098	-0.835226	-0.225475	-0.046509	-0.551181	-0.240569	0.797693	-0.044859
18173	8.383559	2.971864	-2.986911	-0.319037	-0.002527	0.320022	-0.836299	-0.217563	-0.047808	-0.552289	-0.232116	0.799536	-0.042905
18174	8.620901	3.058259	-2.864821	-0.363907	-0.039060	0.426502	-0.840349	-0.202475	-0.049055	-0.552914	-0.221198	0.802264	-0.041596
18175	9.158175	2.517667	-3.876101	-0.350711	-0.028230	0.572402	-0.844716	-0.185065	-0.051949	-0.553441	-0.208338	0.805329	-0.041761
18176	9.134822	1.413620	-3.624036	-0.236027	-0.009485	0.715557	-0.851391	-0.157923	-0.052851	-0.553571	-0.194087	0.808573	-0.045819
18177	10.224648	0.645752	-4.432877	-0.159178	-0.095847	0.682900	-0.856085	-0.134243	-0.052191	-0.551924	-0.181508	0.812359	-0.050074
18178	9.529013	0.619621	-4.648523	-0.040699	-0.233961	0.644648	-0.859202	-0.113168	-0.047297	-0.547531	-0.170704	0.817296	-0.055658
18179	9.139828	0.072832	-4.893509	-0.078507	-0.346583	0.433527	-0.864184	-0.092931	-0.035962	-0.541555	-0.163252	0.822645	-0.057633
18180	8.983753	0.350339	-5.252921	-0.084405	-0.322106	0.347224	-0.864793	-0.080915	-0.023791	-0.536062	-0.156886	0.827376	-0.058933
18181	8.240033	0.046375	-5.338178	-0.110111	-0.204268	0.330252	-0.864637	-0.066487	-0.015475	-0.532507	-0.150571	0.830781	-0.059736
18182	8.252028	-0.297866	-4.268682	-0.053778	-0.084249	0.304457	-0.866814	-0.055163	-0.011735	-0.530849	-0.144934	0.832690	-0.061811
18183	8.389349	-0.319014	-4.570979	-0.089892	-0.052278	0.249298	-0.868982	-0.045446	-0.009470	-0.529794	-0.139944	0.834156	-0.062591
18184	8.275772	-0.200560	-4.664968	0.041426	0.007093	0.297165	-0.868817	-0.036649	-0.009211	-0.529368	-0.135311	0.834894	-0.066431
18185	8.561169	-0.612432	-4.659005	0.025673	0.014405	0.113602	-0.868108	-0.028724	-0.011352	-0.529236	-0.133685	0.835118	-0.067933
18186	9.008829	-0.724535	-4.671643	0.084286	0.016510	0.045892	-0.867893	-0.023839	-0.011194	-0.529176	-0.133677	0.835000	-0.069848
18187	8.595210	-0.640040	-4.607331	0.019378	-0.058844	-0.047782	-0.868410	-0.026488	-0.011213	-0.528042	-0.134739	0.835584	-0.069399
18188	8.367243	-0.747992	-4.754061	0.111593	-0.093227	-0.155894	-0.868490	-0.029547	-0.008644	-0.526348	-0.138540	0.836036	-0.069342
18189	8.132599	-0.902512	-4.499982	0.198529	-0.082279	-0.190680	-0.868949	-0.034606	-0.005090	-0.524489	-0.143863	0.836219	-0.070380
18190	8.432516	-1.046354	-4.599067	0.312123	-0.065507	-0.291379	-0.868674	-0.043315	-0.001491	-0.522841	-0.151980	0.835649	-0.072324
18191	8.428066	-0.925035	-4.602940	0.374813	-0.089328	-0.373781	-0.869425	-0.057235	0.003179	-0.520516	-0.162147	0.835003	-0.074435
18192	8.519605	-0.979988	-4.891671	0.372531	-0.056781	-0.533494	-0.867571	-0.072444	0.004715	-0.519066	-0.174882	0.833295	-0.074880
18193	8.508514	-1.157834	-5.003498	0.399850	-0.028287	-0.611516	-0.864846	-0.091172	0.006441	-0.517834	-0.189073	0.830929	-0.075205
18194	9.163402	-0.494903	-5.960620	0.645492	0.192385	-0.614834	-0.863357	-0.111710	0.005452	-0.519387	-0.205535	0.825562	-0.080246
18195	7.820089	0.032476	-4.805792	0.598623	0.110526	-0.573676	-0.859820	-0.131408	0.003806	-0.519348	-0.220819	0.821176	-0.084772
18196	9.013409	1.077573	-4.534497	0.694960	0.226589	-0.637457	-0.856787	-0.155650	0.000786	-0.520943	-0.237971	0.814736	-0.090520
18197	9.154344	3.085928	-4.299681	0.444435	0.239487	-0.655945	-0.852393	-0.180344	-0.004892	-0.523620	-0.252670	0.808386	-0.092150
18198	9.947039	3.763035	-4.580878	0.703167	0.315747	-0.321285	-0.848570	-0.192703	-0.010915	-0.525652	-0.264505	0.802112	-0.101707
18199	9.008405	2.501671	-4.230417	0.675443	0.163979	-0.357289	-0.845970	-0.204093	-0.013423	-0.525171	-0.276891	0.797188	-0.109630
18200	8.901169	2.918732	-3.634468	0.870924	0.121599	-0.429263	-0.840398	-0.219649	-0.011668	-0.523090	-0.292455	0.791540	-0.119627
18201	8.469110	2.648708	-4.243103	0.880453	0.098630	-0.415604	-0.837002	-0.236866	-0.009580	-0.520217	-0.307931	0.785963	-0.129675
18202	7.733651	2.371469	-4.516853	0.827982	0.073366	-0.392944	-0.831798	-0.252154	-0.001605	-0.517165	-0.322382	0.780569	-0.139004
18203	7.861967	2.061527	-4.615434	0.881401	-0.068626	-0.298129	-0.829391	-0.262332	0.008635	-0.510945	-0.336319	0.776924	-0.149045
18204	7.902789	1.634040	-4.762222	0.704456	-0.022756	-0.147215	-0.826752	-0.268767	0.019514	-0.506202	-0.345747	0.774057	-0.158289
18205	7.502577	1.517864	-4.748016	0.540264	0.082225	-0.001916	-0.827096	-0.271755	0.023606	-0.503476	-0.351031	0.771626	-0.166981
18206	8.032728	0.860364	-4.455780	0.380089	0.115824	0.092245	-0.826141	-0.268486	0.028066	-0.502231	-0.352951	0.769883	-0.174556
18207	8.210559	0.767230	-4.475110	0.332647	0.016734	0.244652	-0.825655	-0.262674	0.029242	-0.499018	-0.352520	0.770438	-0.182034
18208	8.219793	0.572098	-4.754433	0.301490	0.003266	0.380374	-0.829610	-0.252546	0.032238	-0.495495	-0.349555	0.772023	-0.190463
18209	8.695347	0.458453	-5.207625	0.341453	-0.061183	0.443023	-0.834962	-0.239162	0.037786	-0.490165	-0.346378	0.774581	-0.199461
18210	8.759632	0.007510	-5.425474	0.283499	-0.254763	0.481689	-0.839775	-0.222874	0.046813	-0.482255	-0.342601	0.779296	-0.206766
18211	7.991384	0.090457	-5.420358	0.272134	-0.220298	0.395204	-0.842383	-0.205735	0.057799	-0.474972	-0.340031	0.783191	-0.213054
18212	8.453489	0.100199	-5.485868	0.366139	-0.255136	0.390039	-0.844142	-0.191079	0.067800	-0.466748	-0.338380	0.786722	-0.220714
18213	8.183438	-0.224967	-5.685567	0.280847	-0.170973	0.371266	-0.846406	-0.179012	0.079439	-0.460135	-0.335983	0.789806	-0.227152
18214	9.425852	-0.518834	-5.040875	0.295882	-0.204613	0.320211	-0.848697	-0.168601	0.084778	-0.453394	-0.334482	0.792528	-0.233357
18215	10.343354	-1.476327	-5.001730	0.152734	-0.184192	0.296087	-0.849611	-0.156403	0.093243	-0.447721	-0.332076	0.795683	-0.236983
18216	9.319982	-1.286206	-3.457784	0.256037	-0.104306	0.118005	-0.850200	-0.148267	0.101734	-0.443747	-0.332898	0.796241	-0.241385
18217	9.593081	-1.594049	-4.148571	0.300626	-0.087683	-0.069133	-0.849066	-0.147570	0.107276	-0.440403	-0.337082	0.795291	-0.244813
18218	9.870137	-1.440607	-4.524985	0.370183	-0.024178	-0.489273	-0.847603	-0.152897	0.109968	-0.439841	-0.348132	0.790406	-0.246175
18219	8.790371	-0.791957	-4.231658	0.312653	0.067244	-0.697025	-0.841647	-0.176740	0.112318	-0.441879	-0.361500	0.783505	-0.245318
18220	8.315917	-0.851616	-3.873816	0.545462	0.026221	-0.779191	-0.833770	-0.200192	0.114673	-0.442046	-0.378253	0.774898	-0.247090
18221	8.054165	-0.785413	-3.791153	0.632982	-0.141059	-0.773291	-0.825010	-0.227882	0.117589	-0.438612	-0.396396	0.767167	-0.248886
18222	7.537540	-0.787252	-3.923984	0.713493	-0.029334	-0.784443	-0.817922	-0.251274	0.124776	-0.436274	-0.414660	0.757564	-0.252624
18223	7.711452	-0.998979	-3.777317	0.874731	-0.134456	-0.835336	-0.808773	-0.270801	0.138241	-0.430902	-0.435416	0.747320	-0.257390
18224	8.081278	-1.122116	-4.190395	1.048206	-0.090502	-0.992843	-0.795690	-0.296569	0.152254	-0.425320	-0.459480	0.733837	-0.263561
18225	7.788145	-0.936094	-4.166148	1.261046	-0.141327	-1.171306	-0.780597	-0.325458	0.172394	-0.417423	-0.487734	0.717353	-0.270700
18226	9.029468	-1.265588	-5.197546	1.399001	0.223996	-1.185197	-0.763594	-0.354283	0.190592	-0.413092	-0.514783	0.695960	-0.282830
18227	9.351328	-0.214445	-5.458702	1.249538	0.260400	-1.231188	-0.746893	-0.385020	0.202064	-0.410398	-0.540291	0.673807	-0.292648
18228	9.009998	1.620709	-4.893055	1.515422	0.235864	-0.987224	-0.730031	-0.404467	0.217252	-0.402684	-0.564211	0.651995	-0.307269
18229	9.639253	2.650135	-4.962998	1.423799	0.290056	-0.854132	-0.715966	-0.419070	0.234415	-0.395333	-0.584593	0.631043	-0.322098
18230	9.595824	3.855896	-5.170851	1.147139	0.358743	-0.834410	-0.702369	-0.432693	0.245857	-0.391631	-0.601565	0.610899	-0.333987
18231	8.242160	1.734918	-3.607886	1.269033	0.428188	-0.978946	-0.690980	-0.445978	0.256788	-0.387913	-0.620196	0.587050	-0.346774
18232	9.273069	1.165141	-4.331128	1.135653	0.256003	-1.029288	-0.674452	-0.462486	0.269128	-0.383775	-0.638937	0.564270	-0.355072
18233	8.562209	2.996510	-4.191191	1.160475	0.142525	-1.105982	-0.654301	-0.480493	0.285338	-0.378261	-0.658923	0.540575	-0.361272
18234	8.583853	2.410484	-4.258605	1.158258	-0.053554	-0.966297	-0.635282	-0.491945	0.308157	-0.369232	-0.678136	0.519781	-0.365550
18235	8.713539	2.190811	-4.219004	0.954571	-0.090859	-0.917092	-0.614873	-0.504539	0.331031	-0.362016	-0.695107	0.500885	-0.367267
18236	8.016497	2.065402	-4.263791	0.796863	-0.108287	-0.618419	-0.592591	-0.514141	0.352141	-0.354318	-0.707665	0.487244	-0.369137
18237	8.003838	1.968336	-4.611687	0.682799	-0.114904	-0.470014	-0.580613	-0.515589	0.369849	-0.347072	-0.717815	0.476316	-0.370683
18238	7.908412	2.560624	-4.430390	0.734675	-0.193339	-0.330232	-0.570457	-0.513051	0.389608	-0.337087	-0.727336	0.467542	-0.372504
18239	8.260223	2.304414	-4.314812	0.582406	-0.064270	-0.325191	-0.561867	-0.509398	0.404077	-0.330569	-0.734708	0.458858	-0.374669
18240	8.189116	2.334579	-4.176726	0.569412	-0.083032	-0.226095	-0.554085	-0.507652	0.417748	-0.323110	-0.741062	0.451916	-0.377094
18241	8.051275	2.043139	-4.429445	0.557115	-0.055447	-0.039064	-0.549386	-0.501118	0.431740	-0.314835	-0.745378	0.447437	-0.380908
18242	7.874457	1.777109	-4.748157	0.577397	0.074497	0.158871	-0.552051	-0.490926	0.441752	-0.305662	-0.746922	0.445035	-0.388101
18243	8.609049	1.839911	-5.115705	0.541417	0.294358	0.228346	-0.558335	-0.478748	0.449440	-0.298620	-0.745856	0.442368	-0.398543
18244	7.948750	1.415677	-4.956137	0.461429	0.397585	0.304890	-0.570904	-0.463966	0.448529	-0.292792	-0.742636	0.440943	-0.410286
18245	9.941800	-0.045163	-5.194724	0.398799	0.479767	0.202057	-0.581816	-0.450284	0.446709	-0.289619	-0.739199	0.437795	-0.421949
18246	10.087284	0.425276	-5.274372	0.514650	0.376582	0.167689	-0.592446	-0.438202	0.443136	-0.283869	-0.737426	0.433844	-0.432899
18247	9.694098	0.606233	-5.722141	0.519442	0.183637	0.160595	-0.600014	-0.424301	0.447360	-0.276570	-0.737365	0.430626	-0.440865
18248	9.093404	0.029716	-5.268769	0.459570	-0.063808	0.064313	-0.601884	-0.414727	0.452506	-0.268664	-0.739842	0.427988	-0.444161
18249	9.174748	-0.735588	-5.018411	0.236768	-0.213081	-0.047012	-0.597713	-0.412458	0.462248	-0.263875	-0.743424	0.426338	-0.442636
18250	8.222732	-0.859222	-4.701086	0.231584	-0.301136	-0.164552	-0.589988	-0.408309	0.472485	-0.259307	-0.748654	0.423538	-0.439195
18251	7.854206	-0.357936	-4.280762	0.146757	-0.325682	-0.183015	-0.580267	-0.408745	0.484352	-0.256031	-0.753826	0.421225	-0.434469
18252	7.956083	-0.370292	-4.497158	0.119043	-0.479062	-0.109404	-0.568615	-0.409760	0.496028	-0.251138	-0.759442	0.421103	-0.427609
18253	8.042372	-0.405626	-5.159865	0.123996	-0.356436	-0.282103	-0.555976	-0.412357	0.508288	-0.248698	-0.765476	0.417593	-0.421677
18254	7.922523	-0.147356	-5.189924	0.105000	-0.336809	-0.239947	-0.541782	-0.418982	0.519461	-0.246290	-0.770780	0.414818	-0.416132
18255	8.003215	-0.467691	-5.211932	0.122030	-0.332868	-0.151869	-0.530977	-0.420372	0.527541	-0.242911	-0.775407	0.413173	-0.411128
18256	7.949490	-0.373388	-5.344540	0.040555	-0.238065	-0.163191	-0.521286	-0.418947	0.538557	-0.241647	-0.778866	0.411573	-0.406917
18257	7.855779	-0.239036	-5.369139	-0.020993	-0.196628	-0.176222	-0.510756	-0.422673	0.542916	-0.241757	-0.781820	0.410048	-0.402707
18258	7.955118	0.049478	-5.419269	-0.095361	-0.136818	-0.156208	-0.507528	-0.427761	0.542989	-0.243383	-0.783697	0.409157	-0.398967
18259	7.812988	0.202328	-5.171475	-0.115164	-0.052438	-0.150874	-0.504306	-0.431653	0.544375	-0.245917	-0.784792	0.408075	-0.396360
18260	7.672689	0.477424	-5.360038	-0.128761	-0.008095	-0.183995	-0.498632	-0.435703	0.542422	-0.249325	-0.785685	0.406360	-0.394218
18261	7.651772	0.258524	-5.479010	-0.000093	0.138969	-0.108783	-0.498036	-0.441551	0.538755	-0.251255	-0.785477	0.404075	-0.395753
18262	7.612172	0.592286	-5.755476	0.185545	0.283735	-0.090262	-0.502489	-0.438851	0.536343	-0.251345	-0.784837	0.399880	-0.401188
18263	7.930455	1.450402	-6.085371	0.194089	0.413168	-0.191182	-0.508474	-0.434846	0.533475	-0.253063	-0.784015	0.393346	-0.408116
18264	7.627254	2.106817	-5.695457	0.131074	0.536444	-0.436440	-0.510986	-0.436925	0.525106	-0.258758	-0.783631	0.382790	-0.415258
18265	10.412523	2.274290	-6.989017	-0.030706	0.686868	-0.345553	-0.517737	-0.442716	0.513796	-0.267315	-0.780373	0.374126	-0.423781
18266	9.489161	2.590525	-6.580547	0.013684	0.393461	-0.433224	-0.519813	-0.449347	0.501014	-0.273694	-0.780275	0.365234	-0.427628
18267	8.318838	2.514499	-5.542373	0.073838	0.244703	-0.355114	-0.518814	-0.456831	0.493386	-0.277369	-0.781236	0.357777	-0.429806
18268	7.514281	1.660495	-4.542263	0.061719	0.351377	-0.341833	-0.517399	-0.462393	0.489314	-0.281839	-0.780942	0.350054	-0.433772
18269	7.301001	1.948446	-4.206409	0.106260	0.229719	-0.234184	-0.517518	-0.466000	0.485790	-0.283842	-0.781265	0.344228	-0.436538
18270	7.870543	2.254885	-4.213631	0.208728	0.166895	-0.295184	-0.515721	-0.467508	0.484579	-0.284294	-0.782979	0.336951	-0.438846
18271	8.232177	2.325053	-4.212206	0.192437	0.047222	-0.138027	-0.518469	-0.465533	0.488031	-0.282875	-0.784678	0.332860	-0.439849
18272	8.555442	2.288965	-4.763037	0.093279	0.040276	-0.014289	-0.517944	-0.463455	0.488291	-0.281799	-0.784925	0.331701	-0.440973
18273	8.417624	2.723106	-4.699513	-0.006112	0.020400	-0.031841	-0.515873	-0.463272	0.489660	-0.282412	-0.785029	0.331150	-0.440809
18274	8.576791	2.502233	-4.586161	-0.001792	0.018128	0.130584	-0.519083	-0.459060	0.490360	-0.281400	-0.783974	0.333221	-0.441772
18275	8.389383	2.370978	-4.464098	0.016364	-0.027435	0.198533	-0.520897	-0.457327	0.489793	-0.279342	-0.783091	0.336330	-0.442288
18276	8.304973	2.250476	-4.113990	0.057920	-0.047231	0.250003	-0.526215	-0.448162	0.492881	-0.275895	-0.782121	0.340103	-0.443282
18277	8.410152	2.258490	-4.224123	0.142902	-0.036305	0.279535	-0.529469	-0.438508	0.496805	-0.271109	-0.781424	0.343369	-0.444942
18278	8.267029	1.888779	-3.883105	0.214037	-0.006585	0.301565	-0.533819	-0.428871	0.501427	-0.265019	-0.780533	0.346312	-0.447886
18279	8.332200	2.078997	-3.637988	0.218900	0.037092	0.309817	-0.541079	-0.418017	0.504911	-0.259307	-0.779294	0.348922	-0.451347
18280	8.237127	2.086484	-3.784104	0.295805	0.095596	0.374997	-0.546859	-0.403889	0.509683	-0.251957	-0.777293	0.351692	-0.456778
18281	8.862367	1.287070	-4.527484	0.183933	0.183722	0.418663	-0.556241	-0.389298	0.511761	-0.246821	-0.773664	0.355498	-0.462758
18282	8.520745	0.445955	-4.727870	0.156549	0.262199	0.476987	-0.568802	-0.374303	0.512240	-0.241819	-0.768554	0.360216	-0.470205
18283	9.670919	-0.065812	-5.319962	0.160834	0.352605	0.555913	-0.581798	-0.360074	0.508407	-0.236867	-0.762059	0.365454	-0.479170
18284	9.242554	-0.834215	-4.932240	0.256190	0.251896	0.570731	-0.595683	-0.341189	0.504039	-0.229299	-0.756602	0.370577	-0.487492
18285	9.235183	-1.055147	-4.547030	0.156881	0.237474	0.414546	-0.606622	-0.324498	0.503642	-0.224796	-0.752016	0.374199	-0.493876
18286	9.044957	-1.104515	-4.202162	0.051980	0.056102	0.341185	-0.615344	-0.311049	0.500134	-0.221041	-0.749109	0.378659	-0.496582
18287	8.667265	-1.167981	-3.792421	0.059273	0.136036	0.263914	-0.620417	-0.300932	0.500798	-0.218678	-0.746118	0.381431	-0.499998
18288	9.104905	-1.328118	-3.833975	-0.000266	-0.056294	0.313723	-0.621341	-0.291400	0.503591	-0.215091	-0.744258	0.386454	-0.500469
18289	8.711682	-1.006740	-3.725415	-0.081264	-0.145927	0.306337	-0.622512	-0.284235	0.506242	-0.212194	-0.743077	0.392479	-0.498769
18290	8.750084	-1.109179	-3.700955	-0.052855	-0.195241	0.174333	-0.621721	-0.277954	0.512128	-0.209686	-0.743406	0.396523	-0.496135
18291	8.921069	-1.169469	-3.995107	0.087596	-0.217972	0.055377	-0.618295	-0.272880	0.519017	-0.206180	-0.745566	0.397430	-0.493629
18292	8.803947	-1.161188	-4.188691	0.144257	-0.295347	-0.008650	-0.612675	-0.266768	0.526913	-0.201744	-0.749114	0.397190	-0.490274
18293	8.814132	-1.189718	-4.416252	0.225658	-0.231145	-0.085680	-0.606315	-0.264081	0.535971	-0.197420	-0.753026	0.394675	-0.488067
18294	8.663158	-1.546774	-4.470891	0.223680	-0.240683	-0.127054	-0.600515	-0.260416	0.545232	-0.193369	-0.757227	0.391622	-0.485642
18295	8.245722	-1.320118	-4.337894	0.236447	-0.166324	-0.203357	-0.594287	-0.258670	0.553546	-0.190479	-0.761395	0.386958	-0.484004
18296	8.042576	-1.466096	-4.374718	0.197279	-0.086732	-0.240334	-0.586154	-0.255790	0.560946	-0.189106	-0.764819	0.381807	-0.483233
18297	7.695776	-1.216893	-4.152451	0.203846	0.009823	-0.379975	-0.581696	-0.258783	0.563615	-0.189716	-0.768427	0.374073	-0.483319
18298	8.414385	-1.202528	-4.696001	0.216683	0.181044	-0.501199	-0.579855	-0.262230	0.564903	-0.192555	-0.771188	0.363662	-0.485738
18299	8.450091	-0.780828	-5.240341	0.096201	0.323807	-0.573173	-0.581590	-0.269247	0.560084	-0.198932	-0.772582	0.352728	-0.489005
18300	9.006526	0.091548	-5.313415	0.013748	0.501971	-0.590786	-0.583552	-0.281861	0.552446	-0.207995	-0.771795	0.341524	-0.494400
18301	9.914548	1.275217	-4.919467	-0.261315	0.413320	-0.632062	-0.587306	-0.299215	0.536272	-0.221061	-0.770932	0.332686	-0.496101
18302	9.956390	1.372683	-5.157050	-0.334348	0.270475	-0.439267	-0.588265	-0.316999	0.525279	-0.232344	-0.769624	0.328116	-0.496019
18303	9.070069	1.127966	-4.705325	-0.436464	0.115526	-0.479815	-0.584386	-0.334740	0.517688	-0.244576	-0.769645	0.324567	-0.492428
18304	8.940112	2.145132	-4.186720	-0.285646	0.075790	-0.438926	-0.580945	-0.349731	0.511233	-0.253759	-0.770297	0.320339	-0.489521
18305	8.457936	1.658955	-4.022141	-0.258839	-0.069156	-0.450753	-0.573477	-0.365270	0.509115	-0.261765	-0.772630	0.316299	-0.484229
18306	8.318825	1.859495	-3.716193	-0.236615	-0.092647	-0.367161	-0.564613	-0.381858	0.508022	-0.268368	-0.774568	0.313496	-0.479315
18307	8.709747	2.042734	-4.024225	-0.152766	-0.234098	-0.157456	-0.556223	-0.392122	0.509385	-0.270868	-0.777088	0.313782	-0.473609
18308	8.366708	2.147839	-4.807611	-0.228711	-0.229268	0.012974	-0.550676	-0.394674	0.511244	-0.272844	-0.777910	0.317492	-0.468628
18309	8.259661	2.762096	-4.270756	-0.322081	-0.218466	0.222077	-0.547597	-0.398790	0.511515	-0.274509	-0.776900	0.325130	-0.464071
18310	8.095644	2.310004	-4.103361	-0.528629	-0.156225	0.221468	-0.545357	-0.402423	0.510722	-0.279619	-0.773938	0.334415	-0.459347
18311	8.283238	2.539154	-3.932598	-0.434621	-0.104848	0.313412	-0.547037	-0.403005	0.505881	-0.282933	-0.770471	0.343777	-0.456225
18312	8.091786	2.611422	-3.796983	-0.465982	-0.160055	0.344611	-0.549742	-0.407635	0.504109	-0.285834	-0.766852	0.354323	-0.452428
18313	8.272054	2.562796	-3.521503	-0.535223	-0.138292	0.353657	-0.550857	-0.411030	0.496474	-0.290090	-0.762606	0.365259	-0.448180
18314	8.485027	2.969301	-3.570283	-0.415045	-0.184335	0.442166	-0.554472	-0.410229	0.492562	-0.291074	-0.758539	0.376866	-0.444822
18315	8.821077	2.562927	-4.179547	-0.547220	-0.179750	0.559338	-0.558627	-0.409738	0.489462	-0.293336	-0.752766	0.391080	-0.440855
18316	9.117783	1.269210	-5.136030	-0.580302	-0.031273	0.667130	-0.566944	-0.407938	0.483726	-0.295883	-0.744280	0.406462	-0.439646
18317	9.650070	0.128649	-4.984667	-0.554724	0.002530	0.656047	-0.576698	-0.402771	0.475315	-0.298645	-0.735658	0.420914	-0.438690
18318	9.216044	-0.667511	-4.693508	-0.431243	-0.081029	0.659873	-0.587661	-0.399180	0.468060	-0.298463	-0.728121	0.434938	-0.437708
18319	9.806903	-0.522211	-4.989944	-0.382696	-0.085853	0.524319	-0.595208	-0.390981	0.465737	-0.298906	-0.722072	0.446330	-0.435956
18320	8.866734	-0.139033	-5.222757	-0.506752	-0.117231	0.404691	-0.599941	-0.389673	0.460350	-0.301602	-0.716362	0.457353	-0.432076
18321	9.054928	-0.828526	-4.896210	-0.555601	-0.196866	0.430352	-0.605217	-0.389559	0.453794	-0.304182	-0.710799	0.469428	-0.426467
18322	8.467383	-0.929771	-4.812117	-0.468175	-0.239864	0.419436	-0.607036	-0.387015	0.453829	-0.304960	-0.705964	0.480899	-0.421130
18323	8.184354	-0.676352	-4.756416	-0.402031	-0.223743	0.360796	-0.608728	-0.385843	0.450334	-0.305535	-0.701965	0.490722	-0.416036
18324	8.001842	-0.502951	-4.753291	-0.407776	-0.279816	0.219556	-0.605959	-0.386507	0.451645	-0.306647	-0.699572	0.498976	-0.409377
18325	8.323984	-0.551428	-4.202994	-0.295267	-0.218820	0.179386	-0.605936	-0.388460	0.451526	-0.307194	-0.697808	0.505261	-0.404236
18326	8.426746	-0.351414	-4.705404	-0.222423	-0.291831	0.104444	-0.603984	-0.388773	0.454519	-0.306474	-0.697690	0.510394	-0.398498
18327	8.194666	-0.450812	-4.764990	-0.103909	-0.263459	0.085291	-0.602031	-0.387796	0.459795	-0.304601	-0.698324	0.514068	-0.394077
18328	8.096857	-0.586612	-4.892620	-0.092301	-0.166272	0.029138	-0.598001	-0.389527	0.462545	-0.303927	-0.698731	0.516308	-0.390933
18329	8.192836	-0.662206	-4.911190	-0.083568	-0.088448	0.005181	-0.594547	-0.390315	0.463292	-0.304155	-0.698899	0.517642	-0.388685
18330	7.971543	-0.685650	-4.854773	-0.104903	-0.072250	0.027085	-0.592719	-0.391615	0.466501	-0.304640	-0.698505	0.519368	-0.386706
18331	7.831425	-0.449210	-4.693443	-0.091383	0.088939	0.039713	-0.593407	-0.392769	0.464509	-0.306517	-0.696872	0.520176	-0.387085
18332	8.459052	-0.296871	-5.532132	-0.151361	0.196355	-0.026503	-0.594542	-0.392940	0.459688	-0.310846	-0.694657	0.519861	-0.388034
18333	7.967130	0.081834	-5.127312	-0.223709	0.308950	0.031867	-0.598931	-0.398386	0.452096	-0.316867	-0.690546	0.520209	-0.390030
18334	8.894900	0.797406	-5.094550	-0.205665	0.400404	-0.017467	-0.607264	-0.399991	0.438576	-0.323974	-0.686238	0.519109	-0.393249
18335	9.272797	1.505664	-5.130625	-0.421763	0.298036	-0.079920	-0.609479	-0.406999	0.424946	-0.333453	-0.681992	0.519457	-0.392252
18336	9.562650	0.988853	-5.437027	-0.523050	0.341867	0.025302	-0.617196	-0.416897	0.406231	-0.343890	-0.675468	0.521682	-0.391575
18337	9.195936	1.305832	-5.015557	-0.453564	0.054237	-0.220946	-0.616333	-0.427629	0.393447	-0.352293	-0.674244	0.521925	-0.385848
18338	8.383757	1.893103	-4.986193	-0.270722	0.034668	-0.150903	-0.612800	-0.439248	0.386646	-0.357441	-0.673590	0.521825	-0.382376
18339	8.399749	1.719610	-4.715044	-0.187200	-0.054670	-0.201081	-0.609681	-0.448913	0.382997	-0.360938	-0.674829	0.520992	-0.378016
18340	8.280611	1.971760	-4.650990	-0.167584	0.008056	-0.328668	-0.602451	-0.456864	0.380242	-0.365737	-0.676925	0.517849	-0.373954
18341	8.525551	2.032391	-4.780495	-0.233539	-0.090579	-0.322156	-0.595025	-0.468271	0.379478	-0.370390	-0.679296	0.515924	-0.367682
18342	8.366788	2.098926	-4.776540	-0.188672	-0.164650	-0.209112	-0.585404	-0.479291	0.378717	-0.372763	-0.681212	0.515776	-0.361901
18343	8.297321	1.873688	-4.939620	-0.212750	-0.237326	-0.007234	-0.582760	-0.483656	0.375534	-0.373298	-0.681505	0.519013	-0.356126
18344	8.051037	1.910514	-5.024351	-0.294370	-0.271086	0.161444	-0.579947	-0.486784	0.378623	-0.373312	-0.679494	0.525412	-0.350526
18345	7.715208	2.142004	-4.933012	-0.403513	-0.230715	0.183155	-0.580239	-0.486940	0.376137	-0.375110	-0.676254	0.532458	-0.344182
18346	7.847900	2.480388	-4.742580	-0.501108	-0.208284	0.228899	-0.581882	-0.488903	0.373828	-0.378047	-0.671400	0.540624	-0.337681
18347	7.858729	2.512375	-4.602715	-0.540855	-0.194537	0.247163	-0.582445	-0.490763	0.369037	-0.381582	-0.666023	0.549031	-0.330717
18348	8.123581	2.689486	-4.389298	-0.540425	-0.133013	0.327907	-0.586198	-0.492419	0.360981	-0.385097	-0.659076	0.558036	-0.325445
18349	8.385092	2.584687	-4.486693	-0.536584	-0.135591	0.403198	-0.592343	-0.489577	0.353222	-0.388123	-0.651385	0.567810	-0.320388
18350	8.053743	2.799664	-4.431851	-0.493336	-0.108658	0.411462	-0.598611	-0.486559	0.347678	-0.390624	-0.643476	0.577219	-0.316497
18351	7.785185	2.682287	-4.217314	-0.506101	-0.029367	0.439683	-0.607936	-0.482275	0.340037	-0.394160	-0.634700	0.586200	-0.313312
18352	7.753636	2.681148	-3.936020	-0.544133	0.001480	0.417539	-0.616041	-0.478555	0.329181	-0.398406	-0.625396	0.594933	-0.310173
18353	8.507668	2.531364	-4.192183	-0.529410	0.099053	0.512973	-0.624004	-0.474990	0.318590	-0.403218	-0.614515	0.603683	-0.308794
18354	8.401083	2.450215	-4.232194	-0.600821	0.083938	0.615588	-0.636570	-0.467221	0.306369	-0.407727	-0.601576	0.614280	-0.307451
18355	8.771262	1.930725	-4.742048	-0.510544	0.254691	0.652174	-0.652790	-0.456611	0.288570	-0.413199	-0.587872	0.622978	-0.309148
18356	9.128420	1.164971	-4.963239	-0.505507	0.282010	0.627310	-0.668454	-0.446043	0.271451	-0.418688	-0.573995	0.631145	-0.311266
18357	9.985788	0.706969	-5.432950	-0.456733	0.367516	0.521846	-0.681634	-0.436474	0.253974	-0.425524	-0.561348	0.636713	-0.313709
18358	9.471335	-0.307168	-5.478282	-0.353288	0.226744	0.498131	-0.694400	-0.426007	0.238062	-0.429185	-0.550471	0.642626	-0.315932
18359	9.353270	-0.351965	-5.150571	-0.272490	0.263647	0.367911	-0.703403	-0.416144	0.227727	-0.433417	-0.541815	0.646030	-0.318170
18360	8.369294	-0.015124	-4.800073	-0.309955	0.249055	0.270448	-0.712644	-0.410641	0.215061	-0.438219	-0.533966	0.648831	-0.319159
18361	8.743354	-0.765753	-4.712698	-0.250447	0.073145	0.285487	-0.718156	-0.404515	0.205705	-0.440141	-0.527680	0.652786	-0.318905
18362	8.315316	-0.710485	-4.631133	-0.078040	0.116660	0.193913	-0.724624	-0.397889	0.197904	-0.441212	-0.523651	0.654383	-0.320786
18363	8.543675	-0.271568	-4.574025	0.046690	0.004790	0.150417	-0.727302	-0.392935	0.197542	-0.439894	-0.522147	0.655621	-0.322515
18364	8.208751	-0.400815	-4.523707	0.201561	0.039954	-0.016430	-0.728542	-0.391993	0.198713	-0.438381	-0.523814	0.653880	-0.325394
18365	8.107404	-0.184545	-4.325321	0.432186	0.030967	-0.217812	-0.725162	-0.394969	0.204286	-0.435681	-0.530309	0.648526	-0.329194
18366	8.188205	0.179094	-4.002384	0.599801	0.127013	-0.355186	-0.721526	-0.396414	0.209949	-0.433228	-0.539194	0.639728	-0.335158
18367	8.857342	0.224236	-4.104382	0.738542	0.202631	-0.547575	-0.716413	-0.404946	0.217096	-0.431453	-0.551227	0.627064	-0.341742
18368	9.207374	-0.014230	-4.225276	0.835994	0.155077	-0.664724	-0.706892	-0.415278	0.222439	-0.428594	-0.565531	0.612633	-0.348084
18369	9.249907	-0.013079	-4.333112	0.884060	0.210350	-0.651866	-0.696629	-0.426973	0.232652	-0.425572	-0.579565	0.597236	-0.355390
18370	8.788667	0.713480	-3.847482	0.962428	0.215489	-0.589292	-0.686244	-0.436504	0.244372	-0.421038	-0.593058	0.581670	-0.364238
18371	8.831738	0.936960	-3.359838	0.916986	0.107839	-0.495554	-0.679019	-0.445357	0.257541	-0.414903	-0.605703	0.568165	-0.371709
18372	9.840894	1.367286	-4.515250	0.923528	0.102967	-0.594373	-0.669095	-0.451102	0.269221	-0.409178	-0.619158	0.553207	-0.378391
18373	9.220216	0.368913	-4.595144	0.924586	-0.034345	-0.408190	-0.663482	-0.450286	0.285473	-0.400296	-0.631460	0.541431	-0.384543
18374	8.416399	0.906053	-4.088282	1.133043	-0.172409	-0.359921	-0.654260	-0.449454	0.306101	-0.386751	-0.645524	0.529499	-0.391603
18375	8.559942	1.570100	-4.499843	1.307111	-0.128463	-0.455867	-0.645317	-0.444191	0.333613	-0.371866	-0.661319	0.514290	-0.399847
18376	8.689969	1.484357	-5.403584	1.421355	-0.056236	-0.435587	-0.635297	-0.436865	0.361516	-0.355791	-0.676484	0.497460	-0.410264
18377	8.781698	1.840112	-5.221167	1.484984	-0.022297	-0.451948	-0.627770	-0.428879	0.388106	-0.338924	-0.691543	0.479225	-0.421001
18378	8.626414	1.106656	-5.051103	1.444068	-0.045102	-0.547570	-0.618216	-0.419037	0.413274	-0.322954	-0.706591	0.459681	-0.430260
18379	7.905746	0.430156	-4.492473	1.216248	-0.372164	-0.690889	-0.604071	-0.412416	0.439994	-0.308030	-0.723859	0.441828	-0.431200
18380	7.890107	0.731196	-4.151849	1.194397	-0.137310	-0.707766	-0.591855	-0.408334	0.461893	-0.295496	-0.738342	0.422066	-0.435193
18381	8.996757	1.614491	-4.424121	1.177728	-0.274096	-0.352094	-0.576929	-0.398617	0.487968	-0.278648	-0.750581	0.408258	-0.438530
18382	9.101004	0.751517	-5.216052	0.927709	0.041951	-0.297261	-0.569380	-0.384650	0.509411	-0.267605	-0.757646	0.395451	-0.444948
18383	8.339285	-0.522388	-3.486169	0.851678	0.091413	-0.481330	-0.564157	-0.377195	0.521526	-0.259520	-0.765194	0.380182	-0.450099
18384	9.708384	-0.287181	-4.745659	1.150791	0.022456	-0.443631	-0.560349	-0.364565	0.536999	-0.245985	-0.774085	0.362911	-0.456705
18385	8.412245	0.254221	-4.657447	0.766414	0.063133	-0.587782	-0.553168	-0.358752	0.550648	-0.239743	-0.781531	0.346618	-0.459987
18386	8.779087	0.534071	-4.384388	0.955983	0.377638	-0.574932	-0.551295	-0.351611	0.555749	-0.232631	-0.786396	0.327039	-0.469584
18387	9.814640	0.166570	-4.285440	0.964976	0.909845	-0.636153	-0.560093	-0.342271	0.553370	-0.229123	-0.786282	0.303797	-0.486796
18388	10.358301	0.098323	-4.364167	0.606442	-0.251763	-0.448623	-0.554713	-0.339078	0.560953	-0.222386	-0.794130	0.292060	-0.484358
18389	8.491267	0.345008	-3.517591	0.813535	-0.362110	-0.282306	-0.549919	-0.329059	0.575156	-0.209882	-0.802862	0.281452	-0.481817
18390	6.934720	-0.221901	-4.537694	-0.110854	-1.490176	-0.328659	-0.521570	-0.326248	0.600960	-0.206336	-0.818216	0.283471	-0.455623
18391	9.036238	1.622215	-2.136279	1.884215	2.963187	-0.384250	-0.537803	-0.322064	0.588831	-0.195184	-0.799250	0.247354	-0.511780
18392	10.379384	-0.527901	-3.246137	0.358371	0.080684	-0.177183	-0.553454	-0.307300	0.580509	-0.191654	-0.800673	0.240637	-0.514087
18393	7.601481	-0.400473	-4.230538	0.310160	0.223178	-0.009295	-0.554445	-0.303100	0.583667	-0.187678	-0.799651	0.236650	-0.518973
18394	10.382108	0.319083	-2.943693	0.470280	0.510986	-0.825309	-0.559423	-0.303906	0.578705	-0.191087	-0.799836	0.216705	-0.526105
18395	9.149244	1.005248	-2.835170	-0.027478	0.080695	-0.504597	-0.556816	-0.316113	0.575733	-0.197029	-0.801062	0.208802	-0.525244
18396	8.349173	1.069787	-2.886940	0.074849	0.471888	-0.340944	-0.549785	-0.328782	0.575171	-0.201362	-0.797772	0.200788	-0.531692
18397	9.297083	1.768399	-3.045814	0.292871	0.134136	-0.085489	-0.553169	-0.323580	0.572765	-0.198022	-0.797875	0.195943	-0.534593
18398	8.948423	1.696520	-2.926994	0.296028	0.324723	-0.227179	-0.553433	-0.324420	0.572854	-0.196985	-0.796432	0.187968	-0.539965
18399	8.988503	0.911857	-3.018126	0.065756	0.079531	-0.024577	-0.555908	-0.324383	0.572879	-0.196414	-0.795938	0.186716	-0.541333
18400	8.861395	1.707406	-2.969551	0.134398	0.030603	0.020702	-0.557036	-0.322394	0.572597	-0.194159	-0.796060	0.185580	-0.542356
18401	8.838225	1.554769	-2.786152	0.114991	0.017497	0.117923	-0.559876	-0.312627	0.576938	-0.191060	-0.795884	0.186280	-0.543474
18402	9.558773	1.905386	-2.912230	0.267215	0.104224	-0.013835	-0.558824	-0.307308	0.579456	-0.187333	-0.795819	0.182858	-0.546024
18403	9.184575	2.144830	-2.490986	0.185498	0.270330	-0.142750	-0.562563	-0.307361	0.575906	-0.186929	-0.794060	0.177639	-0.550427
18404	9.667578	2.289239	-3.024879	0.095567	0.014391	-0.197457	-0.562009	-0.307522	0.576167	-0.187628	-0.794961	0.173504	-0.550208
18405	9.615573	1.730508	-3.280134	0.148554	0.030674	-0.102065	-0.561186	-0.307002	0.576742	-0.186544	-0.795527	0.170194	-0.550792
18406	9.066788	1.870041	-3.270781	0.149480	-0.016253	-0.026845	-0.559263	-0.306240	0.577735	-0.184403	-0.796359	0.168293	-0.550895
18407	9.005673	1.735450	-3.327329	0.125843	-0.076169	0.052996	-0.559867	-0.300219	0.580724	-0.181635	-0.797486	0.168072	-0.550252
18408	8.836537	1.908880	-3.153251	0.026714	-0.187839	-0.015840	-0.558481	-0.299654	0.583088	-0.180746	-0.799706	0.168315	-0.547240
18409	8.680911	2.000270	-3.376247	-0.054916	-0.039688	-0.073152	-0.555300	-0.300324	0.584395	-0.182406	-0.800199	0.167901	-0.546094
18410	8.837156	2.324798	-3.249572	-0.027886	0.045338	-0.095164	-0.553900	-0.302171	0.584545	-0.184036	-0.799929	0.166622	-0.546334
18411	8.976244	2.636003	-2.844636	-0.076547	-0.024256	-0.161118	-0.550263	-0.308156	0.582769	-0.187117	-0.800456	0.164934	-0.545026
18412	9.090771	2.529842	-2.943789	-0.081435	-0.023447	-0.173970	-0.548012	-0.313018	0.581350	-0.190233	-0.800984	0.163232	-0.543684
18413	9.150241	2.332541	-3.268472	-0.092859	0.021777	-0.128216	-0.545483	-0.317260	0.581481	-0.193412	-0.800816	0.162032	-0.543167
18414	9.368751	2.021890	-3.541884	-0.002158	0.054141	-0.025334	-0.547662	-0.320975	0.577969	-0.193893	-0.800310	0.161550	-0.543886
18415	9.316134	1.543621	-3.289475	0.024337	0.035492	0.007697	-0.546572	-0.321191	0.576293	-0.193769	-0.800004	0.161191	-0.544486
18416	9.285871	1.237571	-3.954420	0.024564	-0.005506	0.016860	-0.547969	-0.318713	0.577559	-0.193169	-0.800113	0.161322	-0.544499
18417	8.969977	1.309258	-3.710317	-0.072994	-0.004911	0.134068	-0.549356	-0.318753	0.575916	-0.193073	-0.799475	0.164215	-0.544606
18418	9.072634	0.909563	-3.972733	-0.135766	-0.125903	0.190976	-0.548842	-0.315832	0.576089	-0.192742	-0.799692	0.169339	-0.542833
18419	8.711481	0.834353	-3.599910	-0.203580	0.080565	0.373948	-0.551350	-0.313789	0.575135	-0.192381	-0.796777	0.177172	-0.544744
18420	9.371758	0.316647	-3.673853	-0.214655	-0.009602	0.375963	-0.555547	-0.309552	0.572677	-0.191657	-0.794701	0.185638	-0.545213
18421	9.195576	0.797074	-3.606178	-0.286532	0.002253	0.427232	-0.560277	-0.307485	0.568990	-0.191691	-0.791996	0.195520	-0.545682
18422	9.679972	0.763464	-3.885310	-0.320991	-0.022223	0.440142	-0.566151	-0.302420	0.564394	-0.191865	-0.789245	0.206174	-0.545685
18423	9.576693	0.241099	-3.933151	-0.363056	-0.188248	0.385159	-0.571691	-0.300939	0.561505	-0.192712	-0.788323	0.216934	-0.542538
18424	8.880941	0.499409	-3.663970	-0.359439	-0.064170	0.338987	-0.572523	-0.302442	0.558115	-0.194405	-0.786127	0.226522	-0.541201
18425	8.945105	0.415827	-3.432674	-0.250402	-0.142250	0.284278	-0.573374	-0.301760	0.555823	-0.194705	-0.785439	0.234269	-0.538789
18426	8.708920	0.232301	-3.364669	-0.223688	-0.079780	0.284149	-0.574070	-0.301186	0.555727	-0.194768	-0.784075	0.241555	-0.537533
18427	8.536021	0.005747	-3.195472	-0.256095	-0.008231	0.227011	-0.575772	-0.298785	0.552858	-0.196369	-0.782107	0.247932	-0.536914
18428	8.845832	0.020576	-3.018601	-0.318387	0.005333	0.188406	-0.578686	-0.299109	0.548871	-0.199335	-0.779845	0.254374	-0.536098
18429	9.198164	-0.012193	-2.930565	-0.388906	0.031707	0.182796	-0.581433	-0.302199	0.544163	-0.203651	-0.777035	0.261307	-0.535221
18430	9.596948	-0.054465	-3.061662	-0.419544	0.013997	0.236061	-0.584200	-0.305949	0.535695	-0.207696	-0.773905	0.269504	-0.534135
18431	9.464730	-0.146704	-2.984875	-0.499656	0.014881	0.146856	-0.586510	-0.312554	0.528289	-0.213971	-0.770857	0.277098	-0.532177
18432	9.252665	-0.390733	-2.577673	-0.529198	0.035157	0.099895	-0.589367	-0.319948	0.520013	-0.221236	-0.767616	0.284210	-0.530136
18433	9.177922	-0.224961	-2.965003	-0.613928	-0.056329	0.156765	-0.589339	-0.326720	0.512437	-0.228682	-0.764539	0.293428	-0.526388
18434	9.042537	0.118216	-3.170210	-0.448401	0.082146	0.142206	-0.591785	-0.332817	0.506165	-0.234498	-0.760749	0.300039	-0.525594
18435	9.428971	0.389780	-4.093282	-0.523400	0.107266	0.035682	-0.596179	-0.340570	0.494163	-0.242721	-0.756909	0.305650	-0.524169
18436	10.105171	0.967454	-4.131703	-0.578507	0.162024	-0.044097	-0.598342	-0.351636	0.480560	-0.252900	-0.752608	0.310347	-0.522788
18437	10.958753	1.670213	-5.269862	-0.520187	0.249251	0.008449	-0.601887	-0.362391	0.466714	-0.262182	-0.747301	0.314710	-0.523220
18438	9.954309	1.977854	-3.820037	-0.815399	0.000377	0.084304	-0.604750	-0.372471	0.453178	-0.273437	-0.742380	0.324564	-0.518422
18439	9.037549	1.303706	-3.693561	-0.638776	-0.318207	0.011441	-0.600255	-0.383585	0.447224	-0.280745	-0.742087	0.333119	-0.509431
18440	8.863034	2.009086	-4.126769	-0.383690	-0.358361	-0.021882	-0.594793	-0.392273	0.445818	-0.284245	-0.743674	0.338807	-0.501362
18441	7.673713	1.962376	-3.995673	-0.385361	-0.159902	-0.035315	-0.590832	-0.401271	0.445508	-0.289295	-0.743387	0.343078	-0.495966
18442	8.323132	1.681659	-4.016953	-0.250113	-0.015247	-0.057208	-0.588997	-0.408049	0.440395	-0.293457	-0.742458	0.344899	-0.493643
18443	8.990519	1.701957	-3.713355	-0.273480	-0.090720	-0.240488	-0.583287	-0.415938	0.436830	-0.299327	-0.743493	0.344572	-0.488765
18444	8.419686	1.553847	-3.939292	-0.111803	-0.122846	-0.282488	-0.578767	-0.425515	0.436756	-0.302883	-0.745940	0.342299	-0.484424
18445	8.433722	1.766636	-4.083320	-0.236380	-0.046146	-0.157111	-0.570419	-0.432678	0.437619	-0.307676	-0.746147	0.342539	-0.480903
18446	8.767021	1.975682	-3.756341	-0.195034	-0.040393	0.023842	-0.573442	-0.437831	0.429344	-0.310064	-0.745149	0.345123	-0.479066
18447	9.005850	2.408875	-3.279480	-0.194794	-0.042994	0.036833	-0.573131	-0.442712	0.426013	-0.312411	-0.744225	0.347796	-0.477039
18448	9.446542	2.000619	-3.443507	-0.192149	-0.027049	-0.075108	-0.573681	-0.442704	0.426019	-0.315782	-0.743781	0.348783	-0.474786
18449	9.197990	2.043060	-3.221325	-0.097426	-0.090427	0.056383	-0.571621	-0.444837	0.424331	-0.316188	-0.743753	0.351089	-0.472856
18450	8.898928	2.035973	-3.258487	-0.099489	-0.189040	0.057385	-0.571895	-0.446136	0.422326	-0.315781	-0.744482	0.354184	-0.469662
18451	9.097958	2.066141	-3.082203	-0.146411	-0.219511	0.154660	-0.570532	-0.444654	0.423092	-0.315105	-0.744624	0.359192	-0.466074
18452	8.876919	2.276358	-3.091887	0.032364	-0.113154	0.090595	-0.571059	-0.444392	0.426557	-0.312950	-0.745209	0.361057	-0.465149
18453	8.673022	2.020197	-2.868598	0.079684	-0.103268	0.044712	-0.566953	-0.440445	0.430480	-0.310802	-0.746444	0.361548	-0.464226
18454	9.286002	2.006070	-3.041328	0.140469	-0.168147	-0.072388	-0.565279	-0.439311	0.435493	-0.308144	-0.749375	0.360310	-0.462235
18455	9.076892	1.590089	-3.731697	0.195060	-0.032588	-0.032262	-0.563911	-0.436699	0.438947	-0.305507	-0.751196	0.358128	-0.462725
18456	9.148496	1.551737	-3.802240	0.167834	0.094202	0.066588	-0.563645	-0.434184	0.441853	-0.303027	-0.750848	0.357102	-0.465704
18457	9.710852	1.277090	-3.868522	0.340834	0.020644	0.213932	-0.569779	-0.426360	0.444040	-0.296277	-0.751258	0.356914	-0.469514
18458	9.639338	1.045678	-4.292370	0.349597	0.028639	0.265253	-0.572356	-0.415492	0.448722	-0.288713	-0.751120	0.357540	-0.473950
18459	9.240222	0.826241	-4.713550	0.288717	-0.034793	0.250416	-0.578383	-0.404121	0.452778	-0.281935	-0.751408	0.358692	-0.476695
18460	9.294336	0.365465	-4.375669	0.220078	-0.092088	0.287940	-0.580819	-0.393275	0.457870	-0.275200	-0.751423	0.361536	-0.478456
18461	9.204466	-0.064942	-4.597280	0.179216	-0.121907	0.264870	-0.585473	-0.380482	0.463928	-0.269225	-0.751754	0.364441	-0.479132
18462	8.994276	-0.008105	-4.386203	0.198646	-0.131198	0.171299	-0.584173	-0.371252	0.469439	-0.263620	-0.752803	0.365917	-0.479476
18463	8.612907	-0.035199	-4.154785	0.122611	-0.215868	0.141842	-0.583496	-0.366921	0.475208	-0.258930	-0.754581	0.368018	-0.477625
18464	8.286551	0.066586	-4.339937	0.037049	-0.213535	-0.049246	-0.581260	-0.365735	0.481873	-0.257252	-0.757151	0.368128	-0.474369
18465	8.253132	0.190650	-4.352368	0.056253	-0.256507	-0.148225	-0.574885	-0.366623	0.486719	-0.255983	-0.761068	0.366694	-0.469877
18466	8.348609	0.101981	-4.119861	0.123199	-0.123009	-0.120766	-0.568062	-0.369543	0.492953	-0.254324	-0.763717	0.364429	-0.468238
18467	8.187667	-0.073972	-4.293689	0.177630	-0.177203	-0.203226	-0.562923	-0.370294	0.498233	-0.252259	-0.767857	0.360609	-0.465535
18468	8.340476	-0.340889	-4.359098	0.152073	-0.165588	-0.273043	-0.558309	-0.373135	0.503528	-0.251253	-0.772100	0.355931	-0.462652
18469	8.198536	-0.111015	-4.429568	0.099350	-0.159884	-0.397941	-0.548988	-0.378292	0.508914	-0.252250	-0.776987	0.349740	-0.458632
18470	7.384531	-0.682683	-4.765087	0.076196	-0.078659	-0.247919	-0.543282	-0.380578	0.513957	-0.252774	-0.779801	0.345684	-0.456638
18471	8.880956	0.404290	-4.881566	0.104644	0.098877	-0.256814	-0.538419	-0.384303	0.514236	-0.254109	-0.781299	0.340338	-0.457352
18472	8.817761	1.132406	-5.260833	-0.062911	0.210641	-0.270071	-0.539068	-0.389703	0.510331	-0.258979	-0.780858	0.335719	-0.458785
18473	8.600101	1.786772	-4.403234	-0.061242	0.241001	-0.411335	-0.539978	-0.397126	0.504927	-0.265272	-0.781177	0.328700	-0.459728
18474	8.729416	2.911128	-4.961088	-0.146352	0.375371	-0.250056	-0.540024	-0.408420	0.496945	-0.272303	-0.778544	0.324238	-0.463238
18475	9.535991	2.562490	-4.882434	-0.177648	0.199796	-0.172637	-0.544703	-0.413902	0.487288	-0.277968	-0.776972	0.322164	-0.463961
18476	9.043910	2.371919	-4.877352	-0.152950	0.081358	-0.196397	-0.544364	-0.424000	0.478955	-0.282678	-0.776607	0.320182	-0.463097
18477	8.433408	2.709164	-4.212396	-0.070005	0.042712	-0.234769	-0.541813	-0.431344	0.476694	-0.286253	-0.777466	0.316970	-0.461667
18478	8.191913	2.700355	-3.971600	-0.004153	0.042447	-0.234688	-0.538033	-0.437105	0.476032	-0.288741	-0.778515	0.313219	-0.460909
18479	7.991366	2.600361	-4.003391	-0.010414	0.026685	-0.124628	-0.536641	-0.439165	0.474791	-0.290303	-0.779151	0.311217	-0.460208
18480	8.313951	2.643095	-3.744711	0.023592	0.041255	-0.153860	-0.534388	-0.443003	0.475363	-0.291597	-0.779849	0.308467	-0.460060
18481	8.821844	2.298216	-3.968795	0.049932	-0.100929	-0.114996	-0.530495	-0.444347	0.478827	-0.291369	-0.781934	0.306774	-0.457791
18482	8.653339	2.742985	-4.138294	-0.025781	-0.077905	-0.003204	-0.526309	-0.448127	0.480486	-0.291314	-0.782502	0.307520	-0.456353
18483	8.312876	2.410870	-3.784822	-0.052945	-0.145195	0.013247	-0.524102	-0.447813	0.482000	-0.291278	-0.783591	0.309004	-0.453497
18484	8.410043	2.545355	-3.739282	-0.123694	-0.132006	0.104891	-0.523409	-0.447724	0.482825	-0.291438	-0.783398	0.312642	-0.451228
18485	8.174129	2.673496	-3.768264	-0.115280	-0.095694	0.143356	-0.522996	-0.448122	0.482246	-0.291542	-0.782835	0.316405	-0.449511
18486	8.466022	2.753982	-3.773717	-0.149238	-0.043773	0.170843	-0.525892	-0.449054	0.480414	-0.292053	-0.781254	0.320780	-0.448830
18487	8.186145	2.542071	-3.735656	-0.249572	-0.108270	0.222039	-0.529496	-0.448192	0.478158	-0.293496	-0.779464	0.327005	-0.446501
18488	8.284554	2.698089	-3.849401	-0.279177	-0.014546	0.304457	-0.532957	-0.448534	0.474725	-0.295015	-0.775921	0.334424	-0.446177
18489	8.989159	2.278780	-4.771970	-0.245758	0.026118	0.521063	-0.542688	-0.443904	0.468760	-0.294600	-0.770844	0.344399	-0.447660
18490	9.198615	1.203892	-4.646747	-0.210720	0.099851	0.518131	-0.553287	-0.436418	0.461874	-0.293867	-0.765072	0.353768	-0.450728
18491	9.182760	0.884546	-4.691703	-0.183134	0.155977	0.377648	-0.565923	-0.432690	0.452299	-0.294587	-0.760031	0.360166	-0.453709
18492	8.485232	0.655802	-4.444949	-0.114727	0.041693	0.311714	-0.574689	-0.427049	0.448315	-0.293784	-0.756695	0.365797	-0.455299
18493	8.913203	1.120074	-4.754950	-0.060769	0.093883	0.238492	-0.579862	-0.422724	0.444356	-0.293408	-0.753879	0.369331	-0.457354
18494	9.553706	0.558127	-5.494938	-0.117245	0.024769	0.214660	-0.584879	-0.418386	0.443013	-0.293377	-0.751351	0.373594	-0.458072
18495	8.806828	-0.021157	-4.939524	-0.136060	-0.073005	0.168657	-0.587937	-0.416335	0.442064	-0.293451	-0.750117	0.377778	-0.456613
18496	8.775506	-0.303130	-4.510348	-0.202539	0.043371	0.133433	-0.591533	-0.417208	0.438049	-0.295581	-0.747494	0.381474	-0.456467
18497	8.641158	-0.235572	-4.775348	-0.142004	-0.055725	0.218099	-0.593783	-0.414811	0.435460	-0.295335	-0.745650	0.386387	-0.455510
18498	8.653676	0.170766	-4.886665	-0.133886	-0.170208	0.192673	-0.597400	-0.410765	0.436843	-0.294241	-0.744887	0.391583	-0.453022
18499	8.237358	0.340455	-5.205657	-0.142640	-0.211252	0.108231	-0.596606	-0.408519	0.436421	-0.293721	-0.745275	0.395797	-0.449041
18500	8.636147	-0.004210	-5.208324	-0.033575	-0.173920	-0.028304	-0.594786	-0.409248	0.439391	-0.293082	-0.746837	0.396800	-0.445968
18501	8.065042	0.232371	-5.011561	0.078195	-0.220313	-0.153801	-0.590441	-0.411341	0.446663	-0.291468	-0.750652	0.395202	-0.442023
18502	8.131138	-0.058352	-5.064224	0.183073	-0.195460	-0.205056	-0.583239	-0.411736	0.452635	-0.288966	-0.755028	0.391740	-0.439285
18503	8.262795	0.293358	-5.322827	0.082991	-0.106686	-0.330104	-0.578716	-0.417824	0.458559	-0.289643	-0.759203	0.386783	-0.436024
18504	8.717161	0.766302	-5.030047	0.073702	-0.053682	-0.337358	-0.570087	-0.424373	0.461111	-0.291031	-0.762668	0.381424	-0.433768
18505	8.878261	0.849311	-4.796460	-0.011606	-0.005530	-0.384341	-0.563123	-0.430161	0.462898	-0.294345	-0.765746	0.375843	-0.430972
18506	8.305001	1.220268	-4.313788	-0.041917	0.019538	-0.249607	-0.556820	-0.439082	0.463123	-0.297269	-0.767176	0.372366	-0.429436
18507	7.993848	1.314004	-4.089038	-0.040435	-0.036038	-0.152298	-0.553460	-0.443881	0.462937	-0.298790	-0.768555	0.370741	-0.427317
18508	8.303885	1.144187	-4.425325	0.097131	0.072283	-0.152173	-0.551223	-0.447103	0.462306	-0.299121	-0.769619	0.367242	-0.428191
18509	8.677648	1.350009	-4.780867	0.248433	0.131063	-0.248211	-0.550384	-0.448105	0.462513	-0.298232	-0.771958	0.360658	-0.430191
18510	8.080730	1.597088	-4.810065	0.323532	0.205808	-0.458401	-0.548129	-0.451432	0.464080	-0.298634	-0.775349	0.349650	-0.432893
18511	8.025550	1.748946	-4.534134	0.458551	0.289196	-0.583039	-0.543120	-0.454953	0.465886	-0.298405	-0.779748	0.335028	-0.436698
18512	8.032770	2.356799	-4.482146	0.414201	0.272718	-0.628873	-0.536434	-0.460205	0.468259	-0.299218	-0.783934	0.320041	-0.439874
18513	9.288538	3.093849	-4.415625	0.490033	0.261005	-0.523700	-0.529886	-0.466232	0.469347	-0.297662	-0.788021	0.306052	-0.443568
18514	9.740963	3.381738	-4.604532	0.354634	0.100113	-0.472181	-0.521558	-0.469514	0.473891	-0.296847	-0.792063	0.294955	-0.444431
18515	8.803953	3.408227	-4.279545	0.423889	-0.037466	-0.363745	-0.515138	-0.472741	0.480800	-0.293064	-0.797195	0.285718	-0.443800
18516	8.517097	2.863601	-4.378623	0.461064	-0.185910	-0.192005	-0.507795	-0.469268	0.493619	-0.286333	-0.802586	0.279747	-0.442278
18517	7.923088	2.870128	-4.551974	0.419737	-0.228761	-0.090302	-0.500231	-0.462631	0.504562	-0.279067	-0.807667	0.275951	-0.440052
18518	8.047422	2.714827	-4.608346	0.385305	-0.307741	0.032712	-0.494718	-0.455391	0.518178	-0.270840	-0.812294	0.274900	-0.437325
18519	8.134213	2.385982	-5.082215	0.174442	-0.287567	0.045063	-0.487570	-0.449247	0.527855	-0.266008	-0.815677	0.275717	-0.433465
18520	8.086756	2.228980	-4.922084	0.125930	-0.304250	0.079831	-0.484802	-0.444978	0.537183	-0.261574	-0.818514	0.277646	-0.429566
18521	8.058441	2.135474	-4.805722	0.050089	-0.266989	0.044738	-0.479294	-0.441209	0.544388	-0.258879	-0.820991	0.279393	-0.425318
18522	8.008785	1.888292	-5.510612	0.052444	-0.079020	0.042532	-0.476684	-0.438117	0.549099	-0.257211	-0.821684	0.280160	-0.424487
18523	7.902511	1.678031	-5.145782	0.087396	-0.027734	0.044307	-0.475043	-0.436659	0.550275	-0.255226	-0.822304	0.280349	-0.424358
18524	8.349385	1.524087	-4.931668	0.194622	0.015868	0.081230	-0.477415	-0.432019	0.553473	-0.251420	-0.822689	0.280056	-0.426075
18525	8.155638	1.588180	-5.088216	0.114238	-0.087497	0.027064	-0.476615	-0.427219	0.558167	-0.248794	-0.824029	0.280037	-0.425037
18526	8.312824	1.470753	-5.273557	0.096180	-0.054525	0.031573	-0.477064	-0.424409	0.558067	-0.246632	-0.824781	0.280117	-0.424786
18527	8.318622	1.337322	-5.091115	0.144818	-0.049664	0.071101	-0.477108	-0.418707	0.561721	-0.243322	-0.825682	0.280385	-0.424768
18528	8.169836	1.405631	-5.044055	0.137812	-0.057400	0.015107	-0.474498	-0.416265	0.565428	-0.240593	-0.826741	0.279847	-0.424617
18529	8.246621	1.273944	-5.028465	0.143648	-0.046608	-0.042710	-0.473689	-0.412555	0.569504	-0.238273	-0.828219	0.278235	-0.424104
18530	8.375674	1.313873	-5.180336	0.098114	-0.080230	-0.031704	-0.473427	-0.409887	0.572145	-0.236467	-0.829530	0.277364	-0.423121
18531	8.320572	1.186236	-5.396443	0.091016	-0.054695	-0.027211	-0.470673	-0.407614	0.576391	-0.234825	-0.830720	0.276502	-0.422267
18532	8.282980	1.160450	-5.262389	0.062206	-0.128428	-0.071202	-0.467370	-0.406638	0.578348	-0.233680	-0.832476	0.275501	-0.420092
18533	7.945980	1.294005	-5.280312	0.017660	-0.119578	-0.095213	-0.462368	-0.408297	0.582196	-0.233454	-0.834221	0.274434	-0.417444
18534	7.812851	1.603291	-5.490654	0.118347	-0.056595	-0.029036	-0.460419	-0.408464	0.585061	-0.231410	-0.835393	0.273331	-0.416964
18535	7.640556	1.723722	-5.700764	0.159943	-0.006057	0.016819	-0.458661	-0.403645	0.589059	-0.228491	-0.836229	0.272415	-0.417496
18536	8.064386	1.530856	-5.645422	0.152229	0.017227	-0.001522	-0.458274	-0.400913	0.590324	-0.226050	-0.836775	0.271144	-0.418556
18537	8.313484	1.503060	-5.512441	0.113624	0.004815	-0.007028	-0.458858	-0.397337	0.591787	-0.224160	-0.837423	0.270165	-0.418910
18538	8.012337	1.407632	-5.470410	0.085832	0.000072	-0.020002	-0.459550	-0.395618	0.594103	-0.222890	-0.837905	0.269215	-0.419236
18539	7.939564	1.343168	-5.506747	0.062202	-0.018718	-0.012705	-0.459164	-0.393392	0.594235	-0.221777	-0.838542	0.268679	-0.418896
18540	7.959529	1.383279	-5.434787	0.128655	0.040864	0.003859	-0.459443	-0.391553	0.596830	-0.219806	-0.838737	0.267589	-0.420239
18541	8.317251	1.432387	-5.307780	0.062336	0.022657	-0.010831	-0.456842	-0.390741	0.596579	-0.218900	-0.839006	0.266898	-0.420616
18542	8.407920	1.355248	-5.388948	0.161912	0.030880	0.016882	-0.457841	-0.387664	0.596914	-0.216205	-0.839351	0.265789	-0.422020
18543	8.036257	1.290709	-5.443089	0.088854	-0.011638	-0.008980	-0.459787	-0.384791	0.598898	-0.214656	-0.839999	0.265055	-0.421983
18544	8.185261	1.270791	-5.482597	0.069943	-0.010361	0.002021	-0.459674	-0.382447	0.599591	-0.213409	-0.840367	0.264648	-0.422138
18545	8.118592	1.221113	-5.359686	0.042037	-0.018530	-0.014556	-0.459407	-0.380590	0.601631	-0.212656	-0.840892	0.264246	-0.421725
18546	7.993779	1.272391	-5.320878	0.050878	-0.001250	-0.027431	-0.458165	-0.380116	0.603026	-0.212025	-0.841256	0.263466	-0.421806
18547	8.210865	1.287484	-5.295088	-0.012126	-0.006645	-0.056856	-0.457202	-0.379871	0.603445	-0.212607	-0.841663	0.262757	-0.421142
18548	8.042293	1.386090	-5.326780	0.000888	-0.009273	-0.013722	-0.456656	-0.379467	0.603602	-0.212659	-0.841809	0.262663	-0.420882
18549	8.233668	1.262745	-5.450652	-0.008410	-0.034011	0.016597	-0.457187	-0.380349	0.604656	-0.212421	-0.842068	0.263274	-0.420102
18550	8.084813	1.338491	-5.415614	-0.038452	-0.023925	-0.012859	-0.456786	-0.379897	0.603853	-0.213051	-0.842165	0.263588	-0.419392
18551	8.094913	1.376632	-5.372276	-0.030755	-0.024822	0.001848	-0.456635	-0.381660	0.602642	-0.213367	-0.842320	0.264096	-0.418598
18552	8.142174	1.407171	-5.504246	-0.019801	-0.026619	0.000966	-0.455663	-0.381727	0.603731	-0.213553	-0.842445	0.264498	-0.417998
18553	8.103754	1.397465	-5.483554	-0.040344	-0.027483	-0.014681	-0.454140	-0.382460	0.603948	-0.214160	-0.842663	0.264816	-0.417046
18554	8.059479	1.413992	-5.607363	-0.021621	-0.015517	0.000007	-0.455226	-0.383819	0.603462	-0.214443	-0.842690	0.265169	-0.416620
18555	8.048645	1.245453	-5.690161	0.004751	-0.017225	0.027555	-0.454124	-0.383071	0.605012	-0.213990	-0.842789	0.265781	-0.416264
18556	7.770926	1.219974	-5.452948	0.083944	-0.018735	0.047841	-0.453618	-0.379711	0.604799	-0.212077	-0.843040	0.266074	-0.416548
18557	7.826329	1.218922	-5.764126	0.009605	0.022851	0.033868	-0.456643	-0.379540	0.605113	-0.211695	-0.842791	0.266585	-0.416918
18558	7.702521	1.031896	-5.495083	-0.004672	0.108880	0.073108	-0.457497	-0.377674	0.604408	-0.211745	-0.841462	0.267500	-0.418986
18559	7.949406	1.281776	-5.454389	-0.019534	0.142309	0.131848	-0.462480	-0.376905	0.601608	-0.211663	-0.839555	0.269400	-0.421628
18560	8.124557	1.531216	-5.343399	-0.009751	0.103737	0.161375	-0.467893	-0.374209	0.599618	-0.211024	-0.837754	0.271857	-0.423946
18561	8.351056	1.558825	-5.351687	-0.038544	0.053194	0.115576	-0.473568	-0.372359	0.597855	-0.210936	-0.836583	0.274005	-0.424919
18562	8.302180	1.516479	-5.422581	-0.021882	0.036484	0.055055	-0.475223	-0.373346	0.595606	-0.211034	-0.835869	0.275065	-0.425591
18563	8.226564	1.243071	-5.426366	-0.027494	0.051879	0.012748	-0.476638	-0.370761	0.594674	-0.211640	-0.835310	0.275397	-0.426172
18564	8.090201	1.093600	-5.238713	0.035693	0.016335	0.018385	-0.478025	-0.370935	0.592885	-0.210977	-0.835211	0.275437	-0.426668
18565	8.187901	0.902139	-5.296741	0.120583	0.000664	0.046090	-0.477495	-0.367972	0.595128	-0.208538	-0.835521	0.275282	-0.427360
18566	8.093995	0.831989	-5.259879	0.127043	-0.002478	0.082780	-0.478605	-0.365829	0.597473	-0.205693	-0.835603	0.275695	-0.428310
18567	8.079601	1.051459	-5.344845	0.131183	-0.018870	0.172767	-0.480715	-0.360602	0.600016	-0.201877	-0.835403	0.277646	-0.429256
18568	8.178411	1.226285	-5.415015	0.149869	-0.011483	0.187522	-0.481876	-0.354525	0.602050	-0.197696	-0.835047	0.279642	-0.430597
18569	8.184267	1.062810	-5.522553	0.148218	-0.023414	0.125113	-0.483880	-0.347560	0.603320	-0.193985	-0.835186	0.280652	-0.431358
18570	8.134844	0.721475	-5.537419	0.123092	-0.053552	0.075495	-0.484483	-0.341019	0.607168	-0.190975	-0.835689	0.281163	-0.431393
18571	7.923314	0.680670	-5.457331	0.132566	-0.027013	0.154332	-0.485067	-0.337057	0.609344	-0.187243	-0.835611	0.282808	-0.432104
18572	8.013965	0.603564	-5.540913	0.160953	-0.008779	0.187395	-0.486429	-0.326075	0.611266	-0.182880	-0.835211	0.284684	-0.433511
18573	8.432086	0.376390	-5.275489	0.254619	-0.007464	0.130749	-0.488240	-0.321768	0.615403	-0.177414	-0.835500	0.284796	-0.435150
18574	8.332975	0.280125	-5.277241	0.212920	-0.044818	0.079305	-0.490281	-0.311215	0.617718	-0.172907	-0.836177	0.284530	-0.435836
18575	8.153016	0.106299	-5.418951	0.165341	-0.059431	0.079162	-0.490319	-0.306197	0.621056	-0.169071	-0.836853	0.284734	-0.435911
18576	8.128057	0.029951	-5.498205	0.164657	-0.048586	0.051596	-0.489543	-0.300089	0.624727	-0.165587	-0.837527	0.284430	-0.436153
18577	8.133250	0.131681	-5.492907	0.156795	-0.086477	0.070011	-0.487405	-0.293276	0.627878	-0.161806	-0.838434	0.284642	-0.435691
18578	8.207718	0.035753	-5.790927	0.012437	-0.047679	0.106361	-0.486736	-0.290063	0.630685	-0.160397	-0.838275	0.286575	-0.435250
18579	8.125087	-0.028257	-5.855871	-0.015011	-0.034611	0.104420	-0.486482	-0.287874	0.631643	-0.159478	-0.837965	0.288696	-0.434783
18580	8.079369	0.021417	-5.559227	-0.045404	-0.057819	0.030999	-0.485663	-0.287328	0.631669	-0.159634	-0.838136	0.289899	-0.433594
18581	7.949649	0.158235	-5.567974	-0.084008	-0.049753	-0.010386	-0.486741	-0.288740	0.632282	-0.160781	-0.838392	0.290742	-0.432109
18582	8.000073	0.150858	-5.586811	-0.099830	-0.036326	0.012511	-0.486171	-0.290416	0.632036	-0.162134	-0.838302	0.292035	-0.430903
18583	8.198891	0.041719	-5.689135	-0.126908	-0.035120	0.025324	-0.485149	-0.294795	0.632587	-0.163774	-0.838073	0.293796	-0.429530
18584	8.099549	0.058712	-5.458314	-0.094060	-0.042515	0.023553	-0.482810	-0.295614	0.631413	-0.164897	-0.837981	0.295243	-0.428285
18585	7.961485	0.334775	-5.359589	-0.011327	-0.003048	0.036516	-0.482937	-0.295930	0.632221	-0.164700	-0.837776	0.296088	-0.428178
18586	8.007230	0.158247	-5.599105	-0.045177	0.077032	-0.007748	-0.483783	-0.296318	0.628899	-0.165979	-0.837004	0.296197	-0.429119
18587	8.150948	0.070900	-5.670248	-0.068524	0.058090	-0.059133	-0.485258	-0.299884	0.627869	-0.167919	-0.836645	0.295729	-0.429387
18588	8.036892	0.239641	-5.536897	-0.013262	0.070368	-0.114092	-0.485534	-0.300785	0.626301	-0.169536	-0.836659	0.293802	-0.430046
18589	8.288455	0.211731	-5.396764	-0.040763	0.050231	-0.114058	-0.485777	-0.304076	0.625000	-0.171440	-0.836768	0.292199	-0.430171
18590	8.183228	0.425713	-5.386606	-0.041636	0.001676	-0.071761	-0.484364	-0.308077	0.623366	-0.172764	-0.837020	0.291458	-0.429654
18591	8.081138	0.428007	-5.503516	-0.021920	-0.012479	-0.051539	-0.484062	-0.310440	0.622943	-0.173458	-0.837358	0.290947	-0.429060
18592	8.090653	0.515942	-5.556425	-0.051688	-0.011294	-0.069935	-0.482656	-0.312453	0.623634	-0.174858	-0.837673	0.290366	-0.428272
18593	8.128948	0.477093	-5.572599	-0.086525	0.001750	-0.039743	-0.479602	-0.315255	0.622746	-0.176623	-0.837589	0.290552	-0.427585
18594	8.284153	0.557144	-5.476457	-0.137786	-0.030462	-0.036988	-0.479695	-0.319273	0.621951	-0.179070	-0.837565	0.291324	-0.426086
18595	8.211148	0.490646	-5.541776	-0.177290	-0.045907	-0.007707	-0.478002	-0.323431	0.620580	-0.181810	-0.837359	0.292981	-0.424190
18596	8.082187	0.674909	-5.472968	-0.117361	-0.073375	0.048430	-0.478622	-0.329647	0.619105	-0.182937	-0.837255	0.295166	-0.422392
18597	7.942683	0.455337	-5.659956	-0.172487	-0.064687	0.106043	-0.476684	-0.331044	0.618450	-0.184523	-0.836533	0.298743	-0.420615
18598	7.983238	0.489892	-5.726448	-0.319613	-0.039827	0.144266	-0.477341	-0.334323	0.617017	-0.188413	-0.834794	0.304091	-0.418506
18599	8.011055	0.389180	-5.824738	-0.488614	-0.010410	0.184249	-0.479381	-0.339877	0.610911	-0.194923	-0.831870	0.311394	-0.415970
18600	8.156129	0.455530	-5.786263	-0.582714	-0.008363	0.154744	-0.480007	-0.349816	0.602457	-0.203262	-0.828630	0.318932	-0.412721
18601	7.938138	0.517618	-5.961236	-0.593057	-0.010003	0.213408	-0.483080	-0.361706	0.594597	-0.211203	-0.824871	0.327500	-0.409542
18602	7.954545	0.544043	-5.411092	-0.624617	0.005577	0.230781	-0.486574	-0.373796	0.585213	-0.219635	-0.820584	0.336481	-0.406427
18603	7.970286	0.877540	-5.696874	-0.709040	0.019118	0.255419	-0.491641	-0.381372	0.575567	-0.229249	-0.815494	0.346436	-0.402985
18604	8.095762	0.693417	-5.594097	-0.743503	0.017888	0.231497	-0.496281	-0.392012	0.562562	-0.239601	-0.810219	0.356185	-0.399084
18605	7.921559	0.873953	-5.765106	-0.643177	0.057631	0.285753	-0.500363	-0.401676	0.552366	-0.248068	-0.804552	0.365764	-0.396706
18606	8.241785	0.892231	-5.489593	-0.532138	-0.001805	0.305416	-0.508064	-0.409215	0.539854	-0.254174	-0.799606	0.374994	-0.394215
18607	8.050392	1.105834	-5.406184	-0.492068	-0.017171	0.266977	-0.513026	-0.413491	0.531373	-0.259734	-0.795172	0.383334	-0.391528
18608	7.967946	1.321941	-5.565903	-0.313335	0.053442	0.169962	-0.516598	-0.416962	0.526097	-0.263785	-0.791776	0.388312	-0.390796
18609	8.243157	1.309269	-5.489341	-0.228005	0.039003	0.146356	-0.519639	-0.419684	0.519621	-0.266501	-0.789106	0.392322	-0.390350
18610	8.215340	1.263665	-5.329218	-0.198747	0.024743	0.043659	-0.520741	-0.421729	0.515925	-0.269484	-0.787476	0.394538	-0.389357
18611	8.099694	1.298626	-5.343985	-0.151737	0.046428	-0.014112	-0.521325	-0.422561	0.510093	-0.272312	-0.786388	0.395360	-0.388757
18612	8.139831	1.314405	-5.456466	-0.068157	0.032723	-0.035023	-0.521720	-0.424216	0.509720	-0.273909	-0.786010	0.395269	-0.388489
18613	8.137821	1.299091	-5.398534	-0.045437	0.034126	-0.075355	-0.520060	-0.426626	0.506940	-0.275446	-0.786075	0.394362	-0.388194
18614	8.057444	1.438420	-5.259389	0.003494	0.026191	-0.022018	-0.519648	-0.427151	0.506077	-0.275764	-0.786036	0.393956	-0.388460
18615	8.312977	1.353433	-5.204297	0.073973	0.068365	0.009294	-0.522954	-0.426810	0.505853	-0.275048	-0.785819	0.393254	-0.390113
18616	8.254898	1.232362	-5.186010	0.136890	0.041102	-0.030945	-0.522703	-0.424861	0.505970	-0.273458	-0.786462	0.391586	-0.391611
18617	8.370469	1.326777	-5.235598	0.195072	0.023254	-0.042692	-0.522986	-0.421958	0.509732	-0.270894	-0.787651	0.389357	-0.393222
18618	8.112854	1.293477	-5.508720	0.173154	0.002876	-0.040021	-0.522468	-0.419189	0.510171	-0.268499	-0.788844	0.387461	-0.394343
18619	8.188375	1.291486	-5.400474	0.195641	0.021979	-0.021636	-0.520420	-0.416534	0.512518	-0.265745	-0.789864	0.385555	-0.396034
18620	8.119313	1.268624	-5.286958	0.236343	0.065262	-0.008795	-0.523899	-0.411067	0.516328	-0.262577	-0.790635	0.383304	-0.398783
18621	8.138452	1.229706	-5.287927	0.268998	0.011178	-0.014153	-0.522552	-0.406774	0.519746	-0.258520	-0.792037	0.380966	-0.400887
18622	8.128958	0.853301	-5.420427	0.268114	0.050874	0.015076	-0.523965	-0.400573	0.525097	-0.254532	-0.792863	0.378898	-0.403755
18623	8.208869	0.813010	-5.351232	0.243738	0.029137	-0.005111	-0.526236	-0.394168	0.526473	-0.250919	-0.793880	0.376795	-0.405979
18624	8.330143	0.942423	-5.301796	0.292404	0.027428	0.037245	-0.527811	-0.387175	0.529945	-0.246174	-0.794805	0.374984	-0.408743
18625	8.349459	0.810528	-5.240592	0.309070	0.010718	-0.023271	-0.525785	-0.381802	0.533974	-0.241524	-0.796378	0.372125	-0.411062
18626	8.532417	0.619275	-5.178649	0.328852	0.048145	0.028102	-0.526946	-0.374947	0.537295	-0.236407	-0.797319	0.369744	-0.414348
18627	8.618099	0.362008	-5.205263	0.144297	-0.014310	-0.027237	-0.527396	-0.370316	0.540062	-0.234219	-0.798287	0.368280	-0.415029
18628	8.824580	0.030142	-5.157189	0.012665	-0.164470	0.058990	-0.525590	-0.369151	0.544387	-0.232313	-0.799248	0.370001	-0.412714
