# Supplementary material for: Identification of Haptic Based Guiding Using Hard Reins
Source: PLoS One. 2015 Jul 22;10(7):e0132020. doi: 10.1371/journal.pone.0132020 (PMC4511788; doi:10.1371/journal.pone.0132020)
Supplement: S2 File — (ZIP) [file pone.0132020.s002.zip › MotionData2/Subject11/T14/gh14.txt]

// Start Time: 0
// Sample rate: 25.0Hz
// Scenario: 4.0
// Firmware Version: 2.6.1
Counter	Acc_X	Acc_Y	Acc_Z	Gyr_X	Gyr_Y	Gyr_Z	Mag_X	Mag_Y	Mag_Z	Quat_w	Quat_x	Quat_y	Quat_z
17824	0.476381	0.045246	9.823108	0.139922	-0.002285	-0.020221	-0.167069	0.437861	-0.628557	-0.427692	0.014798	0.010821	0.903739
17825	0.483741	0.016254	9.781967	0.104009	0.004995	-0.018567	-0.168475	0.435332	-0.629568	-0.427332	0.013960	0.012826	0.903896
17826	0.427933	0.093031	9.756123	0.089853	0.006826	-0.009418	-0.167156	0.432350	-0.632899	-0.427232	0.013113	0.014535	0.903930
17827	0.345534	0.189304	9.819106	0.164109	0.003264	0.002030	-0.166624	0.428341	-0.633160	-0.427255	0.011794	0.017636	0.903882
17828	0.200698	0.232214	9.789556	0.168479	-0.004070	-0.001636	-0.168028	0.425676	-0.634426	-0.427314	0.010474	0.020857	0.903802
17829	0.270599	0.232331	9.783009	0.116077	-0.005059	-0.012971	-0.167483	0.420848	-0.636475	-0.427045	0.009698	0.023156	0.903882
17830	0.337978	0.256532	9.786377	0.086221	-0.004144	-0.003894	-0.167608	0.418723	-0.635709	-0.427047	0.009080	0.024891	0.903841
17831	0.325809	0.277879	9.704959	0.097658	0.001328	-0.014919	-0.168495	0.414198	-0.635704	-0.426739	0.008339	0.026795	0.903939
17832	0.270583	0.232027	9.694200	0.077373	0.005910	0.001583	-0.168730	0.412302	-0.638894	-0.426841	0.007617	0.028282	0.903852
17833	0.369642	0.189426	9.840934	0.007472	0.008568	-0.002462	-0.168340	0.411497	-0.638897	-0.426746	0.007519	0.028475	0.903892
17834	0.480906	0.113032	9.946507	-0.101147	0.005762	0.015456	-0.168868	0.413645	-0.638126	-0.427067	0.008332	0.026735	0.903786
17835	0.403846	0.093311	9.851906	-0.218423	0.012011	0.009315	-0.170180	0.418600	-0.637603	-0.427146	0.010115	0.022795	0.903839
17836	0.504902	0.126767	9.728512	-0.182525	0.004750	0.003974	-0.169177	0.424341	-0.635822	-0.427227	0.011637	0.019593	0.903857
17837	0.480855	0.114690	9.728118	-0.104498	0.008455	-0.008557	-0.169334	0.428635	-0.633393	-0.426995	0.012510	0.017742	0.903993
17838	0.357668	0.169919	9.770946	-0.136055	0.021195	-0.008745	-0.168312	0.430631	-0.632763	-0.426855	0.013333	0.015244	0.904093
17839	0.412835	0.227749	9.767471	-0.185170	0.021169	-0.001611	-0.168603	0.435730	-0.629950	-0.426725	0.014664	0.011826	0.904185
17840	0.423091	0.097865	9.765745	-0.111651	0.025838	0.006144	-0.167076	0.441052	-0.629577	-0.426864	0.015199	0.009725	0.904136
17841	0.423607	-0.007686	9.850675	-0.085386	0.020398	0.015518	-0.167845	0.440785	-0.630464	-0.427067	0.015697	0.008116	0.904047
17842	0.358993	-0.103796	9.920727	-0.148437	0.015772	0.026282	-0.167097	0.444667	-0.628171	-0.427533	0.016733	0.005430	0.903829
17843	0.404995	-0.147030	9.913350	-0.171207	0.017590	0.029860	-0.165443	0.449199	-0.626651	-0.427960	0.018016	0.002284	0.903615
17844	0.312898	-0.046606	9.789092	-0.106444	0.021286	0.019100	-0.165587	0.452938	-0.626393	-0.428314	0.018593	0.000312	0.903439
17845	0.230780	-0.013166	9.767194	-0.020686	0.008576	0.019550	-0.164824	0.455466	-0.626142	-0.428606	0.018740	-0.000027	0.903297
17846	0.226168	-0.056403	9.788146	0.028480	0.001287	0.008737	-0.164051	0.454799	-0.625255	-0.428841	0.018522	0.000614	0.903190
17847	0.320310	-0.085105	9.781422	0.017941	0.019577	0.012352	-0.164943	0.452933	-0.626142	-0.429018	0.018131	0.000885	0.903114
17848	0.380877	-0.147333	9.838717	0.035479	0.015954	0.016143	-0.163781	0.453184	-0.626407	-0.429385	0.017588	0.001524	0.902949
17849	0.386222	-0.257965	9.842015	0.033814	0.012291	0.014300	-0.164034	0.451322	-0.626150	-0.429602	0.017193	0.002142	0.902852
17850	0.395484	-0.176031	9.879252	0.002124	0.015949	0.028896	-0.163776	0.451850	-0.626407	-0.430179	0.016937	0.002174	0.902582
17851	0.371324	-0.164027	9.886396	-0.024196	0.015930	0.034298	-0.162226	0.452095	-0.626930	-0.430737	0.016978	0.001705	0.902316
17852	0.279720	-0.164344	9.847135	0.007251	0.010482	0.039077	-0.163519	0.452378	-0.626664	-0.431497	0.016777	0.001873	0.901957
17853	0.332352	-0.077404	9.916048	0.021382	0.004983	0.025311	-0.162611	0.451963	-0.627182	-0.431907	0.016618	0.002324	0.901762
17854	0.298604	-0.080141	9.838891	0.042473	0.014114	0.012483	-0.162354	0.450903	-0.626164	-0.432206	0.016046	0.003105	0.901627
17855	0.293898	-0.109412	9.723231	0.033817	0.015906	-0.000482	-0.162348	0.450229	-0.626930	-0.432156	0.015577	0.003694	0.901657
17856	0.397402	-0.075261	9.801479	0.032081	0.021398	-0.000497	-0.161825	0.448489	-0.626935	-0.432218	0.014962	0.004229	0.901635
17857	0.395276	-0.132788	9.863056	0.039077	0.026898	0.005069	-0.161556	0.446875	-0.627959	-0.432270	0.014254	0.004818	0.901619
17858	0.289312	-0.149546	9.948236	0.028632	0.017720	0.003180	-0.161434	0.447815	-0.627194	-0.432394	0.013735	0.005320	0.901565
17859	0.279324	-0.074876	9.982792	0.039024	0.010441	0.012468	-0.161034	0.446593	-0.628984	-0.432577	0.013322	0.006044	0.901478
17860	0.216662	-0.080052	9.912532	0.062754	-0.011497	0.002469	-0.162195	0.446075	-0.628720	-0.432690	0.013035	0.007414	0.901418
17861	0.177533	0.035036	9.824976	0.090682	-0.005988	-0.000173	-0.161649	0.442038	-0.631661	-0.432656	0.012461	0.009210	0.901426
17862	0.174663	0.131174	9.802296	0.101140	-0.018768	-0.000104	-0.163713	0.440471	-0.630625	-0.432734	0.011972	0.011336	0.901371
17863	0.234965	0.121575	9.773923	0.124806	-0.015085	-0.003679	-0.163565	0.438182	-0.632669	-0.432639	0.011256	0.013827	0.901391
17864	0.423222	0.074138	9.861419	0.024839	-0.005970	0.021651	-0.164841	0.434855	-0.633299	-0.433095	0.011201	0.014462	0.901163
17865	0.433114	0.015995	9.735889	-0.047086	-0.011485	0.036066	-0.165879	0.435540	-0.632652	-0.433677	0.011926	0.013813	0.900884
17866	0.433010	0.037621	9.728992	-0.017287	0.003152	0.028810	-0.164851	0.436331	-0.632404	-0.434250	0.012074	0.013607	0.900609
17867	0.423259	0.064351	9.813279	0.023885	0.003186	0.027170	-0.164327	0.434722	-0.632665	-0.434692	0.011922	0.014111	0.900390
17868	0.351026	0.049993	9.877207	0.028387	0.008631	0.016107	-0.163940	0.434189	-0.632157	-0.435043	0.011570	0.014684	0.900215
17869	0.302969	0.016077	9.835481	-0.006609	0.008583	0.014084	-0.165231	0.434468	-0.632402	-0.435244	0.011582	0.014588	0.900120
17870	0.302767	0.059444	9.855289	0.005692	0.001270	0.008618	-0.163938	0.434449	-0.632923	-0.435452	0.011559	0.014818	0.900016
17871	0.254487	0.073723	9.838237	0.003001	-0.006036	0.014151	-0.164449	0.432856	-0.632664	-0.435652	0.011746	0.015016	0.899913
17872	0.268804	0.102447	9.788371	-0.013629	-0.004229	0.010372	-0.164705	0.434841	-0.634576	-0.435887	0.011990	0.014946	0.899797
17873	0.326508	0.136473	9.856590	-0.010171	-0.002379	0.015924	-0.164838	0.434585	-0.633682	-0.436117	0.012223	0.014872	0.899684
17874	0.336457	0.068921	9.793332	-0.006559	-0.006050	0.006723	-0.165227	0.434593	-0.633296	-0.436287	0.012437	0.014946	0.899598
17875	0.360425	0.097854	9.798762	-0.022326	0.001246	0.005709	-0.164325	0.435646	-0.633685	-0.436331	0.012707	0.014622	0.899578
17876	0.413445	0.103018	9.871333	-0.004862	-0.006023	0.014115	-0.167299	0.436747	-0.633534	-0.436633	0.012908	0.014724	0.899426
17877	0.365209	0.107634	9.842146	-0.014469	-0.002394	0.009445	-0.167030	0.435399	-0.634685	-0.436746	0.013177	0.014573	0.899370
17878	0.379288	0.184282	9.737747	-0.034689	-0.002403	0.010263	-0.167173	0.437018	-0.633024	-0.436973	0.013572	0.014109	0.899262
17879	0.388881	0.193858	9.718770	-0.007589	0.001290	0.012241	-0.168212	0.438101	-0.632505	-0.437138	0.013714	0.014056	0.899180
17880	0.446884	0.162792	9.745276	-0.003138	-0.002364	0.008581	-0.167426	0.436745	-0.633915	-0.437349	0.013832	0.014159	0.899074
17881	0.493160	0.064476	9.809133	0.010895	0.013198	0.012325	-0.167697	0.437303	-0.631743	-0.437524	0.013602	0.014339	0.898990
17882	0.447292	0.078784	9.799305	-0.015341	0.003103	0.009437	-0.168718	0.437292	-0.634033	-0.437740	0.013730	0.014175	0.898885
17883	0.485753	0.103058	9.840806	-0.029340	0.010400	0.008432	-0.167698	0.438761	-0.632636	-0.437833	0.013906	0.013660	0.898845
17884	0.360328	0.116984	9.765428	0.000332	0.011343	0.012267	-0.168602	0.439038	-0.632629	-0.438110	0.013749	0.013705	0.898712
17885	0.355587	0.102754	9.827587	-0.020578	0.015865	0.004771	-0.168605	0.438515	-0.631608	-0.438141	0.013747	0.013302	0.898703
17886	0.321945	0.083679	9.896609	-0.013503	0.013112	0.001118	-0.167574	0.439034	-0.631871	-0.438216	0.013675	0.013085	0.898670
17887	0.326804	0.076562	9.922956	-0.001279	0.019531	0.004862	-0.166021	0.439143	-0.632649	-0.438255	0.013434	0.012994	0.898656
17888	0.312344	0.073946	9.869982	-0.013580	0.012217	0.008503	-0.166020	0.437949	-0.632012	-0.438462	0.013382	0.012782	0.898559
17889	0.336298	0.102616	9.798604	-0.013563	-0.004234	0.004837	-0.165770	0.438491	-0.630865	-0.438491	0.013673	0.012678	0.898542
17890	0.350693	0.117079	9.798941	0.002197	0.015883	0.001194	-0.166025	0.437959	-0.630991	-0.438576	0.013414	0.012719	0.898504
17891	0.307358	0.107509	9.839204	0.014469	0.006750	0.002192	-0.167831	0.436917	-0.630466	-0.438568	0.013257	0.013025	0.898506
17892	0.365461	0.054743	9.851007	0.007512	0.003093	0.002167	-0.167833	0.438246	-0.630976	-0.438668	0.013182	0.013273	0.898455
17893	0.471111	0.144195	9.920450	-0.008203	-0.002408	-0.002520	-0.167836	0.438914	-0.630848	-0.438567	0.013390	0.013257	0.898501
17894	0.473533	0.141786	9.918039	-0.011850	0.013159	0.010359	-0.166678	0.439437	-0.630602	-0.438816	0.013306	0.013066	0.898383
17895	0.471069	0.153875	9.937387	0.007370	-0.007826	0.016948	-0.167443	0.439692	-0.632638	-0.439067	0.013484	0.013380	0.898254
17896	0.499661	0.228877	10.046711	0.003829	-0.003253	0.020610	-0.166796	0.439151	-0.632643	-0.439489	0.013560	0.013613	0.898043
17897	0.557840	0.161817	10.099115	-0.003021	-0.023380	0.014151	-0.166803	0.439695	-0.631622	-0.439682	0.014114	0.013890	0.897935
17898	0.630582	0.065262	9.959233	-0.003020	-0.029754	0.016016	-0.166673	0.439030	-0.631240	-0.440002	0.014725	0.014234	0.897763
17899	0.673718	0.113003	9.825899	-0.010047	-0.009657	0.008567	-0.168214	0.439031	-0.632887	-0.440096	0.015107	0.014274	0.897710
17900	0.654184	0.163252	9.759218	-0.006678	0.008642	0.014091	-0.167195	0.440637	-0.631235	-0.440380	0.015061	0.014215	0.897572
17901	0.601637	0.064826	9.848552	0.012847	0.017736	-0.006126	-0.167314	0.439029	-0.632128	-0.440225	0.014757	0.014439	0.897650
17902	0.639776	0.166876	10.123952	0.053188	0.010451	-0.007763	-0.167043	0.437941	-0.633918	-0.440124	0.014145	0.015445	0.897693
17903	0.449799	0.595863	10.469012	0.031917	-0.015166	0.008749	-0.166277	0.438213	-0.632520	-0.440231	0.014267	0.016317	0.897623
17904	0.685153	0.248103	9.933505	-0.036371	-0.027954	0.013992	-0.168339	0.437304	-0.632376	-0.440474	0.015140	0.016046	0.897494
17905	1.306154	-0.073097	9.905994	-0.048269	0.010463	-0.002699	-0.167307	0.438221	-0.632895	-0.440359	0.015539	0.015274	0.897557
17906	1.276008	-0.328468	9.810928	-0.062682	0.037760	-0.043410	-0.166802	0.440354	-0.632387	-0.439569	0.015446	0.013970	0.897968
17907	1.172980	-0.463704	9.716866	-0.087586	0.066842	-0.093413	-0.165523	0.442615	-0.631631	-0.437825	0.015208	0.012021	0.898851
17908	1.095995	-0.502957	9.537989	-0.146687	0.122387	-0.149171	-0.165148	0.447136	-0.632652	-0.435109	0.014304	0.008497	0.900224
17909	0.935858	-0.281986	9.532393	-0.184032	0.148709	-0.197408	-0.163625	0.451805	-0.630876	-0.431462	0.013457	0.004125	0.902021
17910	0.655819	-0.180588	9.802414	-0.160208	0.148629	-0.215764	-0.162481	0.456460	-0.630883	-0.427513	0.012189	0.000150	0.903927
17911	0.641257	-0.151060	10.004302	-0.007873	0.137822	-0.211289	-0.160810	0.457780	-0.630385	-0.423628	0.010043	-0.000933	0.905780
17912	0.534100	0.063836	9.598296	0.156090	0.125309	-0.177225	-0.158989	0.455613	-0.631676	-0.420423	0.006504	0.001008	0.907304
17913	0.485451	0.149766	9.431039	0.218778	0.140059	-0.156631	-0.157539	0.451169	-0.634370	-0.417548	0.002407	0.004031	0.908643
17914	0.437167	0.169209	9.517264	0.190513	0.182112	-0.134693	-0.154922	0.445508	-0.637456	-0.415093	-0.002453	0.006116	0.909755
17915	0.175772	0.384368	9.277831	0.011258	0.227697	-0.095082	-0.151546	0.444107	-0.640419	-0.413329	-0.006413	0.004655	0.910547
17916	0.076340	-0.006236	9.069816	-0.079856	0.238610	-0.075239	-0.144574	0.445084	-0.641750	-0.411960	-0.010053	0.001355	0.911145
17917	-0.324535	0.172843	9.615813	0.024722	0.257035	-0.024932	-0.139406	0.445812	-0.643322	-0.411446	-0.014665	-0.000096	0.911316
17918	-0.252677	0.277071	9.805155	0.025866	0.280951	0.035943	-0.132444	0.447339	-0.642866	-0.412064	-0.019946	-0.001790	0.910935
17919	-0.075070	0.449035	10.044435	-0.075342	0.268206	0.094511	-0.124703	0.450040	-0.644330	-0.413744	-0.023944	-0.005098	0.910064
17920	-0.452042	0.161501	10.593712	-0.086828	0.176842	0.149961	-0.117488	0.454355	-0.645023	-0.416468	-0.026407	-0.007935	0.908732
17921	-0.597432	-0.195526	10.383339	-0.030728	0.067262	0.167041	-0.114652	0.454991	-0.644917	-0.419451	-0.027137	-0.008743	0.907330
17922	-0.492365	0.006079	10.187937	-0.009857	-0.018572	0.174659	-0.111302	0.457614	-0.645708	-0.422600	-0.026696	-0.008536	0.905883
17923	-0.380735	-0.162977	9.927395	-0.022069	-0.056934	0.176518	-0.111569	0.460944	-0.646470	-0.425761	-0.025246	-0.008149	0.904447
17924	-0.153310	-0.350962	9.691669	-0.032200	-0.073428	0.145134	-0.112616	0.462309	-0.644420	-0.428383	-0.023616	-0.007898	0.903254
17925	-0.155229	0.058272	9.778995	-0.273567	-0.068317	0.101430	-0.113679	0.468472	-0.642877	-0.430290	-0.019777	-0.012001	0.902394
17926	-0.172692	-0.347619	9.273915	-0.278422	-0.066561	0.064512	-0.116813	0.475065	-0.640552	-0.431542	-0.016144	-0.016290	0.901801
17927	-0.311770	-0.491393	9.517814	0.035786	-0.090192	-0.002156	-0.118765	0.477634	-0.639259	-0.431462	-0.014543	-0.014680	0.901895
17928	-0.667234	-0.764047	9.481872	0.349742	-0.102822	-0.050383	-0.122356	0.473392	-0.640636	-0.430447	-0.015640	-0.007361	0.902450
17929	-0.681298	-0.333006	9.622191	0.369267	-0.107493	-0.096444	-0.127699	0.460322	-0.646471	-0.428536	-0.016603	0.000339	0.903372
17930	-0.656292	-0.015533	9.590875	0.178499	-0.104097	-0.121425	-0.133460	0.452349	-0.650003	-0.426246	-0.016203	0.004552	0.904451
17931	-0.574652	0.052055	9.611786	0.074828	-0.086745	-0.086907	-0.139993	0.441995	-0.652253	-0.424582	-0.015047	0.006733	0.905239
17932	0.128636	0.173923	9.668059	0.111659	-0.055549	-0.094132	-0.144351	0.436689	-0.654263	-0.422799	-0.014952	0.009334	0.906052
17933	0.101445	-0.196930	9.566601	0.262332	0.006752	-0.097138	-0.147568	0.432600	-0.653218	-0.420899	-0.017062	0.014112	0.906837
17934	-0.459074	0.086641	9.810159	0.410886	0.079939	-0.094692	-0.148657	0.418699	-0.657428	-0.419016	-0.021947	0.020995	0.907471
17935	-0.518196	0.371734	10.207224	0.463848	0.099944	-0.144312	-0.148955	0.402507	-0.663176	-0.416158	-0.027480	0.028595	0.908427
17936	-0.337504	0.911850	10.475697	0.330172	0.008339	-0.176248	-0.149507	0.384056	-0.668285	-0.412730	-0.030430	0.034561	0.909689
17937	-1.175404	0.707631	10.333008	0.302794	-0.056620	-0.146774	-0.150608	0.371239	-0.670835	-0.409768	-0.031811	0.040513	0.910734
17938	-1.506724	0.927468	10.095387	0.270581	-0.056566	-0.100813	-0.153279	0.361259	-0.671456	-0.407677	-0.033030	0.045974	0.911370
17939	-1.183844	1.462108	10.086696	0.077637	-0.050296	-0.090739	-0.155568	0.354334	-0.672973	-0.405863	-0.032717	0.047775	0.912098
17940	-0.603705	1.611084	9.700580	-0.022005	-0.114322	-0.113274	-0.156598	0.352486	-0.672200	-0.403683	-0.030512	0.048360	0.913110
17941	-0.046668	1.558825	9.570638	0.039288	-0.209175	-0.098025	-0.161228	0.347738	-0.671910	-0.401601	-0.027011	0.050774	0.914007
17942	0.302283	1.169914	9.597242	0.178344	-0.256389	-0.051994	-0.167670	0.342491	-0.670202	-0.400278	-0.023762	0.056198	0.914360
17943	-0.106448	0.947704	9.571111	0.172188	-0.238160	-0.044675	-0.172941	0.336683	-0.670035	-0.399044	-0.020734	0.061302	0.914645
17944	-0.335017	1.365676	9.531637	-0.085171	-0.187368	-0.078387	-0.176815	0.333815	-0.667581	-0.397405	-0.016676	0.061340	0.915439
17945	-0.141109	1.650016	9.561435	-0.160674	-0.177344	-0.069562	-0.182004	0.337500	-0.664986	-0.395902	-0.012167	0.059864	0.916259
17946	-0.195711	1.456108	9.164587	-0.031184	-0.170786	-0.068905	-0.185878	0.336885	-0.664062	-0.394464	-0.008827	0.060762	0.916858
17947	-0.218893	1.258601	9.103998	-0.008505	-0.141485	-0.055905	-0.191179	0.337227	-0.662361	-0.393205	-0.006198	0.061796	0.917351
17948	-0.118005	1.330794	9.053149	-0.115534	-0.115951	-0.039874	-0.193390	0.339006	-0.660301	-0.392415	-0.003169	0.060718	0.917776
17949	-0.154189	1.845479	9.045629	-0.274588	-0.110554	-0.007490	-0.194593	0.344396	-0.656077	-0.392093	0.001002	0.056649	0.918179
17950	-0.187244	1.727429	9.715697	-0.039509	-0.126619	0.065708	-0.199010	0.350194	-0.654636	-0.393413	0.003744	0.057052	0.917582
17951	-0.439522	1.595602	10.705143	0.326316	-0.137174	0.115552	-0.202074	0.343543	-0.656274	-0.395328	0.003762	0.064228	0.916284
17952	-0.268377	1.577679	10.288869	0.187583	-0.104299	0.142498	-0.204121	0.337174	-0.655239	-0.398863	0.004341	0.068620	0.914429
17953	0.089489	1.298232	9.258639	-0.130954	-0.047947	0.107613	-0.205680	0.338535	-0.654205	-0.400686	0.006303	0.066713	0.913762
17954	-0.041454	0.946193	9.091673	-0.182519	0.008413	0.014990	-0.204793	0.342001	-0.653445	-0.405798	0.007340	0.063486	0.911726
17955	0.272244	1.410878	9.734747	-0.125906	-0.033695	-0.038204	-0.205852	0.347626	-0.652286	-0.404974	0.008795	0.061575	0.912210
17956	0.767541	0.698330	10.703825	0.079816	-0.090147	-0.038879	-0.210636	0.348755	-0.651354	-0.406692	0.009614	0.063933	0.911275
17957	0.253965	0.221081	10.723542	-0.098736	-0.099510	-0.017616	-0.213340	0.348772	-0.652736	-0.406161	0.012084	0.063000	0.911547
17958	0.640400	0.079075	11.178779	-0.345073	-0.045909	-0.046617	-0.214145	0.354137	-0.650558	-0.405314	0.015701	0.057232	0.912249
17959	0.763716	-0.580659	9.519398	-0.565336	0.011396	-0.110521	-0.215506	0.366604	-0.645692	-0.403052	0.019857	0.046827	0.913763
17960	0.564816	-0.329404	9.247451	-0.685746	0.001955	-0.175736	-0.217023	0.385880	-0.640438	-0.399593	0.025228	0.034487	0.915696
17961	0.269291	-0.003663	9.710084	-0.237157	-0.072667	-0.213066	-0.219030	0.397824	-0.635184	-0.395465	0.028223	0.030752	0.917532
17962	-0.318441	-0.070403	10.231689	0.213430	-0.108978	-0.259666	-0.223151	0.394940	-0.634770	-0.390803	0.028423	0.035817	0.919338
17963	0.246999	-0.367806	10.160792	0.313896	-0.171035	-0.299632	-0.228530	0.384589	-0.635498	-0.385285	0.028786	0.042953	0.921348
17964	0.560438	-0.381344	10.240331	0.298823	-0.151069	-0.364330	-0.234933	0.372645	-0.636602	-0.378595	0.029004	0.049969	0.923758
17965	0.853570	-0.183637	10.202637	0.182589	-0.064423	-0.403812	-0.240564	0.362284	-0.638604	-0.371113	0.028314	0.053862	0.926592
17966	1.279658	0.421509	9.648670	0.005232	-0.040050	-0.491506	-0.245424	0.352453	-0.640101	-0.361925	0.028540	0.054669	0.930165
17967	1.167290	0.718121	9.224560	0.052924	-0.091339	-0.562262	-0.250572	0.347185	-0.639042	-0.351325	0.029189	0.056446	0.934095
17968	0.633810	0.391566	9.709427	0.209321	-0.075831	-0.593805	-0.254296	0.340436	-0.637867	-0.340237	0.028516	0.061367	0.937902
17969	0.316880	0.646729	9.945259	0.011695	-0.027759	-0.629978	-0.260180	0.328877	-0.639868	-0.328317	0.028126	0.061916	0.942116
17970	0.395989	0.712046	9.303681	-0.126460	-0.033438	-0.671269	-0.262241	0.326243	-0.638832	-0.315508	0.028811	0.060260	0.946569
17971	0.411186	0.555628	9.277629	0.024836	-0.031616	-0.738791	-0.268660	0.316316	-0.638275	-0.301416	0.028299	0.061115	0.951111
17972	0.350913	1.088878	9.788568	-0.154248	-0.022608	-0.699139	-0.274057	0.310239	-0.638363	-0.287949	0.028863	0.058839	0.955401
17973	0.438131	0.997820	9.840908	-0.137124	-0.000535	-0.654780	-0.276136	0.312408	-0.637197	-0.275282	0.028818	0.056369	0.959277
17974	0.593173	0.824073	9.590306	-0.096042	0.047078	-0.652783	-0.279991	0.307783	-0.637168	-0.262721	0.027770	0.054769	0.962916
17975	1.003322	0.742880	9.525792	-0.238847	0.070791	-0.635987	-0.282961	0.306361	-0.635869	-0.250343	0.026911	0.049926	0.966495
17976	1.137990	0.810551	9.539998	-0.343877	0.046935	-0.635557	-0.285157	0.306919	-0.635852	-0.237877	0.027158	0.043510	0.969940
17977	0.985228	0.503264	9.810277	-0.364236	0.021182	-0.672531	-0.289829	0.311524	-0.634026	-0.224574	0.027880	0.036501	0.973374
17978	0.571306	0.368385	10.001333	-0.398577	0.010869	-0.729920	-0.292045	0.314768	-0.632220	-0.210113	0.028996	0.029222	0.976810
17979	0.373951	0.300300	9.902532	-0.448523	0.002351	-0.815069	-0.298767	0.316718	-0.631400	-0.193849	0.030350	0.020710	0.980343
17980	0.675719	0.194372	9.702252	-0.515994	0.027713	-0.898491	-0.305126	0.319504	-0.626499	-0.175880	0.031508	0.011153	0.983844
17981	0.795466	-0.146610	9.808994	-0.413875	0.086213	-0.940497	-0.310942	0.320908	-0.625942	-0.157053	0.031075	0.003091	0.987096
17982	0.694096	-0.117865	9.832453	-0.403278	0.183024	-0.964594	-0.315575	0.317756	-0.626162	-0.137728	0.028749	-0.004723	0.990042
17983	0.447544	0.015417	9.558407	-0.490615	0.240370	-1.013129	-0.316749	0.319249	-0.624876	-0.117284	0.025474	-0.014704	0.992663
17984	0.872549	-0.147423	9.526488	-0.318774	0.246976	-1.028856	-0.317496	0.315628	-0.627679	-0.096596	0.021709	-0.020966	0.994866
17985	0.923822	-0.757672	10.420854	0.057640	0.236524	-0.960464	-0.319506	0.305478	-0.631241	-0.077345	0.017385	-0.020031	0.996652
17986	0.412008	-0.577314	10.701820	0.083419	0.242051	-0.917921	-0.319179	0.290246	-0.633676	-0.058961	0.012893	-0.018308	0.998009
17987	0.443076	-0.019864	10.498717	-0.099368	0.278513	-0.888471	-0.318852	0.278191	-0.638406	-0.041037	0.007892	-0.020540	0.998915
17988	0.189308	0.628925	10.440643	-0.168731	0.291380	-0.821512	-0.316485	0.271060	-0.642002	-0.024460	0.002647	-0.023908	0.999411
17989	-0.273216	0.544204	9.851911	-0.378618	0.280508	-0.684130	-0.314134	0.267272	-0.644830	-0.010573	-0.002332	-0.031632	0.999441
17990	-0.130201	0.870437	9.500202	-0.492543	0.273538	-0.521351	-0.309892	0.274012	-0.646392	-0.000010	-0.007259	-0.041451	0.999114
17991	-0.169928	0.590013	9.119081	-0.356191	0.274212	-0.321300	-0.303315	0.281101	-0.650524	0.006641	-0.012356	-0.048553	0.998722
17992	-0.289018	0.291859	9.226594	-0.193525	0.282209	-0.109137	-0.297655	0.286239	-0.650567	0.008928	-0.017796	-0.052308	0.998433
17993	-0.704468	-0.030738	9.393402	-0.161663	0.239638	0.059055	-0.292494	0.290952	-0.653796	0.007994	-0.022570	-0.055325	0.998181
17994	-0.640246	-0.347234	9.658377	-0.090667	0.176936	0.175811	-0.286827	0.294487	-0.654095	0.004329	-0.026183	-0.056935	0.998025
17995	-0.569313	-1.042067	10.426933	0.112482	0.036559	0.256453	-0.283223	0.297248	-0.654122	-0.000638	-0.027099	-0.054373	0.998153
17996	-0.705836	-1.745530	10.199785	0.275957	-0.076664	0.233492	-0.282681	0.294013	-0.656935	-0.005571	-0.025700	-0.048644	0.998470
17997	-0.272594	-1.615176	10.080850	0.117295	-0.106184	0.164452	-0.284984	0.288968	-0.657175	-0.008844	-0.023655	-0.046079	0.998619
17998	-0.224403	-1.620646	9.860412	-0.156966	-0.093841	0.094755	-0.286673	0.290199	-0.656012	-0.010997	-0.021727	-0.049053	0.998499
17999	-0.003700	-1.393847	9.930454	-0.195985	-0.044632	0.042796	-0.288499	0.295155	-0.655868	-0.011924	-0.020714	-0.052857	0.998316
18000	0.356172	-1.037274	9.883610	-0.003916	-0.024403	-0.015331	-0.291349	0.298387	-0.655972	-0.011731	-0.020097	-0.052835	0.998332
18001	0.308519	-1.163120	9.689391	0.204582	0.014156	-0.038323	-0.292637	0.295217	-0.654304	-0.010810	-0.020218	-0.048692	0.998551
18002	0.190438	-1.173277	9.601743	0.051136	0.046699	-0.109294	-0.292865	0.290395	-0.656601	-0.008608	-0.020945	-0.047623	0.998609
18003	0.275698	-1.344883	10.017753	-0.252571	0.073589	-0.179161	-0.291565	0.289036	-0.657633	-0.005002	-0.021990	-0.052700	0.998356
18004	-0.445346	-1.284318	9.858266	-0.242987	0.117326	-0.198590	-0.290934	0.294355	-0.658657	-0.001028	-0.023989	-0.057548	0.998054
18005	-0.375857	-1.197640	9.840929	0.055531	0.124953	-0.207243	-0.289761	0.292863	-0.659815	0.003342	-0.026035	-0.056496	0.998058
18006	-0.014052	-1.239571	10.030926	0.234700	0.108620	-0.252441	-0.287773	0.284000	-0.663664	0.008608	-0.027791	-0.051834	0.998232
18007	-0.326996	-1.342455	9.671346	0.094783	0.117519	-0.279007	-0.287085	0.274905	-0.665460	0.014419	-0.029600	-0.050044	0.998204
18008	-0.325127	-0.706393	9.963496	-0.126224	0.108177	-0.259843	-0.286800	0.269817	-0.667124	0.019651	-0.031426	-0.052587	0.997928
18009	-0.159913	-0.443951	10.640751	-0.168522	0.058879	-0.212005	-0.284200	0.269487	-0.670591	0.023905	-0.032191	-0.055986	0.997626
18010	-0.729557	-0.786424	10.712237	-0.061001	-0.025075	-0.170729	-0.285628	0.270578	-0.669813	0.027250	-0.031417	-0.057227	0.997495
18011	-1.085048	-0.552177	10.481793	-0.202502	-0.078169	-0.131702	-0.289119	0.273939	-0.671060	0.029724	-0.029586	-0.061271	0.997240
18012	-0.924435	-0.406118	9.486891	-0.374574	-0.076410	-0.124259	-0.290691	0.278901	-0.670025	0.031893	-0.028019	-0.068762	0.996729
18013	-0.668369	-0.557492	8.685518	-0.350263	-0.079027	-0.122259	-0.294586	0.282963	-0.668333	0.034084	-0.026292	-0.075684	0.996202
18014	-0.587697	-0.282823	8.766927	-0.147810	-0.061306	-0.072359	-0.298224	0.288346	-0.667536	0.035327	-0.024945	-0.078613	0.995967
18015	-0.210202	-0.579309	9.073507	0.043175	-0.055547	-0.056609	-0.298859	0.287273	-0.668808	0.036445	-0.023514	-0.077571	0.996043
18016	0.050871	-0.732398	9.174602	0.050227	-0.030816	-0.049212	-0.300161	0.288634	-0.667521	0.037347	-0.022668	-0.076520	0.996110
18017	-0.352327	-1.087902	9.559473	-0.083309	-0.010065	-0.061921	-0.300808	0.287320	-0.666240	0.038585	-0.022217	-0.077932	0.995964
18018	-0.410837	-0.943255	9.685761	-0.125592	-0.008241	-0.039077	-0.302083	0.284920	-0.667635	0.039281	-0.021972	-0.080361	0.995749
18019	-0.588127	-1.169497	9.752938	0.024310	-0.020926	-0.046601	-0.302221	0.286925	-0.667377	0.040240	-0.021256	-0.079599	0.995788
18020	-0.722466	-1.293844	10.047556	0.074047	0.001095	-0.016853	-0.302840	0.281320	-0.668396	0.040575	-0.021073	-0.078035	0.995902
18021	-0.355927	-1.332152	9.887231	0.027835	0.021163	-0.037404	-0.303478	0.281047	-0.669667	0.041417	-0.021224	-0.077153	0.995933
18022	-0.220380	-1.457513	9.728330	-0.029974	0.059519	-0.035897	-0.302967	0.281714	-0.669161	0.042175	-0.022261	-0.077620	0.995842
18023	0.000529	-1.271373	9.867408	-0.100405	0.103420	-0.003099	-0.299865	0.282333	-0.670461	0.042406	-0.024196	-0.079208	0.995662
18024	0.219488	-1.707082	9.649731	-0.091284	0.089720	-0.019612	-0.299859	0.281527	-0.671100	0.042887	-0.025912	-0.080863	0.995465
18025	-0.512815	-1.794041	9.970494	-0.000286	0.078753	-0.006241	-0.298298	0.281619	-0.673537	0.043194	-0.027250	-0.080504	0.995445
18026	-1.107317	-1.454733	10.353724	0.088422	0.066982	0.042173	-0.296224	0.280518	-0.674575	0.042491	-0.028458	-0.078567	0.995596
18027	-0.947772	-1.558460	10.176149	0.046769	0.019372	0.012516	-0.295424	0.277678	-0.677646	0.042350	-0.028645	-0.077308	0.995695
18028	-0.526025	-2.058655	9.976261	-0.026092	-0.074850	-0.017197	-0.296708	0.274104	-0.676361	0.042554	-0.027033	-0.077805	0.995693
18029	-0.481321	-2.348161	9.703805	-0.064187	-0.081356	-0.052431	-0.300840	0.274419	-0.676073	0.043490	-0.025214	-0.078937	0.995611
18030	-0.494115	-1.689714	9.516109	-0.264384	-0.072368	-0.035031	-0.301884	0.276837	-0.675553	0.043924	-0.023830	-0.084185	0.995196
18031	-0.559750	-1.569269	9.603590	-0.194647	-0.094169	-0.006967	-0.306047	0.284096	-0.674496	0.043863	-0.021953	-0.087912	0.994920
18032	-0.445937	-1.674461	9.727983	0.112549	-0.097442	0.010292	-0.309272	0.282672	-0.673705	0.043486	-0.019813	-0.085658	0.995178
18033	-0.273271	-1.491693	9.612151	0.148073	-0.115577	0.037263	-0.311833	0.276967	-0.673560	0.042656	-0.017290	-0.082560	0.995523
18034	-0.196770	-1.367217	9.389000	-0.018649	-0.113832	0.064102	-0.314401	0.274851	-0.674561	0.041162	-0.015027	-0.082909	0.995593
18035	-0.106024	-1.693971	9.452468	0.028827	-0.137529	0.068089	-0.318015	0.274098	-0.673895	0.039639	-0.012215	-0.082195	0.995753
18036	0.031738	-1.765370	9.596759	0.039421	-0.165827	0.073731	-0.321619	0.269616	-0.672592	0.037881	-0.008885	-0.081425	0.995920
18037	-0.252880	-1.717060	9.820392	0.196640	-0.155569	0.109565	-0.326506	0.263809	-0.671791	0.035533	-0.005653	-0.077390	0.996352
18038	-0.595937	-1.559424	9.689795	0.398148	-0.062064	0.150106	-0.328676	0.258225	-0.672414	0.032428	-0.004247	-0.069381	0.997054
18039	0.360935	-1.033110	9.691703	0.278168	-0.045632	0.135641	-0.330440	0.248891	-0.674191	0.029735	-0.003190	-0.063630	0.997525
18040	0.014813	-1.230161	9.952124	0.233665	-0.023820	0.135375	-0.330929	0.243281	-0.675466	0.026986	-0.002633	-0.058873	0.997897
18041	-0.758565	-0.790661	10.193481	0.316004	0.023803	0.187347	-0.331121	0.228853	-0.678024	0.023342	-0.003032	-0.052308	0.998354
18042	-0.778835	0.420346	9.802254	0.206422	0.021958	0.209812	-0.329930	0.222428	-0.679057	0.019186	-0.003482	-0.048062	0.998654
18043	-0.835675	0.195620	9.539359	-0.019488	-0.036728	0.227228	-0.328386	0.224804	-0.679834	0.014657	-0.002903	-0.048118	0.998730
18044	-0.642989	0.235124	9.724120	0.072583	-0.114068	0.317338	-0.330974	0.226433	-0.679813	0.008202	-0.000798	-0.046580	0.998881
18045	-0.798900	0.602076	10.198235	0.358249	-0.149992	0.464628	-0.332001	0.224052	-0.679040	-0.001173	0.001850	-0.039008	0.999236
18046	-0.643915	1.457780	9.914064	0.575785	-0.135804	0.537661	-0.335329	0.216353	-0.679017	-0.012030	0.004237	-0.027411	0.999543
18047	-0.253463	1.439513	9.269421	0.604987	-0.153844	0.578468	-0.339025	0.206504	-0.681034	-0.023683	0.006847	-0.014744	0.999587
18048	-0.096520	0.879775	9.397443	0.538520	-0.113629	0.605788	-0.342609	0.197481	-0.680244	-0.035859	0.008785	-0.003900	0.999311
18049	0.231448	0.867498	9.837152	0.443833	-0.055151	0.634759	-0.344264	0.192820	-0.681382	-0.048574	0.009522	0.005543	0.998759
18050	0.211752	0.954012	9.823781	0.448983	-0.025898	0.635657	-0.344520	0.191098	-0.680487	-0.061306	0.009771	0.014523	0.997966
18051	-0.109261	1.039687	9.740383	0.591074	-0.000306	0.591100	-0.344360	0.185738	-0.682788	-0.073158	0.009226	0.026885	0.996915
18052	-0.151462	1.296874	9.705194	0.664165	0.029082	0.615406	-0.344573	0.175324	-0.684067	-0.085507	0.008097	0.040076	0.995498
18053	-0.195545	1.433029	9.449879	0.567421	0.069264	0.638844	-0.343116	0.166232	-0.684721	-0.098304	0.006243	0.051855	0.993785
18054	-0.552586	1.500092	9.572293	0.334250	0.112881	0.663418	-0.341032	0.165509	-0.688056	-0.111584	0.004119	0.058301	0.992035
18055	-0.401510	1.669063	9.655276	0.129501	0.193045	0.640105	-0.337159	0.169304	-0.691148	-0.124451	0.000690	0.061101	0.990342
18056	0.003247	1.692378	9.203358	-0.063176	0.220329	0.633569	-0.330471	0.179075	-0.693622	-0.137203	-0.002656	0.059403	0.988757
18057	-0.166698	1.431617	9.020507	-0.205195	0.212007	0.662404	-0.323926	0.193906	-0.697240	-0.150496	-0.005555	0.055520	0.987035
18058	-0.508027	1.244527	9.377116	-0.197109	0.207593	0.751041	-0.318042	0.210760	-0.699194	-0.165500	-0.008142	0.051198	0.984846
18059	-0.103049	1.300814	10.828956	-0.120216	0.193191	0.823434	-0.310861	0.226398	-0.701413	-0.181861	-0.010767	0.049028	0.982042
18060	0.188058	0.925013	11.205621	-0.210650	0.124524	0.810187	-0.303302	0.243503	-0.703124	-0.197862	-0.011570	0.044726	0.979141
18061	-0.680135	-0.026379	10.653752	-0.404262	0.061045	0.768716	-0.298621	0.267868	-0.702257	-0.212984	-0.010525	0.037373	0.976284
18062	-0.838192	-0.253543	10.440282	-0.396493	0.035269	0.696817	-0.295098	0.292372	-0.702146	-0.226625	-0.008926	0.029747	0.973487
18063	-0.715822	-0.669110	9.837967	-0.305658	0.011273	0.544146	-0.292202	0.310621	-0.701267	-0.237214	-0.007506	0.024348	0.971123
18064	-0.989265	-0.990122	8.978872	-0.325607	-0.009149	0.421347	-0.289428	0.326343	-0.699878	-0.245392	-0.005504	0.018254	0.969237
18065	-0.506822	-1.061054	9.059183	-0.254730	-0.005542	0.346967	-0.287809	0.340476	-0.698608	-0.252085	-0.004109	0.013749	0.967599
18066	-0.052052	-1.380915	9.519765	-0.045457	-0.040145	0.296426	-0.286177	0.349553	-0.696065	-0.257797	-0.002948	0.013222	0.966104
18067	-0.506150	-1.174143	9.753638	-0.071135	-0.049562	0.229832	-0.286714	0.355689	-0.696568	-0.262174	-0.001635	0.012348	0.964940
18068	-0.235458	-1.311941	10.099849	-0.055866	-0.060762	0.126576	-0.286216	0.359163	-0.695422	-0.264634	-0.000066	0.011720	0.964278
18069	0.140221	-1.220827	10.498251	-0.052049	-0.033595	0.015811	-0.287259	0.360518	-0.694392	-0.264875	0.000819	0.011004	0.964220
18070	0.151461	-1.050085	10.476749	-0.180043	0.031851	-0.072621	-0.288043	0.362399	-0.693875	-0.263600	0.001213	0.007492	0.964602
18071	0.852245	-0.919495	10.271509	-0.367290	0.063708	-0.091130	-0.288334	0.369883	-0.692720	-0.261778	0.001928	0.000103	0.965126
18072	0.529125	-0.901469	10.103139	-0.378206	0.059171	-0.059811	-0.287604	0.379760	-0.691190	-0.260767	0.002840	-0.007377	0.965369
18073	0.503366	-0.568516	9.704348	-0.216333	0.015680	0.007511	-0.285193	0.387229	-0.688526	-0.260837	0.003740	-0.011640	0.965305
18074	0.515336	-0.046927	9.577367	-0.049097	-0.002265	0.060045	-0.286752	0.391505	-0.689532	-0.262181	0.004103	-0.012451	0.964930
18075	0.790212	-0.049993	9.927906	0.021055	-0.031400	0.067835	-0.286228	0.389099	-0.689410	-0.263441	0.004701	-0.011854	0.964591
18076	0.905526	0.052993	10.432051	0.069647	-0.046063	0.038565	-0.287507	0.386973	-0.690039	-0.264265	0.005288	-0.010143	0.964382
18077	0.451767	0.182309	10.525634	0.047838	-0.011482	0.017149	-0.288007	0.385091	-0.692078	-0.264544	0.005411	-0.009082	0.964316
18078	0.536737	0.559789	10.421315	-0.097514	-0.008010	-0.002987	-0.288775	0.383896	-0.692455	-0.264484	0.006156	-0.010792	0.964310
18079	0.673277	0.204252	9.779172	-0.035400	-0.035514	-0.087506	-0.289808	0.386821	-0.694488	-0.262741	0.007228	-0.011135	0.964775
18080	0.209727	0.346456	9.426423	-0.049380	-0.035644	-0.117130	-0.293284	0.385255	-0.694972	-0.260488	0.008276	-0.011756	0.965370
18081	0.194305	0.537940	9.155352	-0.069390	-0.019059	-0.063736	-0.294964	0.386601	-0.695596	-0.259194	0.009191	-0.012791	0.965697
18082	0.395623	0.276361	9.220765	-0.086943	0.027600	-0.045419	-0.296256	0.387677	-0.696096	-0.258293	0.009195	-0.014476	0.965914
18083	0.181714	0.153988	9.435464	-0.114939	0.070489	-0.040095	-0.295357	0.390191	-0.697123	-0.257421	0.008609	-0.016819	0.966115
18084	0.077047	-0.134399	9.576850	-0.083092	0.070459	-0.053769	-0.294073	0.392043	-0.697260	-0.256344	0.007769	-0.018651	0.966375
18085	0.063664	-0.370836	9.381400	-0.135420	0.059412	-0.066001	-0.292918	0.395487	-0.698416	-0.254969	0.007503	-0.021325	0.966685
18086	0.068374	-0.349340	9.333744	-0.200323	0.075817	-0.058049	-0.290734	0.399455	-0.699325	-0.253787	0.007160	-0.025448	0.966899
18087	-0.085944	-0.332254	9.495751	-0.118171	0.050332	-0.038222	-0.290110	0.404257	-0.698562	-0.252951	0.006960	-0.027744	0.967056
18088	-0.288615	-0.289165	9.552067	-0.032848	0.032232	0.008373	-0.289727	0.406378	-0.699457	-0.253103	0.006576	-0.028416	0.966999
18089	-0.680486	-0.501104	9.706246	-0.021076	0.099940	0.061849	-0.286622	0.406993	-0.701268	-0.254189	0.004826	-0.029102	0.966705
18090	-0.279474	-0.167584	9.928275	-0.147352	0.140094	0.074064	-0.283408	0.410953	-0.701802	-0.255532	0.002901	-0.032543	0.966248
18091	0.026253	-0.587543	10.045245	-0.144887	0.108959	0.037240	-0.279415	0.415693	-0.703619	-0.256121	0.001614	-0.035655	0.965985
18092	-0.354663	-1.060312	10.594289	0.138520	0.076435	0.105176	-0.277215	0.416717	-0.705550	-0.258123	-0.000569	-0.033246	0.965540
18093	-0.506588	-1.046160	10.600270	0.188665	0.091240	0.164465	-0.272419	0.413312	-0.707248	-0.261183	-0.003326	-0.029863	0.964821
18094	-0.688951	-1.227396	10.466420	0.029195	0.047242	0.189570	-0.269563	0.412454	-0.709952	-0.264827	-0.004427	-0.029407	0.963837
18095	-0.679292	-1.234905	10.375201	-0.141981	-0.033443	0.157451	-0.267510	0.417221	-0.711114	-0.267841	-0.003056	-0.031808	0.962933
18096	-0.409535	-1.214761	9.777971	-0.062519	-0.090147	0.074898	-0.268804	0.419095	-0.711869	-0.269382	-0.000955	-0.032397	0.962488
18097	-0.073730	-0.881119	9.370563	0.084648	-0.102800	0.035057	-0.273972	0.418899	-0.710552	-0.270068	0.000618	-0.030105	0.962370
18098	0.027003	-0.769919	9.471467	0.182896	-0.097260	0.011548	-0.275909	0.418922	-0.710409	-0.270448	0.001572	-0.025931	0.962384
18099	0.288214	-0.951859	9.576959	0.097039	-0.086299	0.035109	-0.278459	0.414388	-0.713199	-0.271115	0.002791	-0.023508	0.962256
18100	0.563803	-0.599142	9.858089	-0.172097	-0.101093	0.072521	-0.280658	0.415348	-0.712926	-0.272592	0.005711	-0.026147	0.961757
18101	0.398899	-0.918629	9.381647	-0.409047	-0.101419	0.043649	-0.282636	0.422867	-0.710099	-0.273371	0.010013	-0.033383	0.961277
18102	0.337531	-1.187627	9.540511	-0.280809	-0.108675	0.020323	-0.286183	0.435341	-0.707002	-0.273837	0.013701	-0.038061	0.960925
18103	0.327808	-1.152506	9.968134	0.225384	-0.130113	0.011838	-0.289820	0.439401	-0.705185	-0.274164	0.015129	-0.032960	0.960999
18104	0.062781	-1.171729	10.128599	0.405815	-0.080651	-0.002102	-0.292198	0.427363	-0.711298	-0.274381	0.014532	-0.024585	0.961197
18105	0.630415	-0.926487	9.762917	0.215080	-0.005903	-0.041931	-0.293169	0.417323	-0.716144	-0.273578	0.013675	-0.020369	0.961537
18106	0.280377	-1.331835	9.609959	0.196578	0.013968	-0.108496	-0.295045	0.404912	-0.718943	-0.271553	0.012449	-0.016505	0.962201
18107	-0.352157	-1.100415	10.120927	0.147416	0.088739	-0.105210	-0.295908	0.398751	-0.722512	-0.269473	0.010161	-0.014147	0.962850
18108	0.040590	-0.550592	10.290709	0.261066	0.183920	-0.123253	-0.292643	0.395991	-0.728155	-0.267145	0.005321	-0.009956	0.963590
18109	0.524464	-0.935142	10.107423	0.299385	0.171125	-0.170068	-0.289736	0.383379	-0.732395	-0.263794	0.000662	-0.005128	0.964565
18110	-0.065077	-0.637737	10.192496	0.100608	0.127848	-0.177506	-0.287876	0.377695	-0.738666	-0.260365	-0.002243	-0.003732	0.965500
18111	-0.342493	-0.090419	10.019974	0.126331	0.063024	-0.155161	-0.287558	0.370290	-0.745309	-0.257292	-0.003915	-0.001688	0.966324
18112	-0.359443	0.431227	9.926326	0.106703	0.041099	-0.147868	-0.286492	0.364520	-0.747617	-0.254435	-0.005179	0.000278	0.967076
18113	-0.539392	0.765330	9.953333	0.013867	0.000738	-0.157529	-0.287771	0.363585	-0.749267	-0.251323	-0.005116	0.000513	0.967890
18114	-0.607774	0.937068	9.566284	0.050176	-0.050311	-0.129585	-0.290081	0.361597	-0.750526	-0.248859	-0.004321	0.001850	0.968528
18115	-0.661146	0.998637	9.312237	-0.043206	-0.082258	-0.078329	-0.293942	0.360294	-0.751772	-0.247284	-0.002427	0.001470	0.968939
18116	-0.415615	1.071442	9.356351	-0.119135	-0.090359	-0.010401	-0.296404	0.362194	-0.751241	-0.247184	-0.000012	-0.000266	0.968969
18117	-0.217181	0.903095	9.252637	-0.066959	-0.108432	0.035130	-0.299133	0.365705	-0.749942	-0.247809	0.002469	-0.000901	0.968805
18118	-0.019113	0.816949	9.270078	0.009710	-0.115518	0.080762	-0.301474	0.368544	-0.748646	-0.249553	0.004732	-0.000017	0.968350
18119	-0.097838	0.654060	9.516671	0.037587	-0.102649	0.110418	-0.304831	0.368320	-0.748109	-0.251642	0.006560	0.001396	0.967797
18120	0.096329	0.375636	9.584182	0.020171	-0.092570	0.120487	-0.306390	0.367960	-0.745799	-0.254084	0.008328	0.002365	0.967143
18121	0.644048	0.250861	9.357132	-0.030367	-0.055119	0.097130	-0.307932	0.367831	-0.747064	-0.255902	0.009593	0.002251	0.966653
18122	0.544483	-0.095080	9.548162	-0.108673	-0.027886	0.070861	-0.308209	0.371182	-0.745784	-0.257332	0.010765	0.000408	0.966263
18123	0.211626	-0.036966	9.853086	-0.116684	0.052479	0.078060	-0.307071	0.375453	-0.744131	-0.258762	0.010408	-0.001927	0.965883
18124	0.313789	-0.234170	9.808072	-0.110299	0.152047	0.049343	-0.303857	0.379811	-0.744921	-0.259779	0.008114	-0.004726	0.965622
18125	0.444973	-0.445240	9.911942	-0.234218	0.200290	0.021891	-0.298464	0.384573	-0.742919	-0.260087	0.005539	-0.010104	0.965516
18126	0.495574	-0.440245	9.936484	-0.202248	0.161842	-0.018494	-0.292171	0.394627	-0.744241	-0.259784	0.003546	-0.014721	0.965548
18127	0.292485	-0.805016	10.308693	-0.105613	0.161876	-0.021690	-0.288443	0.398854	-0.744268	-0.259255	0.001086	-0.017433	0.965651
18128	-0.569501	-0.982715	10.900587	-0.115880	0.132452	-0.019883	-0.284577	0.400807	-0.744681	-0.258919	-0.000786	-0.020230	0.965687
18129	-1.027552	-0.963960	11.023783	-0.114141	0.112277	-0.018017	-0.280718	0.405027	-0.745220	-0.258472	-0.002287	-0.022911	0.965744
18130	-0.650891	-1.129451	10.244938	-0.164678	0.068377	-0.051398	-0.280480	0.408905	-0.743944	-0.257552	-0.002654	-0.026321	0.965902
18131	-0.513051	-1.262262	9.313116	-0.308094	0.006079	-0.083383	-0.280381	0.413598	-0.741390	-0.255894	-0.001086	-0.032268	0.966165
18132	-0.299734	-1.022654	8.912848	-0.196127	-0.012055	-0.099399	-0.280687	0.422699	-0.738575	-0.254184	0.000300	-0.035871	0.966490
18133	-0.387170	-0.899034	8.534546	-0.077683	0.021080	-0.064708	-0.281994	0.424730	-0.736905	-0.252863	0.000384	-0.037468	0.966776
18134	-0.629599	-0.579796	9.175192	-0.116006	0.050383	0.004237	-0.281494	0.428466	-0.736269	-0.253640	0.000102	-0.039838	0.966478
18135	-0.513997	-0.529019	9.887417	0.002032	0.046921	0.043595	-0.280211	0.430056	-0.735896	-0.254395	-0.000829	-0.040015	0.966272
18136	0.022832	-0.872968	10.290823	0.151186	-0.013158	0.057397	-0.281212	0.425502	-0.738953	-0.256397	-0.001279	-0.036900	0.965866
18137	0.165319	-1.435223	10.394674	0.179904	-0.053410	0.028104	-0.281963	0.419903	-0.739460	-0.256918	-0.001137	-0.033145	0.965864
18138	0.005693	-1.330387	10.193045	0.017065	-0.031699	0.012470	-0.281829	0.418302	-0.739334	-0.257418	-0.000535	-0.032525	0.965752
18139	0.107620	-1.500612	9.596379	0.068094	0.013997	-0.031622	-0.282854	0.417372	-0.740092	-0.256739	-0.001050	-0.031325	0.965972
18140	0.102100	-1.372303	9.134905	0.015428	0.096176	-0.052320	-0.282449	0.412831	-0.740353	-0.255775	-0.002874	-0.031396	0.966222
18141	0.262123	-0.533461	9.544180	-0.246426	0.128972	0.015481	-0.278329	0.415983	-0.740639	-0.255942	-0.003996	-0.036872	0.965980
18142	0.295624	-0.475132	9.698918	0.045346	0.112998	0.080659	-0.276289	0.421041	-0.739377	-0.257520	-0.006389	-0.036442	0.965564
18143	-0.244523	-0.406813	10.294866	0.468391	0.078809	0.160346	-0.271595	0.413878	-0.743629	-0.260425	-0.010305	-0.027802	0.965039
18144	-0.295245	0.143098	10.748525	0.460825	0.095323	0.200856	-0.266222	0.399493	-0.749166	-0.264251	-0.014578	-0.019237	0.964152
18145	-0.211058	-0.349158	10.252784	0.330570	0.054778	0.109848	-0.262537	0.387527	-0.754688	-0.266184	-0.017290	-0.013107	0.963678
18146	-0.635958	-0.226269	9.856923	0.256809	0.025422	0.110425	-0.261574	0.374159	-0.756616	-0.268244	-0.019102	-0.008129	0.963127
18147	-1.165795	0.197014	10.138728	0.068554	0.023491	0.186031	-0.261926	0.368268	-0.759296	-0.271734	-0.019862	-0.006848	0.962143
18148	-1.472796	0.384255	10.203292	-0.286439	0.054217	0.219233	-0.258355	0.375462	-0.756130	-0.276079	-0.019305	-0.012442	0.960860
18149	-1.120281	0.244160	9.830198	-0.241143	0.021277	0.154936	-0.256862	0.388399	-0.754477	-0.279082	-0.018402	-0.017101	0.959939
18150	-0.762501	-0.000238	9.201280	0.032806	-0.041604	0.071548	-0.256486	0.390668	-0.753969	-0.280623	-0.017736	-0.016090	0.959519
18151	-0.554793	-0.094254	9.021891	-0.056210	-0.070048	0.049006	-0.257409	0.394160	-0.752556	-0.281550	-0.016092	-0.016715	0.959266
18152	-0.488357	0.127010	8.970410	-0.101629	-0.051868	0.022900	-0.258844	0.396589	-0.751267	-0.282452	-0.014452	-0.018244	0.958999
18153	-0.308364	0.303741	9.195379	-0.081517	-0.031727	0.022966	-0.262334	0.397564	-0.750984	-0.282875	-0.013400	-0.019541	0.958864
18154	-0.435291	0.138283	9.422286	-0.119030	-0.031796	0.026468	-0.262093	0.400507	-0.749836	-0.285006	-0.012020	-0.021528	0.958209
18155	-0.565749	0.211076	9.681302	-0.043715	-0.031750	0.026838	-0.263408	0.403484	-0.747016	-0.285495	-0.011198	-0.022062	0.958061
18156	-0.310604	0.288621	9.699171	0.042198	-0.042619	0.014375	-0.265991	0.404309	-0.747378	-0.287203	-0.010526	-0.020894	0.957584
18157	-0.034528	0.019977	9.765183	-0.009940	-0.064617	-0.000598	-0.267024	0.404321	-0.747370	-0.287172	-0.009250	-0.020555	0.957614
18158	0.086705	-0.128822	9.795429	-0.094142	-0.041782	0.024793	-0.269357	0.404234	-0.745310	-0.288386	-0.007831	-0.021991	0.957230
18159	0.023786	-0.075984	9.807584	-0.071969	-0.020611	0.078395	-0.269629	0.407707	-0.745051	-0.289859	-0.007051	-0.023053	0.956766
18160	-0.114465	-0.395425	10.032226	-0.085805	0.025034	0.080107	-0.268101	0.411041	-0.743402	-0.291925	-0.006984	-0.024704	0.956097
18161	-0.629940	-0.455213	10.434597	-0.070426	0.032383	0.129988	-0.268371	0.414775	-0.743781	-0.294356	-0.007254	-0.026042	0.955313
18162	-0.982149	-0.393180	10.489783	-0.039690	0.057217	0.200228	-0.264504	0.416861	-0.744322	-0.298424	-0.008139	-0.026981	0.954017
18163	-0.786521	-0.984688	10.449713	0.006584	0.067230	0.156185	-0.261540	0.419089	-0.744982	-0.301319	-0.009576	-0.027083	0.953091
18164	-0.823724	-1.289172	10.065877	0.007339	0.032341	0.086121	-0.257921	0.419567	-0.746542	-0.303138	-0.010207	-0.026994	0.952509
18165	-0.989718	-0.851943	9.993655	-0.178709	0.037658	0.104524	-0.258713	0.423318	-0.745768	-0.305096	-0.009949	-0.030518	0.951780
18166	-0.619347	-0.699269	9.404023	-0.183332	0.034094	0.103597	-0.255913	0.431045	-0.743490	-0.307202	-0.009468	-0.034067	0.950987
18167	-0.354362	-0.686089	8.883455	-0.144111	0.061623	0.100078	-0.252839	0.436882	-0.743256	-0.309042	-0.009874	-0.037093	0.950273
18168	-0.265630	-1.083966	9.253122	-0.038435	0.060734	0.072946	-0.251300	0.439003	-0.742884	-0.310686	-0.010763	-0.038059	0.949689
18169	-0.611423	-1.340328	9.755126	0.111152	0.037837	0.025741	-0.249996	0.438168	-0.744937	-0.311072	-0.012227	-0.036145	0.949620
18170	-0.925113	-1.270037	10.084523	0.088668	-0.026353	-0.007476	-0.248243	0.435300	-0.746111	-0.311159	-0.012194	-0.034172	0.949665
18171	-1.074460	-1.289412	10.133261	0.055717	-0.090446	-0.029699	-0.251059	0.430515	-0.747495	-0.310591	-0.010857	-0.032585	0.949923
18172	-0.831252	-1.256875	9.658362	-0.005413	-0.145339	-0.053905	-0.254667	0.428158	-0.747084	-0.309711	-0.007955	-0.031668	0.950270
18173	-0.584398	-0.968766	9.352690	0.006542	-0.159867	-0.046440	-0.261001	0.427847	-0.745120	-0.308876	-0.004986	-0.030632	0.950596
18174	-0.644626	-0.463488	9.421616	0.084470	-0.112127	0.007381	-0.263957	0.426001	-0.746246	-0.309116	-0.003310	-0.028202	0.950600
18175	-0.057056	0.178316	9.644909	0.202565	-0.056909	0.076177	-0.264962	0.419202	-0.746879	-0.310530	-0.003590	-0.024029	0.950253
18176	0.172200	0.145898	9.888884	0.241006	-0.065850	0.116960	-0.268205	0.412450	-0.749399	-0.312816	-0.003821	-0.018901	0.949618
18177	-0.016829	0.377903	10.312794	0.188326	-0.104292	0.138878	-0.270364	0.406315	-0.751810	-0.315425	-0.003126	-0.014630	0.948833
18178	-0.451845	0.625462	10.504215	0.236322	-0.135142	0.235119	-0.270858	0.400449	-0.752064	-0.319978	-0.002053	-0.009148	0.947378
18179	-0.847219	0.647069	10.721640	0.291378	-0.114800	0.333174	-0.272617	0.393754	-0.756648	-0.326238	-0.001909	-0.002790	0.945282
18180	-0.561696	0.905748	10.228707	0.157694	-0.055389	0.360096	-0.271305	0.389196	-0.757554	-0.333028	-0.001846	0.000698	0.942915
18181	-0.270075	0.895073	9.751255	0.030356	-0.059947	0.389008	-0.270794	0.390525	-0.757429	-0.340304	-0.001056	0.001835	0.940313
18182	-0.460060	0.285519	9.582527	0.109956	-0.089041	0.424551	-0.271066	0.393469	-0.756788	-0.348257	-0.000052	0.004651	0.937388
18183	-0.368775	0.345336	9.435410	0.027360	-0.041535	0.442519	-0.269394	0.394918	-0.756800	-0.356487	0.000407	0.005615	0.934283
18184	-0.162587	0.584223	9.531889	-0.138127	0.016778	0.432357	-0.266059	0.402999	-0.758610	-0.364527	0.001187	0.003044	0.931187
18185	-0.172301	0.593334	9.387918	-0.194511	0.023886	0.372996	-0.260943	0.412434	-0.756349	-0.371413	0.001997	-0.000566	0.928465
18186	-0.128287	0.463731	9.448915	0.036838	-0.039858	0.365045	-0.258905	0.417894	-0.754958	-0.378168	0.002517	0.000535	0.925733
18187	-0.234143	0.428057	9.629836	0.288587	-0.058691	0.410643	-0.257076	0.415448	-0.757527	-0.385720	0.001225	0.006524	0.922592
18188	-0.534469	0.721316	9.732073	0.144413	-0.026882	0.434796	-0.254294	0.413625	-0.759349	-0.393697	0.000719	0.009521	0.919191
18189	-0.255773	0.908986	9.581297	-0.164253	0.024110	0.470996	-0.250964	0.419865	-0.758606	-0.402293	0.001422	0.006562	0.915486
18190	-0.024976	1.023815	9.261045	-0.208497	0.036995	0.502137	-0.245326	0.430481	-0.758008	-0.411420	0.002541	0.002569	0.911439
18191	-0.401339	1.090125	9.174459	-0.056493	0.053607	0.519477	-0.236836	0.437730	-0.757433	-0.420827	0.001789	0.001390	0.907138
18192	-1.031902	1.907141	9.288036	-0.059906	0.024584	0.643106	-0.230150	0.444331	-0.756973	-0.432414	0.001916	0.000211	0.901673
18193	-0.270980	2.093150	9.777769	-0.128982	0.010447	0.832909	-0.222068	0.455996	-0.755499	-0.447333	0.002499	-0.001802	0.894362
18194	0.198668	0.677229	10.482334	0.098003	-0.054877	0.926528	-0.212797	0.462562	-0.755570	-0.463785	0.002616	0.000535	0.885944
18195	-0.028303	-0.231282	10.851372	0.240664	-0.073048	0.922654	-0.203442	0.464476	-0.756907	-0.480021	0.001364	0.005881	0.877236
18196	0.364620	0.248498	10.235334	0.053242	0.051021	0.870753	-0.195178	0.466099	-0.758886	-0.495181	0.000101	0.006441	0.868766
18197	0.811417	0.547808	9.571669	-0.233812	0.076302	0.824972	-0.182063	0.478367	-0.757963	-0.509414	0.000924	0.002110	0.860519
18198	0.244063	0.247589	10.039787	-0.098704	0.045255	0.825692	-0.170632	0.490002	-0.755496	-0.523505	0.001222	0.000077	0.852022
18199	-0.207037	-0.152002	10.925219	0.295882	0.010780	0.811123	-0.159662	0.491603	-0.756603	-0.537218	-0.002310	0.005468	0.843422
18200	-0.772089	0.034808	10.310535	0.395927	-0.024033	0.748903	-0.150438	0.482511	-0.762040	-0.549705	-0.006044	0.012581	0.835243
18201	-0.986735	0.527704	9.653134	0.187288	-0.014330	0.705394	-0.142459	0.478241	-0.764033	-0.561360	-0.007978	0.016387	0.827371
18202	-0.953138	0.577362	10.086166	0.177183	0.007492	0.675770	-0.134961	0.477345	-0.765369	-0.572411	-0.009842	0.019485	0.819676
18203	-0.726801	0.609890	9.618310	0.341828	-0.007857	0.652645	-0.126915	0.470816	-0.769010	-0.582929	-0.013707	0.025704	0.812001
18204	-0.674126	0.666188	9.168368	0.427147	0.003311	0.678906	-0.119109	0.460412	-0.773544	-0.593712	-0.018367	0.032928	0.803794
18205	-0.550093	0.956168	9.480807	0.454573	0.025411	0.732525	-0.111038	0.446949	-0.776933	-0.605190	-0.024052	0.040570	0.794683
18206	-0.622801	1.042903	9.562949	0.349120	0.076545	0.765128	-0.101166	0.437714	-0.782377	-0.617103	-0.028851	0.045698	0.785024
18207	-0.482472	0.943003	9.812470	0.363304	0.107620	0.759622	-0.089754	0.429009	-0.786428	-0.628762	-0.034708	0.050844	0.775157
18208	-0.300970	0.804942	10.133844	0.530062	0.107744	0.736481	-0.079354	0.415376	-0.790857	-0.639760	-0.042275	0.058352	0.765190
18209	-0.460585	1.409554	9.764014	0.503226	0.131504	0.741815	-0.069713	0.399734	-0.796940	-0.650657	-0.050232	0.065288	0.754891
18210	-0.414235	1.806917	9.868423	0.376556	0.144277	0.785434	-0.057253	0.385956	-0.800236	-0.662165	-0.056268	0.070016	0.743955
18211	-0.577599	2.208987	10.064548	0.233734	0.161669	0.869561	-0.043519	0.376303	-0.803157	-0.674869	-0.060944	0.072606	0.731824
18212	-0.550433	2.061493	9.827520	0.111586	0.168987	0.916933	-0.029684	0.371737	-0.804162	-0.688220	-0.063578	0.073206	0.718993
18213	-0.714649	2.131384	9.961375	0.076128	0.186388	0.959168	-0.019603	0.368425	-0.803988	-0.701966	-0.066319	0.073203	0.705328
18214	-0.584661	2.178110	10.184054	0.149582	0.213004	0.970574	-0.003061	0.364233	-0.804631	-0.715569	-0.069992	0.073737	0.691105
18215	-0.295680	2.233826	10.129930	0.126151	0.168201	0.953922	0.009621	0.357941	-0.806139	-0.728594	-0.073145	0.074642	0.676926
18216	-0.891511	1.797931	9.628633	0.149193	0.105965	0.931989	0.021253	0.351693	-0.804318	-0.740962	-0.075357	0.076610	0.662893
18217	-0.846818	1.508211	9.293770	0.203782	0.085879	0.906475	0.031349	0.344377	-0.804274	-0.752576	-0.078568	0.079574	0.648941
18218	-0.081112	1.693523	9.577127	0.193702	0.109631	0.869489	0.040563	0.335439	-0.807414	-0.763552	-0.081524	0.081932	0.635318
18219	0.113096	1.421100	9.992741	0.123197	0.095599	0.775034	0.049888	0.327200	-0.807236	-0.773164	-0.083747	0.083444	0.623089
18220	-0.142238	1.360960	9.437487	0.034736	0.146403	0.663760	0.058426	0.322833	-0.807561	-0.781494	-0.085012	0.082857	0.612515
18221	0.038965	1.753505	8.758247	-0.185446	0.175261	0.573076	0.068612	0.323273	-0.805599	-0.788970	-0.083675	0.078933	0.603569
18222	0.243919	1.731595	8.563043	-0.325035	0.177765	0.521617	0.078254	0.330661	-0.803119	-0.795972	-0.079885	0.073211	0.595556
18223	0.058017	1.801591	8.739898	-0.261756	0.185039	0.495150	0.087885	0.339528	-0.799489	-0.802424	-0.077538	0.068050	0.587770
18224	0.057672	1.889408	9.096345	-0.164316	0.177760	0.476265	0.097152	0.343719	-0.797007	-0.808421	-0.076363	0.064140	0.580096
18225	-0.004262	1.745978	9.396171	-0.170215	0.199636	0.468819	0.106429	0.347095	-0.795930	-0.814255	-0.075654	0.059762	0.572446
18226	0.237803	1.545608	9.750838	-0.191542	0.217818	0.437320	0.118019	0.351790	-0.793849	-0.819716	-0.074529	0.054821	0.565249
18227	0.453558	1.777865	9.309686	-0.248522	0.259803	0.412973	0.129606	0.355962	-0.790620	-0.824924	-0.073231	0.048492	0.558378
18228	-0.737025	0.750858	10.047413	-0.357905	0.288623	0.388375	0.141444	0.361205	-0.786754	-0.829957	-0.070197	0.040439	0.551913
18229	-1.385422	0.292145	11.345397	-0.320216	0.300963	0.270398	0.155581	0.372032	-0.782265	-0.833530	-0.068237	0.032315	0.547290
18230	0.609343	0.522094	11.304832	-0.310269	0.196605	0.082406	0.164696	0.379580	-0.777738	-0.834914	-0.065192	0.025893	0.545892
18231	0.254799	0.017899	10.387208	-0.204455	-0.053833	0.026131	0.164783	0.390124	-0.777096	-0.835381	-0.061311	0.024630	0.545686
18232	-0.576281	0.378882	9.508470	-0.231558	-0.150702	0.061175	0.162043	0.397099	-0.776433	-0.836197	-0.055797	0.024836	0.545018
18233	0.157436	1.216438	9.911080	-0.078443	-0.108233	0.128316	0.159830	0.401265	-0.775775	-0.837578	-0.053346	0.025964	0.543087
18234	0.460781	1.280797	9.561996	0.147350	-0.042158	0.110912	0.158172	0.397536	-0.777040	-0.838544	-0.055328	0.028530	0.541266
18235	0.342748	0.751053	9.476662	0.235450	0.018135	0.070680	0.158980	0.389515	-0.777816	-0.839005	-0.059501	0.030918	0.539977
18236	0.271187	0.597407	9.608247	0.174659	0.052672	0.029714	0.159930	0.380936	-0.780891	-0.839090	-0.063013	0.032096	0.539376
18237	0.170396	0.511322	9.817309	-0.059638	0.063304	0.010051	0.160596	0.378504	-0.783195	-0.839273	-0.062693	0.030470	0.539223
18238	0.257193	0.511891	9.933333	-0.251913	0.033799	-0.011179	0.164050	0.383958	-0.780922	-0.839425	-0.058866	0.027312	0.539588
18239	0.503756	0.363092	9.890346	-0.239090	0.031900	-0.059084	0.164654	0.393038	-0.779391	-0.839041	-0.055156	0.024205	0.540724
18240	0.504374	0.228032	9.787652	-0.159922	0.037383	-0.095600	0.164883	0.399980	-0.778624	-0.838123	-0.052953	0.021885	0.542464
18241	0.162774	0.603509	10.048944	-0.175508	0.026256	-0.127074	0.163546	0.409885	-0.776822	-0.836902	-0.050216	0.019500	0.544696
18242	-0.279751	0.927041	10.654181	-0.088074	0.037234	-0.119305	0.163512	0.416973	-0.775159	-0.835621	-0.049223	0.017941	0.546802
18243	-0.001513	0.190851	10.464046	0.238583	0.004570	-0.182154	0.164553	0.414693	-0.775168	-0.833351	-0.053162	0.020383	0.549804
18244	0.125050	0.430678	10.178174	0.359611	-0.046537	-0.222073	0.161256	0.404812	-0.779742	-0.830424	-0.058761	0.025017	0.553460
18245	0.018726	0.972178	9.611146	0.106652	-0.033899	-0.189250	0.157418	0.399224	-0.782523	-0.828151	-0.060057	0.026636	0.556642
18246	0.292208	1.249380	9.617585	-0.191410	-0.041402	-0.154758	0.153923	0.403916	-0.784152	-0.826568	-0.056535	0.025146	0.559425
18247	0.031994	1.248369	10.176771	-0.237247	-0.076120	-0.099580	0.149878	0.413450	-0.782457	-0.825644	-0.051609	0.023761	0.561324
18248	-0.348375	1.136137	9.936437	-0.094176	-0.112443	-0.052661	0.147401	0.419749	-0.782307	-0.825034	-0.048843	0.024649	0.562428
18249	-0.212255	1.390113	9.562049	0.139587	-0.133919	0.007619	0.141469	0.419536	-0.783536	-0.824881	-0.049462	0.028561	0.562413
18250	-0.177076	1.591848	9.445200	0.515769	-0.166142	0.107394	0.136385	0.405663	-0.789119	-0.825358	-0.056063	0.037351	0.560576
18251	-0.159717	0.960011	8.970878	0.896721	-0.154738	0.105651	0.133416	0.381603	-0.797149	-0.825254	-0.068892	0.050190	0.558293
18252	0.045273	1.440931	8.797125	0.717547	-0.112778	0.130506	0.129955	0.351410	-0.805433	-0.825440	-0.079361	0.060381	0.555613
18253	0.446808	1.661165	8.952767	0.175578	-0.021696	0.219913	0.126674	0.334875	-0.808350	-0.827537	-0.081602	0.063165	0.551846
18254	0.674804	1.894366	9.483792	-0.224136	0.052956	0.276829	0.128214	0.337393	-0.808361	-0.830903	-0.078150	0.060411	0.547580
18255	0.389958	2.001273	9.960258	-0.236712	0.115099	0.309872	0.135286	0.344654	-0.808159	-0.834751	-0.074940	0.056534	0.542566
18256	0.296810	2.325568	9.882332	-0.223103	0.167233	0.320916	0.141947	0.352893	-0.803867	-0.838633	-0.072692	0.051946	0.537319
18257	0.328486	2.237715	9.497375	-0.133857	0.166434	0.315842	0.149532	0.357639	-0.801117	-0.842342	-0.071775	0.048342	0.531950
18258	-0.232631	2.144132	9.891648	0.170472	0.214270	0.352358	0.157304	0.351675	-0.801947	-0.845925	-0.076612	0.047196	0.525655
18259	-0.262815	2.421648	10.166471	0.212777	0.225170	0.315621	0.167416	0.341413	-0.803052	-0.849066	-0.082198	0.046266	0.519798
18260	-0.117497	2.248949	9.524573	-0.040018	0.212092	0.286696	0.174647	0.337886	-0.800813	-0.852209	-0.083488	0.042861	0.514716
18261	-0.389808	1.705626	9.075191	-0.232142	0.166324	0.346726	0.183412	0.338478	-0.798585	-0.856241	-0.080891	0.038368	0.508759
18262	-0.437495	1.610551	9.438231	-0.352381	0.137051	0.401535	0.190605	0.344695	-0.795830	-0.860870	-0.075973	0.033225	0.502023
18263	-0.764641	1.486356	9.889461	-0.377772	0.127858	0.423558	0.197005	0.354135	-0.791919	-0.865690	-0.070431	0.027995	0.494810
18264	-0.972658	1.629585	9.687918	-0.461189	0.118412	0.343768	0.203282	0.363695	-0.789411	-0.869647	-0.063458	0.022009	0.489084
18265	-0.129884	1.309029	9.720088	-0.409127	0.081779	0.246310	0.209278	0.376483	-0.784602	-0.872537	-0.057022	0.017002	0.484911
18266	0.362591	0.667330	10.306116	-0.145136	0.016107	0.177652	0.211561	0.383425	-0.781553	-0.874326	-0.054623	0.015660	0.482001
18267	-0.659083	0.595945	10.425188	-0.115145	0.004948	0.151942	0.210910	0.384502	-0.781292	-0.875881	-0.052566	0.014731	0.479429
18268	-0.750443	0.508509	9.530264	-0.284732	-0.042829	0.105024	0.212183	0.388232	-0.780407	-0.877083	-0.047175	0.013003	0.477840
18269	-0.485964	0.627438	8.982371	-0.389579	-0.057592	0.062997	0.210578	0.400279	-0.778091	-0.877978	-0.039731	0.010421	0.476935
18270	-0.299853	0.511612	8.768872	-0.343905	-0.055713	0.047551	0.207940	0.411807	-0.775512	-0.878550	-0.033189	0.008300	0.476423
18271	-0.119806	0.681496	9.101751	-0.240781	-0.061023	0.070226	0.207010	0.417962	-0.774736	-0.879327	-0.028326	0.007197	0.475321
18272	0.249166	0.675049	9.815540	-0.086818	-0.045216	0.109749	0.206861	0.423300	-0.774732	-0.880274	-0.026393	0.007373	0.473674
18273	0.271976	0.449834	10.067008	0.037749	-0.073434	0.108586	0.205444	0.421985	-0.774339	-0.881239	-0.026295	0.009180	0.471849
18274	0.243093	0.440104	10.052201	0.057112	-0.103595	0.101348	0.202379	0.417451	-0.777636	-0.882028	-0.026345	0.011741	0.470313
18275	0.047055	0.103393	10.184857	0.074749	-0.095375	0.108815	0.200455	0.413210	-0.776984	-0.882957	-0.026668	0.014290	0.468477
18276	-0.364332	-0.050070	10.567687	0.125625	-0.040574	0.108974	0.197528	0.407598	-0.781176	-0.883796	-0.028515	0.016384	0.466716
18277	-0.484055	0.291373	10.595359	0.075007	0.030530	0.064288	0.198601	0.399825	-0.783486	-0.884333	-0.030025	0.016651	0.465592
18278	0.195713	0.251267	9.727495	-0.034286	0.044876	-0.061763	0.199627	0.400356	-0.782600	-0.883728	-0.029899	0.015641	0.466782
18279	0.138528	0.090762	9.251886	-0.080005	0.026379	-0.137632	0.199227	0.402504	-0.781703	-0.882467	-0.028665	0.014419	0.469278
18280	-0.186281	0.475215	9.314250	-0.002785	0.068562	-0.096731	0.199856	0.405708	-0.780812	-0.881508	-0.029328	0.013268	0.471071
18281	-0.177992	0.795568	10.134861	0.108291	0.121676	-0.081509	0.201808	0.402874	-0.781850	-0.880675	-0.032310	0.012164	0.472462
18282	-0.434618	0.539041	10.536890	0.190309	0.085058	-0.112418	0.206094	0.397082	-0.782653	-0.879439	-0.036534	0.012532	0.474442
18283	-0.210220	0.480888	10.283755	0.106619	0.019138	-0.142258	0.205462	0.392824	-0.782267	-0.877981	-0.038531	0.013159	0.476960
18284	-0.027064	0.483172	10.141489	0.082023	-0.064891	-0.125632	0.203793	0.392031	-0.783403	-0.876646	-0.039426	0.015123	0.479279
18285	-0.460948	0.461260	9.613907	0.020493	-0.116140	-0.116645	0.200576	0.389926	-0.784017	-0.875443	-0.038603	0.017310	0.481467
18286	-0.496608	0.865288	9.604838	-0.176088	-0.149172	-0.084386	0.195268	0.393723	-0.783718	-0.874656	-0.034153	0.018300	0.483193
18287	-0.097537	0.582343	9.638197	-0.160584	-0.158118	-0.035351	0.190984	0.400175	-0.783681	-0.874327	-0.029739	0.019525	0.484031
18288	-0.005280	0.958270	9.778736	-0.045627	-0.135943	0.006711	0.187624	0.403264	-0.785313	-0.874305	-0.027662	0.021604	0.484105
18289	0.129484	1.001532	9.689395	0.016944	-0.113814	0.045759	0.183757	0.402900	-0.786048	-0.874657	-0.026773	0.023829	0.483415
18290	0.249900	1.015503	9.484304	-0.004470	-0.104581	0.078867	0.181313	0.400259	-0.786030	-0.875305	-0.025685	0.025798	0.482199
18291	0.699320	0.790428	9.528544	0.093235	-0.049462	0.125449	0.180558	0.396786	-0.787302	-0.876407	-0.026719	0.027699	0.480031
18292	0.843562	0.877799	9.670322	0.122682	0.042032	0.147606	0.182527	0.388621	-0.787832	-0.877703	-0.029230	0.028360	0.477472
18293	0.649026	1.233122	9.579885	-0.045080	0.100388	0.172483	0.185892	0.387509	-0.788625	-0.879396	-0.029245	0.026379	0.474458
18294	0.230433	1.059168	9.602341	-0.061965	0.102212	0.203765	0.190515	0.388300	-0.784321	-0.881323	-0.029056	0.024254	0.470996
18295	-0.339038	0.688524	9.877444	0.044772	0.145236	0.228227	0.196986	0.384223	-0.784629	-0.883474	-0.031072	0.022349	0.466914
18296	-0.591729	0.611804	10.099622	-0.001025	0.228369	0.255545	0.205258	0.378286	-0.782144	-0.885861	-0.033113	0.018604	0.462394
18297	-0.417848	0.513565	9.408631	-0.165497	0.298543	0.218630	0.215699	0.378730	-0.779546	-0.888044	-0.032848	0.011994	0.458426
18298	-0.181470	0.454075	8.757170	-0.249302	0.315787	0.174822	0.225211	0.382678	-0.774257	-0.889769	-0.031316	0.004355	0.455315
18299	0.054361	0.551959	9.106360	-0.233285	0.290192	0.162023	0.235750	0.388083	-0.768977	-0.891357	-0.029778	-0.002761	0.452314
18300	-0.317770	0.264828	9.770896	-0.177353	0.259199	0.212182	0.246300	0.390024	-0.763187	-0.893263	-0.029017	-0.008719	0.448512
18301	-0.742726	0.439081	10.326202	-0.226242	0.261769	0.204516	0.256446	0.395709	-0.757010	-0.895126	-0.027346	-0.015245	0.444713
18302	-0.576688	0.512686	10.650400	-0.243009	0.213164	0.145440	0.264281	0.401132	-0.752984	-0.896386	-0.024982	-0.021002	0.442072
18303	-0.612500	-0.074751	10.529023	-0.157749	0.117987	0.061141	0.270049	0.405121	-0.747794	-0.896920	-0.023208	-0.024419	0.440908
18304	-0.789876	-0.302611	10.123352	-0.165726	0.070257	-0.016339	0.272613	0.405922	-0.744878	-0.896766	-0.020892	-0.027010	0.441185
18305	-0.857943	-0.198296	9.716159	-0.218084	0.044542	-0.051638	0.273871	0.412728	-0.743225	-0.896340	-0.017314	-0.029706	0.442032
18306	-0.607387	-0.200219	9.008034	-0.261473	0.022498	-0.110870	0.274318	0.424647	-0.738117	-0.895372	-0.012806	-0.032321	0.443961
18307	-0.631351	-0.229070	9.026607	-0.229717	-0.012248	-0.129113	0.273498	0.432160	-0.734660	-0.894251	-0.008457	-0.034124	0.446182
18308	-0.931114	-0.010228	9.886122	-0.002451	-0.011980	-0.080005	0.270904	0.434861	-0.734256	-0.893493	-0.008298	-0.033807	0.447726
18309	-1.118208	-0.184528	10.376357	0.127081	-0.035588	-0.048861	0.270911	0.432465	-0.733746	-0.893026	-0.010195	-0.032005	0.448749
18310	-1.200633	-0.590921	10.465895	0.103310	-0.042161	-0.097869	0.268353	0.428076	-0.735260	-0.892109	-0.011644	-0.030206	0.450660
18311	-0.884281	-0.731237	10.049257	0.026703	-0.032239	-0.146239	0.265024	0.425012	-0.738554	-0.890769	-0.011702	-0.029415	0.453352
18312	-0.402828	-0.616468	9.565735	-0.069331	0.024295	-0.198476	0.264742	0.427180	-0.735487	-0.888932	-0.010613	-0.030384	0.456908
18313	-0.326492	-0.458428	9.309450	-0.089597	0.073404	-0.298329	0.263414	0.433227	-0.732538	-0.886131	-0.009432	-0.032550	0.462194
18314	-0.885168	-0.559313	9.677241	0.010386	0.093484	-0.308027	0.263649	0.437509	-0.731006	-0.883169	-0.010321	-0.034029	0.467705
18315	-1.282025	-0.211928	10.196836	0.156995	0.124720	-0.271378	0.264167	0.436705	-0.730755	-0.880460	-0.014004	-0.034819	0.472632
18316	-1.098744	-0.223012	10.366399	0.189065	0.097239	-0.315466	0.265581	0.436702	-0.729490	-0.877300	-0.018072	-0.034692	0.478346
18317	-0.364362	-0.571135	10.137959	0.126611	0.025930	-0.344234	0.262235	0.436188	-0.731251	-0.873885	-0.020208	-0.034056	0.484516
18318	-0.534313	-0.319378	9.995895	0.240639	-0.052645	-0.379545	0.260960	0.432727	-0.731880	-0.870083	-0.023682	-0.030816	0.491371
18319	-1.082386	0.363795	9.611541	0.010617	-0.109556	-0.362214	0.254911	0.431302	-0.734386	-0.866526	-0.022474	-0.028968	0.497783
18320	-0.958520	0.682051	9.751567	-0.045896	-0.135087	-0.320020	0.248556	0.438184	-0.733567	-0.863389	-0.020183	-0.027087	0.503406
18321	-0.765121	0.562077	9.727688	0.194605	-0.152993	-0.287382	0.240574	0.437302	-0.737334	-0.860441	-0.021798	-0.022584	0.508582
18322	-0.577092	0.562719	9.806255	0.198590	-0.167471	-0.240266	0.232216	0.432429	-0.740334	-0.857927	-0.023437	-0.017645	0.512933
18323	-0.524135	0.571940	9.658072	0.133283	-0.187499	-0.188880	0.227071	0.430197	-0.742464	-0.855944	-0.023708	-0.013115	0.516358
18324	-0.445712	0.297707	9.611755	0.152198	-0.167241	-0.141731	0.219614	0.425321	-0.744833	-0.854404	-0.024582	-0.008607	0.518956
18325	-0.065838	0.500163	9.505333	0.015345	-0.081392	-0.133322	0.216532	0.423733	-0.746980	-0.852989	-0.023951	-0.007071	0.521331
18326	0.117192	0.528883	9.356236	-0.152964	-0.021187	-0.121339	0.212382	0.426730	-0.745286	-0.851753	-0.021136	-0.008222	0.523453
18327	0.131169	0.640294	9.569139	-0.070635	0.037355	-0.132095	0.213137	0.430467	-0.744269	-0.850357	-0.020274	-0.009563	0.525729
18328	-0.301179	0.335528	10.036056	0.046352	0.092353	-0.078067	0.214415	0.431804	-0.742619	-0.849446	-0.022051	-0.010535	0.527109
18329	-0.690408	0.078191	10.278428	0.010662	0.210317	-0.005527	0.218028	0.429649	-0.740606	-0.849299	-0.024423	-0.013912	0.527164
18330	-0.701233	0.307404	9.782315	-0.102507	0.251330	-0.017244	0.225233	0.431074	-0.736833	-0.849032	-0.025359	-0.019128	0.527385
18331	-0.677114	0.286763	9.359830	-0.231178	0.234741	-0.029861	0.233460	0.434229	-0.732301	-0.848693	-0.023886	-0.025487	0.527730
18332	-0.494538	0.422209	9.469038	-0.193461	0.176308	-0.031426	0.238835	0.440751	-0.727745	-0.848317	-0.022478	-0.030395	0.528138
18333	-0.772462	0.084027	9.922526	-0.059952	0.141848	0.048672	0.244224	0.444465	-0.723828	-0.848735	-0.022984	-0.033322	0.527266
18334	-1.379289	-0.036808	10.111979	-0.099752	0.147305	0.096433	0.248595	0.444452	-0.720288	-0.849637	-0.022941	-0.036688	0.525590
18335	-1.332330	0.220084	9.938411	-0.128367	0.132557	0.050158	0.254386	0.447337	-0.718801	-0.850087	-0.022216	-0.040202	0.524636
18336	-1.439520	0.460547	9.974384	-0.105266	0.056613	0.011614	0.255513	0.451101	-0.714596	-0.850159	-0.021061	-0.042122	0.524415
18337	-1.583411	0.301204	9.889202	0.053834	-0.050061	0.051350	0.255243	0.452320	-0.713061	-0.850682	-0.021574	-0.040641	0.523662
18338	-1.305993	-0.256559	9.821567	0.205900	-0.104758	0.026402	0.254620	0.447251	-0.713697	-0.850903	-0.024033	-0.036548	0.523499
18339	-1.335304	-0.190541	9.447800	-0.022088	-0.125251	-0.037478	0.250000	0.442347	-0.715705	-0.850574	-0.022404	-0.034649	0.524234
18340	-1.307493	0.040047	9.331286	-0.125177	-0.112651	-0.076789	0.248044	0.448103	-0.715942	-0.849867	-0.019071	-0.033938	0.525558
18341	-1.061274	-0.026140	9.529467	0.066107	-0.145397	-0.105292	0.241737	0.446414	-0.718446	-0.848791	-0.018698	-0.030813	0.527498
18342	-0.751197	-0.352821	9.486977	0.130727	-0.185618	-0.152865	0.234798	0.442985	-0.722223	-0.847196	-0.018895	-0.026198	0.530297
18343	-0.341174	-0.404958	9.478071	0.147835	-0.217620	-0.189626	0.228211	0.444785	-0.722936	-0.845189	-0.019062	-0.021011	0.533714
18344	-0.095949	-0.269796	9.467854	0.164268	-0.221407	-0.263365	0.218942	0.441129	-0.725289	-0.842352	-0.019395	-0.015473	0.538356
18345	-0.181650	-0.480287	9.867323	0.184306	-0.180453	-0.322390	0.209935	0.438654	-0.729432	-0.838800	-0.020476	-0.010555	0.543952
18346	-0.604918	-0.664604	10.379215	0.155028	-0.113041	-0.355880	0.200940	0.433506	-0.733959	-0.834830	-0.021800	-0.006976	0.550032
18347	-0.802550	-0.675020	10.262019	0.119381	-0.036434	-0.396792	0.194236	0.433299	-0.735438	-0.830351	-0.023316	-0.005244	0.556728
18348	-0.523170	-0.634282	10.053987	0.038366	0.032852	-0.452672	0.190861	0.436417	-0.734133	-0.825223	-0.024297	-0.005432	0.564258
18349	-0.316750	-0.467013	9.607036	-0.018743	0.069168	-0.548993	0.188134	0.440056	-0.733472	-0.818939	-0.024639	-0.007086	0.573308
18350	-0.904105	-0.615691	10.084294	0.143044	0.097404	-0.607304	0.184106	0.444919	-0.731906	-0.811797	-0.028035	-0.007198	0.583223
18351	-1.636073	-0.790615	10.005407	0.153758	0.123748	-0.634073	0.182059	0.443050	-0.734316	-0.804180	-0.031796	-0.007871	0.593482
18352	-1.733501	-0.595002	9.582420	0.041955	0.070522	-0.679787	0.176109	0.447643	-0.735288	-0.795968	-0.033218	-0.008797	0.604363
18353	-1.328791	-0.546399	9.490873	0.058127	0.002887	-0.714656	0.169122	0.450664	-0.734338	-0.787159	-0.033961	-0.008791	0.615752
18354	-1.169382	-0.098151	9.637854	0.161239	-0.071899	-0.704807	0.160605	0.454329	-0.737588	-0.778267	-0.035502	-0.006009	0.626901
18355	-0.779879	-0.382347	10.014322	0.322705	-0.139323	-0.702015	0.149666	0.450144	-0.741333	-0.769105	-0.038582	-0.000497	0.637957
18356	-0.749442	-0.697023	10.127799	0.139337	-0.157863	-0.723203	0.135102	0.449995	-0.745814	-0.759649	-0.038712	0.003293	0.649172
18357	-1.157787	0.019019	10.129230	-0.293008	-0.135675	-0.779006	0.123320	0.458138	-0.744951	-0.749591	-0.032409	0.000705	0.661107
18358	-1.733866	0.533427	10.354279	-0.286287	-0.184180	-0.771563	0.112173	0.470402	-0.744985	-0.739432	-0.025697	-0.000676	0.672740
18359	-2.367807	0.027477	10.492476	-0.163581	-0.238949	-0.754247	0.096125	0.480987	-0.744854	-0.729220	-0.019986	-0.000051	0.683987
18360	-2.266303	-0.040678	10.199653	-0.244383	-0.253565	-0.730627	0.079306	0.491840	-0.745482	-0.719192	-0.012954	0.000157	0.694691
18361	-1.384684	0.062396	9.580493	-0.308689	-0.231474	-0.710647	0.062438	0.508883	-0.740745	-0.709252	-0.005298	-0.001382	0.704934
18362	-0.771988	-0.072092	8.585873	-0.356737	-0.208607	-0.745954	0.047141	0.524011	-0.739086	-0.698640	0.002724	-0.003385	0.715460
18363	-0.412895	0.455807	8.695031	-0.266326	-0.094146	-0.718922	0.032641	0.532463	-0.737053	-0.688216	0.007825	-0.006230	0.725437
18364	-0.777196	1.045432	8.985515	-0.295889	-0.011683	-0.598346	0.022001	0.542620	-0.733645	-0.679393	0.012146	-0.010121	0.733604
18365	-0.767813	0.109612	9.663715	-0.269208	0.008475	-0.564980	0.013937	0.554084	-0.730129	-0.670941	0.015719	-0.014421	0.741204
18366	-0.491169	-2.280133	10.602435	0.086111	0.045347	-0.566814	0.004235	0.559793	-0.730305	-0.662473	0.014063	-0.013427	0.748833
18367	-0.749147	-2.260834	10.768308	0.256562	0.032306	-0.717298	-0.003991	0.554516	-0.733562	-0.651671	0.010349	-0.010272	0.758362
18368	-0.059865	-0.733972	10.176918	-0.020764	0.019085	-0.832238	-0.012470	0.549761	-0.738220	-0.638915	0.010512	-0.010516	0.769134
18369	0.402739	-0.671312	10.645337	-0.322898	-0.030684	-0.880750	-0.025938	0.558203	-0.736068	-0.625146	0.015320	-0.015344	0.780207
18370	0.097349	-0.307863	10.885197	-0.431325	-0.077522	-0.901562	-0.040461	0.570410	-0.732118	-0.610811	0.022213	-0.020679	0.791194
18371	-0.125289	-0.130968	10.688789	-0.482574	-0.138733	-0.864826	-0.059924	0.587771	-0.725063	-0.596806	0.030693	-0.026629	0.801356
18372	-0.041997	-0.966701	9.640994	-0.419529	-0.116645	-0.860793	-0.077808	0.598699	-0.719300	-0.582672	0.038044	-0.031280	0.811214
18373	0.334905	-0.625495	10.014114	-0.302472	-0.110943	-0.838066	-0.094020	0.612004	-0.714059	-0.568783	0.043942	-0.034618	0.820583
18374	-0.065192	-0.622995	10.274429	-0.273561	-0.088829	-0.749375	-0.110067	0.618485	-0.710738	-0.556203	0.049053	-0.037288	0.828759
18375	-0.264737	-1.233628	10.499217	-0.371011	-0.118275	-0.764570	-0.125875	0.627516	-0.705631	-0.543141	0.055741	-0.041720	0.836750
18376	0.150586	-1.392005	10.371265	-0.334041	-0.140124	-0.773553	-0.145814	0.634736	-0.699342	-0.529833	0.062384	-0.044773	0.844619
18377	0.141763	-1.601922	9.487394	-0.159512	-0.117863	-0.743150	-0.162632	0.639762	-0.695633	-0.517098	0.066762	-0.045639	0.852097
18378	0.644586	-1.919396	9.211620	-0.083527	-0.030132	-0.813003	-0.178522	0.641681	-0.694741	-0.503063	0.068910	-0.045513	0.860295
18379	0.998473	-1.312309	9.266638	-0.048924	0.017507	-0.805535	-0.193486	0.638911	-0.694879	-0.489029	0.069900	-0.045747	0.868258
18380	0.467033	-1.062424	9.490794	-0.041790	0.039513	-0.744657	-0.208066	0.637071	-0.694892	-0.475921	0.070338	-0.045668	0.875481
18381	-0.100089	-1.444713	9.172926	0.049563	0.098171	-0.692603	-0.217835	0.629813	-0.697882	-0.463703	0.068830	-0.045079	0.882162
18382	0.021785	-1.728153	9.222891	0.137615	0.149354	-0.732825	-0.227600	0.621883	-0.701255	-0.450747	0.065618	-0.042879	0.889203
18383	0.250057	-1.521176	10.526390	-0.012413	0.127171	-0.743719	-0.236224	0.619148	-0.704252	-0.437321	0.064142	-0.043607	0.895954
18384	0.057006	-0.984170	10.102497	0.021839	0.070647	-0.707494	-0.248593	0.613940	-0.705178	-0.424537	0.063346	-0.042780	0.902178
18385	-0.104292	-0.533547	9.723291	0.118292	0.003232	-0.668163	-0.259651	0.606028	-0.708158	-0.412570	0.062855	-0.040138	0.907868
18386	0.072295	-0.655041	9.968047	-0.017250	-0.027961	-0.659563	-0.272773	0.597609	-0.710866	-0.400529	0.064083	-0.039247	0.913197
18387	0.951196	0.556612	9.945237	-0.561490	-0.026329	-0.562674	-0.284691	0.602324	-0.706174	-0.389485	0.069481	-0.048792	0.917111
18388	1.284713	-0.156322	9.489529	-1.081820	-0.017292	-0.408378	-0.294132	0.623507	-0.692559	-0.380377	0.078661	-0.067775	0.918985
18389	0.345281	0.248597	10.266480	-0.817374	-0.035275	-0.331399	-0.301545	0.650438	-0.675638	-0.372976	0.085935	-0.082096	0.920198
18390	1.872017	1.518852	8.714458	-0.402510	-0.021044	-0.083814	-0.306559	0.663950	-0.663848	-0.370756	0.089523	-0.089059	0.920105
18391	3.321373	0.982643	11.454204	-0.352660	-0.003918	0.159183	-0.306433	0.683545	-0.651840	-0.373019	0.091948	-0.095596	0.918294
18392	1.430317	-0.799601	11.221956	-0.190493	-0.166311	0.316240	-0.304833	0.697190	-0.646230	-0.378816	0.095885	-0.098287	0.915229
18393	0.053375	-1.210662	10.699318	-0.164711	-0.232142	0.360744	-0.302407	0.700129	-0.643056	-0.385515	0.100652	-0.099923	0.911736
18394	0.440809	-0.670117	8.159183	0.223282	-0.267929	0.399699	-0.302688	0.702958	-0.640627	-0.393801	0.103078	-0.094438	0.908503
18395	0.735434	-0.797998	7.874524	0.436626	-0.154057	0.498451	-0.299289	0.697936	-0.645507	-0.403983	0.101439	-0.085931	0.905055
18396	1.062172	-1.562671	8.471681	0.218422	-0.088506	0.495442	-0.290488	0.696735	-0.649152	-0.413661	0.100491	-0.082103	0.901136
18397	0.612767	-1.313753	9.068608	0.241515	-0.030193	0.456670	-0.281694	0.696607	-0.652285	-0.422374	0.098218	-0.078008	0.897701
18398	1.144567	-1.614485	9.450974	0.609277	0.010516	0.476958	-0.273728	0.684950	-0.661927	-0.432219	0.092195	-0.067925	0.894468
18399	1.258626	-1.236478	10.186975	0.586634	0.007709	0.473134	-0.264576	0.670584	-0.674516	-0.441668	0.086272	-0.057918	0.891141
18400	1.441295	-1.120227	10.310316	0.400690	-0.009735	0.513749	-0.255201	0.660257	-0.683020	-0.451546	0.082359	-0.051422	0.886949
18401	1.836638	-1.124092	10.357154	0.295148	-0.021526	0.573236	-0.244820	0.653946	-0.688977	-0.462140	0.079446	-0.046433	0.882020
18402	1.509881	-1.387682	9.438361	0.219080	0.006874	0.626346	-0.233688	0.650453	-0.692514	-0.473515	0.076761	-0.043474	0.876357
18403	1.395409	-1.652961	9.308767	0.252277	0.011506	0.641283	-0.222553	0.647484	-0.696943	-0.485037	0.073613	-0.039639	0.870488
18404	1.510886	-1.594073	9.579484	0.240145	0.036148	0.633799	-0.209745	0.644241	-0.700237	-0.496387	0.070190	-0.036589	0.864485
18405	1.005059	-1.664169	9.775392	0.303433	0.066222	0.608213	-0.197188	0.641386	-0.705061	-0.507182	0.065623	-0.032364	0.858727
18406	0.675415	-1.787409	9.804189	0.268035	0.068756	0.561878	-0.184220	0.635565	-0.712570	-0.517159	0.061396	-0.029042	0.853191
18407	0.904733	-1.843679	10.098354	0.167893	0.035676	0.530052	-0.172576	0.631413	-0.714707	-0.526306	0.058796	-0.026761	0.847838
18408	1.034673	-1.805714	9.869688	0.123042	-0.002905	0.457905	-0.165324	0.629302	-0.717701	-0.534251	0.057340	-0.025030	0.843007
18409	1.589069	-1.809947	9.716393	-0.039388	0.024323	0.416456	-0.156932	0.629737	-0.718278	-0.541143	0.057250	-0.026026	0.838576
18410	1.670052	-1.613259	9.503897	-0.287352	0.051283	0.330249	-0.149746	0.637160	-0.715012	-0.546330	0.059360	-0.031627	0.834865
18411	1.868343	-1.232356	9.631094	-0.440148	0.082069	0.272195	-0.142341	0.651807	-0.709447	-0.550211	0.062803	-0.039768	0.831711
18412	1.512674	-0.938567	9.929510	-0.460824	0.059940	0.231486	-0.134958	0.667293	-0.700052	-0.553418	0.066724	-0.048231	0.828824
18413	1.126699	-0.895298	9.441690	-0.407743	0.023449	0.242875	-0.129357	0.679969	-0.693580	-0.556789	0.070814	-0.055099	0.825794
18414	1.116341	-0.733287	9.693479	-0.251723	-0.034698	0.318498	-0.124010	0.690783	-0.686724	-0.561714	0.073870	-0.059169	0.821900
18415	0.587300	-1.004117	9.588739	-0.054076	-0.048890	0.433031	-0.119126	0.694481	-0.684974	-0.568725	0.074961	-0.059634	0.816931
18416	0.430277	-0.927076	9.698760	-0.195417	0.013382	0.554029	-0.109618	0.699893	-0.680196	-0.577411	0.076330	-0.063657	0.810382
18417	0.717658	-1.031638	9.906385	-0.160167	-0.026772	0.552438	-0.098189	0.709952	-0.675430	-0.586056	0.078075	-0.066245	0.803775
18418	0.346649	-1.588429	9.796711	-0.000755	-0.090575	0.573662	-0.088650	0.712522	-0.674611	-0.595346	0.078803	-0.065937	0.796872
18419	-0.482313	-1.635557	9.862719	0.081004	-0.075872	0.620167	-0.078700	0.710803	-0.675456	-0.605359	0.078349	-0.064210	0.789481
18420	-0.481495	-1.288280	10.119609	0.136698	-0.053838	0.640699	-0.066290	0.709043	-0.677598	-0.615689	0.076739	-0.062249	0.781769
18421	-0.235473	-1.326741	9.984558	0.109016	-0.112380	0.614821	-0.058003	0.705593	-0.679963	-0.625518	0.076438	-0.059624	0.774163
18422	0.068671	-1.428099	9.712361	0.074754	-0.190897	0.636938	-0.050110	0.702688	-0.681558	-0.635644	0.077712	-0.056898	0.765951
18423	-0.272828	-1.602653	9.514717	0.294067	-0.248157	0.683357	-0.042724	0.697122	-0.683023	-0.646735	0.077005	-0.049851	0.757178
18424	-0.033212	-1.293737	9.670093	0.316769	-0.237148	0.678833	-0.037232	0.686859	-0.689454	-0.657633	0.075827	-0.042877	0.748285
18425	0.221244	-1.077223	9.526695	0.236105	-0.199728	0.672830	-0.030200	0.678451	-0.695385	-0.668124	0.075103	-0.037306	0.739309
18426	0.216067	-1.026296	8.946531	0.232755	-0.183347	0.630339	-0.024210	0.669013	-0.698756	-0.677834	0.074237	-0.032209	0.730748
18427	0.321576	-0.905455	9.050015	0.232588	-0.150407	0.641359	-0.016670	0.660350	-0.702905	-0.687550	0.072810	-0.027306	0.721961
18428	0.884421	-0.643933	9.226943	0.337065	-0.120842	0.693531	-0.009255	0.650356	-0.706925	-0.697999	0.069538	-0.021636	0.712386
18429	0.715411	-0.586654	9.192568	0.280148	-0.062237	0.770667	-0.000405	0.639919	-0.713638	-0.709265	0.066112	-0.017408	0.701619
18430	0.285014	-0.272146	9.965801	0.258476	0.038311	0.831271	0.013461	0.629466	-0.716433	-0.721103	0.061610	-0.015273	0.689914
18431	0.858013	-0.121469	10.081266	0.382632	0.065976	0.844791	0.028654	0.613361	-0.722560	-0.733053	0.054818	-0.011527	0.677861
18432	0.942825	-0.725091	10.080794	0.283061	0.056768	0.859100	0.044227	0.597931	-0.727541	-0.744834	0.049688	-0.009314	0.665332
18433	0.431436	-0.615292	10.831201	0.058091	0.103034	0.869853	0.060258	0.592411	-0.728180	-0.756300	0.047190	-0.010479	0.652436
18434	0.254470	-0.924509	10.551599	-0.175180	0.163881	0.821521	0.076266	0.589189	-0.725755	-0.766668	0.047512	-0.015869	0.640087
18435	0.933577	-1.314181	10.163651	-0.328478	0.132615	0.763624	0.093782	0.592517	-0.720275	-0.775952	0.050535	-0.022381	0.628366
18436	0.709855	-1.405720	10.256286	-0.071531	0.010319	0.737422	0.105631	0.593765	-0.715645	-0.785021	0.051166	-0.024036	0.616884
18437	0.685915	-1.434110	10.409272	0.141767	-0.080962	0.696189	0.114954	0.586720	-0.716105	-0.793684	0.049575	-0.021276	0.605933
18438	0.685962	-1.427994	10.790977	0.203629	-0.138598	0.657825	0.122872	0.577278	-0.717704	-0.801805	0.047720	-0.017112	0.595432
18439	0.438012	-2.031935	10.187365	0.311663	-0.172587	0.544013	0.126043	0.563457	-0.722203	-0.808537	0.044612	-0.010722	0.586654
18440	0.318981	-1.356081	9.523697	0.311564	-0.139794	0.484867	0.127924	0.549387	-0.726437	-0.814442	0.041086	-0.005092	0.578766
18441	0.268390	-1.371372	9.302199	0.360125	-0.091439	0.427820	0.129829	0.530898	-0.732332	-0.819610	0.036283	0.000607	0.571772
18442	0.236276	-1.226269	8.843110	0.164834	-0.056031	0.406469	0.133386	0.517872	-0.736962	-0.824310	0.034201	0.003261	0.565095
18443	-0.023824	-1.285384	8.590241	-0.007797	0.027840	0.405461	0.137657	0.514493	-0.736614	-0.828825	0.034112	0.002779	0.558460
18444	0.028533	-1.098836	9.649400	0.094621	0.095568	0.426159	0.144900	0.509750	-0.735907	-0.833576	0.031472	0.002105	0.551504
18445	0.415118	-1.256377	10.486041	0.191180	0.141392	0.437665	0.154222	0.502177	-0.735857	-0.838453	0.026835	0.001883	0.544310
18446	0.343010	-1.310284	10.239799	0.021145	0.089863	0.370438	0.161487	0.493418	-0.736556	-0.842436	0.025486	0.000552	0.538193
18447	0.074493	-1.124516	9.851079	-0.408489	0.049076	0.331394	0.167136	0.497391	-0.733153	-0.845712	0.031966	-0.004574	0.532661
18448	-0.459544	-0.851959	9.672309	-0.449256	0.067301	0.351432	0.172494	0.506463	-0.727063	-0.849072	0.038781	-0.010579	0.526745
18449	-0.326871	-0.366012	9.603557	-0.304244	0.115002	0.346537	0.178628	0.514993	-0.720980	-0.852392	0.042743	-0.015782	0.520914
18450	0.257018	-0.480008	9.693811	-0.281046	0.083970	0.322735	0.187353	0.521093	-0.714919	-0.855412	0.046522	-0.020274	0.515456
18451	-0.053269	-1.138050	9.484879	-0.058049	0.023766	0.288910	0.191698	0.528814	-0.711631	-0.858282	0.047219	-0.021330	0.510556
18452	-0.077751	-1.069223	9.226402	0.081867	-0.008956	0.293359	0.194820	0.522376	-0.711659	-0.861287	0.045744	-0.020476	0.505641
18453	-0.017030	-0.634261	9.765895	-0.005653	0.012840	0.285474	0.199495	0.515647	-0.712337	-0.864122	0.045640	-0.020811	0.500777
18454	-0.074691	-0.677958	9.683140	-0.024264	0.035487	0.215206	0.201311	0.514021	-0.712862	-0.866185	0.045578	-0.021722	0.497167
18455	0.393329	-0.753435	9.849657	0.041269	0.030889	0.154653	0.204927	0.512654	-0.712126	-0.867716	0.044517	-0.021777	0.494583
18456	0.346999	-1.132078	10.295138	0.124243	0.001614	0.125598	0.205458	0.510235	-0.713280	-0.869013	0.042253	-0.020547	0.492554
18457	0.308948	-1.232469	10.504586	0.147244	-0.016685	0.116514	0.206525	0.503270	-0.714951	-0.870258	0.039857	-0.018687	0.490625
18458	0.322709	-1.093702	10.276249	0.117237	-0.005711	0.123725	0.208487	0.497900	-0.716118	-0.871529	0.037788	-0.017394	0.488577
18459	0.379516	-0.866980	10.419166	0.097084	0.001566	0.118064	0.208902	0.493472	-0.718293	-0.872723	0.036100	-0.016334	0.486605
18460	0.520295	-1.078910	10.266299	0.066686	-0.024062	0.105047	0.210345	0.488775	-0.719456	-0.873767	0.035098	-0.015199	0.484839
18461	0.748655	-0.975071	9.547450	-0.008802	-0.033216	0.097308	0.209444	0.486926	-0.718556	-0.874682	0.035639	-0.014522	0.483167
18462	0.012896	-0.851135	9.638327	0.019605	-0.016759	0.131538	0.209321	0.485855	-0.719066	-0.875935	0.035381	-0.013992	0.480926
18463	-0.018715	-0.270387	9.953391	0.055178	0.014351	0.138097	0.210365	0.483439	-0.719458	-0.877266	0.034310	-0.013569	0.478584
18464	0.251529	-0.351132	9.397952	0.026233	0.012327	0.041993	0.211655	0.482234	-0.718448	-0.877649	0.033680	-0.013422	0.477931
18465	-0.216091	-0.362438	9.177419	-0.055746	0.030345	-0.004610	0.210884	0.481706	-0.718697	-0.877531	0.034414	-0.014246	0.478071
18466	-0.636268	-0.188981	9.497547	0.017582	0.077896	0.006734	0.214759	0.480069	-0.717963	-0.877553	0.033318	-0.015308	0.478076
18467	-0.228362	-0.308956	9.348463	0.008856	0.103546	0.006674	0.215911	0.480077	-0.715929	-0.877565	0.032161	-0.016832	0.478082
18468	0.117819	-0.631295	9.147964	-0.164074	0.077774	-0.014434	0.217965	0.482062	-0.715179	-0.877249	0.034262	-0.019616	0.478410
18469	0.204908	-0.698584	9.116631	-0.162718	0.032220	0.035487	0.219479	0.487148	-0.711869	-0.877436	0.036789	-0.021543	0.477796
18470	0.137663	-0.746463	9.223337	0.102760	-0.031287	0.113528	0.219738	0.487142	-0.712127	-0.878554	0.035195	-0.019956	0.475927
18471	0.118157	-0.698291	9.252632	0.093505	-0.034831	0.163319	0.218609	0.482058	-0.714928	-0.880158	0.033814	-0.018344	0.473119
18472	0.727428	-1.047538	10.175068	0.016206	-0.065962	0.167620	0.219141	0.477518	-0.714679	-0.881730	0.034051	-0.017002	0.470216
18473	0.128212	-1.752455	10.495608	0.091156	-0.095266	0.160669	0.218777	0.473240	-0.716083	-0.883301	0.033333	-0.014342	0.467400
18474	-0.144745	-1.138572	10.088848	0.013798	-0.089919	0.139930	0.216990	0.470174	-0.717857	-0.884601	0.033848	-0.012577	0.464949
18475	-0.118984	-0.979813	10.072114	-0.067092	-0.033285	0.159730	0.216475	0.470043	-0.718108	-0.886016	0.035357	-0.012511	0.462134
18476	0.306736	-1.286383	10.215796	0.068150	-0.055062	0.145712	0.215586	0.466051	-0.718103	-0.887380	0.034579	-0.010869	0.459612
18477	0.223803	-1.589679	10.205968	0.126320	-0.063300	0.122036	0.215482	0.462294	-0.720402	-0.888567	0.032989	-0.008468	0.457481
18478	-0.250125	-1.283190	10.066636	-0.038654	0.005023	0.126600	0.215239	0.459752	-0.721422	-0.889661	0.033565	-0.008854	0.455299
18479	0.041690	-0.816873	9.792684	-0.115815	0.096321	0.094682	0.216505	0.462039	-0.718112	-0.890394	0.034832	-0.011511	0.453710
18480	0.119786	-1.050104	9.074905	-0.210004	0.110774	0.044369	0.220614	0.465082	-0.715973	-0.890582	0.037512	-0.015280	0.453015
18481	-0.252044	-0.936812	8.655403	-0.336534	0.089658	0.069587	0.223397	0.475758	-0.712544	-0.890881	0.042777	-0.019819	0.451784
18482	-0.576858	-0.526275	9.310963	-0.183081	0.071614	0.131262	0.227350	0.481770	-0.707211	-0.891833	0.045295	-0.022722	0.449517
18483	-0.537153	-0.740553	9.937160	0.023858	0.074536	0.130465	0.231465	0.484008	-0.705583	-0.892965	0.044193	-0.023826	0.447318
18484	0.016534	-1.079525	10.379196	0.393237	0.060934	-0.002353	0.231378	0.476377	-0.708394	-0.893180	0.036580	-0.021255	0.447705
18485	-0.168375	-1.244961	9.943129	0.380663	0.030378	-0.153718	0.231059	0.463798	-0.712737	-0.892013	0.029632	-0.018152	0.450672
18486	-0.054100	-0.957210	9.609813	0.177938	0.046487	-0.219378	0.230730	0.455211	-0.718100	-0.890086	0.026074	-0.017107	0.454724
18487	0.012600	-0.788606	9.634400	0.262565	0.055552	-0.289109	0.228293	0.452293	-0.719103	-0.887520	0.021065	-0.015434	0.460029
18488	-0.093855	-0.707193	9.586547	0.177019	0.040749	-0.319060	0.226106	0.451508	-0.719980	-0.884586	0.017603	-0.014253	0.465828
18489	0.372648	-0.460152	9.805574	0.190873	0.029895	-0.302357	0.223538	0.450713	-0.722258	-0.881776	0.014118	-0.012761	0.471285
18490	0.391835	-0.425268	10.147060	0.306422	0.000790	-0.287889	0.219956	0.444730	-0.724275	-0.879082	0.008739	-0.009665	0.476493
18491	0.173656	-0.166096	10.091056	0.173484	-0.012247	-0.317172	0.215088	0.438750	-0.727430	-0.876039	0.005962	-0.007582	0.482144
18492	0.004069	0.000849	9.767797	0.000154	-0.021627	-0.338350	0.210432	0.441599	-0.727775	-0.872728	0.006180	-0.007020	0.488117
18493	-0.300478	0.173210	9.700170	0.052135	0.020518	-0.304947	0.207722	0.443350	-0.729157	-0.869708	0.005182	-0.006672	0.493494
18494	-0.408148	0.535630	10.227473	0.103411	0.066298	-0.275253	0.204238	0.443121	-0.729257	-0.866937	0.002728	-0.006634	0.498367
18495	-0.895052	0.547848	10.566319	0.086530	0.055301	-0.242121	0.204246	0.442972	-0.730789	-0.864480	0.000708	-0.006577	0.502624
18496	-1.135093	0.322620	10.263306	0.035578	-0.010509	-0.216431	0.200366	0.445280	-0.731141	-0.862252	0.000191	-0.005894	0.506446
18497	-0.797716	0.332169	10.045776	0.028287	-0.061552	-0.184996	0.197528	0.446368	-0.732267	-0.860351	0.000284	-0.004446	0.509683
18498	-0.581226	0.413216	9.703315	-0.081979	-0.107340	-0.196549	0.193134	0.447882	-0.732487	-0.858309	0.002772	-0.003292	0.513115
18499	-0.485331	0.508355	9.331125	-0.164334	-0.144873	-0.202442	0.186529	0.452234	-0.731411	-0.856191	0.006979	-0.002397	0.516607
18500	-0.518577	0.402439	9.329329	-0.037153	-0.132690	-0.135365	0.179280	0.457916	-0.731607	-0.854693	0.008958	-0.000348	0.519056
18501	-0.876813	0.219937	9.630643	0.032117	-0.046570	-0.052095	0.176171	0.461150	-0.731836	-0.854133	0.008724	0.000843	0.519980
18502	-0.502802	0.138999	9.661799	-0.078390	0.006433	-0.026878	0.175913	0.461152	-0.731962	-0.853729	0.009962	0.000064	0.520623
18503	-0.211898	-0.211818	9.606792	-0.090391	0.000968	-0.030593	0.175763	0.463976	-0.729789	-0.853368	0.011305	-0.000854	0.521186
18504	-0.769557	-0.537199	9.745833	-0.114852	-0.061252	-0.010324	0.175502	0.466501	-0.731062	-0.853172	0.013871	-0.000861	0.521444
18505	-0.572148	-0.475944	9.957345	-0.189959	-0.140832	-0.010579	0.172245	0.471230	-0.728737	-0.852982	0.018379	-0.000449	0.521616
18506	-0.557428	-0.523478	10.117624	-0.104131	-0.167233	-0.002720	0.165111	0.478262	-0.727145	-0.852849	0.021867	0.001460	0.521698
18507	-0.243520	-0.648709	9.893186	0.042944	-0.126812	-0.007554	0.160983	0.478303	-0.727623	-0.852764	0.022249	0.004029	0.521806
18508	0.151101	-0.524698	9.348979	-0.116735	-0.106749	0.004543	0.157247	0.477666	-0.728743	-0.852702	0.025321	0.004772	0.521762
18509	0.479002	-0.538231	9.421453	-0.203973	-0.086759	-0.020836	0.154896	0.484368	-0.728211	-0.852348	0.029516	0.004094	0.522126
18510	0.330656	-0.761435	9.656951	-0.117134	-0.009732	0.059779	0.152800	0.489482	-0.726022	-0.852841	0.031586	0.003143	0.521205
18511	0.474162	-0.543840	9.190917	-0.242742	0.019467	0.072019	0.154842	0.493083	-0.723866	-0.853413	0.035363	0.000204	0.520034
18512	0.484415	-0.679028	9.045110	-0.374260	-0.019203	0.012356	0.156199	0.503388	-0.719021	-0.853215	0.041916	-0.003226	0.519862
18513	0.149669	-1.215401	9.960912	-0.166341	0.012224	0.111189	0.155249	0.511303	-0.715563	-0.854210	0.044478	-0.005288	0.517995
18514	0.061817	-0.947657	10.928696	-0.019784	0.043548	0.178304	0.159373	0.511140	-0.713937	-0.855969	0.044312	-0.006255	0.515087
18515	-0.149448	-1.120634	11.116309	0.010497	0.021508	0.142496	0.163508	0.509233	-0.713332	-0.857427	0.043742	-0.006691	0.512700
18516	-0.182422	-1.310525	10.474906	-0.033113	-0.057148	0.123032	0.162207	0.511384	-0.713065	-0.858624	0.044845	-0.006015	0.510605
18517	-0.127601	-1.196306	10.078598	-0.071542	-0.126662	0.102642	0.159884	0.511939	-0.713557	-0.859606	0.047208	-0.004741	0.508750
18518	-0.091803	-1.140123	9.604496	-0.050471	-0.179657	0.082532	0.157567	0.512216	-0.715071	-0.860377	0.049861	-0.002101	0.507210
18519	0.042222	-0.943082	9.464502	0.070316	-0.177701	0.068371	0.153441	0.511988	-0.715804	-0.861131	0.050301	0.001505	0.505886
18520	-0.107645	-0.851740	9.531589	0.285053	-0.107915	0.115484	0.150907	0.503578	-0.719235	-0.862529	0.046450	0.006274	0.503833
18521	0.194977	-0.604488	9.907498	0.234486	-0.023025	0.087406	0.149419	0.493807	-0.724206	-0.863604	0.042477	0.008840	0.502301
18522	0.773165	-0.546446	9.661695	0.084717	-0.033352	0.002702	0.149181	0.490061	-0.725482	-0.863662	0.041313	0.010407	0.502267
18523	0.735328	-0.689967	9.920942	0.122112	-0.090103	-0.036703	0.146890	0.484725	-0.728020	-0.863359	0.039947	0.013130	0.502835
18524	0.793798	-0.809179	10.198231	0.147734	-0.096500	-0.042096	0.144980	0.480191	-0.730049	-0.862992	0.038318	0.016459	0.503494
18525	1.010218	-0.711103	9.911210	0.050407	-0.055430	-0.044491	0.139841	0.477021	-0.732563	-0.862548	0.037870	0.017888	0.504239
18526	1.081483	-0.502784	9.588380	-0.051350	-0.016220	-0.050608	0.138794	0.479578	-0.731532	-0.861955	0.038865	0.017830	0.505178
18527	0.984394	-0.368896	9.404542	0.011784	-0.006169	-0.078921	0.136213	0.480134	-0.732150	-0.861146	0.038596	0.018081	0.506567
18528	0.717144	-0.426499	9.598050	0.085235	0.002119	-0.064729	0.137255	0.477985	-0.732414	-0.860519	0.037046	0.019100	0.507711
18529	0.536504	-0.445124	9.884118	0.039598	0.015781	-0.044687	0.136357	0.476526	-0.732536	-0.860082	0.036089	0.019233	0.508515
18530	0.724169	-0.367485	9.968562	0.011533	0.053249	-0.043038	0.135468	0.474918	-0.734317	-0.859633	0.035296	0.018608	0.509352
18531	0.676437	-0.471270	9.894658	0.022489	0.022997	-0.082616	0.135596	0.475317	-0.734317	-0.858795	0.034551	0.018478	0.510818
18532	0.560673	-0.464821	9.737660	-0.086159	0.016487	-0.078545	0.137008	0.477171	-0.734072	-0.857904	0.035797	0.017512	0.512263
18533	0.724167	-0.378010	9.704401	-0.097690	0.024753	-0.068462	0.135448	0.479196	-0.733421	-0.857119	0.037107	0.016121	0.513527
18534	0.832735	-0.396905	9.743551	-0.026977	0.023074	-0.045024	0.135560	0.481612	-0.731761	-0.856605	0.037283	0.015624	0.514387
18535	0.984212	-0.314684	9.782120	-0.009542	0.024956	-0.039400	0.135560	0.482141	-0.732272	-0.856179	0.037100	0.015140	0.515123
18536	0.753081	-0.367681	9.894425	-0.034215	0.004840	-0.015506	0.135296	0.481361	-0.730483	-0.855956	0.037596	0.014859	0.515465
18537	0.707449	-0.406567	9.804650	-0.034056	-0.006170	-0.032099	0.135149	0.483517	-0.728438	-0.855576	0.038158	0.014664	0.516060
18538	0.555973	-0.488756	9.775682	-0.020024	-0.013487	-0.032019	0.135151	0.484176	-0.729331	-0.855188	0.038596	0.014855	0.516666
18539	0.507190	-0.368678	9.745709	-0.001111	0.019488	-0.009832	0.134116	0.484721	-0.729323	-0.855070	0.038329	0.014545	0.516889
18540	0.617961	-0.346919	9.713447	0.053262	0.014055	-0.020619	0.135416	0.483894	-0.730482	-0.854859	0.037233	0.015014	0.517305
18541	0.676450	-0.478881	9.779346	0.116274	0.017810	-0.009223	0.134661	0.480420	-0.731882	-0.854832	0.034976	0.015955	0.517479
18542	0.650106	-0.512384	9.845833	0.077911	0.010422	-0.019558	0.133640	0.478290	-0.732641	-0.854639	0.033496	0.016739	0.517870
18543	0.772817	-0.463924	9.876459	0.035157	-0.005176	-0.031746	0.136748	0.475058	-0.732157	-0.854309	0.032868	0.017258	0.518438
18544	0.700529	-0.471452	9.827677	0.065823	-0.004250	-0.037131	0.134682	0.474552	-0.731757	-0.853927	0.031740	0.018180	0.519106
18545	0.649519	-0.392447	9.746704	0.055311	-0.017071	-0.042707	0.133150	0.472549	-0.733661	-0.853487	0.030897	0.019123	0.519845
18546	0.552753	-0.320605	9.708406	0.064129	-0.006142	-0.057452	0.132770	0.471347	-0.734169	-0.852884	0.029810	0.020073	0.520863
18547	0.612581	-0.229086	9.705448	0.022255	-0.009880	-0.076119	0.131876	0.469749	-0.734929	-0.852074	0.029440	0.020572	0.522187
18548	0.584233	-0.344023	9.876381	-0.007601	0.006571	-0.055989	0.129419	0.470314	-0.734526	-0.851443	0.029444	0.020556	0.523217
18549	0.824824	-0.247278	9.889583	0.009800	0.015784	-0.048528	0.130714	0.470689	-0.735557	-0.850921	0.029034	0.020479	0.524090
18550	0.801412	-0.391484	9.940145	0.039798	-0.009810	-0.059405	0.128915	0.469103	-0.736055	-0.850275	0.028402	0.021240	0.525142
18551	0.888238	-0.400849	9.964826	-0.016366	-0.004336	-0.043083	0.126976	0.469792	-0.736039	-0.849785	0.028669	0.021239	0.525921
18552	0.931542	-0.386623	9.879025	-0.100411	0.010198	-0.047220	0.127092	0.471935	-0.735018	-0.849188	0.030215	0.020179	0.526839
18553	0.767364	-0.339597	9.657340	-0.076127	-0.006202	-0.035080	0.126174	0.475681	-0.735009	-0.848742	0.031535	0.019589	0.527503
18554	0.738357	-0.325484	9.580463	-0.021983	-0.004292	-0.026504	0.126687	0.475683	-0.734247	-0.848402	0.031911	0.019590	0.528027
18555	0.810794	-0.349197	9.638411	-0.034170	0.019448	-0.032136	0.125009	0.476230	-0.734744	-0.848020	0.032256	0.019016	0.528639
18556	0.797028	-0.488063	9.837945	-0.042766	0.013937	-0.032168	0.124613	0.478372	-0.734485	-0.847603	0.032790	0.018490	0.529293
18557	0.756148	-0.516590	9.952492	-0.060337	0.015677	-0.038680	0.126286	0.480077	-0.732844	-0.847131	0.033630	0.017713	0.530023
18558	0.801428	-0.410978	9.858390	-0.093877	0.023013	-0.020406	0.125244	0.481033	-0.731814	-0.846815	0.034937	0.016485	0.530483
18559	0.622914	-0.385188	9.765882	-0.071221	0.012978	-0.015668	0.124715	0.483846	-0.731298	-0.846574	0.036000	0.015628	0.530822
18560	0.555304	-0.363953	9.683944	0.009949	0.014024	0.003196	0.125100	0.485171	-0.731811	-0.846566	0.035652	0.015636	0.530858
18561	0.578940	-0.267925	9.613507	0.031641	0.017742	0.014372	0.124707	0.484921	-0.730531	-0.846719	0.034922	0.015771	0.530659
18562	0.593971	-0.382956	9.732040	0.077060	0.023319	0.034902	0.125497	0.483029	-0.732071	-0.847089	0.033349	0.016311	0.530154
18563	0.657354	-0.531864	9.764146	0.070259	0.030599	0.023791	0.127314	0.480340	-0.732086	-0.847368	0.031834	0.016632	0.529789
18564	0.740673	-0.784885	10.298881	-0.031392	0.013989	0.002044	0.126668	0.478767	-0.732713	-0.847327	0.032186	0.016203	0.529848
18565	0.663939	-0.866569	10.373823	-0.199971	-0.006388	-0.025542	0.127285	0.483583	-0.730674	-0.846889	0.035653	0.014313	0.530379
18566	0.701342	-0.642152	9.854092	-0.242147	-0.011909	-0.040517	0.126984	0.492013	-0.728370	-0.846236	0.039836	0.012118	0.531179
18567	0.545640	-0.357705	9.415006	-0.128716	-0.011766	-0.038112	0.125399	0.499120	-0.726439	-0.845694	0.042149	0.011087	0.531885
18568	0.506918	-0.326642	9.376678	0.055642	-0.009663	-0.007651	0.124749	0.500064	-0.726178	-0.845603	0.041278	0.011991	0.532079
18569	0.540613	-0.306573	9.598084	0.140552	0.001401	-0.001703	0.125025	0.495920	-0.726693	-0.845670	0.038884	0.013574	0.532114
18570	0.671280	-0.424041	9.631381	0.147440	0.008702	0.000217	0.124281	0.493346	-0.729120	-0.845728	0.036266	0.015138	0.532165
18571	0.502730	-0.460269	9.686903	0.082657	0.034192	-0.000156	0.125102	0.484903	-0.731939	-0.845768	0.034498	0.015549	0.532208
18572	0.632958	-0.458807	10.038557	0.018004	0.012194	0.005089	0.125356	0.484642	-0.731047	-0.845793	0.034033	0.015674	0.532193
18573	0.643084	-0.559693	10.075639	0.067175	0.003087	-0.002026	0.126001	0.485300	-0.731308	-0.845789	0.032862	0.016447	0.532250
18574	0.686126	-0.498011	9.798491	0.112544	-0.020586	0.002857	0.126020	0.482083	-0.732714	-0.845834	0.031146	0.018135	0.532227
18575	0.753083	-0.387446	9.733462	0.129910	-0.007744	0.007537	0.124232	0.477826	-0.733468	-0.845961	0.029040	0.019758	0.532087
18576	0.627588	-0.359111	9.651084	0.110540	0.005027	0.011106	0.126081	0.471763	-0.737315	-0.846096	0.027089	0.020985	0.531928
18577	0.593686	-0.325451	9.665641	0.093901	0.026928	0.007293	0.124804	0.468966	-0.738200	-0.846205	0.025225	0.021637	0.531821
18578	0.622045	-0.194585	9.931754	0.098193	0.015986	0.020244	0.127142	0.466133	-0.738731	-0.846421	0.023370	0.022543	0.531524
18579	0.560040	-0.328852	10.097302	0.138598	-0.007751	0.022333	0.126642	0.462661	-0.739495	-0.846686	0.021125	0.024246	0.531120
18580	0.541228	-0.424821	10.182185	0.135311	-0.018762	0.010339	0.125383	0.456253	-0.741275	-0.846790	0.019006	0.026139	0.530944
18581	0.532642	-0.146439	9.993999	0.028522	-0.044502	-0.009555	0.123722	0.454383	-0.743306	-0.846646	0.019004	0.027298	0.531116
18582	0.826697	0.342864	9.405972	0.003220	-0.020594	0.021653	0.124117	0.452377	-0.743310	-0.846823	0.019148	0.027816	0.530802
18583	0.807959	0.227330	9.396976	0.034672	-0.005915	0.031946	0.123475	0.451450	-0.743305	-0.847141	0.018643	0.028391	0.530282
18584	0.828085	0.065092	9.776510	0.082030	0.012419	0.044160	0.123103	0.449304	-0.744835	-0.847580	0.017115	0.029176	0.529588
18585	0.809653	-0.112791	9.824246	0.080366	0.012415	0.046927	0.124278	0.446616	-0.745484	-0.848079	0.015658	0.029929	0.528792
18586	0.814853	-0.194704	9.784744	0.068325	0.012357	0.028413	0.124806	0.443938	-0.745873	-0.848351	0.014353	0.030575	0.528355
18587	0.791043	-0.267809	9.524283	0.042392	0.030516	-0.013271	0.126625	0.441777	-0.746399	-0.848210	0.013334	0.030640	0.528606
18588	0.813413	0.103036	9.625697	-0.032163	0.064237	-0.019256	0.127660	0.441762	-0.746790	-0.847986	0.013156	0.029357	0.529041
18589	0.620835	-0.980653	9.387892	0.021809	0.081605	-0.030036	0.128808	0.442836	-0.744883	-0.847689	0.011966	0.028336	0.529601
18590	0.466318	0.107753	9.800134	0.284286	0.089073	-0.066621	0.131548	0.438511	-0.747333	-0.847030	0.006133	0.029995	0.530662
18591	0.440019	0.590358	10.253079	0.397700	0.052694	-0.033719	0.130313	0.426757	-0.749882	-0.846693	-0.001144	0.033448	0.531027
18592	0.425764	0.547076	10.266741	0.354721	0.016128	-0.017267	0.132189	0.414151	-0.754244	-0.846439	-0.007366	0.037083	0.531142
18593	0.508285	0.411188	9.874384	0.117530	0.015887	-0.025836	0.132743	0.405991	-0.755656	-0.846123	-0.009514	0.038175	0.531534
18594	0.642873	0.498285	9.941665	-0.036711	0.030398	-0.010027	0.131846	0.405192	-0.756543	-0.845999	-0.009257	0.037410	0.531789
18595	0.811796	0.460317	9.995511	-0.049730	0.034960	-0.015630	0.134027	0.407447	-0.755410	-0.845834	-0.008759	0.036414	0.532129
18596	0.756947	0.829413	9.630556	-0.107056	0.023066	-0.005766	0.133236	0.411065	-0.754764	-0.845753	-0.007230	0.035025	0.532374
18597	0.642245	0.625324	9.809033	-0.122763	0.037664	0.004287	0.135796	0.414524	-0.752868	-0.845806	-0.005518	0.033225	0.532426
18598	0.643719	0.330827	10.212939	-0.017441	0.015826	0.010401	0.136168	0.416804	-0.751337	-0.845878	-0.005417	0.032915	0.532333
18599	0.421899	0.344994	10.263870	0.080884	-0.012504	-0.016754	0.135667	0.414262	-0.752611	-0.845648	-0.006626	0.034128	0.532608
18600	0.190076	0.415217	9.830669	0.065976	-0.026277	-0.035273	0.134124	0.413205	-0.753238	-0.845194	-0.007518	0.035413	0.533233
18601	0.217762	0.672251	9.709725	0.084228	-0.055491	-0.036991	0.133371	0.410390	-0.755404	-0.844712	-0.008361	0.037369	0.533850
18602	0.391980	0.530579	9.682962	0.148734	-0.060785	0.000273	0.130029	0.407748	-0.756400	-0.844586	-0.010257	0.040126	0.533815
18603	0.681440	0.498363	9.942026	0.178486	-0.066170	0.017054	0.129160	0.401198	-0.758567	-0.844638	-0.012537	0.043277	0.533438
18604	0.897642	0.652582	9.893403	0.122427	-0.068032	0.013083	0.128419	0.394782	-0.760607	-0.844642	-0.013900	0.045877	0.533180
18605	1.295895	1.021411	9.187053	0.104378	-0.042322	0.022187	0.124304	0.392144	-0.762108	-0.844773	-0.015165	0.047870	0.532763
18606	0.888496	0.567568	10.362551	0.078547	-0.031485	0.042335	0.124325	0.387599	-0.762876	-0.845108	-0.016147	0.049393	0.532063
18607	0.521518	0.681477	10.120710	0.048921	-0.049910	0.010818	0.122917	0.384941	-0.763377	-0.845122	-0.016397	0.050916	0.531891
18608	0.403694	1.112845	9.712838	-0.089703	-0.053717	0.002718	0.120333	0.385768	-0.763611	-0.845073	-0.014340	0.051012	0.532019
18609	0.535802	0.672902	9.011865	-0.072318	-0.057257	0.015767	0.120066	0.388571	-0.763863	-0.845165	-0.012477	0.051361	0.531885
18610	0.671164	0.601679	9.208940	0.115169	-0.064368	0.013042	0.117233	0.387527	-0.764608	-0.845143	-0.013757	0.053819	0.531645
18611	1.159062	0.390721	9.138531	0.199507	-0.020390	-0.008718	0.114939	0.379280	-0.764593	-0.844931	-0.016887	0.056436	0.531621
18612	1.211101	0.628912	9.823992	0.058612	0.001370	-0.002100	0.113928	0.373551	-0.764843	-0.844831	-0.017926	0.057177	0.531667
18613	1.441155	0.944558	10.545803	-0.278556	0.008372	0.025700	0.115335	0.375682	-0.763704	-0.845165	-0.013215	0.054262	0.531580
18614	0.893387	0.547939	10.247115	-0.717835	0.008720	0.016093	0.115381	0.393065	-0.759866	-0.845413	-0.001191	0.046624	0.532073
18615	0.758439	0.485498	8.948911	-0.779240	0.007728	-0.017428	0.114728	0.420759	-0.753209	-0.845115	0.011956	0.038377	0.533071
18616	1.377624	0.039199	8.919629	-0.316058	0.046736	-0.004021	0.115907	0.440573	-0.745293	-0.844947	0.016765	0.034359	0.533483
18617	0.801757	0.037115	10.051887	-0.083374	0.075962	-0.045377	0.116909	0.445524	-0.742745	-0.844449	0.017420	0.032399	0.534371
18618	0.213734	-0.497923	10.098900	-0.243920	0.040903	-0.068283	0.118951	0.449654	-0.741099	-0.843610	0.021026	0.029268	0.535746
18619	0.587784	-0.073337	10.235551	-0.180714	0.011703	-0.097458	0.119550	0.458880	-0.738546	-0.842455	0.023974	0.027344	0.537537
18620	0.372948	0.987656	9.701195	-0.053547	-0.017191	-0.022991	0.117598	0.461978	-0.737763	-0.842122	0.025018	0.027212	0.538018
18621	-0.133594	0.559132	9.896871	0.097408	-0.068097	0.058143	0.116828	0.461447	-0.738396	-0.842725	0.024140	0.029532	0.536991
18622	0.227124	-0.292775	9.585875	0.322223	-0.106248	0.029867	0.114817	0.453414	-0.743363	-0.843052	0.019837	0.034911	0.536331
18623	1.235034	-0.357645	9.726377	0.364695	-0.126230	0.007081	0.110483	0.441296	-0.745761	-0.843126	0.015058	0.041092	0.535931
18624	1.322765	-0.596235	8.843003	0.007547	-0.020608	-0.024398	0.107684	0.434490	-0.748934	-0.842799	0.015100	0.041671	0.536401
18625	1.332438	-0.574655	9.520232	-0.409426	0.082961	-0.070978	0.108671	0.442649	-0.745873	-0.841919	0.021128	0.036058	0.537983
18626	1.065178	-0.106692	10.052328	-0.646722	0.080802	-0.072215	0.109619	0.457377	-0.739745	-0.840822	0.031062	0.027911	0.539698
18627	0.511748	-0.299081	10.390084	-0.860221	0.069520	-0.062221	0.109999	0.482808	-0.731310	-0.839496	0.044811	0.017645	0.541227
18628	0.416835	-0.132929	9.791497	-0.846742	0.049519	-0.039054	0.112685	0.510901	-0.721104	-0.838177	0.058439	0.007826	0.542202
