# Supplementary material for: Identification of Haptic Based Guiding Using Hard Reins
Source: PLoS One. 2015 Jul 22;10(7):e0132020. doi: 10.1371/journal.pone.0132020 (PMC4511788; doi:10.1371/journal.pone.0132020)
Supplement: S2 File — (ZIP) [file pone.0132020.s002.zip › MotionData2/Subject11/T14/sync14.txt]

// Start Time: 0
// Sample rate: 25.0Hz
// Scenario: 4.0
// Firmware Version: 2.6.1
Counter	Acc_X	Acc_Y	Acc_Z	Gyr_X	Gyr_Y	Gyr_Z	Mag_X	Mag_Y	Mag_Z	Quat_w	Quat_x	Quat_y	Quat_z
17824	2.327324	-9.040519	3.164618	0.046417	0.079633	-0.003657	-0.921755	0.827624	-0.491004	-0.735408	0.569855	-0.109950	0.349787
17825	2.290277	-9.016928	3.091103	-0.040050	0.071748	-0.002202	-0.922412	0.828664	-0.493617	-0.734896	0.570000	-0.111080	0.350271
17826	2.334001	-8.889916	3.161280	-0.029244	0.123210	0.006102	-0.921493	0.827828	-0.494185	-0.734371	0.569597	-0.113083	0.351385
17827	2.442324	-9.086968	3.226257	-0.058601	0.183429	-0.029870	-0.922013	0.826921	-0.496330	-0.733191	0.569288	-0.115663	0.353504
17828	2.363990	-9.056844	3.163459	-0.145884	0.182749	0.003465	-0.921229	0.827470	-0.496985	-0.731155	0.570162	-0.119350	0.355082
17829	2.227810	-9.027759	3.190348	-0.184008	0.141397	0.008413	-0.919272	0.830021	-0.495733	-0.728891	0.571880	-0.122634	0.355854
17830	2.254200	-8.896217	3.170913	-0.053426	0.058536	0.024195	-0.919270	0.828855	-0.492984	-0.728342	0.572222	-0.124083	0.355927
17831	2.271152	-8.784269	3.108014	0.070914	0.082736	0.022965	-0.919270	0.829214	-0.496687	-0.729232	0.570595	-0.124857	0.356444
17832	2.294354	-9.225589	3.063921	0.085771	0.052323	0.035208	-0.918746	0.829852	-0.501051	-0.730362	0.568920	-0.125351	0.356635
17833	2.524343	-9.323346	3.153542	-0.051198	0.037806	0.072653	-0.917960	0.829826	-0.500663	-0.730317	0.569276	-0.126899	0.355609
17834	2.404160	-9.107071	3.290218	-0.255068	-0.093586	0.066766	-0.914565	0.832557	-0.496635	-0.728149	0.573527	-0.128043	0.352805
17835	1.961743	-8.821436	3.103615	-0.291130	-0.350719	0.024430	-0.916411	0.835351	-0.483922	-0.725968	0.580207	-0.125065	0.347402
17836	1.823017	-8.734194	2.691972	-0.058219	-0.360534	-0.003156	-0.918247	0.835145	-0.472895	-0.726215	0.583595	-0.120093	0.342938
17837	1.941481	-8.591266	2.745068	0.498472	0.050000	-0.018267	-0.919032	0.835246	-0.476598	-0.731870	0.576077	-0.116995	0.344693
17838	2.249050	-9.097744	3.335929	0.592842	0.102907	-0.038911	-0.919411	0.831959	-0.489700	-0.738154	0.566773	-0.113922	0.347733
17839	2.221711	-9.641896	3.517289	0.109258	0.012721	-0.009153	-0.919663	0.829714	-0.500117	-0.739421	0.565135	-0.113055	0.347991
17840	2.035138	-9.084650	3.199306	-0.362681	0.030541	0.007188	-0.919279	0.832357	-0.495261	-0.735333	0.570300	-0.116014	0.347253
17841	2.136659	-8.750321	2.932758	-0.261216	0.013427	-0.020924	-0.919151	0.833176	-0.494972	-0.732287	0.574140	-0.117603	0.346827
17842	2.109656	-8.743537	2.864491	0.036118	0.020665	-0.032315	-0.920459	0.832282	-0.490739	-0.732474	0.573586	-0.117202	0.347483
17843	2.221367	-9.069137	3.190463	0.179416	-0.087642	-0.025505	-0.919676	0.832898	-0.488208	-0.734675	0.571672	-0.114197	0.346991
17844	2.357093	-9.054527	3.295598	0.170815	-0.234173	0.000904	-0.920981	0.831281	-0.488642	-0.737201	0.570819	-0.109494	0.344545
17845	2.315932	-8.963063	3.115550	0.185684	-0.189366	-0.008478	-0.922028	0.831022	-0.488373	-0.739783	0.569446	-0.105138	0.342636
17846	2.272661	-8.973552	3.157622	0.165581	-0.120764	0.014893	-0.922281	0.829029	-0.497720	-0.742069	0.567835	-0.102283	0.341227
17847	2.303689	-8.929287	3.288201	0.149302	-0.083775	0.023908	-0.924110	0.827714	-0.498802	-0.744206	0.566190	-0.100104	0.339949
17848	2.309013	-8.948604	3.317390	0.117874	-0.061893	-0.008763	-0.922934	0.828627	-0.497593	-0.745636	0.564915	-0.098204	0.339492
17849	2.327642	-8.919147	3.264793	0.000437	-0.042044	0.011326	-0.922938	0.829989	-0.496754	-0.745909	0.565225	-0.097514	0.338573
17850	2.323824	-8.958041	3.344389	-0.049288	0.023676	-0.002554	-0.923200	0.829827	-0.495429	-0.745321	0.565848	-0.098093	0.338659
17851	2.352697	-8.928378	3.467792	-0.099966	-0.015946	0.000559	-0.922677	0.830276	-0.497544	-0.744333	0.567496	-0.098349	0.337999
17852	2.320768	-8.822189	3.234970	-0.064611	-0.118954	0.007092	-0.925036	0.830507	-0.493131	-0.743923	0.569292	-0.097000	0.336268
17853	2.342404	-8.824231	3.168262	0.028964	-0.102256	0.011025	-0.923989	0.829816	-0.487991	-0.744630	0.569580	-0.095220	0.334720
17854	2.341742	-8.892189	3.296309	0.046393	-0.090288	0.000547	-0.924646	0.830619	-0.486233	-0.745368	0.569535	-0.093490	0.333641
17855	2.269378	-8.900778	3.344694	0.081397	-0.047590	0.011554	-0.923992	0.830922	-0.488088	-0.746568	0.568667	-0.092180	0.332802
17856	2.275741	-8.983189	3.304597	0.083455	-0.012817	0.008250	-0.925555	0.828413	-0.491599	-0.747632	0.567535	-0.091440	0.332551
17857	2.343438	-8.996537	3.174407	-0.015086	0.000932	-0.006127	-0.924768	0.827964	-0.490826	-0.747523	0.567820	-0.091299	0.332346
17858	2.373127	-9.020265	3.218817	-0.132191	-0.003689	-0.002995	-0.925688	0.828891	-0.488133	-0.746041	0.569869	-0.092004	0.331975
17859	2.318047	-9.055245	3.202951	-0.157787	-0.009592	0.011047	-0.925038	0.830208	-0.485976	-0.744432	0.572324	-0.092853	0.331126
17860	2.303748	-8.953571	3.153612	-0.174996	0.013180	0.019095	-0.925693	0.829834	-0.480939	-0.742563	0.574847	-0.094344	0.330531
17861	2.321473	-8.865870	3.182374	-0.066868	0.052235	-0.013035	-0.925034	0.827840	-0.478886	-0.741712	0.575578	-0.095233	0.330914
17862	2.300036	-9.011890	3.144311	-0.045991	0.067664	0.017200	-0.925036	0.828680	-0.479390	-0.741197	0.575819	-0.096670	0.331230
17863	2.270936	-9.009991	3.148217	-0.028090	0.019916	0.012536	-0.925045	0.831841	-0.478760	-0.741024	0.576137	-0.097120	0.330933
17864	2.303031	-8.931750	3.064378	0.015178	0.009721	0.008178	-0.924656	0.832936	-0.478730	-0.741266	0.575873	-0.097188	0.330832
17865	2.331452	-8.904540	3.028944	0.040564	-0.021762	-0.004328	-0.924523	0.832417	-0.480340	-0.741850	0.575483	-0.096370	0.330438
17866	2.328319	-8.977402	3.111225	0.061838	-0.061719	0.000790	-0.925440	0.832707	-0.480055	-0.742721	0.575014	-0.094977	0.329703
17867	2.344394	-9.040205	3.201239	0.043720	-0.087648	0.000564	-0.926484	0.831369	-0.480881	-0.743496	0.574999	-0.093214	0.328484
17868	2.361835	-8.950090	3.155368	-0.015915	-0.098989	0.007370	-0.926485	0.831570	-0.477558	-0.743583	0.575914	-0.091846	0.327065
17869	2.337775	-8.972381	3.068157	0.042188	-0.060863	-0.004572	-0.926218	0.829624	-0.477224	-0.744251	0.575752	-0.090433	0.326224
17870	2.304581	-9.002103	3.110683	0.033458	-0.027047	-0.008796	-0.926223	0.831444	-0.478361	-0.744664	0.575489	-0.089630	0.325968
17871	2.328446	-8.994396	3.043970	-0.034858	0.014942	-0.004325	-0.927533	0.831594	-0.477545	-0.744306	0.575981	-0.089853	0.325854
17872	2.343362	-8.996541	3.150338	-0.003764	0.000677	0.008052	-0.926745	0.830743	-0.477316	-0.744345	0.576060	-0.089908	0.325610
17873	2.391886	-9.010231	3.084543	-0.028291	-0.061713	0.005800	-0.927136	0.829891	-0.475879	-0.744265	0.576936	-0.089063	0.324473
17874	2.323353	-8.977495	3.072567	-0.015284	0.007820	0.002763	-0.926093	0.831376	-0.475446	-0.744126	0.577150	-0.089233	0.324363
17875	2.289474	-9.075177	3.235918	-0.036854	0.046624	0.008256	-0.926746	0.830968	-0.475053	-0.743771	0.577442	-0.090088	0.324422
17876	2.276519	-9.056011	3.090975	-0.055002	0.032156	0.011648	-0.928315	0.829564	-0.472426	-0.743177	0.578070	-0.090999	0.324412
17877	2.360291	-8.904024	2.957625	0.000857	0.025604	0.008223	-0.927535	0.831798	-0.474354	-0.743291	0.577940	-0.091297	0.324296
17878	2.394146	-8.893697	3.001906	0.071273	-0.007234	-0.005920	-0.927398	0.830047	-0.476401	-0.744122	0.576978	-0.090586	0.324304
17879	2.342007	-8.943179	3.058440	0.049458	-0.055424	-0.006285	-0.928314	0.829947	-0.477190	-0.744847	0.576679	-0.089193	0.323557
17880	2.348222	-8.996452	3.155300	-0.056414	-0.047157	-0.017174	-0.928967	0.828948	-0.475091	-0.744204	0.577897	-0.088578	0.323033
17881	2.397126	-9.010122	3.209850	-0.049215	0.016653	-0.006146	-0.928972	0.830571	-0.473581	-0.743663	0.578595	-0.088896	0.322941
17882	2.399724	-8.922716	3.050430	-0.027709	0.057461	0.004791	-0.928969	0.829758	-0.474270	-0.743297	0.578667	-0.089921	0.323369
17883	2.330840	-8.875426	3.019079	0.048000	0.104230	0.008878	-0.928709	0.829633	-0.468970	-0.743818	0.577326	-0.091084	0.324242
17884	2.351119	-8.904173	3.120999	0.102262	0.050052	-0.010754	-0.928710	0.830268	-0.472665	-0.744847	0.575534	-0.091006	0.325087
17885	2.370723	-8.794598	3.115961	0.288744	-0.009227	0.005356	-0.930015	0.829589	-0.477978	-0.748307	0.571335	-0.088868	0.325138
17886	2.313829	-9.191230	3.309741	0.101721	0.087559	-0.017573	-0.928168	0.826226	-0.489914	-0.749225	0.569313	-0.089246	0.326466
17887	2.067412	-9.130184	3.157320	-0.040603	0.242851	-0.018738	-0.506131	0.666865	-0.186491	-0.748295	0.568430	-0.092761	0.329146
17888	2.121110	-8.859768	3.455356	0.075010	0.366428	-0.014079	-0.498536	0.667289	-0.188422	-0.748429	0.564960	-0.097440	0.333436
17889	2.252998	-8.779699	3.526186	0.164528	0.412689	-0.055972	-0.499318	0.667586	-0.200876	-0.749190	0.559890	-0.101709	0.338959
17890	2.645169	-9.054164	3.217793	-0.310781	-0.049907	-0.064026	-0.502200	0.668130	-0.203744	-0.745411	0.565050	-0.102243	0.338565
17891	2.604533	-8.899606	2.835124	-0.434792	-0.185267	-0.026370	-0.504298	0.667471	-0.190739	-0.740755	0.572896	-0.101934	0.335681
17892	2.269612	-8.716344	3.049695	-0.251115	-0.086261	-0.012722	-0.928959	0.827501	-0.484425	-0.737922	0.577233	-0.102243	0.334394
17893	2.273947	-8.886131	3.349537	-0.077702	0.025563	-0.016769	-0.929479	0.826133	-0.484462	-0.736956	0.578315	-0.102758	0.334498
17894	2.441142	-9.038454	3.158467	0.123488	-0.064312	-0.016739	-0.932487	0.824968	-0.484862	-0.738427	0.576995	-0.100736	0.334148
17895	2.446284	-8.683998	3.189645	0.347880	-0.157679	-0.011344	-0.932486	0.824916	-0.488712	-0.742759	0.572982	-0.095750	0.332916
17896	2.447330	-8.853875	3.215025	0.503313	-0.161100	-0.035627	-0.931689	0.822033	-0.496374	-0.748581	0.566655	-0.089528	0.332436
17897	2.255022	-9.418030	3.203754	-0.033229	0.363475	-0.003828	-0.932208	0.821084	-0.502767	-0.747601	0.564800	-0.094947	0.336271
17898	2.632043	-9.277636	3.787053	-0.549444	0.640042	-0.072738	-0.929983	0.821799	-0.506087	-0.739561	0.568794	-0.107392	0.343497
17899	2.818292	-8.492779	3.274223	-0.581630	0.378879	-0.093137	-0.930515	0.823904	-0.500972	-0.731521	0.575005	-0.115701	0.347648
17900	2.897825	-8.141853	3.055008	-0.133193	0.250102	-0.125293	-0.931958	0.824693	-0.497747	-0.728513	0.575518	-0.118856	0.352022
17901	3.143358	-8.321873	2.943565	0.293827	0.236393	-0.143535	-0.930770	0.822230	-0.506064	-0.730396	0.569964	-0.118311	0.357301
17902	3.152940	-8.777981	3.096514	0.309513	0.258063	-0.187538	-0.932583	0.816874	-0.517755	-0.731951	0.564055	-0.117704	0.363643
17903	2.846949	-8.929121	3.454082	0.042238	0.333677	-0.209045	-0.935970	0.811822	-0.529154	-0.730189	0.561560	-0.119618	0.370360
17904	2.553293	-8.531541	3.511867	-0.198955	0.460794	-0.254914	-0.938447	0.808644	-0.532675	-0.724933	0.561668	-0.124909	0.378680
17905	2.157648	-8.140676	3.455867	-0.243564	0.618236	-0.309671	-0.940405	0.806864	-0.537486	-0.718338	0.561293	-0.131919	0.389279
17906	1.620112	-8.138280	3.583758	0.005740	0.771427	-0.451899	-0.943525	0.800268	-0.548007	-0.712760	0.556355	-0.137812	0.404290
17907	1.732572	-8.701694	4.178689	0.249195	1.070506	-0.417411	-0.944147	0.791978	-0.571613	-0.709164	0.545171	-0.146098	0.422529
17908	2.085078	-9.277829	3.982061	0.564471	1.322060	-0.450225	-0.943453	0.782178	-0.603109	-0.707320	0.527110	-0.155084	0.444749
17909	2.748094	-9.644381	4.460031	0.199530	1.186902	-0.356895	-0.939741	0.770694	-0.636417	-0.702519	0.514697	-0.166023	0.462591
17910	2.953902	-9.693999	4.868635	-0.359417	0.789551	-0.155253	-0.934231	0.769590	-0.654294	-0.694614	0.512910	-0.178822	0.471653
17911	2.516871	-8.852554	3.761060	-0.399134	0.600717	-0.013277	-0.927819	0.772150	-0.664104	-0.688351	0.512817	-0.190512	0.476337
17912	2.174640	-8.062729	3.191065	-0.380519	0.488198	0.011756	-0.921939	0.777068	-0.667731	-0.682600	0.513340	-0.200987	0.479732
17913	1.704126	-7.959563	3.695695	-0.261981	0.060387	-0.122251	-0.919201	0.780301	-0.660761	-0.678663	0.516861	-0.202816	0.480767
17914	1.507760	-8.482476	4.194205	0.237000	0.071928	-0.202779	-0.923512	0.776817	-0.661087	-0.678887	0.513815	-0.199358	0.485142
17915	1.741657	-8.970897	4.587728	0.383471	0.444799	-0.129248	-0.924141	0.769544	-0.674710	-0.679958	0.504777	-0.200103	0.492763
17916	1.932631	-8.795084	4.792015	-0.158853	0.447695	-0.143361	-0.920720	0.765774	-0.688534	-0.675141	0.503127	-0.206244	0.498509
17917	2.273469	-8.128710	4.912967	-0.753021	0.323921	-0.193862	-0.920995	0.769536	-0.683635	-0.664436	0.510764	-0.215900	0.501030
17918	3.371467	-7.637911	5.072913	-0.798904	0.268697	-0.274191	-0.921012	0.774093	-0.671418	-0.652353	0.519866	-0.224534	0.503745
17919	3.204723	-7.781792	4.303557	-0.247207	-0.064192	-0.431897	-0.928083	0.772780	-0.661162	-0.645937	0.525590	-0.221366	0.507462
17920	3.372393	-8.846812	3.101359	0.452045	0.156950	-0.184247	-0.933562	0.765651	-0.663978	-0.648194	0.519031	-0.216742	0.513298
17921	3.784754	-9.679170	2.593225	0.471581	0.138591	0.061427	-0.930535	0.761962	-0.674876	-0.653283	0.511215	-0.213985	0.515840
17922	3.834288	-9.901516	3.063318	-0.139417	-0.536227	0.175415	-0.929621	0.762746	-0.673800	-0.656006	0.517864	-0.210088	0.507283
17923	2.633513	-9.962142	2.998055	-0.304437	-0.889543	0.093338	-0.934485	0.767496	-0.659133	-0.657561	0.530479	-0.202107	0.495336
17924	1.543161	-9.525660	2.677322	0.054747	-0.602515	0.039948	-0.942096	0.770728	-0.641697	-0.661002	0.535602	-0.193954	0.488455
17925	1.377062	-9.222860	2.631435	-0.148062	-0.288416	0.140364	-0.944987	0.773108	-0.634159	-0.662026	0.539924	-0.192845	0.482716
17926	1.642954	-8.926767	2.767320	-0.290681	0.104775	0.156504	-0.945548	0.783114	-0.611945	-0.659806	0.542114	-0.198912	0.480835
17927	2.161777	-8.533922	2.279685	-0.205064	0.177179	0.063405	-0.940327	0.788731	-0.609174	-0.657611	0.542980	-0.203714	0.480854
17928	2.686006	-8.349669	2.186078	0.015292	0.029290	0.008216	-0.937575	0.789274	-0.617679	-0.657644	0.542461	-0.204144	0.481212
17929	2.898076	-8.675840	2.830409	0.336449	0.158579	0.068351	-0.937576	0.790077	-0.622696	-0.661397	0.536373	-0.203528	0.483151
17930	2.902954	-8.874744	3.118454	0.486459	0.036592	0.091027	-0.932587	0.787064	-0.634921	-0.667224	0.529190	-0.200366	0.484380
17931	3.004585	-8.683625	2.749501	0.220180	0.032671	0.086610	-0.934684	0.788312	-0.639236	-0.670341	0.525773	-0.199363	0.484211
17932	3.006989	-8.547653	2.835190	0.015968	0.168102	0.005492	-0.932330	0.789705	-0.642138	-0.669866	0.523937	-0.201526	0.485960
17933	3.003079	-8.433622	3.084505	-0.043792	0.122198	0.043901	-0.928664	0.790767	-0.650107	-0.669399	0.523384	-0.203804	0.486249
17934	3.083211	-8.900584	3.258954	0.078638	0.191475	0.088930	-0.926054	0.794220	-0.652814	-0.670339	0.520157	-0.206472	0.487290
17935	3.114266	-9.557655	4.338243	0.456321	0.265046	-0.023467	-0.922378	0.792145	-0.662474	-0.673778	0.511764	-0.205047	0.492013
17936	2.349899	-9.442763	5.469133	0.168134	0.175673	-0.068126	-0.923940	0.789723	-0.669830	-0.674097	0.508083	-0.205036	0.495383
17937	0.915779	-8.468963	4.031539	-0.776258	0.338189	0.043423	-0.920293	0.796212	-0.667412	-0.665250	0.515131	-0.217438	0.494777
17938	0.109486	-7.391543	2.571512	-0.879713	0.555612	-0.086186	-0.917051	0.806337	-0.660495	-0.652732	0.521609	-0.232631	0.497742
17939	0.307483	-7.805391	2.809343	0.114875	0.638987	-0.312427	-0.916794	0.808307	-0.662426	-0.647915	0.515305	-0.236379	0.508717
17940	1.515784	-10.035645	4.596048	1.388180	0.650427	-0.407593	-0.915946	0.790785	-0.694433	-0.654620	0.492393	-0.226398	0.527034
17941	2.124269	-10.621570	5.601063	0.832877	0.500359	-0.063869	-0.914842	0.774864	-0.724270	-0.659928	0.476528	-0.223345	0.536221
17942	1.476459	-10.114100	3.923969	-0.846522	0.532343	0.150482	-0.905953	0.781121	-0.729083	-0.650622	0.481113	-0.241104	0.535807
17943	0.996220	-8.909275	3.705206	-0.999498	0.403710	0.193444	-0.897342	0.791962	-0.728706	-0.641153	0.488870	-0.258777	0.531943
17944	0.672532	-8.245272	3.608440	-0.586708	-0.027707	0.161966	-0.892150	0.805733	-0.714002	-0.637164	0.495801	-0.266282	0.526590
17945	0.792336	-8.480997	3.228824	0.355638	0.411123	0.068704	-0.888495	0.809969	-0.715767	-0.639391	0.486638	-0.268397	0.531344
17946	1.418602	-8.556942	3.879162	0.416271	0.382893	0.082709	-0.879870	0.816487	-0.719640	-0.642203	0.476782	-0.269658	0.536227
17947	1.880342	-8.822880	3.404371	-0.226648	0.247790	0.005487	-0.875028	0.818292	-0.724946	-0.638948	0.477099	-0.275265	0.536983
17948	1.827599	-8.772815	3.898152	-0.202542	-0.174367	-0.028968	-0.876707	0.811643	-0.734556	-0.637695	0.481752	-0.274879	0.534511
17949	1.361120	-8.742466	3.686263	-0.013404	-0.408912	0.026812	-0.883785	0.812699	-0.725288	-0.640278	0.486228	-0.269996	0.529838
17950	0.960655	-9.439035	3.674417	-0.100763	-0.379790	-0.031508	-0.887194	0.813316	-0.718596	-0.641061	0.491752	-0.265810	0.525895
17951	0.487981	-10.316463	4.205631	-0.281388	-0.290189	-0.194044	-0.895087	0.822116	-0.690631	-0.637993	0.499492	-0.263119	0.523680
17952	2.172319	-9.169544	3.136768	-0.171985	0.303839	0.059018	-0.896136	0.822494	-0.687954	-0.635333	0.498229	-0.269322	0.524963
17953	3.512572	-7.458442	2.553684	-0.893569	0.128243	0.085339	-0.893657	0.825644	-0.689342	-0.626712	0.507818	-0.281078	0.519949
17954	3.374550	-6.873595	2.439144	-1.034938	-0.305852	0.044996	-0.892393	0.838107	-0.661632	-0.618316	0.523640	-0.288338	0.510243
17955	2.133026	-9.185264	2.866290	0.486684	-0.528506	-0.283632	-0.899408	0.837921	-0.644814	-0.623646	0.524736	-0.273719	0.510682
17956	1.438963	-12.047302	2.852143	1.984924	-0.700412	-0.265617	-0.910880	0.821485	-0.663781	-0.645077	0.508176	-0.241651	0.516951
17957	1.495228	-12.235624	2.600181	-0.004435	0.081936	-0.044060	-0.915543	0.806163	-0.683851	-0.644312	0.507791	-0.242270	0.517991
17958	1.355911	-10.010148	1.698273	-1.895301	0.633445	0.018037	-0.915174	0.813262	-0.674475	-0.621767	0.525211	-0.269954	0.514475
17959	1.450166	-7.624956	2.111564	-2.334032	0.936246	-0.222000	-0.910273	0.834970	-0.637750	-0.589275	0.545338	-0.302904	0.513431
17960	2.080933	-6.773781	1.604652	-1.059401	0.896667	-0.341305	-0.908865	0.843371	-0.613614	-0.568662	0.550514	-0.320436	0.520461
17961	3.172427	-7.885074	1.092983	1.205855	0.811388	-0.287188	-0.901672	0.848134	-0.623897	-0.573593	0.530228	-0.313787	0.539803
17962	3.569654	-9.615549	2.393767	1.508980	0.748486	-0.191207	-0.897799	0.828953	-0.677496	-0.582615	0.505815	-0.303804	0.558940
17963	4.099174	-10.241899	1.923773	-0.090597	0.991361	-0.168225	-0.894456	0.809790	-0.712907	-0.573713	0.497068	-0.314504	0.569968
17964	4.477689	-9.783670	1.152163	-1.100972	0.929060	-0.223152	-0.885176	0.816644	-0.713858	-0.554279	0.500386	-0.335259	0.574447
17965	4.497854	-8.846348	1.949546	-1.014812	0.395202	-0.176852	-0.881278	0.825791	-0.700874	-0.539243	0.508632	-0.349266	0.573171
17966	3.778797	-8.383592	2.747082	-0.246675	0.213516	-0.262126	-0.876857	0.835838	-0.691584	-0.532397	0.510758	-0.351604	0.576242
17967	2.880453	-8.788073	4.207498	0.752284	0.281830	-0.454643	-0.879176	0.824513	-0.707574	-0.532713	0.503063	-0.340959	0.588975
17968	1.560169	-8.501399	3.786978	0.160750	0.692860	-0.742673	-0.885792	0.805616	-0.732512	-0.520919	0.498254	-0.338797	0.604651
17969	-1.297469	-8.635644	4.927728	-0.711615	0.903702	-0.728425	-0.886160	0.798071	-0.740443	-0.498782	0.499791	-0.349191	0.616028
17970	0.569583	-9.208564	4.816050	-0.367306	1.362662	-0.397683	-0.884977	0.797371	-0.747379	-0.480543	0.489280	-0.363177	0.630703
17971	3.032489	-9.967403	3.470171	0.202568	1.994056	0.012575	-0.857709	0.793715	-0.784166	-0.467986	0.461929	-0.379380	0.650909
17972	2.538737	-9.478947	2.120439	0.475003	0.843495	-0.075147	-0.833323	0.789518	-0.818549	-0.464842	0.446965	-0.380397	0.662904
17973	0.584774	-8.623509	3.348837	-0.070218	-0.114400	-0.252364	-0.832792	0.788340	-0.828147	-0.461923	0.451234	-0.377812	0.663531
17974	0.105453	-8.712181	4.456316	-0.265766	0.376718	-0.260362	-0.834761	0.789393	-0.823845	-0.453110	0.450601	-0.382534	0.667322
17975	1.525017	-9.375778	4.011504	0.074449	1.351263	-0.359423	-0.825842	0.786762	-0.838627	-0.438753	0.434556	-0.390245	0.682910
17976	2.998424	-10.125732	3.958878	-0.055150	0.920108	-0.367300	-0.819915	0.777473	-0.855178	-0.425574	0.425042	-0.396081	0.693791
17977	2.965503	-8.874039	2.976124	-0.902192	0.340397	-0.226045	-0.813912	0.784897	-0.853685	-0.412263	0.429808	-0.409336	0.691194
17978	2.146975	-7.908319	3.073689	-0.877976	0.284960	-0.098879	-0.806490	0.798896	-0.845100	-0.400571	0.433621	-0.423173	0.687343
17979	1.992422	-7.988664	4.263270	-0.011162	0.363144	-0.194668	-0.802320	0.805897	-0.841344	-0.395016	0.430410	-0.424350	0.691836
17980	2.265395	-8.692443	4.161432	0.576436	0.148436	-0.227823	-0.803338	0.797115	-0.855012	-0.395574	0.425735	-0.415566	0.699696
17981	2.256819	-8.964500	3.563956	0.215680	0.293342	-0.171418	-0.810912	0.789554	-0.855032	-0.392886	0.421357	-0.413187	0.705248
17982	2.469802	-8.586776	4.340189	-0.460217	0.421375	-0.185177	-0.808820	0.791244	-0.858585	-0.382943	0.420579	-0.421391	0.706327
17983	3.257531	-7.640394	5.033497	-0.756316	0.442810	-0.286982	-0.799663	0.795879	-0.865179	-0.369074	0.422452	-0.432699	0.705755
17984	3.328507	-8.212024	3.949757	-0.091618	-0.020338	-0.316118	-0.803613	0.802159	-0.858035	-0.364177	0.426255	-0.431105	0.706986
17985	4.346910	-10.091821	1.525918	1.325243	0.802539	-0.173885	-0.800673	0.785122	-0.883156	-0.366221	0.406587	-0.416219	0.726176
17986	3.165841	-10.554925	2.090034	1.162620	0.154361	-0.195959	-0.791951	0.761890	-0.908804	-0.371599	0.397472	-0.398698	0.738221
17987	1.979620	-10.149126	3.441645	-0.054561	-0.852416	0.045072	-0.803973	0.752236	-0.909503	-0.378866	0.410094	-0.393228	0.730516
17988	2.870593	-9.225272	2.927728	-0.446842	-0.321143	-0.069679	-0.810388	0.751441	-0.910649	-0.376722	0.418757	-0.396733	0.724794
17989	4.328717	-8.232989	1.369345	-0.727192	-0.325035	-0.221200	-0.818014	0.759265	-0.894789	-0.370208	0.430760	-0.402707	0.717788
17990	3.326330	-8.554595	1.097942	-0.258910	-0.802013	0.024114	-0.829964	0.767529	-0.875681	-0.374647	0.443917	-0.400732	0.708514
17991	1.795316	-8.220576	2.530970	0.075532	-0.863027	0.158557	-0.849538	0.783418	-0.844169	-0.384676	0.454362	-0.394388	0.700027
17992	2.209333	-8.111061	3.125265	0.298027	-0.243986	0.156033	-0.854644	0.782018	-0.838183	-0.391443	0.454248	-0.389814	0.698911
17993	3.749445	-8.578271	2.964252	0.342684	-0.231652	0.035702	-0.850407	0.768510	-0.855776	-0.397108	0.454617	-0.383356	0.699047
17994	4.531913	-9.457364	1.969640	0.241715	-0.528210	0.128857	-0.855376	0.765715	-0.855410	-0.405101	0.459082	-0.376987	0.694995
17995	3.824719	-9.256543	2.567353	0.509392	-0.905114	0.215825	-0.862697	0.760555	-0.851906	-0.419721	0.465965	-0.364299	0.688475
17996	2.502132	-8.610531	3.686740	0.233170	-1.177200	0.263848	-0.876200	0.762353	-0.832321	-0.433951	0.478179	-0.353614	0.676749
17997	2.084782	-8.351129	3.599778	0.052725	-0.349091	0.223576	-0.879882	0.766114	-0.823932	-0.440186	0.480948	-0.351836	0.671667
17998	2.692912	-8.102317	2.860859	0.005002	0.359116	0.045711	-0.877776	0.763415	-0.828819	-0.438254	0.475756	-0.355439	0.674724
17999	3.478041	-8.418207	2.430059	0.259750	0.160364	0.009726	-0.871223	0.762730	-0.835683	-0.439959	0.471342	-0.353268	0.677846
18000	3.598850	-8.527584	3.166224	0.531291	-0.106262	0.206865	-0.869627	0.755429	-0.844159	-0.448503	0.466664	-0.347081	0.678678
18001	3.491789	-8.165392	3.776320	0.194200	-0.193648	0.174300	-0.862029	0.756313	-0.854304	-0.454251	0.466441	-0.344130	0.676508
18002	3.881668	-7.964184	3.445014	-0.087597	0.049687	0.018405	-0.859677	0.758178	-0.853608	-0.453409	0.466519	-0.345915	0.676109
18003	3.812362	-8.295558	3.190278	0.088154	0.385051	0.035283	-0.857701	0.754447	-0.855473	-0.452239	0.460391	-0.348289	0.679863
18004	3.321252	-7.670951	3.536316	0.045998	0.145989	0.087623	-0.848793	0.755254	-0.863512	-0.452920	0.457467	-0.349754	0.680632
18005	3.210800	-7.660779	3.917921	0.049255	0.116298	-0.040733	-0.843559	0.757123	-0.865901	-0.452204	0.455856	-0.349474	0.682331
18006	3.387703	-9.273891	5.244754	0.670897	0.162430	-0.362066	-0.839859	0.747698	-0.880307	-0.452346	0.450176	-0.338361	0.691547
18007	1.568333	-9.345857	4.106468	0.194983	0.166170	-0.430294	-0.842950	0.731490	-0.893258	-0.447245	0.449080	-0.333005	0.698145
18008	0.730570	-10.108697	3.306751	-0.467013	0.678079	-0.147723	-0.839680	0.732931	-0.893117	-0.436509	0.444821	-0.344168	0.702241
18009	2.829219	-10.706509	3.486356	0.179542	1.172392	-0.279121	-0.821468	0.732894	-0.909781	-0.426296	0.428618	-0.349162	0.715992
18010	3.451522	-10.484004	3.999548	0.025716	0.526066	-0.296274	-0.808997	0.725534	-0.926610	-0.418594	0.422980	-0.350710	0.723097
18011	2.651315	-9.054422	3.622465	-0.582928	0.473407	0.041092	-0.799994	0.737322	-0.925678	-0.411205	0.420725	-0.363322	0.722425
18012	2.511913	-7.989079	3.037360	-0.552051	0.667232	0.266986	-0.781572	0.752915	-0.925396	-0.405414	0.413624	-0.379035	0.721725
18013	2.399023	-6.952404	2.227057	-0.478784	0.268853	0.149738	-0.770730	0.763678	-0.929824	-0.401868	0.412526	-0.389275	0.718881
18014	2.590593	-7.254617	3.436152	-0.106489	-0.061251	-0.035154	-0.765778	0.771615	-0.925517	-0.400997	0.414595	-0.390020	0.717772
18015	2.576168	-8.759560	4.705758	0.913474	-0.633943	-0.113384	-0.773868	0.761528	-0.929326	-0.412105	0.417190	-0.370690	0.720215
18016	2.212100	-10.004041	4.318905	1.109864	-0.410046	-0.077600	-0.784011	0.737982	-0.940436	-0.423317	0.414538	-0.350503	0.725333
18017	2.229645	-9.804790	3.461159	-0.197085	0.099201	-0.013009	-0.785559	0.730724	-0.947681	-0.421133	0.414877	-0.354053	0.724687
18018	2.668394	-8.680325	3.721248	-1.331063	0.041136	0.007668	-0.786645	0.742382	-0.936950	-0.409768	0.425346	-0.373631	0.715242
18019	2.475514	-7.674084	4.242025	-1.113882	0.003433	-0.046716	-0.786993	0.768441	-0.910379	-0.399860	0.434676	-0.389062	0.706965
18020	2.334553	-7.152372	4.332439	-0.011995	-0.117987	-0.081162	-0.789640	0.776858	-0.901325	-0.399654	0.437176	-0.387533	0.706380
18021	2.623868	-7.792727	4.435194	0.743668	-0.104837	-0.066371	-0.788606	0.781861	-0.903833	-0.406362	0.433137	-0.375479	0.711532
18022	3.393806	-8.778764	4.167823	0.395652	0.023384	-0.119809	-0.789350	0.769218	-0.918025	-0.408074	0.430615	-0.368904	0.715511
18023	4.083493	-8.911915	3.824171	-0.411616	0.182002	-0.193073	-0.794814	0.757383	-0.926564	-0.400755	0.432759	-0.374469	0.715464
18024	3.859106	-8.255908	2.897797	-0.404217	0.002523	-0.196806	-0.796807	0.766379	-0.919357	-0.394540	0.437537	-0.378500	0.713888
18025	3.757412	-8.553897	2.572022	0.266430	-0.196286	-0.270196	-0.802170	0.763704	-0.917787	-0.394800	0.440302	-0.370627	0.716173
18026	4.086713	-9.649764	3.252230	0.902066	-0.285963	-0.092888	-0.805559	0.758470	-0.921099	-0.403628	0.438023	-0.354492	0.720802
18027	4.402390	-10.585714	3.697365	0.965703	-0.689964	0.015196	-0.815837	0.736249	-0.935749	-0.417361	0.440013	-0.334896	0.721140
18028	4.112157	-10.270698	2.783576	-0.162130	-1.031208	0.267699	-0.831393	0.725499	-0.933257	-0.426663	0.454440	-0.330885	0.708490
18029	2.133116	-8.501004	1.080182	-1.367217	-0.707074	0.261092	-0.845615	0.748077	-0.903719	-0.422683	0.474279	-0.346373	0.690235
18030	0.922778	-7.736594	0.897695	-1.065559	-0.166525	0.147269	-0.847541	0.776176	-0.874146	-0.415592	0.484459	-0.361081	0.679856
18031	1.732666	-8.148921	2.326345	0.392351	0.171353	0.001746	-0.844442	0.789953	-0.863661	-0.418501	0.478904	-0.357234	0.684026
18032	3.156215	-8.865660	3.573957	1.013368	0.366265	0.031150	-0.839146	0.773844	-0.889444	-0.426036	0.465189	-0.346613	0.694228
18033	4.046795	-9.194249	2.696438	0.455468	0.308504	0.020029	-0.829654	0.755194	-0.910842	-0.428710	0.456933	-0.343132	0.699772
18034	3.968949	-8.817114	1.911438	-0.482290	0.452831	0.046322	-0.820501	0.761348	-0.917387	-0.421846	0.454449	-0.354157	0.700068
18035	3.746797	-8.015264	2.613361	-0.629679	0.063344	0.034526	-0.814124	0.774368	-0.907229	-0.416409	0.458729	-0.363831	0.695556
18036	3.248199	-7.694149	3.274328	0.060491	0.000093	0.059352	-0.810337	0.778159	-0.907684	-0.417852	0.457870	-0.363526	0.695416
18037	2.492962	-7.685977	3.554338	0.690916	0.226206	0.082384	-0.804548	0.770847	-0.919924	-0.423927	0.448416	-0.356539	0.701490
18038	2.362457	-7.443193	3.659210	0.453791	0.694527	0.011275	-0.794563	0.762271	-0.935436	-0.423248	0.434790	-0.356071	0.710656
18039	3.289243	-8.994159	4.989327	0.289174	0.773407	-0.283306	-0.776718	0.753549	-0.952370	-0.416469	0.423393	-0.355980	0.721506
18040	3.538872	-10.229903	4.876346	0.591944	0.718913	-0.169544	-0.766458	0.741241	-0.974108	-0.413935	0.409332	-0.351884	0.732996
18041	0.744012	-10.520969	4.191122	-0.280212	0.176933	0.047683	-0.754257	0.736347	-0.989795	-0.411433	0.408757	-0.357905	0.731809
18042	-0.566841	-9.345861	3.162518	-0.388607	0.554092	-0.071982	-0.747599	0.743898	-0.988439	-0.403335	0.404454	-0.367461	0.733969
18043	0.755237	-8.719882	3.778371	-0.547810	1.453328	0.044335	-0.728121	0.756835	-0.987722	-0.389125	0.386986	-0.387623	0.740657
18044	2.235379	-8.959938	4.475399	-0.192622	1.315409	-0.005274	-0.695665	0.767407	-0.999303	-0.377396	0.369053	-0.400451	0.749007
18045	2.790026	-9.110091	4.228812	0.198571	0.947673	0.042998	-0.672342	0.765898	-1.010896	-0.372276	0.352913	-0.405089	0.756813
18046	2.820891	-8.745484	4.029661	-0.023091	0.566045	0.154775	-0.648230	0.764049	-1.026623	-0.370027	0.343388	-0.410630	0.759308
18047	2.531695	-8.173128	3.535133	-0.437539	0.021345	0.178332	-0.640664	0.774315	-1.024130	-0.369938	0.344829	-0.418825	0.754205
18048	1.508696	-8.143143	3.561281	-0.303713	-0.273389	0.238974	-0.645022	0.785425	-1.016431	-0.373901	0.349322	-0.422926	0.747868
18049	0.715394	-8.599204	4.199815	0.300239	-0.038263	0.176245	-0.644240	0.786832	-1.018386	-0.379371	0.346118	-0.419569	0.748493
18050	0.640903	-9.197601	4.452339	0.466291	-0.119678	0.145337	-0.644997	0.777906	-1.025958	-0.385962	0.343286	-0.412566	0.750318
18051	0.745794	-9.166610	4.103947	0.034364	-0.187021	0.132042	-0.651804	0.776831	-1.026577	-0.390171	0.344650	-0.411742	0.747965
18052	0.742350	-8.642422	4.022873	-0.392702	-0.155625	0.154755	-0.654839	0.783543	-1.021156	-0.391247	0.348906	-0.417348	0.742301
18053	0.689772	-8.026855	4.305419	-0.352580	-0.245981	0.083556	-0.656039	0.790356	-1.015884	-0.392553	0.354479	-0.421467	0.736622
18054	0.561480	-7.868964	4.574655	0.016981	-0.609655	0.031126	-0.669412	0.793958	-1.009116	-0.398458	0.363192	-0.416510	0.732013
18055	0.256321	-8.374497	4.492092	0.345296	-0.693823	0.058230	-0.686688	0.789230	-1.008670	-0.408082	0.369864	-0.406536	0.728971
18056	0.064779	-8.620691	4.430312	0.269623	-0.601613	0.078086	-0.703707	0.785627	-1.003282	-0.416290	0.375924	-0.398120	0.725868
18057	0.187142	-8.448497	5.135520	-0.101511	-0.895129	0.172242	-0.723355	0.785072	-0.995644	-0.425676	0.388029	-0.393618	0.716448
18058	0.982253	-8.334469	5.977328	-0.060531	-0.988641	0.303300	-0.739464	0.783956	-0.991249	-0.437460	0.400391	-0.388217	0.705410
18059	2.465700	-8.640011	6.540177	0.401345	-1.141054	0.300795	-0.757799	0.781970	-0.982742	-0.454254	0.410139	-0.374999	0.696286
18060	3.797802	-9.834511	4.202621	1.235000	-1.229240	0.484778	-0.781588	0.765449	-0.985514	-0.480254	0.412283	-0.350250	0.690438
18061	6.046919	-10.893397	2.315755	1.044285	-0.644546	0.724449	-0.792292	0.753636	-0.989746	-0.503656	0.405676	-0.335497	0.684981
18062	6.219840	-10.241992	4.409966	0.555271	-1.350903	0.504334	-0.804314	0.744006	-0.991505	-0.524072	0.415152	-0.318082	0.672176
18063	3.560748	-9.212507	5.187026	0.074711	-3.232336	0.408208	-0.846340	0.735068	-0.969279	-0.549936	0.454145	-0.285845	0.640012
18064	1.329929	-7.714544	1.834189	-0.722117	-2.535639	0.214410	-0.906908	0.746059	-0.905871	-0.560025	0.492771	-0.268606	0.609425
18065	1.242956	-7.522059	0.828886	-0.726093	-0.602408	0.164916	-0.930029	0.764387	-0.862564	-0.558364	0.507190	-0.272233	0.597392
18066	2.485556	-8.586614	3.192680	0.235485	-0.525503	0.157529	-0.947888	0.776593	-0.834771	-0.565607	0.510062	-0.265008	0.591351
18067	2.919380	-8.612654	3.831925	0.666847	-0.667432	0.221518	-0.957169	0.769842	-0.832224	-0.578808	0.509047	-0.251729	0.585222
18068	3.969114	-8.040393	2.266588	0.426641	-0.588779	0.267908	-0.953479	0.763004	-0.838852	-0.589338	0.509712	-0.242478	0.577996
18069	4.225617	-7.734744	2.558548	-0.184016	-0.556171	0.323591	-0.959256	0.766470	-0.827529	-0.594114	0.516690	-0.241196	0.567349
18070	3.631139	-7.677478	3.415912	-0.416421	-0.553034	0.296467	-0.961655	0.778272	-0.809612	-0.595917	0.526536	-0.242254	0.555838
18071	3.042247	-7.935660	4.049597	0.218666	-0.646127	0.358105	-0.970594	0.787164	-0.790784	-0.605513	0.529305	-0.235687	0.545565
18072	3.132667	-7.963138	4.119966	0.771549	-0.443711	0.415927	-0.973474	0.786721	-0.792756	-0.620327	0.522847	-0.226123	0.539160
18073	2.942985	-8.204542	3.143665	0.377675	-0.070881	0.303990	-0.968092	0.783547	-0.798226	-0.628086	0.517512	-0.224123	0.536152
18074	2.709366	-7.706310	3.667024	-0.308449	0.423832	0.198932	-0.960126	0.792342	-0.804409	-0.625220	0.516022	-0.234663	0.536428
18075	3.594094	-7.755730	4.233639	-0.457368	0.579417	-0.064201	-0.950327	0.800834	-0.805049	-0.617264	0.515758	-0.245864	0.540860
18076	3.272476	-10.149811	4.655780	1.168452	0.078843	-0.300847	-0.952908	0.790060	-0.826857	-0.625635	0.501917	-0.230888	0.550773
18077	1.308588	-10.374789	4.356555	1.393885	0.055119	0.154573	-0.956879	0.763065	-0.856593	-0.641078	0.482920	-0.217455	0.555447
18078	1.254199	-11.744818	3.031914	0.094813	0.646411	0.246327	-0.944816	0.761167	-0.876431	-0.641972	0.473512	-0.226910	0.558721
18079	2.100312	-9.654240	3.354975	-0.721868	0.390150	-0.093220	-0.936063	0.769312	-0.879061	-0.632482	0.478788	-0.238925	0.560038
18080	2.628301	-8.040314	3.508215	-1.199568	-0.114911	0.178581	-0.937312	0.790319	-0.854099	-0.623480	0.494350	-0.252411	0.550617
18081	1.896280	-7.660399	3.514178	0.121456	0.087373	0.286716	-0.932386	0.806893	-0.846997	-0.627625	0.490438	-0.254842	0.548283
18082	2.039761	-8.179550	4.237282	0.994170	-0.040972	0.239096	-0.927116	0.798662	-0.866957	-0.640190	0.477181	-0.245596	0.549670
18083	1.889357	-8.924997	4.074636	0.298794	-0.401831	0.031336	-0.931683	0.792851	-0.868017	-0.645565	0.477605	-0.237294	0.546653
18084	1.891149	-8.563347	3.857767	-0.482027	-0.385005	0.054623	-0.940218	0.798689	-0.854996	-0.643466	0.487843	-0.237949	0.539760
18085	1.772241	-8.201443	3.784002	-0.476648	-0.424759	0.081805	-0.948775	0.810801	-0.832355	-0.641904	0.498145	-0.238259	0.532018
18086	1.600962	-8.233589	4.585230	0.137263	-0.346819	0.088669	-0.955056	0.808107	-0.829051	-0.645979	0.499733	-0.233080	0.527874
18087	1.577441	-8.452417	4.961603	0.190755	-0.449509	0.089069	-0.961339	0.806173	-0.822670	-0.651164	0.501522	-0.226001	0.522862
18088	1.827674	-8.447934	4.434961	-0.155151	-0.233298	0.072527	-0.964114	0.812683	-0.808499	-0.651545	0.505746	-0.225156	0.518666
18089	2.519073	-7.891719	4.384591	-0.586261	-0.158122	0.051149	-0.967156	0.821271	-0.794392	-0.647098	0.514681	-0.229526	0.513502
18090	3.196987	-7.646349	5.005211	-0.698335	-0.306650	-0.162506	-0.969689	0.833362	-0.770759	-0.639717	0.527651	-0.230872	0.508965
18091	3.863901	-8.313948	4.048779	0.364114	-0.534586	-0.217310	-0.984479	0.827987	-0.756295	-0.644030	0.529308	-0.217782	0.507572
18092	4.453130	-10.048616	1.675659	1.254305	-0.591724	-0.121172	-0.991893	0.811504	-0.764958	-0.658538	0.519584	-0.195916	0.507915
18093	3.841776	-10.897009	2.209620	0.958524	-0.851334	-0.008674	-1.007054	0.800397	-0.765401	-0.671676	0.515544	-0.174545	0.502593
18094	3.136204	-10.589154	4.763214	0.069301	-0.706191	0.146914	-1.015296	0.796131	-0.757745	-0.676377	0.521244	-0.165703	0.493317
18095	3.106997	-9.211135	4.220046	-0.628437	-1.572874	-0.064195	-1.032872	0.799770	-0.717618	-0.674152	0.545237	-0.149604	0.475241
18096	2.087024	-8.069769	1.484653	-0.410872	-0.775716	0.056760	-1.049121	0.797781	-0.680338	-0.672556	0.557995	-0.143473	0.464464
18097	1.444298	-8.275597	1.514620	-0.261603	-0.567380	0.166568	-1.051641	0.805915	-0.658820	-0.672866	0.566379	-0.139924	0.454849
18098	1.311117	-8.632282	2.355565	0.189507	-0.274782	0.174299	-1.055340	0.814370	-0.638075	-0.677419	0.565905	-0.136371	0.449731
18099	2.321266	-8.730367	3.200757	0.086142	0.034322	0.119133	-1.052077	0.818160	-0.637992	-0.679508	0.564198	-0.137280	0.448446
18100	3.499535	-8.713891	2.765072	-0.001987	0.359278	0.038468	-1.047759	0.820408	-0.644075	-0.678886	0.560958	-0.142522	0.451804
18101	4.150200	-8.226406	2.425168	-0.205777	0.440362	-0.000707	-1.037526	0.817171	-0.663934	-0.675385	0.559896	-0.150176	0.455871
18102	3.795100	-7.970674	2.845548	-0.148170	0.005639	0.124057	-1.032307	0.823800	-0.663121	-0.674903	0.561545	-0.152896	0.453647
18103	3.326083	-7.925720	3.456558	0.095702	0.044042	0.164053	-1.031016	0.829547	-0.655921	-0.677414	0.559502	-0.154255	0.451965
18104	3.438741	-8.008641	3.313832	0.287340	0.278157	0.038827	-1.026303	0.831605	-0.666261	-0.680153	0.553026	-0.155781	0.455288
18105	3.566754	-8.142260	3.109386	0.160237	0.390921	-0.034247	-1.021318	0.830394	-0.678830	-0.680447	0.547541	-0.159005	0.460335
18106	3.584615	-8.027835	3.349740	-0.193263	0.406690	-0.073284	-1.014769	0.831913	-0.691597	-0.676409	0.546715	-0.165405	0.464990
18107	3.979103	-7.838613	3.634778	-0.189831	0.576610	-0.038692	-1.008748	0.834136	-0.698230	-0.672078	0.544191	-0.174229	0.470969
18108	4.303524	-8.694286	4.286551	0.212739	0.505775	-0.163474	-1.001673	0.834492	-0.708916	-0.671130	0.537182	-0.177125	0.479216
18109	3.428391	-10.025678	4.173476	0.838660	0.050050	-0.256121	-1.002677	0.821829	-0.728148	-0.677462	0.526455	-0.166630	0.485927
18110	0.877083	-10.484639	3.593258	0.042537	-0.000686	-0.138114	-1.005792	0.813424	-0.738065	-0.676650	0.526430	-0.164632	0.487762
18111	-0.523212	-10.034347	3.421752	-0.360898	0.606207	-0.156421	-1.001859	0.812601	-0.742250	-0.669386	0.525993	-0.174503	0.494775
18112	0.794406	-9.406006	4.174631	-0.335046	1.191221	-0.285542	-0.992163	0.813629	-0.760907	-0.658673	0.519579	-0.190669	0.509738
18113	2.280797	-9.342633	4.164402	-0.139952	1.039820	-0.204893	-0.978797	0.813685	-0.776849	-0.651199	0.511576	-0.203507	0.522316
18114	3.060721	-9.136939	2.311969	-0.161089	0.691601	-0.009289	-0.968578	0.814527	-0.793925	-0.646575	0.506489	-0.214056	0.528762
18115	2.944836	-8.825882	2.874046	-0.256377	0.466525	0.215296	-0.954183	0.820036	-0.801612	-0.644355	0.504083	-0.224849	0.529292
18116	2.223876	-8.232071	3.896764	-0.251325	-0.238156	0.236550	-0.945041	0.829249	-0.803018	-0.645380	0.508807	-0.226793	0.522652
18117	1.499022	-8.332598	3.904163	-0.014541	-0.261981	0.128562	-0.947282	0.833254	-0.794639	-0.647915	0.511271	-0.224763	0.517967
18118	1.303139	-8.714782	3.910663	0.276855	0.023329	0.051793	-0.945580	0.833465	-0.793457	-0.651214	0.507262	-0.222661	0.518679
18119	1.921601	-9.053029	4.269125	0.056996	-0.118575	0.035920	-0.945440	0.830495	-0.796605	-0.652881	0.507678	-0.220813	0.516964
18120	2.403846	-8.709348	4.163401	-0.257790	-0.164307	0.053088	-0.946497	0.833174	-0.791864	-0.651607	0.512575	-0.221768	0.513317
18121	2.257971	-7.964446	4.107580	-0.532764	-0.126425	0.009151	-0.947290	0.834528	-0.783717	-0.646963	0.520814	-0.225577	0.509222
18122	1.980100	-7.818963	4.502281	-0.261514	-0.232731	-0.057823	-0.950454	0.840266	-0.771689	-0.644791	0.526899	-0.224503	0.506182
18123	2.038758	-7.810594	4.715806	0.238755	-0.308276	-0.067365	-0.955959	0.840448	-0.761933	-0.648233	0.527224	-0.217288	0.504593
18124	2.651530	-8.165975	4.698780	0.145797	-0.336765	-0.096249	-0.961706	0.834919	-0.762042	-0.650369	0.529228	-0.210291	0.502708
18125	3.116609	-8.206111	4.405295	-0.170912	-0.302377	-0.227959	-0.970081	0.831196	-0.753836	-0.647773	0.535394	-0.205506	0.501508
18126	3.649289	-8.580034	3.461783	0.038510	-0.121376	-0.284573	-0.978697	0.821152	-0.752860	-0.645947	0.537369	-0.200353	0.503832
18127	4.161299	-9.850017	1.821643	0.563196	-0.087875	-0.238530	-0.984429	0.811516	-0.760663	-0.650088	0.531939	-0.190771	0.507968
18128	4.200464	-10.215790	1.938717	0.834448	-0.491344	-0.153617	-0.993300	0.799955	-0.765704	-0.659246	0.526657	-0.174122	0.507650
18129	4.066545	-10.696134	4.065744	0.653049	-1.075428	-0.073053	-1.006753	0.786654	-0.762388	-0.669032	0.529185	-0.152278	0.499170
18130	3.214499	-10.296584	3.783887	0.043882	-1.209621	0.001270	-1.025072	0.778074	-0.743074	-0.673133	0.540621	-0.135442	0.486083
18131	1.440944	-8.702823	1.589940	-1.122238	-0.398151	0.004066	-1.036351	0.779632	-0.715029	-0.662029	0.559598	-0.140849	0.478257
18132	0.814033	-7.204558	1.280229	-1.260185	0.333989	-0.095920	-1.036927	0.794682	-0.689864	-0.645867	0.573235	-0.156163	0.479448
18133	2.343883	-6.759249	2.098761	-0.417109	0.621618	-0.143971	-1.034476	0.805587	-0.673756	-0.637808	0.573218	-0.166441	0.486743
18134	4.558628	-7.354878	2.994290	0.578644	0.443858	-0.159267	-1.030785	0.799553	-0.691638	-0.641365	0.562053	-0.164601	0.495635
18135	5.457773	-8.678322	3.147380	0.883360	0.217901	-0.048509	-1.027857	0.786964	-0.718079	-0.650067	0.548841	-0.157894	0.501255
18136	4.570306	-9.704166	2.593605	0.414643	-0.046868	0.139538	-1.022843	0.777508	-0.744710	-0.656147	0.543530	-0.154627	0.500138
18137	3.524656	-9.077556	2.284841	-0.201277	0.110654	0.315642	-1.016574	0.784218	-0.748551	-0.656781	0.544353	-0.161329	0.496277
18138	3.149378	-8.108569	3.122800	-0.739097	0.155929	0.171047	-1.013339	0.795963	-0.733753	-0.649801	0.551941	-0.172596	0.493285
18139	3.240076	-7.237963	3.583507	-0.323023	0.378926	-0.073831	-1.008785	0.805694	-0.728986	-0.644204	0.552890	-0.179680	0.497020
18140	3.491875	-6.815979	3.121152	0.103135	0.553761	-0.094424	-1.003534	0.802785	-0.740019	-0.642390	0.546423	-0.184710	0.504617
18141	3.760308	-7.767318	3.853756	0.402670	0.487014	-0.168211	-0.996980	0.803344	-0.759186	-0.643282	0.537162	-0.184792	0.513319
18142	4.194648	-9.557813	5.018950	0.993192	0.235476	-0.183932	-0.993518	0.787269	-0.784681	-0.651102	0.522615	-0.175544	0.521656
18143	2.785773	-9.896577	4.051706	0.111672	0.242614	-0.059880	-0.992036	0.775068	-0.802334	-0.650842	0.519065	-0.176648	0.525139
18144	0.972238	-10.147965	3.627332	-0.585777	0.476358	-0.084023	-0.987342	0.782578	-0.803345	-0.642046	0.521965	-0.188154	0.529081
18145	1.172492	-8.950145	4.019138	-0.221414	0.877601	-0.147606	-0.979883	0.785931	-0.812614	-0.634892	0.516168	-0.200053	0.538944
18146	2.529365	-9.575927	4.676786	-0.055771	0.834248	-0.023881	-0.965473	0.787532	-0.830775	-0.630437	0.507896	-0.211132	0.547736
18147	2.537533	-9.473987	3.304456	0.340017	0.504407	-0.070696	-0.956542	0.781888	-0.852819	-0.631090	0.498512	-0.212930	0.554863
18148	2.423003	-9.058586	3.420550	-0.344446	0.488805	0.146315	-0.946327	0.783872	-0.865347	-0.626995	0.496772	-0.224476	0.556512
18149	2.230845	-8.547447	4.111145	-0.468046	0.116010	0.258477	-0.934707	0.796234	-0.861904	-0.624821	0.500325	-0.233614	0.551995
18150	1.868237	-7.901157	3.854476	-0.204403	0.010003	0.140218	-0.931991	0.807389	-0.857204	-0.624239	0.502143	-0.237407	0.549378
18151	1.546493	-7.822056	3.747741	0.146424	0.190556	0.077122	-0.927678	0.810649	-0.859141	-0.625832	0.497973	-0.238889	0.550718
18152	1.683518	-8.188449	4.159032	0.106063	0.099966	-0.012017	-0.923995	0.806160	-0.865827	-0.626320	0.495666	-0.238793	0.552283
18153	1.902536	-8.553367	4.457307	-0.001690	-0.007244	-0.242942	-0.924904	0.804535	-0.872503	-0.623864	0.497003	-0.236262	0.554943
18154	2.192686	-8.514117	4.514047	-0.001059	0.095965	-0.316609	-0.930257	0.798608	-0.873691	-0.619966	0.497527	-0.234217	0.559689
18155	2.281926	-8.590149	4.671386	-0.122629	0.077292	-0.249940	-0.933125	0.794301	-0.875785	-0.615817	0.499392	-0.234011	0.562686
18156	2.588777	-8.477824	4.340610	-0.133649	0.085125	-0.138595	-0.939401	0.789952	-0.872533	-0.612606	0.500816	-0.235083	0.564476
18157	2.789905	-8.265462	4.155051	-0.187479	-0.031910	-0.098009	-0.941764	0.791618	-0.870595	-0.610016	0.503964	-0.235764	0.564195
18158	2.677643	-8.044163	4.530194	-0.048769	-0.284620	-0.114214	-0.944779	0.791822	-0.864317	-0.609678	0.508401	-0.231572	0.562312
18159	3.284175	-8.033124	4.851962	0.012731	-0.491726	-0.129633	-0.955256	0.790227	-0.856551	-0.610857	0.514349	-0.224005	0.558678
18160	4.191384	-8.633198	4.455931	0.024279	-0.484787	-0.188950	-0.967299	0.786659	-0.845380	-0.611258	0.520396	-0.215729	0.555889
18161	3.010609	-10.310179	2.049732	0.564847	-0.456171	-0.161048	-0.982731	0.778072	-0.840963	-0.617471	0.519245	-0.202067	0.555233
18162	3.291996	-10.144924	1.662422	0.685428	0.405428	0.058731	-0.980853	0.764910	-0.859314	-0.623545	0.506055	-0.200007	0.561336
18163	4.091856	-9.275795	4.173736	-0.244655	-0.344910	0.102019	-0.979801	0.764184	-0.864923	-0.623747	0.512671	-0.199373	0.555300
18164	4.510408	-8.515874	3.408298	-0.637759	-1.267685	0.034659	-0.996869	0.774343	-0.832824	-0.622518	0.534464	-0.190782	0.538908
18165	2.405672	-8.316451	1.087152	-0.303623	-0.522657	-0.072179	-1.012745	0.779801	-0.801684	-0.620572	0.544296	-0.186658	0.532721
18166	1.319511	-8.641890	1.884184	0.034883	-0.160423	-0.080944	-1.013658	0.778232	-0.798538	-0.620735	0.545956	-0.183355	0.531978
18167	1.833922	-8.600868	3.146322	-0.192388	-0.017426	-0.041987	-1.018378	0.779355	-0.794600	-0.618412	0.548841	-0.184715	0.531244
18168	3.274393	-8.339331	2.890114	-0.331265	0.531803	-0.003866	-1.018389	0.782760	-0.792502	-0.612789	0.547351	-0.194683	0.535719
18169	4.277964	-7.986254	2.201048	-0.185655	0.622883	-0.183397	-1.010533	0.785160	-0.802734	-0.606450	0.543820	-0.202245	0.543668
18170	4.205271	-8.424423	2.500552	0.402829	0.002839	-0.220856	-1.011038	0.779875	-0.812848	-0.608479	0.539872	-0.195402	0.547823
18171	3.623106	-8.580576	2.840058	0.452403	0.030794	-0.185032	-1.010215	0.768703	-0.826480	-0.611297	0.534970	-0.188753	0.551811
18172	3.517781	-8.475578	3.909418	-0.025281	0.311391	-0.045057	-1.009937	0.764337	-0.835247	-0.609418	0.532103	-0.192269	0.555436
18173	3.588475	-8.018084	3.099489	-0.259294	0.520058	-0.006455	-1.007054	0.764551	-0.841510	-0.604656	0.529719	-0.201332	0.559691
18174	2.771974	-7.770846	2.369820	-0.175515	0.491445	-0.045972	-0.999468	0.768957	-0.848624	-0.600332	0.526591	-0.208675	0.564586
18175	2.161993	-7.791450	3.963742	-0.052148	0.750314	0.026894	-0.986372	0.771302	-0.861704	-0.597023	0.518799	-0.218484	0.571556
18176	2.398691	-8.733575	5.446190	0.666633	0.817224	0.013614	-0.969860	0.771337	-0.886043	-0.600463	0.501423	-0.220639	0.582528
18177	2.968121	-10.995001	5.750267	0.519674	1.209581	0.061597	-0.947683	0.762062	-0.925737	-0.601043	0.480794	-0.229632	0.595695
18178	1.792560	-10.225320	3.571255	-0.778706	0.673622	-0.071164	-0.933791	0.760850	-0.941061	-0.589545	0.482446	-0.246199	0.599223
18179	1.487561	-8.124321	1.591820	-1.398643	0.901440	0.066293	-0.919337	0.788894	-0.931716	-0.572291	0.487712	-0.274146	0.599553
18180	2.490993	-7.639933	3.221807	-0.503341	0.733187	0.205661	-0.897011	0.813195	-0.929611	-0.565846	0.483574	-0.290437	0.601349
18181	2.257576	-8.876861	5.890586	1.030083	0.020926	-0.020374	-0.888881	0.811668	-0.943553	-0.575552	0.471807	-0.278075	0.607299
18182	1.370982	-9.412377	5.641195	1.259473	0.460736	-0.004240	-0.884852	0.781830	-0.977717	-0.584736	0.451683	-0.267833	0.618330
18183	1.488629	-9.211449	3.501336	-0.176392	0.689719	0.022798	-0.872628	0.769774	-1.000398	-0.579930	0.445136	-0.278347	0.622944
18184	2.061686	-8.545811	2.729317	-1.010451	0.459771	-0.059223	-0.860505	0.789007	-0.995948	-0.567624	0.451459	-0.295550	0.621803
18185	2.200093	-7.907197	4.555423	-0.482881	0.127422	-0.063332	-0.854401	0.805612	-0.985276	-0.561948	0.455814	-0.302500	0.620437
18186	1.565992	-8.326388	5.200970	0.762350	-0.100456	-0.023612	-0.853992	0.800902	-0.991135	-0.569297	0.448699	-0.291535	0.624161
18187	1.235678	-9.274282	3.566250	1.075149	0.074985	-0.039040	-0.853909	0.775194	-1.014640	-0.578163	0.435712	-0.278665	0.631053
18188	1.026157	-8.957691	3.668142	-0.107093	-0.130415	-0.155425	-0.860158	0.763745	-1.027271	-0.576142	0.439586	-0.277010	0.630944
18189	1.151543	-8.042712	4.651830	-0.741593	-0.275544	-0.218549	-0.869890	0.775470	-1.010866	-0.568616	0.452800	-0.281391	0.626472
18190	1.660698	-7.703308	5.367644	-0.077767	-0.156833	-0.187561	-0.878034	0.782061	-1.001011	-0.566602	0.456830	-0.278737	0.626558
18191	2.096032	-8.549866	4.371763	0.732446	-0.660492	-0.145843	-0.888994	0.768001	-1.003320	-0.575363	0.457521	-0.260843	0.625774
18192	1.778580	-9.259480	4.478083	0.506108	-0.933501	-0.006751	-0.910422	0.749355	-0.999948	-0.584816	0.463448	-0.243495	0.619610
18193	1.125799	-8.814920	5.431818	-0.250244	-1.074294	0.249998	-0.930336	0.748993	-0.982215	-0.591046	0.478273	-0.236483	0.604975
18194	1.484403	-7.973820	6.139393	-0.733229	-0.929894	0.362520	-0.944494	0.767249	-0.950064	-0.592796	0.496458	-0.237600	0.587936
18195	2.589831	-8.099458	5.524448	-0.052663	-0.835643	0.237727	-0.956855	0.779710	-0.920595	-0.599386	0.505517	-0.230814	0.576120
18196	3.531881	-8.218466	3.855123	0.593768	-0.555399	0.416433	-0.966291	0.779724	-0.911726	-0.612802	0.502916	-0.221337	0.567943
18197	2.822706	-8.313976	2.722193	0.035687	-0.706328	0.465181	-0.969188	0.783753	-0.903735	-0.621882	0.508211	-0.217058	0.554861
18198	3.503675	-8.913084	4.345649	0.468708	-0.718371	0.420326	-0.972338	0.784869	-0.894903	-0.634462	0.508554	-0.206996	0.544044
18199	4.949834	-10.197056	4.572824	0.922147	-1.069088	0.161001	-0.982571	0.773828	-0.891925	-0.650107	0.507478	-0.185015	0.534412
18200	4.796846	-10.530159	2.361303	0.576070	-1.322962	0.310454	-1.004020	0.761288	-0.877611	-0.664018	0.512870	-0.164561	0.518617
18201	2.487465	-9.290693	0.885222	-0.849999	-1.149747	0.397758	-1.018353	0.775970	-0.840623	-0.663166	0.534554	-0.162160	0.498164
18202	1.180046	-7.935678	2.079147	-1.632839	-1.049228	0.270609	-1.029854	0.805318	-0.783299	-0.651446	0.565461	-0.167098	0.477442
18203	1.492888	-7.269774	2.538587	-0.604231	-0.493941	0.029738	-1.041968	0.821979	-0.738312	-0.646748	0.577877	-0.166852	0.468974
18204	2.477978	-7.863564	2.291706	1.067669	-0.040241	0.018248	-1.042471	0.815522	-0.745411	-0.659366	0.564350	-0.156346	0.471488
18205	2.643497	-9.389671	2.098913	1.092991	-0.199361	-0.010950	-1.046079	0.798370	-0.771125	-0.672318	0.551726	-0.143374	0.472262
18206	1.698436	-9.838824	2.294721	-0.367524	-0.069763	0.142887	-1.043724	0.798984	-0.770071	-0.669914	0.557001	-0.147313	0.468256
18207	1.217479	-9.056313	2.249996	-1.220377	0.504930	0.197009	-1.037496	0.817378	-0.753106	-0.656711	0.567874	-0.167839	0.466991
18208	1.474535	-8.279782	2.622656	-0.866148	0.964278	0.153221	-1.026013	0.831864	-0.751851	-0.644978	0.569635	-0.190119	0.472625
18209	2.365177	-8.251917	2.476646	0.034850	0.617140	0.121886	-1.012507	0.841363	-0.762718	-0.644415	0.562868	-0.199349	0.477670
18210	2.776639	-9.067323	1.790259	0.724448	0.262762	0.054551	-1.005671	0.835891	-0.784206	-0.652106	0.550834	-0.196253	0.482518
18211	2.519798	-10.042837	1.763263	0.574300	0.109440	0.125691	-0.995316	0.835903	-0.801313	-0.659408	0.541839	-0.193738	0.483794
18212	1.908017	-10.325678	2.665983	-0.315698	0.210971	0.173183	-0.991650	0.837500	-0.808472	-0.656964	0.543371	-0.201282	0.482319
18213	1.875086	-9.787383	3.310720	-0.688899	0.191313	0.122348	-0.988912	0.841801	-0.805979	-0.650061	0.550113	-0.212004	0.479427
18214	2.084660	-9.157408	3.066916	-0.132780	0.381772	0.089881	-0.984746	0.850492	-0.803628	-0.647968	0.547875	-0.219065	0.481643
18215	4.308704	-9.612014	4.726997	0.603367	0.487472	0.137444	-0.972689	0.850868	-0.820212	-0.653924	0.534767	-0.221254	0.487293
18216	6.090155	-10.023870	4.611477	1.323778	-0.200408	0.303790	-0.966630	0.842398	-0.842715	-0.671817	0.517960	-0.208746	0.486626
18217	5.397348	-8.922459	3.946547	-0.397368	-0.740296	0.224334	-0.968200	0.841525	-0.839141	-0.673018	0.529641	-0.204972	0.473829
18218	2.815394	-6.857586	5.002156	-1.299029	-0.929005	0.351600	-0.975053	0.851820	-0.810997	-0.666192	0.554288	-0.208208	0.453435
18219	1.968615	-7.559683	6.334033	0.181816	-1.658035	0.207657	-0.988206	0.864487	-0.765318	-0.676831	0.565726	-0.186618	0.432467
18220	2.043514	-8.842577	3.534990	2.179791	-1.425292	0.392331	-1.004666	0.848109	-0.763524	-0.709350	0.546402	-0.152532	0.418332
18221	2.299785	-8.731242	2.526389	1.252004	-0.801512	0.737283	-1.005452	0.847791	-0.760870	-0.731436	0.532802	-0.138605	0.402384
18222	1.979214	-7.872855	3.877081	-0.185528	-1.510064	0.854667	-1.002349	0.859742	-0.742742	-0.740182	0.545039	-0.126845	0.372790
18223	1.460715	-7.154047	4.584979	-0.151893	-2.155043	0.557199	-1.007735	0.861448	-0.714886	-0.747617	0.561308	-0.101965	0.340009
18224	1.725995	-6.955053	4.680665	0.450320	-1.977761	0.210941	-1.024000	0.863174	-0.670844	-0.757617	0.567180	-0.071420	0.314997
18225	1.940295	-7.761760	5.297404	0.804238	-2.088372	0.419074	-1.036844	0.860779	-0.637325	-0.771826	0.566758	-0.039327	0.285522
18226	1.893029	-8.956629	6.566074	0.769919	-2.208596	0.739147	-1.047665	0.880218	-0.575797	-0.785631	0.566265	-0.009002	0.249093
18227	1.484775	-10.138785	6.391590	0.595508	-2.024004	0.835405	-1.043515	0.890620	-0.538882	-0.796424	0.565877	0.016368	0.212661
18228	2.267486	-9.081105	4.665180	-0.005056	-0.838911	0.886902	-1.029379	0.894505	-0.535469	-0.799671	0.569675	0.019877	0.188684
18229	2.928615	-8.195661	1.713739	0.100699	-1.143556	0.585470	-1.015671	0.908326	-0.512890	-0.802614	0.572061	0.031983	0.165932
18230	4.953040	-9.624939	1.524301	0.931346	-1.321804	0.387635	-1.008626	0.916038	-0.494410	-0.813291	0.561449	0.052032	0.143614
18231	7.533030	-10.936993	4.600059	1.934838	-1.259054	0.288044	-1.002624	0.925473	-0.502410	-0.833815	0.533028	0.075050	0.122475
18232	3.719502	-9.651953	3.573262	-0.051897	-3.178568	0.852066	-1.000822	0.932746	-0.471407	-0.828785	0.541778	0.118824	0.073977
18233	0.516314	-8.487160	0.176251	-1.338474	-2.278055	0.803254	-0.990910	0.939613	-0.399760	-0.808874	0.568240	0.145987	0.038915
18234	-0.068520	-7.706356	1.752870	-0.697055	-0.855809	0.246844	-0.978105	0.944041	-0.339240	-0.798423	0.580728	0.156695	0.026853
18235	1.511214	-8.046438	3.430827	0.824578	-1.181934	0.226170	-0.971043	0.945944	-0.320413	-0.804116	0.568541	0.173534	0.006680
18236	2.529319	-8.935807	2.563854	1.566213	-1.196610	0.427154	-0.952772	0.968045	-0.302137	-0.817128	0.544536	0.188155	-0.019489
18237	3.608808	-9.493967	1.744401	0.947406	-0.476390	0.575500	-0.936296	0.981500	-0.327518	-0.825164	0.530808	0.189505	-0.037878
18238	3.502493	-9.146308	2.499032	-0.281234	-0.951589	0.496103	-0.927123	0.983191	-0.350532	-0.817941	0.536420	0.200372	-0.055471
18239	2.382881	-8.418990	3.190830	-0.834295	-1.258771	0.322859	-0.914183	0.988046	-0.303008	-0.803142	0.549657	0.218594	-0.071111
18240	2.127458	-8.020650	3.851457	-0.213143	-0.511667	0.310162	-0.903456	0.989257	-0.269378	-0.797994	0.553611	0.223918	-0.081127
18241	1.855800	-7.807167	3.574369	0.610970	-0.064244	0.331580	-0.888828	1.002931	-0.253451	-0.803832	0.545087	0.220490	-0.090105
18242	2.871854	-7.769344	3.311640	0.696057	0.163306	0.150079	-0.883077	1.010227	-0.276647	-0.811727	0.534758	0.215134	-0.094073
18243	4.986975	-7.677432	4.622507	0.376659	0.115602	-0.036500	-0.883461	1.010852	-0.310204	-0.816326	0.528489	0.213225	-0.094050
18244	5.759347	-8.957060	4.805070	0.587159	-0.199741	-0.154677	-0.886859	1.009539	-0.322153	-0.821846	0.517778	0.217203	-0.096427
18245	1.897642	-10.772289	4.230978	0.997711	-0.906529	-0.208251	-0.893402	1.009293	-0.341465	-0.828365	0.498300	0.232583	-0.106839
18246	-1.571559	-11.107116	3.797349	0.362904	-0.836922	0.057982	-0.898130	1.012040	-0.329910	-0.827754	0.490635	0.245263	-0.118096
18247	0.162575	-10.828251	2.269659	0.168559	0.937283	0.301765	-0.888186	1.017468	-0.341798	-0.833065	0.491391	0.226531	-0.114984
18248	2.362758	-9.118457	2.374806	-0.684428	0.926509	-0.050746	-0.887134	1.018045	-0.356259	-0.830368	0.504505	0.213341	-0.102219
18249	1.934401	-8.004864	2.663728	-0.663422	0.096227	0.093458	-0.885826	1.016001	-0.334172	-0.823714	0.516099	0.212334	-0.100259
18250	2.137412	-8.272888	3.875325	0.819445	-0.002666	0.286605	-0.880335	1.020383	-0.338079	-0.831400	0.503684	0.207957	-0.108771
18251	2.831831	-9.046660	4.051681	1.568428	-0.261616	0.301318	-0.871439	1.029862	-0.381683	-0.844916	0.478048	0.205951	-0.123167
18252	2.325286	-9.512225	3.365777	0.312998	-0.324686	0.191035	-0.863193	1.035685	-0.409467	-0.845992	0.472656	0.209064	-0.131096
18253	1.191411	-9.144369	4.175371	-1.144884	-0.123595	0.187964	-0.858748	1.036885	-0.393552	-0.833792	0.492429	0.212516	-0.130928
18254	0.995546	-8.531331	5.103348	-1.084956	-0.234093	0.111410	-0.852474	1.036575	-0.349168	-0.821514	0.510134	0.218465	-0.130963
18255	1.710746	-7.906775	4.581481	-0.339029	-0.081102	0.042063	-0.850905	1.034849	-0.323091	-0.817463	0.515690	0.220382	-0.131337
18256	2.268596	-8.003494	4.151680	0.021409	0.178977	0.004081	-0.850383	1.033148	-0.303241	-0.818392	0.515767	0.217560	-0.129944
18257	2.115295	-8.142229	3.835154	-0.257070	0.114978	-0.092635	-0.851824	1.032728	-0.301512	-0.816388	0.519850	0.217429	-0.126455
18258	1.848624	-8.066926	4.264422	-0.471490	-0.108442	-0.191941	-0.852732	1.029694	-0.300801	-0.811385	0.526340	0.222614	-0.122737
18259	1.985524	-8.081400	4.557535	-0.278809	-0.189085	-0.244049	-0.857968	1.026409	-0.284519	-0.808143	0.529227	0.229032	-0.119863
18260	2.261996	-8.338515	4.548703	0.105030	-0.025246	-0.265718	-0.862933	1.021474	-0.281167	-0.809697	0.526189	0.232200	-0.116614
18261	2.651078	-8.180984	4.455964	0.060966	0.003718	-0.228629	-0.870518	1.015983	-0.275016	-0.810895	0.524007	0.234491	-0.113489
18262	3.777367	-8.129058	3.895674	-0.438209	0.015061	-0.136645	-0.872482	1.014918	-0.268656	-0.806582	0.530433	0.236870	-0.109357
18263	4.913024	-8.348830	3.051325	-0.379746	-0.009772	0.098324	-0.869729	1.013654	-0.264347	-0.802302	0.536804	0.236980	-0.109514
18264	4.277514	-8.865413	1.103149	0.568394	-0.503314	0.169957	-0.863844	1.017249	-0.264300	-0.805477	0.527269	0.242162	-0.120633
18265	2.757399	-10.713223	2.179934	1.158524	-0.771498	0.067039	-0.855213	1.025303	-0.287240	-0.813434	0.506763	0.251228	-0.135648
18266	1.788093	-12.502349	4.647397	1.255767	-1.179813	-0.143683	-0.850500	1.028012	-0.301942	-0.820053	0.482069	0.268501	-0.151757
18267	2.754150	-11.106360	3.270625	0.279306	-0.477050	0.013112	-0.847888	1.032683	-0.315761	-0.819993	0.476046	0.275535	-0.158340
18268	2.663056	-8.809743	1.209631	-0.965170	-0.152162	-0.104551	-0.848803	1.031159	-0.308498	-0.810023	0.490609	0.282328	-0.153159
18269	2.027398	-7.935303	1.862221	-1.047563	-0.292298	-0.147170	-0.851408	1.020877	-0.266186	-0.798175	0.505799	0.291866	-0.147984
18270	1.482257	-7.556842	1.958162	-0.356197	-0.109263	-0.122511	-0.851923	1.014796	-0.240887	-0.794146	0.510307	0.296212	-0.145525
18271	2.085253	-7.635688	2.126472	0.421189	-0.216146	-0.135036	-0.853230	1.011993	-0.225431	-0.797318	0.502275	0.299968	-0.148401
18272	3.344691	-8.556974	2.287583	0.595311	-0.121207	-0.100530	-0.852183	1.014577	-0.243147	-0.802719	0.491738	0.301301	-0.151835
18273	3.728404	-9.547545	2.448822	0.316577	0.122782	-0.066295	-0.855717	1.016485	-0.269195	-0.806528	0.486759	0.299235	-0.151779
18274	3.551754	-9.388100	2.759883	0.039152	0.067349	0.066885	-0.854412	1.018830	-0.276569	-0.806982	0.486617	0.297677	-0.152881
18275	2.941103	-8.622392	3.738964	-0.330435	-0.213890	0.239053	-0.848910	1.018085	-0.267364	-0.801494	0.492844	0.300021	-0.157158
18276	3.290358	-7.679273	2.902629	-0.209274	0.008876	0.189486	-0.841055	1.017966	-0.251530	-0.798742	0.497228	0.298983	-0.159325
18277	3.574548	-7.628025	2.682326	0.121249	0.154146	0.037563	-0.837658	1.021520	-0.253314	-0.800519	0.496127	0.296005	-0.159403
18278	3.813659	-8.354195	3.224612	0.733396	-0.049339	0.062900	-0.834128	1.026112	-0.270730	-0.807117	0.484484	0.294007	-0.165523
18279	3.491147	-8.515335	3.658764	0.570284	-0.175469	0.217246	-0.828509	1.033408	-0.293793	-0.810617	0.476029	0.293096	-0.174331
18280	3.496715	-8.199717	3.579540	-0.304163	0.222941	0.274506	-0.820005	1.037673	-0.295480	-0.807918	0.483228	0.288179	-0.175248
18281	3.594883	-8.210035	3.909940	-0.406703	0.321993	0.153670	-0.815419	1.036576	-0.288134	-0.805070	0.491840	0.283196	-0.172500
18282	2.715602	-8.543913	4.181505	0.315657	0.161895	-0.030545	-0.813984	1.039429	-0.293635	-0.809075	0.487052	0.280021	-0.172528
18283	0.947743	-9.267684	4.496136	0.465390	0.343008	-0.009056	-0.810320	1.041932	-0.304217	-0.815348	0.480663	0.273162	-0.171913
18284	0.921681	-10.129776	4.607733	0.744095	0.996188	-0.152490	-0.813065	1.043692	-0.336782	-0.828138	0.470934	0.255909	-0.164074
18285	2.363728	-10.161956	3.761742	0.146291	0.907779	-0.158761	-0.817770	1.043552	-0.368855	-0.834374	0.470690	0.242023	-0.153935
18286	2.371435	-9.496893	2.731711	-0.666645	0.569809	-0.037938	-0.821037	1.041877	-0.377100	-0.830723	0.483172	0.235262	-0.145243
18287	1.996671	-8.513306	3.824686	-0.374986	0.600219	0.162988	-0.820522	1.043236	-0.364320	-0.829169	0.492010	0.224965	-0.140696
18288	2.043701	-8.279338	4.849616	0.059007	0.524609	0.206257	-0.810826	1.042845	-0.362850	-0.831398	0.493327	0.214307	-0.139565
18289	2.084073	-8.404929	3.797670	0.186442	0.242734	0.105857	-0.804016	1.044894	-0.374809	-0.833795	0.491471	0.208874	-0.140051
18290	1.960832	-8.237307	3.426807	-0.187353	0.304513	-0.039879	-0.801919	1.045212	-0.378805	-0.833238	0.495184	0.204976	-0.135987
18291	1.793524	-8.434402	4.443599	-0.411970	0.044643	-0.034269	-0.802446	1.045836	-0.375328	-0.829238	0.502131	0.205858	-0.133605
18292	1.868769	-8.593249	4.249756	-0.081157	0.017950	0.043507	-0.800611	1.044677	-0.368616	-0.828297	0.503611	0.205628	-0.134228
18293	1.985341	-8.804690	4.534104	0.029889	0.090887	0.008935	-0.798125	1.045211	-0.364115	-0.828797	0.503489	0.204112	-0.133913
18294	2.275901	-8.738703	4.889085	-0.161300	-0.033246	-0.033202	-0.796941	1.043337	-0.361798	-0.827045	0.505850	0.205696	-0.133422
18295	2.767417	-8.178871	4.481178	-0.495832	-0.054323	-0.013289	-0.796156	1.042085	-0.349901	-0.821681	0.513865	0.208218	-0.132017
18296	2.717091	-7.674992	4.004121	-0.517227	-0.358763	-0.006462	-0.794189	1.040066	-0.335784	-0.814721	0.521226	0.215887	-0.133963
18297	2.471591	-7.485256	4.187694	-0.051285	-0.578150	-0.036421	-0.793662	1.037258	-0.321942	-0.811645	0.520296	0.226003	-0.139454
18298	2.700219	-7.655783	4.920409	0.077517	-0.474409	-0.159185	-0.792748	1.036840	-0.310418	-0.810631	0.516894	0.235362	-0.142486
18299	3.189274	-8.370198	4.890261	0.174061	-0.355063	-0.349157	-0.800207	1.033944	-0.309230	-0.811678	0.511268	0.244421	-0.141571
18300	4.118989	-10.081725	2.298773	0.698790	-0.079033	-0.259177	-0.807265	1.029983	-0.322547	-0.819005	0.498321	0.246545	-0.141855
18301	3.785669	-10.718976	0.907097	0.265738	-0.314815	-0.187648	-0.808831	1.030510	-0.344414	-0.820472	0.492117	0.253128	-0.143434
18302	3.023438	-10.106403	2.790006	0.114999	-0.773826	-0.122003	-0.810926	1.029310	-0.338057	-0.817830	0.487234	0.266936	-0.150009
18303	3.220444	-10.000710	4.460684	0.605874	-1.197415	-0.080826	-0.813541	1.026941	-0.334518	-0.817119	0.473151	0.285713	-0.163746
18304	2.823195	-10.107663	2.288093	0.176164	-0.917547	-0.043107	-0.813147	1.026633	-0.333470	-0.813422	0.466837	0.300751	-0.173083
18305	0.982157	-9.779515	1.420485	-0.522591	-0.221409	-0.105854	-0.815640	1.026043	-0.317002	-0.807257	0.474065	0.307436	-0.170534
18306	0.484243	-8.176795	2.721614	-1.072742	-0.002189	-0.097324	-0.815896	1.020051	-0.283606	-0.797097	0.490563	0.312251	-0.162738
18307	1.758391	-7.454680	2.577164	-0.867555	0.622701	-0.124816	-0.819680	1.011138	-0.251856	-0.792416	0.505732	0.306525	-0.149514
18308	3.963054	-7.783671	1.963785	0.169491	0.835208	-0.232938	-0.828970	1.007379	-0.253461	-0.799731	0.503987	0.295288	-0.138680
18309	5.097371	-8.709629	2.371388	0.657103	0.285262	-0.188292	-0.837866	1.005908	-0.277431	-0.808190	0.493305	0.291086	-0.136926
18310	4.322755	-8.956665	2.575715	0.234400	-0.078867	0.008030	-0.839438	1.007366	-0.291569	-0.809918	0.489284	0.291847	-0.139497
18311	3.485730	-8.445184	2.387335	-0.364288	0.114144	0.049990	-0.839835	1.009432	-0.297075	-0.806548	0.495999	0.290887	-0.137296
18312	3.201499	-7.896938	2.545354	-0.404470	0.266283	-0.003939	-0.839701	1.006935	-0.284412	-0.803964	0.503147	0.287950	-0.132550
18313	3.359721	-7.847976	2.318797	0.000110	0.351480	-0.074651	-0.841141	1.005358	-0.274225	-0.805855	0.503855	0.283435	-0.128032
18314	3.723726	-8.423925	1.927578	0.129732	0.673860	-0.051011	-0.845199	1.005426	-0.285459	-0.810955	0.503109	0.272928	-0.121425
18315	3.695524	-8.550539	2.938478	-0.277852	0.885785	0.013592	-0.846508	1.006513	-0.295631	-0.812507	0.509985	0.259500	-0.111386
18316	3.614816	-9.027493	5.057490	-0.112320	0.642626	-0.234116	-0.856191	1.003349	-0.304911	-0.815068	0.511933	0.251879	-0.100729
18317	2.949186	-9.670624	5.046732	-0.093837	0.364212	-0.332915	-0.866661	1.000378	-0.309664	-0.816328	0.512648	0.249934	-0.091295
18318	1.281856	-9.841775	3.858503	-0.341956	0.903067	-0.209609	-0.873069	0.996211	-0.308263	-0.817495	0.518694	0.238122	-0.077178
18319	1.218823	-8.726508	3.220010	-0.570703	1.069524	0.027655	-0.876210	0.995668	-0.311695	-0.816162	0.529837	0.221468	-0.064067
18320	1.756663	-9.088100	3.219985	-0.221084	0.837299	-0.096609	-0.879346	0.992966	-0.311214	-0.817476	0.533977	0.209283	-0.052927
18321	2.155838	-9.583137	4.501886	0.583053	0.989083	0.011108	-0.887457	0.992291	-0.340609	-0.827426	0.525580	0.192566	-0.045280
18322	2.202899	-9.693889	4.894050	-0.098002	1.003172	0.071817	-0.884050	0.995297	-0.367232	-0.829987	0.528252	0.175465	-0.035819
18323	2.173837	-8.684869	3.600373	-0.649302	0.538583	0.045009	-0.880910	0.996310	-0.366307	-0.824710	0.539656	0.166702	-0.028910
18324	2.266646	-7.632323	2.810700	-0.787862	0.146152	-0.025172	-0.881960	0.994771	-0.345903	-0.816570	0.552537	0.165253	-0.024652
18325	1.973674	-7.780768	3.471892	-0.055332	0.104499	-0.031927	-0.883140	0.993684	-0.333181	-0.816172	0.553525	0.164131	-0.023111
18326	1.742211	-8.551847	4.332202	0.620070	0.298268	-0.014362	-0.883136	0.993693	-0.345923	-0.823916	0.543423	0.159295	-0.021865
18327	1.790685	-9.031535	4.375815	0.418744	0.213584	-0.038513	-0.883785	0.994520	-0.369782	-0.829029	0.536563	0.156166	-0.020578
18328	2.044400	-8.820672	3.953617	-0.384434	0.066464	-0.116290	-0.886530	0.993095	-0.377361	-0.825103	0.542539	0.156728	-0.017110
18329	2.097848	-8.424053	4.202561	-0.860728	0.190519	-0.189519	-0.890979	0.988860	-0.356473	-0.816217	0.556189	0.156056	-0.009558
18330	1.989408	-8.091078	4.191909	-0.574757	0.288237	-0.232190	-0.897783	0.983591	-0.336386	-0.810668	0.564814	0.154277	-0.001130
18331	2.077786	-8.011795	4.290291	-0.029916	0.290574	-0.211926	-0.903403	0.978270	-0.327464	-0.811189	0.564640	0.152072	0.005329
18332	2.313017	-7.924940	4.903339	-0.157341	0.130364	-0.391121	-0.912948	0.972182	-0.329671	-0.809715	0.565949	0.154550	0.013328
18333	3.190160	-8.025595	4.278796	-0.217823	0.473807	-0.491840	-0.923273	0.963899	-0.331673	-0.808545	0.567691	0.152489	0.026996
18334	4.877255	-9.237981	1.454076	0.338468	0.988430	-0.329689	-0.935434	0.958239	-0.350295	-0.815011	0.560549	0.140545	0.042286
18335	5.033009	-10.458491	0.866388	0.344665	0.191111	-0.157925	-0.941180	0.955075	-0.375814	-0.819204	0.554327	0.139752	0.045776
18336	2.825774	-10.745885	2.909099	0.325600	-0.746258	-0.015009	-0.944055	0.952032	-0.372692	-0.820592	0.549534	0.152683	0.036454
18337	2.995755	-10.266993	3.750638	0.234756	-0.445802	0.066118	-0.941957	0.951035	-0.367305	-0.821741	0.546237	0.159684	0.029475
18338	3.513377	-9.694644	2.481841	-0.178635	-0.464032	-0.092768	-0.942226	0.952359	-0.358367	-0.818190	0.549086	0.168490	0.026096
18339	3.155337	-8.919719	1.415693	-0.608970	-0.600562	-0.041874	-0.944585	0.949638	-0.333207	-0.809197	0.559267	0.178713	0.021963
18340	2.158358	-8.520355	1.273792	-0.775172	-0.521154	-0.004550	-0.944062	0.945936	-0.298023	-0.798493	0.571891	0.187093	0.018583
18341	1.547847	-8.861421	2.210684	-0.124811	-0.254962	-0.048422	-0.944587	0.943545	-0.277121	-0.795905	0.573968	0.191888	0.016579
18342	1.807178	-9.147916	2.726207	0.302293	-0.068466	-0.036222	-0.946416	0.942286	-0.280723	-0.799051	0.569016	0.193689	0.014901
18343	2.533385	-9.479476	1.951966	-0.217431	0.405500	-0.035830	-0.947596	0.943254	-0.285723	-0.797926	0.572413	0.187709	0.020559
18344	3.324048	-9.081678	1.643507	-0.650288	0.544426	-0.047091	-0.949427	0.941537	-0.281243	-0.792364	0.582295	0.179476	0.029662
18345	3.439261	-8.302909	1.614694	-0.572566	0.270166	-0.075181	-0.954131	0.936130	-0.269414	-0.786354	0.591124	0.175916	0.035698
18346	3.365778	-7.978979	1.874732	-0.151259	0.143779	-0.069367	-0.956749	0.934543	-0.263727	-0.784991	0.593143	0.174563	0.038705
18347	3.338471	-8.290133	2.003796	0.132463	0.250835	-0.058936	-0.959621	0.931783	-0.267100	-0.787178	0.590879	0.171652	0.041812
18348	3.390082	-8.687243	2.027629	0.127609	0.450522	-0.009929	-0.962898	0.932815	-0.272870	-0.790169	0.588433	0.164960	0.046558
18349	3.651202	-8.876659	2.188690	0.007135	0.545259	0.001739	-0.964733	0.934454	-0.282487	-0.791809	0.588007	0.156582	0.052616
18350	3.717818	-8.589061	2.082670	-0.040391	0.517534	-0.043699	-0.966307	0.936107	-0.293036	-0.792852	0.587934	0.149038	0.059221
18351	3.521054	-7.942150	2.172835	-0.152006	0.599718	-0.097438	-0.969181	0.935455	-0.310279	-0.792481	0.589514	0.140796	0.068000
18352	3.757596	-7.651456	2.187526	-0.133666	0.849770	-0.134744	-0.972839	0.933165	-0.321459	-0.792989	0.590013	0.128904	0.080222
18353	4.340433	-8.131112	2.647044	0.277430	0.869781	-0.226275	-0.977284	0.931672	-0.336587	-0.797827	0.583722	0.118600	0.093139
18354	4.501677	-8.424286	2.750470	0.486549	0.756762	-0.258195	-0.983946	0.928650	-0.367533	-0.804682	0.573849	0.110604	0.104648
18355	4.344669	-8.980469	3.226374	0.224689	0.817172	-0.417718	-0.993223	0.923360	-0.393212	-0.807890	0.567666	0.103188	0.120087
18356	3.539633	-9.531370	4.154067	0.190000	0.557801	-0.513021	-1.007594	0.912949	-0.419392	-0.809877	0.562147	0.100636	0.134022
18357	2.307633	-9.861900	4.773382	-0.175503	0.620057	-0.497586	-1.021189	0.903825	-0.429878	-0.807598	0.562379	0.096156	0.149227
18358	1.719598	-10.304626	4.513197	0.250284	0.844226	-0.358514	-1.026007	0.895392	-0.443097	-0.810831	0.555057	0.087461	0.163752
18359	1.719089	-9.207670	3.609618	-0.099443	0.825151	-0.138737	-1.029003	0.892428	-0.467978	-0.810531	0.553776	0.075621	0.175081
18360	0.814486	-8.656200	2.990472	-0.567543	0.799966	-0.002259	-1.027694	0.893340	-0.473008	-0.805313	0.560097	0.060866	0.184544
18361	1.707479	-8.795218	4.073050	0.061649	1.301508	0.213118	-1.021281	0.898116	-0.495362	-0.808057	0.554507	0.037958	0.195255
18362	3.107725	-8.876506	5.023946	0.359869	0.664686	0.220260	-1.009627	0.903983	-0.528493	-0.813328	0.546230	0.026310	0.198592
18363	2.559484	-8.442428	3.723491	0.069172	-0.396654	0.071239	-1.003868	0.906637	-0.535642	-0.814116	0.546804	0.032499	0.192779
18364	1.415136	-7.929309	2.902336	-0.041046	-0.375315	-0.041883	-1.007271	0.904243	-0.523999	-0.813281	0.548903	0.039133	0.189073
18365	2.019303	-7.925515	3.962942	0.221183	-0.013271	-0.028293	-1.008972	0.903444	-0.523606	-0.815573	0.545435	0.040692	0.188907
18366	3.396693	-8.478106	4.673616	0.488174	-0.200543	-0.018342	-1.011585	0.901704	-0.529604	-0.820643	0.538215	0.046181	0.186379
18367	3.315165	-8.901999	3.800683	0.458725	-0.914725	0.086678	-1.013671	0.898127	-0.528101	-0.824866	0.534156	0.062194	0.174368
18368	2.430946	-9.126757	3.965379	0.007365	-1.100256	0.241642	-1.013681	0.899726	-0.513184	-0.824246	0.538049	0.078036	0.158214
18369	2.181074	-9.247638	5.405046	-0.388129	-1.255505	0.057313	-1.015275	0.903313	-0.480666	-0.817994	0.548392	0.097035	0.143999
18370	1.258845	-8.803294	4.665833	-0.366714	-0.971497	0.082385	-1.018164	0.900918	-0.438765	-0.812185	0.557220	0.111279	0.132207
18371	0.557098	-8.534760	2.047862	-0.155641	0.383974	0.275814	-1.013733	0.906132	-0.417148	-0.811990	0.559412	0.101597	0.131940
18372	1.592010	-8.770735	2.957430	-0.037399	0.306928	0.415137	-1.003533	0.913877	-0.427904	-0.813252	0.560045	0.092041	0.128452
18373	2.933174	-8.753547	4.235488	0.082237	-1.048433	0.546199	-0.991767	0.921805	-0.423806	-0.813422	0.562322	0.103165	0.107214
18374	3.928329	-8.653172	2.354349	0.110010	-0.879361	0.550726	-0.979623	0.933270	-0.405398	-0.813859	0.563425	0.111751	0.087741
18375	3.258137	-8.772255	1.140965	-0.048684	-0.820955	0.576422	-0.965644	0.944436	-0.387817	-0.812263	0.566950	0.118584	0.068804
18376	2.211726	-9.451210	3.085063	0.300263	-1.478294	0.669886	-0.946561	0.956874	-0.364414	-0.812631	0.565369	0.135583	0.040072
18377	1.973170	-10.591422	3.204273	0.499997	-1.546118	0.459765	-0.931408	0.969493	-0.345075	-0.813922	0.559523	0.155848	0.013319
18378	2.724231	-9.966396	0.998817	0.317232	-1.335516	0.402052	-0.921477	0.976875	-0.333275	-0.813052	0.555709	0.173332	-0.009495
18379	2.456382	-8.677590	1.048265	-0.247516	-0.924719	0.387884	-0.909452	0.984002	-0.312215	-0.806693	0.560972	0.184117	-0.025652
18380	2.428206	-8.076064	2.063302	-0.600944	-1.292786	0.410900	-0.896111	0.987271	-0.274435	-0.794583	0.571225	0.200809	-0.044891
18381	3.407530	-7.953832	2.978089	0.066882	-1.706457	0.400381	-0.878322	0.992065	-0.235198	-0.787485	0.570035	0.223226	-0.071393
18382	4.160415	-9.396379	3.632996	1.281061	-1.511223	0.329285	-0.860012	1.002516	-0.233218	-0.794166	0.548682	0.241446	-0.099764
18383	3.162786	-10.666730	5.012665	1.389674	-1.715726	0.472661	-0.843146	1.016498	-0.251685	-0.799251	0.524986	0.260540	-0.133063
18384	1.035204	-8.974965	3.351025	-1.002469	-1.569530	0.603564	-0.820518	1.025615	-0.225374	-0.778241	0.539477	0.281995	-0.154223
18385	1.044586	-8.122964	2.497730	-1.266576	-1.022052	0.378130	-0.800480	1.020240	-0.159936	-0.757100	0.557899	0.297549	-0.164358
18386	3.042295	-8.368146	3.629442	0.029457	-1.066012	0.160437	-0.786340	1.021996	-0.147830	-0.750273	0.554696	0.311937	-0.179158
18387	4.222188	-10.392868	3.088868	0.287252	-4.552747	1.023737	-0.743403	1.030904	-0.126536	-0.718178	0.538037	0.366248	-0.246171
18388	3.621302	-9.236525	1.189303	-0.298085	-3.035838	-0.044188	-0.688667	1.032590	-0.066049	-0.691491	0.525938	0.411246	-0.275873
18389	-1.205443	-7.721910	3.778235	1.237857	2.314729	0.192065	-0.693792	1.041340	-0.093854	-0.721437	0.522358	0.369757	-0.264483
18390	3.273037	-9.070382	2.440879	0.698116	-3.005126	0.061725	-0.678106	1.057909	-0.134126	-0.704686	0.495804	0.408169	-0.301652
18391	2.010555	-9.998746	1.140820	0.378039	-1.109797	-0.184956	-0.645765	1.063728	-0.130595	-0.700234	0.482013	0.423147	-0.313501
18392	2.424568	-9.311347	3.848647	0.625009	1.849891	-0.195487	-0.655987	1.068217	-0.160334	-0.722441	0.482758	0.395056	-0.298252
18393	2.897300	-9.399825	4.138181	0.990432	1.114013	-0.225679	-0.679176	1.072213	-0.191933	-0.741822	0.472921	0.374888	-0.292414
18394	1.632919	-9.471507	2.278063	1.339000	0.231846	-0.249355	-0.691233	1.079405	-0.241741	-0.757255	0.452281	0.366010	-0.296720
18395	1.436121	-8.979875	2.910904	0.178678	-0.592530	0.187316	-0.689405	1.084505	-0.267750	-0.753337	0.447252	0.372006	-0.306692
18396	2.083802	-8.540873	3.620592	-0.967910	-0.227014	0.046197	-0.685863	1.081233	-0.254753	-0.742409	0.460590	0.381068	-0.302443
18397	2.904776	-8.050189	4.289479	-0.604280	0.423020	-0.081332	-0.689131	1.075412	-0.225963	-0.740491	0.471282	0.378929	-0.293222
18398	3.239901	-8.049101	3.002545	0.052546	0.234493	-0.071681	-0.689775	1.069963	-0.210200	-0.743033	0.471241	0.375996	-0.290621
18399	3.759349	-8.646503	2.594597	0.566226	-0.056039	-0.011891	-0.691347	1.071385	-0.222747	-0.747990	0.462186	0.373448	-0.295689
18400	4.064948	-8.640862	3.494407	0.361019	-0.241487	0.155933	-0.687947	1.075593	-0.241368	-0.748424	0.456407	0.373650	-0.303215
18401	3.951790	-8.242474	3.170246	-0.293588	-0.211072	0.139946	-0.685589	1.076706	-0.250253	-0.743335	0.460305	0.377186	-0.305455
18402	3.802537	-8.325300	2.954503	-0.261368	-0.198824	0.014627	-0.681923	1.075865	-0.234924	-0.739173	0.462973	0.381783	-0.305813
18403	3.303027	-8.989739	2.472477	0.327915	-0.752736	-0.038197	-0.675760	1.072785	-0.226995	-0.736630	0.452904	0.391144	-0.315057
18404	2.603633	-9.548553	2.277139	0.307322	-0.419121	0.052463	-0.672221	1.073164	-0.235120	-0.735610	0.446023	0.395062	-0.322284
18405	2.670351	-9.586076	3.218080	0.001158	0.144707	0.087786	-0.669469	1.073774	-0.240441	-0.736203	0.447391	0.392088	-0.322668
18406	3.637948	-8.867141	2.655110	-0.429825	0.178220	-0.046192	-0.671429	1.071718	-0.239157	-0.733861	0.454379	0.392823	-0.317297
18407	4.073181	-8.218568	1.864549	-0.498521	0.176431	-0.068625	-0.674954	1.065439	-0.220466	-0.731109	0.462013	0.394022	-0.311079
18408	4.204484	-7.934595	2.270760	0.038855	0.109560	0.015686	-0.676389	1.062068	-0.210336	-0.732072	0.462142	0.392221	-0.310898
18409	4.341335	-8.402924	2.750203	0.546990	-0.207761	0.006386	-0.673774	1.065194	-0.223010	-0.735415	0.452582	0.391872	-0.317444
18410	3.989059	-9.030706	2.320552	0.441084	-0.361540	0.038779	-0.670631	1.067874	-0.241013	-0.736119	0.443968	0.394196	-0.325008
18411	3.271845	-8.975804	1.893809	-0.076844	-0.373547	0.021330	-0.669324	1.069506	-0.247347	-0.732306	0.442561	0.400160	-0.328237
18412	2.938524	-8.581320	2.414893	-0.445167	-0.041459	-0.014787	-0.668534	1.066995	-0.234693	-0.727926	0.448549	0.404008	-0.325124
18413	3.567849	-8.572262	3.035806	-0.201987	0.051068	-0.075472	-0.666694	1.063493	-0.222082	-0.726987	0.450938	0.405432	-0.322134
18414	3.892974	-8.906126	3.370796	0.328718	0.025113	-0.137693	-0.670885	1.063430	-0.227346	-0.730860	0.445087	0.404363	-0.322848
18415	3.331511	-9.382292	3.641152	0.279302	-0.068961	-0.055210	-0.672982	1.065110	-0.238551	-0.733134	0.439798	0.404227	-0.325104
18416	1.691036	-9.130589	2.886168	0.375441	0.089967	-0.018160	-0.677693	1.064647	-0.250060	-0.737093	0.434609	0.400804	-0.327361
18417	1.059621	-8.807095	2.936557	0.113519	-0.028942	0.097080	-0.675862	1.067088	-0.262215	-0.737188	0.433263	0.399753	-0.330204
18418	1.682189	-8.965729	2.660831	-0.478795	0.647210	-0.049100	-0.674944	1.066129	-0.257345	-0.738275	0.444032	0.393946	-0.320300
18419	2.555476	-9.522535	4.070859	-0.634142	1.144547	-0.147393	-0.682788	1.059142	-0.245795	-0.742334	0.459178	0.382350	-0.303158
18420	2.884149	-9.089380	4.236517	-0.447496	0.514636	-0.137671	-0.690373	1.052924	-0.231835	-0.742769	0.467739	0.378847	-0.293240
18421	2.554873	-8.930440	3.017056	-0.088854	0.750929	-0.008516	-0.696778	1.047254	-0.225039	-0.747606	0.473101	0.368280	-0.285710
18422	2.598469	-9.014657	2.479929	-0.067991	0.798178	0.028990	-0.700969	1.047466	-0.230294	-0.752438	0.478735	0.356608	-0.278353
18423	2.335253	-9.046040	3.328873	-0.039231	0.433808	0.032092	-0.700831	1.046103	-0.237373	-0.754963	0.481719	0.350001	-0.274732
18424	2.092123	-8.946044	3.696104	0.060560	0.293757	-0.023263	-0.701875	1.045444	-0.243886	-0.757582	0.482153	0.345643	-0.272267
18425	1.989413	-8.693085	3.460002	-0.196098	0.377246	-0.035893	-0.703701	1.042419	-0.242633	-0.758499	0.486671	0.341314	-0.267087
18426	1.939228	-8.383336	3.335792	-0.115783	0.619648	-0.103048	-0.708671	1.039620	-0.242134	-0.761965	0.490905	0.333698	-0.258973
18427	2.402701	-8.234111	3.729143	0.055892	0.660656	-0.190772	-0.716001	1.038145	-0.248999	-0.767895	0.491897	0.325143	-0.250313
18428	2.946522	-8.403849	3.766362	0.005339	0.532648	-0.207777	-0.723462	1.036675	-0.255995	-0.772286	0.493017	0.319147	-0.242187
18429	2.912794	-8.564672	3.578818	-0.067380	0.449893	-0.194370	-0.732102	1.034918	-0.261262	-0.775480	0.494682	0.314399	-0.234676
18430	2.580137	-8.847368	3.869174	-0.138239	0.406172	-0.177113	-0.738902	1.031103	-0.262897	-0.777354	0.497518	0.310679	-0.227321
18431	2.305692	-8.595005	4.489404	-0.096294	0.270852	-0.155710	-0.747933	1.028301	-0.264343	-0.778889	0.498946	0.308397	-0.221982
18432	2.489425	-8.358685	4.317570	-0.131514	0.363466	-0.101345	-0.751728	1.027057	-0.266596	-0.780138	0.501892	0.304512	-0.216247
18433	3.041038	-8.402132	3.783689	-0.100531	0.466878	-0.029082	-0.754219	1.027482	-0.264563	-0.782216	0.504916	0.297884	-0.210862
18434	3.223210	-8.301741	3.793334	-0.314360	0.373368	-0.059570	-0.758403	1.024216	-0.262494	-0.781379	0.510957	0.294148	-0.204567
18435	2.938539	-8.617585	3.724408	-0.177224	0.100349	-0.119159	-0.760755	1.021635	-0.255912	-0.780819	0.513032	0.294486	-0.200991
18436	3.461711	-10.234385	2.660016	0.344181	0.245483	-0.201490	-0.764815	1.022708	-0.268840	-0.786475	0.507367	0.291510	-0.197631
18437	3.493438	-11.622320	0.871251	0.524854	0.378297	-0.263634	-0.772272	1.021569	-0.290559	-0.795071	0.498711	0.286181	-0.193003
18438	2.595659	-10.881214	2.075157	0.135391	0.186228	-0.073217	-0.778428	1.022697	-0.303860	-0.797665	0.496782	0.283622	-0.191044
18439	1.922488	-9.140834	3.990799	-0.143528	-0.611270	0.046375	-0.777640	1.021966	-0.302830	-0.792592	0.496703	0.293488	-0.197352
18440	1.957125	-8.858772	2.930789	-0.641558	-0.784897	0.064926	-0.772923	1.018510	-0.276711	-0.781085	0.503970	0.307962	-0.202679
18441	1.219161	-9.088378	1.042286	-0.244522	0.351680	-0.173882	-0.774222	1.012938	-0.260944	-0.781465	0.507955	0.305236	-0.195259
18442	1.716610	-8.673964	1.593521	-0.213787	0.375309	-0.110120	-0.782078	1.011475	-0.261697	-0.781881	0.512000	0.301508	-0.188711
18443	2.169476	-8.500592	2.616919	-0.344674	0.020924	-0.059884	-0.785340	1.005631	-0.250297	-0.778660	0.516979	0.303119	-0.185850
18444	3.184243	-8.414179	3.020438	-0.008548	0.212697	-0.146247	-0.786513	1.003110	-0.247576	-0.780293	0.516941	0.301542	-0.181622
18445	3.767029	-8.515279	2.786378	0.079034	0.150812	-0.201300	-0.793446	1.000351	-0.253026	-0.782728	0.514894	0.301050	-0.177735
18446	3.180119	-8.846387	2.053674	0.179993	-0.109947	0.020296	-0.794488	0.998862	-0.259432	-0.783737	0.511734	0.302120	-0.180574
18447	2.610494	-8.764442	2.497665	0.133291	-0.224243	0.130924	-0.790559	0.999635	-0.260912	-0.783222	0.509499	0.303906	-0.186049
18448	2.532616	-8.746355	3.270094	0.323131	0.156007	0.028744	-0.787418	1.001169	-0.264749	-0.787233	0.505111	0.300158	-0.187170
18449	2.780806	-8.542819	3.353188	0.433388	0.067317	0.130127	-0.785853	1.005697	-0.283472	-0.791468	0.499164	0.296239	-0.191457
18450	2.977275	-8.752894	2.860208	-0.040113	-0.249269	0.114217	-0.781136	1.006107	-0.288026	-0.789035	0.499436	0.299401	-0.195823
18451	2.942881	-8.865176	2.768545	-0.251040	-0.179611	0.173249	-0.776682	1.005127	-0.279613	-0.784712	0.503591	0.301599	-0.199151
18452	2.986518	-8.378875	3.545985	-0.207736	0.035195	0.203885	-0.770404	1.007883	-0.273359	-0.781896	0.508132	0.300027	-0.201059
18453	3.096467	-8.202141	3.418063	-0.034192	-0.288319	0.186418	-0.763597	1.008959	-0.266633	-0.779033	0.508444	0.302900	-0.206986
18454	2.945854	-8.093247	3.215272	0.132245	-0.257836	0.160646	-0.758369	1.013264	-0.266822	-0.778023	0.506197	0.304931	-0.213217
18455	3.151561	-8.623440	3.625094	0.239331	0.214882	0.209945	-0.751827	1.016981	-0.272885	-0.780845	0.504442	0.298578	-0.216034
18456	3.279540	-9.329757	4.394863	0.470687	-0.090317	0.119408	-0.748431	1.022272	-0.290543	-0.784392	0.497310	0.296932	-0.221909
18457	2.307948	-9.973608	4.167748	0.223258	-0.148527	-0.059194	-0.747912	1.025394	-0.300937	-0.786013	0.492534	0.298992	-0.224049
18458	1.101680	-9.718863	3.589718	-0.292744	0.178616	-0.021320	-0.749740	1.023179	-0.298862	-0.784166	0.497713	0.297901	-0.220499
18459	0.588480	-9.089890	3.107144	-0.386838	0.410920	-0.028871	-0.752625	1.022597	-0.288494	-0.782855	0.505190	0.293493	-0.213972
18460	1.139856	-8.960988	2.819844	0.186056	0.674535	-0.136901	-0.757077	1.022498	-0.291898	-0.789101	0.504234	0.283683	-0.206377
18461	2.087688	-9.453396	3.690168	0.367370	0.604931	-0.133450	-0.763617	1.020812	-0.308601	-0.796711	0.499956	0.273965	-0.200597
18462	2.626606	-10.176573	4.049094	0.380371	0.262385	0.061451	-0.766232	1.021155	-0.327408	-0.801577	0.495188	0.267830	-0.201320
18463	2.882336	-9.574983	2.897190	-0.112994	0.240523	0.201164	-0.760602	1.023808	-0.340529	-0.800906	0.498883	0.262492	-0.201899
18464	2.147652	-8.355428	1.994227	-0.682331	0.288153	0.163568	-0.755892	1.024515	-0.327553	-0.794763	0.511691	0.259188	-0.198358
18465	1.114120	-7.607073	3.222794	-0.646385	0.176823	0.074727	-0.752488	1.022714	-0.306146	-0.788666	0.522888	0.258218	-0.194723
18466	1.283623	-7.882979	4.515250	0.194942	-0.620884	-0.096654	-0.750654	1.021068	-0.290025	-0.787715	0.516773	0.268435	-0.200981
18467	1.831682	-8.759022	3.734837	1.170562	-0.290565	-0.104808	-0.752749	1.022960	-0.310648	-0.798443	0.496285	0.269334	-0.208923
18468	2.085712	-9.497134	3.555662	0.663624	0.074002	-0.063419	-0.754579	1.025257	-0.343472	-0.805529	0.485536	0.266178	-0.211013
18469	2.095030	-9.274028	4.074271	-0.706971	-0.270085	-0.025657	-0.756063	1.025745	-0.335917	-0.797237	0.495433	0.273761	-0.209797
18470	2.417296	-8.124962	4.431683	-1.156184	-0.580106	-0.045089	-0.756847	1.020134	-0.294398	-0.782428	0.510928	0.288424	-0.208735
18471	2.761960	-7.766758	4.583957	-0.484803	-0.505652	-0.236215	-0.760240	1.012622	-0.270169	-0.775509	0.514753	0.300762	-0.207744
18472	2.879983	-8.055928	4.069912	0.201925	-0.325746	-0.373481	-0.768356	1.008883	-0.261565	-0.777032	0.507919	0.308988	-0.206798
18473	2.916013	-9.453522	2.047899	0.609516	0.249270	-0.226972	-0.777524	1.007305	-0.262041	-0.785678	0.497785	0.304907	-0.204821
18474	3.338190	-10.441143	0.597809	0.487799	0.455198	-0.075760	-0.784732	1.010837	-0.289063	-0.793448	0.491411	0.296673	-0.202337
18475	3.395180	-10.279683	2.783621	-0.161420	-0.363670	-0.044207	-0.785778	1.010368	-0.291722	-0.789828	0.492072	0.303639	-0.204549
18476	3.480530	-9.889757	3.117830	-0.068017	-1.016125	-0.018073	-0.784463	1.009297	-0.294558	-0.782780	0.488689	0.320294	-0.214127
18477	2.945554	-9.239402	2.013497	0.175672	-0.532939	-0.024710	-0.782102	1.007415	-0.286944	-0.781067	0.483353	0.328256	-0.220345
18478	2.175561	-8.782510	1.991240	0.029071	-0.261515	-0.014441	-0.782764	1.007913	-0.271521	-0.779563	0.481563	0.332549	-0.223135
18479	2.048458	-8.634271	2.575864	-0.336927	-0.457992	0.039743	-0.780928	1.006244	-0.260575	-0.772933	0.484944	0.340926	-0.226215
18480	2.318855	-8.396397	2.235801	-0.360776	-0.201977	0.034173	-0.779613	1.002658	-0.243710	-0.767742	0.489730	0.345553	-0.226560
18481	3.049421	-8.650174	1.798043	-0.067690	0.086942	0.029728	-0.778823	1.002046	-0.247987	-0.767402	0.491344	0.344379	-0.226004
18482	3.544412	-9.075585	2.403673	0.206735	0.242366	0.024405	-0.780134	1.003112	-0.257232	-0.770845	0.489334	0.339691	-0.225743
18483	3.683544	-8.721098	2.665191	0.041432	0.007695	0.038247	-0.779212	1.001075	-0.253589	-0.770987	0.488957	0.339195	-0.226819
18484	3.551274	-8.184689	2.531939	-0.175724	-0.117262	0.126953	-0.777775	1.002040	-0.248796	-0.767749	0.491888	0.340782	-0.229074
18485	3.197765	-7.972673	2.413599	-0.023372	0.132833	0.060144	-0.775419	1.002456	-0.245092	-0.768007	0.493214	0.338472	-0.228783
18486	3.320092	-8.310277	2.188855	0.311577	0.328548	-0.045419	-0.779092	1.006328	-0.266170	-0.773348	0.489508	0.332653	-0.227281
18487	3.092698	-8.770674	2.464529	0.421911	0.290998	-0.071773	-0.782757	1.007052	-0.282435	-0.779554	0.483757	0.327169	-0.226351
18488	2.815103	-8.387320	2.915206	0.023845	0.326384	-0.056847	-0.784328	1.006898	-0.286272	-0.782035	0.484388	0.322733	-0.222783
18489	3.648106	-8.435197	3.990445	-0.228398	0.800162	-0.170628	-0.790349	1.004854	-0.287595	-0.785520	0.490274	0.313106	-0.211078
18490	4.674938	-9.455266	5.059710	0.582771	0.651263	-0.412367	-0.802392	1.002612	-0.304787	-0.796798	0.481122	0.304601	-0.202121
18491	2.884843	-9.757261	4.068454	0.475440	-0.149996	-0.268876	-0.815745	1.001801	-0.335196	-0.801421	0.471133	0.307906	-0.202369
18492	0.644993	-9.208262	2.604521	-0.169203	-0.074309	-0.105470	-0.820979	0.998815	-0.332310	-0.799664	0.472791	0.311017	-0.200688
18493	0.446406	-8.042016	2.329709	-0.519683	0.857989	-0.029876	-0.824647	0.998142	-0.329368	-0.799923	0.484238	0.299789	-0.189113
18494	1.609303	-8.974594	4.071550	-0.242096	0.835688	-0.322921	-0.831452	0.994948	-0.327931	-0.803570	0.489178	0.290629	-0.174682
18495	2.862619	-9.891014	5.392465	1.037736	0.565295	-0.308529	-0.842179	0.992051	-0.354187	-0.817759	0.472498	0.280971	-0.170500
18496	2.536243	-9.979576	4.295292	0.430992	0.455968	0.019616	-0.845836	0.991414	-0.383638	-0.824173	0.467015	0.272043	-0.169200
18497	1.946966	-9.330240	2.869210	-0.501002	0.454061	0.278505	-0.840337	0.993145	-0.386301	-0.820818	0.478293	0.263729	-0.167153
18498	1.815529	-8.504928	3.289751	-0.803460	0.344411	0.259158	-0.834979	0.997155	-0.379598	-0.813851	0.493836	0.258485	-0.164191
18499	1.781306	-8.270049	3.910264	-0.218866	-0.092818	0.127333	-0.829482	0.997779	-0.363710	-0.810660	0.497777	0.259523	-0.166422
18500	1.319126	-8.547850	3.881333	0.609298	-0.331945	0.011815	-0.827520	0.999844	-0.371500	-0.814797	0.486739	0.262940	-0.173360
18501	1.353134	-9.306943	3.717226	0.521751	-0.136546	-0.010167	-0.824775	1.002347	-0.375037	-0.819022	0.477733	0.263453	-0.177667
18502	1.896735	-9.233979	3.682813	-0.165633	-0.103152	-0.012231	-0.824513	1.002647	-0.376358	-0.816844	0.479941	0.266056	-0.177865
18503	2.425368	-8.855439	3.907966	-0.390490	-0.212000	-0.072119	-0.828697	0.999740	-0.377995	-0.812056	0.485233	0.271596	-0.177058
18504	2.191922	-8.471266	4.533275	-0.330256	-0.464841	-0.217632	-0.833672	0.996469	-0.362641	-0.806940	0.487657	0.282621	-0.176531
18505	2.539716	-8.795139	3.670350	-0.131957	-0.071558	-0.089881	-0.838123	0.993348	-0.348351	-0.805441	0.489075	0.285103	-0.175464
18506	2.568029	-8.804284	4.138187	0.084184	0.200561	0.018610	-0.837604	0.993794	-0.337987	-0.807241	0.488459	0.281594	-0.174567
18507	2.949024	-8.112925	4.089307	-0.168098	-0.041458	0.120481	-0.835903	0.994530	-0.335594	-0.804841	0.491718	0.281652	-0.176397
18508	3.235272	-7.928152	3.829552	-0.308883	-0.288215	0.091874	-0.834329	0.994114	-0.337085	-0.799727	0.496098	0.286680	-0.179270
18509	3.532357	-8.214079	3.260810	-0.118641	-0.489118	0.011578	-0.831186	0.993032	-0.322817	-0.795583	0.496255	0.294819	-0.184014
18510	3.567809	-8.650316	3.291662	0.362996	-0.517752	-0.032173	-0.830661	0.992378	-0.318861	-0.796084	0.488273	0.302217	-0.191062
18511	3.620250	-8.680885	3.591931	0.331752	-0.580443	0.047761	-0.827265	0.995493	-0.313358	-0.795485	0.480957	0.309755	-0.199837
18512	3.060409	-8.717771	3.315110	-0.111238	-0.322396	0.102083	-0.825176	0.997086	-0.306428	-0.791878	0.481982	0.314545	-0.204166
18513	2.529830	-9.064920	1.905565	-0.271623	-0.347246	0.042353	-0.824523	0.997543	-0.302837	-0.786762	0.485088	0.320811	-0.206823
18514	2.414501	-10.057264	2.082794	0.222226	-0.542708	-0.082826	-0.824129	0.996545	-0.295703	-0.785604	0.478700	0.329418	-0.212502
18515	2.400382	-10.161779	3.089149	0.497597	-0.690500	0.092122	-0.822558	0.997763	-0.302321	-0.785153	0.468527	0.337279	-0.224186
18516	2.579336	-9.250837	2.596802	0.118350	-0.702746	0.170357	-0.815233	1.000608	-0.288773	-0.780547	0.464533	0.346352	-0.234513
18517	2.267967	-8.363400	1.675637	-0.001744	-0.190828	0.208673	-0.808429	1.003565	-0.285837	-0.778011	0.465201	0.347457	-0.239918
18518	2.777957	-8.371103	1.996992	-0.322679	0.133383	0.149504	-0.805553	1.005880	-0.287257	-0.775064	0.471799	0.345736	-0.239056
18519	3.229815	-8.637146	2.227058	0.013895	0.351211	0.086437	-0.802412	1.006843	-0.284076	-0.776956	0.473975	0.339498	-0.237547
18520	3.729735	-9.341528	3.398111	0.256803	0.464003	0.140857	-0.799529	1.008808	-0.300642	-0.781700	0.473034	0.329914	-0.237364
18521	3.400597	-8.789283	3.172058	-0.428267	-0.052394	0.293710	-0.792460	1.010409	-0.292972	-0.775642	0.481492	0.330097	-0.239960
18522	2.937003	-8.093792	3.472679	-0.245282	-0.178867	0.292656	-0.781989	1.012425	-0.276432	-0.770534	0.486255	0.331434	-0.244917
18523	2.579654	-8.765229	4.229703	0.403327	-0.324636	-0.027076	-0.778068	1.016490	-0.282987	-0.772212	0.478286	0.334811	-0.250665
18524	2.305348	-9.013022	3.270104	0.135154	-0.655338	-0.014910	-0.777413	1.016964	-0.286298	-0.768990	0.472677	0.344565	-0.257886
18525	2.197714	-9.126736	2.227966	-0.208139	-0.310748	0.097666	-0.776243	1.019067	-0.276554	-0.764149	0.474999	0.349578	-0.261243
18526	2.783361	-9.052896	3.236937	-0.033727	-0.153593	0.061047	-0.770473	1.016509	-0.266876	-0.762294	0.475041	0.351719	-0.263700
18527	2.912270	-8.817541	3.345011	-0.067583	0.007489	0.008002	-0.770868	1.017084	-0.267517	-0.761470	0.476209	0.351974	-0.263634
18528	2.728795	-8.947145	2.738685	-0.339985	0.218895	0.137636	-0.768120	1.017702	-0.260891	-0.758881	0.483395	0.349313	-0.261553
18529	2.516629	-9.441246	3.019893	-0.496138	0.327742	0.140556	-0.763802	1.018457	-0.249632	-0.755389	0.493630	0.345636	-0.257395
18530	2.401720	-8.856014	2.554681	-0.259452	0.008193	-0.016332	-0.763665	1.015346	-0.240438	-0.752823	0.497376	0.347204	-0.255584
18531	2.766800	-8.660050	2.776193	-0.143377	-0.235848	0.041610	-0.763796	1.014324	-0.231707	-0.749349	0.498644	0.351154	-0.257918
18532	2.658517	-9.322207	2.667157	-0.362560	-0.347981	0.042027	-0.760778	1.011319	-0.217763	-0.742895	0.502453	0.358001	-0.259776
18533	2.532316	-8.882797	2.308593	0.027634	-0.007945	0.015386	-0.759604	1.012236	-0.210579	-0.742852	0.502137	0.357902	-0.260644
18534	2.271180	-9.295225	2.943874	0.029700	0.055184	0.015855	-0.758033	1.013262	-0.214813	-0.743325	0.502005	0.356958	-0.260845
18535	2.364548	-9.045998	2.627174	-0.304919	-0.167810	0.038110	-0.757503	1.010293	-0.206150	-0.738680	0.505932	0.360711	-0.261289
18536	2.425088	-9.112906	2.193924	-0.343142	-0.081806	0.070367	-0.754618	1.008334	-0.195624	-0.734090	0.510972	0.363185	-0.260990
18537	2.459863	-9.192394	1.962141	-0.257176	0.077739	0.047789	-0.753566	1.005852	-0.184562	-0.731592	0.515508	0.362950	-0.259405
18538	2.492143	-9.191782	2.213423	0.001161	-0.059060	-0.012407	-0.753171	1.004272	-0.176120	-0.731102	0.515004	0.364120	-0.260150
18539	2.534906	-9.251672	2.333115	-0.016389	-0.226877	0.008556	-0.751994	1.004459	-0.173340	-0.729066	0.514120	0.367481	-0.262871
18540	2.606897	-8.803823	1.872266	0.116216	-0.263499	0.024628	-0.748855	1.006244	-0.169867	-0.728042	0.511121	0.370635	-0.267097
18541	2.037314	-8.435527	1.837573	0.833074	0.254643	0.097492	-0.747155	1.010025	-0.192337	-0.737649	0.500995	0.361473	-0.272425
18542	2.439101	-10.180508	2.955703	0.253977	0.543949	-0.005069	-0.749527	1.018283	-0.225505	-0.743964	0.500048	0.352275	-0.269019
18543	2.290118	-9.969768	1.611418	-0.614485	0.239899	-0.089249	-0.382044	0.877020	0.054472	-0.739749	0.509828	0.352928	-0.261321
18544	2.900026	-9.337279	2.323303	-0.950733	-0.052722	-0.089700	-0.382942	0.867352	0.079933	-0.729964	0.522910	0.359550	-0.253853
18545	2.784883	-8.543350	1.567705	-0.450023	-0.087916	-0.006125	-0.386736	0.862316	0.105042	-0.724452	0.528979	0.363243	-0.251805
18546	2.787165	-8.921956	1.433449	-0.183753	-0.169871	0.018958	-0.282070	0.818168	0.194061	-0.721072	0.530885	0.366523	-0.252740
18547	2.713941	-9.132013	1.471294	0.034430	-0.256111	0.057129	-0.301876	0.826489	0.181804	-0.719083	0.529512	0.369522	-0.256885
18548	2.382863	-8.963205	2.044691	0.282815	0.131778	-0.011168	-0.725883	0.987874	-0.131544	-0.722854	0.525793	0.366676	-0.258017
18549	2.647921	-9.288427	2.594376	0.601797	0.113740	0.037399	-0.723151	0.996835	-0.152003	-0.729621	0.517890	0.361584	-0.262109
18550	2.685693	-9.341208	1.946125	0.365783	-0.423116	0.020856	-0.719618	0.999738	-0.161776	-0.730055	0.510361	0.365782	-0.269731
18551	2.493940	-8.961202	1.937375	0.432689	-0.219533	0.044497	-0.763694	1.021695	-0.209437	-0.732442	0.503126	0.366271	-0.276114
18552	2.466528	-8.961642	2.461198	0.511018	-0.029401	0.041532	-0.761604	1.025871	-0.225260	-0.736944	0.495643	0.363649	-0.281087
18553	2.424224	-8.967223	2.840200	0.997081	-0.166743	0.081078	-0.722148	1.021340	-0.229305	-0.744873	0.480444	0.359706	-0.291463
18554	2.354433	-9.546112	3.169736	0.643047	0.023664	0.026404	-0.719008	1.026631	-0.258912	-0.750873	0.471065	0.355492	-0.296500
18555	2.356307	-9.550954	2.965261	-0.169316	0.022405	0.015013	-0.719012	1.028694	-0.264688	-0.749210	0.473787	0.356095	-0.295647
18556	2.489270	-8.915051	3.051185	-0.382157	0.065354	0.003954	-0.744583	1.035746	-0.270016	-0.745855	0.479797	0.357537	-0.292681
18557	2.533671	-8.567149	3.196732	-0.049203	0.075245	0.005917	-0.743535	1.035172	-0.263939	-0.745765	0.480937	0.356722	-0.292033
18558	2.240195	-8.708417	2.977004	0.360216	0.076803	0.009939	-0.724388	1.028220	-0.250437	-0.749564	0.475977	0.353546	-0.294286
18559	1.828511	-9.232884	2.802267	0.383496	0.053627	-0.089037	-0.727011	1.030518	-0.264008	-0.753972	0.469831	0.351384	-0.295490
18560	1.843272	-9.264183	2.675401	0.080526	0.076094	-0.130510	-0.730940	1.030805	-0.272850	-0.755892	0.468045	0.351174	-0.293662
18561	2.311479	-9.148879	2.818858	-0.209094	0.229686	-0.111096	-0.745625	1.035614	-0.287665	-0.756043	0.471727	0.350025	-0.288711
18562	2.578812	-8.901285	3.104369	-0.084643	0.195730	-0.060607	-0.750204	1.032755	-0.284915	-0.756816	0.473603	0.348323	-0.285659
18563	2.532278	-8.761359	3.063379	0.128330	0.060062	-0.038699	-0.743382	1.029291	-0.278995	-0.758532	0.471688	0.347114	-0.285746
18564	2.515406	-8.863589	3.212848	0.202566	0.023916	-0.061680	-0.743642	1.029598	-0.286284	-0.760821	0.468223	0.346361	-0.286275
18565	2.548340	-9.047447	3.273006	0.154849	-0.003895	-0.031950	-0.745473	1.028774	-0.290803	-0.762293	0.465568	0.345903	-0.287240
18566	2.602259	-9.196950	3.290228	0.015249	0.015245	0.009281	-0.752820	1.032715	-0.298959	-0.762347	0.465384	0.345695	-0.287645
18567	2.496615	-9.126054	3.276825	-0.018719	-0.004204	0.064767	-0.752298	1.033540	-0.299338	-0.761639	0.466041	0.345340	-0.288883
18568	2.168632	-8.974250	3.188603	-0.017261	-0.013389	0.076274	-0.744172	1.032591	-0.296008	-0.760805	0.466650	0.345128	-0.290346
18569	2.045734	-8.908535	3.049562	-0.066035	0.045280	0.059727	-0.742469	1.032526	-0.294835	-0.760013	0.468290	0.344329	-0.290727
18570	2.412678	-8.836342	3.079529	-0.096086	0.175656	0.027671	-0.741417	1.031078	-0.292901	-0.760018	0.470856	0.342152	-0.289135
18571	2.590199	-8.745743	3.089105	-0.071646	0.171641	0.055086	-0.743651	1.033324	-0.292274	-0.760056	0.473268	0.339512	-0.288208
18572	2.418862	-8.870187	3.289356	0.065295	0.040132	0.026421	-0.741425	1.033862	-0.293875	-0.760656	0.472582	0.338471	-0.288972
18573	2.385080	-8.980008	3.407077	0.099620	0.027259	0.019383	-0.739980	1.032735	-0.294326	-0.761539	0.471299	0.337374	-0.290024
18574	2.584603	-8.930293	3.220287	0.020659	0.108263	0.024917	-0.740766	1.033094	-0.297226	-0.762182	0.471676	0.335566	-0.289820
18575	2.634958	-9.026465	3.212931	0.029032	0.046667	0.037803	-0.739980	1.033250	-0.298823	-0.762423	0.471693	0.334424	-0.290478
18576	2.309695	-8.983815	3.296491	0.020724	-0.110256	0.051870	-0.738151	1.035328	-0.300903	-0.761440	0.470974	0.335693	-0.292751
18577	2.155668	-8.908937	3.332114	-0.034691	-0.077617	0.043094	-0.736581	1.036433	-0.302479	-0.760213	0.471268	0.336765	-0.294232
18578	2.192263	-8.922837	3.323715	-0.053044	0.054588	0.012049	-0.734091	1.035906	-0.300001	-0.759870	0.472370	0.336331	-0.293845
18579	2.179576	-9.020156	3.295180	0.029831	0.050922	0.008756	-0.734485	1.036479	-0.300510	-0.760319	0.472205	0.335388	-0.294027
18580	2.028646	-9.008348	3.146058	0.083878	0.023066	0.002595	-0.733962	1.037055	-0.302091	-0.761113	0.470976	0.334715	-0.294711
18581	2.114322	-8.936410	3.109637	0.045244	0.074987	-0.024621	-0.734742	1.035206	-0.305061	-0.762056	0.470503	0.333627	-0.294264
18582	2.361180	-8.895506	3.278151	-0.050186	0.153869	-0.010331	-0.735137	1.036111	-0.308081	-0.762530	0.471995	0.331872	-0.292624
18583	2.271287	-8.945640	3.651216	-0.113821	0.068667	-0.002222	-0.734877	1.036127	-0.302906	-0.761801	0.474045	0.331601	-0.291514
18584	2.018570	-8.925964	3.544639	0.052647	0.038089	-0.039853	-0.735007	1.035989	-0.302776	-0.762650	0.473095	0.331287	-0.291194
18585	2.149697	-8.977007	3.313191	0.066277	0.111737	-0.064999	-0.737231	1.035135	-0.305566	-0.764277	0.472228	0.329894	-0.289917
18586	2.722683	-8.762712	3.502437	-0.091247	0.099009	-0.033887	-0.740375	1.034803	-0.306072	-0.764127	0.473865	0.329428	-0.288164
18587	2.824480	-8.639506	3.523884	-0.174871	-0.054603	0.037335	-0.739586	1.033292	-0.301083	-0.761792	0.476360	0.331020	-0.288410
18588	2.539231	-8.605885	3.177941	0.067988	-0.180217	0.021449	-0.738277	1.033324	-0.297645	-0.760979	0.474314	0.333367	-0.291210
18589	2.419849	-8.901710	3.402739	0.196854	-0.171900	0.016635	-0.737231	1.034323	-0.300148	-0.761500	0.470300	0.334791	-0.294704
18590	2.501101	-9.028833	3.776823	0.016582	-0.221446	0.017499	-0.736709	1.035163	-0.301190	-0.759922	0.468744	0.338098	-0.297467
18591	2.412358	-9.025639	3.316803	0.013994	-0.246202	0.010290	-0.735662	1.035365	-0.298938	-0.758232	0.466994	0.341775	-0.300317
18592	2.362406	-8.905240	2.837836	0.014627	-0.190767	-0.002597	-0.734617	1.036087	-0.295210	-0.756930	0.465493	0.344802	-0.302463
18593	2.427647	-8.870058	3.003228	-0.079362	-0.113992	0.024986	-0.734489	1.036858	-0.292798	-0.755153	0.466050	0.346906	-0.303641
18594	2.395281	-9.001665	3.431620	-0.069265	-0.101301	0.018913	-0.734487	1.035680	-0.289516	-0.753537	0.466494	0.348884	-0.304704
18595	2.209123	-9.039034	3.325109	0.049056	-0.139726	0.030576	-0.732127	1.035318	-0.288094	-0.752734	0.464985	0.350529	-0.307099
18596	2.172497	-8.942639	3.077775	0.003142	-0.073751	0.043241	-0.730554	1.034989	-0.287326	-0.751830	0.464673	0.351418	-0.308766
18597	2.294002	-8.954994	3.112883	-0.111905	0.010418	0.052233	-0.728986	1.035981	-0.283860	-0.750436	0.466663	0.351589	-0.308960
18598	2.257142	-9.023604	3.283145	-0.014706	0.056397	0.059911	-0.727544	1.035663	-0.283489	-0.750173	0.467537	0.350476	-0.309541
18599	1.999434	-8.989452	3.222034	0.009298	0.037656	0.034285	-0.727151	1.035967	-0.285077	-0.750211	0.467750	0.349644	-0.310070
18600	1.818813	-8.939342	3.119846	-0.043203	0.089922	-0.012361	-0.725707	1.035094	-0.284590	-0.750363	0.468755	0.348876	-0.309047
18601	1.823580	-9.046043	3.188185	-0.064521	0.174883	-0.075536	-0.725967	1.034230	-0.282755	-0.751332	0.470168	0.347449	-0.306139
18602	1.966381	-9.048313	3.125196	-0.041643	0.291351	-0.103040	-0.730162	1.034912	-0.284279	-0.753440	0.471744	0.344483	-0.301856
18603	2.193319	-8.993217	3.213570	-0.053358	0.270023	-0.106804	-0.733041	1.033596	-0.284288	-0.755322	0.473336	0.341826	-0.297651
18604	2.173339	-8.986313	3.068503	-0.102389	0.349704	-0.109976	-0.736053	1.032967	-0.284008	-0.757239	0.476094	0.338380	-0.292272
18605	1.999812	-9.013720	3.188534	-0.075800	0.324647	-0.166598	-0.741808	1.029516	-0.284449	-0.759560	0.477911	0.335566	-0.286468
18606	2.114671	-8.948536	3.143433	0.014056	0.327055	-0.161023	-0.749273	1.028406	-0.289046	-0.762659	0.478376	0.332245	-0.281285
18607	2.296157	-9.061748	3.120975	-0.047154	0.395587	-0.148434	-0.754377	1.026624	-0.290637	-0.765537	0.480238	0.327969	-0.275247
18608	2.315732	-8.940029	3.183231	-0.135220	0.352489	-0.161374	-0.757514	1.024248	-0.292402	-0.767285	0.483075	0.325054	-0.268797
18609	2.479221	-8.975883	3.320886	-0.095630	0.267958	-0.108784	-0.762618	1.021877	-0.292419	-0.768574	0.485184	0.322593	-0.264243
18610	2.577149	-8.818793	3.098883	-0.030408	0.205157	-0.135526	-0.766675	1.020030	-0.292165	-0.770183	0.485758	0.321112	-0.260276
18611	2.643122	-8.742367	2.989622	-0.009397	0.226037	-0.109703	-0.769677	1.016435	-0.295165	-0.772008	0.486282	0.318853	-0.256644
18612	2.831993	-8.940366	3.235173	-0.004493	0.038074	-0.057001	-0.772161	1.014714	-0.295988	-0.772372	0.486085	0.319048	-0.255678
18613	2.849968	-8.998296	3.190434	0.058123	-0.090904	0.002487	-0.771769	1.014493	-0.292680	-0.772251	0.484636	0.320264	-0.257269
18614	2.640869	-8.851615	3.120339	0.055698	-0.146405	0.016311	-0.770983	1.014472	-0.292557	-0.771635	0.483023	0.322287	-0.259613
18615	2.467896	-8.910566	3.216558	0.114886	-0.181523	0.018079	-0.769409	1.014473	-0.294168	-0.771381	0.480313	0.324458	-0.262674
18616	2.306280	-9.061549	3.258465	0.103658	-0.226297	0.026638	-0.767836	1.014839	-0.299751	-0.770624	0.477586	0.327356	-0.266250
18617	2.254382	-9.135307	3.238176	-0.095872	-0.162232	0.028206	-0.765740	1.014739	-0.297388	-0.768390	0.478282	0.330232	-0.267899
18618	2.414542	-8.909108	3.210096	-0.096332	-0.136078	0.049546	-0.763906	1.014482	-0.293965	-0.766161	0.479249	0.332577	-0.269649
18619	2.463691	-8.709197	3.157149	0.037110	-0.140027	0.039312	-0.763121	1.014540	-0.291184	-0.765270	0.478082	0.334281	-0.272133
18620	2.416323	-8.773169	3.098418	0.066697	-0.177910	0.071004	-0.760242	1.015994	-0.291171	-0.764185	0.476456	0.336168	-0.275683
18621	2.388423	-8.931423	3.238344	0.072847	-0.136440	0.050080	-0.756838	1.016711	-0.289594	-0.763581	0.474819	0.337507	-0.278530
18622	2.332628	-8.939725	3.164494	0.197245	-0.190105	0.033343	-0.755799	1.019736	-0.290042	-0.763834	0.470860	0.339193	-0.282483
18623	2.338011	-8.983327	3.059093	0.139398	-0.074916	0.029482	-0.754220	1.018826	-0.300311	-0.764360	0.468405	0.339403	-0.284877
18624	2.449132	-8.942460	3.211409	-0.035649	0.003726	0.025870	-0.752912	1.019937	-0.301884	-0.763759	0.469035	0.339518	-0.285316
18625	2.452941	-8.869563	3.343345	-0.009438	-0.021553	0.050538	-0.750161	1.019840	-0.300325	-0.763128	0.469298	0.339561	-0.286519
18626	2.273553	-8.892253	3.171950	0.035394	-0.019592	0.057808	-0.748720	1.019730	-0.296893	-0.762852	0.468927	0.339321	-0.288140
18627	2.173274	-8.976602	3.109342	0.042773	0.028421	0.059933	-0.747543	1.020568	-0.298473	-0.762986	0.468754	0.338207	-0.289376
18628	2.073880	-9.090050	3.143249	0.079170	0.022000	0.044119	-0.744405	1.023479	-0.302135	-0.763478	0.467860	0.337206	-0.290692
