# Supplementary material for: Identification of Haptic Based Guiding Using Hard Reins
Source: PLoS One. 2015 Jul 22;10(7):e0132020. doi: 10.1371/journal.pone.0132020 (PMC4511788; doi:10.1371/journal.pone.0132020)
Supplement: S2 File — (ZIP) [file pone.0132020.s002.zip › MotionData2/Subject11/T15/fc15.txt]

// Start Time: 0
// Sample rate: 25.0Hz
// Scenario: 4.0
// Firmware Version: 2.6.1
Counter	Acc_X	Acc_Y	Acc_Z	Gyr_X	Gyr_Y	Gyr_Z	Mag_X	Mag_Y	Mag_Z	Quat_w	Quat_x	Quat_y	Quat_z
19430	9.657851	-0.073146	1.841003	-0.541663	0.004068	-0.005736	-0.684215	-0.132929	-0.471658	-0.680528	0.330138	0.547024	0.358685
19431	9.640714	-0.077690	1.870074	-0.557043	0.011290	0.000227	-0.683646	-0.133772	-0.472796	-0.677142	0.334949	0.544187	0.364895
19432	9.642629	-0.060331	1.942370	-0.547076	0.007604	0.003904	-0.683503	-0.134336	-0.472522	-0.673636	0.340440	0.541138	0.370790
19433	9.595105	-0.089808	1.834007	-0.549761	0.013035	0.000302	-0.681809	-0.134048	-0.472596	-0.670219	0.345084	0.538232	0.376868
19434	9.638400	-0.138445	1.829659	-0.585326	-0.013870	0.005362	-0.682095	-0.133347	-0.471322	-0.666115	0.351205	0.535071	0.382942
19435	9.672778	-0.107623	1.768859	-0.525346	-0.010561	0.007826	-0.682239	-0.132496	-0.473139	-0.662568	0.355734	0.532519	0.388432
19436	9.636062	-0.123945	1.827084	-0.545339	0.002367	-0.017270	-0.683225	-0.133062	-0.471451	-0.658632	0.360894	0.529515	0.394429
19437	9.653069	-0.128992	1.810203	-0.543497	0.004130	-0.013717	-0.682800	-0.133198	-0.473423	-0.654849	0.365271	0.526686	0.400440
19438	9.653294	-0.124326	1.783570	-0.554343	0.011375	-0.012117	-0.683511	-0.132075	-0.471719	-0.650874	0.370468	0.523359	0.406462
19439	9.638424	-0.109289	1.839016	-0.539843	0.005898	-0.010157	-0.683928	-0.134055	-0.472094	-0.647067	0.374770	0.520416	0.412334
19440	9.595012	-0.145402	1.817730	-0.552475	0.013997	-0.003290	-0.682519	-0.133780	-0.470978	-0.643098	0.379948	0.516910	0.418173
19441	9.650416	-0.114153	1.846304	-0.556234	0.004256	-0.019184	-0.684211	-0.133915	-0.471809	-0.638975	0.384329	0.513824	0.424249
19442	9.628959	-0.133623	1.803054	-0.543422	0.013122	-0.010247	-0.683925	-0.135475	-0.468736	-0.634901	0.389259	0.510365	0.430007
19443	9.614289	-0.113986	1.836684	-0.553462	0.011446	-0.019202	-0.682656	-0.134908	-0.470708	-0.630773	0.393488	0.507115	0.436037
19444	9.628752	-0.118910	1.836720	-0.563469	0.006042	-0.013976	-0.683782	-0.135468	-0.470986	-0.626331	0.398625	0.503506	0.441915
19445	9.638264	-0.106735	1.860735	-0.554365	0.005926	-0.005905	-0.684063	-0.136037	-0.469022	-0.622157	0.402987	0.500115	0.447669
19446	9.629014	-0.119124	1.802892	-0.559839	0.006050	-0.016586	-0.682652	-0.135754	-0.470295	-0.617611	0.407981	0.496466	0.453464
19447	9.633504	-0.128577	1.841654	-0.548913	0.009576	-0.013828	-0.682369	-0.135752	-0.471140	-0.613347	0.412106	0.493048	0.459215
19448	9.623885	-0.089758	1.855732	-0.570691	0.009599	-0.005234	-0.682088	-0.135471	-0.471140	-0.608744	0.417238	0.489068	0.464925
19449	9.614417	-0.060758	1.845756	-0.554282	0.016681	0.000224	-0.681523	-0.135754	-0.471147	-0.604536	0.421436	0.485305	0.470539
19450	9.598859	-0.129614	1.641150	-0.537950	0.011281	-0.008400	-0.681799	-0.136592	-0.473262	-0.600092	0.426052	0.481549	0.475900
19451	9.628357	-0.104044	1.894548	-0.559821	0.013279	-0.019287	-0.682092	-0.133911	-0.474497	-0.595518	0.430103	0.477849	0.481695
19452	9.672085	-0.019705	1.898381	-0.561691	0.011566	-0.027240	-0.681670	-0.133630	-0.474497	-0.590592	0.434744	0.473934	0.487427
19453	9.638062	-0.026574	1.925084	-0.552647	0.009788	-0.035094	-0.679551	-0.133912	-0.475922	-0.585798	0.438520	0.470390	0.493229
19454	9.594847	-0.060423	1.879608	-0.565346	0.002508	-0.021055	-0.680688	-0.132221	-0.475193	-0.580712	0.443270	0.466400	0.498756
19455	9.609140	-0.060362	1.903752	-0.538010	0.018620	-0.023486	-0.679558	-0.132219	-0.476607	-0.576150	0.446827	0.462709	0.504279
19456	9.627980	-0.084345	1.952323	-0.565117	0.038498	-0.015965	-0.678424	-0.132775	-0.479855	-0.571352	0.451178	0.458170	0.509976
19457	9.637169	-0.147056	1.982007	-0.556154	0.013145	-0.006866	-0.677721	-0.132069	-0.480837	-0.566661	0.455082	0.454116	0.515338
19458	9.618270	-0.079390	1.961946	-0.545207	0.023938	-0.010337	-0.677581	-0.131643	-0.481958	-0.561869	0.459326	0.449814	0.520568
19459	9.627831	-0.089072	1.969291	-0.563418	0.018651	-0.014056	-0.677581	-0.131501	-0.482237	-0.557000	0.463117	0.445599	0.526038
19460	9.613610	-0.055254	1.952017	-0.547064	0.018557	-0.012092	-0.675323	-0.131648	-0.481835	-0.552029	0.467342	0.441272	0.531163
19461	9.575030	-0.016253	1.966132	-0.552465	0.018427	0.004650	-0.677289	-0.134040	-0.481423	-0.547370	0.471103	0.436917	0.536238
19462	9.603935	-0.011541	1.975707	-0.557039	0.024027	-0.014009	-0.675884	-0.132348	-0.482822	-0.542239	0.475282	0.432362	0.541430
19463	9.582431	-0.033398	1.937317	-0.566929	0.031152	-0.000020	-0.675459	-0.132773	-0.482408	-0.537415	0.478945	0.427672	0.546711
19464	9.596117	-0.069205	2.022272	-0.565193	0.020344	-0.001708	-0.677293	-0.132625	-0.483235	-0.532214	0.483273	0.422868	0.551704
19465	9.665657	-0.069281	2.080174	-0.537997	0.013921	-0.002224	-0.676868	-0.133192	-0.482401	-0.527416	0.486717	0.418620	0.556504
19466	9.658566	-0.054812	2.067940	-0.550568	0.038317	-0.003405	-0.675316	-0.133194	-0.482976	-0.522399	0.490590	0.413728	0.561471
19467	9.569530	-0.064159	2.029501	-0.554172	0.038276	0.001844	-0.674738	-0.135865	-0.484976	-0.517612	0.493889	0.408925	0.566509
19468	9.444366	-0.024854	2.005066	-0.553141	0.061750	-0.005385	-0.675161	-0.136006	-0.484833	-0.512651	0.497421	0.403705	0.571650
19469	9.597571	-0.029655	2.164397	-0.548888	0.014809	0.003823	-0.673470	-0.135301	-0.486104	-0.507673	0.500868	0.399105	0.576294
19470	9.751195	0.183378	2.374458	-0.554314	0.038400	-0.009606	-0.673184	-0.136291	-0.485274	-0.502374	0.504558	0.394082	0.581155
19471	9.466045	0.258192	2.456162	-0.545423	0.014994	-0.020027	-0.673173	-0.138254	-0.487824	-0.497093	0.507675	0.389691	0.585922
19472	9.344746	0.390366	2.599834	-0.547599	-0.033608	-0.025961	-0.673315	-0.138255	-0.487542	-0.491025	0.511922	0.385558	0.590064
19473	9.575703	0.452531	2.724484	-0.558809	-0.062104	-0.054176	-0.672326	-0.138969	-0.485308	-0.484550	0.515687	0.382059	0.594397
19474	9.530072	0.333375	2.948185	-0.540668	-0.065845	-0.050438	-0.673723	-0.142351	-0.483927	-0.477932	0.519968	0.378501	0.598291
19475	9.207891	0.424114	2.834032	-0.553415	-0.078509	-0.041712	-0.674271	-0.146868	-0.480738	-0.471496	0.523829	0.375029	0.602203
19476	9.093562	0.619968	2.732927	-0.546433	-0.129097	-0.030697	-0.679051	-0.151947	-0.474709	-0.464496	0.528981	0.371720	0.605184
19477	9.243093	0.631230	2.751932	-0.559312	-0.178074	0.013716	-0.681569	-0.158444	-0.467730	-0.457870	0.534369	0.368464	0.607486
19478	9.362532	0.682858	2.625543	-0.555677	-0.207369	0.065285	-0.684380	-0.162552	-0.458615	-0.451267	0.541162	0.364668	0.608703
19479	9.396984	0.728165	2.562165	-0.549908	-0.178942	0.107656	-0.687750	-0.167780	-0.451475	-0.445810	0.547023	0.360474	0.609982
19480	9.312514	0.699606	2.548098	-0.551325	-0.139704	0.151610	-0.690980	-0.172729	-0.443489	-0.440712	0.553473	0.355112	0.611013
19481	9.226808	0.762225	2.426694	-0.554325	-0.058940	0.188230	-0.695486	-0.176406	-0.435762	-0.436987	0.558348	0.348873	0.612844
19482	9.279730	0.858998	2.495619	-0.546894	-0.028350	0.189918	-0.697730	-0.180504	-0.430306	-0.433117	0.563570	0.342094	0.614630
19483	9.458797	0.838097	2.425537	-0.546586	0.029480	0.173680	-0.698286	-0.183476	-0.425694	-0.429849	0.567059	0.335315	0.617444
19484	10.390508	0.497597	2.249275	-0.545532	0.045796	0.173748	-0.698268	-0.188419	-0.421670	-0.426232	0.571149	0.328031	0.620089
19485	9.203621	0.281623	2.074460	-0.552328	-0.004110	0.101172	-0.700502	-0.194771	-0.416096	-0.421713	0.574523	0.322254	0.623085
19486	9.283644	-0.259774	1.766262	-0.542279	0.061357	0.228237	-0.698369	-0.200153	-0.408860	-0.418841	0.578634	0.314191	0.625331
19487	10.480534	-0.610920	1.314294	-0.553102	0.059735	0.230111	-0.699351	-0.202133	-0.405781	-0.416249	0.581979	0.306319	0.627858
19488	11.240263	-0.417472	2.094034	-0.531437	-0.135191	0.063624	-0.702011	-0.208493	-0.397534	-0.410163	0.587354	0.301886	0.629004
19489	9.910684	-0.833511	1.861232	-0.539139	-0.203312	0.010560	-0.706215	-0.217539	-0.384946	-0.403303	0.592457	0.298873	0.630092
19490	9.175639	-1.076519	1.297072	-0.552922	-0.160958	0.107294	-0.709858	-0.226025	-0.372075	-0.397282	0.598480	0.293802	0.630610
19491	9.893343	-1.154499	1.144748	-0.556573	-0.031350	0.133138	-0.713086	-0.232396	-0.360028	-0.392702	0.602217	0.287664	0.632747
19492	10.284245	-0.663327	2.011067	-0.564225	-0.019882	0.068502	-0.714348	-0.235230	-0.354144	-0.386814	0.606223	0.281743	0.635208
19493	9.213914	-0.612004	2.183491	-0.542906	-0.086571	0.045055	-0.714491	-0.235666	-0.349791	-0.380939	0.609940	0.277217	0.637189
19494	8.769557	-0.538199	1.944038	-0.560020	-0.098710	0.096168	-0.717878	-0.236379	-0.344852	-0.374950	0.614958	0.271567	0.638350
19495	8.776959	-0.742005	1.825482	-0.556413	-0.092101	0.060765	-0.719862	-0.235978	-0.336961	-0.369044	0.618826	0.266672	0.640115
19496	9.045267	-0.848747	2.031709	-0.561826	-0.077575	0.053567	-0.721703	-0.235141	-0.333002	-0.362538	0.623247	0.261313	0.641751
19497	9.131338	-0.732274	2.192193	-0.550813	-0.039584	0.032256	-0.725945	-0.233736	-0.329019	-0.356596	0.626127	0.256413	0.644249
19498	9.113307	-0.537311	2.431682	-0.552517	0.016717	-0.015870	-0.723273	-0.232629	-0.324952	-0.349743	0.628802	0.251315	0.647402
19499	8.857783	-0.594124	2.364999	-0.554402	0.046284	-0.099286	-0.722707	-0.233195	-0.324540	-0.342484	0.629787	0.247367	0.651830
19500	9.123907	-0.574025	1.982626	-0.563917	-0.009108	-0.140560	-0.722138	-0.234040	-0.324975	-0.333682	0.632135	0.243807	0.655454
19501	9.585875	-0.711547	2.099530	-0.542389	-0.039615	-0.160396	-0.719874	-0.235738	-0.324308	-0.325321	0.633720	0.241308	0.659042
19502	10.016118	-0.688115	2.028617	-0.558478	0.012911	-0.175852	-0.719018	-0.238279	-0.323076	-0.316163	0.635432	0.238067	0.663016
19503	12.070799	0.364420	2.741460	-0.543812	-0.035266	-0.206710	-0.717035	-0.239975	-0.322828	-0.307146	0.636591	0.236051	0.666853
19504	11.193453	-0.665618	1.787566	-0.548645	-0.105944	-0.271177	-0.717724	-0.244781	-0.317391	-0.296212	0.639222	0.234827	0.669709
19505	9.828094	-0.425814	0.885397	-0.548242	0.088940	-0.017799	-0.719678	-0.250706	-0.313222	-0.290185	0.639500	0.229532	0.673904
19506	9.358583	0.293765	-0.463110	-0.550801	0.462498	0.122363	-0.713469	-0.248426	-0.325475	-0.287070	0.636181	0.219859	0.681562
19507	9.598131	1.864560	0.521849	-0.551659	0.111431	0.095520	-0.712391	-0.233728	-0.341072	-0.282494	0.636661	0.212855	0.685239
19508	10.992436	0.944832	0.170202	-0.546376	-0.183097	0.000265	-0.714559	-0.221750	-0.341070	-0.274914	0.641472	0.208427	0.685197
19509	10.948565	0.143569	1.080522	-0.541933	-0.119492	0.128928	-0.716564	-0.214988	-0.339718	-0.269791	0.645132	0.202394	0.685605
19510	9.489169	0.018358	1.231273	-0.540735	-0.139825	-0.034028	-0.719135	-0.207797	-0.340045	-0.261948	0.649080	0.198213	0.686141
19511	8.562768	0.765693	1.540722	-0.557431	0.022506	0.145137	-0.723151	-0.191856	-0.344344	-0.257334	0.650818	0.190973	0.688291
19512	8.578554	0.580305	1.284215	-0.564919	-0.150061	0.103639	-0.723758	-0.182283	-0.342412	-0.251009	0.655472	0.184673	0.687930
19513	9.010954	0.225284	1.374588	-0.561959	-0.113969	0.099952	-0.726453	-0.178750	-0.343900	-0.245114	0.658826	0.178637	0.688445
19514	8.777876	0.393669	1.012977	-0.549565	-0.129530	0.020566	-0.729016	-0.174253	-0.338772	-0.237881	0.662702	0.173497	0.688577
19515	8.645259	0.534018	0.134432	-0.559800	-0.050315	0.035916	-0.730146	-0.175398	-0.332591	-0.231246	0.664852	0.167996	0.690126
19516	9.856281	-0.118967	0.512225	-0.551183	0.189719	0.001072	-0.732102	-0.180618	-0.328695	-0.224761	0.664147	0.161567	0.694469
19517	9.910304	0.069030	0.483475	-0.563255	0.378503	-0.143503	-0.727836	-0.187233	-0.333295	-0.216917	0.659672	0.156382	0.702371
19518	12.779024	-0.999402	2.569668	-0.570839	0.046690	-0.086356	-0.723280	-0.196249	-0.336377	-0.208486	0.660623	0.151384	0.705119
19519	10.753868	-2.363858	0.705224	-0.554875	0.190719	-0.106131	-0.723362	-0.210916	-0.330908	-0.200714	0.658701	0.146580	0.710170
19520	9.509655	-0.826807	0.984538	-0.542954	-0.046115	0.161668	-0.724055	-0.214876	-0.325743	-0.195876	0.661457	0.139018	0.710479
19521	9.167005	-0.845557	0.347275	-0.553444	-0.192142	-0.025143	-0.726556	-0.226179	-0.313614	-0.188145	0.665143	0.134639	0.709971
19522	9.220253	-1.100074	-0.104241	-0.545963	-0.196106	0.012123	-0.730196	-0.235516	-0.298784	-0.180690	0.669495	0.129563	0.708760
19523	9.935438	-0.672738	0.929088	-0.567911	-0.155040	-0.027158	-0.732020	-0.239769	-0.289396	-0.172801	0.672616	0.124815	0.708624
19524	9.479526	-0.943980	0.768410	-0.551063	-0.098585	-0.008851	-0.734698	-0.241898	-0.282370	-0.165199	0.675418	0.119576	0.708676
19525	9.352894	-1.007722	0.882862	-0.558094	-0.116633	0.094641	-0.738371	-0.241625	-0.277278	-0.159270	0.678148	0.113139	0.708483
19526	9.567603	-0.972163	0.601874	-0.536438	-0.149199	0.102233	-0.738381	-0.239943	-0.274730	-0.153299	0.681763	0.106745	0.707321
19527	9.799623	-1.119340	0.489635	-0.558444	-0.198800	0.121777	-0.741940	-0.233756	-0.269015	-0.147571	0.685618	0.100147	0.705777
19528	9.964344	-1.208136	0.369585	-0.556909	-0.203438	0.038695	-0.746479	-0.228827	-0.265414	-0.140285	0.689804	0.094481	0.703963
19529	9.895605	-1.226159	0.510030	-0.548972	-0.084445	0.025649	-0.747617	-0.227427	-0.261877	-0.133558	0.691723	0.088973	0.704106
19530	9.613637	-1.237308	0.761838	-0.557495	0.016545	0.016012	-0.748337	-0.223757	-0.263660	-0.126326	0.692645	0.082988	0.705265
19531	9.511201	-1.226103	0.904418	-0.544574	0.041502	0.037214	-0.747353	-0.222627	-0.265343	-0.120081	0.692685	0.077017	0.706991
19532	9.691165	-1.299119	1.004065	-0.552953	0.145864	0.059499	-0.748204	-0.220924	-0.268691	-0.113710	0.691717	0.070160	0.709701
19533	10.001102	-1.588420	1.045541	-0.533601	0.176260	0.078140	-0.745523	-0.219784	-0.274463	-0.108458	0.689764	0.063426	0.713050
19534	10.477980	-1.520328	1.206042	-0.557743	0.217368	0.133436	-0.742841	-0.218927	-0.279817	-0.103152	0.687751	0.055302	0.716449
19535	10.278396	-0.966475	1.067226	-0.556345	0.175291	0.103670	-0.743834	-0.216653	-0.285407	-0.097991	0.685767	0.047859	0.719605
19536	8.784754	-0.162649	1.722350	-0.546332	0.129380	-0.023553	-0.742132	-0.218055	-0.288528	-0.090477	0.684705	0.042215	0.721950
19537	7.374053	0.174949	0.181220	-0.548363	0.067366	-0.049907	-0.740414	-0.224263	-0.286638	-0.083064	0.684001	0.037179	0.723783
19538	11.567503	1.369270	0.599649	-0.548354	-0.232493	0.090930	-0.740402	-0.228370	-0.279935	-0.076889	0.688132	0.030534	0.720853
19539	11.864594	0.764104	1.519407	-0.577441	-0.148215	-0.049761	-0.742367	-0.233196	-0.267601	-0.068760	0.690495	0.025458	0.719611
19540	10.615601	0.556743	1.885853	-0.554377	0.000187	0.046608	-0.741486	-0.242804	-0.259134	-0.061974	0.691113	0.018986	0.719834
19541	8.967550	0.678844	1.587062	-0.567423	-0.020749	-0.042187	-0.743989	-0.253543	-0.247420	-0.054075	0.691495	0.013780	0.720222
19542	8.751901	0.963527	0.902747	-0.568458	-0.011674	0.150621	-0.744391	-0.260907	-0.235125	-0.048578	0.692192	0.005672	0.720054
19543	9.119909	0.989360	0.766647	-0.543649	-0.120877	0.164052	-0.746221	-0.264898	-0.219550	-0.043848	0.693930	-0.001950	0.718704
19544	9.796775	0.867850	0.568952	-0.547336	-0.130639	0.158893	-0.750438	-0.272277	-0.200197	-0.038744	0.696192	-0.009758	0.716743
19545	10.466395	0.490418	1.178786	-0.562047	-0.160454	0.180195	-0.753125	-0.275158	-0.178982	-0.033890	0.698383	-0.017834	0.714699
19546	10.794070	0.052451	1.040667	-0.567721	-0.193464	0.150271	-0.756800	-0.278612	-0.154111	-0.028395	0.701422	-0.025768	0.711714
19547	9.775122	-0.848340	1.286474	-0.554312	-0.143881	0.220559	-0.761741	-0.282624	-0.130078	-0.024195	0.703195	-0.034303	0.709757
19548	9.154420	-0.784935	0.752571	-0.545194	-0.145624	0.203775	-0.763875	-0.282832	-0.108137	-0.019753	0.705371	-0.042689	0.707276
19549	9.288368	-0.587972	0.692200	-0.562233	-0.193174	0.094228	-0.765734	-0.281777	-0.085059	-0.013700	0.707809	-0.049532	0.704532
19550	9.650886	-0.755502	0.548600	-0.549565	-0.211285	0.102509	-0.767592	-0.280720	-0.062263	-0.007828	0.710856	-0.056519	0.701020
19551	9.937701	-0.978075	0.802007	-0.543125	-0.207906	0.125582	-0.770449	-0.276841	-0.040554	-0.002513	0.713318	-0.063528	0.697951
19552	9.821539	-1.030419	0.817245	-0.536272	-0.124998	0.118044	-0.773018	-0.273798	-0.021948	0.003056	0.715004	-0.070543	0.695546
19553	9.927292	-0.899827	0.936466	-0.548663	-0.051736	0.094482	-0.774872	-0.271864	-0.008841	0.009070	0.715191	-0.077171	0.694596
19554	9.913844	-1.019837	1.056227	-0.543194	-0.023423	0.048347	-0.776586	-0.269508	0.003988	0.015847	0.715447	-0.083266	0.693506
19555	9.756480	-1.013603	1.121611	-0.573823	0.018132	0.049468	-0.775472	-0.267561	0.010747	0.022929	0.714580	-0.089565	0.693417
19556	9.775091	-1.117397	1.161407	-0.551871	0.045118	0.042470	-0.776613	-0.265316	0.014293	0.030021	0.713768	-0.095659	0.693169
19557	9.819358	-0.951074	1.135328	-0.539088	0.081464	0.003504	-0.776903	-0.264199	0.017399	0.037329	0.711978	-0.100768	0.693931
19558	9.904629	-0.930916	1.352465	-0.560627	0.148533	-0.028997	-0.777047	-0.264068	0.020635	0.045729	0.709734	-0.105881	0.694965
19559	9.662251	-0.933405	1.483304	-0.542342	0.175539	-0.039621	-0.777335	-0.262942	0.021071	0.053846	0.706555	-0.110326	0.696928
19560	9.642428	-0.959531	1.536783	-0.551305	0.197224	-0.042523	-0.775917	-0.263781	0.018099	0.062391	0.703524	-0.115053	0.698516
19561	9.631478	-0.934176	1.715328	-0.538643	0.193553	-0.042359	-0.776475	-0.264613	0.014440	0.070496	0.699924	-0.119368	0.700634
19562	9.660356	-0.927017	1.729708	-0.553184	0.177142	-0.013230	-0.774502	-0.264051	0.013587	0.078589	0.696954	-0.124542	0.701832
19563	9.689044	-0.757287	1.846180	-0.556081	0.150019	-0.000690	-0.775773	-0.263910	0.014442	0.086211	0.693664	-0.129728	0.703256
19564	9.655725	-0.747758	1.790541	-0.558714	0.164462	-0.002582	-0.776204	-0.262649	0.016848	0.094178	0.690696	-0.135127	0.704138
19565	9.342401	-0.663705	1.775523	-0.567789	0.160788	0.006129	-0.776064	-0.261938	0.014746	0.101865	0.687044	-0.140533	0.705581
19566	9.630405	-0.445570	1.777537	-0.551144	0.200122	0.036246	-0.776062	-0.261934	0.013340	0.109256	0.683339	-0.146266	0.706907
19567	9.677611	-0.269992	1.688523	-0.554504	0.228680	0.069684	-0.777772	-0.258270	0.014235	0.116057	0.678402	-0.152194	0.709323
19568	9.356287	-0.235705	1.437265	-0.556429	0.177788	0.115926	-0.779899	-0.255871	0.014418	0.122287	0.674619	-0.159117	0.710364
19569	9.349597	0.081936	1.209003	-0.559374	0.119757	0.160530	-0.778231	-0.250099	0.014184	0.127544	0.670786	-0.166587	0.711356
19570	10.286472	0.395655	1.303321	-0.556155	0.054747	0.187733	-0.781078	-0.245035	0.018195	0.132317	0.668389	-0.174754	0.710781
19571	10.109004	0.453088	1.805530	-0.558872	0.074625	0.178680	-0.784206	-0.239393	0.018279	0.137250	0.664993	-0.182558	0.711069
19572	9.933192	0.631339	1.533139	-0.564945	-0.015192	0.150852	-0.784794	-0.234326	0.019742	0.142371	0.663572	-0.190523	0.709298
19573	10.240627	0.622850	2.030602	-0.553272	-0.150043	0.114701	-0.783684	-0.231108	0.025671	0.147420	0.663467	-0.198012	0.706308
19574	9.620949	0.621439	1.954122	-0.571679	-0.156590	0.043631	-0.784822	-0.230852	0.034256	0.153572	0.664320	-0.205020	0.702184
19575	9.091976	0.918917	1.840355	-0.566293	-0.274951	-0.026414	-0.785525	-0.232704	0.040989	0.160410	0.666317	-0.211186	0.696915
19576	8.964158	1.004970	1.559263	-0.542525	-0.377330	-0.075049	-0.784259	-0.234011	0.052210	0.166873	0.670677	-0.216858	0.689434
19577	9.297718	0.769743	1.382627	-0.549686	-0.375569	-0.062712	-0.783697	-0.236457	0.067361	0.173698	0.674057	-0.222612	0.682583
19578	9.823507	0.587319	1.340464	-0.536662	-0.342479	-0.036138	-0.779176	-0.239883	0.077832	0.179650	0.677595	-0.228555	0.675539
19579	9.848924	0.489160	1.128882	-0.559498	-0.229851	-0.024709	-0.778197	-0.240063	0.089067	0.186834	0.678581	-0.234417	0.670574
19580	9.461937	0.607640	0.362076	-0.546913	-0.023497	0.062607	-0.780328	-0.237966	0.095290	0.193033	0.677181	-0.240622	0.668031
19581	9.725875	0.264936	0.706261	-0.552641	0.203153	0.108912	-0.779913	-0.235993	0.094745	0.200435	0.671605	-0.246541	0.669321
19582	10.633500	-0.054112	0.843925	-0.553506	0.361856	0.104527	-0.781905	-0.231182	0.089751	0.207984	0.664670	-0.251840	0.671962
19583	9.375580	-1.582657	1.722908	-0.545116	0.257628	0.041961	-0.784474	-0.224272	0.089141	0.216363	0.658527	-0.256500	0.673601
19584	11.059545	-1.331944	0.997767	-0.551823	0.004851	0.127887	-0.785908	-0.219204	0.091173	0.221694	0.656119	-0.263549	0.671492
19585	10.042168	-0.552636	0.917940	-0.543082	-0.018357	0.089987	-0.788478	-0.213297	0.095753	0.227883	0.653324	-0.269969	0.669592
19586	10.061006	-0.857820	0.831913	-0.559287	-0.024006	0.124302	-0.788229	-0.205982	0.098358	0.233160	0.651165	-0.277158	0.666937
19587	9.795403	-0.963188	1.106498	-0.547611	0.079991	0.169720	-0.789100	-0.200773	0.099825	0.238798	0.646473	-0.284176	0.666553
19588	9.079274	-1.158473	1.235289	-0.553644	0.037655	0.061806	-0.792216	-0.198091	0.100299	0.245118	0.643753	-0.290155	0.664311
19589	8.811748	-1.236602	0.840228	-0.544868	-0.019041	0.048057	-0.792217	-0.197379	0.098058	0.251655	0.640964	-0.295997	0.661982
19590	9.305309	-1.396797	1.227980	-0.535507	-0.091684	0.010635	-0.791348	-0.202163	0.095752	0.257612	0.640236	-0.301681	0.657817
19591	9.314819	-1.660974	1.119761	-0.569055	-0.082366	-0.006649	-0.791041	-0.206653	0.090220	0.264672	0.638368	-0.307408	0.654168
19592	9.074690	-1.936795	0.830775	-0.532415	-0.039161	-0.024249	-0.791023	-0.210019	0.085828	0.271315	0.637065	-0.312285	0.650395
19593	9.598520	-2.134596	1.032843	-0.555987	-0.007121	-0.062689	-0.789145	-0.218734	0.078975	0.279209	0.634530	-0.316665	0.647408
19594	9.602883	-2.226367	1.048360	-0.543053	0.046302	-0.099148	-0.789108	-0.225036	0.067663	0.287442	0.632414	-0.320208	0.644124
19595	9.113791	-2.280196	1.223597	-0.558987	0.140451	-0.147798	-0.788353	-0.233723	0.053229	0.297205	0.628379	-0.322642	0.642426
19596	9.836924	-2.167664	1.395354	-0.580212	0.263445	-0.178725	-0.788144	-0.244633	0.029499	0.308252	0.623609	-0.324322	0.641021
19597	10.194460	-1.956869	1.452934	-0.547518	0.248535	-0.135691	-0.787525	-0.252728	0.006358	0.318212	0.618004	-0.326036	0.640713
19598	11.534725	-1.183433	2.034528	-0.563619	0.010465	-0.084532	-0.784662	-0.258448	-0.012419	0.326111	0.615800	-0.330209	0.636714
19599	8.738509	0.457073	1.449692	-0.535510	0.045531	-0.415607	-0.782934	-0.263758	-0.026544	0.338127	0.614539	-0.329561	0.631982
19600	8.395355	0.389259	-0.076261	-0.553105	-0.035798	-0.180006	-0.781756	-0.272449	-0.040279	0.346736	0.613439	-0.332662	0.626739
19601	11.885541	0.870270	0.740111	-0.550527	-0.128768	-0.216708	-0.779186	-0.277208	-0.051312	0.355201	0.612834	-0.335798	0.620892
19602	11.284625	0.220495	1.352268	-0.560338	0.147936	-0.138255	-0.777457	-0.283230	-0.063196	0.364537	0.608983	-0.338111	0.618007
19603	9.722004	0.485300	1.928925	-0.561429	0.127891	-0.134919	-0.775753	-0.282047	-0.081329	0.373819	0.604381	-0.340520	0.615653
19604	9.140758	0.668509	1.654605	-0.536731	0.080371	-0.277732	-0.773321	-0.286650	-0.096999	0.384035	0.602342	-0.341290	0.610919
19605	9.225478	0.527650	1.245274	-0.572608	0.141846	-0.280280	-0.768777	-0.290698	-0.111273	0.395291	0.598284	-0.341907	0.607372
19606	9.193580	0.599052	1.036709	-0.540126	0.103880	-0.282308	-0.765925	-0.294168	-0.128902	0.405652	0.595793	-0.342410	0.602689
19607	9.688520	0.621974	1.335425	-0.553475	0.012082	-0.280926	-0.761389	-0.296819	-0.139929	0.415693	0.593288	-0.343771	0.597520
19608	10.089210	0.220972	1.755002	-0.564239	0.017250	-0.245697	-0.758422	-0.300227	-0.147584	0.425196	0.591229	-0.345620	0.591780
19609	10.115653	-0.172303	1.889842	-0.544249	-0.017583	-0.192222	-0.756427	-0.303449	-0.154522	0.433741	0.588374	-0.348120	0.586938
19610	9.707068	0.020407	1.762585	-0.563118	-0.030899	-0.109258	-0.754721	-0.305554	-0.158354	0.441187	0.585807	-0.351907	0.581675
19611	9.280149	0.408805	1.604171	-0.584343	-0.097758	-0.080817	-0.755694	-0.308788	-0.159645	0.448213	0.582623	-0.356843	0.576471
19612	9.216193	0.568708	1.215847	-0.558983	-0.139698	-0.037774	-0.755695	-0.309221	-0.156276	0.453912	0.580723	-0.362320	0.570481
19613	9.431462	0.717662	0.919079	-0.525149	-0.090955	-0.062361	-0.753417	-0.310024	-0.156294	0.459956	0.577782	-0.366680	0.565822
19614	9.609215	0.702676	1.020498	-0.560264	-0.022053	-0.089705	-0.753548	-0.312277	-0.156597	0.467023	0.574801	-0.370431	0.560602
19615	9.778041	0.779279	1.072578	-0.543474	0.086538	-0.148520	-0.753538	-0.313673	-0.160548	0.475431	0.570243	-0.372313	0.556931
19616	10.110295	0.724501	1.150070	-0.566857	0.151959	-0.193370	-0.749564	-0.318029	-0.166387	0.484914	0.565892	-0.373242	0.552554
19617	10.737349	0.257416	1.294595	-0.552128	0.169797	-0.175553	-0.746438	-0.322106	-0.171093	0.494168	0.560412	-0.374053	0.549382
19618	10.663243	0.257308	1.202871	-0.562595	0.236500	-0.174326	-0.741896	-0.327165	-0.177928	0.503895	0.554882	-0.374233	0.546027
19619	10.168139	0.607928	1.102980	-0.542316	0.264842	-0.133631	-0.739200	-0.331840	-0.187572	0.513077	0.548039	-0.374386	0.544280
19620	9.022783	0.482926	1.217063	-0.549637	0.228371	-0.098363	-0.735802	-0.333236	-0.193799	0.521636	0.542012	-0.375266	0.541566
19621	8.656896	0.435976	1.070676	-0.548566	0.076588	-0.056798	-0.734097	-0.334913	-0.199172	0.528446	0.536486	-0.378220	0.538402
19622	9.064345	0.394486	1.416140	-0.568558	0.019761	0.063689	-0.734098	-0.334919	-0.197344	0.533782	0.531185	-0.383165	0.534887
19623	10.776896	-1.296398	1.357809	-0.556974	0.018556	0.205511	-0.734399	-0.330119	-0.200244	0.537191	0.524149	-0.389569	0.533789
19624	10.625215	-0.681434	2.535190	-0.555212	0.116816	0.095224	-0.734994	-0.321643	-0.206618	0.542690	0.517627	-0.393613	0.531619
19625	8.774864	-0.697063	2.424270	-0.542896	0.066600	0.038685	-0.735857	-0.316831	-0.212747	0.547950	0.511407	-0.397574	0.529290
19626	8.454633	-0.474101	1.813275	-0.548827	-0.054610	0.094200	-0.737859	-0.310339	-0.214631	0.551935	0.506686	-0.403345	0.525310
19627	8.817553	-0.729706	1.885717	-0.548177	-0.037344	-0.018210	-0.739853	-0.305537	-0.216815	0.556853	0.501900	-0.407891	0.521186
19628	8.915989	-1.057173	1.795000	-0.552646	-0.008030	-0.068884	-0.737596	-0.304685	-0.220338	0.562859	0.497883	-0.411473	0.515745
19629	8.802174	-1.135666	1.496393	-0.567689	0.058919	-0.092491	-0.735333	-0.304954	-0.225701	0.569331	0.492424	-0.414358	0.511555
19630	10.093997	-0.914491	1.835326	-0.562813	0.156675	-0.128143	-0.734056	-0.305219	-0.231759	0.577284	0.486992	-0.415519	0.506879
19631	10.412403	-1.096705	2.390292	-0.551138	0.325614	-0.183877	-0.730651	-0.307447	-0.242213	0.586524	0.479656	-0.414231	0.504314
19632	10.552502	-0.320995	2.127725	-0.558066	0.314459	-0.036899	-0.725415	-0.308404	-0.254636	0.594663	0.471786	-0.414292	0.502152
19633	11.075524	0.426773	1.647480	-0.553437	0.186532	-0.027871	-0.722171	-0.305700	-0.265177	0.600968	0.464453	-0.416114	0.499970
19634	11.092887	0.331266	1.851501	-0.558474	0.216513	0.045292	-0.721467	-0.303986	-0.272756	0.607339	0.456776	-0.418025	0.497745
19635	9.299489	0.357751	1.575718	-0.540417	0.185689	0.034727	-0.720481	-0.301705	-0.281738	0.612686	0.449066	-0.420267	0.496318
19636	8.686977	0.794137	0.788751	-0.552619	-0.056004	0.064345	-0.720792	-0.294078	-0.286998	0.616401	0.443917	-0.425556	0.491823
19637	9.647837	0.707363	1.020409	-0.546899	-0.277231	0.027906	-0.722371	-0.287877	-0.286639	0.617728	0.440826	-0.433431	0.486026
19638	10.058758	0.266957	1.348573	-0.542926	-0.243347	0.066680	-0.725921	-0.283224	-0.285016	0.619613	0.437536	-0.440866	0.479874
19639	9.324512	0.388390	1.476270	-0.538848	-0.138430	0.010210	-0.729191	-0.277581	-0.284932	0.622051	0.433386	-0.446721	0.475047
19640	8.984052	0.699014	1.335524	-0.546551	-0.198639	-0.005457	-0.729912	-0.273773	-0.285870	0.624920	0.430178	-0.452930	0.468269
19641	8.864047	0.805894	1.300662	-0.545208	-0.251427	-0.047588	-0.732613	-0.270259	-0.281173	0.626781	0.427547	-0.459679	0.461566
19642	9.373374	0.752186	0.955033	-0.572318	-0.252401	-0.017708	-0.735033	-0.266324	-0.276473	0.629357	0.424543	-0.466593	0.453832
19643	9.545770	0.733770	0.503139	-0.545675	-0.106287	0.054301	-0.736601	-0.262656	-0.276985	0.631439	0.419687	-0.472298	0.449536
19644	10.077648	0.625439	0.334488	-0.553865	0.010529	0.099592	-0.738458	-0.257438	-0.277197	0.635139	0.413367	-0.476637	0.445582
19645	11.482920	0.036248	1.832524	-0.546248	0.117154	0.070858	-0.739453	-0.255315	-0.279276	0.639022	0.406373	-0.479605	0.443272
19646	10.887942	-1.484736	1.884123	-0.561363	0.275670	0.069389	-0.739454	-0.254460	-0.282219	0.645464	0.397817	-0.480299	0.440944
19647	7.830920	-2.277757	1.080317	-0.571836	0.273411	0.084515	-0.737050	-0.255020	-0.285055	0.650741	0.388867	-0.481573	0.439779
19648	9.563724	-1.570120	0.811545	-0.567107	-0.192524	0.224124	-0.738888	-0.254311	-0.285315	0.651201	0.382773	-0.489517	0.435654
19649	10.477472	-1.073787	1.483795	-0.546034	-0.192990	0.077742	-0.741458	-0.248691	-0.278488	0.651607	0.378322	-0.496542	0.430960
19650	9.772924	-1.651293	1.181882	-0.554366	-0.090194	0.061771	-0.744853	-0.248000	-0.272268	0.654264	0.373040	-0.501705	0.425526
19651	9.662150	-1.684731	1.134075	-0.556726	-0.149123	0.002810	-0.746975	-0.247870	-0.267189	0.655639	0.368785	-0.507647	0.420035
19652	9.583779	-1.598472	1.321698	-0.552873	-0.064669	-0.073757	-0.747680	-0.248442	-0.264377	0.659569	0.364627	-0.511368	0.412939
19653	9.271203	-1.638659	1.150999	-0.551052	-0.061846	-0.091507	-0.746832	-0.248866	-0.264529	0.662429	0.360621	-0.515377	0.406849
19654	9.320461	-1.533103	1.074847	-0.549304	-0.069001	-0.096723	-0.746834	-0.248443	-0.264524	0.666351	0.356723	-0.518869	0.399374
19655	9.100048	-1.440907	0.909797	-0.563875	-0.037638	-0.171421	-0.747111	-0.249426	-0.265236	0.670039	0.353141	-0.522035	0.392197
19656	9.685450	-1.615371	0.654821	-0.558087	0.042225	-0.230120	-0.745973	-0.250253	-0.271861	0.676095	0.349572	-0.523055	0.383548
19657	11.255065	-1.587175	0.560582	-0.527804	0.063267	-0.160564	-0.740891	-0.249113	-0.279340	0.680307	0.345554	-0.524606	0.377577
19658	10.532123	-1.227629	0.900667	-0.550803	0.005227	-0.116363	-0.738784	-0.245144	-0.287891	0.684917	0.341104	-0.526765	0.370209
19659	9.422321	-0.580970	1.158325	-0.555803	0.034773	-0.007064	-0.739937	-0.238071	-0.295962	0.687739	0.335281	-0.529914	0.365777
19660	9.490640	-0.322135	0.877458	-0.569398	-0.012195	-0.182033	-0.738110	-0.234955	-0.302129	0.692624	0.331348	-0.531931	0.357112
19661	9.389856	-0.336514	0.795595	-0.563102	-0.012010	-0.206749	-0.738118	-0.232119	-0.307723	0.696297	0.327882	-0.534362	0.349458
19662	9.390009	-0.375424	0.757367	-0.545873	-0.078854	-0.097329	-0.737841	-0.230133	-0.311782	0.699576	0.323776	-0.537585	0.341708
19663	9.656604	-0.164676	0.715995	-0.562489	-0.117501	-0.094549	-0.736291	-0.229289	-0.312488	0.701173	0.319862	-0.542136	0.334862
19664	9.665324	-0.251249	0.794275	-0.542184	-0.054356	-0.114174	-0.737999	-0.225616	-0.314404	0.704673	0.315784	-0.544783	0.326999
19665	9.621786	-0.207262	0.827672	-0.545516	-0.040540	-0.047070	-0.737730	-0.221941	-0.318023	0.706549	0.311078	-0.548365	0.321425
19666	10.052521	-0.089686	0.738793	-0.572336	-0.112393	-0.051259	-0.737471	-0.216301	-0.319653	0.709057	0.306215	-0.552330	0.313692
19667	10.009168	-0.184028	0.681910	-0.568028	-0.161179	-0.039426	-0.739893	-0.211088	-0.318033	0.709545	0.301885	-0.557729	0.307163
19668	9.865644	-0.162341	0.527210	-0.548050	-0.152033	-0.065807	-0.741455	-0.209402	-0.315332	0.711409	0.297735	-0.561910	0.299179
19669	9.914436	-0.133981	0.473667	-0.558386	-0.058239	-0.070027	-0.742023	-0.208553	-0.316022	0.713027	0.293283	-0.565514	0.292869
19670	9.948364	0.045081	0.541699	-0.550797	0.018608	-0.102230	-0.742026	-0.207706	-0.316716	0.716910	0.288451	-0.566966	0.285282
19671	9.946816	0.048763	0.742222	-0.520960	0.014162	-0.124864	-0.741456	-0.208544	-0.319259	0.719321	0.284737	-0.568925	0.278975
19672	9.657192	0.038475	0.737892	-0.539993	0.019641	-0.126950	-0.741313	-0.208824	-0.319826	0.723167	0.280295	-0.570058	0.271106
19673	9.927894	0.055845	0.696257	-0.559741	0.031933	-0.077657	-0.739048	-0.209805	-0.323087	0.725626	0.275380	-0.572160	0.265077
19674	9.919088	-0.022357	0.549740	-0.555977	0.038988	-0.062622	-0.738484	-0.209520	-0.324495	0.729303	0.269828	-0.573359	0.258009
19675	9.935136	-0.097403	0.932349	-0.554518	-0.018827	-0.048120	-0.736799	-0.207121	-0.326732	0.730876	0.264896	-0.576263	0.252135
19676	9.503972	0.185836	0.958762	-0.534806	-0.069611	-0.026400	-0.738789	-0.203877	-0.326401	0.732881	0.259757	-0.579039	0.245207
19677	9.357593	0.439149	0.352029	-0.545421	-0.025259	-0.041804	-0.738512	-0.202180	-0.328495	0.734182	0.254939	-0.581941	0.239429
19678	10.119299	0.624197	0.564005	-0.546048	0.046173	-0.059773	-0.737537	-0.198939	-0.329452	0.737628	0.249432	-0.582809	0.232427
19679	10.287586	0.504402	0.900997	-0.541021	0.122576	-0.042488	-0.736549	-0.198080	-0.334372	0.740518	0.244011	-0.583427	0.227385
19680	9.787190	0.522753	1.012617	-0.544510	0.187177	-0.117341	-0.734146	-0.197927	-0.339591	0.745726	0.238512	-0.581823	0.220196
19681	9.902879	0.657904	1.097945	-0.557098	0.173963	-0.043060	-0.731034	-0.198477	-0.346088	0.749190	0.232616	-0.581647	0.215154
19682	13.092028	0.005754	-0.261901	-0.547674	0.153774	0.037425	-0.727224	-0.197484	-0.350606	0.753207	0.225375	-0.581179	0.210037
19683	8.675337	-0.430782	2.005809	-0.525786	0.164388	0.077242	-0.725947	-0.198322	-0.353859	0.755774	0.218553	-0.581515	0.207076
19684	6.961003	-1.006988	0.895735	-0.557850	0.169973	0.152540	-0.725665	-0.197893	-0.356106	0.759409	0.209717	-0.581259	0.203606
19685	9.023405	-1.008440	0.421791	-0.551448	0.082774	0.058054	-0.726540	-0.190692	-0.359960	0.761092	0.202970	-0.582826	0.199640
19686	10.685925	-0.548311	2.241238	-0.541848	-0.044858	0.036262	-0.726005	-0.183360	-0.362137	0.762500	0.196564	-0.585195	0.193659
19687	11.226792	-1.303414	1.847816	-0.552405	0.010636	-0.011940	-0.724609	-0.179267	-0.365479	0.763538	0.190797	-0.587520	0.188219
19688	9.394723	-0.608050	2.209803	-0.554577	0.024892	-0.114974	-0.724070	-0.172347	-0.370612	0.766254	0.185681	-0.588196	0.180012
19689	8.895973	-0.394201	1.893950	-0.547321	-0.009862	-0.066080	-0.722966	-0.166143	-0.373086	0.767163	0.180605	-0.590505	0.173627
19690	9.058409	-0.735199	1.636566	-0.543680	0.000441	-0.109447	-0.722411	-0.163315	-0.376295	0.769386	0.175660	-0.591438	0.165500
19691	9.281721	-1.123554	1.597106	-0.540327	-0.076501	-0.070013	-0.723280	-0.157672	-0.378197	0.769404	0.170856	-0.594645	0.158818
19692	9.771330	-1.286851	1.871327	-0.547530	-0.087696	-0.019538	-0.725009	-0.148923	-0.380904	0.770166	0.165057	-0.597154	0.151682
19693	9.784948	-1.191221	1.718008	-0.557687	0.040443	-0.035460	-0.723495	-0.139762	-0.383069	0.771429	0.159088	-0.598653	0.145612
19694	9.492476	-1.043092	1.535515	-0.552098	0.089531	-0.088807	-0.721978	-0.130447	-0.389028	0.774388	0.153496	-0.598119	0.137896
19695	9.597383	-1.197864	1.626509	-0.542260	0.186376	-0.043288	-0.719747	-0.122534	-0.397539	0.777269	0.147330	-0.597206	0.132258
19696	10.013233	-1.235015	1.515212	-0.543524	0.263727	-0.022461	-0.716682	-0.111236	-0.407848	0.781947	0.140582	-0.594036	0.126164
19697	10.787104	-1.088909	1.696193	-0.550567	0.270336	0.057202	-0.713623	-0.098525	-0.419548	0.785456	0.132744	-0.592043	0.122161
19698	9.705695	-0.545731	1.667415	-0.551222	0.222448	-0.038203	-0.711268	-0.086953	-0.426896	0.789527	0.126132	-0.589390	0.115575
19699	8.776107	-0.599671	1.381708	-0.531168	0.205824	-0.015049	-0.706357	-0.078768	-0.434441	0.792259	0.119552	-0.588080	0.110430
19700	9.270791	-0.459224	1.149920	-0.555090	0.172022	-0.042415	-0.703417	-0.071558	-0.443948	0.795593	0.113021	-0.586115	0.103576
19701	9.817118	-0.597188	1.281214	-0.541246	0.083141	-0.077889	-0.700771	-0.062817	-0.447392	0.796891	0.107258	-0.586560	0.096990
19702	10.325360	-0.522014	1.446428	-0.545218	0.015272	-0.036720	-0.700941	-0.055622	-0.450268	0.798209	0.101123	-0.586976	0.089970
19703	9.905416	-0.022412	1.685472	-0.559591	0.050312	-0.022982	-0.700270	-0.047021	-0.452854	0.798912	0.094492	-0.588019	0.083930
19704	9.423992	0.248682	1.651678	-0.542790	-0.015490	-0.033059	-0.700869	-0.038557	-0.455432	0.799714	0.088393	-0.588835	0.076919
19705	10.084910	0.506625	1.824313	-0.553359	-0.079087	-0.059171	-0.702172	-0.031231	-0.454501	0.798796	0.082554	-0.591773	0.070106
19706	10.158077	0.383383	2.287124	-0.547986	-0.047012	-0.123022	-0.705726	-0.025595	-0.452165	0.799217	0.077484	-0.592845	0.061514
19707	9.053902	0.362718	2.122100	-0.568761	-0.032493	-0.137729	-0.704730	-0.027283	-0.453596	0.798842	0.072306	-0.594797	0.053291
19708	8.784831	0.649946	1.790623	-0.558044	-0.079638	-0.111662	-0.705431	-0.028554	-0.452339	0.798713	0.066971	-0.596300	0.044698
19709	9.217173	0.600894	1.725349	-0.541340	-0.169758	-0.111713	-0.707698	-0.027296	-0.447528	0.796482	0.062126	-0.600323	0.037001
19710	9.952848	0.448730	1.709148	-0.554160	-0.211480	-0.065474	-0.710239	-0.028011	-0.442735	0.794565	0.056412	-0.603857	0.028999
19711	9.874718	0.440252	1.820502	-0.546016	-0.104039	0.002941	-0.714039	-0.031257	-0.438382	0.792902	0.050126	-0.606844	0.023108
19712	9.544459	0.558382	1.826875	-0.550438	0.057098	0.016001	-0.714601	-0.032104	-0.437402	0.794036	0.043352	-0.606092	0.016715
19713	9.136203	0.762946	1.663239	-0.539182	0.119276	0.005086	-0.713336	-0.030408	-0.439925	0.794956	0.037111	-0.605428	0.011129
19714	9.382891	0.620375	1.529181	-0.552819	0.119498	-0.009191	-0.710372	-0.029839	-0.443597	0.796716	0.030584	-0.603564	0.004349
19715	9.536634	0.396961	1.514553	-0.551904	0.156219	-0.083712	-0.707116	-0.031812	-0.445893	0.797973	0.025260	-0.602157	-0.002798
19716	10.654620	0.182937	1.653181	-0.535119	0.248417	-0.112196	-0.701875	-0.034614	-0.454398	0.801122	0.020264	-0.598058	-0.010944
19717	10.644154	-0.344809	1.504434	-0.558245	0.328088	-0.144865	-0.697320	-0.042211	-0.460981	0.804264	0.015579	-0.593761	-0.019085
19718	10.404202	-0.689609	1.779241	-0.558921	0.201690	-0.121202	-0.692622	-0.051086	-0.464625	0.806674	0.010285	-0.590260	-0.027665
19719	10.671502	-0.363074	1.702747	-0.539255	0.130915	-0.070898	-0.689199	-0.058691	-0.467825	0.807340	0.004876	-0.589058	-0.034486
19720	9.768043	-0.562769	1.711017	-0.556151	0.050112	-0.106195	-0.687469	-0.067147	-0.468349	0.807803	-0.000639	-0.587895	-0.042815
19721	8.945679	-0.775787	1.216714	-0.541871	-0.018568	-0.100471	-0.687122	-0.081940	-0.468647	0.806539	-0.005928	-0.589015	-0.050202
19722	9.313053	-0.926881	1.387058	-0.564004	-0.090857	-0.062198	-0.688481	-0.094913	-0.464274	0.805229	-0.012205	-0.590004	-0.057902
19723	10.207673	-1.225697	1.655000	-0.550651	-0.026705	0.019082	-0.689307	-0.100275	-0.461230	0.803840	-0.019166	-0.591131	-0.063547
19724	10.177855	-1.016340	1.865348	-0.546541	0.015757	0.102921	-0.689857	-0.103940	-0.460280	0.803848	-0.026971	-0.590271	-0.068415
19725	8.761621	-0.955417	2.451334	-0.547101	-0.063643	0.095131	-0.690986	-0.104084	-0.458586	0.801984	-0.034947	-0.591855	-0.072857
19726	8.100368	-0.732147	1.932616	-0.556577	-0.194285	0.193935	-0.693534	-0.103247	-0.454199	0.799484	-0.044275	-0.594182	-0.076249
19727	9.187321	-0.909410	1.734994	-0.538630	-0.237570	0.203466	-0.697495	-0.102560	-0.446147	0.795546	-0.053731	-0.598341	-0.078792
19728	9.928667	-1.004588	1.947708	-0.538763	-0.218943	0.145094	-0.703022	-0.098625	-0.439315	0.792508	-0.062209	-0.601013	-0.082725
19729	9.837554	-0.985104	1.879953	-0.547578	-0.162813	0.118978	-0.706847	-0.096241	-0.433214	0.789136	-0.070745	-0.603915	-0.086872
19730	9.278689	-0.822440	1.820892	-0.557087	-0.050530	0.055277	-0.709963	-0.094128	-0.430778	0.787790	-0.078121	-0.603901	-0.092667
19731	9.457827	-1.080966	1.627808	-0.537482	0.068134	-0.023058	-0.711372	-0.094545	-0.431615	0.786819	-0.084415	-0.603262	-0.099329
19732	9.118114	-1.256739	1.777625	-0.543773	0.247796	-0.066796	-0.708265	-0.094259	-0.435151	0.788711	-0.089505	-0.598662	-0.107366
19733	10.245332	-1.110749	1.523181	-0.532314	0.335142	-0.051014	-0.703454	-0.095649	-0.444201	0.790736	-0.094900	-0.593737	-0.114922
19734	10.243902	-0.096288	2.193290	-0.544726	0.324212	-0.128842	-0.698252	-0.089433	-0.452893	0.793196	-0.099076	-0.587903	-0.124070
19735	10.370728	-0.230528	1.339208	-0.556290	0.170816	-0.092601	-0.694311	-0.084901	-0.462858	0.792954	-0.104693	-0.585473	-0.132232
19736	10.833750	-0.488647	1.882745	-0.542412	0.171732	0.000479	-0.691087	-0.078544	-0.470268	0.793782	-0.110692	-0.581671	-0.138980
19737	9.177529	-0.273151	1.437937	-0.566957	0.170190	-0.034590	-0.689146	-0.069229	-0.476793	0.793485	-0.117136	-0.579000	-0.146354
19738	9.198612	0.390463	0.908559	-0.552232	0.010836	0.049832	-0.688200	-0.058934	-0.480348	0.792421	-0.124299	-0.577496	-0.152040
19739	10.345770	-0.115771	1.499861	-0.552702	-0.026428	-0.002881	-0.689085	-0.050343	-0.478704	0.789801	-0.131379	-0.577848	-0.158254
19740	9.901019	-0.580766	1.672377	-0.561384	0.031249	-0.008804	-0.689392	-0.044277	-0.480747	0.788625	-0.137907	-0.576041	-0.165016
19741	8.911538	0.216673	1.427994	-0.557101	0.011571	-0.035261	-0.688006	-0.038218	-0.482100	0.786170	-0.144506	-0.575770	-0.171882
19742	9.024202	0.379002	1.604847	-0.553040	-0.038585	-0.068486	-0.689147	-0.035256	-0.482201	0.783860	-0.150415	-0.575154	-0.179265
19743	9.528233	0.211290	1.574630	-0.560381	-0.060249	-0.054201	-0.690130	-0.036666	-0.481083	0.780356	-0.156973	-0.575958	-0.186219
19744	9.803980	0.225550	1.813327	-0.556926	-0.081881	-0.052212	-0.690689	-0.038219	-0.479830	0.777440	-0.163246	-0.575846	-0.193230
19745	9.727121	0.116647	1.713156	-0.568004	-0.133469	-0.021972	-0.694776	-0.040049	-0.477286	0.773036	-0.170461	-0.577545	-0.199500
19746	9.578180	0.117026	1.623944	-0.556605	-0.088125	0.037128	-0.695754	-0.042876	-0.473934	0.770247	-0.177734	-0.577124	-0.205080
19747	9.450838	0.287060	1.631882	-0.547166	-0.015930	0.018213	-0.697863	-0.044846	-0.473095	0.767289	-0.184503	-0.576855	-0.210866
19748	9.980102	0.258905	1.527582	-0.559758	0.013173	0.002073	-0.697279	-0.049784	-0.471464	0.765373	-0.190959	-0.574887	-0.217358
19749	9.878406	0.072195	2.100075	-0.570617	0.042225	-0.021305	-0.696949	-0.060777	-0.470739	0.762703	-0.197267	-0.573674	-0.224205
19750	9.685027	-0.231787	1.992571	-0.544538	0.111961	0.020961	-0.696898	-0.072324	-0.472547	0.761927	-0.203220	-0.570085	-0.230588
19751	10.280023	-0.185665	1.851108	-0.561256	0.056305	0.015933	-0.694022	-0.084731	-0.471856	0.759500	-0.209683	-0.568438	-0.236793
19752	9.657100	-0.108812	1.918744	-0.550182	-0.059069	0.007804	-0.695388	-0.095440	-0.470552	0.756558	-0.216329	-0.567380	-0.242698
19753	9.140589	-0.031851	1.338638	-0.546207	-0.161726	-0.003972	-0.696776	-0.101937	-0.464845	0.751489	-0.223295	-0.569086	-0.248082
19754	9.291224	-0.154817	1.151328	-0.570337	-0.289235	0.062901	-0.701968	-0.110548	-0.456178	0.745956	-0.231946	-0.571032	-0.252335
19755	9.850245	-0.404876	1.148538	-0.550460	-0.308171	0.060678	-0.706744	-0.117615	-0.445811	0.739319	-0.240382	-0.574481	-0.256114
19756	9.902684	-0.399829	1.235402	-0.539102	-0.234404	0.067443	-0.714345	-0.124685	-0.432892	0.734402	-0.248272	-0.575614	-0.260160
19757	9.499907	-0.562352	1.121767	-0.562056	-0.148041	0.087777	-0.717414	-0.133996	-0.426779	0.729509	-0.256309	-0.576360	-0.264444
19758	9.599339	-0.733057	0.978554	-0.541964	-0.171199	0.148315	-0.719366	-0.141063	-0.418543	0.725583	-0.264789	-0.576022	-0.267608
19759	9.591178	-0.827284	1.361410	-0.545837	-0.205485	0.153756	-0.724287	-0.147283	-0.409010	0.720303	-0.273624	-0.577196	-0.270441
19760	9.328551	-1.000524	1.221126	-0.538453	-0.182803	0.128864	-0.728217	-0.154068	-0.399490	0.716006	-0.281829	-0.577036	-0.273745
19761	9.870860	-1.168204	1.234354	-0.561565	-0.127208	0.176112	-0.731858	-0.162262	-0.389988	0.711513	-0.290694	-0.576701	-0.276879
19762	10.463375	-1.209760	1.369344	-0.551987	-0.051699	0.197101	-0.734943	-0.168193	-0.383559	0.708885	-0.299096	-0.574093	-0.280074
19763	10.051341	-0.885766	1.748072	-0.566529	-0.007949	0.143523	-0.736058	-0.172864	-0.376288	0.705437	-0.306919	-0.572075	-0.284410
19764	9.230675	-1.011428	1.697412	-0.553592	0.022603	0.134458	-0.738012	-0.178650	-0.371975	0.703167	-0.314145	-0.568677	-0.288920
19765	9.116059	-1.200782	1.448372	-0.563514	0.046475	0.089043	-0.738837	-0.183865	-0.370899	0.699957	-0.320905	-0.566097	-0.294304
19766	9.548491	-1.377908	1.000317	-0.561802	0.180142	0.059136	-0.738109	-0.188793	-0.372362	0.698850	-0.326399	-0.560816	-0.300927
19767	8.961680	-0.298054	3.419961	-0.551821	0.094881	0.103912	-0.738240	-0.190903	-0.373367	0.696321	-0.332711	-0.557381	-0.306214
19768	9.980971	-0.721130	2.495416	-0.531767	0.168507	-0.061535	-0.735804	-0.199788	-0.372214	0.694402	-0.336439	-0.553153	-0.314066
19769	8.221894	0.615191	1.849758	-0.567561	0.273233	-0.081332	-0.732247	-0.205701	-0.376241	0.692575	-0.339543	-0.548263	-0.323198
19770	8.221159	0.491645	0.645349	-0.565295	0.278121	-0.021139	-0.728963	-0.213299	-0.381688	0.691747	-0.343398	-0.541897	-0.331529
19771	11.139927	0.821642	2.244673	-0.554799	-0.063030	0.071876	-0.727815	-0.217525	-0.382585	0.687281	-0.349976	-0.540624	-0.335988
19772	11.094836	0.245348	2.799690	-0.556693	-0.032613	-0.008060	-0.730063	-0.220634	-0.378101	0.683089	-0.355838	-0.538429	-0.341851
19773	9.435776	0.264371	2.625300	-0.571895	0.077982	0.102218	-0.728928	-0.222616	-0.376163	0.680243	-0.361736	-0.534808	-0.346983
19774	8.443506	0.431848	2.126979	-0.553466	0.083755	0.141165	-0.730199	-0.221903	-0.377832	0.678231	-0.368293	-0.529883	-0.351550
19775	8.589201	0.772499	1.866843	-0.557930	-0.055042	0.153551	-0.732467	-0.219785	-0.377511	0.674417	-0.375243	-0.527730	-0.354761
19776	9.294074	0.775214	1.851371	-0.559107	-0.213038	0.100690	-0.735858	-0.219796	-0.371861	0.668812	-0.383473	-0.526985	-0.357668
19777	9.671059	0.692451	1.750300	-0.567882	-0.153292	0.079061	-0.739245	-0.220934	-0.366083	0.663304	-0.390218	-0.526603	-0.361174
19778	9.404568	0.636765	1.852768	-0.548960	-0.019895	0.058934	-0.743350	-0.219110	-0.360970	0.659386	-0.396404	-0.523583	-0.365972
19779	9.108289	0.581933	2.061587	-0.545160	0.016195	0.046294	-0.741782	-0.222777	-0.360740	0.655594	-0.401036	-0.521330	-0.370919
19780	9.216261	0.623452	1.853168	-0.556024	0.043717	0.000034	-0.742481	-0.224040	-0.361872	0.651745	-0.406160	-0.517803	-0.377017
19781	9.636744	0.697939	1.820361	-0.541380	0.103794	-0.069068	-0.742175	-0.228962	-0.365019	0.648023	-0.408664	-0.515321	-0.384063
19782	10.920806	0.107010	2.146620	-0.555434	0.188752	-0.078429	-0.740451	-0.235153	-0.368612	0.644970	-0.411780	-0.510449	-0.392293
19783	10.418221	-0.495392	1.931705	-0.545047	0.215448	-0.055641	-0.736607	-0.242622	-0.370830	0.642438	-0.413438	-0.506273	-0.400037
19784	11.162559	-1.058440	1.535868	-0.562198	0.158864	0.041915	-0.735730	-0.248953	-0.374277	0.639867	-0.418014	-0.500623	-0.406461
19785	10.644142	-0.694836	1.957792	-0.566458	0.105276	-0.014502	-0.733180	-0.251211	-0.374742	0.636289	-0.421196	-0.497216	-0.412925
19786	9.246084	-0.847430	1.656898	-0.557367	-0.047841	-0.042055	-0.735119	-0.259520	-0.374674	0.630903	-0.426489	-0.494846	-0.418563
19787	9.202860	-1.041266	1.535883	-0.553067	-0.120352	0.002645	-0.737058	-0.269831	-0.365207	0.625261	-0.431492	-0.494120	-0.422740
19788	9.664167	-1.435214	1.614570	-0.574467	-0.113890	0.099705	-0.737058	-0.270975	-0.360157	0.620156	-0.438870	-0.491125	-0.426141
19789	9.569068	-1.247646	2.139382	-0.563679	-0.146948	0.160170	-0.741721	-0.270417	-0.355194	0.615423	-0.445732	-0.489118	-0.428184
19790	8.981365	-0.953995	2.127226	-0.547299	-0.135314	0.154015	-0.746674	-0.268164	-0.351196	0.610693	-0.453404	-0.486052	-0.430386
19791	8.992448	-1.003700	1.919954	-0.560273	-0.174736	0.137303	-0.748659	-0.267051	-0.345545	0.605480	-0.460131	-0.484497	-0.432362
19792	9.110819	-1.252279	2.096551	-0.540299	-0.150057	0.087830	-0.753466	-0.265784	-0.341839	0.599988	-0.467116	-0.482190	-0.435097
19793	9.068693	-1.306407	1.901482	-0.547480	-0.126323	0.057516	-0.756873	-0.261702	-0.338255	0.594638	-0.472392	-0.480773	-0.438303
19794	9.007023	-1.429565	1.083776	-0.549796	-0.051865	-0.003114	-0.758570	-0.261282	-0.336269	0.589107	-0.477673	-0.477983	-0.443073
19795	9.751214	-1.629826	1.500638	-0.539122	0.090845	-0.040913	-0.756873	-0.261702	-0.338255	0.584982	-0.479951	-0.474862	-0.449388
19796	10.049333	-1.504720	1.709070	-0.536822	0.201126	-0.078651	-0.755731	-0.262943	-0.347274	0.581215	-0.482016	-0.469848	-0.457267
19797	10.547623	-0.599222	1.691049	-0.560498	0.250520	-0.137399	-0.752335	-0.263203	-0.356301	0.577469	-0.482075	-0.465456	-0.466352
19798	9.690414	1.047174	1.294447	-0.533630	0.256452	-0.211376	-0.748236	-0.262324	-0.369539	0.572896	-0.482235	-0.460988	-0.476161
19799	10.767806	0.139745	1.044576	-0.543338	0.060825	-0.082784	-0.746536	-0.262303	-0.377004	0.567976	-0.484260	-0.458300	-0.482553
19800	10.115337	-0.178363	1.307555	-0.544657	0.096112	-0.010663	-0.744845	-0.260024	-0.385710	0.563631	-0.487816	-0.453530	-0.488534
19801	10.092219	0.092470	1.306980	-0.562695	0.055428	0.114140	-0.744034	-0.249851	-0.395170	0.560304	-0.491838	-0.448704	-0.492768
19802	9.897100	0.347459	1.691021	-0.541332	0.047069	0.028606	-0.744078	-0.238415	-0.402219	0.555837	-0.496119	-0.444065	-0.497712
19803	9.360656	0.002289	1.608600	-0.553801	0.083272	0.008625	-0.742965	-0.233755	-0.406397	0.551746	-0.498715	-0.439986	-0.503262
19804	9.000790	0.380991	1.513032	-0.561434	0.025572	0.014178	-0.742559	-0.228523	-0.412391	0.546664	-0.503224	-0.435443	-0.508246
19805	9.039487	0.356525	1.489105	-0.552573	-0.023280	0.034040	-0.744000	-0.224739	-0.414372	0.541839	-0.507008	-0.432222	-0.512384
19806	9.438663	0.287308	1.643994	-0.539248	-0.070205	0.039858	-0.744294	-0.221631	-0.416447	0.536327	-0.512391	-0.428612	-0.515848
19807	9.966958	0.058258	1.877819	-0.550758	-0.019682	0.043019	-0.746004	-0.217679	-0.416954	0.531588	-0.516088	-0.425220	-0.519862
19808	9.468779	0.231900	2.089192	-0.545124	0.030913	0.017914	-0.745314	-0.213728	-0.419028	0.526571	-0.520217	-0.420623	-0.524570
19809	9.107892	0.412650	2.029664	-0.563148	0.054384	0.018396	-0.746870	-0.212591	-0.420972	0.522053	-0.522926	-0.416511	-0.529649
19810	9.174511	0.389239	1.831690	-0.557632	0.053366	0.029987	-0.746167	-0.210885	-0.426022	0.517142	-0.526962	-0.411343	-0.534483
19811	9.688813	0.417323	1.816190	-0.530402	0.059702	0.019761	-0.745034	-0.211589	-0.426882	0.512978	-0.529176	-0.407448	-0.539271
19812	10.078782	0.258110	1.870606	-0.546791	0.086494	-0.040694	-0.742202	-0.213279	-0.429453	0.507613	-0.532077	-0.402729	-0.545006
19813	9.996458	-0.069376	2.367319	-0.565084	0.084070	-0.066630	-0.742181	-0.217642	-0.431046	0.502313	-0.533560	-0.399046	-0.551142
19814	9.960557	-0.513493	2.425485	-0.544340	0.135176	0.046465	-0.740177	-0.223842	-0.432533	0.498244	-0.536496	-0.392853	-0.556409
19815	9.591405	-0.233942	1.925078	-0.549802	0.139942	0.018932	-0.739307	-0.229198	-0.432877	0.494471	-0.537787	-0.387767	-0.562067
19816	9.967285	0.074961	1.843802	-0.541473	0.101573	-0.118618	-0.736456	-0.234828	-0.436896	0.488242	-0.539693	-0.383636	-0.568485
19817	10.019111	-0.159485	1.894677	-0.546008	0.102563	-0.126661	-0.734158	-0.243565	-0.438552	0.482508	-0.540149	-0.380424	-0.575067
19818	9.357246	-0.572285	2.078984	-0.567043	0.072901	-0.134883	-0.732295	-0.250192	-0.438636	0.475510	-0.542397	-0.376364	-0.581417
19819	8.940760	-0.926854	1.774198	-0.561876	-0.013093	-0.099025	-0.732252	-0.260630	-0.435933	0.469004	-0.544467	-0.373638	-0.586503
19820	9.458629	-1.121278	2.123638	-0.533225	-0.107456	-0.036121	-0.733352	-0.267967	-0.432205	0.462093	-0.549138	-0.370522	-0.589602
19821	9.896810	-1.423774	2.116761	-0.538617	-0.149600	0.048166	-0.737430	-0.273055	-0.424774	0.456537	-0.553620	-0.367611	-0.591559
19822	10.413396	-0.947129	2.333061	-0.555099	-0.184267	0.112037	-0.740113	-0.273915	-0.418574	0.450489	-0.560397	-0.363240	-0.592513
19823	9.274826	-0.746492	2.351677	-0.528864	-0.193361	0.093614	-0.744504	-0.271526	-0.413312	0.445248	-0.565547	-0.360258	-0.593401
19824	8.894509	-0.715820	2.235856	-0.546141	-0.233492	0.151976	-0.751154	-0.268993	-0.407609	0.439338	-0.573008	-0.355910	-0.593272
19825	9.087875	-0.838480	2.140310	-0.527775	-0.208379	0.157373	-0.756114	-0.265333	-0.403032	0.434742	-0.578679	-0.352280	-0.593320
19826	9.320483	-1.192667	2.163282	-0.558709	-0.218033	0.146456	-0.761791	-0.258708	-0.399543	0.428647	-0.585915	-0.347642	-0.593389
19827	9.132212	-1.157525	2.182473	-0.567729	-0.203531	0.139149	-0.765485	-0.253491	-0.397772	0.423403	-0.591630	-0.343631	-0.593819
19828	8.594405	-1.207786	2.106429	-0.538636	-0.178955	0.089686	-0.770180	-0.245599	-0.394700	0.417061	-0.597727	-0.339501	-0.594577
19829	8.876143	-1.510634	1.113868	-0.543969	-0.145663	0.004560	-0.772867	-0.244896	-0.392140	0.410876	-0.601551	-0.336800	-0.596560
19830	9.922426	-1.511444	1.264711	-0.552422	0.006491	-0.065268	-0.775410	-0.244612	-0.390992	0.403704	-0.604398	-0.332771	-0.600824
19831	10.497162	-1.384429	1.284272	-0.554964	0.219662	-0.116014	-0.772297	-0.244877	-0.398472	0.398351	-0.603053	-0.328302	-0.608162
19832	10.671658	-0.233167	2.363411	-0.549802	0.079010	-0.104343	-0.771448	-0.243867	-0.406202	0.391166	-0.604644	-0.324096	-0.613480
19833	11.140079	-0.504413	1.587725	-0.533913	0.118507	-0.088378	-0.768331	-0.245692	-0.410324	0.385704	-0.604414	-0.320273	-0.619145
19834	10.084470	-0.501384	1.395791	-0.567493	0.240781	-0.056112	-0.766908	-0.246939	-0.417801	0.379871	-0.604334	-0.313936	-0.626037
19835	8.731734	-0.270339	1.037394	-0.555272	0.139545	-0.041423	-0.763237	-0.245083	-0.427794	0.374795	-0.604244	-0.308992	-0.631618
19836	9.528674	-0.220006	0.999519	-0.525443	-0.075743	0.048883	-0.764673	-0.239155	-0.429690	0.368767	-0.608371	-0.304229	-0.633514
19837	11.007558	-0.474187	1.263766	-0.547184	-0.068485	0.071843	-0.767226	-0.236617	-0.428237	0.363838	-0.611507	-0.299488	-0.635600
19838	10.607252	-0.569853	1.794564	-0.549119	-0.050053	0.019394	-0.768360	-0.235774	-0.426672	0.357247	-0.615214	-0.294547	-0.638066
19839	9.099103	-0.266760	1.592638	-0.552932	-0.075228	-0.001988	-0.772306	-0.237746	-0.424131	0.351226	-0.617959	-0.290618	-0.640552
19840	8.822633	0.166094	1.351369	-0.545740	-0.106265	0.038106	-0.774565	-0.238317	-0.420463	0.344534	-0.622368	-0.285831	-0.642071
19841	9.375013	0.068314	1.344471	-0.553322	-0.140132	0.008249	-0.777382	-0.240581	-0.415403	0.338175	-0.625937	-0.282161	-0.643603
19842	9.398172	0.073803	1.472449	-0.555281	-0.148957	-0.011183	-0.780478	-0.244263	-0.407824	0.330429	-0.630570	-0.278104	-0.644869
19843	9.271004	0.008552	1.345277	-0.551117	-0.091712	0.030949	-0.783442	-0.245687	-0.401206	0.324584	-0.633537	-0.273793	-0.646772
19844	8.967680	-0.015870	0.613782	-0.552449	-0.037703	0.035879	-0.786248	-0.250346	-0.396593	0.318042	-0.636868	-0.268397	-0.649008
19845	10.244477	-0.165535	1.155020	-0.555191	0.087932	0.106062	-0.786810	-0.251621	-0.394211	0.314000	-0.637879	-0.261851	-0.652647
19846	10.312010	-0.159130	1.473825	-0.554441	0.197485	0.145206	-0.788484	-0.256127	-0.393964	0.310053	-0.638634	-0.253493	-0.657081
19847	10.726142	-0.544923	2.035768	-0.543588	0.206608	0.128478	-0.786764	-0.262336	-0.392636	0.307042	-0.638028	-0.246002	-0.661912
19848	8.484000	-1.230870	1.396408	-0.554540	0.179893	0.069611	-0.786593	-0.269528	-0.391307	0.301957	-0.638520	-0.238657	-0.666451
19849	10.057207	-1.317103	0.786329	-0.552049	0.100243	0.131510	-0.786288	-0.276032	-0.385050	0.298353	-0.639315	-0.231566	-0.669805
19850	10.552880	-0.898169	1.800717	-0.524662	0.033773	0.099613	-0.787966	-0.280839	-0.378900	0.293315	-0.641622	-0.225068	-0.672035
19851	9.664145	-1.270270	1.694904	-0.570770	-0.051863	0.016220	-0.789623	-0.291582	-0.367890	0.287226	-0.643960	-0.220043	-0.674090
19852	9.742324	-1.111531	1.649532	-0.552433	0.006173	-0.032539	-0.792420	-0.299213	-0.359371	0.279880	-0.646105	-0.214996	-0.676751
19853	10.020144	-1.043679	1.957704	-0.553868	0.081912	-0.035624	-0.789164	-0.302047	-0.357035	0.273889	-0.646211	-0.210047	-0.680644
19854	9.342826	-1.236944	2.062257	-0.562715	0.110647	-0.030764	-0.789151	-0.304577	-0.358749	0.266838	-0.646889	-0.204211	-0.684565
19855	9.150484	-0.979362	2.091053	-0.568566	0.047527	-0.023376	-0.786896	-0.302877	-0.363249	0.260709	-0.647481	-0.199022	-0.687888
19856	9.055204	-1.137826	2.163025	-0.548709	0.023986	-0.023042	-0.786621	-0.300612	-0.366602	0.253553	-0.649192	-0.193695	-0.690466
19857	9.095046	-1.350446	2.213673	-0.546199	-0.008356	-0.035221	-0.787067	-0.294394	-0.371455	0.247370	-0.650282	-0.189204	-0.692924
19858	9.128194	-1.459226	2.243839	-0.545458	-0.017033	-0.072322	-0.787240	-0.286351	-0.374604	0.239381	-0.652249	-0.184733	-0.695084
19859	9.209927	-1.524932	2.254129	-0.554442	-0.000749	-0.074289	-0.786004	-0.277314	-0.380987	0.232635	-0.653010	-0.180551	-0.697753
19860	9.257778	-1.423082	2.356834	-0.556385	-0.009648	-0.084854	-0.785480	-0.266298	-0.388751	0.224320	-0.654768	-0.176015	-0.699984
19861	9.648927	-1.702037	2.202357	-0.553101	-0.071727	-0.091460	-0.785249	-0.253025	-0.396769	0.217165	-0.656338	-0.172347	-0.701681
19862	9.427555	-1.890265	2.025939	-0.535332	-0.017168	-0.059801	-0.785164	-0.238628	-0.404072	0.209414	-0.658080	-0.167783	-0.703510
19863	10.073668	-1.730879	1.883143	-0.552096	0.057607	-0.040835	-0.782543	-0.223111	-0.410539	0.203492	-0.657903	-0.162859	-0.706563
19864	10.374408	-1.406219	1.540820	-0.526512	0.098332	-0.067206	-0.781617	-0.206729	-0.422046	0.196107	-0.657855	-0.158003	-0.709792
19865	9.799863	-0.808564	1.844220	-0.542431	0.042523	-0.070643	-0.780684	-0.191900	-0.432584	0.189851	-0.657679	-0.153596	-0.712617
19866	9.649276	-0.818011	1.341913	-0.537832	0.042590	-0.080329	-0.775666	-0.175679	-0.440469	0.181928	-0.658320	-0.148937	-0.715077
19867	10.247897	-0.918817	1.284243	-0.563159	0.038830	-0.042451	-0.774030	-0.161435	-0.444973	0.175764	-0.658293	-0.143808	-0.717688
19868	9.702860	-0.818742	1.279023	-0.564617	0.085452	-0.023390	-0.774360	-0.148867	-0.452854	0.168400	-0.658472	-0.137830	-0.720457
19869	9.479407	-0.599964	1.255133	-0.545204	-0.032254	0.028852	-0.775560	-0.131801	-0.456322	0.163272	-0.659550	-0.132191	-0.721707
19870	9.769712	0.076895	1.181947	-0.557472	-0.058655	-0.026712	-0.774509	-0.113336	-0.458386	0.155537	-0.661673	-0.126818	-0.722437
19871	10.490056	0.180531	1.088003	-0.563839	-0.032942	-0.066588	-0.774302	-0.095289	-0.461573	0.148669	-0.662520	-0.122122	-0.723914
19872	10.223868	-0.172107	1.628739	-0.549436	-0.007125	-0.146321	-0.773207	-0.087396	-0.462624	0.139414	-0.663461	-0.118264	-0.725532
19873	9.384920	-0.196665	1.494816	-0.541792	0.035847	-0.130740	-0.773660	-0.079775	-0.465915	0.132015	-0.662998	-0.114487	-0.727941
19874	9.136513	0.040378	1.275026	-0.530937	0.035928	-0.146547	-0.772273	-0.073997	-0.466709	0.123081	-0.663144	-0.110750	-0.729949
19875	9.067618	0.071443	1.149118	-0.560078	0.032654	-0.168103	-0.770878	-0.069480	-0.470048	0.114809	-0.662604	-0.107146	-0.732321
19876	9.182660	-0.015425	0.901043	-0.549004	0.045106	-0.153872	-0.768915	-0.066094	-0.472559	0.105527	-0.662514	-0.103192	-0.734364
19877	11.433975	-0.181498	0.573667	-0.560796	-0.089571	-0.168651	-0.767232	-0.063847	-0.471564	0.096913	-0.663698	-0.099772	-0.734954
19878	9.868512	-0.791935	1.094854	-0.551339	-0.020114	-0.208314	-0.769910	-0.065115	-0.469728	0.086641	-0.664324	-0.096628	-0.736091
19879	9.225875	-1.580537	1.109348	-0.556960	0.092978	0.027775	-0.767362	-0.066525	-0.471169	0.081379	-0.663097	-0.090268	-0.738601
19880	9.344208	-0.673746	0.915422	-0.537060	0.102915	0.021019	-0.767096	-0.061861	-0.475622	0.074897	-0.662216	-0.084050	-0.740808
19881	10.829679	0.088763	1.441369	-0.555255	-0.028085	-0.206249	-0.767653	-0.063410	-0.475634	0.065969	-0.662313	-0.080940	-0.741915
19882	10.342864	-0.828454	1.529582	-0.560490	-0.001755	-0.236771	-0.767617	-0.072150	-0.474601	0.055166	-0.662448	-0.077926	-0.742999
19883	9.129303	-1.127060	1.640860	-0.545414	-0.016997	-0.072250	-0.764916	-0.076671	-0.473123	0.048436	-0.662464	-0.073123	-0.743941
19884	8.726904	-0.746399	1.429339	-0.554764	-0.065744	-0.059699	-0.767441	-0.080900	-0.470897	0.040237	-0.663695	-0.067891	-0.743828
19885	9.446233	-0.947385	1.319464	-0.551363	-0.064987	-0.135616	-0.767125	-0.089656	-0.465367	0.032466	-0.664265	-0.063848	-0.744058
19886	10.591682	-1.194312	1.634821	-0.549249	-0.058528	-0.041671	-0.769350	-0.097831	-0.463185	0.024611	-0.665284	-0.058435	-0.743893
19887	10.346022	-0.893537	2.332553	-0.543573	-0.004667	-0.027827	-0.770182	-0.101498	-0.461811	0.018707	-0.664993	-0.053012	-0.744731
19888	9.365268	-0.723742	2.215983	-0.550605	-0.008044	0.038286	-0.769337	-0.101505	-0.460271	0.012085	-0.665244	-0.046477	-0.745080
19889	8.633668	-1.096565	1.766837	-0.530185	0.023092	0.062043	-0.770026	-0.105308	-0.460306	0.007793	-0.664543	-0.040019	-0.746137
19890	8.595339	-1.551820	1.201695	-0.548569	-0.019740	0.025782	-0.770303	-0.107151	-0.456667	0.001008	-0.664864	-0.033666	-0.746204
19891	9.828128	-1.973248	0.755295	-0.545926	0.102969	0.020855	-0.768169	-0.110817	-0.457565	-0.003932	-0.662893	-0.027481	-0.748199
19892	10.445032	-1.764006	1.597879	-0.543450	0.210597	0.078722	-0.767437	-0.116162	-0.461283	-0.009713	-0.659695	-0.020496	-0.751191
19893	11.391158	-0.573937	1.544670	-0.542818	0.072306	0.046311	-0.764315	-0.119544	-0.463452	-0.014155	-0.658140	-0.013948	-0.752633
19894	9.313964	0.293254	0.924003	-0.550444	-0.051589	-0.117844	-0.765676	-0.131953	-0.460056	-0.023072	-0.658717	-0.009374	-0.751979
19895	9.954389	-0.859540	1.192150	-0.567338	-0.128201	0.094713	-0.768149	-0.149166	-0.452062	-0.027181	-0.660109	-0.001716	-0.750676
19896	9.220194	-0.116604	0.991529	-0.543157	-0.023802	0.089001	-0.768663	-0.162437	-0.444322	-0.032898	-0.660207	0.005457	-0.750343
19897	9.463201	0.375056	1.014714	-0.546108	-0.215107	0.129177	-0.772005	-0.174865	-0.433739	-0.036245	-0.662857	0.013336	-0.747750
19898	10.482987	0.332681	1.448777	-0.557443	-0.258021	0.110029	-0.777908	-0.183635	-0.419442	-0.041792	-0.666340	0.021148	-0.744176
19899	9.680126	0.021936	1.192346	-0.544279	-0.182112	0.067062	-0.780958	-0.198891	-0.406219	-0.046125	-0.668438	0.028140	-0.741803
19900	9.061123	0.315724	1.170565	-0.558140	-0.241974	0.111412	-0.785992	-0.213025	-0.390016	-0.051652	-0.671545	0.035967	-0.738286
19901	9.391373	0.457465	0.980061	-0.562261	-0.189934	0.142985	-0.790179	-0.227734	-0.370872	-0.055194	-0.673604	0.044239	-0.735699
19902	9.855451	0.507314	0.916057	-0.545769	-0.175731	0.164427	-0.795783	-0.241310	-0.352269	-0.059810	-0.675578	0.052516	-0.732980
19903	9.874042	0.575652	1.040923	-0.545710	-0.153994	0.151916	-0.798424	-0.254187	-0.334243	-0.063139	-0.677030	0.060616	-0.730733
19904	9.790893	0.291003	1.044211	-0.554153	-0.089634	0.209754	-0.801636	-0.266081	-0.314796	-0.067294	-0.677557	0.069510	-0.729079
19905	9.555209	0.427568	1.001923	-0.542126	-0.048185	0.200765	-0.805556	-0.276841	-0.296879	-0.070091	-0.677314	0.078075	-0.728174
19906	9.012189	0.676302	0.808977	-0.556096	-0.060008	0.115679	-0.808903	-0.289858	-0.278568	-0.075666	-0.677437	0.085671	-0.726646
19907	10.313548	0.602721	0.402099	-0.558292	-0.091704	0.054199	-0.810134	-0.303314	-0.257044	-0.080867	-0.677958	0.092542	-0.724755
19908	11.181479	-0.427400	1.577145	-0.564187	-0.112591	-0.021830	-0.810669	-0.314664	-0.233394	-0.088438	-0.678962	0.098456	-0.722147
19909	9.637340	-1.405168	1.353314	-0.525841	0.098411	0.113126	-0.812752	-0.326989	-0.212133	-0.092718	-0.676554	0.105315	-0.722901
19910	8.931471	-0.911110	0.805052	-0.539346	-0.003744	0.054270	-0.815982	-0.333798	-0.196429	-0.099035	-0.675781	0.111708	-0.721826
19911	9.742455	-1.102931	0.707034	-0.528352	-0.113200	0.008331	-0.816527	-0.342750	-0.173457	-0.104378	-0.676574	0.117590	-0.719393
19912	10.616333	-1.126050	0.981594	-0.560503	-0.170812	0.029703	-0.816522	-0.348174	-0.152702	-0.110937	-0.678108	0.124270	-0.715835
19913	10.051526	-1.375515	1.487748	-0.545325	-0.051871	0.009516	-0.818641	-0.351187	-0.134858	-0.116612	-0.677883	0.130252	-0.714081
19914	9.390380	-1.451461	1.431487	-0.544482	0.031985	0.092024	-0.819069	-0.352635	-0.122636	-0.122555	-0.676277	0.137065	-0.713332
19915	9.626048	-1.149239	1.686355	-0.556596	-0.035156	0.153410	-0.821770	-0.350410	-0.111764	-0.126329	-0.675284	0.145114	-0.712021
19916	9.359518	-1.248050	1.463088	-0.550286	-0.042236	0.133124	-0.825019	-0.351848	-0.100645	-0.131536	-0.674505	0.152725	-0.710223
19917	9.375298	-1.589059	1.442708	-0.544563	-0.006219	0.131161	-0.827870	-0.347652	-0.089329	-0.135513	-0.673081	0.160210	-0.709176
19918	9.579302	-1.542888	1.301768	-0.551396	0.080623	0.099640	-0.827744	-0.345846	-0.081436	-0.141571	-0.670557	0.167029	-0.708811
19919	10.235852	-1.512202	0.686777	-0.547557	0.098654	0.107703	-0.829446	-0.344730	-0.076630	-0.146209	-0.667614	0.173942	-0.708984
19920	9.497542	-0.119148	1.636369	-0.550889	-0.085097	0.097275	-0.830887	-0.339254	-0.069811	-0.151688	-0.667341	0.181184	-0.706272
19921	9.497213	-0.479603	1.195772	-0.561532	-0.117714	-0.075179	-0.832297	-0.341678	-0.059982	-0.158411	-0.667959	0.186456	-0.702831
19922	8.614613	-0.541547	0.450972	-0.545135	-0.000934	-0.054627	-0.831157	-0.345939	-0.050755	-0.166246	-0.666955	0.191283	-0.700674
19923	10.141149	-1.130066	0.634311	-0.539355	0.033105	-0.019154	-0.831011	-0.348787	-0.041927	-0.172447	-0.665222	0.196478	-0.699384
19924	10.169052	-0.530619	1.057706	-0.542638	0.106837	-0.000121	-0.830445	-0.349786	-0.038567	-0.179875	-0.662401	0.201599	-0.698733
19925	9.641644	-0.603842	1.184883	-0.559072	0.097948	-0.012767	-0.829883	-0.349939	-0.035339	-0.186534	-0.659551	0.206905	-0.698132
19926	9.617053	-0.224671	1.115441	-0.544846	0.067454	-0.033598	-0.830165	-0.350083	-0.034213	-0.194262	-0.657299	0.211727	-0.696701
19927	9.428749	-0.487197	0.686085	-0.559304	0.078624	-0.067504	-0.830722	-0.352342	-0.032404	-0.201639	-0.654836	0.216352	-0.695503
19928	9.501099	-0.344582	0.761721	-0.553164	0.013139	-0.001537	-0.829177	-0.351373	-0.028047	-0.208759	-0.653051	0.221893	-0.693331
19929	9.577699	0.011796	1.013782	-0.542750	-0.058221	0.014996	-0.830031	-0.350681	-0.023814	-0.214210	-0.652091	0.227890	-0.690621
19930	9.466659	0.199173	1.106080	-0.558501	-0.105972	0.022179	-0.829617	-0.349429	-0.019023	-0.220498	-0.651719	0.234278	-0.686846
19931	9.832349	0.215248	0.953177	-0.565567	-0.105503	0.078795	-0.830196	-0.347193	-0.012949	-0.225221	-0.650896	0.241569	-0.683560
19932	10.860650	0.258585	1.574752	-0.543647	-0.063193	0.082516	-0.831909	-0.344397	-0.005172	-0.230650	-0.649610	0.248306	-0.680552
19933	10.284511	-0.044732	1.960701	-0.543137	0.017792	0.082734	-0.833339	-0.341600	0.002603	-0.235725	-0.647038	0.254722	-0.678890
19934	9.235476	0.061085	1.593629	-0.548980	-0.072587	0.105153	-0.833510	-0.336557	0.011797	-0.240816	-0.645633	0.261835	-0.675728
19935	9.134277	0.324355	1.078547	-0.563677	-0.114065	0.118543	-0.834109	-0.331244	0.024936	-0.245065	-0.644428	0.269561	-0.672304
19936	9.695489	0.135543	0.823763	-0.556099	-0.056120	0.090955	-0.837101	-0.327336	0.038500	-0.250484	-0.642735	0.276455	-0.669120
19937	9.917056	0.183010	0.907511	-0.555271	0.075303	0.106128	-0.838547	-0.321733	0.049819	-0.255882	-0.638971	0.282906	-0.667985
19938	9.566217	0.836091	1.023930	-0.551394	0.189723	0.002859	-0.839840	-0.317806	0.056480	-0.263741	-0.634401	0.287318	-0.667401
19939	9.723194	1.086655	1.441380	-0.558889	0.208403	-0.064531	-0.839000	-0.316974	0.059857	-0.272337	-0.629645	0.290888	-0.666906
19940	10.897128	0.559686	1.063896	-0.574459	0.302024	-0.033251	-0.839849	-0.316267	0.059590	-0.281557	-0.623513	0.294476	-0.667264
19941	10.400889	-0.281518	2.088841	-0.556299	0.320116	-0.065255	-0.839845	-0.316679	0.056492	-0.290817	-0.617086	0.297314	-0.668008
19942	8.508256	-0.426297	1.766774	-0.547629	0.301516	0.069036	-0.842676	-0.314123	0.052603	-0.298256	-0.610340	0.301736	-0.668942
19943	7.497449	-0.513385	0.737290	-0.536576	0.094270	0.156079	-0.844804	-0.311868	0.054050	-0.302907	-0.605566	0.308307	-0.668195
19944	10.849242	-0.979157	1.516087	-0.559863	-0.127078	0.175448	-0.846258	-0.303289	0.060057	-0.306392	-0.603710	0.316709	-0.664345
19945	10.675286	-0.901293	2.196880	-0.542260	0.019939	0.044651	-0.846279	-0.299788	0.066844	-0.312117	-0.600475	0.322392	-0.661873
19946	9.834948	-1.043506	2.185093	-0.556247	0.019225	-0.079547	-0.847417	-0.297814	0.067436	-0.319806	-0.598217	0.326722	-0.658113
19947	9.998282	-0.692402	2.454011	-0.547861	0.145937	0.053418	-0.847701	-0.297536	0.068847	-0.326308	-0.593054	0.331709	-0.657099
19948	9.189487	-0.777247	2.758092	-0.545417	0.084281	0.082828	-0.848268	-0.296826	0.067593	-0.332087	-0.588833	0.337372	-0.655114
19949	8.732090	-1.080746	2.462456	-0.552990	0.053354	0.013809	-0.848280	-0.293719	0.065517	-0.338545	-0.584943	0.342503	-0.652625
19950	8.703639	-1.263269	2.619181	-0.557894	-0.027166	0.051365	-0.849554	-0.292443	0.064134	-0.344062	-0.582199	0.348651	-0.648928
19951	8.717286	-1.327657	2.385489	-0.561647	-0.034010	0.014214	-0.851108	-0.291869	0.061902	-0.349973	-0.579225	0.354432	-0.645287
19952	9.155397	-1.550099	2.426048	-0.563596	-0.026237	-0.042415	-0.850529	-0.294681	0.059618	-0.356708	-0.576984	0.359497	-0.640789
19953	9.495367	-1.850149	2.325036	-0.570766	-0.022631	-0.035408	-0.847698	-0.296519	0.059577	-0.363368	-0.573989	0.364677	-0.636798
19954	9.550493	-2.019879	2.293026	-0.522798	0.096137	-0.042662	-0.847687	-0.297910	0.053797	-0.370457	-0.570381	0.368271	-0.633880
19955	9.999426	-1.413787	2.271163	-0.553243	0.158981	0.006306	-0.847389	-0.299854	0.044915	-0.377627	-0.564742	0.372313	-0.632335
19956	8.964179	-0.739764	1.955726	-0.544288	0.215963	-0.131169	-0.849062	-0.302062	0.031827	-0.386887	-0.560007	0.374222	-0.629816
19957	11.246415	-0.144955	2.361657	-0.562163	0.174519	0.107368	-0.849616	-0.302738	0.023809	-0.392963	-0.553176	0.379302	-0.629052
19958	10.235691	0.119395	1.490151	-0.542960	0.156716	-0.133051	-0.848333	-0.304266	0.016049	-0.401694	-0.549117	0.381590	-0.625701
19959	10.628134	0.870616	1.043871	-0.554826	-0.075190	0.022360	-0.849603	-0.303547	0.012551	-0.406816	-0.546013	0.387548	-0.621431
19960	10.494992	0.864027	1.401752	-0.553059	-0.104550	0.076479	-0.849601	-0.303683	0.011002	-0.410962	-0.543430	0.394294	-0.616707
19961	9.472062	0.491520	1.482187	-0.547358	-0.075844	0.071685	-0.849328	-0.300853	0.007374	-0.415367	-0.539931	0.400625	-0.612736
19962	9.671570	0.711515	1.692109	-0.547428	-0.088666	0.097476	-0.851880	-0.298025	0.006298	-0.419240	-0.536931	0.407332	-0.608296
19963	9.508430	0.335055	2.005830	-0.536188	-0.089000	-0.074991	-0.850613	-0.297609	0.007418	-0.425201	-0.534772	0.411981	-0.602906
19964	9.175842	0.550576	1.738064	-0.560892	-0.112168	-0.092858	-0.849608	-0.301846	0.009615	-0.431252	-0.533390	0.416934	-0.596392
19965	8.988914	0.977820	1.462908	-0.554397	-0.078720	-0.107997	-0.848472	-0.303687	0.011415	-0.437878	-0.531111	0.421270	-0.590521
19966	9.393927	0.832604	1.451905	-0.557041	-0.103595	-0.041462	-0.847885	-0.309330	0.012898	-0.443259	-0.529113	0.426572	-0.584463
19967	9.531946	0.692714	1.636929	-0.553306	-0.069113	-0.069937	-0.848166	-0.310329	0.016968	-0.449479	-0.526301	0.431127	-0.578883
19968	9.582650	0.544025	1.872912	-0.571187	-0.035965	-0.041177	-0.847318	-0.311186	0.019906	-0.455496	-0.523278	0.435912	-0.573310
19969	9.463368	0.485475	1.665914	-0.563518	-0.004918	0.007355	-0.845906	-0.311760	0.021857	-0.461458	-0.518836	0.440725	-0.568883
19970	9.420344	0.378745	1.560840	-0.555863	0.032553	0.043467	-0.845636	-0.308944	0.022588	-0.466857	-0.514329	0.445512	-0.564827
19971	9.626162	0.325519	1.759305	-0.541011	0.102992	0.019349	-0.847042	-0.310066	0.021743	-0.473356	-0.508656	0.449107	-0.561700
19972	9.293432	0.467953	1.784741	-0.553151	0.216831	-0.013390	-0.848166	-0.311044	0.020054	-0.480922	-0.502507	0.451465	-0.558909
19973	10.393541	0.065749	1.959322	-0.580245	0.264258	-0.050988	-0.849003	-0.312150	0.014284	-0.489981	-0.495143	0.453148	-0.556246
19974	9.588940	-0.621751	1.745761	-0.554870	0.248182	-0.092413	-0.848706	-0.314959	0.011158	-0.498606	-0.489217	0.454331	-0.552850
19975	10.728091	-0.512568	1.801012	-0.531992	0.100703	-0.020224	-0.849542	-0.317207	0.009735	-0.505221	-0.483729	0.457302	-0.549211
19976	10.551953	-0.284101	2.214322	-0.554402	0.024318	-0.033313	-0.848698	-0.317222	0.013666	-0.511043	-0.479640	0.461215	-0.544115
19977	8.990257	-0.605742	1.770548	-0.540391	-0.080253	-0.054078	-0.847992	-0.318798	0.020956	-0.516340	-0.476251	0.465717	-0.538224
19978	9.182931	-0.909652	1.677025	-0.540233	-0.091510	-0.003578	-0.848428	-0.317842	0.030672	-0.520541	-0.473197	0.470865	-0.532360
19979	10.510449	-1.088758	2.199193	-0.534200	0.003800	0.028863	-0.848428	-0.318991	0.037129	-0.525553	-0.468102	0.475145	-0.528122
19980	9.755273	-0.815586	2.607945	-0.559626	0.027407	0.011473	-0.849557	-0.318988	0.037138	-0.530800	-0.463355	0.479324	-0.523261
19981	8.772480	-0.626687	2.452502	-0.562814	-0.057431	0.017980	-0.849271	-0.320407	0.039933	-0.535520	-0.458562	0.484370	-0.518001
19982	8.840754	-0.671314	2.341753	-0.561952	-0.075557	0.030500	-0.849556	-0.320130	0.041485	-0.539496	-0.454593	0.489760	-0.512273
19983	9.120268	-0.854527	2.312011	-0.570891	-0.039174	0.000130	-0.849845	-0.318436	0.040802	-0.544548	-0.449574	0.494440	-0.506833
19984	8.963743	-1.033690	2.490618	-0.553345	0.003910	0.005314	-0.848982	-0.321815	0.039213	-0.549379	-0.445049	0.498566	-0.501543
19985	8.447367	-1.248696	2.372887	-0.537834	0.003786	0.003600	-0.849678	-0.323349	0.034843	-0.554418	-0.439786	0.502394	-0.496799
19986	9.178267	-1.194338	2.139327	-0.570587	-0.026047	0.042492	-0.849675	-0.323051	0.029784	-0.558626	-0.434911	0.507266	-0.491397
19987	9.485624	-1.340462	2.271033	-0.534008	0.054636	-0.028309	-0.850791	-0.325006	0.025272	-0.564333	-0.429409	0.510136	-0.486721
19988	9.149896	-1.502504	1.915661	-0.567775	0.161083	-0.029431	-0.849782	-0.328506	0.017493	-0.571012	-0.423378	0.512161	-0.482066
19989	10.465872	-0.479607	1.397454	-0.550240	0.283108	0.140300	-0.849764	-0.329156	0.000893	-0.577395	-0.413669	0.513931	-0.481007
19990	12.335631	0.241252	1.833944	-0.545779	0.167123	0.137980	-0.850904	-0.323890	-0.013949	-0.582196	-0.406016	0.516995	-0.478452
19991	10.862339	-0.410868	1.966430	-0.545925	0.175044	0.036690	-0.851176	-0.323706	-0.026882	-0.588270	-0.398411	0.519024	-0.475206
19992	9.588177	0.245731	1.330124	-0.529691	0.080044	0.160282	-0.849202	-0.321139	-0.037276	-0.591714	-0.391459	0.523029	-0.472308
19993	9.669546	0.687928	1.010947	-0.546890	-0.038502	0.131704	-0.850194	-0.318574	-0.045257	-0.594514	-0.384887	0.528264	-0.468351
19994	10.451221	-0.244711	1.841889	-0.562410	-0.153008	0.052610	-0.848521	-0.312925	-0.050273	-0.596659	-0.380802	0.534418	-0.461938
19995	9.829611	-0.402603	2.248024	-0.541944	-0.061122	0.032656	-0.849657	-0.311088	-0.050948	-0.599994	-0.375507	0.539018	-0.456576
19996	8.780973	-0.030450	1.957721	-0.564097	-0.102206	-0.006428	-0.848813	-0.310386	-0.050807	-0.603113	-0.371490	0.544041	-0.449744
19997	8.862847	0.030266	1.700794	-0.546115	-0.141995	0.002910	-0.847396	-0.312087	-0.048726	-0.605763	-0.367149	0.549331	-0.443270
19998	9.014363	-0.159345	1.678543	-0.564870	-0.231818	-0.016212	-0.846119	-0.313925	-0.047771	-0.607423	-0.364310	0.555751	-0.435266
19999	9.331775	-0.111923	1.851571	-0.558709	-0.242401	-0.040782	-0.844005	-0.314802	-0.039641	-0.609308	-0.361125	0.561933	-0.427274
20000	9.534063	-0.272357	1.522042	-0.568453	-0.218987	-0.031272	-0.840337	-0.315534	-0.034052	-0.611123	-0.358215	0.567991	-0.419043
20001	9.542006	-0.365571	1.697053	-0.547901	-0.126332	-0.027196	-0.840325	-0.319073	-0.029308	-0.613987	-0.353967	0.572646	-0.412072
20002	9.204720	-0.349382	1.627248	-0.560726	-0.012089	-0.005111	-0.839473	-0.320488	-0.028064	-0.617763	-0.349061	0.576179	-0.405640
20003	9.467534	-0.071577	1.483644	-0.548634	0.036507	0.000136	-0.838205	-0.320069	-0.027789	-0.622160	-0.343100	0.578928	-0.400052
20004	9.546784	-0.076608	1.531922	-0.546724	0.115004	-0.111775	-0.837358	-0.320072	-0.027514	-0.628038	-0.338515	0.579935	-0.393258
20005	10.534533	-0.632169	1.805022	-0.538263	0.134436	-0.063907	-0.837907	-0.323448	-0.028951	-0.633891	-0.332579	0.580826	-0.387575
20006	10.252393	-1.278822	0.534333	-0.561722	0.133161	-0.111140	-0.836202	-0.326272	-0.028432	-0.639933	-0.327583	0.581617	-0.380652
20007	11.212065	-0.584528	1.603022	-0.552348	0.073550	-0.088314	-0.836907	-0.326410	-0.028709	-0.645179	-0.322174	0.583137	-0.374031
20008	9.675085	-1.130774	1.596676	-0.565694	-0.014228	-0.160855	-0.836328	-0.330085	-0.025940	-0.649758	-0.318745	0.585416	-0.365382
20009	9.031009	-1.356789	1.136109	-0.539610	-0.128767	-0.069752	-0.835340	-0.332378	-0.015003	-0.652262	-0.314703	0.589478	-0.357815
20010	10.675529	-1.317492	1.346114	-0.562129	-0.090806	-0.050455	-0.837317	-0.333952	-0.006286	-0.654982	-0.310527	0.593310	-0.350080
20011	10.165935	-1.004179	1.850746	-0.565839	-0.019499	-0.169566	-0.837302	-0.337906	-0.003796	-0.659480	-0.306481	0.595408	-0.341532
20012	9.311316	-0.748900	2.003692	-0.544068	-0.039860	-0.132181	-0.836441	-0.341723	-0.000890	-0.663126	-0.303084	0.597821	-0.333188
20013	8.791053	-0.668890	1.906838	-0.558354	-0.025800	-0.091833	-0.834740	-0.343848	0.001325	-0.666848	-0.298160	0.600303	-0.325654
20014	8.917049	-0.815535	1.772987	-0.544242	-0.075891	-0.137348	-0.834589	-0.346678	0.004950	-0.669951	-0.294997	0.603059	-0.316957
20015	8.978978	-0.720720	1.924080	-0.547889	-0.088772	-0.105447	-0.833740	-0.348102	0.008866	-0.672811	-0.290695	0.606116	-0.308942
20016	9.435892	-0.647125	2.171538	-0.547710	-0.069257	-0.066549	-0.832883	-0.350360	0.009117	-0.675434	-0.286531	0.609105	-0.301131
20017	9.150804	-0.674177	2.196386	-0.560317	-0.047512	-0.077509	-0.834004	-0.352473	0.009666	-0.678576	-0.281373	0.611724	-0.293526
20018	8.854650	-0.798373	1.734233	-0.571100	-0.043813	-0.083029	-0.834044	-0.351267	0.011535	-0.681600	-0.276884	0.614300	-0.285294
20019	9.538848	-0.789574	1.897535	-0.534859	-0.058472	-0.066459	-0.831493	-0.353529	0.011772	-0.684265	-0.271913	0.616873	-0.278053
20020	9.629252	-0.886057	2.019312	-0.572953	-0.023648	-0.111350	-0.832621	-0.353950	0.012058	-0.687561	-0.267582	0.618911	-0.269462
20021	9.025211	-0.772618	2.159007	-0.549951	0.146894	-0.060935	-0.834603	-0.351962	0.008859	-0.692694	-0.261121	0.618652	-0.263174
20022	10.685894	-0.508372	1.641555	-0.551488	0.175606	-0.021807	-0.833315	-0.354188	-0.000879	-0.697715	-0.254849	0.618184	-0.257089
20023	11.297717	-0.215514	1.937104	-0.566771	0.118844	-0.104644	-0.834588	-0.352475	-0.006336	-0.702647	-0.248769	0.618069	-0.249785
20024	10.816996	-0.496235	2.168023	-0.539262	0.110672	-0.021262	-0.834868	-0.352321	-0.010130	-0.706664	-0.242942	0.618321	-0.243483
20025	10.120327	-0.707781	1.649370	-0.545408	0.190417	0.121343	-0.836859	-0.348361	-0.012745	-0.711108	-0.233949	0.618081	-0.239937
20026	9.512841	0.212771	1.378937	-0.550892	0.199453	0.118576	-0.839986	-0.341271	-0.023617	-0.715449	-0.225747	0.617695	-0.235847
20027	8.932523	0.387953	0.981466	-0.559333	-0.000552	0.116974	-0.842546	-0.336177	-0.027764	-0.717435	-0.217512	0.620120	-0.231141
20028	10.180363	0.508985	0.722305	-0.540488	-0.164173	0.086636	-0.844544	-0.331956	-0.024187	-0.717237	-0.211511	0.624644	-0.225064
20029	10.754450	-0.023803	1.128608	-0.581704	-0.075727	0.094487	-0.847534	-0.327029	-0.020174	-0.718307	-0.203620	0.628052	-0.219374
20030	10.035017	-0.364280	1.611821	-0.562960	0.037931	0.056639	-0.848688	-0.321678	-0.017718	-0.720723	-0.196740	0.629540	-0.213383
20031	9.142241	0.327699	1.605293	-0.531688	-0.012383	0.016527	-0.850534	-0.320280	-0.012907	-0.722576	-0.190250	0.631402	-0.207413
20032	9.241795	0.584027	1.341326	-0.578835	-0.106988	-0.054148	-0.850400	-0.320022	-0.005872	-0.723549	-0.185109	0.634508	-0.199027
20033	9.522779	0.493683	1.477278	-0.554564	-0.152242	-0.041162	-0.848850	-0.320612	0.001142	-0.723806	-0.179604	0.638151	-0.191340
20034	9.192462	0.435375	1.096577	-0.543501	-0.156200	-0.010988	-0.849982	-0.321767	0.010140	-0.723704	-0.174584	0.641863	-0.183810
20035	8.799452	0.367719	0.703982	-0.540400	-0.118552	0.004670	-0.849148	-0.320672	0.019428	-0.724003	-0.168599	0.645021	-0.177036
20036	8.936808	0.258414	0.369135	-0.531481	-0.034310	0.052058	-0.848310	-0.320854	0.031375	-0.725071	-0.162476	0.647029	-0.170960
20037	11.389713	-0.040826	1.364756	-0.545724	-0.111680	0.074014	-0.849463	-0.317217	0.040565	-0.725075	-0.155502	0.650245	-0.165124
20038	10.017757	-1.612805	1.369636	-0.539948	-0.032275	-0.066661	-0.851592	-0.316394	0.049029	-0.726460	-0.150776	0.651779	-0.157183
20039	10.588735	-1.772678	1.114516	-0.541754	-0.155777	0.148267	-0.852470	-0.311640	0.061182	-0.725508	-0.142940	0.655733	-0.152381
20040	10.019762	-0.706836	0.926985	-0.562839	-0.233623	-0.000976	-0.853069	-0.305751	0.071094	-0.723958	-0.137634	0.660356	-0.144473
20041	9.583954	-0.881405	0.400321	-0.539014	-0.226657	0.008904	-0.850255	-0.306371	0.086115	-0.722309	-0.131866	0.664816	-0.137483
20042	9.823434	-1.026860	0.570773	-0.546126	-0.190422	-0.007303	-0.849428	-0.304014	0.097245	-0.721142	-0.126742	0.668614	-0.129792
20043	9.513489	-1.222865	0.607204	-0.576976	-0.160989	-0.062782	-0.849997	-0.304171	0.102592	-0.720475	-0.121177	0.671926	-0.121444
20044	9.300492	-1.361632	0.618704	-0.547305	-0.102275	0.000836	-0.848875	-0.303486	0.107654	-0.720331	-0.115678	0.674341	-0.114045
20045	9.195353	-1.415151	0.457542	-0.556133	-0.053362	-0.024358	-0.848588	-0.304617	0.108765	-0.720800	-0.109600	0.676038	-0.106809
20046	10.118052	-1.445816	0.347910	-0.548853	-0.066189	0.007843	-0.847168	-0.305878	0.105365	-0.720998	-0.103880	0.677834	-0.099556
20047	9.679637	-1.222649	0.036705	-0.563512	-0.073044	-0.026834	-0.847441	-0.307562	0.103240	-0.721049	-0.097744	0.679735	-0.092173
20048	10.190346	-0.849837	0.648048	-0.556323	-0.076059	0.009662	-0.848002	-0.308690	0.103936	-0.720992	-0.091893	0.681568	-0.084807
20049	9.936065	-0.674940	0.532865	-0.561365	0.024521	-0.052963	-0.846010	-0.311360	0.099954	-0.722255	-0.085965	0.681901	-0.077257
20050	9.467621	-0.584531	0.604975	-0.552068	0.075119	-0.079792	-0.845996	-0.313742	0.095709	-0.724257	-0.081129	0.681264	-0.068913
20051	9.526465	-0.471709	0.540811	-0.556761	0.068213	-0.108968	-0.845552	-0.317103	0.088638	-0.726037	-0.075954	0.680749	-0.060686
20052	9.545218	-0.430168	0.632146	-0.541577	0.044964	-0.136067	-0.842846	-0.321314	0.081540	-0.727536	-0.072059	0.680320	-0.051608
20053	9.578204	-0.344883	0.776135	-0.547486	-0.020731	-0.141029	-0.841547	-0.327086	0.078516	-0.727977	-0.067545	0.680916	-0.042907
20054	9.333891	-0.092729	0.657660	-0.549003	0.025133	-0.132495	-0.838704	-0.330741	0.073673	-0.729064	-0.063510	0.680657	-0.033737
20055	9.295678	0.081727	0.689594	-0.556194	0.041362	-0.130011	-0.837970	-0.336080	0.067845	-0.730198	-0.058678	0.680247	-0.025152
20056	9.958205	0.125038	0.552905	-0.559789	0.026670	-0.088238	-0.837938	-0.342691	0.063837	-0.731144	-0.053869	0.679893	-0.016478
20057	10.584516	0.143868	0.716173	-0.553564	0.132537	-0.034729	-0.837082	-0.343376	0.057072	-0.733320	-0.047766	0.678138	-0.009415
20058	10.476428	0.041360	1.220076	-0.547622	0.226233	-0.041487	-0.836222	-0.344332	0.047069	-0.736795	-0.042436	0.674781	-0.001788
20059	9.941406	-0.075150	1.374327	-0.558281	0.251246	-0.020666	-0.837337	-0.345419	0.035533	-0.740431	-0.036035	0.671147	0.005033
20060	9.623216	0.023510	1.371235	-0.551655	0.295330	-0.020911	-0.836906	-0.345104	0.025406	-0.744662	-0.030360	0.666637	0.012363
20061	9.431873	0.064049	1.477361	-0.565512	0.254737	-0.011132	-0.838443	-0.346185	0.012185	-0.748179	-0.023703	0.662797	0.019146
20062	9.515690	0.039807	1.550012	-0.563163	0.189772	-0.000964	-0.840415	-0.345732	0.004610	-0.750842	-0.017549	0.659722	0.026387
20063	9.654882	0.058959	1.660768	-0.548090	0.139345	-0.010183	-0.837872	-0.344871	-0.001871	-0.752668	-0.011080	0.657481	0.032983
20064	9.736512	0.015156	1.694977	-0.541967	0.105149	-0.016969	-0.836170	-0.345276	-0.008640	-0.754049	-0.005403	0.655564	0.040207
20065	9.744916	-0.105098	1.797797	-0.538515	0.085471	-0.035404	-0.838988	-0.345965	-0.011438	-0.755012	0.000638	0.654020	0.047067
20066	9.628567	-0.176685	1.827749	-0.554032	0.069278	-0.031982	-0.838563	-0.346103	-0.012568	-0.755771	0.006333	0.652519	0.054672
20067	9.585196	-0.108592	1.851211	-0.530711	0.038786	-0.059831	-0.837289	-0.346667	-0.013428	-0.755966	0.011997	0.651577	0.061790
20068	9.653821	-0.075932	1.732350	-0.545473	0.001053	-0.062402	-0.836005	-0.349624	-0.015156	-0.755663	0.017243	0.651011	0.069720
20069	9.697354	-0.027796	1.743837	-0.542129	-0.045833	-0.059407	-0.835864	-0.350058	-0.011927	-0.754619	0.023196	0.651224	0.076942
20070	9.692716	-0.027918	1.719680	-0.540440	-0.054642	-0.082333	-0.834165	-0.351619	-0.009847	-0.753419	0.028181	0.651404	0.085075
20071	9.689516	0.043515	1.544905	-0.549518	-0.061886	-0.072647	-0.832749	-0.353611	-0.005237	-0.751999	0.034092	0.651741	0.092566
20072	9.660163	0.000380	1.574423	-0.531375	-0.061906	-0.080410	-0.833448	-0.355589	-0.003284	-0.750570	0.038970	0.651935	0.100531
20073	9.689352	-0.038774	1.526493	-0.569367	-0.040129	-0.077446	-0.830339	-0.356589	-0.001490	-0.749262	0.045065	0.651796	0.108343
20074	9.694908	0.013935	1.458237	-0.560226	-0.031158	-0.077383	-0.830615	-0.358714	0.002147	-0.748066	0.050344	0.651350	0.116644
20075	9.661078	0.067513	1.489098	-0.542001	-0.032358	-0.054163	-0.829762	-0.360269	0.002968	-0.746788	0.056305	0.651021	0.123729
20076	9.622482	0.058044	1.482006	-0.539166	-0.018925	-0.047144	-0.829189	-0.362816	0.005468	-0.745705	0.061621	0.650299	0.131296
20077	9.671104	0.120482	1.466746	-0.552827	-0.026107	-0.041934	-0.828339	-0.363668	0.006859	-0.744386	0.067876	0.649731	0.138317
20078	9.690329	0.103459	1.469326	-0.553760	-0.018701	-0.063220	-0.827349	-0.364236	0.007268	-0.743101	0.073187	0.648878	0.146292
20079	9.721660	0.057238	1.452885	-0.530989	-0.022620	-0.039927	-0.827912	-0.364803	0.008673	-0.741727	0.079121	0.648213	0.152973
20080	9.718833	0.067285	1.510771	-0.549834	0.009792	-0.027964	-0.826070	-0.366356	0.008079	-0.740785	0.084728	0.646787	0.160393
20081	9.714511	0.091147	1.457349	-0.534442	-0.001124	-0.024174	-0.825922	-0.367478	0.006378	-0.739600	0.090843	0.645669	0.166888
20082	9.709394	0.079292	1.488902	-0.565339	-0.002780	-0.024529	-0.826634	-0.366209	0.006819	-0.738341	0.096748	0.644263	0.174408
20083	9.709496	0.101027	1.486243	-0.550821	-0.003734	-0.026120	-0.824795	-0.366917	0.006376	-0.736946	0.103073	0.643030	0.181105
20084	9.718960	0.149604	1.534016	-0.527080	0.027834	-0.041953	-0.824798	-0.366213	0.006524	-0.735958	0.108061	0.641237	0.188423
20085	9.671742	0.119964	1.384593	-0.545309	0.011686	-0.040305	-0.824791	-0.367616	0.004540	-0.734586	0.114050	0.639728	0.195254
20086	9.632862	0.159209	1.437368	-0.538257	-0.013452	-0.054227	-0.823374	-0.368460	0.003113	-0.732865	0.119183	0.638426	0.202772
20087	9.690232	0.142324	1.500306	-0.545592	-0.029744	-0.041822	-0.823646	-0.370713	0.002529	-0.730821	0.125298	0.637427	0.209495
20088	9.703031	0.156199	1.413143	-0.563677	-0.014271	-0.049197	-0.824781	-0.369298	0.001709	-0.728909	0.130846	0.635912	0.217228
20089	9.690692	0.144374	1.442289	-0.547274	-0.006260	-0.047290	-0.823780	-0.372403	0.002372	-0.726994	0.136790	0.634477	0.224070
20090	9.715180	0.187570	1.417610	-0.558035	0.011729	-0.037784	-0.823915	-0.373383	0.000534	-0.725337	0.142259	0.632466	0.231595
20091	9.700888	0.187509	1.393465	-0.556086	0.024196	-0.022801	-0.821804	-0.371694	-0.000449	-0.723753	0.148475	0.630383	0.238233
20092	9.681277	0.226663	1.451049	-0.539738	0.033238	-0.035051	-0.822921	-0.374082	-0.002153	-0.722296	0.153587	0.628033	0.245510
20093	9.670893	0.203075	1.533484	-0.553561	0.006333	-0.042134	-0.820798	-0.375353	-0.002886	-0.720263	0.159582	0.626178	0.252300
20094	9.690487	0.287567	1.537348	-0.556312	0.004550	-0.042141	-0.820515	-0.375350	-0.003873	-0.718224	0.164955	0.624076	0.259756
