# Supplementary material for: Identification of Haptic Based Guiding Using Hard Reins
Source: PLoS One. 2015 Jul 22;10(7):e0132020. doi: 10.1371/journal.pone.0132020 (PMC4511788; doi:10.1371/journal.pone.0132020)
Supplement: S2 File — (ZIP) [file pone.0132020.s002.zip › MotionData2/Subject11/T15/fh15.txt]

// Start Time: 0
// Sample rate: 25.0Hz
// Scenario: 4.9
// Firmware Version: 2.6.1
Counter	Acc_X	Acc_Y	Acc_Z	Gyr_X	Gyr_Y	Gyr_Z	Mag_X	Mag_Y	Mag_Z	Quat_w	Quat_x	Quat_y	Quat_z
19430	0.706790	0.500330	9.849764	0.021364	0.003408	-0.000456	-0.337941	0.017729	-0.635745	0.143242	-0.027994	-0.026644	-0.988933
19431	0.679163	0.351411	9.838678	-0.007228	0.004310	-0.009494	-0.337162	0.017182	-0.635506	0.143005	-0.028019	-0.026486	-0.988971
19432	0.635733	0.356472	9.810276	-0.014428	0.020916	0.005508	-0.338193	0.017460	-0.637152	0.143025	-0.027733	-0.026156	-0.988985
19433	0.587129	0.313475	9.781365	0.003518	0.009600	-0.008494	-0.338072	0.017594	-0.635104	0.142816	-0.027623	-0.026189	-0.989017
19434	0.563050	0.323224	9.762462	-0.030601	-0.004451	0.014126	-0.338604	0.020306	-0.635198	0.143002	-0.027889	-0.025608	-0.988998
19435	0.555649	0.299409	9.819922	-0.027059	-0.002726	0.021204	-0.339131	0.021528	-0.634666	0.143358	-0.028122	-0.025046	-0.988954
19436	0.602406	0.419584	9.917019	-0.011920	-0.001042	0.035427	-0.338600	0.019358	-0.634823	0.143955	-0.028279	-0.024812	-0.988869
19437	0.655608	0.433392	9.849436	0.006980	0.004261	0.014424	-0.338607	0.020984	-0.635447	0.144199	-0.028272	-0.024912	-0.988831
19438	0.563444	0.378520	9.758288	-0.009064	0.006079	0.003758	-0.338736	0.020714	-0.635064	0.144192	-0.028264	-0.024732	-0.988837
19439	0.525097	0.417373	9.783095	-0.018002	0.002590	0.000175	-0.337965	0.021387	-0.634557	0.144139	-0.028349	-0.024351	-0.988851
19440	0.534596	0.395617	9.770748	0.016847	0.004324	0.011002	-0.337458	0.022738	-0.633911	0.144295	-0.028304	-0.024685	-0.988822
19441	0.543867	0.342548	9.741222	-0.009106	0.009564	0.014344	-0.337968	0.022064	-0.634934	0.144531	-0.028227	-0.024452	-0.988795
19442	0.602768	0.474484	9.783082	0.019529	0.020038	0.016361	-0.335634	0.021646	-0.635485	0.144784	-0.027866	-0.024789	-0.988760
19443	0.635737	0.358715	9.757437	0.033814	0.009532	0.019919	-0.335884	0.020292	-0.636007	0.145153	-0.027669	-0.025405	-0.988696
19444	0.679610	0.413921	9.834587	0.006983	0.011253	0.016201	-0.334975	0.020017	-0.636279	0.145390	-0.027518	-0.025520	-0.988662
19445	0.607608	0.472394	9.898357	0.010614	0.013039	0.003930	-0.335628	0.020833	-0.636005	0.145432	-0.027313	-0.025680	-0.988658
19446	0.551606	0.409995	9.797199	0.026754	0.013095	-0.001233	-0.336139	0.020430	-0.637282	0.145345	-0.027059	-0.026191	-0.988664
19447	0.539680	0.429423	9.828764	-0.014372	-0.009636	-0.015707	-0.336131	0.018939	-0.637040	0.144973	-0.027361	-0.025934	-0.988717
19448	0.601801	0.339771	9.767123	-0.029532	0.006119	-0.021083	-0.335491	0.019613	-0.636275	0.144446	-0.027398	-0.025362	-0.988808
19449	0.621109	0.337347	9.810183	-0.017948	-0.000909	-0.013982	-0.336914	0.019892	-0.636763	0.144111	-0.027540	-0.025003	-0.988862
19450	0.607251	0.424136	9.844941	-0.009020	0.013069	-0.005915	-0.337305	0.019622	-0.635480	0.143901	-0.027389	-0.024809	-0.988902
19451	0.631272	0.409291	9.770071	-0.017947	0.018328	-0.006850	-0.337567	0.020030	-0.635216	0.143716	-0.027155	-0.024393	-0.988945
19452	0.544477	0.424612	9.840682	-0.000061	0.019218	-0.006689	-0.338340	0.019628	-0.635720	0.143497	-0.026856	-0.024359	-0.988986
19453	0.491975	0.507129	9.952620	0.014254	0.021840	-0.008308	-0.337185	0.021112	-0.635211	0.143303	-0.026452	-0.024577	-0.989020
19454	0.646070	0.452486	9.777649	-0.008977	0.023582	-0.010286	-0.337951	0.019762	-0.636237	0.143014	-0.026090	-0.024356	-0.989077
19455	0.693479	0.331662	9.708569	-0.005438	0.013944	-0.003284	-0.336910	0.018943	-0.636516	0.142905	-0.025910	-0.024206	-0.989101
19456	0.679018	0.332077	9.807220	0.023166	0.002560	-0.003114	-0.337182	0.021112	-0.636107	0.142777	-0.025875	-0.024678	-0.989109
19457	0.708410	0.387462	9.906123	0.010662	0.009538	-0.008467	-0.339504	0.019499	-0.635704	0.142572	-0.025743	-0.024861	-0.989137
19458	0.804813	0.364872	9.842555	-0.007168	0.013046	-0.020071	-0.338722	0.019360	-0.637125	0.142079	-0.025579	-0.024711	-0.989216
19459	0.732357	0.360732	9.876774	0.041202	-0.004383	-0.038266	-0.338851	0.018682	-0.635978	0.141293	-0.025636	-0.025553	-0.989306
19460	0.640930	0.404824	9.906905	0.035841	-0.009607	-0.041813	-0.340014	0.017468	-0.634565	0.140400	-0.025787	-0.026329	-0.989409
19461	0.660310	0.418647	9.757914	-0.024927	-0.002574	-0.051923	-0.338828	0.014889	-0.636527	0.139310	-0.025992	-0.025866	-0.989570
19462	0.794935	0.335921	9.787040	-0.040141	0.007872	-0.049411	-0.339341	0.014214	-0.636782	0.138217	-0.026006	-0.025093	-0.989742
19463	1.128157	0.333865	9.964363	-0.082217	0.030459	-0.042691	-0.338454	0.017461	-0.636508	0.137296	-0.025749	-0.023397	-0.989919
19464	1.238571	0.237333	10.135314	-0.118062	0.047853	-0.030609	-0.337695	0.020438	-0.636362	0.136586	-0.025195	-0.020963	-0.990086
19465	1.311402	0.285552	10.361117	-0.229082	0.052976	-0.019080	-0.337198	0.023687	-0.635698	0.136067	-0.024955	-0.016285	-0.990251
19466	1.416818	0.178219	10.133097	-0.243329	0.042521	-0.031607	-0.334915	0.031261	-0.634506	0.135269	-0.024848	-0.011384	-0.990432
19467	1.671444	-0.004165	10.121594	-0.196818	0.052951	-0.026057	-0.334170	0.037762	-0.635862	0.134619	-0.024591	-0.007351	-0.990565
19468	1.587345	-0.282679	10.054239	-0.132397	0.093233	-0.014016	-0.329271	0.040581	-0.635011	0.134237	-0.023182	-0.004503	-0.990668
19469	1.548421	-0.314498	9.773064	-0.085955	0.125608	0.021697	-0.327209	0.043009	-0.636555	0.134590	-0.021268	-0.002434	-0.990670
19470	1.347399	-0.745198	9.971695	-0.037942	0.187588	0.098901	-0.321787	0.046097	-0.637629	0.136490	-0.017742	-0.001154	-0.990482
19471	0.946187	-0.467668	10.052837	-0.000584	0.254034	0.166559	-0.313483	0.044158	-0.640844	0.139746	-0.013106	-0.000334	-0.990101
19472	0.731782	-0.385633	9.594263	0.033235	0.272440	0.225120	-0.303908	0.047361	-0.645563	0.144159	-0.007704	-0.000191	-0.989525
19473	0.536099	-0.739902	9.635132	0.072308	0.229515	0.274580	-0.294846	0.047585	-0.646976	0.149554	-0.003368	-0.000825	-0.988747
19474	0.163673	-0.486823	9.658074	0.027413	0.212031	0.305194	-0.287599	0.049309	-0.649627	0.155539	0.000818	-0.000732	-0.987829
19475	0.073821	0.123949	9.408754	-0.038931	0.161274	0.330238	-0.279571	0.050487	-0.652807	0.162014	0.003476	0.000638	-0.986782
19476	0.404084	0.386166	9.493023	-0.085504	0.127894	0.329730	-0.270803	0.056403	-0.653136	0.168471	0.005643	0.002697	-0.985687
19477	0.495284	-0.036957	9.768517	-0.156269	0.129528	0.337912	-0.264108	0.062057	-0.652412	0.175088	0.007265	0.006253	-0.984506
19478	0.383992	0.264898	9.893095	-0.198360	0.129502	0.344747	-0.256000	0.069872	-0.651817	0.181833	0.009079	0.010541	-0.983231
19479	0.152549	0.325642	9.506512	-0.160605	0.122730	0.315128	-0.250468	0.076347	-0.652860	0.187976	0.010543	0.014124	-0.982015
19480	0.233443	-0.168973	9.182939	-0.128279	0.111471	0.292295	-0.244557	0.083632	-0.652621	0.193660	0.012248	0.016979	-0.980845
19481	0.294255	-0.104648	9.139900	-0.003157	0.051087	0.307082	-0.235017	0.089813	-0.651935	0.199612	0.012891	0.017183	-0.979640
19482	-0.108850	-0.424006	9.058005	0.107639	-0.020521	0.320025	-0.232022	0.087359	-0.653283	0.205811	0.012944	0.014886	-0.978393
19483	-0.032722	0.090247	9.125737	0.163130	-0.060766	0.305384	-0.230066	0.084910	-0.653848	0.211708	0.012072	0.011376	-0.977192
19484	0.047486	-0.187929	9.588020	0.043531	-0.011764	0.240273	-0.226558	0.082724	-0.654178	0.216344	0.011997	0.010394	-0.976188
19485	-0.467768	-0.673367	9.959343	-0.077201	0.042555	0.230826	-0.222303	0.085411	-0.653959	0.220808	0.012108	0.012062	-0.975168
19486	-0.021596	0.270491	9.901464	0.065162	0.068726	0.223207	-0.220496	0.085943	-0.653469	0.225078	0.013706	0.011016	-0.974182
19487	-0.030886	-0.339187	9.469213	0.270928	0.026885	0.224442	-0.213471	0.080215	-0.654653	0.229317	0.015066	0.005814	-0.973218
19488	-0.844833	-0.750305	10.576868	0.340302	0.002294	0.276103	-0.209294	0.075317	-0.657323	0.234534	0.016620	-0.000908	-0.971965
19489	-0.734538	0.795957	11.624558	0.318707	0.070192	0.302886	-0.203539	0.065803	-0.659421	0.240263	0.019094	-0.006848	-0.970496
19490	-0.299133	1.275484	10.689162	0.187736	0.153505	0.233490	-0.198311	0.058188	-0.662005	0.244687	0.022862	-0.009869	-0.969282
19491	-0.205073	0.289638	9.403453	-0.019539	0.163417	0.199211	-0.192321	0.053009	-0.664193	0.248543	0.025533	-0.008799	-0.968244
19492	-0.600179	-0.278296	9.842476	-0.070664	0.152914	0.208486	-0.185340	0.055683	-0.666319	0.252587	0.028025	-0.006803	-0.967144
19493	-0.531792	0.500833	10.002229	-0.000861	0.123144	0.196686	-0.177587	0.057402	-0.665905	0.256361	0.030034	-0.006276	-0.966094
19494	-0.306747	0.925500	9.464504	0.022895	0.116410	0.103461	-0.174075	0.054945	-0.667005	0.258310	0.032306	-0.006210	-0.965502
19495	-0.360885	0.121409	9.042420	-0.093908	0.058983	0.003573	-0.169157	0.054648	-0.666569	0.258402	0.032623	-0.004121	-0.965478
19496	0.059055	0.085527	9.389216	-0.316471	0.045750	-0.059920	-0.167223	0.055586	-0.665821	0.257396	0.031793	0.002239	-0.965780
19497	-0.329094	-0.171141	9.399226	-0.355818	-0.030200	-0.088615	-0.166111	0.063708	-0.663710	0.255858	0.029013	0.008992	-0.966237
19498	-0.518666	-0.351787	9.610245	-0.286209	-0.122929	-0.083141	-0.166548	0.070619	-0.660820	0.254386	0.025075	0.013915	-0.966677
19499	-0.251370	-0.109000	9.471358	-0.182349	-0.199875	-0.116175	-0.169684	0.074157	-0.657923	0.252234	0.019889	0.016468	-0.967322
19500	-0.160876	-0.291793	9.694354	-0.139595	-0.205263	-0.082468	-0.175900	0.074461	-0.657060	0.250709	0.015104	0.018139	-0.967775
19501	-0.256574	-0.166222	9.619729	-0.023595	-0.221098	-0.014655	-0.181337	0.073676	-0.655450	0.250460	0.010340	0.017472	-0.967914
19502	-0.404396	0.094756	9.652840	0.187359	-0.214121	0.032825	-0.185967	0.068009	-0.654669	0.251079	0.007062	0.012738	-0.967857
19503	-0.640303	-0.489382	9.917291	0.214012	-0.172193	0.076294	-0.189412	0.059492	-0.654956	0.252518	0.004500	0.007702	-0.967551
19504	-1.356374	0.652617	10.349903	0.249511	-0.024453	0.178861	-0.190528	0.052047	-0.657060	0.255902	0.005232	0.002707	-0.966685
19505	-0.505763	1.447376	9.750963	0.485949	0.046369	0.170187	-0.189404	0.038629	-0.661048	0.259081	0.008397	-0.006556	-0.965797
19506	-0.045950	0.272516	8.928501	0.435843	0.013151	0.176391	-0.188389	0.020740	-0.663669	0.262344	0.010804	-0.014964	-0.964798
19507	-0.490548	-0.480963	9.906484	0.045363	0.023353	0.230816	-0.188469	0.012611	-0.664643	0.266747	0.011210	-0.015819	-0.963571
19508	-0.888624	0.557863	10.440897	-0.511270	0.087856	0.265203	-0.184759	0.020586	-0.665133	0.271913	0.010010	-0.005586	-0.962254
19509	-1.376889	-0.228539	11.551040	-0.917537	0.190896	0.273151	-0.178426	0.043042	-0.661680	0.277275	0.008524	0.013033	-0.960664
19510	-1.316148	-0.460118	9.899427	-1.168918	0.268027	0.331489	-0.172164	0.076337	-0.655305	0.283622	0.007195	0.036880	-0.958200
19511	-0.454517	-0.137945	8.924905	-0.885336	0.194513	0.348979	-0.164106	0.112874	-0.649437	0.290196	0.006069	0.054874	-0.955373
19512	-2.071770	-0.733117	8.350499	-0.552658	0.065686	0.360125	-0.157240	0.131533	-0.644493	0.297012	0.004427	0.065735	-0.952598
19513	-1.680802	-0.064540	7.782909	-0.506314	-0.074347	0.378492	-0.155139	0.147237	-0.641043	0.304310	0.000535	0.074879	-0.949625
19514	-0.876785	-1.098081	8.439322	-0.131127	-0.228746	0.441001	-0.155476	0.157804	-0.635687	0.312966	-0.004030	0.075936	-0.946715
19515	-1.008479	-0.610863	8.573416	0.541482	-0.338852	0.458858	-0.159324	0.151863	-0.635944	0.322145	-0.006281	0.063552	-0.944534
19516	-0.806963	0.206505	8.994381	0.800938	-0.394023	0.439498	-0.166437	0.131309	-0.641542	0.330930	-0.008086	0.045895	-0.942504
19517	-0.818523	0.230390	10.484587	0.831139	-0.300787	0.474397	-0.173035	0.111023	-0.646634	0.340182	-0.007673	0.028185	-0.939906
19518	-1.091127	-0.779513	11.407676	0.673406	-0.197813	0.530751	-0.174869	0.093149	-0.648573	0.350230	-0.006590	0.014225	-0.936532
19519	-1.019232	-0.196507	11.927990	0.569086	-0.091556	0.667924	-0.174269	0.080275	-0.651779	0.362745	-0.003920	0.002913	-0.931876
19520	-0.663074	1.032579	10.542930	0.483548	-0.054609	0.645580	-0.172908	0.071057	-0.656113	0.374673	-0.001470	-0.006480	-0.927133
19521	-0.232711	0.468554	9.646044	0.396811	-0.079064	0.648159	-0.170522	0.062238	-0.658283	0.386600	0.000201	-0.014554	-0.922133
19522	-0.123698	0.837480	10.245276	0.223978	-0.082817	0.665420	-0.169208	0.059251	-0.659227	0.398735	0.000134	-0.019365	-0.916862
19523	-0.219054	0.348582	9.769500	-0.003246	-0.019791	0.685961	-0.164535	0.057736	-0.660720	0.411217	-0.000263	-0.019622	-0.911326
19524	0.529179	0.987356	9.804029	-0.268219	0.022671	0.729909	-0.160204	0.068551	-0.658247	0.424407	-0.002418	-0.014582	-0.905351
19525	0.108522	0.235628	9.842270	-0.244285	0.011336	0.770548	-0.154456	0.081934	-0.658074	0.438248	-0.004277	-0.010215	-0.898786
19526	0.229317	0.266383	9.197590	-0.123679	0.007835	0.827793	-0.146644	0.095848	-0.656902	0.453018	-0.005463	-0.007895	-0.891450
19527	0.362098	0.586634	9.668702	0.020820	-0.020456	0.907183	-0.139957	0.103129	-0.656419	0.469071	-0.005570	-0.008573	-0.883101
19528	-0.072672	0.545994	10.212650	0.117106	-0.011816	0.970590	-0.131041	0.105656	-0.656527	0.486093	-0.004919	-0.010688	-0.873828
19529	0.500283	1.662009	10.153254	0.156377	0.021178	1.009824	-0.122773	0.108593	-0.657133	0.503612	-0.003022	-0.013407	-0.863821
19530	0.384349	1.321209	10.083054	0.079551	0.014279	0.981008	-0.111900	0.109891	-0.659843	0.520430	-0.002308	-0.014625	-0.853776
19531	0.220601	1.052402	9.841081	0.131345	0.030072	1.013165	-0.102063	0.109296	-0.659227	0.537588	-0.000500	-0.016868	-0.843039
19532	0.693476	1.704982	8.969828	0.360351	-0.015388	1.037590	-0.090135	0.107066	-0.661986	0.554912	0.002695	-0.023145	-0.831583
19533	0.495287	0.977723	9.712899	0.596246	-0.024259	1.079705	-0.082207	0.103503	-0.665979	0.572600	0.008613	-0.033822	-0.819092
19534	0.818607	0.259740	10.100747	0.595681	0.010294	1.199413	-0.069943	0.089078	-0.671422	0.591906	0.014721	-0.043707	-0.804686
19535	1.102922	1.164169	10.892054	0.291145	0.071023	1.272395	-0.057209	0.081967	-0.674752	0.612097	0.018319	-0.048370	-0.789089
19536	1.036856	1.376570	10.976766	0.099824	0.097281	1.245603	-0.043713	0.076883	-0.677307	0.631580	0.019803	-0.049252	-0.773492
19537	1.282849	1.703751	10.070088	0.121660	0.062551	1.182205	-0.030130	0.078572	-0.678260	0.649646	0.021204	-0.051314	-0.758207
19538	0.864855	1.366421	8.791445	0.231223	0.021141	1.114207	-0.018476	0.077697	-0.678698	0.666260	0.023321	-0.055063	-0.743318
19539	-1.052693	1.247107	10.498295	0.311631	-0.024054	1.079897	-0.007040	0.071405	-0.682258	0.681916	0.026001	-0.060992	-0.728419
19540	-0.282582	2.219892	11.288599	0.363785	0.042175	1.025834	0.003521	0.060105	-0.686877	0.696526	0.030262	-0.066296	-0.713821
19541	0.089166	2.277746	9.135414	0.285836	0.092607	0.926706	0.012519	0.049355	-0.689163	0.709510	0.034469	-0.070120	-0.700350
19542	-0.151677	1.723070	8.011338	0.170568	0.043069	0.906284	0.021360	0.043618	-0.691655	0.721991	0.036162	-0.072574	-0.687135
19543	-0.135856	1.210596	8.759839	0.380724	0.006248	0.895220	0.028531	0.035451	-0.693761	0.733824	0.040596	-0.078794	-0.673532
19544	-0.036866	1.183504	9.590096	0.568531	0.039329	0.901061	0.036277	0.018476	-0.698265	0.745362	0.047989	-0.086652	-0.659261
19545	-0.188391	1.594338	9.860450	0.427326	0.112814	0.881917	0.044273	0.000819	-0.699068	0.756561	0.054464	-0.091805	-0.645152
19546	-0.375918	2.030002	10.294802	0.050005	0.219497	0.847086	0.052361	-0.009927	-0.700317	0.767691	0.056442	-0.090104	-0.631938
19547	-0.203238	2.206485	10.252088	-0.225295	0.309577	0.814550	0.066328	-0.008376	-0.699998	0.778607	0.055610	-0.083712	-0.619412
19548	0.031850	1.686976	9.258877	-0.132173	0.322848	0.827458	0.080664	-0.003982	-0.698504	0.789391	0.056112	-0.078022	-0.606321
19549	0.207337	1.579771	9.251325	0.065332	0.281639	0.865683	0.093098	-0.007302	-0.696161	0.800062	0.059384	-0.075594	-0.592165
19550	0.380729	1.843950	9.577265	0.212703	0.186130	0.887554	0.104410	-0.016576	-0.696163	0.810438	0.063597	-0.076244	-0.577349
19551	0.944508	2.331903	10.152316	0.259203	0.103673	0.855790	0.114436	-0.026927	-0.697181	0.819956	0.067851	-0.078913	-0.562886
19552	0.810830	2.207958	10.173671	0.182570	0.047895	0.768689	0.120977	-0.038885	-0.698035	0.828311	0.070123	-0.081286	-0.549887
19553	1.042759	2.571115	9.986012	-0.033712	0.044413	0.721288	0.126192	-0.046094	-0.697414	0.836217	0.069029	-0.081489	-0.537899
19554	1.141153	2.492858	9.811251	-0.024495	0.025318	0.660444	0.129827	-0.048010	-0.697743	0.843299	0.067772	-0.081778	-0.526845
19555	1.089421	2.344597	9.954170	0.082283	0.029874	0.589846	0.134252	-0.052098	-0.698361	0.849333	0.068647	-0.083275	-0.516707
19556	0.936167	2.532411	9.640461	0.014793	0.090537	0.505073	0.137113	-0.055638	-0.696390	0.854612	0.068954	-0.082651	-0.507989
19557	0.625542	2.324466	9.265889	-0.130418	0.169670	0.398620	0.143587	-0.055943	-0.696745	0.859030	0.067939	-0.079321	-0.501159
19558	0.428168	2.410168	9.263771	-0.258650	0.232961	0.283439	0.153017	-0.054504	-0.694311	0.862533	0.065344	-0.073181	-0.496399
19559	0.398097	2.265298	8.998040	-0.229236	0.277144	0.130476	0.160740	-0.047772	-0.693080	0.864453	0.064131	-0.066632	-0.494133
19560	0.674632	1.763554	9.201347	-0.223152	0.333380	-0.019265	0.171305	-0.041055	-0.690100	0.864941	0.063556	-0.058710	-0.494359
19561	0.691606	1.438533	9.125376	-0.444519	0.338855	-0.133718	0.181954	-0.026209	-0.687553	0.864480	0.059529	-0.048619	-0.496757
19562	0.347352	0.896193	9.412868	-0.689526	0.272488	-0.197440	0.190494	-0.006747	-0.681219	0.863480	0.050465	-0.036892	-0.500495
19563	0.181806	0.381575	8.997476	-0.839821	0.206131	-0.212920	0.196961	0.014082	-0.676376	0.862179	0.038279	-0.025016	-0.504536
19564	0.640535	0.373676	9.156829	-0.804773	0.144856	-0.269424	0.201459	0.040070	-0.671838	0.860001	0.025957	-0.014264	-0.509432
19565	0.564130	0.135733	9.793939	-0.823407	0.148364	-0.321576	0.204775	0.066605	-0.663436	0.857033	0.013437	-0.003474	-0.515075
19566	0.496327	-0.227103	9.718264	-0.894972	0.157138	-0.322118	0.206232	0.101143	-0.654161	0.853787	-0.000302	0.008448	-0.520554
19567	0.472870	-0.478476	10.030364	-0.823679	0.142988	-0.273237	0.206555	0.129724	-0.643903	0.850762	-0.012938	0.019131	-0.525043
19568	-0.237004	-0.814814	9.905265	-0.636021	0.132661	-0.222414	0.209661	0.148538	-0.636982	0.848113	-0.022492	0.027930	-0.528600
19569	-0.108222	-0.685063	9.410637	-0.404249	0.140643	-0.213647	0.212909	0.164911	-0.629702	0.845538	-0.028013	0.034183	-0.532082
19570	-0.430090	-1.477302	9.822420	-0.301509	0.104799	-0.206053	0.215148	0.178039	-0.624744	0.843065	-0.032180	0.038969	-0.535432
19571	-1.096404	-1.497951	10.808336	-0.268473	0.134551	-0.209055	0.214926	0.191044	-0.618981	0.840508	-0.035473	0.043727	-0.538865
19572	-1.011881	-1.144033	10.369532	-0.273586	0.133836	-0.251335	0.217579	0.200242	-0.615091	0.837449	-0.038893	0.048668	-0.542954
19573	-1.371521	-1.778446	9.606008	-0.089187	0.117553	-0.257104	0.219077	0.207819	-0.611328	0.834441	-0.039387	0.051225	-0.547296
19574	-1.623745	-1.585253	9.225932	0.489523	0.050412	-0.224808	0.218454	0.204843	-0.613523	0.832256	-0.030940	0.046451	-0.551575
19575	-1.617296	-1.026842	9.400502	0.777733	-0.057049	-0.281146	0.214181	0.186985	-0.621442	0.829555	-0.018867	0.036653	-0.556902
19576	-1.387880	-1.014795	9.206425	0.414624	-0.107821	-0.324572	0.210001	0.175766	-0.629554	0.826128	-0.013473	0.030045	-0.562519
19577	-0.950416	-0.605478	8.909390	0.028230	-0.156920	-0.357567	0.201857	0.176082	-0.632886	0.822159	-0.014949	0.027009	-0.568420
19578	-0.974857	-0.648429	8.957167	0.030124	-0.223316	-0.401854	0.192793	0.178164	-0.634779	0.817686	-0.017255	0.022798	-0.574954
19579	-1.260270	-0.733783	9.415209	0.091005	-0.268729	-0.436763	0.181397	0.179987	-0.635744	0.812749	-0.018990	0.017237	-0.582049
19580	-0.539102	-0.492620	9.116197	0.218199	-0.296776	-0.466940	0.166274	0.179257	-0.640006	0.807431	-0.019105	0.009620	-0.589574
19581	-0.025098	-0.198024	9.247312	0.266686	-0.331828	-0.517037	0.151400	0.179067	-0.642091	0.801402	-0.018734	0.000963	-0.597832
19582	0.113300	0.208634	10.464284	0.412653	-0.295233	-0.565172	0.134626	0.173605	-0.647783	0.794693	-0.015706	-0.008987	-0.606741
19583	-0.467997	-0.064124	11.011634	0.435419	-0.226722	-0.649243	0.123454	0.162016	-0.654514	0.786778	-0.011313	-0.018017	-0.616870
19584	-0.246968	-0.175712	9.686819	0.263142	-0.191449	-0.692727	0.108870	0.156540	-0.657039	0.778111	-0.009331	-0.024502	-0.627579
19585	0.454687	0.021483	9.901702	0.260606	-0.195988	-0.731709	0.094680	0.151063	-0.661490	0.768749	-0.007276	-0.030871	-0.638763
19586	1.105722	-0.151822	11.511282	0.291047	-0.132562	-0.763246	0.079691	0.148706	-0.664362	0.758827	-0.004072	-0.036803	-0.650239
19587	1.238364	0.164556	11.501760	0.230600	0.000484	-0.809000	0.070152	0.142796	-0.665814	0.748185	0.000069	-0.039788	-0.662296
19588	0.688945	0.022680	10.103947	-0.029375	0.100667	-0.827989	0.063294	0.144053	-0.668132	0.737167	0.001571	-0.037954	-0.674641
19589	0.616186	0.362586	8.613844	-0.193821	0.067722	-0.835351	0.055994	0.151678	-0.665261	0.725811	0.000269	-0.034241	-0.687041
19590	0.642274	-0.728242	8.999969	-0.125249	-0.023392	-0.808104	0.045859	0.158235	-0.664150	0.714570	-0.001370	-0.032917	-0.698788
19591	0.571666	-0.481578	9.267739	-0.123906	-0.049880	-0.723532	0.038827	0.165047	-0.662571	0.704312	-0.003418	-0.031819	-0.709169
19592	0.417593	-0.085521	9.417798	-0.247562	-0.039505	-0.681975	0.028679	0.173772	-0.661055	0.694510	-0.007086	-0.028973	-0.718865
19593	0.413422	-0.330807	9.410209	-0.281817	0.000586	-0.615160	0.017879	0.181143	-0.656087	0.685529	-0.010717	-0.024884	-0.727541
19594	0.297101	-0.396648	9.602692	-0.391178	0.063414	-0.557555	0.013915	0.192272	-0.650543	0.677270	-0.014936	-0.018504	-0.735350
19595	0.058802	0.038547	9.753927	-0.462689	0.087946	-0.566642	0.008134	0.204901	-0.645726	0.668723	-0.019782	-0.010541	-0.743174
19596	0.132067	0.162296	9.514422	-0.603759	0.128294	-0.613336	0.001274	0.223225	-0.637765	0.659261	-0.025876	-0.000157	-0.751469
19597	0.368846	-0.488972	9.478461	-0.716509	0.220896	-0.585828	-0.001461	0.243287	-0.627801	0.649933	-0.032075	0.013348	-0.759197
19598	0.343512	-1.376555	10.924667	-0.591883	0.125990	-0.518501	-0.005349	0.261052	-0.617329	0.641539	-0.038052	0.023575	-0.765783
19599	-0.056764	-2.681391	11.804617	-0.358315	0.118645	-0.364548	-0.009576	0.271909	-0.609992	0.635555	-0.041116	0.030492	-0.770357
19600	0.122947	0.208433	10.423348	-0.120056	0.070815	-0.380923	-0.012979	0.277346	-0.607841	0.629495	-0.041847	0.032866	-0.775180
19601	0.303014	-0.907703	9.217099	-0.008347	0.004071	-0.541860	-0.019092	0.282527	-0.607443	0.621013	-0.042335	0.032734	-0.781971
19602	0.196687	-2.657681	10.767030	0.084437	0.080760	-0.513068	-0.025937	0.279854	-0.607112	0.612946	-0.040423	0.031920	-0.788444
19603	0.337314	-0.901902	11.201711	0.102395	0.236277	-0.482989	-0.030172	0.274458	-0.608509	0.605187	-0.035866	0.032973	-0.794591
19604	0.788480	0.450946	9.637032	0.112089	0.306672	-0.575892	-0.032222	0.272302	-0.611060	0.595825	-0.030079	0.034429	-0.801812
19605	0.454089	-1.411836	9.892440	0.244794	0.306973	-0.656277	-0.032953	0.266346	-0.614819	0.585128	-0.022825	0.033867	-0.809912
19606	0.420292	-0.735827	9.886085	0.336243	0.254621	-0.708522	-0.034176	0.256057	-0.618613	0.573524	-0.015312	0.031016	-0.818458
19607	0.451741	-0.733117	10.066066	0.358029	0.176058	-0.805589	-0.039261	0.243352	-0.624678	0.560206	-0.008988	0.026993	-0.827865
19608	0.416910	-1.882972	9.868121	0.334702	0.148988	-0.800790	-0.046561	0.232961	-0.629919	0.546804	-0.003273	0.022919	-0.836941
19609	0.362562	-0.704228	9.848498	0.144767	0.116437	-0.747402	-0.053624	0.224870	-0.632837	0.534141	-0.000305	0.021795	-0.845114
19610	0.616654	-0.956778	9.696823	0.138980	0.065461	-0.667567	-0.059928	0.219485	-0.634843	0.522740	0.001924	0.020088	-0.852253
19611	0.313363	-0.815940	9.367048	0.172645	0.035702	-0.592403	-0.068027	0.212214	-0.638890	0.512537	0.003827	0.017606	-0.858476
19612	-0.040428	-0.313554	9.176430	0.115147	-0.008038	-0.545184	-0.075100	0.205478	-0.640771	0.503096	0.004605	0.015538	-0.864079
19613	0.263777	-0.301356	9.181221	0.044897	-0.022287	-0.452388	-0.081058	0.202022	-0.642744	0.495215	0.004245	0.014625	-0.868637
19614	0.307165	-0.326695	9.656341	0.012216	-0.013003	-0.359217	-0.085841	0.199879	-0.641158	0.488923	0.003963	0.014267	-0.872201
19615	-0.048708	-0.128464	9.873150	0.119221	0.033246	-0.270010	-0.089836	0.197461	-0.642402	0.484140	0.005335	0.012559	-0.874884
19616	0.232911	-0.592020	9.995152	0.270944	0.108201	-0.170124	-0.091342	0.189881	-0.643734	0.481054	0.009736	0.008837	-0.876592
19617	-0.128601	-0.498009	9.932068	0.318905	0.171972	-0.070724	-0.087381	0.179563	-0.649527	0.479665	0.015495	0.004949	-0.877301
19618	-0.735636	-0.639815	9.983734	0.259543	0.209569	0.006675	-0.081630	0.172217	-0.653653	0.479629	0.021590	0.002357	-0.877203
19619	-0.886143	-0.425253	9.814419	0.041025	0.221621	0.065093	-0.075363	0.169311	-0.656224	0.480692	0.025590	0.003825	-0.876508
19620	-0.630249	0.245952	9.762256	-0.136167	0.233709	0.081531	-0.067616	0.171979	-0.655289	0.482124	0.028311	0.008372	-0.875605
19621	-0.701028	0.494930	9.213049	-0.152197	0.226842	0.079711	-0.058175	0.173420	-0.655671	0.483514	0.030570	0.013257	-0.874702
19622	-0.855153	0.577752	8.379103	-0.100511	0.170954	0.132837	-0.050306	0.177171	-0.654471	0.485812	0.032550	0.016542	-0.873300
19623	-0.578503	0.092768	8.558571	0.138864	0.065787	0.185122	-0.046699	0.180268	-0.654751	0.488882	0.034874	0.014695	-0.871529
19624	-1.234316	-0.829156	9.750302	0.343876	-0.011459	0.295584	-0.043018	0.171578	-0.657194	0.493744	0.038049	0.008337	-0.868734
19625	-1.847506	0.831459	10.959337	0.438457	-0.021237	0.326695	-0.037891	0.159901	-0.661481	0.499015	0.041878	0.000361	-0.865581
19626	-0.966517	1.868461	9.396998	0.390799	-0.016510	0.227700	-0.035761	0.148669	-0.666600	0.502575	0.045420	-0.006805	-0.863313
19627	-0.959711	0.813315	8.820115	0.257177	-0.057223	0.095961	-0.034531	0.139042	-0.669784	0.503938	0.046863	-0.011852	-0.862386
19628	-1.347596	0.586202	9.058743	0.019363	-0.143670	0.021724	-0.035788	0.133087	-0.671104	0.504222	0.044504	-0.013701	-0.862318
19629	-0.997437	0.947553	8.581688	-0.001889	-0.267766	-0.048514	-0.041374	0.135691	-0.669459	0.503260	0.039780	-0.016257	-0.863066
19630	-0.631688	0.084977	8.979523	0.092772	-0.344918	-0.047517	-0.051069	0.133303	-0.669338	0.502208	0.034704	-0.021338	-0.863787
19631	-0.270219	0.644184	9.533111	0.175077	-0.336362	-0.054823	-0.063854	0.128222	-0.669710	0.500935	0.030571	-0.027623	-0.864503
19632	-0.189375	0.446197	10.267845	0.130384	-0.270025	-0.066445	-0.072374	0.123659	-0.669115	0.499503	0.027175	-0.032588	-0.865272
19633	-0.439054	0.636566	10.543722	-0.078711	-0.215702	-0.117010	-0.078969	0.122610	-0.669155	0.497329	0.022630	-0.033222	-0.866630
19634	-0.232914	0.414815	10.904644	-0.091247	-0.142370	-0.104614	-0.085595	0.125490	-0.666852	0.495413	0.019254	-0.033056	-0.867815
19635	0.281586	0.785682	10.813157	0.032278	-0.073382	-0.091205	-0.089866	0.125920	-0.667809	0.493724	0.018250	-0.034209	-0.868754
19636	0.548611	1.025166	9.592903	0.163169	-0.051258	-0.106917	-0.092849	0.125800	-0.665717	0.491727	0.018974	-0.037558	-0.869732
19637	-0.049042	0.842608	9.711303	0.284729	-0.112333	-0.101707	-0.095901	0.117279	-0.667803	0.489712	0.019777	-0.043503	-0.870574
19638	-0.354245	1.013729	10.629026	0.314693	-0.131849	-0.030959	-0.101159	0.109583	-0.669464	0.488880	0.020520	-0.050307	-0.870658
19639	-0.126346	1.137694	10.854363	0.411282	-0.096973	-0.016960	-0.104838	0.097950	-0.672339	0.488256	0.022773	-0.058324	-0.870452
19640	0.362328	1.992750	9.389367	0.282896	-0.028524	-0.051953	-0.107111	0.089019	-0.674441	0.487134	0.025030	-0.063549	-0.870652
19641	0.420635	1.378085	9.071816	0.156072	-0.016150	-0.093502	-0.107706	0.081705	-0.677576	0.485359	0.026289	-0.066338	-0.871398
19642	0.296109	0.838718	9.319001	0.218618	-0.066875	-0.099477	-0.109219	0.075209	-0.678641	0.483371	0.027309	-0.070790	-0.872121
19643	0.367239	0.659872	9.210602	0.195271	-0.098401	-0.088361	-0.112411	0.068722	-0.680962	0.481535	0.027487	-0.075034	-0.872776
19644	0.169145	0.638019	9.423519	0.017806	-0.121315	-0.033292	-0.116283	0.066303	-0.680416	0.480712	0.025522	-0.076540	-0.873159
19645	-0.211625	1.052057	10.157257	-0.073814	-0.084810	0.038611	-0.120303	0.067680	-0.680342	0.481249	0.023159	-0.075973	-0.872978
19646	-0.481505	1.445606	10.764849	-0.047181	-0.004491	0.093876	-0.123029	0.067693	-0.678253	0.482850	0.022414	-0.075282	-0.872173
19647	0.055300	2.265454	9.705132	-0.016650	0.048011	0.118991	-0.120583	0.070120	-0.678266	0.484957	0.022838	-0.074467	-0.871062
19648	0.659729	1.759995	7.956768	-0.016643	-0.023587	0.141396	-0.118787	0.072956	-0.678137	0.487349	0.021987	-0.074516	-0.869744
19649	-0.144817	1.314964	9.008686	-0.112773	-0.058698	0.186517	-0.118546	0.075393	-0.676836	0.490504	0.019522	-0.073114	-0.868147
19650	-0.246226	1.910139	11.493853	-0.115805	0.005471	0.216784	-0.115736	0.080934	-0.675032	0.494273	0.018095	-0.071180	-0.866198
19651	0.439555	2.621355	10.679107	-0.129787	0.048381	0.182429	-0.115870	0.082290	-0.676041	0.497496	0.017357	-0.068456	-0.864587
19652	-0.233620	2.054867	9.308715	-0.188338	0.044669	0.105444	-0.111896	0.089588	-0.676541	0.499398	0.016043	-0.064838	-0.863794
19653	-0.602684	2.101263	9.384521	-0.131819	-0.003234	0.056456	-0.110913	0.095949	-0.671628	0.500358	0.014623	-0.062568	-0.863431
19654	-0.478363	1.944875	8.891447	-0.105510	-0.038848	-0.021083	-0.111970	0.099207	-0.670813	0.499936	0.012854	-0.061175	-0.863804
19655	-0.001107	1.817473	9.340025	-0.157242	-0.047724	-0.072779	-0.112646	0.103139	-0.668844	0.498605	0.010617	-0.058895	-0.864761
19656	0.397429	1.492864	9.585166	-0.081996	-0.088022	-0.113102	-0.116294	0.107360	-0.668621	0.496520	0.008342	-0.058378	-0.866020
19657	0.714622	0.583488	10.283252	0.016233	-0.086513	-0.095054	-0.120431	0.105755	-0.667678	0.494717	0.007169	-0.059486	-0.866986
19658	0.717932	1.023322	10.994749	-0.114471	-0.001016	-0.070951	-0.121489	0.108199	-0.664950	0.493453	0.006034	-0.057548	-0.867846
19659	0.968459	1.294174	10.553557	-0.126692	0.025353	-0.116775	-0.123071	0.112679	-0.664115	0.491418	0.005385	-0.055086	-0.869164
19660	1.073480	1.501226	9.324717	-0.070725	0.013526	-0.193915	-0.124380	0.114447	-0.662670	0.488022	0.005070	-0.053750	-0.871160
19661	0.666122	1.259167	9.344672	-0.141847	-0.017612	-0.305501	-0.125303	0.116891	-0.661736	0.482634	0.003711	-0.051468	-0.874301
19662	0.224699	0.970246	9.681573	-0.088707	-0.033941	-0.398511	-0.130372	0.119627	-0.660098	0.475584	0.002602	-0.050260	-0.878229
19663	0.110278	1.177804	9.632081	-0.083829	-0.045064	-0.488317	-0.134259	0.119105	-0.658252	0.466893	0.001522	-0.049236	-0.882941
19664	0.161887	0.968060	9.593180	0.002512	-0.046562	-0.587323	-0.139686	0.117508	-0.658187	0.456403	0.001230	-0.049739	-0.888381
19665	-0.095797	0.726846	9.484497	0.067364	-0.060213	-0.684679	-0.148202	0.112403	-0.657854	0.444083	0.001491	-0.051490	-0.894504
19666	-0.343588	0.512574	9.561066	0.146310	-0.075754	-0.738763	-0.157206	0.102151	-0.657564	0.430675	0.002123	-0.054796	-0.900840
19667	-0.146730	0.334971	10.179692	0.228710	-0.135289	-0.793120	-0.167500	0.092179	-0.659300	0.416116	0.002580	-0.060000	-0.907326
19668	0.781544	0.482485	10.454527	0.371902	-0.264083	-0.845667	-0.177394	0.079086	-0.659025	0.400312	0.001825	-0.068931	-0.913781
19669	1.406515	0.420759	10.736781	0.448911	-0.392786	-0.905698	-0.195658	0.058720	-0.659975	0.383060	-0.000511	-0.080157	-0.920239
19670	1.128958	0.461368	9.939457	0.076884	-0.382977	-0.920601	-0.213701	0.044451	-0.659334	0.365362	-0.005568	-0.084536	-0.927002
19671	1.081500	0.924931	9.630407	-0.264639	-0.264846	-0.933121	-0.228809	0.036263	-0.656628	0.347465	-0.010877	-0.081548	-0.934077
19672	1.225107	1.082850	9.734311	-0.307497	-0.191426	-0.933180	-0.241245	0.034564	-0.651082	0.329514	-0.015142	-0.077356	-0.940854
19673	1.124478	1.191838	9.729223	-0.383539	-0.121464	-0.914043	-0.250065	0.036101	-0.648375	0.311901	-0.018617	-0.071099	-0.947268
19674	0.999202	1.231224	9.706727	-0.321788	-0.063692	-0.899239	-0.258626	0.038178	-0.646435	0.294540	-0.020625	-0.065756	-0.953151
19675	1.017465	1.068992	10.178087	-0.119510	-0.022576	-0.916169	-0.266241	0.032390	-0.643562	0.276902	-0.020650	-0.063884	-0.958550
19676	1.146573	0.896694	9.999578	-0.131901	0.057053	-0.918685	-0.271509	0.025371	-0.643295	0.259200	-0.019188	-0.061438	-0.963677
19677	1.345194	1.003990	9.417582	-0.348218	0.134071	-0.925294	-0.272134	0.021851	-0.644089	0.241303	-0.017404	-0.054293	-0.968774
19678	0.853315	0.412433	9.749036	-0.551501	0.188249	-0.882502	-0.275643	0.023902	-0.643504	0.224099	-0.015537	-0.043024	-0.973492
19679	0.637828	-0.009115	9.758063	-0.390073	0.244060	-0.754256	-0.273736	0.030126	-0.643472	0.209423	-0.012039	-0.034442	-0.977144
19680	0.263197	0.264095	10.067208	0.044458	0.231831	-0.696340	-0.272146	0.025240	-0.646104	0.195913	-0.006922	-0.034529	-0.979989
19681	0.255823	0.594926	9.708228	-0.111289	0.260656	-0.662046	-0.267702	0.019797	-0.649808	0.183034	-0.001949	-0.031284	-0.982607
19682	0.926338	0.493725	9.780579	-0.004197	0.283947	-0.597080	-0.263776	0.014629	-0.653886	0.171407	0.003907	-0.030204	-0.984729
19683	-0.277737	-0.450600	10.899889	0.151144	0.298018	-0.553456	-0.259433	0.003359	-0.656365	0.160612	0.010453	-0.031948	-0.986445
19684	0.460340	1.502844	9.863482	-0.114387	0.344271	-0.545331	-0.253175	-0.002636	-0.659589	0.150025	0.017143	-0.028488	-0.988123
19685	0.829993	1.936482	7.909269	-0.424278	0.256342	-0.643053	-0.248512	-0.001304	-0.662718	0.137541	0.021086	-0.019058	-0.990088
19686	-0.579462	-0.691977	8.266074	-0.664496	0.088616	-0.622622	-0.243918	0.010055	-0.662164	0.125446	0.021163	-0.005410	-0.991860
19687	-1.302013	-1.547973	11.186869	-0.025255	-0.012675	-0.431545	-0.247841	0.015360	-0.659109	0.116837	0.020707	-0.004592	-0.992925
19688	-1.549772	0.573469	12.244261	0.583784	0.010806	-0.380716	-0.249179	0.001817	-0.661910	0.108982	0.022235	-0.016016	-0.993666
19689	-0.703430	0.850848	9.164362	0.104110	0.046263	-0.459993	-0.249599	-0.013629	-0.665383	0.099752	0.023383	-0.017651	-0.994581
19690	-0.301369	0.380807	8.259187	-0.459273	0.042798	-0.504842	-0.250904	-0.011317	-0.666109	0.089864	0.023410	-0.008207	-0.995645
19691	-0.315702	-0.292923	8.888350	-0.464758	0.039171	-0.501518	-0.252736	-0.007377	-0.666556	0.080040	0.023285	0.001490	-0.996518
19692	0.033759	-0.723341	9.010147	-0.191343	-0.004774	-0.438198	-0.254063	-0.003306	-0.663808	0.071338	0.022785	0.005488	-0.997177
19693	0.194430	-0.563565	9.765127	0.021402	-0.029466	-0.420909	-0.257185	-0.001528	-0.662335	0.062881	0.021995	0.005383	-0.997764
19694	0.298195	-0.241423	9.993813	-0.053660	-0.010275	-0.440742	-0.259222	-0.007074	-0.663127	0.054059	0.021589	0.006624	-0.998282
19695	0.448894	0.229399	10.204579	-0.395360	0.026312	-0.452747	-0.260276	-0.004494	-0.661806	0.045128	0.021394	0.014890	-0.998641
19696	0.340379	0.247200	10.244167	-0.639596	0.064758	-0.448184	-0.263134	-0.004209	-0.659456	0.036366	0.021888	0.027902	-0.998709
19697	0.176630	-0.369355	10.315388	-0.847845	0.133075	-0.483017	-0.262459	0.013405	-0.658527	0.026951	0.023384	0.045244	-0.998339
19698	-0.191206	-1.175570	10.758646	-0.670989	0.178502	-0.419946	-0.259244	0.038186	-0.655132	0.018674	0.026116	0.058919	-0.997746
19699	0.067083	-0.156892	10.309163	-0.083975	0.194394	-0.411945	-0.257189	0.040750	-0.654754	0.010208	0.029181	0.060945	-0.997662
19700	0.393960	-1.008943	9.330559	0.093381	0.182379	-0.437382	-0.255589	0.034374	-0.658041	0.001161	0.032217	0.059366	-0.997716
19701	0.408723	-1.670407	10.113401	0.061682	0.166334	-0.383195	-0.253722	0.026370	-0.660707	-0.006785	0.034731	0.058455	-0.997663
19702	-0.062644	-1.429147	10.737802	0.264387	0.122502	-0.323542	-0.250428	0.017138	-0.662638	-0.013614	0.036673	0.053382	-0.997808
19703	-1.262626	-1.092525	10.804888	0.333151	0.115789	-0.296203	-0.249314	0.005343	-0.666355	-0.019952	0.038228	0.046985	-0.997964
19704	-0.681132	-0.786657	10.075291	0.316161	0.096481	-0.282394	-0.247415	-0.007675	-0.670351	-0.025967	0.039674	0.040848	-0.998040
19705	-0.362206	-1.424667	9.865760	0.473543	-0.000622	-0.288869	-0.247849	-0.020816	-0.673161	-0.032165	0.038825	0.031703	-0.998225
19706	-1.582275	-1.200480	10.075905	0.462489	-0.062551	-0.241183	-0.250574	-0.041807	-0.674733	-0.037347	0.037037	0.022694	-0.998358
19707	-1.321926	0.106717	9.610497	0.344512	-0.116777	-0.264951	-0.253066	-0.058598	-0.675372	-0.042891	0.034029	0.016167	-0.998369
19708	-0.810671	-0.639358	9.155366	-0.179913	-0.132773	-0.237404	-0.256929	-0.062372	-0.674967	-0.047520	0.031368	0.020033	-0.998177
19709	-0.931200	-0.924586	8.372165	-0.755528	-0.089206	-0.138350	-0.261150	-0.049069	-0.673878	-0.049824	0.029977	0.035382	-0.997681
19710	-0.895461	-0.998714	8.601688	-1.447197	-0.049234	-0.124772	-0.263413	-0.017890	-0.668804	-0.051446	0.030249	0.064354	-0.996141
19711	-0.708706	-1.918845	9.382477	-1.796623	0.055208	-0.015293	-0.263214	0.034145	-0.661130	-0.050766	0.032913	0.100167	-0.993129
19712	-0.478390	-1.440539	9.097633	-1.349558	0.088359	0.071831	-0.260141	0.079930	-0.650744	-0.048646	0.036079	0.126789	-0.990079
19713	-0.506932	-2.038329	8.571969	-0.374449	0.014327	0.094428	-0.257705	0.104036	-0.645552	-0.046603	0.036724	0.134216	-0.989174
19714	-0.133372	-2.482652	8.926485	0.618250	-0.074100	0.156645	-0.258177	0.096722	-0.646897	-0.043784	0.035008	0.121929	-0.990954
19715	-0.739200	-2.128130	9.284216	0.686008	-0.098576	0.195187	-0.258444	0.078838	-0.653084	-0.040209	0.032683	0.108357	-0.992761
19716	-0.715627	-1.873155	9.363838	-0.004982	-0.112037	0.246541	-0.260047	0.065566	-0.654598	-0.035123	0.030908	0.108382	-0.993008
19717	-0.407738	-1.052686	10.283738	-0.468658	-0.085413	0.278560	-0.260392	0.079661	-0.652663	-0.029172	0.029906	0.117594	-0.992182
19718	-0.302158	-2.487477	10.064486	-0.159145	-0.059085	0.298214	-0.259438	0.091715	-0.648591	-0.023061	0.029438	0.120603	-0.991996
19719	-0.417726	-1.778431	10.429271	0.196784	-0.017151	0.343428	-0.258662	0.092118	-0.648855	-0.016378	0.029589	0.116497	-0.992615
19720	-0.848307	-1.905931	10.890485	0.288122	0.021447	0.324940	-0.255914	0.088310	-0.651365	-0.010189	0.030587	0.110570	-0.993345
19721	-0.715832	-1.600369	10.489158	0.245484	0.053083	0.278955	-0.252781	0.085856	-0.655021	-0.004966	0.031979	0.105447	-0.993898
19722	-0.628665	-1.538718	9.638467	0.092058	0.062126	0.202094	-0.248365	0.083664	-0.656004	-0.001185	0.033542	0.103476	-0.994065
19723	-0.900491	-2.403026	9.417013	0.091256	0.079800	0.187963	-0.245234	0.081210	-0.658891	0.002276	0.035301	0.101471	-0.994209
19724	-0.709803	-2.063912	9.126105	0.417686	0.086783	0.232682	-0.244543	0.074702	-0.661269	0.006385	0.037427	0.092996	-0.994942
19725	-1.177608	-1.318280	9.547215	0.295989	0.065810	0.222310	-0.240730	0.066282	-0.664737	0.010418	0.038994	0.086875	-0.995401
19726	-0.809044	-0.406612	8.987417	0.145046	0.021261	0.170910	-0.236055	0.065445	-0.667760	0.013617	0.039656	0.083852	-0.995596
19727	-0.670945	-0.661726	8.488283	0.210547	-0.079138	0.112784	-0.236668	0.060164	-0.668954	0.015787	0.038140	0.079406	-0.995987
19728	-0.896886	-1.211450	9.022176	0.245357	-0.129883	0.098699	-0.239085	0.052859	-0.669373	0.017713	0.035699	0.074394	-0.996432
19729	-1.120657	-1.130177	9.863673	0.247907	-0.098535	0.114758	-0.241889	0.045827	-0.670681	0.019930	0.033830	0.069179	-0.996831
19730	-1.017106	-0.836974	10.065596	0.034962	-0.046197	0.125756	-0.242912	0.043122	-0.670051	0.022408	0.033011	0.068371	-0.996862
19731	-0.574297	-0.687917	9.606928	0.106707	-0.053154	0.100607	-0.244720	0.042861	-0.670795	0.024378	0.031984	0.065958	-0.997012
19732	-0.225945	-1.267947	9.558807	0.366119	-0.101283	0.097695	-0.247264	0.035421	-0.671598	0.026171	0.030183	0.058537	-0.997486
19733	0.054140	-1.274250	9.784600	0.493121	-0.147731	0.088670	-0.248108	0.025263	-0.673093	0.027773	0.027408	0.048386	-0.998066
19734	-0.354431	-1.697922	10.179743	0.281915	-0.123257	0.093415	-0.253481	0.014314	-0.673888	0.029542	0.025107	0.042630	-0.998338
19735	-0.786414	-1.346798	10.656082	0.043705	-0.041193	0.152968	-0.254890	0.011611	-0.673637	0.032564	0.024255	0.041533	-0.998312
19736	-0.686169	-1.502175	10.432359	0.179385	-0.004589	0.239505	-0.256032	0.007281	-0.673150	0.037196	0.024393	0.037823	-0.998294
19737	-1.262081	-1.006862	10.507901	0.241779	-0.022041	0.287753	-0.255998	0.002538	-0.675501	0.042795	0.024198	0.032757	-0.998254
19738	-1.294170	-0.066385	9.697177	0.095061	-0.042956	0.305332	-0.254955	0.002670	-0.677948	0.048804	0.023535	0.030664	-0.998060
19739	-1.410770	-0.135603	8.784263	0.055507	-0.067374	0.364035	-0.255482	0.004570	-0.678306	0.056043	0.022382	0.029207	-0.997750
19740	-1.804123	0.224009	8.988832	0.355801	-0.102368	0.424441	-0.256503	0.001865	-0.678061	0.064319	0.020899	0.021790	-0.997473
19741	-1.449329	0.547836	8.835705	0.641726	-0.112202	0.513687	-0.257723	-0.010867	-0.678935	0.074299	0.019711	0.008461	-0.997005
19742	-0.982539	0.314073	9.078898	0.702015	-0.092525	0.632962	-0.258409	-0.026177	-0.680354	0.086350	0.018926	-0.005940	-0.996067
19743	0.128967	1.101981	9.263395	0.458349	-0.052900	0.709577	-0.257976	-0.034039	-0.680437	0.100250	0.018582	-0.015647	-0.994666
19744	-0.393732	0.909192	10.159589	-0.060703	-0.047822	0.708554	-0.256956	-0.031063	-0.680679	0.114178	0.017200	-0.014813	-0.993201
19745	-0.613398	0.565840	10.563637	-0.320307	-0.018216	0.733192	-0.253154	-0.017532	-0.679324	0.128789	0.015898	-0.008984	-0.991504
19746	-0.347143	0.677395	9.973897	-0.357760	0.018568	0.733007	-0.251446	0.000619	-0.678660	0.143314	0.015127	-0.002091	-0.989559
19747	-0.263794	0.189849	9.609533	-0.302247	0.048377	0.740453	-0.246900	0.019566	-0.676239	0.158004	0.015188	0.003549	-0.987315
19748	-0.437609	0.195798	9.539012	-0.198639	0.061488	0.786250	-0.241309	0.037560	-0.675507	0.173515	0.015745	0.007407	-0.984678
19749	-0.438715	0.372000	9.747702	-0.055438	0.051021	0.768783	-0.234384	0.049178	-0.675497	0.188607	0.016674	0.008160	-0.981877
19750	-0.613545	0.564049	9.977296	0.050277	0.029272	0.727265	-0.228726	0.055517	-0.674879	0.202792	0.017472	0.007018	-0.979041
19751	-0.336797	0.441152	9.814900	-0.081820	0.010114	0.653872	-0.223075	0.064297	-0.676414	0.215571	0.017440	0.008125	-0.976299
19752	-0.532176	-0.228604	10.496133	-0.085353	-0.047596	0.604199	-0.218859	0.073353	-0.674852	0.227336	0.016157	0.009351	-0.973637
19753	-0.290589	-0.228628	11.104400	0.107230	-0.033602	0.543886	-0.214630	0.080106	-0.673697	0.237850	0.016091	0.006648	-0.971146
19754	0.398841	-0.356796	10.270362	0.178194	-0.071986	0.492941	-0.212805	0.079420	-0.676164	0.247318	0.015523	0.002660	-0.968806
19755	-0.190362	-0.362261	10.126398	0.105109	-0.103143	0.425506	-0.212289	0.080095	-0.676805	0.255487	0.014022	-0.000276	-0.966711
19756	-0.122344	-0.309422	10.277805	-0.059056	-0.049654	0.334611	-0.210490	0.082525	-0.677064	0.261906	0.012677	0.000491	-0.965010
19757	0.408875	-0.290814	9.852919	-0.171341	-0.017192	0.256221	-0.209758	0.090246	-0.676488	0.266850	0.011366	0.003417	-0.963665
19758	0.118167	-0.416928	9.551204	-0.194070	0.021684	0.157573	-0.207474	0.097415	-0.674915	0.269871	0.010677	0.007208	-0.962810
19759	-0.009163	-0.338018	9.865594	-0.195271	0.065694	0.032645	-0.206743	0.105814	-0.675229	0.270490	0.010781	0.011119	-0.962598
19760	0.126136	-0.663671	9.884713	-0.171698	0.048341	-0.043134	-0.206518	0.110962	-0.673902	0.269630	0.010691	0.014667	-0.962793
19761	0.160628	-0.895682	9.598200	-0.092782	0.018765	-0.085014	-0.206027	0.115567	-0.673480	0.267965	0.010375	0.016421	-0.963233
19762	0.085857	-0.881035	9.478865	-0.140948	-0.014358	-0.124228	-0.207982	0.117610	-0.672919	0.265550	0.009220	0.019056	-0.963865
19763	0.112914	-1.168004	10.076073	-0.262552	0.008297	-0.153309	-0.209574	0.123309	-0.671175	0.262589	0.007737	0.024092	-0.964576
19764	0.474044	-0.645860	10.304837	-0.203509	0.042254	-0.144833	-0.210128	0.129817	-0.671104	0.259752	0.007331	0.028234	-0.965235
19765	0.645523	-0.296520	10.163197	-0.087909	0.063322	-0.172088	-0.212735	0.132813	-0.670780	0.256357	0.007752	0.030173	-0.966080
19766	0.428969	-0.512858	9.643538	-0.085171	0.080111	-0.165807	-0.214293	0.133363	-0.670239	0.253066	0.008680	0.032227	-0.966873
19767	0.127127	-1.215347	10.358954	0.049556	0.102690	-0.099606	-0.213506	0.132546	-0.672051	0.251014	0.010564	0.031708	-0.967406
19768	-0.842140	-0.364843	10.766372	0.628145	0.132616	-0.029618	-0.211109	0.124135	-0.677930	0.250163	0.016180	0.020198	-0.967858
19769	-0.448837	0.657070	9.359384	1.118657	0.117172	-0.033027	-0.210533	0.097033	-0.688189	0.249010	0.023778	-0.000992	-0.968208
19770	0.793354	1.179054	8.636184	0.959788	0.078587	-0.108593	-0.208748	0.062879	-0.700072	0.246353	0.029994	-0.019158	-0.968526
19771	-0.148965	-0.646736	10.002623	0.132977	0.092445	-0.135837	-0.209391	0.041879	-0.704620	0.243635	0.032198	-0.021335	-0.969097
19772	-1.337657	-0.114699	11.088309	-0.295281	0.132425	-0.023819	-0.208260	0.048785	-0.706106	0.243347	0.033254	-0.014977	-0.969253
19773	-1.259297	1.739932	10.659599	-0.241343	0.171026	-0.045832	-0.205840	0.056226	-0.706837	0.242625	0.035183	-0.009574	-0.969435
19774	-0.273054	0.938516	9.046315	-0.051381	0.097748	-0.089196	-0.205088	0.061373	-0.708207	0.240899	0.036764	-0.008066	-0.969820
19775	-0.902767	0.017416	8.214541	-0.046176	-0.041901	-0.076426	-0.205987	0.061243	-0.709859	0.239402	0.035528	-0.007461	-0.970242
19776	-1.389575	0.137404	8.462818	-0.271890	-0.136417	-0.057100	-0.208643	0.072370	-0.708687	0.238412	0.031506	-0.002822	-0.970649
19777	-1.272611	0.272525	8.907910	-0.243469	-0.155859	-0.027902	-0.215823	0.081486	-0.705675	0.237968	0.027172	0.001057	-0.970892
19778	-1.257916	0.292516	9.191563	-0.091554	-0.129731	0.013827	-0.221137	0.081513	-0.703803	0.238219	0.024136	0.002184	-0.970909
19779	-0.615649	-0.039801	9.110113	0.094274	-0.105506	0.081978	-0.225020	0.081534	-0.704001	0.239726	0.022431	-0.000299	-0.970581
19780	0.050216	-0.455779	9.255779	0.263924	-0.125955	0.146297	-0.227580	0.077483	-0.705795	0.242387	0.021168	-0.006117	-0.969929
19781	-0.129910	0.005901	9.565413	0.047165	-0.142755	0.187094	-0.231972	0.075338	-0.704854	0.245931	0.018465	-0.007886	-0.969079
19782	-0.072023	-0.019398	10.090871	-0.047757	-0.142915	0.189892	-0.236913	0.078480	-0.703342	0.249533	0.015349	-0.007760	-0.968213
19783	-0.211715	0.001189	10.962184	-0.015689	-0.071369	0.218609	-0.238730	0.079168	-0.703180	0.253712	0.013701	-0.007943	-0.967150
19784	-0.078793	0.369262	10.556766	-0.081774	0.012627	0.229050	-0.239778	0.081884	-0.704162	0.258089	0.013413	-0.006388	-0.966007
19785	-0.384370	0.174940	10.718165	-0.108491	0.065219	0.211471	-0.237740	0.087565	-0.703625	0.262163	0.013937	-0.004078	-0.964914
19786	-0.644449	0.600899	10.939169	-0.038556	0.159776	0.203671	-0.233366	0.092963	-0.704662	0.266056	0.016720	-0.002581	-0.963809
19787	0.161282	0.879471	9.719523	-0.127424	0.198473	0.116651	-0.228469	0.097274	-0.705461	0.268310	0.019724	0.000783	-0.963130
19788	0.335378	0.251721	9.350362	-0.172953	0.170557	0.092254	-0.224086	0.101724	-0.707532	0.270086	0.022001	0.004964	-0.962572
19789	-0.398902	-0.485842	10.076314	-0.071937	0.125201	0.074375	-0.220349	0.106042	-0.709722	0.271493	0.023864	0.006892	-0.962120
19790	-0.539513	0.129007	9.457423	-0.161188	0.093928	0.036784	-0.217388	0.109550	-0.710628	0.272205	0.024720	0.010458	-0.961865
19791	-0.342441	0.336872	9.515783	-0.186101	0.018724	-0.016558	-0.213933	0.116308	-0.710101	0.271930	0.023904	0.014030	-0.961918
19792	-0.540180	0.033079	9.542832	-0.066022	-0.030051	-0.074020	-0.217066	0.120661	-0.709500	0.270497	0.022864	0.015144	-0.962330
19793	-0.801056	-0.318561	9.490579	0.000277	-0.056123	-0.101821	-0.219775	0.119320	-0.709985	0.268512	0.021612	0.014771	-0.962921
19794	-0.507261	0.266640	8.934882	0.198990	-0.101517	-0.114592	-0.224411	0.115687	-0.710976	0.266190	0.020610	0.010415	-0.963644
19795	-0.431019	-0.227994	9.380295	0.619336	-0.133047	-0.099440	-0.228453	0.100804	-0.715926	0.263982	0.021187	-0.002303	-0.964292
19796	-0.486272	-0.543384	9.910603	0.595882	-0.106973	-0.066092	-0.235037	0.077532	-0.720664	0.262361	0.022189	-0.014359	-0.964608
19797	-0.173441	-0.025393	10.231049	0.191335	-0.053090	-0.028306	-0.237810	0.065893	-0.723553	0.261667	0.022033	-0.018384	-0.964731
19798	-0.586284	-0.367608	10.514225	-0.215102	-0.020877	0.021766	-0.237798	0.063453	-0.722936	0.262071	0.020415	-0.014381	-0.964725
19799	-0.965014	0.024302	10.308134	-0.345773	0.009800	0.047559	-0.237859	0.074024	-0.722449	0.263078	0.018658	-0.007686	-0.964564
19800	-0.731438	0.263932	10.623661	-0.193679	0.030698	0.048714	-0.237521	0.082696	-0.721985	0.264024	0.018142	-0.003835	-0.964338
19801	-0.503780	0.378391	10.099168	-0.202251	0.069370	-0.007636	-0.236927	0.091772	-0.721393	0.263906	0.018317	0.000423	-0.964374
19802	-0.521493	-0.738232	9.802937	-0.424126	0.099132	-0.001431	-0.234003	0.101650	-0.722109	0.263950	0.017909	0.009099	-0.964327
19803	-0.693688	-0.171634	9.839770	-0.349099	0.118348	0.035480	-0.230947	0.110442	-0.721557	0.264682	0.018268	0.016471	-0.964022
19804	-0.155975	0.410319	9.630361	-0.041033	0.099194	-0.022302	-0.228390	0.115849	-0.721286	0.264167	0.019874	0.017767	-0.964109
19805	-0.087499	-0.138911	9.503309	0.184579	0.045131	-0.068567	-0.227453	0.112187	-0.724409	0.262707	0.021592	0.014464	-0.964526
19806	-0.237031	-0.135831	10.129403	0.202528	0.018884	-0.105508	-0.228327	0.108535	-0.727632	0.260520	0.022908	0.010674	-0.965138
19807	-0.112634	-0.304460	10.352270	0.074657	0.018825	-0.129428	-0.229326	0.103120	-0.729590	0.257935	0.023505	0.009379	-0.965831
19808	-0.494499	-0.350262	10.129160	0.052210	-0.007307	-0.113714	-0.230963	0.097304	-0.733464	0.255637	0.023530	0.008358	-0.966450
19809	-0.599019	-0.089319	9.474650	0.093388	-0.049137	-0.110823	-0.235458	0.091772	-0.734731	0.253410	0.022915	0.006357	-0.967067
19810	-0.472951	-0.002718	9.017996	0.007545	-0.069217	-0.115056	-0.236611	0.091102	-0.737153	0.251115	0.021518	0.005886	-0.967700
19811	-0.654686	-0.433900	9.108322	-0.057056	-0.120862	-0.095483	-0.240006	0.096270	-0.737052	0.249256	0.018765	0.006445	-0.968234
19812	-0.724302	-0.393370	9.601995	-0.035837	-0.115795	-0.051233	-0.246224	0.097387	-0.737461	0.248227	0.016256	0.006554	-0.968543
19813	-0.573313	-0.555198	9.757428	0.056865	-0.112516	0.021629	-0.251505	0.093079	-0.738065	0.248592	0.014261	0.004944	-0.968491
19814	-0.144026	-0.291122	9.915356	0.061984	-0.073453	0.085173	-0.252786	0.091054	-0.738706	0.250137	0.013073	0.003327	-0.968116
19815	0.142403	-0.409403	9.714482	0.011816	-0.011468	0.121935	-0.254077	0.092011	-0.741110	0.252445	0.012793	0.003081	-0.967522
19816	-0.200636	-0.444331	10.000589	0.079627	0.032230	0.168498	-0.252654	0.093902	-0.744185	0.255617	0.013747	0.001633	-0.966679
19817	-0.513410	-0.314476	10.773727	0.075896	0.138798	0.213018	-0.248621	0.092934	-0.748352	0.259655	0.016702	0.000916	-0.965557
19818	-0.682290	0.042659	10.740842	0.063374	0.186057	0.229084	-0.241741	0.093036	-0.754215	0.263983	0.020547	0.000554	-0.964308
19819	-0.305865	0.387090	9.516045	-0.183315	0.149459	0.197178	-0.236315	0.097482	-0.758605	0.267803	0.022355	0.004883	-0.963202
19820	-0.465462	0.356736	9.406537	-0.392616	0.058566	0.158359	-0.232000	0.111959	-0.757248	0.270945	0.021314	0.012660	-0.962276
19821	-0.163156	0.091938	9.304767	-0.365805	0.025265	0.156528	-0.227951	0.129285	-0.758420	0.274049	0.019747	0.019825	-0.961309
19822	0.044597	0.096181	9.649050	-0.278223	0.012883	0.165864	-0.223763	0.143763	-0.757830	0.277302	0.018453	0.025150	-0.960276
19823	-0.642519	0.555464	10.241773	-0.112809	0.048819	0.187754	-0.221872	0.152969	-0.758152	0.280876	0.018750	0.027514	-0.959166
19824	-0.608386	1.276666	10.244962	0.035170	0.069117	0.121193	-0.218384	0.155933	-0.760992	0.283104	0.020258	0.027153	-0.958491
19825	-0.479443	0.426662	9.431491	-0.043208	0.063269	0.057843	-0.215031	0.158898	-0.762165	0.284156	0.021176	0.028215	-0.958129
19826	-0.759027	0.163777	9.257868	0.007005	0.038096	0.029955	-0.211412	0.161048	-0.764119	0.284659	0.021881	0.028256	-0.957963
19827	-0.845970	0.157543	9.357067	0.098410	-0.012509	-0.018885	-0.211393	0.158609	-0.765807	0.284223	0.022140	0.026175	-0.958145
19828	-0.737718	0.110201	9.093667	0.060112	-0.052641	-0.062523	-0.212025	0.156580	-0.766842	0.282966	0.021359	0.024722	-0.958573
19829	-0.682754	0.364990	9.192240	0.070071	-0.086717	-0.099550	-0.216140	0.152402	-0.767846	0.281034	0.020017	0.022766	-0.959219
19830	-0.560495	-0.093098	9.123443	0.138226	-0.104118	-0.139779	-0.219737	0.147407	-0.767713	0.278273	0.018651	0.019555	-0.960122
19831	-0.637120	-0.699017	9.749116	0.223885	-0.094649	-0.105750	-0.224335	0.137675	-0.769916	0.276155	0.018017	0.014624	-0.960833
19832	-0.516059	-0.669430	10.296287	0.278238	-0.091370	-0.070138	-0.229449	0.126589	-0.770204	0.274618	0.017696	0.008768	-0.961351
19833	-0.932022	-0.099963	10.650044	0.288034	-0.061611	-0.057389	-0.230186	0.120903	-0.772681	0.273378	0.018075	0.002800	-0.961733
19834	-0.670266	0.033210	10.827136	0.286347	-0.017946	-0.071397	-0.233219	0.109808	-0.775944	0.271817	0.019210	-0.002809	-0.962153
19835	-0.123852	0.834823	10.120361	0.329753	-0.000291	-0.143258	-0.234953	0.096808	-0.777453	0.268885	0.021002	-0.009231	-0.962899
19836	0.003628	0.442946	9.696642	0.204105	0.011343	-0.242931	-0.235373	0.081091	-0.780161	0.263999	0.022280	-0.013028	-0.964177
19837	-0.270858	-0.805001	9.840857	0.085146	0.052525	-0.250874	-0.238566	0.074198	-0.781461	0.259089	0.023777	-0.014371	-0.965454
19838	-0.627125	-0.006114	10.660507	0.312224	0.059445	-0.226031	-0.237216	0.064840	-0.782468	0.254479	0.026525	-0.020012	-0.966507
19839	-0.794290	0.939162	10.288342	0.285590	0.080605	-0.249689	-0.236611	0.051151	-0.785299	0.249479	0.029623	-0.025067	-0.967602
19840	-0.416437	0.464134	9.263171	-0.059538	0.080690	-0.277065	-0.237087	0.043699	-0.785493	0.244031	0.030943	-0.023377	-0.968992
19841	-0.686623	0.508435	8.905567	-0.252914	0.049232	-0.251173	-0.235555	0.048300	-0.786751	0.239290	0.030771	-0.018143	-0.970291
19842	-1.011689	0.277005	9.465600	-0.136967	-0.024355	-0.208261	-0.236895	0.054539	-0.783598	0.235196	0.029636	-0.015501	-0.971372
19843	-0.629851	0.331259	9.306738	0.061415	-0.103214	-0.171954	-0.240519	0.053338	-0.781891	0.231738	0.027983	-0.017121	-0.972225
19844	-0.402947	0.328955	9.131741	0.086242	-0.192550	-0.143964	-0.246956	0.047816	-0.782873	0.228551	0.024602	-0.019639	-0.973023
19845	-0.191115	0.236219	9.229772	-0.098410	-0.217331	-0.080277	-0.254210	0.045955	-0.778430	0.226901	0.019950	-0.018709	-0.973534
19846	-0.225633	0.113591	9.935130	0.099812	-0.210583	-0.008345	-0.262744	0.043154	-0.776282	0.225887	0.016209	-0.021640	-0.973778
19847	-0.612757	0.665844	10.237978	0.160525	-0.161617	0.029506	-0.268419	0.039118	-0.775725	0.226288	0.013775	-0.025527	-0.973629
19848	-0.483402	1.205181	9.993155	0.092689	-0.109106	0.018705	-0.272420	0.035750	-0.773649	0.226179	0.011969	-0.027859	-0.973614
19849	0.041000	1.633846	9.166941	0.069862	-0.080952	-0.043974	-0.276547	0.032519	-0.772723	0.225212	0.010751	-0.029661	-0.973799
19850	-0.231284	-0.019322	10.495943	0.035724	-0.037379	-0.046994	-0.279130	0.030906	-0.771804	0.224078	0.010127	-0.030542	-0.974040
19851	-0.465172	0.318548	11.861919	-0.003838	0.116258	0.005372	-0.278077	0.026970	-0.770578	0.224203	0.012394	-0.029981	-0.974002
19852	-0.306051	1.357761	10.010200	-0.116141	0.170857	-0.017073	-0.272909	0.029518	-0.771782	0.223853	0.015128	-0.026974	-0.974132
19853	-0.372955	-0.213813	9.447239	-0.189510	0.139511	-0.019772	-0.269182	0.034105	-0.771409	0.223548	0.017040	-0.022678	-0.974280
19854	-0.540582	-0.372230	9.905829	-0.257853	0.160286	0.048544	-0.265094	0.042756	-0.769849	0.224507	0.018905	-0.016979	-0.974141
19855	-0.281181	0.470320	9.271688	-0.276700	0.112152	0.069489	-0.262050	0.053039	-0.768514	0.225950	0.019855	-0.011104	-0.973873
19856	-0.307435	0.170392	9.427061	-0.283038	0.064015	0.065687	-0.257454	0.063719	-0.767198	0.227218	0.019725	-0.005354	-0.973629
19857	-0.535515	0.011288	9.506497	-0.169541	0.000207	0.073367	-0.255433	0.071432	-0.765360	0.228665	0.018980	-0.002063	-0.973318
19858	-0.352203	-0.018646	9.622316	-0.250921	-0.007733	0.058582	-0.256771	0.077943	-0.763101	0.229697	0.017597	0.002736	-0.973099
19859	-0.284315	0.026032	9.463650	-0.345675	-0.023450	0.039323	-0.256721	0.090545	-0.760674	0.230534	0.015575	0.009362	-0.972894
19860	-0.526647	-0.101572	9.584421	-0.240045	-0.061811	0.012681	-0.257560	0.099628	-0.757244	0.230719	0.013186	0.013717	-0.972834
19861	-0.668316	-0.331162	9.640675	-0.126364	-0.080950	-0.006832	-0.260962	0.105608	-0.756495	0.230597	0.011059	0.015831	-0.972858
19862	-0.636556	0.062575	9.505555	-0.052010	-0.112363	-0.030121	-0.264345	0.107116	-0.753742	0.229937	0.008542	0.016306	-0.973031
19863	-0.804216	0.255871	9.374658	-0.075154	-0.141974	-0.060264	-0.269289	0.110122	-0.751206	0.228781	0.005480	0.017128	-0.973312
19864	-0.719128	-0.021712	10.043562	-0.030511	-0.107150	-0.049336	-0.272150	0.111085	-0.749106	0.227782	0.003155	0.017211	-0.973555
19865	-0.527387	-0.237916	10.608924	0.101767	-0.039120	-0.014755	-0.274465	0.108115	-0.748588	0.227461	0.002946	0.015047	-0.973667
19866	-0.194693	-0.303480	10.463525	0.162629	-0.004191	-0.005484	-0.277290	0.103794	-0.748076	0.227265	0.003520	0.011836	-0.973755
19867	-0.083266	0.093958	10.169166	0.089449	0.022116	-0.028778	-0.276871	0.098913	-0.749026	0.226651	0.004439	0.010179	-0.973913
19868	0.008377	-0.607842	10.539975	0.032166	0.027277	-0.037286	-0.275178	0.097414	-0.749450	0.225836	0.005026	0.009654	-0.974104
19869	-0.003463	-0.578589	10.638935	0.052899	0.065823	-0.062542	-0.274901	0.095109	-0.751013	0.224556	0.006597	0.008938	-0.974398
19870	-0.242090	-0.167144	10.100251	0.059484	0.087112	-0.109833	-0.272686	0.091980	-0.750308	0.222318	0.008460	0.008159	-0.974903
19871	-0.583500	0.048274	9.682753	-0.045922	0.080333	-0.136905	-0.271769	0.090349	-0.750593	0.219599	0.009871	0.009444	-0.975495
19872	-0.880873	-0.357021	10.079550	-0.004956	0.054054	-0.115555	-0.271500	0.090078	-0.753161	0.217265	0.010800	0.009776	-0.976004
19873	-0.112654	-0.300319	10.133649	0.046582	-0.007557	-0.056585	-0.272269	0.088320	-0.752654	0.216108	0.010922	0.008873	-0.976268
19874	0.452337	-0.293294	9.939022	0.091850	-0.042844	0.018352	-0.272382	0.086017	-0.753443	0.216389	0.010403	0.006866	-0.976228
19875	0.131496	-0.582606	9.669333	0.024390	-0.051647	0.099821	-0.273030	0.085613	-0.752669	0.218294	0.009541	0.006186	-0.975817
19876	0.506208	-0.174747	9.521805	-0.061873	-0.039719	0.190851	-0.273041	0.087375	-0.752396	0.221950	0.008437	0.007159	-0.974995
19877	0.389036	-0.358512	9.684105	0.098662	-0.057414	0.294166	-0.273047	0.089002	-0.753404	0.227626	0.007769	0.004967	-0.973705
19878	-0.554687	-0.680087	10.644926	0.146261	-0.020904	0.434948	-0.270468	0.090343	-0.752661	0.236001	0.007989	0.001931	-0.971718
19879	-0.016750	0.267696	10.531033	0.223500	0.067823	0.602408	-0.265292	0.091265	-0.753498	0.247602	0.010361	-0.002143	-0.968804
19880	0.317956	0.538357	8.668964	0.371887	0.053970	0.681859	-0.258524	0.087165	-0.757735	0.260644	0.013136	-0.009248	-0.965301
19881	-0.784805	0.624383	8.823644	0.325821	0.008562	0.761010	-0.250190	0.081160	-0.762399	0.275166	0.014845	-0.015684	-0.961154
19882	-1.133300	0.782498	10.882997	0.167930	0.050067	0.809446	-0.244374	0.082891	-0.762597	0.290572	0.016394	-0.018904	-0.956526
19883	-0.511867	0.903369	11.100098	0.287732	0.149513	0.853690	-0.232319	0.082558	-0.767132	0.306765	0.020637	-0.023830	-0.951263
19884	0.288618	1.837228	8.674536	0.550438	0.151712	0.805389	-0.221261	0.075183	-0.771210	0.321824	0.026433	-0.033729	-0.945829
19885	-0.254939	1.478718	8.014290	0.642959	0.118965	0.732032	-0.212230	0.060773	-0.776862	0.335297	0.032358	-0.045612	-0.940451
19886	-0.645323	0.883107	8.851847	0.572020	0.099587	0.756094	-0.202162	0.046629	-0.783167	0.349119	0.037293	-0.056216	-0.934647
19887	-0.777801	1.906956	9.883614	0.490444	0.100214	0.768065	-0.194838	0.035207	-0.786460	0.363107	0.041786	-0.065362	-0.928512
19888	-0.574271	2.675534	10.082930	0.510351	0.146564	0.731460	-0.185439	0.023911	-0.790935	0.376340	0.047176	-0.074409	-0.922283
19889	0.105900	2.613763	8.918126	0.576038	0.190467	0.694016	-0.175770	0.010310	-0.795052	0.388757	0.054062	-0.084438	-0.915869
19890	0.059999	2.298966	8.093091	0.425642	0.183535	0.730753	-0.167793	-0.001114	-0.800147	0.401878	0.059417	-0.091621	-0.909158
19891	-0.433962	2.092129	8.400150	0.275835	0.174656	0.803746	-0.155968	-0.007681	-0.802563	0.416363	0.063401	-0.096403	-0.901847
19892	-0.448285	2.089833	9.186015	0.246709	0.179528	0.892536	-0.146368	-0.010713	-0.803888	0.432370	0.066890	-0.100510	-0.893577
19893	-0.684497	2.783139	10.387890	0.427035	0.207215	0.961987	-0.136229	-0.015779	-0.808057	0.449241	0.072414	-0.107836	-0.883917
19894	-1.130785	3.840820	10.673029	0.500528	0.291295	0.957884	-0.121908	-0.028050	-0.811974	0.465918	0.079908	-0.115466	-0.873615
19895	0.114420	3.784395	9.551472	0.382773	0.309609	0.916197	-0.110442	-0.039222	-0.815711	0.481858	0.086857	-0.120989	-0.863499
19896	-0.288184	2.859104	9.501056	0.149013	0.254493	0.947712	-0.097732	-0.042270	-0.817850	0.498435	0.090311	-0.122775	-0.853424
19897	-0.451331	2.674450	9.255239	0.187367	0.168842	0.954747	-0.088137	-0.044489	-0.819038	0.514640	0.092788	-0.126256	-0.842968
19898	-0.516622	2.662708	9.181175	0.215954	0.156616	0.962861	-0.079433	-0.049821	-0.819348	0.530718	0.095139	-0.130090	-0.832084
19899	-0.497758	3.255940	9.764542	0.289235	0.163476	0.971453	-0.072658	-0.056361	-0.821561	0.546575	0.098468	-0.135228	-0.820532
19900	-0.050655	3.660556	9.527443	0.349564	0.188064	0.903204	-0.063279	-0.065896	-0.823330	0.561065	0.102853	-0.140707	-0.809215
19901	-0.741484	2.962085	8.991917	0.203949	0.188444	0.864330	-0.056251	-0.072981	-0.822735	0.574996	0.105834	-0.143871	-0.798424
19902	-0.766550	2.841278	8.743239	0.101736	0.169117	0.911968	-0.047685	-0.076279	-0.823919	0.589685	0.107005	-0.145504	-0.787179
19903	-0.615263	3.039577	9.489131	0.241142	0.169780	0.930588	-0.040544	-0.078348	-0.826862	0.604120	0.109897	-0.149422	-0.775006
19904	-0.407789	3.018465	9.405397	0.309182	0.200375	0.932893	-0.033113	-0.087875	-0.826809	0.618339	0.113874	-0.153863	-0.762244
19905	-0.067670	2.970426	9.505239	0.276853	0.253530	0.971507	-0.022949	-0.098498	-0.829112	0.633085	0.118234	-0.157230	-0.748668
19906	0.183131	3.264375	9.540095	0.197968	0.336410	1.029373	-0.013588	-0.105867	-0.829067	0.648899	0.122461	-0.158381	-0.734063
19907	0.242511	3.474591	9.229615	0.160402	0.402881	1.055807	-0.000348	-0.111900	-0.829963	0.665039	0.127136	-0.158129	-0.718717
19908	-0.213500	3.831697	10.028228	0.005566	0.480639	1.069251	0.015336	-0.116185	-0.829085	0.681706	0.130657	-0.154543	-0.703081
19909	0.086628	4.923391	10.756672	-0.114969	0.554831	1.021175	0.033316	-0.113977	-0.829203	0.697820	0.133768	-0.148048	-0.687921
19910	0.629786	4.293141	8.937717	-0.301459	0.563917	0.957915	0.052568	-0.107711	-0.829300	0.713259	0.134403	-0.138610	-0.673784
19911	0.204825	3.644442	8.054443	-0.266637	0.462735	0.964866	0.073225	-0.097521	-0.830277	0.728018	0.134198	-0.131075	-0.659394
19912	-0.266187	3.907576	9.541754	-0.105842	0.359380	0.951728	0.086405	-0.095153	-0.827377	0.741621	0.134831	-0.127030	-0.644735
19913	-0.288528	4.153621	9.729802	-0.111775	0.340283	0.869720	0.099595	-0.094819	-0.823985	0.753799	0.135427	-0.122952	-0.631133
19914	0.344825	4.290120	8.795963	-0.421785	0.326397	0.789725	0.111085	-0.088917	-0.824866	0.765548	0.131181	-0.114885	-0.619297
19915	0.509839	3.757280	7.983423	-0.489682	0.253946	0.765036	0.122910	-0.075294	-0.822605	0.776688	0.125169	-0.107065	-0.607969
19916	-0.225459	3.557889	8.537752	-0.214109	0.194699	0.732632	0.130760	-0.068697	-0.819969	0.786426	0.122586	-0.103320	-0.596517
19917	-0.252525	3.831581	8.317657	-0.134946	0.169616	0.638902	0.140721	-0.068480	-0.818706	0.794585	0.121330	-0.100758	-0.586312
19918	-0.081550	3.428831	8.381237	-0.338557	0.169714	0.549167	0.147787	-0.059845	-0.817063	0.802090	0.116783	-0.095479	-0.577838
19919	-0.174120	2.631833	8.608364	-0.467335	0.197711	0.532328	0.156252	-0.047559	-0.814637	0.809554	0.110736	-0.088293	-0.569705
19920	-0.459019	2.601029	9.605292	-0.424577	0.229040	0.555721	0.166006	-0.034196	-0.811835	0.817117	0.105439	-0.081035	-0.560924
19921	-0.163487	3.385183	10.414346	-0.291873	0.326922	0.504226	0.175279	-0.027607	-0.809092	0.823779	0.103722	-0.073606	-0.552460
19922	0.313859	2.653431	9.051353	-0.241291	0.407709	0.456160	0.191547	-0.023088	-0.804296	0.829823	0.103532	-0.065231	-0.544445
19923	-0.192085	1.474827	8.475071	-0.411461	0.348386	0.485470	0.206508	-0.014360	-0.802769	0.836270	0.100037	-0.056098	-0.536188
19924	-0.688123	1.626428	9.600872	-0.481819	0.325314	0.574027	0.219877	-0.001154	-0.797206	0.843622	0.094772	-0.046701	-0.526439
19925	-0.069504	2.363267	9.916390	-0.213243	0.323468	0.534520	0.235106	0.003369	-0.791371	0.849832	0.094242	-0.040122	-0.517004
19926	0.269532	2.159356	10.158627	-0.112780	0.302513	0.464534	0.247521	0.003572	-0.788225	0.855018	0.095037	-0.034757	-0.508629
19927	-0.231948	1.914083	10.460503	-0.181715	0.239627	0.445394	0.259418	0.003778	-0.785199	0.859968	0.094190	-0.029792	-0.500694
19928	-0.120417	1.984815	10.282535	-0.378290	0.173251	0.372331	0.268692	0.009282	-0.780802	0.864444	0.089155	-0.023794	-0.494188
19929	-0.026436	1.642970	9.619384	-0.484566	0.057987	0.311136	0.274310	0.020091	-0.775915	0.868318	0.081304	-0.018714	-0.488942
19930	-0.551225	1.176676	9.935741	-0.609358	0.002357	0.179668	0.276803	0.035797	-0.773494	0.870983	0.070635	-0.013077	-0.486034
19931	-0.727891	0.790083	9.678107	-1.088278	-0.025312	0.031545	0.275845	0.064123	-0.767059	0.872584	0.051488	-0.003112	-0.485732
19932	-0.614135	0.499791	9.409464	-1.408121	-0.010275	-0.062460	0.274775	0.109251	-0.755337	0.873069	0.026769	0.010374	-0.486750
19933	-0.348697	-0.547159	9.813253	-0.662939	-0.005874	-0.049386	0.275211	0.141226	-0.745813	0.872845	0.015155	0.016643	-0.487478
19934	0.091433	-0.115042	9.900930	0.119973	0.013429	-0.048062	0.274920	0.146241	-0.744608	0.872319	0.017325	0.015646	-0.488379
19935	0.254698	0.458289	9.062675	0.124803	0.017170	-0.099035	0.273660	0.141370	-0.746685	0.871279	0.019643	0.014617	-0.490178
19936	0.020954	0.161733	9.791781	-0.136974	-0.005469	-0.211177	0.273365	0.147335	-0.746111	0.869245	0.017102	0.015871	-0.493830
19937	-0.052954	-0.068640	10.551509	-0.464329	-0.002082	-0.258531	0.269265	0.161178	-0.743226	0.866783	0.008902	0.020345	-0.498191
19938	-0.046698	-0.540411	10.430690	-0.160127	0.003273	-0.254628	0.268029	0.171889	-0.740159	0.864248	0.006015	0.021966	-0.502550
19939	-0.001998	-0.371952	10.583627	0.263882	0.013790	-0.233859	0.266108	0.169190	-0.741693	0.861820	0.010544	0.019404	-0.506733
19940	-0.030825	-0.361188	10.884369	0.118864	0.081880	-0.206468	0.264580	0.165947	-0.743622	0.859647	0.013301	0.019578	-0.510339
19941	0.524872	-0.305764	10.764871	0.285103	0.129775	-0.148841	0.267157	0.167830	-0.743258	0.857965	0.019349	0.018732	-0.513002
19942	0.308095	-0.251713	11.372908	0.547918	0.116581	-0.116951	0.268413	0.153867	-0.746998	0.856436	0.029860	0.015080	-0.515169
19943	0.080532	0.389729	9.791485	0.168756	0.084512	-0.124002	0.270180	0.141527	-0.751497	0.855011	0.033423	0.014623	-0.517326
19944	-0.434029	0.062024	8.268682	-0.176481	-0.020929	-0.143521	0.270535	0.146946	-0.750682	0.853627	0.030105	0.016113	-0.519764
19945	-1.474488	-0.962827	9.424102	-0.135765	-0.055956	-0.093928	0.268802	0.155628	-0.750059	0.852730	0.026992	0.016443	-0.521395
19946	-1.299303	-0.127124	10.268427	0.066768	0.010055	0.033013	0.266725	0.156995	-0.750783	0.853020	0.028205	0.015826	-0.520876
19947	-0.767106	0.730569	8.990516	0.110646	0.022333	0.068667	0.271015	0.154262	-0.751642	0.853645	0.030195	0.014870	-0.519767
19948	-0.940455	0.130160	8.812096	-0.029030	0.024089	0.092262	0.271799	0.153309	-0.752175	0.854609	0.029936	0.015454	-0.518178
19949	-0.495016	0.281826	9.213694	-0.115098	-0.007695	0.110794	0.273079	0.154928	-0.750642	0.855806	0.027780	0.016322	-0.516293
19950	-0.148881	0.749591	8.922924	0.003075	-0.028686	0.100122	0.273594	0.156281	-0.751917	0.856845	0.027527	0.015670	-0.514600
19951	-0.300953	0.748964	9.116466	-0.052202	-0.041699	0.047724	0.274877	0.157086	-0.750135	0.857359	0.026096	0.015313	-0.513829
19952	-0.388610	0.311670	9.020883	-0.075389	-0.045985	0.029855	0.273829	0.159938	-0.751116	0.857718	0.024299	0.015209	-0.513321
19953	-0.489614	0.004691	9.825619	0.035280	-0.013826	0.076549	0.275382	0.160880	-0.752539	0.858471	0.024660	0.014423	-0.512065
19954	-0.273023	0.925717	9.579624	0.210832	0.022110	0.058701	0.276330	0.154913	-0.755044	0.858951	0.028482	0.012540	-0.511112
19955	-0.281301	1.126989	9.317684	0.167361	0.031069	-0.012027	0.277018	0.149490	-0.758179	0.858702	0.031585	0.011193	-0.511379
19956	-0.260064	1.378554	9.849044	-0.028471	0.037978	-0.048643	0.278848	0.146906	-0.759128	0.858206	0.031433	0.012094	-0.512199
19957	-0.778611	0.427146	10.400066	-0.123388	0.006536	-0.061836	0.278564	0.150566	-0.757808	0.857627	0.029312	0.013324	-0.513264
19958	-1.120495	0.557753	10.558307	-0.028530	-0.009097	-0.073411	0.279326	0.152865	-0.757285	0.856884	0.028669	0.013430	-0.514536
19959	-0.346851	0.694122	10.726213	0.018302	-0.023171	-0.149110	0.278805	0.155038	-0.759816	0.855322	0.028671	0.012756	-0.517146
19960	-1.229016	-0.458928	11.256429	0.005745	-0.022976	-0.163282	0.275181	0.155600	-0.760781	0.853622	0.028449	0.012323	-0.519970
19961	-1.342353	0.591194	10.704782	-0.196181	-0.000067	-0.197894	0.271380	0.164023	-0.760771	0.851639	0.025031	0.014358	-0.523334
19962	-0.514970	0.190771	9.270491	-0.253789	0.032535	-0.272513	0.270262	0.176495	-0.757176	0.848871	0.020928	0.017630	-0.527892
19963	-0.894183	-0.831681	8.964042	-0.035400	0.035443	-0.285098	0.267232	0.184505	-0.754876	0.845825	0.020560	0.018639	-0.532738
19964	-0.633467	-0.191345	9.839025	0.056639	0.024689	-0.282670	0.265546	0.185870	-0.756246	0.842766	0.021633	0.018496	-0.537527
19965	-0.559003	0.087516	9.995377	-0.158208	-0.012204	-0.272002	0.261756	0.191582	-0.754982	0.839874	0.018683	0.020033	-0.542090
19966	-0.191789	0.129221	9.627439	-0.206129	-0.016439	-0.350003	0.256376	0.203536	-0.753377	0.836137	0.014858	0.022048	-0.547877
19967	-0.537572	-0.957280	9.694827	0.146549	-0.034502	-0.396963	0.250792	0.206818	-0.753518	0.831704	0.016670	0.019911	-0.554612
19968	-0.449208	-0.747144	9.432155	0.276134	-0.024047	-0.351901	0.244724	0.205090	-0.755238	0.827692	0.020810	0.016492	-0.560554
19969	-0.023381	-0.618710	9.264153	0.108655	0.017690	-0.298436	0.240862	0.203486	-0.758781	0.824254	0.022569	0.015627	-0.565554
19970	0.150019	-0.688987	9.530981	0.149566	0.082190	-0.232770	0.237257	0.201338	-0.761053	0.821528	0.025845	0.015324	-0.569375
19971	-0.188736	-0.446511	9.318022	0.235268	0.101473	-0.177287	0.237186	0.192938	-0.764462	0.819319	0.030611	0.014333	-0.572341
19972	-0.360632	0.163226	9.307290	0.290453	0.047161	-0.125797	0.238273	0.186159	-0.768385	0.817690	0.035827	0.011788	-0.574422
19973	-0.478454	0.539677	10.216146	0.354776	0.017287	-0.135918	0.236901	0.178985	-0.771636	0.815826	0.041592	0.008013	-0.576745
19974	-0.504933	0.212870	10.231841	0.213176	-0.000343	-0.092133	0.235670	0.170185	-0.775800	0.814587	0.045005	0.005557	-0.578266
19975	-0.537568	0.372220	10.354102	0.127025	-0.045980	-0.051472	0.233637	0.164641	-0.777744	0.813859	0.046318	0.003310	-0.579204
19976	-1.409598	-0.029138	10.573277	0.114022	-0.045995	0.045537	0.229920	0.160326	-0.781700	0.814282	0.047599	0.001130	-0.578513
19977	-1.196737	1.378157	10.477082	0.113909	-0.016416	0.089928	0.228788	0.155183	-0.782886	0.815188	0.049086	-0.000571	-0.577112
19978	-0.647015	1.316481	9.010633	0.044356	-0.012757	0.078714	0.230614	0.152734	-0.782937	0.816068	0.049616	-0.001435	-0.575820
19979	-0.790514	0.162803	8.859237	-0.029204	-0.037259	0.111385	0.231127	0.153544	-0.782680	0.817352	0.048547	-0.001836	-0.574087
19980	-0.747984	0.338632	9.843701	0.108159	-0.006127	0.188281	0.231669	0.150154	-0.784258	0.819439	0.050192	-0.003426	-0.570954
19981	-0.573650	1.419508	9.859428	0.061786	0.053311	0.177752	0.235094	0.140515	-0.785939	0.821379	0.051658	-0.003450	-0.568028
19982	-0.643663	1.783176	9.068833	-0.080968	0.030872	0.106250	0.238194	0.141040	-0.784700	0.822775	0.050627	-0.002192	-0.566103
19983	-0.809608	1.206626	8.847371	-0.204127	0.013613	0.034733	0.239337	0.144692	-0.784425	0.823341	0.047333	0.000286	-0.565569
19984	-0.443455	1.079556	9.121495	-0.136099	0.017000	0.021000	0.239554	0.151195	-0.782829	0.823993	0.045239	0.002039	-0.564788
19985	-0.089905	0.884645	9.197906	-0.051930	0.036183	0.009199	0.241094	0.152813	-0.781555	0.824115	0.044711	0.003167	-0.564646
19986	-0.359252	0.698990	9.140424	-0.103706	0.056434	-0.010446	0.243145	0.156325	-0.781296	0.824196	0.043593	0.005216	-0.564600
19987	-0.352201	0.672451	9.130445	-0.154727	0.068651	-0.001970	0.245701	0.160647	-0.778859	0.824271	0.041733	0.008038	-0.564598
19988	-0.317865	0.729200	9.688289	-0.053817	0.036131	0.016260	0.247633	0.162534	-0.779125	0.824544	0.041210	0.009161	-0.564221
19989	-0.368002	-0.207940	9.807708	-0.025301	0.002879	0.023218	0.248411	0.161987	-0.778630	0.824801	0.040719	0.009409	-0.563876
19990	-0.823691	-0.480909	10.606283	-0.112472	-0.007810	0.080765	0.249441	0.163473	-0.779399	0.825858	0.038744	0.010416	-0.562449
19991	-1.547514	0.908292	11.642545	-0.074141	-0.052451	0.078718	0.249155	0.167947	-0.778839	0.826783	0.036842	0.010296	-0.561219
19992	-0.517801	1.081808	11.241571	-0.003965	-0.065595	0.001373	0.246320	0.165793	-0.778946	0.826932	0.035994	0.009192	-0.561074
19993	-0.245195	0.399188	10.481650	-0.177067	-0.067091	-0.087334	0.246688	0.169044	-0.778408	0.826058	0.032195	0.010083	-0.562574
19994	-0.907924	-0.109492	10.741039	-0.252051	-0.000398	-0.115747	0.243907	0.177730	-0.774441	0.824944	0.027957	0.012918	-0.564375
19995	-1.181172	-0.484451	10.109511	-0.096348	0.098643	-0.075463	0.245930	0.183951	-0.770569	0.824089	0.027350	0.015672	-0.565583
19996	-0.739238	0.569823	9.185470	-0.042492	0.134571	-0.071312	0.248750	0.188000	-0.769035	0.823276	0.028103	0.018339	-0.566648
19997	-0.634629	-0.324024	8.914773	-0.097062	0.101371	-0.080850	0.252100	0.189472	-0.766766	0.822344	0.027517	0.021158	-0.567930
19998	-0.854456	-0.682517	9.085562	-0.125075	0.062799	-0.038028	0.254918	0.193114	-0.764084	0.822013	0.026108	0.023564	-0.568381
19999	-0.968648	-0.454604	9.401551	-0.089588	0.008420	0.005285	0.254632	0.197045	-0.762633	0.822085	0.024605	0.024756	-0.568294
20000	-0.915688	-0.478862	9.468098	0.053341	-0.063383	0.032480	0.255662	0.197853	-0.762257	0.822487	0.024730	0.023021	-0.567780
20001	-0.609453	-0.545222	9.781884	0.201703	-0.089793	0.051857	0.252339	0.191366	-0.764063	0.822979	0.026900	0.019284	-0.567107
20002	-0.340929	-0.468378	9.643482	0.110470	-0.062757	0.057397	0.251338	0.186223	-0.765890	0.823597	0.027982	0.016896	-0.566232
20003	-0.254078	-0.465452	9.248682	0.026299	-0.075896	0.078748	0.250972	0.183380	-0.767833	0.824469	0.027385	0.015356	-0.565035
20004	-0.295243	-0.156203	9.610632	0.113044	-0.067203	0.083004	0.249706	0.178644	-0.768116	0.825360	0.028470	0.012853	-0.563742
20005	0.032496	0.415109	10.104576	0.324991	-0.044652	0.102261	0.249241	0.171194	-0.771511	0.826294	0.033139	0.008420	-0.562201
20006	-0.584681	0.540552	10.231490	0.486142	-0.044399	0.078091	0.249616	0.153306	-0.776044	0.826812	0.040640	0.002098	-0.561004
20007	-0.592758	0.079549	10.449736	0.264139	-0.018300	0.101143	0.251015	0.138395	-0.782099	0.827696	0.044588	-0.001217	-0.559401
20008	-0.545492	0.564628	11.913500	0.087611	0.030236	0.136213	0.252728	0.133372	-0.782942	0.829129	0.046330	-0.001889	-0.557130
20009	-0.607725	1.346174	10.957031	0.031638	0.037555	0.082280	0.256231	0.130913	-0.781226	0.829993	0.047067	-0.001666	-0.555783
20010	-1.046934	0.775129	8.693071	-0.291016	-0.016086	0.049840	0.257632	0.134564	-0.780571	0.830798	0.042011	0.001184	-0.554985
20011	-1.094736	0.820916	9.388466	-0.273305	-0.059110	0.058633	0.256620	0.149608	-0.774135	0.831638	0.036658	0.003243	-0.554097
20012	-0.621600	0.794384	9.782970	0.142442	-0.023501	0.125080	0.258951	0.150139	-0.775445	0.832907	0.038731	0.001111	-0.552056
20013	-0.278690	1.488078	9.441960	0.271251	0.006174	0.154370	0.261094	0.137931	-0.776364	0.834357	0.043202	-0.001863	-0.549526
20014	-0.356935	1.358118	9.210457	0.144220	0.002714	0.154315	0.262452	0.127489	-0.777766	0.835933	0.045589	-0.003606	-0.546923
20015	-0.338461	1.237976	9.290617	-0.054550	0.002575	0.181912	0.265572	0.124491	-0.776818	0.837939	0.044606	-0.003116	-0.543930
20016	-0.243287	1.044556	9.196260	-0.138666	-0.013200	0.181176	0.268564	0.121764	-0.776505	0.840077	0.042085	-0.002057	-0.540828
20017	-0.133989	1.126307	9.470195	-0.083322	-0.043055	0.193785	0.269589	0.123113	-0.775610	0.842207	0.040138	-0.002053	-0.537654
20018	-0.185274	1.049338	9.335187	-0.031231	-0.025415	0.158985	0.270350	0.125141	-0.774578	0.844021	0.039290	-0.002338	-0.534864
20019	-0.129033	0.817407	9.130187	-0.109064	0.013062	0.172596	0.271384	0.123915	-0.772044	0.845920	0.037516	-0.001119	-0.531987
20020	-0.115266	0.707560	9.419563	-0.156604	0.047919	0.200540	0.275251	0.125112	-0.769273	0.848296	0.035330	0.001144	-0.528341
20021	-0.065932	0.853839	9.408805	-0.018754	0.020865	0.180314	0.279163	0.120484	-0.769889	0.850184	0.035171	0.001514	-0.525308
20022	-0.248284	0.347088	9.164256	-0.086598	-0.018315	0.138219	0.280984	0.118034	-0.768659	0.851819	0.033469	0.001951	-0.522762
20023	-0.905249	0.283106	10.159207	-0.294302	-0.038499	0.132389	0.280293	0.124406	-0.766026	0.853358	0.027990	0.004244	-0.520555
20024	-1.065369	0.827690	10.892542	-0.177084	-0.025426	0.117573	0.282572	0.131439	-0.762791	0.854795	0.024671	0.005519	-0.518349
20025	-0.939785	0.865942	10.310451	0.083475	-0.060096	0.077078	0.281603	0.127940	-0.763457	0.855530	0.025472	0.003574	-0.517114
20026	-1.214679	0.260194	9.700312	-0.061045	-0.101696	-0.015795	0.277472	0.126336	-0.764179	0.855526	0.023333	0.002405	-0.517228
20027	-1.130842	-0.164343	9.495263	-0.372153	-0.075396	-0.062133	0.275219	0.135022	-0.763293	0.855007	0.016193	0.005033	-0.518339
20028	-1.011503	-0.353296	9.350286	-0.372141	-0.049166	-0.054179	0.273200	0.146010	-0.758802	0.854585	0.009272	0.007993	-0.519166
20029	-1.253830	-0.480827	9.495089	-0.093113	-0.026370	-0.023822	0.270824	0.152663	-0.756269	0.854329	0.007422	0.008611	-0.519608
20030	-1.327675	-0.034741	10.481262	0.180463	-0.020423	0.000314	0.271996	0.150894	-0.755279	0.854303	0.010252	0.006312	-0.519635
20031	-1.069945	0.226795	10.157645	0.244872	-0.009080	0.016669	0.270096	0.146027	-0.759652	0.854387	0.014406	0.003752	-0.519424
20032	-0.739738	-0.169815	9.489423	0.069549	-0.065050	0.006211	0.267026	0.140080	-0.760817	0.854426	0.014879	0.001842	-0.519357
20033	-0.483035	-0.059099	9.387557	-0.008343	-0.110629	0.007189	0.265882	0.136969	-0.761855	0.854474	0.013646	0.000200	-0.519314
20034	-0.689630	0.082489	9.549562	0.114174	-0.105349	0.018762	0.262940	0.132106	-0.764419	0.854626	0.014462	-0.002866	-0.519034
20035	-0.990859	0.507485	9.350391	0.071208	-0.117507	0.027398	0.258166	0.130507	-0.766797	0.854849	0.014549	-0.005429	-0.518645
20036	-0.314430	0.568724	9.080935	0.057037	-0.131586	-0.001138	0.255174	0.133777	-0.767873	0.854787	0.014119	-0.008345	-0.518720
20037	0.032513	0.456249	9.360198	0.164460	-0.143909	-0.025206	0.248861	0.129203	-0.769489	0.854416	0.015542	-0.012323	-0.519211
20038	-1.174777	0.388103	10.777897	0.076671	-0.129065	-0.032568	0.245774	0.120935	-0.772717	0.854003	0.015481	-0.015390	-0.519810
20039	-0.452845	1.060929	10.870716	0.078457	-0.081221	-0.016603	0.241772	0.120280	-0.774968	0.853747	0.016132	-0.017374	-0.520148
20040	-0.260549	0.615717	10.472257	0.219768	-0.095185	0.000098	0.237796	0.114474	-0.775990	0.853615	0.018854	-0.021360	-0.520124
20041	-0.337625	1.300831	10.973404	-0.003887	-0.072570	-0.009229	0.233297	0.110163	-0.778270	0.853455	0.018222	-0.022339	-0.520368
20042	-0.190102	1.023044	10.161544	-0.054642	-0.044392	-0.034253	0.230825	0.112616	-0.778465	0.853078	0.016803	-0.022590	-0.521023
20043	0.174024	0.979733	9.509106	-0.033933	-0.033836	-0.042098	0.230050	0.112891	-0.779603	0.852602	0.016098	-0.022596	-0.521824
20044	0.359953	0.980786	9.541156	-0.041119	-0.003307	-0.027997	0.228486	0.114662	-0.779435	0.852302	0.015336	-0.022289	-0.522350
20045	0.256621	0.723193	9.188254	-0.085845	0.011641	-0.017709	0.228989	0.116962	-0.778780	0.852114	0.014211	-0.021014	-0.522740
20046	0.216838	0.564557	9.114685	-0.154751	-0.003221	-0.018284	0.228568	0.120757	-0.775407	0.851944	0.011508	-0.019520	-0.523143
20047	0.315050	0.427005	9.996545	-0.055744	-0.002634	0.024659	0.228927	0.125634	-0.774853	0.852182	0.010718	-0.018832	-0.522797
20048	-0.032588	0.753619	10.536756	-0.003913	-0.004389	0.025190	0.228803	0.124957	-0.775242	0.852426	0.010556	-0.018946	-0.522398
20049	-0.381448	0.588105	10.571504	-0.116548	0.039453	0.014024	0.228920	0.125768	-0.772931	0.852579	0.009195	-0.016896	-0.522245
20050	-0.181890	1.166498	9.908408	-0.089410	0.063243	-0.022629	0.230441	0.130638	-0.771498	0.852359	0.008299	-0.014955	-0.522678
20051	-0.139767	0.687252	8.965447	0.018176	0.038257	-0.058989	0.232274	0.133495	-0.772018	0.851719	0.009280	-0.014327	-0.523721
20052	-0.102259	0.174092	9.545548	0.080695	-0.034438	-0.074787	0.231773	0.130515	-0.772167	0.850889	0.010276	-0.015820	-0.525007
20053	-0.025601	0.410720	10.052229	-0.053506	-0.042444	-0.091641	0.229305	0.131341	-0.771098	0.849891	0.009194	-0.015804	-0.526641
20054	-0.029181	0.588406	9.953379	-0.146343	-0.027483	-0.130995	0.226292	0.137864	-0.771758	0.848502	0.006419	-0.014781	-0.528947
20055	0.185975	0.306074	9.400401	-0.049626	-0.037003	-0.139246	0.223027	0.142083	-0.770132	0.846991	0.005468	-0.014717	-0.531376
20056	0.141118	0.096199	9.859744	0.025497	-0.044044	-0.147576	0.218754	0.142241	-0.770323	0.845381	0.005434	-0.015793	-0.533902
20057	0.260105	-0.181864	10.499447	0.018236	-0.011081	-0.130037	0.215748	0.141422	-0.769894	0.843955	0.005873	-0.016016	-0.536143
20058	0.359071	-0.178511	10.275157	-0.017476	0.034421	-0.127513	0.215983	0.145351	-0.769347	0.842577	0.005947	-0.015308	-0.538326
20059	0.503722	-0.532109	9.830103	-0.026482	0.072895	-0.093180	0.216757	0.145075	-0.768081	0.841567	0.006461	-0.013648	-0.539942
20060	0.513832	-0.452029	9.304688	0.030665	0.037948	-0.062906	0.217270	0.146156	-0.768590	0.840873	0.007363	-0.013407	-0.541016
20061	0.425588	0.036946	9.337503	-0.040068	0.029165	-0.052753	0.216744	0.147243	-0.767804	0.840286	0.007113	-0.012359	-0.541955
20062	0.221642	-0.131247	9.652117	-0.100048	0.011663	-0.060283	0.216081	0.149143	-0.766495	0.839629	0.005531	-0.011144	-0.543017
20063	0.059896	0.217141	9.881059	-0.107311	0.034431	-0.038946	0.217253	0.153633	-0.766476	0.839195	0.004187	-0.009287	-0.543735
20064	-0.070416	0.218910	10.127306	-0.064366	0.032694	-0.045654	0.217109	0.155531	-0.765431	0.838691	0.003429	-0.008109	-0.544537
20065	-0.025970	0.025564	9.927657	-0.012541	0.020454	-0.029508	0.217351	0.157291	-0.763368	0.838345	0.003519	-0.007517	-0.545077
20066	0.043963	0.015235	9.874069	-0.018816	0.027428	-0.023383	0.218123	0.158236	-0.763627	0.838077	0.003464	-0.006925	-0.545497
20067	0.030801	0.207088	9.664927	-0.079618	0.020466	-0.027328	0.218884	0.161214	-0.763865	0.837758	0.002424	-0.005607	-0.546007
20068	-0.060499	0.270301	9.656830	-0.085850	0.017884	-0.034391	0.218863	0.163517	-0.761537	0.837370	0.001142	-0.004443	-0.546618
20069	0.064917	0.245785	9.823674	-0.028612	0.025695	-0.031349	0.220533	0.165405	-0.760775	0.837002	0.001019	-0.003605	-0.547187
20070	0.088240	0.130238	9.846174	0.014410	0.051970	-0.041545	0.220014	0.165408	-0.760255	0.836532	0.001790	-0.002966	-0.547907
20071	0.014559	-0.046872	9.936087	0.048330	0.076434	-0.020078	0.221809	0.167702	-0.758979	0.836285	0.003501	-0.002131	-0.548279
20072	0.079219	-0.119659	9.891438	0.059001	0.072896	-0.005947	0.225182	0.165921	-0.758022	0.836201	0.005244	-0.001632	-0.548396
20073	0.206691	-0.185869	9.798265	-0.036847	0.044811	0.012589	0.225439	0.165512	-0.756877	0.836315	0.005155	-0.000406	-0.548224
20074	-0.228966	0.002867	9.852252	-0.164796	-0.000579	-0.000676	0.227360	0.169026	-0.756359	0.836305	0.002350	0.001317	-0.548258
20075	-0.567125	-0.018302	9.931821	-0.157704	-0.027629	0.003779	0.225638	0.174456	-0.753976	0.836323	-0.000546	0.002672	-0.548231
20076	-0.413168	0.251151	9.573146	-0.001915	-0.052890	-0.015427	0.223556	0.176907	-0.754945	0.836138	-0.001201	0.001733	-0.548515
20077	-0.071858	0.034514	9.591741	0.014292	-0.047683	-0.038348	0.222790	0.175421	-0.755717	0.835691	-0.001427	0.000866	-0.549197
20078	0.265195	-0.107059	9.767428	-0.014311	0.004667	-0.034976	0.219808	0.175707	-0.754773	0.835289	-0.001658	0.001026	-0.549808
20079	0.375697	-0.189361	9.873662	0.030445	0.037870	-0.032820	0.221103	0.175429	-0.754539	0.834900	-0.000702	0.001386	-0.550399
20080	0.265383	-0.089410	10.034358	0.059032	0.036111	-0.027281	0.222663	0.174201	-0.754190	0.834584	0.000637	0.001265	-0.550879
20081	0.135611	-0.004222	10.036457	-0.076013	0.025648	-0.043227	0.221630	0.174071	-0.754816	0.834079	-0.000336	0.002576	-0.551638
20082	0.251615	0.013846	9.949157	-0.279001	0.030878	-0.064983	0.221193	0.180849	-0.751798	0.833331	-0.004696	0.006094	-0.552721
20083	0.302403	-0.309072	9.860904	-0.462321	0.045753	-0.082206	0.222918	0.193986	-0.747726	0.832310	-0.011915	0.011980	-0.554053
20084	0.102826	-0.533377	9.924927	-0.259356	0.051912	-0.052494	0.223089	0.205910	-0.741466	0.831630	-0.015713	0.015631	-0.554888
20085	-0.163440	-0.281973	9.670593	0.127044	0.010089	-0.028544	0.223601	0.206992	-0.741719	0.831321	-0.013513	0.014394	-0.555442
20086	-0.378937	-0.375677	9.935701	0.243286	0.008361	-0.020614	0.222323	0.205509	-0.744019	0.831131	-0.009425	0.011750	-0.555873
20087	-0.160023	-0.146852	9.825907	0.132360	0.010036	-0.020552	0.222367	0.198596	-0.745752	0.830896	-0.007124	0.010461	-0.556284
20088	-0.098609	-0.337309	9.827993	0.016009	0.023964	-0.009952	0.223197	0.191274	-0.749165	0.830772	-0.006637	0.010605	-0.556472
20089	-0.126702	-0.214422	9.834455	0.052602	0.020433	0.009721	0.222674	0.191141	-0.747494	0.830856	-0.005544	0.010377	-0.556363
20090	-0.240587	-0.269036	9.772332	0.076789	-0.003984	-0.002503	0.224247	0.188151	-0.748315	0.830825	-0.004357	0.009381	-0.556438
20091	-0.358632	-0.232053	9.768970	-0.007274	-0.017941	-0.015459	0.222822	0.188429	-0.748291	0.830629	-0.004685	0.009188	-0.556731
20092	0.031588	-0.025684	9.830453	-0.068951	-0.035544	-0.034554	0.223193	0.191409	-0.748268	0.830231	-0.006277	0.009287	-0.557307
20093	0.254733	-0.222157	9.850299	0.031340	-0.026794	-0.051522	0.221250	0.191420	-0.747982	0.829638	-0.006081	0.008491	-0.558204
20094	0.326164	-0.366602	9.982588	0.289849	-0.000565	-0.032855	0.218578	0.185879	-0.752607	0.829279	-0.001328	0.005168	-0.558809
