# Supplementary material for: Identification of Haptic Based Guiding Using Hard Reins
Source: PLoS One. 2015 Jul 22;10(7):e0132020. doi: 10.1371/journal.pone.0132020 (PMC4511788; doi:10.1371/journal.pone.0132020)
Supplement: S2 File — (ZIP) [file pone.0132020.s002.zip › MotionData2/Subject11/T15/gc15.txt]

// Start Time: 0
// Sample rate: 25.0Hz
// Scenario: 4.0
// Firmware Version: 2.6.1
Counter	Acc_X	Acc_Y	Acc_Z	Gyr_X	Gyr_Y	Gyr_Z	Mag_X	Mag_Y	Mag_Z	Quat_w	Quat_x	Quat_y	Quat_z
19430	7.959299	0.861037	-5.901629	-0.054071	0.020537	0.014508	-0.673768	-0.271948	0.256720	0.408764	0.455420	-0.768855	0.185382
19431	7.896803	0.814893	-5.863371	-0.045769	0.011301	-0.016679	-0.674556	-0.275007	0.256541	0.409375	0.455197	-0.768855	0.184581
19432	7.819813	0.834762	-5.857948	-0.042760	-0.000653	0.029211	-0.674284	-0.275770	0.254838	0.409624	0.454267	-0.769390	0.184088
19433	7.862967	0.842142	-5.888492	-0.020806	-0.021070	0.031131	-0.675131	-0.274468	0.254236	0.409332	0.453631	-0.769996	0.183771
19434	7.826978	0.861644	-5.877359	-0.024276	-0.002982	0.036597	-0.675540	-0.273704	0.255940	0.409353	0.452736	-0.770554	0.183595
19435	7.824354	0.920565	-5.930004	-0.046388	0.004835	0.030126	-0.676519	-0.273471	0.254309	0.409693	0.451810	-0.771032	0.183108
19436	7.881751	0.842864	-5.951975	-0.044057	-0.022190	0.051277	-0.677506	-0.272021	0.253580	0.409544	0.450583	-0.771957	0.182567
19437	7.771835	0.932284	-5.872423	-0.037130	0.011939	0.033795	-0.677236	-0.271733	0.253319	0.409896	0.449650	-0.772374	0.182316
19438	7.820056	0.851407	-5.833700	-0.004219	0.008219	0.032946	-0.678075	-0.271123	0.252537	0.409920	0.448936	-0.772727	0.182522
19439	7.886895	0.895909	-5.932503	-0.003013	0.029097	0.007242	-0.677394	-0.270448	0.252848	0.410327	0.448630	-0.772639	0.182734
19440	7.884512	0.881248	-5.922850	-0.025198	0.015788	-0.000123	-0.678486	-0.271775	0.251674	0.410776	0.448232	-0.772707	0.182415
19441	7.837315	0.909124	-5.807406	0.014903	0.017817	-0.005556	-0.678093	-0.269853	0.252339	0.410896	0.448312	-0.772530	0.182697
19442	7.830123	0.879850	-5.790424	-0.001552	0.021545	-0.005600	-0.678113	-0.269216	0.250724	0.411245	0.448158	-0.772423	0.182743
19443	7.873371	0.904136	-5.816031	0.009117	0.014813	-0.016567	-0.676994	-0.269730	0.252336	0.411414	0.448371	-0.772191	0.182817
19444	7.921384	0.884588	-5.830028	0.012262	-0.000896	-0.000012	-0.676158	-0.269801	0.253565	0.411265	0.448356	-0.772251	0.182937
19445	7.951033	0.900162	-5.741685	0.018168	-0.002589	-0.018337	-0.676991	-0.269743	0.252611	0.411095	0.448733	-0.772111	0.182983
19446	7.834705	0.865598	-5.814837	0.013255	-0.027023	0.005515	-0.677559	-0.268080	0.253131	0.410524	0.448691	-0.772458	0.182905
19447	7.814964	0.842164	-5.864963	0.013325	-0.040129	0.009197	-0.677541	-0.269223	0.253613	0.409717	0.448740	-0.772891	0.182767
19448	7.892176	0.899944	-5.874718	0.016577	-0.044774	-0.005444	-0.676566	-0.268658	0.256119	0.408876	0.448984	-0.773257	0.182504
19449	7.894253	0.890752	-5.913493	0.014824	-0.054189	-0.001765	-0.676302	-0.267944	0.255747	0.407879	0.449264	-0.773699	0.182172
19450	7.780968	0.911151	-5.928443	0.024640	-0.039084	0.022065	-0.675475	-0.267836	0.256159	0.406955	0.449112	-0.774243	0.182302
19451	7.817393	0.876254	-5.876906	0.007498	-0.018984	-0.005524	-0.676286	-0.268169	0.257525	0.406584	0.449263	-0.774389	0.182139
19452	7.826189	0.838639	-5.969244	0.001888	-0.014027	-0.011055	-0.675449	-0.268507	0.258461	0.406369	0.449363	-0.774504	0.181881
19453	7.790199	0.824003	-5.943846	-0.002182	-0.013099	-0.026673	-0.674472	-0.268993	0.259525	0.406251	0.449741	-0.774447	0.181450
19454	7.867596	0.808299	-5.898545	-0.013472	-0.002165	-0.039543	-0.675826	-0.270787	0.259429	0.406463	0.450108	-0.774269	0.180826
19455	7.820333	1.002114	-5.861706	-0.007286	0.044317	-0.016643	-0.676236	-0.271313	0.258849	0.407248	0.450081	-0.773851	0.180915
19456	8.171686	1.029587	-5.925376	-0.041346	0.021112	-0.056965	-0.676664	-0.272126	0.255495	0.408136	0.450394	-0.773433	0.179920
19457	8.145296	1.181451	-5.665010	-0.067385	0.054935	-0.005658	-0.676673	-0.271814	0.254825	0.409604	0.449666	-0.773233	0.179265
19458	8.060008	1.286837	-5.523488	-0.096084	0.013305	-0.047853	-0.675979	-0.273932	0.252071	0.410823	0.449437	-0.773141	0.177438
19459	7.496438	1.270973	-5.490446	-0.086975	0.025355	0.087821	-0.677083	-0.273643	0.252237	0.411694	0.447208	-0.774076	0.176974
19460	7.463871	1.063654	-5.563025	-0.168271	0.095552	0.118703	-0.679199	-0.272531	0.247224	0.414229	0.443521	-0.775035	0.176137
19461	7.769246	0.964996	-5.599234	-0.306809	0.151883	0.200975	-0.682446	-0.269150	0.241947	0.418598	0.437249	-0.776660	0.174319
19462	7.874283	1.134888	-5.486141	-0.340751	0.181553	0.230279	-0.687648	-0.265835	0.232824	0.423554	0.430038	-0.778411	0.172469
19463	8.339527	1.362815	-5.550347	-0.427111	0.238235	0.211807	-0.691074	-0.261829	0.223314	0.430212	0.422210	-0.779678	0.169583
19464	8.108890	1.538892	-5.540576	-0.482487	0.244509	0.263052	-0.695315	-0.259552	0.212189	0.437145	0.412986	-0.781462	0.166322
19465	7.913421	1.463474	-5.239147	-0.537519	0.257933	0.395008	-0.700452	-0.252831	0.199138	0.444298	0.401154	-0.784203	0.163402
19466	8.177572	0.809568	-5.074586	-0.530409	0.323940	0.446255	-0.708363	-0.245558	0.184217	0.452092	0.388226	-0.786630	0.161577
19467	8.830833	0.375815	-4.536761	-0.411829	0.279669	0.505371	-0.716010	-0.235237	0.172788	0.458071	0.375526	-0.789290	0.161781
19468	9.302639	0.081234	-4.155456	-0.348410	0.218021	0.487309	-0.722441	-0.223253	0.161310	0.462483	0.363789	-0.792099	0.162317
19469	9.457151	0.086221	-4.426834	-0.211496	0.100747	0.348319	-0.726242	-0.209710	0.154452	0.464572	0.355848	-0.794350	0.162953
19470	9.150409	0.080653	-4.212554	-0.138896	-0.044229	0.133917	-0.728786	-0.205906	0.151813	0.464385	0.352445	-0.796246	0.161620
19471	8.903199	0.048376	-4.387051	-0.031219	-0.144013	-0.005250	-0.731006	-0.202915	0.154359	0.462457	0.352544	-0.797619	0.160153
19472	8.784139	0.038101	-4.822170	0.092936	-0.137497	-0.120675	-0.728758	-0.203996	0.158683	0.459957	0.355653	-0.797816	0.159501
19473	8.567834	-0.158816	-4.670475	0.072833	-0.196569	-0.149140	-0.726044	-0.208505	0.164310	0.456910	0.359144	-0.798295	0.158030
19474	8.385804	-0.110627	-4.552271	0.050330	-0.137944	-0.174999	-0.724177	-0.211321	0.169911	0.454858	0.362730	-0.798206	0.156201
19475	8.440321	-0.275956	-4.907956	0.017111	-0.057832	-0.126587	-0.721747	-0.217071	0.172294	0.454349	0.364877	-0.797733	0.155095
19476	8.148912	-0.176545	-4.935050	-0.016581	-0.002832	-0.091004	-0.720022	-0.222452	0.173053	0.454668	0.366097	-0.797214	0.153947
19477	8.923756	0.281586	-5.871435	-0.051931	0.270611	-0.209659	-0.718612	-0.227858	0.168575	0.460128	0.367900	-0.793345	0.153412
19478	7.690132	1.127860	-4.687229	-0.344434	0.244035	-0.327731	-0.717632	-0.234456	0.159894	0.467477	0.369066	-0.789773	0.146680
19479	8.578468	1.416070	-4.588161	-0.330658	0.232209	-0.219164	-0.717039	-0.244305	0.149088	0.474350	0.368516	-0.786903	0.141319
19480	10.257612	1.928402	-6.062708	-0.386191	0.235407	-0.106923	-0.719244	-0.250738	0.137965	0.481147	0.365760	-0.785011	0.135921
19481	8.624575	2.379500	-5.573697	-0.374530	-0.021550	-0.189342	-0.715610	-0.260066	0.129919	0.484177	0.364974	-0.784811	0.128209
19482	8.593870	2.246958	-5.438180	-0.352534	-0.072711	-0.321373	-0.712992	-0.272207	0.128327	0.486376	0.366678	-0.784109	0.118992
19483	7.914433	2.536050	-4.942411	-0.346905	-0.119929	-0.273659	-0.708506	-0.279497	0.127152	0.487788	0.367693	-0.784055	0.110100
19484	7.089672	2.476347	-4.397600	-0.288169	-0.093254	-0.233389	-0.705897	-0.288859	0.128901	0.488912	0.368637	-0.783932	0.102579
19485	7.528234	2.653568	-4.463554	-0.192375	-0.124996	-0.135763	-0.702765	-0.296260	0.130488	0.488759	0.368990	-0.784528	0.097354
19486	8.032234	2.843599	-4.795090	-0.233594	-0.222074	-0.093348	-0.700491	-0.301510	0.131249	0.487136	0.368496	-0.786518	0.091100
19487	8.157236	2.843202	-4.831160	-0.241608	-0.201633	-0.018128	-0.699438	-0.307366	0.133364	0.485889	0.366661	-0.788757	0.085634
19488	7.965493	2.716012	-4.648535	-0.230532	-0.156267	0.084532	-0.698090	-0.303204	0.136637	0.484929	0.363250	-0.791346	0.081636
19489	7.653193	2.848334	-4.587699	-0.192960	-0.180937	0.124973	-0.698098	-0.301469	0.138397	0.483384	0.359578	-0.794286	0.078445
19490	8.039216	3.076326	-4.615135	-0.129047	-0.170129	0.189433	-0.700446	-0.298142	0.142757	0.481271	0.355484	-0.797550	0.076967
19491	8.310888	2.814472	-4.578702	-0.088846	-0.190574	0.222595	-0.702950	-0.293152	0.147495	0.478662	0.351263	-0.801049	0.076273
19492	7.967762	2.808909	-4.705971	-0.156680	-0.134765	0.246149	-0.704768	-0.287767	0.152527	0.477184	0.345923	-0.804355	0.075139
19493	7.458496	2.731869	-4.479755	-0.151017	0.048036	0.234739	-0.707057	-0.281520	0.151413	0.478806	0.340541	-0.805682	0.075185
19494	7.692008	2.546966	-4.736006	-0.152068	0.014551	0.334819	-0.710496	-0.271861	0.149553	0.479525	0.333563	-0.808093	0.076006
19495	7.643193	2.559922	-5.132547	-0.158237	0.210312	0.495966	-0.717423	-0.259659	0.145399	0.483355	0.323621	-0.809519	0.079479
19496	9.063648	1.944135	-6.244961	0.044206	0.432480	0.580600	-0.724599	-0.243444	0.133497	0.489060	0.313834	-0.809002	0.088568
19497	9.008996	0.591526	-5.884676	0.035616	0.259762	0.543012	-0.731910	-0.225418	0.124739	0.492165	0.304839	-0.809711	0.095990
19498	8.799196	0.437278	-5.844029	0.171649	0.165747	0.506654	-0.737074	-0.210897	0.121261	0.492761	0.297887	-0.810852	0.104729
19499	8.921456	0.544780	-5.968643	0.103443	0.114038	0.389195	-0.744719	-0.194882	0.119552	0.493239	0.292257	-0.811793	0.110872
19500	9.012931	0.163844	-5.817580	0.006346	0.096817	0.280720	-0.747599	-0.185537	0.118219	0.494104	0.287436	-0.812517	0.114272
19501	8.770460	-0.454674	-5.133972	0.064320	0.089087	0.188953	-0.749073	-0.179243	0.115859	0.494788	0.284678	-0.812581	0.117709
19502	7.869949	-0.404010	-4.462451	0.179759	-0.027773	0.209382	-0.751910	-0.171312	0.117747	0.492773	0.283007	-0.813679	0.122506
19503	8.095430	-0.252010	-4.344318	0.193416	0.044462	0.062560	-0.751822	-0.167006	0.118422	0.492275	0.283637	-0.813136	0.126593
19504	8.104963	-0.424635	-5.215147	0.106110	-0.011686	-0.226611	-0.752334	-0.166704	0.123959	0.492013	0.288274	-0.811758	0.125976
19505	8.255992	-0.296223	-4.746646	0.161263	-0.135381	-0.409752	-0.749853	-0.177679	0.124370	0.489901	0.296672	-0.810329	0.123894
19506	7.634740	-0.046793	-5.117829	0.382337	-0.094684	-0.425091	-0.745273	-0.187591	0.131167	0.487082	0.307400	-0.807808	0.125310
19507	7.986464	0.075136	-5.173652	0.405242	0.092503	-0.476634	-0.743310	-0.200046	0.133422	0.487214	0.318612	-0.802961	0.127914
19508	7.384551	0.044554	-5.107879	0.479711	0.176301	-0.436385	-0.739465	-0.210709	0.132736	0.488025	0.329704	-0.797237	0.132436
19509	6.740926	-0.196978	-4.119447	0.548610	0.082962	-0.483967	-0.735878	-0.221993	0.133393	0.486907	0.342326	-0.791783	0.137165
19510	8.772660	0.447281	-5.852632	0.540942	0.532456	-0.508972	-0.735083	-0.234036	0.127414	0.492915	0.354030	-0.781574	0.144357
19511	8.958961	1.953688	-5.458572	0.570501	0.365922	-0.402822	-0.730289	-0.248911	0.117917	0.495622	0.364671	-0.773474	0.152025
19512	8.229923	1.704903	-4.607055	0.549721	0.398006	-0.326014	-0.728352	-0.253801	0.111260	0.498673	0.373801	-0.765476	0.160138
19513	11.062184	3.518447	-6.442239	0.467427	0.700768	-0.384512	-0.727486	-0.263515	0.100460	0.506974	0.381908	-0.754090	0.168738
19514	9.625642	3.373907	-5.218266	-0.058638	0.489563	-0.189143	-0.724988	-0.273008	0.087452	0.515379	0.382408	-0.747912	0.169637
19515	8.590163	1.780632	-4.477554	0.092866	-0.005634	-0.574827	-0.720182	-0.285747	0.083047	0.516414	0.391871	-0.743314	0.165042
19516	7.949802	2.367116	-4.659882	0.310086	-0.115435	-0.303593	-0.714500	-0.297499	0.086964	0.513229	0.399802	-0.741184	0.165532
19517	7.653211	2.564744	-4.775492	0.385415	-0.245025	-0.001392	-0.713987	-0.299388	0.097045	0.506381	0.404538	-0.742499	0.169185
19518	8.009932	2.491639	-5.656239	0.049591	-0.186778	0.090573	-0.712529	-0.300149	0.106633	0.502863	0.404230	-0.745029	0.169291
19519	7.450353	2.008976	-5.532209	-0.187574	-0.136653	0.247653	-0.713068	-0.296702	0.113741	0.501313	0.399126	-0.749169	0.167716
19520	6.510711	2.241391	-5.012592	-0.237966	-0.360147	0.304649	-0.715128	-0.291251	0.123327	0.496730	0.393283	-0.756038	0.164295
19521	8.249207	1.562354	-6.096256	-0.190790	-0.094689	0.878039	-0.723518	-0.269968	0.122911	0.493598	0.378423	-0.764561	0.169126
19522	7.139454	0.178203	-4.460322	-0.302005	0.169375	0.863212	-0.732658	-0.246244	0.118515	0.495430	0.361521	-0.770382	0.174252
19523	9.117389	-1.186265	-4.825706	-0.159940	0.355045	0.465163	-0.738163	-0.229773	0.109508	0.500142	0.351528	-0.770923	0.178783
19524	9.415042	-0.570175	-5.537957	-0.023522	0.178087	0.557616	-0.743912	-0.215298	0.101346	0.500986	0.341943	-0.773167	0.185204
19525	9.056796	-0.812779	-5.340200	0.002749	-0.037304	0.430355	-0.748235	-0.200615	0.100076	0.498476	0.335432	-0.776671	0.189180
19526	8.808991	-0.849972	-4.968949	-0.224226	-0.076474	0.293206	-0.752257	-0.189194	0.096674	0.497630	0.328825	-0.780301	0.188066
19527	7.773629	-1.508383	-5.229142	-0.235672	-0.213825	0.215980	-0.753275	-0.182638	0.100391	0.494664	0.323863	-0.784967	0.185061
19528	7.740620	-1.587441	-5.102851	-0.305033	-0.137232	0.076234	-0.751613	-0.181298	0.104041	0.494148	0.320062	-0.787997	0.180105
19529	8.073450	-1.487989	-5.100158	-0.423868	-0.029639	0.069497	-0.752008	-0.182954	0.103668	0.495721	0.314797	-0.790517	0.173916
19530	7.929093	-1.592174	-5.030238	-0.477737	-0.103189	-0.023213	-0.750481	-0.185130	0.101867	0.497111	0.310686	-0.793083	0.165449
19531	8.159971	-1.488231	-5.127542	-0.403234	-0.159616	-0.036676	-0.750157	-0.188398	0.102768	0.496739	0.307661	-0.796056	0.157765
19532	8.095323	-1.735452	-5.281288	-0.375426	-0.253015	-0.015428	-0.746235	-0.192229	0.105530	0.495006	0.304876	-0.799691	0.150046
19533	7.726430	-1.603793	-5.681992	-0.294935	-0.149520	-0.026520	-0.745485	-0.195455	0.108359	0.493976	0.302668	-0.802219	0.144307
19534	8.243588	-1.776705	-5.716944	-0.238074	-0.199615	-0.051936	-0.743063	-0.199861	0.111928	0.492312	0.301633	-0.804610	0.138738
19535	10.466385	-1.217985	-7.320183	0.012863	-0.031890	-0.025488	-0.740775	-0.204545	0.115480	0.491229	0.302061	-0.805111	0.138742
19536	9.034184	-0.007616	-6.420791	0.016787	0.026248	-0.080714	-0.736843	-0.209732	0.117333	0.491731	0.303367	-0.804380	0.138353
19537	10.946044	2.061844	-5.889559	0.081552	0.121206	-0.188229	-0.735137	-0.215520	0.114897	0.493137	0.306681	-0.802190	0.138756
19538	8.482947	3.421161	-4.706753	-0.006037	-0.051614	-0.012230	-0.732175	-0.221691	0.114217	0.492338	0.306875	-0.802703	0.138197
19539	8.068569	3.710744	-4.206401	0.295111	-0.026601	-0.108973	-0.732652	-0.225743	0.117145	0.489875	0.311507	-0.801807	0.141747
19540	7.803205	2.860792	-4.511121	0.279325	0.059248	-0.097422	-0.730950	-0.227880	0.120307	0.489310	0.315547	-0.799876	0.145613
19541	7.598976	2.367987	-4.540506	0.336965	0.150660	-0.074645	-0.730641	-0.231454	0.118846	0.489308	0.319560	-0.797251	0.151163
19542	7.884577	2.025798	-4.848027	0.454780	0.089617	-0.182595	-0.729223	-0.234179	0.119769	0.488316	0.326550	-0.793858	0.157167
19543	7.431375	2.151393	-4.934102	0.478715	-0.026590	-0.026456	-0.726972	-0.235406	0.124222	0.484342	0.331728	-0.792724	0.164189
19544	7.198950	1.881892	-4.965806	0.405745	0.018126	0.044803	-0.726650	-0.235428	0.130421	0.481732	0.334796	-0.791553	0.171144
19545	7.302133	1.647780	-4.920478	0.417925	0.118683	0.009784	-0.725321	-0.232318	0.129357	0.480266	0.338306	-0.789341	0.178424
19546	7.424284	1.453083	-4.931144	0.427666	0.029360	-0.098334	-0.725266	-0.233938	0.133945	0.478126	0.343767	-0.786904	0.184396
19547	8.046618	1.646668	-5.228444	0.503110	0.012086	-0.149383	-0.723420	-0.235850	0.138222	0.474881	0.350958	-0.784193	0.190675
19548	8.105818	1.550502	-5.320634	0.575956	0.020703	0.043430	-0.722708	-0.235227	0.142526	0.470924	0.355565	-0.782122	0.200225
19549	8.466305	1.495872	-5.414158	0.672484	0.132836	0.291253	-0.722801	-0.225348	0.146713	0.466500	0.356896	-0.780501	0.214059
19550	8.560041	-0.054954	-5.717554	0.579540	-0.196433	0.570293	-0.728460	-0.206985	0.156707	0.456747	0.354114	-0.783883	0.226964
19551	9.669494	-0.678334	-5.922478	0.567934	-0.157490	0.849287	-0.731199	-0.180783	0.165772	0.445789	0.346732	-0.788946	0.242102
19552	8.752295	-1.900135	-4.379620	0.639023	-0.154856	1.043590	-0.736191	-0.147894	0.179126	0.433680	0.336535	-0.794296	0.260307
19553	11.419883	-2.392362	-3.796746	0.583712	-0.242184	0.757864	-0.740701	-0.115136	0.183370	0.421427	0.330776	-0.798619	0.274215
19554	10.218224	-1.174607	-3.927409	0.448362	0.036660	-0.090753	-0.741909	-0.105288	0.185636	0.419477	0.335713	-0.795288	0.280808
19555	9.808229	-1.182085	-4.597948	0.403144	0.039022	-0.314847	-0.740887	-0.108365	0.188195	0.418768	0.343877	-0.790811	0.284604
19556	9.230159	-0.679424	-4.169778	0.459691	0.020806	-0.695533	-0.740871	-0.119376	0.190143	0.419786	0.358486	-0.783200	0.286120
19557	8.529115	-1.220120	-3.623068	0.521608	-0.036617	-0.944211	-0.735887	-0.142755	0.191566	0.420470	0.377786	-0.773808	0.285840
19558	7.592114	-1.032703	-3.364646	0.664736	-0.078833	-0.956878	-0.727378	-0.169007	0.199260	0.419537	0.398456	-0.763307	0.287374
19559	7.924896	-1.133133	-3.283564	0.906142	0.033580	-0.938175	-0.721137	-0.190048	0.207017	0.417816	0.420031	-0.750294	0.293366
19560	8.210461	-0.981300	-3.184582	1.077695	0.025016	-0.987284	-0.713399	-0.209716	0.214844	0.414710	0.443448	-0.735232	0.301335
19561	7.788398	-0.898542	-2.984626	1.263842	0.303521	-1.099352	-0.706215	-0.232376	0.223117	0.414143	0.467949	-0.715114	0.313242
19562	8.013000	-1.048749	-3.472145	1.207546	0.277018	-1.082893	-0.695036	-0.254553	0.226624	0.413323	0.491379	-0.694825	0.323927
19563	9.289660	-0.336878	-4.428055	1.595801	0.262577	-0.789952	-0.687949	-0.264669	0.236833	0.405964	0.513452	-0.674289	0.341900
19564	9.867179	-0.529549	-5.368550	1.321517	0.355173	-0.658439	-0.683960	-0.270440	0.244991	0.401462	0.530334	-0.655391	0.357823
19565	8.820539	1.192497	-4.675841	1.171603	0.304564	-0.671419	-0.678285	-0.279294	0.252671	0.397506	0.546122	-0.637373	0.370804
19566	9.937311	1.537717	-4.968905	1.017559	0.212617	-0.847452	-0.670160	-0.286988	0.258744	0.395208	0.563186	-0.618748	0.379188
19567	9.005599	1.515233	-4.250811	0.851087	0.165070	-0.632258	-0.665124	-0.300007	0.265900	0.392235	0.576372	-0.603886	0.386353
19568	8.712572	1.120678	-3.967133	0.799992	0.176594	-0.422373	-0.661043	-0.304611	0.270131	0.388310	0.586237	-0.591444	0.394633
19569	9.028047	1.343719	-3.769796	0.730840	0.164356	-0.336123	-0.659027	-0.307229	0.277397	0.384190	0.594559	-0.580517	0.402365
19570	8.745454	1.787262	-3.427918	0.658918	-0.003077	-0.475445	-0.654529	-0.311088	0.283462	0.380064	0.605041	-0.569607	0.406233
19571	9.215940	1.693599	-3.921847	0.665861	0.083499	-0.396585	-0.649604	-0.314380	0.292177	0.376094	0.613945	-0.558797	0.411547
19572	9.284300	1.239045	-4.234053	0.539765	-0.036415	-0.416897	-0.644832	-0.318103	0.298247	0.372425	0.622864	-0.549555	0.413919
19573	8.948236	1.013276	-4.580463	0.552340	-0.118495	-0.214112	-0.638896	-0.320934	0.309923	0.365955	0.630376	-0.543256	0.416624
19574	8.568636	0.738546	-4.326576	0.518053	-0.109693	0.009574	-0.637501	-0.315878	0.320832	0.358101	0.634904	-0.539929	0.420877
19575	8.321949	0.786509	-4.157660	0.436428	-0.128692	0.177320	-0.636154	-0.309249	0.328116	0.349626	0.637299	-0.539506	0.424906
19576	8.565411	0.833338	-4.161627	0.265124	-0.022787	0.123658	-0.639802	-0.299968	0.334229	0.344914	0.637963	-0.539076	0.428291
19577	8.845087	0.782233	-4.114460	0.254731	-0.043456	0.147583	-0.641207	-0.294203	0.339969	0.339911	0.638641	-0.539161	0.431166
19578	8.898918	0.809675	-4.019700	0.212806	-0.021911	0.220892	-0.643357	-0.285371	0.343284	0.335015	0.637845	-0.540383	0.434632
19579	8.863803	0.548968	-4.087702	0.173787	-0.011524	0.264790	-0.646753	-0.277259	0.344499	0.330381	0.636399	-0.542394	0.437782
19580	8.752596	0.336109	-4.065508	0.100771	-0.070326	0.312428	-0.648641	-0.269366	0.348818	0.325562	0.634240	-0.546037	0.439990
19581	8.935735	0.305489	-4.048406	0.102530	-0.084227	0.345522	-0.648489	-0.256977	0.353157	0.320335	0.632033	-0.550117	0.441917
19582	9.003555	0.250730	-3.978853	-0.042233	-0.042980	0.402071	-0.652179	-0.247197	0.354752	0.316799	0.627662	-0.555924	0.443427
19583	8.950123	0.190890	-4.008638	-0.272255	-0.024528	0.350186	-0.655963	-0.241172	0.355844	0.316910	0.622418	-0.562911	0.441922
19584	9.018307	-0.468200	-4.256969	-0.314308	-0.038072	0.348188	-0.657969	-0.236012	0.353972	0.317268	0.616779	-0.570333	0.440052
19585	8.928099	-0.656597	-4.624299	-0.318308	-0.011231	0.330640	-0.660774	-0.232555	0.352830	0.318234	0.611247	-0.577301	0.437982
19586	8.931257	-1.097554	-4.651439	-0.444756	0.090173	0.241153	-0.664700	-0.231038	0.345790	0.322547	0.604772	-0.583633	0.435416
19587	8.449982	-2.246178	-4.090343	-0.605028	0.030746	0.270017	-0.668589	-0.232074	0.339421	0.327906	0.597568	-0.591974	0.430066
19588	9.029119	-2.673349	-4.723326	-0.457298	0.075848	0.312479	-0.671522	-0.231388	0.334803	0.331525	0.590140	-0.599198	0.427537
19589	9.473453	-2.493631	-4.977839	-0.515084	0.144564	0.369266	-0.676717	-0.228644	0.325919	0.336153	0.581161	-0.607043	0.425149
19590	9.247803	-2.654412	-4.803824	-0.792625	0.131703	0.287927	-0.681193	-0.228676	0.316308	0.344429	0.571090	-0.616245	0.418888
19591	8.735322	-2.475732	-4.479227	-0.894765	0.116621	0.234459	-0.686451	-0.233364	0.304766	0.354011	0.561083	-0.625625	0.410433
19592	7.933897	-2.344070	-4.112739	-0.827230	0.040117	0.307057	-0.688963	-0.237799	0.292938	0.361181	0.550920	-0.635569	0.402601
19593	7.616839	-2.480072	-3.930316	-0.679918	0.023324	0.240302	-0.692308	-0.239190	0.285026	0.366899	0.542799	-0.643600	0.395644
19594	8.127181	-2.170805	-4.116421	-0.523050	0.052948	0.185665	-0.696885	-0.240735	0.277805	0.371728	0.536067	-0.649415	0.390782
19595	7.487704	-1.825932	-3.462400	-0.332861	0.077049	-0.093009	-0.695233	-0.245429	0.270059	0.376890	0.534248	-0.650586	0.386356
19596	8.216336	-0.680510	-3.194809	-0.274360	0.163183	-0.303714	-0.696389	-0.254973	0.265076	0.384238	0.534798	-0.648295	0.382186
19597	9.827760	1.866440	-3.393008	-0.284859	0.024241	-0.188959	-0.693508	-0.267433	0.261257	0.388984	0.534933	-0.648356	0.377057
19598	10.349394	1.661713	-3.768830	-0.292279	0.070224	-0.061434	-0.691392	-0.275677	0.254392	0.393439	0.532864	-0.649433	0.373495
19599	10.584910	1.007929	-4.499110	-0.525224	0.022213	-0.015096	-0.691637	-0.281033	0.249381	0.399447	0.528830	-0.653036	0.366503
19600	9.921567	1.151933	-4.041110	-0.517455	-0.182290	0.231966	-0.691897	-0.284235	0.246155	0.400771	0.522911	-0.660780	0.359607
19601	8.736371	0.360174	-3.683196	-0.684955	-0.263134	0.371774	-0.694438	-0.279159	0.246212	0.401813	0.514435	-0.671630	0.350452
19602	7.537220	1.071185	-3.276328	-0.793831	-0.363496	0.248633	-0.696660	-0.277325	0.246620	0.403249	0.507121	-0.682647	0.337952
19603	7.605694	1.824903	-3.464750	-0.913342	-0.326411	0.157635	-0.694286	-0.279240	0.247860	0.407058	0.499834	-0.692895	0.323057
19604	8.906028	1.766735	-4.148855	-0.833074	-0.114745	0.470604	-0.695663	-0.282074	0.243151	0.410638	0.487122	-0.703867	0.314101
19605	8.870028	0.995189	-5.355138	-0.718909	0.024173	0.545671	-0.701844	-0.276842	0.235255	0.414674	0.473454	-0.713338	0.308278
19606	9.883070	0.241556	-5.199908	-0.663320	0.191416	0.551122	-0.707258	-0.269989	0.222488	0.420181	0.458775	-0.721026	0.305114
19607	8.454597	-0.712649	-5.075443	-0.749043	0.129727	0.286320	-0.712089	-0.264366	0.211846	0.427302	0.447646	-0.726991	0.297506
19608	8.880710	-1.258904	-4.887258	-0.881026	0.173911	0.200666	-0.718996	-0.260463	0.196845	0.436408	0.436023	-0.732499	0.287884
19609	9.949520	-2.169899	-5.860463	-0.608113	0.288509	0.123075	-0.722570	-0.260153	0.179802	0.445322	0.427319	-0.734461	0.282232
19610	9.421336	-2.080245	-5.038397	-0.541159	0.264290	0.307602	-0.727669	-0.257679	0.164835	0.452009	0.416381	-0.737801	0.279223
19611	9.012156	-1.862079	-4.459013	-0.405529	0.259941	0.527138	-0.734456	-0.251471	0.151352	0.456324	0.403504	-0.742025	0.279913
19612	8.180868	-1.789112	-5.120522	-0.667995	0.014322	0.519485	-0.740192	-0.238762	0.142115	0.458909	0.389491	-0.749795	0.274786
19613	7.928589	-1.299454	-4.617682	-0.483031	-0.056461	0.398881	-0.747432	-0.226735	0.132989	0.459631	0.379395	-0.756046	0.270544
19614	7.674347	-0.788613	-4.066333	-0.336434	-0.040731	0.202827	-0.751614	-0.223903	0.130719	0.460412	0.373367	-0.759832	0.266971
19615	8.330975	-1.257795	-4.320938	-0.138348	-0.067233	0.254699	-0.755861	-0.215500	0.129065	0.459068	0.368597	-0.763122	0.266529
19616	8.448551	-1.121233	-4.440357	-0.135100	-0.000419	0.060118	-0.757821	-0.212945	0.128964	0.459690	0.366363	-0.764361	0.264983
19617	8.585004	-1.462080	-4.409043	-0.186872	-0.021141	0.039837	-0.758768	-0.214972	0.127746	0.460512	0.364149	-0.765887	0.262186
19618	8.589025	-1.767985	-4.382209	-0.033302	0.005644	0.030869	-0.759081	-0.211504	0.128512	0.460633	0.363265	-0.766308	0.261970
19619	8.624171	-0.852426	-3.967029	0.025370	-0.047554	-0.021977	-0.758482	-0.215169	0.128834	0.459814	0.364065	-0.766513	0.261697
19620	8.794856	-1.312122	-4.130958	0.062499	0.026872	0.056844	-0.760815	-0.215693	0.128824	0.459426	0.363554	-0.766424	0.263343
19621	8.380052	-0.840256	-4.382838	0.169415	0.016599	-0.117291	-0.760874	-0.219652	0.132582	0.459033	0.366786	-0.764586	0.264888
19622	8.191159	-0.626830	-4.287449	0.250455	0.130279	-0.176043	-0.760548	-0.224104	0.131894	0.460064	0.371008	-0.760827	0.268023
19623	9.260824	-0.200923	-4.785905	0.210123	0.248915	-0.120965	-0.760805	-0.227445	0.128659	0.462892	0.373417	-0.756567	0.271840
19624	9.064533	-0.270024	-4.593072	0.156072	0.157780	-0.010864	-0.760952	-0.229725	0.123696	0.464122	0.374094	-0.754243	0.275248
19625	8.537319	0.060437	-4.368358	0.267691	0.142843	0.062729	-0.765691	-0.226978	0.120461	0.463877	0.374836	-0.751977	0.280796
19626	8.975562	-0.015400	-4.368333	0.372152	0.069126	0.075981	-0.767078	-0.226632	0.119530	0.461641	0.376673	-0.749869	0.287577
19627	9.918078	0.112951	-4.670785	0.345698	0.168075	-0.035035	-0.769176	-0.224595	0.118571	0.461708	0.379435	-0.746122	0.293524
19628	10.070639	0.023407	-4.223080	0.233567	-0.064344	-0.099997	-0.769893	-0.221559	0.119728	0.459511	0.383382	-0.744655	0.295561
19629	9.136686	0.291242	-4.536570	0.385069	-0.296622	-0.089409	-0.769500	-0.223806	0.131444	0.452622	0.390036	-0.744458	0.297973
19630	8.276948	-0.658170	-4.706217	0.357772	-0.513842	0.001371	-0.768858	-0.221494	0.147296	0.442093	0.396213	-0.747007	0.299248
19631	7.849856	-0.211944	-4.668022	0.246288	-0.198700	0.046510	-0.767399	-0.222129	0.157170	0.436834	0.398942	-0.747739	0.301508
19632	8.218525	-0.854238	-4.700481	0.038800	-0.130821	0.077167	-0.768529	-0.216367	0.162909	0.434054	0.398845	-0.749337	0.301685
19633	8.551037	-0.861527	-4.693642	-0.062634	-0.065674	0.040235	-0.769235	-0.213271	0.165724	0.433259	0.398163	-0.750711	0.300309
19634	8.186345	-0.243940	-4.448984	-0.216428	-0.064847	0.109699	-0.769542	-0.211006	0.165313	0.433299	0.394955	-0.753513	0.297456
19635	8.333934	-0.404581	-4.300998	-0.268209	0.042238	0.215876	-0.771423	-0.204738	0.163645	0.434701	0.389198	-0.756532	0.295328
19636	9.208818	-0.687577	-4.451467	-0.405169	0.112741	0.216555	-0.776646	-0.199754	0.154760	0.438216	0.381645	-0.759672	0.291911
19637	9.046479	-0.551383	-4.937141	-0.287898	0.306104	0.272419	-0.778450	-0.192872	0.146097	0.443404	0.373266	-0.760808	0.291954
19638	8.520987	-1.009167	-4.157382	-0.235810	0.078322	0.258035	-0.780923	-0.184668	0.142208	0.444790	0.366711	-0.763470	0.291200
19639	7.913178	-1.202977	-3.850966	-0.172961	0.189312	0.305538	-0.785227	-0.175023	0.135116	0.447112	0.359473	-0.765103	0.292381
19640	7.962564	-1.185231	-3.393873	-0.202185	0.362053	0.187783	-0.788846	-0.166932	0.125165	0.452940	0.352588	-0.764440	0.293526
19641	9.316182	-1.626047	-4.500236	0.002155	0.259796	0.170185	-0.792326	-0.160147	0.113203	0.455849	0.348543	-0.763349	0.296677
19642	9.487981	-2.224254	-4.462261	0.074324	0.101401	0.075090	-0.794098	-0.153969	0.107529	0.456383	0.347395	-0.762580	0.299171
19643	9.337630	-1.883602	-4.111509	0.069053	0.090003	0.018243	-0.794545	-0.152341	0.105841	0.457112	0.347255	-0.761565	0.300801
19644	9.289745	-2.150953	-4.579944	0.109621	0.033807	0.033023	-0.795696	-0.149048	0.104673	0.456617	0.347476	-0.760898	0.302976
19645	8.974823	-1.663966	-4.386296	0.061519	-0.159685	-0.102545	-0.796639	-0.149286	0.107011	0.454300	0.350597	-0.761375	0.301664
19646	8.551706	-1.818635	-4.202444	0.100980	-0.310479	-0.186758	-0.795830	-0.153115	0.116559	0.449931	0.356146	-0.762332	0.299287
19647	8.385777	-1.980308	-4.714074	0.155085	-0.305438	-0.150037	-0.792665	-0.156938	0.128153	0.444947	0.361665	-0.763189	0.297932
19648	7.557562	-1.740655	-4.430401	0.242338	-0.208851	-0.109782	-0.790465	-0.161784	0.138040	0.440602	0.366662	-0.762866	0.299105
19649	7.735538	-1.751130	-4.466102	0.197195	-0.204463	-0.087819	-0.788722	-0.164412	0.145584	0.436411	0.370962	-0.762979	0.299658
19650	8.801901	-1.733332	-4.906722	0.229265	-0.226337	-0.119611	-0.787276	-0.164841	0.154092	0.431916	0.376063	-0.762751	0.300393
19651	8.122218	-1.955921	-4.225919	0.173258	-0.306462	0.019713	-0.784990	-0.165102	0.164671	0.425647	0.379080	-0.764644	0.300735
19652	8.885314	-2.092570	-4.562027	0.227257	-0.203999	0.077598	-0.783547	-0.164473	0.174484	0.420281	0.380978	-0.765661	0.303285
19653	8.666758	-0.985767	-5.251781	0.008132	-0.248116	0.103047	-0.782156	-0.160821	0.182552	0.415620	0.380953	-0.768633	0.302223
19654	8.695360	-0.356271	-5.557850	-0.123031	-0.240476	-0.080635	-0.781118	-0.162953	0.188755	0.413294	0.382546	-0.770824	0.297788
19655	8.311772	-0.460636	-5.889513	-0.203733	-0.059694	-0.176622	-0.779077	-0.168970	0.193884	0.414799	0.383955	-0.771338	0.292502
19656	8.038169	-0.401329	-5.468371	-0.328868	-0.428905	-0.372675	-0.773902	-0.181219	0.202464	0.412805	0.389380	-0.773966	0.280983
19657	7.500199	0.208483	-5.816171	-0.327559	-0.321236	0.014344	-0.767808	-0.188688	0.213257	0.410092	0.388295	-0.778716	0.273225
19658	7.995780	0.503754	-6.035624	-0.488644	-0.195019	0.069035	-0.767857	-0.192573	0.218397	0.410402	0.384187	-0.783549	0.264617
19659	7.524597	0.290691	-5.811718	-0.689878	-0.059190	0.021496	-0.767419	-0.194281	0.218841	0.414425	0.378557	-0.787954	0.253131
19660	7.548990	0.585067	-5.897645	-0.682339	-0.109839	0.347383	-0.766494	-0.191995	0.217593	0.416005	0.367866	-0.794923	0.244361
19661	7.824080	0.760383	-5.916448	-0.750343	-0.062563	0.470219	-0.767217	-0.180999	0.213306	0.417978	0.354525	-0.802617	0.235396
19662	7.770613	0.859111	-6.017644	-0.935392	-0.050082	0.563432	-0.769305	-0.170428	0.209558	0.421006	0.337740	-0.811307	0.224647
19663	7.415509	0.639594	-5.735334	-1.059758	-0.025130	0.596994	-0.773030	-0.161615	0.205029	0.424777	0.319311	-0.820231	0.211720
19664	7.765753	1.070297	-5.492061	-1.179374	0.087420	0.770159	-0.775881	-0.147745	0.196940	0.430260	0.296090	-0.829133	0.199362
19665	7.843464	1.308339	-5.203632	-1.202554	0.173037	0.786559	-0.779208	-0.130652	0.186018	0.436815	0.272097	-0.836875	0.186538
19666	8.005404	1.218499	-5.099188	-1.279525	0.179769	0.677231	-0.783805	-0.113097	0.171690	0.444021	0.248723	-0.843462	0.171913
19667	9.397896	1.119603	-5.687995	-1.305689	0.264710	0.680070	-0.785314	-0.099056	0.159600	0.452393	0.224882	-0.848687	0.156520
19668	10.745745	-0.510916	-7.033723	-1.251567	0.430451	0.621170	-0.788777	-0.084169	0.145099	0.463134	0.201495	-0.851194	0.142745
19669	9.310987	-1.535403	-5.827624	-1.571164	0.282828	0.448745	-0.789034	-0.073073	0.129785	0.472717	0.178614	-0.854450	0.120625
19670	6.916398	-2.002484	-3.736804	-1.482104	0.258650	0.777825	-0.790831	-0.059467	0.115190	0.480227	0.150508	-0.857915	0.103493
19671	7.084520	-2.330889	-4.286159	-1.139650	0.341614	0.915963	-0.795939	-0.034201	0.100785	0.487405	0.123233	-0.859391	0.093257
19672	8.611761	-2.114781	-5.650706	-0.822288	0.448306	1.002995	-0.796675	-0.005575	0.087922	0.495026	0.097012	-0.858747	0.089953
19673	9.335938	-2.109870	-4.233663	-0.929078	0.208576	0.797838	-0.796124	0.019130	0.074671	0.498839	0.073808	-0.859651	0.081924
19674	9.183020	-1.886657	-4.163705	-0.914796	0.177569	0.512555	-0.795561	0.036993	0.069827	0.502234	0.055468	-0.859981	0.071540
19675	8.457489	-2.276660	-4.351628	-0.827706	0.029311	0.289759	-0.793236	0.050553	0.072424	0.503207	0.042164	-0.861050	0.059990
19676	8.022677	-1.866101	-4.361673	-0.598617	-0.099089	0.284878	-0.794716	0.059735	0.074100	0.501562	0.031250	-0.862965	0.052445
19677	8.476878	-2.103178	-4.100077	-0.460661	-0.112922	0.140262	-0.793938	0.067005	0.079913	0.499783	0.024317	-0.864604	0.045672
19678	8.997018	-1.888688	-3.915277	-0.462412	-0.062082	0.277970	-0.790947	0.073145	0.085223	0.498596	0.014844	-0.865765	0.040409
19679	8.293447	-1.781172	-3.967962	-0.494749	0.039196	0.152816	-0.791842	0.079527	0.086723	0.499357	0.007181	-0.865726	0.033304
19680	8.651863	-1.900458	-4.300901	-0.558915	-0.007012	-0.056394	-0.792375	0.079562	0.089074	0.499266	0.002475	-0.866139	0.023046
19681	8.676367	-1.106360	-4.584010	-0.454477	0.022658	-0.188240	-0.793132	0.074895	0.090313	0.499844	0.001100	-0.866013	0.013287
19682	7.607590	-0.799798	-4.281247	-0.496568	0.250108	-0.346684	-0.794417	0.064914	0.085718	0.504182	0.001967	-0.863594	0.001212
19683	7.984287	-0.358361	-4.669172	-0.529964	0.502669	-0.457118	-0.796217	0.049935	0.077515	0.512914	0.004397	-0.858337	-0.012510
19684	9.545293	-0.301465	-5.031437	-0.504996	0.631009	-0.288097	-0.798659	0.036276	0.059472	0.523591	0.004215	-0.851619	-0.024087
19685	10.255017	1.247584	-5.197598	-0.465028	0.662800	-0.155528	-0.802851	0.029056	0.039080	0.534862	0.002202	-0.844270	-0.033560
19686	11.609457	2.101868	-4.885271	-0.732109	0.441995	-0.264437	-0.803182	0.020695	0.017893	0.542043	-0.000974	-0.838936	-0.048732
19687	9.402440	1.654383	-4.709076	-0.667313	0.019409	-0.367878	-0.804903	0.012023	0.012417	0.542020	-0.002100	-0.837926	-0.063949
19688	7.942236	2.023124	-3.956598	-0.417702	-0.096039	-0.426169	-0.804062	0.001005	0.014219	0.539761	0.000281	-0.838420	-0.075569
19689	7.359882	2.379245	-3.087302	-0.043385	-0.114793	-0.379572	-0.803884	-0.010149	0.019052	0.537319	0.005954	-0.839508	-0.080498
19690	8.157376	1.968062	-3.221223	0.051072	-0.025271	-0.555601	-0.802579	-0.025881	0.019735	0.535915	0.015681	-0.839773	-0.085618
19691	9.107296	1.858151	-4.020552	0.132183	-0.006891	-0.399318	-0.804426	-0.040089	0.024677	0.535134	0.023753	-0.839855	-0.087809
19692	8.857388	2.426976	-4.176541	0.074383	-0.145674	-0.354213	-0.802720	-0.052908	0.028705	0.531970	0.030135	-0.841382	-0.090426
19693	8.464943	2.282974	-4.080701	-0.003325	-0.195857	-0.313101	-0.801253	-0.057866	0.032387	0.528161	0.034990	-0.843189	-0.094092
19694	8.351153	2.570742	-3.963488	0.040680	-0.060134	-0.182910	-0.800451	-0.064117	0.036962	0.526727	0.038280	-0.843797	-0.095391
19695	8.492094	2.594473	-3.818881	0.037171	-0.059974	-0.107636	-0.800928	-0.068170	0.039891	0.525545	0.040368	-0.844352	-0.096141
19696	8.360399	2.414207	-3.327330	0.065723	-0.197929	-0.189986	-0.799434	-0.073154	0.047018	0.521733	0.043777	-0.846422	-0.097197
19697	8.149046	2.595006	-3.318250	0.033488	-0.069453	-0.244407	-0.799327	-0.078058	0.052922	0.520131	0.048135	-0.846907	-0.099469
19698	8.446487	2.643951	-3.507751	0.133084	0.052316	-0.019533	-0.798081	-0.079546	0.051441	0.520807	0.049845	-0.846636	-0.097379
19699	8.121985	2.304216	-2.956904	0.047238	0.002196	0.128916	-0.797995	-0.074448	0.053130	0.521160	0.048175	-0.846731	-0.095483
19700	8.991741	3.047096	-4.201671	0.019759	0.186983	0.248129	-0.798241	-0.067460	0.050525	0.524729	0.044428	-0.845074	-0.092392
19701	9.935933	1.784668	-4.940681	0.009973	0.104433	0.464765	-0.802079	-0.050071	0.045279	0.527434	0.036889	-0.844273	-0.087495
19702	8.553629	0.696007	-4.398633	0.159211	0.156927	0.528732	-0.802337	-0.031963	0.041422	0.530813	0.029805	-0.843261	-0.079120
19703	9.536682	0.511304	-5.243155	0.165979	0.128509	0.438111	-0.804363	-0.015124	0.038331	0.533643	0.024361	-0.842308	-0.071752
19704	10.022232	0.460370	-5.676997	0.173758	-0.010296	0.467796	-0.804861	0.002131	0.037733	0.533984	0.018209	-0.842884	-0.063845
19705	9.776236	0.128460	-5.568539	0.150462	-0.013741	0.277711	-0.806401	0.016206	0.039570	0.534095	0.015054	-0.843269	-0.058425
19706	9.181591	0.413694	-5.010763	0.119754	-0.028886	0.159241	-0.806793	0.026230	0.040874	0.533706	0.013499	-0.843789	-0.054727
19707	8.377954	0.276100	-4.814988	0.046591	-0.296835	0.083173	-0.806818	0.032602	0.048156	0.528785	0.012177	-0.847002	-0.053161
19708	7.897842	0.227014	-4.879462	0.033807	-0.382706	-0.115027	-0.807444	0.032768	0.056582	0.522106	0.013959	-0.851060	-0.053912
19709	7.842749	-0.041401	-4.724601	0.333742	-0.262846	-0.133037	-0.806702	0.031922	0.062314	0.517360	0.019304	-0.854107	-0.049670
19710	7.912204	-0.002155	-4.794558	0.524475	-0.306130	-0.250025	-0.806996	0.026699	0.069168	0.511587	0.028573	-0.857657	-0.043433
19711	7.850661	-0.209154	-4.875711	0.569353	-0.198242	-0.363940	-0.807885	0.016009	0.079278	0.507457	0.040311	-0.859920	-0.037416
19712	7.769749	-0.142726	-5.084761	0.596532	-0.106319	-0.487003	-0.807284	0.003619	0.083481	0.504674	0.054524	-0.860984	-0.032211
19713	7.698374	-0.282796	-4.909135	0.646209	-0.035368	-0.553118	-0.808211	-0.009441	0.084623	0.502874	0.070348	-0.861083	-0.026551
19714	8.013386	-0.394393	-5.250062	0.624925	0.056901	-0.538586	-0.808887	-0.021196	0.084740	0.502571	0.085733	-0.860013	-0.021190
19715	7.789190	-0.079752	-5.089907	0.572108	0.224426	-0.474718	-0.808049	-0.035442	0.080831	0.505116	0.099503	-0.857156	-0.015513
19716	8.221690	0.275259	-5.391132	0.526554	0.326056	-0.476659	-0.807191	-0.053298	0.073393	0.509400	0.112824	-0.853033	-0.010760
19717	8.099710	1.233221	-4.440947	0.513878	0.456716	-0.476730	-0.809312	-0.068010	0.059694	0.515783	0.126031	-0.847380	-0.005579
19718	9.146624	1.930076	-4.881244	0.474046	0.629251	-0.337278	-0.810448	-0.074661	0.043996	0.525094	0.136258	-0.840065	0.000340
19719	10.258413	2.748706	-5.395618	0.284261	0.603698	-0.451021	-0.811536	-0.086652	0.025765	0.534327	0.146585	-0.832468	0.002203
19720	9.178682	2.651071	-4.781148	0.248024	0.284860	-0.231517	-0.810123	-0.095964	0.015120	0.538289	0.152879	-0.828765	0.004619
19721	8.153838	1.964497	-3.675108	0.158575	0.192744	-0.526393	-0.808659	-0.109597	0.004073	0.540944	0.163103	-0.825089	0.002292
19722	8.562509	2.651549	-3.772845	0.339416	0.056817	-0.243925	-0.807977	-0.122950	-0.000883	0.540725	0.170635	-0.823694	0.005387
19723	8.778244	2.641502	-4.220480	0.300868	-0.056609	-0.376836	-0.807562	-0.132979	0.000845	0.538719	0.179952	-0.823020	0.006135
19724	8.536702	2.477101	-4.850044	0.372232	-0.092708	-0.237268	-0.806060	-0.140603	0.004641	0.535821	0.187730	-0.823144	0.009328
19725	8.341869	2.581028	-4.542640	0.219932	-0.168014	-0.141115	-0.805918	-0.148439	0.010366	0.532158	0.192331	-0.824439	0.010813
19726	8.351257	2.010081	-4.643307	0.082382	-0.269177	-0.043138	-0.806647	-0.151063	0.018623	0.527363	0.193853	-0.827161	0.010645
19727	8.086616	2.148538	-4.342726	0.020667	-0.222989	0.110795	-0.807598	-0.148008	0.025297	0.523462	0.192191	-0.830014	0.011275
19728	8.026766	2.136782	-3.978336	-0.020191	-0.140962	0.218854	-0.808031	-0.143087	0.030840	0.521102	0.188257	-0.832377	0.012658
19729	7.826626	2.048946	-3.652664	-0.132725	-0.177973	0.257183	-0.810024	-0.135152	0.035341	0.518476	0.182555	-0.835286	0.012416
19730	8.547553	2.554303	-4.106170	-0.072532	-0.075881	0.414273	-0.812622	-0.122868	0.039836	0.517309	0.174778	-0.837623	0.015192
19731	8.463482	2.211015	-4.858701	-0.140999	-0.060836	0.552569	-0.816449	-0.103343	0.039684	0.516499	0.164019	-0.840234	0.018242
19732	8.865905	1.630484	-5.534373	-0.108694	0.029419	0.583657	-0.819416	-0.086230	0.039927	0.517057	0.152951	-0.841874	0.022512
19733	7.982473	0.561328	-4.361252	0.071815	0.033452	0.625875	-0.820796	-0.064741	0.038906	0.516978	0.143073	-0.843417	0.030212
19734	9.166345	0.206138	-4.714518	0.175076	0.116443	0.437114	-0.823224	-0.047310	0.038199	0.518107	0.137311	-0.843367	0.037985
19735	9.580798	0.288173	-5.982791	0.235522	-0.002028	0.448498	-0.825078	-0.034431	0.032935	0.516941	0.132100	-0.844485	0.046559
19736	8.973785	-0.828146	-4.873441	0.406352	-0.036573	0.335739	-0.826108	-0.017146	0.034826	0.514863	0.130523	-0.845375	0.056755
19737	8.537987	-0.317636	-4.742736	0.320094	-0.020789	0.258462	-0.829265	-0.006491	0.035505	0.513235	0.129348	-0.845967	0.064798
19738	8.962268	-1.391903	-5.497303	0.189415	-0.158373	0.165642	-0.828908	0.000446	0.039647	0.509797	0.128542	-0.847815	0.069243
19739	8.298971	-0.725441	-4.944135	0.115599	-0.236968	0.016958	-0.829420	0.000875	0.045468	0.505292	0.129598	-0.850214	0.070862
19740	8.078221	-0.664485	-4.853379	0.198492	-0.303457	-0.092919	-0.828925	-0.000910	0.053351	0.499691	0.133440	-0.852792	0.072448
19741	7.786462	-0.874844	-5.104647	0.295862	-0.194446	-0.228811	-0.827983	-0.005619	0.060776	0.495719	0.140390	-0.853788	0.074826
19742	7.640991	-0.857588	-5.229498	0.275283	-0.151779	-0.388611	-0.828898	-0.016936	0.066437	0.492870	0.149789	-0.853810	0.075172
19743	7.800185	-1.166298	-5.075666	0.267795	-0.203135	-0.391308	-0.827466	-0.028586	0.072469	0.488959	0.159190	-0.854331	0.075475
19744	7.885514	-1.349788	-5.179062	0.358595	-0.144969	-0.320585	-0.827001	-0.040203	0.078098	0.485756	0.168230	-0.854204	0.077947
19745	8.115304	-1.543891	-5.290343	0.323863	-0.187609	-0.282032	-0.827115	-0.049830	0.083303	0.481664	0.176210	-0.854684	0.080400
19746	8.051434	-1.580314	-5.433084	0.395918	-0.163001	-0.327834	-0.824425	-0.063034	0.089229	0.477936	0.185760	-0.854468	0.083393
19747	7.902597	-1.487532	-5.402766	0.433363	-0.128061	-0.298471	-0.823970	-0.073426	0.095622	0.474379	0.194884	-0.853970	0.087859
19748	7.762975	-1.667200	-5.311781	0.456559	-0.060541	-0.259136	-0.822734	-0.081106	0.100657	0.471948	0.203631	-0.852739	0.092927
19749	8.077834	-1.273738	-5.886066	0.428663	0.217030	-0.372378	-0.823167	-0.091769	0.098357	0.474319	0.213238	-0.848488	0.098079
19750	7.983798	-0.233415	-6.025491	0.509694	0.339168	-0.324553	-0.823081	-0.101218	0.093920	0.478446	0.222796	-0.842861	0.105058
19751	8.610193	1.218304	-5.401926	0.378409	0.483348	-0.450347	-0.822168	-0.116526	0.080018	0.485555	0.232611	-0.835519	0.109707
19752	9.371996	3.024250	-4.865634	0.322042	0.499468	-0.530743	-0.820418	-0.132684	0.066057	0.493461	0.243381	-0.827448	0.112214
19753	10.189540	3.005272	-5.685984	0.279536	0.519040	-0.482074	-0.820456	-0.148437	0.052965	0.501521	0.252661	-0.819417	0.114866
19754	9.383265	2.811606	-4.565584	0.255490	0.348902	-0.472849	-0.816077	-0.166276	0.038188	0.506952	0.262040	-0.812941	0.116028
19755	8.232467	2.795278	-3.829599	0.397485	0.321183	-0.529651	-0.811335	-0.186962	0.030127	0.511118	0.273722	-0.806033	0.118933
19756	8.647148	1.921255	-3.423370	0.394412	0.272280	-0.402995	-0.811988	-0.204949	0.022970	0.514229	0.283463	-0.800115	0.122611
19757	8.636746	2.242119	-3.657546	0.343696	0.209594	-0.445158	-0.807444	-0.218670	0.018645	0.516594	0.293439	-0.794639	0.124791
19758	8.957088	2.544838	-3.797952	0.288666	0.137344	-0.511099	-0.802467	-0.231992	0.017511	0.518296	0.303984	-0.789549	0.124801
19759	9.482545	2.544902	-4.078403	0.270953	-0.002640	-0.475934	-0.797552	-0.249777	0.019000	0.517707	0.314195	-0.786037	0.124127
19760	8.561180	2.453229	-4.170125	0.268863	-0.220384	-0.222562	-0.796849	-0.258459	0.024668	0.513059	0.320860	-0.786318	0.124593
19761	8.335580	2.228956	-3.962718	0.062657	-0.258312	-0.164259	-0.792511	-0.268428	0.035601	0.508949	0.324660	-0.787807	0.122174
19762	7.979866	2.405560	-3.926534	0.044633	-0.081356	0.002374	-0.792442	-0.271032	0.040267	0.507334	0.325172	-0.788612	0.122338
19763	8.739748	2.330221	-3.771906	0.039957	-0.105957	0.000729	-0.792836	-0.270100	0.044326	0.505384	0.325789	-0.789633	0.122176
19764	8.488791	2.346635	-4.139134	0.140238	-0.150719	0.129393	-0.793101	-0.267821	0.049431	0.501733	0.325413	-0.791724	0.124672
19765	8.351049	2.208652	-4.443986	0.098887	-0.083209	0.079592	-0.796393	-0.265244	0.055133	0.499569	0.325345	-0.792856	0.126334
19766	8.588715	2.099394	-4.197609	0.093076	-0.027300	0.130918	-0.799341	-0.260973	0.054594	0.498161	0.324157	-0.793815	0.128900
19767	8.364529	1.827395	-4.408337	0.071046	-0.031532	0.264746	-0.801760	-0.254250	0.055302	0.496524	0.320752	-0.795668	0.132266
19768	8.197618	1.513407	-4.051574	-0.007989	0.094786	0.341388	-0.804343	-0.245298	0.056285	0.497128	0.314886	-0.796986	0.136102
19769	8.726259	1.397483	-4.183178	0.028992	0.208614	0.378075	-0.809467	-0.235162	0.050885	0.499258	0.308588	-0.797190	0.141431
19770	8.674876	0.952275	-4.406326	-0.034728	0.114736	0.396359	-0.814080	-0.221949	0.045391	0.500123	0.301488	-0.798630	0.145504
19771	8.941414	0.770125	-5.064661	-0.064052	0.148053	0.319180	-0.818158	-0.207615	0.039685	0.501959	0.295334	-0.799252	0.148364
19772	8.932921	0.353627	-4.741052	-0.081604	0.102026	0.350356	-0.822986	-0.199158	0.034180	0.502978	0.288500	-0.800586	0.151140
19773	9.628611	-0.000351	-5.288565	0.018050	0.090968	0.380008	-0.826708	-0.188928	0.032219	0.503173	0.282323	-0.801810	0.155600
19774	9.707243	-0.392683	-5.545208	-0.118797	-0.051895	0.405606	-0.829061	-0.176603	0.032854	0.501688	0.274676	-0.805030	0.157446
19775	8.759692	-0.867985	-4.503467	-0.051584	-0.097194	0.322971	-0.831382	-0.166019	0.034762	0.499358	0.269235	-0.807967	0.159199
19776	8.175763	-0.334208	-4.222180	0.004882	-0.148596	0.253397	-0.835599	-0.156110	0.039679	0.496074	0.265543	-0.810856	0.160965
19777	8.022827	-0.442614	-4.014320	-0.035375	-0.183501	0.222131	-0.838284	-0.147880	0.044066	0.492537	0.262132	-0.814004	0.161530
19778	8.757235	-0.616027	-4.306129	-0.034231	-0.194702	0.057111	-0.838817	-0.146028	0.049423	0.489319	0.261363	-0.816400	0.160463
19779	8.673288	-0.675297	-4.542448	0.018545	-0.192591	-0.058439	-0.837655	-0.145362	0.058552	0.486236	0.263044	-0.817959	0.159139
19780	8.455736	-0.736589	-4.918676	0.027374	-0.246969	-0.135482	-0.836301	-0.149426	0.066977	0.482439	0.266163	-0.819628	0.156907
19781	8.200240	-0.626604	-4.669335	0.066956	-0.214452	-0.128146	-0.835462	-0.156021	0.075805	0.478923	0.269487	-0.820850	0.155612
19782	8.292234	-0.818236	-4.531547	0.109374	-0.109501	-0.161271	-0.834670	-0.160270	0.082432	0.477001	0.273356	-0.820768	0.155199
19783	8.528881	-0.496515	-4.598670	0.132657	-0.045494	-0.185081	-0.834042	-0.163847	0.086758	0.476061	0.277679	-0.819825	0.155392
19784	8.452034	-0.428125	-4.595351	0.035511	-0.024995	-0.262385	-0.831326	-0.170566	0.088804	0.476266	0.282045	-0.818636	0.153156
19785	7.994467	-0.554469	-4.516280	-0.042600	0.028933	-0.315963	-0.828285	-0.181996	0.089734	0.477904	0.286577	-0.816749	0.149676
19786	7.994369	-0.212892	-4.673431	0.092393	0.241448	-0.350855	-0.825551	-0.194269	0.084962	0.482399	0.291865	-0.812367	0.148883
19787	8.750920	0.301104	-4.886726	0.043016	0.352217	-0.427959	-0.824222	-0.207135	0.075479	0.489080	0.298017	-0.806354	0.147578
19788	9.078564	1.115749	-5.234161	-0.020990	0.289252	-0.416775	-0.820119	-0.219648	0.069439	0.495140	0.302976	-0.801353	0.144482
19789	9.057597	1.247012	-4.887197	-0.079767	0.275907	-0.422345	-0.816595	-0.232893	0.058397	0.501204	0.308017	-0.796315	0.140723
19790	9.433558	1.751380	-5.086325	-0.106626	0.373719	-0.407712	-0.813049	-0.247561	0.047819	0.508910	0.312147	-0.790426	0.137118
19791	8.854306	2.378038	-4.862565	-0.005562	0.165477	-0.504462	-0.808979	-0.261306	0.035362	0.512876	0.319515	-0.785627	0.132887
19792	8.816616	2.119675	-4.022468	-0.049178	0.216232	-0.428494	-0.804871	-0.275276	0.027579	0.517676	0.324987	-0.780864	0.129017
19793	8.900623	2.427577	-3.883540	-0.158421	0.137429	-0.398227	-0.800069	-0.288377	0.021910	0.521844	0.329149	-0.777274	0.123226
19794	8.619402	2.501571	-3.829076	-0.014378	0.023797	-0.197781	-0.793591	-0.301262	0.019961	0.522756	0.331912	-0.775825	0.121062
19795	8.361714	2.230091	-3.700468	0.073076	0.018821	-0.212382	-0.791053	-0.306318	0.019491	0.523075	0.335897	-0.774062	0.119977
19796	8.355310	2.530408	-4.031522	0.012020	-0.082629	-0.019609	-0.789816	-0.314390	0.023951	0.521726	0.336427	-0.774835	0.119372
19797	8.397472	2.186605	-3.731067	-0.027229	-0.000388	0.147143	-0.792024	-0.312249	0.026721	0.521563	0.333858	-0.775908	0.120324
19798	8.651077	2.286811	-3.382496	-0.154840	0.014105	0.095570	-0.791679	-0.307190	0.026199	0.522546	0.330628	-0.776836	0.118981
19799	9.024534	2.537746	-3.486588	-0.160913	-0.032685	0.079238	-0.792555	-0.303900	0.025029	0.522962	0.327797	-0.778069	0.116913
19800	8.690084	2.719808	-3.506705	-0.190222	-0.127111	0.088463	-0.792860	-0.300612	0.026611	0.521982	0.324626	-0.780483	0.114013
19801	8.559438	2.907697	-3.346045	-0.199715	-0.137974	0.147194	-0.797179	-0.296094	0.027203	0.520871	0.320583	-0.783282	0.111308
19802	8.106300	2.608859	-3.244115	-0.240836	-0.121960	0.249710	-0.800406	-0.289465	0.030119	0.519897	0.314331	-0.786735	0.109324
19803	7.992654	2.703724	-3.026740	-0.180159	0.031096	0.350515	-0.800791	-0.280778	0.030100	0.520867	0.306918	-0.788914	0.110059
19804	8.902606	2.706987	-3.746561	-0.005868	0.082995	0.464731	-0.805130	-0.266006	0.027043	0.521127	0.299238	-0.790944	0.115288
19805	9.286606	1.930016	-4.229636	0.003189	0.041753	0.494117	-0.812210	-0.249963	0.027536	0.520753	0.291420	-0.793337	0.120440
19806	9.492677	1.031751	-4.615084	0.117928	0.000672	0.437401	-0.816329	-0.229683	0.026329	0.518961	0.285601	-0.795628	0.126839
19807	9.907023	0.384828	-5.588662	0.274623	0.075915	0.467819	-0.818156	-0.214886	0.027799	0.517503	0.280861	-0.796712	0.136229
19808	9.486820	-0.424966	-5.372966	0.350320	0.089517	0.419093	-0.823818	-0.201315	0.029782	0.515746	0.277458	-0.797199	0.146618
19809	9.330786	-0.490015	-4.961860	0.332068	0.049876	0.218139	-0.827272	-0.188973	0.030429	0.514115	0.277280	-0.796877	0.154235
19810	8.844205	-0.388505	-4.682201	0.281035	0.005758	0.093237	-0.827467	-0.183187	0.032438	0.512309	0.278563	-0.796521	0.159672
19811	8.844203	-0.594023	-4.905707	0.168365	0.058604	0.046095	-0.827690	-0.176849	0.031723	0.512187	0.279370	-0.795644	0.162994
19812	8.292907	-0.526779	-4.568310	0.203627	-0.033606	0.075574	-0.828521	-0.173824	0.036051	0.510221	0.280262	-0.795808	0.166788
19813	8.367593	-0.433961	-4.297618	0.114672	-0.121212	-0.026270	-0.829602	-0.173148	0.039825	0.507733	0.282237	-0.796542	0.167540
19814	7.951994	-0.281923	-4.206228	0.123636	-0.089078	-0.104362	-0.827746	-0.174601	0.046199	0.505921	0.285349	-0.796509	0.167911
19815	8.444821	-0.604762	-3.898338	0.151714	-0.132622	-0.146381	-0.827690	-0.176488	0.050495	0.503414	0.289617	-0.796538	0.167999
19816	8.361677	-0.576286	-3.448294	0.118284	-0.177852	-0.159220	-0.828966	-0.181199	0.055735	0.500386	0.293818	-0.797075	0.167201
19817	8.987026	-0.282035	-4.020345	0.138628	-0.183343	-0.219562	-0.825834	-0.185483	0.062338	0.497373	0.299238	-0.797176	0.166095
19818	9.165627	-0.694892	-4.425751	0.181656	-0.253928	-0.318505	-0.823052	-0.193502	0.071060	0.493243	0.306815	-0.797246	0.164238
19819	8.771886	-0.769024	-4.836528	0.200323	-0.218662	-0.309462	-0.819983	-0.202629	0.079437	0.489514	0.314320	-0.796865	0.163051
19820	8.045049	-0.301189	-4.625189	0.195240	-0.129183	-0.299598	-0.817635	-0.209733	0.086703	0.487169	0.321229	-0.795695	0.162322
19821	8.330333	0.213810	-5.026121	0.197415	0.135383	-0.242072	-0.814211	-0.218270	0.088494	0.488794	0.326438	-0.792226	0.164004
19822	8.730135	0.667237	-5.236132	0.045775	0.272868	-0.176365	-0.814748	-0.223530	0.081561	0.493362	0.328609	-0.788342	0.164703
19823	9.263082	0.751064	-4.898112	-0.036169	0.330067	-0.235199	-0.814326	-0.230594	0.071062	0.499514	0.330752	-0.783706	0.163994
19824	8.789834	1.745208	-4.830471	-0.180388	0.263047	-0.279354	-0.813878	-0.239493	0.060864	0.505704	0.332284	-0.779899	0.160028
19825	9.150595	1.833979	-4.949635	-0.229915	0.352879	-0.362085	-0.811396	-0.247465	0.048223	0.513807	0.334388	-0.774687	0.155070
19826	9.000655	2.086800	-4.198604	-0.216369	0.173492	-0.381926	-0.809127	-0.261504	0.033697	0.519074	0.337391	-0.771079	0.148886
19827	8.450820	2.482462	-4.122340	-0.229705	0.085125	-0.321304	-0.806307	-0.271666	0.025744	0.522828	0.339671	-0.768750	0.142471
19828	8.907679	2.488793	-3.931702	-0.141903	0.022007	-0.315418	-0.802082	-0.281235	0.022502	0.524983	0.342853	-0.766844	0.137094
19829	8.547842	2.461129	-4.029512	-0.087188	-0.110653	-0.239946	-0.800585	-0.290257	0.023317	0.524496	0.345922	-0.766638	0.132319
19830	8.472466	2.506760	-4.137480	-0.071338	-0.192576	-0.116841	-0.798311	-0.293824	0.026938	0.522305	0.347369	-0.768106	0.128630
19831	8.434792	2.358507	-4.272270	-0.154973	-0.179491	0.038926	-0.799334	-0.297117	0.031710	0.520478	0.345643	-0.770686	0.125204
19832	8.487475	2.407464	-4.334292	-0.183535	-0.178148	0.204049	-0.801294	-0.292095	0.035619	0.518443	0.340933	-0.774464	0.123235
19833	8.131415	2.604182	-4.351091	-0.305147	-0.180144	0.242307	-0.803414	-0.285907	0.038636	0.517074	0.334510	-0.778748	0.119538
19834	8.067622	2.514653	-4.151271	-0.391827	-0.149175	0.282439	-0.806411	-0.277069	0.039202	0.516633	0.326304	-0.783145	0.115322
19835	8.037490	2.468902	-3.978987	-0.461966	-0.125827	0.326299	-0.808765	-0.265775	0.037983	0.516857	0.316779	-0.787614	0.110333
19836	8.063746	2.484454	-3.706989	-0.407935	-0.050875	0.425400	-0.816138	-0.250406	0.035128	0.517627	0.305854	-0.791747	0.107945
19837	8.814789	2.639859	-4.477833	-0.367666	0.076232	0.550234	-0.821619	-0.233298	0.030432	0.519837	0.293262	-0.795058	0.107938
19838	8.369061	1.505965	-4.309178	-0.363196	0.106101	0.571934	-0.828201	-0.217086	0.024312	0.522330	0.280042	-0.798081	0.108695
19839	8.867403	0.908750	-3.795604	-0.234227	0.143429	0.495995	-0.831521	-0.197312	0.018793	0.524819	0.269454	-0.799827	0.110620
19840	9.423362	0.762350	-4.739821	-0.140286	0.116439	0.484361	-0.836855	-0.181303	0.013614	0.526296	0.259865	-0.801545	0.114055
19841	9.535386	0.080178	-4.917496	-0.209697	0.081476	0.487857	-0.841976	-0.160785	0.007744	0.527532	0.249716	-0.803680	0.115977
19842	9.497108	0.231171	-4.946474	-0.165156	0.009923	0.450454	-0.845509	-0.144090	0.005210	0.527405	0.240596	-0.806233	0.118091
19843	9.016473	-0.643689	-4.728943	-0.107594	-0.038824	0.413696	-0.849105	-0.130423	0.007455	0.526256	0.232917	-0.808906	0.120316
19844	8.863784	-0.413561	-4.632384	-0.134019	-0.037558	0.315469	-0.850229	-0.118709	0.005836	0.525457	0.226385	-0.811135	0.121263
19845	8.785298	-0.356256	-4.525237	-0.144836	-0.093094	0.258643	-0.851309	-0.107638	0.008865	0.523897	0.220899	-0.813686	0.121044
19846	8.596309	-0.455481	-4.620242	-0.153446	-0.086015	0.139268	-0.852768	-0.100131	0.010439	0.522789	0.217119	-0.815628	0.119591
19847	8.514780	-0.470208	-4.564163	-0.012525	-0.067582	0.069759	-0.855287	-0.095706	0.012386	0.521478	0.215994	-0.816749	0.119700
19848	8.371174	-0.456215	-4.447619	0.046321	-0.090075	-0.020038	-0.853740	-0.096179	0.015928	0.519810	0.216903	-0.817553	0.119823
19849	8.370718	-0.643192	-4.427087	0.034133	-0.020368	-0.108291	-0.853571	-0.097404	0.018057	0.519472	0.219029	-0.817309	0.119088
19850	8.512344	-0.537747	-4.228847	0.057269	-0.029709	-0.199934	-0.853506	-0.102709	0.017733	0.519166	0.222828	-0.816667	0.117769
19851	8.622811	-0.484255	-4.297829	0.093771	-0.027728	-0.203505	-0.850664	-0.108586	0.019692	0.518647	0.227108	-0.815923	0.117034
19852	8.756639	-0.541826	-4.414291	0.070967	0.013222	-0.240301	-0.851668	-0.116268	0.019647	0.519059	0.231584	-0.814592	0.115701
19853	8.494977	-0.639170	-4.250592	0.073824	0.053425	-0.205561	-0.851879	-0.122221	0.018321	0.519927	0.235455	-0.813020	0.115045
19854	8.763547	-0.460165	-4.179776	0.080714	0.085843	-0.223859	-0.849598	-0.129714	0.016189	0.521421	0.239543	-0.810965	0.114347
19855	9.001197	-0.121369	-4.435184	0.004490	0.157320	-0.275406	-0.850100	-0.137254	0.010081	0.524438	0.243543	-0.808098	0.112375
19856	9.421033	0.615231	-4.977349	-0.031684	0.238387	-0.334132	-0.849885	-0.149120	0.000532	0.529152	0.247851	-0.804113	0.109412
19857	8.299082	1.991534	-3.598257	-0.142755	0.216278	-0.334289	-0.848840	-0.160113	-0.007041	0.533921	0.251110	-0.800570	0.104687
19858	9.584468	2.267339	-3.866685	-0.081480	0.240994	-0.267821	-0.843825	-0.170135	-0.015695	0.538702	0.253852	-0.796884	0.101661
19859	9.413172	2.224392	-4.188982	-0.135993	0.140764	-0.313702	-0.844070	-0.177826	-0.024572	0.542149	0.257012	-0.794134	0.096805
19860	8.988273	2.518029	-3.804123	-0.077711	0.065903	-0.313501	-0.839975	-0.188610	-0.028714	0.544156	0.260868	-0.792020	0.092451
19861	8.974459	2.214620	-3.593076	0.018317	0.019224	-0.276583	-0.841805	-0.197185	-0.030323	0.544773	0.265364	-0.790410	0.089754
19862	8.842381	2.594548	-4.008262	0.105217	-0.037039	-0.201061	-0.837973	-0.205695	-0.029223	0.543948	0.269630	-0.789621	0.088988
19863	8.737405	2.439860	-3.809742	0.043942	-0.090852	-0.160764	-0.835414	-0.210750	-0.026797	0.542466	0.272801	-0.789738	0.087311
19864	8.683502	2.278421	-3.857076	-0.017356	-0.126229	-0.089297	-0.834795	-0.213622	-0.022566	0.540684	0.274128	-0.790716	0.085344
19865	8.646813	2.245498	-3.913875	-0.149973	-0.126123	-0.053786	-0.836521	-0.215389	-0.017281	0.539509	0.273587	-0.792106	0.081532
19866	8.572315	2.431030	-3.967837	-0.145993	-0.164811	0.101367	-0.837079	-0.213266	-0.014665	0.537488	0.270563	-0.794734	0.079378
19867	8.496401	2.497789	-3.843821	-0.210865	-0.177632	0.071897	-0.838742	-0.209803	-0.010440	0.535600	0.267474	-0.797415	0.075628
19868	8.526576	2.670954	-3.754471	-0.234379	-0.160154	0.150773	-0.838226	-0.205069	-0.007123	0.534022	0.262689	-0.800339	0.072617
19869	8.854878	2.604106	-3.644023	-0.249105	-0.202865	0.220613	-0.840208	-0.198624	-0.003679	0.531687	0.256852	-0.804042	0.069666
19870	8.657050	2.810817	-3.765682	-0.281973	-0.223374	0.226074	-0.842484	-0.189601	0.001580	0.529170	0.250416	-0.808003	0.066358
19871	8.689886	2.502162	-4.990840	-0.354162	-0.218442	0.396511	-0.843387	-0.178763	0.009418	0.526794	0.240634	-0.812748	0.063428
19872	8.551221	1.885386	-5.211843	-0.244457	-0.102952	0.585421	-0.846327	-0.161289	0.013820	0.525470	0.228555	-0.816949	0.065098
19873	8.854846	0.652717	-5.303676	-0.151633	-0.055740	0.623924	-0.851960	-0.140209	0.013917	0.524308	0.216917	-0.820572	0.068622
19874	8.325535	0.221804	-4.716787	-0.083787	-0.006389	0.623807	-0.855368	-0.120071	0.015452	0.523626	0.205690	-0.823451	0.073730
19875	8.772200	-0.135533	-5.064238	-0.124612	-0.079687	0.606439	-0.858247	-0.099037	0.015658	0.521780	0.194556	-0.826979	0.077461
19876	8.279932	0.074149	-5.252144	-0.142775	-0.133702	0.755975	-0.859687	-0.070846	0.017941	0.518844	0.180639	-0.831490	0.082430
19877	8.167295	-0.413817	-4.968574	-0.104767	-0.067777	0.697122	-0.861639	-0.045983	0.019751	0.516747	0.168080	-0.834907	0.087474
19878	8.453631	-0.390143	-4.715906	-0.167488	-0.166673	0.722925	-0.864634	-0.023909	0.024571	0.513155	0.154444	-0.839307	0.091551
19879	8.330359	-0.562392	-5.004618	-0.225502	-0.141473	0.704354	-0.863435	0.002809	0.027567	0.509963	0.140549	-0.843371	0.094388
19880	8.415513	-0.890136	-5.379411	-0.235169	-0.129736	0.507908	-0.863773	0.022652	0.034294	0.507395	0.129704	-0.846560	0.095200
19881	8.335171	-0.956390	-5.458944	-0.060739	-0.227052	0.401934	-0.863272	0.041245	0.040524	0.502718	0.122682	-0.850124	0.097532
19882	7.918414	-1.055942	-5.410203	-0.057276	-0.329563	0.266196	-0.863755	0.052943	0.050755	0.496668	0.118098	-0.854221	0.098389
19883	7.794764	-1.434135	-5.350089	-0.084999	-0.187593	0.170398	-0.861982	0.058457	0.057830	0.493080	0.114654	-0.856798	0.098099
19884	7.782838	-1.702508	-5.220990	-0.033754	-0.104588	0.196014	-0.861494	0.065557	0.061429	0.490924	0.111053	-0.858384	0.099183
19885	7.713692	-1.752729	-5.416750	-0.111169	-0.158383	0.144535	-0.860966	0.071256	0.067976	0.487887	0.107694	-0.860641	0.098317
19886	8.300518	-2.047714	-5.426124	-0.016189	-0.046929	0.125354	-0.859903	0.075096	0.069303	0.486814	0.105354	-0.861444	0.099130
19887	8.212933	-2.234061	-5.766974	-0.079876	0.110861	-0.017308	-0.859649	0.077160	0.069978	0.488627	0.104503	-0.860664	0.097876
19888	7.856976	-2.234372	-5.376950	-0.094247	-0.101016	0.015051	-0.859747	0.076026	0.073218	0.487001	0.103407	-0.861911	0.096160
19889	7.681054	-2.838502	-5.437096	-0.101884	-0.059146	-0.039309	-0.860163	0.077476	0.075241	0.485939	0.102988	-0.862792	0.094059
19890	7.529598	-2.300827	-5.312016	-0.130845	0.031376	-0.136714	-0.861903	0.073580	0.075295	0.486951	0.103903	-0.862491	0.090508
19891	7.809997	-2.528776	-5.096988	-0.117506	-0.037880	-0.179672	-0.862634	0.065521	0.074259	0.486516	0.105647	-0.862895	0.086913
19892	8.633667	-2.408635	-5.807992	0.000605	0.077567	-0.327176	-0.863189	0.055413	0.075027	0.488359	0.111057	-0.861474	0.083877
19893	7.875786	-1.827528	-4.988623	-0.164437	0.008779	-0.466905	-0.864876	0.044860	0.070815	0.489281	0.117146	-0.860799	0.076849
19894	9.237958	-1.334691	-5.388910	-0.033831	0.083225	-0.481079	-0.866481	0.028118	0.067190	0.491458	0.124855	-0.858915	0.071724
19895	9.825899	0.215762	-5.415276	-0.127503	0.174612	-0.633338	-0.866684	0.007054	0.059842	0.495317	0.133885	-0.855936	0.064104
19896	9.946759	2.153188	-4.943513	-0.120182	0.110546	-0.407133	-0.868382	-0.015006	0.053274	0.497985	0.139414	-0.853919	0.058284
19897	8.595915	1.571973	-4.288251	0.006196	0.018856	-0.394269	-0.869477	-0.027367	0.051565	0.498461	0.145917	-0.852787	0.054776
19898	8.064263	2.184682	-4.133977	0.055687	0.063026	-0.460319	-0.866436	-0.040866	0.048922	0.499809	0.154133	-0.850767	0.051289
19899	8.243930	2.316208	-4.632469	0.072690	0.103218	-0.237333	-0.867023	-0.051954	0.043840	0.501333	0.158595	-0.849088	0.050620
19900	7.984605	1.495784	-4.792331	0.100423	0.067336	-0.193377	-0.866579	-0.056808	0.039817	0.502303	0.162700	-0.847740	0.050569
19901	8.076317	2.158160	-5.052248	0.308780	-0.005324	-0.156946	-0.865620	-0.067065	0.040286	0.501109	0.168321	-0.847119	0.054280
19902	7.931298	2.164870	-5.114398	0.249971	-0.073541	-0.090919	-0.864203	-0.069139	0.042214	0.499068	0.172332	-0.847317	0.057327
19903	7.487701	1.680797	-4.946417	0.140647	0.083184	-0.091557	-0.865434	-0.070723	0.040613	0.499836	0.175102	-0.846176	0.059069
19904	7.671912	1.530569	-5.050878	0.135003	0.011436	-0.091441	-0.864009	-0.074919	0.040068	0.499617	0.177872	-0.845630	0.060449
19905	7.686093	1.291964	-4.985347	0.168995	0.029176	-0.019866	-0.863315	-0.076518	0.038172	0.499258	0.179804	-0.845236	0.063148
19906	7.378563	1.526077	-5.283840	0.233673	0.016153	0.040803	-0.864261	-0.078160	0.037667	0.498588	0.181319	-0.844969	0.067536
19907	7.310970	1.295119	-5.203128	0.214119	0.060836	0.125977	-0.863760	-0.074897	0.036620	0.498361	0.181220	-0.844712	0.072509
19908	7.626747	0.996848	-5.366600	0.291172	0.056734	0.270208	-0.864807	-0.068947	0.035476	0.497810	0.179368	-0.844728	0.080299
19909	8.195740	0.722508	-5.819507	0.427232	0.014511	0.434853	-0.865108	-0.056061	0.035437	0.495454	0.176233	-0.845607	0.091736
19910	8.477805	0.887780	-6.176715	0.446008	0.025593	0.590021	-0.867130	-0.037819	0.035189	0.493129	0.170510	-0.846573	0.105181
19911	9.400828	0.336277	-6.219650	0.414432	-0.129568	0.618763	-0.868387	-0.014562	0.035240	0.487801	0.164389	-0.849227	0.117641
19912	10.557478	-0.737937	-5.741043	0.546089	-0.176634	0.788021	-0.867411	0.009780	0.041127	0.481008	0.156621	-0.852145	0.133974
19913	9.697585	-0.771643	-4.767317	0.476969	-0.080285	0.450817	-0.865520	0.028009	0.048700	0.476566	0.153719	-0.853195	0.145992
19914	9.621128	-2.581667	-3.918980	0.294205	-0.193633	0.288856	-0.865259	0.043156	0.053895	0.471442	0.152053	-0.855086	0.153137
19915	10.354288	-0.988422	-4.498670	0.578674	-0.008224	-0.207802	-0.864861	0.043887	0.053108	0.469884	0.161026	-0.852867	0.160926
19916	9.117980	-0.935835	-4.874704	0.654966	0.016524	-0.508017	-0.864973	0.032171	0.055153	0.469575	0.175665	-0.848908	0.167324
19917	8.268032	-0.678873	-4.604595	0.584741	0.027907	-0.947828	-0.865439	0.003497	0.054788	0.470816	0.197067	-0.843312	0.168290
19918	8.276058	-0.745486	-4.163409	0.874023	-0.031865	-1.071953	-0.861457	-0.028999	0.053873	0.470212	0.223296	-0.836187	0.172714
19919	7.508906	-0.655389	-4.329743	1.189460	-0.006379	-1.115582	-0.859050	-0.064640	0.057744	0.468184	0.252983	-0.826873	0.181888
19920	7.108819	-0.323084	-4.488904	1.328771	0.009579	-1.175016	-0.854130	-0.103895	0.060268	0.465555	0.284546	-0.815560	0.192754
19921	7.104775	-0.636548	-4.256554	1.466018	0.143803	-1.396144	-0.844535	-0.151778	0.066084	0.464336	0.320110	-0.800134	0.204224
19922	8.156936	-0.870266	-4.558221	1.620311	0.208069	-1.520552	-0.835494	-0.199247	0.072205	0.463000	0.358196	-0.781145	0.217115
19923	8.244264	-1.325503	-4.289159	1.697480	0.131073	-1.468024	-0.823489	-0.239247	0.082201	0.458580	0.395803	-0.761454	0.230723
19924	8.734398	-0.893618	-4.026960	1.836614	0.085314	-1.353711	-0.805916	-0.280476	0.098549	0.451081	0.432333	-0.740793	0.246657
19925	9.178412	-0.901794	-4.553150	1.833961	0.097602	-1.387606	-0.790162	-0.316192	0.120215	0.442851	0.468337	-0.718285	0.261933
19926	9.781839	-0.887688	-6.278096	1.909844	0.390192	-1.492448	-0.768019	-0.356482	0.141817	0.437825	0.503973	-0.690100	0.279433
19927	9.710201	0.151910	-6.015081	2.053342	0.335096	-1.346937	-0.747330	-0.389557	0.165251	0.428523	0.537887	-0.661518	0.299064
19928	9.037072	3.690665	-4.841524	1.922535	0.189586	-1.342811	-0.727301	-0.413037	0.190242	0.417891	0.570301	-0.633343	0.314643
19929	10.084859	3.880798	-4.024599	1.645201	0.432807	-0.989267	-0.709696	-0.433008	0.209954	0.410393	0.593338	-0.607770	0.331878
19930	9.236584	1.369170	-3.608387	1.454105	0.374216	-1.269083	-0.689770	-0.452901	0.227306	0.405773	0.617682	-0.579640	0.343270
19931	8.853000	2.742874	-3.324287	1.421862	0.096392	-1.241022	-0.662723	-0.479199	0.247509	0.397526	0.642426	-0.553475	0.350608
19932	7.889577	2.282067	-3.711455	1.604312	0.049491	-1.051872	-0.639450	-0.495246	0.277059	0.384546	0.665922	-0.528055	0.360320
19933	7.697616	2.623472	-3.755180	1.668933	0.042448	-0.750757	-0.622115	-0.498491	0.307168	0.367950	0.685884	-0.505438	0.372435
19934	8.926474	1.995136	-3.474384	1.232343	-0.025576	-0.789863	-0.601900	-0.500808	0.337445	0.356519	0.702762	-0.485544	0.378506
19935	8.724736	1.440524	-3.777144	1.061943	-0.100193	-0.657174	-0.586405	-0.503210	0.362246	0.345563	0.717199	-0.468884	0.382570
19936	8.106516	1.587104	-3.714436	0.931307	-0.175084	-0.399581	-0.572500	-0.497106	0.391165	0.333558	0.728505	-0.457290	0.385883
19937	8.260941	1.874043	-3.496173	0.789656	-0.053948	-0.231128	-0.563629	-0.490986	0.409654	0.323428	0.736142	-0.448150	0.390705
19938	8.446974	2.183284	-3.870586	0.729048	0.027845	-0.178077	-0.559462	-0.486601	0.422015	0.314470	0.741917	-0.440051	0.396261
19939	7.684096	2.313314	-4.123755	0.528865	-0.008939	-0.202421	-0.554338	-0.482064	0.433825	0.308320	0.746992	-0.432872	0.399454
19940	8.079997	2.524829	-4.733649	0.559236	0.274480	0.017507	-0.554630	-0.476386	0.441067	0.302366	0.747798	-0.427414	0.408277
19941	9.519728	0.590696	-5.908505	0.618113	0.530650	0.404389	-0.570609	-0.453978	0.440100	0.294492	0.743592	-0.425120	0.423815
19942	11.170267	-0.211032	-6.477733	0.538902	0.450867	0.316488	-0.585982	-0.435792	0.439422	0.287646	0.740075	-0.422770	0.436823
19943	9.898036	0.140980	-6.022175	0.539268	0.231823	0.217532	-0.594508	-0.423494	0.442595	0.279806	0.739244	-0.419940	0.445958
19944	8.866112	-0.122161	-5.386423	0.477467	-0.010371	0.015680	-0.596264	-0.411707	0.448431	0.272518	0.741794	-0.416101	0.449817
19945	8.034593	0.281380	-4.666883	0.274821	-0.052841	-0.131554	-0.594912	-0.405622	0.455407	0.269236	0.744859	-0.412012	0.450492
19946	8.012778	-0.099340	-4.832760	0.374174	-0.062038	-0.043332	-0.590227	-0.401832	0.462488	0.263537	0.747729	-0.408454	0.452345
19947	8.131328	-0.680752	-4.213118	0.386477	-0.105325	-0.059806	-0.587751	-0.395376	0.473061	0.257438	0.751199	-0.404689	0.453488
19948	8.187913	-0.405873	-4.488736	0.301921	-0.115321	-0.072752	-0.580851	-0.390913	0.482919	0.252622	0.754339	-0.401571	0.453757
19949	8.504484	-0.625739	-4.893213	0.331054	-0.213581	-0.278054	-0.574749	-0.389715	0.491070	0.248387	0.760167	-0.395545	0.451657
19950	7.952345	-0.611348	-4.952166	0.269454	-0.321679	-0.347859	-0.563934	-0.388266	0.504155	0.244875	0.767084	-0.389530	0.447085
19951	7.760676	-0.626490	-4.807451	0.335477	-0.306259	-0.239521	-0.552455	-0.384992	0.516931	0.239375	0.773317	-0.384481	0.443683
19952	7.801618	-0.720099	-5.080056	0.345734	-0.114000	-0.252670	-0.546491	-0.382622	0.526946	0.235380	0.777871	-0.378155	0.443296
19953	7.481065	-0.595010	-4.837844	0.253528	-0.110217	-0.313458	-0.540375	-0.382675	0.534882	0.233218	0.782417	-0.371715	0.441884
19954	7.459313	-0.344239	-5.262827	0.275058	0.120365	-0.352299	-0.535265	-0.381685	0.538893	0.232904	0.785203	-0.363305	0.444097
19955	8.524096	-0.041878	-5.406920	0.181370	0.235059	-0.445977	-0.534297	-0.382763	0.537716	0.235515	0.787199	-0.353779	0.446867
19956	8.341123	1.706595	-5.509426	0.114208	0.355908	-0.462570	-0.534402	-0.387882	0.533544	0.240345	0.787758	-0.343884	0.451017
19957	9.612140	1.855542	-5.712943	0.075429	0.356477	-0.372424	-0.536614	-0.390771	0.527323	0.244807	0.787492	-0.335779	0.455169
19958	9.495876	1.857442	-5.793103	-0.046140	0.282287	-0.326692	-0.537665	-0.397145	0.523359	0.250386	0.786845	-0.329770	0.457638
19959	9.610037	2.382442	-5.586272	-0.117898	0.170645	-0.396270	-0.538039	-0.404108	0.516872	0.256882	0.787368	-0.323889	0.457340
19960	8.280285	2.482078	-4.364697	-0.093447	0.029022	-0.421927	-0.532427	-0.413630	0.515136	0.262386	0.789310	-0.318053	0.454958
19961	7.924254	2.473902	-4.291068	-0.086514	-0.060050	-0.427355	-0.525986	-0.423703	0.512946	0.267213	0.792190	-0.312495	0.450976
19962	7.743427	2.556566	-4.032623	0.045870	-0.168440	-0.252602	-0.517622	-0.430146	0.516197	0.267710	0.795497	-0.309100	0.447183
19963	8.529570	2.687385	-4.616580	0.128985	-0.168725	-0.154999	-0.509312	-0.430831	0.522006	0.266023	0.798746	-0.306440	0.444219
19964	8.113655	2.517400	-4.739785	0.049224	-0.196540	-0.056136	-0.504318	-0.429059	0.530202	0.264525	0.801076	-0.306262	0.441030
19965	7.921111	2.464771	-4.691876	-0.089418	-0.256805	0.034480	-0.500570	-0.428520	0.535301	0.264144	0.802753	-0.308992	0.436279
19966	7.936954	2.511012	-4.532787	-0.120238	-0.137446	0.103064	-0.497145	-0.425238	0.538778	0.264317	0.802659	-0.312526	0.433823
19967	7.880309	2.611783	-4.423758	-0.065522	-0.171470	0.239034	-0.498251	-0.422728	0.542250	0.262339	0.802399	-0.317836	0.431641
19968	7.594641	2.543723	-4.261385	-0.048759	-0.081015	0.310424	-0.497858	-0.419635	0.544779	0.259919	0.800835	-0.323769	0.431601
19969	7.737437	2.447554	-4.757567	-0.077533	-0.038348	0.323145	-0.499948	-0.414530	0.549935	0.258292	0.798762	-0.329781	0.431866
19970	7.376544	2.493139	-4.712384	-0.178195	0.032279	0.315424	-0.503855	-0.410531	0.549526	0.258611	0.795447	-0.336285	0.432778
19971	8.082366	1.971719	-5.435237	-0.186546	0.233686	0.493143	-0.512491	-0.404876	0.545264	0.259068	0.789218	-0.344469	0.437447
19972	8.742548	0.775570	-5.544992	-0.169182	0.276420	0.549941	-0.528061	-0.396740	0.538184	0.258801	0.782054	-0.353273	0.443409
19973	9.858471	0.495550	-5.682720	-0.111325	0.351275	0.375791	-0.539181	-0.393218	0.529541	0.259836	0.775801	-0.358280	0.449727
19974	9.785173	-0.444817	-6.036263	-0.129535	0.161167	0.322655	-0.549603	-0.388208	0.524705	0.260080	0.771325	-0.363711	0.452914
19975	9.395133	-0.675259	-5.284235	-0.020252	0.169606	0.234667	-0.555914	-0.380559	0.521921	0.259561	0.768102	-0.366664	0.456295
19976	8.598298	0.090808	-5.215641	-0.142449	0.020034	0.338307	-0.562738	-0.375973	0.518955	0.258789	0.764660	-0.373153	0.457254
19977	8.134728	-0.580082	-4.128069	-0.110582	-0.014852	0.300624	-0.568046	-0.370126	0.518396	0.257628	0.762100	-0.378903	0.457455
19978	8.182435	-0.536370	-4.518360	-0.221433	-0.195806	0.346581	-0.566682	-0.367738	0.520735	0.256324	0.760073	-0.387309	0.454510
19979	8.222519	-0.353995	-4.397927	-0.073134	-0.154931	0.209212	-0.566445	-0.364145	0.521641	0.254298	0.759600	-0.392044	0.452373
19980	8.401526	-0.496200	-4.555268	0.003032	-0.215825	0.084679	-0.564798	-0.360252	0.527516	0.251778	0.760875	-0.394503	0.449494
19981	8.109919	-0.057473	-4.751599	0.121565	-0.218498	-0.031615	-0.562080	-0.354127	0.533241	0.248421	0.763810	-0.394146	0.446689
19982	8.425617	-0.772610	-4.748744	0.100173	-0.133363	-0.161221	-0.558018	-0.355373	0.540434	0.247263	0.766742	-0.391550	0.444585
19983	7.827484	-0.630705	-4.889667	0.031487	0.021002	-0.247967	-0.551626	-0.358936	0.542639	0.249029	0.768755	-0.387511	0.443662
19984	8.188102	-0.758722	-4.935377	0.041735	0.100330	-0.249852	-0.550224	-0.361569	0.541638	0.251364	0.769980	-0.382896	0.444227
19985	8.061607	-0.554389	-4.557427	0.096340	0.108248	-0.293783	-0.549072	-0.365900	0.541087	0.253146	0.771840	-0.377147	0.444905
19986	8.029181	-0.751518	-4.306355	0.035560	0.128476	-0.415087	-0.545407	-0.373852	0.539328	0.257238	0.773960	-0.369865	0.444989
19987	8.715900	-0.167053	-4.854660	0.060939	0.291813	-0.404055	-0.543406	-0.383003	0.533926	0.261825	0.774720	-0.361760	0.447645
19988	8.503170	1.022223	-4.829295	0.094932	0.353496	-0.328694	-0.543790	-0.387706	0.529920	0.265830	0.774377	-0.354054	0.452019
19989	9.927832	1.674071	-5.006300	-0.016858	0.398405	-0.268006	-0.547360	-0.392629	0.522760	0.271138	0.772648	-0.348119	0.456413
19990	9.755775	2.130611	-5.327727	-0.286220	0.208993	-0.227828	-0.548986	-0.400147	0.513631	0.279073	0.770732	-0.346169	0.456353
19991	10.055823	2.218890	-5.198308	-0.218756	0.134035	-0.332095	-0.547528	-0.411924	0.504765	0.286248	0.770677	-0.342455	0.454801
19992	9.253950	2.698976	-4.416592	-0.088429	0.084023	-0.306141	-0.546625	-0.421339	0.499358	0.290957	0.771468	-0.338164	0.453681
19993	8.761426	2.687873	-4.234039	-0.082131	-0.049684	-0.227108	-0.540365	-0.427135	0.498532	0.293863	0.773090	-0.335814	0.450783
19994	7.980078	2.502735	-3.940397	-0.015901	-0.215505	-0.231496	-0.531885	-0.432416	0.500889	0.294733	0.776461	-0.333747	0.445930
19995	7.987352	1.716690	-3.911985	0.062315	-0.232037	-0.251633	-0.523656	-0.437194	0.507414	0.294403	0.780680	-0.330745	0.440991
19996	8.158749	2.683694	-3.967632	0.116269	-0.282121	-0.138388	-0.513521	-0.439666	0.514889	0.291928	0.784733	-0.329322	0.436485
19997	8.246273	2.175545	-4.271244	-0.029440	-0.294691	-0.012102	-0.507560	-0.438314	0.522775	0.290541	0.787315	-0.331179	0.431324
19998	8.399415	2.429908	-4.514383	-0.156834	-0.299347	-0.019615	-0.499932	-0.440584	0.526839	0.291182	0.789081	-0.334060	0.425404
19999	7.996358	2.922400	-4.503348	-0.177151	-0.242546	0.108709	-0.493964	-0.444075	0.527674	0.291463	0.789485	-0.338734	0.420739
20000	8.102894	2.662233	-4.325498	-0.242478	-0.199490	0.192915	-0.493120	-0.444193	0.529864	0.292301	0.788403	-0.345080	0.417013
20001	7.962405	2.635952	-4.100664	-0.199156	-0.191802	0.308574	-0.493967	-0.442758	0.529408	0.291628	0.786786	-0.352731	0.414127
20002	8.010319	2.640285	-4.447752	-0.110195	-0.111180	0.342569	-0.495938	-0.439100	0.529650	0.289724	0.784604	-0.359780	0.413540
20003	7.811590	2.461511	-4.212076	-0.085694	-0.107142	0.334286	-0.498595	-0.435185	0.530602	0.287670	0.782668	-0.366333	0.412889
20004	8.660611	2.374836	-5.603951	-0.043035	0.076581	0.436974	-0.505708	-0.427795	0.530568	0.285275	0.778534	-0.373177	0.416223
20005	8.258474	1.030523	-5.317554	-0.152164	0.106759	0.520826	-0.516559	-0.421257	0.526104	0.284224	0.772955	-0.381914	0.419403
20006	8.709941	0.248462	-4.557116	-0.068984	0.110762	0.480602	-0.526077	-0.411627	0.520990	0.282081	0.767902	-0.389378	0.423251
20007	10.236853	0.433444	-5.950832	0.049752	0.115411	0.435272	-0.538065	-0.401495	0.517859	0.278613	0.763886	-0.394998	0.427587
20008	9.410360	-0.234241	-5.991899	0.004880	-0.004281	0.372685	-0.545315	-0.393844	0.518255	0.275298	0.760960	-0.400769	0.429575
20009	8.460616	-0.444776	-5.344387	-0.162409	-0.126078	0.148439	-0.547025	-0.390756	0.515702	0.275496	0.760052	-0.405182	0.426907
20010	8.205698	-0.077309	-5.129612	-0.059630	-0.127321	0.163335	-0.545644	-0.390284	0.517096	0.273961	0.759456	-0.408977	0.425335
20011	8.227132	-0.150185	-5.130889	-0.035112	-0.146396	0.157900	-0.544955	-0.388611	0.519949	0.271918	0.759310	-0.412573	0.423430
20012	8.428167	-0.322408	-5.231292	-0.125169	-0.291206	0.121265	-0.542314	-0.387377	0.525515	0.270369	0.760053	-0.417153	0.418574
20013	8.038736	-0.391888	-5.089198	-0.114911	-0.280028	0.023911	-0.536769	-0.388853	0.528268	0.269490	0.761653	-0.420115	0.413235
20014	8.273197	-0.444327	-5.279420	-0.155039	-0.268329	-0.077082	-0.528741	-0.390532	0.531538	0.270216	0.763642	-0.421762	0.407371
20015	8.062597	-0.110132	-5.858593	-0.085702	-0.266469	-0.049432	-0.523433	-0.394177	0.535816	0.269539	0.765842	-0.423297	0.402063
20016	8.231928	-0.307608	-5.687512	-0.177058	-0.266859	0.023807	-0.515065	-0.400128	0.540476	0.269782	0.766790	-0.426617	0.396546
20017	7.535285	0.157097	-5.619799	-0.131350	-0.302216	-0.005484	-0.507571	-0.403188	0.543528	0.269075	0.768594	-0.429376	0.390510
20018	6.799078	0.167834	-5.490779	-0.084695	-0.233598	-0.080901	-0.502280	-0.406475	0.546174	0.268988	0.770619	-0.430149	0.385700
20019	6.668963	-0.296995	-5.295755	-0.032261	0.051533	-0.204310	-0.498660	-0.409106	0.547358	0.271274	0.771890	-0.427171	0.384865
20020	7.698271	0.156737	-6.038836	-0.057597	0.216085	-0.209848	-0.499606	-0.413083	0.542989	0.275607	0.771667	-0.423295	0.386513
20021	7.396652	0.964693	-5.198825	-0.004240	0.373577	-0.138330	-0.502224	-0.416916	0.536162	0.279650	0.770001	-0.419336	0.391219
20022	7.855500	1.851290	-4.833381	-0.013606	0.559342	-0.226439	-0.511209	-0.418986	0.527983	0.286289	0.767367	-0.412897	0.398375
20023	9.948775	2.781279	-6.209611	-0.143925	0.607969	-0.176648	-0.519212	-0.426155	0.513555	0.294720	0.763202	-0.408000	0.405215
20024	10.614000	2.702946	-6.143229	-0.300718	0.266029	-0.190952	-0.525542	-0.434512	0.500005	0.303005	0.760775	-0.406043	0.405633
20025	8.992209	2.545698	-5.499219	-0.269010	0.084788	-0.356129	-0.522714	-0.445880	0.490873	0.310534	0.761438	-0.402422	0.402289
20026	7.297935	2.280940	-4.215676	-0.038136	0.056319	-0.407396	-0.518333	-0.458020	0.485680	0.314826	0.763974	-0.396270	0.400249
20027	7.038166	2.669766	-4.324173	0.116862	0.146302	-0.365025	-0.512324	-0.466154	0.484024	0.317026	0.766536	-0.388938	0.400805
20028	8.516203	2.641978	-4.476211	0.322186	0.034570	-0.270535	-0.507329	-0.468015	0.486209	0.314504	0.770352	-0.382083	0.402066
20029	8.486495	2.477072	-4.819086	0.187032	-0.087271	-0.320198	-0.501231	-0.467823	0.491955	0.313474	0.774782	-0.376276	0.399830
20030	8.394944	2.613601	-5.186662	0.133089	-0.240095	-0.131048	-0.493171	-0.469414	0.499229	0.310638	0.778483	-0.374785	0.396237
20031	7.681846	2.657589	-5.198351	0.052032	-0.202096	0.052098	-0.491083	-0.468671	0.503530	0.307871	0.780147	-0.376512	0.393477
20032	7.670320	2.618424	-4.804553	-0.033193	-0.176820	0.079422	-0.489408	-0.468182	0.507405	0.306423	0.780705	-0.379205	0.390907
20033	7.817618	2.879494	-5.182662	-0.024861	-0.147601	0.115241	-0.485406	-0.468041	0.509031	0.304799	0.780970	-0.382153	0.388771
20034	7.677912	2.607013	-5.044086	-0.042525	-0.222932	0.143668	-0.483449	-0.468172	0.513009	0.302630	0.781309	-0.386187	0.385787
20035	7.208117	2.546237	-5.326360	-0.047852	-0.194088	0.215059	-0.481832	-0.464493	0.514597	0.300251	0.780994	-0.391122	0.383304
20036	7.539266	2.159550	-5.954636	0.028246	-0.013451	0.302996	-0.488778	-0.459346	0.514562	0.297369	0.778855	-0.395816	0.385079
20037	7.645325	1.183264	-5.535120	0.080651	0.065477	0.334961	-0.496310	-0.451132	0.514995	0.294060	0.776326	-0.400064	0.388323
20038	8.614548	1.198216	-6.073551	0.168856	0.263315	0.258858	-0.503435	-0.443151	0.514307	0.291516	0.773152	-0.401314	0.395224
20039	8.580548	0.147884	-5.663770	0.259239	0.206928	0.148846	-0.512347	-0.435935	0.512624	0.287952	0.771980	-0.400432	0.400979
20040	9.037308	-0.080108	-5.716040	0.173410	0.137350	0.024092	-0.518088	-0.428253	0.513141	0.286168	0.771652	-0.398724	0.404574
20041	7.990471	0.199024	-5.368392	0.315676	-0.006926	0.024427	-0.521163	-0.423267	0.515267	0.280944	0.773464	-0.396701	0.406757
20042	8.376379	0.024171	-5.550586	0.242860	-0.134735	-0.019505	-0.520929	-0.415375	0.522916	0.276263	0.776043	-0.395280	0.406435
20043	8.134665	0.139428	-5.700179	0.255104	-0.198377	-0.034099	-0.514295	-0.413681	0.529301	0.270854	0.779473	-0.393923	0.404827
20044	7.780465	0.132248	-5.701472	0.272714	-0.293264	-0.050509	-0.508234	-0.408474	0.538525	0.264684	0.783673	-0.392609	0.402066
20045	7.542031	0.190557	-5.404808	0.296122	-0.280165	-0.134018	-0.501039	-0.405291	0.548719	0.258710	0.788667	-0.389779	0.398930
20046	8.475622	0.470007	-6.299999	0.325804	-0.165065	-0.131166	-0.492238	-0.397324	0.560844	0.253314	0.792647	-0.386056	0.398124
20047	8.062988	0.884426	-6.248062	0.180569	-0.120735	-0.159068	-0.487391	-0.396003	0.566809	0.250556	0.795893	-0.382899	0.396438
20048	7.389642	1.198757	-5.288700	0.093867	-0.089252	-0.115310	-0.482671	-0.395783	0.572432	0.249284	0.797929	-0.380867	0.395105
20049	7.592897	1.388441	-5.256425	0.062687	-0.001465	-0.056709	-0.480458	-0.396008	0.573500	0.248519	0.798834	-0.379656	0.394923
20050	8.043257	1.253192	-5.532536	-0.004277	0.015385	0.036795	-0.480604	-0.394916	0.574120	0.248406	0.798390	-0.380304	0.395267
20051	8.434047	1.131842	-5.729053	-0.082862	-0.089775	0.014847	-0.478793	-0.397662	0.572419	0.248750	0.798716	-0.381812	0.392933
20052	8.119108	1.274334	-5.701859	0.026074	-0.085317	-0.051058	-0.475191	-0.399144	0.572984	0.248076	0.799882	-0.381320	0.391462
20053	7.727508	1.450752	-5.632941	0.063712	-0.094003	-0.078553	-0.473523	-0.398356	0.576464	0.246798	0.801669	-0.380187	0.389711
20054	7.719999	1.309854	-5.609430	0.092948	-0.042102	-0.085943	-0.471307	-0.397949	0.578951	0.245651	0.803086	-0.378394	0.389265
20055	7.826520	1.127070	-5.776400	0.118571	-0.008439	0.013139	-0.469389	-0.395848	0.581267	0.243438	0.803769	-0.377873	0.389751
20056	8.110783	1.090970	-5.765530	0.121732	-0.000979	0.027872	-0.468166	-0.393179	0.583625	0.241250	0.804135	-0.377480	0.390737
20057	7.875096	1.006552	-5.675163	0.122613	-0.011856	-0.007041	-0.468853	-0.392138	0.585487	0.239112	0.805000	-0.376611	0.391107
20058	7.961133	0.877911	-5.710611	0.114162	-0.007356	-0.051112	-0.469034	-0.388119	0.586424	0.237612	0.805965	-0.375033	0.391550
20059	7.893775	0.975756	-5.738848	0.092719	-0.010342	-0.030961	-0.467940	-0.386279	0.588594	0.236159	0.806841	-0.374001	0.391612
20060	8.118913	0.786273	-5.830606	0.032413	-0.026444	-0.097104	-0.466289	-0.385778	0.589299	0.236192	0.807906	-0.372407	0.390915
20061	7.853293	0.842849	-5.931390	0.050748	-0.009968	-0.097147	-0.463508	-0.387534	0.589993	0.235933	0.809064	-0.370632	0.390363
20062	7.878658	0.855085	-5.772878	0.030662	-0.026709	-0.093476	-0.462129	-0.387441	0.590537	0.235963	0.810088	-0.369109	0.389663
20063	7.917158	0.928055	-5.810065	0.015239	-0.004949	-0.055901	-0.461001	-0.388780	0.591824	0.235994	0.810725	-0.368251	0.389132
20064	7.820378	0.983102	-5.885778	-0.035636	-0.005627	-0.042250	-0.462070	-0.390120	0.593821	0.236854	0.810891	-0.367973	0.388525
20065	7.844140	0.998143	-5.934865	-0.047921	-0.010462	-0.022073	-0.460713	-0.389895	0.591616	0.237607	0.811019	-0.368178	0.387602
20066	7.864130	1.006507	-5.846209	-0.024368	-0.004468	-0.031204	-0.459608	-0.390323	0.591441	0.238207	0.811147	-0.367986	0.387149
20067	7.753032	0.910223	-5.840267	-0.058453	0.012835	-0.042350	-0.458766	-0.392377	0.590205	0.239460	0.811188	-0.367831	0.386436
20068	7.818634	0.996588	-5.805934	-0.028525	0.026071	-0.018425	-0.459560	-0.394626	0.590627	0.240252	0.810965	-0.367731	0.386508
20069	7.779766	0.970595	-5.836044	-0.031310	0.008582	-0.018417	-0.457913	-0.395136	0.589064	0.240850	0.810988	-0.367774	0.386046
20070	7.830511	0.918763	-5.794811	0.019843	0.068823	-0.027585	-0.458299	-0.397364	0.588931	0.241242	0.810734	-0.366946	0.387122
20071	7.819616	0.833242	-5.920534	0.032393	0.036088	-0.034870	-0.461767	-0.396124	0.587522	0.241129	0.810968	-0.366100	0.387503
20072	7.976235	0.842537	-5.612397	0.156505	0.045637	-0.046525	-0.460689	-0.393799	0.588344	0.239280	0.811684	-0.364015	0.389110
20073	8.042948	1.175018	-5.849381	0.155814	0.053648	-0.072169	-0.460299	-0.390686	0.590460	0.237584	0.812627	-0.361517	0.390508
20074	7.754366	1.350358	-6.474973	0.147690	0.059384	0.172745	-0.463233	-0.386241	0.592138	0.234256	0.811588	-0.362989	0.393304
20075	8.036995	1.430652	-6.103468	0.051807	0.113210	0.278998	-0.468287	-0.378980	0.591249	0.231932	0.809003	-0.366713	0.396538
20076	8.209496	1.081314	-5.460181	0.078841	0.113046	0.124899	-0.473320	-0.373142	0.590824	0.230487	0.807532	-0.367685	0.399469
20077	8.110138	1.498267	-5.400621	0.177545	0.049683	-0.146361	-0.474458	-0.370054	0.591023	0.229080	0.809117	-0.363793	0.400633
20078	8.041072	1.067481	-5.424995	0.321237	0.027672	-0.247984	-0.472393	-0.368008	0.594438	0.226058	0.812126	-0.357173	0.402215
20079	7.827451	0.759649	-5.501120	0.374214	-0.030058	-0.178153	-0.468003	-0.364614	0.598189	0.221129	0.815394	-0.351513	0.403329
20080	8.107231	0.624771	-5.715309	0.404855	0.068799	-0.137845	-0.466686	-0.356114	0.604487	0.216110	0.817551	-0.345786	0.406618
20081	8.335299	0.327062	-5.694383	0.379004	0.032929	-0.213996	-0.462420	-0.351366	0.612183	0.211803	0.820452	-0.339177	0.408603
20082	8.004578	0.438516	-5.514666	0.307131	-0.020495	-0.226946	-0.459275	-0.347142	0.616548	0.208468	0.823422	-0.333124	0.409323
20083	7.763386	0.608949	-5.620450	0.241929	-0.000809	-0.168408	-0.457499	-0.343064	0.621469	0.205778	0.825622	-0.328499	0.409990
20084	7.879236	0.927231	-5.728961	0.233918	0.037132	-0.093168	-0.455468	-0.340042	0.622048	0.202918	0.826868	-0.324990	0.411697
20085	8.217431	0.976923	-5.635028	0.327941	0.031595	-0.065362	-0.454676	-0.334799	0.626359	0.198175	0.828419	-0.321197	0.413861
20086	8.180571	0.841879	-5.670753	0.352184	0.017998	-0.116709	-0.454877	-0.327421	0.630258	0.193414	0.830381	-0.316374	0.415892
20087	8.067147	0.919285	-5.417277	0.307734	0.013878	-0.170013	-0.453121	-0.321934	0.634989	0.189763	0.832579	-0.311044	0.417198
20088	7.919631	0.494532	-5.308276	0.374886	0.077755	-0.164578	-0.452358	-0.314963	0.638303	0.185369	0.834338	-0.304974	0.420131
20089	8.102141	0.343080	-5.320917	0.371180	0.081245	-0.098511	-0.453655	-0.307994	0.642325	0.180458	0.835664	-0.300016	0.423191
20090	8.254453	0.325772	-5.556136	0.386116	0.032050	-0.013963	-0.452783	-0.298518	0.645929	0.174309	0.836836	-0.296496	0.425925
20091	8.094895	0.210799	-5.577484	0.468405	-0.018504	0.057794	-0.453975	-0.287860	0.651830	0.165822	0.838298	-0.293643	0.428409
20092	8.239607	0.258276	-5.577755	0.470311	0.015811	0.022915	-0.453531	-0.275831	0.657799	0.157825	0.839542	-0.290039	0.431436
20093	8.291333	0.082117	-5.667772	0.449419	0.029940	-0.043234	-0.454360	-0.262287	0.661804	0.150785	0.840964	-0.285447	0.434239
20094	8.064940	-0.104191	-5.578417	0.437694	-0.027410	-0.101051	-0.454316	-0.252140	0.666284	0.144138	0.843060	-0.280122	0.435897
