# Supplementary material for: Identification of Haptic Based Guiding Using Hard Reins
Source: PLoS One. 2015 Jul 22;10(7):e0132020. doi: 10.1371/journal.pone.0132020 (PMC4511788; doi:10.1371/journal.pone.0132020)
Supplement: S2 File — (ZIP) [file pone.0132020.s002.zip › MotionData2/Subject11/T15/gh15.txt]

// Start Time: 0
// Sample rate: 25.0Hz
// Scenario: 4.0
// Firmware Version: 2.6.1
Counter	Acc_X	Acc_Y	Acc_Z	Gyr_X	Gyr_Y	Gyr_Z	Mag_X	Mag_Y	Mag_Z	Quat_w	Quat_x	Quat_y	Quat_z
19430	0.793651	0.193234	9.967841	0.009534	0.017595	-0.009672	-0.328855	0.290676	-0.628175	0.148048	-0.032345	-0.013883	-0.988354
19431	0.764804	0.171081	9.837654	-0.014129	0.010263	-0.009779	-0.329892	0.290959	-0.627656	0.147795	-0.032295	-0.013693	-0.988396
19432	0.721550	0.144696	9.884883	-0.022861	0.008417	-0.008898	-0.330797	0.292033	-0.628160	0.148008	-0.032274	-0.013357	-0.988369
19433	0.673292	0.151544	9.805325	-0.004598	-0.007989	0.001370	-0.330157	0.292567	-0.627398	0.147977	-0.032560	-0.013402	-0.988364
19434	0.634673	0.160982	9.773894	-0.026630	-0.006155	0.014175	-0.330162	0.293106	-0.626887	0.148640	-0.032844	-0.013020	-0.988260
19435	0.634699	0.156220	9.788229	-0.023203	0.001177	0.021564	-0.330683	0.292724	-0.625605	0.148998	-0.033005	-0.012656	-0.988205
19436	0.678109	0.154091	9.843807	-0.035434	-0.009796	0.023366	-0.330685	0.293920	-0.626116	0.149829	-0.033391	-0.012105	-0.988074
19437	0.733774	0.108668	9.894093	-0.016081	0.010317	0.016053	-0.330683	0.294578	-0.627137	0.150086	-0.033349	-0.011857	-0.988039
19438	0.634715	0.151277	9.749758	-0.017755	0.008441	-0.000568	-0.330423	0.294837	-0.627650	0.150454	-0.033316	-0.011617	-0.987987
19439	0.598379	0.189752	9.766759	-0.023071	0.001132	0.004950	-0.331335	0.295658	-0.626621	0.150484	-0.033468	-0.011270	-0.987981
19440	0.608174	0.155986	9.735175	0.004888	-0.009782	0.012494	-0.330172	0.296307	-0.627141	0.151205	-0.033729	-0.011526	-0.987860
19441	0.627284	0.189425	9.654218	-0.010958	0.011235	0.014227	-0.329268	0.295635	-0.626637	0.151428	-0.033640	-0.011384	-0.987830
19442	0.668283	0.189902	9.769814	0.020666	0.015818	0.006997	-0.328611	0.294544	-0.628176	0.152130	-0.033345	-0.011881	-0.987726
19443	0.731276	0.122736	9.788660	0.034666	0.017682	0.012608	-0.327969	0.294812	-0.627414	0.152353	-0.032991	-0.012625	-0.987695
19444	0.752901	0.142435	9.909145	0.001435	0.008505	0.014298	-0.327968	0.294809	-0.627670	0.153194	-0.032899	-0.012759	-0.987566
19445	0.692719	0.125458	9.903545	0.003201	0.010322	0.012457	-0.325637	0.295038	-0.628965	0.153392	-0.032788	-0.012903	-0.987537
19446	0.630446	0.041150	9.906583	-0.000064	0.012998	-0.007866	-0.327443	0.293330	-0.628185	0.153677	-0.032608	-0.013004	-0.987497
19447	0.620424	0.117815	9.821159	-0.021197	0.010253	-0.002434	-0.327180	0.292655	-0.628699	0.153566	-0.032566	-0.012670	-0.987520
19448	0.668654	0.113052	9.807141	-0.028027	-0.008977	-0.017203	-0.328222	0.294141	-0.628051	0.153651	-0.032904	-0.012293	-0.987501
19449	0.702178	0.161332	9.836933	-0.019389	0.001113	-0.007947	-0.327708	0.293742	-0.627289	0.153429	-0.033036	-0.012026	-0.987534
19450	0.678002	0.175668	9.822508	-0.015910	0.005684	-0.007938	-0.327451	0.294404	-0.627546	0.153696	-0.033050	-0.011837	-0.987494
19451	0.711553	0.213963	9.746553	-0.028173	0.019377	-0.013559	-0.328481	0.293879	-0.627794	0.153362	-0.032846	-0.011350	-0.987559
19452	0.614979	0.247513	9.765324	-0.003702	0.030356	-0.013457	-0.330286	0.293099	-0.627780	0.153521	-0.032335	-0.011328	-0.987551
19453	0.556976	0.281223	9.808457	0.006751	0.034021	-0.009723	-0.329248	0.292548	-0.628299	0.153288	-0.031728	-0.011494	-0.987605
19454	0.711285	0.274417	9.838604	-0.005537	0.030391	-0.002390	-0.329522	0.293376	-0.625870	0.153725	-0.031223	-0.011430	-0.987554
19455	0.772025	0.176137	9.904996	-0.014204	0.016680	-0.000561	-0.329648	0.294697	-0.627401	0.153656	-0.031031	-0.011237	-0.987573
19456	0.736330	0.079969	9.941717	0.012105	0.004825	0.002362	-0.330556	0.294183	-0.626372	0.154097	-0.030979	-0.011595	-0.987502
19457	0.779950	0.026788	9.840572	0.000039	0.004776	-0.017074	-0.329768	0.293620	-0.628422	0.153708	-0.030983	-0.011724	-0.987561
19458	0.866942	-0.016133	9.900785	0.007097	0.004791	-0.017034	-0.329255	0.294019	-0.628043	0.153700	-0.030943	-0.011993	-0.987560
19459	0.792352	-0.039954	10.012562	0.040502	-0.015317	-0.024220	-0.330410	0.292160	-0.628290	0.153190	-0.031233	-0.012976	-0.987618
19460	0.707421	0.074985	9.907775	0.017679	-0.002566	-0.030823	-0.331436	0.290039	-0.628028	0.152805	-0.031303	-0.013481	-0.987668
19461	0.740997	0.103280	9.721274	-0.029500	0.001012	-0.048600	-0.329877	0.289208	-0.629318	0.151774	-0.031483	-0.013043	-0.987828
19462	0.866001	0.170497	9.608177	-0.047130	0.004690	-0.043155	-0.330147	0.290558	-0.628038	0.151128	-0.031604	-0.012254	-0.987933
19463	1.218002	0.162111	9.764953	-0.092664	0.030293	-0.034184	-0.331316	0.291644	-0.627517	0.150349	-0.031428	-0.010476	-0.988078
19464	1.295871	0.018914	10.051688	-0.146783	0.052161	-0.032639	-0.329511	0.292956	-0.627786	0.149747	-0.030916	-0.007565	-0.988212
19465	1.392192	0.051335	10.331457	-0.224664	0.055744	-0.025657	-0.327979	0.298276	-0.628051	0.149055	-0.030684	-0.003101	-0.988348
19466	1.489315	-0.105494	10.138153	-0.251807	0.055749	-0.022090	-0.326453	0.304403	-0.627805	0.148512	-0.030418	0.001906	-0.988441
19467	1.740582	-0.240796	9.819383	-0.195699	0.060410	-0.032867	-0.324804	0.310540	-0.626283	0.147685	-0.030080	0.005802	-0.988560
19468	1.672994	-0.232229	9.550056	-0.137378	0.105307	-0.016952	-0.323520	0.313722	-0.627058	0.147263	-0.028493	0.008697	-0.988649
19469	1.660022	-0.050467	9.247667	-0.089891	0.138387	0.023839	-0.320554	0.315288	-0.627336	0.147602	-0.026368	0.010745	-0.988637
19470	1.435490	0.020904	9.145767	-0.043448	0.184281	0.091363	-0.315768	0.315753	-0.628906	0.149330	-0.022920	0.012075	-0.988448
19471	1.001676	0.016070	9.391265	-0.023308	0.259375	0.174390	-0.308524	0.318569	-0.633050	0.152643	-0.018214	0.013210	-0.988025
19472	0.766173	-0.114911	9.915261	0.043773	0.269568	0.230079	-0.300634	0.319521	-0.635922	0.157109	-0.012779	0.013131	-0.987411
19473	0.551246	-0.535893	10.036960	0.088307	0.211191	0.274704	-0.292999	0.318350	-0.637771	0.162439	-0.008667	0.011943	-0.986608
19474	0.173668	-0.212089	9.980373	0.019494	0.201096	0.305720	-0.284986	0.320507	-0.640133	0.168396	-0.004648	0.012144	-0.985634
19475	0.068929	0.016065	9.932193	-0.040453	0.157238	0.338694	-0.276716	0.322795	-0.642497	0.174968	-0.001992	0.013317	-0.984482
19476	0.408943	-0.017296	9.826892	-0.091111	0.122498	0.333893	-0.271292	0.325787	-0.644327	0.181470	0.000105	0.015432	-0.983275
19477	0.493009	0.045339	9.804553	-0.167222	0.115101	0.327059	-0.265114	0.331726	-0.644245	0.187802	0.001457	0.018929	-0.982023
19478	0.404312	-0.055648	9.869513	-0.196219	0.123320	0.344435	-0.259203	0.340070	-0.644288	0.194487	0.003189	0.023113	-0.980627
19479	0.085323	-0.408637	9.535168	-0.157523	0.127865	0.328943	-0.253023	0.346137	-0.644845	0.200823	0.004823	0.026461	-0.979258
19480	0.255467	-0.196545	9.554131	-0.118716	0.109562	0.292249	-0.247229	0.351810	-0.645144	0.206463	0.006564	0.029074	-0.978000
19481	0.337720	-0.243162	9.943067	0.007354	0.043941	0.316985	-0.242979	0.355498	-0.645431	0.212571	0.007208	0.028830	-0.976694
19482	-0.066046	-0.504512	9.724422	0.108976	-0.032757	0.320386	-0.239093	0.354507	-0.646740	0.218795	0.007135	0.026391	-0.975388
19483	-0.034090	-0.660446	9.127299	0.156287	-0.063768	0.306846	-0.237529	0.351945	-0.647648	0.224727	0.006310	0.022793	-0.974135
19484	0.061477	-0.997670	8.941051	0.032599	-0.031114	0.253587	-0.236490	0.351391	-0.648423	0.229638	0.005887	0.021861	-0.973013
19485	-0.440876	-0.770829	9.443574	-0.081182	0.041743	0.242709	-0.234167	0.352166	-0.648441	0.234289	0.006016	0.023426	-0.971866
19486	0.014694	-0.244291	9.800828	0.064144	0.063843	0.226787	-0.232093	0.351864	-0.649734	0.238619	0.007586	0.022325	-0.970827
19487	0.020158	-0.368406	10.082355	0.264042	0.018319	0.217721	-0.227930	0.346460	-0.651558	0.242734	0.008884	0.017066	-0.969902
19488	-0.790042	-0.296830	10.380616	0.333655	0.001911	0.259591	-0.225576	0.340546	-0.652985	0.247667	0.010553	0.010431	-0.968732
19489	-0.715491	0.257239	10.569092	0.325201	0.060470	0.287118	-0.222951	0.333147	-0.655819	0.253084	0.013040	0.004182	-0.967347
19490	-0.291909	0.381941	10.209971	0.186260	0.157152	0.234597	-0.218003	0.325595	-0.658033	0.257516	0.016969	0.001187	-0.966124
19491	-0.174136	-0.076604	9.705412	-0.024243	0.158702	0.196646	-0.213841	0.321516	-0.660878	0.261262	0.019575	0.002213	-0.965067
19492	-0.567954	-0.384562	9.920631	-0.074111	0.130293	0.218584	-0.210492	0.325474	-0.661797	0.265460	0.021639	0.004112	-0.963870
19493	-0.490735	-0.398544	10.007561	0.001494	0.122999	0.191294	-0.204424	0.327533	-0.662738	0.269079	0.023708	0.004502	-0.962816
19494	-0.306208	-0.684848	9.887662	0.026093	0.110966	0.108399	-0.200276	0.325869	-0.664432	0.271106	0.025923	0.004419	-0.962190
19495	-0.343338	-1.001050	9.594865	-0.103213	0.068536	0.006309	-0.200146	0.327722	-0.665838	0.271216	0.026343	0.006689	-0.962135
19496	0.122719	-0.657683	9.844042	-0.321437	0.046258	-0.057520	-0.198618	0.331326	-0.664187	0.270225	0.025409	0.013028	-0.962374
19497	-0.268191	-0.540555	10.557278	-0.346375	-0.041661	-0.075998	-0.198648	0.339072	-0.663800	0.268880	0.022341	0.019451	-0.962718
19498	-0.474148	-0.830077	10.426489	-0.292603	-0.112966	-0.095911	-0.201411	0.347947	-0.660453	0.267165	0.018482	0.024392	-0.963165
19499	-0.220838	-0.383663	9.981486	-0.196438	-0.180461	-0.113784	-0.205432	0.350938	-0.659398	0.265066	0.013523	0.027209	-0.963751
19500	-0.098250	0.188221	9.724235	-0.149867	-0.204042	-0.080308	-0.212552	0.354229	-0.658574	0.263627	0.008678	0.028911	-0.964152
19501	-0.161387	0.284123	9.667387	-0.019155	-0.216563	-0.027028	-0.220839	0.355153	-0.655442	0.263171	0.004022	0.028034	-0.964333
19502	-0.349329	0.264170	9.569348	0.178157	-0.219903	0.021039	-0.226242	0.351194	-0.656934	0.263645	0.000656	0.023311	-0.964338
19503	-0.557090	0.328416	8.781065	0.205048	-0.157520	0.091217	-0.231002	0.345511	-0.656516	0.265415	-0.001569	0.018364	-0.963958
19504	-1.279132	1.105654	8.569214	0.252461	-0.027550	0.177022	-0.232530	0.341243	-0.657783	0.268808	-0.000769	0.013227	-0.963103
19505	-0.463372	0.937977	9.709740	0.485961	0.031197	0.164296	-0.230398	0.328767	-0.661638	0.271904	0.002277	0.003797	-0.962314
19506	0.028100	0.481656	9.638323	0.424864	0.020265	0.176966	-0.229820	0.316713	-0.664969	0.275246	0.004919	-0.004406	-0.961351
19507	-0.424971	-0.053695	9.516182	0.034117	0.038189	0.230343	-0.228501	0.312006	-0.667026	0.279618	0.005632	-0.005118	-0.960081
19508	-0.859143	0.533838	9.937993	-0.518030	0.082393	0.271727	-0.224799	0.321860	-0.665390	0.284843	0.004219	0.005130	-0.958551
19509	-1.345007	-0.198465	9.923191	-0.929258	0.186061	0.275038	-0.220787	0.348028	-0.660428	0.290067	0.002415	0.023752	-0.956709
19510	-1.298159	0.085153	9.826799	-1.173702	0.272845	0.356716	-0.210096	0.382281	-0.653982	0.296715	0.000924	0.047631	-0.953777
19511	-0.480522	-0.518749	10.022772	-0.889546	0.200148	0.362018	-0.200977	0.419378	-0.645096	0.303345	-0.000240	0.065529	-0.950625
19512	-2.060412	-0.821016	9.778177	-0.551708	0.077854	0.371257	-0.194632	0.441132	-0.638494	0.310342	-0.001700	0.076355	-0.947552
19513	-1.674416	0.122062	9.583792	-0.490822	-0.095626	0.377343	-0.190454	0.457022	-0.633283	0.317570	-0.005904	0.084798	-0.944417
19514	-0.919101	-0.553972	9.826175	-0.124845	-0.246688	0.445015	-0.190010	0.468555	-0.627405	0.326440	-0.010681	0.085504	-0.941282
19515	-1.076028	-1.027063	9.448455	0.542423	-0.373915	0.445843	-0.193734	0.464313	-0.628655	0.335523	-0.013283	0.072625	-0.939135
19516	-0.883060	-0.056542	8.950235	0.790507	-0.405592	0.430503	-0.199062	0.446953	-0.635263	0.344377	-0.015039	0.055024	-0.937097
19517	-0.884385	0.243367	9.424855	0.830311	-0.322317	0.467471	-0.203618	0.429060	-0.640855	0.353640	-0.014638	0.036992	-0.934535
19518	-1.120099	0.173914	10.355335	0.667261	-0.227426	0.515395	-0.204176	0.412860	-0.646351	0.363561	-0.013848	0.022924	-0.931185
19519	-1.082239	0.354547	11.099864	0.567767	-0.124830	0.668840	-0.203210	0.400272	-0.649302	0.376133	-0.011439	0.011210	-0.926427
19520	-0.807408	0.350586	11.188778	0.482293	-0.062825	0.636020	-0.198121	0.391501	-0.653051	0.387956	-0.008889	0.001810	-0.921633
19521	-0.346661	0.742385	10.128110	0.388925	-0.102969	0.643926	-0.196777	0.383034	-0.657409	0.399803	-0.007399	-0.006486	-0.916548
19522	-0.264216	0.631251	9.940110	0.220731	-0.092129	0.655989	-0.192367	0.380829	-0.659360	0.411766	-0.007460	-0.011309	-0.911189
19523	-0.379217	0.450339	9.158856	-0.003955	-0.026452	0.687987	-0.188502	0.383591	-0.659262	0.424205	-0.007760	-0.011804	-0.905456
19524	0.350338	1.163980	9.905313	-0.275726	-0.001003	0.723472	-0.181691	0.392728	-0.659056	0.437166	-0.010336	-0.006845	-0.899295
19525	-0.093519	0.709661	9.556381	-0.246370	0.003674	0.771613	-0.173102	0.407737	-0.657074	0.450889	-0.012157	-0.002726	-0.892493
19526	-0.033650	0.788849	9.464444	-0.113967	-0.017029	0.833226	-0.165668	0.419829	-0.654317	0.465626	-0.013577	-0.000783	-0.884877
19527	0.085711	1.055404	9.963724	0.025525	-0.053279	0.900423	-0.156919	0.425764	-0.651829	0.481445	-0.013908	-0.002048	-0.876364
19528	-0.411500	1.188739	9.850548	0.134970	-0.062185	0.970183	-0.148272	0.429527	-0.653045	0.498345	-0.013776	-0.004884	-0.866856
19529	0.132647	1.330180	10.095222	0.183576	-0.014433	1.013743	-0.137670	0.430054	-0.655428	0.515813	-0.011870	-0.008560	-0.856576
19530	-0.005674	1.017287	10.125546	0.094838	-0.001863	0.973599	-0.127604	0.433010	-0.655634	0.532367	-0.011122	-0.010114	-0.846380
19531	-0.166406	1.358074	9.984818	0.146679	0.005603	1.015359	-0.117014	0.435151	-0.656738	0.549424	-0.009218	-0.012990	-0.835392
19532	0.280657	1.612550	9.574933	0.359895	-0.032407	1.033120	-0.104330	0.433240	-0.660288	0.566562	-0.006101	-0.019308	-0.823770
19533	0.034184	1.752590	9.869814	0.590579	-0.048551	1.076746	-0.095637	0.425779	-0.662532	0.584117	-0.000151	-0.030208	-0.811107
19534	0.295716	1.498044	9.847084	0.598211	-0.019852	1.204123	-0.083413	0.411703	-0.668383	0.603374	0.005764	-0.040271	-0.796420
19535	0.494445	1.303792	10.609458	0.280990	0.052149	1.272553	-0.070448	0.402987	-0.671300	0.623369	0.009411	-0.045044	-0.780573
19536	0.363722	0.424926	11.143146	0.106851	0.070094	1.243988	-0.056454	0.396120	-0.674990	0.642582	0.010699	-0.046204	-0.764748
19537	0.676214	0.582131	10.505030	0.114335	0.035280	1.170260	-0.042108	0.394623	-0.675360	0.660235	0.012004	-0.048494	-0.749396
19538	0.328895	0.598376	9.829978	0.251277	-0.028705	1.108289	-0.030866	0.392769	-0.674683	0.676535	0.013807	-0.053038	-0.734368
19539	-1.535234	0.796135	10.357787	0.314502	-0.052786	1.077180	-0.020495	0.385691	-0.676812	0.691961	0.016533	-0.059319	-0.719303
19540	-0.713672	0.892371	10.587615	0.365727	0.014898	1.034906	-0.011137	0.374608	-0.680212	0.706528	0.020577	-0.064847	-0.704407
19541	-0.248669	1.394051	9.298115	0.290609	0.078717	0.938455	-0.000731	0.359775	-0.683623	0.719509	0.024989	-0.068791	-0.690616
19542	-0.474591	1.233113	8.794521	0.175375	0.027318	0.901040	0.008851	0.354058	-0.683956	0.731732	0.026653	-0.071403	-0.677317
19543	-0.420674	1.056056	9.042156	0.385910	-0.012733	0.880027	0.016128	0.345148	-0.685934	0.743204	0.031306	-0.077786	-0.663790
19544	-0.343505	1.056869	9.234899	0.571354	0.007619	0.898470	0.023699	0.328742	-0.689578	0.754565	0.038506	-0.085946	-0.649432
19545	-0.502698	1.070324	9.041591	0.442741	0.093310	0.870918	0.031395	0.311548	-0.691690	0.765453	0.045341	-0.091361	-0.635358
19546	-0.673207	1.447834	9.093296	0.052233	0.197904	0.846603	0.038800	0.299721	-0.691499	0.776357	0.047119	-0.089892	-0.622069
19547	-0.491529	1.783803	9.454923	-0.230396	0.300807	0.819158	0.051967	0.301052	-0.690580	0.787086	0.046287	-0.083443	-0.609418
19548	-0.236193	1.825609	9.573098	-0.137651	0.311924	0.827000	0.064726	0.304679	-0.687486	0.797639	0.046557	-0.077751	-0.596288
19549	0.005231	1.767729	10.092969	0.088002	0.262943	0.878061	0.077643	0.301489	-0.685035	0.808213	0.050224	-0.075697	-0.581842
19550	0.064093	1.582537	10.772560	0.231171	0.157041	0.878953	0.088273	0.292156	-0.685506	0.818260	0.054475	-0.076860	-0.567076
19551	0.672315	1.430896	11.095328	0.273870	0.076645	0.847943	0.096840	0.282835	-0.686983	0.827477	0.058980	-0.079877	-0.552651
19552	0.600102	1.385502	10.525185	0.180920	0.037054	0.760787	0.102055	0.272347	-0.688818	0.835583	0.061193	-0.082291	-0.539708
19553	0.849537	1.640120	10.271868	-0.028979	0.024907	0.722828	0.108793	0.265871	-0.688107	0.843291	0.060195	-0.082677	-0.527638
19554	0.975567	1.480386	9.915584	-0.023062	0.006503	0.654609	0.112419	0.263164	-0.687882	0.850120	0.058824	-0.083243	-0.516630
19555	0.967258	1.183216	9.544118	0.070290	0.033895	0.595993	0.114636	0.258857	-0.688923	0.856114	0.059725	-0.084323	-0.506350
19556	0.844437	1.130076	8.848587	0.002632	0.084793	0.501442	0.118904	0.257210	-0.688702	0.861242	0.059820	-0.083631	-0.497684
19557	0.553988	0.858955	8.520456	-0.117182	0.152907	0.391834	0.124582	0.255833	-0.686576	0.865439	0.058962	-0.080506	-0.490977
19558	0.380797	0.786829	8.633036	-0.249199	0.218258	0.284004	0.129730	0.257800	-0.684317	0.868796	0.056375	-0.074750	-0.486238
19559	0.354401	0.242307	8.394741	-0.224090	0.276435	0.147482	0.138212	0.264948	-0.680932	0.870815	0.055179	-0.068089	-0.483735
19560	0.635875	-0.136020	8.742482	-0.226669	0.322668	-0.003932	0.147219	0.271809	-0.678956	0.871397	0.054400	-0.060408	-0.483797
19561	0.669138	0.006909	9.719253	-0.454613	0.342169	-0.119573	0.156945	0.286989	-0.671873	0.871047	0.050047	-0.050031	-0.486076
19562	0.340722	0.157481	10.327934	-0.709390	0.284971	-0.185405	0.164600	0.305645	-0.666560	0.870092	0.040682	-0.038118	-0.489726
19563	0.192533	-0.128246	9.866519	-0.832626	0.219921	-0.198835	0.169658	0.326741	-0.660459	0.868821	0.028530	-0.026052	-0.493617
19564	0.619455	-0.700425	9.718471	-0.816819	0.157717	-0.253063	0.172871	0.352967	-0.650636	0.866703	0.016063	-0.015240	-0.498332
19565	0.541302	-0.494451	9.499817	-0.830435	0.152988	-0.313124	0.176354	0.378767	-0.642988	0.863727	0.003228	-0.004292	-0.503932
19566	0.522610	-0.088580	10.018964	-0.882984	0.163859	-0.315279	0.175401	0.413448	-0.633257	0.860421	-0.010307	0.007316	-0.509427
19567	0.506599	-0.261016	10.251610	-0.813189	0.129301	-0.268722	0.177056	0.440633	-0.622655	0.857339	-0.023105	0.017651	-0.513930
19568	-0.191066	-0.582501	9.501348	-0.631884	0.155179	-0.212473	0.179269	0.457129	-0.612446	0.854700	-0.032382	0.026563	-0.517429
19569	-0.097535	-0.986037	9.621370	-0.423341	0.157249	-0.205861	0.178520	0.473242	-0.603747	0.852142	-0.038184	0.033382	-0.520847
19570	-0.379126	-1.567086	10.105023	-0.316955	0.124388	-0.201568	0.180257	0.484231	-0.597497	0.849657	-0.042390	0.038506	-0.524217
19571	-1.061629	-1.995885	10.323054	-0.275520	0.149878	-0.210635	0.179663	0.495388	-0.590334	0.847046	-0.045760	0.043696	-0.527741
19572	-1.009372	-1.821702	10.580400	-0.266443	0.147969	-0.242897	0.180629	0.505183	-0.584078	0.844047	-0.048891	0.048648	-0.531815
19573	-1.354467	-1.767044	9.881906	-0.088084	0.124379	-0.252117	0.181489	0.512284	-0.580504	0.841113	-0.049380	0.051434	-0.536139
19574	-1.599381	-1.964434	9.984859	0.489563	0.055574	-0.223245	0.179435	0.508572	-0.580234	0.839055	-0.040745	0.046753	-0.540501
19575	-1.615775	-2.049766	10.365130	0.765461	-0.052188	-0.296436	0.175660	0.492779	-0.588642	0.836377	-0.028797	0.037441	-0.546115
19576	-1.362591	-1.584755	9.730777	0.420543	-0.111968	-0.332243	0.167481	0.479443	-0.596504	0.833002	-0.023205	0.030637	-0.551933
19577	-0.987780	-1.334515	9.531372	0.030253	-0.145282	-0.356313	0.159754	0.477363	-0.599509	0.829113	-0.024579	0.027864	-0.557845
19578	-1.036147	-1.295670	9.663473	0.015110	-0.197545	-0.409842	0.151622	0.478367	-0.601616	0.824604	-0.026733	0.024072	-0.564566
19579	-1.306358	-1.248341	9.592011	0.071325	-0.247839	-0.431641	0.142196	0.479525	-0.603074	0.819813	-0.028603	0.019157	-0.571595
19580	-0.641073	-1.252259	9.466157	0.208303	-0.276007	-0.467791	0.128014	0.477108	-0.606923	0.814610	-0.028495	0.011836	-0.579188
19581	-0.160153	-1.011353	9.289212	0.250817	-0.312586	-0.528422	0.114983	0.478680	-0.611162	0.808605	-0.028205	0.003770	-0.587663
19582	-0.054811	-0.846505	9.599724	0.393205	-0.279687	-0.588670	0.100565	0.472380	-0.616416	0.801808	-0.025152	-0.005852	-0.597023
19583	-0.622624	-1.050475	10.076393	0.420268	-0.210493	-0.656952	0.087853	0.461240	-0.623346	0.794019	-0.020902	-0.014307	-0.607364
19584	-0.463980	-0.977352	9.560470	0.245305	-0.168677	-0.694810	0.076263	0.455200	-0.626195	0.785516	-0.018834	-0.020400	-0.618219
19585	0.219203	-0.674590	9.767901	0.241524	-0.176058	-0.755719	0.064160	0.451281	-0.631083	0.776062	-0.016979	-0.026130	-0.629886
19586	0.855699	-0.689110	10.076055	0.274122	-0.117483	-0.764852	0.049467	0.446873	-0.634418	0.766322	-0.013786	-0.031809	-0.641521
19587	1.006997	-0.578849	9.872601	0.213857	0.021296	-0.808745	0.039692	0.440404	-0.638048	0.755885	-0.009858	-0.034160	-0.653739
19588	0.443704	-0.239138	9.651295	-0.055271	0.115977	-0.814904	0.034274	0.440052	-0.639282	0.745164	-0.008606	-0.031987	-0.666059
19589	0.329400	-0.022662	9.710867	-0.209128	0.088302	-0.843343	0.028297	0.446282	-0.636933	0.733807	-0.010162	-0.027743	-0.678716
19590	0.428538	-0.084747	9.787726	-0.137684	0.008094	-0.791169	0.021548	0.452516	-0.635089	0.722918	-0.011625	-0.026060	-0.690344
19591	0.394549	-0.047474	9.451913	-0.157617	-0.031971	-0.732142	0.014147	0.459031	-0.632472	0.712644	-0.014133	-0.024243	-0.700965
19592	0.279619	0.293471	9.330813	-0.247763	-0.015467	-0.671733	0.005456	0.465163	-0.629591	0.703044	-0.017551	-0.021325	-0.710610
19593	0.349781	0.222519	8.941651	-0.311519	0.002938	-0.609317	-0.003106	0.470893	-0.626710	0.694177	-0.021785	-0.016823	-0.719278
19594	0.206771	-0.121961	8.882684	-0.390774	0.073342	-0.554442	-0.009107	0.480353	-0.621804	0.685958	-0.025968	-0.010572	-0.727100
19595	-0.037118	-0.514873	9.491734	-0.460509	0.108844	-0.546541	-0.012139	0.491372	-0.617816	0.677687	-0.030730	-0.002414	-0.734704
19596	0.006548	-0.603876	8.763651	-0.605550	0.157042	-0.601786	-0.015082	0.506843	-0.608971	0.668350	-0.036602	0.008093	-0.742902
19597	0.291730	-0.186611	10.327453	-0.736909	0.236433	-0.567532	-0.018039	0.524726	-0.599232	0.659179	-0.043155	0.022020	-0.750423
19598	0.339299	-0.496379	11.866841	-0.585994	0.139744	-0.514937	-0.019048	0.539652	-0.589381	0.650778	-0.049014	0.032060	-0.757006
19599	0.073091	-1.306337	11.526580	-0.366696	0.136710	-0.353206	-0.022477	0.550962	-0.583473	0.644908	-0.052055	0.039253	-0.761474
19600	0.104839	-1.923805	11.026190	-0.115784	0.080265	-0.386880	-0.024834	0.555290	-0.580387	0.638787	-0.052642	0.041498	-0.766458
19601	0.191640	-1.996538	9.403487	-0.008032	0.026216	-0.533888	-0.028999	0.561228	-0.578563	0.630497	-0.052914	0.041618	-0.773267
19602	0.163083	-2.078733	9.301262	0.091365	0.077592	-0.500236	-0.036218	0.558629	-0.579529	0.622736	-0.050993	0.040503	-0.779717
19603	0.256429	-1.423785	9.433724	0.112515	0.242193	-0.478264	-0.039542	0.554224	-0.583209	0.615116	-0.046348	0.041506	-0.785978
19604	0.586377	-1.368223	9.310375	0.106213	0.330675	-0.565173	-0.039525	0.553793	-0.586275	0.605977	-0.040330	0.043229	-0.793282
19605	0.254148	-1.941862	9.880064	0.224038	0.332294	-0.658706	-0.041043	0.548843	-0.589075	0.595299	-0.033093	0.043384	-0.801649
19606	0.181603	-1.857277	10.739822	0.322845	0.271898	-0.702428	-0.042281	0.541330	-0.594306	0.583911	-0.025520	0.040828	-0.810389
19607	0.172116	-1.901534	10.465498	0.361359	0.204103	-0.790720	-0.046611	0.530919	-0.599003	0.570967	-0.018860	0.037170	-0.819914
19608	0.182406	-1.539095	10.225863	0.323479	0.167529	-0.790870	-0.053010	0.522260	-0.604449	0.557880	-0.013033	0.033330	-0.829149
19609	0.174446	-0.367733	10.189410	0.147289	0.134585	-0.740086	-0.059171	0.517480	-0.608746	0.545435	-0.009904	0.032384	-0.837469
19610	0.511021	-0.179436	10.187991	0.123905	0.105520	-0.679245	-0.064950	0.513898	-0.613045	0.533930	-0.007256	0.031178	-0.844922
19611	0.217183	-0.241066	9.922770	0.176455	0.050929	-0.595839	-0.073568	0.508356	-0.616173	0.523757	-0.005158	0.028769	-0.851366
19612	-0.097946	0.112727	9.454364	0.106485	0.007099	-0.548159	-0.078328	0.505453	-0.618052	0.514366	-0.004272	0.026829	-0.857140
19613	0.254376	0.536590	9.391591	0.031859	-0.009137	-0.456229	-0.085553	0.504986	-0.619401	0.506475	-0.004613	0.026189	-0.861844
19614	0.374364	0.644660	9.269419	0.016854	-0.012544	-0.363086	-0.090457	0.505164	-0.620384	0.500182	-0.004886	0.025595	-0.865528
19615	-0.022252	0.408005	9.233598	0.100076	0.044361	-0.280619	-0.095878	0.506142	-0.622129	0.495249	-0.003518	0.024233	-0.868406
19616	0.317570	0.410309	9.006388	0.265261	0.107928	-0.178347	-0.095324	0.499571	-0.624563	0.492080	0.000858	0.020541	-0.870307
19617	-0.041430	0.389000	9.314756	0.317760	0.151104	-0.084029	-0.093461	0.491756	-0.629819	0.490486	0.006332	0.016387	-0.871272
19618	-0.656277	-0.062800	9.801912	0.256687	0.198682	0.015253	-0.089289	0.486068	-0.633303	0.490617	0.012276	0.013720	-0.871181
19619	-0.795676	-0.154957	9.664911	0.033763	0.216849	0.071316	-0.083327	0.482386	-0.634501	0.491735	0.016194	0.015147	-0.870462
19620	-0.618196	0.032913	9.630800	-0.129378	0.235036	0.092609	-0.078045	0.485270	-0.633903	0.493282	0.019001	0.019540	-0.869443
19621	-0.659160	0.537872	9.594296	-0.146374	0.229557	0.099889	-0.068384	0.491314	-0.632827	0.494925	0.021404	0.024200	-0.868335
19622	-0.776589	0.887630	9.238085	-0.102423	0.162102	0.144498	-0.063110	0.495275	-0.631334	0.497381	0.023234	0.027381	-0.866788
19623	-0.486230	0.678456	9.804293	0.132238	0.061017	0.187388	-0.059234	0.496555	-0.632514	0.500481	0.025556	0.025438	-0.864996
19624	-1.163756	0.231652	10.382139	0.355768	-0.034576	0.295712	-0.057128	0.490756	-0.636110	0.505413	0.028628	0.018646	-0.862201
19625	-1.837742	0.043667	10.670831	0.434451	-0.034554	0.319162	-0.053448	0.480388	-0.640998	0.510602	0.032445	0.010476	-0.859141
19626	-0.961288	0.205657	9.697225	0.392966	-0.027316	0.228535	-0.053884	0.467513	-0.647643	0.514256	0.035998	0.003157	-0.856875
19627	-0.932296	-0.831421	9.596548	0.258305	-0.057052	0.095055	-0.053829	0.459055	-0.652373	0.515643	0.037598	-0.002025	-0.855976
19628	-1.311028	-0.230697	10.326279	0.020995	-0.136212	0.014554	-0.055372	0.457070	-0.652362	0.515862	0.035448	-0.003938	-0.855929
19629	-0.993545	-0.096471	9.999905	-0.004563	-0.256989	-0.057365	-0.062855	0.457003	-0.654091	0.514801	0.030943	-0.006514	-0.856726
19630	-0.609428	0.199866	9.205998	0.090698	-0.339062	-0.073357	-0.073958	0.454729	-0.653493	0.513416	0.026041	-0.011653	-0.857666
19631	-0.272118	0.223857	8.991070	0.163225	-0.327935	-0.067455	-0.085567	0.451642	-0.654680	0.512030	0.022046	-0.017818	-0.858500
19632	-0.188040	-0.197113	9.645989	0.115718	-0.258632	-0.091782	-0.094576	0.445449	-0.656656	0.510279	0.018789	-0.022553	-0.859508
19633	-0.406255	0.087612	10.027167	-0.075872	-0.214167	-0.113152	-0.101674	0.443393	-0.656473	0.508207	0.014319	-0.023389	-0.860798
19634	-0.180926	0.352641	10.018585	-0.093590	-0.145604	-0.113352	-0.109949	0.444296	-0.655513	0.506181	0.010879	-0.023366	-0.862042
19635	0.353649	0.471796	10.082849	0.021727	-0.068594	-0.098106	-0.114347	0.444223	-0.654328	0.504400	0.009891	-0.024416	-0.863068
19636	0.632399	0.644746	9.847860	0.147746	-0.055638	-0.112249	-0.118721	0.440393	-0.655062	0.502377	0.010441	-0.027646	-0.864144
19637	0.037141	1.142813	10.228512	0.291246	-0.108618	-0.120721	-0.123846	0.431619	-0.657069	0.500107	0.011479	-0.033786	-0.865228
19638	-0.262653	1.350638	10.679854	0.320299	-0.130399	-0.043967	-0.127410	0.422147	-0.660494	0.499152	0.012421	-0.040762	-0.865466
19639	-0.024044	0.819624	10.016997	0.405910	-0.100931	-0.022310	-0.132636	0.408285	-0.664291	0.498513	0.014692	-0.048836	-0.865381
19640	0.417855	1.114797	8.849193	0.269095	-0.018772	-0.061875	-0.135557	0.397882	-0.666572	0.497309	0.017077	-0.053802	-0.865735
19641	0.469158	0.996768	9.476852	0.154082	-0.008032	-0.086469	-0.137060	0.389456	-0.669885	0.495693	0.018500	-0.056588	-0.866455
19642	0.363264	0.468704	9.876483	0.216067	-0.061081	-0.108206	-0.140127	0.382534	-0.671397	0.493640	0.019673	-0.061037	-0.867299
19643	0.453362	0.775982	9.639218	0.189470	-0.103992	-0.093516	-0.142540	0.374661	-0.673808	0.491757	0.019771	-0.065359	-0.868051
19644	0.268363	1.150341	9.481933	0.006425	-0.112245	-0.022468	-0.145880	0.370023	-0.674040	0.491187	0.017882	-0.066705	-0.868312
19645	-0.105132	1.633175	9.499619	-0.081994	-0.093967	0.034237	-0.147697	0.370458	-0.672620	0.491630	0.015334	-0.066264	-0.868144
19646	-0.371065	1.814376	9.883700	-0.065178	-0.013432	0.095085	-0.149767	0.369427	-0.671199	0.493253	0.014301	-0.065434	-0.867304
19647	0.117088	2.055329	9.716424	-0.013075	0.032466	0.117436	-0.146409	0.368596	-0.670459	0.495279	0.014560	-0.064988	-0.866178
19648	0.746846	1.890283	8.920740	-0.034274	-0.016730	0.130367	-0.144997	0.370187	-0.669959	0.497522	0.013731	-0.064737	-0.864923
19649	-0.095842	1.686816	9.001229	-0.116202	-0.052436	0.192741	-0.145522	0.372332	-0.669698	0.500758	0.011412	-0.063408	-0.863186
19650	-0.154668	1.956525	10.526149	-0.132769	-0.009540	0.222090	-0.143223	0.376598	-0.667671	0.504623	0.009607	-0.061401	-0.861100
19651	0.476153	1.591433	10.320504	-0.123478	0.052611	0.179632	-0.141307	0.380065	-0.665896	0.507743	0.009069	-0.058904	-0.859445
19652	-0.208397	1.054202	9.783353	-0.195531	0.054141	0.120206	-0.138228	0.383384	-0.664258	0.509933	0.007844	-0.055155	-0.858408
19653	-0.543431	1.048648	9.760947	-0.130973	-0.002664	0.056005	-0.136973	0.390069	-0.661838	0.510853	0.006468	-0.053032	-0.858006
19654	-0.458671	0.940967	9.174595	-0.128496	-0.021107	-0.030690	-0.137762	0.392756	-0.660936	0.510348	0.004797	-0.051180	-0.858430
19655	0.046473	1.189402	9.778027	-0.141794	-0.050469	-0.084240	-0.138305	0.397319	-0.659142	0.508804	0.002670	-0.049325	-0.859464
19656	0.462391	0.916423	9.902887	-0.088796	-0.077833	-0.104205	-0.141933	0.399766	-0.658729	0.506969	0.000503	-0.048726	-0.860586
19657	0.791398	0.661693	9.787179	0.005912	-0.079514	-0.107387	-0.146067	0.398885	-0.657930	0.504985	-0.000619	-0.049714	-0.861695
19658	0.793699	0.706798	10.313462	-0.115041	-0.017471	-0.082263	-0.149443	0.402269	-0.657008	0.503567	-0.002030	-0.048050	-0.862616
19659	1.010252	0.278961	10.290283	-0.128532	0.042773	-0.116542	-0.148946	0.405748	-0.655605	0.501536	-0.002428	-0.045487	-0.863937
19660	1.077981	0.210205	9.841125	-0.082347	0.018907	-0.193783	-0.149219	0.407635	-0.654069	0.498227	-0.002782	-0.044025	-0.865924
19661	0.627077	-0.277340	9.628469	-0.161606	-0.021731	-0.303937	-0.152066	0.409798	-0.654557	0.492872	-0.004497	-0.041516	-0.869099
19662	0.183041	-0.162125	9.813152	-0.110068	-0.025617	-0.386756	-0.155692	0.410385	-0.653250	0.486111	-0.005740	-0.040030	-0.872961
19663	0.031472	-0.230332	9.652372	-0.089842	-0.036832	-0.488155	-0.159456	0.410593	-0.649899	0.477474	-0.006864	-0.038868	-0.877759
19664	0.032606	-0.470962	9.629807	-0.003836	-0.036992	-0.587380	-0.164363	0.409983	-0.649605	0.467098	-0.007129	-0.039373	-0.883300
19665	-0.304604	-0.524486	9.649912	0.054824	-0.028075	-0.679397	-0.171062	0.403925	-0.648789	0.454989	-0.006572	-0.040605	-0.889547
19666	-0.592003	-0.394044	9.975477	0.126471	-0.050177	-0.751006	-0.179299	0.395078	-0.648216	0.441527	-0.005744	-0.043545	-0.896172
19667	-0.388693	-0.527308	10.983563	0.225483	-0.108718	-0.794711	-0.188815	0.385026	-0.649423	0.427104	-0.004983	-0.048431	-0.902891
19668	0.483774	-0.449172	12.221671	0.351993	-0.245799	-0.860291	-0.197417	0.373092	-0.651021	0.411258	-0.005625	-0.057100	-0.909712
19669	1.042712	-0.419413	11.454460	0.418184	-0.373698	-0.922486	-0.211555	0.353760	-0.650918	0.393955	-0.007957	-0.067594	-0.916607
19670	0.711402	0.221599	9.165826	0.058150	-0.357540	-0.934503	-0.228037	0.339260	-0.650794	0.376229	-0.012836	-0.071748	-0.923655
19671	0.704695	0.592165	8.498920	-0.269885	-0.233536	-0.929906	-0.240429	0.332490	-0.647378	0.358532	-0.017906	-0.068449	-0.930832
19672	0.855032	0.948926	9.330974	-0.318802	-0.155044	-0.937680	-0.250515	0.331560	-0.644744	0.340637	-0.021845	-0.064083	-0.937754
19673	0.792984	1.318632	9.148368	-0.384995	-0.089256	-0.919677	-0.256357	0.334068	-0.640609	0.322999	-0.025044	-0.057596	-0.944313
19674	0.673976	1.008948	9.402130	-0.321119	-0.045302	-0.897265	-0.265669	0.334192	-0.638491	0.305746	-0.026996	-0.052397	-0.950287
19675	0.685148	0.684091	9.364077	-0.133586	-0.001256	-0.907441	-0.270568	0.330517	-0.637688	0.288335	-0.026980	-0.050100	-0.955837
19676	0.820459	0.604049	9.093001	-0.141552	0.093803	-0.914999	-0.272867	0.323865	-0.637928	0.270778	-0.025147	-0.047470	-0.961142
19677	1.011821	0.914627	9.058340	-0.345784	0.163996	-0.912458	-0.275572	0.320699	-0.637142	0.253124	-0.023125	-0.040168	-0.966323
19678	0.591434	1.126108	9.242193	-0.549484	0.226879	-0.867471	-0.277786	0.324204	-0.636229	0.236197	-0.020891	-0.028923	-0.971050
19679	0.461815	1.028700	9.674043	-0.395494	0.252872	-0.754143	-0.276258	0.330857	-0.636621	0.221446	-0.017545	-0.020198	-0.974805
19680	0.083977	0.400912	9.911328	0.030655	0.242427	-0.698428	-0.274680	0.325484	-0.638296	0.207888	-0.012475	-0.020091	-0.977867
19681	0.109272	1.152623	9.538083	-0.108683	0.284470	-0.654931	-0.271430	0.321433	-0.639346	0.195092	-0.007227	-0.016826	-0.980614
19682	0.820431	0.634961	9.691069	0.003049	0.293091	-0.580496	-0.268424	0.315765	-0.642182	0.183763	-0.001350	-0.015948	-0.982840
19683	-0.367194	-0.010424	10.177366	0.148362	0.325108	-0.544760	-0.265003	0.305665	-0.647196	0.173090	0.005621	-0.017579	-0.984733
19684	0.315141	0.462366	10.161561	-0.128595	0.370639	-0.534232	-0.258501	0.299943	-0.651593	0.162666	0.012580	-0.013822	-0.986504
19685	0.640853	0.892235	9.760205	-0.435892	0.280550	-0.641785	-0.253845	0.301604	-0.653928	0.150109	0.016697	-0.004092	-0.988520
19686	-0.644752	0.578805	10.300645	-0.664195	0.111979	-0.613189	-0.251565	0.313460	-0.653813	0.138167	0.016879	0.009462	-0.990220
19687	-1.216025	0.117487	11.496115	-0.039241	-0.007720	-0.440040	-0.255727	0.318598	-0.651862	0.129401	0.016387	0.010392	-0.991402
19688	-1.547130	-0.218383	11.250701	0.569462	0.018639	-0.383464	-0.257093	0.306314	-0.653773	0.121588	0.018060	-0.000840	-0.992416
19689	-0.785868	-0.209454	9.198612	0.098557	0.069371	-0.461552	-0.259612	0.292698	-0.656569	0.112326	0.019581	-0.002418	-0.993475
19690	-0.376707	-0.110208	8.438178	-0.472023	0.068757	-0.505028	-0.261937	0.294578	-0.658083	0.102438	0.019819	0.007199	-0.994516
19691	-0.362495	-0.025817	9.190738	-0.482398	0.051363	-0.492145	-0.264138	0.295408	-0.657554	0.092763	0.019672	0.017132	-0.995346
19692	0.020151	-0.389490	9.544429	-0.191909	0.007064	-0.435203	-0.265832	0.299165	-0.657539	0.084148	0.019212	0.021024	-0.996046
19693	0.172078	-0.905794	9.716217	0.007919	-0.029232	-0.418417	-0.269858	0.302831	-0.655845	0.075759	0.018324	0.021030	-0.996736
19694	0.257643	-0.653338	9.629350	-0.072664	-0.020189	-0.430845	-0.273190	0.296984	-0.656843	0.067184	0.017533	0.022495	-0.997333
19695	0.432126	0.185467	10.017161	-0.395020	0.036098	-0.445524	-0.276035	0.296889	-0.656182	0.058354	0.017334	0.030602	-0.997676
19696	0.309016	-0.299306	9.721199	-0.645268	0.090653	-0.447776	-0.278108	0.299706	-0.657058	0.049545	0.018015	0.043625	-0.997656
19697	0.127758	-0.695490	10.040370	-0.877667	0.152439	-0.468421	-0.278706	0.316571	-0.653214	0.040310	0.019551	0.061441	-0.997105
19698	-0.204972	-0.661112	10.438571	-0.655840	0.186562	-0.411996	-0.276735	0.337808	-0.649771	0.032101	0.022130	0.074716	-0.996442
19699	0.042379	-0.983735	10.213142	-0.093881	0.197304	-0.399909	-0.273904	0.341243	-0.650175	0.023814	0.025158	0.076831	-0.996442
19700	0.326672	-0.980582	9.563002	0.102193	0.182934	-0.419179	-0.274119	0.332148	-0.652221	0.015111	0.028101	0.074985	-0.996674
19701	0.437840	-1.016862	10.144363	0.067127	0.164674	-0.386105	-0.273170	0.325823	-0.656319	0.007063	0.030526	0.073811	-0.996780
19702	-0.057767	-1.180800	11.030291	0.236635	0.135656	-0.314161	-0.273756	0.313916	-0.659641	0.000428	0.032692	0.069199	-0.997067
19703	-1.249056	-1.085642	10.708491	0.337704	0.121039	-0.296138	-0.270984	0.303566	-0.663755	-0.005928	0.034404	0.062521	-0.997433
19704	-0.632691	-0.932758	10.740388	0.321844	0.102866	-0.283254	-0.270785	0.290175	-0.667723	-0.011955	0.035955	0.056181	-0.997701
19705	-0.340968	-1.451578	10.798239	0.464053	0.008018	-0.276814	-0.272261	0.274805	-0.671295	-0.017882	0.035388	0.046973	-0.998109
19706	-1.535128	-1.260315	10.444158	0.479358	-0.048737	-0.261934	-0.274490	0.253306	-0.674480	-0.023438	0.033888	0.037504	-0.998447
19707	-1.300857	-0.341222	10.358426	0.333620	-0.109161	-0.262613	-0.278291	0.236373	-0.676757	-0.028884	0.031101	0.030920	-0.998620
19708	-0.768736	0.242599	9.133107	-0.192413	-0.125971	-0.248632	-0.283834	0.231772	-0.675694	-0.033690	0.028434	0.034890	-0.998418
19709	-0.867363	-0.347652	8.226258	-0.766158	-0.096990	-0.124188	-0.287112	0.243035	-0.674385	-0.035721	0.026695	0.050128	-0.997747
19710	-0.836473	-0.782186	7.759627	-1.449189	-0.036398	-0.097257	-0.288014	0.272581	-0.670916	-0.036874	0.026786	0.078993	-0.995833
19711	-0.577032	-0.565218	8.449130	-1.791392	0.063062	-0.009632	-0.287211	0.322852	-0.662086	-0.036240	0.029122	0.114339	-0.992353
19712	-0.416503	-1.354354	9.025195	-1.348695	0.109425	0.075636	-0.284586	0.368439	-0.652378	-0.034178	0.032313	0.140835	-0.988915
19713	-0.473580	-2.022826	9.137696	-0.369709	0.015456	0.092766	-0.281853	0.390753	-0.647152	-0.032200	0.032922	0.147809	-0.987943
19714	-0.069289	-1.861642	9.609356	0.601693	-0.085697	0.142143	-0.281435	0.384327	-0.648563	-0.029493	0.031135	0.135776	-0.989811
19715	-0.705261	-1.949925	9.486977	0.688756	-0.109338	0.185978	-0.285204	0.364681	-0.655185	-0.025991	0.028848	0.121753	-0.991801
19716	-0.665421	-1.194006	9.632356	-0.013458	-0.122701	0.259929	-0.286954	0.350802	-0.656710	-0.020553	0.026940	0.121833	-0.991972
19717	-0.408290	-1.532341	9.730817	-0.458927	-0.086569	0.273331	-0.287796	0.364460	-0.653376	-0.014721	0.025862	0.130426	-0.991011
19718	-0.261309	-2.040526	9.465847	-0.175297	-0.047809	0.286739	-0.287594	0.376627	-0.651201	-0.008821	0.025597	0.133664	-0.990657
19719	-0.406594	-1.885527	9.855487	0.176156	-0.030906	0.332774	-0.285919	0.378474	-0.651596	-0.002283	0.025619	0.129578	-0.991236
19720	-0.857111	-2.423401	10.400573	0.281797	0.001946	0.312956	-0.284477	0.374440	-0.652887	0.003772	0.026341	0.123726	-0.991960
19721	-0.721205	-2.625868	10.204591	0.240145	0.045706	0.275779	-0.283162	0.372524	-0.656219	0.008959	0.027742	0.118395	-0.992538
19722	-0.620992	-2.435404	9.567360	0.085579	0.071002	0.201128	-0.280298	0.369403	-0.658159	0.012730	0.029531	0.116495	-0.992671
19723	-0.848708	-2.216168	9.093082	0.075644	0.078301	0.198284	-0.277822	0.367875	-0.661373	0.016396	0.031375	0.114498	-0.992792
19724	-0.699350	-2.188739	9.289271	0.395773	0.067775	0.232225	-0.275068	0.360341	-0.664209	0.020603	0.033270	0.106410	-0.993552
19725	-1.154307	-1.785868	9.888309	0.287336	0.045585	0.218745	-0.272052	0.353594	-0.668195	0.024620	0.034586	0.100178	-0.994063
19726	-0.791800	-1.477514	9.807211	0.152778	0.017989	0.181191	-0.271263	0.351702	-0.669608	0.028081	0.035272	0.096920	-0.994271
19727	-0.647333	-1.459291	9.424793	0.192051	-0.073513	0.102172	-0.270981	0.346750	-0.670634	0.030079	0.033946	0.092576	-0.994672
19728	-0.843335	-1.311463	9.153821	0.244496	-0.135623	0.096984	-0.273785	0.339419	-0.672659	0.032088	0.031466	0.087459	-0.995154
19729	-1.108578	-1.277064	9.519050	0.230449	-0.106434	0.106081	-0.277499	0.332240	-0.673782	0.034202	0.029534	0.082312	-0.995582
19730	-0.979875	-0.966366	9.555809	0.041038	-0.060887	0.119807	-0.278131	0.327979	-0.673396	0.036652	0.028441	0.081277	-0.995611
19731	-0.525349	-1.243750	9.776974	0.114088	-0.062617	0.109133	-0.280460	0.329470	-0.673760	0.038824	0.027320	0.078453	-0.995787
19732	-0.185999	-1.626731	10.137191	0.371245	-0.113561	0.085624	-0.283784	0.322548	-0.675525	0.040506	0.025374	0.070817	-0.996343
19733	0.094117	-1.729337	10.217570	0.494038	-0.153626	0.078016	-0.285284	0.311997	-0.677690	0.041982	0.022649	0.060391	-0.997034
19734	-0.309154	-1.610189	9.418633	0.290490	-0.126421	0.080623	-0.289383	0.301901	-0.677279	0.043600	0.020366	0.054348	-0.997362
19735	-0.702390	-0.505470	9.814476	0.040493	-0.046133	0.160374	-0.293236	0.297792	-0.678655	0.046787	0.019488	0.053034	-0.997306
19736	-0.599576	-0.808335	10.526429	0.183711	-0.020235	0.236747	-0.294628	0.292981	-0.680818	0.051437	0.019405	0.049151	-0.997277
19737	-1.230027	-1.032761	10.685409	0.246295	-0.038404	0.295219	-0.294731	0.288424	-0.682735	0.057223	0.019049	0.043689	-0.997223
19738	-1.278238	-0.039048	10.074858	0.087768	-0.053094	0.315622	-0.291638	0.290924	-0.683014	0.063519	0.018265	0.041648	-0.996944
19739	-1.372530	0.491634	9.150166	0.056962	-0.082199	0.359791	-0.293840	0.292283	-0.682996	0.070701	0.016932	0.039820	-0.996559
19740	-1.798345	0.822673	9.126833	0.344956	-0.121980	0.428650	-0.295511	0.289902	-0.682728	0.079205	0.015231	0.032515	-0.996212
19741	-1.463855	1.443288	8.927445	0.660716	-0.121374	0.503142	-0.297139	0.278686	-0.684764	0.089062	0.014213	0.018431	-0.995754
19742	-1.025177	1.448937	8.917217	0.706795	-0.099012	0.626103	-0.297852	0.266380	-0.688086	0.101317	0.013634	0.003888	-0.994753
19743	-0.020678	1.096143	9.276864	0.454463	-0.064277	0.691271	-0.299109	0.258773	-0.689356	0.114898	0.013370	-0.006136	-0.993268
19744	-0.557337	0.954315	10.321127	-0.057255	-0.055840	0.695101	-0.299126	0.263577	-0.689482	0.128657	0.011953	-0.005427	-0.991602
19745	-0.789598	0.616313	10.098207	-0.322960	-0.034080	0.749105	-0.295325	0.281837	-0.688099	0.143531	0.010423	0.000025	-0.989591
19746	-0.528443	0.420176	9.569864	-0.361503	0.017108	0.739628	-0.292700	0.302519	-0.686066	0.158183	0.009636	0.006956	-0.987338
19747	-0.417153	0.323304	9.315129	-0.314467	0.033690	0.758310	-0.289674	0.322510	-0.685953	0.173158	0.009475	0.012434	-0.984770
19748	-0.671020	-0.015701	9.514419	-0.214770	0.035653	0.791118	-0.283177	0.343158	-0.683058	0.188709	0.009544	0.016515	-0.981848
19749	-0.665370	-0.178241	9.814610	-0.049714	0.035733	0.761503	-0.276507	0.356959	-0.683870	0.203608	0.010387	0.016808	-0.978853
19750	-0.808793	-0.417833	10.179533	0.062886	0.004662	0.734436	-0.270853	0.366762	-0.685188	0.217911	0.010899	0.015319	-0.975788
19751	-0.511948	-0.491702	10.212469	-0.070193	-0.018481	0.659981	-0.263659	0.378157	-0.685751	0.230762	0.010520	0.015835	-0.972824
19752	-0.641550	-1.104038	10.603496	-0.089118	-0.056208	0.589823	-0.259840	0.390151	-0.683476	0.242224	0.009123	0.017060	-0.970028
19753	-0.389906	-1.289874	10.982460	0.102554	-0.047006	0.529883	-0.256891	0.396789	-0.683880	0.252452	0.008963	0.014213	-0.967463
19754	0.354028	-1.106164	10.809567	0.180922	-0.078001	0.478668	-0.255218	0.400890	-0.685807	0.261663	0.008428	0.010105	-0.965070
19755	-0.272815	-1.619788	10.107677	0.110579	-0.111174	0.421153	-0.254569	0.402069	-0.687345	0.269744	0.006968	0.006887	-0.962882
19756	-0.143602	-1.433092	9.758679	-0.077911	-0.071339	0.334307	-0.254572	0.405124	-0.688876	0.276172	0.005148	0.007828	-0.961063
19757	0.377620	-1.568151	9.353626	-0.173503	-0.020359	0.255330	-0.252799	0.412992	-0.687737	0.281050	0.003810	0.010707	-0.959626
19758	0.107325	-2.016709	9.181604	-0.193350	0.027746	0.146267	-0.251163	0.421806	-0.685447	0.283873	0.003216	0.014434	-0.958748
19759	0.011999	-1.722081	9.573668	-0.202848	0.066716	0.035389	-0.251449	0.429284	-0.685569	0.284493	0.003276	0.018513	-0.958494
19760	0.161021	-1.609297	10.109471	-0.171308	0.059231	-0.040123	-0.250438	0.434617	-0.685064	0.283767	0.003349	0.022008	-0.958635
19761	0.204484	-1.628766	10.018399	-0.098069	0.022622	-0.096911	-0.250588	0.437840	-0.683273	0.281850	0.003054	0.023926	-0.959155
19762	0.107382	-1.500370	9.635271	-0.146976	0.001484	-0.128510	-0.252010	0.439184	-0.684027	0.279444	0.002119	0.026632	-0.959790
19763	0.169885	-1.461490	9.713204	-0.271062	0.007697	-0.149452	-0.255638	0.441365	-0.683487	0.276519	0.000499	0.031855	-0.960480
19764	0.486510	-1.123368	9.922511	-0.209021	0.046182	-0.151050	-0.256311	0.446463	-0.681691	0.273606	0.000059	0.035998	-0.961168
19765	0.692189	-0.786668	9.780344	-0.097954	0.079209	-0.167157	-0.257347	0.447805	-0.682193	0.270272	0.000693	0.038285	-0.962022
19766	0.492731	-0.414899	9.577284	-0.079017	0.075570	-0.165234	-0.259545	0.446771	-0.681154	0.267035	0.001518	0.040087	-0.962852
19767	0.221009	-0.029236	9.961779	0.053355	0.095901	-0.109255	-0.259009	0.443813	-0.682692	0.264790	0.003303	0.039488	-0.963492
19768	-0.755618	-0.456906	9.977870	0.621603	0.136787	-0.028012	-0.257131	0.432922	-0.688588	0.264089	0.009132	0.028107	-0.964046
19769	-0.405437	-0.109191	9.455583	1.112326	0.113659	-0.025488	-0.254763	0.402475	-0.700500	0.263208	0.016958	0.007157	-0.964563
19770	0.808852	0.008053	9.269346	0.960121	0.089681	-0.121236	-0.254711	0.367531	-0.710863	0.260470	0.023649	-0.010976	-0.965130
19771	-0.058844	0.020692	9.952666	0.129722	0.088564	-0.136557	-0.253554	0.345544	-0.719185	0.257733	0.025794	-0.013068	-0.965784
19772	-1.217281	0.342730	10.536806	-0.304780	0.125632	-0.028135	-0.251120	0.351122	-0.719330	0.257336	0.026584	-0.006644	-0.965933
19773	-1.181345	0.906303	10.713054	-0.238504	0.183265	-0.035300	-0.247658	0.358687	-0.719865	0.256742	0.028700	-0.001195	-0.966053
19774	-0.225048	0.527369	10.491051	-0.050431	0.103088	-0.076618	-0.245337	0.361453	-0.721031	0.255286	0.030361	0.000228	-0.966389
19775	-0.837330	-0.002729	9.887470	-0.055452	-0.035903	-0.081957	-0.244806	0.360227	-0.722952	0.253677	0.029187	0.001037	-0.966848
19776	-1.342370	0.231998	9.180408	-0.262679	-0.129285	-0.049660	-0.248213	0.371755	-0.721898	0.252874	0.025279	0.005365	-0.967154
19777	-1.199555	0.591150	8.605945	-0.249186	-0.152013	-0.034796	-0.252641	0.378767	-0.719816	0.252283	0.020947	0.009295	-0.967382
19778	-1.173380	0.666008	8.674442	-0.111480	-0.125217	0.021231	-0.258465	0.380707	-0.719131	0.252801	0.017891	0.010687	-0.967294
19779	-0.543353	0.492932	9.047515	0.089586	-0.097380	0.075762	-0.261308	0.381139	-0.719108	0.254202	0.016400	0.008255	-0.966977
19780	0.104750	0.072700	9.590101	0.250631	-0.115292	0.132018	-0.263090	0.375409	-0.720118	0.256748	0.015392	0.002654	-0.966352
19781	-0.081991	-0.181381	9.964018	0.024594	-0.144714	0.182602	-0.265920	0.373826	-0.721374	0.260222	0.012630	0.001197	-0.965465
19782	-0.048711	-0.095777	9.653511	-0.064839	-0.148439	0.182155	-0.269290	0.375874	-0.720580	0.263782	0.009358	0.001505	-0.964536
19783	-0.183721	-0.080795	9.892475	-0.007302	-0.086209	0.204491	-0.271364	0.377898	-0.720691	0.267675	0.007554	0.000980	-0.963479
19784	-0.039772	0.058663	9.790168	-0.082878	0.001499	0.213202	-0.271373	0.381097	-0.721200	0.271821	0.007072	0.002426	-0.962319
19785	-0.342821	-0.081297	9.838180	-0.105689	0.076371	0.214811	-0.268038	0.386273	-0.720458	0.275910	0.007875	0.004677	-0.961140
19786	-0.612328	-0.172666	10.007194	-0.045930	0.151260	0.189148	-0.262887	0.393273	-0.722284	0.279599	0.010475	0.006237	-0.960040
19787	0.166190	-0.172209	9.688046	-0.120813	0.206024	0.138882	-0.256690	0.397452	-0.724758	0.282208	0.013671	0.009524	-0.959209
19788	0.376488	-0.286468	9.918819	-0.162157	0.171144	0.092593	-0.250634	0.401126	-0.724421	0.284025	0.015985	0.013448	-0.958589
19789	-0.329409	-0.856510	10.350664	-0.098475	0.132629	0.070821	-0.246123	0.405732	-0.725987	0.285322	0.017851	0.015936	-0.958133
19790	-0.513222	-0.729660	10.269123	-0.163015	0.095903	0.039160	-0.242643	0.410482	-0.727801	0.286137	0.018699	0.019466	-0.957808
19791	-0.284543	-0.667004	10.168930	-0.181626	0.022655	-0.021725	-0.240097	0.417815	-0.725774	0.285721	0.017938	0.022986	-0.957869
19792	-0.498604	-0.773869	9.995025	-0.068922	-0.041376	-0.083813	-0.242043	0.420503	-0.726141	0.284205	0.016640	0.023973	-0.958319
19793	-0.760100	-0.539610	9.712653	-0.000679	-0.055994	-0.105612	-0.243066	0.420759	-0.728432	0.282150	0.015375	0.023631	-0.958956
19794	-0.462670	-0.241774	9.407587	0.203998	-0.094098	-0.110053	-0.247960	0.417338	-0.728905	0.280085	0.014596	0.019094	-0.959674
19795	-0.373368	-0.270856	9.292806	0.603324	-0.115619	-0.126449	-0.251489	0.401568	-0.734633	0.277448	0.015577	0.006825	-0.960590
19796	-0.397921	-0.166707	9.514850	0.601137	-0.110953	-0.080332	-0.256669	0.378604	-0.740861	0.275775	0.016698	-0.005440	-0.961062
19797	-0.083607	0.160204	9.963992	0.182128	-0.062807	-0.023472	-0.259062	0.366186	-0.743914	0.275197	0.016365	-0.009355	-0.961203
19798	-0.497112	-0.058447	10.278686	-0.217273	-0.023928	0.015966	-0.259702	0.365783	-0.744803	0.275579	0.014636	-0.005442	-0.961152
19799	-0.887641	-0.057282	10.143050	-0.354272	-0.006675	0.049379	-0.260522	0.375687	-0.743132	0.276566	0.012446	0.001270	-0.960914
19800	-0.669711	-0.274000	9.952435	-0.196606	0.020940	0.042773	-0.257977	0.385011	-0.742381	0.277528	0.011691	0.005027	-0.960633
19801	-0.447319	-0.418876	9.664461	-0.211986	0.081177	-0.003524	-0.257506	0.396227	-0.741613	0.277441	0.011987	0.009534	-0.960621
19802	-0.448174	-0.235883	9.715022	-0.431020	0.110204	0.004542	-0.253941	0.408482	-0.740231	0.277723	0.011639	0.018298	-0.960416
19803	-0.629119	-0.707373	9.819529	-0.337442	0.122236	0.040081	-0.250884	0.417676	-0.738463	0.278462	0.012053	0.025452	-0.960034
19804	-0.149981	-0.585637	9.967315	-0.041815	0.090487	-0.016504	-0.248833	0.422454	-0.738988	0.278222	0.013473	0.026636	-0.960053
19805	-0.050180	-0.787199	10.056625	0.183085	0.055847	-0.078978	-0.247512	0.418805	-0.742065	0.276566	0.015422	0.023461	-0.960585
19806	-0.197250	-0.772373	10.257072	0.202742	0.021024	-0.110212	-0.247237	0.416648	-0.743857	0.274462	0.016821	0.019590	-0.961251
19807	-0.052106	-0.362370	10.482589	0.071472	0.022679	-0.126585	-0.249007	0.410895	-0.747167	0.271933	0.017472	0.018394	-0.961982
19808	-0.420451	-0.459341	10.477792	0.039087	0.000664	-0.123033	-0.250522	0.403952	-0.749074	0.269563	0.017579	0.017562	-0.962662
19809	-0.548510	-0.418177	9.927542	0.093902	-0.037604	-0.108854	-0.253599	0.400229	-0.750967	0.267384	0.017196	0.015608	-0.963310
19810	-0.421964	-0.183923	9.418379	0.007929	-0.074213	-0.115693	-0.255668	0.399460	-0.750057	0.265203	0.015699	0.014972	-0.963948
19811	-0.573764	-0.193606	9.488831	-0.062178	-0.104442	-0.102164	-0.258524	0.402701	-0.749522	0.263223	0.013210	0.015661	-0.964517
19812	-0.654418	0.047339	9.649865	-0.056674	-0.121675	-0.044907	-0.264472	0.403309	-0.748708	0.262460	0.010475	0.015999	-0.964753
19813	-0.464060	0.051681	9.402088	0.055524	-0.114030	0.020262	-0.267951	0.401208	-0.749065	0.262818	0.008484	0.014314	-0.964702
19814	-0.068494	-0.005666	9.284968	0.061117	-0.079093	0.073784	-0.270784	0.399369	-0.749299	0.264329	0.007226	0.012580	-0.964324
19815	0.230975	-0.138382	8.990685	0.012417	-0.002194	0.120507	-0.270267	0.399627	-0.749558	0.266594	0.007173	0.012277	-0.963704
19816	-0.135283	-0.160223	9.147770	0.073180	0.041801	0.169645	-0.268205	0.401204	-0.749830	0.269936	0.008337	0.010939	-0.962780
19817	-0.439276	-0.076943	9.760536	0.078135	0.111268	0.205533	-0.264454	0.399430	-0.749477	0.273797	0.010851	0.009959	-0.961675
19818	-0.655174	-0.269964	10.420653	0.050099	0.182509	0.232038	-0.257199	0.397984	-0.752600	0.278296	0.014609	0.009818	-0.960334
19819	-0.289129	-0.189255	10.595611	-0.184986	0.154805	0.203211	-0.250622	0.402570	-0.753928	0.282160	0.016509	0.014138	-0.959121
19820	-0.419746	-0.106322	10.302738	-0.394735	0.053952	0.165384	-0.244865	0.414012	-0.751286	0.285510	0.015290	0.021833	-0.958005
19821	-0.127808	-0.194930	9.545776	-0.376511	0.022995	0.165548	-0.240801	0.428152	-0.747735	0.288721	0.013564	0.029076	-0.956875
19822	0.103886	0.247680	9.407737	-0.277048	0.019513	0.171584	-0.238532	0.439900	-0.745193	0.292175	0.012361	0.034316	-0.955669
19823	-0.594448	0.115336	9.802588	-0.114365	0.037899	0.196349	-0.237544	0.447928	-0.742131	0.295876	0.012467	0.036563	-0.954445
19824	-0.593982	0.024546	9.983729	0.035176	0.059814	0.130627	-0.233927	0.448552	-0.742543	0.298477	0.013834	0.036086	-0.953634
19825	-0.423563	-0.346806	9.622492	-0.048053	0.059585	0.058249	-0.232639	0.449472	-0.742552	0.299508	0.014655	0.037196	-0.953256
19826	-0.728740	-0.544342	9.717679	-0.007397	0.043056	0.031713	-0.229279	0.449034	-0.742579	0.300269	0.015377	0.037460	-0.952995
19827	-0.807949	-0.611532	9.812003	0.091430	-0.012776	-0.035072	-0.231336	0.446918	-0.742819	0.299532	0.015605	0.035511	-0.953297
19828	-0.692581	-0.552093	9.540298	0.063627	-0.048484	-0.063763	-0.233529	0.445875	-0.742803	0.298652	0.014935	0.033904	-0.953643
19829	-0.655271	-0.290121	9.450714	0.067381	-0.078725	-0.103392	-0.237124	0.440704	-0.743287	0.296664	0.013730	0.032035	-0.954346
19830	-0.515112	-0.372279	9.261259	0.129883	-0.108867	-0.136241	-0.241248	0.436755	-0.742235	0.294605	0.012249	0.028825	-0.955106
19831	-0.562940	-0.435924	9.670344	0.216326	-0.099572	-0.097060	-0.246631	0.427456	-0.743729	0.292703	0.011540	0.023985	-0.955833
19832	-0.432249	-0.533168	9.999019	0.283652	-0.077509	-0.072752	-0.253565	0.418174	-0.745211	0.291870	0.011602	0.018003	-0.956218
19833	-0.880778	-0.491777	10.396360	0.287731	-0.064796	-0.055199	-0.253596	0.408908	-0.746630	0.290715	0.012012	0.012012	-0.956659
19834	-0.610518	-0.559156	10.232327	0.273820	-0.024583	-0.069159	-0.258840	0.398123	-0.749404	0.290114	0.013043	0.006529	-0.956881
19835	-0.094401	-0.628863	9.948149	0.295446	0.010091	-0.137371	-0.260089	0.389173	-0.751315	0.287346	0.014913	0.000884	-0.957710
19836	0.006961	-0.673503	9.497242	0.173759	0.026195	-0.240442	-0.261698	0.375134	-0.755014	0.283042	0.016341	-0.002344	-0.958965
19837	-0.210765	-0.510571	9.435092	0.077391	0.047977	-0.249285	-0.263744	0.369416	-0.755000	0.278177	0.017661	-0.003514	-0.960361
19838	-0.579387	-0.003153	10.307619	0.313444	0.062816	-0.222321	-0.262404	0.360162	-0.757698	0.274072	0.020560	-0.009227	-0.961445
19839	-0.791257	-0.056506	10.304893	0.285678	0.088273	-0.250193	-0.262347	0.347192	-0.759493	0.269092	0.023836	-0.014147	-0.962716
19840	-0.370150	0.576979	9.597664	-0.068263	0.082463	-0.275978	-0.262445	0.341033	-0.761284	0.263985	0.025067	-0.012379	-0.964122
19841	-0.640484	0.653455	9.608214	-0.264722	0.065846	-0.241892	-0.262839	0.343968	-0.762046	0.259402	0.024974	-0.006840	-0.965422
19842	-0.948512	0.573379	10.288258	-0.138661	-0.007139	-0.207010	-0.263644	0.349071	-0.759993	0.255813	0.024075	-0.004213	-0.966417
19843	-0.538183	0.458818	10.314482	0.057351	-0.103666	-0.175391	-0.266360	0.348974	-0.759333	0.252326	0.022376	-0.005821	-0.967366
19844	-0.350473	0.508444	9.944907	0.091168	-0.184841	-0.146475	-0.271889	0.341692	-0.759292	0.249752	0.019207	-0.008570	-0.968081
19845	-0.139810	0.793183	9.377232	-0.098803	-0.204013	-0.087418	-0.279005	0.341658	-0.757192	0.248003	0.014769	-0.007734	-0.968616
19846	-0.148417	0.576868	9.436522	0.090561	-0.195405	-0.014478	-0.286492	0.337618	-0.755601	0.248201	0.011368	-0.010572	-0.968584
19847	-0.519745	0.610602	9.668743	0.160151	-0.163304	0.028260	-0.292036	0.333150	-0.754537	0.248620	0.008997	-0.014610	-0.968449
19848	-0.447075	0.528381	9.500258	0.086729	-0.108574	0.009354	-0.295523	0.330666	-0.753105	0.250089	0.007274	-0.016947	-0.968047
19849	0.077566	0.691779	9.142624	0.062560	-0.075735	-0.046176	-0.298228	0.328294	-0.752957	0.249104	0.006148	-0.018670	-0.968277
19850	-0.142445	0.331322	9.380331	0.031243	-0.035607	-0.044545	-0.301185	0.324057	-0.752680	0.256028	0.005719	-0.019530	-0.966455
19851	-0.379125	0.458516	10.133551	-0.014873	0.108810	0.015885	-0.300397	0.323228	-0.754603	0.256324	0.007765	-0.018821	-0.966376
19852	-0.259307	0.602671	10.011883	-0.111158	0.179968	-0.005017	-0.294326	0.324488	-0.755417	0.258676	0.010644	-0.015850	-0.965775
19853	-0.300021	0.029424	9.823454	-0.186071	0.158841	-0.014565	-0.291634	0.330465	-0.755564	0.258427	0.012787	-0.011556	-0.965877
19854	-0.464016	0.048477	9.862993	-0.267341	0.155259	0.059776	-0.287269	0.337498	-0.755084	0.261104	0.014328	-0.005710	-0.965187
19855	-0.214269	0.246099	9.824892	-0.284957	0.117828	0.066205	-0.282898	0.345842	-0.757031	0.262420	0.015141	0.000271	-0.964835
19856	-0.247160	0.078736	10.143857	-0.274346	0.068498	0.082951	-0.278946	0.357037	-0.754630	0.265336	0.014943	0.005792	-0.964023
19857	-0.486158	-0.359989	10.015468	-0.184753	-0.002736	0.077991	-0.278335	0.365848	-0.754120	0.266842	0.013949	0.009212	-0.963595
19858	-0.302328	-0.504869	9.748735	-0.261573	-0.019274	0.059187	-0.278758	0.372417	-0.751942	0.268755	0.012110	0.014016	-0.963030
19859	-0.234823	-0.509741	9.691694	-0.352381	-0.010284	0.033798	-0.278550	0.383383	-0.749894	0.269438	0.010043	0.020659	-0.962744
19860	-0.505895	-0.779043	9.884600	-0.249315	-0.057859	-0.007136	-0.279887	0.392233	-0.747580	0.269928	0.007494	0.025026	-0.962526
19861	-0.605247	-0.663328	10.014903	-0.117005	-0.076051	-0.021215	-0.282753	0.397349	-0.746533	0.269526	0.005411	0.026819	-0.962604
19862	-0.591594	-0.505651	9.688422	-0.053089	-0.112557	-0.039296	-0.285873	0.399011	-0.743952	0.269143	0.002854	0.027112	-0.962714
19863	-0.766952	-0.136509	9.406345	-0.085529	-0.116318	-0.067163	-0.289122	0.401336	-0.742009	0.267871	0.000172	0.028080	-0.963046
19864	-0.651746	-0.030345	9.432910	-0.039206	-0.112588	-0.064166	-0.294426	0.402204	-0.741200	0.266937	-0.002324	0.028103	-0.963301
19865	-0.432187	-0.062694	9.693721	0.090147	-0.044739	-0.038691	-0.296099	0.400222	-0.741060	0.266178	-0.002642	0.026039	-0.963569
19866	-0.124336	-0.406896	10.157394	0.159238	0.015761	0.000350	-0.296069	0.393932	-0.742468	0.266363	-0.001569	0.022925	-0.963599
19867	-0.021607	-0.719228	10.211577	0.080943	0.026573	-0.029577	-0.297594	0.388597	-0.743608	0.265738	-0.000566	0.021422	-0.963807
19868	0.123852	-0.891921	10.275316	0.023487	0.030132	-0.048318	-0.295516	0.387227	-0.744775	0.264939	0.000042	0.021000	-0.964037
19869	0.014405	-1.200470	10.152362	0.049027	0.067596	-0.057464	-0.295246	0.385478	-0.745800	0.263754	0.001623	0.020371	-0.964373
19870	-0.208548	-0.961363	9.858417	0.042993	0.095811	-0.098162	-0.294190	0.382375	-0.747854	0.261921	0.003581	0.019923	-0.964877
19871	-0.548866	-0.341049	9.971823	-0.049581	0.102911	-0.137489	-0.293580	0.379475	-0.748233	0.259179	0.005298	0.021408	-0.965577
19872	-0.842889	-0.319689	10.761424	-0.012736	0.060867	-0.115109	-0.292535	0.379705	-0.750796	0.256978	0.006283	0.021855	-0.966150
19873	0.001597	0.528992	10.834008	0.026697	-0.013751	-0.055738	-0.292919	0.377450	-0.749773	0.255856	0.006189	0.021214	-0.966462
19874	0.553091	0.099731	10.199499	0.087400	-0.053598	0.014820	-0.293817	0.375990	-0.749894	0.256194	0.005531	0.019122	-0.966420
19875	0.243742	0.246279	9.620234	0.026742	-0.046148	0.095704	-0.296253	0.373860	-0.752047	0.258011	0.004831	0.018239	-0.965958
19876	0.617513	0.723200	9.584806	-0.063714	-0.052334	0.192151	-0.297044	0.376550	-0.750890	0.261789	0.003486	0.019054	-0.964931
19877	0.496588	0.800397	9.709690	0.073425	-0.067527	0.293495	-0.296869	0.377433	-0.751029	0.267423	0.002659	0.017042	-0.963425
19878	-0.488529	1.149872	9.775002	0.159251	-0.034318	0.434102	-0.295964	0.377819	-0.751548	0.275818	0.002924	0.013639	-0.961109
19879	-0.034034	1.387162	9.962582	0.234506	0.055813	0.602315	-0.291820	0.378285	-0.753752	0.287299	0.005467	0.009071	-0.957782
19880	0.219851	1.192881	9.278186	0.373726	0.032480	0.678760	-0.287397	0.374730	-0.757238	0.300203	0.008289	0.001895	-0.953837
19881	-0.894020	1.243793	9.338110	0.316056	-0.005956	0.748621	-0.280893	0.368475	-0.761381	0.314348	0.010143	-0.004709	-0.949242
19882	-1.314442	1.480850	9.966349	0.176394	0.035954	0.797650	-0.275463	0.371060	-0.763978	0.329375	0.011793	-0.008123	-0.944091
19883	-0.739364	1.188521	9.967615	0.289638	0.133203	0.864558	-0.267181	0.371341	-0.766727	0.345551	0.016188	-0.013385	-0.938165
19884	0.008348	0.552587	9.279234	0.549441	0.129846	0.812419	-0.258091	0.365848	-0.771912	0.360539	0.022140	-0.023188	-0.932193
19885	-0.463655	0.939102	8.622611	0.640906	0.094968	0.720618	-0.249624	0.353690	-0.776712	0.373615	0.028303	-0.035243	-0.926482
19886	-0.816890	1.243867	9.314829	0.574229	0.067441	0.744281	-0.240233	0.338834	-0.783309	0.387013	0.033258	-0.045926	-0.920329
19887	-0.972186	1.478348	9.739093	0.488133	0.081085	0.775180	-0.232422	0.329884	-0.788485	0.400906	0.037962	-0.055264	-0.913663
19888	-0.754987	1.928163	9.605820	0.512760	0.134962	0.728142	-0.225777	0.318833	-0.791353	0.413850	0.043678	-0.064228	-0.907025
19889	-0.049010	2.481350	9.168938	0.563362	0.166167	0.701592	-0.216792	0.305872	-0.795774	0.426164	0.050616	-0.074189	-0.900177
19890	-0.105914	2.765450	8.569955	0.438370	0.157015	0.734188	-0.210009	0.293609	-0.799539	0.439045	0.056036	-0.081609	-0.892995
19891	-0.631497	2.786039	8.565339	0.287066	0.143244	0.804485	-0.199895	0.289582	-0.803837	0.453188	0.059984	-0.086943	-0.885135
19892	-0.714601	3.047194	9.009851	0.265132	0.160781	0.897537	-0.191608	0.287335	-0.805820	0.468893	0.063622	-0.091375	-0.876209
19893	-1.028202	3.141588	10.064312	0.422415	0.182908	0.953644	-0.182143	0.281996	-0.808452	0.485214	0.069267	-0.098857	-0.866023
19894	-1.500110	3.014620	9.789311	0.492188	0.268857	0.959393	-0.171742	0.271679	-0.813906	0.501493	0.076751	-0.106212	-0.855180
19895	-0.239711	3.605891	10.318194	0.398003	0.292577	0.921978	-0.159027	0.261496	-0.816822	0.517071	0.084044	-0.112085	-0.844400
19896	-0.613512	3.154601	10.814808	0.153152	0.233779	0.944825	-0.146355	0.260276	-0.817944	0.533125	0.087413	-0.113957	-0.833757
19897	-0.817738	2.468023	9.939223	0.179445	0.162568	0.954333	-0.137557	0.260684	-0.820825	0.548895	0.090112	-0.117423	-0.822682
19898	-0.881234	2.620060	9.415132	0.231614	0.126128	0.965725	-0.129781	0.258166	-0.823698	0.564484	0.092422	-0.121703	-0.811175
19899	-0.862738	2.799126	9.713033	0.287688	0.135299	0.960446	-0.123042	0.254075	-0.824775	0.579642	0.095784	-0.127093	-0.799179
19900	-0.418255	2.592751	9.601480	0.363729	0.159041	0.892529	-0.114216	0.247005	-0.827659	0.593435	0.100239	-0.132886	-0.787482
19901	-1.037052	2.936407	9.158898	0.204255	0.169709	0.863982	-0.107198	0.237835	-0.828997	0.606874	0.103304	-0.136232	-0.776191
19902	-1.090770	3.091016	9.381378	0.107602	0.155057	0.902265	-0.099697	0.237474	-0.830078	0.620907	0.104531	-0.138000	-0.764529
19903	-0.949863	2.860505	9.422663	0.236289	0.151594	0.917704	-0.091544	0.235767	-0.831549	0.634627	0.107541	-0.141973	-0.752015
19904	-0.724550	3.119992	9.200391	0.308613	0.164550	0.929124	-0.084272	0.228458	-0.833398	0.648208	0.111268	-0.146635	-0.738881
19905	-0.403281	3.480991	9.062042	0.278119	0.232323	0.973160	-0.073895	0.218453	-0.834252	0.662380	0.115757	-0.150168	-0.724777
19906	-0.249548	3.586478	8.868144	0.216968	0.311033	1.028105	-0.063014	0.213773	-0.836256	0.677482	0.120024	-0.151676	-0.709653
19907	-0.268718	3.557144	8.742746	0.154338	0.381436	1.064597	-0.048011	0.209070	-0.835994	0.693066	0.124611	-0.151490	-0.693673
19908	-0.751167	3.651616	9.214798	0.002790	0.444255	1.074779	-0.033009	0.205961	-0.836497	0.709054	0.127529	-0.148148	-0.677518
19909	-0.478929	3.714952	9.991072	-0.112258	0.537249	1.040826	-0.014665	0.206824	-0.836642	0.724702	0.130466	-0.141840	-0.661564
19910	0.101820	3.733843	9.550330	-0.301671	0.538822	0.975289	0.006238	0.212614	-0.835271	0.739658	0.130435	-0.132687	-0.646752
19911	-0.253210	3.372505	9.609154	-0.264682	0.432809	0.984872	0.026347	0.222821	-0.833637	0.753928	0.129831	-0.125591	-0.631635
19912	-0.704662	3.042336	10.397159	-0.093889	0.330395	0.941586	0.041962	0.222687	-0.829672	0.766680	0.130217	-0.121981	-0.616739
19913	-0.627447	2.991604	9.585919	-0.110899	0.302840	0.867726	0.055529	0.219751	-0.827736	0.778159	0.130468	-0.118325	-0.602864
19914	0.074471	3.375730	8.954618	-0.397737	0.297037	0.803541	0.071267	0.225327	-0.826836	0.789388	0.125959	-0.111121	-0.590469
19915	0.284930	3.212093	8.815079	-0.490140	0.249384	0.777324	0.085416	0.240007	-0.825153	0.800105	0.119769	-0.103461	-0.578605
19916	-0.464262	2.609695	8.955649	-0.219766	0.181818	0.738189	0.096614	0.249246	-0.823448	0.809391	0.116841	-0.099902	-0.566793
19917	-0.415376	2.454879	8.675518	-0.145382	0.150635	0.653720	0.102924	0.250410	-0.820176	0.817263	0.115234	-0.097416	-0.556159
19918	-0.176916	2.478243	8.334851	-0.324086	0.157590	0.566065	0.109335	0.259185	-0.816773	0.824481	0.110607	-0.092670	-0.547183
19919	-0.234624	2.444135	8.242629	-0.469965	0.171050	0.531158	0.117544	0.272200	-0.814532	0.831468	0.104096	-0.085932	-0.538925
19920	-0.547553	2.373024	8.733141	-0.428898	0.223155	0.550652	0.127558	0.284410	-0.810773	0.838536	0.098446	-0.078874	-0.530042
19921	-0.277589	2.389153	9.071906	-0.301594	0.320093	0.514237	0.138620	0.292207	-0.806513	0.844920	0.096341	-0.071345	-0.521285
19922	0.222493	2.149186	8.953200	-0.238039	0.386836	0.466498	0.152541	0.296757	-0.803299	0.850671	0.095714	-0.063357	-0.513014
19923	-0.266432	2.074492	9.202005	-0.407993	0.341848	0.494298	0.169021	0.304509	-0.797548	0.856786	0.092013	-0.054326	-0.504480
19924	-0.781098	1.833559	9.390636	-0.480500	0.312667	0.587178	0.183304	0.315071	-0.793568	0.863773	0.086324	-0.045331	-0.494358
19925	-0.247586	1.174604	9.832801	-0.222152	0.311050	0.546083	0.198510	0.320150	-0.789470	0.869688	0.085406	-0.038700	-0.484614
19926	0.184928	1.500761	10.695861	-0.095258	0.287269	0.482151	0.210396	0.316044	-0.786244	0.874645	0.086196	-0.033738	-0.475845
19927	-0.276206	1.167197	11.200511	-0.196125	0.226659	0.454039	0.222782	0.316737	-0.783275	0.879342	0.084893	-0.028689	-0.467683
19928	-0.115513	0.828298	11.190058	-0.380762	0.171470	0.386764	0.233729	0.322917	-0.780676	0.883605	0.079617	-0.022903	-0.460846
19929	-0.055071	0.264155	10.791488	-0.500568	0.060609	0.318069	0.239737	0.334111	-0.776119	0.887250	0.071356	-0.017715	-0.455392
19930	-0.579958	-0.887243	10.645637	-0.617743	-0.010301	0.190263	0.242497	0.349883	-0.771278	0.889742	0.060273	-0.012678	-0.452289
19931	-0.739415	-0.847317	9.751856	-1.115556	-0.018497	0.038248	0.240547	0.380005	-0.765372	0.891171	0.040276	-0.002885	-0.451868
19932	-0.564016	-0.242769	9.166735	-1.398892	-0.000663	-0.046290	0.241103	0.424833	-0.754752	0.891479	0.015380	0.009641	-0.452698
19933	-0.287232	-0.650107	9.475624	-0.656126	-0.014490	-0.055401	0.241575	0.456981	-0.743753	0.891075	0.003527	0.015432	-0.453580
19934	0.197193	-0.645351	9.177794	0.135035	-0.005293	-0.047695	0.239363	0.461145	-0.743734	0.890551	0.005917	0.013976	-0.454631
19935	0.284590	-0.780204	9.085512	0.126883	0.017413	-0.106825	0.239385	0.457786	-0.745780	0.889526	0.008230	0.013207	-0.456620
19936	0.032808	-1.017914	10.063888	-0.144781	0.000308	-0.204165	0.236265	0.462233	-0.745114	0.887619	0.005648	0.014430	-0.460317
19937	-0.017139	-0.631548	10.524867	-0.463757	0.003433	-0.263031	0.233341	0.478198	-0.740740	0.885169	-0.002766	0.018838	-0.464879
19938	-0.010129	-0.596417	10.242208	-0.175925	0.016566	-0.261592	0.231484	0.487856	-0.738293	0.882657	-0.005781	0.020613	-0.469530
19939	0.059127	-0.469614	9.999818	0.254426	0.027155	-0.246509	0.229041	0.487727	-0.740574	0.880310	-0.001298	0.018695	-0.474029
19940	0.066781	-0.051160	9.962555	0.113791	0.097449	-0.221508	0.227520	0.483710	-0.743502	0.878111	0.001588	0.019186	-0.478069
19941	0.620790	0.057747	10.535685	0.291785	0.128952	-0.144969	0.227509	0.484792	-0.742096	0.876618	0.007720	0.018627	-0.480764
19942	0.387761	-0.579415	11.465431	0.533870	0.118186	-0.125257	0.229652	0.471365	-0.747230	0.875177	0.018209	0.015444	-0.483213
19943	0.125105	-0.110256	10.936728	0.167611	0.081219	-0.132619	0.230625	0.458628	-0.751459	0.873776	0.021670	0.015215	-0.485607
19944	-0.393666	-0.063486	9.439654	-0.160114	-0.021504	-0.148891	0.228922	0.463464	-0.750422	0.872365	0.018657	0.016319	-0.488226
19945	-1.370958	0.145220	9.135843	-0.127736	-0.052510	-0.089659	0.225661	0.469658	-0.748860	0.871523	0.015693	0.016632	-0.489821
19946	-1.185606	0.724203	9.510513	0.059116	0.002826	0.023770	0.224105	0.471806	-0.749358	0.871685	0.016798	0.015954	-0.489518
19947	-0.688920	0.680518	9.108912	0.115484	0.037827	0.066480	0.226197	0.467362	-0.750909	0.872254	0.019082	0.015420	-0.488437
19948	-0.860303	0.223258	9.148904	-0.024550	0.010290	0.093516	0.226592	0.464824	-0.750530	0.873116	0.018823	0.015664	-0.486896
19949	-0.435922	0.205781	9.419034	-0.105145	-0.009797	0.118994	0.227227	0.466562	-0.749640	0.874285	0.016830	0.016439	-0.484842
19950	-0.117308	0.104542	9.173373	-0.009404	-0.027987	0.088149	0.227499	0.465472	-0.751559	0.875085	0.016464	0.015871	-0.483429
19951	-0.240238	0.104367	9.193825	-0.057276	-0.039095	0.061154	0.226464	0.464690	-0.750785	0.875679	0.015002	0.015669	-0.482407
19952	-0.325033	0.190439	9.088634	-0.076466	-0.031852	0.043505	0.226590	0.467082	-0.751807	0.876061	0.013410	0.015695	-0.481759
19953	-0.387747	0.210477	9.357146	0.040594	-0.016140	0.073599	0.224651	0.466442	-0.751153	0.876736	0.013902	0.014942	-0.480539
19954	-0.232469	-0.006015	9.269154	0.205351	0.008710	0.061492	0.225973	0.460933	-0.753210	0.877175	0.017646	0.012963	-0.479672
19955	-0.262748	0.288072	9.465007	0.160486	0.034035	-0.018161	0.226534	0.452887	-0.756029	0.876904	0.020699	0.011955	-0.480071
19956	-0.203807	0.596059	10.156317	-0.059585	0.037304	-0.061754	0.227336	0.449247	-0.758720	0.876270	0.020038	0.013067	-0.481226
19957	-0.687174	0.372816	10.575901	-0.132663	0.004170	-0.080544	0.226417	0.452202	-0.757945	0.875516	0.017669	0.014369	-0.482653
19958	-1.048277	-0.233962	10.616825	-0.031771	0.000581	-0.071706	0.225630	0.454752	-0.757554	0.874762	0.017139	0.014570	-0.484031
19959	-0.324484	-0.351174	11.092364	0.008712	-0.013208	-0.148052	0.223181	0.453841	-0.757919	0.873298	0.017043	0.014247	-0.486679
19960	-1.163980	-0.728516	10.973633	0.008980	-0.021603	-0.167431	0.222282	0.453707	-0.758934	0.871624	0.016982	0.013699	-0.489689
19961	-1.312109	-1.044557	10.089366	-0.218632	0.009214	-0.186146	0.216441	0.458861	-0.757352	0.869829	0.013107	0.016074	-0.492918
19962	-0.499809	-0.564802	9.220422	-0.268347	0.051202	-0.260276	0.215618	0.469038	-0.755297	0.867254	0.008898	0.019538	-0.497403
19963	-0.864483	-0.939313	8.950151	-0.069443	0.049516	-0.274025	0.213515	0.474167	-0.752084	0.864475	0.007948	0.021173	-0.502167
19964	-0.600862	-0.558874	10.309226	0.023795	0.014811	-0.282753	0.211563	0.477398	-0.751556	0.861577	0.008425	0.021094	-0.507118
19965	-0.520920	-0.138163	10.186264	-0.163878	0.000037	-0.272621	0.210123	0.481294	-0.750776	0.858790	0.005349	0.022841	-0.511791
19966	-0.222595	-1.042626	10.020355	-0.201162	-0.007466	-0.348418	0.206184	0.492992	-0.746907	0.855191	0.001693	0.024667	-0.517722
19967	-0.549883	-1.174696	9.576223	0.140658	-0.012741	-0.405745	0.201515	0.497585	-0.746740	0.850927	0.003576	0.023051	-0.524767
19968	-0.462110	-0.389835	9.012014	0.263908	-0.034361	-0.360817	0.196628	0.494282	-0.748747	0.847071	0.007573	0.019580	-0.531065
19969	0.001222	-0.007858	8.594469	0.119399	0.019656	-0.302563	0.193032	0.492423	-0.751786	0.843781	0.009491	0.018717	-0.536277
19970	0.201885	-0.116784	8.983637	0.148662	0.084743	-0.236981	0.192648	0.491359	-0.751783	0.841132	0.012851	0.018455	-0.540362
19971	-0.116832	0.013956	9.414522	0.232131	0.101362	-0.176620	0.193090	0.482766	-0.756135	0.839078	0.017578	0.017687	-0.543439
19972	-0.288509	0.155502	10.106146	0.290388	0.059467	-0.115371	0.193389	0.475523	-0.759079	0.837650	0.023086	0.015427	-0.545501
19973	-0.407022	0.249905	10.346377	0.326634	0.022841	-0.144675	0.193937	0.469359	-0.760747	0.835862	0.028559	0.012285	-0.548059
19974	-0.380520	0.778081	10.728454	0.205220	-0.002767	-0.093598	0.192173	0.460941	-0.763292	0.834675	0.031966	0.009901	-0.549725
19975	-0.428602	0.748935	10.674793	0.120773	-0.050266	-0.045961	0.190916	0.456776	-0.767372	0.834069	0.033242	0.007711	-0.550603
19976	-1.282886	0.943587	10.410336	0.112520	-0.048306	0.049935	0.190175	0.449296	-0.768520	0.834512	0.034623	0.005491	-0.549874
19977	-1.110466	1.174092	10.184763	0.106521	-0.023455	0.103392	0.190706	0.445815	-0.768909	0.835541	0.036052	0.003826	-0.548230
19978	-0.581897	0.994054	9.284718	0.047057	-0.017044	0.079126	0.191618	0.442873	-0.768279	0.836334	0.036687	0.002827	-0.546985
19979	-0.713092	0.689673	8.986407	-0.024940	-0.034415	0.108334	0.192906	0.443133	-0.767522	0.837503	0.035834	0.002415	-0.545251
19980	-0.691177	0.654584	9.264537	0.100452	-0.008512	0.184606	0.193691	0.439658	-0.767019	0.839391	0.037463	0.000902	-0.542235
19981	-0.505737	0.706857	9.670224	0.076153	0.038951	0.171489	0.195022	0.431350	-0.768566	0.841153	0.039124	0.000575	-0.539381
19982	-0.616159	0.600013	9.442081	-0.092999	0.034930	0.100502	0.198643	0.429846	-0.768085	0.842264	0.037968	0.001946	-0.537723
19983	-0.755917	0.574442	9.080398	-0.206277	0.010890	0.037209	0.199000	0.434142	-0.765275	0.842778	0.034587	0.004305	-0.537132
19984	-0.385728	0.786495	8.971619	-0.148475	0.008239	0.022744	0.201033	0.438694	-0.761711	0.843079	0.032206	0.005881	-0.536792
19985	-0.022620	0.459902	8.924825	-0.065819	0.030264	0.002856	0.199998	0.439637	-0.762086	0.843114	0.031400	0.007058	-0.536771
19986	-0.323386	0.343748	8.898788	-0.126917	0.066659	-0.017819	0.204099	0.444297	-0.758794	0.842947	0.030004	0.009415	-0.537077
19987	-0.270168	0.831213	9.318945	-0.163185	0.052056	0.011526	0.206276	0.448022	-0.757660	0.843121	0.027799	0.011982	-0.536871
19988	-0.249058	0.477893	10.096634	-0.049840	0.038431	0.019513	0.207417	0.450306	-0.754985	0.843305	0.027408	0.013012	-0.536578
19989	-0.280247	-0.060860	10.141591	-0.018186	0.015653	0.040036	0.206902	0.450042	-0.755236	0.843708	0.027248	0.013377	-0.535943
19990	-0.723039	-0.184190	10.913376	-0.109288	-0.024673	0.082993	0.208311	0.450713	-0.753331	0.844618	0.025193	0.013946	-0.534595
19991	-1.511551	-0.075976	12.064404	-0.078304	-0.048611	0.078523	0.206233	0.451156	-0.751398	0.845475	0.023344	0.013890	-0.533324
19992	-0.477033	-0.191558	11.429198	-0.003046	-0.079631	-0.009592	0.204688	0.450896	-0.752408	0.845356	0.022472	0.012439	-0.533586
19993	-0.201125	-0.479139	10.179667	-0.184694	-0.061608	-0.082486	0.204151	0.452400	-0.749464	0.844534	0.018603	0.013373	-0.535012
19994	-0.816152	-0.429509	9.574588	-0.265475	0.011331	-0.099640	0.202289	0.462732	-0.746378	0.843518	0.014245	0.016300	-0.536665
19995	-1.094587	-0.186040	9.181780	-0.113758	0.095613	-0.082407	0.204329	0.466872	-0.743965	0.842596	0.013264	0.019162	-0.538042
19996	-0.690341	-0.036186	9.154052	-0.040412	0.128682	-0.072850	0.206882	0.469024	-0.739512	0.841736	0.013970	0.021642	-0.539274
19997	-0.573726	-0.217879	9.416608	-0.101393	0.110317	-0.078657	0.210740	0.472067	-0.738008	0.840829	0.013363	0.024625	-0.540575
19998	-0.794744	-0.356261	9.878233	-0.133908	0.045437	-0.034430	0.213299	0.474870	-0.735216	0.840438	0.011615	0.026704	-0.541125
19999	-0.886682	-0.273784	10.132946	-0.105313	-0.010209	0.006398	0.215469	0.477948	-0.732038	0.840500	0.009684	0.027696	-0.541017
20000	-0.837370	-0.514900	9.940414	0.046968	-0.053855	0.022019	0.214176	0.478229	-0.732028	0.840727	0.009933	0.026136	-0.540736
20001	-0.538148	-0.592024	9.723712	0.174646	-0.079209	0.037489	0.211361	0.473831	-0.734435	0.841098	0.011966	0.022943	-0.540263
20002	-0.256708	-0.471451	9.646424	0.107853	-0.071871	0.057449	0.211393	0.467671	-0.736227	0.841691	0.013060	0.020413	-0.539415
20003	-0.191033	-0.612128	9.270642	0.034185	-0.071893	0.066319	0.210635	0.464200	-0.736989	0.842391	0.012785	0.018842	-0.538386
20004	-0.232001	-0.101995	9.339817	0.116907	-0.068108	0.083317	0.208975	0.459805	-0.737744	0.843248	0.014083	0.016272	-0.537094
20005	0.104271	0.174901	9.922872	0.302495	-0.037724	0.087894	0.209019	0.451898	-0.740687	0.844070	0.018696	0.012358	-0.535765
20006	-0.535945	-0.023009	10.103734	0.492767	-0.049562	0.066709	0.208192	0.437308	-0.745286	0.844535	0.026530	0.006074	-0.534808
20007	-0.482900	0.487404	10.200191	0.262821	-0.015904	0.099615	0.208522	0.423378	-0.749384	0.845417	0.030710	0.002940	-0.533214
20008	-0.460132	0.313782	11.470044	0.086219	0.019536	0.130962	0.211396	0.415597	-0.749921	0.846723	0.032415	0.002129	-0.531041
20009	-0.570840	0.269665	11.295583	0.032237	0.037657	0.093745	0.213216	0.412905	-0.750065	0.847662	0.033260	0.002368	-0.529488
20010	-1.001043	0.441200	9.652276	-0.288271	-0.010301	0.036816	0.215519	0.417828	-0.749186	0.848198	0.028298	0.005081	-0.528899
20011	-1.023646	1.127928	9.296873	-0.282781	-0.057739	0.055345	0.215438	0.431773	-0.743302	0.848900	0.022847	0.007089	-0.528012
20012	-0.509369	1.455859	9.224666	0.149628	-0.024103	0.125782	0.215315	0.429905	-0.743302	0.850120	0.025183	0.004901	-0.525963
20013	-0.218648	1.148701	9.275875	0.277248	0.003583	0.163327	0.216004	0.420403	-0.744717	0.851646	0.029965	0.001960	-0.523256
20014	-0.295691	1.134555	9.404565	0.144288	0.001579	0.158961	0.219400	0.412075	-0.746025	0.853180	0.032478	0.000241	-0.520605
20015	-0.274070	1.154181	9.503448	-0.058735	0.003175	0.156084	0.219935	0.408587	-0.747053	0.854803	0.031562	0.000779	-0.517991
20016	-0.183989	0.961614	9.415183	-0.142906	-0.016942	0.181543	0.222265	0.406168	-0.746051	0.856731	0.028980	0.001715	-0.514946
20017	-0.086616	0.764948	9.530941	-0.083163	-0.035161	0.178195	0.222771	0.406978	-0.744521	0.858575	0.027264	0.001814	-0.511959
20018	-0.139921	0.806812	9.142207	-0.023789	-0.027773	0.174793	0.223264	0.410069	-0.741968	0.860327	0.026613	0.001344	-0.509046
20019	-0.081753	0.715966	8.570243	-0.104564	0.016979	0.178019	0.224689	0.409649	-0.742363	0.862155	0.025070	0.002532	-0.506018
20020	-0.062193	0.687145	9.275662	-0.160380	0.041557	0.182307	0.227895	0.410852	-0.738555	0.864022	0.022771	0.004639	-0.502917
20021	0.002502	0.285241	9.889868	-0.030297	0.027933	0.176541	0.230997	0.409491	-0.737686	0.865773	0.022617	0.005251	-0.499898
20022	-0.199665	-0.300549	9.644552	-0.099667	-0.020701	0.137527	0.230230	0.408158	-0.738319	0.867145	0.020736	0.005686	-0.497592
20023	-0.859319	0.053163	10.056182	-0.304374	-0.033898	0.114314	0.232265	0.413634	-0.735905	0.868364	0.015189	0.008004	-0.495630
20024	-1.012385	0.344506	10.927691	-0.178196	-0.028358	0.114914	0.233005	0.418997	-0.732842	0.869519	0.011869	0.009103	-0.493674
20025	-0.905310	-0.381987	10.860898	0.088793	-0.057423	0.068361	0.231839	0.419015	-0.732322	0.870150	0.012934	0.007174	-0.492564
20026	-1.182751	-0.878706	9.975292	-0.057303	-0.090726	-0.033822	0.228888	0.416886	-0.734855	0.869810	0.011076	0.006028	-0.493226
20027	-1.085572	-0.566380	9.099727	-0.368241	-0.067303	-0.066812	0.226773	0.425221	-0.731512	0.869185	0.004061	0.008533	-0.494396
20028	-0.925685	-0.229657	8.990733	-0.380031	-0.036163	-0.050317	0.225029	0.438091	-0.728171	0.868671	-0.002873	0.011525	-0.495247
20029	-1.164074	-0.267423	9.340800	-0.098298	-0.023063	-0.026773	0.225249	0.444792	-0.725359	0.868375	-0.004725	0.012171	-0.495737
20030	-1.249102	-0.091406	10.213727	0.169381	-0.012695	0.011461	0.224107	0.442113	-0.727523	0.868473	-0.001868	0.010131	-0.495629
20031	-0.993763	-0.039083	10.593665	0.247375	-0.017155	0.017403	0.221148	0.438938	-0.727884	0.868617	0.002399	0.007499	-0.495422
20032	-0.674248	-0.338177	10.172428	0.064591	-0.070300	0.012900	0.221949	0.435566	-0.730447	0.868721	0.002865	0.005496	-0.495263
20033	-0.443546	-0.212098	9.624316	-0.003967	-0.103180	0.020919	0.219394	0.430897	-0.732857	0.868907	0.001912	0.003875	-0.494956
20034	-0.637106	-0.061047	9.591026	0.102693	-0.104912	0.022370	0.215662	0.427994	-0.733595	0.869101	0.002698	0.000894	-0.494627
20035	-0.951628	0.178425	9.457041	0.062264	-0.105003	0.016606	0.212707	0.426138	-0.735617	0.869230	0.002908	-0.001386	-0.494397
20036	-0.299852	-0.030274	9.248984	0.062437	-0.121356	0.012978	0.207800	0.428042	-0.737622	0.869318	0.002832	-0.004255	-0.494227
20037	0.080770	0.034258	9.608662	0.166292	-0.159695	-0.025191	0.204078	0.424057	-0.739638	0.869006	0.004307	-0.008518	-0.494709
20038	-1.092352	0.409766	10.361425	0.069912	-0.150877	-0.023919	0.200107	0.418468	-0.742292	0.868704	0.004072	-0.011970	-0.495171
20039	-0.368831	0.844610	10.479881	0.072251	-0.085858	-0.014774	0.195982	0.417700	-0.743538	0.868498	0.004699	-0.013994	-0.495473
20040	-0.210235	0.440876	10.504501	0.213499	-0.100325	-0.019548	0.192536	0.410231	-0.746580	0.868215	0.007458	-0.017991	-0.495805
20041	-0.264432	0.691252	10.593911	-0.014145	-0.064966	-0.030000	0.189053	0.409596	-0.747192	0.867864	0.006825	-0.018787	-0.496399
20042	-0.120619	0.833412	9.874804	-0.056539	-0.038428	-0.028402	0.186992	0.410005	-0.748709	0.867544	0.005512	-0.019029	-0.496966
20043	0.231460	0.784573	9.457379	-0.042561	-0.028297	-0.035710	0.187239	0.411880	-0.747815	0.867151	0.004779	-0.018922	-0.497662
20044	0.412322	0.765430	9.381994	-0.056744	0.001002	-0.021052	0.186462	0.412952	-0.748320	0.866917	0.003852	-0.018478	-0.498096
20045	0.324339	0.504972	9.240713	-0.088945	0.006416	-0.032287	0.183862	0.415663	-0.747148	0.866573	0.002663	-0.017337	-0.498742
20046	0.284682	0.735894	9.260382	-0.172497	-0.006400	-0.003171	0.187205	0.419633	-0.746917	0.866513	-0.000351	-0.015868	-0.498902
20047	0.401484	0.536763	10.050727	-0.055116	-0.020848	0.032521	0.185370	0.422887	-0.743963	0.866802	-0.001238	-0.015568	-0.498409
20048	0.022154	0.229335	10.412498	-0.016264	-0.011776	0.023471	0.185120	0.422474	-0.745494	0.867000	-0.001606	-0.015750	-0.498056
20049	-0.329940	0.251678	10.116708	-0.106672	0.030145	0.026628	0.184582	0.425175	-0.743061	0.867242	-0.002864	-0.014042	-0.497680
20050	-0.128281	0.409563	9.741582	-0.098646	0.066667	-0.013990	0.187663	0.428095	-0.741295	0.867084	-0.003869	-0.012045	-0.498001
20051	-0.076149	0.092317	9.795222	0.012320	0.033774	-0.057659	0.187663	0.429421	-0.742317	0.866491	-0.002994	-0.011461	-0.499052
20052	-0.067277	-0.243556	10.054611	0.070620	-0.032030	-0.073861	0.186625	0.428646	-0.740776	0.865719	-0.002035	-0.012866	-0.500361
20053	0.038183	-0.118412	10.009347	-0.063980	-0.037709	-0.101299	0.185455	0.430793	-0.741021	0.864663	-0.003203	-0.012751	-0.502181
20054	0.022950	0.034732	9.780939	-0.142755	-0.024119	-0.121105	0.183236	0.435368	-0.739979	0.863396	-0.005845	-0.011883	-0.504353
20055	0.250118	-0.095282	9.615626	-0.047950	-0.024033	-0.144603	0.181152	0.439931	-0.739961	0.861896	-0.006607	-0.011703	-0.506907
20056	0.197352	-0.145423	9.756039	0.015184	-0.041351	-0.146104	0.177273	0.441304	-0.740441	0.860373	-0.006693	-0.012731	-0.509461
20057	0.322840	-0.166049	9.982534	-0.000692	-0.015726	-0.125917	0.173141	0.440683	-0.740408	0.859057	-0.006583	-0.012892	-0.511675
20058	0.424643	-0.291463	9.828116	-0.012964	0.031805	-0.127887	0.175456	0.442932	-0.739914	0.857723	-0.006411	-0.012372	-0.513924
20059	0.588895	-0.368556	9.698960	-0.032612	0.066638	-0.091113	0.174929	0.444149	-0.738888	0.856769	-0.006058	-0.010805	-0.515551
20060	0.571996	-0.369067	9.559587	0.023966	0.059467	-0.063127	0.175700	0.444813	-0.738382	0.856103	-0.004985	-0.010182	-0.516682
20061	0.472686	-0.263057	9.665753	-0.036528	0.027421	-0.052319	0.177764	0.445195	-0.738015	0.855535	-0.005155	-0.009263	-0.517636
20062	0.260231	-0.191184	9.703180	-0.099704	0.037395	-0.043438	0.176585	0.448420	-0.737238	0.855051	-0.006431	-0.007737	-0.518447
20063	0.105128	-0.008076	9.877111	-0.115562	0.031876	-0.037989	0.175400	0.452718	-0.735949	0.854617	-0.007922	-0.005929	-0.519165
20064	0.009057	-0.075087	10.033685	-0.073430	0.019096	-0.039604	0.176418	0.454858	-0.734423	0.854166	-0.008939	-0.004988	-0.519900
20065	0.037694	-0.017588	9.948353	-0.010494	0.024665	-0.037449	0.176679	0.455115	-0.735191	0.853750	-0.008708	-0.004397	-0.520592
20066	0.129744	-0.116289	9.873424	-0.021134	0.033852	-0.020896	0.176400	0.459003	-0.733910	0.853501	-0.008680	-0.003744	-0.521005
20067	0.088618	-0.090345	9.746196	-0.080543	0.022781	-0.037793	0.176902	0.460484	-0.732124	0.853067	-0.009669	-0.002463	-0.521706
20068	0.013721	-0.057063	9.673960	-0.098133	0.024591	-0.035120	0.177153	0.461955	-0.731614	0.852652	-0.011051	-0.001169	-0.522361
20069	0.138682	0.019801	9.568197	-0.033429	0.031999	-0.035724	0.177393	0.465168	-0.730465	0.852246	-0.011137	-0.000232	-0.523023
20070	0.148117	0.063081	9.556891	0.005004	0.059466	-0.033728	0.177783	0.463569	-0.729702	0.851864	-0.010396	0.000579	-0.523659
20071	0.095878	-0.095035	9.777400	0.047832	0.079645	-0.013236	0.179716	0.464619	-0.729334	0.851707	-0.008597	0.001468	-0.523946
20072	0.140111	-0.262432	10.041881	0.048798	0.070522	-0.001212	0.180759	0.461407	-0.728960	0.851669	-0.006993	0.002015	-0.524029
20073	0.244722	-0.451086	10.385832	-0.050872	0.066779	0.012141	0.183722	0.463114	-0.728472	0.851758	-0.007035	0.003710	-0.523875
20074	-0.143874	-0.340997	10.446154	-0.162714	0.017188	-0.010519	0.183968	0.466185	-0.728217	0.851591	-0.009594	0.005564	-0.524090
20075	-0.501372	-0.190786	10.262513	-0.154309	-0.032135	0.011730	0.184710	0.471543	-0.725665	0.851657	-0.012427	0.006672	-0.523909
20076	-0.336929	-0.332396	9.556420	-0.017595	-0.050270	-0.018906	0.181602	0.473182	-0.725384	0.851433	-0.013222	0.005853	-0.524265
20077	0.005389	-0.352050	9.237720	-0.006976	-0.037441	-0.039158	0.180692	0.473734	-0.724610	0.850998	-0.013609	0.005317	-0.524965
20078	0.327720	-0.206828	9.309968	-0.019305	0.008286	-0.039286	0.179529	0.474012	-0.724856	0.850551	-0.013821	0.005507	-0.525682
20079	0.439410	-0.364293	9.625621	0.023702	0.030277	-0.031711	0.179533	0.474269	-0.725878	0.850195	-0.012997	0.005775	-0.526276
20080	0.319353	-0.444835	10.060197	0.068529	0.033931	-0.031496	0.180824	0.472401	-0.724228	0.849847	-0.011445	0.005480	-0.526877
20081	0.185181	-0.613174	10.152590	-0.071225	0.033702	-0.050659	0.180828	0.472260	-0.724995	0.849265	-0.012229	0.006787	-0.527781
20082	0.314955	-0.541678	9.881187	-0.286554	0.048093	-0.065610	0.181058	0.478013	-0.723589	0.848454	-0.016565	0.010470	-0.528907
20083	0.347975	-0.398100	9.641094	-0.461701	0.051559	-0.074812	0.181247	0.490078	-0.718474	0.847436	-0.023820	0.016177	-0.530117
20084	0.169723	-0.406638	10.061736	-0.265725	0.060913	-0.051696	0.183373	0.501325	-0.712864	0.846702	-0.027662	0.019858	-0.530977
20085	-0.080686	-0.469995	9.969707	0.126254	0.009269	-0.030255	0.181170	0.502424	-0.712207	0.846420	-0.025384	0.018615	-0.531585
20086	-0.324147	-0.481062	9.688863	0.232840	0.002994	-0.021405	0.182736	0.499195	-0.712988	0.846271	-0.021386	0.016036	-0.532082
20087	-0.080936	-0.432802	9.591002	0.124180	0.015732	-0.014584	0.182250	0.494103	-0.715414	0.846136	-0.019056	0.014934	-0.532417
20088	-0.016499	-0.287626	9.800052	0.006886	0.022911	-0.015196	0.182026	0.487410	-0.717332	0.845943	-0.018669	0.015100	-0.532732
20089	-0.047092	-0.436133	10.004096	0.057591	0.023001	0.007214	0.183065	0.486592	-0.717851	0.846009	-0.017379	0.014829	-0.532679
20090	-0.171433	-0.642796	10.139246	0.052674	-0.008147	-0.007526	0.184109	0.483646	-0.717605	0.845921	-0.016545	0.013985	-0.532867
20091	-0.292097	-0.619500	9.987238	-0.017373	-0.020123	-0.012481	0.181654	0.485527	-0.719118	0.845762	-0.016993	0.013785	-0.533111
20092	0.067348	-0.686748	9.809639	-0.080166	-0.024751	-0.033999	0.180604	0.487958	-0.717576	0.845349	-0.018590	0.014067	-0.533705
20093	0.309713	-0.465774	9.570185	0.028300	-0.028259	-0.044517	0.179451	0.487420	-0.719228	0.844866	-0.018384	0.013215	-0.534499
20094	0.409653	-0.188756	9.623004	0.279340	-0.006029	-0.041445	0.178323	0.481134	-0.721522	0.844484	-0.013707	0.009969	-0.535312
