# Supplementary material for: Identification of Haptic Based Guiding Using Hard Reins
Source: PLoS One. 2015 Jul 22;10(7):e0132020. doi: 10.1371/journal.pone.0132020 (PMC4511788; doi:10.1371/journal.pone.0132020)
Supplement: S2 File — (ZIP) [file pone.0132020.s002.zip › MotionData2/Subject11/T15/sync15.txt]

// Start Time: 0
// Sample rate: 25.0Hz
// Scenario: 4.0
// Firmware Version: 2.6.1
Counter	Acc_X	Acc_Y	Acc_Z	Gyr_X	Gyr_Y	Gyr_Z	Mag_X	Mag_Y	Mag_Z	Quat_w	Quat_x	Quat_y	Quat_z
19430	2.109948	-8.833361	3.128452	0.004964	-0.019698	-0.012737	-0.882274	0.819938	-0.604930	0.811288	-0.571592	-0.120188	-0.025502
19431	2.110251	-8.978991	3.071799	0.228664	0.104808	-0.009463	-0.879905	0.817506	-0.609816	0.814138	-0.567784	-0.118856	-0.025973
19432	2.107565	-9.076118	3.142244	0.102951	0.134112	-0.014971	-0.880687	0.816550	-0.615682	0.815610	-0.565965	-0.117175	-0.027080
19433	2.162873	-9.147909	3.322579	-0.094142	0.037799	0.001463	-0.881731	0.815057	-0.615850	0.814631	-0.567470	-0.116637	-0.027374
19434	2.114573	-8.935211	3.182310	-0.115601	0.110337	0.008937	-0.879641	0.817437	-0.613142	0.813577	-0.569274	-0.114974	-0.028309
19435	2.091139	-8.967184	3.232373	-0.050465	0.150150	0.003213	-0.878203	0.818960	-0.614705	0.813346	-0.570002	-0.112611	-0.029751
19436	2.112894	-9.080862	3.265185	-0.055764	0.082916	-0.012264	-0.879384	0.819412	-0.615208	0.812889	-0.570795	-0.111663	-0.030586
19437	2.168702	-8.968204	3.234761	0.043333	0.066146	-0.019150	-0.877547	0.819281	-0.617359	0.813522	-0.569991	-0.110980	-0.031227
19438	2.138993	-8.946905	3.168707	0.050361	0.037710	-0.017534	-0.877149	0.817621	-0.617681	0.814169	-0.569075	-0.110889	-0.031400
19439	2.062713	-9.028398	3.051460	0.030566	0.003884	-0.023094	-0.877547	0.819326	-0.619350	0.814512	-0.568511	-0.111259	-0.031425
19440	2.191083	-9.123138	3.205329	-0.048933	-0.062555	-0.023796	-0.878196	0.817250	-0.618611	0.813802	-0.569255	-0.112827	-0.030755
19441	2.268212	-9.116894	3.116193	-0.171759	-0.035658	-0.002807	-0.878727	0.818983	-0.615229	0.811756	-0.572052	-0.113493	-0.030460
19442	2.146982	-8.890956	2.983213	-0.082069	0.012608	0.017254	-0.878472	0.820810	-0.610658	0.810856	-0.573375	-0.113359	-0.030041
19443	2.018178	-8.985519	3.030516	-0.009844	-0.020227	0.003156	-0.878999	0.821638	-0.610094	0.810694	-0.573547	-0.113803	-0.029456
19444	2.079411	-9.122745	3.139325	0.050047	-0.003325	-0.012472	-0.878206	0.819399	-0.609643	0.811253	-0.572670	-0.114339	-0.029048
19445	2.131908	-9.099959	3.027648	0.143580	0.066451	0.002403	-0.877941	0.818753	-0.611924	0.813041	-0.570299	-0.113475	-0.029117
19446	2.107874	-9.112533	3.010159	0.029173	0.059237	0.039136	-0.875584	0.820474	-0.617078	0.813530	-0.569839	-0.112393	-0.028632
19447	2.007785	-9.204159	2.962052	-0.186383	0.045414	0.020717	-0.877685	0.821311	-0.615300	0.811502	-0.572891	-0.111468	-0.028905
19448	2.026829	-8.859100	3.499137	0.044507	0.109860	0.011213	-0.874802	0.821928	-0.614915	0.812263	-0.572089	-0.109898	-0.029416
19449	1.647669	-9.113596	3.053808	0.234295	0.225417	0.003811	-0.448043	0.662799	-0.310764	0.815419	-0.568145	-0.106470	-0.031082
19450	2.039994	-9.048189	3.404698	0.125337	0.018297	0.002047	-0.447507	0.659594	-0.316318	0.816855	-0.566156	-0.105992	-0.031317
19451	2.022543	-8.832525	3.077630	0.236556	0.291426	-0.002927	-0.446447	0.656732	-0.325321	0.820123	-0.562086	-0.101558	-0.033832
19452	2.506732	-9.030031	3.235971	-0.045501	-0.266153	0.013737	-0.450902	0.656068	-0.328214	0.819068	-0.563006	-0.105979	-0.030351
19453	2.438892	-8.778915	2.522016	-0.046747	-0.131146	0.018155	-0.455497	0.657799	-0.326779	0.818249	-0.563899	-0.108080	-0.028369
19454	2.425933	-9.041242	2.899044	-0.316325	-0.062193	0.014219	-0.481750	0.669610	-0.340055	0.814539	-0.569092	-0.109056	-0.027679
19455	2.333558	-8.972494	3.237444	-0.610000	-0.080941	-0.046930	-0.875980	0.821117	-0.614529	0.807302	-0.578945	-0.110771	-0.028556
19456	2.391088	-8.680181	3.352527	0.535466	-0.070403	0.062792	-0.876772	0.822396	-0.609166	0.813362	-0.570279	-0.112425	-0.024169
19457	2.596925	-9.025946	3.433651	0.489191	-0.305010	-0.065311	-0.879114	0.817121	-0.618073	0.818145	-0.562281	-0.118592	-0.020376
19458	2.509812	-9.573672	3.078917	0.199738	0.563024	0.076418	-0.876614	0.815844	-0.631426	0.821700	-0.558874	-0.108960	-0.024442
19459	2.632371	-9.226676	4.182334	-0.506497	0.270607	0.012148	-0.867704	0.818554	-0.637952	0.816562	-0.567046	-0.104381	-0.028113
19460	2.171952	-8.390476	3.309924	-0.627016	-0.178255	-0.000740	-0.869042	0.825660	-0.620708	0.809024	-0.577248	-0.107507	-0.026597
19461	1.965264	-8.083615	2.714031	-0.199113	0.248629	-0.075303	-0.870363	0.828023	-0.613844	0.807188	-0.580149	-0.104508	-0.030863
19462	2.163663	-8.279019	2.923755	0.273422	0.441916	-0.178714	-0.867469	0.825967	-0.623639	0.811133	-0.575021	-0.099904	-0.037864
19463	2.410308	-8.922551	3.304404	0.355808	0.292475	-0.290843	-0.867579	0.819818	-0.632865	0.815535	-0.568389	-0.099051	-0.044996
19464	2.507457	-9.165923	3.374201	0.191847	0.329894	-0.277869	-0.872014	0.813695	-0.644964	0.818094	-0.564362	-0.097278	-0.052484
19465	2.150858	-8.492762	3.656615	-0.150196	0.468646	-0.253256	-0.872005	0.811243	-0.652746	0.817000	-0.565769	-0.092602	-0.061979
19466	1.462200	-8.145986	4.143094	-0.191400	0.503896	-0.255687	-0.873300	0.807391	-0.664543	0.815414	-0.567736	-0.087318	-0.071772
19467	1.652902	-8.661898	4.494590	0.571166	0.908041	-0.229521	-0.870390	0.800532	-0.682063	0.823007	-0.556514	-0.076168	-0.084556
19468	2.507159	-9.156058	4.875906	0.776882	0.988348	-0.168421	-0.860262	0.792850	-0.707129	0.832619	-0.541629	-0.063235	-0.096882
19469	2.938473	-9.507524	4.198657	0.264275	0.504830	-0.062676	-0.854858	0.785775	-0.729865	0.836008	-0.536048	-0.056302	-0.102824
19470	2.415218	-9.109312	3.679003	-0.425248	0.141381	0.015167	-0.850668	0.788236	-0.732890	0.831646	-0.542854	-0.053203	-0.104134
19471	1.602105	-8.507539	3.962390	-0.581363	-0.050719	-0.037682	-0.848975	0.792089	-0.733851	0.825205	-0.552479	-0.053522	-0.104590
19472	1.390749	-8.137526	4.588487	-0.258383	0.007680	-0.059265	-0.852268	0.795912	-0.722268	0.822267	-0.556646	-0.053823	-0.105481
19473	1.696917	-8.314014	4.517383	0.129943	0.155506	-0.150872	-0.853192	0.797144	-0.714646	0.823642	-0.553902	-0.053467	-0.109304
19474	2.201588	-8.482048	4.442679	0.053826	0.322509	-0.169594	-0.855277	0.793478	-0.721646	0.824221	-0.552115	-0.050376	-0.115292
19475	2.449156	-8.404675	5.065810	-0.294943	0.251986	-0.132312	-0.853702	0.793196	-0.723001	0.821004	-0.556095	-0.047266	-0.120318
19476	3.253692	-8.152207	5.160790	-0.418035	0.122142	-0.062992	-0.854218	0.790802	-0.726658	0.816326	-0.562586	-0.045206	-0.122744
19477	3.836411	-7.787313	4.778809	-0.442808	-0.031780	-0.173814	-0.857376	0.793742	-0.718957	0.811003	-0.569499	-0.046950	-0.125464
19478	2.458802	-8.331802	3.977722	-0.017039	-0.439951	-0.210110	-0.865655	0.798132	-0.703049	0.809863	-0.570657	-0.056662	-0.123540
19479	2.166746	-9.740168	2.342819	0.686698	0.484486	-0.106346	-0.870346	0.789357	-0.713767	0.818003	-0.557947	-0.052070	-0.129831
19480	2.689625	-10.604397	2.868383	0.235997	0.584324	-0.197388	-0.863760	0.781718	-0.737198	0.820692	-0.552325	-0.045530	-0.139029
19481	3.810479	-11.001422	3.885299	-0.022901	-0.705126	-0.201400	-0.871343	0.774397	-0.735881	0.819239	-0.554281	-0.059641	-0.134399
19482	3.411687	-10.188437	2.432531	-0.363440	-1.045465	-0.076365	-0.887612	0.775403	-0.715073	0.813600	-0.562809	-0.076932	-0.124023
19483	1.825202	-8.969728	1.869254	-0.605470	-0.375581	0.073347	-0.896945	0.780764	-0.692081	0.806335	-0.573591	-0.081074	-0.119350
19484	0.814433	-7.883568	3.235570	-0.638841	-0.314793	0.048137	-0.899211	0.791482	-0.674713	0.798577	-0.584648	-0.084428	-0.115467
19485	1.110705	-7.380676	2.788405	-0.501220	-0.203294	-0.098435	-0.904475	0.795569	-0.654465	0.792147	-0.592862	-0.087930	-0.115268
19486	2.352028	-7.719922	1.654573	0.073625	0.318933	-0.164248	-0.906440	0.794542	-0.649826	0.793212	-0.590656	-0.085255	-0.121124
19487	3.903099	-8.635890	2.123025	0.593738	0.369406	-0.153768	-0.904978	0.789769	-0.666465	0.800427	-0.579989	-0.082945	-0.126687
19488	3.968293	-9.486479	3.582688	0.566422	-0.273209	0.080722	-0.903508	0.781717	-0.678692	0.806712	-0.571703	-0.088067	-0.120895
19489	3.056834	-9.272470	3.266711	0.093891	-0.569876	0.335692	-0.906394	0.781731	-0.676400	0.807534	-0.572069	-0.093986	-0.108597
19490	2.434376	-8.507126	2.808632	-0.427916	-0.108711	0.275237	-0.903017	0.791202	-0.664583	0.803026	-0.579684	-0.092015	-0.103192
19491	2.600472	-8.042924	3.094219	-0.576857	0.299206	0.125256	-0.897791	0.797223	-0.660998	0.797095	-0.588473	-0.084893	-0.105508
19492	3.303111	-7.894238	3.259058	-0.135476	0.447515	0.033712	-0.892825	0.802781	-0.661145	0.796327	-0.589717	-0.077337	-0.110068
19493	3.444693	-8.095569	3.086824	0.420468	0.171271	-0.038825	-0.889412	0.802307	-0.668107	0.801465	-0.582492	-0.076380	-0.111901
19494	3.410759	-7.863185	3.016642	0.194569	0.101361	0.050195	-0.886776	0.798890	-0.678606	0.804016	-0.579220	-0.074833	-0.111638
19495	3.114045	-7.533601	3.212030	-0.223391	0.261074	-0.043759	-0.883636	0.801606	-0.679619	0.801741	-0.582062	-0.071093	-0.115593
19496	2.479893	-9.646778	5.417875	0.712372	0.022920	-0.484215	-0.889237	0.790242	-0.691073	0.808851	-0.569818	-0.078212	-0.122271
19497	1.502211	-11.470273	5.786707	1.475159	-0.171362	-0.567656	-0.902267	0.765231	-0.715094	0.823675	-0.545055	-0.091389	-0.126974
19498	0.260929	-10.352372	2.647565	-0.060283	0.895975	0.035834	-0.899612	0.755858	-0.731229	0.824633	-0.543765	-0.076289	-0.135942
19499	0.790730	-9.134150	1.641405	-1.201932	1.134653	0.061929	-0.881036	0.771172	-0.736404	0.813078	-0.560252	-0.053825	-0.148743
19500	1.437369	-9.015306	4.598945	-0.566795	0.377517	-0.307150	-0.872945	0.782898	-0.725100	0.806183	-0.567962	-0.049715	-0.158167
19501	3.053429	-9.849876	6.211965	1.256757	0.326451	-0.058112	-0.877353	0.767783	-0.743062	0.820435	-0.546322	-0.049250	-0.161224
19502	3.116874	-9.783462	3.705616	0.745524	0.766926	0.432926	-0.858689	0.756576	-0.779762	0.830540	-0.531922	-0.034522	-0.161464
19503	2.421611	-8.738115	1.144538	-0.912632	0.151351	0.413350	-0.845875	0.768684	-0.777932	0.822164	-0.546744	-0.024865	-0.156524
19504	1.400403	-7.380310	2.455537	-1.402488	-0.806356	0.250225	-0.845692	0.791366	-0.741881	0.806896	-0.572140	-0.031523	-0.143458
19505	1.331604	-7.026905	5.151093	-0.284318	-1.113550	-0.029436	-0.857017	0.803821	-0.706554	0.802728	-0.579690	-0.049174	-0.131035
19506	1.392822	-7.685991	5.027980	1.117143	-0.282989	-0.058609	-0.862113	0.798181	-0.708800	0.815064	-0.562293	-0.057535	-0.127226
19507	1.412907	-8.569189	4.274736	1.311376	-0.263920	-0.045451	-0.864809	0.781691	-0.734928	0.829212	-0.541218	-0.065794	-0.123132
19508	2.101486	-9.318819	4.287076	0.465298	-0.518895	-0.018029	-0.874329	0.764921	-0.741726	0.833465	-0.534705	-0.075972	-0.116859
19509	2.457911	-8.156976	4.799471	-0.957331	-0.451669	0.014933	-0.880118	0.769790	-0.725033	0.822512	-0.551481	-0.081219	-0.112899
19510	2.051784	-7.074448	5.794479	-1.776234	-0.878317	-0.269714	-0.891061	0.784928	-0.680327	0.800272	-0.581773	-0.094837	-0.110052
19511	2.185193	-8.360969	4.619359	-0.095565	-0.589111	-0.533069	-0.907998	0.788014	-0.640715	0.796952	-0.583303	-0.110340	-0.111580
19512	4.155729	-9.313443	1.115440	2.261486	0.454974	-0.239938	-0.914216	0.766212	-0.672949	0.822923	-0.545141	-0.110994	-0.115322
19513	5.941792	-12.399944	0.904713	1.009614	-0.042724	0.116933	-0.916251	0.748316	-0.704841	0.833994	-0.528685	-0.112947	-0.110405
19514	3.627817	-12.941710	2.840190	0.022535	-1.694917	0.358366	-0.925440	0.750403	-0.690058	0.830716	-0.532502	-0.137770	-0.085865
19515	0.561781	-9.958620	2.194144	-0.491879	-1.561783	0.400606	-0.940686	0.758505	-0.653894	0.821381	-0.544177	-0.158640	-0.063547
19516	-0.589891	-8.314556	1.597678	-1.318385	-0.294727	0.364769	-0.934436	0.771569	-0.638807	0.806279	-0.567000	-0.158493	-0.057485
19517	0.464252	-7.373131	1.454449	-0.725484	0.525101	0.208936	-0.927411	0.788136	-0.620430	0.799791	-0.578762	-0.146763	-0.061881
19518	2.003009	-7.607416	0.795853	0.520455	0.302852	-0.046159	-0.932282	0.793642	-0.608378	0.806580	-0.569881	-0.143292	-0.064277
19519	2.782333	-9.549420	2.061835	1.517774	0.120023	-0.219370	-0.931703	0.778228	-0.636503	0.823492	-0.544514	-0.145699	-0.064323
19520	2.339864	-9.596035	4.363869	1.255072	-0.050489	0.079346	-0.931643	0.761834	-0.669700	0.836837	-0.523968	-0.147450	-0.058484
19521	2.807587	-8.451607	4.716154	-0.690573	0.539001	0.243065	-0.920350	0.759458	-0.698332	0.831296	-0.535658	-0.134991	-0.061610
19522	3.355784	-8.092217	4.109330	-0.620751	0.861851	-0.023531	-0.911734	0.771630	-0.695124	0.826762	-0.544713	-0.120403	-0.072499
19523	1.242577	-7.916862	5.097313	0.106977	0.329585	0.064186	-0.904417	0.779716	-0.687114	0.828788	-0.542698	-0.114326	-0.074283
19524	-1.431516	-9.596540	3.968985	0.855946	-0.209603	0.039015	-0.908203	0.774677	-0.692809	0.837525	-0.528824	-0.118843	-0.069097
19525	-0.432044	-11.224170	2.510138	1.470090	1.215215	-0.056150	-0.900540	0.759326	-0.730843	0.855252	-0.502196	-0.100722	-0.078730
19526	2.240293	-10.457067	4.222906	-0.402731	1.278329	-0.291255	-0.882780	0.745146	-0.781973	0.853013	-0.506295	-0.081342	-0.097044
19527	2.329813	-8.727216	5.134376	-1.973077	0.812565	-0.112732	-0.875499	0.764250	-0.766044	0.833341	-0.537920	-0.064448	-0.109686
19528	1.520707	-6.950769	4.133467	-1.215818	0.518561	0.024038	-0.868893	0.789161	-0.743413	0.820723	-0.556885	-0.053094	-0.116075
19529	0.267486	-7.434764	3.205778	0.128096	-0.152933	-0.267473	-0.872052	0.791882	-0.732133	0.821336	-0.555033	-0.058556	-0.117969
19530	-0.184858	-8.661298	4.134955	1.439855	0.245252	-0.317265	-0.880638	0.771089	-0.751555	0.836508	-0.530200	-0.061622	-0.123876
19531	-0.073684	-9.474705	5.044612	0.667602	0.354750	-0.262417	-0.882420	0.755261	-0.771164	0.843290	-0.517952	-0.059656	-0.130491
19532	-0.262035	-9.337397	4.580522	-0.733029	0.145288	-0.253958	-0.887664	0.754472	-0.767675	0.835130	-0.529576	-0.058141	-0.136848
19533	-0.203968	-8.098485	4.707735	-1.029268	0.226905	-0.203155	-0.889505	0.755781	-0.762565	0.823791	-0.545982	-0.053099	-0.143011
19534	-0.019838	-7.968845	5.521062	-0.532367	0.128710	-0.159854	-0.892021	0.762397	-0.746917	0.817636	-0.554192	-0.051414	-0.147309
19535	0.776976	-8.534295	7.210405	0.314276	-0.166008	-0.173423	-0.898044	0.759163	-0.744559	0.820548	-0.549436	-0.056313	-0.147140
19536	1.389462	-10.843719	5.499343	1.414804	-0.073389	-0.379788	-0.910602	0.748869	-0.741287	0.834562	-0.525794	-0.066032	-0.150623
19537	2.961339	-11.239994	5.098096	0.614355	0.769847	0.018846	-0.907127	0.730129	-0.771941	0.842067	-0.513245	-0.054125	-0.156756
19538	4.259478	-10.517448	4.877363	-1.018784	0.636390	0.150477	-0.898594	0.728336	-0.786841	0.832559	-0.528434	-0.038882	-0.161526
19539	5.382035	-8.781288	3.031100	-1.498319	0.730737	0.128085	-0.889227	0.751576	-0.772531	0.817315	-0.550960	-0.020014	-0.167447
19540	4.477376	-7.746982	0.843941	-1.132973	0.066722	-0.117047	-0.885626	0.772949	-0.749314	0.804302	-0.569079	-0.016630	-0.170208
19541	2.702875	-7.432076	1.018167	0.192704	-0.405746	-0.301197	-0.888294	0.785742	-0.725499	0.805287	-0.567451	-0.026883	-0.169676
19542	2.398490	-8.342687	3.225059	0.239691	-0.257988	-0.218718	-0.900066	0.775893	-0.724348	0.807140	-0.564346	-0.034538	-0.169841
19543	2.683014	-8.968559	3.435860	-0.294535	0.146958	-0.093188	-0.909606	0.765249	-0.726966	0.803578	-0.568746	-0.031907	-0.172547
19544	3.716883	-8.163628	1.382109	-0.698018	0.612542	0.070101	-0.905431	0.771858	-0.723882	0.796178	-0.577818	-0.019062	-0.178503
19545	3.999213	-7.736178	1.414020	-0.583149	-0.163698	0.147633	-0.900095	0.784344	-0.712922	0.789774	-0.587970	-0.017705	-0.173881
19546	2.218381	-7.264060	1.339129	-0.052930	-0.949496	0.175665	-0.901382	0.794515	-0.689587	0.789323	-0.592075	-0.030655	-0.159615
19547	-0.178384	-7.472582	1.416384	0.037069	-0.560422	0.178970	-0.906903	0.797097	-0.675890	0.789850	-0.593632	-0.037282	-0.149491
19548	-1.115433	-8.484638	2.131723	0.624122	0.171190	0.095547	-0.910682	0.789223	-0.678487	0.797643	-0.583296	-0.035502	-0.149234
19549	0.089099	-10.423743	3.790993	1.349602	0.786397	0.062634	-0.899880	0.776754	-0.712753	0.813677	-0.559489	-0.025858	-0.155670
19550	0.759748	-12.110590	3.713583	1.024842	0.634173	0.067639	-0.888016	0.760603	-0.750336	0.825484	-0.540730	-0.018168	-0.160804
19551	3.366830	-11.363676	5.354548	-0.296155	1.353278	0.313148	-0.865782	0.760677	-0.776762	0.823369	-0.541489	0.008894	-0.169628
19552	6.012086	-10.684516	6.376422	-0.132212	0.735470	0.192377	-0.842721	0.767678	-0.791682	0.822417	-0.541088	0.023322	-0.174097
19553	7.953154	-9.122791	4.818919	-1.463587	-0.247365	0.402480	-0.833200	0.783518	-0.780397	0.807622	-0.565828	0.028702	-0.163589
19554	4.494843	-5.712307	4.648583	-1.697572	-0.652564	0.125711	-0.837094	0.809212	-0.732781	0.788739	-0.594925	0.024882	-0.152760
19555	3.417277	-6.013258	6.023313	-0.070313	-1.264995	0.349900	-0.843964	0.822768	-0.695610	0.789306	-0.599617	0.009108	-0.131803
19556	3.326284	-9.794779	2.422284	3.366667	-1.837555	0.369735	-0.857751	0.810223	-0.706596	0.828569	-0.549611	-0.024459	-0.103935
19557	3.024671	-9.569393	5.010585	2.557065	-1.813059	0.758111	-0.873108	0.775048	-0.749917	0.855539	-0.510400	-0.051685	-0.069804
19558	1.904434	-7.788580	6.791889	-0.580414	-2.039002	1.055500	-0.880708	0.771523	-0.739179	0.848045	-0.523634	-0.075314	-0.030907
19559	1.336847	-6.454506	4.285493	-1.343440	-1.732420	0.905789	-0.885015	0.801560	-0.675068	0.830956	-0.548237	-0.094587	0.000799
19560	2.072452	-6.091767	3.198236	0.019641	-1.408363	0.133996	-0.891895	0.817360	-0.633036	0.828156	-0.547853	-0.116839	0.019031
19561	2.627580	-6.950282	6.297528	0.934738	-2.196241	0.096301	-0.909743	0.817548	-0.598811	0.832266	-0.531061	-0.151976	0.047015
19562	2.035597	-8.065334	6.680071	0.881124	-2.732157	0.462416	-0.924688	0.811631	-0.566540	0.831420	-0.514281	-0.191677	0.086689
19563	2.514062	-9.161136	5.490031	1.056543	-1.586058	0.772623	-0.924805	0.806205	-0.558738	0.834165	-0.496321	-0.208411	0.119993
19564	2.763728	-9.243954	5.765461	0.341825	-1.815678	0.466500	-0.920897	0.813207	-0.542086	0.828178	-0.487756	-0.233355	0.147514
19565	2.327868	-8.574883	3.942003	-0.255249	-2.356779	0.424146	-0.926962	0.818346	-0.494021	0.812479	-0.486238	-0.269005	0.176313
19566	2.581918	-9.655543	0.838843	0.322816	-1.030225	0.116241	-0.917826	0.829331	-0.456840	0.809358	-0.477767	-0.283667	0.190294
19567	3.460882	-9.712221	2.599075	0.736754	-0.472679	0.007711	-0.919919	0.827963	-0.461510	0.813449	-0.463906	-0.288784	0.199236
19568	4.943111	-9.291867	5.052911	0.120737	-1.513129	0.170232	-0.922664	0.823458	-0.448998	0.804613	-0.456525	-0.311512	0.217125
19569	3.917026	-8.398215	1.890770	-0.156880	-1.691372	0.230371	-0.923999	0.826875	-0.409014	0.791010	-0.452771	-0.337581	0.235247
19570	2.595883	-8.417447	0.805866	0.345464	-0.810893	0.315695	-0.919293	0.829652	-0.389714	0.786818	-0.445331	-0.346228	0.250448
19571	2.023471	-8.592688	2.580223	-0.038468	-0.850041	0.257750	-0.908438	0.838871	-0.380246	0.778930	-0.443378	-0.357927	0.261862
19572	1.727590	-8.782493	2.827689	-0.018829	-0.820045	0.201490	-0.904916	0.842915	-0.360759	0.771414	-0.440429	-0.369438	0.272872
19573	2.420626	-8.464127	2.557745	0.260032	-0.136308	0.190667	-0.901645	0.844582	-0.352107	0.771365	-0.437101	-0.368867	0.279061
19574	3.596173	-8.697630	2.744789	0.362745	0.129364	0.164145	-0.896798	0.847433	-0.360842	0.774269	-0.433154	-0.363803	0.283783
19575	4.146899	-8.648829	2.511019	0.558772	-0.312637	0.092856	-0.894833	0.848944	-0.368523	0.775950	-0.423409	-0.365128	0.292074
19576	3.989476	-8.770613	2.531175	0.328656	-0.363807	0.141355	-0.890646	0.853468	-0.377197	0.774974	-0.416983	-0.367960	0.300242
19577	3.658449	-8.621231	2.998829	-0.036951	-0.329774	0.221817	-0.884882	0.855075	-0.374555	0.770559	-0.417255	-0.371974	0.306222
19578	3.192238	-8.452509	2.980846	0.004892	-0.442254	0.253151	-0.880180	0.860233	-0.362753	0.765494	-0.416141	-0.376920	0.314287
19579	2.621528	-8.441056	2.638343	0.392563	-0.307419	0.252710	-0.873897	0.864334	-0.360835	0.764460	-0.410167	-0.377574	0.323731
19580	2.485613	-8.686246	2.551787	0.548204	0.000839	0.208356	-0.868397	0.868522	-0.374318	0.767366	-0.403182	-0.372521	0.331394
19581	3.017722	-8.841611	2.805143	0.181518	0.433624	0.129408	-0.863681	0.871736	-0.386760	0.770798	-0.404346	-0.364167	0.331297
19582	3.951482	-8.761561	2.833188	-0.156218	0.711118	0.084827	-0.861062	0.874205	-0.394684	0.773890	-0.411897	-0.353753	0.326028
19583	4.397378	-8.959746	3.137169	-0.006556	0.526771	0.041584	-0.859097	0.875901	-0.404486	0.776877	-0.415835	-0.345936	0.322291
19584	3.936163	-9.082137	3.629353	0.076168	0.237132	0.060419	-0.856997	0.876448	-0.412465	0.778591	-0.416463	-0.341475	0.322100
19585	3.263257	-8.905049	3.429274	-0.166345	0.552237	-0.002718	-0.856218	0.879400	-0.415436	0.780576	-0.422691	-0.334651	0.316296
19586	2.566266	-8.786603	3.671736	-0.516406	0.754916	-0.373690	-0.860672	0.877731	-0.416634	0.783330	-0.432823	-0.329445	0.300875
19587	1.219394	-8.313389	4.454754	-0.448698	0.620834	-0.575648	-0.872450	0.868967	-0.414650	0.786514	-0.439825	-0.327990	0.283499
19588	1.075065	-8.245538	5.215150	-0.566172	0.836466	-0.454391	-0.882269	0.863264	-0.415516	0.789265	-0.450268	-0.322189	0.265544
19589	1.551103	-9.018435	5.295753	0.021485	0.938049	-0.333506	-0.891034	0.856726	-0.423329	0.796845	-0.452740	-0.310721	0.252025
19590	1.658263	-9.900059	4.504254	0.900505	0.682435	-0.196205	-0.895865	0.853061	-0.452222	0.809882	-0.440381	-0.297243	0.248601
19591	1.283181	-9.557353	4.519042	0.201491	0.842491	-0.077071	-0.898072	0.848464	-0.479182	0.816676	-0.440872	-0.283668	0.241256
19592	1.019339	-8.382480	5.118205	-0.870179	1.054242	-0.017196	-0.896765	0.850797	-0.485900	0.814602	-0.459744	-0.271032	0.227156
19593	1.933697	-7.611070	4.904581	-0.913222	0.678560	-0.225953	-0.893759	0.853671	-0.481459	0.810490	-0.476408	-0.266486	0.212428
19594	2.150150	-7.430058	4.002524	-0.169481	0.312966	-0.504478	-0.901873	0.847690	-0.477834	0.812477	-0.477605	-0.267258	0.200866
19595	3.441793	-7.984243	4.400120	0.361256	0.370335	-0.553994	-0.913779	0.839063	-0.487936	0.819868	-0.470222	-0.265414	0.190429
19596	5.154439	-8.191020	4.502360	-0.199106	0.092564	-0.582652	-0.927781	0.828261	-0.485328	0.820523	-0.470589	-0.270403	0.179361
19597	3.130135	-7.727973	2.470472	-1.400942	-0.749874	-0.372086	-0.939843	0.823334	-0.450799	0.804000	-0.488610	-0.291536	0.172772
19598	0.967997	-8.330407	1.467653	-0.752176	0.230634	-0.257164	-0.947965	0.817792	-0.429755	0.798647	-0.499812	-0.293203	0.162427
19599	2.191537	-11.157378	4.303867	0.948648	1.014811	-0.388486	-0.951083	0.810359	-0.452675	0.814804	-0.485537	-0.278051	0.151777
19600	4.082618	-11.205750	2.831580	0.857899	0.580123	-0.096647	-0.955507	0.803374	-0.494168	0.826381	-0.472605	-0.267107	0.149643
19601	4.371602	-8.705573	1.185020	-1.422299	1.198764	0.066240	-0.948576	0.809454	-0.488740	0.818319	-0.499845	-0.251243	0.131857
19602	3.660777	-6.232986	1.943591	-2.259493	0.791684	0.098177	-0.941140	0.819425	-0.460076	0.798450	-0.538705	-0.243259	0.114455
19603	3.166443	-5.178808	2.449951	-1.328036	0.407295	-0.039225	-0.940637	0.823855	-0.436291	0.785668	-0.560531	-0.240663	0.103014
19604	3.913274	-6.839864	3.640618	0.810772	0.871360	-0.381536	-0.944028	0.819091	-0.448494	0.799425	-0.547533	-0.229707	0.091445
19605	6.019103	-9.791842	4.256970	2.567962	0.778412	-0.547603	-0.948942	0.802813	-0.512730	0.830712	-0.504615	-0.218880	0.085863
19606	6.744471	-11.717932	4.649948	1.084122	0.584778	-0.486394	-0.957521	0.782187	-0.558193	0.844699	-0.485269	-0.212339	0.076875
19607	3.417986	-9.426542	3.096201	-1.531764	0.043793	-0.151710	-0.958176	0.781247	-0.552635	0.829662	-0.510331	-0.216086	0.067308
19608	-0.163370	-7.991479	3.659005	-2.081596	-0.144273	-0.221114	-0.962260	0.785197	-0.533596	0.807321	-0.543187	-0.223598	0.056426
19609	-2.075933	-8.220039	6.552686	-0.483695	-0.025339	-0.458988	-0.969353	0.785360	-0.502950	0.802287	-0.548834	-0.229968	0.047246
19610	-0.094752	-10.140390	6.440231	1.859033	1.319419	-0.461072	-0.974149	0.770048	-0.536463	0.828255	-0.517560	-0.212038	0.034127
19611	2.493154	-11.477157	4.187977	1.782878	2.504477	-0.226095	-0.966100	0.760061	-0.592277	0.855826	-0.487806	-0.171632	0.012236
19612	3.063458	-10.078571	3.335727	-1.000711	1.375104	-0.054788	-0.946415	0.761080	-0.638974	0.850279	-0.504771	-0.149006	-0.005276
19613	2.074692	-7.431522	3.116955	-2.364355	0.408038	0.184172	-0.936607	0.772477	-0.657727	0.826630	-0.544873	-0.140094	-0.013057
19614	1.545604	-6.067283	3.783566	-1.465747	-0.129494	-0.099311	-0.935628	0.791372	-0.613693	0.809917	-0.568444	-0.143673	-0.016247
19615	1.324486	-6.425675	3.623049	0.850895	-0.104949	-0.300465	-0.941519	0.787093	-0.608047	0.819046	-0.553700	-0.149278	-0.017207
19616	1.871842	-8.770031	4.083514	2.432898	0.219802	-0.235112	-0.948192	0.781129	-0.600453	0.845521	-0.512483	-0.148975	-0.016186
19617	1.988871	-10.821161	5.166345	1.617059	-0.033405	-0.126095	-0.948756	0.755398	-0.648295	0.861499	-0.484471	-0.151467	-0.012860
19618	1.857730	-10.352695	4.961437	-0.922694	0.255242	0.060532	-0.948702	0.742144	-0.692163	0.853200	-0.500077	-0.147461	-0.015069
19619	2.144283	-8.498046	4.604859	-2.195026	0.669569	-0.013433	-0.942472	0.761063	-0.666790	0.832335	-0.536717	-0.135512	-0.028113
19620	2.165385	-6.910325	4.437094	-1.526337	0.092775	-0.117646	-0.940703	0.779873	-0.632068	0.815816	-0.561174	-0.135773	-0.033075
19621	2.708398	-6.919888	4.461046	0.286752	-0.150634	-0.080042	-0.943648	0.794601	-0.583205	0.818603	-0.556278	-0.139452	-0.031589
19622	3.455143	-7.692750	4.330943	1.110868	-0.231571	-0.083409	-0.945709	0.783983	-0.600790	0.830031	-0.537858	-0.145009	-0.027021
19623	3.047682	-9.680741	3.921888	0.732648	-0.453723	-0.040747	-0.950506	0.768923	-0.633232	0.836501	-0.525623	-0.153529	-0.020401
19624	2.622428	-10.042861	3.545751	0.148610	-0.120570	-0.015575	-0.953249	0.765438	-0.635304	0.837668	-0.523034	-0.156259	-0.018202
19625	2.883642	-8.703202	3.420918	-0.519966	-0.028576	0.027895	-0.952606	0.768863	-0.628427	0.832126	-0.531737	-0.156430	-0.018767
19626	3.479207	-8.575907	3.303454	-0.427288	-0.574762	-0.000196	-0.953169	0.778412	-0.597559	0.825685	-0.538840	-0.166517	-0.012955
19627	3.102261	-9.990594	2.368754	0.609216	-0.825820	0.005147	-0.958816	0.779332	-0.583647	0.829300	-0.528870	-0.180429	-0.001655
19628	1.687279	-10.239566	2.341659	0.605392	-0.680804	0.176128	-0.962995	0.774170	-0.589609	0.833050	-0.519014	-0.191039	0.012523
19629	1.206340	-9.452187	2.335405	-0.411921	-0.329161	0.384788	-0.960529	0.781747	-0.578635	0.827261	-0.527295	-0.192754	0.021124
19630	1.911069	-8.128678	2.910215	-0.581001	0.159067	0.326157	-0.953229	0.794977	-0.565678	0.821476	-0.538028	-0.187489	0.023460
19631	2.584795	-7.873727	3.030045	-0.198526	0.215106	0.098577	-0.949180	0.800181	-0.561441	0.819992	-0.541834	-0.183105	0.022384
19632	3.087174	-8.422872	2.890757	0.574653	-0.017477	-0.046444	-0.947341	0.799866	-0.567716	0.826079	-0.532133	-0.183938	0.024380
19633	3.369800	-8.946836	3.144052	0.713652	0.134687	0.032718	-0.945490	0.796855	-0.583246	0.833961	-0.520567	-0.181162	0.026447
19634	3.063067	-9.059155	3.513343	0.114989	-0.001329	0.150268	-0.942996	0.797171	-0.593628	0.835023	-0.519118	-0.179890	0.029870
19635	2.849070	-8.616498	2.995621	-0.152567	0.204954	0.129573	-0.938815	0.802153	-0.591924	0.833961	-0.522361	-0.175406	0.029677
19636	2.751900	-8.487116	3.732933	-0.120860	0.340770	0.042131	-0.933829	0.802544	-0.602066	0.833807	-0.524647	-0.169676	0.026871
19637	2.952401	-8.381404	4.975340	-0.037425	0.235030	-0.037929	-0.931212	0.804888	-0.604414	0.834124	-0.525339	-0.166381	0.023951
19638	3.217964	-8.556182	5.100328	0.230746	0.228334	-0.106143	-0.928337	0.808112	-0.603149	0.837305	-0.521170	-0.163892	0.021017
19639	2.615727	-7.989602	3.652801	0.245115	0.211505	-0.070699	-0.928192	0.804939	-0.615874	0.840490	-0.516950	-0.161212	0.018717
19640	1.377863	-7.303434	2.704721	-0.220019	0.063431	0.001424	-0.927411	0.806964	-0.614490	0.838376	-0.520600	-0.160565	0.017890
19641	0.938200	-8.085499	4.319258	-0.100217	0.337109	-0.058245	-0.927679	0.808928	-0.615488	0.838347	-0.522250	-0.155724	0.013404
19642	2.056887	-9.979968	6.697573	1.238213	0.272237	-0.316374	-0.930009	0.800875	-0.636177	0.851896	-0.500376	-0.154302	0.009418
19643	2.432476	-10.570386	5.279146	0.809489	-0.121644	0.003310	-0.926698	0.792446	-0.658139	0.859471	-0.486518	-0.156290	0.013526
19644	1.385460	-10.012093	1.810832	-0.478420	0.076329	0.251906	-0.925270	0.797546	-0.658925	0.854900	-0.495433	-0.153063	0.016230
19645	0.589209	-8.441420	3.579593	-1.099773	0.051681	0.389552	-0.916013	0.813940	-0.641106	0.843706	-0.515433	-0.148703	0.019399
19646	0.728813	-7.679032	5.031784	-0.504963	-0.170753	0.313867	-0.913420	0.822041	-0.622810	0.837774	-0.524717	-0.148861	0.025422
19647	1.506939	-7.655261	4.526000	0.399488	-0.126219	0.154157	-0.909759	0.825533	-0.621944	0.841423	-0.518466	-0.149143	0.030946
19648	2.006361	-8.571061	3.436327	0.725972	-0.115081	0.066799	-0.907539	0.829303	-0.625836	0.848443	-0.506281	-0.150153	0.035745
19649	1.690966	-9.098580	3.810890	0.183278	-0.328558	0.063813	-0.907789	0.826016	-0.633112	0.849167	-0.503206	-0.154944	0.041129
19650	0.393573	-9.092862	5.032162	-0.619066	-0.560555	0.072445	-0.911216	0.829558	-0.615024	0.840982	-0.513350	-0.164504	0.046472
19651	-0.184127	-9.040236	5.038108	-0.636397	0.014418	0.148689	-0.914371	0.831206	-0.605236	0.834233	-0.524591	-0.163180	0.047236
19652	2.079036	-9.259027	3.689231	-0.109221	1.014453	0.198721	-0.902322	0.837273	-0.610497	0.835999	-0.527864	-0.144480	0.039882
19653	4.010846	-9.216891	1.875756	-0.198417	0.496823	0.249559	-0.892520	0.848799	-0.610378	0.834985	-0.532393	-0.133642	0.038696
19654	3.763817	-9.396163	1.547029	-0.614999	-0.007508	0.293720	-0.885597	0.857151	-0.601424	0.828086	-0.543343	-0.131356	0.042393
19655	1.375517	-10.128699	2.528608	-0.434516	-0.506982	0.053804	-0.885097	0.863358	-0.582897	0.821747	-0.550404	-0.139555	0.048079
19656	0.826802	-10.555958	4.076956	-0.099709	-0.286298	0.089078	-0.885872	0.859747	-0.587520	0.819717	-0.551952	-0.143622	0.052783
19657	1.066267	-10.124568	2.836776	-0.526851	-0.005522	0.093915	-0.886147	0.863130	-0.577843	0.813561	-0.561041	-0.143205	0.053337
19658	0.433370	-9.199384	0.851312	-1.140220	0.550352	-0.089960	-0.889465	0.873044	-0.548128	0.802156	-0.579691	-0.136658	0.042757
19659	0.942862	-8.335670	1.914571	-0.994432	1.036585	-0.212104	-0.888160	0.874208	-0.539735	0.793077	-0.595992	-0.123255	0.025107
19660	1.673346	-8.317510	2.398935	-0.365418	1.014434	-0.249346	-0.887371	0.873674	-0.541356	0.791146	-0.601505	-0.110494	0.008481
19661	1.766182	-8.772247	1.302937	0.299660	0.921590	-0.295570	-0.886827	0.869763	-0.564738	0.796445	-0.596453	-0.099403	-0.006145
19662	1.808055	-9.363678	1.619149	0.197864	1.019630	-0.375705	-0.886003	0.860062	-0.589103	0.800595	-0.592263	-0.087840	-0.023582
19663	1.952802	-9.302781	1.803635	-0.103968	1.228231	-0.428401	-0.889126	0.853751	-0.606540	0.800803	-0.592749	-0.073234	-0.044719
19664	2.763020	-9.140047	1.596221	-0.312682	1.629253	-0.462916	-0.884907	0.848585	-0.626947	0.798616	-0.595259	-0.052511	-0.071560
19665	3.804827	-9.074988	1.983888	-0.129295	1.641307	-0.489027	-0.878854	0.844275	-0.650405	0.797373	-0.594503	-0.032109	-0.098644
19666	4.499286	-9.101191	2.289385	-0.016821	1.287484	-0.450430	-0.870155	0.832848	-0.679698	0.796854	-0.591724	-0.017086	-0.120804
19667	4.893673	-9.642628	1.761650	-0.165410	1.121650	-0.338846	-0.864371	0.830349	-0.697381	0.793964	-0.591784	-0.003217	-0.139290
19668	3.985359	-10.760793	3.999718	0.168470	0.759671	-0.472535	-0.858579	0.825097	-0.715551	0.794611	-0.586875	0.002588	-0.155450
19669	0.458689	-9.630305	6.910640	0.005834	-0.094841	-0.638757	-0.864843	0.815452	-0.722959	0.792449	-0.587354	-0.006858	-0.164294
19670	-2.513356	-7.621320	5.324171	-0.677129	0.460282	-0.677406	-0.879250	0.808459	-0.717169	0.782214	-0.596364	-0.005510	-0.180169
19671	-2.962942	-7.052051	3.128004	-0.984838	2.279359	-0.423482	-0.869815	0.811875	-0.724875	0.768157	-0.602952	0.028447	-0.213480
19672	0.785423	-8.498496	3.971119	0.058417	2.782412	-0.480546	-0.843580	0.813551	-0.758206	0.764066	-0.589542	0.064917	-0.253830
19673	4.236586	-9.785233	5.316542	1.440915	2.007893	-0.389959	-0.815187	0.797716	-0.814171	0.775529	-0.557270	0.083366	-0.284700
19674	2.760871	-9.943267	3.513147	0.616292	0.517317	-0.230197	-0.802519	0.775771	-0.853142	0.780185	-0.545112	0.085149	-0.294810
19675	0.641102	-9.112807	3.494794	-0.633348	0.391447	-0.031151	-0.797283	0.779456	-0.856275	0.772371	-0.552830	0.094432	-0.298170
19676	-0.285928	-8.088227	4.902655	-0.943358	0.300440	-0.340237	-0.790745	0.786547	-0.858517	0.759305	-0.566188	0.100663	-0.304555
19677	0.207111	-8.059889	4.686523	-0.451119	0.566291	-0.494463	-0.793395	0.794704	-0.849725	0.750039	-0.570555	0.106266	-0.317199
19678	2.062999	-8.650070	3.992205	0.078579	1.566027	-0.539817	-0.787238	0.797224	-0.851178	0.743811	-0.560314	0.122966	-0.343035
19679	3.301252	-8.710082	4.415724	-0.011727	1.421817	-0.488258	-0.768323	0.789881	-0.875675	0.736645	-0.551716	0.138477	-0.365770
19680	3.393725	-8.543396	4.061110	-0.628646	0.286178	-0.366633	-0.762301	0.793669	-0.878016	0.726256	-0.559895	0.143054	-0.372297
19681	2.902725	-7.964924	4.152390	-0.906785	0.146521	-0.424014	-0.763493	0.797557	-0.877613	0.712540	-0.573073	0.146885	-0.377224
19682	2.545962	-7.141184	5.333777	-0.757519	0.046652	-0.576231	-0.771001	0.806569	-0.858907	0.699420	-0.585193	0.146382	-0.383320
19683	1.955693	-6.661582	5.591229	-0.327476	-0.097029	-0.732180	-0.786766	0.813363	-0.837785	0.690426	-0.592439	0.138609	-0.391300
19684	3.340409	-9.044367	3.962170	0.587484	1.150118	-0.730339	-0.794336	0.802131	-0.847089	0.688285	-0.577169	0.141042	-0.416229
19685	5.365114	-12.716534	1.962957	1.591522	1.512146	-0.643783	-0.777183	0.772466	-0.897649	0.696530	-0.543813	0.140663	-0.446461
19686	4.075377	-12.492401	1.618450	0.294524	-0.554213	-0.155096	-0.773677	0.743529	-0.929960	0.699985	-0.545144	0.128420	-0.443110
19687	2.746660	-10.215457	2.665193	-0.521811	-1.438529	0.125068	-0.795477	0.751257	-0.907411	0.698906	-0.564639	0.113918	-0.423953
19688	2.094528	-7.940865	3.111778	-0.507763	-0.756487	-0.017243	-0.810601	0.762017	-0.878863	0.694879	-0.578216	0.107075	-0.413939
19689	1.328189	-6.799518	2.434657	-0.535854	-0.187214	-0.146163	-0.818897	0.771950	-0.863440	0.687978	-0.587504	0.106978	-0.412410
19690	1.765329	-7.354781	1.547331	-0.191025	-0.088703	-0.164837	-0.822191	0.776250	-0.854630	0.684727	-0.591310	0.105140	-0.412852
19691	3.476119	-8.066433	1.708677	0.394760	-0.084463	-0.059886	-0.828224	0.775569	-0.849002	0.689186	-0.586766	0.099815	-0.413237
19692	4.732398	-8.783791	2.919889	0.819995	-0.194276	0.035950	-0.828583	0.765370	-0.862342	0.699511	-0.577004	0.090590	-0.411757
19693	4.278707	-9.202103	3.924760	0.831469	-0.451604	0.234235	-0.825513	0.749221	-0.878831	0.711830	-0.568610	0.079853	-0.404480
19694	3.165609	-9.100986	3.495144	0.275391	-0.727784	0.386572	-0.829296	0.742428	-0.880331	0.719322	-0.569972	0.071353	-0.390662
19695	2.557717	-8.160666	2.617423	-0.453482	-0.489777	0.290445	-0.833131	0.751585	-0.865648	0.717147	-0.579908	0.070924	-0.379969
19696	3.357362	-7.296644	2.724488	-0.622945	0.046507	0.121619	-0.833573	0.766504	-0.852417	0.710870	-0.588359	0.077474	-0.377484
19697	4.219223	-7.239649	3.624140	0.044428	0.112998	0.145142	-0.825989	0.773753	-0.850414	0.712418	-0.586680	0.080169	-0.376615
19698	4.039220	-7.643363	3.920095	0.832224	-0.372036	0.217053	-0.820858	0.768775	-0.855546	0.724400	-0.577254	0.070936	-0.370124
19699	3.361398	-7.762516	3.361093	0.771698	-0.319034	0.136034	-0.821734	0.756246	-0.869219	0.734776	-0.568157	0.061818	-0.365351
19700	2.985176	-8.041146	3.693406	0.133409	0.037407	0.172647	-0.817255	0.750379	-0.877161	0.737610	-0.565782	0.063142	-0.363092
19701	3.045817	-9.782518	5.756517	0.371153	0.026096	-0.006139	-0.813564	0.744841	-0.886679	0.741859	-0.560052	0.060416	-0.363783
19702	2.220600	-10.559613	5.773161	1.231862	-0.221020	-0.363744	-0.816115	0.722630	-0.904625	0.753129	-0.543713	0.043870	-0.367760
19703	-0.001808	-9.508011	3.040028	-0.118507	0.315151	-0.044001	-0.815301	0.714214	-0.912340	0.751401	-0.543142	0.048807	-0.371498
19704	0.235795	-10.280413	2.812472	-0.947620	1.071067	0.133268	-0.794379	0.735024	-0.912055	0.740838	-0.549151	0.073170	-0.379787
19705	3.029763	-10.855731	4.635369	0.208857	1.324385	0.001734	-0.765541	0.741488	-0.927327	0.741134	-0.535787	0.091133	-0.394142
19706	4.334675	-10.370852	5.056823	0.291365	0.273921	0.230120	-0.748979	0.731697	-0.951210	0.745576	-0.528932	0.095256	-0.394048
19707	1.977266	-8.792611	2.031582	-0.554573	-0.457086	0.513293	-0.744810	0.740470	-0.945931	0.744668	-0.539775	0.098165	-0.380101
19708	0.607933	-7.438833	2.032306	-0.876871	0.193294	0.562660	-0.732168	0.765407	-0.930274	0.739130	-0.550240	0.113431	-0.371560
19709	0.977584	-7.135762	4.375878	-0.543545	0.166264	0.335290	-0.714136	0.786916	-0.921297	0.735383	-0.556240	0.123609	-0.366782
19710	2.046213	-7.446427	4.745541	0.436145	-1.184017	-0.057735	-0.726333	0.786178	-0.913076	0.742675	-0.558558	0.102029	-0.355018
19711	1.914461	-8.779007	3.711848	1.444873	-0.715551	0.001579	-0.750801	0.767465	-0.916975	0.760098	-0.541839	0.081098	-0.349406
19712	1.601641	-9.541903	4.182128	0.861415	-0.301851	0.186374	-0.754396	0.743674	-0.937350	0.771191	-0.530525	0.072289	-0.344357
19713	1.470222	-9.209299	4.565475	-0.579435	-0.591804	0.201225	-0.758578	0.738833	-0.939183	0.767383	-0.543107	0.069299	-0.333700
19714	1.686866	-7.904403	4.685023	-1.136776	-0.539242	0.115721	-0.768095	0.761170	-0.914718	0.756465	-0.563887	0.069535	-0.323970
19715	2.357704	-6.955296	5.206263	-0.726263	-0.449065	-0.079763	-0.776283	0.777976	-0.891506	0.748540	-0.577669	0.066540	-0.318684
19716	2.570074	-7.339747	5.576686	0.268090	-0.911015	-0.258224	-0.794158	0.788955	-0.869962	0.751168	-0.579753	0.047968	-0.311983
19717	2.378063	-8.556993	3.837513	1.092453	-1.037025	-0.205035	-0.818235	0.770418	-0.869741	0.763500	-0.569514	0.023156	-0.303619
19718	2.979708	-9.915145	2.400525	0.986029	0.089234	-0.195552	-0.830870	0.743318	-0.887593	0.773426	-0.553953	0.016094	-0.307717
19719	4.386387	-10.811926	2.534683	0.417597	-0.005019	0.044909	-0.830304	0.731242	-0.904457	0.778528	-0.547363	0.013912	-0.306749
19720	5.575449	-10.503844	3.517087	0.101275	-1.055452	0.243774	-0.839481	0.729721	-0.901344	0.781366	-0.552119	-0.000792	-0.290916
19721	3.777764	-9.036551	2.863626	0.041183	-1.706421	0.223856	-0.861511	0.726765	-0.882983	0.782786	-0.561007	-0.025313	-0.268097
19722	0.967717	-8.228412	2.022826	-0.289272	-1.422750	0.317183	-0.885668	0.732522	-0.856483	0.780378	-0.573092	-0.043022	-0.246423
19723	-0.033728	-8.763540	2.239216	-0.267355	-0.516164	0.263172	-0.901978	0.745543	-0.828913	0.778248	-0.579975	-0.046690	-0.236175
19724	1.623957	-8.774722	2.285346	0.295416	0.189815	0.171841	-0.901200	0.748901	-0.831473	0.782697	-0.574666	-0.043364	-0.235084
19725	3.605159	-8.845482	3.121628	0.406425	0.191182	0.088642	-0.893575	0.744026	-0.843673	0.788048	-0.567473	-0.041180	-0.235073
19726	4.191643	-8.839687	3.197340	0.222430	-0.267271	0.157495	-0.889894	0.741573	-0.848974	0.791133	-0.565375	-0.044899	-0.229008
19727	3.274781	-8.560219	3.118967	0.045933	-0.306105	0.155117	-0.892512	0.739947	-0.847800	0.792176	-0.566200	-0.048159	-0.222610
19728	2.402745	-8.032321	3.458865	-0.084174	-0.132400	0.203722	-0.897112	0.742706	-0.842877	0.792056	-0.568346	-0.047839	-0.217583
19729	2.580395	-7.679570	3.630125	0.110812	0.146049	0.229043	-0.890827	0.746655	-0.846544	0.794558	-0.566167	-0.043354	-0.215066
19730	2.975367	-7.929769	2.825846	0.038817	0.382646	0.272710	-0.882700	0.748707	-0.853747	0.796521	-0.564151	-0.034582	-0.214690
19731	3.187319	-8.192801	3.830714	0.088852	0.434068	0.225396	-0.865928	0.755069	-0.864633	0.798867	-0.560999	-0.025486	-0.215506
19732	3.041208	-7.904023	5.422113	0.241290	0.173832	0.195901	-0.859375	0.757318	-0.872874	0.802545	-0.556514	-0.021782	-0.213869
19733	2.772769	-9.539960	5.224053	0.900201	-0.002337	0.028996	-0.853575	0.749243	-0.888476	0.812710	-0.541919	-0.025347	-0.212566
19734	0.573561	-8.652882	3.426678	0.532381	0.041479	0.065744	-0.854698	0.731667	-0.904962	0.818787	-0.533123	-0.026453	-0.211350
19735	-0.750269	-10.220508	3.985125	-0.451077	0.587474	0.190267	-0.844491	0.739523	-0.908019	0.815152	-0.538025	-0.012745	-0.214228
19736	1.447066	-10.563963	5.554517	0.819057	1.166400	-0.163257	-0.830026	0.728764	-0.929783	0.823278	-0.519454	0.000798	-0.228867
19737	3.458378	-9.964452	4.815081	-0.489596	0.290380	0.158115	-0.816376	0.727021	-0.945939	0.819005	-0.526119	0.009619	-0.228774
19738	2.231436	-8.724938	1.615288	-0.926494	0.568553	0.331215	-0.804898	0.747808	-0.941294	0.810527	-0.538527	0.026406	-0.228774
19739	2.100739	-7.646986	3.865461	-0.485336	0.378868	0.317170	-0.786587	0.764325	-0.938058	0.806583	-0.544474	0.038315	-0.226944
19740	1.792478	-7.674295	5.054755	0.047049	-0.713747	0.171320	-0.788979	0.774046	-0.931479	0.808408	-0.546792	0.028213	-0.216098
19741	1.015882	-8.402091	3.900447	0.890370	-0.776709	0.197660	-0.806940	0.771209	-0.922462	0.819338	-0.535461	0.014095	-0.204373
19742	0.943039	-9.337846	4.078554	0.534898	-0.218677	0.161267	-0.814238	0.756391	-0.932413	0.825787	-0.527530	0.009828	-0.199229
19743	0.758868	-8.986751	4.753763	-0.484001	-0.422795	0.229270	-0.816460	0.754458	-0.936435	0.821738	-0.537080	0.007365	-0.190364
19744	0.356525	-8.263487	4.678202	-0.802403	-0.687237	0.242554	-0.826100	0.774143	-0.910724	0.814013	-0.552736	0.001483	-0.178502
19745	0.249954	-8.008132	4.769275	-0.220369	-0.355316	0.106829	-0.835325	0.787050	-0.891343	0.812120	-0.557476	-0.002100	-0.172271
19746	-0.111178	-7.970974	4.969707	0.044393	-0.506254	-0.027614	-0.844008	0.794687	-0.877982	0.812506	-0.558483	-0.011000	-0.166760
19747	-0.291871	-8.134438	5.030377	-0.066907	-0.770645	-0.017233	-0.861062	0.795067	-0.865418	0.811682	-0.561893	-0.023170	-0.157833
19748	0.143556	-8.150762	5.469848	-0.288106	-0.469589	-0.040860	-0.874434	0.792056	-0.853270	0.808090	-0.568011	-0.030559	-0.153034
19749	2.026298	-7.980647	5.805509	-0.371576	0.131958	-0.048310	-0.880096	0.798250	-0.840254	0.804101	-0.573290	-0.027494	-0.154935
19750	3.590563	-8.010654	4.539660	-0.025509	0.074247	-0.074429	-0.881545	0.800025	-0.837790	0.803658	-0.573442	-0.027281	-0.156695
19751	4.376458	-8.433459	2.906326	0.649756	-0.098633	-0.043475	-0.886784	0.798118	-0.839916	0.811158	-0.562942	-0.031190	-0.155391
19752	5.009233	-9.608898	2.506211	0.976703	-0.388138	0.270350	-0.890417	0.786334	-0.853268	0.822594	-0.548354	-0.037678	-0.145694
19753	4.713373	-10.640836	3.578313	0.935150	-0.926251	0.012244	-0.900334	0.770173	-0.862302	0.832122	-0.535250	-0.055447	-0.134188
19754	4.715307	-11.291158	4.685554	0.984364	-1.331601	-0.117503	-0.924015	0.750413	-0.857341	0.840427	-0.522025	-0.081696	-0.120410
19755	4.729857	-9.757047	3.639541	-0.092936	-1.300601	0.057859	-0.950751	0.742281	-0.837628	0.837337	-0.526439	-0.102786	-0.105658
19756	3.368983	-8.150892	1.775821	-1.431912	-1.170931	0.212134	-0.971934	0.760239	-0.791112	0.819748	-0.552931	-0.117351	-0.092249
19757	2.036014	-7.747883	1.914795	-0.853905	-1.066007	0.154773	-0.986440	0.781868	-0.742430	0.807874	-0.568937	-0.131605	-0.079570
19758	0.806491	-7.971667	1.695850	0.411760	-1.120829	0.068499	-1.001548	0.787075	-0.712862	0.809482	-0.564068	-0.149805	-0.064223
19759	1.578083	-8.489199	1.838949	0.714734	-0.290217	0.023336	-1.011098	0.778922	-0.709556	0.816661	-0.552826	-0.155177	-0.058035
19760	3.335019	-8.976560	3.451269	0.502813	0.378818	0.084013	-1.007138	0.772333	-0.727880	0.823415	-0.544383	-0.148858	-0.058956
19761	4.361246	-8.792891	3.490996	-0.193158	0.017955	0.131448	-1.001357	0.769979	-0.739713	0.821553	-0.547878	-0.146993	-0.057208
19762	4.019263	-8.114767	2.296097	-0.396343	-0.247371	0.146871	-1.000337	0.778223	-0.726177	0.816605	-0.555052	-0.149274	-0.052833
19763	3.564975	-7.863256	2.739945	-0.096063	-0.132576	0.244990	-0.999976	0.788418	-0.718817	0.815397	-0.557452	-0.148777	-0.047331
19764	3.063616	-8.063979	3.835574	0.254724	-0.312026	0.286586	-0.997759	0.792288	-0.714867	0.817527	-0.554391	-0.151178	-0.038014
19765	3.085402	-8.502950	3.358210	0.603271	0.028883	0.102460	-0.998017	0.791764	-0.722055	0.824338	-0.544716	-0.150195	-0.034533
19766	3.427664	-8.953081	3.013505	0.323630	0.348654	-0.052017	-0.995373	0.785925	-0.735557	0.828825	-0.538936	-0.145481	-0.037853
19767	3.854521	-8.908886	3.423377	-0.106954	0.283603	-0.083947	-0.994573	0.782494	-0.743647	0.828416	-0.540199	-0.141838	-0.042345
19768	3.936476	-8.315115	3.970144	-0.534534	0.320009	0.024515	-0.991050	0.788980	-0.746671	0.823504	-0.548772	-0.136142	-0.046427
19769	3.651679	-7.893109	3.919716	-0.416342	0.182230	-0.044908	-0.989896	0.797412	-0.741634	0.819368	-0.555244	-0.133537	-0.050076
19770	2.988046	-8.029017	3.144670	0.167964	0.239289	-0.141558	-0.989630	0.796367	-0.744594	0.821714	-0.551835	-0.131643	-0.054179
19771	1.511931	-8.631047	3.012468	0.381566	0.158915	-0.130441	-0.993296	0.795198	-0.750435	0.826181	-0.544972	-0.131154	-0.056830
19772	0.631971	-9.489088	4.363770	0.525790	0.073580	-0.155092	-0.996412	0.785878	-0.763184	0.831874	-0.535743	-0.132471	-0.058449
19773	1.335491	-9.993291	4.519121	0.333256	0.738005	0.094192	-0.990875	0.778346	-0.784212	0.837431	-0.529468	-0.119708	-0.063582
19774	2.030425	-11.140913	4.029247	0.054118	0.982971	-0.090866	-0.975266	0.780006	-0.806129	0.840082	-0.526983	-0.104495	-0.075038
19775	2.920369	-9.294655	4.408447	-0.313442	0.712564	-0.028608	-0.964641	0.781412	-0.824010	0.838148	-0.531047	-0.092473	-0.083340
19776	2.884331	-7.965389	2.929217	-1.052053	0.393673	0.244625	-0.952498	0.798965	-0.817615	0.827917	-0.548316	-0.081820	-0.084898
19777	1.822986	-7.091523	2.285977	-0.524455	0.068056	0.214349	-0.944428	0.818124	-0.804745	0.822590	-0.557223	-0.077603	-0.082620
19778	1.288898	-7.722367	4.110674	0.520805	0.136352	0.039580	-0.940496	0.819531	-0.809795	0.828643	-0.548448	-0.076028	-0.082308
19779	1.655641	-9.205889	4.989908	1.066729	-0.236542	-0.046006	-0.943335	0.805567	-0.825350	0.839743	-0.530939	-0.082305	-0.078492
19780	1.943850	-9.661885	4.371630	0.376003	0.005826	-0.051955	-0.945253	0.790722	-0.839483	0.843655	-0.524502	-0.083600	-0.078456
19781	2.200441	-8.875739	3.889822	-0.822256	0.034349	-0.032622	-0.948807	0.794615	-0.836928	0.834946	-0.538192	-0.082176	-0.080385
19782	2.269998	-8.010344	4.528022	-0.987351	0.267255	-0.014034	-0.946762	0.810756	-0.819035	0.824590	-0.554093	-0.076575	-0.084661
19783	2.461999	-7.618477	4.887152	-0.437651	0.017712	-0.052873	-0.944973	0.824176	-0.796708	0.819708	-0.561122	-0.076253	-0.086064
19784	2.497351	-7.768372	4.393583	0.287734	-0.261180	-0.032923	-0.949432	0.823784	-0.793215	0.822476	-0.556777	-0.081644	-0.082872
19785	2.396749	-8.046877	4.537000	0.383857	-0.374639	0.021496	-0.952958	0.818787	-0.794927	0.826215	-0.550973	-0.088350	-0.077408
19786	2.648324	-7.959744	4.955610	-0.195834	-0.281500	-0.094726	-0.961868	0.816073	-0.794380	0.823407	-0.554448	-0.094004	-0.075838
19787	3.059317	-8.513037	4.240751	-0.435305	-0.118212	-0.128077	-0.967529	0.822292	-0.782426	0.818241	-0.561371	-0.096894	-0.077176
19788	3.499961	-9.675070	2.932121	0.121383	-0.087433	-0.068687	-0.969367	0.822246	-0.778554	0.819336	-0.559371	-0.099535	-0.076715
19789	3.396028	-9.468319	2.017633	0.449565	-0.281622	-0.122793	-0.974856	0.816525	-0.782924	0.823627	-0.552056	-0.106454	-0.074430
19790	3.214166	-8.634102	3.406471	0.266970	-0.572124	-0.013858	-0.982446	0.810208	-0.777190	0.825279	-0.548414	-0.116706	-0.067352
19791	4.189219	-9.744931	4.383385	0.400093	-0.900392	-0.137735	-0.992141	0.804817	-0.761306	0.827253	-0.542485	-0.133898	-0.058595
19792	3.573788	-10.379976	3.442706	0.463549	-1.138535	-0.124731	-1.010731	0.792195	-0.746876	0.828830	-0.535605	-0.154922	-0.046555
19793	1.496203	-9.983390	1.765879	-0.538309	-0.760327	0.123454	-1.026612	0.793685	-0.723396	0.820648	-0.545499	-0.165951	-0.037782
19794	0.559964	-8.905692	2.128541	-0.942300	-0.287395	0.166917	-1.029157	0.808108	-0.692086	0.809376	-0.561510	-0.168657	-0.034225
19795	1.737097	-7.258030	3.191930	-0.732475	0.225126	-0.059358	-1.026570	0.818275	-0.673458	0.801748	-0.572953	-0.165333	-0.039863
19796	4.101699	-7.744256	3.118929	0.047156	0.440813	-0.167425	-1.026317	0.821135	-0.671776	0.803567	-0.571234	-0.160507	-0.047002
19797	5.235983	-8.621813	2.284304	0.461575	0.369421	-0.193298	-1.023535	0.813754	-0.690643	0.809748	-0.562798	-0.157477	-0.052598
19798	3.595337	-8.787539	1.912717	0.148251	-0.484746	-0.064989	-1.026921	0.806342	-0.695754	0.809781	-0.560596	-0.166648	-0.047076
19799	2.374336	-8.217403	2.501516	-0.074922	-0.426213	0.078137	-1.031914	0.807951	-0.682359	0.807496	-0.562475	-0.172882	-0.041033
19800	2.591402	-7.791050	3.342497	-0.209644	0.228651	-0.056981	-1.031922	0.809904	-0.676983	0.805858	-0.565405	-0.170037	-0.044689
19801	3.598842	-7.564066	3.078075	0.141809	0.650803	-0.034837	-1.026405	0.808350	-0.687193	0.809530	-0.562369	-0.160342	-0.051884
19802	4.558730	-7.818486	3.128698	0.447122	0.527217	0.035854	-1.017474	0.806460	-0.710474	0.816199	-0.554626	-0.152115	-0.055404
19803	4.634850	-8.079215	3.335164	0.304155	0.098818	0.124598	-1.009598	0.805969	-0.727321	0.819952	-0.549889	-0.149844	-0.053368
19804	3.503593	-7.886175	3.106463	0.087638	0.098384	0.280645	-1.001206	0.807162	-0.733491	0.821488	-0.549147	-0.145535	-0.049145
19805	2.203294	-8.327094	4.422470	0.183658	0.046527	0.179217	-0.995978	0.813627	-0.737333	0.823783	-0.546546	-0.143364	-0.046005
19806	1.928926	-9.361579	4.607332	0.582916	0.340331	-0.057941	-0.993293	0.808820	-0.752526	0.830993	-0.536393	-0.139168	-0.048635
19807	1.986390	-10.341135	4.339711	0.473754	0.601023	-0.067190	-0.985384	0.798733	-0.779248	0.837586	-0.527631	-0.130648	-0.054649
19808	2.177200	-10.667761	4.386537	0.053223	0.529817	-0.171547	-0.976047	0.792845	-0.797349	0.839296	-0.525652	-0.123937	-0.062539
19809	2.084622	-9.941314	4.212153	-0.407177	0.511587	0.012544	-0.969497	0.796914	-0.806598	0.836229	-0.531813	-0.114938	-0.068442
19810	1.486650	-9.088241	2.856454	-0.420106	0.309415	0.127153	-0.962176	0.804981	-0.803769	0.832627	-0.538628	-0.108269	-0.069930
19811	1.486874	-8.874246	2.748794	0.030522	0.584769	0.217764	-0.948338	0.810798	-0.813170	0.834442	-0.537773	-0.096397	-0.072214
19812	2.360613	-8.664028	4.540546	0.098503	0.435548	0.167271	-0.934176	0.813320	-0.828930	0.836570	-0.535770	-0.087820	-0.073404
19813	2.125428	-8.124665	4.062359	-0.111897	-0.305128	0.131854	-0.930121	0.817140	-0.830716	0.835003	-0.538325	-0.091524	-0.067811
19814	1.673928	-7.977612	3.195420	0.015057	-0.292662	0.100619	-0.933414	0.820722	-0.820733	0.834777	-0.538599	-0.095760	-0.062347
19815	1.508230	-8.291208	3.986918	0.340772	-0.158926	0.125512	-0.933800	0.818586	-0.823719	0.838267	-0.533351	-0.097632	-0.057554
19816	1.800631	-8.771274	4.543428	0.173270	-0.139140	0.132129	-0.936400	0.810932	-0.824994	0.839997	-0.530824	-0.099080	-0.053046
19817	2.173075	-8.762107	4.381503	-0.353591	-0.121616	0.250745	-0.933010	0.816965	-0.820059	0.836237	-0.537370	-0.098218	-0.047904
19818	2.138622	-8.755465	4.255246	-0.606103	-0.203805	0.323700	-0.928461	0.829923	-0.810667	0.829561	-0.548232	-0.097961	-0.040904
19819	1.503131	-8.407727	4.704843	-0.517358	-0.305609	0.047609	-0.927185	0.839978	-0.791895	0.823293	-0.557086	-0.102193	-0.037426
19820	1.293924	-7.770680	5.396380	-0.535604	-0.129116	-0.083928	-0.931805	0.848315	-0.776830	0.816955	-0.565758	-0.105160	-0.038009
19821	2.802144	-7.401542	5.011635	-0.582476	0.265203	-0.147230	-0.934664	0.856172	-0.759008	0.810832	-0.574591	-0.102148	-0.044297
19822	4.025959	-8.614917	3.551727	0.159810	0.395626	-0.348474	-0.933221	0.856191	-0.761283	0.813126	-0.570885	-0.100108	-0.053812
19823	4.423829	-10.112627	2.689557	1.142214	-0.171179	-0.463071	-0.941156	0.836102	-0.782293	0.825138	-0.551275	-0.109606	-0.056828
19824	3.485279	-10.311773	1.928213	0.703527	-0.548466	-0.173114	-0.955253	0.814079	-0.797181	0.831362	-0.539789	-0.121638	-0.051659
19825	2.908067	-9.727544	2.377815	0.000515	-0.562290	-0.070993	-0.963373	0.809473	-0.793247	0.829862	-0.540122	-0.132034	-0.046527
19826	3.225145	-9.357228	3.082542	0.135028	-0.666202	-0.210220	-0.976906	0.799987	-0.783157	0.829299	-0.537771	-0.146079	-0.041553
19827	3.172239	-9.261106	3.048906	0.151295	-1.111867	-0.088357	-0.993937	0.792015	-0.768067	0.827338	-0.535796	-0.165865	-0.030379
19828	1.942314	-9.264137	1.795801	-0.404877	-0.898774	0.088379	-1.009046	0.797745	-0.737154	0.819913	-0.542929	-0.180576	-0.019032
19829	0.918938	-9.112731	2.473243	-0.393949	-0.360330	0.176932	-1.014589	0.806701	-0.711828	0.814250	-0.550213	-0.184620	-0.013333
19830	1.032363	-8.202894	2.705719	-0.114550	0.184844	0.052153	-1.011587	0.811121	-0.708534	0.813654	-0.552120	-0.181458	-0.014272
19831	2.467007	-8.494847	2.472758	0.045658	0.571178	-0.015897	-1.008702	0.812857	-0.721002	0.816075	-0.551230	-0.172495	-0.020318
19832	4.079823	-8.679166	2.562138	-0.076632	0.686198	-0.102533	-1.001343	0.809453	-0.736872	0.817461	-0.551745	-0.162714	-0.029324
19833	4.186749	-8.621351	3.027072	-0.214006	0.168604	-0.071833	-0.997676	0.811992	-0.742813	0.815481	-0.555015	-0.160864	-0.032757
19834	3.302497	-8.103477	2.505066	-0.003324	0.076737	0.045123	-0.995585	0.814261	-0.741303	0.815710	-0.555094	-0.159515	-0.032285
19835	2.905087	-8.018399	3.028929	0.125498	0.457584	0.004716	-0.990462	0.812712	-0.751376	0.818415	-0.552855	-0.152341	-0.036607
19836	3.159095	-8.035579	3.559110	0.132971	0.532121	-0.129232	-0.986124	0.811051	-0.767954	0.821354	-0.549821	-0.145469	-0.043726
19837	3.572302	-8.145028	3.274338	0.025129	0.649973	-0.146496	-0.979768	0.807390	-0.782494	0.823222	-0.548459	-0.136726	-0.052955
19838	3.844673	-8.758899	4.314995	0.188495	0.647229	-0.301658	-0.971751	0.804484	-0.802745	0.826655	-0.543758	-0.129870	-0.064052
19839	2.982537	-8.556108	4.202779	0.254339	0.255823	-0.273714	-0.971451	0.793616	-0.817843	0.829628	-0.538551	-0.129282	-0.070473
19840	1.328717	-8.991460	4.095154	-0.161104	0.237890	0.016999	-0.970919	0.791312	-0.820447	0.828537	-0.540882	-0.125310	-0.072605
19841	0.919293	-9.389681	3.900279	0.238720	0.656220	-0.153124	-0.965665	0.790214	-0.832237	0.832407	-0.535608	-0.116649	-0.081336
19842	1.706250	-9.889905	4.414354	-0.083993	0.840680	-0.169917	-0.955150	0.785629	-0.854164	0.833089	-0.535147	-0.104629	-0.092913
19843	2.326454	-9.606787	4.643039	-0.257982	0.671985	-0.021402	-0.941645	0.789189	-0.866166	0.831580	-0.538175	-0.093331	-0.100656
19844	2.461031	-8.720957	3.749999	-0.377165	0.500952	0.166278	-0.930391	0.798873	-0.871570	0.828767	-0.543682	-0.082838	-0.103410
19845	2.217506	-8.458416	3.485435	-0.150420	0.343542	0.208467	-0.919401	0.808950	-0.875763	0.828073	-0.545877	-0.074714	-0.103595
19846	1.788456	-8.478273	4.069288	0.186996	-0.019345	0.112687	-0.912851	0.812501	-0.880377	0.830356	-0.542963	-0.074561	-0.100702
19847	1.589007	-8.401770	4.310484	0.274864	0.004011	0.060987	-0.912578	0.809280	-0.885000	0.833447	-0.538537	-0.074500	-0.098964
19848	1.964386	-8.261459	4.371484	0.073628	-0.042401	0.072346	-0.910079	0.807677	-0.889997	0.834357	-0.537481	-0.074924	-0.096688
19849	2.110950	-8.368054	4.073537	0.014793	-0.246950	-0.017576	-0.913751	0.807138	-0.886915	0.834103	-0.537723	-0.079374	-0.093948
19850	1.810979	-8.363769	4.252026	0.120277	-0.199971	-0.084073	-0.919780	0.805017	-0.884920	0.834945	-0.535930	-0.084185	-0.092510
19851	1.492337	-8.602513	4.655600	0.110950	-0.102144	-0.088711	-0.926326	0.800730	-0.884449	0.835811	-0.534139	-0.087121	-0.092335
19852	1.537125	-8.621091	4.909821	-0.081235	-0.221047	-0.091858	-0.929859	0.797745	-0.883440	0.834405	-0.535719	-0.091964	-0.091197
19853	1.836038	-8.363286	4.517531	-0.227780	-0.250677	-0.237563	-0.937342	0.798965	-0.874811	0.831083	-0.539520	-0.098305	-0.092495
19854	2.651327	-8.426166	4.490071	-0.201649	-0.069924	-0.308995	-0.946645	0.794569	-0.866737	0.828197	-0.542363	-0.102724	-0.096847
19855	3.169232	-8.843924	4.725717	-0.176816	-0.192127	-0.283278	-0.953726	0.792959	-0.861790	0.825368	-0.545039	-0.108683	-0.099434
19856	3.445612	-8.615616	4.684340	-0.155150	-0.394525	-0.288111	-0.970380	0.790005	-0.848935	0.822226	-0.547711	-0.118337	-0.099769
19857	3.426324	-8.446277	2.716179	-0.067188	-0.029229	-0.075042	-0.976279	0.787921	-0.842554	0.821317	-0.548669	-0.119596	-0.100486
19858	4.170777	-8.464397	2.024359	0.076645	0.274598	-0.014444	-0.975880	0.786346	-0.846728	0.822796	-0.546799	-0.115715	-0.103091
19859	3.944587	-8.839727	3.218798	0.213624	-0.715206	0.005327	-0.979678	0.784179	-0.844893	0.823399	-0.544719	-0.128025	-0.094362
19860	3.324948	-9.569386	3.417083	0.507062	-1.185407	-0.009861	-0.999603	0.777613	-0.827995	0.825634	-0.538313	-0.149094	-0.079492
19861	2.302742	-9.694801	2.717597	0.110174	-0.485273	0.014838	-1.009027	0.769897	-0.819759	0.825325	-0.537335	-0.157257	-0.073347
19862	2.206486	-9.347026	2.822730	-0.678378	0.222210	0.043419	-1.009052	0.777477	-0.812475	0.818729	-0.548233	-0.152530	-0.076540
19863	2.827446	-8.585807	2.475032	-0.984631	0.314024	-0.033144	-1.010932	0.790588	-0.797155	0.808615	-0.563757	-0.146319	-0.083129
19864	3.615310	-7.814281	2.103496	-0.743180	0.239198	-0.158601	-1.009657	0.801645	-0.785923	0.800588	-0.574809	-0.143343	-0.090037
19865	3.905967	-7.762860	2.396019	0.109902	0.162516	-0.000892	-1.008093	0.804902	-0.784775	0.802240	-0.572863	-0.141109	-0.091254
19866	3.710451	-8.339169	2.827577	0.747970	0.012994	0.007282	-0.998642	0.804145	-0.797532	0.810776	-0.560781	-0.142450	-0.088740
19867	3.249870	-8.828111	2.740119	0.477323	0.169274	-0.006589	-0.998996	0.792926	-0.814760	0.816482	-0.552811	-0.140807	-0.089049
19868	3.366837	-8.753183	2.656501	-0.178542	0.329560	0.047166	-0.999241	0.788046	-0.825012	0.815513	-0.555232	-0.134917	-0.091937
19869	3.867311	-8.685843	2.738736	-0.365521	0.266377	0.094685	-0.991655	0.795641	-0.826054	0.812217	-0.561075	-0.129069	-0.094020
19870	3.204147	-8.256145	2.616472	-0.148373	0.213669	0.177379	-0.984459	0.802160	-0.828057	0.811440	-0.563510	-0.123656	-0.093439
19871	2.177715	-7.791665	3.536946	-0.039802	0.366627	0.247841	-0.971119	0.815349	-0.825400	0.812244	-0.564193	-0.115049	-0.093327
19872	1.946659	-8.550588	4.604166	0.724497	0.373708	-0.064393	-0.963230	0.810998	-0.842771	0.821061	-0.551500	-0.111289	-0.096547
19873	2.108566	-10.435869	5.600483	0.887674	0.630190	-0.096701	-0.955824	0.794074	-0.872362	0.831842	-0.535445	-0.103835	-0.102738
19874	1.033490	-9.722524	4.199913	0.096309	0.704522	-0.069292	-0.947655	0.784474	-0.896414	0.834130	-0.532196	-0.093309	-0.110855
19875	0.548133	-8.430513	2.914154	-0.902907	1.188013	0.026233	-0.927487	0.796686	-0.906359	0.826405	-0.544557	-0.071204	-0.124271
19876	1.310334	-8.625340	3.656212	-0.615387	1.212821	-0.156773	-0.902339	0.810807	-0.920154	0.820771	-0.551293	-0.051571	-0.140542
19877	2.267566	-8.724291	5.380660	0.494522	0.995061	-0.243341	-0.888410	0.805506	-0.944402	0.826363	-0.540094	-0.039292	-0.154526
19878	2.127876	-9.440536	4.192855	0.318531	0.574587	-0.057301	-0.874226	0.801552	-0.961168	0.830046	-0.532978	-0.031616	-0.161118
19879	1.363012	-9.294425	2.300670	-0.110107	0.719237	-0.016845	-0.863985	0.799525	-0.973575	0.829173	-0.532582	-0.019467	-0.168667
19880	1.141687	-8.943949	3.482564	-0.530469	0.664394	-0.027349	-0.846964	0.810853	-0.977930	0.823625	-0.539068	-0.007191	-0.176057
19881	1.478076	-8.418339	4.372187	-0.478472	0.108002	-0.087444	-0.843559	0.812915	-0.980828	0.818125	-0.546698	-0.004607	-0.178249
19882	1.085380	-8.537117	4.334561	0.234185	0.542215	-0.073498	-0.838181	0.813425	-0.984328	0.820475	-0.540908	0.002393	-0.185026
19883	1.411425	-9.155024	3.932862	0.234951	0.447380	-0.049385	-0.827034	0.815136	-0.991711	0.822773	-0.535537	0.008424	-0.190194
19884	1.209175	-8.831011	4.083056	-0.389332	0.306187	-0.018623	-0.820228	0.820865	-0.995063	0.818503	-0.540777	0.014512	-0.193395
19885	0.939328	-8.306791	4.041943	-0.582487	0.169590	0.045357	-0.815021	0.833257	-0.985694	0.812280	-0.549761	0.020150	-0.193799
19886	0.113280	-8.683426	4.024253	-0.253867	0.149096	-0.130362	-0.811874	0.834070	-0.988096	0.808976	-0.553371	0.021888	-0.197128
19887	0.099164	-8.955446	4.740668	0.415245	0.482361	-0.325936	-0.812114	0.827328	-0.995483	0.812036	-0.544973	0.024652	-0.207350
19888	1.098991	-9.065968	4.536318	0.102975	0.265895	-0.162303	-0.807259	0.827162	-0.999132	0.812402	-0.542292	0.026560	-0.212642
19889	1.159981	-8.652363	3.444825	-0.347543	-0.109342	-0.172310	-0.812251	0.829109	-0.994628	0.807982	-0.548614	0.024615	-0.213501
19890	0.875538	-8.145329	4.043581	-0.261488	-0.321339	-0.199008	-0.820666	0.834556	-0.982399	0.804457	-0.554312	0.018126	-0.212741
19891	0.589631	-8.293653	4.642422	0.095288	-0.447207	-0.236655	-0.835589	0.824118	-0.982824	0.804711	-0.554834	0.008167	-0.211027
19892	0.490155	-8.586673	5.050723	0.428224	-0.520470	-0.180359	-0.850640	0.812229	-0.980104	0.808769	-0.550141	-0.004240	-0.207894
19893	1.272403	-9.358839	5.424708	0.529444	-0.572179	-0.138085	-0.866762	0.807040	-0.972908	0.814005	-0.543908	-0.016891	-0.203160
19894	2.109987	-9.353539	3.681425	0.300587	-0.315831	-0.011766	-0.880367	0.794803	-0.974601	0.817139	-0.540300	-0.023601	-0.199506
19895	1.965881	-9.161890	4.527538	-0.584903	0.004423	0.038787	-0.881436	0.800916	-0.968681	0.811051	-0.549862	-0.020448	-0.198571
19896	2.773596	-9.986819	6.493546	-0.259894	0.061530	0.073576	-0.881976	0.805849	-0.966127	0.808550	-0.553882	-0.017832	-0.197849
19897	4.096525	-9.589179	5.164118	0.550940	0.116654	-0.150128	-0.878798	0.797221	-0.979194	0.814205	-0.544395	-0.019528	-0.200805
19898	3.895145	-8.913688	0.907386	-0.211527	-0.131734	-0.007233	-0.881163	0.798368	-0.978599	0.811863	-0.548386	-0.021127	-0.199262
19899	2.540261	-8.457810	-0.186953	-1.141899	0.046226	-0.047606	-0.882268	0.815276	-0.960776	0.799013	-0.566700	-0.016157	-0.200418
19900	2.179281	-8.497952	3.407545	-0.889041	-0.026889	-0.237363	-0.882861	0.835982	-0.940180	0.787902	-0.580868	-0.015939	-0.203833
19901	2.867036	-8.567893	4.382236	-0.339799	-0.333497	-0.304080	-0.898067	0.831397	-0.930051	0.782635	-0.587542	-0.023179	-0.204301
19902	2.952580	-8.731721	1.281424	-0.049979	0.440748	-0.093049	-0.899114	0.830621	-0.931393	0.781898	-0.586489	-0.017382	-0.210630
19903	3.344794	-8.299901	0.842550	-0.214107	0.401225	0.047543	-0.891798	0.840464	-0.927577	0.779708	-0.588313	-0.009534	-0.214130
19904	3.016999	-7.837281	2.010704	-0.323083	-0.396145	0.075719	-0.892083	0.847236	-0.920981	0.776174	-0.595061	-0.013653	-0.208013
19905	2.201721	-8.075324	2.442357	-0.096920	-0.299366	0.048935	-0.900099	0.851024	-0.909208	0.775129	-0.597987	-0.017231	-0.203198
19906	1.204185	-8.287632	2.100479	0.058145	-0.048401	0.017668	-0.897064	0.845947	-0.920168	0.775937	-0.597317	-0.018221	-0.201996
19907	0.681481	-8.345675	1.942883	0.191672	0.218656	0.120702	-0.895222	0.844962	-0.927396	0.778781	-0.593686	-0.014000	-0.202093
19908	1.035422	-8.674170	2.228179	0.440203	0.509409	0.098516	-0.893124	0.845858	-0.932442	0.784530	-0.584775	-0.006870	-0.206163
19909	1.239648	-9.587867	2.814137	0.691524	0.494774	-0.013972	-0.883374	0.834384	-0.960824	0.792518	-0.572016	-0.001893	-0.211445
19910	0.858457	-11.128745	2.806844	0.556401	0.543020	0.036453	-0.874143	0.820981	-0.988995	0.799021	-0.560866	0.004573	-0.216735
19911	0.974748	-11.679906	3.924068	-0.192915	1.134904	0.259765	-0.846582	0.820345	-1.025345	0.797642	-0.559120	0.026784	-0.224578
19912	3.710261	-10.537859	5.756289	-0.177580	0.787261	-0.048995	-0.818018	0.833290	-1.045595	0.794984	-0.558404	0.039376	-0.233741
19913	5.786177	-9.641136	4.333083	0.594323	0.482739	0.380681	-0.802396	0.831238	-1.062318	0.802892	-0.546545	0.048664	-0.232991
19914	6.733771	-9.692015	3.310802	-0.622067	-0.017406	0.415920	-0.781182	0.843865	-1.067211	0.798037	-0.556180	0.055599	-0.225187
19915	4.423973	-6.573569	5.141791	-0.918845	-0.695906	0.280139	-0.782838	0.869101	-1.044068	0.789602	-0.573688	0.051604	-0.211540
19916	3.999017	-7.615078	6.705792	-0.287475	-1.498194	0.220504	-0.803094	0.884355	-1.013321	0.788502	-0.584083	0.031387	-0.190070
19917	3.305504	-9.958019	4.011471	2.429784	-2.146114	0.414385	-0.839998	0.854884	-1.012236	0.818064	-0.552554	-0.007106	-0.159391
19918	2.376940	-9.217688	3.139858	1.384811	-1.874581	0.974431	-0.870862	0.823734	-1.016323	0.835193	-0.535327	-0.031674	-0.121959
19919	1.523388	-7.092322	4.079582	-0.682224	-1.988825	1.076037	-0.892427	0.837341	-0.978701	0.828296	-0.551702	-0.051942	-0.082783
19920	1.945660	-5.987473	5.133535	-0.717732	-2.153341	0.888168	-0.912615	0.870266	-0.916032	0.818669	-0.567350	-0.077028	-0.044296
19921	1.974695	-6.569530	4.513069	0.743640	-2.475015	0.301044	-0.945781	0.859342	-0.882642	0.822442	-0.557027	-0.114944	-0.009900
19922	0.873338	-7.943853	4.619607	1.671402	-2.846376	0.243524	-0.988738	0.833119	-0.853876	0.832710	-0.529419	-0.159382	0.030124
19923	-0.379185	-9.146078	5.514428	1.421460	-3.005610	0.410000	-1.026637	0.823886	-0.804828	0.836058	-0.504000	-0.203955	0.073435
19924	0.243307	-9.183360	5.211307	0.555607	-2.297217	0.807757	-1.053528	0.818433	-0.756585	0.829986	-0.493934	-0.233388	0.112616
19925	1.238980	-9.204150	5.025407	-0.156686	-1.561290	1.188405	-1.055442	0.839550	-0.709914	0.817851	-0.498037	-0.247762	0.147285
19926	1.972619	-8.753747	6.936202	-0.197689	-2.198400	1.054899	-1.053128	0.850447	-0.667999	0.800811	-0.499324	-0.273725	0.185614
19927	2.878907	-8.344153	6.484387	0.755588	-2.657142	0.662216	-1.057112	0.860255	-0.608238	0.790173	-0.479906	-0.306319	0.226906
19928	3.246651	-8.755580	0.645625	1.243238	-1.624119	0.864929	-1.050367	0.881469	-0.568440	0.787325	-0.457639	-0.317932	0.263826
19929	6.935254	-10.640022	1.278420	1.488056	-0.658117	0.761504	-1.035439	0.891791	-0.581309	0.792199	-0.435058	-0.313469	0.291346
19930	6.177684	-10.893456	6.840685	0.926181	-3.300958	0.767630	-1.029422	0.895770	-0.567563	0.773013	-0.404823	-0.353045	0.337533
19931	2.574664	-8.607260	3.622665	-0.423512	-4.294581	0.996516	-1.034701	0.896048	-0.476193	0.729606	-0.387609	-0.412881	0.383358
19932	0.306116	-7.012774	1.218550	-0.815707	-1.867903	0.880459	-1.016422	0.914284	-0.383196	0.700182	-0.391894	-0.439357	0.403892
19933	0.512763	-6.610840	2.442066	-0.284797	-1.125657	0.603876	-1.000773	0.937771	-0.318177	0.682811	-0.391762	-0.452745	0.418705
19934	2.040341	-7.376710	3.322623	0.825363	-1.301857	0.383117	-0.985324	0.945890	-0.301219	0.673703	-0.372701	-0.460567	0.441696
19935	3.310684	-8.773565	3.160343	1.836354	-1.055834	0.382340	-0.971974	0.957892	-0.319598	0.673533	-0.341604	-0.455480	0.471380
19936	3.857698	-9.428651	3.441993	1.324184	-0.912082	0.579587	-0.952950	0.962804	-0.372686	0.668172	-0.320086	-0.451238	0.497469
19937	3.894262	-8.971695	3.328959	-0.345050	-0.900084	0.674306	-0.933180	0.974651	-0.366025	0.650805	-0.321485	-0.462492	0.509119
19938	3.637007	-7.680223	3.681960	-1.257340	-0.746294	0.687454	-0.916843	0.988840	-0.312472	0.628222	-0.336233	-0.480523	0.511255
19939	2.960092	-6.488600	4.018025	-0.791567	-0.734177	0.499890	-0.898510	0.993378	-0.262169	0.610465	-0.343063	-0.494540	0.514850
19940	1.958869	-5.681580	3.576890	0.217693	-0.460859	0.432506	-0.881485	1.000929	-0.246177	0.602645	-0.339736	-0.495064	0.525652
19941	1.473420	-8.588268	4.893178	1.878263	-0.177862	-0.161454	-0.870740	1.006904	-0.264451	0.614858	-0.313025	-0.478307	0.543311
19942	1.979764	-15.331306	6.011312	3.662180	0.341026	-0.472436	-0.883318	1.014296	-0.371455	0.644176	-0.266278	-0.436225	0.569070
19943	1.125319	-14.361602	3.972983	0.223332	0.550648	0.009866	-0.885663	1.017211	-0.443367	0.649857	-0.269493	-0.426641	0.568363
19944	1.482661	-9.933178	0.860312	-2.581664	0.530591	0.436606	-0.875072	1.023408	-0.397575	0.634281	-0.312093	-0.446325	0.548707
19945	2.063950	-6.357030	1.895690	-2.652159	0.030577	0.214517	-0.864077	1.021006	-0.307938	0.614531	-0.347376	-0.473279	0.526962
19946	1.504091	-6.228675	3.425067	0.100490	-0.143070	0.160234	-0.858031	1.012369	-0.268144	0.611803	-0.345851	-0.473100	0.531282
19947	1.500738	-8.141262	4.091612	3.134792	0.192569	0.101234	-0.852797	1.024900	-0.338776	0.632774	-0.309733	-0.436038	0.559940
19948	1.638703	-10.442129	4.089133	2.342836	-0.302051	-0.015744	-0.847809	1.032871	-0.415396	0.643803	-0.276018	-0.413448	0.581714
19949	1.407640	-10.657578	3.217249	-0.701441	-0.430080	0.019944	-0.848588	1.031175	-0.425275	0.635785	-0.280098	-0.427219	0.578624
19950	1.794186	-9.053435	3.784995	-2.069018	-0.058402	0.200873	-0.844149	1.031396	-0.365780	0.620267	-0.306720	-0.450735	0.563941
19951	1.853974	-7.663844	5.408106	-1.624701	-0.235265	0.172735	-0.838904	1.029359	-0.341983	0.605625	-0.325527	-0.470861	0.552758
19952	1.287506	-6.819832	4.763426	-0.201421	-0.540818	0.070142	-0.831568	1.028380	-0.305816	0.598032	-0.322334	-0.479370	0.555575
19953	1.610112	-7.153913	3.531568	0.746688	-0.214882	0.013288	-0.826212	1.032292	-0.276118	0.600328	-0.310989	-0.473608	0.564436
19954	3.166537	-7.848915	4.020180	0.637131	-0.218151	-0.031606	-0.824375	1.034711	-0.299452	0.602227	-0.300324	-0.469362	0.571688
19955	3.840691	-8.647217	5.293567	-0.072409	-0.712279	-0.208649	-0.823981	1.034882	-0.301312	0.597256	-0.290841	-0.480063	0.572919
19956	2.675318	-10.054476	3.335829	0.131707	-0.858054	-0.218306	-0.828695	1.035123	-0.325704	0.591937	-0.277108	-0.490138	0.576703
19957	2.652733	-10.640006	1.693354	0.363784	0.437564	-0.183581	-0.829864	1.032360	-0.336941	0.600087	-0.275873	-0.481920	0.575797
19958	4.163193	-10.413472	2.654949	0.076513	-0.017728	-0.058684	-0.834586	1.030425	-0.319937	0.600626	-0.273885	-0.481787	0.576295
19959	4.916905	-10.608412	3.777009	0.020964	-1.567295	0.061887	-0.828821	1.030455	-0.302460	0.584391	-0.255861	-0.500058	0.585631
19960	3.213443	-9.610437	1.608929	0.541452	-1.312390	0.100898	-0.822797	1.032577	-0.292228	0.572333	-0.234865	-0.508480	0.598934
19961	0.828257	-9.022615	1.945272	-0.236107	-0.818102	0.119795	-0.814407	1.036397	-0.310676	0.561042	-0.228875	-0.520365	0.601721
19962	0.018140	-8.495976	2.703443	-0.992684	-0.593158	0.111928	-0.809027	1.031878	-0.274998	0.548458	-0.233697	-0.538484	0.595495
19963	1.331341	-7.969787	2.174184	-0.773022	0.387656	0.077927	-0.805357	1.026786	-0.224433	0.547593	-0.247621	-0.543287	0.586229
19964	3.165675	-7.931705	1.691070	0.176810	0.799583	0.000929	-0.805878	1.025743	-0.226720	0.556424	-0.254513	-0.532680	0.584694
19965	4.384856	-8.758977	2.735912	0.632907	0.442315	0.010423	-0.807847	1.029277	-0.252766	0.563785	-0.252710	-0.520577	0.589307
19966	3.748799	-8.998627	3.132161	0.254778	-0.033561	0.067334	-0.805618	1.032535	-0.276876	0.563474	-0.249797	-0.517818	0.593265
19967	3.068606	-8.280460	2.509008	-0.227739	0.015404	0.149373	-0.803656	1.033963	-0.274727	0.560347	-0.254044	-0.519951	0.592557
19968	3.166057	-7.766526	2.854690	-0.391607	0.428234	0.154986	-0.796184	1.034659	-0.264026	0.560548	-0.264809	-0.519160	0.588333
19969	3.713251	-7.518747	2.758900	-0.069504	0.496218	0.034299	-0.795401	1.035681	-0.261079	0.564576	-0.271669	-0.514578	0.585372
19970	3.631511	-8.063931	2.587220	0.450188	0.527312	-0.075221	-0.798285	1.036927	-0.276688	0.572945	-0.271718	-0.503881	0.586521
19971	3.201864	-8.212381	3.703911	0.374297	0.382938	-0.159413	-0.801692	1.037692	-0.294965	0.580393	-0.270137	-0.496325	0.586371
19972	3.284839	-9.288418	4.766311	0.379567	0.376388	-0.359239	-0.810867	1.036826	-0.308709	0.590049	-0.266339	-0.489566	0.584150
19973	2.380622	-9.945642	4.310316	0.431912	0.456583	-0.279642	-0.820434	1.036757	-0.332923	0.599777	-0.263630	-0.480935	0.582640
19974	0.075417	-12.128161	4.799971	0.207945	0.216435	-0.287485	-0.824887	1.035393	-0.341553	0.605933	-0.260615	-0.477609	0.580358
19975	0.105542	-9.666505	4.570536	0.050122	0.515311	-0.058078	-0.831432	1.032747	-0.358706	0.611437	-0.265381	-0.471329	0.577552
19976	1.635237	-9.279738	2.662700	-1.061278	0.971653	0.022386	-0.832217	1.030675	-0.345739	0.613692	-0.289056	-0.471814	0.563223
19977	2.117026	-8.421501	2.591586	-0.398948	1.298576	0.045865	-0.833785	1.027641	-0.338374	0.622540	-0.308920	-0.460240	0.552442
19978	2.352734	-7.732523	4.855940	-0.266033	0.519211	0.114539	-0.826315	1.030448	-0.341560	0.623753	-0.318508	-0.456350	0.548843
19979	2.207968	-7.657574	3.989326	0.184622	-0.395069	0.134022	-0.821861	1.031916	-0.337578	0.619519	-0.313044	-0.458634	0.554847
19980	2.027749	-8.258033	2.975096	0.694361	-0.548283	0.030407	-0.819244	1.035125	-0.347607	0.617957	-0.298240	-0.457718	0.565399
19981	1.788939	-9.237968	4.026898	0.473663	-0.273273	0.051876	-0.817400	1.035309	-0.369949	0.617338	-0.289732	-0.455653	0.572127
19982	1.769326	-9.014883	5.362751	-0.265887	-0.107196	0.203529	-0.813207	1.036849	-0.368885	0.611946	-0.293216	-0.459129	0.573365
19983	1.936163	-8.434223	5.084311	-0.742630	-0.209900	0.310949	-0.801942	1.039871	-0.348584	0.601716	-0.302669	-0.468504	0.571694
19984	2.111703	-7.664157	4.154893	-0.562228	-0.098361	0.248526	-0.794342	1.039560	-0.323962	0.593835	-0.310077	-0.474952	0.570642
19985	2.006652	-7.348168	3.576487	-0.059833	-0.138457	0.099575	-0.787534	1.042612	-0.312780	0.590736	-0.310073	-0.476800	0.572318
19986	1.914958	-7.264812	4.222860	0.184401	-0.535448	-0.086086	-0.783592	1.039767	-0.307067	0.587343	-0.300631	-0.481726	0.576706
19987	1.583728	-7.916285	5.704966	0.093688	-0.965707	-0.407328	-0.789886	1.037779	-0.298420	0.582944	-0.284273	-0.494381	0.578751
19988	2.731397	-10.014502	4.466001	0.672984	-0.067421	-0.435263	-0.801152	1.033986	-0.309043	0.590762	-0.271083	-0.489952	0.580914
19989	4.328998	-11.148453	1.411677	0.486225	1.080291	-0.241311	-0.810573	1.030146	-0.344009	0.606369	-0.275321	-0.472849	0.576999
19990	4.285811	-10.411361	1.599737	-0.472046	-0.167335	-0.165684	-0.816729	1.027571	-0.346279	0.603450	-0.277035	-0.481540	0.572030
19991	3.492759	-10.041950	4.465500	-0.055709	-1.520484	-0.026189	-0.817783	1.025550	-0.316828	0.588261	-0.259806	-0.500668	0.579467
19992	3.118407	-10.082791	3.823761	0.380600	-1.279922	-0.042632	-0.815157	1.023099	-0.302715	0.577324	-0.239689	-0.511544	0.589550
19993	1.700605	-9.783497	1.765984	0.089208	-0.343367	0.019376	-0.812534	1.022702	-0.299967	0.573673	-0.234735	-0.514597	0.592444
19994	0.971293	-8.762728	2.077663	-0.637695	-0.242866	0.092113	-0.808211	1.023129	-0.286447	0.566607	-0.239768	-0.524663	0.588384
19995	1.002891	-7.480567	2.535866	-1.020820	0.072039	0.099928	-0.805584	1.018317	-0.253404	0.560786	-0.253205	-0.535485	0.578500
19996	2.462770	-7.332746	2.329242	-0.324224	0.587588	-0.047857	-0.804260	1.012474	-0.240846	0.565535	-0.262797	-0.533043	0.571816
19997	3.842748	-7.768872	2.288229	0.492285	0.482959	-0.244284	-0.812648	1.011740	-0.255126	0.575639	-0.260118	-0.523418	0.571850
19998	4.220487	-8.635732	2.871937	0.633387	0.211709	-0.048488	-0.816844	1.013028	-0.271251	0.581275	-0.254436	-0.514134	0.577103
19999	3.621573	-8.908684	3.310491	0.352283	0.088999	0.178070	-0.812779	1.015548	-0.289026	0.581576	-0.253137	-0.508384	0.582440
20000	3.446141	-8.703107	3.532196	-0.051830	0.141470	0.254962	-0.806104	1.021153	-0.292912	0.579396	-0.257692	-0.506237	0.584482
20001	3.432581	-8.198542	3.193440	-0.168910	0.303084	0.151298	-0.802308	1.025353	-0.305182	0.579502	-0.264623	-0.504193	0.583045
20002	3.385437	-8.082935	2.806046	-0.148758	0.359992	0.013824	-0.799286	1.023621	-0.305006	0.581822	-0.270418	-0.501850	0.580089
20003	3.307743	-8.035775	3.053606	-0.040825	0.299777	0.004945	-0.797190	1.023545	-0.297590	0.584261	-0.274280	-0.499118	0.578178
20004	2.976121	-7.934917	3.793568	-0.109317	0.205319	-0.009968	-0.797709	1.021905	-0.297902	0.585504	-0.277593	-0.498206	0.576124
20005	2.855399	-9.364158	4.874043	0.533743	0.334587	-0.343015	-0.804263	1.021467	-0.308738	0.595446	-0.271579	-0.490275	0.575603
20006	2.236921	-9.705478	4.823947	0.545558	0.298523	-0.284708	-0.818937	1.019562	-0.344513	0.604202	-0.265432	-0.482136	0.576220
20007	0.719824	-9.849614	3.815799	-0.765897	0.410862	0.219723	-0.818146	1.017563	-0.336346	0.601198	-0.281390	-0.484979	0.569365
20008	0.777719	-10.193296	3.098151	-0.001547	0.899413	-0.039959	-0.814215	1.018323	-0.331051	0.609762	-0.290814	-0.474617	0.564231
20009	1.862131	-9.430762	4.502316	0.055984	0.347641	-0.174456	-0.818143	1.017645	-0.346178	0.615034	-0.292359	-0.470926	0.560793
20010	2.030316	-9.287134	2.658030	-0.324651	0.556397	0.168710	-0.818664	1.015951	-0.344099	0.615952	-0.303776	-0.466979	0.557004
20011	1.644334	-9.012590	2.627270	-0.414017	0.942404	0.347789	-0.808310	1.018382	-0.339622	0.617884	-0.322567	-0.457965	0.551759
20012	1.496798	-8.600100	3.782079	-0.290738	0.221989	0.184420	-0.801630	1.021633	-0.337203	0.615596	-0.329979	-0.457471	0.550341
20013	1.512232	-8.456572	4.205053	-0.061102	-0.401843	0.034372	-0.799268	1.019965	-0.326917	0.610790	-0.326628	-0.463004	0.553061
20014	1.378864	-8.959083	3.299824	0.190463	-0.091444	0.007160	-0.798091	1.021006	-0.325170	0.610752	-0.323080	-0.462178	0.555871
20015	1.097934	-9.675323	3.421756	0.199931	0.053259	-0.017435	-0.798350	1.020950	-0.334737	0.612376	-0.321122	-0.459545	0.557400
20016	0.715373	-9.517100	4.506291	-0.346528	0.203551	0.046403	-0.797035	1.019812	-0.334655	0.611152	-0.327789	-0.460810	0.553806
20017	1.091796	-8.211735	4.585009	-0.859165	0.374856	-0.007292	-0.798348	1.018021	-0.315161	0.608597	-0.342388	-0.465769	0.543544
20018	2.229963	-7.147532	3.435015	-0.759477	0.397426	-0.164468	-0.799918	1.014985	-0.301550	0.608456	-0.354099	-0.470462	0.532034
20019	2.594500	-6.437019	3.664665	-0.362843	0.024010	-0.459242	-0.809079	1.005994	-0.286048	0.610663	-0.354419	-0.477310	0.523119
20020	2.868904	-6.630931	4.933263	0.138380	-0.403199	-0.771683	-0.825448	0.995860	-0.280068	0.615493	-0.340880	-0.486357	0.518099
20021	3.205269	-8.187915	4.936073	1.008960	-0.106111	-0.694567	-0.848898	0.986231	-0.283294	0.628145	-0.320389	-0.481820	0.520224
20022	3.824642	-10.502175	2.305883	1.467872	0.138468	-0.435157	-0.859631	0.983585	-0.326979	0.642804	-0.298828	-0.467570	0.528094
20023	4.262653	-11.848689	1.299401	0.438249	0.130142	-0.091897	-0.868802	0.983776	-0.363149	0.647340	-0.293601	-0.461957	0.530420
20024	3.565244	-11.526244	2.697945	-0.487283	-0.482895	0.148043	-0.866047	0.982682	-0.354178	0.637912	-0.295741	-0.472756	0.531137
20025	3.753813	-10.034886	3.544461	-0.059544	-0.791324	0.112809	-0.861861	0.984166	-0.332118	0.628518	-0.289052	-0.482973	0.536797
20026	2.899924	-8.448485	3.275252	0.126237	-0.805449	0.026789	-0.857666	0.984025	-0.323930	0.620738	-0.278763	-0.491735	0.543298
20027	1.567807	-7.936382	2.072885	-0.287799	-0.918847	0.079879	-0.853475	0.984069	-0.305504	0.608800	-0.273049	-0.505940	0.546655
20028	0.573798	-8.469025	1.591535	-0.519884	-0.365336	-0.093871	-0.856095	0.980303	-0.283000	0.602946	-0.274199	-0.516715	0.542473
20029	1.620715	-8.668438	1.926000	-0.111887	0.485552	-0.059087	-0.859500	0.977443	-0.275344	0.607572	-0.280270	-0.512561	0.538132
20030	3.778218	-9.114663	2.508191	0.229617	0.477786	0.089990	-0.861860	0.978623	-0.288569	0.612459	-0.283319	-0.503927	0.539150
20031	4.571184	-8.988602	2.743361	0.186800	0.139807	0.082204	-0.857793	0.979252	-0.296038	0.613666	-0.283395	-0.499977	0.541409
20032	3.594565	-8.195696	2.331968	0.089390	-0.176021	0.305509	-0.852686	0.982505	-0.298253	0.608807	-0.283239	-0.499593	0.547299
20033	2.521067	-8.297686	2.417731	-0.023298	-0.147141	0.318840	-0.844047	0.989010	-0.301070	0.603330	-0.285112	-0.500097	0.551912
20034	2.091542	-8.587000	2.683508	0.376629	0.099803	0.248396	-0.835402	0.994045	-0.306192	0.603439	-0.283950	-0.493456	0.558332
20035	2.561617	-8.505601	3.202728	0.269278	-0.358153	0.107977	-0.832522	0.996989	-0.317030	0.599827	-0.277789	-0.494400	0.564455
20036	3.272804	-7.711149	3.247436	-0.356642	-0.096465	0.100426	-0.825841	0.998788	-0.305354	0.595482	-0.281777	-0.499162	0.562885
20037	3.805507	-8.982908	4.308263	-0.174408	0.321202	-0.113903	-0.828462	0.996997	-0.296876	0.598634	-0.286296	-0.498199	0.558094
20038	2.495759	-8.943583	4.133006	0.132308	0.705209	0.063085	-0.829771	0.997467	-0.310268	0.605366	-0.292974	-0.488036	0.556344
20039	0.443421	-10.592500	3.668519	0.659477	0.016727	-0.110648	-0.830035	0.999894	-0.325738	0.610215	-0.284105	-0.481306	0.561486
20040	0.858930	-9.815562	3.579138	0.748189	-0.541047	0.040654	-0.831995	1.000211	-0.350159	0.608436	-0.269052	-0.479349	0.572400
20041	2.100407	-9.980010	2.829063	-0.143646	-0.003990	0.168353	-0.828731	1.005554	-0.351223	0.605289	-0.272479	-0.480313	0.573306
20042	1.590540	-9.183434	2.927748	-0.072054	0.215694	0.153262	-0.823750	1.006968	-0.351501	0.604946	-0.277103	-0.477840	0.573518
20043	0.876608	-8.774003	3.480369	-0.233469	0.085846	0.242228	-0.817723	1.008700	-0.348459	0.601239	-0.283401	-0.478273	0.573978
20044	1.149884	-8.812696	3.838020	-0.194524	-0.250783	0.206534	-0.810256	1.011060	-0.337970	0.595103	-0.284646	-0.482483	0.576229
20045	2.055381	-9.055997	3.614931	-0.063982	-0.163884	0.118908	-0.805673	1.013043	-0.332378	0.591326	-0.284868	-0.484594	0.578232
20046	2.270990	-8.884579	3.918687	-0.244359	0.063377	0.036632	-0.803837	1.012612	-0.327363	0.589871	-0.288661	-0.486598	0.576150
20047	1.945716	-9.113707	4.584317	-0.204835	-0.224269	-0.147140	-0.804620	1.010042	-0.316803	0.587744	-0.287246	-0.492512	0.574003
20048	2.808452	-8.957416	3.319605	0.015245	0.026093	0.015889	-0.807110	1.008416	-0.309649	0.587656	-0.287343	-0.492081	0.574413
20049	3.268778	-8.599642	2.498304	-0.166757	0.637076	0.199483	-0.803705	1.011115	-0.316248	0.590194	-0.298709	-0.485436	0.571661
20050	2.649745	-8.280768	2.606869	-0.650196	0.440679	0.136713	-0.800826	1.012082	-0.306815	0.588696	-0.312523	-0.486938	0.564498
20051	2.093270	-8.824767	3.262968	-0.322017	-0.081785	0.090325	-0.798986	1.009378	-0.292967	0.584435	-0.316389	-0.491097	0.563167
20052	2.021938	-9.170741	3.041970	0.192201	-0.423394	-0.014535	-0.797550	1.011353	-0.289997	0.581383	-0.309040	-0.494088	0.567772
20053	1.966611	-9.050374	3.162108	0.446393	-0.603025	0.073525	-0.794139	1.010977	-0.288985	0.576867	-0.297816	-0.495641	0.576948
20054	1.694883	-8.958168	3.632013	0.271280	-0.413839	0.057434	-0.789948	1.014078	-0.295845	0.573440	-0.290288	-0.497052	0.582957
20055	2.003731	-8.918601	3.472720	-0.277460	-0.076821	-0.095142	-0.790993	1.011723	-0.288465	0.571752	-0.291743	-0.501806	0.579807
20056	2.623259	-8.756959	2.720357	0.053129	0.322008	-0.001502	-0.793214	1.009396	-0.293431	0.575044	-0.294666	-0.497645	0.578659
20057	2.429960	-9.042026	2.625121	0.200595	0.654288	0.130218	-0.792302	1.012976	-0.305953	0.580773	-0.301302	-0.487114	0.578480
20058	1.955914	-9.050438	4.377175	0.204029	0.749789	0.081394	-0.424188	0.878975	-0.048589	0.588142	-0.308260	-0.475587	0.576960
20059	2.208200	-8.982863	3.363955	0.192995	-0.121705	-0.060399	-0.421167	0.878542	-0.057009	0.588486	-0.304090	-0.475277	0.579072
20060	2.733836	-8.919974	2.946398	0.083721	-0.655637	0.029447	-0.422478	0.878151	-0.056741	0.582138	-0.295591	-0.481934	0.584364
20061	2.540672	-8.573958	3.043757	0.006910	-0.560896	0.090839	-0.316664	0.839395	0.016845	0.575305	-0.289859	-0.487970	0.588975
20062	2.028737	-8.988556	3.276664	0.025636	-0.298072	0.110385	-0.338201	0.849469	0.002525	0.571016	-0.286968	-0.490566	0.592398
20063	1.568423	-9.356044	4.040277	-0.158467	0.071521	0.058342	-0.758976	1.009120	-0.297152	0.569740	-0.290251	-0.491420	0.591318
20064	1.917745	-8.973554	3.518631	-0.373845	-0.354547	0.028338	-0.758715	1.007948	-0.282175	0.563358	-0.290303	-0.499877	0.590317
20065	2.142446	-8.658856	3.003299	-0.133708	-0.277482	0.014505	-0.755965	1.007885	-0.269849	0.559251	-0.288721	-0.504613	0.590969
20066	2.311971	-8.408209	3.025863	0.305476	-0.207412	-0.007588	-0.800996	1.025504	-0.307053	0.558725	-0.282573	-0.503488	0.595381
20067	2.034805	-9.058840	3.219619	0.546788	0.058498	0.035621	-0.800343	1.028196	-0.322923	0.561581	-0.277539	-0.496217	0.601138
20068	2.182588	-9.522075	4.122948	0.104833	-0.017810	0.023103	-0.763978	1.016214	-0.306307	0.561455	-0.276192	-0.495158	0.602748
20069	2.159168	-9.192486	3.392913	-0.183789	-0.212980	0.013885	-0.762667	1.015675	-0.302086	0.557795	-0.275850	-0.499797	0.602474
20070	1.986465	-8.831571	3.158660	-0.222937	-0.055380	-0.009071	-0.764240	1.014378	-0.292009	0.555854	-0.277386	-0.503278	0.600662
20071	2.237091	-8.732344	3.353325	-0.037186	-0.025943	0.015507	-0.786693	1.023823	-0.308200	0.554842	-0.277667	-0.504043	0.600826
20072	2.501848	-8.899878	3.268850	0.149625	-0.109707	0.015507	-0.784200	1.023671	-0.310094	0.554106	-0.274647	-0.503507	0.603337
20073	2.422194	-9.049388	3.188112	0.127426	-0.225558	0.018258	-0.766479	1.018008	-0.297451	0.551959	-0.270697	-0.504490	0.606263
20074	2.176912	-9.095067	3.488991	-0.002080	-0.322066	0.065024	-0.764645	1.018763	-0.295986	0.547638	-0.267278	-0.507835	0.608900
20075	1.630166	-9.051613	3.264911	0.007476	-0.300184	0.116594	-0.759926	1.019096	-0.290979	0.542842	-0.264732	-0.510508	0.612063
20076	1.122484	-9.041444	2.924350	0.186290	-0.116028	-0.007971	-0.769387	1.026251	-0.304466	0.542470	-0.261014	-0.509652	0.614698
20077	1.856195	-8.901923	2.895268	0.233907	0.121411	-0.099297	-0.771087	1.025645	-0.312706	0.545766	-0.259000	-0.506069	0.615592
20078	3.146648	-8.902734	3.341602	-0.099401	0.211581	0.027248	-0.763603	1.022286	-0.306119	0.546788	-0.262772	-0.504965	0.613990
20079	3.326072	-8.952824	3.831236	-0.154396	-0.194990	0.126978	-0.760194	1.022369	-0.300973	0.542098	-0.263331	-0.508452	0.615031
20080	2.366970	-8.868296	3.724157	0.115301	-0.534694	0.147078	-0.754428	1.023479	-0.294624	0.535155	-0.256790	-0.512148	0.620783
20081	1.700269	-8.783342	3.373341	0.139851	-0.464459	0.117697	-0.756799	1.027880	-0.303495	0.529286	-0.250705	-0.514863	0.626035
20082	2.137753	-8.887079	3.144466	0.052409	-0.142350	0.078730	-0.751821	1.029968	-0.302955	0.526823	-0.248982	-0.515439	0.628322
20083	2.663569	-8.974602	3.368237	0.040256	-0.228628	0.113385	-0.743950	1.029240	-0.296954	0.522898	-0.246821	-0.516889	0.631255
20084	2.328390	-8.922423	3.441795	0.069773	-0.585176	0.159007	-0.737793	1.031541	-0.294825	0.514875	-0.240135	-0.521422	0.636678
20085	1.829621	-8.834396	3.346407	0.095808	-0.579805	0.129172	-0.731501	1.032711	-0.291671	0.507266	-0.233065	-0.525616	0.641942
20086	2.022336	-8.855141	3.626842	0.072053	-0.283936	0.058448	-0.730194	1.034696	-0.295211	0.503584	-0.229105	-0.527404	0.644794
20087	2.655702	-8.998970	3.791763	0.141780	-0.140412	0.032926	-0.728099	1.035740	-0.294537	0.501993	-0.226169	-0.526920	0.647461
20088	2.672637	-8.911309	3.570203	0.015767	-0.203366	0.090475	-0.722985	1.036611	-0.295366	0.498461	-0.224126	-0.528458	0.649643
20089	2.269504	-8.887085	3.432502	-0.179956	-0.244357	0.133894	-0.718922	1.036900	-0.287695	0.492998	-0.224095	-0.532705	0.650354
20090	2.279916	-8.685446	3.400013	-0.139102	-0.141035	0.104614	-0.715250	1.036704	-0.282693	0.489219	-0.224541	-0.535544	0.650723
20091	2.285619	-8.520319	3.179931	-0.017048	-0.067847	0.063027	-0.713154	1.037450	-0.281098	0.487278	-0.224429	-0.536222	0.651658
20092	2.353631	-8.548224	3.057078	0.201117	-0.150661	0.034879	-0.711063	1.040233	-0.283958	0.485810	-0.220669	-0.535018	0.655019
20093	2.605568	-8.961077	3.501132	0.220621	-0.285293	0.021653	-0.708049	1.041298	-0.285155	0.483130	-0.214923	-0.534869	0.659021
20094	2.681070	-9.105338	3.480469	0.216908	-0.339383	0.050460	-0.706472	1.041114	-0.290893	0.479456	-0.208678	-0.535165	0.663456
