# Supplementary material for: Identification of Haptic Based Guiding Using Hard Reins
Source: PLoS One. 2015 Jul 22;10(7):e0132020. doi: 10.1371/journal.pone.0132020 (PMC4511788; doi:10.1371/journal.pone.0132020)
Supplement: S2 File — (ZIP) [file pone.0132020.s002.zip › MotionData2/Subject11/T16/fc16.txt]

// Start Time: 0
// Sample rate: 25.0Hz
// Scenario: 4.0
// Firmware Version: 2.6.1
Counter	Acc_X	Acc_Y	Acc_Z	Gyr_X	Gyr_Y	Gyr_Z	Mag_X	Mag_Y	Mag_Z	Quat_w	Quat_x	Quat_y	Quat_z
20619	9.569877	0.299612	2.151179	-0.552704	-0.004801	-0.006726	-0.748855	0.322294	-0.370793	-0.267922	-0.588568	0.236932	-0.725030
20620	9.550681	0.314188	2.143793	-0.574514	-0.008335	-0.003423	-0.749559	0.322016	-0.371494	-0.274632	-0.586394	0.243216	-0.722195
20621	9.555556	0.282604	2.122391	-0.567112	0.013270	-0.005241	-0.747578	0.321023	-0.371098	-0.281520	-0.583635	0.248677	-0.719914
20622	9.545893	0.289945	2.127155	-0.565380	0.000663	-0.006913	-0.748423	0.320462	-0.371379	-0.288161	-0.581285	0.254698	-0.717077
20623	9.562785	0.328628	2.146032	-0.554507	-0.003006	-0.004987	-0.747580	0.321446	-0.371234	-0.294774	-0.578725	0.260027	-0.714543
20624	9.560063	0.302227	2.172911	-0.552621	0.007786	-0.004152	-0.748424	0.321028	-0.372217	-0.301210	-0.576225	0.265812	-0.711745
20625	9.534183	0.284883	2.078898	-0.554487	-0.003926	-0.003220	-0.748702	0.319901	-0.372368	-0.307746	-0.573568	0.271123	-0.709087
20626	9.507390	0.280400	2.107981	-0.543612	-0.007586	-0.003078	-0.748426	0.321595	-0.372915	-0.313928	-0.571232	0.276842	-0.706046
20627	9.569545	0.212612	2.152150	-0.549184	-0.030122	0.001421	-0.748429	0.322156	-0.372065	-0.320145	-0.568855	0.282250	-0.703026
20628	9.592216	0.308670	2.076139	-0.541832	-0.012072	-0.004776	-0.749560	0.322154	-0.370789	-0.326251	-0.566504	0.287907	-0.699816
20629	9.555433	0.309370	2.151089	-0.567249	-0.006535	-0.006888	-0.748147	0.321868	-0.370522	-0.332876	-0.563628	0.293272	-0.696784
20630	9.560523	0.299429	2.112531	-0.560046	-0.019198	-0.004955	-0.747582	0.321724	-0.370106	-0.339089	-0.561152	0.299182	-0.693266
20631	9.575296	0.277283	2.064430	-0.541741	-0.000394	-0.001315	-0.748290	0.322434	-0.370937	-0.345335	-0.558232	0.304162	-0.690367
20632	9.541347	0.304293	2.098004	-0.559834	0.016872	-0.008715	-0.748282	0.320744	-0.371658	-0.351752	-0.555177	0.309731	-0.687107
20633	9.555229	0.275598	2.161132	-0.547156	0.007735	-0.001437	-0.747436	0.320882	-0.371241	-0.358057	-0.552011	0.314677	-0.684147
20634	9.589109	0.299552	2.160820	-0.548935	0.018625	-0.008592	-0.746036	0.323983	-0.372064	-0.364298	-0.548908	0.320032	-0.680857
20635	9.574600	0.302090	2.165644	-0.541663	0.018572	-0.006740	-0.746317	0.323417	-0.371224	-0.370629	-0.545573	0.324713	-0.677898
20636	9.569766	0.270612	2.151503	-0.542611	0.004047	0.005718	-0.746586	0.320316	-0.371254	-0.376448	-0.542524	0.330195	-0.674482
20637	9.560112	0.280370	2.156240	-0.571732	0.004330	-0.010548	-0.745456	0.320314	-0.371544	-0.383005	-0.539089	0.335293	-0.671021
20638	9.569850	0.282665	2.146535	-0.553580	-0.001210	-0.004991	-0.745737	0.320032	-0.371264	-0.388983	-0.535997	0.340791	-0.667279
20639	9.569981	0.292256	2.134346	-0.554510	-0.004808	-0.004978	-0.747863	0.321587	-0.370949	-0.395155	-0.532683	0.345731	-0.663755
20640	9.550514	0.285234	2.151366	-0.538196	-0.006627	-0.011859	-0.745596	0.320033	-0.371687	-0.400954	-0.529734	0.350938	-0.659894
20641	9.560346	0.292301	2.131942	-0.530826	0.002221	0.002331	-0.746584	0.319895	-0.371962	-0.406768	-0.526377	0.355531	-0.656555
20642	9.584511	0.250913	2.108207	-0.574385	0.007845	0.000903	-0.747708	0.318772	-0.372669	-0.412812	-0.522758	0.361174	-0.652582
20643	9.560619	0.265413	2.083913	-0.547179	-0.001320	0.003929	-0.746300	0.319757	-0.373091	-0.418685	-0.519215	0.365974	-0.648985
20644	9.594201	0.275065	2.115174	-0.554518	-0.003856	-0.010289	-0.747139	0.317925	-0.372823	-0.424505	-0.515897	0.371277	-0.644825
20645	9.584011	0.297379	2.194681	-0.537989	0.031257	-0.016506	-0.746440	0.319331	-0.371969	-0.430724	-0.512075	0.375411	-0.641345
20646	9.549942	0.283275	2.223881	-0.541667	0.014898	0.000349	-0.747286	0.319051	-0.371965	-0.436338	-0.508450	0.380437	-0.637461
20647	9.549858	0.271222	2.228848	-0.556251	0.005949	0.001116	-0.747144	0.318911	-0.372531	-0.442259	-0.504573	0.385140	-0.633625
20648	9.569823	0.256021	2.137167	-0.548987	0.002307	0.002115	-0.748138	0.320041	-0.372230	-0.447752	-0.500938	0.390326	-0.629465
20649	9.601759	0.303852	2.088262	-0.558167	-0.010207	-0.003209	-0.747990	0.318630	-0.372105	-0.453547	-0.497196	0.395094	-0.625293
20650	9.538550	0.273105	2.132185	-0.523589	-0.001389	-0.001108	-0.748691	0.317504	-0.372252	-0.458723	-0.493773	0.399898	-0.621163
20651	9.579906	0.289549	2.098117	-0.559933	0.000658	-0.008611	-0.748417	0.319048	-0.370268	-0.464617	-0.489840	0.404475	-0.616918
20652	9.590012	0.269728	2.030664	-0.541647	0.014941	-0.003174	-0.749261	0.318348	-0.371394	-0.470049	-0.485978	0.409265	-0.612684
20653	9.560496	0.272785	2.103163	-0.539860	0.016809	-0.012020	-0.747997	0.319895	-0.370825	-0.475843	-0.481983	0.413352	-0.608610
20654	9.574676	0.246359	2.127620	-0.547082	0.020417	-0.006830	-0.748857	0.319278	-0.371443	-0.481336	-0.477944	0.418053	-0.604248
20655	9.581988	0.294738	2.141569	-0.555414	0.006204	-0.024526	-0.746881	0.319696	-0.371454	-0.487263	-0.473953	0.422248	-0.599708
20656	9.550482	0.285345	2.153798	-0.547127	0.020511	-0.017448	-0.747725	0.318994	-0.371736	-0.492803	-0.469912	0.426774	-0.595140
20657	9.540829	0.270860	2.146723	-0.536337	-0.003048	-0.008334	-0.748012	0.319980	-0.371301	-0.498197	-0.466000	0.430920	-0.590722
20658	9.574693	0.270586	2.137015	-0.558120	-0.001154	-0.006824	-0.747022	0.319698	-0.371875	-0.503441	-0.461930	0.435817	-0.585859
20659	9.569791	0.270678	2.146686	-0.552588	0.011417	-0.005068	-0.747736	0.321535	-0.372413	-0.508992	-0.457581	0.439971	-0.581354
20660	9.555151	0.258777	2.161337	-0.559848	0.011432	-0.003389	-0.747309	0.320830	-0.372705	-0.514230	-0.453227	0.444717	-0.576524
20661	9.548013	0.275709	2.156325	-0.530717	0.020271	0.000437	-0.745894	0.320548	-0.373705	-0.519513	-0.448877	0.448508	-0.572238
20662	9.574280	0.275770	2.192536	-0.542645	0.009646	-0.013788	-0.747027	0.321114	-0.373549	-0.524608	-0.444730	0.452907	-0.567342
20663	9.550426	0.275694	2.156322	-0.548964	0.015081	-0.013899	-0.747025	0.320688	-0.372850	-0.530089	-0.440306	0.456761	-0.562588
20664	9.564815	0.261133	2.161298	-0.556280	-0.004898	0.007371	-0.747591	0.320688	-0.372282	-0.534840	-0.435902	0.461577	-0.557568
20665	9.562484	0.282898	2.161058	-0.554547	-0.010183	-0.006728	-0.746174	0.319841	-0.373006	-0.539968	-0.431565	0.465752	-0.552505
20666	9.573500	0.303070	2.305804	-0.554472	0.006023	-0.005945	-0.748432	0.319282	-0.373135	-0.544859	-0.427099	0.470233	-0.547354
20667	9.562738	0.260874	2.117808	-0.565352	-0.001201	0.001936	-0.746735	0.318998	-0.373573	-0.549976	-0.422387	0.474423	-0.542252
20668	9.578781	0.234794	2.214735	-0.531926	-0.024717	-0.005495	-0.746744	0.320972	-0.373412	-0.554283	-0.418419	0.478921	-0.536964
20669	9.574627	0.282761	2.151378	-0.563555	-0.003928	0.003746	-0.748300	0.320965	-0.370163	-0.559250	-0.413669	0.483054	-0.531768
20670	9.589810	0.299068	2.069017	-0.560036	-0.015507	-0.012056	-0.748723	0.321257	-0.373112	-0.563847	-0.409273	0.487615	-0.526122
20671	9.545993	0.280253	2.107948	-0.549100	-0.008343	-0.013754	-0.748154	0.320123	-0.371721	-0.568743	-0.404833	0.491418	-0.520720
20672	9.570369	0.333237	2.102492	-0.581759	0.002679	-0.019500	-0.748715	0.318993	-0.370884	-0.573666	-0.399991	0.495848	-0.514829
20673	9.594131	0.294601	2.131888	-0.557184	0.009753	-0.017488	-0.748144	0.317866	-0.371604	-0.578745	-0.395240	0.499413	-0.509340
20674	9.613064	0.289936	2.177827	-0.557254	0.004429	-0.026301	-0.747729	0.319842	-0.372149	-0.583450	-0.390646	0.503426	-0.503531
20675	9.572250	0.292443	2.151273	-0.532617	0.016841	-0.017250	-0.748429	0.318432	-0.371877	-0.588310	-0.386040	0.506575	-0.498243
20676	9.579349	0.319179	2.182379	-0.552588	0.020541	-0.017503	-0.746456	0.319844	-0.373848	-0.592949	-0.381175	0.510333	-0.492623
20677	9.550239	0.275846	2.180485	-0.547108	0.024114	-0.017472	-0.747023	0.320266	-0.372995	-0.597900	-0.376265	0.513451	-0.487143
20678	9.560266	0.304572	2.146321	-0.554344	0.024071	-0.008703	-0.746178	0.320685	-0.372434	-0.602394	-0.371181	0.517158	-0.481553
20679	9.598921	0.289752	2.134352	-0.541628	0.024940	-0.011207	-0.748156	0.320404	-0.371296	-0.607151	-0.366205	0.520174	-0.476110
20680	9.555233	0.309619	2.175268	-0.563567	0.007992	-0.019329	-0.746176	0.320406	-0.373282	-0.611539	-0.361198	0.523994	-0.470091
20681	9.559855	0.270967	2.182943	-0.552633	0.007858	-0.010359	-0.746453	0.319567	-0.375399	-0.616087	-0.356179	0.527237	-0.464322
20682	9.564513	0.280771	2.209408	-0.559916	0.004257	-0.006882	-0.745883	0.318437	-0.375275	-0.620180	-0.351049	0.531062	-0.458383
20683	9.560108	0.282883	2.156229	-0.554337	0.025888	-0.010486	-0.745890	0.319844	-0.374275	-0.624825	-0.345785	0.534002	-0.452624
20684	9.526066	0.285726	2.190073	-0.548929	0.014965	-0.001518	-0.747294	0.318161	-0.375971	-0.628793	-0.340566	0.537536	-0.446867
20685	9.535681	0.314787	2.209067	-0.557154	0.009624	-0.004230	-0.746735	0.319570	-0.375960	-0.633119	-0.335289	0.540652	-0.440950
20686	9.545391	0.309832	2.199443	-0.559859	0.016918	-0.012267	-0.745595	0.317597	-0.377397	-0.637164	-0.329963	0.544088	-0.434873
20687	9.517154	0.273063	2.088736	-0.541767	0.000613	-0.011960	-0.746715	0.315204	-0.377836	-0.641248	-0.324987	0.547039	-0.428874
20688	9.531098	0.300074	2.170574	-0.552645	0.004221	-0.006799	-0.744319	0.316180	-0.376296	-0.644945	-0.319741	0.550511	-0.422787
20689	9.550576	0.290118	2.144078	-0.552794	-0.021921	-0.004867	-0.746010	0.315484	-0.377698	-0.648683	-0.314684	0.553798	-0.416525
20690	9.582650	0.359653	2.087682	-0.561916	-0.022689	-0.013798	-0.746293	0.315196	-0.375728	-0.652084	-0.309558	0.557551	-0.409997
20691	9.550741	0.353012	2.153042	-0.541920	-0.017353	-0.017145	-0.746567	0.313366	-0.376590	-0.655795	-0.304691	0.560514	-0.403634
20692	9.512089	0.329043	2.146112	-0.558107	0.004279	-0.010401	-0.746001	0.313224	-0.376877	-0.659329	-0.299295	0.563801	-0.397286
20693	9.550893	0.328647	2.121900	-0.552609	0.009632	-0.006822	-0.746289	0.314634	-0.376578	-0.663213	-0.293906	0.566458	-0.391016
20694	9.583975	0.379916	2.237273	-0.545283	0.024014	-0.006817	-0.746143	0.313649	-0.377294	-0.666747	-0.288426	0.569301	-0.384910
20695	9.485451	0.266255	2.127517	-0.554295	0.020297	0.008994	-0.745582	0.314492	-0.376726	-0.670526	-0.282701	0.571816	-0.378814
20696	9.555044	0.329166	2.208880	-0.576171	0.020546	-0.006283	-0.746578	0.316332	-0.377825	-0.674068	-0.276771	0.574841	-0.372273
20697	9.608146	0.399128	2.241859	-0.548930	0.016731	0.003808	-0.744608	0.317878	-0.377543	-0.677701	-0.271158	0.577224	-0.366068
20698	9.521329	0.353561	2.211070	-0.537964	0.023859	0.005640	-0.745596	0.317453	-0.376413	-0.680861	-0.265530	0.579881	-0.360085
20699	9.554791	0.322099	2.237957	-0.558086	0.000515	0.007318	-0.744609	0.318302	-0.377820	-0.684215	-0.259824	0.582465	-0.353660
20700	9.525242	0.257305	2.282215	-0.561715	0.002359	0.003710	-0.744185	0.318301	-0.377823	-0.687143	-0.253995	0.585470	-0.347197
20701	9.557281	0.312325	2.223564	-0.541727	-0.005073	0.019044	-0.745605	0.319855	-0.377655	-0.690152	-0.248372	0.587965	-0.341026
20702	9.550003	0.293007	2.218956	-0.563561	-0.003032	0.003734	-0.745176	0.318728	-0.378374	-0.692898	-0.242506	0.590950	-0.334455
20703	9.517174	0.411226	2.152437	-0.543571	-0.008659	0.018168	-0.745463	0.319713	-0.377517	-0.695767	-0.236853	0.593396	-0.328161
20704	9.426020	0.493773	2.120225	-0.547199	-0.011423	0.026098	-0.744338	0.320839	-0.377795	-0.698065	-0.230958	0.596390	-0.321999
20705	9.673729	0.449285	2.212214	-0.558337	-0.040974	0.014689	-0.746311	0.319713	-0.376947	-0.700525	-0.225318	0.599259	-0.315255
20706	9.572805	0.466055	2.473136	-0.535081	0.041561	0.039193	-0.744899	0.319852	-0.377238	-0.703201	-0.219062	0.601384	-0.309609
20707	9.427569	0.509005	2.238458	-0.548643	0.038803	0.051423	-0.744335	0.320849	-0.380610	-0.706235	-0.212583	0.603121	-0.303786
20708	9.592768	0.499340	2.405078	-0.523408	0.010748	0.053685	-0.742492	0.319725	-0.383170	-0.708285	-0.206465	0.605572	-0.298307
20709	9.491276	0.407962	2.377237	-0.550322	0.052148	0.070777	-0.743196	0.319736	-0.386120	-0.711267	-0.199625	0.607092	-0.292725
20710	9.341029	0.535938	2.206859	-0.570239	0.068583	0.056283	-0.740365	0.319176	-0.389525	-0.714067	-0.192431	0.608903	-0.286907
20711	9.405562	0.577251	2.307802	-0.559300	0.083017	0.049259	-0.737530	0.317487	-0.392380	-0.717464	-0.185525	0.609828	-0.280956
20712	9.465115	0.519328	2.380862	-0.550153	0.101108	0.036871	-0.737236	0.316096	-0.398590	-0.720559	-0.178633	0.610868	-0.275182
20713	9.462171	0.621590	2.498129	-0.557502	0.101271	0.022637	-0.735529	0.314417	-0.403687	-0.724199	-0.171957	0.611292	-0.268865
20714	9.397675	0.633101	2.727648	-0.557646	0.090556	0.010293	-0.733542	0.313016	-0.408081	-0.727201	-0.165303	0.612314	-0.262535
20715	9.508214	0.511582	2.731273	-0.541661	0.023734	0.019744	-0.732110	0.309646	-0.413616	-0.729741	-0.159283	0.613635	-0.256045
20716	9.508155	0.550417	2.757420	-0.542864	-0.030449	0.034221	-0.732365	0.304302	-0.418033	-0.730960	-0.153149	0.616308	-0.249816
20717	9.574754	0.451395	2.835762	-0.553378	-0.118744	0.039945	-0.734041	0.299793	-0.418208	-0.731575	-0.147411	0.619703	-0.242975
20718	9.540097	0.209894	2.831254	-0.548517	-0.234318	0.063675	-0.734451	0.296977	-0.419361	-0.730008	-0.141801	0.625354	-0.236458
20719	9.067132	-0.303538	2.574226	-0.565114	-0.312017	0.088577	-0.739375	0.291619	-0.416282	-0.727880	-0.136175	0.631617	-0.229578
20720	9.187814	-0.430363	2.512652	-0.539579	-0.358142	0.195327	-0.743177	0.287947	-0.412069	-0.723946	-0.129577	0.639235	-0.224701
20721	9.766235	-0.627288	2.523741	-0.529958	-0.289958	0.228730	-0.745725	0.288505	-0.408383	-0.721201	-0.122538	0.645220	-0.220327
20722	10.088519	-0.509630	2.724977	-0.532934	-0.185617	0.252895	-0.746583	0.290617	-0.406666	-0.719037	-0.114496	0.650304	-0.216752
20723	9.334818	-0.184325	2.968832	-0.532125	-0.150793	0.178257	-0.745886	0.292301	-0.404683	-0.718198	-0.107442	0.654011	-0.211935
20724	8.515193	-0.381138	2.749813	-0.553064	-0.144885	0.122946	-0.747590	0.293991	-0.402822	-0.717027	-0.100604	0.658176	-0.206289
20725	8.481630	-0.390805	2.716136	-0.541727	-0.084736	0.140395	-0.749018	0.296948	-0.400106	-0.717147	-0.093602	0.660734	-0.200924
20726	9.264696	-0.661342	2.756770	-0.558383	-0.090135	0.058086	-0.747627	0.301880	-0.399784	-0.716834	-0.087296	0.663893	-0.194358
20727	9.208627	-1.139570	1.979259	-0.542822	-0.069813	-0.004702	-0.750476	0.306241	-0.394367	-0.717622	-0.082107	0.665836	-0.186924
20728	10.953614	-1.146234	2.283884	-0.553021	-0.123380	0.067505	-0.750501	0.311019	-0.389250	-0.716701	-0.075849	0.669337	-0.180484
20729	11.383952	-0.869804	1.702697	-0.555682	0.093093	-0.047823	-0.751924	0.313276	-0.388371	-0.719711	-0.070449	0.668805	-0.172488
20730	11.623229	0.120382	1.824230	-0.567161	0.331156	-0.058096	-0.747692	0.315538	-0.392884	-0.725189	-0.064045	0.665489	-0.164690
20731	10.395672	0.250547	2.078146	-0.550736	0.407642	-0.171854	-0.745717	0.317819	-0.401883	-0.732603	-0.059304	0.660041	-0.155308
20732	8.503278	0.137557	1.429503	-0.558727	0.191059	-0.052446	-0.743458	0.319240	-0.406671	-0.736007	-0.053352	0.658548	-0.147520
20733	8.182603	0.588276	1.294415	-0.556184	-0.014042	0.008998	-0.741934	0.325717	-0.404504	-0.737121	-0.047431	0.659358	-0.140177
20734	9.335673	0.656140	1.712574	-0.555455	-0.169780	0.008418	-0.743389	0.333876	-0.396948	-0.735445	-0.041749	0.663103	-0.132937
20735	10.296095	0.453364	1.945528	-0.546651	-0.215805	0.023117	-0.745964	0.339491	-0.387157	-0.733714	-0.036360	0.666745	-0.125669
20736	9.730462	0.389761	2.026737	-0.550569	-0.231514	-0.038884	-0.750510	0.342845	-0.374420	-0.731179	-0.031529	0.671210	-0.117731
20737	9.206714	0.570525	1.805526	-0.541735	-0.303216	0.009356	-0.754912	0.345921	-0.363375	-0.728175	-0.026609	0.675951	-0.110202
20738	9.019784	0.582759	1.641322	-0.550740	-0.313389	0.041132	-0.757474	0.348580	-0.355305	-0.724185	-0.020875	0.681497	-0.103357
20739	9.044425	0.587043	1.578414	-0.549359	-0.378133	0.027400	-0.761733	0.351375	-0.344264	-0.719961	-0.015767	0.687178	-0.095886
20740	9.497962	0.601313	1.611478	-0.564115	-0.386634	-0.015090	-0.766555	0.353607	-0.333507	-0.714888	-0.010747	0.693597	-0.087993
20741	9.159994	0.690779	1.664093	-0.548577	-0.246608	0.030173	-0.770250	0.356399	-0.322048	-0.712326	-0.005383	0.697193	-0.080525
20742	8.818370	0.762833	1.248121	-0.568020	-0.158046	0.008129	-0.773499	0.355691	-0.319075	-0.710219	0.000411	0.700192	-0.072936
20743	9.359215	0.563362	0.814666	-0.553972	0.008934	0.074606	-0.771792	0.353579	-0.321362	-0.711040	0.006847	0.700017	-0.065971
20744	10.449211	0.508729	0.905641	-0.544204	0.094944	0.136328	-0.769260	0.356544	-0.324166	-0.712169	0.014459	0.699244	-0.060521
20745	10.918412	0.421597	1.357858	-0.555728	0.171909	0.103937	-0.766997	0.357839	-0.333318	-0.715105	0.021514	0.696607	-0.053865
20746	10.538535	-0.261757	1.462649	-0.557047	0.368917	0.129080	-0.760772	0.357863	-0.345189	-0.719909	0.029510	0.691775	-0.048024
20747	11.138082	-0.726941	1.111823	-0.556380	0.426998	0.188966	-0.751722	0.359311	-0.362837	-0.726104	0.038013	0.685218	-0.042466
20748	10.876390	-0.661427	1.275759	-0.554201	0.202748	0.174393	-0.746920	0.361591	-0.373406	-0.728383	0.046451	0.682568	-0.037451
20749	9.638854	-0.749114	1.466875	-0.549396	0.121060	0.121599	-0.742829	0.364425	-0.380305	-0.730268	0.053676	0.680331	-0.031271
20750	8.602506	-1.346892	0.682344	-0.541804	0.169303	0.050369	-0.740106	0.357689	-0.392360	-0.732044	0.060205	0.678144	-0.024643
20751	9.377649	-1.629429	1.114584	-0.545748	0.113282	0.077308	-0.735836	0.352641	-0.404410	-0.733702	0.066804	0.675941	-0.017948
20752	10.065271	-1.338314	1.593701	-0.555344	0.070412	0.049306	-0.733003	0.352088	-0.409645	-0.733987	0.073469	0.675085	-0.011250
20753	9.511858	-1.072906	2.123095	-0.534505	0.081082	0.045841	-0.731014	0.350262	-0.413480	-0.735115	0.079476	0.673254	-0.004324
20754	8.527917	-1.227311	1.949735	-0.551917	0.039587	0.047449	-0.730589	0.350554	-0.416717	-0.734863	0.086057	0.672729	0.002298
20755	8.832817	-1.448056	1.741561	-0.549835	-0.061075	0.023366	-0.729459	0.350552	-0.417008	-0.733935	0.092006	0.672893	0.009468
20756	9.332993	-1.614579	1.897402	-0.576451	-0.082187	-0.013897	-0.729326	0.352527	-0.417269	-0.731860	0.098123	0.674136	0.017102
20757	9.409670	-1.454620	2.045333	-0.560129	-0.087822	0.004050	-0.730312	0.351107	-0.413617	-0.730429	0.103990	0.674578	0.024585
20758	9.236152	-1.279188	2.096769	-0.547348	-0.058841	-0.020763	-0.732144	0.350409	-0.414595	-0.728586	0.109564	0.675379	0.031964
20759	8.669422	-1.277914	1.730216	-0.556620	-0.076428	-0.069517	-0.731720	0.349550	-0.410948	-0.727152	0.114394	0.675669	0.040448
20760	9.472339	-1.587323	1.372546	-0.553878	-0.054198	-0.126982	-0.734416	0.351805	-0.408652	-0.725141	0.118611	0.676502	0.049463
20761	10.010244	-1.695190	1.670251	-0.547056	0.036014	-0.137990	-0.736962	0.351942	-0.405534	-0.725046	0.122290	0.675183	0.059006
20762	9.706246	-1.647295	1.679789	-0.540617	0.187156	-0.121206	-0.736823	0.352650	-0.406372	-0.726185	0.126110	0.672371	0.068327
20763	10.795049	-0.953351	1.663338	-0.541141	0.310431	-0.185351	-0.733592	0.357448	-0.409584	-0.729558	0.128724	0.667021	0.079102
20764	11.493591	-0.365152	2.122210	-0.527554	0.332916	-0.178057	-0.730652	0.363646	-0.409261	-0.732408	0.131362	0.662063	0.089420
20765	10.268873	-0.022975	3.043107	-0.551878	0.175891	-0.056432	-0.725593	0.369557	-0.409097	-0.734009	0.136048	0.658102	0.098105
20766	9.237275	-0.382196	1.762955	-0.555055	-0.050470	-0.139316	-0.725069	0.378000	-0.403524	-0.731610	0.140309	0.658464	0.107165
20767	8.716393	0.408091	0.846256	-0.541601	-0.230683	-0.143321	-0.726521	0.384592	-0.391339	-0.727537	0.144514	0.660592	0.115862
20768	9.149045	0.184726	0.347968	-0.561463	-0.254403	-0.093784	-0.731800	0.393005	-0.372773	-0.722369	0.149890	0.663630	0.123742
20769	9.382065	0.298549	0.232814	-0.554995	-0.396981	-0.067995	-0.736815	0.405077	-0.351777	-0.716002	0.155677	0.667789	0.131011
20770	10.230452	0.435694	-0.170979	-0.562801	-0.540983	0.032088	-0.741405	0.415713	-0.323481	-0.707112	0.163443	0.674339	0.136184
20771	10.171993	0.596490	-0.025293	-0.559448	-0.515633	-0.083030	-0.747970	0.424935	-0.292651	-0.698790	0.169342	0.680056	0.143319
20772	9.682921	0.359360	-0.560856	-0.553799	-0.299128	0.076606	-0.749597	0.436559	-0.266478	-0.693105	0.176864	0.682835	0.148530
20773	9.312998	0.229373	-0.848882	-0.552878	-0.345959	-0.128411	-0.753180	0.443537	-0.241606	-0.686706	0.181537	0.686236	0.156715
20774	9.625793	0.461851	-1.233691	-0.557754	-0.251221	-0.134245	-0.757452	0.446856	-0.218738	-0.680853	0.186039	0.688906	0.165038
20775	10.323339	0.668795	-1.449579	-0.543927	-0.081157	-0.106640	-0.762285	0.449907	-0.199527	-0.677963	0.190011	0.688531	0.173747
20776	11.514326	-0.253007	0.753232	-0.545897	-0.035609	-0.158231	-0.763155	0.452402	-0.185561	-0.674888	0.193272	0.688247	0.182998
20777	10.134530	-0.938202	0.330184	-0.557625	0.272383	0.041087	-0.764020	0.454345	-0.175400	-0.677220	0.198164	0.682312	0.191192
20778	7.230380	-0.832988	1.089239	-0.558735	0.080784	0.066404	-0.762365	0.460640	-0.160850	-0.676397	0.204253	0.679393	0.197970
20779	9.956803	-0.849557	-0.359250	-0.565805	0.099326	0.054447	-0.760431	0.467348	-0.143624	-0.676243	0.210091	0.675581	0.205298
20780	10.870266	-1.323102	1.744689	-0.562577	0.088605	0.043961	-0.760468	0.472081	-0.124715	-0.675292	0.215866	0.672502	0.212422
20781	10.739308	-1.304800	1.834068	-0.561310	0.141353	-0.211152	-0.762759	0.475265	-0.104959	-0.674497	0.217881	0.669098	0.223359
20782	9.730749	-0.991270	2.257211	-0.542843	0.145600	-0.106761	-0.767300	0.475338	-0.080997	-0.673623	0.221074	0.665826	0.232452
20783	8.816410	-1.013938	1.577254	-0.545071	0.084773	-0.163188	-0.768572	0.470319	-0.055143	-0.672236	0.223765	0.662853	0.242187
20784	8.675620	-1.198583	1.282282	-0.562145	0.004604	-0.256706	-0.773106	0.467123	-0.023756	-0.668532	0.225856	0.661900	0.252869
20785	8.983769	-1.771530	0.797729	-0.558471	-0.050021	-0.192620	-0.777205	0.460381	0.013503	-0.665026	0.229004	0.660634	0.262412
20786	10.124743	-2.192772	0.675248	-0.536835	-0.081505	-0.195527	-0.779875	0.448537	0.057029	-0.660447	0.231967	0.660527	0.271486
20787	10.444755	-1.944308	0.920939	-0.546972	0.041746	-0.166240	-0.782965	0.436567	0.096617	-0.658232	0.234829	0.657856	0.280735
20788	10.336883	-1.715868	0.626146	-0.548483	0.125248	-0.232212	-0.787864	0.418971	0.132501	-0.655963	0.236283	0.654983	0.291343
20789	10.496300	-1.013962	0.946735	-0.531136	-0.001286	-0.193085	-0.792469	0.399122	0.167233	-0.652986	0.238856	0.652954	0.300346
20790	9.643456	-0.300998	0.471132	-0.555037	-0.038932	-0.208233	-0.794804	0.377302	0.199111	-0.648522	0.241626	0.651932	0.309873
20791	9.286695	-0.142995	-0.129428	-0.543716	-0.132703	-0.207549	-0.797263	0.352965	0.224772	-0.643521	0.244970	0.651504	0.318454
20792	9.335684	-0.236002	-0.266192	-0.561831	-0.157387	-0.158065	-0.798053	0.334832	0.249640	-0.637644	0.249166	0.651573	0.326769
20793	10.038457	0.079196	-0.171577	-0.527906	-0.117362	-0.108194	-0.798570	0.318529	0.275369	-0.633403	0.253484	0.650487	0.333787
20794	10.313609	0.455622	0.007503	-0.552879	-0.021632	-0.116056	-0.797943	0.300840	0.292772	-0.629477	0.257167	0.648550	0.342064
20795	10.177680	0.649092	-0.110463	-0.572640	0.025472	-0.134266	-0.800141	0.283874	0.306826	-0.626534	0.260726	0.645411	0.350603
20796	9.957685	0.739993	0.289945	-0.547085	0.070588	-0.159067	-0.800756	0.260711	0.317284	-0.623398	0.263095	0.642448	0.359745
20797	9.891208	0.703163	0.130960	-0.554120	0.108556	-0.170009	-0.803209	0.237834	0.327759	-0.621211	0.265341	0.638484	0.368822
20798	9.885358	0.701600	0.261473	-0.553698	0.176961	-0.163354	-0.807222	0.216656	0.337280	-0.619227	0.266909	0.634029	0.378583
20799	9.875690	0.529077	0.490555	-0.555035	0.234245	-0.123063	-0.811087	0.194932	0.341445	-0.618823	0.268793	0.628131	0.387633
20800	9.851233	0.453862	0.805563	-0.562291	0.257945	-0.151632	-0.816095	0.177318	0.340173	-0.617741	0.269942	0.622389	0.397692
20801	9.578713	0.389485	1.057955	-0.551396	0.250480	-0.133842	-0.819665	0.154348	0.336864	-0.617317	0.271488	0.616230	0.406785
20802	9.715169	0.491338	1.249950	-0.547680	0.255600	-0.102836	-0.825822	0.141111	0.335084	-0.616516	0.273017	0.610214	0.415943
20803	9.658815	0.635400	1.427234	-0.531636	0.210409	-0.096180	-0.826055	0.130115	0.333703	-0.615868	0.275088	0.604366	0.423999
20804	9.378969	0.717068	1.450861	-0.551950	0.149071	-0.081049	-0.831805	0.120825	0.331962	-0.613792	0.277779	0.599372	0.432262
20805	9.517441	0.714989	1.644014	-0.570289	0.112894	-0.055368	-0.830502	0.114064	0.328503	-0.611969	0.281624	0.594047	0.439648
20806	9.689980	0.455506	1.678092	-0.549115	0.150587	-0.049159	-0.835700	0.108880	0.321734	-0.610072	0.284593	0.588767	0.447407
20807	9.651524	0.610768	1.731989	-0.553217	0.211609	-0.020380	-0.837960	0.109606	0.316974	-0.609692	0.287743	0.582070	0.454613
20808	9.842379	0.670494	1.426597	-0.562426	0.180975	-0.011392	-0.841214	0.112032	0.310832	-0.608285	0.291000	0.575962	0.462143
20809	9.708904	0.753871	1.870468	-0.540905	0.161230	-0.034057	-0.843356	0.119403	0.301074	-0.607125	0.294281	0.569972	0.468967
20810	9.554617	0.471072	1.711929	-0.551004	0.249055	0.020073	-0.845790	0.129037	0.289512	-0.606726	0.297059	0.562841	0.476286
20811	9.585763	0.218945	1.620461	-0.525067	0.249532	0.152163	-0.849234	0.145187	0.270427	-0.608293	0.301404	0.554729	0.481051
20812	9.606210	0.525291	1.931150	-0.551222	0.163413	0.124991	-0.850701	0.160755	0.255120	-0.607806	0.306136	0.547900	0.486475
20813	9.935661	0.665738	1.532848	-0.572557	-0.028693	0.065870	-0.852018	0.173202	0.245268	-0.605045	0.312778	0.543163	0.490982
20814	10.194573	0.602961	1.417213	-0.546204	-0.028771	0.064460	-0.850812	0.189867	0.237552	-0.601780	0.318605	0.538997	0.495817
20815	9.415509	0.124586	1.433260	-0.558178	-0.065638	0.050171	-0.850991	0.200619	0.227533	-0.598431	0.325243	0.534911	0.499967
20816	9.241426	-0.467991	1.188797	-0.545517	-0.120155	0.090363	-0.848787	0.215024	0.220349	-0.594342	0.332193	0.531591	0.503802
20817	9.675862	-0.625885	1.112652	-0.525599	-0.150201	0.120045	-0.845865	0.225744	0.217764	-0.590905	0.340019	0.528353	0.506025
20818	10.057571	-0.696475	1.030770	-0.544758	-0.042362	0.165233	-0.845045	0.233523	0.210521	-0.588286	0.346905	0.523533	0.509402
20819	10.248792	-0.356796	1.432684	-0.549614	-0.063797	0.149448	-0.842253	0.241132	0.210860	-0.585788	0.354435	0.518800	0.511933
20820	9.056724	-0.851720	1.478465	-0.552300	-0.047230	0.094158	-0.841136	0.243948	0.211444	-0.582224	0.360661	0.514375	0.516097
20821	8.037369	-1.336227	1.045446	-0.555779	-0.049067	0.085917	-0.839736	0.246761	0.212870	-0.579080	0.367439	0.509795	0.519389
20822	7.204152	-1.263629	0.221749	-0.548946	0.061731	-0.021847	-0.838600	0.244775	0.215374	-0.575337	0.371250	0.504913	0.525570
20823	11.440928	-1.851706	0.113902	-0.544616	0.003973	0.040395	-0.840690	0.237722	0.217286	-0.572270	0.376884	0.500172	0.529427
20824	11.583048	2.085455	1.418142	-0.535674	-0.068709	0.116611	-0.838303	0.238519	0.230506	-0.568674	0.383254	0.495813	0.532819
20825	10.207950	0.235290	1.382635	-0.548930	-0.168362	-0.239073	-0.839408	0.232595	0.231297	-0.560719	0.387917	0.495136	0.538475
20826	11.363983	1.447387	1.969253	-0.563980	0.118055	-0.005330	-0.843336	0.226545	0.229575	-0.557354	0.391283	0.489213	0.544908
20827	10.013135	0.350899	2.280518	-0.539868	0.341575	-0.051085	-0.845454	0.228849	0.216949	-0.556343	0.392107	0.481387	0.552269
20828	8.337433	0.818769	1.977902	-0.533003	0.167610	0.133800	-0.846310	0.233553	0.202509	-0.555145	0.395866	0.474052	0.557116
20829	8.284177	1.365632	1.640820	-0.540870	0.047392	0.184062	-0.842670	0.242594	0.195257	-0.553744	0.402132	0.467561	0.559504
20830	9.109697	1.256099	1.575693	-0.551476	0.101687	0.174031	-0.842989	0.253638	0.182708	-0.552106	0.407142	0.460357	0.563460
20831	9.308270	1.399760	1.559326	-0.549029	0.076735	0.145964	-0.840769	0.266098	0.166214	-0.550328	0.412723	0.453739	0.566497
20832	9.640104	1.175631	1.609712	-0.557008	0.087300	0.180344	-0.840947	0.277859	0.149872	-0.548478	0.417935	0.446501	0.570210
20833	9.701166	1.196002	1.836547	-0.547948	0.096362	0.169783	-0.839154	0.291025	0.133388	-0.547001	0.423401	0.439469	0.573052
20834	9.050263	1.641669	1.334660	-0.546246	0.105887	0.107767	-0.836780	0.301524	0.112932	-0.544467	0.427568	0.432689	0.577513
20835	9.860035	1.707799	1.516487	-0.537727	0.070637	0.026862	-0.838772	0.309217	0.091072	-0.541066	0.431860	0.427306	0.581510
20836	10.708957	0.342980	0.943389	-0.550958	0.265851	-0.025775	-0.839058	0.315375	0.062990	-0.538206	0.432985	0.419819	0.588736
20837	10.204268	-1.033393	3.726236	-0.536022	0.257469	0.170429	-0.840194	0.322237	0.035908	-0.537977	0.436217	0.411106	0.592695
20838	9.649398	-1.653609	2.158388	-0.552298	0.213462	0.159775	-0.837227	0.327396	0.008916	-0.536732	0.439445	0.402472	0.597346
20839	9.564240	-0.705173	1.461652	-0.551692	-0.116735	0.413185	-0.831461	0.336890	-0.008622	-0.536099	0.449211	0.395368	0.595392
20840	10.482011	-1.214723	2.065385	-0.556855	-0.305904	0.320608	-0.824720	0.349198	-0.024731	-0.532432	0.459872	0.390759	0.593583
20841	9.316106	-1.325523	1.725049	-0.563504	-0.147040	0.177776	-0.822612	0.356178	-0.047193	-0.528454	0.468183	0.385895	0.593822
20842	9.167952	-0.986397	1.697298	-0.544685	-0.038192	0.186189	-0.821194	0.359207	-0.068565	-0.525262	0.474382	0.379747	0.595697
20843	9.288254	-0.624184	2.538845	-0.551438	0.070730	0.199626	-0.815403	0.362917	-0.085742	-0.523179	0.480056	0.372447	0.597590
20844	8.834554	-1.222550	2.246493	-0.560145	0.088444	0.230222	-0.811447	0.365924	-0.102208	-0.521212	0.485151	0.364295	0.600213
20845	9.366542	-1.372179	2.044470	-0.563729	0.091236	0.229378	-0.807638	0.370771	-0.120484	-0.519369	0.490851	0.356245	0.602005
20846	11.814910	-1.539790	0.897676	-0.556282	0.042792	0.338222	-0.803272	0.376017	-0.132004	-0.518295	0.497124	0.347482	0.602904
20847	8.126715	-0.235258	2.497397	-0.555434	-0.031007	0.279636	-0.797082	0.383647	-0.140557	-0.516121	0.504473	0.340282	0.602772
20848	8.878506	-0.613332	1.543703	-0.553007	-0.208487	0.190672	-0.795525	0.384229	-0.147037	-0.511458	0.512621	0.335566	0.602517
20849	9.770982	0.113558	1.959689	-0.542089	-0.078991	0.026602	-0.793545	0.384377	-0.150570	-0.505883	0.518565	0.331615	0.604322
20850	9.678188	-1.066042	1.842490	-0.563503	0.029604	-0.120445	-0.796061	0.379895	-0.158338	-0.498840	0.521769	0.327498	0.609641
20851	9.867211	-1.645769	2.085516	-0.551373	0.142645	0.024036	-0.796877	0.374572	-0.168803	-0.494484	0.524982	0.321169	0.613783
20852	9.554782	-1.613830	2.240230	-0.544438	0.151935	0.183227	-0.793768	0.376291	-0.178942	-0.492054	0.528374	0.312830	0.617124
20853	9.216284	-1.484667	2.070091	-0.543805	0.084923	0.217218	-0.790381	0.378851	-0.187809	-0.489656	0.533362	0.305044	0.618636
20854	10.107196	-0.888880	2.004256	-0.554719	0.121453	0.183511	-0.786433	0.382257	-0.196952	-0.486821	0.537136	0.296825	0.621599
20855	9.740154	-0.808837	2.066681	-0.529325	0.170844	0.084358	-0.782484	0.385662	-0.205955	-0.483319	0.540001	0.289792	0.625158
20856	9.182170	-0.790395	2.134882	-0.554687	0.176223	0.092760	-0.779089	0.386532	-0.215683	-0.479584	0.542452	0.281965	0.629476
20857	9.006951	-0.930671	1.943367	-0.538180	0.155708	0.158497	-0.774856	0.389514	-0.224693	-0.476712	0.545889	0.274143	0.632137
20858	9.635715	-1.246425	1.941217	-0.551186	0.046762	0.263490	-0.770622	0.392074	-0.233988	-0.474359	0.550784	0.265687	0.633270
20859	9.950643	-1.070445	2.185307	-0.556589	0.035481	0.321957	-0.766962	0.396317	-0.240165	-0.472563	0.556673	0.256970	0.633061
20860	9.721019	-0.542194	2.172470	-0.559873	0.122276	0.289560	-0.759777	0.402677	-0.249443	-0.470717	0.560717	0.247353	0.634696
20861	9.309054	0.092518	2.381001	-0.547916	0.036906	0.255711	-0.754292	0.410171	-0.259119	-0.468071	0.565998	0.239509	0.634973
20862	9.132188	0.364310	1.977094	-0.535122	-0.100929	0.250523	-0.749949	0.415065	-0.260540	-0.464826	0.572336	0.232695	0.634209
20863	10.390681	0.284736	2.114034	-0.549536	-0.219652	0.251324	-0.747995	0.420704	-0.260636	-0.460776	0.580680	0.227386	0.631500
20864	10.651260	-0.226882	2.498775	-0.545694	-0.157007	0.196106	-0.744631	0.426040	-0.255680	-0.456346	0.587458	0.221550	0.630521
20865	9.726129	-0.144803	2.325114	-0.565700	-0.128404	0.121217	-0.743797	0.429426	-0.256495	-0.450760	0.594016	0.216797	0.630047
20866	9.077317	0.115917	2.395566	-0.554137	-0.113276	0.029154	-0.743241	0.430825	-0.253388	-0.444228	0.599472	0.212396	0.631017
20867	8.728472	0.063889	2.227463	-0.538474	-0.069883	0.000692	-0.744087	0.430548	-0.254088	-0.437610	0.604329	0.208973	0.632151
20868	8.918055	-0.006341	2.024996	-0.535260	-0.149273	0.011882	-0.742367	0.428753	-0.256906	-0.430862	0.609890	0.205297	0.632649
20869	9.218507	0.024752	1.888926	-0.564330	-0.141739	-0.004356	-0.744194	0.426499	-0.256493	-0.423479	0.615668	0.202320	0.632997
20870	9.048638	0.022676	1.386560	-0.552868	-0.058807	-0.015358	-0.746151	0.422282	-0.259337	-0.416453	0.620006	0.197953	0.634803
20871	10.772154	-0.133875	1.277261	-0.554223	-0.003139	0.028854	-0.745287	0.419620	-0.265283	-0.410088	0.623902	0.193630	0.636460
20872	11.791407	-0.807057	2.097746	-0.549630	0.151665	0.051040	-0.744119	0.413311	-0.277462	-0.404692	0.625683	0.186717	0.640220
20873	11.437761	-1.743393	2.741773	-0.538929	0.299324	0.242887	-0.739272	0.407589	-0.299234	-0.402339	0.626212	0.177469	0.643806
20874	9.303741	-0.508732	2.465043	-0.543225	0.258639	0.140203	-0.732457	0.403833	-0.319875	-0.398478	0.626787	0.168618	0.648013
20875	7.508634	-0.355321	1.228522	-0.527114	-0.044930	0.009272	-0.729742	0.398785	-0.330646	-0.392014	0.630694	0.165227	0.649038
20876	9.288867	-1.382975	1.786137	-0.538288	-0.131916	0.085960	-0.727727	0.392040	-0.339740	-0.386133	0.635988	0.160191	0.648660
20877	9.933578	-1.785813	2.173982	-0.563244	-0.034186	0.056821	-0.727855	0.389514	-0.343425	-0.379780	0.640045	0.155643	0.649526
20878	9.121216	-1.415431	2.224097	-0.549473	-0.111129	-0.018745	-0.728278	0.389516	-0.343562	-0.372400	0.644714	0.151602	0.650137
20879	8.871232	-0.861961	2.358408	-0.540229	-0.077092	-0.002909	-0.729971	0.388381	-0.340605	-0.365374	0.648786	0.148444	0.650802
20880	9.044604	-1.257875	2.220025	-0.546758	-0.065371	-0.098607	-0.731668	0.387806	-0.335954	-0.357057	0.652483	0.145110	0.652472
20881	9.074231	-1.523313	2.317188	-0.554309	-0.097476	-0.132147	-0.733096	0.389900	-0.328320	-0.348053	0.656346	0.143568	0.653803
20882	9.177405	-1.703344	2.618696	-0.554082	-0.048701	-0.146614	-0.736208	0.389459	-0.320700	-0.338989	0.659595	0.140630	0.655930
20883	8.432310	-1.659921	2.242246	-0.538065	0.061571	-0.202081	-0.739612	0.391137	-0.314041	-0.329692	0.660846	0.139075	0.659730
20884	9.278471	-1.794901	1.993728	-0.549052	0.054713	-0.223231	-0.741322	0.392948	-0.306127	-0.319910	0.662333	0.136482	0.663585
20885	10.097274	-1.863999	2.189151	-0.563652	0.025620	-0.175312	-0.742760	0.393871	-0.297982	-0.310488	0.664083	0.134402	0.666728
20886	10.312911	-2.265546	1.579569	-0.559257	0.082604	-0.099511	-0.744895	0.396684	-0.293995	-0.302226	0.665442	0.129834	0.670067
20887	10.577967	-0.200505	2.005626	-0.548280	0.100541	0.014040	-0.745641	0.404565	-0.287712	-0.295702	0.666416	0.124970	0.672929
20888	11.588704	0.172188	1.942120	-0.556688	0.257106	-0.043379	-0.744814	0.409073	-0.286404	-0.288604	0.665428	0.118628	0.678115
20889	10.944662	0.190027	2.213423	-0.538277	0.342318	-0.119909	-0.741570	0.411337	-0.290910	-0.280965	0.662540	0.114360	0.684852
20890	9.051924	0.059868	1.910522	-0.553846	0.142040	-0.106865	-0.741853	0.411765	-0.292311	-0.272731	0.662795	0.109501	0.688716
20891	8.444751	0.493386	1.055912	-0.563756	-0.055125	-0.020873	-0.741597	0.416542	-0.286351	-0.265174	0.665541	0.105815	0.689595
20892	9.502150	0.951928	1.240278	-0.558554	-0.100546	0.032812	-0.744317	0.423149	-0.277532	-0.258221	0.669336	0.100326	0.689380
20893	9.906274	0.566483	1.848147	-0.558629	-0.058334	-0.050600	-0.743629	0.425227	-0.266676	-0.250244	0.671888	0.097221	0.690284
20894	9.319475	0.766801	1.984434	-0.533332	-0.061901	-0.075153	-0.746171	0.424235	-0.263288	-0.242167	0.674683	0.093301	0.690979
20895	8.729912	1.004262	1.873833	-0.535848	-0.155295	-0.113618	-0.749557	0.422255	-0.259482	-0.233393	0.678159	0.091908	0.690782
20896	8.873422	0.881249	1.672033	-0.537689	-0.167897	-0.111769	-0.751239	0.418581	-0.256269	-0.224502	0.682231	0.088909	0.690112
20897	9.412739	0.714055	1.760169	-0.546668	-0.188266	-0.040894	-0.754479	0.415472	-0.252476	-0.216453	0.686153	0.086577	0.689091
20898	9.827742	0.669843	2.064578	-0.558829	-0.116566	0.010782	-0.757711	0.411533	-0.253337	-0.208999	0.689685	0.081366	0.688501
20899	9.364655	0.633732	2.007606	-0.556500	-0.055644	0.041301	-0.758122	0.408859	-0.254910	-0.202130	0.691778	0.077254	0.688926
20900	9.330775	0.747956	2.074037	-0.540130	-0.057687	0.059202	-0.757973	0.408025	-0.259002	-0.195662	0.694377	0.071366	0.688813
20901	9.237862	0.811071	1.638499	-0.546834	0.005117	0.092364	-0.758098	0.405795	-0.266908	-0.189678	0.695511	0.066487	0.689831
20902	9.754939	0.952785	1.631392	-0.530511	0.008726	0.090888	-0.757940	0.403136	-0.273413	-0.183845	0.697092	0.060014	0.690407
20903	9.895481	1.009629	1.587074	-0.548313	0.106751	0.022883	-0.756511	0.400756	-0.279924	-0.176950	0.696596	0.055757	0.693061
20904	9.919009	0.252665	1.921709	-0.542152	0.203861	0.036405	-0.753510	0.395572	-0.292953	-0.170405	0.695327	0.049162	0.696466
20905	10.710511	-0.676323	1.802945	-0.518730	0.246206	0.130239	-0.749235	0.390251	-0.307824	-0.165562	0.692729	0.043322	0.700599
20906	11.996514	-1.063252	2.288829	-0.548890	0.197316	0.185224	-0.743839	0.387331	-0.324649	-0.160981	0.691574	0.034566	0.703289
20907	10.432425	-0.728427	2.466002	-0.529291	0.168727	0.128727	-0.739283	0.382290	-0.339237	-0.155936	0.689931	0.028832	0.706292
20908	8.352480	-0.966858	1.666774	-0.555383	0.028215	0.112943	-0.737277	0.378521	-0.352666	-0.150130	0.691005	0.021501	0.706761
20909	8.757611	-1.357014	1.523183	-0.554058	-0.067325	0.120662	-0.735822	0.370648	-0.361769	-0.144514	0.692638	0.016179	0.706475
20910	9.837790	-1.159336	1.756342	-0.546561	-0.002217	0.104662	-0.733674	0.365589	-0.369300	-0.138670	0.693996	0.009176	0.706439
20911	9.635666	-1.040723	2.354564	-0.566629	0.012431	0.084820	-0.735631	0.361516	-0.373410	-0.132409	0.694387	0.003908	0.707304
20912	8.881161	-1.092939	2.520474	-0.553156	-0.033087	0.118705	-0.734918	0.360966	-0.378208	-0.126656	0.696078	-0.003310	0.706698
20913	8.640904	-1.160182	2.347563	-0.541534	-0.092987	0.158083	-0.732514	0.360968	-0.380338	-0.121823	0.697741	-0.008988	0.705858
20914	9.136804	-1.261669	2.464021	-0.567377	-0.139392	0.128071	-0.732089	0.360542	-0.379783	-0.115998	0.700848	-0.016276	0.703627
20915	9.194141	-1.513675	2.418428	-0.557580	-0.170847	0.114207	-0.733367	0.361239	-0.376387	-0.110388	0.703499	-0.021393	0.701745
20916	9.322458	-1.335418	2.452513	-0.529608	-0.171475	0.072122	-0.734361	0.361509	-0.372153	-0.104298	0.706865	-0.027292	0.699084
20917	9.143269	-1.159269	2.612688	-0.531340	-0.104973	-0.009715	-0.736904	0.360798	-0.368481	-0.097331	0.708439	-0.030420	0.698367
20918	9.061708	-1.233829	2.202836	-0.544001	-0.065443	-0.089730	-0.739869	0.359808	-0.365793	-0.088700	0.710320	-0.034448	0.697418
20919	9.413136	-1.167407	2.356276	-0.558939	-0.102838	-0.126756	-0.743252	0.356835	-0.360167	-0.079746	0.711813	-0.036317	0.696882
20920	9.439513	-1.448642	2.243391	-0.550060	-0.140630	-0.137061	-0.747203	0.354571	-0.355233	-0.070405	0.714636	-0.039635	0.694815
20921	9.421152	-1.126872	2.276071	-0.542138	-0.017100	-0.150961	-0.753115	0.348360	-0.349762	-0.061333	0.714734	-0.041044	0.695492
20922	9.367927	-0.582936	2.243491	-0.555845	0.206776	-0.289555	-0.754519	0.346102	-0.348507	-0.049495	0.712686	-0.042715	0.698430
20923	10.988009	-0.320206	2.600856	-0.556200	0.207480	-0.345832	-0.756059	0.342575	-0.347265	-0.037340	0.709558	-0.041809	0.702414
20924	12.605265	-0.989005	1.634749	-0.541414	0.192808	-0.302816	-0.759295	0.339194	-0.346431	-0.025530	0.707459	-0.043082	0.704978
20925	11.269312	-0.215438	1.859882	-0.524040	0.177322	-0.208931	-0.759855	0.337782	-0.345597	-0.015786	0.704354	-0.043691	0.708327
20926	9.367640	-0.042619	1.299886	-0.556252	0.207478	-0.162062	-0.759274	0.334973	-0.349854	-0.005745	0.701734	-0.047172	0.710852
20927	8.115458	0.636919	1.260148	-0.536890	0.222825	-0.089557	-0.759275	0.335399	-0.350694	0.002572	0.697692	-0.049722	0.714666
20928	8.353503	0.571161	1.033418	-0.533902	0.092795	-0.055056	-0.760148	0.340609	-0.347113	0.010648	0.696448	-0.054397	0.715463
20929	9.615916	0.598957	1.338306	-0.534835	-0.073361	0.002818	-0.759897	0.346082	-0.338611	0.017383	0.696417	-0.058321	0.715052
20930	10.852736	0.383246	1.713605	-0.568629	-0.109421	0.036468	-0.759649	0.352401	-0.329960	0.024403	0.697832	-0.064818	0.712905
20931	10.389599	0.016529	2.124278	-0.545994	-0.135035	0.057960	-0.761655	0.357319	-0.322713	0.030465	0.698485	-0.069734	0.711567
20932	9.069592	0.287006	1.920046	-0.564990	-0.273772	0.051287	-0.763083	0.359129	-0.314518	0.036986	0.702084	-0.076479	0.707008
20933	8.663470	0.504381	1.488038	-0.550632	-0.293396	0.019694	-0.766479	0.358829	-0.306611	0.043489	0.704898	-0.081064	0.703318
20934	9.057986	0.588742	1.075775	-0.551269	-0.238085	-0.011505	-0.768171	0.356836	-0.300144	0.050754	0.707946	-0.086690	0.699086
20935	9.505719	0.632926	1.248666	-0.557564	-0.230083	0.008808	-0.772398	0.353450	-0.297049	0.057710	0.709732	-0.091226	0.696152
20936	9.916702	0.573543	1.442093	-0.562534	-0.174641	0.061555	-0.772113	0.352170	-0.293827	0.064219	0.711603	-0.097967	0.692747
20937	9.759274	0.390742	1.425013	-0.563704	-0.092041	0.091057	-0.774085	0.350763	-0.293685	0.070442	0.711165	-0.103634	0.691767
20938	9.654748	0.324126	1.488723	-0.546899	-0.027412	0.106747	-0.772242	0.350065	-0.297086	0.076377	0.710799	-0.110598	0.690435
20939	10.058910	0.424923	1.395233	-0.541045	0.042918	0.103830	-0.770535	0.347810	-0.298953	0.082428	0.708366	-0.115980	0.691355
20940	10.443167	-0.066133	1.714335	-0.572590	0.190195	0.174212	-0.767129	0.346427	-0.309834	0.088266	0.704661	-0.123895	0.693045
20941	9.761999	-1.000979	2.266960	-0.538829	0.315489	0.233708	-0.760334	0.347036	-0.328322	0.093052	0.697965	-0.130622	0.697943
20942	9.052939	-0.949421	1.295928	-0.554327	0.150087	0.195526	-0.753963	0.347070	-0.343011	0.098172	0.694644	-0.138655	0.699004
20943	10.405942	-0.549912	1.613461	-0.552941	-0.064596	0.241406	-0.749276	0.343278	-0.351534	0.101931	0.693051	-0.146439	0.698459
20944	9.197096	-0.697688	1.500739	-0.540790	0.044447	0.116768	-0.748122	0.339354	-0.360031	0.107656	0.691345	-0.153374	0.697803
20945	8.558408	-1.082246	1.201414	-0.559511	-0.062665	0.106425	-0.745969	0.333309	-0.367854	0.113307	0.689995	-0.159419	0.696889
20946	9.520633	-1.425144	1.445597	-0.539031	-0.091843	0.045061	-0.748620	0.326133	-0.371709	0.119556	0.690306	-0.165621	0.694085
20947	10.347176	-1.584948	1.844985	-0.559777	-0.050124	0.034076	-0.748750	0.323881	-0.373140	0.126136	0.688899	-0.170647	0.693100
20948	10.282784	-1.280195	2.201719	-0.547364	-0.054231	-0.017054	-0.748042	0.323742	-0.374273	0.133457	0.688760	-0.176002	0.690523
20949	9.006626	-0.736388	2.076537	-0.545654	-0.091675	0.023704	-0.750317	0.325986	-0.368600	0.139773	0.687859	-0.180805	0.688929
20950	9.278113	-0.971771	1.812992	-0.558738	-0.149011	-0.001713	-0.751190	0.330195	-0.360948	0.146666	0.688822	-0.186770	0.684931
20951	9.226418	-1.362871	1.445295	-0.555942	-0.270989	-0.064668	-0.754617	0.335369	-0.344818	0.153586	0.690552	-0.191021	0.680485
20952	9.170921	-1.475990	1.079334	-0.540099	-0.337246	-0.118048	-0.760895	0.345045	-0.322848	0.161064	0.694422	-0.195656	0.673465
20953	9.487186	-1.933334	0.537901	-0.556314	-0.313269	-0.166123	-0.766311	0.351188	-0.299654	0.169045	0.696977	-0.198620	0.667980
20954	9.611866	-1.986789	0.618073	-0.554334	-0.291757	-0.153832	-0.772588	0.359572	-0.271081	0.177339	0.700137	-0.202759	0.661247
20955	9.265665	-2.140836	0.371362	-0.543166	-0.233734	-0.203677	-0.776895	0.368788	-0.239417	0.185731	0.701702	-0.204710	0.656668
20956	9.281283	-1.695800	0.438868	-0.532345	-0.208130	-0.248767	-0.784321	0.379401	-0.201380	0.195262	0.704040	-0.206887	0.650690
20957	10.215927	-1.598435	0.716837	-0.555416	-0.106159	-0.243280	-0.790019	0.383249	-0.166383	0.204691	0.703906	-0.207916	0.647603
20958	9.740966	-1.779600	0.255539	-0.543690	0.011826	-0.250159	-0.794293	0.385703	-0.137606	0.215263	0.703173	-0.209305	0.644516
20959	10.905833	-1.074029	1.014532	-0.548713	-0.257991	-0.085494	-0.798149	0.388136	-0.102779	0.221740	0.704217	-0.213112	0.639917
20960	9.752041	-0.046562	0.284513	-0.552109	-0.314838	-0.180795	-0.801849	0.386748	-0.064193	0.230102	0.707200	-0.216955	0.632338
20961	8.743095	0.024829	-0.908651	-0.535237	-0.351795	-0.294630	-0.805807	0.381013	-0.033534	0.238598	0.710251	-0.218069	0.625348
20962	10.738313	0.333313	-0.972759	-0.545019	-0.341410	-0.214740	-0.809186	0.372032	-0.002632	0.247117	0.713520	-0.221407	0.617090
20963	9.860195	1.189425	-0.613840	-0.556593	0.035439	-0.245585	-0.814543	0.364632	0.020842	0.257011	0.711293	-0.221599	0.615550
20964	10.446578	1.405928	-0.186915	-0.567692	0.065061	-0.320079	-0.818199	0.357968	0.033611	0.268881	0.709695	-0.221659	0.612293
20965	10.551658	1.517676	0.009845	-0.539400	0.186523	-0.216081	-0.822263	0.347924	0.045080	0.278898	0.705354	-0.221315	0.612953
20966	10.111988	1.244425	-0.068676	-0.539174	0.207121	-0.209249	-0.825742	0.335656	0.045964	0.289560	0.701484	-0.221793	0.612277
20967	9.690296	0.790319	-0.063044	-0.536206	0.331473	-0.121659	-0.830245	0.331724	0.043846	0.298969	0.694770	-0.221939	0.615350
20968	9.397167	0.671364	0.330138	-0.543633	0.374205	0.031825	-0.832502	0.331026	0.043012	0.307385	0.687556	-0.224819	0.618254
20969	9.463405	0.655058	0.494549	-0.554195	0.388833	0.113002	-0.831803	0.333866	0.036842	0.314278	0.678774	-0.228101	0.623269
20970	9.620884	0.657949	0.728700	-0.549902	0.383883	0.061795	-0.834060	0.334459	0.029687	0.322353	0.671069	-0.231373	0.626276
20971	9.688682	0.739766	0.739778	-0.554887	0.360347	-0.021251	-0.832370	0.337874	0.019715	0.330670	0.663053	-0.233047	0.629847
20972	10.033594	0.788195	1.101241	-0.550860	0.298332	-0.036687	-0.832646	0.337327	0.014643	0.339495	0.656683	-0.235530	0.630901
20973	9.871026	0.547020	1.406204	-0.551594	0.183032	-0.043143	-0.834046	0.334944	0.010969	0.347104	0.650853	-0.238083	0.631843
20974	8.901008	0.463278	1.338360	-0.552740	-0.026304	-0.020845	-0.834894	0.334226	0.015473	0.354133	0.648355	-0.242999	0.628631
20975	8.590333	0.375961	0.590656	-0.543400	-0.222047	0.098084	-0.832651	0.336161	0.026174	0.357792	0.646923	-0.250127	0.625229
20976	10.476889	-0.478882	1.834885	-0.544964	-0.357907	0.193774	-0.829010	0.340904	0.039710	0.360313	0.647456	-0.260039	0.619157
20977	9.445045	-0.970244	1.452703	-0.539979	-0.298303	0.161363	-0.826496	0.345087	0.052826	0.362526	0.646603	-0.268413	0.615170
20978	9.508215	-1.097039	1.338045	-0.564810	-0.228269	0.201338	-0.820885	0.351798	0.067071	0.365801	0.645201	-0.277670	0.610577
20979	10.663652	-0.859458	1.843715	-0.552545	-0.107153	0.166480	-0.818236	0.357967	0.076688	0.368932	0.641810	-0.284808	0.608977
20980	10.561088	-0.676509	2.395174	-0.538863	0.121570	0.070555	-0.817536	0.359372	0.077823	0.375360	0.636962	-0.289449	0.607950
20981	9.739559	-0.468882	2.304548	-0.562318	0.184409	-0.001014	-0.818943	0.358825	0.073605	0.382232	0.630756	-0.292406	0.608723
20982	8.982988	-0.581492	2.086922	-0.540733	0.169466	-0.062753	-0.819494	0.356015	0.070483	0.390502	0.625967	-0.294984	0.607172
20983	9.071424	-0.925110	1.723340	-0.548308	0.131268	-0.117463	-0.820476	0.353750	0.073564	0.398172	0.621057	-0.296722	0.606386
20984	9.340135	-1.015210	1.885887	-0.553959	0.106154	-0.124416	-0.822578	0.349231	0.076489	0.406895	0.617169	-0.299147	0.603365
20985	9.507045	-1.203709	2.056918	-0.563680	0.140267	-0.105276	-0.825809	0.343859	0.082370	0.414489	0.611831	-0.301131	0.602646
20986	9.365527	-1.130799	1.978968	-0.544088	0.246867	-0.148180	-0.828459	0.335966	0.082027	0.424128	0.606340	-0.301942	0.601081
20987	9.472406	-1.110687	2.210578	-0.560302	0.294091	-0.180493	-0.830396	0.326807	0.080256	0.433317	0.599471	-0.301673	0.601552
20988	9.936391	-1.351663	2.019331	-0.545252	0.362418	-0.166510	-0.833052	0.321044	0.075853	0.443764	0.592517	-0.301222	0.601051
20989	10.863836	-0.739880	2.228742	-0.525144	0.370799	-0.093527	-0.836415	0.315137	0.072861	0.451695	0.584340	-0.300876	0.603318
20990	10.053832	-0.059170	2.434876	-0.545806	0.291759	-0.118142	-0.837521	0.310930	0.066209	0.461007	0.577767	-0.301593	0.602246
20991	9.050687	-0.173795	1.647324	-0.559355	0.140619	-0.145863	-0.842147	0.303053	0.062361	0.468421	0.572231	-0.303172	0.601016
20992	9.226809	0.041376	1.448956	-0.552302	0.105451	-0.141953	-0.843384	0.294869	0.064115	0.476863	0.567856	-0.305371	0.597403
20993	9.588225	-0.188289	1.417205	-0.563298	0.092135	-0.154338	-0.845058	0.289219	0.067307	0.483930	0.562876	-0.307357	0.595411
20994	9.563309	-0.126896	1.547040	-0.560735	0.054002	-0.124000	-0.846302	0.281869	0.072589	0.491834	0.558808	-0.310310	0.591220
20995	9.596666	0.135532	1.418413	-0.559849	0.066840	-0.147022	-0.849242	0.273665	0.081535	0.498424	0.554096	-0.312580	0.588936
20996	9.777943	0.095389	1.365456	-0.552884	0.032864	-0.176775	-0.849213	0.265456	0.089613	0.506624	0.550575	-0.315021	0.583919
20997	9.673891	0.084142	1.394718	-0.542275	-0.031445	-0.146203	-0.851151	0.254139	0.100490	0.512194	0.547181	-0.318070	0.580588
20998	9.594609	0.140106	1.374869	-0.546281	-0.106457	-0.119258	-0.852258	0.246489	0.111117	0.518668	0.544886	-0.322439	0.574558
20999	9.659884	0.278262	1.117097	-0.533849	-0.160634	-0.109890	-0.851656	0.235153	0.126197	0.522705	0.542867	-0.327094	0.570162
21000	9.786037	0.354515	1.070165	-0.548507	-0.165725	-0.134762	-0.851344	0.225224	0.142420	0.528890	0.541239	-0.331879	0.563198
21001	9.744206	0.540142	0.952161	-0.540211	-0.138631	-0.145426	-0.853286	0.213895	0.156956	0.533352	0.539177	-0.335948	0.558537
21002	10.169343	0.578380	0.924585	-0.570238	-0.143841	-0.145652	-0.851550	0.202140	0.169630	0.539926	0.537043	-0.340567	0.551433
21003	10.065883	0.454663	1.133917	-0.542630	-0.079045	-0.154621	-0.851941	0.192517	0.179245	0.544733	0.534390	-0.343883	0.547209
21004	9.521545	0.403868	0.966062	-0.549621	-0.052186	-0.139054	-0.851907	0.183468	0.185344	0.551532	0.531328	-0.347294	0.541193
21005	9.735131	0.435493	0.827686	-0.542486	-0.068294	-0.151202	-0.854417	0.174709	0.191184	0.556195	0.528561	-0.350499	0.537049
21006	10.046870	0.226671	0.986668	-0.568447	-0.030724	-0.105706	-0.854100	0.166235	0.193908	0.562881	0.524736	-0.354168	0.531397
21007	10.585083	-0.312952	1.037882	-0.567051	0.024931	-0.079454	-0.854644	0.161155	0.194704	0.567482	0.520220	-0.357321	0.528826
21008	8.862506	-0.424782	1.517473	-0.542761	0.112549	-0.042943	-0.853508	0.159883	0.194541	0.574151	0.514637	-0.359703	0.525465
21009	9.190115	-0.430236	0.975814	-0.545450	0.035779	0.084977	-0.855775	0.162160	0.190359	0.576707	0.509049	-0.364218	0.524998
21010	10.045722	-0.034209	1.008912	-0.552403	-0.001207	0.007499	-0.855211	0.162296	0.191482	0.582022	0.504122	-0.368496	0.520885
21011	10.007988	0.127739	0.973325	-0.543373	0.024496	-0.049155	-0.853509	0.161168	0.190049	0.585695	0.499702	-0.371748	0.518713
21012	9.754399	-0.232206	1.132333	-0.557814	0.035375	-0.054804	-0.855483	0.160186	0.189914	0.591884	0.494720	-0.374983	0.514114
21013	9.570660	-0.308368	1.135846	-0.552149	0.060439	-0.042554	-0.856180	0.157931	0.189614	0.595681	0.489787	-0.377965	0.512265
21014	9.546638	-0.165281	1.189859	-0.554200	0.024361	-0.037038	-0.855041	0.156381	0.188181	0.601465	0.484754	-0.381424	0.507709
21015	9.722465	-0.137010	1.249719	-0.552103	0.063854	-0.019527	-0.855604	0.155675	0.189023	0.604908	0.479621	-0.384588	0.506104
21016	9.822718	-0.073237	1.113553	-0.553985	0.054920	-0.024767	-0.859269	0.154568	0.184817	0.610696	0.474119	-0.387752	0.501907
21017	9.704707	0.026218	1.438819	-0.561625	0.004479	-0.024573	-0.858423	0.154562	0.186077	0.613681	0.469514	-0.391689	0.499531
21018	9.608895	-0.053762	1.306936	-0.558045	-0.000793	-0.042215	-0.857146	0.153575	0.185212	0.619145	0.464594	-0.395361	0.494472
21019	9.707420	-0.231483	1.586678	-0.554161	0.024089	-0.006953	-0.857427	0.153008	0.186193	0.621925	0.459741	-0.399145	0.492474
21020	9.738776	-0.226817	1.591416	-0.537832	0.024063	-0.012063	-0.857426	0.152870	0.185207	0.626999	0.454528	-0.402543	0.488095
21021	9.659784	-0.154119	1.542382	-0.535952	0.033035	-0.009446	-0.857569	0.153866	0.182684	0.629610	0.449819	-0.406026	0.486207
21022	9.654471	-0.192481	1.586313	-0.543451	0.002554	-0.022625	-0.856861	0.153442	0.182534	0.634564	0.444775	-0.409609	0.481378
21023	9.653014	-0.293113	1.725175	-0.541576	0.002358	-0.003159	-0.857005	0.154579	0.180153	0.636830	0.440219	-0.413599	0.479156
21024	9.656692	-0.204938	1.915084	-0.566910	0.002082	0.039896	-0.858148	0.157972	0.178509	0.641286	0.434311	-0.417914	0.474841
21025	9.541460	-0.251246	2.123569	-0.547140	-0.043319	0.066022	-0.856050	0.163048	0.177842	0.642500	0.429491	-0.423166	0.472928
21026	8.432430	-0.529308	2.147487	-0.549071	-0.097867	0.104995	-0.855371	0.169826	0.175233	0.645237	0.424157	-0.429104	0.468647
21027	8.601087	-1.383455	1.774997	-0.553113	-0.213465	0.137447	-0.853433	0.178847	0.176157	0.644316	0.420166	-0.437224	0.465996
21028	10.999317	-1.386788	2.496755	-0.557604	-0.202922	0.197941	-0.849106	0.191109	0.176534	0.645224	0.414844	-0.445303	0.461839
21029	10.708677	-1.090805	2.769314	-0.558414	-0.075186	0.018416	-0.847313	0.200975	0.177749	0.646599	0.410457	-0.450710	0.458579
21030	9.832362	-0.413122	2.811253	-0.543581	-0.136185	-0.027132	-0.845489	0.204222	0.175798	0.649937	0.406650	-0.455868	0.452109
21031	9.010171	-0.628713	2.292809	-0.547333	-0.148337	-0.085658	-0.845222	0.208032	0.175273	0.651515	0.403897	-0.461261	0.446804
21032	8.947959	-0.531787	2.270063	-0.546228	-0.088445	-0.133783	-0.845231	0.209721	0.176417	0.656154	0.400554	-0.464875	0.439216
21033	9.221753	-0.663337	2.379904	-0.560621	-0.075932	-0.112763	-0.844088	0.207040	0.175817	0.658748	0.397105	-0.469198	0.433834
21034	9.543749	-0.906648	2.445016	-0.556632	-0.029218	-0.097048	-0.843521	0.206759	0.175106	0.663578	0.392710	-0.472336	0.427015
21035	9.334071	-0.875996	2.111486	-0.544846	0.104031	-0.094213	-0.845207	0.205365	0.171163	0.667568	0.387613	-0.474285	0.423276
21036	9.114120	-0.801622	2.188277	-0.551540	0.206864	-0.107347	-0.848012	0.201723	0.165234	0.674553	0.381310	-0.474081	0.418125
21037	9.772081	-0.828792	1.984719	-0.508980	0.331984	-0.107477	-0.849971	0.198790	0.157757	0.680488	0.374761	-0.472564	0.416142
21038	10.731768	-0.423966	1.983750	-0.537737	0.355854	-0.028095	-0.853764	0.196160	0.145371	0.687958	0.366557	-0.470732	0.413232
21039	10.682293	0.418001	1.302652	-0.540088	0.236392	0.038205	-0.856010	0.195073	0.134116	0.691856	0.358957	-0.471837	0.412135
21040	11.747799	1.342194	0.979192	-0.555461	0.073655	0.127840	-0.855739	0.198760	0.128099	0.695366	0.351295	-0.475100	0.409070
21041	10.323709	0.955659	1.118315	-0.552386	0.133223	0.093547	-0.853760	0.199618	0.123447	0.697718	0.343989	-0.478068	0.407813
21042	9.917079	0.658562	1.124591	-0.541129	-0.019111	0.188264	-0.852640	0.202444	0.121216	0.699625	0.336651	-0.482858	0.405017
21043	9.617316	0.337474	1.652942	-0.541886	-0.121600	0.156910	-0.851117	0.208775	0.125212	0.698790	0.331026	-0.489684	0.402895
21044	8.894185	0.366016	1.237965	-0.548518	-0.116055	0.038133	-0.849431	0.210025	0.129998	0.700894	0.325797	-0.494818	0.397189
21045	8.754022	0.704487	1.113553	-0.533378	-0.154772	0.027953	-0.847470	0.213397	0.132693	0.700581	0.321896	-0.501107	0.393015
21046	9.115580	0.620159	1.133342	-0.541192	-0.221000	-0.012363	-0.845785	0.214928	0.137904	0.701864	0.318064	-0.507243	0.385910
21047	9.538996	0.725248	1.358747	-0.517783	-0.233520	-0.029616	-0.843536	0.216888	0.140582	0.700980	0.315663	-0.514035	0.380462
21048	9.616656	0.768048	1.324336	-0.535872	-0.233646	-0.005034	-0.842127	0.216869	0.145357	0.701910	0.311887	-0.520253	0.373344
21049	9.904919	0.534602	1.386966	-0.579093	-0.206009	0.051818	-0.840310	0.220230	0.151713	0.700961	0.307639	-0.527508	0.368438
21050	9.908472	0.501667	1.534731	-0.551555	-0.189583	0.113069	-0.838925	0.226142	0.154720	0.701431	0.302037	-0.533854	0.362998
21051	9.363200	0.551024	1.534910	-0.560136	-0.116736	0.124801	-0.836695	0.232615	0.158009	0.700683	0.296652	-0.540057	0.359693
21052	9.056828	0.659984	1.258631	-0.546748	0.009705	0.081683	-0.835309	0.238677	0.158202	0.703367	0.289982	-0.543302	0.354975
21053	9.359397	0.642820	1.137596	-0.555076	0.140583	0.064039	-0.833776	0.244613	0.153466	0.705731	0.283523	-0.545412	0.352255
21054	9.588789	0.670374	1.136981	-0.540398	0.206064	-0.007797	-0.835201	0.248588	0.146903	0.711029	0.276486	-0.545256	0.347403
21055	10.126410	0.501655	1.751919	-0.553157	0.207848	0.004487	-0.836332	0.249736	0.141997	0.714454	0.270243	-0.545980	0.344136
21056	10.768134	-0.018054	1.227661	-0.536975	0.427256	0.051189	-0.838610	0.256271	0.129554	0.721593	0.261037	-0.542855	0.341279
21057	9.806083	-0.195986	1.951031	-0.549372	0.504026	0.020240	-0.841161	0.260554	0.116105	0.727968	0.252574	-0.539305	0.339734
21058	11.003208	-0.179321	1.956492	-0.559433	0.377577	-0.023086	-0.844399	0.260174	0.105287	0.734972	0.244095	-0.536534	0.335208
21059	10.347808	-0.042241	1.574043	-0.554850	0.273785	-0.110957	-0.846800	0.261331	0.098279	0.739615	0.238484	-0.535640	0.330432
21060	8.774189	-0.742108	0.929106	-0.547553	0.199131	-0.050638	-0.848342	0.259088	0.095171	0.744671	0.231614	-0.535161	0.324689
21061	9.538308	-1.524799	0.987563	-0.538519	0.139052	0.018891	-0.852863	0.260534	0.087619	0.746820	0.225698	-0.536736	0.321301
21062	10.739633	-1.471770	1.400990	-0.565776	0.160975	0.014248	-0.851447	0.260546	0.082963	0.750999	0.218077	-0.537155	0.316082
21063	10.288583	-0.888296	2.264998	-0.537982	0.168510	-0.043034	-0.851739	0.262661	0.083550	0.753761	0.212592	-0.537988	0.311797
21064	8.754528	-0.722273	2.533422	-0.564898	0.071066	-0.034209	-0.853711	0.260825	0.085377	0.757141	0.206034	-0.539453	0.305416
21065	7.911274	-0.962503	1.918625	-0.554323	-0.043136	0.025713	-0.853710	0.260252	0.088045	0.757227	0.200776	-0.543804	0.300953
21066	8.671763	-0.928706	1.905148	-0.548335	-0.091622	0.014741	-0.852578	0.257962	0.097444	0.758352	0.194911	-0.547747	0.294762
21067	9.435675	-1.042151	2.311352	-0.558617	-0.090924	-0.048955	-0.852149	0.255253	0.105577	0.758307	0.190632	-0.552482	0.288779
21068	9.561723	-1.196589	2.477225	-0.550176	-0.040409	-0.059784	-0.851298	0.252539	0.115396	0.760312	0.185244	-0.555273	0.281571
21069	8.715643	-1.131021	2.061999	-0.570919	-0.003901	-0.109936	-0.853121	0.248153	0.120573	0.761559	0.180869	-0.558442	0.274693
21070	9.596886	-1.170774	2.003268	-0.549797	0.061377	-0.154143	-0.854364	0.240234	0.127116	0.765081	0.175953	-0.559233	0.266364
21071	9.370618	-1.054426	2.601548	-0.551613	0.283003	-0.256435	-0.857702	0.227825	0.128138	0.770167	0.171877	-0.557283	0.258334
21072	9.082129	-1.555804	2.525371	-0.540101	0.368540	-0.262253	-0.862163	0.214873	0.123251	0.777451	0.166659	-0.552779	0.249458
21073	9.902555	-0.871422	2.255661	-0.544019	0.284917	-0.164206	-0.864948	0.206717	0.117415	0.781932	0.161524	-0.550941	0.242809
21074	10.654307	-0.040271	2.197051	-0.548766	0.181416	-0.258904	-0.868014	0.196851	0.117054	0.786939	0.157011	-0.549268	0.233194
21075	10.800847	0.629389	1.986401	-0.538149	0.130671	-0.226495	-0.871925	0.186993	0.114728	0.789835	0.153465	-0.549491	0.225099
21076	9.965892	0.340845	2.140574	-0.531390	0.144265	-0.150645	-0.873192	0.177191	0.109899	0.793710	0.148188	-0.548529	0.217209
21077	9.570689	0.898943	1.709582	-0.543560	-0.004945	0.014682	-0.874444	0.172679	0.109861	0.793935	0.142588	-0.551548	0.212440
21078	10.209393	0.754536	2.063139	-0.547765	-0.139053	0.107555	-0.872613	0.172792	0.117170	0.793494	0.135418	-0.555818	0.207596
21079	10.229302	0.505701	2.486349	-0.547842	-0.138031	0.091576	-0.868946	0.172757	0.125026	0.791803	0.129559	-0.561093	0.203561
21080	8.685905	0.415044	2.281613	-0.533205	-0.135512	0.084337	-0.868389	0.173584	0.130662	0.791322	0.122852	-0.565090	0.198469
21081	8.351496	0.598587	1.922379	-0.533299	-0.175463	0.116401	-0.865866	0.176940	0.138140	0.788962	0.117153	-0.570844	0.194812
21082	9.152981	0.406703	1.805043	-0.546288	-0.229483	0.129110	-0.862210	0.179871	0.145323	0.787122	0.110092	-0.576384	0.190000
21083	9.649781	0.462057	1.881086	-0.553854	-0.247006	0.085003	-0.859399	0.182243	0.151240	0.783958	0.104796	-0.583152	0.185368
21084	9.556396	0.517326	2.122238	-0.553520	-0.178437	0.072177	-0.855594	0.184201	0.153765	0.782785	0.098082	-0.587676	0.179623
21085	9.302115	0.643738	1.983431	-0.557454	-0.062804	0.037775	-0.855189	0.188003	0.155914	0.781836	0.092712	-0.591340	0.174510
21086	9.213550	0.738728	1.624856	-0.543647	-0.041247	0.038700	-0.851527	0.191243	0.154793	0.782250	0.086050	-0.593516	0.168579
21087	9.959850	0.696665	1.849039	-0.545788	-0.077112	0.027541	-0.848958	0.194148	0.153055	0.781043	0.081157	-0.597236	0.163387
21088	10.289425	0.538357	1.601472	-0.552645	0.015428	-0.034973	-0.848674	0.194585	0.148694	0.782270	0.075049	-0.598339	0.156245
21089	9.766250	0.091301	2.245100	-0.541775	0.033646	-0.074077	-0.847834	0.197566	0.142524	0.782621	0.071157	-0.600039	0.149645
21090	9.223439	-0.468347	2.256904	-0.547724	0.162206	0.048730	-0.848959	0.198449	0.132125	0.785230	0.063677	-0.598840	0.144047
21091	9.016552	-0.519961	1.525578	-0.545047	0.122389	0.066684	-0.848273	0.204967	0.122897	0.786164	0.057742	-0.599255	0.139659
21092	9.783760	-0.701538	1.475832	-0.548889	-0.030171	0.011980	-0.846309	0.210356	0.113084	0.786445	0.051219	-0.600946	0.133208
21093	10.493116	-0.550609	1.574705	-0.556260	-0.055574	0.046701	-0.846073	0.213963	0.107116	0.785225	0.045832	-0.604081	0.128091
21094	10.007759	-0.455709	1.960925	-0.567717	-0.089037	-0.040027	-0.844249	0.216780	0.107413	0.784814	0.039799	-0.606598	0.120504
21095	9.398680	-0.632974	1.987883	-0.535154	-0.122658	-0.034281	-0.841847	0.217630	0.104587	0.782887	0.035883	-0.610536	0.114223
21096	9.709932	-0.756076	1.940512	-0.554750	-0.091486	0.019312	-0.842704	0.219896	0.102787	0.782168	0.029345	-0.612990	0.107684
21097	10.285254	-0.729402	2.147258	-0.563426	-0.052359	0.087198	-0.840738	0.222999	0.101819	0.780771	0.023315	-0.615844	0.102906
21098	9.964521	-0.502619	2.531786	-0.547277	-0.059494	0.066145	-0.837927	0.227235	0.098743	0.780210	0.016256	-0.617708	0.097181
21099	8.609268	-0.504679	2.383804	-0.542699	-0.085204	0.099702	-0.838506	0.230055	0.099904	0.778319	0.010446	-0.620892	0.092754
21100	8.783722	-0.632387	2.235176	-0.545418	-0.092410	0.103280	-0.835276	0.234412	0.102740	0.777155	0.003027	-0.623176	0.087593
21101	9.124917	-0.953307	2.276964	-0.542156	-0.113284	0.022086	-0.832745	0.236655	0.105279	0.774988	-0.001794	-0.626648	0.081870
21102	9.374325	-0.939048	2.489117	-0.544338	-0.139864	-0.023735	-0.832039	0.235646	0.111176	0.773319	-0.007522	-0.629553	0.074723
21103	9.335437	-0.773738	2.603314	-0.534886	-0.054927	-0.055985	-0.831044	0.233798	0.114528	0.771957	-0.011363	-0.631948	0.067785
21104	8.613733	-0.746835	2.314007	-0.556474	0.000602	-0.115980	-0.830738	0.227864	0.116857	0.772055	-0.016304	-0.632600	0.059014
21105	9.641852	-0.770265	2.308059	-0.545723	-0.042995	-0.069377	-0.830445	0.225034	0.119078	0.770804	-0.020189	-0.634652	0.051668
21106	9.940136	-0.705895	2.466427	-0.538441	0.010877	-0.148294	-0.833536	0.220808	0.119199	0.770932	-0.024432	-0.635021	0.042603
21107	9.364045	-0.679090	2.694044	-0.543623	0.090661	-0.209126	-0.834493	0.213759	0.118006	0.771446	-0.026646	-0.634879	0.033019
21108	8.904926	-0.396008	2.280705	-0.559292	0.186062	-0.193125	-0.835592	0.207141	0.114847	0.773666	-0.030757	-0.632432	0.022898
21109	10.771288	-0.046685	2.047163	-0.548361	0.202399	-0.184698	-0.836964	0.198696	0.109419	0.775469	-0.033393	-0.630356	0.013555
21110	11.597052	-0.127325	1.964799	-0.542563	0.101380	-0.164385	-0.839187	0.190815	0.104848	0.776451	-0.037573	-0.629043	0.004146
21111	11.079903	-0.169589	2.028790	-0.532069	0.143909	-0.098290	-0.841975	0.182366	0.101824	0.777405	-0.040992	-0.627653	-0.003628
21112	9.506982	0.422549	1.603828	-0.545507	0.254530	0.012997	-0.840972	0.180263	0.096866	0.780165	-0.047427	-0.623687	-0.010439
21113	8.339271	0.895978	1.155483	-0.555154	0.149869	0.023101	-0.841806	0.177879	0.093046	0.781083	-0.052652	-0.621982	-0.016589
21114	9.551020	0.728197	1.054243	-0.564803	-0.109763	0.061084	-0.840534	0.177016	0.097110	0.779162	-0.060082	-0.623530	-0.022516
21115	10.645597	0.049761	1.497724	-0.540054	-0.117759	0.144695	-0.838714	0.179670	0.104023	0.776704	-0.066615	-0.625780	-0.026316
21116	9.994093	-0.124166	2.015238	-0.548737	-0.014560	0.083624	-0.836451	0.178812	0.105827	0.775869	-0.074007	-0.625729	-0.031824
21117	8.878077	0.277342	1.712613	-0.552504	-0.076494	0.147492	-0.835624	0.183463	0.106855	0.773834	-0.080714	-0.627203	-0.035808
21118	8.750169	0.586494	1.549849	-0.561338	-0.135158	0.064614	-0.832386	0.185415	0.111637	0.771321	-0.088126	-0.628943	-0.041584
21119	9.162690	0.482704	1.214571	-0.549867	-0.185387	0.040374	-0.830700	0.186808	0.116004	0.767740	-0.093434	-0.632166	-0.047020
21120	9.677210	0.274989	1.368436	-0.557368	-0.232333	0.060108	-0.829591	0.190741	0.120542	0.763862	-0.100791	-0.635283	-0.052645
21121	9.840455	0.267390	1.477042	-0.546320	-0.220932	0.090272	-0.825097	0.196501	0.124791	0.759773	-0.106630	-0.638826	-0.057234
21122	9.618331	0.242191	1.475204	-0.556579	-0.134679	0.118766	-0.823710	0.201849	0.127934	0.757060	-0.114586	-0.640208	-0.062166
21123	9.630460	0.045227	1.682783	-0.563209	-0.049380	0.152633	-0.821192	0.207625	0.128820	0.755113	-0.121203	-0.640860	-0.066423
21124	9.499027	0.117726	1.549245	-0.529965	0.036950	0.152481	-0.818535	0.214970	0.124652	0.754582	-0.128944	-0.639494	-0.070905
21125	9.535991	0.415056	1.594207	-0.548521	0.017810	0.088731	-0.818413	0.220347	0.119780	0.753377	-0.134346	-0.639205	-0.076095
21126	9.657139	0.336336	1.495849	-0.561246	0.056451	0.008746	-0.818003	0.224880	0.114192	0.752687	-0.140666	-0.637773	-0.083193
21127	10.336351	0.051968	1.539193	-0.555174	0.159252	0.002979	-0.817584	0.227159	0.107454	0.753071	-0.144757	-0.635455	-0.090143
21128	10.088885	-0.390016	2.112319	-0.543957	0.198541	0.028389	-0.816459	0.230148	0.098888	0.754150	-0.150794	-0.631735	-0.097111
21129	9.864945	-0.305640	1.466489	-0.551896	0.074274	0.025516	-0.818154	0.231444	0.092156	0.753441	-0.155269	-0.630495	-0.103414
21130	10.044421	-0.038872	1.791907	-0.527838	0.017456	0.021779	-0.817876	0.233003	0.089636	0.752154	-0.161310	-0.629449	-0.109713
21131	9.434856	-0.412102	1.787222	-0.556237	-0.031986	0.014501	-0.817029	0.234003	0.085556	0.750008	-0.165903	-0.629707	-0.115906
21132	8.462749	-0.770028	1.546041	-0.542009	-0.102420	0.011328	-0.817893	0.237673	0.085461	0.747031	-0.172268	-0.630358	-0.122134
21133	8.832478	-1.015153	1.369465	-0.560653	-0.183284	0.001044	-0.814222	0.237652	0.089374	0.742840	-0.177171	-0.632761	-0.128113
21134	9.994314	-1.484319	1.334483	-0.540253	-0.142169	0.040133	-0.812820	0.239468	0.093888	0.739317	-0.183932	-0.633791	-0.133746
21135	10.808944	-1.501623	2.092347	-0.537940	-0.063275	0.089344	-0.813963	0.241432	0.098001	0.736867	-0.189390	-0.633992	-0.138609
21136	9.930038	-1.136981	2.316599	-0.543486	-0.032101	0.021711	-0.810860	0.242694	0.098412	0.734559	-0.195634	-0.633357	-0.144943
21137	8.922025	-0.835059	2.043938	-0.549475	-0.091057	-0.041845	-0.811413	0.239441	0.100917	0.731292	-0.199686	-0.634274	-0.151771
21138	9.167582	-0.898660	1.783344	-0.543777	-0.045805	-0.063233	-0.810006	0.239989	0.104995	0.728443	-0.204855	-0.634061	-0.159286
21139	9.302219	-1.025149	1.789408	-0.576700	-0.059643	-0.108639	-0.810260	0.232208	0.111392	0.725176	-0.208376	-0.634526	-0.167560
21140	9.333571	-1.377315	1.933449	-0.545393	-0.011411	-0.080306	-0.810254	0.229504	0.118404	0.722578	-0.213194	-0.633752	-0.175463
21141	9.374982	-1.594115	2.090465	-0.559869	0.006837	-0.099192	-0.810786	0.220311	0.125352	0.720178	-0.216419	-0.633069	-0.183659
21142	9.471246	-1.844192	2.006135	-0.557571	0.060618	-0.069426	-0.809340	0.211683	0.130741	0.718357	-0.221246	-0.631040	-0.191838
21143	9.159589	-1.933613	1.693414	-0.549540	0.019016	-0.059406	-0.810589	0.205318	0.136316	0.716218	-0.224895	-0.629846	-0.199372
21144	9.309056	-1.929571	1.717333	-0.548612	0.024442	-0.060283	-0.810418	0.197254	0.142707	0.713893	-0.229806	-0.628211	-0.207113
21145	9.777305	-1.835581	1.759153	-0.536720	0.190179	-0.055748	-0.810804	0.187789	0.146413	0.713884	-0.232719	-0.624419	-0.215203
21146	9.462898	-1.423383	2.040114	-0.561859	0.241408	-0.032497	-0.813317	0.180742	0.146077	0.714203	-0.237214	-0.619368	-0.223668
21147	11.568295	-1.344734	1.664287	-0.564426	0.090648	0.031667	-0.814134	0.174121	0.143479	0.713108	-0.242115	-0.616280	-0.230339
21148	9.961049	0.091674	1.713235	-0.550391	0.104154	-0.088709	-0.814395	0.168752	0.145678	0.711379	-0.246323	-0.613396	-0.238767
21149	9.482030	-0.362074	1.332310	-0.557206	0.017855	-0.113167	-0.814922	0.159719	0.146995	0.708648	-0.249649	-0.611943	-0.247020
21150	10.119447	0.274644	0.986050	-0.546966	0.037195	-0.052782	-0.815743	0.153083	0.148762	0.706167	-0.254518	-0.609727	-0.254524
21151	10.122087	0.145484	1.204968	-0.545233	0.033699	-0.066921	-0.817124	0.145177	0.151365	0.703791	-0.258136	-0.607768	-0.262035
21152	9.478618	0.145888	1.394306	-0.546975	0.009587	0.000299	-0.815255	0.137117	0.155208	0.701137	-0.263750	-0.605553	-0.268606
21153	10.079293	0.166571	1.441601	-0.538195	0.004852	-0.070217	-0.815938	0.130900	0.158387	0.698320	-0.267348	-0.603949	-0.275899
21154	10.041446	0.071168	1.607034	-0.547428	0.047405	-0.189156	-0.817172	0.121866	0.160414	0.694961	-0.270420	-0.602094	-0.285279
21155	9.218079	0.375310	1.488752	-0.547549	0.064154	-0.256617	-0.820086	0.109456	0.160447	0.691645	-0.271512	-0.600462	-0.295557
21156	9.176693	0.638149	1.350554	-0.564362	0.015993	-0.300718	-0.821865	0.095626	0.162428	0.687005	-0.273598	-0.599384	-0.306444
21157	9.703600	0.415554	1.456240	-0.560625	0.045050	-0.322009	-0.820808	0.079819	0.163098	0.682821	-0.274123	-0.598106	-0.317617
21158	9.577330	0.416970	1.555467	-0.542384	0.063946	-0.330789	-0.822444	0.066280	0.162265	0.678495	-0.275170	-0.596489	-0.328826
21159	9.948712	0.198634	1.799050	-0.553436	0.014003	-0.279266	-0.824086	0.053868	0.162147	0.674092	-0.276267	-0.595228	-0.339087
21160	9.843822	0.105647	1.896886	-0.553409	-0.000738	-0.245597	-0.824176	0.041442	0.164834	0.669326	-0.278835	-0.593776	-0.348831
21161	9.651800	0.037649	2.038055	-0.540642	-0.037626	-0.162120	-0.824554	0.030717	0.165710	0.665061	-0.281489	-0.592456	-0.357006
21162	9.362238	0.044278	2.033535	-0.554834	-0.009178	-0.116517	-0.824522	0.023093	0.167178	0.660957	-0.285603	-0.590252	-0.364924
21163	9.235197	0.175281	1.983915	-0.568980	0.031942	-0.074480	-0.824652	0.020126	0.168415	0.657889	-0.289154	-0.587148	-0.372598
21164	9.339497	0.261475	1.958649	-0.556425	0.019477	-0.095454	-0.823359	0.015611	0.167372	0.654140	-0.293279	-0.584315	-0.380347
21165	9.608903	0.328383	2.107361	-0.552758	0.039423	-0.107862	-0.822913	0.010389	0.167595	0.650906	-0.296150	-0.581279	-0.388241
21166	9.542487	0.347259	1.967086	-0.559458	0.103924	-0.064109	-0.823742	0.006303	0.166432	0.648245	-0.299972	-0.577015	-0.396042
21167	9.508690	0.502628	2.042723	-0.541105	0.134373	-0.053456	-0.825562	0.003217	0.162049	0.646503	-0.302566	-0.572370	-0.403584
21168	9.541592	0.590406	2.198768	-0.559394	0.133770	-0.076657	-0.824558	0.000262	0.159054	0.643961	-0.305952	-0.567676	-0.411644
21169	9.427564	0.599355	1.969259	-0.568060	0.175832	-0.041642	-0.824831	-0.000849	0.153975	0.642513	-0.308663	-0.562062	-0.419513
21170	9.885218	0.412963	1.997308	-0.529886	0.175647	-0.035818	-0.827358	-0.003359	0.146647	0.640839	-0.311728	-0.556706	-0.426883
21171	9.695841	0.085374	1.984302	-0.560316	0.215000	0.007736	-0.829059	-0.001368	0.143161	0.640162	-0.314572	-0.550202	-0.434183
21172	10.265154	0.208060	2.078828	-0.553281	0.162374	0.052501	-0.829632	0.001904	0.135455	0.638835	-0.318977	-0.544147	-0.440508
21173	9.715162	0.373242	2.430521	-0.558835	0.179851	0.007989	-0.829067	0.003049	0.130113	0.637643	-0.322121	-0.537974	-0.447475
21174	8.766732	0.093588	1.975788	-0.563514	0.018165	-0.054975	-0.829073	0.004747	0.128722	0.633623	-0.326728	-0.534245	-0.454261
21175	9.060287	-0.382687	1.862305	-0.555263	-0.146995	-0.025551	-0.829641	0.004738	0.131684	0.628514	-0.332446	-0.532346	-0.459409
21176	10.634298	-0.761904	1.939340	-0.567980	-0.155969	-0.004144	-0.826829	0.007402	0.134928	0.622946	-0.339171	-0.530340	-0.464371
21177	10.771697	-0.217668	2.532359	-0.560400	-0.019955	-0.102131	-0.826264	0.006683	0.138577	0.618298	-0.343009	-0.527200	-0.471288
21178	9.292246	-0.283982	2.805720	-0.558928	-0.061274	-0.137570	-0.825534	0.001177	0.138936	0.612427	-0.347270	-0.524890	-0.478359
21179	8.594428	-0.351093	2.193627	-0.553363	-0.118093	-0.041737	-0.825248	-0.000247	0.142861	0.607277	-0.352567	-0.522458	-0.483682
21180	8.881624	-0.197748	2.268858	-0.540943	-0.161412	-0.035943	-0.823968	-0.003377	0.149577	0.601338	-0.358574	-0.520731	-0.488525
21181	9.327991	-0.430758	2.174203	-0.558236	-0.161089	-0.057312	-0.823819	-0.005496	0.150398	0.595439	-0.364177	-0.518755	-0.493680
21182	9.471601	-0.597966	2.248370	-0.544595	-0.164831	-0.048279	-0.820695	-0.010181	0.156802	0.589201	-0.370064	-0.517017	-0.498585
21183	9.597593	-0.762055	2.416767	-0.550805	-0.132243	-0.061825	-0.818156	-0.010206	0.162555	0.583509	-0.375241	-0.514668	-0.503814
21184	9.313485	-0.901418	2.261634	-0.567703	-0.052401	-0.118314	-0.817155	-0.013321	0.165330	0.577432	-0.379480	-0.511798	-0.510519
21185	9.410784	-0.737799	2.242763	-0.549982	0.013982	-0.093702	-0.815585	-0.016993	0.165279	0.572833	-0.382833	-0.507851	-0.517096
21186	9.189871	-0.771254	2.081530	-0.536178	0.044666	-0.108810	-0.815986	-0.022068	0.164103	0.567969	-0.385744	-0.504014	-0.524006
21187	9.263182	-0.702145	1.998502	-0.552198	0.093323	-0.099538	-0.814833	-0.026864	0.162917	0.563990	-0.388241	-0.499047	-0.531165
21188	10.321095	-0.547044	1.971191	-0.555230	0.163104	-0.028993	-0.816941	-0.028679	0.158690	0.560896	-0.390846	-0.492948	-0.538180
21189	11.429724	-0.323932	1.662746	-0.540981	0.105250	0.001877	-0.816518	-0.027967	0.156160	0.558063	-0.394142	-0.487058	-0.544052
21190	10.363833	-0.042512	2.303805	-0.530117	0.073718	0.079833	-0.816383	-0.026412	0.155330	0.555363	-0.398432	-0.481284	-0.548807
21191	9.892363	-0.088335	1.459194	-0.546374	0.077631	0.051248	-0.816101	-0.025409	0.150551	0.552620	-0.402582	-0.475166	-0.553856
21192	9.059122	0.992746	1.122026	-0.559100	0.082017	0.066096	-0.816102	-0.024411	0.147323	0.549520	-0.406901	-0.469007	-0.559010
21193	9.014769	0.790605	0.831952	-0.559982	-0.062833	0.043953	-0.815826	-0.023000	0.147195	0.545073	-0.412708	-0.464298	-0.563023
21194	9.819102	0.874711	0.791274	-0.565332	-0.163210	-0.000432	-0.814828	-0.025838	0.151382	0.538777	-0.419151	-0.461212	-0.566847
21195	10.636599	0.770232	1.139313	-0.549861	-0.126843	-0.035723	-0.813398	-0.030655	0.156107	0.532714	-0.424830	-0.457938	-0.570989
21196	10.156990	0.434313	1.820306	-0.553844	-0.137056	-0.110190	-0.812242	-0.036874	0.158567	0.525390	-0.429765	-0.455532	-0.575984
21197	8.920950	0.226622	1.761450	-0.546654	-0.167925	-0.104885	-0.810237	-0.043661	0.161578	0.518053	-0.435190	-0.453230	-0.580356
21198	9.051122	0.551726	1.317857	-0.561447	-0.238513	-0.057649	-0.808113	-0.045945	0.168014	0.510233	-0.441760	-0.451236	-0.583864
21199	9.489854	0.777734	1.184260	-0.559203	-0.184752	-0.018904	-0.806275	-0.047381	0.174462	0.503467	-0.448221	-0.448143	-0.587186
21200	9.277610	0.852161	0.891324	-0.551070	-0.202886	-0.011640	-0.805002	-0.048815	0.180351	0.496482	-0.454594	-0.445395	-0.590317
21201	9.470490	0.892317	0.936530	-0.555215	-0.170094	0.052731	-0.801638	-0.043768	0.187981	0.490559	-0.461419	-0.441499	-0.592893
21202	9.851747	0.555434	0.785127	-0.547097	-0.052241	0.071606	-0.800531	-0.039126	0.191400	0.485823	-0.466623	-0.436466	-0.596436
21203	11.464417	0.456667	1.301189	-0.552464	0.006903	0.029010	-0.800553	-0.034192	0.192719	0.481059	-0.471070	-0.431039	-0.600733
21204	11.209139	-0.216061	2.456846	-0.544901	-0.012556	0.172336	-0.801158	-0.025017	0.192257	0.477815	-0.476564	-0.424616	-0.603557
21205	9.746365	-0.824368	1.878398	-0.551381	0.109514	0.107467	-0.801331	-0.017678	0.191491	0.474807	-0.480364	-0.417380	-0.607949
21206	8.328177	-0.150045	0.838535	-0.560195	-0.164483	0.112431	-0.801080	-0.010341	0.191425	0.469350	-0.487262	-0.412698	-0.609890
21207	8.773670	-0.121999	0.361588	-0.556945	-0.508207	0.070466	-0.798295	-0.003048	0.202885	0.460556	-0.498259	-0.411497	-0.608520
21208	9.546330	-0.553806	0.111647	-0.544805	-0.555855	-0.036911	-0.792528	-0.000156	0.220189	0.450039	-0.508383	-0.412001	-0.607674
21209	9.861824	-0.207636	-0.255104	-0.555748	-0.529995	-0.093688	-0.786617	0.002460	0.235800	0.438837	-0.518138	-0.412513	-0.607279
21210	10.016446	-0.354191	-0.345500	-0.546000	-0.407168	-0.129697	-0.783088	0.000284	0.251379	0.428206	-0.525512	-0.412457	-0.608569
21211	9.384364	-0.333440	-0.369050	-0.550566	-0.332612	-0.011792	-0.776176	0.000361	0.265969	0.419493	-0.533375	-0.410325	-0.609238
21212	9.389670	-0.188408	-0.361010	-0.548813	-0.255556	-0.163499	-0.771242	0.001592	0.274110	0.409520	-0.538517	-0.409193	-0.612253
21213	9.560648	0.002811	-0.530107	-0.563401	-0.269988	-0.150244	-0.770276	0.005662	0.280059	0.399349	-0.544477	-0.407760	-0.614652
21214	9.573764	-0.064049	-0.386809	-0.558445	-0.252867	-0.054763	-0.766074	0.012964	0.287565	0.390531	-0.550398	-0.405215	-0.616725
21215	9.341851	-0.398896	-0.829803	-0.569822	-0.233489	-0.002891	-0.763441	0.024232	0.291887	0.382275	-0.557054	-0.401713	-0.618210
21216	10.117978	-0.870362	-1.233958	-0.562937	-0.191513	0.043935	-0.757422	0.036905	0.295353	0.375031	-0.562914	-0.397458	-0.620086
21217	11.250718	-0.755483	-0.661644	-0.543109	-0.048328	0.054123	-0.758889	0.048753	0.297741	0.369164	-0.567468	-0.392162	-0.622822
21218	10.721397	-0.637590	-0.507599	-0.533850	0.140919	0.037045	-0.758074	0.056658	0.295987	0.364617	-0.568876	-0.385723	-0.628213
21219	10.169673	-0.540823	-0.275962	-0.552163	0.261526	0.051902	-0.760652	0.066431	0.286395	0.360968	-0.569520	-0.377979	-0.634413
21220	9.836290	-0.662096	-0.293494	-0.556871	0.362176	0.077685	-0.764073	0.075508	0.274689	0.358260	-0.568483	-0.369092	-0.642065
21221	9.597893	-0.826350	-0.131857	-0.550282	0.412801	0.050834	-0.769752	0.084605	0.258496	0.355653	-0.567054	-0.360186	-0.649790
21222	9.292337	-0.791735	0.071146	-0.578758	0.364225	0.052501	-0.775724	0.095955	0.243737	0.352343	-0.565756	-0.351237	-0.657577
21223	9.274184	-0.713510	0.580166	-0.543345	0.219716	0.071478	-0.775198	0.107422	0.232026	0.348633	-0.566814	-0.343447	-0.662737
21224	12.719160	-0.178381	2.273171	-0.541893	-0.101470	0.160855	-0.773967	0.118307	0.224808	0.343998	-0.571964	-0.337054	-0.664016
21225	7.719159	0.822188	1.099141	-0.562378	-0.020163	-0.206963	-0.775133	0.126783	0.222654	0.334664	-0.574297	-0.333827	-0.668388
21226	8.230521	-0.495700	-0.423690	-0.538233	-0.213751	0.171372	-0.772498	0.138918	0.220648	0.329491	-0.580821	-0.328078	-0.668167
21227	11.353825	0.300915	1.791195	-0.557237	-0.050984	0.349483	-0.770337	0.162773	0.216236	0.327356	-0.587083	-0.318660	-0.668302
21228	10.964617	-0.053910	2.631763	-0.567608	0.130574	0.194154	-0.767581	0.181002	0.205845	0.324414	-0.589187	-0.310052	-0.671924
21229	9.418784	0.491084	2.424769	-0.559492	0.232517	0.257080	-0.768198	0.196299	0.188551	0.322774	-0.590849	-0.299754	-0.675915
21230	8.559864	0.557834	1.799317	-0.554570	0.149928	0.213276	-0.768261	0.214132	0.172124	0.320345	-0.592596	-0.290944	-0.679382
21231	9.030104	0.448998	1.488182	-0.547851	0.224227	0.170532	-0.768460	0.231697	0.151189	0.317532	-0.593600	-0.281844	-0.683650
21232	9.414891	0.571789	1.413803	-0.547992	0.254834	0.080208	-0.767090	0.245732	0.130205	0.313974	-0.592970	-0.274038	-0.688992
21233	11.266767	0.593463	1.333757	-0.561716	0.294605	-0.001198	-0.767244	0.252141	0.112110	0.308935	-0.591983	-0.266320	-0.695118
21234	10.115231	0.291659	2.155422	-0.525571	0.316649	-0.086150	-0.769509	0.256867	0.092747	0.303610	-0.589326	-0.260355	-0.701948
21235	9.138680	0.232107	1.698270	-0.538341	0.274955	-0.063228	-0.771482	0.259045	0.075325	0.297815	-0.587962	-0.253770	-0.707960
21236	9.421982	0.147153	1.539354	-0.533442	0.164788	-0.034131	-0.774294	0.258247	0.062667	0.292228	-0.587664	-0.247884	-0.712606
21237	9.303312	-0.254187	1.399006	-0.562898	0.108511	-0.074892	-0.772878	0.259543	0.053658	0.285073	-0.588624	-0.242036	-0.716710
21238	9.639926	-0.589821	1.402301	-0.534227	0.035387	-0.070543	-0.774855	0.260705	0.045096	0.278293	-0.589889	-0.237290	-0.719915
21239	10.140631	-0.480415	1.622722	-0.538165	-0.028036	-0.023208	-0.775702	0.261856	0.038920	0.271475	-0.592811	-0.231910	-0.721868
21240	9.586632	-0.099638	1.662710	-0.558620	-0.071713	-0.070131	-0.777116	0.263006	0.033451	0.263890	-0.595650	-0.227392	-0.723779
21241	9.169586	0.021863	1.347775	-0.544541	-0.153804	-0.069517	-0.778517	0.261045	0.030062	0.255699	-0.600092	-0.223111	-0.724383
21242	9.654975	-0.362499	1.438407	-0.555458	-0.203059	0.006782	-0.777115	0.264156	0.026987	0.248628	-0.605038	-0.218373	-0.724173
21243	9.908811	-0.747939	1.510029	-0.567659	-0.148405	0.047881	-0.774435	0.265995	0.023887	0.241836	-0.609909	-0.212269	-0.724201
21244	10.244108	-0.881295	1.779293	-0.549778	-0.055912	0.074985	-0.775716	0.268689	0.020546	0.236353	-0.612894	-0.205991	-0.725304
21245	9.830368	-0.366348	2.158313	-0.548218	0.022522	0.162948	-0.775025	0.273647	0.014116	0.232159	-0.615539	-0.197883	-0.726675
21246	9.012260	-0.344272	2.159162	-0.554123	-0.031188	0.117043	-0.772082	0.280147	0.009374	0.227267	-0.618275	-0.190852	-0.727778
21247	9.087891	-0.437523	2.010282	-0.536263	-0.076128	0.097192	-0.770400	0.283819	0.007006	0.221854	-0.621902	-0.184139	-0.728088
21248	9.673717	-0.523114	2.053949	-0.530843	-0.066894	0.076959	-0.769695	0.284672	0.004475	0.216423	-0.624822	-0.178024	-0.728743
21249	9.473140	-0.608913	2.045509	-0.516335	-0.033879	0.002565	-0.767436	0.285519	0.002776	0.210011	-0.627277	-0.172558	-0.729824
21250	9.237692	-0.886598	1.464146	-0.543511	-0.048215	0.005817	-0.767442	0.286930	0.002932	0.203385	-0.629635	-0.167014	-0.730959
21251	9.755870	-0.944562	1.220039	-0.559513	-0.008635	0.028498	-0.768567	0.285518	0.004052	0.196870	-0.631879	-0.160442	-0.732277
21252	11.254155	-0.485265	1.195993	-0.559103	0.129324	-0.061327	-0.769407	0.284261	0.000666	0.189567	-0.631385	-0.154761	-0.735844
21253	10.015364	0.658568	1.209050	-0.552713	0.245992	-0.223965	-0.770098	0.281598	-0.004144	0.180168	-0.628941	-0.150489	-0.741165
21254	10.097266	0.224725	0.711163	-0.542514	0.243959	-0.202617	-0.773312	0.274284	-0.008983	0.171348	-0.626090	-0.146404	-0.746470
21255	10.859530	-0.260708	1.150519	-0.544977	0.232248	-0.096344	-0.774421	0.269782	-0.012119	0.163842	-0.624055	-0.140680	-0.750946
21256	9.636957	0.029294	1.460639	-0.541455	0.201115	-0.059185	-0.775817	0.266694	-0.016083	0.157003	-0.622120	-0.134913	-0.755060
21257	8.580853	0.753663	1.057674	-0.564690	0.083468	0.001317	-0.777218	0.263876	-0.016102	0.150262	-0.622530	-0.128152	-0.757269
21258	9.378402	0.902898	0.989697	-0.542702	-0.059431	0.061908	-0.773700	0.266248	-0.010613	0.144540	-0.624744	-0.121651	-0.757630
21259	10.534346	0.419605	1.394672	-0.545490	-0.086724	0.103777	-0.773440	0.270176	-0.003956	0.139095	-0.627828	-0.114437	-0.757224
21260	9.848886	0.178628	1.591593	-0.545344	-0.054145	0.076859	-0.771467	0.270867	-0.001007	0.133595	-0.629900	-0.107722	-0.757479
21261	9.255563	0.482651	1.685652	-0.562097	-0.102604	0.057411	-0.771202	0.274099	0.002826	0.127166	-0.633041	-0.100889	-0.756908
21262	8.987011	0.398079	1.418731	-0.540156	-0.088278	0.053104	-0.770929	0.275782	0.005799	0.121314	-0.635455	-0.094668	-0.756649
21263	9.363557	0.480518	1.453553	-0.540473	-0.138758	0.061458	-0.770658	0.278031	0.008073	0.115107	-0.638971	-0.088217	-0.755437
21264	9.463981	0.558219	1.612037	-0.555128	-0.145790	0.050737	-0.768397	0.277452	0.011006	0.108907	-0.642175	-0.081938	-0.754345
21265	9.850591	0.521478	1.537020	-0.535584	-0.077489	0.064778	-0.767567	0.281399	0.011464	0.102868	-0.644626	-0.075412	-0.753783
21266	10.101272	0.372760	1.197626	-0.560208	-0.128177	0.107313	-0.766162	0.283226	0.012598	0.097548	-0.647543	-0.068346	-0.752663
21267	9.939407	0.548452	1.302206	-0.547032	-0.050835	0.114053	-0.763636	0.287314	0.012058	0.092088	-0.649569	-0.060994	-0.752236
21268	9.555158	0.646304	1.103480	-0.547971	0.084238	0.118464	-0.762796	0.290151	0.006872	0.087412	-0.649169	-0.053618	-0.753700
21269	9.531651	0.696375	1.356679	-0.539533	0.282392	0.119104	-0.762095	0.293426	-0.002533	0.082454	-0.646040	-0.045763	-0.757456
21270	9.966151	0.460376	1.544796	-0.558691	0.428641	0.100339	-0.760117	0.296576	-0.017863	0.077732	-0.640294	-0.037887	-0.763247
21271	10.681625	-0.130195	1.743744	-0.552814	0.504544	0.078771	-0.758275	0.299173	-0.036436	0.072143	-0.633576	-0.030012	-0.769725
21272	10.000252	-0.606703	2.542565	-0.534701	0.487917	0.100078	-0.757279	0.301491	-0.055710	0.067917	-0.626673	-0.022526	-0.775990
21273	8.816175	-0.359049	1.917946	-0.548294	0.322010	0.109604	-0.755022	0.305345	-0.070612	0.062769	-0.622570	-0.014566	-0.779906
21274	9.195919	-0.419812	1.473491	-0.553240	0.067528	0.164278	-0.752635	0.310443	-0.077899	0.059036	-0.622114	-0.006432	-0.780672
21275	10.056848	-0.502739	1.833313	-0.537817	-0.027251	0.086456	-0.751360	0.310742	-0.083961	0.053549	-0.623344	0.000643	-0.780112
21276	9.192767	-0.574823	1.803861	-0.572880	-0.035627	-0.075976	-0.750504	0.309910	-0.088904	0.045681	-0.624409	0.006060	-0.779737
21277	8.836659	-0.731028	1.588601	-0.547562	-0.075577	-0.059593	-0.751621	0.307525	-0.092159	0.037788	-0.626286	0.011423	-0.778593
21278	9.669238	-1.022751	1.769559	-0.557611	-0.120225	0.009690	-0.752176	0.305702	-0.095412	0.031310	-0.628519	0.017709	-0.776962
21279	10.232805	-1.219281	1.828992	-0.530753	-0.063083	0.059280	-0.752741	0.305705	-0.095830	0.025471	-0.630043	0.024329	-0.775761
21280	9.830195	-0.885463	2.241433	-0.543337	-0.025247	0.060610	-0.751053	0.307678	-0.096386	0.019918	-0.630671	0.031079	-0.775172
21281	9.101958	-0.842597	2.179102	-0.559894	-0.055739	0.044540	-0.752901	0.309650	-0.093816	0.013486	-0.631974	0.037975	-0.773941
21282	9.276697	-0.875994	2.039087	-0.549230	-0.089875	0.030758	-0.753899	0.311340	-0.092383	0.007446	-0.633522	0.044400	-0.772414
21283	9.561667	-0.890056	2.009865	-0.546439	-0.206655	-0.004704	-0.752631	0.311323	-0.087887	0.000555	-0.637059	0.050437	-0.769163
21284	9.850971	-0.964352	2.015140	-0.541373	-0.263314	-0.014863	-0.752358	0.312286	-0.080839	-0.005925	-0.641199	0.056120	-0.765297
21285	9.545893	-0.999470	1.503656	-0.539621	-0.263800	-0.063537	-0.754346	0.312254	-0.069559	-0.013568	-0.645521	0.061298	-0.761157
21286	9.654775	-0.779298	1.264242	-0.549107	-0.288276	-0.137746	-0.756325	0.309245	-0.054228	-0.021993	-0.650033	0.065501	-0.756758
21287	9.718331	-0.933073	1.087057	-0.551291	-0.219975	-0.116958	-0.757174	0.306661	-0.040450	-0.030657	-0.653587	0.070139	-0.752971
21288	9.824045	-0.911535	1.159168	-0.550655	-0.154886	-0.041250	-0.759155	0.304788	-0.027218	-0.037864	-0.655796	0.075564	-0.750192
21289	9.416643	-0.834679	1.443995	-0.544208	-0.129680	-0.048494	-0.760156	0.304316	-0.011727	-0.045520	-0.657750	0.080929	-0.747491
21290	9.661539	-0.977741	1.230201	-0.540289	-0.090924	-0.048644	-0.760020	0.302287	0.004584	-0.052790	-0.658901	0.086021	-0.745428
21291	10.579079	-1.223377	0.750843	-0.550247	-0.090631	-0.062738	-0.760583	0.298567	0.020319	-0.060779	-0.660160	0.091267	-0.743078
21292	10.499364	-0.622096	1.358015	-0.546058	-0.134197	-0.030542	-0.760577	0.293712	0.038010	-0.067781	-0.661792	0.096727	-0.740325
21293	9.189551	-0.948472	0.797964	-0.553518	-0.169882	-0.082002	-0.763259	0.289997	0.053762	-0.075929	-0.664121	0.101859	-0.736752
21294	9.020625	-0.723439	0.283394	-0.555684	-0.223722	-0.103794	-0.763527	0.283600	0.068622	-0.083991	-0.667061	0.106632	-0.732534
21295	9.547676	-0.567499	0.242285	-0.555157	-0.151921	-0.066060	-0.764076	0.276922	0.082918	-0.091953	-0.668949	0.111961	-0.729052
21296	9.804667	-0.368847	0.188979	-0.538692	-0.112058	-0.094340	-0.763209	0.270678	0.093124	-0.099936	-0.670121	0.116445	-0.726217
21297	9.534664	-0.035278	0.308856	-0.531089	-0.038090	-0.110647	-0.765165	0.263886	0.100531	-0.108477	-0.670376	0.120580	-0.724078
21298	9.612126	0.306338	0.133373	-0.554821	-0.028551	-0.153378	-0.766279	0.258500	0.108649	-0.117721	-0.670310	0.124323	-0.722060
21299	10.150442	0.375582	0.153628	-0.553074	-0.017409	-0.183386	-0.768792	0.250161	0.114636	-0.127659	-0.670266	0.127702	-0.719819
21300	10.399286	0.399996	0.442995	-0.553113	-0.044934	-0.126560	-0.768341	0.242661	0.121031	-0.136443	-0.670221	0.131807	-0.717505
21301	10.079288	0.592244	0.716752	-0.553236	-0.057636	-0.121229	-0.770429	0.234753	0.124343	-0.145379	-0.670449	0.136064	-0.714738
21302	9.645639	0.730104	0.681964	-0.552539	0.055843	-0.121988	-0.772253	0.231368	0.125448	-0.154331	-0.668819	0.139890	-0.713649
21303	9.944875	0.728248	0.686417	-0.527233	0.055153	-0.154358	-0.774352	0.226000	0.128788	-0.163692	-0.667460	0.142934	-0.712230
21304	9.491965	0.711044	0.571226	-0.543335	0.086675	-0.150406	-0.776024	0.220356	0.129868	-0.172973	-0.665363	0.146107	-0.711354
21305	9.589606	0.811356	0.478151	-0.530773	0.032076	-0.095039	-0.776283	0.214997	0.129251	-0.181454	-0.664012	0.150019	-0.709688
21306	9.600609	0.839290	0.318340	-0.542364	0.057255	-0.082931	-0.778241	0.210778	0.126546	-0.189676	-0.662006	0.154171	-0.708521
21307	11.873914	0.189023	0.656022	-0.543814	-0.025424	-0.079421	-0.778238	0.210217	0.125414	-0.197899	-0.661250	0.158670	-0.705980
21308	9.750078	-0.440983	0.965534	-0.542360	0.161231	-0.030656	-0.779366	0.210227	0.123311	-0.205651	-0.657498	0.163026	-0.706276
21309	8.694833	-0.035838	0.918929	-0.557085	0.042585	0.132512	-0.779521	0.214195	0.118144	-0.211197	-0.654895	0.170247	-0.705354
21310	8.966688	0.713660	0.460744	-0.570581	-0.017591	0.028510	-0.779105	0.215884	0.119144	-0.217858	-0.653252	0.176501	-0.703312
21311	10.266399	0.361685	0.752905	-0.553035	-0.074599	-0.037960	-0.778823	0.215594	0.121251	-0.225312	-0.652783	0.181904	-0.700014
21312	10.100229	0.022576	0.853569	-0.549020	0.003209	-0.080051	-0.779387	0.215313	0.121393	-0.233241	-0.651218	0.186282	-0.697720
21313	9.602875	-0.066180	0.831075	-0.545116	0.015350	-0.035085	-0.780393	0.213535	0.123828	-0.240820	-0.649377	0.191190	-0.695530
21314	9.588921	-0.095607	0.749263	-0.553670	0.068961	0.018446	-0.780953	0.212550	0.123259	-0.247629	-0.646391	0.196549	-0.694425
21315	9.813588	0.106437	0.819201	-0.539622	0.009645	-0.001303	-0.779966	0.213112	0.123257	-0.254575	-0.644406	0.201846	-0.692236
21316	9.823699	0.324184	0.865087	-0.528143	-0.026265	-0.020383	-0.781094	0.212552	0.122697	-0.261159	-0.642923	0.206778	-0.689702
21317	9.831195	0.125146	0.736810	-0.552479	-0.004535	-0.019934	-0.780529	0.212265	0.123816	-0.268416	-0.641026	0.212060	-0.687073
21318	9.830280	0.033769	0.810324	-0.564585	0.070806	0.022793	-0.779683	0.212398	0.125501	-0.275210	-0.637732	0.217465	-0.685760
21319	9.772310	0.189321	0.890825	-0.544755	0.052704	0.021371	-0.779836	0.215797	0.122158	-0.281975	-0.634794	0.222845	-0.684008
21320	9.757268	0.170475	0.953883	-0.544738	0.052635	0.028441	-0.779693	0.215944	0.120187	-0.288300	-0.631730	0.228100	-0.682474
21321	9.833738	0.030003	0.984345	-0.559129	0.065183	0.043230	-0.781528	0.215675	0.117663	-0.294936	-0.628322	0.233857	-0.680834
21322	9.827712	0.001917	1.124820	-0.538944	0.095625	0.052999	-0.781113	0.218506	0.114591	-0.300978	-0.624499	0.239027	-0.679911
21323	9.672805	-0.098565	1.133398	-0.539065	0.068509	0.060196	-0.778999	0.220056	0.113746	-0.307071	-0.620965	0.244685	-0.678410
21324	9.681980	-0.100661	1.193820	-0.554124	-0.008794	0.048109	-0.779013	0.223733	0.111672	-0.312771	-0.618405	0.250564	-0.675993
21325	9.769805	-0.111668	1.068171	-0.565136	-0.034019	0.055234	-0.780155	0.226276	0.111426	-0.318672	-0.616007	0.257121	-0.672958
21326	9.727686	-0.129440	0.889609	-0.549565	-0.016033	0.050880	-0.778748	0.227395	0.113680	-0.324177	-0.613467	0.262960	-0.670387
21327	9.734151	-0.194309	0.957985	-0.559593	-0.015893	0.040136	-0.777624	0.229086	0.113408	-0.330223	-0.610829	0.269120	-0.667394
21328	9.779776	-0.235621	0.968050	-0.545658	0.032674	0.042659	-0.776647	0.231908	0.113007	-0.336008	-0.607608	0.274447	-0.665275
21329	9.812565	-0.254501	1.089024	-0.551997	0.045396	0.031899	-0.776484	0.231984	0.112675	-0.342317	-0.604139	0.279975	-0.662910
21330	9.713444	-0.258588	1.108534	-0.551975	0.052656	0.024755	-0.777486	0.235379	0.110747	-0.348473	-0.600610	0.284992	-0.660768
21331	9.696157	-0.292102	1.142761	-0.552118	0.031060	0.021338	-0.776219	0.236795	0.108499	-0.354755	-0.597278	0.290465	-0.658056
21332	9.777915	-0.282678	1.186042	-0.544918	0.027518	0.011729	-0.776790	0.237920	0.109924	-0.360813	-0.594103	0.295376	-0.655445
21333	9.768282	-0.316573	1.167102	-0.544775	0.052800	0.005378	-0.775371	0.236646	0.110040	-0.367260	-0.590526	0.300372	-0.652821
21334	9.725419	-0.287680	1.106426	-0.541314	0.013878	0.023348	-0.775662	0.238049	0.112732	-0.372994	-0.587384	0.305440	-0.650048
21335	9.744743	-0.314397	1.089798	-0.552224	0.025920	-0.005170	-0.774694	0.238402	0.111088	-0.379415	-0.584070	0.310575	-0.646878
21336	9.735174	-0.311980	1.080118	-0.556817	0.024252	-0.017600	-0.775256	0.237556	0.111084	-0.385911	-0.580809	0.315279	-0.643687
21337	9.754724	-0.278360	1.065218	-0.545043	0.013291	-0.006770	-0.775820	0.237564	0.109117	-0.392097	-0.577621	0.320363	-0.640298
21338	9.754697	-0.295307	1.060575	-0.566808	0.024303	-0.017710	-0.776535	0.239684	0.108722	-0.398672	-0.574170	0.325164	-0.636913
21339	9.749185	-0.282598	1.154681	-0.539563	0.020469	-0.006756	-0.776528	0.237989	0.108986	-0.404747	-0.570835	0.330083	-0.633539
21340	9.787440	-0.219520	1.231252	-0.552152	0.053098	-0.021246	-0.774834	0.238838	0.107291	-0.411342	-0.567052	0.334388	-0.630424
21341	9.715993	-0.239236	1.098664	-0.544803	0.063903	-0.024775	-0.776533	0.239695	0.105342	-0.417902	-0.563148	0.338771	-0.627262
21342	9.710876	-0.236545	1.137304	-0.559716	0.004530	-0.027242	-0.777094	0.238995	0.103931	-0.424277	-0.559841	0.343471	-0.623374
21343	9.750154	-0.171873	1.083368	-0.537923	0.004443	-0.027852	-0.777228	0.237014	0.105742	-0.430299	-0.556669	0.348186	-0.619458
21344	9.733202	-0.157174	1.097725	-0.559803	-0.000740	-0.041348	-0.777507	0.236456	0.103907	-0.436757	-0.553419	0.352730	-0.615267
21345	9.716005	-0.122884	1.152943	-0.533405	0.006267	-0.033122	-0.778638	0.236458	0.104198	-0.442714	-0.550212	0.357265	-0.611255
21346	9.752490	-0.142735	1.107204	-0.546092	0.013605	-0.040386	-0.777505	0.236175	0.103482	-0.449046	-0.546799	0.361473	-0.607212
21347	9.769536	-0.162358	1.078403	-0.565182	0.010095	-0.040585	-0.779057	0.235618	0.102361	-0.455370	-0.543226	0.366230	-0.602843
21348	9.716230	-0.123067	1.123948	-0.541509	0.017119	-0.033282	-0.778627	0.234347	0.102486	-0.461527	-0.539659	0.370377	-0.598817
21349	9.706004	-0.120116	1.198838	-0.552447	0.006243	-0.020964	-0.778480	0.232934	0.102751	-0.467349	-0.536011	0.375173	-0.594578
21350	9.749662	-0.113293	1.174539	-0.556001	0.017046	-0.017522	-0.779048	0.233498	0.103184	-0.473401	-0.532099	0.379603	-0.590478
21351	9.739744	-0.093624	1.217829	-0.557011	0.013638	-0.038746	-0.779317	0.230683	0.101185	-0.479436	-0.528364	0.384136	-0.586014
21352	9.754394	-0.089004	1.198426	-0.557858	0.009815	-0.013958	-0.781013	0.230687	0.101198	-0.485341	-0.524389	0.388636	-0.581741
21353	9.720681	-0.103398	1.181717	-0.548784	0.006148	-0.012068	-0.780024	0.230541	0.102034	-0.490817	-0.520528	0.393366	-0.577419
21354	9.739968	-0.074412	1.198283	-0.545176	0.004348	-0.013777	-0.780021	0.229833	0.102590	-0.496462	-0.516650	0.397709	-0.573085
21355	9.749942	-0.089278	1.150107	-0.546949	0.007013	-0.008504	-0.779742	0.230537	0.102877	-0.501785	-0.512686	0.402386	-0.568726
21356	9.718342	-0.098595	1.174417	-0.532478	-0.001138	-0.011832	-0.778602	0.228132	0.104110	-0.507157	-0.508895	0.406599	-0.564354
21357	9.744291	-0.117669	1.242256	-0.577850	0.006263	-0.009755	-0.780017	0.228416	0.104406	-0.512702	-0.504553	0.411555	-0.559630
21358	9.763063	-0.100386	1.319364	-0.546915	0.018753	-0.012121	-0.780021	0.229548	0.103573	-0.518304	-0.500305	0.415660	-0.555232
21359	9.749267	-0.079032	1.241818	-0.545040	0.014949	0.009159	-0.778890	0.229114	0.105953	-0.523278	-0.495959	0.420282	-0.550970
21360	9.729885	-0.117638	1.232609	-0.565244	-0.013645	-0.006833	-0.779032	0.229113	0.106236	-0.528643	-0.491749	0.424911	-0.546050
21361	9.760981	-0.141851	1.257002	-0.546141	-0.015649	0.005789	-0.780020	0.228545	0.108069	-0.533305	-0.487674	0.429764	-0.541353
21362	9.749812	-0.103717	1.159934	-0.568029	-0.018936	-0.017440	-0.780872	0.229394	0.107944	-0.538675	-0.483494	0.434305	-0.536135
21363	9.715461	-0.122442	1.223016	-0.559872	-0.017116	-0.024445	-0.779452	0.227696	0.108478	-0.543676	-0.479469	0.438957	-0.530888
21364	9.749981	-0.108703	1.135825	-0.547111	-0.013597	-0.020766	-0.779450	0.226985	0.110020	-0.548834	-0.475400	0.443108	-0.525766
21365	9.754751	-0.103839	1.145430	-0.550641	-0.001046	-0.012037	-0.778885	0.227127	0.109453	-0.553648	-0.471121	0.447534	-0.520800
21366	9.730074	-0.127488	1.203721	-0.554262	0.002585	-0.013882	-0.779020	0.225857	0.109441	-0.558855	-0.466659	0.451574	-0.515743
21367	9.715360	-0.149025	1.223313	-0.567876	0.006283	-0.017609	-0.780290	0.225439	0.108602	-0.563844	-0.462081	0.455969	-0.510542
21368	9.761539	-0.069579	1.219948	-0.545200	0.006232	-0.022631	-0.780437	0.226567	0.109178	-0.568992	-0.457682	0.459717	-0.505407
21369	9.739779	-0.035471	1.241344	-0.559658	0.018897	-0.021110	-0.779581	0.225015	0.108310	-0.573948	-0.453024	0.463772	-0.500268
21370	9.773382	-0.084018	1.241841	-0.539710	0.004259	-0.006632	-0.780005	0.225161	0.107188	-0.578772	-0.448480	0.467558	-0.495257
21371	9.739980	-0.110785	1.179357	-0.543348	0.011659	-0.026189	-0.781418	0.225455	0.104667	-0.583455	-0.444058	0.471414	-0.490063
21372	9.744889	-0.079368	1.183833	-0.552327	0.015066	0.000229	-0.780848	0.224607	0.104654	-0.588331	-0.439119	0.475180	-0.485021
21373	9.750205	-0.089492	1.116278	-0.559492	0.027685	0.003609	-0.780147	0.226163	0.103116	-0.592905	-0.434002	0.479195	-0.480081
21374	9.740211	-0.060065	1.173958	-0.546873	0.016859	-0.001486	-0.780285	0.225461	0.102123	-0.597666	-0.429051	0.482792	-0.474998
21375	9.749678	-0.050276	1.202833	-0.561310	0.023975	0.015996	-0.780994	0.226598	0.100028	-0.601990	-0.423760	0.486895	-0.470073
21376	9.749432	-0.025834	1.246057	-0.533920	0.056408	0.001964	-0.780716	0.227872	0.098631	-0.606891	-0.418489	0.489845	-0.465405
21377	9.772655	-0.003428	1.373847	-0.539595	0.027667	-0.005001	-0.781276	0.226605	0.098200	-0.611159	-0.413560	0.493445	-0.460396
21378	9.719815	-0.049361	1.318852	-0.545988	0.027836	-0.021015	-0.781133	0.226464	0.097916	-0.615991	-0.408569	0.496581	-0.455010
21379	9.753865	-0.030393	1.294431	-0.550616	0.009779	-0.013870	-0.779996	0.224764	0.099297	-0.620146	-0.403690	0.500347	-0.449562
21380	9.735555	0.073159	1.215973	-0.534367	0.002643	-0.029547	-0.781415	0.226181	0.098478	-0.624606	-0.399089	0.503538	-0.443897
21381	9.658195	0.025266	1.209362	-0.542434	0.028060	-0.047511	-0.781397	0.221659	0.100121	-0.629069	-0.394432	0.506650	-0.438180
21382	9.687505	0.002982	1.153993	-0.552447	0.029118	-0.059130	-0.780539	0.218684	0.103181	-0.634089	-0.389606	0.509344	-0.432097
21383	9.866159	-0.003038	1.144156	-0.567036	0.017440	-0.053000	-0.782236	0.218826	0.103900	-0.638560	-0.384726	0.512675	-0.425899
21384	9.807634	0.026907	1.235725	-0.556365	-0.011356	-0.063326	-0.782934	0.216136	0.106975	-0.643115	-0.380169	0.515794	-0.419322
21385	9.653376	0.042259	1.216428	-0.551042	-0.031188	-0.066709	-0.783343	0.212036	0.109752	-0.646955	-0.375986	0.519416	-0.412663
21386	9.726251	0.031724	1.151204	-0.548990	0.006671	-0.068671	-0.783766	0.211466	0.111721	-0.651569	-0.371366	0.522103	-0.406145
21387	9.807222	0.002999	1.277071	-0.546149	0.020948	-0.054564	-0.784740	0.207508	0.114222	-0.655692	-0.366633	0.525011	-0.400015
21388	9.772367	-0.044405	1.391220	-0.559786	0.013682	-0.042312	-0.784022	0.204393	0.116719	-0.660126	-0.361476	0.527791	-0.393707
21389	9.734887	-0.062054	1.236815	-0.543320	0.017032	-0.022681	-0.785428	0.202276	0.117834	-0.663815	-0.356414	0.530873	-0.387934
21390	9.744007	-0.073802	1.299761	-0.546989	0.011625	-0.020924	-0.785851	0.201705	0.120085	-0.667853	-0.351154	0.533643	-0.381954
21391	9.757437	-0.058494	1.442142	-0.553211	0.031361	-0.008735	-0.785710	0.201992	0.118679	-0.671541	-0.345641	0.536620	-0.376302
21392	9.710154	-0.090506	1.299993	-0.567752	0.024205	-0.007099	-0.786269	0.200581	0.118809	-0.675635	-0.339796	0.539384	-0.370299
21393	9.673902	-0.044178	1.328522	-0.556172	-0.004573	-0.019175	-0.785710	0.201703	0.120506	-0.678908	-0.334564	0.542709	-0.364167
21394	9.739419	0.018154	1.313240	-0.534390	-0.000982	-0.027766	-0.784858	0.201142	0.118804	-0.682539	-0.329524	0.545334	-0.358001
21395	9.739434	0.071474	1.336809	-0.552408	0.028895	-0.034347	-0.785420	0.200294	0.119644	-0.686140	-0.324216	0.547984	-0.351864
21396	9.715040	0.018504	1.344682	-0.559682	0.017058	-0.017564	-0.787682	0.200300	0.119381	-0.689941	-0.318535	0.550513	-0.345617
