# Supplementary material for: Identification of Haptic Based Guiding Using Hard Reins
Source: PLoS One. 2015 Jul 22;10(7):e0132020. doi: 10.1371/journal.pone.0132020 (PMC4511788; doi:10.1371/journal.pone.0132020)
Supplement: S2 File — (ZIP) [file pone.0132020.s002.zip › MotionData2/Subject11/T16/fh16.txt]

// Start Time: 0
// Sample rate: 25.0Hz
// Scenario: 4.9
// Firmware Version: 2.6.1
Counter	Acc_X	Acc_Y	Acc_Z	Gyr_X	Gyr_Y	Gyr_Z	Mag_X	Mag_Y	Mag_Z	Quat_w	Quat_x	Quat_y	Quat_z
20619	0.554783	0.559593	9.842346	-0.000162	0.023792	0.004941	-0.241528	-0.535899	-0.729608	0.586201	0.035133	0.016590	0.809233
20620	0.528366	0.579076	9.854813	-0.014460	0.025552	0.001330	-0.240365	-0.535498	-0.729621	0.586095	0.034618	0.016616	0.809332
20621	0.499368	0.574588	9.886250	-0.039484	0.025564	-0.005895	-0.239464	-0.534690	-0.729370	0.586246	0.033819	0.016199	0.809265
20622	0.516639	0.627274	9.857871	-0.055535	0.035203	-0.013901	-0.238950	-0.532793	-0.731409	0.586438	0.032662	0.015682	0.809183
20623	0.367318	0.681212	9.814123	-0.025141	0.037869	-0.005682	-0.238188	-0.530086	-0.731266	0.586572	0.031837	0.015639	0.809120
20624	0.297366	0.691320	9.795619	-0.030500	0.039644	-0.006573	-0.236504	-0.529823	-0.732057	0.586629	0.030904	0.015574	0.809116
20625	0.198439	0.701618	9.765352	-0.032361	0.030896	0.007513	-0.236117	-0.528469	-0.733715	0.586555	0.030108	0.015334	0.809204
20626	0.299314	0.628548	9.720388	-0.001928	0.025643	0.004147	-0.235478	-0.527116	-0.733583	0.586402	0.029741	0.015562	0.809324
20627	0.351887	0.551281	9.752688	0.006051	0.014223	0.015587	-0.235477	-0.526981	-0.733966	0.586180	0.029669	0.015743	0.809485
20628	0.278738	0.450889	9.766583	-0.009142	0.021245	0.012859	-0.234822	-0.527797	-0.734752	0.585910	0.029290	0.015796	0.809693
20629	0.351706	0.522732	9.853287	-0.026121	0.025587	0.007455	-0.234832	-0.526170	-0.734608	0.585833	0.028653	0.015589	0.809775
20630	0.273796	0.436374	9.725609	-0.011764	0.022159	0.000506	-0.234050	-0.525631	-0.737048	0.585758	0.028225	0.015618	0.809844
20631	0.109008	0.353364	9.685225	-0.066372	0.020437	0.007185	-0.235353	-0.525896	-0.734342	0.585710	0.027191	0.014697	0.809931
20632	0.264453	0.475403	9.882331	-0.087738	0.036147	-0.016732	-0.234326	-0.523325	-0.735741	0.585940	0.025641	0.013668	0.809833
20633	0.192289	0.514330	9.844954	-0.055443	0.044969	-0.031414	-0.232664	-0.519402	-0.735855	0.586502	0.024324	0.013233	0.809474
20634	0.326824	0.421727	9.789863	-0.103889	0.032619	-0.005435	-0.230334	-0.517786	-0.738436	0.586579	0.022645	0.011894	0.809488
20635	0.356106	0.460389	9.924621	-0.093114	0.037858	-0.015915	-0.229440	-0.514808	-0.739701	0.586906	0.021010	0.010753	0.809311
20636	0.095035	0.418988	9.875935	-0.069829	0.011729	-0.027224	-0.228924	-0.512775	-0.742507	0.587311	0.020065	0.009730	0.809054
20637	0.089776	0.361097	9.805629	-0.111918	-0.007524	-0.023203	-0.228553	-0.509659	-0.742482	0.587768	0.018935	0.007762	0.808770
20638	0.099314	0.346402	9.742900	-0.068102	-0.019760	-0.019408	-0.229087	-0.506402	-0.743211	0.588039	0.018521	0.006393	0.808595
20639	0.021413	0.260154	9.651268	-0.057359	-0.009222	-0.015759	-0.230401	-0.503548	-0.742139	0.588353	0.018052	0.005293	0.808385
20640	0.271212	0.073429	9.781533	-0.107471	-0.005828	-0.017990	-0.230402	-0.502191	-0.744304	0.588588	0.016950	0.003452	0.808248
20641	0.387815	0.171231	9.817696	-0.121897	-0.033912	-0.002352	-0.231462	-0.496490	-0.746410	0.588705	0.016124	0.001002	0.808187
20642	0.465304	0.199770	9.911071	-0.025417	-0.059358	0.021150	-0.231997	-0.492690	-0.747902	0.588316	0.016856	-0.000157	0.808455
20643	0.654095	0.261131	10.011072	-0.061170	-0.035812	0.017403	-0.232916	-0.490516	-0.747611	0.588090	0.016795	-0.001667	0.808619
20644	0.399545	0.459829	9.852151	0.014014	0.002786	0.028786	-0.234477	-0.489423	-0.747577	0.587571	0.016985	-0.001460	0.808993
20645	0.254715	0.467912	9.766986	0.096434	0.002917	0.008286	-0.233821	-0.491868	-0.745945	0.587439	0.018159	0.000053	0.809065
20646	0.275495	0.335448	9.755672	0.091187	0.011721	-0.016426	-0.235622	-0.494299	-0.745302	0.587587	0.019112	0.001630	0.808933
20647	0.190032	0.201468	9.764482	0.103726	0.018754	-0.018074	-0.235090	-0.497285	-0.744698	0.587875	0.020112	0.003464	0.808695
20648	0.199404	0.160592	9.790363	0.085824	-0.013611	-0.027145	-0.235074	-0.500811	-0.743580	0.588200	0.021410	0.004661	0.808419
20649	0.310442	0.152883	9.911868	0.057123	-0.025072	-0.018621	-0.234294	-0.502172	-0.742068	0.588515	0.022564	0.005221	0.808155
20650	0.433982	0.207392	9.964294	-0.005463	-0.025111	-0.029679	-0.234803	-0.503796	-0.742076	0.588956	0.022973	0.004809	0.807824
20651	0.547617	0.232605	9.848261	-0.059193	-0.005930	-0.010642	-0.234272	-0.504882	-0.744144	0.589191	0.022456	0.003697	0.807673
20652	0.494177	0.187358	9.857814	-0.039471	0.007226	-0.015731	-0.234024	-0.503257	-0.743620	0.589439	0.021945	0.003109	0.807509
20653	0.432539	0.344368	9.927434	-0.025239	0.016808	0.004724	-0.234170	-0.500545	-0.743207	0.589408	0.021468	0.002799	0.807545
20654	0.323831	0.340056	9.812980	0.006983	0.030861	0.009450	-0.233398	-0.499328	-0.743719	0.589216	0.021123	0.003229	0.807693
20655	0.234769	0.379144	9.785361	-0.010999	0.006358	0.022483	-0.232349	-0.501503	-0.743884	0.588893	0.020984	0.003026	0.807933
20656	0.206229	0.441712	9.726253	0.035513	-0.000617	0.025463	-0.233910	-0.501224	-0.742321	0.588439	0.021484	0.003539	0.808249
20657	0.203335	0.374418	9.732713	0.065977	-0.011077	0.012416	-0.233503	-0.504345	-0.742613	0.588246	0.022528	0.004392	0.808356
20658	0.166849	0.336283	9.751813	0.071274	-0.017224	0.025653	-0.234416	-0.504070	-0.741060	0.587758	0.023718	0.005288	0.808671
20659	0.272976	0.321023	9.750722	0.081163	-0.014605	0.016006	-0.235952	-0.507587	-0.740559	0.587498	0.024991	0.006349	0.808814
20660	0.362285	0.315669	9.800352	0.081132	-0.018152	0.020370	-0.236721	-0.509752	-0.739288	0.587072	0.026311	0.007397	0.809073
20661	0.398861	0.363687	9.867872	0.069551	-0.011156	0.009734	-0.236316	-0.513280	-0.738559	0.586916	0.027391	0.008310	0.809142
20662	0.374261	0.301233	9.828918	-0.000202	-0.005895	0.003954	-0.236441	-0.514771	-0.737291	0.586829	0.027555	0.008194	0.809201
20663	0.413363	0.368156	9.793306	-0.029669	0.009859	-0.003251	-0.237355	-0.513139	-0.737902	0.586933	0.027128	0.007748	0.809144
20664	0.374870	0.387682	9.789057	0.012437	0.020402	-0.011702	-0.237355	-0.512325	-0.739047	0.587050	0.027012	0.008155	0.809059
20665	0.403854	0.387602	9.836865	-0.012604	0.020385	-0.015419	-0.237228	-0.512326	-0.738280	0.587340	0.026614	0.008113	0.808862
20666	0.375069	0.412053	9.895066	-0.025067	0.009921	-0.034040	-0.236467	-0.509619	-0.738137	0.587853	0.026224	0.007800	0.808505
20667	0.278235	0.378906	9.818625	-0.032231	0.013454	-0.029649	-0.236207	-0.508806	-0.739670	0.588384	0.025703	0.007368	0.808139
20668	0.297189	0.330461	9.753025	-0.055546	0.016924	-0.015722	-0.234650	-0.508949	-0.740592	0.588633	0.024844	0.006635	0.807991
20669	0.292140	0.301472	9.697467	-0.001000	0.009938	-0.009185	-0.234136	-0.507867	-0.741101	0.588817	0.024747	0.006654	0.807860
20670	0.249285	0.379397	9.905388	0.003456	0.011658	-0.010003	-0.233883	-0.507462	-0.740076	0.588932	0.024668	0.006810	0.807777
20671	0.343894	0.441215	9.914894	-0.014439	0.016868	-0.008368	-0.233351	-0.509770	-0.740363	0.589109	0.024300	0.006698	0.807661
20672	0.374341	0.310992	9.874687	-0.000166	0.013353	0.000500	-0.233346	-0.509769	-0.741900	0.589068	0.024153	0.006810	0.807694
20673	0.369445	0.301425	9.879425	-0.033324	0.009821	0.010819	-0.233745	-0.508276	-0.741239	0.588945	0.023679	0.006294	0.807802
20674	0.377044	0.351811	9.860715	-0.021681	-0.002413	0.005581	-0.233499	-0.505837	-0.741475	0.588834	0.023534	0.005870	0.807890
20675	0.292853	0.397958	9.794688	0.017651	0.006356	0.018272	-0.232707	-0.507467	-0.743040	0.588566	0.023719	0.006135	0.808078
20676	0.298085	0.455526	9.759260	0.001550	0.004607	0.018159	-0.233750	-0.507191	-0.741484	0.588247	0.023736	0.006163	0.808310
20677	0.404619	0.495702	9.799654	0.030260	0.013361	0.002514	-0.234526	-0.508001	-0.740328	0.588226	0.023958	0.006727	0.808313
20678	0.331267	0.368688	9.757977	0.044622	0.004676	-0.009752	-0.232839	-0.509638	-0.738832	0.588332	0.024477	0.007465	0.808214
20679	0.379758	0.392755	9.887595	0.012423	0.006388	-0.015280	-0.233221	-0.510585	-0.739220	0.588609	0.024602	0.007666	0.808007
20680	0.331785	0.436471	9.905332	-0.000142	-0.004118	-0.010099	-0.233217	-0.511263	-0.739098	0.588740	0.024736	0.007577	0.807908
20681	0.258922	0.379072	9.823600	0.009769	-0.006667	-0.024123	-0.233485	-0.509363	-0.739588	0.589163	0.025037	0.007588	0.807591
20682	0.224701	0.323732	9.727140	0.021394	-0.016260	-0.023191	-0.233604	-0.511532	-0.739095	0.589491	0.025619	0.007712	0.807332
20683	0.383556	0.252849	9.758596	0.003495	-0.012818	-0.022491	-0.233216	-0.511670	-0.738846	0.589890	0.025942	0.007544	0.807031
20684	0.458591	0.274332	9.897568	0.012344	-0.019905	-0.006612	-0.233345	-0.511940	-0.738591	0.589974	0.026479	0.007469	0.806954
20685	0.427710	0.344391	9.922669	-0.000167	-0.019897	-0.010205	-0.233736	-0.511667	-0.738326	0.590177	0.026878	0.007144	0.806794
20686	0.403860	0.387676	9.860896	-0.043066	-0.014623	-0.017530	-0.233999	-0.510852	-0.738314	0.590469	0.026674	0.006243	0.806595
20687	0.355359	0.359093	9.827344	-0.030553	-0.021602	-0.015693	-0.236846	-0.510565	-0.739422	0.590777	0.026741	0.005408	0.806374
20688	0.418134	0.358631	9.836410	-0.026927	-0.014601	-0.024472	-0.234517	-0.510035	-0.739579	0.591174	0.026727	0.004772	0.806087
20689	0.523712	0.266432	9.839245	-0.000046	-0.025094	-0.036701	-0.237901	-0.507984	-0.738100	0.591803	0.027212	0.004392	0.805611
20690	0.600960	0.261311	9.934638	0.007109	-0.018136	-0.036650	-0.237111	-0.509615	-0.739152	0.592369	0.027656	0.004270	0.805180
20691	0.567678	0.333750	9.945370	0.012522	-0.014607	-0.045385	-0.235420	-0.511251	-0.738681	0.593129	0.028129	0.004210	0.804605
20692	0.562610	0.302334	9.882575	-0.022339	-0.007593	-0.049142	-0.236582	-0.511651	-0.739180	0.593932	0.028052	0.003745	0.804017
20693	0.528619	0.276131	9.877761	-0.028617	-0.000596	-0.043870	-0.235683	-0.510979	-0.737906	0.594688	0.027816	0.003180	0.803469
20694	0.397716	0.207051	9.760351	-0.025002	0.004728	-0.047321	-0.235424	-0.510709	-0.738292	0.595462	0.027511	0.002817	0.802908
20695	0.412182	0.204504	9.750585	0.007157	0.014326	-0.032958	-0.235169	-0.510847	-0.737016	0.596021	0.027456	0.002994	0.802494
20696	0.610052	0.184098	9.873598	0.024060	0.025571	-0.011712	-0.234123	-0.512072	-0.737940	0.596197	0.027402	0.003648	0.802362
20697	0.711604	0.202697	9.923398	-0.026840	0.050054	-0.027884	-0.232558	-0.514250	-0.737728	0.596689	0.026378	0.003685	0.802030
20698	0.594473	0.362767	10.065620	-0.195163	0.037718	-0.009704	-0.231409	-0.510595	-0.738863	0.596955	0.023514	0.000965	0.801930
20699	0.543680	0.357664	9.840121	-0.259523	0.024664	-0.020776	-0.230926	-0.502325	-0.742120	0.597435	0.020131	-0.003042	0.801659
20700	0.759227	0.108620	9.950741	-0.150477	-0.002541	-0.008742	-0.230556	-0.496902	-0.745659	0.597646	0.018445	-0.005527	0.801529
20701	0.521671	-0.017454	9.797551	-0.059328	-0.023465	0.013924	-0.230316	-0.491885	-0.748432	0.597475	0.018233	-0.006927	0.801651
20702	0.630738	0.041713	9.763649	-0.079007	0.002735	0.021786	-0.230592	-0.489037	-0.748143	0.597172	0.017314	-0.008214	0.801884
20703	0.588521	-0.119338	9.680461	-0.143520	0.002700	0.043327	-0.232294	-0.484688	-0.749997	0.596557	0.015679	-0.010675	0.802346
20704	0.775920	-0.248355	9.648525	-0.123953	0.016589	0.073398	-0.232178	-0.481163	-0.751758	0.595440	0.013990	-0.012535	0.803180
20705	1.018363	-0.112817	9.763334	-0.059654	0.049678	0.107423	-0.232334	-0.476145	-0.752219	0.593774	0.012607	-0.013137	0.804426
20706	1.047043	-0.171490	10.310289	0.031485	0.089773	0.131110	-0.231691	-0.473843	-0.754640	0.591700	0.011574	-0.011643	0.805991
20707	0.842129	-0.124457	10.226090	0.017171	0.117820	0.141754	-0.231570	-0.473302	-0.752971	0.589467	0.010024	-0.010237	0.807665
20708	0.765784	0.018983	9.752611	-0.125851	0.151166	0.135608	-0.228198	-0.472233	-0.756341	0.587356	0.006142	-0.010560	0.809237
20709	0.597698	-0.191118	9.823734	-0.140219	0.170416	0.149678	-0.226416	-0.464648	-0.759881	0.585013	0.001901	-0.011093	0.810946
20710	0.424340	-0.109345	9.384025	-0.097372	0.170489	0.184435	-0.222293	-0.459246	-0.762707	0.582084	-0.001972	-0.010729	0.813056
20711	-0.053685	-0.105436	9.443461	-0.058079	0.116380	0.183787	-0.220749	-0.455727	-0.765514	0.579149	-0.004386	-0.010548	0.815142
20712	0.042853	-0.128588	9.983029	-0.043843	0.083884	0.176678	-0.220237	-0.453288	-0.767675	0.576309	-0.006226	-0.010321	0.817143
20713	0.385318	-0.179690	9.873757	-0.126042	0.100453	0.158405	-0.218453	-0.448553	-0.767143	0.573757	-0.009156	-0.011436	0.818895
20714	0.069442	-0.451986	9.676309	-0.162698	0.095341	0.154638	-0.218215	-0.443130	-0.769912	0.571241	-0.012547	-0.013022	0.820583
20715	0.101651	-0.669212	9.500521	-0.143876	0.077899	0.145850	-0.217073	-0.436355	-0.774090	0.568865	-0.015316	-0.014698	0.822157
20716	-0.160331	-0.831464	9.251007	-0.083018	0.058805	0.142751	-0.216708	-0.431204	-0.775839	0.566537	-0.017196	-0.015395	0.823713
20717	-0.115325	-0.628565	9.656650	-0.102894	0.049878	0.172553	-0.216472	-0.426323	-0.777204	0.563709	-0.019063	-0.016710	0.825584
20718	0.078988	-0.479766	10.053173	-0.169177	0.058446	0.180875	-0.217007	-0.422252	-0.778949	0.560704	-0.021922	-0.018819	0.827512
20719	-0.169903	-0.163439	9.840286	-0.179899	0.013078	0.171966	-0.218334	-0.415194	-0.780910	0.557818	-0.024043	-0.021803	0.829329
20720	-0.029713	-0.134064	9.579894	-0.247616	-0.023522	0.106103	-0.220836	-0.406773	-0.782841	0.555951	-0.026387	-0.026165	0.830384
20721	0.132058	-0.463168	9.324807	-0.299252	-0.053131	0.045589	-0.221924	-0.395784	-0.785664	0.555039	-0.028666	-0.031911	0.830718
20722	0.099406	-0.968761	9.054951	-0.207879	-0.061728	0.023226	-0.224809	-0.387226	-0.788996	0.554518	-0.029888	-0.036081	0.830852
20723	0.075359	-0.976179	9.713486	-0.025506	-0.049606	0.042214	-0.226781	-0.381927	-0.789171	0.553805	-0.029186	-0.037248	0.831300
20724	0.385226	-0.193972	9.921654	0.059683	-0.018154	0.008645	-0.227273	-0.385991	-0.790228	0.553711	-0.028154	-0.036495	0.831432
20725	0.542228	-0.500369	9.215111	0.017021	-0.017950	-0.036699	-0.229077	-0.387473	-0.790344	0.554360	-0.027414	-0.036639	0.831018
20726	0.363399	-0.855337	9.070798	-0.060636	-0.072002	-0.091228	-0.229975	-0.389231	-0.789835	0.555817	-0.026748	-0.038539	0.829980
20727	0.242676	-1.208775	9.574802	0.007314	-0.098269	-0.104092	-0.232692	-0.389488	-0.790053	0.557512	-0.024721	-0.039788	0.828846
20728	0.246770	-1.666479	10.117382	0.100191	-0.105397	-0.085043	-0.235408	-0.390558	-0.789511	0.558912	-0.021713	-0.039388	0.828007
20729	0.071940	-1.487595	10.760136	0.098263	-0.053055	-0.055714	-0.236803	-0.395703	-0.789540	0.559872	-0.019474	-0.038626	0.827449
20730	0.056053	-1.015439	10.981968	0.016828	0.009828	-0.037479	-0.237688	-0.399494	-0.789564	0.560536	-0.019344	-0.038296	0.827018
20731	0.176447	-1.077396	11.475228	0.021436	0.090236	-0.057481	-0.239235	-0.400027	-0.790699	0.561602	-0.020344	-0.037193	0.826321
20732	0.769343	-0.522059	10.565773	0.082644	0.156837	-0.090323	-0.234283	-0.405477	-0.790954	0.563267	-0.021865	-0.034146	0.825280
20733	1.047890	-1.028737	9.161422	0.088523	0.148501	-0.169772	-0.227777	-0.409713	-0.793013	0.566244	-0.022951	-0.031357	0.823321
20734	0.626204	-1.583549	9.105816	0.086653	0.125873	-0.160160	-0.222559	-0.416384	-0.793284	0.569025	-0.023868	-0.028623	0.821475
20735	-0.084385	-1.036856	9.911209	0.104336	0.143328	-0.127057	-0.216310	-0.422383	-0.793307	0.571281	-0.024714	-0.025640	0.819981
20736	-0.371813	-0.712505	9.864552	0.070365	0.178390	-0.119975	-0.208358	-0.431102	-0.794151	0.573403	-0.026700	-0.022553	0.818528
20737	-0.003740	-0.557172	9.694955	0.054406	0.178374	-0.146601	-0.202242	-0.435065	-0.796330	0.575949	-0.028693	-0.019978	0.816737
20738	-0.011011	-0.885423	9.287546	0.083156	0.152284	-0.171215	-0.196904	-0.439838	-0.797096	0.578878	-0.030081	-0.017010	0.814682
20739	-0.102952	-0.904664	9.052627	-0.015300	0.106833	-0.170306	-0.190012	-0.444485	-0.797756	0.581720	-0.031708	-0.016419	0.812605
20740	-0.226219	-0.927308	9.197608	-0.031537	0.033329	-0.167136	-0.186378	-0.445995	-0.797569	0.584457	-0.032488	-0.016696	0.810602
20741	-0.190113	-0.939894	9.105839	-0.060313	-0.027957	-0.150837	-0.183382	-0.447773	-0.799936	0.586895	-0.032467	-0.018401	0.808803
20742	-0.156091	-0.913317	9.233209	-0.042563	-0.086640	-0.139472	-0.183885	-0.450210	-0.800209	0.589122	-0.031441	-0.020244	0.807179
20743	-0.034594	-0.794997	8.913926	-0.028395	-0.157529	-0.118483	-0.185694	-0.450878	-0.800188	0.590991	-0.028966	-0.022940	0.805832
20744	-0.313758	-1.356581	9.366443	-0.009067	-0.197897	-0.067421	-0.190616	-0.450852	-0.800115	0.592009	-0.025780	-0.025511	0.805115
20745	-0.615098	-0.968057	9.822863	0.028123	-0.177094	0.014152	-0.196822	-0.453531	-0.798512	0.591740	-0.022421	-0.027447	0.805350
20746	-0.401361	-0.802722	10.171350	0.056545	-0.153705	0.058464	-0.203665	-0.457563	-0.797937	0.590767	-0.019235	-0.028376	0.806113
20747	-0.448234	-0.596337	9.909801	-0.015045	-0.132700	0.075704	-0.208964	-0.459432	-0.797876	0.589499	-0.017167	-0.030420	0.807014
20748	-1.134501	-0.008132	10.196420	-0.208297	-0.119490	0.072901	-0.211838	-0.454129	-0.799063	0.588204	-0.017665	-0.035212	0.807753
20749	-0.852914	0.153108	11.738549	-0.245751	-0.034062	0.028794	-0.213949	-0.445710	-0.801511	0.587655	-0.019923	-0.039723	0.807890
20750	-0.259084	0.186815	10.119020	-0.082357	0.028413	-0.029845	-0.212668	-0.441648	-0.804308	0.588152	-0.021252	-0.040778	0.807442
20751	-0.321286	-0.365098	8.781968	-0.040867	0.043692	-0.064798	-0.212669	-0.440834	-0.805325	0.589250	-0.022290	-0.041038	0.806600
20752	-0.284833	-1.363963	9.385331	0.074419	0.042711	-0.058022	-0.210968	-0.443012	-0.806909	0.590272	-0.021981	-0.039408	0.805942
20753	0.116055	-1.374559	10.088223	0.243152	0.046716	0.005647	-0.208198	-0.451160	-0.808182	0.590351	-0.019797	-0.035031	0.806143
20754	-0.385632	0.043868	10.236214	0.223623	0.077475	-0.015095	-0.204781	-0.461755	-0.805390	0.590760	-0.018321	-0.030564	0.806060
20755	-0.540984	-0.035321	9.109653	-0.028080	0.042087	-0.129791	-0.204752	-0.466907	-0.805569	0.592900	-0.019195	-0.030598	0.804466
20756	-0.423469	-0.474794	8.824842	-0.061102	0.019409	-0.149619	-0.199555	-0.469782	-0.805674	0.595312	-0.020067	-0.031455	0.802628
20757	0.042353	-0.849884	9.249046	0.167031	0.000035	-0.164113	-0.197715	-0.474537	-0.805748	0.598040	-0.017931	-0.028859	0.800746
20758	-0.598378	-0.648998	9.607717	0.351442	-0.050452	-0.208547	-0.195982	-0.484852	-0.803312	0.601461	-0.012726	-0.023956	0.798441
20759	-0.966573	-0.141092	9.611925	0.096972	-0.083383	-0.331908	-0.194507	-0.495436	-0.800875	0.606764	-0.010068	-0.023463	0.794472
20760	-0.730823	-0.249944	9.219359	-0.196743	-0.091877	-0.468101	-0.191639	-0.497076	-0.803752	0.614061	-0.010702	-0.027846	0.788695
20761	-0.794142	-0.999868	9.187255	-0.249850	-0.086300	-0.597252	-0.188390	-0.496821	-0.807384	0.623357	-0.012129	-0.032906	0.781151
20762	-0.733577	-1.317017	9.437801	0.002778	-0.088738	-0.675695	-0.183587	-0.497659	-0.809513	0.633737	-0.010188	-0.034181	0.772726
20763	-0.478344	-0.085738	10.084137	0.260979	-0.110469	-0.806788	-0.175784	-0.504887	-0.807394	0.646117	-0.004722	-0.031611	0.762569
20764	0.054120	-0.606949	10.866531	0.411902	-0.040419	-0.944943	-0.167672	-0.521880	-0.803838	0.660261	0.001889	-0.025986	0.750584
20765	0.748878	-1.389444	11.553209	0.625308	0.036541	-1.047471	-0.151487	-0.548543	-0.797165	0.675811	0.010024	-0.016014	0.736832
20766	0.287790	-0.414475	13.063041	0.877453	-0.023055	-1.063168	-0.138469	-0.593091	-0.781781	0.690934	0.022623	-0.003230	0.722557
20767	0.247516	0.820630	9.487553	0.517188	-0.006288	-1.218713	-0.118129	-0.625203	-0.769459	0.708100	0.029812	0.004762	0.705466
20768	0.523050	0.192525	9.261688	-0.144454	-0.167143	-1.365310	-0.099832	-0.633844	-0.766357	0.727060	0.030046	0.001122	0.685915
20769	3.477568	0.073933	9.470329	-1.042311	-0.014149	-1.428611	-0.076449	-0.616201	-0.778958	0.746848	0.015011	-0.012582	0.664706
20770	-0.419423	-1.315933	10.593334	-0.803110	0.016818	-1.524584	-0.051054	-0.586094	-0.794670	0.766841	0.003237	-0.022596	0.641431
20771	-1.082410	-2.829203	9.490711	-0.301021	0.068145	-1.519063	-0.023418	-0.566713	-0.804243	0.786022	-0.001741	-0.025378	0.617674
20772	-0.695314	-1.383244	9.898080	-0.056063	0.031167	-1.489044	0.004260	-0.560353	-0.804721	0.804066	-0.002192	-0.025685	0.593981
20773	-1.016844	-1.779716	9.973191	-0.310620	-0.066971	-1.422509	0.024549	-0.551512	-0.806986	0.820583	-0.005948	-0.030561	0.570679
20774	-0.842641	-1.706310	9.256448	-0.661908	-0.157359	-1.307341	0.039983	-0.527728	-0.815438	0.834966	-0.014154	-0.040903	0.548596
20775	-0.275349	-2.070389	9.607814	-0.869247	-0.206925	-1.189445	0.049151	-0.493605	-0.826002	0.847223	-0.025811	-0.054266	0.527828
20776	-0.043343	-2.401780	10.356535	-0.958819	-0.212002	-0.994651	0.055049	-0.453228	-0.837225	0.856670	-0.038672	-0.068539	0.509826
20777	-0.203342	-2.155143	10.387183	-0.873698	-0.149389	-0.805136	0.056802	-0.414187	-0.845965	0.863723	-0.051471	-0.080659	0.494800
20778	-0.028644	-0.295342	8.746604	-0.607061	-0.163170	-0.754415	0.057690	-0.383275	-0.853747	0.870140	-0.059063	-0.090318	0.480844
20779	0.928853	-1.085050	7.744050	-0.319174	-0.251624	-0.709887	0.053431	-0.361152	-0.856414	0.875985	-0.061323	-0.098632	0.468147
20780	1.052889	-2.692901	9.175890	-0.342894	-0.244195	-0.655798	0.048953	-0.346756	-0.858001	0.881119	-0.063692	-0.106988	0.456209
20781	0.856186	-2.581477	11.295881	-0.359534	-0.141557	-0.565633	0.043423	-0.330592	-0.857889	0.885393	-0.067954	-0.113517	0.445618
20782	1.426654	-1.136186	11.165799	-0.364802	-0.033276	-0.544004	0.043073	-0.313914	-0.858875	0.889593	-0.072827	-0.118164	0.435152
20783	1.866616	-1.674669	9.209411	-0.385767	-0.047707	-0.609615	0.045314	-0.296435	-0.861043	0.894092	-0.078172	-0.123299	0.423422
20784	1.662019	-1.557929	8.328225	-0.383566	-0.088404	-0.687185	0.046512	-0.278273	-0.862549	0.898978	-0.082528	-0.129266	0.410267
20785	1.391759	-1.545255	8.638283	-0.301789	-0.102155	-0.778203	0.045386	-0.261998	-0.863143	0.904437	-0.085373	-0.134910	0.395607
20786	1.175239	-2.128665	9.190932	0.037689	-0.086132	-0.874428	0.046122	-0.254952	-0.862573	0.911038	-0.081589	-0.137723	0.379981
20787	0.733322	-1.826908	10.012819	0.426048	-0.031794	-0.888848	0.046664	-0.260379	-0.860840	0.918195	-0.071385	-0.136514	0.364945
20788	1.622053	-2.163121	10.859147	0.750582	-0.044453	-0.862211	0.048972	-0.280051	-0.859657	0.925184	-0.054861	-0.133130	0.351141
20789	1.571793	-0.740090	10.517897	0.587103	0.025607	-0.880458	0.051537	-0.302031	-0.854017	0.931863	-0.042039	-0.129465	0.336309
20790	1.059666	-0.457714	11.114287	0.333069	0.057105	-0.901383	0.060552	-0.317401	-0.852124	0.938153	-0.033825	-0.126978	0.320315
20791	1.866364	0.290097	9.991336	-0.243339	0.098724	-0.810332	0.068859	-0.322192	-0.849732	0.943299	-0.037088	-0.127161	0.304372
20792	2.530495	0.003135	9.069180	-0.461830	0.126505	-0.739805	0.079391	-0.304892	-0.852794	0.947589	-0.044626	-0.128203	0.289219
20793	3.177125	-0.728749	8.882175	-0.126355	0.124220	-0.531515	0.085377	-0.285535	-0.855513	0.950817	-0.046397	-0.127039	0.278668
20794	4.113165	-1.532533	9.513662	0.330661	0.132184	-0.311847	0.093434	-0.291545	-0.853642	0.953123	-0.040004	-0.123053	0.273521
20795	3.450226	-1.742117	10.064849	0.530213	0.140652	-0.133984	0.101810	-0.309216	-0.850608	0.954567	-0.030317	-0.117651	0.272104
20796	2.374139	-1.637280	10.147426	0.399663	0.156235	0.048747	0.107087	-0.328227	-0.847670	0.954851	-0.023607	-0.112544	0.273929
20797	3.118692	-1.486788	9.354559	-0.065059	0.197791	0.161649	0.113076	-0.334768	-0.846157	0.954365	-0.026288	-0.109163	0.276732
20798	1.499394	-1.709879	9.341934	-0.112873	0.198057	0.248098	0.119275	-0.332904	-0.844438	0.953322	-0.030039	-0.105959	0.281152
20799	2.386207	-1.269921	9.199969	-0.044324	0.225625	0.338403	0.124315	-0.331575	-0.843475	0.951837	-0.032884	-0.101826	0.287327
20800	2.150604	-1.815232	9.580208	0.295312	0.229056	0.406048	0.130953	-0.339748	-0.840067	0.950096	-0.029366	-0.095578	0.295499
20801	2.028950	-1.270731	9.597129	0.434532	0.255157	0.495421	0.136055	-0.350894	-0.836665	0.947814	-0.023591	-0.088011	0.305525
20802	1.905876	-0.905979	9.025671	0.491773	0.208928	0.504607	0.140034	-0.371255	-0.830774	0.945223	-0.016395	-0.080880	0.315822
20803	1.326024	-0.981095	9.721864	0.420050	0.155566	0.501391	0.140784	-0.393498	-0.824213	0.942360	-0.010274	-0.075272	0.325861
20804	1.239693	-0.889869	9.449719	0.155229	0.085617	0.484279	0.139158	-0.405829	-0.820722	0.939303	-0.008595	-0.072623	0.335205
20805	1.416711	-0.439725	9.256323	-0.020903	0.013901	0.442245	0.135675	-0.409743	-0.818147	0.936320	-0.009747	-0.072579	0.343427
20806	1.289939	-0.609544	9.236241	-0.086128	-0.038487	0.406337	0.130739	-0.407141	-0.817920	0.933413	-0.011644	-0.073889	0.350920
20807	1.554985	-0.681750	9.105767	-0.109615	-0.105119	0.439317	0.122449	-0.405604	-0.819959	0.930111	-0.013614	-0.076679	0.358928
20808	1.277965	-0.592894	9.145223	-0.071140	-0.131266	0.430792	0.113511	-0.404743	-0.820458	0.926745	-0.014612	-0.079590	0.366872
20809	1.712385	-0.967929	9.507221	-0.099078	-0.136793	0.461194	0.104429	-0.401033	-0.821568	0.923072	-0.016180	-0.082885	0.375242
20810	1.757679	-0.706629	9.351238	0.014655	-0.158567	0.438195	0.094444	-0.399489	-0.820123	0.919476	-0.015402	-0.085636	0.383398
20811	0.845459	-0.624378	8.756908	-0.398884	-0.157079	0.296266	0.080578	-0.396295	-0.822320	0.916764	-0.022027	-0.091651	0.388148
20812	1.574244	-1.670878	8.130641	-0.012709	-0.288401	0.345769	0.069406	-0.387964	-0.825787	0.913490	-0.020606	-0.096959	0.394602
20813	1.833665	-2.265121	10.286646	0.014404	-0.271603	0.425086	0.055930	-0.386536	-0.825701	0.909563	-0.019061	-0.101812	0.402450
20814	2.061997	-2.754518	10.473691	-0.285955	-0.209130	0.572749	0.042050	-0.381580	-0.826855	0.904329	-0.023697	-0.107767	0.412327
20815	2.780283	-1.909210	10.337839	-0.244343	-0.171090	0.689464	0.028658	-0.370390	-0.829621	0.898045	-0.028266	-0.112761	0.424266
20816	2.554754	-2.029339	9.800139	-0.122916	-0.144809	0.768043	0.014643	-0.366113	-0.827834	0.891020	-0.030926	-0.116032	0.437793
20817	2.596549	-1.587169	9.800056	-0.199123	-0.121328	0.811708	0.002433	-0.358861	-0.828862	0.883367	-0.035351	-0.119680	0.451764
20818	2.007834	-0.851707	9.731888	-0.154308	-0.100131	0.807153	-0.005634	-0.351768	-0.829314	0.875609	-0.039050	-0.122331	0.465639
20819	1.764933	-1.736574	9.940079	-0.098900	-0.068604	0.819895	-0.015506	-0.346563	-0.828988	0.867597	-0.042170	-0.124042	0.479698
20820	1.799866	-2.258252	10.087570	-0.056106	0.003886	0.867932	-0.023829	-0.340961	-0.827913	0.859107	-0.045276	-0.123836	0.494520
20821	2.462790	-2.033493	8.993488	0.011951	0.031875	0.894836	-0.030832	-0.339161	-0.827920	0.850200	-0.047614	-0.122604	0.509766
20822	2.438904	-2.001623	9.131029	0.094049	-0.027687	0.921664	-0.038863	-0.339525	-0.826651	0.840688	-0.047930	-0.121290	0.525581
20823	1.826912	-2.501457	9.267532	-0.012585	-0.087083	0.933087	-0.048330	-0.338663	-0.824068	0.830501	-0.049490	-0.122266	0.541175
20824	0.996998	-2.478673	11.456847	-0.083580	-0.045374	0.954075	-0.056652	-0.333196	-0.822994	0.819840	-0.052655	-0.123028	0.556735
20825	1.692720	0.280567	11.150954	-0.029277	0.082376	0.879514	-0.062508	-0.327877	-0.823368	0.810098	-0.056159	-0.121283	0.570858
20826	2.474767	0.324740	8.715316	0.010297	0.049859	0.694467	-0.066417	-0.324874	-0.821359	0.802231	-0.058181	-0.119635	0.582003
20827	1.655895	-0.767560	9.613339	0.124268	0.009984	0.577079	-0.073150	-0.324838	-0.821643	0.795653	-0.057491	-0.117564	0.591448
20828	1.746105	-1.653664	9.479824	0.108338	0.038071	0.545138	-0.073279	-0.326737	-0.818585	0.789376	-0.057434	-0.115111	0.600281
20829	1.244956	-2.124058	7.729380	0.067422	-0.003366	0.525397	-0.078463	-0.326710	-0.817355	0.783123	-0.057324	-0.113977	0.608639
20830	1.092879	-2.461496	7.880602	0.065355	-0.108403	0.549647	-0.085198	-0.326268	-0.817763	0.776217	-0.056168	-0.114309	0.617467
20831	1.553081	-2.297820	9.101624	0.269063	-0.150788	0.568470	-0.092430	-0.330975	-0.815908	0.769117	-0.051223	-0.112937	0.626962
20832	1.487153	-2.074954	9.462797	0.192711	-0.156251	0.624346	-0.102260	-0.335263	-0.812217	0.761076	-0.047642	-0.112339	0.637082
20833	1.512897	-1.875642	10.219398	0.152251	-0.177474	0.641614	-0.112878	-0.335478	-0.812061	0.752606	-0.044280	-0.112743	0.647235
20834	1.007096	-2.370201	9.992197	0.081346	-0.128445	0.708300	-0.120399	-0.334896	-0.809894	0.743157	-0.042922	-0.113047	0.658100
20835	0.956673	-1.961601	9.002501	0.126827	-0.095136	0.781128	-0.130774	-0.333486	-0.807932	0.732705	-0.041348	-0.112359	0.669933
20836	0.568416	-1.574604	9.524533	0.183710	-0.063815	0.862027	-0.141656	-0.332615	-0.808146	0.721064	-0.039665	-0.110164	0.682903
20837	0.268260	-1.711268	10.467515	0.339040	0.014691	0.936621	-0.150451	-0.336094	-0.805359	0.708462	-0.036862	-0.104745	0.696959
20838	0.959310	-0.953045	10.095407	0.381837	0.119380	1.014811	-0.151722	-0.341919	-0.802963	0.694706	-0.035166	-0.097018	0.711853
20839	0.805505	-0.164281	9.692491	0.242324	0.129949	1.019336	-0.155463	-0.345425	-0.801405	0.680504	-0.035403	-0.091152	0.726191
20840	0.021748	-0.393903	10.460755	0.179658	0.112549	0.999602	-0.159483	-0.343911	-0.802227	0.666211	-0.036339	-0.086341	0.739857
20841	0.656555	-0.092647	10.718263	0.425007	0.173688	0.969754	-0.163592	-0.351483	-0.799934	0.652365	-0.034662	-0.077049	0.753181
20842	1.274775	-0.716480	9.617214	0.418092	0.168567	0.941199	-0.164061	-0.361243	-0.798101	0.638635	-0.033120	-0.067937	0.765790
20843	0.964769	-0.853211	9.726450	0.480743	0.112712	0.916843	-0.167405	-0.367735	-0.794271	0.624977	-0.029635	-0.058560	0.777879
20844	1.023391	-0.434018	10.120044	0.610750	0.144276	0.858045	-0.170697	-0.382497	-0.791932	0.612059	-0.025174	-0.046786	0.789025
20845	1.080417	-0.876789	9.388766	0.822338	0.151656	0.782860	-0.174737	-0.404442	-0.786194	0.600152	-0.017865	-0.031620	0.799061
20846	0.383950	-0.363175	9.636169	0.791359	0.150224	0.704514	-0.176151	-0.433588	-0.779027	0.589179	-0.011138	-0.016962	0.807748
20847	-0.104755	0.152570	10.323951	0.920732	0.162800	0.575327	-0.180698	-0.458378	-0.772028	0.580046	-0.002746	-0.000096	0.814579
20848	0.071510	1.157284	10.603111	1.227417	0.187596	0.429761	-0.180052	-0.488080	-0.760542	0.572951	0.008506	0.022048	0.819249
20849	-0.337444	0.062057	9.229164	1.093999	0.142857	0.273471	-0.180792	-0.525502	-0.747574	0.568105	0.019177	0.041523	0.821684
20850	0.059750	0.212386	9.857043	0.643112	0.051617	0.216882	-0.180162	-0.552492	-0.735806	0.564247	0.025885	0.052547	0.823525
20851	-0.164188	0.619611	10.334638	0.074352	0.004379	0.128114	-0.181503	-0.570656	-0.730327	0.562123	0.027121	0.053685	0.824864
20852	-0.434117	0.037446	9.585355	-0.152779	-0.076724	0.092659	-0.183600	-0.565628	-0.731271	0.560808	0.026839	0.050208	0.825986
20853	-0.096836	0.629223	8.930835	-0.284147	-0.142276	0.059776	-0.189590	-0.557595	-0.734947	0.560139	0.026354	0.043785	0.826820
20854	-0.140642	0.583622	8.848988	-0.436904	-0.121181	0.014686	-0.194568	-0.544550	-0.739613	0.560250	0.023547	0.035151	0.827242
20855	-0.260017	0.420010	9.304700	-0.361766	-0.087972	0.015347	-0.197733	-0.530701	-0.745580	0.560250	0.021221	0.028065	0.827576
20856	-0.072839	1.259050	9.697205	-0.193498	-0.067050	0.002657	-0.201390	-0.522544	-0.750185	0.560354	0.020236	0.024068	0.827656
20857	0.358396	0.808791	9.044314	-0.032159	-0.086110	-0.051076	-0.202175	-0.520370	-0.751177	0.561290	0.021545	0.022505	0.827033
20858	0.531868	0.081240	9.068096	-0.294382	-0.157072	-0.062257	-0.205057	-0.515203	-0.750059	0.562546	0.020882	0.015857	0.826350
20859	0.277922	0.344358	9.529875	-0.666619	-0.196536	-0.079092	-0.209526	-0.499177	-0.757266	0.564179	0.016872	0.002549	0.825476
20860	0.507565	0.687136	10.536274	-0.508174	-0.142468	-0.105960	-0.212713	-0.480039	-0.765486	0.566109	0.013556	-0.007455	0.824185
20861	0.623387	0.698588	9.857770	-0.110665	-0.091453	-0.126687	-0.216647	-0.469712	-0.768145	0.568249	0.014120	-0.010372	0.822670
20862	1.010498	0.130807	9.982471	0.086309	-0.045103	-0.149111	-0.217928	-0.472010	-0.768404	0.570689	0.015947	-0.009465	0.820957
20863	1.147930	-0.233431	9.972292	-0.056803	-0.011045	-0.151027	-0.215190	-0.475414	-0.768350	0.573222	0.015829	-0.010603	0.819179
20864	0.603824	-0.708373	10.557850	-0.309273	0.023869	-0.125371	-0.213140	-0.469729	-0.771143	0.575402	0.011991	-0.015400	0.817638
20865	0.548043	-0.418152	10.950948	-0.200265	0.041258	-0.096249	-0.211608	-0.463092	-0.775713	0.577072	0.009345	-0.018332	0.816434
20866	1.103962	0.027206	10.158293	-0.114127	0.053589	-0.122070	-0.206689	-0.462168	-0.776802	0.579137	0.007271	-0.019599	0.814962
20867	0.946471	-0.713346	9.805111	-0.153388	0.011785	-0.152563	-0.204618	-0.460551	-0.779122	0.581688	0.005689	-0.022129	0.813091
20868	0.528614	-0.734185	9.789252	-0.257999	-0.021307	-0.177997	-0.201156	-0.452569	-0.782170	0.584625	0.003186	-0.026597	0.810861
20869	0.957009	-1.253276	9.426353	-0.140078	-0.066893	-0.144045	-0.201816	-0.449310	-0.784050	0.586972	0.003030	-0.029876	0.809050
20870	0.822720	-1.126940	9.503456	-0.008986	-0.157993	-0.076386	-0.202341	-0.448223	-0.783519	0.588145	0.005599	-0.031916	0.808106
20871	0.632621	-1.038699	9.563782	-0.102125	-0.191246	-0.068299	-0.205720	-0.446036	-0.783704	0.589172	0.007839	-0.036081	0.807163
20872	0.080975	-1.552325	10.062453	-0.150715	-0.173809	-0.019195	-0.211181	-0.441939	-0.784095	0.589408	0.008956	-0.040604	0.806765
20873	-0.333829	-1.167187	10.695230	0.001775	-0.091824	0.102242	-0.215214	-0.438528	-0.784258	0.587717	0.010603	-0.041940	0.807909
20874	-0.095318	0.149822	9.449158	0.018822	-0.084727	0.136101	-0.218316	-0.440139	-0.783331	0.585475	0.012152	-0.042705	0.809474
20875	0.428713	-0.163228	9.075788	-0.025902	-0.086569	0.140842	-0.222220	-0.437950	-0.781074	0.583159	0.013335	-0.044374	0.811035
20876	0.808428	0.240111	9.822068	-0.045481	-0.078010	0.101911	-0.224714	-0.432242	-0.780853	0.581482	0.014053	-0.046094	0.812131
20877	0.455109	-0.541669	9.643115	-0.011349	-0.020944	0.089980	-0.228475	-0.431002	-0.781042	0.580039	0.014382	-0.046714	0.813121
20878	0.558534	-0.276361	10.159508	0.139877	0.044569	0.093093	-0.228332	-0.434393	-0.779668	0.578555	0.015267	-0.043993	0.814313
20879	0.763812	0.085859	9.597204	0.158888	0.083173	0.073130	-0.226623	-0.439826	-0.777953	0.577421	0.015890	-0.040596	0.815282
20880	0.551843	0.163771	9.369243	0.014073	0.074551	0.048336	-0.224154	-0.441874	-0.777113	0.576725	0.014871	-0.039565	0.815844
20881	0.491044	-0.245935	9.713488	-0.012790	0.062272	0.037449	-0.221408	-0.445548	-0.778855	0.576204	0.013876	-0.039164	0.816249
20882	0.573389	-0.201723	9.439347	0.015823	0.064033	0.049990	-0.219603	-0.445016	-0.777595	0.575473	0.013048	-0.038225	0.816823
20883	0.829169	-0.214203	9.155850	-0.045881	0.039518	0.043211	-0.220518	-0.442977	-0.778202	0.574847	0.012043	-0.038617	0.817261
20884	1.556624	-0.109906	8.941716	-0.127351	0.027046	0.056478	-0.220145	-0.439317	-0.779966	0.574007	0.010168	-0.040445	0.817788
20885	1.547953	-0.331390	9.628897	0.087193	-0.004565	0.069324	-0.220526	-0.440807	-0.779462	0.572890	0.011446	-0.039204	0.818614
20886	1.371251	-0.093208	10.784180	0.242718	0.019751	0.081196	-0.223200	-0.449335	-0.778737	0.571548	0.013914	-0.035066	0.819701
20887	1.078418	-0.532767	10.997920	0.054961	0.075800	0.058876	-0.223164	-0.457064	-0.776763	0.570660	0.013543	-0.033445	0.820393
20888	0.444603	-0.696824	10.782832	-0.216845	0.137254	0.039656	-0.220980	-0.453143	-0.777910	0.570188	0.008863	-0.035491	0.820699
20889	0.287820	-1.012978	10.804580	-0.165000	0.178391	0.060432	-0.216603	-0.446657	-0.781114	0.569386	0.004259	-0.036308	0.821257
20890	0.124926	-1.511545	10.927611	0.173862	0.191518	0.111357	-0.212456	-0.447493	-0.780672	0.567706	0.003087	-0.031324	0.822629
20891	0.079907	-0.321485	9.125036	0.221561	0.127212	0.087977	-0.208158	-0.452126	-0.780140	0.566356	0.003663	-0.026370	0.823731
20892	-0.025651	-0.871824	8.192076	-0.145005	0.040003	0.024129	-0.206606	-0.452677	-0.778888	0.566028	0.001422	-0.028351	0.823897
20893	-0.467485	-1.268920	10.116098	-0.123919	0.027425	0.050682	-0.207660	-0.448739	-0.779987	0.565248	-0.000310	-0.030217	0.824367
20894	-0.041098	-0.400891	10.374710	0.142596	0.093700	0.093441	-0.207010	-0.449556	-0.779364	0.563794	-0.000225	-0.026850	0.825479
20895	0.062642	-0.050511	9.613700	0.174992	0.095625	0.076118	-0.205300	-0.454853	-0.778416	0.562622	0.000263	-0.022981	0.826395
20896	0.290484	-0.257412	9.381074	0.005221	0.058947	0.020010	-0.204805	-0.451332	-0.777365	0.562352	-0.000587	-0.022275	0.826597
20897	0.388465	-1.066890	9.159462	0.067746	0.004727	0.028891	-0.203759	-0.453235	-0.777271	0.561915	0.000214	-0.021220	0.826923
20898	0.438378	-0.845503	9.332188	0.212425	-0.058375	0.065871	-0.205805	-0.460141	-0.773593	0.560835	0.003612	-0.018406	0.827715
20899	0.594279	-0.663020	9.635714	0.160473	-0.093490	0.060943	-0.209160	-0.465278	-0.768469	0.559814	0.007068	-0.016954	0.828415
20900	0.774039	-0.508340	9.559047	0.042440	-0.088284	0.049507	-0.212133	-0.466347	-0.768179	0.558996	0.009064	-0.017289	0.828940
20901	0.956894	-0.596539	9.493979	-0.015656	-0.053334	0.047377	-0.217985	-0.462384	-0.767541	0.558232	0.009907	-0.018346	0.829423
20902	1.100476	-0.786655	9.817358	0.165916	-0.004434	0.064649	-0.218239	-0.464146	-0.766018	0.557155	0.011883	-0.015699	0.830175
20903	0.430099	-0.679367	10.163193	0.325854	0.027115	0.113727	-0.219509	-0.471192	-0.761712	0.555221	0.015183	-0.010247	0.831501
20904	0.567834	-0.337861	10.519166	0.154851	0.058387	0.139050	-0.219094	-0.477704	-0.758964	0.552908	0.015977	-0.007108	0.833059
20905	0.534881	-0.213118	10.333453	0.143978	0.061844	0.176032	-0.219350	-0.479194	-0.757309	0.549969	0.016665	-0.004331	0.835007
20906	-0.309149	-0.082526	10.779575	0.190234	0.012929	0.209947	-0.220622	-0.485562	-0.753510	0.546434	0.018597	-0.001123	0.837295
20907	-1.316896	0.109795	11.333549	0.096925	-0.032490	0.239392	-0.225812	-0.485807	-0.750233	0.542419	0.020269	-0.000131	0.839864
20908	-0.695358	1.292681	10.457494	-0.190852	-0.023743	0.200392	-0.227527	-0.481325	-0.748242	0.539167	0.018670	-0.003716	0.841984
20909	0.115652	0.977809	8.647056	-0.415869	-0.013036	0.150939	-0.228887	-0.466944	-0.752949	0.536796	0.014453	-0.011012	0.843517
20910	0.157155	0.040878	8.282691	-0.347785	-0.018150	0.135360	-0.230768	-0.453103	-0.755861	0.534639	0.011071	-0.017153	0.844834
20911	0.085249	-0.253806	9.250723	-0.083422	0.016537	0.222826	-0.232379	-0.441705	-0.757775	0.530928	0.009871	-0.018519	0.847157
20912	0.171686	0.673100	9.808509	0.118671	0.104707	0.264421	-0.233156	-0.441972	-0.757254	0.526495	0.009335	-0.015488	0.849986
20913	0.385748	0.569316	9.445024	-0.048291	0.147683	0.208650	-0.232914	-0.438855	-0.757611	0.523033	0.006316	-0.014827	0.852160
20914	0.208320	0.420201	8.988276	-0.229761	0.104122	0.171956	-0.231005	-0.431272	-0.760256	0.520206	0.002162	-0.017715	0.853854
20915	0.149102	-0.102852	9.232683	-0.385366	0.053404	0.130010	-0.228086	-0.419084	-0.762871	0.518042	-0.002734	-0.023757	0.855021
20916	0.096004	-0.447751	9.555980	-0.258483	0.032344	0.150183	-0.227891	-0.406068	-0.765565	0.515531	-0.005960	-0.027872	0.856397
20917	0.124650	-0.150319	9.376527	-0.186977	0.020094	0.169220	-0.227677	-0.397391	-0.766764	0.512652	-0.008255	-0.030848	0.858003
20918	0.296274	-0.459562	9.349865	-0.154772	0.023561	0.170234	-0.228621	-0.389250	-0.768977	0.509775	-0.010275	-0.033273	0.859603
20919	0.143614	-0.876543	9.440104	-0.147681	0.031441	0.182610	-0.229829	-0.381923	-0.768759	0.506657	-0.012367	-0.035462	0.861329
20920	0.505847	-0.869595	9.489924	-0.162078	0.053142	0.205385	-0.228707	-0.373522	-0.769847	0.503167	-0.014994	-0.037702	0.863236
20921	0.701297	-0.890041	9.593734	-0.031433	0.040871	0.195654	-0.229625	-0.371077	-0.770322	0.499844	-0.016063	-0.037815	0.865140
20922	0.199276	-1.209930	9.873132	0.009757	-0.046423	0.153421	-0.231714	-0.369169	-0.768735	0.497209	-0.015201	-0.038099	0.866660
20923	-0.020981	-1.646095	10.595714	-0.180005	-0.064032	0.143124	-0.234987	-0.362915	-0.768498	0.494657	-0.015903	-0.041885	0.867933
20924	-0.255339	-0.675560	11.233664	-0.187001	0.003322	0.115374	-0.235036	-0.354237	-0.768284	0.492646	-0.017830	-0.045099	0.868878
20925	-0.890117	-0.972065	10.956986	0.035040	0.081513	0.112125	-0.235051	-0.350983	-0.769277	0.490816	-0.018953	-0.043672	0.869962
20926	-0.737214	-0.820818	9.688640	0.104991	0.118477	0.123355	-0.232448	-0.352623	-0.770356	0.488856	-0.020014	-0.040673	0.871186
20927	-0.242370	-0.821452	9.170129	0.078225	0.078219	0.108778	-0.229838	-0.356162	-0.770430	0.487086	-0.020680	-0.038498	0.872260
20928	0.172699	-0.862223	9.478465	0.004963	0.008138	0.055862	-0.227770	-0.355902	-0.769818	0.486227	-0.020742	-0.038345	0.872744
20929	-0.407403	-0.953553	9.590553	-0.079098	-0.017937	0.035041	-0.228564	-0.353458	-0.768757	0.485601	-0.021211	-0.039883	0.873013
20930	-0.785553	-0.840843	10.094928	-0.033617	-0.000482	0.060234	-0.230001	-0.351553	-0.768205	0.484612	-0.021500	-0.040485	0.873528
20931	-0.768515	-0.165789	10.691268	0.033653	0.060714	0.029343	-0.230776	-0.351277	-0.769215	0.484192	-0.022278	-0.039233	0.873798
20932	-0.133512	0.177366	10.495094	0.012615	0.116726	-0.042979	-0.227143	-0.352652	-0.769283	0.485097	-0.024084	-0.037938	0.873305
20933	0.326765	-0.243714	9.234337	-0.065439	0.126740	-0.158261	-0.220398	-0.353365	-0.771183	0.487952	-0.026804	-0.037826	0.871638
20934	0.362113	-1.357019	8.586851	-0.033143	0.110299	-0.170645	-0.216779	-0.352029	-0.771352	0.491094	-0.028846	-0.037455	0.869823
20935	0.136638	-1.174864	9.383869	0.186606	0.063776	-0.126828	-0.211575	-0.355852	-0.772364	0.493483	-0.028004	-0.033604	0.868655
20936	-0.319395	-0.809231	9.824540	0.232992	0.029672	-0.115838	-0.207895	-0.366855	-0.769836	0.495945	-0.026073	-0.029358	0.867466
20937	-0.270965	-0.796880	10.054950	0.177518	0.019116	-0.125109	-0.205003	-0.374870	-0.769444	0.498247	-0.024552	-0.026101	0.866294
20938	-0.385039	-1.208116	9.762851	0.202479	-0.056906	-0.121721	-0.203816	-0.380843	-0.765934	0.500662	-0.021413	-0.023254	0.865066
20939	-0.941848	-1.402186	9.366530	0.050389	-0.108301	-0.129929	-0.206248	-0.386118	-0.765436	0.502910	-0.018997	-0.023490	0.863811
20940	-0.863603	-1.285406	10.006387	-0.364761	-0.078802	-0.139910	-0.208220	-0.380684	-0.765866	0.505240	-0.021163	-0.030673	0.862174
20941	-0.631954	-0.960806	9.791853	-0.638247	-0.052534	-0.191152	-0.209341	-0.362237	-0.771178	0.508216	-0.026653	-0.042255	0.859779
20942	-0.933836	-0.955148	9.299511	-0.766582	-0.033785	-0.283559	-0.208425	-0.338106	-0.775952	0.512610	-0.033541	-0.055964	0.856139
20943	-1.606522	-1.161352	9.358212	-0.847728	-0.057079	-0.353688	-0.208406	-0.315869	-0.780091	0.517959	-0.040983	-0.071205	0.851451
20944	-1.799092	-1.773640	9.965591	-0.726793	-0.029005	-0.397725	-0.208134	-0.291870	-0.785626	0.524042	-0.047366	-0.084239	0.846191
20945	-1.800495	-1.292830	9.908653	-0.390145	0.016666	-0.430253	-0.205754	-0.276019	-0.788069	0.530942	-0.051232	-0.090895	0.840960
20946	-1.209867	-1.702050	8.139882	-0.420110	0.037979	-0.478200	-0.201946	-0.261939	-0.788757	0.538599	-0.055378	-0.098083	0.834999
20947	-1.141925	-2.354378	8.900746	-0.267265	0.043075	-0.467545	-0.199916	-0.252457	-0.792025	0.546146	-0.058344	-0.102388	0.829360
20948	-0.998832	-2.316891	10.514737	0.080591	0.106616	-0.449871	-0.196008	-0.257088	-0.791103	0.553917	-0.058230	-0.100452	0.824436
20949	1.786579	-2.116221	10.887102	0.416917	0.148628	-0.426924	-0.191269	-0.271486	-0.790033	0.561687	-0.055455	-0.092232	0.820320
20950	2.562751	-0.926537	10.269311	0.345811	0.181907	-0.497792	-0.184705	-0.287383	-0.790029	0.570543	-0.053554	-0.085107	0.815088
20951	0.142218	-1.773413	10.270844	0.047359	0.200248	-0.582176	-0.175051	-0.301129	-0.788257	0.580385	-0.055436	-0.082519	0.808252
20952	-1.109450	-1.549321	9.582552	-0.154626	0.108086	-0.638177	-0.164935	-0.302266	-0.790981	0.590679	-0.057843	-0.084511	0.800381
20953	-0.999710	-1.400734	9.693850	-0.276025	0.104650	-0.704286	-0.158854	-0.300400	-0.792334	0.601736	-0.061782	-0.088289	0.791392
20954	-0.871768	-1.071786	9.850317	-0.225640	0.144959	-0.756617	-0.149032	-0.295570	-0.794483	0.613625	-0.065372	-0.091089	0.781597
20955	-0.605457	-0.974914	9.964476	-0.014432	0.118713	-0.778146	-0.141642	-0.296423	-0.795626	0.625901	-0.066189	-0.090582	0.771791
20956	0.226025	-1.179271	9.743493	-0.160846	0.094153	-0.851845	-0.132578	-0.295386	-0.797287	0.638925	-0.068028	-0.093053	0.760584
20957	0.442383	-0.996072	10.435787	-0.228782	0.027544	-0.903732	-0.125986	-0.291895	-0.799401	0.652297	-0.069837	-0.097099	0.748467
20958	0.273104	-1.024444	10.162983	-0.262594	0.022476	-0.939192	-0.118609	-0.290713	-0.800140	0.665920	-0.071689	-0.102084	0.735520
20959	0.033990	-1.373653	10.175449	-0.550489	0.024334	-0.987104	-0.113481	-0.279486	-0.803437	0.679530	-0.077470	-0.110919	0.721065
20960	-0.935581	-3.955816	11.067258	-0.856064	0.097688	-0.901204	-0.106072	-0.258915	-0.807446	0.691213	-0.088415	-0.123354	0.706534
20961	-0.032290	-1.861502	10.117548	-1.263048	0.144667	-0.875626	-0.100600	-0.217185	-0.809939	0.701361	-0.105885	-0.140334	0.690788
20962	0.556329	-2.552027	8.364784	-0.436716	0.173233	-0.931461	-0.094268	-0.189559	-0.813607	0.713645	-0.111695	-0.145941	0.675971
20963	0.703016	-5.676740	8.481389	0.350205	0.290419	-0.820247	-0.084409	-0.192866	-0.813145	0.726213	-0.108414	-0.138593	0.664570
20964	1.102357	-3.845898	8.167380	0.318392	0.314509	-0.684431	-0.071895	-0.206490	-0.815001	0.736782	-0.105991	-0.131324	0.654731
20965	0.872303	-3.953521	8.562215	0.572255	0.322335	-0.640218	-0.059108	-0.224862	-0.813065	0.747078	-0.100290	-0.120224	0.646036
20966	1.723525	-3.461777	9.536129	0.621256	0.299973	-0.625138	-0.045180	-0.262222	-0.810305	0.756997	-0.093298	-0.109016	0.637468
20967	1.464814	-2.506774	9.751188	0.404068	0.230099	-0.697200	-0.032647	-0.280457	-0.810029	0.767028	-0.088725	-0.101559	0.627281
20968	1.030978	-3.075613	9.796451	0.473936	0.176084	-0.734763	-0.022242	-0.289190	-0.808988	0.777323	-0.082094	-0.094269	0.616557
20969	0.944608	-2.976081	9.094271	0.331091	0.116875	-0.801163	-0.013113	-0.301984	-0.806686	0.787844	-0.076999	-0.089625	0.604434
20970	1.535362	-3.090927	9.220017	0.300884	0.092307	-0.859833	-0.003992	-0.312608	-0.805773	0.798728	-0.071758	-0.085913	0.591189
20971	1.520416	-2.810963	9.468534	0.533475	0.131743	-0.849083	0.005941	-0.331718	-0.804584	0.809595	-0.063432	-0.078752	0.578213
20972	0.891758	-2.962260	10.294034	0.651491	0.148409	-0.848022	0.017045	-0.351850	-0.799180	0.820263	-0.053192	-0.069946	0.565196
20973	1.211662	-2.468364	10.616548	0.731723	0.184846	-0.778577	0.030995	-0.370912	-0.794321	0.829911	-0.042298	-0.059560	0.553092
20974	1.416096	-1.220318	10.323953	0.826605	0.207571	-0.765267	0.043809	-0.396613	-0.787587	0.839104	-0.029900	-0.047676	0.541051
20975	0.745398	-1.138877	10.080766	0.719406	0.181628	-0.802927	0.059478	-0.423687	-0.779885	0.848206	-0.019103	-0.037454	0.527995
20976	0.451101	-1.080802	9.447185	0.497617	0.152071	-0.816873	0.074860	-0.445877	-0.772130	0.856975	-0.011602	-0.029997	0.514354
20977	-0.352548	-1.385360	10.039345	0.282830	0.148646	-0.824453	0.088388	-0.458699	-0.767588	0.865490	-0.007915	-0.024863	0.500246
20978	-0.017216	-0.033157	8.751987	0.233151	0.140159	-0.877512	0.102638	-0.460811	-0.765002	0.874229	-0.004797	-0.020311	0.485065
20979	0.213648	-0.490404	8.449175	0.358146	0.026376	-0.846328	0.115612	-0.467392	-0.760262	0.882352	0.001426	-0.016583	0.470297
20980	-0.401240	-0.733960	9.023586	0.395216	-0.026237	-0.766821	0.126266	-0.475859	-0.756275	0.889413	0.008945	-0.013377	0.456821
20981	-0.112132	0.176565	9.459289	0.298251	-0.021366	-0.698689	0.135096	-0.483232	-0.750457	0.895653	0.014473	-0.011012	0.444382
20982	0.160174	0.778020	9.444630	0.138938	-0.033772	-0.687517	0.141332	-0.487063	-0.749690	0.901622	0.017454	-0.010254	0.432052
20983	0.381523	0.665925	9.527938	0.038628	-0.065402	-0.677880	0.148183	-0.486966	-0.745820	0.907386	0.018736	-0.010962	0.419737
20984	0.327571	0.550777	9.483827	0.061752	-0.069814	-0.647774	0.154903	-0.484018	-0.746147	0.912698	0.020624	-0.011540	0.407952
20985	0.507127	0.342061	9.321282	0.093799	-0.091771	-0.615110	0.159305	-0.483092	-0.747229	0.917601	0.023130	-0.012300	0.396638
20986	0.462285	0.493277	9.111946	0.016600	-0.140848	-0.567337	0.162131	-0.478225	-0.748505	0.921984	0.024729	-0.014563	0.386164
20987	0.364578	0.669897	9.210938	-0.094663	-0.183002	-0.511842	0.163139	-0.471855	-0.750507	0.925890	0.024475	-0.018519	0.376545
20988	0.887081	1.137755	9.399240	-0.067024	-0.190236	-0.494990	0.164286	-0.468607	-0.750493	0.929504	0.024887	-0.022376	0.367292
20989	0.785906	0.474386	10.050901	0.036682	-0.160567	-0.489841	0.164922	-0.465626	-0.752011	0.932975	0.026946	-0.024962	0.358062
20990	0.170654	0.167132	11.028284	0.028613	-0.062603	-0.485919	0.166982	-0.463603	-0.751637	0.936334	0.028208	-0.025735	0.349028
20991	0.640813	1.104493	10.477513	-0.003307	0.044128	-0.498040	0.170844	-0.458606	-0.753055	0.939802	0.028083	-0.024744	0.339665
20992	1.061739	1.256210	9.259723	0.104491	0.047928	-0.557228	0.180152	-0.455944	-0.752271	0.943451	0.030033	-0.022891	0.329356
20993	0.203860	0.098160	10.577848	0.359359	0.037991	-0.771301	0.188556	-0.455449	-0.748676	0.948208	0.036921	-0.019433	0.314899
20994	-0.213544	-1.528487	9.988441	0.193560	-0.043665	-0.925441	0.197880	-0.457263	-0.744989	0.953683	0.041253	-0.018428	0.297401
20995	-0.102489	1.162431	10.227474	0.295536	-0.160968	-0.945760	0.206293	-0.457581	-0.742811	0.958827	0.048113	-0.019018	0.279239
20996	0.679684	1.824545	10.115398	0.285365	-0.294278	-0.905880	0.208372	-0.459355	-0.741706	0.963292	0.055593	-0.022264	0.261691
20997	1.126692	2.214814	9.904567	0.360925	-0.275388	-0.783710	0.208384	-0.463018	-0.739308	0.966721	0.064344	-0.024872	0.246357
20998	0.135515	2.044301	9.812635	0.291530	-0.243878	-0.662235	0.210482	-0.469405	-0.736326	0.969345	0.071534	-0.027362	0.233461
20999	0.252800	1.908059	9.598596	0.082630	-0.226666	-0.558013	0.209963	-0.468588	-0.737208	0.971644	0.074553	-0.030597	0.222291
21000	0.268684	2.109371	9.410938	0.089452	-0.176107	-0.462574	0.209688	-0.465603	-0.737559	0.973380	0.077383	-0.032996	0.213199
21001	0.802145	1.406222	9.681804	0.241305	-0.153636	-0.412350	0.208412	-0.470072	-0.735790	0.974620	0.083085	-0.034322	0.205022
21002	0.816326	1.338725	10.452259	0.228718	-0.125807	-0.412376	0.209855	-0.474556	-0.733805	0.975773	0.088366	-0.035214	0.197025
21003	0.762630	1.268410	10.127513	0.121723	0.003831	-0.447924	0.212707	-0.475521	-0.732960	0.977291	0.091085	-0.033860	0.188307
21004	0.938131	1.528849	9.235087	0.091337	0.103592	-0.400181	0.220073	-0.472984	-0.732020	0.978650	0.092773	-0.030828	0.180797
21005	0.783115	1.471314	8.899347	0.119574	0.101744	-0.304774	0.227839	-0.474248	-0.728304	0.979577	0.094970	-0.027833	0.175028
21006	0.783586	0.836458	9.697042	0.215815	0.059500	-0.256790	0.235352	-0.475917	-0.725870	0.980060	0.099154	-0.025490	0.170296
21007	0.999527	1.309625	10.053854	0.109816	0.053878	-0.172966	0.237306	-0.479998	-0.722480	0.980462	0.101190	-0.023720	0.167008
21008	0.911604	1.842044	10.137629	-0.099944	0.088591	-0.075545	0.241432	-0.477851	-0.720470	0.980939	0.098991	-0.022230	0.165724
21009	1.386890	2.153385	9.353739	-0.367047	0.037528	0.036814	0.244905	-0.471359	-0.724046	0.981543	0.091644	-0.022809	0.166297
21010	1.598401	1.352491	9.083186	-0.376885	-0.078350	0.201761	0.241233	-0.460488	-0.728754	0.981472	0.084434	-0.026037	0.170018
21011	1.232033	1.739072	10.311501	-0.227375	-0.103294	0.340385	0.236541	-0.452595	-0.733219	0.980617	0.080146	-0.029477	0.176349
21012	0.959630	2.463690	10.648984	-0.156090	-0.045710	0.417116	0.227858	-0.450378	-0.735503	0.979317	0.077020	-0.031664	0.184399
21013	0.480440	2.332690	9.841810	-0.318920	0.036707	0.460421	0.222939	-0.448179	-0.739764	0.978076	0.070414	-0.032878	0.193203
21014	1.212424	1.735641	9.138980	-0.549907	0.059211	0.514887	0.220562	-0.438673	-0.742071	0.976768	0.059110	-0.034638	0.203055
21015	1.180482	0.967795	9.618232	-0.619972	0.078248	0.563633	0.217005	-0.424276	-0.748540	0.975132	0.046383	-0.036358	0.213644
21016	1.435275	0.807185	9.650232	-0.489378	0.090432	0.573331	0.214740	-0.409480	-0.754255	0.973073	0.036059	-0.037289	0.224584
21017	1.362809	0.794145	9.919841	-0.145542	0.095886	0.510663	0.211482	-0.404986	-0.755957	0.970904	0.032534	-0.036543	0.234417
21018	1.797856	0.855690	9.921601	0.021976	0.125636	0.474864	0.210069	-0.407149	-0.755700	0.968695	0.032052	-0.034385	0.243762
21019	1.821769	0.819774	10.033921	-0.003749	0.156324	0.431593	0.210218	-0.410675	-0.755609	0.966664	0.031085	-0.031804	0.252158
21020	2.157463	0.492589	10.063309	-0.131454	0.185177	0.383897	0.211130	-0.412308	-0.754485	0.964878	0.027394	-0.029202	0.259630
21021	2.187871	0.355298	10.071080	-0.274509	0.232402	0.374176	0.214110	-0.413138	-0.753513	0.963173	0.020865	-0.026583	0.266752
21022	2.398321	0.411253	10.031461	-0.513898	0.276205	0.300283	0.217162	-0.402305	-0.754734	0.961845	0.009360	-0.024207	0.272361
21023	2.244493	0.495489	10.447067	-0.745076	0.313136	0.177185	0.224051	-0.380100	-0.760513	0.961049	-0.006512	-0.022603	0.275375
21024	1.964398	-0.167426	10.004522	-0.708807	0.369521	0.096545	0.234164	-0.357099	-0.763259	0.960473	-0.022183	-0.019471	0.276805
21025	1.198724	-0.539514	9.843448	-0.516946	0.378776	0.016185	0.245451	-0.336004	-0.765527	0.960242	-0.033941	-0.015445	0.276667
21026	0.442107	-0.989233	9.484360	-0.056944	0.370500	-0.002378	0.258076	-0.324817	-0.764069	0.960313	-0.037054	-0.008729	0.276314
21027	0.882788	-0.123666	8.973869	0.340549	0.290204	-0.057873	0.268723	-0.332471	-0.758921	0.960920	-0.031820	-0.001736	0.274984
21028	0.297180	-0.984517	9.084368	0.186698	0.234406	-0.091802	0.274584	-0.341183	-0.754224	0.961541	-0.029490	0.003655	0.273049
21029	-1.164293	-1.438117	9.591578	-0.117670	0.224116	-0.076099	0.281951	-0.339868	-0.751631	0.961881	-0.032768	0.006880	0.271410
21030	-1.439964	-0.829228	9.824432	-0.554258	0.246781	-0.081640	0.290698	-0.328795	-0.752038	0.961861	-0.044751	0.008482	0.269721
21031	-0.911848	-0.552513	8.861869	-0.994297	0.201261	-0.104478	0.298203	-0.302933	-0.754460	0.961329	-0.064790	0.006563	0.267591
21032	-0.366305	-1.227078	8.287113	-0.652422	0.052700	-0.155684	0.303358	-0.273669	-0.757326	0.961229	-0.077603	0.003796	0.264580
21033	-0.662436	-2.150239	9.206603	-0.096119	-0.045215	-0.166203	0.303407	-0.256987	-0.761136	0.961981	-0.079092	0.001838	0.261407
21034	-0.390873	-1.324265	9.473276	0.221279	-0.076871	-0.126914	0.302911	-0.260781	-0.761422	0.962990	-0.074410	0.001229	0.259060
21035	-0.472245	-1.222708	9.446310	0.070183	-0.071582	-0.149098	0.301379	-0.264434	-0.761947	0.963886	-0.072555	-0.000317	0.256240
21036	-0.343464	-1.103953	9.287968	-0.196457	-0.078672	-0.144029	0.295426	-0.264266	-0.763523	0.964324	-0.075911	-0.003137	0.253586
21037	0.160579	-0.506995	9.179945	-0.097649	-0.076846	-0.222634	0.295380	-0.255451	-0.764589	0.965314	-0.077215	-0.005759	0.249346
21038	-0.087609	-1.483021	10.235383	-0.077814	-0.061077	-0.286025	0.295980	-0.246096	-0.766172	0.966599	-0.078353	-0.007854	0.243895
21039	-0.354157	-1.624476	10.483562	-0.020495	-0.003278	-0.288877	0.296347	-0.241758	-0.766904	0.967984	-0.078513	-0.008768	0.238255
21040	-0.453516	-1.330985	10.261914	0.090687	0.059881	-0.314178	0.298264	-0.237972	-0.765743	0.969615	-0.076961	-0.007757	0.232086
21041	-0.258852	-1.816296	10.913070	0.418088	0.091272	-0.310088	0.299470	-0.245166	-0.765447	0.971680	-0.069056	-0.004801	0.225935
21042	0.372677	-1.300752	11.245158	0.555875	0.126909	-0.305522	0.304587	-0.259027	-0.761942	0.973761	-0.058769	-0.000332	0.219851
21043	0.436346	-1.158613	10.703172	0.423530	0.126969	-0.306465	0.311239	-0.269914	-0.757663	0.975573	-0.050887	0.003336	0.213675
21044	-0.172386	-1.175295	9.987340	0.246538	0.070455	-0.339486	0.315288	-0.277259	-0.755233	0.977239	-0.046377	0.005333	0.206944
21045	-0.515932	-0.914752	9.378138	0.035384	0.047849	-0.328600	0.318911	-0.277008	-0.754772	0.978624	-0.045749	0.005817	0.200421
21046	-0.336175	-1.077105	8.649023	-0.091763	0.033835	-0.292640	0.321349	-0.274581	-0.751966	0.979693	-0.047693	0.005757	0.194662
21047	-0.314423	-1.418132	8.856377	0.117997	-0.018857	-0.205028	0.322371	-0.272282	-0.751446	0.980612	-0.045208	0.005368	0.190599
21048	-0.197382	-1.277687	9.469739	0.270479	-0.078669	-0.124848	0.323006	-0.270659	-0.750415	0.981327	-0.039596	0.004657	0.188170
21049	-0.027706	-1.191797	9.678322	0.228871	-0.118343	-0.042503	0.319820	-0.279591	-0.751095	0.981679	-0.034577	0.002874	0.187359
21050	-0.478150	-1.048308	9.840050	0.096200	-0.147259	0.000645	0.315833	-0.285266	-0.749938	0.981746	-0.032116	0.000258	0.187463
21051	-0.355832	-0.477862	9.525957	-0.095260	-0.131573	0.014373	0.309891	-0.288353	-0.749623	0.981637	-0.033427	-0.002936	0.187782
21052	-0.627710	-0.656111	8.738078	-0.094295	-0.164561	0.009917	0.305468	-0.284125	-0.751054	0.981519	-0.034640	-0.006600	0.188085
21053	-0.720194	-0.747820	8.396600	-0.136459	-0.217013	0.027941	0.299743	-0.277991	-0.753471	0.981286	-0.036462	-0.011568	0.188718
21054	-0.114148	-1.101921	8.964015	0.077943	-0.243608	0.075842	0.293004	-0.276598	-0.754638	0.980985	-0.034009	-0.016085	0.190402
21055	0.668789	-1.379302	9.905649	0.428203	-0.203897	0.164581	0.285538	-0.285237	-0.754099	0.980539	-0.024880	-0.018566	0.193854
21056	0.812809	-0.498951	10.327838	0.399422	-0.113178	0.217697	0.278378	-0.303100	-0.751860	0.979807	-0.016666	-0.019212	0.198322
21057	0.557705	-0.731568	10.678198	0.215053	-0.024039	0.244895	0.274552	-0.315557	-0.748850	0.978882	-0.012449	-0.018991	0.203163
21058	0.598867	-0.043764	10.786674	0.130970	0.096564	0.276566	0.274832	-0.322206	-0.744178	0.977805	-0.010359	-0.016583	0.208601
21059	-0.200735	-0.108922	11.033120	0.139974	0.170243	0.278883	0.276676	-0.329947	-0.740438	0.976710	-0.008406	-0.012836	0.214017
21060	-0.160535	-0.220497	10.824835	-0.037025	0.262109	0.276133	0.283673	-0.333378	-0.735579	0.975560	-0.010299	-0.007911	0.219351
21061	0.352619	0.006634	9.337983	-0.163984	0.233331	0.289127	0.288578	-0.331507	-0.733712	0.974272	-0.014543	-0.004229	0.224866
21062	-0.501720	-0.605586	9.066779	-0.189056	0.142687	0.271130	0.292447	-0.330444	-0.730300	0.972984	-0.018867	-0.002303	0.230089
21063	-0.893997	-1.137738	10.205458	-0.112537	0.114470	0.322678	0.291911	-0.328951	-0.727715	0.971447	-0.021630	-0.000638	0.236270
21064	-0.230828	0.087079	10.564651	0.044796	0.107160	0.348514	0.292710	-0.334381	-0.724961	0.969792	-0.021246	0.001723	0.242999
21065	0.151845	0.613370	9.844105	0.088152	0.079381	0.272957	0.290913	-0.340341	-0.719868	0.968496	-0.019880	0.003651	0.248209
21066	-0.146681	-0.250253	8.993309	-0.165501	-0.000658	0.168535	0.289870	-0.339522	-0.719332	0.967577	-0.023045	0.002800	0.251505
21067	-0.756444	-0.450730	9.512904	-0.303193	-0.028517	0.123503	0.287506	-0.333000	-0.720514	0.966809	-0.028735	0.000648	0.253877
21068	-0.718136	0.174656	9.649523	-0.123291	-0.007503	0.116192	0.286967	-0.329472	-0.720087	0.966131	-0.031054	-0.000142	0.256176
21069	-0.468612	-0.035173	9.301333	0.013759	-0.021391	0.086189	0.283608	-0.331624	-0.719290	0.965710	-0.030615	-0.000521	0.257812
21070	-0.032472	-0.480161	8.811861	-0.012950	-0.052848	0.058353	0.282301	-0.329990	-0.718486	0.965374	-0.030567	-0.001660	0.259066
21071	-0.339620	-0.567604	9.318130	-0.188416	-0.100145	0.051679	0.279442	-0.328076	-0.718681	0.964992	-0.033626	-0.004622	0.260075
21072	-0.187072	-0.512881	9.514486	-0.208107	-0.100229	0.047972	0.275523	-0.321138	-0.720605	0.964543	-0.037097	-0.007697	0.261191
21073	-0.121464	-0.792340	9.520320	-0.079389	-0.129998	0.064586	0.272273	-0.318273	-0.721810	0.964134	-0.037899	-0.010649	0.262479
21074	-0.369223	-0.673847	9.889071	-0.050691	-0.107208	0.047345	0.267474	-0.317705	-0.720708	0.963774	-0.038294	-0.013038	0.263636
21075	-0.564405	-0.650134	10.854619	0.120992	-0.074076	0.054045	0.262689	-0.319036	-0.720649	0.963570	-0.035525	-0.013827	0.264725
21076	-0.140445	-0.114615	10.897968	0.445996	-0.024185	0.023091	0.259895	-0.329598	-0.719686	0.963666	-0.026777	-0.012004	0.265493
21077	0.309202	-0.014475	10.188766	0.375592	0.038867	-0.000203	0.259966	-0.345603	-0.714077	0.963864	-0.019637	-0.009292	0.265509
21078	0.301312	-0.435883	9.986947	0.030497	0.080055	-0.044944	0.262183	-0.350635	-0.710060	0.964081	-0.019437	-0.007690	0.264785
21079	-0.120783	-0.713800	10.040258	-0.021386	0.088915	-0.047865	0.263486	-0.351862	-0.710219	0.964351	-0.020222	-0.006146	0.263781
21080	-0.319804	-0.183181	10.038464	0.043079	0.080253	-0.056951	0.266576	-0.350389	-0.707304	0.964642	-0.019780	-0.004479	0.262782
21081	0.197939	-0.007305	9.103666	-0.025433	0.040192	-0.126426	0.269150	-0.348505	-0.705530	0.965310	-0.020361	-0.003918	0.260282
21082	-0.271517	-0.817552	8.757179	-0.187356	-0.017335	-0.143692	0.270670	-0.342547	-0.705239	0.965917	-0.023849	-0.005374	0.257696
21083	-0.089503	-1.047706	9.454632	-0.155483	-0.059620	-0.102315	0.268063	-0.338328	-0.707337	0.966368	-0.026473	-0.007407	0.255688
21084	0.161849	-1.033318	10.082208	0.035727	-0.076484	-0.066703	0.265982	-0.337368	-0.706528	0.966614	-0.025351	-0.008831	0.254828
21085	0.289153	-0.793363	10.232852	0.058969	-0.070435	-0.062980	0.263665	-0.339796	-0.706773	0.966961	-0.023805	-0.009977	0.253614
21086	0.490502	-0.983906	9.777165	-0.091327	-0.044220	-0.048209	0.260549	-0.337338	-0.708753	0.967082	-0.025308	-0.011409	0.252948
21087	0.765360	-1.041135	9.851032	-0.039635	-0.042651	-0.005626	0.258467	-0.335428	-0.709087	0.967090	-0.025847	-0.012539	0.252809
21088	0.160243	-1.272405	10.536037	0.159644	-0.058380	0.024086	0.257058	-0.339761	-0.706290	0.967000	-0.022442	-0.012935	0.253454
21089	-0.572223	-1.055303	10.458344	0.015394	-0.030323	0.079798	0.252937	-0.344622	-0.705379	0.966602	-0.022054	-0.013494	0.254974
21090	-0.119826	-0.566037	9.604609	-0.310220	-0.009411	0.096869	0.250338	-0.342166	-0.706982	0.965909	-0.027999	-0.015302	0.256910
21091	0.143530	-0.185089	9.022794	-0.251147	-0.042614	0.100715	0.246686	-0.335907	-0.709686	0.965231	-0.032692	-0.017434	0.258758
21092	0.019703	0.060737	8.880106	0.023652	-0.087898	0.067398	0.241632	-0.335066	-0.710371	0.964801	-0.031772	-0.019056	0.260359
21093	-0.403206	-1.030117	9.688225	0.058284	-0.103725	0.092152	0.237251	-0.338432	-0.711491	0.964323	-0.030163	-0.020742	0.262185
21094	-0.504385	-1.726460	11.353561	0.034424	0.002440	0.205004	0.234934	-0.341132	-0.711355	0.963188	-0.029563	-0.020482	0.266410
21095	0.166289	0.238669	10.817682	0.098970	0.119511	0.237832	0.232116	-0.348170	-0.708948	0.962023	-0.028416	-0.017528	0.270919
21096	0.229939	-0.288534	10.018092	0.109267	0.174951	0.172792	0.231126	-0.357929	-0.706594	0.961138	-0.027291	-0.013560	0.274383
21097	0.106041	-0.706106	9.202156	0.063674	0.151519	0.177632	0.233736	-0.362826	-0.704246	0.960238	-0.026959	-0.010220	0.277689
21098	-0.152802	-0.454754	9.735932	0.024212	0.137459	0.180935	0.235938	-0.364196	-0.701730	0.959203	-0.027265	-0.007437	0.281303
21099	-0.133590	0.199788	9.921111	-0.007883	0.161939	0.161528	0.236712	-0.365150	-0.699316	0.958316	-0.028332	-0.004289	0.284270
21100	-0.045523	0.379965	9.297649	0.019222	0.184877	0.128348	0.238815	-0.370314	-0.699782	0.957509	-0.028997	-0.000656	0.286943
21101	0.071429	-0.140993	9.103220	0.013222	0.181524	0.071760	0.243207	-0.371290	-0.694732	0.957113	-0.029716	0.002935	0.288171
21102	-0.143219	-0.460124	9.577192	-0.046810	0.130753	0.060554	0.244499	-0.371569	-0.693473	0.956574	-0.031336	0.005105	0.289757
21103	-0.412895	-0.354718	9.542282	-0.032560	0.060854	0.056102	0.245264	-0.370625	-0.691425	0.956235	-0.032228	0.006114	0.290757
21104	-0.038111	0.058393	9.538992	0.162554	-0.023124	0.020183	0.242816	-0.373324	-0.690775	0.956080	-0.028958	0.006533	0.291599
21105	-0.192603	0.073076	9.228107	0.275405	-0.112131	-0.022438	0.239480	-0.380495	-0.688232	0.956383	-0.022917	0.005976	0.291155
21106	-0.504768	-0.373122	9.581311	-0.026009	-0.192544	-0.083088	0.231975	-0.383168	-0.685841	0.956743	-0.022276	0.002012	0.290073
21107	-0.120464	0.011893	9.851555	-0.379368	-0.191023	-0.101562	0.225715	-0.373233	-0.689622	0.957150	-0.028299	-0.003887	0.288180
21108	0.001819	-0.091600	9.349492	-0.252121	-0.170736	-0.125280	0.221639	-0.361956	-0.690477	0.957619	-0.032099	-0.008770	0.286108
21109	0.112639	-0.458491	9.190528	-0.054335	-0.136554	-0.123820	0.216808	-0.354878	-0.690849	0.958278	-0.032187	-0.011779	0.283774
21110	-0.065195	-1.059064	10.521211	0.093110	-0.063288	-0.101431	0.213559	-0.353641	-0.689635	0.958835	-0.029987	-0.012618	0.282093
21111	0.016707	-1.101481	11.015029	0.205530	0.074635	-0.004990	0.210435	-0.351455	-0.688671	0.959011	-0.026352	-0.010038	0.281962
21112	0.374835	-0.306799	10.706285	0.113366	0.174202	0.038819	0.214201	-0.355682	-0.684668	0.958822	-0.025138	-0.006125	0.282827
21113	0.156585	0.257936	10.015395	0.128891	0.203372	0.000462	0.219259	-0.359915	-0.679404	0.958913	-0.023661	-0.001515	0.282706
21114	-0.261828	-0.154714	9.271743	0.122103	0.141725	-0.080820	0.224700	-0.362659	-0.675155	0.959390	-0.022090	0.001770	0.281210
21115	-0.772645	-0.699800	9.810552	0.086349	0.119960	-0.112851	0.228322	-0.362951	-0.673418	0.960066	-0.020974	0.004513	0.278948
21116	-1.221470	-0.015446	10.687360	0.158032	0.143623	-0.148997	0.233746	-0.361897	-0.670414	0.960910	-0.018728	0.008005	0.276111
21117	-0.969106	0.189078	9.793629	0.247078	0.150935	-0.224116	0.238411	-0.364907	-0.666157	0.962202	-0.014706	0.012257	0.271662
21118	-0.491732	-0.212199	8.761232	0.180386	0.105688	-0.302512	0.243863	-0.369549	-0.662055	0.963822	-0.011858	0.015099	0.265853
21119	-0.477202	-0.883090	8.820678	0.171381	0.074185	-0.304596	0.248257	-0.369439	-0.659301	0.965446	-0.008941	0.017438	0.259865
21120	-0.455709	-0.593282	9.275582	0.196267	0.082767	-0.276144	0.253949	-0.370556	-0.655169	0.966821	-0.005657	0.019924	0.254615
21121	-0.245386	-0.587187	10.232624	0.224732	0.096476	-0.261871	0.258362	-0.373565	-0.653086	0.968126	-0.001855	0.022954	0.249401
21122	-0.084270	-0.356146	10.700067	0.417710	0.047294	-0.225408	0.262781	-0.379829	-0.647063	0.969122	0.005908	0.025865	0.245151
21123	-0.058048	-0.063203	10.619103	0.333655	-0.024407	-0.253542	0.265644	-0.384457	-0.643435	0.970315	0.012391	0.027064	0.240006
21124	-0.231356	0.027969	10.107410	0.013375	-0.059328	-0.256802	0.265910	-0.386086	-0.642814	0.971471	0.012808	0.025965	0.235384
21125	-0.060568	0.285464	9.813332	-0.222007	-0.094416	-0.242776	0.265097	-0.378894	-0.644141	0.972708	0.008830	0.023124	0.230707
21126	-0.062184	0.387404	10.114889	-0.240814	-0.062999	-0.237497	0.266076	-0.368186	-0.645077	0.973772	0.004340	0.020749	0.226536
21127	-0.599383	-0.118017	10.188206	-0.251624	-0.050637	-0.222495	0.265248	-0.356789	-0.649053	0.974811	-0.000413	0.018608	0.222253
21128	-0.921377	0.109459	9.830750	-0.226705	-0.029575	-0.175384	0.265335	-0.347974	-0.650890	0.975530	-0.004750	0.016939	0.219160
21129	-1.294403	0.617389	9.830194	-0.083421	-0.039869	-0.203240	0.267112	-0.340117	-0.653146	0.976426	-0.006250	0.015798	0.215181
21130	-1.408016	0.266654	9.663740	-0.158503	-0.066013	-0.225063	0.265527	-0.334413	-0.653580	0.977353	-0.009113	0.013715	0.210974
21131	-1.528221	-0.346995	10.010961	-0.106838	-0.051250	-0.183315	0.268230	-0.329815	-0.656394	0.978119	-0.011034	0.012329	0.207386
21132	-1.325188	0.362836	9.870787	-0.092510	-0.032939	-0.172484	0.267821	-0.325473	-0.657498	0.978805	-0.012729	0.011178	0.204093
21133	-0.626084	0.247934	8.681173	-0.199596	-0.083562	-0.217713	0.265061	-0.317049	-0.659553	0.979650	-0.016319	0.008820	0.199853
21134	-0.754548	-0.164199	8.845752	-0.258623	-0.132503	-0.244805	0.265008	-0.306742	-0.660990	0.980533	-0.020879	0.005025	0.195176
21135	-0.314999	-0.848243	9.619869	-0.178315	-0.124072	-0.219805	0.262889	-0.296694	-0.663935	0.981317	-0.023911	0.001962	0.190895
21136	0.284564	-0.764071	10.362988	-0.133906	-0.042325	-0.143584	0.259485	-0.289217	-0.665605	0.981789	-0.026363	0.000465	0.188137
21137	0.241897	0.007216	10.819176	-0.124689	0.069658	-0.178198	0.260622	-0.283256	-0.667102	0.982390	-0.029057	0.001388	0.184564
21138	0.109719	-0.202514	9.529912	-0.245829	0.136595	-0.244020	0.265754	-0.275555	-0.665437	0.983108	-0.034377	0.002935	0.179745
21139	0.357329	-1.355035	9.182918	-0.444355	0.115624	-0.270518	0.270214	-0.261882	-0.666395	0.983718	-0.043538	0.003501	0.174329
21140	0.243690	-1.397871	9.827401	-0.433747	0.068284	-0.274125	0.273617	-0.243863	-0.668577	0.984223	-0.052307	0.003001	0.168996
21141	-0.545658	-1.365829	9.642342	-0.396141	0.023097	-0.287866	0.278569	-0.226940	-0.667205	0.984736	-0.060229	0.001871	0.163289
21142	-0.705383	-0.730802	9.280961	-0.336934	-0.020446	-0.320890	0.279407	-0.213790	-0.668883	0.985325	-0.066789	-0.000112	0.157080
21143	-0.930283	-0.429687	8.873052	0.309339	-0.107450	-0.393900	0.277697	-0.208491	-0.669959	0.986928	-0.060348	-0.001686	0.149426
21144	-0.396351	-0.059758	9.310040	0.819736	-0.212264	-0.522830	0.274270	-0.221627	-0.668754	0.989274	-0.043490	-0.004145	0.139383
21145	0.039927	0.155082	9.899877	0.451666	-0.229783	-0.666663	0.271492	-0.234088	-0.669091	0.991376	-0.033774	-0.007904	0.126378
21146	0.078560	0.137260	10.461634	-0.283260	-0.156346	-0.781046	0.266541	-0.228094	-0.670496	0.992984	-0.038850	-0.012336	0.111005
21147	-0.012733	-0.787749	9.726090	-0.595587	-0.032550	-0.912551	0.266139	-0.200969	-0.673301	0.994312	-0.050269	-0.014901	0.092707
21148	-0.320892	-1.705903	10.679383	-0.525955	0.064421	-0.880967	0.269752	-0.175088	-0.673871	0.995224	-0.060559	-0.015568	0.074970
21149	-0.293825	-0.619397	10.585908	-0.220094	0.088888	-0.834375	0.271952	-0.152183	-0.673168	0.996095	-0.064719	-0.014999	0.058152
21150	0.726411	-1.077654	9.605845	-0.044264	0.075044	-0.916353	0.273954	-0.139854	-0.672822	0.996956	-0.065392	-0.014830	0.039778
21151	0.412950	-2.049822	10.183699	-0.232427	0.060901	-0.882646	0.275657	-0.119928	-0.673422	0.997211	-0.069749	-0.014849	0.022001
21152	0.085906	-2.210051	10.429781	-0.277231	0.120376	-0.858024	0.277096	-0.100274	-0.671971	0.997072	-0.075057	-0.013856	0.004639
21153	0.325399	-2.127124	9.847150	-0.272499	0.174736	-0.882508	0.278170	-0.085365	-0.669535	0.996617	-0.080263	-0.011623	-0.013318
21154	-0.151813	-2.344691	9.834348	-0.265512	0.211521	-0.834641	0.280507	-0.065717	-0.665663	0.995856	-0.085288	-0.008768	-0.030345
21155	0.005451	-2.632523	9.695115	-0.184173	0.270942	-0.796927	0.284560	-0.050959	-0.663018	0.994949	-0.088729	-0.004510	-0.046723
21156	0.600711	-2.434345	9.173217	-0.241566	0.239279	-0.762340	0.289761	-0.033089	-0.660359	0.993691	-0.093230	-0.000968	-0.062332
21157	0.761473	-2.916242	9.281633	-0.293865	0.181299	-0.696112	0.291201	-0.014249	-0.657891	0.992140	-0.098991	0.001760	-0.076521
21158	0.810656	-3.489214	9.993111	-0.284489	0.161723	-0.622243	0.292537	0.000388	-0.655846	0.990521	-0.104402	0.004079	-0.089171
21159	0.896369	-2.978121	9.837248	-0.301950	0.150970	-0.516587	0.294246	0.016785	-0.652253	0.988850	-0.110413	0.006525	-0.099712
21160	0.819556	-2.906231	9.557589	-0.105665	0.105329	-0.398964	0.295216	0.027356	-0.650243	0.987770	-0.112346	0.007845	-0.107826
21161	0.676105	-2.703526	9.419381	0.154934	0.040409	-0.266799	0.295445	0.032236	-0.649558	0.987481	-0.109545	0.007653	-0.113240
21162	0.813011	-1.790816	9.395050	0.321578	0.000696	-0.124595	0.295224	0.025322	-0.649238	0.987878	-0.103215	0.006573	-0.115758
21163	0.524859	-1.221947	9.091689	0.160991	-0.035307	-0.028758	0.294877	0.019630	-0.652235	0.988113	-0.100378	0.005339	-0.116309
21164	0.224069	-1.084446	9.249655	0.178406	-0.065219	0.064780	0.295826	0.013388	-0.654231	0.988623	-0.097003	0.003670	-0.114898
21165	-0.039647	-0.831400	9.538389	0.119859	-0.109128	0.131287	0.292887	0.006624	-0.654894	0.989136	-0.095047	0.001385	-0.112134
21166	0.060536	-1.000708	9.477907	-0.011171	-0.156601	0.205878	0.291367	0.002702	-0.658497	0.989573	-0.095618	-0.001395	-0.107704
21167	0.011635	-1.082446	9.362047	0.004002	-0.163577	0.214775	0.289308	0.001086	-0.659763	0.990010	-0.095998	-0.004329	-0.103175
21168	0.079896	-1.667223	9.407601	0.033261	-0.161967	0.269486	0.285968	-0.003099	-0.661035	0.990604	-0.095698	-0.007188	-0.097440
21169	0.216423	-1.141988	9.287507	0.098598	-0.156731	0.272693	0.284056	-0.008242	-0.661569	0.991269	-0.094152	-0.010052	-0.091757
21170	0.346549	-0.840010	9.280244	0.291887	-0.165455	0.266163	0.281011	-0.017445	-0.664945	0.992247	-0.088720	-0.013470	-0.085979
21171	0.365493	-1.579651	9.675277	0.268648	-0.150625	0.250020	0.275926	-0.031789	-0.669621	0.993076	-0.083732	-0.016567	-0.080712
21172	0.674892	-1.533737	9.750031	-0.048935	-0.109694	0.249531	0.273632	-0.037743	-0.670670	0.993361	-0.084959	-0.018361	-0.075354
21173	0.595175	-1.214455	10.148476	-0.039069	-0.059884	0.249864	0.272976	-0.037062	-0.669244	0.993632	-0.085912	-0.019169	-0.070340
21174	0.948682	-1.081940	10.343993	0.123960	0.017065	0.226574	0.274177	-0.042492	-0.670724	0.994167	-0.083507	-0.018722	-0.065642
21175	1.079156	-1.051010	9.780929	0.120701	0.047877	0.180821	0.273425	-0.047370	-0.670248	0.994613	-0.081060	-0.017770	-0.062124
21176	0.724091	-1.736822	9.523795	-0.031121	0.053391	0.123312	0.276298	-0.051996	-0.669311	0.994744	-0.081652	-0.016581	-0.059524
21177	0.716852	-2.432183	10.176682	-0.254897	0.077693	0.128664	0.278347	-0.048482	-0.668282	0.994485	-0.086664	-0.014682	-0.057219
21178	0.569688	-1.745200	10.322818	-0.181355	0.157371	0.113809	0.281962	-0.047146	-0.667042	0.994342	-0.090120	-0.011256	-0.055091
21179	1.194660	-1.104889	9.757686	-0.114759	0.203811	0.061548	0.288409	-0.043520	-0.664540	0.994237	-0.092157	-0.007162	-0.054308
21180	0.761974	-1.488487	9.040923	-0.012395	0.164050	-0.012682	0.292927	-0.042597	-0.661523	0.994225	-0.092223	-0.004015	-0.054730
21181	-0.163391	-1.914015	9.084865	0.036098	0.096230	-0.074947	0.295106	-0.039355	-0.659987	0.994214	-0.091364	-0.002478	-0.056443
21182	-1.039819	-2.239807	8.838771	-0.110810	0.024705	-0.053164	0.297162	-0.037197	-0.658972	0.993961	-0.093537	-0.002071	-0.057341
21183	-0.946587	-1.360116	8.915362	0.003634	-0.008599	-0.041727	0.296395	-0.038820	-0.659232	0.993919	-0.093451	-0.002432	-0.058193
21184	-0.125812	-1.708893	8.625528	0.119082	-0.041966	-0.051892	0.296672	-0.042076	-0.659140	0.994090	-0.091129	-0.003617	-0.058892
21185	-0.260983	-2.050790	8.935150	-0.188120	-0.101662	-0.012086	0.294331	-0.039758	-0.659979	0.993714	-0.094984	-0.005518	-0.058996
21186	-0.258655	-1.726087	8.955684	-0.111977	-0.150573	-0.045128	0.289616	-0.030919	-0.659311	0.993430	-0.097381	-0.008568	-0.059507
21187	0.605800	-1.718192	9.022809	0.189723	-0.173398	-0.092617	0.285474	-0.030896	-0.660274	0.993642	-0.093796	-0.012495	-0.061012
21188	0.967851	-1.752975	9.581581	0.320465	-0.171744	-0.132320	0.281651	-0.040638	-0.662618	0.994013	-0.087600	-0.016648	-0.063139
21189	0.096878	-1.349368	10.372297	0.145033	-0.094754	-0.114489	0.277018	-0.044951	-0.664128	0.994081	-0.084773	-0.019002	-0.065238
21190	0.047376	-1.530641	10.735892	0.182634	-0.017820	-0.107798	0.275732	-0.047115	-0.663361	0.994242	-0.081121	-0.019881	-0.067140
21191	0.650708	-1.241199	10.981521	0.264933	-0.004038	-0.105513	0.271775	-0.056856	-0.664422	0.994512	-0.075760	-0.020561	-0.069162
21192	0.903224	-1.356205	10.192248	0.211360	0.006544	-0.105948	0.272071	-0.063096	-0.665000	0.994692	-0.071498	-0.020991	-0.070965
21193	1.011183	-1.114274	10.153248	0.239856	-0.007542	-0.077576	0.271699	-0.066620	-0.663876	0.994908	-0.066635	-0.021700	-0.072438
21194	0.749247	-0.930440	9.833220	0.517958	-0.065141	-0.049199	0.269431	-0.077591	-0.664589	0.995453	-0.056395	-0.023910	-0.072945
21195	-0.623477	-1.459861	10.151361	0.625388	-0.047683	0.128178	0.267208	-0.096700	-0.664742	0.996239	-0.044004	-0.025694	-0.070075
21196	-0.751134	-0.418569	10.606580	0.458420	-0.007852	0.254235	0.265251	-0.116623	-0.665932	0.996946	-0.035006	-0.026361	-0.064642
21197	-0.179571	0.511430	10.266312	0.385193	0.077745	0.262849	0.265983	-0.131950	-0.665324	0.997553	-0.027225	-0.025117	-0.059292
21198	-0.061131	-0.421238	8.346609	0.219030	0.074613	0.252631	0.267080	-0.143619	-0.663916	0.997987	-0.022891	-0.023839	-0.054131
21199	-0.257851	-0.915459	8.232088	0.154156	0.031607	0.340080	0.267122	-0.151485	-0.663353	0.998414	-0.019828	-0.023171	-0.047324
21200	-1.004616	-1.380454	9.194374	0.294153	-0.032341	0.397372	0.267187	-0.163690	-0.662320	0.998841	-0.014166	-0.024024	-0.039216
21201	-0.816542	-0.737735	9.089603	-0.063035	-0.043087	0.442390	0.266219	-0.175346	-0.662931	0.999113	-0.015615	-0.024563	-0.030434
21202	-0.590121	-0.494784	9.686379	-0.472950	-0.060912	0.449881	0.262304	-0.169901	-0.663332	0.999121	-0.025318	-0.025437	-0.021646
21203	0.357312	-1.412318	10.897981	-0.677316	-0.065081	0.490173	0.259391	-0.158495	-0.663434	0.998822	-0.039107	-0.026009	-0.012191
21204	2.704475	-1.421109	12.434757	-0.469904	0.063384	0.521369	0.259198	-0.147374	-0.663323	0.998514	-0.048740	-0.024307	-0.002067
21205	-0.673052	-1.314030	10.528330	-0.175161	0.137496	0.515171	0.262160	-0.145085	-0.662064	0.998371	-0.052487	-0.020915	0.007976
21206	-2.017437	-1.166900	8.028110	-0.430400	0.100463	0.627337	0.265603	-0.136833	-0.659728	0.997742	-0.061346	-0.018406	0.020202
21207	0.221231	-0.134201	9.347110	-0.512413	-0.014415	0.692801	0.265696	-0.129782	-0.660686	0.996687	-0.071780	-0.017830	0.033837
21208	1.634854	-1.015350	10.276362	-0.248535	-0.027144	0.672905	0.265833	-0.131546	-0.659808	0.995762	-0.076939	-0.017662	0.047190
21209	1.454619	-1.917382	10.536681	-0.163641	0.009591	0.694669	0.264941	-0.135203	-0.658165	0.994763	-0.080395	-0.016449	0.060926
21210	0.380887	-1.456751	9.796705	-0.390103	0.113941	0.769610	0.268044	-0.133863	-0.658711	0.993084	-0.088524	-0.013511	0.075928
21211	-0.719405	-1.323914	8.750417	-0.098634	0.086400	0.838984	0.269844	-0.132246	-0.657569	0.991525	-0.090759	-0.010337	0.092383
21212	-0.518815	-1.633457	8.699471	0.512929	0.015475	0.913555	0.272022	-0.151650	-0.656637	0.990555	-0.080775	-0.007512	0.110540
21213	0.539825	-0.831168	9.518975	0.964444	-0.054977	0.946378	0.272717	-0.184064	-0.654913	0.989661	-0.061562	-0.004828	0.129453
21214	0.562491	-0.377803	9.985362	1.247950	-0.034069	0.969743	0.269335	-0.228390	-0.653757	0.988191	-0.036832	-0.001165	0.148732
21215	0.679226	0.397312	10.526725	1.310047	0.112891	0.923256	0.265172	-0.274748	-0.647741	0.985911	-0.011097	0.005695	0.166804
21216	1.453863	0.688423	10.182166	1.059205	0.174145	0.824556	0.262591	-0.328032	-0.638740	0.983012	0.009316	0.012757	0.182860
21217	0.479224	0.447504	10.702041	0.631776	0.142898	0.744017	0.259761	-0.359482	-0.630549	0.979950	0.021648	0.017696	0.197274
21218	-0.165666	0.753184	10.715923	0.562187	0.115179	0.693439	0.258933	-0.377381	-0.624049	0.976773	0.032472	0.021787	0.210679
21219	0.067089	0.547279	10.822085	0.902378	0.113544	0.646452	0.254660	-0.405569	-0.616060	0.973170	0.050133	0.027316	0.222890
21220	0.361082	1.167800	10.019284	0.913350	0.176637	0.638886	0.250918	-0.438101	-0.604534	0.969066	0.067474	0.034099	0.234937
21221	-0.058291	2.641049	9.429482	0.389617	0.204940	0.543970	0.248437	-0.461687	-0.597809	0.965742	0.074715	0.039071	0.245425
21222	-0.113249	2.381949	9.494261	0.071469	0.194571	0.454341	0.248226	-0.472129	-0.594576	0.963209	0.075513	0.042424	0.254413
21223	-0.261476	2.594098	9.286517	0.283033	0.093478	0.341938	0.246204	-0.482968	-0.591321	0.960909	0.081125	0.045052	0.260851
21224	-1.179695	1.115361	10.176151	0.624757	0.056121	0.312525	0.244454	-0.499236	-0.583125	0.958129	0.093134	0.048803	0.266332
21225	-0.484069	2.130375	11.215096	0.603019	0.094938	0.359185	0.241433	-0.519837	-0.574953	0.954889	0.104811	0.053082	0.272733
21226	0.206368	3.889199	8.538030	0.263077	0.156683	0.251402	0.238497	-0.530130	-0.570398	0.952780	0.109267	0.056908	0.277548
21227	-0.027114	1.348329	6.723025	0.297854	0.045125	0.279921	0.241391	-0.540861	-0.565933	0.950468	0.115347	0.058709	0.282592
21228	-1.373816	2.348852	9.612888	0.305924	-0.049822	0.371823	0.235741	-0.553310	-0.559564	0.947686	0.121899	0.058559	0.289142
21229	-1.034786	3.824217	10.076280	0.416751	-0.013343	0.404674	0.228270	-0.564664	-0.553030	0.944253	0.130677	0.059691	0.296221
21230	0.166938	3.767795	8.844555	0.426112	-0.015044	0.346234	0.222766	-0.579012	-0.548475	0.941062	0.139244	0.060952	0.302157
21231	-0.281576	3.201133	7.991258	0.304643	0.020284	0.329653	0.216725	-0.589559	-0.544901	0.938117	0.145644	0.062217	0.307982
21232	-0.518667	2.794453	8.089553	0.304355	0.042936	0.394925	0.211329	-0.600652	-0.539547	0.934712	0.151601	0.063675	0.315083
21233	-0.726627	3.054202	9.139626	0.287894	0.049641	0.447792	0.206317	-0.611885	-0.532408	0.930860	0.157597	0.065042	0.323161
21234	-1.301880	2.934553	10.226953	0.146385	0.129110	0.471846	0.199872	-0.619989	-0.528291	0.927146	0.160121	0.066833	0.332105
21235	-0.282660	3.663858	9.885322	-0.118343	0.246868	0.494866	0.194719	-0.626065	-0.526352	0.923819	0.157251	0.069049	0.342144
21236	-0.386231	2.712285	9.082296	-0.300836	0.306472	0.521804	0.191081	-0.621840	-0.529972	0.920701	0.150331	0.070939	0.353097
21237	-0.656662	2.047170	8.730955	-0.440825	0.335228	0.626581	0.187193	-0.618019	-0.535770	0.916985	0.140956	0.072112	0.366156
21238	-0.109626	2.222341	9.213651	-0.400327	0.302309	0.749981	0.184723	-0.613935	-0.539921	0.912052	0.132491	0.072532	0.381244
21239	-0.321795	2.249520	9.696387	-0.184281	0.286371	0.837911	0.177222	-0.613757	-0.543395	0.905588	0.128321	0.074088	0.397435
21240	-0.075408	2.251305	10.122011	-0.205879	0.280920	0.851750	0.170254	-0.617516	-0.545122	0.898793	0.123633	0.075275	0.413788
21241	0.409604	2.537068	10.435902	-0.418680	0.294731	0.816670	0.159891	-0.613389	-0.551590	0.892470	0.115021	0.074983	0.429703
21242	0.112420	2.202151	9.468621	-0.561592	0.253089	0.774986	0.152744	-0.606025	-0.556921	0.886558	0.103998	0.072813	0.444856
21243	-0.255214	2.109232	9.602887	-0.679576	0.204245	0.729980	0.144567	-0.597568	-0.565813	0.881015	0.091298	0.068730	0.459078
21244	0.250753	1.619693	9.664985	-0.527346	0.155244	0.683075	0.138324	-0.587088	-0.575483	0.875367	0.081545	0.065301	0.472036
21245	-0.529339	1.596282	9.457581	-0.301750	0.101416	0.645987	0.129761	-0.581208	-0.580935	0.869562	0.076233	0.063011	0.483818
21246	-0.522765	2.514917	9.465681	-0.342576	0.068318	0.568213	0.121445	-0.572752	-0.587135	0.864432	0.070364	0.059947	0.494179
21247	0.267673	2.306482	9.379571	-0.364272	0.057955	0.417940	0.113918	-0.567014	-0.592348	0.860711	0.064131	0.056613	0.501855
21248	0.113356	1.662977	9.313431	-0.323797	0.062522	0.370585	0.110524	-0.560485	-0.595565	0.857303	0.058389	0.053896	0.508644
21249	-0.253337	1.691284	9.771081	-0.092909	0.049532	0.344129	0.106258	-0.558967	-0.600484	0.853855	0.056815	0.053243	0.514654
21250	-0.194294	1.853492	9.488886	-0.004938	0.039231	0.286597	0.103142	-0.558952	-0.598387	0.850867	0.056675	0.053470	0.519571
21251	0.070278	1.379478	9.293722	0.014853	0.002533	0.254714	0.100813	-0.557853	-0.600904	0.848209	0.057342	0.053219	0.523852
21252	-0.213038	1.248545	9.794479	0.107778	-0.048209	0.253493	0.095896	-0.559726	-0.599184	0.845484	0.059989	0.053173	0.527950
21253	-0.801533	1.654333	10.445814	0.195499	-0.048977	0.229702	0.091139	-0.567160	-0.597135	0.842880	0.064199	0.053987	0.531523
21254	0.017585	2.421638	10.224092	0.160185	-0.027986	0.141319	0.085978	-0.572830	-0.593783	0.841204	0.067394	0.054973	0.533678
21255	-0.143459	1.511375	10.200600	0.091602	0.009833	0.079137	0.083916	-0.575803	-0.591859	0.840241	0.069076	0.055866	0.534885
21256	-0.256397	1.578059	10.485891	0.015638	0.088541	0.075385	0.083402	-0.577157	-0.590968	0.839321	0.068520	0.057354	0.536242
21257	0.412031	2.224598	9.708995	0.062537	0.116626	0.026432	0.086004	-0.580020	-0.589625	0.838833	0.068521	0.059792	0.536739
21258	0.292290	1.713201	8.891944	0.157768	0.097788	-0.045249	0.088465	-0.580983	-0.588006	0.838994	0.070109	0.063124	0.535900
21259	-0.430778	1.192088	9.651530	0.246252	0.073395	-0.055172	0.092379	-0.588057	-0.584418	0.839155	0.073540	0.066899	0.534728
21260	-0.841955	1.745648	10.319855	0.103936	0.082077	-0.055956	0.095492	-0.591738	-0.579759	0.839499	0.074375	0.069408	0.533753
21261	-0.195355	2.386755	9.283564	0.020127	0.069911	-0.092779	0.099403	-0.596777	-0.578842	0.840380	0.073987	0.070783	0.532237
21262	-0.542982	1.725206	9.115555	0.084448	-0.022661	-0.097079	0.099921	-0.596508	-0.579359	0.841327	0.075554	0.071382	0.530438
21263	-0.603977	1.297748	9.159227	0.188017	-0.083929	-0.070180	0.100052	-0.598952	-0.575670	0.841923	0.079618	0.071922	0.528823
21264	-0.284983	1.662026	9.559556	0.083717	-0.163953	0.009807	0.097734	-0.602195	-0.574257	0.841923	0.082818	0.069969	0.528593
21265	-0.266671	1.850307	9.835501	0.030718	-0.210469	0.035714	0.092570	-0.605015	-0.574464	0.841807	0.085699	0.066532	0.528763
21266	-0.432893	1.563232	9.905725	0.009132	-0.213983	0.055801	0.084553	-0.607141	-0.575134	0.841473	0.088231	0.062870	0.529326
21267	-0.232186	1.950575	9.682566	-0.008819	-0.173833	0.088442	0.079631	-0.607251	-0.574806	0.840792	0.090088	0.059538	0.530479
21268	0.269864	1.920891	9.906177	-0.052598	-0.123278	0.082858	0.074963	-0.605326	-0.576383	0.840148	0.090653	0.056698	0.531714
21269	0.589616	1.400478	9.621094	-0.093722	-0.048984	0.102016	0.070562	-0.604759	-0.578234	0.839313	0.089759	0.054497	0.533412
21270	0.416759	1.199895	9.646712	-0.116960	0.023648	0.116219	0.068616	-0.603256	-0.579728	0.838247	0.087714	0.053378	0.535536
21271	0.283272	1.100225	9.742837	-0.152731	0.102370	0.132122	0.067047	-0.599586	-0.581590	0.837015	0.084201	0.052986	0.538061
21272	-0.474397	1.150948	10.242565	-0.340880	0.181028	0.198232	0.066772	-0.593615	-0.586653	0.835226	0.076797	0.051953	0.542034
21273	-0.819489	1.540635	9.394564	-0.446514	0.182059	0.236439	0.067257	-0.584257	-0.592462	0.833150	0.067549	0.049579	0.546662
21274	-1.437160	1.631571	8.458972	-0.716772	0.078226	0.243130	0.065393	-0.570411	-0.600499	0.831251	0.055028	0.042654	0.551521
21275	-1.284463	1.351332	9.218578	-0.861222	0.007883	0.287523	0.061687	-0.549230	-0.612153	0.828921	0.040761	0.032849	0.556911
21276	-0.945774	1.409678	10.288053	-0.624185	0.039132	0.282201	0.058133	-0.531032	-0.625503	0.825909	0.030195	0.026264	0.562381
21277	-0.264739	1.446200	9.811615	-0.235684	0.074178	0.264706	0.055619	-0.519490	-0.628941	0.823047	0.025522	0.024618	0.566865
21278	-0.552365	1.085847	9.202003	0.084947	0.025648	0.195518	0.052514	-0.519202	-0.630685	0.819676	0.026726	0.025890	0.571617
21279	-1.588055	0.768921	9.089548	0.216759	-0.031549	0.117216	0.049948	-0.524885	-0.628396	0.818262	0.030595	0.027800	0.573358
21280	-1.241983	1.194198	9.845984	-0.000654	-0.100905	0.076575	0.046969	-0.527040	-0.624914	0.817246	0.031825	0.026041	0.574821
21281	-0.176963	1.889333	10.243681	-0.376212	-0.123139	0.011889	0.041390	-0.523755	-0.627361	0.817421	0.027013	0.019769	0.575068
21282	0.042761	1.901015	9.905504	-0.359556	-0.149971	-0.107982	0.038755	-0.512482	-0.632849	0.818813	0.022866	0.013179	0.573453
21283	0.411541	0.810149	9.582203	-0.319732	-0.140133	-0.203149	0.036765	-0.500806	-0.638471	0.821330	0.019161	0.007391	0.570084
21284	0.534911	0.149554	10.140646	-0.360775	-0.078976	-0.229846	0.035953	-0.491714	-0.643111	0.824001	0.014152	0.002004	0.566408
21285	0.348280	0.045564	10.261209	-0.326628	-0.031634	-0.252304	0.038243	-0.481960	-0.647150	0.826952	0.009100	-0.002103	0.562195
21286	0.231228	-0.106003	9.943284	-0.347971	-0.009628	-0.266468	0.040143	-0.472205	-0.650671	0.829871	0.003517	-0.006192	0.557910
21287	-0.077618	-0.068342	9.674846	-0.306747	-0.020820	-0.276675	0.044110	-0.461511	-0.654213	0.832974	-0.001334	-0.009908	0.553221
21288	-0.568198	-0.129497	9.659151	-0.134965	-0.067846	-0.288676	0.045374	-0.453651	-0.657870	0.836048	-0.002721	-0.012608	0.548504
21289	-0.322745	0.094494	9.609146	0.163850	-0.116816	-0.294633	0.045248	-0.454735	-0.657367	0.839264	0.001330	-0.012712	0.543574
21290	-0.264402	0.820702	9.737139	0.035268	-0.130765	-0.355412	0.045778	-0.457179	-0.656630	0.843024	0.003486	-0.014581	0.537667
21291	0.162848	0.466354	9.767828	-0.100457	-0.143019	-0.422735	0.048353	-0.454617	-0.656387	0.847526	0.003441	-0.017942	0.530440
21292	0.367298	-0.004296	10.519993	-0.044981	-0.092445	-0.432014	0.049385	-0.452858	-0.657922	0.852018	0.003866	-0.020024	0.523115
21293	0.810515	0.504013	11.151591	-0.011037	-0.017507	-0.412153	0.053125	-0.449216	-0.659224	0.856320	0.004046	-0.020316	0.516030
21294	1.038671	0.729896	9.316349	0.100302	-0.004836	-0.443000	0.059339	-0.449521	-0.657782	0.860834	0.006044	-0.019396	0.508479
21295	0.633421	0.131984	8.577662	-0.066064	-0.074557	-0.458548	0.062834	-0.449540	-0.657322	0.865463	0.005915	-0.021229	0.500489
21296	0.427832	-0.295487	9.821665	-0.195248	-0.062638	-0.416322	0.065258	-0.441144	-0.660351	0.869571	0.003388	-0.024288	0.493199
21297	0.564786	-0.060080	10.082710	-0.084490	-0.022570	-0.368666	0.068080	-0.435463	-0.661619	0.873200	0.002389	-0.025435	0.486692
21298	0.681076	0.014155	9.489026	0.056812	-0.008524	-0.333227	0.071176	-0.432767	-0.662407	0.876402	0.003681	-0.025086	0.480912
21299	0.288615	-0.187882	10.052384	0.049393	-0.055840	-0.306072	0.072732	-0.433182	-0.662178	0.879319	0.005310	-0.025520	0.475519
21300	0.082787	-0.631434	10.755535	0.022242	-0.057785	-0.260500	0.074552	-0.433734	-0.663107	0.881736	0.006431	-0.026368	0.470962
21301	0.347937	-0.348053	10.516209	0.061571	-0.017624	-0.231887	0.076877	-0.435240	-0.658929	0.883915	0.007838	-0.026018	0.466858
21302	0.237978	-0.505896	9.736779	0.050885	0.010531	-0.214222	0.079205	-0.434846	-0.658447	0.885887	0.008797	-0.025394	0.463122
21303	0.060799	-0.966776	9.564802	0.136469	-0.006128	-0.148489	0.080631	-0.435125	-0.658471	0.887251	0.011322	-0.024163	0.460515
21304	0.286657	-1.122313	9.609125	0.236194	-0.024781	-0.049239	0.080391	-0.439464	-0.656844	0.887606	0.015812	-0.022487	0.459783
21305	0.548469	-0.977497	9.661397	0.228644	-0.011084	0.040584	0.080174	-0.448007	-0.654874	0.887169	0.019859	-0.020570	0.460557
21306	0.520197	-0.192060	9.276582	0.139015	-0.037379	0.082309	0.078131	-0.454914	-0.652349	0.886284	0.022683	-0.020054	0.462152
21307	0.530456	-0.138712	10.233489	0.070894	-0.028862	0.085355	0.076081	-0.458699	-0.652611	0.885474	0.024063	-0.019938	0.463638
21308	0.440723	0.112610	11.188729	0.092236	0.051396	0.113175	0.075690	-0.459241	-0.650945	0.884361	0.025221	-0.018296	0.465762
21309	0.710957	1.503731	9.092581	0.075001	0.079899	0.042027	0.077788	-0.464541	-0.649747	0.883983	0.025722	-0.016184	0.466529
21310	0.258071	0.326229	8.227493	-0.057093	0.010378	-0.033291	0.079588	-0.462246	-0.649495	0.884287	0.024673	-0.016585	0.465996
21311	0.000921	0.115674	9.496060	-0.030487	-0.056295	-0.036857	0.080375	-0.462520	-0.651944	0.884651	0.024594	-0.017811	0.465264
21312	0.107964	0.186187	10.807970	0.035632	-0.003214	-0.037111	0.079994	-0.463602	-0.652589	0.884949	0.025313	-0.017587	0.464667
21313	0.386602	0.668927	10.522759	0.000101	0.055439	-0.066215	0.081666	-0.462935	-0.650045	0.885608	0.024747	-0.016519	0.463479
21314	0.331323	0.069153	9.281214	-0.089952	0.070660	-0.100379	0.083739	-0.462538	-0.650969	0.886579	0.022577	-0.016121	0.461744
21315	0.325286	-0.431545	9.107303	-0.092896	0.011984	-0.058413	0.085283	-0.459426	-0.653012	0.887187	0.020735	-0.016696	0.460641
21316	0.529084	-0.322257	9.976676	-0.061904	0.002891	-0.013339	0.086297	-0.456449	-0.651460	0.887316	0.019660	-0.017280	0.460419
21317	0.922919	0.043591	10.294677	-0.021677	0.011453	-0.009541	0.086562	-0.456721	-0.652748	0.887440	0.019066	-0.017258	0.460205
21318	0.859237	0.268774	9.846056	-0.035773	0.043118	-0.035007	0.087715	-0.455101	-0.651596	0.887754	0.018092	-0.016878	0.459653
21319	0.609193	0.082849	9.749957	-0.080494	0.048454	-0.035275	0.091208	-0.453627	-0.653043	0.888144	0.016142	-0.016751	0.458976
21320	0.306222	0.256140	9.809831	-0.037631	0.011772	-0.027921	0.090684	-0.451046	-0.655445	0.888375	0.015421	-0.016949	0.458546
21321	0.156418	0.240544	9.832571	0.044618	-0.028421	-0.025663	0.093793	-0.452149	-0.653708	0.888609	0.016402	-0.017032	0.458055
21322	0.003007	0.400118	9.720386	0.049952	-0.049365	-0.020332	0.091478	-0.454577	-0.654594	0.888733	0.017794	-0.017515	0.457745
21323	0.258742	0.373907	9.665013	0.010697	-0.030147	-0.038253	0.090051	-0.454705	-0.653677	0.889091	0.018202	-0.017914	0.457017
21324	0.782310	0.323918	9.595041	-0.014369	0.008171	-0.022602	0.089406	-0.454837	-0.654181	0.889274	0.017926	-0.017962	0.456671
21325	0.823110	0.283310	9.788863	0.028521	0.039591	-0.006339	0.091737	-0.455800	-0.652432	0.889357	0.018031	-0.016992	0.456541
21326	0.663225	0.203350	9.971950	0.112614	0.045751	-0.007439	0.091489	-0.457833	-0.652448	0.889356	0.019665	-0.015217	0.456539
21327	0.361805	0.254160	10.090476	0.112572	-0.025027	-0.021696	0.093579	-0.461913	-0.650725	0.889522	0.021869	-0.014629	0.456134
21328	0.459147	0.031379	9.837167	0.048056	-0.051309	-0.002944	0.093842	-0.462728	-0.650737	0.889477	0.023238	-0.015172	0.456136
21329	0.430227	0.043218	9.702986	0.017519	-0.032113	0.032163	0.092292	-0.464348	-0.649320	0.889188	0.023790	-0.015609	0.456656
21330	0.522634	0.136171	9.664809	0.060323	-0.035697	0.064176	0.091778	-0.464887	-0.649446	0.888518	0.025214	-0.015792	0.457876
21331	0.610714	0.298946	9.641891	0.106735	-0.023530	0.094526	0.089727	-0.469895	-0.647671	0.887610	0.027258	-0.015300	0.459534
21332	0.700265	0.322882	9.833632	0.104951	-0.020085	0.089212	0.087149	-0.472458	-0.646888	0.886663	0.029324	-0.014807	0.461247
21333	0.612253	0.504281	9.947013	0.085331	-0.006938	0.076841	0.086006	-0.477063	-0.646148	0.885922	0.030854	-0.014217	0.462588
21334	0.578795	0.559210	9.736471	0.135505	-0.011222	0.066643	0.086268	-0.480050	-0.642081	0.885153	0.033385	-0.013269	0.463911
21335	0.641054	0.484404	9.811970	0.203611	-0.032161	0.034425	0.087069	-0.485344	-0.640351	0.884704	0.037267	-0.012006	0.464506
21336	0.660226	0.462757	9.859614	0.189326	-0.049648	0.021029	0.084256	-0.491974	-0.639989	0.884275	0.041119	-0.011204	0.465018
21337	0.635742	0.414893	9.873693	0.021173	-0.035668	0.011921	0.082593	-0.497119	-0.637580	0.884161	0.041809	-0.011691	0.465161
21338	0.623194	0.352110	9.757737	-0.091543	-0.035665	0.010212	0.083095	-0.494274	-0.637688	0.884037	0.040567	-0.013242	0.465465
21339	0.612374	0.523314	9.879948	-0.147009	-0.040942	0.004537	0.081525	-0.490468	-0.639421	0.884121	0.038327	-0.015388	0.465429
21340	0.539593	0.482286	9.647016	-0.243537	-0.013752	-0.003980	0.080205	-0.485307	-0.640632	0.884227	0.034199	-0.017957	0.465458
21341	0.485393	0.329006	9.715407	-0.350880	0.002855	-0.007362	0.081974	-0.473787	-0.646440	0.884536	0.027944	-0.021214	0.465151
21342	0.466423	0.377261	9.718528	-0.370657	0.013298	0.016338	0.080379	-0.464419	-0.650169	0.884490	0.021306	-0.024502	0.465427
21343	0.573868	0.208125	9.732478	-0.291897	0.022047	0.012471	0.079699	-0.456549	-0.653669	0.884514	0.015910	-0.026876	0.465466
21344	0.790836	-0.182559	9.927965	-0.157737	0.049957	0.023974	0.079539	-0.449495	-0.656160	0.884275	0.012693	-0.027537	0.465980
21345	0.917350	-0.044414	9.813119	-0.114745	0.065707	0.022575	0.081993	-0.447337	-0.657713	0.884146	0.010026	-0.027510	0.466292
21346	0.833474	-0.291666	9.746120	-0.164734	0.102519	0.008222	0.083768	-0.440295	-0.658184	0.884027	0.006205	-0.027305	0.466597
21347	0.729700	-0.624901	9.822483	-0.232822	0.119972	0.028898	0.085433	-0.434606	-0.661997	0.883857	0.000932	-0.027443	0.466951
21348	0.504315	-0.406515	9.884608	-0.395658	0.109488	0.024260	0.089157	-0.427709	-0.663907	0.883495	-0.007041	-0.029277	0.467472
21349	0.451356	-0.382243	9.822867	-0.411710	0.088550	0.008228	0.090517	-0.414154	-0.667382	0.883397	-0.015170	-0.031645	0.467309
21350	0.224630	-0.347027	9.750736	-0.293562	0.050208	-0.010358	0.092037	-0.404938	-0.672568	0.883279	-0.020762	-0.033584	0.467183
21351	0.067099	-0.432124	9.832817	-0.115490	0.015327	-0.027663	0.094456	-0.396407	-0.674314	0.883513	-0.022942	-0.034469	0.466573
21352	0.195108	-0.423748	9.752511	0.014319	-0.016104	-0.050658	0.093937	-0.396812	-0.673286	0.883885	-0.022451	-0.034722	0.465872
21353	0.412704	-0.386603	9.871210	0.050070	-0.021442	-0.046952	0.095250	-0.399802	-0.673462	0.884346	-0.021330	-0.034710	0.465050
21354	0.624066	-0.542159	9.872404	0.052730	-0.030255	-0.045298	0.093818	-0.398574	-0.673429	0.884654	-0.020030	-0.034853	0.464513
21355	0.628955	-0.532681	9.838830	0.057247	-0.024982	-0.052294	0.093697	-0.401015	-0.671914	0.885161	-0.018725	-0.034849	0.463600
21356	0.597440	-0.542774	9.603495	0.127109	-0.014388	-0.058783	0.092690	-0.405891	-0.672459	0.885561	-0.016241	-0.034027	0.462991
21357	0.484385	-0.488495	9.763690	0.212811	-0.023201	-0.022902	0.093492	-0.412135	-0.669457	0.885836	-0.012207	-0.032544	0.462695
21358	0.329889	-0.487022	9.851546	0.228902	-0.024920	-0.022746	0.092721	-0.414844	-0.666781	0.885924	-0.007850	-0.030949	0.462731
21359	0.503944	-0.454935	9.778324	0.166236	-0.018001	-0.010886	0.092744	-0.420541	-0.664275	0.886052	-0.004699	-0.029798	0.462603
21360	0.721602	-0.408259	9.868297	0.031924	-0.024289	0.007440	0.091726	-0.423790	-0.664035	0.885767	-0.003854	-0.030007	0.463143
21361	0.783593	-0.514856	9.770417	-0.025341	-0.016437	0.012300	0.091480	-0.425687	-0.664818	0.885659	-0.004121	-0.030618	0.463308
21362	0.717021	-0.374466	9.897560	0.137496	-0.006781	0.013568	0.089936	-0.427849	-0.664176	0.885215	-0.001564	-0.029537	0.464242
21363	0.687037	-0.172744	9.727123	0.268204	-0.007552	0.002235	0.089299	-0.431101	-0.661892	0.885202	0.003303	-0.027275	0.464394
21364	0.549857	-0.111466	9.755444	0.219942	-0.009252	-0.010406	0.090624	-0.438704	-0.658270	0.884900	0.007354	-0.025462	0.465027
21365	0.559548	-0.106739	9.753012	0.137668	0.020473	-0.010900	0.091944	-0.443865	-0.656931	0.885006	0.009659	-0.023914	0.464865
21366	0.477401	-0.117798	9.859324	0.071441	0.034445	-0.006025	0.090153	-0.449553	-0.654269	0.884511	0.010679	-0.022698	0.465845
21367	0.584321	-0.022422	9.864304	0.033801	0.009886	0.000649	0.093012	-0.451467	-0.653690	0.884520	0.011237	-0.022306	0.465834
21368	0.473471	0.007334	9.875215	0.035554	-0.011087	0.002387	0.091969	-0.449969	-0.654172	0.884087	0.012032	-0.022233	0.466638
21369	0.527331	0.112584	9.827900	0.031125	-0.002334	-0.002894	0.091712	-0.450510	-0.653789	0.884123	0.012662	-0.022078	0.466560
21370	0.590467	0.164808	9.765478	0.048143	-0.012823	-0.008102	0.091460	-0.451594	-0.654180	0.883774	0.013701	-0.021913	0.467199
21371	0.492237	-0.063159	9.677198	0.041841	-0.004052	0.004205	0.089912	-0.453077	-0.653659	0.883739	0.014535	-0.021691	0.467251
21372	0.569848	-0.017763	9.777975	0.045437	-0.006705	-0.002844	0.089518	-0.453212	-0.651861	0.883191	0.015473	-0.021437	0.468267
21373	0.720598	0.125693	9.888861	0.021369	0.008135	-0.020608	0.088878	-0.454293	-0.652374	0.883399	0.015846	-0.021190	0.467875
21374	0.714794	-0.009071	9.844109	-0.037633	0.022147	-0.027180	0.090436	-0.455387	-0.651383	0.883013	0.015061	-0.021192	0.468628
21375	0.753839	0.048372	9.854044	-0.091200	0.051908	-0.044205	0.091201	-0.452678	-0.652393	0.883492	0.013051	-0.021232	0.467783
21376	0.541430	0.055064	9.928042	-0.053650	0.022225	-0.048381	0.093276	-0.452146	-0.654213	0.883377	0.011988	-0.021385	0.468021
21377	0.411319	0.092222	9.951219	-0.037684	-0.018031	-0.029860	0.093530	-0.450791	-0.654716	0.883675	0.011573	-0.022161	0.467433
21378	0.321561	0.037228	9.826406	-0.050188	-0.017976	-0.031694	0.094937	-0.447408	-0.655088	0.883621	0.010931	-0.023004	0.467509
21379	0.279250	-0.129360	9.505260	-0.057298	0.015338	-0.024590	0.093774	-0.447944	-0.655076	0.883888	0.009844	-0.023362	0.467011
21380	0.389238	-0.285970	9.689943	-0.053837	0.043203	0.003664	0.095699	-0.445243	-0.654310	0.883206	0.008566	-0.023161	0.468335
21381	0.522436	-0.235920	9.881607	-0.028782	0.069374	0.005670	0.097261	-0.445250	-0.656639	0.883206	0.007448	-0.022307	0.468394
21382	0.360001	-0.332870	10.006848	-0.032379	0.044913	-0.001468	0.098289	-0.444442	-0.655622	0.882663	0.006528	-0.021880	0.469452
21383	0.326203	-0.332577	10.016755	-0.071915	0.017719	0.027234	0.099838	-0.443501	-0.655635	0.882441	0.005103	-0.022344	0.469864
21384	0.350965	0.092746	9.968566	-0.118462	0.027300	0.038465	0.100872	-0.441200	-0.658575	0.881814	0.002798	-0.023049	0.471026
21385	0.213802	0.163019	9.792737	-0.130815	0.030947	0.006725	0.100462	-0.436858	-0.659552	0.881787	0.000230	-0.023818	0.471045
21386	0.236645	-0.013258	9.615096	-0.089602	0.024017	-0.003612	0.101603	-0.431439	-0.661181	0.881589	-0.001516	-0.024311	0.471388
21387	0.345576	-0.314458	9.699604	-0.030639	0.020455	0.010807	0.101468	-0.430760	-0.660660	0.881515	-0.002221	-0.024312	0.471525
21388	0.505462	-0.243267	9.795162	0.017622	0.011632	0.018141	0.103931	-0.431180	-0.660573	0.881074	-0.001969	-0.024014	0.472365
21389	0.800901	-0.120593	9.769994	0.023017	-0.005926	0.008360	0.102515	-0.433072	-0.660058	0.881011	-0.001461	-0.023987	0.472485
21390	0.873548	-0.096569	9.947464	-0.036055	-0.026986	0.001665	0.102252	-0.431985	-0.660812	0.880549	-0.001773	-0.024877	0.473298
21391	0.814293	-0.278911	9.936267	-0.093184	-0.063631	-0.039437	0.101231	-0.434963	-0.660313	0.880903	-0.002719	-0.026991	0.472519
21392	0.621243	-0.263045	9.914084	-0.109219	-0.070535	-0.056260	0.100440	-0.431161	-0.662571	0.881037	-0.003879	-0.029344	0.472121
21393	0.500543	-0.253120	9.706182	-0.059011	-0.051167	-0.067236	0.099375	-0.425730	-0.662886	0.881653	-0.004316	-0.030921	0.470865
21394	0.404756	-0.141801	9.689064	0.028617	-0.040652	-0.050646	0.098853	-0.424371	-0.664018	0.881827	-0.003332	-0.031448	0.470511
21395	0.355629	-0.257024	9.632895	0.089392	-0.010915	-0.026312	0.099377	-0.426544	-0.662382	0.882090	-0.001554	-0.030901	0.470064
21396	0.413467	-0.261748	9.766975	0.078504	-0.003950	0.000974	0.097705	-0.427172	-0.662860	0.881713	-0.000063	-0.030305	0.470811
