# Supplementary material for: Identification of Haptic Based Guiding Using Hard Reins
Source: PLoS One. 2015 Jul 22;10(7):e0132020. doi: 10.1371/journal.pone.0132020 (PMC4511788; doi:10.1371/journal.pone.0132020)
Supplement: S2 File — (ZIP) [file pone.0132020.s002.zip › MotionData2/Subject11/T16/gc16.txt]

// Start Time: 0
// Sample rate: 25.0Hz
// Scenario: 4.0
// Firmware Version: 2.6.1
Counter	Acc_X	Acc_Y	Acc_Z	Gyr_X	Gyr_Y	Gyr_Z	Mag_X	Mag_Y	Mag_Z	Quat_w	Quat_x	Quat_y	Quat_z
20619	7.257868	0.949678	-6.347837	0.031736	-0.009612	-0.088104	-0.745761	0.277948	0.337093	-0.356614	0.335695	0.848922	0.198663
20620	7.304754	0.873573	-6.482904	0.064475	0.015595	-0.064230	-0.746863	0.277059	0.335532	-0.356967	0.334319	0.849427	0.198188
20621	7.247946	0.939811	-6.690442	0.078935	-0.054407	-0.064098	-0.746565	0.274328	0.333984	-0.356269	0.332989	0.850535	0.196928
20622	7.391924	1.028268	-6.492400	0.068945	-0.038134	-0.027387	-0.747387	0.273795	0.333683	-0.355896	0.332362	0.851213	0.195729
20623	7.263084	0.870233	-6.573133	0.018198	-0.039038	-0.010108	-0.745577	0.273783	0.336286	-0.355270	0.332319	0.851608	0.195222
20624	7.170683	1.009608	-6.431122	0.002472	-0.087070	0.023895	-0.746669	0.274651	0.338970	-0.353810	0.333277	0.852010	0.194484
20625	7.117674	1.023944	-6.747810	-0.040607	-0.062834	0.052198	-0.743774	0.275886	0.341501	-0.352624	0.334802	0.851927	0.194382
20626	7.229765	0.881267	-6.835036	0.025203	-0.013715	0.043988	-0.744191	0.276697	0.342244	-0.352644	0.335655	0.851760	0.193604
20627	7.068149	1.261416	-6.710602	0.020098	-0.008277	0.060518	-0.742282	0.278591	0.343031	-0.352816	0.336678	0.851472	0.192778
20628	7.358513	0.759021	-6.647457	0.104707	0.001806	0.073495	-0.741626	0.280716	0.342327	-0.353749	0.337403	0.851302	0.190538
20629	7.280602	0.786059	-6.453593	0.139781	-0.009335	-0.051216	-0.741673	0.283070	0.339988	-0.354291	0.335679	0.852222	0.188455
20630	7.089446	1.116300	-6.388752	0.243457	-0.045876	0.000444	-0.741961	0.284963	0.341486	-0.355056	0.334359	0.853385	0.184046
20631	7.460324	0.512678	-6.773613	0.211231	-0.037319	-0.047377	-0.740649	0.288174	0.338359	-0.355613	0.332285	0.854713	0.180530
20632	7.136627	0.580542	-6.601686	0.211374	-0.087364	-0.105159	-0.739255	0.286757	0.338259	-0.355058	0.329510	0.856727	0.177130
20633	7.438228	1.036096	-6.737982	0.292231	-0.129180	-0.085527	-0.738323	0.289656	0.338841	-0.354423	0.326517	0.859200	0.171890
20634	6.571565	-0.060798	-7.116012	0.156072	-0.039764	-0.130366	-0.739133	0.288145	0.338481	-0.354223	0.323534	0.860800	0.169925
20635	7.091813	1.044959	-6.674260	0.169176	0.021299	0.020358	-0.739431	0.289446	0.337735	-0.355703	0.322713	0.861070	0.167006
20636	6.941253	0.459024	-7.198892	-0.101477	0.051684	0.017799	-0.740009	0.290391	0.335730	-0.355911	0.323800	0.860183	0.169016
20637	6.607898	0.884389	-6.560618	0.102290	0.168746	0.174015	-0.739784	0.292760	0.332976	-0.359995	0.325592	0.858178	0.167106
20638	7.695175	0.279099	-6.837043	0.028747	0.144979	0.054755	-0.740859	0.297833	0.326812	-0.362762	0.326091	0.856798	0.167227
20639	7.704166	0.349800	-6.329796	0.018659	0.047178	-0.003804	-0.741986	0.296830	0.321796	-0.363641	0.325835	0.856520	0.167241
20640	7.310418	0.509787	-6.840473	-0.012656	-0.066676	-0.069825	-0.741140	0.296832	0.324409	-0.362104	0.325150	0.857366	0.167572
20641	6.469323	0.926560	-6.738693	0.095377	-0.012386	-0.000078	-0.740313	0.297333	0.325397	-0.362454	0.324599	0.857760	0.165861
20642	6.922246	1.486709	-6.978974	0.292301	0.124776	0.101207	-0.741235	0.301406	0.319586	-0.366741	0.324002	0.857096	0.160966
20643	7.121617	0.590689	-6.987439	0.142930	0.199403	-0.093836	-0.743099	0.303293	0.312960	-0.370693	0.320788	0.856688	0.160524
20644	7.195633	0.645663	-6.786998	0.081084	0.217232	-0.081107	-0.748374	0.303228	0.307212	-0.374584	0.318341	0.855783	0.161191
20645	7.344832	0.425437	-6.716736	0.209254	0.220448	-0.079029	-0.751463	0.303236	0.299242	-0.379335	0.314792	0.855294	0.159636
20646	7.177920	0.369943	-6.469370	0.201733	0.218779	-0.051552	-0.756217	0.302170	0.287911	-0.384104	0.311848	0.854551	0.157982
20647	7.478423	0.335498	-6.229683	0.203027	0.217939	-0.036798	-0.758768	0.302889	0.279565	-0.388882	0.309053	0.853734	0.156187
20648	7.697978	0.177329	-6.123010	0.230035	0.185162	0.018387	-0.758809	0.302481	0.273472	-0.393442	0.307184	0.852843	0.153298
20649	7.846707	0.001821	-6.132129	0.193489	0.137098	0.023901	-0.761936	0.305822	0.266119	-0.396970	0.305733	0.852195	0.150684
20650	7.743810	-0.152986	-6.286258	0.167074	0.098296	-0.003669	-0.761730	0.308816	0.262024	-0.399575	0.304252	0.851889	0.148513
20651	7.717841	-0.158607	-6.215292	0.107505	0.026661	-0.034873	-0.764429	0.311153	0.255019	-0.400522	0.302812	0.852195	0.147141
20652	7.677671	-0.088975	-6.143305	0.135901	0.033645	0.000962	-0.764867	0.312862	0.254576	-0.401844	0.301837	0.852275	0.145064
20653	7.689849	-0.025887	-6.153008	0.138327	-0.004764	0.027650	-0.761857	0.313841	0.253642	-0.402627	0.301305	0.852531	0.142468
20654	7.735549	0.005624	-6.176246	0.156270	-0.028089	0.016726	-0.762039	0.316436	0.252147	-0.403060	0.300608	0.853056	0.139543
20655	7.673335	-0.127043	-6.375219	0.123290	-0.057446	0.016667	-0.761921	0.317065	0.250667	-0.402819	0.300153	0.853747	0.136971
20656	7.523783	-0.147623	-6.389080	0.105241	-0.056124	0.025768	-0.761001	0.321721	0.252597	-0.402486	0.300101	0.854287	0.134676
20657	7.605898	-0.114414	-6.377445	0.076443	-0.029331	0.041292	-0.759630	0.322512	0.253185	-0.402503	0.300367	0.854469	0.132869
20658	7.451685	-0.166937	-6.357532	0.082451	-0.043294	0.027520	-0.759525	0.324904	0.252916	-0.402257	0.300479	0.854831	0.131019
20659	7.499379	-0.254207	-6.384033	0.027822	-0.019392	-0.000157	-0.757332	0.326229	0.253804	-0.402036	0.300403	0.855052	0.130430
20660	7.542965	-0.162231	-6.394722	-0.017635	-0.016219	0.010785	-0.758148	0.325663	0.254190	-0.401604	0.300978	0.855027	0.130596
20661	7.490075	-0.244968	-6.344987	-0.017511	-0.009088	0.014420	-0.757745	0.326235	0.253808	-0.401322	0.301490	0.854960	0.130724
20662	7.407800	-0.258391	-6.385466	-0.005692	-0.001552	0.010739	-0.757331	0.326482	0.254371	-0.401212	0.301930	0.854848	0.130774
20663	7.465263	-0.282558	-6.421580	-0.042114	0.028042	-0.020569	-0.757169	0.325689	0.256252	-0.401320	0.301947	0.854631	0.131820
20664	7.470825	-0.244874	-6.341852	-0.037973	0.012094	-0.000339	-0.757568	0.324185	0.255612	-0.401218	0.302429	0.854388	0.132597
20665	7.466231	-0.206214	-6.329353	-0.023675	0.051698	-0.016885	-0.756850	0.322187	0.256173	-0.401849	0.302300	0.854007	0.133436
20666	7.566282	-0.190308	-6.482713	-0.089980	0.030704	-0.031642	-0.757679	0.321826	0.255193	-0.401663	0.302631	0.853656	0.135473
20667	7.510457	0.021205	-6.315035	-0.055162	0.048880	-0.029740	-0.758605	0.319413	0.256158	-0.402014	0.302540	0.853289	0.136938
20668	7.513240	-0.057503	-6.233547	-0.062669	0.049330	-0.037106	-0.760387	0.318488	0.255567	-0.402294	0.302500	0.852893	0.138661
20669	7.636986	0.023015	-6.155543	-0.035189	0.012114	-0.031444	-0.760383	0.317424	0.254398	-0.402135	0.302316	0.852883	0.139582
20670	7.611961	0.000429	-6.265839	-0.025643	0.011220	-0.016755	-0.760644	0.317348	0.256051	-0.402043	0.302438	0.852768	0.140282
20671	7.684575	-0.005547	-6.220295	-0.042527	-0.017419	-0.029572	-0.761145	0.313433	0.256093	-0.401343	0.302426	0.852961	0.141139
20672	7.549619	0.073508	-6.258202	-0.043260	-0.017874	-0.022250	-0.761669	0.311725	0.256822	-0.400642	0.302615	0.853084	0.141979
20673	7.515640	0.108324	-6.305002	-0.005221	-0.019187	-0.001990	-0.761263	0.313708	0.259145	-0.400213	0.302777	0.853229	0.141971
20674	7.607217	0.078369	-6.289302	-0.008450	-0.042346	0.016408	-0.759595	0.312553	0.259335	-0.399406	0.303464	0.853395	0.141782
20675	7.549436	0.142111	-6.310875	-0.016203	-0.046930	0.000798	-0.759608	0.315095	0.261835	-0.398443	0.303837	0.853713	0.141778
20676	7.479228	0.079794	-6.327975	-0.001285	-0.055006	0.011825	-0.757260	0.314888	0.262490	-0.397448	0.304431	0.854022	0.141428
20677	7.493558	-0.012757	-6.304965	-0.010277	-0.043054	-0.018503	-0.758223	0.316067	0.264502	-0.396531	0.304415	0.854443	0.141501
20678	7.462156	-0.017270	-6.313480	0.008487	-0.013606	-0.003840	-0.757251	0.315614	0.264879	-0.396258	0.304548	0.854545	0.141361
20679	7.529397	0.080180	-6.382976	0.033653	0.000090	0.012732	-0.756547	0.313954	0.264220	-0.396433	0.304594	0.854557	0.140698
20680	7.615925	0.104312	-6.419862	0.034160	-0.010295	0.032958	-0.756442	0.317391	0.265532	-0.396479	0.305127	0.854486	0.139840
20681	7.506061	0.035131	-6.266483	-0.024421	0.035279	0.027235	-0.757277	0.317582	0.264724	-0.396943	0.305781	0.853966	0.140276
20682	7.471081	0.096084	-6.453138	-0.075837	0.038640	0.019785	-0.756986	0.316448	0.264928	-0.397119	0.306803	0.853283	0.141691
20683	7.600446	0.136147	-6.254864	-0.072200	0.046056	0.018904	-0.756866	0.317716	0.264728	-0.397447	0.307658	0.852590	0.143081
20684	7.632258	0.269190	-6.247942	-0.074169	0.009297	0.018071	-0.757002	0.316933	0.263578	-0.397125	0.308718	0.852152	0.144299
20685	7.570744	0.382278	-6.150725	-0.029861	0.058206	0.029098	-0.756707	0.316164	0.264908	-0.397952	0.309365	0.851415	0.144984
20686	7.647265	0.238860	-6.164180	-0.059586	0.044560	0.012538	-0.756879	0.318181	0.263791	-0.398302	0.310116	0.850767	0.146215
20687	7.632915	0.314374	-6.182470	-0.079250	0.039845	0.030868	-0.757142	0.317853	0.264877	-0.398518	0.311230	0.850015	0.147629
20688	7.687204	0.450753	-6.074942	-0.064151	0.022032	0.051151	-0.755912	0.318021	0.263910	-0.398574	0.312706	0.849299	0.148475
20689	7.541757	0.289946	-6.121264	-0.082196	0.019270	0.129053	-0.753991	0.319589	0.265643	-0.398712	0.315560	0.848077	0.149048
20690	7.666425	0.251116	-6.184135	-0.150846	0.023524	0.092229	-0.752930	0.322406	0.264977	-0.398362	0.318411	0.846823	0.151042
20691	7.560863	0.297420	-6.146079	-0.191919	0.030365	0.164612	-0.753332	0.323251	0.267929	-0.398091	0.322692	0.844927	0.153270
20692	7.382413	0.267266	-6.154093	-0.227967	0.081066	0.180014	-0.750227	0.329404	0.270068	-0.398464	0.327456	0.842371	0.156236
20693	7.402384	0.314683	-6.084499	-0.233055	0.115126	0.226761	-0.747351	0.331270	0.271121	-0.399517	0.332821	0.839207	0.159212
20694	7.435157	0.272224	-6.189840	-0.224598	0.155179	0.265249	-0.745785	0.336812	0.268961	-0.401391	0.338708	0.835433	0.161908
20695	7.291265	0.076996	-6.021522	-0.234635	0.212340	0.294441	-0.743405	0.343446	0.267137	-0.404221	0.344865	0.830931	0.165003
20696	7.575453	-0.105289	-5.958474	-0.263426	0.257743	0.307193	-0.743235	0.350025	0.264226	-0.407611	0.351392	0.825784	0.168690
20697	8.237898	-0.190949	-6.247022	-0.261825	0.228870	0.300025	-0.741436	0.356585	0.258265	-0.410485	0.357752	0.820878	0.172265
20698	8.234071	-0.399933	-6.030902	-0.206042	0.188240	0.268054	-0.739873	0.363052	0.257265	-0.412943	0.363335	0.816644	0.174806
20699	8.353254	-0.739952	-6.052063	-0.202522	0.142384	0.265351	-0.736241	0.369335	0.256511	-0.414669	0.368902	0.812788	0.177020
20700	8.130074	-0.617978	-5.989797	-0.151076	0.056449	0.282995	-0.734372	0.374708	0.257787	-0.415395	0.374700	0.809641	0.177559
20701	7.930639	-0.856483	-5.819684	-0.116536	0.058272	0.342624	-0.728169	0.384724	0.257236	-0.416636	0.381081	0.806127	0.177064
20702	7.802969	-0.942727	-5.470146	-0.095374	0.025150	0.247258	-0.723312	0.392499	0.257114	-0.417107	0.385949	0.803629	0.176763
20703	7.987273	-1.093118	-5.562538	-0.067146	-0.012990	0.175816	-0.720049	0.397752	0.260438	-0.416985	0.389473	0.802099	0.176271
20704	8.208896	-0.982458	-5.613570	-0.074188	-0.024043	0.084128	-0.717884	0.401052	0.261033	-0.416238	0.391716	0.801320	0.176608
20705	8.288119	-1.060562	-5.617041	-0.076511	-0.069181	0.069519	-0.717045	0.402524	0.265114	-0.414785	0.393814	0.801028	0.176687
20706	8.260220	-1.164549	-5.442805	-0.131536	-0.096094	-0.002134	-0.717165	0.402421	0.267316	-0.412130	0.395357	0.801332	0.178068
20707	7.898951	-1.079292	-5.462551	-0.159327	-0.110157	-0.013243	-0.715029	0.400943	0.274102	-0.409097	0.396961	0.801705	0.179808
20708	7.855957	-0.926005	-5.479263	-0.207946	-0.111413	-0.051859	-0.713317	0.399531	0.279655	-0.405397	0.398383	0.802226	0.182698
20709	8.117689	-0.884190	-5.300416	-0.229303	-0.108363	-0.132582	-0.711963	0.394433	0.286228	-0.401415	0.398624	0.803228	0.186521
20710	8.220954	-0.784357	-5.385732	-0.200085	-0.143284	-0.165465	-0.713244	0.389999	0.291487	-0.396826	0.398236	0.804901	0.189926
20711	7.791579	-0.529905	-5.870313	-0.164542	-0.173697	-0.167250	-0.713361	0.382850	0.300431	-0.392178	0.397627	0.806880	0.192442
20712	7.774723	-0.444449	-5.905349	-0.072378	-0.000284	-0.193030	-0.714634	0.377598	0.305226	-0.390784	0.395216	0.808094	0.195130
20713	7.510207	-0.497783	-6.127634	-0.209246	0.175687	-0.267058	-0.716783	0.372902	0.304546	-0.391020	0.391976	0.807899	0.201886
20714	7.523852	-0.073907	-6.101233	-0.079482	0.304719	-0.213717	-0.723070	0.365717	0.298649	-0.394377	0.388048	0.806807	0.207238
20715	8.168907	0.552466	-6.138172	-0.030767	0.354447	-0.275851	-0.731915	0.361885	0.287878	-0.398791	0.382495	0.805904	0.212560
20716	8.082384	1.310042	-5.811236	-0.204685	0.399904	-0.382584	-0.740668	0.351417	0.278218	-0.401949	0.376379	0.804678	0.221967
20717	8.866378	1.306981	-5.995120	-0.275918	0.296761	-0.437446	-0.747716	0.337506	0.269711	-0.402757	0.370333	0.804219	0.232105
20718	8.477257	1.729560	-6.021285	-0.204263	0.167447	-0.341688	-0.754197	0.325830	0.266991	-0.402272	0.365828	0.804390	0.239383
20719	7.819442	1.596040	-5.664308	-0.159159	0.069975	-0.286546	-0.757688	0.317316	0.264573	-0.400901	0.362258	0.805072	0.244759
20720	7.740518	1.771844	-5.353523	-0.091213	0.076900	-0.345128	-0.761698	0.307852	0.264585	-0.399712	0.357198	0.806448	0.249561
20721	7.729510	2.146339	-5.068130	-0.035415	0.043010	-0.304523	-0.766493	0.294783	0.264109	-0.398652	0.352428	0.808023	0.252924
20722	8.097814	1.821703	-5.282036	0.030941	0.054001	-0.289709	-0.768094	0.289579	0.262151	-0.398205	0.347373	0.809738	0.255127
20723	8.173137	2.141961	-5.335892	0.058814	-0.070706	-0.190288	-0.771002	0.282169	0.265727	-0.396510	0.344242	0.811853	0.255289
20724	8.006573	1.997387	-5.316118	0.027346	-0.110961	-0.131621	-0.770668	0.279227	0.268578	-0.394159	0.342598	0.813739	0.255137
20725	7.838542	2.056027	-5.261156	0.008257	-0.085960	-0.025285	-0.770619	0.277126	0.271484	-0.392691	0.342606	0.814569	0.254739
20726	7.963616	2.060381	-5.289952	-0.013098	-0.098334	-0.001422	-0.767820	0.276043	0.275668	-0.390929	0.343326	0.815250	0.254301
20727	8.028265	2.114272	-5.364464	-0.009721	-0.081447	0.055468	-0.767258	0.277786	0.280045	-0.389812	0.344750	0.815394	0.253625
20728	7.925149	2.216583	-5.345453	-0.084159	-0.112235	0.081059	-0.763945	0.279634	0.284264	-0.387750	0.347432	0.815247	0.253601
20729	7.883126	2.312084	-5.212856	-0.123904	-0.093894	0.099314	-0.761187	0.282295	0.289228	-0.385848	0.350496	0.814588	0.254401
20730	7.704747	2.196454	-5.175547	-0.202524	-0.082191	0.168820	-0.758125	0.284136	0.296622	-0.383882	0.355353	0.812965	0.255826
20731	7.740159	2.349344	-5.023737	-0.218503	-0.055969	0.255037	-0.755507	0.288496	0.304173	-0.382701	0.361443	0.810378	0.257268
20732	7.971168	2.250653	-5.018529	-0.202299	-0.061530	0.348706	-0.750721	0.294586	0.310017	-0.381965	0.369070	0.807230	0.257428
20733	8.082332	2.254156	-4.976779	-0.219084	-0.092448	0.374441	-0.745387	0.300688	0.315443	-0.380766	0.377212	0.803934	0.257716
20734	7.879113	2.120495	-5.028010	-0.270316	-0.099698	0.374283	-0.738810	0.308042	0.323554	-0.378979	0.385901	0.800412	0.258448
20735	7.613092	2.085105	-5.141453	-0.252934	-0.084952	0.372390	-0.734861	0.315894	0.330892	-0.377576	0.394143	0.796758	0.259355
20736	7.801420	1.930514	-5.644550	-0.279219	0.033324	0.367562	-0.727997	0.322140	0.338657	-0.377739	0.402036	0.792095	0.261279
20737	7.755618	1.256467	-5.982898	-0.371870	0.130550	0.378104	-0.724761	0.329628	0.342118	-0.378754	0.410067	0.786003	0.265689
20738	8.023578	0.567037	-6.243727	-0.385539	0.159818	0.476147	-0.722863	0.334057	0.345543	-0.380547	0.419704	0.778743	0.269429
20739	8.255232	0.344607	-6.413220	-0.330249	0.207157	0.623000	-0.718568	0.343071	0.346052	-0.384294	0.430725	0.770009	0.271810
20740	8.552876	0.040279	-6.117229	-0.289270	0.275371	0.573447	-0.714348	0.356027	0.343217	-0.389065	0.440356	0.761269	0.274198
20741	8.967994	-0.486464	-6.112034	-0.434456	0.211247	0.483347	-0.710081	0.365732	0.341010	-0.391065	0.449896	0.752848	0.279074
20742	8.648963	-0.396420	-5.969116	-0.399422	0.125628	0.433952	-0.705983	0.370401	0.344567	-0.391697	0.458938	0.745637	0.282797
20743	8.332199	-0.101301	-5.931200	-0.361477	0.054188	0.424945	-0.699295	0.377000	0.347941	-0.391564	0.467806	0.739157	0.285452
20744	7.411893	0.062581	-5.374111	-0.335609	-0.119104	0.454476	-0.694210	0.383214	0.356962	-0.389171	0.477923	0.733827	0.285715
20745	8.027377	-0.115110	-5.465898	-0.247245	-0.065795	0.329877	-0.686527	0.388449	0.362175	-0.387701	0.485107	0.729691	0.286200
20746	7.927994	-0.362773	-5.748751	-0.244225	-0.158265	0.243706	-0.680999	0.391624	0.370179	-0.384341	0.491582	0.727080	0.286330
20747	7.978107	-0.354294	-5.504252	-0.203074	-0.245948	0.183387	-0.674344	0.394111	0.380475	-0.379791	0.497291	0.725931	0.285454
20748	7.713296	-0.313766	-5.494087	-0.148420	-0.237102	0.139384	-0.668784	0.394378	0.387750	-0.375591	0.501928	0.725421	0.284191
20749	7.920903	-0.187382	-5.805299	-0.089377	-0.159664	0.011890	-0.664576	0.393602	0.396766	-0.372422	0.503783	0.725938	0.283758
20750	7.719726	-0.175857	-5.655225	-0.139435	-0.150505	-0.047903	-0.663130	0.390324	0.400415	-0.368476	0.505144	0.726661	0.284637
20751	7.436916	-0.296613	-5.722714	-0.115918	-0.096475	-0.029677	-0.660829	0.386090	0.406204	-0.365706	0.506242	0.726963	0.285487
20752	7.263299	-0.273856	-6.061401	-0.076609	0.052611	-0.046400	-0.661027	0.382791	0.410832	-0.365323	0.506061	0.726479	0.287524
20753	7.480280	-0.122014	-6.107162	-0.089427	0.238606	-0.030134	-0.666532	0.380130	0.406721	-0.367659	0.505053	0.724486	0.291322
20754	7.783079	0.781510	-5.658598	-0.125235	0.444032	-0.014701	-0.670436	0.378914	0.398270	-0.372596	0.503442	0.720441	0.297797
20755	7.744871	1.436095	-5.271353	-0.424386	0.460021	-0.115214	-0.679474	0.371490	0.392384	-0.374161	0.502310	0.715571	0.309267
20756	8.618120	1.426650	-5.748401	-0.414589	0.579238	-0.104198	-0.692648	0.360786	0.380269	-0.377429	0.500657	0.709419	0.321892
20757	9.458513	1.948216	-6.027569	-0.350182	0.414324	-0.209983	-0.703052	0.350468	0.370909	-0.378316	0.497751	0.706096	0.332490
20758	8.499959	2.156419	-5.140338	-0.164939	0.218232	-0.238820	-0.709008	0.341006	0.368595	-0.378049	0.494390	0.705582	0.338838
20759	8.052214	2.179115	-4.790197	0.064245	0.260176	-0.431215	-0.716626	0.329937	0.362336	-0.379268	0.486137	0.708303	0.343706
20760	8.173545	3.036898	-5.351808	0.252411	0.162869	-0.567259	-0.725745	0.316742	0.354168	-0.380009	0.475219	0.714165	0.346017
20761	8.224066	2.903225	-4.994752	0.349668	0.156439	-0.417494	-0.732853	0.307719	0.345961	-0.382439	0.465563	0.719380	0.345663
20762	8.090007	2.223380	-5.216340	0.371449	0.088569	-0.283526	-0.740289	0.303423	0.338596	-0.385134	0.458146	0.723824	0.343297
20763	7.780655	2.452962	-4.816897	0.457745	0.007330	-0.192406	-0.741960	0.300698	0.331687	-0.387834	0.451831	0.728727	0.338216
20764	7.669067	2.440447	-4.909402	0.574066	0.027065	-0.189487	-0.743807	0.301966	0.326264	-0.392050	0.444528	0.734013	0.331537
20765	7.953700	2.632932	-4.947768	0.723626	0.108997	-0.180056	-0.747222	0.304864	0.316542	-0.398536	0.435494	0.739591	0.323293
20766	7.965994	2.798239	-4.985788	0.756734	0.183822	-0.387454	-0.751722	0.303920	0.302596	-0.405226	0.422602	0.746242	0.316737
20767	8.164804	3.283737	-4.410487	0.836938	0.226457	-0.675342	-0.761368	0.296322	0.288844	-0.410948	0.404231	0.755378	0.311647
20768	8.172747	2.549491	-4.628079	0.932891	0.170942	-0.643996	-0.768954	0.288207	0.273524	-0.416898	0.385788	0.764762	0.304143
20769	8.502096	2.903774	-5.181429	0.985352	0.267122	-0.744866	-0.779529	0.275747	0.256311	-0.423530	0.364442	0.774195	0.297366
20770	9.074084	1.401366	-4.109012	1.053528	0.190686	-0.794250	-0.789111	0.259474	0.236513	-0.429237	0.342080	0.784334	0.289062
20771	8.867352	1.084999	-3.914985	1.101642	0.274528	-0.783372	-0.800021	0.239298	0.216764	-0.436042	0.318642	0.793550	0.280381
20772	9.587991	0.453109	-4.544935	1.037367	0.228044	-0.862300	-0.807916	0.220852	0.197920	-0.441224	0.294638	0.802557	0.272786
20773	9.105864	0.803282	-4.727476	0.965073	0.145069	-0.749501	-0.814561	0.203488	0.182441	-0.444717	0.273274	0.810845	0.264722
20774	9.186472	0.527665	-4.469065	0.850601	0.139800	-0.546951	-0.817924	0.189846	0.170055	-0.448595	0.256165	0.816913	0.256505
20775	8.908705	0.772276	-4.662349	0.848546	0.097412	-0.515717	-0.821975	0.176987	0.159102	-0.451545	0.239678	0.822989	0.247691
20776	8.854219	0.784997	-4.858249	0.889485	0.063791	-0.555973	-0.824398	0.166059	0.148251	-0.453954	0.222256	0.829292	0.238332
20777	8.441059	0.426615	-4.857212	0.703399	0.076170	-0.400519	-0.826269	0.155895	0.138822	-0.456149	0.208979	0.833739	0.230510
20778	8.603336	0.331307	-4.706933	0.694154	0.177037	-0.207065	-0.826283	0.151309	0.129301	-0.460945	0.198485	0.836091	0.221551
20779	8.248364	0.632741	-4.938014	0.664444	0.150626	-0.288780	-0.827844	0.147709	0.117234	-0.464571	0.187031	0.838814	0.213505
20780	8.125536	0.692060	-4.957183	0.598979	0.223097	-0.142230	-0.827444	0.143110	0.107847	-0.469855	0.178244	0.839756	0.205609
20781	8.437015	0.427734	-4.758043	0.488355	0.256487	-0.109435	-0.827378	0.140669	0.094456	-0.475238	0.170978	0.839805	0.199105
20782	9.146319	0.838689	-4.496930	0.474556	0.201309	-0.138503	-0.825929	0.138953	0.083028	-0.479613	0.163460	0.840208	0.193141
20783	8.654457	0.686746	-4.479530	0.413567	0.099498	-0.221175	-0.824739	0.136890	0.073099	-0.481609	0.155635	0.841635	0.188364
20784	8.682037	0.391358	-4.525954	0.383393	-0.017810	-0.383502	-0.824261	0.129759	0.069763	-0.480977	0.145682	0.844397	0.185556
20785	8.173485	0.467780	-4.892821	0.462301	-0.038557	-0.442151	-0.822878	0.117742	0.068741	-0.479861	0.134182	0.847801	0.181553
20786	9.327579	1.032996	-6.057617	0.583791	-0.028648	-0.484743	-0.821625	0.104909	0.067257	-0.479077	0.120578	0.851406	0.176223
20787	8.773326	2.185996	-5.319407	0.450795	0.093850	-0.466754	-0.821757	0.090319	0.061955	-0.479936	0.108257	0.853258	0.172895
20788	8.654534	1.903080	-4.053833	0.210779	0.185779	-0.486672	-0.820724	0.079009	0.052153	-0.481801	0.097406	0.853213	0.174376
20789	8.619764	2.091153	-3.957126	0.223656	0.110560	-0.336935	-0.819529	0.067936	0.046087	-0.482835	0.089387	0.853642	0.173713
20790	7.803247	2.267920	-3.691203	0.268835	0.262839	-0.302365	-0.817248	0.057845	0.039657	-0.486682	0.080838	0.852551	0.172522
20791	8.548501	2.558103	-4.023865	0.270546	0.246089	-0.373703	-0.817463	0.048675	0.032342	-0.489932	0.071232	0.851715	0.171681
20792	8.716740	2.533242	-4.066540	0.313693	0.345988	-0.274648	-0.816725	0.039424	0.023495	-0.495251	0.062429	0.849756	0.169537
20793	8.662334	2.513039	-3.617886	0.135025	0.375999	-0.183288	-0.814682	0.034335	0.012132	-0.501135	0.056936	0.846733	0.169309
20794	8.635334	2.647144	-3.118539	0.116115	0.267563	-0.124395	-0.812494	0.030761	0.004169	-0.505316	0.052908	0.844584	0.168921
20795	8.918457	2.884404	-3.059962	0.090311	0.153204	-0.118653	-0.812511	0.027746	-0.003049	-0.507608	0.049686	0.843468	0.168601
20796	8.474796	2.875971	-3.101386	0.067101	0.145324	-0.234401	-0.814404	0.021214	-0.009360	-0.509272	0.044737	0.842453	0.170037
20797	8.863797	2.968152	-3.308519	0.005534	0.110825	-0.206844	-0.813212	0.012364	-0.012118	-0.510483	0.041005	0.841502	0.172050
20798	8.814878	2.935635	-3.389008	0.049678	0.111411	-0.094834	-0.810433	0.009324	-0.013846	-0.512011	0.038715	0.840624	0.172332
20799	8.975626	2.882021	-3.453324	0.055746	0.066923	0.034652	-0.811262	0.008444	-0.015685	-0.513370	0.038664	0.840062	0.171033
20800	8.741961	2.771441	-3.401841	0.048054	0.019391	0.059419	-0.809918	0.010565	-0.016534	-0.513877	0.039300	0.839995	0.169690
20801	8.950869	2.866284	-3.532192	0.063895	0.000223	0.072385	-0.809382	0.010643	-0.018327	-0.514267	0.040009	0.840093	0.167846
20802	8.861398	3.182071	-3.707904	0.065092	0.004345	0.049468	-0.809418	0.013968	-0.017572	-0.514499	0.040349	0.840241	0.166304
20803	8.659157	2.993050	-3.609809	0.019106	0.028384	0.002471	-0.807925	0.014850	-0.018912	-0.515098	0.040224	0.839940	0.166000
20804	8.758628	2.820439	-3.448027	-0.057364	0.040968	-0.019722	-0.807533	0.015482	-0.020532	-0.515615	0.040543	0.839358	0.167259
20805	8.709011	2.867857	-3.342024	-0.038047	0.008924	0.022575	-0.806987	0.015766	-0.020796	-0.515925	0.041390	0.839033	0.167728
20806	8.538844	2.601022	-3.424336	-0.037505	0.011259	0.075707	-0.806760	0.017597	-0.023997	-0.516285	0.043169	0.838743	0.167622
20807	8.928176	2.904783	-3.678400	-0.039638	-0.025250	0.103418	-0.806249	0.020155	-0.024949	-0.516298	0.045488	0.838681	0.167279
20808	9.026149	2.783565	-3.731150	0.019550	-0.032342	0.127401	-0.805997	0.023664	-0.022254	-0.516148	0.047680	0.838977	0.165635
20809	8.839499	2.523493	-3.766920	-0.019985	-0.053745	0.085982	-0.805212	0.025839	-0.024060	-0.515642	0.049586	0.839277	0.165133
20810	8.677499	2.403720	-3.790622	-0.018862	-0.061405	0.059330	-0.805486	0.027261	-0.021488	-0.514740	0.051119	0.839804	0.164800
20811	8.652829	1.984777	-3.997694	-0.041509	-0.022769	0.060977	-0.805784	0.028954	-0.021658	-0.514647	0.052727	0.839733	0.164945
20812	8.772675	2.205163	-3.860676	-0.111694	-0.130651	0.083102	-0.807166	0.030558	-0.019616	-0.512557	0.055840	0.840632	0.165848
20813	8.787966	1.873026	-4.232888	-0.112717	-0.101702	0.107764	-0.808666	0.031014	-0.016954	-0.511205	0.059233	0.841072	0.166609
20814	8.771861	2.037642	-4.204649	-0.115459	-0.084381	0.141707	-0.808557	0.034817	-0.014516	-0.510069	0.063209	0.841391	0.167020
20815	8.652800	2.043356	-4.026289	-0.161299	-0.115588	0.141647	-0.811736	0.037525	-0.011563	-0.508514	0.067718	0.841743	0.168216
20816	8.400672	1.711336	-4.086643	-0.109655	-0.107343	0.154468	-0.812713	0.041252	-0.007188	-0.507025	0.071928	0.842262	0.168363
20817	8.786446	1.976348	-4.162126	-0.133479	-0.129392	0.156419	-0.814124	0.047180	-0.001848	-0.505298	0.076455	0.842795	0.168895
20818	8.565873	2.034553	-4.047246	-0.164865	-0.154695	0.149022	-0.816741	0.049814	0.002474	-0.502884	0.081292	0.843573	0.169950
20819	8.729523	1.926411	-4.025091	-0.168348	-0.149458	0.154531	-0.817867	0.054647	0.007193	-0.500733	0.086204	0.844144	0.171045
20820	8.761208	2.145028	-4.070733	-0.269999	-0.126549	0.114882	-0.820176	0.056181	0.013929	-0.498465	0.091412	0.844283	0.174250
20821	8.708690	1.963416	-4.241409	-0.313478	-0.151388	0.132224	-0.821802	0.058516	0.021259	-0.495911	0.097401	0.844335	0.177999
20822	8.734153	2.063948	-3.797369	-0.249071	-0.186306	0.220529	-0.825934	0.064033	0.030185	-0.493001	0.104385	0.844851	0.179666
20823	8.637566	2.117979	-4.158051	-0.239218	-0.198772	0.213204	-0.826216	0.069268	0.037955	-0.490035	0.111160	0.845374	0.181250
20824	8.719356	2.132250	-4.180336	-0.238120	-0.175093	0.217776	-0.827488	0.076219	0.045287	-0.487272	0.117936	0.845727	0.182763
20825	8.448291	1.801537	-4.508023	-0.333455	-0.170553	0.207364	-0.828630	0.084259	0.053236	-0.484480	0.125415	0.845542	0.186036
20826	8.612423	1.835749	-4.794062	-0.303568	-0.153825	0.297351	-0.830934	0.087969	0.064242	-0.482153	0.134080	0.845128	0.187909
20827	8.644814	1.572044	-4.854949	-0.247352	-0.156869	0.346058	-0.830052	0.098811	0.071516	-0.480244	0.143010	0.844649	0.188365
20828	8.435305	1.586230	-4.537920	-0.215803	-0.116422	0.359785	-0.832484	0.109629	0.077439	-0.478946	0.151726	0.843896	0.188230
20829	8.602034	1.485971	-4.742826	-0.225878	-0.061183	0.283532	-0.832119	0.117041	0.083405	-0.478400	0.159020	0.842654	0.189159
20830	8.753542	1.289612	-5.005747	-0.268713	-0.038613	0.216421	-0.834400	0.124922	0.086252	-0.477649	0.165515	0.841298	0.191506
20831	8.994760	1.306907	-4.976016	-0.256129	-0.090173	0.247783	-0.833087	0.132925	0.091279	-0.476327	0.172606	0.840248	0.193138
20832	8.569946	1.253428	-4.743142	-0.145376	-0.092611	0.250660	-0.833152	0.140575	0.095332	-0.475175	0.178690	0.839687	0.192884
20833	8.482906	1.210683	-4.764316	-0.131682	-0.112746	0.216742	-0.832198	0.144640	0.100812	-0.473739	0.184158	0.839382	0.192601
20834	8.295499	1.250808	-4.404476	-0.114838	-0.135594	0.165404	-0.831392	0.150064	0.107204	-0.471619	0.188672	0.839603	0.192471
20835	8.167395	1.110993	-4.398182	-0.069550	-0.056895	0.139623	-0.833040	0.152657	0.112067	-0.471036	0.192040	0.839259	0.192069
20836	8.449382	1.238066	-4.439291	-0.045118	-0.102841	0.169189	-0.832796	0.159320	0.119092	-0.469728	0.195832	0.839393	0.190850
20837	8.285191	0.666781	-4.243686	-0.245240	-0.100617	0.140224	-0.831422	0.162560	0.124104	-0.467716	0.201029	0.838750	0.193201
20838	8.730966	0.809160	-4.607166	-0.277555	-0.049414	0.227360	-0.830844	0.164729	0.131265	-0.466585	0.207748	0.837201	0.195534
20839	8.820473	0.871974	-4.276851	-0.325913	-0.090104	0.341151	-0.828457	0.173792	0.134278	-0.465163	0.217014	0.835212	0.197354
20840	8.909345	0.739453	-4.565992	-0.420697	-0.021980	0.346351	-0.826873	0.182989	0.140617	-0.464257	0.226908	0.832198	0.201058
20841	8.918323	0.873582	-4.087309	-0.526914	0.009865	0.341544	-0.824444	0.190503	0.146708	-0.463518	0.237606	0.828257	0.206602
20842	8.843333	0.889271	-4.132701	-0.624215	0.028680	0.292677	-0.822287	0.196970	0.151358	-0.462139	0.248219	0.823935	0.214349
20843	8.663980	0.646779	-3.857110	-0.724938	0.058641	0.458442	-0.819615	0.206615	0.156749	-0.461583	0.262370	0.817752	0.222226
20844	9.545911	0.871287	-4.246022	-0.713242	0.105211	0.204442	-0.817195	0.211720	0.157589	-0.460366	0.271918	0.812437	0.232530
20845	8.831722	1.263464	-4.545186	-0.584678	-0.195930	0.461994	-0.814158	0.217858	0.168831	-0.456290	0.285874	0.808765	0.236591
20846	7.501101	1.694907	-4.195594	-0.564053	0.275064	0.368395	-0.810690	0.229100	0.172795	-0.459156	0.295766	0.801381	0.243899
20847	8.019429	1.744984	-3.864491	-0.590616	0.458301	0.246146	-0.810803	0.236249	0.169783	-0.464323	0.303028	0.792591	0.253725
20848	8.444430	1.274232	-4.781782	-0.607766	0.081193	0.321943	-0.808263	0.242103	0.169565	-0.463464	0.313456	0.786709	0.260836
20849	9.882985	2.302519	-5.191095	-0.441376	0.029258	0.016357	-0.809581	0.238406	0.171145	-0.461357	0.317795	0.783878	0.267751
20850	9.541033	2.053476	-5.064020	-0.386043	0.043101	-0.003857	-0.808415	0.236197	0.175965	-0.459493	0.321178	0.781395	0.274103
20851	8.534507	1.970772	-4.336273	-0.282633	-0.041212	0.042145	-0.808522	0.234723	0.177531	-0.457357	0.324793	0.779835	0.277835
20852	8.000938	1.566133	-4.618405	-0.256861	-0.102676	0.051275	-0.806392	0.233278	0.183630	-0.454314	0.328628	0.778981	0.280698
20853	8.051586	1.824854	-4.410933	-0.194395	-0.047150	-0.080762	-0.805782	0.231622	0.188764	-0.451904	0.329531	0.778761	0.284120
20854	8.004006	2.083309	-4.132174	-0.121118	-0.035187	-0.007190	-0.806004	0.229892	0.192799	-0.450456	0.330856	0.778405	0.285849
20855	8.750643	1.914371	-4.402678	-0.152641	-0.110220	0.051721	-0.804186	0.229048	0.195213	-0.448058	0.333778	0.778109	0.287023
20856	8.553313	2.147034	-4.471060	-0.060687	-0.198696	0.079562	-0.802619	0.228596	0.201239	-0.444960	0.336826	0.778977	0.285927
20857	8.481961	2.126416	-4.342954	-0.149671	-0.210684	0.037184	-0.800086	0.229534	0.210100	-0.440887	0.340031	0.779679	0.286527
20858	8.417586	1.983577	-4.505689	-0.132534	-0.145999	-0.014313	-0.799037	0.227727	0.218256	-0.437554	0.341981	0.780254	0.287749
20859	8.480341	2.090234	-4.536318	-0.117900	-0.158507	0.056419	-0.797346	0.228257	0.224203	-0.434584	0.344880	0.780526	0.288052
20860	7.995729	2.172986	-4.305151	-0.167508	-0.071469	0.110234	-0.794567	0.229368	0.229348	-0.432870	0.348648	0.779362	0.289245
20861	8.196515	2.234226	-3.916220	-0.211004	0.046177	0.115534	-0.793721	0.228073	0.229813	-0.432759	0.352056	0.776885	0.291935
20862	8.337005	2.100235	-3.762965	-0.164322	0.078726	0.216520	-0.794878	0.232432	0.229814	-0.434015	0.356539	0.773663	0.293184
20863	8.250983	2.031321	-3.641869	-0.110683	0.100469	0.374386	-0.790306	0.240397	0.228740	-0.436949	0.362714	0.769395	0.292481
20864	8.675374	1.988673	-3.578324	-0.104771	0.110705	0.389152	-0.786318	0.250511	0.226837	-0.440090	0.369106	0.764925	0.291497
20865	8.977903	2.185870	-3.796029	-0.093422	0.163605	0.398358	-0.784274	0.261785	0.224747	-0.444211	0.375040	0.759907	0.290796
20866	9.170640	1.394804	-4.392790	-0.125260	0.200145	0.499063	-0.779005	0.277497	0.219587	-0.449128	0.382692	0.753573	0.289756
20867	9.024700	0.633201	-3.938302	-0.148720	0.164389	0.511775	-0.777821	0.289766	0.214531	-0.453417	0.390750	0.747205	0.288812
20868	9.857548	0.295620	-4.514987	-0.056726	0.152305	0.528600	-0.773600	0.303621	0.213406	-0.458219	0.398387	0.741287	0.286036
20869	10.498732	-0.389446	-5.115750	0.010187	0.046559	0.572952	-0.765577	0.320072	0.209506	-0.462260	0.406512	0.736236	0.281104
20870	9.685317	-0.404119	-4.679735	0.120227	-0.024164	0.452909	-0.761099	0.335073	0.207759	-0.465352	0.412311	0.733389	0.274931
20871	8.837843	-0.300924	-4.335858	-0.121446	-0.131859	0.321236	-0.754086	0.348284	0.210430	-0.464190	0.418914	0.731215	0.272697
20872	9.027691	-0.550842	-4.602976	-0.150138	-0.128771	0.271618	-0.746984	0.356042	0.215802	-0.462459	0.425107	0.729259	0.271286
20873	8.506558	-0.574465	-4.375967	-0.218639	-0.235781	0.183456	-0.743358	0.358187	0.225416	-0.458155	0.431149	0.728613	0.270789
20874	8.400797	-0.778991	-4.257432	-0.150933	-0.167451	0.176085	-0.737838	0.362572	0.234459	-0.455297	0.436136	0.727757	0.269927
20875	8.267544	-0.703594	-4.384776	-0.080047	-0.248608	0.097420	-0.731742	0.365766	0.244804	-0.451510	0.439722	0.728665	0.268012
20876	8.305865	-0.571784	-4.469870	-0.014628	-0.255283	-0.056567	-0.730805	0.363030	0.254835	-0.447283	0.440544	0.731327	0.266496
20877	8.336564	-0.631883	-4.524537	0.082598	-0.233442	-0.118812	-0.728952	0.361084	0.259802	-0.443964	0.439430	0.734831	0.264238
20878	8.374398	-0.671684	-4.289554	0.116972	-0.280429	-0.197572	-0.728312	0.357699	0.265934	-0.439751	0.437097	0.739611	0.261804
20879	8.294361	-0.623858	-4.378014	0.160110	-0.204733	-0.234324	-0.729708	0.351452	0.271083	-0.436907	0.433425	0.744211	0.259625
20880	8.355495	-0.609471	-4.578226	0.180278	-0.175192	-0.236158	-0.730333	0.347844	0.273490	-0.434564	0.429367	0.748666	0.257481
20881	8.247474	-0.653971	-4.818379	0.132941	-0.073671	-0.238286	-0.732153	0.340371	0.275120	-0.433400	0.425177	0.751952	0.256820
20882	7.908749	-0.550862	-4.735011	0.054316	0.050398	-0.247869	-0.734801	0.332398	0.275762	-0.433280	0.420844	0.753855	0.258576
20883	7.986809	-0.320746	-4.398348	0.043790	0.264111	-0.250000	-0.737634	0.324570	0.270484	-0.436364	0.415497	0.753801	0.262169
20884	9.279401	-0.301681	-4.871569	-0.014201	0.461598	-0.250154	-0.745641	0.319623	0.259360	-0.441808	0.409540	0.751698	0.268388
20885	9.722885	0.974062	-4.768751	-0.159196	0.401569	-0.253698	-0.753865	0.309404	0.247228	-0.445205	0.405132	0.749255	0.276184
20886	8.691495	1.309884	-4.317472	-0.367778	0.354558	-0.107376	-0.761216	0.298125	0.239437	-0.446868	0.404931	0.744870	0.285497
20887	8.342895	0.914639	-4.674075	-0.277060	0.165822	-0.189633	-0.763726	0.288719	0.237783	-0.446023	0.403787	0.743255	0.292560
20888	8.534960	1.427248	-4.668255	0.153260	0.306719	-0.256791	-0.768501	0.282436	0.233031	-0.450238	0.396941	0.743418	0.295048
20889	10.374537	1.742931	-4.947485	0.261800	0.370711	-0.309450	-0.774311	0.275932	0.218620	-0.455968	0.387915	0.743992	0.296801
20890	9.516434	1.831537	-4.414947	0.032708	0.257467	-0.379610	-0.780987	0.264848	0.209455	-0.457719	0.380571	0.744711	0.301769
20891	8.093299	1.438620	-3.840271	-0.032386	0.039876	-0.190731	-0.786407	0.255337	0.205064	-0.456882	0.377907	0.745567	0.304260
20892	8.250048	1.203149	-3.722093	0.060691	-0.041692	-0.123437	-0.786213	0.252283	0.207358	-0.455904	0.375916	0.747205	0.304177
20893	8.864026	1.745725	-4.002319	0.143760	-0.018046	-0.026749	-0.785630	0.248709	0.205755	-0.456508	0.374425	0.748421	0.302114
20894	9.050099	1.782452	-3.946250	-0.020250	-0.187593	0.015459	-0.785352	0.250768	0.209465	-0.453569	0.376138	0.749840	0.300889
20895	8.921117	1.738200	-3.473231	-0.260088	-0.336295	-0.043518	-0.783835	0.245777	0.219628	-0.446247	0.379939	0.751603	0.302660
20896	8.628666	1.932780	-3.364433	-0.256267	-0.274281	0.027015	-0.780962	0.243226	0.231032	-0.440258	0.384446	0.752222	0.304197
20897	9.183201	2.173097	-4.035615	-0.117320	-0.415746	0.313020	-0.774822	0.244998	0.244737	-0.434939	0.392745	0.752690	0.300062
20898	8.769037	1.506086	-4.343241	-0.206449	-0.436770	0.468655	-0.767935	0.253960	0.260116	-0.429460	0.404307	0.751466	0.295633
20899	8.089070	1.531371	-4.423907	-0.199617	-0.409481	0.378554	-0.758837	0.263370	0.277156	-0.423842	0.414143	0.750667	0.292134
20900	7.480192	1.705899	-4.100561	-0.269815	-0.265007	0.271652	-0.752595	0.267680	0.290463	-0.419111	0.422239	0.748975	0.291713
20901	8.643811	1.620131	-5.004320	-0.084630	0.038854	0.391027	-0.744580	0.277278	0.292215	-0.421165	0.428586	0.744820	0.290133
20902	8.524347	0.778313	-5.449677	-0.114475	0.143668	0.456686	-0.741429	0.288768	0.291094	-0.424865	0.435700	0.738911	0.289249
20903	8.606987	0.416908	-4.583354	0.062115	0.165168	0.317511	-0.742630	0.294682	0.287879	-0.429580	0.438929	0.735081	0.287154
20904	9.544803	-0.237303	-5.470301	0.131181	0.136100	0.296658	-0.739514	0.305852	0.281773	-0.434342	0.441563	0.731963	0.283900
20905	10.212015	-0.565011	-5.973113	0.095056	-0.010996	0.360212	-0.737724	0.314934	0.278724	-0.436959	0.446129	0.729400	0.279305
20906	9.169829	-1.091044	-5.616398	-0.019068	-0.190573	0.315926	-0.730990	0.327130	0.279267	-0.435703	0.452079	0.728082	0.275107
20907	8.154027	-1.347453	-4.768693	-0.061866	-0.298897	0.369912	-0.722234	0.336667	0.287905	-0.432715	0.459745	0.726966	0.270023
20908	7.494402	-0.719396	-4.966935	-0.162759	-0.329385	0.297227	-0.717214	0.338174	0.298708	-0.427954	0.467362	0.726127	0.266773
20909	7.626891	-0.720297	-4.969479	-0.180235	-0.278873	0.254016	-0.708630	0.342184	0.311699	-0.423450	0.474210	0.725156	0.264507
20910	8.095324	-1.034039	-5.324705	-0.192415	-0.387533	0.009213	-0.703725	0.342130	0.322960	-0.415960	0.478175	0.727231	0.263553
20911	8.024355	-0.880426	-5.531145	-0.082145	-0.430931	-0.071246	-0.698769	0.338924	0.335684	-0.408399	0.480246	0.731039	0.261066
20912	7.691046	-1.130917	-5.841493	0.046027	-0.451590	-0.102286	-0.691752	0.337272	0.350414	-0.401618	0.480856	0.735860	0.256885
20913	7.731764	-1.086892	-5.891026	0.118725	-0.372474	-0.197683	-0.687756	0.331599	0.359409	-0.396120	0.479094	0.741340	0.252928
20914	7.230680	-0.800542	-6.005657	0.169129	-0.224403	-0.276800	-0.686815	0.327539	0.367842	-0.392937	0.474899	0.746556	0.250453
20915	7.281384	-0.518890	-6.421075	0.130927	-0.018974	-0.323036	-0.690549	0.319622	0.370567	-0.392116	0.469364	0.750431	0.250591
20916	6.771796	-0.023377	-5.857862	0.186045	0.280902	-0.339937	-0.694082	0.312916	0.365501	-0.396293	0.461502	0.752273	0.253089
20917	7.395847	0.360538	-5.704821	0.172062	0.673438	-0.421131	-0.706752	0.304684	0.351325	-0.405650	0.450579	0.751636	0.259751
20918	8.322581	0.939622	-5.438667	0.071975	0.689620	-0.329285	-0.716152	0.295956	0.331846	-0.414844	0.441541	0.749251	0.267524
20919	8.365478	1.388442	-4.758766	0.100821	0.670115	-0.235499	-0.728463	0.288680	0.312208	-0.424292	0.433766	0.746287	0.273641
20920	9.949876	1.233563	-5.432392	0.105698	0.586866	-0.253404	-0.738743	0.284427	0.293149	-0.432487	0.425966	0.743984	0.279278
20921	9.270579	1.385842	-4.860240	0.128866	0.448145	-0.433089	-0.750575	0.272610	0.274608	-0.437620	0.416064	0.744517	0.284734
20922	8.858317	1.557105	-4.037143	0.296714	0.411777	-0.513487	-0.759072	0.260825	0.260176	-0.443192	0.403565	0.746762	0.288206
20923	9.079532	1.702620	-4.155550	0.421231	0.215331	-0.558739	-0.765066	0.250030	0.250608	-0.446371	0.390360	0.751771	0.288465
20924	8.883924	2.021820	-4.349005	0.405170	0.058786	-0.526401	-0.769912	0.237777	0.244803	-0.447272	0.378623	0.757576	0.287526
20925	8.958402	1.841203	-4.299839	0.458534	-0.235892	-0.279010	-0.772264	0.228123	0.245340	-0.445355	0.371749	0.764451	0.281205
20926	8.751601	1.274857	-4.629051	0.253565	-0.159045	-0.292530	-0.775480	0.221561	0.245935	-0.443096	0.366020	0.769416	0.278737
20927	8.560357	1.246776	-4.424064	0.154978	-0.119437	-0.149684	-0.775953	0.217480	0.249415	-0.441368	0.363123	0.772494	0.276747
20928	8.277311	1.822119	-4.506326	0.081636	-0.232933	-0.002803	-0.773424	0.218445	0.257725	-0.438274	0.363806	0.774969	0.273834
20929	8.126179	1.923796	-4.775308	0.060269	-0.202716	0.016351	-0.769364	0.218256	0.266227	-0.435448	0.364734	0.777029	0.271256
20930	7.887765	1.904032	-4.442930	-0.008318	-0.089097	-0.096872	-0.767951	0.217505	0.269754	-0.433407	0.363947	0.778418	0.271599
20931	7.990916	2.016938	-4.238372	0.047369	0.043661	-0.009758	-0.767795	0.216879	0.271094	-0.434160	0.363214	0.778451	0.271285
20932	7.818111	2.026762	-4.156986	0.134294	0.107502	0.088457	-0.766321	0.218132	0.267847	-0.437222	0.362988	0.777559	0.269217
20933	7.764838	1.794858	-3.473098	0.112664	0.219697	0.090042	-0.766548	0.222675	0.263712	-0.441724	0.362250	0.775660	0.268342
20934	9.019687	2.238188	-4.642455	0.185344	0.359552	0.125143	-0.769410	0.226331	0.255548	-0.449236	0.360761	0.772506	0.266970
20935	8.473507	1.620702	-4.597080	0.229348	0.362989	0.125001	-0.771222	0.231571	0.243195	-0.456926	0.358689	0.769626	0.265021
20936	9.172898	0.827933	-4.792608	0.277311	0.458744	0.124958	-0.772547	0.239377	0.226857	-0.466553	0.355760	0.765932	0.262889
20937	10.285695	-0.049630	-5.390524	0.417614	0.413405	0.204297	-0.774157	0.249062	0.212290	-0.476674	0.352827	0.762855	0.257578
20938	9.014571	-0.187962	-4.894734	0.480480	0.268975	0.209867	-0.772550	0.256460	0.200589	-0.485159	0.350172	0.761206	0.250130
20939	8.896699	0.027833	-4.652264	0.398553	0.228735	0.162075	-0.772484	0.265723	0.188464	-0.491988	0.347682	0.759921	0.244101
20940	8.520868	-0.110975	-4.590819	0.217314	0.229348	0.019391	-0.772478	0.271418	0.180674	-0.497012	0.344849	0.758549	0.242201
20941	8.402418	-0.225821	-4.282865	0.203477	0.181636	-0.014545	-0.772966	0.274196	0.175468	-0.500845	0.341819	0.757944	0.240487
20942	9.241086	-0.302899	-4.220544	0.379599	0.126341	0.042951	-0.774551	0.275412	0.168109	-0.505490	0.338180	0.758165	0.235158
20943	9.074170	-0.493868	-4.536726	0.432432	0.016740	-0.129354	-0.773495	0.275527	0.162451	-0.507787	0.331885	0.761004	0.229951
20944	8.857751	-0.044355	-4.673012	0.530083	-0.083973	-0.298731	-0.775957	0.272483	0.159530	-0.508560	0.322445	0.766203	0.224341
20945	8.480336	-0.043148	-4.564713	0.644847	-0.141693	-0.449895	-0.779040	0.265167	0.158285	-0.508184	0.309741	0.773490	0.217996
20946	8.513656	-0.037113	-4.309943	0.757348	0.024882	-0.501309	-0.783212	0.253509	0.151545	-0.510938	0.294256	0.779504	0.211493
20947	8.564024	-0.013367	-4.659413	0.853527	0.058820	-0.673676	-0.786674	0.240417	0.145261	-0.513612	0.274893	0.786457	0.205236
20948	8.681466	0.231409	-4.531806	0.863855	0.083459	-0.871821	-0.793651	0.221032	0.136972	-0.515886	0.252015	0.793692	0.201004
20949	8.707839	0.534515	-4.366604	0.933838	0.132316	-0.891887	-0.800603	0.198388	0.126553	-0.518631	0.227802	0.800488	0.195826
20950	8.871815	0.923281	-4.512679	0.974588	0.103667	-0.937544	-0.808610	0.172634	0.117058	-0.520818	0.202324	0.807205	0.190350
20951	8.618946	0.939518	-4.505533	0.965992	0.137995	-0.989053	-0.816029	0.144186	0.108082	-0.522675	0.175893	0.813333	0.185370
20952	8.514307	0.922563	-4.632134	0.987887	0.237885	-0.967178	-0.820969	0.114143	0.096503	-0.526181	0.149011	0.817597	0.180178
20953	8.976859	1.280933	-4.478052	1.008700	0.246623	-0.974325	-0.824971	0.087613	0.087337	-0.529177	0.121730	0.821425	0.174399
20954	8.996641	1.333558	-4.434981	0.947340	0.173344	-0.899990	-0.827469	0.060733	0.076204	-0.530962	0.096399	0.824813	0.168729
20955	8.873182	1.350084	-4.517192	0.924488	0.109032	-0.823800	-0.829662	0.035621	0.071934	-0.531283	0.072820	0.828337	0.162153
20956	8.553954	1.620253	-4.786036	0.877156	0.159041	-0.749682	-0.831560	0.007405	0.065128	-0.532577	0.050663	0.830378	0.155782
20957	8.439618	1.660237	-4.634193	0.852596	0.220128	-0.646156	-0.831859	-0.014816	0.061293	-0.534626	0.030388	0.831396	0.148431
20958	8.685518	1.575313	-4.578739	0.792271	0.209425	-0.539775	-0.831412	-0.030870	0.057137	-0.536843	0.012430	0.831701	0.141137
20959	8.648269	1.573315	-4.410734	0.758219	0.155294	-0.541594	-0.832040	-0.048364	0.054146	-0.537660	-0.004908	0.832422	0.134058
20960	8.547703	1.763152	-4.410566	0.795448	0.198620	-0.451659	-0.830900	-0.064714	0.050103	-0.539543	-0.021398	0.832256	0.125639
20961	8.827445	1.585127	-4.301442	0.798986	0.230042	-0.391106	-0.829073	-0.080289	0.047206	-0.541632	-0.036832	0.831742	0.116116
20962	8.836796	1.444119	-4.278562	0.641414	0.224840	-0.295998	-0.831107	-0.094996	0.044948	-0.544113	-0.049113	0.830518	0.108484
20963	8.915102	2.042715	-3.755976	0.571136	0.162816	-0.209651	-0.828272	-0.102513	0.043084	-0.545453	-0.058871	0.829977	0.100763
20964	8.742733	2.060174	-4.242051	0.558607	0.112797	-0.126146	-0.829301	-0.109148	0.041586	-0.546336	-0.067174	0.829701	0.092738
20965	8.597624	2.289634	-4.099897	0.381266	0.108645	-0.187953	-0.828378	-0.117254	0.040945	-0.546954	-0.074373	0.829199	0.087974
20966	8.695955	2.399458	-4.204282	0.434560	0.128565	-0.215371	-0.829435	-0.123984	0.035579	-0.547993	-0.082813	0.828231	0.082939
20967	8.217669	2.445397	-3.763498	0.368541	0.163412	-0.119294	-0.830546	-0.134055	0.035665	-0.549573	-0.088827	0.827083	0.077551
20968	8.845708	2.979782	-3.800295	0.459821	0.199673	0.012298	-0.829480	-0.139488	0.031356	-0.552010	-0.093879	0.825619	0.069461
20969	8.450286	3.199060	-3.310766	0.451896	0.137384	0.067401	-0.829781	-0.138946	0.028908	-0.553216	-0.097707	0.825055	0.060740
20970	8.475323	3.270397	-3.219471	0.444338	0.126791	0.060083	-0.832422	-0.139282	0.025050	-0.554449	-0.101676	0.824313	0.052504
20971	8.954425	3.143637	-4.141374	0.563956	0.087810	0.155863	-0.833862	-0.135650	0.022802	-0.554601	-0.105257	0.824408	0.041116
20972	8.541283	2.591891	-4.366182	0.793918	-0.036342	0.281110	-0.836816	-0.129540	0.024857	-0.552441	-0.109279	0.825979	0.024992
20973	8.400851	1.524618	-4.623865	0.799897	0.054092	0.214694	-0.840160	-0.123815	0.029238	-0.551318	-0.114410	0.826363	0.009133
20974	8.400906	1.683423	-4.354885	0.611156	0.088525	0.061956	-0.841780	-0.120035	0.030142	-0.551308	-0.120029	0.825620	-0.001840
20975	8.534099	0.809346	-4.517699	0.513178	-0.033008	0.238012	-0.844162	-0.115863	0.031522	-0.549167	-0.121581	0.826719	-0.013007
20976	8.144105	1.077378	-4.590721	0.436297	-0.179181	0.252733	-0.848093	-0.107065	0.036233	-0.545001	-0.122134	0.829186	-0.022547
20977	9.219842	1.392005	-4.570933	0.334080	-0.076591	0.115024	-0.851586	-0.102698	0.036808	-0.542509	-0.123743	0.830370	-0.029280
20978	8.961322	1.576241	-4.432078	0.239253	-0.192865	0.278331	-0.855451	-0.099727	0.040336	-0.538485	-0.121727	0.833028	-0.035781
20979	9.024401	1.401210	-4.611864	0.219967	-0.245599	0.175589	-0.858300	-0.088883	0.045851	-0.533372	-0.121215	0.836155	-0.040817
20980	9.432630	1.163736	-5.014951	0.248761	-0.506430	0.321109	-0.863322	-0.081632	0.059619	-0.523945	-0.118802	0.842107	-0.047155
20981	10.221117	-0.305079	-4.930846	0.207709	-0.680245	0.368952	-0.869002	-0.066687	0.079897	-0.511233	-0.115259	0.850029	-0.052976
20982	8.537220	-0.649246	-3.517800	0.215118	-0.364120	-0.002624	-0.870875	-0.062183	0.094675	-0.504481	-0.117784	0.853532	-0.055746
20983	9.111283	-0.241245	-4.227259	0.428961	-0.112311	-0.312577	-0.870870	-0.068591	0.102699	-0.501571	-0.127404	0.853594	-0.059768
20984	8.893301	0.684097	-4.766084	0.298578	-0.073188	-0.468793	-0.870928	-0.084392	0.105047	-0.500040	-0.138383	0.852769	-0.059953
20985	8.448340	0.443828	-4.876587	0.223531	0.067011	-0.347268	-0.871322	-0.098274	0.102548	-0.500680	-0.146305	0.851025	-0.060580
20986	7.862432	0.559185	-4.672813	0.288566	0.031440	-0.373798	-0.870280	-0.119789	0.095156	-0.500753	-0.155418	0.849276	-0.061820
20987	7.496591	-0.298621	-4.882065	0.329715	0.092098	-0.282288	-0.868206	-0.133902	0.090827	-0.501334	-0.163239	0.847227	-0.064993
20988	7.506115	-0.360538	-4.250127	0.321421	0.091486	-0.179523	-0.867787	-0.136670	0.087068	-0.502006	-0.169285	0.845330	-0.068915
20989	7.829344	-0.189275	-4.893793	0.235741	0.083792	-0.167669	-0.865001	-0.143119	0.080440	-0.502558	-0.174190	0.843777	-0.071651
20990	8.617551	-0.638658	-4.346622	-0.043098	0.058217	-0.124930	-0.862544	-0.147184	0.070926	-0.503820	-0.175685	0.842865	-0.069849
20991	8.562147	-0.930238	-3.911773	-0.211032	-0.080551	0.110734	-0.859026	-0.146867	0.063187	-0.502782	-0.171577	0.844533	-0.067348
20992	9.109491	-0.144083	-3.878816	-0.195761	-0.199058	0.185530	-0.857015	-0.142946	0.062580	-0.499783	-0.166643	0.847465	-0.065201
20993	9.261317	0.064893	-4.892549	-0.354226	-0.350231	0.260740	-0.856016	-0.130946	0.069097	-0.494425	-0.158884	0.852404	-0.060888
20994	10.551393	1.049181	-6.098338	-0.851174	-0.328788	0.426228	-0.856063	-0.122235	0.077354	-0.490857	-0.143476	0.857918	-0.049515
20995	8.823229	1.597672	-4.868594	-1.145677	-0.294226	0.501505	-0.856469	-0.108492	0.083024	-0.488215	-0.123664	0.863243	-0.034122
20996	7.959031	1.539787	-4.438205	-1.090671	-0.157451	0.424130	-0.856385	-0.091678	0.085843	-0.487719	-0.105669	0.866374	-0.019016
20997	8.507113	1.845323	-4.727172	-1.044899	-0.033887	0.482910	-0.857143	-0.077742	0.081733	-0.488824	-0.086932	0.868022	-0.005670
20998	8.413014	1.906514	-5.080657	-1.112882	0.026345	0.603779	-0.858304	-0.063473	0.079580	-0.490940	-0.065445	0.868698	0.007718
20999	8.411238	0.868330	-4.870018	-1.338962	-0.063931	0.568447	-0.858748	-0.042478	0.074242	-0.491267	-0.042255	0.869612	0.025400
21000	7.203351	0.982123	-4.403927	-1.787096	-0.028405	0.606738	-0.858683	-0.024647	0.076295	-0.492189	-0.014010	0.868908	0.050527
21001	7.353278	1.917890	-4.108818	-1.882135	-0.013529	0.857225	-0.860380	-0.000307	0.074623	-0.492739	0.019519	0.866744	0.074715
21002	7.437923	2.560529	-4.339622	-1.923046	0.081128	1.033288	-0.858864	0.029965	0.070937	-0.494415	0.056316	0.861866	0.097819
21003	7.830573	2.475624	-4.002284	-2.101927	0.058058	1.121146	-0.855927	0.059446	0.071604	-0.494508	0.096247	0.855030	0.122969
21004	8.372628	2.407758	-4.288630	-2.166950	0.089892	1.148595	-0.852613	0.093678	0.075316	-0.494052	0.137043	0.845595	0.148666
21005	9.039915	2.660993	-4.717628	-2.135482	-0.073456	1.420696	-0.845310	0.132803	0.086740	-0.490384	0.182137	0.835037	0.170480
21006	8.321359	2.830098	-3.933803	-2.110938	-0.012894	1.481102	-0.834393	0.182612	0.102092	-0.486828	0.227433	0.821478	0.190911
21007	9.157055	2.657560	-4.524010	-2.222988	-0.141256	1.543620	-0.821852	0.225527	0.120457	-0.479462	0.274494	0.806193	0.211712
21008	11.102765	3.189038	-6.119495	-2.295697	-0.056180	1.689706	-0.805905	0.264046	0.144731	-0.472287	0.323572	0.786448	0.231831
21009	10.397372	0.908528	-6.016220	-2.511887	-0.021442	1.731821	-0.785229	0.302744	0.175455	-0.462744	0.373831	0.762407	0.254666
21010	9.186290	-2.532475	-4.457506	-2.681531	-0.114349	1.606974	-0.761391	0.334661	0.212220	-0.448206	0.423014	0.736329	0.279267
21011	10.044159	-2.835673	-3.998923	-2.506830	0.078232	1.551188	-0.735306	0.364077	0.250743	-0.436037	0.467063	0.707231	0.302568
21012	8.764834	-1.697937	-3.547635	-2.489813	0.020817	1.551234	-0.713784	0.382227	0.286138	-0.421678	0.509829	0.676287	0.323879
21013	8.967878	-2.116456	-3.905696	-2.637569	0.110990	1.901280	-0.685145	0.403523	0.320831	-0.407803	0.555927	0.637427	0.343989
21014	9.030029	-1.353834	-3.671221	-2.572631	-0.076830	1.371496	-0.658772	0.410496	0.359913	-0.386947	0.594011	0.604033	0.364098
21015	8.550447	-0.897297	-4.191247	-2.302936	-0.065147	1.192112	-0.636373	0.406754	0.401690	-0.367097	0.625921	0.572694	0.381424
21016	8.186313	-0.305750	-4.173777	-2.106423	-0.321548	0.972706	-0.610853	0.397247	0.445846	-0.344018	0.654387	0.546117	0.393936
21017	8.381619	-0.110554	-4.546868	-2.006245	-0.127693	0.867134	-0.589998	0.381732	0.482367	-0.322988	0.678084	0.519202	0.407810
21018	8.787671	-0.021657	-3.798369	-1.759606	-0.243955	0.798194	-0.577983	0.364550	0.512660	-0.302811	0.699306	0.495134	0.417275
21019	8.638991	0.113389	-4.385990	-1.576427	-0.120372	0.724002	-0.562108	0.346125	0.541325	-0.285550	0.716650	0.472147	0.426557
21020	8.383766	-0.103197	-3.653396	-1.378963	-0.138465	0.583040	-0.549890	0.328716	0.561670	-0.269264	0.730989	0.452502	0.434044
21021	8.650336	-0.026229	-4.107198	-1.221946	0.056808	0.342687	-0.540670	0.305974	0.577303	-0.254940	0.739982	0.436272	0.443958
21022	8.601370	-0.160407	-3.840606	-1.111541	0.008666	0.232845	-0.540309	0.284404	0.588814	-0.240510	0.747511	0.422693	0.452452
21023	8.401453	-0.217610	-3.809355	-0.947130	0.230998	0.200643	-0.539293	0.264055	0.598048	-0.230243	0.751557	0.409741	0.462885
21024	8.853863	0.087383	-4.007813	-0.892550	0.279170	-0.022154	-0.542564	0.242836	0.603406	-0.218805	0.752872	0.400330	0.474388
21025	9.654786	0.940451	-5.476294	-0.690142	0.340684	0.084855	-0.551412	0.221834	0.600138	-0.212081	0.753287	0.390776	0.484638
21026	9.552422	0.725106	-4.916034	-0.567183	0.304053	-0.173644	-0.558506	0.203487	0.596464	-0.204158	0.751414	0.386461	0.494312
21027	9.906959	1.184604	-5.373047	-0.293882	0.217858	-0.345336	-0.566439	0.186390	0.593288	-0.198129	0.747806	0.387662	0.501248
21028	9.723667	2.343492	-5.266875	-0.221237	-0.015516	-0.542862	-0.571449	0.169983	0.595231	-0.189200	0.744665	0.393498	0.504814
21029	8.180630	2.378558	-4.180217	-0.298997	0.049895	-0.407618	-0.573713	0.152152	0.593889	-0.181053	0.742102	0.396221	0.509425
21030	8.304195	1.893630	-3.886138	-0.150464	-0.036568	-0.354015	-0.573510	0.137471	0.596164	-0.174871	0.740281	0.399959	0.511309
21031	8.150252	2.532523	-4.434054	0.044825	-0.036137	-0.370095	-0.576084	0.122444	0.594858	-0.171437	0.737568	0.405926	0.511690
21032	8.807961	2.560288	-4.139700	0.097597	-0.179453	-0.158562	-0.574417	0.121302	0.594773	-0.169754	0.737857	0.409779	0.508755
21033	8.828496	2.012776	-4.366206	0.067753	-0.217161	-0.110939	-0.568433	0.119553	0.600128	-0.167788	0.738969	0.412772	0.505363
21034	8.329500	2.329611	-4.224740	0.070507	-0.347726	0.008506	-0.559306	0.119202	0.604574	-0.166000	0.742382	0.414421	0.499569
21035	7.814360	2.386134	-4.190622	0.027052	-0.276546	0.019215	-0.551706	0.121281	0.611390	-0.164198	0.745249	0.415277	0.495165
21036	7.805410	2.265506	-4.051011	-0.023738	-0.237070	0.100700	-0.544389	0.122885	0.616524	-0.162829	0.748582	0.414221	0.491459
21037	7.918660	2.310335	-4.378546	-0.044366	-0.215334	0.217179	-0.537236	0.125162	0.619355	-0.162372	0.752667	0.411208	0.487890
21038	7.684813	2.361698	-4.108661	-0.047184	-0.160872	0.244579	-0.533368	0.126464	0.623123	-0.162683	0.756467	0.407489	0.485020
21039	8.240223	2.526245	-4.014856	-0.061198	-0.111179	0.402449	-0.528763	0.133599	0.624757	-0.164569	0.761018	0.401156	0.482538
21040	8.266763	2.852088	-4.458061	-0.200615	-0.023328	0.449796	-0.525945	0.138659	0.623522	-0.165625	0.765549	0.392346	0.482252
21041	8.592175	2.390368	-4.552928	-0.286758	0.055714	0.364159	-0.520329	0.140571	0.622758	-0.164943	0.768787	0.383836	0.484179
21042	9.116170	1.449649	-5.554262	-0.230621	0.093316	0.537558	-0.521944	0.147278	0.620699	-0.167272	0.772790	0.372918	0.485539
21043	9.376989	0.313847	-5.614884	-0.148483	0.060633	0.526626	-0.522580	0.152321	0.617978	-0.170314	0.776598	0.363140	0.485816
21044	8.577892	0.054768	-5.403165	-0.133661	0.064229	0.601678	-0.520484	0.159146	0.615202	-0.174502	0.780812	0.352162	0.485658
21045	8.426484	-0.314807	-4.887959	-0.081746	0.151738	0.410704	-0.520625	0.168019	0.611329	-0.178102	0.782530	0.344416	0.487139
21046	9.776430	-0.229486	-5.449830	-0.139764	0.047832	0.370679	-0.522173	0.178375	0.606181	-0.179820	0.785159	0.336991	0.487471
21047	8.707932	-0.841019	-5.032315	-0.230710	0.063612	0.352717	-0.521387	0.181715	0.606378	-0.179937	0.787782	0.328935	0.488696
21048	9.503220	-1.010432	-4.932751	-0.146594	-0.204148	0.411267	-0.515632	0.183745	0.606034	-0.180262	0.793044	0.321654	0.484898
21049	8.422730	-1.085079	-5.665600	-0.107587	-0.204106	0.638628	-0.508121	0.192830	0.612864	-0.183360	0.799536	0.311123	0.479922
21050	8.412670	-0.780524	-5.228561	-0.201242	-0.291914	0.291804	-0.497420	0.197841	0.615967	-0.181084	0.804926	0.305493	0.475371
21051	7.831432	-0.872224	-4.956280	-0.176962	-0.327611	0.176158	-0.485528	0.198428	0.623341	-0.177871	0.809839	0.302065	0.470404
21052	7.366534	-0.647179	-5.038856	-0.103542	-0.257701	0.110056	-0.477892	0.197181	0.629402	-0.175624	0.813356	0.300111	0.466414
21053	7.710287	-1.221341	-4.896069	0.016149	-0.193783	0.129442	-0.471814	0.197372	0.632254	-0.175930	0.816000	0.298728	0.462553
21054	7.824125	-0.921486	-5.255773	0.027419	-0.149370	0.033111	-0.466175	0.199931	0.635530	-0.175720	0.817568	0.298813	0.459800
21055	8.138641	-0.643116	-5.205346	0.014702	-0.014658	-0.078956	-0.465458	0.198198	0.636384	-0.175172	0.817314	0.300170	0.459577
21056	7.960193	-0.493894	-4.668843	-0.004980	-0.019109	-0.128534	-0.466565	0.196430	0.632699	-0.173720	0.816824	0.302135	0.459712
21057	7.825250	-0.624583	-4.616352	0.015111	0.073517	-0.139703	-0.468468	0.193065	0.630442	-0.173178	0.815381	0.304165	0.461138
21058	7.914248	-0.674411	-4.924279	-0.084579	0.182919	-0.116214	-0.471479	0.190921	0.629374	-0.171641	0.813443	0.304272	0.465047
21059	7.661190	-0.499733	-4.078131	-0.073698	0.179075	-0.116187	-0.476810	0.185837	0.626079	-0.170532	0.811448	0.304707	0.468641
21060	9.292542	-0.744381	-5.493051	-0.105098	0.382729	-0.187869	-0.484073	0.179503	0.620242	-0.169069	0.807295	0.304877	0.476173
21061	8.564487	0.160333	-5.312625	-0.223015	0.376283	-0.246818	-0.495589	0.169505	0.610359	-0.165498	0.803063	0.305293	0.484248
21062	9.437053	0.505965	-4.787575	-0.268512	0.344830	-0.162173	-0.507080	0.158450	0.602066	-0.161635	0.799682	0.303981	0.491912
21063	9.644797	0.924065	-5.514665	-0.292469	0.357419	-0.169488	-0.514140	0.147325	0.596763	-0.157524	0.796186	0.302500	0.499768
21064	9.483417	1.190267	-5.931915	-0.359745	0.143359	-0.235347	-0.520618	0.134322	0.592443	-0.150253	0.794509	0.302066	0.504911
21065	8.872163	1.472731	-5.339724	-0.230630	0.101586	-0.223169	-0.524899	0.123138	0.590422	-0.144950	0.792971	0.302868	0.508388
21066	8.147771	1.629017	-4.681338	-0.171674	0.059796	-0.269897	-0.528887	0.110552	0.588312	-0.139798	0.791284	0.305111	0.511109
21067	8.222260	1.497150	-4.651175	-0.084652	0.016536	-0.227454	-0.530844	0.100996	0.586643	-0.136184	0.790120	0.307727	0.512317
21068	8.514410	1.493310	-4.879461	0.050047	-0.093279	-0.243475	-0.529138	0.096115	0.585640	-0.133864	0.789503	0.312230	0.511152
21069	8.251769	1.451326	-4.865086	0.071760	-0.113215	-0.250806	-0.526732	0.092330	0.587870	-0.131638	0.789063	0.317178	0.509361
21070	8.361157	1.226266	-4.955163	-0.014802	-0.127732	-0.203254	-0.526122	0.089382	0.590719	-0.128487	0.789175	0.320470	0.507929
21071	8.186927	1.373386	-4.805212	0.027881	-0.151984	-0.107713	-0.520690	0.084926	0.591363	-0.126753	0.790133	0.322810	0.505388
21072	8.206904	1.518337	-4.776036	-0.001263	-0.123460	0.033520	-0.518211	0.086054	0.593340	-0.126238	0.791669	0.322480	0.503320
21073	8.035493	1.681793	-4.580201	-0.141723	-0.110268	0.049737	-0.515694	0.084502	0.595705	-0.123649	0.793633	0.320526	0.502117
21074	8.172756	1.519308	-4.830295	-0.187078	0.041010	0.047567	-0.514536	0.080914	0.597130	-0.121383	0.794051	0.317690	0.503807
21075	8.119899	1.285997	-4.402406	-0.094724	0.017439	0.082616	-0.513406	0.077744	0.595685	-0.120676	0.794807	0.315372	0.504242
21076	8.584281	1.684383	-4.339896	-0.096257	0.078779	0.090026	-0.515362	0.079622	0.595128	-0.120515	0.794878	0.312681	0.505842
21077	8.789005	1.825164	-4.097901	-0.233455	0.049414	0.095387	-0.516871	0.078573	0.594112	-0.117915	0.795686	0.308679	0.507638
21078	8.782696	2.029132	-3.755838	-0.281009	0.034116	0.168768	-0.515312	0.073880	0.592156	-0.115333	0.797094	0.302959	0.509466
21079	8.712627	1.986080	-3.763158	-0.227669	-0.011117	0.183603	-0.514575	0.070084	0.592194	-0.113323	0.798960	0.297743	0.510069
21080	8.636871	1.774558	-3.500898	-0.176409	-0.011768	0.253396	-0.514051	0.071792	0.591465	-0.112983	0.801039	0.291818	0.510307
21081	8.813691	1.731967	-3.671998	-0.201895	0.080291	0.317456	-0.513259	0.074315	0.591198	-0.113265	0.802603	0.284495	0.511920
21082	8.369929	1.407768	-4.212941	-0.222890	0.139443	0.344679	-0.513569	0.075562	0.588656	-0.113971	0.803677	0.276254	0.514585
21083	8.563114	0.899477	-4.561560	-0.160220	0.226573	0.487751	-0.516698	0.081506	0.585460	-0.117470	0.804452	0.266247	0.517851
21084	9.217687	0.224170	-4.993719	-0.065522	0.293110	0.528222	-0.522772	0.090266	0.579981	-0.123405	0.804388	0.256261	0.521594
21085	8.711586	0.034288	-4.311944	0.026613	0.246624	0.420080	-0.525599	0.101650	0.571321	-0.129322	0.803976	0.249153	0.524234
21086	10.420565	0.184582	-5.205578	0.068888	0.277537	0.214951	-0.529912	0.111853	0.564396	-0.134040	0.801999	0.245607	0.527738
21087	10.032317	-0.003623	-5.791178	-0.093514	0.157593	0.102745	-0.536016	0.112200	0.559094	-0.134263	0.801220	0.242531	0.530281
21088	8.967432	-0.237935	-4.757961	-0.074644	0.073325	-0.003764	-0.537282	0.113282	0.557379	-0.133360	0.800684	0.241514	0.531781
21089	8.683709	0.105841	-4.209010	-0.053894	0.003015	0.030351	-0.537959	0.111535	0.556037	-0.132721	0.801093	0.240416	0.531823
21090	8.770020	0.413235	-4.393764	-0.100828	0.058668	0.119240	-0.537935	0.109712	0.556063	-0.132627	0.801369	0.237178	0.532883
21091	8.668717	0.033724	-4.247558	-0.126631	-0.036232	-0.018377	-0.537485	0.106893	0.556301	-0.130120	0.802162	0.236185	0.532749
21092	8.572937	-0.027594	-4.145366	-0.042455	-0.164321	-0.005190	-0.535107	0.105608	0.558960	-0.128582	0.804056	0.236149	0.530278
21093	8.471499	0.283261	-4.308589	0.075671	-0.212512	-0.098451	-0.528859	0.104441	0.563796	-0.127652	0.805809	0.239037	0.526534
21094	8.541357	0.302297	-4.318321	0.146323	-0.148141	-0.131430	-0.525120	0.104787	0.567093	-0.127887	0.806421	0.242973	0.523731
21095	8.567331	-0.033498	-4.244205	0.177565	-0.162837	-0.195624	-0.522469	0.103638	0.569758	-0.127826	0.806881	0.248348	0.520507
21096	8.624717	-0.069722	-4.285224	0.144747	-0.173871	-0.225028	-0.518017	0.102144	0.573212	-0.126923	0.807250	0.253828	0.517503
21097	8.416064	0.039151	-4.518201	0.156676	-0.159193	-0.225063	-0.514929	0.099946	0.577188	-0.126257	0.807522	0.259414	0.514463
21098	8.032127	0.172216	-3.754368	0.145513	-0.134990	-0.231585	-0.513152	0.101163	0.577521	-0.125494	0.807390	0.264894	0.512059
21099	7.937248	0.228816	-3.586240	0.110103	0.029685	-0.306247	-0.511573	0.096485	0.578187	-0.124264	0.805341	0.270801	0.512495
21100	8.385533	0.122942	-3.521585	0.173484	0.120722	-0.306185	-0.514748	0.094761	0.574249	-0.124535	0.802060	0.277101	0.514205
21101	9.743431	0.351224	-4.981154	0.300175	0.187984	-0.368148	-0.519422	0.091921	0.570670	-0.126612	0.797465	0.285503	0.516244
21102	9.194324	1.390083	-4.772737	0.086938	0.212551	-0.401578	-0.523103	0.087345	0.567942	-0.125024	0.792794	0.292150	0.520092
21103	10.134810	2.231231	-4.708238	-0.094034	0.249660	-0.394300	-0.529661	0.078832	0.560586	-0.120857	0.788254	0.296707	0.525371
21104	9.967134	2.265267	-5.527635	-0.269805	0.031624	-0.309935	-0.534476	0.066132	0.558201	-0.113505	0.786773	0.298583	0.528160
21105	8.684923	1.942438	-4.829782	-0.327245	-0.075719	-0.256972	-0.534868	0.054832	0.560275	-0.105105	0.786922	0.299291	0.529274
21106	8.166240	2.094307	-4.671751	0.047459	-0.103848	-0.128737	-0.531415	0.044579	0.562652	-0.103835	0.787214	0.301937	0.527585
21107	7.854249	2.631574	-4.432001	0.049444	-0.151817	-0.252501	-0.528340	0.042194	0.564685	-0.100888	0.787347	0.306744	0.525180
21108	8.054233	2.595995	-4.415561	0.053085	-0.080928	-0.329645	-0.526879	0.037665	0.568120	-0.097736	0.786115	0.312558	0.524194
21109	8.069206	2.174186	-4.790761	0.056334	-0.113751	-0.241577	-0.525151	0.033564	0.571303	-0.095186	0.785849	0.317197	0.522270
21110	7.857028	2.288145	-4.859362	0.082105	-0.176423	-0.056106	-0.521002	0.033144	0.572894	-0.094742	0.787239	0.319178	0.519041
21111	7.780174	2.371180	-4.863192	0.025853	-0.146298	0.028149	-0.517961	0.034072	0.575957	-0.094273	0.789066	0.319340	0.516245
21112	8.245544	2.549441	-5.200608	-0.094158	-0.072500	0.049023	-0.514068	0.032765	0.578600	-0.092800	0.790368	0.317638	0.515570
21113	7.978577	2.481843	-4.181648	-0.185124	-0.018642	-0.003580	-0.511982	0.031964	0.580049	-0.089441	0.791052	0.315906	0.516178
21114	8.224524	2.562664	-4.190317	-0.200303	0.012793	0.042286	-0.510829	0.027890	0.579928	-0.086761	0.791603	0.313053	0.517528
21115	8.158181	2.936735	-4.204718	-0.163682	-0.037012	0.119561	-0.511921	0.027587	0.580747	-0.084857	0.793169	0.309640	0.517499
21116	8.259732	3.008545	-4.188727	-0.231383	-0.066875	0.192000	-0.510911	0.024453	0.581513	-0.082730	0.795491	0.304216	0.517497
21117	8.328280	2.879355	-3.994113	-0.218918	-0.042976	0.176387	-0.509356	0.022376	0.583441	-0.080445	0.797491	0.299349	0.517617
21118	8.025406	2.792499	-3.867441	-0.197185	-0.045096	0.271783	-0.505391	0.026249	0.586123	-0.079814	0.799946	0.292946	0.517590
21119	7.698831	2.882066	-3.144673	-0.230328	-0.027431	0.299183	-0.505246	0.025948	0.586517	-0.078655	0.802429	0.285973	0.517823
21120	8.404868	2.951777	-3.470061	-0.241440	0.037521	0.356105	-0.506550	0.030756	0.585995	-0.078654	0.804487	0.277597	0.519186
21121	9.368729	2.754882	-4.299461	-0.292423	0.046011	0.499288	-0.505240	0.035019	0.584311	-0.078940	0.807258	0.266619	0.520593
21122	9.129910	1.682066	-4.814308	-0.339722	0.112421	0.530039	-0.505019	0.038447	0.582863	-0.079542	0.809443	0.254234	0.523298
21123	9.594936	0.265390	-4.831269	-0.384753	0.045053	0.520749	-0.505334	0.041664	0.583062	-0.078591	0.812239	0.241837	0.524981
21124	9.326678	0.129731	-4.880081	-0.241009	0.075653	0.555766	-0.503771	0.048132	0.582063	-0.080848	0.814508	0.230049	0.526420
21125	9.515803	0.120743	-5.032103	-0.292850	0.042072	0.535567	-0.506610	0.054638	0.581658	-0.081586	0.817034	0.218262	0.527410
21126	9.271467	-0.016548	-4.792035	-0.361256	0.026121	0.372061	-0.505793	0.055717	0.582268	-0.079696	0.818983	0.208226	0.528733
21127	9.420580	-0.397571	-4.664860	-0.497790	-0.029636	0.263583	-0.506292	0.052307	0.583444	-0.073961	0.821236	0.198733	0.529723
21128	8.909750	-0.223140	-4.746048	-0.432758	-0.030366	0.302163	-0.504724	0.048473	0.584024	-0.069910	0.823406	0.189127	0.530421
21129	8.872464	-0.787998	-5.274779	-0.580100	-0.016339	0.259525	-0.503116	0.043756	0.588411	-0.062882	0.825427	0.178710	0.531770
21130	8.586845	-0.167098	-4.777078	-0.521836	-0.077372	0.259792	-0.502150	0.033326	0.589422	-0.056729	0.827828	0.168861	0.531947
21131	8.584956	0.305781	-4.600054	-0.418047	-0.122612	0.179405	-0.499707	0.025429	0.589745	-0.051181	0.830310	0.161549	0.530913
21132	8.321196	0.571263	-4.549824	-0.233673	-0.171003	0.100918	-0.498125	0.022295	0.593264	-0.047800	0.832724	0.157467	0.528668
21133	8.012163	0.245362	-4.494511	-0.171687	-0.129988	-0.051465	-0.492814	0.019166	0.598404	-0.043889	0.834235	0.156591	0.526882
21134	7.980034	0.129943	-4.549604	-0.096605	-0.070615	-0.124848	-0.489975	0.012926	0.599100	-0.040720	0.834717	0.157619	0.526066
21135	8.072093	0.061888	-4.765999	0.020584	0.007659	-0.130247	-0.490763	0.010637	0.600347	-0.039664	0.834364	0.159936	0.526007
21136	8.212112	0.214040	-4.794391	0.005157	0.028921	-0.161454	-0.489764	0.007562	0.599875	-0.038123	0.833584	0.162562	0.526553
21137	7.949606	0.484642	-4.584793	-0.073270	0.079741	-0.224090	-0.490943	0.002944	0.600156	-0.034779	0.832234	0.165377	0.528041
21138	7.678320	0.401973	-4.425467	-0.058470	0.167656	-0.295841	-0.492543	-0.003698	0.596041	-0.031216	0.829555	0.169465	0.531173
21139	9.252734	1.358025	-5.303988	0.026147	0.350442	-0.363388	-0.499545	-0.008393	0.590991	-0.028970	0.824732	0.175453	0.536838
21140	8.924364	2.681836	-4.404067	-0.079503	0.410068	-0.341492	-0.508294	-0.018637	0.582447	-0.025410	0.819180	0.179886	0.544004
21141	9.522694	2.589044	-3.948897	-0.234895	0.385769	-0.264548	-0.516490	-0.029155	0.573604	-0.020003	0.814282	0.181412	0.551030
21142	9.445138	3.136643	-4.239458	-0.221476	0.308292	-0.231301	-0.523551	-0.040281	0.568301	-0.014946	0.810153	0.182509	0.556883
21143	8.970508	3.048020	-3.891452	-0.056151	0.084349	-0.252751	-0.527667	-0.044852	0.562680	-0.011391	0.808461	0.185958	0.558284
21144	8.927204	3.517790	-3.461752	0.258779	0.085367	-0.378681	-0.528012	-0.050560	0.562060	-0.011647	0.806057	0.194844	0.558724
21145	8.653889	2.964900	-3.674891	0.350944	-0.032098	-0.483076	-0.528125	-0.051482	0.563798	-0.011576	0.804541	0.206602	0.556682
21146	8.610546	3.052954	-3.708920	0.468062	-0.084789	-0.407518	-0.526168	-0.051423	0.567784	-0.014201	0.803684	0.218275	0.553396
21147	8.411599	3.093357	-3.904068	0.513469	-0.110525	-0.348707	-0.522186	-0.049073	0.570097	-0.017859	0.803315	0.229664	0.549200
21148	8.318333	3.167724	-4.156073	0.437699	-0.176538	-0.163415	-0.517405	-0.043208	0.574825	-0.022264	0.804362	0.237050	0.544347
21149	8.149981	3.270821	-4.161180	0.337828	-0.155814	-0.136136	-0.514157	-0.036564	0.578373	-0.025169	0.805375	0.243103	0.540036
21150	8.198831	3.401002	-4.130765	0.302787	-0.175925	-0.074661	-0.510042	-0.032245	0.583426	-0.028362	0.806794	0.247562	0.535716
21151	8.128479	3.475499	-4.224244	0.281772	-0.154349	0.028026	-0.505038	-0.022181	0.588132	-0.032069	0.808539	0.250374	0.531554
21152	7.839473	3.438342	-4.194362	0.255629	-0.148013	0.076527	-0.501924	-0.016073	0.591235	-0.036252	0.810372	0.251850	0.527783
21153	8.154767	3.441546	-4.237523	0.215735	-0.105104	0.085625	-0.500346	-0.008007	0.594885	-0.039676	0.811864	0.253017	0.524676
21154	8.121595	3.353018	-4.128190	0.141443	-0.107457	0.112992	-0.498216	-0.002032	0.595230	-0.042591	0.813500	0.252655	0.522082
21155	8.108875	3.338970	-4.519016	0.142697	0.002364	0.217406	-0.496651	0.006499	0.597943	-0.046680	0.814549	0.250847	0.520966
21156	8.391491	2.373522	-4.637300	0.113733	0.034856	0.323634	-0.499266	0.017192	0.597792	-0.052055	0.815740	0.246628	0.520609
21157	8.674971	1.374860	-4.630260	0.056176	0.157470	0.308541	-0.501216	0.027755	0.594315	-0.056460	0.815659	0.242245	0.522332
21158	8.983505	0.090784	-4.688803	-0.022710	0.145284	0.363313	-0.506135	0.035150	0.593571	-0.060564	0.815957	0.235817	0.524344
21159	9.080811	-0.761531	-4.828400	-0.169640	0.127423	0.407891	-0.508299	0.040940	0.590357	-0.062304	0.816852	0.227368	0.526474
21160	9.077450	-0.704841	-4.354589	-0.227502	0.184241	0.429733	-0.510598	0.046466	0.586853	-0.063925	0.817159	0.217618	0.529911
21161	9.325098	-0.476480	-4.516912	-0.459798	0.130419	0.542315	-0.515332	0.049168	0.584579	-0.062481	0.818786	0.203759	0.533074
21162	9.585169	-0.230435	-4.017908	-0.678825	0.113661	0.463117	-0.517374	0.046204	0.582762	-0.056739	0.820249	0.188678	0.537003
21163	9.419292	-0.452488	-4.187025	-0.782846	0.171846	0.604049	-0.520916	0.042006	0.580883	-0.050885	0.821546	0.170127	0.541784
21164	8.919161	-0.431178	-4.066761	-0.748390	-0.051814	0.615381	-0.522231	0.037256	0.581020	-0.045055	0.824857	0.151836	0.542703
21165	8.762069	-0.456037	-4.119007	-0.640005	-0.038301	0.630211	-0.519417	0.034010	0.583555	-0.041159	0.827772	0.134441	0.543162
21166	8.861933	-0.392790	-4.006414	-0.653809	-0.072658	0.527507	-0.517675	0.028792	0.586669	-0.035849	0.830446	0.118550	0.543157
21167	8.932878	-0.527533	-4.121029	-0.648552	-0.073488	0.448597	-0.514839	0.024122	0.589669	-0.029787	0.832812	0.103979	0.542886
21168	8.712770	-0.465263	-3.948183	-0.599006	-0.136831	0.426740	-0.512153	0.020439	0.592592	-0.024143	0.835491	0.090344	0.541488
21169	8.879329	-0.594484	-4.162931	-0.571430	-0.135008	0.395602	-0.508229	0.015833	0.593930	-0.018710	0.838002	0.077442	0.539820
21170	8.768610	-0.447572	-4.210962	-0.533818	-0.103713	0.362591	-0.506205	0.010704	0.598012	-0.013504	0.839851	0.065538	0.538677
21171	8.769943	-0.542572	-3.999122	-0.564351	-0.026724	0.307345	-0.503724	0.000638	0.599721	-0.007430	0.840765	0.054102	0.538639
21172	8.790372	-0.588622	-3.831144	-0.610883	-0.004034	0.206286	-0.504158	-0.007822	0.601002	0.000637	0.841090	0.043949	0.539106
21173	8.857386	-0.446880	-3.948640	-0.550288	0.051291	0.140286	-0.502419	-0.015097	0.600266	0.008154	0.840733	0.035422	0.540228
21174	9.115999	-0.114290	-4.294224	-0.492536	0.057090	0.041393	-0.506689	-0.027253	0.598047	0.015957	0.840059	0.029314	0.541467
21175	8.935995	0.125442	-3.996146	-0.491065	0.084480	-0.110956	-0.505972	-0.041205	0.596637	0.025154	0.839014	0.025638	0.542923
21176	8.291455	0.372550	-3.642014	-0.489872	0.146715	-0.138671	-0.510205	-0.057466	0.592374	0.034814	0.837091	0.022615	0.545486
21177	8.480878	1.389978	-2.949395	-0.372807	0.318240	-0.149494	-0.516952	-0.072581	0.585445	0.042361	0.833371	0.021039	0.550686
21178	9.636377	1.718629	-3.833247	-0.304458	0.301290	0.014278	-0.521041	-0.079001	0.580401	0.047161	0.829804	0.017595	0.555780
21179	9.638548	1.773359	-3.576995	-0.389776	0.224413	-0.020616	-0.526485	-0.087989	0.573834	0.053655	0.827012	0.013622	0.559452
21180	9.987351	1.898642	-3.700304	-0.355788	0.170572	-0.044227	-0.530519	-0.098101	0.569806	0.059994	0.824717	0.010451	0.562258
21181	9.625179	2.064194	-3.560110	-0.325132	-0.049499	0.031378	-0.534036	-0.106465	0.564224	0.064950	0.824970	0.006067	0.561399
21182	8.953439	1.676632	-3.957709	-0.336560	-0.089547	0.084413	-0.533976	-0.110709	0.565068	0.069570	0.825559	0.000675	0.560011
21183	8.663579	1.784445	-3.168579	-0.354515	-0.035215	0.129231	-0.532374	-0.117210	0.565760	0.073954	0.825533	-0.005597	0.559459
21184	9.240336	1.836570	-3.380579	-0.410278	-0.070174	0.133896	-0.532869	-0.122458	0.564341	0.079224	0.825695	-0.012607	0.558384
21185	8.580594	2.126944	-4.071237	-0.404028	-0.115425	0.305448	-0.529481	-0.127402	0.567043	0.082484	0.826315	-0.022424	0.556683
21186	8.562857	2.037282	-3.525397	-0.390001	-0.064115	0.416418	-0.530853	-0.128193	0.566456	0.084265	0.826172	-0.033859	0.556051
21187	8.571442	2.137957	-3.083139	-0.358561	-0.086403	0.433064	-0.531852	-0.125638	0.566069	0.085409	0.826264	-0.045176	0.554934
21188	8.765431	1.738673	-3.064016	-0.371014	-0.060065	0.579787	-0.533531	-0.123645	0.565931	0.085046	0.825719	-0.059077	0.554495
21189	9.523894	1.286879	-4.483872	-0.237919	0.006697	0.756163	-0.536675	-0.114367	0.566250	0.080725	0.824325	-0.074187	0.555399
21190	8.689116	-0.001842	-3.777651	-0.183745	-0.039943	0.728438	-0.539331	-0.100840	0.565444	0.075596	0.823321	-0.088396	0.555531
21191	9.492916	-0.504126	-3.992094	0.050130	0.060953	0.633393	-0.542822	-0.087248	0.563547	0.067927	0.821618	-0.098209	0.557391
21192	9.310694	-1.175272	-4.834862	0.064401	0.084354	0.611183	-0.547960	-0.072633	0.564210	0.060216	0.819524	-0.107516	0.559639
21193	9.184231	-1.640536	-4.789699	0.075313	-0.003046	0.407538	-0.550179	-0.059896	0.565146	0.054409	0.818855	-0.113465	0.560038
21194	8.417523	-1.518163	-4.291749	0.043388	-0.107012	0.389156	-0.548925	-0.049599	0.566176	0.049093	0.819213	-0.119566	0.558735
21195	8.461510	-2.176901	-4.553664	0.078347	-0.108111	0.530425	-0.549584	-0.039485	0.568731	0.041525	0.819307	-0.127666	0.557416
21196	8.326652	-2.068753	-4.591384	-0.039346	-0.160202	0.513749	-0.546700	-0.025831	0.572296	0.036029	0.819722	-0.136750	0.555029
21197	8.130911	-1.719378	-4.504513	-0.065313	-0.116491	0.429229	-0.546408	-0.015526	0.573473	0.031851	0.819904	-0.144834	0.552962
21198	8.886643	-2.103794	-4.443509	-0.157904	-0.075558	0.242820	-0.545192	-0.012557	0.575437	0.031531	0.819941	-0.150706	0.551353
21199	8.067246	-1.536686	-4.713451	-0.097231	0.056074	0.036178	-0.543933	-0.013726	0.576043	0.032686	0.819307	-0.152615	0.551703
21200	9.127180	-2.414521	-4.362762	-0.043729	-0.104074	-0.212026	-0.546600	-0.012618	0.571307	0.035418	0.821086	-0.149787	0.549661
21201	8.238215	-2.210121	-4.130173	0.108414	-0.055036	-0.273440	-0.548743	-0.017475	0.571031	0.036199	0.822730	-0.144469	0.548575
21202	8.289824	-1.949560	-4.420189	0.176251	0.147181	-0.425902	-0.548122	-0.022438	0.572102	0.038392	0.822456	-0.135516	0.551115
21203	8.413293	-1.937519	-4.658970	0.235294	0.102592	-0.576177	-0.550007	-0.027979	0.568471	0.040805	0.823177	-0.123731	0.552635
21204	8.253731	-1.750096	-4.808750	0.333369	0.087012	-0.566793	-0.551865	-0.034590	0.566705	0.041791	0.823841	-0.110736	0.554326
21205	8.246866	-1.959724	-4.363107	0.466930	0.138454	-0.572142	-0.551283	-0.037373	0.566116	0.040326	0.824067	-0.096437	0.556765
21206	8.584810	-2.148576	-4.200687	0.497812	0.293113	-0.665874	-0.555533	-0.042747	0.559758	0.040096	0.822387	-0.079774	0.561879
21207	8.628243	-1.827101	-4.328205	0.451535	0.417053	-0.766119	-0.562811	-0.049121	0.551850	0.041428	0.819342	-0.062257	0.568407
21208	8.557533	-0.601071	-2.784123	0.565589	0.372787	-0.865604	-0.566612	-0.057043	0.545884	0.042455	0.816483	-0.041426	0.574314
21209	9.692977	0.523274	-2.244507	0.660329	0.534180	-0.716574	-0.575027	-0.061246	0.536877	0.039848	0.811493	-0.022177	0.582580
21210	10.668323	1.972541	-1.981742	0.361035	0.475775	-0.707423	-0.583161	-0.067570	0.525255	0.042437	0.806447	-0.006211	0.589749
21211	10.754809	2.088735	-2.373013	0.210625	0.460121	-0.513139	-0.592188	-0.079481	0.513576	0.044779	0.801333	0.004534	0.596523
21212	10.537306	2.277454	-2.228418	-0.012069	0.302842	-0.614268	-0.598136	-0.092499	0.506492	0.052271	0.797615	0.014400	0.600725
21213	9.431945	3.057735	-1.252277	-0.249639	0.244285	-0.521129	-0.599405	-0.105826	0.498517	0.062202	0.794325	0.019667	0.603980
21214	9.438987	2.462985	-1.024589	-0.226204	0.280493	-0.264311	-0.603032	-0.117854	0.490505	0.068876	0.790556	0.021379	0.608129
21215	9.777081	2.527485	-0.949874	-0.245961	0.171484	-0.100758	-0.604894	-0.126649	0.484606	0.073770	0.788137	0.019988	0.610736
21216	9.956208	2.424493	-2.039107	-0.292478	-0.014831	0.126995	-0.608814	-0.135067	0.480266	0.076849	0.787957	0.014268	0.610749
21217	9.946163	2.610610	-2.170336	-0.418469	-0.245532	-0.012329	-0.604436	-0.140955	0.484833	0.083587	0.790318	0.008805	0.606905
21218	9.490147	2.674200	-1.971756	-0.596237	-0.180725	-0.167016	-0.601018	-0.149445	0.485525	0.095047	0.791453	0.003820	0.603783
21219	9.390099	2.760709	-1.861197	-0.706582	-0.462003	0.047926	-0.594753	-0.163836	0.488589	0.105681	0.795599	-0.006448	0.596500
21220	9.200825	2.632716	-1.980528	-0.565155	-0.427410	0.202233	-0.587443	-0.171429	0.495645	0.112201	0.799420	-0.017426	0.589945
21221	9.585187	2.631951	-2.125308	-0.635276	-0.504382	0.325255	-0.578723	-0.181438	0.502955	0.118401	0.803703	-0.031296	0.582291
21222	9.432112	2.352126	-3.413367	-0.701415	-0.628563	0.529822	-0.569818	-0.184172	0.510430	0.123094	0.808866	-0.049579	0.572823
21223	8.355020	0.982183	-2.850752	-0.451931	-0.736675	0.628214	-0.564170	-0.178551	0.519963	0.122533	0.815381	-0.066760	0.561856
21224	9.132219	0.550702	-4.348453	-0.371036	-0.519970	0.545496	-0.556719	-0.172643	0.531705	0.121742	0.819492	-0.081194	0.554093
21225	8.359868	0.003931	-3.673538	-0.399641	-0.554480	0.503964	-0.549526	-0.169432	0.541352	0.121809	0.823744	-0.095310	0.545458
21226	9.684496	0.040356	-4.372428	-0.271016	-0.322836	0.292162	-0.540972	-0.167308	0.546920	0.122464	0.826024	-0.103964	0.540258
21227	9.654285	0.508610	-4.737723	-0.325990	-0.492103	0.169430	-0.533994	-0.170280	0.554123	0.124954	0.830159	-0.111612	0.531757
21228	8.743975	0.455838	-4.662979	-0.222612	-0.611145	0.181542	-0.526066	-0.171371	0.562674	0.125348	0.835635	-0.118622	0.521469
21229	7.948453	0.442764	-4.715426	-0.190303	-0.377417	-0.038249	-0.513986	-0.174199	0.571080	0.127962	0.839206	-0.121060	0.514494
21230	7.747552	0.425621	-5.137875	-0.083828	-0.279445	-0.174059	-0.506850	-0.179109	0.577749	0.130480	0.842284	-0.119815	0.509095
21231	8.155517	0.128031	-5.220269	0.079547	-0.297154	-0.223223	-0.494849	-0.186425	0.586296	0.130582	0.846106	-0.116202	0.503538
21232	7.967500	0.202682	-5.263465	0.251908	-0.222180	-0.285432	-0.487667	-0.186130	0.589558	0.128680	0.849645	-0.109526	0.499548
21233	7.465757	0.426779	-5.436435	0.345109	-0.194132	-0.360615	-0.483916	-0.186377	0.593509	0.125817	0.853320	-0.100663	0.495865
21234	7.825682	0.163416	-5.514396	0.415489	-0.178977	-0.400842	-0.476761	-0.182422	0.599339	0.122339	0.856901	-0.090254	0.492553
21235	7.706306	-0.514492	-5.707541	0.589609	-0.096993	-0.332878	-0.469898	-0.176681	0.605972	0.115067	0.859952	-0.079248	0.490879
21236	7.765085	-0.762874	-5.479529	0.744470	-0.144486	-0.284807	-0.460608	-0.166126	0.613702	0.104826	0.863440	-0.067474	0.488805
21237	7.617495	-0.829702	-5.841508	0.898283	-0.113633	-0.284611	-0.456353	-0.149211	0.621868	0.091541	0.866814	-0.054363	0.487133
21238	7.938782	-1.078005	-5.937245	0.968997	0.085970	-0.330644	-0.454848	-0.134359	0.627174	0.078052	0.867949	-0.039133	0.488919
21239	9.018172	-0.539455	-6.162452	1.009310	0.258090	-0.343365	-0.458097	-0.116819	0.627585	0.063579	0.867223	-0.023328	0.493293
21240	9.925933	0.276466	-5.647727	1.008691	0.405191	-0.306545	-0.464958	-0.098262	0.625470	0.049298	0.864458	-0.007648	0.500224
21241	10.516274	1.708114	-5.315140	0.894211	0.579695	-0.354382	-0.478344	-0.078914	0.617670	0.036999	0.859517	0.007569	0.509710
21242	8.411641	3.649567	-2.893440	0.805645	0.586888	-0.295907	-0.491912	-0.067119	0.609687	0.026084	0.853933	0.021195	0.519296
21243	9.577722	3.315910	-2.135060	0.785642	0.577219	-0.532439	-0.502626	-0.054882	0.597427	0.017696	0.847988	0.038451	0.528322
21244	9.514896	3.407986	-2.817935	0.814797	0.645848	-0.510490	-0.515718	-0.048907	0.587981	0.008786	0.840872	0.055827	0.538276
21245	9.283491	2.652493	-3.132972	1.199195	0.310610	-0.821367	-0.526620	-0.041847	0.578581	-0.002975	0.836484	0.082393	0.541754
21246	8.684697	2.498715	-2.923225	1.502355	0.149826	-0.688539	-0.530997	-0.024784	0.574696	-0.020854	0.833225	0.109995	0.541482
21247	8.151595	2.523134	-3.016633	1.488245	0.124070	-0.596884	-0.532886	-0.006507	0.573897	-0.039418	0.829526	0.135846	0.540258
21248	9.143638	1.252556	-3.175505	0.963823	0.132671	-0.372195	-0.534081	0.010297	0.571485	-0.051684	0.826202	0.152146	0.539973
21249	8.624711	1.395775	-2.734981	0.790217	0.056399	-0.492692	-0.536823	0.017811	0.567554	-0.059527	0.823117	0.168663	0.538969
21250	9.087630	1.825306	-3.184167	0.738582	-0.003928	-0.293422	-0.539521	0.024296	0.567561	-0.068309	0.821298	0.181076	0.536670
21251	9.482407	1.334029	-3.641637	0.649039	-0.007686	-0.223864	-0.541625	0.037289	0.566028	-0.076438	0.819572	0.191668	0.534530
21252	9.106667	1.346256	-3.632339	0.384067	-0.277168	-0.046022	-0.534808	0.045118	0.570028	-0.081152	0.821790	0.196843	0.528516
21253	9.213707	0.899871	-3.310827	0.405392	-0.291882	-0.001036	-0.529091	0.052691	0.573886	-0.086546	0.824123	0.201571	0.522207
21254	8.974161	0.613841	-3.011535	0.279248	-0.359393	0.008827	-0.522661	0.060894	0.581914	-0.089749	0.827456	0.204834	0.515078
21255	8.865255	0.697697	-3.419861	0.297098	-0.480625	0.003527	-0.512497	0.067652	0.589681	-0.092640	0.831764	0.208632	0.506022
21256	8.240664	0.826834	-3.859323	0.200746	-0.372547	0.015882	-0.500676	0.074359	0.597981	-0.094550	0.835257	0.210975	0.498894
21257	8.633972	0.676015	-4.029563	0.273237	-0.245697	0.079190	-0.492172	0.081180	0.604939	-0.098773	0.837424	0.212785	0.493647
21258	8.673967	0.887810	-3.933083	0.335556	-0.162227	-0.027213	-0.488105	0.087859	0.607516	-0.103391	0.838285	0.216751	0.489497
21259	8.606046	0.982442	-3.722247	0.301479	-0.082287	-0.008131	-0.484879	0.094503	0.608167	-0.107902	0.838317	0.219963	0.487029
21260	8.850045	1.095256	-4.305375	0.269902	0.102605	-0.080004	-0.483324	0.102315	0.608353	-0.112066	0.836427	0.223609	0.487679
21261	9.439794	0.016285	-5.157930	0.384700	0.152987	0.061370	-0.488973	0.110217	0.603094	-0.119671	0.834213	0.225947	0.488585
21262	8.670798	-0.521324	-4.985375	0.552161	0.279096	0.220899	-0.492252	0.126251	0.596929	-0.132257	0.831152	0.226865	0.490129
21263	10.191052	-0.262079	-5.407587	0.468962	0.333586	0.321032	-0.500387	0.143473	0.587984	-0.144629	0.827929	0.225171	0.492862
21264	9.479364	-0.670628	-5.666182	0.340313	0.226721	0.341822	-0.505346	0.161501	0.581681	-0.154620	0.826262	0.222107	0.494017
21265	9.530210	-0.729273	-5.298989	0.318897	0.036432	0.105362	-0.506620	0.171607	0.575825	-0.161035	0.825288	0.223340	0.493039
21266	8.314095	-0.753760	-4.282899	0.188710	0.009766	-0.003364	-0.508408	0.180211	0.572228	-0.164138	0.824620	0.225143	0.492312
21267	8.317253	-0.403245	-4.024756	0.190712	-0.021868	-0.060132	-0.508195	0.183293	0.569241	-0.166550	0.823858	0.228017	0.491454
21268	8.504293	-0.701902	-4.632585	0.081371	-0.127822	-0.036347	-0.508461	0.184149	0.571917	-0.166922	0.824734	0.229750	0.489045
21269	8.022898	-0.806594	-4.528333	0.265969	-0.096172	-0.254541	-0.508050	0.183897	0.571208	-0.168340	0.823534	0.236792	0.487219
21270	8.477031	-0.997216	-4.295408	0.388355	-0.180018	-0.288960	-0.505887	0.185919	0.569242	-0.171028	0.822632	0.245835	0.483313
21271	8.419923	-0.754194	-4.306178	0.413222	-0.170871	-0.351294	-0.505347	0.187794	0.570868	-0.173572	0.821035	0.256085	0.479787
21272	8.553766	-1.081401	-4.926693	0.330643	-0.180480	-0.432231	-0.503991	0.189843	0.571532	-0.173889	0.819414	0.266877	0.476550
21273	7.882461	-0.960453	-4.553063	0.347990	-0.195766	-0.395586	-0.500623	0.187088	0.575334	-0.174785	0.817868	0.277228	0.472955
21274	7.828913	-0.959126	-4.623499	0.359348	-0.126270	-0.388348	-0.500917	0.187724	0.573858	-0.176238	0.815676	0.287299	0.470183
21275	7.603395	-0.703138	-4.608569	0.374015	-0.055713	-0.461845	-0.502014	0.187714	0.574419	-0.177706	0.812147	0.298396	0.468825
21276	7.564638	-0.512965	-5.026069	0.403920	0.139136	-0.457500	-0.506296	0.186032	0.569942	-0.180744	0.806691	0.308982	0.470224
21277	8.941094	-0.058257	-5.122867	0.395793	0.423327	-0.618169	-0.516938	0.182253	0.558636	-0.183943	0.797338	0.320973	0.476858
21278	10.089621	1.131113	-5.097684	0.338592	0.435767	-0.665561	-0.531157	0.179026	0.548640	-0.185723	0.787623	0.333064	0.483969
21279	9.724212	1.652409	-4.904338	0.272732	0.336838	-0.548070	-0.542176	0.172186	0.537013	-0.186913	0.779603	0.342966	0.489548
21280	9.259859	1.583186	-5.102352	0.203449	0.297770	-0.570285	-0.552333	0.163831	0.527493	-0.186493	0.772020	0.352617	0.494841
21281	9.213531	2.028985	-5.051831	0.185618	0.279932	-0.548204	-0.564663	0.154551	0.520420	-0.185784	0.764612	0.361814	0.499944
21282	8.759425	2.271048	-4.062495	0.305051	0.202511	-0.586414	-0.573709	0.146773	0.513132	-0.186001	0.757214	0.372958	0.502925
21283	8.389793	2.715060	-4.069930	0.371877	0.310053	-0.696572	-0.576128	0.139324	0.508562	-0.186718	0.747377	0.386068	0.507460
21284	8.910402	2.696384	-4.036389	0.426694	0.128673	-0.681381	-0.585195	0.132577	0.500234	-0.187116	0.739198	0.399965	0.508529
21285	8.387513	2.323992	-4.197967	0.521871	-0.031840	-0.666441	-0.587324	0.126462	0.499881	-0.187509	0.732095	0.415259	0.506396
21286	8.598966	2.408829	-4.306745	0.526797	-0.117003	-0.471711	-0.590612	0.122778	0.495962	-0.189423	0.727391	0.427817	0.501990
21287	8.046185	2.636497	-4.538155	0.424949	-0.227434	-0.298403	-0.589334	0.122275	0.500196	-0.190326	0.725433	0.437373	0.496214
21288	8.189293	2.467305	-4.653278	0.222436	-0.141424	-0.217272	-0.584795	0.124837	0.503759	-0.190122	0.724152	0.443181	0.492998
21289	8.155768	2.697094	-4.413869	0.058466	-0.129713	-0.190045	-0.583067	0.121389	0.507947	-0.187565	0.723484	0.447147	0.491375
21290	8.253286	2.913882	-4.358145	0.014976	-0.133883	-0.241448	-0.581374	0.120481	0.511738	-0.184175	0.722653	0.451206	0.490168
21291	8.007544	2.759543	-4.292006	-0.056748	-0.294431	-0.170756	-0.575903	0.116706	0.518631	-0.178594	0.724145	0.454365	0.487104
21292	8.627478	2.927392	-5.197935	0.083928	-0.230073	-0.048410	-0.570428	0.112777	0.525789	-0.177210	0.725718	0.456621	0.483144
21293	9.124190	2.021965	-5.384205	0.232436	-0.181146	0.021490	-0.568929	0.115310	0.527999	-0.178685	0.726793	0.459373	0.478350
21294	7.880497	1.923273	-4.785341	0.263149	-0.218799	-0.126392	-0.564546	0.120576	0.533660	-0.179251	0.726845	0.464421	0.473159
21295	7.328412	1.752230	-4.758570	0.345674	-0.032478	-0.138607	-0.562357	0.122966	0.535717	-0.182203	0.724586	0.469997	0.469979
21296	8.094998	1.803890	-5.035627	0.410660	-0.032721	-0.103442	-0.561092	0.131127	0.534547	-0.186830	0.722479	0.475381	0.465973
21297	8.441454	1.450433	-5.258564	0.389009	-0.085805	0.048929	-0.561201	0.140068	0.535093	-0.191645	0.722267	0.478783	0.460835
21298	8.561973	1.317119	-5.505426	0.253155	-0.149498	0.105652	-0.559336	0.145987	0.536679	-0.194802	0.723753	0.480078	0.455806
21299	8.103810	0.945512	-5.398953	0.247465	-0.186715	0.203721	-0.554236	0.157592	0.538443	-0.198029	0.726452	0.480261	0.449891
21300	8.055937	0.872148	-5.327610	0.168717	-0.190247	0.235667	-0.549757	0.164917	0.542021	-0.200729	0.729821	0.479023	0.444529
21301	8.337001	1.028341	-5.189793	0.198775	-0.189846	0.197280	-0.542020	0.176358	0.546371	-0.203177	0.732625	0.478801	0.439010
21302	7.925939	1.189911	-5.448667	0.171803	-0.096460	0.206181	-0.536308	0.182925	0.547822	-0.206536	0.734817	0.477597	0.435073
21303	8.079988	1.069579	-5.416573	0.145017	-0.141831	0.165843	-0.532247	0.190023	0.550424	-0.208375	0.737077	0.477134	0.430860
21304	7.999579	0.868637	-5.757789	0.078710	-0.142372	0.147301	-0.528197	0.197580	0.552227	-0.209403	0.739453	0.476157	0.427357
21305	7.991529	0.904947	-5.568891	0.049131	-0.139809	0.136238	-0.524213	0.202246	0.558820	-0.209592	0.741796	0.475270	0.424179
21306	8.126610	0.762269	-5.487936	0.095541	-0.148590	0.127176	-0.518881	0.206292	0.560397	-0.210631	0.743938	0.474737	0.420495
21307	8.096742	0.866570	-5.655180	0.042247	-0.151902	0.015138	-0.512853	0.210541	0.563359	-0.209590	0.745245	0.475619	0.417696
21308	8.042825	0.824647	-5.754862	0.015660	-0.156090	-0.021632	-0.511334	0.211664	0.565758	-0.208114	0.746351	0.476651	0.415274
21309	8.019298	0.936004	-5.729108	0.026644	-0.165444	-0.019746	-0.506049	0.209726	0.569454	-0.206423	0.747491	0.477960	0.412554
21310	7.748840	0.885348	-5.786942	0.061667	-0.097631	-0.017104	-0.504110	0.211841	0.574393	-0.206226	0.747957	0.479050	0.410540
21311	7.816413	0.970024	-5.808236	0.059074	-0.125543	-0.042728	-0.501636	0.211704	0.573534	-0.205211	0.748404	0.480792	0.408188
21312	7.896051	0.937527	-5.777617	0.062140	-0.084372	-0.069384	-0.501351	0.213198	0.577347	-0.204719	0.748247	0.482610	0.406577
21313	7.936155	0.943609	-5.890162	-0.007994	-0.076285	-0.093385	-0.498045	0.213276	0.577597	-0.202768	0.748069	0.484350	0.405812
21314	7.875294	1.193876	-6.077030	-0.056094	-0.069871	-0.043917	-0.498533	0.210192	0.580724	-0.200851	0.748515	0.484760	0.405453
21315	7.690805	1.154376	-5.927912	-0.036336	-0.047362	0.009262	-0.496294	0.208138	0.581958	-0.199582	0.749207	0.484615	0.404975
21316	7.900311	1.329330	-5.705192	0.123027	-0.068665	0.019783	-0.493130	0.209409	0.583661	-0.200873	0.749540	0.485511	0.402640
21317	7.866546	1.271103	-5.684989	0.247326	-0.072451	0.015427	-0.490588	0.214998	0.583150	-0.203660	0.749336	0.487650	0.399018
21318	7.895461	1.173347	-5.643240	0.372944	-0.106552	-0.005386	-0.488060	0.221838	0.582854	-0.208115	0.748671	0.491052	0.393760
21319	7.779030	1.102382	-5.714211	0.448645	-0.158305	0.025085	-0.484050	0.231569	0.583134	-0.213132	0.748326	0.494934	0.386812
21320	7.298482	0.635013	-6.587964	0.157882	-0.075486	0.225122	-0.478937	0.241018	0.583111	-0.216439	0.750532	0.493026	0.383120
21321	7.625121	0.232110	-6.549676	0.048070	0.043206	0.278862	-0.477957	0.249756	0.581704	-0.219383	0.752811	0.489104	0.382001
21322	7.737243	0.825442	-6.013898	0.072639	0.073823	0.102827	-0.478018	0.254139	0.580868	-0.221936	0.753009	0.487713	0.381914
21323	7.848361	0.980897	-5.732084	0.014185	0.065265	-0.029345	-0.476107	0.255634	0.581217	-0.222224	0.752232	0.488064	0.382827
21324	7.826687	0.790821	-5.650407	0.096580	0.028313	-0.093390	-0.480237	0.254391	0.579249	-0.223190	0.750751	0.490009	0.382689
21325	7.585022	0.718220	-5.714291	0.296835	0.002588	0.112512	-0.478387	0.259357	0.577327	-0.228197	0.750559	0.490657	0.379266
21326	7.995068	0.101048	-6.013770	0.346464	0.022462	0.149258	-0.478287	0.270501	0.572763	-0.234696	0.750330	0.490856	0.375476
21327	7.798618	0.159030	-5.894963	0.338025	-0.008418	0.110723	-0.475419	0.281524	0.569822	-0.240201	0.749945	0.491836	0.371461
21328	7.871618	0.493786	-5.943808	0.320421	0.014067	0.136415	-0.473363	0.292474	0.568677	-0.246105	0.749705	0.492020	0.367820
21329	7.975763	0.062220	-6.001227	0.227860	0.041944	0.090261	-0.471432	0.300884	0.565034	-0.250289	0.749223	0.492204	0.365727
21330	7.712258	0.061446	-5.805434	0.220071	0.016991	0.075552	-0.469884	0.307571	0.562392	-0.254255	0.748812	0.492522	0.363396
21331	7.822839	0.019634	-5.819501	0.332464	0.032539	0.103291	-0.468489	0.314998	0.558969	-0.260001	0.747952	0.493284	0.360053
21332	7.795033	-0.204690	-5.892370	0.364200	-0.001302	0.129053	-0.465632	0.325562	0.553931	-0.266308	0.747399	0.493900	0.355722
21333	7.758512	-0.164748	-5.958361	0.483526	-0.036809	0.147691	-0.465134	0.337564	0.548864	-0.273914	0.746577	0.495372	0.349572
21334	7.849281	-0.549328	-5.896644	0.656700	-0.046833	0.122311	-0.461670	0.354311	0.543231	-0.284036	0.744533	0.498282	0.341628
21335	7.810625	-0.890951	-6.076127	0.751692	-0.018834	0.111369	-0.457966	0.371252	0.533469	-0.295485	0.741494	0.501873	0.333164
21336	7.744986	-1.494240	-5.896489	0.685273	0.021629	0.083538	-0.457856	0.389629	0.524105	-0.306341	0.738151	0.504960	0.326043
21337	7.741567	-1.724125	-5.929253	0.761212	0.062012	0.112944	-0.456114	0.407316	0.511096	-0.318651	0.734227	0.507866	0.318504
21338	7.797480	-1.659549	-5.892284	0.661183	0.020172	0.140367	-0.455010	0.422778	0.500854	-0.329377	0.731327	0.509779	0.311122
21339	8.091208	-1.707606	-5.898750	0.469709	0.010522	0.096022	-0.451389	0.434991	0.490391	-0.336700	0.729209	0.511248	0.305800
21340	7.890280	-1.750170	-5.693495	0.326432	-0.005980	0.007636	-0.450454	0.444771	0.484771	-0.341386	0.727193	0.513104	0.302276
21341	7.764183	-2.016106	-5.685684	0.232360	-0.011351	-0.021973	-0.451353	0.448068	0.480566	-0.344292	0.725537	0.514936	0.299834
21342	7.827587	-2.108114	-5.548592	0.066460	0.030800	-0.072828	-0.453208	0.450934	0.476895	-0.345083	0.724226	0.516121	0.300055
21343	7.811230	-2.125953	-5.475650	-0.030605	0.066671	-0.114370	-0.454295	0.449307	0.476116	-0.344447	0.722946	0.517154	0.302088
21344	7.865654	-1.822225	-5.731682	-0.020544	0.094407	-0.116175	-0.458951	0.446368	0.474601	-0.344369	0.721396	0.517999	0.304424
21345	8.118153	-1.881711	-5.768074	-0.034067	0.131336	-0.147414	-0.462648	0.442923	0.471666	-0.344155	0.719388	0.519027	0.307650
21346	8.021724	-1.831477	-5.486431	-0.169853	0.060263	-0.153992	-0.467662	0.437850	0.473887	-0.341333	0.718664	0.519719	0.311297
21347	8.073782	-1.503422	-5.747046	-0.222405	0.047121	-0.270548	-0.473041	0.428605	0.475580	-0.336761	0.717144	0.521900	0.316097
21348	8.262043	-1.471201	-5.717651	-0.347111	-0.040749	-0.272438	-0.475091	0.419440	0.480421	-0.329570	0.716951	0.523810	0.320918
21349	7.839191	-1.011806	-5.759219	-0.382500	-0.079213	-0.151344	-0.476802	0.407297	0.488801	-0.322100	0.718449	0.524039	0.324754
21350	7.922676	-1.157928	-6.115864	-0.410517	-0.033659	-0.110198	-0.478010	0.397767	0.495129	-0.315070	0.720215	0.523094	0.329232
21351	8.081602	-0.828332	-5.646342	-0.466119	-0.088864	-0.232151	-0.480262	0.385061	0.503756	-0.305705	0.721344	0.523909	0.334254
21352	7.643386	-0.164838	-5.891270	-0.303090	-0.113873	-0.253809	-0.481093	0.368703	0.512147	-0.298381	0.721360	0.526160	0.337291
21353	8.005633	0.155443	-5.917215	-0.058477	-0.119879	-0.411012	-0.483170	0.360986	0.515972	-0.293289	0.718233	0.532413	0.338613
21354	8.088839	0.301363	-5.813121	-0.303020	0.051426	-0.679649	-0.490109	0.345394	0.519087	-0.284798	0.712431	0.539699	0.346492
21355	8.074189	-0.254881	-5.912794	-0.332670	0.041449	-0.696307	-0.499605	0.325070	0.522350	-0.275439	0.706494	0.547038	0.354610
21356	8.616343	-0.414905	-5.837512	-0.365553	-0.066262	-0.615356	-0.510446	0.302638	0.526188	-0.265108	0.702257	0.553387	0.360993
21357	7.857475	0.215338	-5.785712	-0.429059	-0.068098	-0.521946	-0.514817	0.281681	0.532262	-0.254355	0.699233	0.557936	0.367538
21358	7.537590	0.748945	-5.630211	-0.460324	-0.078038	-0.385249	-0.517294	0.264016	0.539209	-0.244148	0.697884	0.560231	0.373485
21359	7.597062	1.248007	-5.629182	-0.414114	-0.020110	-0.370474	-0.518684	0.246807	0.545070	-0.235174	0.695905	0.562376	0.379661
21360	7.593466	1.558044	-5.602878	-0.323055	-0.014388	-0.316116	-0.522035	0.231242	0.549394	-0.228057	0.694036	0.564300	0.384537
21361	7.850513	1.616731	-5.414086	-0.265832	-0.011065	-0.296668	-0.522388	0.216862	0.551417	-0.221764	0.691992	0.566408	0.388779
21362	7.716165	1.709354	-5.379481	-0.225656	-0.003167	-0.230550	-0.526912	0.205363	0.553103	-0.216760	0.690477	0.567779	0.392279
21363	7.452867	1.670280	-5.761101	-0.128057	0.059591	-0.145202	-0.528328	0.198707	0.555056	-0.214338	0.688931	0.568516	0.395250
21364	7.717664	1.676110	-5.792697	-0.128835	0.013763	-0.101028	-0.530076	0.194076	0.552858	-0.211872	0.688308	0.568760	0.397309
21365	7.607763	1.745315	-6.012721	-0.189919	-0.026985	0.014513	-0.529719	0.189443	0.555883	-0.208872	0.689509	0.567162	0.399097
21366	7.584369	2.044894	-5.739427	-0.133060	-0.105845	0.099220	-0.526250	0.187943	0.556863	-0.206580	0.692114	0.565101	0.398703
21367	7.794843	2.249175	-5.714571	-0.131496	-0.103423	0.090125	-0.522231	0.188777	0.561567	-0.204104	0.694510	0.563230	0.398458
21368	7.753165	2.033010	-6.025941	-0.171013	-0.045564	0.110087	-0.521605	0.184825	0.564907	-0.202044	0.696890	0.560450	0.399273
21369	7.777984	2.007861	-5.611674	-0.095671	-0.005858	0.119361	-0.518835	0.184173	0.565945	-0.201391	0.698666	0.558046	0.399865
21370	7.768242	2.110534	-5.668598	-0.141077	-0.011428	0.029372	-0.520461	0.182228	0.566117	-0.199479	0.699734	0.556482	0.401134
21371	7.896147	1.733030	-5.791755	-0.100831	-0.037062	-0.005415	-0.517373	0.178991	0.568374	-0.197410	0.700375	0.555894	0.401854
21372	7.478684	1.689039	-5.547020	0.027398	0.006536	-0.003491	-0.518168	0.176482	0.568367	-0.197791	0.700260	0.556066	0.401629
21373	7.481266	1.429546	-5.725094	0.143291	0.081288	-0.058488	-0.519180	0.179629	0.567326	-0.200041	0.698392	0.557704	0.401496
21374	7.587003	1.424394	-5.758060	0.140384	0.076352	-0.098837	-0.521697	0.180929	0.564394	-0.202011	0.696194	0.559832	0.401363
21375	7.872360	1.878983	-5.814063	0.195343	0.018635	0.050147	-0.522847	0.183692	0.562642	-0.205159	0.695821	0.560612	0.399321
21376	8.005043	2.000353	-5.533278	0.362867	0.012061	0.090916	-0.523814	0.193735	0.560919	-0.211018	0.695320	0.562111	0.395010
21377	7.745490	1.805291	-5.676981	0.349298	0.057806	-0.012964	-0.523693	0.203588	0.556966	-0.216238	0.693230	0.564782	0.392038
21378	7.978221	1.315169	-5.594697	0.390659	0.104382	-0.116671	-0.524765	0.209295	0.552220	-0.221862	0.689467	0.568923	0.389537
21379	7.828897	1.542928	-5.684225	0.419354	0.153677	-0.142384	-0.528445	0.214987	0.548600	-0.228107	0.684762	0.573433	0.387612
21380	7.901489	1.541867	-5.643478	0.313674	0.136110	-0.089326	-0.532151	0.221737	0.543391	-0.233217	0.681322	0.576385	0.386251
21381	7.546912	1.127415	-5.830942	0.221381	0.070989	-0.012479	-0.536539	0.226647	0.535868	-0.236788	0.679597	0.577916	0.384829
21382	8.086708	1.140457	-5.822061	0.185563	-0.005551	0.024398	-0.536054	0.230916	0.534330	-0.239385	0.679124	0.578971	0.382463
21383	7.828345	1.197610	-5.609179	0.145054	-0.061901	0.090434	-0.532821	0.236348	0.533941	-0.241175	0.679954	0.579128	0.379616
21384	7.704773	1.326510	-5.753441	0.140842	0.009705	0.062774	-0.531775	0.241069	0.534495	-0.243629	0.680013	0.579228	0.377785
21385	7.908404	1.300260	-5.891629	0.041532	0.018843	0.007547	-0.533467	0.243141	0.532706	-0.244312	0.679764	0.579333	0.377632
21386	7.896088	1.049640	-5.820356	-0.008628	0.011288	0.012924	-0.532660	0.244539	0.532508	-0.244375	0.679957	0.578973	0.377795
21387	7.757308	0.906834	-5.946501	-0.011811	0.015825	0.029369	-0.532671	0.245903	0.533281	-0.244468	0.680249	0.578390	0.378103
21388	7.812460	1.195335	-5.792130	-0.045839	0.123415	0.048464	-0.531986	0.245267	0.531718	-0.245588	0.680186	0.576713	0.380047
21389	7.922463	1.137465	-5.873897	-0.075635	0.104367	0.030097	-0.533514	0.245103	0.529791	-0.245840	0.680123	0.575197	0.382287
21390	8.067010	0.921859	-5.784111	-0.018493	0.058882	0.049550	-0.536135	0.244648	0.528409	-0.246596	0.680420	0.574027	0.383029
21391	8.092477	1.211920	-5.730046	0.114594	0.014605	0.106826	-0.535924	0.248395	0.526152	-0.248999	0.680981	0.573356	0.381480
21392	8.030408	1.260135	-5.676698	0.114064	0.001870	0.088489	-0.534320	0.251770	0.525377	-0.251199	0.681498	0.572945	0.379728
21393	7.938777	1.229217	-5.673474	0.108701	-0.025267	0.095837	-0.533144	0.256661	0.525251	-0.252973	0.682252	0.572571	0.377757
21394	7.819953	1.097954	-5.406665	0.165082	-0.010111	0.116070	-0.531283	0.261954	0.525280	-0.255936	0.682904	0.572216	0.375110
21395	7.794288	0.759469	-5.465869	0.216186	-0.043189	0.112489	-0.529720	0.267903	0.523421	-0.259097	0.683412	0.572495	0.371573
21396	7.966233	0.553622	-5.575064	0.280608	-0.036908	0.159401	-0.526535	0.276342	0.521699	-0.263639	0.684130	0.572517	0.366994
