# Supplementary material for: Identification of Haptic Based Guiding Using Hard Reins
Source: PLoS One. 2015 Jul 22;10(7):e0132020. doi: 10.1371/journal.pone.0132020 (PMC4511788; doi:10.1371/journal.pone.0132020)
Supplement: S2 File — (ZIP) [file pone.0132020.s002.zip › MotionData2/Subject11/T16/gh16.txt]

// Start Time: 0
// Sample rate: 25.0Hz
// Scenario: 4.0
// Firmware Version: 2.6.1
Counter	Acc_X	Acc_Y	Acc_Z	Gyr_X	Gyr_Y	Gyr_Z	Mag_X	Mag_Y	Mag_Z	Quat_w	Quat_x	Quat_y	Quat_z
20619	0.617166	0.266613	9.703453	-0.009561	0.021200	0.009681	-0.281373	-0.245698	-0.741858	0.582562	0.032299	0.002286	0.812141
20620	0.600532	0.221298	9.827470	-0.026052	0.030287	0.001277	-0.279686	-0.246659	-0.742639	0.582120	0.031645	0.002259	0.812484
20621	0.575892	0.336935	9.891265	-0.049731	0.024774	0.002081	-0.280336	-0.243993	-0.743910	0.582156	0.030794	0.001778	0.812491
20622	0.599430	0.454680	9.840333	-0.062013	0.039373	-0.005391	-0.280076	-0.241613	-0.745956	0.581881	0.029574	0.001274	0.812735
20623	0.464556	0.430317	9.829132	-0.034035	0.037564	-0.002482	-0.277493	-0.241902	-0.745338	0.581980	0.028703	0.001198	0.812695
20624	0.384638	0.509593	9.843899	-0.048124	0.037546	0.001132	-0.277367	-0.240042	-0.746105	0.581645	0.027675	0.000892	0.812972
20625	0.276265	0.487640	9.818578	-0.032387	0.030243	0.003066	-0.276986	-0.238177	-0.746235	0.581653	0.026941	0.000767	0.812990
20626	0.372860	0.449246	9.790139	-0.004397	0.033954	0.006899	-0.274783	-0.239008	-0.746764	0.581160	0.026480	0.001126	0.813358
20627	0.431084	0.372546	9.837610	-0.014919	0.016610	0.017953	-0.275690	-0.237668	-0.747267	0.580917	0.026173	0.001123	0.813541
20628	0.345084	0.203614	9.728832	-0.009605	0.015690	0.016141	-0.276594	-0.237393	-0.747515	0.580197	0.025948	0.001182	0.814062
20629	0.436721	0.199300	9.820832	-0.030549	0.032115	0.012321	-0.275046	-0.237007	-0.747272	0.580053	0.025204	0.001100	0.814188
20630	0.355081	0.131710	9.799922	-0.005053	0.030280	0.003224	-0.276726	-0.236724	-0.747514	0.579537	0.024795	0.001409	0.814567
20631	0.196506	0.015359	9.633600	-0.070643	0.030176	-0.004489	-0.275819	-0.235280	-0.749054	0.579685	0.023607	0.000652	0.814498
20632	0.320760	0.251835	9.774884	-0.098755	0.031994	-0.000951	-0.273760	-0.231707	-0.750091	0.579233	0.022084	-0.000544	0.814863
20633	0.278061	0.107531	9.808464	-0.058221	0.044771	-0.021064	-0.271945	-0.229882	-0.752533	0.579643	0.020798	-0.000924	0.814605
20634	0.402788	0.240243	9.854692	-0.100395	0.037463	-0.008348	-0.270784	-0.228565	-0.753052	0.579319	0.019168	-0.002083	0.814873
20635	0.451513	0.142653	10.129795	-0.093208	0.033796	-0.010149	-0.268987	-0.224185	-0.753832	0.579561	0.017662	-0.003172	0.814731
20636	0.174666	0.064972	10.085320	-0.075476	0.008135	-0.030329	-0.269374	-0.223521	-0.754595	0.579766	0.016801	-0.004264	0.814599
20637	0.161804	0.233081	10.010753	-0.109838	-0.010142	-0.017562	-0.268994	-0.218868	-0.756385	0.580128	0.015810	-0.006122	0.814349
20638	0.176776	0.111719	9.685170	-0.091383	-0.009216	-0.030380	-0.270167	-0.216318	-0.756375	0.580362	0.015050	-0.007676	0.814183
20639	0.099859	0.068499	9.753451	-0.066919	-0.021062	-0.020088	-0.269393	-0.214335	-0.757530	0.580747	0.014727	-0.008952	0.813902
20640	0.356047	-0.075406	9.729822	-0.128142	-0.013769	-0.015778	-0.269018	-0.210602	-0.757787	0.580738	0.013614	-0.011162	0.813900
20641	0.480552	0.118646	10.127329	-0.129882	-0.022904	-0.010244	-0.270192	-0.205529	-0.759309	0.580974	0.012595	-0.013492	0.813713
20642	0.553277	0.026967	10.006715	-0.049488	-0.048341	0.008669	-0.270973	-0.203389	-0.759813	0.580586	0.012953	-0.014831	0.813961
20643	0.733136	0.209013	9.674926	-0.056828	-0.028161	0.019677	-0.272147	-0.200570	-0.759674	0.580312	0.012882	-0.016047	0.814134
20644	0.442105	0.073674	9.660711	0.023619	-0.007986	0.029278	-0.273696	-0.199893	-0.760556	0.579525	0.013427	-0.015732	0.814692
20645	0.307313	0.029902	9.601236	0.076292	0.001148	0.011070	-0.274465	-0.201621	-0.760551	0.579364	0.014429	-0.014429	0.814813
20646	0.351020	-0.032138	9.723182	0.088807	0.019385	-0.009195	-0.273946	-0.204547	-0.758767	0.579068	0.015296	-0.012720	0.815036
20647	0.269416	-0.099030	9.906294	0.097775	0.010202	-0.020212	-0.274196	-0.207214	-0.758639	0.579409	0.016402	-0.010951	0.814798
20648	0.250370	-0.146993	9.960647	0.073455	-0.017279	-0.031367	-0.272772	-0.210284	-0.756862	0.579530	0.017690	-0.009909	0.814699
20649	0.389720	-0.050526	9.951299	0.047101	-0.017271	-0.025962	-0.273031	-0.211339	-0.755838	0.579973	0.018651	-0.009285	0.814369
20650	0.519693	-0.011961	9.897849	-0.009020	-0.013635	-0.018865	-0.273285	-0.212538	-0.755837	0.579991	0.018919	-0.009550	0.814347
20651	0.625355	0.067213	9.775138	-0.065164	-0.004522	-0.015470	-0.273800	-0.213199	-0.755705	0.580306	0.018377	-0.010621	0.814122
20652	0.562642	0.074180	9.738647	-0.070606	0.011954	-0.000759	-0.273284	-0.211083	-0.757242	0.580066	0.017511	-0.011599	0.814298
20653	0.485002	0.185013	9.835484	-0.018144	0.013827	0.001340	-0.272644	-0.209751	-0.756863	0.580094	0.017222	-0.011700	0.814284
20654	0.403069	0.180052	9.839450	0.006166	0.023028	0.019904	-0.272392	-0.208151	-0.756864	0.579478	0.017062	-0.011306	0.814731
20655	0.316188	0.204098	9.886979	-0.002434	0.011998	0.005106	-0.272132	-0.209218	-0.756356	0.579439	0.016985	-0.011163	0.814762
20656	0.272887	0.184699	9.867102	0.029885	-0.008055	0.014529	-0.273412	-0.210819	-0.757624	0.578921	0.017607	-0.010742	0.815123
20657	0.277928	0.136464	9.828070	0.068506	-0.011689	0.005504	-0.273155	-0.212409	-0.756094	0.578844	0.018734	-0.009704	0.815165
20658	0.234486	0.145852	9.784594	0.056990	-0.009848	0.016516	-0.274183	-0.215591	-0.754937	0.578289	0.019697	-0.008862	0.815546
20659	0.355253	0.093039	9.746577	0.065703	-0.012542	0.023955	-0.275350	-0.216367	-0.753650	0.577910	0.020796	-0.007879	0.815797
20660	0.447166	0.028420	9.789732	0.088608	-0.007962	0.014841	-0.276245	-0.219027	-0.753516	0.577311	0.022094	-0.006496	0.816200
20661	0.481214	-0.031325	9.885218	0.062445	-0.011654	0.012872	-0.276745	-0.225683	-0.751982	0.577112	0.023141	-0.005561	0.816318
20662	0.442581	-0.022158	9.774579	0.001271	-0.013584	-0.002202	-0.277270	-0.227120	-0.749295	0.576863	0.023523	-0.005661	0.816483
20663	0.475893	0.064037	9.636890	-0.029509	-0.002625	0.001316	-0.278692	-0.224320	-0.751327	0.576895	0.023362	-0.006128	0.816461
20664	0.454205	0.066728	9.732731	-0.004108	0.008360	0.001425	-0.276627	-0.223542	-0.751343	0.576471	0.023324	-0.006060	0.816762
20665	0.466190	0.083838	9.805087	-0.010857	0.022907	-0.024474	-0.276373	-0.222342	-0.751344	0.576919	0.022964	-0.005923	0.816457
20666	0.461401	0.081808	9.917821	-0.033493	0.017371	-0.031964	-0.276637	-0.220074	-0.751852	0.577021	0.022444	-0.006216	0.816398
20667	0.350355	0.112538	9.823610	-0.028300	0.011884	-0.031934	-0.277150	-0.218751	-0.753637	0.577596	0.022060	-0.006490	0.815999
20668	0.388401	0.218062	9.707838	-0.051263	0.011902	-0.020978	-0.274694	-0.219308	-0.753273	0.577580	0.021423	-0.007142	0.816022
20669	0.359596	0.194087	9.748035	-0.014591	0.010138	-0.008793	-0.273922	-0.217721	-0.753917	0.577771	0.021223	-0.007218	0.815891
20670	0.330835	0.165686	9.900978	-0.005848	0.008325	-0.000441	-0.274436	-0.217985	-0.754169	0.577327	0.021167	-0.007178	0.816207
20671	0.408006	0.161285	9.976041	-0.025011	0.008296	-0.006073	-0.271855	-0.216416	-0.754700	0.577478	0.020875	-0.007442	0.816106
20672	0.451712	0.093990	9.968305	-0.021463	0.002822	-0.006041	-0.272112	-0.216151	-0.755209	0.577280	0.020728	-0.007722	0.816247
20673	0.441810	0.144095	9.853708	-0.019046	-0.002614	0.008744	-0.271989	-0.216140	-0.753932	0.577185	0.020682	-0.008024	0.816312
20674	0.444022	0.184897	9.825499	-0.021597	-0.002642	-0.002345	-0.272369	-0.216813	-0.754952	0.576947	0.020623	-0.008371	0.816479
20675	0.374132	0.179772	9.774372	0.001014	0.008372	0.008825	-0.272243	-0.216941	-0.754186	0.576844	0.020631	-0.008214	0.816553
20676	0.367032	0.150799	9.747498	-0.018224	0.012002	0.006878	-0.273273	-0.216938	-0.755072	0.576409	0.020370	-0.008341	0.816865
20677	0.470661	0.155853	9.758136	0.030822	0.013894	0.005281	-0.274697	-0.217712	-0.753911	0.576352	0.020634	-0.007630	0.816905
20678	0.405950	0.078872	9.794855	0.039648	0.009316	0.003488	-0.272369	-0.219332	-0.753036	0.575933	0.021085	-0.006840	0.817196
20679	0.451826	0.067330	9.910328	0.017014	-0.002606	-0.002145	-0.272241	-0.219861	-0.752398	0.576001	0.021460	-0.006546	0.817141
20680	0.408295	0.098615	9.939162	-0.009121	0.004631	-0.017058	-0.271337	-0.220002	-0.752150	0.575991	0.021427	-0.006599	0.817149
20681	0.355218	0.105478	9.866759	0.013568	0.001007	-0.013248	-0.271069	-0.220556	-0.753813	0.576242	0.021702	-0.006316	0.816967
20682	0.302329	0.073966	9.827421	0.011806	-0.020925	-0.009531	-0.271850	-0.221464	-0.752019	0.576116	0.022326	-0.006324	0.817038
20683	0.456556	0.083966	9.848202	-0.005599	0.000983	-0.020723	-0.273006	-0.221862	-0.753032	0.576497	0.022378	-0.006353	0.816768
20684	0.514930	-0.021363	9.964877	0.006708	-0.011781	-0.013251	-0.273148	-0.221173	-0.750986	0.576446	0.022795	-0.006338	0.816793
20685	0.490729	-0.002257	9.938518	-0.003853	-0.020922	-0.008678	-0.273928	-0.219829	-0.750979	0.576626	0.023223	-0.006608	0.816651
20686	0.471150	0.055013	9.814330	-0.042304	-0.011857	-0.024578	-0.274174	-0.221575	-0.752256	0.576843	0.023078	-0.007391	0.816495
20687	0.442012	0.098125	9.776260	-0.045844	-0.013690	-0.024596	-0.273927	-0.219302	-0.751746	0.577303	0.022905	-0.008261	0.816167
20688	0.483450	0.007310	9.926583	-0.028197	-0.009117	-0.028201	-0.274444	-0.218366	-0.752252	0.577572	0.022879	-0.008780	0.815972
20689	0.587183	-0.011874	9.884079	0.006977	-0.017323	-0.042771	-0.274835	-0.216898	-0.752760	0.578302	0.023381	-0.008831	0.815440
20690	0.654535	0.017048	9.861112	0.001600	-0.017289	-0.031722	-0.275611	-0.218744	-0.751221	0.578641	0.023833	-0.008957	0.815185
20691	0.628327	-0.045347	9.919996	0.001753	-0.010014	-0.042806	-0.275877	-0.217534	-0.750707	0.579375	0.024161	-0.009023	0.814653
20692	0.620650	0.045807	9.849198	-0.036808	-0.004577	-0.046705	-0.275615	-0.218472	-0.750709	0.580014	0.023963	-0.009622	0.814197
20693	0.582000	0.057273	9.707390	-0.043873	-0.005494	-0.046740	-0.274709	-0.218219	-0.751100	0.580832	0.023695	-0.010385	0.813612
20694	0.461245	0.105068	9.685331	-0.019567	0.015571	-0.033735	-0.274717	-0.217407	-0.750077	0.581245	0.023367	-0.010475	0.813326
20695	0.490282	0.083640	9.733305	-0.000325	0.010123	-0.028090	-0.272641	-0.218906	-0.750733	0.581742	0.023346	-0.010355	0.812972
20696	0.678742	-0.012419	9.671312	0.025880	0.023001	-0.018736	-0.273016	-0.222108	-0.750859	0.581885	0.023422	-0.009626	0.812877
20697	0.801233	0.100000	10.115660	-0.021236	0.039373	-0.024543	-0.270950	-0.222259	-0.750365	0.582338	0.022694	-0.009522	0.812574
20698	0.678092	0.143012	10.103112	-0.193002	0.041038	-0.008810	-0.270439	-0.218939	-0.751645	0.582469	0.019926	-0.012147	0.812518
20699	0.606065	0.080146	10.051156	-0.264775	0.031816	-0.007313	-0.268519	-0.209513	-0.755107	0.582730	0.016490	-0.016101	0.812339
20700	0.833224	-0.034325	10.210080	-0.150916	0.008227	0.004387	-0.268135	-0.204603	-0.757919	0.582646	0.014742	-0.018431	0.812383
20701	0.597226	-0.098630	9.832553	-0.070536	-0.008134	0.008510	-0.270088	-0.200312	-0.758285	0.582562	0.014227	-0.019708	0.812422
20702	0.707760	-0.031590	9.676115	-0.095398	-0.008062	0.036073	-0.270209	-0.198735	-0.761095	0.581941	0.013379	-0.021336	0.812841
20703	0.664692	-0.106860	9.497046	-0.134020	0.012022	0.041388	-0.270738	-0.195391	-0.761089	0.581344	0.011798	-0.023424	0.813235
20704	0.876437	-0.032292	9.372861	-0.121259	0.024947	0.070972	-0.271527	-0.189256	-0.762869	0.580155	0.010097	-0.025096	0.814057
20705	1.088462	-0.007470	9.473593	-0.066453	0.043404	0.108142	-0.271402	-0.186864	-0.763891	0.578466	0.008791	-0.025749	0.815253
20706	1.130042	-0.127046	9.654716	0.005178	0.080091	0.132449	-0.272299	-0.185012	-0.766695	0.576288	0.007624	-0.024734	0.816837
20707	0.930353	-0.204135	9.738176	0.001470	0.118490	0.153592	-0.269716	-0.183712	-0.767354	0.573872	0.005889	-0.023441	0.818588
20708	0.809880	-0.224388	9.513555	-0.109030	0.140327	0.163149	-0.267524	-0.181075	-0.768392	0.571250	0.002410	-0.023608	0.820433
20709	0.636163	-0.191133	9.490799	-0.145847	0.160365	0.161078	-0.267262	-0.177108	-0.772099	0.568723	-0.001686	-0.024259	0.822170
20710	0.481626	-0.125737	9.711087	-0.093551	0.170499	0.185311	-0.263905	-0.171837	-0.775445	0.565725	-0.005497	-0.023825	0.824231
20711	0.012532	-0.305353	10.217822	-0.054738	0.103721	0.187441	-0.261578	-0.167356	-0.778912	0.562717	-0.007638	-0.023600	0.826277
20712	0.093090	-0.535011	9.840931	-0.054731	0.081827	0.189339	-0.260798	-0.164457	-0.781984	0.559597	-0.009551	-0.023527	0.828375
20713	0.416491	-0.618556	9.842777	-0.133259	0.096363	0.170478	-0.261058	-0.162860	-0.782876	0.556832	-0.012443	-0.024697	0.830165
20714	0.101573	-0.802237	9.774858	-0.152290	0.092595	0.151927	-0.260941	-0.157799	-0.784153	0.554297	-0.015606	-0.026129	0.831762
20715	0.143453	-0.999992	9.604466	-0.145127	0.077972	0.142770	-0.260689	-0.152090	-0.787219	0.551958	-0.018322	-0.027723	0.833209
20716	-0.122279	-0.880475	9.536458	-0.078679	0.054246	0.141282	-0.260431	-0.147980	-0.790031	0.549586	-0.020027	-0.028356	0.834716
20717	-0.065445	-0.663727	9.576031	-0.099986	0.041493	0.163335	-0.260951	-0.144787	-0.791814	0.546885	-0.021661	-0.029587	0.836404
20718	0.136747	-0.579645	10.128730	-0.159615	0.042407	0.192561	-0.261212	-0.140405	-0.794622	0.543599	-0.024085	-0.031682	0.838401
20719	-0.151043	-0.877479	10.429087	-0.190577	0.015730	0.164759	-0.262132	-0.134399	-0.796018	0.540795	-0.026277	-0.034704	0.840027
20720	-0.007397	-1.196118	10.022735	-0.258291	-0.033768	0.118374	-0.265374	-0.127579	-0.798800	0.538629	-0.028440	-0.039317	0.841145
20721	0.178169	-1.212213	9.429004	-0.301520	-0.048551	0.046207	-0.266299	-0.116658	-0.802877	0.537680	-0.030663	-0.044979	0.841390
20722	0.139337	-1.170114	9.100411	-0.199907	-0.057616	0.024586	-0.269542	-0.110234	-0.805149	0.537078	-0.031719	-0.048918	0.841515
20723	0.158367	-1.106748	9.329492	-0.028326	-0.050124	0.027284	-0.272389	-0.107545	-0.806531	0.536599	-0.030960	-0.050016	0.841784
20724	0.427813	-0.985115	9.568926	0.052343	-0.020799	0.014729	-0.275106	-0.109895	-0.804083	0.536350	-0.029916	-0.049320	0.842022
20725	0.566802	-1.321629	9.565504	0.007555	-0.020969	-0.039004	-0.275084	-0.113517	-0.805746	0.537039	-0.029177	-0.049559	0.841595
20726	0.377240	-1.502224	9.623607	-0.065382	-0.063237	-0.083606	-0.276098	-0.116860	-0.807273	0.538355	-0.028586	-0.051358	0.840666
20727	0.280291	-1.384033	9.773169	0.004809	-0.097950	-0.097974	-0.279584	-0.118418	-0.806735	0.539949	-0.026517	-0.052526	0.839638
20728	0.305347	-1.580895	9.873848	0.087109	-0.097834	-0.084628	-0.280599	-0.122289	-0.807623	0.541322	-0.023698	-0.052135	0.838863
20729	0.145817	-1.479464	10.082595	0.095365	-0.061187	-0.038512	-0.283432	-0.128375	-0.805048	0.541993	-0.021338	-0.051369	0.838540
20730	0.130660	-1.330130	10.146951	0.018240	0.011824	-0.044561	-0.283926	-0.133453	-0.805940	0.542772	-0.021147	-0.050924	0.838068
20731	0.232381	-1.425642	10.295370	0.021724	0.105056	-0.042835	-0.282870	-0.138280	-0.806718	0.543649	-0.022381	-0.049593	0.837547
20732	0.787641	-1.610200	10.168356	0.067686	0.161754	-0.083265	-0.277163	-0.143157	-0.807276	0.545246	-0.024126	-0.046708	0.836626
20733	1.060361	-1.710720	9.456647	0.081333	0.158025	-0.153307	-0.271068	-0.147773	-0.808093	0.548039	-0.025465	-0.043914	0.834911
20734	0.671477	-1.553626	9.193605	0.073280	0.128731	-0.155167	-0.264310	-0.156407	-0.809301	0.550802	-0.026530	-0.041329	0.833189
20735	-0.034626	-1.070773	9.409801	0.104301	0.143328	-0.134783	-0.256782	-0.163979	-0.810258	0.553265	-0.027381	-0.038321	0.831673
20736	-0.310263	-0.885469	9.592237	0.062014	0.176175	-0.118457	-0.247450	-0.172090	-0.809697	0.555430	-0.029389	-0.035377	0.830290
20737	0.014213	-1.187182	9.809448	0.049449	0.192561	-0.148977	-0.239928	-0.177795	-0.810909	0.558112	-0.031669	-0.032729	0.828515
20738	0.010103	-1.341482	9.711241	0.085564	0.165149	-0.163510	-0.231118	-0.182178	-0.812131	0.561007	-0.033199	-0.029544	0.826617
20739	-0.053912	-1.052503	9.839503	-0.024755	0.102864	-0.164913	-0.224248	-0.186670	-0.812954	0.563825	-0.034820	-0.029146	0.824645
20740	-0.169518	-1.066637	9.994235	-0.038697	0.037037	-0.157504	-0.218287	-0.189020	-0.814408	0.566449	-0.035631	-0.029451	0.822799
20741	-0.138717	-0.961382	9.803988	-0.049351	-0.014112	-0.148252	-0.213879	-0.191218	-0.815594	0.568894	-0.035614	-0.030763	0.821064
20742	-0.107269	-0.980170	9.919224	-0.049303	-0.078067	-0.138923	-0.211680	-0.190716	-0.816378	0.571124	-0.034663	-0.032535	0.819486
20743	0.026649	-0.764226	9.678687	-0.042562	-0.145610	-0.123098	-0.211424	-0.191376	-0.815358	0.573063	-0.032420	-0.035209	0.818113
20744	-0.248297	-0.741447	9.465228	-0.018581	-0.191185	-0.075847	-0.213232	-0.193878	-0.813811	0.574188	-0.029307	-0.037729	0.817328
20745	-0.543168	-0.573613	9.474430	0.012032	-0.167238	-0.000072	-0.216462	-0.195037	-0.813019	0.574113	-0.026191	-0.039639	0.817397
20746	-0.324160	-0.485334	9.837734	0.048442	-0.157935	0.046243	-0.219953	-0.196719	-0.811459	0.573284	-0.022945	-0.040612	0.818028
20747	-0.388668	-0.600412	9.989127	-0.007728	-0.128714	0.068987	-0.222018	-0.197895	-0.811188	0.572088	-0.020761	-0.042316	0.818837
20748	-1.077714	-0.679081	9.895189	-0.214400	-0.111670	0.068815	-0.224613	-0.194266	-0.811804	0.570800	-0.021298	-0.047051	0.819463
20749	-0.783623	-0.665120	10.289353	-0.241931	-0.024970	0.026094	-0.226837	-0.183051	-0.814593	0.570279	-0.023512	-0.051342	0.819508
20750	-0.223974	-0.779216	9.661737	-0.085829	0.042832	-0.023022	-0.222582	-0.178573	-0.816158	0.570668	-0.025022	-0.052247	0.819135
20751	-0.274448	-0.842062	8.899538	-0.047170	0.055608	-0.065289	-0.219215	-0.176237	-0.819251	0.571810	-0.026261	-0.052432	0.818287
20752	-0.196606	-0.977936	9.217579	0.082554	0.030161	-0.059049	-0.215595	-0.177341	-0.818769	0.572850	-0.025601	-0.050744	0.817687
20753	0.202386	-1.215300	9.918817	0.238188	0.052420	0.000789	-0.213131	-0.182688	-0.816491	0.573044	-0.023597	-0.046252	0.817878
20754	-0.342499	-1.181967	10.135013	0.208757	0.061343	-0.034469	-0.209619	-0.191388	-0.814478	0.573752	-0.022028	-0.042126	0.817648
20755	-0.498202	-0.905366	9.511001	-0.030687	0.066384	-0.116917	-0.205460	-0.196519	-0.815535	0.575742	-0.023267	-0.041896	0.816226
20756	-0.396826	-0.957609	8.947179	-0.062105	0.026138	-0.138227	-0.201075	-0.194429	-0.815313	0.577980	-0.024146	-0.042651	0.814578
20757	0.067976	-1.351439	9.579633	0.146121	0.017175	-0.163893	-0.198222	-0.196734	-0.815592	0.580766	-0.022515	-0.040130	0.812769
20758	-0.601861	-1.894349	10.187407	0.343994	-0.035874	-0.205268	-0.193041	-0.203972	-0.812442	0.584203	-0.017624	-0.035023	0.810660
20759	-1.003999	-2.011978	9.781302	0.098208	-0.080419	-0.339305	-0.192437	-0.212535	-0.809535	0.589700	-0.014930	-0.034477	0.806748
20760	-0.830285	-2.066243	9.287731	-0.202635	-0.071880	-0.470955	-0.190241	-0.210832	-0.810446	0.597175	-0.015688	-0.038711	0.801023
20761	-0.968949	-2.312232	9.186982	-0.259964	-0.066798	-0.597682	-0.184563	-0.206237	-0.812151	0.606591	-0.017345	-0.043866	0.793614
20762	-0.953037	-2.604543	9.519053	-0.000719	-0.070387	-0.672030	-0.178108	-0.202446	-0.813222	0.617169	-0.015499	-0.044942	0.785393
20763	-0.810791	-2.077970	10.067799	0.228192	-0.096093	-0.811137	-0.171782	-0.202369	-0.811866	0.629824	-0.010622	-0.042815	0.775484
20764	-0.441642	-2.751027	7.889668	0.377128	-0.030309	-0.961766	-0.164137	-0.213628	-0.807203	0.644687	-0.004430	-0.037529	0.763512
20765	0.250749	-2.190454	11.736906	0.645338	0.035440	-1.045503	-0.148802	-0.234240	-0.798492	0.660558	0.003893	-0.027398	0.750264
20766	-0.156311	-1.238753	11.710451	0.876113	0.017304	-1.071131	-0.135820	-0.269498	-0.784042	0.676345	0.015935	-0.013924	0.736281
20767	-0.128900	-1.504782	9.873263	0.520009	-0.008935	-1.226982	-0.118727	-0.292291	-0.773836	0.694030	0.023145	-0.006125	0.719548
20768	-0.312176	-1.506663	9.429900	-0.189495	-0.099612	-1.363333	-0.101296	-0.294045	-0.769630	0.713486	0.022252	-0.009595	0.700250
20769	2.502871	-1.408549	9.752762	-1.058730	0.033106	-1.426905	-0.081310	-0.269121	-0.779234	0.733504	0.006672	-0.023558	0.679244
20770	-1.481395	-1.964084	10.003011	-0.812885	0.098333	-1.519104	-0.059808	-0.231021	-0.791655	0.753879	-0.005724	-0.032941	0.656162
20771	-2.157873	-2.678032	9.833200	-0.318327	0.107892	-1.511948	-0.038817	-0.205741	-0.800905	0.773387	-0.011384	-0.035871	0.632816
20772	-1.647547	-1.470909	10.805349	-0.104232	0.044222	-1.492358	-0.020118	-0.194723	-0.800409	0.791958	-0.012334	-0.036844	0.609338
20773	-1.864014	-0.541883	11.070773	-0.324040	-0.029006	-1.428812	-0.003224	-0.183032	-0.801304	0.808916	-0.016595	-0.041733	0.586206
20774	-1.553225	-0.539071	10.305664	-0.691302	-0.113066	-1.303162	0.006011	-0.155808	-0.807117	0.823538	-0.025210	-0.052100	0.564300
20775	-0.890900	-0.406709	10.640121	-0.884813	-0.164089	-1.187763	0.013149	-0.120949	-0.813037	0.835927	-0.037249	-0.065433	0.543651
20776	-0.398612	-0.542025	10.177188	-0.970712	-0.173655	-0.999882	0.013830	-0.083509	-0.821846	0.845541	-0.050117	-0.079636	0.525554
20777	-0.393386	-0.636575	9.959897	-0.890451	-0.095377	-0.806704	0.012939	-0.045747	-0.826935	0.852680	-0.063409	-0.091415	0.510451
20778	-0.229468	-0.139204	9.694784	-0.640979	-0.095835	-0.753773	0.013625	-0.015743	-0.831272	0.859241	-0.071825	-0.100567	0.496419
20779	0.673489	-0.984450	8.908908	-0.330967	-0.244206	-0.719587	0.009039	0.002198	-0.832251	0.865250	-0.074087	-0.109054	0.483694
20780	0.893903	-1.717704	8.910283	-0.339852	-0.253185	-0.660508	0.002661	0.014820	-0.832706	0.870499	-0.075926	-0.117730	0.471812
20781	0.783506	-1.792643	9.570644	-0.353027	-0.139665	-0.553703	-0.001266	0.028487	-0.832924	0.874729	-0.079855	-0.124303	0.461542
20782	1.338844	-1.970502	9.995759	-0.379186	-0.008027	-0.548477	-0.004162	0.042014	-0.832512	0.879107	-0.084900	-0.128854	0.450953
20783	1.688991	-2.617334	9.869948	-0.408035	0.010120	-0.607670	-0.002661	0.058140	-0.834562	0.883775	-0.090949	-0.133370	0.439184
20784	1.410792	-2.952786	9.012995	-0.392509	-0.050355	-0.682236	-0.003235	0.072977	-0.834167	0.888828	-0.095472	-0.138981	0.426093
20785	1.049063	-2.930289	8.767519	-0.300520	-0.072502	-0.791573	-0.003281	0.085931	-0.834544	0.894611	-0.098344	-0.144329	0.411302
20786	0.822504	-2.935501	8.782133	0.016231	-0.066911	-0.871201	-0.002025	0.092221	-0.831867	0.901495	-0.094834	-0.147138	0.395807
20787	0.380805	-2.264429	9.718680	0.413727	-0.032842	-0.893296	-0.001738	0.084072	-0.831617	0.909028	-0.084841	-0.146087	0.380957
20788	1.324535	-2.001707	10.023990	0.719876	-0.039622	-0.862183	-0.003752	0.066220	-0.829181	0.916484	-0.068776	-0.142807	0.367331
20789	1.246157	-1.768505	9.325684	0.595310	0.034256	-0.885083	-0.001874	0.043390	-0.825882	0.923664	-0.055916	-0.138932	0.352727
20790	0.822106	0.274366	10.435243	0.320708	0.050252	-0.903240	0.004104	0.029736	-0.822101	0.930372	-0.047690	-0.136787	0.336784
20791	1.644593	0.638588	9.540768	-0.227932	0.139673	-0.800922	0.010829	0.024749	-0.819089	0.935793	-0.050869	-0.136354	0.321108
20792	2.369232	1.342478	9.547799	-0.475742	0.157050	-0.735762	0.019052	0.040270	-0.820681	0.940322	-0.058630	-0.137263	0.305805
20793	3.178237	1.515532	9.034542	-0.133000	0.126109	-0.532758	0.024678	0.056771	-0.820718	0.943728	-0.060375	-0.136232	0.295250
20794	4.218510	0.718817	8.994675	0.348570	0.104495	-0.308712	0.030383	0.051899	-0.820638	0.946241	-0.053446	-0.132634	0.290137
20795	3.575615	0.092320	9.764740	0.550428	0.107756	-0.127734	0.033277	0.035592	-0.818495	0.947820	-0.043039	-0.127523	0.289003
20796	2.514647	0.159358	9.585369	0.396021	0.140823	0.058738	0.037981	0.017141	-0.814961	0.948159	-0.036364	-0.122578	0.290941
20797	3.203954	-0.853108	9.265584	-0.065009	0.179095	0.169017	0.042776	0.012821	-0.814234	0.947584	-0.038686	-0.119465	0.293795
20798	1.592596	-0.618875	9.057019	-0.115417	0.207404	0.266473	0.046646	0.013855	-0.813370	0.946404	-0.042593	-0.116073	0.298382
20799	2.409153	-1.007438	8.915181	-0.037172	0.217868	0.346274	0.052318	0.015942	-0.812007	0.944814	-0.045000	-0.111909	0.304595
20800	2.167671	-0.903439	9.219206	0.296537	0.225664	0.416228	0.056474	0.009361	-0.811021	0.943007	-0.041569	-0.105524	0.312848
20801	1.963505	-1.039555	9.630618	0.413413	0.248731	0.476766	0.061164	-0.003094	-0.809018	0.940839	-0.035902	-0.097895	0.322414
20802	1.835869	-1.048057	10.032534	0.490524	0.197618	0.489224	0.064451	-0.021275	-0.806752	0.938338	-0.028767	-0.090717	0.332363
20803	1.263475	-1.307713	10.407576	0.408460	0.128892	0.498130	0.067485	-0.043704	-0.802184	0.935443	-0.022441	-0.085340	0.342287
20804	1.176281	-1.216178	10.494451	0.154954	0.075512	0.467387	0.066993	-0.054356	-0.799245	0.932401	-0.020720	-0.082715	0.351222
20805	1.354943	-1.304728	9.820434	-0.014715	0.011364	0.442651	0.063645	-0.058191	-0.799093	0.929296	-0.021423	-0.082463	0.359375
20806	1.256375	-0.852865	9.765846	-0.096929	-0.048206	0.414615	0.058475	-0.056543	-0.800329	0.926170	-0.023425	-0.083934	0.366899
20807	1.536314	-0.914305	9.926007	-0.102133	-0.100239	0.429447	0.052151	-0.057021	-0.801813	0.922795	-0.024921	-0.086380	0.374656
20808	1.251486	-0.848917	9.516240	-0.086522	-0.146848	0.427743	0.044907	-0.056135	-0.801372	0.919264	-0.026018	-0.089579	0.382429
20809	1.662000	-1.007174	9.426646	-0.107691	-0.151307	0.455355	0.036377	-0.054850	-0.802582	0.915442	-0.027273	-0.092990	0.390609
20810	1.715877	-1.179757	9.575938	0.018753	-0.143928	0.430151	0.027342	-0.057428	-0.803279	0.911795	-0.026465	-0.095296	0.398558
20811	0.862704	-2.214734	9.901485	-0.380211	-0.188728	0.299008	0.015703	-0.051985	-0.806252	0.908832	-0.032130	-0.101646	0.403312
20812	1.565101	-0.906381	9.412754	-0.031131	-0.279494	0.334110	0.004952	-0.043336	-0.808208	0.905524	-0.030980	-0.106812	0.409461
20813	1.807190	-1.095867	10.137202	0.010507	-0.293885	0.415568	-0.005370	-0.046440	-0.809534	0.901484	-0.028918	-0.111825	0.417115
20814	2.034835	-1.337420	9.713512	-0.265852	-0.242571	0.562700	-0.018827	-0.041358	-0.810448	0.896018	-0.032800	-0.118132	0.426757
20815	2.665837	-1.231083	9.490477	-0.233828	-0.183650	0.674464	-0.029963	-0.033374	-0.812529	0.889612	-0.036634	-0.123033	0.438304
20816	2.348616	-1.444163	9.268516	-0.141885	-0.165093	0.757962	-0.042246	-0.031640	-0.813070	0.882351	-0.039427	-0.126692	0.451498
20817	2.351309	-1.491237	9.570299	-0.205298	-0.146775	0.809293	-0.053502	-0.026987	-0.814513	0.874424	-0.043364	-0.130576	0.465244
20818	1.783836	-1.286127	9.383068	-0.140800	-0.113873	0.807693	-0.062448	-0.020072	-0.814183	0.866376	-0.046724	-0.133203	0.479026
20819	1.531857	-1.532771	9.156445	-0.102414	-0.080926	0.818916	-0.074351	-0.014880	-0.815749	0.858148	-0.049482	-0.134882	0.492890
20820	1.565603	-2.042732	9.142408	-0.057157	-0.018611	0.866143	-0.082120	-0.011320	-0.815686	0.849377	-0.052459	-0.134929	0.507545
20821	2.191732	-1.905944	9.385384	0.030274	-0.007428	0.884118	-0.091182	-0.007745	-0.815612	0.840333	-0.053829	-0.133884	0.522512
20822	2.130392	-2.182261	9.515346	0.089737	-0.051174	0.915875	-0.100223	-0.010046	-0.815286	0.830583	-0.054079	-0.132835	0.538110
20823	1.495358	-2.454549	9.750417	-0.025667	-0.113534	0.926447	-0.109924	-0.008070	-0.815464	0.820192	-0.055325	-0.134066	0.553400
20824	0.579840	-2.547265	9.901383	-0.064602	-0.080723	0.964928	-0.121971	-0.000991	-0.815493	0.809071	-0.057916	-0.135044	0.569046
20825	1.348123	-1.896105	9.939285	-0.027474	0.054493	0.883690	-0.130132	0.005498	-0.816832	0.799058	-0.060978	-0.133479	0.583070
20826	2.234799	-1.828070	9.622092	0.006755	0.037748	0.692885	-0.136618	0.010124	-0.815628	0.791011	-0.063001	-0.131967	0.594069
20827	1.511741	-1.854155	9.449369	0.126022	-0.003649	0.572630	-0.142588	0.013684	-0.813534	0.784365	-0.062044	-0.129855	0.603374
20828	1.666793	-2.033003	9.114687	0.102673	0.024617	0.539262	-0.148151	0.015082	-0.813490	0.778010	-0.061975	-0.127575	0.612032
20829	1.171672	-2.347530	8.875241	0.077476	-0.014797	0.528120	-0.153594	0.018883	-0.813445	0.771624	-0.061499	-0.126261	0.620381
20830	1.005460	-2.379846	8.666824	0.061715	-0.114428	0.533729	-0.161891	0.024856	-0.813121	0.764752	-0.060319	-0.126617	0.628875
20831	1.440919	-2.172036	9.389047	0.257668	-0.165280	0.573560	-0.171729	0.024729	-0.809975	0.757429	-0.055319	-0.125270	0.638395
20832	1.382202	-1.970989	9.828146	0.203912	-0.186285	0.617602	-0.182606	0.026476	-0.807588	0.749243	-0.051242	-0.124810	0.648407
20833	1.400231	-1.703775	9.875264	0.151973	-0.182641	0.633932	-0.190633	0.029244	-0.806884	0.740719	-0.047724	-0.124972	0.658361
20834	0.874055	-1.581647	9.315231	0.073849	-0.132314	0.704502	-0.197650	0.037748	-0.805802	0.731121	-0.046492	-0.125285	0.669032
20835	0.737875	-1.347660	8.880414	0.146335	-0.119238	0.777746	-0.202851	0.043698	-0.804224	0.720527	-0.044252	-0.124345	0.680751
20836	0.331136	-0.962801	9.107630	0.201442	-0.082512	0.848071	-0.205954	0.045590	-0.805477	0.708860	-0.042177	-0.122028	0.693432
20837	-0.048051	-0.809883	9.024631	0.343930	-0.001771	0.929861	-0.204261	0.042101	-0.805236	0.696182	-0.039103	-0.116393	0.707287
20838	0.561489	-0.714920	9.708493	0.376574	0.099949	1.007403	-0.201011	0.036326	-0.804753	0.682319	-0.037459	-0.108862	0.721932
20839	0.382932	-0.655837	10.206887	0.233036	0.095193	1.019588	-0.194637	0.027822	-0.806597	0.667904	-0.037412	-0.103247	0.736101
20840	-0.392900	-0.729591	10.193812	0.191951	0.095006	1.008279	-0.190601	0.020825	-0.807144	0.653288	-0.038171	-0.098371	0.749721
20841	0.252896	-0.674623	10.416623	0.417330	0.128145	0.974319	-0.186523	0.002739	-0.807951	0.639173	-0.036101	-0.089415	0.762994
20842	0.877843	-1.323386	10.269348	0.419718	0.153755	0.944817	-0.184132	-0.014917	-0.807722	0.625226	-0.034615	-0.080333	0.775526
20843	0.507098	-1.420133	10.331737	0.500623	0.124458	0.913883	-0.183690	-0.029879	-0.807349	0.611528	-0.031282	-0.070107	0.787489
20844	0.659577	-1.073661	9.560369	0.624162	0.128181	0.854513	-0.185306	-0.052531	-0.803512	0.598534	-0.026712	-0.058144	0.798538
20845	0.797813	-1.748376	9.845016	0.839779	0.132801	0.786415	-0.187813	-0.080370	-0.798391	0.586478	-0.019211	-0.042495	0.808621
20846	0.137566	-1.792684	9.934239	0.798556	0.135182	0.703118	-0.190563	-0.114469	-0.791738	0.575429	-0.012480	-0.027696	0.817288
20847	-0.110182	-1.404171	9.730963	0.925480	0.142304	0.580056	-0.193842	-0.145092	-0.785335	0.566166	-0.004043	-0.010616	0.824213
20848	-0.020943	-0.866777	10.660990	1.210585	0.171429	0.429144	-0.194554	-0.178360	-0.773329	0.559069	0.006888	0.011338	0.829015
20849	-0.394883	-1.320654	10.401520	1.084656	0.125113	0.256007	-0.194474	-0.219094	-0.759032	0.554544	0.017370	0.030790	0.831403
20850	0.117756	-0.599187	11.450886	0.631843	0.055049	0.207650	-0.196239	-0.246744	-0.747398	0.550825	0.023728	0.041861	0.833233
20851	-0.129250	-0.380079	10.950022	0.064998	0.003091	0.142089	-0.200347	-0.263991	-0.740088	0.548460	0.024838	0.042939	0.834704
20852	-0.390997	-0.595059	10.843758	-0.170756	-0.083219	0.098577	-0.203193	-0.261568	-0.741470	0.547003	0.024578	0.039158	0.835853
20853	-0.068476	-0.054146	9.150245	-0.288424	-0.136292	0.052847	-0.206573	-0.254333	-0.742974	0.546400	0.024015	0.032787	0.836538
20854	-0.074189	0.107196	8.499612	-0.450380	-0.112746	0.017843	-0.212282	-0.243885	-0.746503	0.546397	0.021131	0.024043	0.836915
20855	-0.195614	0.315284	8.923824	-0.372408	-0.090790	0.010801	-0.215421	-0.228661	-0.750434	0.546446	0.018830	0.016771	0.837115
20856	-0.023148	0.567613	9.452205	-0.205931	-0.066887	-0.001325	-0.217760	-0.219330	-0.755013	0.546576	0.017839	0.012625	0.837124
20857	0.393582	0.136959	9.896483	-0.047393	-0.086929	-0.052142	-0.220082	-0.219047	-0.756017	0.547530	0.019004	0.010856	0.836499
20858	0.588083	-0.213844	9.902980	-0.293866	-0.160303	-0.057866	-0.223981	-0.214057	-0.755601	0.548654	0.018596	0.004238	0.835832
20859	0.293447	-0.104427	9.712152	-0.673722	-0.186378	-0.075453	-0.228916	-0.199636	-0.761690	0.550172	0.014548	-0.009116	0.834875
20860	0.527846	0.280816	9.678939	-0.514310	-0.144213	-0.111636	-0.232320	-0.180286	-0.767407	0.552146	0.011459	-0.019226	0.833447
20861	0.675680	0.096970	9.293716	-0.132509	-0.085326	-0.137461	-0.233123	-0.171868	-0.768036	0.554474	0.011725	-0.022413	0.831816
20862	1.059996	-0.118256	9.443094	0.083158	-0.041225	-0.154872	-0.235187	-0.173048	-0.768020	0.557024	0.013547	-0.021420	0.830110
20863	1.182271	-0.478016	9.686406	-0.056691	0.000671	-0.150088	-0.234274	-0.175461	-0.767900	0.559572	0.013256	-0.022414	0.828372
20864	0.681755	-0.635700	10.293963	-0.308877	0.024120	-0.118196	-0.232990	-0.170552	-0.769826	0.561636	0.009596	-0.027200	0.826881
20865	0.621050	-0.534119	10.489233	-0.220811	0.040730	-0.084561	-0.231701	-0.163797	-0.774179	0.563138	0.006771	-0.030494	0.825772
20866	1.150005	-0.769825	10.193245	-0.121558	0.062794	-0.113590	-0.230151	-0.162486	-0.774957	0.565090	0.004578	-0.031751	0.824405
20867	0.990836	-1.250199	10.501843	-0.152149	0.024191	-0.165354	-0.226540	-0.160255	-0.774985	0.567887	0.002863	-0.034139	0.822393
20868	0.568168	-1.088633	10.159344	-0.264309	-0.018031	-0.175105	-0.225005	-0.152019	-0.777806	0.570788	0.000421	-0.038653	0.820187
20869	1.029578	-0.794437	10.100571	-0.139530	-0.057951	-0.143029	-0.225278	-0.147213	-0.778440	0.573133	0.000192	-0.041795	0.818396
20870	0.871360	-0.966948	10.394294	-0.017182	-0.143646	-0.092442	-0.227617	-0.144644	-0.777909	0.574552	0.002568	-0.043696	0.817296
20871	0.688338	-1.026926	9.844510	-0.098844	-0.196696	-0.078928	-0.234219	-0.143756	-0.776579	0.575714	0.005018	-0.047778	0.816239
20872	0.160932	-0.639782	9.403390	-0.147187	-0.172869	-0.017409	-0.239282	-0.139415	-0.775514	0.575870	0.006307	-0.052143	0.815852
20873	-0.221577	-0.283956	9.568020	-0.019847	-0.111281	0.092008	-0.244601	-0.136666	-0.773681	0.574293	0.008059	-0.053910	0.816833
20874	-0.025044	-0.048015	9.510758	0.022392	-0.071777	0.140148	-0.250039	-0.135128	-0.772870	0.571941	0.009484	-0.054365	0.818437
20875	0.473118	-0.396670	9.265702	-0.040349	-0.093719	0.130674	-0.254197	-0.133318	-0.770025	0.569744	0.010653	-0.056210	0.819829
20876	0.859219	-0.484818	9.292071	-0.043583	-0.079093	0.112196	-0.257055	-0.130075	-0.769489	0.567842	0.011474	-0.057822	0.821024
20877	0.508226	-0.698450	8.928177	-0.017286	-0.026127	0.095636	-0.259525	-0.126307	-0.769468	0.566283	0.011828	-0.058495	0.822048
20878	0.613634	-0.542853	9.346569	0.127991	0.032519	0.099042	-0.260951	-0.128406	-0.767157	0.564670	0.012774	-0.056017	0.823314
20879	0.825421	-0.464894	9.510448	0.150850	0.092848	0.085223	-0.258232	-0.131229	-0.765902	0.563367	0.013082	-0.052552	0.824430
20880	0.598921	-0.474243	9.721818	0.013083	0.090698	0.036528	-0.256155	-0.133523	-0.765919	0.562869	0.011842	-0.051296	0.824868
20881	0.552261	-0.291440	9.743147	-0.009604	0.056820	0.023534	-0.254739	-0.134058	-0.764397	0.562581	0.010993	-0.050835	0.825104
20882	0.631951	-0.325230	9.664212	0.009526	0.055976	0.036558	-0.252811	-0.131670	-0.763899	0.562043	0.010286	-0.050027	0.825530
20883	0.888188	-0.491796	9.345047	-0.057027	0.041353	0.041803	-0.252818	-0.129401	-0.764154	0.561446	0.009147	-0.050513	0.825920
20884	1.629286	-0.224499	8.995687	-0.134206	0.025864	0.039610	-0.251792	-0.125155	-0.765822	0.560855	0.007319	-0.052418	0.826220
20885	1.607761	-0.231834	9.677028	0.086358	0.005108	0.070283	-0.252970	-0.123522	-0.764150	0.559730	0.008419	-0.050965	0.827064
20886	1.433157	-0.489521	10.396630	0.244205	0.008879	0.080303	-0.254508	-0.129365	-0.762351	0.558381	0.011070	-0.046810	0.828189
20887	1.132049	-1.048756	10.237169	0.051962	0.068899	0.060796	-0.253078	-0.134568	-0.760064	0.557471	0.010765	-0.045241	0.828893
20888	0.504787	-0.939674	10.141640	-0.215147	0.134297	0.048239	-0.250505	-0.131523	-0.759955	0.556857	0.006241	-0.047291	0.829237
20889	0.359851	-0.861918	10.453398	-0.167316	0.180083	0.079775	-0.244833	-0.123730	-0.762553	0.555764	0.001600	-0.048111	0.829946
20890	0.191451	-1.418423	11.015259	0.172338	0.184155	0.127648	-0.240442	-0.123242	-0.762204	0.553829	0.000481	-0.043178	0.831510
20891	0.088245	-1.546485	10.206049	0.218144	0.121983	0.081843	-0.235909	-0.126492	-0.761602	0.552607	0.001033	-0.038252	0.832563
20892	0.033715	-1.270935	9.215740	-0.142362	0.031040	0.026626	-0.233329	-0.126643	-0.760472	0.552213	-0.000933	-0.040250	0.832730
20893	-0.363458	-0.871762	9.402444	-0.134116	0.030150	0.058011	-0.233473	-0.122369	-0.760725	0.551308	-0.002778	-0.042194	0.833230
20894	0.020951	-0.585695	9.825269	0.152615	0.094554	0.092584	-0.230625	-0.123470	-0.760748	0.549861	-0.002603	-0.038573	0.834361
20895	0.084540	-0.772651	9.986450	0.170593	0.099972	0.061298	-0.227907	-0.127220	-0.758726	0.548960	-0.002279	-0.034645	0.835127
20896	0.350028	-0.844384	9.959121	0.008179	0.068685	0.031005	-0.227389	-0.125900	-0.759752	0.548498	-0.003213	-0.033723	0.835465
20897	0.475803	-0.940817	9.824533	0.051177	0.012091	0.029476	-0.226741	-0.125911	-0.760141	0.548058	-0.002714	-0.032772	0.835794
20898	0.495285	-0.978973	9.910585	0.207726	-0.057130	0.058064	-0.226216	-0.133360	-0.756314	0.547074	0.000624	-0.029893	0.836550
20899	0.659222	-0.983403	9.926454	0.150063	-0.097390	0.055072	-0.229447	-0.137832	-0.752967	0.546129	0.004025	-0.028519	0.837206
20900	0.851581	-0.908200	9.295664	0.037870	-0.095636	0.044360	-0.231515	-0.139931	-0.751417	0.545349	0.006158	-0.028902	0.837688
20901	1.048010	-0.668976	8.792019	-0.023809	-0.049924	0.049517	-0.234901	-0.134806	-0.750238	0.544534	0.006892	-0.029968	0.838175
20902	1.177588	-0.522567	9.323315	0.159859	-0.005815	0.072520	-0.236967	-0.137174	-0.748816	0.543308	0.008831	-0.027330	0.839042
20903	0.468987	-0.517299	9.868811	0.323221	0.021742	0.113877	-0.237081	-0.144629	-0.746390	0.541380	0.012117	-0.021824	0.840407
20904	0.636607	-0.270694	10.133050	0.152136	0.052726	0.148024	-0.235649	-0.149437	-0.744742	0.538898	0.012957	-0.018699	0.842064
20905	0.630777	-0.038201	10.592284	0.134388	0.060972	0.175592	-0.235265	-0.152088	-0.742190	0.535965	0.013521	-0.015956	0.843981
20906	-0.222082	-0.091741	11.610840	0.187044	-0.005822	0.201760	-0.237835	-0.159780	-0.739489	0.532526	0.015702	-0.012882	0.846170
20907	-1.235180	0.047613	11.447330	0.076321	-0.042576	0.224285	-0.240419	-0.162669	-0.737424	0.528729	0.017314	-0.012173	0.848526
20908	-0.653457	0.353801	10.604999	-0.200503	-0.008058	0.199774	-0.240960	-0.155987	-0.737673	0.525425	0.015424	-0.015695	0.850555
20909	0.166478	0.194829	8.661497	-0.433374	-0.024627	0.150693	-0.244601	-0.144368	-0.741985	0.523006	0.011346	-0.023374	0.851933
20910	0.220918	0.380447	8.040568	-0.353945	-0.020856	0.140015	-0.245154	-0.130500	-0.745042	0.520687	0.008077	-0.029618	0.853196
20911	0.168980	0.675149	8.428241	-0.087799	0.003364	0.218827	-0.246213	-0.120097	-0.747841	0.517002	0.007091	-0.031063	0.855391
20912	0.195466	0.196069	9.007407	0.110822	0.098698	0.264002	-0.246734	-0.118227	-0.748475	0.512466	0.006529	-0.028147	0.858221
20913	0.400067	-0.232542	9.468935	-0.052912	0.134952	0.218841	-0.244283	-0.117581	-0.747855	0.508826	0.003667	-0.027620	0.860418
20914	0.242411	-0.522847	9.785013	-0.221989	0.107185	0.173733	-0.242347	-0.111763	-0.751702	0.505857	-0.000387	-0.030325	0.862084
20915	0.186124	-0.350261	9.638099	-0.383722	0.056671	0.143451	-0.241220	-0.097914	-0.754773	0.503438	-0.005217	-0.036280	0.863254
20916	0.167222	-0.426936	9.737654	-0.268239	0.026672	0.161619	-0.239688	-0.086489	-0.759381	0.500557	-0.008348	-0.040589	0.864711
20917	0.155028	-0.413906	9.334497	-0.175694	0.016772	0.171336	-0.240227	-0.078217	-0.761035	0.497612	-0.010418	-0.043327	0.866254
20918	0.348423	-0.534029	9.267413	-0.163415	0.026877	0.174165	-0.241030	-0.068873	-0.762558	0.494472	-0.012511	-0.045818	0.867895
20919	0.195791	-0.885994	9.136246	-0.164284	0.038767	0.185230	-0.242463	-0.062338	-0.765228	0.491285	-0.014853	-0.048134	0.869541
20920	0.572104	-0.934981	9.364684	-0.173911	0.046142	0.199950	-0.241195	-0.054612	-0.766002	0.487726	-0.017408	-0.050609	0.871355
20921	0.723685	-1.347787	10.257967	-0.035027	0.010612	0.204415	-0.239396	-0.051165	-0.766526	0.484200	-0.017992	-0.050971	0.873286
20922	0.220277	-1.919789	10.703678	0.002687	-0.062689	0.160424	-0.242242	-0.050598	-0.766503	0.481301	-0.016889	-0.051434	0.874882
20923	0.031959	-1.878681	10.172063	-0.188204	-0.078461	0.144712	-0.243286	-0.044335	-0.769176	0.478660	-0.017346	-0.055403	0.876079
20924	-0.206906	-1.326276	10.055173	-0.186775	-0.009970	0.129812	-0.245386	-0.036027	-0.768900	0.476263	-0.018956	-0.058686	0.877138
20925	-0.825266	-1.063418	9.901879	0.037018	0.094356	0.117829	-0.244360	-0.032576	-0.769929	0.474355	-0.020309	-0.057029	0.878250
20926	-0.680333	-1.130730	9.830283	0.105307	0.118214	0.116302	-0.241238	-0.036095	-0.771106	0.472301	-0.021363	-0.053974	0.879524
20927	-0.193934	-1.523754	9.982920	0.067368	0.070655	0.097762	-0.239158	-0.039192	-0.771252	0.470720	-0.022021	-0.051999	0.880474
20928	0.218232	-1.518159	9.972444	0.004846	-0.004389	0.060661	-0.237739	-0.038008	-0.771518	0.469535	-0.021811	-0.051891	0.881118
20929	-0.366299	-1.292976	9.334106	-0.058327	-0.010048	0.032637	-0.238388	-0.037201	-0.771640	0.468958	-0.022173	-0.052931	0.881354
20930	-0.733180	-1.187645	9.396964	-0.030669	-0.009089	0.060442	-0.238903	-0.035873	-0.773042	0.467742	-0.022213	-0.053492	0.881965
20931	-0.743704	-0.981599	9.862985	0.027499	0.063030	0.016311	-0.238130	-0.035612	-0.772792	0.467565	-0.023086	-0.052305	0.882108
20932	-0.111122	-1.196561	9.945078	0.019543	0.110465	-0.048372	-0.235789	-0.037256	-0.774345	0.468404	-0.024650	-0.050912	0.881702
20933	0.323858	-1.452770	9.335906	-0.063563	0.143121	-0.150325	-0.230877	-0.037179	-0.774512	0.471197	-0.027611	-0.050680	0.880138
20934	0.409538	-1.234829	9.003740	-0.040799	0.110233	-0.170466	-0.225183	-0.035662	-0.776857	0.474189	-0.029614	-0.050416	0.878480
20935	0.205998	-0.980132	9.739859	0.169095	0.062949	-0.134289	-0.221540	-0.040525	-0.778166	0.476741	-0.028950	-0.046863	0.877316
20936	-0.256447	-1.047539	9.993815	0.216329	0.034619	-0.119257	-0.217638	-0.048041	-0.777434	0.478880	-0.027235	-0.042769	0.876415
20937	-0.208131	-1.048041	10.522292	0.181460	0.009897	-0.110171	-0.217999	-0.056576	-0.776412	0.480949	-0.025549	-0.039482	0.875486
20938	-0.336040	-1.521939	10.596059	0.183672	-0.050480	-0.121124	-0.216555	-0.063530	-0.775660	0.483067	-0.022657	-0.036775	0.874518
20939	-0.927901	-1.785083	9.962806	0.043661	-0.116509	-0.132808	-0.218476	-0.068848	-0.775263	0.485354	-0.020115	-0.037145	0.873297
20940	-0.793554	-1.665858	9.576907	-0.373143	-0.082207	-0.142351	-0.220300	-0.062169	-0.777291	0.487626	-0.022052	-0.044478	0.871640
20941	-0.618743	-1.935269	9.478754	-0.661500	-0.035079	-0.186316	-0.220598	-0.044851	-0.782394	0.490530	-0.027790	-0.056401	0.869153
20942	-0.949783	-2.275106	9.480500	-0.769042	-0.022679	-0.274551	-0.218602	-0.019271	-0.786872	0.494808	-0.034482	-0.070097	0.865484
20943	-1.627455	-2.209313	9.417496	-0.861299	-0.032182	-0.341481	-0.217242	0.003908	-0.791730	0.500002	-0.042114	-0.085512	0.860763
20944	-1.848689	-2.317688	9.509917	-0.718993	-0.015735	-0.387858	-0.216534	0.029758	-0.797475	0.506010	-0.048218	-0.098326	0.855547
20945	-1.857175	-2.068860	9.119702	-0.398705	0.043065	-0.415867	-0.213467	0.043850	-0.800817	0.512776	-0.052423	-0.105006	0.850462
20946	-1.287989	-2.163962	8.413235	-0.422800	0.075918	-0.476916	-0.209880	0.059254	-0.805951	0.520593	-0.056899	-0.111877	0.844529
20947	-1.199855	-2.444772	8.549329	-0.282594	0.050504	-0.466922	-0.206803	0.069613	-0.808527	0.528207	-0.059967	-0.116510	0.838944
20948	-1.060165	-2.389053	9.285860	0.077990	0.125862	-0.444915	-0.204193	0.068209	-0.812511	0.536067	-0.060068	-0.114371	0.834232
20949	1.728445	-2.799675	9.987767	0.383203	0.187813	-0.430425	-0.195856	0.054995	-0.815651	0.544073	-0.058399	-0.106361	0.830217
20950	2.397942	-2.647446	10.500181	0.327892	0.202298	-0.486088	-0.189705	0.039396	-0.819285	0.552948	-0.057005	-0.099248	0.825318
20951	-0.036382	-2.700002	10.615937	0.036223	0.196812	-0.578094	-0.181886	0.028577	-0.823954	0.562869	-0.058921	-0.097086	0.818707
20952	-1.271668	-2.485256	10.117790	-0.177263	0.117726	-0.623404	-0.175010	0.029249	-0.829376	0.573082	-0.061482	-0.099365	0.811125
20953	-1.209844	-2.349148	9.083410	-0.295308	0.152253	-0.686804	-0.168165	0.037405	-0.834412	0.584071	-0.066249	-0.103160	0.802390
20954	-1.110526	-1.905703	9.969011	-0.234192	0.170387	-0.752999	-0.159899	0.047802	-0.840864	0.596153	-0.070009	-0.105892	0.792772
20955	-0.889062	-1.832281	10.207322	-0.025468	0.152274	-0.783290	-0.153811	0.051556	-0.846151	0.608751	-0.071374	-0.105413	0.783081
20956	-0.121371	-2.068244	10.400789	-0.159326	0.115510	-0.844783	-0.149144	0.056515	-0.852704	0.621937	-0.073182	-0.107677	0.772168
20957	0.065720	-1.857381	10.753513	-0.254198	0.064118	-0.889490	-0.146314	0.066590	-0.857324	0.635301	-0.075691	-0.111917	0.760354
20958	-0.127852	-1.714400	10.470494	-0.284536	0.065775	-0.941340	-0.141668	0.071856	-0.859915	0.649239	-0.078035	-0.116801	0.747500
20959	-0.411608	-1.877714	10.009527	-0.588912	0.083615	-0.979822	-0.139145	0.090118	-0.860949	0.662956	-0.084890	-0.125800	0.733115
20960	-1.260261	-2.821397	11.001240	-0.886702	0.138149	-0.888201	-0.137703	0.117500	-0.859414	0.674638	-0.096258	-0.138430	0.718634
20961	-0.400551	-2.699030	9.705295	-1.244694	0.223970	-0.857803	-0.135811	0.164236	-0.858897	0.684814	-0.114149	-0.154603	0.702921
20962	0.098786	-2.845637	8.046993	-0.415633	0.239527	-0.920030	-0.131018	0.190671	-0.854833	0.697420	-0.120188	-0.159235	0.688335
20963	0.444142	-3.518119	7.457549	0.358108	0.242569	-0.805316	-0.125970	0.185961	-0.852702	0.709963	-0.116248	-0.152587	0.677611
20964	0.893716	-3.272266	7.337984	0.325278	0.297738	-0.691122	-0.118674	0.167866	-0.850722	0.720926	-0.113390	-0.145546	0.668001
20965	0.670835	-3.510362	8.187019	0.552629	0.307193	-0.625390	-0.110065	0.145871	-0.850034	0.731265	-0.107970	-0.134943	0.659836
20966	1.485687	-3.985189	9.551251	0.598068	0.302704	-0.617731	-0.098284	0.107526	-0.851167	0.741431	-0.101384	-0.123949	0.651643
20967	1.249386	-3.414182	10.651523	0.400253	0.259229	-0.696239	-0.088255	0.086979	-0.851000	0.751821	-0.097318	-0.116173	0.641715
20968	0.798913	-4.024534	9.700301	0.470657	0.178785	-0.730804	-0.081105	0.075019	-0.850295	0.762441	-0.090675	-0.108865	0.631356
20969	0.731470	-4.044679	9.476175	0.306747	0.150101	-0.801729	-0.073823	0.060002	-0.847802	0.773301	-0.086384	-0.104103	0.619440
20970	1.215519	-3.455803	9.052122	0.280609	0.116237	-0.853496	-0.069382	0.046071	-0.846693	0.784501	-0.081546	-0.100307	0.606504
20971	1.207203	-2.743533	8.418791	0.528428	0.149491	-0.843091	-0.063872	0.023043	-0.845853	0.795706	-0.073591	-0.092954	0.593967
20972	0.596566	-3.028589	9.829986	0.632294	0.156724	-0.840756	-0.057328	-0.003973	-0.841954	0.806758	-0.063666	-0.084191	0.581377
20973	0.995343	-1.729454	9.635911	0.735887	0.182692	-0.772946	-0.047691	-0.028488	-0.838207	0.816787	-0.052815	-0.073732	0.569766
20974	1.206703	-2.059517	10.070083	0.802595	0.206561	-0.756937	-0.036484	-0.061674	-0.831663	0.826381	-0.040785	-0.062023	0.558196
20975	0.483134	-1.459444	10.105348	0.706409	0.195263	-0.807301	-0.025808	-0.092839	-0.823837	0.836013	-0.030472	-0.051667	0.545421
20976	0.178932	-1.385301	9.453107	0.480366	0.165757	-0.814868	-0.013585	-0.123351	-0.815767	0.845233	-0.023258	-0.044174	0.532061
20977	-0.656049	-1.687116	9.611494	0.266961	0.185474	-0.822459	0.001444	-0.139232	-0.810908	0.854142	-0.020231	-0.038669	0.518205
20978	-0.306788	-0.616194	9.538565	0.224798	0.157980	-0.863275	0.017984	-0.146696	-0.804267	0.863184	-0.017215	-0.034019	0.503447
20979	-0.039646	-0.019210	9.501426	0.347039	0.046699	-0.849581	0.034270	-0.155228	-0.797753	0.871750	-0.011344	-0.030075	0.488895
20980	-0.594779	0.120602	9.205387	0.393337	-0.017077	-0.768058	0.045378	-0.164617	-0.789154	0.879231	-0.003716	-0.026737	0.475630
20981	-0.253878	0.420055	9.347177	0.292778	-0.005998	-0.698448	0.059056	-0.171353	-0.779550	0.885805	0.001651	-0.024130	0.463427
20982	0.020207	0.593268	9.894597	0.136955	-0.022570	-0.680758	0.068608	-0.174348	-0.774514	0.892035	0.004754	-0.023279	0.451342
20983	0.256062	0.670595	9.859480	0.036272	-0.040002	-0.679389	0.079561	-0.172148	-0.769359	0.898077	0.005918	-0.023604	0.439165
20984	0.200905	0.602459	9.663597	0.054354	-0.064578	-0.649723	0.087796	-0.166862	-0.765843	0.903690	0.007906	-0.024254	0.427427
20985	0.420189	0.617328	9.663452	0.080291	-0.082702	-0.612640	0.096174	-0.164786	-0.762585	0.908819	0.010251	-0.024962	0.416317
20986	0.390341	0.814731	9.723545	-0.005878	-0.117443	-0.577964	0.102100	-0.160303	-0.761863	0.913530	0.011546	-0.027075	0.405705
20987	0.333830	1.035496	9.596505	-0.106327	-0.159449	-0.523046	0.105813	-0.154706	-0.759078	0.917671	0.011135	-0.030714	0.395995
20988	0.843131	0.881872	9.397491	-0.074925	-0.181208	-0.501597	0.107729	-0.147786	-0.759473	0.921514	0.011638	-0.034572	0.386628
20989	0.742130	0.318509	9.321445	0.026884	-0.161015	-0.503857	0.109641	-0.144308	-0.756803	0.925256	0.013738	-0.037206	0.377265
20990	0.128655	0.067300	9.377001	0.023082	-0.040417	-0.480080	0.113373	-0.140338	-0.756447	0.928815	0.014961	-0.037701	0.368316
20991	0.623709	0.396302	9.628650	-0.017221	0.065581	-0.493368	0.119283	-0.132640	-0.754829	0.932473	0.014548	-0.036437	0.359103
20992	0.966678	0.263114	9.874798	0.095578	0.076554	-0.550940	0.130882	-0.129121	-0.750573	0.936416	0.016314	-0.034218	0.348837
20993	-0.168727	1.904827	12.268175	0.139551	0.008129	-0.758414	0.140677	-0.130633	-0.743876	0.941571	0.019464	-0.032789	0.334648
20994	-0.271641	-1.819400	12.207790	0.153475	0.060708	-0.905910	0.150221	-0.131624	-0.738839	0.947467	0.022670	-0.030322	0.317606
20995	-0.442403	0.622317	11.623598	0.289228	-0.143947	-0.960398	0.158739	-0.133680	-0.734562	0.953170	0.029616	-0.030674	0.299414
20996	0.377584	2.535875	10.774827	0.263167	-0.273430	-0.916082	0.159255	-0.137000	-0.732011	0.958153	0.036954	-0.033826	0.281839
20997	0.946061	3.565392	9.018456	0.357995	-0.261831	-0.797497	0.160290	-0.139532	-0.730231	0.962059	0.045981	-0.036115	0.266502
20998	0.023335	2.978790	9.659261	0.291642	-0.216112	-0.685325	0.160817	-0.145657	-0.727681	0.965178	0.053360	-0.038153	0.253237
20999	0.206474	2.967600	9.094378	0.076591	-0.212289	-0.554432	0.159520	-0.145634	-0.726776	0.967682	0.056627	-0.041097	0.242272
21000	0.270183	2.738352	8.846941	0.088893	-0.146245	-0.474164	0.160139	-0.139091	-0.726267	0.969713	0.059568	-0.043029	0.232930
21001	0.823059	1.560414	9.459622	0.237261	-0.155070	-0.420722	0.161829	-0.141647	-0.726281	0.971212	0.065614	-0.044230	0.224689
21002	0.833481	0.881705	9.354196	0.213007	-0.094776	-0.419981	0.162619	-0.145396	-0.726289	0.972693	0.070669	-0.044634	0.216525
21003	0.726434	1.056783	8.558802	0.117350	0.025723	-0.452033	0.165839	-0.146603	-0.723120	0.974468	0.073576	-0.042780	0.207772
21004	0.990063	2.405006	8.728977	0.083770	0.120890	-0.409955	0.171008	-0.145597	-0.723671	0.976114	0.075177	-0.039546	0.199965
21005	0.861213	2.157051	9.453944	0.111144	0.117456	-0.304602	0.178757	-0.145669	-0.722199	0.977230	0.077516	-0.036143	0.194181
21006	0.860032	1.413422	10.067545	0.211114	0.040882	-0.247652	0.182390	-0.151040	-0.720952	0.977872	0.081781	-0.034216	0.189491
21007	1.088502	2.024056	9.823823	0.118841	0.082172	-0.167910	0.186278	-0.155348	-0.719962	0.978352	0.084310	-0.031682	0.186321
21008	1.048763	2.794894	10.155882	-0.090540	0.095823	-0.094280	0.188347	-0.156962	-0.718829	0.978910	0.082361	-0.030063	0.184522
21009	1.544598	3.478345	10.650124	-0.370368	0.037439	0.049268	0.189628	-0.151916	-0.720370	0.979319	0.075449	-0.030595	0.185216
21010	1.734394	3.079944	10.106274	-0.375178	-0.051690	0.198923	0.187425	-0.141935	-0.726612	0.979081	0.068288	-0.033374	0.188741
21011	1.315795	2.911202	10.246410	-0.226639	-0.106099	0.332647	0.179932	-0.136556	-0.731407	0.978016	0.064654	-0.036615	0.194844
21012	0.983716	2.769244	9.727689	-0.167274	-0.049174	0.414997	0.173605	-0.136234	-0.733019	0.976540	0.061389	-0.038841	0.202712
21013	0.492031	2.716821	8.752704	-0.323948	0.038485	0.451902	0.167535	-0.132597	-0.736676	0.975065	0.055285	-0.039803	0.211207
21014	1.174836	2.094496	9.268782	-0.563704	0.053947	0.504242	0.164939	-0.123530	-0.741253	0.973492	0.043781	-0.041761	0.220574
21015	1.130098	1.342356	8.825789	-0.623585	0.078721	0.563006	0.161047	-0.109670	-0.748885	0.971488	0.031604	-0.043337	0.230943
21016	1.329531	-0.021156	9.542976	-0.480818	0.084336	0.571169	0.159454	-0.095513	-0.750911	0.969123	0.021500	-0.044350	0.241600
21017	1.280685	0.113480	9.549210	-0.151263	0.084556	0.519301	0.156348	-0.091758	-0.752930	0.966712	0.018444	-0.043574	0.251455
21018	1.733310	0.224662	9.439785	0.018819	0.113971	0.483214	0.153766	-0.091869	-0.753549	0.964334	0.017940	-0.041524	0.260794
21019	1.768380	-0.043768	9.709966	-0.012003	0.142128	0.435036	0.153523	-0.097334	-0.752655	0.962161	0.017341	-0.038975	0.269122
21020	2.120459	-0.071678	9.784863	-0.137669	0.183074	0.399280	0.154050	-0.098951	-0.753427	0.960171	0.013522	-0.036400	0.276703
21021	2.160589	-0.411570	9.554858	-0.284448	0.226742	0.376340	0.156368	-0.098694	-0.751911	0.958295	0.007248	-0.033786	0.283685
21022	2.341073	-0.850936	9.699190	-0.530331	0.257381	0.306780	0.160094	-0.087552	-0.755642	0.956732	-0.004455	-0.031972	0.289173
21023	2.194077	-1.376188	9.539244	-0.751425	0.313502	0.194848	0.165724	-0.067478	-0.759001	0.955637	-0.020107	-0.030474	0.292277
21024	1.933954	-1.425181	9.432922	-0.713839	0.371760	0.098961	0.176248	-0.043843	-0.761503	0.954889	-0.035851	-0.027567	0.293501
21025	1.181843	-1.411815	9.558100	-0.511843	0.382638	0.024259	0.187553	-0.024737	-0.761839	0.954557	-0.047271	-0.023495	0.293315
21026	0.429785	-1.407907	9.731149	-0.060122	0.384814	0.016360	0.199000	-0.012552	-0.759495	0.954577	-0.050553	-0.016555	0.293179
21027	0.845665	-1.161146	9.896899	0.310032	0.282737	-0.050823	0.208958	-0.019302	-0.755487	0.955292	-0.045693	-0.009667	0.291953
21028	0.337321	-1.230533	9.598365	0.170379	0.225749	-0.097599	0.216324	-0.026673	-0.749669	0.956063	-0.043608	-0.004518	0.289864
21029	-1.112866	-1.425779	9.622896	-0.131064	0.225276	-0.069640	0.225092	-0.026593	-0.745264	0.956401	-0.046899	-0.001286	0.288263
21030	-1.399344	-0.982752	9.907253	-0.586584	0.255833	-0.056341	0.232799	-0.013587	-0.745192	0.956125	-0.059460	0.000103	0.286862
21031	-0.926738	-1.520374	9.990530	-0.977906	0.207840	-0.095120	0.239553	0.013711	-0.746128	0.955367	-0.078886	-0.001841	0.284687
21032	-0.367174	-2.101582	9.939599	-0.656355	0.065530	-0.158747	0.245138	0.041961	-0.746798	0.955176	-0.091659	-0.004648	0.281454
21033	-0.594867	-1.879266	9.662174	-0.103176	-0.043571	-0.166868	0.247272	0.058506	-0.746296	0.955967	-0.092962	-0.006557	0.278283
21034	-0.355416	-1.549910	9.462614	0.211325	-0.061346	-0.124644	0.245204	0.056805	-0.745003	0.957060	-0.088437	-0.006858	0.275986
21035	-0.437522	-1.516216	9.515123	0.067908	-0.071605	-0.138281	0.244438	0.053214	-0.744231	0.957977	-0.086319	-0.008276	0.273423
21036	-0.301935	-1.656588	9.188000	-0.192869	-0.061823	-0.149752	0.240569	0.053106	-0.745990	0.958463	-0.089524	-0.010848	0.270585
21037	0.135245	-1.832937	9.420021	-0.097425	-0.074640	-0.216598	0.238201	0.061699	-0.744178	0.959481	-0.090555	-0.013379	0.266490
21038	-0.075979	-2.015571	9.597900	-0.087791	-0.058423	-0.294098	0.240101	0.071568	-0.743677	0.960880	-0.091722	-0.015575	0.260873
21039	-0.358062	-2.001494	9.657869	-0.017915	0.014733	-0.290179	0.238007	0.076549	-0.742125	0.962394	-0.091696	-0.016097	0.255208
21040	-0.426945	-1.702943	9.774220	0.073103	0.063210	-0.308269	0.238888	0.080564	-0.740340	0.964124	-0.090386	-0.015149	0.249129
21041	-0.242435	-1.960783	10.240356	0.388505	0.095533	-0.306707	0.243026	0.074415	-0.736158	0.966374	-0.082932	-0.012087	0.243099
21042	0.392073	-1.549065	10.681678	0.537217	0.128679	-0.300469	0.245128	0.060269	-0.732474	0.968701	-0.072972	-0.007563	0.237140
21043	0.435987	-1.649120	10.942301	0.423704	0.135819	-0.313972	0.251733	0.051817	-0.728695	0.970807	-0.065006	-0.003574	0.230858
21044	-0.167739	-1.424945	10.723797	0.239701	0.097153	-0.318567	0.255213	0.046362	-0.722590	0.972583	-0.060652	-0.001074	0.224506
21045	-0.521786	-1.022762	9.655665	0.015063	0.063110	-0.325210	0.257391	0.047569	-0.719667	0.974074	-0.060295	-0.000353	0.218048
21046	-0.302808	-0.459094	9.048774	-0.089049	0.040321	-0.290644	0.259708	0.048094	-0.718023	0.975234	-0.062081	-0.000387	0.212285
21047	-0.244341	-0.575762	9.366903	0.116921	-0.008601	-0.202769	0.260334	0.052106	-0.716876	0.976263	-0.059391	-0.000475	0.208288
21048	-0.104473	-0.561251	10.011653	0.266986	-0.072226	-0.118853	0.259557	0.050127	-0.715209	0.977075	-0.053754	-0.000996	0.205998
21049	0.041504	-0.839457	10.172324	0.228052	-0.114122	-0.046982	0.256741	0.043207	-0.715701	0.977528	-0.048433	-0.002505	0.205151
21050	-0.401795	-0.893705	10.042619	0.080518	-0.143468	-0.001552	0.252096	0.038204	-0.713621	0.977616	-0.046149	-0.005063	0.205213
21051	-0.323144	-0.726987	9.508057	-0.103690	-0.145415	0.009516	0.247199	0.035312	-0.714351	0.977488	-0.047198	-0.008470	0.205469
21052	-0.609712	-0.800927	9.156323	-0.091402	-0.161905	-0.004243	0.241641	0.036700	-0.715329	0.977400	-0.048197	-0.012096	0.205475
21053	-0.697565	-0.585578	8.870505	-0.147881	-0.213061	0.025073	0.236320	0.043429	-0.716178	0.977118	-0.049849	-0.016943	0.206079
21054	-0.073069	-0.622783	8.883012	0.086340	-0.238177	0.076160	0.230126	0.042682	-0.717663	0.976811	-0.047083	-0.021247	0.207779
21055	0.727146	-0.601362	9.053989	0.413950	-0.208276	0.152555	0.222022	0.033943	-0.719009	0.976456	-0.037810	-0.023557	0.211068
21056	0.858915	-0.422419	9.249741	0.408837	-0.114896	0.214213	0.215626	0.012931	-0.716795	0.975775	-0.029318	-0.023992	0.215473
21057	0.612808	-0.364539	9.435468	0.207017	-0.012708	0.251780	0.210619	0.000587	-0.714460	0.974804	-0.024942	-0.023330	0.220432
21058	0.619568	-0.247657	9.845196	0.129701	0.098740	0.275201	0.211540	-0.007279	-0.711915	0.973694	-0.022853	-0.020774	0.225757
21059	-0.191867	-0.426324	10.125537	0.133288	0.158908	0.269562	0.212324	-0.014731	-0.708090	0.972601	-0.020685	-0.017073	0.230929
21060	-0.144722	-0.194766	10.280433	-0.038470	0.250116	0.270386	0.216457	-0.019277	-0.703906	0.971408	-0.022556	-0.012350	0.236018
21061	0.360183	-0.432089	10.229013	-0.159243	0.229997	0.288295	0.220572	-0.017954	-0.700615	0.970024	-0.026407	-0.008613	0.241415
21062	-0.489126	-0.778556	10.000216	-0.188747	0.142080	0.274425	0.221459	-0.015012	-0.699214	0.968615	-0.030677	-0.006699	0.246576
21063	-0.846805	-0.576693	10.148519	-0.101861	0.107538	0.334881	0.222099	-0.016201	-0.697175	0.966914	-0.032861	-0.004978	0.252928
21064	-0.234712	-0.520971	10.611040	0.038226	0.100484	0.354075	0.221974	-0.019655	-0.695386	0.965149	-0.032540	-0.002683	0.259657
21065	0.138946	-1.040065	10.542444	0.083199	0.074770	0.265785	0.220048	-0.026289	-0.693073	0.963835	-0.030990	-0.000706	0.264690
21066	-0.139645	-1.288593	9.780312	-0.171497	0.012098	0.164007	0.216295	-0.026770	-0.691893	0.962867	-0.034236	-0.001352	0.267792
21067	-0.703782	-0.776083	9.441412	-0.320421	-0.030233	0.132820	0.213306	-0.019678	-0.693911	0.961938	-0.039951	-0.003618	0.270309
21068	-0.683900	-0.390986	9.490201	-0.131338	-0.013630	0.109738	0.211092	-0.015509	-0.693636	0.961252	-0.042286	-0.004575	0.272371
21069	-0.412894	-0.612008	9.417625	0.005511	-0.023534	0.093856	0.209536	-0.013892	-0.693879	0.960767	-0.041763	-0.004946	0.274151
21070	0.017656	-0.923745	9.455674	-0.030629	-0.048286	0.057750	0.206434	-0.015714	-0.692577	0.960438	-0.041966	-0.006065	0.275249
21071	-0.281838	-0.794098	9.555504	-0.193432	-0.097868	0.056060	0.201899	-0.010472	-0.694328	0.959971	-0.044865	-0.008992	0.276337
21072	-0.132439	-0.779018	9.657916	-0.187985	-0.107022	0.042263	0.197873	-0.004687	-0.694677	0.959560	-0.047763	-0.012120	0.277159
21073	-0.058950	-1.029224	9.607090	-0.081059	-0.123343	0.043768	0.193866	-0.003185	-0.695923	0.959231	-0.048370	-0.014922	0.278053
21074	-0.324402	-0.967295	9.581480	-0.060092	-0.115142	0.039234	0.188291	0.000622	-0.695366	0.958936	-0.048767	-0.017499	0.278850
21075	-0.498239	-0.889137	10.027382	0.121090	-0.068377	0.044678	0.185071	-0.002546	-0.695214	0.958802	-0.045816	-0.018089	0.279772
21076	-0.081742	-0.766994	10.330601	0.460134	-0.022338	0.018643	0.183154	-0.011056	-0.693413	0.959089	-0.036745	-0.015996	0.280255
21077	0.349658	-0.772764	9.799311	0.373554	0.034257	-0.011392	0.181646	-0.026239	-0.690596	0.959432	-0.029501	-0.013253	0.280078
21078	0.352694	-0.907681	9.737444	0.021161	0.084959	-0.050163	0.182802	-0.029554	-0.686772	0.959762	-0.029430	-0.011605	0.279026
21079	-0.071610	-0.883497	10.021842	-0.022530	0.088475	-0.054103	0.184079	-0.027547	-0.684992	0.960090	-0.030103	-0.010077	0.277885
21080	-0.286105	-0.883232	10.223857	0.021396	0.072003	-0.063094	0.185622	-0.028078	-0.682959	0.960484	-0.029953	-0.008684	0.276583
21081	0.215204	-0.888763	9.722025	-0.042833	0.038979	-0.127023	0.186905	-0.025555	-0.682968	0.961183	-0.030756	-0.008265	0.274066
21082	-0.209410	-0.820620	9.495804	-0.191642	-0.010607	-0.137868	0.186625	-0.019409	-0.683219	0.961827	-0.034232	-0.009675	0.271336
21083	-0.014012	-0.846219	9.634077	-0.176066	-0.056184	-0.104488	0.186090	-0.014065	-0.683723	0.962273	-0.037102	-0.011798	0.269285
21084	0.234865	-0.954982	10.042900	0.035634	-0.070471	-0.064622	0.182717	-0.010290	-0.683951	0.962648	-0.035895	-0.013083	0.268047
21085	0.341149	-1.002947	10.024018	0.053041	-0.052129	-0.053481	0.180652	-0.012660	-0.682785	0.962976	-0.034403	-0.013879	0.267024
21086	0.548182	-0.965663	9.551243	-0.090849	-0.032078	-0.039462	0.179221	-0.008649	-0.684050	0.963131	-0.035844	-0.015082	0.266208
21087	0.832221	-0.865143	9.939327	-0.060473	-0.045635	0.001321	0.176493	-0.005410	-0.683771	0.963083	-0.036590	-0.016367	0.266202
21088	0.230669	-1.068969	10.478090	0.154154	-0.068355	0.011653	0.174306	-0.009251	-0.682861	0.963124	-0.033134	-0.016927	0.266473
21089	-0.498774	-0.773452	10.091403	-0.000905	-0.041031	0.069852	0.171732	-0.011633	-0.683481	0.962753	-0.032800	-0.017744	0.267800
21090	-0.037120	-0.548036	9.616442	-0.299051	0.002679	0.093205	0.170687	-0.006825	-0.684749	0.962056	-0.038478	-0.019305	0.269435
21091	0.184834	-0.591144	9.543504	-0.246584	-0.046543	0.107402	0.167037	0.001231	-0.684716	0.961273	-0.042846	-0.021505	0.271395
21092	0.068271	-0.418958	9.314416	0.019738	-0.097522	0.071904	0.162641	0.003404	-0.685959	0.960874	-0.041841	-0.023284	0.272816
21093	-0.336421	-0.477611	9.281015	0.053675	-0.112116	0.091467	0.159805	0.001165	-0.685937	0.960382	-0.040050	-0.025098	0.274649
21094	-0.408085	-0.596505	9.727508	0.035181	-0.005886	0.201031	0.156447	0.000269	-0.685783	0.959313	-0.039315	-0.024929	0.278481
21095	0.194820	-0.652760	9.809150	0.102272	0.111327	0.230747	0.157741	-0.003594	-0.683239	0.958169	-0.037890	-0.022043	0.282826
21096	0.243969	-0.855042	9.717966	0.099204	0.171543	0.187275	0.159307	-0.011199	-0.680570	0.957263	-0.036913	-0.018123	0.286279
21097	0.157140	-0.848345	9.616444	0.057280	0.153183	0.175091	0.162162	-0.014832	-0.680083	0.956368	-0.036564	-0.014740	0.289494
21098	-0.123400	-0.648879	9.722229	0.006298	0.125701	0.189620	0.165509	-0.014576	-0.677425	0.955321	-0.037098	-0.012231	0.292978
21099	-0.095616	-0.416194	9.514538	-0.004318	0.167715	0.174727	0.166542	-0.016443	-0.675900	0.954345	-0.038003	-0.008917	0.296146
21100	-0.037321	-0.525613	9.139124	0.015366	0.188656	0.121278	0.169373	-0.015917	-0.673622	0.953682	-0.038720	-0.005202	0.298269
21101	0.103193	-0.663972	9.397711	-0.001406	0.172964	0.067699	0.173637	-0.019410	-0.670845	0.953310	-0.039574	-0.001863	0.299382
21102	-0.108284	-0.762302	10.311217	-0.050033	0.127124	0.071201	0.177637	-0.018114	-0.670365	0.952866	-0.041163	0.000248	0.300587
21103	-0.363231	-0.875358	10.460862	-0.037436	0.055759	0.054757	0.179821	-0.016653	-0.668720	0.952526	-0.042006	0.001123	0.301542
21104	-0.012268	-0.675388	10.346934	0.181702	-0.024447	0.022772	0.179302	-0.017440	-0.667821	0.952559	-0.038268	0.001704	0.301935
21105	-0.165671	-0.853226	10.487018	0.264775	-0.104049	-0.033903	0.177382	-0.024616	-0.666275	0.952975	-0.032387	0.001271	0.301311
21106	-0.493158	-0.936617	10.209175	-0.031494	-0.194995	-0.079567	0.173251	-0.025906	-0.666243	0.953450	-0.031686	-0.002755	0.299868
21107	-0.092827	-0.490280	9.655134	-0.384498	-0.181610	-0.097987	0.169101	-0.018674	-0.669019	0.953769	-0.037728	-0.008606	0.298038
21108	0.029855	-0.468578	8.895735	-0.262048	-0.143992	-0.121407	0.164168	-0.007571	-0.672938	0.954271	-0.041718	-0.013075	0.295730
21109	0.136517	-0.603754	8.698022	-0.058951	-0.127299	-0.124083	0.162362	-0.004907	-0.675734	0.954937	-0.041850	-0.015983	0.293408
21110	0.012913	-0.443694	9.147942	0.091234	-0.061290	-0.088373	0.160017	-0.001927	-0.674181	0.955530	-0.039591	-0.016762	0.291744
21111	0.116165	-0.351437	9.335011	0.201435	0.077962	-0.004972	0.159773	-0.004472	-0.675202	0.955757	-0.035962	-0.014121	0.291610
21112	0.430354	-0.502902	9.880653	0.112730	0.170306	0.046131	0.163138	-0.008628	-0.672930	0.955628	-0.034684	-0.010245	0.292348
21113	0.147939	-0.916043	10.225047	0.125667	0.214922	0.003679	0.169213	-0.015193	-0.668124	0.955747	-0.033303	-0.005440	0.292248
21114	-0.253851	-1.091197	9.887620	0.136986	0.155281	-0.079235	0.173221	-0.018686	-0.665601	0.956328	-0.031455	-0.001794	0.290592
21115	-0.747658	-1.164382	9.877186	0.074301	0.130379	-0.112753	0.177991	-0.019775	-0.662316	0.957047	-0.030603	0.001036	0.288310
21116	-1.221105	-0.935173	10.351213	0.151737	0.143047	-0.156715	0.182770	-0.020086	-0.661331	0.958050	-0.028399	0.004484	0.285156
21117	-0.967924	-0.967200	9.983502	0.243299	0.139396	-0.218986	0.188719	-0.024003	-0.659079	0.959416	-0.024423	0.008444	0.280808
21118	-0.512380	-0.987889	9.296219	0.177299	0.106365	-0.287537	0.192075	-0.028009	-0.655145	0.961097	-0.021539	0.011269	0.275140
21119	-0.455107	-0.883384	8.870992	0.169294	0.091758	-0.294013	0.196464	-0.029769	-0.652624	0.962758	-0.018778	0.013860	0.269357
21120	-0.412970	-0.613453	8.995178	0.183948	0.084499	-0.280097	0.202158	-0.033824	-0.651009	0.964312	-0.015643	0.016301	0.263802
21121	-0.211329	-0.382560	10.272378	0.217262	0.104657	-0.250445	0.206025	-0.035570	-0.647589	0.965658	-0.012026	0.019394	0.258812
21122	-0.031854	-0.565834	11.442757	0.398061	0.044511	-0.234668	0.208356	-0.041968	-0.643648	0.966935	-0.004534	0.022183	0.254015
21123	-0.007663	-0.585129	11.413910	0.329933	-0.010413	-0.242309	0.213022	-0.049206	-0.640876	0.968183	0.001826	0.023593	0.249122
21124	-0.193248	-0.111741	10.669970	-0.006595	-0.067430	-0.251330	0.212251	-0.052654	-0.639210	0.969472	0.002039	0.022190	0.244187
21125	-0.016641	0.232588	9.961201	-0.219032	-0.080324	-0.232084	0.211458	-0.045185	-0.641245	0.970644	-0.001880	0.019500	0.239721
21126	-0.039119	-0.114098	9.891325	-0.253839	-0.069413	-0.237797	0.211833	-0.038799	-0.643419	0.971796	-0.006444	0.016851	0.235132
21127	-0.546521	0.139953	9.911754	-0.248859	-0.036568	-0.234164	0.211160	-0.027866	-0.646220	0.972869	-0.011143	0.014860	0.230612
21128	-0.848037	0.177359	9.770256	-0.237339	-0.013586	-0.173242	0.212431	-0.019616	-0.648016	0.973623	-0.015626	0.013386	0.227235
21129	-1.254166	-0.062093	10.329544	-0.101128	-0.038272	-0.194674	0.213708	-0.013367	-0.649557	0.974489	-0.017419	0.012094	0.223431
21130	-1.385252	0.103709	9.649003	-0.170348	-0.051181	-0.222696	0.213703	-0.008319	-0.652367	0.975440	-0.020442	0.010180	0.219079
21131	-1.475982	-0.074002	9.789674	-0.118865	-0.029146	-0.194780	0.214982	-0.002605	-0.653909	0.976251	-0.022613	0.009065	0.215267
21132	-1.287863	-0.082178	10.103334	-0.090098	-0.023561	-0.168797	0.213418	0.001019	-0.653895	0.976951	-0.024179	0.008062	0.211936
21133	-0.616267	-0.422279	9.444790	-0.197925	-0.063915	-0.233833	0.213789	0.007412	-0.655429	0.977848	-0.027752	0.005958	0.207382
21134	-0.731885	-0.449739	9.220112	-0.264343	-0.117027	-0.246086	0.212342	0.017025	-0.657458	0.978724	-0.032344	0.002356	0.202601
21135	-0.269294	-0.405781	9.143439	-0.196364	-0.112234	-0.216199	0.209354	0.024646	-0.660115	0.979470	-0.035678	-0.000667	0.198408
21136	0.329746	-0.664122	9.222212	-0.154832	-0.032437	-0.152398	0.208556	0.031197	-0.660489	0.979971	-0.038460	-0.002107	0.195382
21137	0.256129	-0.884427	9.559258	-0.129972	0.077157	-0.178279	0.209454	0.035443	-0.662284	0.980570	-0.041234	-0.001172	0.191781
21138	0.096242	-1.236866	9.293607	-0.250221	0.140850	-0.234346	0.212394	0.043034	-0.661281	0.981256	-0.046555	0.000355	0.187000
21139	0.371860	-1.393689	9.702005	-0.461474	0.135067	-0.264926	0.219700	0.057528	-0.659799	0.981766	-0.056080	0.001057	0.181628
21140	0.243895	-1.829351	10.405148	-0.445118	0.081989	-0.269368	0.222113	0.072570	-0.662368	0.982211	-0.065001	0.000665	0.176172
21141	-0.551948	-1.762262	10.086642	-0.392624	0.025251	-0.284734	0.224886	0.089916	-0.661103	0.982663	-0.072807	-0.000591	0.170505
21142	-0.702745	-1.494509	9.685763	-0.329526	0.001476	-0.321307	0.225873	0.102727	-0.661233	0.983260	-0.079163	-0.002238	0.164095
21143	-1.017918	-2.122274	9.894834	0.315949	-0.113229	-0.391676	0.224307	0.107947	-0.661986	0.984992	-0.072591	-0.004012	0.156544
21144	-0.551177	-1.933753	9.882631	0.819851	-0.213501	-0.532932	0.220358	0.092229	-0.661961	0.987654	-0.055601	-0.006510	0.146307
21145	-0.174342	-1.601747	9.674789	0.434063	-0.232461	-0.665906	0.216534	0.079434	-0.663343	0.989921	-0.046327	-0.010533	0.133413
21146	-0.177612	-1.429316	9.451563	-0.303859	-0.147633	-0.783296	0.214457	0.083984	-0.664858	0.991564	-0.051661	-0.015081	0.117919
21147	-0.420434	-2.085055	9.176085	-0.629851	0.021625	-0.922694	0.214888	0.109476	-0.666512	0.992843	-0.064046	-0.017042	0.099352
21148	-0.599755	-0.815941	10.387484	-0.528213	0.080241	-0.879900	0.217761	0.135364	-0.665884	0.993743	-0.074266	-0.017715	0.081518
21149	-0.598914	-1.501377	10.430683	-0.212359	0.109033	-0.828476	0.219752	0.154988	-0.664868	0.994663	-0.078474	-0.017037	0.064783
21150	0.354868	-1.869309	9.911191	-0.057291	0.104575	-0.918066	0.222028	0.166465	-0.663347	0.995638	-0.079314	-0.016567	0.046268
21151	0.098318	-1.648390	9.945498	-0.248572	0.091623	-0.883966	0.224022	0.184091	-0.661693	0.995913	-0.084165	-0.016307	0.028411
21152	-0.225937	-2.414963	9.665305	-0.274927	0.135508	-0.850915	0.226276	0.201979	-0.660297	0.995824	-0.089321	-0.015296	0.011087
21153	-0.002252	-2.318916	9.483928	-0.275028	0.197684	-0.858389	0.228795	0.215474	-0.657115	0.995398	-0.094738	-0.012881	-0.006463
21154	-0.443840	-2.234369	9.140171	-0.268591	0.236113	-0.828901	0.230018	0.231775	-0.655200	0.994689	-0.099723	-0.009822	-0.023526
21155	-0.278418	-2.546191	9.307753	-0.202186	0.287453	-0.797246	0.235120	0.246970	-0.652805	0.993793	-0.103651	-0.005507	-0.040008
21156	0.383408	-1.771727	10.292049	-0.248020	0.261943	-0.760546	0.240965	0.265401	-0.646452	0.992567	-0.108175	-0.001789	-0.055737
21157	0.576624	-2.889067	9.841357	-0.293675	0.207279	-0.690486	0.244000	0.281147	-0.644680	0.991022	-0.113954	0.001207	-0.069912
21158	0.695625	-2.555956	10.106355	-0.303129	0.181853	-0.623138	0.244708	0.294002	-0.640717	0.989362	-0.119617	0.003700	-0.082708
21159	0.862275	-2.118015	10.046847	-0.302739	0.154769	-0.505900	0.246446	0.308711	-0.637145	0.987688	-0.125586	0.006034	-0.093083
21160	0.821728	-1.694270	10.177218	-0.100755	0.102223	-0.406993	0.247306	0.317805	-0.635103	0.986636	-0.127339	0.007103	-0.101413
21161	0.802997	-1.315343	9.851136	0.160991	0.037114	-0.256073	0.247680	0.321276	-0.634848	0.986485	-0.124237	0.006770	-0.106614
21162	0.908116	-0.618485	9.569071	0.310707	0.008408	-0.126092	0.246416	0.315134	-0.635992	0.986970	-0.118013	0.005844	-0.109221
21163	0.636744	-0.325754	9.508239	0.153690	-0.031736	-0.019794	0.247735	0.308835	-0.636644	0.987288	-0.115017	0.004687	-0.109597
21164	0.292849	-0.484238	9.790826	0.176637	-0.069939	0.070816	0.246860	0.302952	-0.638174	0.987851	-0.111585	0.002966	-0.108118
21165	0.032022	-0.368357	10.063635	0.107060	-0.111986	0.120346	0.245470	0.296274	-0.639699	0.988365	-0.109525	0.000631	-0.105542
21166	0.118304	-0.782748	9.828214	-0.019564	-0.144802	0.199151	0.243170	0.292137	-0.641856	0.988736	-0.110123	-0.001870	-0.101343
21167	0.022847	-1.000601	9.488247	-0.002109	-0.174002	0.206678	0.240608	0.289070	-0.644266	0.989155	-0.110251	-0.005006	-0.096918
21168	0.111119	-1.328580	9.196453	0.020150	-0.170143	0.265873	0.237005	0.286426	-0.645517	0.989681	-0.110115	-0.007940	-0.091338
21169	0.227711	-1.513336	9.266955	0.098928	-0.159047	0.279188	0.234450	0.280429	-0.647033	0.990390	-0.108176	-0.010801	-0.085491
21170	0.343056	-1.436006	9.302718	0.279530	-0.173531	0.250593	0.229833	0.272450	-0.648534	0.991355	-0.102893	-0.014288	-0.080148
21171	0.375513	-1.674210	9.268478	0.249990	-0.149831	0.237499	0.228090	0.261466	-0.653638	0.992206	-0.097907	-0.017317	-0.075106
21172	0.690953	-1.601213	9.327649	-0.047882	-0.113495	0.260861	0.225278	0.256661	-0.656430	0.992452	-0.099022	-0.019100	-0.069772
21173	0.595061	-1.712011	9.342002	-0.037359	-0.063241	0.258069	0.224244	0.254948	-0.655272	0.992727	-0.099614	-0.019951	-0.064588
21174	0.971704	-1.830762	9.569466	0.110175	0.007232	0.219963	0.225293	0.250665	-0.654899	0.993225	-0.097408	-0.019623	-0.060248
21175	1.111766	-1.883330	9.591637	0.103644	0.034543	0.173751	0.226597	0.246119	-0.653889	0.993666	-0.095053	-0.018921	-0.056876
21176	0.751993	-2.274631	9.333177	-0.025454	0.059849	0.132459	0.227895	0.244371	-0.653644	0.993791	-0.095444	-0.017562	-0.054426
21177	0.752490	-2.367434	9.629498	-0.252911	0.078773	0.133125	0.229679	0.248776	-0.651867	0.993484	-0.100162	-0.015681	-0.052073
21178	0.575240	-2.621702	9.240255	-0.172508	0.158372	0.133419	0.233285	0.251681	-0.651255	0.993318	-0.103368	-0.012197	-0.049859
21179	1.180663	-2.176389	9.674576	-0.115794	0.210390	0.054253	0.238947	0.253524	-0.647592	0.993191	-0.105249	-0.008035	-0.049301
21180	0.743521	-2.504124	9.759507	-0.001081	0.165475	-0.017084	0.243063	0.254844	-0.644556	0.993198	-0.105008	-0.004891	-0.050068
21181	-0.156808	-2.750806	9.898856	0.031146	0.101247	-0.073142	0.245625	0.258044	-0.642274	0.993211	-0.104107	-0.003306	-0.051787
21182	-0.973303	-1.887740	9.514514	-0.111602	0.013364	-0.038729	0.248194	0.260965	-0.641143	0.992942	-0.106211	-0.003111	-0.052691
21183	-0.907457	-1.562315	8.970057	0.007143	-0.013880	-0.042706	0.247935	0.260704	-0.640885	0.992928	-0.105889	-0.003638	-0.053555
21184	-0.064273	-1.943476	9.570218	0.105850	-0.039317	-0.053198	0.248201	0.257636	-0.640122	0.993094	-0.103729	-0.004753	-0.054604
21185	-0.208069	-2.121959	9.515970	-0.199081	-0.087079	-0.008520	0.245862	0.261266	-0.640357	0.992671	-0.107589	-0.006409	-0.054653
21186	-0.278340	-2.560452	9.357957	-0.114462	-0.141916	-0.043056	0.243247	0.266923	-0.638545	0.992357	-0.109915	-0.009302	-0.055307
21187	0.610703	-2.487979	8.930441	0.183604	-0.169894	-0.094995	0.238353	0.265617	-0.641063	0.992622	-0.106296	-0.013202	-0.056824
21188	0.966521	-2.289978	8.941339	0.318702	-0.159737	-0.133084	0.235404	0.260298	-0.641937	0.993075	-0.100018	-0.017120	-0.059198
21189	0.155319	-1.486133	9.525878	0.155369	-0.086922	-0.123026	0.231166	0.255781	-0.644206	0.993210	-0.096849	-0.019405	-0.061456
21190	0.102914	-1.600218	9.960616	0.183330	-0.019255	-0.104533	0.230786	0.253119	-0.643693	0.993420	-0.093095	-0.020321	-0.063538
21191	0.744768	-1.709467	10.701921	0.249545	0.012792	-0.124530	0.229921	0.244829	-0.645479	0.993725	-0.087905	-0.020736	-0.065975
21192	0.969275	-1.289653	10.232272	0.207011	0.008287	-0.109978	0.228771	0.241898	-0.645983	0.993936	-0.083639	-0.021147	-0.068180
21193	1.064822	-1.096283	10.447089	0.213660	-0.011717	-0.073006	0.230965	0.239095	-0.643317	0.994188	-0.079174	-0.021951	-0.069568
21194	0.821691	-0.664425	10.254064	0.521318	-0.057048	-0.054794	0.231790	0.228116	-0.644990	0.994855	-0.068765	-0.024007	-0.070417
21195	-0.486328	0.669752	10.044553	0.629776	-0.048413	0.120979	0.230319	0.209941	-0.647543	0.995797	-0.056042	-0.025821	-0.067684
21196	-0.681642	0.168581	9.920495	0.464036	-0.018111	0.258545	0.229089	0.193787	-0.648052	0.996599	-0.046859	-0.026630	-0.062328
21197	-0.150237	-0.071603	9.720473	0.372972	0.068712	0.262599	0.229661	0.180279	-0.649085	0.997281	-0.039088	-0.025541	-0.057005
21198	-0.020207	-0.084378	8.723044	0.202878	0.085960	0.253422	0.232285	0.168241	-0.647833	0.997748	-0.034975	-0.023969	-0.051964
21199	-0.250352	-0.346668	8.832426	0.137465	0.025751	0.342707	0.234118	0.160483	-0.646829	0.998196	-0.031958	-0.023380	-0.045124
21200	-1.009496	-0.850078	9.787944	0.268858	-0.028995	0.396046	0.233638	0.150604	-0.646829	0.998664	-0.026702	-0.024056	-0.037126
21201	-0.815302	-0.641607	9.437457	-0.064364	-0.065749	0.438716	0.233804	0.142043	-0.647857	0.998895	-0.027860	-0.025009	-0.028401
21202	-0.633979	-0.751639	9.514411	-0.495145	-0.055175	0.460524	0.232361	0.147404	-0.647588	0.998762	-0.037910	-0.025678	-0.019465
21203	0.332667	-1.243122	10.140579	-0.701287	-0.060746	0.479847	0.231557	0.156883	-0.648983	0.998261	-0.051832	-0.026135	-0.010226
21204	2.598693	-2.270900	10.756950	-0.502966	0.082414	0.519522	0.232938	0.166894	-0.648223	0.997787	-0.062020	-0.023951	-0.000252
21205	-0.768927	-0.730220	10.228698	-0.173681	0.138110	0.526441	0.237061	0.169393	-0.647487	0.997598	-0.065417	-0.020468	0.009968
21206	-2.108948	0.186125	8.846555	-0.433296	0.071334	0.646048	0.240647	0.174724	-0.644701	0.996817	-0.074228	-0.018388	0.022534
21207	0.054178	-0.464408	10.100897	-0.532296	-0.007055	0.686377	0.239837	0.183419	-0.644307	0.995603	-0.084671	-0.017583	0.036012
21208	1.446292	-1.246356	9.954113	-0.247954	-0.044965	0.672280	0.240363	0.181275	-0.644440	0.994590	-0.089697	-0.017619	0.049337
21209	1.222886	-1.925768	9.779290	-0.174470	-0.000976	0.700297	0.241160	0.175389	-0.644449	0.993524	-0.092991	-0.016490	0.063179
21210	0.175287	-0.620819	9.312584	-0.372418	0.092121	0.774729	0.242573	0.177513	-0.644204	0.991747	-0.100639	-0.013787	0.078224
21211	-1.009288	-0.911665	9.364655	-0.073559	0.055861	0.835332	0.245038	0.175876	-0.644863	0.990220	-0.101918	-0.011017	0.094635
21212	-0.816981	-0.795508	9.454484	0.533390	-0.038338	0.901309	0.244849	0.156382	-0.644231	0.989390	-0.091349	-0.009024	0.112611
21213	0.167543	-0.983330	10.233887	0.981863	-0.105322	0.931409	0.243547	0.124469	-0.644491	0.988746	-0.071271	-0.007085	0.131346
21214	0.194737	-0.649090	9.475579	1.245509	-0.053745	0.949270	0.238406	0.079262	-0.642681	0.987547	-0.046496	-0.003613	0.150251
21215	0.319761	-0.578892	9.530534	1.315666	0.087011	0.917107	0.235463	0.031908	-0.639356	0.985530	-0.020245	0.002979	0.168260
21216	1.158569	-0.517639	10.775298	1.056162	0.141366	0.826203	0.229408	-0.018707	-0.631533	0.982821	0.000264	0.009566	0.184311
21217	0.254877	-0.530755	11.685940	0.628347	0.120380	0.740963	0.226522	-0.051069	-0.625006	0.979878	0.012859	0.014222	0.198676
21218	-0.346898	-0.231367	10.950076	0.583750	0.098231	0.687214	0.224880	-0.070485	-0.618099	0.976818	0.024220	0.018207	0.211915
21219	-0.050082	0.191122	10.517142	0.896346	0.093051	0.640811	0.221604	-0.100982	-0.612463	0.973387	0.042051	0.023468	0.224051
21220	0.223629	0.391355	9.821660	0.917002	0.160779	0.633437	0.217533	-0.133023	-0.601708	0.969465	0.059587	0.030092	0.235971
21221	-0.195369	1.308510	9.547393	0.390190	0.204740	0.545737	0.212689	-0.159225	-0.595802	0.966189	0.066967	0.035179	0.246488
21222	-0.175860	1.302309	10.536350	0.072849	0.184905	0.455552	0.211158	-0.168663	-0.592854	0.963677	0.067903	0.038429	0.255418
21223	-0.324594	1.132084	10.086147	0.270041	0.082488	0.345970	0.208972	-0.176617	-0.589134	0.961427	0.073367	0.040838	0.261930
21224	-1.144246	1.144435	9.953864	0.615217	0.046093	0.305290	0.206165	-0.194294	-0.583367	0.958806	0.085320	0.044427	0.267277
21225	-0.439446	1.487622	10.714101	0.592104	0.077320	0.354963	0.202455	-0.215280	-0.575422	0.955721	0.096922	0.048393	0.273608
21226	0.190285	2.294888	8.647965	0.260782	0.140990	0.275673	0.200393	-0.224020	-0.570041	0.953548	0.101522	0.051914	0.278826
21227	0.044405	2.567076	8.837632	0.297612	0.053248	0.270437	0.199244	-0.234644	-0.565052	0.951327	0.107566	0.053942	0.283721
21228	-1.306340	2.783567	9.620114	0.305549	-0.065552	0.370261	0.194112	-0.248718	-0.562206	0.948603	0.114269	0.053566	0.290216
21229	-1.005953	3.491674	9.700051	0.403110	-0.025159	0.379898	0.187152	-0.261412	-0.556916	0.945414	0.122872	0.054534	0.296853
21230	0.177445	2.981311	8.899886	0.428024	-0.015844	0.350557	0.180190	-0.275691	-0.549837	0.942247	0.131558	0.055851	0.302891
21231	-0.258100	3.292381	7.966525	0.308572	0.002266	0.331445	0.171421	-0.285182	-0.546960	0.939343	0.138175	0.056863	0.308721
21232	-0.499675	3.405092	8.004253	0.290436	0.024280	0.384832	0.166271	-0.296834	-0.542322	0.936100	0.144038	0.057989	0.315606
21233	-0.749132	3.176286	8.771566	0.283227	0.031637	0.443842	0.161110	-0.307403	-0.536279	0.932343	0.150116	0.059105	0.323587
21234	-1.308593	3.236299	9.060005	0.149841	0.121015	0.466995	0.153497	-0.316627	-0.532005	0.928687	0.152797	0.060872	0.332397
21235	-0.316525	3.467483	9.259717	-0.109567	0.223290	0.491389	0.148972	-0.320687	-0.528903	0.925379	0.150318	0.062852	0.342239
21236	-0.401860	3.138152	8.673466	-0.288586	0.287180	0.524550	0.145098	-0.318661	-0.531044	0.922224	0.143785	0.064557	0.353075
21237	-0.778772	3.319975	8.600493	-0.436874	0.307346	0.629878	0.139931	-0.313309	-0.535858	0.918469	0.134802	0.065417	0.366011
21238	-0.274310	3.218396	9.554236	-0.386913	0.285807	0.763075	0.135674	-0.310626	-0.539530	0.913417	0.126709	0.065718	0.381177
21239	-0.534032	2.588305	9.754190	-0.175287	0.251412	0.828820	0.128959	-0.309502	-0.541522	0.907038	0.123094	0.066957	0.397048
21240	-0.357968	2.055506	10.002901	-0.199862	0.271524	0.856422	0.120458	-0.310837	-0.545000	0.900229	0.118570	0.068130	0.413386
21241	0.106916	1.639612	10.515041	-0.424011	0.271217	0.822095	0.110006	-0.306518	-0.552331	0.893888	0.110147	0.067585	0.429260
21242	-0.140473	1.430565	10.024970	-0.552305	0.230752	0.779061	0.103685	-0.299711	-0.560077	0.887951	0.099458	0.065199	0.444297
21243	-0.484341	1.246389	9.829566	-0.662143	0.182964	0.737970	0.096306	-0.287010	-0.567556	0.882299	0.087283	0.061082	0.458476
21244	0.071598	0.930479	9.981533	-0.533511	0.141004	0.688885	0.088300	-0.276332	-0.577588	0.876625	0.077539	0.057428	0.471400
21245	-0.686965	0.775163	10.025081	-0.277504	0.089899	0.655168	0.079509	-0.270400	-0.582118	0.870705	0.072749	0.055324	0.483238
21246	-0.656302	0.901397	9.638311	-0.346813	0.060382	0.564419	0.071243	-0.263429	-0.588953	0.865632	0.066881	0.052163	0.493444
21247	0.226021	0.870789	9.319695	-0.383954	0.051002	0.425851	0.064510	-0.254581	-0.593499	0.861860	0.060295	0.048614	0.501198
21248	0.138165	1.091327	9.144355	-0.308416	0.065587	0.377285	0.059727	-0.250418	-0.596783	0.858364	0.054823	0.046163	0.508010
21249	-0.256181	0.920194	9.978331	-0.080041	0.038194	0.336937	0.056106	-0.245867	-0.599949	0.855002	0.053476	0.045543	0.513846
21250	-0.164929	0.979371	9.643990	-0.001803	0.028143	0.289363	0.050936	-0.246608	-0.599652	0.852011	0.053556	0.045664	0.518772
21251	0.110106	0.942536	9.967661	0.017210	0.008875	0.245199	0.048469	-0.244970	-0.598865	0.849461	0.054069	0.045615	0.522887
21252	-0.193090	0.844374	10.280276	0.107643	-0.060567	0.240216	0.043042	-0.246772	-0.598056	0.846898	0.056888	0.045422	0.526750
21253	-0.767548	1.001726	10.200316	0.199548	-0.063330	0.222199	0.038137	-0.253364	-0.594696	0.844406	0.061179	0.046087	0.530199
21254	0.032994	0.940188	10.029312	0.139069	-0.023257	0.142498	0.034530	-0.258258	-0.593774	0.842756	0.064043	0.046967	0.532405
21255	-0.063890	1.020325	9.602304	0.081721	0.017647	0.072002	0.031934	-0.260995	-0.589664	0.841904	0.065317	0.047910	0.533513
21256	-0.180149	1.140604	9.670111	0.018491	0.081551	0.078955	0.030775	-0.262980	-0.589016	0.840970	0.064971	0.049351	0.534895
21257	0.436939	1.141974	9.711890	0.059308	0.127244	0.025586	0.032843	-0.265123	-0.587244	0.840530	0.064639	0.051934	0.535382
21258	0.346017	0.981595	9.293566	0.166734	0.104350	-0.043965	0.034905	-0.267654	-0.584193	0.840688	0.066416	0.055504	0.534558
21259	-0.366543	0.809260	9.961344	0.230220	0.070406	-0.060230	0.038273	-0.273803	-0.580770	0.840983	0.069442	0.059037	0.533330
21260	-0.750685	1.495887	9.784976	0.100179	0.088505	-0.062809	0.038798	-0.278865	-0.578603	0.841421	0.070245	0.061655	0.532236
21261	-0.158399	1.656967	10.116783	0.016626	0.066455	-0.098257	0.042412	-0.279954	-0.576587	0.842407	0.069657	0.062908	0.530605
21262	-0.448207	1.771780	10.094088	0.072641	-0.021258	-0.096931	0.044499	-0.282400	-0.578394	0.843378	0.071121	0.063429	0.528802
21263	-0.529263	1.578965	10.033023	0.190602	-0.094157	-0.058375	0.044749	-0.285438	-0.574562	0.843884	0.075207	0.063769	0.527387
21264	-0.160820	2.177288	10.328070	0.070900	-0.156248	-0.001684	0.043203	-0.288614	-0.573273	0.844011	0.078186	0.061854	0.526978
21265	-0.216681	1.748306	10.129520	0.036741	-0.198266	0.022224	0.037662	-0.290710	-0.575276	0.844004	0.080882	0.058691	0.526945
21266	-0.346813	1.730333	9.873637	0.001311	-0.203705	0.055276	0.030814	-0.291571	-0.575477	0.843668	0.083252	0.055150	0.527497
21267	-0.149771	1.834390	9.236094	-0.004431	-0.159723	0.071801	0.023976	-0.292718	-0.577469	0.843133	0.084895	0.052134	0.528395
21268	0.351880	1.764547	8.920574	-0.079844	-0.123135	0.078772	0.020101	-0.290825	-0.579611	0.842574	0.085069	0.049054	0.529552
21269	0.662020	1.423254	8.827477	-0.090447	-0.042625	0.098005	0.016226	-0.289463	-0.581370	0.841770	0.084066	0.047028	0.531173
21270	0.487744	1.064340	8.787215	-0.129015	0.023143	0.111562	0.014416	-0.287853	-0.582633	0.840789	0.081890	0.045834	0.533168
21271	0.392117	1.408307	8.834349	-0.161071	0.092624	0.138958	0.012865	-0.285846	-0.584154	0.839518	0.078290	0.045236	0.535756
21272	-0.414202	1.698119	9.637341	-0.335026	0.163703	0.198823	0.013119	-0.279474	-0.587989	0.837748	0.071226	0.044057	0.539596
21273	-0.775245	1.618256	10.410503	-0.450733	0.167238	0.244357	0.012723	-0.271098	-0.592585	0.835600	0.062024	0.041485	0.544246
21274	-1.382309	1.503601	9.594378	-0.715400	0.082867	0.256060	0.012452	-0.256217	-0.601270	0.833545	0.049512	0.034737	0.549131
21275	-1.240104	1.485308	9.086616	-0.843581	0.019803	0.286899	0.009334	-0.235196	-0.613765	0.831125	0.035335	0.025455	0.554377
21276	-0.922865	1.201782	9.702440	-0.613953	0.044752	0.297271	0.005699	-0.216825	-0.624595	0.828149	0.024922	0.019156	0.559626
21277	-0.263634	0.463624	10.125468	-0.259440	0.061575	0.271410	0.003876	-0.204842	-0.630840	0.825232	0.019943	0.017122	0.564182
21278	-0.550758	0.005422	9.957953	0.091629	0.021519	0.197586	0.001939	-0.203896	-0.631975	0.822945	0.021420	0.018408	0.567418
21279	-1.552206	-0.275826	9.896662	0.212357	-0.035346	0.124429	-0.001285	-0.208122	-0.630545	0.821488	0.025193	0.020208	0.569310
21280	-1.190097	0.660775	10.633222	-0.015668	-0.092391	0.066103	-0.003988	-0.213818	-0.628608	0.820784	0.026155	0.018455	0.570341
21281	-0.152578	0.440933	10.459808	-0.391308	-0.116542	0.010763	-0.007877	-0.209379	-0.629982	0.820924	0.020875	0.012132	0.570526
21282	0.070107	0.233402	10.139755	-0.382251	-0.129570	-0.105433	-0.010980	-0.199795	-0.637113	0.822301	0.016193	0.005663	0.568793
21283	0.425515	-0.023485	9.378620	-0.328003	-0.124171	-0.202958	-0.013714	-0.187657	-0.642200	0.824740	0.012009	-0.000014	0.565384
21284	0.564555	-0.369533	9.401466	-0.352143	-0.078542	-0.224356	-0.012689	-0.179030	-0.646806	0.827350	0.007231	-0.005263	0.561616
21285	0.386526	-0.426241	9.804637	-0.331713	-0.010090	-0.247439	-0.011667	-0.168936	-0.651796	0.830179	0.001705	-0.009135	0.557420
21286	0.245034	-0.575294	9.914034	-0.342925	-0.000099	-0.254894	-0.007541	-0.161534	-0.655149	0.833022	-0.003798	-0.012978	0.553075
21287	-0.066192	-0.510345	10.094452	-0.311128	-0.016643	-0.282412	-0.004716	-0.152242	-0.658108	0.836115	-0.008910	-0.016747	0.548226
21288	-0.527477	-0.323568	10.111968	-0.150228	-0.057644	-0.276023	-0.003047	-0.145208	-0.661059	0.839102	-0.010554	-0.019437	0.543524
21289	-0.327264	-0.354528	10.087001	0.145128	-0.105802	-0.303976	-0.002015	-0.145747	-0.660300	0.842401	-0.007045	-0.019693	0.538445
21290	-0.305459	-0.389083	9.817902	0.015133	-0.102399	-0.356316	-0.001991	-0.151099	-0.661070	0.846198	-0.005404	-0.021336	0.532414
21291	0.120916	-0.335846	9.661817	-0.111990	-0.117265	-0.427061	-0.001615	-0.147897	-0.661071	0.850673	-0.006065	-0.024540	0.525088
21292	0.365263	-0.007703	9.807907	-0.047333	-0.077874	-0.430494	0.000847	-0.147669	-0.662369	0.855137	-0.005698	-0.026446	0.517696
21293	0.817643	0.182693	10.352434	-0.019491	-0.000074	-0.408322	0.005233	-0.143720	-0.663425	0.859357	-0.005956	-0.026686	0.510644
21294	0.987503	-0.076079	9.851157	0.087557	0.004596	-0.437295	0.007692	-0.144812	-0.662933	0.863822	-0.004122	-0.025800	0.503120
21295	0.600859	0.106653	9.346079	-0.087529	-0.066042	-0.460239	0.013502	-0.143536	-0.662467	0.868396	-0.004818	-0.027873	0.495065
21296	0.412641	0.154896	9.493809	-0.196529	-0.066078	-0.412812	0.016866	-0.139333	-0.666072	0.872410	-0.007205	-0.031043	0.487735
21297	0.590972	0.164911	9.505214	-0.099891	-0.012816	-0.364409	0.019313	-0.132975	-0.668901	0.875939	-0.008634	-0.032303	0.481262
21298	0.712038	0.065316	9.855370	0.054973	-0.012587	-0.336855	0.021236	-0.131241	-0.666998	0.879179	-0.007191	-0.032092	0.475356
21299	0.331424	0.040284	10.494709	0.047888	-0.034550	-0.304577	0.024080	-0.131536	-0.666637	0.882064	-0.005821	-0.032291	0.469986
21300	0.125814	-0.318660	10.463756	0.009047	-0.031758	-0.254932	0.024859	-0.131021	-0.667666	0.884443	-0.005057	-0.032838	0.465464
21301	0.425510	-0.502168	10.089555	0.033231	-0.005084	-0.225293	0.028099	-0.135582	-0.665904	0.886553	-0.004274	-0.032633	0.461455
21302	0.296781	-0.311171	9.740608	0.060799	0.016933	-0.208586	0.030554	-0.134280	-0.666562	0.888500	-0.003075	-0.031833	0.457761
21303	0.127716	-0.241781	9.730403	0.132873	0.007986	-0.154689	0.032102	-0.135086	-0.665296	0.889944	-0.000689	-0.030459	0.455050
21304	0.376111	-0.273152	9.557070	0.232503	-0.015349	-0.048002	0.033539	-0.140436	-0.664287	0.890382	0.003757	-0.028661	0.454296
21305	0.636666	-0.318194	9.599672	0.209034	-0.017878	0.032186	0.031352	-0.147861	-0.660949	0.890078	0.007626	-0.027063	0.454940
21306	0.583370	-0.263037	9.580748	0.135025	-0.041605	0.079834	0.031368	-0.154788	-0.658906	0.889308	0.010505	-0.026630	0.456411
21307	0.602570	-0.238383	9.744483	0.075383	-0.035240	0.096132	0.028014	-0.157419	-0.658497	0.888416	0.012117	-0.026579	0.458108
21308	0.520322	-0.165443	10.018356	0.094410	0.043395	0.114555	0.028279	-0.160751	-0.657350	0.887368	0.013476	-0.025014	0.460185
21309	0.751069	-0.041145	9.652628	0.058039	0.093519	0.049698	0.029313	-0.162618	-0.655825	0.886963	0.013626	-0.022831	0.461075
21310	0.308440	-0.245201	9.328815	-0.061780	0.009937	-0.044919	0.030861	-0.162097	-0.655454	0.887405	0.012599	-0.023255	0.460231
21311	0.023433	-0.115032	9.572797	-0.046845	-0.045854	-0.044777	0.030349	-0.161306	-0.657111	0.887830	0.012197	-0.024474	0.459358
21312	0.168196	-0.127942	9.933990	0.024032	-0.004622	-0.031559	0.030089	-0.161300	-0.656853	0.888122	0.012822	-0.024370	0.458781
21313	0.404663	-0.175332	10.007538	-0.000164	0.070238	-0.065011	0.032811	-0.162537	-0.657259	0.888776	0.012180	-0.023084	0.457599
21314	0.380182	-0.109106	9.691417	-0.084191	0.073779	-0.082055	0.035126	-0.159621	-0.657020	0.889590	0.010186	-0.022565	0.456088
21315	0.399225	-0.061200	9.620262	-0.100076	0.022628	-0.067290	0.037190	-0.158043	-0.657292	0.890255	0.008203	-0.023039	0.454805
21316	0.593476	-0.343365	10.002143	-0.070421	-0.004642	-0.020014	0.037699	-0.155911	-0.657295	0.890460	0.007140	-0.023802	0.454383
21317	0.998518	-0.367194	9.832777	-0.014501	0.021098	-0.013291	0.038994	-0.155664	-0.657816	0.890615	0.006675	-0.023563	0.454098
21318	0.891815	-0.238028	9.679982	-0.053861	0.059381	-0.035708	0.039380	-0.153675	-0.658969	0.890986	0.005332	-0.023033	0.453415
21319	0.673588	0.046502	10.003557	-0.085393	0.053802	-0.039577	0.041702	-0.151835	-0.659370	0.891398	0.003342	-0.022873	0.452631
21320	0.365197	0.022495	10.197156	-0.050474	0.022754	-0.020907	0.043253	-0.150789	-0.660021	0.891615	0.002385	-0.022967	0.452205
21321	0.210903	0.037471	10.445542	0.058287	-0.031112	-0.029511	0.042747	-0.154518	-0.659380	0.891886	0.003733	-0.023009	0.451660
21322	0.061542	-0.013572	9.675383	0.039693	-0.064919	-0.031393	0.041584	-0.154773	-0.659371	0.892148	0.005181	-0.023851	0.451083
21323	0.330323	0.216037	9.131474	-0.000903	-0.023759	-0.033503	0.040161	-0.154755	-0.659232	0.892461	0.005420	-0.024278	0.450439
21324	0.855653	0.250869	9.163266	-0.018475	0.021096	-0.027182	0.041189	-0.153693	-0.658728	0.892726	0.005053	-0.024109	0.449926
21325	0.890097	0.122608	9.622620	0.027054	0.039448	-0.005751	0.043532	-0.155343	-0.660793	0.892815	0.005253	-0.023181	0.449796
21326	0.717830	-0.115501	10.438527	0.115971	0.033950	-0.014526	0.044043	-0.156926	-0.658240	0.892953	0.007164	-0.021574	0.449575
21327	0.428688	-0.134871	10.569965	0.107437	-0.019152	-0.027420	0.044433	-0.161047	-0.655688	0.893195	0.009341	-0.020974	0.449084
21328	0.543117	0.113835	10.072888	0.037823	-0.037404	-0.009288	0.045340	-0.163316	-0.654418	0.893265	0.010496	-0.021345	0.448901
21329	0.503809	0.251783	9.635227	0.012834	-0.050132	0.016443	0.043543	-0.165310	-0.655428	0.893113	0.011261	-0.022158	0.449145
21330	0.600141	0.266051	9.530719	0.064852	-0.040796	0.062841	0.042375	-0.166086	-0.654140	0.892519	0.012897	-0.022362	0.450271
21331	0.672702	0.210588	9.449013	0.111855	-0.026040	0.088904	0.039679	-0.170072	-0.654888	0.891694	0.015205	-0.021876	0.451855
21332	0.753126	0.036038	9.711333	0.119076	-0.023306	0.087099	0.038909	-0.173788	-0.653221	0.890846	0.017641	-0.021284	0.453464
21333	0.673577	0.041050	9.816268	0.089455	-0.005114	0.073073	0.038386	-0.176556	-0.650022	0.890166	0.019372	-0.020636	0.454756
21334	0.640015	0.010398	10.017138	0.128208	-0.004217	0.057576	0.037877	-0.180014	-0.648997	0.889584	0.021809	-0.019610	0.455829
21335	0.707424	0.029903	10.054044	0.214322	-0.031608	0.028523	0.036852	-0.185858	-0.646690	0.889229	0.026016	-0.018287	0.456356
21336	0.712330	0.005322	9.897735	0.184753	-0.045394	0.006249	0.035570	-0.192231	-0.643998	0.889052	0.029853	-0.017452	0.456498
21337	0.702164	0.113336	9.834350	0.018332	-0.035514	0.007231	0.034028	-0.195415	-0.643476	0.888981	0.030609	-0.017990	0.456565
21338	0.686987	0.267532	9.913176	-0.108580	-0.042985	0.001054	0.034153	-0.194481	-0.643476	0.889021	0.029210	-0.019788	0.456505
21339	0.663785	0.069636	9.739773	-0.153243	-0.033874	0.006362	0.031691	-0.190198	-0.645501	0.889053	0.026892	-0.021869	0.456490
21340	0.605053	0.246815	9.530496	-0.244324	-0.010245	-0.010757	0.031301	-0.185680	-0.648436	0.889269	0.022786	-0.024318	0.456169
21341	0.577747	0.415273	9.566205	-0.358266	0.002435	-0.005826	0.032054	-0.174768	-0.652017	0.889482	0.016504	-0.027612	0.455836
21342	0.527680	0.299830	9.602522	-0.370858	0.011652	0.034707	0.032294	-0.164123	-0.656105	0.889278	0.009921	-0.030839	0.456218
21343	0.611623	-0.123696	9.510960	-0.291877	0.024543	0.034189	0.032277	-0.155072	-0.659553	0.889043	0.004601	-0.033138	0.456600
21344	0.832214	-0.382901	9.557387	-0.163887	0.052115	0.030201	0.033175	-0.150028	-0.661859	0.888812	0.001332	-0.033754	0.457025
21345	0.971946	-0.368332	9.515693	-0.141917	0.063102	0.019225	0.034464	-0.146851	-0.663402	0.888697	-0.001658	-0.034016	0.457228
21346	0.909656	-0.450333	9.489960	-0.158536	0.097797	0.016321	0.036265	-0.141680	-0.665459	0.888602	-0.005240	-0.033771	0.457404
21347	0.773561	-0.714265	9.768208	-0.238976	0.106839	0.029747	0.037935	-0.137036	-0.666749	0.888384	-0.010363	-0.034162	0.457712
21348	0.557519	-0.894233	10.025285	-0.375392	0.110301	0.032740	0.040624	-0.128660	-0.667917	0.888056	-0.017923	-0.035676	0.457998
21349	0.489516	-0.775589	10.290331	-0.420733	0.091913	0.019607	0.043964	-0.117512	-0.671774	0.887778	-0.026143	-0.037999	0.457955
21350	0.273382	-0.954662	10.105791	-0.296176	0.044453	0.000010	0.044722	-0.106875	-0.676122	0.887657	-0.031668	-0.039968	0.457674
21351	0.104312	-0.887989	10.004342	-0.119131	0.026273	-0.030453	0.046249	-0.098224	-0.677793	0.887898	-0.033902	-0.040705	0.456980
21352	0.229170	-0.786862	9.958922	0.008901	-0.008359	-0.055591	0.047148	-0.097824	-0.676777	0.888426	-0.033483	-0.040856	0.455970
21353	0.474208	-0.613388	9.896437	0.042085	-0.019246	-0.055404	0.046508	-0.099422	-0.677028	0.888964	-0.032401	-0.040934	0.454993
21354	0.689056	-0.675124	10.007983	0.047295	-0.035627	-0.038731	0.045606	-0.101275	-0.676255	0.889326	-0.031063	-0.041209	0.454352
21355	0.678430	-0.994124	9.585783	0.047414	-0.027405	-0.049797	0.045352	-0.102075	-0.676381	0.889805	-0.029800	-0.041391	0.453481
21356	0.662334	-0.652878	9.494412	0.122499	-0.006309	-0.055926	0.045106	-0.107403	-0.674975	0.890385	-0.027375	-0.040472	0.452577
21357	0.536303	-0.487904	9.975581	0.213376	-0.020820	-0.030544	0.045119	-0.111673	-0.674466	0.890774	-0.023207	-0.039022	0.452173
21358	0.378130	-0.690991	9.769644	0.227290	-0.035406	-0.017524	0.045389	-0.117931	-0.672041	0.891015	-0.018684	-0.037651	0.452025
21359	0.570330	-0.550662	9.893413	0.157221	-0.020834	-0.016057	0.045655	-0.122990	-0.669872	0.891218	-0.015522	-0.036696	0.451821
21360	0.792061	-0.545608	9.835549	0.033632	-0.019060	0.000859	0.043855	-0.126702	-0.668965	0.891209	-0.014610	-0.036777	0.451864
21361	0.845561	-0.651933	9.664146	-0.009359	-0.015408	0.010796	0.042307	-0.127754	-0.668953	0.891117	-0.014476	-0.037239	0.452011
21362	0.778599	-0.762565	9.709973	0.134287	-0.022581	0.009691	0.042439	-0.129086	-0.668443	0.891059	-0.011745	-0.036470	0.452268
21363	0.746336	-0.567885	9.678800	0.263938	-0.006052	-0.015529	0.041934	-0.134808	-0.666652	0.891263	-0.006804	-0.034313	0.452136
21364	0.627412	-0.402609	9.540798	0.223503	0.005779	-0.015763	0.041424	-0.141979	-0.662816	0.891439	-0.002722	-0.032236	0.451984
21365	0.631627	-0.277768	9.465783	0.120095	0.026694	-0.016324	0.042727	-0.146256	-0.661549	0.891626	-0.000636	-0.030795	0.451724
21366	0.530711	-0.329517	9.867342	0.073012	0.027507	-0.018416	0.043518	-0.150540	-0.661557	0.891814	0.000569	-0.029690	0.451426
21367	0.655885	-0.280084	10.181224	0.027438	0.019272	-0.001100	0.042224	-0.153175	-0.659247	0.891853	0.001058	-0.029219	0.451379
21368	0.520705	-0.247317	9.993210	0.030998	-0.015489	-0.013030	0.043775	-0.152528	-0.659643	0.891971	0.001898	-0.029260	0.451141
21369	0.602180	-0.151418	9.851306	0.023790	-0.015445	-0.001992	0.044290	-0.152796	-0.659135	0.891996	0.002638	-0.029438	0.451075
21370	0.665049	-0.194741	9.808082	0.032583	-0.006294	-0.005648	0.042865	-0.153040	-0.658357	0.892053	0.003419	-0.029301	0.450967
21371	0.532525	-0.214993	9.590548	0.041365	-0.009972	-0.016674	0.042354	-0.155699	-0.657587	0.892212	0.004432	-0.029222	0.450649
21372	0.626809	-0.267243	9.732304	0.039571	-0.002627	-0.003770	0.041970	-0.157293	-0.657074	0.892247	0.005304	-0.028956	0.450586
21373	0.757262	-0.327064	9.749483	0.008400	0.008245	-0.034392	0.041970	-0.156099	-0.657968	0.892578	0.005570	-0.028855	0.449934
21374	0.772097	-0.416981	9.474743	-0.033765	0.037482	-0.028183	0.041711	-0.156229	-0.657838	0.892866	0.004786	-0.028531	0.449393
21375	0.800397	-0.266260	9.918749	-0.091465	0.049274	-0.028504	0.045060	-0.153323	-0.657480	0.893174	0.002894	-0.028610	0.448791
21376	0.616847	-0.173738	10.350362	-0.066823	0.026391	-0.030207	0.044293	-0.153597	-0.659008	0.893475	0.001620	-0.028781	0.448187
21377	0.462529	-0.169698	10.214570	-0.051956	-0.004684	-0.031934	0.044802	-0.152129	-0.658628	0.893777	0.000921	-0.029463	0.447542
21378	0.385197	-0.147357	9.758132	-0.046901	-0.013790	-0.030047	0.045832	-0.150407	-0.659019	0.894053	0.000363	-0.030174	0.446943
21379	0.329633	-0.149801	9.075934	-0.050668	0.006349	-0.031937	0.045968	-0.150686	-0.660043	0.894360	-0.000414	-0.030631	0.446297
21380	0.462583	-0.223698	9.196147	-0.043012	0.046650	-0.004266	0.046348	-0.147891	-0.660684	0.894435	-0.001458	-0.030226	0.446173
21381	0.565555	-0.560294	9.893233	-0.028704	0.068592	0.008705	0.049180	-0.146439	-0.659299	0.894415	-0.002431	-0.029372	0.446266
21382	0.416287	-0.578142	10.388423	-0.036324	0.046577	0.003152	0.050736	-0.146730	-0.659951	0.894425	-0.003359	-0.028909	0.446270
21383	0.388191	-0.256880	10.087846	-0.090210	0.019184	0.026904	0.051248	-0.145532	-0.659827	0.894207	-0.005014	-0.029479	0.446654
21384	0.400200	-0.257676	9.847931	-0.141115	0.023728	0.031257	0.052146	-0.141019	-0.661749	0.893937	-0.007628	-0.030357	0.447098
21385	0.275318	-0.359246	9.763736	-0.142696	0.048340	0.011831	0.053436	-0.138904	-0.662654	0.893855	-0.010475	-0.030864	0.447171
21386	0.279643	-0.258552	9.661982	-0.114585	0.037366	-0.006471	0.053697	-0.136790	-0.664700	0.893916	-0.012714	-0.031269	0.446963
21387	0.429622	-0.363549	9.822720	-0.037629	0.021067	0.017025	0.053561	-0.134653	-0.664954	0.893787	-0.013435	-0.031310	0.447196
21388	0.565248	-0.492706	9.961383	0.006327	0.001010	0.014520	0.054461	-0.133858	-0.664577	0.893673	-0.013201	-0.031278	0.447433
21389	0.849343	-0.419978	9.960254	0.009911	-0.012671	0.007184	0.053943	-0.134115	-0.664190	0.893624	-0.012751	-0.031513	0.447528
21390	0.908860	-0.757902	10.294492	-0.028179	-0.023725	-0.002206	0.054468	-0.135330	-0.664834	0.893634	-0.012901	-0.032236	0.447451
21391	0.846617	-0.852104	10.218185	-0.095053	-0.052257	-0.050488	0.053690	-0.133859	-0.665594	0.894045	-0.013937	-0.034160	0.446456
21392	0.686680	-0.690203	9.820538	-0.127615	-0.057787	-0.058037	0.052133	-0.131577	-0.666220	0.894499	-0.015524	-0.036395	0.445316
21393	0.540927	-0.465406	9.517509	-0.052498	-0.048589	-0.068759	0.052255	-0.127053	-0.668009	0.895076	-0.015814	-0.037884	0.444019
21394	0.462395	-0.172226	9.475285	0.018997	-0.033873	-0.061053	0.051741	-0.127584	-0.668260	0.895616	-0.014988	-0.038388	0.442915
21395	0.399194	-0.061799	9.445042	0.071090	-0.026422	-0.026661	0.050442	-0.128355	-0.666588	0.895872	-0.013270	-0.038352	0.442456
21396	0.476489	-0.087441	9.639816	0.076013	0.001098	0.013008	0.050719	-0.131047	-0.668254	0.895789	-0.011788	-0.037703	0.442720
