# Supplementary material for: Identification of Haptic Based Guiding Using Hard Reins
Source: PLoS One. 2015 Jul 22;10(7):e0132020. doi: 10.1371/journal.pone.0132020 (PMC4511788; doi:10.1371/journal.pone.0132020)
Supplement: S2 File — (ZIP) [file pone.0132020.s002.zip › MotionData2/Subject11/T16/sync16.txt]

// Start Time: 0
// Sample rate: 25.0Hz
// Scenario: 4.0
// Firmware Version: 2.6.1
Counter	Acc_X	Acc_Y	Acc_Z	Gyr_X	Gyr_Y	Gyr_Z	Mag_X	Mag_Y	Mag_Z	Quat_w	Quat_x	Quat_y	Quat_z
20619	2.018104	-8.987182	2.978208	-0.002004	-0.102529	0.036575	-0.566212	0.894050	-1.045599	-0.741297	0.579520	-0.104971	0.321896
20620	2.174649	-9.057154	3.002793	-0.061413	-0.053452	0.045511	-0.567269	0.896423	-1.045512	-0.741253	0.580785	-0.104625	0.319823
20621	2.121797	-9.082386	2.986921	-0.025600	-0.094938	0.045371	-0.568056	0.896453	-1.046034	-0.741534	0.581747	-0.103706	0.317715
20622	2.000134	-9.060324	2.963768	0.050538	-0.089383	0.026222	-0.570421	0.897344	-1.046378	-0.742738	0.581616	-0.101879	0.315727
20623	2.072828	-9.046860	3.050133	0.058609	-0.019442	0.005458	-0.569499	0.895896	-1.044439	-0.743588	0.580922	-0.101085	0.315259
20624	2.151598	-9.110966	3.036186	0.020434	-0.041356	0.015793	-0.570807	0.894555	-1.044999	-0.744262	0.580948	-0.100058	0.313945
20625	2.039409	-9.086310	2.960356	0.050950	-0.060667	0.015791	-0.571723	0.894076	-1.047397	-0.745168	0.580602	-0.098821	0.312825
20626	1.941554	-9.007968	3.158928	-0.018058	-0.025555	0.010508	-0.572903	0.893550	-1.047400	-0.745337	0.581114	-0.098188	0.311671
20627	1.980580	-9.041254	3.030413	-0.010795	0.024076	-0.016562	-0.572380	0.894043	-1.045263	-0.745161	0.581213	-0.098230	0.311891
20628	2.131114	-9.062799	2.991873	0.085672	0.101135	-0.043205	-0.571850	0.892877	-1.049294	-0.745930	0.579486	-0.098251	0.313259
20629	2.305377	-9.064499	2.920217	0.034972	0.022534	-0.045671	-0.570404	0.892054	-1.051065	-0.746102	0.578972	-0.097642	0.313989
20630	2.464775	-9.037335	2.927309	0.001422	-0.033684	-0.012577	-0.571844	0.890963	-1.050286	-0.746363	0.579289	-0.096506	0.313134
20631	2.308882	-9.093545	3.079388	0.033133	-0.090714	0.003104	-0.573544	0.888975	-1.052456	-0.747032	0.579419	-0.094772	0.311825
20632	2.182009	-9.178375	3.032814	0.025769	-0.108654	0.006534	-0.574859	0.889969	-1.052277	-0.747854	0.579804	-0.092540	0.309803
20633	2.166489	-9.142258	2.950236	-0.046343	-0.042092	0.022652	-0.576828	0.889932	-1.048666	-0.747622	0.580782	-0.092253	0.308614
20634	2.190371	-9.110262	3.042184	-0.100307	-0.011571	-0.007390	-0.576046	0.891526	-1.046497	-0.746704	0.582471	-0.092095	0.307699
20635	2.163450	-9.096187	3.046065	-0.027463	-0.053502	-0.012729	-0.578549	0.894293	-1.043988	-0.746493	0.583297	-0.091111	0.306938
20636	2.068406	-9.292070	3.169776	0.069893	0.035099	-0.002990	-0.578674	0.892685	-1.046165	-0.747501	0.582147	-0.090648	0.306804
20637	1.581637	-9.232975	2.855961	0.019363	0.030889	-0.031354	-0.578670	0.891014	-1.045686	-0.747573	0.581786	-0.090440	0.307376
20638	1.783824	-9.166202	2.852034	-0.300746	0.288694	-0.030755	-0.575926	0.894907	-1.043201	-0.743599	0.584647	-0.095750	0.309968
20639	2.246282	-8.987883	3.105551	-0.289155	0.276214	-0.131699	-0.569651	0.902085	-1.036531	-0.738948	0.587527	-0.099930	0.314296
20640	2.503456	-8.706565	2.687735	-0.013068	0.086297	-0.123266	-0.569394	0.903516	-1.032766	-0.738101	0.587524	-0.099369	0.316463
20641	2.379309	-8.873833	2.983622	0.193173	0.070577	-0.064343	-0.568335	0.900979	-1.037910	-0.739917	0.584407	-0.098238	0.318340
20642	2.501073	-9.107031	3.239417	0.138940	0.008008	-0.033110	-0.571603	0.897263	-1.041580	-0.741569	0.582465	-0.096615	0.318552
20643	2.549253	-9.137740	2.957132	-0.031063	0.050954	0.005529	-0.570152	0.894976	-1.045924	-0.741243	0.582647	-0.097422	0.318733
20644	2.499388	-8.866831	2.688818	-0.043694	-0.074797	0.052431	-0.568848	0.897850	-1.045848	-0.741522	0.583787	-0.096633	0.316228
20645	2.374909	-8.674900	2.847209	0.157857	-0.128898	0.043892	-0.572518	0.896547	-1.045714	-0.743976	0.582233	-0.094011	0.314112
20646	2.173955	-8.756183	3.149719	0.290021	-0.193465	0.003266	-0.573288	0.890785	-1.047084	-0.747969	0.579209	-0.088880	0.311706
20647	2.063921	-8.952353	3.128569	0.345056	-0.229143	0.026229	-0.579566	0.884416	-1.052797	-0.752605	0.575460	-0.083379	0.308997
20648	2.008440	-9.268933	2.741771	0.216699	-0.177685	0.058017	-0.583743	0.877152	-1.057766	-0.755996	0.573285	-0.079540	0.305757
20649	2.186749	-9.421009	3.001095	0.103121	-0.153990	0.068382	-0.585569	0.874115	-1.062361	-0.757915	0.572625	-0.077157	0.302839
20650	1.997429	-9.147738	3.089495	-0.169701	-0.070475	0.121134	-0.587159	0.878602	-1.057282	-0.757105	0.575537	-0.077916	0.299130
20651	2.039389	-9.030449	3.306503	-0.041378	0.014235	0.047797	-0.584019	0.881846	-1.057082	-0.756973	0.576072	-0.078735	0.298216
20652	1.921127	-8.969514	3.071369	0.035884	-0.075568	0.037768	-0.584019	0.881558	-1.056560	-0.758020	0.576021	-0.077237	0.296042
20653	2.019406	-9.198256	3.591150	0.188357	-0.138570	-0.022299	-0.584138	0.878233	-1.062380	-0.760352	0.574072	-0.073581	0.294775
20654	2.162511	-9.047660	3.055297	0.156842	-0.348637	-0.023766	-0.593182	0.874739	-1.063983	-0.762821	0.573861	-0.066434	0.290471
20655	2.238472	-8.997758	2.871933	-0.009284	-0.035481	-0.016109	-0.595270	0.871084	-1.065404	-0.762744	0.574302	-0.065583	0.289995
20656	2.306113	-8.816887	3.183112	0.049811	0.072786	0.013029	-0.596322	0.871480	-1.063518	-0.763543	0.573188	-0.066045	0.289993
20657	2.169470	-9.195537	3.557226	0.001985	0.108509	-0.009841	-0.593688	0.868713	-1.066162	-0.763445	0.572606	-0.067400	0.291088
20658	2.180719	-8.969647	3.175604	-0.104283	0.028791	0.013183	-0.590945	0.872607	-1.063677	-0.762559	0.574104	-0.068040	0.290309
20659	2.208992	-8.818657	3.107944	-0.000135	0.045326	-0.008498	-0.589767	0.873683	-1.063523	-0.762525	0.573923	-0.068459	0.290655
20660	2.227439	-8.978491	3.335948	0.038057	0.009727	-0.029826	-0.590292	0.873833	-1.063513	-0.763030	0.573415	-0.067523	0.290555
20661	2.357664	-9.214006	3.187689	-0.120657	-0.099925	-0.036345	-0.592128	0.872835	-1.060332	-0.761644	0.575953	-0.066105	0.289495
20662	2.344222	-8.927860	3.040715	-0.208714	-0.040229	0.036250	-0.593721	0.878566	-1.055214	-0.759794	0.579410	-0.066498	0.287358
20663	2.229996	-8.908087	3.056315	-0.213207	0.061486	0.020113	-0.592552	0.881858	-1.049007	-0.757425	0.582338	-0.068714	0.287174
20664	2.141072	-8.950966	3.015402	-0.066694	0.059828	-0.006823	-0.591516	0.886184	-1.045559	-0.756779	0.583101	-0.069398	0.287162
20665	2.143774	-8.955766	3.073283	0.098361	0.070408	-0.018616	-0.589021	0.886034	-1.047586	-0.757798	0.581302	-0.069510	0.288093
20666	2.210250	-9.134172	3.047787	0.158344	-0.021455	-0.022559	-0.589141	0.882875	-1.054598	-0.759775	0.579138	-0.067514	0.287718
20667	2.263720	-9.142911	3.044680	-0.022422	-0.112214	-0.009573	-0.591497	0.880719	-1.054772	-0.759685	0.580210	-0.065656	0.286224
20668	2.250124	-9.070344	3.034089	-0.092347	-0.104580	-0.018584	-0.594255	0.881574	-1.053118	-0.758905	0.582321	-0.063827	0.284414
20669	2.208317	-9.041978	3.018152	-0.058498	-0.087803	-0.002448	-0.596362	0.883635	-1.050370	-0.758393	0.583786	-0.062631	0.283040
20670	2.228650	-9.109584	2.891729	-0.056736	-0.009932	0.013086	-0.598204	0.885329	-1.050030	-0.758051	0.584766	-0.062456	0.281969
20671	2.334845	-9.080953	2.940499	-0.022223	-0.033185	0.030702	-0.596895	0.885877	-1.044975	-0.758075	0.585331	-0.062273	0.280771
20672	2.271013	-9.031135	2.991113	-0.083028	-0.024479	0.017316	-0.598484	0.890312	-1.043753	-0.757447	0.586781	-0.062104	0.279474
20673	2.259816	-9.084741	2.943039	-0.150592	0.031541	0.029846	-0.597830	0.890938	-1.041481	-0.755873	0.588924	-0.063611	0.278887
20674	2.210389	-9.168168	2.877170	-0.180764	0.113112	0.028521	-0.595219	0.895219	-1.037653	-0.753972	0.591062	-0.066194	0.278909
20675	2.170434	-9.120358	2.803381	-0.186379	0.137647	0.041046	-0.591295	0.899068	-1.034385	-0.751878	0.593124	-0.069636	0.279347
20676	2.171309	-8.931030	2.741812	-0.114601	0.038901	0.031792	-0.588686	0.903753	-1.030012	-0.750851	0.594661	-0.070789	0.278550
20677	2.173515	-9.023210	2.858098	0.008555	-0.008929	-0.005259	-0.588952	0.905012	-1.030368	-0.751011	0.594663	-0.070386	0.278216
20678	2.258335	-9.084736	3.241428	0.120190	-0.023849	-0.010334	-0.587629	0.901514	-1.029962	-0.752629	0.593080	-0.068779	0.277623
20679	1.841876	-9.145720	2.949930	0.412760	0.390222	0.026929	-0.158797	0.738979	-0.729945	-0.757177	0.584684	-0.072521	0.282078
20680	1.943909	-9.109856	3.260852	0.391396	0.500075	0.036374	-0.148395	0.728542	-0.743822	-0.761310	0.575896	-0.078022	0.287511
20681	2.576151	-9.455170	3.330989	-0.012040	0.134409	-0.018634	-0.141556	0.724767	-0.755054	-0.760946	0.575387	-0.079755	0.289016
20682	2.915715	-8.912722	2.263913	-0.271031	-0.145493	-0.006279	-0.143406	0.728571	-0.750127	-0.758278	0.580447	-0.078480	0.286245
20683	2.498739	-8.750364	2.452060	-0.461771	-0.097483	-0.000301	-0.148558	0.738980	-0.740299	-0.753096	0.588073	-0.079442	0.284088
20684	1.892327	-9.042892	2.695589	-0.300863	0.134656	0.014206	-0.565194	0.903611	-1.035071	-0.749640	0.591891	-0.082867	0.284320
20685	2.186219	-8.532586	3.841547	0.243709	-0.296691	0.099680	-0.565196	0.904140	-1.033991	-0.753639	0.589802	-0.078012	0.279421
20686	2.547850	-8.409665	2.508759	0.743358	-0.571335	0.014565	-0.580915	0.895247	-1.041006	-0.763439	0.581732	-0.064994	0.272990
20687	2.278515	-8.700920	2.849262	0.930037	-0.534837	0.040202	-0.595677	0.874823	-1.059033	-0.775057	0.570335	-0.051981	0.267026
20688	1.910035	-10.061820	4.167110	0.037037	0.769888	0.006956	-0.583432	0.862398	-1.072461	-0.774796	0.565641	-0.063411	0.275174
20689	2.318824	-9.379707	3.652247	-0.570185	0.082653	-0.022437	-0.572958	0.870200	-1.067016	-0.768141	0.574070	-0.067352	0.275440
20690	2.305953	-8.632471	2.762945	-0.569721	-0.000063	0.014159	-0.575767	0.886218	-1.050657	-0.761899	0.582858	-0.070060	0.273638
20691	2.379504	-8.281605	2.950280	-0.121421	0.382656	0.008254	-0.565954	0.894910	-1.041054	-0.760040	0.582648	-0.076418	0.277528
20692	2.335269	-8.578497	3.179802	0.336505	0.192539	0.014679	-0.557284	0.892609	-1.045879	-0.763893	0.576490	-0.077295	0.279558
20693	2.158678	-8.960340	3.160417	0.408717	-0.035983	-0.032474	-0.559089	0.882950	-1.057465	-0.768528	0.570534	-0.073834	0.280008
20694	1.869360	-8.994689	3.399693	0.057406	0.215558	-0.077879	-0.556447	0.877629	-1.063380	-0.768624	0.568629	-0.075512	0.283154
20695	1.836053	-9.012275	3.483039	-0.252866	0.407806	-0.120052	-0.550295	0.882816	-1.060362	-0.764498	0.570413	-0.081602	0.288984
20696	2.299047	-8.933509	3.277638	-0.171449	0.437342	-0.063127	-0.541378	0.884790	-1.058672	-0.761644	0.570668	-0.088131	0.294057
20697	2.011503	-9.118352	3.128212	0.044706	0.343756	-0.017001	-0.531542	0.886652	-1.059125	-0.761515	0.568041	-0.092663	0.298058
20698	0.922847	-9.191493	3.201259	0.178888	0.246552	-0.070007	-0.524716	0.886244	-1.060146	-0.762863	0.564048	-0.094160	0.301700
20699	0.449133	-9.379620	3.924604	0.105985	0.411336	-0.143349	-0.519720	0.883436	-1.063350	-0.762499	0.560240	-0.097999	0.308420
20700	1.137385	-9.551545	4.411517	-0.023652	0.682863	-0.163392	-0.508432	0.882976	-1.066551	-0.760027	0.556745	-0.106327	0.317945
20701	1.720013	-9.278948	3.416509	-0.177301	0.744681	-0.126462	-0.494387	0.882187	-1.070193	-0.755706	0.554940	-0.117202	0.327436
20702	2.008378	-8.727641	3.072222	-0.307620	0.571304	-0.062636	-0.478004	0.888354	-1.065665	-0.750741	0.556062	-0.126699	0.333363
20703	1.849073	-8.431934	3.599398	-0.210506	0.227883	-0.020315	-0.469506	0.898198	-1.056809	-0.747806	0.557781	-0.131132	0.335366
20704	1.811805	-8.947138	3.888542	0.117076	0.104084	-0.007680	-0.465837	0.900187	-1.056655	-0.749051	0.555465	-0.131374	0.336337
20705	1.745097	-9.375533	3.843998	0.297936	0.042630	-0.049909	-0.465289	0.892854	-1.063275	-0.752045	0.550853	-0.129280	0.338047
20706	1.805928	-9.131704	3.930668	-0.193516	0.203015	-0.087580	-0.465542	0.890202	-1.068142	-0.749154	0.552766	-0.132065	0.340262
20707	1.924072	-8.644147	3.757331	-0.602524	0.197542	-0.005836	-0.460857	0.902125	-1.055587	-0.742028	0.560425	-0.138863	0.340638
20708	1.962438	-8.284247	3.601762	-0.329354	-0.014775	-0.027576	-0.456691	0.912670	-1.048919	-0.738558	0.565645	-0.139941	0.339108
20709	1.783759	-8.501040	3.963739	0.100020	-0.109394	-0.081608	-0.459847	0.914613	-1.046030	-0.739615	0.565107	-0.136514	0.339098
20710	1.483503	-9.186057	4.301449	0.168499	-0.052121	-0.073868	-0.462329	0.911330	-1.051291	-0.741403	0.563273	-0.133358	0.339500
20711	1.857882	-9.193873	3.877376	-0.107104	0.131265	-0.032963	-0.464429	0.910866	-1.047027	-0.739820	0.563991	-0.135445	0.340933
20712	2.348444	-8.209290	3.545651	-0.633677	0.069225	-0.075819	-0.459476	0.921349	-1.038376	-0.732139	0.573159	-0.139542	0.340572
20713	2.168759	-7.394550	3.967205	-0.697704	-0.201637	-0.289937	-0.463983	0.935242	-1.024191	-0.722866	0.585388	-0.137741	0.340313
20714	2.906552	-7.902979	4.205469	0.199643	0.110315	-0.407277	-0.473714	0.941440	-1.019364	-0.722266	0.582925	-0.132939	0.347646
20715	4.267569	-9.320182	2.703167	1.154293	0.403828	-0.443277	-0.474043	0.922351	-1.043629	-0.731537	0.564317	-0.125187	0.361564
20716	3.561052	-10.721431	1.840076	0.862568	-0.412023	-0.237883	-0.482253	0.905331	-1.065878	-0.740589	0.555240	-0.109973	0.362137
20717	1.714398	-10.890817	2.198654	0.198949	-0.666562	-0.099736	-0.500060	0.892963	-1.076170	-0.743603	0.557279	-0.097223	0.356429
20718	2.495337	-10.633733	4.054605	-0.221375	-0.297120	-0.006088	-0.508965	0.887506	-1.082888	-0.742007	0.562821	-0.093714	0.351959
20719	3.360830	-9.190934	3.348257	-0.443080	-0.524250	-0.171140	-0.519361	0.896075	-1.072128	-0.736843	0.573360	-0.086805	0.347543
20720	2.439572	-8.227262	1.599130	-0.483780	-0.562873	-0.065221	-0.536853	0.907791	-1.058795	-0.732160	0.584592	-0.080373	0.340198
20721	1.830075	-8.296582	1.508751	-0.307493	-0.285347	-0.011477	-0.547284	0.926881	-1.036003	-0.728997	0.591105	-0.077884	0.336291
20722	2.008999	-8.574759	2.700451	0.092590	-0.180595	-0.082103	-0.552272	0.926939	-1.033551	-0.730184	0.591216	-0.072993	0.334614
20723	2.726875	-8.823850	2.873572	0.359600	-0.236033	-0.048177	-0.558532	0.914985	-1.043164	-0.734513	0.587659	-0.066325	0.332788
20724	3.235007	-9.120513	2.313784	0.180036	0.005288	-0.087950	-0.559565	0.910187	-1.050217	-0.736394	0.585208	-0.063514	0.333500
20725	3.436515	-9.019772	2.309580	-0.184255	0.012220	-0.060806	-0.559823	0.908529	-1.050001	-0.733862	0.588018	-0.063955	0.334051
20726	3.285377	-8.682677	2.615275	-0.318460	-0.156134	0.013739	-0.563525	0.916678	-1.039597	-0.730687	0.593808	-0.063400	0.330861
20727	3.228433	-8.620604	2.622687	-0.107521	-0.139768	0.071096	-0.565380	0.922117	-1.033554	-0.730092	0.596323	-0.062646	0.327779
20728	3.147819	-8.622089	2.406026	0.036065	0.073395	0.057020	-0.563023	0.923561	-1.032471	-0.731010	0.595329	-0.063772	0.327324
20729	3.097985	-8.555035	2.394364	-0.057886	0.155492	0.084665	-0.559350	0.923984	-1.030373	-0.730702	0.595171	-0.067156	0.327621
20730	3.136598	-8.287334	2.501832	-0.180139	0.184724	0.083563	-0.552407	0.927610	-1.026349	-0.729014	0.596552	-0.071715	0.327904
20731	3.392487	-8.219572	2.629509	-0.064628	0.286949	0.088938	-0.542845	0.933148	-1.023890	-0.728430	0.595598	-0.077079	0.329714
20732	3.674677	-8.529991	2.558679	0.178524	0.348510	0.128062	-0.534442	0.931914	-1.026683	-0.730975	0.590555	-0.082254	0.331897
20733	3.720792	-8.922371	2.406616	0.245040	0.355210	0.167223	-0.522884	0.929088	-1.029564	-0.734378	0.584455	-0.087439	0.333850
20734	3.501982	-8.887507	2.392420	0.098771	0.319882	0.178962	-0.509488	0.925810	-1.032612	-0.736273	0.580609	-0.093339	0.334788
20735	3.456954	-8.305789	2.550308	-0.071817	0.365682	0.102671	-0.499786	0.928325	-1.031181	-0.735419	0.579172	-0.099995	0.337222
20736	3.328680	-8.182310	2.603359	-0.120831	0.445273	-0.002076	-0.488087	0.927380	-1.029403	-0.733210	0.577995	-0.107113	0.341835
20737	2.323301	-8.855761	3.771335	0.240907	0.343468	-0.221508	-0.483624	0.927268	-1.028926	-0.733724	0.572710	-0.107513	0.349419
20738	1.536592	-9.136939	4.538728	0.481316	0.332040	-0.397477	-0.483343	0.921743	-1.035753	-0.735798	0.564196	-0.104247	0.359746
20739	1.601470	-9.718283	4.530663	0.224447	0.710894	-0.417066	-0.481089	0.914664	-1.043183	-0.733811	0.556651	-0.107989	0.374165
20740	2.140580	-9.961051	3.379361	-0.203684	1.086352	-0.357738	-0.468490	0.915170	-1.041449	-0.726454	0.552216	-0.121235	0.390672
20741	1.922236	-10.207741	3.268626	-0.290535	0.775521	-0.259153	-0.454852	0.918905	-1.036700	-0.719312	0.551034	-0.131569	0.402047
20742	0.965724	-9.322145	3.673032	0.028164	0.425351	-0.157677	-0.450396	0.920657	-1.032972	-0.717372	0.547696	-0.135475	0.408722
20743	0.377646	-9.459014	3.800426	-0.080025	0.678449	-0.004204	-0.435055	0.925259	-1.025422	-0.714680	0.543346	-0.145589	0.415706
20744	0.803022	-9.305764	2.895354	-0.171228	1.094947	-0.086775	-0.416433	0.929965	-1.019634	-0.708850	0.536891	-0.161515	0.428010
20745	1.702037	-8.808864	2.991391	-0.435814	1.146740	-0.147611	-0.390989	0.935219	-1.008189	-0.699124	0.533681	-0.179718	0.440581
20746	2.059344	-8.312048	3.417378	-0.460595	0.498215	-0.212064	-0.381304	0.943638	-0.998592	-0.690735	0.536575	-0.188142	0.446737
20747	2.094552	-8.359528	3.529368	0.227811	0.164127	-0.167929	-0.380426	0.943618	-0.994833	-0.691192	0.532688	-0.186418	0.451381
20748	2.002586	-8.836910	3.616790	0.451849	0.257063	-0.182507	-0.377535	0.942798	-0.998216	-0.693583	0.524893	-0.183664	0.457928
20749	1.870381	-9.244638	3.678384	0.106722	0.396200	-0.174698	-0.375153	0.936806	-1.004814	-0.691769	0.520514	-0.186204	0.464595
20750	1.846248	-9.218356	3.874797	-0.507364	0.357125	-0.170686	-0.369138	0.942959	-0.995381	-0.683799	0.524960	-0.193729	0.468300
20751	1.946239	-8.352440	4.179395	-0.763572	0.251796	-0.168692	-0.374673	0.949485	-0.984742	-0.673303	0.533719	-0.202397	0.469939
20752	2.513011	-7.485693	4.979816	-0.597049	0.153245	-0.291786	-0.376653	0.964773	-0.964865	-0.663770	0.541594	-0.206634	0.472638
20753	3.266879	-7.712284	5.182754	-0.257236	0.252678	-0.598789	-0.379862	0.982016	-0.940879	-0.654433	0.545050	-0.205702	0.482000
20754	4.606575	-8.819302	2.724387	0.714994	0.807923	-0.571159	-0.386149	0.978149	-0.947179	-0.653377	0.530203	-0.202914	0.500809
20755	4.718135	-9.254377	0.776821	0.401776	0.500949	-0.347741	-0.383227	0.968455	-0.962014	-0.652179	0.521427	-0.201459	0.512045
20756	4.492940	-9.401431	2.961152	-0.297914	-0.544767	-0.149748	-0.395555	0.965683	-0.967812	-0.649906	0.531588	-0.195578	0.506741
20757	4.441986	-10.555139	4.089830	-0.129400	-1.436876	-0.078865	-0.424193	0.973381	-0.961391	-0.653146	0.548100	-0.176991	0.491590
20758	3.509270	-10.222731	2.398057	0.672583	-1.318328	0.179255	-0.448588	0.967693	-0.966877	-0.666892	0.551530	-0.154767	0.476568
20759	1.129043	-8.627677	1.465827	-0.002806	-1.077441	0.340060	-0.466805	0.959473	-0.976770	-0.673294	0.560886	-0.143915	0.459750
20760	-0.354014	-8.375461	1.466557	-0.428758	-0.863715	0.320957	-0.479300	0.966953	-0.964556	-0.674027	0.573692	-0.139475	0.443973
20761	0.675113	-8.196579	1.624340	0.014843	-0.087783	0.019416	-0.492420	0.964755	-0.964342	-0.674663	0.574471	-0.138318	0.442358
20762	2.908555	-8.549105	3.055330	0.451333	-0.006828	-0.005730	-0.493187	0.958561	-0.971178	-0.679957	0.568540	-0.133942	0.443262
20763	4.125481	-9.010078	2.629236	0.736192	-0.286929	0.131050	-0.491323	0.950692	-0.979959	-0.690211	0.560910	-0.124904	0.439759
20764	4.413443	-8.985515	1.899018	0.312133	-0.012508	0.322390	-0.487876	0.940352	-0.991230	-0.696707	0.555987	-0.125377	0.435612
20765	4.609031	-8.455264	1.966001	-0.084235	-0.575213	0.506673	-0.485513	0.940323	-0.992321	-0.701512	0.561173	-0.123577	0.421537
20766	4.581903	-8.528554	2.119753	0.386236	-0.959975	0.514533	-0.494135	0.927443	-1.001540	-0.712519	0.562520	-0.112365	0.404057
20767	4.220470	-8.704982	2.410836	0.686280	-1.405250	0.321743	-0.512465	0.913311	-1.012947	-0.725536	0.563471	-0.090177	0.384663
20768	3.492633	-8.992519	1.832311	0.487127	-1.062981	0.360626	-0.529380	0.907936	-1.015318	-0.735624	0.563841	-0.074819	0.367891
20769	3.488529	-8.487705	2.186982	0.100675	-1.067340	0.405330	-0.543152	0.904178	-1.012753	-0.740996	0.569895	-0.062737	0.349584
20770	3.947694	-9.284951	4.440535	0.586440	-1.469028	0.135401	-0.565976	0.898960	-1.009998	-0.750199	0.571084	-0.038162	0.331069
20771	3.636947	-9.142456	5.149540	0.720550	-1.760601	0.250699	-0.613148	0.873447	-1.021569	-0.760750	0.571676	-0.009621	0.307169
20772	2.201954	-8.882258	3.541578	-0.561843	-0.952658	0.429007	-0.634956	0.878280	-1.005342	-0.757028	0.585889	-0.003225	0.289192
20773	1.129395	-8.309484	3.586179	-0.120496	-0.584249	0.277361	-0.639466	0.891210	-0.978951	-0.757103	0.591330	0.001794	0.277706
20774	2.280440	-8.269070	4.646460	0.518933	-0.885119	0.406236	-0.647207	0.889958	-0.977041	-0.765358	0.588309	0.013510	0.260646
20775	3.021070	-8.964370	4.602226	0.609997	-1.346137	0.421121	-0.663056	0.878994	-0.978004	-0.773975	0.586021	0.032416	0.237677
20776	1.790659	-9.540132	4.183740	0.308870	-0.264102	0.567089	-0.663325	0.880737	-0.975286	-0.780121	0.582844	0.031596	0.225179
20777	1.364959	-8.877977	3.999620	0.181768	-0.885907	0.499128	-0.660437	0.880817	-0.975583	-0.783783	0.584317	0.040418	0.206456
20778	1.571509	-8.631573	3.443329	0.356579	-0.967364	0.545085	-0.672631	0.876191	-0.972930	-0.789269	0.583025	0.050958	0.185845
20779	1.959421	-8.478876	3.714006	0.324162	-0.615668	0.335841	-0.678269	0.873810	-0.972143	-0.793627	0.580544	0.057916	0.172539
20780	2.129411	-8.609279	3.777967	0.346897	-0.428610	0.258392	-0.680095	0.870274	-0.973032	-0.798038	0.576789	0.063171	0.162663
20781	1.764658	-9.045516	3.678611	0.430433	-0.491033	0.221224	-0.682844	0.867883	-0.974672	-0.803103	0.571774	0.069773	0.152421
20782	2.114298	-9.345009	3.552006	0.438450	-0.323776	0.220490	-0.686369	0.861956	-0.978277	-0.808315	0.565999	0.074029	0.144194
20783	1.873163	-9.062995	3.400483	0.299090	-0.423055	0.231840	-0.687398	0.854967	-0.980214	-0.811769	0.562714	0.078993	0.134700
20784	1.589685	-8.577850	3.400160	0.088237	-0.626911	0.205162	-0.693834	0.855809	-0.974263	-0.812278	0.563249	0.087340	0.123804
20785	2.025008	-8.720396	3.775602	0.157095	-0.546271	0.133301	-0.700150	0.860177	-0.965276	-0.813457	0.562246	0.094955	0.114679
20786	2.938393	-9.082464	3.763036	0.123925	-0.427233	-0.087247	-0.705929	0.860253	-0.956697	-0.813821	0.561023	0.103404	0.110709
20787	3.100560	-9.662028	3.883092	0.300405	-0.486196	-0.302801	-0.719833	0.856697	-0.950667	-0.815539	0.556529	0.115245	0.109043
20788	3.441481	-8.995639	4.028117	-0.024161	-0.009449	-0.132015	-0.727830	0.851879	-0.937563	-0.814967	0.556641	0.117050	0.110808
20789	3.945252	-8.170913	4.566834	-0.420113	0.071038	0.147354	-0.723923	0.860636	-0.924831	-0.810858	0.563607	0.113236	0.109702
20790	4.067244	-7.428540	3.385676	-0.470518	-0.535085	-0.024686	-0.726584	0.870478	-0.904542	-0.804219	0.572294	0.121406	0.104748
20791	3.724360	-7.369312	2.599740	-0.131265	-0.827428	-0.241117	-0.744589	0.875951	-0.883685	-0.800183	0.575398	0.137174	0.099036
20792	4.228887	-7.988702	3.462250	0.540389	-0.653122	-0.154898	-0.763869	0.870119	-0.875670	-0.804185	0.567526	0.150714	0.092116
20793	4.481517	-8.826233	4.511215	0.922437	-0.870198	0.126003	-0.775253	0.859240	-0.884927	-0.812114	0.554363	0.164975	0.077042
20794	4.037365	-8.897553	3.058897	0.427240	-0.952649	0.124058	-0.789788	0.847681	-0.885392	-0.813707	0.549151	0.179985	0.062607
20795	2.968110	-8.383063	2.247241	-0.193576	-0.678113	0.168304	-0.800421	0.846700	-0.874131	-0.809342	0.553596	0.188983	0.052754
20796	2.617769	-7.959737	2.933660	-0.406063	-0.551617	0.157881	-0.805031	0.850433	-0.857072	-0.802826	0.561250	0.196034	0.045155
20797	3.115827	-7.851151	3.277844	-0.141919	-0.265815	0.054327	-0.809387	0.856823	-0.841528	-0.800310	0.563860	0.199611	0.041483
20798	3.594922	-8.109479	2.971989	0.360512	0.131494	-0.019442	-0.811632	0.861084	-0.838043	-0.804832	0.557868	0.198265	0.041463
20799	4.143689	-8.652917	2.978485	0.451084	0.168214	-0.034050	-0.810951	0.854161	-0.850770	-0.810548	0.550186	0.196376	0.041746
20800	4.458789	-8.923912	2.836165	0.205963	0.100440	0.034535	-0.808970	0.851116	-0.858867	-0.813202	0.546868	0.194806	0.041084
20801	4.390608	-8.672729	2.781637	-0.215649	0.062862	0.043587	-0.804622	0.846347	-0.866515	-0.811172	0.550384	0.193257	0.041582
20802	4.189991	-8.319567	2.866681	-0.253389	0.071357	-0.025407	-0.801227	0.851525	-0.860273	-0.808606	0.554279	0.192507	0.043257
20803	4.014513	-8.101848	3.150870	0.144945	0.080551	-0.045295	-0.803605	0.856004	-0.853987	-0.810530	0.551580	0.191997	0.044029
20804	3.961416	-8.233878	3.150237	0.259710	0.079335	-0.029012	-0.801095	0.851462	-0.863734	-0.813640	0.547143	0.191561	0.043926
20805	3.930142	-8.389800	3.003643	0.142514	0.248112	0.008849	-0.797009	0.847174	-0.874022	-0.816187	0.544523	0.187746	0.045675
20806	3.919295	-8.336602	2.974028	-0.064675	0.253268	0.017073	-0.789117	0.843202	-0.889930	-0.816424	0.545347	0.183734	0.047853
20807	4.097052	-8.275136	2.873121	-0.113462	0.179215	0.011103	-0.783871	0.845116	-0.894184	-0.815876	0.546968	0.180811	0.049788
20808	4.329278	-8.440784	3.240100	-0.012824	0.265833	0.031370	-0.777707	0.847604	-0.900293	-0.816710	0.546958	0.176506	0.051654
20809	4.243618	-8.660715	3.881729	0.127463	0.040427	0.062207	-0.774160	0.847470	-0.910178	-0.818336	0.544940	0.175571	0.050405
20810	3.374539	-8.657119	3.383317	0.059919	-0.099244	0.075449	-0.772305	0.842480	-0.917804	-0.818709	0.544241	0.176881	0.047217
20811	2.678835	-8.655188	3.299382	-0.086900	0.035564	0.037107	-0.773607	0.839413	-0.921610	-0.817949	0.545660	0.176068	0.047062
20812	2.966433	-8.591700	3.466572	-0.206835	0.259133	0.016873	-0.770457	0.840315	-0.928000	-0.816601	0.548768	0.171901	0.049673
20813	3.260372	-8.528128	3.340334	-0.160844	0.218848	-0.027508	-0.767184	0.843361	-0.931399	-0.815580	0.550978	0.168708	0.052825
20814	3.279597	-8.646714	3.308124	-0.043256	0.212515	0.017025	-0.764032	0.843411	-0.936752	-0.815832	0.551444	0.165431	0.054410
20815	3.084547	-8.871071	3.809246	-0.056977	0.135245	0.044819	-0.760616	0.842585	-0.940408	-0.815735	0.552273	0.162898	0.055100
20816	2.735993	-8.692962	3.513214	-0.179469	0.096895	0.042497	-0.760877	0.842359	-0.942407	-0.814112	0.555160	0.161079	0.055430
20817	2.780819	-8.585403	3.042058	-0.381405	0.400160	0.042033	-0.756559	0.846940	-0.941248	-0.811207	0.560938	0.153870	0.060136
20818	3.211878	-8.553298	3.170564	-0.299163	0.441894	0.001791	-0.750667	0.851809	-0.942225	-0.809177	0.565181	0.146718	0.065390
20819	3.421316	-8.632039	3.009112	-0.121696	0.238267	0.027528	-0.746471	0.853239	-0.942360	-0.808571	0.566825	0.142607	0.067723
20820	3.156461	-8.962087	2.989035	-0.039842	0.235329	0.029607	-0.744109	0.854133	-0.947545	-0.808838	0.567178	0.138822	0.069423
20821	2.872375	-8.957467	3.596409	-0.117863	0.156223	0.037744	-0.738596	0.854514	-0.951586	-0.808030	0.568880	0.135915	0.070637
20822	2.732611	-8.824129	3.148276	-0.423380	0.343493	0.053934	-0.735722	0.858811	-0.948690	-0.804200	0.575297	0.129584	0.074184
20823	2.852487	-8.666635	2.972667	-0.365809	0.559859	0.025412	-0.731145	0.864320	-0.946042	-0.801466	0.580282	0.119938	0.080876
20824	3.005263	-8.557072	2.938020	-0.299240	0.388664	-0.003803	-0.723021	0.868836	-0.945859	-0.798912	0.584376	0.113663	0.085580
20825	2.780996	-8.619398	2.883475	-0.121513	0.306483	-0.000182	-0.717777	0.870934	-0.945985	-0.798235	0.585696	0.108769	0.089162
20826	2.506646	-8.857316	3.507417	-0.089292	0.343685	-0.055485	-0.713582	0.872992	-0.949425	-0.797851	0.586348	0.104134	0.093733
20827	2.307934	-9.035635	3.906997	-0.145704	0.353169	-0.098879	-0.712267	0.872469	-0.952117	-0.796765	0.587672	0.099567	0.099466
20828	2.383588	-9.053756	3.197061	-0.134323	0.554700	-0.083408	-0.709493	0.866733	-0.952064	-0.796107	0.588493	0.091754	0.107102
20829	2.393224	-9.092526	2.167565	-0.180914	0.633298	-0.006996	-0.702546	0.870268	-0.956286	-0.795152	0.589859	0.081526	0.114686
20830	2.393367	-9.325438	3.042972	-0.023692	0.418481	-0.002584	-0.692833	0.870681	-0.959842	-0.795566	0.589246	0.075161	0.119230
20831	2.264600	-9.286415	3.946067	-0.120820	0.255903	0.031439	-0.687584	0.871474	-0.963467	-0.794706	0.590485	0.070576	0.121610
20832	1.912727	-9.241899	3.289930	-0.036206	0.513166	0.010456	-0.681287	0.872754	-0.965227	-0.795033	0.589796	0.062504	0.127107
20833	2.265791	-9.026799	2.894808	0.017926	0.510212	0.005225	-0.674322	0.870680	-0.972287	-0.795981	0.588082	0.054496	0.132681
20834	2.440616	-8.596472	2.661066	-0.124912	0.262326	-0.014541	-0.667232	0.869998	-0.973720	-0.794798	0.589352	0.050453	0.135697
20835	2.074210	-8.438065	2.725645	-0.100538	0.208529	-0.060709	-0.665142	0.873528	-0.972834	-0.793772	0.590220	0.047710	0.138890
20836	1.864027	-8.713639	3.481803	-0.007838	0.300372	-0.147315	-0.661726	0.872358	-0.973442	-0.793593	0.589364	0.044935	0.144367
20837	2.024829	-8.938833	3.873514	-0.008140	0.360220	-0.193824	-0.660673	0.871553	-0.975607	-0.793384	0.588137	0.041585	0.151354
20838	2.094167	-9.058965	3.587739	-0.044035	0.549436	-0.163555	-0.658306	0.870291	-0.977270	-0.792829	0.587012	0.034905	0.160065
20839	2.660398	-9.068141	3.292305	-0.237029	0.687232	-0.191686	-0.650176	0.873037	-0.978339	-0.789986	0.588245	0.025605	0.170984
20840	2.745962	-8.697629	3.571317	-0.382704	0.538277	-0.257675	-0.641532	0.879306	-0.976644	-0.784864	0.592280	0.019076	0.181190
20841	2.357906	-8.595390	4.097749	-0.219176	0.449077	-0.298332	-0.636429	0.884713	-0.976133	-0.781498	0.593784	0.014887	0.190946
20842	2.500710	-8.668014	4.357792	-0.093049	0.683121	-0.262878	-0.630522	0.884902	-0.978189	-0.779575	0.592515	0.007209	0.202823
20843	3.177006	-8.684954	3.572412	-0.240351	0.841702	-0.109509	-0.620300	0.890252	-0.980264	-0.776509	0.592551	-0.005445	0.214216
20844	3.069957	-8.196622	3.449921	-0.469605	0.678048	-0.113921	-0.607329	0.897738	-0.975521	-0.770351	0.596904	-0.016407	0.223599
20845	2.747857	-7.818959	3.584001	-0.118529	0.585374	-0.201769	-0.597773	0.906322	-0.973098	-0.768031	0.595914	-0.023356	0.233387
20846	3.198871	-8.733214	2.519296	0.583330	0.860183	-0.144801	-0.583707	0.900511	-0.987273	-0.773814	0.582918	-0.031908	0.245767
20847	3.869790	-9.332691	2.489048	0.325485	0.499960	-0.190472	-0.571986	0.889020	-1.004924	-0.776508	0.575319	-0.035570	0.254515
20848	3.181462	-9.510189	2.839905	-0.132957	0.009978	-0.094109	-0.571729	0.891275	-1.006983	-0.774584	0.577442	-0.035070	0.255637
20849	3.160990	-10.398884	3.019266	0.247630	-0.075479	-0.104035	-0.573567	0.891322	-1.007227	-0.777133	0.573920	-0.031155	0.256340
20850	2.595717	-11.375179	2.763799	0.545191	-0.127521	-0.165149	-0.579825	0.878151	-1.018210	-0.782674	0.566209	-0.024211	0.257377
20851	1.864203	-10.296228	2.747658	-0.339929	-0.205217	-0.095811	-0.587034	0.875151	-1.019020	-0.778542	0.572549	-0.021437	0.256125
20852	1.565963	-8.757996	2.423656	-1.267722	0.098700	-0.047258	-0.587230	0.894409	-0.995404	-0.763666	0.591668	-0.028485	0.256773
20853	1.850938	-7.670345	2.092066	-1.030977	0.374088	-0.171276	-0.585466	0.916194	-0.969203	-0.750320	0.605416	-0.037283	0.262870
20854	2.292769	-7.584655	2.133856	0.038683	0.273716	-0.275640	-0.583259	0.923428	-0.960888	-0.749246	0.603638	-0.037542	0.269895
20855	2.871652	-8.666377	2.138115	0.518631	0.087810	-0.215289	-0.586119	0.915267	-0.970422	-0.754352	0.595505	-0.033277	0.274263
20856	3.383491	-9.501715	2.417641	0.375021	0.057198	-0.032131	-0.582299	0.911268	-0.974847	-0.758713	0.589592	-0.031395	0.275228
20857	3.246061	-9.567336	2.218973	0.017824	-0.137600	0.099920	-0.582422	0.908547	-0.976794	-0.759643	0.590041	-0.030183	0.271816
20858	2.720809	-9.052559	2.572020	-0.311981	-0.179695	0.106659	-0.585957	0.906089	-0.980820	-0.756881	0.595744	-0.029816	0.267078
20859	2.666416	-8.259856	2.631760	-0.365135	-0.030585	0.099467	-0.584671	0.913555	-0.969562	-0.753138	0.601395	-0.032282	0.264698
20860	2.810086	-8.021793	2.826911	0.018053	0.193609	0.010113	-0.581535	0.918105	-0.965863	-0.753453	0.600146	-0.034816	0.266311
20861	2.927454	-8.140985	3.177982	0.349964	0.241264	-0.076979	-0.576558	0.921240	-0.962630	-0.757141	0.593630	-0.035426	0.270344
20862	3.054442	-8.386219	3.477349	0.305833	0.268277	-0.105260	-0.573385	0.914736	-0.971914	-0.760105	0.587656	-0.036307	0.274924
20863	3.428164	-8.452279	3.243827	0.102246	0.354920	-0.082432	-0.568101	0.904514	-0.984133	-0.760677	0.584183	-0.039885	0.280197
20864	3.695564	-8.321261	2.813016	-0.035210	0.588629	-0.015999	-0.556287	0.904592	-0.987190	-0.759783	0.581452	-0.048558	0.286854
20865	3.500990	-8.130596	3.017401	-0.020030	0.431911	-0.073505	-0.546844	0.906858	-0.986695	-0.758777	0.579321	-0.054030	0.292790
20866	3.214660	-8.567725	3.960168	0.388155	0.363091	-0.206987	-0.538968	0.907018	-0.989439	-0.761732	0.571549	-0.054623	0.300186
20867	3.011849	-9.000953	4.520390	0.569465	0.308193	-0.334028	-0.539190	0.895214	-1.005767	-0.765938	0.561281	-0.051686	0.309244
20868	1.605318	-9.533822	3.845876	0.023907	0.306865	-0.255833	-0.536531	0.884907	-1.017693	-0.764407	0.559329	-0.053100	0.316249
20869	0.641560	-11.192023	4.300535	0.093350	0.513658	-0.255791	-0.531024	0.886855	-1.017561	-0.763378	0.554849	-0.057229	0.325762
20870	1.976328	-10.061004	4.443666	0.151269	0.939683	-0.129456	-0.515775	0.880237	-1.027785	-0.763115	0.546535	-0.068903	0.337946
20871	2.624278	-9.326160	2.501326	-0.523449	0.706188	0.093132	-0.497682	0.885995	-1.019033	-0.757069	0.549540	-0.084005	0.343214
20872	2.200937	-8.605757	1.898067	-0.646461	0.708180	0.184781	-0.475679	0.900662	-1.004325	-0.750081	0.554142	-0.100853	0.346603
20873	1.818960	-8.491056	4.426996	-0.129085	0.481642	0.176132	-0.457591	0.908244	-0.996712	-0.748998	0.552375	-0.110727	0.348745
20874	1.568236	-8.121775	4.859358	0.272485	-0.100718	0.133027	-0.449439	0.903715	-1.000406	-0.753308	0.548770	-0.108500	0.345840
20875	1.864923	-8.548598	3.273607	0.315136	-0.006448	0.073637	-0.449934	0.894486	-1.007873	-0.757434	0.543883	-0.106839	0.345066
20876	2.288570	-8.909852	3.173806	0.074878	0.225175	0.045999	-0.445724	0.891707	-1.011599	-0.758233	0.541169	-0.109957	0.346596
20877	2.390771	-8.645752	4.212254	-0.355693	-0.260064	0.106908	-0.445740	0.896286	-1.006002	-0.755815	0.548105	-0.109425	0.341102
20878	1.958438	-8.449698	4.353948	-0.339713	-0.422098	0.120150	-0.449032	0.899230	-0.998292	-0.753989	0.555913	-0.106315	0.333405
20879	1.539209	-8.348098	4.212762	-0.163955	-0.308980	0.063167	-0.454828	0.905438	-0.991646	-0.753398	0.560254	-0.103241	0.328403
20880	1.603447	-8.058107	4.135530	-0.249167	-0.262657	-0.041150	-0.460349	0.907696	-0.988054	-0.751014	0.565876	-0.100170	0.325159
20881	1.780794	-8.142226	4.519464	-0.305661	-0.242589	-0.080143	-0.472588	0.917415	-0.977235	-0.747703	0.572091	-0.097393	0.322749
20882	2.198614	-8.323970	4.475892	-0.023477	-0.044142	-0.097521	-0.480205	0.918470	-0.973391	-0.747017	0.572980	-0.095532	0.323317
20883	2.855670	-8.195526	4.653927	-0.177649	0.087179	-0.065491	-0.477710	0.918125	-0.972899	-0.744628	0.575033	-0.096975	0.324751
20884	2.957242	-8.994702	4.148030	-0.182937	-0.102352	-0.133888	-0.481668	0.924166	-0.966812	-0.741968	0.578738	-0.094870	0.324878
20885	3.112517	-10.416766	2.902390	0.347074	0.036788	0.135711	-0.483229	0.919821	-0.968926	-0.747009	0.572923	-0.094444	0.323755
20886	2.253267	-9.318417	1.690848	0.138021	0.129497	0.231302	-0.475340	0.915911	-0.975257	-0.749949	0.569638	-0.097913	0.321718
20887	2.273323	-7.541291	2.388046	-0.280472	-0.160741	0.141398	-0.471149	0.918526	-0.972695	-0.748157	0.574489	-0.098634	0.317010
20888	3.244938	-8.028268	4.679049	-0.007199	-0.678815	-0.382915	-0.480740	0.921127	-0.967982	-0.747030	0.579647	-0.083856	0.314521
20889	3.834211	-11.355112	2.998999	1.201894	-0.735934	-0.466080	-0.511144	0.907234	-0.984032	-0.759106	0.566741	-0.059527	0.314673
20890	2.451457	-12.746870	1.359372	1.078932	-0.396647	-0.140321	-0.529158	0.877081	-1.015498	-0.770839	0.552937	-0.044855	0.313139
20891	0.647813	-10.289168	2.777673	-0.682700	-0.775085	0.104840	-0.546751	0.878056	-1.010346	-0.764584	0.568112	-0.038119	0.302005
20892	1.103686	-8.033281	3.328193	-1.800609	-0.022439	0.067044	-0.555256	0.909515	-0.973350	-0.744316	0.595430	-0.048845	0.298449
20893	2.331012	-6.569394	2.242895	-1.403372	0.725368	-0.119959	-0.546297	0.938558	-0.938757	-0.725947	0.611811	-0.066391	0.307052
20894	2.975071	-7.082175	0.394082	0.475043	-0.001610	-0.282351	-0.544739	0.943282	-0.928918	-0.730126	0.605328	-0.059716	0.311332
20895	3.023893	-8.770494	1.351755	1.635575	-0.480497	-0.079285	-0.558435	0.918057	-0.962405	-0.749652	0.584259	-0.041353	0.308144
20896	1.928832	-10.323980	4.622291	1.267111	-0.554847	0.356046	-0.561506	0.893721	-0.984549	-0.766925	0.568215	-0.029092	0.296836
20897	2.380884	-9.801312	3.756166	-0.133050	0.421404	0.453282	-0.551502	0.885194	-0.996901	-0.767897	0.567489	-0.041358	0.294244
20898	3.214112	-8.732913	2.743588	-1.275510	1.056249	0.207784	-0.532489	0.891444	-0.992532	-0.753534	0.580447	-0.067020	0.301289
20899	4.296552	-7.854060	2.722035	-1.141112	0.704420	0.030633	-0.511590	0.922359	-0.960942	-0.739349	0.593211	-0.084633	0.307084
20900	4.106835	-6.740934	3.386518	-0.244374	0.009721	0.026328	-0.507560	0.933362	-0.943619	-0.736753	0.596786	-0.086270	0.305940
20901	3.726445	-6.495325	4.176845	0.444703	-0.080205	0.087201	-0.499081	0.949765	-0.930963	-0.742817	0.590540	-0.083067	0.304279
20902	3.492663	-9.361037	5.649770	1.691955	-0.081018	-0.244709	-0.502426	0.929975	-0.958146	-0.761100	0.566024	-0.068440	0.309287
20903	1.487994	-11.322275	4.500772	1.707322	-0.238086	-0.367120	-0.519444	0.876903	-1.017343	-0.778141	0.541601	-0.049715	0.314155
20904	-0.806514	-11.024309	2.570126	-0.651374	0.149519	0.006888	-0.529924	0.870777	-1.023534	-0.771050	0.550812	-0.055905	0.314584
20905	-0.625472	-10.331674	2.892959	-1.235453	0.990969	0.118222	-0.511110	0.897175	-0.998180	-0.756834	0.563229	-0.080106	0.321805
20906	1.052845	-9.851983	4.895103	-0.354268	0.953123	-0.272225	-0.493581	0.914873	-0.978406	-0.749515	0.562835	-0.093506	0.335710
20907	2.577203	-9.317170	3.763351	0.750720	0.941502	0.003133	-0.476748	0.905343	-0.989936	-0.756181	0.545088	-0.102506	0.347222
20908	3.002269	-8.537880	1.344524	-0.172386	0.747518	0.267689	-0.456791	0.903426	-0.992485	-0.754634	0.541948	-0.117717	0.350660
20909	2.214853	-7.848229	1.883153	-0.976301	0.121173	0.367382	-0.440042	0.918668	-0.973445	-0.746292	0.554931	-0.130248	0.343708
20910	1.187675	-8.160264	4.568791	-0.433572	-0.992344	0.063314	-0.445734	0.933192	-0.955234	-0.744528	0.568014	-0.118739	0.330061
20911	0.190272	-9.408927	4.629437	0.963343	-0.746475	-0.200107	-0.468003	0.920126	-0.973212	-0.755859	0.558899	-0.098903	0.326385
20912	0.298393	-9.970233	3.096676	0.804925	0.428275	-0.156804	-0.471997	0.897568	-0.999678	-0.762978	0.544216	-0.098128	0.334760
20913	1.337781	-9.082426	3.309595	-0.923280	0.365953	-0.093934	-0.470578	0.905391	-0.992133	-0.751592	0.555961	-0.108863	0.337884
20914	2.319750	-8.147061	4.054688	-1.674629	0.166136	-0.104913	-0.469632	0.936005	-0.951681	-0.731631	0.579984	-0.121185	0.337119
20915	3.070260	-7.196429	5.259473	-0.900891	0.016752	-0.195620	-0.471558	0.961799	-0.915471	-0.719912	0.593384	-0.125150	0.337580
20916	2.989339	-6.586282	4.973206	0.213435	-0.634241	-0.383717	-0.480765	0.967329	-0.906016	-0.721492	0.595547	-0.109787	0.335737
20917	2.214560	-7.372362	3.261021	1.040072	-0.579219	-0.316875	-0.502771	0.953810	-0.922548	-0.733054	0.584814	-0.090500	0.335314
20918	2.558916	-10.084558	3.099505	1.561430	0.431838	-0.144292	-0.514120	0.933424	-0.952053	-0.749276	0.559055	-0.084439	0.344838
20919	3.971978	-10.808815	4.038815	0.914369	0.234684	-0.047100	-0.505764	0.907655	-0.983548	-0.758862	0.543607	-0.080941	0.349384
20920	4.989501	-10.472501	3.051854	-0.110565	-0.737183	0.217318	-0.513757	0.903205	-0.986789	-0.760408	0.550089	-0.072625	0.337502
20921	4.986531	-9.953302	1.555670	-0.033065	-1.261410	0.192120	-0.522933	0.899593	-0.989192	-0.763036	0.558655	-0.055503	0.320312
20922	2.555042	-9.240028	2.604449	0.222334	-1.644715	0.062756	-0.553639	0.896643	-0.987073	-0.767621	0.565493	-0.029056	0.300220
20923	0.396286	-9.058276	3.027819	-0.000990	-1.777666	0.180129	-0.595926	0.902319	-0.969257	-0.769316	0.575749	-0.003639	0.276861
20924	-0.411068	-8.842462	1.932829	-0.205115	-0.787149	0.249675	-0.617472	0.907738	-0.954743	-0.768444	0.583209	0.004877	0.263321
20925	1.012944	-9.078779	1.749662	0.098404	0.559763	0.037926	-0.612755	0.910368	-0.953384	-0.769871	0.578815	-0.003641	0.268809
20926	3.151684	-8.675735	3.285164	0.160455	0.630591	0.078718	-0.594874	0.901551	-0.966899	-0.772126	0.572953	-0.013163	0.274540
20927	4.316095	-8.562419	2.901263	0.015317	-0.267306	0.098789	-0.590934	0.900807	-0.968563	-0.772962	0.574254	-0.010018	0.269558
20928	4.018967	-8.276572	2.690231	0.107753	-0.464055	0.175677	-0.590292	0.904773	-0.960999	-0.775334	0.575074	-0.003929	0.261022
20929	3.426923	-8.190197	2.972257	0.352281	-0.306452	0.212936	-0.593430	0.901176	-0.964002	-0.780514	0.571277	0.000337	0.253851
20930	3.525271	-8.261227	2.975811	0.239213	-0.222268	0.114084	-0.596299	0.895559	-0.969732	-0.783940	0.568701	0.004086	0.248999
20931	3.367703	-8.210574	4.039185	0.025957	-0.263778	0.102548	-0.603381	0.893535	-0.971045	-0.784742	0.569703	0.007357	0.244060
20932	3.825951	-7.852824	3.326118	0.039036	-0.122629	0.008797	-0.605477	0.892137	-0.968273	-0.785353	0.569726	0.009778	0.241943
20933	3.900199	-7.341784	3.211425	0.242592	-0.116259	0.036848	-0.599969	0.894059	-0.973195	-0.788281	0.566560	0.012609	0.239716
20934	3.816281	-7.532643	3.053852	0.473815	-0.231887	0.188925	-0.599945	0.886719	-0.979012	-0.794547	0.560251	0.016708	0.233526
20935	3.085479	-8.487516	4.225154	0.694012	-0.220016	-0.001098	-0.599258	0.877234	-0.988629	-0.802176	0.550257	0.023753	0.230579
20936	1.955629	-9.070962	5.677440	0.804528	-0.444433	-0.237999	-0.611932	0.859308	-1.003146	-0.809659	0.539220	0.037501	0.228665
20937	1.791131	-10.782671	5.690117	0.728315	-0.235384	-0.377362	-0.628017	0.840866	-1.015913	-0.815549	0.528161	0.048918	0.231373
20938	2.130737	-11.063092	4.042004	0.603452	0.308141	-0.252297	-0.623503	0.825431	-1.035468	-0.821070	0.516622	0.049685	0.237648
20939	1.853020	-8.845040	2.235767	-0.654348	0.147754	-0.022974	-0.620621	0.827302	-1.035442	-0.814294	0.526716	0.044503	0.239823
20940	1.736259	-7.512152	2.838256	-1.191590	0.176418	0.145225	-0.612571	0.854230	-1.010481	-0.802485	0.545278	0.034776	0.239751
20941	2.019584	-7.594203	4.568384	0.128405	0.115602	0.038364	-0.605383	0.863796	-1.000154	-0.804181	0.542803	0.033182	0.239912
20942	3.128181	-9.141975	5.172435	1.541571	0.098700	0.129133	-0.600185	0.839926	-1.026766	-0.821259	0.517414	0.037796	0.237461
20943	2.913012	-10.621677	4.416465	1.212860	-0.465295	0.313814	-0.596550	0.811733	-1.050305	-0.834684	0.499881	0.047975	0.226097
20944	1.958309	-9.411021	2.844951	-0.488460	-0.761428	0.413755	-0.606773	0.806870	-1.051406	-0.830853	0.511799	0.054658	0.211561
20945	1.876825	-7.902737	3.449605	-1.386985	-0.383302	0.421254	-0.609757	0.836186	-1.023051	-0.817643	0.536873	0.050810	0.201606
20946	2.883926	-7.369738	5.007169	-0.683450	-0.604181	0.250255	-0.613477	0.849441	-1.005834	-0.810623	0.550661	0.055553	0.191249
20947	3.594038	-7.793779	4.685585	0.594376	-0.938074	0.096397	-0.625809	0.847331	-1.004164	-0.816316	0.544689	0.071970	0.178218
20948	3.622212	-8.919609	3.426590	1.004026	-1.111396	0.268155	-0.643382	0.841896	-1.003205	-0.826264	0.532410	0.091002	0.159828
20949	3.032964	-9.240964	3.552933	0.257962	-1.205102	0.420953	-0.661329	0.830624	-1.006814	-0.827874	0.532705	0.107251	0.139095
20950	2.673387	-8.587217	4.304718	-0.466934	-1.409764	0.431550	-0.681703	0.838427	-0.988781	-0.820714	0.545004	0.124992	0.117371
20951	2.621768	-7.981388	4.062705	-0.300463	-1.353646	0.340479	-0.708859	0.832730	-0.978811	-0.814523	0.553818	0.142736	0.097289
20952	2.832659	-8.157206	3.747999	0.463706	-1.261329	0.320448	-0.729989	0.831058	-0.969314	-0.816370	0.549396	0.160889	0.076284
20953	2.499975	-9.000635	3.558835	0.861580	-1.519829	0.409446	-0.746939	0.835227	-0.953031	-0.821050	0.538664	0.182362	0.049627
20954	1.992230	-9.517109	3.708404	0.678137	-1.438080	0.419248	-0.768692	0.822771	-0.949453	-0.823047	0.530171	0.202281	0.024386
20955	1.797981	-9.224499	3.892776	0.087078	-1.066747	0.373825	-0.786145	0.820359	-0.941484	-0.819641	0.530671	0.215733	0.006043
20956	2.083478	-8.573760	3.268468	-0.193489	-0.987662	0.244301	-0.804629	0.812095	-0.936880	-0.813130	0.534862	0.229518	-0.007988
20957	2.512845	-8.517454	3.014069	0.236573	-0.808074	0.213113	-0.817372	0.814282	-0.922835	-0.811809	0.531820	0.240125	-0.021742
20958	2.436722	-8.742074	3.576605	0.688746	-0.992336	0.232814	-0.828030	0.821330	-0.905602	-0.813958	0.521134	0.253606	-0.039704
20959	2.190647	-9.015938	3.720338	0.695219	-1.008082	0.223955	-0.841645	0.808861	-0.903448	-0.815692	0.510005	0.266799	-0.057955
20960	2.099225	-9.046721	3.732206	0.312489	-0.774387	0.206589	-0.852661	0.805087	-0.896792	-0.814309	0.504996	0.277145	-0.071205
20961	2.562187	-8.914523	3.853716	0.093331	-0.506750	0.168605	-0.861031	0.795108	-0.899937	-0.812201	0.503662	0.283233	-0.080210
20962	2.841807	-8.885208	3.580486	0.192363	-0.395223	0.187255	-0.864195	0.798907	-0.893398	-0.811476	0.500897	0.287666	-0.088638
20963	3.216178	-8.587241	2.783467	0.260484	-0.128459	0.245681	-0.861597	0.806698	-0.879485	-0.812923	0.497848	0.286495	-0.096042
20964	3.497003	-8.523860	3.106888	0.119315	-0.211749	0.258778	-0.854921	0.812590	-0.877513	-0.812292	0.496926	0.287340	-0.103347
20965	2.975404	-8.275980	3.697919	0.086440	-0.849951	0.095548	-0.860842	0.816034	-0.864703	-0.807987	0.494229	0.299659	-0.114454
20966	2.520202	-8.128954	3.194277	0.213864	-0.451243	-0.021631	-0.867784	0.810073	-0.857233	-0.807309	0.489535	0.306873	-0.120148
20967	3.136646	-8.622592	3.462400	0.387108	0.264005	-0.048459	-0.867120	0.807582	-0.857851	-0.812836	0.483594	0.301806	-0.119783
20968	4.313986	-8.601225	3.522429	0.168872	0.199899	-0.044510	-0.865426	0.811464	-0.853758	-0.815678	0.481005	0.298791	-0.118443
20969	4.317579	-8.965360	2.360425	0.171368	-0.164090	0.004488	-0.867532	0.812750	-0.847310	-0.816330	0.477850	0.300753	-0.121702
20970	2.907169	-9.238548	2.097793	-0.162753	-0.146656	0.187767	-0.868341	0.818444	-0.835153	-0.813325	0.481219	0.301963	-0.125493
20971	1.263673	-9.312046	2.177886	-0.716165	0.281457	0.228033	-0.857887	0.832363	-0.818609	-0.807399	0.494990	0.296673	-0.122786
20972	1.779992	-9.220085	2.828413	-0.463327	0.971918	0.044802	-0.847706	0.849089	-0.797451	-0.808194	0.504961	0.281821	-0.111418
20973	3.935718	-9.025528	3.822086	-0.325104	1.159615	-0.048666	-0.841582	0.862023	-0.775836	-0.811249	0.512511	0.263933	-0.097709
20974	4.832774	-8.955955	2.900830	-0.722677	1.052107	-0.006574	-0.839378	0.869493	-0.759534	-0.809074	0.526046	0.248472	-0.083283
20975	4.419243	-8.191814	1.077325	-0.961003	0.397075	0.078766	-0.843887	0.881317	-0.727061	-0.800509	0.542694	0.242625	-0.076167
20976	2.849565	-7.579586	0.475812	-0.533404	-0.102006	0.124104	-0.851661	0.887656	-0.693527	-0.793920	0.551604	0.243920	-0.076993
20977	1.893921	-7.970511	2.297814	0.440439	0.028598	0.208627	-0.872930	0.885608	-0.661034	-0.798402	0.545842	0.240353	-0.082709
20978	2.306820	-9.851280	3.005775	1.179672	-0.104576	0.274601	-0.899042	0.881106	-0.643724	-0.810018	0.527956	0.237199	-0.094183
20979	2.221795	-10.731650	1.211975	0.724003	-0.288084	0.597437	-0.934330	0.873421	-0.635585	-0.814820	0.518662	0.234014	-0.110889
20980	2.498957	-9.314005	1.257920	-0.148331	0.473916	0.839042	-0.970429	0.873740	-0.625722	-0.813414	0.525902	0.218092	-0.119249
20981	5.176987	-9.323242	5.229442	0.033112	0.312090	0.337504	-1.009509	0.864525	-0.644184	-0.814079	0.527775	0.209337	-0.122095
20982	6.028348	-10.013799	8.052587	1.126679	-1.276298	0.014043	-1.064542	0.834507	-0.662856	-0.820041	0.506002	0.227320	-0.140786
20983	3.734711	-7.271784	4.957924	-1.094441	-0.854337	0.160536	-1.097589	0.822004	-0.639602	-0.804204	0.522103	0.242748	-0.147436
20984	1.351452	-7.740063	2.308313	-0.852979	-0.006001	0.444929	-1.102989	0.827160	-0.629670	-0.793713	0.537770	0.240943	-0.150896
20985	2.155492	-8.475488	2.141177	1.335212	-0.952919	0.367790	-1.111882	0.819775	-0.661452	-0.801785	0.515229	0.247988	-0.173730
20986	2.565536	-8.899776	5.006535	1.159595	-1.478937	0.441532	-1.135276	0.788832	-0.689290	-0.804149	0.493210	0.263184	-0.202045
20987	1.366550	-7.984585	5.542869	0.178634	-0.965084	0.394216	-1.143382	0.779322	-0.701201	-0.798982	0.488347	0.274030	-0.219210
20988	0.420744	-7.407385	2.787477	0.150872	-0.328628	0.170359	-1.133805	0.783307	-0.721929	-0.797761	0.485305	0.277188	-0.226324
20989	0.856249	-8.110813	1.212885	0.569464	-0.115206	-0.263727	-1.122479	0.774943	-0.761286	-0.803657	0.474209	0.278961	-0.226807
20990	0.842400	-9.516005	4.828351	0.601279	-0.832199	-0.307140	-1.115854	0.758004	-0.796073	-0.805808	0.458851	0.292676	-0.233387
20991	-0.003437	-10.252150	5.481839	0.029603	-0.610350	-0.091597	-1.102710	0.753302	-0.809403	-0.802769	0.454972	0.303042	-0.238175
20992	-0.035689	-9.981146	3.120203	-0.393171	1.240956	0.366319	-1.057339	0.771669	-0.841256	-0.804561	0.469155	0.281773	-0.230605
20993	1.814733	-10.544570	3.927314	-0.165124	1.724702	0.806462	-0.996627	0.796779	-0.886901	-0.808260	0.484068	0.246840	-0.226854
20994	4.312907	-8.688554	4.163247	-2.025166	0.442974	-0.412319	-0.948286	0.828699	-0.890699	-0.791911	0.516224	0.252857	-0.206039
20995	3.856151	-8.970849	6.591794	-0.958716	-0.542118	-0.623867	-0.950334	0.849970	-0.843992	-0.781502	0.525847	0.271651	-0.197346
20996	4.175263	-8.892546	3.789925	1.438279	1.629922	-0.485760	-0.919053	0.840345	-0.884282	-0.806516	0.506588	0.245560	-0.180558
20997	2.944526	-10.072770	2.519190	0.986767	1.489228	-0.277316	-0.877199	0.809404	-0.953291	-0.824200	0.494373	0.220638	-0.166158
20998	0.690487	-9.856426	2.145153	-1.330223	0.580443	-0.855712	-0.879793	0.799149	-0.956112	-0.815915	0.514080	0.224065	-0.140707
20999	1.574738	-8.968844	3.869558	-2.207075	1.295061	-0.997382	-0.870040	0.826304	-0.924514	-0.800506	0.548535	0.219068	-0.101534
21000	3.232466	-7.026313	2.456911	-1.893052	2.288564	-0.720807	-0.845454	0.854827	-0.907138	-0.789708	0.579203	0.194049	-0.056837
21001	3.780157	-6.810082	2.318053	-1.278891	2.363081	-0.790141	-0.795679	0.888667	-0.899322	-0.783637	0.598174	0.167172	-0.012400
21002	2.522262	-6.527148	1.690081	0.237605	1.228836	-0.718100	-0.774930	0.886197	-0.908813	-0.790418	0.592087	0.156581	0.012423
21003	1.857323	-7.733408	1.414037	0.959876	1.967396	-0.569455	-0.760803	0.861838	-0.941127	-0.806894	0.574171	0.132456	0.041296
21004	2.525665	-8.944421	2.841991	0.424467	2.294791	-0.685868	-0.717673	0.839909	-0.981542	-0.816320	0.562942	0.103728	0.077195
21005	3.683201	-9.068992	3.381454	-0.518797	2.369806	-0.874265	-0.673557	0.836639	-0.997441	-0.812902	0.565324	0.074173	0.118735
21006	5.503340	-9.895236	2.914047	-0.408186	2.057069	-1.093757	-0.636533	0.834721	-1.010957	-0.807875	0.564837	0.052288	0.159884
21007	5.221109	-11.361640	1.722708	-0.188436	1.719156	-0.983685	-0.610139	0.831830	-1.019727	-0.803654	0.561131	0.035339	0.194994
21008	1.858266	-9.296526	1.045592	-1.498851	2.098725	-0.609846	-0.582366	0.848820	-1.009533	-0.784898	0.575837	0.002824	0.228775
21009	0.739940	-8.763022	4.761766	-1.989632	2.379022	-0.964857	-0.544702	0.891131	-0.972455	-0.756029	0.595122	-0.032169	0.270581
21010	-0.463321	-9.289286	8.646986	0.556872	2.643062	-1.350173	-0.520303	0.895464	-0.968209	-0.752360	0.572282	-0.052786	0.321965
21011	0.549049	-8.159101	10.274816	-0.753592	3.142379	-1.131259	-0.487210	0.891082	-0.978964	-0.731617	0.563212	-0.091596	0.373014
21012	1.807426	-7.437800	5.126279	-1.733563	4.085411	-1.059523	-0.438623	0.923086	-0.937549	-0.693870	0.557789	-0.151658	0.429437
21013	4.293897	-7.793478	2.264216	-0.510953	4.535892	-0.518402	-0.373059	0.940634	-0.904099	-0.667405	0.525242	-0.212150	0.483409
21014	3.695242	-9.024810	5.937445	-0.108249	2.159522	-0.856707	-0.328062	0.945822	-0.878650	-0.648095	0.508913	-0.232789	0.516517
21015	1.016261	-8.318716	4.531033	-0.088872	0.861465	-0.860822	-0.334776	0.951927	-0.872663	-0.634415	0.504915	-0.235837	0.535686
21016	0.884469	-7.721719	3.398540	-0.796867	1.883444	-0.723860	-0.319880	0.970458	-0.838071	-0.609297	0.497898	-0.260583	0.559421
21017	0.788255	-7.572855	4.561732	-1.001842	2.117408	-0.761918	-0.306293	0.987495	-0.797262	-0.579442	0.489651	-0.289519	0.583667
21018	1.860617	-8.189194	5.713602	-0.756734	2.484451	-0.847447	-0.304632	0.999013	-0.763539	-0.547059	0.473712	-0.318283	0.612389
21019	3.360613	-8.509110	5.278282	-0.258006	2.204008	-0.766648	-0.298890	1.006613	-0.731981	-0.521071	0.453715	-0.337745	0.639184
21020	3.800594	-8.008520	4.286803	-0.459077	1.440194	-0.581298	-0.298664	1.016048	-0.708812	-0.499627	0.443887	-0.353073	0.654734
21021	3.275155	-7.629684	4.489244	-0.954846	0.973494	-0.431914	-0.296879	1.028847	-0.664545	-0.478873	0.443365	-0.371073	0.660616
21022	3.098500	-7.620657	5.383876	-0.551630	1.180491	-0.466440	-0.300330	1.037849	-0.630710	-0.459078	0.436475	-0.385276	0.671043
21023	3.795500	-7.328882	5.431941	-0.276206	1.112315	-0.345944	-0.307817	1.038295	-0.618376	-0.443805	0.426396	-0.395707	0.681645
21024	3.733424	-8.330155	4.003173	-0.376757	0.603556	-0.303453	-0.313608	1.041742	-0.599717	-0.431843	0.424003	-0.403455	0.686263
21025	4.010396	-9.650575	2.038479	0.272765	0.720198	-0.198076	-0.318860	1.041575	-0.593146	-0.425996	0.413158	-0.403827	0.696241
21026	3.992218	-10.398278	3.834174	0.713900	-0.109658	-0.285114	-0.316751	1.040197	-0.607842	-0.429013	0.411018	-0.390419	0.703268
21027	3.198472	-10.776648	4.828318	0.166848	-1.394047	-0.381521	-0.338522	1.037039	-0.630034	-0.436088	0.431881	-0.372409	0.696145
21028	2.486724	-11.224307	2.196141	-0.340184	-0.664138	-0.197850	-0.356637	1.037802	-0.633393	-0.435545	0.445687	-0.369459	0.689321
21029	1.896491	-8.989985	1.275499	-0.533851	-0.008167	-0.077503	-0.360849	1.040377	-0.620631	-0.430097	0.450959	-0.375756	0.685901
21030	1.923988	-7.363141	2.611845	-0.915952	-0.627520	-0.004970	-0.365198	1.043522	-0.596146	-0.426582	0.467507	-0.382684	0.673066
21031	2.574567	-8.205570	3.812647	-0.301741	-0.946519	0.055780	-0.370864	1.048388	-0.573055	-0.432035	0.482231	-0.378835	0.661274
21032	2.164195	-8.521511	1.537700	0.558989	-0.540941	0.053275	-0.373211	1.044586	-0.586181	-0.442445	0.484259	-0.367094	0.659528
21033	1.604177	-9.053968	1.142017	0.624367	-0.133590	0.106714	-0.372495	1.040193	-0.603580	-0.451199	0.479625	-0.358475	0.661721
21034	2.247758	-9.345506	2.839054	0.228898	-0.153788	0.180322	-0.368272	1.034482	-0.618440	-0.457098	0.478440	-0.355659	0.660048
21035	3.150585	-8.637346	3.174289	-0.455149	-0.056037	0.095463	-0.365394	1.037370	-0.614391	-0.454744	0.482588	-0.361854	0.655270
21036	3.308228	-7.911268	2.437186	-0.397881	0.047653	0.092723	-0.361454	1.036627	-0.609937	-0.451960	0.485027	-0.368283	0.651804
21037	3.230435	-7.922405	2.285665	0.127428	0.235001	0.102662	-0.356199	1.034447	-0.604480	-0.453138	0.480022	-0.369520	0.653988
21038	3.286582	-8.018028	2.586388	0.214264	0.289349	0.161535	-0.349545	1.032624	-0.601058	-0.455364	0.473222	-0.370774	0.656682
21039	3.882947	-7.934409	2.445210	0.043666	0.451110	0.107091	-0.342976	1.031016	-0.603843	-0.454127	0.466099	-0.375051	0.660195
21040	4.159507	-8.526452	2.648293	0.259810	0.488381	0.040776	-0.335743	1.026496	-0.606994	-0.453610	0.457094	-0.376304	0.666107
21041	3.760397	-8.761736	3.679940	0.465805	-0.025995	-0.013957	-0.331917	1.022536	-0.631631	-0.458127	0.453354	-0.369402	0.669427
21042	2.882961	-9.578526	4.559299	0.299194	-0.095983	-0.190654	-0.336365	1.019400	-0.647637	-0.459224	0.453451	-0.362644	0.672298
21043	2.118535	-10.376292	5.283139	0.262648	0.205603	-0.319499	-0.341350	1.019534	-0.654757	-0.456105	0.450561	-0.357752	0.678952
21044	0.699986	-9.637667	3.465093	-0.344702	0.620815	-0.280407	-0.346339	1.019718	-0.651769	-0.444919	0.447383	-0.365406	0.684379
21045	0.568738	-8.416930	1.841751	-0.573373	0.976488	-0.145335	-0.347664	1.021830	-0.633601	-0.430918	0.440019	-0.380335	0.689955
21046	0.971330	-8.924023	3.359732	-0.278395	0.902788	-0.153826	-0.343480	1.025231	-0.616786	-0.419594	0.431186	-0.390442	0.696832
21047	1.019737	-10.308844	5.335560	0.940642	0.536359	-0.306178	-0.347665	1.021470	-0.629889	-0.419589	0.417954	-0.378940	0.711100
21048	1.928995	-11.285123	4.740256	0.370106	1.222509	0.085273	-0.338064	1.015919	-0.638818	-0.414722	0.396848	-0.384410	0.723012
21049	2.331176	-10.210134	2.313682	-0.948167	1.136473	0.236112	-0.323374	1.017056	-0.618072	-0.402148	0.386164	-0.409164	0.722315
21050	2.054909	-8.059847	2.072381	-1.254918	0.232373	0.305373	-0.311325	1.021075	-0.575130	-0.395016	0.390396	-0.431286	0.711018
21051	1.512068	-7.020952	4.002160	-0.573776	-0.233837	0.120668	-0.306602	1.020379	-0.561243	-0.394707	0.397058	-0.438427	0.703088
21052	1.221871	-7.608623	5.071094	0.645874	0.086173	-0.034300	-0.307384	1.018821	-0.565006	-0.398813	0.391168	-0.429603	0.709490
21053	1.572441	-8.864526	3.801312	1.211780	0.361400	-0.041368	-0.304218	1.015232	-0.580848	-0.404965	0.376419	-0.414711	0.722723
21054	2.182281	-9.463198	2.845153	0.191660	0.137078	-0.160938	-0.306895	1.009324	-0.601581	-0.403187	0.374380	-0.411709	0.726481
21055	2.329480	-8.846302	4.248147	-0.996560	-0.039308	-0.119912	-0.310327	1.013696	-0.583314	-0.394699	0.383751	-0.424771	0.718691
21056	2.156671	-8.053226	5.175492	-0.877607	-0.112300	-0.074935	-0.318207	1.013705	-0.575776	-0.388009	0.393018	-0.435749	0.710710
21057	1.645861	-7.654855	3.996765	-0.133618	-0.120651	-0.096401	-0.321494	1.013744	-0.561904	-0.387137	0.396419	-0.435777	0.709278
21058	1.343836	-7.956542	3.128161	0.331280	0.079151	-0.144842	-0.325706	1.015854	-0.546892	-0.387266	0.394144	-0.430415	0.713735
21059	2.174268	-8.203553	3.660918	0.173999	0.314344	-0.214742	-0.330681	1.011804	-0.552550	-0.383356	0.389945	-0.428477	0.719297
21060	3.034238	-8.372290	4.834185	-0.288657	-0.016216	-0.341405	-0.338826	1.013283	-0.548553	-0.376569	0.395465	-0.429713	0.719132
21061	2.980188	-9.480178	3.738596	-0.058425	-0.334188	-0.385953	-0.355618	1.010957	-0.563598	-0.373891	0.403822	-0.424726	0.718847
21062	3.067602	-10.512767	1.879028	0.540366	0.466831	-0.216212	-0.362170	1.007835	-0.572001	-0.371392	0.395027	-0.418549	0.728587
21063	3.172818	-10.719618	1.664803	0.243004	0.167765	-0.017497	-0.368076	1.006465	-0.566657	-0.372077	0.390820	-0.415959	0.731981
21064	2.412560	-10.475946	3.382120	-0.053921	-0.849611	0.033527	-0.371749	1.005768	-0.568898	-0.379405	0.403488	-0.410517	0.724379
21065	2.377886	-10.044601	2.800185	0.362713	-0.721413	0.025049	-0.377641	1.001738	-0.580663	-0.388992	0.410842	-0.399834	0.721129
21066	1.884409	-9.381246	2.645263	-0.073358	-0.392790	0.032941	-0.378543	0.998364	-0.602040	-0.392233	0.416966	-0.397982	0.716870
21067	0.846445	-8.858824	2.585409	-0.577578	-0.503446	0.090093	-0.381438	0.999567	-0.591063	-0.393125	0.427844	-0.402992	0.707106
21068	1.049431	-8.889161	2.221228	-0.403763	-0.127469	0.118648	-0.384214	1.003233	-0.566708	-0.392596	0.432005	-0.408594	0.701635
21069	2.177906	-8.650267	1.991714	-0.134946	0.139952	0.006019	-0.382639	1.002483	-0.559567	-0.390849	0.430937	-0.411680	0.701462
21070	2.894480	-8.544983	2.455746	0.079761	-0.150574	0.001124	-0.382899	1.001653	-0.559324	-0.393033	0.432571	-0.409284	0.700638
21071	2.934059	-8.976236	3.057085	0.214032	-0.194344	0.019826	-0.381318	1.000397	-0.566564	-0.397207	0.433351	-0.404952	0.700319
21072	2.552640	-9.085124	2.817563	0.055327	-0.216338	0.062601	-0.380516	0.996368	-0.572819	-0.400554	0.435588	-0.402885	0.698214
21073	2.342707	-8.593839	2.359763	-0.174591	-0.087677	0.101640	-0.381834	0.997705	-0.569437	-0.401611	0.437306	-0.405544	0.694986
21074	2.742253	-8.193373	2.508592	-0.129151	0.084826	0.046197	-0.379206	0.996426	-0.564453	-0.400671	0.436941	-0.408316	0.694136
21075	3.386456	-8.099108	3.004180	0.166075	0.179204	-0.143392	-0.381307	0.996479	-0.564693	-0.399092	0.434231	-0.406196	0.697979
21076	3.622628	-8.648139	3.732777	0.427021	0.002587	-0.173809	-0.384184	0.993681	-0.572729	-0.400583	0.432339	-0.398616	0.702653
21077	2.925841	-9.151046	3.953459	0.355589	-0.029220	-0.064442	-0.386271	0.990702	-0.585834	-0.403386	0.430350	-0.392772	0.705555
21078	2.344722	-8.855882	2.876844	-0.150734	0.227928	0.003831	-0.389811	0.989632	-0.590084	-0.400580	0.428472	-0.396656	0.706124
21079	2.702783	-8.354250	2.804623	-0.477133	0.614869	-0.041671	-0.386928	0.989683	-0.576815	-0.391389	0.423852	-0.407886	0.707667
21080	3.453522	-7.607542	3.560894	-0.326266	0.547851	-0.045376	-0.384052	0.991864	-0.559753	-0.383715	0.419144	-0.416272	0.709788
21081	3.485918	-7.665215	3.480494	0.037435	0.242931	-0.102771	-0.382736	0.989971	-0.550784	-0.380925	0.416244	-0.416635	0.712778
21082	3.081805	-8.366681	3.819957	0.655568	0.358346	-0.244973	-0.386930	0.988807	-0.562477	-0.380108	0.408297	-0.407820	0.722837
21083	2.906817	-8.767791	4.953596	0.515732	0.350457	-0.404569	-0.391380	0.986428	-0.581389	-0.375946	0.402538	-0.399519	0.732811
21084	3.533079	-9.360745	5.400870	-0.100977	0.556538	-0.461889	-0.401749	0.985881	-0.583549	-0.364126	0.398963	-0.401314	0.739721
21085	3.768667	-9.660052	3.687128	-0.547316	0.757273	-0.355913	-0.409639	0.988464	-0.567416	-0.348709	0.394513	-0.411814	0.743755
21086	2.632174	-8.918782	1.432465	-0.574657	0.120687	0.023892	-0.413982	0.989982	-0.550560	-0.343747	0.396668	-0.421270	0.739611
21087	1.079301	-10.573037	2.576603	0.391221	-0.585595	-0.139887	-0.417004	0.990693	-0.548375	-0.350072	0.403763	-0.410235	0.739008
21088	0.970703	-9.370877	4.937251	1.025354	0.197710	-0.099374	-0.421322	0.987893	-0.567168	-0.355444	0.394571	-0.395468	0.749386
21089	1.972011	-9.469343	3.741277	-0.463249	0.781782	0.007366	-0.417642	0.986926	-0.570965	-0.346105	0.385939	-0.407943	0.751562
21090	2.548459	-9.153349	1.063435	-0.914081	1.145300	0.108987	-0.411099	0.990691	-0.541925	-0.331436	0.374173	-0.430174	0.751728
21091	2.691305	-8.046224	2.650323	-0.411912	0.273634	0.152610	-0.402960	0.990083	-0.535386	-0.328714	0.371424	-0.439352	0.748974
21092	2.715214	-7.793203	4.146142	0.309146	-0.874997	0.108570	-0.401643	0.989278	-0.537821	-0.340520	0.381648	-0.429599	0.744201
21093	2.300519	-8.460971	3.649887	0.812375	-0.471649	0.075728	-0.401114	0.988379	-0.541447	-0.352269	0.382366	-0.414802	0.746755
21094	1.759179	-9.322772	3.257106	0.536808	-0.007052	0.032029	-0.399913	0.984276	-0.563270	-0.357146	0.378580	-0.406847	0.750732
21095	1.686901	-9.537642	3.564572	-0.191682	-0.134894	-0.009071	-0.399127	0.985015	-0.566182	-0.357105	0.381972	-0.408747	0.747997
21096	2.352931	-8.714828	4.064962	-0.698093	0.108297	0.053474	-0.403842	0.981603	-0.569694	-0.351891	0.385035	-0.420228	0.742515
21097	3.060817	-7.706808	4.411208	-0.775506	0.129035	0.054042	-0.401762	0.985666	-0.543254	-0.346052	0.387999	-0.433031	0.736335
21098	3.136846	-7.079256	4.062236	-0.319357	-0.261243	-0.043423	-0.398895	0.989366	-0.513775	-0.345440	0.394589	-0.435471	0.731666
21099	2.806799	-7.060977	4.013464	0.421888	-0.381052	-0.051518	-0.402304	0.988465	-0.519484	-0.351748	0.397597	-0.426150	0.732521
21100	3.141055	-7.943201	4.540604	0.709308	-0.350805	-0.024834	-0.405963	0.985132	-0.539898	-0.360227	0.398079	-0.412934	0.735700
21101	4.151395	-8.949080	5.074978	-0.001329	-0.338690	-0.036019	-0.411729	0.983714	-0.557168	-0.362875	0.403294	-0.410029	0.733179
21102	3.813925	-9.494180	3.720960	-0.152835	-0.416683	-0.100517	-0.417508	0.984021	-0.552703	-0.363818	0.411491	-0.408312	0.729104
21103	3.059489	-11.114961	0.877303	0.579916	-0.101609	0.095058	-0.419612	0.985172	-0.552510	-0.371151	0.407934	-0.399739	0.732151
21104	3.236944	-11.320433	1.295850	0.623667	0.066737	0.170495	-0.413818	0.981486	-0.572909	-0.378417	0.401103	-0.392351	0.736191
21105	2.795435	-10.065974	4.449741	0.096274	-0.938986	0.321510	-0.407765	0.978295	-0.584784	-0.391575	0.411608	-0.386260	0.726671
21106	2.811807	-8.823050	3.675525	-0.508550	-0.974425	0.181434	-0.411179	0.978678	-0.586063	-0.397690	0.428412	-0.387302	0.712954
21107	2.053956	-8.388036	1.227809	-0.563211	-0.245058	0.003132	-0.413033	0.982224	-0.569570	-0.395141	0.436355	-0.393354	0.706208
21108	1.408508	-8.450708	1.304749	0.025277	-0.037780	-0.125282	-0.414744	0.982615	-0.560627	-0.394128	0.437836	-0.391494	0.706891
21109	2.015894	-8.910404	2.754049	0.036202	-0.337361	-0.084878	-0.418157	0.983072	-0.565228	-0.396270	0.442984	-0.387624	0.704615
21110	3.097172	-8.677180	2.888955	-0.260105	0.184986	-0.020830	-0.419736	0.983857	-0.561594	-0.392468	0.442753	-0.392455	0.704214
21111	3.912550	-8.123631	2.178147	-0.311499	0.321563	-0.094565	-0.418821	0.983862	-0.550432	-0.386202	0.441445	-0.398548	0.705078
21112	4.111587	-8.425873	1.914572	0.203157	-0.132824	-0.168378	-0.423420	0.985023	-0.548215	-0.386915	0.443244	-0.393057	0.706638
21113	3.483664	-8.689635	2.433999	0.493753	-0.400339	-0.110692	-0.427872	0.982355	-0.560485	-0.393162	0.446017	-0.381983	0.707517
21114	3.116170	-8.701138	2.615350	0.041333	-0.257687	0.005577	-0.432069	0.982100	-0.569490	-0.395813	0.449455	-0.379307	0.705301
21115	3.293900	-8.413957	2.397217	-0.399808	0.097893	0.073613	-0.430496	0.982161	-0.561525	-0.392808	0.450788	-0.386390	0.702278
21116	3.277890	-7.853570	2.402125	-0.067528	0.151413	0.108573	-0.426036	0.983174	-0.561810	-0.392779	0.448506	-0.389404	0.702091
21117	3.457689	-7.886722	2.350130	0.326853	0.163561	-0.031602	-0.425765	0.980780	-0.566411	-0.394267	0.444024	-0.385806	0.706080
21118	3.872208	-8.367052	2.443487	0.485899	0.227381	-0.112104	-0.422738	0.979014	-0.570891	-0.395463	0.437986	-0.379609	0.712513
21119	3.908110	-8.181908	2.705527	0.124749	0.439102	-0.167601	-0.423253	0.976598	-0.579873	-0.391058	0.432196	-0.379785	0.718362
21120	3.895128	-8.121452	2.812976	-0.419384	0.492454	-0.138025	-0.423788	0.978908	-0.571281	-0.381902	0.429575	-0.388335	0.720287
21121	3.678250	-8.387497	3.044189	-0.324402	0.804476	-0.067603	-0.423922	0.979227	-0.566880	-0.372051	0.421165	-0.398450	0.724869
21122	3.041867	-9.010506	4.752591	0.377617	0.528757	-0.255351	-0.423921	0.979113	-0.567948	-0.367512	0.412848	-0.394624	0.734005
21123	3.202927	-9.640970	5.734612	0.268923	0.477583	-0.307328	-0.424181	0.978114	-0.566380	-0.361667	0.406441	-0.391507	0.742109
21124	3.541790	-9.661712	3.956955	-0.258295	0.875077	-0.239279	-0.426153	0.978631	-0.562750	-0.349336	0.397297	-0.399558	0.748647
21125	2.875337	-9.307477	2.318912	-0.538173	0.572592	-0.187108	-0.426690	0.980929	-0.547509	-0.337887	0.394132	-0.410006	0.749925
21126	1.406724	-9.159274	3.168043	-0.258681	-0.082133	-0.152994	-0.432983	0.977739	-0.547006	-0.334444	0.398522	-0.412031	0.748036
21127	0.927163	-9.036736	4.769736	-0.088168	0.383693	-0.091067	-0.435614	0.979386	-0.543731	-0.329536	0.394218	-0.415180	0.750749
21128	1.477473	-9.497596	5.018737	0.137855	1.163763	-0.060721	-0.429195	0.982707	-0.531729	-0.320210	0.376415	-0.420094	0.761117
21129	2.297562	-9.441544	4.191489	-0.040340	1.112791	-0.000767	-0.422762	0.982581	-0.532604	-0.310850	0.359693	-0.427756	0.768777
21130	2.613451	-9.287868	3.145869	-0.497285	0.742812	0.062572	-0.418044	0.983679	-0.518525	-0.302079	0.350951	-0.440310	0.769226
21131	2.131967	-8.340291	3.212998	-0.440466	0.426652	0.102344	-0.411877	0.984053	-0.510603	-0.297174	0.346167	-0.450411	0.767454
21132	1.556373	-7.564261	3.853745	-0.303819	0.100947	-0.019467	-0.408996	0.985109	-0.498898	-0.294114	0.346768	-0.455441	0.765391
21133	1.514556	-7.863539	4.066513	0.298327	0.213033	-0.103485	-0.408743	0.987247	-0.489655	-0.293069	0.342685	-0.451440	0.769987
21134	2.082613	-8.389711	3.385142	0.645301	0.443609	-0.247766	-0.412012	0.984628	-0.505263	-0.289904	0.334450	-0.442250	0.780073
21135	2.687647	-8.922394	3.629143	0.086720	0.386943	-0.303041	-0.417787	0.984964	-0.514364	-0.282730	0.330586	-0.441144	0.784964
21136	2.852789	-9.322237	4.291860	-0.463718	-0.066830	-0.261734	-0.427103	0.983194	-0.512451	-0.276388	0.336734	-0.446200	0.781745
21137	2.845281	-8.759308	3.935999	-0.600051	0.123884	-0.110661	-0.430920	0.984580	-0.496403	-0.269898	0.339098	-0.455525	0.777602
21138	2.864628	-7.525942	4.042813	-0.491873	0.087868	-0.126523	-0.432774	0.987273	-0.472754	-0.264044	0.341705	-0.462683	0.774237
21139	3.286082	-7.423572	4.642217	-0.457925	-0.127846	-0.630066	-0.444073	0.988234	-0.454905	-0.252701	0.351917	-0.464687	0.772245
21140	3.975636	-9.510778	2.650233	0.724798	0.035938	-0.665994	-0.464295	0.990166	-0.458869	-0.247417	0.354011	-0.448817	0.782320
21141	5.079575	-9.888929	1.495618	1.013986	0.717005	-0.385980	-0.471626	0.987262	-0.494656	-0.242376	0.341240	-0.433614	0.797990
21142	5.528908	-9.703349	3.775156	-0.307665	-0.721986	0.115926	-0.476874	0.986997	-0.502186	-0.248611	0.353395	-0.435684	0.789610
21143	4.377936	-9.355396	2.890045	-0.256785	-1.855569	0.307126	-0.476615	0.987494	-0.493794	-0.267907	0.381208	-0.432348	0.771998
21144	1.807507	-8.258902	2.263800	0.076082	-1.303711	0.174318	-0.475042	0.988460	-0.495245	-0.282604	0.399463	-0.425290	0.761375
21145	0.763359	-8.304487	2.795286	0.091160	-0.655136	0.161053	-0.473204	0.988449	-0.496596	-0.291689	0.407621	-0.421518	0.755702
21146	1.888962	-8.439450	2.363931	0.045886	-0.036236	0.145189	-0.466649	0.990612	-0.488622	-0.294819	0.406857	-0.421711	0.754791
21147	3.705285	-8.491515	1.741349	-0.295430	0.317336	0.080578	-0.459824	0.990460	-0.482586	-0.291317	0.403220	-0.428808	0.754104
21148	4.920147	-8.576212	2.270237	-0.108714	-0.159169	0.181275	-0.459687	0.988662	-0.482778	-0.294787	0.404869	-0.430896	0.750673
21149	4.340903	-8.577019	2.218776	0.250444	-0.571847	0.343444	-0.453911	0.989308	-0.486547	-0.307189	0.409140	-0.426595	0.745826
21150	3.311226	-8.386995	1.916196	0.109579	-0.299138	0.410395	-0.442349	0.986700	-0.493013	-0.316993	0.409578	-0.426372	0.741598
21151	3.247406	-8.334748	1.986047	-0.066134	-0.022111	0.365655	-0.429491	0.988617	-0.486582	-0.322361	0.407379	-0.430304	0.738217
21152	3.804915	-8.433833	2.196438	0.175070	-0.028965	0.295517	-0.419769	0.986199	-0.487301	-0.328645	0.404295	-0.429840	0.737411
21153	4.353691	-8.647199	1.988651	0.441835	0.000093	0.219518	-0.412538	0.984754	-0.504189	-0.335696	0.399723	-0.425160	0.739438
21154	4.151046	-8.954286	1.864413	0.232441	0.031261	0.181106	-0.406488	0.982231	-0.514978	-0.340211	0.396323	-0.423278	0.740284
21155	3.418983	-8.851004	2.416384	-0.029988	-0.014990	0.090838	-0.401232	0.980916	-0.517208	-0.341663	0.396275	-0.424415	0.738989
21156	3.119114	-8.710699	3.486753	0.117129	-0.009226	-0.163244	-0.404110	0.977379	-0.517021	-0.340506	0.397165	-0.421225	0.740867
21157	3.365540	-8.856671	3.870867	0.114642	0.211169	-0.302468	-0.408836	0.977881	-0.522271	-0.335360	0.396087	-0.418588	0.745274
21158	2.917324	-9.452169	3.957876	-0.241598	0.501055	-0.390901	-0.414352	0.978519	-0.520459	-0.323648	0.393652	-0.422319	0.749625
21159	1.668157	-8.911654	4.651936	-0.418068	0.296864	-0.358046	-0.421582	0.980336	-0.507816	-0.312712	0.395140	-0.427695	0.750435
21160	1.394074	-8.295275	4.619624	-0.362984	0.341048	-0.256770	-0.428674	0.979501	-0.494328	-0.303306	0.394638	-0.433133	0.751440
21161	1.999495	-8.854737	4.050360	0.310735	0.772227	-0.131760	-0.433394	0.977505	-0.493140	-0.297366	0.382386	-0.432095	0.760690
21162	1.811422	-9.421276	3.832256	0.397322	0.792642	-0.065866	-0.431414	0.975109	-0.505475	-0.292766	0.368658	-0.430106	0.770317
21163	0.909740	-9.333219	4.285276	-0.197661	0.958526	0.067893	-0.426556	0.974696	-0.504347	-0.284439	0.354468	-0.439285	0.774903
21164	0.988288	-8.758886	5.164221	-0.424808	0.909384	0.001383	-0.418556	0.976154	-0.491091	-0.273664	0.342895	-0.450878	0.777329
21165	1.916291	-8.302835	4.207303	-0.317600	0.805894	-0.053956	-0.416066	0.975734	-0.474906	-0.263775	0.332542	-0.459886	0.779963
21166	2.341405	-8.419032	3.051546	0.061609	0.794202	-0.098875	-0.415410	0.974980	-0.466691	-0.255577	0.320885	-0.462315	0.786116
21167	2.012862	-8.818102	3.910903	0.396159	0.440941	-0.153063	-0.416857	0.976497	-0.471148	-0.252056	0.313314	-0.457435	0.793130
21168	1.691625	-8.901539	4.474481	0.076318	0.517512	-0.195067	-0.416983	0.974237	-0.468957	-0.244964	0.306681	-0.457498	0.797894
21169	1.599344	-8.747859	4.612488	-0.383409	0.745533	-0.296708	-0.420141	0.975463	-0.458774	-0.231484	0.299289	-0.465487	0.800102
21170	2.002752	-8.415280	4.788422	-0.451557	0.668191	-0.354989	-0.425921	0.974638	-0.440911	-0.217121	0.294143	-0.473530	0.801316
21171	2.570216	-8.235109	4.544545	-0.278292	0.764900	-0.322126	-0.434460	0.975798	-0.434658	-0.203516	0.286047	-0.479417	0.804312
21172	3.024482	-8.241478	4.106063	-0.061988	0.726392	-0.272274	-0.439846	0.975691	-0.424492	-0.192075	0.277390	-0.481683	0.808791
21173	3.002157	-8.343828	4.062829	-0.006532	0.338883	-0.259540	-0.444836	0.976179	-0.422690	-0.185014	0.274400	-0.481667	0.811462
21174	2.639848	-8.442580	4.567501	-0.117557	0.311927	-0.286512	-0.450617	0.977036	-0.418075	-0.176989	0.272724	-0.483070	0.812982
21175	2.773446	-8.352706	5.239996	-0.241443	0.137842	-0.263309	-0.457314	0.976730	-0.410028	-0.170490	0.273846	-0.486004	0.812245
21176	2.860523	-7.686129	4.799613	-0.278693	0.090344	-0.224867	-0.463875	0.974431	-0.399651	-0.164710	0.275707	-0.489531	0.810688
21177	3.108964	-7.475454	3.472311	-0.148043	0.333233	-0.151324	-0.468740	0.976017	-0.391432	-0.158589	0.272254	-0.492096	0.811523
21178	3.620049	-8.410415	2.883731	0.038254	0.422220	-0.234217	-0.474256	0.976637	-0.388822	-0.151119	0.267774	-0.491456	0.814819
21179	3.840309	-9.852927	3.671527	0.510187	-0.111731	-0.340483	-0.482654	0.975901	-0.396863	-0.149773	0.271419	-0.480872	0.820160
21180	2.989872	-10.465444	3.650055	0.397453	-0.490551	-0.091969	-0.489079	0.974997	-0.411715	-0.155411	0.279342	-0.472285	0.821439
21181	2.991881	-9.334416	2.991765	-0.002706	0.384837	-0.356414	-0.490642	0.971184	-0.412882	-0.146286	0.276433	-0.471509	0.824539
21182	3.014027	-6.979532	4.163613	1.322149	0.525214	-0.579584	-0.504934	0.967611	-0.436507	-0.139313	0.269458	-0.447767	0.841124
21183	2.947448	-8.543868	3.889374	1.077201	0.526422	-0.569650	-0.514889	0.963180	-0.463268	-0.131144	0.262676	-0.427895	0.854815
21184	2.337912	-7.263756	3.105300	0.200996	0.381764	-0.270868	-0.525112	0.959519	-0.480957	-0.124573	0.258156	-0.423958	0.859125
21185	3.529708	-7.984688	4.586535	-0.879865	0.391620	-0.171909	-0.525240	0.956509	-0.463893	-0.114101	0.255120	-0.439136	0.853847
21186	3.775478	-6.902454	5.615998	-0.238753	0.700275	-0.135336	-0.529176	0.955139	-0.460566	-0.104679	0.245090	-0.444023	0.855463
21187	3.409764	-7.819401	4.478118	0.464985	0.607029	-0.009809	-0.526407	0.951893	-0.466685	-0.101737	0.233898	-0.437253	0.862410
21188	2.407104	-7.653164	4.140446	0.351647	0.510409	-0.027359	-0.522855	0.949655	-0.469191	-0.098721	0.224834	-0.432014	0.867795
21189	2.239074	-6.017697	5.764352	-0.162476	0.392161	0.122264	-0.516677	0.946823	-0.466425	-0.097070	0.217377	-0.436131	0.867822
21190	3.220020	-8.965774	6.971922	0.116549	0.363929	-0.220187	-0.514835	0.945387	-0.465959	-0.090853	0.212979	-0.433790	0.870753
21191	3.281902	-9.666204	6.030847	-0.589131	0.140415	0.018446	-0.522441	0.943428	-0.475777	-0.087792	0.211515	-0.444328	0.866098
21192	0.362331	-8.954787	4.434098	-0.517948	0.084583	-0.225044	-0.525601	0.944300	-0.456028	-0.081213	0.213172	-0.452421	0.862135
21193	-0.281387	-7.481081	4.022967	0.581339	0.817231	-0.282240	-0.532946	0.941579	-0.450710	-0.071848	0.200616	-0.442508	0.871079
21194	2.155488	-9.125917	6.463933	1.052887	1.005083	-0.051109	-0.531204	0.932756	-0.478541	-0.066542	0.182206	-0.425179	0.884079
21195	1.886441	-7.992679	4.386960	0.613529	0.266965	-0.305574	-0.543781	0.926358	-0.501344	-0.061530	0.179197	-0.413648	0.890504
21196	1.302125	-7.030086	3.444803	0.030403	1.016711	0.095342	-0.547956	0.920544	-0.527816	-0.055180	0.160474	-0.414570	0.894055
21197	2.558799	-8.390655	4.550182	-1.291371	1.307700	0.032695	-0.539699	0.923980	-0.516629	-0.041185	0.138125	-0.439142	0.886780
21198	2.488512	-8.362538	7.021944	-1.402442	0.493338	0.065991	-0.536578	0.930173	-0.481355	-0.034399	0.130131	-0.464358	0.875360
21199	2.369147	-8.282229	6.560395	-0.078385	-0.239424	0.235231	-0.533709	0.935374	-0.469385	-0.040972	0.132169	-0.466317	0.873728
21200	1.801149	-7.841311	4.421710	0.460179	-0.371307	0.068259	-0.535298	0.941553	-0.484069	-0.047119	0.137865	-0.458075	0.876893
21201	1.222374	-7.567883	3.949422	0.037568	-0.344497	0.060160	-0.535576	0.947151	-0.486549	-0.051870	0.143297	-0.457427	0.876091
21202	0.933075	-7.725937	4.947756	-0.429148	-0.660796	-0.180215	-0.539269	0.952254	-0.482089	-0.053794	0.157180	-0.463637	0.870311
21203	1.105407	-8.460582	5.772064	0.125112	-0.779975	-0.096163	-0.547542	0.952587	-0.476265	-0.060209	0.171421	-0.460428	0.868905
21204	1.361637	-7.858873	5.544339	0.180419	-0.390988	-0.381786	-0.556999	0.954752	-0.483005	-0.058067	0.181731	-0.455437	0.869585
21205	1.815720	-7.743893	5.047174	0.353357	-0.076116	-0.398771	-0.574317	0.951652	-0.487693	-0.053590	0.186163	-0.447885	0.872852
21206	2.192559	-7.785501	5.954358	0.586303	-0.683654	-0.198693	-0.586396	0.953310	-0.500006	-0.058694	0.199447	-0.436061	0.875572
21207	2.456014	-7.489365	6.850702	0.294438	-1.246463	-0.189155	-0.597684	0.953424	-0.505992	-0.067885	0.222370	-0.428626	0.873054
21208	3.271544	-6.790161	6.340966	0.372514	-0.604787	0.066078	-0.602144	0.953570	-0.520301	-0.076141	0.232067	-0.421509	0.873314
21209	4.506752	-7.549255	6.750414	0.654472	-1.031267	0.081665	-0.600968	0.956783	-0.528991	-0.089712	0.248203	-0.408742	0.873657
21210	5.333141	-8.165493	5.206408	0.442624	-1.178054	-0.095105	-0.611867	0.958661	-0.539980	-0.100111	0.268919	-0.398248	0.871240
21211	5.648748	-7.922048	3.871293	-0.018515	-1.108301	-0.269432	-0.626983	0.963036	-0.522378	-0.104500	0.290340	-0.394794	0.865401
21212	6.164586	-7.737899	4.184166	-0.431353	-0.716712	0.294809	-0.633969	0.970554	-0.505036	-0.112998	0.301504	-0.402366	0.856988
21213	4.592871	-7.431477	4.075871	-0.395705	-1.294177	0.140384	-0.637934	0.978250	-0.492511	-0.123738	0.323415	-0.406926	0.845283
21214	3.416066	-7.783052	2.867927	-0.228045	-0.899128	0.002286	-0.640062	0.985544	-0.476295	-0.129858	0.339324	-0.408455	0.837354
21215	3.626596	-7.580159	3.296443	-0.503879	0.452939	-0.150895	-0.642703	0.989711	-0.468153	-0.120580	0.334332	-0.417094	0.836490
21216	4.900102	-7.955151	2.914757	-0.785558	0.464073	-0.047641	-0.639966	0.993498	-0.442394	-0.110906	0.329027	-0.430925	0.832913
21217	5.433140	-7.576623	2.230301	-0.776335	0.144723	-0.145252	-0.642736	0.995086	-0.417971	-0.102475	0.329713	-0.443302	0.827207
21218	4.400749	-7.066221	2.324741	-0.720928	-0.128191	0.192865	-0.649440	0.996249	-0.401365	-0.102306	0.331776	-0.456153	0.819380
21219	3.528825	-7.339328	2.247101	0.085964	0.034789	0.203716	-0.642748	0.996307	-0.392262	-0.106256	0.329355	-0.456338	0.819750
21220	3.137462	-8.040542	2.789119	0.654116	0.757492	0.151874	-0.639194	0.995405	-0.411085	-0.106399	0.314308	-0.448097	0.830120
21221	3.121854	-9.045568	3.773359	0.292691	0.919477	0.165944	-0.631052	0.996751	-0.429890	-0.103122	0.297029	-0.446383	0.837784
21222	3.650045	-8.611100	4.975217	-0.616558	0.761361	0.211427	-0.624755	0.998122	-0.429519	-0.096459	0.283818	-0.459411	0.836113
21223	4.623290	-8.304594	5.123103	-0.980472	0.812258	-0.242267	-0.624102	0.998133	-0.418354	-0.079732	0.274409	-0.476023	0.831712
21224	4.211143	-7.630081	4.705851	-1.095830	1.032529	-0.129753	-0.630931	0.995727	-0.390686	-0.061981	0.260311	-0.494930	0.826705
21225	3.423288	-8.491478	4.514891	-0.200346	0.701355	0.118692	-0.631720	0.994316	-0.376357	-0.056325	0.247900	-0.499808	0.827988
21226	3.453879	-8.801761	3.035616	0.104558	0.816292	0.319343	-0.624897	0.995035	-0.372156	-0.054255	0.231249	-0.500472	0.832531
21227	3.383255	-10.322423	3.290407	-0.472657	0.425686	0.096738	-0.619919	0.998465	-0.369710	-0.049792	0.223837	-0.509392	0.829420
21228	2.578486	-8.725299	4.067148	-1.000844	-0.191701	0.216763	-0.616505	0.997539	-0.362729	-0.051133	0.225962	-0.526630	0.817917
21229	2.542531	-7.692004	3.812763	-0.890545	0.006580	0.434064	-0.606405	0.996265	-0.328568	-0.054526	0.222262	-0.543204	0.807809
21230	2.675188	-7.713987	2.714711	0.127374	0.139663	0.289580	-0.597090	0.997669	-0.320384	-0.058550	0.216912	-0.542541	0.809426
21231	2.585296	-8.438838	3.429816	0.696164	-0.073412	0.183943	-0.593154	0.998440	-0.321735	-0.065730	0.215370	-0.532047	0.816224
21232	2.508011	-8.809083	4.238903	0.465254	-0.700583	0.226960	-0.586847	0.999012	-0.341208	-0.079178	0.223945	-0.524388	0.817677
21233	1.660750	-8.688590	3.716210	-0.093897	-0.887085	0.240120	-0.578190	1.002822	-0.353157	-0.092384	0.236103	-0.525583	0.812086
21234	0.772312	-8.411053	3.422117	-0.020931	-0.632581	0.182051	-0.571755	1.001752	-0.349008	-0.102172	0.244676	-0.525524	0.808405
21235	0.434508	-8.395278	3.969998	0.257172	-0.677287	0.071303	-0.566634	1.001688	-0.351329	-0.112175	0.254268	-0.520346	0.807468
21236	1.059833	-8.592632	4.317989	0.640810	-0.537309	0.152831	-0.562834	1.004438	-0.354345	-0.123769	0.260076	-0.509445	0.810868
21237	1.449866	-8.371982	4.155006	0.513917	-0.877139	0.261562	-0.558368	1.005875	-0.373504	-0.140117	0.270153	-0.500217	0.810658
21238	1.288441	-8.670867	5.625234	0.287811	-1.198881	0.108514	-0.551668	1.006580	-0.393110	-0.155662	0.287807	-0.492568	0.806420
21239	1.705916	-9.432704	5.643789	0.481162	-0.828602	-0.056547	-0.554425	1.008047	-0.406333	-0.166227	0.299905	-0.481757	0.806434
21240	3.308671	-9.609934	5.655792	0.176527	0.304830	-0.112480	-0.560593	1.008757	-0.419408	-0.162813	0.295677	-0.479177	0.810220
21241	6.276519	-9.696770	6.536916	0.122831	0.818354	-0.106496	-0.565576	1.006632	-0.418354	-0.154477	0.282751	-0.478987	0.816554
21242	9.083998	-9.068509	3.354772	-0.122116	0.311953	0.085195	-0.563740	1.008106	-0.424181	-0.152467	0.277415	-0.482358	0.816777
21243	8.598622	-6.949005	0.387668	-0.681024	-0.893603	0.318056	-0.561387	1.011171	-0.421318	-0.162758	0.291060	-0.492173	0.804089
21244	4.662653	-6.828539	1.594520	0.085085	-2.622512	0.445491	-0.548529	1.011865	-0.403619	-0.196223	0.328291	-0.484113	0.786992
21245	2.033317	-7.647828	3.970092	0.894594	-2.840130	-0.117735	-0.544986	1.013736	-0.416503	-0.227590	0.370118	-0.457065	0.776084
21246	2.873640	-8.914097	4.265354	1.847980	-1.205257	0.327007	-0.542217	1.013901	-0.451244	-0.257383	0.377238	-0.424817	0.781650
21247	3.949090	-8.802619	1.787277	0.374311	-0.206355	0.489498	-0.527370	1.013853	-0.488657	-0.269831	0.374513	-0.421343	0.780641
21248	4.493196	-8.084139	0.616841	-1.071061	-0.365726	0.328227	-0.522261	1.016761	-0.481574	-0.270186	0.383314	-0.438352	0.766758
21249	4.503715	-6.452743	1.976702	-0.855260	-1.192376	0.251017	-0.515973	1.017499	-0.446908	-0.277976	0.404124	-0.446559	0.748330
21250	3.893984	-6.619063	2.734220	0.306044	-1.594607	0.301716	-0.509676	1.018147	-0.438979	-0.299304	0.423533	-0.435232	0.735941
21251	3.033850	-8.387048	3.084583	1.654262	-0.922612	0.623462	-0.491816	1.017974	-0.455415	-0.330421	0.421717	-0.410094	0.738105
21252	2.661541	-9.432653	2.881288	1.750791	-0.644661	0.632745	-0.473931	1.014771	-0.515574	-0.359795	0.414329	-0.384925	0.742099
21253	2.947175	-9.257626	2.364061	0.579370	-0.547986	0.637590	-0.461949	1.008412	-0.564858	-0.378367	0.413578	-0.377417	0.737122
21254	3.794244	-8.628119	2.960514	-0.194720	-0.274902	0.550928	-0.447768	1.007842	-0.566102	-0.387152	0.415082	-0.382625	0.728984
21255	4.187900	-7.924274	3.927572	-0.211519	-0.500185	0.597035	-0.433329	1.007643	-0.559490	-0.398011	0.419701	-0.386540	0.718349
21256	3.553059	-7.814442	3.849504	0.376818	-0.684859	0.642039	-0.415731	1.004770	-0.554063	-0.415845	0.421656	-0.380869	0.710083
21257	3.929043	-8.132816	4.272588	0.638565	-0.458300	0.416137	-0.402318	0.999519	-0.574067	-0.430677	0.419931	-0.371167	0.707397
21258	4.605865	-8.237001	4.635897	0.225040	-0.382689	0.275487	-0.395480	0.998164	-0.594538	-0.439517	0.421503	-0.366853	0.703264
21259	4.299695	-7.708662	3.861987	-0.067401	-0.703607	0.387511	-0.389827	0.995764	-0.598136	-0.449566	0.429446	-0.364466	0.693276
21260	2.977036	-7.048150	4.292959	-0.275291	-0.742466	0.446980	-0.381555	0.995111	-0.595857	-0.458965	0.439043	-0.365253	0.680575
21261	1.896172	-8.810188	6.906064	0.636463	-0.620844	0.226309	-0.374456	0.992264	-0.599487	-0.472199	0.440171	-0.352378	0.677575
21262	2.172152	-10.184013	5.057261	1.861205	-0.010781	-0.296354	-0.378348	0.982094	-0.647913	-0.484532	0.424685	-0.324075	0.692710
21263	1.413171	-11.406787	2.520933	0.646367	0.574521	-0.188283	-0.377784	0.973404	-0.686633	-0.483750	0.411863	-0.318689	0.703414
21264	1.589392	-10.651089	3.249882	-0.739005	0.501206	0.110940	-0.371229	0.975513	-0.676267	-0.476165	0.411355	-0.334655	0.701470
21265	3.288095	-10.037490	5.646352	-0.681949	0.290793	0.017372	-0.364431	0.982600	-0.653642	-0.468951	0.413858	-0.346817	0.698945
21266	2.821646	-8.014647	3.457936	-0.197972	-0.057576	0.101604	-0.367324	0.983666	-0.648920	-0.469345	0.415970	-0.349747	0.695960
21267	1.880493	-7.252860	1.040639	0.021659	0.175422	0.349790	-0.357870	0.983036	-0.648915	-0.473281	0.411169	-0.353763	0.694116
21268	1.680478	-7.445654	2.470375	0.125305	0.172730	0.171532	-0.348555	0.984209	-0.642733	-0.475683	0.406522	-0.354928	0.694616
21269	2.150729	-7.732931	5.317298	0.452795	-0.451412	-0.144558	-0.349858	0.982252	-0.652888	-0.480661	0.409756	-0.342901	0.695330
21270	2.423801	-8.558077	5.245258	0.966928	-0.750592	-0.238597	-0.361911	0.976747	-0.678994	-0.490496	0.412573	-0.320031	0.697694
21271	2.181202	-9.601532	3.163853	0.826216	-0.354964	-0.216911	-0.374330	0.963582	-0.721033	-0.496614	0.411026	-0.302969	0.701885
21272	1.674197	-9.219882	3.850595	-0.580472	-0.043506	-0.061884	-0.380500	0.963606	-0.722026	-0.491414	0.417917	-0.310007	0.698393
21273	1.732919	-8.327831	5.828823	-1.076451	-0.601444	0.005388	-0.385657	0.973230	-0.695593	-0.486247	0.436967	-0.318922	0.686231
21274	2.695831	-7.116245	5.353439	-0.664646	-0.385748	0.055550	-0.391860	0.981861	-0.673170	-0.483819	0.448479	-0.324597	0.677807
21275	3.488387	-6.655357	4.503038	-0.275652	-0.133500	0.092690	-0.392266	0.984373	-0.661381	-0.483647	0.452525	-0.327636	0.673767
21276	3.531007	-6.671619	4.085695	-0.018351	-0.598105	-0.051811	-0.394119	0.988312	-0.650063	-0.486887	0.461225	-0.321465	0.668485
21277	3.141047	-7.962632	4.415599	0.318710	-0.972150	-0.200658	-0.406449	0.985442	-0.657728	-0.493462	0.472465	-0.305526	0.663269
21278	3.014491	-10.523275	3.408165	0.947779	-0.672167	-0.038358	-0.418231	0.977787	-0.686964	-0.506096	0.472292	-0.285734	0.662693
21279	3.387418	-10.832093	2.923741	0.756665	0.531331	-0.016285	-0.418190	0.966726	-0.712053	-0.510071	0.457808	-0.280668	0.671911
21280	4.057932	-9.409705	3.260901	-0.312314	0.328134	0.071677	-0.408858	0.963267	-0.715328	-0.506510	0.456324	-0.288715	0.672205
21281	5.380427	-9.164853	3.126345	-0.556297	-0.613009	0.009780	-0.408358	0.969800	-0.698635	-0.505136	0.470381	-0.289809	0.663016
21282	5.718606	-8.707318	2.618227	0.541686	-0.757778	-0.016075	-0.416494	0.969218	-0.701486	-0.514552	0.475134	-0.274608	0.658843
21283	4.104362	-8.777933	2.006055	0.772282	-1.638726	0.230462	-0.425134	0.963090	-0.721799	-0.533590	0.487606	-0.249358	0.644471
21284	1.606845	-9.854762	2.298562	0.302079	-1.405969	0.358371	-0.435091	0.957707	-0.737018	-0.548170	0.500670	-0.233655	0.627890
21285	0.630650	-9.484030	3.192410	-0.395504	-0.797339	0.027841	-0.443497	0.959122	-0.736079	-0.548271	0.515185	-0.230068	0.617293
21286	2.241249	-8.221962	1.737719	-0.921361	0.350381	0.036701	-0.448105	0.962323	-0.726083	-0.537709	0.520846	-0.245460	0.615904
21287	4.389786	-7.615047	1.524692	-0.672861	0.630865	0.146641	-0.436191	0.970311	-0.699498	-0.529362	0.519934	-0.261997	0.617092
21288	5.116301	-7.572641	2.437157	0.185928	-0.389151	0.091347	-0.430571	0.976973	-0.681395	-0.534636	0.522414	-0.256377	0.612796
21289	3.928931	-8.004424	1.980398	1.095978	-0.911464	0.199006	-0.432905	0.969684	-0.705674	-0.552975	0.521106	-0.235123	0.606123
21290	2.702789	-9.007190	2.518333	1.052451	-0.670518	0.289117	-0.436003	0.955698	-0.739066	-0.570604	0.516210	-0.217731	0.600443
21291	2.045521	-9.662287	2.782290	0.385312	-0.139136	0.359549	-0.431232	0.944089	-0.769148	-0.579504	0.512356	-0.215250	0.596098
21292	2.809544	-9.090173	2.806230	-0.512017	0.282671	0.399909	-0.417060	0.945570	-0.763145	-0.577928	0.513291	-0.228546	0.591860
21293	5.079837	-9.063447	3.722857	-0.631435	0.525964	0.055779	-0.405937	0.954887	-0.739435	-0.569635	0.514525	-0.242658	0.593209
21294	5.729605	-8.439904	4.720040	0.391683	-0.210514	0.096518	-0.401994	0.953566	-0.740054	-0.575994	0.512208	-0.236439	0.591583
21295	2.473513	-7.877722	3.802420	-0.099671	-1.453611	0.354730	-0.409343	0.953336	-0.747027	-0.585790	0.529082	-0.224360	0.571477
21296	0.495631	-8.195316	2.338594	0.032698	-0.595915	0.441566	-0.410141	0.956279	-0.741737	-0.593973	0.533602	-0.221485	0.559829
21297	0.354477	-8.974545	2.590442	0.476676	0.246452	0.039077	-0.405924	0.951957	-0.750700	-0.598458	0.525350	-0.219579	0.563596
21298	2.108504	-10.340635	3.862746	0.064380	0.704869	-0.081645	-0.402098	0.946703	-0.760886	-0.595235	0.517073	-0.226248	0.571964
21299	3.119072	-9.778557	4.399741	-0.597707	0.413334	0.122798	-0.393978	0.951801	-0.749645	-0.588646	0.519181	-0.239379	0.571529
21300	2.774132	-8.066565	2.662645	-0.937690	0.670953	0.229516	-0.382986	0.960932	-0.723678	-0.578342	0.521440	-0.260151	0.570913
21301	3.086316	-7.759984	2.176528	-0.526901	0.580730	0.063951	-0.367264	0.968673	-0.696080	-0.570587	0.520858	-0.273628	0.572944
21302	2.301638	-8.249935	2.269266	0.445976	0.730375	0.023945	-0.358462	0.966657	-0.695313	-0.571621	0.507322	-0.276910	0.582404
21303	1.363321	-9.846916	3.494402	0.078581	0.979278	0.042310	0.001948	0.832887	-0.433118	-0.567507	0.495019	-0.287710	0.591704
21304	2.613897	-10.319350	3.675925	-0.893063	-0.139264	0.001788	-0.001232	0.841549	-0.421236	-0.559623	0.506856	-0.296487	0.584820
21305	2.557891	-8.701591	2.299789	-0.674451	-0.535804	0.003451	-0.402005	0.995840	-0.687642	-0.556048	0.520897	-0.298509	0.574778
21306	2.589243	-8.026228	2.683142	0.143955	-0.294087	-0.070279	-0.304506	0.958402	-0.622637	-0.558667	0.523201	-0.292710	0.573126
21307	2.547331	-8.920241	2.178370	0.665399	-0.152977	0.045480	-0.304747	0.952802	-0.637974	-0.567123	0.517521	-0.283953	0.574381
21308	2.585805	-9.538406	2.783492	0.433581	-0.123575	0.036103	-0.382913	0.979129	-0.708340	-0.572896	0.513920	-0.277783	0.574902
21309	2.556125	-9.458816	3.094857	0.043630	0.016292	0.035771	-0.381988	0.978019	-0.715302	-0.573798	0.513344	-0.277965	0.574429
21310	2.526890	-8.881704	2.853747	-0.258134	-0.100639	0.058819	-0.380547	0.978411	-0.709587	-0.572569	0.517255	-0.280218	0.571043
21311	2.667726	-8.573354	2.595814	-0.196998	-0.102831	0.060727	-0.327730	0.959289	-0.669428	-0.571924	0.520646	-0.282034	0.567704
21312	2.743505	-8.732175	2.570456	-0.036867	-0.092800	-0.002370	-0.328125	0.959353	-0.665698	-0.572235	0.522260	-0.281207	0.566316
21313	2.406369	-8.728510	3.253226	0.557344	-0.160870	0.076915	-0.366236	0.975778	-0.693074	-0.579929	0.517525	-0.273943	0.566396
21314	2.347491	-9.176176	3.264423	0.820439	-0.030094	0.055621	-0.365150	0.966612	-0.717318	-0.589326	0.508100	-0.264684	0.569624
21315	2.476060	-9.372917	2.836638	0.050269	-0.153285	0.027654	-0.364734	0.960493	-0.728689	-0.591101	0.509390	-0.262692	0.567551
21316	2.723477	-8.970337	3.163696	-0.537785	-0.067372	0.020976	-0.338066	0.951965	-0.708646	-0.586372	0.516499	-0.268032	0.563521
21317	2.888972	-8.617805	3.320146	-0.249611	-0.100031	0.074661	-0.338877	0.958322	-0.695135	-0.585298	0.520423	-0.270523	0.559824
21318	2.762374	-8.527911	2.930506	0.387660	-0.253868	0.112840	-0.355309	0.967265	-0.707035	-0.592132	0.518215	-0.264214	0.557695
21319	2.595708	-8.783352	3.016368	0.475339	-0.317372	0.121595	-0.357123	0.960407	-0.720266	-0.600186	0.515719	-0.256462	0.555012
21320	2.404680	-8.985806	3.394706	0.218519	-0.319778	0.166787	-0.357495	0.954618	-0.733213	-0.606095	0.515893	-0.251743	0.550572
21321	1.930681	-9.135169	3.506440	0.103850	-0.269835	0.156246	-0.342897	0.946343	-0.736834	-0.610383	0.517047	-0.249009	0.545976
21322	1.357366	-9.116482	3.154172	0.219283	-0.135262	0.037368	-0.344723	0.942937	-0.743571	-0.613908	0.515774	-0.245177	0.544962
21323	1.511593	-8.904998	2.687994	0.131408	0.185423	-0.052832	-0.351824	0.948128	-0.751838	-0.613948	0.512608	-0.245598	0.547706
21324	2.311026	-8.846770	3.005705	-0.089597	0.444298	-0.023763	-0.348411	0.948019	-0.750417	-0.610744	0.509059	-0.251613	0.551853
21325	2.527488	-9.126737	3.796649	0.002017	0.248443	-0.053075	-0.343295	0.948632	-0.745934	-0.609098	0.506769	-0.254199	0.554588
21326	2.481554	-8.974634	4.022733	0.132071	0.083662	-0.032505	-0.337373	0.943765	-0.744693	-0.609833	0.504517	-0.253254	0.556264
21327	2.586201	-8.992231	3.289614	-0.087371	0.237703	-0.009226	-0.335011	0.944133	-0.744974	-0.607816	0.503190	-0.257128	0.557894
21328	2.720098	-8.703426	3.012362	-0.191593	0.221941	-0.018529	-0.337257	0.947852	-0.735786	-0.604714	0.503252	-0.261605	0.559124
21329	2.708925	-8.548235	3.523484	-0.054895	0.022206	0.015968	-0.334899	0.949255	-0.732843	-0.604389	0.503809	-0.262720	0.558452
21330	2.659269	-8.592813	3.630600	0.163807	-0.141330	0.088112	-0.333843	0.947649	-0.736364	-0.607946	0.503061	-0.259899	0.556582
21331	2.575931	-8.939004	3.442929	0.245813	-0.098039	0.126699	-0.327527	0.943340	-0.741892	-0.612488	0.500719	-0.257287	0.554925
21332	2.453368	-8.836838	3.640564	0.051160	-0.139741	0.128492	-0.325944	0.941320	-0.745964	-0.615326	0.501099	-0.256121	0.551974
21333	2.196106	-8.608521	3.414342	-0.098175	-0.183466	0.118956	-0.326468	0.941056	-0.745967	-0.616746	0.503932	-0.256170	0.547771
21334	2.189945	-8.523669	3.533850	0.077207	-0.138752	0.096801	-0.324892	0.941083	-0.748777	-0.619476	0.504119	-0.254414	0.545332
21335	2.380927	-8.821143	3.818729	0.357456	-0.218421	0.035248	-0.325143	0.937910	-0.755126	-0.624717	0.502073	-0.248176	0.544113
21336	2.389214	-9.228752	3.867785	0.376733	-0.139086	0.069425	-0.324598	0.932290	-0.764221	-0.630106	0.498637	-0.242852	0.543462
21337	2.049994	-9.249483	3.737197	0.020823	-0.085025	0.061660	-0.323799	0.929103	-0.770982	-0.631562	0.499188	-0.242188	0.541559
21338	1.586292	-8.884142	3.455473	-0.255237	-0.018235	-0.002338	-0.324193	0.929731	-0.773883	-0.629248	0.502733	-0.244518	0.539924
21339	1.739196	-8.512424	3.582511	-0.220591	0.133742	-0.095021	-0.326044	0.932894	-0.764984	-0.625524	0.504693	-0.247665	0.540987
21340	2.386375	-8.646314	3.579310	0.123013	0.196605	-0.144955	-0.325523	0.934241	-0.763883	-0.624395	0.501855	-0.247153	0.545149
21341	2.855723	-9.084390	3.654776	0.349966	0.127970	-0.095261	-0.325256	0.932552	-0.762875	-0.626392	0.496729	-0.243992	0.548963
21342	2.825218	-8.987839	3.811957	0.077555	0.018108	-0.024324	-0.325505	0.928673	-0.768582	-0.626986	0.495798	-0.242950	0.549589
21343	2.707194	-8.897745	3.836537	-0.223231	0.041172	0.054469	-0.325900	0.929277	-0.770420	-0.625324	0.498073	-0.246448	0.547866
21344	2.559249	-8.526646	3.834012	-0.215394	-0.085644	0.007727	-0.324862	0.932708	-0.764072	-0.623860	0.501782	-0.247635	0.545611
21345	2.372959	-8.209661	3.623739	-0.007565	-0.139690	0.034588	-0.325002	0.935429	-0.761856	-0.625008	0.503419	-0.246291	0.543392
21346	2.357254	-8.666274	3.438976	0.347910	-0.059791	0.016791	-0.324598	0.931966	-0.762103	-0.629153	0.499743	-0.241751	0.544041
21347	2.379981	-9.306626	3.521519	0.483944	-0.041779	-0.018011	-0.326151	0.925924	-0.774912	-0.634118	0.494372	-0.235736	0.545820
21348	2.308954	-9.404929	4.193969	0.047630	-0.075342	-0.031967	-0.329289	0.922743	-0.784155	-0.634771	0.494861	-0.233765	0.545465
21349	2.114970	-8.617238	3.753676	-0.386541	-0.135189	-0.061982	-0.332054	0.924772	-0.779271	-0.631036	0.501708	-0.235615	0.542741
21350	2.243777	-8.085816	3.397421	-0.318194	-0.075390	-0.083529	-0.336144	0.930756	-0.770522	-0.627456	0.507045	-0.237096	0.541286
21351	2.589542	-8.128057	3.668277	0.189955	0.018824	-0.122965	-0.338512	0.932132	-0.767792	-0.628112	0.505225	-0.233986	0.543575
21352	2.940006	-8.568214	4.447693	0.668942	-0.067072	-0.079654	-0.340855	0.926814	-0.781234	-0.634437	0.497998	-0.224869	0.546737
21353	2.749542	-8.610583	3.715333	0.428769	-0.119585	-0.124886	-0.344632	0.918750	-0.800333	-0.638003	0.494596	-0.217341	0.548716
21354	1.567256	-8.981628	2.950208	0.080041	0.067263	-0.037851	-0.346598	0.918072	-0.805120	-0.638258	0.493124	-0.216765	0.549971
21355	1.584864	-9.336062	3.213508	0.350369	0.276217	0.021001	-0.342996	0.915243	-0.810047	-0.640879	0.485706	-0.216632	0.553566
21356	2.932071	-8.636720	4.566058	0.234094	0.209744	-0.057946	-0.341398	0.908444	-0.817065	-0.641760	0.480750	-0.215981	0.557114
21357	3.764128	-7.949209	5.378220	-0.175770	-0.001957	-0.119165	-0.341657	0.907344	-0.817097	-0.638892	0.483740	-0.216702	0.557541
21358	3.145921	-7.953240	4.478414	0.028643	-0.393843	0.047101	-0.343904	0.910850	-0.804588	-0.641553	0.487673	-0.211614	0.552996
21359	2.576559	-8.332592	3.631072	0.501835	-0.344157	0.066745	-0.348868	0.903470	-0.816073	-0.648728	0.484933	-0.202199	0.550553
21360	2.264425	-8.503240	4.224469	0.533815	-0.382378	0.041024	-0.353046	0.897277	-0.831919	-0.656012	0.482135	-0.191553	0.548180
21361	2.389970	-8.607678	4.955946	0.057906	-0.410829	0.095006	-0.361164	0.891335	-0.848777	-0.659306	0.485688	-0.186366	0.542854
21362	2.594331	-8.472948	4.535206	-0.397884	-0.059383	0.037436	-0.361183	0.897190	-0.844467	-0.656210	0.491549	-0.190069	0.540038
21363	2.678353	-8.153522	4.003483	-0.480819	0.117497	-0.060728	-0.360806	0.902144	-0.837397	-0.650493	0.496986	-0.196129	0.539812
21364	3.022496	-8.096266	4.389063	-0.176468	-0.114108	0.026181	-0.360300	0.907925	-0.830302	-0.649628	0.500530	-0.196622	0.537394
21365	2.673752	-8.102592	4.402478	0.196678	-0.483964	0.008263	-0.366728	0.906081	-0.834145	-0.653703	0.503287	-0.188209	0.532872
21366	1.952096	-8.227406	3.741084	0.256446	-0.259276	0.036590	-0.371325	0.906247	-0.830761	-0.657794	0.502668	-0.182263	0.530484
21367	2.299463	-8.580287	4.091348	0.223370	0.334558	0.030491	-0.370265	0.903595	-0.836977	-0.659285	0.496208	-0.184544	0.533914
21368	2.849872	-8.829918	4.938039	0.104829	0.341770	-0.047764	-0.363805	0.896070	-0.847399	-0.658696	0.491463	-0.187267	0.538066
21369	2.925685	-8.573739	4.476337	-0.129931	-0.032649	-0.016433	-0.365120	0.896485	-0.846041	-0.657530	0.493734	-0.188012	0.537152
21370	2.540855	-8.301643	4.029263	-0.251801	0.159744	-0.001355	-0.365526	0.899811	-0.839678	-0.654579	0.495449	-0.192614	0.537547
21371	2.797508	-8.275131	4.138021	0.029158	0.517137	-0.046872	-0.357533	0.904378	-0.829248	-0.652504	0.489816	-0.198536	0.543049
21372	3.296747	-8.028204	4.194797	0.139418	0.255683	-0.077495	-0.352797	0.901680	-0.830984	-0.652165	0.485642	-0.199412	0.546871
21373	3.585972	-7.799636	4.384860	-0.109290	-0.088152	0.007856	-0.353974	0.900377	-0.833407	-0.651681	0.488179	-0.199419	0.545183
21374	3.152109	-7.914304	4.382040	-0.099214	-0.295831	0.066776	-0.357921	0.902928	-0.832084	-0.652774	0.492546	-0.197104	0.540772
21375	2.774419	-7.814365	4.340817	0.219071	-0.110104	0.178668	-0.359226	0.900542	-0.835470	-0.657423	0.490342	-0.194914	0.537930
21376	2.221900	-8.484544	4.687526	0.347642	-0.128724	0.147266	-0.355797	0.896225	-0.843894	-0.663059	0.486688	-0.190731	0.535825
21377	2.423520	-8.767302	4.597167	0.320343	-0.205586	0.010510	-0.357353	0.890332	-0.851113	-0.667205	0.484743	-0.184543	0.534608
21378	2.683952	-8.777189	4.138324	0.065475	-0.118555	-0.000387	-0.357339	0.886594	-0.857218	-0.668432	0.485260	-0.182062	0.533456
21379	2.932794	-8.277546	3.995378	-0.441310	-0.065173	0.113224	-0.358665	0.890244	-0.852032	-0.665698	0.491603	-0.186861	0.529392
21380	2.735698	-8.035924	4.490519	-0.595992	-0.284106	0.068924	-0.358299	0.898242	-0.838746	-0.661734	0.502365	-0.189855	0.523157
21381	2.555491	-8.087721	4.644226	-0.090010	-0.334555	0.052544	-0.362659	0.906020	-0.829404	-0.662776	0.506999	-0.186758	0.518461
21382	2.659093	-8.544578	4.641223	0.563954	-0.186051	0.023714	-0.365790	0.900196	-0.838067	-0.669548	0.501445	-0.178483	0.518075
21383	2.279259	-8.551537	4.013495	0.387129	-0.003892	0.073932	-0.366031	0.894207	-0.848497	-0.674342	0.496159	-0.175032	0.518124
21384	2.240149	-8.600835	3.593893	-0.326792	0.111889	0.037092	-0.361300	0.892688	-0.847269	-0.671232	0.499384	-0.180098	0.517328
21385	2.755274	-8.581717	4.172732	-0.533125	0.036500	-0.003065	-0.360282	0.902028	-0.832750	-0.665854	0.506296	-0.185951	0.515485
21386	2.910628	-8.302167	4.493081	-0.190745	-0.145998	0.016238	-0.361075	0.903690	-0.832024	-0.664786	0.510392	-0.185944	0.512820
21387	2.432955	-8.218637	4.145664	0.197054	-0.029570	0.041295	-0.361073	0.903179	-0.833902	-0.667483	0.508050	-0.183834	0.512404
21388	2.047750	-8.407709	3.735751	0.323652	0.117988	0.012679	-0.359757	0.902202	-0.834879	-0.670608	0.502576	-0.182029	0.514361
21389	2.937502	-8.835682	4.262068	0.227909	0.314947	-0.143917	-0.357508	0.897427	-0.840244	-0.670407	0.496922	-0.182347	0.519973
21390	4.149370	-8.464000	5.957101	0.243037	0.170744	-0.270654	-0.356580	0.894868	-0.844327	-0.669523	0.492977	-0.179222	0.525920
21391	2.843314	-8.235363	5.082571	-0.412482	-0.852388	0.173691	-0.365762	0.892313	-0.850689	-0.670373	0.506861	-0.173666	0.513354
21392	1.818520	-8.356222	2.062861	-0.687902	-0.485280	0.113593	-0.372362	0.902265	-0.837261	-0.666321	0.520717	-0.175145	0.504177
21393	1.994763	-7.896591	3.229667	-0.124056	0.878317	-0.074033	-0.370556	0.911745	-0.823678	-0.661255	0.513831	-0.187190	0.513496
21394	3.075305	-8.362164	5.620130	0.384708	0.307984	-0.022434	-0.359252	0.908079	-0.825919	-0.663947	0.505754	-0.186893	0.518129
21395	3.298532	-8.358266	4.209375	0.482566	-0.456921	0.092314	-0.362643	0.901983	-0.840707	-0.671595	0.503802	-0.176596	0.513768
21396	2.600800	-8.594299	3.515859	0.070761	-0.038057	0.053215	-0.360257	0.895119	-0.845607	-0.673149	0.503171	-0.175698	0.512659
